# Supplementary material for: Spatiotemporal profiling of cytosolic signaling complexes in living cells by selective proximity proteomics
Source: Nat Commun. 2021 Jan 4;12:71. doi: 10.1038/s41467-020-20367-x (PMC7782698; doi:10.1038/s41467-020-20367-x)
Supplement: Supplementary file 4 — Supplementary Data 1 [file 41467_2020_20367_MOESM4_ESM.xlsx]

## Sheet: Sheet1
Supplementary Data 1. The products detected in the study of the probes reacting with HRP plus H2O2. Related to Figure 1.
Probe	Calculated (M + H)	Found (M+H)	Average Intensity (n=3)
BP1 dimer	725.315	725.3	475333
BP2 dimer	841.326	841.13	45982
BP3 dimer	/	/	/
BP4 dimer	/	/	/
BP5 dimer	669.252	669.12	17956.3
BP5 trimer	1002.37	1002.08	45751
BP6 dimer	671.22	671.22	1.19956e+06
BP7 dimer	703.175	703.26	1.07328e+06
BP8 dimer	785.336	785.45	4213167
BP9 dimer	/	/	/
BP10 dimer	/	/	/
BN1 dimer	/	/	/
BN2 dimer	851.409	851.48	1112921
Different probes were mixed with 500 μM probe and 10 nM HRP in PBS (pH 7.4). The reaction was triggered by 1 mM H2O2 in experimental groups for 20 minutes at 37 oC, and then quenched by 1 mM sodium azide. Products were analyzed by LCQ-Fleet mass spectrometer.
