# Supplementary material for: Spatiotemporal profiling of cytosolic signaling complexes in living cells by selective proximity proteomics
Source: Nat Commun. 2021 Jan 4;12:71. doi: 10.1038/s41467-020-20367-x (PMC7782698; doi:10.1038/s41467-020-20367-x)
Supplement: Supplementary file 5 — Supplementary Data 2 [file 41467_2020_20367_MOESM5_ESM.xlsx]

## Sheet: Sheet1
Supplementary Data 2. Cartesian coordinates of DFT-computed structures. Related to Supplementary Figure 2.
1					2					3					4					5					R1					R2					R3					R4					R5
C	1.43891	-0.01759	0		C	2.61101	-0.10991	0.00024		C	-1.98836	-1.22597	-0.00506		C	1.44315	0.00073	-1e-05		C	1.88704	0.23986	0.00505		C	0.00807	-1.54635	0		C	2.71565	-0.12259	0.00015		C	2.03156	1.24179	-0.00605		C	1.52269	-0.02222	0		C	-1.92799	0.4012	4e-05
C	0.74978	1.19296	0		C	2.11097	1.19174	0.00041		C	-2.68725	-0.01525	0.03572		C	0.72184	1.20304	-1e-05		C	2.29482	-1.0824	-0.01393		C	1.23908	-0.77899	0		C	2.15484	1.2179	-0.00036		C	2.78477	-3e-05	0.04244		C	0.7864	1.20781	0		C	-2.40181	-0.95072	0.00014
C	0.726	-1.21768	0		C	1.72286	-1.18366	-0.00056		C	-1.99791	1.20104	0.00168		C	0.7175	-1.20217	-1e-05		C	0.48526	0.548	-0.01056		C	-1.22968	-0.78646	0		C	1.75959	-1.21407	0.0004		C	2.0315	-1.24177	-0.00629		C	0.75643	-1.23418	0		C	-0.47191	0.61153	7e-05
C	-0.6458	1.19798	0		C	0.73667	1.40723	-1e-05		C	-0.60235	-1.2181	-0.07255		C	-0.67053	1.19437	0		C	1.35368	-2.1271	-0.0311		C	1.21784	0.59554	0		C	0.80254	1.41828	-0.00028		C	0.65877	1.23245	-0.07851		C	-0.59444	1.21261	-1e-05		C	-1.52663	-2.0254	5e-05
C	-1.37969	0.01093	0		C	-0.16053	0.33385	-0.00089		C	0.08144	-0.00135	-0.09409		C	-1.40145	0.00386	0		C	0.00389	-1.86545	-0.01311		C	0	1.31153	0		C	-0.10067	0.3215	0.00011		C	-0.01972	4e-05	-0.10035		C	-1.33062	0.01357	-1e-05		C	-0.1499	-1.82324	-1e-05
C	-0.66309	-1.19379	0		C	0.34843	-0.97229	-0.00124		C	-0.60908	1.20798	-0.06446		C	-0.67191	-1.19112	0		C	-0.46609	-0.52543	0.00049		C	-1.21707	0.58455	0		C	0.40382	-1.00306	0.00042		C	0.65876	-1.2325	-0.07882		C	-0.61952	-1.20601	-1e-05		C	0.40837	-0.51167	-6e-05
O	2.80855	-0.09481	0		O	3.95341	-0.39249	0.00042		H	-2.54428	-2.1551	0.00468		N	2.82638	-0.00335	-6e-05		N	2.82983	1.27243	-0.01871		O	0.01215	-2.79847	0		O	3.95	-0.31966	-6e-05		H	2.59681	2.16593	0.01077		N	2.8546	-0.11465	1e-05		N	-2.72132	1.45467	-0.00027
H	1.29634	2.13191	0		H	0.36232	2.42657	0.00027		H	-0.04949	-2.14769	-0.13201		H	-1.19821	2.1433	0		H	1.7062	-3.15265	-0.04486		H	2.16886	-1.33597	0		H	0.40303	2.42898	-0.00053		H	0.08954	2.15251	-0.13771		H	-1.12662	2.15847	-1e-05		H	-1.9175	-3.03702	0.00012
H	-1.16689	2.14993	0		H	2.11932	-2.19182	-0.00065		H	-0.06339	2.14216	-0.11574		C	-2.91217	-0.00195	1e-05		C	0.01443	1.88614	-0.04259		H	2.15071	1.15026	0		H	2.16357	-2.21969	0.00062		H	0.08965	-2.1526	-0.13842		H	3.26338	0.82387	0		C	0.05744	1.91152	9e-05
H	1.27157	-2.15377	0		H	-0.33329	-1.80857	-0.0018		H	-2.54518	2.13847	0.01619		H	1.25497	2.1488	-2e-05		C	-1.86611	-0.21774	0.01599		H	-2.15543	-1.35013	0		H	-0.29068	-1.82902	0.00057		H	2.59682	-2.16588	0.01039		C	-2.83567	0.01944	1e-05		C	1.82198	-0.29852	-0.0001
H	-1.20318	-2.13566	0		N	-1.54352	0.63524	-0.00161		S	1.87699	0.0086	-0.1647		H	1.24949	-2.14865	-2e-05		H	-0.70208	-2.68496	-0.01133		H	-2.15378	1.13376	0		N	-1.46066	0.6271	0.00032		O	4.03337	-6e-05	0.1185		H	1.33743	2.14323	0		H	-3.69774	1.1527	-0.00025
C	-2.89004	0.01546	0		C	-2.62303	-0.2195	8e-05		O	2.31268	-1.2509	-0.77956		H	-1.20114	-2.13963	0		C	-2.26704	1.10132	0.00579		C	-0.01888	2.81388	0		H	2.85028	2.04872	-0.00074		S	-1.83129	0.00016	-0.16218		H	1.30339	-2.16956	0		H	0.50777	-2.6828	-9e-05
H	-3.28256	1.03453	0		C	-3.96711	0.49477	0.00081		O	2.29859	1.30453	-0.71081		H	-3.30988	1.01547	-2e-05		C	-1.33186	2.15665	-0.03199		H	0.98933	3.23045	0		C	-2.56593	-0.22131	-0.00047		O	-2.25043	1.27915	-0.7422		H	-1.17418	-2.13929	-1e-05		C	2.29749	1.00097	-5e-05
H	-3.29136	-0.49513	0.88119		H	-4.07817	1.12316	0.88943		C	2.39505	-0.0356	1.56993		H	-3.31309	-0.51334	0.88137		H	-1.68161	3.18245	-0.06262		H	-0.54652	3.1986	0.87934		C	-3.89185	0.51714	0.00045		O	-2.25055	-1.27768	-0.74463		H	-3.23342	1.0358	-0.00029		C	1.42542	2.10278	9e-05
H	-3.29136	-0.49513	-0.88118		H	-4.75504	-0.25523	-0.004		H	2.01402	0.8509	2.07462		H	-3.3131	-0.51341	-0.8813		H	0.71603	2.7091	-0.10461		H	-0.54652	3.1986	-0.87934		H	-3.98721	1.15044	0.88736		C	-2.31999	-0.00143	1.57927		H	-3.23192	-0.4978	0.88021		H	1.83295	3.10762	0.00034
H	3.18264	0.79223	0		H	-4.07536	1.13204	-0.88177		H	2.01987	-0.94997	2.02708		H	3.3414	-0.86465	0.00025		C	-2.89601	-1.32042	0.03833							H	-4.69516	-0.21606	-0.00148		H	-1.93752	-0.90389	2.05383		H	-3.23196	-0.49834	-0.87986		H	-0.63008	2.74703	0.00027
					O	-2.52801	-1.43416	0.0012		H	3.48518	-0.03179	1.55449		H	3.3463	0.85503	0.00025		H	-3.32687	1.33434	0.01681							H	-3.98648	1.15443	-0.88366		H	-1.93722	0.89998	2.05557							C	2.78803	-1.45836	-5e-05
					H	-1.76175	1.62033	-0.00202		O	-4.04525	-0.08612	0.09966							H	-2.81812	-1.96296	-0.84469							O	-2.47851	-1.431	-0.00088		H	-3.41058	-0.00124	1.57693							H	3.36898	1.1724	-1e-05
					H	4.45938	0.42628	0.00492		H	-4.42575	0.79881	0.10451							H	-3.90434	-0.9036	0.05944							H	-1.67255	1.61498	0.00052												H	2.65947	-2.09422	0.88174
					H	2.78832	2.04045	0.00089												H	-2.78069	-1.96361	0.91656																						H	3.8178	-1.09785	-0.00034
																				H	3.35531	-1.31436	-0.00757																						H	2.65911	-2.09468	-0.88144
																				H	3.77315	0.9796	0.19093																						H	-3.47455	-1.11635	0.00027
																				H	2.58219	2.10902	0.48859








[truncated: 20 more columns]
