# Supplementary material for: Spatiotemporal profiling of cytosolic signaling complexes in living cells by selective proximity proteomics
Source: Nat Commun. 2021 Jan 4;12:71. doi: 10.1038/s41467-020-20367-x (PMC7782698; doi:10.1038/s41467-020-20367-x)
Supplement: Supplementary file 6 — Supplementary Data 3 [file 41467_2020_20367_MOESM6_ESM.xlsx]

## Sheet: Sheet1
Supplementary Data 3. Proteomic data for BP5 and BP1 comparison with GRB2 as the bait protein. Related to Figure 2.
Protein names	Gene names	Significant	Peptides	unique peptides	peptides_BP1_GRB2_1	peptides_BP1_GRB2_2	peptides_BP1_GRB2_3	peptides_BP1_GRB2_EGF_1	peptides_BP1_GRB2_EGF_2	peptides_BP1_GRB2_EGF_3	peptides_BP5_GRB2_1	peptides_BP5_GRB2_2	peptides_BP5_GRB2_3	peptides_BP5_GRB2_EGF_1	peptides_BP5_GRB2_EGF_2	peptides_BP5_GRB2_EGF_3	unique peptides_BP1_GRB2_1	unique peptides_BP1_GRB2_2	unique peptides_BP1_GRB2_3	unique peptides_BP1_GRB2_EGF_1	unique peptides_BP1_GRB2_EGF_2	unique peptides_BP1_GRB2_EGF_3	unique peptides_BP5_GRB2_1	unique peptides_BP5_GRB2_2	unique peptides_BP5_GRB2_3	unique peptides_BP5_GRB2_EGF_1	unique peptides_BP5_GRB2_EGF_2	unique peptides_BP5_GRB2_EGF_3	LFQ intensity BP1_GRB2_1	LFQ intensity BP1_GRB2_2	LFQ intensity BP1_GRB2_3	LFQ intensity BP1_GRB2_EGF_1	LFQ intensity BP1_GRB2_EGF_2	LFQ intensity BP1_GRB2_EGF_3	LFQ intensity BP5_GRB2_1	LFQ intensity BP5_GRB2_2	LFQ intensity BP5_GRB2_3	LFQ intensity BP5_GRB2_EGF_1	LFQ intensity BP5_GRB2_EGF_2	LFQ intensity BP5_GRB2_EGF_3
EH domain-containing protein 1	EHD1	Only in BP5	8	4	3	2	4	2	2	3	3	3	4	4	1	2	1	0	2	1	1	1	2	1	2	3	0	1	99058000	82240000	156760000	118240000	103950000	76055000	0	72613000	0	104720000	97987000	108520000
Intersectin-2	ITSN2	Only in BP5	7	7	3	2	3	4	6	7	2	1	0	3	2	3	3	2	3	4	6	7	2	1	0	3	2	3	65424000	97875000	75098000	101670000	95685000	213720000	0	0	0	68619000	133940000	77591000
MTSS1-like protein	MTSS1L	Only in BP5	10	10	7	8	6	3	7	4	2	4	4	2	5	5	7	8	6	3	7	4	2	4	4	2	5	5	176530000	210640000	137510000	93772000	227470000	100810000	68585000	108380000	101470000	208600000	199240000	203190000
Dedicator of cytokinesis protein 1	DOCK1	Only in BP5	10	9	7	6	5	3	7	7	1	4	2	6	4	5	6	5	4	2	6	6	0	3	1	5	3	4	89148000	66969000	83612000	0	83827000	98552000	0	0	0	94844000	98777000	59651000
Arf-GAP with SH3 domain, ANK repeat and PH domain-containing protein 1	ASAP1	Only in BP5	16	16	7	9	6	9	9	11	7	6	4	13	10	11	7	9	6	9	9	11	7	6	4	13	10	11	198200000	236280000	127830000	335850000	386190000	399860000	200630000	197480000	82725000	502880000	415130000	478900000
Dolichyl-diphosphooligosaccharide--protein glycosyltransferase 48 kDa subunit	DDOST	Only in BP5	3	3	2	2	2	1	2	2	2	1	1	2	3	2	2	2	2	1	2	2	2	1	1	2	3	2	44957000	42301000	0	0	0	0	46831000	0	0	55724000	61490000	64200000
Ras-associated and pleckstrin homology domains-containing protein 1	RAPH1	Only in BP5	18	18	14	15	11	15	13	14	7	11	4	15	13	14	14	15	11	15	13	14	7	11	4	15	13	14	458710000	646240000	464060000	581320000	748360000	715250000	308610000	362840000	171390000	655070000	788560000	652600000
Actin-related protein 10	ACTR10	Only in BP5	3	3	1	1	0	1	0	1	2	1	1	2	2	2	1	1	0	1	0	1	2	1	1	2	2	2	0	0	0	0	0	0	0	0	0	151710000	100290000	137400000
Son of sevenless homolog 1	SOS1	Only in BP5	24	24	18	17	18	17	21	19	18	17	12	20	20	19	18	17	18	17	21	19	18	17	12	20	20	19	523430000	488930000	545720000	623260000	874490000	866070000	420180000	440540000	455050000	740360000	753030000	736430000
Disabled homolog 2-interacting protein	DAB2IP	Only in BP5	11	10	3	5	7	8	4	9	4	2	2	6	7	9	2	4	6	7	3	8	3	1	1	5	6	8	0	113920000	78837000	189100000	114990000	138870000	0	0	0	142690000	118910000	110950000
Dedicator of cytokinesis protein 4	DOCK4	Only in BP5	21	20	8	10	9	7	9	10	7	7	5	12	13	11	8	9	8	7	8	9	7	6	5	11	12	10	108150000	115140000	148570000	121310000	250360000	163880000	102970000	99967000	84029000	239400000	288110000	229420000
Periplakin	PPL	Only in BP5	6	6	1	3	3	2	3	2	1	1	0	3	3	4	1	3	3	2	3	2	1	1	0	3	3	4	0	56229000	62671000	48880000	75506000	45690000	0	0	0	47094000	53032000	54241000
Synaptosomal-associated protein 23;Synaptosomal-associated protein	SNAP23	Only in BP5	8	8	6	2	3	3	4	4	5	4	4	6	7	5	6	2	3	3	4	4	5	4	4	6	7	5	220930000	208040000	269050000	303490000	174400000	361840000	199980000	181740000	194230000	340680000	381620000	375130000
Phosphatidylinositol 3,4,5-trisphosphate 5-phosphatase 2	INPPL1	Only in BP5	57	56	39	40	34	38	46	46	36	33	29	50	45	42	38	39	33	37	45	45	35	32	28	49	44	41	2098600000	2140800000	1715700000	2968200000	3603100000	3473900000	1674700000	1826300000	1908500000	4006900000	4011800000	4112000000
WD repeat-containing protein 1	WDR1	Only in BP5	6	6	4	2	4	6	5	5	1	1	1	3	4	4	4	2	4	6	5	5	1	1	1	3	4	4	164290000	142730000	138170000	197930000	179990000	135060000	0	0	0	94219000	117750000	112880000
Eukaryotic translation initiation factor 3 subunit J	EIF3J	Only in BP5	11	11	7	4	5	3	6	6	3	3	3	6	5	5	7	4	5	3	6	6	3	3	3	6	5	5	184930000	210020000	181310000	186870000	162320000	176220000	0	0	0	142190000	123990000	144200000
Serine/threonine-protein kinase 10	STK10	Only in BP5	12	11	8	10	7	5	7	6	1	3	2	3	8	5	7	9	6	4	7	5	1	3	1	3	7	5	113730000	85005000	112700000	120660000	102360000	100650000	0	92753000	0	122120000	89626000	136170000
Receptor tyrosine-protein kinase erbB-2;Receptor protein-tyrosine kinase	ERBB2	Only in BP5	12	10	5	4	4	4	8	8	3	2	2	5	8	9	3	2	2	3	6	6	1	0	1	3	6	7	96939000	89978000	95447000	151670000	169710000	185780000	112610000	0	0	137870000	133330000	196500000
Tyrosine-protein kinase Fyn	FYN	Only in BP5	7	4	2	2	3	3	4	6	3	2	2	4	4	4	1	1	1	2	1	3	1	0	0	2	2	2	0	0	0	0	0	0	0	0	0	53837000	50910000	48734000
Tyrosine-protein kinase CSK	CSK	Only in BP5	13	12	12	8	10	7	11	11	8	10	3	12	10	11	11	7	9	6	10	10	7	9	3	11	9	10	247980000	283850000	293560000	502810000	421140000	469340000	227510000	237910000	204840000	406840000	421490000	398490000
Crk-like protein	CRKL	Only in BP5	15	15	9	8	8	6	9	8	8	6	9	10	9	10	9	8	8	6	9	8	8	6	9	10	9	10	514280000	470090000	425840000	379800000	600980000	584060000	372190000	351900000	371710000	774970000	622890000	679160000
AP-1 complex subunit beta-1	AP1B1	Only in BP5	15	5	10	9	9	6	8	11	7	7	5	7	7	8	2	3	3	4	3	5	1	1	1	2	2	2	98597000	106060000	77324000	84526000	84646000	114180000	0	0	0	64815000	65808000	61593000
ARF GTPase-activating protein GIT2	GIT2	Only in BP5	10	9	5	6	5	6	5	8	4	4	2	3	5	4	4	5	4	5	4	7	3	3	1	2	4	3	121100000	126810000	94940000	112880000	111090000	133110000	80249000	0	0	106790000	118270000	132130000
SH3 domain-containing kinase-binding protein 1	SH3KBP1	Only in BP5	11	11	4	4	4	4	5	7	2	2	1	5	2	7	4	4	4	4	5	7	2	2	1	5	2	7	67755000	0	87693000	81490000	148900000	85367000	0	0	0	90184000	85670000	108810000
E3 ubiquitin-protein ligase HECTD3	HECTD3	Only in BP5	3	3	3	2	3	3	2	3	1	1	1	2	3	2	3	2	3	3	2	3	1	1	1	2	3	2	266890000	311040000	244840000	437190000	233540000	399410000	0	0	0	290030000	390470000	312290000
Coiled-coil domain-containing protein 50	CCDC50	Only in BP5	7	7	5	4	6	5	7	6	3	3	1	3	2	3	5	4	6	5	7	6	3	3	1	3	2	3	161020000	139830000	118000000	173060000	149540000	130140000	0	0	0	121490000	216670000	98890000
C-Maf-inducing protein	CMIP	Only in BP5	5	5	3	1	4	2	3	4	3	2	1	4	4	3	3	1	4	2	3	4	3	2	1	4	4	3	91414000	99106000	92024000	102640000	120370000	89767000	95799000	0	0	140640000	105340000	119100000
Phosphatase and actin regulator 4	PHACTR4	Only in BP5	7	7	2	3	3	5	4	4	1	1	1	7	4	6	2	3	3	5	4	4	1	1	1	7	4	6	0	74908000	85626000	75067000	112000000	96845000	0	0	0	103320000	127710000	96106000
WAS/WASL-interacting protein family member 2	WIPF2	Only in BP5	25	25	17	18	18	22	21	20	19	17	12	20	21	20	17	18	18	22	21	20	19	17	12	20	21	20	857910000	948060000	804520000	1188000000	1980300000	1688100000	683710000	707620000	788640000	1619000000	1640300000	1735300000
Fibroblast growth factor receptor substrate 2	FRS2	Only in BP5	2	2	0	1	0	2	2	2	1	1	1	2	2	2	0	1	0	2	2	2	1	1	1	2	2	2	0	0	0	22560000	26957000	27039000	0	0	0	51056000	43357000	47428000
Ankyrin repeat and SAM domain-containing protein 1A	ANKS1A	Only in BP5	13	13	10	11	9	7	13	10	6	8	2	9	11	10	10	11	9	7	13	10	6	8	2	9	11	10	230290000	293960000	305060000	461860000	425910000	432540000	223860000	234920000	166060000	447640000	436330000	509260000
USP6 N-terminal-like protein	USP6NL	Only in BP5	14	14	5	6	6	7	10	11	4	3	2	8	7	10	5	6	6	7	10	11	4	3	2	8	7	10	132110000	149510000	133960000	253830000	254840000	204000000	99499000	118360000	44632000	211330000	199350000	331120000
Target of rapamycin complex 2 subunit MAPKAP1	MAPKAP1	Only in BP5	4	4	3	1	2	1	2	3	1	2	1	2	2	2	3	1	2	1	2	3	1	2	1	2	2	2	72848000	0	0	0	0	74497000	0	0	0	87516000	86346000	126320000
AP-1 complex subunit mu-1	AP1M1	Only in BP5	10	10	6	6	4	3	2	4	2	3	1	3	3	6	6	6	4	3	2	4	2	3	1	3	3	6	169240000	121420000	114880000	128560000	154280000	104510000	0	0	0	115130000	75976000	106740000
Nucleolar and spindle-associated protein 1	NUSAP1	Only in BP5	2	2	2	1	1	0	1	1	1	1	1	1	1	1	2	1	1	0	1	1	1	1	1	1	1	1	0	0	0	0	0	0	6125100	7588600	9335200	0	0	0
Protein RMD5 homolog A;Protein RMD5 homolog B	RMND5A;RMND5B	Only in BP5	2	2	2	1	2	2	2	2	2	2	0	2	2	2	2	1	2	2	2	2	2	2	0	2	2	2	58187000	74111000	117940000	44805000	110690000	29330000	25700000	15657000	0	44914000	124500000	60909000
TBC1 domain family member 17	TBC1D17	Only in BP5	6	6	1	1	3	3	1	3	2	0	2	3	4	4	1	1	3	3	1	3	2	0	2	3	4	4	0	0	0	61845000	0	58453000	0	0	53751000	90406000	75901000	123670000
Leucine carboxyl methyltransferase 1	LCMT1	Only in BP5	6	6	3	3	3	2	6	4	0	1	0	3	5	4	3	3	3	2	6	4	0	1	0	3	5	4	127710000	156990000	90511000	113200000	94032000	132570000	0	0	0	97767000	89032000	88998000
MKL/myocardin-like protein 2	MKL2	Only in BP5	8	7	4	5	5	4	5	5	1	3	1	3	4	3	3	4	4	3	4	4	1	2	1	2	3	2	65354000	89166000	64888000	76586000	52758000	77736000	0	46139000	0	79909000	72508000	58948000
Brain-specific angiogenesis inhibitor 1-associated protein 2	BAIAP2	Only in BP5	18	2	15	14	14	15	13	13	8	7	4	12	9	12	1	2	2	2	2	2	2	2	0	2	2	1	488430000	385160000	412830000	560350000	734300000	804490000	308970000	233880000	117300000	589430000	583230000	439680000
GRB2-associated-binding protein 2	GAB2	Only in BP5	5	5	2	1	1	3	4	4	1	0	1	3	3	4	2	1	1	3	4	4	1	0	1	3	3	4	82213000	0	0	93932000	105460000	107130000	0	0	0	82646000	115740000	121820000
Sorting nexin-8	SNX8	Only in BP5	4	4	2	2	3	2	1	3	2	2	1	3	3	3	2	2	3	2	1	3	2	2	1	3	3	3	71717000	0	0	0	0	81799000	0	0	0	93486000	117120000	66702000
Transforming acidic coiled-coil-containing protein 3	TACC3	Only in BP5	7	7	5	4	4	3	5	3	1	2	1	2	4	2	5	4	4	3	5	3	1	2	1	2	4	2	115520000	129950000	128550000	114070000	85592000	100890000	0	0	0	183820000	110610000	90838000
Roundabout homolog 1	ROBO1	Only in BP5	27	27	21	16	15	13	16	18	15	12	11	20	15	18	21	16	15	13	16	18	15	12	11	20	15	18	491290000	497910000	496570000	711050000	752710000	806110000	454810000	400310000	381500000	698000000	869670000	731270000
Non-canonical poly(A) RNA polymerase PAPD7	PAPD7	Only in BP1	3	3	1	1	1	2	2	2	2	1	1	1	2	1	1	1	1	2	2	2	2	1	1	1	2	1	0	0	0	47526000	40566000	46504000	46516000	0	0	0	39471000	0
Protein phosphatase Slingshot homolog 2	SSH2	Only in BP1	6	6	2	1	2	3	4	3	2	0	0	1	1	3	2	1	2	3	4	3	2	0	0	1	1	3	0	0	0	80355000	55922000	48106000	54044000	0	0	0	0	43563000
Moesin	MSN	Only in BP1	38	28	30	25	22	27	34	34	15	17	12	16	24	18	21	16	14	17	24	24	8	10	5	9	14	11	624180000	502380000	496510000	921570000	1661200000	1677600000	232180000	262850000	66190000	298470000	423830000	472000000
Neural cell adhesion molecule L1	L1CAM	Only in BP1	6	6	2	3	3	5	5	3	2	1	1	3	4	2	2	3	3	5	5	3	2	1	1	3	4	2	0	0	68903000	119490000	95046000	126850000	0	0	0	0	60271000	0
Annexin A8-like protein 2;Annexin;Annexin A8	ANXA8L2;ANXA8L1;ANXA8	Only in BP1	5	5	1	2	1	2	2	2	2	2	2	2	2	2	1	2	1	2	2	2	2	2	2	2	2	2	0	0	0	238160000	243750000	215670000	0	0	0	0	191680000	0
Kin of IRRE-like protein 1	KIRREL	Only in BP1	11	11	5	7	3	6	7	9	3	2	4	4	7	6	5	7	3	6	7	9	3	2	4	4	7	6	75310000	84139000	73427000	148820000	171650000	168880000	76908000	105230000	80963000	146420000	161540000	160490000
Large subunit GTPase 1 homolog	LSG1	Only in BP1	4	4	3	1	3	2	2	3	3	3	0	2	3	3	3	1	3	2	2	3	3	3	0	2	3	3	0	0	0	40303000	43517000	48788000	0	32494000	0	0	0	0
Nucleolar protein 11	NOL11	Only in BP1	6	6	1	1	1	4	2	2	2	2	2	1	3	2	1	1	1	4	2	2	2	2	2	1	3	2	0	0	0	113000000	40492000	48808000	68044000	77593000	0	0	59634000	50076000
Ezrin	EZR	Both BP1 and BP5	40	29	33	35	33	36	34	40	25	29	17	29	36	30	23	25	24	26	24	29	17	20	9	20	26	22	3028700000	3110000000	3026100000	5417100000	6159000000	6099000000	1483100000	1660200000	1465200000	2818800000	2946200000	2903700000
Phosphatidylinositol 3-kinase regulatory subunit gamma	PIK3R3	Both BP1 and BP5	9	8	1	1	0	5	6	6	1	3	2	8	5	6	1	0	0	4	5	5	1	3	1	7	4	5	0	0	0	76130000	104130000	107420000	0	52242000	0	99163000	114750000	116520000
Neural Wiskott-Aldrich syndrome protein	WASL	Both BP1 and BP5	21	21	13	11	12	12	17	18	11	11	9	16	17	16	13	11	12	12	17	18	11	11	9	16	17	16	702540000	544560000	635540000	1044900000	1483700000	1235800000	581400000	547090000	441960000	1229000000	1167300000	1414700000
Phosphatidylinositol 3-kinase regulatory subunit beta	PIK3R2	Both BP1 and BP5	24	23	5	5	4	13	17	17	4	2	4	17	16	17	5	4	4	12	16	16	4	2	3	16	15	16	66770000	108790000	103040000	571470000	855070000	789160000	74465000	49090000	119220000	1178800000	748370000	675860000
Epidermal growth factor receptor;Receptor protein-tyrosine kinase	EGFR	Both BP1 and BP5	35	34	21	24	21	28	29	31	19	20	10	25	30	30	20	23	20	27	28	30	18	19	10	24	29	29	911430000	1153600000	1045100000	2743200000	3682000000	3040000000	855460000	870860000	696160000	3476000000	3311700000	3676800000
E3 ubiquitin-protein ligase CBL	CBL	Both BP1 and BP5	32	30	18	16	15	23	25	24	13	12	12	22	26	26	17	14	13	21	23	22	12	11	11	20	24	24	717300000	803170000	601280000	1232300000	1742300000	1621300000	605460000	554320000	520270000	1753900000	1659000000	1653900000
SHC-transforming protein 1	SHC1	Both BP1 and BP5	24	24	12	10	12	17	20	17	7	9	8	20	20	17	12	10	12	17	20	17	7	9	8	20	20	17	497120000	515480000	471880000	1411000000	2239900000	1975700000	386060000	526980000	377600000	2659100000	2364800000	2779700000
Phosphatidylinositol 4,5-bisphosphate 3-kinase catalytic subunit alpha isoform	PIK3CA	Both BP1 and BP5	15	15	7	4	6	9	11	12	2	1	1	14	14	12	7	4	6	9	11	12	2	1	1	14	14	12	134520000	83841000	193290000	337010000	390840000	369020000	105240000	0	0	471540000	371810000	633340000
Phosphatidylinositol 4,5-bisphosphate 3-kinase catalytic subunit beta isoform	PIK3CB	Both BP1 and BP5	3	3	1	0	1	2	2	2	1	1	1	3	2	2	1	0	1	2	2	2	1	1	1	3	2	2	0	0	0	80549000	62560000	51922000	0	0	0	99881000	78477000	102140000
Adapter molecule crk	CRK	Both BP1 and BP5	11	11	3	1	3	6	10	7	1	2	2	9	6	8	3	1	3	6	10	7	1	2	2	9	6	8	48089000	0	56771000	306950000	583040000	232610000	0	41015000	61072000	423740000	213120000	172610000
Guanine nucleotide exchange factor VAV2	VAV2	Both BP1 and BP5	9	9	3	2	4	3	7	8	2	2	2	6	7	6	3	2	4	3	7	8	2	2	2	6	7	6	0	0	84126000	173830000	209000000	136840000	0	90061000	0	137270000	132510000	158100000
Tyrosine-protein phosphatase non-receptor type 11	PTPN11	Both BP1 and BP5	35	35	25	23	26	20	27	26	22	20	19	28	29	30	25	23	26	20	27	26	22	20	19	28	29	30	1166600000	1511500000	1244000000	2574300000	2903600000	2714000000	1347600000	1402200000	1000200000	3151900000	3266200000	3235900000
Ubiquitin-associated and SH3 domain-containing protein B	UBASH3B	Both BP1 and BP5	37	10	26	26	25	27	31	32	26	25	13	32	31	29	2	1	1	6	7	7	2	1	1	9	8	7	69299000	0	0	182310000	286250000	271400000	132700000	0	0	348280000	369440000	317740000
Palmitoyltransferase ZDHHC5;Palmitoyltransferase	ZDHHC5	Both BP1 and BP5	9	9	4	6	6	7	8	7	5	5	5	7	7	8	4	6	6	7	8	7	5	5	5	7	7	8	164290000	180110000	174830000	330500000	324550000	367430000	126470000	137820000	163080000	282330000	259990000	275480000
CD2-associated protein	CD2AP	Both BP1 and BP5	28	28	18	23	19	18	22	20	14	16	14	17	22	22	18	23	19	18	22	20	14	16	14	17	22	22	678480000	935990000	762460000	1661400000	1405000000	1680000000	775870000	659830000	733130000	1371200000	1381900000	1425400000
Serpin B6	SERPINB6		22	21	21	17	18	19	16	18	17	19	12	17	17	16	20	16	17	18	15	17	16	18	11	16	16	16	1029400000	1128500000	855380000	1086500000	934960000	981710000	1001800000	1170000000	1319000000	1187400000	1155100000	1119500000
Vigilin	HDLBP		64	64	46	48	48	37	41	41	36	36	28	36	41	45	46	48	48	37	41	41	36	36	28	36	41	45	3007300000	2879500000	3094400000	2648700000	2735500000	2813900000	2514200000	2565900000	2323800000	2621000000	2658900000	2761500000
40S ribosomal protein S9	RPS9		28	28	19	22	24	26	25	23	24	24	16	21	23	20	19	22	24	26	25	23	24	24	16	21	23	20	8011400000	7336100000	6750000000	6871000000	6917500000	7189500000	7579200000	7729600000	8907400000	8153400000	7381900000	7977000000
Proteasome subunit alpha type;Proteasome subunit alpha type-2	PSMA2		6	6	6	6	6	6	6	6	6	5	3	5	6	6	6	6	6	6	6	6	6	5	3	5	6	6	240720000	272280000	263690000	293140000	267540000	306360000	219640000	267930000	158910000	212190000	210380000	237180000
Transcription elongation factor B polypeptide 3	TCEB3		4	4	4	3	3	2	3	3	3	1	4	4	3	3	4	3	3	2	3	3	3	1	4	4	3	3	71447000	39119000	83710000	48594000	55890000	59441000	42206000	0	56704000	44118000	0	38207000
Large proline-rich protein BAG6	BAT3;BAG6		16	16	10	12	13	8	10	11	8	11	7	10	13	11	10	12	13	8	10	11	8	11	7	10	13	11	469200000	564260000	489330000	372730000	421920000	502530000	551600000	520220000	393320000	466510000	517940000	474140000
Phospholipid-transporting ATPase;Phospholipid-transporting ATPase IG	ATP11C		2	2	0	1	2	1	0	1	0	1	0	1	0	1	0	1	2	1	0	1	0	1	0	1	0	1	0	0	28645000	0	0	0	0	0	0	0	0	0
Transcription cofactor vestigial-like protein 4	VGLL4		3	3	3	2	3	2	3	3	2	2	1	1	2	2	3	2	3	2	3	3	2	2	1	1	2	2	46997000	56150000	46324000	72927000	57166000	69574000	68881000	60113000	0	0	67065000	0
Dynein heavy chain 8, axonemal	DNAH8		3	3	1	1	2	1	2	1	1	1	2	1	1	1	1	1	2	1	2	1	1	1	2	1	1	1	0	0	0	840710000	0	0	0	0	0	0	740370000	0
Minor histocompatibility antigen H13	HM13		3	3	3	3	2	1	2	2	2	3	2	3	2	3	3	3	2	1	2	2	2	3	2	3	2	3	68411000	51425000	68410000	0	74555000	0	132420000	104950000	88864000	66178000	72965000	61548000
Dystrophin	DMD		12	1	6	8	8	8	11	6	6	5	3	8	8	6	0	0	0	0	1	0	0	0	0	0	0	0	150350000	145750000	90792000	137800000	144480000	152470000	113740000	136570000	189480000	155490000	147220000	218660000
Neuroblastoma breakpoint family member 15;Neuroblastoma breakpoint family member 10;Neuroblastoma breakpoint family member 11;Neuroblastoma breakpoint family member 3;Putative neuroblastoma breakpoint family member 8;Neuroblastoma breakpoint family member 26;Neuroblastoma breakpoint family member 14;Neuroblastoma breakpoint family member 20;Neuroblastoma breakpoint family member 1	NBPF11;NBPF14;NBPF8;NBPF19;NBPF9;NBPF10;NBPF15;NBPF26;NBPF12;NBPF3;NBPF20;NBPF1		2	2	2	2	2	1	2	2	2	1	0	2	1	2	2	2	2	1	2	2	2	1	0	2	1	2	36557000	0	40976000	0	0	48023000	46493000	0	0	0	0	51151000
Cysteine-rich protein 2-binding protein	CSRP2BP		4	4	2	3	0	0	2	2	3	2	0	2	0	1	2	3	0	0	2	2	3	2	0	2	0	1	0	61447000	0	0	0	0	0	0	0	0	0	0
	BCORL1		14	1	9	11	9	10	8	8	8	11	7	10	10	8	1	1	1	1	1	1	1	1	1	1	1	1	0	0	0	0	0	0	0	0	0	0	0	8792200
Activating molecule in BECN1-regulated autophagy protein 1	AMBRA1		3	3	2	1	2	2	0	1	3	2	1	2	1	1	2	1	2	2	0	1	3	2	1	2	1	1	13646000	0	11433000	10015000	0	0	26262000	0	0	12808000	0	0
28S ribosomal protein S21, mitochondrial	MRPS21		3	3	3	3	1	2	1	2	1	1	0	1	1	1	3	3	1	2	1	2	1	1	0	1	1	1	41544000	55495000	0	45380000	0	44770000	0	0	0	0	0	0
BAH and coiled-coil domain-containing protein 1	BAHCC1		2	2	1	0	1	0	0	0	2	2	1	2	1	2	1	0	1	0	0	0	2	2	1	2	1	2	0	0	0	0	0	0	21227000	21822000	0	0	0	18570000
Myomegalin	PDE4DIP		31	1	22	21	21	11	20	22	14	14	10	16	20	19	1	1	1	1	1	1	1	1	0	1	1	1	0	0	0	0	0	0	0	0	0	0	0	28869000
	KIAA1468		6	1	3	3	2	1	2	2	1	1	1	0	3	2	0	0	0	0	0	0	0	0	0	0	1	0	0	0	0	0	0	0	0	0	0	0	18187000	0
Nuclear envelope pore membrane protein POM 121C	POM121C		10	2	8	8	7	6	7	6	3	2	6	4	7	5	1	2	2	1	2	1	0	1	1	0	2	1	0	0	48321000	0	72060000	0	0	0	0	0	53416000	0
	AGAP4		1	1	1	0	0	0	0	0	0	0	0	0	0	1	1	0	0	0	0	0	0	0	0	0	0	1	0	0	0	0	0	0	0	0	0	0	0	32412000
Lymphoid-specific helicase	HELLS		1	1	1	1	1	1	1	1	1	1	0	1	1	1	1	1	1	1	1	1	1	1	0	1	1	1	0	0	0	0	0	0	0	0	0	0	0	14323000
Thioredoxin reductase 1, cytoplasmic	TXNRD1		26	26	19	19	19	18	19	18	22	24	18	22	22	23	19	19	19	18	19	18	22	24	18	22	22	23	1619500000	1894700000	1685800000	1427600000	1611200000	1464200000	3613400000	3927500000	1407800000	4072800000	3753500000	3807700000
	APITD1-CORT		1	1	0	0	0	0	0	0	1	0	0	1	0	0	0	0	0	0	0	0	1	0	0	1	0	0	0	0	0	0	0	0	0	0	0	57739000	0	0
Glutathione peroxidase;Phospholipid hydroperoxide glutathione peroxidase, mitochondrial	GPX4		6	6	4	5	6	2	2	5	3	5	3	5	5	6	4	5	6	2	2	5	3	5	3	5	5	6	242930000	208040000	184400000	137180000	126640000	155110000	200840000	164090000	189160000	179510000	169540000	145630000
DDB1- and CUL4-associated factor 13	DCAF13		8	8	5	4	6	8	3	4	4	5	2	3	5	6	5	4	6	8	3	4	4	5	2	3	5	6	111270000	86312000	101700000	443020000	74159000	106400000	173130000	81295000	0	50565000	114880000	73890000
Heme oxygenase 2	HMOX2		21	21	15	10	11	6	8	11	17	17	8	16	17	16	15	10	11	6	8	11	17	17	8	16	17	16	849320000	859200000	778090000	1061800000	943000000	829970000	1584300000	1356500000	928800000	1633900000	1527500000	1463100000
GRIP1-associated protein 1	GRIPAP1		32	32	21	23	26	18	23	25	12	12	10	16	23	17	21	23	26	18	23	25	12	12	10	16	23	17	764730000	725690000	664060000	719190000	822060000	775810000	412200000	499820000	504430000	619020000	619170000	560360000
Maestro heat-like repeat-containing protein family member 2A	MROH2A		1	1	0	0	0	0	0	0	0	0	0	1	0	0	0	0	0	0	0	0	0	0	0	1	0	0	0	0	0	0	0	0	0	0	0	46780000	0	0
	MYO7A		1	1	0	0	0	0	0	0	1	0	0	0	1	1	0	0	0	0	0	0	1	0	0	0	1	1	0	0	0	0	0	0	0	0	0	0	0	34067000
Translation initiation factor eIF-2B subunit delta	EIF2B4		7	7	5	3	4	2	5	3	2	1	3	4	3	3	5	3	4	2	5	3	2	1	3	4	3	3	49861000	0	74813000	0	84614000	97354000	0	0	72472000	70020000	68394000	96763000
Ubiquitin carboxyl-terminal hydrolase;Ubiquitin carboxyl-terminal hydrolase isozyme L3	UCHL3		3	3	3	2	1	2	1	2	1	1	1	3	1	2	3	2	1	2	1	2	1	1	1	3	1	2	0	34834000	0	0	0	0	0	0	0	22333000	0	0
Meiotic nuclear division protein 1 homolog	MND1		1	1	0	0	0	0	0	1	0	1	0	1	0	0	0	0	0	0	0	1	0	1	0	1	0	0	0	0	0	0	0	0	0	0	0	199250000	0	0
Leukocyte receptor cluster member 8	LENG8		4	4	1	2	1	0	3	0	1	1	2	2	1	2	1	2	1	0	3	0	1	1	2	2	1	2	0	44821000	0	0	40873000	0	0	0	0	76082000	0	63120000
NADH dehydrogenase [ubiquinone] iron-sulfur protein 7, mitochondrial	NDUFS7		2	2	1	1	1	1	2	2	2	2	1	1	1	1	1	1	1	1	2	2	2	2	1	1	1	1	0	0	0	0	50708000	52992000	0	54401000	0	0	0	0
Tumor necrosis factor receptor superfamily member 6	FAS		1	1	1	1	1	0	1	1	0	1	0	0	0	0	1	1	1	0	1	1	0	1	0	0	0	0	0	0	0	0	0	0	0	39219000	0	0	0	0
Testis-expressed sequence 264 protein	TEX264		3	3	2	2	1	1	1	1	2	1	2	2	1	1	2	2	1	1	1	1	2	1	2	2	1	1	39643000	28784000	0	0	0	0	41329000	0	38390000	0	0	0
Alstrom syndrome protein 1	ALMS1		18	18	8	7	6	7	4	5	7	5	6	8	11	4	8	7	6	7	4	5	7	5	6	8	11	4	95736000	122540000	128870000	130820000	129220000	132020000	111650000	99325000	183390000	120520000	105820000	159200000
E3 ubiquitin-protein ligase UHRF1	UHRF1		20	20	11	16	11	10	11	10	12	14	11	13	12	12	11	16	11	10	11	10	12	14	11	13	12	12	350250000	338400000	322660000	470300000	381200000	341740000	395150000	346560000	384990000	377300000	300240000	363280000
CASP8-associated protein 2	CASP8AP2		3	3	2	0	1	1	1	0	2	1	0	1	2	3	2	0	1	1	1	0	2	1	0	1	2	3	24467000	0	0	0	0	0	0	0	0	0	26552000	24983000
Endoplasmic reticulum-Golgi intermediate compartment protein 2	ERGIC2		3	3	3	3	2	2	2	2	3	3	2	3	3	3	3	3	2	2	2	2	3	3	2	3	3	3	119380000	115280000	102640000	0	82419000	0	64273000	58296000	83837000	57265000	78111000	62042000
Secretory carrier-associated membrane protein 1	SCAMP1		2	2	1	2	2	1	2	2	1	0	2	2	2	0	1	2	2	1	2	2	1	0	2	2	2	0	0	37240000	0	0	62357000	51689000	0	0	0	0	0	0
Magnesium transporter protein 1	MAGT1		4	4	3	2	2	3	4	3	3	3	2	2	4	4	3	2	2	3	4	3	3	3	2	2	4	4	129790000	116640000	123190000	143270000	186820000	193270000	101940000	149890000	149690000	162950000	130110000	131740000
DNA polymerase;DNA polymerase alpha catalytic subunit	POLA1		26	26	16	18	14	6	14	11	18	19	15	16	14	17	16	18	14	6	14	11	18	19	15	16	14	17	428390000	378340000	402830000	278120000	441220000	394920000	423930000	483860000	569100000	480290000	473630000	479960000
Vacuolar protein sorting-associated protein 45	VPS45		3	3	2	2	2	2	2	2	0	1	0	1	0	0	2	2	2	2	2	2	0	1	0	1	0	0	0	0	0	42839000	0	0	0	0	0	0	0	0
Golgin subfamily A member 6-like protein 1;Putative golgin subfamily A member 6-like protein 6;Golgin subfamily A member 6-like protein 22	GOLGA6L1;GOLGA6L22;GOLGA6L6		1	1	1	1	1	1	0	1	1	1	0	1	1	1	1	1	1	1	0	1	1	1	0	1	1	1	0	0	0	0	0	0	0	0	0	0	0	1490100
Signal peptidase complex subunit 2	SPCS2		8	8	7	6	7	5	6	6	5	4	2	3	5	4	7	6	7	5	6	6	5	4	2	3	5	4	309550000	293840000	261490000	322100000	385880000	280810000	218200000	220580000	151320000	250200000	269720000	246320000
G antigen 4;G antigen 12I;G antigen 12G;G antigen 12F;G antigen 7;G antigen 1	GAGE2E;GAGE4;GAGE12I;GAGE12G;GAGE12F;GAGE7;GAGE1		3	2	3	3	2	3	3	3	3	3	1	3	3	3	2	2	2	2	2	2	2	2	1	2	2	2	217590000	252020000	241860000	168300000	165630000	172380000	174510000	207960000	0	295600000	226020000	175830000
Symplekin	SYMPK		5	5	3	0	3	0	3	1	1	2	1	1	2	2	3	0	3	0	3	1	1	2	1	1	2	2	47914000	0	40133000	0	51749000	0	0	55849000	0	0	51039000	59107000
Down syndrome cell adhesion molecule	DSCAM		1	1	1	1	1	1	1	1	1	1	0	1	1	1	1	1	1	1	1	1	1	1	0	1	1	1	0	0	0	0	0	0	0	0	0	0	0	2825700
Sorting nexin-10	SNX10		1	1	0	0	0	0	0	0	0	1	0	0	0	0	0	0	0	0	0	0	0	1	0	0	0	0	0	0	0	0	0	0	0	0	0	0	0	0
Heterogeneous nuclear ribonucleoprotein D-like	HNRNPDL		18	16	13	11	10	9	11	12	11	12	8	11	11	12	11	9	8	7	9	10	9	10	7	9	9	10	770650000	1104900000	781440000	585140000	693750000	700910000	1276600000	1445100000	1049000000	1066200000	799240000	1138400000
Proteasome subunit beta type-3	PSMB3		3	3	3	3	3	1	3	2	1	1	1	1	1	1	3	3	3	1	3	2	1	1	1	1	1	1	98154000	109720000	97295000	0	87679000	95062000	0	0	0	0	0	0
Retrotransposon-derived protein PEG10	PEG10		8	8	6	5	5	3	5	5	2	4	3	2	4	7	6	5	5	3	5	5	2	4	3	2	4	7	87532000	100540000	143570000	73702000	121610000	93830000	52750000	81099000	158610000	90304000	87673000	84700000
Glutathione peroxidase;Glutathione peroxidase 1	GPX1		6	6	3	4	4	2	3	4	5	5	3	4	4	5	3	4	4	2	3	4	5	5	3	4	4	5	133180000	91299000	130570000	86379000	131200000	96255000	147800000	138950000	79767000	152530000	168580000	146810000
Calcium/calmodulin-dependent protein kinase type 1D	CAMK1D		2	2	2	2	2	2	1	0	2	1	1	2	1	1	2	2	2	2	1	0	2	1	1	2	1	1	18556000	27205000	30141000	0	0	0	20220000	26534000	0	11346000	22876000	0
40S ribosomal protein S24	RPS24		11	11	5	5	5	11	8	9	5	5	4	5	8	5	5	5	5	11	8	9	5	5	4	5	8	5	2892400000	3144500000	2705100000	2904900000	2460700000	3143600000	3066600000	3810600000	1723700000	2979900000	3170300000	3099800000
Eukaryotic translation initiation factor 5B	EIF5B		25	25	21	21	19	14	19	18	15	14	12	13	15	14	21	21	19	14	19	18	15	14	12	13	15	14	858260000	1001700000	901400000	971310000	828670000	960690000	645260000	632970000	538270000	632090000	729750000	753710000
Protein chibby homolog 1	CBY1		1	1	0	0	0	0	0	0	0	0	0	1	0	0	0	0	0	0	0	0	0	0	0	1	0	0	0	0	0	0	0	0	0	0	0	0	0	0
E3 SUMO-protein ligase PIAS2	PIAS2;PIAS3		2	0	2	1	2	2	2	1	1	1	1	1	2	0	0	0	0	0	0	0	0	0	0	0	0	0	0	0	0	0	0	0	0	0	0	0	32813000	0
Regulator of G-protein signaling 22	RGS22		1	1	0	1	1	1	1	1	1	1	0	0	1	1	0	1	1	1	1	1	1	1	0	0	1	1	0	0	0	0	0	0	0	0	0	0	0	21096000
Protein aurora borealis	BORA;C13orf34		1	1	0	0	0	0	0	0	0	0	1	0	0	0	0	0	0	0	0	0	0	0	1	0	0	0	0	0	0	0	0	0	0	0	10499000	0	0	0
Stromal membrane-associated protein 2	SMAP2		2	2	1	2	1	0	1	1	1	0	1	2	2	2	1	2	1	0	1	1	1	0	1	2	2	2	0	28402000	0	0	0	0	0	0	0	40486000	37012000	38073000
Selenoprotein T	SELT		1	1	0	0	0	0	0	0	0	0	0	1	1	1	0	0	0	0	0	0	0	0	0	1	1	1	0	0	0	0	0	0	0	0	0	0	0	32261000
ATP-dependent RNA helicase DDX50	DDX50		7	5	4	4	4	5	6	5	4	6	4	5	4	5	2	2	3	3	4	3	2	4	2	3	2	3	53294000	58106000	0	0	57129000	57060000	0	0	0	0	60108000	0
Leukocyte receptor cluster member 9	LENG9		2	2	1	1	1	0	1	1	1	0	1	0	0	0	1	1	1	0	1	1	1	0	1	0	0	0	0	0	0	0	0	0	12168000	0	0	0	0	0
PDZ and LIM domain protein 2	PDLIM2		1	1	1	1	1	0	0	1	0	0	0	1	0	0	1	1	1	0	0	1	0	0	0	1	0	0	0	0	0	0	0	0	0	0	0	11553000	0	0
SRC kinase signaling inhibitor 1	SRCIN1		2	2	1	1	1	0	2	1	2	2	1	0	2	2	1	1	1	0	2	1	2	2	1	0	2	2	0	107350000	0	0	0	0	0	0	33222000	0	0	0
Tetratricopeptide repeat protein 28	TTC28		21	21	11	13	14	8	11	9	10	6	3	6	10	10	11	13	14	8	11	9	10	6	3	6	10	10	162080000	184410000	187800000	180420000	158700000	168980000	158640000	144880000	0	145310000	160130000	177660000
Protein AF-17	MLLT6		3	3	3	2	3	1	3	2	3	3	1	2	2	2	3	2	3	1	3	2	3	3	1	2	2	2	23332000	4354500	26568000	0	4431500	5108100	8847900	11993000	106260000	6225800	9349900	8851500
Endophilin-B1	SH3GLB1		12	11	7	8	7	5	7	6	5	8	6	7	7	9	6	7	6	5	6	6	4	7	5	6	6	8	268680000	161240000	194670000	183420000	187610000	254700000	232980000	141210000	126260000	158040000	229590000	144640000
Probable G-protein coupled receptor 179	GPR179		1	1	0	0	0	0	0	0	0	0	0	0	1	0	0	0	0	0	0	0	0	0	0	0	1	0	0	0	0	0	0	0	0	0	0	0	0	0
Charged multivesicular body protein 2b	CHMP2B		1	1	1	0	0	0	1	0	0	0	0	0	0	0	1	0	0	0	1	0	0	0	0	0	0	0	0	0	0	0	12096000	0	0	0	0	0	0	0
Kinesin-like protein;Kinesin-like protein KIF1B	KIF1B;KIF1Bbeta		20	16	12	12	15	9	13	10	9	6	8	12	14	11	10	9	12	9	12	9	8	3	6	8	12	9	310280000	259700000	270760000	280870000	311300000	305380000	244900000	256750000	230660000	324610000	297790000	341690000
DNA polymerase delta subunit 2	POLD2		5	5	2	4	3	3	3	3	4	4	3	4	3	4	2	4	3	3	3	3	4	4	3	4	3	4	84141000	94651000	88377000	93540000	125240000	85796000	151770000	108310000	89655000	105260000	141720000	100770000
Homeobox protein Hox-D11	HOXD11		1	1	0	0	0	0	0	0	1	1	0	0	1	1	0	0	0	0	0	0	1	1	0	0	1	1	0	0	0	0	0	0	0	3365300	0	0	0	0
Putative RNA-binding protein 15	RBM15		20	20	12	15	13	10	12	14	14	14	12	16	11	15	12	15	13	10	12	14	14	14	12	16	11	15	304100000	258460000	324610000	324310000	308380000	316600000	324360000	342440000	386740000	301330000	331890000	329020000
Round spermatid basic protein 1	RSBN1		5	4	5	3	4	5	3	5	5	4	3	3	3	5	4	3	4	4	3	4	4	4	2	3	3	4	69564000	84826000	75293000	81216000	80954000	86643000	111130000	114220000	166830000	64505000	82007000	164470000
THO complex subunit 1	THOC1		4	4	2	2	2	1	1	2	3	2	2	2	1	1	2	2	2	1	1	2	3	2	2	2	1	1	0	0	0	0	0	35943000	54593000	0	0	0	0	0
Interferon alpha-1/13	IFNA13;IFNA1		1	1	0	0	0	0	0	0	0	0	0	0	0	1	0	0	0	0	0	0	0	0	0	0	0	1	0	0	0	0	0	0	0	0	0	0	0	0
	TPM3		36	1	31	31	30	29	31	31	30	30	14	29	32	32	0	0	0	1	1	1	0	0	0	0	0	0	7693700000	7924200000	8208700000	7395600000	7510700000	8438500000	6313500000	6607900000	15120000000	8698000000	8505500000	8763100000
Calcineurin-binding protein cabin-1	CABIN1		9	9	4	3	3	2	3	3	5	0	3	2	2	2	4	3	3	2	3	3	5	0	3	2	2	2	44780000	39601000	0	37237000	0	37828000	42147000	0	38188000	0	0	40724000
B-cell lymphoma/leukemia 10	BCL10		1	1	1	1	1	0	1	1	1	0	0	1	0	0	1	1	1	0	1	1	1	0	0	1	0	0	0	0	0	0	0	0	0	0	0	14059000	0	0
Dual specificity mitogen-activated protein kinase kinase 5	MAP2K5		2	2	1	0	1	0	0	0	0	0	0	0	0	0	1	0	1	0	0	0	0	0	0	0	0	0	0	0	1854500	0	0	0	0	0	0	0	0	0
Folliculin-interacting protein 1	FNIP1;FNIP2		2	1	1	2	1	1	1	2	0	1	0	0	1	1	1	1	1	1	1	1	0	0	0	0	1	1	0	35144000	0	0	0	44632000	0	0	0	0	0	0
Dual specificity protein kinase CLK4;Dual specificity protein kinase CLK1	CLK4;CLK1		2	2	0	0	0	0	0	0	1	1	1	0	1	0	0	0	0	0	0	0	1	1	1	0	1	0	0	0	0	0	0	0	0	0	0	0	0	0
Sterile alpha motif domain-containing protein 11	SAMD11		1	1	1	1	1	0	1	1	1	1	1	1	1	1	1	1	1	0	1	1	1	1	1	1	1	1	0	0	0	0	0	0	0	0	0	0	0	15648000
NADH dehydrogenase [ubiquinone] 1 alpha subcomplex subunit 10, mitochondrial	NDUFA10		5	5	5	4	3	3	4	4	4	4	2	4	4	3	5	4	3	3	4	4	4	4	2	4	4	3	99514000	140740000	149480000	109620000	105590000	129250000	146660000	132170000	157480000	162260000	160460000	188390000
Sodium/hydrogen exchanger;Sodium/hydrogen exchanger 7	SLC9A7		1	1	0	1	0	0	0	0	0	0	0	0	0	0	0	1	0	0	0	0	0	0	0	0	0	0	0	0	0	0	0	0	0	0	0	0	0	0
Protein FAM83D	FAM83D		10	10	8	4	8	4	6	5	4	5	3	4	5	4	8	4	8	4	6	5	4	5	3	4	5	4	87731000	93261000	91962000	0	89682000	106120000	72833000	55437000	85865000	65859000	86317000	75221000
Vacuolar protein sorting-associated protein 11 homolog	VPS11		3	3	1	0	2	0	1	1	0	0	1	0	0	0	1	0	2	0	1	1	0	0	1	0	0	0	0	0	0	0	0	22426000	0	0	0	0	0	0
60S ribosomal protein L17	RPL17;RPL17-C18orf32		16	16	14	14	14	14	12	15	14	13	7	13	13	13	14	14	14	14	12	15	14	13	7	13	13	13	2434000000	2248400000	2219600000	2917400000	2218500000	2477300000	2723100000	2803000000	3123700000	2376800000	2498900000	2466800000
Uncharacterized protein KIAA1683	KIAA1683		1	1	0	0	0	0	0	0	0	1	0	0	0	0	0	0	0	0	0	0	0	1	0	0	0	0	0	0	0	0	0	0	0	0	0	0	0	0
Integrator complex subunit 12	INTS12		2	2	1	0	1	0	1	0	1	0	1	0	1	0	1	0	1	0	1	0	1	0	1	0	1	0	0	0	0	0	0	0	0	0	12943000	0	0	0
Ribonuclease H2 subunit B	RNASEH2B		1	1	0	1	0	1	0	0	1	0	1	1	0	0	0	1	0	1	0	0	1	0	1	1	0	0	0	0	0	0	0	0	0	0	0	22814000	0	0
ATPase ASNA1	ASNA1		2	2	0	2	0	0	0	0	0	1	0	0	0	0	0	2	0	0	0	0	0	1	0	0	0	0	0	19624000	0	0	0	0	0	0	0	0	0	0
Rho GTPase-activating protein 23	ARHGAP23		2	2	0	1	1	1	0	0	1	1	0	0	0	0	0	1	1	1	0	0	1	1	0	0	0	0	0	0	0	0	0	0	0	17228000	0	0	0	0
Galactosylgalactosylxylosylprotein 3-beta-glucuronosyltransferase 2	B3GAT2		1	1	0	0	0	0	0	0	1	1	1	0	0	0	0	0	0	0	0	0	1	1	1	0	0	0	0	0	0	0	0	0	0	0	22021000	0	0	0
5-AMP-activated protein kinase catalytic subunit alpha-2	PRKAA2		5	2	5	4	5	4	4	4	5	4	1	4	4	5	2	1	2	1	1	1	2	2	1	2	2	2	0	0	0	0	0	0	0	0	0	0	0	53825000
Vacuolar protein sorting-associated protein VTA1 homolog	VTA1		4	4	3	3	3	2	3	3	2	1	2	3	2	2	3	3	3	2	3	3	2	1	2	3	2	2	75287000	103380000	87384000	86171000	67276000	83603000	0	0	54227000	70879000	0	0
	NUMA1		171	0	127	135	129	120	129	127	133	135	88	127	131	132	0	0	0	0	0	0	0	0	0	0	0	0	44093000	48383000	31086000	28146000	46396000	0	49480000	58045000	0	0	64452000	0
Antigen peptide transporter 2	TAP2		8	7	6	5	5	2	4	4	6	4	3	5	4	3	5	4	4	2	3	3	5	3	2	4	3	2	142420000	200580000	168300000	0	195640000	170260000	180180000	239950000	0	160200000	205770000	147690000
Partitioning defective 3 homolog B	PARD3B		3	3	1	0	0	0	0	0	1	1	0	0	1	0	1	0	0	0	0	0	1	1	0	0	1	0	0	0	0	0	0	0	0	157830000	0	0	0	0
ATP-dependent RNA helicase DHX29	DHX29		23	23	16	18	16	10	13	14	6	7	8	10	11	10	16	18	16	10	13	14	6	7	8	10	11	10	273440000	355940000	363530000	197090000	290040000	314000000	143500000	163670000	358920000	178460000	195590000	260800000
Signal recognition particle 19 kDa protein	SRP19		2	2	2	2	2	2	2	1	2	2	2	2	2	2	2	2	2	2	2	1	2	2	2	2	2	2	9116800	7120100	13124000	7377900	11916000	0	11671000	11497000	10133000	11389000	15287000	11916000
Tumor protein D54	TPD52L2		3	3	2	2	3	2	3	3	1	0	1	1	1	1	2	2	3	2	3	3	1	0	1	1	1	1	39043000	0	43205000	49878000	43332000	47992000	0	0	0	0	0	0
UTP--glucose-1-phosphate uridylyltransferase	UGP2		19	19	13	15	12	15	15	12	11	11	9	9	13	10	13	15	12	15	15	12	11	11	9	9	13	10	801630000	791990000	728640000	750160000	784500000	825260000	686690000	688790000	591580000	717460000	665260000	680180000
Prostaglandin E synthase 3	PTGES3		3	3	1	1	1	1	1	1	2	1	2	2	0	1	1	1	1	1	1	1	2	1	2	2	0	1	83631000	0	124820000	118470000	79291000	53474000	0	0	0	0	0	0
Ribonucleoprotein PTB-binding 1	RAVER1		7	7	1	5	3	2	3	0	4	4	4	4	3	2	1	5	3	2	3	0	4	4	4	4	3	2	0	0	0	0	0	0	0	119540000	0	148940000	104680000	0
Pleckstrin homology domain-containing family A member 2	PLEKHA2		3	3	3	3	3	1	1	2	1	0	1	2	2	3	3	3	3	1	1	2	1	0	1	2	2	3	0	0	45693000	0	0	0	0	0	0	44595000	0	41743000
Synaptonemal complex protein 1	SYCP1		1	1	1	1	0	0	0	0	0	0	1	1	0	1	1	1	0	0	0	0	0	0	1	1	0	1	0	0	0	0	0	0	0	0	0	0	0	11740000
Receptor protein-tyrosine kinase;Macrophage-stimulating protein receptor;Macrophage-stimulating protein receptor alpha chain;Macrophage-stimulating protein receptor beta chain	MST1R		3	2	1	2	1	1	3	2	1	1	0	1	1	1	0	1	0	0	2	1	0	0	0	0	0	0	0	0	0	0	0	22457000	0	0	0	0	0	0
Anion exchange transporter	SLC26A7		1	1	0	0	1	0	0	0	0	0	0	0	0	0	0	0	1	0	0	0	0	0	0	0	0	0	0	0	0	0	0	0	0	0	0	0	0	0
Eukaryotic translation initiation factor 3 subunit H	EIF3H		14	14	9	9	10	9	12	10	8	9	5	6	9	9	9	9	10	9	12	10	8	9	5	6	9	9	613010000	747660000	644700000	297970000	490780000	431790000	337970000	438030000	679500000	208820000	389350000	503980000
Isocitrate dehydrogenase [NAD] subunit, mitochondrial;Isocitrate dehydrogenase [NAD] subunit beta, mitochondrial	IDH3B		4	4	3	4	3	0	2	3	2	2	0	4	2	3	3	4	3	0	2	3	2	2	0	4	2	3	64130000	65921000	0	0	0	56670000	94294000	0	0	75666000	0	76133000
Beta-soluble NSF attachment protein	NAPB		1	1	0	0	0	0	0	0	0	0	1	0	0	0	0	0	0	0	0	0	0	0	1	0	0	0	0	0	0	0	0	0	0	0	22273000	0	0	0
BolA-like protein 2	BOLA2;BOLA2B		6	6	2	3	2	3	2	2	4	5	4	4	2	4	2	3	2	3	2	2	4	5	4	4	2	4	433960000	354760000	695100000	445040000	417950000	0	230690000	342810000	450540000	365760000	406730000	364650000
Inositol hexakisphosphate and diphosphoinositol-pentakisphosphate kinase 2	PPIP5K2		4	3	3	2	2	3	3	2	0	3	1	1	3	1	2	1	1	2	2	1	0	2	0	1	2	1	0	0	0	0	0	0	0	0	0	0	37486000	0
B-cell CLL/lymphoma 9-like protein	BCL9L		11	11	6	6	9	6	6	6	7	5	1	8	8	7	6	6	9	6	6	6	7	5	1	8	8	7	125200000	142640000	147700000	162270000	144670000	159410000	229160000	204880000	0	175050000	185830000	157750000
Kinesin-like protein;Kinesin-like protein KIF3A	KIF3A		4	2	2	3	2	2	2	1	2	3	2	3	2	2	0	1	0	0	0	0	0	1	0	1	0	0	0	8762900	25828000	11442000	9995600	6353700	0	0	0	0	9743400	10568000
Hypoxia up-regulated protein 1	HYOU1		6	6	3	3	2	2	3	2	1	0	4	3	2	0	3	3	2	2	3	2	1	0	4	3	2	0	45235000	0	46556000	0	31929000	0	0	0	0	0	0	0
DNA repair and recombination protein RAD54B	RAD54B		4	4	2	1	0	2	1	1	1	2	1	2	1	1	2	1	0	2	1	1	1	2	1	2	1	1	0	0	0	0	0	0	0	0	0	39657000	0	0
Serine/threonine-protein kinase MARK1	MARK1		3	1	3	3	3	1	3	3	1	1	2	0	1	0	1	1	1	0	1	1	0	0	0	0	0	0	0	0	0	0	0	10849000	0	0	0	0	0	0
Coiled-coil domain-containing protein R3HCC1L	R3HCC1L		4	4	4	4	3	2	1	2	2	0	1	0	3	2	4	4	3	2	1	2	2	0	1	0	3	2	51838000	53450000	0	0	0	0	34344000	0	0	0	60244000	52902000
Kanadaptin	SLC4A1AP		8	8	4	4	4	2	4	3	6	6	5	4	5	5	4	4	4	2	4	3	6	6	5	4	5	5	181720000	68957000	143960000	47102000	149410000	105450000	188070000	194010000	214420000	146430000	94219000	113910000
Kinesin-like protein;Centromere-associated protein E	CENPE		4	4	0	1	2	0	1	1	1	0	1	1	1	1	0	1	2	0	1	1	1	0	1	1	1	1	0	0	111890000	0	0	0	0	0	0	0	0	0
Selenoprotein O	SELO		4	4	2	0	2	0	0	0	1	1	1	2	1	0	2	0	2	0	0	0	1	1	1	2	1	0	0	0	0	0	0	0	0	0	0	32159000	0	0
Lysine-specific demethylase 6A;Histone demethylase UTY	KDM6A;UTY		3	3	0	0	1	0	2	0	0	0	1	0	0	0	0	0	1	0	2	0	0	0	1	0	0	0	0	0	0	0	15050000	0	0	0	0	0	0	0
Zinc finger MIZ domain-containing protein 2	ZMIZ2		1	1	0	0	0	0	0	0	0	1	1	0	1	0	0	0	0	0	0	0	0	1	1	0	1	0	0	0	0	0	0	0	0	0	0	0	16615000	0
Septin-8	2020-09-08		9	6	7	7	7	4	8	7	5	4	2	5	6	5	5	5	5	3	5	5	4	3	2	3	4	4	118080000	146020000	152550000	153890000	119360000	172550000	105290000	118600000	110400000	132140000	141890000	151630000
Double-stranded RNA-binding protein Staufen homolog 1	STAU1		4	4	4	4	4	2	2	2	2	1	0	0	1	2	4	4	4	2	2	2	2	1	0	0	1	2	70993000	64696000	46853000	58003000	42769000	54517000	49892000	0	0	0	0	38226000
Chromatin target of PRMT1 protein	CHTOP		1	1	1	1	0	1	1	0	1	1	1	1	1	1	1	1	0	1	1	0	1	1	1	1	1	1	0	0	0	0	0	0	0	0	0	0	0	10015000
Arfaptin-2	ARFIP2		7	7	5	5	5	1	3	5	3	5	2	5	3	5	5	5	5	1	3	5	3	5	2	5	3	5	91034000	83679000	100380000	0	103510000	76963000	115680000	84447000	0	102870000	81919000	79620000
NADH dehydrogenase [ubiquinone] 1 alpha subcomplex subunit 5	NDUFA5		3	3	1	0	2	2	2	1	0	0	0	0	0	0	1	0	2	2	2	1	0	0	0	0	0	0	0	0	0	0	34126000	0	0	0	0	0	0	0
Arf-GAP with coiled-coil, ANK repeat and PH domain-containing protein 2	ACAP2		10	10	7	6	7	4	6	6	2	4	3	6	8	6	7	6	7	4	6	6	2	4	3	6	8	6	133600000	102130000	155710000	129260000	178180000	145810000	54225000	82963000	86929000	58982000	90190000	78465000
Nebulin	NEB		5	5	4	3	4	0	3	3	2	0	1	1	2	0	4	3	4	0	3	3	2	0	1	1	2	0	75224000	60636000	72917000	0	0	69422000	76392000	0	0	0	0	0
	HUWE1		7	1	7	7	6	3	5	6	3	4	5	6	6	6	1	1	1	1	1	1	1	1	0	1	1	1	137540000	226990000	0	0	130970000	125640000	218760000	119960000	0	121250000	0	0
Arf-GAP with GTPase, ANK repeat and PH domain-containing protein 1	AGAP1		3	2	3	2	2	2	0	3	2	2	2	2	1	2	2	1	1	1	0	2	1	1	1	1	1	2	0	0	0	0	0	0	0	0	0	0	0	79191000
	EPPK1		165	4	107	120	117	151	88	92	114	110	87	85	97	78	3	3	3	4	1	2	2	3	3	3	3	2	178690000	174330000	50715000	952420000	0	164750000	155600000	115460000	126880000	94665000	93280000	122010000
Gamma-tubulin complex component 5	TUBGCP5		9	9	4	5	6	3	5	3	3	4	3	3	3	6	4	5	6	3	5	3	3	4	3	3	3	6	68730000	65744000	64533000	62243000	65848000	48749000	35698000	68172000	57408000	60795000	0	45251000
Proteasome activator complex subunit 2	PSME2		11	11	6	10	7	7	9	7	5	6	6	6	7	6	6	10	7	7	9	7	5	6	6	6	7	6	541170000	654750000	608770000	587860000	802000000	999630000	636890000	446880000	467570000	780400000	657830000	611310000
Protein CIP2A	KIAA1524		24	24	16	18	14	11	16	17	18	18	14	18	17	19	16	18	14	11	16	17	18	18	14	18	17	19	443980000	390740000	474300000	357150000	400150000	372400000	373040000	318830000	302490000	376340000	462770000	486580000
T-complex protein 10A homolog;Putative t-complex protein 10A homolog 2	TCP10;TCP10L2		1	1	0	0	0	0	0	0	0	1	0	0	0	0	0	0	0	0	0	0	0	1	0	0	0	0	0	0	0	0	0	0	0	0	0	0	0	0
AP-2 complex subunit beta	AP2B1		33	23	25	23	21	12	17	21	15	18	14	17	14	19	17	17	15	10	12	15	9	12	10	12	9	13	964330000	1029300000	839290000	743100000	950450000	978580000	760820000	825220000	1008500000	865470000	862800000	830910000
WASH complex subunit 7	KIAA1033		11	11	9	9	6	6	9	9	4	2	4	5	5	5	9	9	6	6	9	9	4	2	4	5	5	5	128020000	102030000	98177000	149620000	100230000	81821000	81484000	0	192300000	96756000	94299000	119960000
Interferon-induced protein with tetratricopeptide repeats 2	IFIT2		3	3	1	0	2	0	1	1	1	1	0	1	2	1	1	0	2	0	1	1	1	1	0	1	2	1	0	0	0	0	0	0	0	0	0	0	29542000	0
MKL/myocardin-like protein 1	MKL1;mkl1		11	10	7	6	8	5	5	7	3	4	1	4	6	5	6	5	7	4	4	6	3	3	1	3	5	4	143000000	124300000	103650000	158670000	114890000	138300000	114350000	147060000	0	123440000	128750000	129070000
Non-specific serine/threonine protein kinase;Serine/threonine-protein kinase PAK 3	PAK3		6	0	4	5	4	4	5	5	3	4	2	2	3	4	0	0	0	0	0	0	0	0	0	0	0	0	0	0	0	0	0	0	0	0	0	0	0	28530000
WD repeat-containing protein 6	WDR6		23	23	17	18	17	11	17	18	14	16	10	13	17	15	17	18	17	11	17	18	14	16	10	13	17	15	671510000	664920000	649890000	535910000	684190000	535810000	568510000	552900000	484240000	710940000	596480000	620900000
Protein FAM184A	FAM184A		1	1	0	0	0	0	0	1	0	0	0	0	0	0	0	0	0	0	0	1	0	0	0	0	0	0	0	0	0	0	0	47065000	0	0	0	0	0	0
	SPAG9		43	1	34	35	36	30	34	37	21	23	20	24	26	27	1	1	1	1	1	1	1	1	1	0	1	1	1759000000	1745000000	1730400000	1171500000	1606600000	1783100000	1101500000	1196100000	1142000000	1105200000	1207500000	1121200000
E3 ubiquitin-protein ligase HECTD1	HECTD1		63	63	48	54	49	43	43	50	36	34	31	45	51	45	48	54	49	43	43	50	36	34	31	45	51	45	2242600000	2301100000	2047900000	2085500000	2245300000	2049300000	1793300000	1828700000	1798800000	2112500000	2211700000	1894300000
26S protease regulatory subunit 10B	PSMC6		17	17	10	10	13	11	12	11	11	14	7	10	11	11	10	10	13	11	12	11	11	14	7	10	11	11	797540000	966780000	739650000	1118000000	831500000	909840000	655520000	673730000	496280000	757920000	777620000	569640000
Dedicator of cytokinesis protein 9	DOCK9		21	19	12	13	13	8	10	13	7	5	8	6	8	10	10	12	11	7	9	13	5	4	6	6	8	10	247970000	248560000	226260000	258980000	250490000	184510000	168920000	0	211560000	243870000	273630000	215710000
E3 ubiquitin-protein ligase RNF114	RNF114		3	3	1	2	2	2	3	2	2	1	1	2	2	2	1	2	2	2	3	2	2	1	1	2	2	2	0	82594000	58117000	120410000	85981000	96584000	0	0	0	0	83958000	0
Uncharacterized protein FLJ45252	AAK1		11	10	7	9	5	9	9	9	7	9	7	8	8	9	7	9	5	9	9	9	7	9	6	8	8	9	404170000	414400000	340690000	439940000	376240000	443510000	364920000	299780000	228860000	428890000	363230000	347440000
WASH complex subunit FAM21C;WASH complex subunit FAM21A	FAM21C;FAM21A		3	3	2	3	1	1	2	2	1	0	0	1	1	2	2	3	1	1	2	2	1	0	0	1	1	2	41196000	0	0	0	42436000	0	0	0	0	0	0	0
Putative bifunctional UDP-N-acetylglucosamine transferase and deubiquitinase ALG13	ALG13		1	1	1	0	1	1	1	0	0	0	1	0	0	0	1	0	1	1	1	0	0	0	1	0	0	0	0	0	0	0	0	0	0	0	4437700	0	0	0
Protein RTF2 homolog	RTFDC1		5	5	4	3	3	3	2	4	4	4	3	2	5	3	4	3	3	3	2	4	4	4	3	2	5	3	75268000	80626000	77781000	53621000	75906000	56139000	82298000	83936000	35920000	74299000	85373000	53909000
Pyrroline-5-carboxylate reductase;Pyrroline-5-carboxylate reductase 3	PYCRL		9	9	6	6	6	5	4	4	6	5	6	6	5	6	6	6	6	5	4	4	6	5	6	6	5	6	365790000	290870000	290530000	210340000	329790000	336250000	254480000	302160000	232430000	318650000	395000000	327230000
Estradiol 17-beta-dehydrogenase 1	HSD17B1		1	1	0	0	1	0	1	0	0	0	0	0	0	0	0	0	1	0	1	0	0	0	0	0	0	0	0	0	0	0	502620	0	0	0	0	0	0	0
Unconventional myosin-X	MYO10		35	35	18	17	18	11	22	23	17	16	9	23	22	25	18	17	18	11	22	23	17	16	9	23	22	25	437320000	443730000	448950000	665490000	781590000	750510000	472430000	423720000	273640000	668610000	727550000	679370000
Muscleblind-like protein 1;Muscleblind-like protein 2	MBNL1;MBLL;MBNL2		2	2	1	1	0	0	0	0	2	2	2	2	1	1	1	1	0	0	0	0	2	2	2	2	1	1	0	0	0	0	0	0	0	0	0	155370000	0	0
Ribosome biogenesis protein NSA2 homolog	NSA2		5	5	2	3	2	2	4	2	2	2	2	1	3	2	2	3	2	2	4	2	2	2	2	1	3	2	85856000	68442000	99779000	146800000	98772000	78074000	72471000	110080000	96758000	0	114730000	0
Protein-tyrosine-phosphatase;Tyrosine-protein phosphatase non-receptor type 9	PTPN9		1	1	1	1	1	0	1	1	1	1	0	0	1	1	1	1	1	0	1	1	1	1	0	0	1	1	0	0	0	0	0	0	0	0	0	0	0	12814000
Coiled-coil domain-containing protein 14	CCDC14		2	2	1	1	2	1	1	0	1	1	0	0	0	1	1	1	2	1	1	0	1	1	0	0	0	1	0	0	21309000	0	0	0	0	0	0	0	0	0
Centrosomal protein of 192 kDa	CEP192		7	5	3	3	1	4	2	2	1	1	2	2	1	1	1	2	0	3	1	1	1	0	1	1	1	0	25367000	17586000	0	27258000	0	23420000	0	0	27073000	18110000	0	0
Protein-tyrosine-phosphatase	PTPRS		11	1	6	8	7	8	9	7	3	5	2	5	7	6	0	1	0	0	0	0	0	0	0	0	0	0	0	16269000	0	0	0	0	0	0	0	0	0	0
RNA-binding protein 10	RBM10		21	20	9	12	14	9	13	10	13	15	11	12	12	12	9	12	14	9	13	10	13	15	10	12	12	12	295900000	345230000	253440000	323860000	252290000	252300000	427940000	483120000	403280000	417360000	323020000	420540000
MAP kinase-activating death domain protein	MADD		9	9	6	4	4	3	5	4	1	2	2	4	5	7	6	4	4	3	5	4	1	2	2	4	5	7	100030000	93680000	0	94013000	78031000	70919000	0	0	96221000	78464000	89680000	77341000
Transcription factor E2-alpha	TCF3		1	1	0	0	0	0	0	0	0	0	1	0	0	0	0	0	0	0	0	0	0	0	1	0	0	0	0	0	0	0	0	0	0	0	6880600	0	0	0
WD repeat-containing protein 47	WDR47		12	12	8	7	9	7	9	10	6	5	6	6	8	6	8	7	9	7	9	10	6	5	6	6	8	6	257510000	212070000	300420000	233020000	248900000	297400000	250360000	197770000	187060000	279490000	339260000	353930000
	AKAP9		107	1	82	76	79	65	77	75	64	63	46	59	60	64	0	0	0	0	0	0	0	0	1	0	0	0	0	0	0	0	0	0	0	0	13780000	0	0	0
A-kinase anchor protein 9	AKAP9		130	0	98	90	95	78	91	92	80	79	55	70	76	80	0	0	0	0	0	0	0	0	0	0	0	0	3334500000	3239100000	3336100000	2820400000	3246300000	3199600000	3208200000	2726600000	2753600000	2878200000	2867000000	2795700000
Sorting nexin-6;Sorting nexin-6, N-terminally processed	SNX6		4	4	2	3	3	3	2	2	3	0	1	3	1	2	2	3	3	3	2	2	3	0	1	3	1	2	70880000	82613000	77441000	119170000	82517000	125620000	0	0	0	53734000	0	64740000
Non-specific serine/threonine protein kinase;Serine/threonine-protein kinase MRCK alpha	CDC42BPA		20	15	12	13	11	7	13	11	9	9	6	13	11	13	8	9	8	4	8	7	6	7	5	10	9	11	288820000	303080000	243770000	278240000	323790000	320280000	213850000	210980000	147310000	287850000	282140000	377140000
Neuron navigator 1	NAV1		8	8	8	4	6	4	7	5	3	4	1	4	3	2	8	4	6	4	7	5	3	4	1	4	3	2	67464000	83167000	128230000	59347000	74432000	56652000	50533000	78162000	0	46930000	118760000	55131000
Protein-L-isoaspartate O-methyltransferase;Protein-L-isoaspartate(D-aspartate) O-methyltransferase	PCMT1		11	11	8	6	9	7	6	7	8	9	4	8	8	7	8	6	9	7	6	7	8	9	4	8	8	7	573600000	534630000	484510000	467050000	700100000	688040000	710610000	693720000	691690000	814960000	747910000	566320000
Rho GTPase-activating protein 30	ARHGAP30		1	1	0	0	1	1	0	0	0	0	0	0	0	0	0	0	1	1	0	0	0	0	0	0	0	0	0	0	0	19864000	0	0	0	0	0	0	0	0
G patch domain-containing protein 4	GPATCH4		5	5	4	4	3	3	3	3	4	4	2	4	2	3	4	4	3	3	3	3	4	4	2	4	2	3	104860000	91280000	82413000	108610000	92482000	94226000	97340000	98758000	109450000	84651000	106200000	85822000
Actin-binding LIM protein 1	ABLIM1		10	10	7	8	9	9	8	8	5	6	3	6	6	3	7	8	9	9	8	8	5	6	3	6	6	3	194110000	157810000	136980000	222900000	174670000	208340000	109150000	129030000	147230000	115980000	116690000	117070000
Nebulin-related-anchoring protein	NRAP		1	1	1	1	0	1	0	1	0	0	1	0	1	1	1	1	0	1	0	1	0	0	1	0	1	1	0	0	0	0	0	0	0	0	0	0	0	44625000
Unconventional myosin-VI	MYO6		19	19	14	7	13	6	14	11	7	8	5	11	13	11	14	7	13	6	14	11	7	8	5	11	13	11	153350000	114440000	203750000	203110000	214930000	165620000	150440000	140850000	144250000	151440000	208380000	195020000
Nucleolar and coiled-body phosphoprotein 1	NOLC1		14	14	6	8	8	14	7	8	10	10	4	9	10	8	6	8	8	14	7	8	10	10	4	9	10	8	111490000	50116000	120070000	939830000	107640000	81706000	134550000	129000000	515760000	64244000	86977000	75872000
Fucose-1-phosphate guanylyltransferase	FPGT;FPGT-TNNI3K		1	1	1	1	0	1	1	1	0	1	0	1	1	0	1	1	0	1	1	1	0	1	0	1	1	0	39480000	0	0	0	0	0	0	0	0	0	0	0
Abl interactor 1	ABI1		14	8	11	12	11	11	11	13	10	10	9	9	12	11	6	6	5	7	5	7	6	5	7	5	6	6	748080000	884730000	777460000	963300000	893060000	924970000	764260000	782440000	550280000	1077100000	826020000	1052600000
Ribosome-binding protein 1	RRBP1		57	56	38	41	43	44	41	41	40	41	31	33	38	40	37	41	42	43	40	40	39	40	30	33	37	39	2280000000	2240000000	2285700000	2030100000	2042200000	2360100000	1845400000	1754200000	1438700000	1572600000	1811600000	1785100000
Dynactin subunit 3	DCTN3		2	2	1	2	1	1	1	2	2	0	0	0	1	2	1	2	1	1	1	2	2	0	0	0	1	2	0	51318000	0	0	0	31493000	28008000	0	0	0	0	29272000
	FBXL13		1	1	1	1	1	1	0	1	0	0	0	0	1	0	1	1	1	1	0	1	0	0	0	0	1	0	0	0	0	0	0	0	0	0	0	0	112200000	0
Nuclear factor 1;Nuclear factor 1 B-type	NFIB		4	2	2	1	1	1	2	1	2	2	1	0	3	1	1	1	1	1	1	1	1	1	0	0	1	0	0	0	0	0	0	0	25459000	0	0	0	0	0
TNFAIP3-interacting protein 1	TNIP1		10	10	8	3	6	5	6	5	5	7	6	9	6	8	8	3	6	5	6	5	5	7	6	9	6	8	110870000	86191000	113960000	88116000	86006000	85830000	100530000	117110000	118140000	123400000	122860000	111850000
Protein phosphatase 1 regulatory subunit 12B	PPP1R12B;sm-M20		3	2	1	3	1	2	3	3	3	3	2	3	3	3	0	2	0	1	2	2	2	2	1	2	2	2	0	22592000	0	0	25575000	22650000	19109000	18953000	0	24103000	21659000	27361000
Sideroflexin;Sideroflexin-3	SFXN3		4	4	3	3	3	2	2	2	3	3	3	3	3	3	3	3	3	2	2	2	3	3	3	3	3	3	94543000	86394000	88708000	104860000	81755000	109570000	147020000	91227000	85374000	93259000	105940000	91664000
Calcium/calmodulin-dependent protein kinase type II subunit gamma	CAMK2G		24	2	15	15	15	17	15	16	15	11	14	14	15	13	2	1	1	2	1	1	1	2	1	2	2	1	2729800000	2370500000	2416700000	1949100000	2748700000	2726100000	1979800000	1824200000	1786400000	2101700000	2029100000	2025500000
cAMP-dependent protein kinase catalytic subunit beta	PRKACB		14	3	11	10	10	7	9	9	11	9	6	8	9	10	2	1	1	2	2	2	2	1	3	1	1	1	241040000	220390000	193630000	276370000	202700000	243660000	237600000	313990000	616930000	237010000	175970000	258380000
Methyl-CpG-binding domain protein 1	MBD1		1	1	0	0	0	0	0	0	0	0	0	1	0	1	0	0	0	0	0	0	0	0	0	1	0	1	0	0	0	0	0	0	0	0	0	0	0	14410000
Poliovirus receptor	PVR		1	1	1	0	1	0	1	0	1	0	0	1	1	1	1	0	1	0	1	0	1	0	0	1	1	1	0	0	0	0	0	0	0	0	0	0	0	5266900
Exocyst complex component 7	EXOC7		6	5	2	3	4	2	3	3	0	2	0	0	1	0	2	3	4	2	3	3	0	2	0	0	1	0	0	81558000	59114000	0	64310000	72748000	0	69080000	0	0	0	0
Four and a half LIM domains protein 2	FHL2		8	8	3	4	3	4	5	6	4	4	7	4	3	4	3	4	3	4	5	6	4	4	7	4	3	4	452650000	383060000	348190000	336600000	386660000	275050000	201080000	247180000	227200000	232260000	262240000	259810000
Polyhomeotic-like protein 2	PHC2		5	3	3	2	2	2	3	3	0	2	2	0	3	3	2	1	2	2	2	3	0	1	1	0	2	2	89841000	0	80610000	0	89017000	98824000	0	0	0	0	81057000	92810000
Exocyst complex component 5	EXOC5		4	4	1	3	2	0	3	2	2	1	1	1	1	1	1	3	2	0	3	2	2	1	1	1	1	1	0	49342000	0	0	0	0	74864000	0	0	0	0	0
ATP-dependent RNA helicase DDX42	DDX42		14	14	7	4	7	5	6	6	8	10	8	8	8	5	7	4	7	5	6	6	8	10	8	8	8	5	109700000	94407000	118770000	116440000	108410000	120260000	148260000	194890000	194280000	167090000	104820000	125640000
Torsin-1A-interacting protein 1	TOR1AIP1		9	2	6	6	5	3	5	6	2	3	3	3	5	4	1	2	0	0	0	0	1	0	0	0	0	0	95568000	68688000	88485000	100140000	91150000	76768000	103810000	104060000	108250000	94341000	60105000	83410000
Rho GTPase-activating protein 5	ARHGAP5		5	5	3	3	2	3	3	5	2	1	0	2	3	3	3	3	2	3	3	5	2	1	0	2	3	3	77469000	100760000	0	82004000	107230000	83621000	0	0	0	0	80491000	0
Aspartyl/asparaginyl beta-hydroxylase	ASPH		2	2	1	1	1	2	2	1	2	2	1	2	2	1	1	1	1	2	2	1	2	2	1	2	2	1	0	0	0	8761700	2609800	0	2601000	2898400	0	2614400	3188900	0
Angiotensin-converting enzyme;Angiotensin-converting enzyme, soluble form	ACE		2	2	1	0	0	0	1	1	0	0	0	0	1	1	1	0	0	0	1	1	0	0	0	0	1	1	0	0	0	0	0	0	0	0	0	0	0	35769000
Zinc finger protein 343	ZNF343		1	1	0	0	0	0	0	1	0	1	1	1	1	1	0	0	0	0	0	1	0	1	1	1	1	1	0	0	0	0	0	0	0	0	0	0	0	24094000
Anion exchange protein;Sodium bicarbonate cotransporter 3	SLC4A7		2	2	1	1	1	0	1	1	1	0	0	0	1	0	1	1	1	0	1	1	1	0	0	0	1	0	0	0	0	0	48077000	0	0	0	0	0	0	0
MAP/microtubule affinity-regulating kinase 3	MARK3		8	6	6	6	5	5	4	6	5	4	5	3	4	4	4	4	3	4	2	4	4	3	3	3	3	4	78612000	58435000	88140000	66864000	72693000	59268000	81977000	102210000	66855000	46519000	64133000	70245000
Phosphatidylinositol transfer protein beta isoform	PITPNB		2	2	1	2	1	1	1	1	1	0	0	1	1	1	1	2	1	1	1	1	1	0	0	1	1	1	0	0	0	0	0	0	0	0	0	0	0	12862000
NADPH:adrenodoxin oxidoreductase, mitochondrial	FDXR		3	3	0	1	1	1	1	1	3	2	0	2	1	2	0	1	1	1	1	1	3	2	0	2	1	2	0	0	0	0	0	0	39515000	0	0	0	0	0
Gelsolin	GSN		5	5	3	1	3	1	3	0	1	0	0	2	1	1	3	1	3	1	3	0	1	0	0	2	1	1	0	0	48049000	0	61724000	0	0	0	0	0	0	0
Nuclear inhibitor of protein phosphatase 1;Activator of RNA decay	PPP1R8		1	1	1	0	0	0	0	0	0	0	1	0	0	0	1	0	0	0	0	0	0	0	1	0	0	0	0	0	0	0	0	0	0	0	30674000	0	0	0
Protein SCAF8;Splicing factor, arginine/serine-rich 15	SCAF8;SCAF4		2	2	0	0	0	0	0	0	2	1	1	0	1	1	0	0	0	0	0	0	2	1	1	0	1	1	0	0	0	0	0	0	0	0	0	0	0	10784000
Peptidyl-prolyl cis-trans isomerase;FK506-binding protein 15	FKBP15		32	32	28	29	29	20	25	25	15	17	14	20	24	19	28	29	29	20	25	25	15	17	14	20	24	19	966920000	1104700000	969190000	841380000	869200000	973650000	830450000	624390000	698390000	789120000	749180000	810040000
WD repeat-containing protein 36	WDR36		13	13	8	6	6	9	4	6	3	3	3	5	5	5	8	6	6	9	4	6	3	3	3	5	5	5	111930000	82657000	108010000	394380000	85963000	90604000	146440000	78966000	53374000	88936000	96212000	84937000
Tumor suppressor candidate 3	TUSC3		1	1	0	0	0	0	0	0	0	0	0	0	0	1	0	0	0	0	0	0	0	0	0	0	0	1	0	0	0	0	0	0	0	0	0	0	0	29065000
Double-stranded RNA-binding protein Staufen homolog 2	STAU2		16	16	11	12	13	7	10	11	10	8	6	8	9	10	11	12	13	7	10	11	10	8	6	8	9	10	291390000	299620000	336510000	324670000	285120000	254110000	207050000	233920000	281370000	234630000	316490000	270650000
Integrin-linked protein kinase	ILK		14	14	13	11	12	11	11	12	8	8	3	7	9	6	13	11	12	11	11	12	8	8	3	7	9	6	425460000	487260000	519740000	703660000	555770000	627690000	294310000	341510000	134700000	433020000	402510000	363330000
TATA-binding protein-associated factor 172	BTAF1		12	12	4	4	3	3	4	0	4	3	3	3	5	5	4	4	3	3	4	0	4	3	3	3	5	5	0	0	0	0	38540000	0	0	60278000	0	51698000	0	0
S-phase kinase-associated protein 2	SKP2		4	4	2	2	2	3	3	3	2	2	1	2	1	1	2	2	2	3	3	3	2	2	1	2	1	1	0	0	0	0	0	0	61620000	34766000	0	30361000	0	0
Protein FAM65A	FAM65A		7	7	3	6	3	6	4	4	2	4	2	4	5	2	3	6	3	6	4	4	2	4	2	4	5	2	77798000	56823000	0	91978000	87893000	78087000	0	78508000	0	82288000	72631000	0
Cullin-2	CUL2		17	17	13	11	11	6	8	10	5	5	3	4	3	7	13	11	11	6	8	10	5	5	3	4	3	7	189010000	169590000	137260000	125400000	131840000	151270000	118860000	117180000	108040000	108920000	126840000	160180000
Transient receptor potential cation channel subfamily M member 1	TRPM1		1	1	0	1	1	0	1	1	0	1	0	0	0	0	0	1	1	0	1	1	0	1	0	0	0	0	0	0	0	0	0	0	0	17887000	0	0	0	0
E3 ubiquitin-protein ligase RNF213	RNF213		110	110	87	82	86	45	74	70	66	61	51	66	57	61	87	82	86	45	74	70	66	61	51	66	57	61	2449400000	2253400000	2274900000	1904300000	2053900000	2165000000	1939200000	2075100000	2360000000	2080200000	2048600000	2169700000
Glucose-6-phosphate isomerase	GPI		8	8	6	6	5	5	6	5	4	3	2	2	1	4	6	6	5	5	6	5	4	3	2	2	1	4	196550000	196950000	169810000	204670000	139340000	154240000	147730000	121790000	132860000	0	0	118690000
Titin	TTN		8	8	7	6	7	6	7	5	3	4	3	5	4	5	7	6	7	6	7	5	3	4	3	5	4	5	896120000	702510000	723180000	1087800000	856770000	896460000	796070000	834690000	688080000	585300000	739330000	770540000
Iron-responsive element-binding protein 2	IREB2		3	3	2	1	3	1	1	1	0	0	0	0	0	0	2	1	3	1	1	1	0	0	0	0	0	0	34387000	0	35163000	0	0	0	0	0	0	0	0	0
E3 ubiquitin-protein ligase ZFP91	ZFP91-CNTF;ZFP91		4	4	4	4	4	4	4	4	4	4	4	4	4	3	4	4	4	4	4	4	4	4	4	4	4	3	117480000	151270000	136330000	134470000	167030000	99508000	154230000	119160000	81727000	124450000	122300000	81187000
Ankyrin repeat and SOCS box protein 3	GPR75-ASB3;ASB3		1	1	0	0	0	0	0	0	0	0	1	1	0	0	0	0	0	0	0	0	0	0	1	1	0	0	0	0	0	0	0	0	0	0	0	23675000	0	0
Condensin-2 complex subunit H2	NCAPH2		4	4	1	2	2	3	0	2	2	2	3	2	3	3	1	2	2	3	0	2	2	2	3	2	3	3	0	62419000	45521000	60457000	0	57079000	64622000	96109000	115460000	91541000	56619000	101040000
Suppressor of SWI4 1 homolog	PPAN-P2RY11;PPAN		11	11	4	6	6	9	5	8	6	4	3	4	8	5	4	6	6	9	5	8	6	4	3	4	8	5	128660000	136770000	151000000	394900000	215140000	250810000	194220000	186320000	129230000	175210000	222520000	188710000
Sulfotransferase;Sulfotransferase 1A4;Sulfotransferase 1A3	SULT1A4;SULT1A3		3	2	1	2	1	2	1	2	0	1	0	1	2	0	1	2	1	1	1	1	0	0	0	0	1	0	0	0	0	0	0	35305000	0	0	0	0	32538000	0
4-hydroxyphenylpyruvate dioxygenase	HPD		3	3	3	1	3	2	3	2	0	2	1	0	1	1	3	1	3	2	3	2	0	2	1	0	1	1	63502000	75430000	61698000	42234000	53557000	53267000	0	53157000	0	0	0	37702000
Synaptonemal complex central element protein 1	SYCE1		1	1	0	0	1	0	0	0	0	0	0	0	0	0	0	0	1	0	0	0	0	0	0	0	0	0	0	0	0	0	0	0	0	0	0	0	0	0
Phosphatidylinositol 4-kinase beta	PI4KB		7	7	4	5	3	2	6	5	3	3	1	3	3	3	4	5	3	2	6	5	3	3	1	3	3	3	90725000	53256000	0	0	84964000	63435000	48441000	72331000	0	88631000	50236000	0
N-alpha-acetyltransferase 15, NatA auxiliary subunit	NAA15		25	25	17	20	17	14	16	17	16	13	10	13	12	14	17	20	17	14	16	17	16	13	10	13	12	14	737210000	776980000	798580000	617780000	753820000	803630000	497320000	524330000	403110000	549200000	623660000	559230000
Serine/arginine-rich splicing factor 7	SRSF7		8	7	6	6	7	5	6	7	5	3	3	4	5	4	5	5	6	5	5	6	4	3	2	3	5	4	145960000	190650000	299550000	238850000	245490000	161080000	330710000	340090000	832560000	314140000	297880000	311210000
COMM domain-containing protein 4	COMMD4		2	2	1	2	2	0	0	1	1	0	0	0	1	1	1	2	2	0	0	1	1	0	0	0	1	1	0	52334000	63100000	0	0	0	0	0	0	0	0	0
N-alpha-acetyltransferase 38, NatC auxiliary subunit	NAA38		1	1	0	0	0	0	0	0	0	0	0	1	1	0	0	0	0	0	0	0	0	0	0	1	1	0	0	0	0	0	0	0	0	0	0	0	15358000	0
40S ribosomal protein S15	RPS15		2	2	2	2	2	1	1	0	2	1	0	2	1	1	2	2	2	1	1	0	2	1	0	2	1	1	115510000	116540000	97650000	0	89703000	0	133010000	0	0	139280000	112760000	98312000
Translationally-controlled tumor protein;TPT1-like protein	TPT1		3	3	3	3	3	2	3	3	3	3	3	3	3	3	3	3	3	2	3	3	3	3	3	3	3	3	228220000	325880000	249050000	239950000	378910000	222160000	296960000	247150000	113780000	211900000	294250000	275810000
Periodic tryptophan protein 2 homolog	PWP2		8	8	3	1	4	5	2	2	3	3	2	4	2	2	3	1	4	5	2	2	3	3	2	4	2	2	78117000	0	71860000	179940000	0	58345000	115960000	142780000	91697000	107480000	83039000	105740000
Leucine-rich repeat-containing protein 41	LRRC41		12	12	7	6	6	4	4	4	6	8	4	8	5	5	7	6	6	4	4	4	6	8	4	8	5	5	158610000	165290000	163380000	156800000	207420000	194870000	196550000	221420000	180540000	167290000	224020000	173150000
Terminal uridylyltransferase 4	ZCCHC11		22	20	17	17	19	11	14	16	7	11	9	14	17	15	17	16	18	10	13	15	7	11	8	14	16	15	411690000	387840000	422130000	475620000	418400000	412050000	348950000	342170000	344810000	382940000	420720000	375150000
TNF receptor-associated factor 4	TRAF4		2	2	2	1	2	1	1	1	1	0	0	0	1	0	2	1	2	1	1	1	1	0	0	0	1	0	0	0	38309000	0	0	0	0	0	0	0	0	0
Mitofusin-1	MFN1		1	1	0	0	0	0	0	0	0	0	1	0	0	0	0	0	0	0	0	0	0	0	1	0	0	0	0	0	0	0	0	0	0	0	0	0	0	0
Protein SEC13 homolog	SEC13		8	8	4	5	4	6	3	3	4	3	6	3	3	3	4	5	4	6	3	3	4	3	6	3	3	3	171790000	219580000	264950000	149540000	195770000	166100000	154410000	129750000	152500000	156900000	69498000	155110000
Protein UXT	UXT		3	3	2	2	2	0	2	1	1	2	1	1	2	1	2	2	2	0	2	1	1	2	1	1	2	1	0	0	57400000	0	0	0	0	0	0	0	0	0
Disks large homolog 1	DLG1		18	18	12	11	10	6	9	11	9	7	7	16	10	13	12	11	10	6	9	11	9	7	7	16	10	13	204120000	212830000	201050000	284870000	326700000	324970000	168460000	156920000	206060000	346420000	225640000	252800000
Protein SET;Protein SETSIP	SET;SETSIP		3	3	1	1	2	0	1	1	3	3	2	2	3	2	1	1	2	0	1	1	3	3	2	2	3	2	0	0	56269000	0	0	0	75999000	87864000	61874000	88840000	71452000	38847000
Negative elongation factor A	NELFA		3	3	1	0	1	0	1	0	0	1	2	1	1	1	1	0	1	0	1	0	0	1	2	1	1	1	0	0	0	0	0	0	0	0	20839000	0	0	0
PAB-dependent poly(A)-specific ribonuclease subunit PAN3	PAN3		2	2	0	2	1	0	1	2	0	1	0	1	0	0	0	2	1	0	1	2	0	1	0	1	0	0	0	19442000	0	0	0	22706000	0	0	0	0	0	0
40S ribosomal protein SA	RPSA		11	11	11	10	11	8	8	8	8	7	5	7	9	9	11	10	11	8	8	8	8	7	5	7	9	9	988550000	1029100000	873250000	1183100000	747440000	836660000	851310000	803200000	772950000	787380000	797580000	766140000
Abl interactor 2	ABI2		10	4	8	9	7	7	7	8	5	6	4	8	10	9	3	3	1	3	1	2	1	1	2	4	4	4	67495000	65958000	0	72451000	0	0	0	0	0	65150000	70706000	74814000
Nesprin-1	SYNE1		8	8	2	3	3	4	5	3	1	1	1	2	4	4	2	3	3	4	5	3	1	1	1	2	4	4	0	0	0	586160000	2036800000	0	0	0	0	0	772570000	0
ADP-ribosylation factor-like protein 6-interacting protein 4	ARL6IP4		5	5	3	3	3	2	2	3	3	3	3	5	2	4	3	3	3	2	2	3	3	3	3	5	2	4	89163000	88042000	75604000	81011000	87488000	77663000	82922000	87294000	104110000	120880000	89459000	105020000
Syntabulin	SYBU		4	4	2	2	2	1	1	2	1	1	1	2	2	0	2	2	2	1	1	2	1	1	1	2	2	0	0	0	24614000	0	0	27781000	0	0	0	0	0	0
Probable ATP-dependent RNA helicase DDX46	DDX46		17	17	11	12	10	11	10	9	10	15	6	12	12	11	11	12	10	11	10	9	10	15	6	12	12	11	255290000	255490000	237470000	356100000	257970000	288780000	341930000	350690000	311210000	259500000	361450000	304730000
Enoyl-CoA delta isomerase 2, mitochondrial	ECI2		5	5	3	0	3	4	3	2	3	2	0	2	2	1	3	0	3	4	3	2	3	2	0	2	2	1	52238000	0	53570000	61699000	69010000	0	111720000	0	0	0	0	0
Helicase-like transcription factor	HLTF		25	25	17	14	12	11	15	12	12	17	9	14	15	15	17	14	12	11	15	12	12	17	9	14	15	15	327910000	348100000	341000000	360860000	367400000	338880000	395180000	429710000	329130000	357800000	444390000	471850000
Calpastatin	CAST		40	3	28	30	32	28	25	31	25	27	21	25	26	24	1	1	2	1	1	1	1	2	2	1	1	2	2416500000	2510100000	2583600000	2385700000	2080400000	1981900000	1245700000	1531200000	1642500000	2021500000	1980300000	1998300000
Serum albumin	ALB		6	1	4	5	5	4	4	5	6	4	5	5	4	4	1	1	1	1	0	1	1	1	1	1	0	0	0	0	0	0	0	0	0	0	0	2187700	0	0
Protein kinase C and casein kinase substrate in neurons protein 3	PACSIN3		9	9	9	8	7	6	7	7	3	2	2	3	5	4	9	8	7	6	7	7	3	2	2	3	5	4	127200000	119200000	122230000	165520000	135930000	146270000	170140000	87134000	0	123310000	147700000	142200000
Lysine-specific demethylase 2B	KDM2B		4	4	1	2	2	0	2	3	2	2	1	0	3	2	1	2	2	0	2	3	2	2	1	0	3	2	0	55006000	0	0	0	58917000	55414000	65033000	0	0	51468000	54539000
Chromodomain-helicase-DNA-binding protein 4	CHD4		90	68	64	60	60	43	53	55	66	64	56	54	59	60	49	43	43	31	39	41	49	48	42	38	43	45	4219000000	4053600000	4284500000	3512300000	4476100000	4170800000	4941000000	5265400000	3521700000	4430500000	4390200000	4151800000
Numb-like protein	NUMBL		5	4	2	3	2	2	2	2	1	2	1	3	2	3	2	2	1	1	2	1	0	1	1	2	2	2	0	0	0	0	0	0	0	0	0	0	0	51264000
ARF GTPase-activating protein GIT1	GIT1		23	22	12	13	14	10	13	13	7	8	9	11	9	11	11	12	13	9	12	12	6	7	8	10	8	10	617740000	566620000	618360000	689630000	704710000	754010000	496550000	543330000	359550000	592170000	646850000	593500000
Calpain small subunit 1	CAPNS1		5	5	3	4	2	1	4	1	4	1	3	3	4	2	3	4	2	1	4	1	4	1	3	3	4	2	115190000	80762000	85876000	0	69398000	0	119820000	0	0	116870000	90524000	132180000
Dehydrogenase/reductase SDR family member 7B	DHRS7B		4	4	3	2	3	3	3	1	3	3	1	3	3	3	3	2	3	3	3	1	3	3	1	3	3	3	43579000	50334000	44781000	58365000	38210000	0	82549000	66384000	0	72339000	75211000	88616000
Choline/ethanolaminephosphotransferase 1	CEPT1		1	1	1	1	1	1	1	1	1	1	1	1	1	1	1	1	1	1	1	1	1	1	1	1	1	1	0	0	0	0	0	0	0	0	0	0	0	62496000
NAD kinase 2, mitochondrial	NADK2		1	1	0	1	0	1	0	1	0	0	0	0	0	0	0	1	0	1	0	1	0	0	0	0	0	0	0	0	0	0	0	19039000	0	0	0	0	0	0
Ragulator complex protein LAMTOR5	LAMTOR5		1	1	0	1	1	1	1	1	0	0	0	0	0	1	0	1	1	1	1	1	0	0	0	0	0	1	0	0	0	0	0	0	0	0	0	0	0	24360000
NEDD4 family-interacting protein 2	NDFIP2		2	2	2	1	1	0	1	1	1	2	1	1	0	2	2	1	1	0	1	1	1	2	1	1	0	2	0	0	0	0	0	0	0	0	0	0	0	9456100
Sorting nexin-16	SNX16		1	1	1	1	1	1	1	1	1	1	0	1	1	1	1	1	1	1	1	1	1	1	0	1	1	1	0	0	0	0	0	0	0	0	0	0	0	26011000
Cullin-1	CUL1		17	17	11	8	7	7	9	9	8	9	7	8	8	11	11	8	7	7	9	9	8	9	7	8	8	11	198780000	235800000	181340000	175300000	199330000	275370000	214070000	223740000	373490000	231560000	197560000	203560000
Zinc finger CCCH domain-containing protein 8	ZC3H8		2	2	2	1	1	0	1	1	2	2	1	2	2	2	2	1	1	0	1	1	2	2	1	2	2	2	16801000	0	0	0	13404000	9848500	13800000	17400000	0	12437000	14518000	16551000
DNA-directed RNA polymerase III subunit RPC5	POLR3E		4	4	2	2	0	1	2	1	2	1	2	0	1	0	2	2	0	1	2	1	2	1	2	0	1	0	27806000	23960000	0	0	31120000	0	0	0	0	0	0	0
Band 4.1-like protein 1	EPB41L1		8	4	6	5	5	4	7	4	2	5	2	4	3	4	3	2	2	2	3	0	0	2	1	1	1	2	131110000	58306000	104440000	78488000	167720000	224150000	0	83282000	0	85592000	82600000	116660000
Cyclin-dependent kinase 11B;Cyclin-dependent kinase 11A	CDK11B;CDC2L1;CDK11A		6	6	2	1	2	2	1	1	2	5	0	3	1	2	2	1	2	2	1	1	2	5	0	3	1	2	49984000	0	43697000	0	47522000	0	61064000	45400000	0	39230000	46964000	0
Constitutive coactivator of peroxisome proliferator-activated receptor gamma	FAM120B		4	4	2	2	3	2	2	2	0	1	2	1	2	1	2	2	3	2	2	2	0	1	2	1	2	1	0	0	47411000	55376000	0	0	0	0	0	0	0	0
Transducin-like enhancer protein 3	TLE3		4	4	1	2	2	2	2	0	2	3	2	2	3	2	1	2	2	2	2	0	2	3	2	2	3	2	0	0	0	0	122200000	0	117660000	116410000	143220000	99721000	87310000	104980000
Ran-binding protein 10	RANBP10		3	3	2	1	2	1	0	0	2	2	1	1	3	2	2	1	2	1	0	0	2	2	1	1	3	2	0	0	50608000	0	0	0	0	0	0	0	50380000	0
Mitogen-activated protein kinase kinase kinase kinase 4	MAP4K4		20	1	10	14	13	15	14	15	10	10	7	12	12	10	0	0	0	1	0	0	0	0	0	0	0	0	132560000	141510000	138830000	64226000	129160000	93822000	102910000	153060000	153990000	153330000	130440000	127050000
Methyl-CpG-binding domain protein 5	MBD5		1	1	0	0	1	0	1	0	0	0	0	0	0	0	0	0	1	0	1	0	0	0	0	0	0	0	0	0	0	0	29512000	0	0	0	0	0	0	0
ATP-dependent RNA helicase DDX3X;ATP-dependent RNA helicase DDX3Y	DDX3X;DDX3Y		56	53	45	50	47	47	48	46	43	43	30	42	45	47	42	47	44	44	45	43	40	40	27	39	42	44	12079000000	13099000000	12259000000	9812000000	10767000000	11293000000	12389000000	13423000000	12625000000	13773000000	13004000000	13248000000
Plakophilin-4	PKP4		21	21	9	6	10	14	12	11	5	5	5	11	11	9	9	6	10	14	12	11	5	5	5	11	11	9	190990000	154990000	204070000	329250000	326010000	222430000	178060000	257410000	136560000	233040000	189560000	188110000
Myocyte-specific enhancer factor 2C;Myocyte-specific enhancer factor 2A	MEF2C;MEF2A		2	1	1	1	2	1	1	1	2	2	0	1	1	2	1	1	1	1	1	1	1	1	0	1	1	1	0	0	0	0	0	0	0	0	0	0	0	52201000
Unconventional myosin-XVIIIa	MYO18A		25	25	16	14	18	12	13	17	13	10	5	12	18	15	16	14	18	12	13	17	13	10	5	12	18	15	308680000	401490000	286690000	380720000	443360000	463990000	278480000	314670000	241700000	378460000	312790000	326560000
DNA polymerase subunit gamma-1	POLG		1	1	0	0	0	0	0	0	0	0	0	0	0	1	0	0	0	0	0	0	0	0	0	0	0	1	0	0	0	0	0	0	0	0	0	0	0	0
TBC1 domain family member 24	TBC1D24		1	1	1	0	0	1	1	1	1	1	1	1	1	1	1	0	0	1	1	1	1	1	1	1	1	1	0	0	0	0	0	0	0	0	0	0	0	21656000
Cordon-bleu protein-like 1	COBLL1		16	16	13	13	12	11	11	14	8	8	7	9	11	10	13	13	12	11	11	14	8	8	7	9	11	10	469990000	364280000	500030000	313580000	411520000	433710000	289580000	277120000	208210000	263360000	307370000	315050000
Syntaxin-binding protein 1	STXBP1		4	4	2	4	4	3	4	4	2	2	1	4	3	3	2	4	4	3	4	4	2	2	1	4	3	3	0	46293000	54077000	109830000	99876000	67632000	77088000	0	0	77834000	68840000	65104000
Ubiquitin-protein ligase E3A	UBE3A		11	11	5	3	4	2	4	4	2	2	5	3	3	4	5	3	4	2	4	4	2	2	5	3	3	4	75224000	54894000	60237000	88859000	82143000	53017000	0	68060000	90246000	79468000	0	66893000
Ubiquitin-associated protein 1	UBAP1		4	4	4	3	2	1	1	1	3	2	3	3	2	2	4	3	2	1	1	1	3	2	3	3	2	2	70642000	45541000	0	0	0	0	68402000	65958000	54067000	77609000	72384000	73313000
PHD finger protein 6	PHF6		8	8	7	4	4	5	4	5	6	5	6	5	3	5	7	4	4	5	4	5	6	5	6	5	3	5	87666000	96734000	132460000	97960000	74396000	93500000	87387000	95930000	126380000	106390000	108370000	87389000
Synaptojanin-1	SYNJ1		20	20	13	11	7	10	8	9	8	6	5	13	11	13	13	11	7	10	8	9	8	6	5	13	11	13	227110000	195140000	212310000	301600000	263500000	259740000	141310000	187130000	115060000	235540000	220430000	214340000
PWWP domain-containing protein MUM1	MUM1		2	2	1	1	1	0	2	1	1	1	0	1	0	1	1	1	1	0	2	1	1	1	0	1	0	1	0	0	0	0	53839000	0	0	0	0	0	0	0
Protein diaphanous homolog 1	DIAPH1		58	58	46	46	48	27	43	45	44	42	30	38	46	45	46	46	48	27	43	45	44	42	30	38	46	45	3361200000	2983100000	2969700000	2239700000	3294500000	2948300000	2276300000	2448400000	2101500000	2925300000	3101600000	3000400000
Phostensin	PPP1R18		13	13	10	8	9	5	8	10	8	8	7	9	10	11	10	8	9	5	8	10	8	8	7	9	10	11	271440000	248230000	263920000	257750000	287210000	274320000	223920000	253600000	333180000	265730000	303160000	295800000
Bromodomain-containing protein 2	BRD2		1	1	0	0	0	0	1	0	0	0	0	0	0	0	0	0	0	0	1	0	0	0	0	0	0	0	0	0	0	0	762340	0	0	0	0	0	0	0
Histone-lysine N-methyltransferase EHMT2	EHMT2		18	18	7	10	8	5	7	5	12	10	11	8	7	6	7	10	8	5	7	5	12	10	11	8	7	6	223980000	151410000	164380000	215580000	188210000	159370000	290940000	214070000	279430000	217140000	140600000	182140000
Heat shock 70 kDa protein 1B;Heat shock 70 kDa protein 1A	HSPA1B;HSPA1A		52	30	42	43	43	45	42	45	41	42	29	39	40	41	23	23	24	26	24	25	23	25	14	21	23	23	13631000000	13913000000	14486000000	12042000000	16095000000	14773000000	12434000000	12423000000	11490000000	12624000000	12896000000	12265000000
			2	1	1	1	1	2	2	1	0	0	2	0	2	1	1	1	1	1	1	1	0	0	1	0	1	1	0	0	0	0	0	0	0	0	0	0	0	15697000
Retinoic acid receptor RXR-beta;Retinoic acid receptor RXR-alpha	RXRB;RXRA		4	4	3	4	2	2	3	2	3	2	2	3	4	3	3	4	2	2	3	2	3	2	2	3	4	3	48098000	40188000	45554000	45092000	36753000	43156000	59622000	52258000	50729000	54634000	68155000	64126000
Olfactory receptor 12D3	OR12D3		2	2	0	1	0	1	1	0	1	0	0	1	1	0	0	1	0	1	1	0	1	0	0	1	1	0	0	0	0	0	0	0	0	0	0	22018000	0	0
Single-stranded DNA-binding protein, mitochondrial	SSBP1		2	2	1	2	2	2	2	2	1	2	1	2	2	1	1	2	2	2	2	2	1	2	1	2	2	1	0	70803000	52184000	54460000	58781000	32235000	0	50392000	0	64786000	82979000	0
Ras association domain-containing protein 7	RASSF7		2	2	2	1	1	1	1	1	2	2	2	2	2	2	2	1	1	1	1	1	2	2	2	2	2	2	36716000	0	0	0	0	0	33099000	34715000	29285000	42131000	0	40919000
Mucin-4;Mucin-4 alpha chain;Mucin-4 beta chain	MUC4		1	1	0	0	0	0	0	0	0	0	0	1	0	0	0	0	0	0	0	0	0	0	0	1	0	0	0	0	0	0	0	0	0	0	0	60418000	0	0
NACHT, LRR and PYD domains-containing protein 7	NLRP7		2	2	0	0	1	1	0	1	1	0	0	0	1	0	0	0	1	1	0	1	1	0	0	0	1	0	0	0	0	0	0	0	56101000	0	0	0	0	0
KAT8 regulatory NSL complex subunit 1	KANSL1		2	2	1	1	2	1	2	0	2	0	0	2	1	1	1	1	2	1	2	0	2	0	0	2	1	1	0	0	17251000	0	23788000	0	17236000	0	0	12963000	0	0
Baculoviral IAP repeat-containing protein 1	NAIP		1	1	1	1	1	1	1	1	1	1	0	1	1	1	1	1	1	1	1	1	1	1	0	1	1	1	0	0	0	0	0	0	0	0	0	0	0	64679000
tRNA-splicing endonuclease subunit Sen34	TSEN34		3	3	1	1	2	1	2	1	0	0	1	1	1	1	1	1	2	1	2	1	0	0	1	1	1	1	0	0	36443000	0	25574000	0	0	0	0	0	0	0
Transcription factor TFIIIB component B homolog	BDP1		2	2	0	0	0	1	0	0	0	0	1	1	0	1	0	0	0	1	0	0	0	0	1	1	0	1	0	0	0	0	0	0	0	0	0	6689300	0	0
Protein scribble homolog	SCRIB		43	37	25	28	29	30	31	31	28	29	27	29	28	32	22	25	26	25	28	28	25	26	24	25	24	28	1634600000	1935100000	1731300000	1759200000	2139900000	2215900000	1532200000	1606100000	1325900000	2350300000	2305200000	2199600000
Active breakpoint cluster region-related protein	ABR		2	1	1	1	1	1	1	1	1	1	1	2	1	1	0	0	0	0	0	0	0	0	0	1	0	0	0	0	0	0	0	0	0	0	0	0	0	0
Phosphatidate cytidylyltransferase, mitochondrial	TAMM41		5	5	1	2	1	2	2	2	4	3	2	5	3	3	1	2	1	2	2	2	4	3	2	5	3	3	0	70540000	0	60683000	68547000	93033000	79104000	82704000	96046000	103250000	72541000	64914000
			35	1	26	25	26	22	27	26	23	22	19	25	25	23	1	1	1	1	1	1	1	1	1	1	1	1	0	0	0	0	0	0	0	0	0	0	0	171110000
RNA binding protein fox-1 homolog;RNA binding protein fox-1 homolog 2;RNA binding protein fox-1 homolog 1	RBFOX2;RBFOX1		7	7	4	5	6	3	3	3	4	4	4	4	4	4	4	5	6	3	3	3	4	4	4	4	4	4	75577000	89552000	82082000	133960000	119670000	0	84762000	85765000	165610000	88636000	119200000	117640000
Poly(U)-binding-splicing factor PUF60	PUF60		10	10	6	8	6	4	6	6	8	7	6	7	7	8	6	8	6	4	6	6	8	7	6	7	7	8	180370000	175460000	166830000	169770000	153540000	186590000	289480000	268670000	212290000	230790000	197910000	217890000
RNA polymerase II subunit A C-terminal domain phosphatase	CTDP1		6	6	4	3	3	2	3	2	3	2	2	3	3	3	4	3	3	2	3	2	3	2	2	3	3	3	32867000	0	44014000	0	0	0	0	0	0	0	0	32306000
PHD and RING finger domain-containing protein 1	PHRF1		6	6	2	3	3	1	1	4	3	2	3	3	3	5	2	3	3	1	1	4	3	2	3	3	3	5	0	47021000	35758000	0	0	35437000	39551000	51608000	58828000	0	52788000	46962000
Absent in melanoma 1 protein	AIM1		4	4	3	3	2	1	3	1	3	1	0	1	2	2	3	3	2	1	3	1	3	1	0	1	2	2	39100000	30647000	34985000	0	42380000	0	31452000	0	0	0	27966000	0
Rab-interacting lysosomal protein	RILP		3	3	2	0	1	0	1	1	1	1	2	1	1	1	2	0	1	0	1	1	1	1	2	1	1	1	2433700	0	2230000	0	0	0	0	0	0	0	2600500	4455100
P protein	OCA2		1	1	0	1	1	1	1	1	0	1	0	0	0	0	0	1	1	1	1	1	0	1	0	0	0	0	0	0	0	0	0	0	0	17045000	0	0	0	0
DnaJ homolog subfamily B member 6;DnaJ homolog subfamily B member 3	DNAJB6;DNAJB3		2	2	0	0	0	0	0	0	1	0	1	0	0	0	0	0	0	0	0	0	1	0	1	0	0	0	0	0	0	0	0	0	0	0	39519000	0	0	0
Serum paraoxonase/arylesterase 2	PON2		2	2	1	2	2	2	1	1	2	2	1	2	2	2	1	2	2	2	1	1	2	2	1	2	2	2	0	0	28399000	47485000	0	0	55526000	50342000	0	62824000	70156000	0
WD repeat-containing protein 81	WDR81		23	23	17	17	12	12	12	14	15	14	10	19	20	17	17	17	12	12	12	14	15	14	10	19	20	17	458080000	541760000	423190000	450080000	472640000	488870000	382260000	465350000	387430000	475930000	463220000	530990000
Perilipin-4	PLIN4		63	63	45	46	47	47	40	46	49	46	35	47	49	48	45	46	47	47	40	46	49	46	35	47	49	48	4380900000	4096300000	4906500000	4177000000	4903500000	4691100000	4309200000	4621600000	5182800000	4534900000	5516100000	4702000000
Matrin-3	MATR3		42	41	36	34	33	29	28	28	39	36	27	38	38	36	35	33	32	29	27	27	38	35	26	37	37	35	4601500000	4244000000	4530800000	4359400000	4231200000	4304100000	7647400000	8730200000	5737500000	6599900000	6856300000	7010800000
SH3 domain-containing protein 19	SH3D19		3	3	1	1	2	1	1	1	1	1	1	1	1	1	1	1	2	1	1	1	1	1	1	1	1	1	0	0	0	0	0	0	0	0	0	0	0	10062000
Casein kinase I isoform gamma-1	hCG_2004507;CSNK1G1		1	1	1	0	0	0	0	0	0	0	0	0	0	0	1	0	0	0	0	0	0	0	0	0	0	0	8004400	0	0	0	0	0	0	0	0	0	0	0
			1	1	1	1	1	1	0	0	1	1	1	1	1	1	1	1	1	1	0	0	1	1	1	1	1	1	0	0	0	0	0	0	0	0	0	0	0	2935300
Eukaryotic translation initiation factor 4 gamma 3	EIF4G3		28	22	21	19	14	7	12	13	15	14	11	18	14	15	16	14	10	4	7	9	10	9	7	13	9	10	251190000	271410000	261350000	255020000	225020000	250650000	189200000	187810000	207950000	202210000	208060000	227160000
PCNA-associated factor	KIAA0101		3	3	2	1	2	1	2	2	2	2	1	2	1	2	2	1	2	1	2	2	2	2	1	2	1	2	30440000	0	30574000	43032000	33224000	20375000	57363000	55880000	0	51453000	0	0
SCY1-like protein 2	SCYL2		5	5	4	3	2	2	3	3	0	0	0	1	2	1	4	3	2	2	3	3	0	0	0	1	2	1	0	133410000	0	0	169420000	175060000	0	0	0	0	0	0
T-cell activation inhibitor, mitochondrial	TCAIM		1	1	0	0	0	0	0	0	1	0	0	0	0	0	0	0	0	0	0	0	1	0	0	0	0	0	0	0	0	0	0	0	0	0	0	0	0	0
ATR-interacting protein	ATRIP		2	2	1	1	1	0	1	1	2	1	1	2	0	1	1	1	1	0	1	1	2	1	1	2	0	1	0	0	0	0	0	0	0	0	0	51089000	0	0
C-myc promoter-binding protein	DENND4A		15	15	6	6	5	2	5	2	1	1	4	6	4	8	6	6	5	2	5	2	1	1	4	6	4	8	77981000	77342000	67521000	0	92176000	0	0	0	143370000	95331000	89868000	76366000
Histone H2A type 1-D;Histone H2A	HIST1H2AD;H2AFJ		9	0	7	7	7	9	5	6	6	5	4	6	7	6	0	0	0	0	0	0	0	0	0	0	0	0	0	0	0	33062000	0	0	0	0	0	0	0	0
Exocyst complex component 6B	EXOC6B		1	1	1	0	1	1	0	1	1	1	1	0	1	1	1	0	1	1	0	1	1	1	1	0	1	1	0	0	0	0	0	0	0	0	0	0	0	38043000
PHD finger protein 14	PHF14		18	18	16	14	14	11	12	12	13	14	10	12	12	12	16	14	14	11	12	12	13	14	10	12	12	12	394870000	370810000	368450000	441750000	430500000	394650000	479900000	429230000	631520000	395980000	385780000	369070000
Calcium uptake protein 1, mitochondrial	MICU1		5	5	3	2	3	3	3	3	3	1	1	0	3	2	3	2	3	3	3	3	3	1	1	0	3	2	71576000	108410000	58031000	80547000	99255000	97649000	0	0	0	0	84879000	63448000
Transcriptional repressor p66-beta	GATAD2B		24	22	16	16	15	13	17	15	16	14	12	14	16	15	15	15	14	12	16	14	15	12	11	13	15	14	831140000	826800000	799830000	550420000	1015300000	751950000	1174000000	1185900000	1066200000	813830000	967810000	937890000
Protein enabled homolog	ENAH		13	13	5	6	4	3	5	4	5	5	7	6	4	6	5	6	4	3	5	4	5	5	7	6	4	6	266900000	254980000	213290000	0	297600000	173650000	161710000	132420000	155130000	249840000	210250000	159630000
Putative pre-mRNA-splicing factor ATP-dependent RNA helicase DHX16	DHX16		4	3	2	2	2	3	2	2	2	2	2	1	2	2	1	1	1	2	1	1	1	1	1	0	1	1	0	0	0	0	0	0	0	0	0	0	0	9357900
HLA class I histocompatibility antigen, Cw-6 alpha chain;HLA class I histocompatibility antigen, Cw-7 alpha chain;HLA class I histocompatibility antigen, Cw-18 alpha chain;HLA class I histocompatibility antigen, Cw-2 alpha chain;HLA class I histocompatibility antigen, Cw-1 alpha chain	HLA-C		13	0	11	11	9	10	10	10	9	9	10	11	10	8	0	0	0	0	0	0	0	0	0	0	0	0	0	0	0	0	0	0	0	0	0	0	12844000	0
			18	0	13	12	11	16	9	13	8	4	6	10	8	9	0	0	0	0	0	0	0	0	0	0	0	0	0	0	0	0	0	0	0	0	0	0	0	0
Antigen peptide transporter 1	TAP1		13	13	9	11	11	6	11	9	11	9	7	8	8	10	9	11	11	6	11	9	11	9	7	8	8	10	422950000	356100000	385840000	342950000	399470000	489590000	433600000	438250000	525600000	435340000	508120000	492760000
Protein LSM14 homolog A	LSM14A		3	3	2	2	2	1	2	2	2	2	0	3	3	2	2	2	2	1	2	2	2	2	0	3	3	2	118350000	125050000	107060000	0	78054000	79870000	127490000	130370000	0	140670000	161040000	127080000
Renin receptor	ATP6AP2		2	2	0	1	1	1	0	1	0	0	2	0	0	0	0	1	1	1	0	1	0	0	2	0	0	0	0	0	0	0	0	0	0	0	45312000	0	0	0
EF-hand domain-containing protein 1	EFHC1		1	1	0	0	0	0	0	0	0	0	0	0	1	0	0	0	0	0	0	0	0	0	0	0	1	0	0	0	0	0	0	0	0	0	0	0	0	0
Membrane-associated guanylate kinase, WW and PDZ domain-containing protein 2	MAGI2		2	2	1	0	1	0	0	1	1	1	1	0	1	1	1	0	1	0	0	1	1	1	1	0	1	1	0	0	0	0	0	0	0	0	0	0	0	37855000
Alpha-ketoglutarate-dependent dioxygenase FTO	FTO		4	4	1	0	1	0	0	0	1	1	1	2	1	1	1	0	1	0	0	0	1	1	1	2	1	1	0	0	0	0	0	0	0	0	16966000	0	0	0
Adenylosuccinate lyase	ADSL		14	14	11	11	12	7	8	12	5	5	2	6	9	8	11	11	12	7	8	12	5	5	2	6	9	8	328870000	346600000	247510000	244280000	352700000	285880000	259790000	238610000	216850000	272990000	299580000	307480000
Rab11 family-interacting protein 5	RAB11FIP5		6	6	4	4	4	2	3	3	0	4	1	2	1	1	4	4	4	2	3	3	0	4	1	2	1	1	74367000	37603000	46383000	0	0	45202000	0	0	0	0	0	0
Brain-enriched guanylate kinase-associated protein	BEGAIN		2	2	1	1	1	1	1	2	0	0	1	0	0	0	1	1	1	1	1	2	0	0	1	0	0	0	0	0	0	0	0	119310000	0	0	0	0	0	0
Paxillin	PXN		17	17	12	12	11	13	12	12	8	10	11	9	12	12	12	12	11	13	12	12	8	10	11	9	12	12	549440000	374420000	433140000	453400000	463950000	620530000	403350000	438620000	404740000	511280000	446430000	496970000
Uncharacterized protein KIAA1107	KIAA1107		2	2	2	1	2	2	2	1	0	0	0	0	1	2	2	1	2	2	2	1	0	0	0	0	1	2	0	0	0	0	0	0	0	0	0	0	0	148020000
			1	1	0	0	0	1	0	0	0	0	0	0	0	0	0	0	0	1	0	0	0	0	0	0	0	0	0	0	0	0	0	0	0	0	0	0	0	0
Serine/threonine-protein kinase DCLK3	DCLK3		1	1	1	1	1	1	1	1	1	1	1	1	1	1	1	1	1	1	1	1	1	1	1	1	1	1	0	0	0	0	0	0	0	0	0	0	0	17374000
Trinucleotide repeat-containing gene 6C protein	TNRC6C		1	1	1	1	1	1	1	1	1	1	1	1	1	1	1	1	1	1	1	1	1	1	1	1	1	1	0	0	0	0	0	0	0	0	0	0	0	3040300
Serpin B8	SERPINB8		3	1	3	2	2	2	3	2	1	2	2	2	3	2	1	0	0	0	1	0	0	1	1	1	1	1	0	0	0	0	0	0	0	0	0	0	25184000	0
KIF1-binding protein	KIAA1279		13	10	9	10	11	6	8	9	7	7	3	7	5	5	7	7	9	4	6	6	6	6	2	6	5	5	263310000	247990000	268720000	248070000	296660000	242970000	156780000	193570000	166260000	278870000	170220000	242350000
Kinesin-like protein KIF13A	KIF13A		19	15	12	14	13	9	12	12	9	11	7	11	15	12	8	11	9	7	9	9	7	8	5	8	11	9	271290000	299210000	300590000	224100000	296410000	309500000	213490000	259330000	176280000	288710000	273450000	284510000
			2	1	0	0	0	0	0	1	2	1	0	1	1	1	0	0	0	0	0	0	1	0	0	0	0	0	0	0	0	0	0	0	0	0	0	0	0	0
Ecotropic viral integration site 5 protein homolog	EVI5		1	1	0	1	0	0	1	1	0	0	0	0	1	0	0	1	0	0	1	1	0	0	0	0	1	0	0	0	0	0	0	0	0	0	0	0	10892000	0
			2	2	0	1	1	1	1	0	0	0	1	0	0	0	0	1	1	1	1	0	0	0	1	0	0	0	0	0	0	0	0	0	0	0	99636000	0	0	0
			4	1	2	3	2	2	3	3	1	1	1	1	0	0	0	0	0	0	1	0	0	0	0	0	0	0	0	0	0	0	19111000	0	0	0	0	0	0	0
			9	7	3	2	4	4	4	4	4	4	5	4	5	4	2	2	2	3	3	3	3	3	5	4	5	4	73561000	46565000	81991000	53301000	55076000	66050000	66723000	78158000	64121000	74465000	63269000	87436000
Ral GTPase-activating protein subunit alpha-1	RALGAPA1		7	7	3	2	4	2	3	2	1	0	0	1	2	4	3	2	4	2	3	2	1	0	0	1	2	4	48276000	52330000	47465000	0	55224000	49658000	0	0	0	0	46614000	47513000
Voltage-dependent L-type calcium channel subunit alpha-1D	CACNA1D		2	2	0	0	2	0	0	0	0	0	0	0	0	0	0	0	2	0	0	0	0	0	0	0	0	0	0	0	15002000	0	0	0	0	0	0	0	0	0
Autophagy protein 5	ATG5		2	2	2	1	2	2	2	2	1	1	2	2	2	2	2	1	2	2	2	2	1	1	2	2	2	2	69412000	0	56322000	85919000	75838000	67238000	0	0	77060000	76922000	60402000	72069000
Protein unc-13 homolog B	UNC13B		4	2	4	2	2	2	1	2	2	1	1	1	1	1	2	1	1	1	1	1	1	0	0	0	0	0	216970000	0	0	0	0	0	0	0	0	0	0	0
			1	1	1	1	1	1	1	1	0	0	0	0	1	1	1	1	1	1	1	1	0	0	0	0	1	1	0	0	0	0	0	0	0	0	0	0	0	153910000
Protein EFR3 homolog A	EFR3A		3	3	1	0	1	1	1	2	2	1	0	2	1	2	1	0	1	1	1	2	2	1	0	2	1	2	0	0	0	0	0	0	0	0	0	26902000	0	0
TATA-box-binding protein;TATA box-binding protein-like protein 2	TBP;TBPL2		1	1	1	1	1	0	1	1	1	1	0	0	0	1	1	1	1	0	1	1	1	1	0	0	0	1	0	0	0	0	0	0	0	0	0	0	0	8240800
Aryl hydrocarbon receptor	AHR		4	4	2	3	3	1	3	1	1	2	1	2	2	1	2	3	3	1	3	1	1	2	1	2	2	1	0	0	62205000	0	43163000	0	0	0	0	0	0	0
Protein FAM193A	FAM193A		4	4	3	2	3	0	2	1	1	1	0	1	2	1	3	2	3	0	2	1	1	1	0	1	2	1	38663000	30779000	35644000	0	44610000	0	0	0	0	0	0	0
			1	1	1	1	1	0	1	1	1	1	0	1	1	0	1	1	1	0	1	1	1	1	0	1	1	0	0	0	0	0	0	0	0	0	0	0	37144000	0
			55	1	47	50	48	38	46	47	42	38	32	43	40	39	1	1	1	1	0	1	1	0	0	1	1	1	0	0	0	0	0	0	0	0	0	0	0	11904000
			4	2	3	2	2	1	1	3	2	2	1	2	2	2	1	1	1	0	1	2	1	1	0	1	1	1	0	0	0	0	0	0	0	0	0	0	0	110390000
Glutamine-rich protein 2	QRICH2		1	1	1	1	1	1	1	1	1	1	1	1	0	1	1	1	1	1	1	1	1	1	1	1	0	1	0	0	0	0	0	0	0	0	0	0	0	27266000
Kazrin	KAZN		2	2	0	0	0	1	2	1	0	0	0	0	1	0	0	0	0	1	2	1	0	0	0	0	1	0	0	0	0	0	169810000	0	0	0	0	0	0	0
G-protein coupled receptor 56;GPR56 N-terminal fragment;GPR56 C-terminal fragment	ADGRG1;GPR56		1	1	0	0	0	0	0	0	1	1	0	0	0	0	0	0	0	0	0	0	1	1	0	0	0	0	0	0	0	0	0	0	0	326350000	0	0	0	0
Exocyst complex component 3-like protein 2	EXOC3L2		1	1	0	0	0	0	0	1	0	0	0	0	0	1	0	0	0	0	0	1	0	0	0	0	0	1	0	0	0	0	0	0	0	0	0	0	0	106140000
ELM2 and SANT domain-containing protein 1	ELMSAN1		12	12	6	10	9	7	8	8	10	8	3	6	6	6	6	10	9	7	8	8	10	8	3	6	6	6	146720000	123710000	248380000	182650000	183360000	185970000	223160000	227870000	252420000	148140000	182120000	180720000
Dihydropyrimidinase-related protein 2	DPYSL2		19	19	10	12	14	12	11	12	12	11	9	11	10	10	10	12	14	12	11	12	12	11	9	11	10	10	481460000	601990000	552140000	552960000	575610000	581710000	359190000	394570000	350460000	430990000	456900000	473210000
GAS2-like protein 1	GAS2L1		3	3	1	1	1	0	1	2	2	1	1	2	2	1	1	1	1	0	1	2	2	1	1	2	2	1	0	0	0	0	0	0	0	0	0	0	21850000	0
RNA-binding protein 47	RBM47		6	6	3	3	4	4	4	3	4	2	3	3	3	3	3	3	4	4	4	3	4	2	3	3	3	3	57917000	66397000	58077000	40207000	59612000	58384000	94870000	71997000	51722000	71544000	69805000	85418000
Ubiquitin-like modifier-activating enzyme 6	UBA6		25	25	16	16	14	11	13	10	12	15	13	15	14	14	16	16	14	11	13	10	12	15	13	15	14	14	638720000	596660000	565820000	647810000	632770000	585920000	575910000	665630000	624440000	735770000	665070000	713460000
Mediator of RNA polymerase II transcription subunit 19	MED19		2	2	2	0	0	0	1	0	0	0	0	0	0	0	2	0	0	0	1	0	0	0	0	0	0	0	16816000	0	0	0	0	0	0	0	0	0	0	0
UHRF1-binding protein 1-like	UHRF1BP1L		13	13	9	10	11	8	7	10	8	6	4	8	8	8	9	10	11	8	7	10	8	6	4	8	8	8	172250000	156490000	159900000	150860000	213830000	169170000	143730000	128840000	190490000	124440000	215430000	165630000
Shootin-1	KIAA1598		38	38	28	28	27	20	28	26	18	19	14	22	23	20	28	28	27	20	28	26	18	19	14	22	23	20	926040000	938160000	822240000	919900000	903670000	966630000	633700000	581630000	810810000	772210000	782950000	764510000
Uncharacterized protein C1orf226	C1orf226		2	2	1	1	1	0	0	1	1	1	1	0	1	0	1	1	1	0	0	1	1	1	1	0	1	0	0	0	0	0	0	0	0	0	0	0	17614000	0
Pleckstrin homology domain-containing family G member 3	PLEKHG3		6	6	4	2	4	2	5	6	3	2	1	3	3	4	4	2	4	2	5	6	3	2	1	3	3	4	52162000	39887000	39573000	39411000	40598000	38680000	31795000	34077000	0	41913000	49532000	47208000
Soluble scavenger receptor cysteine-rich domain-containing protein SSC5D	SSC5D		1	1	0	0	1	0	0	0	0	0	0	0	1	0	0	0	1	0	0	0	0	0	0	0	1	0	0	0	0	0	0	0	0	0	0	0	19910000	0
SH3 and PX domain-containing protein 2B	SH3PXD2B		16	14	13	11	9	8	12	11	7	7	6	11	12	8	11	9	7	6	10	9	6	5	5	9	10	6	236380000	270890000	221710000	319820000	283990000	228520000	233040000	212550000	283300000	279550000	278380000	321450000
Dolichyl pyrophosphate Man9GlcNAc2 alpha-1,3-glucosyltransferase	ALG6		1	1	1	1	1	0	0	0	1	1	1	1	0	1	1	1	1	0	0	0	1	1	1	1	0	1	0	0	0	0	0	0	0	0	0	0	0	14108000
Protein AAR2 homolog	AAR2		9	9	8	7	6	5	8	6	6	5	4	5	5	5	8	7	6	5	8	6	6	5	4	5	5	5	293670000	238220000	292370000	245400000	235640000	245260000	279390000	269960000	217140000	259050000	269650000	313250000
Ankyrin repeat domain-containing protein 18A;Ankyrin repeat domain-containing protein 18B	ANKRD18B;ANKRD18A		1	1	0	0	0	0	1	0	0	0	0	0	0	0	0	0	0	0	1	0	0	0	0	0	0	0	0	0	0	0	0	0	0	0	0	0	0	0
Dedicator of cytokinesis protein 8	DOCK8		3	1	3	2	2	3	2	3	2	2	2	2	2	2	1	0	0	1	0	1	0	0	0	0	0	0	0	0	0	0	0	12415000	0	0	0	0	0	0
Probable ATP-dependent RNA helicase DDX58	DDX58		2	2	0	0	1	1	0	1	0	1	0	1	0	1	0	0	1	1	0	1	0	1	0	1	0	1	0	0	0	0	0	0	0	0	0	0	0	52956000
Neuroblastoma-amplified sequence	NBAS		5	5	2	2	1	1	3	3	0	0	0	0	0	1	2	2	1	1	3	3	0	0	0	0	0	1	0	34665000	0	0	29049000	30059000	0	0	0	0	0	0
SLIT-ROBO Rho GTPase-activating protein 2;SLIT-ROBO Rho GTPase-activating protein 2B	SRGAP2;SRGAP2B		25	23	16	17	15	10	14	14	8	11	10	15	15	11	15	15	14	10	13	13	8	10	9	15	14	11	494110000	507300000	474130000	570710000	517840000	499560000	403240000	386150000	376020000	473200000	486170000	581720000
Transmembrane protein 131-like	KIAA0922		4	4	2	4	4	3	4	1	0	2	2	2	2	3	2	4	4	3	4	1	0	2	2	2	2	3	31852000	22023000	30782000	44483000	22547000	0	0	26015000	0	31080000	42454000	33641000
Aurora kinase A	AURKA		1	1	0	0	1	0	1	1	0	1	0	1	1	0	0	0	1	0	1	1	0	1	0	1	1	0	0	0	0	0	0	0	0	0	0	0	17983000	0
von Willebrand factor A domain-containing protein 8	VWA8		4	4	1	1	2	1	0	0	1	1	0	1	1	1	1	1	2	1	0	0	1	1	0	1	1	1	0	0	0	0	0	0	0	0	0	0	0	42756000
Protein strawberry notch homolog 1	SBNO1		3	2	1	1	2	0	1	0	0	0	1	0	0	0	1	0	1	0	0	0	0	0	0	0	0	0	0	0	210320000	0	0	0	0	0	0	0	0	0
Laminin subunit beta-4	LAMB4		2	2	0	0	0	1	1	1	0	0	0	0	0	2	0	0	0	1	1	1	0	0	0	0	0	2	0	0	0	0	0	0	0	0	0	0	0	47222000
WD repeat-containing protein 91	WDR91		11	11	8	9	8	4	5	6	5	4	7	6	7	8	8	9	8	4	5	6	5	4	7	6	7	8	176080000	192330000	155490000	206770000	169780000	156520000	133250000	152800000	131150000	147280000	180980000	151170000
SH3 domain-containing protein 21	SH3D21		1	1	0	0	1	0	1	1	0	0	0	0	1	0	0	0	1	0	1	1	0	0	0	0	1	0	0	0	0	0	0	0	0	0	0	0	23852000	0
EF-hand calcium-binding domain-containing protein 5	EFCAB5		3	3	1	2	0	0	1	0	1	1	0	0	1	0	1	2	0	0	1	0	1	1	0	0	1	0	0	14912000	0	0	0	0	0	0	0	0	0	0
Transmembrane protein 189	TMEM189;TMEM189-UBE2V1		2	2	1	1	1	0	1	0	1	0	2	1	1	1	1	1	1	0	1	0	1	0	2	1	1	1	0	0	0	0	0	0	0	0	46276000	0	0	0
CCR4-NOT transcription complex subunit 1	CNOT1		82	82	69	65	64	49	57	59	55	57	52	57	54	60	69	65	64	49	57	59	55	57	52	57	54	60	3736900000	3918500000	3573300000	3211000000	3413600000	3590700000	3187500000	3123800000	3150700000	3408600000	3329300000	3142000000
Phosphoglycolate phosphatase	PGP		6	6	4	4	5	3	5	5	4	4	2	4	6	6	4	4	5	3	5	5	4	4	2	4	6	6	116600000	131420000	91704000	145120000	117310000	82179000	142690000	126170000	115950000	156770000	140070000	155770000
UPF0600 protein C5orf51	C5orf51		5	5	4	4	4	3	2	3	4	3	3	3	4	3	4	4	4	3	2	3	4	3	3	3	4	3	224900000	250650000	122280000	141100000	176820000	191260000	185710000	133970000	247840000	245620000	183630000	182500000
Putative zinc finger protein 840	ZNF840P		1	1	0	0	0	1	0	0	0	0	0	0	0	0	0	0	0	1	0	0	0	0	0	0	0	0	0	0	0	0	0	0	0	0	0	0	0	0
Protein FAM186A	FAM186A		1	1	1	1	0	0	0	1	0	0	1	0	0	0	1	1	0	0	0	1	0	0	1	0	0	0	0	0	0	0	0	0	0	0	19225000	0	0	0
	HCFC1		44	2	35	34	35	31	35	33	31	32	31	28	34	27	1	1	2	1	1	1	1	1	1	1	1	1	2340500000	2341100000	2661700000	2285700000	2554400000	2141900000	2162500000	2126900000	2377900000	2328400000	2523900000	2236300000
GPI-anchor transamidase	PIGK		3	3	2	2	1	1	2	1	3	1	2	2	1	2	2	2	1	1	2	1	3	1	2	2	1	2	0	0	0	0	0	0	81159000	0	80625000	68339000	0	0
Oral-facial-digital syndrome 1 protein	OFD1		4	4	3	2	2	3	2	3	2	2	1	2	1	0	3	2	2	3	2	3	2	2	1	2	1	0	0	0	0	0	0	7774700	0	7634600	0	0	0	0
Protein ANKUB1	ANKUB1		1	1	0	0	0	0	0	0	0	1	0	1	1	0	0	0	0	0	0	0	0	1	0	1	1	0	0	0	0	0	0	0	0	0	0	0	81594000	0
ADP-sugar pyrophosphatase	NUDT5		4	4	1	1	1	0	2	0	1	0	3	1	1	1	1	1	1	0	2	0	1	0	3	1	1	1	0	0	0	0	0	0	0	0	55711000	0	0	0
WW domain-binding protein 2	WBP2		6	6	4	4	2	3	0	3	3	3	3	2	3	2	4	4	2	3	0	3	3	3	3	2	3	2	86387000	115720000	0	133520000	0	85348000	0	126910000	202110000	0	81876000	109190000
Hematological and neurological expressed 1-like protein	HN1L		7	7	6	6	7	5	5	5	4	4	1	6	4	3	6	6	7	5	5	5	4	4	1	6	4	3	231110000	238840000	240770000	288740000	236310000	291780000	204180000	221560000	0	195060000	200220000	199350000
Protein YIF1A	YIF1A		4	4	3	1	3	1	1	2	2	0	2	2	2	2	3	1	3	1	1	2	2	0	2	2	2	2	0	0	63252000	0	0	0	0	0	0	0	54517000	61078000
Olfactory receptor 4C46	OR4C46		1	1	0	0	0	0	0	0	0	1	1	0	0	0	0	0	0	0	0	0	0	1	1	0	0	0	0	0	0	0	0	0	0	0	46202000	0	0	0
Zinc finger MYM-type protein 3	ZMYM3		24	23	12	16	16	13	13	13	17	13	18	14	12	14	11	15	15	12	12	12	16	12	17	13	11	13	545170000	534180000	529310000	547670000	578720000	556770000	662330000	836380000	633080000	611740000	582570000	591350000
Quinone oxidoreductase-like protein 1	CRYZL1		1	1	1	1	1	0	0	1	0	0	0	1	1	1	1	1	1	0	0	1	0	0	0	1	1	1	0	0	0	0	0	0	0	0	0	0	0	3269000
Tubulin alpha chain-like 3	TUBAL3		7	1	6	6	6	6	6	6	5	6	5	6	6	5	0	0	0	0	0	0	0	0	1	0	0	0	0	0	0	0	0	0	0	0	130200000	0	0	0
Nuclear pore complex-interacting protein family member B15;Nuclear pore complex-interacting protein family member B7;Nuclear pore complex-interacting protein family member B6;Nuclear pore complex-interacting protein family member B9;Nuclear pore complex-interacting protein family member B8	NPIPB15;NPIPB9;NPIPB6;NPIPB7;NPIPB8		2	2	1	1	1	0	2	1	1	1	2	1	1	1	1	1	1	0	2	1	1	1	2	1	1	1	0	0	0	0	0	0	0	0	23664000	0	0	0
39S ribosomal protein L37, mitochondrial	MRPL37		1	1	1	0	0	0	1	0	0	0	0	0	0	0	1	0	0	0	1	0	0	0	0	0	0	0	0	0	0	0	6277900	0	0	0	0	0	0	0
Structural maintenance of chromosomes flexible hinge domain-containing protein 1	SMCHD1		46	46	25	30	24	27	28	31	32	32	22	29	28	34	25	30	24	27	28	31	32	32	22	29	28	34	939560000	961720000	849890000	1214600000	981170000	1068500000	988440000	1070700000	1068800000	986250000	959120000	1029900000
Phosphorylase b kinase regulatory subunit alpha, skeletal muscle isoform	PHKA1		5	3	3	5	4	4	5	3	2	1	3	3	4	4	2	3	2	2	3	2	1	0	1	1	2	3	34877000	35723000	37118000	28844000	33186000	34193000	0	0	0	0	31132000	34880000
Dedicator of cytokinesis protein 11	DOCK11		23	21	15	14	18	8	18	11	11	11	11	8	13	11	13	13	16	7	17	11	9	10	9	8	13	11	276420000	206790000	324900000	226570000	239400000	262070000	209480000	220740000	243210000	263820000	269000000	252250000
Coiled-coil domain-containing protein 85C	CCDC85C		2	2	1	1	1	0	0	1	0	0	0	0	0	0	1	1	1	0	0	1	0	0	0	0	0	0	0	0	4442300	0	0	0	0	0	0	0	0	0
Trafficking protein particle complex subunit 3	TRAPPC3		2	2	2	1	1	1	1	1	1	0	1	1	1	1	2	1	1	1	1	1	1	0	1	1	1	1	27311000	0	0	0	0	0	0	0	0	0	0	0
RanBP2-like and GRIP domain-containing protein 3	RGPD3		61	0	46	42	45	44	44	43	33	35	35	39	38	35	0	0	0	0	0	0	0	0	0	0	0	0	319530000	387690000	344950000	305350000	351980000	304460000	0	264220000	317460000	279070000	217080000	283060000
Protein cornichon homolog 4	CNIH4		1	1	1	1	1	1	1	1	1	1	1	1	1	1	1	1	1	1	1	1	1	1	1	1	1	1	195860000	126440000	150840000	0	121300000	118950000	137620000	0	0	166610000	107790000	161860000
Polypyrimidine tract-binding protein 1	PTBP1		19	15	16	14	15	12	15	16	17	18	15	17	17	16	13	11	13	9	12	13	13	14	12	14	13	13	2358300000	2223000000	2227000000	1915700000	1895700000	1909800000	3874800000	3316800000	4644300000	3545600000	2934200000	2991500000
Tetraspanin;CD81 antigen	CD81		1	1	0	1	1	1	1	1	1	0	1	1	0	0	0	1	1	1	1	1	1	0	1	1	0	0	0	0	0	0	0	0	0	0	28612000	0	0	0
Olfactory receptor 5K4	OR5K4		1	1	1	1	0	0	0	0	1	0	0	0	0	0	1	1	0	0	0	0	1	0	0	0	0	0	0	0	0	0	0	0	19721000	0	0	0	0	0
Protein Shroom1	SHROOM1		2	2	1	1	1	1	1	1	1	1	0	1	1	2	1	1	1	1	1	1	1	1	0	1	1	2	0	0	0	0	0	0	0	0	0	0	0	29153000
Angiomotin	AMOT		2	1	0	1	0	0	1	1	0	0	0	0	0	1	0	0	0	0	0	0	0	0	0	0	0	1	0	0	0	0	0	0	0	0	0	0	0	0
Copine-1	CPNE1		8	8	6	4	5	5	5	4	5	4	4	4	7	6	6	4	5	5	5	4	5	4	4	4	7	6	112530000	140740000	114170000	178320000	132580000	124530000	146380000	145120000	144580000	162100000	174150000	160220000
Mediator of RNA polymerase II transcription subunit 20	MED20		2	2	1	1	1	1	1	1	2	2	1	2	2	2	1	1	1	1	1	1	2	2	1	2	2	2	0	0	0	0	0	0	0	0	0	0	0	61274000
Phosphatidylinositol 4-phosphate 5-kinase type-1 alpha	PIP5K1A		10	10	6	3	5	5	6	5	4	3	4	5	7	5	6	3	5	5	6	5	4	3	4	5	7	5	101070000	97401000	124610000	223500000	127190000	92735000	136090000	152010000	86009000	186270000	175570000	164490000
Zinc finger SWIM domain-containing protein 8	ZSWIM8		20	20	17	15	18	12	12	14	7	10	6	8	14	13	17	15	18	12	12	14	7	10	6	8	14	13	267030000	332610000	382530000	401100000	333160000	273970000	296730000	298320000	270940000	334490000	330710000	374070000
Rho GTPase-activating protein 32	ARHGAP32		1	1	1	0	0	0	1	0	0	0	0	0	0	0	1	0	0	0	1	0	0	0	0	0	0	0	0	0	0	0	7982700	0	0	0	0	0	0	0
Protein zyg-11 homolog B	ZYG11B		1	1	0	0	1	0	1	0	0	0	0	0	0	0	0	0	1	0	1	0	0	0	0	0	0	0	0	0	10427000	0	0	0	0	0	0	0	0	0
Putative ATP-dependent RNA helicase DDX11-like protein 8	DDX11L8;DDX11		2	2	0	0	0	0	0	0	0	1	1	0	0	0	0	0	0	0	0	0	0	1	1	0	0	0	0	0	0	0	0	0	0	0	9256600	0	0	0
Afadin	MLLT4		21	21	9	10	11	14	16	15	8	9	4	13	17	14	9	10	11	14	16	15	8	9	4	13	17	14	200990000	241180000	196800000	293850000	321120000	335240000	217800000	134030000	151390000	276410000	243880000	285300000
	FMR1		23	2	14	16	18	14	15	15	11	10	10	15	16	15	2	2	2	2	2	2	2	2	1	2	2	2	401150000	372300000	475140000	334330000	407960000	319800000	280260000	332990000	440320000	323930000	322800000	327390000
Centrosomal protein of 78 kDa	CEP78		4	4	0	2	1	1	1	2	2	1	0	2	1	0	0	2	1	1	1	2	2	1	0	2	1	0	0	0	0	0	0	33268000	0	0	0	0	0	0
	PDXK		1	1	0	0	0	1	0	0	0	0	0	0	0	0	0	0	0	1	0	0	0	0	0	0	0	0	0	0	0	0	0	0	0	0	0	0	0	0
Zinc finger B-box domain-containing protein 1	ZBBX		2	2	1	1	1	1	1	2	1	1	1	1	1	1	1	1	1	1	1	2	1	1	1	1	1	1	0	0	0	0	0	0	0	0	0	0	0	45383000
Protection of telomeres protein 1	POT1		3	3	1	0	2	0	1	1	2	2	0	2	2	2	1	0	2	0	1	1	2	2	0	2	2	2	0	0	0	0	0	0	34801000	37570000	0	48693000	41662000	39543000
Carbonyl reductase [NADPH] 1	CBR1		4	2	4	2	3	4	3	2	4	4	3	4	4	4	2	1	2	2	2	1	2	2	1	2	2	2	0	0	343780000	0	0	0	0	416020000	0	0	0	417130000
Small ubiquitin-related modifier 3	SUMO3		2	1	2	1	2	1	1	2	1	1	1	1	1	1	1	0	1	0	0	1	0	0	0	0	0	0	0	0	0	0	0	3771900	0	0	0	0	0	0
Putative UPF0607 protein ENSP00000383783;Putative UPF0607 protein ENSP00000382826;Putative UPF0607 protein ENSP00000332738;Putative UPF0607 protein ENSP00000381418			2	2	0	0	0	1	1	0	0	0	0	0	1	0	0	0	0	1	1	0	0	0	0	0	1	0	0	0	0	0	7754600	0	0	0	0	0	0	0
Protein FAM171A2	FAM171A2		4	4	0	2	0	2	2	1	0	1	0	2	2	2	0	2	0	2	2	1	0	1	0	2	2	2	0	19676000	0	0	0	0	0	0	0	29280000	0	30565000
Beclin-2	BECN2		1	1	0	0	0	1	0	0	0	0	0	0	0	0	0	0	0	1	0	0	0	0	0	0	0	0	0	0	0	0	0	0	0	0	0	0	0	0
Small nuclear ribonucleoprotein G;Putative small nuclear ribonucleoprotein G-like protein 15	SNRPG;SNRPGP15		3	3	2	2	2	2	2	2	2	2	2	2	2	2	2	2	2	2	2	2	2	2	2	2	2	2	222940000	207990000	197280000	213660000	164500000	187080000	270880000	244990000	0	250550000	222850000	236140000
TFIIH basal transcription factor complex helicase XPD subunit	ERCC2		1	1	0	0	1	0	1	0	0	1	0	0	0	1	0	0	1	0	1	0	0	1	0	0	0	1	0	0	0	0	0	0	0	0	0	0	0	22481000
Putative UPF0607 protein ENSP00000383144			1	1	0	0	0	1	1	1	1	1	1	1	1	1	0	0	0	1	1	1	1	1	1	1	1	1	0	0	0	0	0	0	0	0	0	0	0	225750000
Sorting nexin-24	SNX24		1	1	1	1	1	0	1	0	1	0	0	0	0	1	1	1	1	0	1	0	1	0	0	0	0	1	0	0	0	0	0	0	0	0	0	0	0	8120300
Phosphatidylinositol 3-kinase;Phosphatidylinositol 3-kinase catalytic subunit type 3	PIK3C3		7	7	2	4	5	2	3	4	3	3	1	3	4	4	2	4	5	2	3	4	3	3	1	3	4	4	69715000	68949000	53827000	40215000	66827000	64707000	42363000	42320000	0	43477000	53075000	57731000
Fer-1-like protein 4	FER1L4		4	3	2	2	1	0	0	1	1	1	2	1	2	2	1	2	1	0	0	1	1	1	2	1	2	2	0	0	0	0	0	0	0	0	81499000	0	0	134300000
Eukaryotic translation initiation factor 3 subunit L	EIF3L		30	30	27	28	29	23	27	28	24	26	21	23	25	26	27	28	29	23	27	28	24	26	21	23	25	26	4379100000	4461700000	4356100000	2386700000	3475900000	3454200000	2595700000	2561300000	3181800000	2475100000	2574400000	2622500000
DNA dC->dU-editing enzyme APOBEC-3B	APOBEC3B		5	5	4	4	2	2	3	2	3	4	3	3	4	5	4	4	2	2	3	2	3	4	3	3	4	5	63428000	76399000	59946000	0	75283000	81689000	77582000	100450000	188960000	85229000	100930000	92395000
RNA-binding protein EWS	EWSR1		8	8	6	6	6	5	7	7	8	7	8	7	6	7	6	6	6	5	7	7	8	7	8	7	6	7	1448100000	1387400000	1025800000	457690000	763360000	853750000	2792100000	2727100000	1589700000	2357700000	1609100000	1724100000
SUMO-conjugating enzyme UBC9	UBE2I		3	3	3	3	3	2	2	2	3	3	2	2	3	3	3	3	3	2	2	2	3	3	2	2	3	3	281110000	356970000	287430000	341980000	247420000	321130000	145790000	210410000	385420000	210030000	242820000	180690000
ADP-ribosylation factor-binding protein GGA1	GGA1		1	1	0	0	0	0	1	0	0	0	0	0	0	1	0	0	0	0	1	0	0	0	0	0	0	1	0	0	0	0	0	0	0	0	0	0	0	116560000
Zinc finger MYND domain-containing protein 11	ZMYND11		6	6	2	3	3	4	3	4	3	3	2	3	4	3	2	3	3	4	3	4	3	3	2	3	4	3	51388000	57046000	75399000	57653000	61753000	49169000	59654000	58674000	0	53424000	51937000	59553000
Heterochromatin protein 1-binding protein 3	HP1BP3		3	3	1	1	2	1	1	1	1	1	2	1	1	1	1	1	2	1	1	1	1	1	2	1	1	1	0	0	0	0	0	0	0	0	0	0	0	135830000
Apolipoprotein C-III	APOC3		1	1	1	0	0	0	0	0	1	1	0	1	0	1	1	0	0	0	0	0	1	1	0	1	0	1	0	0	0	0	0	0	0	0	0	0	0	18049000
Coatomer subunit delta	ARCN1		20	20	16	15	19	14	16	14	13	17	11	18	18	17	16	15	19	14	16	14	13	17	11	18	18	17	1042000000	1062000000	1046800000	938710000	1038300000	975190000	1004400000	979050000	600830000	954110000	916140000	918320000
Translocator protein	TSPO		3	3	3	2	3	2	3	1	2	3	3	3	2	3	3	2	3	2	3	1	2	3	3	3	2	3	202060000	202480000	142300000	425420000	178400000	137140000	326940000	329020000	185360000	250230000	191020000	192230000
NHP2-like protein 1;NHP2-like protein 1, N-terminally processed	NHP2L1		5	5	1	1	1	5	1	3	2	2	1	1	2	2	1	1	1	5	1	3	2	2	1	1	2	2	0	0	0	456650000	0	91128000	145800000	92855000	0	0	77490000	65965000
Syntaxin-12	STX12		1	1	1	0	1	0	0	0	0	0	0	0	0	0	1	0	1	0	0	0	0	0	0	0	0	0	0	0	12292000	0	0	0	0	0	0	0	0	0
26S proteasome non-ATPase regulatory subunit 10	PSMD10		4	4	3	3	3	1	2	1	0	1	2	0	2	1	3	3	3	1	2	1	0	1	2	0	2	1	72571000	54795000	64905000	0	79795000	0	0	0	0	0	0	0
F-actin-capping protein subunit beta	CAPZB		22	22	20	17	21	13	16	16	16	18	12	19	17	18	20	17	21	13	16	16	16	18	12	19	17	18	2453800000	2624900000	2608700000	2051300000	2786000000	2452000000	2269000000	1801300000	1387700000	2446300000	2516000000	2801200000
Zinc finger and BTB domain-containing protein 40	ZBTB40		1	1	1	0	1	0	0	1	1	0	0	1	0	0	1	0	1	0	0	1	1	0	0	1	0	0	0	0	0	0	0	0	0	0	0	5220100	0	0
Nardilysin	NRD1		21	21	17	16	15	14	14	16	13	10	14	13	13	14	17	16	15	14	14	16	13	10	14	13	13	14	556770000	565440000	510490000	395670000	485050000	494080000	491090000	401660000	593760000	500570000	494390000	547180000
Nuclear factor 1;Nuclear factor 1 A-type	NFIA		10	7	6	3	6	2	6	3	7	6	4	4	6	6	4	2	5	2	4	2	6	5	3	4	3	4	62093000	0	134110000	0	44744000	0	81453000	63330000	170630000	37966000	122030000	42170000
Hsp90 co-chaperone Cdc37-like 1	CDC37L1		4	4	1	2	1	1	2	2	1	0	1	1	2	2	1	2	1	1	2	2	1	0	1	1	2	2	0	0	0	0	36580000	0	0	0	0	0	0	48207000
AP complex subunit beta;AP-4 complex subunit beta-1	AP4B1		1	1	1	1	1	1	1	1	0	1	0	1	0	1	1	1	1	1	1	1	0	1	0	1	0	1	0	0	0	0	0	0	0	13380000	0	0	0	0
Rho guanine nucleotide exchange factor 7	ARHGEF7		24	20	16	16	17	10	18	13	11	11	11	14	14	13	12	12	13	8	14	10	8	8	8	11	11	10	493580000	440130000	520680000	370750000	455750000	441440000	334040000	343240000	486000000	483760000	404860000	407020000
Septin-6	2020-09-06		16	10	10	8	10	8	9	11	5	4	7	5	7	5	7	5	7	7	6	9	4	3	5	3	5	4	481450000	551410000	455470000	931100000	691280000	589910000	341060000	412230000	430350000	454270000	509980000	423300000
	AGBL4		1	1	1	1	1	1	1	0	0	1	0	1	0	0	1	1	1	1	1	0	0	1	0	1	0	0	0	0	0	0	0	0	0	0	0	58694000	0	0
Putative uncharacterized protein IBA57-AS1	IBA57-AS1		1	1	0	0	0	0	0	0	0	0	0	1	0	0	0	0	0	0	0	0	0	0	0	1	0	0	0	0	0	0	0	0	0	0	0	0	0	0
Transcription initiation factor IIB	GTF2B		1	1	0	0	0	0	0	1	0	0	0	0	0	0	0	0	0	0	0	1	0	0	0	0	0	0	0	0	0	0	0	12329000	0	0	0	0	0	0
Putative zinc finger protein 487	ZNF487		1	1	0	0	1	0	1	0	0	0	0	0	1	0	0	0	1	0	1	0	0	0	0	0	1	0	0	0	0	0	0	0	0	0	0	0	5930300	0
Sphingomyelin phosphodiesterase 4	SMPD4		5	5	4	4	4	3	2	4	2	4	1	4	2	3	4	4	4	3	2	4	2	4	1	4	2	3	48190000	48369000	91239000	54535000	80222000	52623000	73597000	69558000	0	54176000	58866000	52398000
Heterogeneous nuclear ribonucleoprotein C-like 1;Heterogeneous nuclear ribonucleoprotein C-like 2	HNRNPC;HNRNPCL1;HNRNPCL2		25	0	19	17	18	20	13	15	17	19	14	15	15	14	0	0	0	0	0	0	0	0	0	0	0	0	2874700000	2318200000	2942000000	4283000000	1897700000	2621100000	4400600000	3540900000	6021400000	2738600000	2730300000	2547100000
Unconventional myosin-IXa	MYO9A		3	3	0	2	1	1	1	1	1	1	0	1	1	1	0	2	1	1	1	1	1	1	0	1	1	1	0	0	0	0	0	0	0	0	0	0	0	26289000
Uncharacterized protein C7orf43	C7orf43		1	1	1	1	1	1	1	1	1	1	1	1	1	0	1	1	1	1	1	1	1	1	1	1	1	0	0	0	0	0	0	0	0	0	0	0	8329000	0
Non-specific serine/threonine protein kinase;Serine/threonine-protein kinase PAK 1	PAK1		4	1	2	3	2	2	2	2	3	3	1	2	2	3	0	0	0	1	0	0	0	0	0	0	0	0	0	0	0	10828000	0	0	0	0	0	0	0	0
Zinc finger protein with KRAB and SCAN domains 1	ZKSCAN1		2	2	0	1	2	0	1	0	2	1	2	1	1	2	0	1	2	0	1	0	2	1	2	1	1	2	0	0	4318400	0	0	0	0	0	38747000	3040300	0	0
Mortality factor 4-like protein 1	MORF4L1		4	4	2	2	1	2	1	2	0	1	1	0	1	1	2	2	1	2	1	2	0	1	1	0	1	1	0	0	0	0	0	0	0	0	18232000	0	0	0
Zinc finger CCHC domain-containing protein 10	ZCCHC10		1	1	1	1	1	1	1	0	1	1	1	1	1	1	1	1	1	1	1	0	1	1	1	1	1	1	0	0	0	0	0	0	0	0	0	0	0	23560000
Protein farnesyltransferase/geranylgeranyltransferase type-1 subunit alpha	FNTA		3	3	2	1	1	1	1	1	1	1	1	1	1	2	2	1	1	1	1	1	1	1	1	1	1	2	0	0	0	0	0	0	0	0	0	0	0	113340000
Solute carrier family 12 member 4;Solute carrier family 12 member 6	SLC12A6;SLC12A4		2	1	2	1	1	2	1	2	0	0	1	1	0	1	1	1	0	1	1	1	0	0	1	1	0	0	0	0	0	0	0	39255000	0	0	0	0	0	0
CDP-diacylglycerol--inositol 3-phosphatidyltransferase	CDIPT		2	2	1	1	1	1	0	1	1	1	2	1	1	1	1	1	1	1	0	1	1	1	2	1	1	1	0	0	0	0	0	0	0	0	53029000	0	0	0
	DBNL		13	1	9	12	9	10	10	11	5	6	4	5	9	8	1	1	1	1	1	1	1	1	1	1	1	1	0	0	0	0	0	0	0	0	0	0	0	8267800
Calponin;Calponin-2	CNN2		17	17	15	16	16	15	14	14	14	15	7	14	15	15	15	16	16	15	14	14	14	15	7	14	15	15	1917200000	2009300000	1787600000	2036500000	1786400000	2249700000	2053100000	1915800000	1175000000	2262500000	1912500000	1824100000
Polymerase delta-interacting protein 2	POLDIP2		2	2	2	2	2	1	1	1	2	2	1	2	0	0	2	2	2	1	1	1	2	2	1	2	0	0	31968000	62210000	32854000	0	0	0	28090000	26536000	0	31089000	0	0
GRAM domain-containing protein 1C	GRAMD1C		1	1	0	0	0	0	0	0	0	1	0	0	0	0	0	0	0	0	0	0	0	1	0	0	0	0	0	0	0	0	0	0	0	29653000	0	0	0	0
Nuclear receptor coactivator 4	NCOA4		7	7	4	7	5	4	4	5	3	3	2	5	6	5	4	7	5	4	4	5	3	3	2	5	6	5	78119000	79372000	87471000	114510000	73834000	85469000	82412000	103930000	0	65610000	123980000	80148000
Transcription factor 12	TCF12		1	1	0	0	1	0	0	1	0	1	0	0	0	0	0	0	1	0	0	1	0	1	0	0	0	0	0	0	0	0	0	0	0	16890000	0	0	0	0
Receptor tyrosine-protein kinase erbB-3	ERBB3		1	1	1	1	1	1	1	1	0	0	1	0	0	0	1	1	1	1	1	1	0	0	1	0	0	0	0	0	0	0	0	0	0	0	8193100	0	0	0
Catenin beta-1	CTNNB1		20	15	14	17	15	11	15	13	9	8	8	11	13	14	10	13	11	7	11	10	6	6	5	7	10	10	295440000	346230000	293890000	269600000	343650000	407460000	208830000	220680000	213910000	350130000	330770000	308170000
RNA-binding protein Musashi homolog 2	MSI2		2	2	2	2	2	0	0	0	1	0	0	0	0	0	2	2	2	0	0	0	1	0	0	0	0	0	0	39098000	50421000	0	0	0	0	0	0	0	0	0
Periodic tryptophan protein 1 homolog	PWP1		1	1	1	0	1	1	1	1	0	1	0	0	0	1	1	0	1	1	1	1	0	1	0	0	0	1	0	0	0	0	0	0	0	0	0	0	0	9790200
Cysteine--tRNA ligase, cytoplasmic	CARS		33	32	25	24	20	14	20	22	20	22	12	21	22	21	24	23	19	14	19	22	20	22	12	21	22	20	796060000	911610000	752390000	973460000	922220000	771980000	825230000	760810000	777490000	997710000	840300000	904740000
Protein transport protein Sec61 subunit alpha isoform 1;Protein transport protein Sec61 subunit alpha isoform 2	SEC61A1;SEC61A2		8	8	6	6	7	3	5	5	6	7	4	6	7	6	6	6	7	3	5	5	6	7	4	6	7	6	587950000	471950000	629860000	476050000	652840000	497370000	389830000	368380000	342760000	414740000	412270000	311010000
Serine/threonine-protein kinase 24;Serine/threonine-protein kinase 24 36 kDa subunit;Serine/threonine-protein kinase 24 12 kDa subunit	STK24		6	2	3	3	3	3	5	2	3	4	2	4	4	2	0	0	0	0	1	0	1	1	0	1	1	0	0	0	0	0	0	0	0	29298000	0	0	0	0
Purine nucleoside phosphorylase;S-methyl-5-thioadenosine phosphorylase	MTAP		3	3	2	2	2	1	1	2	1	2	0	3	3	3	2	2	2	1	1	2	1	2	0	3	3	3	80857000	37778000	45105000	0	0	58082000	0	62372000	0	97212000	57234000	73012000
Nucleoside diphosphate kinase 7	NME7		3	3	2	0	2	1	1	1	2	2	1	1	2	0	2	0	2	1	1	1	2	2	1	1	2	0	65220000	0	0	0	0	0	49723000	0	0	0	0	0
Translin-associated factor X-interacting protein 1	TSNAXIP1		2	2	0	0	0	1	1	1	0	0	0	0	1	0	0	0	0	1	1	1	0	0	0	0	1	0	0	0	0	0	0	0	0	0	0	0	114630000	0
Actin-related protein 3	ACTR3		7	7	6	6	5	7	5	6	5	4	4	4	4	5	6	6	5	7	5	6	5	4	4	4	4	5	230210000	240510000	232920000	332440000	284790000	276440000	142230000	122890000	68673000	148010000	152170000	163860000
Mitogen-activated protein kinase 14	MAPK14		4	4	1	0	2	0	0	1	0	2	1	2	1	1	1	0	2	0	0	1	0	2	1	2	1	1	0	0	14657000	0	0	0	0	0	0	0	0	0
Peroxisomal targeting signal 1 receptor	PEX5		5	5	3	4	3	2	4	2	1	1	2	2	2	2	3	4	3	2	4	2	1	1	2	2	2	2	39163000	66466000	52700000	63253000	56904000	61557000	0	0	0	45892000	52813000	59584000
Serine/threonine-protein kinase 26	STK26		9	5	8	5	7	6	6	4	7	5	7	7	7	6	5	2	4	2	3	2	4	3	4	4	4	4	242180000	258010000	221670000	302900000	301770000	283630000	244850000	225580000	149490000	245970000	235990000	218670000
Derlin-1	DERL1		2	2	2	1	2	2	2	2	2	2	2	2	1	2	2	1	2	2	2	2	2	2	2	2	1	2	148300000	0	171710000	123670000	161930000	46206000	283190000	199190000	213250000	165290000	0	176330000
Transcription factor SPT20 homolog	SUPT20H		2	2	2	2	2	2	2	2	2	1	2	1	1	2	2	2	2	2	2	2	2	1	2	1	1	2	51361000	47614000	41619000	55277000	50645000	50218000	59555000	0	0	0	0	61364000
Calcium-transporting ATPase;Calcium-transporting ATPase type 2C member 1	ATP2C1		7	7	6	6	7	2	5	4	3	4	1	3	4	3	6	6	7	2	5	4	3	4	1	3	4	3	69637000	72540000	60223000	72060000	71115000	84443000	52434000	64643000	0	54269000	77780000	84322000
RNA-binding protein with multiple splicing	RBPMS		2	2	2	0	1	0	0	1	0	1	1	1	2	1	2	0	1	0	0	1	0	1	1	1	2	1	0	0	0	0	0	0	0	0	0	0	23659000	0
Protein Mpv17	MPV17		1	1	0	0	0	1	0	1	0	1	0	0	1	0	0	0	0	1	0	1	0	1	0	0	1	0	0	0	0	0	0	0	0	0	0	0	10076000	0
Replication protein A 14 kDa subunit	RPA3		2	2	1	1	1	0	2	1	1	0	1	1	1	2	1	1	1	0	2	1	1	0	1	1	1	2	0	0	0	0	74563000	0	0	0	0	0	0	86789000
Basic leucine zipper and W2 domain-containing protein 2	BZW2		2	2	1	1	1	2	1	1	1	1	1	1	1	1	1	1	1	2	1	1	1	1	1	1	1	1	0	0	0	61702000	0	0	0	0	0	0	0	0
	HDAC9		1	1	0	0	1	1	1	0	1	1	0	0	1	1	0	0	1	1	1	0	1	1	0	0	1	1	0	0	0	0	0	0	0	0	0	0	0	14779000
Pescadillo homolog	PES1		16	16	9	9	8	13	5	10	9	9	6	5	11	8	9	9	8	13	5	10	9	9	6	5	11	8	349640000	341430000	330070000	679480000	268930000	387240000	411170000	478000000	374060000	288890000	360370000	434730000
	SMTN		1	1	0	0	0	0	1	0	0	0	0	0	0	0	0	0	0	0	1	0	0	0	0	0	0	0	0	0	0	0	0	0	0	0	0	0	0	0
Tripartite motif-containing protein 66	TRIM66		1	1	1	0	0	0	1	1	0	0	0	1	1	0	1	0	0	0	1	1	0	0	0	1	1	0	0	0	0	0	0	0	0	0	0	0	8084300	0
R3H domain-containing protein 2	R3HDM2		4	3	3	2	1	1	2	2	3	4	0	4	3	3	2	1	0	0	1	1	2	3	0	3	2	2	28492000	0	0	0	0	0	0	34262000	0	0	38803000	0
Bromodomain-containing protein 8	BRD8		6	6	2	4	4	2	4	4	2	3	3	3	2	2	2	4	4	2	4	4	2	3	3	3	2	2	0	74945000	55093000	0	82930000	67351000	68200000	0	86925000	63696000	0	0
Chromobox protein homolog 1	CBX1		5	4	1	3	3	2	1	1	2	1	1	1	1	2	0	2	2	1	0	0	1	0	0	0	0	1	0	0	0	51895000	0	0	0	0	0	0	0	0
GTP-binding nuclear protein Ran	RAN		23	23	17	17	18	21	21	18	16	17	13	17	18	19	17	17	18	21	21	18	16	17	13	17	18	19	11795000000	10773000000	10770000000	9424100000	10375000000	10418000000	12525000000	12090000000	9954900000	12690000000	13239000000	14283000000
Septin-10	2020-09-10		19	18	15	12	12	10	14	15	10	11	8	10	10	14	15	12	12	10	13	15	10	11	8	10	10	14	719320000	630090000	717160000	806910000	726350000	847620000	736360000	629460000	547230000	645810000	767160000	661770000
Echinoderm microtubule-associated protein-like 3	EML3		11	11	9	8	8	5	7	4	7	3	5	6	6	5	9	8	8	5	7	4	7	3	5	6	6	5	168460000	155510000	160070000	156290000	167380000	151480000	114530000	111180000	117210000	108400000	128800000	146910000
Heterogeneous nuclear ribonucleoprotein L-like	HNRNPLL;HNRPLL		13	13	8	6	9	6	6	7	10	12	9	10	9	9	8	6	9	6	6	7	10	12	9	10	9	9	230060000	187830000	235090000	206870000	169120000	175680000	241100000	316520000	392990000	237380000	344420000	286810000
Inositol hexakisphosphate and diphosphoinositol-pentakisphosphate kinase 1	PPIP5K1		6	5	4	4	4	5	4	5	2	2	3	1	4	1	3	3	3	4	3	4	2	1	2	1	3	1	174220000	153010000	175910000	220790000	152280000	177940000	0	0	142810000	0	168430000	0
V-type proton ATPase subunit a;V-type proton ATPase 116 kDa subunit a isoform 1	ATP6V0A1		5	5	4	4	4	2	4	2	2	1	1	1	1	0	4	4	4	2	4	2	2	1	1	1	1	0	55103000	67653000	95701000	39177000	52557000	56439000	33397000	0	0	0	0	0
Acyl-CoA-binding domain-containing protein 5	ACBD5		7	7	7	6	7	6	6	7	5	5	1	7	6	4	7	6	7	6	6	7	5	5	1	7	6	4	233200000	237940000	188860000	239900000	241870000	196550000	198280000	196830000	0	168980000	199320000	208280000
Suppressor of tumorigenicity 7 protein	ST7		4	4	3	3	4	3	4	3	2	3	1	3	3	3	3	3	4	3	4	3	2	3	1	3	3	3	62089000	46819000	30684000	23907000	48125000	30214000	23314000	43314000	56907000	26506000	49506000	40961000
BTB/POZ domain-containing protein 10	BTBD10		3	3	3	3	2	2	2	2	3	3	1	2	3	3	3	3	2	2	2	2	3	3	1	2	3	3	59421000	61510000	55261000	43463000	48128000	48636000	55074000	59153000	0	0	51706000	69055000
	TPM1		12	1	9	11	10	9	10	11	12	12	4	10	11	11	1	1	0	0	0	1	1	1	1	1	1	1	0	0	0	0	0	0	0	0	0	0	0	33263000
	SYNCRIP		26	1	21	22	21	16	21	21	18	18	15	18	16	14	1	1	1	1	1	1	1	1	1	0	1	1	86495000	103100000	101600000	125540000	102920000	105600000	0	0	0	0	86007000	0
Probable ATP-dependent RNA helicase DDX27	DDX27		14	14	8	9	9	12	9	9	11	10	5	8	10	7	8	9	9	12	9	9	11	10	5	8	10	7	227150000	144870000	213260000	318190000	211130000	208700000	250310000	200940000	237330000	189270000	217740000	212060000
Ran-binding protein 3	RANBP3		8	8	5	6	6	3	4	5	6	4	7	6	6	5	5	6	6	3	4	5	6	4	7	6	6	5	224130000	224480000	217510000	253940000	264690000	290440000	238340000	314940000	170150000	214120000	269190000	289720000
Eukaryotic peptide chain release factor subunit 1	ETF1		7	7	5	2	3	3	2	5	4	5	6	5	3	5	5	2	3	3	2	5	4	5	6	5	3	5	286810000	223160000	333730000	304570000	426430000	264390000	306550000	294850000	396370000	324080000	221860000	299820000
Serine/threonine-protein kinase 32A;Serine/threonine-protein kinase 32B	STK32B;STK32A		1	1	0	0	1	0	0	0	0	0	0	0	0	0	0	0	1	0	0	0	0	0	0	0	0	0	0	0	0	0	0	0	0	0	0	0	0	0
CCR4-NOT transcription complex subunit 8	CNOT8		1	1	1	0	0	1	1	0	0	0	0	1	1	1	1	0	0	1	1	0	0	0	0	1	1	1	0	0	0	0	0	0	0	0	0	0	0	22374000
Formin-binding protein 1	FNBP1		7	7	3	2	4	4	5	3	2	3	2	4	4	5	3	2	4	4	5	3	2	3	2	4	4	5	147330000	134710000	163140000	145460000	155700000	154480000	132210000	109950000	0	125000000	148390000	128670000
LIM homeobox transcription factor 1-beta	LMX1B		1	1	0	0	1	1	0	0	0	0	0	0	0	0	0	0	1	1	0	0	0	0	0	0	0	0	0	0	0	35202000	0	0	0	0	0	0	0	0
Cytoplasmic polyadenylation element-binding protein 4;Cytoplasmic polyadenylation element-binding protein 2;Cytoplasmic polyadenylation element-binding protein 3	CPEB4;CPEB2;CPEB3		2	2	1	1	1	1	0	1	0	2	0	0	2	0	1	1	1	1	0	1	0	2	0	0	2	0	0	0	0	0	0	0	0	0	0	0	30337000	0
	CBX3		4	1	4	4	4	3	3	3	4	3	1	4	3	3	1	1	1	0	0	0	1	0	0	1	0	0	0	0	0	0	0	0	0	0	0	22884000	0	0
Malate dehydrogenase, cytoplasmic	MDH1		1	1	1	1	1	1	1	1	0	1	1	1	1	0	1	1	1	1	1	1	0	1	1	1	1	0	0	0	0	0	0	0	0	0	0	0	17777000	0
N-chimaerin	CHN1		1	1	0	0	0	1	0	0	0	0	0	0	0	0	0	0	0	1	0	0	0	0	0	0	0	0	0	0	0	0	0	0	0	0	0	0	0	0
Prothymosin alpha;Prothymosin alpha, N-terminally processed;Thymosin alpha-1	PTMA		2	2	1	1	0	0	1	0	1	1	2	2	1	2	1	1	0	0	1	0	1	1	2	2	1	2	8016700	0	0	0	0	0	0	0	14143000	6630500	5556000	6808100
Coiled-coil domain-containing protein 74A;Coiled-coil domain-containing protein 74B	CCDC74B;CCDC74A		1	1	1	1	1	1	1	1	1	0	1	0	0	0	1	1	1	1	1	1	1	0	1	0	0	0	0	0	0	0	0	0	0	0	9405900	0	0	0
Tax1-binding protein 1	TAX1BP1		6	6	2	2	3	3	2	3	2	1	2	1	2	2	2	2	3	3	2	3	2	1	2	1	2	2	0	0	62347000	0	0	0	0	0	0	0	0	0
MAGUK p55 subfamily member 6	MPP6		3	3	3	3	3	2	3	2	1	1	0	1	1	3	3	3	3	2	3	2	1	1	0	1	1	3	43492000	44950000	45411000	59302000	77220000	64226000	0	0	0	0	0	81668000
MIT domain-containing protein 1	MITD1		2	2	0	0	0	0	0	1	0	0	1	0	1	1	0	0	0	0	0	1	0	0	1	0	1	1	0	0	0	0	0	0	0	0	77871000	0	0	0
Small ubiquitin-related modifier 1	SUMO1		3	3	3	3	3	3	3	2	2	3	3	2	3	3	3	3	3	3	3	2	2	3	3	2	3	3	498800000	596590000	470860000	634700000	619150000	616080000	698730000	580060000	375810000	421710000	505970000	644380000
Transcription elongation factor B polypeptide 2	TCEB2		5	5	4	2	3	2	3	4	3	4	1	2	2	3	4	2	3	2	3	4	3	4	1	2	2	3	140420000	167820000	138900000	0	164370000	158790000	134620000	159780000	0	0	172810000	0
Coiled-coil domain-containing protein 148	CCDC148		1	1	1	1	1	0	1	1	0	0	0	0	0	0	1	1	1	0	1	1	0	0	0	0	0	0	0	0	0	0	0	21664000	0	0	0	0	0	0
SPATS2-like protein	SPATS2L		5	5	4	4	4	1	3	2	2	2	2	2	2	3	4	4	4	1	3	2	2	2	2	2	2	3	41811000	17086000	30975000	0	38078000	20568000	15558000	26263000	44627000	15976000	25369000	25557000
Testis-specific gene 10 protein	TSGA10		1	1	1	0	1	0	0	1	0	0	1	0	0	0	1	0	1	0	0	1	0	0	1	0	0	0	0	0	0	0	0	0	0	0	32639000	0	0	0
MICOS complex subunit MIC60	IMMT		30	30	24	24	27	17	24	22	22	21	10	21	22	24	24	24	27	17	24	22	22	21	10	21	22	24	806770000	725230000	816760000	608320000	884210000	855950000	710540000	655200000	885180000	595080000	795560000	715130000
SWI/SNF-related matrix-associated actin-dependent regulator of chromatin subfamily D member 2	SMARCD2		19	16	13	14	13	9	13	13	16	16	16	14	14	15	10	11	10	6	10	10	13	13	14	11	11	12	643340000	528320000	488560000	467160000	532460000	573630000	760270000	975040000	618520000	764300000	520200000	569590000
DNA-directed RNA polymerase;DNA-directed RNA polymerase I subunit RPA1	POLR1A		5	5	2	1	1	0	2	2	0	0	1	1	1	3	2	1	1	0	2	2	0	0	1	1	1	3	0	0	0	0	19464000	0	0	0	0	0	0	33700000
RNA-binding protein 12B	RBM12B		8	8	4	3	4	3	2	4	6	5	5	3	3	4	4	3	4	3	2	4	6	5	5	3	3	4	61765000	67224000	75967000	68517000	44047000	72362000	140670000	113990000	136210000	123830000	73744000	65101000
Keratin, type I cuticular Ha5;Keratin, type I cuticular Ha2	KRT35;KRT32		4	2	2	2	2	2	2	3	2	2	3	2	2	2	0	0	0	0	0	1	0	0	1	0	0	0	0	0	0	0	0	0	0	0	24865000	0	0	0
	NT5C1B;NT5C1B-RDH14		1	1	1	0	0	0	0	0	0	0	0	0	0	0	1	0	0	0	0	0	0	0	0	0	0	0	0	0	0	0	0	0	0	0	0	0	0	0
Spatacsin	SPG11		5	5	4	2	1	1	2	3	1	0	1	1	2	2	4	2	1	1	2	3	1	0	1	1	2	2	88774000	0	0	0	0	122330000	0	0	0	0	0	0
E3 ubiquitin-protein ligase makorin-1	MKRN1		2	2	0	0	0	0	0	0	0	0	2	0	0	0	0	0	0	0	0	0	0	0	2	0	0	0	0	0	0	0	0	0	0	0	34807000	0	0	0
Metalloprotease TIKI1	TRABD2A		1	1	0	0	0	0	0	0	0	0	0	1	0	0	0	0	0	0	0	0	0	0	0	1	0	0	0	0	0	0	0	0	0	0	0	0	0	0
Elongator complex protein 6	ELP6		5	5	2	1	1	1	1	1	2	1	2	1	2	1	2	1	1	1	1	1	2	1	2	1	2	1	0	0	0	0	0	0	0	0	0	0	85053000	0
Basic leucine zipper and W2 domain-containing protein 1	BZW1		4	4	2	2	3	2	2	3	1	2	2	2	3	1	2	2	3	2	2	3	1	2	2	2	3	1	57916000	33754000	0	0	0	0	0	0	0	0	0	0
DNA-binding protein SATB1	SATB1		1	1	1	0	0	0	0	1	0	0	0	0	0	0	1	0	0	0	0	1	0	0	0	0	0	0	0	0	0	0	0	27727000	0	0	0	0	0	0
AP-4 complex subunit mu-1	AP4M1		2	2	1	1	1	0	1	1	1	1	1	1	1	1	1	1	1	0	1	1	1	1	1	1	1	1	0	0	0	0	0	0	0	0	0	0	14762000	0
Formin-like protein 2	FMNL2		3	2	2	3	2	2	2	2	1	1	0	1	3	2	1	2	1	1	1	1	1	1	0	1	2	2	0	0	0	0	0	0	0	0	0	0	146060000	85184000
Choline-phosphate cytidylyltransferase A	PCYT1A		9	9	6	6	7	6	8	7	9	9	5	8	9	6	6	6	7	6	8	7	9	9	5	8	9	6	306730000	336230000	419760000	289310000	507170000	415360000	431960000	410680000	349710000	443390000	411670000	343240000
Ninein	NIN		4	3	2	1	3	3	3	3	1	1	1	1	2	1	1	1	2	2	2	2	0	0	0	1	1	0	0	0	0	116480000	0	156480000	0	0	0	0	0	0
Nuclear-interacting partner of ALK	ZC3HC1		8	8	3	3	5	5	5	3	4	5	5	3	4	4	3	3	5	5	5	3	4	5	5	3	4	4	87847000	83618000	94043000	83996000	96882000	83611000	109320000	90412000	89457000	109670000	90354000	83468000
Coiled-coil domain-containing protein 126	CCDC126		1	1	0	0	0	0	0	0	1	0	0	0	0	0	0	0	0	0	0	0	1	0	0	0	0	0	0	0	0	0	0	0	0	0	0	0	0	0
Sorcin	SRI		12	12	11	10	10	6	8	8	8	8	8	9	9	8	11	10	10	6	8	8	8	8	8	9	9	8	964400000	886070000	922450000	646820000	957120000	1251500000	854280000	900610000	1182500000	931180000	822140000	622600000
Nuclear receptor corepressor 2	NCOR2		37	35	18	22	17	16	18	19	30	28	14	20	24	21	16	20	15	15	16	17	28	26	13	18	22	19	359110000	402380000	383510000	452630000	400630000	397130000	668920000	630570000	612400000	399440000	546180000	529860000
Activated CDC42 kinase 1	TNK2		7	7	3	2	2	3	4	4	2	1	1	6	6	6	3	2	2	3	4	4	2	1	1	6	6	6	0	64627000	59554000	98383000	76946000	78191000	58827000	0	0	95790000	65228000	93951000
E3 ubiquitin-protein ligase RNF123	RNF123		3	3	1	1	2	2	2	0	1	1	0	0	1	0	1	1	2	2	2	0	1	1	0	0	1	0	0	0	0	34040000	0	0	0	0	0	0	0	0
Polypeptide N-acetylgalactosaminyltransferase 3	GALNT3		2	2	0	0	0	0	1	0	0	1	0	0	0	0	0	0	0	0	1	0	0	1	0	0	0	0	0	0	0	0	0	0	0	20399000	0	0	0	0
Ubiquitin-conjugating enzyme E2 E1;Ubiquitin-conjugating enzyme E2 E3	UBE2E1;UBE2E2;UBE2E3		2	1	1	1	2	2	0	2	1	2	1	2	2	1	1	1	1	1	0	1	1	1	0	1	1	1	0	0	29459000	0	0	0	0	19790000	0	0	17372000	0
Mis18-binding protein 1	MIS18BP1		1	1	1	1	0	1	0	1	0	0	0	0	0	1	1	1	0	1	0	1	0	0	0	0	0	1	0	0	0	0	0	0	0	0	0	0	0	18856000
	IKBKG		6	1	5	6	4	5	5	5	4	4	1	3	5	3	1	1	1	1	1	1	0	0	0	0	1	0	0	0	0	0	0	0	0	0	0	0	55999000	0
DNA-directed RNA polymerase;DNA-directed RNA polymerase II subunit RPB2	POLR2B		43	43	29	32	30	26	30	24	31	30	19	26	30	26	29	32	30	26	30	24	31	30	19	26	30	26	1443300000	1304900000	1376800000	1560100000	1503700000	1425300000	1634900000	1719200000	1870600000	1395800000	1543400000	1387500000
Protein CMSS1	CMSS1		5	5	4	1	1	2	3	3	3	2	3	3	3	2	4	1	1	2	3	3	3	2	3	3	3	2	73732000	0	0	0	0	0	0	0	0	0	0	0
Interleukin-5 receptor subunit alpha	IL5RA		1	1	0	0	0	0	0	0	0	0	1	0	0	0	0	0	0	0	0	0	0	0	1	0	0	0	0	0	0	0	0	0	0	0	21998000	0	0	0
60S ribosomal protein L37a	RPL37A		3	3	1	1	2	2	1	2	2	2	2	2	2	0	1	1	2	2	1	2	2	2	2	2	2	0	0	0	28357000	96727000	0	0	35767000	39730000	43879000	34174000	31916000	0
Dyslexia-associated protein KIAA0319-like protein	KIAA0319L		2	2	1	1	2	1	0	2	1	0	0	0	0	0	1	1	2	1	0	2	1	0	0	0	0	0	0	0	89296000	0	0	43361000	0	0	0	0	0	0
Protein lin-9 homolog	LIN9		3	3	1	2	0	0	0	1	2	3	1	1	2	1	1	2	0	0	0	1	2	3	1	1	2	1	0	67121000	0	0	0	0	100180000	103240000	0	0	86884000	0
Myeloid-associated differentiation marker	MYADM		1	1	1	1	0	1	1	1	0	1	0	1	0	1	1	1	0	1	1	1	0	1	0	1	0	1	0	0	0	0	0	0	0	0	0	0	0	21272000
Alanyl-tRNA editing protein Aarsd1	PTGES3L-AARSD1;AARSD1		11	11	8	6	7	5	6	5	9	10	4	10	7	7	8	6	7	5	6	5	9	10	4	10	7	7	146930000	190940000	131830000	186320000	147600000	167620000	163320000	203700000	206040000	251250000	260790000	217340000
Solute carrier family 26 member 6	SLC26A6		1	1	0	0	1	0	0	0	1	1	1	1	0	0	0	0	1	0	0	0	1	1	1	1	0	0	0	0	0	0	0	0	0	0	0	462860000	0	0
Nischarin	NISCH		1	1	1	0	1	0	1	1	0	0	0	0	0	0	1	0	1	0	1	1	0	0	0	0	0	0	0	0	0	0	0	29450000	0	0	0	0	0	0
Muskelin	MKLN1		1	1	0	1	0	0	1	0	0	0	0	1	0	1	0	1	0	0	1	0	0	0	0	1	0	1	0	0	0	0	0	0	0	0	0	0	0	14298000
Phospholipid scramblase 1	PLSCR1		5	5	2	1	2	3	3	4	2	1	0	3	4	3	2	1	2	3	3	4	2	1	0	3	4	3	143560000	184710000	118920000	213080000	221630000	271170000	119160000	105090000	0	152150000	227310000	182220000
Dol-P-Man:Man(5)GlcNAc(2)-PP-Dol alpha-1,3-mannosyltransferase	ALG3		1	1	0	0	0	0	0	0	0	0	1	0	0	0	0	0	0	0	0	0	0	0	1	0	0	0	0	0	0	0	0	0	0	0	0	0	0	0
Long-chain-fatty-acid--CoA ligase 6	ACSL6		1	1	0	0	1	0	0	0	0	0	0	0	0	0	0	0	1	0	0	0	0	0	0	0	0	0	0	0	74547000	0	0	0	0	0	0	0	0	0
MAP kinase-activated protein kinase 3	MAPKAPK3		3	2	2	3	1	2	3	3	1	2	0	2	3	3	1	2	1	1	2	2	0	1	0	1	2	2	0	75517000	68269000	0	75603000	62565000	0	0	0	72600000	91752000	103640000
Cytochrome P450 20A1	CYP20A1		1	1	1	1	1	1	0	0	1	1	0	1	0	0	1	1	1	1	0	0	1	1	0	1	0	0	0	0	0	0	0	0	0	0	0	8479500	0	0
Cytochrome c oxidase copper chaperone	COX17		1	1	1	1	0	1	1	1	1	1	1	1	1	1	1	1	0	1	1	1	1	1	1	1	1	1	0	0	0	0	0	0	0	0	0	0	0	54680000
Coiled-coil domain-containing protein 173	CCDC173		1	1	1	1	1	0	1	0	0	0	0	0	0	0	1	1	1	0	1	0	0	0	0	0	0	0	0	0	0	0	134350000	0	0	0	0	0	0	0
60S ribosomal export protein NMD3	NMD3		11	11	8	5	7	6	7	8	4	5	5	4	4	5	8	5	7	6	7	8	4	5	5	4	4	5	193590000	185640000	194010000	170120000	156350000	198180000	158260000	153640000	173690000	158900000	128080000	163330000
Translocon-associated protein subunit gamma	SSR3		2	2	1	2	1	2	2	2	1	1	1	1	2	1	1	2	1	2	2	2	1	1	1	1	2	1	0	96129000	125490000	189950000	137720000	136290000	0	0	0	0	163600000	0
	TBC1D15		11	1	10	9	11	9	10	10	10	8	6	10	11	9	1	1	1	1	1	1	1	0	1	1	1	1	0	134890000	0	0	0	155960000	0	0	0	0	0	0
UBX domain-containing protein 7	UBXN7		1	1	1	1	1	0	1	1	1	1	1	1	0	1	1	1	1	0	1	1	1	1	1	1	0	1	0	0	0	0	0	0	0	0	0	0	0	13931000
Nuclear autoantigen Sp-100	SP100		10	10	7	8	5	5	7	7	8	7	5	7	6	7	7	8	5	5	7	7	8	7	5	7	6	7	269160000	225190000	201530000	182430000	216560000	229410000	413120000	351810000	393170000	392560000	276610000	293740000
Fibrinogen gamma chain	FGG		2	2	0	0	0	2	0	0	0	0	0	0	0	0	0	0	0	2	0	0	0	0	0	0	0	0	0	0	0	50396000	0	0	0	0	0	0	0	0
Protein NipSnap homolog 1	NIPSNAP1		1	1	0	1	1	1	0	0	0	1	1	0	0	0	0	1	1	1	0	0	0	1	1	0	0	0	0	0	0	0	0	0	0	0	11912000	0	0	0
N-acetyl-D-glucosamine kinase	NAGK		5	5	4	4	4	3	4	3	4	2	4	2	3	2	4	4	4	3	4	3	4	2	4	2	3	2	82996000	94901000	75675000	55448000	0	92672000	0	68143000	74522000	0	75462000	122190000
Myotubularin-related protein 2	MTMR2		5	5	4	2	4	3	3	2	2	2	0	1	2	1	4	2	4	3	3	2	2	2	0	1	2	1	47628000	55253000	46954000	42010000	80995000	0	0	0	0	0	0	0
COP9 signalosome complex subunit 1	GPS1		10	10	8	10	10	6	8	8	9	7	7	8	8	9	8	10	10	6	8	8	9	7	7	8	8	9	383170000	323890000	398900000	276370000	328070000	350280000	339430000	287430000	414370000	344430000	329080000	358210000
Cytochrome c	CYCS		2	2	2	1	0	0	0	0	0	1	0	0	1	0	2	1	0	0	0	0	0	1	0	0	1	0	28721000	0	0	0	0	0	0	0	0	0	0	0
Proline-, glutamic acid- and leucine-rich protein 1	PELP1		6	6	3	4	4	2	4	4	4	4	4	4	4	3	3	4	4	2	4	4	4	4	4	4	4	3	44078000	72092000	60961000	88257000	63468000	75265000	76243000	76378000	91134000	79377000	82873000	70531000
Protein SGT1	ECD		2	2	1	2	2	0	2	1	0	0	0	0	0	0	1	2	2	0	2	1	0	0	0	0	0	0	0	0	0	0	42823000	0	0	0	0	0	0	0
	CAND2		1	1	0	0	0	0	1	0	0	0	0	0	0	0	0	0	0	0	1	0	0	0	0	0	0	0	0	0	0	0	0	0	0	0	0	0	0	0
Acylamino-acid-releasing enzyme	APEH		12	12	12	10	11	7	9	10	6	7	7	8	8	7	12	10	11	7	9	10	6	7	7	8	8	7	416500000	406420000	326240000	432450000	406160000	357290000	265660000	254080000	201610000	256940000	348910000	274520000
28S ribosomal protein S34, mitochondrial	MRPS34		2	2	0	0	1	0	1	0	1	2	1	1	1	0	0	0	1	0	1	0	1	2	1	1	1	0	0	0	0	0	0	0	0	0	0	0	9104900	0
Dihydrofolate reductase, mitochondrial	DHFRL1		2	1	0	1	0	0	1	1	2	1	1	1	1	0	0	0	0	0	0	0	1	0	0	0	0	0	0	0	0	0	0	0	0	0	0	0	0	0
ATP synthase subunit f, mitochondrial	ATP5J2-PTCD1;ATP5J2		2	2	1	1	2	1	2	1	2	2	2	2	1	1	1	1	2	1	2	1	2	2	2	2	1	1	0	0	0	0	0	0	172350000	141990000	82112000	161410000	0	0
Bromodomain testis-specific protein	BRDT		2	2	0	0	0	0	0	0	1	0	0	0	1	0	0	0	0	0	0	0	1	0	0	0	1	0	0	0	0	0	0	0	0	0	0	0	74104000	0
STAM-binding protein	STAMBP		2	2	1	0	2	2	2	2	1	0	0	0	2	0	1	0	2	2	2	2	1	0	0	0	2	0	0	0	0	0	0	0	0	0	0	0	25134000	0
Exonuclease 3-5 domain-containing protein 2	EXD2		1	1	1	1	1	0	1	1	1	1	0	0	0	1	1	1	1	0	1	1	1	1	0	0	0	1	0	0	0	0	0	0	0	0	0	0	0	7095600
DNA-directed RNA polymerases I, II, and III subunit RPABC3	POLR2H		5	5	5	4	4	5	4	4	4	4	3	3	5	3	5	4	4	5	4	4	4	4	3	3	5	3	205870000	219950000	248350000	146020000	228680000	180260000	360310000	312370000	290770000	185170000	245970000	355750000
Peptidyl-prolyl cis-trans isomerase;Peptidyl-prolyl cis-trans isomerase G	PPIG		2	2	1	1	1	1	1	1	1	1	0	1	2	1	1	1	1	1	1	1	1	1	0	1	2	1	49062000	61940000	0	0	0	47484000	52615000	0	0	0	71354000	71051000
FERM, RhoGEF and pleckstrin domain-containing protein 1	FARP1		11	11	4	5	8	6	5	6	2	1	2	7	6	8	4	5	8	6	5	6	2	1	2	7	6	8	110440000	97581000	133730000	98353000	96213000	111320000	77532000	0	135990000	143800000	144420000	122540000
Inositol hexakisphosphate kinase 1	IP6K1		2	2	2	1	1	1	1	2	1	0	1	2	1	0	2	1	1	1	1	2	1	0	1	2	1	0	40771000	0	0	0	36418000	30082000	0	0	0	30598000	0	0
Presenilins-associated rhomboid-like protein, mitochondrial;P-beta	PARL		1	1	1	1	0	1	0	0	0	1	0	1	0	0	1	1	0	1	0	0	0	1	0	1	0	0	0	0	0	0	0	0	0	0	0	3766300	0	0
	USP4		3	1	1	2	1	0	1	1	1	1	1	1	1	1	0	1	0	0	0	0	0	0	0	0	0	0	0	0	0	0	0	0	0	0	0	0	0	0
Ubiquitin carboxyl-terminal hydrolase 42	USP42		2	2	1	1	1	0	0	1	1	1	0	0	1	0	1	1	1	0	0	1	1	1	0	0	1	0	0	0	0	0	0	0	0	0	0	0	6986000	0
Peptidyl-prolyl cis-trans isomerase;Peptidyl-prolyl cis-trans isomerase H	PPIH		2	2	1	2	2	2	2	1	0	1	0	1	1	1	1	2	2	2	2	1	0	1	0	1	1	1	0	32463000	20620000	0	35913000	0	0	0	0	0	0	0
NEDD8 ultimate buster 1	NUB1		4	4	3	3	3	1	3	3	3	3	2	2	1	2	3	3	3	1	3	3	3	3	2	2	1	2	68856000	51946000	44079000	0	54730000	64273000	51703000	73926000	46903000	52770000	46951000	55238000
MICOS complex subunit MIC19	CHCHD3		4	4	2	2	2	2	3	2	2	2	2	3	2	2	2	2	2	2	3	2	2	2	2	3	2	2	56169000	66931000	49458000	75636000	37741000	60733000	49878000	45918000	63800000	61033000	41490000	48968000
Metalloreductase STEAP4	STEAP4		1	1	1	1	1	1	1	1	0	1	0	0	1	1	1	1	1	1	1	1	0	1	0	0	1	1	0	0	0	0	0	0	0	0	0	0	0	45329000
	FUBP1		12	1	8	8	7	6	8	8	7	8	8	7	7	7	1	1	0	0	0	1	1	1	0	0	1	0	0	0	0	0	0	0	0	0	0	0	37319000	0
Coiled-coil domain-containing protein 12	CCDC12		2	2	2	2	2	2	2	2	2	2	1	2	2	2	2	2	2	2	2	2	2	2	1	2	2	2	36863000	21579000	57174000	24144000	14676000	20584000	33144000	75358000	24566000	33313000	27340000	40970000
	PRR30		1	1	0	0	0	0	0	0	0	0	0	0	1	0	0	0	0	0	0	0	0	0	0	0	1	0	0	0	0	0	0	0	0	0	0	0	15557000	0
Forkhead box protein J3	FOXJ3		2	2	1	1	0	0	1	1	0	1	2	1	1	1	1	1	0	0	1	1	0	1	2	1	1	1	0	0	0	0	0	0	0	0	16981000	0	0	0
Ribonuclease P protein subunit p20	POP7		2	2	1	2	1	2	2	2	2	2	2	2	2	2	1	2	1	2	2	2	2	2	2	2	2	2	0	74450000	0	64100000	99575000	44548000	62991000	71727000	49235000	91931000	70631000	73254000
Semaphorin-3D	SEMA3D		1	1	0	0	1	0	0	0	0	0	0	0	0	0	0	0	1	0	0	0	0	0	0	0	0	0	0	0	10477000	0	0	0	0	0	0	0	0	0
	PON3		1	1	0	0	0	0	0	0	0	0	0	0	0	1	0	0	0	0	0	0	0	0	0	0	0	1	0	0	0	0	0	0	0	0	0	0	0	0
Replication factor C subunit 4	RFC4		5	5	3	1	3	2	2	3	2	1	1	3	2	1	3	1	3	2	2	3	2	1	1	3	2	1	44928000	0	46335000	53368000	0	39516000	0	0	0	52518000	0	0
Catenin delta-1	CTNND1		39	39	26	29	30	31	33	33	24	25	16	22	27	25	26	29	30	31	33	33	24	25	16	22	27	25	2086300000	2386800000	1976200000	2689200000	2631500000	2757600000	1965700000	1893200000	1722700000	2375100000	2124900000	2619400000
			10	1	6	8	6	9	8	8	9	9	6	8	8	9	0	0	0	1	0	0	1	1	0	0	0	1	0	0	0	0	0	0	0	0	0	0	0	8123700
			10	9	3	2	2	10	2	1	1	4	0	2	1	3	3	1	2	9	2	1	1	4	0	2	1	3	15469000	0	0	552420000	0	0	0	30089000	0	0	0	16902000
Tubulin beta-1 chain	TUBB1		13	8	5	5	5	13	5	5	5	5	5	5	6	5	0	0	0	8	0	0	0	0	0	0	1	0	0	0	0	475300000	0	0	0	0	0	0	0	0
			17	16	1	1	1	16	1	0	0	0	1	0	0	1	1	1	1	15	1	0	0	0	1	0	0	1	0	0	0	735860000	0	0	0	0	0	0	0	0
			31	1	21	24	23	28	23	24	25	25	17	23	25	25	0	0	0	0	0	0	0	0	0	0	0	1	0	0	0	0	0	0	0	0	0	0	0	133100000
			9	9	0	0	0	9	1	0	0	0	1	0	1	0	0	0	0	9	1	0	0	0	1	0	1	0	0	0	0	1349700000	0	0	0	0	0	0	0	0
			10	9	5	6	7	7	5	5	6	6	9	6	5	5	4	5	6	6	4	4	5	5	8	5	4	4	49561000000	48462000000	45328000000	52622000000	48059000000	54802000000	71610000000	95267000000	62611000000	90817000000	86313000000	93203000000
			10	6	7	7	7	9	7	8	7	9	7	7	8	7	3	3	3	5	4	4	3	5	3	3	4	3	943410000	816640000	952200000	9559800000	1004700000	876660000	1147100000	1260100000	1143400000	1387100000	1292500000	1179200000
Keratin, type I cytoskeletal 14	KRT14		31	4	18	22	19	21	19	21	23	22	15	26	20	20	0	1	1	1	0	1	2	2	2	4	2	0	120820000	168290000	184510000	310160000	129100000	162860000	216890000	283530000	211000000	935270000	196240000	224320000
Keratin, type II cytoskeletal 6A	KRT6A		34	1	16	24	24	24	20	18	24	25	19	27	20	24	0	1	1	1	1	1	1	1	1	1	1	1	0	0	0	0	0	0	0	0	0	0	0	38781000
			2	2	0	0	1	2	0	0	1	0	0	0	0	0	0	0	1	2	0	0	1	0	0	0	0	0	0	0	0	199880000	0	0	0	0	0	0	0	0
			19	19	1	0	1	19	0	0	0	2	0	1	1	1	1	0	1	19	0	0	0	2	0	1	1	1	0	0	0	1379200000	0	0	0	23058000	0	0	0	0
			9	9	1	0	0	9	0	0	0	0	0	0	0	0	1	0	0	9	0	0	0	0	0	0	0	0	0	0	0	808780000	0	0	0	0	0	0	0	0
			35	30	21	24	22	22	23	24	26	23	21	32	25	23	18	20	18	19	19	20	21	20	17	28	21	19	2042600000	4059300000	1812600000	2317100000	2384900000	2005600000	3502800000	2834000000	2195900000	10421000000	2125300000	3200800000
			1	1	0	0	0	0	1	0	0	0	0	1	0	0	0	0	0	0	1	0	0	0	0	1	0	0	0	0	0	0	0	0	0	0	0	25347000	0	0
			35	0	16	23	24	25	19	17	24	25	19	27	20	24	0	0	0	0	0	0	0	0	0	0	0	0	155910000	352020000	496520000	637980000	227680000	219910000	624660000	675080000	498090000	1707700000	424250000	605440000
Keratin, type II cytoskeletal 8	KRT8		73	31	56	60	59	67	60	61	61	61	46	59	61	59	24	24	24	28	25	25	25	25	20	25	25	24	63256000000	65899000000	66626000000	146260000000	62211000000	64952000000	105210000000	83575000000	89763000000	69426000000	68957000000	66251000000
Trypsin-1;Alpha-trypsin chain 1;Alpha-trypsin chain 2	PRSS1		3	2	3	3	3	2	2	3	3	3	3	3	3	3	2	2	2	1	1	2	2	2	2	2	2	2	10663000000	2709200000	4826700000	0	638970000	10965000000	8199300000	15322000000	12874000000	10211000000	7826600000	9023000000
			52	0	34	35	38	47	36	37	41	41	27	39	42	36	0	0	0	0	0	0	0	0	0	0	0	0	8546200000	7054400000	7415100000	18790000000	7424400000	7287800000	12440000000	9607700000	13956000000	7639500000	8209600000	7670800000
Keratin, type I cytoskeletal 13	KRT13		8	1	6	6	6	6	6	6	6	6	6	6	5	7	0	0	0	1	0	0	0	0	0	0	0	0	0	0	0	69417000	0	0	0	0	0	0	0	0
Keratin, type I cytoskeletal 16	KRT16		28	10	15	17	18	20	18	17	24	21	13	27	16	21	3	3	5	6	5	3	8	7	4	10	4	7	105550000	244370000	162670000	544490000	139340000	97938000	558170000	444610000	244020000	1169400000	162470000	304480000
Keratin, type II cytoskeletal 3	KRT3		14	0	9	12	12	10	9	11	11	11	6	11	11	12	0	0	0	0	0	0	0	0	0	0	0	0	0	0	0	0	0	0	0	0	0	0	0	23537000
			9	9	9	8	7	8	7	7	9	8	7	9	8	8	9	8	7	8	7	7	9	8	7	9	8	8	410300000	365180000	346020000	157750000	300560000	243310000	507860000	662240000	791360000	629750000	440640000	610490000
Keratin, type I cytoskeletal 10	KRT10		40	31	31	34	30	24	27	35	36	35	30	36	36	35	25	26	24	16	20	27	28	28	24	28	29	27	8492200000	7762500000	7080900000	5183400000	3459600000	6651200000	22198000000	7791600000	7210700000	23159000000	10279000000	10372000000
			5	1	4	4	4	2	3	4	4	3	4	4	3	5	0	0	0	0	0	0	0	0	0	0	0	1	0	0	0	0	0	0	0	0	0	0	0	20087000
Keratin, type II cytoskeletal 5	KRT5		33	4	16	22	19	21	19	20	24	19	18	23	20	19	1	2	0	2	1	2	4	3	2	4	2	1	128970000	242120000	224640000	169000000	131420000	163050000	377120000	202500000	208410000	701500000	251580000	196530000
			15	14	7	8	6	8	5	4	8	7	8	8	5	6	7	8	6	8	5	4	8	7	7	8	5	6	201090000	183710000	146790000	425800000	127320000	145820000	287450000	306500000	596790000	298710000	237050000	295450000
			9	0	6	6	6	7	7	6	6	7	7	6	6	7	0	0	0	0	0	0	0	0	0	0	0	0	0	0	0	0	0	0	0	0	0	0	0	0
Keratin, type II cytoskeletal 4	KRT4		9	4	4	4	4	4	6	4	4	5	3	4	5	7	0	0	0	0	2	0	0	1	0	0	1	2	0	0	0	0	0	0	0	0	0	0	0	45708000
Filaggrin	FLG		2	2	1	0	0	0	0	0	1	0	0	1	0	2	1	0	0	0	0	0	1	0	0	1	0	2	0	0	0	0	0	0	0	0	0	0	0	27204000
			59	1	45	47	47	43	36	44	51	41	32	50	42	43	1	1	1	1	0	1	1	1	1	1	1	1	77925000	0	0	100070000	0	0	132760000	0	81904000	221360000	102460000	109950000
Keratin, type II cytoskeletal 6C	KRT6C		35	0	16	24	24	25	20	17	23	25	19	27	19	24	0	0	0	0	0	0	0	0	0	0	0	0	0	0	0	0	0	0	0	0	0	0	0	26334000
Metallothionein-1M;Metallothionein-1X;Metallothionein-1E;Metallothionein-2;Metallothionein-1G	MT1M;MT1X;MT1E;MT2A;MT1G		1	1	1	1	1	1	1	0	0	1	0	1	1	1	1	1	1	1	1	0	0	1	0	1	1	1	0	0	0	0	0	0	0	0	0	0	0	5465300
Keratin, type II cuticular Hb5	KRT85		4	2	0	1	1	2	1	1	2	1	3	1	3	1	0	0	0	0	0	0	1	0	2	0	1	0	0	0	0	0	0	0	0	0	210330000	0	0	0
			5	5	3	4	3	3	5	5	4	4	2	3	4	4	3	4	3	3	5	5	4	4	2	3	4	4	153080000	147480000	136940000	160170000	123430000	120230000	212720000	164730000	323810000	176430000	144010000	213170000
			8	8	6	3	6	5	5	6	7	7	6	6	5	5	6	3	6	5	5	6	7	7	6	6	5	5	192560000	128080000	275940000	422320000	271360000	317080000	276200000	432500000	366770000	360040000	383300000	321090000
Keratin, type I cytoskeletal 17	KRT17		44	8	33	33	33	38	33	31	31	32	25	32	30	33	7	6	7	8	6	4	7	6	5	7	5	7	3834500000	3865300000	5171500000	6903800000	3236300000	3464500000	7104300000	5660800000	8264200000	7020000000	4734900000	5175700000
			6	5	2	2	0	1	1	2	3	0	0	3	2	2	1	2	0	0	0	1	2	0	0	2	1	1	0	0	0	0	0	0	0	0	0	0	57566000	80559000
			7	7	1	1	1	4	1	1	2	0	1	1	1	1	1	1	1	4	1	1	2	0	1	1	1	1	0	0	0	80127000	0	0	0	0	0	0	0	0
Thrombospondin-1	THBS1		1	1	1	0	1	0	0	1	1	0	0	0	0	0	1	0	1	0	0	1	1	0	0	0	0	0	0	0	0	0	0	0	820670	0	0	0	0	0
Keratin, type I cytoskeletal 24	KRT24		3	1	2	2	2	1	1	2	2	1	3	2	1	2	0	0	0	0	0	0	0	0	1	0	0	0	0	0	0	0	0	0	0	0	26644000	0	0	0
Keratin, type II cytoskeletal 7	KRT7		52	1	35	36	39	47	37	37	41	41	26	39	42	36	1	1	1	1	1	1	1	1	0	1	1	1	96597000	0	100130000	142800000	93607000	72682000	149230000	117870000	0	103400000	91759000	83070000
			10	10	7	7	8	9	6	7	8	9	3	7	7	8	7	7	8	9	6	7	8	9	3	7	7	8	453540000	496130000	507930000	1091800000	518670000	615690000	903640000	752860000	150450000	790780000	718450000	744080000
			13	13	9	10	8	12	6	8	9	9	11	9	10	7	9	10	8	12	6	8	9	9	11	9	10	7	1053600000	965130000	972430000	7860800000	783350000	764530000	1583700000	1533300000	2298900000	1917500000	1513000000	1875800000
Tropomyosin beta chain	TPM2		21	4	14	18	16	14	16	17	16	12	8	15	15	15	3	4	3	3	3	3	3	2	2	3	3	3	206580000	379700000	231820000	202890000	344460000	310810000	211940000	193920000	307350000	263650000	430490000	293300000
			12	1	9	9	9	7	8	8	10	9	5	12	7	9	1	0	0	0	0	0	0	0	0	1	0	0	0	0	0	0	0	0	0	0	0	0	0	0
			8	8	6	6	6	7	4	7	6	5	4	5	6	6	6	6	6	7	4	7	6	5	4	5	6	6	268140000	262030000	273050000	522230000	269090000	195370000	511100000	457750000	528210000	449300000	321930000	374890000
Filaggrin-2	FLG2		6	6	4	4	3	3	2	3	4	2	3	6	2	4	4	4	3	3	2	3	4	2	3	6	2	4	39644000	68463000	40528000	24788000	21932000	61665000	84429000	54415000	27291000	162980000	14338000	43307000
Keratin, type II cytoskeletal 79	KRT79		14	0	10	12	11	11	9	11	11	11	7	11	11	11	0	0	0	0	0	0	0	0	0	0	0	0	0	0	0	0	0	0	0	0	0	0	0	0
			9	0	6	7	7	8	7	7	6	6	4	6	7	6	0	0	0	0	0	0	0	0	0	0	0	0	0	0	0	0	0	0	0	0	0	0	0	0
Keratin, type II cytoskeletal 80	KRT80		7	5	3	3	5	2	7	3	5	3	2	2	2	2	2	1	3	1	5	2	3	2	1	1	1	1	94790000	102260000	106320000	417680000	112320000	43230000	147890000	49866000	341650000	34982000	0	0
Keratin, type I cytoskeletal 27	KRT27		3	1	2	2	2	3	2	2	3	2	2	2	2	3	0	0	0	1	0	0	1	0	0	0	0	1	0	0	0	0	0	0	0	0	0	0	0	19656000
Keratin, type II cytoskeletal 1b	KRT77		5	1	5	5	5	5	4	5	5	5	3	4	5	4	1	1	1	1	0	1	1	1	0	0	1	0	0	0	0	0	0	0	0	0	0	0	416530000	0
Hornerin	HRNR		22	22	18	14	15	20	13	16	17	16	11	20	16	16	18	14	15	20	13	16	17	16	11	20	16	16	236770000	170840000	196380000	242230000	228430000	146450000	335280000	305590000	184550000	667030000	143340000	317850000
Keratin, type I cytoskeletal 12	KRT12		3	1	1	1	1	2	2	1	1	3	1	1	1	2	0	0	0	0	0	0	0	1	0	0	0	0	0	0	0	0	0	0	0	0	0	0	0	0
			5	1	4	4	4	3	4	4	4	4	2	5	4	4	0	0	0	0	0	0	0	0	0	1	0	0	0	0	0	0	0	0	0	0	0	0	0	0
			16	2	12	14	12	13	14	14	13	13	12	12	13	13	1	1	0	0	1	1	1	1	0	1	1	2	0	0	0	0	0	0	0	0	0	0	0	32327000
Keratin, type II cuticular Hb2	KRT82		2	2	0	0	1	0	1	0	1	0	1	0	0	0	0	0	1	0	1	0	1	0	1	0	0	0	0	0	0	0	1773400000	0	0	0	0	0	0	0
			33	1	24	25	24	28	25	25	22	24	18	23	23	25	0	0	0	1	0	0	0	0	0	0	0	1	0	0	0	0	0	0	0	0	0	0	0	17759000
			10	10	10	9	9	10	9	9	10	10	10	10	9	9	10	9	9	10	9	9	10	10	10	10	9	9	91099000000	89987000000	95898000000	254800000000	110840000000	125160000000	182210000000	201690000000	142610000000	181610000000	156260000000	161870000000
Eukaryotic translation initiation factor 4 gamma 2	EIF4G2		15	15	9	10	8	5	8	6	7	7	4	6	4	6	9	10	8	5	8	6	7	7	4	6	4	6	160040000	172830000	151910000	198800000	153110000	158480000	143040000	110310000	128250000	132730000	138340000	114710000
Neurabin-2	PPP1R9B		12	12	7	7	8	8	6	8	6	4	4	6	7	4	7	7	8	8	6	8	6	4	4	6	7	4	120810000	183560000	196580000	176650000	301520000	205430000	115130000	105930000	147040000	136490000	157160000	123590000
Transcription elongation factor SPT4	SUPT4H1		2	2	1	1	1	2	1	1	1	1	0	1	2	1	1	1	1	2	1	1	1	1	0	1	2	1	122790000	95785000	104280000	75492000	105220000	80149000	191920000	173210000	0	137550000	113550000	138430000
60S ribosomal protein L32	RPL32		12	12	9	9	10	8	9	7	8	8	2	9	8	9	9	9	10	8	9	7	8	8	2	9	8	9	1071500000	971750000	836160000	1725800000	1320600000	1062200000	855240000	865100000	999640000	894300000	820920000	929060000
Interleukin-1 receptor-associated kinase 1	IRAK1		9	9	7	6	4	4	8	7	2	4	1	8	6	5	7	6	4	4	8	7	2	4	1	8	6	5	105130000	100640000	96941000	133770000	129300000	122050000	123800000	91134000	0	122670000	161850000	156240000
	pk		3	1	1	0	1	0	1	0	0	0	1	0	1	1	1	0	0	0	0	0	0	0	0	0	0	0	11302000	0	0	0	0	0	0	0	0	0	0	0
Calcium/calmodulin-dependent protein kinase type II subunit delta	CAMK2D		11	5	8	8	9	7	8	9	7	5	6	5	6	5	2	2	3	2	2	3	1	0	3	1	1	0	110200000	107660000	85832000	0	103410000	94427000	87623000	0	0	0	0	0
NEDD4-binding protein 2-like 2	N4BP2L2		2	2	0	0	0	0	0	0	1	1	1	0	0	0	0	0	0	0	0	0	1	1	1	0	0	0	0	0	0	0	0	0	0	0	22350000	0	0	0
Transcription factor RelB	RELB		3	3	2	2	0	0	1	3	1	0	1	1	2	2	2	2	0	0	1	3	1	0	1	1	2	2	43254000	47146000	0	0	0	49288000	0	0	0	0	55439000	33479000
	KIF2A		4	1	4	4	4	3	3	4	4	4	1	3	4	4	1	1	1	1	1	1	1	1	0	0	1	1	46712000	38952000	0	33206000	33780000	35564000	0	35489000	0	0	0	0
DNA polymerase kappa	POLK		1	1	1	1	1	0	0	1	0	0	1	0	0	0	1	1	1	0	0	1	0	0	1	0	0	0	0	0	0	0	0	0	0	0	4845700	0	0	0
Heterogeneous nuclear ribonucleoprotein A/B	HNRNPAB		10	10	9	10	9	4	8	7	10	10	7	9	10	9	9	10	9	4	8	7	10	10	7	9	10	9	964100000	870840000	877640000	294290000	588950000	682200000	1535500000	1262400000	895650000	1163700000	867770000	959580000
Protein TMEM155	TMEM155		1	1	0	0	0	0	0	0	0	0	1	0	0	0	0	0	0	0	0	0	0	0	1	0	0	0	0	0	0	0	0	0	0	0	12114000	0	0	0
Major facilitator superfamily domain-containing protein 10	MFSD10		1	1	0	1	1	1	0	0	1	1	0	0	0	1	0	1	1	1	0	0	1	1	0	0	0	1	0	0	0	0	0	0	0	0	0	0	0	8267900
FYN-binding protein	FYB		2	1	0	0	0	1	0	0	0	0	0	0	0	0	0	0	0	1	0	0	0	0	0	0	0	0	0	0	0	0	0	0	0	0	0	0	0	0
	SMUG1		1	1	0	0	0	1	0	1	0	0	0	0	0	1	0	0	0	1	0	1	0	0	0	0	0	1	0	0	0	0	0	0	0	0	0	0	0	59572000
COP9 signalosome complex subunit 4	COPS4		11	11	10	8	10	7	10	10	6	7	5	8	7	7	10	8	10	7	10	10	6	7	5	8	7	7	291640000	272140000	298710000	289080000	323000000	330960000	254080000	303260000	393270000	336010000	255980000	323900000
	MATR3		2	1	1	1	1	0	1	2	1	1	1	1	1	1	0	0	0	0	0	1	0	0	0	0	0	0	0	0	0	0	0	17183000	0	0	0	0	0	0
Eukaryotic translation initiation factor 4E	EIF4E		6	6	5	5	4	5	3	5	5	5	3	5	4	5	5	5	4	5	3	5	5	5	3	5	4	5	312350000	253170000	275010000	292090000	242470000	264200000	274760000	216700000	197710000	250890000	294400000	312300000
	ARAP2		1	1	1	1	1	0	0	1	1	0	1	1	0	0	1	1	1	0	0	1	1	0	1	1	0	0	0	0	0	0	0	0	0	0	0	18378000	0	0
Syntaxin-18	STX18		1	1	0	0	0	0	0	0	0	0	0	1	0	0	0	0	0	0	0	0	0	0	0	1	0	0	0	0	0	0	0	0	0	0	0	0	0	0
Cancer-associated gene 1 protein	CAGE1		1	1	0	0	0	0	0	0	0	1	0	0	0	0	0	0	0	0	0	0	0	1	0	0	0	0	0	0	0	0	0	0	0	17426000	0	0	0	0
Leukocyte cell-derived chemotaxin-2	LECT2		1	1	0	0	0	0	0	0	1	1	0	1	0	0	0	0	0	0	0	0	1	1	0	1	0	0	0	0	0	0	0	0	0	0	0	66500000	0	0
	PPWD1		1	1	1	1	0	0	0	1	1	1	1	1	1	1	1	1	0	0	0	1	1	1	1	1	1	1	0	0	0	0	0	0	0	0	0	0	0	52115000
Centrosomal protein POC5	POC5		1	1	0	1	0	0	0	0	1	0	0	1	0	1	0	1	0	0	0	0	1	0	0	1	0	1	0	0	0	0	0	0	0	0	0	0	0	8082200
Calcium-binding and coiled-coil domain-containing protein 2	CALCOCO2		4	4	2	1	4	0	0	1	1	1	1	1	1	0	2	1	4	0	0	1	1	1	1	1	1	0	0	0	67370000	0	0	0	0	0	0	0	0	0
Adenylate cyclase type 2	ADCY2		1	1	1	0	0	0	1	0	1	0	0	0	0	0	1	0	0	0	1	0	1	0	0	0	0	0	0	0	0	0	0	0	23427000	0	0	0	0	0
Golgi phosphoprotein 3	GOLPH3		1	1	1	1	0	0	1	1	1	1	0	0	1	0	1	1	0	0	1	1	1	1	0	0	1	0	0	0	0	0	0	0	0	0	0	0	5876300	0
Septin-11	2020-09-11		8	2	5	5	4	1	4	3	1	1	3	2	3	3	2	2	1	0	1	1	0	0	1	0	1	2	39484000	42771000	0	0	0	0	0	0	0	0	0	47121000
Protein transport protein Sec31A	SEC31A		40	40	34	36	36	28	36	34	27	29	21	27	27	24	34	36	36	28	36	34	27	29	21	27	27	24	3496400000	3869600000	3631300000	2391600000	2396100000	2582200000	2038400000	2215300000	2777300000	2265700000	2137800000	2102000000
Colorectal mutant cancer protein	MCC		3	3	2	2	2	2	3	2	0	1	2	0	2	1	2	2	2	2	3	2	0	1	2	0	2	1	26258000	45973000	0	0	34900000	33441000	0	0	25167000	0	40814000	0
Deoxycytidine kinase	DCK		6	6	5	4	5	2	3	3	3	3	1	3	4	4	5	4	5	2	3	3	3	3	1	3	4	4	79836000	93562000	66055000	145780000	87078000	82811000	90844000	106120000	0	105390000	72002000	103450000
Protein YIPF3;Protein YIPF3, 36 kDa form III	YIPF3		1	1	0	1	0	1	0	0	0	0	1	0	0	1	0	1	0	1	0	0	0	0	1	0	0	1	0	0	0	0	0	0	0	0	0	0	0	62601000
Collagen alpha-1(XII) chain	COL12A1		3	3	1	1	1	0	1	1	0	0	1	0	1	0	1	1	1	0	1	1	0	0	1	0	1	0	0	0	0	0	0	0	0	0	28619000	0	0	0
CCR4-NOT transcription complex subunit 6-like;CCR4-NOT transcription complex subunit 6	CNOT6L;CNOT6		2	2	1	2	2	1	2	2	1	1	1	1	2	2	1	2	2	1	2	2	1	1	1	1	2	2	0	73364000	77836000	0	52029000	54436000	0	0	0	0	50233000	61866000
28S ribosomal protein S27, mitochondrial	MRPS27		2	2	1	2	0	0	1	1	2	1	0	1	1	1	1	2	0	0	1	1	2	1	0	1	1	1	0	0	0	0	0	0	59925000	0	0	0	0	0
Exosome complex component RRP45	EXOSC9		4	4	3	2	3	2	2	2	2	2	3	2	2	2	3	2	3	2	2	2	2	2	3	2	2	2	88035000	74614000	56813000	0	54958000	76355000	115540000	99197000	85789000	102890000	79323000	91884000
CLIP-associating protein 2	CLASP2		29	1	23	20	22	20	25	26	16	18	11	14	17	17	1	0	1	1	1	1	1	1	0	0	1	1	0	0	0	0	0	0	0	0	0	0	0	27678000
Dynamin-like 120 kDa protein, mitochondrial;Dynamin-like 120 kDa protein, form S1	OPA1		9	9	5	4	7	3	4	4	1	3	3	4	5	4	5	4	7	3	4	4	1	3	3	4	5	4	95971000	101570000	46142000	63225000	130430000	122970000	0	111360000	0	158350000	122150000	94654000
Dedicator of cytokinesis protein 2	DOCK2		2	2	1	0	0	0	0	0	1	1	0	1	1	1	1	0	0	0	0	0	1	1	0	1	1	1	0	0	0	0	0	0	0	0	0	0	0	17473000
ATP-binding cassette sub-family A member 10	ABCA10		1	1	1	1	1	0	1	1	0	0	0	0	0	0	1	1	1	0	1	1	0	0	0	0	0	0	0	0	0	0	0	65110000	0	0	0	0	0	0
NudC domain-containing protein 2	NUDCD2		5	5	3	1	2	3	2	2	1	1	4	4	2	3	3	1	2	3	2	2	1	1	4	4	2	3	81417000	0	78868000	68058000	69909000	0	0	0	75651000	76441000	86811000	79679000
Centrosomal protein CEP57L1	CEP57L1;C6orf182		2	1	0	0	0	0	0	0	0	0	0	0	0	1	0	0	0	0	0	0	0	0	0	0	0	1	0	0	0	0	0	0	0	0	0	0	0	0
Zinc transporter ZIP14	SLC39A14		2	2	2	1	1	1	1	2	0	0	0	0	2	1	2	1	1	1	1	2	0	0	0	0	2	1	40618000	0	0	0	0	41731000	0	0	0	0	63029000	0
Tubulin-specific chaperone A	TBCA		1	1	1	1	1	1	1	1	1	1	0	1	0	1	1	1	1	1	1	1	1	1	0	1	0	1	85569000	78902000	81798000	97003000	88276000	82078000	0	81132000	0	0	0	0
Transcription elongation factor B polypeptide 1	TCEB1		6	6	6	6	6	6	6	6	5	5	5	5	6	5	6	6	6	6	6	6	5	5	5	5	6	5	321660000	351540000	248160000	428460000	393720000	292420000	324130000	306340000	356820000	348550000	353770000	311300000
Syndecan;Syndecan-2	SDC2		1	1	1	1	0	1	0	1	0	0	0	0	0	0	1	1	0	1	0	1	0	0	0	0	0	0	0	0	0	0	0	9994400	0	0	0	0	0	0
TELO2-interacting protein 2	TTI2		1	1	1	1	1	0	1	1	1	1	1	1	1	1	1	1	1	0	1	1	1	1	1	1	1	1	0	0	0	0	0	0	0	0	0	0	0	7843700
Ankyrin repeat domain-containing protein 6	ANKRD6		1	1	0	0	1	0	0	0	0	0	0	0	0	0	0	0	1	0	0	0	0	0	0	0	0	0	0	0	0	0	0	0	0	0	0	0	0	0
S-phase kinase-associated protein 1	SKP1		7	7	6	5	5	2	4	4	5	4	4	5	5	4	6	5	5	2	4	4	5	4	4	5	5	4	218090000	203980000	141980000	327400000	96380000	144340000	179990000	328820000	788230000	269640000	144250000	205750000
COP9 signalosome complex subunit 6	COPS6		8	8	5	7	7	5	6	6	5	5	5	6	7	5	5	7	7	5	6	6	5	5	5	6	7	5	314930000	257980000	274370000	208960000	338150000	298920000	250760000	198540000	218380000	213890000	237720000	219860000
Switch-associated protein 70	SWAP70		3	3	3	2	2	1	3	3	1	2	1	1	1	1	3	2	2	1	3	3	1	2	1	1	1	1	43065000	32945000	40177000	0	36316000	36575000	0	28944000	0	0	0	0
	CALM1;CALM2		3	3	0	0	1	0	0	1	0	0	3	0	0	0	0	0	1	0	0	1	0	0	3	0	0	0	0	0	0	0	0	0	0	0	177970000	0	0	0
Flotillin-2	FLOT2		12	12	7	7	7	11	8	6	5	4	3	6	5	4	7	7	7	11	8	6	5	4	3	6	5	4	228000000	253480000	272730000	555020000	303950000	356570000	210350000	185390000	182810000	179950000	131810000	162030000
Embryonic stem cell-specific 5-hydroxymethylcytosine-binding protein	HMCES		5	5	1	1	1	2	3	3	2	1	1	1	2	1	1	1	1	2	3	3	2	1	1	1	2	1	0	0	0	0	0	45707000	0	0	0	0	0	0
Transforming acidic coiled-coil-containing protein 2	TACC2		65	64	52	51	47	41	44	46	41	43	24	47	45	46	51	50	47	40	44	45	40	42	24	47	45	46	2499900000	2367900000	2577100000	1688900000	2643200000	2232000000	1751300000	1788300000	2172000000	1963800000	2019100000	1959400000
	MAP4K4		20	1	11	14	14	14	14	15	10	10	8	12	12	10	1	0	1	0	0	0	0	0	1	0	0	0	0	0	0	0	0	0	0	0	9831600	0	0	0
Toll-interacting protein	TOLLIP		1	1	1	1	1	1	1	1	1	1	1	1	1	1	1	1	1	1	1	1	1	1	1	1	1	1	0	0	0	0	0	0	0	0	0	0	0	19813000
Mediator of RNA polymerase II transcription subunit 22	MED22		3	3	2	3	2	2	1	2	2	3	1	2	3	3	2	3	2	2	1	2	2	3	1	2	3	3	49984000	46418000	65755000	48446000	45641000	48910000	36586000	76898000	0	31054000	75032000	44308000
U3 small nucleolar ribonucleoprotein protein IMP4	IMP4		4	4	3	3	2	3	3	2	2	2	2	2	3	1	3	3	2	3	3	2	2	2	2	2	3	1	52743000	57349000	64800000	97851000	59703000	0	0	0	0	0	71087000	0
Copine-8	CPNE8		3	2	2	2	2	0	2	2	0	1	2	1	1	2	1	1	1	0	1	1	0	0	1	1	1	1	0	0	0	0	0	0	0	0	0	0	0	28528000
Alpha-adducin	ADD1		9	8	7	4	6	3	6	6	6	4	3	4	4	4	6	3	5	2	5	5	5	3	3	3	3	3	133510000	116170000	123500000	87799000	141140000	184810000	105690000	107970000	125550000	131810000	89788000	119020000
E3 ubiquitin-protein ligase RNF14	RNF14		2	2	1	1	1	1	2	1	0	1	1	2	1	0	1	1	1	1	2	1	0	1	1	2	1	0	0	0	0	0	0	0	0	0	0	36618000	0	0
RNA-binding motif, single-stranded-interacting protein 1;RNA-binding motif, single-stranded-interacting protein 3	RBMS1;RBMS3		2	1	0	1	1	2	1	1	1	1	1	1	2	2	0	0	0	1	0	0	1	1	1	1	1	1	0	0	0	0	0	0	0	0	0	0	0	34701000
Multimerin-1;Platelet glycoprotein Ia*;155 kDa platelet multimerin	MMRN1		1	1	0	0	0	0	0	0	0	1	0	0	0	0	0	0	0	0	0	0	0	1	0	0	0	0	0	0	0	0	0	0	0	0	0	0	0	0
Protein PRRC2C	PRRC2C		107	105	82	81	79	63	72	72	80	78	56	77	78	75	80	79	78	62	71	71	78	76	55	75	76	73	8163300000	7759800000	7968400000	6124000000	7306200000	6725100000	6468400000	6860900000	5193100000	6953800000	6915300000	6331400000
Serine/threonine-protein kinase Chk1	CHEK1		1	1	1	0	1	1	0	0	0	1	0	1	1	0	1	0	1	1	0	0	0	1	0	1	1	0	0	0	0	0	0	0	0	0	0	0	13646000	0
Ubiquitin-like modifier-activating enzyme 5	UBA5		3	3	0	1	0	1	1	1	0	0	0	0	0	1	0	1	0	1	1	1	0	0	0	0	0	1	0	26093000	0	0	0	0	0	0	0	0	0	0
Methylcytosine dioxygenase TET2	TET2		3	3	2	2	2	2	3	3	1	1	1	2	2	1	2	2	2	2	3	3	1	1	1	2	2	1	0	22394000	21937000	22692000	24105000	27695000	0	0	0	15849000	0	0
Apoptotic chromatin condensation inducer in the nucleus	ACIN1		35	35	23	23	21	17	18	22	21	20	19	16	20	24	23	23	21	17	18	22	21	20	19	16	20	24	751530000	677200000	745160000	632500000	838670000	786680000	877840000	945750000	841380000	726600000	813030000	713500000
Metastasis-associated protein MTA3	MTA3		17	7	11	13	12	7	13	12	11	13	9	11	11	9	4	4	3	2	5	4	5	6	4	5	4	3	139100000	158630000	123520000	139320000	150190000	126080000	149780000	183200000	152040000	130140000	124390000	142020000
Survival motor neuron protein	SMN1;SMN2		10	10	9	9	10	8	9	9	10	10	8	10	10	10	9	9	10	8	9	9	10	10	8	10	10	10	2453500000	2961700000	3187300000	2527300000	3353400000	2717400000	4037900000	3038900000	1983400000	3191500000	3321500000	2933500000
Low-density lipoprotein receptor-related protein 1B	LRP1B		3	3	0	0	1	0	0	0	0	1	0	2	2	1	0	0	1	0	0	0	0	1	0	2	2	1	0	0	0	0	0	0	0	0	0	27179000	0	0
	TNS1		3	1	2	1	1	1	2	2	0	1	1	1	2	3	1	0	0	0	1	1	0	0	0	0	1	1	0	0	0	0	0	0	0	0	0	0	0	43061000
	CLASP2		30	2	24	21	22	19	25	25	16	17	11	14	16	17	2	1	1	0	1	0	1	0	0	0	0	1	510830000	416790000	610080000	460510000	615510000	505160000	361950000	435890000	261000000	364150000	409370000	524780000
Zinc finger CCCH domain-containing protein 18	ZC3H18		12	12	9	8	7	3	4	4	8	8	8	8	7	8	9	8	7	3	4	4	8	8	8	8	7	8	153940000	115670000	111030000	136930000	126080000	134890000	151560000	148590000	220460000	150890000	121890000	110870000
Focal adhesion kinase 1	PTK2		16	16	11	13	10	8	11	11	10	9	4	12	9	10	11	13	10	8	11	11	10	9	4	12	9	10	375690000	459450000	358070000	446370000	516960000	469920000	311220000	285540000	190340000	377110000	303720000	305100000
	DMD		11	1	6	8	8	8	10	6	7	6	3	8	8	7	1	1	1	1	1	1	1	1	0	1	1	1	0	0	0	0	0	39696000	0	0	0	0	0	0
Exportin-7	XPO7		12	12	9	6	6	3	7	7	4	5	4	5	4	4	9	6	6	3	7	7	4	5	4	5	4	4	155550000	166010000	132760000	101700000	115210000	137600000	119110000	108800000	92234000	99405000	126490000	83133000
Macrophage erythroblast attacher	MAEA		10	10	8	5	8	4	6	6	6	6	5	4	6	5	8	5	8	4	6	6	6	6	5	4	6	5	96702000	167100000	119910000	80809000	116010000	115550000	109620000	139380000	106840000	167630000	125580000	91374000
Eyes absent homolog;Eyes absent homolog 4	EYA4		3	3	0	0	0	0	1	0	1	0	1	1	1	2	0	0	0	0	1	0	1	0	1	1	1	2	0	0	0	0	0	0	0	0	0	0	0	22785000
Claspin	CLSPN		4	4	1	0	1	1	1	2	3	1	2	1	1	1	1	0	1	1	1	2	3	1	2	1	1	1	0	0	0	0	0	0	0	0	40503000	0	0	0
Mastermind-like protein 3	MAML3		1	1	1	0	1	0	0	0	0	1	0	1	0	1	1	0	1	0	0	0	0	1	0	1	0	1	0	0	0	0	0	0	0	0	0	0	0	6248200
Ubiquitin carboxyl-terminal hydrolase	USP19		25	1	16	19	17	11	16	17	15	16	11	20	19	20	0	1	1	1	0	1	0	0	0	1	1	0	565270000	593160000	539490000	580160000	671580000	655710000	505800000	539250000	473160000	573400000	589470000	570380000
Inhibitor of growth protein;Inhibitor of growth protein 3	ING3		2	2	2	2	2	1	2	2	1	1	1	1	2	2	2	2	2	1	2	2	1	1	1	1	2	2	33759000	35594000	26748000	0	35913000	21883000	0	28748000	0	21873000	25822000	23311000
Sn1-specific diacylglycerol lipase beta	DAGLB		5	5	4	3	5	2	3	4	2	3	1	3	2	3	4	3	5	2	3	4	2	3	1	3	2	3	90648000	93051000	87181000	76604000	75184000	71348000	92444000	88118000	0	87056000	90960000	71170000
Pericentriolar material 1 protein	PCM1		26	26	16	11	16	15	11	12	17	13	10	13	16	13	16	11	16	15	11	12	17	13	10	13	16	13	285000000	272870000	307170000	431690000	225400000	247130000	430650000	318620000	235890000	291850000	263850000	324010000
Nexilin	NEXN		1	1	0	1	1	0	1	0	1	1	0	1	0	0	0	1	1	0	1	0	1	1	0	1	0	0	0	0	0	0	0	0	0	0	0	14485000	0	0
Procollagen-lysine,2-oxoglutarate 5-dioxygenase 2	PLOD2		5	5	4	4	4	2	3	3	1	2	3	1	3	2	4	4	4	2	3	3	1	2	3	1	3	2	84661000	72369000	114580000	86312000	97707000	0	0	0	124660000	0	85208000	92304000
	TCOF1		41	2	25	21	25	27	30	27	26	23	17	27	27	27	1	1	1	1	1	2	1	1	1	1	1	1	57877000	45457000	66800000	0	0	44607000	46468000	52986000	69442000	53349000	48092000	46450000
Serine/threonine-protein kinase MARK2	MARK2		6	5	2	1	4	1	4	2	4	1	2	3	3	1	1	0	3	1	3	1	4	1	1	3	3	1	0	0	32171000	0	45985000	0	33897000	0	0	32478000	41801000	0
Glutathione peroxidase;Probable glutathione peroxidase 8	GPX8		3	3	2	2	2	2	3	1	0	0	0	0	1	0	2	2	2	2	3	1	0	0	0	0	1	0	59310000	60739000	73028000	65587000	69768000	0	0	0	0	0	0	0
	ARAP1		27	1	16	14	15	14	23	21	11	11	8	18	20	20	0	0	0	0	0	1	0	0	0	0	0	0	0	0	0	0	0	19543000	0	0	0	0	0	0
	GOLGB1		98	1	77	70	69	45	65	68	58	53	44	55	59	54	1	0	1	0	1	0	0	0	0	0	0	0	0	0	0	0	19124000	0	0	0	0	0	0	0
Casein kinase II subunit alpha;Casein kinase II subunit alpha 3	CSNK2A1;CSNK2A3		13	13	11	11	10	7	10	9	9	8	6	9	12	9	11	11	10	7	10	9	9	8	6	9	12	9	434070000	401630000	337870000	277770000	419830000	234470000	391230000	310000000	223900000	265790000	257050000	256910000
	EIF4G1		79	0	68	65	64	54	64	63	54	57	51	56	57	52	0	0	0	0	0	0	0	0	0	0	0	0	0	0	0	0	0	0	0	0	29491000	0	0	0
Microtubule-associated protein;Microtubule-associated protein 4	MAP4		133	133	100	100	100	79	91	101	79	85	53	84	90	89	100	100	100	79	91	101	79	85	53	84	90	89	13637000000	14197000000	14135000000	11141000000	13310000000	11876000000	10828000000	11752000000	11550000000	11517000000	12313000000	12837000000
Dystrobrevin;Dystrobrevin beta;Dystrobrevin alpha	DTNB;DTNA		3	3	2	2	1	2	3	3	1	1	0	2	3	2	2	2	1	2	3	3	1	1	0	2	3	2	33930000	0	0	0	39468000	0	0	0	0	0	35173000	0
Autophagy-related protein 16-1	ATG16L1		5	5	5	4	4	4	4	4	3	2	0	2	4	1	5	4	4	4	4	4	3	2	0	2	4	1	58222000	58158000	70155000	39320000	69375000	40967000	53278000	24890000	0	42514000	52144000	0
Kinesin light chain 1	KLC1		29	20	19	21	23	17	19	21	19	22	14	18	21	19	13	14	15	13	13	16	13	16	11	13	16	15	1437500000	1211800000	1387800000	1045100000	1309200000	1250300000	998150000	922620000	1386600000	1216000000	1195200000	1147200000
Cytoplasmic FMR1-interacting protein 2	CYFIP2		20	1	17	16	15	14	16	16	14	15	13	16	16	14	1	1	1	1	1	1	1	1	0	1	1	1	84923000	122570000	147570000	99399000	127050000	146700000	96556000	122670000	0	113320000	130290000	102750000
Adenylate cyclase type 8	ADCY8		1	1	0	0	0	1	1	1	0	0	0	0	0	0	0	0	0	1	1	1	0	0	0	0	0	0	0	0	0	0	0	19793000	0	0	0	0	0	0
U4/U6 small nuclear ribonucleoprotein Prp31	PRPF31		5	5	3	4	4	4	5	4	4	4	1	4	5	4	3	4	4	4	5	4	4	4	1	4	5	4	107460000	95657000	79320000	139140000	110690000	110980000	159040000	151860000	0	131140000	112850000	132210000
	CAST		32	1	23	26	27	22	22	26	21	21	16	20	20	19	0	0	0	0	0	0	0	0	1	0	0	0	0	0	0	0	0	0	0	0	16170000	0	0	0
Peroxisomal multifunctional enzyme type 2;(3R)-hydroxyacyl-CoA dehydrogenase;Enoyl-CoA hydratase 2	HSD17B4		6	6	3	2	2	3	2	1	2	3	2	5	3	1	3	2	2	3	2	1	2	3	2	5	3	1	37083000	0	55976000	41622000	32518000	0	49723000	36503000	0	42723000	45081000	0
SET domain-containing protein 5	SETD5		1	1	1	1	1	1	0	0	1	1	1	1	1	1	1	1	1	1	0	0	1	1	1	1	1	1	0	0	0	0	0	0	0	0	0	0	0	7540400
Microtubule-associated serine/threonine-protein kinase 4	MAST4		4	3	4	2	3	1	3	3	2	2	1	2	2	3	3	1	2	1	2	2	1	1	0	1	1	2	23614000	0	23966000	0	27218000	19048000	0	0	0	0	0	31990000
Tankyrase-1;Tankyrase-2	TNKS;TNKS2		3	3	2	2	3	0	1	0	0	1	0	0	1	0	2	2	3	0	1	0	0	1	0	0	1	0	0	0	45554000	0	0	0	0	0	0	0	0	0
Eukaryotic translation initiation factor 4B	EIF4B		34	34	25	28	28	25	25	29	25	28	19	26	26	25	25	28	28	25	25	29	25	28	19	26	26	25	3503100000	2783000000	3615700000	2374300000	2647600000	2597900000	1552700000	1867800000	3535000000	1398100000	1817100000	1947400000
DNA-directed RNA polymerase I subunit RPA49	POLR1E		2	2	0	1	0	1	1	1	1	0	1	1	1	1	0	1	0	1	1	1	1	0	1	1	1	1	0	33298000	0	57848000	0	48268000	0	0	0	0	0	0
Dynactin subunit 1	DCTN1;DKFZp686E0752		23	23	16	18	16	16	14	15	13	13	11	15	15	14	16	18	16	16	14	15	13	13	11	15	15	14	476260000	477050000	486630000	409430000	446030000	437610000	419510000	395650000	349240000	404260000	402820000	327370000
Chromosome transmission fidelity protein 18 homolog	CHTF18		4	0	2	1	2	1	2	2	3	3	4	3	3	3	0	0	0	0	0	0	0	0	0	0	0	0	0	0	0	0	0	0	8779000	13867000	16293000	8918700	12663000	13244000
Phosphatidylinositol 4-kinase type 2-alpha	PI4K2A		3	3	2	1	2	1	0	1	0	1	2	1	2	0	2	1	2	1	0	1	0	1	2	1	2	0	0	0	0	0	0	0	0	0	86809000	0	0	0
Nascent polypeptide-associated complex subunit alpha;Nascent polypeptide-associated complex subunit alpha, muscle-specific form;Putative nascent polypeptide-associated complex subunit alpha-like protein	NACA;NACAP1		2	2	1	1	1	0	0	1	2	2	2	2	2	2	1	1	1	0	0	1	2	2	2	2	2	2	0	0	0	0	0	0	53946000	43209000	91307000	53612000	42695000	56888000
THO complex subunit 4	ALYREF		5	5	3	4	3	4	1	3	3	3	2	3	3	5	3	4	3	4	1	3	3	3	2	3	3	5	101290000	91973000	57186000	73445000	0	60034000	159740000	137060000	65698000	186080000	65317000	275900000
	HERC5		4	1	2	4	2	2	2	2	3	3	1	1	2	3	0	1	0	0	0	0	0	0	0	0	0	0	0	16812000	0	0	0	0	0	0	0	0	0	0
Leucine-rich repeat serine/threonine-protein kinase 2	LRRK2		2	2	0	0	0	2	0	0	0	0	0	0	0	0	0	0	0	2	0	0	0	0	0	0	0	0	0	0	0	27160000	0	0	0	0	0	0	0	0
Probable 18S rRNA (guanine-N(7))-methyltransferase	WBSCR22		1	1	1	1	1	0	1	1	1	1	0	1	0	1	1	1	1	0	1	1	1	1	0	1	0	1	0	0	0	0	0	0	0	0	0	0	0	29373000
NAD(P) transhydrogenase, mitochondrial	NNT		3	3	2	1	0	0	1	1	1	1	1	1	2	1	2	1	0	0	1	1	1	1	1	1	2	1	0	0	0	0	0	0	0	0	0	0	30467000	0
Protein SMG7	SMG7		6	6	4	2	3	2	2	3	1	2	2	3	3	3	4	2	3	2	2	3	1	2	2	3	3	3	31369000	49759000	50734000	43922000	51102000	57475000	0	0	0	0	47660000	57298000
Heat shock 70 kDa protein 4L	HSPA4L		30	26	17	17	23	18	19	21	15	20	10	18	19	17	14	13	20	14	16	17	11	16	8	14	15	13	475370000	507710000	637630000	523210000	456170000	574160000	373970000	402390000	389020000	468810000	418540000	438020000
Unconventional myosin-Ib	MYO1B		15	15	12	7	9	8	12	12	8	8	7	10	11	11	12	7	9	8	12	12	8	8	7	10	11	11	270950000	294510000	262250000	290810000	240250000	224350000	306270000	257620000	265040000	332920000	292590000	338060000
Propionyl-CoA carboxylase beta chain, mitochondrial	PCCB		30	30	29	28	28	23	24	29	29	29	25	30	30	30	29	28	28	23	24	29	29	29	25	30	30	30	3411100000	2799700000	2714800000	2859500000	2861000000	2865700000	5955000000	5809700000	5400400000	5551900000	4702500000	5910600000
	RAVER2		3	1	0	0	0	0	1	0	1	1	0	1	2	2	0	0	0	0	0	0	1	1	0	1	1	1	0	0	0	0	0	0	0	0	0	0	0	15418000
HMG domain-containing protein 3	HMGXB3		1	1	1	1	1	0	0	1	1	1	0	1	1	1	1	1	1	0	0	1	1	1	0	1	1	1	0	0	0	0	0	0	0	0	0	0	0	2081700
Lipopolysaccharide-responsive and beige-like anchor protein	LRBA		26	24	16	16	18	13	15	18	13	14	8	15	14	17	15	15	16	12	13	17	11	13	8	14	13	15	430510000	500990000	425240000	425460000	465880000	446430000	280330000	304870000	380070000	276650000	318330000	311190000
3-phosphoinositide-dependent protein kinase 1;Putative 3-phosphoinositide-dependent protein kinase 2	PDPK1;PDPK2P		6	6	3	3	5	2	4	5	3	3	1	3	4	4	3	3	5	2	4	5	3	3	1	3	4	4	88581000	63744000	56689000	0	88366000	69550000	0	69723000	0	72543000	79836000	91219000
Transducin beta-like protein 2	TBL2		6	6	5	6	5	5	4	4	4	5	5	4	6	6	5	6	5	5	4	4	4	5	5	4	6	6	105360000	128300000	117550000	197130000	133020000	128260000	211280000	175510000	154720000	132490000	132400000	150900000
Tensin-1	TNS1		9	4	6	6	6	5	6	6	3	3	4	4	6	5	2	2	2	1	2	2	0	0	1	1	2	1	31723000	37810000	22855000	35271000	34635000	43091000	0	0	26391000	0	43375000	0
General transcription factor II-I repeat domain-containing protein 1	GTF2IRD1		6	6	5	3	3	4	2	4	3	3	2	4	3	4	5	3	3	4	2	4	3	3	2	4	3	4	83285000	95453000	0	116730000	106530000	80316000	117140000	89308000	0	104670000	124830000	90229000
Rab5 GDP/GTP exchange factor	RABGEF1		7	7	6	5	3	2	4	3	0	0	1	1	3	2	6	5	3	2	4	3	0	0	1	1	3	2	81417000	60775000	65942000	85941000	65690000	63333000	0	0	0	0	58710000	0
Poly(rC)-binding protein 3	PCBP3		9	1	6	6	7	6	7	8	6	7	5	7	8	7	0	0	0	0	0	0	0	1	0	1	1	0	0	0	0	0	0	0	0	0	0	0	111190000	0
Serine/threonine-protein phosphatase 2A 56 kDa regulatory subunit delta isoform	PPP2R5D		16	12	10	10	8	11	7	8	6	7	4	7	9	10	8	8	5	9	5	6	5	5	3	5	6	6	345580000	329270000	279640000	323100000	339070000	378100000	319290000	301890000	219880000	375680000	286840000	335450000
Calcium-binding protein 8	CALN1		1	1	0	0	0	0	1	0	0	0	0	0	0	0	0	0	0	0	1	0	0	0	0	0	0	0	0	0	0	0	26926000	0	0	0	0	0	0	0
AP-2 complex subunit mu	AP2M1		23	23	14	15	16	14	13	13	16	15	15	13	17	17	14	15	16	14	13	13	16	15	15	13	17	17	1141200000	1155400000	1110400000	1135100000	1333300000	1344300000	1130800000	1191700000	941810000	1253400000	1304300000	1330800000
Ras GTPase-activating protein 1	RASA1		4	4	3	2	2	1	3	2	1	0	1	1	2	2	3	2	2	1	3	2	1	0	1	1	2	2	37774000	42701000	47121000	0	61056000	53766000	0	0	0	0	53210000	70764000
Protein-tyrosine-phosphatase;Receptor-type tyrosine-protein phosphatase kappa	PTPRK		13	13	8	9	9	5	9	6	3	4	0	5	9	6	8	9	9	5	9	6	3	4	0	5	9	6	134090000	160790000	137920000	255660000	157620000	222440000	194550000	141100000	0	172070000	177580000	193270000
	EIF4G1		79	1	69	66	64	53	64	63	54	57	50	56	57	52	1	1	0	0	0	0	0	0	0	0	0	0	0	0	0	0	0	0	0	0	0	0	0	0
1,4-alpha-glucan-branching enzyme	GBE1		6	6	3	6	4	4	4	4	1	4	1	3	3	2	3	6	4	4	4	4	1	4	1	3	3	2	116970000	135370000	143730000	165430000	125440000	130730000	51945000	81810000	0	88073000	66294000	64422000
Translin	TSN		13	13	10	9	11	5	6	11	10	10	6	7	8	7	10	9	11	5	6	11	10	10	6	7	8	7	885280000	357480000	664900000	378490000	322300000	642320000	604110000	649020000	1176400000	542350000	896110000	447210000
Ribosomal protein S6 kinase;Ribosomal protein S6 kinase alpha-1	RPS6KA1		23	16	19	17	20	12	18	16	18	13	10	16	17	17	14	13	15	8	12	12	12	8	6	10	12	12	480330000	433220000	481180000	482160000	487270000	539240000	448740000	485810000	387080000	504400000	502800000	497350000
COP9 signalosome complex subunit 8	COPS8		4	4	4	3	4	1	3	2	1	1	2	2	2	3	4	3	4	1	3	2	1	1	2	2	2	3	83797000	87217000	97088000	0	65099000	103220000	0	0	88142000	86688000	90297000	134350000
	CALD1		23	1	15	14	16	15	16	17	13	10	10	13	16	15	1	1	1	1	1	1	1	0	0	1	1	1	486680000	362570000	646560000	489830000	605450000	446000000	412650000	459380000	207630000	416210000	473090000	443380000
Phosphatidylinositide phosphatase SAC1	SACM1L		4	4	1	3	2	2	2	2	2	2	2	1	3	3	1	3	2	2	2	2	2	2	2	1	3	3	0	39611000	0	0	34148000	0	0	35055000	0	36689000	41544000	40348000
Zinc finger protein 451	ZNF451		5	5	3	4	3	1	1	3	1	4	3	2	3	4	3	4	3	1	1	3	1	4	3	2	3	4	20987000	19937000	0	0	0	19073000	0	0	58137000	32577000	22155000	24446000
E3 SUMO-protein ligase PIAS3	PIAS3		3	2	1	0	1	1	1	2	1	0	1	1	1	1	0	0	0	0	0	2	1	0	1	1	0	1	0	0	0	0	0	0	0	0	0	0	10130000	0
SUN domain-containing protein 1	SUN1		25	5	20	24	19	19	19	21	20	18	15	17	20	21	5	5	4	3	4	4	5	4	3	3	5	5	845070000	865570000	961870000	669570000	1034400000	943080000	1041300000	1098500000	942010000	894720000	1013000000	995700000
Dystonin	DST		88	82	49	52	53	38	45	45	18	22	30	31	32	32	44	48	48	34	41	41	13	17	26	25	28	28	1086800000	1035400000	1200000000	1222800000	1481100000	1323700000	858360000	883440000	528540000	972230000	933890000	881770000
Sperm-specific antigen 2	SSFA2		30	30	18	20	20	19	21	18	20	20	24	19	21	18	18	20	20	19	21	18	20	20	24	19	21	18	961700000	967910000	1105800000	1110900000	943130000	1093000000	947500000	974160000	693120000	1005900000	933130000	934870000
	EPB41L2		25	0	16	14	13	14	19	20	9	15	9	14	17	17	0	0	0	0	0	0	0	0	0	0	0	0	0	0	0	0	0	0	0	0	0	0	0	12169000
MAP kinase-interacting serine/threonine-protein kinase 1	MKNK1		1	1	0	0	0	0	0	0	1	1	1	1	1	1	0	0	0	0	0	0	1	1	1	1	1	1	0	0	0	0	0	0	0	0	0	0	0	19696000
Crossover junction endonuclease MUS81	MUS81		1	1	1	0	1	1	1	1	1	1	0	1	1	0	1	0	1	1	1	1	1	1	0	1	1	0	0	0	0	0	0	0	0	0	0	0	17764000	0
Coiled-coil domain-containing protein 84	CCDC84		2	2	0	0	1	1	0	1	1	1	1	0	0	0	0	0	1	1	0	1	1	1	1	0	0	0	0	0	0	0	0	0	0	0	29916000	0	0	0
Transmembrane protein 41B	TMEM41B		1	1	1	1	1	1	1	1	1	1	1	1	1	1	1	1	1	1	1	1	1	1	1	1	1	1	75773000	44156000	39088000	39674000	103980000	43809000	42082000	0	0	63923000	101500000	60919000
UBX domain-containing protein 1	UBXN1		3	3	1	2	1	1	1	1	1	1	2	1	1	0	1	2	1	1	1	1	1	1	2	1	1	0	0	0	0	0	0	0	0	0	0	0	43435000	0
Mitochondrial glutamate carrier 1	SLC25A22		5	5	4	2	4	3	3	5	3	3	3	3	3	2	4	2	4	3	3	5	3	3	3	3	3	2	85904000	0	71974000	82455000	78485000	77601000	85890000	78305000	73302000	0	0	0
F-box only protein 3	FBXO3		3	3	1	2	0	0	0	1	0	0	1	0	1	0	1	2	0	0	0	1	0	0	1	0	1	0	0	0	0	0	0	20751000	0	0	0	0	0	0
Cofilin-1	CFL1		17	10	14	14	13	13	11	14	13	12	10	11	13	14	9	8	7	7	5	7	7	6	7	7	7	8	5037100000	4789700000	5129400000	4285700000	5852300000	6195600000	6540400000	7068800000	5450300000	6086900000	6291100000	6077800000
Alpha-1,4 glucan phosphorylase;Glycogen phosphorylase, liver form	PYGL		5	1	2	1	1	1	1	1	3	3	2	2	2	2	0	0	0	0	0	0	0	1	0	0	0	0	0	0	0	0	0	0	0	0	0	0	0	0
	HSPA8		19	1	16	16	16	17	17	18	16	15	13	16	15	16	1	1	1	1	1	1	1	1	1	1	1	1	0	0	0	0	0	0	0	0	119430000	113800000	90020000	108430000
N-terminal kinase-like protein	SCYL1		5	5	3	0	1	2	1	1	1	2	2	2	2	2	3	0	1	2	1	1	1	2	2	2	2	2	57030000	0	0	0	0	0	0	0	0	0	0	0
Guanine nucleotide exchange factor for Rab-3A	RAB3IL1		2	2	1	0	0	1	1	1	0	1	0	0	1	2	1	0	0	1	1	1	0	1	0	0	1	2	51626000	0	0	39397000	0	64406000	0	0	0	0	0	0
	BCLAF1		26	1	19	20	18	16	18	18	19	19	17	17	16	19	1	1	1	1	1	1	1	1	1	1	1	1	59318000	0	77081000	59714000	87957000	68958000	59526000	0	54001000	60547000	52083000	49216000
Myb/SANT-like DNA-binding domain-containing protein 4	MSANTD4		1	1	1	1	0	1	0	1	0	0	1	0	0	0	1	1	0	1	0	1	0	0	1	0	0	0	0	0	0	0	0	0	0	0	558290000	0	0	0
Serine/threonine-protein phosphatase 6 regulatory subunit 3	PPP6R3		14	14	8	8	9	6	8	7	5	7	10	6	7	5	8	8	9	6	8	7	5	7	10	6	7	5	302250000	218190000	248730000	152330000	222750000	203960000	177370000	137030000	332200000	232550000	226130000	247150000
Protein arginine N-methyltransferase 1	PRMT1		26	26	20	22	22	12	19	19	19	17	21	19	16	18	20	22	22	12	19	19	19	17	21	19	16	18	4372000000	4050500000	3907300000	3474200000	3681500000	3706800000	3961700000	3944800000	6714200000	4378000000	3246500000	4071400000
Dipeptidyl peptidase 3	DPP3		2	2	2	1	2	0	1	2	1	1	0	0	1	0	2	1	2	0	1	2	1	1	0	0	1	0	0	0	0	0	0	46023000	0	0	0	0	0	0
Ferritin;Ferritin heavy chain;Ferritin heavy chain, N-terminally processed	FTH1		3	3	3	2	1	0	1	0	1	1	1	1	1	0	3	2	1	0	1	0	1	1	1	1	1	0	22919000	20390000	0	0	0	0	0	0	0	0	0	0
Polyribonucleotide 5-hydroxyl-kinase Clp1	CLP1		4	4	3	3	3	2	3	2	2	3	2	2	3	2	3	3	3	2	3	2	2	3	2	2	3	2	56266000	77002000	58250000	70940000	87945000	57539000	77909000	72113000	66571000	66628000	109650000	72759000
	PDE4DIP		37	8	24	25	22	12	22	23	15	15	13	17	24	18	4	6	3	2	3	3	3	2	4	3	5	1	854250000	942500000	953920000	1103000000	928040000	937600000	542650000	747270000	755200000	587580000	648560000	717870000
	EEF1D		11	1	8	9	9	9	10	10	6	7	6	6	9	7	1	1	1	1	1	1	0	1	1	0	1	0	88778000	71793000	83553000	81133000	68100000	85495000	0	0	33740000	0	44846000	0
	FAM9B		1	1	0	0	0	0	0	0	0	0	1	0	0	0	0	0	0	0	0	0	0	0	1	0	0	0	0	0	0	0	0	0	0	0	28989000	0	0	0
	ANP32E		1	1	1	1	1	1	0	1	0	0	0	0	0	0	1	1	1	1	0	1	0	0	0	0	0	0	0	0	0	0	0	21544000	0	0	0	0	0	0
Puromycin-sensitive aminopeptidase	NPEPPS		36	36	28	27	26	20	27	27	27	27	23	32	31	29	28	27	26	20	27	27	27	27	23	32	31	29	1373500000	1604300000	1388900000	1803900000	1646800000	1595700000	2169600000	1991400000	1598400000	2147200000	2409100000	2162500000
Vitamin K epoxide reductase complex subunit 1	VKORC1		1	1	1	1	1	1	1	1	1	1	0	1	1	1	1	1	1	1	1	1	1	1	0	1	1	1	0	0	0	0	0	0	0	0	0	0	0	11351000
	CARS		4	3	4	4	4	2	3	3	3	2	2	3	3	3	3	3	3	2	2	3	3	2	2	3	3	2	68408000	58506000	67953000	0	61800000	52061000	46492000	0	0	54939000	45055000	50861000
	MACF1		36	2	28	25	26	14	25	27	13	17	16	17	25	19	1	1	1	1	1	1	1	1	1	1	1	1	48956000	0	42231000	62154000	55863000	56881000	46070000	57245000	0	0	49484000	0
Tyrosine-protein kinase;Non-receptor tyrosine-protein kinase TYK2	TYK2		4	3	1	3	0	1	2	2	1	1	0	1	2	1	1	2	0	1	1	1	1	1	0	1	2	1	0	0	0	0	0	0	0	0	0	0	0	13779000
Small acidic protein	C11orf58;SMAP		3	3	3	3	2	2	2	2	2	2	2	2	3	3	3	3	2	2	2	2	2	2	2	2	3	3	64817000	102540000	62619000	103850000	88539000	128040000	165690000	129960000	179390000	154860000	129660000	97199000
Volume-regulated anion channel subunit LRRC8D	LRRC8D		1	1	0	0	0	1	1	1	0	0	0	1	0	0	0	0	0	1	1	1	0	0	0	1	0	0	0	0	0	0	0	0	0	0	0	5941900	0	0
Baculoviral IAP repeat-containing protein 2	BIRC2		17	17	13	10	13	10	13	12	12	16	6	14	14	15	13	10	13	10	13	12	12	16	6	14	14	15	435740000	374860000	335210000	338880000	305000000	277640000	565530000	597090000	573880000	531180000	443890000	528900000
Methylosome subunit pICln	CLNS1A		5	5	4	4	4	3	4	3	2	2	1	3	4	4	4	4	4	3	4	3	2	2	1	3	4	4	276250000	292780000	273190000	379180000	227190000	341260000	288540000	379050000	0	346310000	267720000	247990000
Heat shock factor protein 1	HSF1		3	3	2	3	1	1	2	2	1	2	2	3	1	2	2	3	1	1	2	2	1	2	2	3	1	2	46754000	36959000	0	0	43429000	36710000	0	101130000	73443000	41941000	0	62502000
Rho guanine nucleotide exchange factor 12	ARHGEF12		12	12	9	10	8	5	5	6	5	5	4	6	7	6	9	10	8	5	5	6	5	5	4	6	7	6	97149000	86134000	113170000	116950000	138610000	125240000	95001000	88576000	91342000	121480000	145470000	123350000
	LMO7		65	0	55	51	51	46	48	45	33	38	36	35	40	42	0	0	0	0	0	0	0	0	0	0	0	0	0	0	0	0	0	0	0	0	0	0	0	95608000
	PLEC		56	2	39	45	44	50	45	48	47	45	29	37	43	37	1	2	2	2	2	1	2	2	1	0	1	0	0	21219000	22999000	57855000	23881000	0	27572000	23454000	0	0	0	0
Receptor-binding cancer antigen expressed on SiSo cells	EBAG9		1	1	0	0	1	0	0	0	0	0	0	0	0	0	0	0	1	0	0	0	0	0	0	0	0	0	0	0	0	0	0	0	0	0	0	0	0	0
ATP synthase subunit g, mitochondrial	ATP5L		5	5	4	4	4	3	3	4	5	5	4	5	5	5	4	4	4	3	3	4	5	5	4	5	5	5	158240000	141560000	154880000	160530000	167250000	181400000	199610000	172440000	143760000	158020000	170050000	207080000
NADH dehydrogenase [ubiquinone] iron-sulfur protein 8, mitochondrial	NDUFS8		2	2	1	1	1	1	1	1	2	1	1	1	1	2	1	1	1	1	1	1	2	1	1	1	1	2	0	0	0	0	0	0	0	0	0	0	0	24186000
Fatty acyl-CoA reductase 1	FAR1		2	2	2	2	2	0	1	1	1	1	1	2	0	1	2	2	2	0	1	1	1	1	1	2	0	1	26906000	34469000	33940000	0	0	0	0	0	0	37604000	0	0
Liprin-beta-2	PPFIBP2		7	5	4	4	6	5	5	6	3	3	2	3	3	4	2	2	4	4	3	4	2	1	1	2	2	2	78314000	47146000	66600000	67439000	54310000	78633000	78602000	61535000	0	52324000	79049000	44973000
Acidic leucine-rich nuclear phosphoprotein 32 family member E	ANP32E		1	1	1	1	1	1	1	1	1	1	1	1	1	1	1	1	1	1	1	1	1	1	1	1	1	1	70190000	75320000	66491000	90978000	70485000	72989000	81107000	78523000	0	0	63914000	0
Exophilin-5	EXPH5		2	2	0	1	0	0	0	0	1	1	1	2	2	1	0	1	0	0	0	0	1	1	1	2	2	1	0	0	0	0	0	0	0	0	0	23397000	33582000	0
	SOX13		2	1	1	1	1	2	1	1	0	0	0	0	1	1	1	1	1	1	1	1	0	0	0	0	1	1	0	0	0	0	0	0	0	0	0	0	0	129430000
Phosphatidylglycerophosphatase and protein-tyrosine phosphatase 1	PTPMT1		1	1	1	1	1	1	1	0	1	1	1	1	1	1	1	1	1	1	1	0	1	1	1	1	1	1	0	0	0	0	0	0	0	0	0	0	0	22246000
Prefoldin subunit 4	PFDN4		5	5	1	0	3	2	2	0	2	2	1	2	1	1	1	0	3	2	2	0	2	2	1	2	1	1	0	0	0	0	0	0	88280000	80238000	0	78580000	0	0
40S ribosomal protein S30	FAU		2	2	2	2	2	2	1	1	2	2	1	2	1	2	2	2	2	2	1	1	2	2	1	2	1	2	0	45636000	28935000	101010000	0	0	99851000	96687000	0	203570000	0	81409000
UV radiation resistance-associated gene protein	UVRAG		3	3	0	0	1	0	2	0	2	3	1	1	1	3	0	0	1	0	2	0	2	3	1	1	1	3	0	0	0	0	40865000	0	0	0	0	0	0	29909000
Elongation factor 1-delta	EEF1D		17	7	11	12	13	12	13	13	10	10	11	10	12	10	4	4	5	4	4	4	4	4	6	4	4	3	6226900000	6845300000	6305500000	4540900000	5866900000	5120300000	4068200000	3826600000	2856100000	3581400000	3470400000	3736600000
Protein SAAL1	SAAL1		2	2	2	1	1	1	0	1	2	0	1	1	1	2	2	1	1	1	0	1	2	0	1	1	1	2	0	0	0	0	0	0	6417800	0	0	0	0	17352000
Fatty acid desaturase 3	FADS3		2	2	0	1	0	0	0	1	0	1	0	1	2	0	0	1	0	0	0	1	0	1	0	1	2	0	0	0	0	0	0	0	0	0	0	0	16101000	0
WD repeat-containing protein 74	WDR74		2	2	0	0	1	2	2	1	1	1	0	0	1	2	0	0	1	2	2	1	1	1	0	0	1	2	0	0	0	112600000	22145000	0	0	0	0	0	0	0
Interferon-induced transmembrane protein 3;Interferon-induced transmembrane protein 2	IFITM3;IFITM2		2	1	1	1	1	1	1	1	0	0	2	0	0	0	0	0	0	0	0	0	0	0	1	0	0	0	0	0	0	0	0	0	0	0	24413000	0	0	0
Acidic fibroblast growth factor intracellular-binding protein	FIBP		4	4	4	2	3	2	2	3	3	2	1	2	2	2	4	2	3	2	2	3	3	2	1	2	2	2	39257000	46286000	33776000	0	49070000	45195000	49931000	41511000	0	55525000	54328000	64725000
COUP transcription factor 2;COUP transcription factor 1	NR2F1;NR2F2		2	2	2	0	1	0	0	1	1	1	2	2	2	2	2	0	1	0	0	1	1	1	2	2	2	2	0	0	0	0	0	0	0	0	0	0	0	33815000
	SEC16A		83	0	67	67	70	60	63	62	68	70	58	63	63	66	0	0	0	0	0	0	0	0	0	0	0	0	9010900000	8806200000	8625000000	7431500000	7726000000	7990100000	9066100000	8075100000	8079000000	8811300000	8672300000	7910400000
Ras GTPase-activating-like protein IQGAP3	IQGAP3		7	3	3	2	4	4	2	3	5	4	3	7	6	5	1	1	1	2	1	2	3	2	1	3	3	3	0	0	0	182320000	0	118710000	87223000	0	0	119800000	0	101250000
Transformation/transcription domain-associated protein	TRRAP		41	41	23	21	21	12	17	13	21	19	15	15	20	18	23	21	21	12	17	13	21	19	15	15	20	18	399560000	433680000	376620000	316300000	344500000	418250000	459060000	470470000	434520000	301150000	418010000	360100000
tRNA (uracil-5-)-methyltransferase homolog A	TRMT2A		3	3	1	1	2	1	3	2	0	2	0	2	3	1	1	1	2	1	3	2	0	2	0	2	3	1	0	0	45951000	0	48709000	50685000	0	57879000	0	72395000	53018000	0
U6 snRNA-associated Sm-like protein LSm8	LSM8		2	2	1	1	1	0	0	1	0	1	1	0	1	2	1	1	1	0	0	1	0	1	1	0	1	2	0	0	0	0	0	0	0	0	0	0	0	38245000
Transaldolase	TALDO1		4	4	2	2	2	1	2	2	2	1	2	2	1	3	2	2	2	1	2	2	2	1	2	2	1	3	0	0	0	0	0	0	47425000	0	0	0	0	36939000
B-cell CLL/lymphoma 7 protein family member B;B-cell CLL/lymphoma 7 protein family member A	BCL7B;BCL7A		3	2	1	2	0	3	2	2	2	3	2	2	2	2	0	1	0	2	1	1	2	2	1	2	2	2	0	0	0	25582000	0	0	36214000	34034000	0	22360000	35015000	22940000
Spermatogenesis-associated protein 22	SPATA22		1	1	0	0	0	0	0	0	0	0	1	0	0	0	0	0	0	0	0	0	0	0	1	0	0	0	0	0	0	0	0	0	0	0	15696000	0	0	0
General transcription factor IIH subunit 3	GTF2H3		1	1	1	0	0	0	0	0	0	0	0	0	0	0	1	0	0	0	0	0	0	0	0	0	0	0	0	0	0	0	0	0	0	0	0	0	0	0
	ACSM2A		1	1	0	0	0	0	0	0	0	1	0	0	0	0	0	0	0	0	0	0	0	1	0	0	0	0	0	0	0	0	0	0	0	0	0	0	0	0
Phosphatidylinositol 4-phosphate 3-kinase C2 domain-containing subunit beta	PIK3C2B		18	18	13	13	11	8	13	12	8	6	7	9	11	11	13	13	11	8	13	12	8	6	7	9	11	11	270400000	356390000	296330000	390730000	332390000	388080000	256480000	218860000	233810000	285470000	306740000	349970000
Serine/threonine-protein kinase WNK1	WNK1		55	47	41	45	42	38	39	41	34	35	25	37	36	38	34	38	34	31	32	33	29	29	20	32	29	31	3011000000	2929800000	2723000000	2356400000	2727600000	2533500000	2028600000	2110000000	2459000000	2228300000	2299300000	2359800000
Protein FAM76B	FAM76B		2	2	2	2	2	2	2	1	2	2	0	2	2	2	2	2	2	2	2	1	2	2	0	2	2	2	0	0	16098000	0	0	0	0	0	0	0	7252500	0
Ragulator complex protein LAMTOR1	LAMTOR1		2	2	0	2	1	0	1	0	0	0	0	0	0	0	0	2	1	0	1	0	0	0	0	0	0	0	0	0	0	0	38407000	0	0	0	0	0	0	0
26S proteasome non-ATPase regulatory subunit 9	PSMD9		6	6	6	5	6	5	6	5	4	4	5	4	6	3	6	5	6	5	6	5	4	4	5	4	6	3	171910000	137110000	278450000	139880000	190450000	182350000	162970000	133440000	88848000	91413000	197070000	107640000
Multifunctional methyltransferase subunit TRM112-like protein	TRMT112		3	3	2	2	1	1	1	2	1	2	1	2	2	1	2	2	1	1	1	2	1	2	1	2	2	1	0	67608000	0	0	0	0	0	89867000	0	59633000	62669000	0
	CLPB		8	1	6	6	7	7	8	4	3	3	4	5	3	4	1	1	1	0	1	0	0	1	1	1	1	0	42003000	48752000	0	0	0	0	0	0	0	0	36407000	0
AF4/FMR2 family member 1	AFF1		5	5	2	3	2	2	2	3	3	4	4	3	3	3	2	3	2	2	2	3	3	4	4	3	3	3	0	0	0	0	0	0	0	47351000	49083000	0	37785000	0
2-oxoisovalerate dehydrogenase subunit alpha, mitochondrial	BCKDHA		1	1	1	0	1	1	1	0	1	1	1	0	1	1	1	0	1	1	1	0	1	1	1	0	1	1	0	0	0	0	0	0	0	0	0	0	0	1153600
RNA-binding protein 7	RBM7		5	5	3	3	2	3	2	3	3	4	3	4	4	4	3	3	2	3	2	3	3	4	3	4	4	4	74565000	62841000	73741000	86032000	82910000	90046000	132730000	101120000	118520000	104700000	126130000	119050000
Zinc finger protein basonuclin-1	BNC1		1	1	0	0	0	0	0	0	0	0	1	0	0	0	0	0	0	0	0	0	0	0	1	0	0	0	0	0	0	0	0	0	0	0	43335000	0	0	0
Striatin-4	STRN4		7	5	5	3	5	2	3	4	3	4	1	2	4	4	3	2	4	1	2	2	2	3	0	2	3	3	40743000	46939000	49153000	0	41599000	50263000	0	0	0	0	40853000	44820000
Ubiquitin thioesterase OTUB1	OTUB1		9	9	7	7	7	4	6	5	6	7	7	7	6	7	7	7	7	4	6	5	6	7	7	7	6	7	463290000	429970000	408790000	258520000	287710000	396390000	430620000	401850000	493720000	509890000	366620000	431590000
V-type proton ATPase subunit d 1	ATP6V0D1		3	3	1	1	1	2	2	1	1	2	1	1	0	0	1	1	1	2	2	1	1	2	1	1	0	0	0	0	0	163950000	0	0	0	55105000	0	0	0	0
DNA ligase;DNA ligase 1	LIG1		3	3	1	1	1	1	0	1	2	0	1	1	0	0	1	1	1	1	0	1	2	0	1	1	0	0	0	0	0	0	0	19167000	0	0	0	0	0	0
Denticleless protein homolog	DTL		11	11	8	8	5	5	9	3	8	7	3	7	6	7	8	8	5	5	9	3	8	7	3	7	6	7	141960000	159640000	111040000	86547000	297620000	107200000	121110000	152230000	124020000	152330000	172340000	145920000
4F2 cell-surface antigen heavy chain	SLC3A2		30	30	24	23	24	21	23	23	21	25	21	26	25	23	24	23	24	21	23	23	21	25	21	26	25	23	5188100000	6270300000	4997600000	5235400000	5944700000	6233900000	5809200000	5029100000	3985600000	7084400000	6147700000	6086200000
Vacuolar protein sorting-associated protein 33B	VPS33B		2	2	1	2	2	0	0	0	0	1	1	0	1	1	1	2	2	0	0	0	0	1	1	0	1	1	0	20737000	0	0	0	0	0	0	0	0	0	0
Gephyrin;Molybdopterin adenylyltransferase;Molybdopterin molybdenumtransferase	GPHN		21	14	11	11	9	7	9	10	11	8	9	10	13	10	10	8	7	6	6	8	9	6	5	7	9	8	472630000	596800000	437910000	481890000	586600000	587900000	398480000	440380000	454120000	501130000	480090000	474820000
	PLBD1		1	1	0	0	0	0	0	0	1	0	0	0	0	0	0	0	0	0	0	0	1	0	0	0	0	0	0	0	0	0	0	0	0	0	0	0	0	0
Lysine-specific demethylase 3A	KDM3A		12	10	8	7	10	5	8	7	10	6	5	7	7	8	7	5	9	4	6	6	9	4	4	6	6	7	143300000	122830000	178670000	147380000	149590000	154200000	118970000	129690000	114810000	113660000	111490000	107860000
Putative solute carrier organic anion transporter family member 1B7	SLCO1B7		1	1	0	0	0	0	0	1	1	1	0	1	0	1	0	0	0	0	0	1	1	1	0	1	0	1	0	0	0	0	0	0	0	0	0	0	0	32719000
Anaphase-promoting complex subunit 5	ANAPC5		14	14	10	12	10	5	10	10	10	8	9	9	10	10	10	12	10	5	10	10	10	8	9	9	10	10	264040000	237450000	240590000	104840000	226670000	200800000	230880000	307060000	202890000	212100000	215890000	255970000
Ras-related protein Rab-35	RAB35		3	3	1	2	1	2	1	2	1	2	1	2	2	3	1	2	1	2	1	2	1	2	1	2	2	3	0	0	0	0	0	0	0	0	0	13577000	12166000	15060000
DnaJ homolog subfamily A member 4	DNAJA4		2	2	1	0	2	0	1	1	1	0	0	0	1	0	1	0	2	0	1	1	1	0	0	0	1	0	0	0	99787000	0	0	0	0	0	0	0	0	0
DNA polymerase;DNA polymerase epsilon catalytic subunit A	POLE		4	4	3	2	0	0	1	1	0	2	2	1	2	0	3	2	0	0	1	1	0	2	2	1	2	0	39160000	0	0	0	0	0	0	0	0	0	0	0
Uncharacterized protein KIAA1211	KIAA1211		2	2	2	2	2	1	1	0	1	0	1	1	2	1	2	2	2	1	1	0	1	0	1	1	2	1	28092000	16369000	19349000	0	0	0	0	0	0	0	21905000	0
Zinc finger protein 40	HIVEP1		11	11	4	4	4	1	6	4	5	4	4	4	4	4	4	4	4	1	6	4	5	4	4	4	4	4	71925000	52880000	86623000	0	77186000	68158000	68508000	68674000	86697000	50669000	77163000	73407000
DmX-like protein 1	DMXL1		7	7	5	2	4	0	2	3	0	1	0	0	2	2	5	2	4	0	2	3	0	1	0	0	2	2	92838000	44448000	63653000	0	53624000	59989000	0	0	0	0	0	0
	USP28		2	1	0	0	0	0	0	0	0	0	2	1	0	0	0	0	0	0	0	0	0	0	1	0	0	0	0	0	0	0	0	0	0	0	78500000	0	0	0
Cip1-interacting zinc finger protein	CIZ1		15	15	9	6	6	6	5	6	8	9	8	9	8	8	9	6	6	6	5	6	8	9	8	9	8	8	129530000	133080000	127070000	123800000	125000000	119240000	130630000	169070000	226880000	147200000	130260000	130580000
Protein transport protein Sec23A	SEC23A		35	31	28	28	28	24	29	31	22	20	20	24	23	24	24	24	24	20	25	27	20	18	17	21	21	21	2705300000	2922800000	2978100000	1658800000	2060400000	2211700000	2172700000	1908800000	1898100000	1954100000	1935700000	1893700000
Kinesin-like protein;Kinesin-like protein KIFC3	KIFC3		7	6	4	5	4	3	3	3	3	3	1	3	5	3	4	5	4	3	3	3	3	2	0	2	4	3	59024000	39217000	50077000	39433000	66687000	68431000	38901000	52741000	0	42845000	53207000	35145000
WW domain-containing oxidoreductase	WWOX		1	1	0	0	0	0	1	0	0	0	0	0	0	0	0	0	0	0	1	0	0	0	0	0	0	0	0	0	0	0	0	0	0	0	0	0	0	0
Probable ATP-dependent RNA helicase DHX37	DHX37		3	3	1	2	1	2	1	1	1	1	1	1	1	2	1	2	1	2	1	1	1	1	1	1	1	2	0	0	0	48584000	0	0	0	0	0	0	0	0
Nucleosome assembly protein 1-like 1	NAP1L1		11	9	9	9	9	10	10	9	9	9	6	8	9	9	7	7	7	8	8	7	7	7	5	6	7	7	2097000000	2516200000	2087500000	2559900000	2281600000	2300500000	1962200000	1893400000	830800000	2189200000	1918100000	1652300000
	INPPL1		2	1	2	2	2	2	1	2	2	2	1	2	2	2	1	1	1	1	0	1	1	1	0	1	1	1	0	0	0	0	0	0	0	0	0	0	0	990410000
Tubulin alpha-1C chain	TUBA1C		39	2	36	36	36	33	38	38	32	35	22	31	35	29	2	2	2	2	2	2	1	1	1	1	1	2	87768000	152920000	148290000	218880000	99669000	128750000	262150000	0	0	113150000	0	91506000
Leucine-rich repeat-containing protein 37B	LRRC37B		1	1	0	0	0	0	0	0	0	1	0	1	0	0	0	0	0	0	0	0	0	1	0	1	0	0	0	0	0	0	0	0	0	0	0	16790000	0	0
RING finger protein 10	RNF10		1	1	0	0	0	0	0	1	0	0	0	0	0	0	0	0	0	0	0	1	0	0	0	0	0	0	0	0	0	0	0	0	0	0	0	0	0	0
ATP-dependent RNA helicase DDX55	DDX55		3	3	0	1	2	2	0	2	1	1	1	0	2	2	0	1	2	2	0	2	1	1	1	0	2	2	0	0	51716000	106640000	0	85085000	68087000	0	0	0	59065000	62259000
ATP synthase subunit d, mitochondrial	ATP5H		1	1	0	1	1	1	0	0	1	1	1	1	1	0	0	1	1	1	0	0	1	1	1	1	1	0	0	0	0	0	0	0	0	0	0	0	31083000	0
ATP-dependent RNA helicase DHX8	DHX8		5	3	4	3	3	3	3	4	2	3	3	5	4	3	2	1	1	1	2	3	0	1	1	3	2	1	0	0	0	0	0	0	0	0	0	35079000	0	0
Unconventional myosin-Ic	MYO1C		49	49	35	38	37	36	40	42	34	32	23	31	35	35	35	38	37	36	40	42	34	32	23	31	35	35	2452200000	2200900000	2116100000	1746900000	2534300000	2125500000	2318100000	2290100000	2253300000	2657500000	2350000000	2653600000
39S ribosomal protein L48, mitochondrial	MRPL48		1	1	0	0	0	0	1	0	0	0	0	0	1	0	0	0	0	0	1	0	0	0	0	0	1	0	0	0	0	0	0	0	0	0	0	0	49553000	0
Low-density lipoprotein receptor-related protein 6	LRP6		5	5	1	0	2	1	2	3	1	1	0	1	3	2	1	0	2	1	2	3	1	1	0	1	3	2	0	0	0	0	0	65898000	0	0	0	0	0	0
Uncharacterized protein C12orf43	C12orf43		2	2	0	1	1	0	1	1	0	1	0	1	1	1	0	1	1	0	1	1	0	1	0	1	1	1	0	0	0	0	0	0	0	0	0	0	0	3053200
Retinoblastoma-like protein 2	RBL2		1	1	0	0	0	0	0	1	0	0	0	0	0	0	0	0	0	0	0	1	0	0	0	0	0	0	0	0	0	0	0	56007000	0	0	0	0	0	0
DNA repair protein XRCC1	XRCC1		1	1	0	1	1	1	1	1	1	1	1	1	1	1	0	1	1	1	1	1	1	1	1	1	1	1	0	0	0	0	0	0	0	0	0	0	0	14917000
Set1/Ash2 histone methyltransferase complex subunit ASH2	ASH2L		13	13	10	6	10	5	5	8	8	10	6	8	9	11	10	6	10	5	5	8	8	10	6	8	9	11	183790000	220730000	186620000	362160000	251000000	228930000	378310000	416110000	382290000	312540000	296370000	283160000
ATP-dependent RNA helicase DDX19B	DDX19A;DDX19B		10	1	7	7	4	7	6	7	7	5	2	7	8	7	1	1	1	1	1	1	1	1	1	1	1	1	8704800	6323700	19770000	19025000	6660900	9659200	5545300	8613100	0	0	6061700	11060000
Adaptin ear-binding coat-associated protein 2;Adaptin ear-binding coat-associated protein 1	NECAP2;NECAP1		2	2	0	0	0	0	0	0	0	1	0	0	1	1	0	0	0	0	0	0	0	1	0	0	1	1	0	0	0	0	0	0	0	0	0	0	0	9748600
Glyoxalase domain-containing protein 4	GLOD4		6	6	2	5	2	2	4	4	3	3	2	3	5	3	2	5	2	2	4	4	3	3	2	3	5	3	184550000	200980000	123910000	159970000	125690000	168780000	118500000	83407000	100960000	152280000	134260000	125570000
Phosphorylase b kinase gamma catalytic chain, skeletal muscle/heart isoform	PHKG1		1	1	1	0	0	1	1	0	0	0	0	0	0	1	1	0	0	1	1	0	0	0	0	0	0	1	0	0	0	0	0	0	0	0	0	0	0	26421000
Polymerase delta-interacting protein 3	POLDIP3		7	7	6	6	3	4	3	5	6	6	4	5	5	3	6	6	3	4	3	5	6	6	4	5	5	3	85667000	86646000	89561000	103820000	109800000	89590000	131380000	119180000	113850000	80080000	91363000	111590000
Ran-specific GTPase-activating protein	RANBP1		5	5	4	4	4	5	4	4	3	3	2	3	3	4	4	4	4	5	4	4	3	3	2	3	3	4	279000000	219860000	215340000	253700000	261100000	228460000	221860000	251060000	262040000	246010000	244090000	258550000
Selenoprotein K	SELK		1	1	0	1	0	0	1	1	1	0	1	1	1	0	0	1	0	0	1	1	1	0	1	1	1	0	0	0	0	0	0	0	0	0	0	0	25720000	0
CAD protein;Glutamine-dependent carbamoyl-phosphate synthase;Aspartate carbamoyltransferase;Dihydroorotase	CAD		95	92	72	74	73	57	73	71	68	73	58	72	71	72	69	71	70	57	70	68	65	70	55	69	68	69	6207700000	6966200000	6128200000	5718900000	5883100000	5867700000	5663300000	5974500000	6108600000	7234700000	6799600000	6952400000
Autophagy-related protein 101	ATG101		2	2	1	1	1	1	2	1	0	0	0	0	1	0	1	1	1	1	2	1	0	0	0	0	1	0	0	0	0	0	63177000	0	0	0	0	0	0	0
	PCBP2		7	1	4	7	7	5	5	6	6	5	6	6	6	6	1	1	1	0	1	0	1	1	0	1	1	1	0	0	0	0	0	0	0	0	0	0	0	124000000
	FAM186B		1	1	0	0	0	0	0	0	0	1	0	0	1	0	0	0	0	0	0	0	0	1	0	0	1	0	0	0	0	0	0	0	0	0	0	0	71120000	0
Uncharacterized protein C12orf50	C12orf50		1	1	1	0	0	0	0	0	0	0	0	0	0	0	1	0	0	0	0	0	0	0	0	0	0	0	0	0	0	0	0	0	0	0	0	0	0	0
Pre-mRNA-processing factor 40 homolog B	PRPF40B		1	1	0	0	0	0	0	0	0	0	0	0	0	1	0	0	0	0	0	0	0	0	0	0	0	1	0	0	0	0	0	0	0	0	0	0	0	0
Bromodomain adjacent to zinc finger domain protein 2A	BAZ2A		18	18	14	10	12	11	14	11	13	13	9	15	12	15	14	10	12	11	14	11	13	13	9	15	12	15	316750000	327380000	280960000	355010000	378310000	316030000	523570000	467260000	244590000	390620000	395570000	449270000
	YLPM1		25	1	14	13	12	8	12	12	17	19	16	13	17	18	0	0	0	0	0	0	0	1	0	0	0	0	0	0	0	0	0	0	68010000	96863000	0	0	0	0
Tensin-2	TNS2		6	3	2	3	3	3	3	4	3	2	1	4	4	4	0	0	1	1	0	1	1	0	0	1	1	1	0	0	0	0	0	18244000	0	0	0	0	0	0
Coatomer subunit zeta-1	COPZ1		3	3	1	1	0	1	1	1	0	1	1	0	2	2	1	1	0	1	1	1	0	1	1	0	2	2	0	0	0	0	0	0	0	0	0	0	0	140450000
Caspase;Caspase-9;Caspase-9 subunit p35;Caspase-9 subunit p10	CASP9		1	1	1	0	0	0	0	0	0	0	0	0	0	0	1	0	0	0	0	0	0	0	0	0	0	0	0	0	0	0	0	0	0	0	0	0	0	0
	PTPRQ		1	1	0	0	0	0	0	1	0	0	0	0	0	0	0	0	0	0	0	1	0	0	0	0	0	0	0	0	0	0	0	3800700	0	0	0	0	0	0
FYVE, RhoGEF and PH domain-containing protein 4	FGD4		9	9	7	6	5	3	6	6	3	5	2	5	4	6	7	6	5	3	6	6	3	5	2	5	4	6	83323000	84167000	57638000	0	76822000	71533000	91647000	50533000	78706000	65766000	69762000	60615000
KAT8 regulatory NSL complex subunit 2	KANSL2		3	3	0	3	1	1	1	1	2	1	1	2	1	0	0	3	1	1	1	1	2	1	1	2	1	0	0	19257000	0	0	0	0	0	0	0	0	0	0
Protein SCAF11	SCAF11		33	33	14	15	15	14	18	15	18	21	20	19	17	22	14	15	15	14	18	15	18	21	20	19	17	22	955810000	842890000	790870000	732290000	848060000	647460000	1165800000	1247200000	1046100000	1057800000	1098900000	1069300000
FYVE, RhoGEF and PH domain-containing protein 6	FGD6		5	5	3	2	2	3	3	4	1	2	1	2	2	2	3	2	2	3	3	4	1	2	1	2	2	2	0	54517000	0	52268000	48755000	48413000	0	40802000	0	43219000	50219000	51384000
RANBP2-like and GRIP domain-containing protein 1;RANBP2-like and GRIP domain-containing protein 2	RGPD1;RGPD2		43	1	31	31	31	30	31	32	18	23	25	27	27	23	1	1	1	0	0	1	0	0	1	1	0	0	0	0	0	0	0	0	0	0	0	2112000	0	0
Serine/threonine-protein phosphatase;Serine/threonine-protein phosphatase PP1-gamma catalytic subunit	PPP1CC		15	1	10	9	9	9	8	9	9	10	9	11	10	8	1	1	1	1	1	1	1	1	0	1	1	1	0	0	0	0	0	0	0	0	0	0	24861000	0
ADP-ribosylation factor-like protein 1	ARL1		4	4	3	4	4	2	3	2	3	2	2	2	3	3	3	4	4	2	3	2	3	2	2	2	3	3	132050000	156000000	144910000	169590000	142500000	130860000	146680000	81140000	617850000	82108000	156600000	73971000
Aladin	AAAS		11	11	7	7	8	5	9	9	9	6	7	7	8	8	7	7	8	5	9	9	9	6	7	7	8	8	232710000	230190000	207360000	274130000	238350000	267010000	269850000	286050000	258000000	301700000	260310000	258390000
Adenylate kinase 2, mitochondrial;Adenylate kinase 2, mitochondrial;Adenylate kinase 2, mitochondrial, N-terminally processed	AK2		5	5	3	4	3	3	3	2	4	4	2	4	4	4	3	4	3	3	3	2	4	4	2	4	4	4	80280000	58090000	61700000	0	60391000	67377000	86251000	68993000	0	58296000	65898000	92498000
	PCBP2		21	2	12	15	16	14	16	16	14	14	16	16	17	16	1	1	1	0	1	0	0	1	1	1	1	0	7584100000	3626300000	3206200000	3420200000	2845700000	1937200000	4949500000	5307200000	2480100000	3907400000	4210500000	4106200000
YEATS domain-containing protein 4	YEATS4		3	3	1	1	1	2	1	1	2	3	1	1	2	1	1	1	1	2	1	1	2	3	1	1	2	1	0	0	0	0	0	0	47384000	0	0	0	50772000	0
Periphilin-1	PPHLN1		10	10	9	8	8	8	7	7	10	10	5	10	9	8	9	8	8	8	7	7	10	10	5	10	9	8	131800000	107930000	185550000	179330000	138880000	129170000	229490000	228940000	188180000	141520000	158230000	172620000
Microspherule protein 1	MCRS1		1	1	0	0	0	0	0	0	1	1	0	0	1	0	0	0	0	0	0	0	1	1	0	0	1	0	0	0	0	0	0	0	0	35411000	0	0	0	0
Tastin	TROAP		2	2	2	1	2	2	2	1	1	1	0	1	1	1	2	1	2	2	2	1	1	1	0	1	1	1	0	0	24253000	0	0	0	0	0	0	0	0	0
Formin-like protein 3	FMNL3		3	2	2	3	3	2	2	2	2	2	0	2	3	2	1	2	2	1	1	1	2	2	0	2	2	2	29700000	33138000	33661000	47057000	27157000	31648000	27617000	0	0	31176000	29552000	35667000
Myosin light chain 6B	MYL6B		3	1	2	2	2	2	2	2	2	2	2	2	2	3	0	0	0	0	0	0	0	0	0	0	0	1	0	0	0	0	0	0	0	0	0	0	0	0
DNA-binding protein RFX5	RFX5		2	2	1	2	1	0	0	0	0	1	0	1	1	1	1	2	1	0	0	0	0	1	0	1	1	1	0	0	0	0	0	0	0	0	0	0	0	5752300
	UBAP2L		30	1	28	28	27	26	28	27	26	28	20	27	29	29	1	1	0	0	1	1	0	1	0	1	1	1	0	0	0	0	0	0	0	0	0	0	0	11203000
BRCA1-A complex subunit BRE	BRE		4	4	2	4	3	3	2	4	1	2	1	1	2	2	2	4	3	3	2	4	1	2	1	1	2	2	83564000	73972000	67669000	81322000	80122000	83525000	0	78432000	0	0	73363000	74485000
	CAST		20	1	14	15	14	18	12	16	14	15	11	14	15	12	1	1	1	1	1	1	1	1	0	1	1	0	1426000	4134800	0	4439200	59140000	15295000	3142100	0	0	1845200	0	0
OX-2 membrane glycoprotein	CD200		1	1	0	0	0	0	0	0	1	0	0	0	0	0	0	0	0	0	0	0	1	0	0	0	0	0	0	0	0	0	0	0	0	0	0	0	0	0
Intersectin-1	ITSN1		12	12	6	3	4	9	8	11	6	3	1	6	6	6	6	3	4	9	8	11	6	3	1	6	6	6	151810000	186130000	132640000	236160000	395810000	400120000	137220000	81070000	0	159910000	164020000	225600000
Double-strand break repair protein MRE11A	MRE11A		17	17	10	12	11	7	9	13	7	9	8	5	7	10	10	12	11	7	9	13	7	9	8	5	7	10	255980000	283540000	282960000	280530000	275500000	345470000	234240000	254230000	227480000	229450000	209530000	247760000
Unconventional myosin-XVI	MYO16		2	2	0	0	0	0	0	0	1	1	0	2	1	1	0	0	0	0	0	0	1	1	0	2	1	1	0	0	0	0	0	0	0	0	0	116760000	0	0
	MOB4		1	1	0	0	0	0	1	0	0	0	0	0	0	0	0	0	0	0	1	0	0	0	0	0	0	0	0	0	0	0	6239100	0	0	0	0	0	0	0
Vezatin	VEZT		10	10	8	4	5	1	4	3	3	2	1	4	5	4	8	4	5	1	4	3	3	2	1	4	5	4	65774000	59761000	65082000	0	48504000	64245000	48901000	58884000	0	59323000	40065000	61710000
Nucleolysin TIA-1 isoform p40	TIA1		7	1	5	6	5	5	3	5	6	6	4	6	4	4	0	1	0	0	1	0	0	1	1	0	0	0	55200000	49599000	68529000	0	41184000	41928000	38518000	48397000	0	44169000	43993000	0
Reticulon;Reticulon-4	RTN4		6	6	5	5	4	4	4	5	3	3	4	4	4	3	5	5	4	4	4	5	3	3	4	4	4	3	524190000	537470000	351370000	289230000	393810000	437650000	482340000	457960000	552600000	468680000	460340000	481920000
Insulin-like growth factor 2 mRNA-binding protein 2	IGF2BP2		3	2	3	1	2	3	2	2	0	0	0	0	0	1	2	0	1	2	1	1	0	0	0	0	0	1	30377000	0	0	43675000	0	0	0	0	0	0	0	0
	AIMP2		13	1	9	8	8	7	8	8	8	9	10	8	10	8	0	0	0	0	0	0	0	0	1	0	0	0	0	0	0	0	0	0	0	0	24420000	0	0	0
Serine/threonine-protein kinase WNK2	WNK2		18	10	15	15	16	17	14	17	11	9	7	12	15	14	8	8	8	9	6	9	5	3	2	6	7	6	160940000	208220000	244260000	160110000	216510000	253770000	114960000	151430000	215290000	162120000	185760000	243490000
GTPase-activating protein and VPS9 domain-containing protein 1	GAPVD1		42	42	32	30	32	25	27	28	24	27	20	27	27	29	32	30	32	25	27	28	24	27	20	27	27	29	1961800000	2391600000	1869000000	1838900000	2080600000	2199700000	1613400000	1729300000	1710400000	2017400000	1924900000	1952300000
Alpha/beta hydrolase domain-containing protein 14B	ABHD14B		4	4	3	2	2	2	2	2	2	3	4	4	2	2	3	2	2	2	2	2	2	3	4	4	2	2	89183000	0	116350000	142580000	95119000	140420000	111350000	127810000	118390000	129050000	116510000	118420000
Myotubularin-related protein 1	MTMR1		9	9	6	3	7	3	5	5	5	5	3	3	5	5	6	3	7	3	5	5	5	5	3	3	5	5	129570000	132250000	132590000	113330000	143190000	130420000	100850000	92949000	103820000	114300000	139800000	102170000
Probable ATP-dependent RNA helicase DDX31	DDX31		3	3	0	0	2	1	1	0	0	2	1	2	1	1	0	0	2	1	1	0	0	2	1	2	1	1	0	0	0	0	0	0	0	69781000	0	55771000	0	0
Protein NDRG3	NDRG3		3	3	3	2	2	2	2	3	2	2	2	2	3	3	3	2	2	2	2	3	2	2	2	2	3	3	61568000	81704000	59372000	78417000	61443000	73773000	60336000	65869000	58610000	73836000	72487000	75263000
RNA-binding protein PNO1	PNO1		3	3	3	1	3	2	1	2	2	3	2	2	2	3	3	1	3	2	1	2	2	3	2	2	2	3	50676000	0	52641000	0	0	0	0	73745000	0	58163000	51603000	53487000
	ICA1L		1	1	1	0	0	1	1	1	0	0	0	0	1	0	1	0	0	1	1	1	0	0	0	0	1	0	0	0	0	0	0	0	0	0	0	0	23187000	0
	PPP4R2		1	1	1	1	1	0	0	1	1	1	0	1	0	1	1	1	1	0	0	1	1	1	0	1	0	1	0	0	0	0	0	0	0	0	0	0	0	39610000
Actin-related protein 2/3 complex subunit 4	ARPC4-TTLL3;ARPC4		3	3	2	2	2	2	3	3	2	1	2	2	2	2	2	2	2	2	3	3	2	1	2	2	2	2	62996000	59478000	61560000	71257000	78626000	69698000	57190000	0	66365000	0	57532000	51511000
THO complex subunit 5 homolog	THOC5		3	3	1	2	0	1	1	2	3	2	2	1	2	2	1	2	0	1	1	2	3	2	2	1	2	2	0	0	0	0	0	0	0	0	39744000	0	0	46117000
LIM domain only protein 7	LMO7		66	0	55	51	52	46	49	46	32	37	36	34	40	41	0	0	0	0	0	0	0	0	0	0	0	0	3340000000	2988400000	3314100000	2837200000	3762400000	3540600000	1835800000	2011500000	2152600000	1761700000	2004700000	1852900000
	ZNF783		1	1	0	1	0	0	0	0	0	0	0	0	1	1	0	1	0	0	0	0	0	0	0	0	1	1	0	0	0	0	0	0	0	0	0	0	0	10675000
	KCTD20		2	1	1	2	1	1	1	1	1	1	0	2	1	1	1	1	1	1	1	1	1	1	0	1	1	1	0	0	0	0	0	0	0	0	0	0	0	52444000
V-type proton ATPase subunit H	ATP6V1H		7	7	7	7	6	5	5	6	7	5	4	7	6	6	7	7	6	5	5	6	7	5	4	7	6	6	213600000	179540000	249460000	232920000	241010000	238900000	279960000	220230000	313100000	324720000	183600000	219580000
Poly [ADP-ribose] polymerase 2	PARP2		2	2	0	1	1	2	0	1	1	0	0	0	0	0	0	1	1	2	0	1	1	0	0	0	0	0	0	0	0	0	0	20856000	0	0	0	0	0	0
Apoptosis inhibitor 5	API5		6	6	5	4	5	1	3	4	4	3	3	3	4	3	5	4	5	1	3	4	4	3	3	3	4	3	122690000	100890000	70605000	0	83802000	79784000	91376000	93589000	124490000	84635000	85722000	85127000
Tight junction protein ZO-1	TJP1		91	5	71	71	72	67	68	73	64	64	53	68	68	70	5	5	4	2	4	5	3	3	3	5	5	5	6245000000	6411100000	6202800000	7144600000	8968400000	8789700000	5498900000	5428300000	5655100000	6612900000	6815800000	6964500000
Mediator of RNA polymerase II transcription subunit 15	MED15		4	4	3	3	3	2	3	3	2	3	2	2	4	2	3	3	3	2	3	3	2	3	2	2	4	2	0	128810000	142150000	78194000	0	58083000	0	0	48831000	0	101250000	0
DENN domain-containing protein 5B	DENND5B		3	3	1	1	2	2	2	2	0	0	1	1	2	1	1	1	2	2	2	2	0	0	1	1	2	1	0	0	0	0	0	0	0	0	0	0	30429000	0
Myosin light polypeptide 6	MYL6		10	1	8	9	9	8	9	9	8	9	8	8	9	9	0	0	0	1	0	0	0	0	0	0	0	0	0	0	0	0	0	0	0	0	0	0	0	0
BAG family molecular chaperone regulator 5	BAG5		2	2	2	1	0	0	0	1	0	0	1	0	1	1	2	1	0	0	0	1	0	0	1	0	1	1	43969000	0	0	0	0	0	0	0	0	0	0	0
Tubulin polyglutamylase TTLL5	TTLL5		1	1	0	0	0	0	0	0	0	0	1	0	0	0	0	0	0	0	0	0	0	0	1	0	0	0	0	0	0	0	0	0	0	0	30926000	0	0	0
FERM domain-containing protein 6	FRMD6		1	1	1	1	1	1	1	1	1	1	1	1	1	1	1	1	1	1	1	1	1	1	1	1	1	1	12937000	10975000	29798000	4395000	9366600	13361000	0	0	1769800	0	0	10403000
Ena/VASP-like protein	EVL		1	1	1	1	1	0	1	1	0	0	0	1	1	0	1	1	1	0	1	1	0	0	0	1	1	0	0	0	0	0	0	0	0	0	0	0	3253000	0
DNA-(apurinic or apyrimidinic site) lyase;DNA-(apurinic or apyrimidinic site) lyase, mitochondrial	APEX1		1	1	1	1	0	0	0	0	0	0	0	0	0	0	1	1	0	0	0	0	0	0	0	0	0	0	0	6326900	0	0	0	0	0	0	0	0	0	0
	MYO5A		17	1	13	12	12	8	12	12	8	4	3	6	8	9	1	1	1	0	1	1	0	0	0	0	0	0	239860000	298380000	198520000	179260000	224060000	304610000	127650000	124880000	0	212520000	207480000	237210000
	EVL		1	1	0	0	0	0	0	0	1	0	0	0	0	0	0	0	0	0	0	0	1	0	0	0	0	0	0	0	0	0	0	0	46556000	0	0	0	0	0
DDB1- and CUL4-associated factor 8	DCAF8		2	2	1	1	1	1	1	1	0	1	1	1	1	1	1	1	1	1	1	1	0	1	1	1	1	1	0	0	0	0	0	0	0	0	0	0	0	56871000
A-kinase anchor protein 6	AKAP6		1	1	0	1	0	0	0	0	0	0	0	0	0	0	0	1	0	0	0	0	0	0	0	0	0	0	0	0	0	0	0	0	0	0	0	0	0	0
Thioredoxin-related transmembrane protein 1	TMX1		2	2	1	1	2	0	2	1	2	2	2	2	2	2	1	1	2	0	2	1	2	2	2	2	2	2	0	0	25710000	0	26918000	0	57351000	104050000	69909000	76293000	60096000	63893000
	HNRNPC		25	0	19	17	18	19	13	15	17	19	14	15	15	14	0	0	0	0	0	0	0	0	0	0	0	0	0	0	0	0	0	0	0	0	0	0	0	1866200
ATP-dependent RNA helicase DDX24	DDX24		28	28	17	20	18	12	19	18	20	21	14	17	21	17	17	20	18	12	19	18	20	21	14	17	21	17	565340000	551390000	554840000	437340000	547830000	527220000	560720000	625310000	670080000	611890000	554120000	528980000
Nesprin-3	SYNE3		4	4	2	1	2	1	2	1	0	1	0	1	3	2	2	1	2	1	2	1	0	1	0	1	3	2	6509900000	0	5489000000	0	0	0	0	0	0	0	0	0
cTAGE family member 5;Melanoma inhibitory activity protein 2	CTAGE5;MIA2		14	12	8	5	9	6	5	4	7	7	4	7	7	9	7	5	8	6	5	4	6	6	2	6	6	8	212470000	261600000	221280000	132500000	194740000	188130000	145320000	127130000	212400000	153490000	113850000	101850000
Cyclin-dependent kinase 2	CDK2		18	15	16	14	15	12	14	13	15	12	11	15	16	15	13	12	12	10	11	10	12	10	8	12	13	12	906210000	1014500000	831080000	1267400000	1129000000	967210000	1168200000	1036200000	890640000	1065900000	1164400000	1095300000
Nuclear export mediator factor NEMF	NEMF		9	9	6	3	6	4	6	4	3	2	4	1	3	1	6	3	6	4	6	4	3	2	4	1	3	1	79316000	58582000	62301000	59713000	84519000	0	55956000	48318000	74878000	0	59904000	0
Proteasome subunit alpha type;Proteasome subunit alpha type-6	PSMA6		7	7	5	6	4	4	6	7	6	6	5	2	5	5	5	6	4	4	6	7	6	6	5	2	5	5	258210000	237530000	189890000	195430000	178610000	239210000	151910000	136050000	165020000	0	112920000	131200000
Beta-1,4-galactosyltransferase 6;Glucosylceramide beta-1,4-galactosyltransferase	B4GALT6		1	1	0	0	0	0	0	0	0	1	0	0	0	0	0	0	0	0	0	0	0	1	0	0	0	0	0	0	0	0	0	0	0	0	0	0	0	0
Complex I assembly factor TIMMDC1, mitochondrial	TIMMDC1		1	1	0	1	0	0	0	1	0	0	0	0	0	0	0	1	0	0	0	1	0	0	0	0	0	0	0	0	0	0	0	15541000	0	0	0	0	0	0
Zinc finger protein 512	ZNF512		2	2	0	1	1	1	1	1	1	1	2	1	1	1	0	1	1	1	1	1	1	1	2	1	1	1	0	0	0	0	0	0	27381000	0	0	0	0	0
Poly(A) polymerase alpha	PAPOLA		5	4	1	1	0	0	0	1	2	0	4	3	1	1	0	0	0	0	0	0	1	0	3	2	0	1	0	0	0	0	0	0	0	0	60246000	70544000	0	0
Translocating chain-associated membrane protein 1	TRAM1		2	2	1	1	1	1	1	1	0	0	0	0	1	1	1	1	1	1	1	1	0	0	0	0	1	1	0	0	0	0	0	0	0	0	0	0	8783500	0
Myotubularin-related protein 5	SBF1		18	18	8	10	8	7	10	11	9	8	6	10	10	11	8	10	8	7	10	11	9	8	6	10	10	11	142110000	140690000	160070000	181320000	230340000	178770000	138610000	123310000	140660000	211280000	165040000	174940000
Myotubularin-related protein 3	MTMR3		14	13	10	11	10	7	11	9	7	7	4	9	7	4	9	10	9	6	10	8	6	6	3	8	6	3	203820000	222620000	188900000	209620000	224610000	184110000	163900000	166580000	142270000	202950000	197580000	216360000
Lamina-associated polypeptide 2, isoforms beta/gamma;Thymopoietin;Thymopentin	TMPO		18	3	14	12	13	13	14	13	14	13	9	13	12	12	2	2	2	2	3	2	2	2	1	2	2	2	74967000	71468000	54293000	199950000	93104000	97050000	59321000	108730000	90527000	89260000	104770000	89531000
Ubiquitin carboxyl-terminal hydrolase;Ubiquitin carboxyl-terminal hydrolase 11	USP11		14	12	10	10	10	5	8	10	10	7	8	7	9	7	9	9	9	4	7	9	8	6	6	6	7	6	173220000	218970000	180750000	211980000	176880000	183270000	227190000	259070000	202630000	226180000	275080000	235740000
Sp110 nuclear body protein	SP110		1	1	1	1	1	1	1	1	1	1	0	1	1	1	1	1	1	1	1	1	1	1	0	1	1	1	0	0	0	0	0	0	0	0	0	0	0	12395000
NF-kappa-B inhibitor beta	NFKBIB		3	3	2	2	2	2	1	1	2	1	2	2	2	2	2	2	2	2	1	1	2	1	2	2	2	2	88985000	101520000	96419000	85053000	154880000	79250000	83316000	71977000	0	81364000	79337000	68705000
Elongator complex protein 4	ELP4		8	8	5	6	3	3	4	7	6	6	2	7	6	7	5	6	3	3	4	7	6	6	2	7	6	7	88315000	114180000	112310000	263190000	107750000	168650000	104970000	117060000	135580000	112980000	141980000	161260000
Zinc phosphodiesterase ELAC protein 2	ELAC2		17	17	5	8	7	5	8	8	9	8	5	9	9	12	5	8	7	5	8	8	9	8	5	9	9	12	165930000	169880000	134680000	154720000	172220000	195380000	218640000	274290000	183280000	267640000	199070000	287500000
	TJP1		87	1	67	67	69	66	65	69	62	62	51	64	64	66	1	1	1	1	1	1	1	1	1	1	1	1	183380000	218670000	196730000	0	203220000	233910000	177920000	132030000	144230000	200320000	249190000	184590000
Hermansky-Pudlak syndrome 3 protein	HPS3		3	3	2	3	1	1	1	1	0	0	0	0	0	0	2	3	1	1	1	1	0	0	0	0	0	0	0	25509000	0	0	0	0	0	0	0	0	0	0
Cleavage and polyadenylation specificity factor subunit 3	CPSF3		7	7	5	4	5	3	6	4	4	3	1	6	5	6	5	4	5	3	6	4	4	3	1	6	5	6	94880000	71357000	77581000	90118000	80306000	79771000	95184000	110400000	0	86622000	99693000	77145000
	LIMCH1		29	1	22	23	22	19	23	22	19	21	15	21	19	22	1	1	1	1	0	0	1	1	0	1	1	1	0	0	0	0	0	0	0	0	0	0	0	4106000
CUGBP Elav-like family member 1	CELF1		6	6	5	4	5	4	3	3	4	5	1	5	4	5	5	4	5	4	3	3	4	5	1	5	4	5	156920000	125220000	139770000	178520000	142360000	195420000	160800000	175870000	0	124450000	151860000	132730000
	CDC27		16	1	9	6	8	4	3	7	6	6	9	6	7	6	1	1	1	0	1	0	0	1	1	0	0	1	265610000	217600000	216690000	134190000	200960000	209400000	149180000	111240000	237420000	114070000	202630000	190420000
SLIT-ROBO Rho GTPase-activating protein 1	SRGAP1		15	13	10	14	11	9	13	13	4	6	5	8	12	9	9	12	10	9	12	12	4	5	4	8	11	9	237260000	237150000	277890000	243270000	369480000	319630000	197620000	249660000	147690000	215370000	284140000	266830000
Zinc finger protein AEBP2	AEBP2		2	2	2	1	0	1	2	2	1	0	1	0	0	1	2	1	0	1	2	2	1	0	1	0	0	1	0	0	0	0	0	13276000	0	0	0	0	0	0
Mirror-image polydactyly gene 1 protein	MIPOL1		2	2	2	2	2	1	1	2	1	1	0	1	1	1	2	2	2	1	1	2	1	1	0	1	1	1	0	0	0	0	0	77022000	0	0	0	0	0	0
	MYL6		10	1	9	10	10	7	10	10	9	10	8	9	10	10	1	1	1	0	1	1	1	1	0	1	1	1	4683800000	5505200000	4684900000	6379700000	6025700000	5782500000	5173100000	4467500000	2701700000	5386200000	5038600000	5625100000
tRNA pseudouridine synthase;tRNA pseudouridine synthase A, mitochondrial	PUS1		11	11	7	6	7	3	6	4	3	3	5	4	4	4	7	6	7	3	6	4	3	3	5	4	4	4	139060000	122250000	112120000	107650000	118220000	116530000	134730000	116740000	133240000	134260000	139810000	94347000
Heterogeneous nuclear ribonucleoprotein H;Heterogeneous nuclear ribonucleoprotein H, N-terminally processed	HNRNPH1		25	18	16	18	18	22	18	19	19	20	16	20	22	20	10	13	12	15	12	14	14	14	11	14	16	14	8698000000	10880000000	8135700000	8256000000	6668500000	7728000000	19803000000	18780000000	13761000000	17139000000	12795000000	14794000000
	DNM1L		38	2	29	29	25	27	28	27	24	23	17	21	26	24	1	1	1	1	1	2	2	2	1	2	2	2	0	0	0	0	0	58198000	52161000	46941000	0	47117000	60364000	53692000
Biogenesis of lysosome-related organelles complex 1 subunit 1	BLOC1S1		2	2	2	2	2	1	1	1	1	1	0	0	1	0	2	2	2	1	1	1	1	1	0	0	1	0	53527000	50967000	54235000	0	0	0	0	0	0	0	0	0
H(+)/Cl(-) exchange transporter 7	CLCN7		1	1	0	0	0	0	0	0	0	0	1	0	0	0	0	0	0	0	0	0	0	0	1	0	0	0	0	0	0	0	0	0	0	0	0	0	0	0
CD44 antigen	CD44		4	4	2	1	1	3	1	2	3	2	1	2	2	2	2	1	1	3	1	2	3	2	1	2	2	2	0	0	0	204820000	0	0	85371000	0	0	0	0	0
Putative GTP-binding protein 6	GTPBP6		3	3	2	1	1	2	1	1	2	1	0	2	2	1	2	1	1	2	1	1	2	1	0	2	2	1	25633000	0	0	0	0	0	0	0	0	0	0	0
	MPRIP		46	13	34	28	32	29	32	32	28	25	20	30	25	30	8	6	8	6	8	7	6	5	2	7	5	6	143340000	124540000	124200000	170970000	150540000	149900000	130490000	87100000	0	111630000	126510000	114070000
Ninein-like protein	NINL		2	2	0	0	1	0	0	1	1	0	0	1	0	0	0	0	1	0	0	1	1	0	0	1	0	0	0	0	0	0	0	0	0	0	0	26387000	0	0
	ATAD3A		9	0	7	5	4	5	4	5	5	5	2	4	5	7	0	0	0	0	0	0	0	0	0	0	0	0	74289000	96204000	126860000	65368000	91630000	48505000	81036000	88388000	0	79342000	118150000	96125000
Dolichol-phosphate mannosyltransferase subunit 1	DPM1		13	13	8	10	10	8	9	10	9	9	7	9	8	8	8	10	10	8	9	10	9	9	7	9	8	8	314150000	355100000	300530000	337540000	318160000	349690000	269360000	324260000	336470000	328370000	326740000	338500000
Histone lysine demethylase PHF8	PHF8		4	4	3	2	4	2	3	2	3	4	1	3	3	2	3	2	4	2	3	2	3	4	1	3	3	2	34207000	40806000	49687000	0	35484000	21401000	37387000	46509000	224180000	41035000	27675000	23947000
	PRRC2B		13	1	11	11	10	6	9	12	11	10	7	10	13	12	0	0	0	1	0	0	1	0	0	1	1	1	0	0	0	0	0	0	0	0	0	0	0	21921000
	NCOR1		3	3	2	2	1	2	3	3	3	2	1	2	2	1	2	2	1	2	3	3	3	2	1	2	2	1	53869000	61618000	62252000	48232000	71169000	44837000	73496000	65075000	0	46331000	60766000	0
Serine/threonine-protein kinase SIK3	SIK3		4	4	0	2	0	1	1	0	0	0	1	0	0	2	0	2	0	1	1	0	0	0	1	0	0	2	0	26288000	0	0	0	0	0	0	0	0	0	0
	LARP4B		7	2	4	6	6	4	3	4	4	4	2	3	5	4	1	2	2	1	0	1	1	1	0	0	2	1	0	0	0	0	0	0	0	0	0	0	37547000	0
SH3 and PX domain-containing protein 2A	SH3PXD2A		8	6	7	6	6	3	5	7	4	4	5	4	6	8	5	4	4	1	3	5	3	2	4	2	4	6	63589000	43514000	59845000	0	51302000	37272000	38100000	33247000	33465000	43548000	51127000	48521000
60S ribosomal protein L36a	RPL36A;RPL36A-HNRNPH2		10	2	8	7	8	9	9	10	8	9	4	6	7	8	2	2	2	2	1	2	2	2	1	2	2	2	290300000	357850000	325010000	742590000	309350000	329010000	340300000	287400000	434280000	329000000	396660000	418500000
Polyadenylate-binding protein	PABPC4		42	0	35	35	35	30	33	33	34	32	27	37	32	33	0	0	0	0	0	0	0	0	0	0	0	0	236260000	63923000	300290000	0	237890000	162980000	118140000	152060000	72050000	101750000	91100000	114610000
Ethylmalonyl-CoA decarboxylase	ECHDC1		2	2	0	1	0	0	0	1	2	1	1	2	2	0	0	1	0	0	0	1	2	1	1	2	2	0	0	0	0	0	0	0	0	0	0	0	25984000	0
Ubiquitin-fold modifier 1	UFM1		1	1	1	1	1	1	1	1	0	0	0	1	0	1	1	1	1	1	1	1	0	0	0	1	0	1	0	0	0	0	0	0	0	0	0	0	0	46147000
Zinc fingers and homeoboxes protein 3	ZHX3		1	1	0	0	0	0	1	0	0	1	1	0	1	0	0	0	0	0	1	0	0	1	1	0	1	0	0	0	0	0	0	0	0	0	0	0	23664000	0
Lysine-specific histone demethylase 1B	KDM1B		4	4	3	2	2	2	2	2	3	2	2	2	2	3	3	2	2	2	2	2	3	2	2	2	2	3	0	0	0	0	0	0	55851000	0	0	0	0	83921000
Transcription factor Sp3	SP3		1	1	1	1	1	1	1	1	1	1	0	1	1	1	1	1	1	1	1	1	1	1	0	1	1	1	14853000	16561000	0	0	0	18585000	24414000	0	0	0	0	0
DNA helicase MCM9	MCM9		1	1	1	1	1	0	1	0	1	0	0	0	0	0	1	1	1	0	1	0	1	0	0	0	0	0	0	0	0	0	0	0	6456400	0	0	0	0	0
	CEP350		3	1	1	1	2	1	1	1	0	0	1	0	2	1	0	0	0	0	0	0	0	0	0	0	1	0	0	0	0	0	0	0	0	0	0	0	57488000	0
Condensin-2 complex subunit G2	NCAPG2		5	5	3	1	3	1	3	2	2	3	1	2	3	4	3	1	3	1	3	2	2	3	1	2	3	4	0	0	49301000	0	41148000	36977000	0	77238000	0	0	0	60302000
	TNRC6B		48	1	34	35	34	27	23	27	32	36	29	37	37	38	1	1	1	1	0	1	1	1	1	1	1	1	0	0	0	0	0	111780000	37298000	67001000	44960000	34799000	71731000	32808000
	SUN1		21	1	15	19	15	16	15	17	15	14	13	14	15	16	0	0	0	0	0	0	0	0	1	0	0	0	0	0	0	0	0	0	0	0	32027000	0	0	0
Helicase ARIP4	RAD54L2		6	6	2	0	2	1	3	1	4	0	1	2	0	0	2	0	2	1	3	1	4	0	1	2	0	0	0	0	0	0	0	0	16283000	0	0	0	0	0
Neurobeachin-like protein 2	NBEAL2		3	3	1	0	0	1	0	1	0	0	1	1	0	0	1	0	0	1	0	1	0	0	1	1	0	0	0	0	0	0	0	0	0	0	0	4348800	0	0
Phosphatidylserine decarboxylase proenzyme;Phosphatidylserine decarboxylase alpha chain;Phosphatidylserine decarboxylase beta chain	PISD		3	3	2	3	1	1	1	1	1	1	2	2	0	2	2	3	1	1	1	1	1	1	2	2	0	2	0	0	43884000	0	39132000	71976000	0	0	0	0	0	0
Stromal interaction molecule 2	STIM2		4	4	3	3	2	2	3	3	3	3	1	3	4	3	3	3	2	2	3	3	3	3	1	3	4	3	47478000	31325000	54720000	30487000	58112000	41948000	36529000	31698000	0	31814000	40440000	37215000
Protein FAM81B	FAM81B		1	1	1	0	1	0	0	0	1	0	0	0	0	1	1	0	1	0	0	0	1	0	0	0	0	1	0	0	0	0	0	0	0	0	0	0	0	12238000
	TMPRSS11D		1	1	0	0	0	0	0	1	0	0	0	0	0	0	0	0	0	0	0	1	0	0	0	0	0	0	0	0	0	0	0	0	0	0	0	0	0	0
	NIPBL		1	1	1	0	1	0	0	1	0	0	0	0	0	0	1	0	1	0	0	1	0	0	0	0	0	0	0	0	0	0	0	36455000	0	0	0	0	0	0
	GNB2L1		20	1	15	14	14	15	14	15	14	15	15	14	16	16	1	1	1	1	1	1	0	1	0	1	1	1	0	0	0	0	0	0	0	0	0	0	0	52433000
E3 ubiquitin-protein ligase NEDD4	NEDD4		7	5	6	1	5	2	4	4	2	2	1	1	1	4	4	1	5	1	3	3	1	2	1	1	1	3	54080000	0	56176000	0	90961000	52611000	0	0	0	0	0	82276000
Storkhead-box protein 2	STOX2		3	3	2	3	2	2	3	3	2	1	0	1	2	3	2	3	2	2	3	3	2	1	0	1	2	3	32595000	9138900	22058000	17671000	17277000	21350000	10762000	14198000	0	0	13384000	12472000
Mediator of RNA polymerase II transcription subunit 28	MED28		1	1	0	0	0	0	0	0	1	1	1	1	1	0	0	0	0	0	0	0	1	1	1	1	1	0	0	0	0	0	0	0	0	0	0	0	28485000	0
UPF0461 protein C5orf24	C5orf24		3	3	1	2	0	3	2	0	2	1	0	2	2	1	1	2	0	3	2	0	2	1	0	2	2	1	0	26078000	0	85382000	0	0	0	0	0	59402000	34772000	0
Rho guanine nucleotide exchange factor 10	ARHGEF10		8	8	4	4	4	1	3	3	3	2	1	4	3	2	4	4	4	1	3	3	3	2	1	4	3	2	69949000	99103000	52362000	0	63426000	63160000	98395000	0	0	70452000	88836000	78826000
Bromodomain-containing protein 9	BRD9		1	1	0	0	0	0	0	0	0	0	0	0	1	0	0	0	0	0	0	0	0	0	0	0	1	0	0	0	0	0	0	0	0	0	0	0	0	0
Exonuclease 1	EXO1		1	1	0	1	1	1	1	1	1	1	0	0	0	0	0	1	1	1	1	1	1	1	0	0	0	0	0	0	0	0	0	0	0	27453000	0	0	0	0
Integrator complex subunit 8	INTS8		1	1	1	0	0	0	0	0	0	0	0	0	0	0	1	0	0	0	0	0	0	0	0	0	0	0	0	0	0	0	0	0	0	0	0	0	0	0
V-type proton ATPase subunit B, brain isoform	ATP6V1B2		3	3	2	1	1	1	2	3	0	0	0	0	0	1	2	1	1	1	2	3	0	0	0	0	0	1	42654000	0	0	0	49228000	42925000	0	0	0	0	0	0
Oxidation resistance protein 1	OXR1		2	2	2	1	1	0	0	1	1	0	0	0	1	1	2	1	1	0	0	1	1	0	0	0	1	1	29855000	0	0	0	0	0	0	0	0	0	0	0
28S ribosomal protein S28, mitochondrial	MRPS28		2	1	1	0	1	1	1	1	1	0	1	1	1	2	1	0	1	1	1	1	1	0	0	1	0	1	0	0	0	0	0	0	0	0	0	0	0	17867000
	ADAR		58	1	43	41	43	43	42	43	43	41	31	36	41	38	1	1	1	1	1	1	1	1	0	1	1	1	140160000	0	130200000	202530000	0	0	0	171010000	0	175740000	198940000	166060000
	MACF1		16	1	12	13	13	11	11	12	10	11	7	12	12	11	1	1	1	0	0	0	0	0	0	0	0	0	0	0	33667000	0	0	0	0	0	0	0	0	0
RUN and FYVE domain-containing protein 2	RUFY2		2	1	2	2	1	1	0	1	1	1	0	0	1	1	1	1	0	0	0	0	0	0	0	0	0	0	0	18039000	0	0	0	0	0	0	0	0	0	0
	SCRIB		5	1	3	3	3	5	3	3	2	3	2	3	3	3	1	1	1	1	1	1	0	1	0	1	1	1	0	0	0	0	0	0	0	0	0	0	14978000	0
Serine/threonine-protein phosphatase;Serine/threonine-protein phosphatase 5	PPP5C		12	12	7	9	9	8	7	9	8	7	4	7	8	10	7	9	9	8	7	9	8	7	4	7	8	10	252270000	240920000	225700000	248420000	265080000	256210000	188680000	223780000	137000000	250800000	225970000	224530000
CWF19-like protein 2	CWF19L2		1	1	1	1	1	1	1	1	1	1	0	1	1	1	1	1	1	1	1	1	1	1	0	1	1	1	0	0	0	0	0	0	0	0	0	0	0	21117000
Zinc finger C2HC domain-containing protein 1C	ZC2HC1C		1	1	0	1	0	0	0	0	0	0	0	0	0	0	0	1	0	0	0	0	0	0	0	0	0	0	0	0	0	0	0	0	0	0	0	0	0	0
Sjoegren syndrome/scleroderma autoantigen 1	SSSCA1		7	7	5	4	4	4	5	5	5	5	6	6	4	4	5	4	4	4	5	5	5	5	6	6	4	4	637040000	536080000	620080000	516740000	565500000	395210000	375800000	278250000	804090000	429720000	323850000	341270000
	PICALM		9	1	6	6	5	5	7	6	6	8	4	7	8	6	1	1	1	1	1	1	1	1	1	1	1	1	0	114550000	0	0	124070000	136360000	0	0	0	0	107280000	0
RAB6A-GEF complex partner protein 1	RIC1		1	1	1	1	0	0	0	1	0	0	0	0	0	0	1	1	0	0	0	1	0	0	0	0	0	0	0	0	0	0	0	7514000	0	0	0	0	0	0
	USP28		2	1	2	1	2	1	1	1	1	1	1	1	0	0	1	0	1	0	0	0	0	0	0	1	0	0	0	0	0	0	0	0	0	0	0	33143000	0	0
Cysteine desulfurase, mitochondrial	NFS1		1	1	0	1	0	1	0	0	1	0	0	0	0	0	0	1	0	1	0	0	1	0	0	0	0	0	0	0	0	0	0	0	12034000	0	0	0	0	0
Cation-dependent mannose-6-phosphate receptor	M6PR		1	1	1	1	1	0	1	1	0	0	0	0	0	0	1	1	1	0	1	1	0	0	0	0	0	0	0	0	0	0	0	24423000	0	0	0	0	0	0
Ataxin-2	ATXN2		27	27	18	17	19	17	17	18	16	18	14	17	18	18	18	17	19	17	17	18	16	18	14	17	18	18	1201800000	1313300000	1092600000	911870000	1193800000	1021200000	1120300000	1096400000	798910000	1045200000	1263400000	1117100000
Intraflagellar transport protein 81 homolog	IFT81		2	2	2	1	2	0	1	2	2	1	0	1	2	2	2	1	2	0	1	2	2	1	0	1	2	2	0	0	0	0	0	0	0	0	0	0	0	22625000
Methyltransferase-like protein 7A	METTL7A		3	3	1	2	3	2	1	2	1	0	1	1	1	2	1	2	3	2	1	2	1	0	1	1	1	2	0	0	64551000	0	0	73255000	0	0	0	0	0	0
Peroxisomal biogenesis factor 19	PEX19		1	1	1	1	1	0	1	1	0	0	0	1	1	1	1	1	1	0	1	1	0	0	0	1	1	1	0	0	0	0	0	0	0	0	0	0	0	15563000
Serine/threonine-protein phosphatase 2A 56 kDa regulatory subunit gamma isoform	PPP2R5C		6	2	3	2	4	2	2	3	1	2	1	2	3	4	1	0	1	0	0	1	0	0	0	0	0	0	13269000	0	0	0	0	0	0	0	0	0	0	0
	KTN1		4	1	3	3	3	2	3	3	2	2	1	2	2	2	0	0	0	1	0	0	1	1	0	1	1	1	0	0	0	0	0	0	0	0	0	0	0	30138000
Zinc finger protein 42 homolog;Transcription factor YY2;Transcriptional repressor protein YY1	YY1;ZFP42;YY2		1	1	1	1	1	1	1	0	1	1	0	1	1	1	1	1	1	1	1	0	1	1	0	1	1	1	0	0	0	0	0	0	0	0	0	0	0	12713000
	AKAP13		1	1	0	0	0	0	0	0	0	0	0	0	0	1	0	0	0	0	0	0	0	0	0	0	0	1	0	0	0	0	0	0	0	0	0	0	0	86267000
Maspardin	SPG21		2	2	2	1	1	2	0	2	2	1	0	2	1	2	2	1	1	2	0	2	2	1	0	2	1	2	29034000	0	0	61880000	0	34559000	43915000	0	0	47803000	0	29319000
Ubiquitin carboxyl-terminal hydrolase;Ubiquitin carboxyl-terminal hydrolase 3	USP3		4	4	0	1	2	1	0	0	1	2	1	3	2	2	0	1	2	1	0	0	1	2	1	3	2	2	0	0	26018000	0	0	0	0	0	0	34331000	0	0
Electron transfer flavoprotein subunit alpha, mitochondrial	ETFA		3	3	3	1	0	1	0	1	2	3	1	3	2	1	3	1	0	1	0	1	2	3	1	3	2	1	97440000	0	0	0	0	0	0	119340000	0	119970000	0	0
Tropomyosin alpha-1 chain	TPM1		13	0	9	12	12	10	12	12	13	11	3	10	12	11	0	0	0	0	0	0	0	0	0	0	0	0	0	0	0	0	0	0	0	0	0	0	0	14154000
Sorbitol dehydrogenase	SORD		7	7	4	4	4	5	7	3	4	4	3	3	3	4	4	4	4	5	7	3	4	4	3	3	3	4	146690000	125940000	117660000	123000000	114830000	97191000	107180000	84664000	97937000	100400000	98654000	81991000
Geranylgeranyl transferase type-2 subunit alpha	RABGGTA		1	1	0	0	1	0	0	0	0	0	0	0	0	0	0	0	1	0	0	0	0	0	0	0	0	0	0	0	14009000	0	0	0	0	0	0	0	0	0
	KNSTRN		1	1	0	0	0	1	0	0	0	0	0	0	0	0	0	0	0	1	0	0	0	0	0	0	0	0	0	0	0	0	0	0	0	0	0	0	0	0
Solute carrier family 12 member 1	SLC12A1		1	1	0	1	0	0	0	0	0	0	0	1	0	1	0	1	0	0	0	0	0	0	0	1	0	1	0	0	0	0	0	0	0	0	0	0	0	3646200
Transient receptor potential cation channel subfamily M member 7	TRPM7		10	10	8	5	6	4	5	6	4	3	1	7	5	4	8	5	6	4	5	6	4	3	1	7	5	4	71696000	87779000	65089000	82242000	63517000	71335000	51307000	74109000	0	59434000	79709000	88938000
DNA-binding protein RFX7	RFX7		2	2	1	1	1	0	2	1	1	2	1	1	2	2	1	1	1	0	2	1	1	2	1	1	2	2	0	0	0	0	10587000	0	0	0	0	0	12990000	0
Ankyrin repeat domain-containing protein 17	ANKRD17		50	35	35	40	38	31	38	35	37	30	27	33	34	35	22	26	26	18	24	22	25	19	20	21	23	24	1758200000	1935500000	1592400000	1618000000	1875100000	1668400000	1889500000	1788600000	1437500000	1955000000	1975500000	2044700000
40S ribosomal protein S27;40S ribosomal protein S27-like	RPS27L		7	2	4	4	4	6	3	4	6	6	3	6	5	6	2	1	1	1	1	1	2	2	1	2	1	1	428970000	264240000	581960000	406490000	559150000	608590000	365840000	551750000	0	323720000	519860000	398040000
Glycine amidinotransferase, mitochondrial	GATM		1	1	1	1	1	1	1	1	0	0	0	0	1	1	1	1	1	1	1	1	0	0	0	0	1	1	0	0	0	0	0	0	0	0	0	0	0	144910000
Proteasome subunit alpha type-4;Proteasome subunit alpha type;Proteasome subunit beta type	PSMA4		7	7	6	5	6	3	3	4	5	5	4	5	4	5	6	5	6	3	3	4	5	5	4	5	4	5	235440000	179710000	214640000	170310000	208040000	217840000	225790000	207050000	198160000	188470000	184460000	176290000
Acidic leucine-rich nuclear phosphoprotein 32 family member A;Acidic leucine-rich nuclear phosphoprotein 32 family member C	ANP32A;ANP32C		2	2	1	1	1	0	0	0	1	1	1	1	0	1	1	1	1	0	0	0	1	1	1	1	0	1	0	0	0	0	0	0	0	0	0	19391000	0	0
WD repeat-containing protein 61;WD repeat-containing protein 61, N-terminally processed	WDR61		3	3	3	2	2	2	1	2	3	2	2	2	3	3	3	2	2	2	1	2	3	2	2	2	3	3	55078000	83802000	102100000	72258000	93932000	99511000	57533000	66888000	106310000	69715000	75557000	50123000
Signal peptidase complex catalytic subunit SEC11;Signal peptidase complex catalytic subunit SEC11A	SEC11A		5	5	3	2	4	2	4	3	2	3	2	2	1	1	3	2	4	2	4	3	2	3	2	2	1	1	120660000	0	87963000	88859000	155720000	128500000	0	0	0	0	0	0
Bloom syndrome protein	BLM		7	7	5	6	6	3	5	6	5	6	6	5	6	5	5	6	6	3	5	6	5	6	6	5	6	5	142090000	124350000	148270000	135260000	156950000	149040000	198340000	186570000	262310000	146740000	192220000	158520000
Deoxyuridine 5-triphosphate nucleotidohydrolase, mitochondrial	DUT		7	7	5	5	4	5	5	5	3	4	5	5	4	4	5	5	4	5	5	5	3	4	5	5	4	4	519610000	466850000	482710000	479270000	475870000	432260000	449550000	410400000	349090000	385110000	437990000	363360000
Aflatoxin B1 aldehyde reductase member 2	AKR7A2		2	2	0	0	0	1	1	0	1	1	0	0	0	0	0	0	0	1	1	0	1	1	0	0	0	0	0	0	0	0	0	0	0	14093000	0	0	0	0
Nucleolar protein 3	NOL3		2	2	2	2	1	0	2	2	2	2	2	2	2	2	2	2	1	0	2	2	2	2	2	2	2	2	64654000	54505000	57566000	0	50797000	43825000	68478000	81497000	66380000	103630000	89379000	81670000
Ras-related protein Rab-11A;Ras-related protein Rab-11B	RAB11A;RAB11B		5	5	2	2	2	3	2	1	3	3	1	2	2	3	2	2	2	3	2	1	3	3	1	2	2	3	75567000	72399000	76135000	0	82855000	0	82897000	68210000	0	0	63225000	72754000
WD repeat-containing protein 59	WDR59		2	2	1	1	1	0	2	1	0	0	1	1	2	1	1	1	1	0	2	1	0	0	1	1	2	1	0	0	0	0	28385000	0	0	0	0	0	33248000	0
RNA-binding protein with serine-rich domain 1	RNPS1		9	9	6	8	7	8	9	7	8	7	3	7	5	8	6	8	7	8	9	7	8	7	3	7	5	8	494770000	635640000	487430000	743930000	591290000	685300000	968410000	860820000	428360000	740990000	668080000	818320000
Tuberin	TSC2		12	12	7	7	9	4	4	8	2	4	3	3	4	5	7	7	9	4	4	8	2	4	3	3	4	5	442410000	730420000	481200000	295100000	463320000	597590000	172540000	369390000	0	0	465620000	484190000
IST1 homolog	IST1		5	5	4	4	3	4	4	4	2	3	4	3	2	4	4	4	3	4	4	4	2	3	4	3	2	4	138200000	155220000	92563000	0	95765000	121310000	0	79285000	72759000	115320000	106370000	107680000
[3-methyl-2-oxobutanoate dehydrogenase [lipoamide]] kinase, mitochondrial	BCKDK		2	2	2	1	2	2	1	2	2	2	1	2	2	2	2	1	2	2	1	2	2	2	1	2	2	2	33974000	0	31979000	0	0	18331000	26963000	0	0	23400000	23191000	23774000
Dynein assembly factor 1, axonemal	DNAAF1		1	1	1	0	0	0	0	0	0	0	0	0	0	0	1	0	0	0	0	0	0	0	0	0	0	0	0	0	0	0	0	0	0	0	0	0	0	0
E3 ubiquitin-protein ligase BRE1B	RNF40		14	13	8	4	9	6	8	6	7	11	6	8	9	7	7	4	8	6	7	6	7	10	5	8	9	7	123260000	172190000	140360000	171500000	156410000	163100000	185130000	151730000	278690000	131490000	178850000	126030000
	ITPRIPL2		1	1	0	0	0	0	0	1	0	0	0	0	0	0	0	0	0	0	0	1	0	0	0	0	0	0	0	0	0	0	0	26803000	0	0	0	0	0	0
	MACF1		170	4	124	118	128	80	120	126	84	92	67	102	110	103	4	4	4	4	4	4	4	4	1	3	3	3	4827500000	4866000000	4508800000	4311000000	4896800000	5186800000	3404300000	3491600000	3826100000	4278400000	4299400000	4363300000
Hydroxyacylglutathione hydrolase, mitochondrial	HAGH		2	2	1	1	1	1	0	1	1	1	1	1	1	2	1	1	1	1	0	1	1	1	1	1	1	2	0	0	0	0	0	0	0	0	0	0	0	12769000
SAGA-associated factor 29 homolog	CCDC101		2	2	1	0	1	0	1	1	2	1	0	1	1	1	1	0	1	0	1	1	2	1	0	1	1	1	0	0	0	0	0	0	60128000	0	0	0	0	0
Sorting nexin-33	SNX33		1	1	0	0	1	0	1	1	0	0	0	0	0	1	0	0	1	0	1	1	0	0	0	0	0	1	0	0	0	0	0	0	0	0	0	0	0	15556000
Gamma-tubulin complex component 4	TUBGCP4		2	2	2	2	2	2	2	2	1	1	1	2	2	2	2	2	2	2	2	2	1	1	1	2	2	2	59036000	0	49558000	0	59476000	55560000	0	59274000	57255000	75800000	67310000	65282000
Adenine phosphoribosyltransferase	APRT		4	4	3	3	3	3	3	3	3	3	1	2	2	3	3	3	3	3	3	3	3	3	1	2	2	3	164600000	176780000	129210000	231110000	149940000	156770000	93929000	77866000	0	0	0	98317000
Non-canonical poly(A) RNA polymerase PAPD5	PAPD5		10	10	7	6	8	5	7	6	7	9	4	7	5	7	7	6	8	5	7	6	7	9	4	7	5	7	84646000	89662000	103030000	207160000	97988000	115870000	97506000	133310000	143870000	106290000	111480000	100540000
UPF0183 protein C16orf70	C16orf70		1	1	0	1	1	0	0	1	1	1	0	1	1	0	0	1	1	0	0	1	1	1	0	1	1	0	0	0	0	0	0	0	0	0	0	0	21902000	0
Kinesin-like protein;Kinesin-like protein KIF22	KIF22		9	9	7	5	7	5	5	6	7	8	4	6	2	6	7	5	7	5	5	6	7	8	4	6	2	6	103020000	98979000	102460000	146350000	139030000	116140000	105740000	102710000	126040000	106790000	86519000	86906000
Nuclear factor of activated T-cells, cytoplasmic 3	NFATC3		5	5	4	3	4	0	2	3	1	1	1	2	1	2	4	3	4	0	2	3	1	1	1	2	1	2	59619000	58618000	36958000	0	59751000	35709000	0	0	0	44610000	0	0
Sulfotransferase;Sulfotransferase 1A1	SULT1A1		2	1	1	1	1	1	1	2	0	1	0	1	2	0	1	1	1	0	1	1	0	0	0	0	1	0	0	0	0	0	0	0	0	0	0	0	120670000	0
Zinc finger protein 469	ZNF469		1	1	0	1	1	0	1	1	0	0	0	0	0	1	0	1	1	0	1	1	0	0	0	0	0	1	0	0	0	0	0	0	0	0	0	0	0	31721000
Stomatin-like protein 1	STOML1		1	1	1	1	1	1	1	1	0	0	1	0	1	0	1	1	1	1	1	1	0	0	1	0	1	0	0	0	0	0	0	0	0	0	0	0	482250000	0
Cytoplasmic tRNA 2-thiolation protein 2	CTU2		6	6	3	4	3	2	4	3	1	3	2	3	3	3	3	4	3	2	4	3	1	3	2	3	3	3	74171000	79770000	63851000	77483000	79309000	80479000	0	0	0	64202000	70039000	71040000
Katanin p80 WD40 repeat-containing subunit B1	KATNB1		1	1	1	1	1	1	1	0	0	0	0	0	1	0	1	1	1	1	1	0	0	0	0	0	1	0	0	0	0	0	0	0	0	0	0	0	25551000	0
	MGA		9	1	4	4	6	5	4	5	4	6	4	6	6	6	0	0	1	0	1	1	0	1	0	1	1	1	0	0	0	0	0	0	0	0	0	0	0	5896100
	GTF3C1		5	1	4	3	4	1	4	3	4	3	3	3	4	4	0	0	0	0	1	0	0	0	0	0	1	0	0	0	0	0	0	0	0	0	0	0	14714000	0
Coiled-coil domain-containing protein 179	CCDC179		1	1	0	0	0	1	0	0	0	0	0	0	0	0	0	0	0	1	0	0	0	0	0	0	0	0	0	0	0	11729000	0	0	0	0	0	0	0	0
	ATXN2L		39	1	35	34	31	24	27	30	32	33	25	31	31	29	1	1	1	1	0	1	1	1	1	0	1	0	0	0	0	0	0	0	0	0	0	0	36785000	0
RNA-binding protein NOB1	NOB1		3	3	1	3	1	1	1	1	1	2	1	2	2	1	1	3	1	1	1	1	1	2	1	2	2	1	0	34055000	0	0	0	0	0	0	0	35763000	34861000	0
Cytochrome b5 type B	CYB5B		4	4	1	2	3	1	1	2	3	2	3	4	3	3	1	2	3	1	1	2	3	2	3	4	3	3	0	120830000	63518000	0	131830000	114570000	275640000	215680000	288710000	182440000	390680000	365220000
Pleckstrin homology domain-containing family G member 2	PLEKHG2		2	2	1	2	1	1	1	2	1	1	1	2	2	2	1	2	1	1	1	2	1	1	1	2	2	2	0	0	0	0	0	0	0	0	0	0	0	33501000
Histone deacetylase complex subunit SAP130	SAP130		9	9	5	5	6	1	3	4	7	6	5	5	5	4	5	5	6	1	3	4	7	6	5	5	5	4	86797000	117930000	115910000	0	142660000	97378000	120860000	145050000	83789000	86832000	143060000	154310000
Extended synaptotagmin-2	ESYT2		16	16	10	9	12	6	4	9	9	9	10	7	8	11	10	9	12	6	4	9	9	9	10	7	8	11	204920000	187280000	179970000	197230000	237400000	203630000	219000000	198590000	249270000	253430000	239540000	347420000
Uncharacterized protein C1orf167	C1orf167		1	1	0	0	0	0	0	0	0	0	0	0	0	1	0	0	0	0	0	0	0	0	0	0	0	1	0	0	0	0	0	0	0	0	0	0	0	8102900
	PHYKPL		1	1	0	0	0	0	0	0	1	0	0	0	0	0	0	0	0	0	0	0	1	0	0	0	0	0	0	0	0	0	0	0	52583000	0	0	0	0	0
Phosphatidylinositol 5-phosphate 4-kinase type-2 alpha	PIP4K2A		2	1	2	1	2	2	2	1	1	0	0	0	1	0	1	0	1	1	1	1	0	0	0	0	1	0	0	0	0	0	0	0	0	0	0	0	21811000	0
Putative ATP-dependent RNA helicase DHX30	DHX30		28	28	22	23	19	16	19	20	19	18	14	17	20	22	22	23	19	16	19	20	19	18	14	17	20	22	744210000	774880000	720930000	852050000	851280000	770890000	837650000	789110000	677420000	845470000	894320000	824660000
Nucleoporin p58/p45	NUPL1		3	3	1	1	1	0	1	1	2	1	3	1	1	0	1	1	1	0	1	1	2	1	3	1	1	0	0	0	0	0	0	0	35674000	0	67181000	0	0	0
Superoxide dismutase [Cu-Zn]	SOD1		1	1	1	1	1	1	1	1	1	1	0	1	1	1	1	1	1	1	1	1	1	1	0	1	1	1	4514200	7932500	26655000	7996100	47215000	14906000	4808000	6525000	0	3555600	41653000	4557500
SWI/SNF-related matrix-associated actin-dependent regulator of chromatin subfamily A-like protein 1	SMARCAL1		4	4	2	3	3	3	3	4	3	2	0	2	3	1	2	3	3	3	3	4	3	2	0	2	3	1	18067000	9850600	23965000	13296000	11917000	12963000	10975000	9333800	0	8452000	14524000	0
Casein kinase I isoform delta	CSNK1D;CSNK1E		8	2	6	5	5	4	5	5	4	2	2	2	6	5	1	1	1	2	2	1	1	0	0	0	1	0	94883000	75757000	118200000	59833000	91950000	99655000	71758000	0	0	98919000	74765000	105940000
	PDIA3		6	1	4	2	2	5	2	3	3	4	3	4	5	5	0	0	0	1	0	0	0	1	0	0	0	0	0	0	0	0	0	0	0	101950000	0	0	0	0
Zinc finger protein ZPR1	ZPR1		4	4	3	2	1	2	2	2	0	0	1	0	1	0	3	2	1	2	2	2	0	0	1	0	1	0	0	0	0	0	0	40697000	0	0	0	0	0	0
	PSMD1		2	1	1	1	1	0	0	1	1	1	0	0	1	1	0	0	0	0	0	0	0	1	0	0	0	0	0	0	0	0	0	0	0	0	0	0	0	0
MyoD family inhibitor domain-containing protein	MDFIC		1	1	1	1	1	0	0	1	0	0	1	0	1	0	1	1	1	0	0	1	0	0	1	0	1	0	0	0	0	0	0	0	0	0	0	0	9620500	0
	SLC22A11		1	1	0	0	0	0	0	0	0	0	0	0	0	1	0	0	0	0	0	0	0	0	0	0	0	1	0	0	0	0	0	0	0	0	0	0	0	0
ATP synthase subunit O, mitochondrial	ATP5O		6	6	5	2	4	3	5	3	4	3	3	5	3	5	5	2	4	3	5	3	4	3	3	5	3	5	67199000	0	65825000	105890000	79454000	89698000	92284000	97857000	0	98676000	113940000	86332000
	CHD3		10	3	7	6	8	3	6	4	8	6	4	5	7	5	3	2	3	0	2	0	1	1	2	2	2	2	56619000	0	24159000	0	36438000	0	0	0	45605000	0	0	0
	SF1		4	1	1	1	1	2	2	0	3	4	2	3	3	3	0	0	0	0	1	0	1	1	0	1	1	1	0	0	0	0	0	0	0	0	0	0	0	69820000
Centrosome-associated protein CEP250	CEP250		2	2	1	1	2	0	1	0	0	0	0	0	1	0	1	1	2	0	1	0	0	0	0	0	1	0	0	0	0	0	0	0	0	0	0	0	8229600	0
	ANKHD1-EIF4EBP3		3	1	3	3	3	2	2	2	3	3	2	3	3	3	1	1	1	0	0	0	1	1	1	1	1	1	0	0	26980000	0	0	0	0	0	0	0	0	0
Tripartite motif-containing protein 5	TRIM5		1	1	1	0	1	0	1	1	1	0	0	0	0	1	1	0	1	0	1	1	1	0	0	0	0	1	0	0	0	0	0	0	9624900	0	0	0	0	0
	ACTN4		31	1	27	26	26	28	27	29	26	25	20	25	25	24	1	0	1	0	1	1	0	0	0	0	0	0	0	0	0	0	0	12060000	0	0	0	0	0	0
Ral GTPase-activating protein subunit alpha-2	RALGAPA2		2	2	1	2	2	0	2	2	1	1	0	0	0	1	1	2	2	0	2	2	1	1	0	0	0	1	0	32776000	0	0	29022000	25777000	0	0	0	0	0	0
UHRF1-binding protein 1	UHRF1BP1		6	6	3	4	3	2	2	3	3	2	2	3	3	4	3	4	3	2	2	3	3	2	2	3	3	4	67285000	60446000	60346000	84338000	67442000	69998000	52010000	57949000	0	77763000	96029000	65220000
	SON		36	2	25	23	26	22	25	22	26	28	24	24	24	23	1	1	1	1	1	1	2	2	2	2	1	1	0	0	0	0	0	0	63491000	46064000	36029000	39942000	0	0
Deoxynucleotidyltransferase terminal-interacting protein 1	DNTTIP1		6	6	4	3	3	2	3	1	4	4	2	4	4	4	4	3	3	2	3	1	4	4	2	4	4	4	57498000	96972000	63511000	123880000	110480000	0	100390000	125480000	90907000	82794000	114940000	85404000
	EPB41L1		4	1	3	3	3	2	4	4	2	3	1	3	2	2	1	1	1	1	1	1	1	1	1	1	1	1	43216000	0	49471000	0	66007000	82366000	47765000	39995000	24391000	60186000	64305000	77137000
	AUTS2		1	1	0	0	0	0	0	0	0	0	0	0	1	0	0	0	0	0	0	0	0	0	0	0	1	0	0	0	0	0	0	0	0	0	0	0	0	0
Probable rRNA-processing protein EBP2	EBNA1BP2		5	5	3	1	4	5	2	2	3	4	0	2	2	1	3	1	4	5	2	2	3	4	0	2	2	1	35204000	0	39759000	132110000	37704000	49126000	60729000	41299000	0	32243000	0	0
Cyclin-dependent kinase inhibitor 1B	CDKN1B		2	2	1	1	0	1	1	1	1	0	1	0	1	0	1	1	0	1	1	1	1	0	1	0	1	0	0	0	0	0	0	0	0	0	0	0	15366000	0
	FARP2		2	1	1	2	2	2	0	2	2	2	2	2	2	2	0	1	1	1	0	1	1	1	1	1	1	1	0	0	0	0	0	0	0	0	0	0	0	44305000
Coiled-coil domain-containing protein 136	CCDC136		2	2	0	0	0	0	2	0	0	0	0	0	1	0	0	0	0	0	2	0	0	0	0	0	1	0	0	0	0	0	0	0	0	0	0	0	11611000	0
Phospholipid-transporting ATPase;Probable phospholipid-transporting ATPase IF	ATP11B		1	1	1	1	0	0	0	0	0	0	0	0	0	0	1	1	0	0	0	0	0	0	0	0	0	0	0	47842000	0	0	0	0	0	0	0	0	0	0
	ZMYND8		20	1	15	16	13	12	11	13	10	11	7	8	13	14	1	1	1	1	1	1	1	1	1	0	1	1	0	0	0	0	0	0	0	0	0	0	0	24588000
	SF1		5	0	2	2	2	2	2	0	3	4	4	3	3	3	0	0	0	0	0	0	0	0	0	0	0	0	0	0	0	20324000	0	0	21435000	25761000	27913000	26259000	23876000	28938000
	SPDL1		1	1	0	0	0	0	1	0	0	0	0	0	0	0	0	0	0	0	1	0	0	0	0	0	0	0	0	0	0	0	0	0	0	0	0	0	0	0
	UBE2D3		3	1	3	3	3	2	2	2	2	2	2	2	1	0	1	1	1	0	0	0	0	0	0	0	0	0	0	0	42344000	0	0	0	0	0	0	0	0	0
SH3 and multiple ankyrin repeat domains protein 1	SHANK1		2	2	2	2	2	2	1	2	2	2	1	2	1	2	2	2	2	2	1	2	2	2	1	2	1	2	0	0	524370000	0	0	0	0	0	0	309420000	0	0
Trinucleotide repeat-containing gene 18 protein	TNRC18		9	9	3	3	2	0	5	1	4	3	1	2	4	4	3	3	2	0	5	1	4	3	1	2	4	4	18857000	21713000	27492000	0	29516000	0	27308000	29676000	0	22978000	27592000	27651000
Vesicle-fusing ATPase	NSF		9	9	6	7	8	3	8	7	7	4	3	5	6	6	6	7	8	3	8	7	7	4	3	5	6	6	193730000	195390000	195970000	240670000	223320000	217990000	142790000	138480000	138210000	176220000	152960000	137890000
Phosphoribosyl pyrophosphate synthase-associated protein 2	PRPSAP2		3	2	2	1	1	1	1	2	2	1	0	2	2	1	2	1	1	0	1	1	1	0	0	1	1	0	0	0	0	0	0	0	0	0	0	25517000	0	0
Testisin	PRSS21		4	4	3	2	2	2	1	2	3	3	4	3	3	3	3	2	2	2	1	2	3	3	4	3	3	3	83131000	75516000	75996000	84798000	0	84372000	88544000	105680000	85558000	109470000	106150000	96272000
Neuralized-like protein 4	NEURL4		7	7	6	5	7	3	4	2	2	3	3	3	1	4	6	5	7	3	4	2	2	3	3	3	1	4	71068000	96671000	83501000	41710000	71360000	0	78351000	88654000	66936000	77464000	0	103590000
Ketosamine-3-kinase	FN3KRP		2	2	2	2	2	2	2	2	1	2	2	1	1	1	2	2	2	2	2	2	1	2	2	1	1	1	0	0	53447000	0	0	0	0	0	0	0	0	0
TOM1-like protein 1	TOM1L1		1	1	0	1	0	1	1	1	0	0	0	1	1	1	0	1	0	1	1	1	0	0	0	1	1	1	0	0	0	0	0	0	0	0	0	0	0	27301000
Mitochondrial 2-oxoglutarate/malate carrier protein	SLC25A11		12	12	9	8	8	4	8	8	10	9	8	9	9	8	9	8	8	4	8	8	10	9	8	9	9	8	296790000	279340000	284440000	156400000	210850000	222050000	311620000	294590000	471880000	283270000	261240000	367760000
B-cell CLL/lymphoma 7 protein family member C	BCL7C		5	4	1	1	1	2	1	1	0	2	2	1	2	1	0	0	1	1	0	0	0	1	1	1	2	1	0	0	0	0	0	0	0	0	176390000	0	0	0
Elongator complex protein 5	ELP5		3	3	1	2	2	0	1	2	2	1	1	0	1	0	1	2	2	0	1	2	2	1	1	0	1	0	87088000	91740000	77469000	0	0	65216000	0	0	0	0	0	0
Ethanolamine-phosphate cytidylyltransferase	PCYT2		2	2	2	1	1	1	1	1	1	1	1	1	1	1	2	1	1	1	1	1	1	1	1	1	1	1	0	0	0	0	0	0	0	0	0	0	0	3479700
	PHKB		5	1	2	4	4	4	4	2	0	2	3	3	3	1	1	1	1	1	1	1	0	1	1	1	1	1	0	0	0	0	0	0	0	0	0	0	0	46416000
Aspartate beta-hydroxylase domain-containing protein 1	ASPHD1		1	1	1	0	0	0	0	0	0	0	0	0	0	0	1	0	0	0	0	0	0	0	0	0	0	0	21387000	0	0	0	0	0	0	0	0	0	0	0
	CLUH		31	2	26	27	27	19	23	24	20	20	14	22	21	20	2	2	2	1	1	1	2	1	0	2	1	2	887520000	993770000	924740000	971530000	924850000	869990000	718830000	734030000	758010000	795640000	775900000	706570000
Gem-associated protein 4	GEMIN4		44	44	35	34	35	28	31	32	34	31	32	33	33	32	35	34	35	28	31	32	34	31	32	33	33	32	5171000000	4759900000	4784800000	2609800000	3804000000	3848700000	4915600000	4633200000	8289500000	4931300000	4006400000	5164200000
Protein capicua homolog	CIC		17	17	9	8	4	3	7	6	9	8	3	5	7	7	9	8	4	3	7	6	9	8	3	5	7	7	135560000	117120000	0	0	122200000	91689000	151270000	174920000	111800000	129750000	154900000	110470000
Mediator of RNA polymerase II transcription subunit 31	MED31		1	1	1	1	1	1	1	1	1	1	1	1	1	1	1	1	1	1	1	1	1	1	1	1	1	1	0	0	0	0	0	0	0	0	0	0	0	10024000
Centrosomal protein of 131 kDa	CEP131		5	5	3	2	3	3	2	1	4	3	2	2	4	3	3	2	3	3	2	1	4	3	2	2	4	3	0	0	0	0	0	0	0	0	0	0	106450000	0
Eukaryotic translation initiation factor 5A;Eukaryotic translation initiation factor 5A-1;Eukaryotic translation initiation factor 5A-2;Eukaryotic translation initiation factor 5A-1-like	EIF5A;EIF5A2;EIF5AL1		9	9	9	9	9	8	7	6	6	7	5	8	6	7	9	9	9	8	7	6	6	7	5	8	6	7	1401600000	1523300000	1494500000	1383300000	1328400000	1354100000	1279900000	1310300000	1516800000	1428500000	1519100000	1517300000
	CDC27		3	1	2	1	1	1	1	2	1	0	0	1	0	2	1	1	0	0	1	0	1	0	0	0	0	1	0	0	0	0	0	0	0	0	0	0	0	3588500
G protein pathway suppressor 2	GPS2		3	3	1	1	1	2	1	1	1	2	2	1	1	2	1	1	1	2	1	1	1	2	2	1	1	2	0	32291000	0	47364000	52524000	49432000	55667000	64248000	0	0	53568000	52276000
	BAIAP2		17	1	14	12	13	13	11	11	6	5	4	10	7	11	0	0	1	0	0	0	0	0	0	0	0	0	0	0	0	0	0	0	0	0	0	0	0	0
Multidrug resistance-associated protein 1	ABCC1		4	4	3	2	2	0	2	2	1	0	1	1	0	1	3	2	2	0	2	2	1	0	1	1	0	1	17764000	0	0	0	29903000	0	0	0	0	0	0	0
Lysine-specific demethylase 2A	KDM2A		12	12	4	6	5	6	4	7	8	7	4	6	7	8	4	6	5	6	4	7	8	7	4	6	7	8	104190000	78869000	86138000	99126000	120150000	152330000	127050000	104070000	141180000	52712000	109210000	80017000
Alpha-fetoprotein	AFP		1	1	0	0	0	0	0	0	0	1	0	1	1	1	0	0	0	0	0	0	0	1	0	1	1	1	0	0	0	0	0	0	0	0	0	0	0	7103200
Integrator complex subunit 2	INTS2		3	3	1	1	1	1	2	1	1	1	0	0	1	1	1	1	1	1	2	1	1	1	0	0	1	1	0	0	0	0	0	0	0	0	0	0	0	8147800
Proteasome-associated protein ECM29 homolog	KIAA0368;ECM29		36	36	29	31	31	22	26	30	23	23	16	23	29	25	29	31	31	22	26	30	23	23	16	23	29	25	897340000	1005200000	878980000	824330000	899170000	823720000	833280000	751840000	650030000	837000000	837830000	766890000
	TOR1AIP1		8	1	6	5	5	4	6	7	2	4	3	4	6	4	1	1	0	1	1	1	1	1	0	1	1	0	0	0	0	0	0	0	0	0	0	0	18886000	0
Tropomyosin alpha-3 chain	TPM3		34	2	25	27	25	23	25	25	26	27	14	26	28	28	0	0	0	0	0	0	0	1	0	1	0	0	0	0	0	0	0	0	0	212980000	0	0	0	0
Platelet-activating factor acetylhydrolase IB subunit beta	PAFAH1B2		1	1	0	0	0	1	1	1	0	0	0	0	0	0	0	0	0	1	1	1	0	0	0	0	0	0	0	0	0	14412000	0	0	0	0	0	0	0	0
Copper chaperone for superoxide dismutase;Superoxide dismutase [Cu-Zn]	CCS		3	3	3	2	2	1	2	3	3	3	1	1	2	1	3	2	2	1	2	3	3	3	1	1	2	1	55147000	80987000	50507000	0	64746000	66321000	42734000	44658000	0	0	44595000	0
Centrosomal protein of 290 kDa	CEP290		2	2	1	1	1	0	0	1	0	0	1	0	0	0	1	1	1	0	0	1	0	0	1	0	0	0	0	0	0	0	0	0	0	0	18434000	0	0	0
Protein transport protein Sec16A	SEC16A		82	0	67	67	70	60	63	62	68	70	59	63	63	66	0	0	0	0	0	0	0	0	0	0	0	0	0	0	0	0	0	0	0	0	0	0	0	248120000
Phosphorylase b kinase gamma catalytic chain, liver/testis isoform	PHKG2		4	4	2	3	1	1	1	2	0	1	0	2	2	2	2	3	1	1	1	2	0	1	0	2	2	2	0	60267000	0	0	0	0	0	0	0	0	82751000	0
Probable ATP-dependent RNA helicase DDX41	DDX41		4	4	2	3	3	2	1	3	3	4	1	2	3	4	2	3	3	2	1	3	3	4	1	2	3	4	0	0	44187000	0	0	0	57107000	56434000	0	52795000	43158000	61176000
BRCA1-associated protein	BRAP		7	7	5	6	5	5	6	5	4	4	2	5	5	5	5	6	5	5	6	5	4	4	2	5	5	5	125600000	122640000	102040000	123050000	156900000	145120000	117060000	116050000	102210000	116630000	133170000	142850000
Alpha-parvin	PARVA		6	6	3	4	2	1	4	3	1	2	2	0	3	1	3	4	2	1	4	3	1	2	2	0	3	1	54272000	62621000	56429000	0	79987000	75931000	0	0	0	0	0	0
Cytosolic carboxypeptidase 1	AGTPBP1		5	5	3	2	1	1	3	2	1	1	0	3	2	2	3	2	1	1	3	2	1	1	0	3	2	2	0	0	0	0	43812000	39392000	0	0	0	0	0	0
Zinc finger protein 292	ZNF292		1	1	0	0	0	0	0	0	0	0	0	1	0	0	0	0	0	0	0	0	0	0	0	1	0	0	0	0	0	0	0	0	0	0	0	0	0	0
Probable fibrosin-1	FBRS		1	1	0	0	0	1	0	0	1	1	1	1	1	1	0	0	0	1	0	0	1	1	1	1	1	1	0	0	0	0	0	0	0	0	0	0	0	12904000
Leucine-, glutamate- and lysine-rich protein 1	LEKR1		2	2	0	2	0	0	2	1	0	0	1	0	0	0	0	2	0	0	2	1	0	0	1	0	0	0	0	0	0	0	68263000	0	0	0	0	0	0	0
Serine/arginine-rich splicing factor 2	SRSF2		2	1	1	1	1	1	2	2	2	2	1	1	2	2	1	1	1	0	1	1	1	1	0	1	1	1	0	0	0	0	0	0	0	0	0	0	0	37395000
Coiled-coil domain-containing protein 18	CCDC18		5	5	0	0	1	1	1	0	1	3	0	0	0	2	0	0	1	1	1	0	1	3	0	0	0	2	0	0	0	0	0	0	0	0	0	0	0	99558000
Probable E3 ubiquitin-protein ligase HECTD4	HECTD4		20	20	13	14	14	7	9	13	8	8	5	7	10	11	13	14	14	7	9	13	8	8	5	7	10	11	198150000	240740000	156990000	162300000	186730000	159280000	132670000	108900000	113730000	167870000	189800000	163270000
Luc7-like protein 3	LUC7L3		9	9	6	6	6	4	7	7	4	5	5	6	6	4	6	6	6	4	7	7	4	5	5	6	6	4	213870000	183650000	187950000	137120000	162170000	149680000	240100000	199080000	422480000	219030000	205230000	213630000
TraB domain-containing protein	TRABD		5	5	1	2	3	3	2	2	1	1	0	0	1	2	1	2	3	3	2	2	1	1	0	0	1	2	0	0	0	0	36322000	0	0	0	0	0	0	35157000
Obg-like ATPase 1	OLA1		2	2	2	2	1	1	1	1	0	0	0	0	1	0	2	2	1	1	1	1	0	0	0	0	1	0	40206000	0	0	0	0	0	0	0	0	0	0	0
COP9 signalosome complex subunit 7b	COPS7B		4	4	4	4	4	2	3	3	4	4	3	3	3	4	4	4	4	2	3	3	4	4	3	3	3	4	91039000	97134000	126830000	116510000	92961000	88326000	49374000	69131000	86501000	87924000	100260000	84034000
RANBP2-like and GRIP domain-containing protein 8	RGPD8		51	2	37	34	37	34	37	36	26	28	27	31	32	26	1	1	2	1	2	2	1	1	0	1	1	1	0	0	0	0	0	76211000	0	0	0	0	0	0
Peptidyl-tRNA hydrolase 2, mitochondrial	PTRH2		4	4	1	2	1	2	1	0	1	1	3	1	1	2	1	2	1	2	1	0	1	1	3	1	1	2	0	0	0	15535000	0	0	0	0	0	0	0	0
F-box only protein 6	FBXO6		1	1	0	1	0	0	0	0	0	0	0	0	0	1	0	1	0	0	0	0	0	0	0	0	0	1	0	0	0	0	0	0	0	0	0	0	0	23335000
Apolipoprotein L2	APOL2		2	2	2	1	0	1	1	1	1	2	0	0	1	2	2	1	0	1	1	1	1	2	0	0	1	2	23587000	0	0	0	0	0	0	24970000	0	0	0	27831000
Centrosomal protein of 170 kDa protein B	CEP170B		6	6	4	3	2	1	4	4	3	3	3	1	2	1	4	3	2	1	4	4	3	3	3	1	2	1	53605000	36854000	36009000	0	42046000	48780000	37603000	36356000	46762000	0	0	0
BRISC and BRCA1-A complex member 1	BABAM1		1	1	1	1	1	0	0	1	1	1	1	1	1	1	1	1	1	0	0	1	1	1	1	1	1	1	0	0	0	0	0	0	0	0	0	0	0	16248000
Transcription initiation factor TFIID subunit 6	TAF6		3	3	2	1	2	2	1	1	2	3	3	2	3	2	2	1	2	2	1	1	2	3	3	2	3	2	34180000	0	0	29177000	0	0	39955000	33118000	50000000	0	43100000	0
Tubulin-specific chaperone D	TBCD		12	12	5	9	8	7	8	6	6	6	5	8	8	6	5	9	8	7	8	6	6	6	5	8	8	6	170750000	172410000	185550000	221040000	223120000	251550000	174550000	186870000	187700000	193030000	205420000	258630000
Serine/threonine-protein kinase SMG1	SMG1		11	11	7	8	5	5	6	6	5	3	1	3	4	4	7	8	5	5	6	6	5	3	1	3	4	4	144490000	112480000	139340000	95093000	120860000	100820000	78044000	105660000	0	105890000	72540000	105110000
Cytoplasmic dynein 1 light intermediate chain 2	DYNC1LI2		7	7	6	5	7	6	5	3	2	4	2	4	5	4	6	5	7	6	5	3	2	4	2	4	5	4	72874000	34083000	69413000	50313000	70993000	45173000	42525000	48208000	37790000	42007000	46985000	51639000
Transmembrane and coiled-coil domain-containing protein 1	TMCO1		1	1	1	0	0	0	0	0	1	0	0	0	0	0	1	0	0	0	0	0	1	0	0	0	0	0	0	0	0	0	0	0	0	0	0	0	0	0
	FLII		15	1	12	11	12	7	8	10	6	6	4	4	7	8	1	1	1	1	1	1	1	1	0	1	1	0	0	0	0	0	0	0	0	0	0	0	36014000	0
28S ribosomal protein S7, mitochondrial	MRPS7		2	2	1	1	1	0	1	0	1	1	0	1	2	2	1	1	1	0	1	0	1	1	0	1	2	2	0	0	0	0	0	0	0	0	0	0	0	23352000
Uncharacterized protein C17orf62	C17orf62		1	1	0	0	0	0	0	0	0	0	1	0	0	0	0	0	0	0	0	0	0	0	1	0	0	0	0	0	0	0	0	0	0	0	24296000	0	0	0
Male-specific lethal 1 homolog	MSL1		5	5	4	4	3	0	5	3	4	3	2	3	3	4	4	4	3	0	5	3	4	3	2	3	3	4	58462000	42561000	72846000	0	29030000	37973000	57097000	69530000	66166000	40382000	52876000	41447000
Probable ATP-dependent RNA helicase DDX5	DDX5		49	37	41	40	40	40	35	39	41	40	32	38	38	36	31	30	29	28	25	30	30	30	23	28	27	27	4493300000	4297900000	4116100000	5015200000	4100000000	3931300000	7103000000	7265300000	8297200000	5458200000	5039300000	5582400000
Ribosomal protein L19;60S ribosomal protein L19	RPL19		16	16	11	12	11	15	13	14	14	13	6	13	15	12	11	12	11	15	13	14	14	13	6	13	15	12	1229400000	1342500000	1042400000	1965400000	1512800000	1474400000	1052400000	1006000000	893640000	1184000000	1135600000	1209000000
Rho GDP-dissociation inhibitor 1	ARHGDIA		4	4	4	4	4	4	3	4	4	3	3	3	3	3	4	4	4	4	3	4	4	3	3	3	3	3	110140000	151830000	120600000	140840000	119830000	105540000	136280000	117070000	115620000	109010000	144510000	123470000
Serine/arginine-rich splicing factor 1	SRSF1		10	9	7	8	6	5	6	5	6	7	3	5	8	4	6	7	5	4	5	4	6	7	3	5	7	4	102210000	143770000	189300000	220250000	130880000	197110000	192130000	243520000	254340000	135600000	179250000	202220000
	EIF4A1		13	1	11	11	12	12	9	10	11	11	10	11	11	11	0	0	0	1	0	0	0	0	0	0	0	0	0	0	0	17709000	0	0	0	0	0	0	0	0
Zinc finger and BTB domain-containing protein 14	ZBTB14		1	1	1	1	1	1	1	1	1	1	1	1	1	1	1	1	1	1	1	1	1	1	1	1	1	1	0	0	0	0	0	0	0	0	0	0	0	523940000
Small nuclear ribonucleoprotein-associated protein N;Small nuclear ribonucleoprotein-associated proteins B and B	SNRPN;SNRPB		8	8	5	5	5	5	5	5	5	4	6	4	4	4	5	5	5	5	5	5	5	4	6	4	4	4	303720000	376510000	291740000	247730000	257300000	269160000	380860000	341030000	689940000	315210000	264080000	299650000
Aurora kinase B	AURKB		5	5	3	3	2	3	4	4	5	4	3	3	3	4	3	3	2	3	4	4	5	4	3	3	3	4	75451000	70589000	92211000	148170000	81658000	72395000	71340000	77616000	77850000	52602000	77332000	72300000
60S ribosomal protein L18	RPL18		17	17	13	13	13	14	14	14	13	13	7	11	13	12	13	13	13	14	14	14	13	13	7	11	13	12	4817600000	4144800000	5477300000	6464100000	5708900000	5551300000	6328100000	5637100000	6381100000	4902900000	5522300000	4432200000
SAP30-binding protein	SAP30BP		3	3	2	1	1	1	1	0	3	1	2	1	0	2	2	1	1	1	1	0	3	1	2	1	0	2	18371000	0	0	0	0	0	23392000	0	55641000	0	0	18724000
Trafficking protein particle complex subunit 8	TRAPPC8		4	4	4	3	3	0	4	2	0	1	1	1	0	1	4	3	3	0	4	2	0	1	1	1	0	1	87485000	84166000	76745000	0	69818000	81781000	0	0	0	0	0	0
	TANC2		2	1	1	1	1	2	1	1	1	1	1	1	1	1	0	0	0	1	0	0	0	0	0	0	0	0	0	0	0	0	0	0	0	0	0	0	0	0
YTH domain-containing protein 1	YTHDC1		12	12	8	9	8	9	9	10	11	12	6	12	11	8	8	9	8	9	9	10	11	12	6	12	11	8	329590000	335360000	358960000	248140000	398460000	258810000	347630000	428710000	189270000	331540000	323000000	334000000
Myotubularin-related protein 4	MTMR4		3	2	1	1	2	2	2	2	1	1	2	1	2	2	0	0	1	1	1	1	0	0	1	0	1	1	0	0	0	0	0	0	0	0	0	0	0	41972000
Fatty aldehyde dehydrogenase	ALDH3A2		2	2	1	0	0	0	0	1	1	0	0	0	1	1	1	0	0	0	0	1	1	0	0	0	1	1	0	0	0	0	0	0	0	0	0	0	0	9804700
Myosin regulatory light chain 12A;Myosin regulatory light chain 12B;Myosin regulatory light polypeptide 9	MYL12A;MYL12B;MYL9		8	8	6	6	6	4	6	6	6	5	6	6	6	6	6	6	6	4	6	6	6	5	6	6	6	6	1135200000	971670000	931590000	428570000	782710000	846340000	568890000	534810000	1145000000	930140000	654540000	791340000
BUB3-interacting and GLEBS motif-containing protein ZNF207	ZNF207		9	9	8	6	8	4	4	5	7	6	4	7	6	8	8	6	8	4	4	5	7	6	4	7	6	8	339210000	348170000	343200000	318680000	340230000	343570000	625380000	783990000	1339700000	537600000	473060000	452600000
Non-specific protein-tyrosine kinase;Tyrosine-protein kinase Yes	YES1		8	5	4	3	6	3	4	6	3	3	3	3	5	5	3	2	4	2	1	3	1	1	1	1	3	3	89952000	82013000	81836000	0	118820000	160690000	107220000	115780000	99857000	131990000	130080000	125340000
Lethal(2) giant larvae protein homolog 2	LLGL2		4	4	2	2	0	1	0	3	3	3	2	2	2	2	2	2	0	1	0	3	3	3	2	2	2	2	0	0	0	0	0	194760000	0	0	0	0	0	0
	HELZ		23	1	9	10	11	5	5	9	12	12	11	14	14	12	1	0	1	0	0	0	1	1	1	1	1	1	0	0	0	0	0	0	0	0	0	0	0	8476100
Fanconi anemia group J protein	BRIP1		2	2	2	2	2	1	2	2	1	2	1	1	2	1	2	2	2	1	2	2	1	2	1	1	2	1	0	0	0	0	0	0	0	0	0	0	49479000	0
Vascular endothelial zinc finger 1	VEZF1		1	1	1	0	1	1	1	1	1	1	0	0	1	1	1	0	1	1	1	1	1	1	0	0	1	1	0	0	0	0	0	0	0	0	0	0	0	15628000
Cullin-4B	CUL4B		16	7	12	12	10	7	9	8	13	12	9	9	8	10	6	7	4	3	5	3	6	5	3	4	4	4	64169000	41959000	78175000	49434000	74171000	64464000	43769000	47229000	53048000	42188000	54431000	49771000
Mothers against decapentaplegic homolog;Mothers against decapentaplegic homolog 4	SMAD4		1	1	1	1	1	1	1	1	0	0	1	0	0	0	1	1	1	1	1	1	0	0	1	0	0	0	0	0	0	0	0	0	0	0	25214000	0	0	0
Katanin p60 ATPase-containing subunit A-like 2	KATNAL2		1	1	1	1	1	1	1	1	1	1	1	1	1	1	1	1	1	1	1	1	1	1	1	1	1	1	757690000	792090000	738020000	873520000	738240000	771020000	237670000	291060000	0	0	362530000	358190000
Protein syndesmos	NUDT16L1		6	6	4	3	3	1	1	2	5	5	5	4	4	4	4	3	3	1	1	2	5	5	5	4	4	4	68994000	70866000	76178000	0	0	95023000	126870000	103970000	116890000	124480000	112660000	79211000
	ASXL3		1	1	1	0	1	0	0	0	1	1	0	0	0	0	1	0	1	0	0	0	1	1	0	0	0	0	0	0	0	0	0	0	0	1861500	0	0	0	0
Proprotein convertase subtilisin/kexin type 4	PCSK4		1	1	1	1	1	1	1	1	1	1	1	1	1	1	1	1	1	1	1	1	1	1	1	1	1	1	0	0	0	0	0	0	0	0	0	0	0	40953000
Formin-like protein 1	FMNL1		3	3	3	2	3	2	1	2	1	2	1	1	2	2	3	2	3	2	1	2	1	2	1	1	2	2	27622000	40624000	31728000	57607000	0	41860000	0	26593000	0	0	0	52371000
Lon protease homolog, mitochondrial	LONP1		9	9	7	4	6	6	5	4	5	3	4	2	5	5	7	4	6	6	5	4	5	3	4	2	5	5	87416000	102210000	117440000	207430000	83790000	106170000	161700000	112040000	68662000	94498000	131000000	148210000
	TRIM16		1	1	0	0	0	0	0	0	0	0	1	0	0	0	0	0	0	0	0	0	0	0	1	0	0	0	0	0	0	0	0	0	0	0	0	0	0	0
26S proteasome non-ATPase regulatory subunit 8	PSMD8		4	4	3	2	1	2	1	1	3	3	4	3	3	2	3	2	1	2	1	1	3	3	4	3	3	2	0	38992000	0	0	0	0	42427000	0	0	38988000	43635000	40515000
Bifunctional arginine demethylase and lysyl-hydroxylase JMJD6	JMJD6		8	8	4	3	4	4	5	3	3	5	3	3	4	3	4	3	4	4	5	3	3	5	3	3	4	3	79843000	91456000	79565000	120610000	91599000	85338000	119810000	103480000	106570000	115910000	70621000	84000000
DAZ-associated protein 1	DAZAP1		7	7	2	3	2	2	3	3	2	3	4	4	3	2	2	3	2	2	3	3	2	3	4	4	3	2	216220000	188310000	182740000	255870000	172310000	165600000	375820000	303330000	342820000	361260000	251520000	279110000
Signal transducer and activator of transcription;Signal transducer and activator of transcription 5A	STAT5A		12	2	8	9	9	7	9	9	5	6	4	7	5	6	1	1	1	1	1	2	0	0	0	0	0	0	0	0	0	0	0	56439000	0	0	0	0	0	0
Tubulin-folding cofactor B	TBCB		7	7	5	6	6	4	6	6	1	2	3	2	5	3	5	6	6	4	6	6	1	2	3	2	5	3	103670000	121800000	164550000	110050000	118210000	114170000	0	66170000	62190000	101490000	104700000	0
Glutaryl-CoA dehydrogenase, mitochondrial	GCDH		1	1	1	1	1	0	0	0	0	1	0	0	1	1	1	1	1	0	0	0	0	1	0	0	1	1	0	0	0	0	0	0	0	0	0	0	0	19645000
Envoplakin	EVPL		6	6	2	3	2	2	3	4	1	3	0	4	2	2	2	3	2	2	3	4	1	3	0	4	2	2	0	0	0	0	0	37869000	0	0	0	0	0	0
39S ribosomal protein L4, mitochondrial	MRPL4		1	1	1	1	1	1	1	1	1	1	1	1	1	1	1	1	1	1	1	1	1	1	1	1	1	1	0	0	0	0	0	0	0	0	0	0	0	21737000
CXXC-type zinc finger protein 1	CXXC1		2	2	1	1	1	1	1	1	1	1	2	1	1	1	1	1	1	1	1	1	1	1	2	1	1	1	0	0	0	0	0	0	0	0	12153000	0	0	0
	EIF3G		4	1	3	3	2	2	2	2	2	2	1	2	2	2	0	0	0	0	0	0	0	0	0	0	1	0	0	0	0	0	0	0	0	0	0	0	0	0
Microtubule-associated protein RP/EB family member 2	MAPRE2		4	4	4	3	4	4	3	2	2	2	3	2	2	3	4	3	4	4	3	2	2	2	3	2	2	3	61126000	104780000	30597000	41864000	62305000	0	0	24640000	50713000	34790000	75334000	59813000
	C17orf99		1	1	0	1	0	0	0	0	0	0	0	0	0	0	0	1	0	0	0	0	0	0	0	0	0	0	0	0	0	0	0	0	0	0	0	0	0	0
Uncharacterized protein C17orf85	C17orf85		1	1	0	1	0	0	0	0	1	1	1	1	1	0	0	1	0	0	0	0	1	1	1	1	1	0	0	0	0	0	0	0	0	0	0	0	7841400	0
Synaptogyrin-2	SYNGR2		3	1	3	2	1	1	1	2	1	2	1	1	1	0	1	1	0	0	0	0	0	0	0	0	0	0	93607000	62160000	0	0	0	0	0	36186000	0	0	0	0
Nucleoporin SEH1	SEH1L		3	3	1	1	0	0	1	2	0	0	1	0	1	0	1	1	0	0	1	2	0	0	1	0	1	0	0	0	0	0	0	67660000	0	0	0	0	0	0
Zinc finger and BTB domain-containing protein 48	ZBTB48		1	1	1	1	1	1	0	1	0	1	0	1	1	1	1	1	1	1	0	1	0	1	0	1	1	1	0	0	0	0	0	0	0	0	0	0	0	29740000
Beclin-1	BECN1		1	1	1	1	1	0	1	1	1	1	0	0	1	0	1	1	1	0	1	1	1	1	0	0	1	0	0	0	0	0	0	0	0	0	0	0	16744000	0
	NCLN		11	1	7	5	5	4	5	4	10	6	7	8	7	5	0	0	0	0	1	0	1	0	1	1	1	0	0	0	0	0	0	0	0	0	0	0	13630000	0
	SYNGR2		3	1	2	1	1	1	1	2	1	2	1	1	1	1	0	0	0	0	0	0	0	0	0	0	0	1	0	0	0	0	0	0	0	0	0	0	0	27284000
Transmembrane protein 256	TMEM256		1	1	0	1	1	0	1	0	0	1	1	1	1	0	0	1	1	0	1	0	0	1	1	1	1	0	0	0	0	0	0	0	0	0	0	0	39109000	0
Proteasome assembly chaperone 2	PSMG2		5	5	4	4	4	4	3	3	4	4	3	4	4	4	4	4	4	4	3	3	4	4	3	4	4	4	150450000	142880000	133310000	135870000	143510000	121610000	114290000	132370000	97429000	192610000	143840000	153440000
	TPM4		15	1	12	13	12	9	12	13	11	11	5	11	10	11	0	1	0	0	1	1	0	0	0	0	0	1	0	0	0	0	0	0	0	0	0	0	0	5070500
Spindle and kinetochore-associated protein 1	SKA1		3	3	2	1	2	2	2	1	0	0	0	0	1	0	2	1	2	2	2	1	0	0	0	0	1	0	0	0	0	0	23750000	0	0	0	0	0	0	0
Vacuole membrane protein 1	VMP1		1	1	0	1	0	1	0	0	0	0	0	0	0	0	0	1	0	1	0	0	0	0	0	0	0	0	0	0	0	14458000	0	0	0	0	0	0	0	0
SUMO-activating enzyme subunit 2	UBA2		4	4	1	2	1	0	2	1	1	3	0	1	1	1	1	2	1	0	2	1	1	3	0	1	1	1	0	0	0	0	0	0	0	75675000	0	0	0	0
Protein YIF1B	YIF1B		2	2	2	1	1	1	1	1	1	1	1	0	0	2	2	1	1	1	1	1	1	1	1	0	0	2	57299000	0	0	0	0	0	0	0	0	0	0	57955000
Niemann-Pick C1 protein	NPC1		3	3	0	2	1	0	0	0	0	0	1	0	1	2	0	2	1	0	0	0	0	0	1	0	1	2	0	0	0	0	0	0	0	0	0	0	0	38196000
	DAND5		1	1	0	0	0	1	0	1	0	0	0	0	0	0	0	0	0	1	0	1	0	0	0	0	0	0	0	0	0	0	0	47482000	0	0	0	0	0	0
Tyrosine-protein phosphatase non-receptor type;Tyrosine-protein phosphatase non-receptor type 2	PTPN2		5	5	3	3	3	3	3	4	1	2	0	2	2	3	3	3	3	3	3	4	1	2	0	2	2	3	494420000	284090000	391340000	0	183990000	351960000	0	0	0	0	0	519240000
GTPase Era, mitochondrial	ERAL1		1	1	0	0	1	0	0	1	1	0	1	0	1	0	0	0	1	0	0	1	1	0	1	0	1	0	0	0	0	0	0	0	0	0	0	0	35230000	0
Ubiquitin carboxyl-terminal hydrolase;Ubiquitin carboxyl-terminal hydrolase 32	USP32		4	4	4	2	0	1	0	1	1	1	1	1	3	2	4	2	0	1	0	1	1	1	1	1	3	2	43400000	0	0	0	0	0	0	0	0	0	24077000	25689000
Ribonuclease P protein subunit p29	POP4		4	4	2	2	1	3	2	2	2	2	2	2	2	2	2	2	1	3	2	2	2	2	2	2	2	2	51963000	28157000	0	21768000	39109000	22588000	30793000	36531000	0	28076000	0	30860000
	MATK		1	1	0	0	0	0	0	0	1	0	0	0	0	0	0	0	0	0	0	0	1	0	0	0	0	0	0	0	0	0	0	0	0	0	0	0	0	0
Non-specific protein-tyrosine kinase;Megakaryocyte-associated tyrosine-protein kinase	MATK		2	1	2	2	2	2	2	2	2	2	0	2	2	2	1	1	1	1	1	1	1	1	0	1	1	1	0	0	0	0	0	0	0	0	0	0	0	9278500
Phenylalanine--tRNA ligase alpha subunit	FARSA		12	12	7	7	8	5	8	6	7	8	4	7	8	10	7	7	8	5	8	6	7	8	4	7	8	10	364200000	291610000	271540000	235170000	292450000	312870000	289000000	254290000	244780000	272420000	304720000	280460000
Eukaryotic translation initiation factor 3 subunit K	EIF3K		6	6	6	5	6	4	5	5	3	2	1	0	4	3	6	5	6	4	5	5	3	2	1	0	4	3	243550000	343030000	358340000	349920000	404320000	399410000	173660000	161750000	0	0	185770000	173260000
	MUM1		1	1	1	0	0	0	0	0	0	0	0	0	0	0	1	0	0	0	0	0	0	0	0	0	0	0	0	0	0	0	0	0	0	0	0	0	0	0
Dual specificity protein phosphatase 3	DUSP3		1	1	1	1	1	1	1	1	1	1	0	1	0	1	1	1	1	1	1	1	1	1	0	1	0	1	0	0	48784000	68549000	49844000	35087000	0	48400000	0	0	0	0
Zinc finger CCHC domain-containing protein 2	ZCCHC2		2	2	1	1	1	0	1	1	1	1	0	1	1	2	1	1	1	0	1	1	1	1	0	1	1	2	0	0	0	0	0	0	0	0	0	0	0	5706600
	ASNSD1		2	2	1	1	2	1	2	2	0	1	1	1	1	1	1	1	2	1	2	2	0	1	1	1	1	1	0	0	0	0	79086000	0	0	0	0	0	0	0
UPF0711 protein C18orf21	C18orf21		1	1	0	1	1	1	0	1	0	1	1	1	1	1	0	1	1	1	0	1	0	1	1	1	1	1	0	0	0	0	0	0	0	0	0	0	0	1912100
Serine--tRNA ligase, mitochondrial	SARS2		3	3	1	2	2	0	0	0	2	2	2	2	1	2	1	2	2	0	0	0	2	2	2	2	1	2	0	0	28268000	0	0	0	0	0	0	21942000	0	0
	WIZ		14	2	8	8	6	5	9	8	9	8	8	10	9	9	0	0	0	0	1	1	1	1	1	1	1	1	182060000	215850000	128620000	274880000	188770000	171580000	290580000	236100000	250680000	227740000	283290000	231560000
Coatomer subunit epsilon	COPE		14	14	11	13	13	10	12	12	9	10	6	11	12	11	11	13	13	10	12	12	9	10	6	11	12	11	1008200000	1150000000	1068400000	1225300000	956500000	1057900000	1121300000	928600000	1042800000	941150000	940360000	1087300000
Persulfide dioxygenase ETHE1, mitochondrial	ETHE1		1	1	0	1	0	1	1	1	1	1	0	1	1	1	0	1	0	1	1	1	1	1	0	1	1	1	0	0	0	0	0	0	0	0	0	0	0	16361000
General transcription factor IIF subunit 1	GTF2F1		1	1	1	0	0	0	0	0	1	0	1	0	1	1	1	0	0	0	0	0	1	0	1	0	1	1	0	0	0	0	0	0	0	0	0	0	0	1455800
Amino acid transporter;Neutral amino acid transporter B(0)	SLC1A5		7	7	5	3	4	5	4	5	3	4	4	3	4	4	5	3	4	5	4	5	3	4	4	3	4	4	133330000	194810000	0	179990000	171410000	209770000	172980000	153250000	230370000	246500000	215240000	215850000
Prostate tumor-overexpressed gene 1 protein	PTOV1		2	2	2	1	2	1	2	2	0	0	1	0	1	1	2	1	2	1	2	2	0	0	1	0	1	1	0	0	0	0	0	28859000	0	0	0	0	0	0
Zinc finger CCCH domain-containing protein 4	ZC3H4		10	10	4	6	6	4	7	5	7	7	7	6	7	7	4	6	6	4	7	5	7	7	7	6	7	7	135740000	123930000	197350000	104600000	135320000	85535000	235650000	223010000	126930000	123820000	144960000	118910000
PIH1 domain-containing protein 1	PIH1D1		5	5	5	3	5	2	2	5	3	2	2	2	3	3	5	3	5	2	2	5	3	2	2	2	3	3	129020000	105040000	103960000	0	126830000	104960000	90356000	103530000	0	88311000	113540000	99991000
60S ribosomal protein L13a	RPL13A;RPL13a		20	20	13	13	13	18	17	16	14	14	9	13	15	12	13	13	13	18	17	16	14	14	9	13	15	12	3493700000	3442400000	3438800000	4530500000	4582500000	3908700000	3010000000	3623400000	3448300000	3530200000	3662200000	3924900000
Interferon regulatory factor 3	IRF3		2	2	2	2	2	2	2	2	1	1	0	2	2	1	2	2	2	2	2	2	1	1	0	2	2	1	0	55651000	73955000	0	0	0	0	0	0	68310000	49084000	0
AP-2 complex subunit sigma	AP2S1		4	4	3	2	2	1	2	3	3	2	3	0	2	3	3	2	2	1	2	3	3	2	3	0	2	3	101050000	99491000	90690000	0	104000000	82725000	97570000	72314000	164050000	0	87538000	73829000
Protein Smaug homolog 2	SAMD4B		7	7	4	3	4	2	4	1	3	2	1	3	4	2	4	3	4	2	4	1	3	2	1	3	4	2	0	0	28395000	70488000	0	0	28660000	0	0	48023000	57739000	0
	HNRNPM		26	1	22	23	20	22	20	25	22	23	19	20	22	20	0	1	0	1	0	1	0	1	1	1	1	0	0	0	0	0	0	0	0	0	0	0	27598000	0
Homer protein homolog 3	HOMER3		1	1	1	0	1	0	0	0	0	0	0	0	0	0	1	0	1	0	0	0	0	0	0	0	0	0	0	0	16566000	0	0	0	0	0	0	0	0	0
Immunity-related GTPase family Q protein	IRGQ		1	1	1	1	1	1	1	1	1	1	1	1	1	1	1	1	1	1	1	1	1	1	1	1	1	1	29978000	14066000	39537000	27666000	19482000	32092000	15285000	21405000	23221000	31150000	51293000	6168500
Rho guanine nucleotide exchange factor 1	ARHGEF1		20	20	13	15	16	12	12	17	11	14	8	12	9	14	13	15	16	12	12	17	11	14	8	12	9	14	525830000	422350000	425820000	324810000	325340000	375400000	344150000	275360000	384790000	302970000	411990000	323090000
40S ribosomal protein S5;40S ribosomal protein S5, N-terminally processed	RPS5		5	5	4	4	4	4	3	3	4	5	4	4	4	4	4	4	4	4	3	3	4	5	4	4	4	4	325690000	318630000	305980000	624980000	381870000	359510000	470440000	420890000	393150000	460110000	391770000	323880000
D-amino acid oxidase activator	DAOA		1	1	1	1	1	1	1	1	0	0	0	0	1	0	1	1	1	1	1	1	0	0	0	0	1	0	0	0	0	0	0	0	0	0	0	0	30917000	0
Unconventional myosin-IXb	MYO9B		16	16	7	9	6	7	11	12	5	4	4	6	9	6	7	9	6	7	11	12	5	4	4	6	9	6	166370000	259100000	225720000	171670000	231100000	171920000	99752000	70742000	100800000	91406000	164300000	89862000
	ZNF414		1	1	1	1	1	1	1	1	1	1	1	1	1	1	1	1	1	1	1	1	1	1	1	1	1	1	2764300	0	11505000	0	3260800	2289800	3621300	3238000	11675000	2855300	3762900	0
ATP-dependent Clp protease proteolytic subunit;ATP-dependent Clp protease proteolytic subunit, mitochondrial	CLPP		5	5	3	3	4	2	4	4	3	3	0	3	2	2	3	3	4	2	4	4	3	3	0	3	2	2	75807000	79607000	68108000	82801000	90001000	73007000	65981000	85367000	0	46464000	0	86829000
DNA polymerase;DNA polymerase delta catalytic subunit	POLD1		34	34	27	24	24	19	21	24	21	21	17	20	20	23	27	24	24	19	21	24	21	21	17	20	20	23	1344400000	1318100000	1109100000	1175000000	1133900000	1146800000	1222000000	1229000000	756270000	1132700000	1192300000	1112000000
SH3KBP1-binding protein 1	SHKBP1		8	6	8	6	6	2	6	4	4	5	2	5	4	6	6	5	4	2	5	4	3	4	1	3	2	4	158760000	173440000	124490000	82343000	134090000	126820000	133130000	113720000	0	141620000	140330000	155060000
SURP and G-patch domain-containing protein 2	SUGP2		37	37	28	28	29	20	27	29	30	34	22	32	28	31	28	28	29	20	27	29	30	34	22	32	28	31	1039400000	992880000	993370000	999000000	1213300000	1065800000	1494200000	1615200000	1733600000	1387600000	1328800000	1375500000
Platelet-activating factor acetylhydrolase IB subunit gamma	PAFAH1B3		2	2	1	2	0	1	1	0	1	0	1	1	1	1	1	2	0	1	1	0	1	0	1	1	1	1	0	39225000	0	0	0	0	0	0	0	0	0	0
Alkyldihydroxyacetonephosphate synthase, peroxisomal	AGPS		4	4	2	1	3	3	3	1	3	2	1	2	2	0	2	1	3	3	3	1	3	2	1	2	2	0	44246000	0	36324000	43301000	52263000	0	61381000	35630000	0	0	48498000	0
Kinesin-like protein KIF2A	KIF2A		17	13	13	12	10	10	12	11	11	11	8	11	12	12	9	8	6	7	9	7	7	7	7	7	8	8	329860000	346770000	380330000	288800000	270540000	300850000	268970000	329440000	299010000	295630000	306340000	292630000
ATP-dependent RNA helicase DDX39A	DDX39A		19	7	13	14	13	12	12	14	15	13	14	15	13	14	4	3	4	2	2	3	4	3	5	4	2	3	1247500000	1373800000	1263100000	1624300000	1223800000	1188300000	1392700000	1461100000	1557700000	1470900000	1221600000	1283500000
PDZ and LIM domain protein 1	PDLIM1		15	15	10	11	10	9	10	9	7	8	8	9	8	7	10	11	10	9	10	9	7	8	8	9	8	7	965670000	1223400000	1213000000	1935400000	1740500000	1755200000	803590000	859950000	542990000	989550000	1177300000	969700000
Cytosolic acyl coenzyme A thioester hydrolase	ACOT7		11	11	11	9	9	6	7	9	6	8	4	7	8	8	11	9	9	6	7	9	6	8	4	7	8	8	278590000	282250000	245280000	273780000	244810000	265290000	314320000	276050000	349260000	315910000	310950000	304120000
HCLS1-associated protein X-1	HAX1		7	7	3	3	5	5	4	4	5	4	3	5	4	4	3	3	5	5	4	4	5	4	3	5	4	4	80143000	104830000	91324000	74481000	81833000	94650000	74499000	96096000	84220000	118810000	87892000	101580000
AH receptor-interacting protein	AIP		10	10	8	8	7	7	7	8	6	7	3	8	9	7	8	8	7	7	7	8	6	7	3	8	9	7	270030000	310060000	291530000	258610000	296160000	235510000	336370000	337510000	251030000	332870000	366430000	335990000
GTP-binding protein 1	GTPBP1		8	8	5	5	6	4	5	6	3	3	1	5	5	6	5	5	6	4	5	6	3	3	1	5	5	6	157570000	179650000	119370000	176470000	125560000	115240000	177060000	122740000	0	151220000	160190000	139760000
Syntaxin-binding protein 3	STXBP3		10	10	7	6	6	5	6	7	4	5	8	6	7	6	7	6	6	5	6	7	4	5	8	6	7	6	193070000	180810000	161220000	207470000	210940000	216770000	143000000	139010000	192200000	186050000	247020000	170400000
AP-3 complex subunit beta-1	AP3B1		24	24	18	18	18	15	14	19	14	16	16	14	16	14	18	18	18	15	14	19	14	16	16	14	16	14	690390000	805680000	659320000	480560000	639630000	675280000	737540000	629780000	529270000	701890000	626630000	699310000
NF-kappa-B inhibitor epsilon	NFKBIE		3	3	2	2	1	2	1	1	1	1	0	0	0	1	2	2	1	2	1	1	1	1	0	0	0	1	9658200	0	0	13860000	0	0	0	0	0	0	0	0
26S proteasome non-ATPase regulatory subunit 11	PSMD11		14	14	7	8	7	8	9	10	10	6	3	6	6	6	7	8	7	8	9	10	10	6	3	6	6	6	230020000	224640000	173710000	214020000	256280000	213660000	196710000	181040000	180140000	154230000	195360000	152880000
26S proteasome non-ATPase regulatory subunit 12	PSMD12		10	10	7	5	4	4	3	3	3	6	7	6	3	7	7	5	4	4	3	3	3	6	7	6	3	7	149940000	151280000	134230000	142400000	160590000	120450000	154770000	149770000	162130000	145320000	133850000	137610000
E3 SUMO-protein ligase CBX4	CBX4		8	8	5	4	5	5	5	6	5	5	3	5	4	3	5	4	5	5	5	6	5	5	3	5	4	3	90478000	86412000	102020000	88732000	102790000	83327000	74495000	101600000	115420000	63559000	77031000	79291000
Membrane-associated progesterone receptor component 1	PGRMC1		3	3	2	1	2	2	0	2	1	2	1	1	1	1	2	1	2	2	0	2	1	2	1	1	1	1	0	0	0	0	0	0	0	30114000	0	0	0	0
Transcription elongation factor SPT5	SUPT5H		39	39	28	26	25	20	20	23	31	29	25	27	25	27	28	26	25	20	20	23	31	29	25	27	25	27	963520000	1030400000	989860000	971080000	941830000	1002800000	1536200000	1652600000	1149100000	1168600000	1199200000	1135800000
Transcription initiation factor TFIID subunit 4	TAF4		6	6	2	3	4	2	2	3	4	3	2	2	2	3	2	3	4	2	2	3	4	3	2	2	2	3	0	0	0	0	0	0	64766000	69572000	0	0	0	0
DNA fragmentation factor subunit alpha	DFFA		5	5	3	3	4	2	3	3	2	3	2	3	2	3	3	3	4	2	3	3	2	3	2	3	2	3	70203000	74982000	53114000	84737000	77389000	94760000	60513000	67420000	57086000	108300000	75405000	64686000
Huntingtin-interacting protein 1	HIP1		8	8	6	7	6	4	6	5	4	3	2	2	4	6	6	7	6	4	6	5	4	3	2	2	4	6	164730000	147220000	141830000	322840000	244680000	234320000	137120000	115610000	113200000	197630000	101670000	93211000
Chloride intracellular channel protein 1	CLIC1		10	10	8	8	7	6	7	7	7	7	5	7	7	7	8	8	7	6	7	7	7	7	5	7	7	7	645290000	643400000	574180000	671530000	546970000	606500000	589200000	480090000	456220000	478660000	446790000	462630000
Eukaryotic translation initiation factor 3 subunit F	EIF3F		12	12	11	9	10	10	10	12	11	11	9	11	11	9	11	9	10	10	10	12	11	11	9	11	11	9	1355400000	1491400000	1526100000	1076200000	1423200000	1276000000	1434800000	1343500000	1360800000	1254600000	1286600000	1338500000
NEDD4-like E3 ubiquitin-protein ligase WWP2	WWP2		3	3	2	3	2	1	1	3	1	1	1	1	3	3	2	3	2	1	1	3	1	1	1	1	3	3	0	11505000	27984000	0	0	13483000	0	0	0	0	16957000	19040000
Cell division cycle 7-related protein kinase	CDC7		1	1	1	1	1	1	1	1	1	1	0	1	1	1	1	1	1	1	1	1	1	1	0	1	1	1	0	0	0	0	0	0	0	0	0	0	0	8503800
Pyruvate dehydrogenase protein X component, mitochondrial	PDHX		3	3	1	0	1	2	1	1	2	1	1	1	1	2	1	0	1	2	1	1	2	1	1	1	1	2	0	0	0	24466000	0	0	25625000	0	0	0	0	21998000
LINE-1 retrotransposable element ORF2 protein;Reverse transcriptase;Endonuclease			1	1	1	1	0	1	1	1	0	1	0	1	0	1	1	1	0	1	1	1	0	1	0	1	0	1	0	0	0	0	0	0	0	0	0	0	0	15311000
Importin-5	IPO5		46	44	32	31	33	25	28	29	33	30	28	31	35	32	31	30	31	25	27	27	31	28	26	29	33	30	2467100000	2530700000	2170600000	1494300000	2006300000	2105300000	2758500000	2514100000	2393300000	2809000000	2682900000	2458700000
DNA-directed RNA polymerase, mitochondrial	POLRMT		6	6	1	3	2	3	1	1	3	2	3	1	0	3	1	3	2	3	1	1	3	2	3	1	0	3	0	41994000	42624000	65702000	0	0	64745000	0	0	0	0	0
Eukaryotic elongation factor 2 kinase	EEF2K		3	3	2	0	2	1	2	2	0	0	2	2	0	0	2	0	2	1	2	2	0	0	2	2	0	0	20079000	0	15063000	0	20510000	0	0	0	0	0	0	0
Histone deacetylase complex subunit SAP18	SAP18		9	9	6	6	6	3	5	6	6	5	4	5	4	6	6	6	6	3	5	6	6	5	4	5	4	6	252670000	156210000	299200000	171020000	225050000	179920000	141350000	146930000	353070000	156870000	176340000	133260000
Insulin-like growth factor 2 mRNA-binding protein 3	IGF2BP3		18	16	14	13	17	13	13	12	13	14	11	13	11	12	12	11	15	11	11	10	12	13	10	12	10	11	548950000	563570000	516100000	607760000	544260000	662050000	723680000	742340000	549020000	765290000	734380000	682720000
Dynamin-1-like protein	DNM1L		40	4	32	32	27	28	29	28	24	23	19	23	27	25	4	4	3	2	2	3	2	2	3	4	3	3	1859900000	2105000000	1887900000	1634900000	2014100000	2041600000	1698800000	1503000000	1525300000	1885200000	1912600000	1898500000
RNA 3-terminal phosphate cyclase	RTCA		5	5	4	2	2	1	3	2	2	2	1	1	3	3	4	2	2	1	3	2	2	2	1	1	3	3	65330000	0	0	0	66869000	0	91816000	84923000	0	0	89651000	84801000
Phosphatidylinositol 4-phosphate 3-kinase C2 domain-containing subunit alpha	PIK3C2A		16	16	8	9	7	4	5	8	6	7	8	6	7	6	8	9	7	4	5	8	6	7	8	6	7	6	109130000	120650000	111930000	105090000	104860000	143150000	113380000	121760000	151180000	107180000	132120000	104390000
Cytochrome c oxidase subunit NDUFA4	NDUFA4		2	2	2	2	2	1	2	2	2	2	2	2	2	2	2	2	2	1	2	2	2	2	2	2	2	2	68095000	67184000	89894000	0	93115000	55769000	95951000	94865000	118830000	82997000	81019000	78930000
26S proteasome non-ATPase regulatory subunit 14	PSMD14		7	7	5	4	5	5	5	6	5	6	3	5	5	6	5	4	5	5	5	6	5	6	3	5	5	6	395700000	411690000	395690000	379340000	335860000	329300000	534620000	449540000	185060000	531710000	414200000	490370000
Importin subunit alpha-4	KPNA3		8	5	5	4	7	4	3	4	5	6	5	3	4	3	3	2	4	3	2	2	3	3	3	2	2	2	166760000	165230000	144080000	147230000	150380000	168660000	131170000	124940000	159670000	146730000	131560000	153570000
Probable ubiquitin carboxyl-terminal hydrolase FAF-Y	USP9Y		42	1	36	37	36	23	30	34	30	34	29	33	33	31	0	0	0	0	0	1	0	0	0	0	1	0	0	0	0	0	0	0	0	0	0	0	14108000	0
B-cell CLL/lymphoma 9 protein	BCL9		2	2	0	0	1	0	1	0	2	1	1	1	1	2	0	0	1	0	1	0	2	1	1	1	1	2	0	0	0	0	0	0	0	0	0	0	0	13865000
von Willebrand factor A domain-containing protein 5A	VWA5A		6	6	4	5	4	3	2	1	4	2	1	4	3	3	4	5	4	3	2	1	4	2	1	4	3	3	65603000	73053000	42253000	68679000	61885000	0	73178000	48310000	0	60269000	38957000	64331000
Syntenin-1	SDCBP		7	7	6	6	6	3	7	6	4	3	3	4	4	5	6	6	6	3	7	6	4	3	3	4	4	5	200250000	127520000	133470000	164560000	93558000	112320000	133090000	136110000	127200000	161220000	117620000	125440000
U3 small nucleolar ribonucleoprotein protein MPP10	MPHOSPH10		5	5	2	3	4	4	0	2	1	2	0	1	1	2	2	3	4	4	0	2	1	2	0	1	1	2	0	0	37155000	138410000	0	32905000	0	39755000	0	0	0	34007000
Nucleolar protein 56	NOP56		29	29	18	20	23	25	22	18	19	18	11	18	18	19	18	20	23	25	22	18	19	18	11	18	18	19	1035700000	1114100000	1022300000	3347400000	1035100000	1328600000	1642900000	1397200000	1101100000	1168200000	1448000000	1016000000
Importin subunit alpha-3	KPNA4		5	2	3	3	4	1	1	2	4	4	3	3	3	2	1	1	1	0	0	0	2	1	1	2	1	1	0	24810000	0	0	0	0	31027000	0	148750000	31762000	0	0
Serine/threonine-protein phosphatase 6 catalytic subunit;Serine/threonine-protein phosphatase 6 catalytic subunit, N-terminally processed	PPP6C		8	8	6	5	7	6	4	5	6	6	5	6	6	6	6	5	7	6	4	5	6	6	5	6	6	6	475490000	468540000	426970000	513460000	451050000	452290000	357030000	389520000	325640000	354140000	371300000	427960000
Acetyl-CoA carboxylase 2;Biotin carboxylase	ACACB		50	33	31	31	31	23	28	25	38	37	29	31	34	31	15	16	16	10	14	12	23	22	16	17	18	17	994650000	1035400000	920950000	925770000	776480000	901700000	1730800000	1611500000	1578200000	1767100000	1311600000	1620800000
Pyridoxal kinase	PDXK		6	6	5	2	6	4	4	6	4	5	3	5	4	4	5	2	6	4	4	6	4	5	3	5	4	4	111430000	109490000	122900000	179600000	119210000	133250000	170260000	186480000	241600000	147470000	202590000	212300000
AT-rich interactive domain-containing protein 1A	ARID1A		54	52	36	32	37	25	31	34	41	47	33	39	38	37	35	31	36	25	30	33	40	46	31	38	37	36	1531800000	1489400000	1436700000	1292900000	1480800000	1263600000	2782000000	2828900000	2674100000	2058300000	1910300000	2046700000
Transmembrane protein 194A	TMEM194A		2	2	1	1	1	1	2	1	1	1	0	0	1	0	1	1	1	1	2	1	1	1	0	0	1	0	0	0	0	0	59806000	0	0	0	0	0	0	0
Thioredoxin domain-containing protein 9	TXNDC9		2	2	1	2	2	0	0	0	1	1	1	2	0	0	1	2	2	0	0	0	1	1	1	2	0	0	0	0	0	0	0	0	0	0	0	36069000	0	0
TRAF-type zinc finger domain-containing protein 1	TRAFD1		7	7	5	6	5	6	5	5	4	4	5	5	4	4	5	6	5	6	5	5	4	4	5	5	4	4	140750000	154740000	127890000	148190000	146300000	192800000	100950000	109870000	119100000	115540000	109020000	132910000
Citron Rho-interacting kinase	CIT		21	21	8	9	7	18	10	7	6	6	4	4	4	6	8	9	7	18	10	7	6	6	4	4	4	6	89575000	130860000	182600000	806140000	119540000	105250000	60238000	81222000	58664000	113790000	132710000	53631000
Eukaryotic translation initiation factor 1A, X-chromosomal;Eukaryotic translation initiation factor 1A, Y-chromosomal	EIF1AX;EIF1AY		5	2	2	3	3	0	3	1	2	2	2	1	1	3	1	1	1	0	1	1	1	1	1	0	0	1	61440000	57055000	62394000	0	61883000	0	44765000	55809000	0	0	0	58554000
AP-3 complex subunit delta-1	AP3D1		26	26	15	17	18	14	14	14	14	13	16	11	15	12	15	17	18	14	14	14	14	13	16	11	15	12	636310000	557320000	590710000	634840000	645310000	566490000	621710000	675660000	506580000	686460000	496920000	658790000
Segment polarity protein dishevelled homolog DVL-2	DVL2		11	9	7	8	7	5	8	8	5	9	7	8	10	9	6	7	6	4	7	7	5	7	6	6	8	7	188190000	157760000	257810000	125820000	288500000	194090000	133310000	214220000	265240000	201230000	210330000	186050000
Chromodomain-helicase-DNA-binding protein 1	CHD1		9	6	7	4	5	4	2	4	7	4	2	5	5	6	4	3	3	2	1	2	5	2	0	2	3	4	54287000	27720000	109250000	46452000	54377000	13631000	50024000	82543000	0	43759000	110990000	38089000
Histone-lysine N-methyltransferase 2D	KMT2D		20	20	10	10	10	7	7	8	11	15	10	9	9	10	10	10	10	7	7	8	11	15	10	9	9	10	156080000	188940000	306650000	75813000	173890000	152920000	295890000	223510000	132710000	182090000	264510000	162790000
Inositol monophosphatase 2	IMPA2		3	3	3	1	2	2	2	1	2	1	1	1	1	1	3	1	2	2	2	1	2	1	1	1	1	1	82324000	0	59822000	0	67441000	0	0	0	0	0	0	0
Programmed cell death protein 5	PDCD5		5	5	5	4	5	2	5	5	2	2	2	3	2	1	5	4	5	2	5	5	2	2	2	3	2	1	102140000	90838000	95257000	152740000	99787000	93687000	35799000	20413000	83826000	51454000	59593000	121330000
Protein arginine N-methyltransferase 5;Protein arginine N-methyltransferase 5, N-terminally processed	PRMT5		25	25	20	21	21	19	17	20	17	14	16	16	19	18	20	21	21	19	17	20	17	14	16	16	19	18	2561400000	2686500000	2362300000	1685600000	2173500000	2382100000	2279500000	2180100000	2110400000	2633100000	2189600000	2229300000
Na(+)/H(+) exchange regulatory cofactor NHE-RF1	SLC9A3R1		3	3	3	3	3	2	2	3	2	2	3	3	2	2	3	3	3	2	2	3	2	2	3	3	2	2	63014000	62438000	54888000	52979000	83052000	63964000	57093000	53216000	45801000	66615000	61632000	53768000
Transcription elongation regulator 1	TCERG1		15	15	5	8	7	5	5	5	10	10	6	11	10	11	5	8	7	5	5	5	10	10	6	11	10	11	114750000	168870000	94588000	92860000	61401000	138570000	363030000	216350000	155760000	154410000	293600000	190210000
Kinetochore protein NDC80 homolog	NDC80		12	12	9	8	7	4	8	9	6	4	1	5	5	6	9	8	7	4	8	9	6	4	1	5	5	6	130230000	150210000	138700000	189050000	155190000	147280000	87898000	118900000	0	127270000	153960000	129330000
Transportin-2	TNPO2		6	1	5	5	6	5	5	5	5	4	2	5	4	5	0	0	1	0	1	0	0	0	0	0	0	0	0	0	0	0	35918000	0	0	0	0	0	0	0
DNA-directed RNA polymerase III subunit RPC1	POLR3A		5	5	1	1	1	1	1	1	4	3	2	2	2	3	1	1	1	1	1	1	4	3	2	2	2	3	0	0	0	0	0	0	44997000	57084000	0	38699000	53406000	46222000
Proteasome subunit alpha type-7;Proteasome subunit alpha type-7-like	PSMA7;PSMA8		9	9	8	9	8	7	6	8	7	8	5	8	7	6	8	9	8	7	6	8	7	8	5	8	7	6	371190000	414420000	416300000	401950000	463430000	363910000	581310000	439190000	488560000	415360000	418840000	419430000
Secretory carrier-associated membrane protein 3	SCAMP3		7	7	6	6	6	6	6	6	6	5	5	6	6	6	6	6	6	6	6	6	6	5	5	6	6	6	555720000	483660000	517750000	542700000	675120000	547260000	508260000	435430000	476540000	460420000	390140000	405020000
Transcription regulator protein BACH1	BACH1		6	6	3	4	4	2	4	3	3	4	2	4	4	4	3	4	4	2	4	3	3	4	2	4	4	4	83037000	98740000	81844000	85868000	75433000	78915000	94347000	81404000	77781000	79389000	75369000	102910000
Interferon-induced protein with tetratricopeptide repeats 3	IFIT3		10	10	8	7	5	4	3	7	7	6	3	6	7	7	8	7	5	4	3	7	7	6	3	6	7	7	100550000	128260000	146560000	127770000	105190000	108330000	126420000	132620000	142660000	162070000	180980000	149650000
Microsomal glutathione S-transferase 3	MGST3		5	5	4	4	4	3	4	3	3	3	3	3	4	3	4	4	4	3	4	3	3	3	3	3	4	3	525510000	535180000	447040000	243270000	412100000	418040000	542590000	406480000	671580000	381660000	333830000	473790000
Gem-associated protein 2	GEMIN2		8	8	5	5	6	4	5	7	7	5	3	6	5	6	5	5	6	4	5	7	7	5	3	6	5	6	225840000	249890000	231690000	233970000	240390000	216150000	316200000	315300000	354240000	313950000	282880000	337220000
Tax1-binding protein 3	TAX1BP3		2	2	2	2	2	1	1	1	1	0	0	1	0	0	2	2	2	1	1	1	1	0	0	1	0	0	0	0	34480000	0	0	0	0	0	0	0	0	0
PDZ domain-containing protein GIPC1	GIPC1		3	3	1	1	2	2	2	1	2	0	2	1	2	1	1	1	2	2	2	1	2	0	2	1	2	1	0	0	20133000	74877000	75379000	0	0	0	0	0	0	0
Inhibitor of nuclear factor kappa-B kinase subunit beta	IKBKB		12	11	8	9	7	7	10	8	6	5	4	9	7	7	7	8	6	6	9	7	5	4	3	8	6	6	149870000	142590000	135460000	167070000	175050000	211610000	158510000	169230000	138060000	140950000	212780000	144360000
Mitochondrial import inner membrane translocase subunit Tim23;Putative mitochondrial import inner membrane translocase subunit Tim23B	TIMM23;TIMM23B		6	6	4	5	3	2	4	5	5	5	2	5	4	5	4	5	3	2	4	5	5	5	2	5	4	5	194780000	185680000	128220000	156820000	204120000	178320000	303580000	268460000	256230000	286820000	279310000	221100000
Histone acetyltransferase type B catalytic subunit	HAT1		8	8	5	5	5	3	5	5	5	6	4	6	7	4	5	5	5	3	5	5	5	6	4	6	7	4	423580000	414170000	386270000	407230000	432210000	420310000	549010000	525810000	593070000	584070000	690070000	563010000
Peripheral plasma membrane protein CASK	CASK		11	11	7	5	9	3	7	4	3	7	4	4	6	5	7	5	9	3	7	4	3	7	4	4	6	5	140560000	105580000	142690000	102860000	147140000	130640000	0	106520000	116600000	129420000	105500000	115650000
Cytochrome b-c1 complex subunit 8	UQCRQ		1	1	1	1	1	1	1	1	1	1	0	0	0	0	1	1	1	1	1	1	1	1	0	0	0	0	0	0	0	0	0	0	0	25660000	0	0	0	0
Hepatocyte growth factor-regulated tyrosine kinase substrate	HGS		33	33	25	28	27	19	28	26	22	19	16	24	26	24	25	28	27	19	28	26	22	19	16	24	26	24	2791300000	2664600000	2814000000	2044600000	2483800000	2987200000	1804000000	1863300000	2098300000	2316700000	2247800000	2197300000
Ras-related protein Rab-7L1	RAB29		3	2	1	1	1	1	1	2	3	2	2	2	3	3	0	0	0	0	0	1	2	1	1	1	2	2	0	0	0	0	0	0	40339000	0	0	0	0	47928000
Protein phosphatase 1 regulatory subunit 12A	PPP1R12A		57	56	43	46	44	45	44	46	40	37	27	42	47	42	42	45	43	44	43	45	39	36	26	41	46	41	3507800000	4177000000	3861400000	3610300000	4075900000	3966500000	2602300000	2633900000	3870500000	3142700000	3777300000	3403700000
Cyclin-G-associated kinase	GAK		20	20	16	14	15	15	16	16	12	9	6	12	15	12	16	14	15	15	16	16	12	9	6	12	15	12	713720000	584480000	778000000	626680000	791030000	700820000	624580000	553130000	341780000	689340000	841670000	756650000
Antizyme inhibitor 1	AZIN1		1	1	1	0	1	0	0	0	0	0	0	1	0	0	1	0	1	0	0	0	0	0	0	1	0	0	0	0	0	0	0	0	0	0	0	14038000	0	0
Exportin-1	XPO1		42	42	28	30	29	21	25	25	32	25	27	32	27	28	28	30	29	21	25	25	32	25	27	32	27	28	1998300000	1978000000	2008700000	1680800000	1701000000	2133600000	1950800000	1940200000	2214100000	2054600000	2131700000	2191600000
Zinc finger protein 609	ZNF609		36	36	26	21	26	17	22	22	24	24	16	25	19	25	26	21	26	17	22	22	24	24	16	25	19	25	822670000	844240000	682340000	707710000	746540000	581230000	1171700000	1158600000	734770000	935100000	1041300000	966060000
PDZ domain-containing protein 2;Processed PDZ domain-containing protein 2	PDZD2		1	1	0	0	0	0	0	1	0	0	0	0	0	0	0	0	0	0	0	1	0	0	0	0	0	0	0	0	0	0	0	0	0	0	0	0	0	0
Spectrin beta chain, non-erythrocytic 2	SPTBN2		36	22	24	24	25	23	22	23	15	11	14	13	19	14	13	14	14	14	13	12	9	6	8	5	13	8	245700000	208360000	266210000	190060000	304460000	288280000	201040000	189380000	142180000	185900000	200990000	173390000
Plexin-B2	PLXNB2		10	10	7	4	7	5	5	7	2	4	3	4	6	2	7	4	7	5	5	7	2	4	3	4	6	2	90440000	86265000	103760000	121740000	107620000	107790000	70178000	119430000	129780000	91934000	122060000	86428000
U2 snRNP-associated SURP motif-containing protein	U2SURP		37	37	29	29	27	25	29	24	31	32	19	30	31	32	29	29	27	25	29	24	31	32	19	30	31	32	2417300000	2432800000	2337200000	1555200000	2115100000	2203500000	3709300000	3470800000	2634600000	3222500000	3028800000	2898000000
Histone-lysine N-methyltransferase SETD1A	SETD1A		11	11	6	6	6	5	8	7	6	6	6	5	6	4	6	6	6	5	8	7	6	6	6	5	6	4	106180000	118710000	118820000	90292000	109090000	98356000	185670000	208610000	176140000	182060000	123740000	141260000
Uncharacterized protein KIAA0355	KIAA0355		2	2	0	0	0	0	2	0	0	0	0	1	0	0	0	0	0	0	2	0	0	0	0	1	0	0	0	0	0	0	97153000	0	0	0	0	0	0	0
Kinesin-like protein KIF3B;Kinesin-like protein KIF3B, N-terminally processed;Kinesin-like protein;Kinesin-like protein KIF3C	KIF3B;KIF3C		4	2	3	2	3	1	3	2	1	2	2	2	2	1	2	1	2	0	2	1	0	0	0	0	0	0	0	0	0	0	29088000	0	0	0	0	0	0	0
Phosphoribosylformylglycinamidine synthase	PFAS		27	27	23	23	22	22	20	22	19	18	16	20	24	22	23	23	22	22	20	22	19	18	16	20	24	22	1055700000	1162800000	1080900000	1209300000	1087600000	1200800000	1559600000	1426100000	1363500000	1617000000	1692100000	1678200000
Serine/threonine-protein phosphatase 6 regulatory ankyrin repeat subunit A	ANKRD28		21	20	12	14	13	8	15	12	14	14	8	12	12	13	11	14	12	7	14	11	14	13	8	12	12	12	473420000	451410000	440710000	327050000	439420000	423390000	305670000	329240000	257400000	398130000	397890000	375520000
Rho guanine nucleotide exchange factor 11	ARHGEF11		17	17	9	8	8	7	8	10	5	2	5	4	6	9	9	8	8	7	8	10	5	2	5	4	6	9	191490000	122580000	157600000	151450000	163960000	194850000	114270000	105250000	115640000	147700000	173500000	159390000
Inhibitor of nuclear factor kappa-B kinase subunit alpha	CHUK		11	10	9	7	8	5	8	7	5	5	5	8	6	7	8	6	7	4	7	6	4	4	4	7	5	6	176820000	171560000	137150000	181620000	169710000	162850000	122290000	105950000	192830000	202170000	167760000	151100000
U6 snRNA-associated Sm-like protein LSm1	LSM1		2	2	2	2	2	2	1	2	0	0	0	0	0	0	2	2	2	2	1	2	0	0	0	0	0	0	0	0	0	28849000	0	0	0	0	0	0	0	0
Sphingolipid delta(4)-desaturase DES1	DEGS1		3	3	2	1	3	3	2	1	3	2	0	2	3	3	2	1	3	3	2	1	3	2	0	2	3	3	100890000	0	76401000	108140000	99049000	0	144360000	132280000	0	120320000	145280000	196820000
Actin-related protein 2/3 complex subunit 1B	ARPC1B		7	7	5	4	6	5	5	7	5	3	4	3	4	4	5	4	6	5	5	7	5	3	4	3	4	4	189570000	175240000	177580000	223690000	221400000	220140000	240430000	111220000	174970000	122570000	134610000	139590000
Actin-related protein 2/3 complex subunit 2	ARPC2		6	6	4	3	4	5	3	4	2	1	1	2	3	2	4	3	4	5	3	4	2	1	1	2	3	2	84087000	96229000	78218000	81834000	90811000	121070000	110840000	0	0	82954000	56599000	73139000
Actin-related protein 2/3 complex subunit 3	ARPC3		5	5	4	4	4	5	4	4	4	4	2	3	4	3	4	4	4	5	4	4	4	4	2	3	4	3	167040000	140640000	183870000	171570000	165030000	214610000	140310000	91663000	60882000	126180000	103600000	93646000
DNA-directed RNA polymerases I and III subunit RPAC1	POLR1C		8	8	6	7	7	5	7	6	6	5	4	5	8	6	6	7	7	5	7	6	6	5	4	5	8	6	291490000	256830000	180240000	225340000	229830000	190990000	243450000	277690000	196750000	277100000	196860000	229660000
Transcription intermediary factor 1-alpha	TRIM24		9	8	2	4	4	2	4	3	5	4	4	4	3	4	2	3	4	2	3	2	4	4	4	4	3	4	0	32942000	55980000	26678000	15965000	0	48533000	58187000	35043000	42516000	0	0
Axin-1	AXIN1		4	4	1	3	1	3	3	2	1	1	0	2	2	1	1	3	1	3	3	2	1	1	0	2	2	1	0	38285000	40539000	36675000	35467000	37343000	0	0	0	0	32814000	0
Prefoldin subunit 6	PFDN6		9	9	4	8	6	7	6	6	6	7	1	5	8	7	4	8	6	7	6	6	6	7	1	5	8	7	282470000	384880000	281000000	425350000	472110000	490110000	284440000	320890000	0	285510000	460580000	321120000
WD repeat-containing protein 46	WDR46		6	5	3	3	3	6	4	3	3	3	2	4	5	2	3	3	3	5	3	3	3	3	1	4	4	2	63441000	67683000	82076000	193130000	55926000	87704000	113220000	60477000	48829000	55867000	68372000	58360000
NF-kappa-B-repressing factor	NKRF		35	35	20	21	21	21	20	22	24	26	20	21	23	19	20	21	21	21	20	22	24	26	20	21	23	19	1351200000	1303600000	1235300000	1329500000	1482500000	1478500000	1710100000	1690400000	1201600000	1451900000	1373200000	1461600000
Protein CASC3	CASC3		11	11	6	8	6	4	5	7	6	8	7	6	7	4	6	8	6	4	5	7	6	8	7	6	7	4	147480000	162380000	240290000	165150000	202330000	165820000	183110000	129070000	369730000	130560000	152630000	154140000
Surfeit locus protein 4	SURF4		4	4	3	3	2	1	3	2	3	3	2	3	2	3	3	3	2	1	3	2	3	3	2	3	2	3	227320000	131370000	0	0	191140000	208220000	138050000	170310000	223810000	132410000	94002000	157600000
Ataxin-7	ATXN7		3	3	3	2	3	2	3	3	1	2	1	2	2	2	3	2	3	2	3	3	1	2	1	2	2	2	19571000	14671000	34181000	0	35036000	14163000	0	24082000	0	18855000	29157000	29369000
Serine palmitoyltransferase 1	SPTLC1		14	14	12	11	12	8	9	11	10	10	8	9	11	9	12	11	12	8	9	11	10	10	8	9	11	9	923140000	843800000	725000000	660580000	736850000	739770000	791630000	628860000	810710000	807970000	701020000	650400000
Serine palmitoyltransferase 2	SPTLC2		6	6	4	1	2	3	3	2	1	1	0	1	2	0	4	1	2	3	3	2	1	1	0	1	2	0	112760000	0	0	0	0	0	0	0	0	0	0	0
Fanconi anemia group G protein	FANCG		2	2	2	1	1	0	2	1	1	0	2	1	0	1	2	1	1	0	2	1	1	0	2	1	0	1	0	0	0	0	0	0	0	0	59179000	0	0	0
UDP-N-acetylglucosamine--peptide N-acetylglucosaminyltransferase 110 kDa subunit	OGT		40	40	31	35	32	25	34	33	31	33	26	34	29	26	31	35	32	25	34	33	31	33	26	34	29	26	2169700000	2197500000	2049900000	1501100000	1893900000	2029300000	2190000000	2181300000	1958900000	2056200000	2213300000	2094800000
Phosphomannomutase 2;Phosphomannomutase	PMM2		7	7	7	5	5	3	4	5	2	2	2	3	4	4	7	5	5	3	4	5	2	2	2	3	4	4	136530000	149020000	129390000	178230000	119390000	120420000	113240000	103150000	0	95533000	107780000	101880000
E3 ubiquitin-protein ligase Midline-1	MID1		9	9	4	5	4	4	6	4	4	5	0	4	3	5	4	5	4	4	6	4	4	5	0	4	3	5	72999000	71679000	63447000	86815000	84470000	73799000	91382000	84475000	0	76121000	0	92425000
Protein phosphatase 1G	PPM1G		15	15	15	12	13	10	12	12	10	12	8	10	12	11	15	12	13	10	12	12	10	12	8	10	12	11	567260000	529150000	568650000	607110000	719850000	572340000	593730000	631790000	505520000	469390000	596830000	538510000
Fanconi anemia group A protein	FANCA		3	3	1	0	0	1	2	2	1	1	1	0	0	0	1	0	0	1	2	2	1	1	1	0	0	0	0	0	0	0	21830000	0	0	0	0	0	0	0
Eukaryotic translation initiation factor 3 subunit D	EIF3D		18	18	17	17	17	11	16	17	14	15	11	14	14	14	17	17	17	11	16	17	14	15	11	14	14	14	1392300000	1645600000	1503700000	1475200000	1365500000	1571000000	1564400000	1262300000	1541600000	1168200000	1282700000	1247700000
Histone deacetylase 3	HDAC3		7	6	5	4	5	4	4	4	5	6	5	4	4	5	4	4	4	4	3	4	5	5	5	4	3	4	96086000	113300000	89412000	101940000	87116000	99194000	184500000	194760000	129760000	158070000	148720000	185780000
Nuclear valosin-containing protein-like	NVL		7	6	4	5	5	2	5	4	4	5	3	5	5	4	4	5	5	2	5	4	4	5	3	5	5	4	102600000	88380000	70948000	94357000	78162000	88045000	104770000	98564000	118380000	85977000	73615000	99524000
Importin-8	IPO8		11	10	8	7	7	6	4	5	5	4	7	7	3	7	7	6	6	5	4	5	5	3	6	6	3	6	172850000	196170000	139890000	162770000	183690000	155310000	152160000	208120000	113480000	182960000	152820000	165080000
Monocarboxylate transporter 4	SLC16A3		10	10	8	8	7	4	6	8	5	7	8	3	4	4	8	8	7	4	6	8	5	7	8	3	4	4	539460000	342160000	405690000	209470000	253620000	483670000	253950000	245610000	1057200000	185230000	168330000	146130000
DNA-directed RNA polymerase I subunit RPA34	CD3EAP		2	2	2	2	2	1	2	1	1	1	1	1	2	2	2	2	2	1	2	1	1	1	1	1	2	2	0	0	0	0	0	0	0	0	0	0	0	141830000
Actin-related protein 2/3 complex subunit 5	ARPC5		2	2	2	1	2	1	1	1	1	2	1	1	1	1	2	1	2	1	1	1	1	2	1	1	1	1	96341000	0	0	0	0	0	0	0	0	0	0	0
Period circadian protein homolog 1	PER1		9	9	5	5	4	6	4	4	5	7	4	3	8	5	5	5	4	6	4	4	5	7	4	3	8	5	96205000	97838000	107490000	125550000	112780000	118790000	128450000	128000000	152330000	134260000	148960000	104860000
RING finger protein 113A	RNF113A		6	6	3	1	4	2	4	2	2	3	2	4	3	2	3	1	4	2	4	2	2	3	2	4	3	2	55593000	0	78460000	49882000	73535000	0	49061000	49354000	0	37527000	49146000	50005000
Pre-mRNA-splicing factor ATP-dependent RNA helicase DHX15	DHX15		41	40	29	32	30	27	29	30	33	30	29	30	31	30	28	31	29	26	28	29	32	29	28	29	30	29	3040200000	3294300000	3087200000	2554700000	3004700000	3112400000	4431200000	4916400000	3385300000	4131300000	4571700000	3406700000
mRNA cap guanine-N7 methyltransferase	RNMT		9	9	8	7	9	6	8	9	6	7	4	5	7	6	8	7	9	6	8	9	6	7	4	5	7	6	210320000	276180000	193590000	198850000	210350000	243190000	226490000	275510000	185810000	260520000	226490000	232800000
Zinc finger ZZ-type and EF-hand domain-containing protein 1	ZZEF1		20	19	16	18	14	9	9	14	10	6	4	12	14	8	16	18	14	9	9	14	10	6	4	12	14	8	278770000	227760000	210880000	311600000	288570000	288800000	157640000	138390000	77393000	190710000	264590000	235200000
TELO2-interacting protein 1 homolog	TTI1		4	4	3	3	2	3	2	3	2	2	2	3	3	3	3	3	2	3	2	3	2	2	2	3	3	3	0	67919000	0	77258000	85511000	0	61872000	49374000	62686000	68893000	67507000	70721000
Ribosomal RNA-processing protein 8	RRP8		13	13	9	10	12	6	11	11	10	10	10	9	7	8	9	10	12	6	11	11	10	10	10	9	7	8	366500000	406960000	379870000	382530000	440970000	423930000	374980000	365920000	346500000	430010000	359820000	368540000
E3 ubiquitin-protein ligase Praja-2	PJA2		5	5	2	4	3	3	3	2	3	3	4	3	2	3	2	4	3	3	3	2	3	3	4	3	2	3	77922000	83949000	105810000	38421000	63033000	57941000	45601000	57745000	35116000	72031000	47786000	54440000
U4/U6 small nuclear ribonucleoprotein Prp4	PRPF4		11	11	4	7	5	10	7	5	6	9	6	8	8	7	4	7	5	10	7	5	6	9	6	8	8	7	130140000	178660000	147360000	253680000	258610000	169130000	300270000	222730000	172220000	214310000	194100000	225000000
D-3-phosphoglycerate dehydrogenase	PHGDH		27	27	18	23	21	25	23	22	21	21	15	20	26	21	18	23	21	25	23	22	21	21	15	20	26	21	2665900000	2634700000	2318200000	3213400000	2784100000	3448600000	3154800000	2882600000	2997900000	4784700000	4812200000	4094400000
26S proteasome non-ATPase regulatory subunit 3	PSMD3		30	30	23	20	22	20	22	24	23	20	17	20	23	20	23	20	22	20	22	24	23	20	17	20	23	20	1321100000	1207700000	1165900000	1005300000	1204900000	1227000000	1683400000	1534100000	1622100000	1424400000	1462000000	1521600000
Bifunctional 3-phosphoadenosine 5-phosphosulfate synthase 1;Sulfate adenylyltransferase;Adenylyl-sulfate kinase	PAPSS1		9	9	6	7	7	2	8	5	5	4	4	5	7	4	6	7	7	2	8	5	5	4	4	5	7	4	171480000	103300000	180010000	169570000	210570000	152490000	220140000	181880000	81991000	103820000	194650000	138560000
Centromere/kinetochore protein zw10 homolog	ZW10		11	11	8	7	8	6	8	5	4	3	2	4	6	6	8	7	8	6	8	5	4	3	2	4	6	6	158060000	152110000	150550000	249540000	170890000	174750000	195210000	125110000	108060000	192730000	191260000	132330000
Beta-1,4-galactosyltransferase 5	B4GALT5		1	1	0	0	0	0	0	0	0	1	0	0	0	0	0	0	0	0	0	0	0	1	0	0	0	0	0	0	0	0	0	0	0	0	0	0	0	0
U4/U6.U5 tri-snRNP-associated protein 1	SART1		10	10	6	5	6	5	4	4	6	6	5	5	6	6	6	5	6	5	4	4	6	6	5	5	6	6	95162000	119420000	100770000	78081000	76599000	90531000	165910000	149180000	157370000	142860000	120060000	93069000
Zinc finger and BTB domain-containing protein 43	ZBTB43		2	2	0	0	0	0	0	1	1	1	1	0	1	1	0	0	0	0	0	1	1	1	1	0	1	1	0	0	0	0	0	0	0	0	22075000	0	0	0
Centriolar coiled-coil protein of 110 kDa	CCP110		8	8	5	6	4	2	6	4	5	5	1	2	4	3	5	6	4	2	6	4	5	5	1	2	4	3	72635000	62975000	53290000	104230000	72958000	93662000	65657000	53738000	0	45088000	81573000	56977000
Mitogen-activated protein kinase kinase kinase 7	MAP3K7		7	1	7	6	4	4	6	7	5	6	3	5	5	5	1	1	0	0	1	1	0	1	0	0	0	0	0	0	0	0	0	0	0	14979000	0	0	0	0
Eukaryotic translation elongation factor 1 epsilon-1	EEF1E1;EEF1E1-BLOC1S5		9	9	7	7	6	3	4	4	8	7	6	6	6	5	7	7	6	3	4	4	8	7	6	6	6	5	527460000	544790000	597910000	268160000	722750000	504080000	498410000	385170000	605460000	407740000	424770000	470510000
Receptor-interacting serine/threonine-protein kinase 2	RIPK2		11	11	10	9	8	7	7	9	9	8	5	7	10	7	10	9	8	7	7	9	9	8	5	7	10	7	230420000	300090000	271360000	326090000	242290000	290150000	263510000	223200000	220130000	285490000	251760000	288510000
WD repeat-containing protein 62	WDR62		10	10	7	8	7	4	7	7	5	5	3	5	9	6	7	8	7	4	7	7	5	5	3	5	9	6	212620000	232060000	218760000	158110000	197650000	195080000	134450000	162890000	193020000	207410000	167660000	163090000
Heterogeneous nuclear ribonucleoprotein R	HNRNPR		37	29	31	33	29	30	25	30	32	32	26	30	29	31	23	26	22	22	18	23	25	25	19	24	23	25	3070600000	3212100000	2863100000	3393400000	2278500000	2634600000	4403000000	4035200000	4811600000	3683500000	2843800000	3264800000
U4/U6 small nuclear ribonucleoprotein Prp3	PRPF3		8	8	4	5	4	3	4	3	3	3	2	3	2	2	4	5	4	3	4	3	3	3	2	3	2	2	80253000	77890000	64113000	96352000	60948000	81984000	0	0	0	0	68291000	61306000
Thioredoxin-like protein 1	TXNL1		3	3	2	2	3	3	2	3	2	3	2	3	3	2	2	2	3	3	2	3	2	3	2	3	3	2	267140000	149470000	167150000	83816000	81509000	77644000	91525000	165250000	106640000	299190000	170630000	150580000
ER membrane protein complex subunit 8	EMC8		2	2	1	1	1	2	0	1	1	1	0	1	2	2	1	1	1	2	0	1	1	1	0	1	2	2	0	0	0	0	0	0	0	0	0	0	0	19593000
Histone-lysine N-methyltransferase SUV39H1	SUV39H1		2	2	0	0	0	1	1	1	1	0	0	0	1	1	0	0	0	1	1	1	1	0	0	0	1	1	0	0	0	0	0	0	0	0	0	0	0	6114000
Krueppel-like factor 4	KLF4		3	2	1	2	1	2	3	1	3	3	1	3	3	3	0	1	1	2	2	1	2	2	1	2	2	2	0	47062000	0	47417000	49306000	0	51749000	56050000	0	45069000	54206000	44161000
Band 4.1-like protein 2	EPB41L2		29	0	19	17	16	16	22	23	11	17	10	16	18	19	0	0	0	0	0	0	0	0	0	0	0	0	714100000	629270000	617870000	712230000	819070000	743880000	524450000	403530000	452440000	581900000	542320000	516890000
Density-regulated protein	DENR		3	3	2	1	2	1	1	1	1	1	1	1	1	2	2	1	2	1	1	1	1	1	1	1	1	2	84647000	41039000	65026000	0	39486000	31249000	28325000	37558000	0	82569000	52378000	37332000
Exportin-T	XPOT		26	26	16	13	15	8	15	13	13	15	18	14	15	14	16	13	15	8	15	13	13	15	18	14	15	14	706910000	637080000	588770000	564610000	482070000	603640000	763070000	691280000	1166400000	761160000	608860000	646120000
Mitochondrial import inner membrane translocase subunit TIM44	TIMM44		8	8	5	6	4	3	4	4	1	2	3	2	3	3	5	6	4	3	4	4	1	2	3	2	3	3	68953000	84090000	60874000	0	69939000	58975000	0	0	0	0	93221000	101550000
Pleiotropic regulator 1	PLRG1		14	14	8	6	6	3	2	4	5	8	9	8	5	7	8	6	6	3	2	4	5	8	9	8	5	7	167470000	200600000	160560000	197780000	158970000	189930000	262360000	285990000	327440000	220250000	194240000	186360000
Protein regulator of cytokinesis 1	PRC1		5	5	1	1	1	4	0	1	2	1	0	0	2	1	1	1	1	4	0	1	2	1	0	0	2	1	0	0	0	148060000	0	0	0	0	0	0	0	0
Mitotic checkpoint serine/threonine-protein kinase BUB1	BUB1		3	3	2	1	0	1	2	2	0	0	0	1	1	1	2	1	0	1	2	2	0	0	0	1	1	1	0	0	0	0	0	21346000	0	0	0	0	0	0
Mitotic checkpoint protein BUB3	BUB3		17	17	12	15	14	12	13	14	15	16	13	14	15	14	12	15	14	12	13	14	15	16	13	14	15	14	1416400000	1549500000	1239800000	1438900000	1522300000	1464500000	2235900000	2291600000	2112900000	2141200000	1842700000	1944800000
Alpha-actinin-4	ACTN4		98	43	80	83	79	87	79	85	67	69	59	73	76	69	36	37	35	39	35	37	27	29	24	32	33	31	32580000000	30461000000	32249000000	27768000000	33385000000	39070000000	18466000000	19049000000	23533000000	26545000000	22286000000	22820000000
HIV Tat-specific factor 1	HTATSF1		21	21	13	13	12	9	13	11	9	9	11	11	11	13	13	13	12	9	13	11	9	9	11	11	11	13	516580000	492830000	479630000	678790000	527680000	574720000	562500000	523020000	1216000000	445660000	450450000	437090000
AP-1 complex subunit gamma-1	AP1G1		12	12	9	9	8	7	7	8	3	4	3	4	5	4	9	9	8	7	7	8	3	4	3	4	5	4	111800000	112660000	177060000	145440000	140160000	115760000	106660000	94832000	136310000	88560000	102390000	83853000
Small glutamine-rich tetratricopeptide repeat-containing protein alpha	SGTA		3	3	2	3	1	1	0	1	2	3	1	3	3	2	2	3	1	1	0	1	2	3	1	3	3	2	29212000	26808000	0	0	0	0	26663000	21761000	0	28204000	45487000	26722000
Asparagine--tRNA ligase, cytoplasmic	NARS		10	10	8	8	8	6	6	9	4	5	3	5	4	2	8	8	8	6	6	9	4	5	3	5	4	2	187850000	224570000	157520000	175410000	161360000	200150000	159830000	154780000	202460000	155970000	112600000	96966000
Cleavage and polyadenylation specificity factor subunit 5	NUDT21		15	15	11	12	11	7	9	11	11	11	10	12	11	11	11	12	11	7	9	11	11	11	10	12	11	11	866720000	923840000	841220000	901790000	924520000	797230000	1454100000	1387900000	1371300000	1193900000	960520000	1095500000
LanC-like protein 1	LANCL1		10	10	9	9	9	8	7	8	7	7	4	9	6	6	9	9	9	8	7	8	7	7	4	9	6	6	434560000	499000000	449730000	595540000	478910000	660050000	258080000	219910000	267640000	279560000	331610000	328550000
Striatin	STRN		12	10	8	8	9	5	8	10	8	6	4	5	8	10	6	7	8	4	7	8	7	5	3	5	7	9	207210000	234320000	282390000	263280000	265460000	295690000	236900000	193270000	146140000	208370000	236160000	219870000
U3 small nucleolar RNA-interacting protein 2	RRP9		3	3	1	0	1	3	0	0	1	0	1	0	1	1	1	0	1	3	0	0	1	0	1	0	1	1	0	0	0	97968000	0	0	0	0	0	0	0	0
A-kinase anchor protein 8	AKAP8		20	20	11	12	10	11	12	11	17	15	14	14	16	16	11	12	10	11	12	11	17	15	14	14	16	16	255350000	278650000	318400000	447490000	285140000	304250000	711650000	704730000	872380000	656530000	581320000	634640000
Calumenin	CALU		4	4	3	2	3	1	1	3	2	3	1	2	2	2	3	2	3	1	1	3	2	3	1	2	2	2	49988000	0	54083000	0	0	47339000	52674000	41779000	0	46062000	0	44212000
Putative adenosylhomocysteinase 2	AHCYL1		11	11	9	10	9	7	8	10	5	7	6	6	8	9	9	10	9	7	8	10	5	7	6	6	8	9	421380000	489320000	421900000	698620000	516280000	532520000	242640000	341540000	281470000	324910000	356920000	386530000
Kinesin-like protein KIF1C	KIF1C		14	10	8	10	9	6	8	8	7	9	6	10	9	8	6	7	6	6	7	7	6	6	3	7	7	6	129650000	173500000	129320000	147020000	157760000	138590000	142030000	126790000	109110000	168820000	136980000	129520000
Origin recognition complex subunit 4	ORC4;ORC4L		2	2	0	0	0	0	0	0	1	0	1	0	0	0	0	0	0	0	0	0	1	0	1	0	0	0	0	0	0	0	0	0	16459000	0	0	0	0	0
Double-strand-break repair protein rad21 homolog	RAD21		14	14	7	5	8	6	8	6	8	9	8	8	7	10	7	5	8	6	8	6	8	9	8	8	7	10	141290000	309660000	236090000	262490000	241320000	222150000	344100000	313120000	164490000	326410000	276330000	324930000
Mediator of RNA polymerase II transcription subunit 14	MED14		15	15	10	8	8	6	5	7	9	7	10	8	10	8	10	8	8	6	5	7	9	7	10	8	10	8	238690000	248230000	178000000	230230000	251910000	173860000	254110000	275050000	230300000	279600000	198630000	239870000
Protocadherin-7	PCDH7		3	3	2	0	1	0	3	2	0	0	0	1	0	0	2	0	1	0	3	2	0	0	0	1	0	0	14766000	0	0	0	19702000	16927000	0	0	0	0	0	0
SWI/SNF-related matrix-associated actin-dependent regulator of chromatin subfamily A member 5	SMARCA5		67	67	49	48	50	45	49	51	52	52	40	54	55	55	49	48	50	45	49	51	52	52	40	54	55	55	4786300000	5440600000	4858600000	5517900000	5143500000	5461600000	6242400000	6516500000	5100100000	5397600000	5565500000	5661100000
C-Jun-amino-terminal kinase-interacting protein 4	SPAG9		43	1	34	35	36	30	34	37	21	23	20	25	26	27	1	1	1	1	1	1	1	1	1	1	1	1	0	0	0	0	0	0	0	0	0	0	0	39549000
Suppression of tumorigenicity 18 protein	ST18		2	2	0	0	1	0	0	0	0	0	0	1	0	0	0	0	1	0	0	0	0	0	0	1	0	0	0	0	0	0	0	0	0	0	0	62054000	0	0
Nucleolar pre-ribosomal-associated protein 1	URB1		29	29	13	12	10	7	7	6	14	13	16	16	11	14	13	12	10	7	7	6	14	13	16	16	11	14	347130000	293990000	275190000	210090000	211830000	196300000	320640000	352610000	448760000	300480000	211220000	284390000
Signal-induced proliferation-associated 1-like protein 3	SIPA1L3		10	9	3	3	3	4	4	1	2	3	3	3	7	6	3	3	3	4	4	1	2	3	2	3	7	5	66160000	54544000	46434000	54810000	0	0	52481000	0	0	44589000	59312000	38115000
Zinc finger C3H1 domain-containing protein	ZFC3H1		18	18	9	7	3	2	8	6	8	12	13	8	12	13	9	7	3	2	8	6	8	12	13	8	12	13	170220000	181560000	200660000	224770000	252780000	240950000	209270000	267610000	356460000	249840000	280220000	288180000
tRNA wybutosine-synthesizing protein 4	LCMT2		4	4	3	1	4	1	2	1	1	1	1	2	2	2	3	1	4	1	2	1	1	1	1	2	2	2	0	0	22820000	0	31749000	0	0	0	0	0	23875000	17028000
Leucine zipper putative tumor suppressor 3	LZTS3		2	2	1	1	0	1	2	1	1	1	1	1	1	0	1	1	0	1	2	1	1	1	1	1	1	0	0	0	0	0	28269000	0	0	0	0	0	0	0
Intron-binding protein aquarius	AQR		14	14	9	7	8	6	7	6	9	7	6	7	7	6	9	7	8	6	7	6	9	7	6	7	7	6	157890000	178950000	154610000	259850000	164870000	209850000	173450000	221870000	199410000	167070000	181560000	135570000
Germinal-center associated nuclear protein	MCM3AP		14	14	6	6	8	7	10	7	10	10	9	10	10	8	6	6	8	7	10	7	10	10	9	10	10	8	148030000	106180000	139980000	138110000	177540000	176290000	196370000	256050000	210300000	128080000	187540000	201210000
Lysine-specific histone demethylase 1A	KDM1A		22	22	16	15	17	9	14	17	17	18	13	16	15	16	16	15	17	9	14	17	17	18	13	16	15	16	578820000	593270000	502110000	497430000	593310000	489850000	682380000	704500000	747540000	586670000	590770000	541840000
TBC1 domain family member 4	TBC1D4		30	30	22	21	22	18	26	24	16	19	11	20	18	18	22	21	22	18	26	24	16	19	11	20	18	18	888420000	1075400000	952010000	848950000	989810000	932630000	671740000	640870000	702070000	696520000	888370000	987260000
PH domain leucine-rich repeat-containing protein phosphatase 1	PHLPP1		2	2	2	2	1	0	2	2	1	2	0	1	2	2	2	2	1	0	2	2	1	2	0	1	2	2	0	0	14825000	0	0	0	10855000	0	0	0	0	0
Phospholipid-transporting ATPase IK	ATP8B3		1	1	0	0	0	0	0	0	0	1	0	0	1	0	0	0	0	0	0	0	0	1	0	0	1	0	0	0	0	0	0	0	0	0	0	0	27772000	0
Fatty acid desaturase 1	FADS1		5	5	4	2	3	4	2	3	2	4	3	3	4	4	4	2	3	4	2	3	2	4	3	3	4	4	70644000	80129000	60502000	89078000	73943000	64349000	90128000	89215000	87795000	94798000	126100000	131630000
Non-syndromic hearing impairment protein 5	DFNA5		7	7	4	3	4	2	3	3	2	2	1	3	3	5	4	3	4	2	3	3	2	2	1	3	3	5	76145000	66868000	78483000	0	90428000	86945000	103740000	45145000	0	0	72844000	113890000
Plexin-C1	PLXNC1		1	1	1	0	0	0	0	0	0	0	0	0	0	0	1	0	0	0	0	0	0	0	0	0	0	0	35912000	0	0	0	0	0	0	0	0	0	0	0
Long-chain-fatty-acid--CoA ligase 4	ACSL4		11	8	6	5	7	6	6	6	6	6	6	6	7	8	4	3	4	4	4	4	4	4	4	5	5	5	170730000	159880000	314830000	222790000	310760000	131550000	107000000	138860000	202190000	150260000	242670000	122870000
Protein O-GlcNAcase	MGEA5		20	20	16	16	16	12	18	15	9	7	7	13	15	13	16	16	16	12	18	15	9	7	7	13	15	13	595960000	600430000	590880000	653150000	610240000	695900000	432490000	388240000	316060000	463610000	524780000	452450000
Adenylate cyclase type 9	ADCY9		7	7	1	2	3	2	5	2	3	3	0	1	5	3	1	2	3	2	5	2	3	3	0	1	5	3	0	34295000	52487000	66049000	91463000	57628000	41032000	69605000	0	0	70297000	57595000
Heterogeneous nuclear ribonucleoprotein Q	SYNCRIP		34	6	27	28	27	21	26	26	24	24	21	24	21	20	4	5	5	3	4	4	5	5	4	4	5	5	1794600000	1826700000	1677300000	1035200000	1002200000	1207000000	1845800000	1618700000	2129800000	1624300000	1408400000	1694800000
Pre-mRNA-processing factor 17	CDC40		6	6	1	2	3	2	2	2	3	3	2	1	3	2	1	2	3	2	2	2	3	3	2	1	3	2	0	38340000	51956000	0	56331000	63602000	185860000	105370000	34333000	0	80986000	51170000
Ran-binding protein 6	RANBP6		4	2	1	1	2	1	2	2	2	2	3	3	2	3	0	0	0	1	1	0	0	0	1	1	0	1	0	0	0	0	0	0	0	0	0	0	0	224430000
GDP-mannose 4,6 dehydratase	GMDS		8	8	5	4	4	3	5	3	4	5	2	5	6	6	5	4	4	3	5	3	4	5	2	5	6	6	151410000	0	136160000	116620000	130560000	99106000	116840000	124440000	0	146340000	130790000	122220000
Cyclin-T1	CCNT1		17	16	11	13	14	9	11	14	13	12	8	12	11	11	11	13	14	9	11	14	13	12	7	12	11	11	469430000	454880000	444040000	432820000	457040000	440330000	575530000	625840000	431970000	480940000	577330000	509180000
Mitotic checkpoint serine/threonine-protein kinase BUB1 beta	BUB1B		27	27	20	19	16	13	15	16	16	14	14	19	19	21	20	19	16	13	15	16	16	14	14	19	19	21	700690000	569820000	726110000	546300000	571880000	548010000	530010000	557850000	513720000	522990000	558660000	581220000
Procollagen-lysine,2-oxoglutarate 5-dioxygenase 3	PLOD3		6	6	4	2	3	2	1	1	2	3	2	4	4	2	4	2	3	2	1	1	2	3	2	4	4	2	39894000	0	0	0	0	0	64066000	60424000	66621000	79723000	54491000	0
Eukaryotic translation initiation factor 4E type 2	EIF4E2		9	6	6	6	5	6	5	3	3	5	6	3	5	6	5	5	5	4	5	3	3	4	4	2	4	5	201120000	216270000	210810000	218710000	212250000	150320000	209480000	220090000	331560000	229590000	268160000	228240000
High affinity cAMP-specific and IBMX-insensitive 3,5-cyclic phosphodiesterase 8A	PDE8A		3	2	1	2	1	1	0	2	0	0	1	1	1	2	1	1	1	0	0	1	0	0	1	1	1	2	0	0	0	0	0	0	0	0	0	0	0	69299000
Perilipin-3	PLIN3		29	29	21	25	24	24	21	21	20	20	18	19	22	20	21	25	24	24	21	21	20	20	18	19	22	20	4138200000	4639300000	4216800000	3500600000	4517500000	4424900000	3465200000	3486000000	2573100000	3621300000	4049000000	3785700000
Cell cycle checkpoint protein RAD1	RAD1		2	2	1	1	1	0	1	0	2	1	1	1	1	1	1	1	1	0	1	0	2	1	1	1	1	1	0	0	0	0	0	0	66715000	0	0	0	0	0
Protein arginine N-methyltransferase 3	PRMT3		8	8	7	5	6	3	6	5	5	4	2	4	5	4	7	5	6	3	6	5	5	4	2	4	5	4	215320000	192320000	174100000	114950000	183070000	173540000	173580000	172900000	121280000	185630000	171970000	177070000
Importin subunit alpha-7	KPNA6		11	5	8	9	10	9	9	8	10	7	6	6	7	7	3	3	4	5	4	3	4	3	1	1	3	2	167460000	194210000	176420000	263570000	182110000	208130000	131050000	148160000	164840000	155360000	170560000	170490000
UDP-glucose 6-dehydrogenase	UGDH		11	11	6	7	7	8	5	5	5	6	3	4	5	7	6	7	7	8	5	5	5	6	3	4	5	7	189600000	162820000	143130000	218660000	168110000	148510000	208650000	194570000	162170000	157440000	154250000	149510000
Sorting nexin-2	SNX2		13	12	10	10	9	10	7	10	10	10	3	11	8	9	10	10	9	9	7	10	10	10	3	11	8	8	207530000	263490000	218640000	329860000	278410000	287960000	207100000	225140000	177220000	242370000	290500000	214590000
General vesicular transport factor p115	USO1		27	26	19	18	22	15	20	19	17	15	11	17	18	15	19	18	22	15	20	19	17	15	10	17	18	15	884670000	802360000	796860000	715210000	792690000	963520000	719200000	655020000	496790000	654280000	700500000	677770000
Thiamine transporter 1	SLC19A2		1	1	0	0	0	0	0	0	1	1	0	1	1	0	0	0	0	0	0	0	1	1	0	1	1	0	0	0	0	0	0	0	0	0	0	0	4811800	0
Target of Myb protein 1	TOM1		3	3	3	1	3	3	1	2	0	0	0	0	2	0	3	1	3	3	1	2	0	0	0	0	2	0	42855000	0	45254000	77219000	0	0	0	0	0	0	49408000	0
Histone H2B type 1-K;Histone H2B type F-S	HIST1H2BK;H2BFS		19	0	9	8	8	19	10	10	10	9	6	9	10	9	0	0	0	0	0	0	0	0	0	0	0	0	2963100000	2472900000	4554100000	88131000000	3052800000	3052700000	3632300000	3704400000	2692500000	3184100000	3548900000	3142000000
6-phosphofructo-2-kinase/fructose-2,6-bisphosphatase 2;6-phosphofructo-2-kinase;Fructose-2,6-bisphosphatase	PFKFB2		8	6	5	6	5	2	4	6	5	6	3	7	5	8	5	5	5	2	4	5	4	4	2	5	5	6	122220000	114960000	108820000	155450000	128390000	145130000	97063000	109620000	134730000	144950000	129430000	138560000
Coiled-coil domain-containing protein 22	CCDC22		7	7	6	5	4	4	6	7	3	1	3	4	3	4	6	5	4	4	6	7	3	1	3	4	3	4	76514000	94743000	52381000	75035000	79872000	86787000	0	0	71888000	73107000	76352000	101500000
Polyglutamine-binding protein 1	PQBP1		3	3	2	2	2	2	2	2	2	3	2	2	3	3	2	2	2	2	2	2	2	3	2	2	3	3	96219000	88960000	116440000	77855000	98222000	83736000	103160000	103150000	72561000	82486000	109210000	110100000
H/ACA ribonucleoprotein complex subunit 4	DKC1		14	14	10	11	12	10	9	10	12	12	7	12	9	9	10	11	12	10	9	10	12	12	7	12	9	9	477720000	365490000	367250000	680290000	342450000	386670000	605220000	598890000	851010000	470470000	443290000	382150000
DnaJ homolog subfamily A member 2	DNAJA2		14	14	9	9	10	5	5	8	7	8	8	8	7	8	9	9	10	5	5	8	7	8	8	8	7	8	485320000	511720000	445720000	285190000	491130000	379450000	528390000	393810000	467820000	434700000	364630000	392690000
Bromodomain-containing protein 4	BRD4		3	3	2	2	2	1	1	1	0	1	1	3	1	1	2	2	2	1	1	1	0	1	1	3	1	1	22919000	22148000	42320000	0	0	0	0	0	0	20786000	0	0
Protein CutA	CUTA		2	2	1	2	2	2	2	2	1	1	1	0	0	1	1	2	2	2	2	2	1	1	1	0	0	1	0	0	0	0	0	109010000	0	0	0	0	0	0
F-box-like/WD repeat-containing protein TBL1X;F-box-like/WD repeat-containing protein TBL1Y	TBL1X;TBL1Y		9	4	3	5	3	3	3	5	5	6	7	5	3	3	2	4	1	0	2	3	3	3	3	3	2	1	62975000	58667000	0	0	93636000	67029000	80911000	92264000	108300000	71222000	76778000	0
Prefoldin subunit 1	PFDN1		5	5	2	3	2	3	4	2	2	2	2	3	3	2	2	3	2	3	4	2	2	2	2	3	3	2	91479000	77662000	72605000	119500000	83277000	84969000	78869000	80749000	85955000	91074000	76425000	0
Protein phosphatase 1 regulatory subunit 11	PPP1R11		1	1	1	1	1	0	1	1	1	1	0	0	0	0	1	1	1	0	1	1	1	1	0	0	0	0	0	0	0	0	0	0	0	26778000	0	0	0	0
Nibrin	NBN		16	16	12	10	10	9	7	11	11	12	4	9	9	10	12	10	10	9	7	11	11	12	4	9	9	10	312720000	254350000	332800000	210020000	317320000	244470000	318050000	350780000	261110000	238330000	316330000	234360000
Keratocan	KERA		1	1	0	0	0	0	0	0	0	0	1	0	0	0	0	0	0	0	0	0	0	0	1	0	0	0	0	0	0	0	0	0	0	0	0	0	0	0
mRNA-capping enzyme;Polynucleotide 5-triphosphatase;mRNA guanylyltransferase	RNGTT		4	4	2	1	1	0	2	2	1	2	1	3	1	1	2	1	1	0	2	2	1	2	1	3	1	1	0	0	0	0	0	0	0	0	0	40632000	0	0
ATP-binding cassette sub-family B member 7, mitochondrial	ABCB7		6	6	6	6	6	3	2	4	3	4	1	5	3	1	6	6	6	3	2	4	3	4	1	5	3	1	113410000	91502000	102060000	97636000	134040000	102750000	142860000	78304000	0	94839000	93398000	0
Microphthalmia-associated transcription factor	MITF		5	5	3	3	2	2	4	2	3	2	0	3	3	1	3	3	2	2	4	2	3	2	0	3	3	1	67279000	101430000	0	0	0	0	0	0	0	0	0	0
Putative tyrosine-protein phosphatase auxilin	DNAJC6		4	4	4	3	3	2	4	3	1	1	0	1	3	3	4	3	3	2	4	3	1	1	0	1	3	3	145630000	119710000	0	0	104040000	110130000	0	0	0	0	139490000	182400000
NEDD4-binding protein 1	N4BP1		4	4	2	1	2	1	1	1	2	2	2	2	3	4	2	1	2	1	1	1	2	2	2	2	3	4	55228000	50602000	49821000	40450000	42368000	35178000	26676000	44805000	40111000	34459000	44408000	0
Rho-associated protein kinase 2	ROCK2		63	57	46	45	48	38	45	45	28	31	25	32	39	36	41	40	43	33	40	41	27	29	24	29	35	33	2144300000	2201600000	2250900000	2420200000	2640300000	2285200000	1384400000	1336200000	941780000	1649700000	1561900000	1695000000
Protein cordon-bleu	COBL		28	28	21	21	21	16	21	21	17	21	11	21	24	19	21	21	21	16	21	21	17	21	11	21	24	19	509170000	459980000	537070000	436270000	611890000	471540000	421890000	389140000	413890000	539430000	503380000	533330000
Copine-3	CPNE3		18	17	14	16	14	13	15	12	10	11	7	12	12	12	13	15	13	13	14	11	10	10	6	12	12	11	610050000	656480000	581370000	552680000	651720000	583650000	442860000	463300000	422770000	536850000	461370000	522590000
Huntingtin-interacting protein 1-related protein	HIP1R		33	33	20	23	23	22	18	23	15	17	12	16	17	19	20	23	23	22	18	23	15	17	12	16	17	19	720820000	804060000	763810000	1063600000	1021700000	948570000	562760000	584860000	473920000	621900000	698490000	657870000
Zinc finger CCCH domain-containing protein 11A	ZC3H11A		25	20	20	20	18	19	17	17	18	19	13	17	16	17	16	16	14	14	15	14	15	16	11	14	13	13	855820000	844450000	781680000	768470000	926320000	742140000	810440000	888940000	737140000	750290000	805840000	663900000
Clustered mitochondria protein homolog	CLUH		30	1	24	25	25	18	22	24	18	19	15	21	20	20	0	0	0	1	0	1	0	0	0	1	0	1	0	0	0	0	0	0	0	0	0	0	0	31827000
TSC22 domain family protein 2;TSC22 domain family protein 1	TSC22D2;TSC22D1		2	2	1	1	1	0	0	0	1	0	1	1	0	0	1	1	1	0	0	0	1	0	1	1	0	0	0	0	0	0	0	0	0	0	4666100	0	0	0
DnaJ homolog subfamily C member 13	DNAJC13		57	57	43	47	45	31	38	43	32	29	21	34	35	34	43	47	45	31	38	43	32	29	21	34	35	34	1429200000	1464000000	1285300000	1186300000	1179700000	1342200000	1051800000	1026900000	1335500000	1059400000	1073700000	1001200000
Serine/threonine-protein phosphatase 6 regulatory subunit 2	PPP6R2		21	21	15	16	16	14	12	13	12	11	7	15	13	12	15	16	16	14	12	13	12	11	7	15	13	12	618450000	689070000	622310000	556870000	527340000	525230000	453970000	493260000	319350000	636910000	571120000	648940000
CCR4-NOT transcription complex subunit 3	CNOT3		16	16	11	12	14	9	13	14	10	10	5	9	11	10	11	12	14	9	13	14	10	10	5	9	11	10	477360000	525830000	535110000	505090000	501850000	508540000	377650000	462560000	549690000	537350000	439260000	442320000
Paired amphipathic helix protein Sin3b	SIN3B		8	8	2	2	2	1	4	3	0	3	2	2	3	2	2	2	2	1	4	3	0	3	2	2	3	2	0	0	0	0	33488000	45582000	0	75692000	0	44580000	48618000	0
RNA/RNP complex-1-interacting phosphatase	DUSP11		3	3	2	2	3	2	2	2	3	3	2	3	3	2	2	2	3	2	2	2	3	3	2	3	3	2	277970000	0	306640000	0	0	0	305950000	297640000	322170000	317850000	322140000	365740000
Hyaluronan mediated motility receptor	HMMR		13	13	8	7	9	5	9	9	4	7	6	5	5	2	8	7	9	5	9	9	4	7	6	5	5	2	181230000	172590000	151670000	149880000	139480000	146060000	126750000	144920000	125470000	124590000	140250000	128540000
Programmed cell death protein 6	PDCD6		10	10	8	8	8	7	8	8	7	8	8	9	7	7	8	8	8	7	8	8	7	8	8	9	7	7	1125500000	1271500000	1132700000	803520000	894870000	1243700000	1195700000	1023400000	1165800000	1012600000	894390000	1029700000
V-type proton ATPase subunit G 1	ATP6V1G1		4	4	2	2	3	1	3	2	1	1	0	2	1	2	2	2	3	1	3	2	1	1	0	2	1	2	0	44578000	45899000	0	0	0	0	0	0	49934000	0	0
Ectonucleoside triphosphate diphosphohydrolase 6	ENTPD6		1	1	1	0	1	0	0	0	1	0	0	1	1	0	1	0	1	0	0	0	1	0	0	1	1	0	0	0	0	0	0	0	0	0	0	0	918700	0
Zinc finger protein 217	ZNF217		8	8	3	3	1	2	3	1	4	4	5	4	2	3	3	3	1	2	3	1	4	4	5	4	2	3	45331000	58459000	64918000	55468000	67433000	56908000	55726000	112940000	86129000	63010000	71763000	78614000
Core histone macro-H2A.1;Histone H2A	H2AFY		16	16	7	8	12	16	8	7	7	8	6	5	9	7	7	8	12	16	8	7	7	8	6	5	9	7	342470000	402920000	485990000	7727000000	344350000	362840000	541990000	514100000	405280000	421800000	482050000	434340000
Filamin-B	FLNB		168	153	133	136	137	117	126	133	114	118	103	120	126	123	123	124	124	108	114	120	105	107	93	108	114	113	16830000000	17946000000	17072000000	15362000000	18607000000	18670000000	12527000000	13634000000	14674000000	15554000000	14781000000	15589000000
Nuclear receptor corepressor 1	NCOR1		38	36	21	21	24	15	22	18	28	31	23	25	26	23	19	19	22	14	20	16	26	29	22	23	24	21	688510000	745860000	647000000	837960000	649490000	731260000	963810000	1010500000	792150000	883400000	841850000	890440000
Peroxisomal membrane protein PEX14	PEX14		4	4	1	3	1	2	2	3	2	2	3	3	3	4	1	3	1	2	2	3	2	2	3	3	3	4	0	29468000	33034000	40469000	36246000	38196000	23109000	35454000	30476000	26159000	30201000	39763000
Serine/threonine-protein kinase ULK1	ULK1		3	3	3	3	3	2	2	3	1	1	1	2	2	2	3	3	3	2	2	3	1	1	1	2	2	2	18448000	25025000	92522000	10750000	45000000	30720000	9143900	0	0	8151300	6954000	22872000
Vesicle-trafficking protein SEC22b	SEC22B		8	8	7	5	7	4	6	6	5	6	5	5	6	6	7	5	7	4	6	6	5	6	5	5	6	6	327170000	266360000	291470000	390000000	254480000	252090000	268440000	210080000	257320000	209310000	230110000	199060000
Pre-mRNA-processing factor 40 homolog A	PRPF40A		23	23	16	13	15	13	13	14	19	20	10	15	18	17	16	13	15	13	13	14	19	20	10	15	18	17	703120000	775280000	750160000	606990000	779020000	739260000	1132200000	1168500000	1364800000	911980000	974500000	993370000
Transforming acidic coiled-coil-containing protein 1	TACC1		12	11	9	9	9	7	10	8	5	2	2	4	3	5	8	8	9	6	10	7	4	1	2	4	3	5	160910000	168920000	197440000	245560000	237420000	260130000	123910000	0	133540000	137930000	181630000	160110000
PERQ amino acid-rich with GYF domain-containing protein 1	GIGYF1		3	3	1	0	2	0	2	2	0	0	0	1	1	1	1	0	2	0	2	2	0	0	0	1	1	1	0	0	0	0	0	11284000	0	0	0	0	0	0
Leucine-rich repeat and calponin homology domain-containing protein 4	LRCH4		2	2	0	0	1	0	1	1	0	1	0	1	0	1	0	0	1	0	1	1	0	1	0	1	0	1	0	0	0	0	0	0	0	0	0	0	0	15269000
Vacuolar protein sorting-associated protein 26A	VPS26A		13	12	11	10	11	6	8	11	8	7	6	9	7	8	11	10	11	6	8	11	8	7	5	9	7	8	464360000	475720000	480550000	321170000	460540000	385640000	423140000	467020000	536400000	470400000	398660000	442880000
Mitochondrial-processing peptidase subunit beta	PMPCB		4	4	3	3	2	3	2	2	2	3	2	1	2	2	3	3	2	3	2	2	2	3	2	1	2	2	55167000	51531000	47389000	65770000	33260000	41743000	69709000	42011000	58755000	0	0	36886000
P antigen family member 1	PAGE1		4	4	4	4	4	3	4	4	4	4	3	4	4	4	4	4	4	3	4	4	4	4	3	4	4	4	296580000	223220000	253840000	171920000	213670000	203770000	201250000	241410000	297330000	338500000	244130000	238440000
PC4 and SFRS1-interacting protein	PSIP1		13	11	7	9	7	8	8	8	9	9	6	7	9	9	6	8	6	7	7	7	7	7	6	5	8	8	172850000	181360000	143650000	196140000	157170000	186300000	164880000	165360000	155890000	162430000	215170000	176150000
Erlin-1	ERLIN1		11	6	8	8	8	5	6	8	10	9	6	9	7	8	5	5	4	1	3	4	5	4	3	5	3	4	110270000	129940000	86842000	0	62383000	112730000	114890000	96754000	180670000	64568000	87255000	125260000
NADH dehydrogenase [ubiquinone] iron-sulfur protein 3, mitochondrial	NDUFS3		3	3	2	2	2	2	1	3	3	2	3	2	3	1	2	2	2	2	1	3	3	2	3	2	3	1	35332000	38262000	34411000	33136000	0	29296000	0	33280000	31177000	26167000	19368000	0
Serine/arginine-rich splicing factor 10	SRSF10		10	10	7	8	7	7	8	7	9	9	5	7	7	6	7	8	7	7	8	7	9	9	5	7	7	6	628660000	678030000	619010000	1056000000	532090000	548880000	1518400000	1167300000	1249900000	1191800000	962900000	966770000
Heat shock factor-binding protein 1	HSBP1		1	1	0	1	1	0	0	1	0	0	0	1	0	1	0	1	1	0	0	1	0	0	0	1	0	1	0	0	0	0	0	0	0	0	0	0	0	20736000
Transcriptional adapter 3	TADA3		4	4	1	2	1	0	1	1	1	3	2	2	0	2	1	2	1	0	1	1	1	3	2	2	0	2	0	43697000	0	0	0	0	0	21007000	0	0	0	37837000
TAF5-like RNA polymerase II p300/CBP-associated factor-associated factor 65 kDa subunit 5L	TAF5L		5	5	4	5	4	2	3	2	4	4	4	4	5	4	4	5	4	2	3	2	4	4	4	4	5	4	65233000	60652000	88525000	42690000	68019000	87840000	84212000	125760000	76942000	100620000	75587000	79747000
Polycomb protein EED	EED		13	13	9	10	7	5	9	9	10	11	9	11	10	9	9	10	7	5	9	9	10	11	9	11	10	9	513820000	430100000	366090000	303190000	416100000	417490000	594730000	564290000	434040000	574110000	526490000	438700000
Barrier-to-autointegration factor;Barrier-to-autointegration factor, N-terminally processed	BANF1		2	2	0	1	0	2	0	0	0	0	0	0	0	0	0	1	0	2	0	0	0	0	0	0	0	0	0	0	0	165260000	0	0	0	0	0	0	0	0
Splicing factor 3B subunit 1	SF3B1		59	59	46	42	44	34	43	42	48	47	35	46	43	47	46	42	44	34	43	42	48	47	35	46	43	47	2264400000	2170200000	2289900000	1515100000	1694800000	1953300000	2701400000	3046500000	2701500000	2760100000	2354800000	2223300000
Cold shock domain-containing protein E1	CSDE1		29	29	22	20	22	18	24	22	22	23	17	19	20	20	22	20	22	18	24	22	22	23	17	19	20	20	1820100000	2080800000	1802500000	2072600000	1865800000	1762100000	1101600000	1214400000	1097200000	1266400000	1506100000	1361200000
Interferon-inducible double-stranded RNA-dependent protein kinase activator A	PRKRA		3	3	3	2	2	1	1	2	1	0	1	1	2	1	3	2	2	1	1	2	1	0	1	1	2	1	52892000	0	28364000	0	0	0	0	0	0	0	0	0
E3 ubiquitin-protein ligase MYCBP2	MYCBP2		73	73	56	54	54	41	53	51	37	39	28	44	50	43	56	54	54	41	53	51	37	39	28	44	50	43	1538000000	1682600000	1490200000	1472200000	1463700000	1543500000	1162600000	1170400000	1258000000	1382100000	1493900000	1548500000
Nucleoplasmin-3	NPM3		1	1	1	1	1	1	1	1	0	0	1	1	1	1	1	1	1	1	1	1	0	0	1	1	1	1	40798000	81302000	0	0	120130000	0	0	0	0	60233000	38605000	0
Cancer/testis antigen 2	CTAG2		2	2	1	2	2	2	2	2	2	1	1	2	2	2	1	2	2	2	2	2	2	1	1	2	2	2	205990000	192170000	224320000	230310000	168680000	165740000	293670000	0	0	287880000	197680000	196150000
U5 small nuclear ribonucleoprotein 200 kDa helicase	SNRNP200		83	83	48	49	54	40	47	47	57	56	50	50	49	50	48	49	54	40	47	47	57	56	50	50	49	50	3646000000	3259200000	3473600000	2648000000	3141700000	3083300000	4589900000	4399600000	4458700000	3635200000	3665900000	3531300000
TIP41-like protein	TIPRL		12	12	7	6	9	5	5	6	9	8	6	10	7	9	7	6	9	5	5	6	9	8	6	10	7	9	268950000	278690000	243140000	470810000	333920000	301140000	427720000	366430000	511290000	343830000	551950000	395450000
Small subunit processome component 20 homolog	UTP20		31	31	23	21	20	17	18	16	15	12	15	12	17	16	23	21	20	17	18	16	15	12	15	12	17	16	460560000	422000000	359520000	385670000	476120000	440850000	598600000	416750000	582370000	395300000	381810000	487320000
Nuclear pore complex protein Nup155	NUP155		46	46	33	32	32	22	26	30	33	33	29	34	32	36	33	32	32	22	26	30	33	33	29	34	32	36	2179500000	2318600000	2192600000	2086300000	2105800000	2092800000	2527900000	2419800000	2561800000	2624200000	2764800000	2851100000
WD repeat and HMG-box DNA-binding protein 1	WDHD1		18	18	12	12	10	5	11	7	9	12	7	9	9	11	12	12	10	5	11	7	9	12	7	9	9	11	222740000	172040000	243930000	121860000	161270000	151680000	186150000	262160000	441350000	162610000	162560000	178990000
Calcium-binding mitochondrial carrier protein Aralar1	SLC25A12		10	6	6	6	5	3	4	5	6	6	6	6	5	5	2	2	2	1	2	2	2	2	3	2	1	1	0	0	26823000	0	0	0	39324000	29353000	0	0	0	0
Cell division cycle protein 123 homolog	CDC123		7	7	5	5	4	3	5	3	3	4	5	3	4	4	5	5	4	3	5	3	3	4	5	3	4	4	123160000	110750000	137480000	104230000	106570000	107670000	93595000	97604000	95699000	118610000	111130000	108400000
Breast cancer anti-estrogen resistance protein 3	BCAR3		17	17	11	12	11	6	9	9	6	10	7	8	11	10	11	12	11	6	9	9	6	10	7	8	11	10	234790000	229080000	175110000	140600000	230230000	204190000	216010000	244120000	179500000	192520000	261110000	225540000
Ribonuclease P protein subunit p40	RPP40		6	6	3	4	3	2	4	3	2	2	4	4	2	2	3	4	3	2	4	3	2	2	4	4	2	2	74316000	72936000	83657000	0	72890000	70354000	0	91195000	67630000	64891000	84736000	0
Eukaryotic translation initiation factor 3 subunit G	EIF3G		12	9	10	11	9	9	9	10	9	9	7	9	9	9	7	8	7	7	7	8	7	7	6	7	8	7	1693500000	1564200000	1773000000	897830000	1288500000	1262900000	1171400000	1270800000	1714400000	1253300000	1246500000	1154200000
Carbonyl reductase [NADPH] 3	CBR3		4	2	4	3	3	2	2	2	3	3	3	4	3	4	2	2	2	0	1	1	1	1	1	2	1	2	74761000	77424000	93322000	0	84430000	87420000	94623000	103400000	89220000	91474000	82081000	81951000
CAAX prenyl protease 1 homolog	ZMPSTE24		1	1	0	0	0	0	0	0	1	0	0	0	0	0	0	0	0	0	0	0	1	0	0	0	0	0	0	0	0	0	0	0	21271000	0	0	0	0	0
Protein phosphatase 1 regulatory subunit 37	PPP1R37		1	1	1	0	0	0	0	0	0	0	0	0	0	0	1	0	0	0	0	0	0	0	0	0	0	0	0	0	0	0	0	0	0	0	0	0	0	0
Isocitrate dehydrogenase [NADP] cytoplasmic	IDH1		7	6	4	3	2	6	3	3	2	3	1	2	3	2	4	3	2	5	3	3	2	3	1	2	3	2	111840000	117370000	167730000	112030000	112190000	98122000	54126000	46100000	41782000	70913000	70638000	62105000
Putative hydrolase RBBP9	RBBP9		2	2	2	1	2	1	2	0	0	0	0	0	0	0	2	1	2	1	2	0	0	0	0	0	0	0	62542000	57926000	0	0	54532000	0	0	0	0	0	0	0
Signal transducing adapter molecule 2	STAM2		10	8	6	7	7	8	9	9	5	5	5	7	8	6	4	6	5	6	7	7	5	3	4	6	7	5	426860000	477960000	404780000	315220000	394870000	418200000	278630000	275750000	158630000	343200000	335510000	347070000
Cyclin-K	CCNK		5	5	3	1	2	1	1	2	2	5	4	1	2	1	3	1	2	1	1	2	2	5	4	1	2	1	96530000	0	0	0	0	0	101780000	136770000	100640000	0	0	0
PRA1 family protein 3	ARL6IP5		3	3	2	1	2	1	0	2	2	1	0	1	2	2	2	1	2	1	0	2	2	1	0	1	2	2	45565000	0	58094000	0	0	60874000	0	0	0	0	55091000	68146000
Pre-mRNA-splicing factor SPF27	BCAS2		9	9	5	6	6	2	1	4	7	6	3	6	7	7	5	6	6	2	1	4	7	6	3	6	7	7	147020000	196070000	197850000	212000000	0	217940000	394330000	369420000	272020000	324760000	227890000	265330000
DnaJ homolog subfamily C member 8	DNAJC8		1	1	0	1	0	0	0	0	0	0	0	0	0	0	0	1	0	0	0	0	0	0	0	0	0	0	0	0	0	0	0	0	0	0	0	0	0	0
Survival of motor neuron-related-splicing factor 30	SMNDC1		2	2	1	0	1	1	0	0	0	1	0	0	0	1	1	0	1	1	0	0	0	1	0	0	0	1	10489000	0	0	0	0	0	0	0	0	0	0	0
Flotillin-1	FLOT1		20	1	16	14	14	19	12	16	11	7	8	12	11	12	1	1	1	1	1	1	1	1	1	1	1	1	349250000	338790000	370030000	830830000	425140000	389070000	345300000	255820000	248560000	327140000	268520000	271010000
Triple functional domain protein	TRIO		45	40	33	34	34	22	29	32	22	23	18	25	28	32	29	30	29	17	24	28	20	20	14	21	24	29	740990000	780760000	640920000	754800000	707100000	680200000	603430000	610360000	703050000	720010000	663380000	669480000
Multiple PDZ domain protein	MPDZ		42	40	27	33	30	29	30	30	18	23	9	23	31	25	26	31	28	27	28	28	17	21	9	22	29	24	680120000	905660000	789140000	858990000	947010000	1063100000	630350000	692990000	440420000	730060000	863200000	760790000
Glutaredoxin-3	GLRX3		16	16	13	13	13	11	11	11	10	10	8	11	8	10	13	13	13	11	11	11	10	10	8	11	8	10	858690000	912380000	720000000	578370000	575760000	573340000	808200000	757640000	1647500000	923760000	835990000	771980000
Ribosomal L1 domain-containing protein 1	RSL1D1		23	23	17	17	17	20	16	18	15	14	13	14	16	14	17	17	17	20	16	18	15	14	13	14	16	14	1111800000	1047500000	1155400000	2332700000	1184500000	1153400000	1490900000	1183400000	1143400000	1145700000	1191200000	1081200000
Wolframin	WFS1		2	2	2	2	2	2	2	1	1	1	1	1	1	0	2	2	2	2	2	1	1	1	1	1	1	0	41247000	0	42871000	16493000	34603000	19725000	17120000	31928000	0	19455000	0	0
ATP-dependent Clp protease ATP-binding subunit clpX-like, mitochondrial	CLPX		5	5	3	4	2	3	2	3	2	3	1	3	2	2	3	4	2	3	2	3	2	3	1	3	2	2	32381000	17004000	36247000	27554000	24417000	16312000	24466000	25133000	0	31075000	31209000	19510000
Gamma-synuclein	SNCG		3	3	1	2	1	0	0	0	0	1	0	1	1	0	1	2	1	0	0	0	0	1	0	1	1	0	0	35037000	0	0	0	0	0	0	0	0	0	0
Probable cytosolic iron-sulfur protein assembly protein CIAO1	CIAO1		4	4	3	3	3	2	3	4	3	2	1	2	3	3	3	3	3	2	3	4	3	2	1	2	3	3	45370000	45022000	39176000	62857000	56641000	52667000	65451000	41840000	0	45626000	39957000	53615000
Signal recognition particle subunit SRP72	SRP72		4	4	2	1	2	3	2	2	2	2	0	2	2	2	2	1	2	3	2	2	2	2	0	2	2	2	17847000	0	0	29095000	30623000	0	0	0	0	0	0	0
ATP-dependent DNA helicase Q5	RECQL5		10	10	6	5	5	4	4	4	5	4	5	7	2	8	6	5	5	4	4	4	5	4	5	7	2	8	67393000	70075000	57930000	74513000	52403000	54682000	62584000	73246000	88489000	60398000	53455000	53097000
Unconventional prefoldin RPB5 interactor 1	URI1		10	10	7	7	7	4	6	7	4	1	2	4	6	5	7	7	7	4	6	7	4	1	2	4	6	5	118340000	127270000	118740000	131820000	135710000	144010000	95972000	0	0	117760000	117650000	135290000
Metastasis-associated protein MTA2	MTA2		36	29	26	29	30	28	31	29	27	26	16	26	30	25	21	22	23	25	25	23	22	20	14	22	25	21	2040200000	2293400000	2046500000	1903800000	1905900000	1830100000	2690800000	2394600000	2718100000	2162500000	2250600000	2447600000
Ubiquitin carboxyl-terminal hydrolase 1	USP1		8	8	4	4	4	2	4	5	5	6	4	6	4	5	4	4	4	2	4	5	5	6	4	6	4	5	39696000	38981000	65584000	0	50593000	49233000	55034000	69243000	78627000	53728000	59149000	58705000
Serine/threonine-protein kinase D3	PRKD3		6	5	3	4	3	1	2	2	1	0	0	1	1	3	3	3	3	1	2	2	1	0	0	1	1	3	63639000	66105000	60617000	0	76380000	0	0	0	0	0	0	50937000
Glutamine--fructose-6-phosphate aminotransferase [isomerizing] 2	GFPT2		13	6	12	12	11	9	12	11	8	10	7	10	10	12	5	5	4	4	5	4	2	3	2	3	3	5	177470000	149630000	176970000	152620000	143700000	148370000	108450000	118890000	0	0	174240000	117520000
E3 ubiquitin-protein ligase listerin	LTN1		7	7	4	3	4	1	2	3	2	2	4	3	3	2	4	3	4	1	2	3	2	2	4	3	3	2	68723000	66225000	56162000	0	90446000	70263000	58448000	54105000	0	56055000	52397000	55960000
Mitochondrial import receptor subunit TOM70	TOMM70A		2	2	1	1	1	1	1	1	2	0	1	1	1	1	1	1	1	1	1	1	2	0	1	1	1	1	0	0	0	0	0	0	34609000	0	0	0	0	0
Importin-13	IPO13		2	2	1	0	0	0	1	0	0	0	0	2	1	1	1	0	0	0	1	0	0	0	0	2	1	1	0	0	0	0	0	0	0	0	0	0	0	7319400
TOX high mobility group box family member 4;TOX high mobility group box family member 3	TOX4;TOX3		6	6	4	4	2	1	1	0	2	1	2	1	0	1	4	4	2	1	1	0	2	1	2	1	0	1	39446000	47934000	0	0	0	0	0	0	56782000	0	0	0
Protein transport protein Sec24D	SEC24D		16	15	7	11	13	8	11	12	7	9	6	7	8	7	6	10	12	7	10	11	7	8	6	7	7	6	562390000	506570000	433440000	357340000	304320000	383150000	265310000	262640000	346310000	364340000	301980000	341730000
STAGA complex 65 subunit gamma	SUPT7L		5	5	3	3	4	2	3	3	3	4	4	3	3	3	3	3	4	2	3	3	3	4	4	3	3	3	85134000	61550000	77018000	71040000	79445000	68348000	99757000	101420000	82450000	85483000	104050000	76126000
E3 UFM1-protein ligase 1	UFL1		3	3	2	1	1	2	2	2	1	1	0	1	0	0	2	1	1	2	2	2	1	1	0	1	0	0	38648000	0	0	37296000	32940000	30226000	0	0	0	0	0	0
FERM, RhoGEF and pleckstrin domain-containing protein 2	FARP2		6	5	2	4	4	4	4	5	3	4	3	2	5	3	1	3	3	3	4	4	2	3	2	1	4	2	93438000	105660000	133600000	133730000	96740000	109590000	116500000	113670000	0	96967000	119800000	114050000
Leucine-rich repeats and immunoglobulin-like domains protein 2	LRIG2		2	2	0	1	0	0	1	1	1	1	1	0	0	0	0	1	0	0	1	1	1	1	1	0	0	0	0	0	0	0	0	0	0	0	15756000	0	0	0
Erlin-2	ERLIN2		12	7	7	5	8	4	4	7	6	6	4	6	6	6	4	2	4	0	1	3	1	1	1	2	2	2	227280000	163040000	240270000	113720000	240070000	156860000	199000000	159430000	286760000	199690000	226770000	231780000
Pre-mRNA-processing factor 6	PRPF6		16	16	11	11	10	10	10	10	11	14	8	10	11	9	11	11	10	10	10	10	11	14	8	10	11	9	244560000	202130000	302110000	227880000	222470000	229040000	348030000	299630000	388500000	258340000	241660000	215940000
Pre-mRNA cleavage complex 2 protein Pcf11	PCF11		13	13	6	11	10	8	9	5	12	12	9	8	12	9	6	11	10	8	9	5	12	12	9	8	12	9	72273000	121970000	191060000	97510000	101960000	81776000	234290000	300350000	183020000	231480000	250430000	243190000
Protein furry homolog-like	FRYL		19	19	9	9	12	5	10	9	4	2	5	5	7	9	9	9	12	5	10	9	4	2	5	5	7	9	160170000	143820000	141070000	138940000	132500000	132800000	72912000	0	118120000	107780000	97816000	124740000
Nuclear factor of activated T-cells 5	NFAT5		9	9	4	5	4	4	5	6	5	4	5	3	4	4	4	5	4	4	5	6	5	4	5	3	4	4	118510000	134420000	93816000	119110000	126090000	167660000	93425000	82234000	0	85642000	93462000	83752000
Endonuclease domain-containing 1 protein	ENDOD1		1	1	0	1	0	0	0	0	0	0	0	0	0	0	0	1	0	0	0	0	0	0	0	0	0	0	0	54064000	0	0	0	0	0	0	0	0	0	0
HAUS augmin-like complex subunit 5	HAUS5		14	14	11	9	9	5	9	10	7	4	8	6	11	9	11	9	9	5	9	10	7	4	8	6	11	9	211140000	176460000	201000000	214540000	180690000	194330000	116930000	159140000	163380000	154660000	216490000	141030000
Protein SOGA1;N-terminal form;C-terminal 80 kDa form	SOGA1		55	52	46	40	42	36	41	41	41	38	25	43	41	45	43	38	39	35	39	39	39	36	23	40	39	42	1680700000	1592600000	1661000000	1394400000	1856300000	1722600000	1628400000	1583900000	1556300000	1683800000	2028800000	1838200000
Ubiquitin carboxyl-terminal hydrolase 19	USP19		23	0	15	16	15	9	14	14	14	15	12	18	17	19	0	0	0	0	0	0	0	0	0	0	0	0	0	124630000	0	108150000	78144000	0	0	0	0	0	0	0
AP-2 complex subunit alpha-2	AP2A2		13	7	8	7	6	6	8	8	8	7	4	5	7	7	4	4	4	3	5	6	5	4	2	2	4	4	114410000	97244000	75434000	212570000	100650000	101600000	80236000	106540000	89434000	0	113130000	73093000
Centrosomal protein of 152 kDa	CEP152		7	7	4	1	3	4	3	2	2	1	2	1	0	3	4	1	3	4	3	2	2	1	2	1	0	3	0	0	21904000	60840000	22975000	22845000	0	0	0	0	0	26059000
Protein HEXIM1	HEXIM1		14	13	12	12	12	12	13	12	11	13	6	12	11	10	11	11	11	11	12	11	10	12	6	11	11	10	1520700000	1853400000	1404900000	723190000	1180300000	1270800000	1556500000	1605600000	731700000	1740300000	1457000000	1499400000
Tight junction protein ZO-3	TJP3		3	3	2	3	1	1	3	2	1	1	0	1	1	1	2	3	1	1	3	2	1	1	0	1	1	1	0	10846000	0	15940000	21070000	13547000	0	12257000	0	13292000	0	0
E3 ubiquitin-protein ligase UBR5	UBR5		68	68	44	48	44	35	39	46	45	50	40	45	45	45	44	48	44	35	39	46	45	50	40	45	45	45	1808100000	1747800000	1722600000	1643900000	1834100000	1776400000	2408800000	2476700000	2788000000	2147200000	2242100000	2405800000
Mitofusin-2	MFN2		2	2	0	0	0	0	1	0	1	0	1	0	0	0	0	0	0	0	1	0	1	0	1	0	0	0	0	0	0	0	0	0	0	0	21222000	0	0	0
Ubiquitin conjugation factor E4 B	UBE4B		13	13	10	7	6	8	7	6	4	4	5	6	5	4	10	7	6	8	7	6	4	4	5	6	5	4	161460000	153140000	135370000	103060000	168330000	175840000	158160000	129930000	163620000	136690000	174970000	172530000
Elongator complex protein 1	IKBKAP		30	30	24	23	22	13	21	22	16	16	16	20	22	21	24	23	22	13	21	22	16	16	16	20	22	21	1073500000	1147800000	981040000	945970000	901850000	1078300000	804840000	766190000	787080000	901790000	893180000	1007100000
Reticulon-3	RTN3		2	2	2	2	2	2	2	2	2	2	1	2	2	2	2	2	2	2	2	2	2	2	1	2	2	2	118550000	220390000	119770000	100370000	135230000	181440000	186150000	146660000	359900000	122800000	231680000	203240000
Zinc finger Ran-binding domain-containing protein 2	ZRANB2		2	2	0	0	0	2	1	0	2	1	1	1	2	1	0	0	0	2	1	0	2	1	1	1	2	1	0	0	0	0	0	0	0	0	0	0	23353000	0
Kinesin-like protein KIF20A	KIF20A		18	18	10	9	13	8	9	12	10	11	13	11	11	10	10	9	13	8	9	12	10	11	13	11	11	10	239010000	237540000	189400000	243690000	226720000	189150000	211800000	206990000	166260000	223750000	191120000	202660000
Chromosome-associated kinesin KIF4A	KIF4A		51	50	29	35	32	30	27	30	36	39	25	32	34	34	28	34	31	29	26	30	35	38	24	31	33	33	1221900000	1213400000	1140600000	1443200000	1219900000	1231900000	1742100000	1626400000	1557600000	1470400000	1532000000	1510400000
Methyl-CpG-binding domain protein 4	MBD4		5	5	3	3	3	3	3	0	2	1	2	2	1	1	3	3	3	3	3	0	2	1	2	2	1	1	45888000	29780000	51379000	36647000	52888000	0	32790000	0	0	0	0	0
Histone acetyltransferase KAT7;Histone acetyltransferase	KAT7		5	5	1	2	2	2	4	2	2	5	2	4	3	2	1	2	2	2	4	2	2	5	2	4	3	2	0	43000000	39397000	0	67110000	44498000	61845000	67071000	60543000	61739000	60216000	61174000
High affinity cAMP-specific and IBMX-insensitive 3,5-cyclic phosphodiesterase 8B	PDE8B		10	9	6	8	5	2	5	7	2	4	3	4	5	5	6	7	5	1	5	6	2	4	3	4	5	5	143500000	121660000	133940000	0	105310000	140210000	0	148280000	0	86376000	142600000	81042000
Vesicle-associated membrane protein-associated protein B/C	VAPB		6	5	5	5	5	3	5	4	4	4	4	5	4	4	4	4	4	2	4	3	3	3	3	4	3	3	86940000	78413000	87902000	208410000	132600000	125030000	71156000	89858000	75731000	99088000	94795000	82259000
SNARE-associated protein Snapin	SNAPIN		2	2	2	2	2	1	1	2	1	0	2	1	1	1	2	2	2	1	1	2	1	0	2	1	1	1	65290000	52632000	74150000	0	0	55193000	0	0	63155000	0	0	0
Myelin protein zero-like protein 1	MPZL1		4	4	2	3	2	2	2	3	1	2	2	2	2	2	2	3	2	2	2	3	1	2	2	2	2	2	46730000	48177000	48645000	47846000	103760000	32992000	0	35692000	44513000	69291000	55896000	57374000
6-phosphogluconolactonase	PGLS		4	4	3	2	2	1	2	1	2	2	1	2	2	1	3	2	2	1	2	1	2	2	1	2	2	1	50268000	47950000	48678000	0	0	0	0	55353000	0	0	67128000	0
Bifunctional 3-phosphoadenosine 5-phosphosulfate synthase 2;Sulfate adenylyltransferase;Adenylyl-sulfate kinase	PAPSS2		20	20	14	13	13	11	10	12	11	12	8	12	11	12	14	13	13	11	10	12	11	12	8	12	11	12	696530000	680780000	630440000	617600000	580540000	711980000	689040000	622650000	643960000	698310000	692210000	642060000
Structural maintenance of chromosomes protein 2	SMC2		79	79	61	62	59	56	58	60	61	55	37	58	57	56	61	62	59	56	58	60	61	55	37	58	57	56	4483600000	5024500000	4801000000	5070300000	5074200000	4951700000	4053600000	4251000000	4094800000	4046800000	4517100000	4346800000
Ubiquitin-like modifier-activating enzyme ATG7	ATG7		12	12	9	7	8	5	8	6	5	5	3	5	4	7	9	7	8	5	8	6	5	5	3	5	4	7	181680000	201410000	155510000	172750000	147760000	162740000	157010000	131790000	126420000	202760000	214790000	237180000
Acyl-protein thioesterase 2	LYPLA2		1	1	1	1	1	1	1	1	1	0	0	0	1	1	1	1	1	1	1	1	1	0	0	0	1	1	0	0	0	0	0	0	0	0	0	0	0	26442000
Importin-7	IPO7		36	35	29	29	32	22	27	28	22	20	19	23	23	27	28	28	31	21	27	28	22	19	18	22	23	26	3246200000	3006200000	3258500000	2117100000	2487800000	2574600000	2517300000	2728500000	4300600000	2739900000	2220900000	2380100000
E3 ubiquitin-protein ligase ARIH2	ARIH2		1	1	1	1	1	1	0	1	0	0	0	0	1	0	1	1	1	1	0	1	0	0	0	0	1	0	0	0	0	0	0	32706000	0	0	0	0	0	0
Phosphoacetylglucosamine mutase	PGM3		4	4	3	3	4	3	3	3	2	3	2	1	3	2	3	3	4	3	3	3	2	3	2	1	3	2	84310000	82301000	98320000	81864000	62699000	105650000	0	44559000	0	0	95789000	77100000
CD2 antigen cytoplasmic tail-binding protein 2	CD2BP2		5	5	2	3	3	1	2	1	0	1	1	0	4	2	2	3	3	1	2	1	0	1	1	0	4	2	69315000	0	60080000	0	0	0	0	0	0	0	0	0
Zinc finger FYVE domain-containing protein 9	ZFYVE9		7	7	6	6	7	6	7	7	5	5	1	5	6	6	6	6	7	6	7	7	5	5	1	5	6	6	138940000	134540000	157710000	88168000	117980000	100870000	69739000	73465000	0	91362000	87722000	90939000
Supervillin	SVIL		29	29	24	21	21	15	21	20	13	13	7	17	18	17	24	21	21	15	21	20	13	13	7	17	18	17	341250000	401310000	401950000	365840000	428430000	432010000	352670000	364320000	235250000	325560000	400330000	381860000
BAG family molecular chaperone regulator 4	BAG4		5	5	2	0	0	2	1	1	5	3	1	3	3	2	2	0	0	2	1	1	5	3	1	3	3	2	0	0	0	0	0	0	55665000	46216000	0	68294000	76447000	50981000
Activator of 90 kDa heat shock protein ATPase homolog 1	AHSA1		18	18	13	14	15	13	14	12	13	14	9	13	14	14	13	14	15	13	14	12	13	14	9	13	14	14	1372400000	1351800000	1218800000	1066600000	1015900000	1155200000	1375200000	1449800000	1110800000	1539900000	1274000000	1489200000
Poly(A)-specific ribonuclease PARN	PARN		15	15	10	12	9	6	10	11	7	9	7	7	9	9	10	12	9	6	10	11	7	9	7	7	9	9	190000000	207320000	184230000	239320000	261100000	222630000	289450000	327160000	444270000	320900000	258790000	238750000
Proteasome assembly chaperone 1	PSMG1		6	6	3	3	1	3	2	3	3	2	4	2	4	1	3	3	1	3	2	3	3	2	4	2	4	1	91780000	83381000	0	63010000	101730000	64187000	115360000	67937000	154780000	90293000	82497000	0
Protein transport protein Sec24A	SEC24A		21	19	14	14	15	8	12	12	10	12	9	10	10	12	14	12	14	8	12	12	9	11	9	10	10	11	631540000	654430000	573270000	350890000	482240000	485200000	513910000	408270000	511950000	538190000	445620000	526290000
Protein transport protein Sec24B	SEC24B		25	23	22	24	21	17	21	21	19	16	13	16	17	15	22	22	20	17	21	21	18	15	13	16	17	14	1151200000	1377900000	1242500000	1039700000	993980000	1085500000	1016700000	801420000	1125700000	920220000	1053300000	939740000
Histidine protein methyltransferase 1 homolog	METTL18		1	1	1	0	0	1	0	0	0	1	0	0	0	0	1	0	0	1	0	0	0	1	0	0	0	0	0	0	0	0	0	0	0	157460000	0	0	0	0
Long-chain-fatty-acid--CoA ligase 3	ACSL3		13	10	8	7	10	8	9	7	7	8	6	5	6	7	6	5	7	6	7	5	5	6	4	4	4	4	341940000	348000000	424470000	411040000	432720000	377500000	322090000	317070000	237160000	224780000	360970000	382710000
Pericentrin	PCNT		59	59	37	35	33	35	36	31	26	25	22	25	30	29	37	35	33	35	36	31	26	25	22	25	30	29	741210000	643860000	925810000	785190000	734190000	726670000	639090000	643490000	695600000	582630000	738030000	636520000
Zinc finger and BTB domain-containing protein 11	ZBTB11		6	6	4	4	4	1	2	5	2	4	3	3	1	3	4	4	4	1	2	5	2	4	3	3	1	3	12466000	0	12976000	0	0	17228000	0	16614000	0	0	0	0
Cleavage and polyadenylation specificity factor subunit 4	CPSF4		4	4	2	2	3	1	1	1	3	3	0	2	2	1	2	2	3	1	1	1	3	3	0	2	2	1	25151000	25538000	26767000	0	0	0	35150000	34667000	0	43152000	39252000	0
N-acetylserotonin O-methyltransferase-like protein	ASMTL		5	5	4	2	4	3	4	2	4	4	2	3	4	5	4	2	4	3	4	2	4	4	2	3	4	5	63811000	74798000	61743000	97654000	61919000	61945000	66575000	57079000	47121000	72991000	63216000	68120000
Endothelin-converting enzyme-like 1	ECEL1		9	9	3	2	3	1	5	3	6	4	6	4	5	4	3	2	3	1	5	3	6	4	6	4	5	4	0	0	0	0	0	0	0	85983000	0	81247000	96079000	86526000
Protein phosphatase 1 regulatory subunit 3D	PPP1R3D		2	2	1	1	2	1	1	2	0	0	1	1	1	1	1	1	2	1	1	2	0	0	1	1	1	1	0	0	33445000	0	0	30791000	0	0	0	0	0	0
Bromodomain-containing protein 1	BRD1		8	8	2	2	5	2	2	2	2	4	2	2	4	4	2	2	5	2	2	2	2	4	2	2	4	4	55900000	53332000	41354000	0	53166000	0	0	49641000	0	0	46513000	55442000
E3 ubiquitin-protein ligase HERC2	HERC2		64	64	47	32	45	31	42	39	27	37	24	41	36	35	47	32	45	31	42	39	27	37	24	41	36	35	1039100000	919070000	1059100000	798200000	1060300000	961090000	911710000	787950000	795730000	812450000	960440000	896070000
Synaptosomal-associated protein 29;Synaptosomal-associated protein	SNAP29		10	10	7	6	7	8	8	6	6	5	3	6	4	7	7	6	7	8	8	6	6	5	3	6	4	7	223490000	162000000	187300000	211720000	220760000	264990000	134470000	143820000	0	144770000	160250000	184380000
Serine/threonine-protein kinase OSR1	OXSR1		7	7	5	4	5	2	4	4	2	5	5	3	3	4	5	4	5	2	4	4	2	5	5	3	3	4	90885000	45396000	76580000	57325000	46749000	30445000	47965000	60174000	147150000	61215000	69515000	66910000
Polypyrimidine tract-binding protein 3	PTBP3		12	8	8	8	6	4	9	6	10	9	6	7	9	7	5	5	4	1	6	3	6	5	3	4	5	4	182790000	182110000	167480000	0	185810000	200290000	226780000	247960000	195350000	199000000	200870000	219160000
AP-2 complex subunit alpha-1	AP2A1		28	22	20	20	15	13	21	18	18	19	12	18	18	18	16	17	13	10	18	16	15	16	10	15	15	15	887090000	896440000	864880000	1162300000	852160000	910470000	845460000	818680000	676840000	937000000	802250000	886140000
Protein Wiz	WIZ		13	1	8	8	7	5	8	7	8	8	7	9	8	8	0	0	1	0	0	0	0	1	0	0	0	0	0	0	0	0	0	0	0	14611000	0	0	0	0
Tetratricopeptide repeat protein 4	TTC4		3	3	1	1	2	2	2	2	2	3	3	2	3	3	1	1	2	2	2	2	2	3	3	2	3	3	0	0	0	0	48921000	0	0	58958000	58132000	0	76597000	53185000
BAG family molecular chaperone regulator 2	BAG2		21	21	16	19	16	15	15	17	14	14	14	16	18	18	16	19	16	15	15	17	14	14	14	16	18	18	6933400000	8393000000	7740200000	4869300000	6462600000	6055800000	7925700000	5945200000	11416000000	7360500000	6909300000	7198300000
BAG family molecular chaperone regulator 3	BAG3		36	16	28	25	26	23	22	27	23	26	24	25	23	25	14	12	14	12	12	13	10	13	10	11	10	11	2997700000	3072200000	2830600000	2162700000	3115500000	2090500000	2381100000	2317200000	2653100000	2783100000	2486100000	2436600000
Apoptosis-inducing factor 1, mitochondrial	AIFM1		6	6	1	0	1	0	1	1	1	0	3	0	0	1	1	0	1	0	1	1	1	0	3	0	0	1	0	0	0	0	0	0	0	0	180060000	0	0	0
3(2),5-bisphosphate nucleotidase 1	BPNT1		5	5	4	4	4	4	4	3	3	3	3	2	4	2	4	4	4	4	4	3	3	3	3	2	4	2	76632000	70178000	80541000	52483000	79593000	67609000	108290000	92532000	65865000	97580000	82567000	77827000
Methyl-CpG-binding domain protein 3	MBD3		11	10	9	8	8	9	9	9	9	9	3	5	8	8	8	7	7	8	8	8	8	8	3	4	7	7	279220000	315750000	297340000	278290000	433190000	309500000	457150000	393270000	337890000	238610000	257770000	346970000
DNA topoisomerase 3-beta-1;DNA topoisomerase	TOP3B		9	8	7	8	6	3	4	8	4	4	0	6	6	2	6	7	6	3	4	7	3	3	0	5	6	2	95061000	112640000	91403000	89626000	73405000	91502000	96771000	87020000	0	93194000	93248000	87369000
Zinc finger BED domain-containing protein 1	ZBED1		8	8	6	6	3	3	5	5	4	5	2	5	5	3	6	6	3	3	5	5	4	5	2	5	5	3	220450000	153120000	191860000	0	254140000	239480000	301860000	224730000	0	190910000	201180000	283770000
Molybdopterin synthase catalytic subunit	MOCS2		1	1	1	1	1	0	0	0	1	1	1	0	0	0	1	1	1	0	0	0	1	1	1	0	0	0	0	0	0	0	0	0	0	0	34299000	0	0	0
Mitochondrial import receptor subunit TOM40 homolog	TOMM40		10	10	10	8	9	5	10	8	8	8	7	9	9	9	10	8	9	5	10	8	8	8	7	9	9	9	502430000	392500000	384460000	315280000	379500000	374160000	616420000	485480000	610970000	428340000	452050000	436280000
Serine/threonine-protein kinase PAK 4	PAK4		2	2	1	2	2	2	1	2	2	2	1	2	2	2	1	2	2	2	1	2	2	2	1	2	2	2	0	0	0	0	0	0	0	0	0	0	0	24195000
Serine/threonine-protein kinase Chk2	CHEK2		3	3	1	2	1	0	2	0	0	1	1	1	2	2	1	2	1	0	2	0	0	1	1	1	2	2	0	0	0	0	0	0	0	0	0	0	49370000	0
Actin-like protein 6A	ACTL6A		18	18	14	14	10	11	9	12	14	15	13	12	11	14	14	14	10	11	9	12	14	15	13	12	11	14	1231400000	1057700000	1090800000	1056100000	977590000	1249900000	1680600000	1771100000	1787900000	1271800000	1203200000	1283400000
Histone-lysine N-methyltransferase NSD2	WHSC1		7	7	5	5	4	3	6	4	2	1	0	3	3	4	5	5	4	3	6	4	2	1	0	3	3	4	67733000	88931000	64881000	85041000	78132000	71086000	92799000	0	0	86858000	65150000	73290000
L-lactate dehydrogenase A chain	LDHA		25	23	19	18	18	18	18	19	18	13	13	18	18	17	18	17	17	16	17	17	17	12	12	17	16	17	4975200000	4871600000	4866200000	4192700000	4456800000	4700100000	2248000000	2647900000	2371800000	2621100000	2322000000	2484300000
Glutamate dehydrogenase 1, mitochondrial;Glutamate dehydrogenase 2, mitochondrial	GLUD1;GLUD2		2	2	1	1	0	1	1	1	0	0	1	1	0	2	1	1	0	1	1	1	0	0	1	1	0	2	0	0	0	0	0	0	0	0	0	0	0	29748000
Dihydrofolate reductase	DHFR		8	7	6	5	5	3	4	3	5	4	5	3	6	3	6	4	5	3	3	2	4	3	4	2	5	3	210850000	222550000	195750000	302900000	207980000	248060000	247940000	280790000	174300000	326030000	233720000	220730000
NADH-cytochrome b5 reductase 3;NADH-cytochrome b5 reductase 3 membrane-bound form;NADH-cytochrome b5 reductase 3 soluble form	CYB5R3		4	4	4	2	4	3	2	2	2	1	1	2	3	1	4	2	4	3	2	2	2	1	1	2	3	1	83640000	0	91003000	115650000	94167000	0	123350000	0	0	85773000	98357000	0
Glutathione reductase, mitochondrial	GSR		10	10	9	9	8	8	9	9	7	7	6	7	8	7	9	9	8	8	9	9	7	7	6	7	8	7	524280000	577180000	462000000	558700000	397270000	510340000	418230000	480280000	194480000	492190000	476500000	394020000
Cytochrome c oxidase subunit 2	MT-CO2		3	3	2	2	2	2	2	2	2	3	2	2	1	2	2	2	2	2	2	2	2	3	2	2	1	2	104920000	120610000	114660000	122940000	119660000	143220000	142020000	146790000	108880000	135090000	0	112710000
Coagulation factor XIII A chain	F13A1		1	1	0	0	0	1	0	0	0	0	0	0	0	0	0	0	0	1	0	0	0	0	0	0	0	0	0	0	0	47370000	0	0	0	0	0	0	0	0
Purine nucleoside phosphorylase	PNP		1	1	1	1	1	1	1	1	0	0	0	0	0	0	1	1	1	1	1	1	0	0	0	0	0	0	0	0	0	0	0	17533000	0	0	0	0	0	0
Hypoxanthine-guanine phosphoribosyltransferase	HPRT1		9	9	8	8	8	6	7	8	8	8	7	8	7	7	8	8	8	6	7	8	8	8	7	8	7	7	630140000	632080000	474420000	333960000	442430000	433080000	458140000	488160000	362760000	593160000	485470000	532700000
Tyrosine-protein kinase ABL1	ABL1		6	3	4	4	4	4	5	5	2	4	2	2	5	5	2	1	1	1	2	2	0	1	0	0	2	2	0	0	0	0	0	0	0	0	0	0	0	5449500
Phosphoglycerate kinase 1	PGK1		30	24	20	19	19	20	22	20	20	16	13	23	20	20	15	15	15	17	18	16	16	13	10	18	16	16	2516800000	2841300000	2295600000	5008300000	2893900000	2464600000	3066800000	2687300000	2074300000	3614600000	3056600000	2448000000
Adenylate kinase isoenzyme 1	AK1		7	7	4	6	4	5	6	5	6	5	5	7	5	5	4	6	4	5	6	5	6	5	5	7	5	5	115660000	116260000	100800000	194140000	149990000	117460000	138910000	141830000	132690000	182330000	152020000	156270000
Argininosuccinate synthase	ASS1		36	36	26	26	27	26	30	25	28	26	19	27	29	23	26	26	27	26	30	25	28	26	19	27	29	23	4137600000	3916200000	3710600000	4149900000	3576000000	3916600000	4622700000	3950900000	5012000000	4121000000	4280700000	3992400000
HLA class I histocompatibility antigen, A-68 alpha chain;HLA class I histocompatibility antigen, A-34 alpha chain;HLA class I histocompatibility antigen, A-66 alpha chain;HLA class I histocompatibility antigen, A-74 alpha chain;HLA class I histocompatibility antigen, A-31 alpha chain;HLA class I histocompatibility antigen, A-33 alpha chain;HLA class I histocompatibility antigen, A-29 alpha chain;…	HLA-A		14	2	11	11	12	12	11	12	9	10	10	9	12	8	2	1	2	2	2	2	1	1	2	1	2	1	159480000	158480000	166560000	193520000	220090000	356690000	0	0	151910000	0	244390000	0
Prelamin-A/C;Lamin-A/C	LMNA		83	6	70	73	76	60	62	67	67	70	49	68	74	64	3	6	5	4	5	4	3	4	5	3	5	4	17740000000	16312000000	17470000000	10863000000	14586000000	14928000000	16907000000	18569000000	26653000000	16557000000	15369000000	16043000000
Fibronectin;Anastellin;Ugl-Y1;Ugl-Y2;Ugl-Y3	FN1		15	15	0	1	0	15	0	0	0	0	2	0	0	0	0	1	0	15	0	0	0	0	2	0	0	0	0	0	0	1357800000	0	0	0	0	55173000	0	0	0
Transferrin receptor protein 1;Transferrin receptor protein 1, serum form	TFRC		8	8	6	8	5	4	5	5	5	5	2	5	6	4	6	8	5	4	5	5	5	5	2	5	6	4	158350000	131230000	158140000	127930000	102330000	121620000	165740000	192570000	109580000	146670000	217740000	184420000
Catalase	CAT		5	5	2	2	3	2	1	2	2	1	2	1	2	2	2	2	3	2	1	2	2	1	2	1	2	2	98210000	92672000	109470000	149490000	0	113200000	139400000	0	0	0	110220000	158520000
RAF proto-oncogene serine/threonine-protein kinase	RAF1		8	5	3	4	5	5	6	4	6	4	3	5	6	4	2	3	3	3	5	3	3	1	1	2	4	2	107870000	96306000	89237000	108450000	103740000	98866000	93184000	117140000	81273000	101240000	137450000	127570000
Fructose-bisphosphate aldolase A;Fructose-bisphosphate aldolase	ALDOA		37	33	28	30	30	29	30	31	27	27	21	22	28	26	27	29	29	26	28	29	26	26	18	21	27	25	9011800000	9169200000	9605600000	5534500000	8570000000	8335800000	5742700000	6077500000	6159600000	5682300000	5416800000	5340100000
Cystatin-B	CSTB		3	3	3	3	3	3	2	3	3	3	3	3	3	3	3	3	3	3	2	3	3	3	3	3	3	3	202930000	227590000	229010000	257150000	210350000	287850000	190960000	247940000	630320000	214920000	323010000	276150000
Annexin A1;Annexin	ANXA1		24	24	20	20	21	23	23	22	19	20	12	19	19	19	20	20	21	23	23	22	19	20	12	19	19	19	3097900000	2890800000	2949100000	3189700000	3325000000	3001200000	2044700000	1553600000	1359200000	1618000000	1719300000	1541500000
Apolipoprotein B-100;Apolipoprotein B-48	APOB		5	4	1	0	0	4	1	0	1	0	0	0	0	1	1	0	0	3	1	0	1	0	0	0	0	1	0	0	0	117720000	0	0	0	0	0	0	0	0
Glucocorticoid receptor	NR3C1		18	17	12	12	13	10	10	13	13	12	8	11	13	13	12	11	12	10	9	13	13	12	8	11	12	13	390820000	382950000	359420000	218290000	296970000	320390000	332330000	414430000	517900000	428760000	344860000	400630000
Thymidine kinase, cytosolic;Thymidine kinase	TK1		9	9	7	7	7	7	6	7	6	6	5	7	6	8	7	7	7	7	6	7	6	6	5	7	6	8	537340000	638090000	393480000	375180000	337870000	342940000	427940000	351800000	476940000	497620000	436600000	358130000
Keratin, type II cytoskeletal 1	KRT1		53	39	47	45	43	42	38	44	47	43	35	50	43	42	34	31	31	29	26	31	33	30	23	37	30	29	12944000000	13319000000	8712200000	12323000000	7816400000	9517700000	26186000000	16080000000	11660000000	43395000000	13269000000	15757000000
Tubulin beta-4A chain	TUBB4A		28	0	22	22	23	27	25	25	21	21	19	20	22	23	0	0	0	0	0	0	0	0	0	0	0	0	0	150830000	107980000	93846000	102140000	105550000	156550000	145940000	0	0	173760000	150200000
Glyceraldehyde-3-phosphate dehydrogenase	GAPDH		33	32	27	29	27	31	25	28	28	28	17	27	27	27	26	28	26	30	24	27	27	27	16	26	26	26	21914000000	21195000000	20633000000	20015000000	15552000000	17853000000	32226000000	32927000000	22626000000	26154000000	22908000000	21309000000
Heat shock protein beta-1	HSPB1		20	20	18	17	17	15	16	13	19	18	15	18	18	19	18	17	17	15	16	13	19	18	15	18	18	19	7849900000	8259300000	8090700000	8335700000	7372000000	7162200000	10486000000	9755200000	6918200000	10549000000	8337100000	8206100000
Thymidylate synthase	TYMS		7	7	2	2	2	2	2	2	4	3	3	3	2	1	2	2	2	2	2	2	4	3	3	3	2	1	0	86523000	70432000	0	0	0	104180000	85343000	72798000	111890000	58262000	0
Dolichyl-diphosphooligosaccharide--protein glycosyltransferase subunit 1	RPN1		29	29	22	19	21	13	20	17	20	21	19	22	22	22	22	19	21	13	20	17	20	21	19	22	22	22	1086300000	1111100000	1012400000	1316200000	1056500000	1178400000	1650300000	1473800000	1335800000	1676600000	1523400000	1556400000
Dolichyl-diphosphooligosaccharide--protein glycosyltransferase subunit 2	RPN2		18	18	11	8	12	4	9	8	10	9	7	10	8	9	11	8	12	4	9	8	10	9	7	10	8	9	477300000	328160000	327780000	320060000	352880000	286990000	475970000	416460000	608920000	513100000	441470000	394100000
Guanine nucleotide-binding protein G(i) subunit alpha-2	GNAI2		11	6	7	6	6	7	7	8	6	7	6	5	7	7	4	3	3	3	3	4	3	4	3	2	3	4	86989000	98681000	98439000	129610000	119680000	135230000	111520000	116840000	105610000	149970000	173460000	129950000
Anion exchange protein 2	SLC4A2		10	10	3	4	5	2	5	4	3	2	1	4	3	4	3	4	5	2	5	4	3	2	1	4	3	4	53010000	55971000	66595000	60241000	83619000	83202000	0	0	0	57851000	85465000	65726000
Sodium/potassium-transporting ATPase subunit alpha-1	ATP1A1		30	27	22	22	22	20	23	23	19	19	18	17	20	22	19	19	19	17	20	20	16	16	15	14	17	19	1181300000	1101700000	1160900000	1471500000	1566800000	1515800000	971690000	867560000	880160000	1126600000	1115600000	1178000000
Sodium/potassium-transporting ATPase subunit beta-1	ATP1B1		3	3	2	3	2	1	3	1	3	2	1	3	2	3	2	3	2	1	3	1	3	2	1	3	2	3	84576000	83771000	107710000	81194000	140230000	0	74943000	102000000	0	87737000	110560000	87793000
Protein S100-A8;Protein S100-A8, N-terminally processed	S100A8		3	3	0	0	3	0	0	1	0	0	0	1	0	0	0	0	3	0	0	1	0	0	0	1	0	0	0	0	151430000	0	0	0	0	0	0	0	0	0
ADP/ATP translocase 2;ADP/ATP translocase 2, N-terminally processed	SLC25A5		30	9	25	26	24	26	25	25	21	23	15	25	26	22	8	8	7	8	8	7	6	6	5	7	8	5	1852900000	1722900000	1868300000	1881600000	1505600000	1720700000	2166800000	1625200000	1470500000	1896400000	1819400000	1782700000
Ubiquitin-like protein ISG15	ISG15		3	3	2	1	1	2	2	2	1	2	1	1	1	0	2	1	1	2	2	2	1	2	1	1	1	0	59357000	0	0	0	52641000	0	0	0	0	0	0	0
Propionyl-CoA carboxylase alpha chain, mitochondrial	PCCA		51	51	40	44	41	32	41	39	48	47	32	46	48	47	40	44	41	32	41	39	48	47	32	46	48	47	6837500000	5814600000	5575600000	4539700000	5096600000	5177000000	12112000000	10369000000	8794800000	11117000000	9089100000	10494000000
Alkaline phosphatase, placental type;Alkaline phosphatase, placental-like	ALPP;ALPPL2		6	3	1	0	0	6	2	0	0	0	0	0	1	0	1	0	0	3	0	0	0	0	0	0	0	0	0	0	0	147130000	0	0	0	0	0	0	0	0
Eukaryotic translation initiation factor 2 subunit 1	EIF2S1		13	13	11	10	8	8	8	9	9	7	4	6	7	7	11	10	8	8	8	9	9	7	4	6	7	7	446400000	460520000	431740000	390380000	384510000	372110000	455770000	330300000	246580000	431660000	309380000	316480000
60S acidic ribosomal protein P1	RPLP1		1	1	1	1	1	1	1	1	1	1	1	1	1	1	1	1	1	1	1	1	1	1	1	1	1	1	0	0	0	0	0	0	0	0	0	0	0	253620000
60S acidic ribosomal protein P2	RPLP2		6	6	6	5	4	2	5	5	5	5	4	5	5	5	6	5	4	2	5	5	5	5	4	5	5	5	405550000	351270000	367440000	215790000	198570000	241870000	461810000	439020000	719380000	461980000	265980000	263290000
60S acidic ribosomal protein P0;60S acidic ribosomal protein P0-like	RPLP0;RPLP0P6		12	12	10	9	9	7	7	6	8	8	7	6	6	7	10	9	9	7	7	6	8	8	7	6	6	7	837510000	693800000	692180000	447670000	745180000	415240000	944430000	694020000	778480000	670030000	636560000	607010000
Lupus La protein	SSB		2	2	1	0	1	0	1	0	2	2	1	2	2	1	1	0	1	0	1	0	2	2	1	2	2	1	0	0	0	0	0	0	44764000	36381000	0	39323000	30223000	0
Integrin beta-1	ITGB1		4	4	3	2	3	2	3	3	3	3	2	3	4	4	3	2	3	2	3	3	3	3	2	3	4	4	46600000	72781000	54653000	54200000	68451000	72734000	62047000	74444000	0	47063000	78138000	55914000
Keratin, type I cytoskeletal 18	KRT18		65	50	45	51	49	59	51	52	50	48	42	46	50	47	32	38	36	45	38	39	37	35	29	34	37	34	52137000000	50442000000	53266000000	118830000000	48156000000	50294000000	79060000000	76173000000	48621000000	49479000000	52798000000	51000000000
Myosin light chain 1/3, skeletal muscle isoform;Myosin light chain 3	MYL1;MYL3		2	2	1	2	1	1	1	1	1	1	0	1	1	1	1	2	1	1	1	1	1	1	0	1	1	1	295070000	0	437720000	315230000	505650000	371580000	421380000	0	0	0	343370000	473340000
Cyclin-dependent kinase 1	CDK1;CDC2		29	27	21	21	21	22	19	22	17	19	16	19	21	19	19	19	19	20	17	20	15	17	14	17	19	17	3122400000	3302400000	2821800000	3374600000	2930300000	2743500000	2703100000	2757900000	2365600000	2926500000	2997100000	2869700000
ATP synthase subunit beta, mitochondrial;ATP synthase subunit beta	ATP5B		21	21	17	17	16	18	18	17	17	16	11	17	19	17	17	17	16	18	18	17	17	16	11	17	19	17	1441000000	1573800000	1287400000	1819800000	1302300000	1426900000	1735600000	1521700000	922540000	1619500000	1566600000	1606000000
Protein S100-A9	S100A9		4	4	1	0	4	0	1	0	0	0	0	0	0	0	1	0	4	0	1	0	0	0	0	0	0	0	0	0	243520000	0	0	0	0	0	0	0	0	0
Protein S100;Protein S100-A6	S100A6		4	4	2	2	3	2	3	3	2	3	2	3	2	2	2	2	3	2	3	3	2	3	2	3	2	2	564880000	201100000	301050000	0	331130000	183960000	212850000	268620000	364960000	241710000	246320000	224250000
Alpha-enolase	ENO1		24	24	14	18	15	17	17	16	16	13	10	13	16	18	14	18	15	17	17	16	16	13	10	13	16	18	1844100000	1398500000	1479100000	1493100000	1302200000	1323600000	1455400000	1547000000	884640000	1437100000	1398100000	1249800000
Nucleophosmin	NPM1		27	27	19	19	22	23	20	22	19	20	13	18	22	20	19	19	22	23	20	22	19	20	13	18	22	20	9473600000	9859200000	7714800000	12017000000	8680000000	9690900000	9703900000	10581000000	4790500000	8165800000	8967500000	11050000000
Histone H2B type 1-J	HIST1H2BJ		19	0	8	7	8	19	10	10	9	8	7	9	9	7	0	0	0	0	0	0	0	0	0	0	0	0	168040000	269180000	132700000	3973400000	93759000	126970000	332320000	372890000	175620000	317310000	300890000	95787000
L-lactate dehydrogenase B chain;L-lactate dehydrogenase	LDHB		20	18	18	17	17	18	17	18	13	15	13	15	16	15	17	16	16	16	16	16	12	14	12	14	14	15	4280600000	3194200000	3810500000	2956700000	2911900000	2935300000	1702800000	2089900000	2125700000	2037400000	1934100000	1729900000
Major centromere autoantigen B	CENPB		4	4	2	3	3	3	2	2	1	1	2	1	3	2	2	3	3	3	2	2	1	1	2	1	3	2	47948000	54961000	52345000	47869000	46240000	60255000	0	0	54071000	0	52341000	54705000
Phosphoglycerate kinase 2	PGK2		7	1	6	4	5	3	4	5	4	3	3	5	4	4	1	0	1	0	0	1	0	0	0	0	0	0	0	0	0	0	0	39171000	0	0	0	0	0	0
Protein disulfide-isomerase	P4HB		17	17	10	8	4	3	5	8	11	11	12	10	9	12	10	8	4	3	5	8	11	11	12	10	9	12	213360000	148060000	188120000	99995000	117590000	141140000	344460000	331670000	454130000	432040000	377520000	394450000
Annexin A2;Annexin;Putative annexin A2-like protein	ANXA2;ANXA2P2		49	49	33	38	37	40	40	44	35	33	27	34	40	37	33	38	37	40	40	44	35	33	27	34	40	37	13436000000	13185000000	13106000000	12727000000	14588000000	13930000000	11008000000	9403200000	12664000000	10826000000	10295000000	11033000000
Calpain-1 catalytic subunit	CAPN1		15	15	9	8	8	7	7	5	3	3	7	9	6	9	9	8	8	7	7	5	3	3	7	9	6	9	240850000	290100000	180470000	344120000	252530000	258450000	159760000	139660000	189830000	290800000	221790000	322170000
Tubulin beta chain	TUBB		35	6	27	28	29	35	32	31	27	27	22	26	28	29	5	6	6	6	6	6	6	6	4	6	6	6	6657100000	7020500000	6687900000	9985600000	7545200000	7126700000	8761000000	8111600000	5952800000	10466000000	7627500000	6795500000
Cathepsin L1;Cathepsin L1 heavy chain;Cathepsin L1 light chain	CTSL		1	1	0	0	1	0	1	0	0	0	0	0	0	0	0	0	1	0	1	0	0	0	0	0	0	0	0	0	0	0	6189100	0	0	0	0	0	0	0
Profilin-1	PFN1		15	15	12	12	10	8	12	12	7	8	7	7	7	8	12	12	10	8	12	12	7	8	7	7	7	8	1901600000	1748000000	1853000000	1328300000	1631800000	1715100000	1110300000	859530000	1478700000	935220000	966670000	1260100000
Bifunctional glutamate/proline--tRNA ligase;Glutamate--tRNA ligase;Proline--tRNA ligase	EPRS		145	145	114	119	124	119	120	124	110	103	74	99	114	107	114	119	124	119	120	124	110	103	74	99	114	107	36746000000	39295000000	36230000000	30662000000	36276000000	38625000000	27146000000	27199000000	24687000000	29241000000	27448000000	27614000000
Cathepsin B;Cathepsin B light chain;Cathepsin B heavy chain	CTSB		3	3	1	1	1	1	1	1	1	2	1	2	2	2	1	1	1	1	1	1	1	2	1	2	2	2	68473000	87340000	0	54899000	86616000	88851000	0	0	0	79191000	77772000	85497000
Heat shock protein HSP 90-alpha	HSP90AA1		48	30	37	38	39	36	39	39	35	36	30	34	35	37	20	21	22	22	22	22	20	21	17	18	20	21	4372900000	3956300000	4273900000	2959500000	4478600000	4334300000	3408800000	3453700000	2760400000	3367500000	2955700000	3047500000
Heterogeneous nuclear ribonucleoproteins C1/C2	HNRNPC		25	0	19	18	18	20	13	16	17	18	13	16	14	14	0	0	0	0	0	0	0	0	0	0	0	0	0	0	0	448650000	0	0	0	0	0	0	0	0
Tyrosine-protein kinase Lyn	LYN		7	6	6	4	3	4	5	5	2	5	1	4	4	5	5	3	2	4	4	4	1	4	0	3	3	4	62412000	59223000	0	116620000	98054000	104710000	0	56398000	0	58198000	104540000	72456000
Fumarate hydratase, mitochondrial	FH		18	18	14	14	15	9	13	11	13	16	11	11	12	9	14	14	15	9	13	11	13	16	11	11	12	9	886020000	892950000	1019900000	910710000	961570000	844870000	1018000000	1248700000	895670000	1111400000	1009300000	924930000
Transcription factor Sp1	SP1		2	2	0	1	1	0	0	1	2	2	1	1	1	2	0	1	1	0	0	1	2	2	1	1	1	2	0	0	0	0	0	0	0	47466000	38657000	0	0	53479000
Annexin A6	ANXA6		25	7	18	17	18	14	18	18	14	11	11	13	10	10	5	5	5	4	6	4	4	2	3	5	2	3	1065800000	955920000	878110000	740940000	806780000	814710000	601810000	556330000	468340000	600810000	544100000	495080000
ATP-dependent 6-phosphofructokinase, muscle type	PFKM		28	24	22	21	20	23	22	23	20	21	16	18	24	23	18	17	17	19	18	19	16	17	13	14	20	19	1062300000	976170000	988040000	783690000	949370000	1103000000	1068500000	1082500000	1020000000	1165800000	1062300000	1124000000
Heat shock protein HSP 90-beta	HSP90AB1		68	39	52	54	56	53	55	56	49	47	40	51	53	54	26	28	30	32	30	30	25	23	21	27	29	30	19770000000	22143000000	20954000000	21082000000	20261000000	20511000000	18124000000	18124000000	15917000000	18246000000	17269000000	17636000000
Signal recognition particle receptor subunit alpha	SRPR		18	18	15	15	12	9	12	13	14	15	6	11	16	9	15	15	12	9	12	13	14	15	6	11	16	9	697680000	698650000	719130000	557190000	757450000	680960000	638340000	569910000	244200000	722960000	668360000	592950000
Asparagine synthetase [glutamine-hydrolyzing]	ASNS		16	16	13	9	12	11	10	7	14	12	7	13	12	10	13	9	12	11	10	7	14	12	7	13	12	10	762380000	715670000	824800000	639150000	644830000	802050000	631020000	623370000	313530000	830310000	819470000	749480000
Matrix Gla protein	MGP		1	1	1	1	1	1	1	1	1	1	1	1	1	1	1	1	1	1	1	1	1	1	1	1	1	1	0	0	0	0	0	0	0	0	0	0	0	31638000
Pyruvate dehydrogenase E1 component subunit alpha, somatic form, mitochondrial	PDHA1		11	11	9	7	6	8	7	5	8	8	6	7	8	8	9	7	6	8	7	5	8	8	6	7	8	8	259300000	275380000	285430000	368050000	317340000	279020000	361750000	277820000	219270000	282850000	336690000	260750000
U2 small nuclear ribonucleoprotein B	SNRPB2		3	2	3	3	3	0	1	2	2	1	2	3	1	0	2	2	2	0	0	2	1	1	2	2	1	0	15163000	14502000	0	0	0	0	0	0	60728000	0	0	0
Hepatocyte growth factor receptor	MET		7	6	4	2	2	2	2	2	1	1	0	3	2	4	3	1	1	1	1	1	0	0	0	2	1	3	0	0	0	0	0	0	0	0	0	0	0	99209000
U1 small nuclear ribonucleoprotein 70 kDa	SNRNP70		26	26	18	17	18	18	19	20	20	20	14	18	21	19	18	17	18	18	19	20	20	20	14	18	21	19	2192400000	2088500000	2251100000	1163100000	2003100000	1861600000	2523500000	2380200000	2516600000	1914500000	1979700000	2215200000
Nuclear factor 1 C-type	NFIC		11	9	5	3	4	2	4	4	5	5	5	4	7	6	4	2	3	2	2	3	5	5	4	4	5	5	304050000	209560000	202330000	161920000	208240000	224390000	543570000	289650000	309540000	210400000	217140000	237050000
Vimentin	VIM		86	80	69	71	72	82	76	74	74	72	47	70	71	72	64	65	67	76	72	69	69	67	42	64	66	66	51201000000	58779000000	57774000000	246140000000	65905000000	69287000000	92448000000	65161000000	106090000000	55853000000	58391000000	58275000000
40S ribosomal protein S17	RPS17		5	5	4	4	4	5	3	3	3	5	3	4	4	4	4	4	4	5	3	3	3	5	3	4	4	4	285230000	397820000	425340000	428820000	421150000	329170000	292040000	408820000	167140000	400150000	387590000	397460000
Guanine nucleotide-binding protein G(k) subunit alpha	GNAI3		16	12	11	11	11	10	12	11	9	8	6	9	11	9	8	8	8	7	9	8	6	5	3	6	8	6	567140000	576220000	557180000	798950000	813750000	831990000	610270000	604960000	887890000	784910000	838290000	819970000
Annexin A5;Annexin	ANXA5		12	12	9	9	9	7	9	11	4	4	5	3	5	3	9	9	9	7	9	11	4	4	5	3	5	3	648570000	841590000	378230000	903900000	678840000	573420000	320880000	256000000	173100000	261420000	246030000	0
Tyrosine-protein kinase receptor;Proto-oncogene tyrosine-protein kinase ROS	ROS1		1	1	0	0	0	0	0	0	0	0	0	1	0	0	0	0	0	0	0	0	0	0	0	1	0	0	0	0	0	0	0	0	0	0	0	0	0	0
U1 small nuclear ribonucleoprotein A	SNRPA		6	5	4	4	4	3	3	3	4	3	2	3	3	2	3	3	3	3	2	3	3	3	2	2	3	2	110650000	122510000	121510000	99081000	95327000	118550000	92940000	132850000	0	98268000	106930000	51614000
Galectin-1	LGALS1		9	9	7	8	7	4	7	8	8	8	7	8	9	8	7	8	7	4	7	8	8	8	7	8	9	8	992150000	753760000	831880000	443780000	624060000	587720000	740830000	538140000	832570000	700470000	526740000	736730000
High mobility group protein B1	HMGB1		5	5	4	4	4	3	4	4	4	4	3	3	3	4	4	4	4	3	4	4	4	4	3	3	3	4	141620000	153020000	128020000	166730000	144060000	124460000	162150000	137620000	123150000	0	116690000	50820000
Clathrin light chain A	CLTA		13	13	11	12	12	11	11	12	12	11	6	11	11	12	11	12	12	11	11	12	12	11	6	11	11	12	6427100000	6252000000	7524800000	5493200000	7105500000	6400900000	4343300000	4131800000	4422500000	4825900000	4196000000	4591100000
Clathrin light chain B	CLTB		17	17	12	12	12	15	13	15	12	11	9	12	13	12	12	12	12	15	13	15	12	11	9	12	13	12	2977700000	2451400000	2956100000	1713800000	2434600000	2294100000	1168100000	1400200000	1137700000	1533200000	1714600000	1686900000
Annexin;Annexin A4	ANXA4		6	6	5	5	5	4	5	5	2	1	1	2	1	3	5	5	5	4	5	5	2	1	1	2	1	3	117980000	105150000	94090000	101540000	107970000	114090000	69638000	0	0	62018000	0	60113000
2,3-cyclic-nucleotide 3-phosphodiesterase	CNP		4	4	4	3	3	3	3	4	2	2	0	1	3	2	4	3	3	3	3	4	2	2	0	1	3	2	0	0	0	0	0	0	0	55793000	0	0	82270000	0
Heterogeneous nuclear ribonucleoprotein A1;Heterogeneous nuclear ribonucleoprotein A1, N-terminally processed;Heterogeneous nuclear ribonucleoprotein A1-like 2	HNRNPA1;HNRNPA1L2		25	24	18	21	20	15	16	18	21	23	15	21	18	20	18	20	20	15	15	17	20	22	14	20	17	19	5109400000	3509300000	5177100000	1545300000	2021500000	2012800000	5180200000	6083800000	7145400000	4262100000	3136500000	3758700000
U2 small nuclear ribonucleoprotein A	SNRPA1		9	9	3	4	5	4	2	3	4	4	5	2	2	4	3	4	5	4	2	3	4	4	5	2	2	4	91290000	105160000	81597000	156900000	102740000	90509000	134140000	108040000	236170000	87340000	0	120660000
Poly [ADP-ribose] polymerase 1	PARP1		71	71	46	52	53	59	57	59	45	46	38	48	51	50	46	52	53	59	57	59	45	46	38	48	51	50	7302700000	7668100000	7054100000	12182000000	8344300000	8404700000	7586600000	8032200000	6614000000	7623700000	7738500000	7406600000
Interferon-induced protein with tetratricopeptide repeats 1;Interferon-induced protein with tetratricopeptide repeats 1B	IFIT1;IFIT1B		2	2	1	1	1	0	0	1	0	0	1	1	0	0	1	1	1	0	0	1	0	0	1	1	0	0	0	0	0	0	0	0	0	0	0	1041700	0	0
Intestinal-type alkaline phosphatase	ALPI		4	1	0	0	0	3	2	0	0	0	1	1	1	1	0	0	0	0	0	0	0	0	1	1	0	1	0	0	0	0	0	0	0	0	0	0	0	14752000
Leukotriene A-4 hydrolase	LTA4H		10	10	8	7	6	5	5	7	3	3	1	2	6	2	8	7	6	5	5	7	3	3	1	2	6	2	134420000	140990000	126520000	183560000	130320000	159520000	108480000	134510000	0	79376000	104820000	87676000
Fructose-bisphosphate aldolase C;Fructose-bisphosphate aldolase	ALDOC		7	3	4	4	4	5	5	4	3	3	5	3	3	3	3	3	3	2	3	2	2	2	2	2	2	2	260800000	302820000	249220000	97919000	179850000	208780000	257500000	279640000	184730000	229840000	211790000	187140000
Histone H2A.V;Histone H2A.Z;Histone H2A	H2AFV;H2AFZ		5	3	4	2	4	4	3	4	3	4	3	4	4	3	2	0	2	2	1	2	1	2	1	2	2	1	44009000	0	24113000	1549400000	0	38687000	52847000	72469000	0	42787000	83295000	0
Histone H2A type 1-J;Histone H2A type 1-H;Histone H2A.J;Histone H2A type 2-C;Histone H2A type 2-A;Histone H2A type 1	HIST1H2AJ;HIST1H2AH;H2AFJ;HIST2H2AC;HIST2H2AA3;HIST1H2AG		9	0	7	7	7	9	5	6	6	5	4	6	7	6	0	0	0	0	0	0	0	0	0	0	0	0	2399200000	1333100000	2329500000	59833000000	1352200000	1621600000	3638100000	2685000000	3077200000	2302900000	2635100000	1726600000
F-box/SPRY domain-containing protein 1	FBXO45		4	4	2	3	3	2	2	3	1	0	0	0	1	1	2	3	3	2	2	3	1	0	0	0	1	1	61252000	58568000	47681000	61902000	0	56519000	0	0	0	0	0	0
Ataxin-1-like	ATXN1L		4	4	2	2	2	3	3	1	3	1	3	2	3	3	2	2	2	3	3	1	3	1	3	2	3	3	17459000	47844000	46804000	36044000	40861000	0	41633000	0	40000000	32874000	33623000	27291000
Polyadenylate-binding protein 4-like	PABPC4L		3	1	3	1	2	1	3	3	3	2	2	3	2	3	1	0	0	0	1	1	1	1	0	1	1	1	0	0	0	0	0	0	0	0	0	0	0	4827600
Gastrokine-3	GKN3P		1	1	1	0	0	0	0	0	0	0	0	0	0	0	1	0	0	0	0	0	0	0	0	0	0	0	0	0	0	0	0	0	0	0	0	0	0	0
Serine protease 56	PRSS56		3	3	0	0	0	0	0	0	1	1	1	0	0	2	0	0	0	0	0	0	1	1	1	0	0	2	0	0	0	0	0	0	0	0	0	0	0	3719200
Splicing factor U2AF 35 kDa subunit	U2AF1		4	4	3	3	3	2	2	3	4	4	3	4	3	4	3	3	3	2	2	3	4	4	3	4	3	4	152030000	129750000	133530000	214670000	137170000	143970000	209850000	257280000	300110000	278370000	216440000	224630000
Cystathionine beta-synthase	CBS		25	25	19	17	19	17	17	16	16	18	16	17	19	16	19	17	19	17	17	16	16	18	16	17	19	16	1431700000	1447900000	1358000000	1578000000	1473600000	1321100000	1396900000	1369700000	1719700000	1633400000	1845900000	1961600000
Zinc finger protein GLI2	GLI2		6	5	4	4	4	3	3	2	2	2	2	3	4	3	3	3	3	2	2	1	1	1	1	2	3	2	41677000	0	48078000	35338000	48626000	52180000	38814000	0	52329000	44059000	44392000	51355000
60 kDa SS-A/Ro ribonucleoprotein	TROVE2		2	2	2	1	1	1	1	1	1	1	2	1	1	1	2	1	1	1	1	1	1	1	2	1	1	1	45306000	0	0	0	0	0	0	0	0	0	0	0
HLA class I histocompatibility antigen, A-69 alpha chain;HLA class I histocompatibility antigen, A-2 alpha chain	HLA-A		15	0	11	11	11	10	11	11	8	10	9	9	11	8	0	0	0	0	0	0	0	0	0	0	0	0	817400000	883660000	968800000	712480000	812450000	911880000	1023800000	871620000	835720000	947500000	1307000000	1192800000
Serine/threonine-protein kinase A-Raf	ARAF		5	4	4	3	2	2	3	3	4	3	4	4	3	4	3	2	1	1	3	2	3	2	3	3	2	4	41552000	44953000	0	0	60214000	0	46502000	69376000	71559000	84931000	63678000	76599000
Histone H1.2;Histone H1.4;Histone H1.3;Histone H1.1	HIST1H1C;HIST1H1E;HIST1H1D;HIST1H1A		7	5	6	4	6	5	4	6	4	5	3	4	5	5	5	4	5	3	2	4	4	4	2	4	3	4	222110000	207930000	190960000	370930000	167960000	140550000	269310000	328400000	327410000	226740000	131690000	212050000
Dihydrolipoyllysine-residue acetyltransferase component of pyruvate dehydrogenase complex, mitochondrial;Acetyltransferase component of pyruvate dehydrogenase complex	DLAT		3	3	1	1	1	2	0	0	1	0	0	0	0	0	1	1	1	2	0	0	1	0	0	0	0	0	0	0	22372000	0	0	0	0	0	0	0	0	0
Receptor-type tyrosine-protein phosphatase F	PTPRF		43	39	31	27	31	29	32	35	23	22	13	29	32	30	28	23	27	25	28	32	20	19	11	26	28	27	906290000	965750000	923540000	1474200000	1450500000	1523100000	806590000	856870000	723520000	1287100000	1254700000	1326400000
Thioredoxin	TXN		9	9	8	7	8	3	8	7	5	5	6	5	6	7	8	7	8	3	8	7	5	5	6	5	6	7	1197500000	834170000	778330000	372760000	397920000	517370000	1125300000	948020000	1185200000	1331300000	849700000	1149900000
Microsomal glutathione S-transferase 1	MGST1		3	3	1	1	2	1	2	1	2	2	1	1	1	1	1	1	2	1	2	1	2	2	1	1	1	1	0	0	0	0	100230000	0	116540000	108890000	0	0	0	0
cAMP-dependent protein kinase type I-alpha regulatory subunit;cAMP-dependent protein kinase type I-alpha regulatory subunit, N-terminally processed	PRKAR1A		5	5	5	5	5	3	5	4	4	4	3	4	5	5	5	5	5	3	5	4	4	4	3	4	5	5	215550000	235300000	192790000	322990000	234850000	287750000	178220000	223640000	103460000	193870000	182690000	187710000
60 kDa heat shock protein, mitochondrial	HSPD1		29	29	21	19	19	15	20	20	22	21	13	19	23	22	21	19	19	15	20	20	22	21	13	19	23	22	1290500000	1068300000	1279000000	1254000000	1188800000	985680000	1758600000	1472500000	1614900000	1552700000	1447000000	1473000000
Clusterin;Clusterin beta chain;Clusterin alpha chain	CLU		7	7	4	5	5	2	4	5	4	3	3	5	5	5	4	5	5	2	4	5	4	3	3	5	5	5	88217000	135400000	112050000	0	128530000	132550000	167900000	165740000	147470000	126140000	152750000	113280000
78 kDa glucose-regulated protein	HSPA5		54	53	43	45	44	39	39	45	40	42	32	45	45	45	42	44	43	38	38	44	39	41	31	44	44	44	9600200000	9531200000	8957600000	9545300000	9824900000	8182600000	10822000000	10506000000	10518000000	10240000000	9583200000	10662000000
[truncated: 2,779 more rows]

## Sheet: Student‘s t-test_BP5 EGF+-
LFQ intensity BP5_GRB2_EGF_1 (Log2)	LFQ intensity BP5_GRB2_EGF_2 (Log2)	LFQ intensity BP5_GRB2_EGF_3 (Log2)	LFQ intensity BP5_GRB2_1 (Log2)	LFQ intensity BP5_GRB2_2 (Log2)	LFQ intensity BP5_GRB2_3 (Log2)	C: Student's T-test Significant LFQ intensity BP5_GRB2_EGF_LFQ intensity BP5_GRB2	C: Student's T-test significant	N: Peptides	N: Razor + unique peptides	N: Unique peptides	N: Sequence coverage [%]	N: Unique + razor sequence coverage [%]	N: Unique sequence coverage [%]	N: Mol. weight [kDa]	N: Q-value	N: Score	N: Intensity	N: MS/MS count	N: -Log Student's T-test p-value LFQ intensity BP5_GRB2_EGF_LFQ intensity BP5_GRB2	N: Student's T-test q-value LFQ intensity BP5_GRB2_EGF_LFQ intensity BP5_GRB2	N: Student's T-test Difference LFQ intensity BP5_GRB2_EGF_LFQ intensity BP5_GRB2	N: Student's T-test Test statistic LFQ intensity BP5_GRB2_EGF_LFQ intensity BP5_GRB2	T: Protein IDs	T: Majority protein IDs	T: Protein names	T: Gene names
26.642	26.5461	26.6934	24.0784	26.1137	23.5954	+	LFQ intensity BP5_GRB2_EGF_LFQ intensity BP5_GRB2	8	7	4	27.3	24.9	16.6	42.737	0	4.2352	877090000	17	1.23442	0.01928	2.03131	1.59587	C9JC03;A0A024R571;Q9H4M9;C9J2Z4;C9JDQ8;C9JIJ3;C9IZH1	C9JC03;A0A024R571;Q9H4M9;C9J2Z4;C9JDQ8	EH domain-containing protein 1	EHD1
26.0321	26.997	26.2094	24.9351	25.2115	24.7699	+	LFQ intensity BP5_GRB2_EGF_LFQ intensity BP5_GRB2	7	7	7	5.7	5.7	5.7	191.6	0	12.078	774800000	19	1.95098	0.008	1.44065	1.74983	A0A087WVF7;Q9NZM3;E7EPJ2;F8W719	A0A087WVF7;Q9NZM3;E7EPJ2	Intersectin-2	ITSN2
27.6362	27.5699	27.5983	26.0314	26.6915	26.5965	+	LFQ intensity BP5_GRB2_EGF_LFQ intensity BP5_GRB2	10	10	10	24.1	24.1	24.1	79.797	0	22.59	1461400000	50	2.30557	0.0137391	1.16165	1.64324	A0A087WXN9;Q765P7;I3L2G4	A0A087WXN9;Q765P7	MTSS1-like protein	MTSS1L
26.4991	26.5577	25.83	24.0891	25.5436	24.2668	+	LFQ intensity BP5_GRB2_EGF_LFQ intensity BP5_GRB2	10	9	9	6.4	5.9	5.9	217.75	0	7.702	601250000	28	1.49666	0.0134468	1.66243	1.6393	A0A096LNH6;Q14185	A0A096LNH6;Q14185	Dedicator of cytokinesis protein 1	DOCK1
28.9056	28.629	28.8351	27.58	27.5571	26.3018	+	LFQ intensity BP5_GRB2_EGF_LFQ intensity BP5_GRB2	16	16	16	20.6	20.6	20.6	124.77	0	69.892	2626300000	82	1.72599	0.00847059	1.64362	1.76663	A0A0A0MRE5;Q9ULH1;H0YBF7;H0YBM4;E5RHD7;E5RFD9	A0A0A0MRE5;Q9ULH1;H0YBF7	Arf-GAP with SH3 domain, ANK repeat and PH domain-containing protein 1	ASAP1
25.7318	25.8738	25.9361	25.481	23.734	23.7744	+	LFQ intensity BP5_GRB2_EGF_LFQ intensity BP5_GRB2	3	3	3	13.9	13.9	13.9	48.799	0.0013602	2.3376	345860000	10	1.23127	0.0495	1.51743	1.40651	A0A0C4DGS1;P39656;U3KQ84	A0A0C4DGS1;P39656;U3KQ84	Dolichyl-diphosphooligosaccharide--protein glycosyltransferase 48 kDa subunit	DDOST
29.2871	29.5546	29.2816	28.2012	28.4348	27.3527	+	LFQ intensity BP5_GRB2_EGF_LFQ intensity BP5_GRB2	18	18	18	21	21	21	141.18	0	40.664	4991000000	120	1.80791	0.0131667	1.37822	1.63904	C9K0J5;Q70E73;C9J164;C9JLG4;C9J0R8;Q7Z5R6	C9K0J5;Q70E73;C9J164	Ras-associated and pleckstrin homology domains-containing protein 1	RAPH1
31.3924	31.4562	31.4352	30.466	30.6287	30.4485	+	LFQ intensity BP5_GRB2_EGF_LFQ intensity BP5_GRB2	40	40	29	64.3	64.3	50.3	69.371	0	108.35	32408000000	351	3.9538	0.012898	0.913586	1.6303	E7EQR4;P15311;E9PQ82;E9PNP4	E7EQR4;P15311	Ezrin	EZR
27.1767	26.5796	27.0338	24.9325	24.5946	24.8286	+	LFQ intensity BP5_GRB2_EGF_LFQ intensity BP5_GRB2	3	3	3	18.4	18.4	18.4	19.913	0.0082544	1.4594	468680000	4	3.31909	0	2.14484	3.03848	G3V5Y4;F6S9Y6;G3V524;G3V2Q5;Q9NZ32;G3V4K6;V9GYX7	G3V5Y4;F6S9Y6;G3V524;G3V2Q5;Q9NZ32	Actin-related protein 10	ACTR10
26.5633	26.7739	26.796	25.2963	25.6387	24.2574	+	LFQ intensity BP5_GRB2_EGF_LFQ intensity BP5_GRB2	9	8	8	23.3	21.1	21.1	59.394	0	9.2054	509860000	22	1.75739	0.009	1.64694	1.78653	F6TDL0;Q92569;Q5T4P3;P27986	F6TDL0;Q92569;Q5T4P3	Phosphatidylinositol 3-kinase regulatory subunit gamma	PIK3R3
29.4637	29.4881	29.456	28.6464	28.7147	28.7614	+	LFQ intensity BP5_GRB2_EGF_LFQ intensity BP5_GRB2	24	24	24	21.9	21.9	21.9	150.86	0	52.909	5695700000	150	4.58999	0.0494194	0.761726	1.42439	G5E9C8;Q07889;Q07890;A0A087X277	G5E9C8;Q07889	Son of sevenless homolog 1	SOS1
27.0883	26.8253	26.7253	25.0852	23.4606	24.7256	+	LFQ intensity BP5_GRB2_EGF_LFQ intensity BP5_GRB2	11	10	10	14.8	13.9	13.9	118.06	0	7.6458	801430000	15	2.08476	0	2.45582	2.44506	H0Y3A3;Q5VWQ8;F6R503;F8WA47	H0Y3A3;Q5VWQ8	Disabled homolog 2-interacting protein	DAB2IP
27.8348	28.102	27.7734	26.6176	26.5749	26.3244	+	LFQ intensity BP5_GRB2_EGF_LFQ intensity BP5_GRB2	21	21	20	12.9	12.9	12.6	228.52	0	28.973	1441700000	58	3.29423	0	1.39778	2.19716	H0Y599;Q8N1I0;H0Y7H7;F5GXW1;C9J7D9	H0Y599;Q8N1I0;H0Y7H7	Dedicator of cytokinesis protein 4	DOCK4
25.489	25.6604	25.6929	24.1147	24.808	23.8385	+	LFQ intensity BP5_GRB2_EGF_LFQ intensity BP5_GRB2	6	6	6	7.1	7.1	7.1	131.37	0	5.2681	346230000	17	2.00116	0.00738462	1.36034	1.71061	K7EQ71;K7EKI8;O60437	K7EQ71;K7EKI8;O60437	Periplakin	PPL
28.3438	28.5076	28.4828	27.5753	27.4373	27.5332	+	LFQ intensity BP5_GRB2_EGF_LFQ intensity BP5_GRB2	8	8	8	48.8	48.8	48.8	23.354	0	14.06	2410600000	26	3.84953	0.0140444	0.929481	1.64425	O00161;H3BM38;H3BNE1;H3BR18;H3BPJ0;H3BP15;H3BQY9;H3BV99;H3BNG6;H3BU94;H3BR99	O00161;H3BM38;H3BNE1;H3BR18;H3BPJ0;H3BP15;H3BQY9	Synaptosomal-associated protein 23;Synaptosomal-associated protein	SNAP23
30.1948	30.1205	30.3978	29.115	29.0272	28.7193	+	LFQ intensity BP5_GRB2_EGF_LFQ intensity BP5_GRB2	21	21	21	46.5	46.5	46.5	54.826	0	87.099	8316600000	129	3.03741	0.00317241	1.2839	1.98809	O00401	O00401	Neural Wiskott-Aldrich syndrome protein	WASL
30.1347	29.4792	29.3321	26.1501	25.5489	26.8291	+	LFQ intensity BP5_GRB2_EGF_LFQ intensity BP5_GRB2	24	24	23	43.1	43.1	41.6	81.544	0	81.02	3824900000	77	2.83901	0	3.47265	3.67671	O00459;E9PFP1;V9GYJ4;E5RJY0;H0YBC2	O00459;E9PFP1	Phosphatidylinositol 3-kinase regulatory subunit beta	PIK3R2
31.8998	31.9016	31.9372	30.6413	30.7663	30.8298	+	LFQ intensity BP5_GRB2_EGF_LFQ intensity BP5_GRB2	57	57	56	58.6	58.6	56.9	138.6	0	193.36	25036000000	381	4.48265	0	1.1671	2.09645	O15357;A0A0A0MTP6;F5GY16;H7BXR2;H0YFZ4;Q92835;H0Y5Q9;D6RJB9;A0A0A0MSJ4;Q7Z7G1	O15357;A0A0A0MTP6	Phosphatidylinositol 3,4,5-trisphosphate 5-phosphatase 2	INPPL1
26.4895	26.8112	26.7502	25.1577	25.0197	24.0743	+	LFQ intensity BP5_GRB2_EGF_LFQ intensity BP5_GRB2	6	6	6	15.8	15.8	15.8	66.193	0	6.6574	1081000000	21	2.25998	0	1.93306	2.26222	O75083;D6RD66	O75083;D6RD66	WD repeat-containing protein 1	WDR1
27.0832	26.8856	27.1035	24.866	25.8677	24.8925	+	LFQ intensity BP5_GRB2_EGF_LFQ intensity BP5_GRB2	11	11	11	37.6	37.6	37.6	29.062	0	15.249	1391400000	21	2.24175	0	1.8154	2.16939	O75822;H0YLP3;H0YGJ7	O75822	Eukaryotic translation initiation factor 3 subunit J	EIF3J
26.8637	26.4174	27.0208	24.0257	26.4669	23.4159	+	LFQ intensity BP5_GRB2_EGF_LFQ intensity BP5_GRB2	12	11	11	17.7	16.7	16.7	112.13	0	11.663	925090000	24	1.05464	0.0451724	2.13116	1.47028	O94804;H0YB71	O94804	Serine/threonine-protein kinase 10	STK10
31.6948	31.6249	31.7758	29.6721	29.6979	29.3748	+	LFQ intensity BP5_GRB2_EGF_LFQ intensity BP5_GRB2	35	35	34	34.1	34.1	33.1	134.28	0	136.52	18743000000	244	4.329	0	2.11689	3.45646	P00533;E9PFD7;Q504U8;C9JYS6;H3BLT0	P00533;E9PFD7;Q504U8	Epidermal growth factor receptor;Receptor protein-tyrosine kinase	EGFR
27.0387	26.9904	27.55	26.7468	25.1425	24.0804	+	LFQ intensity BP5_GRB2_EGF_LFQ intensity BP5_GRB2	12	11	10	11.4	10.4	9.8	137.91	0	10.599	1071300000	23	1.10542	0.0469333	1.8698	1.44342	P04626;B4DTR1;J3QLU9;J3KTI5;J3QRJ7;F5H1T4;J3QRX1	P04626;B4DTR1;J3QLU9	Receptor tyrosine-protein kinase erbB-2;Receptor protein-tyrosine kinase	ERBB2
25.6821	25.6014	25.5384	24.6425	24.5339	24.7327	+	LFQ intensity BP5_GRB2_EGF_LFQ intensity BP5_GRB2	7	4	4	14.3	10.6	10.6	60.761	0	6.0361	265010000	10	3.78272	0.00985366	0.970959	1.70067	P06241;E5RFS5;E5RH71;E5RIX5;E5RGM6;E5RI25;E5RFM0;E5RGT0	P06241;E5RFS5	Tyrosine-protein kinase Fyn	FYN
30.7079	30.6277	30.6232	29.1735	29.0461	28.9547	+	LFQ intensity BP5_GRB2_EGF_LFQ intensity BP5_GRB2	32	32	30	47.5	47.5	46.2	99.632	0	75.018	10141000000	165	4.67901	0	1.59484	2.80215	P22681;A0A1B0GW38;A0A0U1RQX8;A0A0U1RR39;A0A0U1RRJ5	P22681;A0A1B0GW38;A0A0U1RQX8;A0A0U1RR39	E3 ubiquitin-protein ligase CBL	CBL
31.3083	31.1391	31.3723	28.5243	28.9732	28.4923	+	LFQ intensity BP5_GRB2_EGF_LFQ intensity BP5_GRB2	24	24	24	51.8	51.8	51.8	62.821	0	134.16	11925000000	170	3.97759	0	2.60998	3.8948	P29353;X6R6D0;H0Y539;Q5T181;Q5T188;Q5T182;Q5T187;P98077	P29353;X6R6D0;H0Y539	SHC-transforming protein 1	SHC1
28.5999	28.6509	28.57	27.7614	27.8258	27.6099	+	LFQ intensity BP5_GRB2_EGF_LFQ intensity BP5_GRB2	13	13	12	30.2	30.2	28	50.704	0	16.885	3103700000	74	3.67084	0.0250566	0.874553	1.53912	P41240;H3BUM9;H3BU69;K7ENL8;K7ES68	P41240	Tyrosine-protein kinase CSK	CSK
28.8128	28.47	29.2384	26.6491	24.9362	25.3734	+	LFQ intensity BP5_GRB2_EGF_LFQ intensity BP5_GRB2	15	15	15	18.6	18.6	18.6	124.28	0	40.199	7488200000	49	2.32779	0	3.1875	3.0075	P42336;C9JAM9	P42336	Phosphatidylinositol 4,5-bisphosphate 3-kinase catalytic subunit alpha isoform	PIK3CA
26.5737	26.2258	26.606	23.8263	25.0064	23.9096	+	LFQ intensity BP5_GRB2_EGF_LFQ intensity BP5_GRB2	3	3	3	5.9	5.9	5.9	122.76	0	6.6877	352770000	14	2.2913	0	2.22107	2.4699	P42338;H0Y871;H7C565;Q68DL0	P42338;H0Y871	Phosphatidylinositol 4,5-bisphosphate 3-kinase catalytic subunit beta isoform	PIK3CB
28.6586	27.6671	27.3629	25.7528	25.2896	25.864	+	LFQ intensity BP5_GRB2_EGF_LFQ intensity BP5_GRB2	11	11	11	48.4	48.4	48.4	33.83	0	15.393	1616900000	39	2.20708	0	2.26074	2.43379	P46108;I3L297	P46108;I3L297	Adapter molecule crk	CRK
29.5296	29.2144	29.3392	28.4715	28.3906	28.4696	+	LFQ intensity BP5_GRB2_EGF_LFQ intensity BP5_GRB2	15	15	15	61.4	61.4	61.4	33.777	0	23.3	4530800000	75	3.18356	0.0255385	0.917162	1.54033	P46109	P46109	Crk-like protein	CRKL
27.0324	26.9815	27.2363	23.7133	26.4244	24.3667	+	LFQ intensity BP5_GRB2_EGF_LFQ intensity BP5_GRB2	9	9	9	12.6	12.6	12.6	101.29	0	13.897	1097000000	23	1.28491	0.0101	2.24863	1.70275	P52735	P52735	Guanine nucleotide exchange factor VAV2	VAV2
31.5536	31.605	31.5915	30.3277	30.385	29.8976	+	LFQ intensity BP5_GRB2_EGF_LFQ intensity BP5_GRB2	35	35	35	57.6	57.6	57.6	68.436	0	106.56	18874000000	241	3.06011	0	1.37988	2.10804	Q06124;A0A0U1RRI0;H0YF12	Q06124	Tyrosine-protein phosphatase non-receptor type 11	PTPN11
25.9498	25.9718	25.8763	24.5397	24.3288	23.9884	+	LFQ intensity BP5_GRB2_EGF_LFQ intensity BP5_GRB2	15	5	5	17.2	6.4	6.4	104.64	0	3.5828	672670000	11	3.26564	0	1.64699	2.4834	Q10567;C9J1E7;H7C034	Q10567;C9J1E7	AP-1 complex subunit beta-1	AP1B1
26.6702	26.8175	26.9774	26.258	25.1774	24.7417	+	LFQ intensity BP5_GRB2_EGF_LFQ intensity BP5_GRB2	10	9	9	17.4	17.4	17.4	84.542	0	5.7024	963650000	18	1.44589	0.0385	1.42935	1.48988	Q14161;R4GNG3;F8VXI9;F8WAK2;F8W822	Q14161;R4GNG3;F8VXI9;F8WAK2	ARF GTPase-activating protein GIT2	GIT2
26.4264	26.3523	26.6972	24.2722	23.9724	23.818	+	LFQ intensity BP5_GRB2_EGF_LFQ intensity BP5_GRB2	11	11	11	25.9	25.9	25.9	70.443	0	10.019	652430000	14	3.88895	0	2.47111	3.69027	Q5JPT2;Q96B97;Q5VSN0;Q5JPT1	Q5JPT2;Q96B97	SH3 domain-containing kinase-binding protein 1	SH3KBP1
28.1116	28.5406	28.2183	25.2632	25.9889	24.9001	+	LFQ intensity BP5_GRB2_EGF_LFQ intensity BP5_GRB2	3	3	3	5.3	5.3	5.3	97.112	0	4.5474	2653300000	16	2.96324	0	2.90611	3.43891	Q5T447	Q5T447	E3 ubiquitin-protein ligase HECTD3	HECTD3
26.8563	27.6909	26.5593	24.164	24.3718	24.7693	+	LFQ intensity BP5_GRB2_EGF_LFQ intensity BP5_GRB2	7	7	7	33.7	33.7	33.7	35.822	0	11.196	1160900000	24	2.61185	0	2.60046	2.94681	Q8IVM0	Q8IVM0	Coiled-coil domain-containing protein 50	CCDC50
27.0674	26.6505	26.8276	26.5135	24.3902	24.0447	+	LFQ intensity BP5_GRB2_EGF_LFQ intensity BP5_GRB2	5	5	5	12.7	12.7	12.7	86.33	0	10.027	853560000	21	1.12311	0.0477288	1.86569	1.45619	Q8IY22;A0A087WU05;A0A087WY48;A0A087WUL1	Q8IY22;A0A087WU05;A0A087WY48	C-Maf-inducing protein	CMIP
26.6225	26.9283	26.5181	24.7791	25.7694	23.8125	+	LFQ intensity BP5_GRB2_EGF_LFQ intensity BP5_GRB2	7	7	7	15.7	15.7	15.7	78.21	0	11.025	604810000	22	1.52012	0.00822857	1.90266	1.76472	Q8IZ21;A0A0J9YVR0	Q8IZ21	Phosphatase and actin regulator 4	PHACTR4
28.3757	28.4608	28.2433	26.9836	24.5358	23.9364	+	LFQ intensity BP5_GRB2_EGF_LFQ intensity BP5_GRB2	37	10	10	36.1	10.1	10.1	101.54	0	18.47	1503400000	33	1.57776	0	3.20797	2.23679	Q8TF42	Q8TF42	Ubiquitin-associated and SH3 domain-containing protein B	UBASH3B
30.5925	30.6113	30.6925	29.3488	29.3984	29.5548	+	LFQ intensity BP5_GRB2_EGF_LFQ intensity BP5_GRB2	25	25	25	67.7	67.7	67.7	46.288	0	39.341	11575000000	185	4.1838	0	1.1981	2.10471	Q8TF74;A8MWR2;J3QKM5;J3KSA3;J3QQS0	Q8TF74	WAS/WASL-interacting protein family member 2	WIPF2
25.6056	25.3698	25.4992	22.905	23.6862	24.2295	+	LFQ intensity BP5_GRB2_EGF_LFQ intensity BP5_GRB2	2	2	2	5.5	5.5	5.5	57.028	0	43.906	172460000	12	2.07172	0	1.88461	2.11657	Q8WU20	Q8WU20	Fibroblast growth factor receptor substrate 2	FRS2
28.7378	28.7008	28.9238	27.738	27.8076	27.3071	+	LFQ intensity BP5_GRB2_EGF_LFQ intensity BP5_GRB2	13	13	13	16.4	16.4	16.4	123.11	0	20.477	3153000000	78	2.62139	0.00757895	1.1699	1.74337	Q92625	Q92625	Ankyrin repeat and SAM domain-containing protein 1A	ANKS1A
27.6549	27.5707	28.3028	26.5682	26.8186	25.4116	+	LFQ intensity BP5_GRB2_EGF_LFQ intensity BP5_GRB2	14	14	14	23.1	23.1	23.1	96.665	0	22.32	1610900000	44	1.4869	0.018902	1.57669	1.5907	X6RAB3;Q92738	X6RAB3;Q92738	USP6 N-terminal-like protein	USP6NL
26.383	26.3636	26.9125	24.6702	23.5843	24.1129	+	LFQ intensity BP5_GRB2_EGF_LFQ intensity BP5_GRB2	4	4	4	14.6	14.6	14.6	59.122	0	6.0987	606300000	10	2.59411	0	2.43056	2.8216	Q9BPZ7;H0Y866;E9PGB8;B1AMA5	Q9BPZ7;H0Y866;E9PGB8;B1AMA5	Target of rapamycin complex 2 subunit MAPKAP1	MAPKAP1
26.7787	26.179	26.6695	24.3686	25.055	25.5081	+	LFQ intensity BP5_GRB2_EGF_LFQ intensity BP5_GRB2	10	10	10	38.3	38.3	38.3	48.586	0	11.085	970120000	22	1.83829	0.00872727	1.56518	1.78041	Q9BXS5;E7ENJ6;K7EJL1;Q9Y6Q5;K7ENA7;K7EQX3;K7EPR4;K7EJJ1;K7EK69;K7EQ90;K7ERH5;K7ER75;K7EPJ8;K7EL08;A0A087WZX7;K7EMG5	Q9BXS5;E7ENJ6;K7EJL1	AP-1 complex subunit mu-1	AP1M1
24.3635	25.2608	24.7349	22.5463	22.8554	23.1542	+	LFQ intensity BP5_GRB2_EGF_LFQ intensity BP5_GRB2	2	2	2	5.4	5.4	5.4	49.451	0.0010968	2.4192	71287000	4	2.45329	0	1.93443	2.3766	Q9BXS6	Q9BXS6	Nucleolar and spindle-associated protein 1	NUSAP1
28.0728	27.9539	28.0374	26.9142	27.0382	27.281	+	LFQ intensity BP5_GRB2_EGF_LFQ intensity BP5_GRB2	9	9	9	21.3	21.3	21.3	77.544	0	16.57	2124400000	51	2.94404	0.0245926	0.943542	1.53837	Q9C0B5;H0YEF4	Q9C0B5;H0YEF4	Palmitoyltransferase ZDHHC5;Palmitoyltransferase	ZDHHC5
25.4207	26.8916	25.8602	24.6153	23.9003	24.3606	+	LFQ intensity BP5_GRB2_EGF_LFQ intensity BP5_GRB2	2	2	2	6.6	6.6	6.6	43.992	0	6.475	556370000	26	1.66252	0.00929032	1.76541	1.79497	Q9H871;D6RER3;D6RIF9;F5H6G4;Q96G75	Q9H871;D6RER3;D6RIF9;F5H6G4;Q96G75	Protein RMD5 homolog A;Protein RMD5 homolog B	RMND5A;RMND5B
26.4299	26.1776	26.8819	25.1799	24.4243	25.6798	+	LFQ intensity BP5_GRB2_EGF_LFQ intensity BP5_GRB2	6	6	6	16.5	16.5	16.5	72.727	0	7.806	442390000	14	1.54216	0.0264	1.40181	1.52528	Q9HA65;M0R2L2;M0QXA2;M0QYC9	Q9HA65;M0R2L2	TBC1 domain family member 17	TBC1D17
26.5428	26.4078	26.4073	23.7471	25.0551	23.8535	+	LFQ intensity BP5_GRB2_EGF_LFQ intensity BP5_GRB2	6	6	6	26.6	26.6	26.6	38.379	0	5.9474	854870000	10	2.2145	0	2.2341	2.42357	Q9UIC8;I3L4A2;I3L2E3;I3L2Q8;I3L537;H3BUP7	Q9UIC8;I3L4A2;I3L2E3	Leucine carboxyl methyltransferase 1	LCMT1
26.2519	26.1116	25.8129	24.3986	25.4595	22.6197	+	LFQ intensity BP5_GRB2_EGF_LFQ intensity BP5_GRB2	8	7	7	12.5	11.3	11.3	118.13	0	8.6765	557770000	18	1.06466	0.0486349	1.89955	1.41915	Q9ULH7;I3L2S3;I3L2A0	Q9ULH7	MKL/myocardin-like protein 2	MKL2
29.1347	29.1195	28.7119	28.2029	27.8012	26.8056	+	LFQ intensity BP5_GRB2_EGF_LFQ intensity BP5_GRB2	18	18	2	40	40	4.9	60.867	0	43.908	4441100000	80	1.46809	0.0435789	1.38547	1.47736	Q9UQB8;I3L3C5;I3L3C6	Q9UQB8	Brain-specific angiogenesis inhibitor 1-associated protein 2	BAIAP2
26.3004	26.7863	26.8602	24.3696	23.9734	25.4269	+	LFQ intensity BP5_GRB2_EGF_LFQ intensity BP5_GRB2	5	5	5	11.7	11.7	11.7	74.457	0	12.074	544150000	22	1.93202	0	2.05901	2.12709	Q9UQC2;E9PJE2	Q9UQC2	GRB2-associated-binding protein 2	GAB2
30.3528	30.364	30.4087	29.5312	29.2975	29.4495	+	LFQ intensity BP5_GRB2_EGF_LFQ intensity BP5_GRB2	28	28	28	51.8	51.8	51.8	71.45	0	67.203	10212000000	161	3.7523	0.00939535	0.949088	1.66339	Q9Y5K6	Q9Y5K6	CD2-associated protein	CD2AP
26.4782	26.8034	25.9912	24.8631	25.5233	24.6327	+	LFQ intensity BP5_GRB2_EGF_LFQ intensity BP5_GRB2	4	4	4	13.1	13.1	13.1	52.569	0	5.4275	612880000	10	1.78511	0.0115455	1.41795	1.65596	Q9Y5X2;C9J014;C9J271;C9J8E6;C9IYC5;C9JCB9	Q9Y5X2;C9J014;C9J271;C9J8E6	Sorting nexin-8	SNX8
27.4537	26.7209	26.4368	23.5495	24.2737	24.5486	+	LFQ intensity BP5_GRB2_EGF_LFQ intensity BP5_GRB2	7	7	7	14.6	14.6	14.6	90.359	0	14.728	942620000	28	2.53005	0	2.74651	2.96946	Q9Y6A5;H0Y8F2;F8WC55;Q8IX09;C9JWI7;E7EMT0;C9JA91	Q9Y6A5	Transforming acidic coiled-coil-containing protein 3	TACC3
29.3787	29.6959	29.4458	28.7607	28.5765	28.5071	+	LFQ intensity BP5_GRB2_EGF_LFQ intensity BP5_GRB2	27	27	27	25.5	25.5	25.5	180.93	0	42.492	5537900000	114	2.72167	0.0502295	0.892012	1.43263	Q9Y6N7;A0A087WTM1;A0A0A0MSX4;A0A087WZ85;H7C4Y7;F8WBR3;R4GMM8;F8W703;Q9HCK4;H7C545	Q9Y6N7;A0A087WTM1;A0A0A0MSX4;A0A087WZ85	Roundabout homolog 1	ROBO1
22.6607	22.4056	22.6988	24.6332	23.8364	23.7536	+	LFQ intensity BP5_GRB2_EGF_LFQ intensity BP5_GRB2	2	2	2	13.1	13.1	13.1	11.758	0	4.5551	32715000	6	2.13625	0.0096	-1.48604	-1.86891	B8ZZQ6;B8ZZA1;B8ZZW7;H7C2N1;P06454	B8ZZQ6;B8ZZA1;B8ZZW7;H7C2N1;P06454	Prothymosin alpha;Prothymosin alpha, N-terminally processed;Thymosin alpha-1	PTMA
24.6475	24.6083	24.9423	26.356	26.2226	26.1273	+	LFQ intensity BP5_GRB2_EGF_LFQ intensity BP5_GRB2	5	5	5	25.2	25.2	25.2	33.281	0	8.9792	646880000	15	3.5677	0	-1.5026	-2.40596	E9PJH7;Q9H936;K4DIB8;K4DIA8;A0A0D9SEI9;A0A0D9SFE1;A0A0D9SFA8;K4DIB0;K4DIA2;A0A0D9SG84;E9PI74;E9PQ36;K4DIB6;K4DIB3;E9PJY0;A0A0A6YYN8;E9PS95;Q9H1K4	E9PJH7;Q9H936;K4DIB8;K4DIA8;A0A0D9SEI9;A0A0D9SFE1	Mitochondrial glutamate carrier 1	SLC25A22
23.6947	23.5364	23.8442	25.4979	24.6586	24.7908	+	LFQ intensity BP5_GRB2_EGF_LFQ intensity BP5_GRB2	3	3	3	13	13	13	21.214	0	3.0427	133050000	10	2.02738	0.00961905	-1.29068	-1.66477	F5H157;Q15286	F5H157;Q15286	Ras-related protein Rab-35	RAB35
24.4034	24.7425	24.536	26.6009	27.0272	26.5846	+	LFQ intensity BP5_GRB2_EGF_LFQ intensity BP5_GRB2	5	5	5	16.7	16.7	16.7	64.239	0	19.77	366810000	16	3.61665	0	-2.17691	-3.22363	O75909;G3V5E1;G3V2Q3;G3V235	O75909;G3V5E1;G3V2Q3	Cyclin-K	CCNK
25.2741	29.1818	25.2551	29.8123	29.3124	30.1477	+	LFQ intensity BP5_GRB2_EGF_LFQ intensity BP5_GRB2	9	9	8	18.2	18.2	16.5	74.076	0	5.6635	5422500000	17	1.12858	0.00778378	-3.18714	-1.74342	Q6PIW4;C9JKI6;C9JP37;C9JTG6;C9JSC4;C9JTB2;C9JHJ4	Q6PIW4	Fidgetin-like protein 1	FIGNL1
30.1452	30.1054	30.0602	29.8999	30.1239	30.2968			22	22	21	64.2	64.2	64.2	43.024	0	99.609	9719300000	177	0.00921712	0.994411	-0.00328954	-0.00532748	A0A024QZX5;A0A087X1N8;P35237;C9JTJ8	A0A024QZX5;A0A087X1N8;P35237	Serpin B6	SERPINB6
31.2875	31.3082	31.3628	31.2275	31.2568	31.1138			64	64	64	54.6	54.6	54.6	141.44	0	175.44	24861000000	346	1.15166	0.78625	0.120115	0.21877	A0A024R4E5;Q00341;H0Y394;H7C0A4;C9JIZ1;C9J5E5;C9JZI8;C9JHZ8;C9JES8;H7BZC3;C9JHS7;H7C2D1;C9JT62;C9JK79;C9JBS3;C9JEJ8;C9JHN6;C9JQ82;C9JMQ6;H7C3D0	A0A024R4E5;Q00341;H0Y394	Vigilin	HDLBP
32.9248	32.7813	32.8932	32.8194	32.8477	33.0524			28	28	28	64.4	64.4	64.4	22.591	0	50.143	68093000000	262	0.178441	0.940198	-0.040067	-0.0684539	A0A024R4M0;P46781;B5MCT8;C9JM19;F2Z3C0;A8MXK4	A0A024R4M0;P46781;B5MCT8;C9JM19	40S ribosomal protein S9	RPS9
27.6608	27.6484	27.8214	27.7106	27.9973	27.2436			6	6	6	42.7	42.7	42.7	25.898	0	50.001	2292200000	62	0.0941169	0.922854	0.0597102	0.0821799	A0A024RA52;P25787;H3BT36;C9JCK5;H7C402	A0A024RA52;P25787	Proteasome subunit alpha type;Proteasome subunit alpha type-2	PSMA2
28.7973	28.9482	28.8207	29.039	28.9545	28.5511			16	16	16	18	18	18	118.7	0	43.178	4327100000	69	0.0150981	0.988721	0.00718625	0.0109267	A0A024RCR6;A0A0G2JK23;P46379;A0A0G2JL47;F6S6P2;X6REW1;A0A0G2JJM1;H0Y710;F6UR09;F6U1F2;F6XTU0;A0A0G2JJR8;A0A1B0GX79;F6WML8;F6VEM6;F6X9W3;F6U341;H0Y4L1;F6TC96	A0A024RCR6;A0A0G2JK23;P46379;A0A0G2JL47	Large proline-rich protein BAG6	BAT3;BAG6
25.9798	26.1207	25.8752	26.9805	26.6451	26.4051			3	3	3	7.7	7.7	7.7	30.162	0	3.9975	612040000	12	1.70996	0.177119	-0.685003	-1.00529	A0A075B6F6;Q8TCT9;A0A0C4DGU3	A0A075B6F6;Q8TCT9;A0A0C4DGU3	Minor histocompatibility antigen H13	HM13
27.2122	27.1334	27.7041	26.7612	27.0251	27.4975			12	10	1	3.7	3	0.2	426.09	0	15.544	1339200000	35	0.384035	0.658483	0.255353	0.327475	A0A087WV90;E9PDN5;A0A087WTU7;A0A075B6G3;P11532;E7EQR9;F5GZY3;E7EQS5;H0Y3E8	A0A087WV90;E9PDN5;A0A087WTU7;A0A075B6G3;P11532;E7EQR9;F5GZY3;E7EQS5	Dystrophin	DMD
31.9234	31.8056	31.8263	31.7507	31.871	30.3908			26	26	26	66.2	66.2	66.2	60.078	0	232.45	21185000000	263	0.467537	0.487649	0.514256	0.526899	A0A087WSW9;A0A087WSY9;Q16881;E9PIR7;F8W809;A0A182DWI3;E2QRB9;E9PKD3;A0A0B4J225;E9PIZ5;E9PLT3;E9PKI4;E9PQI3;E9PRI8;A0A096LPD9;E7EWK1;A0A096LPK7;A0A182DWF2;D3YTF8;A0A182DWF3;Q9NNW7	A0A087WSW9;A0A087WSY9;Q16881;E9PIR7;F8W809;A0A182DWI3;E2QRB9	Thioredoxin reductase 1, cytoplasmic	TXNRD1
27.4195	27.3371	27.1177	27.5815	27.2899	27.495			6	6	6	36.7	36.7	36.7	22.024	0	9.8313	1595300000	35	0.586531	0.730218	-0.164047	-0.262544	A0A087X2I2;A0A087WT12;P36969;K7ERP4;K7EJ20;K7EKX7;R4GNE4;K7ENB4;A0A0A0MTT1;A0A087X247	A0A087X2I2;A0A087WT12;P36969;K7ERP4;K7EJ20;K7EKX7;R4GNE4;K7ENB4	Glutathione peroxidase;Phospholipid hydroperoxide glutathione peroxidase, mitochondrial	GPX4
25.5916	26.7756	26.1389	27.3673	26.2767	24.3732			8	8	8	16.1	16.1	16.1	67.55	0	8.9384	1107600000	21	0.0601369	0.895812	0.162976	0.113227	A0A087WT20;Q9NV06;B3KME9;E5RHM4;A0A087X1F8	A0A087WT20;Q9NV06;B3KME9;E5RHM4;A0A087X1F8	DDB1- and CUL4-associated factor 13	DCAF13
30.6057	30.5085	30.4464	30.5612	30.3372	29.7908			21	21	21	51.9	51.9	51.9	41.669	0	61.282	9759500000	132	0.550731	0.584112	0.290449	0.396004	A0A087WT44;P30519;I3L159;I3L1F5;I3L276;I3L4P8;A0A1B0GXH0;I3L463;I3L1Y2	A0A087WT44;P30519;I3L159;I3L1F5;I3L276;I3L4P8;A0A1B0GXH0;I3L463	Heme oxygenase 2	HMOX2
29.2054	29.2058	29.0618	28.6188	28.8968	28.9101			32	32	32	49.6	49.6	49.6	90.856	0	87.804	6112600000	122	1.51626	0.446386	0.34909	0.575691	A0A087WT45;Q4V328;A0A075B793;A0A087WXA6;A0A087WZF5;A0A087WW92	A0A087WT45;Q4V328;A0A075B793	GRIP1-associated protein 1	GRIPAP1
26.0613	26.0274	26.528	24.1835	25.3435	26.1109			7	7	7	19.2	19.2	19.2	57.495	0	4.5426	626930000	10	0.785705	0.219294	0.99289	0.916753	A0A087WTA5;E7ERK9;Q9UI10;A0A087WW69;F8W8L6;H7C2L8	A0A087WTA5;E7ERK9;Q9UI10	Translation initiation factor eIF-2B subunit delta	EIF2B4
26.8447	26.657	27.2463	26.7344	26.5657	27.4503			18	18	18	7	7	7	425.23	0	22.819	1121300000	42	0.000809581	0.999032	-0.000799815	-0.000972903	A0A087WV20;A0A087WTU9;A0A087WZY3;Q8TCU4;H7C1D9	A0A087WV20;A0A087WTU9;A0A087WZY3;Q8TCU4	Alstrom syndrome protein 1	ALMS1
28.4911	28.1615	28.4365	28.5578	28.3685	28.5202			20	20	20	25.6	25.6	25.6	91.099	0	54.438	3208000000	84	0.435258	0.813334	-0.119139	-0.193014	A0A087WVR3;A0A087WTW0;Q96T88;A0A087WWG9	A0A087WVR3;A0A087WTW0;Q96T88;A0A087WWG9	E3 ubiquitin-protein ligase UHRF1	UHRF1
25.7712	26.219	25.8867	25.9377	25.7969	26.3211			3	3	3	17.4	17.4	17.4	19.509	0	3.2952	689600000	18	0.104011	0.923149	-0.0595907	-0.0843723	F8W0R1;F8VPA6;A0A087WU02;Q96RQ1;F8VR88;F8VUZ2;H0YI50	F8W0R1;F8VPA6;A0A087WU02;Q96RQ1;F8VR88;F8VUZ2	Endoplasmic reticulum-Golgi intermediate compartment protein 2	ERGIC2
27.2799	26.9552	26.9731	26.6031	27.1593	27.1574			4	4	4	9.3	9.3	9.3	41.531	0	5.5484	1317800000	21	0.170539	0.87259	0.096084	0.134767	A0A087WU53;Q9H0U3	A0A087WU53;Q9H0U3	Magnesium transporter protein 1	MAGT1
28.8393	28.8192	28.8383	28.6593	28.85	29.0841			26	26	26	21.6	21.6	21.6	165.77	0	35.139	3863200000	113	0.0933275	0.95421	-0.0321719	-0.0516376	A0A087WU64;A6NMQ1;P09884	A0A087WU64;A6NMQ1;P09884	DNA polymerase;DNA polymerase alpha catalytic subunit	POLA1
27.8985	28.0069	27.876	27.7011	27.7167	27.173			8	8	8	47.1	47.1	47.1	17.027	0	11.641	2551400000	49	1.01675	0.4412	0.396841	0.580861	E9PL01;A0A087WUC6;E9PI68;Q15005;E9PRB9;H0YE04	E9PL01;A0A087WUC6;E9PI68;Q15005;E9PRB9	Signal peptidase complex subunit 2	SPCS2
28.1391	27.7519	27.3896	27.3787	27.6317	25.7777			3	3	2	40	40	31.8	12.217	0	17.133	1925400000	33	0.600378	0.318186	0.830791	0.742125	A0A087WUD6;Q13068;P0CL82;P0CL81;P0CL80;O76087;Q13065;Q13070;Q13069;A6NER3;A6NDE8;A1L429;Q13067	A0A087WUD6;Q13068;P0CL82;P0CL81;P0CL80;O76087;Q13065	G antigen 4;G antigen 12I;G antigen 12G;G antigen 12F;G antigen 7;G antigen 1	GAGE2E;GAGE4;GAGE12I;GAGE12G;GAGE12F;GAGE7;GAGE1
29.9898	29.5741	30.0844	30.2497	30.4285	29.9664			18	16	16	39.7	36.9	36.9	40.04	0	53.459	8248600000	87	0.737134	0.537039	-0.332102	-0.470022	A0A087WUK2;O14979	A0A087WUK2;O14979	Heterogeneous nuclear ribonucleoprotein D-like	HNRNPDL
26.4283	26.3856	26.3359	25.6527	26.2732	27.2409			8	8	8	18.2	18.2	18.2	80.101	0	65.835	924130000	30	0.00400079	0.994008	-0.00565974	-0.00587784	A0A087WXK2;A0A087WUL4;A0A087WX23;Q86TG7;A0A087WZG9;B4DSP0	A0A087WXK2;A0A087WUL4;A0A087WX23;Q86TG7;A0A087WZG9;B4DSP0	Retrotransposon-derived protein PEG10	PEG10
27.1845	27.3289	27.1294	27.1391	27.05	26.2493			6	6	6	48	48	48	21.938	0	8.3248	1084600000	27	0.624781	0.504098	0.401467	0.508765	A0A087WUQ6;P07203	A0A087WUQ6;P07203	Glutathione peroxidase;Glutathione peroxidase 1	GPX1
31.4726	31.562	31.5295	31.514	31.8274	30.6829			11	11	11	49.6	49.6	49.6	15.197	0	62.201	25832000000	109	0.202712	0.787802	0.179963	0.213614	E7ETK0;A0A087WUS0;P62847	E7ETK0;A0A087WUS0;P62847	40S ribosomal protein S24	RPS24
29.2356	29.4428	29.4894	29.2653	29.2376	29.0038			25	25	25	24.4	24.4	24.4	138.68	0	63.586	7486300000	175	0.90295	0.626258	0.220399	0.359026	A0A087WUT6;O60841	A0A087WUT6;O60841	Eukaryotic translation initiation factor 5B	EIF5B
25.2709	25.1415	25.1823	25.4483	24.9518	24.2026			2	2	2	13.8	13.8	13.8	20.605	0.00056306	2.6616	189410000	5	0.381829	0.595602	0.33068	0.382694	X6RCC3;A0A087WV97;Q8WU79	X6RCC3;A0A087WV97;Q8WU79	Stromal membrane-associated protein 2	SMAP2
27.1146	27.2547	27.4045	27.2412	27.1103	24.8961			21	21	21	13.6	13.6	13.6	256.86	0	61.402	1460300000	57	0.477526	0.37485	0.842054	0.665448	A0A087WW06;Q96AY4;B0QYP5	A0A087WW06;Q96AY4	Tetratricopeptide repeat protein 28	TTC28
22.5698	23.1565	23.0775	23.0769	23.5157	26.663			3	3	3	3.9	3.9	3.9	112.05	0.0033722	1.948	172060000	9	0.577701	0.225075	-1.48393	-0.902506	A0A087WW39;P55198	A0A087WW39;P55198	Protein AF-17	MLLT6
27.2357	27.7745	27.1079	27.7956	27.0733	26.9118			12	12	11	31.2	31.2	29.2	44.26	0	15.26	1724100000	28	0.120684	0.873112	0.112456	0.133887	A0A087WW40;Q9Y371	A0A087WW40;Q9Y371	Endophilin-B1	SH3GLB1
28.2741	28.1497	28.3481	27.8676	27.9358	27.7812			20	20	16	15	15	11.9	202.01	0	33.887	2669900000	65	2.2477	0.365405	0.395788	0.690544	A0A087WWA3;Q4R9M9;O60333;H7C0K6;A0A0U1RQL3	A0A087WWA3;Q4R9M9;O60333	Kinesin-like protein;Kinesin-like protein KIF1B	KIF1B;KIF1Bbeta
26.6494	27.0785	26.5865	27.1773	26.6906	26.4179			5	5	5	15.4	15.4	15.4	49.612	0	10.214	916150000	28	0.0116084	0.989114	0.00951894	0.0123525	F8W8R3;A0A087WWF6;P49005;C9IZD2;C9J8Z7;C9JLE1;C9JHC7;H7C1B3	F8W8R3;A0A087WWF6;P49005;C9IZD2;C9J8Z7;C9JLE1;C9JHC7	DNA polymerase delta subunit 2	POLD2
28.1668	28.3061	28.2936	28.273	28.3513	28.5268			20	20	20	25.9	25.9	25.9	102.13	0	40.166	2968800000	77	0.666268	0.786621	-0.128195	-0.218302	A0A087WWP4;Q96T37;Q8NDT2	A0A087WWP4;Q96T37	Putative RNA-binding protein 15	RBM15
25.9429	26.2892	27.2932	26.7277	26.7672	27.3138			5	5	4	8.1	8.1	7.2	84.975	0	8.9361	874590000	30	0.405951	0.550058	-0.427772	-0.451752	A0A087WWP8;Q5VWQ0;A0A0C4DGT8;A0A0C4DH79	A0A087WWP8;Q5VWQ0;A0A0C4DGT8	Round spermatid basic protein 1	RSBN1
33.018	32.9857	33.0288	32.5558	32.6215	33.8157			36	36	1	83.3	83.3	4.4	26.42	0	323.31	76638000000	385	0.0105949	0.988606	0.0131671	0.0144746	A0A087WWU8;D6R904;H0YL80;D6RFM2	A0A087WWU8		TPM3
27.2737	27.2576	27.4891	27.1279	26.9778	27.2306			5	5	5	20.8	20.8	20.8	40.836	0	8.7477	1216700000	31	1.02287	0.605284	0.228068	0.377175	A0A087WXC5;E7ESZ7;O95299;Q8N1B9;C9J6X0	A0A087WXC5;E7ESZ7;O95299;Q8N1B9;C9J6X0	NADH dehydrogenase [ubiquinone] 1 alpha subcomplex subunit 10, mitochondrial	NDUFA10
25.9729	26.3631	26.1646	26.1181	25.7243	26.3556			10	10	10	21.5	21.5	21.5	67.664	0	17.157	753790000	28	0.177504	0.865213	0.100883	0.140936	A0A087WXK8;Q9H4H8	A0A087WXK8;Q9H4H8	Protein FAM83D	FAM83D
31.1464	31.2186	31.2	31.3426	31.3843	31.5406			16	16	16	61.5	61.5	61.5	19.586	0	52.407	22368000000	184	1.6647	0.570902	-0.234175	-0.415176	A0A087WXM6;J3QQT2;J3KRX5;A0A0A6YYL6;P18621;J3QLC8;A0A0A0MRF8;J3KRB3;A0A087WWH0;J3QS96;A0A087WY81;J3KSJ0	A0A087WXM6;J3QQT2;J3KRX5;A0A0A6YYL6;P18621;J3QLC8;A0A0A0MRF8;J3KRB3;A0A087WWH0;J3QS96	60S ribosomal protein L17	RPL17;RPL17-C18orf32
27.2553	27.6165	27.138	27.4249	27.8382	24.5908			8	8	7	13.8	13.8	12.7	77.64	0	7.6299	1510900000	23	0.280631	0.53775	0.718629	0.46949	A0A0G2JLV0;A0A087WYD6;X5CMH5;Q03519;A0A140T9S0;E7ENX8;Q9NUT2	A0A0G2JLV0;A0A087WYD6;X5CMH5;Q03519;A0A140T9S0;E7ENX8	Antigen peptide transporter 2	TAP2
27.411	27.5433	27.9584	27.0965	27.2862	28.4191			23	23	23	23.1	23.1	23.1	155.29	0	46.464	2516700000	66	0.0279152	0.964738	0.0369581	0.0391255	A0A087WYN9;Q7Z478;H0Y8L1	A0A087WYN9;Q7Z478	ATP-dependent RNA helicase DHX29	DHX29
23.4411	23.8658	23.5064	23.4764	23.4548	23.2726			2	2	2	13.3	13.3	13.3	13.654	0	16.142	94635000	16	0.621484	0.676901	0.2032	0.314062	A0A087WYR0;P09132	A0A087WYR0;P09132	Signal recognition particle 19 kDa protein	SRP19
29.4183	29.3093	29.3413	29.3551	29.3595	29.14			19	19	19	48	48	48	56.967	0	50.178	6840200000	105	0.378275	0.881727	0.0714792	0.123382	A0A087WYS1;E7EUC7;Q16851;C9JNZ1;C9JWG0;C9JVG3;C9JQU9;C9JTZ5;C9JUW1;F2Z3H1;C9J6Q0	A0A087WYS1;E7EUC7;Q16851	UTP--glucose-1-phosphate uridylyltransferase	UGP2
27.6377	28.5365	28.9088	28.3323	28.7065	29.3399			14	14	14	44.1	44.1	44.1	39.589	0	82.215	4885900000	80	0.379208	0.557676	-0.431902	-0.441463	A0A087WZK9;B3KS98;O15372;E5RJT0;E5RGU4;E5RHC7;E5RH59;E5RFW7;E5RFH0	A0A087WZK9;B3KS98;O15372;E5RJT0	Eukaryotic translation initiation factor 3 subunit H	EIF3H
28.4463	28.5995	28.4419	27.7814	28.3528	28.7471			6	6	6	39.5	39.5	39.5	16.932	0	10.094	3458100000	30	0.286174	0.734055	0.202154	0.257494	A0A087WZT3;Q9H3K6;H3BV85;H3BTW0;A0A0B4J295;H3BVE0	A0A087WZT3;Q9H3K6;H3BV85;H3BTW0;A0A0B4J295;H3BVE0	BolA-like protein 2	BOLA2;BOLA2B
27.3832	27.4694	27.2331	27.7718	27.6102	24.2545			11	11	11	14.3	14.3	14.3	153.09	0	12.876	1410500000	36	0.286972	0.521173	0.816381	0.495223	A0A087WZX0;Q86UU0;E9PNR0	A0A087WZX0;Q86UU0	B-cell CLL/lymphoma 9-like protein	BCL9L
27.1256	26.4895	26.7633	27.4867	27.5316	27.6759			8	8	8	12.5	12.5	12.5	82.89	0	21.755	1191700000	38	1.79319	0.137664	-0.771882	-1.11405	A0A087X0M4;Q9BWU0;A0A087WWF4;H7C256	A0A087X0M4;Q9BWU0;A0A087WWF4	Kanadaptin	SLC4A1AP
26.9775	27.0802	27.176	26.6498	26.8215	26.7182			9	6	6	26.5	21.4	21.4	49.355	0	8.4377	1275900000	24	1.99199	0.427187	0.348061	0.60427	A0A087X142;A6NMH6;A6NFQ9;F8W8I8;Q92599;C9JV02;A0A0A0MRP8;C9J4G8	A0A087X142;A6NMH6;A6NFQ9;F8W8I8;Q92599	Septin-8	2020-09-08
26.6162	26.2877	26.2466	26.7856	26.3315	25.1986			7	7	7	19.3	19.3	19.3	41.595	0	7.8623	743950000	23	0.223529	0.707208	0.278278	0.282185	A0A087X1E4;P53365;E9PPY7;E9PRV8	A0A087X1E4;P53365	Arfaptin-2	ARFIP2
25.8138	26.4265	26.2255	25.6925	26.306	26.3733			10	10	10	13.6	13.6	13.6	88.02	0	14.137	1040600000	34	0.0377201	0.964592	0.0313422	0.0400875	A0A087X1H5;Q15057;A0A0U1RQT1;H7C3K3;H7C3Q8	A0A087X1H5;Q15057;A0A0U1RQT1	Arf-GAP with coiled-coil, ANK repeat and PH domain-containing protein 2	ACAP2
26.4963	26.4751	26.8624	27.2133	26.7828	26.9189			165	4	4	72.1	1.5	1.5	555.65	0	32.712	1653900000	18	0.943227	0.481153	-0.360385	-0.530972	A0A087X1U6;A0A075B730	A0A087X1U6;A0A075B730		EPPK1
25.8574	24.776	25.4314	25.0893	26.0227	25.7747			9	9	9	12.3	12.3	12.3	118.65	0	13.315	528630000	28	0.259423	0.692782	-0.273958	-0.297614	A0A0G2JQX1;A0A0G2JPW5;A0A0G2JSA7;A0A087X1Z1;Q96RT8;A0A0G2JQK2;A0A087WVL9;A0A0G2JQK7;A0A0G2JR45;A0A0G2JRG1;A0A0G2JS51;A0A087WVZ8;A0A087X006	A0A0G2JQX1;A0A0G2JPW5;A0A0G2JSA7;A0A087X1Z1;Q96RT8	Gamma-tubulin complex component 5	TUBGCP5
29.5396	29.2931	29.1873	29.2465	28.7353	28.8006			11	11	11	55.3	55.3	55.3	26.011	0	102.52	5966700000	85	1.01076	0.427561	0.412573	0.596595	H0YM70;A0A087X1Z3;Q9UL46;H0YKU2	H0YM70;A0A087X1Z3;Q9UL46	Proteasome activator complex subunit 2	PSME2
28.4875	28.7857	28.8581	28.4748	28.2482	28.1723			24	24	24	24.3	24.3	24.3	102.28	0	28.252	3567500000	101	1.32698	0.400907	0.412001	0.638444	A0A087X211;Q8TCG1;F8WAX6;F8WF26	A0A087X211;Q8TCG1	Protein CIP2A	KIAA1524
29.6889	29.6845	29.6301	29.503	29.6202	29.9096			33	33	23	44.1	44.1	33	101.33	0	71.303	8322000000	154	0.0267576	0.987972	-0.00975609	-0.0156776	A0A087X253;P63010;A0A087WYD1;A0A087WU93;A0A087WZQ6;K7EN71;K7ERB2;K7EJX1;A0A087WXS3;K7EKZ5;K7EJ01	A0A087X253;P63010	AP-2 complex subunit beta	AP2B1
26.5278	26.4907	26.838	26.28	25.6972	27.5188			11	11	11	11.4	11.4	11.4	136.5	0	11.423	1034500000	20	0.0771744	0.895229	0.120204	0.11467	A0A087X256;Q2M389;F8W1W1;F8VYH7	A0A087X256;Q2M389	WASH complex subunit 7	KIAA1033
26.8792	26.94	26.9436	26.7689	27.1318	24.9591			11	11	10	21.2	21.2	19.5	85.075	0	14.047	1110400000	42	0.399209	0.476651	0.634327	0.541101	E7ER32;A0A087X287;B0QY83;A0A087WU73;W0Z7M9;Q969V6;B0QY84	E7ER32;A0A087X287;B0QY83;A0A087WU73;W0Z7M9;Q969V6	MKL/myocardin-like protein 1	MKL1;mkl1
29.4052	29.1519	29.2098	29.0826	29.0424	28.8511			23	23	23	25.4	25.4	25.4	125	0	65.559	5657800000	160	1.18303	0.557384	0.263546	0.435806	A0A087X295;Q9NNW5;E9PDU5;E9PBK6;Q6PKC6;C9K020;C9JFP6;V9GYU1;V9GZ65	A0A087X295;Q9NNW5;E9PDU5	WD repeat-containing protein 6	WDR6
30.0417	30.1694	30.0624	30.0368	30.1557	30.0889			43	43	1	39.3	39.3	1.4	145.17	0	200.98	13445000000	269	0.0168708	0.994377	-0.0026652	-0.00482447	A0A087X2D8;D6RHI8;H0YBE9;E9PFH7;A0A087WYG2;Q9UPT6;H0YBS5	A0A087X2D8		SPAG9
30.9763	31.0425	30.819	30.74	30.7682	30.7444			63	63	63	31.3	31.3	31.3	289.63	0	177.23	19089000000	410	1.36334	0.638492	0.195101	0.344181	A0A087X2H1;Q9ULT8;H0YJP0;H0YJD4;G3V4V5;A0A087WVU6;H0YJ72	A0A087X2H1;Q9ULT8;H0YJP0	E3 ubiquitin-protein ligase HECTD1	HECTD1
29.4975	29.5345	29.0855	29.2881	29.3276	28.8866			17	17	17	47.6	47.6	47.6	45.796	0	97.787	7411800000	113	0.436383	0.697632	0.205066	0.292375	A0A087X2I1;P62333;H0YJC0;H0YJS8;H0YJT1;H0YJX2;H0YJE9;H0YJD2;H0YJY8	A0A087X2I1;P62333;H0YJC0;H0YJS8	26S protease regulatory subunit 10B	PSMC6
27.8615	28.0277	27.6845	27.3318	24.7458	27.6565			21	19	19	13.4	12.5	12.5	237.91	0	42.491	2058400000	54	0.621285	0.22514	1.27987	0.897403	A0A088AWN3;A0A0A0MSY4;Q9BZ29;Q6ZSL5;A0A0A0MT38;H0Y3S1;A0A0D9SFH5;X6RGR3;H7BZ79;Q5JUD3;Q5JUD8;A0A1B0GVL8	A0A088AWN3;A0A0A0MSY4;Q9BZ29;Q6ZSL5;A0A0A0MT38	Dedicator of cytokinesis protein 9	DOCK9
28.676	28.4363	28.3722	28.443	28.1593	27.7699			11	10	10	33.7	31.9	31.9	54.448	0	31.797	3386800000	73	0.79298	0.500518	0.370769	0.517898	A0A096LP25;Q6ZSR9;A0A096LNZ0	A0A096LP25;Q6ZSR9;A0A096LNZ0	Uncharacterized protein FLJ45252	AAK1
26.1468	26.3473	25.684	26.2944	26.3228	25.0983			5	5	5	18.2	18.2	18.2	37.531	0	11.969	623120000	30	0.125876	0.843129	0.154238	0.162567	A0A0A0MQR2;Q9BY42;A2A2L5;A2A2L6	A0A0A0MQR2;Q9BY42;A2A2L5	Protein RTF2 homolog	RTFDC1
28.2474	28.5573	28.2857	27.923	28.1707	27.7922			9	9	9	37.4	37.4	37.4	29.892	0	11.874	2790900000	56	1.27457	0.414066	0.401489	0.619812	A0A0A0MQS1;Q53H96;B5MD87;F8WEI0	A0A0A0MQS1;Q53H96;B5MD87	Pyrroline-5-carboxylate reductase;Pyrroline-5-carboxylate reductase 3	PYCRL
29.3166	29.4385	29.3396	28.8155	28.6585	28.0277			35	35	35	20.8	20.8	20.8	238.51	0	84.122	5097500000	128	1.62251	0.112696	0.864305	1.16228	A0A0A0MQX1;Q9HD67;E9PEW5;D6RGD1;E9PCN3	A0A0A0MQX1;Q9HD67;E9PEW5	Unconventional myosin-X	MYO10
24.9036	26.7737	24.3523	26.1109	26.714	26.5279			5	5	5	27.5	27.5	27.5	22.653	0	4.5591	826740000	11	0.665989	0.229216	-1.10774	-0.883286	A0A0A0MQZ6;O95478;H0YAI9	A0A0A0MQZ6;O95478;H0YAI9	Ribosome biogenesis protein NSA2 homolog	NSA2
28.6367	28.267	28.6477	28.6728	28.8478	28.5872			21	21	20	29.2	29.2	28.5	110.36	0	123.22	3148900000	76	0.560909	0.701905	-0.185471	-0.286785	A0A0A0MR66;P98175	A0A0A0MR66;P98175	RNA-binding protein 10	RBM10
26.2255	26.4183	26.2047	24.9924	25.3421	26.5198			9	9	9	7.9	7.9	7.9	176.55	0	9.7696	732670000	16	0.642604	0.3684	0.664719	0.687404	A0A0A0MRB5;Q8WXG6;C9JM97;C9JLZ9;C9K0L0;C9J6B0;A0A0U1RR25;F8W8U2	A0A0A0MRB5;Q8WXG6	MAP kinase-activating death domain protein	MADD
28.0582	28.3378	28.3989	27.8994	27.5592	27.4789			12	12	12	15.1	15.1	15.1	98.701	0	15.696	2453100000	85	1.69106	0.213401	0.619108	0.929371	A0A0A0MRE6;O94967;E9PKZ6;E9PR96	A0A0A0MRE6;O94967	WD repeat-containing protein 47	WDR47
31.4225	31.4169	31.3806	31.5791	31.3445	31.3587			130	130	0	38.5	38.5	0	453.49	0	323.31	28669000000	617	0.0963315	0.969093	-0.0207558	-0.0359662	A0A0A0MRF6;Q99996;A0A087WX84;Q6PJH3;H7BZV6	A0A0A0MRF6;Q99996	A-kinase anchor protein 9	AKAP9
28.1007	28.0718	28.4905	27.672	27.6525	27.1343			20	20	15	15.3	15.3	12.5	193.63	0	28.661	2504900000	67	1.52849	0.171702	0.734756	1.01783	A0A0A0MRJ0;Q5VT25;H0Y5V1;H0Y7V8;A0A0A0MRJ1;H0Y6V3;H0Y6R0	A0A0A0MRJ0;Q5VT25;H0Y5V1;H0Y7V8;A0A0A0MRJ1	Non-specific serine/threonine protein kinase;Serine/threonine-protein kinase MRCK alpha	CDC42BPA
25.484	26.8235	25.7164	25.5907	26.22	25.1772			8	8	8	6.5	6.5	6.5	197.4	0	8.2476	691100000	30	0.26972	0.642151	0.345332	0.34106	A0A0A0MRJ3;Q8NEY1;H0Y6F6	A0A0A0MRJ3;Q8NEY1	Neuron navigator 1	NAV1
29.6022	29.4783	29.077	29.4045	29.3698	29.3656			11	11	11	50	50	50	26.626	0	59.104	5741900000	69	0.0122389	0.991039	0.00589116	0.00894011	F6S8N6;A0A0A0MRJ6;H7BY58;P22061;F8WDT3;F8WAV5;F8WAX2;H7C4X2	F6S8N6;A0A0A0MRJ6;H7BY58;P22061	Protein-L-isoaspartate O-methyltransferase;Protein-L-isoaspartate(D-aspartate) O-methyltransferase	PCMT1
26.335	26.6622	26.3548	26.5365	26.5574	26.7057			5	5	5	19.5	19.5	19.5	42.054	0	7.8281	862050000	13	0.558011	0.756249	-0.149181	-0.241179	A0A0A0MRK1;E9PAV9;Q5T3I0;E9PPY4;F2Z3C6;F8W895	A0A0A0MRK1;E9PAV9;Q5T3I0;E9PPY4;F2Z3C6;F8W895	G patch domain-containing protein 4	GPATCH4
26.7893	26.7981	26.8028	26.7017	26.9431	27.1335			10	10	10	19.5	19.5	19.5	81.104	0	14.587	1429500000	34	0.444828	0.795567	-0.129388	-0.207023	F8W8M4;A0A0A0MRL6;O14639;J3QSX6;H0Y7N6;F6XFR5	F8W8M4;A0A0A0MRL6;O14639;J3QSX6;H0Y7N6;F6XFR5	Actin-binding LIM protein 1	ABLIM1
27.1742	27.6346	27.539	27.1646	27.0696	27.104			19	19	19	17.4	17.4	17.4	145.01	0	61.997	1585000000	55	1.10655	0.493125	0.336555	0.523397	A0A0A0MRM8;E7EW20;Q9UM54;A0A0D9SGC1	A0A0A0MRM8;E7EW20;Q9UM54;A0A0D9SGC1	Unconventional myosin-VI	MYO6
25.9371	26.3741	26.1771	27.0036	26.9428	28.9421			14	14	14	20.6	20.6	20.6	74.543	0	20.2	1729900000	49	1.03012	0.0819341	-1.46675	-1.25513	A0A0A0MRM9;Q14978;S4R349;S4R402;S4R341;S4R3C2	A0A0A0MRM9;Q14978	Nucleolar and coiled-body phosphoprotein 1	NOLC1
30.0045	29.6216	29.9713	29.5095	29.5434	29.0356			14	14	8	30.9	30.9	22.1	51.769	0	67.449	7714800000	128	1.15596	0.344925	0.502977	0.713831	A0A0A0MRT6;Q8IZP0;B6VEX4	A0A0A0MRT6;Q8IZP0;B6VEX4	Abl interactor 1	ABI1
30.5505	30.7546	30.7334	30.7813	30.7082	30.4221			57	57	56	51.9	51.9	51.9	152.45	0	323.31	18366000000	402	0.121277	0.939961	0.0423031	0.0674362	A0A0A0MRV0;Q9P2E9;A0A087WVV2;F8W7S5;A0A087WU26;V9GY78;A2A2S5	A0A0A0MRV0;Q9P2E9;A0A087WVV2;F8W7S5	Ribosome-binding protein 1	RRBP1
26.8788	26.8724	26.737	26.5831	26.8033	26.8159			10	10	10	18.6	18.6	18.6	70.074	0	65.594	925990000	36	0.46506	0.842103	0.0953115	0.161922	A0A0A0MRZ4;Q15025;E7EMV7;E7EW15;H0YC17;E7EWG2;E7EW68	A0A0A0MRZ4;Q15025;E7EMV7	TNFAIP3-interacting protein 1	TNIP1
24.5227	24.3685	24.7056	24.1877	24.1759	24.9296			3	2	2	3.9	3	3	116.5	0	5.6004	141320000	15	0.139871	0.874103	0.101166	0.131787	A0A0A0MS24;O60237;E1CKY7	A0A0A0MS24;O60237;E1CKY7	Protein phosphatase 1 regulatory subunit 12B	PPP1R12B;sm-M20
26.4747	26.6587	26.4499	27.1314	26.443	26.3473			4	4	4	16.5	16.5	16.5	35.503	0	6.4992	868490000	29	0.166352	0.857653	-0.112808	-0.149293	A0A0A0MS41;A0A1P0AYU5;Q9BWM7;S4R3N9	A0A0A0MS41;A0A1P0AYU5;Q9BWM7;S4R3N9	Sideroflexin;Sideroflexin-3	SFXN3
30.9689	30.9182	30.9156	30.8827	30.7646	30.7344			24	24	2	49.9	49.9	8.3	60.201	0	78.505	20882000000	151	1.35361	0.736781	0.140334	0.255869	A0A0A0MS52;A0A0A0MT11;Q13555;Q8WU40;H0Y6G2;H7BXS4;D6RFJ0;E9PBE8;E7EQE4;H7C394;D6RHX9;E7ERS6;E7ETC9	A0A0A0MS52;A0A0A0MT11;Q13555;Q8WU40;H0Y6G2	Calcium/calmodulin-dependent protein kinase type II subunit gamma	CAMK2G
27.8204	27.3908	27.9449	27.824	28.2261	29.2005			14	14	3	37	37	12.9	41.308	0	17.223	2400900000	66	0.723128	0.318396	-0.698195	-0.741344	A0A0A0MS54;P22694;A0A087WVC4;B1APG2;B1APF8;B1APF9;B1APG3;B1APF7;B1APG1;B1APG0;K7ERP6;P22612	A0A0A0MS54;P22694;A0A087WVC4;B1APG2;B1APF8;B1APF9;B1APG3	cAMP-dependent protein kinase catalytic subunit beta	PRKACB
27.7912	27.9663	27.9529	27.5832	27.881	27.7594			8	8	8	22.4	22.4	22.4	44.205	0	10.786	2767200000	34	0.719403	0.720638	0.162263	0.269026	J3KNW4;A0A0A0MSG2;Q14192;C9J3S8;F8WDA8;U3KQT4	J3KNW4;A0A0A0MSG2;Q14192	Four and a half LIM domains protein 2	FHL2
27.316	26.6433	26.9047	27.1436	27.5381	27.5336			14	14	14	29.1	29.1	29.1	77.813	0	17.361	1156000000	33	0.891672	0.421819	-0.450364	-0.612368	A0A0A0MSJ0;Q86XP3;J3KRE3	A0A0A0MSJ0;Q86XP3	ATP-dependent RNA helicase DDX42	DDX42
26.4914	25.841	26.3137	26.6294	26.6328	26.6898			9	9	2	25.3	25.3	7.6	52.406	0	11.894	841170000	36	1.04837	0.410842	-0.435308	-0.626276	A0A0A0MSK5;Q5JTV8;H0YD16;H0YDU3;H0Y4R4	A0A0A0MSK5;Q5JTV8;H0YD16	Torsin-1A-interacting protein 1	TOR1AIP1
25.4713	25.9346	26.0659	26.2887	26.607	25.9945			8	8	6	14.7	14.7	12	74.09	0	11.7	664300000	33	0.871214	0.40995	-0.472812	-0.628263	A0A0A0MST9;A0A0A0MSZ1;A0A0A0MT23;J3KNR0;P27448;A0A0A0MQR8;H0YIY6;A2SY06;H0YKP9;K7EK17;K7EKG8;H0YKJ3;H0YNV4;Q96L34	A0A0A0MST9;A0A0A0MSZ1;A0A0A0MT23;J3KNR0;P27448;A0A0A0MQR8;H0YIY6	MAP/microtubule affinity-regulating kinase 3	MARK3
29.5557	29.4807	29.5934	29.6293	29.2179	29.3795			32	32	32	30.9	30.9	30.9	136.27	0	176.28	8091900000	214	0.468493	0.788456	0.134392	0.215311	A0A0A0MT60;Q5T1M5;X6RKW4	A0A0A0MT60;Q5T1M5	Peptidyl-prolyl cis-trans isomerase;FK506-binding protein 15	FKBP15
26.4063	26.5197	26.3399	27.1257	26.2347	25.6696			13	13	13	18.1	18.1	18.1	99.365	0	19.001	1061300000	29	0.0640145	0.923848	0.0785904	0.0847725	A0A0A0MTB8;Q8NI36	A0A0A0MTB8;Q8NI36	WD repeat-containing protein 36	WDR36
27.8058	28.2376	28.0119	27.6254	27.8014	28.0679			16	16	16	47.2	47.2	47.2	58.97	0	36.867	2652700000	84	0.448747	0.713807	0.186838	0.27511	E9PH62;A0A0A0MTC5;Q9NUL3;A0A0A0MTD1;F8VPI7;E7EPX0;E7EVJ4;A0A0A0MTC4;A0A0A0MTC6;E5RJN7;G5EA18;E7EVI1;E5RJ67;H0YBY0;E5RFK1;E5RGT3;E5RGQ5	E9PH62;A0A0A0MTC5;Q9NUL3;A0A0A0MTD1;F8VPI7;E7EPX0;E7EVJ4;A0A0A0MTC4;A0A0A0MTC6;E5RJN7;G5EA18;E7EVI1	Double-stranded RNA-binding protein Staufen homolog 2	STAU2
28.6899	28.5844	28.4367	28.1328	28.3474	27.0052			14	14	14	30	30	30	54.611	0	20.201	4263600000	65	0.812267	0.266032	0.741908	0.804072	A0A0A0MTH3;Q13418;A0A087WWY6	A0A0A0MTH3;Q13418	Integrin-linked protein kinase	ILK
26.6987	26.9184	27.2551	26.8247	26.8042	26.687			17	17	17	24.3	24.3	24.3	88.505	0	13.772	1345400000	39	0.481496	0.710688	0.185472	0.277906	A0A0A0MTN0;Q13617;Q5T2B5;Q5T2B7	A0A0A0MTN0;Q13617;Q5T2B5	Cullin-2	CUL2
30.9541	30.932	31.0148	30.8528	30.9505	31.1361			110	110	110	24.7	24.7	24.7	591.4	0	253.03	20175000000	507	0.0509545	0.97943	-0.0128568	-0.0219136	A0A0A0MTR7;Q63HN8;A0A0A0MTC1;I3L3H9	A0A0A0MTR7;Q63HN8;A0A0A0MTC1	E3 ubiquitin-protein ligase RNF213	RNF213
[truncated: 2,497 more rows]

## Sheet: Student‘s t-test_BP1 EGF+-
LFQ intensity BP1_GRB2_EGF_1	LFQ intensity BP1_GRB2_EGF_2	LFQ intensity BP1_GRB2_EGF_3	LFQ intensity BP1_GRB2_1	LFQ intensity BP1_GRB2_2	LFQ intensity BP1_GRB2_3	C: Student's T-test Significant LFQ intensity BP1_GRB2_EGF_LFQ intensity BP1_GRB2	C: Student's T-test significant	N: Peptides	N: Razor + unique peptides	N: Unique peptides	N: Sequence coverage [%]	N: Unique + razor sequence coverage [%]	N: Unique sequence coverage [%]	N: Mol. weight [kDa]	N: Q-value	N: Score	N: Intensity	N: MS/MS count	N: -Log Student's T-test p-value LFQ intensity BP1_GRB2_EGF_LFQ intensity BP1_GRB2	N: Student's T-test q-value LFQ intensity BP1_GRB2_EGF_LFQ intensity BP1_GRB2	N: Student's T-test Difference LFQ intensity BP1_GRB2_EGF_LFQ intensity BP1_GRB2	N: Student's T-test Test statistic LFQ intensity BP1_GRB2_EGF_LFQ intensity BP1_GRB2	T: Protein IDs	T: Majority protein IDs	T: Protein names	T: Gene names
[truncated: 2,820 more rows]
