# Supplementary material for: Spatiotemporal profiling of cytosolic signaling complexes in living cells by selective proximity proteomics
Source: Nat Commun. 2021 Jan 4;12:71. doi: 10.1038/s41467-020-20367-x (PMC7782698; doi:10.1038/s41467-020-20367-x)
Supplement: Supplementary file 7 — Supplementary Data 4 [file 41467_2020_20367_MOESM7_ESM.xlsx]

## Sheet: Labeling Efficiency
Supplementary Data 4. Proteomic data for peptide enrichment with GRB2 as the bait protein. Related to Supplementary Figure 4.
Terms	Pre-enrichment	Post-enrichment 10 mg	Post-enrichment 2 mg_1	Post-enrichment 2 mg_2	Post-enrichment 2 mg_3
PSMs	17999	4069	2365	2839	3099
PSMs of BP5-modified peptides	8	912	374	419	460
Enrichment efficiency	0.000444469	0.2241	0.16	0.15	0.15
Peptides	13929	3428	2069	2446	2645
BP5-modofied Peptides	4	650	291	315	399

## Sheet: Peptidome_Overlap
Peptidome that overlapped with Fig.2b
Gene Names	Sequence	Position	PSMs	Proteins	Protein Groups	Protein Group Accessions	Modifications	ΔCn	q-Value	PEP	XCorr	Charge	MH+ [Da]	ΔM [ppm]	RT [min]	# Missed Cleavages
GRB2 (APEX2-FLAG-GRB2)	LSELGFADAEFMDyKDDDDKPLInMEAIAK	242-271 (255)	2	1	1	P62993	Y14(BP5); N24(Deamidated)	0	0	3e-09	3.85335	4	3738.71	4.1597	61.2691	1
	LSELGFADAEFmDyKDDDDKPLINMEAIAK	242-271 (255)	2	1	1	P62993	M12(Oxidation); Y14(BP5)	0	0	1.358e-05	3.51629	4	3753.7	0.328986	59.6995	1
	LSELGFADAEFMDyKDDDDKPLINMEAIAK	242-271 (255)	1	1	1	P62993	Y14(BP5)	0	0	2.611e-08	3.4039	3	3737.7	-1.0428	61.2956	1
	LSELGFADAEFmDyKDDDDKPLINmEAIAK	242-271 (255)	1	1	1	P62993	M12(Oxidation); Y14(BP5); M25(Oxidation)	0	0	4.105e-06	3.37683	4	3769.69	-0.784528	54.8258	1
	LSELGFADAEFmDyKDDDDKPLInMEAIAK	242-271 (255)	2	1	1	P62993	M12(Oxidation); Y14(BP5); N24(Deamidated)	0	0.002	0.02794	1.6292	4	3754.7	4.52094	59.7397	1
	FNSLNELVDyHR	390-401 (399)	4	1	1	P62993	Y10(BP5)	0	0	5.821e-09	3.31433	3	1839.85	-1.2	53.0295	0
	VLNEEcDQNWyK	292-303 (302)	3	1	1	P62993	C6(Carbamidomethyl); Y11(BP5)	0	0	3.65e-06	2.30289	2	1930.81	0.304071	48.4317	0
	NyVTPVNR	473-480 (474)	3	1	1	P62993	Y2(BP5)	0	0.001	0.007626	2.37944	2	1295.62	-0.256807	41.031	0
STS1	RPyEDqGLGETTPLTIIcQPMQPLR	350-355 (352)	1	1	1	Q8TF42	Y3(BP5); Q6(Deamidated); C18(Carbamidomethyl)	0	0	0.002235	1.24303	3	3247.58	6.87725	58.4412	0
STS1	RPyEDQGLGETTPLTIIcQPMQPLR	350-355 (352)	1	1	1	Q8TF42	Y3(BP5); C18(Carbamidomethyl)	0	0.001	0.01938	1.11716	3	3246.56	-4.17273	58.494	0
EZR	APDFVFyAPR	264-273 (270)	1	3	2	E7EQR4;P26038	Y7(BP5)	0	0	1.885e-05	2.82759	2	1515.71	-0.121044	56.4937	0
EZR	SQEQLAAELAEyTAK	413-427 (424)	1	2	1	E7EQR4	Y12(BP5)	0	0	9.948e-06	1.72651	2	1984.93	-0.0336864	53.4366	0
EZR	KAPDFVFyAPR	263-273 (270)	2	3	2	E7EQR4;P26038	Y8(BP5)	0	0.001	0.00689	1.4356	2	1643.81	3.89889	49.3879	1
EZR	LQDyEEK	351-357 (354)	1	2	1	E7EQR4	Y4(BP5)	0	0.006	0.06165	1.93866	2	1257.55	-0.235073	34.1705	0
WASL	FyGPQVNNISHTK	174-186 (175)	3	1	1	O00401	Y2(BP5)	0	0	1.511e-05	3.17678	3	1837.87	-0.45873	39.2721	0
WASL	VIyDFIEK	254-261 (256)	1	1	1	O00401	Y3(BP5)	0	0	0.0006822	2.45068	2	1359.67	-0.0224306	53.0207	0
EIF3J	ETFGVNNAVyGIDAMNPSSR	134-153 (143)	2	1	1	O75822	Y10(BP5)	0	0	0.0004054	1.36938	2	2475.11	1.24018	55.9065	0
CBL	DLPPPPPPDRPySVGAESRPQR	497-518 (508)	1	4	1	A0A0U1RR39	Y12(BP5)	0	0	0.000469	2.56675	4	2761.35	-0.758068	37.1276	0
CBL	DLPPPPPPDRPySVGAESRPqR	497-518 (508)	1	4	1	A0A0U1RR39	Y12(BP5); Q21(Deamidated)	0	0	0.00373	1.83465	4	2762.35	4.4983	37.101	0
CRK	IHyLDTTTLIEPVSR	106-120 (108)	1	1	1	P46108	Y3(BP5)	0	0	0.000205	2.14361	3	2091.06	0.280034	51.3921	0
PTPN11	VyENVGLMQQQK	579-590 (580)	1	1	1	Q06124	Y2(BP5)	0	0	5.516e-05	1.52949	2	1769.83	-0.46742	43.0404	0
WIPF2	GSSGGyGSGGAALQPK	69-84 (74)	4	1	1	Q8TF74	Y6(BP5)	0	0	6.949e-09	4.36793	2	1726.78	-0.255731	36.6221	0
WIPF2	TGPSGQSLAPPPPPyR	241-256 (255)	1	1	1	Q8TF74	Y15(BP5)	0	0	0.000113	2.41217	2	1954.95	0.434199	41.8616	0
WIPF2	DAPPPPPPyR	338-347 (346)	1	1	1	Q8TF74	Y9(BP5)	0	0	0.002585	1.82439	2	1439.68	-0.686237	39.0041	0
ANKS1A	VGyLTGLPTTNSR	566-578 (568)	1	1	1	Q92625	Y3(BP5)	0	0	6.254e-06	2.2724	2	1711.85	-0.163492	48.8129	0
ZDHHC5	GVGSPEPGPTAPyLGR	618-633 (630)	1	1	1	Q9C0B5	Y13(BP5)	0	0	2.22e-06	2.38751	2	1887.9	-0.932763	44.4974	0
ZDHHC5	SEGTTSTSyK	448-457 (456)	1	1	1	Q9C0B5	Y9(BP5)	0	0	0.0003539	2.25788	2	1393.59	-0.430479	30.1597	0
CD2AP	ISTyGLPAGGIQPHPQTK	85-102 (88)	3	1	1	Q9Y5K6	Y4(BP5)	0	0	1.097e-09	4.72461	3	2198.1	-0.714625	42.3596	0
CD2AP	DTcYSPKPSVyLSTPSSASK	538-557 (548)	1	1	1	Q9Y5K6	C3(Carbamidomethyl); Y11(BP5)	0	0.001	0.02171	1.39969	3	2508.14	0.170236	42.1477	0
CD2AP	SSGTVyPK	404-411 (409)	1	1	1	Q9Y5K6	Y6(BP5)	0	0.004	0.04461	2.01039	2	1171.54	-1.68223	35.9457	0

## Sheet: Search Result_10 mg
A2	Sequence	# PSMs	# Proteins	# Protein Groups	Protein Group Accessions	Modifications	ΔCn	q-Value	PEP	XCorr	Charge	MH+ [Da]	ΔM [ppm]	RT [min]	# Missed Cleavages
High	ADTQTYQPyNKDWIK	2	1	1	P84090	Y9(BP5)	0	0	9.804e-07	3.92201	3	2204.01	-0.0823513	42.3848	1
	Accession	Description	Score	Coverage	# Proteins	# Unique Peptides	# Peptides	# PSMs	# AAs	MW [kDa]	calc. pI
	P84090	Enhancer of rudimentary homolog OS=Homo sapiens GN=ERH PE=1 SV=1 - [ERH_HUMAN]	8.24175	22.12	1	4	4	6	104	12.251	5.92236
High	DVAEEIANyRPTLDTLHEQASALPQEHAESPDVR	2	1	1	A0A087WUZ3	Y9(BP5)	0	0	1.648e-05	3.9013	5	4134.95	1.79719	52.1442	0
	Accession	Description	Score	Coverage	# Proteins	# Unique Peptides	# Peptides	# PSMs	# AAs	MW [kDa]	calc. pI
	A0A087WUZ3	Spectrin beta chain OS=Homo sapiens GN=SPTBN1 PE=1 SV=1 - [A0A087WUZ3_HUMAN]	9.12097	2.37	1	3	3	6	2366	274.659	5.56689
High	TVTAMDVVyALKR	4	1	1	P62805	Y9(BP5)	0	0	1.024e-07	3.80131	2	1799.92	0.774497	54.7283	1
	Accession	Description	Score	Coverage	# Proteins	# Unique Peptides	# Peptides	# PSMs	# AAs	MW [kDa]	calc. pI
	P62805	Histone H4 OS=Homo sapiens GN=HIST1H4A PE=1 SV=2 - [H4_HUMAN]	87.8988	53.4	1	9	9	32	103	11.3604	11.356
High	VFDKDGNGyISAAELR	2	3	1	P0DP23	Y9(BP5)	0	0	8.321e-06	3.51709	3	2087.98	-1.08276	45.349	1
	Accession	Description	Score	Coverage	# Proteins	# Unique Peptides	# Peptides	# PSMs	# AAs	MW [kDa]	calc. pI
	P0DP23	Calmodulin-1 OS=Homo sapiens GN=CALM1 PE=1 SV=1 - [CALM1_HUMAN]	17.5084	22.15	3	2	2	6	149	16.8268	4.22119
High	AHQVVEDGyEFFAK	2	5	2	P62140;P62136	Y9(BP5)	0	0	8.195e-06	3.09757	3	1972.89	-0.12152	48.7069	0
	Accession	Description	Score	Coverage	# Proteins	# Unique Peptides	# Peptides	# PSMs	# AAs	MW [kDa]	calc. pI
	P62140	Serine/threonine-protein phosphatase PP1-beta catalytic subunit OS=Homo sapiens GN=PPP1CB PE=1 SV=3 - [PP1B_HUMAN]	5.06246	15.29	4	1	5	7	327	37.1626	6.18896
	P62136	Serine/threonine-protein phosphatase PP1-alpha catalytic subunit OS=Homo sapiens GN=PPP1CA PE=1 SV=1 - [PP1A_HUMAN]	5.06246	13.33	4	1	5	7	330	37.4878	6.32861
High	TVTAMDVVyALK	2	1	1	P62805	Y9(BP5)	0	0	3.421e-06	3.04213	2	1643.82	-0.0152264	59.8033	0
	Accession	Description	Score	Coverage	# Proteins	# Unique Peptides	# Peptides	# PSMs	# AAs	MW [kDa]	calc. pI
	P62805	Histone H4 OS=Homo sapiens GN=HIST1H4A PE=1 SV=2 - [H4_HUMAN]	87.8988	53.4	1	9	9	32	103	11.3604	11.356
High	TEEGPTLSyGR	1	2	1	P43243	Y9(BP5)	0	0	9.977e-06	2.99969	2	1542.69	0.0968593	41.4235	0
	Accession	Description	Score	Coverage	# Proteins	# Unique Peptides	# Peptides	# PSMs	# AAs	MW [kDa]	calc. pI
	P43243	Matrin-3 OS=Homo sapiens GN=MATR3 PE=1 SV=2 - [MATR3_HUMAN]	11.6097	7.91	2	6	6	6	847	94.5648	6.25244
High	HEEQPAPGyDTHGR	1	1	1	A0A087X0K9	Y9(BP5)	0	0	1.548e-07	2.9788	3	1926.82	0.194976	27.7072	0
	Accession	Description	Score	Coverage	# Proteins	# Unique Peptides	# Peptides	# PSMs	# AAs	MW [kDa]	calc. pI
	A0A087X0K9	Tight junction protein ZO-1 OS=Homo sapiens GN=TJP1 PE=1 SV=1 - [A0A087X0K9_HUMAN]	12.1711	4.42	1	7	7	7	1676	187.734	6.69775
High	AVTGYKDPySGK	1	1	1	Q15149	Y9(BP5)	0	0	0.0002913	2.6048	3	1618.76	0.126641	34.4152	1
	Accession	Description	Score	Coverage	# Proteins	# Unique Peptides	# Peptides	# PSMs	# AAs	MW [kDa]	calc. pI
	Q15149	Plectin OS=Homo sapiens GN=PLEC PE=1 SV=3 - [PLEC_HUMAN]	32.3729	6.08	1	25	27	29	4684	531.466	5.96045
High	DGMDNQGGyGSVGR	1	1	1	P31942	Y9(BP5)	0	0	2.022e-08	2.5063	2	1745.7	-1.37568	38.8257	0
	Accession	Description	Score	Coverage	# Proteins	# Unique Peptides	# Peptides	# PSMs	# AAs	MW [kDa]	calc. pI
	P31942	Heterogeneous nuclear ribonucleoprotein H3 OS=Homo sapiens GN=HNRNPH3 PE=1 SV=2 - [HNRH3_HUMAN]	2.5063	9.54	5	3	3	3	346	36.9031	6.87354
High	WIDATSGIyNSEK	1	11	1	A0A0A0MTE2	Y9(BP5)	0	0	2.446e-06	2.5026	2	1816.82	0.331112	48.8529	0
	Accession	Description	Score	Coverage	# Proteins	# Unique Peptides	# Peptides	# PSMs	# AAs	MW [kDa]	calc. pI
	A0A0A0MTE2	LIM domain only protein 7 OS=Homo sapiens GN=LMO7 PE=1 SV=1 - [A0A0A0MTE2_HUMAN]	2.5026	3.61	11	4	4	5	1385	158.106	6.29053
High	LGQALTEVyAK	1	1	1	Q00341	Y9(BP5)	0	0	0.0007776	2.47159	2	1525.77	-1.16145	45.357	0
	Accession	Description	Score	Coverage	# Proteins	# Unique Peptides	# Peptides	# PSMs	# AAs	MW [kDa]	calc. pI
	Q00341	Vigilin OS=Homo sapiens GN=HDLBP PE=1 SV=2 - [VIGLN_HUMAN]	6.04297	2.29	1	3	3	3	1268	141.368	6.87354
High	NLQEAEEWyK	2	1	1	P08670	Y9(BP5)	0	0	0.0001095	2.42904	2	1642.72	-0.162406	47.6461	0
	Accession	Description	Score	Coverage	# Proteins	# Unique Peptides	# Peptides	# PSMs	# AAs	MW [kDa]	calc. pI
	P08670	Vimentin OS=Homo sapiens GN=VIM PE=1 SV=4 - [VIME_HUMAN]	84.0859	59.66	1	27	27	40	466	53.6191	5.12256
High	VTSTNNMAyNK	1	2	1	Q96HC4	Y9(BP5)	0	0	5.605e-05	2.39233	2	1575.69	0.225725	33.8472	0
	Accession	Description	Score	Coverage	# Proteins	# Unique Peptides	# Peptides	# PSMs	# AAs	MW [kDa]	calc. pI
	Q96HC4	PDZ and LIM domain protein 5 OS=Homo sapiens GN=PDLIM5 PE=1 SV=5 - [PDLI5_HUMAN]	2.39233	7.21	2	2	2	6	596	63.9045	8.20654
High	STTTGHLIyK	3	2	1	P68104	Y9(BP5)	0	0	0.0009957	2.32924	2	1453.72	0.407314	36.9376	0
	Accession	Description	Score	Coverage	# Proteins	# Unique Peptides	# Peptides	# PSMs	# AAs	MW [kDa]	calc. pI
	P68104	Elongation factor 1-alpha 1 OS=Homo sapiens GN=EEF1A1 PE=1 SV=1 - [EF1A1_HUMAN]	75.5531	38.96	2	12	12	29	462	50.1091	9.01221
High	DLKPVLDSyVFNDGSSR	2	2	1	F5H442	Y9(BP5)	0	0	1.944e-05	2.30881	3	2245.06	-0.507146	54.8512	0
	Accession	Description	Score	Coverage	# Proteins	# Unique Peptides	# Peptides	# PSMs	# AAs	MW [kDa]	calc. pI
	F5H442	Tumor susceptibility gene 101 protein OS=Homo sapiens GN=TSG101 PE=1 SV=1 - [F5H442_HUMAN]	6.10833	7.4	2	2	2	3	365	40.8917	5.30029
High	SEGTTSTSyK	1	1	1	Q9C0B5	Y9(BP5)	0	0	0.0003539	2.25788	2	1393.59	-0.430479	30.1597	0
	Accession	Description	Score	Coverage	# Proteins	# Unique Peptides	# Peptides	# PSMs	# AAs	MW [kDa]	calc. pI
	Q9C0B5	Palmitoyltransferase ZDHHC5 OS=Homo sapiens GN=ZDHHC5 PE=1 SV=2 - [ZDHC5_HUMAN]	4.64539	3.64	1	2	2	2	715	77.4961	9.01221
High	AEDGSVIDyELIDQDAR	3	1	1	P07355	Y9(BP5)	0	0	2.329e-07	2.164	2	2242	0.0832344	57.559	0
	Accession	Description	Score	Coverage	# Proteins	# Unique Peptides	# Peptides	# PSMs	# AAs	MW [kDa]	calc. pI
	P07355	Annexin A2 OS=Homo sapiens GN=ANXA2 PE=1 SV=2 - [ANXA2_HUMAN]	80.5337	54.28	1	20	20	37	339	38.5798	7.75244
High	WDTGENPIyK	1	1	1	P05556	Y9(BP5)	0	0	2.932e-05	2.15799	2	1555.69	0.486828	46.1535	0
	Accession	Description	Score	Coverage	# Proteins	# Unique Peptides	# Peptides	# PSMs	# AAs	MW [kDa]	calc. pI
	P05556	Integrin beta-1 OS=Homo sapiens GN=ITGB1 PE=1 SV=2 - [ITB1_HUMAN]	4.15582	6.77	1	5	5	5	798	88.357	5.38916
High	NVALLSQLyHSPAR	1	1	1	Q15717	Y9(BP5)	0	0	6.57e-07	2.13155	2	1901.97	0.99558	51.6223	0
	Accession	Description	Score	Coverage	# Proteins	# Unique Peptides	# Peptides	# PSMs	# AAs	MW [kDa]	calc. pI
	Q15717	ELAV-like protein 1 OS=Homo sapiens GN=ELAVL1 PE=1 SV=2 - [ELAV1_HUMAN]	6.12209	18.71	1	5	5	5	326	36.0692	9.17334
High	GAPIETLGyHSASNR	2	1	1	Q5VT52	Y9(BP5)	0	0	1.689e-08	2.12169	3	1905.89	1.09838	40.6691	0
	Accession	Description	Score	Coverage	# Proteins	# Unique Peptides	# Peptides	# PSMs	# AAs	MW [kDa]	calc. pI
	Q5VT52	Regulation of nuclear pre-mRNA domain-containing protein 2 OS=Homo sapiens GN=RPRD2 PE=1 SV=1 - [RPRD2_HUMAN]	4.14594	1.03	1	1	1	2	1461	155.924	7.41553
High	TEVNSGFFyK	1	1	1	P40227	Y9(BP5)	0	0	0.0009988	2.10504	2	1524.68	-0.569913	48.4085	0
	Accession	Description	Score	Coverage	# Proteins	# Unique Peptides	# Peptides	# PSMs	# AAs	MW [kDa]	calc. pI
	P40227	T-complex protein 1 subunit zeta OS=Homo sapiens GN=CCT6A PE=1 SV=3 - [TCPZ_HUMAN]	8.08978	6.78	1	3	3	4	531	57.9876	6.68311
High	GSPLNAAPyGIESMSQDTEVR	1	2	1	B4DSN5	Y9(BP5)	0	0	0.0001404	1.92551	2	2555.15	-1.75547	52.8245	0
	Accession	Description	Score	Coverage	# Proteins	# Unique Peptides	# Peptides	# PSMs	# AAs	MW [kDa]	calc. pI
	B4DSN5	Tyrosine-protein phosphatase non-receptor type OS=Homo sapiens GN=PTPN1 PE=1 SV=1 - [B4DSN5_HUMAN]	1.92551	5.8	2	1	1	1	362	41.2335	5.97314
High	SESTENQSyAK	1	1	1	Q96RT1	Y9(BP5)	0	0	0.0006808	1.86396	2	1576.66	0.891973	29.6596	0
	Accession	Description	Score	Coverage	# Proteins	# Unique Peptides	# Peptides	# PSMs	# AAs	MW [kDa]	calc. pI
	Q96RT1	Erbin OS=Homo sapiens GN=ERBIN PE=1 SV=2 - [ERBIN_HUMAN]	1.86396	0.78	1	1	1	1	1412	158.2	5.50342
High	ADTQTYQPyNK	1	1	1	P84090	Y9(BP5)	0	0	0.0004133	1.84552	2	1661.73	-0.412639	39.3433	0
	Accession	Description	Score	Coverage	# Proteins	# Unique Peptides	# Peptides	# PSMs	# AAs	MW [kDa]	calc. pI
	P84090	Enhancer of rudimentary homolog OS=Homo sapiens GN=ERH PE=1 SV=1 - [ERH_HUMAN]	8.24175	22.12	1	4	4	6	104	12.251	5.92236
High	DAPPPPPPyR	1	1	1	Q8TF74	Y9(BP5)	0	0	0.002585	1.82439	2	1439.68	-0.686237	39.0041	0
	Accession	Description	Score	Coverage	# Proteins	# Unique Peptides	# Peptides	# PSMs	# AAs	MW [kDa]	calc. pI
	Q8TF74	WAS/WASL-interacting protein family member 2 OS=Homo sapiens GN=WIPF2 PE=1 SV=1 - [WIPF2_HUMAN]	15.8986	9.55	1	3	3	6	440	46.2602	10.9312
High	KSTVLQQQyNR	1	1	1	Q9Y490	Y9(BP5)	0	0	7.683e-06	1.77745	2	1697.84	0.64692	32.8965	1
	Accession	Description	Score	Coverage	# Proteins	# Unique Peptides	# Peptides	# PSMs	# AAs	MW [kDa]	calc. pI
	Q9Y490	Talin-1 OS=Homo sapiens GN=TLN1 PE=1 SV=3 - [TLN1_HUMAN]	10.9721	2.83	1	5	5	5	2541	269.599	6.07471
High	TGAPQYGSyGTAPVNLNIK	2	2	1	Q6UN15	Y9(BP5)	0	0	0.001426	1.61219	2	2284.11	-0.104368	48.6093	0
	Accession	Description	Score	Coverage	# Proteins	# Unique Peptides	# Peptides	# PSMs	# AAs	MW [kDa]	calc. pI
	Q6UN15	Pre-mRNA 3'-end-processing factor FIP1 OS=Homo sapiens GN=FIP1L1 PE=1 SV=1 - [FIP1_HUMAN]	1.61257	3.2	2	1	1	2	594	66.4865	5.59229
High	NLYPSSSPyTR	1	1	1	Q9Y2Z0	Y9(BP5)	0	0	0.0004531	1.60851	2	1617.73	-1.73023	42.1189	0
	Accession	Description	Score	Coverage	# Proteins	# Unique Peptides	# Peptides	# PSMs	# AAs	MW [kDa]	calc. pI
	Q9Y2Z0	Protein SGT1 homolog OS=Homo sapiens GN=SUGT1 PE=1 SV=3 - [SGT1_HUMAN]	1.60851	3.01	1	1	1	1	365	40.9985	5.16064
High	NRPPFGQGyTQPGPGYR	1	1	1	Q92734	Y9(BP5)	0	0	0.000229	1.57984	3	2225.03	-1.6968	39.2403	0
	Accession	Description	Score	Coverage	# Proteins	# Unique Peptides	# Peptides	# PSMs	# AAs	MW [kDa]	calc. pI
	Q92734	Protein TFG OS=Homo sapiens GN=TFG PE=1 SV=2 - [TFG_HUMAN]	0	4.25	1	1	1	1	400	43.4212	5.09717
High	ALEHFTDLyDIKR	1	2	1	Q00610	Y9(BP5)	0	0	0.002462	1.46491	4	1953.95	-0.318409	47.8141	1
	Accession	Description	Score	Coverage	# Proteins	# Unique Peptides	# Peptides	# PSMs	# AAs	MW [kDa]	calc. pI
	Q00610	Clathrin heavy chain 1 OS=Homo sapiens GN=CLTC PE=1 SV=5 - [CLH1_HUMAN]	35.2883	10.33	2	12	12	16	1675	191.493	5.69385
High	INSDDSNLyLTASK	1	1	1	Q9BZG1	Y9(BP5)	0	0	0.002283	1.38867	2	1873.86	-0.64943	45.0779	0
	Accession	Description	Score	Coverage	# Proteins	# Unique Peptides	# Peptides	# PSMs	# AAs	MW [kDa]	calc. pI
	Q9BZG1	Ras-related protein Rab-34 OS=Homo sapiens GN=RAB34 PE=1 SV=1 - [RAB34_HUMAN]	0	5.41	1	1	1	1	259	29.0259	7.88428
High	KFYPLEIDyGQDEEAVK	1	1	1	P09874	Y9(BP5)	0	0	0.002769	1.2927	3	2377.1	-0.536786	51.795	1
	Accession	Description	Score	Coverage	# Proteins	# Unique Peptides	# Peptides	# PSMs	# AAs	MW [kDa]	calc. pI
	P09874	Poly [ADP-ribose] polymerase 1 OS=Homo sapiens GN=PARP1 PE=1 SV=4 - [PARP1_HUMAN]	10.8253	9.96	1	8	8	8	1014	113.012	8.88037
High	SGKWEGLVyAPPGK	2	1	1	Q9Y2W1	Y9(BP5)	0	0.001	0.01074	2.96158	3	1821.9	-0.159356	45.5387	1
	Accession	Description	Score	Coverage	# Proteins	# Unique Peptides	# Peptides	# PSMs	# AAs	MW [kDa]	calc. pI
	Q9Y2W1	Thyroid hormone receptor-associated protein 3 OS=Homo sapiens GN=THRAP3 PE=1 SV=2 - [TR150_HUMAN]	8.64836	7.02	1	6	6	7	955	108.601	10.1548
High	ETVNVITLyK	1	2	1	F5H442	Y9(BP5)	0	0.001	0.009502	1.98503	2	1512.78	0.940304	53.6592	0
	Accession	Description	Score	Coverage	# Proteins	# Unique Peptides	# Peptides	# PSMs	# AAs	MW [kDa]	calc. pI
	F5H442	Tumor susceptibility gene 101 protein OS=Homo sapiens GN=TSG101 PE=1 SV=1 - [F5H442_HUMAN]	6.10833	7.4	2	2	2	3	365	40.8917	5.30029
High	ADRDESSPyAAMLAAQDVAQR	1	1	1	P62263	Y9(BP5)	0	0.001	0.005208	1.84026	3	2598.16	-3.76388	49.9236	1
	Accession	Description	Score	Coverage	# Proteins	# Unique Peptides	# Peptides	# PSMs	# AAs	MW [kDa]	calc. pI
	P62263	40S ribosomal protein S14 OS=Homo sapiens GN=RPS14 PE=1 SV=3 - [RS14_HUMAN]	6.23058	31.13	1	4	4	5	151	16.2625	10.0522
High	QNLLSVGDyR	1	1	1	O60264	Y9(BP5)	0	0.001	0.02107	1.65607	2	1497.71	-2.77089	49.4713	0
	Accession	Description	Score	Coverage	# Proteins	# Unique Peptides	# Peptides	# PSMs	# AAs	MW [kDa]	calc. pI
	O60264	SWI/SNF-related matrix-associated actin-dependent regulator of chromatin subfamily A member 5 OS=Homo sapiens GN=SMARCA5 PE=1 SV=1 - [SMCA5_HUMAN]	1.65607	0.95	1	1	1	1	1052	121.828	8.08936
High	TGQPMINLyTDR	1	2	1	P35637	Y9(BP5)	0	0.001	0.006214	1.62805	2	1741.81	3.61855	51.9907	0
	Accession	Description	Score	Coverage	# Proteins	# Unique Peptides	# Peptides	# PSMs	# AAs	MW [kDa]	calc. pI
	P35637	RNA-binding protein FUS OS=Homo sapiens GN=FUS PE=1 SV=1 - [FUS_HUMAN]	11.1867	9.89	2	3	3	6	526	53.3938	9.36377
High	GIHNSIGDyR	1	1	1	P15924	Y9(BP5)	0	0.001	0.0199	1.45921	2	1464.67	1.57638	36.1564	0
	Accession	Description	Score	Coverage	# Proteins	# Unique Peptides	# Peptides	# PSMs	# AAs	MW [kDa]	calc. pI
	P15924	Desmoplakin OS=Homo sapiens GN=DSP PE=1 SV=3 - [DESP_HUMAN]	1.87782	1.74	1	6	6	7	2871	331.569	6.81494
High	TQNNLESDyLAR	1	3	1	A0A096LNZ0	Y9(BP5)	0	0.001	0.004737	1.3298	2	1756.8	0.836511	43.4202	0
	Accession	Description	Score	Coverage	# Proteins	# Unique Peptides	# Peptides	# PSMs	# AAs	MW [kDa]	calc. pI
	A0A096LNZ0	AP2-associated protein kinase 1 (Fragment) OS=Homo sapiens GN=AAK1 PE=1 SV=6 - [A0A096LNZ0_HUMAN]	0	6.49	3	2	2	2	339	36.2936	4.71631
High	YVDSEGHLyTVPIR	2	1	1	Q03135	Y9(BP5)	0	0.001	0.008962	1.27185	2	1981.94	-1.66895	45.0435	0
	Accession	Description	Score	Coverage	# Proteins	# Unique Peptides	# Peptides	# PSMs	# AAs	MW [kDa]	calc. pI
	Q03135	Caveolin-1 OS=Homo sapiens GN=CAV1 PE=1 SV=4 - [CAV1_HUMAN]	0	7.87	1	1	1	2	178	20.4585	6.02393
High	QPPSQGLGyPK	1	1	1	P48634	Y9(BP5)	0	0.001	0.01546	1.17407	2	1504.73	-0.130286	39.9344	0
	Accession	Description	Score	Coverage	# Proteins	# Unique Peptides	# Peptides	# PSMs	# AAs	MW [kDa]	calc. pI
	P48634	Protein PRRC2A OS=Homo sapiens GN=PRRC2A PE=1 SV=3 - [PRC2A_HUMAN]	0	0.51	1	1	1	1	2157	228.724	9.45166
High	LEDTENWLyEDGEDQPK	1	2	1	A0A087WYC1	Y9(BP5)	0	0.001	0.01366	1.10802	2	2414.01	-0.499149	52.4989	0
	Accession	Description	Score	Coverage	# Proteins	# Unique Peptides	# Peptides	# PSMs	# AAs	MW [kDa]	calc. pI
	A0A087WYC1	Heat shock 70 kDa protein 4 OS=Homo sapiens GN=HSPA4 PE=1 SV=1 - [A0A087WYC1_HUMAN]	13.6798	16.02	3	7	8	9	699	78.5562	5.17334
High	MLTAQDMSyDEAR	1	1	1	A0A087WUZ3	Y9(BP5)	0	0.001	0.0189	0.571169	2	1863.77	0.634786	44.4168	0
	Accession	Description	Score	Coverage	# Proteins	# Unique Peptides	# Peptides	# PSMs	# AAs	MW [kDa]	calc. pI
	A0A087WUZ3	Spectrin beta chain OS=Homo sapiens GN=SPTBN1 PE=1 SV=1 - [A0A087WUZ3_HUMAN]	9.12097	2.37	1	3	3	6	2366	274.659	5.56689
High	GTGLLSSDyR	1	2	1	Q7Z2W4	Y9(BP5)	0	0.002	0.03146	0.889696	2	1401.65	-0.41775	44.6016	0
	Accession	Description	Score	Coverage	# Proteins	# Unique Peptides	# Peptides	# PSMs	# AAs	MW [kDa]	calc. pI
	Q7Z2W4	Zinc finger CCCH-type antiviral protein 1 OS=Homo sapiens GN=ZC3HAV1 PE=1 SV=3 - [ZCCHV_HUMAN]	1.61003	7.1	2	4	4	4	902	101.367	8.39697
High	DGSLASNPySGDLTK	1	3	1	F8W726	Y9(BP5)	0	0.004	0.04911	1.08742	2	1857.83	-0.436386	45.1056	0
	Accession	Description	Score	Coverage	# Proteins	# Unique Peptides	# Peptides	# PSMs	# AAs	MW [kDa]	calc. pI
	F8W726	Ubiquitin-associated protein 2-like OS=Homo sapiens GN=UBAP2L PE=1 SV=2 - [F8W726_HUMAN]	0	2.69	3	2	2	2	1079	113.559	6.68311
High	LGGSLADSyLDEGFLLDKK	1	3	1	F8VQ14	Y9(BP5)	0	0.005	0.05039	1.27119	3	2374.16	-0.309731	58.0541	1
	Accession	Description	Score	Coverage	# Proteins	# Unique Peptides	# Peptides	# PSMs	# AAs	MW [kDa]	calc. pI
	F8VQ14	T-complex protein 1 subunit beta OS=Homo sapiens GN=CCT2 PE=1 SV=1 - [F8VQ14_HUMAN]	16.6064	17.79	3	6	6	8	416	44.7846	6.53662
High	RGPNYTSGyGTNSELSNPSETESER	1	4	1	E7EU85	Y9(BP5)	0	0.009	0.1015	1.09949	3	3065.31	-0.928368	37.3646	1
	Accession	Description	Score	Coverage	# Proteins	# Unique Peptides	# Peptides	# PSMs	# AAs	MW [kDa]	calc. pI
	E7EU85	Fragile X mental retardation syndrome-related protein 1 OS=Homo sapiens GN=FXR1 PE=1 SV=1 - [E7EU85_HUMAN]	0	5.51	4	1	1	1	454	50.9595	7.26904
High	DLDIIDNyDySHTVK	1	1	1	O75369	Y8(BP5); Y10(BP5)	0	0	7.291e-07	3.22994	3	2477.08	-0.690227	55.7205	0
	Accession	Description	Score	Coverage	# Proteins	# Unique Peptides	# Peptides	# PSMs	# AAs	MW [kDa]	calc. pI
	O75369	Filamin-B OS=Homo sapiens GN=FLNB PE=1 SV=2 - [FLNB_HUMAN]	18.2202	4.92	1	8	10	14	2602	277.99	5.73193
High	YQQGDFGycPR	1	5	1	P67870	Y8(BP5); C9(Carbamidomethyl)	0	0	0.0005166	1.45663	2	1723.7	1.1035	42.0913	0
	Accession	Description	Score	Coverage	# Proteins	# Unique Peptides	# Peptides	# PSMs	# AAs	MW [kDa]	calc. pI
	P67870	Casein kinase II subunit beta OS=Homo sapiens GN=CSNK2B PE=1 SV=1 - [CSK2B_HUMAN]	0	5.12	5	1	1	1	215	24.926	5.5542
High	NTTQNTGySSGTQNANYPVR	2	1	1	Q12965	Y8(BP5)	0	0	2.214e-08	3.83407	2	2506.1	-0.657625	36.5724	0
	Accession	Description	Score	Coverage	# Proteins	# Unique Peptides	# Peptides	# PSMs	# AAs	MW [kDa]	calc. pI
	Q12965	Unconventional myosin-Ie OS=Homo sapiens GN=MYO1E PE=1 SV=2 - [MYO1E_HUMAN]	14.0484	4.42	1	3	3	9	1108	126.982	8.92432
High	EVYQQQQyGSGGR	2	3	1	D6R9P3	Y8(BP5)	0	0	1.389e-08	3.01854	2	1832.8	-0.0839253	34.0555	0
	Accession	Description	Score	Coverage	# Proteins	# Unique Peptides	# Peptides	# PSMs	# AAs	MW [kDa]	calc. pI
	D6R9P3	Heterogeneous nuclear ribonucleoprotein A/B OS=Homo sapiens GN=HNRNPAB PE=1 SV=1 - [D6R9P3_HUMAN]	20.6526	25.71	3	6	7	9	280	30.284	7.91357
High	DLDIIDNyDYSHTVK	2	1	1	O75369	Y8(BP5)	0	0	7.929e-08	2.80637	3	2143.96	-0.249601	54.8282	0
	Accession	Description	Score	Coverage	# Proteins	# Unique Peptides	# Peptides	# PSMs	# AAs	MW [kDa]	calc. pI
	O75369	Filamin-B OS=Homo sapiens GN=FLNB PE=1 SV=2 - [FLNB_HUMAN]	18.2202	4.92	1	8	10	14	2602	277.99	5.73193
High	AAPPPPGyHQNGVIR	1	1	1	Q12965	Y8(BP5)	0	0	1.092e-05	2.46475	3	1906.94	-0.291626	34.174	0
	Accession	Description	Score	Coverage	# Proteins	# Unique Peptides	# Peptides	# PSMs	# AAs	MW [kDa]	calc. pI
	Q12965	Unconventional myosin-Ie OS=Homo sapiens GN=MYO1E PE=1 SV=2 - [MYO1E_HUMAN]	14.0484	4.42	1	3	3	9	1108	126.982	8.92432
High	SDYDMVDyLNELR	2	1	1	Q14974	Y8(BP5)	0	0	7.105e-06	2.42477	2	1965.83	-1.25735	61.7164	0
	Accession	Description	Score	Coverage	# Proteins	# Unique Peptides	# Peptides	# PSMs	# AAs	MW [kDa]	calc. pI
	Q14974	Importin subunit beta-1 OS=Homo sapiens GN=KPNB1 PE=1 SV=2 - [IMB1_HUMAN]	21.5922	12.33	1	10	10	11	876	97.108	4.77979
High	MLWGSDPyPHAEPQQATTPK	1	2	1	E7EPN9	Y8(BP5)	0	0	7.799e-06	2.35227	3	2587.17	-2.02409	45.676	0
	Accession	Description	Score	Coverage	# Proteins	# Unique Peptides	# Peptides	# PSMs	# AAs	MW [kDa]	calc. pI
	E7EPN9	Protein PRRC2C OS=Homo sapiens GN=PRRC2C PE=1 SV=1 - [E7EPN9_HUMAN]	2.35227	2.27	2	3	3	4	2819	308.589	9.0708
High	GGYIGSTyFER	1	1	1	P61081	Y8(BP5)	0	0	0.001181	2.29783	2	1582.7	-1.00318	48.4594	0
	Accession	Description	Score	Coverage	# Proteins	# Unique Peptides	# Peptides	# PSMs	# AAs	MW [kDa]	calc. pI
	P61081	NEDD8-conjugating enzyme Ubc12 OS=Homo sapiens GN=UBE2M PE=1 SV=1 - [UBC12_HUMAN]	2.29783	6.01	1	1	1	1	183	20.8866	7.69385
High	YAGSALQyEDVSTAVQNLQK	3	2	1	Q5TGM0	Y8(BP5)	0	0	3.069e-05	2.25758	3	2518.19	-0.554535	54.5418	0
	Accession	Description	Score	Coverage	# Proteins	# Unique Peptides	# Peptides	# PSMs	# AAs	MW [kDa]	calc. pI
	Q5TGM0	Vacuolar protein sorting-associated protein VTA1 homolog OS=Homo sapiens GN=VTA1 PE=1 SV=1 - [Q5TGM0_HUMAN]	2.25758	8.03	2	1	1	3	249	27.3135	5.18604
High	MVQEAEKyKAEDEK	1	1	1	P11142	Y8(BP5)	0	0	1.906e-05	2.22377	3	2030.92	0.587596	28.7619	2
	Accession	Description	Score	Coverage	# Proteins	# Unique Peptides	# Peptides	# PSMs	# AAs	MW [kDa]	calc. pI
	P11142	Heat shock cognate 71 kDa protein OS=Homo sapiens GN=HSPA8 PE=1 SV=1 - [HSP7C_HUMAN]	70.4335	37	1	20	24	37	646	70.8542	5.51611
High	STAPAVAyDSK	1	1	1	Q96KR1	Y8(BP5)	0	0	0.0005657	2.18142	2	1442.66	-0.109843	36.5558	0
	Accession	Description	Score	Coverage	# Proteins	# Unique Peptides	# Peptides	# PSMs	# AAs	MW [kDa]	calc. pI
	Q96KR1	Zinc finger RNA-binding protein OS=Homo sapiens GN=ZFR PE=1 SV=2 - [ZFR_HUMAN]	3.8049	2.61	1	2	2	2	1074	116.939	9.0415
High	HSLLQTLyK	1	1	1	P46060	Y8(BP5)	0	0	1.577e-05	2.14514	2	1435.74	-0.141716	47.4987	0
	Accession	Description	Score	Coverage	# Proteins	# Unique Peptides	# Peptides	# PSMs	# AAs	MW [kDa]	calc. pI
	P46060	Ran GTPase-activating protein 1 OS=Homo sapiens GN=RANGAP1 PE=1 SV=1 - [RAGP1_HUMAN]	2.14514	4.94	1	3	3	3	587	63.5023	4.67822
High	MVQEAEKyK	2	3	2	P11142;P0DMV9	Y8(BP5)	0	0	2.787e-05	2.02471	3	1458.68	0.0703032	30.2122	1
	Accession	Description	Score	Coverage	# Proteins	# Unique Peptides	# Peptides	# PSMs	# AAs	MW [kDa]	calc. pI
	P11142	Heat shock cognate 71 kDa protein OS=Homo sapiens GN=HSPA8 PE=1 SV=1 - [HSP7C_HUMAN]	70.4335	37	1	20	24	37	646	70.8542	5.51611
	P0DMV9	Heat shock 70 kDa protein 1B OS=Homo sapiens GN=HSPA1B PE=1 SV=1 - [HS71B_HUMAN]	44.4234	30.73	2	13	17	33	641	70.009	5.65576
High	IIQLLDDyPK	1	4	1	G3V210	Y8(BP5)	0	0	0.0003083	2.00489	2	1550.79	-2.09648	55.5883	0
	Accession	Description	Score	Coverage	# Proteins	# Unique Peptides	# Peptides	# PSMs	# AAs	MW [kDa]	calc. pI
	G3V210	60S acidic ribosomal protein P0 OS=Homo sapiens GN=RPLP0 PE=1 SV=1 - [G3V210_HUMAN]	12.5328	31.33	4	5	5	6	166	18.2587	9.62744
High	LSPGESAyQK	1	2	1	A0A0G2JHC2	Y8(BP5)	0	0	0.000394	1.97049	2	1412.65	1.40776	35.1019	0
	Accession	Description	Score	Coverage	# Proteins	# Unique Peptides	# Peptides	# PSMs	# AAs	MW [kDa]	calc. pI
	A0A0G2JHC2	Phostensin OS=Homo sapiens GN=PPP1R18 PE=1 SV=1 - [A0A0G2JHC2_HUMAN]	1.97049	2.61	2	2	2	2	613	68.0006	5.45264
High	QAHLTNQyMQR	1	3	1	E7ERJ7	Y8(BP5)	0	0	1.084e-05	1.91562	2	1722.78	-0.182475	34.6884	0
	Accession	Description	Score	Coverage	# Proteins	# Unique Peptides	# Peptides	# PSMs	# AAs	MW [kDa]	calc. pI
	E7ERJ7	Polyadenylate-binding protein OS=Homo sapiens GN=PABPC1 PE=1 SV=1 - [E7ERJ7_HUMAN]	13.3868	20.03	3	8	11	13	604	67.096	9.53955
High	NPPGASTyNK	1	3	1	A0A0A0MRA5	Y8(BP5)	0	0	0.0001375	1.87396	2	1381.62	0.794957	31.2976	0
	Accession	Description	Score	Coverage	# Proteins	# Unique Peptides	# Peptides	# PSMs	# AAs	MW [kDa]	calc. pI
	A0A0A0MRA5	Heterogeneous nuclear ribonucleoprotein U-like protein 1 OS=Homo sapiens GN=HNRNPUL1 PE=1 SV=1 - [A0A0A0MRA5_HUMAN]	9.17121	8.22	3	6	6	7	766	85.8865	8.77783
High	VVETEDAyK	1	2	1	F5H157	Y8(BP5)	0	0	0.0005147	1.85881	2	1386.63	0.39547	35.8758	0
	Accession	Description	Score	Coverage	# Proteins	# Unique Peptides	# Peptides	# PSMs	# AAs	MW [kDa]	calc. pI
	F5H157	Ras-related protein Rab-35 (Fragment) OS=Homo sapiens GN=RAB35 PE=1 SV=1 - [F5H157_HUMAN]	6.63148	16.76	6	1	3	3	185	21.2009	8.30908
High	LVTEMGTyATQSALSSSRPTK	1	1	1	P53618	Y8(BP5)	0	0	0.0001596	1.61071	3	2561.24	0.433102	43.6669	0
	Accession	Description	Score	Coverage	# Proteins	# Unique Peptides	# Peptides	# PSMs	# AAs	MW [kDa]	calc. pI
	P53618	Coatomer subunit beta OS=Homo sapiens GN=COPB1 PE=1 SV=3 - [COPB_HUMAN]	8.452	6.09	2	4	4	5	953	107.074	6.04932
High	GTPQQIDyAR	1	2	1	Q96AE4	Y8(BP5)	0	0	0.002798	1.60653	2	1481.68	-0.872233	37.381	0
	Accession	Description	Score	Coverage	# Proteins	# Unique Peptides	# Peptides	# PSMs	# AAs	MW [kDa]	calc. pI
	Q96AE4	Far upstream element-binding protein 1 OS=Homo sapiens GN=FUBP1 PE=1 SV=3 - [FUBP1_HUMAN]	17.4499	16.3	2	6	11	14	644	67.5185	7.60596
High	AFVAIGDyNGHVGLGVK	1	3	1	I3L404	Y8(BP5)	0	0	0.001243	1.58464	3	2050.02	-1.44997	49.8901	0
	Accession	Description	Score	Coverage	# Proteins	# Unique Peptides	# Peptides	# PSMs	# AAs	MW [kDa]	calc. pI
	I3L404	40S ribosomal protein S2 (Fragment) OS=Homo sapiens GN=RPS2 PE=1 SV=1 - [I3L404_HUMAN]	4.61454	22.58	3	1	3	4	155	16.5549	10.0669
High	SQGLSQLyHNQSQGLLSQLQGQSK	1	2	1	D3DQV9	Y8(BP5)	0	0	0.0004645	1.52937	3	2962.45	0.173157	52.016	0
	Accession	Description	Score	Coverage	# Proteins	# Unique Peptides	# Peptides	# PSMs	# AAs	MW [kDa]	calc. pI
	D3DQV9	Eukaryotic translation initiation factor 4 gamma 2 (Fragment) OS=Homo sapiens GN=EIF4G2 PE=1 SV=1 - [D3DQV9_HUMAN]	2.30224	3.64	7	2	2	2	907	102.265	7.13721
High	ANPQLGAyAPPPHVIGR	1	1	1	J3KQL8	Y8(BP5)	0	0	3.126e-05	1.50231	3	2091.06	-0.282788	42.0659	0
	Accession	Description	Score	Coverage	# Proteins	# Unique Peptides	# Peptides	# PSMs	# AAs	MW [kDa]	calc. pI
	J3KQL8	Apolipoprotein L2 OS=Homo sapiens GN=APOL2 PE=1 SV=2 - [J3KQL8_HUMAN]	0	3.79	1	1	1	1	449	48.8851	5.99854
High	GVEAVGSyAENQR	1	1	1	Q12996	Y8(BP5)	0	0.001	0.004101	1.99227	2	1712.77	-0.665013	38.6929	0
	Accession	Description	Score	Coverage	# Proteins	# Unique Peptides	# Peptides	# PSMs	# AAs	MW [kDa]	calc. pI
	Q12996	Cleavage stimulation factor subunit 3 OS=Homo sapiens GN=CSTF3 PE=1 SV=1 - [CSTF3_HUMAN]	1.99227	1.81	1	1	1	1	717	82.8687	8.11865
High	NLTEQNSySNIPHEGK	1	3	1	Q5T035	Y8(BP5)	0	0.001	0.009849	1.70153	3	2163.97	-1.16461	36.8554	0
	Accession	Description	Score	Coverage	# Proteins	# Unique Peptides	# Peptides	# PSMs	# AAs	MW [kDa]	calc. pI
	Q5T035	Putative uncharacterized protein C9orf129 OS=Homo sapiens GN=C9orf129 PE=4 SV=1 - [CI129_HUMAN]	0	8.16	3	1	1	1	196	20.702	7.32764
High	KAPDFVFyAPR	2	3	2	E7EQR4;P26038	Y8(BP5)	0	0.001	0.00689	1.4356	2	1643.81	3.89889	49.3879	1
	Accession	Description	Score	Coverage	# Proteins	# Unique Peptides	# Peptides	# PSMs	# AAs	MW [kDa]	calc. pI
	E7EQR4	Ezrin OS=Homo sapiens GN=EZR PE=1 SV=3 - [E7EQR4_HUMAN]	28.4642	18.77	2	5	13	16	586	69.3287	6.16357
	P26038	Moesin OS=Homo sapiens GN=MSN PE=1 SV=3 - [MOES_HUMAN]	22.4033	14.56	1	3	11	14	577	67.7778	6.40479
High	GEVWGPGyR	1	2	1	A0A0D9SFS2	Y8(BP5)	0	0.001	0.008588	1.3219	2	1353.6	-0.512658	44.4555	0
	Accession	Description	Score	Coverage	# Proteins	# Unique Peptides	# Peptides	# PSMs	# AAs	MW [kDa]	calc. pI
	A0A0D9SFS2	Thyroid receptor-interacting protein 6 OS=Homo sapiens GN=TRIP6 PE=1 SV=1 - [A0A0D9SFS2_HUMAN]	1.86398	6.19	2	2	2	3	339	35.3993	7.94287
High	DSQDGSSyR	2	2	1	Q14847	Y8(BP5)	0	0.001	0.02123	1.13727	2	1347.53	1.1805	31.7601	0
	Accession	Description	Score	Coverage	# Proteins	# Unique Peptides	# Peptides	# PSMs	# AAs	MW [kDa]	calc. pI
	Q14847	LIM and SH3 domain protein 1 OS=Homo sapiens GN=LASP1 PE=1 SV=2 - [LASP1_HUMAN]	11.1307	25.29	2	7	7	9	261	29.6982	7.04932
High	FQSDSSSyPTVDSNSLLGQSR	1	1	1	Q9UQ35	Y8(BP5)	0	0.001	0.005439	0.866013	2	2608.16	-1.00066	48.9193	0
	Accession	Description	Score	Coverage	# Proteins	# Unique Peptides	# Peptides	# PSMs	# AAs	MW [kDa]	calc. pI
	Q9UQ35	Serine/arginine repetitive matrix protein 2 OS=Homo sapiens GN=SRRM2 PE=1 SV=2 - [SRRM2_HUMAN]	6.02389	2.76	1	6	6	6	2752	299.438	12.0591
High	SKNDSKPy	1	1	1	Q92879	Y8(BP5)	0	0.004	0.0419	1.94899	2	1271.57	-1.78777	29.0987	1
	Accession	Description	Score	Coverage	# Proteins	# Unique Peptides	# Peptides	# PSMs	# AAs	MW [kDa]	calc. pI
	Q92879	CUGBP Elav-like family member 1 OS=Homo sapiens GN=CELF1 PE=1 SV=2 - [CELF1_HUMAN]	4.00242	3.29	1	3	3	3	486	52.0299	8.45557
High	DGYDYDGyR	1	2	1	Q07955	Y8(BP5)	0	0.006	0.05725	1.6528	2	1456.55	-0.167904	41.7431	0
	Accession	Description	Score	Coverage	# Proteins	# Unique Peptides	# Peptides	# PSMs	# AAs	MW [kDa]	calc. pI
	Q07955	Serine/arginine-rich splicing factor 1 OS=Homo sapiens GN=SRSF1 PE=1 SV=2 - [SRSF1_HUMAN]	8.08689	20.56	2	5	5	5	248	27.7278	10.3599
High	VIQSVANyAK	1	1	1	O14976	Y8(BP5)	0	0.006	0.05528	0.698333	2	1425.72	-0.850086	40.5063	0
	Accession	Description	Score	Coverage	# Proteins	# Unique Peptides	# Peptides	# PSMs	# AAs	MW [kDa]	calc. pI
	O14976	Cyclin-G-associated kinase OS=Homo sapiens GN=GAK PE=1 SV=2 - [GAK_HUMAN]	0	0.76	1	1	1	1	1311	143.1	5.73193
High	DNSTMGymMAK	3	1	1	P08238	Y7(BP5); M8(Oxidation)	0	0	0.0002263	2.31166	2	1597.61	-1.23646	41.4886	0
	Accession	Description	Score	Coverage	# Proteins	# Unique Peptides	# Peptides	# PSMs	# AAs	MW [kDa]	calc. pI
	P08238	Heat shock protein HSP 90-beta OS=Homo sapiens GN=HSP90AB1 PE=1 SV=4 - [HS90B_HUMAN]	91.9137	26.24	1	13	20	45	724	83.2121	5.03369
High	SPDVGLyGVIPEcGETYHSDLAEAK	1	1	1	P46940	Y7(BP5); C13(Carbamidomethyl)	0	0	2.206e-05	2.37947	3	3040.37	0.582231	54.4342	0
	Accession	Description	Score	Coverage	# Proteins	# Unique Peptides	# Peptides	# PSMs	# AAs	MW [kDa]	calc. pI
	P46940	Ras GTPase-activating-like protein IQGAP1 OS=Homo sapiens GN=IQGAP1 PE=1 SV=1 - [IQGA1_HUMAN]	33.0583	11.47	1	15	15	20	1657	189.134	6.48096
High	IVADKDySVTANSK	3	1	1	P07195	Y7(BP5)	0	0	4.95e-05	3.26996	3	1843.89	-0.541453	34.5085	1
	Accession	Description	Score	Coverage	# Proteins	# Unique Peptides	# Peptides	# PSMs	# AAs	MW [kDa]	calc. pI
	P07195	L-lactate dehydrogenase B chain OS=Homo sapiens GN=LDHB PE=1 SV=2 - [LDHB_HUMAN]	44.488	37.13	1	12	13	22	334	36.6151	6.04932
High	APDFVFyAPR	1	3	2	E7EQR4;P26038	Y7(BP5)	0	0	1.885e-05	2.82759	2	1515.71	-0.121044	56.4937	0
	Accession	Description	Score	Coverage	# Proteins	# Unique Peptides	# Peptides	# PSMs	# AAs	MW [kDa]	calc. pI
	E7EQR4	Ezrin OS=Homo sapiens GN=EZR PE=1 SV=3 - [E7EQR4_HUMAN]	28.4642	18.77	2	5	13	16	586	69.3287	6.16357
	P26038	Moesin OS=Homo sapiens GN=MSN PE=1 SV=3 - [MOES_HUMAN]	22.4033	14.56	1	3	11	14	577	67.7778	6.40479
High	MVVESAyEVIK	1	1	1	P07195	Y7(BP5)	0	0	1.5e-05	2.80278	2	1600.78	0.800497	52.7601	0
	Accession	Description	Score	Coverage	# Proteins	# Unique Peptides	# Peptides	# PSMs	# AAs	MW [kDa]	calc. pI
	P07195	L-lactate dehydrogenase B chain OS=Homo sapiens GN=LDHB PE=1 SV=2 - [LDHB_HUMAN]	44.488	37.13	1	12	13	22	334	36.6151	6.04932
High	TKEGVMyVGAK	1	1	1	F8W754	Y7(BP5)	0	0	7.089e-05	2.57676	2	1515.73	-1.31183	36.9187	1
	Accession	Description	Score	Coverage	# Proteins	# Unique Peptides	# Peptides	# PSMs	# AAs	MW [kDa]	calc. pI
	F8W754	Gamma-synuclein OS=Homo sapiens GN=SNCG PE=1 SV=1 - [F8W754_HUMAN]	2.57676	8.73	1	2	2	3	126	13.1164	8.66064
High	SAVGHEyQSK	2	1	1	Q14247	Y7(BP5)	0	0	9.952e-05	2.56269	2	1438.64	-0.492374	27.7263	0
	Accession	Description	Score	Coverage	# Proteins	# Unique Peptides	# Peptides	# PSMs	# AAs	MW [kDa]	calc. pI
	Q14247	Src substrate cortactin OS=Homo sapiens GN=CTTN PE=1 SV=2 - [SRC8_HUMAN]	17.6889	27.64	1	12	12	16	550	61.5485	5.40186
High	NNASTDyDLSDK	1	1	1	P39023	Y7(BP5)	0	0	1.782e-06	2.55623	2	1675.69	0.149268	38.5997	0
	Accession	Description	Score	Coverage	# Proteins	# Unique Peptides	# Peptides	# PSMs	# AAs	MW [kDa]	calc. pI
	P39023	60S ribosomal protein L3 OS=Homo sapiens GN=RPL3 PE=1 SV=2 - [RL3_HUMAN]	14.5658	18.61	1	9	9	12	403	46.0798	10.1841
High	EHALLAyTLGVK	3	2	1	P68104	Y7(BP5)	0	0	2.363e-07	2.47819	2	1647.86	-0.43868	50.4675	0
	Accession	Description	Score	Coverage	# Proteins	# Unique Peptides	# Peptides	# PSMs	# AAs	MW [kDa]	calc. pI
	P68104	Elongation factor 1-alpha 1 OS=Homo sapiens GN=EEF1A1 PE=1 SV=1 - [EF1A1_HUMAN]	75.5531	38.96	2	12	12	29	462	50.1091	9.01221
High	SAVGFDyQGK	1	1	1	Q14247	Y7(BP5)	0	0	0.0001523	2.34495	2	1404.63	0.869372	42.2475	0
	Accession	Description	Score	Coverage	# Proteins	# Unique Peptides	# Peptides	# PSMs	# AAs	MW [kDa]	calc. pI
	Q14247	Src substrate cortactin OS=Homo sapiens GN=CTTN PE=1 SV=2 - [SRC8_HUMAN]	17.6889	27.64	1	12	12	16	550	61.5485	5.40186
High	SQESGYyDR	1	2	1	P43243	Y7(BP5)	0	0	0.0004197	2.34137	2	1437.58	1.57082	34.6554	0
	Accession	Description	Score	Coverage	# Proteins	# Unique Peptides	# Peptides	# PSMs	# AAs	MW [kDa]	calc. pI
	P43243	Matrin-3 OS=Homo sapiens GN=MATR3 PE=1 SV=2 - [MATR3_HUMAN]	11.6097	7.91	2	6	6	6	847	94.5648	6.25244
High	DVSLGTyGSR	1	1	1	Q9C0C2	Y7(BP5)	0	0	0.0005624	2.29021	2	1387.63	0.29981	43.0157	0
	Accession	Description	Score	Coverage	# Proteins	# Unique Peptides	# Peptides	# PSMs	# AAs	MW [kDa]	calc. pI
	Q9C0C2	182 kDa tankyrase-1-binding protein OS=Homo sapiens GN=TNKS1BP1 PE=1 SV=4 - [TB182_HUMAN]	9.64875	3.59	1	6	6	6	1729	181.685	4.85596
High	LPLQDVyK	2	2	1	P68104	Y7(BP5)	0	0	0.001981	2.24583	2	1308.67	0.470757	47.357	0
	Accession	Description	Score	Coverage	# Proteins	# Unique Peptides	# Peptides	# PSMs	# AAs	MW [kDa]	calc. pI
	P68104	Elongation factor 1-alpha 1 OS=Homo sapiens GN=EEF1A1 PE=1 SV=1 - [EF1A1_HUMAN]	75.5531	38.96	2	12	12	29	462	50.1091	9.01221
High	GANLKDyYSR	3	1	1	Q08211	Y7(BP5)	0	0	0.002119	2.2192	3	1519.7	2.46436	36.8456	1
	Accession	Description	Score	Coverage	# Proteins	# Unique Peptides	# Peptides	# PSMs	# AAs	MW [kDa]	calc. pI
	Q08211	ATP-dependent RNA helicase A OS=Homo sapiens GN=DHX9 PE=1 SV=4 - [DHX9_HUMAN]	33.4146	15.59	1	17	17	26	1270	140.869	6.84424
High	ALEVAEyLTPVLK	1	2	1	F8WDI0	Y7(BP5)	0	0	6.311e-06	2.20968	2	1778.94	1.08305	61.3931	0
	Accession	Description	Score	Coverage	# Proteins	# Unique Peptides	# Peptides	# PSMs	# AAs	MW [kDa]	calc. pI
	F8WDI0	Ubiquitin-like-conjugating enzyme ATG3 OS=Homo sapiens GN=ATG3 PE=1 SV=1 - [F8WDI0_HUMAN]	2.20968	17.57	2	1	1	1	74	8.3063	6.26514
High	TSNEVQyDQR	1	3	1	G3V4X8	Y7(BP5)	0	0	4.518e-05	2.18518	2	1572.68	0.60755	33.3462	0
	Accession	Description	Score	Coverage	# Proteins	# Unique Peptides	# Peptides	# PSMs	# AAs	MW [kDa]	calc. pI
	G3V4X8	SNW domain-containing protein 1 OS=Homo sapiens GN=SNW1 PE=1 SV=1 - [G3V4X8_HUMAN]	2.18518	2.67	3	1	1	1	374	43.3051	9.70068
High	KEDALLyQSK	1	1	1	P50402	Y7(BP5)	0	0	0.000225	2.17437	2	1527.75	1.5489	39.391	1
	Accession	Description	Score	Coverage	# Proteins	# Unique Peptides	# Peptides	# PSMs	# AAs	MW [kDa]	calc. pI
	P50402	Emerin OS=Homo sapiens GN=EMD PE=1 SV=1 - [EMD_HUMAN]	7.66179	17.72	1	4	4	6	254	28.9759	5.50342
High	NQDATVyVGGLDEK	1	1	1	Q15427	Y7(BP5)	0	0	7.841e-05	2.07921	2	1841.84	1.767	45.6691	0
	Accession	Description	Score	Coverage	# Proteins	# Unique Peptides	# Peptides	# PSMs	# AAs	MW [kDa]	calc. pI
	Q15427	Splicing factor 3B subunit 4 OS=Homo sapiens GN=SF3B4 PE=1 SV=1 - [SF3B4_HUMAN]	2.07921	3.3	1	1	1	1	424	44.3571	8.55811
High	ITLDNAyMEK	1	1	1	P14618	Y7(BP5)	0	0	0.0001796	2.06774	2	1530.7	-0.191134	47.5398	0
	Accession	Description	Score	Coverage	# Proteins	# Unique Peptides	# Peptides	# PSMs	# AAs	MW [kDa]	calc. pI
	P14618	Pyruvate kinase PKM OS=Homo sapiens GN=PKM PE=1 SV=4 - [KPYM_HUMAN]	41.7625	34.65	1	15	15	20	531	57.9	7.84033
High	TALQEVyTLAEHR	1	1	1	O15397	Y7(BP5)	0	0	1.002e-05	2.03198	3	1863.91	-0.0190079	52.349	0
	Accession	Description	Score	Coverage	# Proteins	# Unique Peptides	# Peptides	# PSMs	# AAs	MW [kDa]	calc. pI
	O15397	Importin-8 OS=Homo sapiens GN=IPO8 PE=1 SV=2 - [IPO8_HUMAN]	4.2831	2.22	1	1	2	2	1037	119.861	5.16064
High	DAEDAVyGR	1	2	1	Q07955	Y7(BP5)	0	0	0.0006099	1.93927	2	1328.56	-0.87856	39.34	0
	Accession	Description	Score	Coverage	# Proteins	# Unique Peptides	# Peptides	# PSMs	# AAs	MW [kDa]	calc. pI
	Q07955	Serine/arginine-rich splicing factor 1 OS=Homo sapiens GN=SRSF1 PE=1 SV=2 - [SRSF1_HUMAN]	8.08689	20.56	2	5	5	5	248	27.7278	10.3599
High	DNSTMGyMMAK	2	1	1	P08238	Y7(BP5)	0	0	2.359e-05	1.93368	2	1581.62	-0.913713	47.4136	0
	Accession	Description	Score	Coverage	# Proteins	# Unique Peptides	# Peptides	# PSMs	# AAs	MW [kDa]	calc. pI
	P08238	Heat shock protein HSP 90-beta OS=Homo sapiens GN=HSP90AB1 PE=1 SV=4 - [HS90B_HUMAN]	91.9137	26.24	1	13	20	45	724	83.2121	5.03369
High	YDNGSGyR	2	1	1	Q08211	Y7(BP5)	0	0	0.001342	1.92437	2	1264.51	0.0183881	32.7009	0
	Accession	Description	Score	Coverage	# Proteins	# Unique Peptides	# Peptides	# PSMs	# AAs	MW [kDa]	calc. pI
	Q08211	ATP-dependent RNA helicase A OS=Homo sapiens GN=DHX9 PE=1 SV=4 - [DHX9_HUMAN]	33.4146	15.59	1	17	17	26	1270	140.869	6.84424
High	SAVGFEyQGK	1	1	1	Q14247	Y7(BP5)	0	0	0.0007057	1.89281	2	1418.64	0.154782	41.9159	0
	Accession	Description	Score	Coverage	# Proteins	# Unique Peptides	# Peptides	# PSMs	# AAs	MW [kDa]	calc. pI
	Q14247	Src substrate cortactin OS=Homo sapiens GN=CTTN PE=1 SV=2 - [SRC8_HUMAN]	17.6889	27.64	1	12	12	16	550	61.5485	5.40186
High	VSPSTSyTPSR	1	1	1	Q9BTE3	Y7(BP5)	0	0	9.721e-05	1.84981	2	1514.69	-1.39498	34.8901	0
	Accession	Description	Score	Coverage	# Proteins	# Unique Peptides	# Peptides	# PSMs	# AAs	MW [kDa]	calc. pI
	Q9BTE3	Mini-chromosome maintenance complex-binding protein OS=Homo sapiens GN=MCMBP PE=1 SV=2 - [MCMBP_HUMAN]	4.1614	2.96	1	2	2	2	642	72.9338	5.87158
High	VPVDVAyR	1	4	2	P58107;Q15149	Y7(BP5)	0	0	0.0006434	1.84011	2	1251.62	-0.304691	43.2919	0
	Accession	Description	Score	Coverage	# Proteins	# Unique Peptides	# Peptides	# PSMs	# AAs	MW [kDa]	calc. pI
	Q15149	Plectin OS=Homo sapiens GN=PLEC PE=1 SV=3 - [PLEC_HUMAN]	32.3729	6.08	1	25	27	29	4684	531.466	5.96045
	P58107	Epiplakin OS=Homo sapiens GN=EPPK1 PE=1 SV=2 - [EPIPL_HUMAN]	8.36608	3.71	3	1	3	4	5090	555.279	5.60498
High	QYAGYDySQQGR	1	1	1	Q969M3	Y7(BP5)	0	0	5.023e-05	1.76779	2	1768.74	-1.0762	37.4577	0
	Accession	Description	Score	Coverage	# Proteins	# Unique Peptides	# Peptides	# PSMs	# AAs	MW [kDa]	calc. pI
	Q969M3	Protein YIPF5 OS=Homo sapiens GN=YIPF5 PE=1 SV=1 - [YIPF5_HUMAN]	5.69609	8.17	1	2	2	3	257	27.9706	4.36084
High	YQGVNLyVK	1	3	1	E7ERJ7	Y7(BP5)	0	0	0.003146	1.7677	2	1416.7	-0.42776	48.193	0
	Accession	Description	Score	Coverage	# Proteins	# Unique Peptides	# Peptides	# PSMs	# AAs	MW [kDa]	calc. pI
	E7ERJ7	Polyadenylate-binding protein OS=Homo sapiens GN=PABPC1 PE=1 SV=1 - [E7ERJ7_HUMAN]	13.3868	20.03	3	8	11	13	604	67.096	9.53955
High	STAYEDyYYHPPPR	8	1	1	O43390	Y7(BP5)	0	0	0.0001762	1.73774	2	2091.89	-1.80457	41.263	0
	Accession	Description	Score	Coverage	# Proteins	# Unique Peptides	# Peptides	# PSMs	# AAs	MW [kDa]	calc. pI
	O43390	Heterogeneous nuclear ribonucleoprotein R OS=Homo sapiens GN=HNRNPR PE=1 SV=1 - [HNRPR_HUMAN]	17.4676	13.59	1	3	8	17	633	70.8993	8.1333
High	VNSMVAyK	1	1	1	Q13257	Y7(BP5)	0	0	0.002126	1.73435	2	1244.58	-0.493225	39.0917	0
	Accession	Description	Score	Coverage	# Proteins	# Unique Peptides	# Peptides	# PSMs	# AAs	MW [kDa]	calc. pI
	Q13257	Mitotic spindle assembly checkpoint protein MAD2A OS=Homo sapiens GN=MAD2L1 PE=1 SV=1 - [MD2L1_HUMAN]	1.73435	3.9	1	1	1	1	205	23.4952	5.08447
High	SVSSSSyR	2	1	1	P08670	Y7(BP5)	0	0	0.002644	1.73401	2	1205.52	-0.802612	35.6956	0
	Accession	Description	Score	Coverage	# Proteins	# Unique Peptides	# Peptides	# PSMs	# AAs	MW [kDa]	calc. pI
	P08670	Vimentin OS=Homo sapiens GN=VIM PE=1 SV=4 - [VIME_HUMAN]	84.0859	59.66	1	27	27	40	466	53.6191	5.12256
High	DADDAVyELNGK	1	1	1	Q13247	Y7(BP5)	0	0	0.00224	1.67793	2	1642.7	-0.694019	46.3946	0
	Accession	Description	Score	Coverage	# Proteins	# Unique Peptides	# Peptides	# PSMs	# AAs	MW [kDa]	calc. pI
	Q13247	Serine/arginine-rich splicing factor 6 OS=Homo sapiens GN=SRSF6 PE=1 SV=2 - [SRSF6_HUMAN]	6.39621	10.76	1	4	4	4	344	39.5634	11.4292
High	ETPTQVyQK	1	2	1	H0Y2V6	Y7(BP5)	0	0	0.001155	1.61695	2	1426.67	-0.156718	35.4545	0
	Accession	Description	Score	Coverage	# Proteins	# Unique Peptides	# Peptides	# PSMs	# AAs	MW [kDa]	calc. pI
	H0Y2V6	Centrosomal protein of 170 kDa (Fragment) OS=Homo sapiens GN=CEP170 PE=1 SV=1 - [H0Y2V6_HUMAN]	1.61695	0.58	2	1	1	1	1558	171.979	7.35693
High	KPSSAAyQK	1	3	1	E7ESK6	Y7(BP5)	0	0	0.001661	1.60298	2	1312.64	-0.207114	25.4689	0
	Accession	Description	Score	Coverage	# Proteins	# Unique Peptides	# Peptides	# PSMs	# AAs	MW [kDa]	calc. pI
	E7ESK6	Syndecan OS=Homo sapiens GN=SDC2 PE=1 SV=1 - [E7ESK6_HUMAN]	1.60298	5.45	3	1	1	1	165	18.3766	6.04932
High	QSSSTNyTNELK	1	3	1	F8VRN8	Y7(BP5)	0	0	3.924e-06	1.59278	2	1704.75	-0.314464	38.4771	0
	Accession	Description	Score	Coverage	# Proteins	# Unique Peptides	# Peptides	# PSMs	# AAs	MW [kDa]	calc. pI
	F8VRN8	LIM domain and actin-binding protein 1 OS=Homo sapiens GN=LIMA1 PE=1 SV=1 - [F8VRN8_HUMAN]	3.52257	6.7	3	3	3	3	388	43.1637	8.51416
High	ISNSATySGSVAPANSALGQTQPSDQDTLVQR	1	1	1	Q96HC4	Y7(BP5)	0	0	0.001501	1.47527	3	3596.69	0.527063	44.358	0
	Accession	Description	Score	Coverage	# Proteins	# Unique Peptides	# Peptides	# PSMs	# AAs	MW [kDa]	calc. pI
	Q96HC4	PDZ and LIM domain protein 5 OS=Homo sapiens GN=PDLIM5 PE=1 SV=5 - [PDLI5_HUMAN]	2.39233	7.21	2	2	2	6	596	63.9045	8.20654
High	GSGTNGyVQR	1	1	1	Q9UQ35	Y7(BP5)	0	0	0.002967	1.44902	2	1371.61	-1.61785	32.3626	0
	Accession	Description	Score	Coverage	# Proteins	# Unique Peptides	# Peptides	# PSMs	# AAs	MW [kDa]	calc. pI
	Q9UQ35	Serine/arginine repetitive matrix protein 2 OS=Homo sapiens GN=SRRM2 PE=1 SV=2 - [SRRM2_HUMAN]	6.02389	2.76	1	6	6	6	2752	299.438	12.0591
High	EFADFEyR	1	4	1	A0A140TA66	Y7(BP5)	0	0	0.001569	1.40889	2	1409.58	-0.545063	49.6331	0
	Accession	Description	Score	Coverage	# Proteins	# Unique Peptides	# Peptides	# PSMs	# AAs	MW [kDa]	calc. pI
	A0A140TA66	Protein LSM14 homolog A (Fragment) OS=Homo sapiens GN=LSM14A PE=1 SV=1 - [A0A140TA66_HUMAN]	0	10	4	1	1	1	80	8.67147	11.854
High	VAAVGPyIQSSTMPR	1	1	1	Q13625	Y7(BP5)	0	0	0.003239	1.39559	2	1909.93	-1.90802	47.0655	0
	Accession	Description	Score	Coverage	# Proteins	# Unique Peptides	# Peptides	# PSMs	# AAs	MW [kDa]	calc. pI
	Q13625	Apoptosis-stimulating of p53 protein 2 OS=Homo sapiens GN=TP53BP2 PE=1 SV=2 - [ASPP2_HUMAN]	0	1.33	1	1	1	1	1128	125.538	6.07471
High	HESQQDySK	1	1	1	Q14247	Y7(BP5)	0	0	0.001205	1.36228	2	1454.6	-0.503407	25.1208	0
	Accession	Description	Score	Coverage	# Proteins	# Unique Peptides	# Peptides	# PSMs	# AAs	MW [kDa]	calc. pI
	Q14247	Src substrate cortactin OS=Homo sapiens GN=CTTN PE=1 SV=2 - [SRC8_HUMAN]	17.6889	27.64	1	12	12	16	550	61.5485	5.40186
High	LQLDNQyAVLENQK	1	2	1	D6R9V8	Y7(BP5)	0	0	0.0001119	1.3046	2	2008.98	0.573057	49.2672	0
	Accession	Description	Score	Coverage	# Proteins	# Unique Peptides	# Peptides	# PSMs	# AAs	MW [kDa]	calc. pI
	D6R9V8	Protein CDV3 homolog OS=Homo sapiens GN=CDV3 PE=1 SV=1 - [D6R9V8_HUMAN]	3.38093	44.23	5	3	3	3	156	17.2984	5.94775
High	DTAASGyGTQNIR	1	4	1	M0QX85	Y7(BP5)	0	0	0.001171	0.974501	2	1686.75	-0.14793	37.8088	0
	Accession	Description	Score	Coverage	# Proteins	# Unique Peptides	# Peptides	# PSMs	# AAs	MW [kDa]	calc. pI
	M0QX85	Nitric oxide synthase-interacting protein (Fragment) OS=Homo sapiens GN=NOSIP PE=1 SV=1 - [M0QX85_HUMAN]	0	13.54	4	1	1	1	96	11.0635	8.77783
High	GGDLMAyDRR	1	1	1	P61978	Y7(BP5)	0	0.001	0.005156	2.39916	3	1486.65	-1.23937	38.8078	1
	Accession	Description	Score	Coverage	# Proteins	# Unique Peptides	# Peptides	# PSMs	# AAs	MW [kDa]	calc. pI
	P61978	Heterogeneous nuclear ribonucleoprotein K OS=Homo sapiens GN=HNRNPK PE=1 SV=1 - [HNRPK_HUMAN]	62.1276	37.15	1	15	15	32	463	50.9444	5.5415
High	NLLSVAyK	1	7	5	P27348;P31946;B4DJF2;A2IDB2;E7EX29	Y7(BP5)	0	0.001	0.02424	2.02348	2	1240.64	-1.09797	48.854	0
	Accession	Description	Score	Coverage	# Proteins	# Unique Peptides	# Peptides	# PSMs	# AAs	MW [kDa]	calc. pI
	E7EX29	14-3-3 protein zeta/delta (Fragment) OS=Homo sapiens GN=YWHAZ PE=1 SV=1 - [E7EX29_HUMAN]	37.0193	48.78	1	2	12	20	246	28.019	4.91943
	P27348	14-3-3 protein theta OS=Homo sapiens GN=YWHAQ PE=1 SV=1 - [1433T_HUMAN]	30.8507	40.82	1	5	11	17	245	27.7468	4.77979
	P31946	14-3-3 protein beta/alpha OS=Homo sapiens GN=YWHAB PE=1 SV=3 - [1433B_HUMAN]	26.1642	32.52	1	3	9	16	246	28.0648	4.83057
	A2IDB2	14-3-3 protein eta (Fragment) OS=Homo sapiens GN=YWHAH PE=1 SV=1 - [A2IDB2_HUMAN]	7.4931	20.37	1	1	4	5	162	18.6636	7.28369
	B4DJF2	14-3-3 protein epsilon OS=Homo sapiens GN=YWHAE PE=1 SV=1 - [B4DJF2_HUMAN]	5.63231	24.47	2	1	3	4	94	10.9425	5.33838
High	GGDLMAyDR	1	1	1	P61978	Y7(BP5)	0	0.001	0.0214	1.97538	2	1330.56	1.89371	43.1479	0
	Accession	Description	Score	Coverage	# Proteins	# Unique Peptides	# Peptides	# PSMs	# AAs	MW [kDa]	calc. pI
	P61978	Heterogeneous nuclear ribonucleoprotein K OS=Homo sapiens GN=HNRNPK PE=1 SV=1 - [HNRPK_HUMAN]	62.1276	37.15	1	15	15	32	463	50.9444	5.5415
High	VHATSTyR	1	1	1	Q9H074	Y7(BP5)	0	0.001	0.02678	1.75922	2	1267.59	0.0737512	27.6895	0
	Accession	Description	Score	Coverage	# Proteins	# Unique Peptides	# Peptides	# PSMs	# AAs	MW [kDa]	calc. pI
	Q9H074	Polyadenylate-binding protein-interacting protein 1 OS=Homo sapiens GN=PAIP1 PE=1 SV=1 - [PAIP1_HUMAN]	3.46979	3.13	1	2	2	2	479	53.4911	4.80518
High	QTSGMEyK	1	1	1	P27824	Y7(BP5)	0	0.001	0.007255	1.6925	2	1276.53	0.0373707	34.3416	0
	Accession	Description	Score	Coverage	# Proteins	# Unique Peptides	# Peptides	# PSMs	# AAs	MW [kDa]	calc. pI
	P27824	Calnexin OS=Homo sapiens GN=CANX PE=1 SV=2 - [CALX_HUMAN]	1.6925	2.53	1	2	2	2	592	67.5259	4.60205
High	DLEQPTyR	1	1	1	A0A087X0K9	Y7(BP5)	0	0.001	0.01664	1.62209	2	1354.61	3.81097	39.8936	0
	Accession	Description	Score	Coverage	# Proteins	# Unique Peptides	# Peptides	# PSMs	# AAs	MW [kDa]	calc. pI
	A0A087X0K9	Tight junction protein ZO-1 OS=Homo sapiens GN=TJP1 PE=1 SV=1 - [A0A087X0K9_HUMAN]	12.1711	4.42	1	7	7	7	1676	187.734	6.69775
High	QENESGyER	1	3	1	A0A0A0MRA5	Y7(BP5)	0	0.001	0.01351	1.58126	2	1444.58	-0.444516	31.0334	0
	Accession	Description	Score	Coverage	# Proteins	# Unique Peptides	# Peptides	# PSMs	# AAs	MW [kDa]	calc. pI
	A0A0A0MRA5	Heterogeneous nuclear ribonucleoprotein U-like protein 1 OS=Homo sapiens GN=HNRNPUL1 PE=1 SV=1 - [A0A0A0MRA5_HUMAN]	9.17121	8.22	3	6	6	7	766	85.8865	8.77783
High	SFLDSGyR	3	1	1	P18206	Y7(BP5)	0	0.001	0.0102	1.5489	2	1277.56	-0.966495	52.045	0
	Accession	Description	Score	Coverage	# Proteins	# Unique Peptides	# Peptides	# PSMs	# AAs	MW [kDa]	calc. pI
	P18206	Vinculin OS=Homo sapiens GN=VCL PE=1 SV=4 - [VINC_HUMAN]	15.2395	10.14	1	11	11	14	1134	123.722	5.65576
High	YFDSGDyNMAK	1	7	1	H3BQ52	Y7(BP5)	0	0.001	0.006359	1.36594	2	1643.65	-0.199079	43.9393	0
	Accession	Description	Score	Coverage	# Proteins	# Unique Peptides	# Peptides	# PSMs	# AAs	MW [kDa]	calc. pI
	H3BQ52	cAMP-regulated phosphoprotein 19 OS=Homo sapiens GN=ARPP19 PE=1 SV=1 - [H3BQ52_HUMAN]	0	15.49	7	1	1	1	71	7.68185	7.23975
High	DISLSDyK	2	1	1	Q06830	Y7(BP5)	0	0.001	0.0226	1.35019	2	1273.58	-1.42156	50.503	0
	Accession	Description	Score	Coverage	# Proteins	# Unique Peptides	# Peptides	# PSMs	# AAs	MW [kDa]	calc. pI
	Q06830	Peroxiredoxin-1 OS=Homo sapiens GN=PRDX1 PE=1 SV=1 - [PRDX1_HUMAN]	24.9921	51.76	1	6	9	12	199	22.0963	8.1333
High	SPASDTyIVFGEAK	1	5	1	F8W1N5	Y7(BP5)	0	0.001	0.007003	1.07812	2	1817.84	1.86206	52.7313	0
	Accession	Description	Score	Coverage	# Proteins	# Unique Peptides	# Peptides	# PSMs	# AAs	MW [kDa]	calc. pI
	F8W1N5	Nascent polypeptide-associated complex subunit alpha (Fragment) OS=Homo sapiens GN=NACA PE=1 SV=1 - [F8W1N5_HUMAN]	2.49636	40.85	5	2	2	2	71	7.80827	9.62744
High	TASLPGyGR	1	4	1	J3QSX6	Y7(BP5)	0	0.002	0.02805	1.60363	2	1254.59	-0.516656	41.1262	0
	Accession	Description	Score	Coverage	# Proteins	# Unique Peptides	# Peptides	# PSMs	# AAs	MW [kDa]	calc. pI
	J3QSX6	Actin-binding LIM protein 1 OS=Homo sapiens GN=ABLIM1 PE=1 SV=2 - [J3QSX6_HUMAN]	1.60363	5.74	4	2	2	2	401	46.0421	8.39697
High	AQSLEPyGTGLR	1	2	1	K7ERU2	Y7(BP5)	0	0.003	0.0382	1.35068	2	1624.78	1.13612	43.3983	0
	Accession	Description	Score	Coverage	# Proteins	# Unique Peptides	# Peptides	# PSMs	# AAs	MW [kDa]	calc. pI
	K7ERU2	KN motif and ankyrin repeat domain-containing protein 2 (Fragment) OS=Homo sapiens GN=KANK2 PE=1 SV=1 - [K7ERU2_HUMAN]	0	9.84	2	1	1	1	122	12.7656	4.97021
High	YANNSNyK	1	2	1	P61326	Y7(BP5)	0	0.004	0.04443	1.14342	2	1306.55	-0.0319529	30.1608	0
	Accession	Description	Score	Coverage	# Proteins	# Unique Peptides	# Peptides	# PSMs	# AAs	MW [kDa]	calc. pI
	P61326	Protein mago nashi homolog OS=Homo sapiens GN=MAGOH PE=1 SV=1 - [MGN_HUMAN]	2.17766	13.01	3	2	2	2	146	17.1528	6.11279
High	ETENTAyK	1	1	1	Q5JSH3	Y7(BP5)	0	0.006	0.05501	1.84819	2	1288.55	-0.475302	31.0612	0
	Accession	Description	Score	Coverage	# Proteins	# Unique Peptides	# Peptides	# PSMs	# AAs	MW [kDa]	calc. pI
	Q5JSH3	WD repeat-containing protein 44 OS=Homo sapiens GN=WDR44 PE=1 SV=1 - [WDR44_HUMAN]	1.84819	0.88	1	1	1	1	913	101.304	5.45264
High	QYEQQTyQVIPEVIK	1	5	1	Q9Y262	Y7(BP5)	0	0.009	0.1067	0.972302	2	2199.07	-1.86557	54.4289	0
	Accession	Description	Score	Coverage	# Proteins	# Unique Peptides	# Peptides	# PSMs	# AAs	MW [kDa]	calc. pI
	Q9Y262	Eukaryotic translation initiation factor 3 subunit L OS=Homo sapiens GN=EIF3L PE=1 SV=1 - [EIF3L_HUMAN]	0	3.9	7	2	2	2	564	66.6844	6.34131
High	VMTIPyqPMPASSPVIcAGGQDR	2	1	1	Q15365	Y6(BP5); Q7(Deamidated); C17(Carbamidomethyl)	0	0	0.0001374	2.52913	3	2809.3	6.05094	54.3338	0
	Accession	Description	Score	Coverage	# Proteins	# Unique Peptides	# Peptides	# PSMs	# AAs	MW [kDa]	calc. pI
	Q15365	Poly(rC)-binding protein 1 OS=Homo sapiens GN=PCBP1 PE=1 SV=2 - [PCBP1_HUMAN]	13.6037	30.34	1	5	7	11	356	37.4739	7.09326
High	TSIDAyDnFDNISLAQR	1	2	1	Q00610	Y6(BP5); N8(Deamidated)	0	0	0.0006957	1.74132	2	2277.03	7.65196	57.832	0
	Accession	Description	Score	Coverage	# Proteins	# Unique Peptides	# Peptides	# PSMs	# AAs	MW [kDa]	calc. pI
	Q00610	Clathrin heavy chain 1 OS=Homo sapiens GN=CLTC PE=1 SV=5 - [CLH1_HUMAN]	35.2883	10.33	2	12	12	16	1675	191.493	5.69385
High	NSLESyAFNmK	1	1	1	P11142	Y6(BP5); M10(Oxidation)	0	0	0.003547	0.82343	2	1652.71	0.987612	46.0744	0
	Accession	Description	Score	Coverage	# Proteins	# Unique Peptides	# Peptides	# PSMs	# AAs	MW [kDa]	calc. pI
	P11142	Heat shock cognate 71 kDa protein OS=Homo sapiens GN=HSPA8 PE=1 SV=1 - [HSP7C_HUMAN]	70.4335	37	1	20	24	37	646	70.8542	5.51611
High	VMTIPyQPMPASSPVIcAGGQDR	1	1	1	Q15365	Y6(BP5); C17(Carbamidomethyl)	0	0	2.745e-07	3.56881	3	2808.29	-2.15974	54.3493	0
	Accession	Description	Score	Coverage	# Proteins	# Unique Peptides	# Peptides	# PSMs	# AAs	MW [kDa]	calc. pI
	Q15365	Poly(rC)-binding protein 1 OS=Homo sapiens GN=PCBP1 PE=1 SV=2 - [PCBP1_HUMAN]	13.6037	30.34	1	5	7	11	356	37.4739	7.09326
High	GSSGGyGSGGAALQPK	4	1	1	Q8TF74	Y6(BP5)	0	0	6.949e-09	4.36793	2	1726.78	-0.255731	36.6221	0
	Accession	Description	Score	Coverage	# Proteins	# Unique Peptides	# Peptides	# PSMs	# AAs	MW [kDa]	calc. pI
	Q8TF74	WAS/WASL-interacting protein family member 2 OS=Homo sapiens GN=WIPF2 PE=1 SV=1 - [WIPF2_HUMAN]	15.8986	9.55	1	3	3	6	440	46.2602	10.9312
High	LFQVEyAIEAIK	1	1	1	P28066	Y6(BP5)	0	0	4.106e-05	2.97919	2	1756.9	-1.40473	61.7251	0
	Accession	Description	Score	Coverage	# Proteins	# Unique Peptides	# Peptides	# PSMs	# AAs	MW [kDa]	calc. pI
	P28066	Proteasome subunit alpha type-5 OS=Homo sapiens GN=PSMA5 PE=1 SV=3 - [PSA5_HUMAN]	6.96282	12.03	1	3	3	3	241	26.3942	4.79248
High	NSLESyAFNMK	1	1	1	P11142	Y6(BP5)	0	0	2.874e-05	2.96987	2	1636.71	0.202489	51.7939	0
	Accession	Description	Score	Coverage	# Proteins	# Unique Peptides	# Peptides	# PSMs	# AAs	MW [kDa]	calc. pI
	P11142	Heat shock cognate 71 kDa protein OS=Homo sapiens GN=HSPA8 PE=1 SV=1 - [HSP7C_HUMAN]	70.4335	37	1	20	24	37	646	70.8542	5.51611
High	SGGGGySQNR	1	3	1	A0A0A0MRA5	Y6(BP5)	0	0	4.219e-05	2.94	2	1315.55	0.0594526	28.4402	0
	Accession	Description	Score	Coverage	# Proteins	# Unique Peptides	# Peptides	# PSMs	# AAs	MW [kDa]	calc. pI
	A0A0A0MRA5	Heterogeneous nuclear ribonucleoprotein U-like protein 1 OS=Homo sapiens GN=HNRNPUL1 PE=1 SV=1 - [A0A0A0MRA5_HUMAN]	9.17121	8.22	3	6	6	7	766	85.8865	8.77783
High	DDVFGyPQQFEDKPALSK	1	1	1	Q93008	Y6(BP5)	0	0	3.244e-06	2.90726	3	2417.12	1.51933	49.6583	0
	Accession	Description	Score	Coverage	# Proteins	# Unique Peptides	# Peptides	# PSMs	# AAs	MW [kDa]	calc. pI
	Q93008	Probable ubiquitin carboxyl-terminal hydrolase FAF-X OS=Homo sapiens GN=USP9X PE=1 SV=3 - [USP9X_HUMAN]	2.90726	0.7	1	1	1	1	2570	292.094	5.79541
High	SSGGGyGGGPAGGHGGNR	1	1	1	Q9H2U1	Y6(BP5)	0	0	3.302e-08	2.81669	3	1834.77	0.309698	27.2639	0
	Accession	Description	Score	Coverage	# Proteins	# Unique Peptides	# Peptides	# PSMs	# AAs	MW [kDa]	calc. pI
	Q9H2U1	ATP-dependent RNA helicase DHX36 OS=Homo sapiens GN=DHX36 PE=1 SV=2 - [DHX36_HUMAN]	2.81669	1.79	1	1	1	1	1008	114.688	7.6792
High	TSIDAyDNFDNISLAQR	3	2	1	Q00610	Y6(BP5)	0	0	9.866e-09	2.69115	2	2276.03	0.203501	55.23	0
	Accession	Description	Score	Coverage	# Proteins	# Unique Peptides	# Peptides	# PSMs	# AAs	MW [kDa]	calc. pI
	Q00610	Clathrin heavy chain 1 OS=Homo sapiens GN=CLTC PE=1 SV=5 - [CLH1_HUMAN]	35.2883	10.33	2	12	12	16	1675	191.493	5.69385
High	LAAVTyNGVDNNK	1	4	1	G3V1Q4	Y6(BP5)	0	0	0.0002353	2.57276	2	1711.81	0.622701	40.7925	0
	Accession	Description	Score	Coverage	# Proteins	# Unique Peptides	# Peptides	# PSMs	# AAs	MW [kDa]	calc. pI
	G3V1Q4	Septin-7 OS=Homo sapiens GN=SEPT7 PE=1 SV=2 - [G3V1Q4_HUMAN]	2.57276	5.49	13	2	2	2	401	46.5368	8.22119
High	SSGGGySGDR	2	2	1	A0A075B7F4	Y6(BP5)	0	0	0.0001372	2.54534	2	1275.51	-0.0912552	29.4356	0
	Accession	Description	Score	Coverage	# Proteins	# Unique Peptides	# Peptides	# PSMs	# AAs	MW [kDa]	calc. pI
	A0A075B7F4	TATA-binding protein-associated factor 2N (Fragment) OS=Homo sapiens GN=TAF15 PE=1 SV=1 - [A0A075B7F4_HUMAN]	6.56842	25.23	2	3	3	5	214	21.3203	9.70068
High	FHPEPyGLEDDQR	1	2	1	C9JZR2	Y6(BP5)	0	0	9.967e-05	2.49089	3	1935.83	0.773074	41.5156	0
	Accession	Description	Score	Coverage	# Proteins	# Unique Peptides	# Peptides	# PSMs	# AAs	MW [kDa]	calc. pI
	C9JZR2	Catenin delta-1 OS=Homo sapiens GN=CTNND1 PE=1 SV=2 - [C9JZR2_HUMAN]	7.28646	3.84	2	3	3	3	938	104.784	6.87354
High	VPLKPyAAPVPR	1	1	1	Q8N4C8	Y6(BP5)	0	0	7.893e-07	2.47655	3	1640.9	0.43732	39.2791	0
	Accession	Description	Score	Coverage	# Proteins	# Unique Peptides	# Peptides	# PSMs	# AAs	MW [kDa]	calc. pI
	Q8N4C8	Misshapen-like kinase 1 OS=Homo sapiens GN=MINK1 PE=1 SV=2 - [MINK1_HUMAN]	2.47655	1.43	1	2	2	2	1332	149.729	7.85498
High	SLDNNySTPNER	1	2	1	C9JZR2	Y6(BP5)	0	0	5.598e-07	2.42094	2	1742.74	-1.79662	36.7697	0
	Accession	Description	Score	Coverage	# Proteins	# Unique Peptides	# Peptides	# PSMs	# AAs	MW [kDa]	calc. pI
	C9JZR2	Catenin delta-1 OS=Homo sapiens GN=CTNND1 PE=1 SV=2 - [C9JZR2_HUMAN]	7.28646	3.84	2	3	3	3	938	104.784	6.87354
High	SMMSSySAADR	1	2	1	H7C1M2	Y6(BP5)	0	0	2.329e-05	2.378	2	1538.61	-0.201551	40.5684	0
	Accession	Description	Score	Coverage	# Proteins	# Unique Peptides	# Peptides	# PSMs	# AAs	MW [kDa]	calc. pI
	H7C1M2	Protein SON (Fragment) OS=Homo sapiens GN=SON PE=1 SV=1 - [H7C1M2_HUMAN]	2.378	1.51	2	1	1	1	1454	159.92	9.12939
High	VPLSAyER	1	1	1	Q9UQ35	Y6(BP5)	0	0	0.0009028	2.35835	2	1267.61	-0.233699	41.5627	0
	Accession	Description	Score	Coverage	# Proteins	# Unique Peptides	# Peptides	# PSMs	# AAs	MW [kDa]	calc. pI
	Q9UQ35	Serine/arginine repetitive matrix protein 2 OS=Homo sapiens GN=SRRM2 PE=1 SV=2 - [SRRM2_HUMAN]	6.02389	2.76	1	6	6	6	2752	299.438	12.0591
High	FNEENyGVK	1	3	1	Q8WWM7	Y6(BP5)	0	0	0.0002027	2.31518	2	1432.62	-0.281111	39.4829	0
	Accession	Description	Score	Coverage	# Proteins	# Unique Peptides	# Peptides	# PSMs	# AAs	MW [kDa]	calc. pI
	Q8WWM7	Ataxin-2-like protein OS=Homo sapiens GN=ATXN2L PE=1 SV=2 - [ATX2L_HUMAN]	2.31518	3.63	3	3	3	3	1075	113.304	8.5874
High	NALESyAFNMK	1	2	1	P0DMV9	Y6(BP5)	0	0	7.142e-05	2.31445	2	1620.72	0.302606	52.2805	0
	Accession	Description	Score	Coverage	# Proteins	# Unique Peptides	# Peptides	# PSMs	# AAs	MW [kDa]	calc. pI
	P0DMV9	Heat shock 70 kDa protein 1B OS=Homo sapiens GN=HSPA1B PE=1 SV=1 - [HS71B_HUMAN]	44.4234	30.73	2	13	17	33	641	70.009	5.65576
High	SQSGGySDR	2	3	1	K7EMY9	Y6(BP5)	0	0	0.003344	2.29824	2	1289.52	0.939399	29.4042	0
	Accession	Description	Score	Coverage	# Proteins	# Unique Peptides	# Peptides	# PSMs	# AAs	MW [kDa]	calc. pI
	K7EMY9	Cold-inducible RNA-binding protein OS=Homo sapiens GN=CIRBP PE=1 SV=1 - [K7EMY9_HUMAN]	4.4703	10.69	3	2	2	3	159	17.0351	9.90576
High	SGSYSyLEER	1	1	1	O14974	Y6(BP5)	0	0	0.0001301	2.28003	2	1523.65	-0.313233	41.95	0
	Accession	Description	Score	Coverage	# Proteins	# Unique Peptides	# Peptides	# PSMs	# AAs	MW [kDa]	calc. pI
	O14974	Protein phosphatase 1 regulatory subunit 12A OS=Homo sapiens GN=PPP1R12A PE=1 SV=1 - [MYPT1_HUMAN]	14.8825	6.99	1	6	6	9	1030	115.211	5.40186
High	FAVPTyAAK	1	2	1	A0A0J9YY58	Y6(BP5)	0	0	0.001037	2.23887	2	1300.64	0.446663	45.5663	0
	Accession	Description	Score	Coverage	# Proteins	# Unique Peptides	# Peptides	# PSMs	# AAs	MW [kDa]	calc. pI
	A0A0J9YY58	Disintegrin and metalloproteinase domain-containing protein 9 (Fragment) OS=Homo sapiens GN=ADAM9 PE=1 SV=1 - [A0A0J9YY58_HUMAN]	2.23887	16.98	2	1	1	1	53	5.70804	10.5503
High	LLGSGyGGLTGGSSR	1	3	1	H0Y5T1	Y6(BP5)	0	0	2.273e-05	2.17749	2	1714.82	0.523748	45.8234	0
	Accession	Description	Score	Coverage	# Proteins	# Unique Peptides	# Peptides	# PSMs	# AAs	MW [kDa]	calc. pI
	H0Y5T1	CLIP-associating protein 1 (Fragment) OS=Homo sapiens GN=CLASP1 PE=1 SV=2 - [H0Y5T1_HUMAN]	2.17749	1.18	3	1	1	1	1275	139.96	8.49951
High	STNVVyQAHHVSR	1	1	1	O95340	Y6(BP5)	0	0	1.298e-05	2.16293	3	1830.87	1.61393	29.8874	0
	Accession	Description	Score	Coverage	# Proteins	# Unique Peptides	# Peptides	# PSMs	# AAs	MW [kDa]	calc. pI
	O95340	Bifunctional 3'-phosphoadenosine 5'-phosphosulfate synthase 2 OS=Homo sapiens GN=PAPSS2 PE=1 SV=2 - [PAPS2_HUMAN]	4.28683	3.58	1	2	2	2	614	69.4566	8.03076
High	SSFSHySGLK	2	1	1	Q8NC51	Y6(BP5)	0	0	1.002e-05	2.16238	2	1445.65	-0.450077	37.0034	0
	Accession	Description	Score	Coverage	# Proteins	# Unique Peptides	# Peptides	# PSMs	# AAs	MW [kDa]	calc. pI
	Q8NC51	Plasminogen activator inhibitor 1 RNA-binding protein OS=Homo sapiens GN=SERBP1 PE=1 SV=2 - [PAIRB_HUMAN]	2.16238	8.33	1	3	3	4	408	44.9385	8.646
High	GGSDGyGSGR	4	1	1	P22626	Y6(BP5)	0	0	0.001109	2.09652	2	1245.5	-0.239731	34.819	0
	Accession	Description	Score	Coverage	# Proteins	# Unique Peptides	# Peptides	# PSMs	# AAs	MW [kDa]	calc. pI
	P22626	Heterogeneous nuclear ribonucleoproteins A2/B1 OS=Homo sapiens GN=HNRNPA2B1 PE=1 SV=2 - [ROA2_HUMAN]	75.8284	56.37	1	18	19	44	353	37.4067	8.95361
High	SGGGGySSR	1	1	1	Q13247	Y6(BP5)	0	0	0.0003286	2.03597	2	1160.48	1.45381	28.8399	0
	Accession	Description	Score	Coverage	# Proteins	# Unique Peptides	# Peptides	# PSMs	# AAs	MW [kDa]	calc. pI
	Q13247	Serine/arginine-rich splicing factor 6 OS=Homo sapiens GN=SRSF6 PE=1 SV=2 - [SRSF6_HUMAN]	6.39621	10.76	1	4	4	4	344	39.5634	11.4292
High	YLSNAyAR	1	1	1	O00299	Y6(BP5)	0	0	0.001605	2.03059	2	1290.6	2.06703	39.146	0
	Accession	Description	Score	Coverage	# Proteins	# Unique Peptides	# Peptides	# PSMs	# AAs	MW [kDa]	calc. pI
	O00299	Chloride intracellular channel protein 1 OS=Homo sapiens GN=CLIC1 PE=1 SV=4 - [CLIC1_HUMAN]	12.0064	21.99	1	6	6	6	241	26.9057	5.17334
High	NQYVPyPHAPGSQR	4	1	1	Q12965	Y6(BP5)	0	0	0.0003466	1.98709	2	1946.9	0.440309	37.3824	0
	Accession	Description	Score	Coverage	# Proteins	# Unique Peptides	# Peptides	# PSMs	# AAs	MW [kDa]	calc. pI
	Q12965	Unconventional myosin-Ie OS=Homo sapiens GN=MYO1E PE=1 SV=2 - [MYO1E_HUMAN]	14.0484	4.42	1	3	3	9	1108	126.982	8.92432
High	YLTNAySR	1	1	1	Q9Y696	Y6(BP5)	0	0	0.0003384	1.85718	2	1320.6	0.216882	40.1094	0
	Accession	Description	Score	Coverage	# Proteins	# Unique Peptides	# Peptides	# PSMs	# AAs	MW [kDa]	calc. pI
	Q9Y696	Chloride intracellular channel protein 4 OS=Homo sapiens GN=CLIC4 PE=1 SV=4 - [CLIC4_HUMAN]	4.06137	6.32	1	2	2	2	253	28.7537	5.59229
High	SPFEVyVDKSQGDASK	1	3	1	P21333	Y6(BP5)	0	0	0.003019	1.84959	3	2089.95	-0.119162	43.8331	1
	Accession	Description	Score	Coverage	# Proteins	# Unique Peptides	# Peptides	# PSMs	# AAs	MW [kDa]	calc. pI
	P21333	Filamin-A OS=Homo sapiens GN=FLNA PE=1 SV=4 - [FLNA_HUMAN]	52.5532	13.86	3	25	27	38	2647	280.564	6.06201
High	ATPEQyQILK	2	1	1	P14324	Y6(BP5)	0	0	0.0005432	1.80862	2	1523.76	-0.0184513	45.2087	0
	Accession	Description	Score	Coverage	# Proteins	# Unique Peptides	# Peptides	# PSMs	# AAs	MW [kDa]	calc. pI
	P14324	Farnesyl pyrophosphate synthase OS=Homo sapiens GN=FDPS PE=1 SV=4 - [FPPS_HUMAN]	4.49951	4.53	1	2	2	3	419	48.2446	6.15088
High	DSLGTySSR	1	1	1	Q9C0C2	Y6(BP5)	0	0	0.001892	1.79195	2	1318.57	0.0367718	38.5623	0
	Accession	Description	Score	Coverage	# Proteins	# Unique Peptides	# Peptides	# PSMs	# AAs	MW [kDa]	calc. pI
	Q9C0C2	182 kDa tankyrase-1-binding protein OS=Homo sapiens GN=TNKS1BP1 PE=1 SV=4 - [TB182_HUMAN]	9.64875	3.59	1	6	6	6	1729	181.685	4.85596
High	LVPVGyGIKK	2	1	1	P24534	Y6(BP5)	0	0	0.0002492	1.71433	3	1406.79	-0.729493	39.6524	1
	Accession	Description	Score	Coverage	# Proteins	# Unique Peptides	# Peptides	# PSMs	# AAs	MW [kDa]	calc. pI
	P24534	Elongation factor 1-beta OS=Homo sapiens GN=EEF1B2 PE=1 SV=3 - [EF1B_HUMAN]	9.34137	17.78	1	5	7	9	225	24.7483	4.66553
High	WEGLVyAPPGK	1	1	1	Q9Y2W1	Y6(BP5)	0	0	0.001887	1.6969	2	1549.75	1.22074	52.258	0
	Accession	Description	Score	Coverage	# Proteins	# Unique Peptides	# Peptides	# PSMs	# AAs	MW [kDa]	calc. pI
	Q9Y2W1	Thyroid hormone receptor-associated protein 3 OS=Homo sapiens GN=THRAP3 PE=1 SV=2 - [TR150_HUMAN]	8.64836	7.02	1	6	6	7	955	108.601	10.1548
High	LVPVGyGIR	2	3	1	P29692	Y6(BP5)	0	0	0.001962	1.68793	2	1306.7	-0.554289	51.5912	0
	Accession	Description	Score	Coverage	# Proteins	# Unique Peptides	# Peptides	# PSMs	# AAs	MW [kDa]	calc. pI
	P29692	Elongation factor 1-delta OS=Homo sapiens GN=EEF1D PE=1 SV=5 - [EF1D_HUMAN]	24.305	35.94	3	8	10	14	281	31.1028	5.0083
High	SVGQGySVGQSMR	1	1	1	Q9H2P0	Y6(BP5)	0	0	0.0001918	1.62604	2	1688.75	-1.3619	40.7082	0
	Accession	Description	Score	Coverage	# Proteins	# Unique Peptides	# Peptides	# PSMs	# AAs	MW [kDa]	calc. pI
	Q9H2P0	Activity-dependent neuroprotector homeobox protein OS=Homo sapiens GN=ADNP PE=1 SV=1 - [ADNP_HUMAN]	3.52637	2	1	2	2	2	1102	123.485	7.34229
High	GDADMyDLPK	1	1	1	P50402	Y6(BP5)	0	0	0.001319	1.5999	2	1457.61	-1.6885	47.2023	0
	Accession	Description	Score	Coverage	# Proteins	# Unique Peptides	# Peptides	# PSMs	# AAs	MW [kDa]	calc. pI
	P50402	Emerin OS=Homo sapiens GN=EMD PE=1 SV=1 - [EMD_HUMAN]	7.66179	17.72	1	4	4	6	254	28.9759	5.50342
High	LVPVGyGIK	2	1	1	P24534	Y6(BP5)	0	0	0.003749	1.41873	2	1278.69	-0.43461	50.6993	0
	Accession	Description	Score	Coverage	# Proteins	# Unique Peptides	# Peptides	# PSMs	# AAs	MW [kDa]	calc. pI
	P24534	Elongation factor 1-beta OS=Homo sapiens GN=EEF1B2 PE=1 SV=3 - [EF1B_HUMAN]	9.34137	17.78	1	5	7	9	225	24.7483	4.66553
High	VDNLTyR	1	2	1	J3KP15	Y6(BP5)	0	0.001	0.004391	2.3362	2	1213.57	-0.375242	39.0116	0
	Accession	Description	Score	Coverage	# Proteins	# Unique Peptides	# Peptides	# PSMs	# AAs	MW [kDa]	calc. pI
	J3KP15	Serine/arginine-rich-splicing factor 2 (Fragment) OS=Homo sapiens GN=SRSF2 PE=1 SV=8 - [J3KP15_HUMAN]	7.14581	17.29	2	3	3	4	133	15.3617	10.9458
High	YGGGGyGR	2	2	1	J3KP15	Y6(BP5)	0	0.001	0.01103	2.14367	2	1119.47	-0.829767	33.1639	0
	Accession	Description	Score	Coverage	# Proteins	# Unique Peptides	# Peptides	# PSMs	# AAs	MW [kDa]	calc. pI
	J3KP15	Serine/arginine-rich-splicing factor 2 (Fragment) OS=Homo sapiens GN=SRSF2 PE=1 SV=8 - [J3KP15_HUMAN]	7.14581	17.29	2	3	3	4	133	15.3617	10.9458
High	DVIEEyFK	1	1	1	P25398	Y6(BP5)	0	0.001	0.004702	1.75231	2	1375.62	-0.0468183	54.4829	0
	Accession	Description	Score	Coverage	# Proteins	# Unique Peptides	# Peptides	# PSMs	# AAs	MW [kDa]	calc. pI
	P25398	40S ribosomal protein S12 OS=Homo sapiens GN=RPS12 PE=1 SV=3 - [RS12_HUMAN]	8.24817	40.15	1	5	5	6	132	14.5055	7.21045
High	AFGSGyR	1	4	1	F8VP89	Y6(BP5)	0	0.001	0.0223	1.70696	2	1090.48	-0.696146	38.3194	0
	Accession	Description	Score	Coverage	# Proteins	# Unique Peptides	# Peptides	# PSMs	# AAs	MW [kDa]	calc. pI
	F8VP89	Eukaryotic translation initiation factor 4B (Fragment) OS=Homo sapiens GN=EIF4B PE=1 SV=1 - [F8VP89_HUMAN]	1.70696	2.55	4	1	1	1	275	31.202	5.08447
High	EAADGyQR	1	1	1	P31948	Y6(BP5)	0	0.001	0.01198	1.5394	2	1242.52	-0.705212	31.584	0
	Accession	Description	Score	Coverage	# Proteins	# Unique Peptides	# Peptides	# PSMs	# AAs	MW [kDa]	calc. pI
	P31948	Stress-induced-phosphoprotein 1 OS=Homo sapiens GN=STIP1 PE=1 SV=1 - [STIP1_HUMAN]	11.369	15.1	1	8	8	9	543	62.5994	6.80029
High	ESVQGyTTK	1	2	1	Q14694	Y6(BP5)	0	0.001	0.01552	1.47361	2	1345.61	0.279011	34.0533	0
	Accession	Description	Score	Coverage	# Proteins	# Unique Peptides	# Peptides	# PSMs	# AAs	MW [kDa]	calc. pI
	Q14694	Ubiquitin carboxyl-terminal hydrolase 10 OS=Homo sapiens GN=USP10 PE=1 SV=2 - [UBP10_HUMAN]	0	2.76	2	2	2	2	798	87.0798	5.31299
High	DVVQAyPEVR	1	1	1	Q08211	Y6(BP5)	0	0.001	0.005005	1.41951	2	1508.72	-0.161062	43.3274	0
	Accession	Description	Score	Coverage	# Proteins	# Unique Peptides	# Peptides	# PSMs	# AAs	MW [kDa]	calc. pI
	Q08211	ATP-dependent RNA helicase A OS=Homo sapiens GN=DHX9 PE=1 SV=4 - [DHX9_HUMAN]	33.4146	15.59	1	17	17	26	1270	140.869	6.84424
High	STYTSyPK	2	2	1	I3L1E3	Y6(BP5)	0	0.001	0.01491	1.32272	2	1279.57	1.61435	36.3461	0
	Accession	Description	Score	Coverage	# Proteins	# Unique Peptides	# Peptides	# PSMs	# AAs	MW [kDa]	calc. pI
	I3L1E3	Hepatocyte growth factor-regulated tyrosine kinase substrate (Fragment) OS=Homo sapiens GN=HGS PE=1 SV=1 - [I3L1E3_HUMAN]	0	2.74	2	1	1	2	292	32.4133	6.58057
High	SIDQDyER	1	2	1	Q9UDY2	Y6(BP5)	0	0.001	0.02312	1.3027	2	1358.57	0.0909807	36.3273	0
	Accession	Description	Score	Coverage	# Proteins	# Unique Peptides	# Peptides	# PSMs	# AAs	MW [kDa]	calc. pI
	Q9UDY2	Tight junction protein ZO-2 OS=Homo sapiens GN=TJP2 PE=1 SV=2 - [ZO2_HUMAN]	1.99482	1.26	2	2	2	2	1190	133.876	7.40088
High	NFNNLyGTK	1	6	1	Q14134	Y6(BP5)	0	0.001	0.01141	1.2279	2	1403.64	1.05903	44.7932	0
	Accession	Description	Score	Coverage	# Proteins	# Unique Peptides	# Peptides	# PSMs	# AAs	MW [kDa]	calc. pI
	Q14134	Tripartite motif-containing protein 29 OS=Homo sapiens GN=TRIM29 PE=1 SV=2 - [TRI29_HUMAN]	0	5.27	6	3	3	3	588	65.7933	7.15186
High	AQLSQyFDAVK	1	1	1	Q9Y2W2	Y6(BP5)	0	0.001	0.009353	1.16122	2	1602.76	0.616325	52.0218	0
	Accession	Description	Score	Coverage	# Proteins	# Unique Peptides	# Peptides	# PSMs	# AAs	MW [kDa]	calc. pI
	Q9Y2W2	WW domain-binding protein 11 OS=Homo sapiens GN=WBP11 PE=1 SV=1 - [WBP11_HUMAN]	1.89396	5.46	1	3	3	3	641	69.9539	8.38232
High	EDTEEyNLR	1	1	1	P51991	Y6(BP5)	0	0.001	0.01812	1.04664	2	1501.63	-0.339105	40.5074	0
	Accession	Description	Score	Coverage	# Proteins	# Unique Peptides	# Peptides	# PSMs	# AAs	MW [kDa]	calc. pI
	P51991	Heterogeneous nuclear ribonucleoprotein A3 OS=Homo sapiens GN=HNRNPA3 PE=1 SV=2 - [ROA3_HUMAN]	15.6204	24.07	1	6	7	9	378	39.5706	9.01221
High	EGLTPyPPLQEAGSIPVTKPELPK	1	3	1	A0A0U1RQN2	Y6(BP5)	0	0.002	0.03648	1.41361	3	2894.5	-0.675331	53.3574	0
	Accession	Description	Score	Coverage	# Proteins	# Unique Peptides	# Peptides	# PSMs	# AAs	MW [kDa]	calc. pI
	A0A0U1RQN2	SH3 domain-containing protein 19 (Fragment) OS=Homo sapiens GN=SH3D19 PE=1 SV=1 - [A0A0U1RQN2_HUMAN]	0	10.3	3	1	1	1	233	24.6411	9.18799
High	IEVPLySLLEQTHLK	1	1	1	Q92598	Y6(BP5)	0	0.002	0.03178	1.1065	3	2116.11	-1.40908	62.6748	0
	Accession	Description	Score	Coverage	# Proteins	# Unique Peptides	# Peptides	# PSMs	# AAs	MW [kDa]	calc. pI
	Q92598	Heat shock protein 105 kDa OS=Homo sapiens GN=HSPH1 PE=1 SV=1 - [HS105_HUMAN]	4.45462	4.9	1	2	3	3	858	96.8037	5.38916
High	SIELFyK	1	1	1	P78527	Y6(BP5)	0	0.002	0.03409	1.10223	2	1232.6	-0.432639	54.9187	0
	Accession	Description	Score	Coverage	# Proteins	# Unique Peptides	# Peptides	# PSMs	# AAs	MW [kDa]	calc. pI
	P78527	DNA-dependent protein kinase catalytic subunit OS=Homo sapiens GN=PRKDC PE=1 SV=3 - [PRKDC_HUMAN]	12.2363	2.52	1	10	10	10	4128	468.788	7.12256
High	LESHLyR	1	3	1	E9PSF3	Y6(BP5)	0	0.003	0.03876	0.956436	2	1250.6	-0.667985	46.0451	0
	Accession	Description	Score	Coverage	# Proteins	# Unique Peptides	# Peptides	# PSMs	# AAs	MW [kDa]	calc. pI
	E9PSF3	Bromodomain and PHD finger-containing protein 3 OS=Homo sapiens GN=BRPF3 PE=1 SV=1 - [E9PSF3_HUMAN]	0	0.85	3	1	1	1	821	92.887	6.31592
High	SSGTVyPK	1	1	1	Q9Y5K6	Y6(BP5)	0	0.004	0.04461	2.01039	2	1171.54	-1.68223	35.9457	0
	Accession	Description	Score	Coverage	# Proteins	# Unique Peptides	# Peptides	# PSMs	# AAs	MW [kDa]	calc. pI
	Q9Y5K6	CD2-associated protein OS=Homo sapiens GN=CD2AP PE=1 SV=1 - [CD2AP_HUMAN]	11.7376	7.2	1	3	3	5	639	71.4073	6.40479
High	YSGGNyR	1	1	1	P98179	Y6(BP5)	0	0.004	0.04941	1.89627	2	1149.48	-0.428515	31.8255	0
	Accession	Description	Score	Coverage	# Proteins	# Unique Peptides	# Peptides	# PSMs	# AAs	MW [kDa]	calc. pI
	P98179	RNA-binding protein 3 OS=Homo sapiens GN=RBM3 PE=1 SV=1 - [RBM3_HUMAN]	3.51184	10.83	1	2	2	2	157	17.16	8.90967
High	VINEEyK	1	3	1	E9PC52	Y6(BP5)	0	0.004	0.04232	1.8515	2	1227.57	-0.789471	35.6482	0
	Accession	Description	Score	Coverage	# Proteins	# Unique Peptides	# Peptides	# PSMs	# AAs	MW [kDa]	calc. pI
	E9PC52	Histone-binding protein RBBP7 OS=Homo sapiens GN=RBBP7 PE=1 SV=1 - [E9PC52_HUMAN]	9.12797	11.54	3	5	5	8	416	46.9088	5.07178
High	GQNQDyR	1	1	1	P19338	Y6(BP5)	0	0.004	0.05025	1.79065	2	1213.51	0.644319	33.8039	0
	Accession	Description	Score	Coverage	# Proteins	# Unique Peptides	# Peptides	# PSMs	# AAs	MW [kDa]	calc. pI
	P19338	Nucleolin OS=Homo sapiens GN=NCL PE=1 SV=3 - [NUCL_HUMAN]	22.1208	15.21	1	16	16	17	710	76.5684	4.70361
High	AWEEYyKK	1	4	2	A0A087WTP3;Q96AE4	Y6(BP5)	0	0.004	0.05024	1.2447	3	1449.65	-1.53735	38.4471	1
	Accession	Description	Score	Coverage	# Proteins	# Unique Peptides	# Peptides	# PSMs	# AAs	MW [kDa]	calc. pI
	Q96AE4	Far upstream element-binding protein 1 OS=Homo sapiens GN=FUBP1 PE=1 SV=3 - [FUBP1_HUMAN]	17.4499	16.3	2	6	11	14	644	67.5185	7.60596
	A0A087WTP3	Far upstream element-binding protein 2 OS=Homo sapiens GN=KHSRP PE=1 SV=1 - [A0A087WTP3_HUMAN]	14.1883	13.78	2	6	10	11	711	72.9823	7.7085
High	AWEEYyK	1	4	2	A0A087WTP3;Q96AE4	Y6(BP5)	0	0.006	0.05518	1.65573	2	1321.56	1.32527	43.6315	0
	Accession	Description	Score	Coverage	# Proteins	# Unique Peptides	# Peptides	# PSMs	# AAs	MW [kDa]	calc. pI
	Q96AE4	Far upstream element-binding protein 1 OS=Homo sapiens GN=FUBP1 PE=1 SV=3 - [FUBP1_HUMAN]	17.4499	16.3	2	6	11	14	644	67.5185	7.60596
	A0A087WTP3	Far upstream element-binding protein 2 OS=Homo sapiens GN=KHSRP PE=1 SV=1 - [A0A087WTP3_HUMAN]	14.1883	13.78	2	6	10	11	711	72.9823	7.7085
High	TVTPAyNR	1	1	1	A0A087X0K9	Y6(BP5)	0	0.007	0.06797	1.75954	2	1254.59	-1.77357	35.0843	0
	Accession	Description	Score	Coverage	# Proteins	# Unique Peptides	# Peptides	# PSMs	# AAs	MW [kDa]	calc. pI
	A0A087X0K9	Tight junction protein ZO-1 OS=Homo sapiens GN=TJP1 PE=1 SV=1 - [A0A087X0K9_HUMAN]	12.1711	4.42	1	7	7	7	1676	187.734	6.69775
High	EIFGLyGQTTGK	1	1	1	Q9NR31	Y6(BP5)	0	0.007	0.06852	1.06624	2	1646.79	-0.422668	54.808	0
	Accession	Description	Score	Coverage	# Proteins	# Unique Peptides	# Peptides	# PSMs	# AAs	MW [kDa]	calc. pI
	Q9NR31	GTP-binding protein SAR1a OS=Homo sapiens GN=SAR1A PE=1 SV=1 - [SAR1A_HUMAN]	2.30481	11.62	7	2	2	2	198	22.3525	6.68311
High	LVPVGyGIRK	1	3	1	P29692	Y6(BP5)	0	0.007	0.0749	0.986067	3	1434.79	-1.9813	40.5972	1
	Accession	Description	Score	Coverage	# Proteins	# Unique Peptides	# Peptides	# PSMs	# AAs	MW [kDa]	calc. pI
	P29692	Elongation factor 1-delta OS=Homo sapiens GN=EEF1D PE=1 SV=5 - [EF1D_HUMAN]	24.305	35.94	3	8	10	14	281	31.1028	5.0083
High	QESTEyR	1	1	1	P08670	Y6(BP5)	0	0.008	0.08348	1.45933	2	1245.52	-0.814537	31.099	0
	Accession	Description	Score	Coverage	# Proteins	# Unique Peptides	# Peptides	# PSMs	# AAs	MW [kDa]	calc. pI
	P08670	Vimentin OS=Homo sapiens GN=VIM PE=1 SV=4 - [VIME_HUMAN]	84.0859	59.66	1	27	27	40	466	53.6191	5.12256
High	NDSKPy	1	1	1	Q92879	Y6(BP5)	0	0.009	0.1084	1.38021	2	1056.44	-1.18306	33.7396	0
	Accession	Description	Score	Coverage	# Proteins	# Unique Peptides	# Peptides	# PSMs	# AAs	MW [kDa]	calc. pI
	Q92879	CUGBP Elav-like family member 1 OS=Homo sapiens GN=CELF1 PE=1 SV=2 - [CELF1_HUMAN]	4.00242	3.29	1	3	3	3	486	52.0299	8.45557
High	LGDLyEEEmR	1	1	1	P08670	Y5(BP5); M9(Oxidation)	0	0.001	0.01003	1.11479	2	1603.67	-2.17683	44.3613	0
	Accession	Description	Score	Coverage	# Proteins	# Unique Peptides	# Peptides	# PSMs	# AAs	MW [kDa]	calc. pI
	P08670	Vimentin OS=Homo sapiens GN=VIM PE=1 SV=4 - [VIME_HUMAN]	84.0859	59.66	1	27	27	40	466	53.6191	5.12256
High	DINAyNcEEPTEK	1	1	1	P30041	Y5(BP5); C7(Carbamidomethyl)	0	0	1.059e-06	2.25731	2	1915.78	0.384243	40.8439	0
	Accession	Description	Score	Coverage	# Proteins	# Unique Peptides	# Peptides	# PSMs	# AAs	MW [kDa]	calc. pI
	P30041	Peroxiredoxin-6 OS=Homo sapiens GN=PRDX6 PE=1 SV=3 - [PRDX6_HUMAN]	8.79439	17.86	1	4	4	5	224	25.0192	6.37939
High	DQLIyNLLKEEQTPQNK	2	1	1	P00338	Y5(BP5)	0	0	1.194e-08	3.75007	3	2407.2	-0.109364	57.3049	1
	Accession	Description	Score	Coverage	# Proteins	# Unique Peptides	# Peptides	# PSMs	# AAs	MW [kDa]	calc. pI
	P00338	L-lactate dehydrogenase A chain OS=Homo sapiens GN=LDHA PE=1 SV=2 - [LDHA_HUMAN]	45.5774	31.02	1	10	11	25	332	36.6654	8.26514
High	NELMyQLEQDHDLQAILQER	1	1	1	Q08211	Y5(BP5)	0	0	4.211e-08	3.71763	3	2819.31	-1.70033	60.6817	0
	Accession	Description	Score	Coverage	# Proteins	# Unique Peptides	# Peptides	# PSMs	# AAs	MW [kDa]	calc. pI
	Q08211	ATP-dependent RNA helicase A OS=Homo sapiens GN=DHX9 PE=1 SV=4 - [DHX9_HUMAN]	33.4146	15.59	1	17	17	26	1270	140.869	6.84424
High	AVDGyVKPQIK	2	4	1	K7EM17	Y5(BP5)	0	0	1.586e-05	3.65445	2	1550.8	-1.78775	36.7587	0
	Accession	Description	Score	Coverage	# Proteins	# Unique Peptides	# Peptides	# PSMs	# AAs	MW [kDa]	calc. pI
	K7EM17	Signal transducer and activator of transcription 5A OS=Homo sapiens GN=STAT5A PE=1 SV=1 - [K7EM17_HUMAN]	5.7031	4.8	4	1	1	2	229	26.1651	8.07471
High	GIYAyGFEKPSAIQQR	2	2	2	P60842;P38919	Y5(BP5)	0	0	3.071e-10	2.83816	3	2161.05	-0.597419	45.1045	0
	Accession	Description	Score	Coverage	# Proteins	# Unique Peptides	# Peptides	# PSMs	# AAs	MW [kDa]	calc. pI
	P60842	Eukaryotic initiation factor 4A-I OS=Homo sapiens GN=EIF4A1 PE=1 SV=1 - [IF4A1_HUMAN]	40.1608	36.7	1	12	14	20	406	46.1246	5.47803
	P38919	Eukaryotic initiation factor 4A-III OS=Homo sapiens GN=EIF4A3 PE=1 SV=4 - [IF4A3_HUMAN]	16.876	22.63	1	5	7	9	411	46.8412	6.72705
High	VGINyQPPTVVPGGDLAK	4	4	2	P68366;Q9BQE3	Y5(BP5)	0	0	3.724e-06	2.82156	3	2158.1	0.528804	51.3313	0
	Accession	Description	Score	Coverage	# Proteins	# Unique Peptides	# Peptides	# PSMs	# AAs	MW [kDa]	calc. pI
	Q9BQE3	Tubulin alpha-1C chain OS=Homo sapiens GN=TUBA1C PE=1 SV=1 - [TBA1C_HUMAN]	57.9516	37.42	3	5	14	26	449	49.8635	5.09717
	P68366	Tubulin alpha-4A chain OS=Homo sapiens GN=TUBA4A PE=1 SV=1 - [TBA4A_HUMAN]	51.0912	33.26	2	4	13	25	448	49.8924	5.05908
High	DAVTyTEHAK	4	1	1	P62805	Y5(BP5)	0	0	0.0001705	2.61275	2	1467.66	-0.0253048	32.6345	0
	Accession	Description	Score	Coverage	# Proteins	# Unique Peptides	# Peptides	# PSMs	# AAs	MW [kDa]	calc. pI
	P62805	Histone H4 OS=Homo sapiens GN=HIST1H4A PE=1 SV=2 - [H4_HUMAN]	87.8988	53.4	1	9	9	32	103	11.3604	11.356
High	MKGDyDVTVPK	1	1	1	Q09666	Y5(BP5)	0	0	0.001123	2.37521	3	1585.74	-0.368827	38.6519	1
	Accession	Description	Score	Coverage	# Proteins	# Unique Peptides	# Peptides	# PSMs	# AAs	MW [kDa]	calc. pI
	Q09666	Neuroblast differentiation-associated protein AHNAK OS=Homo sapiens GN=AHNAK PE=1 SV=2 - [AHNK_HUMAN]	12.8026	5.5	1	7	7	11	5890	628.699	6.15088
High	GIVVyTGDR	2	1	1	P05023	Y5(BP5)	0	0	0.001835	2.22503	2	1312.64	-0.307729	42.9515	0
	Accession	Description	Score	Coverage	# Proteins	# Unique Peptides	# Peptides	# PSMs	# AAs	MW [kDa]	calc. pI
	P05023	Sodium/potassium-transporting ATPase subunit alpha-1 OS=Homo sapiens GN=ATP1A1 PE=1 SV=1 - [AT1A1_HUMAN]	9.27851	6.55	1	7	7	8	1023	112.824	5.49072
High	DQLIyNLLK	2	1	1	P00338	Y5(BP5)	0	0	0.001219	2.06741	2	1452.76	-0.189074	62.2999	0
	Accession	Description	Score	Coverage	# Proteins	# Unique Peptides	# Peptides	# PSMs	# AAs	MW [kDa]	calc. pI
	P00338	L-lactate dehydrogenase A chain OS=Homo sapiens GN=LDHA PE=1 SV=2 - [LDHA_HUMAN]	45.5774	31.02	1	10	11	25	332	36.6654	8.26514
High	YGGPyHIGGSPFK	3	3	1	P21333	Y5(BP5)	0	0	0.002088	1.99635	3	1712.79	-0.942109	43.7954	0
	Accession	Description	Score	Coverage	# Proteins	# Unique Peptides	# Peptides	# PSMs	# AAs	MW [kDa]	calc. pI
	P21333	Filamin-A OS=Homo sapiens GN=FLNA PE=1 SV=4 - [FLNA_HUMAN]	52.5532	13.86	3	25	27	38	2647	280.564	6.06201
High	ASGNyATVISHNPETK	3	1	1	P62917	Y5(BP5)	0	0	4.307e-05	1.99037	2	2021.94	-0.9388	37.44	0
	Accession	Description	Score	Coverage	# Proteins	# Unique Peptides	# Peptides	# PSMs	# AAs	MW [kDa]	calc. pI
	P62917	60S ribosomal protein L8 OS=Homo sapiens GN=RPL8 PE=1 SV=2 - [RL8_HUMAN]	16.5402	19.46	1	5	5	9	257	28.0073	11.0337
High	SISLyYTGEK	1	1	1	P19338	Y5(BP5)	0	0	0.0001462	1.98791	2	1493.7	-0.28243	49.398	0
	Accession	Description	Score	Coverage	# Proteins	# Unique Peptides	# Peptides	# PSMs	# AAs	MW [kDa]	calc. pI
	P19338	Nucleolin OS=Homo sapiens GN=NCL PE=1 SV=3 - [NUCL_HUMAN]	22.1208	15.21	1	16	16	17	710	76.5684	4.70361
High	SYSPyDMLESIR	1	1	1	P07355	Y5(BP5)	0	0	4.411e-06	1.98454	2	1793.78	-1.60547	60.8631	0
	Accession	Description	Score	Coverage	# Proteins	# Unique Peptides	# Peptides	# PSMs	# AAs	MW [kDa]	calc. pI
	P07355	Annexin A2 OS=Homo sapiens GN=ANXA2 PE=1 SV=2 - [ANXA2_HUMAN]	80.5337	54.28	1	20	20	37	339	38.5798	7.75244
High	EKPSyDTETDPSEGLMNVLK	1	1	1	Q9HB71	Y5(BP5)	0	0	0.0009259	1.97416	3	2586.17	0.213183	53.0218	0
	Accession	Description	Score	Coverage	# Proteins	# Unique Peptides	# Peptides	# PSMs	# AAs	MW [kDa]	calc. pI
	Q9HB71	Calcyclin-binding protein OS=Homo sapiens GN=CACYBP PE=1 SV=2 - [CYBP_HUMAN]	14.2732	36.84	1	5	5	6	228	26.1936	8.25049
High	QNQFyDTQVIK	1	3	1	A0A0A0MRA5	Y5(BP5)	0	0	4.79e-05	1.8989	2	1716.8	-0.107252	45.5198	0
	Accession	Description	Score	Coverage	# Proteins	# Unique Peptides	# Peptides	# PSMs	# AAs	MW [kDa]	calc. pI
	A0A0A0MRA5	Heterogeneous nuclear ribonucleoprotein U-like protein 1 OS=Homo sapiens GN=HNRNPUL1 PE=1 SV=1 - [A0A0A0MRA5_HUMAN]	9.17121	8.22	3	6	6	7	766	85.8865	8.77783
High	TLSDyNIQK	2	15	1	F5H265	Y5(BP5)	0	0	0.001958	1.8328	2	1414.67	0.445976	40.7834	0
	Accession	Description	Score	Coverage	# Proteins	# Unique Peptides	# Peptides	# PSMs	# AAs	MW [kDa]	calc. pI
	F5H265	Polyubiquitin-C (Fragment) OS=Homo sapiens GN=UBC PE=1 SV=1 - [F5H265_HUMAN]	15.6037	63.09	15	4	4	10	149	16.8311	6.58057
High	LGDLyEEEMR	1	1	1	P08670	Y5(BP5)	0	0	6.698e-06	1.8108	2	1587.68	0.211129	52.014	0
	Accession	Description	Score	Coverage	# Proteins	# Unique Peptides	# Peptides	# PSMs	# AAs	MW [kDa]	calc. pI
	P08670	Vimentin OS=Homo sapiens GN=VIM PE=1 SV=4 - [VIME_HUMAN]	84.0859	59.66	1	27	27	40	466	53.6191	5.12256
High	LMELyER	1	2	2	Q9UG63;C9JZV3	Y5(BP5)	0	0	0.002545	1.7702	2	1286.59	-0.627924	49.4402	0
	Accession	Description	Score	Coverage	# Proteins	# Unique Peptides	# Peptides	# PSMs	# AAs	MW [kDa]	calc. pI
	C9JZV3	ATP-binding cassette sub-family F member 2 (Fragment) OS=Homo sapiens GN=ABCF2 PE=1 SV=8 - [C9JZV3_HUMAN]	4.00233	6.27	1	1	2	2	287	32.5048	6.48096
	Q9UG63	ATP-binding cassette sub-family F member 2 OS=Homo sapiens GN=ABCF2 PE=1 SV=2 - [ABCF2_HUMAN]	3.63382	2.89	1	1	2	2	623	71.2446	7.37158
High	GWLYyEAGQR	2	1	1	Q15149	Y5(BP5)	0	0	0.0002691	1.68069	2	1575.7	-0.728785	51.9377	0
	Accession	Description	Score	Coverage	# Proteins	# Unique Peptides	# Peptides	# PSMs	# AAs	MW [kDa]	calc. pI
	Q15149	Plectin OS=Homo sapiens GN=PLEC PE=1 SV=3 - [PLEC_HUMAN]	32.3729	6.08	1	25	27	29	4684	531.466	5.96045
High	YYEGyYAAGPGYGGR	6	3	1	C9JXK9	Y5(BP5)	0	0	3.692e-05	1.65901	3	1976.83	0.134795	44.3769	0
	Accession	Description	Score	Coverage	# Proteins	# Unique Peptides	# Peptides	# PSMs	# AAs	MW [kDa]	calc. pI
	C9JXK9	Lipoma-preferred partner (Fragment) OS=Homo sapiens GN=LPP PE=1 SV=1 - [C9JXK9_HUMAN]	4.91943	13.49	3	2	2	7	252	26.6899	7.85498
High	VKGEyDVTVPK	2	1	1	Q09666	Y5(BP5)	0	0	0.001066	1.63006	2	1567.78	-0.241876	38.1675	1
	Accession	Description	Score	Coverage	# Proteins	# Unique Peptides	# Peptides	# PSMs	# AAs	MW [kDa]	calc. pI
	Q09666	Neuroblast differentiation-associated protein AHNAK OS=Homo sapiens GN=AHNAK PE=1 SV=2 - [AHNK_HUMAN]	12.8026	5.5	1	7	7	11	5890	628.699	6.15088
High	DEGNyLDDALVR	1	2	1	Q6P452	Y5(BP5)	0	0	6.365e-05	1.59425	2	1712.76	-0.166393	54.5894	0
	Accession	Description	Score	Coverage	# Proteins	# Unique Peptides	# Peptides	# PSMs	# AAs	MW [kDa]	calc. pI
	Q6P452	Annexin OS=Homo sapiens GN=ANXA4 PE=1 SV=1 - [Q6P452_HUMAN]	2.63149	9.36	3	2	2	2	299	33.5309	5.85889
High	EGVMyVGAK	1	1	1	F8W754	Y5(BP5)	0	0	0.0007756	1.49787	2	1286.59	-0.635697	45.5674	0
	Accession	Description	Score	Coverage	# Proteins	# Unique Peptides	# Peptides	# PSMs	# AAs	MW [kDa]	calc. pI
	F8W754	Gamma-synuclein OS=Homo sapiens GN=SNCG PE=1 SV=1 - [F8W754_HUMAN]	2.57676	8.73	1	2	2	3	126	13.1164	8.66064
High	VVAIyDYTK	1	2	1	A0A0A0MRT6	Y5(BP5)	0	0	0.001074	1.45476	2	1404.69	-1.04007	51.1302	0
	Accession	Description	Score	Coverage	# Proteins	# Unique Peptides	# Peptides	# PSMs	# AAs	MW [kDa]	calc. pI
	A0A0A0MRT6	Abl interactor 1 OS=Homo sapiens GN=ABI1 PE=1 SV=1 - [A0A0A0MRT6_HUMAN]	5.10101	9.05	2	3	3	4	475	51.7378	6.87354
High	VWAHyEEQPVEEVMPVLEEK	1	1	1	Q7KZF4	Y5(BP5)	0	0	0.0007496	1.4537	3	2774.28	0.220546	55.4625	0
	Accession	Description	Score	Coverage	# Proteins	# Unique Peptides	# Peptides	# PSMs	# AAs	MW [kDa]	calc. pI
	Q7KZF4	Staphylococcal nuclease domain-containing protein 1 OS=Homo sapiens GN=SND1 PE=1 SV=1 - [SND1_HUMAN]	6.6448	9.23	1	8	8	8	910	101.934	7.1665
High	SVSSyGNIR	1	1	1	Q8N122	Y5(BP5)	0	0	0.001522	1.38582	2	1315.61	-0.595041	38.2421	0
	Accession	Description	Score	Coverage	# Proteins	# Unique Peptides	# Peptides	# PSMs	# AAs	MW [kDa]	calc. pI
	Q8N122	Regulatory-associated protein of mTOR OS=Homo sapiens GN=RPTOR PE=1 SV=1 - [RPTOR_HUMAN]	2.23216	1.27	1	2	2	2	1335	148.942	6.88818
High	LSDSySNTLPVR	1	5	1	I3L0Y9	Y5(BP5)	0	0	0.0002209	1.34453	2	1684.8	-0.571882	44.1331	0
	Accession	Description	Score	Coverage	# Proteins	# Unique Peptides	# Peptides	# PSMs	# AAs	MW [kDa]	calc. pI
	I3L0Y9	Brain-specific angiogenesis inhibitor 1-associated protein 2 (Fragment) OS=Homo sapiens GN=BAIAP2 PE=1 SV=1 - [I3L0Y9_HUMAN]	0	9.23	5	1	1	1	130	13.6149	9.34912
High	ILQEyITQEGHK	1	5	1	K7EPJ8	Y5(BP5)	0	0	0.003367	1.18312	3	1791.87	-0.552843	41.0896	0
	Accession	Description	Score	Coverage	# Proteins	# Unique Peptides	# Peptides	# PSMs	# AAs	MW [kDa]	calc. pI
	K7EPJ8	AP-1 complex subunit mu-1 (Fragment) OS=Homo sapiens GN=AP1M1 PE=1 SV=1 - [K7EPJ8_HUMAN]	0	9.6	5	1	1	1	125	14.5303	4.86865
High	DANLyISGLPR	1	1	1	Q15717	Y5(BP5)	0	0	0.002071	0.941542	2	1551.76	-0.919841	54.6913	0
	Accession	Description	Score	Coverage	# Proteins	# Unique Peptides	# Peptides	# PSMs	# AAs	MW [kDa]	calc. pI
	Q15717	ELAV-like protein 1 OS=Homo sapiens GN=ELAVL1 PE=1 SV=2 - [ELAV1_HUMAN]	6.12209	18.71	1	5	5	5	326	36.0692	9.17334
High	SGGGyGGDR	1	2	1	A0A075B7F4	Y5(BP5)	0	0.001	0.004203	2.19391	2	1158.46	-0.638162	30.1061	0
	Accession	Description	Score	Coverage	# Proteins	# Unique Peptides	# Peptides	# PSMs	# AAs	MW [kDa]	calc. pI
	A0A075B7F4	TATA-binding protein-associated factor 2N (Fragment) OS=Homo sapiens GN=TAF15 PE=1 SV=1 - [A0A075B7F4_HUMAN]	6.56842	25.23	2	3	3	5	214	21.3203	9.70068
High	SIVNyKPK	3	2	1	H9KV75	Y5(BP5)	0	0.001	0.004556	2.01628	2	1281.67	-0.157777	37.0977	0
	Accession	Description	Score	Coverage	# Proteins	# Unique Peptides	# Peptides	# PSMs	# AAs	MW [kDa]	calc. pI
	H9KV75	Alpha-actinin-1 OS=Homo sapiens GN=ACTN1 PE=1 SV=1 - [H9KV75_HUMAN]	20.6291	11.56	2	4	9	12	822	94.7657	5.69385
High	DFVNyLVR	1	1	1	Q08211	Y5(BP5)	0	0.001	0.006259	1.82966	2	1358.66	-0.281147	58.5016	0
	Accession	Description	Score	Coverage	# Proteins	# Unique Peptides	# Peptides	# PSMs	# AAs	MW [kDa]	calc. pI
	Q08211	ATP-dependent RNA helicase A OS=Homo sapiens GN=DHX9 PE=1 SV=4 - [DHX9_HUMAN]	33.4146	15.59	1	17	17	26	1270	140.869	6.84424
High	AMKEyEEEER	1	4	1	K7EQA9	Y5(BP5)	0	0.001	0.01046	1.55897	3	1646.68	-0.39618	31.3733	1
	Accession	Description	Score	Coverage	# Proteins	# Unique Peptides	# Peptides	# PSMs	# AAs	MW [kDa]	calc. pI
	K7EQA9	Hsp90 co-chaperone Cdc37 (Fragment) OS=Homo sapiens GN=CDC37 PE=1 SV=1 - [K7EQA9_HUMAN]	0	13.04	4	3	3	3	230	27.4175	5.18604
High	ENVEyIER	1	1	1	O95218	Y5(BP5)	0	0.001	0.006753	1.38469	2	1384.62	-0.555341	39.6535	0
	Accession	Description	Score	Coverage	# Proteins	# Unique Peptides	# Peptides	# PSMs	# AAs	MW [kDa]	calc. pI
	O95218	Zinc finger Ran-binding domain-containing protein 2 OS=Homo sapiens GN=ZRANB2 PE=1 SV=2 - [ZRAB2_HUMAN]	4.36226	5.45	1	2	2	3	330	37.382	10.0083
High	NQVSyVRPAEPAFLAR	1	1	1	Q96AT1	Y5(BP5)	0	0.001	0.007534	1.24021	3	2151.08	0.882941	46.6776	0
	Accession	Description	Score	Coverage	# Proteins	# Unique Peptides	# Peptides	# PSMs	# AAs	MW [kDa]	calc. pI
	Q96AT1	Uncharacterized protein KIAA1143 OS=Homo sapiens GN=KIAA1143 PE=1 SV=2 - [K1143_HUMAN]	0	10.39	1	1	1	1	154	17.4549	6.11279
High	YYGSyFK	1	7	1	A0A087WVN8	Y5(BP5)	0	0.001	0.01622	1.09517	2	1260.54	-0.610439	45.1942	0
	Accession	Description	Score	Coverage	# Proteins	# Unique Peptides	# Peptides	# PSMs	# AAs	MW [kDa]	calc. pI
	A0A087WVN8	Serine/threonine-protein kinase 4 (Fragment) OS=Homo sapiens GN=STK4 PE=1 SV=1 - [A0A087WVN8_HUMAN]	0	4.52	7	1	1	1	155	17.4268	6.37939
High	EEQEyEEEVEEEPRPAAK	1	5	1	E9PMV8	Y5(BP5)	0	0.001	0.02253	1.0402	3	2524.08	0.650964	36.891	0
	Accession	Description	Score	Coverage	# Proteins	# Unique Peptides	# Peptides	# PSMs	# AAs	MW [kDa]	calc. pI
	E9PMV8	Band 4.1-like protein 2 (Fragment) OS=Homo sapiens GN=EPB41L2 PE=1 SV=1 - [E9PMV8_HUMAN]	0	6.72	5	1	1	1	268	30.0336	4.52588
High	VKGEyDMTVPK	1	1	1	Q09666	Y5(BP5)	0	0.002	0.035	1.74715	2	1599.76	0.886225	38.5568	1
	Accession	Description	Score	Coverage	# Proteins	# Unique Peptides	# Peptides	# PSMs	# AAs	MW [kDa]	calc. pI
	Q09666	Neuroblast differentiation-associated protein AHNAK OS=Homo sapiens GN=AHNAK PE=1 SV=2 - [AHNK_HUMAN]	12.8026	5.5	1	7	7	11	5890	628.699	6.15088
High	IEGVyAR	1	1	1	P18077	Y5(BP5)	0	0.002	0.03301	1.52435	2	1140.55	-1.35149	40.3176	0
	Accession	Description	Score	Coverage	# Proteins	# Unique Peptides	# Peptides	# PSMs	# AAs	MW [kDa]	calc. pI
	P18077	60S ribosomal protein L35a OS=Homo sapiens GN=RPL35A PE=1 SV=2 - [RL35A_HUMAN]	5.95789	25.45	1	4	4	5	110	12.5298	11.063
High	EVTPyIK	1	2	1	H0YCS0	Y5(BP5)	0	0.002	0.0341	1.46845	2	1182.59	-0.120127	42.5591	0
	Accession	Description	Score	Coverage	# Proteins	# Unique Peptides	# Peptides	# PSMs	# AAs	MW [kDa]	calc. pI
	H0YCS0	Beta-2-syntrophin (Fragment) OS=Homo sapiens GN=SNTB2 PE=1 SV=1 - [H0YCS0_HUMAN]	0	4.32	2	1	1	1	162	17.9373	9.36377
High	DGYNyTLSK	1	1	1	P31949	Y5(BP5)	0	0.002	0.03618	1.33678	2	1393.61	-0.248981	42.1145	0
	Accession	Description	Score	Coverage	# Proteins	# Unique Peptides	# Peptides	# PSMs	# AAs	MW [kDa]	calc. pI
	P31949	Protein S100-A11 OS=Homo sapiens GN=S100A11 PE=1 SV=2 - [S10AB_HUMAN]	0	8.57	1	1	1	1	105	11.7328	7.12256
High	FLVEyK	1	3	1	F8WEW1	Y5(BP5)	0	0.002	0.03149	0.988223	2	1131.55	0.240137	47.2145	0
	Accession	Description	Score	Coverage	# Proteins	# Unique Peptides	# Peptides	# PSMs	# AAs	MW [kDa]	calc. pI
	F8WEW1	Histone acetyltransferase type B catalytic subunit OS=Homo sapiens GN=HAT1 PE=1 SV=1 - [F8WEW1_HUMAN]	0	13.04	3	1	1	1	46	5.18885	9.20264
High	GLQVyIR	1	3	1	H0YER7	Y5(BP5)	0	0.002	0.02743	0.935124	2	1181.61	0.70766	48.9926	0
	Accession	Description	Score	Coverage	# Proteins	# Unique Peptides	# Peptides	# PSMs	# AAs	MW [kDa]	calc. pI
	H0YER7	Apoptosis inhibitor 5 (Fragment) OS=Homo sapiens GN=API5 PE=1 SV=1 - [H0YER7_HUMAN]	0	2.38	3	1	1	1	294	33.2538	8.07471
High	ELGPySSK	1	1	1	P17655	Y5(BP5)	0	0.004	0.04675	1.74802	2	1213.56	0.227902	38.499	0
	Accession	Description	Score	Coverage	# Proteins	# Unique Peptides	# Peptides	# PSMs	# AAs	MW [kDa]	calc. pI
	P17655	Calpain-2 catalytic subunit OS=Homo sapiens GN=CAPN2 PE=1 SV=6 - [CAN2_HUMAN]	1.74802	1.14	1	1	1	1	700	79.9448	4.98291
High	EGVLyVGSK	1	2	1	D6RA31	Y5(BP5)	0	0.004	0.04468	0.932682	2	1284.63	0.386914	44.3813	0
	Accession	Description	Score	Coverage	# Proteins	# Unique Peptides	# Peptides	# PSMs	# AAs	MW [kDa]	calc. pI
	D6RA31	Alpha-synuclein (Fragment) OS=Homo sapiens GN=SNCA PE=1 SV=8 - [D6RA31_HUMAN]	0	13.64	2	1	1	1	66	6.81566	9.31982
High	GLPLyPDPSR	1	3	1	A0A096LNZ0	Y5(BP5)	0	0.005	0.05145	0.754041	2	1447.71	0.775264	48.9226	0
	Accession	Description	Score	Coverage	# Proteins	# Unique Peptides	# Peptides	# PSMs	# AAs	MW [kDa]	calc. pI
	A0A096LNZ0	AP2-associated protein kinase 1 (Fragment) OS=Homo sapiens GN=AAK1 PE=1 SV=6 - [A0A096LNZ0_HUMAN]	0	6.49	3	2	2	2	339	36.2936	4.71631
High	VLTFyR	1	3	1	A0A087WYC1	Y5(BP5)	0	0.007	0.06604	1.86365	2	1131.57	1.10357	52.8799	0
	Accession	Description	Score	Coverage	# Proteins	# Unique Peptides	# Peptides	# PSMs	# AAs	MW [kDa]	calc. pI
	A0A087WYC1	Heat shock 70 kDa protein 4 OS=Homo sapiens GN=HSPA4 PE=1 SV=1 - [A0A087WYC1_HUMAN]	13.6798	16.02	3	7	8	9	699	78.5562	5.17334
High	FDLMyAK	1	4	2	P68366;Q9BQE3	Y5(BP5)	0	0.007	0.06889	1.66239	2	1220.55	0.706529	52.1839	0
	Accession	Description	Score	Coverage	# Proteins	# Unique Peptides	# Peptides	# PSMs	# AAs	MW [kDa]	calc. pI
	Q9BQE3	Tubulin alpha-1C chain OS=Homo sapiens GN=TUBA1C PE=1 SV=1 - [TBA1C_HUMAN]	57.9516	37.42	3	5	14	26	449	49.8635	5.09717
	P68366	Tubulin alpha-4A chain OS=Homo sapiens GN=TUBA4A PE=1 SV=1 - [TBA4A_HUMAN]	51.0912	33.26	2	4	13	25	448	49.8924	5.05908
High	SSFyVnGLTLGGQK	2	1	1	P07737	Y4(BP5); N6(Deamidated)	0	0	0.0002161	2.33047	2	1804.86	-1.02439	55.1644	0
	Accession	Description	Score	Coverage	# Proteins	# Unique Peptides	# Peptides	# PSMs	# AAs	MW [kDa]	calc. pI
	P07737	Profilin-1 OS=Homo sapiens GN=PFN1 PE=1 SV=2 - [PROF1_HUMAN]	36.9412	47.14	1	7	7	14	140	15.0446	8.26514
High	DLNycFSGMSDHR	2	3	1	E9PCY7	Y4(BP5); C5(Carbamidomethyl)	0	0	1.842e-05	1.10748	2	1934.76	-0.255929	46.419	0
	Accession	Description	Score	Coverage	# Proteins	# Unique Peptides	# Peptides	# PSMs	# AAs	MW [kDa]	calc. pI
	E9PCY7	Heterogeneous nuclear ribonucleoprotein H OS=Homo sapiens GN=HNRNPH1 PE=1 SV=1 - [E9PCY7_HUMAN]	18.8655	21.21	3	5	7	11	429	47.0574	6.34131
High	ISTyGLPAGGIQPHPQTK	3	1	1	Q9Y5K6	Y4(BP5)	0	0	1.097e-09	4.72461	3	2198.1	-0.714625	42.3596	0
	Accession	Description	Score	Coverage	# Proteins	# Unique Peptides	# Peptides	# PSMs	# AAs	MW [kDa]	calc. pI
	Q9Y5K6	CD2-associated protein OS=Homo sapiens GN=CD2AP PE=1 SV=1 - [CD2AP_HUMAN]	11.7376	7.2	1	3	3	5	639	71.4073	6.40479
High	NSSyFVEWIPNNVK	1	5	4	Q13885;P07437;P68371;Q13509	Y4(BP5)	0	0	6.835e-06	3.61231	2	2029.95	1.31219	59.8582	0
	Accession	Description	Score	Coverage	# Proteins	# Unique Peptides	# Peptides	# PSMs	# AAs	MW [kDa]	calc. pI
	P07437	Tubulin beta chain OS=Homo sapiens GN=TUBB PE=1 SV=2 - [TBB5_HUMAN]	81.326	49.32	1	2	18	41	444	49.639	4.89404
	P68371	Tubulin beta-4B chain OS=Homo sapiens GN=TUBB4B PE=1 SV=1 - [TBB4B_HUMAN]	79.5111	45.84	2	2	17	41	445	49.799	4.89404
	Q13885	Tubulin beta-2A chain OS=Homo sapiens GN=TUBB2A PE=1 SV=1 - [TBB2A_HUMAN]	57.9652	35.73	2	1	14	30	445	49.875	4.89404
	Q13509	Tubulin beta-3 chain OS=Homo sapiens GN=TUBB3 PE=1 SV=2 - [TBB3_HUMAN]	41.3208	25.11	1	1	11	18	450	50.4003	4.93213
High	GPSyGLSAEVK	1	6	1	K7ES69	Y4(BP5)	0	0	6.968e-07	3.57274	2	1440.68	-0.101697	42.4547	0
	Accession	Description	Score	Coverage	# Proteins	# Unique Peptides	# Peptides	# PSMs	# AAs	MW [kDa]	calc. pI
	K7ES69	Calponin-2 OS=Homo sapiens GN=CNN2 PE=1 SV=1 - [K7ES69_HUMAN]	3.57274	7.43	6	1	1	1	148	16.4873	9.0415
High	VTAyTVDVTGR	2	1	1	Q09666	Y4(BP5)	0	0	5.405e-06	2.98894	2	1514.73	-0.604268	45.5187	0
	Accession	Description	Score	Coverage	# Proteins	# Unique Peptides	# Peptides	# PSMs	# AAs	MW [kDa]	calc. pI
	Q09666	Neuroblast differentiation-associated protein AHNAK OS=Homo sapiens GN=AHNAK PE=1 SV=2 - [AHNK_HUMAN]	12.8026	5.5	1	7	7	11	5890	628.699	6.15088
High	GVQyLNEIK	1	1	1	P13639	Y4(BP5)	0	0	0.001157	2.72226	2	1396.69	-0.0376658	45.8054	0
	Accession	Description	Score	Coverage	# Proteins	# Unique Peptides	# Peptides	# PSMs	# AAs	MW [kDa]	calc. pI
	P13639	Elongation factor 2 OS=Homo sapiens GN=EEF2 PE=1 SV=4 - [EF2_HUMAN]	62.4975	28.67	1	23	24	39	858	95.277	6.82959
High	ASGyQSSQK	1	1	1	P51858	Y4(BP5)	0	0	0.0006954	2.72108	2	1288.56	-0.0012657	27.9686	0
	Accession	Description	Score	Coverage	# Proteins	# Unique Peptides	# Peptides	# PSMs	# AAs	MW [kDa]	calc. pI
	P51858	Hepatoma-derived growth factor OS=Homo sapiens GN=HDGF PE=1 SV=1 - [HDGF_HUMAN]	2.72108	8.33	1	2	3	4	240	26.7719	4.729
High	SSFyVNGLTLGGQK	1	1	1	P07737	Y4(BP5)	0	0	2.424e-06	2.41389	2	1803.87	-0.81794	54.3025	0
	Accession	Description	Score	Coverage	# Proteins	# Unique Peptides	# Peptides	# PSMs	# AAs	MW [kDa]	calc. pI
	P07737	Profilin-1 OS=Homo sapiens GN=PFN1 PE=1 SV=2 - [PROF1_HUMAN]	36.9412	47.14	1	7	7	14	140	15.0446	8.26514
High	LTPyEVDELRR	1	1	1	Q92841	Y4(BP5)	0	0	8.519e-06	2.3945	3	1723.85	0.992454	41.9003	1
	Accession	Description	Score	Coverage	# Proteins	# Unique Peptides	# Peptides	# PSMs	# AAs	MW [kDa]	calc. pI
	Q92841	Probable ATP-dependent RNA helicase DDX17 OS=Homo sapiens GN=DDX17 PE=1 SV=2 - [DDX17_HUMAN]	12.3421	11.25	1	5	9	9	729	80.222	8.26514
High	QDVyGPQPQVR	1	2	1	C9JZR2	Y4(BP5)	0	0	0.00025	2.37462	2	1619.76	0.273073	39.1881	0
	Accession	Description	Score	Coverage	# Proteins	# Unique Peptides	# Peptides	# PSMs	# AAs	MW [kDa]	calc. pI
	C9JZR2	Catenin delta-1 OS=Homo sapiens GN=CTNND1 PE=1 SV=2 - [C9JZR2_HUMAN]	7.28646	3.84	2	3	3	3	938	104.784	6.87354
High	TMGySVTAPEDTRR	1	2	1	H3BRM0	Y4(BP5)	0	0	1.236e-05	2.36352	3	1916.86	-0.472961	38.0353	1
	Accession	Description	Score	Coverage	# Proteins	# Unique Peptides	# Peptides	# PSMs	# AAs	MW [kDa]	calc. pI
	H3BRM0	Phosphomannomutase OS=Homo sapiens GN=PMM2 PE=1 SV=1 - [H3BRM0_HUMAN]	2.36352	9.03	2	2	2	3	155	17.4987	5.65576
High	TGSyGALAEITASK	1	1	1	O14974	Y4(BP5)	0	0	8.351e-07	2.16281	2	1701.82	1.32869	49.3137	0
	Accession	Description	Score	Coverage	# Proteins	# Unique Peptides	# Peptides	# PSMs	# AAs	MW [kDa]	calc. pI
	O14974	Protein phosphatase 1 regulatory subunit 12A OS=Homo sapiens GN=PPP1R12A PE=1 SV=1 - [MYPT1_HUMAN]	14.8825	6.99	1	6	6	9	1030	115.211	5.40186
High	VTDyAEEK	1	1	1	Q9NX55	Y4(BP5)	0	0	0.001568	2.01911	2	1287.56	0.6626	33.7984	0
	Accession	Description	Score	Coverage	# Proteins	# Unique Peptides	# Peptides	# PSMs	# AAs	MW [kDa]	calc. pI
	Q9NX55	Huntingtin-interacting protein K OS=Homo sapiens GN=HYPK PE=1 SV=2 - [HYPK_HUMAN]	2.01911	6.2	1	1	1	1	129	14.6564	4.93213
High	TSAyGPPTR	1	1	1	Q9Y2W2	Y4(BP5)	0	0	0.0001884	1.89396	2	1282.59	-0.0583157	35.4944	0
	Accession	Description	Score	Coverage	# Proteins	# Unique Peptides	# Peptides	# PSMs	# AAs	MW [kDa]	calc. pI
	Q9Y2W2	WW domain-binding protein 11 OS=Homo sapiens GN=WBP11 PE=1 SV=1 - [WBP11_HUMAN]	1.89396	5.46	1	3	3	3	641	69.9539	8.38232
High	EDIySGGGGGGSR	1	1	1	Q13151	Y4(BP5)	0	0	1.556e-05	1.81214	2	1544.64	0.710551	37.6914	0
	Accession	Description	Score	Coverage	# Proteins	# Unique Peptides	# Peptides	# PSMs	# AAs	MW [kDa]	calc. pI
	Q13151	Heterogeneous nuclear ribonucleoprotein A0 OS=Homo sapiens GN=HNRNPA0 PE=1 SV=1 - [ROA0_HUMAN]	13.4402	16.72	1	3	4	5	305	30.8218	9.29053
High	FEPyANPTKR	2	2	1	A0A087X0X3	Y4(BP5)	0	0	0.00138	1.80151	3	1555.74	-0.157632	36.2059	1
	Accession	Description	Score	Coverage	# Proteins	# Unique Peptides	# Peptides	# PSMs	# AAs	MW [kDa]	calc. pI
	A0A087X0X3	Heterogeneous nuclear ribonucleoprotein M OS=Homo sapiens GN=HNRNPM PE=1 SV=1 - [A0A087X0X3_HUMAN]	24.1633	21.37	2	14	14	17	730	77.5184	8.77783
High	LTPyEVDELR	1	1	1	Q92841	Y4(BP5)	0	0	3.678e-05	1.73226	2	1567.75	-0.0778325	48.2548	0
	Accession	Description	Score	Coverage	# Proteins	# Unique Peptides	# Peptides	# PSMs	# AAs	MW [kDa]	calc. pI
	Q92841	Probable ATP-dependent RNA helicase DDX17 OS=Homo sapiens GN=DDX17 PE=1 SV=2 - [DDX17_HUMAN]	12.3421	11.25	1	5	9	9	729	80.222	8.26514
High	IDPyVFDR	1	1	1	P47712	Y4(BP5)	0	0	0.003259	1.68653	2	1357.62	-0.361119	50.4257	0
	Accession	Description	Score	Coverage	# Proteins	# Unique Peptides	# Peptides	# PSMs	# AAs	MW [kDa]	calc. pI
	P47712	Cytosolic phospholipase A2 OS=Homo sapiens GN=PLA2G4A PE=1 SV=2 - [PA24A_HUMAN]	3.72736	4.14	1	4	4	4	749	85.1842	5.37646
High	SSFyPDGGDQETAK	1	4	1	E9PK09	Y4(BP5)	0	0	5.798e-05	1.66558	2	1834.76	-0.367891	41.8227	0
	Accession	Description	Score	Coverage	# Proteins	# Unique Peptides	# Peptides	# PSMs	# AAs	MW [kDa]	calc. pI
	E9PK09	Bcl-2-associated transcription factor 1 (Fragment) OS=Homo sapiens GN=BCLAF1 PE=1 SV=8 - [E9PK09_HUMAN]	3.46046	4.83	4	3	3	3	725	83.0857	10.1401
High	ETGyVVERPSTTK	1	4	1	E9PK09	Y4(BP5)	0	0	0.0006094	1.61349	3	1799.86	0.550411	34.5784	0
	Accession	Description	Score	Coverage	# Proteins	# Unique Peptides	# Peptides	# PSMs	# AAs	MW [kDa]	calc. pI
	E9PK09	Bcl-2-associated transcription factor 1 (Fragment) OS=Homo sapiens GN=BCLAF1 PE=1 SV=8 - [E9PK09_HUMAN]	3.46046	4.83	4	3	3	3	725	83.0857	10.1401
High	LGEyEDVSR	1	4	1	K7EP07	Y4(BP5)	0	0	0.0006597	1.3991	2	1400.62	1.07342	39.3976	0
	Accession	Description	Score	Coverage	# Proteins	# Unique Peptides	# Peptides	# PSMs	# AAs	MW [kDa]	calc. pI
	K7EP07	Tubulin-folding cofactor B (Fragment) OS=Homo sapiens GN=TBCB PE=1 SV=8 - [K7EP07_HUMAN]	0	11.83	4	2	2	2	169	19.2394	5.33838
High	AAAySAQVQPVDGATR	1	1	1	Q9H7E9	Y4(BP5)	0	0	1.427e-05	1.27388	2	1937.91	-2.30652	38.829	0
	Accession	Description	Score	Coverage	# Proteins	# Unique Peptides	# Peptides	# PSMs	# AAs	MW [kDa]	calc. pI
	Q9H7E9	UPF0488 protein C8orf33 OS=Homo sapiens GN=C8orf33 PE=1 SV=1 - [CH033_HUMAN]	0	6.99	1	1	1	1	229	24.9769	9.94971
High	GPAyGLSR	4	1	1	P37802	Y4(BP5)	0	0.001	0.005098	2.91403	2	1153.55	-0.0757092	39.5902	0
	Accession	Description	Score	Coverage	# Proteins	# Unique Peptides	# Peptides	# PSMs	# AAs	MW [kDa]	calc. pI
	P37802	Transgelin-2 OS=Homo sapiens GN=TAGLN2 PE=1 SV=3 - [TAGL2_HUMAN]	60.4902	63.82	1	9	10	36	199	22.3772	8.25049
High	RIPyAPSGEIPK	1	1	1	O60701	Y4(BP5)	0	0.001	0.006785	2.41289	3	1660.85	0.168906	40.9026	1
	Accession	Description	Score	Coverage	# Proteins	# Unique Peptides	# Peptides	# PSMs	# AAs	MW [kDa]	calc. pI
	O60701	UDP-glucose 6-dehydrogenase OS=Homo sapiens GN=UGDH PE=1 SV=1 - [UGDH_HUMAN]	2.41289	2.43	1	1	1	1	494	54.9893	7.12256
High	SGGyGGSR	1	3	1	K7EMY9	Y4(BP5)	0	0.001	0.01446	2.17207	2	1073.45	-0.658355	29.5722	0
	Accession	Description	Score	Coverage	# Proteins	# Unique Peptides	# Peptides	# PSMs	# AAs	MW [kDa]	calc. pI
	K7EMY9	Cold-inducible RNA-binding protein OS=Homo sapiens GN=CIRBP PE=1 SV=1 - [K7EMY9_HUMAN]	4.4703	10.69	3	2	2	3	159	17.0351	9.90576
High	LAHyNKR	2	13	1	O60814	Y4(BP5)	0	0.001	0.01754	2.12011	2	1234.62	1.03452	23.2049	1
	Accession	Description	Score	Coverage	# Proteins	# Unique Peptides	# Peptides	# PSMs	# AAs	MW [kDa]	calc. pI
	O60814	Histone H2B type 1-K OS=Homo sapiens GN=HIST1H2BK PE=1 SV=3 - [H2B1K_HUMAN]	25.2055	33.33	13	4	4	10	126	13.8816	10.3159
High	NMGyVQQR	1	2	1	J3QT28	Y4(BP5)	0	0.001	0.01829	2.01088	2	1328.59	0.818369	36.8116	0
	Accession	Description	Score	Coverage	# Proteins	# Unique Peptides	# Peptides	# PSMs	# AAs	MW [kDa]	calc. pI
	J3QT28	Mitotic checkpoint protein BUB3 (Fragment) OS=Homo sapiens GN=BUB3 PE=1 SV=1 - [J3QT28_HUMAN]	3.80862	9.35	2	3	3	5	278	31.6837	8.1626
High	DTLyEAVR	1	1	1	P62906	Y4(BP5)	0	0.001	0.007445	1.88795	2	1299.6	-0.950013	48.6802	0
	Accession	Description	Score	Coverage	# Proteins	# Unique Peptides	# Peptides	# PSMs	# AAs	MW [kDa]	calc. pI
	P62906	60S ribosomal protein L10a OS=Homo sapiens GN=RPL10A PE=1 SV=2 - [RL10A_HUMAN]	14.5953	18.89	1	4	4	7	217	24.8155	9.93506
High	SGGyGGDR	2	2	1	A0A075B7F4	Y4(BP5)	0	0.001	0.015	1.82917	2	1101.44	0.313199	30.2308	0
	Accession	Description	Score	Coverage	# Proteins	# Unique Peptides	# Peptides	# PSMs	# AAs	MW [kDa]	calc. pI
	A0A075B7F4	TATA-binding protein-associated factor 2N (Fragment) OS=Homo sapiens GN=TAF15 PE=1 SV=1 - [A0A075B7F4_HUMAN]	6.56842	25.23	2	3	3	5	214	21.3203	9.70068
High	VAQyVVR	1	8	1	K7EPV1	Y4(BP5)	0	0.001	0.0147	1.76201	2	1167.6	-0.0988191	38.6552	0
	Accession	Description	Score	Coverage	# Proteins	# Unique Peptides	# Peptides	# PSMs	# AAs	MW [kDa]	calc. pI
	K7EPV1	Chromodomain-helicase-DNA-binding protein 3 (Fragment) OS=Homo sapiens GN=CHD3 PE=1 SV=1 - [K7EPV1_HUMAN]	1.76201	11.11	8	1	1	1	63	7.75684	5.89697
High	AFGyYGPLR	1	2	1	A0A087X2D0	Y4(BP5)	0	0.001	0.00716	1.57413	2	1376.64	-0.668568	50.9726	0
	Accession	Description	Score	Coverage	# Proteins	# Unique Peptides	# Peptides	# PSMs	# AAs	MW [kDa]	calc. pI
	A0A087X2D0	Serine/arginine-rich-splicing factor 3 OS=Homo sapiens GN=SRSF3 PE=1 SV=1 - [A0A087X2D0_HUMAN]	6.41826	27.37	2	2	2	3	95	10.314	5.13525
High	LAQyESKK	1	1	1	P24534	Y4(BP5)	0	0.001	0.01221	1.53973	2	1299.64	1.48975	28.5999	1
	Accession	Description	Score	Coverage	# Proteins	# Unique Peptides	# Peptides	# PSMs	# AAs	MW [kDa]	calc. pI
	P24534	Elongation factor 1-beta OS=Homo sapiens GN=EEF1B2 PE=1 SV=3 - [EF1B_HUMAN]	9.34137	17.78	1	5	7	9	225	24.7483	4.66553
High	GAQyQPILR	1	2	1	K7ENW7	Y4(BP5)	0	0.001	0.01041	1.52186	2	1378.7	1.0696	44.3591	0
	Accession	Description	Score	Coverage	# Proteins	# Unique Peptides	# Peptides	# PSMs	# AAs	MW [kDa]	calc. pI
	K7ENW7	DNA (cytosine-5)-methyltransferase 1 (Fragment) OS=Homo sapiens GN=DNMT1 PE=1 SV=1 - [K7ENW7_HUMAN]	0	2.31	2	1	1	1	389	43.3599	9.80322
High	ASGyQSSQKK	2	1	1	P51858	Y4(BP5)	0	0.001	0.01058	1.39285	3	1416.66	-0.677948	23.3548	1
	Accession	Description	Score	Coverage	# Proteins	# Unique Peptides	# Peptides	# PSMs	# AAs	MW [kDa]	calc. pI
	P51858	Hepatoma-derived growth factor OS=Homo sapiens GN=HDGF PE=1 SV=1 - [HDGF_HUMAN]	2.72108	8.33	1	2	3	4	240	26.7719	4.729
High	TMGySVTAPEDTR	1	2	1	H3BRM0	Y4(BP5)	0	0.001	0.007381	0.985311	2	1760.76	0.00404317	41.9919	0
	Accession	Description	Score	Coverage	# Proteins	# Unique Peptides	# Peptides	# PSMs	# AAs	MW [kDa]	calc. pI
	H3BRM0	Phosphomannomutase OS=Homo sapiens GN=PMM2 PE=1 SV=1 - [H3BRM0_HUMAN]	2.36352	9.03	2	2	2	3	155	17.4987	5.65576
High	NSLyDMAR	1	2	1	E9PB51	Y4(BP5)	0	0.001	0.02506	0.837861	2	1302.56	-1.20819	49.0445	0
	Accession	Description	Score	Coverage	# Proteins	# Unique Peptides	# Peptides	# PSMs	# AAs	MW [kDa]	calc. pI
	E9PB51	RNA-binding protein 4 (Fragment) OS=Homo sapiens GN=RBM4 PE=1 SV=1 - [E9PB51_HUMAN]	2.21192	18.33	2	3	3	5	240	26.2701	7.54736
High	LAQyESK	1	1	1	P24534	Y4(BP5)	0	0.002	0.0311	1.754	2	1171.55	0.401688	33.1108	0
	Accession	Description	Score	Coverage	# Proteins	# Unique Peptides	# Peptides	# PSMs	# AAs	MW [kDa]	calc. pI
	P24534	Elongation factor 1-beta OS=Homo sapiens GN=EEF1B2 PE=1 SV=3 - [EF1B_HUMAN]	9.34137	17.78	1	5	7	9	225	24.7483	4.66553
High	GPSyGLSR	2	1	1	Q9UI15	Y4(BP5)	0	0.004	0.04708	1.95525	2	1169.54	-0.10627	30.9754	0
	Accession	Description	Score	Coverage	# Proteins	# Unique Peptides	# Peptides	# PSMs	# AAs	MW [kDa]	calc. pI
	Q9UI15	Transgelin-3 OS=Homo sapiens GN=TAGLN3 PE=1 SV=2 - [TAGL3_HUMAN]	38.2482	11.06	1	1	2	21	199	22.4581	7.32764
High	LQSyTR	1	5	1	E9PPJ0	Y4(BP5)	0	0.004	0.04321	1.39148	2	1100.52	-0.560593	33.6441	0
	Accession	Description	Score	Coverage	# Proteins	# Unique Peptides	# Peptides	# PSMs	# AAs	MW [kDa]	calc. pI
	E9PPJ0	Splicing factor 3B subunit 2 OS=Homo sapiens GN=SF3B2 PE=1 SV=1 - [E9PPJ0_HUMAN]	0	4.1	6	4	4	4	878	98.1089	5.61768
High	AFAyER	1	6	1	E9PJR7	Y4(BP5)	0	0.004	0.04627	1.18557	2	1089.48	-1.35919	39.8197	0
	Accession	Description	Score	Coverage	# Proteins	# Unique Peptides	# Peptides	# PSMs	# AAs	MW [kDa]	calc. pI
	E9PJR7	Plakophilin-3 (Fragment) OS=Homo sapiens GN=PKP3 PE=1 SV=1 - [E9PJR7_HUMAN]	0	5	6	1	1	1	120	12.8385	9.94971
High	ELNyFAK	1	1	1	P00558	Y4(BP5)	0	0.005	0.05319	0.809738	2	1217.57	-0.305481	45.6705	0
	Accession	Description	Score	Coverage	# Proteins	# Unique Peptides	# Peptides	# PSMs	# AAs	MW [kDa]	calc. pI
	P00558	Phosphoglycerate kinase 1 OS=Homo sapiens GN=PGK1 PE=1 SV=3 - [PGK1_HUMAN]	46.2792	40.05	1	14	14	21	417	44.5861	8.104
High	LQDyEEK	1	2	1	E7EQR4	Y4(BP5)	0	0.006	0.06165	1.93866	2	1257.55	-0.235073	34.1705	0
	Accession	Description	Score	Coverage	# Proteins	# Unique Peptides	# Peptides	# PSMs	# AAs	MW [kDa]	calc. pI
	E7EQR4	Ezrin OS=Homo sapiens GN=EZR PE=1 SV=3 - [E7EQR4_HUMAN]	28.4642	18.77	2	5	13	16	586	69.3287	6.16357
High	DFVyPSSTR	1	3	1	E5RIA0	Y4(BP5)	0	0.006	0.05834	1.25744	2	1404.62	-0.253286	43.6769	0
	Accession	Description	Score	Coverage	# Proteins	# Unique Peptides	# Peptides	# PSMs	# AAs	MW [kDa]	calc. pI
	E5RIA0	Vinexin (Fragment) OS=Homo sapiens GN=SORBS3 PE=1 SV=1 - [E5RIA0_HUMAN]	0	9.57	3	1	1	1	94	10.5384	9.34912
High	KGNyAER	1	8	2	Q96KK5;Q8IUE6	Y4(BP5)	0	0.007	0.06638	1.68815	2	1170.54	0.197501	25.8088	1
	Accession	Description	Score	Coverage	# Proteins	# Unique Peptides	# Peptides	# PSMs	# AAs	MW [kDa]	calc. pI
	Q96KK5	Histone H2A type 1-H OS=Homo sapiens GN=HIST1H2AH PE=1 SV=3 - [H2A1H_HUMAN]	18.6813	41.41	6	2	5	7	128	13.8978	10.8872
	Q8IUE6	Histone H2A type 2-B OS=Homo sapiens GN=HIST2H2AB PE=1 SV=3 - [H2A2B_HUMAN]	13.9466	35.38	1	2	4	5	130	13.9868	10.8872
High	ADGyNQPDSK	1	2	2	O60506;O43390	Y4(BP5)	0	0.007	0.08083	1.25096	2	1427.59	1.37927	30.9646	0
	Accession	Description	Score	Coverage	# Proteins	# Unique Peptides	# Peptides	# PSMs	# AAs	MW [kDa]	calc. pI
	O43390	Heterogeneous nuclear ribonucleoprotein R OS=Homo sapiens GN=HNRNPR PE=1 SV=1 - [HNRPR_HUMAN]	17.4676	13.59	1	3	8	17	633	70.8993	8.1333
	O60506	Heterogeneous nuclear ribonucleoprotein Q OS=Homo sapiens GN=SYNCRIP PE=1 SV=2 - [HNRPQ_HUMAN]	9.19107	14.45	1	3	8	10	623	69.5596	8.5874
High	RPQySNPPVQGEVMEGADNQGAGEQGRPVR	1	1	1	P67809	Y4(BP5)	0	0.008	0.09404	1.23465	3	3556.65	0.210187	36.5203	0
	Accession	Description	Score	Coverage	# Proteins	# Unique Peptides	# Peptides	# PSMs	# AAs	MW [kDa]	calc. pI
	P67809	Nuclease-sensitive element-binding protein 1 OS=Homo sapiens GN=YBX1 PE=1 SV=3 - [YBOX1_HUMAN]	10.8054	30.25	1	5	5	7	324	35.9027	9.87646
High	EISyAIK	1	11	1	H7C5U0	Y4(BP5)	0	0.008	0.0862	1.11502	2	1156.57	-1.15667	42.2918	0
	Accession	Description	Score	Coverage	# Proteins	# Unique Peptides	# Peptides	# PSMs	# AAs	MW [kDa]	calc. pI
	H7C5U0	Dynamin-1 (Fragment) OS=Homo sapiens GN=DNM1 PE=1 SV=3 - [H7C5U0_HUMAN]	0	5.34	11	1	1	1	131	14.9757	9.29053
High	RPyEDqGLGETTPLTIIcQPMQPLR	1	1	1	Q8TF42	Y3(BP5); Q6(Deamidated); C18(Carbamidomethyl)	0	0	0.002235	1.24303	3	3247.58	6.87725	58.4412	0
	Accession	Description	Score	Coverage	# Proteins	# Unique Peptides	# Peptides	# PSMs	# AAs	MW [kDa]	calc. pI
	Q8TF42	Ubiquitin-associated and SH3 domain-containing protein B OS=Homo sapiens GN=UBASH3B PE=1 SV=2 - [UBS3B_HUMAN]	0	3.85	1	1	1	2	649	72.6494	6.93213
High	GSyGDLGGPIITTqVTIPK	1	1	1	P61978	Y3(BP5); Q14(Deamidated)	0	0.003	0.04115	1.34747	3	2251.15	8.37682	58.7009	0
	Accession	Description	Score	Coverage	# Proteins	# Unique Peptides	# Peptides	# PSMs	# AAs	MW [kDa]	calc. pI
	P61978	Heterogeneous nuclear ribonucleoprotein K OS=Homo sapiens GN=HNRNPK PE=1 SV=1 - [HNRPK_HUMAN]	62.1276	37.15	1	15	15	32	463	50.9444	5.5415
High	LYyFQYPcYQEGLR	2	1	1	Q9NRW3	Y3(BP5); C8(Carbamidomethyl)	0	0.002	0.0348	0.992367	2	2232.99	-0.25028	56.872	0
	Accession	Description	Score	Coverage	# Proteins	# Unique Peptides	# Peptides	# PSMs	# AAs	MW [kDa]	calc. pI
	Q9NRW3	DNA dC->dU-editing enzyme APOBEC-3C OS=Homo sapiens GN=APOBEC3C PE=1 SV=2 - [ABC3C_HUMAN]	0	7.37	1	1	1	2	190	22.811	7.59131
High	RPyEDQGLGETTPLTIIcQPMQPLR	1	1	1	Q8TF42	Y3(BP5); C18(Carbamidomethyl)	0	0.001	0.01938	1.11716	3	3246.56	-4.17273	58.494	0
	Accession	Description	Score	Coverage	# Proteins	# Unique Peptides	# Peptides	# PSMs	# AAs	MW [kDa]	calc. pI
	Q8TF42	Ubiquitin-associated and SH3 domain-containing protein B OS=Homo sapiens GN=UBASH3B PE=1 SV=2 - [UBS3B_HUMAN]	0	3.85	1	1	1	2	649	72.6494	6.93213
High	KTyITDPVSAPcAPPLQPK	1	3	1	C9JXK9	Y3(BP5); C12(Carbamidomethyl)	0	0.001	0.008976	1.5837	3	2416.21	0.778259	44.0832	1
	Accession	Description	Score	Coverage	# Proteins	# Unique Peptides	# Peptides	# PSMs	# AAs	MW [kDa]	calc. pI
	C9JXK9	Lipoma-preferred partner (Fragment) OS=Homo sapiens GN=LPP PE=1 SV=1 - [C9JXK9_HUMAN]	4.91943	13.49	3	2	2	7	252	26.6899	7.85498
High	GSyGDLGGPIITTQVTIPK	4	1	1	P61978	Y3(BP5)	0	0	1.251e-08	4.35776	3	2250.15	0.0835192	56.161	0
	Accession	Description	Score	Coverage	# Proteins	# Unique Peptides	# Peptides	# PSMs	# AAs	MW [kDa]	calc. pI
	P61978	Heterogeneous nuclear ribonucleoprotein K OS=Homo sapiens GN=HNRNPK PE=1 SV=1 - [HNRPK_HUMAN]	62.1276	37.15	1	15	15	32	463	50.9444	5.5415
High	KGyNVNDEK	3	1	1	P80723	Y3(BP5)	0	0	4.974e-05	3.86167	2	1399.63	0.384455	28.9368	1
	Accession	Description	Score	Coverage	# Proteins	# Unique Peptides	# Peptides	# PSMs	# AAs	MW [kDa]	calc. pI
	P80723	Brain acid soluble protein 1 OS=Homo sapiens GN=BASP1 PE=1 SV=2 - [BASP1_HUMAN]	18.2333	41.85	1	7	7	11	227	22.68	4.62744
High	DKyEPAAVSEQGDKK	1	1	1	P05023	Y3(BP5)	0	0	6.584e-11	3.60854	3	1997.93	-0.0505794	30.144	2
	Accession	Description	Score	Coverage	# Proteins	# Unique Peptides	# Peptides	# PSMs	# AAs	MW [kDa]	calc. pI
	P05023	Sodium/potassium-transporting ATPase subunit alpha-1 OS=Homo sapiens GN=ATP1A1 PE=1 SV=1 - [AT1A1_HUMAN]	9.27851	6.55	1	7	7	8	1023	112.824	5.49072
High	LAyVAPTIPR	2	1	1	O14974	Y3(BP5)	0	0	1.066e-05	2.85703	2	1433.76	0.533595	48.2085	0
	Accession	Description	Score	Coverage	# Proteins	# Unique Peptides	# Peptides	# PSMs	# AAs	MW [kDa]	calc. pI
	O14974	Protein phosphatase 1 regulatory subunit 12A OS=Homo sapiens GN=PPP1R12A PE=1 SV=1 - [MYPT1_HUMAN]	14.8825	6.99	1	6	6	9	1030	115.211	5.40186
High	GGyAGSSQAPNK	1	2	1	F5H2U4	Y3(BP5)	0	0	3.591e-06	2.58938	2	1469.65	0.700854	29.6374	0
	Accession	Description	Score	Coverage	# Proteins	# Unique Peptides	# Peptides	# PSMs	# AAs	MW [kDa]	calc. pI
	F5H2U4	Ubiquitin-associated protein 2 OS=Homo sapiens GN=UBAP2 PE=1 SV=2 - [F5H2U4_HUMAN]	2.58938	2.07	2	1	1	1	581	60.2693	7.15186
High	VIyDFIEK	1	1	1	O00401	Y3(BP5)	0	0	0.0006822	2.45068	2	1359.67	-0.0224306	53.0207	0
	Accession	Description	Score	Coverage	# Proteins	# Unique Peptides	# Peptides	# PSMs	# AAs	MW [kDa]	calc. pI
	O00401	Neural Wiskott-Aldrich syndrome protein OS=Homo sapiens GN=WASL PE=1 SV=2 - [WASL_HUMAN]	5.62746	4.16	1	2	2	4	505	54.7927	7.92822
High	LNyGIPAIVK	1	1	1	P14923	Y3(BP5)	0	0	6.62e-05	2.42002	2	1420.77	0.3742	53.749	0
	Accession	Description	Score	Coverage	# Proteins	# Unique Peptides	# Peptides	# PSMs	# AAs	MW [kDa]	calc. pI
	P14923	Junction plakoglobin OS=Homo sapiens GN=JUP PE=1 SV=3 - [PLAK_HUMAN]	2.42002	1.34	1	1	1	1	745	81.6927	6.13818
High	TDyIPLLDVDEK	1	2	1	P27816	Y3(BP5)	0	0	5.623e-05	2.39302	2	1753.84	0.703686	60.2241	0
	Accession	Description	Score	Coverage	# Proteins	# Unique Peptides	# Peptides	# PSMs	# AAs	MW [kDa]	calc. pI
	P27816	Microtubule-associated protein 4 OS=Homo sapiens GN=MAP4 PE=1 SV=3 - [MAP4_HUMAN]	8.11622	6.94	2	6	6	6	1152	120.93	5.42725
High	SHyADVDPENQNFLLESNLGK	1	2	1	F8VUY8	Y3(BP5)	0	0	6.826e-08	2.39148	3	2723.25	2.20175	51.4619	0
	Accession	Description	Score	Coverage	# Proteins	# Unique Peptides	# Peptides	# PSMs	# AAs	MW [kDa]	calc. pI
	F8VUY8	Sodium-coupled neutral amino acid transporter 2 OS=Homo sapiens GN=SLC38A2 PE=1 SV=1 - [F8VUY8_HUMAN]	2.39148	23.86	2	1	1	1	88	10.0206	4.66553
High	ALyAMEIK	1	2	1	Q9NP74	Y3(BP5)	0	0	0.001334	2.31519	2	1271.61	-1.48144	48.7652	0
	Accession	Description	Score	Coverage	# Proteins	# Unique Peptides	# Peptides	# PSMs	# AAs	MW [kDa]	calc. pI
	Q9NP74	Palmdelphin OS=Homo sapiens GN=PALMD PE=1 SV=1 - [PALMD_HUMAN]	2.31519	1.45	2	1	1	1	551	62.7197	5.43994
High	ANyDVLESQK	1	5	1	F5H7X1	Y3(BP5)	0	0	0.0005517	2.30324	2	1499.68	-0.903388	42.5613	0
	Accession	Description	Score	Coverage	# Proteins	# Unique Peptides	# Peptides	# PSMs	# AAs	MW [kDa]	calc. pI
	F5H7X1	26S proteasome non-ATPase regulatory subunit 9 OS=Homo sapiens GN=PSMD9 PE=1 SV=1 - [F5H7X1_HUMAN]	2.30324	11.76	5	1	1	1	85	9.42455	4.70361
High	NLySDDIPHALR	1	3	1	P60228	Y3(BP5)	0	0	3.479e-05	2.29224	3	1746.83	0.119771	47.2355	0
	Accession	Description	Score	Coverage	# Proteins	# Unique Peptides	# Peptides	# PSMs	# AAs	MW [kDa]	calc. pI
	P60228	Eukaryotic translation initiation factor 3 subunit E OS=Homo sapiens GN=EIF3E PE=1 SV=1 - [EIF3E_HUMAN]	2.29224	7.42	3	3	3	3	445	52.1874	6.03662
High	VGyLTGLPTTNSR	1	1	1	Q92625	Y3(BP5)	0	0	6.254e-06	2.2724	2	1711.85	-0.163492	48.8129	0
	Accession	Description	Score	Coverage	# Proteins	# Unique Peptides	# Peptides	# PSMs	# AAs	MW [kDa]	calc. pI
	Q92625	Ankyrin repeat and SAM domain-containing protein 1A OS=Homo sapiens GN=ANKS1A PE=1 SV=4 - [ANS1A_HUMAN]	2.2724	1.15	1	1	1	1	1134	123.032	6.37939
High	DSyLILETLPTEYDSR	1	6	1	E9PLG2	Y3(BP5)	0	0	1.245e-06	2.21516	2	2248.05	0.881202	63.1701	0
	Accession	Description	Score	Coverage	# Proteins	# Unique Peptides	# Peptides	# PSMs	# AAs	MW [kDa]	calc. pI
	E9PLG2	26S protease regulatory subunit 6A (Fragment) OS=Homo sapiens GN=PSMC3 PE=1 SV=3 - [E9PLG2_HUMAN]	2.21516	8.7	6	1	1	1	184	20.4747	5.07178
High	TDyNASVSVPDSSGPER	1	1	1	P61978	Y3(BP5)	0	0	8.444e-09	2.18224	2	2113.92	1.24782	40.9048	0
	Accession	Description	Score	Coverage	# Proteins	# Unique Peptides	# Peptides	# PSMs	# AAs	MW [kDa]	calc. pI
	P61978	Heterogeneous nuclear ribonucleoprotein K OS=Homo sapiens GN=HNRNPK PE=1 SV=1 - [HNRPK_HUMAN]	62.1276	37.15	1	15	15	32	463	50.9444	5.5415
High	IHyLDTTTLIEPVSR	1	1	1	P46108	Y3(BP5)	0	0	0.000205	2.14361	3	2091.06	0.280034	51.3921	0
	Accession	Description	Score	Coverage	# Proteins	# Unique Peptides	# Peptides	# PSMs	# AAs	MW [kDa]	calc. pI
	P46108	Adapter molecule crk OS=Homo sapiens GN=CRK PE=1 SV=2 - [CRK_HUMAN]	2.14361	4.93	1	1	1	1	304	33.81	5.5542
High	LAyIAHPK	2	1	1	P47914	Y3(BP5)	0	0	8.262e-05	2.13524	2	1245.64	-0.152837	36.0655	0
	Accession	Description	Score	Coverage	# Proteins	# Unique Peptides	# Peptides	# PSMs	# AAs	MW [kDa]	calc. pI
	P47914	60S ribosomal protein L29 OS=Homo sapiens GN=RPL29 PE=1 SV=2 - [RL29_HUMAN]	7.26352	14.47	1	2	2	3	159	17.7411	11.6636
High	SLyYYIQQDTK	3	1	1	P07355	Y3(BP5)	0	0	8.724e-05	2.12614	2	1754.81	0.0367795	52.3276	0
	Accession	Description	Score	Coverage	# Proteins	# Unique Peptides	# Peptides	# PSMs	# AAs	MW [kDa]	calc. pI
	P07355	Annexin A2 OS=Homo sapiens GN=ANXA2 PE=1 SV=2 - [ANXA2_HUMAN]	80.5337	54.28	1	20	20	37	339	38.5798	7.75244
High	QQyESVAAK	1	1	1	P08670	Y3(BP5)	0	0	0.001405	2.10915	2	1356.63	0.457599	33.5383	0
	Accession	Description	Score	Coverage	# Proteins	# Unique Peptides	# Peptides	# PSMs	# AAs	MW [kDa]	calc. pI
	P08670	Vimentin OS=Homo sapiens GN=VIM PE=1 SV=4 - [VIME_HUMAN]	84.0859	59.66	1	27	27	40	466	53.6191	5.12256
High	DLyDAGVKR	2	1	1	P07355	Y3(BP5)	0	0	0.0002132	2.08858	3	1369.66	-1.02952	38.2939	1
	Accession	Description	Score	Coverage	# Proteins	# Unique Peptides	# Peptides	# PSMs	# AAs	MW [kDa]	calc. pI
	P07355	Annexin A2 OS=Homo sapiens GN=ANXA2 PE=1 SV=2 - [ANXA2_HUMAN]	80.5337	54.28	1	20	20	37	339	38.5798	7.75244
High	TGyGGGFNER	1	1	1	O95218	Y3(BP5)	0	0	0.000151	1.99931	2	1390.58	-0.0669613	38.8034	0
	Accession	Description	Score	Coverage	# Proteins	# Unique Peptides	# Peptides	# PSMs	# AAs	MW [kDa]	calc. pI
	O95218	Zinc finger Ran-binding domain-containing protein 2 OS=Homo sapiens GN=ZRANB2 PE=1 SV=2 - [ZRAB2_HUMAN]	4.36226	5.45	1	2	2	3	330	37.382	10.0083
High	TGyGELNGNAGER	1	1	1	Q7Z417	Y3(BP5)	0	0	8.171e-06	1.96745	2	1670.72	-0.198472	37.9352	0
	Accession	Description	Score	Coverage	# Proteins	# Unique Peptides	# Peptides	# PSMs	# AAs	MW [kDa]	calc. pI
	Q7Z417	Nuclear fragile X mental retardation-interacting protein 2 OS=Homo sapiens GN=NUFIP2 PE=1 SV=1 - [NUFP2_HUMAN]	1.96745	1.87	1	1	1	1	695	76.0747	8.70459
High	ASyNNPHR	2	1	1	P54725	Y3(BP5)	0	0	0.0005671	1.88539	2	1291.56	0.169618	25.9981	0
	Accession	Description	Score	Coverage	# Proteins	# Unique Peptides	# Peptides	# PSMs	# AAs	MW [kDa]	calc. pI
	P54725	UV excision repair protein RAD23 homolog A OS=Homo sapiens GN=RAD23A PE=1 SV=1 - [RD23A_HUMAN]	8.09369	6.89	1	2	3	5	363	39.5847	4.57666
High	QAyEPPPPPAYR	2	2	1	A0A0D9SFS2	Y3(BP5)	0	0	0.0007849	1.86398	2	1718.8	0.0924575	39.7578	0
	Accession	Description	Score	Coverage	# Proteins	# Unique Peptides	# Peptides	# PSMs	# AAs	MW [kDa]	calc. pI
	A0A0D9SFS2	Thyroid receptor-interacting protein 6 OS=Homo sapiens GN=TRIP6 PE=1 SV=1 - [A0A0D9SFS2_HUMAN]	1.86398	6.19	2	2	2	3	339	35.3993	7.94287
High	ILyDFTAR	1	2	1	A0A087WX39	Y3(BP5)	0	0	0.0002587	1.6657	2	1331.65	0.931684	50.6183	0
	Accession	Description	Score	Coverage	# Proteins	# Unique Peptides	# Peptides	# PSMs	# AAs	MW [kDa]	calc. pI
	A0A087WX39	Epidermal growth factor receptor kinase substrate 8-like protein 2 OS=Homo sapiens GN=EPS8L2 PE=1 SV=1 - [A0A087WX39_HUMAN]	3.64866	7.76	2	2	2	2	232	25.4046	8.44092
High	FNySGSGGR	1	1	1	Q12906	Y3(BP5)	0	0	0.00237	1.57602	2	1277.54	0.373957	36.0745	0
	Accession	Description	Score	Coverage	# Proteins	# Unique Peptides	# Peptides	# PSMs	# AAs	MW [kDa]	calc. pI
	Q12906	Interleukin enhancer-binding factor 3 OS=Homo sapiens GN=ILF3 PE=1 SV=3 - [ILF3_HUMAN]	17.9088	10.74	2	10	10	12	894	95.2791	8.76318
High	DTyVSSFPR	1	1	1	P23193	Y3(BP5)	0	0	0.001337	1.50002	2	1404.63	3.30985	46.0429	0
	Accession	Description	Score	Coverage	# Proteins	# Unique Peptides	# Peptides	# PSMs	# AAs	MW [kDa]	calc. pI
	P23193	Transcription elongation factor A protein 1 OS=Homo sapiens GN=TCEA1 PE=1 SV=2 - [TCEA1_HUMAN]	2.0275	7.31	5	2	2	2	301	33.948	8.38232
High	LHyGLPVVVK	1	2	1	B4DGU4	Y3(BP5)	0	0	0.003407	1.4828	3	1457.8	-1.45432	47.8307	0
	Accession	Description	Score	Coverage	# Proteins	# Unique Peptides	# Peptides	# PSMs	# AAs	MW [kDa]	calc. pI
	B4DGU4	Catenin beta-1 OS=Homo sapiens GN=CTNNB1 PE=1 SV=1 - [B4DGU4_HUMAN]	0	1.29	2	1	1	1	774	84.7119	5.92236
High	TLyVGNLSR	1	6	1	C9JTN7	Y3(BP5)	0	0	0.0002524	1.34884	2	1355.68	0.366521	46.1422	0
	Accession	Description	Score	Coverage	# Proteins	# Unique Peptides	# Peptides	# PSMs	# AAs	MW [kDa]	calc. pI
	C9JTN7	Nucleolysin TIA-1 isoform p40 OS=Homo sapiens GN=TIA1 PE=1 SV=1 - [C9JTN7_HUMAN]	0	5.96	6	2	2	2	285	31.6043	8.29443
High	STyESNTK	1	2	1	C9JTN7	Y3(BP5)	0	0	0.002073	1.26478	2	1262.54	-0.0706277	28.8577	0
	Accession	Description	Score	Coverage	# Proteins	# Unique Peptides	# Peptides	# PSMs	# AAs	MW [kDa]	calc. pI
	C9JTN7	Nucleolysin TIA-1 isoform p40 OS=Homo sapiens GN=TIA1 PE=1 SV=1 - [C9JTN7_HUMAN]	0	5.96	6	2	2	2	285	31.6043	8.29443
High	ESyDDVSSFR	1	1	1	Q99848	Y3(BP5)	0	0	0.003579	1.21094	2	1537.63	0.224556	43.6049	0
	Accession	Description	Score	Coverage	# Proteins	# Unique Peptides	# Peptides	# PSMs	# AAs	MW [kDa]	calc. pI
	Q99848	Probable rRNA-processing protein EBP2 OS=Homo sapiens GN=EBNA1BP2 PE=1 SV=2 - [EBP2_HUMAN]	0	3.27	1	1	1	1	306	34.8304	10.0962
High	STyDAEMLR	1	2	1	F5GWN5	Y3(BP5)	0	0	0.0006096	1.18697	2	1418.61	1.99778	43.3374	0
	Accession	Description	Score	Coverage	# Proteins	# Unique Peptides	# Peptides	# PSMs	# AAs	MW [kDa]	calc. pI
	F5GWN5	Phosphatidylinositol 4-phosphate 3-kinase C2 domain-containing subunit beta OS=Homo sapiens GN=PIK3C2B PE=1 SV=1 - [F5GWN5_HUMAN]	0	0.56	2	1	1	1	1606	181.571	7.34229
High	ALyTFEPR	1	1	1	Q92882	Y3(BP5)	0	0	0.001407	1.09726	2	1329.63	0.49286	49.6309	0
	Accession	Description	Score	Coverage	# Proteins	# Unique Peptides	# Peptides	# PSMs	# AAs	MW [kDa]	calc. pI
	Q92882	Osteoclast-stimulating factor 1 OS=Homo sapiens GN=OSTF1 PE=1 SV=2 - [OSTF1_HUMAN]	0	3.74	1	1	1	1	214	23.7719	5.68115
High	GDyPLEAVR	2	1	1	P14618	Y3(BP5)	0	0.001	0.00793	2.4296	2	1352.63	-0.694329	49.2449	0
	Accession	Description	Score	Coverage	# Proteins	# Unique Peptides	# Peptides	# PSMs	# AAs	MW [kDa]	calc. pI
	P14618	Pyruvate kinase PKM OS=Homo sapiens GN=PKM PE=1 SV=4 - [KPYM_HUMAN]	41.7625	34.65	1	15	15	20	531	57.9	7.84033
High	SDyDGIGSR	1	4	1	A0A0D9SFB3	Y3(BP5)	0	0.001	0.004324	2.10833	2	1302.54	0.0679335	38.3116	0
	Accession	Description	Score	Coverage	# Proteins	# Unique Peptides	# Peptides	# PSMs	# AAs	MW [kDa]	calc. pI
	A0A0D9SFB3	ATP-dependent RNA helicase DDX3X OS=Homo sapiens GN=DDX3X PE=1 SV=1 - [A0A0D9SFB3_HUMAN]	16.7754	12.03	4	5	6	7	640	70.7961	7.35693
High	EKyIDQEELNK	1	1	1	P08238	Y3(BP5)	0	0.001	0.005533	1.84704	2	1741.81	2.25811	36.457	1
	Accession	Description	Score	Coverage	# Proteins	# Unique Peptides	# Peptides	# PSMs	# AAs	MW [kDa]	calc. pI
	P08238	Heat shock protein HSP 90-beta OS=Homo sapiens GN=HSP90AB1 PE=1 SV=4 - [HS90B_HUMAN]	91.9137	26.24	1	13	20	45	724	83.2121	5.03369
High	KSyGVENR	1	1	1	Q8NFJ5	Y3(BP5)	0	0.001	0.005891	1.49249	2	1285.6	-0.370837	29.5399	1
	Accession	Description	Score	Coverage	# Proteins	# Unique Peptides	# Peptides	# PSMs	# AAs	MW [kDa]	calc. pI
	Q8NFJ5	Retinoic acid-induced protein 3 OS=Homo sapiens GN=GPRC5A PE=1 SV=2 - [RAI3_HUMAN]	2.77101	5.88	2	2	2	2	357	40.2249	8.14795
High	IVyPTEK	1	1	1	Q14847	Y3(BP5)	0	0.001	0.003831	1.45179	2	1182.59	0.395989	37.9174	0
	Accession	Description	Score	Coverage	# Proteins	# Unique Peptides	# Peptides	# PSMs	# AAs	MW [kDa]	calc. pI
	Q14847	LIM and SH3 domain protein 1 OS=Homo sapiens GN=LASP1 PE=1 SV=2 - [LASP1_HUMAN]	11.1307	25.29	2	7	7	9	261	29.6982	7.04932
High	NIySEELR	1	1	1	P02545	Y3(BP5)	0	0.001	0.009531	1.43509	2	1356.62	-0.442209	43.3939	0
	Accession	Description	Score	Coverage	# Proteins	# Unique Peptides	# Peptides	# PSMs	# AAs	MW [kDa]	calc. pI
	P02545	Prelamin-A/C OS=Homo sapiens GN=LMNA PE=1 SV=1 - [LMNA_HUMAN]	50.5008	34.34	1	22	22	25	664	74.0947	7.02002
High	GGyLQGNVNGR	1	1	1	Q9UPY5	Y3(BP5)	0	0.001	0.01812	1.38174	2	1467.68	0.211224	38.6041	0
	Accession	Description	Score	Coverage	# Proteins	# Unique Peptides	# Peptides	# PSMs	# AAs	MW [kDa]	calc. pI
	Q9UPY5	Cystine/glutamate transporter OS=Homo sapiens GN=SLC7A11 PE=1 SV=1 - [XCT_HUMAN]	0	2.2	1	1	1	1	501	55.3869	9.18799
High	SGyGPSDGPSYGR	1	1	1	O95429	Y3(BP5)	0	0.001	0.02247	1.25005	2	1632.67	-1.06578	37.2561	0
	Accession	Description	Score	Coverage	# Proteins	# Unique Peptides	# Peptides	# PSMs	# AAs	MW [kDa]	calc. pI
	O95429	BAG family molecular chaperone regulator 4 OS=Homo sapiens GN=BAG4 PE=1 SV=1 - [BAG4_HUMAN]	0	2.84	1	1	1	1	457	49.5634	5.12256
High	GSyVSIHSSGFR	1	4	2	K7EPJ3;Q5STU3	Y3(BP5)	0	0.001	0.007548	1.11699	2	1629.75	0.592481	40.0634	0
	Accession	Description	Score	Coverage	# Proteins	# Unique Peptides	# Peptides	# PSMs	# AAs	MW [kDa]	calc. pI
	Q5STU3	Spliceosome RNA helicase DDX39B OS=Homo sapiens GN=DDX39B PE=1 SV=2 - [Q5STU3_HUMAN]	11.5916	12	1	2	4	6	425	48.7938	7.07861
	K7EPJ3	ATP-dependent RNA helicase DDX39A (Fragment) OS=Homo sapiens GN=DDX39A PE=1 SV=1 - [K7EPJ3_HUMAN]	4.74702	17.99	3	1	3	5	189	21.3468	6.04932
High	ANyLEDR	1	1	1	O00186	Y3(BP5)	0	0.001	0.01256	1.08323	2	1213.53	-0.0709691	39.8569	0
	Accession	Description	Score	Coverage	# Proteins	# Unique Peptides	# Peptides	# PSMs	# AAs	MW [kDa]	calc. pI
	O00186	Syntaxin-binding protein 3 OS=Homo sapiens GN=STXBP3 PE=1 SV=2 - [STXB3_HUMAN]	0	3.04	1	2	2	2	592	67.7208	7.79639
High	SPyAGLQLGAAK	1	1	1	Q14134	Y3(BP5)	0	0.001	0.01948	0.956069	2	1508.76	0.801188	46.1931	0
	Accession	Description	Score	Coverage	# Proteins	# Unique Peptides	# Peptides	# PSMs	# AAs	MW [kDa]	calc. pI
	Q14134	Tripartite motif-containing protein 29 OS=Homo sapiens GN=TRIM29 PE=1 SV=2 - [TRI29_HUMAN]	0	5.27	6	3	3	3	588	65.7933	7.15186
High	ASyISSAR	1	1	1	Q3LXA3	Y3(BP5)	0	0.002	0.02827	1.91423	2	1187.55	-4.78247	36.589	0
	Accession	Description	Score	Coverage	# Proteins	# Unique Peptides	# Peptides	# PSMs	# AAs	MW [kDa]	calc. pI
	Q3LXA3	Triokinase/FMN cyclase OS=Homo sapiens GN=TKFC PE=1 SV=2 - [TKFC_HUMAN]	1.91423	1.39	1	1	1	1	575	58.91	7.48877
High	MMyDQR	1	1	1	Q9Y266	Y3(BP5)	0	0.002	0.03102	1.33057	2	1176.46	-0.487118	37.4356	0
	Accession	Description	Score	Coverage	# Proteins	# Unique Peptides	# Peptides	# PSMs	# AAs	MW [kDa]	calc. pI
	Q9Y266	Nuclear migration protein nudC OS=Homo sapiens GN=NUDC PE=1 SV=1 - [NUDC_HUMAN]	0	1.81	1	1	1	1	331	38.2191	5.37646
High	TSyQPSSPGR	1	6	1	Q14134	Y3(BP5)	0	0.002	0.02791	1.18478	2	1412.63	0.726048	32.2583	0
	Accession	Description	Score	Coverage	# Proteins	# Unique Peptides	# Peptides	# PSMs	# AAs	MW [kDa]	calc. pI
	Q14134	Tripartite motif-containing protein 29 OS=Homo sapiens GN=TRIM29 PE=1 SV=2 - [TRI29_HUMAN]	0	5.27	6	3	3	3	588	65.7933	7.15186
High	SPyGGGRPGR	1	1	1	P46781	Y3(BP5)	0	0.004	0.04394	2.21159	3	1336.62	-0.819069	28.3753	0
	Accession	Description	Score	Coverage	# Proteins	# Unique Peptides	# Peptides	# PSMs	# AAs	MW [kDa]	calc. pI
	P46781	40S ribosomal protein S9 OS=Homo sapiens GN=RPS9 PE=1 SV=3 - [RS9_HUMAN]	13.6464	24.23	1	6	6	7	194	22.5776	10.6528
High	DLyDAGVK	1	1	1	P07355	Y3(BP5)	0	0.004	0.04317	1.58341	2	1213.56	-0.182694	43.0844	0
	Accession	Description	Score	Coverage	# Proteins	# Unique Peptides	# Peptides	# PSMs	# AAs	MW [kDa]	calc. pI
	P07355	Annexin A2 OS=Homo sapiens GN=ANXA2 PE=1 SV=2 - [ANXA2_HUMAN]	80.5337	54.28	1	20	20	37	339	38.5798	7.75244
High	IFyDMK	1	2	1	F6RFD5	Y3(BP5)	0	0.004	0.04977	1.5347	2	1149.51	-2.21398	46.6893	0
	Accession	Description	Score	Coverage	# Proteins	# Unique Peptides	# Peptides	# PSMs	# AAs	MW [kDa]	calc. pI
	F6RFD5	Destrin OS=Homo sapiens GN=DSTN PE=1 SV=1 - [F6RFD5_HUMAN]	3.56678	25.93	2	4	4	4	135	15.3869	8.5874
High	SQyHDLQAPDNQQTK	1	1	1	Q9H788	Y3(BP5)	0	0.005	0.0543	1.08339	3	2105.94	0.281339	32.9197	0
	Accession	Description	Score	Coverage	# Proteins	# Unique Peptides	# Peptides	# PSMs	# AAs	MW [kDa]	calc. pI
	Q9H788	SH2 domain-containing protein 4A OS=Homo sapiens GN=SH2D4A PE=1 SV=1 - [SH24A_HUMAN]	0	3.3	1	1	1	1	454	52.6942	8.06006
High	YQyGGLNSGRPVTPPR	1	1	1	P62140	Y3(BP5)	0	0.005	0.05404	0.964955	3	2095.02	0.439445	38.4435	0
	Accession	Description	Score	Coverage	# Proteins	# Unique Peptides	# Peptides	# PSMs	# AAs	MW [kDa]	calc. pI
	P62140	Serine/threonine-protein phosphatase PP1-beta catalytic subunit OS=Homo sapiens GN=PPP1CB PE=1 SV=3 - [PP1B_HUMAN]	5.06246	15.29	4	1	5	7	327	37.1626	6.18896
High	KLyDIDVAK	1	5	1	P62750	Y3(BP5)	0	0.006	0.05503	1.28036	2	1397.71	-0.317001	44.4666	1
	Accession	Description	Score	Coverage	# Proteins	# Unique Peptides	# Peptides	# PSMs	# AAs	MW [kDa]	calc. pI
	P62750	60S ribosomal protein L23a OS=Homo sapiens GN=RPL23A PE=1 SV=1 - [RL23A_HUMAN]	9.51949	28.85	5	6	6	8	156	17.6841	10.4478
High	LFyGVK	1	2	1	A0A0G2JHC2	Y3(BP5)	0	0.009	0.1038	1.51588	2	1059.53	-0.999695	46.7353	0
	Accession	Description	Score	Coverage	# Proteins	# Unique Peptides	# Peptides	# PSMs	# AAs	MW [kDa]	calc. pI
	A0A0G2JHC2	Phostensin OS=Homo sapiens GN=PPP1R18 PE=1 SV=1 - [A0A0G2JHC2_HUMAN]	1.97049	2.61	2	2	2	2	613	68.0006	5.45264
High	AQyQQR	1	1	1	Q14974	Y3(BP5)	0	0.009	0.1095	1.25129	2	1126.51	-1.00018	31.5207	0
	Accession	Description	Score	Coverage	# Proteins	# Unique Peptides	# Peptides	# PSMs	# AAs	MW [kDa]	calc. pI
	Q14974	Importin subunit beta-1 OS=Homo sapiens GN=KPNB1 PE=1 SV=2 - [IMB1_HUMAN]	21.5922	12.33	1	10	10	11	876	97.108	4.77979
High	TAPVQAPPAPVIVTETPEPAMTSGVyRPPGAR	1	4	1	D6R9V8	Y26(BP5)	0	0	0.0003871	1.40714	3	3590.82	0.813224	51.4528	0
	Accession	Description	Score	Coverage	# Proteins	# Unique Peptides	# Peptides	# PSMs	# AAs	MW [kDa]	calc. pI
	D6R9V8	Protein CDV3 homolog OS=Homo sapiens GN=CDV3 PE=1 SV=1 - [D6R9V8_HUMAN]	3.38093	44.23	5	3	3	3	156	17.2984	5.94775
High	EATPVVHETEPESGSQPRPAVLSGyFK	1	2	1	E7EPN9	Y25(BP5)	0	0.001	0.006598	1.82517	4	3245.56	0.366989	44.8309	0
	Accession	Description	Score	Coverage	# Proteins	# Unique Peptides	# Peptides	# PSMs	# AAs	MW [kDa]	calc. pI
	E7EPN9	Protein PRRC2C OS=Homo sapiens GN=PRRC2C PE=1 SV=1 - [E7EPN9_HUMAN]	2.35227	2.27	2	3	3	4	2819	308.589	9.0708
High	GFGDGYNGYGGGPGGGNFGGSPGyGGGR	1	1	1	P22626	Y24(BP5)	0	0	0.0002317	1.89471	2	2828.15	-0.0922746	47.5001	0
	Accession	Description	Score	Coverage	# Proteins	# Unique Peptides	# Peptides	# PSMs	# AAs	MW [kDa]	calc. pI
	P22626	Heterogeneous nuclear ribonucleoproteins A2/B1 OS=Homo sapiens GN=HNRNPA2B1 PE=1 SV=2 - [ROA2_HUMAN]	75.8284	56.37	1	18	19	44	353	37.4067	8.95361
High	VIQPHGGGSNPLEGTQHLQDVPyVMVR	1	1	1	Q14126	Y23(BP5)	0	0.007	0.06687	1.00186	4	3261.59	-0.0462797	48.7102	0
	Accession	Description	Score	Coverage	# Proteins	# Unique Peptides	# Peptides	# PSMs	# AAs	MW [kDa]	calc. pI
	Q14126	Desmoglein-2 OS=Homo sapiens GN=DSG2 PE=1 SV=2 - [DSG2_HUMAN]	2.41242	4.56	1	2	2	2	1118	122.218	5.23682
High	NMGGPYGGGNYGPGGSGGSGGyGGR	3	1	1	P22626	Y22(BP5)	0	0	1.626e-15	5.52117	3	2523.02	-1.0345	40.6447	0
	Accession	Description	Score	Coverage	# Proteins	# Unique Peptides	# Peptides	# PSMs	# AAs	MW [kDa]	calc. pI
	P22626	Heterogeneous nuclear ribonucleoproteins A2/B1 OS=Homo sapiens GN=HNRNPA2B1 PE=1 SV=2 - [ROA2_HUMAN]	75.8284	56.37	1	18	19	44	353	37.4067	8.95361
High	YTPSGQAGAAASESLFVSNHAy	2	2	1	P04075	Y22(BP5)	0	0	9.835e-05	2.54438	3	2561.14	1.81531	52.3638	0
	Accession	Description	Score	Coverage	# Proteins	# Unique Peptides	# Peptides	# PSMs	# AAs	MW [kDa]	calc. pI
	P04075	Fructose-bisphosphate aldolase A OS=Homo sapiens GN=ALDOA PE=1 SV=2 - [ALDOA_HUMAN]	31.7467	59.07	2	16	16	20	364	39.3953	8.08936
High	STGLILDSGATHTTAIPVHDGyVLQQGIVK	1	1	1	O96019	Y22(BP5)	0	0	0.003093	1.82736	4	3424.76	0.189746	51.7054	0
	Accession	Description	Score	Coverage	# Proteins	# Unique Peptides	# Peptides	# PSMs	# AAs	MW [kDa]	calc. pI
	O96019	Actin-like protein 6A OS=Homo sapiens GN=ACTL6A PE=1 SV=1 - [ACL6A_HUMAN]	0	9.32	1	2	2	2	429	47.4303	5.60498
High	KAELLDNEKPAAVVAPITTGyTVK	2	1	1	Q9HB71	Y21(BP5)	0	0	4.043e-08	5.03173	4	2861.51	-0.678977	47.4457	1
	Accession	Description	Score	Coverage	# Proteins	# Unique Peptides	# Peptides	# PSMs	# AAs	MW [kDa]	calc. pI
	Q9HB71	Calcyclin-binding protein OS=Homo sapiens GN=CACYBP PE=1 SV=2 - [CYBP_HUMAN]	14.2732	36.84	1	5	5	6	228	26.1936	8.25049
High	LGHPEALSAGTGSPQPPSFTyAQQR	2	1	1	Q15942	Y21(BP5)	0	0	2.829e-06	2.66693	3	2930.39	-1.11041	43.2487	0
	Accession	Description	Score	Coverage	# Proteins	# Unique Peptides	# Peptides	# PSMs	# AAs	MW [kDa]	calc. pI
	Q15942	Zyxin OS=Homo sapiens GN=ZYX PE=1 SV=1 - [ZYX_HUMAN]	2.66693	4.37	1	1	1	2	572	61.2382	6.66846
High	IDSIPHLNNSTPLVDPSVYGyGVQK	1	1	1	Q96I24	Y21(BP5)	0	0	2.997e-05	1.833	3	3046.5	0.840681	53.9384	0
	Accession	Description	Score	Coverage	# Proteins	# Unique Peptides	# Peptides	# PSMs	# AAs	MW [kDa]	calc. pI
	Q96I24	Far upstream element-binding protein 3 OS=Homo sapiens GN=FUBP3 PE=1 SV=2 - [FUBP3_HUMAN]	4.43304	7.52	1	1	4	4	572	61.6022	8.38232
High	APKPDGPGGGPGGSHMGGNyGDDR	3	2	1	P35637	Y20(BP5)	0	0	2.612e-12	5.65413	4	2586.09	-0.314003	30.1175	0
	Accession	Description	Score	Coverage	# Proteins	# Unique Peptides	# Peptides	# PSMs	# AAs	MW [kDa]	calc. pI
	P35637	RNA-binding protein FUS OS=Homo sapiens GN=FUS PE=1 SV=1 - [FUS_HUMAN]	11.1867	9.89	2	3	3	6	526	53.3938	9.36377
High	IyGEnGSK	1	7	1	A0A0A0MTE2	Y2(BP5); N5(Deamidated)	0	0.005	0.05251	0.905029	2	1201.52	-1.49109	35.5032	0
	Accession	Description	Score	Coverage	# Proteins	# Unique Peptides	# Peptides	# PSMs	# AAs	MW [kDa]	calc. pI
	A0A0A0MTE2	LIM domain only protein 7 OS=Homo sapiens GN=LMO7 PE=1 SV=1 - [A0A0A0MTE2_HUMAN]	2.5026	3.61	11	4	4	5	1385	158.106	6.29053
High	DyDDmSPR	1	1	1	P61978	Y2(BP5); M5(Oxidation)	0	0.001	0.006434	1.76452	2	1347.5	1.12283	33.5675	0
	Accession	Description	Score	Coverage	# Proteins	# Unique Peptides	# Peptides	# PSMs	# AAs	MW [kDa]	calc. pI
	P61978	Heterogeneous nuclear ribonucleoprotein K OS=Homo sapiens GN=HNRNPK PE=1 SV=1 - [HNRPK_HUMAN]	62.1276	37.15	1	15	15	32	463	50.9444	5.5415
High	EyWmDPEGEMKPGR	1	1	1	P53999	Y2(BP5); M4(Oxidation)	0	0.001	0.004619	1.17516	2	2073.85	2.10604	44.1795	0
	Accession	Description	Score	Coverage	# Proteins	# Unique Peptides	# Peptides	# PSMs	# AAs	MW [kDa]	calc. pI
	P53999	Activated RNA polymerase II transcriptional coactivator p15 OS=Homo sapiens GN=SUB1 PE=1 SV=3 - [TCP4_HUMAN]	6.93675	28.35	1	4	4	5	127	14.3864	9.59814
High	SyLSGMPEcK	1	3	1	A0A087WY71	Y2(BP5); C9(Carbamidomethyl)	0	0	0.0002667	1.78806	2	1504.63	-0.132071	42.9972	0
	Accession	Description	Score	Coverage	# Proteins	# Unique Peptides	# Peptides	# PSMs	# AAs	MW [kDa]	calc. pI
	A0A087WY71	AP-2 complex subunit mu OS=Homo sapiens GN=AP2M1 PE=1 SV=1 - [A0A087WY71_HUMAN]	5.84746	6.68	3	3	3	3	434	49.495	9.53955
High	KyEDIcPSTHNMDVPNIK	1	3	1	I3L397	Y2(BP5); C6(Carbamidomethyl)	0	0.001	0.01415	1.29191	3	2494.12	-0.956812	41.1018	1
	Accession	Description	Score	Coverage	# Proteins	# Unique Peptides	# Peptides	# PSMs	# AAs	MW [kDa]	calc. pI
	I3L397	Eukaryotic translation initiation factor 5A (Fragment) OS=Homo sapiens GN=EIF5A PE=1 SV=8 - [I3L397_HUMAN]	9.59565	34.25	3	4	4	6	146	16.0089	4.99561
High	AyHEQLSVAEITNAcFEPANQMVK	1	2	1	P68366	Y2(BP5); C15(Carbamidomethyl)	0	0	1.084e-08	3.58865	3	3083.41	0.325066	53.169	0
	Accession	Description	Score	Coverage	# Proteins	# Unique Peptides	# Peptides	# PSMs	# AAs	MW [kDa]	calc. pI
	P68366	Tubulin alpha-4A chain OS=Homo sapiens GN=TUBA4A PE=1 SV=1 - [TBA4A_HUMAN]	51.0912	33.26	2	4	13	25	448	49.8924	5.05908
High	GyGYGQGAGTLSTDKGESLGIK	2	2	1	E9PP21	Y2(BP5)	0	0	3.229e-16	6.13849	3	2492.18	0.0294597	41.9511	1
	Accession	Description	Score	Coverage	# Proteins	# Unique Peptides	# Peptides	# PSMs	# AAs	MW [kDa]	calc. pI
	E9PP21	Cysteine and glycine-rich protein 1 OS=Homo sapiens GN=CSRP1 PE=1 SV=1 - [E9PP21_HUMAN]	16.8589	29.38	2	4	4	6	160	16.9291	8.90967
High	GyDVIAQAQSGTGK	2	1	1	P60842	Y2(BP5)	0	0	6.279e-07	4.17673	2	1727.8	-3.64928	42.3118	0
	Accession	Description	Score	Coverage	# Proteins	# Unique Peptides	# Peptides	# PSMs	# AAs	MW [kDa]	calc. pI
	P60842	Eukaryotic initiation factor 4A-I OS=Homo sapiens GN=EIF4A1 PE=1 SV=1 - [IF4A1_HUMAN]	40.1608	36.7	1	12	14	20	406	46.1246	5.47803
High	NyQQNYQNSESGEKNEGSESAPEGQAQQR	2	1	1	P67809	Y2(BP5)	0	0	3.829e-08	3.47061	3	3590.51	0.63152	29.4863	1
	Accession	Description	Score	Coverage	# Proteins	# Unique Peptides	# Peptides	# PSMs	# AAs	MW [kDa]	calc. pI
	P67809	Nuclease-sensitive element-binding protein 1 OS=Homo sapiens GN=YBX1 PE=1 SV=3 - [YBOX1_HUMAN]	10.8054	30.25	1	5	5	7	324	35.9027	9.87646
High	FyEQMNGPVAGASR	2	3	1	P29692	Y2(BP5)	0	0	5.841e-07	3.31964	2	1859.82	-1.20897	42.547	0
	Accession	Description	Score	Coverage	# Proteins	# Unique Peptides	# Peptides	# PSMs	# AAs	MW [kDa]	calc. pI
	P29692	Elongation factor 1-delta OS=Homo sapiens GN=EEF1D PE=1 SV=5 - [EF1D_HUMAN]	24.305	35.94	3	8	10	14	281	31.1028	5.0083
High	FyGPQVNNISHTK	3	1	1	O00401	Y2(BP5)	0	0	1.511e-05	3.17678	3	1837.87	-0.45873	39.2721	0
	Accession	Description	Score	Coverage	# Proteins	# Unique Peptides	# Peptides	# PSMs	# AAs	MW [kDa]	calc. pI
	O00401	Neural Wiskott-Aldrich syndrome protein OS=Homo sapiens GN=WASL PE=1 SV=2 - [WASL_HUMAN]	5.62746	4.16	1	2	2	4	505	54.7927	7.92822
High	TyGEPESAGPSR	2	1	1	P50402	Y2(BP5)	0	0	8.873e-05	3.12865	2	1583.68	1.59952	34.1572	0
	Accession	Description	Score	Coverage	# Proteins	# Unique Peptides	# Peptides	# PSMs	# AAs	MW [kDa]	calc. pI
	P50402	Emerin OS=Homo sapiens GN=EMD PE=1 SV=1 - [EMD_HUMAN]	7.66179	17.72	1	4	4	6	254	28.9759	5.50342
High	TyAGGTASATK	2	6	1	D6RBR1	Y2(BP5)	0	0	2.783e-06	3.05249	2	1360.62	0.0628806	29.906	0
	Accession	Description	Score	Coverage	# Proteins	# Unique Peptides	# Peptides	# PSMs	# AAs	MW [kDa]	calc. pI
	D6RBR1	Calpastatin (Fragment) OS=Homo sapiens GN=CAST PE=1 SV=1 - [D6RBR1_HUMAN]	6.71805	7.33	6	1	1	3	150	15.5327	9.70068
High	AyAALAALEK	1	1	1	Q12906	Y2(BP5)	0	0	5.902e-06	3.04933	2	1353.69	0.909213	51.3017	0
	Accession	Description	Score	Coverage	# Proteins	# Unique Peptides	# Peptides	# PSMs	# AAs	MW [kDa]	calc. pI
	Q12906	Interleukin enhancer-binding factor 3 OS=Homo sapiens GN=ILF3 PE=1 SV=3 - [ILF3_HUMAN]	17.9088	10.74	2	10	10	12	894	95.2791	8.76318
High	GyGYGQGAGTLSTDK	1	2	1	E9PP21	Y2(BP5)	0	0	7.286e-07	2.73991	2	1807.8	0.0501139	39.6877	0
	Accession	Description	Score	Coverage	# Proteins	# Unique Peptides	# Peptides	# PSMs	# AAs	MW [kDa]	calc. pI
	E9PP21	Cysteine and glycine-rich protein 1 OS=Homo sapiens GN=CSRP1 PE=1 SV=1 - [E9PP21_HUMAN]	16.8589	29.38	2	4	4	6	160	16.9291	8.90967
High	TySLGSALRPSTSR	1	1	1	P08670	Y2(BP5)	0	0	1.859e-05	2.72318	3	1828.9	-0.258853	42.5678	0
	Accession	Description	Score	Coverage	# Proteins	# Unique Peptides	# Peptides	# PSMs	# AAs	MW [kDa]	calc. pI
	P08670	Vimentin OS=Homo sapiens GN=VIM PE=1 SV=4 - [VIME_HUMAN]	84.0859	59.66	1	27	27	40	466	53.6191	5.12256
High	DyNVTANSK	2	1	1	P00338	Y2(BP5)	0	0	0.001497	2.44227	2	1344.59	-0.436465	35.8892	0
	Accession	Description	Score	Coverage	# Proteins	# Unique Peptides	# Peptides	# PSMs	# AAs	MW [kDa]	calc. pI
	P00338	L-lactate dehydrogenase A chain OS=Homo sapiens GN=LDHA PE=1 SV=2 - [LDHA_HUMAN]	45.5774	31.02	1	10	11	25	332	36.6654	8.26514
High	SyELPDGQVITIGNER	1	2	1	A5A3E0	Y2(BP5)	0	0	5.165e-07	2.40578	2	2124.01	0.435337	56.1865	0
	Accession	Description	Score	Coverage	# Proteins	# Unique Peptides	# Peptides	# PSMs	# AAs	MW [kDa]	calc. pI
	A5A3E0	POTE ankyrin domain family member F OS=Homo sapiens GN=POTEF PE=1 SV=2 - [POTEF_HUMAN]	22.2086	4.65	2	4	4	11	1075	121.367	6.20166
High	QyIISEELISEGK	1	5	1	C9JYY9	Y2(BP5)	0	0	5.369e-05	2.11841	2	1841.9	0.437902	56.0621	0
	Accession	Description	Score	Coverage	# Proteins	# Unique Peptides	# Peptides	# PSMs	# AAs	MW [kDa]	calc. pI
	C9JYY9	ADP-sugar pyrophosphatase (Fragment) OS=Homo sapiens GN=NUDT5 PE=1 SV=8 - [C9JYY9_HUMAN]	3.80318	20.62	5	2	2	2	97	11.2317	7.97217
High	SySVGASGSSSR	1	1	1	F5H669	Y2(BP5)	0	0	8.438e-05	2.03467	2	1477.64	0.481825	33.7051	0
	Accession	Description	Score	Coverage	# Proteins	# Unique Peptides	# Peptides	# PSMs	# AAs	MW [kDa]	calc. pI
	F5H669	Cleavage and polyadenylation-specificity factor subunit 7 (Fragment) OS=Homo sapiens GN=CPSF7 PE=1 SV=1 - [F5H669_HUMAN]	2.03467	3.21	1	1	1	1	374	41.2407	7.02002
High	TyGTTTAPR	1	1	1	Q9C0C2	Y2(BP5)	0	0	0.001016	2.01981	2	1300.6	0.270285	32.8207	0
	Accession	Description	Score	Coverage	# Proteins	# Unique Peptides	# Peptides	# PSMs	# AAs	MW [kDa]	calc. pI
	Q9C0C2	182 kDa tankyrase-1-binding protein OS=Homo sapiens GN=TNKS1BP1 PE=1 SV=4 - [TB182_HUMAN]	9.64875	3.59	1	6	6	6	1729	181.685	4.85596
High	AyGPGIEPTGNMVK	1	3	1	P21333	Y2(BP5)	0	0	1.553e-05	2.00422	2	1766.82	-1.42657	43.1998	0
	Accession	Description	Score	Coverage	# Proteins	# Unique Peptides	# Peptides	# PSMs	# AAs	MW [kDa]	calc. pI
	P21333	Filamin-A OS=Homo sapiens GN=FLNA PE=1 SV=4 - [FLNA_HUMAN]	52.5532	13.86	3	25	27	38	2647	280.564	6.06201
High	GyQPTPAMAK	1	2	1	A0A087WX39	Y2(BP5)	0	0	0.001175	1.98296	2	1396.64	-0.699049	37.0313	0
	Accession	Description	Score	Coverage	# Proteins	# Unique Peptides	# Peptides	# PSMs	# AAs	MW [kDa]	calc. pI
	A0A087WX39	Epidermal growth factor receptor kinase substrate 8-like protein 2 OS=Homo sapiens GN=EPS8L2 PE=1 SV=1 - [A0A087WX39_HUMAN]	3.64866	7.76	2	2	2	2	232	25.4046	8.44092
High	AyTGFSSNSER	1	1	1	O15355	Y2(BP5)	0	0	0.00113	1.91514	2	1551.66	3.35355	38.6185	0
	Accession	Description	Score	Coverage	# Proteins	# Unique Peptides	# Peptides	# PSMs	# AAs	MW [kDa]	calc. pI
	O15355	Protein phosphatase 1G OS=Homo sapiens GN=PPM1G PE=1 SV=1 - [PPM1G_HUMAN]	1.91514	4.03	1	2	2	2	546	59.2347	4.36084
High	SyGLGSEQR	1	1	1	Q9H2P0	Y2(BP5)	0	0	0.001324	1.90033	2	1329.59	0.129188	38.5952	0
	Accession	Description	Score	Coverage	# Proteins	# Unique Peptides	# Peptides	# PSMs	# AAs	MW [kDa]	calc. pI
	Q9H2P0	Activity-dependent neuroprotector homeobox protein OS=Homo sapiens GN=ADNP PE=1 SV=1 - [ADNP_HUMAN]	3.52637	2	1	2	2	2	1102	123.485	7.34229
High	SyQFGIIGNDR	1	1	1	Q9C0C2	Y2(BP5)	0	0	6.944e-05	1.84519	2	1602.74	0.0853825	52.2547	0
	Accession	Description	Score	Coverage	# Proteins	# Unique Peptides	# Peptides	# PSMs	# AAs	MW [kDa]	calc. pI
	Q9C0C2	182 kDa tankyrase-1-binding protein OS=Homo sapiens GN=TNKS1BP1 PE=1 SV=4 - [TB182_HUMAN]	9.64875	3.59	1	6	6	6	1729	181.685	4.85596
High	DySSGGSSR	1	1	1	Q9C0C2	Y2(BP5)	0	0	0.002817	1.70158	2	1248.5	1.31224	29.7552	0
	Accession	Description	Score	Coverage	# Proteins	# Unique Peptides	# Peptides	# PSMs	# AAs	MW [kDa]	calc. pI
	Q9C0C2	182 kDa tankyrase-1-binding protein OS=Homo sapiens GN=TNKS1BP1 PE=1 SV=4 - [TB182_HUMAN]	9.64875	3.59	1	6	6	6	1729	181.685	4.85596
High	SyNPFDDDGEDEGARPAPWR	1	1	1	O95721	Y2(BP5)	0	0	0.002129	1.68207	3	2627.09	1.4314	49.6276	0
	Accession	Description	Score	Coverage	# Proteins	# Unique Peptides	# Peptides	# PSMs	# AAs	MW [kDa]	calc. pI
	O95721	Synaptosomal-associated protein 29 OS=Homo sapiens GN=SNAP29 PE=1 SV=1 - [SNP29_HUMAN]	1.91703	16.28	2	3	3	3	258	28.9526	5.80811
High	TyDETYQR	1	1	1	O14974	Y2(BP5)	0	0	0.0007562	1.65957	2	1408.58	-0.609094	34.294	0
	Accession	Description	Score	Coverage	# Proteins	# Unique Peptides	# Peptides	# PSMs	# AAs	MW [kDa]	calc. pI
	O14974	Protein phosphatase 1 regulatory subunit 12A OS=Homo sapiens GN=PPP1R12A PE=1 SV=1 - [MYPT1_HUMAN]	14.8825	6.99	1	6	6	9	1030	115.211	5.40186
High	VyQETSEMR	1	1	1	F5H0Y3	Y2(BP5)	0	0	0.0006507	1.53367	2	1475.63	0.282619	35.6534	0
	Accession	Description	Score	Coverage	# Proteins	# Unique Peptides	# Peptides	# PSMs	# AAs	MW [kDa]	calc. pI
	F5H0Y3	Myeloid leukemia factor 2 (Fragment) OS=Homo sapiens GN=MLF2 PE=1 SV=8 - [F5H0Y3_HUMAN]	0	3.91	1	1	1	1	230	24.7147	10.2866
High	VyENVGLMQQQK	1	1	1	Q06124	Y2(BP5)	0	0	5.516e-05	1.52949	2	1769.83	-0.46742	43.0404	0
	Accession	Description	Score	Coverage	# Proteins	# Unique Peptides	# Peptides	# PSMs	# AAs	MW [kDa]	calc. pI
	Q06124	Tyrosine-protein phosphatase non-receptor type 11 OS=Homo sapiens GN=PTPN11 PE=1 SV=2 - [PTN11_HUMAN]	0	2.01	1	1	1	1	597	68.3933	7.29834
High	IyEPLDVK	1	1	1	P47712	Y2(BP5)	0	0	0.002561	1.44093	2	1309.65	0.461843	47.0232	0
	Accession	Description	Score	Coverage	# Proteins	# Unique Peptides	# Peptides	# PSMs	# AAs	MW [kDa]	calc. pI
	P47712	Cytosolic phospholipase A2 OS=Homo sapiens GN=PLA2G4A PE=1 SV=2 - [PA24A_HUMAN]	3.72736	4.14	1	4	4	4	749	85.1842	5.37646
High	AySSFGGGR	1	1	1	Q15056	Y2(BP5)	0	0	0.001233	1.42174	2	1234.53	-0.64181	38.4593	0
	Accession	Description	Score	Coverage	# Proteins	# Unique Peptides	# Peptides	# PSMs	# AAs	MW [kDa]	calc. pI
	Q15056	Eukaryotic translation initiation factor 4H OS=Homo sapiens GN=EIF4H PE=1 SV=5 - [IF4H_HUMAN]	0	3.63	1	1	1	1	248	27.3684	7.2251
High	LyDIDVAK	1	5	1	P62750	Y2(BP5)	0	0	0.001812	1.28926	2	1269.62	-0.157243	50.0077	0
	Accession	Description	Score	Coverage	# Proteins	# Unique Peptides	# Peptides	# PSMs	# AAs	MW [kDa]	calc. pI
	P62750	60S ribosomal protein L23a OS=Homo sapiens GN=RPL23A PE=1 SV=1 - [RL23A_HUMAN]	9.51949	28.85	5	6	6	8	156	17.6841	10.4478
High	DySTVSASPTALSTLK	1	1	1	Q12774	Y2(BP5)	0	0	0.001813	1.25224	2	1973.95	1.13894	49.4801	0
	Accession	Description	Score	Coverage	# Proteins	# Unique Peptides	# Peptides	# PSMs	# AAs	MW [kDa]	calc. pI
	Q12774	Rho guanine nucleotide exchange factor 5 OS=Homo sapiens GN=ARHGEF5 PE=1 SV=3 - [ARHG5_HUMAN]	0	1	1	1	1	1	1597	176.69	5.52881
High	LyANMFER	1	1	1	Q02790	Y2(BP5)	0	0	0.001775	1.14028	2	1376.61	-0.993488	51.0498	0
	Accession	Description	Score	Coverage	# Proteins	# Unique Peptides	# Peptides	# PSMs	# AAs	MW [kDa]	calc. pI
	Q02790	Peptidyl-prolyl cis-trans isomerase FKBP4 OS=Homo sapiens GN=FKBP4 PE=1 SV=3 - [FKBP4_HUMAN]	3.89633	5.88	1	3	3	3	459	51.7721	5.42725
High	AyTNFDAER	1	1	1	P07355	Y2(BP5)	0	0.001	0.009582	2.54539	2	1419.6	1.01619	40.7689	0
	Accession	Description	Score	Coverage	# Proteins	# Unique Peptides	# Peptides	# PSMs	# AAs	MW [kDa]	calc. pI
	P07355	Annexin A2 OS=Homo sapiens GN=ANXA2 PE=1 SV=2 - [ANXA2_HUMAN]	80.5337	54.28	1	20	20	37	339	38.5798	7.75244
High	NyVTPVNR	3	1	1	P62993	Y2(BP5)	0	0.001	0.007626	2.37944	2	1295.62	-0.256807	41.031	0
	Accession	Description	Score	Coverage	# Proteins	# Unique Peptides	# Peptides	# PSMs	# AAs	MW [kDa]	calc. pI
	P62993	Growth factor receptor-bound protein 2 OS=Homo sapiens GN=GRB2 PE=1 SV=1 - [GRB2_HUMAN]	64.7925	41.91	1	16	16	35	482	54.019	5.66846
High	SyVTTSTR	1	1	1	P08670	Y2(BP5)	0	0.001	0.01712	2.19137	2	1247.57	-0.639986	34.3625	0
	Accession	Description	Score	Coverage	# Proteins	# Unique Peptides	# Peptides	# PSMs	# AAs	MW [kDa]	calc. pI
	P08670	Vimentin OS=Homo sapiens GN=VIM PE=1 SV=4 - [VIME_HUMAN]	84.0859	59.66	1	27	27	40	466	53.6191	5.12256
High	GyADSPSK	1	1	1	Q01518	Y2(BP5)	0	0.001	0.02264	2.1333	2	1157.49	0.00895146	31.0698	0
	Accession	Description	Score	Coverage	# Proteins	# Unique Peptides	# Peptides	# PSMs	# AAs	MW [kDa]	calc. pI
	Q01518	Adenylyl cyclase-associated protein 1 OS=Homo sapiens GN=CAP1 PE=1 SV=5 - [CAP1_HUMAN]	7.52948	11.79	1	6	6	6	475	51.8687	8.06006
High	GyVPATIK	1	2	1	P42226	Y2(BP5)	0	0.001	0.02191	2.0752	2	1181.6	1.12051	41.4257	0
	Accession	Description	Score	Coverage	# Proteins	# Unique Peptides	# Peptides	# PSMs	# AAs	MW [kDa]	calc. pI
	P42226	Signal transducer and activator of transcription 6 OS=Homo sapiens GN=STAT6 PE=1 SV=1 - [STAT6_HUMAN]	2.0752	1.89	2	2	2	2	847	94.0752	6.22705
High	TyMDVMR	1	1	1	O75533	Y2(BP5)	0	0.001	0.005632	1.9922	2	1248.52	1.37873	45.5862	0
	Accession	Description	Score	Coverage	# Proteins	# Unique Peptides	# Peptides	# PSMs	# AAs	MW [kDa]	calc. pI
	O75533	Splicing factor 3B subunit 1 OS=Homo sapiens GN=SF3B1 PE=1 SV=3 - [SF3B1_HUMAN]	10.9992	3.6	1	5	5	6	1304	145.738	7.09326
High	KyEEVAR	1	2	2	P67936;A0A087WWU8	Y2(BP5)	0	0.001	0.02696	1.76933	2	1227.58	-0.20059	32.2828	1
	Accession	Description	Score	Coverage	# Proteins	# Unique Peptides	# Peptides	# PSMs	# AAs	MW [kDa]	calc. pI
	A0A087WWU8	Tropomyosin alpha-3 chain OS=Homo sapiens GN=TPM3 PE=1 SV=1 - [A0A087WWU8_HUMAN]	8.84957	20.7	1	2	5	5	227	26.4044	4.77979
	P67936	Tropomyosin alpha-4 chain OS=Homo sapiens GN=TPM4 PE=1 SV=3 - [TPM4_HUMAN]	6.37896	18.95	1	2	5	5	248	28.5045	4.69092
High	LyEQLSGK	1	1	1	P30086	Y2(BP5)	0	0.001	0.01738	1.50907	2	1270.61	-0.541992	40.3386	0
	Accession	Description	Score	Coverage	# Proteins	# Unique Peptides	# Peptides	# PSMs	# AAs	MW [kDa]	calc. pI
	P30086	Phosphatidylethanolamine-binding protein 1 OS=Homo sapiens GN=PEBP1 PE=1 SV=3 - [PEBP1_HUMAN]	7.12498	22.46	1	3	3	4	187	21.0437	7.53271
High	EyQELMNVK	1	1	1	Q8IWY7	Y2(BP5)	0	0.001	0.004525	1.35932	2	1486.67	-0.542129	45.2673	0
	Accession	Description	Score	Coverage	# Proteins	# Unique Peptides	# Peptides	# PSMs	# AAs	MW [kDa]	calc. pI
	Q8IWY7	Tau-tubulin kinase OS=Homo sapiens GN=TTBK2 PE=1 SV=1 - [Q8IWY7_HUMAN]	1.83531	0.55	1	1	1	3	1649	182.353	7.02002
High	NyYEQWGK	1	1	1	P22626	Y2(BP5)	0	0.001	0.01473	1.25803	2	1420.6	-1.63594	43.6193	0
	Accession	Description	Score	Coverage	# Proteins	# Unique Peptides	# Peptides	# PSMs	# AAs	MW [kDa]	calc. pI
	P22626	Heterogeneous nuclear ribonucleoproteins A2/B1 OS=Homo sapiens GN=HNRNPA2B1 PE=1 SV=2 - [ROA2_HUMAN]	75.8284	56.37	1	18	19	44	353	37.4067	8.95361
High	SySFIAR	1	2	1	Q8IWX8	Y2(BP5)	0	0.001	0.009983	1.20377	2	1176.55	-0.160352	47.071	0
	Accession	Description	Score	Coverage	# Proteins	# Unique Peptides	# Peptides	# PSMs	# AAs	MW [kDa]	calc. pI
	Q8IWX8	Calcium homeostasis endoplasmic reticulum protein OS=Homo sapiens GN=CHERP PE=1 SV=3 - [CHERP_HUMAN]	0	0.76	2	1	1	1	916	103.637	9.0415
High	GyDKVDR	1	1	1	O60828	Y2(BP5)	0	0.001	0.01609	1.15338	3	1185.54	-0.310233	28.6832	1
	Accession	Description	Score	Coverage	# Proteins	# Unique Peptides	# Peptides	# PSMs	# AAs	MW [kDa]	calc. pI
	O60828	Polyglutamine-binding protein 1 OS=Homo sapiens GN=PQBP1 PE=1 SV=1 - [PQBP1_HUMAN]	5.04267	12.08	2	2	2	4	265	30.454	6.32861
High	DyDDMSPR	2	1	1	P61978	Y2(BP5)	0	0.001	0.007704	1.09173	2	1331.5	0.159367	43.0913	0
	Accession	Description	Score	Coverage	# Proteins	# Unique Peptides	# Peptides	# PSMs	# AAs	MW [kDa]	calc. pI
	P61978	Heterogeneous nuclear ribonucleoprotein K OS=Homo sapiens GN=HNRNPK PE=1 SV=1 - [HNRPK_HUMAN]	62.1276	37.15	1	15	15	32	463	50.9444	5.5415
High	IyEDGDDDMKR	1	1	1	Q9HB71	Y2(BP5)	0	0.001	0.02306	0.728272	3	1689.69	-0.832381	33.603	1
	Accession	Description	Score	Coverage	# Proteins	# Unique Peptides	# Peptides	# PSMs	# AAs	MW [kDa]	calc. pI
	Q9HB71	Calcyclin-binding protein OS=Homo sapiens GN=CACYBP PE=1 SV=2 - [CYBP_HUMAN]	14.2732	36.84	1	5	5	6	228	26.1936	8.25049
High	IyGENGSK	1	7	1	A0A0A0MTE2	Y2(BP5)	0	0.001	0.01061	0.716754	2	1200.53	-0.571189	33.6019	0
	Accession	Description	Score	Coverage	# Proteins	# Unique Peptides	# Peptides	# PSMs	# AAs	MW [kDa]	calc. pI
	A0A0A0MTE2	LIM domain only protein 7 OS=Homo sapiens GN=LMO7 PE=1 SV=1 - [A0A0A0MTE2_HUMAN]	2.5026	3.61	11	4	4	5	1385	158.106	6.29053
High	GyDVDFPR	1	2	1	O94808	Y2(BP5)	0	0.002	0.0276	1.78425	2	1301.56	-0.39363	47.6947	0
	Accession	Description	Score	Coverage	# Proteins	# Unique Peptides	# Peptides	# PSMs	# AAs	MW [kDa]	calc. pI
	O94808	Glutamine--fructose-6-phosphate aminotransferase [isomerizing] 2 OS=Homo sapiens GN=GFPT2 PE=1 SV=3 - [GFPT2_HUMAN]	1.78425	1.17	2	1	1	1	682	76.8818	7.37158
High	DySSGFGGK	1	1	1	Q14247	Y2(BP5)	0	0.002	0.03587	1.53049	2	1250.51	-0.4683	40.9244	0
	Accession	Description	Score	Coverage	# Proteins	# Unique Peptides	# Peptides	# PSMs	# AAs	MW [kDa]	calc. pI
	Q14247	Src substrate cortactin OS=Homo sapiens GN=CTTN PE=1 SV=2 - [SRC8_HUMAN]	17.6889	27.64	1	12	12	16	550	61.5485	5.40186
High	DyLIDGSR	1	1	1	P18206	Y2(BP5)	0	0.003	0.0406	1.19262	2	1271.57	-0.931634	46.215	0
	Accession	Description	Score	Coverage	# Proteins	# Unique Peptides	# Peptides	# PSMs	# AAs	MW [kDa]	calc. pI
	P18206	Vinculin OS=Homo sapiens GN=VCL PE=1 SV=4 - [VINC_HUMAN]	15.2395	10.14	1	11	11	14	1134	123.722	5.65576
High	EyQDLLNVK	1	1	1	P08670	Y2(BP5)	0	0.003	0.03932	0.997875	2	1454.7	1.2316	49.6896	0
	Accession	Description	Score	Coverage	# Proteins	# Unique Peptides	# Peptides	# PSMs	# AAs	MW [kDa]	calc. pI
	P08670	Vimentin OS=Homo sapiens GN=VIM PE=1 SV=4 - [VIME_HUMAN]	84.0859	59.66	1	27	27	40	466	53.6191	5.12256
High	SyLPQTVR	1	1	1	P40189	Y2(BP5)	0	0.005	0.05087	1.59479	2	1296.64	-2.24462	41.6565	0
	Accession	Description	Score	Coverage	# Proteins	# Unique Peptides	# Peptides	# PSMs	# AAs	MW [kDa]	calc. pI
	P40189	Interleukin-6 receptor subunit beta OS=Homo sapiens GN=IL6ST PE=1 SV=2 - [IL6RB_HUMAN]	0	0.87	1	1	1	1	918	103.471	5.94775
High	LyEEDDLDRLEQMEDSEGTVR	1	2	1	H0YFE4	Y2(BP5)	0	0.005	0.05406	1.26563	3	2875.25	3.56242	52.7403	1
	Accession	Description	Score	Coverage	# Proteins	# Unique Peptides	# Peptides	# PSMs	# AAs	MW [kDa]	calc. pI
	H0YFE4	Liprin-beta-1 (Fragment) OS=Homo sapiens GN=PPFIBP1 PE=1 SV=1 - [H0YFE4_HUMAN]	0	8.68	2	1	1	1	242	27.3346	5.84619
High	MySYPAR	1	5	1	G3V576	Y2(BP5)	0	0.006	0.06126	1.84739	2	1220.52	-1.17447	39.1993	0
	Accession	Description	Score	Coverage	# Proteins	# Unique Peptides	# Peptides	# PSMs	# AAs	MW [kDa]	calc. pI
	G3V576	Heterogeneous nuclear ribonucleoproteins C1/C2 OS=Homo sapiens GN=HNRNPC PE=1 SV=1 - [G3V576_HUMAN]	15.3103	35.93	5	7	8	12	231	25.2411	9.81787
High	SySDPPLK	1	1	1	P52597	Y2(BP5)	0	0.006	0.06037	1.55073	2	1239.57	-0.0924826	38.3861	0
	Accession	Description	Score	Coverage	# Proteins	# Unique Peptides	# Peptides	# PSMs	# AAs	MW [kDa]	calc. pI
	P52597	Heterogeneous nuclear ribonucleoprotein F OS=Homo sapiens GN=HNRNPF PE=1 SV=3 - [HNRPF_HUMAN]	7.89134	14.22	1	3	5	6	415	45.6429	5.57959
High	GyNVNDEK	1	1	1	P80723	Y2(BP5)	0	0.007	0.06481	2.73522	2	1271.53	-2.16943	32.8509	0
	Accession	Description	Score	Coverage	# Proteins	# Unique Peptides	# Peptides	# PSMs	# AAs	MW [kDa]	calc. pI
	P80723	Brain acid soluble protein 1 OS=Homo sapiens GN=BASP1 PE=1 SV=2 - [BASP1_HUMAN]	18.2333	41.85	1	7	7	11	227	22.68	4.62744
High	DyGNSPLHR	1	1	1	A0A0U1RRM4	Y2(BP5)	0	0.007	0.07008	0.925961	2	1391.62	0.807549	35.6637	0
	Accession	Description	Score	Coverage	# Proteins	# Unique Peptides	# Peptides	# PSMs	# AAs	MW [kDa]	calc. pI
	A0A0U1RRM4	Polypyrimidine tract-binding protein 1 OS=Homo sapiens GN=PTBP1 PE=1 SV=1 - [A0A0U1RRM4_HUMAN]	6.17474	8.67	1	5	5	7	588	62.4253	9.1001
High	DySGYQR	1	2	1	G3V153	Y2(BP5)	0	0.008	0.08377	1.21764	2	1221.5	0.886213	34.9911	0
	Accession	Description	Score	Coverage	# Proteins	# Unique Peptides	# Peptides	# PSMs	# AAs	MW [kDa]	calc. pI
	G3V153	Caprin-1 OS=Homo sapiens GN=CAPRIN1 PE=1 SV=1 - [G3V153_HUMAN]	0	4.62	3	3	3	3	628	70.31	5.021
High	SSGSPYGGGYGSGGGSGGyGSR	1	1	1	P51991	Y19(BP5)	0	0	1.248e-11	3.93158	2	2243.9	-0.39445	36.7985	0
	Accession	Description	Score	Coverage	# Proteins	# Unique Peptides	# Peptides	# PSMs	# AAs	MW [kDa]	calc. pI
	P51991	Heterogeneous nuclear ribonucleoprotein A3 OS=Homo sapiens GN=HNRNPA3 PE=1 SV=2 - [ROA3_HUMAN]	15.6204	24.07	1	6	7	9	378	39.5706	9.01221
High	GPVSGTEPEPVYSMEAADyR	2	1	1	Q14247	Y19(BP5)	0	0	1.299e-06	2.64191	2	2488.07	-2.25037	48.5671	0
	Accession	Description	Score	Coverage	# Proteins	# Unique Peptides	# Peptides	# PSMs	# AAs	MW [kDa]	calc. pI
	Q14247	Src substrate cortactin OS=Homo sapiens GN=CTTN PE=1 SV=2 - [SRC8_HUMAN]	17.6889	27.64	1	12	12	16	550	61.5485	5.40186
High	FLENGSQEDLLHGNPGSTyLASNSTSAPNWK	1	2	1	Q7Z2W4	Y19(BP5)	0	0	0.002663	1.99159	3	3667.67	-1.24097	52.0911	0
	Accession	Description	Score	Coverage	# Proteins	# Unique Peptides	# Peptides	# PSMs	# AAs	MW [kDa]	calc. pI
	Q7Z2W4	Zinc finger CCCH-type antiviral protein 1 OS=Homo sapiens GN=ZC3HAV1 PE=1 SV=3 - [ZCCHV_HUMAN]	1.61003	7.1	2	4	4	4	902	101.367	8.39697
High	AAFDDAIAELDTLSEESyK	1	1	1	K7EM20	Y18(BP5)	0	0	8.082e-06	2.79971	3	2421.08	-0.972812	64.6229	0
	Accession	Description	Score	Coverage	# Proteins	# Unique Peptides	# Peptides	# PSMs	# AAs	MW [kDa]	calc. pI
	K7EM20	14-3-3 protein epsilon (Fragment) OS=Homo sapiens GN=YWHAE PE=1 SV=1 - [K7EM20_HUMAN]	12.4458	34.78	1	2	3	5	115	12.8613	4.58936
High	TAFDEAIAELDTLSEESyK	1	2	2	B0AZS6;E7EX29	Y18(BP5)	0	0.002	0.03173	1.61305	2	2465.1	-3.18887	65.5382	0
	Accession	Description	Score	Coverage	# Proteins	# Unique Peptides	# Peptides	# PSMs	# AAs	MW [kDa]	calc. pI
	E7EX29	14-3-3 protein zeta/delta (Fragment) OS=Homo sapiens GN=YWHAZ PE=1 SV=1 - [E7EX29_HUMAN]	37.0193	48.78	1	2	12	20	246	28.019	4.91943
	B0AZS6	14-3-3 protein zeta/delta OS=Homo sapiens GN=YWHAZ PE=1 SV=1 - [B0AZS6_HUMAN]	28.8733	59.52	1	1	9	16	168	19.0604	4.56396
High	TGADTTAAGPLFQQRPyPSPGAVLR	1	2	1	O60828	Y17(BP5)	0	0	0.001182	2.75062	3	2904.45	0.620049	51.6198	0
	Accession	Description	Score	Coverage	# Proteins	# Unique Peptides	# Peptides	# PSMs	# AAs	MW [kDa]	calc. pI
	O60828	Polyglutamine-binding protein 1 OS=Homo sapiens GN=PQBP1 PE=1 SV=1 - [PQBP1_HUMAN]	5.04267	12.08	2	2	2	4	265	30.454	6.32861
High	SQPSPQAGLAGPGPAGySTARPTIPPR	1	5	1	H7BZC2	Y17(BP5)	0	0	6.407e-06	2.53063	3	2964.47	-1.47919	41.3028	0
	Accession	Description	Score	Coverage	# Proteins	# Unique Peptides	# Peptides	# PSMs	# AAs	MW [kDa]	calc. pI
	H7BZC2	Synaptojanin-1 (Fragment) OS=Homo sapiens GN=SYNJ1 PE=1 SV=1 - [H7BZC2_HUMAN]	2.53063	14.44	5	1	1	1	187	19.2799	11.4731
High	IITITGTQDQIQNAQyLLQNSVK	2	1	1	P61978	Y16(BP5)	0	0	7.097e-07	3.93053	3	2922.5	-1.84346	61.6743	0
	Accession	Description	Score	Coverage	# Proteins	# Unique Peptides	# Peptides	# PSMs	# AAs	MW [kDa]	calc. pI
	P61978	Heterogeneous nuclear ribonucleoprotein K OS=Homo sapiens GN=HNRNPK PE=1 SV=1 - [HNRPK_HUMAN]	62.1276	37.15	1	15	15	32	463	50.9444	5.5415
High	IHNAENIQPGEQKYEyK	2	8	1	C9J6B6	Y16(BP5)	0	0	0.0002681	1.34758	3	2394.12	-0.803263	32.3659	1
	Accession	Description	Score	Coverage	# Proteins	# Unique Peptides	# Peptides	# PSMs	# AAs	MW [kDa]	calc. pI
	C9J6B6	Eukaryotic translation initiation factor 4 gamma 1 (Fragment) OS=Homo sapiens GN=EIF4G1 PE=1 SV=1 - [C9J6B6_HUMAN]	0	4.76	8	2	2	3	757	82.4436	4.83057
High	LSAQAQVAEDILDKyR	1	2	1	F8W9S7	Y15(BP5)	0	0	4.275e-10	3.78999	3	2153.07	-1.1135	54.8293	1
	Accession	Description	Score	Coverage	# Proteins	# Unique Peptides	# Peptides	# PSMs	# AAs	MW [kDa]	calc. pI
	F8W9S7	GTPase-activating protein and VPS9 domain-containing protein 1 OS=Homo sapiens GN=GAPVD1 PE=1 SV=1 - [F8W9S7_HUMAN]	3.78999	1.98	2	2	2	2	1412	157.365	5.18604
High	TGPLPPGPPPEIVIyQELR	2	1	1	F2Z3J9	Y15(BP5)	0	0	1.306e-07	3.60992	3	2406.25	-1.46354	61.639	0
	Accession	Description	Score	Coverage	# Proteins	# Unique Peptides	# Peptides	# PSMs	# AAs	MW [kDa]	calc. pI
	F2Z3J9	Prostaglandin reductase 1 (Fragment) OS=Homo sapiens GN=PTGR1 PE=1 SV=2 - [F2Z3J9_HUMAN]	5.29023	16.1	1	1	1	2	118	13.4359	5.5542
High	NASTFEDVTQVSSAyQK	1	1	1	Q14247	Y15(BP5)	0	0	4.842e-07	2.6668	2	2207.99	0.147427	47.6593	0
	Accession	Description	Score	Coverage	# Proteins	# Unique Peptides	# Peptides	# PSMs	# AAs	MW [kDa]	calc. pI
	Q14247	Src substrate cortactin OS=Homo sapiens GN=CTTN PE=1 SV=2 - [SRC8_HUMAN]	17.6889	27.64	1	12	12	16	550	61.5485	5.40186
High	GLGTDEDAIISVLAyR	1	3	1	Q6P452	Y15(BP5)	0	0	3.414e-07	2.63149	2	2026	0.588411	63.961	0
	Accession	Description	Score	Coverage	# Proteins	# Unique Peptides	# Peptides	# PSMs	# AAs	MW [kDa]	calc. pI
	Q6P452	Annexin OS=Homo sapiens GN=ANXA4 PE=1 SV=1 - [Q6P452_HUMAN]	2.63149	9.36	3	2	2	2	299	33.5309	5.85889
High	TGPSGQSLAPPPPPyR	1	1	1	Q8TF74	Y15(BP5)	0	0	0.000113	2.41217	2	1954.95	0.434199	41.8616	0
	Accession	Description	Score	Coverage	# Proteins	# Unique Peptides	# Peptides	# PSMs	# AAs	MW [kDa]	calc. pI
	Q8TF74	WAS/WASL-interacting protein family member 2 OS=Homo sapiens GN=WIPF2 PE=1 SV=1 - [WIPF2_HUMAN]	15.8986	9.55	1	3	3	6	440	46.2602	10.9312
High	TPQPPAEEPPHPLTySQLPR	1	1	1	Q8WXE0	Y15(BP5)	0	0	0.0007387	1.72553	3	2588.27	2.23899	42.7155	0
	Accession	Description	Score	Coverage	# Proteins	# Unique Peptides	# Peptides	# PSMs	# AAs	MW [kDa]	calc. pI
	Q8WXE0	Caskin-2 OS=Homo sapiens GN=CASKIN2 PE=1 SV=2 - [CSKI2_HUMAN]	0	1.66	1	1	1	1	1202	126.705	7.09326
High	NLAEDASSTEAAGGyK	1	1	1	O15085	Y15(BP5)	0	0	2.275e-05	1.56063	2	1916.84	2.1841	39.6348	0
	Accession	Description	Score	Coverage	# Proteins	# Unique Peptides	# Peptides	# PSMs	# AAs	MW [kDa]	calc. pI
	O15085	Rho guanine nucleotide exchange factor 11 OS=Homo sapiens GN=ARHGEF11 PE=1 SV=1 - [ARHGB_HUMAN]	0	1.05	1	1	1	1	1522	167.601	5.50342
High	DNLAQQSFNMEQANyTIQSLK	1	1	1	Q9NZZ3	Y15(BP5)	0	0.002	0.02874	1.13735	3	2776.27	-1.34045	58.7776	0
	Accession	Description	Score	Coverage	# Proteins	# Unique Peptides	# Peptides	# PSMs	# AAs	MW [kDa]	calc. pI
	Q9NZZ3	Charged multivesicular body protein 5 OS=Homo sapiens GN=CHMP5 PE=1 SV=1 - [CHMP5_HUMAN]	0	9.59	1	1	1	6	219	24.5554	4.83057
High	ALLEAGALPNAPNSyGR	1	3	1	J3QRG6	Y15(BP5)	0	0.007	0.06976	0.870637	2	2047.01	1.43027	49.0401	0
	Accession	Description	Score	Coverage	# Proteins	# Unique Peptides	# Peptides	# PSMs	# AAs	MW [kDa]	calc. pI
	J3QRG6	Cyclin-dependent kinase inhibitor 2A OS=Homo sapiens GN=CDKN2A PE=1 SV=1 - [J3QRG6_HUMAN]	0	21.01	6	2	2	2	138	14.9587	6.39209
High	ATAPVPTVGEGYGyGHESELSqASAAAR	2	2	1	E9PB51	Y14(BP5); Q22(Deamidated)	0	0.002	0.0285	1.71704	3	3110.43	5.10304	45.409	0
	Accession	Description	Score	Coverage	# Proteins	# Unique Peptides	# Peptides	# PSMs	# AAs	MW [kDa]	calc. pI
	E9PB51	RNA-binding protein 4 (Fragment) OS=Homo sapiens GN=RBM4 PE=1 SV=1 - [E9PB51_HUMAN]	2.21192	18.33	2	3	3	5	240	26.2701	7.54736
High	LSELGFADAEFMDyKDDDDKPLInMEAIAK	2	1	1	P62993	Y14(BP5); N24(Deamidated)	0	0	3e-09	3.85335	4	3738.71	4.1597	61.2691	1
	Accession	Description	Score	Coverage	# Proteins	# Unique Peptides	# Peptides	# PSMs	# AAs	MW [kDa]	calc. pI
	P62993	Growth factor receptor-bound protein 2 OS=Homo sapiens GN=GRB2 PE=1 SV=1 - [GRB2_HUMAN]	64.7925	41.91	1	16	16	35	482	54.019	5.66846
High	IGGDAGTSLNSNDyGYGGQK	3	2	1	Q96AE4	Y14(BP5)	0	0	2.44e-10	4.75878	2	2307	-0.517291	41.2772	0
	Accession	Description	Score	Coverage	# Proteins	# Unique Peptides	# Peptides	# PSMs	# AAs	MW [kDa]	calc. pI
	Q96AE4	Far upstream element-binding protein 1 OS=Homo sapiens GN=FUBP1 PE=1 SV=3 - [FUBP1_HUMAN]	17.4499	16.3	2	6	11	14	644	67.5185	7.60596
High	LSLEGDHSTPPSAyGSVK	3	1	1	P07355	Y14(BP5)	0	0	4.181e-10	4.39405	3	2178.02	0.305853	40.9355	0
	Accession	Description	Score	Coverage	# Proteins	# Unique Peptides	# Peptides	# PSMs	# AAs	MW [kDa]	calc. pI
	P07355	Annexin A2 OS=Homo sapiens GN=ANXA2 PE=1 SV=2 - [ANXA2_HUMAN]	80.5337	54.28	1	20	20	37	339	38.5798	7.75244
High	GISEETTTGVHNLyK	2	1	1	P23526	Y14(BP5)	0	0	4.258e-08	3.86713	3	1981.93	0.01359	40.9463	0
	Accession	Description	Score	Coverage	# Proteins	# Unique Peptides	# Peptides	# PSMs	# AAs	MW [kDa]	calc. pI
	P23526	Adenosylhomocysteinase OS=Homo sapiens GN=AHCY PE=1 SV=4 - [SAHH_HUMAN]	11.6581	10.42	1	4	4	5	432	47.6852	6.34131
High	LSELGFADAEFMDyKDDDDKPLINMEAIAK	1	1	1	P62993	Y14(BP5)	0	0	2.611e-08	3.4039	3	3737.7	-1.0428	61.2956	1
	Accession	Description	Score	Coverage	# Proteins	# Unique Peptides	# Peptides	# PSMs	# AAs	MW [kDa]	calc. pI
	P62993	Growth factor receptor-bound protein 2 OS=Homo sapiens GN=GRB2 PE=1 SV=1 - [GRB2_HUMAN]	64.7925	41.91	1	16	16	35	482	54.019	5.66846
High	NQGGYGGSSSSSSyGSGR	3	2	1	F8W6I7	Y14(BP5)	0	0	8.224e-12	2.85173	2	2027.82	0.133037	31.7555	0
	Accession	Description	Score	Coverage	# Proteins	# Unique Peptides	# Peptides	# PSMs	# AAs	MW [kDa]	calc. pI
	F8W6I7	Heterogeneous nuclear ribonucleoprotein A1 OS=Homo sapiens GN=HNRNPA1 PE=1 SV=2 - [F8W6I7_HUMAN]	25.5855	28.99	2	6	7	15	307	33.1348	9.12939
High	ATAPVPTVGEGYGyGHESELSQASAAAR	1	2	1	E9PB51	Y14(BP5)	0	0	4.464e-06	2.21192	3	3109.44	1.10267	42.2574	0
	Accession	Description	Score	Coverage	# Proteins	# Unique Peptides	# Peptides	# PSMs	# AAs	MW [kDa]	calc. pI
	E9PB51	RNA-binding protein 4 (Fragment) OS=Homo sapiens GN=RBM4 PE=1 SV=1 - [E9PB51_HUMAN]	2.21192	18.33	2	3	3	5	240	26.2701	7.54736
High	IDSPGFKPASQQVyR	1	1	1	A0A087X0K9	Y14(BP5)	0	0	4.975e-06	2.18746	3	2025.98	-0.491755	39.5373	0
	Accession	Description	Score	Coverage	# Proteins	# Unique Peptides	# Peptides	# PSMs	# AAs	MW [kDa]	calc. pI
	A0A087X0K9	Tight junction protein ZO-1 OS=Homo sapiens GN=TJP1 PE=1 SV=1 - [A0A087X0K9_HUMAN]	12.1711	4.42	1	7	7	7	1676	187.734	6.69775
High	TLEPVKPPTVPNDyMTSPAR	1	2	1	A0A0A0MRT6	Y14(BP5)	0	0	0.0001092	2.16059	3	2546.24	-0.130009	45.2328	0
	Accession	Description	Score	Coverage	# Proteins	# Unique Peptides	# Peptides	# PSMs	# AAs	MW [kDa]	calc. pI
	A0A0A0MRT6	Abl interactor 1 OS=Homo sapiens GN=ABI1 PE=1 SV=1 - [A0A0A0MRT6_HUMAN]	5.10101	9.05	2	3	3	4	475	51.7378	6.87354
High	GGSGGGGGGGGGGyNR	1	2	1	P35637	Y14(BP5)	0	0	0.0001207	1.85548	2	1556.63	2.73369	28.2013	0
	Accession	Description	Score	Coverage	# Proteins	# Unique Peptides	# Peptides	# PSMs	# AAs	MW [kDa]	calc. pI
	P35637	RNA-binding protein FUS OS=Homo sapiens GN=FUS PE=1 SV=1 - [FUS_HUMAN]	11.1867	9.89	2	3	3	6	526	53.3938	9.36377
High	LREDENAEPVGTTyQK	1	2	1	D6R9W4	Y14(BP5)	0	0	0.003388	1.56236	3	2183	-3.13231	33.9048	1
	Accession	Description	Score	Coverage	# Proteins	# Unique Peptides	# Peptides	# PSMs	# AAs	MW [kDa]	calc. pI
	D6R9W4	Drebrin (Fragment) OS=Homo sapiens GN=DBN1 PE=1 SV=1 - [D6R9W4_HUMAN]	1.91116	9.78	4	2	2	2	317	36.449	5.13525
High	QQPTQFINPETPGyVGFANLPNQVHR	1	10	1	Q15019	Y14(BP5)	0	0	0.00245	1.5164	3	3285.59	-0.551931	54.6948	0
	Accession	Description	Score	Coverage	# Proteins	# Unique Peptides	# Peptides	# PSMs	# AAs	MW [kDa]	calc. pI
	Q15019	Septin-2 OS=Homo sapiens GN=SEPT2 PE=1 SV=1 - [SEPT2_HUMAN]	0	12.47	12	2	2	2	361	41.4613	6.59521
High	SEAPNWATQDSGFy	1	1	1	P60228	Y14(BP5)	0	0.001	0.005565	1.2784	2	1905.77	-0.220193	58.3364	0
	Accession	Description	Score	Coverage	# Proteins	# Unique Peptides	# Peptides	# PSMs	# AAs	MW [kDa]	calc. pI
	P60228	Eukaryotic translation initiation factor 3 subunit E OS=Homo sapiens GN=EIF3E PE=1 SV=1 - [EIF3E_HUMAN]	2.29224	7.42	3	3	3	3	445	52.1874	6.03662
High	YAPMVAFFASHTyGmTIPGPILFNnLDVNyGASYTPR	3	2	1	E7EPG1	Y13(BP5); M15(Oxidation); N25(Deamidated); Y30(BP5)	0	0.005	0.05226	0.499147	4	4779.2	3.17084	45.6582	0
	Accession	Description	Score	Coverage	# Proteins	# Unique Peptides	# Peptides	# PSMs	# AAs	MW [kDa]	calc. pI
	E7EPG1	Multimerin-1 OS=Homo sapiens GN=MMRN1 PE=1 SV=1 - [E7EPG1_HUMAN]	0	3.81	2	1	1	3	970	110.683	7.02002
High	HNSTTSSTSSGGyR	2	2	1	A0A0A0MRT6	Y13(BP5)	0	0	1.373e-06	2.94042	3	1774.75	0.112715	26.2262	0
	Accession	Description	Score	Coverage	# Proteins	# Unique Peptides	# Peptides	# PSMs	# AAs	MW [kDa]	calc. pI
	A0A0A0MRT6	Abl interactor 1 OS=Homo sapiens GN=ABI1 PE=1 SV=1 - [A0A0A0MRT6_HUMAN]	5.10101	9.05	2	3	3	4	475	51.7378	6.87354
High	VYAPASTLVDQPyANEGTVVVTER	1	1	1	Q14126	Y13(BP5)	0	0	1.949e-05	2.41242	3	2912.41	-1.7267	52.5497	0
	Accession	Description	Score	Coverage	# Proteins	# Unique Peptides	# Peptides	# PSMs	# AAs	MW [kDa]	calc. pI
	Q14126	Desmoglein-2 OS=Homo sapiens GN=DSG2 PE=1 SV=2 - [DSG2_HUMAN]	2.41242	4.56	1	2	2	2	1118	122.218	5.23682
High	GVGSPEPGPTAPyLGR	1	1	1	Q9C0B5	Y13(BP5)	0	0	2.22e-06	2.38751	2	1887.9	-0.932763	44.4974	0
	Accession	Description	Score	Coverage	# Proteins	# Unique Peptides	# Peptides	# PSMs	# AAs	MW [kDa]	calc. pI
	Q9C0B5	Palmitoyltransferase ZDHHC5 OS=Homo sapiens GN=ZDHHC5 PE=1 SV=2 - [ZDHC5_HUMAN]	4.64539	3.64	1	2	2	2	715	77.4961	9.01221
High	ASESSKPWPDATyGTGSASR	1	1	1	Q9Y2W1	Y13(BP5)	0	0	0.0003112	1.61228	3	2388.06	-0.45369	39.445	0
	Accession	Description	Score	Coverage	# Proteins	# Unique Peptides	# Peptides	# PSMs	# AAs	MW [kDa]	calc. pI
	Q9Y2W1	Thyroid hormone receptor-associated protein 3 OS=Homo sapiens GN=THRAP3 PE=1 SV=2 - [TR150_HUMAN]	8.64836	7.02	1	6	6	7	955	108.601	10.1548
High	FIHQQPQSSSPVyGSSAK	2	4	1	F5H836	Y13(BP5)	0	0	0.0003363	1.53389	3	2281.07	1.57014	34.9454	0
	Accession	Description	Score	Coverage	# Proteins	# Unique Peptides	# Peptides	# PSMs	# AAs	MW [kDa]	calc. pI
	F5H836	Paxillin (Fragment) OS=Homo sapiens GN=PXN PE=1 SV=8 - [F5H836_HUMAN]	0	10.23	4	1	1	3	176	18.7651	4.84326
High	AYQHGGVTGLSQy	1	1	1	Q92900	Y13(BP5)	0	0.001	0.02622	1.91768	2	1713.77	-0.790992	42.9639	0
	Accession	Description	Score	Coverage	# Proteins	# Unique Peptides	# Peptides	# PSMs	# AAs	MW [kDa]	calc. pI
	Q92900	Regulator of nonsense transcripts 1 OS=Homo sapiens GN=UPF1 PE=1 SV=2 - [RENT1_HUMAN]	7.32924	3.01	1	3	3	3	1129	124.267	6.60986
High	VITNQYNNPAGLySSENISNFNNALESK	2	1	1	O00151	Y13(BP5)	0	0.001	0.01723	0.957301	3	3434.58	-5.37929	56.2274	0
	Accession	Description	Score	Coverage	# Proteins	# Unique Peptides	# Peptides	# PSMs	# AAs	MW [kDa]	calc. pI
	O00151	PDZ and LIM domain protein 1 OS=Homo sapiens GN=PDLIM1 PE=1 SV=4 - [PDLI1_HUMAN]	0	8.51	1	1	1	12	329	36.049	7.02002
High	DLPPPPPPDRPySVGAESRPqR	1	4	1	A0A0U1RR39	Y12(BP5); Q21(Deamidated)	0	0	0.00373	1.83465	4	2762.35	4.4983	37.101	0
	Accession	Description	Score	Coverage	# Proteins	# Unique Peptides	# Peptides	# PSMs	# AAs	MW [kDa]	calc. pI
	A0A0U1RR39	E3 ubiquitin-protein ligase CBL OS=Homo sapiens GN=CBL PE=1 SV=1 - [A0A0U1RR39_HUMAN]	2.56675	2.55	4	1	1	2	862	95.0369	6.40479
High	EPSAPSIPTPAyqSSPAGGHAPTPPTPAPR	1	1	1	Q8WUM4	Y12(BP5); Q13(Deamidated)	0	0	2.239e-06	2.99197	3	3270.57	6.39097	41.886	0
	Accession	Description	Score	Coverage	# Proteins	# Unique Peptides	# Peptides	# PSMs	# AAs	MW [kDa]	calc. pI
	Q8WUM4	Programmed cell death 6-interacting protein OS=Homo sapiens GN=PDCD6IP PE=1 SV=1 - [PDC6I_HUMAN]	19.6001	11.87	1	8	8	11	868	95.9631	6.52197
High	EPSAPSIPTPAyQSSPAGGHAPTPPTPAPR	2	1	1	Q8WUM4	Y12(BP5)	0	0	3.305e-10	3.91602	3	3269.57	-0.437217	41.9484	0
	Accession	Description	Score	Coverage	# Proteins	# Unique Peptides	# Peptides	# PSMs	# AAs	MW [kDa]	calc. pI
	Q8WUM4	Programmed cell death 6-interacting protein OS=Homo sapiens GN=PDCD6IP PE=1 SV=1 - [PDC6I_HUMAN]	19.6001	11.87	1	8	8	11	868	95.9631	6.52197
High	GVNTGAVGSYIyDRDPEGK	1	2	1	H0YFA4	Y12(BP5)	0	0	5.358e-08	3.26489	3	2331.07	-0.738378	42.9892	1
	Accession	Description	Score	Coverage	# Proteins	# Unique Peptides	# Peptides	# PSMs	# AAs	MW [kDa]	calc. pI
	H0YFA4	Cysteine-rich protein 2 (Fragment) OS=Homo sapiens GN=CRIP2 PE=1 SV=1 - [H0YFA4_HUMAN]	7.74775	26.56	2	3	3	6	192	20.6971	8.93896
High	LPELAPTAPLPyPAPEASGPPAVAPR	1	2	1	F5H4M0	Y12(BP5)	0	0	1.875e-07	3.1376	3	2912.5	0.0978342	56.4628	0
	Accession	Description	Score	Coverage	# Proteins	# Unique Peptides	# Peptides	# PSMs	# AAs	MW [kDa]	calc. pI
	F5H4M0	Vacuolar protein sorting-associated protein 37B (Fragment) OS=Homo sapiens GN=VPS37B PE=1 SV=1 - [F5H4M0_HUMAN]	3.1376	9.59	2	1	1	1	271	29.6746	6.26514
High	VANPSGNLTETyVQDR	1	3	1	P21333	Y12(BP5)	0	0	0.0006236	2.97266	3	2096.97	-0.589802	42.2153	0
	Accession	Description	Score	Coverage	# Proteins	# Unique Peptides	# Peptides	# PSMs	# AAs	MW [kDa]	calc. pI
	P21333	Filamin-A OS=Homo sapiens GN=FLNA PE=1 SV=4 - [FLNA_HUMAN]	52.5532	13.86	3	25	27	38	2647	280.564	6.06201
High	ALSNLESIPGGyNALR	1	3	1	H0YDS0	Y12(BP5)	0	0	5.157e-05	2.66294	2	2008	-0.160545	52.8597	0
	Accession	Description	Score	Coverage	# Proteins	# Unique Peptides	# Peptides	# PSMs	# AAs	MW [kDa]	calc. pI
	H0YDS0	Ubiquilin-1 (Fragment) OS=Homo sapiens GN=UBQLN1 PE=1 SV=1 - [H0YDS0_HUMAN]	2.66294	10.19	3	1	1	1	157	16.4339	5.0083
High	DLPPPPPPDRPySVGAESRPQR	1	4	1	A0A0U1RR39	Y12(BP5)	0	0	0.000469	2.56675	4	2761.35	-0.758068	37.1276	0
	Accession	Description	Score	Coverage	# Proteins	# Unique Peptides	# Peptides	# PSMs	# AAs	MW [kDa]	calc. pI
	A0A0U1RR39	E3 ubiquitin-protein ligase CBL OS=Homo sapiens GN=CBL PE=1 SV=1 - [A0A0U1RR39_HUMAN]	2.56675	2.55	4	1	1	2	862	95.0369	6.40479
High	GVNIGGAGSYIyEKPLAEGPQVTGPIEVPAAR	4	2	1	H0YFA4	Y12(BP5)	0	0	1.9e-06	2.54901	3	3543.79	-2.45944	54.5572	0
	Accession	Description	Score	Coverage	# Proteins	# Unique Peptides	# Peptides	# PSMs	# AAs	MW [kDa]	calc. pI
	H0YFA4	Cysteine-rich protein 2 (Fragment) OS=Homo sapiens GN=CRIP2 PE=1 SV=1 - [H0YFA4_HUMAN]	7.74775	26.56	2	3	3	6	192	20.6971	8.93896
High	AENNSEVGASGyGVPGPTWDR	2	1	1	Q08211	Y12(BP5)	0	0	7.273e-05	2.2513	2	2496.09	-0.245615	48.1899	0
	Accession	Description	Score	Coverage	# Proteins	# Unique Peptides	# Peptides	# PSMs	# AAs	MW [kDa]	calc. pI
	Q08211	ATP-dependent RNA helicase A OS=Homo sapiens GN=DHX9 PE=1 SV=4 - [DHX9_HUMAN]	33.4146	15.59	1	17	17	26	1270	140.869	6.84424
High	YETSSTSAGDRyDSLLGR	2	1	1	O14974	Y12(BP5)	0	0	2.921e-05	2.12576	3	2311.03	-0.565926	43.0869	1
	Accession	Description	Score	Coverage	# Proteins	# Unique Peptides	# Peptides	# PSMs	# AAs	MW [kDa]	calc. pI
	O14974	Protein phosphatase 1 regulatory subunit 12A OS=Homo sapiens GN=PPP1R12A PE=1 SV=1 - [MYPT1_HUMAN]	14.8825	6.99	1	6	6	9	1030	115.211	5.40186
High	NGSEADIDEGLySR	1	1	1	P22314	Y12(BP5)	0	0	4.856e-06	2.11513	2	1858.79	-0.374629	44.2236	0
	Accession	Description	Score	Coverage	# Proteins	# Unique Peptides	# Peptides	# PSMs	# AAs	MW [kDa]	calc. pI
	P22314	Ubiquitin-like modifier-activating enzyme 1 OS=Homo sapiens GN=UBA1 PE=1 SV=3 - [UBA1_HUMAN]	14.8957	6.05	1	5	5	6	1058	117.774	5.75732
High	GDDLLPAGTEDyIHIR	1	3	1	O60739	Y12(BP5)	0	0	0.0003104	1.86277	3	2118	-0.174509	52.8777	0
	Accession	Description	Score	Coverage	# Proteins	# Unique Peptides	# Peptides	# PSMs	# AAs	MW [kDa]	calc. pI
	O60739	Eukaryotic translation initiation factor 1b OS=Homo sapiens GN=EIF1B PE=1 SV=2 - [EIF1B_HUMAN]	0	14.16	3	1	1	1	113	12.8157	7.37158
High	SQEQLAAELAEyTAK	1	2	1	E7EQR4	Y12(BP5)	0	0	9.948e-06	1.72651	2	1984.93	-0.0336864	53.4366	0
	Accession	Description	Score	Coverage	# Proteins	# Unique Peptides	# Peptides	# PSMs	# AAs	MW [kDa]	calc. pI
	E7EQR4	Ezrin OS=Homo sapiens GN=EZR PE=1 SV=3 - [E7EQR4_HUMAN]	28.4642	18.77	2	5	13	16	586	69.3287	6.16357
High	LPSAQTPNGTDyVASGK	1	2	1	E7EPN9	Y12(BP5)	0	0	0.001484	1.5625	2	2038.95	-0.0678533	39.412	0
	Accession	Description	Score	Coverage	# Proteins	# Unique Peptides	# Peptides	# PSMs	# AAs	MW [kDa]	calc. pI
	E7EPN9	Protein PRRC2C OS=Homo sapiens GN=PRRC2C PE=1 SV=1 - [E7EPN9_HUMAN]	2.35227	2.27	2	3	3	4	2819	308.589	9.0708
High	STSQGSINSPVySR	1	4	1	J3QSX6	Y12(BP5)	0	0.008	0.08525	0.82765	2	1815.83	-0.199412	39.1892	0
	Accession	Description	Score	Coverage	# Proteins	# Unique Peptides	# Peptides	# PSMs	# AAs	MW [kDa]	calc. pI
	J3QSX6	Actin-binding LIM protein 1 OS=Homo sapiens GN=ABLIM1 PE=1 SV=2 - [J3QSX6_HUMAN]	1.60363	5.74	4	2	2	2	401	46.0421	8.39697
High	TLAESALQLLyTAK	1	1	1	Q9Y490	Y11(BP5)	0	0	2.208e-08	3.4835	2	1854.97	0.815193	63.8917	0
	Accession	Description	Score	Coverage	# Proteins	# Unique Peptides	# Peptides	# PSMs	# AAs	MW [kDa]	calc. pI
	Q9Y490	Talin-1 OS=Homo sapiens GN=TLN1 PE=1 SV=3 - [TLN1_HUMAN]	10.9721	2.83	1	5	5	5	2541	269.599	6.07471
High	SLYASSPGGVyATR	1	1	1	P08670	Y11(BP5)	0	0	7.19e-07	2.98447	2	1761.83	1.91294	42.8484	0
	Accession	Description	Score	Coverage	# Proteins	# Unique Peptides	# Peptides	# PSMs	# AAs	MW [kDa]	calc. pI
	P08670	Vimentin OS=Homo sapiens GN=VIM PE=1 SV=4 - [VIME_HUMAN]	84.0859	59.66	1	27	27	40	466	53.6191	5.12256
High	GWQDVTATSAyK	1	2	1	P55327	Y11(BP5)	0	0	1.903e-06	2.862	2	1659.75	-0.197337	45.2364	0
	Accession	Description	Score	Coverage	# Proteins	# Unique Peptides	# Peptides	# PSMs	# AAs	MW [kDa]	calc. pI
	P55327	Tumor protein D52 OS=Homo sapiens GN=TPD52 PE=1 SV=2 - [TPD52_HUMAN]	2.862	10.27	2	2	2	2	224	24.3122	4.83057
High	LDGLVETPTGyIESLPR	2	11	1	H0YHC3	Y11(BP5)	0	0	4.157e-06	2.80938	3	2193.09	-0.169949	58.439	0
	Accession	Description	Score	Coverage	# Proteins	# Unique Peptides	# Peptides	# PSMs	# AAs	MW [kDa]	calc. pI
	H0YHC3	Nucleosome assembly protein 1-like 1 (Fragment) OS=Homo sapiens GN=NAP1L1 PE=1 SV=1 - [H0YHC3_HUMAN]	12.0114	25.25	11	3	4	7	198	23.4028	4.80518
High	AGGIETIANEySDR	2	3	1	A0A087WYC1	Y11(BP5)	0	0	8.133e-07	2.73534	2	1828.82	0.852908	47.5067	0
	Accession	Description	Score	Coverage	# Proteins	# Unique Peptides	# Peptides	# PSMs	# AAs	MW [kDa]	calc. pI
	A0A087WYC1	Heat shock 70 kDa protein 4 OS=Homo sapiens GN=HSPA4 PE=1 SV=1 - [A0A087WYC1_HUMAN]	13.6798	16.02	3	7	8	9	699	78.5562	5.17334
High	LGAAPEEESAyVAGEKR	1	2	1	F2Z2K0	Y11(BP5)	0	0	0.0001475	2.71552	3	2109.99	-0.31787	37.2736	1
	Accession	Description	Score	Coverage	# Proteins	# Unique Peptides	# Peptides	# PSMs	# AAs	MW [kDa]	calc. pI
	F2Z2K0	NSFL1 cofactor p47 OS=Homo sapiens GN=NSFL1C PE=1 SV=1 - [F2Z2K0_HUMAN]	2.71552	6.2	2	1	1	1	274	30.2019	5.09717
High	LGLAPQIQDLyGK	1	1	1	P46940	Y11(BP5)	0	0	2.062e-05	2.61252	2	1748.9	0.307229	56.3203	0
	Accession	Description	Score	Coverage	# Proteins	# Unique Peptides	# Peptides	# PSMs	# AAs	MW [kDa]	calc. pI
	P46940	Ras GTPase-activating-like protein IQGAP1 OS=Homo sapiens GN=IQGAP1 PE=1 SV=1 - [IQGA1_HUMAN]	33.0583	11.47	1	15	15	20	1657	189.134	6.48096
High	GLAPDLPEDLyHLIK	1	1	1	P62277	Y11(BP5)	0	0	3.027e-07	2.54114	3	2027.03	-1.67952	62.3108	0
	Accession	Description	Score	Coverage	# Proteins	# Unique Peptides	# Peptides	# PSMs	# AAs	MW [kDa]	calc. pI
	P62277	40S ribosomal protein S13 OS=Homo sapiens GN=RPS13 PE=1 SV=2 - [RS13_HUMAN]	16.1345	23.18	1	4	4	6	151	17.2117	10.5356
High	VGTHGGTLSSyIVK	1	1	1	Q9NW82	Y11(BP5)	0	0	0.001771	2.34572	3	1751.88	-0.71857	42.2431	0
	Accession	Description	Score	Coverage	# Proteins	# Unique Peptides	# Peptides	# PSMs	# AAs	MW [kDa]	calc. pI
	Q9NW82	WD repeat-containing protein 70 OS=Homo sapiens GN=WDR70 PE=1 SV=1 - [WDR70_HUMAN]	2.34572	2.14	1	1	1	1	654	73.155	6.32861
High	GAGSAMSTDAyPK	1	2	1	O95721	Y11(BP5)	0	0	7.078e-05	1.91703	2	1588.68	0.0505592	37.8187	0
	Accession	Description	Score	Coverage	# Proteins	# Unique Peptides	# Peptides	# PSMs	# AAs	MW [kDa]	calc. pI
	O95721	Synaptosomal-associated protein 29 OS=Homo sapiens GN=SNAP29 PE=1 SV=1 - [SNP29_HUMAN]	1.91703	16.28	2	3	3	3	258	28.9526	5.80811
High	FGFPEGSVELyAEK	1	1	1	P23396	Y11(BP5)	0	0	0.002381	1.84366	2	1905.88	2.32101	56.9174	0
	Accession	Description	Score	Coverage	# Proteins	# Unique Peptides	# Peptides	# PSMs	# AAs	MW [kDa]	calc. pI
	P23396	40S ribosomal protein S3 OS=Homo sapiens GN=RPS3 PE=1 SV=2 - [RS3_HUMAN]	17.3412	27.98	1	7	7	9	243	26.6714	9.65674
High	EESAASGGAAyTK	1	1	1	Q9Y2W1	Y11(BP5)	0	0	2.833e-05	1.33964	2	1574.68	0.190298	32.3459	0
	Accession	Description	Score	Coverage	# Proteins	# Unique Peptides	# Peptides	# PSMs	# AAs	MW [kDa]	calc. pI
	Q9Y2W1	Thyroid hormone receptor-associated protein 3 OS=Homo sapiens GN=THRAP3 PE=1 SV=2 - [TR150_HUMAN]	8.64836	7.02	1	6	6	7	955	108.601	10.1548
High	LEPQIASASEyAHR	1	2	1	O60664	Y11(BP5)	0	0	0.002683	0.624529	2	1904.9	0.214502	39.7777	0
	Accession	Description	Score	Coverage	# Proteins	# Unique Peptides	# Peptides	# PSMs	# AAs	MW [kDa]	calc. pI
	O60664	Perilipin-3 OS=Homo sapiens GN=PLIN3 PE=1 SV=3 - [PLIN3_HUMAN]	9.79372	18.2	2	6	6	6	434	47.0459	5.43994
High	YGGDEIPFSPyR	1	3	1	P21333	Y11(BP5)	0	0.001	0.0184	1.40019	2	1733.77	2.04971	52.8921	0
	Accession	Description	Score	Coverage	# Proteins	# Unique Peptides	# Peptides	# PSMs	# AAs	MW [kDa]	calc. pI
	P21333	Filamin-A OS=Homo sapiens GN=FLNA PE=1 SV=4 - [FLNA_HUMAN]	52.5532	13.86	3	25	27	38	2647	280.564	6.06201
High	ILEDTQFVDGyK	1	2	1	F8W9S7	Y11(BP5)	0	0.001	0.0114	1.38447	2	1760.82	-0.997489	49.3372	0
	Accession	Description	Score	Coverage	# Proteins	# Unique Peptides	# Peptides	# PSMs	# AAs	MW [kDa]	calc. pI
	F8W9S7	GTPase-activating protein and VPS9 domain-containing protein 1 OS=Homo sapiens GN=GAPVD1 PE=1 SV=1 - [F8W9S7_HUMAN]	3.78999	1.98	2	2	2	2	1412	157.365	5.18604
High	APSASVDSSLyNLPR	1	2	1	B7Z3B9	Y11(BP5)	0	0.001	0.02534	1.3759	2	1909.91	-2.94991	50.6194	0
	Accession	Description	Score	Coverage	# Proteins	# Unique Peptides	# Peptides	# PSMs	# AAs	MW [kDa]	calc. pI
	B7Z3B9	GRB2-associated-binding protein 1 OS=Homo sapiens GN=GAB1 PE=1 SV=1 - [B7Z3B9_HUMAN]	0	2.54	2	1	1	1	591	64.4333	5.65576
High	VTASGPGLSSyGVPASLPVDFAIDAR	1	1	1	O75369	Y11(BP5)	0	0.002	0.03436	1.08614	2	2880.43	1.13811	63.2328	0
	Accession	Description	Score	Coverage	# Proteins	# Unique Peptides	# Peptides	# PSMs	# AAs	MW [kDa]	calc. pI
	O75369	Filamin-B OS=Homo sapiens GN=FLNB PE=1 SV=2 - [FLNB_HUMAN]	18.2202	4.92	1	8	10	14	2602	277.99	5.73193
High	GASQAGMTGyGmPR	7	2	2	P37802;Q9UI15	Y10(BP5); M12(Oxidation)	0	0	1.807e-06	3.40102	2	1732.72	-1.07388	36.7043	0
	Accession	Description	Score	Coverage	# Proteins	# Unique Peptides	# Peptides	# PSMs	# AAs	MW [kDa]	calc. pI
	P37802	Transgelin-2 OS=Homo sapiens GN=TAGLN2 PE=1 SV=3 - [TAGL2_HUMAN]	60.4902	63.82	1	9	10	36	199	22.3772	8.25049
	Q9UI15	Transgelin-3 OS=Homo sapiens GN=TAGLN3 PE=1 SV=2 - [TAGL3_HUMAN]	38.2482	11.06	1	1	2	21	199	22.4581	7.32764
High	KTVTAMDVVyALKR	1	1	1	P62805	Y10(BP5)	0	0	3.788e-13	5.6145	3	1928.01	0.336547	48.5116	2
	Accession	Description	Score	Coverage	# Proteins	# Unique Peptides	# Peptides	# PSMs	# AAs	MW [kDa]	calc. pI
	P62805	Histone H4 OS=Homo sapiens GN=HIST1H4A PE=1 SV=2 - [H4_HUMAN]	87.8988	53.4	1	9	9	32	103	11.3604	11.356
High	RAEDGSVIDyELIDQDAR	2	1	1	P07355	Y10(BP5)	0	0	1.198e-07	4.51108	3	2398.1	0.307633	48.4051	1
	Accession	Description	Score	Coverage	# Proteins	# Unique Peptides	# Peptides	# PSMs	# AAs	MW [kDa]	calc. pI
	P07355	Annexin A2 OS=Homo sapiens GN=ANXA2 PE=1 SV=2 - [ANXA2_HUMAN]	80.5337	54.28	1	20	20	37	339	38.5798	7.75244
High	GASQAGMTGyGMPR	6	2	2	P37802;Q9UI15	Y10(BP5)	0	0	5.365e-07	4.47118	2	1716.73	0.433788	41.7786	0
	Accession	Description	Score	Coverage	# Proteins	# Unique Peptides	# Peptides	# PSMs	# AAs	MW [kDa]	calc. pI
	P37802	Transgelin-2 OS=Homo sapiens GN=TAGLN2 PE=1 SV=3 - [TAGL2_HUMAN]	60.4902	63.82	1	9	10	36	199	22.3772	8.25049
	Q9UI15	Transgelin-3 OS=Homo sapiens GN=TAGLN3 PE=1 SV=2 - [TAGL3_HUMAN]	38.2482	11.06	1	1	2	21	199	22.4581	7.32764
High	GGPGSAVSPyPTFNPSSDVAALHK	1	2	1	P04083	Y10(BP5)	0	0	1.769e-08	4.28777	3	2689.28	4.91688	48.5548	0
	Accession	Description	Score	Coverage	# Proteins	# Unique Peptides	# Peptides	# PSMs	# AAs	MW [kDa]	calc. pI
	P04083	Annexin A1 OS=Homo sapiens GN=ANXA1 PE=1 SV=2 - [ANXA1_HUMAN]	7.306	26.01	2	7	7	8	346	38.69	7.02002
High	NEDLNAEDVySR	2	2	1	Q16850	Y10(BP5)	0	0	1.744e-06	4.23326	2	1757.74	-0.488081	41.8071	0
	Accession	Description	Score	Coverage	# Proteins	# Unique Peptides	# Peptides	# PSMs	# AAs	MW [kDa]	calc. pI
	Q16850	Lanosterol 14-alpha demethylase OS=Homo sapiens GN=CYP51A1 PE=1 SV=3 - [CP51A_HUMAN]	4.23326	2.39	2	1	1	2	503	56.7695	8.52881
High	KTVTAMDVVyALK	3	1	1	P62805	Y10(BP5)	0	0	1.222e-09	4.21571	2	1771.91	0.192947	53.5549	1
	Accession	Description	Score	Coverage	# Proteins	# Unique Peptides	# Peptides	# PSMs	# AAs	MW [kDa]	calc. pI
	P62805	Histone H4 OS=Homo sapiens GN=HIST1H4A PE=1 SV=2 - [H4_HUMAN]	87.8988	53.4	1	9	9	32	103	11.3604	11.356
High	TQDQISNIKyHEEFEK	2	2	1	Q14847	Y10(BP5)	0	0	5.113e-07	3.76651	4	2342.07	-0.936006	36.9597	1
	Accession	Description	Score	Coverage	# Proteins	# Unique Peptides	# Peptides	# PSMs	# AAs	MW [kDa]	calc. pI
	Q14847	LIM and SH3 domain protein 1 OS=Homo sapiens GN=LASP1 PE=1 SV=2 - [LASP1_HUMAN]	11.1307	25.29	2	7	7	9	261	29.6982	7.04932
High	KTPQGPPEIySDTQFPSLQSTAK	1	5	1	D6R9V8	Y10(BP5)	0	0	1.353e-08	3.38093	3	2853.37	-1.80148	48.1106	1
	Accession	Description	Score	Coverage	# Proteins	# Unique Peptides	# Peptides	# PSMs	# AAs	MW [kDa]	calc. pI
	D6R9V8	Protein CDV3 homolog OS=Homo sapiens GN=CDV3 PE=1 SV=1 - [D6R9V8_HUMAN]	3.38093	44.23	5	3	3	3	156	17.2984	5.94775
High	FNSLNELVDyHR	4	1	1	P62993	Y10(BP5)	0	0	5.821e-09	3.31433	3	1839.85	-1.2	53.0295	0
	Accession	Description	Score	Coverage	# Proteins	# Unique Peptides	# Peptides	# PSMs	# AAs	MW [kDa]	calc. pI
	P62993	Growth factor receptor-bound protein 2 OS=Homo sapiens GN=GRB2 PE=1 SV=1 - [GRB2_HUMAN]	64.7925	41.91	1	16	16	35	482	54.019	5.66846
High	SLAALSQIAyQR	1	2	1	E9PGZ1	Y10(BP5)	0	0	3.927e-06	3.2654	2	1653.84	0.560915	52.5855	0
	Accession	Description	Score	Coverage	# Proteins	# Unique Peptides	# Peptides	# PSMs	# AAs	MW [kDa]	calc. pI
	E9PGZ1	Caldesmon OS=Homo sapiens GN=CALD1 PE=1 SV=1 - [E9PGZ1_HUMAN]	3.2654	4.1	2	2	2	2	536	61.6685	6.11279
High	ADGGAEYATyQTK	1	1	1	R4GN18	Y10(BP5)	0	0	1.265e-05	2.73548	2	1707.73	-0.262564	36.7362	0
	Accession	Description	Score	Coverage	# Proteins	# Unique Peptides	# Peptides	# PSMs	# AAs	MW [kDa]	calc. pI
	R4GN18	Membrane cofactor protein (Fragment) OS=Homo sapiens GN=CD46 PE=1 SV=1 - [R4GN18_HUMAN]	2.73548	16.67	1	1	1	1	78	8.4965	9.0708
High	DIVAAIQHNyK	1	2	1	Q5QPD0	Y10(BP5)	0	0	7.064e-06	2.72827	2	1604.79	0.448127	45.0391	0
	Accession	Description	Score	Coverage	# Proteins	# Unique Peptides	# Peptides	# PSMs	# AAs	MW [kDa]	calc. pI
	Q5QPD0	5'-nucleotidase domain-containing protein 1 (Fragment) OS=Homo sapiens GN=NT5DC1 PE=1 SV=1 - [Q5QPD0_HUMAN]	2.72827	5.64	2	1	1	1	195	22.171	6.66846
High	GYTLVEYETyK	1	2	1	A0A0J9YW13	Y10(BP5)	0	0	0.00114	2.48396	2	1698.77	-0.270387	48.4339	0
	Accession	Description	Score	Coverage	# Proteins	# Unique Peptides	# Peptides	# PSMs	# AAs	MW [kDa]	calc. pI
	A0A0J9YW13	RNA-binding protein 8A (Fragment) OS=Homo sapiens GN=RBM8A PE=1 SV=1 - [A0A0J9YW13_HUMAN]	4.39424	10.38	2	1	1	2	106	12.3122	8.71924
High	TPLYLQPDAyGSLDR	1	1	1	Q8WUF5	Y10(BP5)	0	0	0.001931	2.39895	2	2041.97	-1.15234	53.9685	0
	Accession	Description	Score	Coverage	# Proteins	# Unique Peptides	# Peptides	# PSMs	# AAs	MW [kDa]	calc. pI
	Q8WUF5	RelA-associated inhibitor OS=Homo sapiens GN=PPP1R13L PE=1 SV=4 - [IASPP_HUMAN]	2.39895	3.74	1	2	2	2	828	89.0357	6.81494
High	VVPIASLTPyQSK	2	1	1	P27694	Y10(BP5)	0	0	5.697e-05	2.22787	2	1735.91	-0.45205	51.1414	0
	Accession	Description	Score	Coverage	# Proteins	# Unique Peptides	# Peptides	# PSMs	# AAs	MW [kDa]	calc. pI
	P27694	Replication protein A 70 kDa DNA-binding subunit OS=Homo sapiens GN=RPA1 PE=1 SV=2 - [RFA1_HUMAN]	2.22787	2.11	1	1	1	2	616	68.0953	7.21045
High	GVNTGAVGSyIYDR	1	2	1	H0YFA4	Y10(BP5)	0	0	5.396e-06	1.9312	2	1804.83	1.14519	47.5089	0
	Accession	Description	Score	Coverage	# Proteins	# Unique Peptides	# Peptides	# PSMs	# AAs	MW [kDa]	calc. pI
	H0YFA4	Cysteine-rich protein 2 (Fragment) OS=Homo sapiens GN=CRIP2 PE=1 SV=1 - [H0YFA4_HUMAN]	7.74775	26.56	2	3	3	6	192	20.6971	8.93896
High	LQNTGVADGyPVR	1	1	1	Q8WX93	Y10(BP5)	0	0	0.002102	1.89887	2	1722.83	-0.443397	41.2497	0
	Accession	Description	Score	Coverage	# Proteins	# Unique Peptides	# Peptides	# PSMs	# AAs	MW [kDa]	calc. pI
	Q8WX93	Palladin OS=Homo sapiens GN=PALLD PE=1 SV=3 - [PALLD_HUMAN]	4.05182	1.81	1	2	2	2	1383	150.47	7.09326
High	NSSVNEGSTyHK	2	1	1	O14974	Y10(BP5)	0	0	5.807e-05	1.85194	2	1655.71	1.6826	27.2828	0
	Accession	Description	Score	Coverage	# Proteins	# Unique Peptides	# Peptides	# PSMs	# AAs	MW [kDa]	calc. pI
	O14974	Protein phosphatase 1 regulatory subunit 12A OS=Homo sapiens GN=PPP1R12A PE=1 SV=1 - [MYPT1_HUMAN]	14.8825	6.99	1	6	6	9	1030	115.211	5.40186
High	SSSVGSSSSyPISPAVSR	1	1	1	Q15149	Y10(BP5)	0	0	0.001085	1.71353	2	2087.97	1.50623	41.9719	0
	Accession	Description	Score	Coverage	# Proteins	# Unique Peptides	# Peptides	# PSMs	# AAs	MW [kDa]	calc. pI
	Q15149	Plectin OS=Homo sapiens GN=PLEC PE=1 SV=3 - [PLEC_HUMAN]	32.3729	6.08	1	25	27	29	4684	531.466	5.96045
High	AGYSQGATQyTQAQQTR	1	1	1	Q96KR1	Y10(BP5)	0	0	0.0002155	1.62348	2	2191.98	-0.380591	35.1437	0
	Accession	Description	Score	Coverage	# Proteins	# Unique Peptides	# Peptides	# PSMs	# AAs	MW [kDa]	calc. pI
	Q96KR1	Zinc finger RNA-binding protein OS=Homo sapiens GN=ZFR PE=1 SV=2 - [ZFR_HUMAN]	3.8049	2.61	1	2	2	2	1074	116.939	9.0415
High	ETFGVNNAVyGIDAMNPSSR	2	1	1	O75822	Y10(BP5)	0	0	0.0004054	1.36938	2	2475.11	1.24018	55.9065	0
	Accession	Description	Score	Coverage	# Proteins	# Unique Peptides	# Peptides	# PSMs	# AAs	MW [kDa]	calc. pI
	O75822	Eukaryotic translation initiation factor 3 subunit J OS=Homo sapiens GN=EIF3J PE=1 SV=2 - [EIF3J_HUMAN]	2.35915	11.63	2	2	2	3	258	29.0445	4.83057
High	SESAPTLHPySPLSPK	1	1	1	Q8WUF5	Y10(BP5)	0	0	0.002425	1.36428	2	2043.99	0.867106	42.0681	0
	Accession	Description	Score	Coverage	# Proteins	# Unique Peptides	# Peptides	# PSMs	# AAs	MW [kDa]	calc. pI
	Q8WUF5	RelA-associated inhibitor OS=Homo sapiens GN=PPP1R13L PE=1 SV=4 - [IASPP_HUMAN]	2.39895	3.74	1	2	2	2	828	89.0357	6.81494
High	VDQSAVGFEyQGK	1	1	1	Q14247	Y10(BP5)	0	0	4.832e-05	1.35683	2	1760.79	-0.02493	42.7721	0
	Accession	Description	Score	Coverage	# Proteins	# Unique Peptides	# Peptides	# PSMs	# AAs	MW [kDa]	calc. pI
	Q14247	Src substrate cortactin OS=Homo sapiens GN=CTTN PE=1 SV=2 - [SRC8_HUMAN]	17.6889	27.64	1	12	12	16	550	61.5485	5.40186
High	NADHSMNYQyR	2	1	1	Q12906	Y10(BP5)	0	0	0.0003297	1.28304	2	1731.7	0.206631	33.805	0
	Accession	Description	Score	Coverage	# Proteins	# Unique Peptides	# Peptides	# PSMs	# AAs	MW [kDa]	calc. pI
	Q12906	Interleukin enhancer-binding factor 3 OS=Homo sapiens GN=ILF3 PE=1 SV=3 - [ILF3_HUMAN]	17.9088	10.74	2	10	10	12	894	95.2791	8.76318
High	ATFYGEQVDyYK	1	1	1	P46940	Y10(BP5)	0	0	0.0005836	1.22228	2	1816.79	0.824218	47.7655	0
	Accession	Description	Score	Coverage	# Proteins	# Unique Peptides	# Peptides	# PSMs	# AAs	MW [kDa]	calc. pI
	P46940	Ras GTPase-activating-like protein IQGAP1 OS=Homo sapiens GN=IQGAP1 PE=1 SV=1 - [IQGA1_HUMAN]	33.0583	11.47	1	15	15	20	1657	189.134	6.48096
High	SYSSGGEDGyVR	1	1	1	Q13347	Y10(BP5)	0	0	0.0009467	0.994198	2	1609.66	-0.171736	37.0146	0
	Accession	Description	Score	Coverage	# Proteins	# Unique Peptides	# Peptides	# PSMs	# AAs	MW [kDa]	calc. pI
	Q13347	Eukaryotic translation initiation factor 3 subunit I OS=Homo sapiens GN=EIF3I PE=1 SV=1 - [EIF3I_HUMAN]	2.16952	13.23	1	4	4	5	325	36.4786	5.64307
High	RGEAGWEGGyPEIVK	1	1	1	Q08J23	Y10(BP5)	0	0.001	0.01602	2.47235	3	1980.93	-1.07336	45.2618	1
	Accession	Description	Score	Coverage	# Proteins	# Unique Peptides	# Peptides	# PSMs	# AAs	MW [kDa]	calc. pI
	Q08J23	tRNA (cytosine(34)-C(5))-methyltransferase OS=Homo sapiens GN=NSUN2 PE=1 SV=2 - [NSUN2_HUMAN]	9.04301	7.04	1	5	5	6	767	86.4158	6.771
High	LNIGGGGLGyR	1	2	1	A0A0A0MSJ0	Y10(BP5)	0	0.001	0.006053	1.20609	2	1409.7	1.41329	47	0
	Accession	Description	Score	Coverage	# Proteins	# Unique Peptides	# Peptides	# PSMs	# AAs	MW [kDa]	calc. pI
	A0A0A0MSJ0	ATP-dependent RNA helicase DDX42 OS=Homo sapiens GN=DDX42 PE=1 SV=1 - [A0A0A0MSJ0_HUMAN]	0	1.55	2	1	1	1	708	77.7661	7.00537
High	DGSLNQSSGyR	1	12	1	E5RJX7	Y10(BP5)	0	0.002	0.0371	1.32676	2	1516.64	-2.69313	35.4955	0
	Accession	Description	Score	Coverage	# Proteins	# Unique Peptides	# Peptides	# PSMs	# AAs	MW [kDa]	calc. pI
	E5RJX7	Tyrosine-protein kinase Fyn (Fragment) OS=Homo sapiens GN=FYN PE=1 SV=8 - [E5RJX7_HUMAN]	0	17.19	12	1	1	1	64	6.96823	6.49365
High	MNMLAGPQPyGGSK	1	1	1	Q9C0C2	Y10(BP5)	0	0.003	0.03975	0.843179	2	1783.8	-0.453754	45.8178	0
	Accession	Description	Score	Coverage	# Proteins	# Unique Peptides	# Peptides	# PSMs	# AAs	MW [kDa]	calc. pI
	Q9C0C2	182 kDa tankyrase-1-binding protein OS=Homo sapiens GN=TNKS1BP1 PE=1 SV=4 - [TB182_HUMAN]	9.64875	3.59	1	6	6	6	1729	181.685	4.85596
High	yyGGGSEGGR	1	1	1	P14866	Y1(BP5); Y2(BP5)	0	0	0.0001037	1.86402	2	1668.66	0.760745	42.5991	0
	Accession	Description	Score	Coverage	# Proteins	# Unique Peptides	# Peptides	# PSMs	# AAs	MW [kDa]	calc. pI
	P14866	Heterogeneous nuclear ribonucleoprotein L OS=Homo sapiens GN=HNRNPL PE=1 SV=2 - [HNRPL_HUMAN]	10.7806	12.56	1	7	7	11	589	64.0924	8.22119
High	yHTVNGHNcEVR	1	2	1	F8W6I7	Y1(BP5); C9(Carbamidomethyl)	0	0.007	0.08243	0.670963	2	1818.78	1.77226	26.1509	0
	Accession	Description	Score	Coverage	# Proteins	# Unique Peptides	# Peptides	# PSMs	# AAs	MW [kDa]	calc. pI
	F8W6I7	Heterogeneous nuclear ribonucleoprotein A1 OS=Homo sapiens GN=HNRNPA1 PE=1 SV=2 - [F8W6I7_HUMAN]	25.5855	28.99	2	6	7	15	307	33.1348	9.12939
High	yHTINGHNAEVR	2	1	1	P22626	Y1(BP5)	0	0	3.514e-11	4.03473	3	1743.8	1.54854	28.7111	0
	Accession	Description	Score	Coverage	# Proteins	# Unique Peptides	# Peptides	# PSMs	# AAs	MW [kDa]	calc. pI
	P22626	Heterogeneous nuclear ribonucleoproteins A2/B1 OS=Homo sapiens GN=HNRNPA2B1 PE=1 SV=2 - [ROA2_HUMAN]	75.8284	56.37	1	18	19	44	353	37.4067	8.95361
High	yESLTDPSKLDSGK	4	2	2	P08238;G3V2J8	Y1(BP5)	0	0	3.13e-10	3.26671	3	1872.87	0.190759	40.9533	1
	Accession	Description	Score	Coverage	# Proteins	# Unique Peptides	# Peptides	# PSMs	# AAs	MW [kDa]	calc. pI
	P08238	Heat shock protein HSP 90-beta OS=Homo sapiens GN=HSP90AB1 PE=1 SV=4 - [HS90B_HUMAN]	91.9137	26.24	1	13	20	45	724	83.2121	5.03369
	G3V2J8	Heat shock protein HSP 90-alpha (Fragment) OS=Homo sapiens GN=HSP90AA1 PE=1 SV=1 - [G3V2J8_HUMAN]	46.2411	29.31	1	2	7	19	174	20.1391	4.62744
High	yKEETIEK	3	1	1	P61254	Y1(BP5)	0	0	0.001349	2.94401	2	1372.65	0.23763	30.2876	1
	Accession	Description	Score	Coverage	# Proteins	# Unique Peptides	# Peptides	# PSMs	# AAs	MW [kDa]	calc. pI
	P61254	60S ribosomal protein L26 OS=Homo sapiens GN=RPL26 PE=1 SV=1 - [RL26_HUMAN]	20.9522	33.79	1	2	5	9	145	17.2475	10.5503
High	yDYEEVEAEGANK	1	1	1	P36871	Y1(BP5)	0	0	4.059e-08	2.58548	2	1849.76	1.6007	41.0066	0
	Accession	Description	Score	Coverage	# Proteins	# Unique Peptides	# Peptides	# PSMs	# AAs	MW [kDa]	calc. pI
	P36871	Phosphoglucomutase-1 OS=Homo sapiens GN=PGM1 PE=1 SV=3 - [PGM1_HUMAN]	17.7908	16.37	1	8	8	9	562	61.4105	6.75635
High	yIDQEELNK	3	1	1	P08238	Y1(BP5)	0	0	0.0002133	2.45408	2	1484.67	0.344858	39.1359	0
	Accession	Description	Score	Coverage	# Proteins	# Unique Peptides	# Peptides	# PSMs	# AAs	MW [kDa]	calc. pI
	P08238	Heat shock protein HSP 90-beta OS=Homo sapiens GN=HSP90AB1 PE=1 SV=4 - [HS90B_HUMAN]	91.9137	26.24	1	13	20	45	724	83.2121	5.03369
High	yNASSQQQR	1	2	1	H0Y5D8	Y1(BP5)	0	0	1.403e-05	2.36654	2	1414.62	0.112863	27.1603	0
	Accession	Description	Score	Coverage	# Proteins	# Unique Peptides	# Peptides	# PSMs	# AAs	MW [kDa]	calc. pI
	H0Y5D8	Rho GTPase-activating protein 12 (Fragment) OS=Homo sapiens GN=ARHGAP12 PE=1 SV=1 - [H0Y5D8_HUMAN]	2.36654	4.59	2	1	1	1	196	22.4159	7.43018
High	yYGGGSEGGR	3	1	1	P14866	Y1(BP5)	0	0	0.0003339	2.21095	2	1335.54	-0.0894344	32.2791	0
	Accession	Description	Score	Coverage	# Proteins	# Unique Peptides	# Peptides	# PSMs	# AAs	MW [kDa]	calc. pI
	P14866	Heterogeneous nuclear ribonucleoprotein L OS=Homo sapiens GN=HNRNPL PE=1 SV=2 - [HNRPL_HUMAN]	10.7806	12.56	1	7	7	11	589	64.0924	8.22119
High	yESLTDPSK	2	2	2	P08238;G3V2J8	Y1(BP5)	0	0	5.15e-05	2.19951	2	1372.61	-0.197524	39.3841	0
	Accession	Description	Score	Coverage	# Proteins	# Unique Peptides	# Peptides	# PSMs	# AAs	MW [kDa]	calc. pI
	P08238	Heat shock protein HSP 90-beta OS=Homo sapiens GN=HSP90AB1 PE=1 SV=4 - [HS90B_HUMAN]	91.9137	26.24	1	13	20	45	724	83.2121	5.03369
	G3V2J8	Heat shock protein HSP 90-alpha (Fragment) OS=Homo sapiens GN=HSP90AA1 PE=1 SV=1 - [G3V2J8_HUMAN]	46.2411	29.31	1	2	7	19	174	20.1391	4.62744
High	yAALSDQGLDIK	1	1	1	Q8WX93	Y1(BP5)	0	0	5.154e-06	2.15295	2	1626.78	-0.231615	48.8551	0
	Accession	Description	Score	Coverage	# Proteins	# Unique Peptides	# Peptides	# PSMs	# AAs	MW [kDa]	calc. pI
	Q8WX93	Palladin OS=Homo sapiens GN=PALLD PE=1 SV=3 - [PALLD_HUMAN]	4.05182	1.81	1	2	2	2	1383	150.47	7.09326
High	yGPLPGPAVPR	1	3	1	O15027	Y1(BP5)	0	0	0.0007071	2.01511	2	1456.74	0.444304	47.3782	0
	Accession	Description	Score	Coverage	# Proteins	# Unique Peptides	# Peptides	# PSMs	# AAs	MW [kDa]	calc. pI
	O15027	Protein transport protein Sec16A OS=Homo sapiens GN=SEC16A PE=1 SV=3 - [SC16A_HUMAN]	2.01511	0.5	3	1	1	1	2179	233.373	5.63037
High	yESSSYTDQFSR	1	1	1	A0A087X0K9	Y1(BP5)	0	0	4.764e-08	1.98329	2	1802.73	0.77942	41.284	0
	Accession	Description	Score	Coverage	# Proteins	# Unique Peptides	# Peptides	# PSMs	# AAs	MW [kDa]	calc. pI
	A0A087X0K9	Tight junction protein ZO-1 OS=Homo sapiens GN=TJP1 PE=1 SV=1 - [A0A087X0K9_HUMAN]	12.1711	4.42	1	7	7	7	1676	187.734	6.69775
High	yEEEEEQSR	1	1	1	Q9Y5B9	Y1(BP5)	0	0	1.465e-05	1.90449	2	1531.6	0.665185	29.7873	0
	Accession	Description	Score	Coverage	# Proteins	# Unique Peptides	# Peptides	# PSMs	# AAs	MW [kDa]	calc. pI
	Q9Y5B9	FACT complex subunit SPT16 OS=Homo sapiens GN=SUPT16H PE=1 SV=1 - [SP16H_HUMAN]	1.90449	0.86	1	1	1	1	1047	119.838	5.65576
High	yADLPGIAR	1	5	1	F8W0U6	Y1(BP5)	0	0	0.0001816	1.8928	2	1308.64	-0.840113	47.5533	0
	Accession	Description	Score	Coverage	# Proteins	# Unique Peptides	# Peptides	# PSMs	# AAs	MW [kDa]	calc. pI
	F8W0U6	Dynactin subunit 2 OS=Homo sapiens GN=DCTN2 PE=1 SV=1 - [F8W0U6_HUMAN]	1.8928	20	5	1	1	1	45	5.08739	3.97998
High	yGDGIQLTR	1	1	1	P15924	Y1(BP5)	0	0	0.0004026	1.87782	2	1355.64	-0.261545	42.7111	0
	Accession	Description	Score	Coverage	# Proteins	# Unique Peptides	# Peptides	# PSMs	# AAs	MW [kDa]	calc. pI
	P15924	Desmoplakin OS=Homo sapiens GN=DSP PE=1 SV=3 - [DESP_HUMAN]	1.87782	1.74	1	6	6	7	2871	331.569	6.81494
High	yLAEVAAGDDKK	2	2	2	B0AZS6;E7EX29	Y1(BP5)	0	0	0.0009461	1.83599	2	1612.77	-0.678467	36.7265	1
	Accession	Description	Score	Coverage	# Proteins	# Unique Peptides	# Peptides	# PSMs	# AAs	MW [kDa]	calc. pI
	E7EX29	14-3-3 protein zeta/delta (Fragment) OS=Homo sapiens GN=YWHAZ PE=1 SV=1 - [E7EX29_HUMAN]	37.0193	48.78	1	2	12	20	246	28.019	4.91943
	B0AZS6	14-3-3 protein zeta/delta OS=Homo sapiens GN=YWHAZ PE=1 SV=1 - [B0AZS6_HUMAN]	28.8733	59.52	1	1	9	16	168	19.0604	4.56396
High	yFSEADKIK	1	2	1	H0Y4R1	Y1(BP5)	0	0	0.0003354	1.80018	2	1433.68	0.381211	37.4167	1
	Accession	Description	Score	Coverage	# Proteins	# Unique Peptides	# Peptides	# PSMs	# AAs	MW [kDa]	calc. pI
	H0Y4R1	Inosine-5'-monophosphate dehydrogenase 2 (Fragment) OS=Homo sapiens GN=IMPDH2 PE=1 SV=1 - [H0Y4R1_HUMAN]	14.3985	16.38	2	7	7	8	470	51.0352	8.17725
High	yQINNISTVPK	1	1	1	A0A087X0K9	Y1(BP5)	0	0	0.0005564	1.6399	2	1609.8	-1.25333	43.2853	0
	Accession	Description	Score	Coverage	# Proteins	# Unique Peptides	# Peptides	# PSMs	# AAs	MW [kDa]	calc. pI
	A0A087X0K9	Tight junction protein ZO-1 OS=Homo sapiens GN=TJP1 PE=1 SV=1 - [A0A087X0K9_HUMAN]	12.1711	4.42	1	7	7	7	1676	187.734	6.69775
High	ySPTSPTYSPTSPK	1	1	1	P24928	Y1(BP5)	0	0	0.0002001	1.54801	2	1845.83	-1.27819	37.4676	0
	Accession	Description	Score	Coverage	# Proteins	# Unique Peptides	# Peptides	# PSMs	# AAs	MW [kDa]	calc. pI
	P24928	DNA-directed RNA polymerase II subunit RPB1 OS=Homo sapiens GN=POLR2A PE=1 SV=2 - [RPB1_HUMAN]	0	1.42	1	1	1	1	1970	217.039	7.37158
High	yGDGPRPPK	1	1	1	Q08211	Y1(BP5)	0	0	0.001136	1.53125	2	1319.62	-2.5799	29.1187	0
	Accession	Description	Score	Coverage	# Proteins	# Unique Peptides	# Peptides	# PSMs	# AAs	MW [kDa]	calc. pI
	Q08211	ATP-dependent RNA helicase A OS=Homo sapiens GN=DHX9 PE=1 SV=4 - [DHX9_HUMAN]	33.4146	15.59	1	17	17	26	1270	140.869	6.84424
High	yQEQGGEASPQR	1	2	1	H0Y5J4	Y1(BP5)	0	0	1.207e-05	1.5041	2	1682.72	0.244146	29.0499	0
	Accession	Description	Score	Coverage	# Proteins	# Unique Peptides	# Peptides	# PSMs	# AAs	MW [kDa]	calc. pI
	H0Y5J4	Drebrin-like protein (Fragment) OS=Homo sapiens GN=DBNL PE=1 SV=1 - [H0Y5J4_HUMAN]	2.29384	6.41	3	2	2	2	359	40.2456	5.09717
High	yEATSVQQK	1	4	1	H0YD16	Y1(BP5)	0	0	2.523e-05	1.41037	2	1386.64	-0.477318	31.6364	0
	Accession	Description	Score	Coverage	# Proteins	# Unique Peptides	# Peptides	# PSMs	# AAs	MW [kDa]	calc. pI
	H0YD16	Torsin-1A-interacting protein 1 (Fragment) OS=Homo sapiens GN=TOR1AIP1 PE=1 SV=1 - [H0YD16_HUMAN]	2.04926	10.1	6	2	2	2	198	22.3278	5.66846
High	yKAEDEVQR	2	2	1	P0DMV9	Y1(BP5)	0	0	0.0006112	1.41032	2	1470.67	0.524667	29.5199	1
	Accession	Description	Score	Coverage	# Proteins	# Unique Peptides	# Peptides	# PSMs	# AAs	MW [kDa]	calc. pI
	P0DMV9	Heat shock 70 kDa protein 1B OS=Homo sapiens GN=HSPA1B PE=1 SV=1 - [HS71B_HUMAN]	44.4234	30.73	2	13	17	33	641	70.009	5.65576
High	yTLDEFGTAR	1	1	1	Q9Y2V7	Y1(BP5)	0	0	0.001264	1.37193	2	1505.67	-1.26402	49.1465	0
	Accession	Description	Score	Coverage	# Proteins	# Unique Peptides	# Peptides	# PSMs	# AAs	MW [kDa]	calc. pI
	Q9Y2V7	Conserved oligomeric Golgi complex subunit 6 OS=Homo sapiens GN=COG6 PE=1 SV=2 - [COG6_HUMAN]	0	1.52	1	1	1	1	657	73.2326	5.75732
High	yVSHGATGK	1	3	1	Q5T6L5	Y1(BP5)	0	0	0.0001664	1.31688	2	1252.58	0.679918	24.1003	0
	Accession	Description	Score	Coverage	# Proteins	# Unique Peptides	# Peptides	# PSMs	# AAs	MW [kDa]	calc. pI
	Q5T6L5	Argininosuccinate synthase (Fragment) OS=Homo sapiens GN=ASS1 PE=1 SV=1 - [Q5T6L5_HUMAN]	11.2809	24.58	3	6	6	7	179	20.2484	7.37158
High	yFAQPVMK	1	1	1	Q8N122	Y1(BP5)	0	0.001	0.01032	2.23216	2	1316.61	-2.88675	44.2294	0
	Accession	Description	Score	Coverage	# Proteins	# Unique Peptides	# Peptides	# PSMs	# AAs	MW [kDa]	calc. pI
	Q8N122	Regulatory-associated protein of mTOR OS=Homo sapiens GN=RPTOR PE=1 SV=1 - [RPTOR_HUMAN]	2.23216	1.27	1	2	2	2	1335	148.942	6.88818
High	yQAAVSK	1	3	1	F8VRN8	Y1(BP5)	0	0.001	0.01177	1.87458	2	1099.52	-0.227362	31.4141	0
	Accession	Description	Score	Coverage	# Proteins	# Unique Peptides	# Peptides	# PSMs	# AAs	MW [kDa]	calc. pI
	F8VRN8	LIM domain and actin-binding protein 1 OS=Homo sapiens GN=LIMA1 PE=1 SV=1 - [F8VRN8_HUMAN]	3.52257	6.7	3	3	3	3	388	43.1637	8.51416
High	yKAEDEK	1	1	1	P11142	Y1(BP5)	0	0.001	0.02332	1.81584	2	1215.54	0.00862043	24.7526	1
	Accession	Description	Score	Coverage	# Proteins	# Unique Peptides	# Peptides	# PSMs	# AAs	MW [kDa]	calc. pI
	P11142	Heat shock cognate 71 kDa protein OS=Homo sapiens GN=HSPA8 PE=1 SV=1 - [HSP7C_HUMAN]	70.4335	37	1	20	24	37	646	70.8542	5.51611
High	yQELLER	1	1	1	Q9H074	Y1(BP5)	0	0.001	0.005775	1.71057	2	1283.61	-0.639973	43.1556	0
	Accession	Description	Score	Coverage	# Proteins	# Unique Peptides	# Peptides	# PSMs	# AAs	MW [kDa]	calc. pI
	Q9H074	Polyadenylate-binding protein-interacting protein 1 OS=Homo sapiens GN=PAIP1 PE=1 SV=1 - [PAIP1_HUMAN]	3.46979	3.13	1	2	2	2	479	53.4911	4.80518
High	yVPPSLR	1	5	1	K7EP16	Y1(BP5)	0	0.001	0.007419	1.64907	2	1164.59	-0.278021	40.9854	0
	Accession	Description	Score	Coverage	# Proteins	# Unique Peptides	# Peptides	# PSMs	# AAs	MW [kDa]	calc. pI
	K7EP16	Eukaryotic translation initiation factor 3 subunit G (Fragment) OS=Homo sapiens GN=EIF3G PE=1 SV=1 - [K7EP16_HUMAN]	1.64907	5.93	5	1	1	1	118	13.2037	9.34912
High	yDGIILPGK	1	1	1	P62913	Y1(BP5)	0	0.001	0.005469	1.41794	2	1308.67	-0.37639	49.3173	0
	Accession	Description	Score	Coverage	# Proteins	# Unique Peptides	# Peptides	# PSMs	# AAs	MW [kDa]	calc. pI
	P62913	60S ribosomal protein L11 OS=Homo sapiens GN=RPL11 PE=1 SV=2 - [RL11_HUMAN]	6.30755	17.42	1	3	3	4	178	20.2396	9.59814
High	yTFAPSVSLNK	1	3	1	D6RF83	Y1(BP5)	0	0.001	0.02402	1.31728	2	1559.75	-2.13112	49.8225	0
	Accession	Description	Score	Coverage	# Proteins	# Unique Peptides	# Peptides	# PSMs	# AAs	MW [kDa]	calc. pI
	D6RF83	PDZ and LIM domain protein 7 (Fragment) OS=Homo sapiens GN=PDLIM7 PE=1 SV=1 - [D6RF83_HUMAN]	0	6.36	3	1	1	1	173	18.4416	10.0669
High	ySVQTADHR	1	1	1	Q16658	Y1(BP5)	0	0.001	0.005906	1.18264	2	1409.63	0.839878	30.6595	0
	Accession	Description	Score	Coverage	# Proteins	# Unique Peptides	# Peptides	# PSMs	# AAs	MW [kDa]	calc. pI
	Q16658	Fascin OS=Homo sapiens GN=FSCN1 PE=1 SV=3 - [FSCN1_HUMAN]	16.636	19.47	1	9	9	12	493	54.4961	7.23975
High	ySPPAISPLVSEK	1	1	1	Q14694	Y1(BP5)	0	0.001	0.02715	0.961908	2	1720.86	1.19806	49.2019	0
	Accession	Description	Score	Coverage	# Proteins	# Unique Peptides	# Peptides	# PSMs	# AAs	MW [kDa]	calc. pI
	Q14694	Ubiquitin carboxyl-terminal hydrolase 10 OS=Homo sapiens GN=USP10 PE=1 SV=2 - [UBP10_HUMAN]	0	2.76	2	2	2	2	798	87.0798	5.31299
High	yQASHPNLR	1	2	1	O95721	Y1(BP5)	0	0.001	0.0184	0.693228	2	1418.66	0.0764432	30.9679	0
	Accession	Description	Score	Coverage	# Proteins	# Unique Peptides	# Peptides	# PSMs	# AAs	MW [kDa]	calc. pI
	O95721	Synaptosomal-associated protein 29 OS=Homo sapiens GN=SNAP29 PE=1 SV=1 - [SNP29_HUMAN]	1.91703	16.28	2	3	3	3	258	28.9526	5.80811
High	yRPGTVALR	1	8	1	K7EMV3	Y1(BP5)	0	0.002	0.03175	2.21984	2	1365.71	-0.528221	36.4535	0
	Accession	Description	Score	Coverage	# Proteins	# Unique Peptides	# Peptides	# PSMs	# AAs	MW [kDa]	calc. pI
	K7EMV3	Histone H3 OS=Homo sapiens GN=H3F3B PE=1 SV=1 - [K7EMV3_HUMAN]	11.0458	29.35	8	4	4	5	92	10.3278	11.8247
High	yLVEFR	1	3	1	A0A087WUX6	Y1(BP5)	0	0.002	0.03445	1.4753	2	1159.56	-0.963753	51.1039	0
	Accession	Description	Score	Coverage	# Proteins	# Unique Peptides	# Peptides	# PSMs	# AAs	MW [kDa]	calc. pI
	A0A087WUX6	Proteasomal ubiquitin receptor ADRM1 (Fragment) OS=Homo sapiens GN=ADRM1 PE=1 SV=1 - [A0A087WUX6_HUMAN]	0	4.26	3	1	1	1	141	14.9364	6.52197
High	yGVQADR	1	1	1	Q14247	Y1(BP5)	0	0.004	0.04433	2.06946	2	1141.51	0.790422	34.2406	0
	Accession	Description	Score	Coverage	# Proteins	# Unique Peptides	# Peptides	# PSMs	# AAs	MW [kDa]	calc. pI
	Q14247	Src substrate cortactin OS=Homo sapiens GN=CTTN PE=1 SV=2 - [SRC8_HUMAN]	17.6889	27.64	1	12	12	16	550	61.5485	5.40186
High	yEEHVR	1	3	1	E9PPJ0	Y1(BP5)	0	0.005	0.05364	1.031	2	1165.51	-0.683572	27.8977	0
	Accession	Description	Score	Coverage	# Proteins	# Unique Peptides	# Peptides	# PSMs	# AAs	MW [kDa]	calc. pI
	E9PPJ0	Splicing factor 3B subunit 2 OS=Homo sapiens GN=SF3B2 PE=1 SV=1 - [E9PPJ0_HUMAN]	0	4.1	6	4	4	4	878	98.1089	5.61768
High	yNPIGESVLR	1	1	1	Q01433	Y1(BP5)	0	0.006	0.05475	1.35736	2	1480.73	0.0324811	48.4804	0
	Accession	Description	Score	Coverage	# Proteins	# Unique Peptides	# Peptides	# PSMs	# AAs	MW [kDa]	calc. pI
	Q01433	AMP deaminase 2 OS=Homo sapiens GN=AMPD2 PE=1 SV=2 - [AMPD2_HUMAN]	0	1.14	1	1	1	1	879	100.624	6.93213
High	yEQAPR	1	1	1	A0A087X0K9	Y1(BP5)	0	0.007	0.0696	1.58073	2	1096.49	0.0304683	29.6187	0
	Accession	Description	Score	Coverage	# Proteins	# Unique Peptides	# Peptides	# PSMs	# AAs	MW [kDa]	calc. pI
	A0A087X0K9	Tight junction protein ZO-1 OS=Homo sapiens GN=TJP1 PE=1 SV=1 - [A0A087X0K9_HUMAN]	12.1711	4.42	1	7	7	7	1676	187.734	6.69775
High	yAAGVR	1	2	1	E7ERJ7	Y1(BP5)	0	0.007	0.0767	1.29239	2	969.462	0.562359	34.729	0
	Accession	Description	Score	Coverage	# Proteins	# Unique Peptides	# Peptides	# PSMs	# AAs	MW [kDa]	calc. pI
	E7ERJ7	Polyadenylate-binding protein OS=Homo sapiens GN=PABPC1 PE=1 SV=1 - [E7ERJ7_HUMAN]	13.3868	20.03	3	8	11	13	604	67.096	9.53955
High	yATPQVIQAPGPR	1	2	1	H0Y5H7	Y1(BP5)	0	0.007	0.06845	1.00961	2	1730.87	2.11716	43.2254	0
	Accession	Description	Score	Coverage	# Proteins	# Unique Peptides	# Peptides	# PSMs	# AAs	MW [kDa]	calc. pI
	H0Y5H7	Activated CDC42 kinase 1 (Fragment) OS=Homo sapiens GN=TNK2 PE=1 SV=1 - [H0Y5H7_HUMAN]	0	2.14	2	1	1	1	607	65.222	6.84424
High	yYFEGIK	1	2	1	G3V438	Y1(BP5)	0	0.007	0.07656	0.728094	2	1252.57	0.694173	51.9233	0
	Accession	Description	Score	Coverage	# Proteins	# Unique Peptides	# Peptides	# PSMs	# AAs	MW [kDa]	calc. pI
	G3V438	Activator of 90 kDa heat shock protein ATPase homolog 1 (Fragment) OS=Homo sapiens GN=AHSA1 PE=1 SV=1 - [G3V438_HUMAN]	2.08429	7.88	3	2	2	2	203	22.9637	7.44482
High	yIPLPQR	1	3	1	Q8WWM7	Y1(BP5)	0	0.008	0.08544	1.17257	2	1219.63	-1.33666	43.1069	0
	Accession	Description	Score	Coverage	# Proteins	# Unique Peptides	# Peptides	# PSMs	# AAs	MW [kDa]	calc. pI
	Q8WWM7	Ataxin-2-like protein OS=Homo sapiens GN=ATXN2L PE=1 SV=2 - [ATX2L_HUMAN]	2.31518	3.63	3	3	3	3	1075	113.304	8.5874
High	yISAAPGAEAK	1	6	1	H0YDK8	Y1(BP5)	0	0.009	0.1045	0.844526	2	1410.67	-0.492611	36.9176	0
	Accession	Description	Score	Coverage	# Proteins	# Unique Peptides	# Peptides	# PSMs	# AAs	MW [kDa]	calc. pI
	H0YDK8	Pumilio homolog 1 (Fragment) OS=Homo sapiens GN=PUM1 PE=1 SV=1 - [H0YDK8_HUMAN]	1.62031	2.33	7	2	2	2	900	95.7479	7.62061
High	GHLSRPEAqSLSPyTTSANR	1	1	1	O94776	Q9(Deamidated); Y14(BP5)	0	0.007	0.06619	1.0903	3	2506.2	7.62485	35.8458	0
	Accession	Description	Score	Coverage	# Proteins	# Unique Peptides	# Peptides	# PSMs	# AAs	MW [kDa]	calc. pI
	O94776	Metastasis-associated protein MTA2 OS=Homo sapiens GN=MTA2 PE=1 SV=1 - [MTA2_HUMAN]	0	2.99	1	1	1	1	668	74.9757	9.65674
High	RPLEMEQQqAyRPEMK	2	3	1	A0A0A0MRA5	Q9(Deamidated); Y11(BP5)	0	0	0.0003267	2.45722	3	2368.11	7.96188	36.266	0
	Accession	Description	Score	Coverage	# Proteins	# Unique Peptides	# Peptides	# PSMs	# AAs	MW [kDa]	calc. pI
	A0A0A0MRA5	Heterogeneous nuclear ribonucleoprotein U-like protein 1 OS=Homo sapiens GN=HNRNPUL1 PE=1 SV=1 - [A0A0A0MRA5_HUMAN]	9.17121	8.22	3	6	6	7	766	85.8865	8.77783
High	RISAVSVAqR	1	0	0		Q9(Deamidated)	0	0.006	0.05916	1.59685	2	1087.62	0.0997966	23.8323	1
High	GHVFEESqVAGTPmFVVK	1	1	1	P13639	Q8(Deamidated); M14(Oxidation)	0	0	0.001684	2.37285	3	1978.97	8.38323	41.0686	0
	Accession	Description	Score	Coverage	# Proteins	# Unique Peptides	# Peptides	# PSMs	# AAs	MW [kDa]	calc. pI
	P13639	Elongation factor 2 OS=Homo sapiens GN=EEF2 PE=1 SV=4 - [EF2_HUMAN]	62.4975	28.67	1	23	24	39	858	95.277	6.82959
High	FIHQQPqSSSPVyGSSAK	1	4	1	F5H836	Q7(Deamidated); Y13(BP5)	0	0.009	0.1039	0.986116	2	2282.07	6.97478	35.1171	0
	Accession	Description	Score	Coverage	# Proteins	# Unique Peptides	# Peptides	# PSMs	# AAs	MW [kDa]	calc. pI
	F5H836	Paxillin (Fragment) OS=Homo sapiens GN=PXN PE=1 SV=8 - [F5H836_HUMAN]	0	10.23	4	1	1	3	176	18.7651	4.84326
High	VVNKLIqFLISLVQSNR	1	2	1	E9PI02	Q7(Deamidated)	0	0	2.285e-05	3.3079	3	1972.18	8.24968	67.411	1
	Accession	Description	Score	Coverage	# Proteins	# Unique Peptides	# Peptides	# PSMs	# AAs	MW [kDa]	calc. pI
	E9PI02	Heat shock factor protein 1 (Fragment) OS=Homo sapiens GN=HSF1 PE=1 SV=8 - [E9PI02_HUMAN]	7.52825	12.32	2	1	1	2	138	16.0796	9.5835
High	YLPPATqVVLISATLPHEILEMTNK	1	1	1	P38919	Q7(Deamidated)	0	0	0.00234	2.14647	3	2779.51	7.07223	66.1466	0
	Accession	Description	Score	Coverage	# Proteins	# Unique Peptides	# Peptides	# PSMs	# AAs	MW [kDa]	calc. pI
	P38919	Eukaryotic initiation factor 4A-III OS=Homo sapiens GN=EIF4A3 PE=1 SV=4 - [IF4A3_HUMAN]	16.876	22.63	1	5	7	9	411	46.8412	6.72705
High	LHLGFIqIR	1	3	1	B8ZZ10	Q7(Deamidated)	0	0.001	0.01012	1.75176	2	1097.65	1.12736	52.3342	0
	Accession	Description	Score	Coverage	# Proteins	# Unique Peptides	# Peptides	# PSMs	# AAs	MW [kDa]	calc. pI
	B8ZZ10	LUC7-like (S. cerevisiae) (Fragment) OS=Homo sapiens GN=LUC7L PE=1 SV=1 - [B8ZZ10_HUMAN]	5.34789	14.84	3	3	3	4	182	21.3591	8.55811
High	ESTGAqVQVAGDmLPNSTER	1	5	3	Q15365;H3BRU6;E9PFP8	Q6(Deamidated); M13(Oxidation)	0	0.001	0.007591	1.53301	2	2106.98	6.9869	32.7932	0
	Accession	Description	Score	Coverage	# Proteins	# Unique Peptides	# Peptides	# PSMs	# AAs	MW [kDa]	calc. pI
	Q15365	Poly(rC)-binding protein 1 OS=Homo sapiens GN=PCBP1 PE=1 SV=2 - [PCBP1_HUMAN]	13.6037	30.34	1	5	7	11	356	37.4739	7.09326
	H3BRU6	Poly(rC)-binding protein 2 (Fragment) OS=Homo sapiens GN=PCBP2 PE=1 SV=1 - [H3BRU6_HUMAN]	11.6656	28.24	3	3	6	7	301	31.6903	8.44092
	E9PFP8	Poly(rC)-binding protein 3 OS=Homo sapiens GN=PCBP3 PE=1 SV=1 - [E9PFP8_HUMAN]	4.99649	15.79	1	1	4	5	361	38.1629	8.06006
High	LAGTqPLEVLEAVQR	1	1	1	P22314	Q5(Deamidated)	0	0	1.397e-05	1.9976	2	1624.89	1.50449	55.1827	0
	Accession	Description	Score	Coverage	# Proteins	# Unique Peptides	# Peptides	# PSMs	# AAs	MW [kDa]	calc. pI
	P22314	Ubiquitin-like modifier-activating enzyme 1 OS=Homo sapiens GN=UBA1 PE=1 SV=3 - [UBA1_HUMAN]	14.8957	6.05	1	5	5	6	1058	117.774	5.75732
High	WFNGqPIHAELSPVTDFR	2	1	1	Q01081	Q5(Deamidated)	0	0	0.003359	0.874998	3	2115.03	-0.198774	53.2047	0
	Accession	Description	Score	Coverage	# Proteins	# Unique Peptides	# Peptides	# PSMs	# AAs	MW [kDa]	calc. pI
	Q01081	Splicing factor U2AF 35 kDa subunit OS=Homo sapiens GN=U2AF1 PE=1 SV=3 - [U2AF1_HUMAN]	3.93655	7.5	1	1	1	3	240	27.8545	8.80713
High	IILLqSR	1	0	0		Q5(Deamidated)	0	0.008	0.08529	1.97836	2	843.529	-1.05395	38.7879	0
High	MSVqPTVSLGGFEITPPVVLR	1	1	1	P06748	Q4(Deamidated)	0	0	2.216e-08	3.0397	2	2228.22	7.17456	63.3676	0
	Accession	Description	Score	Coverage	# Proteins	# Unique Peptides	# Peptides	# PSMs	# AAs	MW [kDa]	calc. pI
	P06748	Nucleophosmin OS=Homo sapiens GN=NPM1 PE=1 SV=2 - [NPM_HUMAN]	39.9423	31.63	1	7	7	17	294	32.5548	4.77979
High	LIqQYK	1	0	0		Q3(Deamidated)	0	0.002	0.03608	0.930093	2	793.444	-1.34069	27.0057	0
High	LFqNLR	1	1	0		Q3(Deamidated)	0	0.007	0.07544	1.27149	2	791.44	-0.797342	36.9231	0
	Accession	Description	Score	Coverage	# Proteins	# Unique Peptides	# Peptides	# PSMs	# AAs	MW [kDa]	calc. pI
High	VQDAFAAAKLLALALIILLGFVqIGK	1	1	1	Q01650	Q23(Deamidated)	0	0	1.051e-09	5.14056	3	2697.65	4.8844	70.5829	1
	Accession	Description	Score	Coverage	# Proteins	# Unique Peptides	# Peptides	# PSMs	# AAs	MW [kDa]	calc. pI
	Q01650	Large neutral amino acids transporter small subunit 1 OS=Homo sapiens GN=SLC7A5 PE=1 SV=2 - [LAT1_HUMAN]	15.6108	11.44	1	3	3	5	507	54.9743	7.72314
High	MVELMFPLLLLLLPFLLYMAAPqIR	1	5	1	G3V3K0	Q23(Deamidated)	0	0	3.781e-07	2.68669	3	2946.68	4.62831	71.1468	0
	Accession	Description	Score	Coverage	# Proteins	# Unique Peptides	# Peptides	# PSMs	# AAs	MW [kDa]	calc. pI
	G3V3K0	Retinol dehydrogenase 11 OS=Homo sapiens GN=RDH11 PE=1 SV=1 - [G3V3K0_HUMAN]	2.68669	40.98	5	1	1	1	61	6.71367	9.46631
High	TqTPPVSPAPqPTEERLPSSPVyEDAASFK	1	1	1	Q14247	Q2(Deamidated); Q11(Deamidated); Y23(BP5)	0	0.004	0.0431	1.43973	3	3561.7	8.41306	47.9958	1
	Accession	Description	Score	Coverage	# Proteins	# Unique Peptides	# Peptides	# PSMs	# AAs	MW [kDa]	calc. pI
	Q14247	Src substrate cortactin OS=Homo sapiens GN=CTTN PE=1 SV=2 - [SRC8_HUMAN]	17.6889	27.64	1	12	12	16	550	61.5485	5.40186
High	HqSQSLK	1	2	0		Q2(Deamidated)	0	0.002	0.02986	1.42926	2	828.42	-1.05589	8.16202	0
	Accession	Description	Score	Coverage	# Proteins	# Unique Peptides	# Peptides	# PSMs	# AAs	MW [kDa]	calc. pI
High	NIILEEGKEILVGDVGqTVDDPYATFVK	1	3	1	E9PP50	Q17(Deamidated)	0	0	9.823e-08	4.36285	3	3063.59	2.54306	61.7837	1
	Accession	Description	Score	Coverage	# Proteins	# Unique Peptides	# Peptides	# PSMs	# AAs	MW [kDa]	calc. pI
	E9PP50	Cofilin-1 (Fragment) OS=Homo sapiens GN=CFL1 PE=1 SV=8 - [E9PP50_HUMAN]	22.2044	54.72	3	7	7	9	159	17.7662	8.08936
High	EATPVVHETEPESGSqPRPAVLSGyFK	1	2	1	E7EPN9	Q16(Deamidated); Y25(BP5)	0	0	0.002835	2.3254	4	3246.56	5.81664	44.7965	0
	Accession	Description	Score	Coverage	# Proteins	# Unique Peptides	# Peptides	# PSMs	# AAs	MW [kDa]	calc. pI
	E7EPN9	Protein PRRC2C OS=Homo sapiens GN=PRRC2C PE=1 SV=1 - [E7EPN9_HUMAN]	2.35227	2.27	2	3	3	4	2819	308.589	9.0708
High	QSGQTDPLQKEELqSGVDAANSAAQQyQR	4	1	1	P46940	Q14(Deamidated); Y27(BP5)	0	0.009	0.1007	0.866719	3	3481.61	5.27277	45.3393	1
	Accession	Description	Score	Coverage	# Proteins	# Unique Peptides	# Peptides	# PSMs	# AAs	MW [kDa]	calc. pI
	P46940	Ras GTPase-activating-like protein IQGAP1 OS=Homo sapiens GN=IQGAP1 PE=1 SV=1 - [IQGA1_HUMAN]	33.0583	11.47	1	15	15	20	1657	189.134	6.48096
High	TGADTTAAGPLFQqRPyPSPGAVLR	2	2	1	O60828	Q14(Deamidated); Y17(BP5)	0	0	3.292e-06	2.29019	3	2905.45	6.79345	51.6788	0
	Accession	Description	Score	Coverage	# Proteins	# Unique Peptides	# Peptides	# PSMs	# AAs	MW [kDa]	calc. pI
	O60828	Polyglutamine-binding protein 1 OS=Homo sapiens GN=PQBP1 PE=1 SV=1 - [PQBP1_HUMAN]	5.04267	12.08	2	2	2	4	265	30.454	6.32861
High	LQVEPAVDTSGVqcyGPGIEGQGVFR	1	3	1	P21333	Q13(Deamidated); C14(Carbamidomethyl); Y15(BP5)	0	0	1.739e-06	3.30564	3	3097.45	4.38968	55.1104	0
	Accession	Description	Score	Coverage	# Proteins	# Unique Peptides	# Peptides	# PSMs	# AAs	MW [kDa]	calc. pI
	P21333	Filamin-A OS=Homo sapiens GN=FLNA PE=1 SV=4 - [FLNA_HUMAN]	52.5532	13.86	3	25	27	38	2647	280.564	6.06201
High	DYPVVSIEDPFDqDDWGAWQK	1	1	1	P06733	Q13(Deamidated)	0	0	1.437e-05	2.62225	2	2511.12	7.05478	64.1609	0
	Accession	Description	Score	Coverage	# Proteins	# Unique Peptides	# Peptides	# PSMs	# AAs	MW [kDa]	calc. pI
	P06733	Alpha-enolase OS=Homo sapiens GN=ENO1 PE=1 SV=2 - [ENOA_HUMAN]	44.2531	48.16	2	18	18	22	434	47.1393	7.38623
High	IITITGTQDQIqNAQyLLQNSVK	4	1	1	P61978	Q12(Deamidated); Y16(BP5)	0	0	6.887e-07	3.94049	3	2923.51	6.79794	61.6513	0
	Accession	Description	Score	Coverage	# Proteins	# Unique Peptides	# Peptides	# PSMs	# AAs	MW [kDa]	calc. pI
	P61978	Heterogeneous nuclear ribonucleoprotein K OS=Homo sapiens GN=HNRNPK PE=1 SV=1 - [HNRPK_HUMAN]	62.1276	37.15	1	15	15	32	463	50.9444	5.5415
High	FGGEHVPNSPFqVTALAGDQPSVQPPLR	2	3	1	P21333	Q12(Deamidated)	0	0.001	0.00388	1.90131	3	2946.5	7.82844	51.816	0
	Accession	Description	Score	Coverage	# Proteins	# Unique Peptides	# Peptides	# PSMs	# AAs	MW [kDa]	calc. pI
	P21333	Filamin-A OS=Homo sapiens GN=FLNA PE=1 SV=4 - [FLNA_HUMAN]	52.5532	13.86	3	25	27	38	2647	280.564	6.06201
High	WLPAGDALLqmITIHLPSPVTAQK	1	1	1	P13639	Q10(Deamidated); M11(Oxidation)	0	0	8.074e-06	3.4914	3	2617.42	5.8399	64.1711	0
	Accession	Description	Score	Coverage	# Proteins	# Unique Peptides	# Peptides	# PSMs	# AAs	MW [kDa]	calc. pI
	P13639	Elongation factor 2 OS=Homo sapiens GN=EEF2 PE=1 SV=4 - [EF2_HUMAN]	62.4975	28.67	1	23	24	39	858	95.277	6.82959
High	WAAVVVPSGqEQR	1	1	1	O19617	Q10(Deamidated)	0	0	2.705e-07	3.1475	2	1427.73	-0.168547	39.0971	0
	Accession	Description	Score	Coverage	# Proteins	# Unique Peptides	# Peptides	# PSMs	# AAs	MW [kDa]	calc. pI
	O19617	HLA class I antigen OS=Homo sapiens GN=HLA-C PE=1 SV=1 - [O19617_HUMAN]	5.68482	10.38	1	3	3	3	366	40.6849	5.87158
High	WLPAGDALLqMITIHLPSPVTAQK	1	1	1	P13639	Q10(Deamidated)	0	0.001	0.02559	1.21067	3	2601.43	6.76002	66.3168	0
	Accession	Description	Score	Coverage	# Proteins	# Unique Peptides	# Peptides	# PSMs	# AAs	MW [kDa]	calc. pI
	P13639	Elongation factor 2 OS=Homo sapiens GN=EEF2 PE=1 SV=4 - [EF2_HUMAN]	62.4975	28.67	1	23	24	39	858	95.277	6.82959
High	GYGFVHFETqEAAER	1	3	1	E7ERJ7	Q10(Deamidated)	0	0.001	0.009486	1.06985	3	1741.8	9.28834	40.0069	0
	Accession	Description	Score	Coverage	# Proteins	# Unique Peptides	# Peptides	# PSMs	# AAs	MW [kDa]	calc. pI
	E7ERJ7	Polyadenylate-binding protein OS=Homo sapiens GN=PABPC1 PE=1 SV=1 - [E7ERJ7_HUMAN]	13.3868	20.03	3	8	11	13	604	67.096	9.53955
High	qKyEEEIR	1	1	1	Q12840	Q1(Deamidated); Y3(BP5)	0	0.009	0.09895	0.811615	2	1428.65	0.251157	37.6162	1
	Accession	Description	Score	Coverage	# Proteins	# Unique Peptides	# Peptides	# PSMs	# AAs	MW [kDa]	calc. pI
	Q12840	Kinesin heavy chain isoform 5A OS=Homo sapiens GN=KIF5A PE=1 SV=2 - [KIF5A_HUMAN]	0	1.84	2	2	2	2	1032	117.306	5.89697
High	DNLAQQSFnMEQANyTIQSLK	5	1	1	Q9NZZ3	N9(Deamidated); Y15(BP5)	0	0.007	0.0682	1.34044	3	2777.27	5.71195	58.7942	0
	Accession	Description	Score	Coverage	# Proteins	# Unique Peptides	# Peptides	# PSMs	# AAs	MW [kDa]	calc. pI
	Q9NZZ3	Charged multivesicular body protein 5 OS=Homo sapiens GN=CHMP5 PE=1 SV=1 - [CHMP5_HUMAN]	0	9.59	1	1	1	6	219	24.5554	4.83057
High	QIPVLQTNnGPSLTGLTTIAAHLVK	3	4	1	H0YAL7	N9(Deamidated)	0	0	0.0005234	2.49575	3	2587.46	7.3997	63.1929	0
	Accession	Description	Score	Coverage	# Proteins	# Unique Peptides	# Peptides	# PSMs	# AAs	MW [kDa]	calc. pI
	H0YAL7	Eukaryotic translation elongation factor 1 epsilon-1 (Fragment) OS=Homo sapiens GN=EEF1E1 PE=4 SV=1 - [H0YAL7_HUMAN]	4.61579	18.38	4	1	1	4	136	15.3289	8.39697
High	DVAEEIAnyRPTLDTLHEqASALPQEHAESPDVR	2	1	1	A0A087WUZ3	N8(Deamidated); Y9(BP5); Q19(Deamidated)	0	0.001	0.01812	1.01508	4	4136.95	8.58277	54.5284	0
	Accession	Description	Score	Coverage	# Proteins	# Unique Peptides	# Peptides	# PSMs	# AAs	MW [kDa]	calc. pI
	A0A087WUZ3	Spectrin beta chain OS=Homo sapiens GN=SPTBN1 PE=1 SV=1 - [A0A087WUZ3_HUMAN]	9.12097	2.37	1	3	3	6	2366	274.659	5.56689
High	QPGPVTnGQLQQPTTGAASGGyIK	1	3	1	H3BP15	N7(Deamidated); Y22(BP5)	0	0.001	0.0151	1.42817	3	2704.32	6.11475	42.0107	0
	Accession	Description	Score	Coverage	# Proteins	# Unique Peptides	# Peptides	# PSMs	# AAs	MW [kDa]	calc. pI
	H3BP15	Synaptosomal-associated protein (Fragment) OS=Homo sapiens GN=SNAP23 PE=1 SV=1 - [H3BP15_HUMAN]	0	16.11	3	1	1	1	149	16.3259	5.36377
High	VITNQYnNPAGLySSENISNFNNALESK	10	1	1	O00151	N7(Deamidated); Y13(BP5)	0	0.001	0.02315	1.02771	3	3435.59	3.89381	56.1522	0
	Accession	Description	Score	Coverage	# Proteins	# Unique Peptides	# Peptides	# PSMs	# AAs	MW [kDa]	calc. pI
	O00151	PDZ and LIM domain protein 1 OS=Homo sapiens GN=PDLIM1 PE=1 SV=4 - [PDLI1_HUMAN]	0	8.51	1	1	1	12	329	36.049	7.02002
High	DLDIIDnYDySHTVK	1	1	1	O75369	N7(Deamidated); Y10(BP5)	0	0	5.166e-05	1.70619	3	2144.97	8.36904	51.3954	0
	Accession	Description	Score	Coverage	# Proteins	# Unique Peptides	# Peptides	# PSMs	# AAs	MW [kDa]	calc. pI
	O75369	Filamin-B OS=Homo sapiens GN=FLNB PE=1 SV=2 - [FLNB_HUMAN]	18.2202	4.92	1	8	10	14	2602	277.99	5.73193
High	LLQDFFnGK	1	2	1	P11142	N7(Deamidated)	0	0.001	0.01553	1.28774	2	1082.55	-1.51575	50.1883	0
	Accession	Description	Score	Coverage	# Proteins	# Unique Peptides	# Peptides	# PSMs	# AAs	MW [kDa]	calc. pI
	P11142	Heat shock cognate 71 kDa protein OS=Homo sapiens GN=HSPA8 PE=1 SV=1 - [HSP7C_HUMAN]	70.4335	37	1	20	24	37	646	70.8542	5.51611
High	LVILAnNcPALR	2	2	1	E5RI99	N6(Deamidated); C8(Carbamidomethyl)	0	0	0.001927	2.12558	2	1354.75	0.049457	51.9994	0
	Accession	Description	Score	Coverage	# Proteins	# Unique Peptides	# Peptides	# PSMs	# AAs	MW [kDa]	calc. pI
	E5RI99	60S ribosomal protein L30 (Fragment) OS=Homo sapiens GN=RPL30 PE=1 SV=1 - [E5RI99_HUMAN]	11.1909	28.07	2	3	3	6	114	12.6476	9.5542
High	SSFYVnGLTLGGQK	1	1	1	P07737	N6(Deamidated)	0	0	2.293e-06	2.45254	2	1471.74	-0.789916	48.7849	0
	Accession	Description	Score	Coverage	# Proteins	# Unique Peptides	# Peptides	# PSMs	# AAs	MW [kDa]	calc. pI
	P07737	Profilin-1 OS=Homo sapiens GN=PFN1 PE=1 SV=2 - [PROF1_HUMAN]	36.9412	47.14	1	7	7	14	140	15.0446	8.26514
High	TAYGPnGMNK	1	1	1	P50990	N6(Deamidated)	0	0.001	0.004631	1.57463	2	1053.47	-1.20693	22.4424	0
	Accession	Description	Score	Coverage	# Proteins	# Unique Peptides	# Peptides	# PSMs	# AAs	MW [kDa]	calc. pI
	P50990	T-complex protein 1 subunit theta OS=Homo sapiens GN=CCT8 PE=1 SV=4 - [TCPQ_HUMAN]	15.9643	16.97	1	9	9	10	548	59.5825	5.60498
High	VIPELnGK	2	1	1	P04406	N6(Deamidated)	0	0.004	0.04279	1.67775	2	870.493	-0.428361	32.208	0
	Accession	Description	Score	Coverage	# Proteins	# Unique Peptides	# Peptides	# PSMs	# AAs	MW [kDa]	calc. pI
	P04406	Glyceraldehyde-3-phosphate dehydrogenase OS=Homo sapiens GN=GAPDH PE=1 SV=3 - [G3P_HUMAN]	77.2863	48.06	1	16	16	32	335	36.0304	8.45557
High	YFDPAnGK	1	1	1	P13639	N6(Deamidated)	0	0.008	0.09048	0.690565	2	912.409	-0.501906	27.6963	0
	Accession	Description	Score	Coverage	# Proteins	# Unique Peptides	# Peptides	# PSMs	# AAs	MW [kDa]	calc. pI
	P13639	Elongation factor 2 OS=Homo sapiens GN=EEF2 PE=1 SV=4 - [EF2_HUMAN]	62.4975	28.67	1	23	24	39	858	95.277	6.82959
High	WDTAnNPLyK	2	0	0		N5(Deamidated); Y9(BP5)	0.0093	0	0.000233	2.14338	2	1555.69	0.489399	46.1535	0
High	TEPInTTySyTDFQK	1	1	1	Q9NXF7	N5(Deamidated); Y8(BP5); Y10(BP5)	0	0.002	0.03792	0.877968	3	2475.05	-0.576584	28.8732	0
	Accession	Description	Score	Coverage	# Proteins	# Unique Peptides	# Peptides	# PSMs	# AAs	MW [kDa]	calc. pI
	Q9NXF7	DDB1- and CUL4-associated factor 16 OS=Homo sapiens GN=DCAF16 PE=1 SV=1 - [DCA16_HUMAN]	0	6.94	1	1	1	1	216	24.178	6.03662
High	NTTQnTGYSSGTQNANyPVR	2	1	1	Q12965	N5(Deamidated); Y17(BP5)	0	0	6.062e-06	2.5051	2	2507.11	7.6657	36.7065	0
	Accession	Description	Score	Coverage	# Proteins	# Unique Peptides	# Peptides	# PSMs	# AAs	MW [kDa]	calc. pI
	Q12965	Unconventional myosin-Ie OS=Homo sapiens GN=MYO1E PE=1 SV=2 - [MYO1E_HUMAN]	14.0484	4.42	1	3	3	9	1108	126.982	8.92432
High	YHTVnGHNcEVR	2	2	1	F8W6I7	N5(Deamidated); C9(Carbamidomethyl)	0	0	6.649e-07	2.41832	3	1486.65	-0.25792	16.7574	0
	Accession	Description	Score	Coverage	# Proteins	# Unique Peptides	# Peptides	# PSMs	# AAs	MW [kDa]	calc. pI
	F8W6I7	Heterogeneous nuclear ribonucleoprotein A1 OS=Homo sapiens GN=HNRNPA1 PE=1 SV=2 - [F8W6I7_HUMAN]	25.5855	28.99	2	6	7	15	307	33.1348	9.12939
High	YHTInGHNAEVR	3	1	1	P22626	N5(Deamidated)	0	0	3.853e-06	2.75771	3	1411.67	-1.0217	20.1939	0
	Accession	Description	Score	Coverage	# Proteins	# Unique Peptides	# Peptides	# PSMs	# AAs	MW [kDa]	calc. pI
	P22626	Heterogeneous nuclear ribonucleoproteins A2/B1 OS=Homo sapiens GN=HNRNPA2B1 PE=1 SV=2 - [ROA2_HUMAN]	75.8284	56.37	1	18	19	44	353	37.4067	8.95361
High	AENnSEVGASGyGVPGPTWDR	2	1	1	Q08211	N4(Deamidated); Y12(BP5)	0	0	0.00234	1.98515	3	2497.09	7.34783	48.2183	0
	Accession	Description	Score	Coverage	# Proteins	# Unique Peptides	# Peptides	# PSMs	# AAs	MW [kDa]	calc. pI
	Q08211	ATP-dependent RNA helicase A OS=Homo sapiens GN=DHX9 PE=1 SV=4 - [DHX9_HUMAN]	33.4146	15.59	1	17	17	26	1270	140.869	6.84424
High	LVInGNPITIFQER	2	1	1	P04406	N4(Deamidated)	0	0	1.414e-07	2.7254	2	1614.88	-1.81414	58.4227	0
	Accession	Description	Score	Coverage	# Proteins	# Unique Peptides	# Peptides	# PSMs	# AAs	MW [kDa]	calc. pI
	P04406	Glyceraldehyde-3-phosphate dehydrogenase OS=Homo sapiens GN=GAPDH PE=1 SV=3 - [G3P_HUMAN]	77.2863	48.06	1	16	16	32	335	36.0304	8.45557
High	TENnNHINLK	3	1	1	Q6EEV6	N4(Deamidated)	0	0	0.0005342	1.18114	2	1197.59	0.0900134	19.9539	0
	Accession	Description	Score	Coverage	# Proteins	# Unique Peptides	# Peptides	# PSMs	# AAs	MW [kDa]	calc. pI
	Q6EEV6	Small ubiquitin-related modifier 4 OS=Homo sapiens GN=SUMO4 PE=1 SV=2 - [SUMO4_HUMAN]	2.69426	23.16	3	2	2	4	95	10.6784	7.18115
High	VGVnGFGR	2	1	1	P04406	N4(Deamidated)	0	0.001	0.01121	1.89492	2	806.414	-1.59235	29.6729	0
	Accession	Description	Score	Coverage	# Proteins	# Unique Peptides	# Peptides	# PSMs	# AAs	MW [kDa]	calc. pI
	P04406	Glyceraldehyde-3-phosphate dehydrogenase OS=Homo sapiens GN=GAPDH PE=1 SV=3 - [G3P_HUMAN]	77.2863	48.06	1	16	16	32	335	36.0304	8.45557
High	ISnSATySGSVAPANSALGQTQPSDQDTLVQR	4	1	1	Q96HC4	N3(Deamidated); Y7(BP5)	0	0	0.001575	1.13397	3	3597.69	4.08758	44.34	0
	Accession	Description	Score	Coverage	# Proteins	# Unique Peptides	# Peptides	# PSMs	# AAs	MW [kDa]	calc. pI
	Q96HC4	PDZ and LIM domain protein 5 OS=Homo sapiens GN=PDLIM5 PE=1 SV=5 - [PDLI5_HUMAN]	2.39233	7.21	2	2	2	6	596	63.9045	8.20654
High	SEnQEFyQDTFGQQWK	3	1	1	O60506	N3(Deamidated); Y7(BP5)	0	0.005	0.05096	0.69898	2	2369	6.55577	53.6822	0
	Accession	Description	Score	Coverage	# Proteins	# Unique Peptides	# Peptides	# PSMs	# AAs	MW [kDa]	calc. pI
	O60506	Heterogeneous nuclear ribonucleoprotein Q OS=Homo sapiens GN=SYNCRIP PE=1 SV=2 - [HNRPQ_HUMAN]	9.19107	14.45	1	3	8	10	623	69.5596	8.5874
High	DLnycFSGMSDHR	1	3	1	E9PCY7	N3(Deamidated); Y4(BP5); C5(Carbamidomethyl)	0	0.007	0.06573	0.996388	2	1935.76	7.81224	46.4593	0
	Accession	Description	Score	Coverage	# Proteins	# Unique Peptides	# Peptides	# PSMs	# AAs	MW [kDa]	calc. pI
	E9PCY7	Heterogeneous nuclear ribonucleoprotein H OS=Homo sapiens GN=HNRNPH1 PE=1 SV=1 - [E9PCY7_HUMAN]	18.8655	21.21	3	5	7	11	429	47.0574	6.34131
High	YInTEHGGSQAR	1	0	0		N3(Deamidated)	0	0.002	0.02822	0.72607	2	1333.61	-0.145966	15.5629	0
High	FLnFFK	1	1	1	P56159	N3(Deamidated)	0	0.006	0.05881	1.39174	2	816.428	-0.776479	53.6636	0
	Accession	Description	Score	Coverage	# Proteins	# Unique Peptides	# Peptides	# PSMs	# AAs	MW [kDa]	calc. pI
	P56159	GDNF family receptor alpha-1 OS=Homo sapiens GN=GFRA1 PE=2 SV=2 - [GFRA1_HUMAN]	0	1.29	1	1	1	1	465	51.4222	7.91357
High	ELASQPDVDGFLVGGASLKPEFVDIInAK	1	1	1	P60174	N27(Deamidated)	0	0	0.0005746	3.02887	3	3030.59	7.57105	62.8898	0
	Accession	Description	Score	Coverage	# Proteins	# Unique Peptides	# Peptides	# PSMs	# AAs	MW [kDa]	calc. pI
	P60174	Triosephosphate isomerase OS=Homo sapiens GN=TPI1 PE=1 SV=3 - [TPIS_HUMAN]	37.8547	57.34	1	12	12	15	286	30.7717	5.92236
High	TVSLGAGAKDELHIVEAEAMnYEGSPIK	1	1	1	P06748	N21(Deamidated)	0	0	1.473e-06	3.08248	3	2930.46	5.13025	55.6078	1
	Accession	Description	Score	Coverage	# Proteins	# Unique Peptides	# Peptides	# PSMs	# AAs	MW [kDa]	calc. pI
	P06748	Nucleophosmin OS=Homo sapiens GN=NPM1 PE=1 SV=2 - [NPM_HUMAN]	39.9423	31.63	1	7	7	17	294	32.5548	4.77979
High	LnAELSqLQFSEPVGIIYnPVEYAWEPHR	1	10	1	D6RD88	N2(Deamidated); Q7(Deamidated); N19(Deamidated)	0	0.001	0.02065	2.46427	3	3402.68	9.23743	72.2247	0
	Accession	Description	Score	Coverage	# Proteins	# Unique Peptides	# Peptides	# PSMs	# AAs	MW [kDa]	calc. pI
	D6RD88	Single-strand selective monofunctional uracil DNA glycosylase (Fragment) OS=Homo sapiens GN=SMUG1 PE=1 SV=1 - [D6RD88_HUMAN]	2.46427	35.37	10	1	1	1	82	9.28559	4.50049
High	HIADLAGNSEVILPVPAFnVINGGSHAGNK	1	1	1	P06733	N19(Deamidated)	0	0.002	0.02923	2.10608	3	3012.58	8.2528	55.3816	0
	Accession	Description	Score	Coverage	# Proteins	# Unique Peptides	# Peptides	# PSMs	# AAs	MW [kDa]	calc. pI
	P06733	Alpha-enolase OS=Homo sapiens GN=ENO1 PE=1 SV=2 - [ENOA_HUMAN]	44.2531	48.16	2	18	18	22	434	47.1393	7.38623
High	VIISAPSADAPMFVMGVnHEKYDNSLK	1	1	1	P04406	N18(Deamidated)	0	0	0.002918	1.41219	4	2934.45	5.37566	48.4583	1
	Accession	Description	Score	Coverage	# Proteins	# Unique Peptides	# Peptides	# PSMs	# AAs	MW [kDa]	calc. pI
	P04406	Glyceraldehyde-3-phosphate dehydrogenase OS=Homo sapiens GN=GAPDH PE=1 SV=3 - [G3P_HUMAN]	77.2863	48.06	1	16	16	32	335	36.0304	8.45557
High	GFGDGYNGYGGGPGGGnFGGSPGyGGGR	2	1	1	P22626	N17(Deamidated); Y24(BP5)	0	0.001	0.01224	1.18053	2	2829.15	5.12603	47.4734	0
	Accession	Description	Score	Coverage	# Proteins	# Unique Peptides	# Peptides	# PSMs	# AAs	MW [kDa]	calc. pI
	P22626	Heterogeneous nuclear ribonucleoproteins A2/B1 OS=Homo sapiens GN=HNRNPA2B1 PE=1 SV=2 - [ROA2_HUMAN]	75.8284	56.37	1	18	19	44	353	37.4067	8.95361
High	IGYNPDTVAFVPISGWnGDnMLEPSANMPWFK	1	2	1	P68104	N17(Deamidated); N20(Deamidated)	0	0.007	0.0722	1.69393	3	3569.65	2.22114	65.6316	0
	Accession	Description	Score	Coverage	# Proteins	# Unique Peptides	# Peptides	# PSMs	# AAs	MW [kDa]	calc. pI
	P68104	Elongation factor 1-alpha 1 OS=Homo sapiens GN=EEF1A1 PE=1 SV=1 - [EF1A1_HUMAN]	75.5531	38.96	2	12	12	29	462	50.1091	9.01221
High	TAFDEAIAELDTLnEDSyK	1	1	1	P27348	N14(Deamidated); Y18(BP5)	0	0	0.0004744	2.2191	2	2479.1	5.38962	64.5113	0
	Accession	Description	Score	Coverage	# Proteins	# Unique Peptides	# Peptides	# PSMs	# AAs	MW [kDa]	calc. pI
	P27348	14-3-3 protein theta OS=Homo sapiens GN=YWHAQ PE=1 SV=1 - [1433T_HUMAN]	30.8507	40.82	1	5	11	17	245	27.7468	4.77979
High	ISLGLPVGAVIncADNTGAK	1	1	1	P62829	N12(Deamidated); C13(Carbamidomethyl)	0	0	0.001296	1.67744	3	1971.04	9.06253	55.9373	0
	Accession	Description	Score	Coverage	# Proteins	# Unique Peptides	# Peptides	# PSMs	# AAs	MW [kDa]	calc. pI
	P62829	60S ribosomal protein L23 OS=Homo sapiens GN=RPL23 PE=1 SV=1 - [RL23_HUMAN]	4.89295	48.57	1	6	6	8	140	14.8561	10.5063
High	GSLQNDPFYVnVMFMLAILLTFFHPFLVYR	1	1	1	Q8NBI5	N11(Deamidated)	0	0	2.443e-12	4.95777	3	3593.85	4.51299	70.5385	0
	Accession	Description	Score	Coverage	# Proteins	# Unique Peptides	# Peptides	# PSMs	# AAs	MW [kDa]	calc. pI
	Q8NBI5	Solute carrier family 43 member 3 OS=Homo sapiens GN=SLC43A3 PE=1 SV=2 - [S43A3_HUMAN]	4.95777	6.11	1	1	1	1	491	54.4933	8.52881
High	LTTPTYGDLnHLVSATmSGVTTcLR	1	4	3	Q13885;P07437;P68371	N10(Deamidated); M17(Oxidation); C23(Carbamidomethyl)	0	0.001	0.008465	1.96736	3	2725.34	7.11719	55.0798	0
	Accession	Description	Score	Coverage	# Proteins	# Unique Peptides	# Peptides	# PSMs	# AAs	MW [kDa]	calc. pI
	P07437	Tubulin beta chain OS=Homo sapiens GN=TUBB PE=1 SV=2 - [TBB5_HUMAN]	81.326	49.32	1	2	18	41	444	49.639	4.89404
	P68371	Tubulin beta-4B chain OS=Homo sapiens GN=TUBB4B PE=1 SV=1 - [TBB4B_HUMAN]	79.5111	45.84	2	2	17	41	445	49.799	4.89404
	Q13885	Tubulin beta-2A chain OS=Homo sapiens GN=TUBB2A PE=1 SV=1 - [TBB2A_HUMAN]	57.9652	35.73	2	1	14	30	445	49.875	4.89404
High	nGQDLGVAFK	2	1	1	Q00839	N1(Deamidated)	0	0.001	0.01324	1.46127	2	1049.52	-1.24567	40.5861	0
	Accession	Description	Score	Coverage	# Proteins	# Unique Peptides	# Peptides	# PSMs	# AAs	MW [kDa]	calc. pI
	Q00839	Heterogeneous nuclear ribonucleoprotein U OS=Homo sapiens GN=HNRNPU PE=1 SV=6 - [HNRPU_HUMAN]	21.8599	14.55	1	13	13	17	825	90.528	5.99854
High	nNFEGEVTKENLLDFIK	2	2	1	H7BZ94	N1(Deamidated)	0	0.002	0.02788	1.47294	3	2011.02	9.90911	56.4285	1
	Accession	Description	Score	Coverage	# Proteins	# Unique Peptides	# Peptides	# PSMs	# AAs	MW [kDa]	calc. pI
	H7BZ94	Protein disulfide-isomerase OS=Homo sapiens GN=P4HB PE=1 SV=2 - [H7BZ94_HUMAN]	22.0863	22.41	2	11	11	15	464	52.4693	4.86865
High	SGDAAIVDmVPGKPmcVESFSDYPPLGR	1	2	1	P68104	M9(Oxidation); M15(Oxidation); C16(Carbamidomethyl)	0	0.004	0.0461	1.67142	3	3027.4	4.71083	47.8053	0
	Accession	Description	Score	Coverage	# Proteins	# Unique Peptides	# Peptides	# PSMs	# AAs	MW [kDa]	calc. pI
[truncated: 8,508 more rows]

## Sheet: Search Result_2 mg-1
A2	Sequence	# PSMs	# Proteins	# Protein Groups	Protein Group Accessions	Modifications	ΔCn	q-Value	PEP	XCorr	Charge	MH+ [Da]	ΔM [ppm]	RT [min]	# Missed Cleavages
High	HEEQPAPGyDTHGR	1	2	1	A0A087X0K9	Y9(BP5)	0	0.001	0.008149	0.946436	3	1926.82	0.00491662	26.6649	0
High	SEGTTSTSyK	1	2	1	H0YEF4	Y9(BP5)	0	0.001	0.001313	1.31696	2	1393.6	0.795835	29.6519	0
High	VTSTNNMAyNK	1	2	1	A0A0D9SFR4	Y9(BP5)	0	0.001	0.01104	0.864776	2	1575.69	1.0779	33.1954	0
High	DGMDNQGGyGSVGR	1	1	1	P31942	Y9(BP5)	0	0.001	0.006525	1.40802	2	1745.7	-0.466632	38.0291	0
High	NRPPFGQGyTQPGPGYR	1	1	1	Q92734	Y9(BP5)	0	0	1.854e-06	2.46666	3	2225.03	-0.462396	38.4193	0
High	STTTGHLIyK	1	2	1	P68104	Y9(BP5)	0	0	0.0001332	1.76333	2	1453.71	-0.0965133	38.807	0
High	TEEGPTLSyGR	1	4	1	D6REM6	Y9(BP5)	0	0	2.756e-07	2.12441	2	1542.69	0.175987	40.3758	0
High	ADDADEFGySR	2	1	1	Q7KZF4	Y9(BP5)	0	0.001	0.002435	1.09424	2	1578.62	-0.442777	45.581	0
High	ADTQTYQPyNKDWIK	1	1	1	P84090	Y9(BP5)	0	0	0.0006089	2.17647	3	2204.01	0.582275	42.295	1
High	FEEPAPLSyDSRPR	1	2	1	A0A087X0K9	Y9(BP5)	0	0	0.0006072	1.54624	3	1996.92	1.00013	42.3626	0
High	YVDSEGHLyTVPIR	1	1	1	Q03135	Y9(BP5)	0	0	0.0007291	2.0355	3	1981.94	-1.67573	44.3874	0
High	VFDKDGNGyISAAELR	1	3	1	P0DP23	Y9(BP5)	0	0	9.526e-05	2.31807	3	2087.98	-0.468893	44.6825	1
High	WDTGENPIyK	1	1	1	P05556	Y9(BP5)	0.0417	0	5.544e-05	1.61203	2	1555.69	0.0160261	45.3602	0
High	GFGDGYNGyGGGPGGGNFGGSPGYGGGR	2	1	1	P22626	Y9(BP5)	0	0.001	0.01679	1.22448	3	2828.15	-0.0538666	46.318	0
High	NLQEAEEWyK	1	2	1	P08670	Y9(BP5)	0	0	5.03e-05	1.04989	2	1642.72	0.0605238	46.328	0
High	WIDATSGIyNSEK	1	11	1	E9PMS6	Y9(BP5)	0	0	3.219e-06	1.37504	2	1816.82	0.331112	48.127	0
High	AHQVVEDGyEFFAK	1	6	1	P36873	Y9(BP5)	0	0	0.0001823	2.0395	3	1972.89	0.435345	48.2696	0
High	AEDGSVIDyELIDQDAR	1	1	1	P07355	Y9(BP5)	0	0	1.009e-07	2.09038	2	2242	0.518811	52.0422	0
High	TVTAMDVVyALKR	3	1	1	P62805	Y9(BP5)	0	0	4.139e-09	4.63669	3	1799.92	0.190558	53.1362	1
High	DLKPVLDSyVFNDGSSR	1	2	1	F5H442	Y9(BP5)	0	0	0.0002558	1.70887	3	2245.06	-0.914944	53.2137	0
High	TVTAMDVVyALK	2	1	1	P62805	Y9(BP5)	0	0	7.857e-07	2.98748	2	1643.82	0.356075	58.2407	0
High	DLDIIDNyDySHTVK	1	1	1	O75369	Y8(BP5); Y10(BP5)	0	0.001	0.01657	0.941124	3	2477.08	1.52737	54.054	0
High	MVQEAEKyKAEDEK	1	1	1	P11142	Y8(BP5)	0	0.001	0.02824	1.36031	3	2030.92	0.407278	27.9549	2
High	MVQEAEKyK	1	3	2	P11142;P0DMV9	Y8(BP5)	0	0.001	0.005416	1.55551	2	1458.68	1.39757	29.7265	1
High	DSQDGSSyR	2	3	1	Q14847	Y8(BP5)	0	0.001	0.001922	1.42931	2	1347.53	0.45579	35.4707	0
High	EVYQQQQyGSGGR	2	4	1	D6R9P3	Y8(BP5)	0	0	2.311e-06	1.67824	2	1832.8	0.115884	33.4133	0
High	AAPPPPGyHQNGVIR	1	1	1	Q12965	Y8(BP5)	0	0.002	0.03528	1.35088	3	1906.94	-0.77173	33.5341	0
High	NTTQNTGySSGTQNANYPVR	2	1	1	Q12965	Y8(BP5)	0	0.001	0.01281	1.20402	2	2506.11	0.219141	35.5659	0
High	DGYDYDGyR	1	2	1	Q07955	Y8(BP5)	0	0.001	0.00723	1.45425	2	1456.55	0.334943	40.9564	0
High	GEVWGPGyR	1	2	1	A0A0D9SFS2	Y8(BP5)	0	0.001	0.01079	1.58811	2	1353.6	-0.242113	44.001	0
High	GGYIGSTyFER	1	1	1	P61081	Y8(BP5)	0	0	0.0003814	2.18598	2	1582.7	-0.617536	47.7095	0
High	AFVAIGDyNGHVGLGVK	1	3	1	I3L404	Y8(BP5)	0	0	0.0002661	2.19487	3	2050.02	-1.00337	49.0086	0
High	DLDIIDNyDYSHTVK	1	1	1	O75369	Y8(BP5)	0	0	2.975e-09	3.18465	3	2143.96	-0.249601	50.0429	0
High	NSPALVyAILVIWTWSMLqFPLDLAVqnVVcPVSVTER	1	1	1	Q6ZUK4	Y7(BP5); Q19(Deamidated); Q27(Deamidated); N28(Deamidated); C31(Carbamidomethyl)	0	0	0.000549	2.41944	6	4665.38	7.61816	56.3217	0
High	DNSTMGyMmAK	3	1	1	P08238	Y7(BP5); M9(Oxidation)	0	0	0.0005634	1.87171	2	1597.62	0.97937	41.0297	0
High	HESQQDySK	1	1	1	Q14247	Y7(BP5)	0	0.001	0.02853	0.956559	2	1454.6	-0.167726	24.4111	0
High	GAGSSSyR	1	2	1	U3KQ26	Y7(BP5)	0	0.002	0.03953	0.953559	2	1117.47	-0.16404	28.9103	0
High	ETENTAyK	1	1	1	Q5JSH3	Y7(BP5)	0	0.001	0.00095	1.48583	2	1288.55	0.472043	30.5071	0
High	SVSSSSyR	2	2	1	P08670	Y7(BP5)	0	0	0.0004537	1.6014	2	1205.53	0.0074607	30.8137	0
High	GSGTNGyVQR	1	1	1	Q9UQ35	Y7(BP5)	0	0	0.0005993	1.29911	2	1371.61	-0.282878	31.787	0
High	TSNEVQyDQR	1	3	1	G3V4X8	Y7(BP5)	0	0.001	0.00423	0.882204	2	1572.67	0.141833	32.7612	0
High	AVAAATyK	1	3	1	F8W667	Y7(BP5)	0	0	9.336e-05	1.87081	2	1127.56	-0.274923	32.9943	0
High	IVADKDySVTANSK	2	1	1	P07195	Y7(BP5)	0	0	8.175e-07	1.86936	3	1843.89	1.64323	33.796	1
High	SQESGYyDR	1	4	1	D6REM6	Y7(BP5)	0	0	6.776e-05	1.96875	2	1437.58	0.976423	34.0053	0
High	QSSSTNyTNELK	1	3	1	F8VRN8	Y7(BP5)	0	0.001	0.03206	0.823085	2	1704.75	0.258382	37.7544	0
High	NNASTDyDLSDK	1	1	1	P39023	Y7(BP5)	0	0	4.819e-07	1.85351	2	1675.69	0.73205	37.8438	0
High	GGDLMAyDRR	1	1	1	P61978	Y7(BP5)	0	0.001	0.00359	2.12169	3	1486.66	0.115461	38.0547	1
High	STAYEDyYYHPPPR	4	2	1	O43390	Y7(BP5)	0	0.001	0.008052	1.45677	3	2091.89	1.51519	39.8255	0
High	VPVDVAyR	2	2	2	P58107;Q15149	Y7(BP5)	0	0	0.0002836	1.74682	2	1251.62	1.15826	40.5435	0
High	DAEDAIyGR	1	2	1	S4R3G0	Y7(BP5)	0	0.001	0.006722	1.11983	2	1342.57	-0.160628	41.6254	0
High	SAVGFDyQGK	1	1	1	Q14247	Y7(BP5)	0	0	5.558e-05	2.07265	2	1404.63	-0.173499	41.7439	0
High	DVSLGTyGSR	1	1	1	Q9C0C2	Y7(BP5)	0	0	0.0006034	1.61014	2	1387.63	2.32312	42.5613	0
High	GGDLMAyDR	1	1	1	P61978	Y7(BP5)	0	0.001	0.01269	1.84801	2	1330.56	0.609304	42.8821	0
High	DISLSDyK	1	1	1	Q06830	Y7(BP5)	0	0.001	0.005007	1.47977	2	1273.58	0.974655	44.9285	0
High	NQDATVyVGGLDEK	1	1	1	Q15427	Y7(BP5)	0	0.002	0.04873	1.24462	2	1841.84	0.0438219	45.0018	0
High	DADDAVyELNGK	1	3	1	Q13247	Y7(BP5)	0	0	1.09e-05	1.51417	2	1642.71	0.866502	45.3979	0
High	LPLQDVyK	2	2	1	P68104	Y7(BP5)	0	0	0.0004294	1.34632	2	1308.67	-0.182192	45.9821	0
High	DNSTMGyMMAK	2	1	1	P08238	Y7(BP5)	0	0	7.077e-06	1.37649	2	1581.62	-0.141907	46.0653	0
High	ITLDNAyMEK	1	1	1	P14618	Y7(BP5)	0	0	0.0002437	1.66092	2	1530.7	1.00509	46.1365	0
High	SFLDSGyR	2	1	1	P18206	Y7(BP5)	0	0.001	0.002424	1.3702	2	1277.56	0.466747	46.6704	0
High	YQGVNLyVK	1	2	1	A0A087WTT1	Y7(BP5)	0	0.001	0.004259	1.60294	2	1416.7	1.12322	47.2183	0
High	EHALLAyTLGVK	1	2	1	P68104	Y7(BP5)	0	0	1.466e-08	2.54039	2	1647.86	-0.0682883	49.3556	0
High	TALQEVyTLAEHR	1	2	1	H0YH64	Y7(BP5)	0	0.001	0.02157	0.957108	3	1863.91	0.668654	50.905	0
High	MVVESAyEVIK	1	1	1	P07195	Y7(BP5)	0	0	1.439e-07	2.5553	2	1600.78	0.114184	51.3457	0
High	NSLESyAFNmK	1	1	1	P11142	Y6(BP5); M10(Oxidation)	0	0	3.496e-05	1.15961	2	1652.71	-0.120299	45.3182	0
High	VMTIPyQPMPASSPVIcAGGQDR	1	1	1	Q15365	Y6(BP5); C17(Carbamidomethyl)	0	0	9.44e-05	1.76039	3	2808.3	0.904742	52.8069	0
High	SGGGGySQNR	1	4	1	A0A0A0MRA5	Y6(BP5)	0	0	1.924e-06	1.69449	2	1315.55	-0.311709	27.5944	0
High	SQSGGySDR	1	4	1	K7EMY9	Y6(BP5)	0	0.001	0.009363	1.13119	2	1289.52	0.939399	28.7452	0
High	SSGGGySGDR	1	2	1	Q92804	Y6(BP5)	0	0	0.0005143	1.88208	2	1275.51	-0.665476	28.7949	0
High	GQNQDyR	1	1	1	P19338	Y6(BP5)	0	0.002	0.03522	1.66485	2	1213.51	-0.160426	29.0543	0
High	GGSDGyGSGR	4	1	1	P22626	Y6(BP5)	0	0	0.0007369	1.80114	2	1245.5	-0.239731	29.7675	0
High	EQDEAyR	1	1	1	B3KT28	Y6(BP5)	0	0.002	0.03446	0.957458	2	1243.51	1.06137	31.996	0
High	YGGGGyGR	1	2	1	J3KP15	Y6(BP5)	0	0.001	0.002365	1.89858	2	1119.47	-0.829767	32.6064	0
High	TVTPAyNR	1	2	1	A0A087X0K9	Y6(BP5)	0	0.001	0.003686	1.30058	2	1254.59	0.172405	34.3129	0
High	SSGTVyPK	1	1	1	Q9Y5K6	Y6(BP5)	0	0.001	0.01926	1.8411	2	1171.54	-0.848665	34.9771	0
High	LAQDPyR	1	1	1	P18583	Y6(BP5)	0	0.001	0.004397	1.33841	2	1195.56	1.10037	35.0662	0
High	QVDPAyTGR	1	6	1	K7EJR2	Y6(BP5)	0	0.001	0.01427	1.79086	2	1339.61	1.68625	35.2539	0
High	SLDNNySTPNER	1	3	1	C9JZR2	Y6(BP5)	0	0.001	0.004345	1.33615	2	1742.74	0.234684	35.821	0
High	AFGSGyR	1	4	1	F8VP89	Y6(BP5)	0	0.001	0.02229	1.58065	2	1090.48	0.311333	37.5922	0
High	DSLGTySSR	1	1	1	Q9C0C2	Y6(BP5)	0	0.001	0.0115	1.25382	2	1318.57	0.684814	37.759	0
High	GSSGGyGSGGAALQPK	1	2	1	J3QKM5	Y6(BP5)	0	0.001	0.0112	1.09452	2	1726.79	1.86503	37.9636	0
High	VDNLTyR	1	2	1	J3KP15	Y6(BP5)	0	0	0.0004622	1.62138	2	1213.57	0.0271104	38.2079	0
High	VPLKPyAAPVPR	1	1	1	Q8N4C8	Y6(BP5)	0	0.001	0.001865	1.57673	3	1640.9	-0.232211	38.4549	0
High	FNEENyGVK	1	3	1	H3BSK9	Y6(BP5)	0	0.001	0.001119	1.80161	2	1432.62	-0.110695	38.685	0
High	LVPVGyGIKK	1	1	1	P24534	Y6(BP5)	0	0.001	0.003438	1.61723	3	1406.79	-0.599334	38.8159	1
High	YLTNAySR	1	1	1	Q9Y696	Y6(BP5)	0	0	0.0006642	1.41401	2	1320.61	1.23367	39.1457	0
High	VPLSAyER	1	1	1	Q9UQ35	Y6(BP5)	0	0	0.0007981	2.14303	2	1267.62	1.88488	40.6302	0
High	FHPEPyGLEDDQR	1	3	1	C9JZR2	Y6(BP5)	0	0.001	0.002181	1.75978	3	1935.83	-1.02409	40.6802	0
High	SMMSAyER	1	2	1	P18583	Y6(BP5)	0	0.001	0.005698	1.18935	2	1307.52	-0.735551	40.9698	0
High	ATPEQyQILK	1	1	1	P14324	Y6(BP5)	0	0.001	0.01141	1.33017	2	1523.76	0.221883	44.5647	0
High	FAVPTyAAK	1	2	1	A0A0J9YY58	Y6(BP5)	0	0.001	0.0008841	1.25987	2	1300.64	0.352809	44.9217	0
High	LVPVGyGIK	2	1	1	P24534	Y6(BP5)	0	0.002	0.04487	1.16504	2	1278.69	-0.625541	49.4721	0
High	LVPVGyGIR	2	3	1	P29692	Y6(BP5)	0	0.001	0.005931	1.84696	2	1306.7	0.566739	46.4205	0
High	SPFEVyVDK	1	4	1	A0A087WWY3	Y6(BP5)	0	0	6.628e-06	2.18501	2	1416.65	-0.777686	49.1082	0
High	NSLESyAFNMK	1	1	1	P11142	Y6(BP5)	0	0	5.09e-05	2.1533	2	1636.72	1.47039	50.2595	0
High	DVIEEyFK	1	1	1	P25398	Y6(BP5)	0	0.001	0.001344	1.51239	2	1375.62	-1.55537	52.9531	0
High	TSIDAyDNFDNISLAQR	2	2	1	Q00610	Y6(BP5)	0	0	1.3e-10	2.36259	2	2276.03	-1.29823	56.3805	0
High	LGDLyEEEmR	1	2	1	P08670	Y5(BP5); M9(Oxidation)	0	0.001	0.007376	1.10231	2	1603.68	1.02017	43.8911	0
High	ASHGyGGK	1	1	1	Q14247	Y5(BP5)	0	0.001	0.02463	1.4991	2	1109.48	-2.18006	24.2915	0
High	NQGGyDR	2	1	1	P98179	Y5(BP5)	0	0.001	0.01858	1.3504	2	1142.47	-0.169854	28.9587	0
High	SGGGyGGDR	1	2	1	Q92804	Y5(BP5)	0	0	0.0001104	1.86544	2	1158.46	-0.427417	29.5694	0
High	KVVDyTTAK	1	1	1	P62820	Y5(BP5)	0	0	0.0003867	1.3709	2	1357.68	-0.911531	31.166	1
High	DAVTyTEHAK	2	1	1	P62805	Y5(BP5)	0	0	0.0005125	1.59913	2	1467.66	0.224216	32.0272	0
High	SIVNyKPK	2	2	1	H9KV75	Y5(BP5)	0	0.001	0.02825	1.29508	2	1281.67	-0.0625331	34.1313	0
High	AVDGyVKPQIK	1	4	1	K7EM17	Y5(BP5)	0	0	0.0003122	1.31045	2	1550.81	1.20339	35.7802	0
High	LAQEySK	1	2	0		Y5(BP5)	0	0.009	0.08727	0.83208	2	1171.55	-0.015096	36.2234	0
High	ASGNyATVISHNPETK	1	2	1	E9PKZ0	Y5(BP5)	0	0	0.0002901	1.67454	3	2021.93	-1.79067	36.8839	0
High	VKGEyDVTVPK	1	1	1	Q09666	Y5(BP5)	0	0.001	0.006987	1.54063	3	1567.78	0.683888	37.4545	1
High	SVSSyGNIR	1	1	1	Q8N122	Y5(BP5)	0	0.002	0.04257	0.873651	2	1315.61	0.703964	37.4812	0
High	VKGEyDMTVPK	1	1	1	Q09666	Y5(BP5)	0	0.002	0.05032	1.1376	3	1599.76	0.648903	37.8449	1
High	ENVEyIER	1	1	1	O95218	Y5(BP5)	0	0.001	0.01056	1.18955	2	1384.62	0.326275	38.8182	0
High	EVSTyIK	1	2	1	P68104	Y5(BP5)	0	0.002	0.03867	1.34644	2	1172.56	-1.79704	39.4042	0
High	TLSDyNIQK	1	16	2	F5H265;M0R2S1	Y5(BP5)	0	0.007	0.07788	0.81368	2	1414.67	0.96371	39.514	0
High	DGYNyTLSK	1	1	1	P31949	Y5(BP5)	0	0.001	0.004937	1.10038	2	1393.61	-0.161388	41.4761	0
High	EGVMyVGAK	1	1	1	F8W754	Y5(BP5)	0	0.001	0.01123	1.7714	2	1286.59	-0.161302	41.5932	0
High	GIVVyTGDR	1	1	1	P05023	Y5(BP5)	0	0.001	0.001735	1.67052	2	1312.64	1.18021	42.6014	0
High	GIYAyGFEKPSAIQQR	1	2	2	P60842;P38919	Y5(BP5)	0	0	4.509e-11	2.86509	3	2161.06	0.758256	44.4848	0
High	QNQFyDTQVIK	1	3	1	A0A0A0MRA5	Y5(BP5)	0	0.001	0.001316	1.14011	2	1716.8	-0.747181	44.8618	0
High	LGDLyEEEMR	1	2	1	P08670	Y5(BP5)	0	0	0.0002177	1.49562	2	1587.68	0.211129	47.6638	0
High	SISLyYTGEK	1	1	1	P19338	Y5(BP5)	0	0.001	0.001879	1.68489	2	1493.7	0.371358	48.5955	0
High	VGINyQPPTVVPGGDLAK	3	3	2	P68363;Q9BQE3	Y5(BP5)	0	0	9.826e-08	2.40525	3	2158.1	-0.404499	49.7089	0
High	VVAIyDYTK	1	9	1	H0Y6B5	Y5(BP5)	0	0	0.0006257	1.65969	2	1404.69	0.437271	49.6715	0
High	EALTyDGALLGDR	1	1	1	Q15056	Y5(BP5)	0	0.001	0.01964	1.21717	2	1726.81	-1.03537	50.1671	0
High	VLTFyR	1	3	1	A0A087WTS8	Y5(BP5)	0	0.001	0.005588	1.26967	2	1131.56	-0.946103	51.6027	0
High	DQLIyNLLKEEQTPQNK	1	1	1	P00338	Y5(BP5)	0	0	3.515e-10	3.89395	3	2407.2	-0.337562	55.9409	1
High	DFVNyLVR	1	1	1	Q08211	Y5(BP5)	0	0.001	0.003403	1.47852	2	1358.65	-1.26946	56.8677	0
High	DQLIyNLLK	1	1	1	P00338	Y5(BP5)	0	0.001	0.001646	1.85876	2	1452.76	0.567167	62.7719	0
High	SSFyVnGLTLGGQK	2	1	1	P07737	Y4(BP5); N6(Deamidated)	0	0	5.038e-06	2.28555	2	1804.86	-1.29493	53.5691	0
High	DLNycFSGMSDHR	1	3	1	E9PCY7	Y4(BP5); C5(Carbamidomethyl)	0	0.001	0.0009315	1.20672	3	1934.76	-0.168239	45.3671	0
High	ASGyQSSQK	1	1	1	P51858	Y4(BP5)	0	0	0.0003231	1.88946	2	1288.56	-0.664402	27.0567	0
High	SGGyGGSR	1	4	1	K7EMY9	Y4(BP5)	0	0.001	0.001397	1.38015	2	1073.45	-0.772074	28.9497	0
High	SGGyGGDR	1	2	1	Q92804	Y4(BP5)	0	0.001	0.007662	1.68864	2	1101.44	-1.34922	29.6729	0
High	LAQyESK	2	1	1	P24534	Y4(BP5)	0	0.009	0.08453	1.61222	2	1171.55	1.65204	32.5407	0
High	LQSyTR	1	5	1	E9PJT3	Y4(BP5)	0	0.001	0.008376	1.11598	2	1100.52	0.437693	33.0121	0
High	VTDyAEEK	1	1	1	Q9NX55	Y4(BP5)	0	0.001	0.002141	1.27936	2	1287.56	-0.285478	33.162	0
High	LQDyEEK	1	2	1	E7EQR4	Y4(BP5)	0	0.001	0.008479	1.34467	2	1257.55	0.347348	33.5232	0
High	NMGyVQQR	1	2	1	J3QT28	Y4(BP5)	0	0.001	0.006084	1.34955	2	1328.59	0.910248	35.8782	0
High	EDIySGGGGGGSR	1	1	1	Q13151	Y4(BP5)	0	0.002	0.0486	0.76737	2	1544.65	1.73791	37.0957	0
High	TMGySVTAPEDTRR	1	2	1	H3BRM0	Y4(BP5)	0	0.001	0.002178	1.21371	3	1916.86	0.864368	37.3892	1
High	VAQyVVR	1	8	1	K7EPV1	Y4(BP5)	0	0.001	0.003764	1.01598	2	1167.6	-0.203367	37.8848	0
High	LGEyEDVSR	1	4	1	K7EL99	Y4(BP5)	0	0.001	0.00729	0.608772	2	1400.62	0.463335	38.6505	0
High	EVDySGLR	1	2	1	H0Y8K3	Y4(BP5)	0	0.001	0.02682	1.07131	2	1271.57	0.220361	40.3871	0
High	LTPyEVDELRR	1	1	1	Q92841	Y4(BP5)	0	0	1.702e-05	1.81395	3	1723.85	0.567578	41.4449	1
High	GPAyGLSR	1	1	1	P37802	Y4(BP5)	0	0.001	0.002462	1.56695	2	1153.55	0.4534	41.465	0
High	GPSyGLSAEVK	1	6	1	K7ES69	Y4(BP5)	0	0	4.293e-05	1.12876	2	1440.68	-1.11847	42.1567	0
High	ISTyGLPAGGIQPHPQTK	1	1	1	Q9Y5K6	Y4(BP5)	0	0	7.876e-07	2.46182	3	2198.11	0.784802	42.2938	0
High	TTVyVVEDQR	1	1	1	Q9H1C7	Y4(BP5)	0	0	4.855e-05	1.36886	2	1542.73	-0.0633708	42.8634	0
High	VTAyTVDVTGR	2	1	1	Q09666	Y4(BP5)	0	0	5.903e-07	2.44785	2	1514.73	0.523975	44.8199	0
High	GVQyLNEIK	1	1	1	P13639	Y4(BP5)	0	0	0.0005607	2.05516	2	1396.69	0.0497338	45.1675	0
High	DTLyEAVR	1	1	1	P62906	Y4(BP5)	0	0.001	0.02665	1.30188	2	1299.61	1.58607	47.8467	0
High	IDPyVFDR	1	1	1	P47712	Y4(BP5)	0	0	0.0005217	1.23699	2	1357.62	-1.26027	49.2826	0
High	SLYyYIQQDTK	2	1	1	P07355	Y4(BP5)	0	0	4.964e-06	1.91795	2	1754.81	0.245469	49.6693	0
High	ATLyVTAIEDR	1	7	1	E9PNR9	Y4(BP5)	0	0.001	0.002077	0.91609	2	1584.77	1.19413	50.0287	0
High	SSFyVNGLTLGGQK	1	1	1	P07737	Y4(BP5)	0	0.001	0.003161	0.984061	2	1803.87	0.2648	52.7678	0
High	KTyITDPVSAPcAPPLQPK	1	3	1	C9JXK9	Y3(BP5); C12(Carbamidomethyl)	0	0.001	0.00924	1.8336	3	2416.21	1.15717	43.809	1
High	ASyNNPHR	2	1	1	P54725	Y3(BP5)	0	0.001	0.01868	1.1103	2	1291.56	-0.0194094	25.2169	0
High	KGyNVNDEK	2	1	1	P80723	Y3(BP5)	0	0.001	0.001093	1.95259	2	1399.63	0.384455	28.1156	1
High	GGyAGSSQAPNK	1	2	1	F5H2U4	Y3(BP5)	0	0.001	0.0009758	1.43209	2	1469.65	1.36534	29.1166	0
High	QQyESVAAK	1	2	1	P08670	Y3(BP5)	0	0.001	0.005973	1.25082	2	1356.63	0.097676	32.8796	0
High	STyTSYPK	1	2	1	I3L1E3	Y3(BP5)	0	0.001	0.02295	1.16746	2	1279.57	-0.67524	34.8546	0
High	FNySGSGGR	1	1	1	Q12906	Y3(BP5)	0	0	0.0001317	1.23292	2	1277.54	-0.772659	35.1017	0
High	ASyISSAR	1	1	1	Q3LXA3	Y3(BP5)	0	0.001	0.01813	1.49409	2	1187.55	-1.08195	35.625	0
High	IVyPTEK	1	3	1	Q14847	Y3(BP5)	0	0.002	0.04295	1.33797	2	1182.59	-0.429797	37.2415	0
High	TGyGELNGNAGER	1	1	1	Q7Z417	Y3(BP5)	0	0	0.0002898	1.36375	2	1670.72	1.26281	37.2956	0
High	DLyDAGVKR	2	1	1	P07355	Y3(BP5)	0	0.001	0.03229	1.6041	2	1369.66	0.161202	37.5279	1
High	SDyDGIGSR	1	4	1	A0A0D9SFB3	Y3(BP5)	0	0	5.782e-05	1.79654	2	1302.54	0.911386	37.5322	0
High	ATyGLK	1	1	1	Q9H3Q1	Y3(BP5)	0	0.002	0.0368	0.961955	2	985.482	0.388284	37.7861	0
High	IRyESLTDPSK	1	3	3	P08238;Q58FF6;G3V2J8	Y3(BP5)	0	0.002	0.04823	1.0813	3	1641.79	-0.364894	37.8914	1
High	TGyGGGFNER	1	1	1	O95218	Y3(BP5)	0	0	6.966e-06	1.94631	2	1390.59	0.723089	38.0414	0
High	ANyLEDR	1	1	1	O00186	Y3(BP5)	0	0.003	0.05434	1.09704	2	1213.53	2.34321	38.9515	0
High	GSyVSIHSSGFR	1	1	1	Q5STU3	Y3(BP5)	0	0	0.000625	1.6714	2	1629.75	-0.306335	39.0659	0
High	DNySPGWK	1	1	1	P07814	Y3(BP5)	0	0.001	0.01833	0.886656	2	1299.55	2.45068	41.1999	0
High	NIySEELR	1	1	1	P02545	Y3(BP5)	0	0.001	0.02159	1.39135	2	1356.63	2.52715	43.1515	0
High	GLyIAK	1	0	0		Y3(BP5)	0	0.009	0.08473	0.750344	2	997.517	-0.608474	43.6655	0
High	GDyPLEAVR	2	1	1	P14618	Y3(BP5)	0	0.001	0.004545	1.6708	2	1352.63	-0.0626023	48.4191	0
High	DTyVSSFPR	1	1	1	P23193	Y3(BP5)	0	0.001	0.005164	0.863595	2	1404.63	1.13721	45.2861	0
High	LAyVAPTIPR	1	2	1	O14974	Y3(BP5)	0	0	1.142e-05	2.01355	2	1433.76	0.448456	47.2964	0
High	VIyDFIEK	1	1	1	O00401	Y3(BP5)	0	0.001	0.004948	1.26468	2	1359.66	-1.18957	51.7111	0
High	LNyGIPAIVK	1	1	1	P14923	Y3(BP5)	0	0.001	0.01095	1.12746	2	1420.77	-0.141312	52.3535	0
High	GSyGDLGGPIITTQVTIPK	2	1	1	P61978	Y3(BP5)	0	0	7.77e-09	4.07823	3	2250.15	-0.648855	54.6279	0
High	NMGGPYGGGNYGPGGSGGSGGyGGR	2	1	1	P22626	Y22(BP5)	0	0	1.071e-06	2.09455	3	2523.02	0.344407	39.3074	0
High	KAELLDNEKPAAVVAPITTGyTVK	2	1	1	Q9HB71	Y21(BP5)	0	0	2.803e-11	4.85546	4	2861.51	0.856761	45.8296	1
High	IDSIPHLNNSTPLVDPSVYGyGVQK	1	1	1	Q96I24	Y21(BP5)	0	0.001	0.003514	1.17517	3	3046.5	-0.00076907	52.4511	0
High	APKPDGPGGGPGGSHMGGNyGDDR	2	2	1	P35637	Y20(BP5)	0	0	4.745e-07	2.52161	4	2586.09	0.913266	29.752	0
High	TySQVIALIQNSDTTLELSVMPKDEDILQVLqFTK	1	2	1	E7ESW5	Y2(BP5); Q32(Deamidated)	0	0.006	0.07238	2.68624	5	4315.18	0.486622	58.7891	1
High	LyDSmK	1	1	1	P07355	Y2(BP5); M5(Oxidation)	0	0.004	0.06075	0.821579	2	1105.47	-0.230274	32.2868	0
High	DyDDmSPR	1	1	1	P61978	Y2(BP5); M5(Oxidation)	0	0.001	0.01355	1.18737	2	1347.5	0.760473	32.922	0
High	NyQQNYQNSESGEKNEGSESAPEGQAQQR	1	3	1	P67809	Y2(BP5)	0	0	1.244e-10	3.81818	3	3590.51	0.12155	29.1467	1
High	TyAGGTASATK	2	6	1	D6RBR1	Y2(BP5)	0	0	0.0001191	1.76735	2	1360.62	-0.834287	29.3359	0
High	GyADSPSK	1	11	1	Q01518	Y2(BP5)	0	0.001	0.02248	1.95521	2	1157.49	0.325334	30.5151	0
High	TyGTTTAPR	1	1	1	Q9C0C2	Y2(BP5)	0	0.001	0.001354	1.44721	2	1300.6	1.20885	32.2233	0
High	GyNVNDEK	1	1	1	P80723	Y2(BP5)	0	0.001	0.00481	2.2733	2	1271.54	-0.153381	32.298	0
High	TyGEPESAGPSR	2	1	1	P50402	Y2(BP5)	0	0	3.913e-05	2.34389	2	1583.68	0.674562	33.5064	0
High	SyVTTSTR	1	2	1	P08670	Y2(BP5)	0	0.001	0.004479	1.66397	2	1247.57	-3.47754	33.6801	0
High	TyDETYQR	1	2	1	O14974	Y2(BP5)	0	0	0.000638	1.78293	2	1408.58	0.604171	33.6888	0
High	DyNVTANSK	2	1	1	P00338	Y2(BP5)	0	0	0.0001483	1.60453	2	1344.59	1.19769	38.6839	0
High	SySGENTASAIAR	1	2	1	S4R400	Y2(BP5)	0	0.001	0.01427	1.1706	2	1659.74	-0.864281	36.0707	0
High	GyQPTPAMAK	1	2	1	A0A087WX39	Y2(BP5)	0	0.009	0.08772	1.16987	2	1396.64	0.00017475	36.1654	0
High	SyGLGSEQR	1	1	1	Q9H2P0	Y2(BP5)	0	0.001	0.005265	1.04709	2	1329.59	0.863672	37.8238	0
High	MySYPAR	1	7	1	G3V555	Y2(BP5)	0	0.001	0.0189	1.75712	2	1220.52	-0.174322	38.5959	0
High	DyDDMSPR	1	1	1	P61978	Y2(BP5)	0	0.001	0.001439	1.55841	2	1331.5	-0.0239905	38.6327	0
High	GyGYGQGAGTLSTDK	1	2	1	E9PP21	Y2(BP5)	0	0.001	0.01402	1.42196	2	1807.8	0.657833	38.8427	0
High	AyTNFDAER	1	1	1	P07355	Y2(BP5)	0	0.001	0.002015	2.06377	2	1419.6	0.500258	39.5252	0
High	DySSGFGGK	1	1	1	Q14247	Y2(BP5)	0	0.001	0.001388	1.59157	2	1250.52	1.3864	39.6943	0
High	NyVTPVNR	1	1	1	P62993	Y2(BP5)	0	0.001	0.01109	1.474	2	1295.62	0.214281	39.8031	0
High	VyELQASR	1	5	1	H7C3A0	Y2(BP5)	0	0	0.0002428	1.26004	2	1298.62	-0.190098	40.3238	0
High	AyEFAER	1	2	1	Q00610	Y2(BP5)	0	0.001	0.01912	0.765839	2	1218.52	-0.111199	41.1408	0
High	GyGYGQGAGTLSTDKGESLGIK	1	2	1	E9PP21	Y2(BP5)	0	0	1.757e-05	2.32719	3	2492.17	-0.778734	41.7552	1
High	GyDVIAQAQSGTGK	2	1	1	P60842	Y2(BP5)	0	0	2.699e-08	2.76481	2	1727.81	0.519111	41.8951	0
High	FyEQMNGPVAGASR	1	3	1	P29692	Y2(BP5)	0	0	9.252e-07	1.72433	2	1859.82	-0.552615	42.2592	0
High	TySLGSALRPSTSR	1	2	1	P08670	Y2(BP5)	0	0.001	0.0008507	1.83933	3	1828.9	-0.559207	42.3829	0
High	YyEGYYAAGPGYGGR	4	3	1	C9JXK9	Y2(BP5)	0	0	0.0003169	1.38394	3	1976.83	-0.0504573	43.9521	0
High	TyMDVMR	1	1	1	O75533	Y2(BP5)	0	0.001	0.005451	1.04018	2	1248.52	-1.16334	44.9119	0
High	NyYEQWGK	1	1	1	P22626	Y2(BP5)	0	0.001	0.006019	1.5098	2	1420.6	-0.0892216	46.7037	0
High	GyLPLPR	1	1	1	Q9Y5Y0	Y2(BP5)	0	0.002	0.03887	1.86661	2	1148.59	-0.355998	47.9696	0
High	EyQDLLNVK	2	2	1	P08670	Y2(BP5)	0	0.001	0.009597	1.34056	2	1454.7	-0.530602	51.9433	0
High	AyAALAALEK	1	1	1	Q12906	Y2(BP5)	0	0	2.077e-07	2.13292	2	1353.68	-2.0666	49.8288	0
High	SyQFGIIGNDR	1	1	1	Q9C0C2	Y2(BP5)	0	0.001	0.008568	1.24435	2	1602.74	-0.676255	50.8207	0
High	SyELPDGQVITIGNER	1	3	1	A5A3E0	Y2(BP5)	0	0	5.819e-07	1.56338	2	2124.01	1.58477	54.5899	0
High	IITITGTQDQIQNAQyLLQNSVK	1	1	1	P61978	Y16(BP5)	0	0	0.0007545	2.04002	3	2922.5	0.349417	60.8457	0
High	NASTFEDVTQVSSAyQK	1	1	1	Q14247	Y15(BP5)	0	0.002	0.03841	1.02053	2	2207.99	0.479141	46.2892	0
High	GGSGGGGGGGGGGyNR	1	2	1	P35637	Y14(BP5)	0	0	1.31e-05	1.51573	2	1556.63	0.459532	27.348	0
High	NQGGYGGSSSSSSyGSGR	1	2	1	F8W6I7	Y14(BP5)	0	0.002	0.03969	1.34103	2	2027.82	0.855412	31.2396	0
High	GISEETTTGVHNLyK	1	1	1	P23526	Y14(BP5)	0	0	3.143e-05	2.203	3	1981.93	0.475526	39.5633	0
High	LSLEGDHSTPPSAyGSVK	1	1	1	P07355	Y14(BP5)	0	0	1.173e-09	2.66401	3	2178.02	0.473992	39.5742	0
High	IGGDAGTSLNSNDyGYGGQK	4	2	1	Q96AE4	Y14(BP5)	0	0	9.139e-08	2.52546	3	2307	-0.549576	40.1647	0
High	FIHQQPQSSSPVyGSSAK	1	4	1	F5H836	Y13(BP5)	0	0.001	0.008412	1.16235	3	2281.07	0.0449782	34.1248	0
High	AYQHGGVTGLSQy	1	1	1	Q92900	Y13(BP5)	0	0	0.0006384	1.63845	2	1713.77	0.419904	42.7978	0
High	VANPSGNLTETyVQDR	1	4	1	A0A087WWY3	Y12(BP5)	0	0	0.0001158	1.88577	3	2096.97	0.458027	41.8351	0
High	YETSSTSAGDRyDSLLGR	1	1	1	O14974	Y12(BP5)	0	0.001	0.002866	1.76371	3	2311.03	-0.724388	43.0385	1
High	NGSEADIDEGLySR	1	1	1	P22314	Y12(BP5)	0	0.001	0.02117	0.899838	2	1858.79	1.33284	43.7757	0
High	QQPLFVSGGDDyK	1	1	1	P53621	Y12(BP5)	0	0.003	0.05214	1.78106	2	1786.81	-0.106876	45.6331	0
High	GVNTGAVGSYIyDR	2	3	1	H0YFA4	Y12(BP5)	0	0.009	0.08538	0.57194	2	1804.83	0.942288	46.0799	0
High	GPVSGTEPEPVySMEAADYR	1	1	1	Q14247	Y12(BP5)	0	0.001	0.01402	1.09648	3	2488.07	-2.23125	48.9575	0
High	SLYASSPGGVyATR	1	2	1	P08670	Y11(BP5)	0	0.001	0.01749	1.32863	2	1761.83	-0.0963523	42.6182	0
High	GWQDVTATSAyK	1	2	1	P55327	Y11(BP5)	0	0	5.899e-07	2.37692	2	1659.75	1.20006	44.5838	0
High	AGGIETIANEySDR	1	3	1	A0A087WTS8	Y11(BP5)	0	0.001	0.01151	1.01362	2	1828.82	-0.815798	46.111	0
High	LGLAPQIQDLyGK	1	1	1	P46940	Y11(BP5)	0	0	1.731e-06	1.93156	2	1748.9	0.377027	54.7735	0
High	LDGLVETPTGyIESLPR	2	12	1	F8VRJ2	Y11(BP5)	0	0	0.000351	2.23115	3	2193.09	0.581478	56.7727	0
High	TLAESALQLLyTAK	1	1	1	Q9Y490	Y11(BP5)	0	0	1.499e-06	2.82899	2	1854.96	-1.55387	62.9651	0
High	GASQAGMTGyGmPR	7	1	1	P37802	Y10(BP5); M12(Oxidation)	0	0	0.0001393	1.85611	2	1732.72	-1.63748	35.7346	0
High	DGSLNQSSGyR	1	12	1	E5RJX7	Y10(BP5)	0	0.001	0.008626	1.01942	2	1516.65	1.00927	34.581	0
High	ADGGAEYATyQTK	1	1	1	R4GN18	Y10(BP5)	0	0.001	0.01138	1.24755	2	1707.74	2.02482	35.7446	0
High	NEDLNAEDVySR	1	2	1	Q16850	Y10(BP5)	0	0	5.777e-06	2.19053	2	1757.75	1.1092	41.0597	0
High	GASQAGMTGyGMPR	4	1	1	P37802	Y10(BP5)	0	0	1.795e-08	2.57172	2	1716.73	0.0782567	44.6236	0
High	SESAPTLHPySPLSPK	1	2	1	K7EN03	Y10(BP5)	0	0.001	0.02098	1.65869	3	2043.98	-0.0651584	41.6797	0
High	GVNTGAVGSyIYDRDPEGK	2	3	1	H0YFA4	Y10(BP5)	0	0.001	0.001037	2.23184	3	2331.07	-1.60243	42.9097	1
High	KTPQGPPEIySDTQFPSLQSTAK	1	5	1	H0Y8K3	Y10(BP5)	0	0	2.044e-08	2.93124	3	2853.37	-2.63571	47.5364	1
High	RAEDGSVIDyELIDQDAR	1	1	1	P07355	Y10(BP5)	0	0.001	0.01309	1.81652	2	2398.09	-1.77378	47.751	1
High	KTVTAMDVVyALKR	1	1	1	P62805	Y10(BP5)	0	0	5.437e-16	4.54929	3	1928.01	0.431518	48.0946	2
High	FNSLNELVDyHR	4	1	1	P62993	Y10(BP5)	0	0	1.358e-10	3.47871	3	1839.85	-0.801909	49.1482	0
High	SLAALSQIAyQR	1	2	1	E9PGZ1	Y10(BP5)	0	0	1.465e-06	1.50355	2	1653.84	-0.693857	51.1672	0
High	KTVTAMDVVyALK	2	1	1	P62805	Y10(BP5)	0	0	8.011e-09	3.40342	2	1771.91	0.192947	52.1996	1
High	GVNIGGAGSyIYEKPLAEGPQVTGPIEVPAAR	2	2	1	H0YFA4	Y10(BP5)	0	0.009	0.08378	1.2304	3	3543.79	-1.8394	52.9786	0
High	yWLcAATGPSIK	1	3	1	J3KPE3	Y1(BP5); C4(Carbamidomethyl)	0	0	5.869e-05	1.83737	2	1699.8	-0.340577	51.979	0
High	yHTINGHNAEVR	1	1	1	P22626	Y1(BP5)	0	0	9.555e-08	2.15222	3	1743.81	1.86355	27.8586	0
High	yQEQGGEASPQR	1	2	1	H0Y5J4	Y1(BP5)	0	0.001	0.00347	0.606725	2	1682.72	0.534319	28.3645	0
High	yGEDNR	1	1	1	Q92804	Y1(BP5)	0	0.001	0.008475	1.3932	2	1086.43	-0.314525	29.1278	0
High	yKEETIEK	3	1	1	P61254	Y1(BP5)	0	0	9.723e-05	1.29717	2	1372.65	2.54982	29.7966	1
High	ySVQTADHR	1	1	1	Q16658	Y1(BP5)	0	0.005	0.06387	1.04139	2	1409.63	0.666683	30.0988	0
High	yYGGGSEGGR	1	1	1	P14866	Y1(BP5)	0	0.004	0.05944	1.32943	2	1335.54	-1.00345	31.6714	0
High	yGVQADR	1	1	1	Q14247	Y1(BP5)	0	0.001	0.004592	1.73762	2	1141.51	0.0418596	33.6065	0
High	yIDQEELNK	2	1	1	P08238	Y1(BP5)	0	0.001	0.001818	1.83955	2	1484.67	-1.21733	38.2964	0
High	yESLTDPSKLDSGK	3	2	2	P08238;G3V2J8	Y1(BP5)	0	0	0.0001183	1.79914	3	1872.87	1.36397	39.541	1
High	yDYEEVEAEGANK	1	1	1	P36871	Y1(BP5)	0	0.001	0.001844	1.73479	2	1849.76	0.214856	39.7031	0
High	yGALPDQGIAK	1	1	1	P78318	Y1(BP5)	0	0	0.0001474	1.75311	2	1465.71	-0.615894	42.1899	0
High	yGPLPGPAVPR	1	3	1	O15027	Y1(BP5)	0	0.009	0.08429	1.06407	2	1456.74	-0.561258	46.0167	0
High	xGyLAK	1	1	1	H7BZJ4	X1(L); Y3(BP5)	0	0.009	0.08473	0.750344	2	997.517	-0.608474	43.6655	0
High	RISAVSVAqR	1	2	0		Q9(Deamidated)	0	0.001	0.01693	1.0709	2	1087.62	-0.461384	23.2882	1
High	HSGIGHGqASSAVR	1	1	1	P20930	Q8(Deamidated)	0	0	8.581e-07	2.58578	3	1364.66	-1.19124	13.8616	0
High	IYDDDFFqNLDGVANALDNVDAR	2	1	1	P22314	Q8(Deamidated)	0	0	6.718e-05	1.56626	2	2601.19	6.39481	64.5032	0
High	IGSLSqR	1	0	0		Q6(Deamidated)	0	0.002	0.04978	1.51436	2	761.415	-0.505348	21.379	0
High	IILLqSR	1	0	0		Q5(Deamidated)	0	0.001	0.01628	1.79037	2	843.529	-0.836879	37.8058	0
High	ELASqPDVDGFLVGGASLKPEFVDIINAK	1	1	1	P60174	Q5(Deamidated)	0	0.001	0.003267	1.71147	3	3030.59	7.38979	62.201	0
High	MSVqPTVSLGGFEITPPVVLR	1	1	1	P06748	Q4(Deamidated)	0	0	0.0004183	3.25151	3	2228.22	8.12724	62.5456	0
High	NIILEEGKEILVGDVGqTVDDPYATFVK	1	2	1	P23528	Q17(Deamidated)	0	0	4.496e-10	3.44231	3	3063.58	1.70631	61.0731	1
High	KPEEEEEEELEETAqEK	1	1	1	O43818	Q15(Deamidated)	0	0.007	0.07328	0.715589	2	2076.9	-0.832717	37.1319	0
High	LQVEPAVDTSGVqcyGPGIEGQGVFR	1	4	1	A0A087WWY3	Q13(Deamidated); C14(Carbamidomethyl); Y15(BP5)	0	0.001	0.0009671	2.35447	3	3097.45	4.15322	53.4851	0
High	WAAVVVPSGqEQR	1	1	1	O19617	Q10(Deamidated)	0	0	1.35e-05	2.32671	2	1427.73	2.39644	38.2495	0
High	VFDKDGnGyISAAELR	1	3	1	P0DP23	N7(Deamidated); Y9(BP5)	0	0.001	0.006239	1.73264	3	2088.97	-1.17335	46.0522	1
High	KAELLDnEKPAAVVAPITTGyTVK	1	1	1	Q9HB71	N7(Deamidated); Y21(BP5)	0	0	1.596e-07	3.04365	4	2862.52	6.69623	45.7876	1
High	LVILANncPALR	2	2	1	E5RI99	N7(Deamidated); C8(Carbamidomethyl)	0	0	0.0002829	1.49076	2	1354.75	0.409878	50.4497	0
High	WDTANnPLyK	2	1	0		N6(Deamidated); Y9(BP5)	0	0	0.0007305	1.67858	2	1555.69	0.0185973	45.3602	0
High	VIPELnGK	1	1	1	P04406	N6(Deamidated)	0	0.002	0.03548	1.52487	2	870.492	-0.849055	31.4903	0
High	NTTQnTGySSGTQNANYPVR	2	1	1	Q12965	N5(Deamidated); Y8(BP5)	0	0	0.0002175	1.66975	2	2507.1	6.01026	35.5349	0
High	GSGTnGyVQR	1	1	1	Q9UQ35	N5(Deamidated); Y7(BP5)	0	0.001	0.02463	0.640594	2	1372.59	-1.79981	32.6976	0
High	YHTVnGHNcEVR	2	2	1	F8W6I7	N5(Deamidated); C9(Carbamidomethyl)	0	0.001	0.003336	1.33477	3	1486.65	-0.381087	16.0188	0
High	YHTInGHNAEVR	2	1	1	P22626	N5(Deamidated)	0	0	3.41e-05	2.73425	3	1411.67	-2.64306	19.475	0
High	VIHDnFGIVEGLMTTVHAITATQK	1	1	1	P04406	N5(Deamidated)	0	0	5.787e-09	4.72983	4	2596.36	6.32695	63.4408	0
High	VGVnGFGR	1	1	1	P04406	N4(Deamidated)	0	0.001	0.003781	1.68623	2	806.415	-0.759794	28.9126	0
High	LVInGNPITIFQER	1	1	1	P04406	N4(Deamidated)	0	0	5.41e-07	2.39782	2	1614.88	-1.05823	56.8286	0
High	HIADLAGNSEVILPVPAFnVINGGSHAGNK	1	1	1	P06733	N19(Deamidated)	0	0	6.647e-11	3.68791	4	3012.57	4.52049	53.8062	0
High	HLDYLIQATNETnVnIPQmADTLFER	2	8	1	E5RJY3	N13(Deamidated); N15(Deamidated); M19(Oxidation)	0	0.001	0.02733	1.21013	6	3064.46	1.12702	15.5883	0
High	SVLLLAYKPMEGnFEEIAR	2	2	1	F5GY55	N13(Deamidated)	0	0	4.07e-05	1.8521	3	2181.15	8.73324	54.3646	0
High	TGTLTTNQmSVcR	1	3	1	H7C5W9	M9(Oxidation); C12(Carbamidomethyl)	0	0.002	0.03675	1.06074	2	1484.68	0.181169	22.0629	0
High	HYGPGWVSmANAGK	2	1	1	P23284	M9(Oxidation)	0	0	2.496e-06	2.43955	3	1490.68	-0.0629949	28.7704	0
High	ITLDNAYmEK	1	1	1	P14618	M8(Oxidation)	0	0.001	0.006941	1.37572	2	1213.58	-1.11833	31.9593	0
High	ISEQFTAmFR	1	7	4	Q13885;P07437;P68371;Q13509	M8(Oxidation)	0	0	0.0002094	1.9058	2	1245.59	-0.185553	39.6563	0
High	LSSLIILmPHHVEPLER	2	1	1	P50454	M8(Oxidation)	0	0	2.127e-08	2.87719	3	2000.1	-0.18793	42.6638	0
High	LFPLIQAmHPTLAGK	1	2	1	A0A087WTT1	M8(Oxidation)	0	0.001	0.0171	1.25184	3	1652.92	0.590433	44.6812	0
High	SALASVImGLSPILGK	1	1	1	P30153	M8(Oxidation)	0	0	3.375e-10	3.50142	2	1572.9	-0.177214	63.3711	0
High	GASQAGmTGyGmPR	2	1	1	P37802	M7(Oxidation); Y10(BP5); M12(Oxidation)	0	0	2.251e-07	2.34451	2	1748.72	1.07593	31.6993	0
High	TYSVVPmTSR	1	1	1	P78527	M7(Oxidation)	0	0.003	0.05509	0.886317	2	1156.57	0.0810672	28.6459	0
High	NVIGLQmGTNR	1	1	1	P37802	M7(Oxidation)	0	0	9.334e-06	1.76617	2	1218.63	-0.47799	29.3739	0
High	SYSPYDmLESIRK	2	1	1	P07355	M7(Oxidation)	0	0.001	0.01535	1.39648	3	1604.76	0.652842	38.1869	1
High	SYSPYDmLESIR	1	1	1	P07355	M7(Oxidation)	0	0	2.944e-06	2.01864	2	1476.67	-0.0258911	43.7455	0
High	TIFIISmYK	1	1	1	Q14116	M7(Oxidation)	0	0.001	0.01521	0.862559	2	1131.61	-1.52993	46.6871	0
High	KTVTAmDVVyALKR	1	1	1	P62805	M6(Oxidation); Y10(BP5)	0	0	0.000145	2.32723	3	1944.01	0.186611	43.7357	2
High	KTVTAmDVVyALK	1	1	1	P62805	M6(Oxidation); Y10(BP5)	0	0	0.0007331	2.24128	3	1787.91	-0.795623	46.9752	1
High	EVDEQmLNVQNK	1	5	3	Q13885;P07437;P68371	M6(Oxidation)	0	0.001	0.001257	1.40626	2	1462.69	0.630322	25.6349	0
High	EYQELmNVK	1	1	1	Q8IWY7	M6(Oxidation)	0	0.003	0.05399	1.0847	2	1169.55	0.488076	27.4565	0
High	NFVVVmVTKPK	1	2	1	Q5W0S5	M6(Oxidation)	0	0	4.937e-05	1.94463	2	1277.73	-0.279572	33.1596	0
High	KLAVNmVPFPR	1	10	4	Q13885;P07437;P68371;Q13509	M6(Oxidation)	0	0	0.0004146	1.75885	2	1287.73	0.96695	36.5537	1
High	NFVVVmVTK	1	3	1	P54725	M6(Oxidation)	0	0.001	0.003573	1.68518	2	1052.58	-0.654113	37.4425	0
High	DIELVmAQANVSR	1	0	0		M6(Oxidation)	0	0.007	0.0746	1.12598	2	1461.74	0.121571	44.0198	0
High	TTGFGmIYDSLDYAK	1	3	1	E7ETK0	M6(Oxidation)	0	0	2.1e-06	2.17903	2	1697.77	-0.948619	50.7973	0
High	IFGLLmGTLQK	1	1	1	Q9H307	M6(Oxidation)	0	0	0.0001367	1.6102	2	1236.7	-0.338437	51.6503	0
High	DSTLImQLLR	1	5	5	P27348;P31946;B0AZS6;E7EX29;K7EM20	M6(Oxidation)	0	0	3.253e-05	2.55546	2	1205.66	0.332847	58.8258	0
High	TVTAmDVVyALKR	3	1	1	P62805	M5(Oxidation); Y9(BP5)	0	0	2.928e-08	3.62828	3	1815.91	-0.573672	48.3144	1
High	TVTAmDVVyALK	2	1	1	P62805	M5(Oxidation); Y9(BP5)	0	0	2.429e-08	2.83927	2	1659.81	0.548001	52.4487	0
High	GGDLmAyDR	1	1	1	P61978	M5(Oxidation); Y7(BP5)	0	0.001	0.018	1.26134	2	1346.55	-0.516939	37.3635	0
High	LQEEmLQR	1	2	1	P08670	M5(Oxidation)	0	0.001	0.01524	1.48772	2	1062.53	1.9075	22.516	0
High	NTDEmVELR	1	1	1	P61978	M5(Oxidation)	0	0.001	0.008488	1.24846	2	1122.51	-1.35595	25.283	0
High	VITImQNPR	1	1	1	P62269	M5(Oxidation)	0	0.001	0.001745	1.76858	2	1087.59	-1.07935	26.1423	0
High	VVDLmAHMASK	3	1	1	P04406	M5(Oxidation)	0	0	0.0005332	1.22283	3	1217.6	-1.01656	26.7096	0
High	FYEQmNGPVAGASR	1	3	1	P29692	M5(Oxidation)	0	0.002	0.0436	1.15152	2	1542.7	-0.0111349	26.9678	0
High	VNFAmNVGK	1	1	1	P14618	M5(Oxidation)	0	0	0.0002002	2.08435	2	995.498	0.0975779	27.9766	0
High	WISImTER	1	1	1	P07355	M5(Oxidation)	0	0.001	0.007248	1.3916	2	1051.52	0.299909	37.8859	0
High	LAVNmVPFPR	2	10	4	Q13885;P07437;P68371;Q13509	M5(Oxidation)	0	0	7.041e-05	2.1418	2	1159.63	0.546822	41.7573	0
High	VLNNmEIGTSLFDEEGAK	1	1	1	P00558	M5(Oxidation)	0	0.001	0.002977	1.31044	2	1982.94	-0.855103	46.3224	0
High	VVIGmDVAASEFFR	1	1	1	P06733	M5(Oxidation)	0	0.001	0.001804	1.48166	2	1556.78	2.14496	51.6623	0
High	FDLmYAK	1	3	2	P68363;Q9BQE3	M4(Oxidation)	0	0.002	0.03983	1.14616	2	903.428	0.3166	35.6006	0
High	WTGmIIGPPR	1	7	1	E5RIF1	M4(Oxidation)	0	0	0.0003324	0.946038	2	1143.6	-0.148987	38.555	0
High	MLDmGFEPQIR	1	7	3	A0A0D9SFB3;J3KTA4;Q92841	M4(Oxidation)	0	0.002	0.04508	1.11023	2	1352.63	-2.32397	41.2842	0
High	KEmQPTHPIR	1	4	4	P27348;P31946;B0AZS6;E7EX29	M3(Oxidation)	0	0	0.000151	1.72945	3	1252.64	-3.28427	11.971	1
High	LQmEAPHIIVGTPGR	1	1	1	P60842	M3(Oxidation)	0	0.001	0.01146	1.76389	3	1634.87	-0.594264	33.1227	0
High	ILmVGLDAAGK	1	5	1	C9J1Z8	M3(Oxidation)	0	0	3.352e-06	1.69906	2	1103.61	0.752827	37.7839	0
High	LYmVLITTK	1	2	1	Q6P1Q5	M3(Oxidation)	0	0	0.000174	1.17509	2	1097.63	0.512976	39.7711	0
High	TLmNLGGLAVAR	1	1	1	P37802	M3(Oxidation)	0	0	1.196e-06	2.44927	2	1231.68	-0.404102	40.6244	0
High	LNmILVQILK	1	2	1	C9JKM9	M3(Oxidation)	0	0.001	0.02042	1.02658	2	1200.74	-0.656099	54.8894	0
High	TVSLGAGAKDELHIVEAEAmnYEGSPIK	1	1	1	P06748	M20(Oxidation); N21(Deamidated)	0	0.001	0.00244	1.7189	4	2946.46	8.39794	52.102	1
High	TVSLGAGAKDELHIVEAEAmNYEGSPIK	2	1	1	P06748	M20(Oxidation)	0	0	8.224e-06	1.89015	4	2945.46	0.57042	51.8316	1
High	NmGGPYGGGNYGPGGSGGSGGyGGR	1	1	1	P22626	M2(Oxidation); Y22(BP5)	0	0.001	0.00323	1.19966	3	2539.01	-0.131025	36.6761	0
High	AmGImNSFVNDIFER	1	14	1	O60814	M2(Oxidation); M5(Oxidation)	0	0	7.579e-09	2.32421	2	1775.81	0.773266	55.3921	0
High	NmSVHLSPcFR	2	3	1	M0QZC5	M2(Oxidation); C9(Carbamidomethyl)	0	0	0.0006005	1.54662	3	1363.62	-0.293426	31.497	0
High	EmQPTHPIR	1	4	4	P27348;P31946;B0AZS6;E7EX29	M2(Oxidation)	0	0.001	0.01175	1.2007	2	1124.55	-0.0648784	14.2483	0
High	LmELHGEGSSSGK	1	3	1	D6RG13	M2(Oxidation)	0	0.001	0.001487	1.44949	2	1347.62	-1.32684	16.1628	0
High	NmSVIAHVDHGK	1	1	1	P13639	M2(Oxidation)	0	0	1.253e-07	1.87374	2	1323.65	-0.698318	16.6604	0
High	LmSNLDSNR	1	1	1	P26447	M2(Oxidation)	0	0.001	0.003922	1.13277	2	1065.5	-0.295884	18.8326	0
High	LmEDLDR	1	2	1	R4GN98	M2(Oxidation)	0	0.002	0.03535	1.40902	2	907.417	-2.04365	22.9111	0
High	ImGPNYTPGK	1	1	1	P13639	M2(Oxidation)	0	0.001	0.002446	1.05143	2	1093.53	-0.326413	24.8065	0
High	YmPQNPHIIATK	2	3	1	Q5JP01	M2(Oxidation)	0	0	0.0005887	2.04084	3	1428.73	-1.0711	25.9498	0
High	NmGGPYGGGNYGPGGSGGSGGYGGR	1	1	1	P22626	M2(Oxidation)	0	0.001	0.002191	1.4016	3	2205.9	-0.614412	28.3409	0
High	VmLGETNPADSKPGTIR	1	3	2	P15531;J3KPD9	M2(Oxidation)	0	0	0.0006286	1.30401	3	1801.91	-1.50495	28.4611	0
High	EmEENFAVEAANYQDTIGR	1	2	1	P08670	M2(Oxidation)	0	0.009	0.08783	0.996132	2	2202.96	-0.961646	45.3136	0
High	QmEQISQFLQAAER	1	1	1	P37802	M2(Oxidation)	0	0.001	0.004749	0.832304	2	1694.82	-0.808987	48.9343	0
High	AmGIMNSFVNDIFER	2	14	1	O60814	M2(Oxidation)	0	0	4.412e-08	4.30567	2	1759.81	-2.24795	62.5224	0
High	LTTPTYGDLNHLVSATmSGVTTcLR	2	5	3	Q13885;P07437;P68371	M17(Oxidation); C23(Carbamidomethyl)	0	0	0.0005173	1.96863	3	2724.33	0.60298	53.9198	0
High	VIISAPSADAPMFVmGVNHEK	1	1	1	P04406	M15(Oxidation)	0	0	0.0002979	2.05186	3	2229.1	-1.16035	44.1767	0
High	VTNGAFTGEISPGmIK	1	1	1	P60174	M14(Oxidation)	0	0.001	0.00298	1.06423	2	1637.82	0.481305	38.7991	0
High	GHVFEESQVAGTPmFVVK	1	1	1	P13639	M14(Oxidation)	0	0	1.163e-06	2.72243	3	1977.98	0.892761	39.6421	0
High	TALINSTGEEVAmR	1	1	1	P02545	M13(Oxidation)	0	0	0.0003761	1.38099	2	1507.74	-0.521106	31.8359	0
High	LSELGFADAEFmDyKDDDDKPLINmEAIAK	1	1	1	P62993	M12(Oxidation); Y14(BP5); M25(Oxidation)	0	0.001	0.007404	1.69191	4	3769.7	0.0574047	53.2383	1
High	NLLHVTDTGVGmTR	1	1	1	P14625	M12(Oxidation)	0	0.004	0.06028	1.18266	2	1529.77	-2.25447	32.699	0
High	SLLVNPEGPTLmR	1	2	1	A0A0U1RQF0	M12(Oxidation)	0	0.001	0.01303	1.1615	2	1442.77	0.00222684	40.8256	0
High	AITGASLADImAK	1	3	1	C9JXB8	M11(Oxidation)	0	0	5.404e-07	2.02437	2	1277.68	1.34011	38.4272	0
High	TLTIVDTGIGmTK	4	2	2	G3V2J8;P08238	M11(Oxidation)	0	0	1.551e-07	2.76878	2	1365.73	0.500712	41.2773	0
High	AILVDLEPGTmDSVR	1	6	3	Q13885;P07437;Q13509	M11(Oxidation)	0	0.001	0.001051	2.00195	2	1631.83	0.139755	45.2651	0
High	DSLLQDGEFSmDLR	1	1	1	P07737	M11(Oxidation)	0	0	0.0003718	0.929695	2	1641.74	0.0956788	48.9687	0
High	WLPAGDALLQmITIHLPSPVTAQK	1	1	1	P13639	M11(Oxidation)	0	0	6.284e-07	2.23476	3	2616.42	-1.78329	63.339	0
High	LATQLTGPVmPVR	1	1	1	P26373	M10(Oxidation)	0	0	0.0004402	1.9464	2	1398.78	0.673167	35.7044	0
High	YNILGTNTImDK	1	1	1	Q00839	M10(Oxidation)	0	0.001	0.001078	1.61763	2	1398.69	0.96765	39.5833	0
High	LVQSPNSYFmDVK	1	3	1	P42677	M10(Oxidation)	0	0.004	0.05898	0.826627	2	1543.75	0.300133	40.5635	0
High	VETGVLKPGmVVTFAPVNVTTEVK	1	2	1	P68104	M10(Oxidation)	0	0	2.274e-15	4.25354	3	2531.38	-0.584137	48.1458	0
High	SVLLLAYKPmEGNFEEIAR	1	2	1	F5GY55	M10(Oxidation)	0	0	1.108e-05	2.39328	3	2196.14	0.29239	49.7102	0
High	mIAGqVLDINLAAEPK	1	7	1	G3V555	M1(Oxidation); Q5(Deamidated)	0	0	3.17e-06	1.49842	2	1699.91	8.7608	48.4658	0
High	mSVqPTVSLGGFEITPPVVLR	1	1	1	P06748	M1(Oxidation); Q4(Deamidated)	0	0.006	0.07247	1.46474	2	2244.21	8.62774	61.8366	0
High	mYEEHLKR	1	1	1	P84090	M1(Oxidation)	0	0.001	0.02179	0.731975	2	1121.54	-0.350792	14.6374	1
High	mQHLIAR	1	1	1	P14618	M1(Oxidation)	0	0.001	0.0133	2.04276	2	884.478	1.14155	16.219	0
High	mFGGPGTASRPSSSR	1	2	1	P08670	M1(Oxidation)	0	0	0.0003236	1.93505	3	1510.71	-0.118263	19.0731	0
High	mDSTANEVEAVK	1	2	1	H7BZ94	M1(Oxidation)	0	0	0.0006052	1.65112	2	1309.59	-1.067	24.1983	0
High	mINTDLSR	1	1	1	H3BM89	M1(Oxidation)	0	0.007	0.07411	1.11822	2	965.469	-3.6167	24.3508	0
High	mVVESAYEVIK	1	1	1	P07195	M1(Oxidation)	0	0	1.659e-06	1.98604	2	1283.66	0.834568	37.4078	0
High	mNVLADALK	1	2	1	I3L3P7	M1(Oxidation)	0	0.001	0.01506	1.57466	2	990.528	-0.790012	38.7514	0
High	mLVVLLQGTR	1	1	1	P08133	M1(Oxidation)	0	0	2.627e-05	2.49676	2	1145.67	0.242668	43.0107	0
High	mIAGQVLDINLAAEPK	1	7	1	G3V555	M1(Oxidation)	0	0	2.037e-05	2.06247	2	1698.91	0.219793	48.4816	0
High	mFVLDEADEMLSR	1	1	1	P60842	M1(Oxidation)	0	0	0.0005866	1.23004	2	1571.71	0.58896	53.0998	0
High	mQQQLDEYQELLDIK	1	1	1	P02545	M1(Oxidation)	0	0.001	0.00107	1.02883	2	1909.92	-0.28504	53.1442	0
High	mTDQEAIQDLWQWR	1	1	1	P06748	M1(Oxidation)	0	0	2.617e-06	1.73596	2	1835.84	-1.00499	58.6385	0
High	mSVQPTVSLGGFEITPPVVLR	2	1	1	P06748	M1(Oxidation)	0	0	0.0003079	2.45147	3	2243.21	-0.214057	61.7599	0
High	IGKPHTVPcK	2	3	1	I3L404	C9(Carbamidomethyl)	0	0	3.329e-05	1.89351	2	1136.62	-0.292263	13.6184	0
High	YHTVNGHNcEVR	2	2	1	F8W6I7	C9(Carbamidomethyl)	0	0	8.907e-09	3.14637	3	1485.67	0.0548831	14.1825	0
High	LVIVGDGAcGK	1	1	1	P61586	C9(Carbamidomethyl)	0	0.001	0.001326	1.26807	2	1088.58	-0.199844	31.2595	0
High	STLTDSLVcK	1	1	1	P13639	C9(Carbamidomethyl)	0	0.007	0.07489	1.53833	2	1123.56	-4.9456	34.4831	0
High	NMSVHLSPcFR	2	3	1	M0QZC5	C9(Carbamidomethyl)	0	0	0.0002579	2.44057	3	1347.63	-0.15255	36.6292	0
High	IGAFGYMEcSAK	1	1	1	P61586	C9(Carbamidomethyl)	0	0	6.736e-05	1.90489	2	1333.59	0.835087	40.5957	0
High	IWSVPNAScVQVVR	1	1	1	Q9UMS4	C9(Carbamidomethyl)	0	0.005	0.06539	1.11384	2	1614.84	0.191675	45.4642	0
High	RSIQFVDWcPTGFK	1	1	1	P68363	C9(Carbamidomethyl)	0	0.001	0.001562	1.86841	3	1740.85	-0.958131	48.6099	1
High	VPADTEVVcAPPTAYIDFAR	1	1	1	P60174	C9(Carbamidomethyl)	0	0.001	0.002887	0.987469	2	2192.07	1.13575	52.8058	0
High	SITNTTVcTK	1	1	1	Q15637	C8(Carbamidomethyl)	0	0	0.0005009	0.993384	2	1124.56	0.811248	21.2204	0
High	IAVAAQNcYK	1	1	1	P60174	C8(Carbamidomethyl)	0	0	0.0005751	2.06661	2	1137.57	0.0403082	24.7023	0
High	INISEGNcPER	1	7	2	Q15365;F8W0G4	C8(Carbamidomethyl)	0	0	4.117e-06	1.96778	2	1288.6	0.232201	25.6751	0
High	LHIVQVVcK	1	1	1	O00299	C8(Carbamidomethyl)	0	0	0.0003579	2.00866	2	1095.63	-2.47885	30.5922	0
High	IYGFYDEcKR	1	5	1	P36873	C8(Carbamidomethyl)	0	0	0.0007925	1.45063	2	1350.61	-2.84898	33.8516	1
High	LVILANNcPALRK	2	2	1	E5RI99	C8(Carbamidomethyl)	0	0	1.438e-05	2.82338	3	1481.86	-0.226242	35.6615	1
High	YVDIAIPcNNK	1	1	1	A0A0C4DG17	C8(Carbamidomethyl)	0	0	8.126e-06	1.52498	2	1306.65	0.279038	37.5246	0
High	LVVPASQcGSLIGK	1	6	1	F8W0G4	C8(Carbamidomethyl)	0	0	9.251e-05	1.74437	2	1428.79	0.445495	38.3718	0
High	IYGFYDEcK	1	5	1	P36873	C8(Carbamidomethyl)	0	0.001	0.001241	1.23563	2	1194.51	0.0872102	39.0801	0
High	LVVPATQcGSLIGK	1	1	1	Q15365	C8(Carbamidomethyl)	0	0	1.537e-05	1.58191	2	1442.8	0.339233	39.6099	0
High	LWNTLGVcK	1	2	1	J3KPE3	C8(Carbamidomethyl)	0	0	0.0001831	1.53718	2	1090.57	-0.529007	40.3802	0
High	YWLEEAEcR	1	1	1	P55884	C8(Carbamidomethyl)	0	0.001	0.008092	1.39855	2	1255.54	-0.339469	40.7969	0
High	LGEWVGLcK	1	1	1	P25398	C8(Carbamidomethyl)	0	0	3.278e-05	1.79383	2	1061.54	-0.0356994	42.2335	0
High	LVILANNcPALR	1	2	1	E5RI99	C8(Carbamidomethyl)	0	0	5.702e-06	2.31616	2	1353.77	0.235161	42.2564	0
High	SIQFVDWcPTGFK	1	1	1	P68363	C8(Carbamidomethyl)	0	0	7.309e-07	2.51774	2	1584.75	0.0247438	55.454	0
High	TIQFVDWcPTGFK	1	2	1	Q9BQE3	C8(Carbamidomethyl)	0	0	2.426e-07	2.90474	2	1598.77	-0.0674629	55.8497	0
High	IISNAScTTNcLAPLAK	1	1	1	P04406	C7(Carbamidomethyl); C11(Carbamidomethyl)	0	0	9.785e-06	1.77983	2	1833.92	1.55171	37.3513	0
High	MLPDKDcR	1	2	1	P23528	C7(Carbamidomethyl)	0	0.001	0.01163	1.71806	2	1034.48	-0.539379	16.0314	1
High	AKFENLcK	1	1	1	P08238	C7(Carbamidomethyl)	0	0.009	0.0882	1.38387	2	1009.51	-1.00593	21.8743	1
High	HEQNIDcGGGYVK	1	1	1	P27797	C7(Carbamidomethyl)	0	0	1.891e-05	1.68614	2	1476.65	0.301379	22.2327	0
High	SSFTVDcSK	1	4	1	A0A087WWY3	C7(Carbamidomethyl)	0	0.001	0.01845	0.689843	2	1030.45	-0.522343	24.606	0
High	YTQPNIcR	1	1	1	Q14566	C7(Carbamidomethyl)	0	0.002	0.04225	0.979842	2	1051.5	1.02929	24.6108	0
High	YDDMAAcMK	1	1	1	E7EX29	C7(Carbamidomethyl)	0	0	2.486e-05	1.47288	2	1104.42	1.11965	28.4918	0
High	AVVMIScNR	1	4	1	H0YGE9	C7(Carbamidomethyl)	0	0.001	0.007626	1.60368	2	1049.52	0.0129467	29.4951	0
High	TFVSGAcDASIK	1	3	1	C9JIS1	C7(Carbamidomethyl)	0	0	0.0001833	1.74087	2	1255.6	-0.0755725	31.1097	0
High	HFILDEcDK	1	1	1	Q5STU3	C7(Carbamidomethyl)	0	0	5.606e-05	1.46582	2	1176.53	-0.507985	32.3049	0
High	SLHDALcVVK	1	2	1	P17987	C7(Carbamidomethyl)	0	0.001	0.03211	1.60152	2	1141.6	0.522252	32.6398	0
High	VIIIQAcR	1	3	1	H0YEC7	C7(Carbamidomethyl)	0	0.001	0.03335	1.57008	2	972.565	-0.606729	32.8576	0
High	FGEVVDcTLK	2	9	3	H0YA96;A0A087WUK2;D6R9P3	C7(Carbamidomethyl)	0	0	4.228e-06	1.95521	2	1167.57	-0.240421	35.3175	0
High	SLHDALcVIR	2	5	2	E7ENZ3;P50991	C7(Carbamidomethyl)	0	0.001	0.006686	0.837323	2	1183.63	0.0307862	36.7772	0
High	IFIIQAcR	4	2	1	P42574	C7(Carbamidomethyl)	0	0	0.0003903	1.99994	2	1020.57	-0.637999	42.1707	0
High	YNFFTGcPK	1	1	1	Q99832	C7(Carbamidomethyl)	0	0	0.0005071	2.15928	2	1133.51	-0.650434	41.5731	0
High	WTELAGcTADFR	1	4	1	D6RIU4	C7(Carbamidomethyl)	0	0.001	0.004125	0.762015	2	1426.64	-0.0209778	41.6942	0
High	QVQSLTcEVDALK	1	2	1	P08670	C7(Carbamidomethyl)	0	0	3.967e-07	2.46842	2	1490.75	0.911081	41.8249	0
High	SGALLAcGIVNSGVR	1	1	1	Q13200	C7(Carbamidomethyl)	0	0	0.0007784	1.5646	2	1473.78	-0.467074	42.6381	0
High	QVQSLTcEVDALKGTNESLER	1	2	1	P08670	C7(Carbamidomethyl)	0	0	8.035e-06	1.24374	3	2377.17	-0.0548329	43.0287	1
High	ANGLQScVIIIR	1	1	1	Q96KR1	C7(Carbamidomethyl)	0	0.001	0.02086	1.2113	2	1343.75	3.04415	43.0298	0
High	WGTLTDcVVMR	1	1	1	P51991	C7(Carbamidomethyl)	0	0	1.284e-06	2.20899	2	1337.64	1.24435	45.1223	0
High	ARFEELcSDLFR	1	3	1	P0DMV9	C7(Carbamidomethyl)	0	0	0.000208	1.92133	2	1542.74	-0.493698	46.6029	1
High	LIDFLEcGK	1	2	1	J3KTA4	C7(Carbamidomethyl)	0	0.001	0.0195	1.19888	2	1094.55	-1.12803	48.1867	0
High	SWLPQNcTLVDMK	1	2	1	E9PBS1	C7(Carbamidomethyl)	0	0.009	0.08807	1.43591	2	1591.76	-0.380626	48.9252	0
High	SLDLFNcEVTNLNDYR	1	3	1	H0YN26	C7(Carbamidomethyl)	0	0	9.342e-06	1.7017	2	1972.91	2.12636	55.7045	0
High	TSEVNcyR	1	1	1	P62633	C6(Carbamidomethyl); Y7(BP5)	0	0.001	0.03067	1.98859	2	1361.56	-2.30782	32.6518	0
High	EAGDVcYADVyR	1	2	1	Q07955	C6(Carbamidomethyl); Y11(BP5)	0	0	9.969e-06	2.04927	2	1750.72	0.495507	43.4147	0
High	VLNEEcDQNWyK	1	1	1	P62993	C6(Carbamidomethyl); Y11(BP5)	0	0	0.0003279	1.34011	2	1930.81	-0.833932	44.1778	0
High	ELEQVcnPIISGLyQGAGGPGPGGFGAQGPK	3	2	1	P0DMV9	C6(Carbamidomethyl); N7(Deamidated); Y14(BP5)	0	0	0.0005251	2.2976	3	3389.61	6.17046	59.12	0
High	LYFLQcETcHSR	1	1	1	P20042	C6(Carbamidomethyl); C9(Carbamidomethyl)	0	0.001	0.01642	1.45268	2	1613.72	-0.486758	37.7979	0
High	KEAEScDcLQGFQLTHSLGGGTGSGmGTLLISK	2	6	2	P07437;P68371	C6(Carbamidomethyl); C8(Carbamidomethyl); M26(Oxidation)	0	0	1.494e-05	2.96743	4	3455.62	-1.12117	46.1174	1
High	KEAEScDcLQGFQLTHSLGGGTGSGMGTLLLSK	2	6	2	P07437;P68371	C6(Carbamidomethyl); C8(Carbamidomethyl)	0	0	0.0002043	2.32388	4	3439.63	0.447348	50.2949	1
High	KAVVVcPK	1	1	1	Q00839	C6(Carbamidomethyl)	0	0	0.0004345	2.39189	2	900.533	-0.778192	15.6379	1
High	HAIVIcNR	1	1	1	P53621	C6(Carbamidomethyl)	0	0	0.0007036	2.27421	2	982.525	-0.312896	19.8121	0
High	IAEVDcTAER	1	1	1	Q8NBS9	C6(Carbamidomethyl)	0	0	0.0007702	1.17036	2	1163.54	-0.310347	22.2519	0
High	TQLAVcQQR	1	1	1	Q02790	C6(Carbamidomethyl)	0	0.001	0.001584	2.11154	2	1103.56	0.464541	22.8509	0
High	YQYVDcGR	1	1	1	Q9NUM4	C6(Carbamidomethyl)	0	0.001	0.008475	1.46104	2	1060.45	-0.429842	24.5517	0
High	VIGSGcNLDSAR	1	2	2	P00338;P07195	C6(Carbamidomethyl)	0	0	1.493e-08	2.12576	2	1248.6	-0.415126	25.9125	0
High	TFDHYcEYR	1	1	1	Q14204	C6(Carbamidomethyl)	0	0	0.0003256	1.15624	2	1290.52	-1.62023	26.6971	0
High	GSDFDcELR	1	1	1	P61978	C6(Carbamidomethyl)	0	0.001	0.006767	1.66401	2	1098.45	-0.806432	31.6591	0
High	GMIFVcSATHK	1	1	1	Q15393	C6(Carbamidomethyl)	0	0.001	0.002783	1.3404	2	1250.6	0.108068	33.2522	0
High	NTGIIcTIGPASR	1	1	1	P14618	C6(Carbamidomethyl)	0	0	1.078e-05	2.22944	2	1359.71	1.0084	36.5704	0
High	DFTPVcTTELGR	1	1	1	P30041	C6(Carbamidomethyl)	0	0.003	0.05426	0.960439	2	1395.66	1.0789	39.9056	0
High	LISLIcR	1	1	1	O00592	C6(Carbamidomethyl)	0	0.001	0.01033	1.2805	2	874.517	-0.970699	40.6968	0
High	LVEALcAEHQINLIK	2	1	1	P25398	C6(Carbamidomethyl)	0	0	0.0006422	1.96194	3	1750.95	-0.333588	42.8168	0
High	WSSLAcNIALDAVK	1	1	1	P49368	C6(Carbamidomethyl)	0	0	1.579e-08	2.19997	2	1547.79	-0.139265	51.1816	0
High	ELEQVcNPIISGLYQGAGGPGPGGFGAQGPK	1	2	1	P0DMV9	C6(Carbamidomethyl)	0	0	0.0004756	2.48013	3	3055.5	1.95844	56.446	0
High	DGTVLcELINALYPEGQAPVKK	1	1	1	P37802	C6(Carbamidomethyl)	0	0	1.639e-06	2.59374	3	2415.26	0.585359	64.5887	1
High	EAEScDcLQGFQLTHSLGGGTGSGmGTLLISK	2	6	2	P07437;P68371	C5(Carbamidomethyl); C7(Carbamidomethyl); M25(Oxidation)	0	0	0.0002471	2.53114	3	3327.52	-2.09597	49.7757	0
High	KVVGcScVVVK	1	1	1	P25398	C5(Carbamidomethyl); C7(Carbamidomethyl)	0	0.001	0.0008676	1.49048	2	1234.66	0.222968	22.1849	1
High	EAEScDcLQGFQLTHSLGGGTGSGMGTLLLSK	2	6	2	P07437;P68371	C5(Carbamidomethyl); C7(Carbamidomethyl)	0	0	5.748e-07	3.40044	3	3311.53	-0.139726	53.9574	0
High	LFQEccPHSTDR	1	1	1	P61978	C5(Carbamidomethyl); C6(Carbamidomethyl)	0	0	8.261e-07	1.92481	2	1549.65	-0.400331	23.6656	0
High	SVHYcPATK	1	2	1	P25205	C5(Carbamidomethyl)	0	0.001	0.01492	1.00884	2	1062.5	0.454294	15.6947	0
High	LTEGcSFR	1	4	1	P42677	C5(Carbamidomethyl)	0	0.001	0.001652	1.84163	2	969.446	0.150793	24.7665	0
High	EGALcEENMR	1	1	1	P13639	C5(Carbamidomethyl)	0	0	6.776e-07	2.13372	2	1208.5	0.47217	25.5932	0
High	HGEVcPAGWKPGSDTIKPDVQK	2	1	1	Q06830	C5(Carbamidomethyl)	0	0	1.758e-08	3.64846	4	2406.19	2.42648	29.5872	0
High	GVEIcIATPGR	1	3	2	J3KTA4;Q92841	C5(Carbamidomethyl)	0	0	3.718e-05	1.7769	2	1172.61	0.117088	38.088	0
High	SAFLcGVMK	1	2	2	O60506;O43390	C5(Carbamidomethyl)	0	0.001	0.002632	1.35654	2	1012.49	-0.507281	41.7974	0
High	YASIcQQNGIVPIVEPEILPDGDHDLKR	1	2	1	H3BQN4	C5(Carbamidomethyl)	0	0	2.85e-05	1.93541	4	3176.6	-0.147522	49.115	1
High	WFLTcINQPQFR	1	1	1	P26641	C5(Carbamidomethyl)	0	0	3.004e-09	3.1046	2	1609.79	-0.0597454	55.4551	0
High	NAGNcLSPAVIVGLLK	1	2	1	Q5SZU1	C5(Carbamidomethyl)	0	0	2.374e-05	1.71415	2	1625.91	0.400759	61.6552	0
High	TIAEcLADELINAAK	1	4	1	M0QZN2	C5(Carbamidomethyl)	0	0	2.402e-10	3.23152	2	1631.83	-0.0779213	63.0439	0
High	MLScAGADR	1	7	1	H7C123	C4(Carbamidomethyl)	0	0.001	0.02473	0.976544	2	980.428	-0.990645	20.0736	0
High	LNVcVSK	1	8	1	P14866	C4(Carbamidomethyl)	0	0.002	0.04078	1.4372	2	819.438	-1.06436	24.6928	0
High	TAVcDIPPR	1	8	3	Q13885;P07437;P68371	C4(Carbamidomethyl)	0	0.002	0.04752	1.429	2	1028.52	-1.24577	25.2586	0
High	AAEcNIVVTQPR	1	1	1	Q08211	C4(Carbamidomethyl)	0	0.002	0.04977	1.04036	2	1357.69	0.398938	28.9406	0
High	LTDcVVMRDPASK	1	1	1	P22626	C4(Carbamidomethyl)	0	0	0.0007977	2.00345	3	1491.73	-0.0814813	29.3315	1
High	LTDcVVMR	1	1	1	P22626	C4(Carbamidomethyl)	0	0.001	0.005982	2.06752	2	993.485	-0.564995	30.2976	0
High	VIQcFAETGQVQK	1	2	1	Q00610	C4(Carbamidomethyl)	0	0	0.0004871	1.09434	2	1507.76	0.301639	31.678	0
High	YLEcSALTQR	1	8	1	J3KSC4	C4(Carbamidomethyl)	0	0	0.0005016	1.4768	2	1240.6	-0.621555	32.2781	0
High	HGFcGIPITDTGR	1	3	1	H0Y4R1	C4(Carbamidomethyl)	0	0.001	0.00325	1.2883	2	1430.69	0.712367	36.2818	0
High	GDFcIQVGR	1	3	2	P15531;J3KPD9	C4(Carbamidomethyl)	0	0.001	0.002111	1.64288	2	1051.5	0.652485	37.4135	0
High	YWLcAATGPSIK	1	3	1	J3KPE3	C4(Carbamidomethyl)	0	0	9.587e-06	2.62221	2	1366.68	-0.100041	44.4684	0
High	VNPcIGGVILFHETLYQK	1	3	1	H3BQN4	C4(Carbamidomethyl)	0	0.001	0.02921	1.11785	3	2088.1	1.00599	52.5487	0
High	TIcSHVQNmIK	1	2	1	D6RAN4	C3(Carbamidomethyl); M9(Oxidation)	0	0	2.306e-05	1.59675	2	1346.66	0.358784	23.4137	0
High	LEcVEPNcR	1	5	1	P83881	C3(Carbamidomethyl); C8(Carbamidomethyl)	0	0.001	0.01312	1.37434	2	1176.51	-0.986415	23.0799	0
High	SWcPDcVQAEPVVR	1	3	1	I3L0K2	C3(Carbamidomethyl); C6(Carbamidomethyl)	0	0	9.347e-06	2.05928	2	1702.77	0.619612	38.9413	0
High	LIccDILDVLDK	1	1	1	K7EIT4	C3(Carbamidomethyl); C4(Carbamidomethyl)	0	0	6.825e-08	2.53764	2	1476.75	1.04795	60.3224	0
High	GAcHGQTGMFPR	2	1	1	P62993	C3(Carbamidomethyl)	0	0	6.376e-06	2.19172	2	1318.58	-0.798895	24.9408	0
High	SYcAEIAHNVSSK	1	3	1	D3YTB1	C3(Carbamidomethyl)	0	0	2.674e-07	1.97095	2	1465.68	1.63331	27.4821	0
High	VAcIGAWHPAR	1	1	1	P39023	C3(Carbamidomethyl)	0	0	0.0005633	1.56125	2	1237.63	-0.0268329	31.2451	0
High	IGcIITAR	1	1	1	Q12904	C3(Carbamidomethyl)	0	0.001	0.02344	0.951795	2	903.507	-0.800749	31.294	0
High	TIcSHVQNMIK	1	2	1	D6RAN4	C3(Carbamidomethyl)	0	0	1.614e-07	2.35952	2	1330.66	-0.155795	31.4892	0
High	LTcLQNLK	1	4	1	H3BLV0	C3(Carbamidomethyl)	0	0.001	0.002916	1.39599	2	989.544	-0.511526	31.7582	0
High	VIcILSHPIK	1	2	1	P50395	C3(Carbamidomethyl)	0	0	0.0006971	0.919289	2	1179.69	0.160127	37.2304	0
High	VLcLAVAVGHVK	2	1	1	P62906	C3(Carbamidomethyl)	0	0	1.056e-06	1.98783	2	1265.74	-1.14904	39.956	0
High	GLcAIAQAESLR	1	1	1	P23396	C3(Carbamidomethyl)	0	0	8.292e-06	2.09683	2	1288.67	0.969746	41.1751	0
High	GFcFLEYEDHK	1	4	2	O60506;O43390	C3(Carbamidomethyl)	0	0	3.682e-05	1.86123	2	1444.62	-0.041889	44.2998	0
High	LLcGLLAER	1	1	1	P14174	C3(Carbamidomethyl)	0	0.001	0.001022	2.41022	2	1044.59	-0.118361	45.2338	0
High	HFcPNVPIILVGNK	2	1	1	P61586	C3(Carbamidomethyl)	0	0	0.000211	1.52549	2	1607.87	0.767265	45.6985	0
High	TFcQLILDPIFK	1	1	1	P13639	C3(Carbamidomethyl)	0	0	1.034e-07	2.45226	2	1494.8	-2.30495	62.7675	0
High	LTTPTYGDLNHLVSATMSGVTTcLR	1	5	3	Q13885;P07437;P68371	C23(Carbamidomethyl)	0	0	1.22e-11	4.30605	3	2708.34	0.644567	62.3467	0
High	TNHIGHTGYLNTVTVSPDGSLcASGGK	1	3	1	J3KPE3	C22(Carbamidomethyl)	0	0	0.0001168	1.77365	3	2743.31	0.847161	35.5074	0
High	AcLISLGyDVENDR	1	1	1	O43707	C2(Carbamidomethyl); Y8(BP5)	0	0.001	0.01618	1.23336	2	1957.89	4.12937	54.1654	0
High	GcyNTR	1	3	1	A0A087X2G1	C2(Carbamidomethyl); Y3(BP5)	0	0.003	0.05402	0.964908	2	1103.44	-0.305088	29.3617	0
High	NcLTNFHGmDLTR	1	8	1	D6RG13	C2(Carbamidomethyl); M9(Oxidation)	0	0.001	0.0297	1.90647	3	1594.71	-1.46891	32.77	0
High	AcGNFGIPcELR	1	2	1	E9PBS1	C2(Carbamidomethyl); C9(Carbamidomethyl)	0	0.001	0.01882	1.26791	2	1393.63	-0.182261	42.7348	0
High	TcEESSFcKR	1	1	1	Q14697	C2(Carbamidomethyl); C8(Carbamidomethyl)	0	0.001	0.004623	1.2324	2	1303.54	0.0749595	16.5401	1
High	ScYDLScHAR	1	1	1	P41250	C2(Carbamidomethyl); C7(Carbamidomethyl)	0	0.002	0.03414	0.87305	2	1268.52	0.767274	22.4677	0
High	GcALQcAILSPAFK	1	4	2	A0A087WTS8;Q92598	C2(Carbamidomethyl); C6(Carbamidomethyl)	0	0	1.698e-07	2.1059	2	1535.77	0.134436	49.0694	0
High	ScNcLLLK	1	1	1	P06733	C2(Carbamidomethyl); C4(Carbamidomethyl)	0	0.001	0.03352	2.48176	2	1007.5	-0.626649	33.6488	0
High	FcFTPHTEEGcLSER	1	2	1	A0A0U1RQF0	C2(Carbamidomethyl); C11(Carbamidomethyl)	0	0.001	0.006403	1.17627	3	1869.79	-0.291326	36.3604	0
High	VcENIPIVLcGNK	1	3	1	P62826	C2(Carbamidomethyl); C10(Carbamidomethyl)	0	0.001	0.001217	1.26072	2	1515.77	-0.290838	42.7337	0
High	NcLALADDKK	1	2	1	O75367	C2(Carbamidomethyl)	0	0.001	0.01166	1.45776	2	1147.58	-0.816978	22.5559	1
High	HcNMVLENVK	1	1	1	P62316	C2(Carbamidomethyl)	0	0	5.744e-07	2.23883	2	1243.59	0.266643	27.6358	0
High	TcLDNLASK	1	1	1	P46940	C2(Carbamidomethyl)	0	0.001	0.006244	1.67367	2	1021.5	-1.94895	28.2053	0
High	TcHSFIINEK	1	2	1	Q99613	C2(Carbamidomethyl)	0	0.003	0.05366	0.844938	3	1248.6	-0.476536	28.6698	0
High	LcFSTAQHAS	1	2	1	P14866	C2(Carbamidomethyl)	0	0.001	0.03262	1.39863	2	1121.5	-0.555969	29.1121	0
High	GcAVVEFK	1	1	1	P52272	C2(Carbamidomethyl)	0	0.001	0.002891	1.79095	2	909.45	0.226006	31.4022	0
High	ScVIVIR	2	2	1	Q12906	C2(Carbamidomethyl)	0	0.001	0.02898	1.87089	2	846.486	-0.366942	33.2009	0
High	GcGTVLLSGPR	1	3	1	H0YHA7	C2(Carbamidomethyl)	0	0	1.965e-05	2.78434	2	1116.58	-0.664806	33.3131	0
High	VcEEIAIIPSKK	1	3	1	P08708	C2(Carbamidomethyl)	0	0.001	0.0179	1.34241	2	1386.77	0.334491	33.7659	1
High	TcTTVAFTQVNSEDKGALAK	1	1	1	P62424	C2(Carbamidomethyl)	0	0	7.877e-05	1.35195	3	2141.05	-0.422386	34.1035	1
High	EcADLWPR	1	1	1	P62829	C2(Carbamidomethyl)	0	0.001	0.01141	1.0123	2	1046.47	-0.102881	38.3795	0
High	NcLTNFHGMDLTR	2	8	1	D6RG13	C2(Carbamidomethyl)	0	0	1.058e-07	2.17222	3	1578.72	0.0892394	40.1027	0
High	NcIVLIDSTPYR	1	2	1	Q5JR95	C2(Carbamidomethyl)	0	0	1.306e-06	2.82881	2	1450.74	0.56291	44.1676	0
High	IcDQWDALGSLTHSR	1	1	1	O43707	C2(Carbamidomethyl)	0	0	0.0002818	1.49494	3	1758.82	-0.113321	45.9323	0
High	VcTLAIIDPGDSDIIR	1	2	1	E5RI99	C2(Carbamidomethyl)	0	0.001	0.003025	1.32796	2	1757.91	0.706135	53.0974	0
High	FcIWTESAFR	1	1	1	H3BM89	C2(Carbamidomethyl)	0	0	0.0001493	1.8975	2	1316.61	0.946317	53.3347	0
High	FcTGLTQIETLFK	1	1	1	P12277	C2(Carbamidomethyl)	0	0	2.855e-08	2.72251	2	1557.8	-0.823407	61.8302	0
High	SGDAAIVDMVPGKPMcVESFSDYPPLGR	1	2	1	P68104	C16(Carbamidomethyl)	0	0	0.0001132	1.89851	3	2995.4	0.978806	55.2365	0
High	DGNASGTTLLEALDcILPPTRPTDKPLR	2	2	1	P68104	C15(Carbamidomethyl)	0	0.001	0.00271	1.41626	4	3021.56	-1.69338	62.0198	0
High	LQVEPAVDTSGVQcyGPGIEGQGVFR	1	4	1	A0A087WWY3	C14(Carbamidomethyl); Y15(BP5)	0	0.001	0.00187	1.51064	3	3096.46	0.372315	53.5105	0
High	VMAQYASNITSVLcQFPSQQIATILDcHAATLQR	1	1	1	O00763	C14(Carbamidomethyl); C27(Carbamidomethyl)	0	0.002	0.03996	2.63711	5	3835.9	1.9392	64.8731	0
High	VNQIGSVTESLQAcK	2	2	1	P06733	C14(Carbamidomethyl)	0	0	5.665e-09	2.19875	2	1633.82	-0.527023	37.5622	0
High	DLSHIGDAVVIScAK	1	1	1	P12004	C13(Carbamidomethyl)	0	0.001	0.001306	1.6839	2	1584.8	-0.458361	41.5533	0
High	VPTANVSVVDLTcR	1	1	1	P04406	C13(Carbamidomethyl)	0	0	5.87e-09	3.20354	2	1530.79	0.290159	41.8494	0
High	FSPNSSNPIIVScGWDK	1	3	1	J3KPE3	C13(Carbamidomethyl)	0	0	0.0002618	1.47141	2	1907.89	-1.48616	45.9723	0
High	IYHPNINSNGSIcLDILR	1	8	1	D6RAW0	C13(Carbamidomethyl)	0	0.001	0.005413	1.62126	3	2099.07	-1.81217	48.5842	0
High	ISLGLPVGAVINcADNTGAK	1	1	1	P62829	C13(Carbamidomethyl)	0	0.001	0.00169	1.34076	2	1970.04	1.23924	54.0918	0
High	GFQFVSSSLPDIcYR	1	1	1	P62633	C13(Carbamidomethyl)	0	0	5.039e-06	2.18255	2	1775.84	1.03975	54.5372	0
High	YLAADKDGNVTcER	1	1	1	Q16658	C12(Carbamidomethyl)	0	0	8.989e-05	1.60301	2	1611.75	1.89119	22.8173	1
High	IIYGGSVTGATcK	1	1	1	P60174	C12(Carbamidomethyl)	0	0	8.993e-08	2.70703	2	1326.67	1.48992	30.1167	0
High	KTDIGEELPNcNqcETAFSqHLHLVcK	1	4	1	S4R3F2	C11(Carbamidomethyl); Q13(Deamidated); C14(Carbamidomethyl); Q20(Deamidated); C26(Carbamidomethyl)	0	0.007	0.07447	0.875302	5	3230.46	0.633765	47.8693	1
High	TVFAEHISDEcKR	1	1	1	P39023	C11(Carbamidomethyl)	0	0.001	0.004411	1.84239	2	1591.76	1.35414	25.8112	1
High	TVFAEHISDEcK	2	1	1	P39023	C11(Carbamidomethyl)	0	0	0.0004221	1.12527	3	1435.65	-0.0278518	29.0181	0
High	ALVDHENVIScPHLGASTK	1	2	1	Q5SZU1	C11(Carbamidomethyl)	0	0	9.685e-05	2.09076	3	2048.02	-0.412782	32.7054	0
High	EILGTAQSVGcNVDGR	1	1	1	P30050	C11(Carbamidomethyl)	0	0	1.388e-07	2.55275	2	1675.81	0.969072	34.5227	0
High	VLVVGAGGIGcELLK	1	2	1	K7EPL2	C11(Carbamidomethyl)	0	0.003	0.0522	1.14288	2	1484.85	-1.04972	51.6248	0
High	YFLVGAGAIGcELLK	1	1	1	P22314	C11(Carbamidomethyl)	0	0	4.809e-09	4.05093	2	1610.86	0.212615	60.1858	0
High	YVEPIEDVPcGnIVGLVGVDQFLVK	1	1	1	P13639	C10(Carbamidomethyl); N12(Deamidated)	0	0	3.426e-06	2.70498	3	2760.44	6.75021	64.0624	0
High	EIVHIQAGQcGNQIGAK	4	5	4	Q13885;P07437;Q13509;P68371	C10(Carbamidomethyl)	0	0	4.065e-06	1.25285	2	1822.92	0.253517	29.6562	0
High	GAALITAVAcR	1	2	1	E9PB90	C10(Carbamidomethyl)	0	0.001	0.001271	1.67588	2	1102.6	0.776848	37.3144	0
High	LQISHEAAAcITGLR	1	1	1	Q08211	C10(Carbamidomethyl)	0	0	7.848e-06	2.48992	3	1639.86	-0.0193157	38.4659	0
High	IFVGNVSAAcTSQELR	1	4	1	A0A0A6YYI9	C10(Carbamidomethyl)	0	0	0.0005907	0.892443	2	1751.88	0.478635	39.7722	0
High	LNISFPATGcQK	1	1	1	P62753	C10(Carbamidomethyl)	0	0	4.97e-05	1.80971	2	1335.67	-1.42506	41.0818	0
High	LGDVISIQPcPDVK	1	1	1	P55072	C10(Carbamidomethyl)	0	0.001	0.002835	1.39438	2	1540.8	0.216502	42.1718	0
High	YVEPIEDVPcGNIVGLVGVDQFLVK	1	1	1	P13639	C10(Carbamidomethyl)	0	0	1.555e-08	3.58229	3	2759.44	1.38042	64.0521	0
High	cSQAVyAAEK	1	2	1	E9PP21	C1(Carbamidomethyl); Y6(BP5)	0	0	3.553e-06	1.79978	2	1459.64	0.649666	34.4777	0
High	cyScGEFGHIQK	1	1	1	P62633	C1(Carbamidomethyl); Y2(BP5); C4(Carbamidomethyl)	0	0.009	0.08786	0.778671	3	1818.74	-0.285585	36.8872	0
High	cYScGEFGHIQK	1	1	1	P62633	C1(Carbamidomethyl); C4(Carbamidomethyl)	0	0.001	0.008245	1.4076	3	1485.62	-1.16124	28.1787	0
High	ccSGAIIVLTK	1	1	1	P14618	C1(Carbamidomethyl); C2(Carbamidomethyl)	0	0	1.221e-07	3.68143	2	1221.63	0.744439	38.4237	0
High	cGHTNNLRPK	1	1	1	M0R2S1	C1(Carbamidomethyl)	0	0.001	0.03397	1.41567	3	1196.59	-0.947607	11.2743	0
High	cGSVLVR	1	4	2	I3L404;E9PQD7	C1(Carbamidomethyl)	0	0.005	0.06168	1.73158	2	790.422	-2.27413	23.0174	0
High	cYLLVHQAK	1	1	1	Q08J23	C1(Carbamidomethyl)	0	0.001	0.003116	1.66186	2	1131.6	-0.545832	27.9838	0
High	cTGGEVGATSALAPK	1	1	1	P30050	C1(Carbamidomethyl)	0	0.001	0.02197	1.33546	2	1418.69	-1.19031	28.8665	0
High	cFIVGADNVGSK	1	2	1	P05388	C1(Carbamidomethyl)	0	0.001	0.0021	1.26548	2	1266.61	-0.0739592	35.4649	0
High	cEGINISGNFYR	1	2	1	P40429	C1(Carbamidomethyl)	0	0.001	0.02149	1.3373	2	1429.65	1.16344	42.2481	0
High	cNEIINWLDK	1	1	1	P11142	C1(Carbamidomethyl)	0	0	0.0003856	1.23842	2	1304.63	0.103832	52.5432	0
High	cMPTFQFFK	1	1	1	P10599	C1(Carbamidomethyl)	0	0	0.0005467	1.99506	2	1205.55	-1.40925	54.7034	0
High	cIALAQLLVEQNFPAIAIHR	1	1	1	Q5STU3	C1(Carbamidomethyl)	0	0	3.858e-16	5.4175	3	2277.25	-1.19204	62.8719	0
High	SRPETGRPRPK	1	4	1	P46783		0	0	9.341e-06	2.55978	3	1280.72	-1.28357	10.2059	0
High	KVVVSHSTHR	1	1	1	Q7L2H7		0	0.001	0.0195	1.06849	3	1149.65	-0.349427	10.2154	1
High	IKKPEGKPDQK	1	3	1	D6REM6		0	0	0.0001266	1.53903	2	1267.74	-0.823403	10.5094	1
High	KQVAPEKPVKK	2	3	1	P53999		0	0	7.512e-06	2.81274	3	1251.78	-1.13449	10.5676	2
High	KKPNATRPVTPPR	1	2	1	P36873		0	0.009	0.08232	0.429797	3	1461.86	-0.479094	10.6919	1
High	AKKPAAATVTK	1	1	1	P16403		0	0.001	0.00259	1.23612	2	1085.67	-0.907879	10.7868	1
High	KPTSAKPSSTTPR	1	6	1	H7C4C5		0	0	2.901e-05	1.44971	2	1357.74	-0.0939562	10.8906	0
High	YGRPPDSHHSR	2	2	1	J3KP15		0	0.001	0.01301	1.43453	2	1308.62	0.42585	10.9094	0
High	HPRPAAQPSAR	1	2	1	Q9NZJ7		0	0.001	0.002505	2.01187	3	1187.64	-1.94064	11.0537	0
High	FPHSAHQK	1	2	1	P50914		0	0.001	0.02453	1.62932	2	951.479	-1.10261	11.1315	0
High	GLTLAQGGVK	1	2	1	A0A0U1RR79		0	0.009	0.08755	1.32689	2	943.556	-1.08355	11.165	0
High	KDVGRPQPGR	1	1	1	P37802		0	0	0.0001062	2.03642	3	1109.62	-1.33411	11.236	1
High	KVVVSPTKK	1	1	1	P19338		0	0.001	0.002607	1.67949	2	985.64	-0.930699	11.4488	2
High	QVAPEKPVKK	1	3	1	P53999		0	0.001	0.002339	1.7266	3	1123.68	-1.12865	11.4557	1
High	VKVEPSHDASK	1	4	1	A0A087WWY3		0	0.001	0.01452	0.788185	3	1196.63	-1.18443	11.5128	1
High	QQELTHQEHR	1	1	1	P18206		0	0.003	0.05077	0.38747	3	1305.63	-0.897473	11.5225	0
High	HLTHENVQR	2	1	1	Q12874		0	0.001	0.001405	1.16247	3	1133.58	-1.32178	11.5762	0
High	KAEGGGGGGRPGAPAAGDGK	1	1	1	Q00839		0	0.001	0.01128	0.95347	3	1666.82	-1.96749	11.6034	1
High	SVQPQSHKPQPTR	1	1	1	Q6PKG0		0	0.001	0.01315	0.759178	3	1489.79	0.328205	11.6299	0
High	EESGKPGAHVTVKK	1	1	1	P22626		0	0.001	0.002033	1.67331	3	1466.8	-0.668189	11.6455	1
High	NNTVTPGGKPNK	1	2	1	P18077		0	0.001	0.01922	1.54793	2	1226.65	-0.58078	11.8409	0
High	EDTEEHHLR	1	3	2	P22626;F8W6I7		0	0	0.000673	1.28803	2	1165.52	-0.663019	11.8746	0
High	GDTPGHATPGHGGATSSAR	1	1	1	O75533		0	0.001	0.003415	0.945146	3	1733.8	0.103763	12.0221	0
High	KEAPAPPKAEAK	1	1	1	P62750		0	0.001	0.001967	1.68231	3	1236.69	-0.423547	12.1838	2
High	AKKPALVAK	1	4	2	P24534;P29692		0	0.001	0.005757	1.17395	2	925.619	-0.923126	12.249	1
High	HIAEEADR	1	7	1	A0A087WWU8		0	0.001	0.01075	1.14467	2	940.447	-1.27725	12.2575	0
High	ALKEPPRDR	1	1	1	P30050		0	0.002	0.03932	1.20897	3	1081.61	-1.72069	12.2894	2
High	VAGGAAPSKPASAK	1	2	1	Q14978		0	0.001	0.004829	1.03864	2	1211.68	0.723954	12.3155	0
High	KQQTTVPQKPR	1	5	1	Q6R954		0	0.001	0.001059	1.46806	3	1310.75	-0.341898	12.3199	1
High	MHPHLSK	1	5	1	H3BV80		0	0.008	0.0796	0.959971	2	849.439	-1.59525	12.386	0
High	SSFSQHAR	1	1	1	P02545		0	0.001	0.008076	1.52259	2	919.437	-1.44345	12.4113	0
High	KVQSGNINAAK	1	1	1	P49368		0	0.007	0.0734	1.09682	2	1129.63	-0.718734	12.5376	1
High	HSGIGHGQASSAVR	1	1	1	P20930		0	0	0.0002405	1.66949	2	1363.68	-0.572719	12.6512	0
High	FHHTIGGSR	1	1	1	P61313		0	0.009	0.08436	1.44403	2	1011.51	-0.273869	12.8181	0
High	VNVGAGSHPNK	1	4	1	A0A087WWY3		0	0.001	0.00404	1.23056	2	1079.56	-0.479715	12.8631	0
High	TQHIQQPR	1	1	1	P51397		0	0.001	0.009574	1.2535	2	1007.54	-0.664145	12.9175	0
High	HQKPVLTGQR	1	2	1	E7ETZ4		0	0.001	0.01892	1.18593	2	1163.66	-1.09805	12.922	0
High	IAGQVAAANKK	1	2	1	P39019		0	0.005	0.06761	1.82696	3	1070.63	-2.12221	13.107	1
High	IIKNEVK	1	1	1	P50914		0	0.002	0.03871	1.03436	2	843.529	-1.05869	13.1541	1
High	LYEEGSNKR	1	1	1	P25788		0	0.007	0.07584	0.953314	2	1095.54	-0.609171	13.2679	1
High	KPALVAK	1	4	2	P24534;P29692		0	0.001	0.01347	1.2906	2	726.487	-0.74243	13.3364	0
High	TLKPEEQR	1	1	1	Q15149		0	0.008	0.08096	0.687738	2	1000.54	-2.02148	13.4064	0
High	RPRPPNAPSQDGK	1	1	1	P16989		0	0.001	0.002375	1.01372	3	1419.74	-0.644097	13.6324	0
High	ISRPGDSDDSR	1	5	1	P14866		0	0.001	0.003223	1.48534	2	1204.55	-0.900319	13.6573	0
High	TVLKPR	1	1	1	E5RFR9		0	0.004	0.06124	0.799832	2	713.466	-0.807526	13.7318	0
High	VAVATPAKK	1	1	1	P19338		0	0.001	0.02442	1.21936	2	884.556	-0.81356	13.7746	1
High	TSYAQHQQVR	1	7	1	D6RG13		0	0	0.0001649	1.58473	2	1217.6	-0.168356	13.8	0
High	HYTEAIKR	1	1	1	P31948		0	0.004	0.05977	1.70773	2	1017.55	-1.41627	13.8044	1
High	AKPTSDKPGSPYR	1	4	1	D6RFW9		0	0.001	0.01822	0.788228	2	1403.73	-1.11661	13.842	0
High	HNQRPTFR	1	4	1	A0A087WWY3		0	0.001	0.01207	2.21221	3	1055.55	-1.06047	13.8467	0
High	SFATASHR	1	4	1	E9PK09		0	0.001	0.01244	1.45674	2	876.431	-1.84918	13.9598	0
High	VIVEHAR	1	4	1	Q13247		0	0.001	0.01532	1.16797	2	823.478	-0.888346	14.0724	0
High	QGVLTHGR	1	1	1	P62753		0	0	0.0004632	1.41512	2	867.479	-1.00983	14.0768	0
High	ADHGEPIGR	1	1	1	P08238		0	0.001	0.001451	2.04091	2	951.462	-2.86491	14.1178	0
High	KFAETQPK	1	1	1	P26641		0	0.002	0.04051	1.94317	2	948.514	-0.848253	14.1526	1
High	NKEEAAEYAK	1	1	1	P62753		0	0.001	0.003306	1.0857	2	1152.55	-1.09654	14.157	1
High	KIEISQHAK	1	5	1	C9J4Z3		0	0	0.0002866	1.96121	2	1053.6	-0.242314	14.3022	1
High	TKPLATTQPAK	1	4	1	H7C4C5		0	0.002	0.03546	0.976774	2	1155.67	0.223431	14.4754	0
High	SVHKVEPITK	1	1	1	P25787		0	0	3.339e-05	2.23985	2	1137.66	-0.246282	14.5019	1
High	VLSTVHTHSSVK	1	1	1	F8W950		0	0	6.815e-05	1.30187	2	1294.71	-0.42347	14.57	0
High	ANFDKESER	1	1	1	Q14974		0	0.001	0.005308	1.56829	2	1095.51	0.833027	14.5744	1
High	SDGAPASDSKPGSSEAAPSSK	1	1	1	P80723		0	0.001	0.03389	1.29986	3	1932.88	0.435192	14.6096	0
High	LAPGGHVGR	1	1	1	H3BM89		0	0.001	0.003009	1.35741	2	863.484	-0.912603	14.6165	0
High	RPDQQLQGEGK	1	1	1	Q8NC51		0	0.001	0.002721	1.72791	2	1255.64	-0.127231	14.6329	0
High	RGAPAAATAPAPTAHK	1	1	1	Q92522		0	0.001	0.03017	1.23483	3	1487.81	-0.62703	14.7719	1
High	SQKPVMVK	1	1	1	P46779		0	0.001	0.01445	1.42714	2	916.528	-1.07785	14.7819	0
High	LFHNTPGHR	1	3	1	E9PF19		0	0.001	0.02279	1.09541	2	1078.55	0.342735	14.7955	0
High	ASLSIHQR	1	1	1	Q14929		0	0.003	0.05447	1.15329	2	911.505	-0.855567	14.8398	0
High	GTLTVHQR	1	0	0			0	0.003	0.05446	1.15226	2	911.505	-0.855567	14.8398	0
High	SALTVHQR	1	0	0			0	0.003	0.05446	1.15226	2	911.505	-0.855567	14.8398	0
High	YTQVGPDHNR	1	1	1	Q08211		0	0.001	0.002932	1.30474	2	1186.56	-1.1377	14.881	0
High	KQVEIAQR	1	3	1	Q5T6L5		0	0.003	0.05636	1.8462	2	971.563	-0.524475	14.9243	1
High	LGNDFHTNKR	2	4	1	P08708		0	0.001	0.001097	2.11836	3	1201.61	-1.15817	15.0668	1
High	YASENHLSR	1	3	1	F8WF27		0	0	0.0002701	1.13388	2	1076.51	0.149798	15.026	0
High	KYAEAVTR	1	1	1	P00558		0	0.001	0.005947	1.84298	2	937.509	-0.989209	15.1439	1
High	TATPQQAQEVHEK	1	1	1	P60174		0	0	5.772e-05	2.57658	3	1466.72	-0.352321	15.1734	0
High	NQTAEKEEFEHQQK	1	1	1	P11142		0	0	7.158e-07	2.16237	3	1745.81	0.636636	15.2802	1
High	VYREELKR	1	2	1	Q5T3N1		0	0.008	0.08112	1.97213	3	1092.62	-0.781435	15.3159	2
High	FHVEEEGKGK	2	1	1	P00558		0	0.001	0.001007	1.97784	3	1159.57	-0.673814	15.3719	1
High	AAQEEYVKR	1	3	1	H3BQN4		0	0.003	0.05495	0.835536	2	1093.56	-1.04585	15.4846	1
High	KTEAPAAPAAQETK	1	1	1	P80723		0	0.001	0.001275	2.23046	3	1412.74	-0.403382	15.5037	1
High	TAVAHRPGAFK	2	1	1	Q969H8		0	0	1.463e-06	1.37101	2	1154.64	-0.713518	15.524	0
High	SQHGESESIVHER	1	1	1	Q5D862		0	0.001	0.003916	1.41288	3	1494.69	0.305672	15.5779	0
High	EGVHGGLINKK	1	1	1	P07737		0	0	3.417e-05	2.5412	2	1151.65	0.0473588	15.6019	1
High	LGIHEDSTNRR	1	1	1	P08238		0	0.001	0.03198	1.21069	3	1297.66	-0.745271	15.6244	1
High	TIDQIHK	1	5	1	E7EX73		0	0.001	0.008073	1.44594	2	854.472	-1.00147	15.6572	0
High	HIGYDDSSK	1	1	1	P31153		0	0	0.0001398	1.45277	2	1021.46	-0.893953	15.6841	0
High	KLNVTEQEK	1	1	1	P06733		0	0	1.556e-06	3.07988	2	1088.59	-0.344867	15.7326	1
High	ADKDYHFK	1	1	1	P06748		0	0.002	0.03436	1.10644	2	1023.49	-0.0232718	15.7541	1
High	IAGQVAAANK	1	2	1	P39019		0	0	5.13e-05	1.24462	2	942.536	-0.422035	15.8033	0
High	YYNSDVHR	1	1	1	P19623		0	0.001	0.001374	1.34236	2	1053.47	-0.17497	15.8729	0
High	HAYGDQYR	1	1	1	O75874		0	0	0.0004274	2.42446	2	1009.45	-0.0359978	15.9268	0
High	QVHPDTGISSK	2	14	1	O60814		0	0	7.94e-06	2.98853	2	1168.6	-0.288198	15.9749	0
High	YKAEDEVQR	1	2	1	P0DMV9		0	0.001	0.02477	1.6877	2	1137.55	-0.113379	15.9793	1
High	TYIPPKGETK	2	3	1	Q5T7C4		0	0.001	0.002579	1.6466	3	1133.62	-0.664156	16.002	1
High	YKEETIEK	1	1	1	P61254		0	0.001	0.005556	1.49089	2	1039.53	-1.02228	15.992	1
High	HPQGEQMYR	1	1	1	Q15149		0	0.001	0.02444	1.167	2	1145.52	-0.0163256	16.0234	0
High	HLTGEFEKK	1	3	1	P62826		0	0.001	0.02453	1.01916	2	1088.57	-0.221863	16.0901	1
High	FAANPNQNK	1	1	1	Q15717		0	0.001	0.001349	1.0011	2	1003.49	-0.749072	16.1158	0
High	KISTVVSSK	1	2	1	H0YLA2		0	0.001	0.008812	1.40521	2	948.572	0.0369284	16.2396	1
High	YHTINGHNAEVR	3	1	1	P22626		0	0	7.941e-07	2.60971	3	1410.69	-0.36831	16.2419	0
High	LKSDTAAAAVR	1	1	1	P22314		0	0.002	0.03987	0.94525	2	1102.62	0.504807	16.3346	1
High	ILIQHQK	1	3	1	O43670		0	0.001	0.004244	1.03053	2	879.541	-0.517682	16.3436	0
High	KEVVEEAENGR	1	5	1	B8ZZQ6		0	0.001	0.002326	0.847492	2	1259.62	0.126255	16.3581	1
High	YSVQTADHR	1	1	1	Q16658		0	0.001	0.001342	1.67306	2	1076.51	-0.643962	16.3683	0
High	LSPSPTSQR	2	1	1	P02545		0	0.001	0.001782	1.23308	2	972.511	-0.0724708	16.4238	0
High	KGEITGEVR	1	4	1	A0A087WWY3		0	0	0.0001223	1.70844	2	988.543	0.351834	16.4488	1
High	MYEEHLKR	1	1	1	P84090		0	0	9.693e-05	2.06135	2	1105.55	0.0133294	16.4889	1
High	LKAEGSEIR	1	2	1	H7BZ94		0	0.001	0.02263	1.55782	2	1002.56	-0.347695	16.5232	1
High	RQVDQLTNDK	1	2	1	P08670		0	0	4.772e-05	2.55448	2	1216.63	0.508297	16.5932	1
High	VKLPSGSK	1	2	1	E9PKZ0		0	0.001	0.03044	1.6082	2	815.498	-0.884082	16.5987	1
High	ALTQTGGPHVK	1	4	1	A0A087WWY3		0	0.001	0.007004	1.26492	2	1108.61	0.13556	16.6044	0
High	ALVATPGKK	1	1	1	P19338		0	0.008	0.08109	1.5315	2	884.555	-1.29657	16.631	1
High	VKAEGPGLSR	1	4	1	A0A087WWY3		0	0.001	0.01461	0.992255	2	1013.57	-0.0416322	16.6481	1
High	QDEHGYISR	1	1	1	P04792		0	0.001	0.003714	1.54639	2	1104.51	1.09817	16.6657	0
High	YHNVGLSK	1	3	1	H0YA96		0	0.001	0.001712	2.37933	2	917.484	0.0371153	16.7266	0
High	KLLEGEESR	1	2	1	P08670		0	0	9.245e-05	1.44369	2	1060.56	-0.431366	18.1482	1
High	GSGTAEVELKK	1	1	1	P14618		0	0	3.471e-05	2.1143	2	1118.61	1.22803	18.1593	1
High	QQYESVAAK	1	2	1	P08670		0	0.001	0.003424	2.22831	2	1023.51	-0.0348354	18.2358	0
High	EDSQRPGAHLTVK	1	2	1	F8W6I7		0	0.001	0.007917	1.20951	2	1437.75	0.780227	18.2659	0
High	KVAPAPAVVK	1	1	1	P62424		0	0	0.0001639	2.56248	2	979.63	-0.135724	18.3173	1
High	ISSPTETER	1	1	1	P31949		0	0.001	0.002364	1.02429	2	1019.5	-0.366553	18.3438	0
High	IREEYPDR	1	8	3	Q13885;P07437;P68371		0	0.001	0.02922	2.09289	2	1077.53	0.00457672	18.3535	1
High	ANPFGGASHAK	1	5	1	D6RDJ2		0	0	3.394e-05	2.20548	2	1056.52	-0.142964	18.3722	0
High	KVHPAVVIR	1	1	1	P62829		0	0.001	0.00442	1.63733	2	1018.65	-1.47352	18.4306	1
High	QLSALHR	1	5	1	P61313		0	0.001	0.01486	1.58931	2	824.474	0.0742068	18.551	0
High	LYGKPIR	1	2	1	Q15427		0	0.005	0.07198	1.44786	2	846.519	-1.21558	18.5959	0
High	LYNNHEIR	1	2	1	O60506		0	0.001	0.001767	1.5245	2	1058.54	-0.599248	18.6063	0
High	NQGGYGGSSSSSSYGSGR	1	2	1	F8W6I7		0	0	1.32e-11	2.84482	2	1694.7	-0.084103	18.6831	0
High	GIWHNDNK	1	1	1	P12277		0	0.001	0.01438	1.67593	2	983.469	-0.54162	18.8871	0
High	TVEAEAAHGTVTR	1	1	1	O75874		0	0	1.988e-06	2.48238	2	1341.67	-1.69325	18.9192	0
High	ILADNPR	1	1	1	Q96DC0		0	0.001	0.01654	1.12113	2	798.446	-1.05181	18.959	0
High	MMMQSGR	1	2	2	P05141;P12236		0	0.002	0.03654	1.44601	2	840.352	-0.454434	19.0051	0
High	EHALTSGTIK	1	3	1	R4GMY8		0	0.001	0.001186	1.57011	2	1056.57	0.545185	19.0245	0
High	LSKEDIER	1	1	1	P11142		0	0.001	0.001345	1.59015	2	989.526	-0.69832	19.0396	1
High	IQDKEGIPPDQQR	1	16	2	F5H265;M0R2S1		0	0.002	0.03545	1.59418	3	1523.78	-1.24606	19.0416	1
High	AGMTHIVR	1	1	1	P39023		0	0.001	0.001461	2.42159	2	884.477	-0.313248	19.0465	0
High	HFNAPSHIR	1	1	1	P61254		0	0	3.355e-05	3.38364	3	1078.55	-1.05618	19.1645	0
High	KVEDMMK	1	1	1	P13639		0	0.001	0.0152	1.619	2	880.426	-0.978408	19.179	1
High	GPLATGGIKK	1	1	1	Q9Y2S6		0	0.001	0.02384	1.63573	2	941.576	-1.72136	19.1811	1
High	AVTEQGHELSNEER	2	1	1	P31946		0	0	0.000228	1.75442	2	1598.74	-0.639096	19.2618	0
High	QVDQLTNDK	1	2	1	P08670		0	0	0.000356	2.13922	2	1060.53	-0.870063	19.3783	0
High	KGESGQSWPR	1	3	1	B4DDC6		0	0	2.086e-05	2.30819	2	1131.55	0.363861	19.4194	1
High	TKTPGPGAQSALR	2	3	1	H0YB22		0	0	3.857e-06	3.06673	3	1283.7	-1.61042	19.6191	1
High	VGEFSGANK	1	1	1	P10599		0	0	0.0006026	1.87614	2	908.447	-0.491341	19.6735	0
High	DYNVTANSK	1	1	1	P00338		0	0.001	0.0009729	1.80523	2	1011.47	-0.0826938	19.6918	0
High	IYHPNVDK	1	1	1	P61088		0	0.001	0.01221	1.40725	2	985.511	0.369702	19.7418	0
High	EVVEEAENGR	1	5	1	B8ZZQ6		0	0.001	0.001239	1.60512	2	1131.53	0.139926	19.771	0
High	YLKGDHAGVLK	2	1	1	Q16658		0	0	3.724e-06	2.02001	2	1200.67	-0.364794	19.8021	1
High	ATAPQTQHVSPMR	1	3	1	P29692		0	0	4.931e-06	1.54145	2	1423.71	-1.12456	19.8317	0
High	SESPKEPEQLR	2	2	1	F8W6I7		0	0	0.000396	2.16094	3	1299.65	-1.72682	19.942	1
High	GHLENNPALEK	1	2	1	P05388		0	0.001	0.001363	0.938695	2	1221.62	-1.23292	19.8944	0
High	LLEQYKEESKK	1	1	1	Q00839		0	0.001	0.002145	1.39925	2	1394.75	-0.532458	19.9464	2
High	VPFHPGR	1	1	1	P62993		0	0.002	0.04705	1.67945	2	809.441	-1.38607	19.9786	0
High	FIDTTSK	1	1	1	P39023		0	0.003	0.05857	1.26815	2	811.419	-1.40084	20.0189	0
High	MQHLIAR	1	1	1	P14618		0	0.002	0.04304	1.65576	2	868.482	-0.546066	20.1162	0
High	AIGVKPPR	1	1	1	P55072		0	0.001	0.018	1.20678	2	837.53	-0.274932	20.1717	0
High	NISFNDKK	1	3	2	E7EQR4;P26038		0	0.005	0.06323	1.43259	2	965.504	-1.19881	20.1783	1
High	ITITNDK	1	4	2	P11142;P0DMV9		0	0.003	0.05508	1.13999	2	804.446	-0.653898	20.1892	0
High	ANGTTVHVGIHPSK	1	1	1	P61254		0	0.001	0.01285	1.394	3	1417.75	-0.335911	20.2141	0
High	TVGVEPAADGK	1	4	1	P46779		0	0	0.0007951	1.50804	2	1043.54	0.195109	20.2185	0
High	INYTEGR	1	6	1	A0A0J9YXP8		0	0.002	0.04878	1.46845	2	852.42	-0.816047	20.2478	0
High	GAFGKPQGTVAR	1	7	1	H7C123		0	0	0.000734	2.43791	3	1188.65	-1.31794	20.2752	0
High	GEGQLGPAER	1	1	1	P13639		0	0.001	0.01532	1.28084	2	1013.5	0.335577	20.3606	0
High	IVQAEGEAEAAK	1	3	1	F5GY37		0	0	3.336e-05	1.07617	2	1215.62	-0.7043	20.412	0
High	VNHVTLSQPK	1	2	1	H0YLF3		0	0.001	0.007708	1.33258	2	1122.63	-0.858122	20.4229	0
High	THNDIIHNENMR	1	2	1	E7EQR4		0	0.005	0.06215	0.448989	2	1493.69	0.0901251	20.4776	0
High	VLVQNAAGSQEK	1	1	1	Q9Y490		0	0.004	0.05921	0.943889	2	1243.66	0.261332	20.4938	0
High	TVAQSQQLETNSQR	1	1	1	P40938		0	0	9.131e-06	1.68066	2	1589.79	-0.507236	20.5062	0
High	TATQLAVNK	1	1	1	Q99832		0	0.001	0.005615	2.0023	2	945.535	-1.0188	20.5241	0
High	QIDNPDYK	1	1	1	P27797		0	0.001	0.00279	1.77984	2	992.467	-1.1795	20.5286	0
High	KLNVTEQEKIDK	1	1	1	P06733		0	0	0.0001343	2.3064	3	1444.8	-0.139887	20.6062	2
High	TYGEPESAGPSR	1	1	1	P50402		0	0.001	0.01685	0.947853	2	1250.57	1.59828	20.6259	0
High	IAVSNLHK	1	1	1	P23921		0	0.001	0.03203	1.27703	2	881.52	-0.264469	20.6669	0
High	TSTTGVATTQSPTPR	1	6	1	E9PMS6		0	0	5.723e-05	1.22665	2	1504.76	-0.11559	20.6995	0
High	THEAQIQEMR	1	1	1	P35579		0	0	4.992e-06	2.08442	2	1242.59	0.233423	20.7661	0
High	TVSLGAGAK	1	1	1	P06748		0	0.001	0.004337	2.26382	2	803.461	-1.27336	20.7716	0
High	VYEGERPLTK	1	1	1	P11021		0	0	3.51e-05	1.70485	2	1191.64	0.637393	20.7993	0
High	LQSIGTENTEENRR	1	3	1	H3BQN4		0	0	0.0005063	1.88678	3	1646.81	-0.421055	20.8996	1
High	VYGPGVAK	1	4	1	A0A087WWY3		0	0.007	0.07394	1.63285	2	790.445	-1.09868	21.0321	0
High	APKPDGPGGGPGGSHMGGNYGDDR	1	2	1	P35637		0	0.001	0.002444	1.56426	3	2252.97	-0.0498296	21.0756	0
High	LSVDYGKK	1	3	2	P68363;Q9BQE3		0	0.001	0.01055	1.67198	2	909.503	-0.633018	21.1076	1
High	TTTAAAVASTGPSSR	1	6	1	H7C4C5		0	0	1.681e-05	1.74828	2	1377.7	-0.77152	21.198	0
High	VYSTSVTGSR	1	2	1	Q5T123		0	0	7.156e-06	1.55911	2	1056.53	-0.472831	21.2121	0
High	TQAYQDQKPGTSGLR	1	1	1	P36871		0	0	1.545e-05	2.63061	3	1649.82	-0.356856	21.2342	0
High	TAYGPNGMNK	1	1	1	P50990		0	0	0.0003675	1.31823	2	1052.48	-0.737273	21.2776	0
High	YSTSGSSGLTTGK	1	3	1	D6RAW4		0	0	2.192e-07	1.75996	2	1245.6	0.375487	21.3085	0
High	IEEELGSK	1	1	1	P06733		0	0.001	0.01012	1.97678	2	904.461	-1.66988	21.3242	0
High	KGVVPGGGLK	1	2	1	H0YLP3		0	0.002	0.03765	1.56023	2	911.566	-1.10746	21.3398	1
High	HQNVQLPR	1	1	1	A0A0U1RRM4		0	0	0.0002632	2.41373	2	991.544	0.839747	21.3746	0
High	LGSLSER	1	1	1	O60664		0	0.002	0.0499	1.51436	2	761.415	-0.510601	21.379	0
High	LKQQSELQSQVR	1	2	1	Q14847		0	0	3.32e-05	1.24468	2	1443.79	0.478294	21.4284	1
High	QQSELQSQVR	1	2	1	Q14847		0	0.001	0.005229	1.08036	2	1202.61	0.137307	21.4873	0
High	IAAANGIGR	1	1	1	P36871		0	0.001	0.0008787	1.90713	2	842.483	-1.12323	21.499	0
High	ALAAPAAEEKEEAR	1	1	1	Q01650		0	0	1.009e-08	2.88751	3	1455.74	-0.16165	21.6109	1
High	SGKPAELLK	1	2	1	A0A0B4J1R6		0	0.001	0.008956	1.41927	2	942.561	-1.20281	21.6749	0
High	EKYEITEQR	1	1	1	Q02878		0	0.001	0.001044	1.23288	2	1195.59	-0.712013	21.7254	1
High	QDVDNASLAR	1	2	1	P08670		0	0	3.564e-05	2.27373	2	1088.53	0.782562	21.7623	0
High	EVYQQQQYGSGGR	1	4	1	D6R9P3		0	0.001	0.001324	1.97353	2	1499.68	-3.95899	21.8393	0
High	FSNISAAK	1	1	1	P50991		0	0.001	0.002542	1.69099	2	837.446	-0.888362	21.851	0
High	IKDTVLQR	1	1	1	P22102		0	0.001	0.006335	1.28447	2	972.583	-0.224806	21.927	1
High	IFSGSSHQDLSQK	1	4	1	B1ALA7		0	0	3.009e-05	1.29458	2	1433.7	-0.957088	21.9838	0
High	ELSDIAHR	1	3	1	H3BQN4		0	0.001	0.00949	1.90044	2	940.484	-0.761254	21.9886	0
High	AVVQLKPR	1	1	1	Q15149		0	0.001	0.02364	1.62457	2	910.582	-1.48753	22.0532	0
High	MGANSLER	1	1	1	P52272		0	0.001	0.0009583	2.11067	2	877.418	-1.68887	22.0791	0
High	LGVIEDHSNR	1	1	1	P14625		0	0.001	0.001101	1.83182	2	1139.58	0.284995	22.1466	0
High	DYGNSPLHR	1	1	1	A0A0U1RRM4		0	0.001	0.01408	2.10299	2	1058.5	-1.28833	22.2003	0
High	LSGTGSAGATIR	1	1	1	P36871		0	0	3.042e-05	1.71838	2	1090.58	-1.71628	22.224	0
High	GSAITGPVAK	1	1	1	P62829		0	0.001	0.01644	1.7067	2	900.514	-1.24346	22.2312	0
High	IGHPAPNFK	1	1	1	Q06830		0	0.001	0.002711	1.87772	2	980.531	0.0268209	22.2447	0
High	LLEGEEER	1	3	2	E9PBF6;P02545		0	0.003	0.05303	1.0826	2	974.48	1.20971	22.2849	0
High	RLDIAGR	1	1	1	P61160		0	0.001	0.03399	2.46906	2	800.473	-0.939789	22.3211	1
High	YNGLIHR	1	4	1	P46779		0	0.002	0.04463	1.87268	2	872.473	-1.10767	22.4482	0
High	AIEENNNFSK	2	3	1	P16949		0	0	0.0007522	0.719662	2	1165.55	0.477452	22.6474	0
High	ILMEHIHK	1	3	1	J3QR09		0	0	0.0004795	1.61944	2	1020.57	-0.813495	22.7003	0
High	IADGYEQAAR	1	4	1	E7ENZ3		0	0.001	0.003998	1.27455	2	1093.53	-0.373317	22.7269	0
High	AAAAAAALQAK	1	1	1	H3BM89		0	0	1.312e-06	2.54955	2	956.552	-0.261018	22.7819	0
High	TPGPGAQSALR	1	3	1	H0YB22		0	0	1.889e-05	2.05572	2	1054.56	-1.18491	22.8346	0
High	GAVIVVSHDAR	1	1	1	Q8NE71		0	0	8.046e-07	3.00901	2	1123.62	0.744879	22.8599	0
High	TFNQVVKPR	2	1	1	Q92917		0	0.001	0.001478	1.93424	2	1088.62	0.327258	22.9868	0
High	LMELHGEGSSSGK	1	3	1	D6RG13		0	0.001	0.01116	1.32659	2	1331.63	-0.39457	22.9933	0
High	STTTGHLIYK	1	2	1	P68104		0	0	8.312e-05	2.84775	2	1120.6	0.269396	23.055	0
High	LQDAEIAR	1	2	1	R4GN98		0	0.001	0.002637	1.70418	2	915.489	-0.581219	23.098	0
High	MFGGPGTASRPSSSR	1	2	1	P08670		0	0.001	0.001799	2.21829	3	1494.71	-0.72439	23.1092	0
High	LTVAENEAETK	1	1	1	P07814		0	0.001	0.004054	1.20368	2	1204.6	-0.602108	23.1155	0
High	TTHFVEGGDAGNREDQINR	2	2	1	A8MUD9		0	0	4.077e-08	3.09257	4	2115.98	0.247813	23.1382	1
High	LLADQAEAR	1	3	1	J3QR09		0	0	0.0005577	1.98964	2	986.526	-0.364531	23.147	0
High	SLESINSR	1	2	1	E5RI99		0	0.003	0.05737	1.27461	2	905.468	-1.33129	23.2041	0
High	VAEDEAEAAAAAK	1	3	1	F5GZS6		0	0	9.579e-06	1.79519	2	1245.6	1.60936	23.2213	0
High	TAVAPIER	1	2	2	P05141;P12236		0	0.001	0.0147	2.54237	2	856.488	-0.552823	23.2313	0
High	GLVLDHGAR	1	1	1	P40227		0	0.001	0.005255	1.95098	2	937.521	-0.814722	23.2521	0
High	GPSSVEDIK	1	1	1	P06748		0	0.001	0.003505	1.59098	2	931.473	-0.48037	23.2704	0
High	VLATVTKPVGGDK	1	1	1	Q02878		0	0.001	0.002942	1.40452	2	1284.75	-0.290053	23.2761	0
High	RISAVSVAER	1	1	1	Q08211		0	0.001	0.01695	1.0709	2	1087.62	-0.465061	23.2882	1
High	QAASGLVGQENAR	1	1	1	Q9Y265		0	0.001	0.01231	1.39477	2	1300.66	-0.768743	23.3078	0
High	TLHPDLGTDK	1	1	1	P00338		0	0	0.0003913	2.09781	2	1096.56	-0.0741219	23.3754	0
High	QPVLSQTEAR	1	1	1	P28070		0	0.001	0.02641	0.956623	2	1128.6	-0.481991	23.3908	0
High	IVADKDYSVTANSK	1	1	1	P07195		0	0	5.428e-06	2.15909	2	1510.77	-0.399649	23.3992	1
High	SGAQASSTPLSPTR	1	1	1	P02545		0	0.001	0.02923	1.2149	2	1359.69	2.14408	23.4005	0
High	LSVAAQEAAR	1	1	1	Q15149		0	0	0.0002699	1.34085	2	1015.55	0.367382	23.4016	0
High	TKDGVVEITGK	2	1	1	P04792		0	0.001	0.03378	1.01721	2	1146.64	-0.336029	23.4639	1
High	NIIHGSDSVESAEK	2	1	1	P15531		0	0	1.215e-07	2.20631	2	1485.72	0.0982334	23.4671	0
High	TIQVDNTDAEGR	1	1	1	P28838		0	0	0.0002384	1.09269	2	1318.62	0.407748	23.4737	0
High	YFGGTEDR	1	1	1	Q16658		0	0.001	0.02985	1.32308	2	944.41	-0.771367	23.529	0
High	STESLQANVQR	1	1	1	P26373		0	0	7.209e-07	2.20377	2	1232.62	0.966886	23.5566	0
High	AGFAGDDAPR	1	2	1	A5A3E0		0	0.001	0.01565	1.20028	2	976.449	0.999626	23.584	0
High	AAHSEGNTTAGLDMR	1	1	1	P78371		0	0.001	0.0051	1.5217	3	1530.7	-0.248016	23.6343	0
High	QTYSTEPNNLK	1	4	1	P46779		0	0.001	0.00556	0.831911	2	1294.63	0.0677454	23.6403	0
High	VISELNGK	1	1	1	P05387		0	0.001	0.006286	1.87511	2	859.489	0.128744	23.7258	0
High	FHSQLMR	1	1	1	P49458		0	0.002	0.03627	1.47513	2	918.461	-0.130643	23.7299	0
High	NYVTPVNR	1	1	1	P62993		0	0.001	0.02446	1.53979	2	962.504	-1.09112	23.7885	0
High	YLAEVAAGDDKK	1	2	2	B0AZS6;E7EX29		0	0	1.473e-05	2.38066	2	1279.65	-0.127957	23.8328	1
High	QFIAAQGSSR	1	2	1	P07814		0	0.001	0.003368	1.99764	2	1064.55	0.00577005	23.8874	0
High	FLNAENAQK	1	4	1	C9JXG8		0	0	0.0005405	0.931717	2	1034.53	-0.632942	23.8929	0
High	ITESEEVVSR	1	1	1	P02545		0	0	2.155e-05	2.29088	2	1148.58	-0.440788	23.9029	0
High	NMSVIAHVDHGK	1	1	1	P13639		0	0	6.75e-05	1.84994	2	1307.65	1.28559	23.919	0
High	QMQVLHPAAR	1	1	1	P50991		0	0.001	0.007509	2.47937	2	1150.61	-1.05524	23.9816	0
High	TLQQQTFK	1	5	2	Q5W0S5;P54725		0	0.001	0.003804	1.57404	2	993.536	-0.836649	24.0074	0
High	AHSIQIMK	1	4	1	M0R1A7		0	0.001	0.003351	1.86914	2	927.507	-0.709911	24.0618	0
High	ALQASALK	1	3	1	H3BQN4		0	0.001	0.00435	2.3153	2	801.482	-0.792197	24.0734	0
High	AQAAAPASVPAQAPK	1	1	1	P47914		0	0	5.735e-07	1.82699	2	1377.75	-0.080287	24.1035	0
High	HVSPLIGR	1	1	1	Q9H9B4		0	0.002	0.04007	1.62753	2	878.52	-0.721862	24.1392	0
High	TDEGIAYR	1	1	1	P32119		0	0.001	0.01939	1.61935	2	924.441	-0.776092	24.1539	0
High	MHLSQIQR	1	1	1	Q14152		0	0.002	0.03682	1.51118	2	1012.54	-0.611852	24.1631	0
High	HSVGVVIGR	1	2	1	A0A087WTP3		0	0.001	0.009604	2.14379	2	923.542	-0.406754	24.1789	0
High	SVIIMNHR	1	7	1	C9J5S5		0	0.001	0.01217	1.38688	2	969.53	-0.186292	24.207	0
High	SYSSGGEDGYVR	1	1	1	Q13347		0	0	5.624e-05	1.93003	2	1276.54	0.22547	24.2081	0
High	EITKPLRPLGK	1	4	1	E7EX73		0	0	0.0001612	1.4917	2	1251.78	-0.124191	24.2327	0
High	VQAINVSSR	1	1	1	Q96C19		0	0	7.369e-05	1.90908	2	973.541	-1.35071	24.2749	0
High	LQAVTDDHIR	1	1	1	P30043		0	0	0.0001629	1.87109	2	1167.61	-0.07831	24.2933	0
High	IIEDQQESLNK	1	1	1	P05455		0	0.001	0.01499	0.93191	2	1316.67	-0.041201	24.3079	0
High	SNVSDAVAQSTR	1	1	1	P60174		0	0	9.504e-06	2.98532	2	1234.6	0.35431	24.3214	0
High	ALAPEYAK	1	2	1	H7BZ94		0	0.001	0.01753	1.50932	2	862.466	-0.666817	24.3282	0
High	TFQGHTNEVNAIK	1	5	1	A0A1B0GVH3		0	0.001	0.02964	0.959022	2	1458.73	-0.287513	24.3552	0
High	FISAPTK	1	2	1	M0QX72		0	0.007	0.0735	1.23496	2	763.434	-1.09074	24.3779	0
High	LAHEVGWK	1	3	1	P40429		0	0	0.000531	1.90031	2	939.504	-0.557007	24.4388	0
High	VHPVSTMIK	1	1	1	P00338		0	0.002	0.0463	1.64356	2	1011.57	-0.313494	24.4486	0
High	YKPESEELTAER	2	2	1	H7BZ94		0	0	0.0003246	0.979414	2	1451.7	1.10708	24.4499	0
High	NLNGHSIGQYR	1	3	1	F8VRR3		0	0	1.378e-05	1.52938	2	1258.63	0.26586	24.4662	0
High	LLEVEHPAAK	1	2	1	P17987		0	0	0.0004534	1.72962	2	1106.62	0.697727	24.4974	0
High	VNTLIRPDGEK	1	5	1	P62750		0	0	0.0001089	2.23487	2	1241.68	-1.79314	24.5405	0
High	TGQAPGYSYTAANK	1	2	1	C9JFR7		0	0	2.578e-05	1.30817	2	1428.68	0.285263	24.5437	0
High	YYPTEDVPRK	1	1	1	Q02878		0	0.001	0.003342	1.12929	2	1267.63	1.1557	24.7103	1
High	YRPGTVALR	1	11	1	K7EMV3		0	0.001	0.0219	2.33174	2	1032.59	-0.743264	24.7379	0
High	ATATISAKPQITNPK	1	1	1	Q9Y2W2		0	0.001	0.02222	0.893323	2	1540.87	-0.217505	24.8716	0
High	VGQAVDVVGQAGKPK	2	1	1	Q13200		0	0	5.491e-06	3.27636	3	1452.81	-1.38747	24.8935	0
High	AVTEQGAELSNEER	1	1	1	P27348		0	0	7.617e-05	1.77781	2	1532.72	0.329206	24.8891	0
High	FGNDVQHFK	1	1	1	P62993		0	0	5.493e-06	2.68964	2	1091.53	-0.45488	24.9396	0
High	GNLGAGNGNLQGPR	1	4	1	D6REM6		0	0	1.911e-07	2.45556	2	1324.67	0.251662	24.964	0
High	LLVSASQDGK	1	3	1	C9JIS1		0	0	4.642e-05	1.28835	2	1017.56	-0.488292	25.1254	0
High	HTGPNSPDTANDGFVR	1	3	1	E9PCY7		0	0	9.418e-05	2.18734	3	1684.77	0.560572	25.1743	0
High	KPHIIIATPGR	2	2	1	F5H1N9		0	0	9.176e-05	2.83368	3	1202.73	-1.7597	25.2939	0
High	TYYYNTETK	1	3	1	H0YG38		0	0	7.125e-06	1.61926	2	1182.53	-0.759552	25.2292	0
High	VTAIHIDPATHR	1	2	1	A0A0U1RQF0		0	0.001	0.008627	1.32022	2	1330.72	-0.426688	25.2319	0
High	TAIHEVMEQGR	1	2	1	P25205		0	0.001	0.002701	1.69584	2	1270.62	-0.299305	25.2699	0
High	SSTPLHSPSPIR	1	2	1	C9JFK9		0	0.002	0.03626	0.812773	2	1278.68	-0.588429	25.3053	0
High	LSSEMNTSTVNSAR	1	2	1	E9PBF6		0	0	5.419e-06	1.3161	2	1496.7	-1.32899	25.3285	0
High	QGGGGGGGSVPGIER	1	1	1	P52272		0	0.001	0.007891	1.34859	2	1284.63	-0.65996	25.3329	0
High	HYGGLTGLNK	1	2	1	P18669		0	0	4.162e-07	2.41281	2	1059.56	-1.31282	25.3435	0
High	LKETAESVLK	1	3	1	A0A087WTS8		0	0.002	0.04754	1.16065	2	1117.65	-1.05767	25.3768	1
High	YHPGYFGK	1	2	1	E9PLL6		0	0.009	0.08532	1.6365	2	968.462	-0.988046	25.4082	0
High	QYLPHVAR	1	2	1	Q5T8U5		0	0.002	0.04095	1.16157	2	983.542	-0.0513233	25.4246	0
High	HFVALSTNTTK	1	6	1	A0A0J9YXP8		0	0	3.746e-07	2.91687	2	1218.65	-0.80022	25.476	0
High	LMSNLDSNR	1	1	1	P26447		0	0.005	0.07019	1.68374	2	1049.5	-4.68031	25.4805	0
High	TNEAQAIETAR	1	1	1	P61088		0	0	0.0001737	1.67782	2	1203.6	1.43805	25.4883	0
High	VVLIGGKPDR	1	1	1	P61978		0	0.001	0.004334	1.85658	2	1053.64	-0.27367	25.5052	0
High	QGANINEIR	1	1	1	Q15365		0	0	0.0001519	1.54609	2	1014.53	-0.149786	25.5744	0
High	NNASTDYDLSDK	1	1	1	P39023		0	0	4.784e-07	1.72069	2	1342.58	-0.484486	25.6036	0
High	SVTEQGAELSNEER	1	1	1	E7EX29		0	0	2.827e-07	2.32939	2	1548.71	0.301945	25.6224	0
High	TFLRPPK	1	2	1	S4R3J5		0	0.001	0.02229	1.06738	2	858.519	-1.06805	25.6246	0
High	KNPLPPSVGVVDKK	1	1	1	Q8NC51		0	0.009	0.0884	1.50211	3	1477.87	-1.6028	25.7171	2
High	HLQLAVR	1	1	1	Q8IUE6		0	0.002	0.03995	1.26951	2	836.51	-0.599134	25.7754	0
High	THLASDDLYK	1	2	1	Q5VXN0		0	0.001	0.007822	1.10274	2	1162.57	-1.3746	25.7833	0
High	VDNDENEHQLSLR	1	1	1	P06748		0	0	1.508e-05	2.04217	2	1568.73	0.0948779	25.8146	0
High	QLQQAQAAGAEQEVEK	1	2	1	F5H1Y3		0	0	2.449e-07	2.6963	2	1727.86	1.37318	25.899	0
High	TGYGGGFNER	1	1	1	O95218		0	0	5.432e-05	1.67053	2	1057.47	-0.708825	25.9081	0
High	AVVGVVAGGGR	1	2	1	E9PKZ0		0	0	6.611e-05	2.54377	2	941.552	-0.626283	25.9141	0
High	LREYEAALNSK	1	3	1	E9PBF6		0	0.001	0.004255	2.11502	2	1293.68	-0.798315	25.9401	1
High	SDPVVSYR	1	1	1	P13639		0	0.009	0.08249	1.57899	2	922.462	-1.28328	25.9646	0
High	ALQATVGNSYK	1	1	1	P11279		0	0	0.0001229	1.80317	2	1151.61	-0.454351	26.0055	0
High	TVAVITSDGR	1	1	1	O95777		0	0	0.0007939	1.2922	2	1018.55	-0.498362	26.0393	0
High	IFVNDDR	1	1	1	Q12906		0	0.001	0.02322	1.67762	2	878.436	-1.19052	26.1234	0
High	YFSEADKIK	1	2	1	H0Y4R1		0	0.008	0.07885	1.14216	2	1100.56	0.343796	26.1497	1
High	VLIAAHGNSLR	2	2	1	P18669		0	0	0.0001718	2.77691	3	1150.67	-0.8828	26.1764	0
High	VLLGETGK	1	2	1	M0QZC5		0	0.001	0.008691	0.988539	2	816.482	-0.971501	26.1609	0
High	VEIIANDQGNR	2	5	3	P11021;P11142;P0DMV9		0	0	0.000181	2.06336	2	1228.63	-0.399002	26.1633	0
High	YFDPANGK	1	1	1	P13639		0	0.003	0.05785	1.08725	2	911.425	-0.82937	26.1644	0
High	SLQSVAEER	1	3	1	P61313		0	0.001	0.007984	1.58475	2	1018.52	0.0537603	26.2061	0
High	IKDPDASKPEDWDER	1	1	1	P27797		0	0.002	0.0363	1.12319	3	1800.84	0.55265	26.2447	1
High	IFAPNHVVAK	2	3	1	M0R1A7		0	0.001	0.02978	1.87546	3	1095.63	-1.6212	26.318	0
High	TNQELQEINR	1	1	1	P07355		0	0	8.056e-06	2.64275	2	1244.62	-0.121295	26.3631	0
High	DGQVINETSQHHDDLE	1	1	1	P08670		0	0	0.0005655	0.909161	3	1836.8	-0.0706154	26.3805	0
High	TGFQAVTGK	1	1	1	P20042		0	0	0.0007445	1.89279	2	908.482	-1.43525	26.3922	0
High	SLETENAGLR	1	1	1	P02545		0	0.001	0.001703	1.77708	2	1089.55	0.096522	26.4056	0
High	YIDQEELNK	1	1	1	P08238		0	0	0.0004827	1.8201	2	1151.56	0.0865759	26.4369	0
High	TLHPDLGTDKDKEQWK	1	1	1	P00338		0	0	0.0007816	2.03634	4	1910.96	-0.913792	26.46	2
High	STLVGHDTFTK	2	1	1	P20170620		0	0.001	0.001757	1.62449	2	1205.62	-0.291175	26.4613	0
High	NFSDNQLQEGK	1	1	1	P37802		0	0	0.0002773	1.5401	2	1279.59	0.369785	26.5059	0
High	KPPLLNNADSVQAK	1	1	1	P09874		0	0.001	0.009885	0.606034	2	1494.83	2.62718	26.5214	0
High	LYEQLSGK	1	1	1	P30086		0	0.001	0.009686	1.088	2	937.499	-0.262907	26.5387	0
High	QEYDESGPSIVHR	2	3	1	A5A3E0		0	0	2.541e-06	2.94658	3	1516.7	-0.147382	26.5603	0
High	QYAGYDYSQQGR	1	1	1	Q969M3		0	0.001	0.02818	1.23723	2	1435.62	0.342573	26.5686	0
High	EDMAALEK	1	3	2	P68363;Q9BQE3		0	0.001	0.01103	1.47263	2	906.424	-0.221477	26.6106	0
High	LGSLVENNER	1	2	1	Q99613		0	0	0.0006045	1.43055	2	1130.58	-0.17665	26.612	0
High	TNRPPLSLSR	1	3	1	H0YHA7		0	0	7.703e-05	3.16601	3	1140.65	-1.67692	26.6159	0
High	MDSTANEVEAVK	1	2	1	H7BZ94		0	0.001	0.02256	1.20215	2	1293.6	-2.08578	26.6393	0
High	TVLVIAHR	1	3	1	Q03519		0	0.002	0.03632	1.96305	2	908.567	-0.982069	26.6692	0
High	EFHLNESGDPSSK	1	4	1	A0A0C4DFV9		0	0.001	0.02884	1.49443	3	1446.65	-0.752507	26.685	0
High	VILDYNTAHNK	1	1	1	Q14258		0	0.001	0.02557	1.0506	2	1287.67	-0.359199	26.7581	0
High	LAHLGVQVK	1	1	1	F8WF32		0	0.002	0.04233	1.11828	2	964.593	-0.45606	26.7614	0
High	YLKDVTLQK	1	12	1	J3KSJ0		0	0.001	0.02098	1.1872	2	1107.64	-0.510014	26.7659	1
High	LLLNNGAK	1	3	1	P15121		0	0.004	0.05943	0.821144	2	842.509	-0.898162	26.7672	0
High	IYIDSNNNPER	1	2	1	Q00610		0	0	1.128e-05	1.86175	2	1334.63	0.389247	26.772	0
High	VQAVVAVAR	1	1	1	A0A087WUZ3		0	0.001	0.01232	1.16621	2	912.561	-1.44148	26.8086	0
High	TVDLSSHLAK	1	1	1	F8WF32		0	0.001	0.001123	1.45225	2	1070.58	-1.65173	26.8271	0
High	IGAEVYHNLK	1	1	1	P06733		0	0	4.018e-07	2.11564	2	1143.62	-0.277415	26.8747	0
High	TYHSVGDSVLR	1	1	1	P11717		0	0.001	0.002342	1.29625	2	1233.62	0.873293	26.8933	0
High	IYDLNKPEAEPK	1	1	1	Q9Y3F4		0	0	0.0006675	1.20171	2	1416.74	-0.255118	26.9352	0
High	HVVFIAQR	1	2	1	B5MCP9		0	0.001	0.005056	1.62178	2	969.562	-0.61661	26.9519	0
High	TVIDYNGER	1	2	1	H7BZ94		0	0.001	0.02123	1.58353	2	1066.52	-1.02663	27.0254	0
High	QADVNLVNAK	1	2	1	Q5SZU1		0	0.002	0.03639	1.13391	2	1071.58	-1.89738	27.0322	0
High	STAGDTHLGGEDFDNR	2	1	1	P11142		0	0	0.0002986	1.45339	3	1691.72	-1.28711	27.0813	0
High	DHAVVVGVYRPPPK	2	1	1	P22087		0	0	4.118e-09	3.7275	3	1533.85	-0.589667	27.2247	0
High	IAPRPASGPIRPIVR	1	1	1	P26373		0	0	1.249e-05	2.36137	4	1599.98	-0.940398	27.2019	0
High	ATAGDTHLGGEDFDNR	2	3	1	P0DMV9		0	0	4.739e-05	2.09449	3	1675.73	-0.585309	27.2429	0
High	KQPPVSPGTALVGSQK	2	1	1	P17096		0	0	4.883e-06	2.97502	3	1593.89	-0.722605	27.3865	1
High	LTNVAVVR	1	3	1	F8WE72		0	0.001	0.01245	1.51793	2	871.536	-0.587785	27.3306	0
High	YQEGGVESAFHK	1	1	1	P40121		0	0.001	0.003132	1.328	2	1351.63	-0.284372	27.4171	0
High	TETVTSFR	1	1	1	P78527		0	0.003	0.05669	1.37061	2	940.472	-1.52991	27.448	0
High	HILANFK	1	7	1	H0YCX0		0	0.001	0.004087	2.89057	2	842.488	-0.00290954	27.4898	0
High	LYSESLAR	1	4	1	P50395		0	0.001	0.02045	1.09588	2	938.493	-1.31464	27.5772	0
High	LELQGPR	1	1	1	P19338		0	0.002	0.04602	1.73725	2	812.462	-0.839066	27.6222	0
High	DNNLLGR	1	3	1	P0DMV9		0	0.004	0.05907	1.36979	2	801.421	-0.466956	27.6402	0
High	ITQSNAILR	1	10	1	E9PLF1		0	0	0.0002297	1.81365	2	1015.59	-0.226768	27.6682	0
High	SAITPGGLR	1	1	1	H0YIZ0		0	0.002	0.03513	1.72541	2	871.5	0.396172	27.6949	0
High	QTATQLLK	1	1	1	P62424		0	0.003	0.05186	2.30895	2	902.53	-1.04335	27.7335	0
High	GAEAANVTGPGGVPVQGSK	1	2	1	P67809		0	0.001	0.01269	1.20057	2	1695.87	-0.218794	27.7537	0
High	SGTSEFLNK	1	1	1	P14625		0	0.001	0.00565	1.33988	2	982.484	-0.171013	27.8408	0
High	EYTINIHK	1	6	1	B8ZZK4		0	0.008	0.08028	1.42034	2	1017.54	-1.28695	27.8432	0
High	ASGNYATVISHNPETK	1	2	1	E9PKZ0		0	0	2.709e-08	2.53402	2	1688.82	0.0775144	27.8663	0
High	THPQWYPAR	1	3	1	M0R3C3		0	0.001	0.01857	1.7667	2	1155.57	-0.0413335	27.8874	0
High	KAVLVALK	1	1	1	P26640		0	0.002	0.03895	1.68193	2	841.587	-0.554767	27.901	1
High	TPAQYDASELK	1	1	1	P07355		0	0	8.912e-06	2.40262	2	1222.6	0.372391	27.9115	0
High	TALIHDGLAR	1	1	1	P25398		0	0.001	0.002535	2.0076	2	1066.6	-0.831049	27.9648	0
High	LIEVDDER	1	1	1	P62753		0	0	0.0004919	1.63532	2	988.495	0.0558475	28.044	0
High	QLSSGVSEIR	1	2	1	P04792		0	0	6.72e-06	2.28816	2	1075.57	0.004694	28.1485	0
High	ADGYVLEGK	1	2	1	Q5JR95		0	0.001	0.0283	1.43915	2	951.479	0.605441	28.1665	0
High	TYHALSNLPK	1	2	1	O00231		0	0	3.701e-06	2.31858	2	1143.62	-0.482152	28.2186	0
High	MINTDLSR	1	1	1	H3BM89		0	0.001	0.003919	1.43443	2	949.477	-0.0335815	28.2394	0
High	AYTNFDAER	1	1	1	P07355		0	0.001	0.003496	2.09726	2	1086.48	-1.97292	28.2528	0
High	TPVEPEVAIHR	1	1	1	P60866		0	0	1.024e-08	2.79196	3	1247.67	-0.808176	28.2617	0
High	DIDIHEVR	1	1	1	Q00839		0	0.001	0.03322	1.66485	2	996.511	0.102986	28.264	0
High	MLIITHR	1	1	1	B3KT28		0	0.005	0.06708	1.86384	2	883.517	-1.13386	28.2826	0
High	TLHPAVHAGILAR	1	1	1	P31939		0	0	6.831e-06	2.56612	3	1355.79	-1.01861	28.3003	0
High	FAVLHGEAPR	1	1	1	P55884		0	0.007	0.07811	1.41528	2	1096.59	-0.306552	28.3032	0
High	STVEGIQASVK	1	1	1	P18206		0	0	0.0001957	1.57833	2	1118.61	0.691334	28.3307	0
High	SAINEVVTR	1	6	1	B8ZZK4		0	0.001	0.003266	1.99108	2	988.541	-0.872903	28.3676	0
High	HVLVTLGEK	1	12	1	G3V1Y7		0	0	1.132e-06	2.40472	2	995.588	-0.208822	28.3781	0
High	VGVNGFGR	1	1	1	P04406		0	0.001	0.01838	1.78569	2	805.431	-0.297092	28.4129	0
High	GTVIIIANHGDR	1	3	1	A0A087WYS1		0	0.001	0.005496	1.5324	2	1265.7	1.80972	28.4366	0
High	EAALSTALSEKR	1	1	1	P02545		0	0.001	0.001604	1.36722	2	1275.69	0.274461	28.4827	1
High	IMGPNYTPGK	1	1	1	P13639		0	0	0.0002245	1.65549	2	1077.54	0.727251	28.5067	0
High	ALAAGGYDVEK	1	1	1	P16401		0	0	2.076e-05	1.43783	2	1093.55	0.953859	28.5208	0
High	FGSGMNMGR	1	1	1	P52272		0	0.002	0.03949	1.11786	2	956.405	-2.4134	28.5346	0
High	EAVAMESYAK	1	2	1	P78371		0	0.001	0.004811	1.32184	2	1098.51	0.515656	28.5425	0
High	HIYYITGETK	1	1	1	Q58FG0		0	0	1.268e-08	2.45542	2	1224.63	-0.123531	28.5569	0
High	TFDQLTPEESKER	1	1	1	O43852		0	0.001	0.007649	1.39467	2	1579.76	0.169731	28.5986	1
High	TLSDYNIQK	1	16	2	F5H265;M0R2S1		0	0.001	0.003044	1.34931	2	1081.55	-1.378	28.6778	0
High	LTPEELER	2	3	1	P11021		0	0.001	0.01099	1.09565	2	986.513	-1.90161	28.7465	0
High	LLLQVQHASK	1	2	2	P05141;P12236		0	0	0.0002585	2.03017	2	1136.68	-1.31055	28.7542	0
High	YNVPLNR	1	3	1	F8VRN8		0	0.001	0.01037	1.32865	2	875.472	-1.07552	28.7739	0
High	ILGPGLNK	1	1	1	P62906		0	0.001	0.01361	1.58357	2	811.503	-0.692472	28.7873	0
High	LQEKEDLQELNDR	1	1	1	P02545		0	0.001	0.01925	1.30666	3	1629.81	1.1764	28.8276	1
High	WSLQSEAHR	1	1	1	Q16658		0	0.001	0.002225	1.80633	2	1113.54	0.443343	28.8287	0
High	FFTTPSK	1	1	1	O76021		0	0.007	0.07402	1.45931	2	827.429	-1.1248	28.8652	0
High	LNQLKPGLQYK	1	1	1	Q12906		0	0.002	0.04895	1.36079	2	1301.76	-0.957203	28.8976	0
High	VVPGYGHAVLR	1	2	1	H0YIC4		0	0	7.428e-05	1.6573	2	1167.66	0.440759	28.9542	0
High	TWEQQQEVVSR	1	3	1	H0Y5J4		0	0	8.817e-06	1.84664	2	1389.68	0.0414116	29.0322	0
High	EKLQEEMLQR	1	2	1	P08670		0	0.001	0.001857	1.20983	2	1303.67	-0.00247954	29.0454	1
High	TPSNELYKPLR	1	1	1	Q8WUM4		0	0	0.0007769	1.06358	2	1317.72	-0.230238	29.0556	0
High	AVENSSTAIGIR	1	1	1	P25788		0	0	3.428e-05	1.39793	2	1217.65	0.788701	29.0657	0
High	ISQLEMAR	1	1	1	P26038		0	0.001	0.01773	1.63131	2	947.498	-0.278705	29.1078	0
High	EQVANSAFVER	1	1	1	P08238		0	0.001	0.001096	1.60397	2	1249.62	0.124733	29.1562	0
High	HWGGNVLGPK	1	1	1	P62424		0	0	5.5e-05	2.50578	2	1064.56	-0.68337	29.1829	0
High	YAVTTGDHGIIR	1	1	1	P53621		0	0	0.0007941	1.55108	2	1302.68	0.921724	29.1991	0
High	SLAGSSGPGASSGTSGDHGELVVR	1	3	1	P29692		0	0	3.374e-05	1.62084	3	2185.05	0.0735113	29.2138	0
High	KNGFVVLK	1	8	1	F8WCJ1		0	0.002	0.04375	1.83201	2	904.561	-0.60871	29.2737	1
High	HMLPSGFR	1	3	1	D3YTB1		0	0.004	0.06075	1.81628	2	944.477	-0.616465	29.312	0
High	VHIEIGPDGR	1	3	1	E9PCY7		0	0.001	0.007152	1.82955	2	1092.58	0.509339	29.325	0
High	YMPQNPHIIATK	1	3	1	Q5JP01		0	0.001	0.01296	0.904894	2	1412.74	1.46179	29.3896	0
High	VTADVINAAEK	1	2	1	Q5SZU1		0	0	7.453e-05	1.73761	2	1130.6	-0.512508	29.4157	0
High	EDQTEYLEER	1	3	3	P08238;Q58FF6;G3V2J8		0	0.001	0.0008161	2.11027	2	1311.57	-0.533585	29.4179	0
High	FFVSSSQGR	1	4	1	I3L192		0	0.001	0.00376	1.86315	2	1014.5	-0.610032	29.4212	0
High	LLDVVHPAAK	1	1	1	Q99832		0	0	0.0001908	1.45043	2	1062.63	0.346069	29.4358	0
High	NIVEAAAVR	1	2	1	P62854		0	0.005	0.06385	1.88698	2	942.536	-0.551548	29.4424	0
High	SGVSLAALKK	1	2	1	P16403		0	0.001	0.001702	1.44435	2	973.605	0.690862	29.4468	1
High	IGVLDEGK	1	1	1	P46781		0	0.008	0.07993	1.55096	2	830.461	-1.34906	29.4828	0
High	IFVGGIKEDTEEHHLR	2	3	2	F8W6I7;P22626		0	0.002	0.03892	0.862268	3	1879.97	0.578187	29.4886	1
High	KPLLESGTLGTK	1	1	1	P22314		0	0	3.983e-05	1.64331	2	1243.73	-0.537189	29.4897	0
High	HGLYLPTR	1	2	1	A0A0U1RQF0		0	0	0.0001151	2.46165	2	956.531	-0.206833	29.5425	0
High	HILILQNK	1	1	1	P41091		0	0	9.561e-06	2.4803	2	978.609	-0.0282708	29.5462	0
High	KVFIEDVSR	1	3	1	Q5T6L5		0	0.001	0.001511	2.15079	2	1092.6	-0.275959	29.5495	1
High	LVVVGGGGVGK	1	4	1	E9PQK5		0	0	1.479e-05	2.30251	2	941.578	-0.176244	29.5539	0
High	VLTVINQTQK	1	1	1	P42766		0	0	7.486e-05	2.39399	2	1143.67	-0.7261	29.6407	0
High	FYLQNR	1	3	1	Q9HC38		0	0.009	0.08659	1.25	2	840.435	-0.962473	29.6475	0
High	AHSSMVGVNLPQK	2	1	1	P00558		0	0	5.091e-09	2.60773	2	1367.71	1.21094	29.6773	0
High	TTAQVLIR	1	2	1	P15121		0	0.001	0.02359	1.17046	2	901.546	-1.11084	29.6918	0
High	ALAAAGYDVEK	1	2	1	P16403		0	0	7.424e-06	2.43831	2	1107.57	1.69072	29.7208	0
High	EGQGEGETQEAAAAAAAAR	1	1	1	P58107		0	0.001	0.002708	1.23051	2	1787.81	-1.89612	29.7688	0
High	AADAEAEVASLNR	1	2	0			0	0.001	0.005265	1.33019	2	1316.65	0.687983	29.7942	0
High	EQAEAEVASLNR	1	2	1	A0A087WWU8		0.0075	0.001	0.004549	1.32474	2	1316.65	0.695578	29.7942	0
High	VTAQGPGLEPSGNIANK	1	4	1	A0A087WWY3		0	0.001	0.003815	1.73853	2	1652.86	0.274719	29.8234	0
High	HLQLAIR	1	16	3	Q96KK5;P0C0S5;P04908		0	0.003	0.05148	1.95364	2	850.526	0.0272005	29.827	0
High	LMEDLDR	1	2	1	R4GN98		0	0.005	0.06784	1.28212	2	891.423	-0.869276	29.834	0
High	LVKPGNQNTQVTEAWNK	1	1	1	Q9UQ80		0	0.001	0.002927	1.24877	3	1927	-0.0380485	29.8534	0
High	AAYEAELGDAR	1	1	1	P02545		0	0	5.335e-05	1.52212	2	1165.55	-0.264252	29.8677	0
High	DNIQGITKPAIR	3	1	1	P62805		0	0	2.8e-09	3.50871	3	1325.75	-0.165714	29.8928	0
High	HLTDAYFK	1	1	1	Q02878		0	0	2.667e-05	2.46173	2	994.499	-0.2728	29.9374	0
High	FAAATGATPIAGR	1	2	1	A0A0C4DG17		0	0	3.045e-06	3.15014	2	1203.65	-0.509089	29.9418	0
High	VYVGNLGTGAGK	1	3	1	A0A0B4J1Z1		0	0	7.396e-06	2.12793	2	1135.61	-0.00704302	29.9641	0
High	VPVDVAYR	1	2	2	P58107;Q15149		0	0.001	0.002647	1.44815	2	918.504	-0.864082	29.9797	0
High	QYTGINAISK	1	2	1	B4DXW1		0	0	3.317e-05	2.37765	2	1094.58	0.17798	30.0205	0
High	LLSISGK	2	6	1	P06748		0	0.001	0.0205	1.51608	2	717.45	-1.02535	30.1032	0
High	AAPRPAPVAQPPAAAPPSAVGSSAAAPR	1	1	1	Q9Y6H1		0	0.001	0.02821	1.62958	3	2533.37	0.585422	30.2036	0
High	LLAQTTLR	1	2	1	P27105		0	0.001	0.03318	1.42744	2	915.562	0.212141	30.224	0
High	LAAFGQLHK	1	1	1	Q12906		0	0.001	0.0088	1.81532	2	984.561	-1.32591	30.2602	0
High	TNEKVELQELNDR	2	2	1	P08670		0	0	0.0006937	2.31683	3	1587.79	-1.59173	30.2773	1
High	QLIVGVNK	1	2	1	P68104		0	0.001	0.02574	1.99463	2	870.54	-0.716341	30.2713	0
High	AVLHVALR	1	6	1	A0A0J9YXP8		0	0.001	0.01413	1.72386	2	878.557	-0.66721	30.3285	0
High	NAHSATTWSGQYVGGAEAR	1	1	1	P20170620		0	0	0.0002684	2.54191	3	1962.9	-0.519777	30.339	0
High	GTGIVSAPVPK	1	4	2	I3L404;E9PQD7		0	0.001	0.001457	1.8938	2	1025.6	-0.580178	30.3493	0
High	KDWYDVK	1	4	1	D6RG13		0	0.002	0.0434	1.25129	2	953.472	-0.999483	30.3585	1
High	NFYQEHPDLAR	2	2	1	J3KTA4		0	0	1.648e-05	2.03762	2	1389.66	1.11123	30.4144	0
High	GSYVSIHSSGFR	1	1	1	Q5STU3		0	0	2.435e-05	2.38775	2	1296.63	0.615001	30.4906	0
High	LAFHSAGTFDK	1	1	1	P62993		0	0.002	0.04947	0.935129	3	1193.59	-0.661784	30.5507	0
High	ATIAGGGVIPHIHK	2	2	1	P0C0S5		0	0.002	0.03646	2.08765	3	1370.79	-0.900306	30.8169	0
High	RFDDAVVQSDMK	1	1	1	P11142		0	0	7.776e-08	2.68779	2	1410.67	-0.0941972	30.6001	1
High	QTVAVGVIK	1	2	1	P68104		0	0.001	0.001582	2.68533	2	914.567	0.0129735	30.6379	0
High	ELYQQLQR	1	1	1	Q15149		0	0.001	0.02277	1.11012	2	1077.57	0.577444	30.6748	0
High	LQILHIHTAR	2	2	1	I3L0N3		0	0	0.000154	2.12808	3	1201.72	1.56866	30.689	0
High	LNLSQVR	1	3	1	A0A087X2G1		0	0.001	0.03397	1.41098	2	829.488	-0.735852	30.7138	0
High	FADLSEAANR	1	2	1	P08670		0	0	7.963e-05	2.51739	2	1093.53	0.287317	30.7259	0
High	ATAVVDGAFK	1	1	1	P32119		0	0.001	0.001589	1.67748	2	978.525	-0.157494	30.777	0
High	TLAGDVHIVR	1	2	1	Q9UBQ0		0	0.001	0.006105	1.14534	3	1080.61	-1.39243	30.7969	0
High	YYPTEDVPR	1	1	1	Q02878		0	0.001	0.01274	1.57782	2	1139.54	-0.214717	30.8299	0
High	THLMSESEWR	1	3	1	Q9BZU3		0	0.001	0.02637	1.20253	2	1275.58	-1.08437	30.8379	0
High	GLTSVINQK	1	1	1	P07195		0	0.001	0.02035	2.4381	2	959.551	-1.15719	30.8965	0
High	NFYVEHPEVAR	1	1	1	Q92841		0	0.001	0.002647	1.59069	2	1360.66	-0.624315	30.898	0
High	QENGASVILR	1	3	1	P29692		0	0.002	0.04625	0.583571	2	1086.59	-0.780638	30.929	0
High	QAVDVSPLR	1	4	1	M0QZN2		0	0.001	0.00917	1.02798	2	984.547	-0.0949934	31.1365	0
High	HFVGILNK	1	2	1	E7EX70		0	0.001	0.001494	1.60762	2	927.54	-0.83069	31.1397	0
High	AQVARPGGDTIFGK	1	4	1	D6RE99		0	0	0.0005919	1.68639	2	1416.76	-0.275628	31.1464	0
High	HYLLAAVNR	1	3	1	H0YDR3		0	0.001	0.005514	1.92911	2	1056.59	-1.17905	31.1627	0
High	GVALSNVIHK	1	1	1	P36952		0	0.002	0.03778	1.22843	2	1037.61	-0.798664	31.1644	0
High	GGVVLKEDALPGQK	1	2	1	I3L192		0	0.001	0.003027	1.06131	2	1410.79	-0.503339	31.2048	1
High	TDYNASVSVPDSSGPER	1	1	1	P61978		0	0	1.069e-05	2.1145	2	1780.8	-0.463994	31.2316	0
High	QAITQVVVSR	1	1	1	Q9H9B4		0	0.001	0.0008937	1.61127	2	1100.64	0.0911133	31.2418	0
High	TYEVSLR	1	2	1	F5GY55		0	0.006	0.07283	1.12836	2	867.456	-1.41005	31.2495	0
High	TVSPALISR	1	2	1	Q86VP6		0	0.001	0.00226	1.75105	2	943.555	-2.36668	31.2798	0
High	HPAELAHSANNGLDIAVR	1	1	1	P62993		0	0.001	0.006916	1.18546	3	1884.97	0.934853	31.311	0
High	TVPLYESPR	1	2	1	F5GY55		0	0.001	0.002998	1.55456	2	1061.56	0.390537	31.3354	0
High	IIALDGDTK	1	2	1	A0A0B4J1R6		0	0.001	0.004543	1.47773	2	945.525	0.00294347	31.3454	0
High	SLGTADVHFER	1	2	1	Q86V81		0	0	2.359e-05	1.33474	2	1231.61	-0.409709	31.361	0
High	NIILEEGK	1	2	1	P23528		0	0.002	0.03518	1.21158	2	915.514	-0.451708	31.3789	0
High	IQVLQQQADDAEER	1	2	1	A0A087WWU8		0	0.001	0.01002	0.506732	2	1642.81	1.9861	31.3844	0
High	KLYDIDVAK	1	5	1	P62750		0	0.001	0.01369	0.993559	2	1064.6	0.343155	31.4958	1
High	LVVVGAGGVGK	1	5	1	G3V4K2		0	0	1.202e-05	2.35505	2	955.593	-0.58305	31.507	0
High	IIVEKPFGR	1	4	1	E9PD92		0	0.003	0.05507	1.08543	2	1058.64	0.382282	31.6445	0
High	FLIVAHDDGR	1	1	1	Q16658		0	0	6.837e-05	2.26077	2	1142.6	0.465164	31.6668	0
High	FVIKPIDK	1	3	2	E7EQR4;P26038		0	0.001	0.001558	1.69926	2	959.593	0.544858	31.6681	0
High	FANYIDKVR	1	2	1	P08670		0	0	0.0001974	1.87857	2	1125.6	-0.985955	31.6692	1
High	ALIVLAHSER	1	3	1	B4DLR8		0	0	0.0008007	2.52178	2	1108.65	-0.0964278	31.698	0
High	VMLYPSR	1	1	1	P18077		0	0.008	0.08012	1.57529	2	865.46	-0.566185	31.7004	0
High	VPTISINK	1	1	1	Q01518		0	0.001	0.01927	1.12724	2	871.524	-0.856987	31.7495	0
High	DITSDTSGDFR	1	2	1	Q5T3N1		0	0.001	0.02088	0.938149	2	1213.53	-0.152214	31.7628	0
High	TIVITSHPGQIVK	2	1	1	P31689		0	0	4.937e-06	2.7449	2	1392.82	0.69335	31.7759	0
High	VLSIQSHVIR	1	1	1	O00764		0	0.002	0.04735	1.06858	3	1151.69	-1.23019	31.8073	0
High	SGKYDLDFK	1	1	1	P06733		0	0	0.0006834	2.22021	2	1072.53	0.17177	31.8426	1
High	TGLYNYYDDEKEK	2	1	1	P50454		0	0	0.0001448	1.12888	3	1637.73	-0.103229	31.847	1
High	NMGGPYGGGNYGPGGSGGSGGYGGR	1	1	1	P22626		0	0.001	0.02226	1.30844	2	2189.9	-0.621473	31.8848	0
High	WLNENAVEK	1	1	1	P23526		0	0.001	0.00549	0.964963	2	1102.55	0.978915	31.89	0
High	VAGQDGSVVQFK	1	4	1	P61956		0	0	0.0004231	2.1496	2	1234.65	2.22091	31.8991	0
High	LVLVGDGGTGK	1	3	1	P62826		0	0	6.708e-06	2.21975	2	1015.58	-0.54742	31.9078	0
High	SIFQHIQSAQSQR	1	1	1	Q9Y2W1		0	0.002	0.0349	0.959312	2	1529.78	1.16206	31.9449	0
High	VAYVSFGPHAGK	1	2	1	P50914		0	0	3.741e-05	1.40199	2	1232.64	-0.512833	32.0851	0
High	YQAVTATLEEK	1	3	1	P40429		0	0	1.081e-05	2.11373	2	1252.64	0.303585	32.1228	0
High	ELTPQVVSAAR	1	1	1	P18206		0	0.002	0.04125	1.25089	2	1170.65	0.192643	32.125	0
High	ISVYYNEATGGK	1	2	1	P07437		0	0	7.378e-07	2.80484	2	1301.64	0.385369	32.1326	0
High	YAVPSAGLR	1	1	1	P78527		0	0.001	0.029	1.54794	2	933.515	-0.626946	32.1684	0
High	IVVVTAGVR	2	1	1	P07195		0	0.001	0.004002	1.77184	2	913.582	-0.586964	32.1871	0
High	INVYYNEATGGK	1	1	1	P68371		0	0	4.216e-07	2.34141	2	1328.65	0.166883	32.2004	0
High	FYFHDGVR	1	2	1	O00410		0	0.005	0.06992	1.76294	2	1040.5	0.516703	32.2291	0
High	QHGIPIPVTPK	2	3	1	Q5T6L5		0	0.001	0.01895	2.18197	2	1186.69	-0.0504208	32.3024	0
High	VQISPDSGGLPER	1	2	1	A0A087WTP3		0	0.001	0.01986	1.37431	2	1354.7	-0.433352	32.3126	0
High	GYDVIAQAQSGTGK	1	1	1	P60842		0	0	1.128e-07	2.77291	2	1394.69	0.259949	32.326	0
High	NSNLVGAAHEELQQSR	2	1	1	P02545		0	0	8.57e-08	2.54591	3	1752.86	-0.325605	32.3793	0
High	LSLEGDHSTPPSAYGSVK	1	1	1	P07355		0	0.001	0.01797	1.22512	3	1844.9	0.203761	32.3815	0
High	TGVAVNKPAEFTVDAK	2	4	1	A0A087WWY3		0	0	4.141e-05	1.61252	3	1646.87	-0.327004	32.4194	0
High	KVVNPLFEK	1	1	1	P62424		0	0.001	0.0068	2.1929	2	1073.64	0.807319	32.4092	1
High	KASGPPVSELITK	2	2	1	P16403		0	0	5.155e-07	2.30336	2	1326.76	0.684503	32.4426	1
High	VPAINVNDSVTK	1	1	1	P23526		0	0	9.043e-06	1.70488	2	1256.69	0.635826	32.5208	0
High	LHVIFGGTK	1	1	1	Q9HD20		0	0.001	0.03137	1.71946	2	971.567	-0.264624	32.5733	0
High	ATAVMPDGQFK	1	1	1	Q06830		0	0	6.809e-05	2.12963	2	1164.57	0.510053	32.6051	0
High	FYEEVHDLER	1	12	1	F8VRJ2		0	0	8.76e-06	2.29266	2	1336.62	0.743781	32.6229	0
High	GGNFGFGDSR	1	1	1	P22626		0	0.001	0.001631	2.13913	2	1013.44	-0.60346	32.6318	0
High	TFQFQPSK	1	4	1	F5H5E8		0	0.003	0.05635	1.02327	2	982.499	0.210669	32.6598	0
High	YHGNVMLLR	1	2	1	A0A0U1RQF0		0	0.001	0.02547	1.4653	2	1102.58	0.0343741	32.8131	0
High	GSLGQGTAPVLPGK	1	3	1	J3KQ96		0	0.001	0.03308	0.587779	2	1281.72	0.978004	32.8153	0
High	TTTLSGTAPAAGVVPSR	1	6	1	H7C4C5		0	0.001	0.01705	1.49263	2	1585.86	1.03124	32.8554	0
High	LFISTR	1	2	1	F5H6E2		0	0.008	0.08113	0.65248	2	736.435	-0.252762	32.952	0
High	YSQVLANGLDNK	1	1	1	P62269		0	0	8.678e-07	2.44937	2	1321.67	-0.347563	32.9785	0
High	VYTLSVSGDR	1	2	1	J3QT28		0	0.003	0.05503	1.48341	2	1096.56	1.27085	32.9809	0
High	VLIIGSGGR	1	1	1	P22102		0	0.001	0.00454	2.40495	2	871.535	-1.29958	32.982	0
High	TFITQQGIK	1	6	1	C9JTK4		0	0.001	0.02659	1.50551	2	1035.58	-0.53113	33.0341	0
High	KATGPPVSELITK	1	1	1	P16401		0	0.001	0.001236	1.3551	2	1340.78	0.294525	33.0366	1
High	TFTTQETITNAETAK	1	6	1	A0A0J9YXP8		0	0	4.892e-06	1.99489	2	1655.81	0.79413	33.0432	0
High	VLQATVVAVGSGSK	1	1	1	S4R3N1		0	0	4.199e-07	2.82067	2	1315.76	0.12541	33.0464	0
High	YFTDAGLK	1	5	1	E7ETZ4		0	0.001	0.004314	1.38891	2	914.461	-1.13652	33.0555	0
High	GFVVINQK	1	1	1	P40227		0	0.002	0.03964	1.72955	2	904.525	-0.121967	33.0653	0
High	EVDEQMLNVQNK	2	5	3	Q13885;P07437;P68371		0	0	0.0002334	1.01071	2	1446.69	0.497532	33.1053	0
High	ATISNDGATILK	1	1	1	Q99832		0	0.001	0.01119	1.10774	2	1203.66	0.105805	33.0964	0
High	LYDVPANSMR	1	3	1	J3QT28		0	0.006	0.07255	1.28613	2	1165.57	-0.00609119	33.1011	0
High	NTDEMVELR	1	1	1	P61978		0	0	0.0007037	1.5111	2	1106.51	-0.565393	33.1252	0
High	KSGVGNIFIK	1	2	1	A0A087WTT1		0	0.001	0.01674	1.71448	2	1062.63	0.346069	33.133	1
High	TPTAPAVNLAGAR	1	1	1	Q9UQ35		0	0.001	0.001815	1.93164	2	1238.68	-0.298097	33.1474	0
High	KYVIYIER	1	1	1	P61254		0	0.001	0.0201	1.33431	2	1083.62	1.07594	33.2077	1
High	FYEQMNGPVAGASR	1	3	1	P29692		0	0	2.108e-05	2.1227	2	1526.7	-1.18312	33.2222	0
High	GVIVDKDFSHPQMPK	1	4	1	E7ENZ3		0	0.001	0.005838	1.30778	3	1697.87	0.595692	33.2875	1
High	LIIHLR	1	2	1	E7EVH9		0	0.002	0.04979	1.19831	2	764.514	-0.325332	33.2921	0
High	AGVNTVTTLVENKK	1	1	1	P62424		0	0.001	0.01145	1.06149	3	1473.83	-0.0334013	33.3009	1
High	GLSQSALPYR	1	1	1	P62277		0	0	0.0006067	1.46803	2	1091.58	-1.58678	33.3199	0
High	TTDGYLLR	1	8	1	D6RG13		0	0.001	0.009776	1.44996	2	938.494	-0.534215	33.3821	0
High	GLVLGPIHK	1	3	1	F5GZS6		0	0.001	0.009942	1.89675	2	933.587	-1.11249	33.4232	0
High	IIFEDDR	1	4	1	D6RE99		0	0.001	0.008728	1.63822	2	907.453	0.932415	33.4718	0
High	IITEGFEAAK	1	1	1	P40227		0	0.001	0.003161	1.59107	2	1078.58	-1.16222	33.5365	0
High	GILAADESTGSIAK	1	3	1	H3BQN4		0	0	4.334e-08	2.56709	2	1332.7	0.822731	33.6079	0
High	LRVEFPR	1	4	2	S4R3G0;Q07955		0	0.004	0.06132	1.74633	2	916.536	-0.863295	33.6278	1
High	VGDVYIPR	1	2	1	J3KP15		0	0.001	0.001045	2.54245	2	918.504	-0.930532	33.6844	0
High	TGGPFGTIK	1	1	1	P62993		0	0	7.595e-05	1.90226	2	877.477	-0.498867	33.7223	0
High	KQMVIDVLHPGK	1	3	1	E7ETK0		0	0.007	0.07449	1.10713	3	1364.77	-0.488663	33.7269	1
High	EIAQDFKTDLR	1	8	1	K7EMV3		0	0.004	0.05905	1.20982	2	1335.69	0.627696	33.7681	1
High	HVFGESDELIGQK	1	1	1	P60174		0	0	2.839e-07	2.22618	2	1458.72	0.87687	33.787	0
High	LVGIISSR	1	3	1	H0Y4R1		0	0.001	0.007434	1.98046	2	844.525	-0.130632	33.7914	0
High	ALGLAHVAIK	1	1	1	Q6P3X3		0	0.002	0.04896	1.22663	2	992.626	0.480191	33.7927	0
High	MKEIAEAYLGK	1	1	1	P11142		0	0	1.317e-05	1.91834	2	1252.66	1.68922	33.7982	1
High	NYYEQWGK	1	1	1	P22626		0	0.002	0.04917	1.82783	2	1087.48	-0.495688	33.8047	0
High	WFEENASQSTVK	1	1	1	Q12905		0	0	0.0001695	1.35124	2	1425.66	-0.816198	33.8147	0
High	QVATALQNLQTK	1	1	1	P18206		0	0	0.000106	1.26919	2	1314.74	-0.312674	33.8204	0
High	LVVVSVSPQSR	1	4	1	I3L2A3		0	0	0.000134	1.71316	2	1170.68	-0.748419	33.8259	0
High	KLVWVPSDK	1	1	1	P35579		0	0.001	0.0008644	1.88146	2	1071.62	0.37652	33.8647	1
High	AINQGGLTSVAVR	1	5	1	G3V3U4		0	0	5.474e-06	2.61048	2	1285.72	1.32635	33.8661	0
High	MPEFYNR	1	3	1	Q5T6L5		0	0.003	0.05443	0.609525	2	956.429	-0.64897	33.8861	0
High	ATADDELSFK	1	1	1	P62993		0	0.001	0.001439	1.72145	2	1096.52	-0.517077	33.8938	0
High	ELAEDGYSGVEVR	1	1	1	P23396		0	0	0.0001844	1.58218	2	1423.67	-0.214914	33.9158	0
High	TLTVLHPLK	1	3	1	Q969M3		0	0.001	0.001684	1.29768	2	1021.64	-1.4258	33.9248	0
High	EDLYLKPIQR	1	1	1	P13639		0	0.001	0.02982	1.35343	2	1274.71	-0.468267	33.9339	0
High	YHVLVNLGK	1	1	1	O75643		0	0	4.425e-05	2.22748	2	1042.6	-0.471766	33.9614	0
High	TFIAIKPDGVQR	2	3	2	P15531;J3KPD9		0	0	1.963e-05	2.35281	2	1344.76	-1.63838	33.9683	0
High	HLIVLINK	1	3	1	H3BR35		0	0	2.342e-05	2.15811	2	949.619	-0.557368	34.0555	0
High	EVFEMATR	1	1	1	P61586		0	0.004	0.05905	1.18255	2	982.467	0.987738	34.0588	0
High	LAVYIDR	1	1	1	P02545		0	0.008	0.08167	1.81436	2	849.483	-0.304563	34.0631	0
High	VITIMQNPR	1	1	1	P62269		0	0	0.0002935	1.81641	2	1071.6	0.0828293	34.0924	0
High	YFQHLLGK	1	10	1	Q9BST8		0	0.001	0.00331	1.76043	2	1005.55	-0.51442	34.118	0
High	TVESITDIR	1	1	1	P11279		0	0.005	0.06204	1.37035	2	1033.55	-0.98892	34.1828	0
High	TLLSDPTYR	1	1	1	P31948		0	0.003	0.05633	1.23319	2	1065.56	-0.218407	34.2029	0
High	TWNDPSVQQDIK	1	1	1	P11021		0	0	8.316e-06	2.74752	2	1430.69	0.509376	34.2362	0
High	EQISDIDDAVR	1	1	1	P53999		0	0.002	0.04885	0.826689	2	1260.61	-0.0684737	34.2597	0
High	IGGIGTVPVGR	1	2	1	P68104		0	0	0.0001167	2.02302	2	1025.61	-0.708487	34.2962	0
High	LLNENSYVPR	1	1	1	P02786		0	0	0.000431	1.81112	2	1204.63	0.933902	34.3031	0
High	LIVENLSSR	1	6	1	Q13247		0	0.001	0.02645	1.0678	2	1030.59	-1.67997	34.3576	0
High	NFEDVAFDEKK	1	2	1	H7BZ94		0	0	0.0002211	1.48331	2	1341.63	1.95428	34.3742	1
High	LVVLGSGGVGK	1	16	1	F8WBC0		0	0	1.146e-05	2.27636	2	985.604	-0.0708144	34.3854	0
High	TYMDVMR	1	1	1	O75533		0	0.001	0.01883	1.3534	2	915.406	-0.770246	34.3876	0
High	VLQLYPNNK	1	1	1	Q02790		0	0.001	0.01135	1.97074	2	1088.61	1.91508	34.4942	0
High	THINIVVIGHVDSGK	4	2	1	P68104		0	0	1.205e-10	3.50767	3	1588.88	0.0113833	35.0439	0
High	EEAENTLQSFR	1	2	1	P08670		0	0	4.475e-05	1.98088	2	1323.62	-0.545786	34.546	0
High	AGTGVDNVDLEAATR	1	2	1	Q5SZU1		0	0	2.034e-05	2.06143	2	1488.73	0.880554	34.5474	0
High	IVVNLTGR	1	2	1	I3L3P7		0	0.001	0.003096	1.60379	2	871.536	-0.0975627	34.5496	0
High	NGQDLGVAFK	1	1	1	Q00839		0	0.001	0.01793	1.52618	2	1048.54	-0.425023	34.6226	0
High	TAAAVAAQSGILDR	1	1	1	H3BNP9		0	0.001	0.02293	1.45033	2	1343.73	-0.18206	34.6819	0
High	GLVGEIIKR	1	3	2	P15531;J3KPD9		0	0.001	0.002643	2.06857	2	984.62	0.00248938	34.7011	1
High	TNFFGTR	1	3	1	E9PQ63		0	0.002	0.04315	1.55798	2	842.415	-0.490974	34.7156	0
High	MMEIMTR	1	6	1	D6RG13		0	0.001	0.006518	1.51523	2	911.414	-0.970258	34.7401	0
High	GLVQALQTK	1	2	1	A0A0U1RQF0		0	0	0.0005528	1.76184	2	957.572	-0.445962	34.7668	0
High	TIEYLQPNPASR	1	4	1	M0QYE0		0	0.001	0.01915	1.14519	2	1388.72	-0.392526	34.7942	0
High	SGYLLPDTK	1	1	1	P14625		0	0.001	0.008157	1.99603	2	993.524	-0.775697	34.8391	0
High	LTLDKLDVK	1	1	1	P00558		0	0.001	0.005061	1.76912	2	1044.63	-1.34369	34.8502	1
High	AGNLGGGVVTIER	1	6	1	K7EJT5		0	0	0.0001364	1.41346	2	1242.68	0.352698	34.8724	0
High	NVIIWGNHSSTQYPDVNHAK	2	1	1	C9JF79		0	0	0.0001501	1.87389	3	2280.11	-1.03324	34.8915	0
High	HGSLGFLPR	1	1	1	P39023		0	0	2.585e-06	2.75797	2	983.542	-0.506053	34.9449	0
High	FGPALSVK	1	2	1	A0A087WTT1		0	0.001	0.004492	1.52612	2	818.476	-0.910646	34.9539	0
High	GLLEFEHQR	2	3	1	Q14697		0	0	0.000127	1.37095	2	1128.58	-1.22865	34.9561	0
High	SQIHDIVLVGGSTR	2	1	1	P11142		0	0	2.098e-06	2.13682	2	1481.81	0.854299	34.9727	0
High	KGDIFLVR	1	1	1	P55072		0	0.001	0.02046	1.87663	2	947.567	0.169008	34.9806	1
High	ILHLLGQEGPK	1	1	1	Q9Y678		0	0	4.982e-05	2.03122	2	1204.7	-0.00806577	34.985	0
High	QINLSNIR	1	1	1	Q7KZF4		0	0.001	0.01281	1.72018	2	957.548	0.333034	35.0085	0
High	FSVSPVVR	1	1	1	P13639		0	0.002	0.04973	2.08819	2	890.509	-0.438511	35.0194	0
High	VLAVTAIR	1	1	1	P22102		0	0.001	0.002603	1.93622	2	842.545	-0.478959	35.0363	0
High	VVDLMAHMASK	2	1	1	P04406		0	0	5.719e-08	2.48169	2	1201.61	0.412867	35.1294	0
High	EDGLAQQQTQLNLR	1	2	1	A0A0U1RQF0		0	0	0.0006305	1.63849	2	1613.82	0.166802	35.1341	0
High	VGIVAWHPTAR	2	8	1	Q9ULV4		0	0	4.302e-05	2.9994	3	1206.67	-1.13998	35.1594	0
High	SIYYITGESK	1	1	1	P08238		0	0	0.0006096	2.28538	2	1160.58	0.0175103	35.155	0
High	IGSLIDVNQSK	1	3	1	F5H6P7		0	0	1.177e-05	1.99704	2	1173.65	-0.662257	35.1608	0
High	DYFEQYGK	1	2	1	F8W6I7		0	0.003	0.05139	1.57061	2	1049.46	0.0913138	35.1798	0
High	HYGPGWVSMANAGK	2	1	1	P23284		0	0	2.529e-17	3.98913	2	1474.69	0.967211	35.194	0
High	FFLSHPAYR	1	5	1	K7EMQ3		0	0.001	0.003468	1.68205	3	1137.58	-0.673104	35.2107	0
High	TLIEAGLPQK	1	1	1	O43390		0	0.003	0.05598	1.26986	2	1069.63	0.16128	35.2767	0
High	AGNFYVPAEPK	1	2	1	A8MUD9		0	0.001	0.03236	1.21586	2	1192.6	-0.283806	35.3229	0
High	YYTGNYDQYVK	1	1	1	Q9UG63		0	0	0.0004331	1.73511	2	1413.63	0.522624	35.3301	0
High	NIILGGVK	1	1	1	P22314		0	0.001	0.02753	1.76182	2	813.519	-0.946566	35.3371	0
High	DMLLANKVPAAAR	1	2	1	P05388		0	0.001	0.02033	1.4168	2	1369.76	-1.0612	35.3394	1
High	QQHVIETLIGK	1	4	1	E7ENZ3		0	0.005	0.06338	0.889805	2	1265.72	0.368159	35.3947	0
High	TISHVIIGLK	1	2	1	Q9Y265		0	0.001	0.004141	1.92256	3	1080.68	-1.3137	35.3995	0
High	LVSLIGSK	1	2	1	F5GX11		0	0.005	0.06393	1.27133	2	816.518	-0.900439	35.435	0
High	QLLLTADDR	1	3	1	H3BQN4		0	0.001	0.00204	1.73304	2	1044.57	-1.44478	35.4551	0
High	LTFDSSFSPNTGKK	1	1	1	P21796		0	0.001	0.008624	1.27878	3	1528.76	0.375387	35.4693	1
High	IQIAPDSGGLPER	1	2	1	Q96AE4		0	0.005	0.07108	0.757505	2	1352.72	0.567499	35.4905	0
High	IEDLSQQAQLAAAEK	1	5	1	F8VZJ2		0	0	0.000107	1.62274	2	1614.83	-0.22658	35.4996	0
High	NLDIERPTYTNLNR	1	3	2	P68363;Q9BQE3		0	0	1.668e-07	2.55141	3	1718.88	-0.0163506	35.5029	0
High	DIISDTSGDFRK	1	1	1	P07355		0	0.001	0.001383	0.886883	2	1353.67	0.575845	35.5327	1
High	VTVLFAGQHISK	2	1	1	O75369		0	0	0.0007458	1.62272	2	1299.74	-1.51066	35.545	0
High	VYNVTQHAVGIVVNK	2	3	1	G3V1B3		0	0	6.81e-12	3.35742	2	1640.91	-0.302727	35.6039	0
High	TPAQFDADELR	1	2	1	Q5T3N1		0	0	2.997e-06	2.03348	2	1262.6	-0.368837	35.6193	0
High	GATQQILDEAER	1	3	1	P78371		0	0.001	0.001225	1.49366	2	1330.66	-0.798323	35.6237	0
High	LVIITAGAR	3	1	1	P00338		0	0.001	0.001487	2.01361	2	913.583	-0.186113	35.7367	0
High	YGVSGYPTLK	1	1	1	H7BZJ3		0	0	0.0001153	1.97844	2	1084.57	-0.0488297	35.7411	0
High	LFNAIIHR	1	1	1	Q15149		0	0.001	0.0008047	2.50837	2	983.578	-0.385024	35.7424	0
High	VITEYLNAQESAK	1	1	1	Q7KZF4		0	0.001	0.002889	1.24754	2	1465.75	0.411085	35.7568	0
High	STGGAPTFNVTVTK	1	1	1	P07737		0	0	1.014e-05	3.33991	2	1379.72	0.456169	35.8044	0
High	LYDIDVAK	1	5	1	P62750		0	0.001	0.005925	1.03185	2	936.503	-0.392741	35.8088	0
High	YYEGYYAAGPGYGGR	1	3	1	C9JXK9		0	0.001	0.002762	1.01447	2	1643.72	3.5213	35.8279	0
High	YLAEFATGNDR	1	1	1	K7EM20		0	0.001	0.004091	1.64873	2	1256.59	0.180338	35.8312	0
High	GYGYGQGAGTLSTDKGESLGIK	1	2	1	E9PP21		0	0	2.849e-06	1.91346	3	2159.06	-0.100421	35.8344	1
High	SVGGSGGGSFGDNLVTR	1	1	1	P02545		0	0	4.198e-12	2.937	2	1566.75	0.55734	35.8508	0
High	AWGPGLHGGIVGR	1	1	1	O75369		0	0	6.767e-06	1.88637	2	1276.69	0.649146	35.867	0
High	WNDGLDQYR	1	1	1	O95340		0	0.001	0.01143	1.40725	2	1166.52	1.21907	35.8794	0
High	LITPAVVSER	2	1	1	P62851		0	0	0.0007651	1.34642	2	1084.64	0.126095	35.9916	0
High	KPVIVFVPSR	1	1	1	O75643		0	0	1.762e-06	2.69758	2	1141.71	0.0217344	35.9261	0
High	QNRPIPQWIR	2	2	1	P62891		0	0	1.766e-06	3.00989	3	1307.73	-0.897001	36.0093	0
High	VTVLFAGQHIAK	2	4	1	A0A087WWY3		0	0	7.226e-06	2.1431	2	1283.75	0.401085	35.9505	0
High	TNSTFNQVVLK	1	3	1	H0YHA7		0	0	3.296e-06	2.03103	2	1250.67	0.411598	36.0248	0
High	VVDLMAHMASKE	2	1	1	P04406		0	0	1.13e-05	2.17743	2	1330.65	0.374736	36.1357	1
High	TLEGELHDLR	2	1	1	P02545		0	0.001	0.001456	1.33177	2	1182.61	-0.314378	36.0793	0
High	LYDAYELK	1	2	1	D6RBL5		0	0.001	0.01198	1.07159	2	1014.51	-0.413751	36.2003	0
High	LATNAAVTVLR	1	1	1	P50990		0	0	3.652e-06	1.80409	2	1128.67	-0.505078	36.2017	0
High	LKPLEVELR	1	1	1	P49755		0	0.003	0.05115	1.07286	2	1096.67	-0.332424	36.2271	0
High	TSAALSTVGSAISR	1	2	1	O43399		0	0	9.281e-05	2.22329	2	1320.71	1.20784	36.2781	0
High	ESTLHLVLR	1	16	2	F5H265;M0R2S1		0	0	0.0003445	2.68304	2	1067.62	0.0804669	36.3379	0
High	AGNNMLLVGVHGPR	2	4	1	A0A087WWY3		0	0	3.643e-07	3.28584	3	1434.76	0.135721	36.396	0
High	RVLQALEGLK	1	2	1	P39019		0	0.001	0.004575	2.67935	2	1126.69	-0.170325	36.3971	1
High	ILDSVGIEADDDRLNK	2	1	1	P05387		0	0	1.308e-05	2.25756	2	1772.9	-0.175995	36.4781	1
High	NLQYYDISAK	1	3	1	P62826		0	0	0.0002729	2.33716	2	1214.61	0.862395	36.4937	0
High	LIAPVAEEEATVPNNK	1	1	1	P07195		0	0	5.654e-08	2.24249	2	1694.9	0.223379	36.517	0
High	GSLRPNGIIVIK	1	1	1	Q9BV86		0	0.001	0.01899	1.94482	3	1266.79	-0.0410958	36.537	0
High	VLEGMEVVR	1	1	1	P23284		0	0.001	0.01122	1.26591	2	1031.56	1.18939	36.5581	0
High	HPFPGPGLAIR	1	1	1	P49915		0	0.001	0.0159	1.59122	2	1161.65	0.487763	36.588	0
High	LTPEEEEILNK	1	2	1	Q5JR95		0	0.001	0.000943	1.7276	2	1314.68	1.36025	36.5905	0
High	GVQYLNEIK	1	1	1	P13639		0	0.001	0.005142	0.984156	2	1063.58	0.136745	36.5938	0
High	DVNAAIATIK	1	3	2	P68363;Q9BQE3		0	0	0.0001297	2.35674	2	1015.58	-0.0567815	36.6248	0
High	LASVPAGGAVAVSAAPGSAAPAAGSAPAAAEEK	1	1	1	P05387		0	0.001	0.02013	1.72418	3	2774.44	1.4082	36.6306	0
High	TALINSTGEEVAMR	1	1	1	P02545		0	0	2.36e-06	2.33062	2	1491.75	-0.171248	36.6329	0
High	TSRPENAIIYNNNEDFQVGQAK	1	2	1	A0A0B4J1R6		0	0.001	0.01474	1.16223	3	2508.21	-1.0916	36.6583	0
High	LQDEIQNMKEEMAR	1	2	1	P08670		0	0.002	0.0353	1.43867	2	1734.82	2.0162	36.6893	1
High	AVFPSIVGRPR	1	2	1	A5A3E0		0	0.002	0.03717	1.38695	2	1198.71	0.544801	36.6917	0
High	KVPQVSTPTLVEVSR	1	6	1	A0A087WWT3		0	0.001	0.01388	1.19006	3	1639.94	-0.249533	36.7737	1
High	AQIHDLVLVGGSTR	1	2	1	P0DMV9		0	0	4.613e-05	1.73265	2	1465.81	0.888832	36.7761	0
High	GIHPTIISESFQK	1	1	1	P50991		0	0.001	0.00322	0.946024	2	1456.78	0.807223	36.7916	0
High	NLPLPPPPPPR	2	1	1	P61978		0	0.002	0.03897	1.15026	2	1194.7	0.279007	37.3368	0
High	TSGHLLLGVVR	2	7	1	A0A140T8W2		0	0	7.309e-05	2.17718	2	1151.69	-0.48525	36.8291	0
High	QYGNEVFLAK	1	1	1	P50990		0	0.001	0.006003	1.24029	2	1168.6	0.65905	36.8315	0
High	LKLEPHEGLLLR	1	3	1	F5GZS6		0	0	9.61e-05	1.24566	3	1417.85	-0.320777	36.8539	1
High	NAVIVALSSK	1	1	1	P61086		0	0	0.0002569	2.34924	2	1001.6	0.208095	36.876	0
High	TIAQDYGVLK	1	1	1	Q06830		0	0.001	0.001428	1.35657	2	1107.6	-0.0664353	36.9126	0
High	EVFEDAAEIR	1	1	1	P19338		0	0	0.0001378	1.78233	2	1178.57	-1.00694	36.997	0
High	ELISNSSDALDKIR	1	1	1	G3V2J8		0	0	1.164e-05	2.10627	3	1560.82	0.350527	37.007	1
High	YALYDATYETK	1	2	1	P23528		0	0	1.784e-06	2.65031	2	1337.63	2.03226	37.0502	0
High	VVLVTGAGAGLGR	1	1	1	E7ER27		0	0.001	0.004821	1.98625	2	1169.7	0.591572	37.0848	0
High	LMIEMDGTENK	1	1	1	P06733		0	0.001	0.008482	1.53829	2	1280.59	0.323407	37.1503	0
High	NFGIGQDIQPK	1	1	1	P62424		0	0	0.0003237	2.13013	2	1216.63	0.607249	37.1547	0
High	YGVIIVGNPK	1	1	1	Q92900		0	0.001	0.003637	1.76825	2	1059.62	0.159817	37.1582	0
High	LEILQIHTK	1	1	1	P55072		0	0.005	0.06362	1.18917	2	1094.66	0.37716	37.2269	0
High	IMDPNIVGSEHYDVAR	1	1	1	H0YH81		0	0	5.278e-05	1.13995	3	1815.87	-0.174309	37.2282	0
High	MLVDLAK	1	6	1	A0A0J9YXP8		0	0.001	0.01767	0.956136	2	789.453	-0.741774	37.2747	0
High	NVIGLQMGTNR	1	1	1	P37802		0	0.001	0.001074	1.81503	2	1202.63	0.159554	37.3065	0
High	KFVADGIFK	1	1	1	P23396		0	0	3.203e-05	1.62181	2	1024.58	-0.797	37.3212	1
High	KQELLEALTK	1	2	1	B1AHC9		0	0.001	0.02951	1.13243	2	1172.69	-0.0401972	37.349	1
High	IGPLGLSPK	1	1	1	P30050		0	0.001	0.004299	1.98255	2	881.545	-0.84503	37.3756	0
High	ISGLIYEETR	1	1	1	P62805		0	0	8.361e-06	3.15491	2	1180.62	0.228734	37.4447	0
High	HLEINPDHPIVETLR	2	1	1	P08238		0	0	1.492e-09	2.84118	3	1782.95	0.593688	37.5024	0
High	ALASQLQDSLK	1	1	1	P18206		0	0	0.0001179	1.25454	2	1173.65	0.169818	37.5257	0
High	QFAFVHMR	1	4	1	A0A0A6YYI9		0	0.001	0.007366	1.53252	2	1035.52	-1.64708	37.5366	0
High	DTKVILHLK	1	1	1	Q58FF6		0	0.002	0.04227	1.75128	2	1066.66	-0.150504	37.5379	1
High	TTLVIMER	1	1	1	Q14974		0	0.001	0.01708	1.69697	2	962.534	-0.251726	37.5878	0
High	LVNHFVEEFK	2	2	1	P0DMV9		0	0	8.647e-06	1.95002	2	1261.66	0.998507	37.6167	0
High	NLVDNITGQR	1	1	1	Q15149		0	0.001	0.01022	1.29322	2	1129.59	-1.0314	37.6468	0
High	TKEVYELLDSPGK	1	2	1	E9PBS1		0	0.001	0.005189	1.29579	2	1478.78	0.968899	37.6878	1
High	IALLEEAR	2	4	1	E7EQR4		0	0.001	0.002572	1.66855	2	914.53	-0.517609	37.7468	0
High	TIVMGASFR	1	2	1	F2Z393		0	0.002	0.03453	1.58602	2	981.519	0.302793	37.7793	0
High	LILIESR	1	1	1	P62277		0	0.001	0.0163	1.79037	2	843.529	-0.841621	37.8058	0
High	LAILGIHNEVSK	2	2	1	H9KV75		0	0	4.029e-05	1.76786	2	1293.75	0.0307441	37.8316	0
High	LLNLAVR	1	1	0			0	0.002	0.03697	1.47404	2	798.519	-0.23108	37.836	0
High	LLGGLAVR	1	1	1	P23396		0	0.001	0.003888	1.46969	2	798.519	-0.243603	37.836	0
High	VAALQNLVK	1	1	1	Q14974		0	0.001	0.001209	0.974148	2	955.593	-0.625992	37.8504	0
High	LGDLYEEEMR	1	2	1	P08670		0	0	2.17e-07	2.07106	2	1254.57	-0.256057	37.866	0
High	TLVLLGAHGVGR	1	3	1	Q5JS79		0	0	2.741e-05	2.20282	2	1192.72	2.23548	37.9193	0
High	FLIPNASQAESK	1	2	2	B0AZS6;E7EX29		0	0	2.582e-05	1.84374	2	1304.69	0.799559	38.0078	0
High	VGIIAWHPTAR	2	1	1	A0A087WW53		0	0	1.895e-06	2.70813	3	1220.69	-0.397364	38.0378	0
High	YYVTIIDAPGHR	2	2	1	P68104		0	0	6.624e-06	2.73692	3	1404.73	-0.374224	38.0489	0
High	LAVLITNSNVR	1	1	1	P51570		0	0	4.618e-05	2.28114	2	1199.71	-0.0686934	38.0558	0
High	KNAIVVLIPK	1	2	1	G3V1J5		0	0.003	0.05546	1.85376	2	1094.73	-0.993923	38.0658	1
High	FPGQLNADLR	1	10	4	Q13885;P07437;P68371;Q13509		0	0.001	0.0103	1.07243	2	1130.59	-0.501629	38.0712	0
High	QMAAVLLR	1	2	1	O00410		0	0.001	0.002768	1.19252	2	901.529	-0.0511827	38.0791	0
High	VFLISASSK	1	3	1	K7EIJ4		0	0.001	0.002016	1.48569	2	951.551	-0.117089	38.1078	0
High	AGVNTVTTLVENK	1	1	1	P62424		0	0.001	0.0009953	1.09601	2	1345.73	-1.45578	38.1311	0
High	KVLIIGGGDGGVLR	2	2	1	P19623		0	0	2.293e-05	3.23986	3	1353.82	-0.381414	38.1913	1
High	VVLVLAGR	1	1	1	P61353		0	0.001	0.02035	1.85281	2	826.551	-0.44352	38.1714	0
High	VFDKDGNGYISAAELR	2	3	1	P0DP23		0	0	1.307e-12	3.0351	2	1754.87	0.501689	38.2035	1
High	EYTLDVYR	1	1	1	A0A0C4DGZ5		0	0.001	0.001142	1.11046	2	1058.52	0.793167	38.197	0
High	ILLTNIR	1	4	1	K7ESK6		0	0.002	0.03833	1.12546	2	842.546	-0.322208	38.2228	0
High	EGEFVAQFK	1	1	1	Q9UQ80		0	0.001	0.002082	1.54671	2	1054.52	-0.239066	38.2353	0
High	WAAVVVPSGEEQR	1	0	0			0	0	1.348e-05	2.32671	2	1427.73	2.39364	38.2495	0
High	GTIQVITQGTSLK	1	2	1	Q5SZU1		0	0	5.289e-06	2.81828	2	1345.77	-0.188111	38.263	0
High	LIDLHSPSEIVK	2	1	1	P60866		0	0	3.876e-06	2.80996	2	1350.76	0.0471449	38.2739	0
High	ASGPPVSELITK	1	2	1	P16403		0	0.001	0.01663	1.35887	2	1198.67	1.97912	38.2695	0
High	TYNASITLQQQLK	1	1	1	P11387		0	0.001	0.02298	0.823592	2	1507.81	-0.128931	38.2752	0
High	LDIDSPPITAR	1	1	1	P14618		0	0	7.165e-05	1.86335	2	1197.65	-0.35156	38.292	0
High	LGAQALLGAAK	1	1	1	J3KQ22		0	0	7.834e-05	1.48473	2	1012.62	0.317701	38.319	0
High	GVLVVGIGSGTK	1	1	1	Q8WWH5		0	0	1.879e-07	2.50222	2	1086.65	-1.02971	38.3402	0
High	AMADALLER	1	2	2	G3V2Y4;H0YIZ0		0	0.001	0.01869	1.0124	2	989.508	-0.904836	38.3503	0
High	KFLDGIYVSEK	1	2	1	D6RAN4		0	0.005	0.06373	0.816294	2	1298.7	-0.27199	38.3729	1
High	ALELTGLK	1	1	1	P19338		0	0.001	0.03222	1.31645	2	844.514	-0.0589167	38.4883	0
High	WQNNLLPSR	1	2	1	I3L3P7		0	0.001	0.0009501	2.13506	2	1127.59	-0.786753	38.4971	0
High	NFVVVMVTKPK	1	2	1	Q5W0S5		0	0	2.776e-07	2.15377	2	1261.73	0.233875	38.5149	0
High	IVVLLQR	1	2	1	Q06323		0	0.003	0.0511	2.11915	2	840.566	-0.45397	38.5705	0
High	TTPSYVAFTDTER	1	4	2	P11142;P0DMV9		0	0	8.175e-07	3.03209	2	1487.71	3.7127	38.6027	0
High	NDEELNKLLGK	2	9	1	Q96KK5		0	0	3.444e-06	2.131	2	1272.68	0.207278	38.6259	1
High	VMMVALGR	1	1	1	Q9UKD2		0	0	0.0004182	1.60504	2	876.479	-0.815731	38.665	0
High	NKDQGTYEDYVEGLR	1	10	1	G3V1Y7		0	0.001	0.01254	1.19646	3	1786.82	-0.533866	38.6672	1
High	VIDPATATSVDLR	1	1	1	P50991		0	0	0.0004237	1.25716	2	1357.73	-1.27047	38.7593	0
High	LFLLPHK	1	2	1	Q08945		0	0.005	0.07195	0.693444	2	867.545	-0.456422	38.7615	0
High	FILIQNR	1	4	1	P53680		0	0.007	0.07606	1.28453	2	903.541	-0.379897	38.7816	0
High	GIFTSEIGTK	1	1	1	P78527		0	0.001	0.007642	1.15966	2	1052.56	-0.693797	38.8148	0
High	VAQLEQVYIR	1	1	1	P62318		0	0	5.528e-06	2.37446	2	1218.68	-0.410239	38.8305	0
High	ETLLNSATTSLNSK	1	1	1	P50991		0	0.001	0.003957	1.08564	2	1478.77	0.474746	38.846	0
High	NQVAMNPTNTVFDAK	1	1	1	P11142		0	0	0.0007703	1.96849	2	1649.8	-0.028904	38.8482	0
High	ILQVSFK	1	1	1	Q15717		0	0.001	0.007923	1.25645	2	834.508	-0.136554	38.8881	0
High	LWEEQLAAAK	1	2	1	P14314		0	0	7.653e-06	1.20277	2	1158.62	0.0990962	38.9181	0
High	ILVGTNLVR	1	1	1	Q96QK1		0	0.001	0.03074	1.21884	2	984.62	-0.235309	38.9214	0
High	HLAGLGLTEAIDK	1	1	1	P50454		0	0	3.817e-06	2.01115	2	1337.74	0.780794	38.9236	0
High	TPVEVPVGGFK	1	1	1	Q15149		0	0.001	0.001168	1.91009	2	1129.63	-0.0722637	38.9648	0
High	WALSQSNPSALR	1	1	1	P55072		0	0	8.332e-08	2.69525	2	1329.69	0.31778	38.9924	0
High	WQAVLAQTDVR	1	1	1	Q15149		0	0	1.335e-05	2.33084	2	1286.69	0.479771	39.0026	0
High	QITVNDLPVGR	1	2	2	P32119;Q06830		0	0	5.34e-05	2.34346	2	1211.67	0.0352446	39.0247	0
High	KLDELYGTWR	1	1	1	H3BM89		0	0.001	0.004326	1.50399	2	1280.66	0.545653	39.0289	1
High	LGDVYVNDAFGTAHR	2	1	1	P00558		0	0	2.899e-08	3.24542	3	1634.79	-1.04652	39.0369	0
High	NNWEVSALSR	1	1	1	P78527		0	0.001	0.008418	1.5808	2	1175.58	0.17243	39.0402	0
High	TSDIFGSPVTATSR	1	5	1	H3BMT0		0	0.001	0.02515	0.72273	2	1438.72	0.269452	39.0503	0
High	SWTAADTAAQITQR	1	1	1	O19617		0	0	8.365e-08	2.10418	2	1519.75	-0.779342	39.0514	0
High	GYGFVHFETQEAAER	1	2	1	A0A087WTT1		0	0.001	0.001823	1.62776	3	1740.8	-0.273996	39.0547	0
High	LNVGAPDVTLR	1	1	1	Q09666		0	0.001	0.03307	1.28714	2	1154.65	-0.407007	39.0714	0
High	TIIFVETK	1	1	1	Q92841		0	0.002	0.03909	1.21336	2	950.555	-0.683801	39.1279	0
High	FVNVVPTFGKK	1	2	1	P62861		0	0.001	0.01834	1.40036	2	1235.71	-0.265622	39.1304	1
High	SIGEYDVLR	1	1	1	P78527		0	0.005	0.06736	0.94479	2	1051.54	1.41816	39.1536	0
High	VDATEESDLAQQYGVR	1	2	1	H7BZ94		0	0	3.164e-05	1.67802	2	1780.84	0.282703	39.1601	0
High	SQIFSTASDNQPTVTIK	1	1	1	P11021		0	0	0.000158	1.77571	2	1836.94	2.14511	39.1645	0
High	YYAVNYPLR	1	2	1	Q5TEE2		0	0	0.0006315	1.09776	2	1158.59	-0.901138	39.1984	0
High	LFEHYYQELK	1	1	1	Q08J23		0	0.001	0.01043	1.3525	2	1369.68	0.487404	39.2107	0
High	TAVVVGTITDDVR	1	3	1	H0YHA7		0	0	3.099e-07	2.88804	2	1345.73	0.441681	39.2284	0
High	DYGVYLEDSGHTLR	1	2	1	Q13162		0	0	2.642e-05	2.22634	2	1624.76	-0.551686	39.2739	0
High	LAVEAVLR	1	3	1	P78371		0	0.001	0.008945	1.3257	2	870.54	-1.07839	39.2906	0
High	NLLSVAYK	1	4	4	P27348;P31946;E7EX29;K7EIT4		0	0.002	0.04814	2.29378	2	907.525	-0.139427	39.3052	0
High	LLIIGTTSR	1	2	1	I3L0N3		0	0	0.0002633	1.81356	2	973.604	0.199615	39.3606	0
High	ITVTSEVPFSK	1	6	1	K7EJT5		0	0	7.799e-07	2.22717	2	1207.66	0.789307	39.3664	0
High	LQVVDQPLPVR	1	2	1	A0A0U1RQF0		0	0.001	0.007088	1.93926	2	1263.74	-0.499068	39.3863	0
High	MVNHFIAEFK	2	1	1	P11142		0	0	9.066e-06	2.85889	2	1235.62	-0.00663101	39.4017	0
High	TEVNSGFFYK	1	1	1	P40227		0	0	7.217e-05	1.66176	2	1191.57	0.154086	39.4031	0
High	WIYEDVER	1	1	1	O43852		0	0.001	0.003599	1.78587	2	1109.53	-0.723802	39.4209	0
High	TFNTSTGGLLLPSDTKR	2	2	1	B1AHC9		0	0	7.701e-05	2.53335	3	1807.95	-0.0686955	39.4406	1
High	GNFGGSFAGSFGGAGGHAPGVAR	2	1	1	P52272		0	0	3.09e-14	5.18674	3	2034.95	0.0977357	39.4573	0
High	IFTSIGEDYDER	1	5	1	C9JZ20		0	0	6.953e-05	1.69703	2	1444.66	1.08733	39.4644	0
High	RLLPSLIGR	1	4	1	O76021		0	0.002	0.03944	1.65233	2	1024.66	0.0136191	39.4677	1
High	TGISDVFAK	1	1	1	P19338		0	0.001	0.002663	2.01335	2	937.499	-0.0889273	39.4874	0
High	YDGIILPGK	1	1	1	P62913		0	0.001	0.00195	1.48801	2	975.551	0.136051	39.4888	0
High	LADALQELR	1	1	1	P02545		0	0	7.085e-06	2.35381	2	1028.57	0.23019	39.4921	0
High	FYVHNDIFR	2	1	1	E5RIZ6		0	0	0.0001885	2.47535	2	1210.6	0.494339	39.4932	0
High	TVFSPTLPAAR	1	2	1	Q7Z2W4		0	0.001	0.005221	1.04355	2	1159.65	-0.544473	39.4943	0
High	HIVLSGGSTMYPGLPSR	1	1	1	P61160		0	0	0.0002226	1.69456	3	1771.92	-0.54635	39.5198	0
High	QFYINVER	1	1	1	P60842		0	0.001	0.002247	1.95628	2	1068.55	1.1307	39.5296	0
High	VLVMLAAQSR	1	3	1	C9J7P5		0	0	0.0001181	1.89455	2	1087.63	0.475383	39.5333	0
High	QPQGHLLLIGVSGAGK	2	1	1	Q14204		0	0	5.135e-06	2.37261	2	1574.9	1.64897	39.5421	0
High	YLLVVSTR	1	3	1	A0A087WWG1		0	0.001	0.01627	1.72232	2	950.567	0.290359	39.58	0
High	FTAILYR	1	2	1	A0A0A0MRP0		0	0.002	0.03786	1.10686	2	883.503	-1.09699	39.603	0
High	HGFLILSR	1	1	1	Q10570		0	0	0.0004494	2.11579	2	942.551	-1.04965	39.6388	0
High	EYSLQVLK	1	2	2	G3V2Y4;H0YIZ0		0	0.002	0.0366	1.27426	2	979.546	0.0456704	39.6599	0
High	LMIMHWK	1	1	1	Q15170		0	0.001	0.004493	0.865429	2	958.5	-0.0758123	39.6632	0
High	VFDMLNR	1	1	1	P60842		0	0.001	0.02891	1.59877	2	894.45	-0.214092	39.7108	0
High	LAPDYDALDVANK	1	5	1	P62750		0	0	1.265e-05	2.03535	2	1404.7	1.22219	39.7253	0
High	TLTAAAVSGAQPILSK	1	3	1	O60664		0	0	6.847e-09	3.16069	2	1527.88	1.37904	39.7297	0
High	TLQALQIPAAK	1	1	1	P46940		0	0	0.0001889	2.00922	2	1153.69	0.339983	39.7345	0
High	TPLHEIALSIK	1	1	1	Q08211		0	0.001	0.01508	0.74215	2	1221.72	0.349796	39.7555	0
High	AGLQFPVGR	1	17	4	Q96KK5;P0C0S5;P04908;Q8IUE6		0	0.001	0.001113	1.97809	2	944.531	0.211114	39.761	0
High	YPVNSVNILK	1	2	1	P17987		0	0.001	0.003332	1.62134	2	1146.65	1.81824	39.7733	0
High	SLLLSVNAR	1	3	1	Q14697		0	0.001	0.002489	1.89684	2	972.584	-0.16205	39.782	0
High	ALGTLVSHVTLR	2	1	1	Q92616		0	0.001	0.01803	1.23788	3	1266.75	-0.215633	39.8078	0
High	WLAIDANAR	1	1	1	Q14974		0	0.001	0.001474	2.25174	2	1029.55	0.349602	39.8222	0
High	HLILLIK	1	1	1	Q5T4S7		0	0.002	0.04057	2.08674	2	849.592	-0.410664	39.852	0
High	YGYTHLSTGDLLR	1	2	1	P00568		0	0.001	0.001577	1.80703	3	1495.75	-0.897632	39.8556	0
High	ILHILGSIR	1	2	1	V9GYX7		0	0.001	0.01606	1.59728	2	1021.65	0.71559	39.8622	0
High	ATFYGEQVDYYK	1	1	1	P46940		0	0.001	0.001482	1.12292	2	1483.67	-1.24324	39.8731	0
High	VLQSALAAIR	1	1	1	Q12905		0	0	0.0001092	2.00419	2	1041.64	-0.0328415	39.8966	0
High	TISLVIR	1	1	1	Q15149		0	0.003	0.05422	1.0973	2	801.519	-0.415215	39.9034	0
High	ILHGLGFTPAMQR	2	2	2	Q9UG63;C9JZV3		0	0.001	0.003027	1.91306	3	1440.78	-0.706961	39.9593	0
High	IYVGNLPTDVR	1	2	1	S4R3G0		0	0.001	0.01658	1.47962	2	1246.68	-0.634522	39.9893	0
High	NDEELNKLLGR	1	3	1	P04908		0	0	9.581e-06	1.91747	2	1300.69	1.29328	39.9915	1
High	DGTGVVEFVR	1	2	1	Q07955		0	0.001	0.02089	1.19025	2	1078.55	-0.593089	40.0082	0
High	IHPQTIIAGWR	2	3	1	P78371		0	0.001	0.02439	1.1498	2	1291.73	0.910186	40.0282	0
High	GYGFIEYEK	1	8	1	A0A0J9YVR6		0	0.001	0.005732	1.51512	2	1105.52	-0.233655	40.0604	0
High	IFVGGLSPDTPEEK	1	3	1	H0YA96		0	0	0.0002284	1.63036	2	1488.76	0.391797	40.078	0
High	VNIVPVIAK	1	5	1	H7C310		0	0.009	0.08849	1.14114	2	952.618	-0.604122	40.0824	0
High	QIGNVAALPGIVHR	1	1	1	Q9Y3I0		0	0.009	0.08494	0.73003	2	1444.84	0.960645	40.086	0
High	TGPNLHGLFGR	1	2	1	C9JFR7		0	0	0.0002007	2.60018	2	1168.62	0.120443	40.0914	0
High	FNASQLITQR	1	3	1	F5GY37		0	0	4.357e-06	2.01134	2	1177.63	0.148313	40.1527	0
High	LLLIATGK	1	2	1	H7C1K5		0	0.001	0.002819	1.45616	2	828.555	-0.755775	40.1538	0
High	LQLWDTAGQER	4	21	3	P62820;Q6IQ22;X6RFL8		0	0	5.936e-05	2.13452	2	1316.66	1.72208	40.1692	0
High	VKEGMNIVEAMER	2	1	1	P62937		0	0	0.0003765	1.65139	2	1505.75	1.21836	40.1727	1
High	ETNLDSLPLVDTHSK	2	1	1	P08670		0	0.001	0.007488	1.91464	3	1668.84	0.399884	40.2261	0
High	QIFNGTFVK	1	2	1	A8MUD9		0	0.001	0.01285	1.63759	2	1053.57	0.000194576	40.2226	0
High	RFVNVVPTFGK	1	2	1	P62861		0	0.001	0.01263	1.39028	3	1263.72	-0.0173712	40.2483	1
High	VTHAVVTVPAYFNDAQR	1	1	1	P11021		0	0	3.705e-07	3.38732	3	1887.97	0.541245	40.257	0
High	FNPFVTSDR	1	1	1	P61254		0	0.002	0.0471	1.72431	2	1082.53	-0.266584	40.2736	0
High	SVILISTVR	1	1	1	Q9HCE1		0	0.001	0.002074	1.92794	2	987.619	-0.384734	40.278	0
High	GALQNIIPASTGAAK	1	1	1	P04406		0	0.001	0.002827	1.91004	2	1411.79	0.18821	40.2816	0
High	YHTSQSGDEMTSLSEYVSR	1	1	1	P08238		0	0	0.0002295	1.72793	3	2176.95	2.22102	40.2914	0
High	LGNFFSPK	1	1	1	P46940		0	0.002	0.03526	1.06282	2	909.483	0.107193	40.3037	0
High	FVIGGPQGDAGLTGR	1	1	1	P31153		0	0	0.000457	1.06737	2	1444.75	0.373151	40.3102	0
High	VWQVTIGTR	1	3	1	J3KPE3		0	0	0.0005784	2.45449	2	1059.59	-0.643294	40.318	0
High	LQAALDDEEAGGRPAMEPGNGSLDLGGDSAGR	1	1	1	Q00839		0	0.009	0.08358	1.01618	3	3126.44	-0.479748	40.3271	0
High	FNVWDTAGQEK	1	3	1	P62826		0	0	6.534e-06	2.09463	2	1294.61	0.0537159	40.3382	0
High	AWGPGLEGGVVGK	1	4	1	A0A087WWY3		0	0.001	0.006265	1.4129	2	1226.65	-0.996512	40.3569	0
High	SPILVATAVAAR	1	4	1	A0A0D9SFB3		0	0	1.391e-05	2.21776	2	1168.7	-0.12132	40.3845	0
High	LTFDSSFSPNTGK	1	1	1	P21796		0	0	3.301e-05	2.07825	2	1400.67	0.658481	40.41	0
High	VWYVSNIDGTHIAK	2	6	1	A0A0J9YXP8		0	0.001	0.001576	1.84143	3	1602.83	-0.0590017	40.4351	0
High	GIGLAIVR	1	3	1	E9PQ63		0	0.007	0.07591	1.4487	2	798.519	-0.320038	40.4395	0
High	VFNLYPR	1	1	1	A0A1C7CYX9		0	0.001	0.001208	1.098	2	908.498	-0.742716	40.482	0
High	YSVDIPLDK	1	1	1	P61353		0	0	1.37e-05	1.91761	2	1049.55	0.161946	40.493	0
High	YNLIVVGR	1	1	1	Q92466		0	0.001	0.01221	2.17909	2	933.551	-0.434047	40.5733	0
High	ELGITALHIK	1	3	1	H0YB22		0	0	0.0001978	2.2393	2	1094.66	-0.0780336	40.579	0
High	NFDEILR	1	1	1	P30041		0	0.002	0.04292	1.77222	2	906.467	-0.602862	40.6157	0
High	IFVGGLNPEATEEK	1	3	1	D6R9P3		0	0.001	0.001439	1.58321	2	1503.77	0.445294	40.6655	0
High	QLLAGGIAGAVSR	1	1	1	Q6NUK1		0	0	3.679e-06	2.62334	2	1212.71	0.208671	40.6713	0
High	TNPEYIYAPLK	1	1	1	O15226		0	0	0.0005126	1.52994	2	1308.69	1.44346	40.6824	0
High	AGVIFPVGR	1	5	1	O75367		0	0.001	0.03378	1.58783	2	915.541	0.0698975	40.7088	0
High	IQLVEEELDR	1	19	1	A0A087WWU8		0	0	0.0001035	2.05701	2	1243.65	-1.01505	40.7324	0
High	GDSVIVVLR	1	1	1	P62316		0	0.001	0.001155	2.06931	2	957.572	-0.902582	40.7481	0
High	SQWSPALTISK	1	8	1	D6RAW0		0	0	7.805e-05	1.93075	2	1217.65	1.00424	40.7946	0
High	YLLLGAIHK	1	1	1	Q8N584		0	0	0.0002806	2.04256	2	1027.63	-1.16929	40.7991	0
High	APILIATDVASR	1	3	2	J3KTA4;Q92841		0	0	1.786e-06	2.16616	2	1226.71	-0.403383	40.8135	0
High	VLQALEGLK	1	2	1	P39019		0	0.001	0.002095	1.51684	2	970.593	-0.087666	40.8557	0
High	QFFVAVER	1	1	1	P38919		0	0.001	0.001729	1.69233	2	995.53	-0.561739	40.8623	0
High	LMITHIVNQNFK	1	7	1	C9J9E4		0	0	2.67e-05	2.38889	2	1457.79	0.0777408	40.8924	0
High	GDLGIEIPAEK	1	1	1	P14618		0	0	1.25e-05	2.47606	2	1141.61	-1.04156	40.9222	0
High	LQIVEMPLAHK	1	1	1	P50454		0	0.001	0.007946	0.968854	2	1278.72	-0.0929195	40.9488	0
High	TGAAPIIDVVR	1	2	1	E9PLL6		0	0	2.189e-06	2.25009	2	1111.65	-0.576979	40.9896	0
High	GYTLVEYETYK	1	2	1	A0A0J9YW13		0	0	0.0003273	1.68905	2	1365.66	-0.995794	41.0475	0
High	LGIIGVVNR	1	3	1	F8VZ52		0	0	0.0007985	2.02106	2	940.593	-0.478328	41.0695	0
High	SLTNDWEDHLAVK	2	1	1	P08238		0	0	2.743e-09	3.00515	2	1527.74	0.373796	41.1284	0
High	MGPAMGPALGAGIER	1	1	1	P52272		0	0.001	0.001234	1.75303	2	1427.71	0.389123	41.1175	0
High	FNQVLDQFGEK	1	1	1	O43242		0	0.001	0.006729	1.37156	2	1324.65	1.00956	41.1219	0
High	LWMAAMK	1	3	1	Q5TA01		0	0.001	0.02608	0.705005	2	850.431	-1.07327	41.1364	0
High	TLQHIVTLLK	1	1	1	P83436		0	0	3.163e-06	2.3157	2	1165.73	-0.495289	41.1386	0
High	SFHILAIATK	1	2	1	K7ELV2		0	0	1.49e-05	2.34703	2	1100.64	-1.45404	41.2686	0
High	AVLLAVAVK	1	1	1	Q9BT73		0	0	0.0005919	1.76264	2	883.597	-1.09335	41.3441	0
High	TINEVENQILTR	1	3	2	O43707;H9KV75		0	0	7.741e-08	2.44238	2	1429.77	0.500143	41.3663	0
High	YLQTLTTIAAEK	1	1	1	P27105		0	0.001	0.002244	1.30158	2	1351.75	1.40819	41.4351	0
High	STFVLDEFKR	1	1	1	P26641		0	0.001	0.0008826	1.69528	2	1241.65	-0.202973	41.4405	1
High	TLQLDNNFEVK	1	1	1	Q9UMS4		0	0	0.00065	1.60108	2	1320.68	-0.439693	41.4462	0
High	INEILSNALK	1	1	1	P52272		0	0.001	0.002273	2.11077	2	1114.65	-0.37094	41.4661	0
High	IFLQDIK	1	5	1	E9PPQ4		0	0.001	0.0102	1.57253	2	876.518	-0.978069	41.4672	0
High	TLPGWNTDISNAR	1	1	1	P30520		0	0	4.141e-05	1.44748	2	1444.72	-0.0264366	41.475	0
High	DIPGLTDTTVPR	1	1	1	P62753		0	0	0.0006365	1.84951	2	1284.68	-0.554819	41.5048	0
High	VVQIIMVR	1	4	1	M0QYT1		0	0.001	0.01047	1.73125	2	957.59	-1.10869	41.5062	0
High	AYAALAALEK	1	1	1	Q12906		0	0.001	0.001147	2.0842	2	1020.57	-0.513719	41.5353	0
High	GGIVDEGALLR	1	2	1	Q5SZU1		0	0.001	0.0199	1.60543	2	1099.61	-1.2466	41.5433	0
High	TAFQEALDAAGDK	1	1	1	P10599		0	0	3.506e-05	1.86725	2	1336.64	0.438491	41.5664	0
High	FGLNVSSISR	1	3	1	P82979		0	0	0.000428	2.04751	2	1079.58	-1.50061	41.5788	0
High	FDAGELITQR	1	5	1	C9JZ20		0	0.001	0.002493	1.66096	2	1149.59	0.186318	41.5832	0
High	TLGDFAAEYAK	1	1	1	P09874		0	0.001	0.007911	1.1922	2	1185.58	-1.4587	41.6109	0
High	ELISNASDALDKIR	2	2	2	P08238;P14625		0	0	2.645e-11	4.00689	3	1544.83	-0.649167	41.6562	1
High	KGVNLPGAAVDLPAVSEK	1	1	1	P14618		0	0	9.294e-08	2.98486	3	1764.99	-0.0479041	41.6398	1
High	WIGLDLSNGKPR	1	1	1	P17987		0	0.001	0.00447	1.08662	3	1355.74	0.198786	41.6409	0
High	FNVPVSLESK	1	3	1	P82979		0	0.007	0.07308	1.17428	2	1119.6	-0.183685	41.6606	0
High	VFLALAAK	1	1	1	P78527		0	0.001	0.0118	0.93998	2	832.528	-0.794349	41.6753	0
High	TLAVSGLGVVGR	2	1	1	P11388		0	0	0.0007542	2.14866	2	1128.67	0.0268307	41.6986	0
High	FSGWYDADLSPAGHEEAK	1	1	1	P18669		0	0.001	0.02453	1.28017	3	1979.88	2.32624	41.6786	0
High	HMGGILAVANIR	1	1	1	P48147		0	0.002	0.04188	1.24553	2	1251.7	-0.461272	41.6864	0
High	ILLLGAGESGK	2	19	1	A0A087WTB6		0	0	0.0002005	1.93689	2	1057.62	-0.308022	41.7019	0
High	TWHAWMDNIR	1	1	1	P26640		0	0.001	0.003452	1.81	2	1329.62	-0.452309	41.7395	0
High	NFILDQTNVSAAAQR	1	1	1	Q00839		0	0	1.544e-11	3.50543	2	1647.85	0.392848	41.7464	0
High	MVVESAYEVIK	1	1	1	P07195		0	0	4.289e-06	2.24493	2	1267.66	0.589307	41.7642	0
High	YALYDASFETK	1	2	1	F6RFD5		0	0	0.0002828	1.33969	2	1307.62	0.438275	41.8218	0
High	TDKTLVLLMGK	1	1	1	P07737		0	0	2.673e-05	1.84405	2	1218.71	-0.198043	41.8574	1
High	IHGLILLGR	1	2	1	A0A0J9YVP0		0	0.001	0.01094	0.823831	2	991.641	-0.0619732	41.8806	0
High	LHIIEVGTPPTGNQPFPK	1	2	1	Q00610		0	0	0.0002414	1.705	3	1945.06	1.14669	41.8918	0
High	ITPSYVAFTPEGER	1	1	1	P11021		0	0	1.567e-05	1.68728	2	1566.78	0.495249	41.9393	0
High	LAAAILGGVDQIHIKPGAK	1	1	1	P22087		0	0	0.0002532	1.71012	3	1872.11	-0.450414	42.0081	0
High	LSILYPATTGR	1	1	1	P30041		0	0.001	0.001014	2.15895	2	1191.67	0.122636	42.018	0
High	FGVVVVGVGR	2	2	1	P53004		0	0	1.29e-05	2.52693	2	988.593	-0.650437	42.0349	0
High	IIFVVGGPGSGK	1	2	1	P00568		0	0	1.711e-07	2.62363	2	1130.66	-0.309166	42.0844	0
High	VFSGLVSTGLK	1	1	1	P13639		0	0	6.157e-06	2.49191	2	1107.64	0.133175	42.1073	0
High	VTPTRTEIIILATR	1	1	1	P23396		0	0	8.995e-05	1.99618	3	1583.95	-0.128313	42.1084	1
High	IALTDNALIAR	1	2	1	A8MUD9		0	0	1.832e-07	2.85565	2	1170.68	-1.27833	42.1095	0
High	NPDDITQEEYGEFYK	1	1	1	P08238		0	0	2.78e-09	2.36748	2	1847.8	0.183776	42.1522	0
High	AQLLVVGSPGPVPR	1	1	1	P32004		0	0.001	0.0009176	1.56851	2	1389.82	-0.442496	42.1729	0
High	WDYLTQVEK	1	1	1	Q9HB71		0	0	9.241e-05	1.68634	2	1181.58	0.444162	42.1873	0
High	ISSLLEEQFQQGK	1	2	1	Q5JR95		0	0	8.469e-06	2.87175	2	1506.78	0.352942	42.1977	0
High	FLTVMMK	1	2	1	I3L3P7		0	0.005	0.06358	1.14847	2	869.461	-1.06724	42.2035	0
High	YGFIEGHVVIPR	1	6	1	H0YDX6		0	0	4.079e-07	2.69338	3	1386.75	0.331182	42.229	0
High	EGLLQLPSDK	1	1	1	P62993		0	0	0.0001619	1.60629	2	1099.6	0.880407	42.2346	0
High	QIFHPEQLITGK	4	4	2	P68363;Q9BQE3		0	0	0.0005798	2.29453	3	1410.77	-0.634646	42.3382	0
High	LIINSLYK	1	1	1	P14625		0	0.002	0.04284	1.79743	2	963.587	-0.361777	42.2681	0
High	QLALWNPK	1	1	1	Q9ULV4		0	0.001	0.01266	1.39708	2	969.552	0.264227	42.2747	0
High	GLLLYGPPGTGK	2	4	1	P55072		0	0.009	0.08351	1.03237	2	1172.67	0.802665	42.2812	0
High	SIAFPSIGSGR	1	2	1	O75367		0	0.001	0.001441	1.36438	2	1091.59	1.86158	42.3887	0
High	SNFGYNIPLK	1	2	1	P25788		0	0	0.0001999	2.16362	2	1152.61	0.2853	42.3909	0
High	AVAQALEVIPR	1	1	1	P49368		0	0	4.171e-07	1.96734	2	1166.69	-1.1464	42.4075	0
High	SIQADGLVWGSSK	1	1	1	P24534		0	0	0.0001413	1.85894	2	1347.69	1.16557	42.4206	0
High	KGLTPSQIGVILR	2	1	1	P62277		0	0	5.923e-08	3.11805	2	1381.85	0.0560346	42.4444	1
High	ILVIGLKPSLK	1	2	1	C9JJN9		0	0.001	0.01011	1.12236	2	1180.8	0.690348	42.4369	0
High	YDGQVAVFGSDLQEK	1	1	1	P22314		0	0.001	0.005727	1.51086	2	1655.8	2.41716	42.468	0
High	IGDLQAFQGHGAGNLAGLK	2	3	1	F5GZS6		0	0	2.324e-13	4.43911	3	1866.98	-0.501331	42.47	0
High	IGLFGGAGVGK	1	1	1	H0YH81		0	0	1.943e-06	2.13552	2	975.562	0.168342	42.4968	0
High	LSDQFHDILIR	2	2	1	O75340		0	0	0.0002638	1.85693	3	1356.73	-0.469686	42.5202	0
High	FNSLNELVDYHR	1	1	1	P62993		0	0	4.675e-05	2.75697	3	1506.73	-0.624961	42.5223	0
High	GAPTTSLISVAVTK	1	13	1	A0A1B0GVU0		0	0.002	0.03606	1.19712	2	1344.77	0.810813	42.548	0
High	SFMALSQDIQK	1	3	1	E9PLA9		0	0	8.964e-05	2.17883	2	1267.63	-1.23757	42.5671	0
High	FTVVVLR	1	1	1	P47712		0	0.009	0.08668	2.01555	2	833.523	-1.08719	42.6315	0
High	LTFDTTFSPNTGK	1	2	1	A0A0A0MR02		0	0.001	0.012	1.26451	2	1428.7	0.439682	42.6359	0
High	TLVLIGAQGVGR	1	9	1	B8ZZG1		0	0.001	0.001965	1.24511	2	1183.72	0.262522	42.6649	0
High	RFGVPVIADGGIQNVGHIAK	1	2	1	H0Y4R1		0	0.001	0.001191	1.48705	3	2048.14	1.26554	42.666	1
High	SADTLWDIQK	1	1	1	P07195		0	0	6.849e-05	2.87674	2	1176.59	-0.047733	42.6935	0
High	AALQELLSK	1	1	1	P62851		0	0.001	0.002075	2.06221	2	972.572	-0.852855	42.7135	0
High	IWFDKFK	1	3	1	P29692		0	0.008	0.08067	1.25416	2	983.537	1.61186	42.7381	1
High	FGVIFAGAQK	1	1	1	Q9Y617		0	0	0.0002853	1.66237	2	1037.58	-0.562072	42.8022	0
High	YFTWDPSR	1	3	1	Q14697		0	0.001	0.02051	0.894469	2	1071.49	0.205622	42.8155	0
High	LWDLTTGTTTR	1	2	1	J3KPE3		0	0.001	0.003424	1.5398	2	1264.65	0.100115	42.8291	0
High	YQLDKDGVVLFK	2	2	1	H7BZ94		0	0.001	0.01003	1.19851	2	1424.78	0.626886	42.8302	1
High	LKVPEWVDTVK	1	1	1	P39019		0	0.002	0.03634	1.29639	3	1313.75	-0.811677	42.8501	1
High	VLGMTLIQK	1	1	1	Q04760		0	0.001	0.02436	0.951876	2	1002.6	-0.0610424	42.9506	0
High	LFEGNALLR	1	1	1	P46781		0	0	0.0003839	1.97441	2	1032.58	-0.753411	42.9617	0
High	LIVNVNDLR	1	1	1	P25205		0	0.001	0.001802	1.40433	2	1055.62	-0.968838	42.9841	0
High	EQFLDGDGWTSR	1	1	1	P27797		0	0	0.0005085	2.0413	2	1410.63	0.84003	43.0062	0
High	VLEQLTGQTPVFSK	1	3	1	P62913		0	0	1.021e-05	2.62721	2	1546.85	-1.4331	43.0785	0
High	YIEIFR	2	5	1	P31942		0	0.003	0.05264	0.637822	2	840.462	0.256032	43.0796	0
High	TYTIANQFPLNK	1	1	1	Q9NSD9		0	0.001	0.004519	1.46111	2	1409.74	0.0694732	43.1307	0
High	TLIVLTNVTK	1	3	1	R4GMW5		0	0	0.0001872	1.99449	2	1101.69	-0.589924	43.1484	0
High	LQVIIIGSR	1	1	1	Q6IQ22		0	0.001	0.006967	2.00586	2	998.635	-0.990464	43.2116	0
High	IYSHSLLPVLR	2	1	1	P22102		0	0	0.000704	2.73008	3	1297.76	-1.05191	43.2705	0
High	VLVTGATGLLGR	1	2	1	E5RJR3		0	0	0.0006803	1.56286	2	1156.7	-0.861309	43.2792	0
High	LLEEALLR	1	1	1	P78527		0	0.005	0.06474	0.775893	2	956.577	-0.573262	43.3004	0
High	GYFEYIEENK	1	1	1	Q00839		0	0	0.0001388	1.5095	2	1291.58	-0.179157	43.3526	0
High	FFVGGNWK	1	1	1	P60174		0	0.001	0.02036	2.06449	2	954.483	-0.445912	43.4114	0
High	DLTEYLSR	1	2	1	A0A087WUK2		0	0.001	0.002653	1.24173	2	996.499	-0.24491	43.4169	0
High	LLLLVQGK	1	4	1	H3BM67		0	0.002	0.04286	1.39253	2	883.597	-0.322203	43.4304	0
High	NLYIISVK	1	1	1	P62829		0	0.001	0.01812	1.64928	2	949.571	-0.726449	43.4337	0
High	LASTLVHLGEYQAAVDGAR	1	2	1	Q00610		0	0	0.0007998	2.30544	3	1971.03	0.997426	43.4693	0
High	GGPGSAVSPYPTFNPSSDVAALHK	1	2	1	Q5T3N1		0	0	7.385e-07	2.31677	3	2356.16	-0.572785	43.5167	0
High	EAFSLFDKDGDGTITTK	2	3	1	P0DP23		0	0	2.467e-05	2.13564	3	1844.89	0.1265	43.5865	1
High	LLLPGELAK	1	14	1	O60814		0	0.001	0.012	1.56724	2	953.602	-0.743265	43.5988	0
High	VTNGAFTGEISPGMIK	1	1	1	P60174		0	0	0.0003067	1.80912	2	1621.83	0.662453	43.6323	0
High	FSPAGPVLSIR	1	3	1	B1ANR0		0	0	3.79e-05	1.58682	2	1143.65	0.120647	43.6345	0
High	MNVLADALK	1	2	1	I3L3P7		0	0	0.0005351	1.8652	2	974.533	-0.88519	43.6797	0
High	AMGLTDQDIVALSGGHTIGAAHK	1	1	1	P62993		0	0	1.585e-07	2.04808	4	2263.15	-0.115026	43.6841	0
High	DAGTIAGLNVMR	1	1	1	P11021		0	0.001	0.03135	1.44674	2	1217.63	0.119637	43.6854	0
High	TEIIILATR	1	1	1	P23396		0	0	0.0007316	2.51752	2	1029.63	-0.498198	43.7344	0
High	LGSLVDEFK	1	2	1	B1AHC9		0	0.001	0.003943	1.41631	2	1007.54	-2.50577	43.7612	0
High	FLDGIYVSEK	1	2	1	D6RAN4		0	0	2.733e-06	1.89853	2	1170.6	0.323325	43.7644	0
High	LLIQAAIVR	1	2	1	A0A0C4DGX4		0	0	0.0002685	2.28228	2	996.656	-0.184318	43.7702	0
High	VLATAFDTTLGGR	1	3	1	A0A087WTS8		0	0	2.131e-05	2.46468	2	1321.71	-1.20378	43.7956	0
High	LKDLEALLNSK	1	1	1	P02545		0	0	3.375e-05	2.25657	2	1243.72	-0.635338	43.8057	1
High	LLLIGDSGVGK	2	11	1	P62820		0	0	1.76e-06	1.83245	2	1071.64	-0.0995025	43.821	0
High	FAEAFEAIPR	1	1	1	P50990		0	0	4.021e-06	2.86787	2	1150.59	-0.67339	43.8412	0
High	VIVPNMEFR	1	1	1	P55060		0	0.001	0.006488	1.41998	2	1104.59	-0.117364	43.9488	0
High	FAIQDISVEETSAK	1	3	2	O43707;H9KV75		0	0.002	0.04249	1.03082	2	1537.78	0.529891	43.9765	0
High	SPASDTYIVFGEAK	1	5	1	F8VZJ2		0	0	0.0002555	1.144	2	1484.73	0.193355	44.0152	0
High	IANLQTDLSDGLR	1	4	1	A0A087WWY3		0	0	4.127e-07	2.38456	2	1415.75	0.946805	44.0165	0
High	DIELVMSQANVSR	1	3	1	F8VZJ2		0	0.007	0.0747	1.12598	2	1461.74	0.124992	44.0198	0
High	DRPFFPGLVK	1	2	1	J3KPD9		0	0.001	0.001166	2.73775	2	1175.66	-0.266532	44.034	0
High	IFVMATHGLLSSDAPR	1	3	1	I3L4G9		0	0.001	0.002958	1.4549	3	1714.89	-0.228649	44.0574	0
High	TLAPTWEELSK	1	1	1	Q8NBS9		0	0.001	0.001226	1.78877	2	1274.66	0.587172	44.0985	0
High	NFVVVMVTK	1	3	1	P54725		0	0.001	0.002315	2.0784	2	1036.59	-0.152685	44.1734	0
High	LLIHQSLAGGIIGVK	2	1	1	P61978		0	0	1.226e-08	4.2466	3	1518.94	-0.757629	44.1811	0
High	QITLNDLPVGR	1	2	1	Q13162		0	0.001	0.01555	1.62058	2	1225.7	9.87407	44.2197	0
High	VFQFLNAK	1	3	1	C9JXB8		0	0.001	0.002104	1.76995	2	966.54	-0.392599	44.2241	0
High	WVLVTAGVR	1	1	1	Q14674		0	0.001	0.009918	1.19481	2	1000.59	0.282342	44.251	0
High	DKLNNLVLFDK	1	1	1	P62851		0	0	4.726e-06	2.07937	2	1318.74	0.391925	44.2621	1
High	AFVAIGDYNGHVGLGVK	1	3	1	I3L404		0	0.001	0.01069	1.38452	3	1716.91	-0.620552	44.2643	0
High	IGFGSFVEK	1	1	1	P05556		0	0.001	0.01505	1.1995	2	983.52	0.237677	44.2987	0
High	GHVFEESQVAGTPMFVVK	1	1	1	P13639		0	0.001	0.005516	1.29272	2	1961.98	-1.93375	44.3031	0
High	NIVLSGGSTMFR	1	2	1	B4DXW1		0	0	0.0004649	1.61706	2	1281.66	0.8444	44.3143	0
High	TLLENTAITIGR	1	1	1	Q92973		0	0	5.532e-06	2.26916	2	1301.74	0.528746	44.3695	0
High	LMGLEALK	1	2	1	E7ENZ3		0	0.002	0.04435	1.09965	2	874.506	-1.12913	44.3808	0
High	LGNGINIIVATPGR	1	1	1	Q9NVP1		0	0	1.46e-08	3.07904	2	1394.81	-0.0375205	44.4316	0
High	SLFVVVGDR	1	2	1	E9PJN6		0	0.001	0.002252	1.89563	2	991.558	0.877102	44.4396	0
High	ILAAIIMK	1	2	1	H0YCK3		0	0.001	0.004769	2.58869	2	872.563	-0.631793	44.527	0
High	HLWDYTFGPEK	1	1	1	P61160		0	0.001	0.00716	1.21732	2	1392.66	2.05298	44.5871	0
High	FEDENFILK	1	1	1	P62937		0	0	0.0004703	1.36566	2	1154.57	-0.694817	44.638	0
High	GNDISSGTVLSDYVGSGPPK	1	1	1	P30086		0	0	9.601e-06	2.13256	2	1949.95	0.41496	44.7167	0
High	TITLEVEPSDTIENVK	1	15	1	F5H265		0	0	2.153e-07	2.67539	2	1787.93	1.11167	44.7499	0
High	SLGYAYVNFQQPADAER	1	5	2	A0A087WTT1;B1ANR0		0	0	2.705e-05	1.37054	2	1928.91	0.550165	44.7544	0
High	VLASLIIR	1	1	1	Q92878		0	0.001	0.004352	1.70858	2	884.592	-0.678974	44.7666	0
High	LFDFPGR	1	1	1	Q9P258		0	0.003	0.05442	0.960452	2	851.442	1.46462	44.7767	0
High	NLLALIHR	1	2	1	E7ET15		0	0.001	0.02708	1.97667	2	949.594	-0.553681	44.7965	0
High	RVIISAPSADAPMFVMGVNHEK	1	1	1	P04406		0	0	6.152e-13	4.43832	3	2369.21	-0.217446	44.8131	1
High	IIDVVYNASNNELVR	1	2	1	Q5JR95		0	0	1.58e-07	3.00641	2	1718.91	-0.122915	44.8951	0
High	NAIVVLIPK	1	2	1	G3V1J5		0	0.002	0.04313	1.38049	2	966.634	-1.00008	44.9685	0
High	ADLINNLGTIAK	1	1	1	P08238		0	0	2.434e-05	2.73806	2	1242.7	-0.329698	45.0007	0
High	KYDAFLASESLIK	2	1	1	P62906		0	0	9.598e-14	4.02784	2	1484.8	-0.804054	45.0594	1
High	DNLAEDIMR	1	2	1	P08670		0	0.001	0.009038	1.99601	2	1076.5	0.383556	45.1558	0
High	WISIMTER	1	1	1	P07355		0	0.001	0.0289	2.43802	2	1035.53	0.462937	45.1617	0
High	GFGFGQGAGALVHSE	1	2	1	E9PP21		0	0	1.655e-05	2.27186	2	1433.68	-0.203469	45.1697	0
High	QFYPDLIR	1	1	1	Q13228		0	0.001	0.03111	1.43917	2	1051.56	-0.198692	45.1818	0
High	NTLLIAGLQAR	1	2	1	A0A0C4DGS1		0	0	3.223e-05	2.85996	2	1169.7	0.39995	45.1839	0
High	LMIWDTR	1	3	1	Q5JP01		0	0.001	0.02475	1.77259	2	934.482	0.00283195	45.2005	0
High	GGSTTGSQFLEQFK	1	2	1	F8W726		0	0.009	0.08379	0.88175	2	1486.72	1.57447	45.2049	0
High	TLTLVDTGIGMTK	4	2	2	P08238;G3V2J8		0	0	1.231e-06	2.98877	2	1349.73	-2.71813	46.2061	0
High	LIALLVK	1	2	1	H3BMZ2		0	0.002	0.03574	2.27795	2	769.554	-1.13412	45.2604	0
High	GVVDSEDLPLNISR	1	1	1	P08238		0	0	9.165e-07	2.5246	2	1513.79	0.935187	45.2806	0
High	AIPQLQGYLR	1	1	1	Q02878		0	0.001	0.009349	0.793381	2	1158.66	-0.31592	45.3027	0
High	ILELDQFK	1	2	1	B1AHC9		0	0.001	0.004595	1.7738	2	1005.56	-0.607238	45.3149	0
High	YNILGTNTIMDK	1	1	1	Q00839		0	0	5.39e-07	2.55624	2	1382.7	-0.491644	45.3258	0
High	IATSLDGFDVASVQQQR	1	1	1	O60664		0	0	3.456e-05	1.49572	2	1834.93	0.753397	45.3837	0
High	LFIFHSSLPTAEAPGK	2	3	1	E9PC44		0	0	4.326e-09	3.56304	3	1714.92	-0.00370098	45.3935	0
High	KQVVNIPSFIVR	2	1	1	P46781		0	0	4.786e-06	2.5184	3	1399.84	-1.08013	45.4291	1
High	ILLAELEQLKGQGK	2	2	1	P08670		0	0	2.845e-08	3.40251	3	1539.91	-0.115456	45.4201	1
High	ALPAVQQNNLDEDLIR	1	1	1	P22314		0	0	0.000722	0.825502	2	1808.95	-0.983689	45.4411	0
High	YVANLFPYK	1	1	1	Q15181		0	0	0.0003621	1.75321	2	1114.59	-1.41843	45.4604	0
High	SILFVPTSAPR	1	1	1	P14625		0	0	0.0001668	2.07856	2	1187.68	-0.0598184	45.4678	0
High	VFLENVIR	1	1	1	P62805		0	0.001	0.004	1.89022	2	989.578	0.160905	45.4768	0
High	GFGFVYFQNHDAADK	2	1	1	Q13151		0	0	1.117e-07	3.39176	3	1715.78	-0.407123	45.5168	0
High	WTGMIIGPPR	1	7	1	E5RIF1		0	0.001	0.009075	0.998224	2	1127.6	-0.979947	45.5334	0
High	ARFEELNADLFR	1	1	1	P11142		0	0	0.0001099	1.73575	2	1480.76	0.45327	45.5565	1
High	FVNVVPTFGK	1	2	1	P62861		0	0	0.0004336	2.23691	2	1107.62	0.0336535	45.572	0
High	KQSLGELIGTLNAAK	1	1	1	P60174		0	0	0.0004919	2.71547	3	1542.89	0.14697	45.5886	1
High	LLDSSTVTHLFK	1	5	1	G3V3U4		0	0	0.0005381	1.74373	3	1360.75	-0.789591	45.6287	0
High	SSFYVNGLTLGGQK	1	1	1	P07737		0	0	1.019e-07	2.35107	2	1470.76	0.791424	45.642	0
High	VSLDVNHFAPDELTVK	2	2	1	P04792		0	0	0.0001561	1.90005	3	1783.93	1.64745	45.6463	0
High	FFGNLMDASK	1	1	1	P36871		0	0	5.637e-05	1.75384	2	1129.53	-0.653503	45.6795	0
High	QSAGAVVIILPR	1	2	1	K7EMW4		0	0	1.058e-07	3.2883	2	1223.75	-0.385431	45.6928	0
High	VLQGDLVMNVYR	1	2	1	A0A0U1RQF0		0	0.001	0.001622	1.40197	2	1406.75	0.19491	45.7898	0
High	EWFLQAAK	1	6	1	A0A0J9YXP8		0	0.004	0.06081	1.59916	2	992.52	-0.219956	45.813	0
High	TDLEKDIISDTSGDFR	1	1	1	P07355		0	0.001	0.006419	1.17442	3	1811.87	1.0595	45.842	1
High	TWKPTLVILR	2	6	1	C9JBJ7		0	0.001	0.02064	2.75636	3	1226.76	-2.59879	45.8509	0
High	DFMIQGGDFTR	1	1	1	P23284		0	0	0.0002024	1.99904	2	1286.58	-0.0386122	45.8706	0
High	QASPNIVIALAGNK	1	4	1	K7ENY4		0	0	2.547e-07	2.31947	2	1395.8	-0.213273	45.9148	0
High	LFDFVNAK	1	2	1	Q08945		0	0.001	0.001649	0.978967	2	953.508	-0.895593	45.9206	0
High	ILATPPQEDAPSVDIANIR	1	3	1	A0A0B4J1R6		0	0	1.727e-05	2.34646	2	2020.08	2.13541	46.0068	0
High	YIHLENLLAR	1	1	1	Q2TAY7		0	0.002	0.03619	1.39526	2	1241.7	0.884411	46.0244	0
High	GNPTVEVDLFTSK	1	1	1	P06733		0	0	3.449e-05	1.72612	2	1406.72	0.595226	46.0356	0
High	GIVDQSQQAYQEAFEISKK	1	1	1	B0AZS6		0	0.001	0.03202	1.07847	3	2169.08	-0.652611	46.0389	1
High	NLILLVK	1	2	1	F8VS35		0	0.005	0.06665	1.50189	2	812.56	0.0382783	46.0544	0
High	SLYQSAGVAPESFEYIEAHGTGTK	1	2	1	A0A0U1RQF0		0	0.001	0.007028	1.59624	3	2542.21	-0.344534	46.1474	0
High	QLLTLSSELSQAR	1	2	1	E7EQR4		0	0.001	0.005607	1.12304	2	1445.8	0.460015	46.1531	0
High	FAVGIVIGR	1	3	2	Q96AE4;Q96I24		0	0.001	0.001207	2.20874	2	931.572	-0.967755	46.2105	0
High	DTNGSQFFITTVK	1	1	1	P23284		0	0	5.243e-06	1.99223	2	1457.73	0.556738	46.2429	0
High	LVNLQHLDLLNNK	2	1	1	Q96AG4		0	0	3.182e-07	2.00834	3	1533.87	-1.10815	46.3094	0
High	HFNALGGWGELQNSVK	1	1	1	P09960		0	0	0.0004434	2.0403	3	1756.88	-0.625466	46.3083	0
High	SIYGEKFEDENFILK	2	1	1	P62937		0	0	0.0006967	2.08472	3	1831.91	-0.955969	46.3591	1
High	DATNVGDEGGFAPNILENK	1	1	1	P06733		0	0	0.0001416	1.86061	2	1960.92	-1.39558	46.4407	0
High	TVTNAVVTVPAYFNDSQR	2	1	1	P11142		0	0	9.69e-05	2.66249	3	1982	0.731802	46.5818	0
High	EAFQLFDR	1	7	1	G3V1Y7		0	0.001	0.02005	1.0335	2	1025.5	-1.13842	46.4762	0
High	EFSPFGSITSAK	1	3	1	B1ANR0		0	0.001	0.01639	1.20576	2	1270.63	-0.140179	46.4873	0
High	VVDLLAPYAK	1	1	1	H0YH81		0	0	0.0001578	1.97392	2	1088.63	-0.349196	46.4982	0
High	EGMNIVEAMER	1	1	1	P62937		0	0	0.0003565	1.86637	2	1278.58	0.431485	46.5026	0
High	NPIHAIGLLIR	2	3	1	E9PR16		0	0.001	0.03062	1.92069	3	1216.75	-1.60949	46.5436	0
High	TLVLLMGK	2	1	1	P07737		0	0.001	0.02883	1.23544	2	874.542	-0.923195	46.5104	0
High	LLFNDVQTLK	1	1	1	Q15149		0	0.001	0.003199	1.34949	2	1190.68	-0.389246	46.5281	0
High	IFLLVQSR	1	1	1	Q8NC54		0	0.001	0.002077	1.33148	2	975.599	0.373398	46.6183	0
High	QYIISEELISEGK	1	5	1	C9JYY9		0	0.001	0.01456	0.912948	2	1508.78	0.261315	46.636	0
High	ILVLVSHSQDF	1	1	1	C9JZV3		0	0	0.000132	1.5744	2	1257.68	-0.0380707	46.6438	0
High	GLTVVVAFR	1	3	1	P14324		0	0.001	0.00458	2.38158	2	961.582	-0.811559	46.6647	0
High	EFSPFGTITSAK	1	2	1	A0A087WTT1		0	0.001	0.00303	1.62236	2	1284.65	1.26723	46.6715	0
High	FLVQNIHTLAELK	1	1	1	Q8TDN6		0	0	0.0003706	1.24801	3	1525.87	-0.999274	46.7026	0
High	LGGSAVISLEGKPL	1	2	1	P23528		0	0.001	0.01687	1.81478	2	1340.78	-0.532333	46.7168	0
High	GVNLPGAAVDLPAVSEK	1	1	1	P14618		0	0	0.0001408	1.69015	2	1636.89	0.590015	46.7763	0
High	GLFIIDDK	1	3	2	Q13162;Q06830		0	0.003	0.05681	1.97563	2	920.508	-0.635508	46.8744	0
High	AFAHITGGGLLENIPR	2	1	1	P22102		0	0	0.0007492	2.66302	3	1665.91	-0.403988	46.8932	0
High	LTLSALVDGK	1	2	1	A0A0A0MR02		0	0	3.102e-05	1.70051	2	1016.6	-0.49102	46.9087	0
High	NFWVSGLSSTTR	1	1	1	Q15424		0	0	0.0003767	2.3888	2	1354.68	0.761576	46.9187	0
High	AIVAIENPADVSVISSR	1	2	1	A0A0C4DG17		0	0	3.585e-06	2.15919	2	1740.95	0.708625	46.9364	0
High	MATEVAADALGEEWK	1	1	1	P62753		0	0	0.0006807	1.76523	2	1620.76	0.974545	46.9507	0
High	VVLPIEAPIR	1	1	1	P00403		0	0.001	0.001287	1.73313	2	1106.69	0.232896	46.9663	0
High	TILQHLSEAWR	1	1	1	Q6P2Q9		0	0	0.0001684	1.238	2	1353.73	0.12954	46.9816	0
High	FAYGYIEDLK	1	1	1	P30740		0	0.008	0.08135	0.987219	2	1218.6	0.218624	46.9993	0
High	IVVLFYK	1	6	1	E7ETZ4		0	0.001	0.005628	1.83584	2	881.548	-1.36679	47.1113	0
High	GFAFVTFDDHDSVDK	1	2	1	F8W6I7		0	0	8.031e-07	1.96116	2	1699.76	0.367314	47.1423	0
High	FSPAGPILSIR	1	2	1	A0A087WTT1		0	0	7.929e-05	1.96755	2	1157.67	-1.16775	47.1489	0
High	VSFELFADKVPK	2	1	1	P62937		0	0	3.192e-07	3.45924	2	1379.76	-0.350768	47.2559	1
High	WQLSVATEQPELEGPR	1	1	1	Q9NR30		0	0.001	0.004449	0.975355	2	1839.92	0.0610642	47.3065	0
High	DAGTIAGLNVLR	1	1	1	P11142		0	0	1.172e-06	2.75554	2	1199.67	-0.583256	47.3265	0
High	ELLIIGGVAAR	1	3	1	A0A087X2G1		0	0.001	0.002327	2.01387	2	1111.68	0.0701445	47.3725	0
High	LAYINPDLALEEK	1	1	1	P31948		0	0.007	0.07779	1.08061	2	1488.79	0.232472	47.3965	0
High	FTQAGSEVSALLGR	1	1	1	H0YH81		0	0	4.654e-08	3.10199	2	1435.75	0.364199	47.4762	0
High	NTHTLLLAGVFR	1	1	1	Q9Y678		0	0	0.0003315	2.6826	3	1341.76	-1.02627	47.5576	0
High	GFGGIGGILR	1	2	1	B7Z7P8		0	0	0.0006346	2.35981	2	946.546	-1.43836	47.57	0
High	IFGPIWNR	1	4	1	E9PD92		0	0.001	0.01849	2.1166	2	1002.55	-0.875043	47.5734	0
High	GFGFVTFDDHDPVDK	1	1	1	P22626		0	0	1.01e-09	3.45618	3	1695.76	-0.985682	47.6122	0
High	IIQLLDDYPK	1	2	1	P05388		0	0	2.325e-05	2.12375	2	1217.68	-0.00114691	47.6306	0
High	GFAYVQFEDVR	1	3	1	Q5JRI1		0	0	6.813e-06	2.40592	2	1330.64	0.692136	47.6339	0
High	TVSQIISLQTLK	1	4	1	O76021		0	0	2.823e-05	2.26949	2	1330.79	0.292977	47.7372	0
High	VIIMILNGEK	1	2	1	E9PP73		0	0	4.377e-06	2.05648	2	1129.66	-1.77029	47.8564	0
High	LLQDFFNGK	1	2	1	P11142		0	0	0.0002978	2.22464	2	1081.57	0.0696417	47.868	0
High	LYTLVLTDPDAPSR	1	1	1	P30086		0	0	6.364e-07	1.99254	2	1560.82	-1.74076	47.9165	0
High	TVDNFVALATGEK	1	1	1	P23284		0	0	2.363e-07	2.77507	2	1364.71	-0.414431	47.9228	0
High	ILIAVLK	2	3	1	Q8NH93		0	0.002	0.03794	1.41634	2	769.553	-2.00655	47.9512	0
High	SSIAGLLLK	1	1	1	Q15149		0	0	0.0004627	1.86562	2	901.572	0.228171	48.0042	0
High	VLAQNSGFDLQETLVK	1	1	1	P40227		0	0	5.864e-05	2.06124	2	1761.94	0.0333273	48.0158	0
High	LSSLIILMPHHVEPLER	3	1	1	P50454		0	0	1.883e-09	3.42448	4	1984.1	-0.144315	48.1281	0
High	LFVLLQTSK	1	1	1	Q96K76		0	0	0.0002449	2.14679	2	1048.64	0.031486	48.0374	0
High	ISKPAPYWEGTAVIDGEFK	1	1	1	Q13162		0	0.001	0.01075	1.25626	3	2108.07	-0.174126	48.044	0
High	AITGASLADIMAK	1	3	1	C9JXB8		0	0	5.331e-05	2.00706	2	1261.68	-1.70571	48.1003	0
High	GIIASSVGTILK	1	1	1	P17812		0	0	0.0005063	1.33453	2	1158.71	0.285684	48.1136	0
High	VLDPFTIKPLDR	1	2	1	A0A0B4J1R6		0	0.001	0.001952	1.3852	3	1413.81	-1.4091	48.1912	0
High	NLIDAGVDALR	1	2	1	H0Y4R1		0	0	0.000458	1.55081	2	1156.63	0.102407	48.2011	0
High	TLGILGLGR	1	2	1	Q5SZU1		0	0.001	0.007868	1.89262	2	899.567	-0.636168	48.2253	0
High	LFLVQLQEK	1	1	1	H3BND3		0	0.002	0.04248	1.16126	2	1117.66	0.260842	48.2466	0
High	LFVTNDAATILR	1	1	1	P50990		0	0	2.38e-06	2.38554	2	1333.75	-0.00538169	48.3337	0
High	SNIWLAAVTK	1	8	1	C9JTK4		0	0	0.0006038	1.86831	2	1102.63	-0.36425	48.3446	0
High	VLITTDLLAR	1	1	1	P60842		0	0	1.947e-05	2.07198	2	1114.68	-0.601655	48.4046	0
High	KVESLQEEIAFLK	2	2	1	P08670		0	0	4.595e-09	2.16931	2	1533.85	-0.648917	48.4093	1
High	YLTVATVFR	1	2	1	Q13509		0	0.009	0.08288	1.13833	2	1069.6	0.0769213	48.4374	0
High	LAVNMVPFPR	1	10	4	Q13885;P07437;P68371;Q13509		0	0	8.132e-05	2.02521	2	1143.63	-0.369496	48.4429	0
High	FLAVGLVDNTVR	1	1	1	Q15393		0	0	0.0003112	2.41957	2	1303.74	-0.987929	48.4499	0
High	VVGVLLGSWQK	1	3	1	H3BNT7		0	0.001	0.03265	0.977779	2	1185.7	0.361971	48.4702	0
High	MLVVLLQANR	1	3	1	D6RBL5		0	0	1.018e-06	2.21834	2	1156.69	-0.176411	48.4757	0
High	TSIDAYDNFDNISLAQR	1	2	1	Q00610		0	0	2.533e-08	1.82062	2	1942.92	1.59689	48.5207	0
High	FIFVGTLK	1	1	1	Q6GQQ9		0	0.001	0.01724	1.63515	2	924.554	-1.00738	48.611	0
High	LLQDFFNGR	1	2	1	P0DMV9		0	0.001	0.001248	1.94817	2	1109.57	-1.40421	48.6165	0
High	IPGIIIAASAVR	1	4	1	B1AHB2		0	0	2.765e-08	2.74632	2	1180.74	-0.648056	48.6198	0
High	FTVVVATQLPESTSLR	1	3	1	J3QRA5		0	0	3.339e-06	2.04229	2	1747.96	-0.0935187	48.6385	0
High	NAFMMLIHADQDR	2	2	1	E9PP73		0	0	0.0005914	2.30779	3	1561.73	0.540406	48.6659	0
High	ISEQFTAMFR	1	7	4	Q13885;P07437;P68371;Q13509		0	0	9.63e-07	2.67884	2	1229.6	-0.848784	48.7091	0
High	TRIEGLLAAFPK	1	2	1	Q6P1Q5		0	0.001	0.0183	1.58463	3	1315.77	-0.604734	48.7158	1
High	LFLAGYDPTPTMR	1	1	1	O75436		0	0.001	0.006413	0.983521	2	1481.75	0.819668	48.7557	0
High	DLQMVNISLR	1	3	1	F5GY37		0	0.001	0.003932	1.75354	2	1188.64	-0.128585	48.7601	0
High	LYMVLITTK	1	2	1	Q6P1Q5		0	0	0.0001227	2.09325	2	1081.63	-0.230654	48.8389	0
High	MLVVLLQGTR	1	1	1	P08133		0	0	6.245e-06	2.86902	2	1129.68	0.391299	48.84	0
High	TLMNLGGLAVAR	1	1	1	P37802		0	0	1.032e-07	3.0789	2	1215.69	-0.676146	48.85	0
High	LATQSNEITIPVTFESR	1	1	1	P04792		0	0	0.0003445	1.53137	2	1905.99	1.36359	48.8555	0
High	ALLSDPVFRPLVDK	2	1	1	P62993		0	0	4.51e-07	1.99512	3	1569.9	-0.151544	48.9762	0
High	TLSSVQNEVQEALQR	1	1	1	P12270		0	0.001	0.004261	1.272	2	1701.88	-0.165069	48.9564	0
High	TSIFWNDVKDPVSIEER	1	1	1	P55884		0	0.003	0.05705	1.33364	3	2035.01	-1.03674	48.9665	1
High	FWEVISDEHGIDPTGTYHGDSDLQLDR	1	1	1	P07437		0	0	0.000441	1.80483	4	3102.41	-0.648189	49.0064	0
High	MDELQLFR	1	1	1	P55072		0	0	0.0001491	2.01661	2	1051.52	-1.09791	49.0219	0
High	QGIFQVVISR	1	2	1	Q9BWM7		0	0	3.5e-06	2.26115	2	1146.66	0.417252	49.0441	0
High	SEGVVAVLLTK	1	2	1	A0A0U1RQF0		0	0	0.0006866	1.83978	2	1115.67	-0.392344	49.0796	0
High	VIISAPSADAPMFVMGVNHEK	1	1	1	P04406		0	0	3.299e-07	3.50011	3	2213.1	-3.68705	49.0941	0
High	GLTPSQIGVILR	1	1	1	P62277		0	0	1.816e-05	2.10956	2	1253.76	1.81374	49.2139	0
High	SYELPDGQVITIGNER	2	3	1	A5A3E0		0	0	2.32e-06	2.14824	2	1790.89	-1.62244	49.2305	0
High	VGILAIQLK	1	2	1	D6RHE5		0	0.001	0.008203	1.27258	2	954.634	-0.756906	49.2383	0
High	DQIYDIFQK	1	1	1	P60842		0	0.001	0.006703	1.01925	2	1169.58	-0.594989	49.2394	0
High	AFAVGVQQVLLK	1	1	1	O95373		0	0	3.422e-05	2.23605	2	1272.77	-0.765426	49.2447	0
High	LVFLGLDNAGK	1	7	1	X1WI22		0	0	3.524e-06	2.09439	2	1146.65	-1.2952	49.2716	0
High	IGGVQQDTILAEGLHFR	1	3	1	F5GY37		0	0	5.75e-10	3.11939	3	1853.98	-1.25084	49.3104	0
High	DFLAGGVAAAISK	1	1	1	P05141		0	0	1.016e-07	2.46081	2	1219.67	-0.543781	49.3126	0
High	TGLIDYNQLALTAR	1	1	1	G3V2Y4		0	0	7.294e-08	2.27585	2	1548.84	-0.650532	49.357	0
High	GFTIPEAFR	1	1	1	O00299		0	0.009	0.0874	1.85249	2	1037.54	-0.549517	49.3756	0
High	TLLAILR	1	1	1	P33993		0	0.001	0.03185	1.58486	2	799.539	-0.706645	49.4212	0
High	TDDEVVQREEEAIQLDGLNASQIR	1	1	1	P14625		0	0.001	0.002358	1.37776	3	2728.34	-0.0246327	49.4984	1
High	FLVALISR	1	1	1	Q9Y2H2		0	0.003	0.05741	1.14832	2	918.576	-0.825975	49.5272	0
High	LPAAGVGDMVMATVK	1	1	1	P62829		0	0.005	0.0669	1.13048	2	1459.76	-0.517628	49.6015	0
High	GVDLVLNSLAEEK	1	2	1	A0A0U1RQF0		0	0.001	0.007062	1.60126	2	1386.75	-0.0556538	49.607	0
High	IHFPLATYAPVISAEK	4	3	2	P68363;Q9BQE3		0	0	2.335e-06	3.52683	3	1756.96	-0.353259	50.6534	0
High	WMGIAFR	1	4	1	A0A0A0MRA5		0	0.003	0.05865	1.45319	2	880.449	-0.883704	49.6271	0
High	DYIWNTLNSGR	1	2	1	H0YIC4		0	0	0.0007485	1.83564	2	1338.65	1.8186	49.6282	0
High	NIYVLQELDNPGAK	1	2	1	B1AHC9		0	0	5.821e-06	1.98981	2	1573.82	0.128301	49.6293	0
High	SPFSVAVSPSLDLSK	1	4	1	A0A087WWY3		0	0	1.263e-05	2.15229	2	1533.82	1.66757	49.6305	0
High	SGFLVWR	1	4	1	A0A087WWG9		0	0.007	0.07835	1.44192	2	864.471	-1.39756	49.636	0
High	AWDIAIATMK	1	1	1	Q02790		0	0	0.0003002	2.01396	2	1119.59	-0.366198	49.657	0
High	MFVGGLSWDTSK	1	4	1	D6R9P3		0	0	4.582e-07	1.66887	2	1327.63	-0.821385	49.6903	0
High	ILTPLVSLDTPGK	1	3	1	Q9HC38		0	0.005	0.06589	1.05222	2	1353.8	-1.25171	49.698	0
High	GIVDQSQQAYQEAFEISK	1	1	1	B0AZS6		0	0	5.236e-05	2.1101	2	2040.99	-0.83685	49.7399	0
High	WFNGQPIHAELSPVTDFR	1	1	1	Q01081		0	0	1.045e-07	2.9779	3	2114.05	0.150999	49.7554	0
High	GLNIILISR	1	3	1	H3BQI7		0	0.001	0.001732	2.72072	2	998.635	-0.68487	49.7743	0
High	YILVTGGVISGIGK	1	2	1	P17812		0	0	1.54e-05	2.43487	2	1376.81	-0.690673	49.8012	0
High	QSVVVLMGSLAK	1	1	1	Q92616		0	0	1.049e-06	2.93418	2	1231.71	-0.501995	49.8176	0
High	HELLQPFNVLYEK	1	1	1	Q9UQ80		0	0	0.0001027	2.09125	2	1629.87	1.04958	49.8255	0
High	VNVHVLGVLLGQK	2	1	1	Q6PGP7		0	0	1.045e-10	3.26572	2	1375.84	0.108577	49.8497	0
High	NITVIFHPLLR	2	1	1	Q96A65		0	0	1.982e-05	2.27149	3	1322.79	-2.09572	49.8566	0
High	NIEDVIAQGIGK	1	1	1	P05387		0	0	1.094e-05	2.91589	2	1256.68	-0.537773	49.873	0
High	YLTVAAVFR	1	3	2	P07437;P68371		0	0.003	0.05195	2.55977	2	1039.59	-0.565792	49.8886	0
High	IEVIEIMTDR	1	2	1	F8W6I7		0	0	0.0002446	2.23073	2	1218.64	-0.0846792	49.8976	0
High	YISPDQLADLYK	1	1	1	P06733		0	0.001	0.003145	1.41525	2	1425.73	0.556165	49.9054	0
High	VSFELFADK	1	1	1	P62937		0	0	0.0002287	1.99425	2	1055.54	-1.29317	49.9265	0
High	WLGNLLAR	1	1	1	Q6P2Q9		0	0	7.514e-05	1.54885	2	942.551	-0.606969	49.9342	0
High	FEELNADLFR	1	1	1	P11142		0	0	4.104e-05	2.03877	2	1253.62	-0.588104	50.0052	0
High	GSYGDLGGPIITTQVTIPK	1	1	1	P61978		0	0.001	0.001613	1.22335	2	1917.04	1.35453	50.0254	0
High	EYFSWEGAFQHVGK	1	1	1	P26641		0	0.001	0.002234	1.80098	3	1684.78	0.359017	50.0998	0
High	TLDLPIYVTR	1	1	1	P53621		0	0	0.0003846	1.86514	2	1190.68	-0.0732826	50.1219	0
High	GFKDQIYDIFQK	1	1	1	P60842		0	0	0.0005606	2.27917	2	1501.77	-0.00600209	50.1394	1
High	TENLLGSYFPK	1	1	1	Q06323		0	0	0.0006968	1.42332	2	1268.65	-0.115211	50.1838	0
High	SYWLDNFAK	1	1	1	Q6NUK1		0	0.001	0.003083	1.07394	2	1143.55	-0.149335	50.2051	0
High	LSVLGAITSVQQR	1	2	1	B7Z7P8		0	0	4.463e-08	2.57855	2	1371.79	-0.565658	50.2185	0
High	VFDAIMNFK	1	1	1	P13639		0	0	0.0002821	1.45298	2	1084.55	0.5322	50.2484	0
High	GADFLVTEVENGGSLGSK	1	1	1	P14618		0	0	1.52e-06	2.44109	2	1779.88	1.16191	50.2581	0
High	VHLVGIDIFTGK	1	8	1	F8WCJ1		0	0	5.75e-06	2.04614	2	1298.75	-0.289364	50.2816	0
High	YFHVVIAGPQDSPFEGGTFK	1	1	1	P61088		0	0	1.699e-06	2.8311	3	2196.08	0.511059	50.3414	0
High	GVILLIVDK	1	7	1	H0YE44		0	0.001	0.00397	1.74598	2	969.633	-1.6638	50.3458	0
High	DFLLKPELLR	1	1	1	Q5STU3		0	0.001	0.01117	1.73846	2	1243.74	-1.32334	50.3526	0
High	FLMSLVNQVPK	1	2	1	H0YDT6		0	0.001	0.003812	1.13775	2	1275.71	-1.78751	50.4519	0
High	QAALQVAEGFISR	1	2	1	P40121		0	0	2.286e-05	2.1041	2	1389.75	1.42082	50.4761	0
High	DAFVAIVQSVK	1	1	1	P08133		0	0	0.0001499	1.63034	2	1176.66	0.241322	50.5078	0
High	LFIGGLNVQTSESGLR	1	1	1	Q13151		0	0	6.497e-07	2.69596	2	1690.91	-0.46997	50.5355	0
High	LVINGNPITIFQERDPSK	1	1	1	P04406		0	0.001	0.00721	0.772298	3	2041.11	-0.269174	50.5873	1
High	MVGLVVAIVK	1	2	1	F5H1S9		0	0	3.813e-05	1.43114	2	1028.65	0.724484	50.6812	0
High	QVSDLISVLR	1	2	1	J3KTA4		0	0.002	0.03631	0.838188	2	1129.66	0.466826	50.772	0
High	GIYQSLEGAVQAGQLK	1	1	1	Q15149		0	0.001	0.01329	1.24266	2	1661.89	0.445824	50.7864	0
High	VVVQVLAEEPEAVLK	1	2	1	A0A0U1RQF0		0	0	3.827e-07	2.73916	2	1622.93	-1.42438	50.8174	0
High	TSLALDESLFR	1	4	1	H0YJH9		0	0	0.0007893	1.35269	2	1251.66	-0.873522	50.8717	0
High	FLFDSVSSQNVGLR	1	2	1	O00410		0	0	3.811e-05	1.98112	2	1568.8	-1.70611	50.875	0
High	ITSEALLVTQQLVK	1	1	1	Q86VP6		0	0	0.0003257	0.894002	2	1542.91	0.159886	51.0641	0
High	LPFPIIDDR	1	1	1	P30041		0	0.001	0.0009798	2.24666	2	1085.6	-1.44767	51.0907	0
High	SLLIGVFK	1	6	1	C9JFU2		0	0.001	0.01347	1.51192	2	876.555	-0.157343	51.2013	0
High	TFLVWVNEEDHLR	1	1	1	P12277		0	0	0.000322	1.8188	2	1657.83	0.0424181	51.2279	0
High	VVVLGLLPR	1	2	1	M0R389		0	0	0.0005495	2.00726	2	965.65	-0.683811	51.2955	0
High	DAGVIAGLNVLR	1	2	1	P0DMV9		0	0	0.0001602	2.43527	2	1197.7	1.66802	51.3479	0
High	VIAALLQTMEDQGNQR	1	2	1	O00410		0	0	4.978e-06	1.95988	2	1786.91	-0.223189	51.3523	0
High	VLEQLIVAHFPMQSR	1	1	1	P78527		0	0	2.91e-05	2.2873	3	1767.96	0.259978	51.4121	0
High	IITLTGPTNAIFK	1	1	1	Q15365		0	0	0.0004646	1.76753	2	1388.82	0.282144	51.421	0
High	VFIGNLNTLVVK	1	7	1	G3V555		0	0	2.912e-06	2.11612	2	1316.79	0.770077	51.4517	0
High	KLFIGGLSFETTDESLR	1	2	1	F8W6I7		0	0	6.197e-06	3.43493	3	1913	0.733161	51.4983	1
High	TMMLVVFK	1	2	1	Q9ULQ0		0	0.002	0.03782	1.3217	2	968.53	-0.579537	51.578	0
High	VLITTLITAGR	1	1	1	Q9HCE1		0	0.001	0.00551	1.29216	2	1157.73	0.50649	51.5937	0
High	YAVLYQPLFDK	1	12	1	F8VRJ2		0	0.001	0.01007	1.82497	2	1356.72	-1.04658	51.6226	0
High	APVPASELLASGVLSR	1	1	1	Q15149		0	0	0.0005386	1.6329	2	1566.89	1.00389	51.668	0
High	FLFGIYQQAEK	1	4	1	E9PP23		0	0.001	0.002299	1.22931	2	1343.7	0.672532	51.6767	0
High	LLESLDQLELR	1	1	1	O95816		0	0.001	0.03206	0.609918	2	1328.74	-0.703549	51.6781	0
High	LILISTNGSFIR	1	1	1	Q6UXN9		0	0.001	0.001139	1.54788	2	1333.78	0.724508	51.7255	0
High	IITLAGPTNAIFK	1	6	1	F8W0G4		0	0	2.164e-05	2.56082	2	1358.8	-0.20505	51.728	0
High	LSDLLAPISEQIK	1	9	1	Q01518		0	0.002	0.04254	0.958797	2	1426.81	-1.03237	51.7313	0
High	SGGPVVVLVQLER	1	1	1	O75643		0	0.001	0.00337	1.7715	2	1352.79	-1.42962	51.7468	0
High	IINDLLQSLR	1	2	1	A0A087WTP3		0	0	0.0002098	1.83141	2	1184.7	0.57884	51.7479	0
High	GVVQELQQAISK	1	3	1	P29692		0	0	7.342e-06	1.87392	2	1299.73	-0.202559	51.8149	0
High	LLILALER	1	1	1	Q6P2Q9		0	0	0.0002762	1.59171	2	940.619	-0.417164	51.9369	0
High	LLDEVFFSEK	1	9	1	H0YLS6		0	0.001	0.02451	0.962704	2	1226.63	-0.475253	51.9823	0
High	LPPILIIHLK	1	2	1	K7EQL6		0	0.005	0.06394	1.01569	3	1156.78	-1.82069	51.9945	0
High	VLILLGGNALSPK	1	1	1	Q15013		0	0	0.0001295	2.13156	2	1294.81	1.79316	52.0122	0
High	MIAGQVLDINLAAEPK	1	7	1	G3V555		0	0	4.43e-09	2.37838	2	1682.92	0.97216	52.0187	0
High	MGLLAVLR	1	4	1	D6RCD1		0	0.001	0.001351	2.39553	2	872.538	-0.627782	52.0244	0
[truncated: 204 more rows]

## Sheet: Search Result_2 mg-2
A2	Sequence	# PSMs	# Proteins	# Protein Groups	Protein Group Accessions	Modifications	ΔCn	q-Value	PEP	XCorr	Charge	MH+ [Da]	ΔM [ppm]	RT [min]	# Missed Cleavages
[truncated: 2,446 more rows]

[truncated: 1 more sheets: Search Result_2 mg-3]
