# Supplementary material for: Spatiotemporal profiling of cytosolic signaling complexes in living cells by selective proximity proteomics
Source: Nat Commun. 2021 Jan 4;12:71. doi: 10.1038/s41467-020-20367-x (PMC7782698; doi:10.1038/s41467-020-20367-x)
Supplement: Supplementary file 8 — Supplementary Data 5 [file 41467_2020_20367_MOESM8_ESM.xlsx]

## Sheet: Sheet1
Supplementary Data 5. Proteomic data for BP5 and BN2 comparison with GRB2 as the bait protein. Related to Supplementary Figure 5g-h.
Protein IDs	Majority protein IDs	Peptide counts (all)	Peptide counts (razor+unique)	Peptide counts (unique)	Protein names	Gene names	Fasta headers	Number of proteins	Peptides	Razor + unique peptides	Unique peptides	Peptides GRB2_BN_1	Peptides GRB2_BN_2	Peptides GRB2_BN_3	Peptides GRB2_BN_EGF_1	Peptides GRB2_BN_EGF_2	Peptides GRB2_BN_EGF_3	Peptides GRB2_BP5_1	Peptides GRB2_BP5_2	Peptides GRB2_BP5_3	Peptides GRB2_BP5_EGF_1	Peptides GRB2_BP5_EGF_2	Peptides GRB2_BP5_EGF_3	Razor + unique peptides GRB2_BN_1	Razor + unique peptides GRB2_BN_2	Razor + unique peptides GRB2_BN_3	Razor + unique peptides GRB2_BN_EGF_1	Razor + unique peptides GRB2_BN_EGF_2	Razor + unique peptides GRB2_BN_EGF_3	Razor + unique peptides GRB2_BP5_1	Razor + unique peptides GRB2_BP5_2	Razor + unique peptides GRB2_BP5_3	Razor + unique peptides GRB2_BP5_EGF_1	Razor + unique peptides GRB2_BP5_EGF_2	Razor + unique peptides GRB2_BP5_EGF_3	Unique peptides GRB2_BN_1	Unique peptides GRB2_BN_2	Unique peptides GRB2_BN_3	Unique peptides GRB2_BN_EGF_1	Unique peptides GRB2_BN_EGF_2	Unique peptides GRB2_BN_EGF_3	Unique peptides GRB2_BP5_1	Unique peptides GRB2_BP5_2	Unique peptides GRB2_BP5_3	Unique peptides GRB2_BP5_EGF_1	Unique peptides GRB2_BP5_EGF_2	Unique peptides GRB2_BP5_EGF_3	Sequence coverage [%]	Unique + razor sequence coverage [%]
A0A024QZX5;A0A087X1N8;P35237;C9JTJ8;C9JVA8;H7BXK7;A0A1B0GU38;P50452	A0A024QZX5;A0A087X1N8;P35237	9;9;9;1;1;1;1;1	9;9;9;1;1;1;1;1	9;9;9;1;1;1;1;1	Serpin B6	SERPINB6	;;	8	9	9	9	6	5	6	4	5	7	8	6	6	9	7	6	6	5	6	4	5	7	8	6	6	9	7	6	6	5	6	4	5	7	8	6	6	9	7	6	32.9	32.9
H7C402;H3BT36;A0A024RA52;P25787	H7C402;H3BT36;A0A024RA52;P25787	1;1;1;1	1;1;1;1	1;1;1;1	Proteasome subunit alpha type;Proteasome subunit alpha type-2	PSMA2	;;;	4	1	1	1	1	1	1	1	1	1	1	1	1	1	1	0	1	1	1	1	1	1	1	1	1	1	1	0	1	1	1	1	1	1	1	1	1	1	1	0	58.3	58.3
M0QX85;M0R3B2;A0A075B6F9;M0R1T7;M0R1K2;Q9Y314	M0QX85;M0R3B2;A0A075B6F9;M0R1T7;M0R1K2;Q9Y314	1;1;1;1;1;1	1;1;1;1;1;1	1;1;1;1;1;1	Nitric oxide synthase-interacting protein	NOSIP	;;;;;	6	1	1	1	1	0	0	0	0	1	1	0	0	0	1	0	1	0	0	0	0	1	1	0	0	0	1	0	1	0	0	0	0	1	1	0	0	0	1	0	13.5	13.5
A2NJV5;A0A0A0MRZ7;A0A075B6S2;A0A087X0Q4;A0A075B6S6;A0A075B6P5;A0A0C4DH68;A0A075B6R9;A0A087WW87;P06310;P01615;P01614	A2NJV5;A0A0A0MRZ7;A0A075B6S2;A0A087X0Q4;A0A075B6S6;A0A075B6P5;A0A0C4DH68;A0A075B6R9;A0A087WW87;P06310;P01615;P01614	2;2;2;1;1;1;1;1;1;1;1;1	2;2;2;1;1;1;1;1;1;1;1;1	2;2;2;1;1;1;1;1;1;1;1;1	Ig kappa chain V-II region RPMI 6410;Ig kappa chain V-II region FR;Ig kappa chain V-II region Cum	IGKV A18;IGKV2D-26;IGKV2D-29;IGKV2-40;IGKV2D-30;IGKV2D-28;IGKV2-24;IGKV2D-24	;;;;;;;;;;;	12	2	2	2	2	1	1	1	0	0	0	0	0	1	0	0	2	1	1	1	0	0	0	0	0	1	0	0	2	1	1	1	0	0	0	0	0	1	0	0	16.7	16.7
H0YN88;A0A075B716;P08708;H0YN73	H0YN88;A0A075B716;P08708;H0YN73	2;2;2;1	2;2;2;1	2;2;2;1	40S ribosomal protein S17	RPS17	;;;	4	2	2	2	1	0	1	1	1	1	1	1	1	1	0	1	1	0	1	1	1	1	1	1	1	1	0	1	1	0	1	1	1	1	1	1	1	1	0	1	15.4	15.4
A0A075B730;A0A087X1U6	A0A075B730;A0A087X1U6	103;103	4;4	4;4		EPPK1	;	2	103	4	4	77	81	84	66	78	79	85	73	80	81	83	75	1	2	2	1	2	3	4	4	4	2	3	2	1	2	2	1	2	3	4	4	4	2	3	2	56.7	1.5
A0A075B784;Q9P275;K7ERC1;K7ELT3;K7EQS0;K7EPT1;K7ELR5;Q8IXW9;E9PEW0	A0A075B784;Q9P275;K7ERC1;K7ELT3;K7EQS0;K7EPT1;K7ELR5;Q8IXW9;E9PEW0	2;2;1;1;1;1;1;1;1	2;2;1;1;1;1;1;1;1	2;2;1;1;1;1;1;1;1	Ubiquitin carboxyl-terminal hydrolase;Ubiquitin carboxyl-terminal hydrolase 36	USP36	;;;;;;;;	9	2	2	2	1	1	0	0	1	1	2	1	0	2	2	0	1	1	0	0	1	1	2	1	0	2	2	0	1	1	0	0	1	1	2	1	0	2	2	0	2.4	2.4
U3KPR7;U3KQE2;K7EM73;K7EIV0;A0A075B7C0;K7EKD8;A0A0C4DGQ5;P04632;K7ELJ7	U3KPR7;U3KQE2;K7EM73;K7EIV0;A0A075B7C0;K7EKD8;A0A0C4DGQ5;P04632;K7ELJ7	2;2;2;2;2;2;2;2;1	2;2;2;2;2;2;2;2;1	2;2;2;2;2;2;2;2;1	Calpain small subunit 1	CAPNS1	;;;;;;;;	9	2	2	2	0	0	0	0	0	0	2	1	1	1	1	1	0	0	0	0	0	0	2	1	1	1	1	1	0	0	0	0	0	0	2	1	1	1	1	1	23	23
A0A075B7D9;Q92804	A0A075B7D9;Q92804	2;2	1;1	1;1	TATA-binding protein-associated factor 2N	TAF15	;	2	2	1	1	0	0	1	0	0	1	2	1	1	1	1	1	0	0	0	0	0	0	1	0	1	1	1	1	0	0	0	0	0	0	1	0	1	1	1	1	4.9	1.8
K7EKX7;R4GNE4;K7ENB4;A0A087X2I2;A0A087WT12;K7EJ20;K7ERP4;P07203;A0A0A0MTT1	K7EKX7;R4GNE4;K7ENB4;A0A087X2I2;A0A087WT12;K7EJ20;K7ERP4;P07203;A0A0A0MTT1	2;2;2;2;2;2;2;2;1	2;2;2;2;2;2;2;2;1	1;1;1;1;1;1;1;1;1	Glutathione peroxidase;Glutathione peroxidase 1	GPX4;GPX1	;;;;;;;;	9	2	2	1	2	1	1	2	0	2	1	1	2	2	1	1	2	1	1	2	0	2	1	1	2	2	1	1	1	1	1	1	0	1	0	0	1	1	0	0	14.3	14.3
A0A087WT20;Q9NV06;B3KME9;A0A087X1F8	A0A087WT20;Q9NV06	6;6;2;1	6;6;2;1	6;6;2;1	DDB1- and CUL4-associated factor 13	DCAF13	;	4	6	6	6	4	4	3	3	4	4	3	3	5	5	5	3	4	4	3	3	4	4	3	3	5	5	5	3	4	4	3	3	4	4	3	3	5	5	5	3	10.6	10.6
A0A087WT44;P30519;I3L159;I3L1F5;I3L1Y2	A0A087WT44;P30519	5;5;2;2;2	5;5;2;2;2	5;5;2;2;2	Heme oxygenase 2	HMOX2	;	5	5	5	5	3	3	3	2	3	3	5	4	4	4	5	3	3	3	3	2	3	3	5	4	4	4	5	3	3	3	3	2	3	3	5	4	4	4	5	3	20.5	20.5
A0A087X0U3;A0A087WT87;P43003	A0A087X0U3;A0A087WT87;P43003	2;2;2	2;2;2	2;2;2	Amino acid transporter;Excitatory amino acid transporter 1	SLC1A3	;;	3	2	2	2	1	2	2	2	2	2	2	2	1	2	2	2	1	2	2	2	2	2	2	2	1	2	2	2	1	2	2	2	2	2	2	2	1	2	2	2	7.4	7.4
H0YJ87;A0A087WTC9;G3V5I6;G3V256;H0YJA2;Q6PJT7	H0YJ87;A0A087WTC9;G3V5I6;G3V256;H0YJA2;Q6PJT7	1;1;1;1;1;1	1;1;1;1;1;1	1;1;1;1;1;1	Zinc finger CCCH domain-containing protein 14	ZC3H14	;;;;;	6	1	1	1	0	0	0	0	0	0	1	0	0	0	0	0	0	0	0	0	0	0	1	0	0	0	0	0	0	0	0	0	0	0	1	0	0	0	0	0	13.6	13.6
A0A0G2JNN3;A0A087WTE7;C9JMY0;A0A087WUE4;Q96PV6	A0A0G2JNN3;A0A087WTE7;C9JMY0;A0A087WUE4;Q96PV6	1;1;1;1;1	1;1;1;1;1	1;1;1;1;1	Leukocyte receptor cluster member 8	LENG8	;;;;	5	1	1	1	1	1	0	0	1	1	1	0	1	1	1	1	1	1	0	0	1	1	1	0	1	1	1	1	1	1	0	0	1	1	1	0	1	1	1	1	2.5	2.5
A0A087WZ85;A0A0A0MSX4;A0A087WTM1;Q9Y6N7	A0A087WZ85;A0A0A0MSX4;A0A087WTM1;Q9Y6N7	1;1;1;1	1;1;1;1	1;1;1;1	Roundabout homolog 1	ROBO1	;;;	4	1	1	1	0	0	0	0	0	0	1	0	1	1	1	1	0	0	0	0	0	0	1	0	1	1	1	1	0	0	0	0	0	0	1	0	1	1	1	1	1.2	1.2
A0A087WTP3;Q92945;M0R0I5;M0QYH3;M0R3J3;M0QXW7;M0R251;M0QYG1;M0R263;M0R0C6	A0A087WTP3;Q92945;M0R0I5	18;18;12;5;4;3;1;1;1;1	18;18;12;5;4;3;1;1;1;1	15;15;10;5;3;3;0;0;0;0	Far upstream element-binding protein 2	KHSRP	;;	10	18	18	15	11	13	13	9	8	13	16	11	15	16	17	14	11	13	13	9	8	13	16	11	15	16	17	14	8	10	10	6	6	11	13	10	12	13	14	11	26.4	26.4
A0A087WTU4;Q9P227	A0A087WTU4;Q9P227	1;1	1;1	1;1	Rho GTPase-activating protein 23	ARHGAP23	;	2	1	1	1	1	1	1	0	0	1	1	1	1	1	1	1	1	1	1	0	0	1	1	1	1	1	1	1	1	1	1	0	0	1	1	1	1	1	1	1	8.9	8.9
A0A087WVR3;A0A087WTW0;Q96T88;A0A087WWG9;Q96PU4	A0A087WVR3;A0A087WTW0;Q96T88	7;7;7;3;1	7;7;7;3;1	7;7;7;3;1	E3 ubiquitin-protein ligase UHRF1	UHRF1	;;	5	7	7	7	4	4	4	3	3	4	5	5	5	4	6	4	4	4	4	3	3	4	5	5	5	4	6	4	4	4	4	3	3	4	5	5	5	4	6	4	9.3	9.3
A0A087WTZ5;E9PJ81;E9PRQ7;Q04323	A0A087WTZ5;E9PJ81;E9PRQ7;Q04323	3;3;3;3	3;3;3;3	3;3;3;3	UBX domain-containing protein 1	UBXN1	;;;	4	3	3	3	2	1	2	1	2	1	2	2	2	2	3	2	2	1	2	1	2	1	2	2	2	2	3	2	2	1	2	1	2	1	2	2	2	2	3	2	16.8	16.8
A0A087WU02;Q96RQ1;F8W0R1;H0YI50;F8VPA6;H0YHJ8;H0YI58;F8VR88;F8VUZ2	A0A087WU02;Q96RQ1;F8W0R1;H0YI50;F8VPA6	3;3;2;2;2;1;1;1;1	3;3;2;2;2;1;1;1;1	3;3;2;2;2;1;1;1;1	Endoplasmic reticulum-Golgi intermediate compartment protein 2	ERGIC2	;;;;	9	3	3	3	2	2	2	1	1	2	2	2	3	3	2	2	2	2	2	1	1	2	2	2	3	3	2	2	2	2	2	1	1	2	2	2	3	3	2	2	10.1	10.1
F5GX59;F5GZI5;F5H0T8;F5H4B5;A0A087WU49;Q9Y493	F5GX59;F5GZI5;F5H0T8;F5H4B5;A0A087WU49;Q9Y493	1;1;1;1;1;1	1;1;1;1;1;1	1;1;1;1;1;1	Zonadhesin	ZAN	;;;;;	6	1	1	1	0	0	0	0	0	0	0	0	1	0	1	1	0	0	0	0	0	0	0	0	1	0	1	1	0	0	0	0	0	0	0	0	1	0	1	1	0.4	0.4
A0A087WU53;Q9H0U3	A0A087WU53;Q9H0U3	3;3	3;3	3;3	Magnesium transporter protein 1	MAGT1	;	2	3	3	3	3	1	2	2	2	2	3	2	2	1	1	1	3	1	2	2	2	2	3	2	2	1	1	1	3	1	2	2	2	2	3	2	2	1	1	1	7.4	7.4
A0A087WU81;H0YBU3;A1Z1Q3;A0A1B0GUX7;E9PH64;H0YL55;R4GNJ5;H0YBX0;E5RFJ4;C9J5M2	A0A087WU81;H0YBU3;A1Z1Q3;A0A1B0GUX7	16;16;15;11;4;2;2;1;1;1	15;15;14;11;4;2;2;1;1;1	9;9;9;9;2;0;0;0;0;0	O-acetyl-ADP-ribose deacetylase MACROD2	ADH1C;R3HCC1;MACROD2	;;;	10	16	15	9	5	5	7	2	5	4	10	6	12	14	10	8	4	4	7	1	4	3	9	5	12	13	10	7	1	1	3	0	2	3	5	2	6	8	6	4	2.3	2.2
A0A087WUB9;Q8WYA6	A0A087WUB9;Q8WYA6	1;1	1;1	1;1	Beta-catenin-like protein 1	CTNNBL1	;	2	1	1	1	1	1	1	1	1	0	0	0	0	0	1	1	1	1	1	1	1	0	0	0	0	0	1	1	1	1	1	1	1	0	0	0	0	0	1	1	2.1	2.1
A0A087WUC6;E9PI68;Q15005;E9PRB9;E9PL01;H0YE04	A0A087WUC6;E9PI68;Q15005;E9PRB9;E9PL01;H0YE04	2;2;2;1;1;1	2;2;2;1;1;1	2;2;2;1;1;1	Signal peptidase complex subunit 2	SPCS2	;;;;;	6	2	2	2	1	0	0	0	1	1	1	1	1	2	1	1	1	0	0	0	1	1	1	1	1	2	1	1	1	0	0	0	1	1	1	1	1	2	1	1	8.8	8.8
A0A087WUI6;Q8WXW3	A0A087WUI6;Q8WXW3	2;2	2;2	2;2	Progesterone-induced-blocking factor 1	PIBF1	;	2	2	2	2	2	1	2	2	1	2	1	2	1	1	1	0	2	1	2	2	1	2	1	2	1	1	1	0	2	1	2	2	1	2	1	2	1	1	1	0	2.7	2.7
A0A087WUI8;Q96IJ6;F8WD54;A0A0U1RRC2;C9J255;C9JAH0	A0A087WUI8;Q96IJ6;F8WD54	3;3;2;1;1;1	3;3;2;1;1;1	3;3;2;1;1;1	Mannose-1-phosphate guanyltransferase alpha	GMPPA	;;	6	3	3	3	3	3	3	2	2	3	3	2	3	2	3	2	3	3	3	2	2	3	3	2	3	2	3	2	3	3	3	2	2	3	3	2	3	2	3	2	8.8	8.8
A0A087WUK2;O14979	A0A087WUK2;O14979	3;3	3;3	3;3	Heterogeneous nuclear ribonucleoprotein D-like	HNRNPDL	;	2	3	3	3	1	1	1	1	1	2	3	2	2	3	3	3	1	1	1	1	1	2	3	2	2	3	3	3	1	1	1	1	1	2	3	2	2	3	3	3	6.6	6.6
A0A087WUL2;P49720;A0A087WY10;A0A087WXQ8	A0A087WUL2;P49720;A0A087WY10;A0A087WXQ8	2;2;1;1	2;2;1;1	2;2;1;1	Proteasome subunit beta type-3	PSMB3	;;;	4	2	2	2	1	1	1	0	2	1	1	0	1	1	1	0	1	1	1	0	2	1	1	0	1	1	1	0	1	1	1	0	2	1	1	0	1	1	1	0	23.4	23.4
E7ETK0;A0A087WUS0;P62847	E7ETK0;A0A087WUS0;P62847	4;4;4	4;4;4	4;4;4	40S ribosomal protein S24	RPS24	;;	3	4	4	4	4	4	4	3	3	4	4	3	3	4	4	4	4	4	4	3	3	4	4	3	3	4	4	4	4	4	4	3	3	4	4	3	3	4	4	4	29.8	29.8
A0A087WUT6;O60841	A0A087WUT6;O60841	7;7	7;7	7;7	Eukaryotic translation initiation factor 5B	EIF5B	;	2	7	7	7	5	5	6	2	3	6	7	3	6	5	5	4	5	5	6	2	3	6	7	3	6	5	5	4	5	5	6	2	3	6	7	3	6	5	5	4	8.4	8.4
A0A087WUU7;Q96GX5	A0A087WUU7;Q96GX5	1;1	1;1	1;1	Serine/threonine-protein kinase greatwall	MASTL	;	2	1	1	1	1	1	1	0	1	1	1	1	1	1	1	0	1	1	1	0	1	1	1	1	1	1	1	0	1	1	1	0	1	1	1	1	1	1	1	0	3.3	3.3
A0A087X0G7;A0A087WUW6;A0A087X1B1;Q9Y6K9;C9JH59;C9J2V2;C9JN51;A0A087WV30;C9JCG6	A0A087X0G7;A0A087WUW6;A0A087X1B1;Q9Y6K9;C9JH59;C9J2V2;C9JN51	4;4;4;4;2;2;2;1;1	4;4;4;4;2;2;2;1;1	4;4;4;4;2;2;2;1;1	NF-kappa-B essential modulator	IKBKG	;;;;;;	9	4	4	4	0	4	2	1	2	3	4	1	3	4	4	3	0	4	2	1	2	3	4	1	3	4	4	3	0	4	2	1	2	3	4	1	3	4	4	3	12.2	12.2
A0A087WUZ3;Q8NHX4;A0A087X0M0;A4QPE4	A0A087WUZ3;Q8NHX4	74;74;22;5	74;74;22;5	68;68;16;0	Spermatogenesis-associated protein 3	SPTBN1;SPATA3	;	4	74	74	68	34	35	40	29	42	36	63	43	47	67	66	48	34	35	40	29	42	36	63	43	47	67	66	48	32	30	37	28	38	32	59	39	43	61	61	43	41.4	41.4
A0A0U1RR46;A0A0X1KG69;A0A087WUZ6;Q8NI35	A0A0U1RR46;A0A0X1KG69;A0A087WUZ6;Q8NI35	1;1;1;1	1;1;1;1	1;1;1;1	InaD-like protein	INADL	;;;	4	1	1	1	0	0	1	0	0	0	1	0	0	1	1	1	0	0	1	0	0	0	1	0	0	1	1	1	0	0	1	0	0	0	1	0	0	1	1	1	2.2	2.2
A0A087WV02;A0A087WVP9;B4DRP8;Q9Y2G7;Q8N141;Q9HCL3;Q8TAF7;P17039	A0A087WV02;A0A087WVP9;B4DRP8;Q9Y2G7;Q8N141;Q9HCL3;Q8TAF7;P17039	1;1;1;1;1;1;1;1	1;1;1;1;1;1;1;1	1;1;1;1;1;1;1;1	Zinc finger protein 30 homolog;Zinc finger protein 82 homolog;Zinc finger protein 14 homolog;Zinc finger protein 461;Zinc finger protein 30	ZNF461;ZFP30;ZFP82;ZFP14;ZNF30	;;;;;;;	8	1	1	1	1	1	1	1	1	0	1	0	1	0	1	0	1	1	1	1	1	0	1	0	1	0	1	0	1	1	1	1	1	0	1	0	1	0	1	0	8.5	8.5
A0A087WVC1;Q9BQ39	A0A087WVC1;Q9BQ39	4;4	2;2	2;2	ATP-dependent RNA helicase DDX50	DDX50	;	2	4	2	2	2	3	4	2	3	3	3	3	3	2	2	3	1	1	2	0	2	2	1	1	2	1	1	2	1	1	2	0	2	2	1	1	2	1	1	2	6.6	2.9
A0A0A0MS54;A0A087WVC4;P22694;B1APG2;B1APF8;B1APF9;B1APG3;P17612;B1APG1;B1APG0;Q15136;K7ERP6;B1APF7;P22612	A0A0A0MS54;A0A087WVC4;P22694;B1APG2;B1APF8;B1APF9;B1APG3;P17612;B1APG1;B1APG0;Q15136;K7ERP6	5;5;5;4;4;4;4;4;3;3;3;3;2;1	5;5;5;4;4;4;4;4;3;3;3;3;2;1	5;5;5;4;4;4;4;4;3;3;3;3;2;1	cAMP-dependent protein kinase catalytic subunit beta;cAMP-dependent protein kinase catalytic subunit alpha	PRKACB;PRKACA;KIN27	;;;;;;;;;;;	14	5	5	5	3	3	4	2	3	3	4	3	3	3	2	2	3	3	4	2	3	3	4	3	3	3	2	2	3	3	4	2	3	3	4	3	3	3	2	2	19	19
A0A087WVF5;A0A0A0MRC4;A0A0A0MSK4;Q86YR5	A0A087WVF5;A0A0A0MRC4;A0A0A0MSK4;Q86YR5	2;2;2;2	2;2;2;2	2;2;2;2	G-protein-signaling modulator 1	GPSM1	;;;	4	2	2	2	2	1	1	2	2	0	1	0	2	2	2	1	2	1	1	2	2	0	1	0	2	2	2	1	2	1	1	2	2	0	1	0	2	2	2	1	4.6	4.6
A0A087WVI0;E9PBL8;Q8WTW3	A0A087WVI0;E9PBL8;Q8WTW3	1;1;1	1;1;1	1;1;1	Conserved oligomeric Golgi complex subunit 1	COG1	;;	3	1	1	1	1	1	1	1	1	1	0	0	1	0	0	1	1	1	1	1	1	1	0	0	1	0	0	1	1	1	1	1	1	1	0	0	1	0	0	1	1.6	1.6
A0A087WVI8;Q8IUC6	A0A087WVI8;Q8IUC6	1;1	1;1	1;1	TIR domain-containing adapter molecule 1	TICAM1	;	2	1	1	1	0	0	0	0	0	0	1	0	0	1	0	1	0	0	0	0	0	0	1	0	0	1	0	1	0	0	0	0	0	0	1	0	0	1	0	1	1.8	1.8
A0A087WVQ6;Q00610;J3KS13;K7EJJ5;J3KSQ2;J3QL20;J3KRF5	A0A087WVQ6;Q00610	76;76;18;6;5;4;2	76;76;18;6;5;4;2	58;58;18;6;5;4;2	Clathrin heavy chain;Clathrin heavy chain 1	CLTC	;	7	76	76	58	51	50	54	44	52	59	66	55	65	73	65	61	51	50	54	44	52	59	66	55	65	73	65	61	38	35	38	31	37	44	50	39	48	55	49	44	56.1	56.1
A0A087WVZ6;H7C4X9;A0A087WV57;A0A087WYS3;Q9ULU4;Q5TH12	A0A087WVZ6;H7C4X9;A0A087WV57;A0A087WYS3;Q9ULU4	3;3;2;2;2;1	3;3;2;2;2;1	3;3;2;2;2;1	Protein kinase C-binding protein 1	ZMYND8	;;;;	6	3	3	3	1	1	1	1	1	1	3	2	2	2	2	2	1	1	1	1	1	1	3	2	2	2	2	2	1	1	1	1	1	1	3	2	2	2	2	2	3.1	3.1
A0A087WW00;C9J9H9;Q9Y2X8;P51668;D6RA11	A0A087WW00;C9J9H9;Q9Y2X8;P51668;D6RA11	2;2;2;2;1	1;1;1;1;0	1;1;1;1;0	Ubiquitin-conjugating enzyme E2 D4;Ubiquitin-conjugating enzyme E2 D1	UBE2D1;UBE2D4;UBE2D3	;;;;	5	2	1	1	1	2	2	2	1	2	2	1	2	1	2	2	0	1	1	1	0	1	1	0	1	0	1	1	0	1	1	1	0	1	1	0	1	0	1	1	26.6	10.1
A0A087WW06;Q96AY4;B0QYP5	A0A087WW06;Q96AY4;B0QYP5	2;2;1	2;2;1	2;2;1	Tetratricopeptide repeat protein 28	TTC28	;;	3	2	2	2	1	1	1	1	1	1	2	2	1	2	1	2	1	1	1	1	1	1	2	2	1	2	1	2	1	1	1	1	1	1	2	2	1	2	1	2	1.2	1.2
A0A087WW40;Q9Y371	A0A087WW40;Q9Y371	1;1	1;1	1;1	Endophilin-B1	SH3GLB1	;	2	1	1	1	1	0	1	0	1	1	1	0	0	1	1	1	1	0	1	0	1	1	1	0	0	1	1	1	1	0	1	0	1	1	1	0	0	1	1	1	3.8	3.8
H0Y8D1;A6XMV8;CON__P07477;A0A0J9YYC8;A0A087WW55;E7EQ64;A6XMV9;Q8NHM4;P07478;P07477	H0Y8D1;A6XMV8;CON__P07477;A0A0J9YYC8;A0A087WW55;E7EQ64;A6XMV9;Q8NHM4;P07478;P07477	1;1;1;1;1;1;1;1;1;1	1;1;1;1;1;1;1;1;1;1	1;1;1;1;1;1;1;1;1;1	Putative trypsin-6;Trypsin-2;Trypsin-1;Alpha-trypsin chain 1;Alpha-trypsin chain 2	PRSS1;PRSS3P2;PRSS2	;;;;;;;;;	10	1	1	1	1	1	1	1	1	1	1	1	1	1	1	1	1	1	1	1	1	1	1	1	1	1	1	1	1	1	1	1	1	1	1	1	1	1	1	1	14.1	14.1
H7C378;A0A087WW66;Q99460	H7C378;A0A087WW66;Q99460	1;1;1	1;1;1	1;1;1	26S proteasome non-ATPase regulatory subunit 1	PSMD1	;;	3	1	1	1	1	1	1	1	1	1	1	1	1	1	0	1	1	1	1	1	1	1	1	1	1	1	0	1	1	1	1	1	1	1	1	1	1	1	0	1	6.2	6.2
A0A087WW76;Q5T5U3;A0A1B0GV73;E7ESW5;F8W9U9;Q5JSD8;A0A1B0GTZ9	A0A087WW76;Q5T5U3;A0A1B0GV73	5;5;3;2;2;1;1	5;5;3;2;2;1;1	5;5;3;2;2;1;1	Rho GTPase-activating protein 21	ARHGAP21	;;	7	5	5	5	4	3	2	3	2	1	4	3	4	4	4	3	4	3	2	3	2	1	4	3	4	4	4	3	4	3	2	3	2	1	4	3	4	4	4	3	4	4
A0A087WW77;Q15334	A0A087WW77;Q15334	2;2	2;2	2;2	Lethal(2) giant larvae protein homolog 1	LLGL1	;	2	2	2	2	1	1	2	1	2	1	2	1	1	2	2	2	1	1	2	1	2	1	2	1	1	2	2	2	1	1	2	1	2	1	2	1	1	2	2	2	2.4	2.4
A0A087WW81;B1AKD8;Q5TZA2	A0A087WW81;B1AKD8;Q5TZA2	1;1;1	1;1;1	1;1;1	Rootletin	CROCC	;;	3	1	1	1	1	0	0	0	0	0	1	1	0	0	1	0	1	0	0	0	0	0	1	1	0	0	1	0	1	0	0	0	0	0	1	1	0	0	1	0	1.4	1.4
A0A087WWA3;Q4R9M9;O60333;A0A0U1RQL3	A0A087WWA3;Q4R9M9;O60333;A0A0U1RQL3	4;4;4;2	4;4;4;2	4;4;4;2	Kinesin-like protein;Kinesin-like protein KIF1B	KIF1B;KIF1Bbeta	;;;	4	4	4	4	0	1	0	0	0	1	3	3	2	2	2	2	0	1	0	0	0	1	3	3	2	2	2	2	0	1	0	0	0	1	3	3	2	2	2	2	2.2	2.2
A0A087WWE2;P24928	A0A087WWE2;P24928	18;18	18;18	18;18	DNA-directed RNA polymerase;DNA-directed RNA polymerase II subunit RPB1	POLR2A	;	2	18	18	18	7	7	12	5	7	11	16	12	12	16	11	11	7	7	12	5	7	11	16	12	12	16	11	11	7	7	12	5	7	11	16	12	12	16	11	11	12.2	12.2
F8W8R3;A0A087WWF6;P49005;C9IZD2;C9J8Z7;C9JLE1;C9JHC7;H7C1B3	F8W8R3;A0A087WWF6;P49005;C9IZD2;C9J8Z7;C9JLE1;C9JHC7	5;5;5;3;3;3;3;1	5;5;5;3;3;3;3;1	5;5;5;3;3;3;3;1	DNA polymerase delta subunit 2	POLD2	;;;;;;	8	5	5	5	5	4	4	0	4	4	3	4	4	3	5	5	5	4	4	0	4	4	3	4	4	3	5	5	5	4	4	0	4	4	3	4	4	3	5	5	14.9	14.9
E9PJ21;A0A087WWI4;K7EQK2;A0A087X054;Q9Y4L1;J3KTF1;Q9BST8;J3QQH7;J3QLE9;J3QL06	E9PJ21;A0A087WWI4;K7EQK2;A0A087X054;Q9Y4L1	6;6;6;6;6;2;1;1;1;1	6;6;6;6;6;2;1;1;1;1	6;6;6;6;6;2;1;1;1;1	Hypoxia up-regulated protein 1	HYOU1	;;;;	10	6	6	6	6	5	4	3	4	6	2	6	5	5	4	3	6	5	4	3	4	6	2	6	5	5	4	3	6	5	4	3	4	6	2	6	5	5	4	3	13.1	13.1
A0A087WWI6;P61962	A0A087WWI6;P61962	2;2	2;2	2;2	DDB1- and CUL4-associated factor 7	DCAF7	;	2	2	2	2	1	2	2	1	1	1	1	1	2	1	1	2	1	2	2	1	1	1	1	1	2	1	1	2	1	2	2	1	1	1	1	1	2	1	1	2	10.7	10.7
A0A087WWJ1;Q8NFR9;H0YFV5;H0YE53;U3KQ72;C9JH55;C9J8Y8;C9J7Y7;F8WAX8;I3L2H6	A0A087WWJ1	19;5;2;2;1;1;1;1;1;1	19;5;2;2;1;1;1;1;1;1	0;0;0;0;0;0;0;0;0;0		MSH6		10	19	19	0	12	15	16	11	11	13	13	11	14	14	14	15	12	15	16	11	11	13	13	11	14	14	14	15	0	0	0	0	0	0	0	0	0	0	0	0	11.5	11.5
E7EPW5;E9PCV1;B7Z4U3;E7ENZ9;C9JU30;E7EPD9;H7BXS2;E9PIQ3;A0A087WWJ3;Q9NRC1	E7EPW5;E9PCV1;B7Z4U3;E7ENZ9;C9JU30;E7EPD9;H7BXS2;E9PIQ3;A0A087WWJ3;Q9NRC1	1;1;1;1;1;1;1;1;1;1	1;1;1;1;1;1;1;1;1;1	1;1;1;1;1;1;1;1;1;1	Suppressor of tumorigenicity 7 protein	ST7;BRD2;KRTAP5-4	;;;;;;;;;	10	1	1	1	1	1	1	1	1	1	0	0	1	1	1	1	1	1	1	1	1	1	0	0	1	1	1	1	1	1	1	1	1	1	0	0	1	1	1	1	3.1	3.1
A0A087WWP4;Q96T37	A0A087WWP4;Q96T37	10;10	10;10	10;10	Putative RNA-binding protein 15	RBM15	;	2	10	10	10	5	5	4	3	5	8	4	5	7	6	6	4	5	5	4	3	5	8	4	5	7	6	6	4	5	5	4	3	5	8	4	5	7	6	6	4	14	14
A0A087WWP5;Q12962	A0A087WWP5;Q12962	1;1	1;1	1;1	Transcription initiation factor TFIID subunit 10	TAF10	;	2	1	1	1	1	1	1	1	1	1	1	1	1	1	1	1	1	1	1	1	1	1	1	1	1	1	1	1	1	1	1	1	1	1	1	1	1	1	1	1	12.2	12.2
A0A087WX41;P53675	A0A087WX41;P53675	19;19	1;1	1;1	Clathrin heavy chain 2	CLTCL1	;	2	19	1	1	13	15	16	13	15	15	17	16	18	19	16	18	0	0	0	0	0	0	1	0	1	1	0	1	0	0	0	0	0	0	1	0	1	1	0	1	13.3	1
A0A087WX60;Q86TC9	A0A087WX60;Q86TC9	4;4	4;4	4;4	Myopalladin	MYPN	;	2	4	4	4	1	2	1	1	1	2	4	2	2	4	2	3	1	2	1	1	1	2	4	2	2	4	2	3	1	2	1	1	1	2	4	2	2	4	2	3	4.4	4.4
A0A087WXD9;Q3V6T2	A0A087WXD9;Q3V6T2	1;1	1;1	1;1	Girdin	CCDC88A	;	2	1	1	1	0	0	0	0	0	1	1	0	1	1	1	0	0	0	0	0	0	1	1	0	1	1	1	0	0	0	0	0	0	1	1	0	1	1	1	0	1.8	1.8
A0A087WXM6;J3QQT2;J3KRX5;A0A0A6YYL6;P18621;J3KRB3;A0A087WWH0;J3QS96;J3QLC8;A0A0A0MRF8;A0A087WY81;J3KSJ0	A0A087WXM6;J3QQT2;J3KRX5;A0A0A6YYL6;P18621;J3KRB3;A0A087WWH0;J3QS96;J3QLC8;A0A0A0MRF8;A0A087WY81	6;6;6;6;6;5;5;5;5;5;3;1	6;6;6;6;6;5;5;5;5;5;3;1	6;6;6;6;6;5;5;5;5;5;3;1	60S ribosomal protein L17	RPL17;RPL17-C18orf32	;;;;;;;;;;	12	6	6	6	6	6	6	4	5	6	6	5	4	5	3	5	6	6	6	4	5	6	6	5	4	5	3	5	6	6	6	4	5	6	6	5	4	5	3	5	39.6	39.6
A0A087WY00;G3V394;F8WE88;F8W6H6;Q9Y4I1;Q9NQX4;Q9ULV0;Q9UES5;O95317;H0YMK3;H0YM93;E7ERV5	A0A087WY00;G3V394;F8WE88;F8W6H6;Q9Y4I1;Q9NQX4;Q9ULV0	3;3;3;3;3;2;2;1;1;1;1;1	3;3;3;3;3;2;2;1;1;1;1;1	3;3;3;3;3;2;2;1;1;1;1;1	Unconventional myosin-Va;Unconventional myosin-Vc;Unconventional myosin-Vb	MYO5A;MYO5C;MYO5B	;;;;;;	12	3	3	3	1	1	2	2	2	2	2	1	1	1	2	0	1	1	2	2	2	2	2	1	1	1	2	0	1	1	2	2	2	2	2	1	1	1	2	0	1.8	1.8
A0A087WY71;E9PFW3;Q96CW1;C9JJ47;C9JTK4;C9JGT8;C9JJD3;C9JPV8;H7C4C3	A0A087WY71;E9PFW3;Q96CW1;C9JJ47	13;13;13;7;5;5;4;4;3	13;13;13;7;5;5;4;4;3	13;13;13;7;5;5;4;4;3	AP-2 complex subunit mu	AP2M1	;;;	9	13	13	13	8	9	12	5	8	11	10	8	12	12	12	9	8	9	12	5	8	11	10	8	12	12	12	9	8	9	12	5	8	11	10	8	12	12	12	9	36.9	36.9
D6RFM0;D6RAH7;H9KV45;A0A0A0MQU3;A0A087WY85;P62837;P61077;D6RAW0	D6RFM0;D6RAH7;H9KV45;A0A0A0MQU3;A0A087WY85;P62837;P61077;D6RAW0	3;3;3;3;3;3;3;2	3;3;3;3;3;3;3;2	2;2;2;2;2;2;2;1	Ubiquitin-conjugating enzyme E2 D2;Ubiquitin-conjugating enzyme E2 D3	UBE2D2;UBE2D3	;;;;;;;	8	3	3	2	2	2	2	2	2	2	2	2	2	2	2	3	2	2	2	2	2	2	2	2	2	2	2	3	1	1	1	1	1	1	1	1	1	1	1	2	54.1	54.1
A0A087WYD6;X5CMH5;A0A0G2JLV0;Q03519;A0A140T9S0;E7ENX8;Q96IZ2	A0A087WYD6;X5CMH5;A0A0G2JLV0;Q03519;A0A140T9S0;E7ENX8	6;6;6;6;4;4;1	6;6;6;6;4;4;1	5;5;5;5;4;4;0	Antigen peptide transporter 2	TAP2	;;;;;	7	6	6	5	4	6	6	3	5	4	5	3	4	3	3	3	4	6	6	3	5	4	5	3	4	3	3	3	3	5	5	2	4	3	4	2	3	3	3	3	9.7	9.7
A0A087WYJ5;F5GYQ7;F5H4Q0;F5GXQ8;E7ENN3;A0A0C4DG40;Q8NF91	A0A087WYJ5;F5GYQ7;F5H4Q0;F5GXQ8;E7ENN3;A0A0C4DG40;Q8NF91	1;1;1;1;1;1;1	1;1;1;1;1;1;1	1;1;1;1;1;1;1	Nesprin-1	SYNE1	;;;;;;	7	1	1	1	1	1	1	1	1	1	1	1	1	1	1	1	1	1	1	1	1	1	1	1	1	1	1	1	1	1	1	1	1	1	1	1	1	1	1	1	2.5	2.5
A0A087WYN9;Q7Z478	A0A087WYN9;Q7Z478	1;1	1;1	1;1	ATP-dependent RNA helicase DHX29	DHX29	;	2	1	1	1	1	0	0	1	0	1	1	1	1	1	1	1	1	0	0	1	0	1	1	1	1	1	1	1	1	0	0	1	0	1	1	1	1	1	1	1	0.9	0.9
A0A087WYS1;E7EUC7;Q16851;C9JWG0;C9JVG3;C9JQU9;C9JNZ1;F2Z3H1;C9JTZ5;C9JUW1	A0A087WYS1;E7EUC7;Q16851	6;6;6;2;2;2;2;1;1;1	6;6;6;2;2;2;2;1;1;1	6;6;6;2;2;2;2;1;1;1	UTP--glucose-1-phosphate uridylyltransferase	UGP2	;;	10	6	6	6	2	1	3	2	2	5	6	3	5	5	3	2	2	1	3	2	2	5	6	3	5	5	3	2	2	1	3	2	2	5	6	3	5	5	3	2	17.3	17.3
A0A087WYT3;Q15185;B4DDC6	A0A087WYT3;Q15185;B4DDC6	4;4;2	4;4;2	4;4;2	Prostaglandin E synthase 3	PTGES3	;;	3	4	4	4	3	3	3	3	2	3	4	3	2	3	3	2	3	3	3	3	2	3	4	3	2	3	3	2	3	3	3	3	2	3	4	3	2	3	3	2	31.7	31.7
A0A087WYV3;A0A087WXU5;A0A0D9SEW3;A0A087WXF8;Q9NP64	A0A087WYV3	6;2;2;2;2	2;2;2;2;2	2;2;2;2;2		ZCCHC17		5	6	2	2	5	6	5	2	5	6	6	6	5	6	4	5	2	2	1	1	2	2	2	2	1	2	1	1	2	2	1	1	2	2	2	2	1	2	1	1	21.8	5.6
A0A087WZT0;M0QZ22;Q5PRF9;M0QY61;M0R0X3	A0A087WZT0;M0QZ22;Q5PRF9;M0QY61;M0R0X3	3;3;3;2;2	3;3;3;2;2	3;3;3;2;2	Protein Smaug homolog 2	SAMD4B	;;;;	5	3	3	3	2	2	2	1	2	2	0	1	3	2	2	0	2	2	2	1	2	2	0	1	3	2	2	0	2	2	2	1	2	2	0	1	3	2	2	0	5.7	5.7
A0A087WZT3;Q9H3K6;H3BV85;H3BTW0;A0A0B4J295;H3BVE0	A0A087WZT3;Q9H3K6;H3BV85;H3BTW0;A0A0B4J295;H3BVE0	2;2;1;1;1;1	2;2;1;1;1;1	2;2;1;1;1;1	BolA-like protein 2	BOLA2;BOLA2B	;;;;;	6	2	2	2	1	2	2	1	1	2	2	1	1	2	1	2	1	2	2	1	1	2	2	1	1	2	1	2	1	2	2	1	1	2	2	1	1	2	1	2	23	23
A0A087WZX0;Q86UU0	A0A087WZX0;Q86UU0	3;3	3;3	3;3	B-cell CLL/lymphoma 9-like protein	BCL9L	;	2	3	3	3	2	2	3	2	2	2	2	3	2	3	3	2	2	2	3	2	2	2	2	3	2	3	3	2	2	2	3	2	2	2	2	3	2	3	3	2	2.3	2.3
A0A087X020;Q9Y3A5;F8WE72	A0A087X020;Q9Y3A5	7;7;3	7;7;3	7;7;3	Ribosome maturation protein SBDS	SBDS	;	3	7	7	7	6	6	6	5	4	6	6	5	4	5	6	5	6	6	6	5	4	6	6	5	4	5	6	5	6	6	6	5	4	6	6	5	4	5	6	5	31.6	31.6
A0A087X028;A0A0A0MRN5;Q9NZT2	A0A087X028;A0A0A0MRN5;Q9NZT2	2;2;2	2;2;2	2;2;2	Opioid growth factor receptor	OGFR	;;	3	2	2	2	1	1	1	0	1	2	2	1	2	2	2	2	1	1	1	0	1	2	2	1	2	2	2	2	1	1	1	0	1	2	2	1	2	2	2	2	6.4	6.4
A0A087X0E3;A0A0A0MS59;A0A0C4DFX4;Q6ZRS2	A0A087X0E3;A0A0A0MS59;A0A0C4DFX4;Q6ZRS2	2;2;2;2	2;2;2;2	2;2;2;2	Helicase SRCAP	SRCAP	;;;	4	2	2	2	2	2	2	2	2	2	2	2	2	2	2	2	2	2	2	2	2	2	2	2	2	2	2	2	2	2	2	2	2	2	2	2	2	2	2	2	1.4	1.4
A0A087X0H9;Q5T8P6;E2PSN0;U3KPZ7;Q9P2N5	A0A087X0H9;Q5T8P6;E2PSN0;U3KPZ7;Q9P2N5	2;2;1;1;1	2;2;1;1;1	2;2;1;1;1	RNA-binding protein 26;RNA-binding protein 27	RBM26;RBM27	;;;;	5	2	2	2	0	0	1	0	1	1	2	2	2	1	1	2	0	0	1	0	1	1	2	2	2	1	1	2	0	0	1	0	1	1	2	2	2	1	1	2	2.4	2.4
A0A087X0K9;Q6NVH2;Q6P4D7;Q07157;H0Y3R8;G3V2G5;H0YLT6	A0A087X0K9;Q6NVH2;Q6P4D7;Q07157	29;29;28;28;5;4;1	29;29;28;28;5;4;1	29;29;28;28;5;4;1	Tight junction protein ZO-1	TJP1;SH3TC1;TM6SF1	;;;	7	29	29	29	7	10	9	8	9	9	22	20	22	27	24	25	7	10	9	8	9	9	22	20	22	27	24	25	7	10	9	8	9	9	22	20	22	27	24	25	21.8	21.8
A0A087X0Q9;Q9BVL4	A0A087X0Q9;Q9BVL4	1;1	1;1	1;1	Selenoprotein O	SELO	;	2	1	1	1	1	0	1	1	1	0	1	0	1	1	1	1	1	0	1	1	1	0	1	0	1	1	1	1	1	0	1	1	1	0	1	0	1	1	1	1	3	3
A0A087X163;Q9NP72;Q5W0J0;H0Y6T8	A0A087X163;Q9NP72;Q5W0J0;H0Y6T8	3;3;2;2	3;3;2;2	3;3;2;2	Ras-related protein Rab-18	RAB18	;;;	4	3	3	3	1	0	1	1	2	1	1	2	1	2	1	3	1	0	1	1	2	1	1	2	1	2	1	3	1	0	1	1	2	1	1	2	1	2	1	3	23.6	23.6
E5RJ48;A0A087X1K9;E5RGR0;O75608	E5RJ48;A0A087X1K9;E5RGR0;O75608	1;1;1;1	1;1;1;1	1;1;1;1	Acyl-protein thioesterase 1	LYPLA1	;;;	4	1	1	1	0	1	1	0	1	1	1	1	1	1	1	0	0	1	1	0	1	1	1	1	1	1	1	0	0	1	1	0	1	1	1	1	1	1	1	0	15.6	15.6
A0A087X1S3	A0A087X1S3	5	1	1		HUWE1		1	5	1	1	5	4	5	3	4	3	4	3	5	5	5	4	1	0	1	0	1	1	0	0	1	1	1	1	1	0	1	0	1	1	0	0	1	1	1	1	24.3	3.9
E9PPR1;E9PL12;E9PQ49;E9PK01;E9PI39;A0A087X1X7;E9PRY8;P29692;E9PMW7;E9PIZ1;H0YCK7;E9PL71;E9PN91;E9PK06;E9PK72;E9PQZ1;E9PKK3	E9PPR1;E9PL12;E9PQ49;E9PK01;E9PI39;A0A087X1X7;E9PRY8;P29692;E9PMW7;E9PIZ1;H0YCK7;E9PL71;E9PN91;E9PK06	6;6;6;6;6;6;6;6;5;5;5;4;3;3;2;2;1	6;6;6;6;6;6;6;6;5;5;5;4;3;3;2;2;1	6;6;6;6;6;6;6;6;5;5;5;4;3;3;2;2;1	Elongation factor 1-delta	EEF1D	;;;;;;;;;;;;;	17	6	6	6	4	3	3	4	2	4	6	5	4	6	5	2	4	3	3	4	2	4	6	5	4	6	5	2	4	3	3	4	2	4	6	5	4	6	5	2	51.2	51.2
H0YM70;A0A087X1Z3;Q9UL46;H0YKU2	H0YM70;A0A087X1Z3;Q9UL46	3;3;3;1	3;3;3;1	3;3;3;1	Proteasome activator complex subunit 2	PSME2	;;	4	3	3	3	2	1	2	2	2	2	3	2	2	2	3	3	2	1	2	2	2	2	3	2	2	2	3	3	2	1	2	2	2	2	3	2	2	2	3	3	17.1	17.1
A0A087X256;Q2M389;F8VYH7	A0A087X256;Q2M389;F8VYH7	4;4;2	4;4;2	4;4;2	WASH complex subunit 7	KIAA1033	;;	3	4	4	4	3	2	3	3	3	4	4	2	4	4	1	2	3	2	3	3	3	4	4	2	4	4	1	2	3	2	3	3	3	4	4	2	4	4	1	2	3.7	3.7
A0A087X295;Q9NNW5;E9PDU5;Q6PKC6;E9PBK6;V9GYU1;C9K020	A0A087X295;Q9NNW5;E9PDU5	7;7;6;2;2;1;1	7;7;6;2;2;1;1	7;7;6;2;2;1;1	WD repeat-containing protein 6	WDR6	;;	7	7	7	7	2	1	3	0	2	3	5	1	3	5	4	5	2	1	3	0	2	3	5	1	3	5	4	5	2	1	3	0	2	3	5	1	3	5	4	5	5	5
A0A087X2H1;Q9ULT8;H0YJP0;H0YJD4;G3V4V5;A0A087WVU6	A0A087X2H1;Q9ULT8;H0YJP0	9;9;7;4;3;1	9;9;7;4;3;1	9;9;7;4;3;1	E3 ubiquitin-protein ligase HECTD1	HECTD1	;;	6	9	9	9	5	5	6	5	7	6	8	6	8	9	8	6	5	5	6	5	7	6	8	6	8	9	8	6	5	5	6	5	7	6	8	6	8	9	8	6	4.1	4.1
A0A087X2I1;P62333;H0YJC0;H0YJS8;H0YJE9;H0YJT1	A0A087X2I1;P62333;H0YJC0	7;7;4;2;1;1	7;7;4;2;1;1	7;7;4;2;1;1	26S protease regulatory subunit 10B	PSMC6	;;	6	7	7	7	5	5	4	4	4	6	6	5	5	6	6	4	5	5	4	4	4	6	6	5	5	6	6	4	5	5	4	4	4	6	6	5	5	6	6	4	21.8	21.8
Q6ZSL5;D3DX19;A0A088AWN3;A0A0A0MSY4;Q9BZ29;A0A0D9SFH5	Q6ZSL5;D3DX19;A0A088AWN3;A0A0A0MSY4;Q9BZ29;A0A0D9SFH5	2;2;2;2;2;1	2;2;2;2;2;1	2;2;2;2;2;1	Claudin;Dedicator of cytokinesis protein 9	CLDN5;DOCK9	;;;;;	6	2	2	2	0	1	1	1	1	1	2	1	1	2	1	1	0	1	1	1	1	1	2	1	1	2	1	1	0	1	1	1	1	1	2	1	1	2	1	1	1.7	1.7
A0A096LNH6;Q14185	A0A096LNH6;Q14185	3;3	3;3	3;3	Dedicator of cytokinesis protein 1	DOCK1	;	2	3	3	3	0	0	0	0	2	2	1	0	0	1	3	0	0	0	0	0	2	2	1	0	0	1	3	0	0	0	0	0	2	2	1	0	0	1	3	0	1.7	1.7
A0A096LNZ9;A0A096LPJ4;P05161	A0A096LNZ9;A0A096LPJ4;P05161	3;3;3	3;3;3	3;3;3	Ubiquitin-like protein ISG15	ISG15	;;	3	3	3	3	3	1	2	2	2	2	3	2	2	3	3	3	3	1	2	2	2	2	3	2	2	3	3	3	3	1	2	2	2	2	3	2	2	3	3	3	21.7	21.7
C9JFE4;A0A096LP07;A0A096LPJ3;A8K070;Q13098	C9JFE4;A0A096LP07;A0A096LPJ3;A8K070;Q13098	2;2;2;2;2	2;2;2;2;2	2;2;2;2;2	COP9 signalosome complex subunit 1	GPS1	;;;;	5	2	2	2	0	0	0	1	1	1	2	2	2	2	2	2	0	0	0	1	1	1	2	2	2	2	2	2	0	0	0	1	1	1	2	2	2	2	2	2	4.5	4.5
A0A096LP25;Q6ZSR9;A0A096LNZ0	A0A096LP25;Q6ZSR9;A0A096LNZ0	3;3;2	3;3;2	3;3;2	Uncharacterized protein FLJ45252	AAK1	;;	3	3	3	3	3	1	2	2	1	1	2	2	2	2	2	2	3	1	2	2	1	1	2	2	2	2	2	2	3	1	2	2	1	1	2	2	2	2	2	2	9.4	9.4
A0A0A0MQS1;Q53H96;B5MD87;F8WEI0	A0A0A0MQS1;Q53H96;B5MD87	7;7;4;1	7;7;4;1	7;7;4;1	Pyrroline-5-carboxylate reductase;Pyrroline-5-carboxylate reductase 3	PYCRL	;;	4	7	7	7	5	4	5	3	4	5	6	4	4	6	5	3	5	4	5	3	4	5	6	4	4	6	5	3	5	4	5	3	4	5	6	4	4	6	5	3	33.6	33.6
U3KQC1;A0A0A0MQU0;Q9BV38;K7EIR0;K7EML4	U3KQC1;A0A0A0MQU0;Q9BV38;K7EIR0	3;3;3;2;1	3;3;3;2;1	3;3;3;2;1	WD repeat-containing protein 18	WDR18	;;;	5	3	3	3	2	2	2	0	0	3	0	1	0	2	0	1	2	2	2	0	0	3	0	1	0	2	0	1	2	2	2	0	0	3	0	1	0	2	0	1	7.6	7.6
A0A0A0MQX1;Q9HD67;D6RGD1;E9PEW5	A0A0A0MQX1;Q9HD67;D6RGD1	8;8;5;3	8;8;5;3	8;8;5;3	Unconventional myosin-X	MYO10	;;	4	8	8	8	3	5	4	5	5	3	7	4	6	7	7	7	3	5	4	5	5	3	7	4	6	7	7	7	3	5	4	5	5	3	7	4	6	7	7	7	4.8	4.8
C9JP00;A0A0A0MQX8;Q9NR56;H7C4T5;Q86VM6;C9J4T8;C9JCX1;H7C4Y1;B1AKI6;A2RRQ4;Q9NUK0;Q5VZF2	C9JP00;A0A0A0MQX8;Q9NR56;H7C4T5;Q86VM6	4;4;4;3;3;1;1;1;1;1;1;1	4;4;4;3;3;1;1;1;1;1;1;1	4;4;4;3;3;1;1;1;1;1;1;1	Muscleblind-like protein 1	MBNL1	;;;;	12	4	4	4	3	1	3	3	3	4	1	2	2	3	4	3	3	1	3	3	3	4	1	2	2	3	4	3	3	1	3	3	3	4	1	2	2	3	4	3	13.5	13.5
A0A0A0MQZ2;B7ZCA0;Q96PV0;A0A140T8W4	A0A0A0MQZ2;B7ZCA0;Q96PV0;A0A140T8W4	2;2;2;1	2;2;2;1	2;2;2;1	Ras/Rap GTPase-activating protein SynGAP	SYNGAP1	;;;	4	2	2	2	0	1	1	0	1	2	2	1	1	2	2	2	0	1	1	0	1	2	2	1	1	2	2	2	0	1	1	0	1	2	2	1	1	2	2	2	1.6	1.6
Q5T093;Q5T092;A0A0A0MR06;Q5T091;O15258	Q5T093;Q5T092;A0A0A0MR06;Q5T091;O15258	1;1;1;1;1	1;1;1;1;1	1;1;1;1;1	Protein RER1	RER1	;;;;	5	1	1	1	1	1	1	1	1	1	1	1	0	1	1	1	1	1	1	1	1	1	1	1	0	1	1	1	1	1	1	1	1	1	1	1	0	1	1	1	9.4	9.4
A0A0A0MR09;P43378	A0A0A0MR09;P43378	1;1	1;1	1;1	Protein-tyrosine-phosphatase;Tyrosine-protein phosphatase non-receptor type 9	PTPN9	;	2	1	1	1	0	0	0	0	0	0	1	1	1	0	1	1	0	0	0	0	0	0	1	1	1	0	1	1	0	0	0	0	0	0	1	1	1	0	1	1	2.2	2.2
A0A0A0MR51;F5H3P6;F5H3U5;H7C2V0;H0YB97	A0A0A0MR51;F5H3P6;F5H3U5	8;5;5;3;2	1;1;1;0;0	1;1;1;0;0		FADS1	;;	5	8	1	1	7	7	7	4	3	7	6	3	4	4	4	3	1	1	1	1	1	1	0	0	0	0	0	0	1	1	1	1	1	1	0	0	0	0	0	0	20.6	2.6
A0A0C4DG68;A0A0A0MR59;Q8TB72	A0A0C4DG68;A0A0A0MR59;Q8TB72	5;5;5	1;1;1	1;1;1	Pumilio homolog 2	PUM2	;;	3	5	1	1	3	3	5	5	5	4	4	4	4	5	5	4	0	0	1	1	1	0	1	0	1	1	1	1	0	0	1	1	1	0	1	0	1	1	1	1	7	1.9
A0A0A0MRA5;B7Z4B8;Q9BUJ2;M0R3F1;M0QYZ0;M0R0K8;M0QYI8;M0R203;M0QYM5;M0QZV6	A0A0A0MRA5;B7Z4B8;Q9BUJ2;M0R3F1	15;15;15;13;7;3;3;2;2;2	15;15;15;13;7;3;3;2;2;2	15;15;15;13;7;3;3;2;2;2	Heterogeneous nuclear ribonucleoprotein U-like protein 1	HNRNPUL1	;;;	10	15	15	15	8	5	7	6	3	11	14	12	13	13	10	10	8	5	7	6	3	11	14	12	13	13	10	10	8	5	7	6	3	11	14	12	13	13	10	10	23.9	23.9
A0A0A0MRB5;Q8WXG6;C9J6B0;A0A0U1RR25;F8W8U2	A0A0A0MRB5;Q8WXG6;C9J6B0;A0A0U1RR25;F8W8U2	2;2;1;1;1	2;2;1;1;1	2;2;1;1;1	MAP kinase-activating death domain protein	MADD	;;;;	5	2	2	2	0	0	1	0	2	2	1	1	2	1	1	0	0	0	1	0	2	2	1	1	2	1	1	0	0	0	1	0	2	2	1	1	2	1	1	0	1.6	1.6
A0A0A0MRF6;Q99996;A0A0A0MRE9;H7BYL6;A0A087WX84;H0Y6Q0;H7BZV6	A0A0A0MRF6;Q99996;A0A0A0MRE9;H7BYL6	19;19;16;10;8;2;1	19;19;16;10;8;2;1	18;18;15;10;7;2;0	A-kinase anchor protein 9	AKAP9	;;;	7	19	19	18	6	9	5	3	5	2	17	12	16	15	9	7	6	9	5	3	5	2	17	12	16	15	9	7	6	9	5	3	5	1	16	12	15	14	9	6	6.1	6.1
A0A0A0MRI2;Q9UNH7	A0A0A0MRI2;Q9UNH7	1;1	1;1	1;1	Sorting nexin-6;Sorting nexin-6, N-terminally processed	SNX6	;	2	1	1	1	1	1	1	1	1	1	1	1	1	1	0	1	1	1	1	1	1	1	1	1	1	1	0	1	1	1	1	1	1	1	1	1	1	1	0	1	2.6	2.6
A0A0A0MRJ0;H0Y6V3;H0Y7V8;A0A0A0MRJ1;H0Y5V1;H0Y6R0;Q6ZMI3;Q5VT25	A0A0A0MRJ0;H0Y6V3;H0Y7V8;A0A0A0MRJ1;H0Y5V1;H0Y6R0;Q6ZMI3;Q5VT25	2;1;1;1;1;1;1;1	2;1;1;1;1;1;1;1	2;1;1;1;1;1;1;1	Non-specific serine/threonine protein kinase;Gliomedin;Serine/threonine-protein kinase MRCK alpha	CDC42BPA;GLDN	;;;;;;;	8	2	2	2	1	1	1	0	0	1	2	0	2	2	2	2	1	1	1	0	0	1	2	0	2	2	2	2	1	1	1	0	0	1	2	0	2	2	2	2	1.1	1.1
A0A0A0MRJ6;H7BY58;P22061;F6S8N6;C9J0F2;F8WDT3;F8WAV5;F8WAX2;H7C4X2	A0A0A0MRJ6;H7BY58;P22061;F6S8N6	4;4;4;3;1;1;1;1;1	4;4;4;3;1;1;1;1;1	4;4;4;3;1;1;1;1;1	Protein-L-isoaspartate O-methyltransferase;Protein-L-isoaspartate(D-aspartate) O-methyltransferase	PCMT1	;;;	9	4	4	4	3	3	3	2	3	3	2	2	2	4	2	3	3	3	3	2	3	3	2	2	2	4	2	3	3	3	3	2	3	3	2	2	2	4	2	3	17.9	17.9
A0A0A0MRM8;A0A0D9SGC1;E7EW20;Q9UM54;Q5JVM0	A0A0A0MRM8;A0A0D9SGC1;E7EW20;Q9UM54	5;5;5;5;1	5;5;5;5;1	5;5;5;5;1	Unconventional myosin-VI	MYO6	;;;	5	5	5	5	2	2	3	1	2	3	4	4	3	4	4	4	2	2	3	1	2	3	4	4	3	4	4	4	2	2	3	1	2	3	4	4	3	4	4	4	4.9	4.9
A0A0A0MRM9;Q14978;S4R402;S4R341;S4R349	A0A0A0MRM9;Q14978	4;4;1;1;1	4;4;1;1;1	4;4;1;1;1	Nucleolar and coiled-body phosphoprotein 1	NOLC1	;	5	4	4	4	3	2	2	2	3	4	3	4	4	4	4	4	3	2	2	2	3	4	3	4	4	4	4	4	3	2	2	2	3	4	3	4	4	4	4	4	6.9	6.9
A0A0A0MRP0;Q8IWC1	A0A0A0MRP0;Q8IWC1	2;2	2;2	2;2	MAP7 domain-containing protein 3	MAP7D3	;	2	2	2	2	1	1	0	0	1	1	1	2	2	2	1	2	1	1	0	0	1	1	1	2	2	2	1	2	1	1	0	0	1	1	1	2	2	2	1	2	3.4	3.4
B6VEX4;A0A0A0MRT6;Q8IZP0;E9PEZ7;E7EW77;A0A0C4DG21;F8WAL6;B7Z836;E7EP65;Q9NYB9;H0Y6B5	B6VEX4;A0A0A0MRT6;Q8IZP0	6;6;6;2;2;2;2;2;2;2;1	6;6;6;2;2;2;2;2;2;2;1	6;6;6;2;2;2;2;2;2;2;1	Abl interactor 1	ABI1	;;	11	6	6	6	3	2	2	2	2	3	6	3	5	5	5	4	3	2	2	2	2	3	6	3	5	5	5	4	3	2	2	2	2	3	6	3	5	5	5	4	15	15
A0A0A0MRV0;Q9P2E9;F8W7S5;A0A087WVV2;A0A087WU26	A0A0A0MRV0;Q9P2E9;F8W7S5;A0A087WVV2	9;9;8;8;3	9;9;8;8;3	9;9;8;8;3	Ribosome-binding protein 1	RRBP1	;;;	5	9	9	9	4	5	7	3	6	4	7	6	6	8	7	5	4	5	7	3	6	4	7	6	6	8	7	5	4	5	7	3	6	4	7	6	6	8	7	5	7.1	7.1
A0A0A0MRY1;C9JMN1;Q96SB8	A0A0A0MRY1;C9JMN1;Q96SB8	1;1;1	1;1;1	1;1;1	Structural maintenance of chromosomes protein 6	SMC6	;;	3	1	1	1	0	0	0	1	1	0	1	0	0	1	1	0	0	0	0	1	1	0	1	0	0	1	1	0	0	0	0	1	1	0	1	0	0	1	1	0	3.1	3.1
A0A0A0MRY2;B0QZE2;B7Z2J6;E7ENI9;J3QKD2;Q15326	A0A0A0MRY2;B0QZE2;B7Z2J6;E7ENI9;J3QKD2;Q15326	1;1;1;1;1;1	1;1;1;1;1;1	1;1;1;1;1;1	Zinc finger MYND domain-containing protein 11	ZMYND11	;;;;;	6	1	1	1	0	0	0	0	0	1	1	1	0	1	1	1	0	0	0	0	0	1	1	1	0	1	1	1	0	0	0	0	0	1	1	1	0	1	1	1	3.5	3.5
E7EMV7;A0A0A0MRZ4;Q15025;H0YC17;E7EW15	E7EMV7;A0A0A0MRZ4;Q15025;H0YC17	3;3;3;2;1	3;3;3;2;1	3;3;3;2;1	TNFAIP3-interacting protein 1	TNIP1	;;;	5	3	3	3	1	3	3	1	2	2	2	1	2	1	3	1	1	3	3	1	2	2	2	1	2	1	3	1	1	3	3	1	2	2	2	1	2	1	3	1	7.3	7.3
A0A0A0MS41;A0A1P0AYU5;Q9BWM7;S4R3N9	A0A0A0MS41;A0A1P0AYU5;Q9BWM7;S4R3N9	5;5;5;3	5;5;5;3	5;5;5;3	Sideroflexin;Sideroflexin-3	SFXN3	;;;	4	5	5	5	4	3	3	4	4	3	3	3	3	4	3	3	4	3	3	4	4	3	3	3	3	4	3	3	4	3	3	4	4	3	3	3	3	4	3	3	18.7	18.7
A0A0A0MS97;F8W7A7;Q5BJE1	A0A0A0MS97;F8W7A7;Q5BJE1	1;1;1	1;1;1	1;1;1	Coiled-coil domain-containing protein 178	CCDC178	;;	3	1	1	1	1	1	1	0	0	0	1	0	1	1	1	0	1	1	1	0	0	0	1	0	1	1	1	0	1	1	1	0	0	0	1	0	1	1	1	0	3.8	3.8
A0A0A0MSA7;A0A0U1RQK7;O43432	A0A0A0MSA7;A0A0U1RQK7;O43432	4;4;4	2;2;2	2;2;2	Eukaryotic translation initiation factor 4 gamma 3	EIF4G3	;;	3	4	2	2	1	3	2	1	2	1	4	1	2	4	3	2	0	2	1	0	1	0	2	0	1	2	1	1	0	2	1	0	1	0	2	0	1	2	1	1	2.7	1.3
J3KNW4;A0A0A0MSG2;Q14192;F8WDA8;U3KQT4;C9J3S8	J3KNW4;A0A0A0MSG2;Q14192	10;10;10;1;1;1	10;10;10;1;1;1	10;10;10;1;1;1	Four and a half LIM domains protein 2	FHL2	;;	6	10	10	10	6	6	6	6	8	5	9	8	10	8	9	8	6	6	6	6	8	5	9	8	10	8	9	8	6	6	6	6	8	5	9	8	10	8	9	8	30.1	30.1
A0A0A0MSK5;J3KN66;Q5JTV8;H0Y4R4;H0YDU3;H0YD16	A0A0A0MSK5;J3KN66;Q5JTV8;H0Y4R4	3;3;3;2;1;1	3;3;3;2;1;1	3;3;3;2;1;1	Torsin-1A-interacting protein 1	TOR1AIP1	;;;	6	3	3	3	3	3	2	3	3	3	3	3	3	3	3	3	3	3	2	3	3	3	3	3	3	3	3	3	3	3	2	3	3	3	3	3	3	3	3	3	7.8	7.8
A0A0A0MSQ0;P13797;H7C4N2;U3KQI3;P13796;Q14651;Q5TBN3;C9JAM8	A0A0A0MSQ0;P13797	14;14;5;3;2;2;1;1	14;14;5;3;2;2;1;1	14;14;5;3;2;2;1;1	Plastin-3	PLS3	;	8	14	14	14	4	5	5	5	6	7	11	12	11	13	11	12	4	5	5	5	6	7	11	12	11	13	11	12	4	5	5	5	6	7	11	12	11	13	11	12	26.4	26.4
X6RKW4;A0A0A0MT60;Q5T1M5	X6RKW4;A0A0A0MT60;Q5T1M5	1;1;1	1;1;1	1;1;1	Peptidyl-prolyl cis-trans isomerase;FK506-binding protein 15	FKBP15	;;	3	1	1	1	1	1	1	1	1	1	1	1	1	1	1	0	1	1	1	1	1	1	1	1	1	1	1	0	1	1	1	1	1	1	1	1	1	1	1	0	3	3
A0A0A0MTB8;Q8NI36	A0A0A0MTB8;Q8NI36	2;2	2;2	2;2	WD repeat-containing protein 36	WDR36	;	2	2	2	2	1	1	1	0	1	2	1	2	1	1	2	1	1	1	1	0	1	2	1	2	1	1	2	1	1	1	1	0	1	2	1	2	1	1	2	1	2.7	2.7
A0A0A0MTR7;A0A0A0MTC1;Q63HN8	A0A0A0MTR7;A0A0A0MTC1;Q63HN8	32;32;32	32;32;32	32;32;32	E3 ubiquitin-protein ligase RNF213	RNF213	;;	3	32	32	32	17	23	20	15	16	21	24	18	21	24	22	18	17	23	20	15	16	21	24	18	21	24	22	18	17	23	20	15	16	21	24	18	21	24	22	18	7.3	7.3
H0YBR9;A0A0A0MTD2;O95718;H7C1Q5;C9JDG6	H0YBR9;A0A0A0MTD2;O95718;H7C1Q5	3;3;3;2;1	3;3;3;2;1	3;3;3;2;1	Steroid hormone receptor ERR2	BRD9;LGSN;ESRRB;C2orf68	;;;	5	3	3	3	1	1	2	0	2	2	2	1	1	2	1	2	1	1	2	0	2	2	2	1	1	2	1	2	1	1	2	0	2	2	2	1	1	2	1	2	7.6	7.6
E9PMS6;A0A0A0MTE2;E9PMT2;F8WD26;J3KP06;Q8WWI1;E9PMP7;H0Y424;H0YDQ3;E9PLU6;E9PK58;H0YE95;E9PJ10;H0YDG6	E9PMS6;A0A0A0MTE2;E9PMT2;F8WD26;J3KP06;Q8WWI1;E9PMP7;H0Y424	7;7;7;7;7;7;5;5;3;1;1;1;1;1	7;7;7;7;7;7;5;5;3;1;1;1;1;1	7;7;7;7;7;7;5;5;3;1;1;1;1;1	LIM domain only protein 7	LMO7	;;;;;;;	14	7	7	7	1	1	1	1	2	2	6	2	4	6	6	4	1	1	1	1	2	2	6	2	4	6	6	4	1	1	1	1	2	2	6	2	4	6	6	4	7.1	7.1
A0A0A0MTH3;Q13418;A0A087WWY6	A0A0A0MTH3;Q13418	4;4;1	4;4;1	4;4;1	Integrin-linked protein kinase	ILK	;	3	4	4	4	0	0	1	1	1	2	3	1	2	2	4	3	0	0	1	1	1	2	3	1	2	2	4	3	0	0	1	1	1	2	3	1	2	2	4	3	11.8	11.8
A0A0A0MTH9;O14981	A0A0A0MTH9;O14981	6;6	6;6	6;6	TATA-binding protein-associated factor 172	BTAF1	;	2	6	6	6	6	4	5	0	5	5	4	3	4	2	4	3	6	4	5	0	5	5	4	3	4	2	4	3	6	4	5	0	5	5	4	3	4	2	4	3	3.7	3.7
A0A0A0MTI6;Q9NYP7	A0A0A0MTI6;Q9NYP7	1;1	1;1	1;1	Elongation of very long chain fatty acids protein;Elongation of very long chain fatty acids protein 5	ELOVL5	;	2	1	1	1	1	1	1	1	1	1	1	1	1	1	1	1	1	1	1	1	1	1	1	1	1	1	1	1	1	1	1	1	1	1	1	1	1	1	1	1	3.4	3.4
A0A0A0MTL5;Q13309;D6R9R7;D6RAG5	A0A0A0MTL5;Q13309;D6R9R7	4;4;2;1	4;4;2;1	4;4;2;1	S-phase kinase-associated protein 2	SKP2	;;	4	4	4	4	3	3	4	3	3	3	3	4	4	4	3	3	3	3	4	3	3	3	3	4	4	4	3	3	3	3	4	3	3	3	3	4	4	4	3	3	12.2	12.2
A0A0A0MTN0;Q13617;Q5T2B5	A0A0A0MTN0;Q13617;Q5T2B5	3;3;2	3;3;2	3;3;2	Cullin-2	CUL2	;;	3	3	3	3	1	0	0	0	1	3	1	2	0	1	1	1	1	0	0	0	1	3	1	2	0	1	1	1	1	0	0	0	1	3	1	2	0	1	1	1	4.5	4.5
A0A0A0MTS7;Q8WZ42;A0A0A0MRA3	A0A0A0MTS7;Q8WZ42;A0A0A0MRA3	5;5;4	5;5;4	5;5;4	Titin	TTN	;;	3	5	5	5	3	4	4	2	3	1	2	2	1	1	3	4	3	4	4	2	3	1	2	2	1	1	3	4	3	4	4	2	3	1	2	2	1	1	3	4	0.2	0.2
A0A0A6YY92;A0A1B0GTJ7;A0A1B0GWJ0;P30566;A0A096LNY6;A0A1B0GTG9;A0A1B0GWF8;A0A096LNY5;A0A096LPA2;A0A096LP92;B4DEP1;A0A096LP72;A0A096LNY4;Q5SNW4;A0A0D9SF75	A0A0A6YY92;A0A1B0GTJ7;A0A1B0GWJ0;P30566;A0A096LNY6;A0A1B0GTG9;A0A1B0GWF8	7;6;6;6;5;4;4;3;2;1;1;1;1;1;1	7;6;6;6;5;4;4;3;2;1;1;1;1;1;1	6;6;6;6;5;4;4;3;2;1;1;1;1;0;0	Adenylosuccinate lyase	ADSL	;;;;;;	15	7	7	6	6	5	5	4	4	6	5	4	5	4	4	4	6	5	5	4	4	6	5	4	5	4	4	4	5	5	4	4	4	5	5	4	5	4	4	4	14	14
H7BYZ6;A0A0A6YYF3;Q9Y575	H7BYZ6;A0A0A6YYF3;Q9Y575	1;1;1	1;1;1	1;1;1	Ankyrin repeat and SOCS box protein 3	GPR75-ASB3;ASB3	;;	3	1	1	1	1	1	1	1	1	0	1	1	1	1	1	1	1	1	1	1	1	0	1	1	1	1	1	1	1	1	1	1	1	0	1	1	1	1	1	1	2.3	2.3
H7C0A3;F8WCF6;A0A0A6YYG9;F8WDD7;P59998;F8WE39	H7C0A3;F8WCF6;A0A0A6YYG9;F8WDD7;P59998;F8WE39	2;2;2;2;2;1	2;2;2;2;2;1	2;2;2;2;2;1	Actin-related protein 2/3 complex subunit 4	ARPC4-TTLL3;ARPC4	;;;;;	6	2	2	2	1	1	1	1	1	0	1	0	1	1	1	1	1	1	1	1	1	0	1	0	1	1	1	1	1	1	1	1	1	0	1	0	1	1	1	1	12	12
A0A0A6YYJ8;Q9Y383;B8ZZ09;B8ZZ10;A8MYV2;Q9NQ29	A0A0A6YYJ8;Q9Y383;B8ZZ09;B8ZZ10;A8MYV2;Q9NQ29	2;2;1;1;1;1	2;2;1;1;1;1	2;2;1;1;1;1	Putative RNA-binding protein Luc7-like 2;Putative RNA-binding protein Luc7-like 1	LUC7L2;LUC7L	;;;;;	6	2	2	2	1	1	1	1	2	2	2	1	1	2	1	1	1	1	1	1	2	2	2	1	1	2	1	1	1	1	1	1	2	2	2	1	1	2	1	1	5.7	5.7
A0A0B4J1R4;P32754	A0A0B4J1R4;P32754	1;1	1;1	1;1	4-hydroxyphenylpyruvate dioxygenase	HPD	;	2	1	1	1	1	1	1	1	1	1	1	0	0	1	1	1	1	1	1	1	1	1	1	0	0	1	1	1	1	1	1	1	1	1	1	0	0	1	1	1	2.3	2.3
A0A0B4J1R6;P29401;E9PFF2	A0A0B4J1R6;P29401;E9PFF2	4;4;2	4;4;2	4;4;2	Transketolase	TKT	;;	3	4	4	4	1	2	2	1	3	2	2	4	2	1	3	3	1	2	2	1	3	2	2	4	2	1	3	3	1	2	2	1	3	2	2	4	2	1	3	3	13.3	13.3
A0A0B4J1Z1;C9JAB2;Q16629;F8WEA1	A0A0B4J1Z1;C9JAB2;Q16629	5;5;5;1	4;4;4;1	4;4;4;1	Serine/arginine-rich splicing factor 7	SRSF7	;;	4	5	4	4	2	2	2	2	2	4	5	5	4	3	4	4	1	1	1	1	1	3	4	4	3	2	3	3	1	1	1	1	1	3	4	4	3	2	3	3	37.2	37.2
F5H895;A0A0B4J239;F5GXX5;P61803	F5H895;A0A0B4J239;F5GXX5;P61803	1;1;1;1	1;1;1;1	1;1;1;1	Dolichyl-diphosphooligosaccharide--protein glycosyltransferase subunit DAD1	DAD1	;;;	4	1	1	1	1	1	0	1	1	0	0	1	0	0	1	0	1	1	0	1	1	0	0	1	0	0	1	0	1	1	0	1	1	0	0	1	0	0	1	0	18.5	18.5
A0A0B4J260;F8W1M8;Q96IZ0	A0A0B4J260;F8W1M8;Q96IZ0	1;1;1	1;1;1	1;1;1	PRKC apoptosis WT1 regulator protein	PAWR	;;	3	1	1	1	0	0	0	0	0	0	1	0	1	1	1	0	0	0	0	0	0	0	1	0	1	1	1	0	0	0	0	0	0	0	1	0	1	1	1	0	27	27
A0A0B4J269;Q13509;G3V2A3;G3V5W4;B7Z4Y8;H0Y6T6	A0A0B4J269;Q13509	14;14;5;1;1;1	1;1;1;0;0;0	1;1;1;0;0;0	Tubulin beta-3 chain	TUBB3	;	6	14	1	1	13	12	11	8	12	13	13	12	14	14	11	12	0	0	0	1	0	0	1	0	1	1	0	0	0	0	0	1	0	0	1	0	1	1	0	0	20.1	3.1
H3BUK6;H3BQQ8;A0A0B4J294;H3BP13;Q9UL33	H3BUK6;H3BQQ8;A0A0B4J294;H3BP13;Q9UL33	1;1;1;1;1	1;1;1;1;1	1;1;1;1;1	Trafficking protein particle complex subunit 2-like protein	TRAPPC2L	;;;;	5	1	1	1	0	0	0	0	0	0	1	0	0	1	0	0	0	0	0	0	0	0	1	0	0	1	0	0	0	0	0	0	0	0	1	0	0	1	0	0	11.9	11.9
A0A0B4J2E5;Q15269	A0A0B4J2E5;Q15269	2;2	2;2	2;2	Periodic tryptophan protein 2 homolog	PWP2	;	2	2	2	2	0	1	0	0	0	2	1	0	1	1	1	2	0	1	0	0	0	2	1	0	1	1	1	2	0	1	0	0	0	2	1	0	1	1	1	2	2.9	2.9
A0A0C4DFL7;Q16850;H7C0D0	A0A0C4DFL7;Q16850;H7C0D0	2;2;1	2;2;1	2;2;1	Lanosterol 14-alpha demethylase	CYP51A1	;;	3	2	2	2	1	1	2	1	2	1	0	1	2	2	0	0	1	1	2	1	2	1	0	1	2	2	0	0	1	1	2	1	2	1	0	1	2	2	0	0	4.5	4.5
A0A0C4DFM7;Q5TAX3;E9PKX1;H0YDJ1;H0YEE8	A0A0C4DFM7;Q5TAX3;E9PKX1	8;8;5;3;3	2;2;1;1;1	2;2;1;1;1	Terminal uridylyltransferase 4	ZCCHC11	;;	5	8	2	2	4	5	4	4	5	4	2	2	2	5	5	4	1	1	0	1	0	0	0	0	0	1	2	1	1	1	0	1	0	0	0	0	0	1	2	1	6.7	1.3
A0A0C4DFN2;Q14397	A0A0C4DFN2;Q14397	1;1	1;1	1;1	Glucokinase regulatory protein	GCKR	;	2	1	1	1	0	0	0	0	0	0	0	0	1	0	0	0	0	0	0	0	0	0	0	0	1	0	0	0	0	0	0	0	0	0	0	0	1	0	0	0	1.6	1.6
A0A0C4DFR6;P55735;A8MXL6	A0A0C4DFR6;P55735;A8MXL6	4;4;3	4;4;3	4;4;3	Protein SEC13 homolog	SEC13	;;	3	4	4	4	4	4	3	3	3	2	3	3	3	3	4	3	4	4	3	3	3	2	3	3	3	3	4	3	4	4	3	3	3	2	3	3	3	3	4	3	16	16
A0A0C4DFZ9;Q58A45	A0A0C4DFZ9;Q58A45	1;1	1;1	1;1	PAB-dependent poly(A)-specific ribonuclease subunit PAN3	PAN3	;	2	1	1	1	1	1	1	1	0	1	1	1	1	0	1	1	1	1	1	1	0	1	1	1	1	0	1	1	1	1	1	1	0	1	1	1	1	0	1	1	2.2	2.2
A0A0C4DG34;O95081	A0A0C4DG34;O95081	2;2	2;2	2;2	Arf-GAP domain and FG repeat-containing protein 2	AGFG2	;	2	2	2	2	1	2	2	2	2	2	2	2	2	2	2	2	1	2	2	2	2	2	2	2	2	2	2	2	1	2	2	2	2	2	2	2	2	2	2	2	12.3	12.3
A0A0C4DG89;Q7L014;F2Z2G0	A0A0C4DG89;Q7L014	8;8;2	8;8;2	8;8;2	Probable ATP-dependent RNA helicase DDX46	DDX46	;	3	8	8	8	4	3	2	1	3	2	7	3	3	6	4	4	4	3	2	1	3	2	7	3	3	6	4	4	4	3	2	1	3	2	7	3	3	6	4	4	9.7	9.7
A0A0C4DG98;Q8NI27;H0Y815;H7C477;H0Y7U4;H0Y594	A0A0C4DG98;Q8NI27;H0Y815	9;9;6;1;1;1	9;9;6;1;1;1	9;9;6;1;1;1	THO complex subunit 2	THOC2	;;	6	9	9	9	5	4	4	3	4	6	6	5	7	6	6	6	5	4	4	3	4	6	6	5	7	6	6	6	5	4	4	3	4	6	6	5	7	6	6	6	7.9	7.9
A0A0C4DGA6;Q14527	A0A0C4DGA6;Q14527	3;3	3;3	3;3	Helicase-like transcription factor	HLTF	;	2	3	3	3	3	2	3	2	3	2	1	1	2	3	2	3	3	2	3	2	3	2	1	1	2	3	2	3	3	2	3	2	3	2	1	1	2	3	2	3	5	5
E7ES10;E9PCH5;B7Z574;A0A0C4DGB5;P20810;E7EVY3;H0Y7F0;E9PDE4;E7EQ12;H0Y9H6;F8W7E0;E7EQA0;A0A0A0MR45;H0YD33;D6RAA8;D6RC54;A0A0C4DGD1;H0Y944;E9PSG1;E7EQK6;H0YA91	E7ES10;E9PCH5;B7Z574;A0A0C4DGB5;P20810;E7EVY3;H0Y7F0;E9PDE4;E7EQ12;H0Y9H6;F8W7E0;E7EQA0	9;9;9;9;9;8;7;7;6;6;5;5;4;4;2;2;2;2;2;1;1	9;9;9;9;9;8;7;7;6;6;5;5;4;4;2;2;2;2;2;1;1	9;9;9;9;9;8;7;7;6;6;5;5;4;4;2;2;2;2;2;1;1	Calpastatin	CAST	;;;;;;;;;;;	21	9	9	9	3	2	2	1	1	1	6	5	2	6	7	5	3	2	2	1	1	1	6	5	2	6	7	5	3	2	2	1	1	1	6	5	2	6	7	5	26.2	26.2
E7EW69;E7EX04;A0A0C4DGC2;Q9P0V9;C9JEW2;C9JNR7	E7EW69;E7EX04;A0A0C4DGC2;Q9P0V9	4;4;4;4;1;1	4;4;4;4;1;1	4;4;4;4;1;1	Septin-10	SEPT10;GDNF	;;;	6	4	4	4	2	1	1	0	1	2	3	2	2	4	3	3	2	1	1	0	1	2	3	2	2	4	3	3	2	1	1	0	1	2	3	2	2	4	3	3	13.8	13.8
A0A0C4DGG1;Q9UKS6;E9PIY1;E9PJ33;E9PJ75;E9PNM9;H0YDM6	A0A0C4DGG1;Q9UKS6;E9PIY1;E9PJ33;E9PJ75;E9PNM9	4;4;3;2;2;2;1	4;4;3;2;2;2;1	4;4;3;2;2;2;1	Protein kinase C and casein kinase substrate in neurons protein 3	PACSIN3	;;;;;	7	4	4	4	1	2	3	2	1	2	3	2	2	4	4	2	1	2	3	2	1	2	3	2	2	4	4	2	1	2	3	2	1	2	3	2	2	4	4	2	11.9	11.9
A0A0C4DGG8;Q8IX12;F5H1H2;F5H2E6;F5H3E1;H0YFJ7	A0A0C4DGG8;Q8IX12;F5H1H2;F5H2E6	11;11;10;10;5;2	11;11;10;10;5;2	11;11;10;10;5;2	Cell division cycle and apoptosis regulator protein 1	CCAR1	;;;	6	11	11	11	3	4	6	3	3	5	9	7	9	9	8	6	3	4	6	3	3	5	9	7	9	9	8	6	3	4	6	3	3	5	9	7	9	9	8	6	13.8	13.8
F5GWX5;A0A0C4DGG9;Q14839;Q8TDI0;K7EMY3;K7EPV1;K7ESA5;H7C3H7;H7C0J3;F2Z2R5	F5GWX5;A0A0C4DGG9;Q14839	20;20;20;7;5;1;1;1;1;1	20;20;20;7;5;1;1;1;1;1	16;16;16;4;3;0;0;0;0;1	Chromodomain-helicase-DNA-binding protein 4	CHD4	;;	10	20	20	16	10	11	11	7	10	13	17	14	16	13	15	12	10	11	11	7	10	13	17	14	16	13	15	12	7	8	8	5	8	9	14	12	13	10	11	10	11.9	11.9
K7EN79;J3QRU8;A0A0C4DGN6;Q9Y2X7;F8W822;R4GNG3;F8WAK2;F8VXI9;Q14161	K7EN79;J3QRU8;A0A0C4DGN6;Q9Y2X7;F8W822;R4GNG3;F8WAK2;F8VXI9;Q14161	2;2;2;2;1;1;1;1;1	2;2;2;2;1;1;1;1;1	2;2;2;2;1;1;1;1;1	ARF GTPase-activating protein GIT1;ARF GTPase-activating protein GIT2	GIT1;GIT2	;;;;;;;;	9	2	2	2	2	2	0	0	2	1	1	1	2	1	2	1	2	2	0	0	2	1	1	1	2	1	2	1	2	2	0	0	2	1	1	1	2	1	2	1	12.7	12.7
A0A0C4DGQ8;Q6IAN0;J3QKT1;J3QLK1;J3KRS1	A0A0C4DGQ8;Q6IAN0;J3QKT1	3;3;2;1;1	3;3;2;1;1	3;3;2;1;1	Dehydrogenase/reductase SDR family member 7B	DHRS7B	;;	5	3	3	3	2	1	2	2	0	2	2	1	1	1	2	3	2	1	2	2	0	2	2	1	1	1	2	3	2	1	2	2	0	2	2	1	1	1	2	3	12.3	12.3
A0A0C4DGS1;P39656;U3KQ84	A0A0C4DGS1;P39656;U3KQ84	4;4;2	4;4;2	4;4;2	Dolichyl-diphosphooligosaccharide--protein glycosyltransferase 48 kDa subunit	DDOST	;;	3	4	4	4	3	3	3	3	3	4	3	2	2	2	3	3	3	3	3	3	3	4	3	2	2	2	3	3	3	3	3	3	3	4	3	2	2	2	3	3	10	10
A0A0C4ZN30;Q8N2H9;H0YHM7;U3KQ22;A0A087WZB3	A0A0C4ZN30;Q8N2H9;H0YHM7;U3KQ22;A0A087WZB3	2;2;1;1;1	2;2;1;1;1	1;1;1;1;1	E3 ubiquitin-protein ligase pellino homolog 3	KIR2DS4;PELI3;FKBP11;POLE2;PROSER3	;;;;	5	2	2	1	2	1	1	1	0	2	2	2	0	1	1	0	2	1	1	1	0	2	2	2	0	1	1	0	1	1	1	1	0	1	1	1	0	1	1	0	1.8	1.8
A0A0D9SEM4;Q13247;Q08170;A0A0D9SGD2;B4DJK0;B4DUA4;Q13243	A0A0D9SEM4;Q13247;Q08170	3;3;3;1;1;1;1	3;3;3;1;1;1;1	3;3;3;1;1;1;1	Serine/arginine-rich splicing factor 6;Serine/arginine-rich splicing factor 4	SRSF4;SRSF6	;;	7	3	3	3	2	1	2	2	2	2	3	1	3	2	2	3	2	1	2	2	2	2	3	1	3	2	2	3	2	1	2	2	2	2	3	1	3	2	2	3	7.4	7.4
H0YNI7;F5H7D6;H0YNT2;A0A0D9SES8;H0YKT5;H0YKN8;H0YL70;Q04726;K7EJR7;K7EMK7;Q04725;Q04724;Q04727	H0YNI7;F5H7D6;H0YNT2;A0A0D9SES8;H0YKT5;H0YKN8;H0YL70;Q04726;K7EJR7;K7EMK7;Q04725;Q04724;Q04727	2;2;2;2;2;2;2;2;1;1;1;1;1	2;2;2;2;2;2;2;2;1;1;1;1;1	2;2;2;2;2;2;2;2;1;1;1;1;1	Transducin-like enhancer protein 3;Transducin-like enhancer protein 2;Transducin-like enhancer protein 1;Transducin-like enhancer protein 4	TLE3;TLE2;TLE1;TLE4	;;;;;;;;;;;;	13	2	2	2	1	1	1	0	1	1	2	1	1	0	1	1	1	1	1	0	1	1	2	1	1	0	1	1	1	1	1	0	1	1	2	1	1	0	1	1	6.2	6.2
R4GNA3;R4GN91;A0A0D9SEU5;R4GMX8;Q6VN20;R4GMX7	R4GNA3;R4GN91;A0A0D9SEU5;R4GMX8;Q6VN20;R4GMX7	2;2;2;2;2;1	1;1;1;1;1;1	1;1;1;1;1;1	Ran-binding protein 10	RANBP10	;;;;;	6	2	1	1	1	0	1	1	2	2	2	0	2	2	1	1	0	0	0	1	1	1	1	0	1	1	0	0	0	0	0	1	1	1	1	0	1	1	0	0	24.6	11.1
A0A0D9SFB3;A0A0D9SG12;A0A0D9SF53;O00571;O15523;A0A0J9YVQ7;C9J081;A0A087WVZ1;A0A0J9YYH6;C9J8G5;B4DLA0;A0A087WX09;D6RCM4;Q9NQI0;H0Y960	A0A0D9SFB3;A0A0D9SG12;A0A0D9SF53;O00571;O15523	35;35;35;35;26;8;6;5;5;5;4;3;2;2;1	35;35;35;35;26;8;6;5;5;5;4;3;2;2;1	34;34;34;34;25;8;6;5;5;5;4;3;2;2;1	ATP-dependent RNA helicase DDX3X;ATP-dependent RNA helicase DDX3Y	DDX3X;DDX3Y	;;;;	15	35	35	34	30	30	31	29	32	32	33	27	32	33	31	31	30	30	31	29	32	32	33	27	32	33	31	31	30	30	31	29	32	32	32	27	31	32	30	30	58.6	58.6
E7EXA6;A0A0D9SF58;Q8WVB6	E7EXA6;A0A0D9SF58;Q8WVB6	1;1;1	1;1;1	1;1;1	Chromosome transmission fidelity protein 18 homolog	CHTF18	;;	3	1	1	1	1	1	1	0	1	1	0	0	0	0	0	0	1	1	1	0	1	1	0	0	0	0	0	0	1	1	1	0	1	1	0	0	0	0	0	0	1.3	1.3
A0A0D9SF60;Q99569;H0YFB1;E7EST6;B4DRK2;E9PHB5;E7EPC8;Q9UQB3	A0A0D9SF60;Q99569	7;7;1;1;1;1;1;1	7;7;1;1;1;1;1;1	7;7;1;1;1;1;1;1	Plakophilin-4	PKP4	;	8	7	7	7	4	3	3	4	6	3	6	3	4	7	5	4	4	3	3	4	6	3	6	3	4	7	5	4	4	3	3	4	6	3	6	3	4	7	5	4	7.6	7.6
A0A0D9SFK2;Q92614	A0A0D9SFK2;Q92614	4;4	4;4	4;4	Unconventional myosin-XVIIIa	MYO18A	;	2	4	4	4	0	1	3	1	3	2	3	1	3	3	3	3	0	1	3	1	3	2	3	1	3	3	3	3	0	1	3	1	3	2	3	1	3	3	3	3	2.1	2.1
A0A0D9SFL3;B0QYK0;C9JGE3;Q01844	A0A0D9SFL3;B0QYK0;C9JGE3;Q01844	3;3;3;3	3;3;3;3	1;1;1;1	RNA-binding protein EWS	EWSR1	;;;	4	3	3	1	0	0	0	0	0	0	3	2	2	3	3	2	0	0	0	0	0	0	3	2	2	3	3	2	0	0	0	0	0	0	1	1	1	1	1	1	8	8
A0A1B0GWF2;A0A1B0GVQ5;A0A1B0GTP9;A0A0D9SG72;P61764;A0A1B0GW76;A0A0D9SFQ7;A0A0D9SFW6;A0A1B0GTD8;A0A096LP33;A0A0D9SEP9;A0A0D9SEH5;A0A1B0GVV9	A0A1B0GWF2;A0A1B0GVQ5;A0A1B0GTP9;A0A0D9SG72;P61764;A0A1B0GW76	5;5;5;5;5;4;2;2;1;1;1;1;1	5;5;5;5;5;4;2;2;1;1;1;1;1	5;5;5;5;5;4;2;2;1;1;1;1;1	Syntaxin-binding protein 1	STXBP1	;;;;;	13	5	5	5	3	2	4	2	2	4	4	4	4	5	4	3	3	2	4	2	2	4	4	4	4	5	4	3	3	2	4	2	2	4	4	4	4	5	4	3	11.3	11.3
A0A0D9SGE8;Q8IWS0;Q5JRC6	A0A0D9SGE8;Q8IWS0;Q5JRC6	3;3;2	3;3;2	3;3;2	PHD finger protein 6	PHF6	;;	3	3	3	3	3	3	3	2	2	2	3	3	3	3	3	3	3	3	3	2	2	2	3	3	3	3	3	3	3	3	3	2	2	2	3	3	3	3	3	3	10.9	10.9
A0A0D9SGJ6;C9JW66;J3KPK1;C9JFZ1;J3KQV8;O43426;C9J1Z6	A0A0D9SGJ6	6;2;2;2;2;2;1	2;2;2;2;2;2;1	2;2;2;2;2;2;1		SYNJ1		7	6	2	2	3	5	5	2	5	5	5	4	4	4	5	4	1	2	1	0	2	2	2	1	1	2	2	0	1	2	1	0	2	2	2	1	1	2	2	0	4.3	1.2
A0A0G2JH68;O60610;A0A140T8Z0;H9KV28;B4E2I7;E5RJ79	A0A0G2JH68;O60610;A0A140T8Z0;H9KV28	16;16;15;14;3;1	16;16;15;14;3;1	16;16;15;14;3;1	Protein diaphanous homolog 1	DIAPH1	;;;	6	16	16	16	11	13	11	7	13	16	14	12	10	14	15	10	11	13	11	7	13	16	14	12	10	14	15	10	11	13	11	7	13	16	14	12	10	14	15	10	15.1	15.1
A0A0G2JHJ2;Q92759	A0A0G2JHJ2;Q92759	1;1	1;1	1;1	General transcription factor IIH subunit 4	GTF2H4	;	2	1	1	1	0	0	1	0	0	0	1	1	0	1	0	0	0	0	1	0	0	0	1	1	0	1	0	0	0	0	1	0	0	0	1	1	0	1	0	0	11.6	11.6
A0A0G2JI40;Q9UI12	A0A0G2JI40;Q9UI12	1;1	1;1	1;1	V-type proton ATPase subunit H	ATP6V1H	;	2	1	1	1	1	1	0	0	1	0	0	0	0	0	1	0	1	1	0	0	1	0	0	0	0	0	1	0	1	1	0	0	1	0	0	0	0	0	1	0	1.6	1.6
A0A0G2JIW1;P0DMV9;P0DMV8	A0A0G2JIW1;P0DMV9;P0DMV8	27;27;27	24;24;24	4;4;4	Heat shock 70 kDa protein 1B;Heat shock 70 kDa protein 1A	HSPA1B;HSPA1A	;;	3	27	24	4	20	25	25	19	23	24	25	23	21	24	26	22	17	24	22	17	20	21	22	21	19	21	24	19	2	4	3	1	3	3	4	3	2	4	4	2	49.1	44.9
F6S6P2;X6REW1;A0A0G2JJM1;A0A0G2JL47;A0A0G2JK23;Q6PID9;P46379;F6TC96;F6U1F2;F6XTU0;A0A0G2JJR8;A0A1B0GX79;F6WML8;F6VEM6;F6U341;F6UR09;F6X9W3	F6S6P2;X6REW1;A0A0G2JJM1;A0A0G2JL47;A0A0G2JK23;Q6PID9;P46379;F6TC96;F6U1F2;F6XTU0;A0A0G2JJR8;A0A1B0GX79;F6WML8;F6VEM6;F6U341;F6UR09;F6X9W3	2;2;2;2;2;2;2;1;1;1;1;1;1;1;1;1;1	2;2;2;2;2;2;2;1;1;1;1;1;1;1;1;1;1	2;2;2;2;2;2;2;1;1;1;1;1;1;1;1;1;1	Large proline-rich protein BAG6	BAG6;ACAN	;;;;;;;;;;;;;;;;	17	2	2	2	0	2	2	0	0	2	1	2	2	2	1	1	0	2	2	0	0	2	1	2	2	2	1	1	0	2	2	0	0	2	1	2	2	2	1	1	4.3	4.3
F5GXS0;A0A140TA49;A0A140TA32;A0A140TA29;A0A0G2JL54;A0A0G2JPR0;A0A140TA44;P0C0L5;P0C0L4	F5GXS0;A0A140TA49;A0A140TA32;A0A140TA29;A0A0G2JL54;A0A0G2JPR0;A0A140TA44;P0C0L5;P0C0L4	1;1;1;1;1;1;1;1;1	1;1;1;1;1;1;1;1;1	1;1;1;1;1;1;1;1;1	Complement C4-B;Complement C4 beta chain;Complement C4-B alpha chain;C4a anaphylatoxin;C4b-B;C4d-B;Complement C4 gamma chain;Complement C4-A;Complement C4 beta chain;Complement C4-A alpha chain;C4a anaphylatoxin;C4b-A;C4d-A;Complement C4 gamma chain	C4B;C4A	;;;;;;;;	9	1	1	1	1	1	1	1	1	1	1	1	1	1	1	1	1	1	1	1	1	1	1	1	1	1	1	1	1	1	1	1	1	1	1	1	1	1	1	1	0.5	0.5
A0A0G2JMG9;Q6ZN08	A0A0G2JMG9;Q6ZN08	1;1	1;1	1;1	Putative zinc finger protein 66	ZNF66	;	2	1	1	1	0	0	0	0	0	1	0	0	0	0	0	0	0	0	0	0	0	1	0	0	0	0	0	0	0	0	0	0	0	1	0	0	0	0	0	0	1.5	1.5
H0Y6K2;A0A0G2JNJ5;P47756;B1AK85	H0Y6K2;A0A0G2JNJ5;P47756;B1AK85	10;10;10;9	10;10;10;9	10;10;10;9	F-actin-capping protein subunit beta	BRD2;CAPZB	;;;	4	10	10	10	6	5	7	6	6	9	10	7	9	10	10	9	6	5	7	6	6	9	10	7	9	10	10	9	6	5	7	6	6	9	10	7	9	10	10	9	8.4	8.4
A0A0G2JNZ2;A0A0G2JPP5;Q14160;A0A0G2JMS7;H0YCG0;H0YDF9;Q5T0G3;Q9BTT6	A0A0G2JNZ2;A0A0G2JPP5;Q14160;A0A0G2JMS7	14;14;14;12;5;1;1;1	14;14;14;12;5;1;1;1	14;14;14;12;5;1;1;1	Protein scribble homolog	SCRIB	;;;	8	14	14	14	3	3	6	2	3	3	11	7	5	11	12	7	3	3	6	2	3	3	11	7	5	11	12	7	3	3	6	2	3	3	11	7	5	11	12	7	14	14
A0A0G2JPW5;A0A0G2JQX1;A0A0G2JSA7;A0A087X1Z1;Q96RT8;A0A0G2JQK7;A0A0G2JR45;A0A0G2JRG1;A0A0G2JQK2;A0A087WVL9	A0A0G2JPW5	17;3;3;3;3;1;1;1;1;1	3;3;3;3;3;1;1;1;1;1	3;3;3;3;3;1;1;1;1;1				10	17	3	3	14	14	16	10	12	13	15	13	14	15	12	12	3	1	3	1	1	1	2	3	2	2	1	1	3	1	3	1	1	1	2	3	2	2	1	1	13.8	2.5
A0A0G2JR96;A0A0G2JQT1;A0A0G2JRX2;A0A087WU52;A0A0G2JRV9;A0A087WWL1;A0A0G2JQH3;A0A087WVZ5;A0A087WV63;A0A0G2JRF5;A0A087WWY5;A0A087WZL7	A0A0G2JR96;A0A0G2JQT1	18;18;3;3;3;3;3;3;1;1;1;1	1;1;0;0;0;0;0;0;0;0;0;0	1;1;0;0;0;0;0;0;0;0;0;0			;	12	18	1	1	11	13	13	12	12	15	15	10	10	16	14	11	0	1	0	0	1	1	1	0	0	1	0	0	0	1	0	0	1	1	1	0	0	1	0	0	23.9	1.4
B0QYV1;A0A0G2JRA5;O43251;F8VR27;F8VZY7;B0QYY4;A0A087X2B1;B7Z1U7;F8VZG9;S4R469;J3KNW3;Q9NWB1;I3L1D4;A0A0G2JRD1;S4R3K7;F8VRS4;A0A0G2JSB3;B0QYY7;J3QRF4;A6NFN3;B0QYY6;J3QQZ2;F5H0M1	B0QYV1;A0A0G2JRA5;O43251;F8VR27;F8VZY7;B0QYY4;A0A087X2B1;B7Z1U7;F8VZG9;S4R469;J3KNW3;Q9NWB1;I3L1D4;A0A0G2JRD1;S4R3K7;F8VRS4;A0A0G2JSB3;B0QYY7;J3QRF4;A6NFN3	8;8;8;7;7;7;7;7;7;7;7;7;6;5;5;5;4;4;4;4;3;3;1	8;8;8;7;7;7;7;7;7;7;7;7;6;5;5;5;4;4;4;4;3;3;1	8;8;8;7;7;7;7;7;7;7;7;7;6;5;5;5;4;4;4;4;3;3;1	RNA binding protein fox-1 homolog;RNA binding protein fox-1 homolog 2;RNA binding protein fox-1 homolog 1;RNA binding protein fox-1 homolog 3	RBFOX2;RBFOX1;RBFOX3	;;;;;;;;;;;;;;;;;;;	23	8	8	8	5	6	5	6	6	5	7	5	6	7	6	7	5	6	5	6	6	5	7	5	6	7	6	7	5	6	5	6	6	5	7	5	6	7	6	7	23.2	23.2
A0A0G2JRI7	A0A0G2JRI7	14	3	0				1	14	3	0	11	12	11	8	11	13	11	11	13	12	12	12	1	2	2	2	2	3	2	2	3	1	2	3	0	0	0	0	0	0	0	0	0	0	0	0	32.8	5.8
A0A0G2JRN8;A0A0G2JRR0;A0A0G2JIS2;A2ABF8;A0A0G2JIR1;A2ABF9;A0A0G2JK64;Q96KQ7;H0Y4K5	A0A0G2JRN8	15;2;2;2;2;2;2;2;1	2;2;2;2;2;2;2;2;1	2;2;2;2;2;2;2;2;1				9	15	2	2	10	11	10	11	11	12	10	8	10	14	12	13	1	2	0	2	1	1	2	2	1	2	2	2	1	2	0	2	1	1	2	2	1	2	2	2	12.7	1.6
A0A0G2JRY5;O00268;V9GY14;V9GY03;B7ZL48	A0A0G2JRY5;O00268	6;6;2;1;1	6;6;2;1;1	5;5;2;0;0	Transcription initiation factor TFIID subunit 4	TAF4	;	5	6	6	5	6	5	5	5	5	5	6	4	4	5	4	4	6	5	5	5	5	5	6	4	4	5	4	4	5	4	4	4	4	4	5	3	3	4	4	4	15.3	15.3
A0A0J9YWA1	A0A0J9YWA1	1	1	1				1	1	1	1	1	1	1	1	1	1	1	0	1	1	0	0	1	1	1	1	1	1	1	0	1	1	0	0	1	1	1	1	1	1	1	0	1	1	0	0	5.9	5.9
C9JF46;A0A0J9YXC7;P48059	C9JF46;A0A0J9YXC7;P48059	1;1;1	1;1;1	1;1;1	LIM and senescent cell antigen-like-containing domain protein 1	LIMS1	;;	3	1	1	1	1	1	1	1	1	1	1	1	0	1	1	0	1	1	1	1	1	1	1	1	0	1	1	0	1	1	1	1	1	1	1	1	0	1	1	0	8.5	8.5
A0A0J9YXM6;Q562E7;K7ELV8;C9JCF9	A0A0J9YXM6;Q562E7	4;4;1;1	4;4;1;1	4;4;1;1	WD repeat-containing protein 81	WDR81	;	4	4	4	4	3	1	1	2	1	3	4	1	1	4	1	0	3	1	1	2	1	3	4	1	1	4	1	0	3	1	1	2	1	3	4	1	1	4	1	0	2.3	2.3
A0A0J9YXN7;Q96Q06	A0A0J9YXN7;Q96Q06	24;24	24;24	24;24	Perilipin-4	PLIN4	;	2	24	24	24	16	14	16	17	17	16	20	18	19	22	19	17	16	14	16	17	17	16	20	18	19	22	19	17	16	14	16	17	17	16	20	18	19	22	19	17	28.4	28.4
H7C0K3;H7C0T3;A0A0J9YXQ9;Q53QD4;Q8WVT3	H7C0K3;H7C0T3;A0A0J9YXQ9;Q53QD4;Q8WVT3	1;1;1;1;1	1;1;1;1;1	1;1;1;1;1	Trafficking protein particle complex subunit 12	TRAPPC12;CGI-87	;;;;	5	1	1	1	0	0	0	0	0	0	0	1	1	1	1	0	0	0	0	0	0	0	0	1	1	1	1	0	0	0	0	0	0	0	0	1	1	1	1	0	9	9
J3QT77;A0A0J9YYG4;Q3KZ29;Q15165;A0A0J9YYJ1;A0A0J9YXU7;Q6ZWG5	J3QT77;A0A0J9YYG4;Q3KZ29;Q15165;A0A0J9YYJ1	4;4;4;4;2;1;1	4;4;4;4;2;1;1	4;4;4;4;2;1;1	Serum paraoxonase/arylesterase 2	PON2;DO	;;;;	7	4	4	4	3	3	2	2	3	2	4	3	3	3	3	4	3	3	2	2	3	2	4	3	3	3	3	4	3	3	2	2	3	2	4	3	3	3	3	4	21.6	21.6
A0A0M3HER2;Q7Z7K6	A0A0M3HER2;Q7Z7K6	1;1	1;1	1;1	Centromere protein V	CENPV	;	2	1	1	1	0	0	0	0	0	1	0	0	0	0	0	0	0	0	0	0	0	1	0	0	0	0	0	0	0	0	0	0	0	1	0	0	0	0	0	0	7.4	7.4
A0A0R4J2E8;A8MXP9;P43243;D6REM6;D6R991;H0Y8T4;D6R8Z5;Q68E03;D6RB45;A0A1B0GX04;D6R9F3;D6RBS2;D6RCM3;D6REK4;D6RBI2;D6RBK5;D6RE02;D6RIA2;D6RAM9;D6RAY2	A0A0R4J2E8;A8MXP9;P43243;D6REM6;D6R991	18;18;18;16;15;7;3;3;2;2;2;2;2;2;2;2;2;2;1;1	18;18;18;16;15;7;3;3;2;2;2;2;2;2;2;2;2;2;1;1	13;13;13;13;13;4;3;1;2;2;2;2;2;2;0;0;0;0;0;0	Matrin-3	MATR3	;;;;	20	18	18	13	12	13	14	10	12	14	13	14	16	15	16	13	12	13	14	10	12	14	13	14	16	15	16	13	7	8	9	6	7	10	9	9	11	10	11	8	29.5	29.5
H3BUV4;A0A1B0GTU6;A0A0S2Z5D0;Q9NWW5;A0A1B0GW73;H3BNF1;A0A1B0GTV3;A0A1B0GUD2;H3BUT1;H3BRN7;H3BTY4;A0A1B0GU90	H3BUV4;A0A1B0GTU6;A0A0S2Z5D0;Q9NWW5;A0A1B0GW73;H3BNF1;A0A1B0GTV3;A0A1B0GUD2;H3BUT1	3;3;3;3;2;2;2;2;2;1;1;1	3;3;3;3;2;2;2;2;2;1;1;1	3;3;3;3;2;2;2;2;2;1;1;1	Ceroid-lipofuscinosis neuronal protein 6	CLN6	;;;;;;;;	12	3	3	3	2	2	3	1	2	3	2	2	2	3	3	2	2	2	3	1	2	3	2	2	2	3	3	2	2	2	3	1	2	3	2	2	2	3	3	2	21.1	21.1
A0A0U1RQE0;A8MUV4;A0A0U1RQR8;A0A0U1RQY3;A0A0U1RQM2;O15409;Q0PRL4;B0YIW2;C9JQP8;A0A0U1RQE6	A0A0U1RQE0;A8MUV4;A0A0U1RQR8;A0A0U1RQY3;A0A0U1RQM2;O15409;Q0PRL4;B0YIW2	3;3;3;3;3;3;2;2;1;1	3;3;3;3;3;3;2;2;1;1	3;3;3;3;3;3;2;2;1;1	Forkhead box protein P2	FOXP2;APOC3	;;;;;;;	10	3	3	3	1	2	2	2	2	1	2	2	2	2	3	2	1	2	2	2	2	1	2	2	2	2	3	2	1	2	2	2	2	1	2	2	2	2	3	2	5.4	5.4
E3W994;J3KR49;A0A0U1RQI6;E7ERI8;E7EW49;O75122;H7C4X8;H7C5M8;H0Y5T1;F8WA11;Q7Z460	E3W994;J3KR49;A0A0U1RQI6;E7ERI8;E7EW49;O75122	3;3;3;3;3;3;1;1;1;1;1	3;3;3;3;3;3;1;1;1;1;1	3;3;3;3;3;3;1;1;1;1;1	CLIP-associating protein 2	CLASP2	;;;;;	11	3	3	3	0	1	1	0	1	1	2	2	0	1	1	2	0	1	1	0	1	1	2	2	0	1	1	2	0	1	1	0	1	1	2	2	0	1	1	2	3.7	3.7
A0A0U1RQQ9;Q6P3W7;F8VSC5;H0YI32	A0A0U1RQQ9;Q6P3W7;F8VSC5	8;8;7;1	8;8;7;1	8;8;7;1	SCY1-like protein 2	SCYL2	;;	4	8	8	8	5	5	6	3	5	5	6	5	5	8	4	4	5	5	6	3	5	5	6	5	5	8	4	4	5	5	6	3	5	5	6	5	5	8	4	4	13	13
A0A0U1RR22;Q9UNF0;B0QYG7;B0QYG8	A0A0U1RR22;Q9UNF0	3;3;1;1	3;3;1;1	3;3;1;1	Protein kinase C and casein kinase substrate in neurons protein 2	PACSIN2	;	4	3	3	3	1	2	1	1	1	2	3	2	3	1	2	2	1	2	1	1	1	2	3	2	3	1	2	2	1	2	1	1	1	2	3	2	3	1	2	2	6.9	6.9
A0A0U1RRH6;O94880	A0A0U1RRH6;O94880	1;1	1;1	1;1	PHD finger protein 14	PHF14	;	2	1	1	1	0	0	0	0	0	1	1	0	1	1	0	0	0	0	0	0	0	1	1	0	1	1	0	0	0	0	0	0	0	1	1	0	1	1	0	0	1.3	1.3
A0A0U1RRM1;Q8WXI9;A0A0U1RR30;A0A0U1RRK3;A0A0U1RR34	A0A0U1RRM1;Q8WXI9;A0A0U1RR30	7;7;4;1;1	7;7;4;1;1	5;5;2;1;1	Transcriptional repressor p66-beta	GATAD2B	;;	5	7	7	5	4	3	2	3	2	4	5	5	6	3	4	3	4	3	2	3	2	4	5	5	6	3	4	3	3	3	2	3	2	3	3	3	4	2	3	3	14.6	14.6
A0A0U1RRM4;K7ER55;P26599;B0ZBF6;K7EK45;K7ELW5;K7ES59;A0A087WUW5;A0A087WU68	A0A0U1RRM4;K7ER55;P26599;B0ZBF6	12;12;12;6;5;3;3;2;2	12;12;12;6;5;3;3;2;2	8;8;8;6;4;1;0;2;1	Polypyrimidine tract-binding protein 1	ZNF540;PTBP1;NR3C2	;;;	9	12	12	8	9	9	9	9	8	9	10	10	9	10	10	9	9	9	9	9	8	9	10	10	9	10	10	9	5	5	5	5	5	5	7	6	6	7	6	5	34.2	34.2
A0A140T931;Q12824;A0A0U1RQQ2;A0A0U1RRB8;C9JTA6;A0A0G2JSE9;B5MCL5	A0A140T931;Q12824;A0A0U1RQQ2;A0A0U1RRB8;C9JTA6;A0A0G2JSE9;B5MCL5	2;2;1;1;1;1;1	2;2;1;1;1;1;1	2;2;1;1;1;1;1	SWI/SNF-related matrix-associated actin-dependent regulator of chromatin subfamily B member 1	SMARCB1	;;;;;;	7	2	2	2	0	1	0	1	0	2	2	2	2	2	2	1	0	1	0	1	0	2	2	2	2	2	2	1	0	1	0	1	0	2	2	2	2	2	2	1	3.5	3.5
A0A140T9T7;Q03518	A0A140T9T7;Q03518	6;6	6;6	6;6	Antigen peptide transporter 1	TAP1	;	2	6	6	6	4	3	4	5	5	5	5	4	3	4	4	4	4	3	4	5	5	5	5	4	3	4	4	4	4	3	4	5	5	5	5	4	3	4	4	4	10.1	10.1
A0A140TA76;Q8ND56;A0A0G2JQ95;A0A096LP11;K7EMZ9	A0A140TA76;Q8ND56;A0A0G2JQ95;A0A096LP11;K7EMZ9	2;2;1;1;1	2;2;1;1;1	2;2;1;1;1	Protein LSM14 homolog A	LSM14A	;;;;	5	2	2	2	1	2	2	2	2	2	2	2	2	2	2	2	1	2	2	2	2	2	2	2	2	2	2	2	1	2	2	2	2	2	2	2	2	2	2	2	6.4	6.4
A0A1B0GV63;A0A1B0GWJ2;A0A1B0GTJ8;A0A1B0GVK1;H0Y7H8;Q8NFD5;A0A1B0GTI6	A0A1B0GV63;A0A1B0GWJ2;A0A1B0GTJ8;A0A1B0GVK1;H0Y7H8;Q8NFD5;A0A1B0GTI6	3;3;3;3;3;3;2	3;3;3;3;3;3;2	3;3;3;3;3;3;2	AT-rich interactive domain-containing protein 1B	ARID1B	;;;;;;	7	3	3	3	2	1	2	1	1	3	3	2	2	3	1	2	2	1	2	1	1	3	3	2	2	3	1	2	2	1	2	1	1	3	3	2	2	3	1	2	2.4	2.4
H0Y488;A0A1B0GTU5;O14497;A0A087WUV6;H0YCU6	H0Y488;A0A1B0GTU5;O14497;A0A087WUV6	5;5;5;4;1	5;5;5;4;1	5;5;5;4;1	AT-rich interactive domain-containing protein 1A	ARID1A	;;;	5	5	5	5	0	0	2	1	1	0	5	1	1	2	2	1	0	0	2	1	1	0	5	1	1	2	2	1	0	0	2	1	1	0	5	1	1	2	2	1	3.4	3.4
A0A1B0GTW1;Q9UDY2;U3KQJ2;B1AN86	A0A1B0GTW1;Q9UDY2	11;11;1;1	11;11;1;1	11;11;1;1	Tight junction protein ZO-2	TJP2	;	4	11	11	11	2	2	2	2	4	3	11	6	9	10	9	7	2	2	2	2	4	3	11	6	9	10	9	7	2	2	2	2	4	3	11	6	9	10	9	7	9.9	9.9
A0A1B0GUA3;Q96EK5;A0A1B0GV79;A0A1B0GW21;A0A1B0GTE6;A0A0D9SFK7;A0A1B0GUH6	A0A1B0GUA3;Q96EK5	4;4;1;1;1;1;1	4;4;1;1;1;1;1	4;4;1;1;1;1;1	KIF1-binding protein	KIAA1279	;	7	4	4	4	3	1	4	1	2	3	3	2	3	4	1	2	3	1	4	1	2	3	3	2	3	4	1	2	3	1	4	1	2	3	3	2	3	4	1	2	7.1	7.1
A0A1B0GUA8;Q9H1H9	A0A1B0GUA8;Q9H1H9	2;2	2;2	2;2	Kinesin-like protein KIF13A	KIF13A	;	2	2	2	2	0	1	1	0	1	2	2	0	2	0	1	0	0	1	1	0	1	2	2	0	2	0	1	0	0	1	1	0	1	2	2	0	2	0	1	0	1.6	1.6
A0A1B0GV47;Q7Z4S6;H0YIM7;H0YHT2	A0A1B0GV47;Q7Z4S6;H0YIM7;H0YHT2	2;2;1;1	2;2;1;1	2;2;1;1	Kinesin-like protein KIF21A;Kinesin-like protein	KIF21A	;;;	4	2	2	2	1	1	1	0	1	1	1	1	1	2	1	1	1	1	1	0	1	1	1	1	1	2	1	1	1	1	1	0	1	1	1	1	1	2	1	1	1.5	1.5
A0A1B0GVU9;B4DDN1;A0A0U1RR66;A0A0U1RQX5;A0A0U1RQQ5;A0A0U1RRC8;A0A0U1RQX9;A0A0U1RQJ6;A0A1B0GTT3;A0A0U1RRJ7;A0A0U1RR79	A0A1B0GVU9;B4DDN1	23;18;6;5;5;4;3;2;2;1;1	1;0;0;0;0;0;0;0;0;0;1	1;0;0;0;0;0;0;0;0;0;1		QARS	;	11	23	1	1	15	13	17	10	16	17	20	17	18	16	20	17	1	1	1	0	1	1	1	1	0	0	1	0	1	1	1	0	1	1	1	1	0	0	1	0	33.3	1.4
A0AVT1;H0Y8S8	A0AVT1	10;2	10;2	10;2	Ubiquitin-like modifier-activating enzyme 6	UBA6		2	10	10	10	7	5	6	4	4	5	8	7	5	8	7	5	7	5	6	4	4	5	8	7	5	8	7	5	7	5	6	4	4	5	8	7	5	8	7	5	10.9	10.9
A0MZ66	A0MZ66	5	5	5	Shootin-1	KIAA1598		1	5	5	5	3	2	2	2	2	3	3	3	2	4	3	1	3	2	2	2	2	3	3	3	2	4	3	1	3	2	2	2	2	3	3	3	2	4	3	1	10	10
E9PJS0;A1L0T0;M0R1B5;M0R026	E9PJS0;A1L0T0	3;3;1;1	3;3;1;1	1;1;1;1	Acetolactate synthase-like protein	ILVBL	;	4	3	3	1	2	2	2	1	1	3	2	1	1	2	1	2	2	2	2	1	1	3	2	1	1	2	1	2	0	0	0	0	0	1	0	0	0	0	0	0	16.4	16.4
A1X283;G3V144;A0A1B0GUF2;H0Y507;Q5TCZ1	A1X283	4;1;1;1;1	4;1;1;1;1	4;1;1;1;1	SH3 and PX domain-containing protein 2B	SH3PXD2B		5	4	4	4	4	4	3	2	4	4	1	1	1	3	1	2	4	4	3	2	4	4	1	1	1	3	1	2	4	4	3	2	4	4	1	1	1	3	1	2	4.8	4.8
A2A2Q9;Q9Y312	A2A2Q9;Q9Y312	2;2	2;2	2;2	Protein AAR2 homolog	AAR2	;	2	2	2	2	1	2	2	1	2	2	1	1	2	1	1	1	1	2	2	1	2	2	1	1	2	1	1	1	1	2	2	1	2	2	1	1	2	1	1	1	3.8	3.8
A2A3R5	A2A3R5	8	1	1	40S ribosomal protein S6	RPS6		1	8	1	1	6	7	6	7	7	6	7	7	6	6	8	8	1	1	0	1	1	0	1	1	1	0	1	1	1	1	0	1	1	0	1	1	1	0	1	1	32.1	6.4
A2IDA3;P29372	A2IDA3;P29372	2;2	2;2	2;2	DNA-3-methyladenine glycosylase	MPG	;	2	2	2	2	0	2	0	1	2	1	1	2	2	2	1	1	0	2	0	1	2	1	1	2	2	2	1	1	0	2	0	1	2	1	1	2	2	2	1	1	12	12
A3KMH1	A3KMH1	5	5	5	von Willebrand factor A domain-containing protein 8	VWA8		1	5	5	5	3	4	3	3	2	3	3	3	3	3	4	3	3	4	3	3	2	3	3	3	3	3	4	3	3	4	3	3	2	3	3	3	3	3	4	3	4.1	4.1
A3KN83	A3KN83	1	1	1	Protein strawberry notch homolog 1	SBNO1		1	1	1	1	0	0	1	0	1	1	0	0	0	1	0	1	0	0	1	0	1	1	0	0	0	1	0	1	0	0	1	0	1	1	0	0	0	1	0	1	1	1
F5H4Q5;A5D8V6	F5H4Q5;A5D8V6	1;1	1;1	1;1	Vacuolar protein sorting-associated protein 37C	VPS37C	;	2	1	1	1	0	0	0	0	0	0	1	1	1	1	1	1	0	0	0	0	0	0	1	1	1	1	1	1	0	0	0	0	0	0	1	1	1	1	1	1	8.1	8.1
A5YKK6;H3BMZ2;H3BNB1;H3BVC9;H3BTH2;H3BR89;H3BMH0;H3BT18;H3BU44	A5YKK6	33;7;4;3;2;2;2;1;1	33;7;4;3;2;2;2;1;1	33;7;4;3;2;2;2;1;1	CCR4-NOT transcription complex subunit 1	CNOT1		9	33	33	33	21	24	23	13	16	24	25	22	23	28	22	17	21	24	23	13	16	24	25	22	23	28	22	17	21	24	23	13	16	24	25	22	23	28	22	17	17.4	17.4
A6NC57	A6NC57	1	1	1	Ankyrin repeat domain-containing protein 62	ANKRD62		1	1	1	1	0	0	0	0	0	0	1	0	0	0	0	0	0	0	0	0	0	0	1	0	0	0	0	0	0	0	0	0	0	0	1	0	0	0	0	0	1.6	1.6
A6NC78	A6NC78	1	1	1	Putative golgin subfamily A member 8I	GOLGA8IP		1	1	1	1	0	0	0	0	0	1	0	0	0	1	0	0	0	0	0	0	0	1	0	0	0	1	0	0	0	0	0	0	0	1	0	0	0	1	0	0	2.4	2.4
A6NCV1;F5H5P2;C9J7M2	A6NCV1	5;1;1	5;1;1	5;1;1	Olfactory receptor 6C74	OR6C74		3	5	5	5	3	4	4	4	4	1	4	1	2	2	4	3	3	4	4	4	4	1	4	1	2	2	4	3	3	4	4	4	4	1	4	1	2	2	4	3	5.1	5.1
A6NDG6;H3BV17	A6NDG6	4;1	4;1	4;1	Phosphoglycolate phosphatase	PGP		2	4	4	4	4	3	4	4	3	3	2	3	3	4	2	3	4	3	4	4	3	3	2	3	3	4	2	3	4	3	4	4	3	3	2	3	3	4	2	3	16.2	16.2
A6NEM2;P51610;H7C1C4	A6NEM2;P51610	14;14;3	14;14;3	14;14;3	Host cell factor 1;HCF N-terminal chain 1;HCF N-terminal chain 2;HCF N-terminal chain 3;HCF N-terminal chain 4;HCF N-terminal chain 5;HCF N-terminal chain 6;HCF C-terminal chain 1;HCF C-terminal chain 2;HCF C-terminal chain 3;HCF C-terminal chain 4;HCF C-terminal chain 5;HCF C-terminal chain 6	HCFC1	;	3	14	14	14	6	7	8	6	5	9	11	9	10	11	10	9	6	7	8	6	5	9	11	9	10	11	10	9	6	7	8	6	5	9	11	9	10	11	10	9	8.2	8.2
B1AK81;A6NEM5;Q92643	B1AK81;A6NEM5;Q92643	2;2;2	2;2;2	2;2;2	GPI-anchor transamidase	PIGK	;;	3	2	2	2	1	1	2	1	1	0	2	2	1	2	1	1	1	1	2	1	1	0	2	2	1	2	1	1	1	1	2	1	1	0	2	2	1	2	1	1	7.3	7.3
D6RAX1;D6RCT8;A6NFV8;Q96EV8	D6RAX1;D6RCT8;A6NFV8;Q96EV8	1;1;1;1	1;1;1;1	1;1;1;1	Dysbindin	DTNBP1	;;;	4	1	1	1	1	1	1	1	1	1	1	1	1	1	1	1	1	1	1	1	1	1	1	1	1	1	1	1	1	1	1	1	1	1	1	1	1	1	1	1	29.5	29.5
H3BMT0;H3BTV5;H3BU16;A6NGP5;H3BMV3;Q9H910	H3BMT0;H3BTV5;H3BU16;A6NGP5;H3BMV3;Q9H910	1;1;1;1;1;1	1;1;1;1;1;1	1;1;1;1;1;1	Hematological and neurological expressed 1-like protein	HN1L	;;;;;	6	1	1	1	0	1	1	1	1	1	1	1	1	1	1	1	0	1	1	1	1	1	1	1	1	1	1	1	0	1	1	1	1	1	1	1	1	1	1	1	12.2	12.2
E9PIZ0;C9JST7;A6NGW1;O95070	E9PIZ0;C9JST7;A6NGW1;O95070	2;2;2;2	2;2;2;2	2;2;2;2	Protein YIF1A	YIF1A	;;;	4	2	2	2	2	1	2	1	1	2	2	2	2	2	1	2	2	1	2	1	1	2	2	2	2	2	1	2	2	1	2	1	1	2	2	2	2	2	1	2	19.4	19.4
A6NHB5;Q14202;A6NHN7;A6NL54;A6NC58	A6NHB5;Q14202;A6NHN7	12;12;11;3;1	12;12;11;3;1	11;11;10;3;1	Zinc finger MYM-type protein 3	ZMYM3	;;	5	12	12	11	5	4	6	3	6	8	11	4	9	5	10	9	5	4	6	3	6	8	11	4	9	5	10	9	4	3	5	3	5	7	10	3	8	5	9	8	11	11
A6NHL2	A6NHL2	3	1	1	Tubulin alpha chain-like 3	TUBAL3		1	3	1	1	3	3	3	2	2	3	3	3	3	3	3	2	1	1	1	0	0	1	1	1	1	1	1	0	1	1	1	0	0	1	1	1	1	1	1	0	7.8	3.8
A6NHN2;Q5TC82;Q9HBD1	A6NHN2;Q5TC82;Q9HBD1	1;1;1	1;1;1	1;1;1	Roquin-1;Roquin-2	RC3H2;RC3H1	;;	3	1	1	1	1	0	1	0	0	0	0	1	1	0	0	0	1	0	1	0	0	0	0	1	1	0	0	0	1	0	1	0	0	0	0	1	1	0	0	0	2.8	2.8
A6NHR9;J3KTL8;J3KRK8	A6NHR9;J3KTL8	10;5;1	10;5;1	10;5;1	Structural maintenance of chromosomes flexible hinge domain-containing protein 1	SMCHD1	;	3	10	10	10	4	3	3	2	1	8	6	5	5	6	3	2	4	3	3	2	1	8	6	5	5	6	3	2	4	3	3	2	1	8	6	5	5	6	3	2	5.9	5.9
A6NIW2;Q5JSL3;A0A0J9YW64	A6NIW2;Q5JSL3;A0A0J9YW64	3;3;2	3;3;2	3;3;2	Dedicator of cytokinesis protein 11	DOCK11	;;	3	3	3	3	2	1	2	1	2	2	2	3	2	2	2	2	2	1	2	1	2	2	2	3	2	2	2	2	2	1	2	1	2	2	2	3	2	2	2	2	1.5	1.5
A6NIZ1;A0A0J9YXB3;H0YE30;H0YIW5;P62834;P61224;Q5T245;F5H823;B7ZB78;F5GZG1	A6NIZ1;A0A0J9YXB3;H0YE30;H0YIW5;P62834;P61224	6;3;3;3;3;3;2;1;1;1	6;3;3;3;3;3;2;1;1;1	4;1;3;3;1;1;2;1;1;1	Ras-related protein Rap-1b-like protein;Ras-related protein Rap-1A;Ras-related protein Rap-1b	CPNE7;WDR90;RAP1A;RAP1B	;;;;;	10	6	6	4	3	3	4	5	4	5	5	5	5	3	2	4	3	3	4	5	4	5	5	5	5	3	2	4	3	2	3	3	3	3	3	4	4	2	1	3	13	13
A6NJA2;P54578;J3QQT6;J3KS55	A6NJA2;P54578	7;7;2;2	7;7;2;2	6;6;2;2	Ubiquitin carboxyl-terminal hydrolase;Ubiquitin carboxyl-terminal hydrolase 14	USP14	;	4	7	7	6	1	3	4	2	3	3	4	5	4	5	4	4	1	3	4	2	3	3	4	5	4	5	4	4	1	2	4	2	3	3	4	5	4	5	4	4	16.7	16.7
A6NJG2;C9J686;C9J370;H7BZ28	A6NJG2;C9J686	18;9;5;5	18;9;5;5	8;0;0;5	Ankyrin repeat domain-containing protein SOWAHD	SOWAHD;IL1R1	;	4	18	18	8	10	10	14	8	11	14	16	9	17	18	17	12	10	10	14	8	11	14	16	9	17	18	17	12	5	5	7	3	5	6	8	5	7	8	7	4	22.6	22.6
A6NLH6;Q9P003	A6NLH6;Q9P003	1;1	1;1	1;1	Protein cornichon homolog 4	CNIH4	;	2	1	1	1	0	0	0	0	0	1	1	0	0	1	1	0	0	0	0	0	0	1	1	0	0	1	1	0	0	0	0	0	0	1	1	0	0	1	1	0	14.6	14.6
A6NMQ1;P09884;A0A087WU64	A6NMQ1;P09884;A0A087WU64	9;9;8	9;9;8	9;9;8	DNA polymerase;DNA polymerase alpha catalytic subunit	POLA1	;;	3	9	9	9	5	4	4	1	4	2	7	4	4	7	6	6	5	4	4	1	4	2	7	4	4	7	6	6	5	4	4	1	4	2	7	4	4	7	6	6	8	8
A6NNN6;E7ETA6;Q15154;H0YBA1;E9PGW9;E7EV93	A6NNN6;E7ETA6;Q15154	9;9;9;4;1;1	9;9;9;4;1;1	9;9;9;4;1;1	Pericentriolar material 1 protein	PCM1	;;	6	9	9	9	6	5	6	3	5	4	7	8	7	8	8	8	6	5	6	3	5	4	7	8	7	8	8	8	6	5	6	3	5	4	7	8	7	8	8	8	5.5	5.5
B7ZBQ1;A6PVP4;B7ZBQ3;Q9H944	B7ZBQ1;A6PVP4;B7ZBQ3;Q9H944	1;1;1;1	1;1;1;1	1;1;1;1	Mediator of RNA polymerase II transcription subunit 20	MED20	;;;	4	1	1	1	1	1	1	1	1	1	1	1	1	1	1	1	1	1	1	1	1	1	1	1	1	1	1	1	1	1	1	1	1	1	1	1	1	1	1	1	18.3	18.3
A6PW57;Q99755;A6PW58;A2A5X0	A6PW57;Q99755;A6PW58;A2A5X0	2;2;1;1	2;2;1;1	2;2;1;1	Phosphatidylinositol 4-phosphate 5-kinase type-1 alpha	PIP5K1A	;;;	4	2	2	2	1	0	1	1	1	0	1	0	1	2	2	1	1	0	1	1	1	0	1	0	1	2	2	1	1	0	1	1	1	0	1	0	1	2	2	1	5.8	5.8
S4R393;S4R410;A7E2V4;S4R3B3;H7C453;S4R3H3;S4R3U7;H7BZ52;H0YCW2	S4R393;S4R410;A7E2V4;S4R3B3;H7C453;S4R3H3	5;5;5;4;4;4;2;2;1	5;5;5;4;4;4;2;2;1	5;5;5;4;4;4;2;2;1	Zinc finger SWIM domain-containing protein 8	ZSWIM8	;;;;;	9	5	5	5	3	5	2	1	2	2	3	4	3	5	4	2	3	5	2	1	2	2	3	4	3	5	4	2	3	5	2	1	2	2	3	4	3	5	4	2	3.5	3.5
F8W7U0;A8CTZ0;CON__ENSEMBL:ENSBTAP00000001528;Q15811	F8W7U0;A8CTZ0;CON__ENSEMBL:ENSBTAP00000001528;Q15811	1;1;1;1	1;1;1;1	1;1;1;1	Intersectin-1	ITSN1	;;;	4	1	1	1	0	0	0	0	1	1	1	1	1	1	1	1	0	0	0	0	1	1	1	1	1	1	1	1	0	0	0	0	1	1	1	1	1	1	1	1	1	1
A8MT37;P49840;M0QYV0	A8MT37;P49840;M0QYV0	3;3;2	1;1;1	1;1;1	Glycogen synthase kinase-3 alpha	GSK3A	;;	3	3	1	1	0	2	2	0	1	3	2	2	2	2	1	2	0	1	1	0	1	1	1	1	1	0	0	0	0	1	1	0	1	1	1	1	1	0	0	0	7.7	3.5
A8MT72;Q2NKQ5;Q16799	A8MT72;Q2NKQ5;Q16799	1;1;1	1;1;1	1;1;1	Reticulon;Reticulon-1	RTN1	;;	3	1	1	1	1	0	1	1	0	1	1	1	1	0	1	1	1	0	1	1	0	1	1	1	1	0	1	1	1	0	1	1	0	1	1	1	1	0	1	1	4.1	4.1
A8MTY7;CON__Q6NT21;CON__P78385;CON__Q14533	A8MTY7;CON__Q6NT21;CON__P78385;CON__Q14533	3;2;2;2	1;1;1;1	1;1;1;1	Keratin-associated protein 9-7	KRTAP9-7	;;;	4	3	1	1	2	2	2	1	1	3	3	2	2	3	2	2	0	0	0	0	0	1	1	0	0	1	0	0	0	0	0	0	0	1	1	0	0	1	0	0	1.8	0.6
A8MU21;Q9BVK8	A8MU21;Q9BVK8	1;1	1;1	1;1	Transmembrane protein 147	TMEM147	;	2	1	1	1	1	1	1	1	1	1	1	1	1	1	1	1	1	1	1	1	1	1	1	1	1	1	1	1	1	1	1	1	1	1	1	1	1	1	1	1	6.5	6.5
A8MUD9;P18124;C9JIJ5;C9JZ88	A8MUD9;P18124	11;11;5;4	11;11;5;4	11;11;5;4	60S ribosomal protein L7	RPL7	;	4	11	11	11	8	8	8	8	8	8	10	9	8	10	9	9	8	8	8	8	8	8	10	9	8	10	9	9	8	8	8	8	8	8	10	9	8	10	9	9	48.6	48.6
A8MUS3;K7EMA7;H7BY10;K7EJV9;K7ERT8;P62750	A8MUS3;K7EMA7;H7BY10;K7EJV9;K7ERT8;P62750	4;3;3;3;3;3	4;3;3;3;3;3	4;3;3;3;3;3	60S ribosomal protein L23a	RPL23A	;;;;;	6	4	4	4	2	3	3	3	3	3	3	3	3	3	3	4	2	3	3	3	3	3	3	3	3	3	3	4	2	3	3	3	3	3	3	3	3	3	3	4	12.5	12.5
Q49AN9;F5H013;C9JVQ0;P62308;A8MWD9	Q49AN9;F5H013;C9JVQ0;P62308;A8MWD9	1;1;1;1;1	1;1;1;1;1	1;1;1;1;1	Small nuclear ribonucleoprotein G;Putative small nuclear ribonucleoprotein G-like protein 15	SNRPG;SNRPGP15	;;;;	5	1	1	1	0	0	1	1	1	1	1	1	1	1	1	1	0	0	1	1	1	1	1	1	1	1	1	1	0	0	1	1	1	1	1	1	1	1	1	1	10.9	10.9
M0R088;E9PCT1;A9Z1X7;Q8IYB3;M0R1E7;M0QXG5	M0R088;E9PCT1;A9Z1X7;Q8IYB3;M0R1E7;M0QXG5	2;2;2;2;1;1	2;2;2;2;1;1	2;2;2;2;1;1	Serine/arginine repetitive matrix protein 1	SRRM1	;;;;;	6	2	2	2	2	1	1	0	1	1	2	2	2	2	2	2	2	1	1	0	1	1	2	2	2	2	2	2	2	1	1	0	1	1	2	2	2	2	2	2	4	4
J3QQI9;B0QY36;H0Y645;B0QY35;B0QY34;H7BYT1;P48730;P49674;H0Y2N6	J3QQI9;B0QY36;H0Y645;B0QY35;B0QY34;H7BYT1;P48730;P49674;H0Y2N6	2;2;2;2;2;2;2;2;1	2;2;2;2;2;2;2;2;1	2;2;2;2;2;2;2;2;1	Casein kinase I isoform delta;Casein kinase I isoform epsilon	CSNK1D;CSNK1E	;;;;;;;;	9	2	2	2	1	1	0	0	1	0	2	0	1	2	1	1	1	1	0	0	1	0	2	0	1	2	1	1	1	1	0	0	1	0	2	0	1	2	1	1	14.4	14.4
B0QY89;Q9Y262;B0QY90;C9JHP4;C9K0Q7;H7C3A0	B0QY89;Q9Y262;B0QY90	9;9;5;4;4;3	9;9;5;4;4;3	9;9;5;4;4;3	Eukaryotic translation initiation factor 3 subunit L	EIF3L	;;	6	9	9	9	6	3	4	3	5	7	8	8	9	8	7	8	6	3	4	3	5	7	8	8	9	8	7	8	6	3	4	3	5	7	8	8	9	8	7	8	18.5	18.5
B0QYD3;Q9UH17	B0QYD3;Q9UH17	1;1	1;1	1;1	DNA dC->dU-editing enzyme APOBEC-3B	APOBEC3B	;	2	1	1	1	0	0	1	1	0	1	1	1	1	0	0	0	0	0	1	1	0	1	1	1	1	0	0	0	0	0	1	1	0	1	1	1	1	0	0	0	3.9	3.9
H3BPC4;H3BQQ9;B0QYN7;P63279	H3BPC4;H3BQQ9;B0QYN7;P63279	1;1;1;1	1;1;1;1	1;1;1;1	SUMO-conjugating enzyme UBC9	UBE2I	;;;	4	1	1	1	0	1	1	0	0	1	1	0	1	1	1	1	0	1	1	0	0	1	1	0	1	1	1	1	0	1	1	0	0	1	1	0	1	1	1	1	17.1	17.1
B0QYW5;F6RTR7;O43808;F8WE74	B0QYW5;F6RTR7;O43808;F8WE74	4;4;4;3	4;4;4;3	4;4;4;3	Peroxisomal membrane protein PMP34	SLC25A17	;;;	4	4	4	4	4	3	4	4	3	3	4	3	4	4	3	4	4	3	4	4	3	3	4	3	4	4	3	4	4	3	4	4	3	3	4	3	4	4	3	4	22.7	22.7
B1AH49;P25325	B1AH49;P25325	4;4	4;4	4;4	Sulfurtransferase;3-mercaptopyruvate sulfurtransferase	MPST	;	2	4	4	4	2	2	1	2	1	2	4	3	3	4	3	3	2	2	1	2	1	2	4	3	3	4	3	3	2	2	1	2	1	2	4	3	3	4	3	3	25.4	25.4
B1AH87;P30536	B1AH87;P30536	3;3	3;3	3;3	Translocator protein	TSPO	;	2	3	3	3	3	3	3	2	2	3	3	3	3	3	3	3	3	3	3	2	2	3	3	3	3	3	3	3	3	3	3	2	2	3	3	3	3	3	3	3	36.4	36.4
F8WDT8;H7C3E9;B1AH95;Q9NY93	F8WDT8;H7C3E9;B1AH95;Q9NY93	1;1;1;1	1;1;1;1	1;1;1;1	Probable ATP-dependent RNA helicase DDX56	DDX56;APOL1	;;;	4	1	1	1	0	0	1	0	0	1	1	0	1	1	1	0	0	0	1	0	0	1	1	0	1	1	1	0	0	0	1	0	0	1	1	0	1	1	1	0	7.6	7.6
B1AHC9;P12956	B1AHC9;P12956	10;10	10;10	10;10	X-ray repair cross-complementing protein 6	XRCC6	;	2	10	10	10	5	5	6	5	4	9	5	8	7	7	10	8	5	5	6	5	4	9	5	8	7	7	10	8	5	5	6	5	4	9	5	8	7	7	10	8	23.6	23.6
B1AHD1;P55769	B1AHD1;P55769	2;2	2;2	2;2	NHP2-like protein 1;NHP2-like protein 1, N-terminally processed	NHP2L1	;	2	2	2	2	0	1	0	0	0	2	1	1	2	1	0	1	0	1	0	0	0	2	1	1	2	1	0	1	0	1	0	0	0	2	1	1	2	1	0	1	18.2	18.2
B1AHF3;P00387	B1AHF3;P00387	2;2	2;2	2;2	NADH-cytochrome b5 reductase 3;NADH-cytochrome b5 reductase 3 membrane-bound form;NADH-cytochrome b5 reductase 3 soluble form	CYB5R3	;	2	2	2	2	1	1	1	1	1	2	2	0	1	2	0	0	1	1	1	1	1	2	2	0	1	2	0	0	1	1	1	1	1	2	2	0	1	2	0	0	16.3	16.3
B1AK20;Q5TH61	B1AK20	11;1	2;1	0;0		DNAJC11		2	11	2	0	7	5	8	7	7	8	9	5	10	10	9	10	2	1	2	2	2	1	2	1	1	1	0	2	0	0	0	0	0	0	0	0	0	0	0	0	16.9	3.3
H0Y5G9;G3V1R5;B1AKJ5;O43847;F5H7V1	H0Y5G9;G3V1R5;B1AKJ5;O43847;F5H7V1	2;2;2;2;1	2;2;2;2;1	2;2;2;2;1	Nardilysin	NRD1	;;;;	5	2	2	2	1	2	1	2	1	1	1	0	1	1	0	2	1	2	1	2	1	1	1	0	1	1	0	2	1	2	1	2	1	1	1	0	1	1	0	2	2.8	2.8
B1AKN6;B1AKN7;B1AKN5;B1AKN8;P08651;Q12857;S4R308;K7ESG9;K7EKH0;U3KPY9;K7EJB0;S4R3K4;A0A087WXP2;Q5W0Y9;C9JWJ8;A0A1B0GW37;U3KQE8;A0A1B0GWJ4;A0A0A0MRX8;K7EN08;A0A1B0GU97;A0A1B0GWI9;Q5VW27;Q5VW30;Q5VW26;O00712;Q14938	B1AKN6;B1AKN7;B1AKN5;B1AKN8;P08651;Q12857;S4R308;K7ESG9;K7EKH0;U3KPY9;K7EJB0;S4R3K4;A0A087WXP2;Q5W0Y9;C9JWJ8;A0A1B0GW37;U3KQE8;A0A1B0GWJ4;A0A0A0MRX8;K7EN08;A0A1B0GU97;A0A1B0GWI9;Q5VW27;Q5VW30;Q5VW26;O00712;Q14938	2;2;2;2;2;2;1;1;1;1;1;1;1;1;1;1;1;1;1;1;1;1;1;1;1;1;1	2;2;2;2;2;2;1;1;1;1;1;1;1;1;1;1;1;1;1;1;1;1;1;1;1;1;1	2;2;2;2;2;2;1;1;1;1;1;1;1;1;1;1;1;1;1;1;1;1;1;1;1;1;1	Nuclear factor 1;Nuclear factor 1 C-type;Nuclear factor 1 A-type;Nuclear factor 1 B-type;Nuclear factor 1 X-type	NFIA;NFIC;NFIX;NFIB	;;;;;;;;;;;;;;;;;;;;;;;;;;	27	2	2	2	0	2	1	0	1	2	1	2	2	0	0	1	0	2	1	0	1	2	1	2	2	0	0	1	0	2	1	0	1	2	1	2	2	0	0	1	6.1	6.1
B1AL69;Q7L3B6	B1AL69;Q7L3B6	2;2	2;2	2;2	Hsp90 co-chaperone Cdc37-like 1	CDC37L1	;	2	2	2	2	0	1	1	0	1	2	2	1	2	1	2	2	0	1	1	0	1	2	2	1	2	1	2	2	0	1	1	0	1	2	2	1	2	1	2	2	7.8	7.8
B1ALK7;E9PDQ5;Q14155;E7EUY6;F6SJA5;Q15052	B1ALK7;E9PDQ5;Q14155;E7EUY6	5;4;4;3;1;1	5;4;4;3;1;1	5;4;4;3;1;1	Rho guanine nucleotide exchange factor 7	ARHGEF7	;;;	6	5	5	5	2	2	3	0	4	3	4	3	4	2	4	4	2	2	3	0	4	3	4	3	4	2	4	4	2	2	3	0	4	3	4	3	4	2	4	4	10.2	10.2
B1AMX8;B1AMX7;B1AMY1;A8MYX2	B1AMX8	9;2;1;1	3;2;1;1	0;0;0;0		TRAF2		4	9	3	0	9	9	9	8	8	9	8	7	9	9	9	9	3	3	3	3	2	3	2	1	3	3	3	3	0	0	0	0	0	0	0	0	0	0	0	0	11.2	3.8
B1ANR0;Q13310;H0Y5F5;H0YEU6;H0YCC8;B1ANR1;H0YEQ8;H0YER0;H0Y6X6;P0CB38	B1ANR0;Q13310;H0Y5F5	24;24;19;9;7;6;5;2;2;2	14;14;12;7;4;2;2;1;1;2	13;13;12;7;4;1;1;1;1;2	Polyadenylate-binding protein;Polyadenylate-binding protein 4	PABPC4	;;	10	24	14	13	14	18	18	13	14	18	21	20	21	22	19	19	7	10	10	8	8	12	13	11	12	13	12	12	7	9	9	7	7	11	12	10	11	12	11	11	39	22.3
B1AUU8;P42566;S4R3U1	B1AUU8;P42566	9;9;1	9;9;1	9;9;1	Epidermal growth factor receptor substrate 15	EPS15	;	3	9	9	9	3	4	3	7	7	6	8	7	6	9	9	9	3	4	3	7	7	6	8	7	6	9	9	9	3	4	3	7	7	6	8	7	6	9	9	9	15.6	15.6
H7BXF4;B1PBA3;Q9NXE4;H7C1Q6;H7C0W5;H7C235;H7C2J2;C9J647	H7BXF4;B1PBA3;Q9NXE4;H7C1Q6;H7C0W5	5;5;5;4;3;2;2;1	5;5;5;4;3;2;2;1	5;5;5;4;3;2;2;1	Sphingomyelin phosphodiesterase 4	SMPD4	;;;;	8	5	5	5	3	2	4	2	4	3	3	1	2	3	3	3	3	2	4	2	4	3	3	1	2	3	3	3	3	2	4	2	4	3	3	1	2	3	3	3	7.2	7.2
B2RNG4;Q13620;A6NE76	B2RNG4;Q13620	7;7;2	2;2;1	2;2;1	Cullin-4B	TRIM6-TRIM34;CUL4B	;	3	7	2	2	6	5	6	4	5	6	5	7	7	4	6	7	1	1	2	1	1	2	1	2	2	1	2	2	1	1	2	1	1	2	1	2	2	1	2	2	4.6	1.5
B2RNN3;A0A087X286;K7EL23;P0C862	B2RNN3;A0A087X286	40;38;3;1	40;38;3;1	39;37;3;1	Complement C1q and tumor necrosis factor-related protein 9B	C1QTNF9B;CKLF-CMTM1	;	4	40	40	39	31	34	36	27	31	34	37	29	33	37	34	32	31	34	36	27	31	34	37	29	33	37	34	32	31	33	36	26	30	33	36	29	32	37	34	31	34.4	34.4
B2WTI4;K7EJU9;B2WTI3;Q6NYC1	B2WTI4;K7EJU9;B2WTI3;Q6NYC1	2;2;2;2	2;2;2;2	2;2;2;2	Bifunctional arginine demethylase and lysyl-hydroxylase JMJD6	JMJD6	;;;	4	2	2	2	0	1	1	0	0	2	1	0	0	2	2	0	0	1	1	0	0	2	1	0	0	2	2	0	0	1	1	0	0	2	1	0	0	2	2	0	6.4	6.4
B3KM87;G3V2U3	B3KM87	6;1	1;1	0;0		MATR3		2	6	1	0	6	6	6	5	6	5	5	5	6	6	6	5	1	1	1	1	1	1	1	0	1	1	1	0	0	0	0	0	0	0	0	0	0	0	0	0	10.2	1.7
B3KQ25;K7ESG5;K9J957;P61289;K7EPX6;K7EKR3;K7ENH2;K7EMD0;A0A087WTV2	B3KQ25;K7ESG5;K9J957;P61289;K7EPX6;K7EKR3;K7ENH2;K7EMD0	3;3;3;3;2;2;2;2;1	3;3;3;3;2;2;2;2;1	3;3;3;3;2;2;2;2;1	Proteasome activator complex subunit 3	PSME3	;;;;;;;	9	3	3	3	2	2	2	2	1	2	3	1	2	2	2	1	2	2	2	2	1	2	3	1	2	2	2	1	2	2	2	2	1	2	3	1	2	2	2	1	18.1	18.1
B3KY94;O14735	B3KY94;O14735	1;1	1;1	1;1	CDP-diacylglycerol--inositol 3-phosphatidyltransferase	CDIPT	;	2	1	1	1	1	1	1	1	1	1	1	1	1	1	1	1	1	1	1	1	1	1	1	1	1	1	1	1	1	1	1	1	1	1	1	1	1	1	1	1	5.5	5.5
H0Y5J4;B4DDD6;Q9UJU6	H0Y5J4;B4DDD6;Q9UJU6	1;1;1	1;1;1	1;1;1	Drebrin-like protein	DBNL	;;	3	1	1	1	1	1	1	0	0	1	1	1	1	1	1	1	1	1	1	0	0	1	1	1	1	1	1	1	1	1	1	0	0	1	1	1	1	1	1	1	3.1	3.1
B4DDF4;B4DUT8;Q99439;A0A087X271;K7ES69;A0A087X1X5;H3BVI6	B4DDF4;B4DUT8;Q99439;A0A087X271;K7ES69;A0A087X1X5;H3BVI6	4;4;4;3;2;2;2	4;4;4;3;2;2;2	4;4;4;3;2;2;2	Calponin;Calponin-2	CNN2	;;;;;;	7	4	4	4	2	2	3	2	2	2	3	3	4	3	2	3	2	2	3	2	2	2	3	3	4	3	2	3	2	2	3	2	2	2	3	3	4	3	2	3	17.4	17.4
B4DEM9;Q9Y2S7	B4DEM9;Q9Y2S7	2;2	2;2	2;2	Polymerase delta-interacting protein 2	POLDIP2	;	2	2	2	2	2	2	2	2	2	2	2	2	1	1	1	1	2	2	2	2	2	2	2	2	1	1	1	1	2	2	2	2	2	2	2	2	1	1	1	1	6.9	6.9
D6RDA2;H0Y8X0;B4DFG0;P35659	D6RDA2;H0Y8X0;B4DFG0;P35659	2;2;2;2	2;2;2;2	2;2;2;2	Protein DEK	DEK	;;;	4	2	2	2	0	0	1	0	1	1	2	0	1	1	1	1	0	0	1	0	1	1	2	0	1	1	1	1	0	0	1	0	1	1	2	0	1	1	1	1	15.6	15.6
J3QKS7;B4DGM3;Q969G3;K7EMQ8;J3QR61;H7C048;J3KS99;J3QL66;J3KT85;J3QKX6	J3QKS7;B4DGM3;Q969G3;K7EMQ8	5;5;5;3;2;2;1;1;1;1	5;5;5;3;2;2;1;1;1;1	5;5;5;3;2;2;1;1;1;1	SWI/SNF-related matrix-associated actin-dependent regulator of chromatin subfamily E member 1	SMARCE1	;;;	10	5	5	5	2	1	2	2	1	2	5	3	4	4	2	4	2	1	2	2	1	2	5	3	4	4	2	4	2	1	2	2	1	2	5	3	4	4	2	4	21.5	21.5
B4DGU4;P35222	B4DGU4;P35222	6;6	4;4	4;4	Catenin beta-1	CTNNB1	;	2	6	4	4	1	2	1	1	1	3	6	3	3	6	5	3	0	1	0	0	0	1	4	1	1	4	3	1	0	1	0	0	0	1	4	1	1	4	3	1	9.2	6.2
B4DGU6;Q13615	B4DGU6;Q13615	2;2	2;2	2;2	Myotubularin-related protein 3	KCNK2;MTMR3	;	2	2	2	2	2	1	1	0	2	1	2	2	2	1	2	0	2	1	1	0	2	1	2	2	2	1	2	0	2	1	1	0	2	1	2	2	2	1	2	0	2.1	2.1
B4DGW0;F8W876;A0A087WUY7;A0A0D9SG24;O75928;O75925	B4DGW0;F8W876	4;3;1;1;1;1	1;0;1;0;1;1	1;0;1;0;1;1		PIAS2;MASP1	;	6	4	1	1	1	0	0	1	3	2	1	3	1	4	2	2	1	0	0	0	0	1	1	1	1	1	0	0	1	0	0	0	0	1	1	1	1	1	0	0	5.8	1.6
B4DHQ6	B4DHQ6	19	3	0		SRI		1	19	3	0	15	14	16	11	14	13	19	14	15	19	18	15	1	1	1	1	0	1	3	2	2	3	3	2	0	0	0	0	0	0	0	0	0	0	0	0	38.4	6.3
H0YKU5;B4DIH5;P61201;H0YM03	H0YKU5;B4DIH5;P61201;H0YM03	2;2;2;1	2;2;2;1	2;2;2;1	COP9 signalosome complex subunit 2	COPS2	;;;	4	2	2	2	1	1	1	1	0	1	2	1	2	2	1	2	1	1	1	1	0	1	2	1	2	2	1	2	1	1	1	1	0	1	2	1	2	2	1	2	8.7	8.7
E9PCS8;E7EQY4;E7EV10;B4DN26;Q9BTC8	E9PCS8;E7EQY4;E7EV10;B4DN26;Q9BTC8	1;1;1;1;1	1;1;1;1;1	1;1;1;1;1	Metastasis-associated protein MTA3	MTA3;PLAT	;;;;	5	1	1	1	1	0	0	0	0	0	1	1	1	1	1	1	1	0	0	0	0	0	1	1	1	1	1	1	1	0	0	0	0	0	1	1	1	1	1	1	2.8	2.8
Q5W0G0;Q5W0F9;B4DN67;Q96J84	Q5W0G0;Q5W0F9;B4DN67;Q96J84	3;3;3;3	3;3;3;3	3;3;3;3	Kin of IRRE-like protein 1	KIRREL	;;;	4	3	3	3	1	2	1	0	1	0	1	1	2	2	2	3	1	2	1	0	1	0	1	1	2	2	2	3	1	2	1	0	1	0	1	1	2	2	2	3	7.2	7.2
B4DR61;P61619;F8W776;Q8TC24;Q9H9S3;H7C1Q9;C9JXC6;H7C069;A6NK38;F2Z2C7;C9JJV4;A6NIF9	B4DR61;P61619	5;5;2;2;2;1;1;1;1;1;1;1	5;5;2;2;2;1;1;1;1;1;1;1	5;5;2;2;2;1;1;1;1;1;1;1	Protein transport protein Sec61 subunit alpha isoform 1	SEC61A1	;	12	5	5	5	3	3	3	1	4	5	4	3	3	4	3	5	3	3	3	1	4	5	4	3	3	4	3	5	3	3	3	1	4	5	4	3	3	4	3	5	13.3	13.3
B4DV03;Q14141	B4DV03;Q14141	2;2	2;2	2;2	Septin-6	CCDC163P;SEPT6	;	2	2	2	2	2	2	2	1	1	2	2	2	1	2	1	2	2	2	2	1	1	2	2	2	1	2	1	2	2	2	2	1	1	2	2	2	1	2	1	2	4.8	4.8
I3L3C6;B4DWA1;I3L4C2;Q9UQB8;I3L0Y9	I3L3C6;B4DWA1;I3L4C2;Q9UQB8;I3L0Y9	2;2;2;2;1	2;2;2;2;1	2;2;2;2;1	Brain-specific angiogenesis inhibitor 1-associated protein 2	BAIAP2	;;;;	5	2	2	2	0	0	0	0	0	0	2	1	0	1	2	2	0	0	0	0	0	0	2	1	0	1	2	2	0	0	0	0	0	0	2	1	0	1	2	2	11.6	11.6
B4DXD0;H0Y5V5	B4DXD0	14;2	4;0	0;0		TSNAXIP1		2	14	4	0	10	12	10	8	10	11	12	9	11	12	12	9	3	4	2	4	3	3	3	3	3	3	3	2	0	0	0	0	0	0	0	0	0	0	0	0	10.5	2.3
B4DXZ6;P51114;E9PFF5;E7EU85;C9JAJ4;C9IZ22;C9JZE0;C9JY20;C9J5B4;H7C4S4	B4DXZ6;P51114;E9PFF5;E7EU85	8;8;7;6;3;2;2;2;1;1	6;6;5;4;3;2;2;2;1;1	6;6;5;4;3;2;2;2;1;1	Fragile X mental retardation syndrome-related protein 1	FXR1	;;;	10	8	6	6	7	6	7	6	7	8	7	5	6	7	6	7	5	4	5	4	5	6	6	5	4	5	5	5	5	4	5	4	5	6	6	5	4	5	5	5	17.9	15.3
B4DY09;Q12905;X6R6Z1;A0A0A0MRL0	B4DY09;Q12905	10;10;3;2	10;10;3;2	10;10;3;2	Interleukin enhancer-binding factor 2	ILF2	;	4	10	10	10	5	4	5	5	4	5	7	5	3	7	7	7	5	4	5	5	4	5	7	5	3	7	7	7	5	4	5	5	4	5	7	5	3	7	7	7	15.6	15.6
B4DZS4	B4DZS4	2	2	2	T-complex protein 11 X-linked protein 1	TCP11X1		1	2	2	2	1	1	1	1	2	0	2	1	0	1	1	1	1	1	1	1	2	0	2	1	0	1	1	1	1	1	1	1	2	0	2	1	0	1	1	1	5	5
B5MBZ0;Q9HC35	B5MBZ0;Q9HC35	5;5	5;5	5;5	Echinoderm microtubule-associated protein-like 4	EML4	;	2	5	5	5	2	2	2	1	2	2	5	1	2	3	3	3	2	2	2	1	2	2	5	1	2	3	3	3	2	2	2	1	2	2	5	1	2	3	3	3	5.7	5.7
B5MC59;P35244	B5MC59;P35244	2;2	2;2	2;2	Replication protein A 14 kDa subunit	RPA3	;	2	2	2	2	1	1	1	1	1	2	2	1	2	1	2	1	1	1	1	1	1	2	2	1	2	1	2	1	1	1	1	1	1	2	2	1	2	1	2	1	34.1	34.1
H7BYZ4;B5MC89;Q6YHU6;H0Y3V5	H7BYZ4;B5MC89;Q6YHU6;H0Y3V5	2;2;2;1	2;2;2;1	2;2;2;1	Thyroid adenoma-associated protein	THADA	;;;	4	2	2	2	1	1	1	1	1	1	1	1	1	2	0	2	1	1	1	1	1	1	1	1	1	2	0	2	1	1	1	1	1	1	1	1	1	2	0	2	5.4	5.4
B5MCF9;O00541;B3KXD6;H7BYY8;H7C267	B5MCF9;O00541;B3KXD6	7;7;6;1;1	7;7;6;1;1	7;7;6;1;1	Pescadillo homolog	PES1	;;	5	7	7	7	2	2	3	2	2	7	6	4	2	6	4	2	2	2	3	2	2	7	6	4	2	6	4	2	2	2	3	2	2	7	6	4	2	6	4	2	14.7	14.7
C9JJW1;B5MCN5;Q6ZUX3	C9JJW1;B5MCN5;Q6ZUX3	1;1;1	1;1;1	1;1;1	Protein FAM179A	FAM179A	;;	3	1	1	1	0	0	0	0	0	0	0	0	0	1	0	0	0	0	0	0	0	0	0	0	0	1	0	0	0	0	0	0	0	0	0	0	0	1	0	0	8.9	8.9
B5MDF5;J3KQE5;P62826;F5H018;H0YFC6;B4DV51	B5MDF5;J3KQE5;P62826;F5H018;H0YFC6	11;11;11;10;6;5	11;11;11;10;6;5	11;11;11;10;6;5	GTP-binding nuclear protein Ran	RAN	;;;;	6	11	11	11	10	10	11	11	11	10	9	11	10	10	11	8	10	10	11	11	11	10	9	11	10	10	11	8	10	10	11	11	11	10	9	11	10	10	11	8	40.8	40.8
B5MDQ0;Q2NKX8	B5MDQ0;Q2NKX8	3;3	3;3	3;3	DNA excision repair protein ERCC-6-like	ERCC6L	;	2	3	3	3	0	0	1	0	0	1	1	1	1	2	1	1	0	0	1	0	0	1	1	1	1	2	1	1	0	0	1	0	0	1	1	1	1	2	1	1	2.8	2.8
Q99613;B5ME19;H3BPE3;H3BPE4;H3BTY8	Q99613;B5ME19	12;12;2;2;1	12;12;2;2;1	12;12;2;2;1	Eukaryotic translation initiation factor 3 subunit C;Eukaryotic translation initiation factor 3 subunit C-like protein	EIF3C;EIF3CL	;	5	12	12	12	11	10	12	8	8	11	12	9	11	9	10	8	11	10	12	8	8	11	12	9	11	9	10	8	11	10	12	8	8	11	12	9	11	9	10	8	13.9	13.9
B5MED8;Q96PQ0	B5MED8;Q96PQ0	1;1	1;1	1;1	VPS10 domain-containing receptor SorCS2	SORCS2	;	2	1	1	1	1	1	1	1	1	1	0	1	1	0	1	1	1	1	1	1	1	1	0	1	1	0	1	1	1	1	1	1	1	1	0	1	1	0	1	1	1.4	1.4
E7ESU0;B5MEG5;E7EST9;O94966;A0A0A0MR08	E7ESU0;B5MEG5;E7EST9;O94966	4;4;4;4;1	4;4;4;4;1	4;4;4;4;1	Ubiquitin carboxyl-terminal hydrolase;Ubiquitin carboxyl-terminal hydrolase 19	USP19	;;;	5	4	4	4	2	2	3	0	2	0	3	2	2	3	3	3	2	2	3	0	2	0	3	2	2	3	3	3	2	2	3	0	2	0	3	2	2	3	3	3	5.5	5.5
B7WPG3;C9IYN3;D6W592;Q8WVV9;H7C464;C9JJZ7;H7BXH8	B7WPG3;C9IYN3;D6W592;Q8WVV9	7;7;7;7;3;1;1	6;6;6;6;2;1;1	6;6;6;6;2;1;1	Heterogeneous nuclear ribonucleoprotein L-like	HNRNPLL;HNRPLL	;;;	7	7	6	6	5	6	6	5	4	6	5	5	4	5	6	5	5	6	6	5	4	5	4	5	3	4	5	4	5	6	6	5	4	5	4	5	3	4	5	4	17.3	15.9
H0YE35;B7WPL0;Q9NVN3;Q9NPQ8	H0YE35;B7WPL0;Q9NVN3;Q9NPQ8	1;1;1;1	1;1;1;1	1;1;1;1	Synembryn-B;Synembryn-A	RIC8A;RIC8B	;;;	4	1	1	1	0	0	1	0	1	1	1	0	1	0	1	1	0	0	1	0	1	1	1	0	1	0	1	1	0	0	1	0	1	1	1	0	1	0	1	1	9.5	9.5
B7Z4M1	B7Z4M1	1	1	1	Reticulon	RTN3		1	1	1	1	1	1	1	1	1	1	1	1	1	1	1	1	1	1	1	1	1	1	1	1	1	1	1	1	1	1	1	1	1	1	1	1	1	1	1	1	12.2	12.2
B7Z5N5;Q15796;H0YNV1;H0YKE2;H0YAK7;H3BVD1;K7EJX0;P84022;Q99717;Q15797;O15198	B7Z5N5;Q15796;H0YNV1;H0YKE2;H0YAK7;H3BVD1;K7EJX0;P84022;Q99717;Q15797;O15198	2;2;1;1;1;1;1;1;1;1;1	2;2;1;1;1;1;1;1;1;1;1	2;2;1;1;1;1;1;1;1;1;1	Mothers against decapentaplegic homolog;Mothers against decapentaplegic homolog 2;Mothers against decapentaplegic homolog 3;Mothers against decapentaplegic homolog 5;Mothers against decapentaplegic homolog 1;Mothers against decapentaplegic homolog 9	SMAD2;SMAD3;SMAD5;SMAD1;SMAD9	;;;;;;;;;;	11	2	2	2	2	2	1	1	0	2	2	1	2	2	2	2	2	2	1	1	0	2	2	1	2	2	2	2	2	2	1	1	0	2	2	1	2	2	2	2	1.3	1.3
B7Z683;A0A0C4DFW9	B7Z683	4;1	2;0	0;0		ABR		2	4	2	0	2	3	3	2	2	3	4	2	3	1	4	3	1	2	2	1	1	2	2	1	1	1	2	2	0	0	0	0	0	0	0	0	0	0	0	0	3.4	1.5
B7Z6D5;Q96GQ7;A0A087X059	B7Z6D5;Q96GQ7	3;3;1	3;3;1	3;3;1	Probable ATP-dependent RNA helicase DDX27	DDX27	;	3	3	3	3	3	3	3	1	3	3	3	1	2	3	2	3	3	3	3	1	3	3	3	1	2	3	2	3	3	3	3	1	3	3	3	1	2	3	2	3	3.5	3.5
F8VPF3;F8W1R7;J3KND3;G8JLA2;G3V1V0;B7Z6Z4;P60660;F8VZU9;G3V1Y7;F8W180;H0YI43;F8W1I5;F8VXL3	F8VPF3;F8W1R7;J3KND3;G8JLA2;G3V1V0;B7Z6Z4;P60660;F8VZU9;G3V1Y7;F8W180	6;6;6;6;6;6;6;4;4;4;2;2;1	6;6;6;6;6;6;6;4;4;4;2;2;1	4;4;4;4;4;4;4;4;4;4;2;0;1	Myosin light polypeptide 6	MYL6	;;;;;;;;;	13	6	6	4	3	5	5	3	4	4	6	5	5	5	5	5	3	5	5	3	4	4	6	5	5	5	5	5	2	3	3	3	3	3	4	3	3	3	3	3	49.2	49.2
K7EIJ4;B7Z7F3;Q9H6Z4	K7EIJ4;B7Z7F3;Q9H6Z4	2;2;2	2;2;2	2;2;2	Ran-binding protein 3	RANBP3	;;	3	2	2	2	0	0	0	0	0	1	2	1	2	1	0	0	0	0	0	0	0	1	2	1	2	1	0	0	0	0	0	0	0	1	2	1	2	1	0	0	12.9	12.9
B7Z7P8;P62495;I3L492;D6RJE8;D6RCB3	B7Z7P8;P62495	12;12;5;3;1	12;12;5;3;1	12;12;5;3;1	Eukaryotic peptide chain release factor subunit 1	ETF1	;	5	12	12	12	10	11	10	7	10	11	11	9	9	10	8	9	10	11	10	7	10	11	11	9	9	10	8	9	10	11	10	7	10	11	11	9	9	10	8	9	36.6	36.6
D6RE77;B7Z7Y1;E9PCH4;Q8TEU7;Q9Y4G8	D6RE77;B7Z7Y1;E9PCH4;Q8TEU7	3;3;3;3;1	3;3;3;3;1	3;3;3;3;1	Rap guanine nucleotide exchange factor 6	RAPGEF6	;;;	5	3	3	3	3	2	0	2	1	1	1	2	3	3	1	2	3	2	0	2	1	1	1	2	3	3	1	2	3	2	0	2	1	1	1	2	3	3	1	2	3.5	3.5
H7BZW9;B7Z964;C9JCH4;H7C3M8;H7BZK0;B7Z863;Q14BN4;C9JA20	H7BZW9;B7Z964;C9JCH4;H7C3M8;H7BZK0;B7Z863;Q14BN4;C9JA20	2;2;2;2;2;2;2;1	2;2;2;2;2;2;2;1	2;2;2;2;2;2;2;1	Sarcolemmal membrane-associated protein	SLMAP	;;;;;;;	8	2	2	2	0	1	1	0	0	0	2	1	0	0	1	0	0	1	1	0	0	0	2	1	0	0	1	0	0	1	1	0	0	0	2	1	0	0	1	0	7.3	7.3
H3BUC0;H3BTL6;B7Z896;F5H3M2;Q9BVG8	H3BUC0;H3BTL6;B7Z896;F5H3M2;Q9BVG8	1;1;1;1;1	1;1;1;1;1	1;1;1;1;1	Kinesin-like protein;Kinesin-like protein KIFC3	KIFC3	;;;;	5	1	1	1	1	0	1	0	0	1	1	0	0	1	0	0	1	0	1	0	0	1	1	0	0	1	0	0	1	0	1	0	0	1	1	0	0	1	0	0	6.6	6.6
B7Z8Z7;B4DR12;I3L4L8;I3L480;A0A0X1KG77;D6R9M7;D6REZ6;D6RBS9;D6R9D6;B4E2J4;H0YCV8;H7C392;A0AV96	B7Z8Z7;B4DR12	6;5;2;2;2;1;1;1;1;1;1;1;1	1;0;0;0;0;1;1;1;1;0;0;0;1	1;0;0;0;0;1;1;1;1;0;0;0;1		RBM47;MGRN1	;	13	6	1	1	5	6	6	5	5	6	6	6	6	6	5	6	0	1	1	1	1	1	1	1	1	1	1	1	0	1	1	1	1	1	1	1	1	1	1	1	9	1.1
H0YHC3;F8W020;F8W118;F8VXI6;F8VUX1;F8VY35;F8VV59;F8W0J6;F5H4R6;H0YIV4;B7Z9C2;P55209;F8VRJ2;H0YH88;F8W543	H0YHC3;F8W020;F8W118;F8VXI6;F8VUX1;F8VY35;F8VV59;F8W0J6;F5H4R6;H0YIV4;B7Z9C2;P55209;F8VRJ2;H0YH88;F8W543	3;3;3;3;3;3;3;3;3;3;3;3;2;2;2	3;3;3;3;3;3;3;3;3;3;3;3;2;2;2	2;2;2;2;2;2;2;2;2;2;2;2;1;1;1	Nucleosome assembly protein 1-like 1	NAP1L1	;;;;;;;;;;;;;;	15	3	3	2	1	0	2	0	2	2	3	2	3	3	3	3	1	0	2	0	2	2	3	2	3	3	3	3	0	0	1	0	1	1	2	1	2	2	2	2	22.7	22.7
E5RIL2;B7Z9U0;Q9UFF9	E5RIL2;B7Z9U0;Q9UFF9	1;1;1	1;1;1	1;1;1	CCR4-NOT transcription complex subunit 8	CNOT8	;;	3	1	1	1	1	0	1	1	1	1	1	0	0	1	1	1	1	0	1	1	1	1	1	0	0	1	1	1	1	0	1	1	1	1	1	0	0	1	1	1	6.2	6.2
B7ZAR1;E9PCA1;P48643;E7ENZ3	B7ZAR1;E9PCA1;P48643;E7ENZ3	18;18;18;17	18;18;18;17	18;18;18;17	T-complex protein 1 subunit epsilon	CCT5	;;;	4	18	18	18	14	17	17	10	14	16	18	13	15	16	16	15	14	17	17	10	14	16	18	13	15	16	16	15	14	17	17	10	14	16	18	13	15	16	16	15	39	39
B7ZBM3;Q8IVH2	B7ZBM3;Q8IVH2	1;1	1;1	1;1	Forkhead box protein P4	FOXP4	;	2	1	1	1	1	1	1	0	1	0	0	0	1	1	1	0	1	1	1	0	1	0	0	0	1	1	1	0	1	1	1	0	1	0	0	0	1	1	1	0	1.6	1.6
B7ZL14;Q96RU3;H0Y7W6	B7ZL14;Q96RU3;H0Y7W6	2;2;1	2;2;1	2;2;1	Formin-binding protein 1	FNBP1	;;	3	2	2	2	1	1	0	0	0	0	1	1	1	1	1	2	1	1	0	0	0	0	1	1	1	1	1	2	1	1	0	0	0	0	1	1	1	1	1	2	3.8	3.8
B7ZLQ8;Q17RY0;E5RFP2;E5RJM0;H0YBG1;H0Y9D9;J3KN18;Q7Z5Q1;Q8NE35	B7ZLQ8;Q17RY0;E5RFP2;E5RJM0	4;4;3;3;1;1;1;1;1	4;4;3;3;1;1;1;1;1	4;4;3;3;1;1;1;1;1	Cytoplasmic polyadenylation element-binding protein 4	CPEB4	;;;	9	4	4	4	4	4	4	2	4	3	3	3	3	3	3	2	4	4	4	2	4	3	3	3	3	3	3	2	4	4	4	2	4	3	3	3	3	3	3	2	7.8	7.8
B7ZM79;O95983;A0A087WT34;A0A087X1H1;A0A0A0MTS6	B7ZM79;O95983;A0A087WT34;A0A087X1H1;A0A0A0MTS6	2;2;1;1;1	2;2;1;1;1	2;2;1;1;1	Methyl-CpG-binding domain protein 3	PCDH9;MBD3	;;;;	5	2	2	2	0	0	1	1	0	1	2	1	1	2	2	2	0	0	1	1	0	1	2	1	1	2	2	2	0	0	1	1	0	1	2	1	1	2	2	2	1.6	1.6
B7ZM99;G3V5I2;Q9BXJ2;A8MY87;C9JU87;H0YBS1	B7ZM99;G3V5I2;Q9BXJ2	9;9;9;2;1;1	8;8;8;2;1;1	7;7;7;2;0;1	Complement C1q tumor necrosis factor-related protein 7	MTHFD1L;VTI1B;C1QTNF7	;;	6	9	8	7	6	9	7	9	7	8	8	4	6	5	5	6	6	8	7	8	6	7	7	4	5	5	5	5	6	7	7	7	5	6	6	4	4	4	4	4	10.9	10.2
C9JEL3;B9A044;B8ZZ50;O60573;B4E1E4;B9A023;B8ZZL3	C9JEL3;B9A044;B8ZZ50;O60573;B4E1E4;B9A023;B8ZZL3	2;2;2;2;1;1;1	2;2;2;2;1;1;1	2;2;2;2;1;1;1	Eukaryotic translation initiation factor 4E type 2	EIF4E2	;;;;;;	7	2	2	2	0	1	0	0	1	1	0	2	2	0	1	1	0	1	0	0	1	1	0	2	2	0	1	1	0	1	0	0	1	1	0	2	2	0	1	1	11.3	11.3
B8ZZ81;P78325	B8ZZ81;P78325	1;1	1;1	1;1	Disintegrin and metalloproteinase domain-containing protein 8	AGPS;ADAM8	;	2	1	1	1	1	0	1	0	0	0	0	0	0	0	0	0	1	0	1	0	0	0	0	0	0	0	0	0	1	0	1	0	0	0	0	0	0	0	0	0	6.3	6.3
H7C3L5;B8ZZD4;Q86VP1	H7C3L5;B8ZZD4;Q86VP1	1;1;1	1;1;1	1;1;1	Tax1-binding protein 1	TAX1BP1	;;	3	1	1	1	1	1	1	0	0	1	1	1	1	1	1	1	1	1	1	0	0	1	1	1	1	1	1	1	1	1	1	0	0	1	1	1	1	1	1	1	3.4	3.4
B8ZZG1;Q9NZW5	B8ZZG1;Q9NZW5	1;1	1;1	1;1	MAGUK p55 subfamily member 6	MPP6	;	2	1	1	1	0	0	0	0	0	0	0	0	0	1	0	0	0	0	0	0	0	0	0	0	0	1	0	0	0	0	0	0	0	0	0	0	0	1	0	0	2.8	2.8
B8ZZU8;I3L0M9;Q15370;A0A0B4J296	B8ZZU8;I3L0M9;Q15370;A0A0B4J296	2;2;2;1	2;2;2;1	2;2;2;1	Transcription elongation factor B polypeptide 2	TCEB2	;;;	4	2	2	2	1	2	2	1	0	1	1	0	1	2	1	1	1	2	2	1	0	1	1	0	1	2	1	1	1	2	2	1	0	1	1	0	1	2	1	1	18.6	18.6
H7C0I1;B8ZZW5;Q8NBF6	H7C0I1;B8ZZW5;Q8NBF6	2;2;2	2;2;2	2;2;2	Late secretory pathway protein AVL9 homolog	AVL9	;;	3	2	2	2	1	0	0	1	1	0	1	2	2	2	1	1	1	0	0	1	1	0	1	2	2	2	1	1	1	0	0	1	1	0	1	2	2	2	1	1	6	6
B9A061;H0YHD6;H0YKD9;H0YIG1;Q5JXI0;J3QTA0	B9A061;H0YHD6	27;20;6;3;3;2	1;1;0;1;1;0	1;1;0;1;1;0		CAPS2;ASIC1	;	6	27	1	1	22	24	23	19	20	23	25	18	23	25	22	21	1	1	1	1	1	1	1	0	1	1	1	1	1	1	1	1	1	1	1	0	1	1	1	1	26.5	1.7
J3KMX2;B9EGA3;Q92925;J3QWB6;F8VW95;C9JYI7	J3KMX2;B9EGA3;Q92925;J3QWB6	7;7;7;5;1;1	6;6;6;5;0;0	6;6;6;5;0;0	SWI/SNF-related matrix-associated actin-dependent regulator of chromatin subfamily D member 2	SMARCD2	;;;	6	7	6	6	0	4	2	1	2	5	6	2	6	6	5	3	0	4	2	1	2	5	5	2	5	6	5	3	0	4	2	1	2	5	5	2	5	6	5	3	22.4	18.6
B9ZVT1;Q8IXT5	B9ZVT1;Q8IXT5	2;2	2;2	2;2	RNA-binding protein 12B	RBM12B	;	2	2	2	2	1	1	2	0	1	2	2	2	2	0	2	1	1	1	2	0	1	2	2	2	2	0	2	1	1	1	2	0	1	2	2	2	2	0	2	1	1.7	1.7
Q5TH29;F8WBF9;C4P092;Q9UGV2	Q5TH29;F8WBF9;C4P092;Q9UGV2	1;1;1;1	1;1;1;1	1;1;1;1	Protein NDRG3	NDRG3;DISC1	;;;	4	1	1	1	1	1	1	0	0	1	1	0	0	1	0	0	1	1	1	0	0	1	1	0	0	1	0	0	1	1	1	0	0	1	1	0	0	1	0	0	11.8	11.8
C9IYD3;C9JPY2;C9J670;C9JQC9;Q9NW15;C9IZD0;C9JA49	C9IYD3;C9JPY2;C9J670;C9JQC9;Q9NW15;C9IZD0;C9JA49	2;2;2;2;2;1;1	2;2;2;2;2;1;1	2;2;2;2;2;1;1	Anoctamin-10	ANO10	;;;;;;	7	2	2	2	1	1	1	1	1	1	0	0	1	0	0	0	1	1	1	1	1	1	0	0	1	0	0	0	1	1	1	1	1	1	0	0	1	0	0	0	11.4	11.4
H7C1T3;C9J050;C9JEJ2;P49585;C9JPY0;H7BZN1;C9J2E1;Q9Y5K3	H7C1T3;C9J050;C9JEJ2;P49585;C9JPY0;H7BZN1;C9J2E1;Q9Y5K3	2;2;2;2;1;1;1;1	2;2;2;2;1;1;1;1	2;2;2;2;1;1;1;1	Choline-phosphate cytidylyltransferase A;Choline-phosphate cytidylyltransferase B	PCYT1A;PCYT1B	;;;;;;;	8	2	2	2	1	0	1	1	1	0	1	2	0	2	1	1	1	0	1	1	1	0	1	2	0	2	1	1	1	0	1	1	1	0	1	2	0	2	1	1	16.9	16.9
C9J0K6;P30626	C9J0K6;P30626	6;6	3;3	3;3	Sorcin	SRI	;	2	6	3	3	2	2	2	2	1	3	5	5	5	6	5	5	1	1	1	1	1	2	2	3	3	3	2	3	1	1	1	1	1	2	2	3	3	3	2	3	47.1	18.7
C9JE98;C9J0Q5;C9JFD3;Q9Y618;C9JQE8;C9J7T7;C9J330;H0YGK8;H7C1Y3	C9JE98;C9J0Q5;C9JFD3;Q9Y618;C9JQE8;C9J7T7	12;12;12;12;9;9;4;3;2	9;9;9;9;6;7;3;2;1	9;9;9;9;6;7;3;2;1	Nuclear receptor corepressor 2	NCOR2	;;;;;	9	12	9	9	6	8	5	5	6	7	10	7	11	9	7	5	5	6	4	4	4	5	7	5	8	6	5	3	5	6	4	4	4	5	7	5	8	6	5	3	4.8	3.7
C9J1P2;P48444;Q6P1Q5	C9J1P2;P48444	9;8;4	8;8;4	8;8;4	Coatomer subunit delta	RGPD5;ARCN1	;	3	9	8	8	5	7	5	7	6	6	7	5	7	8	8	6	5	6	5	7	6	6	6	4	6	7	7	5	5	6	5	7	6	6	6	4	6	7	7	5	13.9	12.3
C9J1Z8;P84085;F5H1V1;F5H6T5;F8WDB3	C9J1Z8;P84085	7;7;1;1;1	3;3;0;0;0	3;3;0;0;0	ADP-ribosylation factor 5	ARF5	;	5	7	3	3	4	5	4	4	5	6	5	3	5	6	6	5	1	2	1	1	2	2	1	1	2	2	3	2	1	2	1	1	2	2	1	1	2	2	3	2	55.3	20.7
C9J2G0;A0A075B7D2	C9J2G0	9;2	9;2	0;0		BRE		2	9	9	0	5	5	3	2	6	6	7	3	6	6	4	4	5	5	3	2	6	6	7	3	6	6	4	4	0	0	0	0	0	0	0	0	0	0	0	0	22.7	22.7
C9J4M6;C9J2Y9;P30876	C9J4M6;C9J2Y9;P30876	9;9;9	9;9;9	9;9;9	DNA-directed RNA polymerase;DNA-directed RNA polymerase II subunit RPB2	POLR2B	;;	3	9	9	9	3	5	3	4	3	6	6	6	6	6	6	5	3	5	3	4	3	6	6	6	6	6	6	5	3	5	3	4	3	6	6	6	6	6	6	5	9.7	9.7
C9J3V5	C9J3V5	5	5	5	Testis-expressed sequence 22 protein	TEX22		1	5	5	5	4	3	3	5	3	4	4	1	2	4	3	3	4	3	3	5	3	4	4	1	2	4	3	3	4	3	3	5	3	4	4	1	2	4	3	3	8.7	8.7
C9J4Z3;P61513;Q6P4E4;E9PEL3;M0R2L6;M0R0A1;A6NKH3	C9J4Z3;P61513;Q6P4E4;E9PEL3;M0R2L6;M0R0A1	4;4;3;3;3;3;1	4;4;3;3;3;3;1	2;2;1;1;1;1;0	60S ribosomal protein L37a	RPL37A	;;;;;	7	4	4	2	3	2	4	3	3	4	4	2	3	4	4	3	3	2	4	3	3	4	4	2	3	4	4	3	1	1	2	1	1	2	2	1	1	2	2	1	69.1	69.1
C9J592;P51149;C9J7D1;C9J4S4;C9IZZ0;C9J4V0;C9J8S3	C9J592;P51149;C9J7D1;C9J4S4;C9IZZ0;C9J4V0;C9J8S3	2;2;1;1;1;1;1	2;2;1;1;1;1;1	2;2;1;1;1;1;1	Ras-related protein Rab-7a	RAB7A	;;;;;;	7	2	2	2	1	1	1	0	1	2	2	0	1	2	1	1	1	1	1	0	1	2	2	0	1	2	1	1	1	1	1	0	1	2	2	0	1	2	1	1	18	18
C9JT64;C9J679;C9JN15;E9PG73;Q13427	C9JT64;C9J679;C9JN15;E9PG73;Q13427	2;2;2;2;2	2;2;2;2;2	2;2;2;2;2	Peptidyl-prolyl cis-trans isomerase;Peptidyl-prolyl cis-trans isomerase G	PPIG	;;;;	5	2	2	2	1	1	1	2	2	2	2	1	1	2	2	2	1	1	1	2	2	2	2	1	1	2	2	2	1	1	1	2	2	2	2	1	1	2	2	2	44.1	44.1
E9PIE9;Q14172;C9J6F3;H3BPZ2;Q2M2E3;A0A087X0A7	E9PIE9;Q14172;C9J6F3;H3BPZ2;Q2M2E3;A0A087X0A7	4;4;4;4;4;2	4;4;4;4;4;2	4;4;4;4;4;2	Outer dense fiber protein 4	GPSM3;DMD;PDCD10;MVP;ODF4;LTBP4	;;;;;	6	4	4	4	3	1	2	1	3	2	4	1	1	3	1	2	3	1	2	1	3	2	4	1	1	3	1	2	3	1	2	1	3	2	4	1	1	3	1	2	4.6	4.6
F8W9I8;C9J6Y3;C9JKR6;G3XAC1;Q9BXS9	F8W9I8;C9J6Y3;C9JKR6;G3XAC1;Q9BXS9	1;1;1;1;1	1;1;1;1;1	1;1;1;1;1	Solute carrier family 26 member 6	SLC26A6	;;;;	5	1	1	1	1	1	1	1	1	0	1	1	1	1	1	1	1	1	1	1	1	0	1	1	1	1	1	1	1	1	1	1	1	0	1	1	1	1	1	1	13.3	13.3
C9J813;E9PGZ1;E7EX44;Q05682	C9J813;E9PGZ1;E7EX44;Q05682	4;4;3;3	4;4;3;3	4;4;3;3	Caldesmon	CALD1	;;;	4	4	4	4	2	1	1	0	1	1	2	4	2	4	3	4	2	1	1	0	1	1	2	4	2	4	3	4	2	1	1	0	1	1	2	4	2	4	3	4	10.7	10.7
C9J8T0;P57772	C9J8T0;P57772	2;2	2;2	2;2	Selenocysteine-specific elongation factor	EEFSEC	;	2	2	2	2	2	2	1	1	1	2	2	1	1	2	2	1	2	2	1	1	1	2	2	1	1	2	2	1	2	2	1	1	1	2	2	1	1	2	2	1	6.7	6.7
C9J931;Q15382	C9J931;Q15382	3;3	3;3	3;3	GTP-binding protein Rheb	RHEB	;	2	3	3	3	1	0	0	2	2	3	3	3	3	3	3	3	1	0	0	2	2	3	3	3	3	3	3	3	1	0	0	2	2	3	3	3	3	3	3	3	41.8	41.8
C9JA08;Q96D46;C9J0B9;C9IY70;C9IZW9;C9K0C2	C9JA08;Q96D46	6;6;2;1;1;1	6;6;2;1;1;1	6;6;2;1;1;1	60S ribosomal export protein NMD3	NMD3	;	6	6	6	6	6	4	5	2	3	4	5	4	3	3	4	5	6	4	5	2	3	4	5	4	3	3	4	5	6	4	5	2	3	4	5	4	3	3	4	5	15.1	15.1
C9JA28;Q9UNL2	C9JA28;Q9UNL2	1;1	1;1	1;1	Translocon-associated protein subunit gamma	SSR3	;	2	1	1	1	0	1	1	1	0	1	0	1	0	1	1	1	0	1	1	1	0	1	0	1	0	1	1	1	0	1	1	1	0	1	0	1	0	1	1	1	8	8
C9JCD9;C9JNV2;P41223	C9JCD9;C9JNV2;P41223	1;1;1	1;1;1	1;1;1	Protein BUD31 homolog	BUD31	;;	3	1	1	1	0	0	1	0	0	1	1	1	1	1	1	1	0	0	1	0	0	1	1	1	1	1	1	1	0	0	1	0	0	1	1	1	1	1	1	1	9.7	9.7
C9JHN8;C9JPA8;Q7L5D6	C9JHN8	6;1;1	1;1;1	1;1;1		GET4		3	6	1	1	5	5	5	4	3	5	5	3	5	4	5	4	0	0	0	0	0	1	0	0	0	0	0	0	0	0	0	0	0	1	0	0	0	0	0	0	9.7	2
C9JJ34;F6WQW2;P43487;C9JXG8;C9JDM3;C9JGV6;C9JIC6	C9JJ34;F6WQW2;P43487;C9JXG8;C9JDM3;C9JGV6	3;3;3;2;2;2;1	3;3;3;2;2;2;1	3;3;3;2;2;2;1	Ran-specific GTPase-activating protein	RANBP1	;;;;;	7	3	3	3	3	1	3	3	2	3	3	2	3	3	1	2	3	1	3	3	2	3	3	2	3	3	1	2	3	1	3	3	2	3	3	2	3	3	1	2	27.6	27.6
C9JJP5;C9JUE0;C9JTY3	C9JJP5;C9JUE0;C9JTY3	9;6;5	2;0;0	0;0;0		TFG	;;	3	9	2	0	5	4	6	2	5	5	7	7	6	5	7	7	2	1	2	1	2	1	0	1	1	0	1	1	0	0	0	0	0	0	0	0	0	0	0	0	31	6.9
C9JJT5;J3QRG3;G3V325;Q04656	C9JJT5;J3QRG3;G3V325;Q04656	2;2;2;2	2;2;2;2	2;2;2;2	Copper-transporting ATPase 1	ATP5J2-PTCD1;SKAP1;ATP7A	;;;	4	2	2	2	0	2	1	1	2	1	2	2	1	2	2	2	0	2	1	1	2	1	2	2	1	2	2	2	0	2	1	1	2	1	2	2	1	2	2	2	44.4	44.4
C9JKA9;Q9NS87;D6RCT7	C9JKA9;Q9NS87;D6RCT7	2;2;1	2;2;1	2;2;1	Kinesin-like protein KIF15;Kinesin-like protein	KIF15	;;	3	2	2	2	1	1	1	0	0	2	1	1	1	1	0	1	1	1	1	0	0	2	1	1	1	1	0	1	1	1	1	0	0	2	1	1	1	1	0	1	1	1
C9JKF1;Q5K651	C9JKF1;Q5K651	1;1	1;1	1;1	Sterile alpha motif domain-containing protein 9	SAMD9	;	2	1	1	1	1	1	1	0	1	1	1	1	0	1	0	1	1	1	1	0	1	1	1	1	0	1	0	1	1	1	1	0	1	1	1	1	0	1	0	1	1	1
G5E9Q4;C9JMM3;F8WEG8;O75569	G5E9Q4;C9JMM3;F8WEG8;O75569	2;2;2;2	2;2;2;2	2;2;2;2	Interferon-inducible double-stranded RNA-dependent protein kinase activator A	PRKRA	;;;	4	2	2	2	2	2	2	0	0	1	1	1	2	1	2	1	2	2	2	0	0	1	1	1	2	1	2	1	2	2	2	0	0	1	1	1	2	1	2	1	18.1	18.1
C9JNQ3;Q14558;C9JKT9;C9J168;B4DP31;C9JUN4	C9JNQ3;Q14558	3;3;1;1;1;1	3;3;1;1;1;1	3;3;1;1;1;1	Phosphoribosyl pyrophosphate synthase-associated protein 1	PRPSAP1	;	6	3	3	3	3	2	2	2	2	2	2	2	2	2	2	2	3	2	2	2	2	2	2	2	2	2	2	2	3	2	2	2	2	2	2	2	2	2	2	2	46.2	46.2
C9JXB8;C9JNW5;P83731	C9JXB8;C9JNW5;P83731	7;7;7	7;7;7	7;7;7	60S ribosomal protein L24	RPL24	;;	3	7	7	7	5	5	5	4	4	5	5	5	2	5	5	5	5	5	5	4	4	5	5	5	2	5	5	5	5	5	5	4	4	5	5	5	2	5	5	5	47.1	47.1
C9JP51;C9JPT9;Q6UXB0	C9JP51;C9JPT9;Q6UXB0	1;1;1	1;1;1	1;1;1	Protein FAM131A	FAM131A	;;	3	1	1	1	1	1	1	0	1	1	1	1	1	1	1	1	1	1	1	0	1	1	1	1	1	1	1	1	1	1	1	0	1	1	1	1	1	1	1	1	6.1	6.1
F8WF90;C9JQU6;F8WF33;O75915	F8WF90;C9JQU6;F8WF33;O75915	1;1;1;1	1;1;1;1	1;1;1;1	PRA1 family protein 3	ARL6IP5	;;;	4	1	1	1	1	1	1	1	1	1	1	1	1	1	1	1	1	1	1	1	1	1	1	1	1	1	1	1	1	1	1	1	1	1	1	1	1	1	1	1	18.6	18.6
C9JRJ5;Q9UGP4;G3V5F5;G3V481;K7EKM1;A6NIX2;Q96IF1	C9JRJ5;Q9UGP4;G3V5F5;G3V481;K7EKM1;A6NIX2;Q96IF1	2;2;1;1;1;1;1	2;2;1;1;1;1;1	2;2;1;1;1;1;1	LIM domain-containing protein 1;Wilms tumor protein 1-interacting protein;LIM domain-containing protein ajuba	LIMD1;AJUBA;WTIP	;;;;;;	7	2	2	2	1	0	1	1	1	1	2	1	1	2	2	2	1	0	1	1	1	1	2	1	1	2	2	2	1	0	1	1	1	1	2	1	1	2	2	2	3.9	3.9
C9JSC3;Q9NZQ3;H7C2K2	C9JSC3;Q9NZQ3;H7C2K2	2;2;1	2;2;1	2;2;1	NCK-interacting protein with SH3 domain	NCKIPSD	;;	3	2	2	2	1	1	1	0	0	1	0	0	2	1	0	0	1	1	1	0	0	1	0	0	2	1	0	0	1	1	1	0	0	1	0	0	2	1	0	0	6.1	6.1
C9JTK6;J3KQ32;Q9NTK5	C9JTK6;J3KQ32;Q9NTK5	1;1;1	1;1;1	1;1;1	Obg-like ATPase 1	OLA1	;;	3	1	1	1	1	1	1	1	1	1	1	1	1	1	1	1	1	1	1	1	1	1	1	1	1	1	1	1	1	1	1	1	1	1	1	1	1	1	1	1	12.9	12.9
C9JVY5;Q9Y2D5	C9JVY5;Q9Y2D5	2;2	2;2	2;2	A-kinase anchor protein 2	AKAP2	;	2	2	2	2	1	2	1	1	1	1	1	1	1	2	2	1	1	2	1	1	1	1	1	1	1	2	2	1	1	2	1	1	1	1	1	1	1	2	2	1	2.6	2.6
C9JWL3;F8VX55;Q12800;Q9NZI7	C9JWL3;F8VX55;Q12800;Q9NZI7	1;1;1;1	1;1;1;1	1;1;1;1	Alpha-globin transcription factor CP2;Upstream-binding protein 1	UBP1;TFCP2	;;;	4	1	1	1	0	0	0	0	0	0	0	0	1	1	0	0	0	0	0	0	0	0	0	0	1	1	0	0	0	0	0	0	0	0	0	0	1	1	0	0	12.2	12.2
C9JYA1;O15504;B4DT96;F8WC66	C9JYA1;O15504;B4DT96	3;3;2;1	3;3;2;1	3;3;2;1	Nucleoporin-like protein 2	NUPL2	;;	4	3	3	3	2	1	3	1	2	3	2	3	2	0	2	2	2	1	3	1	2	3	2	3	2	0	2	2	2	1	3	1	2	3	2	3	2	0	2	2	7.8	7.8
C9JZR2;O60716;H0YC95;E9PRE2;E9PKY0	C9JZR2;O60716	15;15;4;4;2	15;15;4;4;2	15;15;4;4;2	Catenin delta-1	CTNND1	;	5	15	15	15	5	6	8	3	8	7	12	8	10	13	12	12	5	6	8	3	8	7	12	8	10	13	12	12	5	6	8	3	8	7	12	8	10	13	12	12	20	20
CON__H-INV:HIT000292931	CON__H-INV:HIT000292931	19	1	1				1	19	1	1	16	16	17	15	15	18	18	18	16	17	17	18	0	0	0	0	0	1	1	0	0	0	0	0	0	0	0	0	0	1	1	0	0	0	0	0	39.7	2.5
CON__P00735	CON__P00735	1	1	1				1	1	1	1	0	0	1	0	0	1	0	0	0	0	0	0	0	0	1	0	0	1	0	0	0	0	0	0	0	0	1	0	0	1	0	0	0	0	0	0	2.7	2.7
CON__P00761	CON__P00761	8	8	8				1	8	8	8	8	8	7	7	8	8	8	7	8	8	8	8	8	8	7	7	8	8	8	7	8	8	8	8	8	8	7	7	8	8	8	7	8	8	8	8	49.8	49.8
CON__P02533;Q8N8K9;CON__Q9Z2K1;CON__Q3ZAW8;K7EKF9	CON__P02533;Q8N8K9	14;14;5;5;1	1;1;0;0;0	1;1;0;0;0	Uncharacterized protein KIAA1958	KIAA1958	;	5	14	1	1	13	12	11	9	11	10	11	8	10	9	9	9	1	1	1	1	1	1	0	0	1	0	0	0	1	1	1	1	1	1	0	0	1	0	0	0	26.5	3.2
CON__P02662	CON__P02662	1	1	1				1	1	1	1	1	1	1	1	0	1	1	1	1	1	1	1	1	1	1	1	0	1	1	1	1	1	1	1	1	1	1	1	0	1	1	1	1	1	1	1	6	6
CON__P02663	CON__P02663	2	2	2				1	2	2	2	1	0	1	1	1	1	2	1	1	2	1	1	1	0	1	1	1	1	2	1	1	2	1	1	1	0	1	1	1	1	2	1	1	2	1	1	10.6	10.6
CON__P02672	CON__P02672	5	5	5				1	5	5	5	0	0	0	0	0	5	0	0	0	0	0	0	0	0	0	0	0	5	0	0	0	0	0	0	0	0	0	0	0	5	0	0	0	0	0	0	9.4	9.4
CON__P02676	CON__P02676	4	4	4				1	4	4	4	0	0	0	0	0	4	0	0	0	0	0	0	0	0	0	0	0	4	0	0	0	0	0	0	0	0	0	0	0	4	0	0	0	0	0	0	8.3	8.3
CON__P02769;A0A087WWT3;H0YA55;D6RHD5;B7WNR0;A0A0C4DGB6;CON__P02768-1;Q3KNT2;P02768	CON__P02769	28;2;2;2;2;2;2;2;2	28;2;2;2;2;2;2;2;2	28;2;2;2;2;2;2;2;2				9	28	28	28	18	24	23	16	19	22	24	20	23	20	25	23	18	24	23	16	19	22	24	20	23	20	25	23	18	24	23	16	19	22	24	20	23	20	25	23	58.5	58.5
CON__P05784	CON__P05784	14	1	1				1	14	1	1	13	14	14	12	14	12	13	12	14	14	13	12	1	1	1	0	1	0	0	0	1	1	0	0	1	1	1	0	1	0	0	0	1	1	0	0	26.7	5.4
CON__P08729;CON__Q9DCV7;CON__Q14CN4-1;CON__Q6IME9	CON__P08729	34;7;3;3	3;0;0;0	3;0;0;0				4	34	3	3	31	30	30	28	30	31	33	31	31	31	33	31	1	1	1	1	3	2	3	2	2	2	3	1	1	1	1	1	3	2	3	2	2	2	3	1	56.1	2.1
CON__P12763	CON__P12763	2	2	2				1	2	2	2	2	2	1	2	2	2	1	1	2	2	2	2	2	2	1	2	2	2	1	1	2	2	2	2	2	2	1	2	2	2	1	1	2	2	2	2	5.8	5.8
CON__Q04695;Q9H0B3;J3QLI0;CON__Q9QWL7;F2Z2X2;CON__Q6IFX2;K7EPG0;CON__Q61782;CON__Q9C075;CON__Q99PS0	CON__Q04695;Q9H0B3;J3QLI0;CON__Q9QWL7	29;29;25;21;12;6;4;2;1;1	25;25;21;18;9;3;4;1;1;1	14;14;11;9;6;1;1;0;0;0	Uncharacterized protein KIAA1683	KIAA1683;APOH	;;;	10	29	25	14	26	24	23	20	24	20	24	21	21	22	22	22	22	20	19	17	20	16	20	17	17	18	18	18	11	9	9	8	10	9	11	9	10	11	12	10	63.9	56.5
CON__Q3SX09	CON__Q3SX09	8	6	6				1	8	6	6	1	2	2	1	3	8	2	3	4	4	4	3	0	1	1	0	2	6	0	1	2	2	2	1	0	1	1	0	2	6	0	1	2	2	2	1	44.3	34.8
CON__Q3ZBS7	CON__Q3ZBS7	4	4	4				1	4	4	4	3	3	2	1	1	4	3	2	2	4	3	2	3	3	2	1	1	4	3	2	2	4	3	2	3	3	2	1	1	4	3	2	2	4	3	2	11.4	11.4
CON__Q8BGZ7;CON__P50446	CON__Q8BGZ7;CON__P50446	10;8	1;0	1;0			;	2	10	1	1	8	6	8	7	7	7	7	8	9	8	10	8	0	0	0	0	0	0	0	0	0	1	1	1	0	0	0	0	0	0	0	0	0	1	1	1	15.2	2.2
P20170620;CON__Streptavidin	P20170620;CON__Streptavidin	9;9	9;9	9;9			;	2	9	9	9	8	7	8	8	8	7	8	8	8	8	9	9	8	7	8	8	8	7	8	8	8	8	9	9	8	7	8	8	8	7	8	8	8	8	9	9	49.7	49.7
D3YTB1;F8W727;P62910	D3YTB1;F8W727;P62910	4;4;4	4;4;4	4;4;4	60S ribosomal protein L32	RPL32	;;	3	4	4	4	3	3	3	2	3	4	4	2	3	2	3	3	3	3	3	2	3	4	4	2	3	2	3	3	3	3	3	2	3	4	4	2	3	2	3	3	28.6	28.6
D4Q8H0;Q9NYL2;C9J3F7	D4Q8H0;Q9NYL2;C9J3F7	2;2;1	2;2;1	2;2;1	Mitogen-activated protein kinase kinase kinase MLT	pk;ZAK	;;	3	2	2	2	1	0	2	1	1	1	2	1	2	2	0	0	1	0	2	1	1	1	2	1	2	2	0	0	1	0	2	1	1	1	2	1	2	2	0	0	4.2	4.2
D6R9P3;D6RD18;D6RBZ0;Q99729	D6R9P3;D6RD18;D6RBZ0;Q99729	2;2;2;1	2;2;2;1	2;2;2;1	Heterogeneous nuclear ribonucleoprotein A/B	HNRNPAB	;;;	4	2	2	2	1	1	1	1	1	2	2	1	1	1	1	1	1	1	1	1	1	2	2	1	1	1	1	1	1	1	1	1	1	2	2	1	1	1	1	1	9.3	9.3
D6RBE9;D6RBL5;P08758	D6RBE9;D6RBL5;P08758	1;1;1	1;1;1	1;1;1	Annexin;Annexin A5	ANXA5	;;	3	1	1	1	0	0	0	0	1	1	1	1	1	1	1	0	0	0	0	0	1	1	1	1	1	1	1	0	0	0	0	0	1	1	1	1	1	1	1	0	6.8	6.8
H0Y7V3;D6RBL9;P18440	H0Y7V3;D6RBL9;P18440	1;1;1	1;1;1	1;1;1	Arylamine N-acetyltransferase 1	MMS19;C5orf38;NAT1	;;	3	1	1	1	0	1	0	0	0	1	0	0	0	1	0	1	0	1	0	0	0	1	0	0	0	1	0	1	0	1	0	0	0	1	0	0	0	1	0	1	4.5	4.5
D6RBS8;Q9Y315;E9PMH9;E9PML7;E9PPK3;E9PPM8;P69905	D6RBS8;Q9Y315;E9PMH9;E9PML7	4;3;2;2;1;1;1	4;3;2;2;1;1;1	3;3;2;2;1;1;0	Deoxyribose-phosphate aldolase	ARMCX4;DERA	;;;	7	4	4	3	2	2	2	2	1	3	2	3	2	3	2	2	2	2	2	2	1	3	2	3	2	3	2	2	2	2	2	2	1	2	2	3	2	3	2	2	10.2	10.2
D6RCD0;Q8NBQ5	D6RCD0;Q8NBQ5	3;3	3;3	3;3	Estradiol 17-beta-dehydrogenase 11	HSD17B11	;	2	3	3	3	2	1	2	0	1	3	2	2	2	2	3	3	2	1	2	0	1	3	2	2	2	2	3	3	2	1	2	0	1	3	2	2	2	2	3	3	17.2	17.2
D6RD46;Q9UPQ0;E7EPK0;E9PDJ9;H0Y8P3;G5EA03;D6R8Y0;D6RJ93;Q6NVB9	D6RD46;Q9UPQ0;E7EPK0;E9PDJ9;H0Y8P3;G5EA03	8;8;6;6;6;6;1;1;1	8;8;6;6;6;6;1;1;1	8;8;6;6;6;6;1;1;1	LIM and calponin homology domains-containing protein 1	LIMCH1	;;;;;	9	8	8	8	1	3	3	1	3	3	4	1	4	7	4	3	1	3	3	1	3	3	4	1	4	7	4	3	1	3	3	1	3	3	4	1	4	7	4	3	11	11
D6RDJ3;H0Y723;E7EQB9;O15160	D6RDJ3;H0Y723;E7EQB9;O15160	2;2;2;2	2;2;2;2	2;2;2;2	DNA-directed RNA polymerases I and III subunit RPAC1	POLR1C	;;;	4	2	2	2	1	0	2	0	1	2	1	1	1	1	1	1	1	0	2	0	1	2	1	1	1	1	1	1	1	0	2	0	1	2	1	1	1	1	1	1	25	25
D6REM4;E7ETM0;P48729;U3KQ83;U3KPX3;U3KQK7;H0Y9X2;Q8N752	D6REM4;E7ETM0;P48729;U3KQ83;U3KPX3;U3KQK7;H0Y9X2;Q8N752	2;2;2;1;1;1;1;1	2;2;2;1;1;1;1;1	2;2;2;1;1;1;1;1	Casein kinase I isoform alpha;Casein kinase I isoform alpha-like	CSNK1A1;CSNK1A1L	;;;;;;;	8	2	2	2	0	1	1	0	0	1	1	0	1	2	1	1	0	1	1	0	0	1	1	0	1	2	1	1	0	1	1	0	0	1	1	0	1	2	1	1	9.7	9.7
D6REX3;O94979;H7BXG7;D6RHZ5;H0YAB3;H0Y8V7;H0YAF5;H0Y9K1;H0Y8W8;H0Y9T9	D6REX3;O94979;H7BXG7;D6RHZ5;H0YAB3	9;9;8;7;5;3;2;2;2;1	9;9;8;7;5;3;2;2;2;1	9;9;8;7;5;3;2;2;2;1	Protein transport protein Sec31A	SEC31A	;;;;	10	9	9	9	5	5	7	3	5	5	8	8	8	9	8	7	5	5	7	3	5	5	8	8	8	9	8	7	5	5	7	3	5	5	8	8	8	9	8	7	7.5	7.5
D6RF83;H7BYK4;D6RH06;Q9NR12;D6RAN1	D6RF83;H7BYK4;D6RH06;Q9NR12;D6RAN1	3;3;3;3;2	3;3;3;3;2	3;3;3;3;2	PDZ and LIM domain protein 7	PDLIM7	;;;;	5	3	3	3	2	1	0	2	1	1	2	0	2	3	2	0	2	1	0	2	1	1	2	0	2	3	2	0	2	1	0	2	1	1	2	0	2	3	2	0	19.1	19.1
D6RFH4;H3BUX2;J3KNF8;O43169;J3QR91	D6RFH4;H3BUX2;J3KNF8;O43169	3;3;3;3;1	3;3;3;3;1	3;3;3;3;1	Cytochrome b5 type B	CYB5B	;;;	5	3	3	3	1	2	2	2	2	1	1	1	1	1	1	1	1	2	2	2	2	1	1	1	1	1	1	1	1	2	2	2	2	1	1	1	1	1	1	1	42	42
D6RFN0;D6RAX7;Q9BT78;D6RD63	D6RFN0;D6RAX7;Q9BT78	4;3;3;1	3;3;3;1	3;3;3;1	COP9 signalosome complex subunit 4	COPS4	;;	4	4	3	3	1	1	1	1	1	2	3	1	2	3	2	2	1	1	1	1	1	2	2	1	2	3	2	2	1	1	1	1	1	2	2	1	2	3	2	2	7.6	5.9
D6RG15;Q6IBS0	D6RG15;Q6IBS0	5;5	1;1	1;1	Twinfilin-2	TWF2	;	2	5	1	1	4	5	5	4	4	4	5	3	5	4	4	5	1	1	1	1	1	1	1	1	1	1	1	1	1	1	1	1	1	1	1	1	1	1	1	1	26.4	6.3
Q08AM2;D6RGD6;Q9BZ11	Q08AM2;D6RGD6;Q9BZ11	1;1;1	1;1;1	1;1;1	Disintegrin and metalloproteinase domain-containing protein 33	ADAM33;PRR27	;;	3	1	1	1	1	1	1	1	1	1	1	1	1	1	1	1	1	1	1	1	1	1	1	1	1	1	1	1	1	1	1	1	1	1	1	1	1	1	1	1	1.3	1.3
D6RGK9;H0Y9C1;H0Y9Z5;Q96LI5;Q9ULM6	D6RGK9;H0Y9C1;H0Y9Z5;Q96LI5;Q9ULM6	2;2;2;2;2	2;2;2;2;2	2;2;2;2;2	CCR4-NOT transcription complex subunit 6-like;CCR4-NOT transcription complex subunit 6	CNOT6L;CNOT6	;;;;	5	2	2	2	1	0	1	1	1	2	1	1	1	2	1	1	1	0	1	1	1	2	1	1	1	2	1	1	1	0	1	1	1	2	1	1	1	2	1	1	14.1	14.1
D6RGZ2;Q96J01	D6RGZ2;Q96J01	2;2	2;2	2;2	THO complex subunit 3	THOC3	;	2	2	2	2	1	1	2	0	1	2	2	1	2	2	2	1	1	1	2	0	1	2	2	1	2	2	2	1	1	1	2	0	1	2	2	1	2	2	2	1	19	19
D6RH30;P19838;D6RC45	D6RH30;P19838;D6RC45	2;2;1	2;2;1	2;2;1	Nuclear factor NF-kappa-B p105 subunit;Nuclear factor NF-kappa-B p50 subunit	NFKB1	;;	3	2	2	2	1	0	0	0	0	1	2	0	1	1	2	1	1	0	0	0	0	1	2	0	1	1	2	1	1	0	0	0	0	1	2	0	1	1	2	1	20.7	20.7
E9PC90;D6RHI0;P14635	E9PC90;D6RHI0;P14635	1;1;1	1;1;1	1;1;1	G2/mitotic-specific cyclin-B1	CCNB1	;;	3	1	1	1	0	0	0	0	1	0	0	1	0	0	0	1	0	0	0	0	1	0	0	1	0	0	0	1	0	0	0	0	1	0	0	1	0	0	0	1	3	3
E2QRK7;H0Y4D6;Q5JTD0	E2QRK7;H0Y4D6;Q5JTD0	1;1;1	1;1;1	1;1;1	Tight junction-associated protein 1	TJAP1	;;	3	1	1	1	0	0	0	0	1	0	1	1	1	1	0	1	0	0	0	0	1	0	1	1	1	1	0	1	0	0	0	0	1	0	1	1	1	1	0	1	5.7	5.7
E5RFK5;Q9HCE1	E5RFK5;Q9HCE1	12;12	12;12	12;12	Putative helicase MOV-10	CCNC;MOV10	;	2	12	12	12	5	6	4	3	4	5	9	9	9	8	9	7	5	6	4	3	4	5	9	9	9	8	9	7	5	6	4	3	4	5	9	9	9	8	9	7	12.2	12.2
E5RFP0;Q8WVJ2	E5RFP0;Q8WVJ2	2;2	2;2	2;2	NudC domain-containing protein 2	NUDCD2	;	2	2	2	2	1	1	1	0	1	0	1	0	0	1	2	1	1	1	1	0	1	0	1	0	0	1	2	1	1	1	1	0	1	0	1	0	0	1	2	1	15.2	15.2
E5RG52;K7EM06;B4DIZ1;Q6ZN92;A0A087WVW3;I3L323;R4GNG4	E5RG52;K7EM06;B4DIZ1;Q6ZN92;A0A087WVW3;I3L323	5;4;4;4;3;3;2	4;4;4;4;3;3;2	1;1;1;1;0;0;0	Putative inactive deoxyuridine 5-triphosphate nucleotidohydrolase-like protein FLJ16323	RRM2B;TRAF4;ERMN;PPARGC1A;ZC3H7A	;;;;;	7	5	4	1	4	4	4	3	3	3	4	1	2	3	3	3	3	3	3	2	3	3	3	1	1	3	2	3	1	1	1	1	1	1	0	0	0	0	1	1	8.7	7.3
E5RGR3;Q99848	E5RGR3;Q99848	1;1	1;1	1;1	Probable rRNA-processing protein EBP2	PTP4A3;EBNA1BP2	;	2	1	1	1	0	0	0	0	0	1	0	0	0	0	0	0	0	0	0	0	0	1	0	0	0	0	0	0	0	0	0	0	0	1	0	0	0	0	0	0	1.9	1.9
R4GMY8;E5RHG8;Q15369	R4GMY8;E5RHG8;Q15369	2;2;2	2;2;2	2;2;2	Transcription elongation factor B polypeptide 1	TCEB1	;;	3	2	2	2	1	1	1	1	1	2	2	1	2	2	1	1	1	1	1	1	1	2	2	1	2	2	1	1	1	1	1	1	1	2	2	1	2	2	1	1	36.9	36.9
E5RHW4;O94905;E5RJ09	E5RHW4;O94905	6;6;2	6;6;2	4;4;2	Erlin-2	ERLIN2	;	3	6	6	4	4	4	4	3	3	5	6	4	4	6	4	4	4	4	4	3	3	5	6	4	4	6	4	4	2	2	2	1	1	3	4	2	2	4	2	2	22.8	22.8
E5RI99;P62888;A0A0B4J213;E5RJH3;A0A0C4DH44	E5RI99;P62888;A0A0B4J213;E5RJH3;A0A0C4DH44	4;4;2;2;2	4;4;2;2;2	4;4;2;2;2	60S ribosomal protein L30	RPL30	;;;;	5	4	4	4	4	4	3	2	2	4	4	4	3	4	3	4	4	4	3	2	2	4	4	4	3	4	3	4	4	4	3	2	2	4	4	4	3	4	3	4	48.2	48.2
E5RIF2;Q9Y6D5;Q9Y6D6;E5RHL7	E5RIF2;Q9Y6D5;Q9Y6D6;E5RHL7	2;2;2;1	2;2;2;1	2;2;2;1	Brefeldin A-inhibited guanine nucleotide-exchange protein 2;Brefeldin A-inhibited guanine nucleotide-exchange protein 1	ARFGEF1;ARFGEF2	;;;	4	2	2	2	0	1	0	0	1	2	1	1	1	1	1	1	0	1	0	0	1	2	1	1	1	1	1	1	0	1	0	0	1	2	1	1	1	1	1	1	2.6	2.6
E5RIT6;Q9UNX3;E5RHH1	E5RIT6;Q9UNX3;E5RHH1	5;5;3	1;1;1	1;1;1	60S ribosomal protein L26-like 1	RPL26L1	;;	3	5	1	1	4	5	5	3	4	5	5	5	3	5	5	5	1	1	1	1	1	1	1	1	0	1	1	1	1	1	1	1	1	1	1	1	0	1	1	1	28.1	7
E5RJR5;P63208;E5RGM3;E7ERH2;F8W8N3	E5RJR5;P63208;E5RGM3;E7ERH2;F8W8N3	3;3;2;2;2	3;3;2;2;2	3;3;2;2;2	S-phase kinase-associated protein 1	SKP1	;;;;	5	3	3	3	3	3	3	3	3	3	3	3	3	3	3	3	3	3	3	3	3	3	3	3	3	3	3	3	3	3	3	3	3	3	3	3	3	3	3	3	16	16
G3V226;G3V361;Q96HY3;P0DP25;P0DP24;P0DP23;H0Y7A7;E7EMB3;E7ETZ0	G3V226;G3V361;Q96HY3;P0DP25;P0DP24;P0DP23;H0Y7A7;E7EMB3;E7ETZ0	1;1;1;1;1;1;1;1;1	1;1;1;1;1;1;1;1;1	1;1;1;1;1;1;1;1;1		CALM1;CALM2	;;;;;;;;	9	1	1	1	1	1	1	0	1	0	1	1	1	1	1	1	1	1	1	0	1	0	1	1	1	1	1	1	1	1	1	0	1	0	1	1	1	1	1	1	11.8	11.8
J3QLD9;E7EMK3;Q14254;K7EKW9	J3QLD9;E7EMK3;Q14254;K7EKW9	4;4;4;2	4;4;4;2	4;4;4;2	Flotillin-2	FLOT2	;;;	4	4	4	4	3	2	2	1	2	4	4	3	3	3	2	1	3	2	2	1	2	4	4	3	3	3	2	1	3	2	2	1	2	4	4	3	3	3	2	1	13.1	13.1
E7EMW7;O95071;E7ET84;E5RFK7;H0YBB4	E7EMW7;O95071	12;12;2;1;1	12;12;2;1;1	12;12;2;1;1	E3 ubiquitin-protein ligase UBR5	UBR5	;	5	12	12	12	7	5	8	7	5	5	10	8	12	9	8	10	7	5	8	7	5	5	10	8	12	9	8	10	7	5	8	7	5	5	10	8	12	9	8	10	5.7	5.7
E7EMZ9;E9PBC6;O95359;H0Y2U4;D6RAA5;Q4VXL8;A0A0U1RRM9;H0Y954;H0Y911	E7EMZ9;E9PBC6;O95359;H0Y2U4;D6RAA5;Q4VXL8;A0A0U1RRM9	4;4;4;3;3;3;2;1;1	3;3;3;2;2;2;1;1;1	3;3;3;2;2;2;1;1;1	Transforming acidic coiled-coil-containing protein 2	TACC2;ANKRD11	;;;;;;	9	4	3	3	2	1	3	1	1	1	3	3	4	4	4	3	1	0	2	1	0	1	3	2	3	3	3	2	1	0	2	1	0	1	3	2	3	3	3	2	2.2	1.7
E7EN32;O00255	E7EN32;O00255	2;2	2;2	2;2	Menin	MEN1	;	2	2	2	2	1	1	0	0	1	1	1	0	1	1	1	1	1	1	0	0	1	1	1	0	1	1	1	1	1	1	0	0	1	1	1	0	1	1	1	1	4.7	4.7
K7ER75;K7EPJ8;K7ENA7;E7ENJ6;Q9BXS5;K7EQ90;A0A087WZX7	K7ER75;K7EPJ8;K7ENA7;E7ENJ6;Q9BXS5;K7EQ90;A0A087WZX7	2;2;2;2;2;1;1	2;2;2;2;2;1;1	2;2;2;2;2;1;1	AP-1 complex subunit mu-1	AP1M1	;;;;;;	7	2	2	2	1	1	1	1	1	2	1	1	2	1	2	2	1	1	1	1	1	2	1	1	2	1	2	2	1	1	1	1	1	2	1	1	2	1	2	2	20	20
E7ENR5;B9A008;H0Y714;Q96G21;B8ZZ47	E7ENR5;B9A008;H0Y714;Q96G21	3;2;2;2;1	2;2;2;2;1	2;2;2;2;1	U3 small nucleolar ribonucleoprotein protein IMP4	IMP4	;;;	5	3	2	2	2	3	3	2	1	3	1	3	3	1	2	2	2	2	2	2	0	2	0	2	2	1	1	1	2	2	2	2	0	2	0	2	2	1	1	1	10.2	6.6
E7EP32;Q9HAV0;P62879;P62873;B1AKQ8;C9JZN1;F6X3N5;F6UT28;C9JIS1;C9JXA5;C9JD14;F5H8J8;F5H100;B3KVK2;F5H0S8;E9PCP0;P16520	E7EP32;Q9HAV0;P62879;P62873;B1AKQ8;C9JZN1;F6X3N5;F6UT28;C9JIS1;C9JXA5	3;3;3;3;2;2;2;2;2;2;1;1;1;1;1;1;1	3;3;3;3;2;2;2;2;2;2;1;1;1;1;1;1;1	3;3;3;3;2;2;2;2;2;2;1;1;1;1;1;1;1	Guanine nucleotide-binding protein subunit beta-4;Guanine nucleotide-binding protein G(I)/G(S)/G(T) subunit beta-2;Guanine nucleotide-binding protein G(I)/G(S)/G(T) subunit beta-1	GNB2;GNB4;GNB1	;;;;;;;;;	17	3	3	3	2	3	3	2	3	3	1	3	3	2	3	0	2	3	3	2	3	3	1	3	3	2	3	0	2	3	3	2	3	3	1	3	3	2	3	0	3.5	3.5
E7EPB3;P50914	E7EPB3;P50914	4;4	4;4	4;4	60S ribosomal protein L14	RPL14	;	2	4	4	4	3	4	3	2	3	4	4	3	4	3	3	3	3	4	3	2	3	4	4	3	4	3	3	3	3	4	3	2	3	4	4	3	4	3	3	3	36.3	36.3
E7EPF8;E7ESU7;D6RAX2;Q13363	E7EPF8	7;1;1;1	1;1;1;1	0;0;0;0		CTBP1		4	7	1	0	5	6	6	5	5	5	6	3	5	6	5	4	1	1	1	1	0	1	1	0	1	1	1	1	0	0	0	0	0	0	0	0	0	0	0	0	14.5	1.4
E9PDR5;E7EPI0;Q9P2D0;D6R9F4	E9PDR5;E7EPI0;Q9P2D0;D6R9F4	2;2;2;1	2;2;2;1	2;2;2;1	Inhibitor of Bruton tyrosine kinase	IBTK	;;;	4	2	2	2	1	1	0	0	1	1	2	2	2	2	1	1	1	1	0	0	1	1	2	2	2	2	1	1	1	1	0	0	1	1	2	2	2	2	1	1	2.2	2.2
E7ES33;E7EPK1;Q16181;G3V1Q4;Q5JXL7;A0A0U1RQK0;A0A0U1RRD1;A0A0U1RRM2	E7ES33;E7EPK1;Q16181;G3V1Q4	7;7;7;6;2;1;1;1	7;7;7;6;2;1;1;1	5;5;5;4;2;1;1;1	Septin-7	2020-09-07	;;;	8	7	7	5	5	5	5	4	2	5	5	5	7	4	6	6	5	5	5	4	2	5	5	5	7	4	6	6	4	3	4	3	2	3	3	4	5	2	4	4	24.2	24.2
E7EPN9;Q9Y520;H7C5N8;A0A0A0MS30	E7EPN9;Q9Y520	32;32;11;5	32;32;11;5	31;31;11;5	Protein PRRC2C	PRRC2C	;	4	32	32	31	18	19	18	13	18	14	28	24	23	29	28	23	18	19	18	13	18	14	28	24	23	29	28	23	18	18	17	12	17	13	27	23	22	28	27	22	12	12
F5GX39;E7EQ72;Q15363	F5GX39;E7EQ72;Q15363	1;1;1	1;1;1	1;1;1	Transmembrane emp24 domain-containing protein 2	TMED2	;;	3	1	1	1	0	0	0	0	0	0	1	0	0	1	0	0	0	0	0	0	0	0	1	0	0	1	0	0	0	0	0	0	0	0	1	0	0	1	0	0	7.8	7.8
E7EQG2;Q14240;J3KSN7;J3KT04;E7EMV8;J3QQP0;E9PBH4;F8WE11	E7EQG2;Q14240	13;13;5;3;3;2;2;2	3;3;1;0;0;0;0;0	3;3;1;0;0;0;0;0	Eukaryotic initiation factor 4A-II;Eukaryotic initiation factor 4A-II, N-terminally processed	EIF4A2	;	8	13	3	3	11	13	13	9	12	12	10	11	11	10	11	10	1	3	3	1	2	2	0	1	2	1	1	2	1	3	3	1	2	2	0	1	2	1	1	2	36.7	9.9
E7EQL8;Q96RT7	E7EQL8;Q96RT7	2;2	2;2	2;2	Gamma-tubulin complex component 6	TUBGCP6	;	2	2	2	2	0	1	2	1	1	1	1	0	1	2	2	2	0	1	2	1	1	1	1	0	1	2	2	2	0	1	2	1	1	1	1	0	1	2	2	2	1.4	1.4
E7EQR4;P15311;P35241;E9PQ82;E9PNV3	E7EQR4;P15311	8;8;2;1;1	8;8;2;1;1	6;6;0;0;0	Ezrin	EZR	;	5	8	8	6	1	0	3	2	0	6	5	4	5	7	8	6	1	0	3	2	0	6	5	4	5	7	8	6	1	0	2	1	0	4	4	2	3	5	6	5	15.7	15.7
S4R3H4;E7EQT4;Q9UKV3;G3V3B0;G3V3T3	S4R3H4;E7EQT4;Q9UKV3;G3V3B0	3;3;3;2;1	3;3;3;2;1	3;3;3;2;1	Apoptotic chromatin condensation inducer in the nucleus	ACIN1	;;;	5	3	3	3	0	0	0	0	0	2	3	1	2	3	1	2	0	0	0	0	0	2	3	1	2	3	1	2	0	0	0	0	0	2	3	1	2	3	1	2	2.5	2.5
E7EQZ4;Q16637;B4DP61;A0A0G2JRY6;A0A0G2JRX5;A0A0G2JQN8;H0YBZ9	E7EQZ4;Q16637;B4DP61	9;9;5;3;3;2;1	9;9;5;3;3;2;1	9;9;5;3;3;2;1	Survival motor neuron protein	SMN1;SMN2	;;	7	9	9	9	7	7	8	4	6	7	8	8	8	9	9	8	7	7	8	4	6	7	8	8	8	9	9	8	7	7	8	4	6	7	8	8	8	9	9	8	35.4	35.4
E9PJC0;E7ER68;Q658Y4	E9PJC0;E7ER68;Q658Y4	1;1;1	1;1;1	1;1;1	Protein FAM91A1	PTP4A2;FAM91A1	;;	3	1	1	1	0	0	0	0	0	0	1	0	0	1	1	0	0	0	0	0	0	0	1	0	0	1	1	0	0	0	0	0	0	0	1	0	0	1	1	0	3.8	3.8
H0YBP1;E7ESA6;Q05397;E5RHD8;E5RI03;H0YB99;B4DWJ1;E9PEI4;H0YB16;H0YBZ1	H0YBP1;E7ESA6;Q05397;E5RHD8;E5RI03;H0YB99;B4DWJ1;E9PEI4;H0YB16;H0YBZ1	4;4;4;2;2;2;2;2;2;2	4;4;4;2;2;2;2;2;2;2	4;4;4;2;2;2;2;2;2;2	Focal adhesion kinase 1	PTK2	;;;;;;;;;	10	4	4	4	2	4	4	3	3	4	3	4	3	2	4	4	2	4	4	3	3	4	3	4	3	2	4	4	2	4	4	3	3	4	3	4	3	2	4	4	3.8	3.8
E7ESC6;Q9UIA9;H0YBE1	E7ESC6;Q9UIA9	3;3;1	3;3;1	3;3;1	Exportin-7	XPO7	;	3	3	3	3	2	2	2	2	1	3	1	2	2	3	2	1	2	2	2	2	1	3	1	2	2	3	2	1	2	2	2	2	1	3	1	2	2	3	2	1	3.4	3.4
E9PK68;E9PPC8;E7ETC2;Q5F2F8;Q08209;P16298;H0YB02;G3V111;P48454	E9PK68;E9PPC8;E7ETC2;Q5F2F8;Q08209;P16298;H0YB02;G3V111;P48454	2;2;2;2;2;2;1;1;1	2;2;2;2;2;2;1;1;1	2;2;2;2;2;2;1;1;1	Serine/threonine-protein phosphatase;Serine/threonine-protein phosphatase 2B catalytic subunit alpha isoform;Serine/threonine-protein phosphatase 2B catalytic subunit beta isoform;Serine/threonine-protein phosphatase 2B catalytic subunit gamma isoform	PPP3CA;PPP3CB;PPP3CC	;;;;;;;;	9	2	2	2	2	2	0	1	1	1	2	2	2	2	2	2	2	2	0	1	1	1	2	2	2	2	2	2	2	2	0	1	1	1	2	2	2	2	2	2	15	15
F5GXF5;E7ETD6;Q12830;J3QQK4;A0A0A0MR81	F5GXF5;E7ETD6;Q12830	5;5;5;2;2	5;5;5;2;2	5;5;5;2;2	Nucleosome-remodeling factor subunit BPTF	BPTF	;;	5	5	5	5	2	2	2	1	1	3	5	3	4	4	4	2	2	2	2	1	1	3	5	3	4	4	4	2	2	2	2	1	1	3	5	3	4	4	4	2	2.7	2.7
E7ETN8;Q96PP8	E7ETN8;Q96PP8	1;1	1;1	1;1	Guanylate-binding protein 5	GBP5	;	2	1	1	1	1	1	1	0	1	1	0	1	1	1	1	1	1	1	1	0	1	1	0	1	1	1	1	1	1	1	1	0	1	1	0	1	1	1	1	1	2.1	2.1
E7ETY7;Q8TED1	E7ETY7;Q8TED1	2;2	2;2	2;2	Glutathione peroxidase;Probable glutathione peroxidase 8	GPX8	;	2	2	2	2	1	1	1	1	0	1	0	2	2	1	1	1	1	1	1	1	0	1	0	2	2	1	1	1	1	1	1	1	0	1	0	2	2	1	1	1	13.9	13.9
E7EU96;Q8NEV1;P68400	E7EU96;Q8NEV1;P68400	2;2;2	2;2;2	2;2;2	Casein kinase II subunit alpha 3;Casein kinase II subunit alpha	CSNK2A1;CSNK2A3	;;	3	2	2	2	1	1	2	0	2	2	1	1	2	2	2	1	1	1	2	0	2	2	1	1	2	2	2	1	1	1	2	0	2	2	1	1	2	2	2	1	7	7
E7EUL7;E9PHV5;P28290;H7BZ26	E7EUL7;E9PHV5;P28290	5;5;5;1	5;5;5;1	5;5;5;1	Sperm-specific antigen 2	SSFA2	;;	4	5	5	5	2	2	4	2	2	3	5	4	4	5	4	3	2	2	4	2	2	3	5	4	4	5	4	3	2	2	4	2	2	3	5	4	4	5	4	3	7.8	7.8
H3BMX5;E7EUP3;Q9H7Z6;O95251;Q8WYB5	H3BMX5;E7EUP3;Q9H7Z6;O95251;Q8WYB5	1;1;1;1;1	1;1;1;1;1	1;1;1;1;1	Histone acetyltransferase;Histone acetyltransferase KAT8;Histone acetyltransferase KAT7;Histone acetyltransferase KAT6B	KAT8;KAT7;KAT6B	;;;;	5	1	1	1	1	1	0	1	0	0	0	0	1	1	0	1	1	1	0	1	0	0	0	0	1	1	0	1	1	1	0	1	0	0	0	0	1	1	0	1	5.9	5.9
E7EX73;E9PGM1;E7EUU4;Q04637;C9JF13;C9J6B6;C9K073;C9J2Z7;H7C044;F8WCF2;REV__F5H7J8;C9JHW9;REV__Q8NEG2;REV__C9JQZ6;REV__J3KQX6;H7C0V6	E7EX73;E9PGM1;E7EUU4;Q04637;C9JF13;C9J6B6	18;18;18;18;10;9;7;6;3;1;1;1;1;1;1;1	18;18;18;18;10;9;7;6;3;1;1;1;1;1;1;1	16;16;16;16;9;9;7;6;2;1;1;1;1;1;1;1	Eukaryotic translation initiation factor 4 gamma 1	EIF4G1	;;;;;	16	18	18	16	10	9	10	7	7	12	16	11	16	17	18	13	10	9	10	7	7	12	16	11	16	17	18	13	9	8	9	6	6	11	14	10	15	15	16	12	15.7	15.7
E7EV89;P29375	E7EV89;P29375	1;1	1;1	1;1	Lysine-specific demethylase 5A	KDM5A	;	2	1	1	1	1	1	0	0	0	0	1	1	0	1	1	1	1	1	0	0	0	0	1	1	0	1	1	1	1	1	0	0	0	0	1	1	0	1	1	1	1.3	1.3
E7EVA0;P27816;B5MEG9;H7C4C5;H0Y2V1;F8W9U4;A0A0J9YVV8;A0A0J9YW37;H7C456	E7EVA0;P27816	23;20;10;9;8;8;1;1;1	23;20;10;9;8;8;1;1;1	23;20;10;9;8;8;1;1;1	Microtubule-associated protein;Microtubule-associated protein 4	MAP4	;	9	23	23	23	17	15	17	13	13	17	20	17	20	22	19	18	17	15	17	13	13	17	20	17	20	22	19	18	17	15	17	13	13	17	20	17	20	22	19	18	13.1	13.1
E7EVG2;Q86U86;H0Y5B5;C9JPI5	E7EVG2;Q86U86	16;9;7;1	16;9;7;1	9;9;7;1	Protein polybromo-1	PBRM1	;	4	16	16	9	7	6	8	5	8	6	14	8	12	14	11	11	7	6	8	5	8	6	14	8	12	14	11	11	2	0	3	0	3	0	8	5	6	8	6	7	11.1	11.1
G3V2E7;F8W6L3;G3V3H3;G3V5R9;E7EVH7;Q07866;G5E9S8;G3V2P7;H7C4M1;H0YJU9;H0YJL0;H0YJT3;H0YG16	G3V2E7;F8W6L3;G3V3H3;G3V5R9;E7EVH7;Q07866;G5E9S8	10;10;10;10;10;10;9;3;2;1;1;1;1	10;10;10;10;10;10;9;3;2;1;1;1;1	5;5;5;5;5;5;5;2;0;1;1;1;1	Kinesin light chain 1	KLC1	;;;;;;	13	10	10	5	6	8	8	3	7	7	9	7	8	8	6	6	6	8	8	3	7	7	9	7	8	8	6	6	2	3	3	1	3	3	4	2	4	4	3	3	23.2	23.2
E7EVX8;E7EU94;E7EN72;E7ESX0;Q8WWY3	E7EVX8;E7EU94;E7EN72;E7ESX0;Q8WWY3	3;2;2;2;2	2;2;2;2;2	2;2;2;2;2	U4/U6 small nuclear ribonucleoprotein Prp31	PRPF31	;;;;	5	3	2	2	1	2	2	1	1	2	2	1	2	1	1	1	1	2	2	1	1	2	2	1	2	1	0	1	1	2	2	1	1	2	2	1	2	1	0	1	7	4.9
Q5T084;E7EWC6;Q02535;H0YC46;A0A0D9SFB0;B5MBX0	Q5T084;E7EWC6;Q02535;H0YC46;A0A0D9SFB0;B5MBX0	2;2;2;1;1;1	2;2;2;1;1;1	2;2;2;1;1;1	DNA-binding protein inhibitor ID-3	AMY1A;POLR2J3;ID3;RBPMS;FHL1;CDCA5	;;;;;	6	2	2	2	2	2	1	1	2	2	2	2	2	1	2	2	2	2	1	1	2	2	2	2	2	1	2	2	2	2	1	1	2	2	2	2	2	1	2	2	3.8	3.8
E7EWP2;E7EPJ7;O75962;F5H228	E7EWP2	20;3;3;2	3;3;3;2	3;3;3;2		TRIO		4	20	3	3	12	16	18	11	14	16	15	15	15	18	15	13	1	1	3	1	1	2	0	2	2	2	2	1	1	1	3	1	1	2	0	2	2	2	2	1	8.5	1.2
E7EX17;P23588;F8VX11;F8W0K0;F8VSC7;F8VP89;F8VRU1;F8VYE9	E7EX17;P23588	8;8;3;2;2;2;1;1	8;8;3;2;2;2;1;1	8;8;3;2;2;2;1;1	Eukaryotic translation initiation factor 4B	EIF4B	;	8	8	8	8	6	5	7	7	5	5	6	6	6	7	6	6	6	5	7	7	5	5	6	6	6	7	6	6	6	5	7	7	5	5	6	6	6	7	6	6	17.4	17.4
E7EX90;Q14203;Q6AWB1;E7EWF7;C9JZA4;C9JTE5;C9JJN7;C9JJD0;C9JKG6;E9PCY0;C9J1B7	E7EX90;Q14203;Q6AWB1	21;21;13;6;3;3;3;3;3;3;2	21;21;13;6;3;3;3;3;3;3;2	21;21;13;6;3;3;3;3;3;3;2	Dynactin subunit 1	DCTN1;DKFZp686E0752	;;	11	21	21	21	14	18	17	16	16	17	16	14	14	17	13	18	14	18	17	16	16	17	16	14	14	17	13	18	14	18	17	16	16	17	16	14	14	17	13	18	22.5	22.5
E9PB90;P52789;P52790	E9PB90;P52789	9;9;1	9;9;1	9;9;1	Hexokinase;Hexokinase-2	HK2	;	3	9	9	9	9	4	7	6	8	7	4	3	5	5	4	6	9	4	7	6	8	7	4	3	5	5	4	6	9	4	7	6	8	7	4	3	5	5	4	6	12.1	12.1
E9PBG7;E9PF82;E9PJB3;Q13557;H0Y9C2;H0Y9J2	E9PBG7;E9PF82;E9PJB3;Q13557;H0Y9C2	5;5;5;5;3;2	2;2;2;2;1;2	2;2;2;2;1;2	Calcium/calmodulin-dependent protein kinase type II subunit delta	CAMK2D;MMP8	;;;;	6	5	2	2	3	3	3	1	1	4	5	1	4	5	4	4	1	2	2	0	0	2	2	0	1	2	1	1	1	2	2	0	0	2	2	0	1	2	1	1	14.3	6.4
E9PC44;E9PDM8;O94855	E9PC44;E9PDM8;O94855	3;3;3	3;3;3	3;3;3	Protein transport protein Sec24D	SEC24D	;;	3	3	3	3	2	2	2	1	2	3	3	3	2	2	3	3	2	2	2	1	2	3	3	3	2	2	3	3	2	2	2	1	2	3	3	3	2	2	3	3	11.5	11.5
E9PC52;Q16576;Q5JP01;Q5JP02;C9JAJ9;E9PNS2;C9J7L0;Q5JNZ6;E9PIC4;E9PNS6	E9PC52;Q16576	9;9;4;2;1;1;1;1;1;1	9;9;4;2;1;1;1;1;1;1	6;6;2;2;0;0;1;1;0;0	Histone-binding protein RBBP7	RBBP7	;	10	9	9	6	6	7	7	4	4	4	8	7	7	9	6	6	6	7	7	4	4	4	8	7	7	9	6	6	4	5	4	2	3	2	6	5	5	6	4	4	40.4	40.4
E9PC61;H3BQM0;Q8NDF8	E9PC61;H3BQM0;Q8NDF8	2;2;2	2;2;2	2;2;2	Non-canonical poly(A) RNA polymerase PAPD5	PAPD5	;;	3	2	2	2	1	1	1	1	1	2	2	1	1	1	1	2	1	1	1	1	1	2	2	1	1	1	1	2	1	1	1	1	1	2	2	1	1	1	1	2	11.9	11.9
E9PCT3;P51636	E9PCT3;P51636	2;2	2;2	2;2	Caveolin;Caveolin-2	CAV2	;	2	2	2	2	0	1	0	0	0	0	2	1	1	2	1	1	0	1	0	0	0	0	2	1	1	2	1	1	0	1	0	0	0	0	2	1	1	2	1	1	26.5	26.5
E9PD50;Q92540;B1ALB4;D6RAD0;E9PEK3;E9PBK2	E9PD50;Q92540;B1ALB4;D6RAD0;E9PEK3	8;8;6;4;4;3	8;8;6;4;4;3	8;8;6;4;4;3	Protein SMG7	SMG7	;;;;	6	8	8	8	3	4	3	4	4	3	4	4	4	7	5	5	3	4	3	4	4	3	4	4	4	7	5	5	3	4	3	4	4	3	4	4	4	7	5	5	7.7	7.7
E9PD53;Q9NTJ3;C9JR83;C9J9E4;C9JVD8;C9JWF0;C9IYK2;C9JJ64	E9PD53;Q9NTJ3	22;22;7;3;2;1;1;1	22;22;7;3;2;1;1;1	19;19;4;1;0;1;1;1	Structural maintenance of chromosomes protein;Structural maintenance of chromosomes protein 4	SMC4	;	8	22	22	19	17	16	16	16	18	19	17	17	20	21	18	16	17	16	16	16	18	19	17	17	20	21	18	16	16	15	14	14	16	16	16	15	17	18	16	13	20	20
E9PDE8;O95757;D6RJ96	E9PDE8;O95757;D6RJ96	5;5;3	4;4;2	4;4;2	Heat shock 70 kDa protein 4L	HSPA4L	;;	3	5	4	4	4	2	4	3	3	3	3	3	5	5	4	3	3	1	3	2	2	2	2	3	4	4	3	2	3	1	3	2	2	2	2	3	4	4	3	2	5.8	4.5
E9PDF6;O43795;A0A0U1RRI3;H7C2Y7	E9PDF6;O43795	3;3;1;1	3;3;1;1	3;3;1;1	Unconventional myosin-Ib	MYO1B	;	4	3	3	3	1	1	1	0	1	1	2	3	1	3	3	3	1	1	1	0	1	1	2	3	1	3	3	3	1	1	1	0	1	1	2	3	1	3	3	3	3.5	3.5
E9PEB5;Q96AE4;C9JSZ1	E9PEB5;Q96AE4	10;10;2	7;7;2	7;7;2	Far upstream element-binding protein 1	FUBP1	;	3	10	7	7	6	6	6	4	4	6	9	5	8	10	8	6	3	3	3	1	2	4	6	4	5	7	5	3	3	3	3	1	2	4	6	4	5	7	5	3	15.4	13
H0YAC6;E9PEM5;P50851;H0Y9N9	H0YAC6;E9PEM5;P50851	5;5;5;1	5;5;5;1	5;5;5;1	Lipopolysaccharide-responsive and beige-like anchor protein	LRBA	;;	4	5	5	5	2	1	1	1	1	3	4	2	1	4	4	1	2	1	1	1	1	3	4	2	1	4	4	1	2	1	1	1	1	3	4	2	1	4	4	1	3.7	3.7
E9PF19;Q9Y4P3;Q96E41	E9PF19;Q9Y4P3;Q96E41	4;4;3	4;4;3	4;4;3	Transducin beta-like protein 2	TBL2	;;	3	4	4	4	2	2	2	1	3	3	2	2	2	3	2	3	2	2	2	1	3	3	2	2	2	3	2	3	2	2	2	1	3	3	2	2	2	3	2	3	13.9	13.9
E9PF55;P02786;H7C3V5	E9PF55;P02786	8;8;1	8;8;1	8;8;1	Transferrin receptor protein 1;Transferrin receptor protein 1, serum form	TNS1;TFRC	;	3	8	8	8	5	6	6	4	7	7	6	5	6	6	7	8	5	6	6	4	7	7	6	5	6	6	7	8	5	6	6	4	7	7	6	5	6	6	7	8	3.9	3.9
E9PFE2;Q9UHL9	E9PFE2;Q9UHL9	1;1	1;1	1;1	General transcription factor II-I repeat domain-containing protein 1	GTF2IRD1	;	2	1	1	1	0	0	0	0	0	0	1	0	1	1	1	1	0	0	0	0	0	0	1	0	1	1	1	1	0	0	0	0	0	0	1	0	1	1	1	1	1.5	1.5
E9PFN5;Q9Y2Q3	E9PFN5;Q9Y2Q3	2;2	2;2	2;2	Glutathione S-transferase kappa 1	GSTK1	;	2	2	2	2	1	1	2	1	1	2	2	1	0	2	2	1	1	1	2	1	1	2	2	1	0	2	2	1	1	1	2	1	1	2	2	1	0	2	2	1	15.8	15.8
E9PGF6;E9PFQ4;Q86SQ0;G5E9V3	E9PGF6;E9PFQ4;Q86SQ0	6;6;6;2	6;6;6;2	6;6;6;2	Pleckstrin homology-like domain family B member 2	PHLDB2	;;	4	6	6	6	3	5	6	5	3	4	6	4	3	6	6	6	3	5	6	5	3	4	6	4	3	6	6	6	3	5	6	5	3	4	6	4	3	6	6	6	9.8	9.8
H0Y8C4;E9PFR3;Q14738;H7C5Q9;H0YJ75;Q13362;H0YN84;H0YJ49	H0Y8C4;E9PFR3;Q14738;H7C5Q9;H0YJ75;Q13362	4;4;4;3;2;2;1;1	3;3;3;3;1;1;1;1	3;3;3;3;1;1;1;1	Serine/threonine-protein phosphatase 2A 56 kDa regulatory subunit delta isoform;Serine/threonine-protein phosphatase 2A 56 kDa regulatory subunit gamma isoform	PPP2R5D;PPP2R5C	;;;;;	8	4	3	3	3	2	4	2	2	4	4	2	4	4	4	3	2	1	3	1	1	3	3	2	3	3	3	3	2	1	3	1	1	3	3	2	3	3	3	3	9.7	6.3
E9PFT6;P68871;P02042;A8MUF7;F8W6P5;E9PEW8;E9PBW4;CON__P02070;P69892;P69891;P02100	E9PFT6	16;2;2;1;1;1;1;1;1;1;1	2;2;2;1;1;1;1;1;1;1;1	0;0;0;0;0;0;0;0;0;0;0		HBD		11	16	2	0	15	15	14	13	14	16	15	15	15	15	16	16	1	1	1	1	1	2	2	2	2	2	2	2	0	0	0	0	0	0	0	0	0	0	0	0	38	3.6
E9PG22;Q8IW35;F8WF91;H7C4Y5	E9PG22;Q8IW35	3;3;1;1	3;3;1;1	3;3;1;1	Centrosomal protein of 97 kDa	CEP97	;	4	3	3	3	0	1	2	1	2	2	3	2	2	3	2	3	0	1	2	1	2	2	3	2	2	3	2	3	0	1	2	1	2	2	3	2	2	3	2	3	3.8	3.8
Q5TG12;E9PGC5;Q15262	Q5TG12;E9PGC5;Q15262	1;1;1	1;1;1	1;1;1	Protein-tyrosine-phosphatase;Receptor-type tyrosine-protein phosphatase kappa	PTPRK	;;	3	1	1	1	1	0	0	0	1	0	1	1	1	1	1	1	1	0	0	0	1	0	1	1	1	1	1	1	1	0	0	0	1	0	1	1	1	1	1	1	0.9	0.9
E9PGT1;Q15631;H7C1D4;A0A0J9YVW2	E9PGT1;Q15631;H7C1D4	6;6;4;1	6;6;4;1	6;6;4;1	Translin	TSN	;;	4	6	6	6	4	2	4	2	3	4	4	5	4	5	5	5	4	2	4	2	3	4	4	5	4	5	5	5	4	2	4	2	3	4	4	5	4	5	5	5	38.6	38.6
E9PGT3;Q15418;E9PAN7;E9PMM7;Q9UK32;D6RHW7;D6R910;D6RA62;Q5SVM6;D6RE03;B7Z3B5;F2Z2J1;Q15349	E9PGT3;Q15418	7;7;3;2;2;1;1;1;1;1;1;1;1	5;5;1;1;0;0;0;0;1;0;0;0;0	5;5;1;1;0;0;0;0;1;0;0;0;0	Ribosomal protein S6 kinase;Ribosomal protein S6 kinase alpha-1	RPS6KA1	;	13	7	5	5	3	3	4	1	4	6	4	4	6	6	3	6	2	2	3	0	3	4	3	3	4	4	2	4	2	2	3	0	3	4	3	3	4	4	2	4	12.3	9.7
E9PH82;Q8NCA5;C9J3G8	E9PH82;Q8NCA5	7;7;2	7;7;2	6;6;2	Protein FAM98A	FAM98A	;	3	7	7	6	5	4	7	5	5	6	6	6	6	7	6	5	5	4	7	5	5	6	6	6	6	7	6	5	4	3	6	4	4	5	5	5	5	6	5	4	28.8	28.8
E9PHA2;Q15003;C9J470;C9JZP1;H7C415	E9PHA2;Q15003;C9J470	13;13;9;5;4	13;13;9;5;4	13;13;9;5;4	Condensin complex subunit 2	NCAPH	;;	5	13	13	13	10	11	9	5	10	12	10	10	12	11	11	12	10	11	9	5	10	12	10	10	12	11	11	12	10	11	9	5	10	12	10	10	12	11	11	12	27.7	27.7
E9PHI4;H0Y6N5;O94901;H7C3X3;H7C2K3	E9PHI4;H0Y6N5;O94901	6;5;5;2;2	6;5;5;2;2	1;1;0;1;0	SUN domain-containing protein 1	SUN1	;;	5	6	6	1	6	6	6	4	4	6	6	6	6	6	6	6	6	6	6	4	4	6	6	6	6	6	6	6	1	1	1	1	1	1	1	1	1	1	1	1	11.4	11.4
E9PHM6;F6QMI7;F8W9J4;Q03001;A0A0U1RQJ2	E9PHM6;F6QMI7;F8W9J4;Q03001	5;5;5;5;2	2;2;2;2;1	2;2;2;2;1	Dystonin	DST	;;;	5	5	2	2	2	2	3	1	3	0	4	2	5	2	3	3	1	0	1	1	2	0	2	1	2	0	2	2	1	0	1	1	2	0	2	1	2	0	2	2	1.1	0.4
E9PII3;E9PK52;E9PHY5;O43491;E9PPC9;Q6ZSX4;Q6R5J7	E9PII3;E9PK52;E9PHY5;O43491	3;3;3;3;1;1;1	3;3;3;3;1;1;1	3;3;3;3;1;1;1	Band 4.1-like protein 2	EPB41L2	;;;	7	3	3	3	0	1	0	0	0	1	3	3	2	2	3	3	0	1	0	0	0	1	3	3	2	2	3	3	0	1	0	0	0	1	3	3	2	2	3	3	6.2	6.2
E9PIH6;Q8N3D4	E9PIH6;Q8N3D4	1;1	1;1	1;1	EH domain-binding protein 1-like protein 1	EHBP1L1	;	2	1	1	1	1	1	1	1	1	1	1	1	1	1	1	1	1	1	1	1	1	1	1	1	1	1	1	1	1	1	1	1	1	1	1	1	1	1	1	1	2.1	2.1
E9PJG3;Q96SQ7	E9PJG3;Q96SQ7	2;2	2;2	2;2	Protein atonal homolog 8	CEP295;ATOH8	;	2	2	2	2	1	1	0	1	0	1	1	0	0	2	2	2	1	1	0	1	0	1	1	0	0	2	2	2	1	1	0	1	0	1	1	0	0	2	2	2	7.9	7.9
E9PJK2;O75530;E9PMU3;H0YEL4	E9PJK2;O75530	3;3;1;1	3;3;1;1	3;3;1;1	Polycomb protein EED	EED	;	4	3	3	3	0	1	1	0	0	1	3	2	2	2	2	1	0	1	1	0	0	1	3	2	2	2	2	1	0	1	1	0	0	1	3	2	2	2	2	1	10.8	10.8
E9PS17;E9PK59;Q96KG9;E9PPN3;H0YCI6;A0A0A0MQX4	E9PS17;E9PK59;Q96KG9;E9PPN3	6;6;6;5;1;1	6;6;6;5;1;1	6;6;6;5;1;1	N-terminal kinase-like protein	SCYL1	;;;	6	6	6	6	5	6	5	4	6	6	5	4	5	6	5	5	5	6	5	4	6	6	5	4	5	6	5	5	5	6	5	4	6	6	5	4	5	6	5	5	9.5	9.5
E9PKA7;E9PI08;Q9Y256	E9PKA7	5;2;2	2;2;2	2;2;2		RCE1		3	5	2	2	3	3	4	3	4	4	5	3	3	3	3	3	1	1	2	2	2	2	2	2	2	0	2	1	1	1	2	2	2	2	2	2	2	0	2	1	14.6	6
E9PM69;R4GNH3;E9PKD5;P17980;E9PMD8;E9PLG2;E9PN50	E9PM69;R4GNH3;E9PKD5;P17980;E9PMD8	5;5;5;5;3;2;2	5;5;5;5;3;2;2	5;5;5;5;3;2;2	26S protease regulatory subunit 6A	PSMC3	;;;;	7	5	5	5	3	3	1	1	3	4	5	2	3	2	4	3	3	3	1	1	3	4	5	2	3	2	4	3	3	3	1	1	3	4	5	2	3	2	4	3	18.1	18.1
H0YEN2;E9PQP7;H7BXH2;E9PKF6;Q5H9R7;H0YDW1	H0YEN2;E9PQP7;H7BXH2;E9PKF6;Q5H9R7	5;5;5;5;5;2	5;5;5;5;5;2	5;5;5;5;5;2	Serine/threonine-protein phosphatase 6 regulatory subunit 3	PPP6R3	;;;;	6	5	5	5	3	2	2	1	2	1	4	3	2	2	4	3	3	2	2	1	2	1	4	3	2	2	4	3	3	2	2	1	2	1	4	3	2	2	4	3	9.5	9.5
E9PKG1;H7C2I1;Q99873;E9PIX6;A0A087X1W2;E9PQ98;E9PNR9;H0YDE4;Q9NR22	E9PKG1;H7C2I1;Q99873;E9PIX6;A0A087X1W2;E9PQ98;E9PNR9;H0YDE4	16;16;16;11;11;10;9;9;3	16;16;16;11;11;10;9;9;3	13;13;13;8;8;7;6;6;3	Protein arginine N-methyltransferase 1	PRMT1	;;;;;;;	9	16	16	13	13	12	13	10	11	14	13	14	13	15	14	13	13	12	13	10	11	14	13	14	13	15	14	13	11	10	11	8	9	12	11	12	11	12	11	11	52.3	52.3
E9PKP7;P17480	E9PKP7;P17480	2;2	2;2	2;2	Nucleolar transcription factor 1	UBTF	;	2	2	2	2	1	2	2	0	0	1	2	1	1	2	2	0	1	2	2	0	0	1	2	1	1	2	2	0	1	2	2	0	0	1	2	1	1	2	2	0	3.5	3.5
E9PKY2;A0A0C4DFW3	E9PKY2	9;1	6;1	0;0		ZCCHC11		2	9	6	0	6	7	7	5	6	6	5	3	5	6	6	5	3	4	4	3	5	4	2	2	2	4	3	3	0	0	0	0	0	0	0	0	0	0	0	0	8.1	5.7
E9PKZ0;P62917;G3V1A1;E9PKU4;E9PP36	E9PKZ0;P62917;G3V1A1;E9PKU4	9;9;8;7;3	9;9;8;7;3	9;9;8;7;3	60S ribosomal protein L8	RPL8	;;;	5	9	9	9	4	4	6	4	6	7	6	5	5	9	8	5	4	4	6	4	6	7	6	5	5	9	8	5	4	4	6	4	6	7	6	5	5	9	8	5	49.3	49.3
E9PL17;Q92989;E9PKV5;E9PJM4	E9PL17;Q92989	3;3;1;1	3;3;1;1	3;3;1;1	Polyribonucleotide 5-hydroxyl-kinase Clp1	CLP1	;	4	3	3	3	3	3	3	2	2	2	3	2	3	3	3	2	3	3	3	2	2	2	3	2	3	3	3	2	3	3	3	2	2	2	3	2	3	3	3	2	5.5	5.5
E9PQG4;E9PL24;A0A0A0MRL8;A0A0A0MRL9;A0A0C4DFQ0;A0A087WVF8;A0A0A0MRM0;A0A0A0MRM1;A0A087WX83;A0A075B749;Q5VU43	E9PQG4;E9PL24;A0A0A0MRL8;A0A0A0MRL9;A0A0C4DFQ0;A0A087WVF8;A0A0A0MRM0;A0A0A0MRM1;A0A087WX83;A0A075B749;Q5VU43	3;3;2;2;2;2;2;2;2;2;2	3;3;2;2;2;2;2;2;2;2;2	3;3;2;2;2;2;2;2;2;2;2	Myomegalin	PDE4DIP	;;;;;;;;;;	11	3	3	3	2	3	2	0	2	3	3	2	2	3	3	3	2	3	2	0	2	3	3	2	2	3	3	3	2	3	2	0	2	3	3	2	2	3	3	3	5	5
E9PLA2;H7BZA6;H0Y3M3;A0A1B0GVZ2;Q32P44	E9PLA2;H7BZA6;H0Y3M3;A0A1B0GVZ2;Q32P44	2;1;1;1;1	1;1;1;1;1	1;1;1;1;1	Echinoderm microtubule-associated protein-like 3	RHOC;NOSTRIN;EML3	;;;;	5	2	1	1	2	2	2	1	1	1	2	1	1	2	1	1	1	1	1	0	0	0	1	0	0	1	0	0	1	1	1	0	0	0	1	0	0	1	0	0	3.3	2.2
E9PLK3;P55786;A6NEC2;H0YDG0;E9PP11;H0YCQ5;E9PJY4;E9PPD4;E9PJF9;E9PPZ2	E9PLK3;P55786	21;21;8;5;5;2;2;2;1;1	21;21;8;5;5;2;2;2;1;1	21;21;8;5;5;2;2;2;1;1	Puromycin-sensitive aminopeptidase	NPEPPS	;	10	21	21	21	17	15	17	13	15	20	17	12	14	15	15	14	17	15	17	13	15	20	17	12	14	15	15	14	17	15	17	13	15	20	17	12	14	15	15	14	26.6	26.6
E9PLL6;P46776;E9PJD9;E9PLX7	E9PLL6;P46776;E9PJD9	5;5;4;1	5;5;4;1	5;5;4;1	60S ribosomal protein L27a	RPL27A	;;	4	5	5	5	4	4	4	5	4	5	5	5	4	5	5	3	4	4	4	5	4	5	5	5	4	5	5	3	4	4	4	5	4	5	5	5	4	5	5	3	38.9	38.9
I3L3B4;F8W9H0;E9PLN8;Q9BQB6	I3L3B4;F8W9H0;E9PLN8;Q9BQB6	2;2;2;2	2;2;2;2	2;2;2;2	Vitamin K epoxide reductase complex subunit 1	VKORC1	;;;	4	2	2	2	2	2	2	2	2	2	2	2	2	2	2	2	2	2	2	2	2	2	2	2	2	2	2	2	2	2	2	2	2	2	2	2	2	2	2	2	23.1	23.1
E9PMC9;Q7Z589;E9PPE6;H0YCS3	E9PMC9;Q7Z589	4;4;1;1	4;4;1;1	4;4;1;1	Protein EMSY	C11orf30;EMSY	;	4	4	4	4	3	3	3	2	2	3	4	3	3	4	3	2	3	3	3	2	2	3	4	3	3	4	3	2	3	3	3	2	2	3	4	3	3	4	3	2	3.7	3.7
E9PMH5;Q13490;A0A087X2B2;H0YDY3;E9PNM6;E9PIW1;Q13489;E9PQZ9;E9PI77;H0YCJ5	E9PMH5;Q13490;A0A087X2B2;H0YDY3	17;17;15;9;4;4;4;3;2;1	17;17;15;9;4;4;4;3;2;1	17;17;15;9;4;4;4;3;2;1	Baculoviral IAP repeat-containing protein 2	BIRC2	;;;	10	17	17	17	15	12	16	11	12	14	15	8	10	13	12	13	15	12	16	11	12	14	15	8	10	13	12	13	15	12	16	11	12	14	15	8	10	13	12	13	36	36
E9PNA7;Q5XXA6	E9PNA7;Q5XXA6	1;1	1;1	1;1	Anoctamin;Anoctamin-1	ANO1	;	2	1	1	1	1	1	1	1	1	1	1	1	1	1	1	1	1	1	1	1	1	1	1	1	1	1	1	1	1	1	1	1	1	1	1	1	1	1	1	1	2	2
E9PP40;Q15048	E9PP40;Q15048	1;1	1;1	1;1	Leucine-rich repeat-containing protein 14	LRRC14	;	2	1	1	1	1	1	1	1	1	1	1	1	1	1	1	1	1	1	1	1	1	1	1	1	1	1	1	1	1	1	1	1	1	1	1	1	1	1	1	1	5	5
E9PP83;Q6AZZ1	E9PP83;Q6AZZ1	1;1	1;1	1;1	E3 ubiquitin-protein ligase TRIM68	TRIM68	;	2	1	1	1	0	0	0	0	0	0	0	1	0	0	0	0	0	0	0	0	0	0	0	1	0	0	0	0	0	0	0	0	0	0	0	1	0	0	0	0	8.5	8.5
E9PPJ0;Q13435;E9PJT3;E9PJ04;H0YCG1;H0YEX5	E9PPJ0;Q13435;E9PJT3;E9PJ04;H0YCG1	3;3;2;2;2;1	3;3;2;2;2;1	3;3;2;2;2;1	Splicing factor 3B subunit 2	SF3B2	;;;;	6	3	3	3	0	0	1	0	0	0	3	2	2	3	2	1	0	0	1	0	0	0	3	2	2	3	2	1	0	0	1	0	0	0	3	2	2	3	2	1	3.5	3.5
E9PQA6;Q96EY5;E9PLL0;E9PJW8	E9PQA6;Q96EY5;E9PLL0;E9PJW8	2;2;1;1	2;2;1;1	2;2;1;1	Multivesicular body subunit 12A	MVB12A	;;;	4	2	2	2	0	0	1	0	0	1	2	1	2	2	2	2	0	0	1	0	0	1	2	1	2	2	2	2	0	0	1	0	0	1	2	1	2	2	2	2	12.1	12.1
E9PQM1;H0YHW2;E9PLT9;F5GZZ5;E9PR54;E9PJ67;E9PCB3;E9PKQ7;E9PNL5;E9PHZ5;E9PLY3;E9PSG5	E9PQM1;H0YHW2;E9PLT9;F5GZZ5	8;7;4;4;1;1;1;1;1;1;1;1	1;0;0;0;1;1;1;1;1;1;1;1	0;0;0;0;0;0;0;0;0;0;0;0		CTSB;E2F7;TMEM225;EPHA4	;;;	12	8	1	0	5	6	7	3	6	6	6	6	5	6	6	7	1	1	1	1	1	1	1	1	1	1	1	1	0	0	0	0	0	0	0	0	0	0	0	0	16.6	2
E9PQR7;Q9UK41;E9PM90	E9PQR7;Q9UK41;E9PM90	2;2;1	2;2;1	2;2;1	Vacuolar protein sorting-associated protein 28 homolog	VPS28	;;	3	2	2	2	1	0	0	1	0	1	1	1	1	2	1	1	1	0	0	1	0	1	1	1	1	2	1	1	1	0	0	1	0	1	1	1	1	2	1	1	15.5	15.5
E9PQY2;Q9NQP4	E9PQY2;Q9NQP4	1;1	1;1	1;1	Prefoldin subunit 4	PFDN4	;	2	1	1	1	0	0	0	0	0	1	1	1	1	1	1	0	0	0	0	0	0	1	1	1	1	1	1	0	0	0	0	0	0	1	1	1	1	1	1	0	8.8	8.8
E9PR44;E9PNH7;E9PRA8;A0A024R3B9;E9PJL7;P02511	E9PR44	6;2;2;2;2;2	2;2;2;2;2;2	2;2;2;2;2;2		CRYAB		6	6	2	2	5	5	5	3	5	6	5	4	5	5	6	6	1	2	1	1	1	2	1	0	2	1	2	2	1	2	1	1	1	2	1	0	2	1	2	2	6.2	2.1
F1DAL9;P24468;P10589	F1DAL9;P24468;P10589	1;1;1	1;1;1	1;1;1	COUP transcription factor 2;COUP transcription factor 1	NR2F1;NR2F2	;;	3	1	1	1	1	1	1	0	0	1	0	0	0	1	1	1	1	1	1	0	0	1	0	0	0	1	1	1	1	1	1	0	0	1	0	0	0	1	1	1	3.5	3.5
F1T0I1;J3KNL6;O15027;X6RGP5;A0A0C4DH09;Q8N9G1	F1T0I1;J3KNL6;O15027;X6RGP5	41;41;39;27;16;5	41;41;39;27;16;5	41;41;39;27;16;5	Protein transport protein Sec16A	SEC16A	;;;	6	41	41	41	21	20	21	13	21	22	36	27	35	35	36	30	21	20	21	13	21	22	36	27	35	35	36	30	21	20	21	13	21	22	36	27	35	35	36	30	23.6	23.6
F2Z2E2;Q86VI3	F2Z2E2;Q86VI3	4;4	2;2	2;2	Ras GTPase-activating-like protein IQGAP3	IQGAP3	;	2	4	2	2	2	1	1	0	1	4	3	2	3	3	4	2	1	1	1	0	0	2	1	0	1	1	2	1	1	1	1	0	0	2	1	0	1	1	2	1	2.7	1.6
F2Z2U4;Q9Y4A5;H0Y4W2	F2Z2U4;Q9Y4A5;H0Y4W2	12;12;11	12;12;11	12;12;11	Transformation/transcription domain-associated protein	TRRAP	;;	3	12	12	12	5	3	5	1	3	6	10	8	6	6	7	6	5	3	5	1	3	6	10	8	6	6	7	6	5	3	5	1	3	6	10	8	6	6	7	6	4.4	4.4
F2Z2Y4;O00764	F2Z2Y4;O00764	2;2	2;2	2;2	Pyridoxal kinase	PDXK	;	2	2	2	2	2	0	1	0	2	1	2	0	2	1	1	1	2	0	1	0	2	1	2	0	2	1	1	1	2	0	1	0	2	1	2	0	2	1	1	1	7.7	7.7
F5GWG3;Q8NFJ5	F5GWG3;Q8NFJ5	1;1	1;1	1;1	Retinoic acid-induced protein 3	GPRC5A	;	2	1	1	1	1	1	1	1	0	1	1	0	1	1	1	1	1	1	1	1	0	1	1	0	1	1	1	1	1	1	1	1	0	1	1	0	1	1	1	1	4.8	4.8
F5GWN5;O00750	F5GWN5;O00750	6;6	6;6	6;6	Phosphatidylinositol 4-phosphate 3-kinase C2 domain-containing subunit beta	PIK3C2B	;	2	6	6	6	4	3	4	2	5	6	2	2	2	2	3	4	4	3	4	2	5	6	2	2	2	2	3	4	4	3	4	2	5	6	2	2	2	2	3	4	5.9	5.9
F5GWT4;Q9H4A3;F6UYG0;A0A087WYK2;F8W9F9;H0Y7T5;Q9BYP7;Q9Y3S1;H0YH68;A6PVV2;H0Y7J9;H0Y493;H0Y7R3	F5GWT4;Q9H4A3	15;15;7;3;3;3;3;3;2;2;1;1;1	15;15;7;3;3;3;3;3;2;2;1;1;1	15;15;7;3;3;3;3;3;2;2;1;1;1	Serine/threonine-protein kinase WNK1	WNK1	;	13	15	15	15	6	7	10	6	6	9	13	8	13	10	12	13	6	7	10	6	6	9	13	8	13	10	12	13	6	7	10	6	6	9	13	8	13	10	12	13	8.1	8.1
F5GX77;Q9UI30;F5GYQ2	F5GX77;Q9UI30	4;4;1	4;4;1	4;4;1	Multifunctional methyltransferase subunit TRM112-like protein	TRMT112	;	3	4	4	4	2	2	2	1	2	3	3	3	4	2	3	2	2	2	2	1	2	3	3	3	4	2	3	2	2	2	2	1	2	3	3	3	4	2	3	2	43.4	43.4
F5GY88;B9TX62;A0A0B4J1W0;O75448	F5GY88;B9TX62;A0A0B4J1W0;O75448	2;1;1;1	1;1;1;1	1;1;1;1	Mediator of RNA polymerase II transcription subunit 24	MED24	;;;	4	2	1	1	0	0	0	0	1	1	0	1	1	0	0	1	0	0	0	0	0	1	0	0	0	0	0	0	0	0	0	0	0	1	0	0	0	0	0	0	2.3	1.1
F5GYN4;F5GYJ8;J3KR44;Q96FW1;F5H6Q1;F5H3F0	F5GYN4;F5GYJ8;J3KR44;Q96FW1;F5H6Q1	3;3;3;3;2;1	3;3;3;3;2;1	3;3;3;3;2;1	Ubiquitin thioesterase OTUB1	OTUB1	;;;;	6	3	3	3	2	3	3	2	2	3	1	2	1	2	2	2	2	3	3	2	2	3	1	2	1	2	2	2	2	3	3	2	2	3	1	2	1	2	2	2	16.2	16.2
F5GYQ1;P61421;J3QL14;R4GN72;H3BQB4;H3BSG7;H3BQJ1	F5GYQ1;P61421;J3QL14;R4GN72	3;3;2;2;1;1;1	3;3;2;2;1;1;1	3;3;2;2;1;1;1	V-type proton ATPase subunit d 1	ATP6V0D1	;;;	7	3	3	3	1	1	2	1	0	0	2	1	3	2	1	2	1	1	2	1	0	0	2	1	3	2	1	2	1	1	2	1	0	0	2	1	3	2	1	2	16.1	16.1
F5GYU2;F5GXH2;F5GZQ4;F5H5J4;F5H6W8	F5GYU2	24;2;1;1;1	2;2;1;1;1	0;0;0;0;0		LDHA		5	24	2	0	21	20	20	13	20	21	22	18	20	19	21	19	2	2	2	2	2	2	2	2	2	2	2	2	0	0	0	0	0	0	0	0	0	0	0	0	41.1	3
F5GZ90;Q9NZJ0	F5GZ90;Q9NZJ0	5;5	5;5	5;5	Denticleless protein homolog	DTL	;	2	5	5	5	3	4	3	3	2	4	4	2	3	1	3	3	3	4	3	3	2	4	4	2	3	1	3	3	3	4	3	3	2	4	4	2	3	1	3	3	7.6	7.6
F5GZP6;Q86W92;E9PP16;Q8ND30;H0YFE4;A0A0A0MTP2	F5GZP6;Q86W92	5;5;2;2;1;1	5;5;2;2;1;1	5;5;2;2;1;1	Liprin-beta-1	PPFIBP1	;	6	5	5	5	3	2	3	2	3	2	3	1	4	2	3	3	3	2	3	2	3	2	3	1	4	2	3	3	3	2	3	2	3	2	3	1	4	2	3	3	8.7	8.7
F5GZS6;J3KPF3;P08195;F5GZI0;H0YFS2;H0YFX4;F5H0E2;F5H867;F5GZR9	F5GZS6;J3KPF3;P08195	18;18;18;6;5;4;4;3;1	18;18;18;6;5;4;4;3;1	18;18;18;6;5;4;4;3;1	4F2 cell-surface antigen heavy chain	SLC3A2	;;	9	18	18	18	13	14	15	15	15	17	16	13	18	18	18	17	13	14	15	15	15	17	16	13	18	18	18	17	13	14	15	15	15	17	16	13	18	18	18	17	37.4	37.4
F5H039;Q9NQX3;G3V582;H0YJ30;G3V4R0;G3V355	F5H039;Q9NQX3;G3V582	5;5;3;2;1;1	5;5;3;2;1;1	5;5;3;2;1;1	Gephyrin;Molybdopterin adenylyltransferase;Molybdopterin molybdenumtransferase	GPHN	;;	6	5	5	5	2	2	3	2	3	3	3	4	3	4	4	5	2	2	3	2	3	3	3	4	3	4	4	5	2	2	3	2	3	3	3	4	3	4	4	5	7.8	7.8
F5H0F9;Q9UJX4	F5H0F9;Q9UJX4	1;1	1;1	1;1	Anaphase-promoting complex subunit 5	ANAPC5	;	2	1	1	1	1	1	1	1	1	1	1	1	1	1	1	1	1	1	1	1	1	1	1	1	1	1	1	1	1	1	1	1	1	1	1	1	1	1	1	1	2.4	2.4
F5H1F6;F5H4M0;Q9H9H4	F5H1F6;F5H4M0;Q9H9H4	3;3;3	3;3;3	3;3;3	Vacuolar protein sorting-associated protein 37B	VPS37B	;;	3	3	3	3	0	1	2	1	1	2	2	2	3	2	3	3	0	1	2	1	1	2	2	2	3	2	3	3	0	1	2	1	1	2	2	2	3	2	3	3	29.9	29.9
F5H1S9;G8JLB3;Q12816;A0A087WY57;K7ERL8;H7BZB8;K7ERV2;D6RBK6	F5H1S9;G8JLB3;Q12816;A0A087WY57;K7ERL8;H7BZB8;K7ERV2;D6RBK6	2;2;2;1;1;1;1;1	2;2;2;1;1;1;1;1	2;2;2;1;1;1;1;1	tRNA pseudouridine synthase;Trophinin;Protein Wnt	PUS1;TRO;BTBD2;EIF3G;WNT10A;SEC14L5;AGTRAP	;;;;;;;	8	2	2	2	1	0	1	0	1	0	1	1	0	2	1	1	1	0	1	0	1	0	1	1	0	2	1	1	1	0	1	0	1	0	1	1	0	2	1	1	8	8
F5H284;H0Y8U6;A0A1B0GWF7	F5H284	5;2;1	4;2;1	4;2;1	Peptidyl-prolyl cis-trans isomerase A-like 4D	PPIAL4D		3	5	4	4	4	4	4	3	4	5	4	4	5	5	5	5	3	3	3	3	3	4	3	3	4	4	4	4	3	3	3	3	3	4	3	3	4	4	4	4	6.8	5.2
F5H2T0;O95163;H0YDF3;F8WFD5	F5H2T0;O95163	7;4;2;2	7;4;2;2	4;4;2;0	Elongator complex protein 1	IKBKAP	;	4	7	7	4	5	6	4	4	4	6	7	2	4	6	6	4	5	6	4	4	4	6	7	2	4	6	6	4	2	3	1	1	1	3	4	0	2	3	3	2	4.7	4.7
F5H365;Q15436;G3V4V1;G3V1W4;G3V3G5;G3V2R6;G3V5X8;G3V4Q2;G3V5K1	F5H365;Q15436	10;10;4;4;4;4;2;2;1	7;7;2;2;2;2;1;1;0	7;7;2;2;2;2;1;1;0	Protein transport protein Sec23A	SEC23A	;	9	10	7	7	8	6	8	7	7	9	10	5	9	6	10	8	5	4	5	5	4	6	7	4	6	5	7	6	5	4	5	5	4	6	7	4	6	5	7	6	19.3	14.4
F5H390;F5H0D2;A0A087WW53;Q9BR76;Q3HKR1;E9PFK9;Q9UJ41	F5H390;F5H0D2;A0A087WW53;Q9BR76	4;3;3;3;1;1;1	4;3;3;3;1;1;1	4;3;3;3;1;1;1	Coronin;Coronin-1B	CORO1B	;;;	7	4	4	4	3	3	3	3	2	3	4	3	3	4	3	3	3	3	3	3	2	3	4	3	3	4	3	3	3	3	3	3	2	3	4	3	3	4	3	3	5.9	5.9
F5H3Y4;Q8IY37	F5H3Y4;Q8IY37	1;1	1;1	1;1	Probable ATP-dependent RNA helicase DHX37	DHX37	;	2	1	1	1	1	1	1	0	1	1	1	0	1	0	1	1	1	1	1	0	1	1	1	0	1	0	1	1	1	1	1	0	1	1	1	0	1	0	1	1	1.9	1.9
F5H442;Q99816	F5H442;Q99816	4;4	4;4	4;4	Tumor susceptibility gene 101 protein	TSG101	;	2	4	4	4	2	2	3	1	1	2	3	3	4	4	4	4	2	2	3	1	1	2	3	3	4	4	4	4	2	2	3	1	1	2	3	3	4	4	4	4	11.8	11.8
F5H5D3;Q9BQE3;F8VVB9;F8VS66;F8VRZ4;F8VWV9;F8VX09;F8VRK0;F8W0F6;F8VXZ7	F5H5D3;Q9BQE3;F8VVB9	24;24;13;7;6;5;4;2;2;1	24;24;13;7;6;5;4;2;2;1	2;2;0;0;0;0;0;0;0;0	Tubulin alpha-1C chain	TUBA1C;TUBA1B	;;	10	24	24	2	23	22	22	21	21	19	23	20	21	23	21	19	23	22	22	21	21	19	23	20	21	23	21	19	2	2	2	1	1	1	2	1	2	2	1	1	64.5	64.5
F5H669;Q8N684;F5H6M0;F5H047;C9JM38;C9J323;J3QT54;C9J286;F5H5B7;F5H1W4;F5H2K8;F5H6A8;F5GXA3;F5H6P5	F5H669;Q8N684;F5H6M0;F5H047	6;6;3;3;2;2;2;2;1;1;1;1;1;1	6;6;3;3;2;2;2;2;1;1;1;1;1;1	6;6;3;3;2;2;2;2;1;1;1;1;1;1	Cleavage and polyadenylation specificity factor subunit 7	CPSF7	;;;	14	6	6	6	3	2	3	3	3	4	6	5	5	6	6	4	3	2	3	3	3	4	6	5	5	6	6	4	3	2	3	3	3	4	6	5	5	6	6	4	17.6	17.6
F5H6A0;J3KP58;P30622;F5H367;F5H1T5;F5H270;F6VGP8	F5H6A0;J3KP58;P30622;F5H367;F5H1T5;F5H270;F6VGP8	2;2;2;1;1;1;1	2;2;2;1;1;1;1	2;2;2;1;1;1;1	CAP-Gly domain-containing linker protein 1	CLIP1	;;;;;;	7	2	2	2	2	2	1	0	1	2	2	2	2	2	2	2	2	2	1	0	1	2	2	2	2	2	2	2	2	2	1	0	1	2	2	2	2	2	2	2	3.2	3.2
F5H6E2;O00159;I3L204;I3L4D4;I3L501;I3L3Y6;I3L168;I3L3F5	F5H6E2;O00159	28;28;7;3;3;3;2;2	28;28;7;3;3;3;2;2	28;28;7;3;3;3;2;2	Unconventional myosin-Ic	MYO1C	;	8	28	28	28	22	21	20	18	20	23	24	21	22	23	24	21	22	21	20	18	20	23	24	21	22	23	24	21	22	21	20	18	20	23	24	21	22	23	24	21	35.2	35.2
F5H6I7;Q6DD88;F5GWF8	F5H6I7;Q6DD88	5;5;2	5;5;2	5;5;2	Atlastin-3	ATL3	;	3	5	5	5	3	3	4	1	2	4	4	3	4	4	3	3	3	3	4	1	2	4	4	3	4	4	3	3	3	3	4	1	2	4	4	3	4	4	3	3	17.6	17.6
F5H7P8;Q9Y3L5	F5H7P8;Q9Y3L5	1;1	1;1	1;1	Ras-related protein Rap-2c	CCDC92;RAP2C	;	2	1	1	1	0	0	0	0	0	1	0	0	0	0	0	0	0	0	0	0	0	1	0	0	0	0	0	0	0	0	0	0	0	1	0	0	0	0	0	0	2.8	2.8
F5H8F7;Q9UBL3;H0YBF6;H0YAQ0	F5H8F7;Q9UBL3;H0YBF6	3;3;2;1	3;3;2;1	3;3;2;1	Set1/Ash2 histone methyltransferase complex subunit ASH2	ASH2L	;;	4	3	3	3	1	2	2	1	1	0	3	2	2	2	2	1	1	2	2	1	1	0	3	2	2	2	2	1	1	2	2	1	1	0	3	2	2	2	2	1	8	8
F6QUN3;H0Y4B0;F6UGJ8;O43414	F6QUN3;H0Y4B0;F6UGJ8;O43414	1;1;1;1	1;1;1;1	1;1;1;1	ERI1 exoribonuclease 3	ERI3	;;;	4	1	1	1	1	1	0	0	0	1	0	0	1	0	1	1	1	1	0	0	0	1	0	0	1	0	1	1	1	1	0	0	0	1	0	0	1	0	1	1	6.8	6.8
F6TLX2;Q9HC38;I3L1I0;I3L3Q4	F6TLX2;Q9HC38;I3L1I0;I3L3Q4	2;2;1;1	2;2;1;1	2;2;1;1	Glyoxalase domain-containing protein 4	GLOD4	;;;	4	2	2	2	1	1	1	0	2	1	2	1	2	1	2	1	1	1	1	0	2	1	2	1	2	1	2	1	1	1	1	0	2	1	2	1	2	1	2	1	4.8	4.8
F6TTE0;Q9NUQ6	F6TTE0;Q9NUQ6	1;1	1;1	1;1	SPATS2-like protein	SEC31B;SPATS2L	;	2	1	1	1	1	1	1	1	0	1	1	1	1	1	1	1	1	1	1	1	0	1	1	1	1	1	1	1	1	1	1	1	0	1	1	1	1	1	1	1	1.7	1.7
F8VNT5;F8VU68;Q8TBX8	F8VNT5;F8VU68;Q8TBX8	1;1;1	1;1;1	1;1;1	Phosphatidylinositol 5-phosphate 4-kinase type-2 gamma	PIP4K2C	;;	3	1	1	1	1	0	1	0	1	0	0	1	1	1	1	0	1	0	1	0	1	0	0	1	1	1	1	0	1	0	1	0	1	0	0	1	1	1	1	0	8.8	8.8
F8VNX8;O14545	F8VNX8;O14545	1;1	1;1	1;1	TRAF-type zinc finger domain-containing protein 1	TRAFD1	;	2	1	1	1	0	0	0	0	0	0	1	0	1	1	1	1	0	0	0	0	0	0	1	0	1	1	1	1	0	0	0	0	0	0	1	0	1	1	1	1	4.6	4.6
F8VQF4;F8VRS8;F8W145;F8VP97;F8VV52;Q9NZN8	F8VQF4;F8VRS8;F8W145;F8VP97;F8VV52;Q9NZN8	1;1;1;1;1;1	1;1;1;1;1;1	1;1;1;1;1;1	CCR4-NOT transcription complex subunit 2	CNOT2	;;;;;	6	1	1	1	1	1	1	1	1	1	1	1	1	1	1	1	1	1	1	1	1	1	1	1	1	1	1	1	1	1	1	1	1	1	1	1	1	1	1	1	11.1	11.1
F8VPD4;P27708;H7C3Z5;H7C2E4;H7BZB3	F8VPD4;P27708	49;49;8;5;1	47;47;8;5;1	47;47;8;5;1	CAD protein;Glutamine-dependent carbamoyl-phosphate synthase;Aspartate carbamoyltransferase;Dihydroorotase	CAD	;	5	49	47	47	36	39	39	29	37	42	42	34	34	38	38	37	34	37	37	28	35	40	40	32	32	36	36	35	34	37	37	28	35	40	40	32	32	36	36	35	31.1	30.4
F8VQE1;Q9UHB6;F8VS07;F8VRN8	F8VQE1;Q9UHB6;F8VS07	10;10;8;4	10;10;8;4	10;10;8;4	LIM domain and actin-binding protein 1	LIMA1	;;	4	10	10	10	6	7	8	5	6	5	9	8	7	9	9	8	6	7	8	5	6	5	9	8	7	9	9	8	6	7	8	5	6	5	9	8	7	9	9	8	20.6	20.6
H0YH87;F8WB06;F8VQP2;V9GY86;Q99700;F8VVY6;F8VRK6;F8W0B5	H0YH87;F8WB06;F8VQP2;V9GY86;Q99700	8;8;8;8;8;3;2;1	8;8;8;8;8;3;2;1	8;8;8;8;8;3;2;1	Ataxin-2	ATXN2	;;;;	8	8	8	8	6	5	6	2	3	6	8	4	6	6	6	5	6	5	6	2	3	6	8	4	6	6	6	5	6	5	6	2	3	6	8	4	6	6	6	5	10.4	10.4
F8VQX6;H0YI09;Q9H8H3	F8VQX6;H0YI09;Q9H8H3	2;2;2	2;2;2	2;2;2	Methyltransferase-like protein 7A	METTL7A	;;	3	2	2	2	2	2	2	1	2	2	1	2	2	2	2	2	2	2	2	1	2	2	1	2	2	2	2	2	2	2	2	1	2	2	1	2	2	2	2	2	15	15
G3V1U3;F8VRR3;F8VQZ7;P50579;F8VY03;F8VZX9	G3V1U3;F8VRR3;F8VQZ7;P50579;F8VY03;F8VZX9	2;2;2;2;1;1	2;2;2;2;1;1	2;2;2;2;1;1	Methionine aminopeptidase 2	METAP2	;;;;;	6	2	2	2	1	1	2	1	1	2	1	1	0	1	0	0	1	1	2	1	1	2	1	1	0	1	0	0	1	1	2	1	1	2	1	1	0	1	0	0	7.3	7.3
F8VR31;P51530	F8VR31;P51530	1;1	1;1	1;1	DNA replication ATP-dependent helicase/nuclease DNA2;DNA replication nuclease DNA2;DNA replication ATP-dependent helicase DNA2	DNA2	;	2	1	1	1	0	0	0	0	0	0	0	0	0	0	1	0	0	0	0	0	0	0	0	0	0	0	1	0	0	0	0	0	0	0	0	0	0	0	1	0	1.2	1.2
F8VS81;Q12792	F8VS81;Q12792	3;3	2;2	2;2	Twinfilin-1	TWF1	;	2	3	2	2	1	3	3	2	2	2	3	2	2	3	3	3	1	2	2	1	1	1	2	1	1	2	2	2	1	2	2	1	1	1	2	1	1	2	2	2	13.4	11
F8VSA6;S4R3E9;E9PL57;E9PS38;Q08E86;Q14667	F8VSA6;S4R3E9;E9PL57;E9PS38;Q08E86;Q14667	2;1;1;1;1;1	2;1;1;1;1;1	1;0;0;0;1;1	Protein KIAA0100	NEDD8;NEDD8-MDP1;KIAA0100	;;;;;	6	2	2	1	1	1	2	1	1	2	1	1	1	2	1	1	1	1	2	1	1	2	1	1	1	2	1	1	0	0	1	0	0	1	0	0	0	1	0	0	1.2	1.2
F8VZ29;F8VSD4;F8VV71;P61088	F8VZ29;F8VSD4;F8VV71;P61088	1;1;1;1	1;1;1;1	1;1;1;1	Ubiquitin-conjugating enzyme E2 N	UBE2N	;;;	4	1	1	1	1	1	1	1	1	1	1	0	1	1	1	1	1	1	1	1	1	1	1	0	1	1	1	1	1	1	1	1	1	1	1	0	1	1	1	1	23	23
F8VYH9;F8VTV8;F8VWX7;P11802;F8W1L8;F8VXD2;F8VZZ0;F8VZ51	F8VYH9;F8VTV8;F8VWX7;P11802;F8W1L8;F8VXD2;F8VZZ0;F8VZ51	3;3;3;3;2;2;2;2	2;2;2;2;2;1;1;1	1;1;1;1;1;1;1;1	Cyclin-dependent kinase 4	CDK4	;;;;;;;	8	3	2	1	3	3	1	2	3	2	3	3	3	3	3	3	2	2	0	1	2	1	2	2	2	2	2	2	1	1	0	0	1	0	1	1	1	1	1	1	19.4	14.7
F8VU51;P49750;H0YIQ2;H0YI23	F8VU51;P49750;H0YIQ2	8;7;5;3	8;7;5;3	8;7;5;3	YLP motif-containing protein 1	YLPM1	;;	4	8	8	8	6	7	4	2	4	4	7	4	3	3	4	5	6	7	4	2	4	4	7	4	3	3	4	5	6	7	4	2	4	4	7	4	3	3	4	5	6	6
F8VX04;Q9H2H9	F8VX04;Q9H2H9	1;1	1;1	1;1	Sodium-coupled neutral amino acid transporter 1	SLC38A1	;	2	1	1	1	0	0	0	0	0	0	0	1	0	0	1	0	0	0	0	0	0	0	0	1	0	0	1	0	0	0	0	0	0	0	0	1	0	0	1	0	2.2	2.2
F8VXC8;Q8TAQ2;F8VZW6	F8VXC8;Q8TAQ2	10;10;2	5;5;2	5;5;2	SWI/SNF complex subunit SMARCC2	SMARCC2	;	3	10	5	5	3	3	5	5	4	5	7	7	9	5	6	5	1	1	2	2	1	1	3	4	5	2	3	2	1	1	2	2	1	1	3	4	5	2	3	2	8.2	3.9
F8VXG7;Q99590;A0A0A0MTP7	F8VXG7;Q99590;A0A0A0MTP7	12;12;9	12;12;9	12;12;9	Protein SCAF11	SCAF11	;;	3	12	12	12	8	4	6	6	5	5	9	8	7	11	8	10	8	4	6	6	5	5	9	8	7	11	8	10	8	4	6	6	5	5	9	8	7	11	8	10	11.1	11.1
Q05DG7;F8VXU5;Q9UBQ0	Q05DG7;F8VXU5;Q9UBQ0	1;1;1	1;1;1	1;1;1	Vacuolar protein sorting-associated protein 29	VPS29	;;	3	1	1	1	1	1	1	0	1	1	1	1	0	1	1	1	1	1	1	0	1	1	1	1	0	1	1	1	1	1	1	0	1	1	1	1	0	1	1	1	10.3	10.3
F8VYE8;F8W0W8;P36873;F8VR82;A0A087WYY5;H0Y3Y6;F8WE71;F8W1A0	F8VYE8;F8W0W8;P36873;F8VR82	9;9;9;8;4;2;1;1	1;1;1;1;1;0;0;0	1;1;1;1;1;0;0;0	Serine/threonine-protein phosphatase;Serine/threonine-protein phosphatase PP1-gamma catalytic subunit	PPP1CC	;;;	8	9	1	1	7	7	9	6	5	8	9	8	7	8	9	7	0	0	1	0	0	1	1	1	1	1	1	0	0	0	1	0	0	1	1	1	1	1	1	0	37.5	3.3
F8VYN9;P40616;B4DZG7	F8VYN9;P40616;B4DZG7	4;4;3	4;4;3	4;4;3	ADP-ribosylation factor-like protein 1	ARL1	;;	3	4	4	4	1	1	2	2	3	3	2	2	2	3	4	1	1	1	2	2	3	3	2	2	2	3	4	1	1	1	2	2	3	3	2	2	2	3	4	1	30.4	30.4
F8VYZ4;C9JSX9;H0YN25;G5E9W0;A0A1B0GWA2;C9JIS2;F8WBL2;F8VXB1;F8VUC5;F8W156;F8VXR1;F8VVA7;P61923	F8VYZ4;C9JSX9;H0YN25;G5E9W0;A0A1B0GWA2;C9JIS2;F8WBL2	11;8;8;8;8;7;7;1;1;1;1;1;1	1;0;0;0;0;0;0;1;1;1;1;1;1	1;0;0;0;0;0;0;1;1;1;1;1;1		COPZ1;TRIP12;ISL2;PLA1A;TAF6;BYSL	;;;;;;	13	11	1	1	10	10	10	8	10	10	11	10	11	11	10	11	1	1	1	0	1	1	1	1	1	1	1	1	1	1	1	0	1	1	1	1	1	1	1	1	30	2.2
F8VZJ2;F8W0W4;H0YHX9;Q13765;Q15742;F8W1N5;F8VNW4;F8VZ58;Q9BZK3	F8VZJ2;F8W0W4;H0YHX9;Q13765;Q15742;F8W1N5;F8VNW4	3;3;3;3;3;2;2;1;1	3;3;3;3;3;2;2;1;1	3;3;3;3;3;2;2;1;1	Nascent polypeptide-associated complex subunit alpha;NGFI-A-binding protein 2	NACA;NAB2	;;;;;;	9	3	3	3	2	2	2	2	2	2	3	2	2	3	3	2	2	2	2	2	2	2	3	2	2	3	3	2	2	2	2	2	2	2	3	2	2	3	3	2	29.4	29.4
F8VZX2;F8W0G4;F8VXH9;F8W1G6;H3BND9	F8VZX2	14;6;6;5;2	2;0;0;0;0	0;0;0;0;0		PCBP2		5	14	2	0	12	12	13	7	12	13	14	12	13	12	13	11	2	2	2	1	2	2	2	2	2	2	2	1	0	0	0	0	0	0	0	0	0	0	0	0	76.3	14
F8W6I7;P09651;F8VTQ5;F8VZ49;Q32P51;H0YH80;F8VYN5;F8W646	F8W6I7;P09651;F8VTQ5;F8VZ49;Q32P51	11;11;8;7;7;5;4;4	10;10;7;6;6;5;3;4	10;10;7;6;6;5;3;4	Heterogeneous nuclear ribonucleoprotein A1;Heterogeneous nuclear ribonucleoprotein A1, N-terminally processed;Heterogeneous nuclear ribonucleoprotein A1-like 2	HNRNPA1;HNRNPA1L2	;;;;	8	11	10	10	7	5	8	6	8	10	10	9	9	10	10	10	6	4	7	5	8	9	9	8	8	9	9	9	6	4	7	5	8	9	9	8	8	9	9	9	36.2	33.2
F8W733;Q9NXR7	F8W733;Q9NXR7	3;3	1;1	1;1	BRCA1-A complex subunit BRE	BRE	;	2	3	1	1	1	2	1	1	2	2	2	1	1	1	1	1	0	1	1	1	1	1	1	1	1	1	1	1	0	1	1	1	1	1	1	1	1	1	1	1	14.4	4.9
F8W7C6;A0A087WV22;H7C123;H7C2C5;Q96L21	F8W7C6;A0A087WV22;H7C123;H7C2C5	10;9;5;5;3	10;9;5;5;3	1;0;0;0;0		RPL10	;;;	5	10	10	1	9	10	10	8	9	9	10	8	10	9	9	10	9	10	10	8	9	9	10	8	10	9	9	10	0	1	1	0	0	1	1	0	1	1	1	1	50.3	50.3
F8W7U8;P49959;F5GXT0;F5H742;F5H256	F8W7U8;P49959;F5GXT0	4;4;2;1;1	4;4;2;1;1	4;4;2;1;1	Double-strand break repair protein MRE11A	MRE11A	;;	5	4	4	4	2	1	2	2	2	3	4	2	2	3	2	3	2	1	2	2	2	3	4	2	2	3	2	3	2	1	2	2	2	3	4	2	2	3	2	3	8.2	8.2
F8W881;Q9NX05	F8W881;Q9NX05	5;5	5;5	5;5	Constitutive coactivator of PPAR-gamma-like protein 2	FAM120C	;	2	5	5	5	3	1	2	3	3	2	5	2	3	3	4	2	3	1	2	3	3	2	5	2	3	3	4	2	3	1	2	3	3	2	5	2	3	3	4	2	7.6	7.6
F8W8D4;Q8TBC4	F8W8D4;Q8TBC4	3;3	3;3	3;3	NEDD8-activating enzyme E1 catalytic subunit	UBA3	;	2	3	3	3	0	1	0	0	0	1	3	1	2	3	2	2	0	1	0	0	0	1	3	1	2	3	2	2	0	1	0	0	0	1	3	1	2	3	2	2	7.6	7.6
H3BSA2;H3BMH1;F8W8F5;P20807	H3BSA2;H3BMH1;F8W8F5;P20807	1;1;1;1	1;1;1;1	1;1;1;1	Calpain-3	CAPN3	;;;	4	1	1	1	1	1	1	0	1	1	0	1	0	0	1	0	1	1	1	0	1	1	0	1	0	0	1	0	1	1	1	0	1	1	0	1	0	0	1	0	8	8
F8W914;Q9NQC3;H7C106	F8W914;Q9NQC3	3;2;1	3;2;1	3;2;1	Reticulon;Reticulon-4	RTN4	;	3	3	3	3	2	3	2	2	1	1	1	2	1	2	1	1	2	3	2	2	1	1	1	2	1	2	1	1	2	3	2	2	1	1	1	2	1	2	1	1	11.9	11.9
F8W950	F8W950	7	1	1		AIMP2		1	7	1	1	4	4	4	6	5	6	6	6	6	6	7	5	1	1	1	1	1	1	1	1	1	1	1	1	1	1	1	1	1	1	1	1	1	1	1	1	38.2	7.2
F8WAJ0;Q9H8H2;E5RI25	F8WAJ0	6;2;1	3;2;1	2;2;0		DDX31		3	6	3	2	4	3	4	3	4	4	5	4	4	6	4	5	1	1	1	1	1	1	2	1	2	3	1	2	1	0	1	1	1	1	2	1	1	2	1	1	5.3	3.3
F8WF27;F8WBG6;P30408	F8WF27;F8WBG6;P30408	1;1;1	1;1;1	1;1;1	Transmembrane 4 L6 family member 1	TM4SF1	;;	3	1	1	1	1	1	1	1	1	1	1	1	1	1	1	1	1	1	1	1	1	1	1	1	1	1	1	1	1	1	1	1	1	1	1	1	1	1	1	1	8.9	8.9
H7C547;F8WBY4;P54709	H7C547;F8WBY4;P54709	1;1;1	1;1;1	1;1;1	Sodium/potassium-transporting ATPase subunit beta-3	ATP1B3	;;	3	1	1	1	1	1	0	0	1	1	0	1	1	0	0	0	1	1	0	0	1	1	0	1	1	0	0	0	1	1	0	0	1	1	0	1	1	0	0	0	32.6	32.6
F8WBY9	F8WBY9	1	1	1		TP53BP2		1	1	1	1	0	0	0	1	0	0	0	1	0	0	0	1	0	0	0	1	0	0	0	1	0	0	0	1	0	0	0	1	0	0	0	1	0	0	0	1	29.8	29.8
F8WCU8;Q00341;H0Y394;H7C0A4;H7BZC3;C9JT62;C9JHS7;C9JK79;C9JHZ8;C9JES8;C9J5E5;C9JIZ1;H7C2D1	F8WCU8;Q00341;H0Y394	12;12;8;5;2;1;1;1;1;1;1;1;1	12;12;8;5;2;1;1;1;1;1;1;1;1	11;11;8;5;2;0;0;0;0;0;0;0;1	Vigilin	TGM4;HDLBP	;;	13	12	12	11	6	8	9	6	9	10	11	7	10	11	11	8	6	8	9	6	9	10	11	7	10	11	11	8	5	7	8	5	8	9	10	6	9	10	10	7	9.5	9.5
H0Y5I5;F8WCX2;Q8N1G0	H0Y5I5;F8WCX2;Q8N1G0	4;4;4	4;4;4	4;4;4	Zinc finger protein 687	ZNF687	;;	3	4	4	4	1	2	2	1	1	3	4	4	3	3	3	2	1	2	2	1	1	3	4	4	3	3	3	2	1	2	2	1	1	3	4	4	3	3	3	2	6.9	6.9
F8WDV0;Q9UI26;D6RJB1;D6RCN7	F8WDV0;Q9UI26;D6RJB1;D6RCN7	2;2;1;1	2;2;1;1	2;2;1;1	Importin-11	IPO11	;;;	4	2	2	2	1	2	1	1	1	2	2	2	2	2	1	1	1	2	1	1	1	2	2	2	2	2	1	1	1	2	1	1	1	2	2	2	2	2	1	1	3.5	3.5
F8WEN7;B5MC22;Q9UDX5	F8WEN7	4;1;1	1;1;1	1;1;1		MTFP1		3	4	1	1	4	4	3	3	4	4	3	3	3	3	4	3	1	1	1	1	1	1	0	1	1	0	1	1	1	1	1	1	1	1	0	1	1	0	1	1	7.6	2.7
F8WES2	F8WES2	2	1	0		MTAP		1	2	1	0	1	0	1	0	0	1	1	1	1	0	1	0	1	0	0	0	0	0	1	0	0	0	0	0	0	0	0	0	0	0	0	0	0	0	0	0	13.4	6.2
F8WF99;Q9P2S5;Q5TBW1;J3KTP2;Q5T0D5	F8WF99;Q9P2S5;Q5TBW1;J3KTP2;Q5T0D5	2;2;1;1;1	2;2;1;1;1	2;2;1;1;1	WD repeat-containing protein WRAP73	CLEC2D;WRAP73	;;;;	5	2	2	2	1	1	1	1	1	1	1	1	1	2	1	2	1	1	1	1	1	1	1	1	1	2	1	2	1	1	1	1	1	1	1	1	1	2	1	2	3.4	3.4
F8WFA6	F8WFA6	1	1	1		RAD18		1	1	1	1	1	1	1	1	0	1	1	1	1	1	1	0	1	1	1	1	0	1	1	1	1	1	1	0	1	1	1	1	0	1	1	1	1	1	1	0	1.8	1.8
F8WJN3;Q16630;F8W084	F8WJN3;Q16630	7;7;1	7;7;1	7;7;1	Cleavage and polyadenylation specificity factor subunit 6	CPSF6	;	3	7	7	7	2	2	2	1	2	3	6	5	7	6	5	5	2	2	2	1	2	3	6	5	7	6	5	5	2	2	2	1	2	3	6	5	7	6	5	5	21.5	21.5
G3V198;Q12769;E9PR16;E9PSI3	G3V198;Q12769;E9PR16	18;18;13;1	18;18;13;1	18;18;13;1	Nuclear pore complex protein Nup160	NUP160	;;	4	18	18	18	14	13	15	12	16	15	15	13	13	16	12	14	14	13	15	12	16	15	15	13	13	16	12	14	14	13	15	12	16	15	15	13	13	16	12	14	18.4	18.4
G3V1C3;Q9BZZ5	G3V1C3;Q9BZZ5	1;1	1;1	1;1	Apoptosis inhibitor 5	API5	;	2	1	1	1	1	1	1	1	1	0	1	0	0	1	1	0	1	1	1	1	1	0	1	0	0	1	1	0	1	1	1	1	1	0	1	0	0	1	1	0	3.5	3.5
G3V295;G3V5Z7;P60900;G3V3U4;G3V3I1;G3V4S5;G3V2S7	G3V295;G3V5Z7;P60900;G3V3U4;G3V3I1	4;4;4;3;3;1;1	4;4;4;3;3;1;1	4;4;4;3;3;1;1	Proteasome subunit alpha type;Proteasome subunit alpha type-6	PSMA6	;;;;	7	4	4	4	2	2	2	2	3	3	2	3	3	3	2	3	2	2	2	2	3	3	2	3	3	3	2	3	2	2	2	2	3	3	2	3	3	3	2	3	20.7	20.7
G3V2Q1;G3V4W0;B4DY08;G3V4C1;B2R5W2;P07910;G3V576;G3V555;G3V575;G3V5X6;G3V3K6;G3V251;B4DSU6;G3V5V7;A0A0G2JPF8;A0A0G2JNQ3;G3V2D6;P0DMR1;O60812;B7ZW38;B2RXH8;G3V4M8;G3V2H6;E5RG71;B3KT61;Q86SE5	G3V2Q1;G3V4W0;B4DY08;G3V4C1;B2R5W2;P07910;G3V576	18;14;14;14;14;14;12;8;8;7;7;7;7;7;7;7;7;7;7;7;7;5;4;1;1;1	18;14;14;14;14;14;12;8;8;7;7;7;7;7;7;7;7;7;7;7;7;5;4;1;1;1	14;14;14;14;14;14;12;8;8;7;7;7;7;7;7;7;7;7;7;7;7;5;4;1;1;1	Heterogeneous nuclear ribonucleoproteins C1/C2	HNRNPC	;;;;;;	26	18	18	14	9	9	9	9	8	17	16	14	13	14	13	13	9	9	9	9	8	17	16	14	13	14	13	13	5	5	6	5	4	13	13	11	10	11	11	10	21.9	21.9
G3V3A5;Q13033	G3V3A5;Q13033	1;1	1;1	1;1	Striatin-3	TTC6;STRN3	;	2	1	1	1	0	0	0	0	0	1	1	1	1	1	0	1	0	0	0	0	0	1	1	1	1	1	0	1	0	0	0	0	0	1	1	1	1	1	0	1	0.6	0.6
G3V448;Q9H3N1	G3V448;Q9H3N1	2;2	2;2	2;2	Thioredoxin-related transmembrane protein 1	TMX1	;	2	2	2	2	1	1	1	0	1	1	2	2	2	2	2	2	1	1	1	0	1	1	2	2	2	2	2	2	1	1	1	0	1	1	2	2	2	2	2	2	19	19
G3V529;Q9GZR7;A0A087WXU8;F5GYL3	G3V529;Q9GZR7;A0A087WXU8;F5GYL3	7;7;5;5	7;7;5;5	7;7;5;5	ATP-dependent RNA helicase DDX24	DDX24	;;;	4	7	7	7	4	4	3	3	4	4	4	4	4	4	3	5	4	4	3	3	4	4	4	4	4	4	3	5	4	4	3	3	4	4	4	4	4	4	3	5	7	7
G3V5T9;P24941;E7ESI2;Q00526;G3V317;K7EJ83;K7ELV5;H0YAZ9;E5RGN0;A0A087WZU2;F5H6Z0;E7EUK8;A0A087X209;Q9BVE2;J3QSD7;Q00534;Q96Q40;O94921;Q07002;Q00536;Q00537;Q9NYV4;Q14004	G3V5T9;P24941;E7ESI2	16;16;10;4;3;3;2;1;1;1;1;1;1;1;1;1;1;1;1;1;1;1;1	16;16;10;4;3;3;2;1;1;1;1;1;1;1;1;1;1;1;1;1;1;1;1	14;14;8;2;2;2;0;0;0;0;0;0;0;0;0;0;0;0;0;0;0;0;0	Cyclin-dependent kinase 2	CDK2	;;	23	16	16	14	13	14	14	12	13	14	14	11	15	13	13	14	13	14	14	12	13	14	14	11	15	13	13	14	11	12	12	10	11	12	12	9	13	11	11	12	54	54
G3XAN4;Q15629	G3XAN4;Q15629	2;2	2;2	2;2	Translocating chain-associated membrane protein 1	TRAM1	;	2	2	2	2	2	2	2	0	2	1	2	2	2	1	2	2	2	2	2	0	2	1	2	2	2	1	2	2	2	2	2	0	2	1	2	2	2	1	2	2	8.7	8.7
G3XAP0;H0YJJ3;Q86U06;G3V546	G3XAP0	6;2;2;1	2;0;0;0	0;0;0;0		RBM23		4	6	2	0	3	4	4	3	5	4	4	5	6	6	5	5	1	1	1	1	1	1	1	2	2	2	2	2	0	0	0	0	0	0	0	0	0	0	0	0	4.5	1.3
G5E933;O95248;H0Y5W8;Q86WG5	G5E933;O95248;H0Y5W8;Q86WG5	2;2;1;1	2;2;1;1	2;2;1;1	Myotubularin-related protein 5;Myotubularin-related protein 13	SBF1;SBF2	;;;	4	2	2	2	1	2	2	0	1	1	2	1	2	2	2	2	1	2	2	0	1	1	2	1	2	2	2	2	1	2	2	0	1	1	2	1	2	2	2	2	1.2	1.2
G5E9C8;Q07889;C9K0N6	G5E9C8;Q07889	20;20;1	20;20;1	16;16;0	Son of sevenless homolog 1	SOS1	;	3	20	20	16	16	16	16	14	17	15	10	7	11	11	8	14	16	16	16	14	17	15	10	7	11	11	8	14	14	14	14	12	14	12	9	6	9	9	7	12	18	18
G5E9R3;A8MU27;Q6EEV6;P55854	G5E9R3	3;1;1;1	1;1;1;1	0;0;0;0		RPL37A		4	3	1	0	2	2	3	3	2	3	3	2	3	3	3	3	0	1	1	1	0	1	1	1	1	1	1	1	0	0	0	0	0	0	0	0	0	0	0	0	9.7	4
G8JLB6;P31943;E9PCY7;D6RBM0;D6RIT2;D6RIU0;D6RAM1;D6R9T0;D6RFM3;D6RDU3;D6RIH9;H0YB39;D6RJ04;E7EQJ0;E5RGV0;E7EN40;H0YBD7;D6RDL0;H0YBG7;E5RGH4;D6RF17;H0YAQ2;D6R9D3;E5RJ94	G8JLB6;P31943;E9PCY7;D6RBM0;D6RIT2;D6RIU0;D6RAM1;D6R9T0;D6RFM3;D6RDU3;D6RIH9;H0YB39;D6RJ04	16;16;15;10;9;9;8;8;8;8;8;8;8;7;7;7;6;5;5;4;3;3;2;1	16;16;15;10;9;9;8;8;8;8;8;8;8;7;7;7;6;5;5;4;3;3;2;1	9;9;8;6;7;6;6;6;6;6;6;3;6;6;3;5;2;5;2;1;3;1;2;1	Heterogeneous nuclear ribonucleoprotein H;Heterogeneous nuclear ribonucleoprotein H, N-terminally processed	HNRNPH1	;;;;;;;;;;;;	24	16	16	9	13	14	15	12	12	15	14	14	13	14	14	14	13	14	15	12	12	15	14	14	13	14	14	14	7	7	8	5	7	8	8	7	8	8	8	8	45.1	45.1
G8JLD3;X6RLX0;Q8IUD2;X6RM00;K7EPD6;H7C4G9;A0A0U1RQN0;O15083	G8JLD3;X6RLX0;Q8IUD2;X6RM00	3;3;3;2;1;1;1;1	3;3;3;2;1;1;1;1	3;3;3;2;1;1;1;1	ELKS/Rab6-interacting/CAST family member 1	ERC1	;;;	8	3	3	3	3	2	1	2	2	2	3	2	2	2	3	2	3	2	1	2	2	2	3	2	2	2	3	2	3	2	1	2	2	2	3	2	2	2	3	2	3	3
G8JLD5;O00429;B4DPZ9;F8W1W3;F8VR28;F8VYL3;F8VUJ9;B4DDQ3;F8VZ52;H0YI79;H0YHY4	G8JLD5;O00429	15;15;3;3;2;2;2;2;2;1;1	15;15;3;3;2;2;2;2;2;1;1	15;15;3;3;2;2;2;2;2;1;1	Dynamin-1-like protein	DNM1L	;	11	15	15	15	10	10	10	7	12	12	11	7	11	11	11	11	10	10	10	7	12	12	11	7	11	11	11	11	10	10	10	7	12	12	11	7	11	11	11	11	33.6	33.6
H0Y2S9;H0Y7E2;H7C3G6	H0Y2S9;H0Y7E2	14;8;6	1;1;0	1;1;0		MPRIP	;	3	14	1	1	7	8	9	5	7	6	11	10	8	12	10	5	1	1	1	1	1	1	1	1	1	1	1	0	1	1	1	1	1	1	1	1	1	1	1	0	9.4	0.6
H0Y2W2;Q9NVI7;Q5SV16;Q5T2N8;Q5T9A4	H0Y2W2;Q9NVI7;Q5SV16;Q5T2N8;Q5T9A4	4;4;2;2;2	4;4;2;2;2	4;4;2;2;2	ATPase family AAA domain-containing protein 3A;ATPase family AAA domain-containing protein 3C;ATPase family AAA domain-containing protein 3B	ATAD3A;ATAD3C;ATAD3B	;;;;	5	4	4	4	1	2	3	3	2	2	4	3	3	3	3	3	1	2	3	3	2	2	4	3	3	3	3	3	1	2	3	3	2	2	4	3	3	3	3	3	8.6	8.6
H0Y2Y8;Q15942;C9JJK5;H7C3D3	H0Y2Y8;Q15942	9;7;3;3	7;7;3;3	7;7;3;3	Zyxin	ZYX	;	4	9	7	7	3	5	5	2	5	5	8	6	6	9	9	9	1	3	3	1	3	3	6	4	4	7	7	7	1	3	3	1	3	3	6	4	4	7	7	7	15.8	13
H0Y304;E7EQR9;E7EQS5;F8VX32;E7ESB2;A0A087WV90;A0A087WTU7;A0A075B6G3;E9PDN5;P11532;F5GZY3;H0Y3E8;J3KRN4	H0Y304;E7EQR9;E7EQS5;F8VX32;E7ESB2;A0A087WV90;A0A087WTU7;A0A075B6G3;E9PDN5;P11532;F5GZY3	8;6;6;6;6;6;6;6;6;6;4;2;2	8;6;6;6;6;6;6;6;6;6;4;2;2	6;6;6;6;6;6;6;6;6;6;4;2;0	Dystrophin	DMD	;;;;;;;;;;	13	8	8	6	4	5	3	2	2	3	4	6	2	6	4	3	4	5	3	2	2	3	4	6	2	6	4	3	3	3	2	1	0	1	2	4	1	4	2	1	6.2	6.2
H0Y360;Q01433;E9PIJ1;E9PJF6;H0YCL9	H0Y360;Q01433	4;4;1;1;1	4;4;1;1;1	4;4;1;1;1	AMP deaminase 2	AMPD2	;	5	4	4	4	2	1	1	1	2	1	4	1	2	3	1	0	2	1	1	1	2	1	4	1	2	3	1	0	2	1	1	1	2	1	4	1	2	3	1	0	2.6	2.6
Q5QPK2;H0Y368;O60762;Q5QPJ9	Q5QPK2;H0Y368;O60762;Q5QPJ9	8;8;8;4	8;8;8;4	8;8;8;4	Dolichol-phosphate mannosyltransferase subunit 1	DPM1	;;;	4	8	8	8	5	5	6	6	6	6	5	6	7	7	6	6	5	5	6	6	6	6	5	6	7	7	6	6	5	5	6	6	6	6	5	6	7	7	6	6	32.1	32.1
H0Y3A3;Q5VWQ8	H0Y3A3;Q5VWQ8	2;2	2;2	2;2	Disabled homolog 2-interacting protein	DAB2IP	;	2	2	2	2	0	0	1	1	2	0	1	1	1	2	1	2	0	0	1	1	2	0	1	1	1	2	1	2	0	0	1	1	2	0	1	1	1	2	1	2	2.2	2.2
H0Y3P2;D3DQV9;P78344;E9PKF8;H0YE22;H0YCH5;H0YEC5;H0YD77	H0Y3P2;D3DQV9;P78344	10;7;7;3;3;3;2;2	7;7;7;3;3;3;2;2	7;7;7;3;3;3;2;2	Eukaryotic translation initiation factor 4 gamma 2	EIF4G2	;;	8	10	7	7	4	4	5	3	3	6	6	6	7	7	5	6	3	3	3	2	2	4	4	4	4	6	4	4	3	3	3	2	2	4	4	4	4	6	4	4	10.7	6.8
H0Y432;Q53EZ4	H0Y432;Q53EZ4	2;2	2;2	2;2	Centrosomal protein of 55 kDa	CEP55	;	2	2	2	2	0	0	0	0	0	1	1	1	1	1	0	0	0	0	0	0	0	1	1	1	1	1	0	0	0	0	0	0	0	1	1	1	1	1	0	0	6.6	6.6
H0Y494;H0Y4E8;J3KPC8;Q9Y2K2;H7C3X8	H0Y494;H0Y4E8;J3KPC8;Q9Y2K2	5;5;4;4;1	5;5;4;4;1	5;5;4;4;1	Serine/threonine-protein kinase SIK3	SIK3	;;;	5	5	5	5	3	3	3	2	2	3	3	2	2	3	2	3	3	3	3	2	2	3	3	2	2	3	2	3	3	3	3	2	2	3	3	2	2	3	2	3	4.6	4.6
R4GNF2;H0Y4E5;Q9UBI1	R4GNF2;H0Y4E5;Q9UBI1	1;1;1	1;1;1	1;1;1	COMM domain-containing protein 3	COMMD3	;;	3	1	1	1	0	1	0	1	1	1	1	0	1	1	1	1	0	1	0	1	1	1	1	0	1	1	1	1	0	1	0	1	1	1	1	0	1	1	1	1	16.2	16.2
H0Y4R1;P12268;E7ETK5;C9K0R9	H0Y4R1;P12268;E7ETK5	16;16;8;1	16;16;8;1	15;15;7;0	Inosine-5-monophosphate dehydrogenase 2	IMPDH2	;;	4	16	16	15	16	14	13	11	14	15	16	15	14	15	14	15	16	14	13	11	14	15	16	15	14	15	14	15	15	13	12	11	14	14	15	14	13	14	13	14	40.9	40.9
H0Y564;Q9H1A4	H0Y564;Q9H1A4	5;5	5;5	5;5	Anaphase-promoting complex subunit 1	ANAPC1	;	2	5	5	5	2	4	3	3	3	5	5	4	5	5	4	3	2	4	3	3	3	5	5	4	5	5	4	3	2	4	3	3	3	5	5	4	5	5	4	3	4.3	4.3
H0Y570;Q16832;Q5T241	H0Y570;Q16832;Q5T241	2;2;1	2;2;1	2;2;1	Discoidin domain-containing receptor 2	DDR2	;;	3	2	2	2	1	0	2	1	1	1	2	1	0	2	1	1	1	0	2	1	1	1	2	1	0	2	1	1	1	0	2	1	1	1	2	1	0	2	1	1	12.9	12.9
H0Y5D5;F5H2X7;Q9ULV3;Q9BTG3;Q5SYW2;A0A0U1RQR2	H0Y5D5;F5H2X7;Q9ULV3;Q9BTG3;Q5SYW2	16;15;15;14;14;6	16;15;15;14;14;6	16;15;15;14;14;6	Cip1-interacting zinc finger protein	CIZ1	;;;;	6	16	16	16	13	13	12	9	11	12	10	9	12	11	9	12	13	13	12	9	11	12	10	9	12	11	9	12	13	13	12	9	11	12	10	9	12	11	9	12	28	28
H0Y621;H0Y5K5;Q9Y282;H0Y802;H0Y6Z0	H0Y621;H0Y5K5;Q9Y282;H0Y802;H0Y6Z0	2;2;2;1;1	2;2;2;1;1	2;2;2;1;1	Endoplasmic reticulum-Golgi intermediate compartment protein 3	ERGIC3	;;;;	5	2	2	2	1	0	1	0	2	1	1	0	1	0	1	1	1	0	1	0	2	1	1	0	1	0	1	1	1	0	1	0	2	1	1	0	1	0	1	1	5.2	5.2
H0Y612;Q9UPN9	H0Y612;Q9UPN9	7;7	7;7	7;7	E3 ubiquitin-protein ligase TRIM33	TRIM33	;	2	7	7	7	1	3	3	2	2	3	7	5	5	6	3	4	1	3	3	2	2	3	7	5	5	6	3	4	1	3	3	2	2	3	7	5	5	6	3	4	8.6	8.6
H0Y6I0;Q13439;C9JHJ5	H0Y6I0;Q13439	3;3;1	3;3;1	3;3;1	Golgin subfamily A member 4	GOLGA4	;	3	3	3	3	1	1	2	0	1	1	3	2	3	2	3	0	1	1	2	0	1	1	3	2	3	2	3	0	1	1	2	0	1	1	3	2	3	2	3	0	1.5	1.5
H0Y720	H0Y720	22	22	1		TNRC6B		1	22	22	1	18	17	18	10	16	16	19	11	19	18	19	13	18	17	18	10	16	16	19	11	19	18	19	13	1	1	1	1	1	1	1	1	1	1	1	1	20.5	20.5
K7EQ59;H0Y770;Q9H8X2	K7EQ59;H0Y770;Q9H8X2	1;1;1	1;1;1	1;1;1	Inositol-pentakisphosphate 2-kinase	SYT5;DEPDC5;IPPK	;;	3	1	1	1	1	1	1	0	0	1	0	0	0	0	1	0	1	1	1	0	0	1	0	0	0	0	1	0	1	1	1	0	0	1	0	0	0	0	1	0	2.9	2.9
H0Y786;A0A087X1N7;P20929	H0Y786;A0A087X1N7;P20929	2;1;1	2;1;1	2;1;1	Nebulin	NEB	;;	3	2	2	2	2	2	2	1	2	2	1	1	1	1	1	0	2	2	2	1	2	2	1	1	1	1	1	0	2	2	2	1	2	2	1	1	1	1	1	0	0.6	0.6
H0Y818;P40692;H0Y806;A0A087WX20	H0Y818;P40692	3;3;1;1	3;3;1;1	3;3;1;1	DNA mismatch repair protein Mlh1	MLH1	;	4	3	3	3	1	1	0	1	1	2	2	1	2	1	2	1	1	1	0	1	1	2	2	1	2	1	2	1	1	1	0	1	1	2	2	1	2	1	2	1	6.9	6.9
H0Y858;Q9NR96	H0Y858	5;1	5;1	1;1				2	5	5	1	3	4	5	3	4	4	4	3	5	3	4	5	3	4	5	3	4	4	4	3	5	3	4	5	0	0	1	0	1	1	0	1	1	0	1	1	5.1	5.1
H0Y8B3;O43865;Q96HN2	H0Y8B3;O43865;Q96HN2	3;3;3	3;3;3	3;3;3	Adenosylhomocysteinase;Putative adenosylhomocysteinase 2;Putative adenosylhomocysteinase 3	AHCYL2;AHCYL1	;;	3	3	3	3	1	2	3	0	1	3	3	1	3	2	2	2	1	2	3	0	1	3	3	1	3	2	2	2	1	2	3	0	1	3	3	1	3	2	2	2	5.4	5.4
H0Y8C6;O00410;C9JMV5;E7ETV3;H0Y3V4;C9JZ53;E7EQT5;E7EV12;E7EWK4;E7EX05;C9JZD8;C9JQT6;E7ESA1;E7ESZ1;E7ETV8	H0Y8C6;O00410	16;16;5;5;5;3;3;3;2;2;1;1;1;1;1	16;16;5;5;5;3;3;3;2;2;1;1;1;1;1	15;15;5;5;5;3;3;3;2;2;1;1;1;1;1	Importin-5	IPO5	;	15	16	16	15	10	11	11	9	11	13	15	10	12	13	13	9	10	11	11	9	11	13	15	10	12	13	13	9	9	10	10	8	10	12	14	9	11	12	12	8	21.7	21.7
H0Y8X6;K7EKL1;K7ERN1;A0A1B0GVY1;A0A096LNW1;Q96PU5;P46934;Q99683	H0Y8X6;K7EKL1;K7ERN1;A0A1B0GVY1;A0A096LNW1;Q96PU5;P46934;Q99683	2;1;1;1;1;1;1;1	2;1;1;1;1;1;1;1	2;1;1;1;1;1;1;1	E3 ubiquitin-protein ligase NEDD4-like;E3 ubiquitin-protein ligase NEDD4;Mitogen-activated protein kinase kinase kinase 5	NEDD4;NEDD4L;ATRX;MAP3K5	;;;;;;;	8	2	2	2	1	1	1	0	1	1	0	1	1	1	1	0	1	1	1	0	1	1	0	1	1	1	1	0	1	1	1	0	1	1	0	1	1	1	1	0	1.3	1.3
H0Y990	H0Y990	2	1	1		ABCE1		1	2	1	1	2	2	2	1	2	2	2	2	2	2	1	2	1	1	1	1	1	1	1	1	1	1	1	1	1	1	1	1	1	1	1	1	1	1	1	1	19.7	9.5
H0Y9C3;H3BMC5;M0QX51;H3BPJ7;CON__H-INV:HIT000016045;F8VP99;C9JTF7;E5RIP3;F5H2K1;CON__Q61726;CON__O43790;CON__P78386;CON__Q3SY84;K7EM70;A0A087WZU3;Q8N9T8	H0Y9C3;H3BMC5;M0QX51	29;24;15;6;5;5;2;1;1;1;1;1;1;1;1;1	1;0;0;0;0;0;0;0;0;0;0;0;0;0;0;0	0;0;0;0;0;0;0;0;0;0;0;0;0;0;0;0		TACC2;SLC38A7;AKAP8	;;	16	29	1	0	28	27	28	23	25	26	26	27	25	26	28	28	1	1	1	0	1	0	0	1	1	1	1	1	0	0	0	0	0	0	0	0	0	0	0	0	35.4	1.9
H0YAA8;Q9H204	H0YAA8;Q9H204	1;1	1;1	1;1	Mediator of RNA polymerase II transcription subunit 28	MED28	;	2	1	1	1	1	1	0	0	0	1	1	0	1	1	1	1	1	1	0	0	0	1	1	0	1	1	1	1	1	1	0	0	0	1	1	0	1	1	1	1	7.8	7.8
H0YB37;Q99614	H0YB37;Q99614	2;2	2;2	2;2	Tetratricopeptide repeat protein 1	TTC1	;	2	2	2	2	2	1	2	1	2	1	2	2	2	2	2	2	2	1	2	1	2	1	2	2	2	2	2	2	2	1	2	1	2	1	2	2	2	2	2	2	14.1	14.1
H0YCC6	H0YCC6	25	2	0		DDX39B		1	25	2	0	25	24	25	24	24	25	24	24	24	24	24	24	2	2	2	2	2	2	2	2	2	2	2	2	0	0	0	0	0	0	0	0	0	0	0	0	49	4.5
H0YCW0;E9PKX6;E9PJ80;E9PNR1;E9PLH0	H0YCW0	7;1;1;1;1	1;1;1;1;1	0;0;0;0;0		OSBPL9		5	7	1	0	6	6	7	6	5	6	7	5	7	5	7	6	1	1	1	1	0	1	1	1	1	1	1	1	0	0	0	0	0	0	0	0	0	0	0	0	12.3	1.3
H0YDJ3;Q13523	H0YDJ3;Q13523	2;2	2;2	2;2	Serine/threonine-protein kinase PRP4 homolog	PRPF4B	;	2	2	2	2	2	1	1	1	1	1	2	2	2	1	1	1	2	1	1	1	1	1	2	2	2	1	1	1	2	1	1	1	1	1	2	2	2	1	1	1	3.7	3.7
H0YDM2;O94964;X6R3R3	H0YDM2;O94964;X6R3R3	10;10;8	10;10;8	9;9;7	Protein SOGA1;N-terminal form;C-terminal 80 kDa form	SOGA1	;;	3	10	10	9	5	5	5	1	5	7	8	4	6	8	5	4	5	5	5	1	5	7	8	4	6	8	5	4	5	4	5	1	4	6	7	3	5	7	4	3	11	11
H0YDT0;Q96D71;H0YE89;H0YCR2;E9PMG1	H0YDT0	12;3;2;2;2	3;3;2;2;2	2;2;1;2;1		REPS1		5	12	3	2	9	10	8	8	8	10	12	10	11	12	10	11	1	2	0	1	0	2	3	2	2	3	2	2	0	1	0	1	0	1	2	1	1	2	1	1	15.4	3.4
H0YDU8;P53041	H0YDU8;P53041	1;1	1;1	1;1	Serine/threonine-protein phosphatase;Serine/threonine-protein phosphatase 5	PPP5C	;	2	1	1	1	1	1	1	1	1	1	1	1	1	1	1	1	1	1	1	1	1	1	1	1	1	1	1	1	1	1	1	1	1	1	1	1	1	1	1	1	2.7	2.7
H0YEF7;H0YD48;H0YEH1;H0YE97;H0YEY8	H0YEF7;H0YD48;H0YEH1;H0YE97;H0YEY8	6;5;5;4;4	1;1;1;1;1	1;1;1;1;1		PICALM	;;;;	5	6	1	1	5	6	5	5	6	5	6	4	6	6	6	5	1	1	1	1	1	1	1	1	1	1	1	1	1	1	1	1	1	1	1	1	1	1	1	1	34.4	9.3
H0YEN5;K7ESE7;H0YEW4;H0YKT0;P62310	H0YEN5	12;1;1;1;1	1;1;1;1;1	1;1;1;1;1		RPS2		5	12	1	1	10	12	12	8	10	11	8	8	10	11	9	10	1	1	1	0	1	1	1	1	1	1	0	1	1	1	1	0	1	1	1	1	1	1	0	1	30.7	2.5
H0YEU2;A0A0G2JQI0;H0YAK8;Q5T3E5;Q9H1D0;M0QXI5;A0A0A0MR68;A0A0A0MRB6;E9PSF4;Q5SZP1;A0A0C4DFZ6;H0Y8I7;H0YES8;E9PJN9;H0YHQ7;I3L4Y5;M0R2M8;A0A140T964;Q5T4K3;H0YIN8	H0YEU2	29;10;10;10;10;9;9;5;4;2;2;2;1;1;1;1;1;1;1;1	19;10;10;10;10;9;9;5;4;2;2;2;1;1;1;1;1;1;1;1	7;7;7;7;7;7;6;3;0;0;0;0;0;0;0;0;0;0;0;0		RPS3		20	29	19	7	22	22	25	18	21	26	29	22	26	26	26	25	13	13	16	10	12	17	19	13	16	16	17	15	1	2	4	2	2	5	7	3	5	5	6	5	34.3	22.8
H0YHS6;Q969E4	H0YHS6;Q969E4	5;5	5;5	5;5	Tyrosine--tRNA ligase;Transcription elongation factor A protein-like 3	YARS2;TCEAL3	;	2	5	5	5	5	4	5	4	5	5	3	4	2	4	4	2	5	4	5	4	5	5	3	4	2	4	4	2	5	4	5	4	5	5	3	4	2	4	4	2	26.5	26.5
H0YIB4;Q13242;S4R3G0	H0YIB4;Q13242;S4R3G0	3;3;2	3;3;2	3;3;2	Serine/arginine-rich splicing factor 9	SRSF9	;;	3	3	3	3	2	1	0	2	0	3	1	1	1	1	2	1	2	1	0	2	0	3	1	1	1	1	2	1	2	1	0	2	0	3	1	1	1	1	2	1	29.4	29.4
H0YIB6;Q9UKF6	H0YIB6;Q9UKF6	2;1	2;1	2;1	Cleavage and polyadenylation specificity factor subunit 3	KIAA0430;CPSF3	;	2	2	2	2	1	1	2	0	1	2	2	1	2	1	1	2	1	1	2	0	1	2	2	1	2	1	1	2	1	1	2	0	1	2	2	1	2	1	1	2	2.6	2.6
H0YJ34;Q96AC1;A0A0U1RRM8;G3V5R2;G3V281;G3V3J0	H0YJ34;Q96AC1;A0A0U1RRM8	7;7;6;1;1;1	7;7;6;1;1;1	6;6;5;1;1;1	Fermitin family homolog 2	FERMT2	;;	6	7	7	6	6	7	6	4	5	5	6	5	7	4	6	7	6	7	6	4	5	5	6	5	7	4	6	7	5	6	5	4	5	4	5	4	6	3	5	6	14.1	14.1
H0YJY4;Q9Y6R6	H0YJY4;Q9Y6R6	1;1	1;1	1;1	Zinc finger protein 780B	UBR7;ZNF780B	;	2	1	1	1	1	1	1	0	1	1	1	1	1	1	1	1	1	1	1	0	1	1	1	1	1	1	1	1	1	1	1	0	1	1	1	1	1	1	1	1	1	1
H0YK09;Q8TBC3;M0R204;M0QXA4;M0R0S2;M0QZF4;M0R0S1	H0YK09;Q8TBC3;M0R204;M0QXA4;M0R0S2;M0QZF4;M0R0S1	2;2;1;1;1;1;1	2;2;1;1;1;1;1	2;2;1;1;1;1;1	SH3KBP1-binding protein 1	DET1;SHKBP1	;;;;;;	7	2	2	2	1	1	1	0	1	0	0	0	1	2	2	1	1	1	1	0	1	0	0	0	1	2	2	1	1	1	1	0	1	0	0	0	1	2	2	1	2.7	2.7
H0YK42;Q13596	H0YK42;Q13596	4;4	2;2	2;2	Sorting nexin-1	SNX1	;	2	4	2	2	2	1	1	2	2	2	1	2	2	1	3	2	1	0	0	1	1	1	0	1	1	0	2	1	1	0	0	1	1	1	0	1	1	0	2	1	15.1	8.2
H0YKD8;P46779;H0YLP6;H0YMF4	H0YKD8;P46779;H0YLP6;H0YMF4	7;7;5;5	7;7;5;5	7;7;5;5	60S ribosomal protein L28	RPL28	;;;	4	7	7	7	6	7	7	6	6	7	7	6	6	5	7	6	6	7	7	6	6	7	7	6	6	5	7	6	6	7	7	6	6	7	7	6	6	5	7	6	31.2	31.2
H0YKK6;Q06323;H0YLU2	H0YKK6;Q06323	3;3;1	3;3;1	3;3;1	Proteasome activator complex subunit 1	PSME1	;	3	3	3	3	1	1	1	0	0	1	2	2	2	2	1	1	1	1	1	0	0	1	2	2	2	2	1	1	1	1	1	0	0	1	2	2	2	2	1	1	37.8	37.8
H0YMZ1;H0YN18;H0YL69;P25789;H0YKT8;H0YMI6;H0YMA1;H0YKS0;H0YLC2;H0YMV3;H0YLS6	H0YMZ1;H0YN18;H0YL69;P25789;H0YKT8;H0YMI6;H0YMA1;H0YKS0;H0YLC2	4;4;4;4;3;3;3;2;2;1;1	4;4;4;4;3;3;3;2;2;1;1	4;4;4;4;3;3;3;2;2;1;1	Proteasome subunit alpha type;Proteasome subunit alpha type-4;Proteasome subunit beta type	PSMA4	;;;;;;;;	11	4	4	4	2	2	2	1	2	3	4	1	3	4	3	2	2	2	2	1	2	3	4	1	3	4	3	2	2	2	2	1	2	3	4	1	3	4	3	2	24.1	24.1
H0YLM8;Q8TDJ6	H0YLM8;Q8TDJ6	1;1	1;1	1;1	DmX-like protein 2	DMXL2	;	2	1	1	1	1	1	0	1	1	0	0	1	1	0	1	1	1	1	0	1	1	0	0	1	1	0	1	1	1	1	0	1	1	0	0	1	1	0	1	1	1.4	1.4
H0YLR3;H0YMA0;P09661	H0YLR3;H0YMA0;P09661	1;1;1	1;1;1	1;1;1	U2 small nuclear ribonucleoprotein A	SNRPA1	;;	3	1	1	1	1	1	1	1	0	1	1	1	1	1	1	1	1	1	1	1	0	1	1	1	1	1	1	1	1	1	1	1	0	1	1	1	1	1	1	1	15.7	15.7
H0YM23;O75179;H0YLQ3	H0YM23;O75179	27;27;8	16;16;3	16;16;3	Ankyrin repeat domain-containing protein 17	ANKRD17	;	3	27	16	16	17	22	22	17	22	24	23	21	22	26	22	21	9	12	12	9	13	13	12	11	12	15	11	11	9	12	12	9	13	13	12	11	12	15	11	11	15.4	10
H0YME5;Q9P2K8	H0YME5;Q9P2K8	3;3	3;3	3;3	Eukaryotic translation initiation factor 2-alpha kinase 4	EIF2AK4	;	2	3	3	3	2	1	1	0	2	2	3	1	2	1	2	2	2	1	1	0	2	2	3	1	2	1	2	2	2	1	1	0	2	2	3	1	2	1	2	2	2.6	2.6
H0YNH8;Q9BZF9;F5H2B9;H0YN48;H0YMI1	H0YNH8;Q9BZF9;F5H2B9	10;10;8;4;2	10;10;8;4;2	10;10;8;4;2	Uveal autoantigen with coiled-coil domains and ankyrin repeats	UACA	;;	5	10	10	10	8	7	5	5	6	4	9	7	7	7	9	6	8	7	5	5	6	4	9	7	7	7	9	6	8	7	5	5	6	4	9	7	7	7	9	6	7.9	7.9
H0YNQ5;Q99081	H0YNQ5;Q99081	1;1	1;1	1;1	Transcription factor 12	TCF12	;	2	1	1	1	1	1	1	1	1	1	1	0	1	1	1	1	1	1	1	1	1	1	1	0	1	1	1	1	1	1	1	1	1	1	1	0	1	1	1	1	12.1	12.1
H0YNR6;K7EPL7;Q6P5Q4;K7EMZ5	H0YNR6;K7EPL7;Q6P5Q4	5;5;5;1	5;5;5;1	1;1;1;0	Leiomodin-2	CERS4;ANKS3;LMOD2	;;	4	5	5	1	2	2	2	1	3	4	3	2	2	3	3	1	2	2	2	1	3	4	3	2	2	3	3	1	0	0	0	0	1	0	0	0	0	0	0	0	5.6	5.6
H0YNU5;P54132	H0YNU5;P54132	3;3	3;3	3;3	Bloom syndrome protein	BLM	;	2	3	3	3	2	1	2	1	1	3	2	2	2	2	1	3	2	1	2	1	1	3	2	2	2	2	1	3	2	1	2	1	1	3	2	2	2	2	1	3	2.2	2.2
H2E272;A0A1B0GUM3;S4R3T8	H2E272;A0A1B0GUM3;S4R3T8	5;4;4	1;0;0	0;0;0		MST1R;CXorf40B	;;	3	5	1	0	5	5	4	4	5	5	4	5	5	5	4	3	1	1	0	0	1	1	1	1	1	1	1	1	0	0	0	0	0	0	0	0	0	0	0	0	6.5	1.6
H3BLV9;Q96SB4;H7C521;D6RBM8;A8MPP7;A8MPY5;E7ETV6;Q9UPE1	H3BLV9;Q96SB4	5;4;1;1;1;1;1;1	5;4;1;1;1;1;1;1	4;3;0;1;0;0;0;0	SRSF protein kinase 1	SRPK1	;	8	5	5	4	2	3	2	3	3	3	4	3	5	5	3	4	2	3	2	3	3	3	4	3	5	5	3	4	2	2	2	2	2	2	3	2	4	4	3	3	9.7	9.7
H3BNE1;H3BR18;H3BM38;H3BPJ0;O00161	H3BNE1;H3BR18;H3BM38;H3BPJ0;O00161	1;1;1;1;1	1;1;1;1;1	1;1;1;1;1	Synaptosomal-associated protein;Synaptosomal-associated protein 23	SNAP23	;;;;	5	1	1	1	1	1	1	1	1	1	1	1	1	1	1	1	1	1	1	1	1	1	1	1	1	1	1	1	1	1	1	1	1	1	1	1	1	1	1	1	14.4	14.4
H3BV80;H3BMS0;H3BMM9;H3BTC0;Q15287;A0A0G2JID8	H3BV80;H3BMS0;H3BMM9;H3BTC0;Q15287;A0A0G2JID8	2;2;2;2;2;1	2;2;2;2;2;1	2;2;2;2;2;1	RNA-binding protein with serine-rich domain 1	RNPS1	;;;;;	6	2	2	2	0	1	1	0	0	1	2	1	2	2	1	1	0	1	1	0	0	1	2	1	2	2	1	1	0	1	1	0	0	1	2	1	2	2	1	1	12.8	12.8
H3BMZ1;E5RIU3;H3BRL8	H3BMZ1;E5RIU3	4;3;1	1;0;1	0;0;0		HACD3;MPP2	;	3	4	1	0	3	3	3	2	4	3	4	3	3	4	4	4	1	1	1	1	1	1	1	1	1	1	1	1	0	0	0	0	0	0	0	0	0	0	0	0	11.1	3.6
H3BPE7;P35637	H3BPE7;P35637	4;4	4;4	3;3	RNA-binding protein FUS	FUS	;	2	4	4	3	0	0	1	0	0	1	4	2	3	3	2	1	0	0	1	0	0	1	4	2	3	3	2	1	0	0	0	0	0	0	3	1	3	3	2	1	8	8
H3BPH4;H3BV55;O15305;H3BR08;H3BM92;H3BT06;H3BNY9;H3BV34	H3BPH4;H3BV55;O15305;H3BR08;H3BM92;H3BT06;H3BNY9;H3BV34	2;2;2;1;1;1;1;1	2;2;2;1;1;1;1;1	1;1;1;0;0;0;0;0	Phosphomannomutase;Phosphomannomutase 2	PMM2	;;;;;;;	8	2	2	1	2	1	2	1	1	2	2	1	1	1	1	1	2	1	2	1	1	2	2	1	1	1	1	1	1	0	1	0	1	1	1	1	1	1	1	1	16.2	16.2
H3BPZ5;Q9UQF0	H3BPZ5;Q9UQF0	2;2	2;2	2;2	Syncytin-1;Surface protein;Transmembrane protein	CYLD;ERVW-1	;	2	2	2	2	1	1	1	2	0	2	1	1	1	1	1	1	1	1	1	2	0	2	1	1	1	1	1	1	1	1	1	2	0	2	1	1	1	1	1	1	4.4	4.4
H3BQW6	H3BQW6	4	1	1		NAE1		1	4	1	1	2	1	2	1	2	0	3	3	4	4	4	3	0	0	0	0	1	0	1	1	1	1	1	1	0	0	0	0	1	0	1	1	1	1	1	1	3.2	0.7
H3BR35;P15170;H3BSV8	H3BR35;P15170	10;10;2	10;10;2	4;4;1	Eukaryotic peptide chain release factor GTP-binding subunit ERF3A	GSPT1	;	3	10	10	4	8	6	7	6	6	7	10	6	9	8	8	9	8	6	7	6	6	7	10	6	9	8	8	9	3	2	2	2	1	2	4	1	4	3	4	4	23.6	23.6
H3BRB3;Q14807;H3BTH5	H3BRB3;Q14807;H3BTH5	2;2;1	2;2;1	2;2;1	Kinesin-like protein;Kinesin-like protein KIF22	KIF22	;;	3	2	2	2	2	1	2	1	0	2	1	1	2	1	2	0	2	1	2	1	0	2	1	1	2	1	2	0	2	1	2	1	0	2	1	1	2	1	2	0	4.3	4.3
H3BRE8;A0A0B4J2A0;Q6DJT9	H3BRE8;A0A0B4J2A0;Q6DJT9	2;1;1	1;1;1	1;1;1	Zinc finger protein PLAG1	RPAP1;TRPV1;PLAG1	;;	3	2	1	1	1	1	0	1	0	2	2	1	1	1	1	2	0	0	0	0	0	1	1	0	0	1	1	1	0	0	0	0	0	1	1	0	0	1	1	1	1.9	0.9
H3BRK1;O95453;F5H1Z4	H3BRK1;O95453;F5H1Z4	2;2;1	2;2;1	2;2;1	Poly(A)-specific ribonuclease PARN	PARN	;;	3	2	2	2	1	1	1	0	0	1	2	0	0	1	0	0	1	1	1	0	0	1	2	0	0	1	0	0	1	1	1	0	0	1	2	0	0	1	0	0	9.6	9.6
H3BRR0;Q9NZD8	H3BRR0;Q9NZD8	1;1	1;1	1;1	Maspardin	SPG21	;	2	1	1	1	0	0	0	0	0	0	0	1	0	1	1	1	0	0	0	0	0	0	0	1	0	1	1	1	0	0	0	0	0	0	0	1	0	1	1	1	7.8	7.8
H3BRY5;P50225;H3BQX5;E9PKW4;A0A0A6YYL2;P50226;P0DMN0;P0DMM9	H3BRY5;P50225;H3BQX5;E9PKW4;A0A0A6YYL2;P50226;P0DMN0;P0DMM9	2;2;1;1;1;1;1;1	2;2;1;1;1;1;1;1	2;2;1;1;1;1;1;1	Sulfotransferase;Sulfotransferase 1A1;Sulfotransferase 1A2;Sulfotransferase 1A4;Sulfotransferase 1A3	SULT1A1;SULT1A2;SULT1A4;SULT1A3	;;;;;;;	8	2	2	2	0	0	0	0	0	2	1	0	2	2	1	1	0	0	0	0	0	2	1	0	2	2	1	1	0	0	0	0	0	2	1	0	2	2	1	1	8.5	8.5
H3BUD0;H3BS86;Q9UNE7	H3BUD0;H3BS86;Q9UNE7	1;1;1	1;1;1	1;1;1	E3 ubiquitin-protein ligase CHIP	STUB1	;;	3	1	1	1	1	1	1	0	0	1	0	1	0	0	0	1	1	1	1	0	0	1	0	1	0	0	0	1	1	1	1	0	0	1	0	1	0	0	0	1	6.5	6.5
H3BSG1;Q9H900	H3BSG1;Q9H900	2;2	2;2	2;2	Protein zwilch homolog	ZWILCH	;	2	2	2	2	2	2	2	1	1	2	2	2	2	1	2	2	2	2	2	1	1	2	2	2	2	1	2	2	2	2	2	1	1	2	2	2	2	1	2	2	28.6	28.6
H3BSH7;Q969X6;A0A0J9YWM9;H3BRM8;A0A0J9YXV4;A0A0J9YWK2;J3KSI1;A0A0J9YX18;H3BPD7;I3L4T9	H3BSH7;Q969X6;A0A0J9YWM9;H3BRM8;A0A0J9YXV4;A0A0J9YWK2	6;6;5;3;3;3;2;1;1;1	6;6;5;3;3;3;2;1;1;1	6;6;5;3;3;3;2;1;1;1	Cirhin	CIRH1A	;;;;;	10	6	6	6	4	1	4	0	3	6	5	4	4	4	5	2	4	1	4	0	3	6	5	4	4	4	5	2	4	1	4	0	3	6	5	4	4	4	5	2	13.9	13.9
H3BSW3;H3BQZ9;Q5VVR5;A0A0A0MTL7;C6ZRK5;A0A0D9SGH8;Q5VVR7;E2GH26;Q9NQB0	H3BSW3;H3BQZ9;Q5VVR5;A0A0A0MTL7;C6ZRK5;A0A0D9SGH8;Q5VVR7;E2GH26;Q9NQB0	2;1;1;1;1;1;1;1;1	2;1;1;1;1;1;1;1;1	1;0;1;1;1;1;1;1;1	Transcription factor 7-like 2	APRT;TCF7L2	;;;;;;;;	9	2	2	1	1	1	1	1	1	2	2	1	2	0	1	2	1	1	1	1	1	2	2	1	2	0	1	2	0	0	0	0	0	1	1	0	1	0	0	1	3.3	3.3
H3BV22;H3BTA2;P60510	H3BV22;H3BTA2;P60510	2;2;2	1;1;1	1;1;1	Serine/threonine-protein phosphatase;Serine/threonine-protein phosphatase 4 catalytic subunit	PPP4C	;;	3	2	1	1	2	2	2	1	1	2	1	1	2	1	1	2	1	1	1	0	0	1	0	0	1	0	0	1	1	1	1	0	0	1	0	0	1	0	0	1	16.3	9.4
H3BTN5;H3BQ34;H3BUW1;H3BTJ2;H3BT25;H3BU13;H3BN34;H3BQZ3	H3BTN5;H3BQ34	31;23;12;12;11;4;2;2	1;0;0;0;0;0;0;0	0;0;0;0;0;0;0;0	Pyruvate kinase	PKM	;	8	31	1	0	28	28	30	25	27	31	28	26	29	28	30	28	1	1	1	1	1	1	1	1	1	1	1	1	0	0	0	0	0	0	0	0	0	0	0	0	68.7	2.9
H3BTW3;H0YH02;P05062;H0YJG4;Q9HCK8;Q9P2D1;Q8TD26	H3BTW3;H0YH02;P05062	3;2;2;1;1;1;1	3;2;2;1;1;1;1	2;2;2;0;0;0;0	Fructose-bisphosphate aldolase B	CHD9;PARP2;ALDOB	;;	7	3	3	2	2	2	2	2	1	2	2	2	1	3	2	3	2	2	2	2	1	2	2	2	1	3	2	3	2	2	2	2	1	1	2	2	1	2	2	2	2.3	2.3
H3BU45	H3BU45	1	1	1		TELO2		1	1	1	1	1	1	1	1	1	1	1	1	1	1	1	1	1	1	1	1	1	1	1	1	1	1	1	1	1	1	1	1	1	1	1	1	1	1	1	1	11.2	11.2
H7BXI1;A0A087WXU3;A0FGR8	H7BXI1;A0A087WXU3;A0FGR8	12;11;11	12;11;11	12;11;11	Extended synaptotagmin-2	ESYT2	;;	3	12	12	12	7	7	8	7	7	11	9	9	8	10	8	6	7	7	8	7	7	11	9	9	8	10	8	6	7	7	8	7	7	11	9	9	8	10	8	6	17.2	17.2
H7BXY3;Q7L2E3	H7BXY3;Q7L2E3	18;18	18;18	18;18	Putative ATP-dependent RNA helicase DHX30	DHX30	;	2	18	18	18	13	14	12	11	11	13	11	11	9	12	12	12	13	14	12	11	11	13	11	11	9	12	12	12	13	14	12	11	11	13	11	11	9	12	12	12	19.4	19.4
Q5JRG1;H7BYF2;Q9BVL2	Q5JRG1;H7BYF2;Q9BVL2	6;6;6	6;6;6	6;6;6	Nucleoporin p58/p45	NUPL1	;;	3	6	6	6	5	5	5	4	6	5	5	5	5	5	5	4	5	5	5	4	6	5	5	5	5	5	5	4	5	5	5	4	6	5	5	5	5	5	5	4	17.9	17.9
H7BYN4;Q02241;H0YKQ5;H0YME6;H0YMJ4	H7BYN4;Q02241	12;12;5;3;1	12;12;5;3;1	12;12;5;3;1	Kinesin-like protein;Kinesin-like protein KIF23	KIF23	;	5	12	12	12	2	3	4	1	3	12	9	5	7	8	8	7	2	3	4	1	3	12	9	5	7	8	8	7	2	3	4	1	3	12	9	5	7	8	8	7	15.5	15.5
H7BYP1;O95232;D6RDI2;D6RHH0;U3KQT3;C9JL41;H7C5U7	H7BYP1;O95232;D6RDI2	4;4;2;1;1;1;1	4;4;2;1;1;1;1	4;4;2;1;1;1;1	Luc7-like protein 3	TRPM3;LUC7L3	;;	7	4	4	4	3	4	4	4	3	4	1	4	4	4	4	4	3	4	4	4	3	4	1	4	4	4	4	4	3	4	4	4	3	4	1	4	4	4	4	4	2.3	2.3
H7BZJ3	H7BZJ3	4	1	1		PDIA3		1	4	1	1	2	3	3	3	2	2	4	2	2	3	3	2	0	0	0	0	0	0	1	0	0	0	0	0	0	0	0	0	0	0	1	0	0	0	0	0	38.2	11.4
H7BZW6;X6RAL5;O00422;U3KPY7	H7BZW6;X6RAL5;O00422	4;4;4;1	4;4;4;1	4;4;4;1	Histone deacetylase complex subunit SAP18	SAP18	;;	4	4	4	4	2	0	1	1	1	3	3	1	1	4	3	2	2	0	1	1	1	3	3	1	1	4	3	2	2	0	1	1	1	3	3	1	1	4	3	2	36.4	36.4
H7C0C7;Q9UKZ1	H7C0C7;Q9UKZ1	1;1	1;1	1;1	CCR4-NOT transcription complex subunit 11	CNOT11	;	2	1	1	1	1	0	1	0	1	1	1	0	1	1	1	1	1	0	1	0	1	1	1	0	1	1	1	1	1	0	1	0	1	1	1	0	1	1	1	1	15.7	15.7
H7C0F8;Q9GZT8;M0R3C1	H7C0F8;Q9GZT8;M0R3C1	7;7;4	7;7;4	7;7;4	NIF3-like protein 1	MST1;NIF3L1;LRRC8E	;;	3	7	7	7	7	5	5	5	6	4	2	0	0	2	1	0	7	5	5	5	6	4	2	0	0	2	1	0	7	5	5	5	6	4	2	0	0	2	1	0	15.3	15.3
H7C0N4;H7C561	H7C0N4;H7C561	1;1	1;1	1;1		SF1	;	2	1	1	1	0	0	1	0	0	1	1	1	1	1	0	0	0	0	1	0	0	1	1	1	1	1	0	0	0	0	1	0	0	1	1	1	1	1	0	0	7.2	7.2
H7C0Q6;Q9C037	H7C0Q6;Q9C037	1;1	1;1	1;1	E3 ubiquitin-protein ligase TRIM4	TRIM4	;	2	1	1	1	0	0	0	0	1	1	0	0	0	1	0	0	0	0	0	0	1	1	0	0	0	1	0	0	0	0	0	0	1	1	0	0	0	1	0	0	5.4	5.4
H7C0R3;A0A087WWR5;Q5JRK9	H7C0R3	9;1;1	1;1;1	1;1;1		QARS		3	9	1	1	8	6	8	6	8	8	9	6	8	8	6	9	1	1	1	1	1	1	1	1	1	1	0	1	1	1	1	1	1	1	1	1	1	1	0	1	17.3	1.7
H7C125	H7C125	5	1	0		RAB2A		1	5	1	0	3	3	5	3	3	4	3	3	3	2	4	5	1	0	1	1	0	1	0	0	0	0	1	1	0	0	0	0	0	0	0	0	0	0	0	0	18.7	3.7
H7C144	H7C144	20	2	0		ACTN4		1	20	2	0	18	17	18	12	16	17	18	16	17	18	17	16	0	0	0	0	0	1	2	1	0	1	1	1	0	0	0	0	0	0	0	0	0	0	0	0	42.2	4
H7C155;P04049;H7C560;P15056;H7C4S5	H7C155;P04049;H7C560;P15056	4;4;2;2;1	4;4;2;2;1	3;3;1;1;0	RAF proto-oncogene serine/threonine-protein kinase;Serine/threonine-protein kinase B-raf	RAF1;BRAF	;;;	5	4	4	3	1	3	4	2	2	3	4	2	2	3	3	1	1	3	4	2	2	3	4	2	2	3	3	1	1	2	3	1	1	2	3	1	2	3	2	1	8.5	8.5
H7C1I0;Q96K37	H7C1I0;Q96K37	1;1	1;1	1;1	Solute carrier family 35 member E1	SLC35E1	;	2	1	1	1	1	1	1	1	1	1	1	1	1	1	1	1	1	1	1	1	1	1	1	1	1	1	1	1	1	1	1	1	1	1	1	1	1	1	1	1	3.5	3.5
H7C1M5;H7C1J2;Q9H147	H7C1M5;H7C1J2;Q9H147	2;2;2	2;2;2	2;2;2	Deoxynucleotidyltransferase terminal-interacting protein 1	DNTTIP1	;;	3	2	2	2	1	1	1	0	1	0	2	1	1	2	2	2	1	1	1	0	1	0	2	1	1	2	2	2	1	1	1	0	1	0	2	1	1	2	2	2	8.2	8.2
H7C2T8	H7C2T8	5	3	1		UBAP2L		1	5	3	1	4	4	4	4	4	4	4	5	5	4	5	4	2	2	2	2	2	2	2	3	3	2	3	2	0	0	0	0	0	0	0	1	1	0	1	0	7.2	3.7
H7C360;C9J840;E7EX83;A0A0D9SG62;E7ENQ1;G3XAA2;G5E948;E7EN19;A0A0D9SEY1;O95819;H7C0P6;Q9UKE5;C9J338;E7ETN6;H7C3Z6	H7C360;C9J840;E7EX83;A0A0D9SG62;E7ENQ1;G3XAA2;G5E948;E7EN19;A0A0D9SEY1;O95819;H7C0P6	7;6;6;6;6;6;6;6;6;6;4;3;2;1;1	6;6;6;6;6;6;6;6;6;6;4;3;2;1;1	3;3;3;3;3;3;3;3;3;3;3;0;0;0;1	Mitogen-activated protein kinase kinase kinase kinase 4	MAP4K4	;;;;;;;;;;	15	7	6	3	4	4	4	4	5	5	6	5	5	6	4	7	4	4	4	4	4	5	6	4	4	6	4	6	3	3	1	3	3	3	3	2	3	3	3	3	7	5.9
H7C3I1;Q8IZP2;P50502	H7C3I1;Q8IZP2;P50502	1;1;1	1;1;1	1;1;1	Putative protein FAM10A4;Hsc70-interacting protein	ST13;ST13P4	;;	3	1	1	1	1	1	0	0	0	1	1	1	1	0	0	0	1	1	0	0	0	1	1	1	1	0	0	0	1	1	0	0	0	1	1	1	1	0	0	0	11.6	11.6
H7C3J1	H7C3J1	1	1	1		TSSK4		1	1	1	1	0	1	1	1	0	1	0	0	1	0	1	0	0	1	1	1	0	1	0	0	1	0	1	0	0	1	1	1	0	1	0	0	1	0	1	0	8.1	8.1
H7C3M0;O95672	H7C3M0;O95672	1;1	1;1	1;1	Endothelin-converting enzyme-like 1	ECEL1	;	2	1	1	1	1	1	1	1	1	0	0	0	1	0	0	0	1	1	1	1	1	0	0	0	1	0	0	0	1	1	1	1	1	0	0	0	1	0	0	0	7.7	7.7
H7C487;Q9BXB5;H7C199	H7C487;Q9BXB5	3;3;1	3;3;1	3;3;1	Oxysterol-binding protein;Oxysterol-binding protein-related protein 10	OSBPL10	;	3	3	3	3	1	1	2	0	1	1	1	3	2	2	1	2	1	1	2	0	1	1	1	3	2	2	1	2	1	1	2	0	1	1	1	3	2	2	1	2	9.3	9.3
H7C5E4;E7EWC5;F5GXQ0;A0A1B0GTC5;C9J5C4;H7C583	H7C5E4	19;6;6;6;5;1	13;0;0;0;0;1	0;0;0;0;0;0		XRN1		6	19	13	0	14	14	15	12	12	16	16	13	16	16	15	16	8	8	9	7	6	10	10	7	10	10	9	10	0	0	0	0	0	0	0	0	0	0	0	0	15.8	11.6
H9KVB4;O15417;H7C3U5;H7C0N9	H9KVB4;O15417;H7C3U5	4;4;3;1	4;4;3;1	4;4;3;1	Trinucleotide repeat-containing gene 18 protein	TNRC18	;;	4	4	4	4	2	1	1	1	2	2	3	2	2	3	3	2	2	1	1	1	2	2	3	2	2	3	3	2	2	1	1	1	2	2	3	2	2	3	3	2	1.7	1.7
I3L0H8;Q9NUU7;H3BQK0;A0A0G2JN47;Q9UMR2;I3L352;H3BTB3;H3BN59;H3BMQ5	I3L0H8;Q9NUU7;H3BQK0;A0A0G2JN47;Q9UMR2;I3L352	5;5;4;4;4;3;2;2;1	5;5;4;4;4;3;2;2;1	5;5;4;4;4;3;2;2;1	ATP-dependent RNA helicase DDX19A;ATP-dependent RNA helicase DDX19B	DDX19A;DDX19B	;;;;;	9	5	5	5	3	3	3	2	3	4	4	3	3	3	3	4	3	3	3	2	3	4	4	3	3	3	3	4	3	3	3	2	3	4	4	3	3	3	3	4	16.1	16.1
I3L0N3;P46459;I3L2G1;I3L0L3;I3L338;I3L4Q9	I3L0N3;P46459	13;13;3;2;1;1	13;13;3;2;1;1	10;10;0;2;1;1	Vesicle-fusing ATPase	NSF	;	6	13	13	10	7	7	8	4	6	8	6	8	7	8	5	10	7	7	8	4	6	8	6	8	7	8	5	10	6	5	5	3	4	7	5	7	6	6	3	8	19.6	19.6
I3L0U2;Q9Y6M0;I3L3C7	I3L0U2;Q9Y6M0;I3L3C7	4;4;3	4;4;3	4;4;3	Testisin	PRSS21	;;	3	4	4	4	4	3	2	2	1	4	4	3	4	4	4	3	4	3	2	2	1	4	4	3	4	4	4	3	4	3	2	2	1	4	4	3	4	4	4	3	22.9	22.9
I3L2G3;I3L139;Q9HA64	I3L2G3;I3L139;Q9HA64	1;1;1	1;1;1	1;1;1	Ketosamine-3-kinase	FN3KRP	;;	3	1	1	1	1	1	1	1	0	1	1	1	1	1	1	0	1	1	1	1	0	1	1	1	1	1	1	0	1	1	1	1	0	1	1	1	1	1	1	0	11	11
I3L1P8;Q02978	I3L1P8;Q02978	5;5	5;5	5;5	Mitochondrial 2-oxoglutarate/malate carrier protein	SLC25A11	;	2	5	5	5	4	4	4	2	3	3	4	2	3	4	3	3	4	4	4	2	3	3	4	2	3	4	3	3	4	4	4	2	3	3	4	2	3	4	3	3	26	26
I3NI21;I3L288;I3NI23;Q96B96	I3NI21;I3L288;I3NI23;Q96B96	1;1;1;1	1;1;1;1	1;1;1;1	Promethin	TMEM159	;;;	4	1	1	1	1	0	0	0	1	0	1	1	1	1	1	1	1	0	0	0	1	0	1	1	1	1	1	1	1	0	0	0	1	0	1	1	1	1	1	1	28.3	28.3
I3L295;J3KTK8;J3QQZ4;J3KT75;J3QW43;J3QRD5;J3QS48;O75352	I3L295;J3KTK8;J3QQZ4;J3KT75;J3QW43;J3QRD5;J3QS48;O75352	1;1;1;1;1;1;1;1	1;1;1;1;1;1;1;1	1;1;1;1;1;1;1;1	Mannose-P-dolichol utilization defect 1 protein	MPDU1	;;;;;;;	8	1	1	1	1	1	1	1	1	1	1	1	1	1	1	1	1	1	1	1	1	1	1	1	1	1	1	1	1	1	1	1	1	1	1	1	1	1	1	1	12.8	12.8
I3L297;P46108	I3L297	5;2	2;2	2;2		CRK		2	5	2	2	3	3	3	1	3	4	4	2	4	5	3	5	0	0	0	0	0	1	1	0	1	2	1	2	0	0	0	0	0	1	1	0	1	2	1	2	15.6	5.8
I3L2B0;K7EIG1;O75153;I3L4B5;I3L318	I3L2B0;K7EIG1;O75153	7;7;7;1;1	7;7;7;1;1	7;7;7;1;1	Clustered mitochondria protein homolog	CLUH	;;	5	7	7	7	4	5	4	4	5	7	7	6	6	7	5	4	4	5	4	4	5	7	7	6	6	7	5	4	4	5	4	4	5	7	7	6	6	7	5	4	6.7	6.7
I3L2C6;Q8IXI1;H3BST5;H3BMP9;H3BVI5;H3BUX4;H7BXZ6;Q8IXI2	I3L2C6;Q8IXI1;H3BST5	3;3;2;1;1;1;1;1	3;3;2;1;1;1;1;1	3;3;2;1;1;1;1;1	Mitochondrial Rho GTPase 2	RHOT2	;;	8	3	3	3	3	2	3	2	2	3	3	2	3	3	2	3	3	2	3	2	2	3	3	2	3	3	2	3	3	2	3	2	2	3	3	2	3	3	2	3	17.8	17.8
I3L2C7;P57678;I3L4A4;I3L399;I3L4M4;E7EN12;I3L1J7	I3L2C7;P57678	28;28;6;6;4;3;2	28;28;6;6;4;3;2	28;28;6;6;4;3;2	Gem-associated protein 4	GEMIN4	;	7	28	28	28	16	14	17	9	15	17	24	25	26	25	24	22	16	14	17	9	15	17	24	25	26	25	24	22	16	14	17	9	15	17	24	25	26	25	24	22	33.1	33.1
I3L2K5;Q8IWR0;I3L3S2;I3L3F9;I3L1Y3;I3L382	I3L2K5;Q8IWR0;I3L3S2;I3L3F9;I3L1Y3;I3L382	2;2;1;1;1;1	2;2;1;1;1;1	2;2;1;1;1;1	Zinc finger CCCH domain-containing protein 7A	ZC3H7A	;;;;;	6	2	2	2	0	0	0	0	0	1	2	1	0	1	1	1	0	0	0	0	0	1	2	1	0	1	1	1	0	0	0	0	0	1	2	1	0	1	1	1	3	3
I3L2N2;I3L2W9;O14641;C9K0P9;I3L0M7	I3L2N2;I3L2W9;O14641	4;2;2;1;1	2;2;2;1;1	1;1;1;0;0	Segment polarity protein dishevelled homolog DVL-2	DVL2	;;	5	4	2	1	4	4	4	2	3	4	3	4	3	3	4	4	2	2	2	1	2	2	2	2	2	2	2	2	1	1	1	0	1	1	1	1	1	1	1	1	5.4	2.9
I3L397;I3L504;P63241;F8WCJ1;C9J7B5;C9J4W5;Q9GZV4;Q6IS14	I3L397;I3L504;P63241	7;7;7;3;3;3;3;3	7;7;7;3;3;3;3;3	7;7;7;3;3;3;3;3	Eukaryotic translation initiation factor 5A;Eukaryotic translation initiation factor 5A-1	EIF5A	;;	8	7	7	7	5	4	4	3	4	6	5	3	6	3	4	5	5	4	4	3	4	6	5	3	6	3	4	5	5	4	4	3	4	6	5	3	6	3	4	5	48.6	48.6
I3L3N5	I3L3N5	9	2	0		PAFAH1B1		1	9	2	0	6	8	9	5	6	8	8	6	9	7	9	8	0	2	2	0	1	2	1	2	2	2	2	2	0	0	0	0	0	0	0	0	0	0	0	0	17.2	2.9
I3L4X7;I3L3Y9;Q13227	I3L4X7;I3L3Y9;Q13227	2;2;2	2;2;2	2;2;2	G protein pathway suppressor 2	GPS2	;;	3	2	2	2	2	2	2	1	2	2	2	1	2	2	1	2	2	2	2	1	2	2	2	1	2	2	1	2	2	2	2	1	2	2	2	1	2	2	1	2	6.2	6.2
I3L465;A0A0D9SFI7;A0A0U1RQN6	I3L465	15;1;1	4;1;1	1;0;1		CNTROB		3	15	4	1	12	13	13	11	13	14	14	11	11	13	12	12	2	2	3	2	3	3	3	2	3	3	3	2	1	1	1	1	1	1	1	1	1	1	0	1	20.4	6.5
I3VM54;Q9Y2K7	I3VM54;Q9Y2K7	2;2	2;2	2;2	Lysine-specific demethylase 2A	KDM2A	;	2	2	2	2	1	2	1	0	2	2	1	1	2	1	1	2	1	2	1	0	2	2	1	1	2	1	1	2	1	2	1	0	2	2	1	1	2	1	1	2	1.9	1.9
J3KMX5;P62277;E9PS50	J3KMX5;P62277	3;3;1	3;3;1	3;3;1	40S ribosomal protein S13	RPS13	;	3	3	3	3	2	2	2	2	1	3	2	3	2	2	2	1	2	2	2	2	1	3	2	3	2	2	2	1	2	2	2	2	1	3	2	3	2	2	2	1	25	25
J3KN16;Q5VYK3;R4GMY1;F6XAQ5;R4GMY3	J3KN16;Q5VYK3	15;15;7;1;1	15;15;7;1;1	15;15;7;1;1	Proteasome-associated protein ECM29 homolog	KIAA0368;ECM29	;	5	15	15	15	12	12	11	9	10	14	13	9	11	13	12	11	12	12	11	9	10	14	13	9	11	13	12	11	12	12	11	9	10	14	13	9	11	13	12	11	9.9	9.9
J3KN67;P06753;K7EP68;H0YKX5;H0YNC7;F5H7S3;H0YK48;H0YL52;B7Z596;Q96JS4;P09493;H0YL80;H0YKP3;H0YK20;H0YL42	J3KN67;P06753	15;9;4;3;3;3;3;3;3;3;3;2;2;1;1	1;1;0;0;0;0;0;0;0;0;0;0;0;0;0	1;1;0;0;0;0;0;0;0;0;0;0;0;0;0	Tropomyosin alpha-3 chain	TPM3	;	15	15	1	1	11	11	9	8	13	13	11	11	12	13	12	6	0	0	0	0	0	0	1	1	1	0	0	0	0	0	0	0	0	0	1	1	1	0	0	0	40	4.6
S4R3Q9;J3KNA0;Q15070;C9JC63;E7EVY0	S4R3Q9;J3KNA0;Q15070;C9JC63;E7EVY0	3;3;3;2;2	3;3;3;2;2	3;3;3;2;2	Mitochondrial inner membrane protein OXA1L	OXA1L	;;;;	5	3	3	3	3	3	3	3	3	3	2	3	3	3	3	3	3	3	3	3	3	3	2	3	3	3	3	3	3	3	3	3	3	3	2	3	3	3	3	3	6.9	6.9
J3KNQ4;Q9NVD7;E9PS97;A0A087WZB5;Q9HBI1	J3KNQ4;Q9NVD7;E9PS97	4;4;3;1;1	4;4;3;1;1	4;4;3;1;1	Alpha-parvin	PARVA	;;	5	4	4	4	2	2	2	1	2	4	2	2	2	3	3	3	2	2	2	1	2	4	2	2	2	3	3	3	2	2	2	1	2	4	2	2	2	3	3	3	13.3	13.3
J3KNZ9;Q9HAH7	J3KNZ9;Q9HAH7	5;4	5;4	5;4	Probable fibrosin-1	FBRS	;	2	5	5	5	3	2	5	3	5	5	3	3	4	5	3	1	3	2	5	3	5	5	3	3	4	5	3	1	3	2	5	3	5	5	3	3	4	5	3	1	9.8	9.8
J3KPS2;Q6ZRV2	J3KPS2;Q6ZRV2	4;4	4;4	4;4	Protein FAM83H	FAM83H	;	2	4	4	4	2	2	2	1	1	2	4	2	3	4	3	1	2	2	2	1	1	2	4	2	3	4	3	1	2	2	2	1	1	2	4	2	3	4	3	1	6.6	6.6
J3KPX7;Q99623;F5GY37;F5GWA7;F5H3X6;F5H0C5;F5H2D2;U3KPZ5	J3KPX7;Q99623;F5GY37;F5GWA7;F5H3X6	17;17;15;12;9;4;3;2	17;17;15;12;9;4;3;2	17;17;15;12;9;4;3;2	Prohibitin-2	PHB2	;;;;	8	17	17	17	17	17	17	15	13	16	16	13	15	16	13	15	17	17	17	15	13	16	16	13	15	16	13	15	17	17	17	15	13	16	16	13	15	16	13	15	61.4	61.4
J3KQ22;Q9NXG6;I3L1Z6;E5RGM6	J3KQ22;Q9NXG6;I3L1Z6;E5RGM6	3;3;2;2	1;1;1;1	0;0;0;0	Pyrroline-5-carboxylate reductase;Transmembrane prolyl 4-hydroxylase	PYCR1;P4HTM;ABCC6;FYN	;;;	4	3	1	0	1	1	2	0	2	2	2	1	1	3	1	1	0	0	0	0	0	0	1	0	0	1	0	0	0	0	0	0	0	0	0	0	0	0	0	0	20.2	6.7
J3KQN4;H0Y5B4;H7BZ11;P83881;H7BY91;H0Y3V9	J3KQN4;H0Y5B4;H7BZ11;P83881	4;3;3;3;1;1	4;3;3;3;1;1	2;1;1;1;1;1	60S ribosomal protein L36a	RPL36A;RPL36A-HNRNPH2	;;;	6	4	4	2	3	4	4	3	3	4	3	3	3	3	2	2	3	4	4	3	3	4	3	3	3	3	2	2	1	2	2	1	1	2	1	1	1	1	1	0	26.1	26.1
J3KRE2;J3KTF8;J3QQX2;P52565;J3KS60;J3KRY1	J3KRE2;J3KTF8;J3QQX2;P52565;J3KS60;J3KRY1	2;2;2;2;1;1	2;2;2;2;1;1	2;2;2;2;1;1	Rho GDP-dissociation inhibitor 1	ARHGDIA	;;;;;	6	2	2	2	2	2	0	0	2	2	2	2	2	1	1	1	2	2	0	0	2	2	2	2	2	1	1	1	2	2	0	0	2	2	2	2	2	1	1	1	24.8	24.8
J3KRN5;P17252	J3KRN5;P17252	1;1	1;1	1;1	Protein kinase C alpha type	PRKCA	;	2	1	1	1	1	1	1	1	1	1	1	1	1	1	1	1	1	1	1	1	1	1	1	1	1	1	1	1	1	1	1	1	1	1	1	1	1	1	1	1	4.5	4.5
J3KS77;P98175	J3KS77;P98175	2;1	1;1	1;1	RNA-binding protein 10	PNPO;RBM10	;	2	2	1	1	1	1	1	0	1	2	2	1	1	2	2	2	0	0	0	0	0	1	1	0	0	1	1	1	0	0	0	0	0	1	1	0	0	1	1	1	1.4	0.8
J3QRZ2;J3QLB7;J3QKS6;J3KSJ5;J3KTF4;J3QRG5;Q9BQA9	J3QRZ2;J3QLB7;J3QKS6;J3KSJ5;J3KTF4;J3QRG5;Q9BQA9	1;1;1;1;1;1;1	1;1;1;1;1;1;1	1;1;1;1;1;1;1	Uncharacterized protein C17orf62	C17orf62	;;;;;;	7	1	1	1	1	1	1	0	1	1	1	1	1	1	1	0	1	1	1	0	1	1	1	1	1	1	1	0	1	1	1	0	1	1	1	1	1	1	1	0	12	12
J3KT73;J3QL01;P63173;J3KSP2	J3KT73;J3QL01;P63173	3;3;3;1	3;3;3;1	3;3;3;1	60S ribosomal protein L38	RPL38	;;	4	3	3	3	3	2	3	2	3	3	3	2	3	3	3	3	3	2	3	2	3	3	3	2	3	3	3	3	3	2	3	2	3	3	3	2	3	3	3	3	39.1	39.1
J3KTA4;P17844;J3QSF1;J3QRQ7;J3KRZ1;J3KRX8;J3QR02;X6RLV5;A0A0U1RQJ0	J3KTA4;P17844	26;26;9;9;9;6;5;2;1	25;25;8;9;8;6;5;2;1	18;18;5;7;3;6;5;2;0	Probable ATP-dependent RNA helicase DDX5	DDX5	;	9	26	25	18	22	22	22	22	23	24	23	21	22	22	25	23	22	22	22	22	23	24	22	21	21	21	24	22	15	15	15	15	16	17	16	15	15	15	18	15	46.4	44.6
J3QR09;J3KTE4;P84098;J3QL15	J3QR09;J3KTE4;P84098	5;5;5;2	5;5;5;2	5;5;5;2	Ribosomal protein L19;60S ribosomal protein L19	RPL19	;;	4	5	5	5	3	5	4	2	4	5	5	4	4	4	5	4	3	5	4	2	4	5	5	4	4	4	5	4	3	5	4	2	4	5	5	4	4	4	5	4	25.9	25.9
J3KTL2;Q07955;J3QQV5;J3KSW7;J3KSR8	J3KTL2;Q07955	7;7;3;3;3	7;7;3;3;3	7;7;3;3;3	Serine/arginine-rich splicing factor 1	SRSF1	;	5	7	7	7	1	0	1	2	1	4	6	5	5	6	6	5	1	0	1	2	1	4	6	5	5	6	6	5	1	0	1	2	1	4	6	5	5	6	6	5	30	30
J3QL46;J3KTM2;O15534	J3QL46;J3KTM2;O15534	1;1;1	1;1;1	1;1;1	Period circadian protein homolog 1	PER1	;;	3	1	1	1	1	1	1	0	1	1	1	0	0	0	0	0	1	1	1	0	1	1	1	0	0	0	0	0	1	1	1	0	1	1	1	0	0	0	0	0	3.3	3.3
J3QK89;Q8IWX8	J3QK89;Q8IWX8	10;10	10;10	10;10	Calcium homeostasis endoplasmic reticulum protein	CHERP	;	2	10	10	10	7	5	6	4	4	8	5	5	4	8	6	7	7	5	6	4	4	8	5	5	4	8	6	7	7	5	6	4	4	8	5	5	4	8	6	7	13.8	13.8
J3QKT4	J3QKT4	8	2	0	Pyrroline-5-carboxylate reductase	PYCR1		1	8	2	0	6	6	5	2	6	7	6	6	5	8	5	3	1	1	2	0	2	2	1	1	1	2	1	1	0	0	0	0	0	0	0	0	0	0	0	0	23.9	7.4
J3QLE5;P63162;P14678;J3KRY3;S4R3P3	J3QLE5;P63162;P14678;J3KRY3;S4R3P3	3;3;3;2;2	3;3;3;2;2	3;3;3;2;2	Small nuclear ribonucleoprotein-associated protein N;Small nuclear ribonucleoprotein-associated proteins B and B	SNRPN;SNRPB	;;;;	5	3	3	3	1	1	2	2	1	2	2	2	3	3	2	3	1	1	2	2	1	2	2	2	3	3	2	3	1	1	2	2	1	2	2	2	3	3	2	3	17.2	17.2
J3QRD6;J3QRR4;J3QLW7;Q9Y221	J3QRD6;J3QRR4;J3QLW7;Q9Y221	1;1;1;1	1;1;1;1	1;1;1;1	60S ribosome subunit biogenesis protein NIP7 homolog	NIP7	;;;	4	1	1	1	1	1	1	0	1	1	1	1	0	1	0	1	1	1	1	0	1	1	1	1	0	1	0	1	1	1	1	0	1	1	1	1	0	1	0	1	20	20
J3QQ67;Q07020;H0YHA7;G3V203;F8VYV2;F8VUA6;A0A075B7A0;F8VXR6	J3QQ67;Q07020;H0YHA7;G3V203;F8VYV2;F8VUA6;A0A075B7A0	8;8;7;7;6;5;5;1	8;8;7;7;6;5;5;1	8;8;7;7;6;5;5;1	60S ribosomal protein L18	RPL18	;;;;;;	8	8	8	8	8	6	6	6	8	8	8	8	8	7	7	8	8	6	6	6	8	8	8	8	8	7	7	8	8	6	6	6	8	8	8	8	8	7	7	8	42.1	42.1
J3QQW9;Q15022	J3QQW9;Q15022	2;2	2;2	2;2	Polycomb protein SUZ12	SUZ12	;	2	2	2	2	1	1	1	1	0	0	2	2	2	1	2	2	1	1	1	1	0	0	2	2	2	1	2	2	1	1	1	1	0	0	2	2	2	1	2	2	3.4	3.4
J3QR07;Q96MU7	J3QR07;Q96MU7	2;2	2;2	2;2	YTH domain-containing protein 1	YTHDC1	;	2	2	2	2	1	1	1	0	0	1	1	0	0	2	0	0	1	1	1	0	0	1	1	0	0	2	0	0	1	1	1	0	0	1	1	0	0	2	0	0	2.4	2.4
J3QR51;E9PHR9;C9K0C4;H9KV90;Q9UL26;Q13636;Q8N4Q1	J3QR51;E9PHR9;C9K0C4;H9KV90;Q9UL26;Q13636;Q8N4Q1	2;1;1;1;1;1;1	2;1;1;1;1;1;1	2;1;1;1;1;1;1	Ras-related protein Rab-22A;Ras-related protein Rab-31;Mitochondrial intermembrane space import and assembly protein 40	RAB31;PLSCR4;APPL1;SHANK1;RAB22A;CHCHD4	;;;;;;	7	2	2	2	2	2	2	2	1	0	2	1	1	1	2	2	2	2	2	2	1	0	2	1	1	1	2	2	2	2	2	2	1	0	2	1	1	1	2	2	4.3	4.3
J3QRG6;P42771;K7ES20;G3XAG3;K7ENC6;P42772	J3QRG6;P42771;K7ES20;G3XAG3;K7ENC6;P42772	2;2;1;1;1;1	2;2;1;1;1;1	2;2;1;1;1;1	Cyclin-dependent kinase inhibitor 2A;Cyclin-dependent kinase 4 inhibitor B	CDKN2A;CDKN2B	;;;;;	6	2	2	2	1	1	1	1	0	1	2	1	2	2	1	1	1	1	1	1	0	1	2	1	2	2	1	1	1	1	1	1	0	1	2	1	2	2	1	1	28.3	28.3
J3QRS3;A0A0A0MT11;J9JIE6;Q13555;Q8WU40;H0Y6G2;Q13554;H7BXS4;H7C394;P19105;O14950;Q9UQM7;D6RHX9;J3KTJ1;E9PBE8;E7EQE4;H7BZC6;P24844	J3QRS3;A0A0A0MT11;J9JIE6;Q13555;Q8WU40;H0Y6G2	13;11;11;11;9;8;5;3;2;2;2;2;1;1;1;1;1;1	13;11;11;11;9;8;5;3;2;2;2;2;1;1;1;1;1;1	10;8;8;8;6;6;2;0;2;2;2;0;0;1;0;0;0;1	Calcium/calmodulin-dependent protein kinase type II subunit gamma	MYL12A;CAMK2G;TMCO1	;;;;;	18	13	13	10	7	6	9	5	4	8	12	7	12	12	12	10	7	6	9	5	4	8	12	7	12	12	12	10	5	5	8	4	3	6	9	6	9	9	9	7	23.5	23.5
J3QRS9;X6R4W8;O43670;J3KS31;J3QS27;J3KTL1;J3KRB6;J3KRW6;H0Y3M2	J3QRS9;X6R4W8;O43670;J3KS31	3;3;3;2;1;1;1;1;1	3;3;3;2;1;1;1;1;1	3;3;3;2;1;1;1;1;1	BUB3-interacting and GLEBS motif-containing protein ZNF207	ZNF207	;;;	9	3	3	3	3	3	3	2	3	3	3	3	3	3	3	3	3	3	3	2	3	3	3	3	3	3	3	3	3	3	3	2	3	3	3	3	3	3	3	3	7.7	7.7
J3QRU1;P07947	J3QRU1;P07947	2;2	2;2	2;2	Non-specific protein-tyrosine kinase;Tyrosine-protein kinase Yes	YES1	;	2	2	2	2	2	1	2	1	2	2	1	1	2	2	2	2	2	1	2	1	2	2	1	1	2	2	2	2	2	1	2	1	2	2	1	1	2	2	2	2	3.8	3.8
J3QSV6;O76021;I3L3U9;I3L3C4;I3L234	J3QSV6;O76021;I3L3U9;I3L3C4	7;7;6;4;3	7;7;6;4;3	7;7;6;4;3	Ribosomal L1 domain-containing protein 1	RSL1D1	;;;	5	7	7	7	6	7	6	6	5	7	7	7	7	7	7	6	6	7	6	6	5	7	7	7	7	7	7	6	6	7	6	6	5	7	7	7	7	7	7	6	20	20
K7EL18;K7EIJ2;K7ENG8;K7ES96;K7EIU8;Q13485;K7EL15	K7EL18;K7EIJ2;K7ENG8;K7ES96;K7EIU8;Q13485;K7EL15	2;2;2;2;2;2;1	2;2;2;2;2;2;1	2;2;2;2;2;2;1	Mothers against decapentaplegic homolog;Mothers against decapentaplegic homolog 4	SMAD4	;;;;;;	7	2	2	2	2	2	2	2	2	1	2	1	2	1	1	1	2	2	2	2	2	1	2	1	2	1	1	1	2	2	2	2	2	1	2	1	2	1	1	1	15.1	15.1
K7EM02;K7EIJ8;Q8IYT4	K7EM02;K7EIJ8;Q8IYT4	1;1;1	1;1;1	1;1;1	Katanin p60 ATPase-containing subunit A-like 2	KATNAL2	;;	3	1	1	1	0	0	0	0	0	1	1	1	1	1	1	1	0	0	0	0	0	1	1	1	1	1	1	1	0	0	0	0	0	1	1	1	1	1	1	1	9.4	9.4
K7EIV2;Q9BU89	K7EIV2;Q9BU89	1;1	1;1	1;1	Deoxyhypusine hydroxylase	DOHH	;	2	1	1	1	0	0	0	0	0	1	1	0	0	1	0	1	0	0	0	0	0	1	1	0	0	1	0	1	0	0	0	0	0	1	1	0	0	1	0	1	10.3	10.3
K7EJH8	K7EJH8	9	1	1		ACTN4		1	9	1	1	7	7	8	7	7	8	6	5	8	7	8	6	0	1	1	1	1	0	0	0	0	0	0	0	0	1	1	1	1	0	0	0	0	0	0	0	54.9	6.6
K7ENY6;K7EJR3;R4GMR5;P48556	K7ENY6;K7EJR3;R4GMR5;P48556	1;1;1;1	1;1;1;1	1;1;1;1	26S proteasome non-ATPase regulatory subunit 8	PSMD8	;;;	4	1	1	1	1	1	1	1	1	1	1	1	1	1	1	0	1	1	1	1	1	1	1	1	1	1	1	0	1	1	1	1	1	1	1	1	1	1	1	0	11.6	11.6
K7EK07;P84243;K7EMV3;B4DEB1;K7ES00;Q16695;K7EP01;Q6NXT2	K7EK07;P84243;K7EMV3;B4DEB1;K7ES00;Q16695;K7EP01;Q6NXT2	4;4;3;3;3;3;2;2	4;4;3;3;3;3;2;2	1;1;0;0;0;0;0;0	Histone H3;Histone H3.3;Histone H3.1t;Histone H3.3C	H3F3B;H3F3A;HIST3H3;H3F3C	;;;;;;;	8	4	4	1	2	2	2	3	2	4	2	2	2	2	2	2	2	2	2	3	2	4	2	2	2	2	2	2	0	0	0	0	0	1	0	0	0	0	0	0	40.2	40.2
K7EQ02;K7EQ55;K7EK33;Q96EP5	K7EQ02;K7EQ55;K7EK33;Q96EP5	6;6;6;6	6;6;6;6	6;6;6;6	DAZ-associated protein 1	DAZAP1	;;;	4	6	6	6	4	5	6	3	3	5	6	3	4	4	5	4	4	5	6	3	3	5	6	3	4	4	5	4	4	5	6	3	3	5	6	3	4	4	5	4	25.7	25.7
K7EKB8;K7ESN2;Q9C0B9	K7EKB8;K7ESN2;Q9C0B9	1;1;1	1;1;1	1;1;1	Zinc finger CCHC domain-containing protein 2	ZCCHC2	;;	3	1	1	1	1	1	1	1	1	0	1	1	1	1	1	1	1	1	1	1	1	0	1	1	1	1	1	1	1	1	1	1	1	0	1	1	1	1	1	1	2.9	2.9
K7EKI0;Q92817	K7EKI0;Q92817	1;1	1;1	1;1	Envoplakin	EVPL	;	2	1	1	1	1	0	0	0	1	0	0	0	0	0	0	0	1	0	0	0	1	0	0	0	0	0	0	0	1	0	0	0	1	0	0	0	0	0	0	0	0.5	0.5
K7EKJ9;K7ER69;K7EJ09;K7EKY0;K7ERM6;K7ENK6;K7EM82;K7EQ75;K7EPG3	K7EKJ9	15;4;3;3;2;2;2;1;1	6;4;3;3;2;2;2;1;1	0;0;0;0;0;0;0;0;0		ILF3		9	15	6	0	9	10	9	9	10	14	14	14	13	15	13	12	1	2	1	1	2	5	5	6	5	6	6	4	0	0	0	0	0	0	0	0	0	0	0	0	39.9	20.6
K7ELC7;P61353;K7EQQ9	K7ELC7;P61353;K7EQQ9	3;3;2	3;3;2	3;3;2	60S ribosomal protein L27	RPL27	;;	3	3	3	3	2	2	2	2	3	3	3	2	3	3	3	2	2	2	2	2	3	3	3	2	3	3	3	2	2	2	2	2	3	3	3	2	3	3	3	2	28.5	28.5
K7ELD9;K7ENG9;K7ELS8;O43760	K7ELD9;K7ENG9;K7ELS8;O43760	1;1;1;1	1;1;1;1	1;1;1;1	Synaptogyrin-2	SYNGR2	;;;	4	1	1	1	0	1	0	1	1	0	1	1	1	1	1	1	0	1	0	1	1	0	1	1	1	1	1	1	0	1	0	1	1	0	1	1	1	1	1	1	15.4	15.4
K7ELG9;Q3MHD2	K7ELG9;Q3MHD2	3;3	3;3	3;3	Protein LSM12 homolog	LSM12	;	2	3	3	3	1	1	1	1	2	1	0	2	1	3	1	1	1	1	1	1	2	1	0	2	1	3	1	1	1	1	1	1	2	1	0	2	1	3	1	1	20	20
K7ELW0;Q99497;K7EN27	K7ELW0;Q99497;K7EN27	6;6;4	6;6;4	6;6;4	Protein deglycase DJ-1	PARK7	;;	3	6	6	6	5	4	4	2	5	6	5	5	5	6	5	5	5	4	4	2	5	6	5	5	5	6	5	5	5	4	4	2	5	6	5	5	5	6	5	5	37.3	37.3
K7EM13;K7EPB2;P10644	K7EM13;K7EPB2;P10644	1;1;1	1;1;1	1;1;1	cAMP-dependent protein kinase type I-alpha regulatory subunit;cAMP-dependent protein kinase type I-alpha regulatory subunit, N-terminally processed	PRKAR1A	;;	3	1	1	1	0	0	0	0	1	1	0	1	0	1	0	1	0	0	0	0	1	1	0	1	0	1	0	1	0	0	0	0	1	1	0	1	0	1	0	1	11.1	11.1
K7EM18;P41567	K7EM18;P41567	1;1	1;1	1;1	Eukaryotic translation initiation factor 1	EIF1	;	2	1	1	1	0	0	1	0	1	1	1	1	1	1	1	1	0	0	1	0	1	1	1	1	1	1	1	1	0	0	1	0	1	1	1	1	1	1	1	1	10.7	10.7
K7EMM8;Q49A26;K7EQB2	K7EMM8;Q49A26;K7EQB2	2;2;1	2;2;1	2;2;1	Putative oxidoreductase GLYR1	GLYR1	;;	3	2	2	2	1	2	1	2	0	1	2	2	2	2	2	2	1	2	1	2	0	1	2	2	2	2	2	2	1	2	1	2	0	1	2	2	2	2	2	2	4.4	4.4
K7EMP1;Q6P1N0	K7EMP1;Q6P1N0	1;1	1;1	1;1	Coiled-coil and C2 domain-containing protein 1A	CC2D1A	;	2	1	1	1	1	1	1	1	1	0	1	1	0	0	1	0	1	1	1	1	1	0	1	1	0	0	1	0	1	1	1	1	1	0	1	1	0	0	1	0	2.7	2.7
K7EMT0;Q15428	K7EMT0;Q15428	2;2	2;2	2;2	Splicing factor 3A subunit 2	SF3A2	;	2	2	2	2	1	2	1	2	1	1	1	2	1	1	1	1	1	2	1	2	1	1	1	2	1	1	1	1	1	2	1	2	1	1	1	2	1	1	1	1	17.8	17.8
K7EMU4;K7EL02;K7EP46	K7EMU4	9;1;1	1;1;1	0;0;0		THOP1		3	9	1	0	8	8	8	6	8	8	9	8	9	9	8	9	1	1	1	0	1	1	1	1	1	1	1	1	0	0	0	0	0	0	0	0	0	0	0	0	24.5	3.6
K7EN20;K7EL16;Q9NZL4	K7EN20	5;1;1	1;1;1	1;1;1		HSPBP1		3	5	1	1	2	2	2	1	2	5	3	3	3	3	3	1	0	0	0	0	0	1	0	1	1	0	0	0	0	0	0	0	0	1	0	1	1	0	0	0	17.2	6
K7EN81;K7EQ37;Q70J99	K7EN81;K7EQ37;Q70J99	1;1;1	1;1;1	1;1;1	Protein unc-13 homolog D	UNC13D	;;	3	1	1	1	0	0	0	0	0	0	0	0	0	1	0	0	0	0	0	0	0	0	0	0	0	1	0	0	0	0	0	0	0	0	0	0	0	1	0	0	3.2	3.2
K7ENG2;P26368	K7ENG2;P26368	3;3	3;3	3;3	Splicing factor U2AF 65 kDa subunit	U2AF2	;	2	3	3	3	3	1	3	1	2	3	2	3	3	2	3	3	3	1	3	1	2	3	2	3	3	2	3	3	3	1	3	1	2	3	2	3	3	2	3	3	13.7	13.7
K7ENI6;K7ERE1;Q8N2U0	K7ENI6;K7ERE1;Q8N2U0	1;1;1	1;1;1	1;1;1	Transmembrane protein 256	TMEM256	;;	3	1	1	1	1	1	1	1	1	1	0	1	1	1	1	1	1	1	1	1	1	1	0	1	1	1	1	1	1	1	1	1	1	1	0	1	1	1	1	1	68.3	68.3
K7EP75;O95155	K7EP75;O95155	1;1	1;1	1;1	Ubiquitin conjugation factor E4 B	UBE4B	;	2	1	1	1	1	1	1	1	1	1	1	0	1	1	1	1	1	1	1	1	1	1	1	0	1	1	1	1	1	1	1	1	1	1	1	0	1	1	1	1	4.7	4.7
K7EPQ7;Q5BJH7	K7EPQ7;Q5BJH7	1;1	1;1	1;1	Protein YIF1B	YIF1B	;	2	1	1	1	1	1	1	1	1	1	1	1	1	1	1	1	1	1	1	1	1	1	1	1	1	1	1	1	1	1	1	1	1	1	1	1	1	1	1	1	5.2	5.2
K7ER00;Q9Y285;K7EK06;K7ER16;K7ERS0;K7EPH2	K7ER00;Q9Y285;K7EK06;K7ER16	4;4;2;2;1;1	4;4;2;2;1;1	4;4;2;2;1;1	Phenylalanine--tRNA ligase alpha subunit	FARSA	;;;	6	4	4	4	2	2	1	1	2	3	3	2	1	3	3	3	2	2	1	1	2	3	3	2	1	3	3	3	2	2	1	1	2	3	3	2	1	3	3	3	8.9	8.9
K7ERC8;Q06136	K7ERC8;Q06136	1;1	1;1	1;1	3-ketodihydrosphingosine reductase	KDSR	;	2	1	1	1	1	1	1	1	1	1	1	1	1	1	1	1	1	1	1	1	1	1	1	1	1	1	1	1	1	1	1	1	1	1	1	1	1	1	1	1	5.4	5.4
K7ES52;K7ERJ1;K7ERV3;Q969F8;K7ENW5	K7ES52;K7ERJ1;K7ERV3;Q969F8	4;4;4;4;1	4;4;4;4;1	4;4;4;4;1	Thymidine kinase;KiSS-1 receptor	TK1;KISS1R	;;;	5	4	4	4	3	3	3	1	3	2	3	3	3	4	3	3	3	3	3	1	3	2	3	3	3	4	3	3	3	3	3	1	3	2	3	3	3	4	3	3	28.3	28.3
K7ES25	K7ES25	1	1	1		PEPD		1	1	1	1	0	0	0	0	0	0	1	1	0	0	0	0	0	0	0	0	0	0	1	1	0	0	0	0	0	0	0	0	0	0	1	1	0	0	0	0	5.7	5.7
K7ES63	K7ES63	40	2	0		TUBB6		1	40	2	0	28	32	30	23	24	31	34	29	36	35	35	30	0	2	2	1	0	2	2	2	2	2	2	2	0	0	0	0	0	0	0	0	0	0	0	0	37.2	3
K7ESE6;Q9BUM1	K7ESE6;Q9BUM1	1;1	1;1	1;1	Glucose-6-phosphatase 3	G6PC3	;	2	1	1	1	1	1	1	1	1	1	1	1	1	1	1	1	1	1	1	1	1	1	1	1	1	1	1	1	1	1	1	1	1	1	1	1	1	1	1	1	8.6	8.6
K7ESG8;P10768;B4E0F6	K7ESG8	7;3;1	3;3;1	3;3;1		ACLY		3	7	3	3	7	5	6	4	5	7	6	5	6	6	6	5	3	1	2	1	1	3	2	1	2	3	2	1	3	1	2	1	1	3	2	1	2	3	2	1	18.8	7.1
M0QXG8;Q92990;M0QX84	M0QXG8;Q92990;M0QX84	2;2;1	2;2;1	2;2;1	Glomulin	GLMN	;;	3	2	2	2	0	1	0	0	0	1	1	1	0	2	2	2	0	1	0	0	0	1	1	1	0	2	2	2	0	1	0	0	0	1	1	1	0	2	2	2	6.4	6.4
M0R0G9;M0QXK2;M0R221;M0R2B8;M0QZG7;P09012	M0R0G9;M0QXK2;M0R221;M0R2B8;M0QZG7;P09012	1;1;1;1;1;1	1;1;1;1;1;1	1;1;1;1;1;1	U1 small nuclear ribonucleoprotein A	SNRPA	;;;;;	6	1	1	1	0	0	0	0	0	1	1	1	1	1	1	1	0	0	0	0	0	1	1	1	1	1	1	1	0	0	0	0	0	1	1	1	1	1	1	1	11.5	11.5
M0QYS1;P40429;Q8J015;Q6NVV1	M0QYS1;P40429;Q8J015	7;7;6;2	7;7;6;2	7;7;6;2	60S ribosomal protein L13a	RPL13A;RPL13a	;;	4	7	7	7	6	6	6	3	5	7	7	6	5	6	7	5	6	6	6	3	5	7	7	6	5	6	7	5	6	6	6	3	5	7	7	6	5	6	7	5	31.4	31.4
M0QZ21;M0R0N4;M0QYZ2;P53680;X6R390;M0R1S0	M0QZ21;M0R0N4;M0QYZ2;P53680;X6R390	3;3;3;3;2;1	3;3;3;3;2;1	3;3;3;3;2;1	AP-2 complex subunit sigma	AP2S1	;;;;	6	3	3	3	2	3	2	2	2	3	2	2	1	2	3	1	2	3	2	2	2	3	2	2	1	2	3	1	2	3	2	2	2	3	2	2	1	2	3	1	28.7	28.7
M0QZM1	M0QZM1	22	1	1		HNRNPM		1	22	1	1	14	15	17	6	15	18	20	7	12	20	16	13	1	1	1	1	1	1	1	1	1	1	1	1	1	1	1	1	1	1	1	1	1	1	1	1	58.2	3.7
M0QZN2;M0R0F0;M0R0R2;P46782	M0QZN2;M0R0F0;M0R0R2;P46782	4;4;4;4	4;4;4;4	4;4;4;4	40S ribosomal protein S5;40S ribosomal protein S5, N-terminally processed	RPS5	;;;	4	4	4	4	4	3	4	2	4	4	4	3	3	3	3	3	4	3	4	2	4	4	4	3	3	3	3	3	4	3	4	2	4	4	4	3	3	3	3	3	34.3	34.3
M0QZR4;Q92888;M0QYC1;M0QYS3;M0QZH8;M0R2C7	M0QZR4;Q92888;M0QYC1;M0QYS3	5;5;4;3;1;1	5;5;4;3;1;1	5;5;4;3;1;1	Rho guanine nucleotide exchange factor 1	ARHGEF1	;;;	6	5	5	5	5	4	4	3	2	4	5	3	2	5	5	5	5	4	4	3	2	4	5	3	2	5	5	5	5	4	4	3	2	4	5	3	2	5	5	5	6.1	6.1
M0R376;M0R1A1;M0R0M7;Q15833	M0R376;M0R1A1;M0R0M7;Q15833	1;1;1;1	1;1;1;1	1;1;1;1	Syntaxin-binding protein 2	STXBP2	;;;	4	1	1	1	1	1	1	1	1	1	1	0	1	1	1	1	1	1	1	1	1	1	1	0	1	1	1	1	1	1	1	1	1	1	1	0	1	1	1	1	10.7	10.7
M0R0P9;P31751	M0R0P9;P31751	2;2	2;2	1;1	RAC-beta serine/threonine-protein kinase	AKT2	;	2	2	2	1	0	0	0	0	0	0	1	0	0	1	1	0	0	0	0	0	0	0	1	0	0	1	1	0	0	0	0	0	0	0	0	0	0	1	0	0	4.2	4.2
M0R0Y2;P54920;M0R213;M0R2M1	M0R0Y2;P54920;M0R213;M0R2M1	2;2;1;1	2;2;1;1	2;2;1;1	Alpha-soluble NSF attachment protein	NAPA	;;;	4	2	2	2	1	1	1	1	1	1	2	1	1	1	1	0	1	1	1	1	1	1	2	1	1	1	1	0	1	1	1	1	1	1	2	1	1	1	1	0	7.8	7.8
M0R0Y3;Q9Y230;M0QXI6;X6R2L4	M0R0Y3;Q9Y230	5;5;2;2	5;5;2;2	5;5;2;2	RuvB-like 2	RUVBL2	;	4	5	5	5	4	3	3	3	3	4	2	3	4	2	5	4	4	3	3	3	3	4	2	3	4	2	5	4	4	3	3	3	3	4	2	3	4	2	5	4	16.9	16.9
M0R117;Q02543;M0R1A7;M0R3D6;M0R0P7	M0R117;Q02543;M0R1A7;M0R3D6;M0R0P7	9;9;8;8;6	9;9;8;8;6	9;9;8;8;6	60S ribosomal protein L18a	RPL18A	;;;;	5	9	9	9	9	9	9	6	9	9	9	6	8	9	9	8	9	9	9	6	9	9	9	6	8	9	9	8	9	9	9	6	9	9	9	6	8	9	9	8	51.3	51.3
M0R1U6;P21817	M0R1U6;P21817	1;1	1;1	1;1	Ryanodine receptor 1	RYR1	;	2	1	1	1	1	1	1	0	1	1	1	0	1	1	1	0	1	1	1	0	1	1	1	0	1	1	1	0	1	1	1	0	1	1	1	0	1	1	1	0	12.5	12.5
M0R1U8;P18075	M0R1U8;P18075	4;4	2;2	2;2	Bone morphogenetic protein 7	XRCC1;BMP7	;	2	4	2	2	2	2	2	1	2	3	4	2	1	3	3	3	2	2	2	1	2	2	2	1	1	2	2	2	2	2	2	1	2	2	2	1	1	2	2	2	8.1	4.2
M0R2A8;Q86TI2	M0R2A8;Q86TI2	1;1	1;1	1;1	Dipeptidyl peptidase 9	DPP9	;	2	1	1	1	0	0	0	0	1	0	1	0	0	1	0	0	0	0	0	0	1	0	1	0	0	1	0	0	0	0	0	0	1	0	1	0	0	1	0	0	2.1	2.1
M0R2B7;P28340;M0QXE6;M0QXQ2;M0R3H8;M0QZR8	M0R2B7;P28340;M0QXE6	9;8;5;4;4;4	8;8;5;4;4;4	8;8;5;4;4;4	DNA polymerase;DNA polymerase delta catalytic subunit	POLD1	;;	6	9	8	8	3	3	4	2	5	7	5	6	5	8	7	5	3	3	4	2	5	6	4	6	4	7	7	4	3	3	4	2	5	6	4	6	4	7	7	4	7	6.3
M0R3F6;M0R2Z9;Q8IX01;M0R216;M0R065	M0R3F6;M0R2Z9;Q8IX01	10;10;10;2;1	10;10;10;2;1	10;10;10;2;1	SURP and G-patch domain-containing protein 2	SUGP2	;;	5	10	10	10	8	6	7	6	6	8	8	7	8	8	6	8	8	6	7	6	6	8	8	7	8	8	6	8	8	6	7	6	6	8	8	7	8	8	6	8	14.5	14.5
O00139;H0Y8H2	O00139;H0Y8H2	4;2	4;2	4;2	Kinesin-like protein KIF2A	KIF2A	;	2	4	4	4	0	0	3	0	1	4	4	2	4	2	3	3	0	0	3	0	1	4	4	2	4	2	3	3	0	0	3	0	1	4	4	2	4	2	3	3	5.9	5.9
O00148;K7EQN7;K7EPJ3;K7EN69;F6QYI9;A0A0G2JJL7;F6R6M7;K7ENP6;A0A0D9SEM9;K7EL56;K7EIL8;F6U6E2;F6SXL5;F6S2B7;A0A0G2JHN7;A0A140T9K2;A0A140T9N3	O00148;K7EQN7;K7EPJ3	14;8;7;4;4;4;4;3;3;3;3;3;3;3;3;1;1	3;2;2;0;0;0;0;0;2;0;0;0;0;0;0;0;0	3;2;2;0;0;0;0;0;2;0;0;0;0;0;0;0;0	ATP-dependent RNA helicase DDX39A	DDX39A	;;	17	14	3	3	9	9	9	5	9	11	9	8	10	11	11	9	2	2	3	0	2	3	2	1	2	3	2	2	2	2	3	0	2	3	2	1	2	3	2	2	38.2	9.6
O00151	O00151	4	4	4	PDZ and LIM domain protein 1	PDLIM1		1	4	4	4	0	0	1	0	1	1	3	2	3	4	2	3	0	0	1	0	1	1	3	2	3	4	2	3	0	0	1	0	1	1	3	2	3	4	2	3	18.2	18.2
O00154;K7EKP8	O00154;K7EKP8	7;5	7;5	7;5	Cytosolic acyl coenzyme A thioester hydrolase	ACOT7	;	2	7	7	7	5	4	6	5	5	6	5	4	6	4	5	4	5	4	6	5	5	6	5	4	6	4	5	4	5	4	6	5	5	6	5	4	6	4	5	4	23.9	23.9
O00165;E9PIQ7;Q5VYD6	O00165;E9PIQ7	3;2;1	3;2;1	3;2;1	HCLS1-associated protein X-1	HAX1	;	3	3	3	3	2	2	3	1	2	2	2	2	1	3	3	2	2	2	3	1	2	2	2	2	1	3	3	2	2	2	3	1	2	2	2	2	1	3	3	2	12.2	12.2
O00170;E9PMH2	O00170;E9PMH2	3;2	3;2	3;2	AH receptor-interacting protein	AIP	;	2	3	3	3	1	1	1	1	1	2	3	2	3	2	1	2	1	1	1	1	1	2	3	2	3	2	1	2	1	1	1	1	1	2	3	2	3	2	1	2	12.4	12.4
O00178	O00178	1	1	1	GTP-binding protein 1	GTPBP1		1	1	1	1	1	1	1	0	1	1	1	1	1	1	1	1	1	1	1	0	1	1	1	1	1	1	1	1	1	1	1	0	1	1	1	1	1	1	1	1	2.4	2.4
O00186	O00186	3	3	3	Syntaxin-binding protein 3	STXBP3		1	3	3	3	1	1	0	0	0	2	3	1	1	0	2	0	1	1	0	0	0	2	3	1	1	0	2	0	1	1	0	0	0	2	3	1	1	0	2	0	6.6	6.6
O00203;Q13367;F5GYB0;F5GWU4;H0YBD0	O00203	12;2;1;1;1	12;2;1;1;1	12;2;1;1;1	AP-3 complex subunit beta-1	AP3B1		5	12	12	12	10	9	10	7	7	11	9	9	11	10	10	7	10	9	10	7	7	11	9	9	11	10	10	7	10	9	10	7	7	11	9	9	11	10	10	7	14.5	14.5
O00264	O00264	2	2	1	Membrane-associated progesterone receptor component 1	PGRMC1		1	2	2	1	1	1	1	0	0	2	0	0	0	0	0	0	1	1	1	0	0	2	0	0	0	0	0	0	1	1	1	0	0	1	0	0	0	0	0	0	11.8	11.8
O00267;H3BNX3;H3BMS6;A0A1B0GXB4;H3BV36	O00267	12;3;2;1;1	9;3;2;1;1	9;3;2;1;1	Transcription elongation factor SPT5	SUPT5H		5	12	9	9	5	5	6	6	5	7	7	6	7	8	6	9	4	3	4	5	4	6	6	5	6	5	4	7	4	3	4	5	4	6	6	5	6	5	4	7	4.2	3.4
O00291	O00291	3	2	2	Huntingtin-interacting protein 1	HIP1		1	3	2	2	2	2	3	1	2	2	2	0	2	2	1	3	1	1	2	0	1	1	1	0	2	2	1	2	1	1	2	0	1	1	1	0	2	2	1	2	4	2.6
O00299	O00299	6	6	6	Chloride intracellular channel protein 1	CLIC1		1	6	6	6	3	3	0	1	1	5	5	5	5	4	5	6	3	3	0	1	1	5	5	5	5	4	5	6	3	3	0	1	1	5	5	5	5	4	5	6	32	32
O00303;H0YDT6	O00303	10;4	10;4	7;4	Eukaryotic translation initiation factor 3 subunit F	EIF3F		2	10	10	7	6	6	8	6	6	9	10	7	8	9	9	6	6	6	8	6	6	9	10	7	8	9	9	6	3	3	5	4	3	6	7	5	5	6	6	4	39.2	39.2
O00400;H7C577;H7C562	O00400	5;2;2	5;2;2	5;2;2	Acetyl-coenzyme A transporter 1	SLC33A1		3	5	5	5	3	4	5	3	5	5	3	1	1	2	2	1	3	4	5	3	5	5	3	1	1	2	2	1	3	4	5	3	5	5	3	1	1	2	2	1	11.3	11.3
O00401	O00401	1	1	1	Neural Wiskott-Aldrich syndrome protein	WASL		1	1	1	1	0	0	0	1	1	1	1	0	1	0	1	0	0	0	0	1	1	1	1	0	1	0	1	0	0	0	0	1	1	1	1	0	1	0	1	0	5	5
O00425;F8WD15	O00425	10;2	10;2	10;2	Insulin-like growth factor 2 mRNA-binding protein 3	IGF2BP3		2	10	10	10	9	9	9	7	6	10	7	8	6	7	7	8	9	9	9	7	6	10	7	8	6	7	7	8	9	9	9	7	6	10	7	8	6	7	7	8	21.4	21.4
O00442;A6NIC1	O00442	3;1	3;1	3;1	RNA 3-terminal phosphate cyclase	RTCA		2	3	3	3	2	2	3	1	2	3	3	2	2	1	2	2	2	2	3	1	2	3	3	2	2	1	2	2	2	2	3	1	2	3	3	2	2	1	2	2	11.2	11.2
O00443;A0A0C4DGF9	O00443	6;1	6;1	6;1	Phosphatidylinositol 4-phosphate 3-kinase C2 domain-containing subunit alpha	PIK3C2A		2	6	6	6	4	4	5	3	5	5	3	2	2	5	3	4	4	4	5	3	5	5	3	2	2	5	3	4	4	4	5	3	5	5	3	2	2	5	3	4	4.2	4.2
O00445;A0A0C4DGZ5	O00445;A0A0C4DGZ5	18;10	17;10	17;10	Synaptotagmin-5;Tyrosine--tRNA ligase	SYT5;YARS	;	2	18	17	17	15	15	15	9	16	16	15	14	15	17	16	13	14	14	14	8	15	15	14	13	14	16	15	13	14	14	14	8	15	15	14	13	14	16	15	13	9.8	9.4
O00459;E9PFP1;V9GYJ4	O00459;E9PFP1	8;4;1	8;4;1	7;4;1	Phosphatidylinositol 3-kinase regulatory subunit beta	PIK3R2	;	3	8	8	7	0	0	0	6	6	7	2	1	0	6	6	7	0	0	0	6	6	7	2	1	0	6	6	7	0	0	0	5	5	6	2	1	0	6	5	6	14	14
O00483	O00483	4	4	4	Cytochrome c oxidase subunit NDUFA4	NDUFA4		1	4	4	4	1	1	2	2	2	4	4	2	3	3	3	4	1	1	2	2	2	4	4	2	3	3	3	4	1	1	2	2	2	4	4	2	3	3	3	4	46.9	46.9
O00487	O00487	4	4	4	26S proteasome non-ATPase regulatory subunit 14	PSMD14		1	4	4	4	3	3	2	2	2	4	4	2	2	4	4	3	3	3	2	2	2	4	4	2	2	4	4	3	3	3	2	2	2	4	4	2	2	4	4	3	20	20
O00505;H0Y4S9	O00505;H0Y4S9	3;2	3;2	2;2	Importin subunit alpha-4	KPNA3	;	2	3	3	2	2	2	2	3	2	3	3	2	3	3	2	1	2	2	2	3	2	3	3	2	3	3	2	1	2	2	2	2	1	2	2	1	2	2	1	1	7.9	7.9
O00522;CON__Q9NSB4	O00522	4;1	1;1	1;1	Krev interaction trapped protein 1	KRIT1		2	4	1	1	3	3	3	2	2	4	4	4	4	3	3	4	0	0	0	0	0	1	1	1	1	0	0	1	0	0	0	0	0	1	1	1	1	0	0	1	1.4	0.3
O00567;H0Y653;H0YDU4;Q5JXT2	O00567;H0Y653;H0YDU4	11;6;6;5	11;6;6;5	11;6;6;5	Nucleolar protein 56	NOP56	;;	4	11	11	11	5	7	4	1	2	11	8	7	7	5	7	4	5	7	4	1	2	11	8	7	7	5	7	4	5	7	4	1	2	11	8	7	7	5	7	4	22.1	22.1
O00629;H7C4F6	O00629;H7C4F6	2;1	1;1	1;1	Importin subunit alpha-3	KPNA4	;	2	2	1	1	0	0	0	1	1	1	2	1	2	2	2	0	0	0	0	0	0	0	1	0	1	1	1	0	0	0	0	0	0	0	1	0	1	1	1	0	9	6.3
O00743	O00743	5	5	5	Serine/threonine-protein phosphatase 6 catalytic subunit;Serine/threonine-protein phosphatase 6 catalytic subunit, N-terminally processed	PPP6C		1	5	5	5	3	4	3	4	3	4	3	0	2	2	2	2	3	4	3	4	3	4	3	0	2	2	2	2	3	4	3	4	3	4	3	0	2	2	2	2	17	17
O00763;F8W8T8;H0YGH5;A0A087X0W4;S4R3S7;A0A087WVR6;A0A087WUA1	O00763	26;9;9;3;3;1;1	14;6;6;0;0;0;1	14;6;6;0;0;0;1	Acetyl-CoA carboxylase 2;Biotin carboxylase	ACACB		7	26	14	14	22	23	23	16	21	22	25	17	19	21	21	16	13	13	12	8	11	10	13	8	9	10	10	8	13	13	12	8	11	10	13	8	9	10	10	8	13.9	8.1
O00767	O00767	2	2	2	Acyl-CoA desaturase	SCD		1	2	2	2	1	1	2	2	2	2	2	2	2	2	2	2	1	1	2	2	2	2	2	2	2	2	2	2	1	1	2	2	2	2	2	2	2	2	2	2	7	7
O14578;H7BYJ3	O14578;H7BYJ3	3;2	3;2	3;2	Citron Rho-interacting kinase	CIT	;	2	3	3	3	0	0	0	0	1	3	1	0	1	1	0	0	0	0	0	0	1	3	1	0	1	1	0	0	0	0	0	0	1	3	1	0	1	1	0	0	1.7	1.7
Q6JHZ5;O14579;M0R061	Q6JHZ5;O14579;M0R061	3;3;2	3;3;2	3;3;2	Coatomer subunit epsilon	COPE	;;	3	3	3	3	0	0	0	0	2	2	3	1	1	2	1	1	0	0	0	0	2	2	3	1	1	2	1	1	0	0	0	0	2	2	3	1	1	2	1	1	6.1	6.1
O14617;K7ELX8;K7ERW8;A0A087WYN6	O14617	13;2;1;1	13;2;1;1	13;2;1;1	AP-3 complex subunit delta-1	AP3D1		4	13	13	13	10	11	9	7	8	10	10	8	9	9	12	7	10	11	9	7	8	10	10	8	9	9	12	7	10	11	9	7	8	10	10	8	9	9	12	7	15.2	15.2
O14732;K7ELF8;K7EL65	O14732;K7ELF8	3;2;1	3;2;1	3;2;1	Inositol monophosphatase 2	IMPA2	;	3	3	3	3	1	2	1	1	1	1	2	1	0	2	1	1	1	2	1	1	1	1	2	1	0	2	1	1	1	2	1	1	1	1	2	1	0	2	1	1	14.9	14.9
O14744;G3V580;H0YJX6;G3V5L5;G3V2X6;H0YJD3;H7BZ44;G3V2L6;C9JSX3;H0YJ77;G3V507;G3V2F5;G3V5T6	O14744	14;6;5;4;4;3;3;3;3;2;1;1;1	14;6;5;4;4;3;3;3;3;2;1;1;1	14;6;5;4;4;3;3;3;3;2;1;1;1	Protein arginine N-methyltransferase 5;Protein arginine N-methyltransferase 5, N-terminally processed	PRMT5		13	14	14	14	12	12	12	9	13	13	9	10	10	9	10	9	12	12	12	9	13	13	9	10	10	9	10	9	12	12	12	9	13	13	9	10	10	9	10	9	32.8	32.8
O14818;Q8TAA3;A0A087WYS6;H0Y586;F5GY34	O14818;Q8TAA3;A0A087WYS6;H0Y586	4;4;3;2;1	4;4;3;2;1	4;4;3;2;1	Proteasome subunit alpha type-7;Proteasome subunit alpha type-7-like	PSMA7;PSMA8	;;;	5	4	4	4	2	2	3	2	2	3	2	1	3	3	4	2	2	2	3	2	2	3	2	1	3	3	4	2	2	2	3	2	2	3	2	1	3	3	4	2	24.6	24.6
O14828	O14828	4	4	4	Secretory carrier-associated membrane protein 3	SCAMP3		1	4	4	4	4	4	4	4	4	4	4	4	4	4	3	4	4	4	4	4	4	4	4	4	4	4	3	4	4	4	4	4	4	4	4	4	4	4	3	4	18.7	18.7
O14867;H7C4B6;C9JMP6;C9IYR0;M0QZP0;C9IYH8	O14867	5;2;2;2;1;1	5;2;2;2;1;1	5;2;2;2;1;1	Transcription regulator protein BACH1	BACH1		6	5	5	5	4	4	4	3	2	4	3	2	3	5	2	3	4	4	4	3	2	4	3	2	3	5	2	3	4	4	4	3	2	4	3	2	3	5	2	3	8.8	8.8
O14879	O14879	3	3	3	Interferon-induced protein with tetratricopeptide repeats 3	IFIT3		1	3	3	3	1	1	0	1	2	0	2	2	2	2	1	2	1	1	0	1	2	0	2	2	2	2	1	2	1	1	0	1	2	0	2	2	2	2	1	2	6.7	6.7
Q5VV89;O14880;Q5VV87	Q5VV89;O14880	3;3;1	3;3;1	3;3;1	Microsomal glutathione S-transferase 3	MGST3	;	3	3	3	3	2	3	3	1	2	2	3	1	2	3	1	1	2	3	3	1	2	2	3	1	2	3	1	1	2	3	3	1	2	2	3	1	2	3	1	1	16.9	16.9
O14893;G5EA29;H0YEL0;S4R421;H0YDP6	O14893;G5EA29;H0YEL0	4;2;2;1;1	4;2;2;1;1	4;2;2;1;1	Gem-associated protein 2	GEMIN2	;;	5	4	4	4	2	1	2	2	2	3	1	2	4	4	4	4	2	1	2	2	2	3	1	2	4	4	4	4	2	1	2	2	2	3	1	2	4	4	4	4	17.1	17.1
O14896;Q9UG01;H0YID9;Q5JSS2	O14896;Q9UG01;H0YID9;Q5JSS2	2;2;1;1	2;2;1;1	2;2;1;1	Interferon regulatory factor 6;Intraflagellar transport protein 172 homolog	IRF6;IFT172;CHURC1;SUV39H2	;;;	4	2	2	2	2	2	2	2	2	2	2	2	2	2	2	1	2	2	2	2	2	2	2	2	2	2	2	1	2	2	2	2	2	2	2	2	2	2	2	1	3.5	3.5
O14925;Q5SRD1;B4DDK6	O14925;Q5SRD1;B4DDK6	2;2;1	2;2;1	2;2;1	Mitochondrial import inner membrane translocase subunit Tim23;Putative mitochondrial import inner membrane translocase subunit Tim23B	TIMM23;TIMM23B	;;	3	2	2	2	2	1	2	1	2	2	2	2	2	2	1	1	2	1	2	1	2	2	2	2	2	2	1	1	2	1	2	1	2	2	2	2	2	2	1	1	12.9	12.9
O14929	O14929	3	3	3	Histone acetyltransferase type B catalytic subunit	HAT1		1	3	3	3	1	1	1	0	1	3	2	1	2	3	1	1	1	1	1	0	1	3	2	1	2	3	1	1	1	1	1	0	1	3	2	1	2	3	1	1	10.5	10.5
O14936;Q5JS79;Q5JS72;Q5JS74	O14936;Q5JS79;Q5JS72;Q5JS74	2;1;1;1	2;1;1;1	2;1;1;1	Peripheral plasma membrane protein CASK	CASK	;;;	4	2	2	2	0	0	0	1	0	0	1	2	1	2	1	1	0	0	0	1	0	0	1	2	1	2	1	1	0	0	0	1	0	0	1	2	1	2	1	1	2.2	2.2
O14964;I3L1P5;I3L1E3;I3L165;I3L2H4	O14964	11;5;4;3;2	11;5;4;3;2	11;5;4;3;2	Hepatocyte growth factor-regulated tyrosine kinase substrate	HGS		5	11	11	11	2	3	2	1	2	3	9	6	11	9	10	8	2	3	2	1	2	3	9	6	11	9	10	8	2	3	2	1	2	3	9	6	11	9	10	8	12.5	12.5
O14965;J3KRJ2;B4DXA6;J3QR41;A3KFJ1;J3KTD6;J3QLN8;J3KT86;Q5QPD4;A0A0A0MSY3;A3KFJ0;Q5Y191;Q9UQB9;Q96GD4	O14965;J3KRJ2;B4DXA6;J3QR41;A3KFJ1;J3KTD6;J3QLN8;J3KT86;Q5QPD4;A0A0A0MSY3;A3KFJ0;Q5Y191;Q9UQB9;Q96GD4	2;1;1;1;1;1;1;1;1;1;1;1;1;1	2;1;1;1;1;1;1;1;1;1;1;1;1;1	2;1;1;1;1;1;1;1;1;1;1;1;1;1	Aurora kinase A;Aurora kinase C;Aurora kinase B	AURKA;AURKB;AURKC	;;;;;;;;;;;;;	14	2	2	2	2	1	2	1	2	1	2	2	2	1	2	1	2	1	2	1	2	1	2	2	2	1	2	1	2	1	2	1	2	1	2	2	2	1	2	1	5.5	5.5
O14966;E9PL56;P57729	O14966	3;1;1	3;1;1	2;1;0	Ras-related protein Rab-7L1	RAB29		3	3	3	2	2	3	3	2	3	3	2	2	2	3	2	2	2	3	3	2	3	3	2	2	2	3	2	2	1	2	2	1	2	2	1	1	1	2	1	1	14.3	14.3
O14974;F8VZN8;H0YHI8;H0YIS3;H0YIS4;H0YIM2;H0YHL8;F8VW28;A0A0U1RQZ1;H0YIL7;E1CKY7;A0A0A0MS24;O60237	O14974;F8VZN8	20;13;8;6;6;5;5;4;3;1;1;1;1	20;13;8;6;6;5;5;4;3;1;1;1;1	20;13;8;6;6;5;5;4;3;1;1;1;1	Protein phosphatase 1 regulatory subunit 12A	PPP1R12A	;	13	20	20	20	7	5	7	5	6	6	17	14	15	15	17	15	7	5	7	5	6	6	17	14	15	15	17	15	7	5	7	5	6	6	17	14	15	15	17	15	21.1	21.1
O14980;C9JKM9;C9J673;C9IZS4;C9JQ02;C9JV99;C9JF49;C9IYM2;F8WF71;H7BZC5	O14980	22;7;6;4;4;4;3;3;3;2	22;7;6;4;4;4;3;3;3;2	22;7;6;4;4;4;3;3;3;2	Exportin-1	XPO1		10	22	22	22	19	19	22	16	18	19	22	19	22	18	18	18	19	19	22	16	18	19	22	19	22	18	18	18	19	19	22	16	18	19	22	19	22	18	18	18	25.2	25.2
O15014;E7ERY8	O15014	17;5	17;5	17;5	Zinc finger protein 609	ZNF609		2	17	17	17	11	12	14	12	13	13	16	12	14	14	12	12	11	12	14	12	13	13	16	12	14	14	12	12	11	12	14	12	13	13	16	12	14	14	12	12	15.5	15.5
O15031;H0Y6J7;A6QRG9	O15031	3;1;1	3;1;1	3;1;1	Plexin-B2	PLXNB2		3	3	3	3	0	0	0	0	0	1	2	1	1	2	1	1	0	0	0	0	0	1	2	1	1	2	1	1	0	0	0	0	0	1	2	1	1	2	1	1	1.9	1.9
O15042;E7ET15;E7EW00;H0Y8D9;C9JDJ7;C9J5L1;H7C4V2;U3KPT1	O15042;E7ET15	16;15;5;5;2;2;2;1	16;15;5;5;2;2;2;1	16;15;5;5;2;2;2;1	U2 snRNP-associated SURP motif-containing protein	U2SURP	;	8	16	16	16	10	12	12	10	12	12	12	13	14	11	13	11	10	12	12	10	12	12	12	13	14	11	13	11	10	12	12	10	12	12	12	13	14	11	13	11	19.1	19.1
O15049;C9JVI3	O15049;C9JVI3	7;6	7;6	7;6	NEDD4-binding protein 3	N4BP3;TRIM2	;	2	7	7	7	3	3	4	3	2	4	4	4	1	5	4	5	3	3	4	3	2	4	4	4	1	5	4	5	3	3	4	3	2	4	4	4	1	5	4	5	5	5
O15050;D6RC67;C9JGT0	O15050	5;1;1	5;1;1	5;1;1	TPR and ankyrin repeat-containing protein 1	TRANK1		3	5	5	5	5	5	3	3	4	5	4	4	3	4	3	3	5	5	3	3	4	5	4	4	3	4	3	3	5	5	3	3	4	5	4	4	3	4	3	3	1.9	1.9
O15067;J3QSG0;J3QSH6;H0YGH1;J3KT98;J3KTL4	O15067	17;3;3;3;2;1	17;3;3;3;2;1	17;3;3;3;2;1	Phosphoribosylformylglycinamidine synthase	PFAS		6	17	17	17	12	14	11	9	11	14	10	10	12	15	14	13	12	14	11	9	11	14	10	10	12	15	14	13	12	14	11	9	11	14	10	10	12	15	14	13	16.7	16.7
O15084;B4DIW9	O15084;B4DIW9	3;2	3;2	3;2	Serine/threonine-protein phosphatase 6 regulatory ankyrin repeat subunit A	ANKRD28	;	2	3	3	3	1	1	2	1	2	3	3	3	2	2	3	2	1	1	2	1	2	3	3	3	2	2	3	2	1	1	2	1	2	3	3	3	2	2	3	2	6.3	6.3
O15111	O15111	3	3	3	Inhibitor of nuclear factor kappa-B kinase subunit alpha	CHUK		1	3	3	3	2	2	3	0	3	3	3	2	3	3	3	2	2	2	3	0	3	3	3	2	3	3	3	2	2	2	3	0	3	3	3	2	3	3	3	2	5.2	5.2
O15143;C9J4Z7;F8VXW2;C9JEY1;C9JQM8;C9JFG9;C9J6C8;E9PF58;Q92747	O15143	4;1;1;1;1;1;1;1;1	4;1;1;1;1;1;1;1;1	4;1;1;1;1;1;1;1;1	Actin-related protein 2/3 complex subunit 1B	ARPC1B		9	4	4	4	2	2	3	3	3	2	2	4	1	1	3	3	2	2	3	3	3	2	2	4	1	1	3	3	2	2	3	3	3	2	2	4	1	1	3	3	16.7	16.7
O15144;H7C3F9	O15144	3;1	3;1	3;1	Actin-related protein 2/3 complex subunit 2	ARPC2		2	3	3	3	0	1	3	1	0	1	3	1	1	3	2	1	0	1	3	1	0	1	3	1	1	3	2	1	0	1	3	1	0	1	3	1	1	3	2	1	11	11
O15145;F8VR50;C9JZD1	O15145;F8VR50;C9JZD1	2;1;1	2;1;1	2;1;1	Actin-related protein 2/3 complex subunit 3	ARPC3	;;	3	2	2	2	2	2	2	1	1	1	0	1	2	2	2	1	2	2	2	1	1	1	0	1	2	2	2	1	2	2	2	1	1	1	0	1	2	2	2	1	13.5	13.5
O15173;U3KQM0	O15173;U3KQM0	2;1	1;0	1;0	Membrane-associated progesterone receptor component 2	PGRMC2	;	2	2	1	1	1	1	1	0	0	1	0	0	0	0	0	0	1	1	1	0	0	0	0	0	0	0	0	0	1	1	1	0	0	0	0	0	0	0	0	0	10.3	6.3
O15226	O15226	16	16	16	NF-kappa-B-repressing factor	NKRF		1	16	16	16	11	11	10	6	9	13	13	12	12	9	10	12	11	11	10	6	9	13	13	12	12	9	10	12	11	11	10	6	9	13	13	12	12	9	10	12	29.3	29.3
Q5T8U5;O15260;B4E107	Q5T8U5;O15260	5;5;1	5;5;1	5;5;1	Surfeit locus protein 4	SURF4	;	3	5	5	5	3	3	4	1	3	5	3	4	4	4	3	4	3	3	4	1	3	5	3	4	4	4	3	4	3	3	4	1	3	5	3	4	4	4	3	4	34.4	34.4
O15269	O15269	10	10	10	Serine palmitoyltransferase 1	SPTLC1		1	10	10	10	7	6	7	5	7	8	8	8	5	10	6	7	7	6	7	5	7	8	8	8	5	10	6	7	7	6	7	5	7	8	8	8	5	10	6	7	25.6	25.6
O15294;C9JZL3	O15294	9;1	9;1	9;1	UDP-N-acetylglucosamine--peptide N-acetylglucosaminyltransferase 110 kDa subunit	OGT		2	9	9	9	4	5	4	3	5	6	5	6	5	7	5	6	4	5	4	3	5	6	5	6	5	7	5	6	4	5	4	3	5	6	5	6	5	7	5	6	10.1	10.1
O15355	O15355	5	5	5	Protein phosphatase 1G	PPM1G		1	5	5	5	2	2	2	2	3	2	4	3	3	5	3	2	2	2	2	2	3	2	4	3	3	5	3	2	2	2	2	2	3	2	4	3	3	5	3	2	11.4	11.4
O15371;B0QYA5;B0QYA4;B0QYA8;B0QYA6	O15371;B0QYA5	8;4;3;2;2	8;4;3;2;2	8;4;3;2;2	Eukaryotic translation initiation factor 3 subunit D	EIF3D	;	5	8	8	8	6	6	6	7	6	7	5	8	7	7	8	6	6	6	6	7	6	7	5	8	7	7	8	6	6	6	6	7	6	7	5	8	7	7	8	6	16.4	16.4
O15379;E7ESJ6	O15379	4;1	4;1	4;1	Histone deacetylase 3	HDAC3		2	4	4	4	3	3	3	3	3	2	4	3	4	4	4	2	3	3	3	3	3	2	4	3	4	4	4	2	3	3	3	3	3	2	4	3	4	4	4	2	12.6	12.6
O15397;F5H2I3;F5H244	O15397	4;1;1	3;1;1	3;1;1	Importin-8	IPO8		3	4	3	3	3	3	4	3	3	4	4	2	4	4	4	4	2	2	3	2	2	3	3	2	3	3	3	3	2	2	3	2	2	3	3	2	3	3	3	3	4.8	3.9
O15427;J3QQV2;J3QSC3;J3KT83;J3QRA0;J3QQS9;J3KTI8;J3QRP8;J3QLE3;J3KTM6;J3QRU2	O15427;J3QQV2;J3QSC3;J3KT83;J3QRA0;J3QQS9;J3KTI8	6;4;4;3;3;3;3;1;1;1;1	6;4;4;3;3;3;3;1;1;1;1	6;4;4;3;3;3;3;1;1;1;1	Monocarboxylate transporter 4	SLC16A3	;;;;;;	11	6	6	6	5	5	4	3	5	5	6	4	5	4	5	5	5	5	4	3	5	5	6	4	5	4	5	5	5	5	4	3	5	5	6	4	5	4	5	5	14.4	14.4
O15432;A0A087X2D4;G5E9K4	O15432;A0A087X2D4;G5E9K4	2;1;1	2;1;1	2;1;1	Probable low affinity copper uptake protein 2	SLC31A2;ALDH3B1;BMPER	;;	3	2	2	2	0	1	1	1	1	1	1	1	0	2	1	1	0	1	1	1	1	1	1	1	0	2	1	1	0	1	1	1	1	1	1	1	0	2	1	1	1.2	1.2
O42043	O42043	1	1	1	Endogenous retrovirus group K member 18 Env polyprotein;Surface protein;Transmembrane protein	ERVK-18		1	1	1	1	1	1	1	0	0	1	1	1	1	1	0	0	1	1	1	0	0	1	1	1	1	1	0	0	1	1	1	0	0	1	1	1	1	1	0	0	3.2	3.2
O43143;A0A140T947;F5H658;O60231;Q14562	O43143	25;1;1;1;1	25;1;1;1;1	25;1;1;1;1	Pre-mRNA-splicing factor ATP-dependent RNA helicase DHX15	DHX15		5	25	25	25	13	17	16	12	12	17	23	17	17	22	21	21	13	17	16	12	12	17	23	17	17	22	21	21	13	17	16	12	12	17	23	17	17	22	21	21	40.3	40.3
O43149;I3L3Q3	O43149;I3L3Q3	2;1	2;1	2;1	Zinc finger ZZ-type and EF-hand domain-containing protein 1	ZZEF1	;	2	2	2	2	1	1	2	0	2	1	1	2	1	2	2	1	1	1	2	0	2	1	1	2	1	2	2	1	1	1	2	0	2	1	1	2	1	2	2	1	0.7	0.7
O43156	O43156	2	2	2	TELO2-interacting protein 1 homolog	TTI1		1	2	2	2	2	2	2	1	1	1	1	1	2	2	1	1	2	2	2	1	1	1	1	1	2	2	1	1	2	2	2	1	1	1	1	1	2	2	1	1	2.6	2.6
O43172	O43172	11	11	11	U4/U6 small nuclear ribonucleoprotein Prp4	PRPF4		1	11	11	11	5	11	8	8	4	7	7	8	3	8	8	5	5	11	8	8	4	7	7	8	3	8	8	5	5	11	8	8	4	7	7	8	3	8	8	5	29.5	29.5
O43175;Q5SZU1	O43175;Q5SZU1	15;11	15;11	15;11	D-3-phosphoglycerate dehydrogenase	PHGDH	;	2	15	15	15	13	13	12	11	13	14	12	13	13	13	14	13	13	13	12	11	13	14	12	13	13	13	14	13	13	13	12	11	13	14	12	13	13	13	14	13	37.5	37.5
O43237;J3KRI4;B4E2E0	O43237;J3KRI4;B4E2E0	2;1;1	1;1;0	1;1;0	Cytoplasmic dynein 1 light intermediate chain 2	DYNC1LI2	;;	3	2	1	1	1	1	1	0	1	1	1	1	1	2	1	1	1	1	1	0	1	1	1	1	1	1	1	1	1	1	1	0	1	1	1	1	1	1	1	1	5.1	2.4
O43242;H0YGV8	O43242	24;2	24;2	24;2	26S proteasome non-ATPase regulatory subunit 3	PSMD3		2	24	24	24	18	20	21	14	18	22	21	18	20	21	17	17	18	20	21	14	18	22	21	18	20	21	17	17	18	20	21	14	18	22	21	18	20	21	17	17	46.4	46.4
O43252	O43252	4	3	3	Bifunctional 3-phosphoadenosine 5-phosphosulfate synthase 1;Sulfate adenylyltransferase;Adenylyl-sulfate kinase	PAPSS1		1	4	3	3	4	3	3	1	3	4	3	4	4	4	3	4	3	2	2	1	2	3	2	3	3	3	2	3	3	2	2	1	2	3	2	3	3	3	2	3	8.2	5.9
O43292;E9PLV6;E9PPZ9;E9PLG8	O43292;E9PLV6;E9PPZ9	3;2;2;1	3;2;2;1	3;2;2;1	Glycosylphosphatidylinositol anchor attachment 1 protein	GPAA1	;;	4	3	3	3	0	0	0	1	0	0	1	0	0	1	1	1	0	0	0	1	0	0	1	0	0	1	1	1	0	0	0	1	0	0	1	0	0	1	1	1	2.7	2.7
O43324;H0YAL7;D6RBD7;C9J1V9;D6RCQ0;H0YAH9	O43324;H0YAL7;D6RBD7;C9J1V9	6;4;4;4;2;1	6;4;4;4;2;1	6;4;4;4;2;1	Eukaryotic translation elongation factor 1 epsilon-1	EEF1E1;EEF1E1-BLOC1S5	;;;	6	6	6	6	4	3	4	4	3	2	6	5	6	5	6	5	4	3	4	4	3	2	6	5	6	5	6	5	4	3	4	4	3	2	6	5	6	5	6	5	43.7	43.7
O43353	O43353	2	2	2	Receptor-interacting serine/threonine-protein kinase 2	RIPK2		1	2	2	2	1	0	0	1	0	1	1	1	1	1	1	1	1	0	0	1	0	1	1	1	1	1	1	1	1	0	0	1	0	1	1	1	1	1	1	1	4.8	4.8
O43390;B4DT28	O43390;B4DT28	12;9	12;9	10;8	Heterogeneous nuclear ribonucleoprotein R	HNRNPR	;	2	12	12	10	6	9	9	4	5	11	11	10	9	10	9	8	6	9	9	4	5	11	11	10	9	10	9	8	4	7	7	3	3	9	9	8	7	8	7	6	22.3	22.3
O43395	O43395	1	1	1	U4/U6 small nuclear ribonucleoprotein Prp3	PRPF3		1	1	1	1	1	1	1	0	0	1	1	0	1	1	1	0	1	1	1	0	0	1	1	0	1	1	1	0	1	1	1	0	0	1	1	0	1	1	1	0	1.3	1.3
O43427;H0YCE7;E9PJW6;E9PSD3	O43427;H0YCE7;E9PJW6;E9PSD3	2;1;1;1	2;1;1;1	2;1;1;1	Acidic fibroblast growth factor intracellular-binding protein	FIBP	;;;	4	2	2	2	1	1	1	1	1	1	1	2	2	1	1	2	1	1	1	1	1	1	1	2	2	1	1	2	1	1	1	1	1	1	1	2	2	1	1	2	7.4	7.4
O43592;F8WDU6;F5GYW6;F5GZM3	O43592	23;5;1;1	23;5;1;1	23;5;1;1	Exportin-T	XPOT		4	23	23	23	18	19	20	16	18	21	20	15	18	18	19	13	18	19	20	16	18	21	20	15	18	18	19	13	18	19	20	16	18	21	20	15	18	18	19	13	30.8	30.8
O43663	O43663	1	1	1	Protein regulator of cytokinesis 1	PRC1		1	1	1	1	1	0	0	0	0	1	1	0	0	0	0	0	1	0	0	0	0	1	1	0	0	0	0	0	1	0	0	0	0	1	1	0	0	0	0	0	1.8	1.8
O43676;C9JKF4;H0YGT8;C9J055;A0A1B0GU11;H0YCW1	O43676	5;1;1;1;1;1	5;1;1;1;1;1	4;0;0;1;1;0	NADH dehydrogenase [ubiquinone] 1 beta subcomplex subunit 3	NDUFB3		6	5	5	4	4	3	2	2	4	3	3	3	4	4	2	3	4	3	2	2	4	3	3	3	4	4	2	3	3	3	2	2	4	2	2	2	3	3	1	2	3	3
O43678;D6RIG9;H3BRM9;D6RAX5;H3BU71;H3BT86;Q6P2R3;A0A0G2JQ46;A0A0A0MRR9;A0A0A0MSH5	O43678	20;7;3;3;3;3;3;3;2;2	20;7;3;3;3;3;3;3;2;2	13;0;3;0;0;0;0;0;2;2	NADH dehydrogenase [ubiquinone] 1 alpha subcomplex subunit 2	NDUFA2		10	20	20	13	19	18	20	15	18	20	19	17	17	16	17	19	19	18	20	15	18	20	19	17	17	16	17	19	13	12	13	10	11	13	13	11	11	10	10	12	21.1	21.1
O43684;J3QT28;J3QSX4	O43684;J3QT28	10;9;4	10;9;4	10;9;4	Mitotic checkpoint protein BUB3	BUB3	;	3	10	10	10	9	7	9	5	9	7	10	9	7	10	9	7	9	7	9	5	9	7	10	9	7	10	9	7	9	7	9	5	9	7	10	9	7	10	9	7	40.9	40.9
O43707;F5GXS2;K7EP19;F6THM6;D6RH00	O43707;F5GXS2	52;30;6;4;1	52;30;6;4;1	15;9;3;0;0	Alpha-actinin-4	ACTN4	;	5	52	52	15	47	44	48	38	46	48	46	44	50	48	44	41	47	44	48	38	46	48	46	44	50	48	44	41	13	12	13	11	13	14	13	14	15	13	10	9	65.2	65.2
O43719;Q5H918;Q5H919	O43719;Q5H918;Q5H919	4;2;2	4;2;2	4;2;2	HIV Tat-specific factor 1	HTATSF1	;;	3	4	4	4	1	0	1	0	0	2	4	2	2	0	0	1	1	0	1	0	0	2	4	2	2	0	0	1	1	0	1	0	0	2	4	2	2	0	0	1	5.4	5.4
O43772;C9JPE1	O43772;C9JPE1	3;2	3;2	3;2	Mitochondrial carnitine/acylcarnitine carrier protein	SLC25A20	;	2	3	3	3	1	1	1	1	2	1	2	1	1	1	1	1	1	1	1	1	2	1	2	1	1	1	1	1	1	1	1	1	2	1	2	1	1	1	1	1	9.6	9.6
O43809;H3BND3;H3BV41	O43809	13;4;3	13;4;3	12;4;3	Cleavage and polyadenylation specificity factor subunit 5	NUDT21		3	13	13	12	7	6	10	5	7	10	10	7	10	10	8	9	7	6	10	5	7	10	10	7	10	10	8	9	7	6	9	5	7	9	10	7	9	9	7	8	14.9	14.9
O43813;E9PHS0;F8WDS9;H7C2E3	O43813;E9PHS0	4;3;1;1	4;3;1;1	4;3;1;1	LanC-like protein 1	LANCL1	;	4	4	4	4	3	3	3	3	4	4	4	3	4	4	2	4	3	3	3	3	4	4	4	3	4	4	2	4	3	3	3	3	4	4	4	3	4	4	2	4	17.3	17.3
O43815	O43815	1	1	1	Striatin	STRN		1	1	1	1	1	1	1	1	1	1	1	1	1	1	1	1	1	1	1	1	1	1	1	1	1	1	1	1	1	1	1	1	1	1	1	1	1	1	1	1	1.7	1.7
O43823;M0QYL4	O43823	6;1	6;1	6;1	A-kinase anchor protein 8	AKAP8		2	6	6	6	2	4	3	2	2	3	3	3	3	4	5	3	2	4	3	2	2	3	3	3	3	4	5	3	2	4	3	2	2	3	3	3	3	4	5	3	10.7	10.7
O43852;H0Y875	O43852;H0Y875	3;2	3;2	3;2	Calumenin	CALU	;	2	3	3	3	3	3	3	2	3	2	2	0	0	1	2	0	3	3	3	2	3	2	2	0	0	1	2	0	3	3	3	2	3	2	2	0	0	1	2	0	11.4	11.4
O43861;H0YH81;A0A075B702;H0YJV8	O43861;H0YH81;A0A075B702	17;14;10;2	17;14;10;2	12;9;8;0	Probable phospholipid-transporting ATPase IIB;ATP synthase subunit beta	ATP9B;ATP5B;TRAJ41	;;	4	17	17	12	12	14	14	8	14	16	15	11	13	11	13	13	12	14	14	8	14	16	15	11	13	11	13	13	9	11	11	5	10	11	11	8	10	8	9	10	12.7	12.7
O43896	O43896	2	2	2	Kinesin-like protein KIF1C	KIF1C		1	2	2	2	1	0	0	0	0	1	0	0	0	1	0	1	1	0	0	0	0	1	0	0	0	1	0	1	1	0	0	0	0	1	0	0	0	1	0	1	1.8	1.8
O43913	O43913	2	2	2	Origin recognition complex subunit 5	ORC5		1	2	2	2	1	1	1	1	0	1	0	1	0	1	0	0	1	1	1	1	0	1	0	1	0	1	0	0	1	1	1	1	0	1	0	1	0	1	0	0	4.8	4.8
O43929;C9JGH7;C9J2X8;Q53SE3;CON__Q2YDI2	O43929;C9JGH7;C9J2X8;Q53SE3;CON__Q2YDI2	2;1;1;1;1	2;1;1;1;1	2;1;1;1;1	Origin recognition complex subunit 4	ORC4;ORC4L	;;;;	5	2	2	2	2	2	2	1	2	1	1	1	2	2	1	2	2	2	2	1	2	1	1	1	2	2	1	2	2	2	2	1	2	1	1	1	2	2	1	2	5.3	5.3
O60216;E5RJW1;E5RJK5;E5RFV8;E5RIN7	O60216;E5RJW1;E5RJK5;E5RFV8;E5RIN7	4;2;2;2;2	4;2;2;2;2	4;2;2;2;2	Double-strand-break repair protein rad21 homolog	RAD21	;;;;	5	4	4	4	3	4	4	3	3	4	4	1	3	3	2	3	3	4	4	3	3	4	4	1	3	3	2	3	3	4	4	3	3	4	4	1	3	3	2	3	7.1	7.1
O60232;H0YEB6;G3V1B8	O60232	6;1;1	6;1;1	2;1;1	Sjoegren syndrome/scleroderma autoantigen 1	SSSCA1		3	6	6	2	6	6	5	6	6	6	5	6	6	6	5	4	6	6	5	6	6	6	5	6	6	6	5	4	2	2	1	2	2	2	2	2	2	2	2	2	17.7	17.7
O60244	O60244	1	1	1	Mediator of RNA polymerase II transcription subunit 14	MED14		1	1	1	1	1	1	1	1	1	1	1	1	1	1	1	1	1	1	1	1	1	1	1	1	1	1	1	1	1	1	1	1	1	1	1	1	1	1	1	1	0.7	0.7
O60264;A0A0A0MRP6;B7ZLQ5;P28370	O60264	20;6;6;6	20;6;6;6	20;6;6;6	SWI/SNF-related matrix-associated actin-dependent regulator of chromatin subfamily A member 5	SMARCA5		4	20	20	20	11	11	15	8	10	14	19	13	14	14	11	12	11	11	15	8	10	14	19	13	14	14	11	12	11	11	15	8	10	14	19	13	14	14	11	12	20	20
O60287	O60287	9	9	9	Nucleolar pre-ribosomal-associated protein 1	URB1		1	9	9	9	4	3	4	1	4	6	7	6	6	6	5	3	4	3	4	1	4	6	7	6	6	6	5	3	4	3	4	1	4	6	7	6	6	6	5	3	5.4	5.4
O60306;Q86W71	O60306	8;1	8;1	8;1	Intron-binding protein aquarius	AQR		2	8	8	8	5	5	4	3	3	3	5	2	3	6	5	7	5	5	4	3	3	3	5	2	3	6	5	7	5	5	4	3	3	3	5	2	3	6	5	7	7.3	7.3
O60318	O60318	14	14	14	Germinal-center associated nuclear protein	MCM3AP		1	14	14	14	10	12	9	8	9	10	11	12	12	12	11	11	10	12	9	8	9	10	11	12	12	12	11	11	10	12	9	8	9	10	11	12	12	12	11	11	10.2	10.2
O60341;R4GMQ1;R4GMP9	O60341	11;4;4	11;4;4	11;4;4	Lysine-specific histone demethylase 1A	KDM1A		3	11	11	11	5	8	5	8	7	8	11	7	9	8	7	9	5	8	5	8	7	8	11	7	9	8	7	9	5	8	5	8	7	8	11	7	9	8	7	9	17.5	17.5
O60343	O60343	4	4	4	TBC1 domain family member 4	TBC1D4		1	4	4	4	1	2	2	2	2	2	3	2	2	3	4	3	1	2	2	2	2	2	3	2	2	3	4	3	1	2	2	2	2	2	3	2	2	3	4	3	4	4
O60344;F8WBH6;A0A0A0MSQ1;H7C3F8;C9J3M6;F8WCB9	O60344;F8WBH6;A0A0A0MSQ1;H7C3F8;C9J3M6	9;7;7;5;5;2	9;7;7;5;5;2	9;7;7;5;5;2	Endothelin-converting enzyme 2;Methyltransferase-like region;Endothelin-converting enzyme 2 region	ECE2;SFXN5;PIGV;C10orf90;SLC9C1	;;;;	6	9	9	9	9	8	7	8	5	9	9	9	8	8	7	7	9	8	7	8	5	9	9	9	8	8	7	7	9	8	7	8	5	9	9	9	8	8	7	7	4.6	4.6
O60427	O60427	12	12	5	Fatty acid desaturase 1	FADS1		1	12	12	5	11	9	9	5	5	9	8	4	5	6	7	3	11	9	9	5	5	9	8	4	5	6	7	3	5	3	3	2	3	3	2	1	1	2	3	0	11.7	11.7
O60443;H7C3W1;H7BZJ0;H7C147	O60443;H7C3W1	4;3;1;1	4;3;1;1	4;3;1;1	Non-syndromic hearing impairment protein 5	DFNA5	;	4	4	4	4	2	4	4	2	2	4	1	1	0	1	2	2	2	4	4	2	2	4	1	1	0	1	2	2	2	4	4	2	2	4	1	1	0	1	2	2	8.7	8.7
O60488;Q9BYX7;H0Y9A0;D6RFW9;D6RDA8;D6RD96;D6RF95	O60488	29;3;2;1;1;1;1	9;0;2;1;1;1;1	7;0;2;1;1;1;1	Long-chain-fatty-acid--CoA ligase 4	ACSL4		7	29	9	7	20	23	23	20	22	24	26	23	24	28	22	23	4	6	5	5	5	6	6	6	5	8	4	5	3	5	4	4	4	5	5	4	3	6	3	3	33.2	11.2
O60502;H7C3X0	O60502	7;2	7;2	7;2	Protein O-GlcNAcase	MGEA5		2	7	7	7	5	3	5	5	3	5	5	4	6	6	4	4	5	3	5	5	3	5	5	4	6	6	4	4	5	3	5	5	3	5	5	4	6	6	4	4	8.2	8.2
O60506;B7Z645;F6UXX1	O60506;B7Z645;F6UXX1	11;7;6	9;5;5	9;5;5	Heterogeneous nuclear ribonucleoprotein Q	SYNCRIP	;;	3	11	9	9	6	5	5	4	6	8	10	8	9	9	10	10	4	3	3	3	4	6	8	6	7	7	8	8	4	3	3	3	4	6	8	6	7	7	8	8	21.2	17.5
O60563;C9JUL2;H7BZ27;O60583	O60563	9;1;1;1	9;1;1;1	9;1;1;1	Cyclin-T1	CCNT1		4	9	9	9	6	6	8	5	6	7	7	4	6	6	7	5	6	6	8	5	6	7	7	4	6	6	7	5	6	6	8	5	6	7	7	4	6	6	7	5	15	15
O60566	O60566	2	2	2	Mitotic checkpoint serine/threonine-protein kinase BUB1 beta	BUB1B		1	2	2	2	1	1	1	0	1	2	2	1	1	2	2	1	1	1	1	0	1	2	2	1	1	2	2	1	1	1	1	0	1	2	2	1	1	2	2	1	2.3	2.3
O60664;K7EL96;K7ERZ3;K7ER39	O60664;K7EL96;K7ERZ3	10;6;6;3	10;6;6;3	10;6;6;3	Perilipin-3	PLIN3	;;	4	10	10	10	6	7	6	5	6	5	8	5	7	8	7	8	6	7	6	5	6	5	8	5	7	8	7	8	6	7	6	5	6	5	8	5	7	8	7	8	32.5	32.5
O60678;A0A0A0MSN7	O60678;A0A0A0MSN7	3;2	3;2	3;2	Protein arginine N-methyltransferase 3	PRMT3	;	2	3	3	3	2	1	1	1	1	1	2	1	2	2	3	3	2	1	1	1	1	1	2	1	2	2	3	3	2	1	1	1	1	1	2	1	2	2	3	3	6.6	6.6
O60684;Q5TFJ7;O15131	O60684;Q5TFJ7;O15131	11;6;6	11;6;6	6;3;2	Importin subunit alpha-7;Importin subunit alpha-6	KPNA6;KPNA5	;;	3	11	11	6	6	8	8	6	10	9	9	7	9	9	9	10	6	8	8	6	10	9	9	7	9	9	9	10	4	4	4	3	5	5	5	5	5	4	5	5	30	30
O60701;E7ER83;E7ETF4;E7EV97;E9PBD2;E7ER95;D6RHF4	O60701	7;3;3;3;1;1;1	7;3;3;3;1;1;1	7;3;3;3;1;1;1	UDP-glucose 6-dehydrogenase	UGDH		7	7	7	7	5	6	5	3	5	5	5	6	5	4	4	5	5	6	5	3	5	5	5	6	5	4	4	5	5	6	5	3	5	5	5	6	5	4	4	5	22.9	22.9
O60749;D6RC15	O60749	9;3	9;3	7;3	Sorting nexin-2	SNX2		2	9	9	7	7	5	6	4	6	6	6	5	6	4	6	5	7	5	6	4	6	6	6	5	6	4	6	5	6	4	5	3	5	5	5	4	5	3	5	4	20.6	20.6
O60763	O60763	5	5	5	General vesicular transport factor p115	USO1		1	5	5	5	3	4	5	3	3	5	3	3	2	3	2	2	3	4	5	3	3	5	3	3	2	3	2	2	3	4	5	3	3	5	3	3	2	3	2	2	6.2	6.2
O60832;H7C0M1;C9IYT0;H7C2Q9;H7BZF2;H7C2Q2	O60832;H7C0M1;C9IYT0	7;5;5;3;2;1	7;5;5;3;2;1	7;5;5;3;2;1	H/ACA ribonucleoprotein complex subunit 4	DKC1	;;	6	7	7	7	3	2	2	1	3	5	3	5	5	3	3	5	3	2	2	1	3	5	3	5	5	3	3	5	3	2	2	1	3	5	3	5	5	3	3	5	22.6	22.6
O60884;A0A0C4DFN5;A0A087WT48;I3L320	O60884	23;3;2;1	23;3;2;1	23;3;2;1	DnaJ homolog subfamily A member 2	DNAJA2		4	23	23	23	16	16	16	12	16	20	18	18	20	19	21	14	16	16	16	12	16	20	18	18	20	19	21	14	16	16	16	12	16	20	18	18	20	19	21	14	27.9	27.9
O60921	O60921	1	1	1	Checkpoint protein HUS1	HUS1		1	1	1	1	1	1	1	1	1	1	1	1	1	1	1	1	1	1	1	1	1	1	1	1	1	1	1	1	1	1	1	1	1	1	1	1	1	1	1	1	5	5
O60939;C9J6H1;P51168	O60939;C9J6H1	9;6;1	9;6;1	9;6;1	Sodium channel subunit beta-2	SCN2B;MBP	;	3	9	9	9	6	5	5	3	4	7	8	3	4	4	5	3	6	5	5	3	4	7	8	3	4	4	5	3	6	5	5	3	4	7	8	3	4	4	5	3	14.8	14.8
O75116;E9PF63;Q14DU5;D6REE7;C9JFJ0	O75116;E9PF63;Q14DU5	10;9;6;2;1	10;9;6;2;1	9;9;6;1;0	Rho-associated protein kinase 2	ROCK2	;;	5	10	10	9	7	6	7	1	4	7	10	5	10	8	9	8	7	6	7	1	4	7	10	5	10	8	9	8	7	6	6	1	3	7	9	4	9	7	8	7	8.7	8.7
O75131;A0A087WYQ3;A0A087WUS8;A0A087WXR6;E5RHZ0	O75131;A0A087WYQ3	5;3;1;1;1	5;3;1;1;1	5;3;1;1;1	Copine-3	CPNE3	;	5	5	5	5	4	4	4	4	5	3	4	2	4	5	4	4	4	4	4	4	5	3	4	2	4	5	4	4	4	4	4	4	5	3	4	2	4	5	4	4	10.2	10.2
O75146	O75146	8	8	7	Huntingtin-interacting protein 1-related protein	HIP1R		1	8	8	7	6	6	7	3	5	6	8	7	5	5	6	6	6	6	7	3	5	6	8	7	5	5	6	6	5	5	6	2	4	5	7	7	5	5	6	5	9.3	9.3
O75152;E9PQ61;E9PBY7	O75152;E9PQ61	3;2;1	3;2;1	3;2;1	Zinc finger CCCH domain-containing protein 11A	ZC3H11A	;	3	3	3	3	1	1	1	1	1	1	1	1	1	3	2	2	1	1	1	1	1	1	1	1	1	3	2	2	1	1	1	1	1	1	1	1	1	3	2	2	4.9	4.9
O75165;H0YA63	O75165	11;1	11;1	11;1	DnaJ homolog subfamily C member 13	DNAJC13		2	11	11	11	8	7	6	5	6	4	9	7	7	7	5	4	8	7	6	5	6	4	9	7	7	7	5	4	8	7	6	5	6	4	9	7	7	7	5	4	7.1	7.1
O75170;T1ECW5;A0A0A0MSJ8	O75170;T1ECW5	3;2;1	3;2;1	3;2;1	Serine/threonine-protein phosphatase 6 regulatory subunit 2	PPP6R2	;	3	3	3	3	1	1	1	2	3	0	3	2	1	2	2	1	1	1	1	2	3	0	3	2	1	2	2	1	1	1	1	2	3	0	3	2	1	2	2	1	4.1	4.1
O75175;H7C3F5;H0Y5X7;H7C148	O75175;H7C3F5	3;2;1;1	3;2;1;1	3;2;1;1	CCR4-NOT transcription complex subunit 3	CNOT3	;	4	3	3	3	3	1	2	2	2	1	3	2	3	3	2	2	3	1	2	2	2	1	3	2	3	3	2	2	3	1	2	2	2	1	3	2	3	3	2	2	6	6
O75190;A0A0J9YX62;E9PH18;C9J2C4;C9JDR7;C9JDX6;F8WCZ4;C9J2P2;C9JB42;C9JN01;Q8WWF6;Q8NHS0;C9JRD2;C9JXB9;Q7Z6W7;P25686	O75190;A0A0J9YX62;E9PH18;C9J2C4;C9JDR7;C9JDX6;F8WCZ4;C9J2P2	9;8;7;7;5;5;5;5;4;3;2;2;1;1;1;1	9;8;7;7;5;5;5;5;4;3;2;2;1;1;1;1	9;8;7;7;5;5;5;5;4;3;2;2;1;1;1;1	DnaJ homolog subfamily B member 6	DNAJB6	;;;;;;;	16	9	9	9	6	7	7	4	8	8	8	6	5	6	7	6	6	7	7	4	8	8	8	6	5	6	7	6	6	7	7	4	8	8	8	6	5	6	7	6	35	35
O75319	O75319	2	2	2	RNA/RNP complex-1-interacting phosphatase	DUSP11		1	2	2	2	2	1	1	1	0	2	1	0	1	1	1	1	2	1	1	1	0	2	1	0	1	1	1	1	2	1	1	1	0	2	1	0	1	1	1	1	6.7	6.7
O75340;G3V5A3	O75340;G3V5A3	6;5	6;5	4;4	Programmed cell death protein 6	PDCD6;ITPK1	;	2	6	6	4	4	5	3	5	5	6	4	3	5	6	4	5	4	5	3	5	5	6	4	3	5	6	4	5	3	3	2	3	3	4	3	2	4	4	3	4	42.9	42.9
O75367;B4DJC3;D6RCF2;Q9P0M6	O75367;B4DJC3	9;6;2;1	9;6;2;1	9;6;2;1	Core histone macro-H2A.1;Histone H2A	H2AFY	;	4	9	9	9	3	3	4	0	3	9	4	2	5	3	3	3	3	3	4	0	3	9	4	2	5	3	3	3	3	3	4	0	3	9	4	2	5	3	3	3	34.9	34.9
O75369;E7EN95;H7C5L4;A0A0A0MT44;A0A0C4DGA1	O75369;E7EN95	89;76;6;5;2	79;75;5;5;2	77;73;5;5;2	Filamin-B	FLNB	;	5	89	79	77	56	54	59	42	50	56	77	64	69	82	79	71	49	45	51	34	43	49	67	58	63	73	72	63	47	44	50	33	41	48	66	56	61	71	70	61	43.7	40.5
O75376;A0A088AWL3;E7EVU5;E7EW50;J3KS51;C9JAP0;J3KT44;J3KRE4;J3QKP0	O75376;A0A088AWL3	21;16;7;7;7;3;2;2;1	21;16;7;7;7;3;2;2;1	10;6;6;6;6;3;2;0;0	Nuclear receptor corepressor 1	NCOR1	;	9	21	21	10	9	13	13	7	11	12	18	12	17	15	12	13	9	13	13	7	11	12	18	12	17	15	12	13	5	6	6	4	5	8	8	5	9	7	5	6	11.5	11.5
O75396;A0A087X1A9	O75396;A0A087X1A9	3;2	3;2	3;2	Vesicle-trafficking protein SEC22b	SEC22B	;	2	3	3	3	2	3	3	1	2	2	2	3	3	2	1	2	2	3	3	1	2	2	2	3	3	2	1	2	2	3	3	1	2	2	2	3	3	2	1	2	16.7	16.7
O75400	O75400	5	5	5	Pre-mRNA-processing factor 40 homolog A	PRPF40A		1	5	5	5	4	4	3	2	3	3	3	4	5	4	3	3	4	4	3	2	3	3	3	4	5	4	3	3	4	4	3	2	3	3	3	4	5	4	3	3	5.4	5.4
O75436;S4R3Q6;S4R2Y3	O75436;S4R3Q6	5;4;1	5;4;1	5;4;1	Vacuolar protein sorting-associated protein 26A	VPS26A	;	3	5	5	5	4	4	3	2	4	5	4	3	3	5	3	4	4	4	3	2	4	5	4	3	3	5	3	4	4	4	3	2	4	5	4	3	3	5	3	4	19	19
O75439;G3V0E4;F8WAZ6;F8WEA6;F8WBE1	O75439;G3V0E4	10;9;3;2;2	10;9;3;2;2	9;8;3;2;2	Mitochondrial-processing peptidase subunit beta	PMPCB	;	5	10	10	9	10	8	8	8	9	8	8	5	7	6	8	7	10	8	8	8	9	8	8	5	7	6	8	7	9	7	7	8	8	7	7	5	6	5	8	6	25.4	25.4
O75459	O75459	2	2	2	P antigen family member 1	PAGE1		1	2	2	2	0	1	2	0	1	2	2	1	2	2	2	2	0	1	2	0	1	2	2	1	2	2	2	2	0	1	2	0	1	2	2	1	2	2	2	2	21.2	21.2
O75475	O75475	3	3	3	PC4 and SFRS1-interacting protein	PSIP1		1	3	3	3	1	1	2	1	1	3	2	1	1	2	2	1	1	1	2	1	1	3	2	1	1	2	2	1	1	1	2	1	1	3	2	1	1	2	2	1	7.4	7.4
O75477;B0QZ43	O75477;B0QZ43	5;3	3;1	3;1	Erlin-1	ERLIN1	;	2	5	3	3	5	5	5	4	4	5	5	5	5	5	5	4	3	3	3	2	2	3	3	3	3	3	3	2	3	3	3	2	2	3	3	3	3	3	3	2	16.5	9.5
Q5JRI1;O75494;Q8WXF0;Q6IQ42	Q5JRI1;O75494;Q8WXF0	3;3;2;1	3;3;2;1	3;3;2;1	Serine/arginine-rich splicing factor 10;Serine/arginine-rich splicing factor 12	SRSF10;SRSF12	;;	4	3	3	3	2	1	1	0	1	3	1	3	3	2	2	3	2	1	1	0	1	3	1	3	3	2	2	3	2	1	1	0	1	3	1	3	3	2	2	3	22.1	22.1
O75531	O75531	4	4	4	Barrier-to-autointegration factor;Barrier-to-autointegration factor, N-terminally processed	BANF1		1	4	4	4	0	0	0	0	0	4	1	0	0	0	0	0	0	0	0	0	0	4	1	0	0	0	0	0	0	0	0	0	0	4	1	0	0	0	0	0	50.6	50.6
O75533;B4DGZ4;F8WC19;H7C341	O75533	17;2;1;1	17;2;1;1	17;2;1;1	Splicing factor 3B subunit 1	SF3B1		4	17	17	17	6	7	10	1	7	12	14	8	15	16	13	10	6	7	10	1	7	12	14	8	15	16	13	10	6	7	10	1	7	12	14	8	15	16	13	10	17.1	17.1
O75534;E9PLT0;E9PLD4;E9PKN4	O75534;E9PLT0	11;8;3;1	11;8;3;1	11;8;3;1	Cold shock domain-containing protein E1	CSDE1	;	4	11	11	11	7	9	7	5	7	8	9	9	9	9	8	7	7	9	7	5	7	8	9	9	9	9	8	7	7	9	7	5	7	8	9	9	9	9	8	7	16.3	16.3
O75592;H7C3U4	O75592	9;2	9;2	9;2	E3 ubiquitin-protein ligase MYCBP2	MYCBP2		2	9	9	9	6	3	2	1	4	3	6	4	5	7	4	5	6	3	2	1	4	3	6	4	5	7	4	5	6	3	2	1	4	3	6	4	5	7	4	5	2.4	2.4
O75643;B4E0P5	O75643	33;6	33;6	33;6	U5 small nuclear ribonucleoprotein 200 kDa helicase	SNRNP200		2	33	33	33	17	17	19	11	15	23	29	21	23	26	25	18	17	17	19	11	15	23	29	21	23	26	25	18	17	17	19	11	15	23	29	21	23	26	25	18	19.9	19.9
O75663	O75663	4	4	4	TIP41-like protein	TIPRL		1	4	4	4	3	2	2	2	3	1	3	2	3	2	4	3	3	2	2	2	3	1	3	2	3	2	4	3	3	2	2	2	3	1	3	2	3	2	4	3	22.4	22.4
O75691	O75691	10	10	10	Small subunit processome component 20 homolog	UTP20		1	10	10	10	3	4	4	2	3	7	8	7	9	6	5	3	3	4	4	2	3	7	8	7	9	6	5	3	3	4	4	2	3	7	8	7	9	6	5	3	3.9	3.9
O75694;E9PF10;D6RA13	O75694;E9PF10	28;26;1	28;26;1	28;26;1	Nuclear pore complex protein Nup155	NUP155	;	3	28	28	28	19	20	19	14	21	22	26	19	22	25	24	19	19	20	19	14	21	22	26	19	22	25	24	19	19	20	19	14	21	22	26	19	22	25	24	19	27.5	27.5
O75746;F8W9J0;H0YFB2	O75746	13;4;4	9;4;4	5;0;0	Calcium-binding mitochondrial carrier protein Aralar1	SLC25A12		3	13	9	5	9	8	9	7	11	10	11	6	8	12	11	8	6	5	6	5	7	7	7	4	5	8	7	4	3	3	3	3	4	4	4	2	3	4	4	2	24.5	18.1
O75821;K7ER90;K7EL20;K7EP16;K7ENA8	O75821;K7ER90;K7EL20;K7EP16;K7ENA8	4;3;3;2;2	4;3;3;2;2	4;3;3;2;2	Eukaryotic translation initiation factor 3 subunit G	EIF3G	;;;;	5	4	4	4	2	2	2	1	2	3	2	2	2	1	2	2	2	2	2	1	2	3	2	2	2	1	2	2	2	2	2	1	2	3	2	2	2	1	2	2	16.2	16.2
O75828;E9PQ63;A8MTM1;P16152	O75828;E9PQ63;A8MTM1;P16152	2;1;1;1	2;1;1;1	2;1;1;1	Carbonyl reductase [NADPH] 3;Carbonyl reductase [NADPH] 1	CBR3;CBR1	;;;	4	2	2	2	0	0	0	0	0	1	0	0	1	1	1	0	0	0	0	0	0	1	0	0	1	1	1	0	0	0	0	0	0	1	0	0	1	1	1	0	9.7	9.7
O75934	O75934	5	5	5	Pre-mRNA-splicing factor SPF27	BCAS2		1	5	5	5	0	1	0	0	0	2	4	1	1	3	2	1	0	1	0	0	0	2	4	1	1	3	2	1	0	1	0	0	0	2	4	1	1	3	2	1	30.7	30.7
O75955;A0A140T9R1;A0A140T9X0;A2AB09;A2AB10;A0A140T959;A2AB12;A0A140T9C3;A2AB13;A2AB11;A0A0G2JJQ6;A0A140T905;A0A140T9B1;A0A140T957;A2ABJ5;A0A140T910;A0A140T9W4;A0A140T907;A0A140T974	O75955;A0A140T9R1;A0A140T9X0;A2AB09;A2AB10;A0A140T959;A2AB12;A0A140T9C3	8;7;6;6;6;5;5;4;3;3;3;2;2;2;2;2;2;1;1	8;7;6;6;6;5;5;4;3;3;3;2;2;2;2;2;2;1;1	8;7;6;6;6;5;5;4;3;3;3;2;2;2;2;2;2;1;1	Flotillin-1	FLOT1	;;;;;;;	19	8	8	8	5	6	5	4	4	8	7	4	5	6	6	5	5	6	5	4	4	8	7	4	5	6	6	5	5	6	5	4	4	8	7	4	5	6	6	5	24.4	24.4
O76003	O76003	7	7	7	Glutaredoxin-3	GLRX3		1	7	7	7	2	3	2	2	3	2	7	5	6	6	6	6	2	3	2	2	3	2	7	5	6	6	6	6	2	3	2	2	3	2	7	5	6	6	6	6	24.8	24.8
O76071	O76071	2	2	2	Probable cytosolic iron-sulfur protein assembly protein CIAO1	CIAO1		1	2	2	2	1	1	1	2	1	1	1	2	1	1	1	1	1	1	1	2	1	1	1	2	1	1	1	1	1	1	1	2	1	1	1	2	1	1	1	1	8.3	8.3
O94763;C9JZ93	O94763;C9JZ93	5;3	2;1	2;1	Unconventional prefoldin RPB5 interactor 1	URI1;STAMBP	;	2	5	2	2	1	3	1	0	1	5	4	4	3	2	4	3	1	2	0	0	0	2	1	2	1	0	2	1	1	2	0	0	0	2	1	2	1	0	2	1	5.1	1.7
O94776	O94776	10	10	10	Metastasis-associated protein MTA2	MTA2		1	10	10	10	3	4	5	4	4	6	8	8	7	8	6	7	3	4	5	4	4	6	8	8	7	8	6	7	3	4	5	4	4	6	8	8	7	8	6	7	16.9	16.9
O94804	O94804	1	1	1	Serine/threonine-protein kinase 10	STK10		1	1	1	1	1	0	1	0	0	1	1	0	1	1	0	1	1	0	1	0	0	1	1	0	1	1	0	1	1	0	1	0	0	1	1	0	1	1	0	1	1.1	1.1
O94808	O94808	5	2	2	Glutamine--fructose-6-phosphate aminotransferase [isomerizing] 2	GFPT2		1	5	2	2	3	4	3	3	3	4	5	3	3	3	3	3	0	1	0	0	0	1	2	0	0	0	0	0	0	1	0	0	0	1	2	0	0	0	0	0	10.1	4
O94822;H7BYG8;S4R3T2	O94822;H7BYG8	5;3;2	5;3;2	5;3;2	E3 ubiquitin-protein ligase listerin	LTN1	;	3	5	5	5	2	3	4	3	2	5	3	3	3	3	3	2	2	3	4	3	2	5	3	3	3	3	3	2	2	3	4	3	2	5	3	3	3	3	3	2	2.9	2.9
O94826	O94826	3	3	3	Mitochondrial import receptor subunit TOM70	TOMM70A		1	3	3	3	1	1	1	1	2	3	1	2	2	1	0	3	1	1	1	1	2	3	1	2	2	1	0	3	1	1	1	1	2	3	1	2	2	1	0	3	5.3	5.3
O94874	O94874	3	3	3	E3 UFM1-protein ligase 1	UFL1		1	3	3	3	2	2	2	1	3	1	2	1	2	2	2	0	2	2	2	1	3	1	2	1	2	2	2	0	2	2	2	1	3	1	2	1	2	2	2	0	4.5	4.5
O94906	O94906	9	9	9	Pre-mRNA-processing factor 6	PRPF6		1	9	9	9	5	5	6	5	6	6	7	4	6	7	7	6	5	5	6	5	6	6	7	4	6	7	7	6	5	5	6	5	6	6	7	4	6	7	7	6	9.8	9.8
O94911	O94911	3	2	2	ATP-binding cassette sub-family A member 8	ABCA8		1	3	2	2	3	3	3	2	2	3	2	2	2	2	0	0	2	2	2	1	1	2	1	1	1	2	0	0	2	2	2	1	1	2	1	1	1	2	0	0	1.2	0.9
O94913;E9PKN0	O94913;E9PKN0	2;1	2;1	2;1	Pre-mRNA cleavage complex 2 protein Pcf11	PCF11	;	2	2	2	2	1	2	0	1	0	2	1	1	1	1	1	1	1	2	0	1	0	2	1	1	1	1	1	1	1	2	0	1	0	2	1	1	1	1	1	1	1.2	1.2
O94927	O94927	2	2	2	HAUS augmin-like complex subunit 5	HAUS5		1	2	2	2	1	2	2	0	2	1	2	1	2	2	0	1	1	2	2	0	2	1	2	1	2	2	0	1	1	2	2	0	2	1	2	1	2	2	0	1	3.6	3.6
O94929;H7C3V4	O94929;H7C3V4	2;1	2;1	2;1	Actin-binding LIM protein 3	ABLIM3;KCND1	;	2	2	2	2	0	0	1	0	0	2	0	1	0	0	0	0	0	0	1	0	0	2	0	1	0	0	0	0	0	0	1	0	0	2	0	1	0	0	0	0	1.2	1.2
O94973;A0A0G2JQM1;A0A0G2JS82;E9PR62;A0A0G2JQA4	O94973;A0A0G2JQM1;A0A0G2JS82	10;9;9;2;1	4;4;4;1;1	3;3;3;0;0	AP-2 complex subunit alpha-2	AP2A2	;;	5	10	4	3	7	7	7	6	6	9	9	7	5	8	7	7	3	3	3	2	2	3	4	2	2	3	3	2	2	2	2	2	1	2	3	2	1	2	2	1	13.2	5.6
O94992	O94992	3	3	3	Protein HEXIM1	HEXIM1		1	3	3	3	2	2	2	2	1	2	3	2	2	3	3	1	2	2	2	2	1	2	3	2	2	3	3	1	2	2	2	2	1	2	3	2	2	3	3	1	4.8	4.8
O95140	O95140	2	2	2	Mitofusin-2	MFN2		1	2	2	2	0	2	0	1	1	2	1	2	1	1	2	1	0	2	0	1	1	2	1	2	1	1	2	1	0	2	0	1	1	2	1	2	1	1	2	1	0.7	0.7
O95197	O95197	1	1	1	Reticulon-3	RTN3		1	1	1	1	1	0	1	1	1	1	1	1	1	1	1	1	1	0	1	1	1	1	1	1	1	1	1	1	1	0	1	1	1	1	1	1	1	1	1	1	1.1	1.1
O95235;D6R9E4;D6RBN1	O95235	4;1;1	4;1;1	4;1;1	Kinesin-like protein KIF20A	KIF20A		3	4	4	4	4	3	4	2	4	4	4	3	3	3	3	3	4	3	4	2	4	4	4	3	3	3	3	3	4	3	4	2	4	4	4	3	3	3	3	3	6.2	6.2
O95239;Q2VIQ3;Q5JRK0;H0Y718;J3KPF9;E9PES4;A0A087X011;Q9Y496;Q6ZMV9	O95239	10;3;1;1;1;1;1;1;1	10;3;1;1;1;1;1;1;1	10;3;1;1;1;1;1;1;1	Chromosome-associated kinesin KIF4A	KIF4A		9	10	10	10	4	5	6	3	5	7	9	5	8	7	6	8	4	5	6	3	5	7	9	5	8	7	6	8	4	5	6	3	5	7	9	5	8	7	6	8	9.8	9.8
O95243;E9PNB9;A0A0C4DG74;H3BSY4;D6R9R1;E9PJK1	O95243;E9PNB9	45;23;11;9;8;5	45;23;11;9;8;5	19;0;11;9;8;5	Methyl-CpG-binding domain protein 4	MBD4;RAB30	;	6	45	45	19	39	37	39	28	37	37	42	34	33	37	37	33	39	37	39	28	37	37	42	34	33	37	37	33	16	16	16	12	15	17	18	14	13	15	15	12	31	31
O95295	O95295	1	1	1	SNARE-associated protein Snapin	SNAPIN		1	1	1	1	1	1	1	0	1	0	1	0	0	1	0	1	1	1	1	0	1	0	1	0	0	1	0	1	1	1	1	0	1	0	1	0	0	1	0	1	10.3	10.3
O95336;B1AL12	O95336;B1AL12	2;1	2;1	2;1	6-phosphogluconolactonase	PGLS;LZTS2	;	2	2	2	2	2	2	2	2	2	1	2	2	2	1	2	2	2	2	2	2	2	1	2	2	2	1	2	2	2	2	2	2	2	1	2	2	2	1	2	2	4.4	4.4
O95340	O95340	14	14	13	Bifunctional 3-phosphoadenosine 5-phosphosulfate synthase 2;Sulfate adenylyltransferase;Adenylyl-sulfate kinase	PAPSS2		1	14	14	13	10	12	11	9	12	12	12	10	12	12	11	11	10	12	11	9	12	12	12	10	12	12	11	11	9	11	10	9	11	11	11	9	11	11	10	10	30	30
O95347;Q5T821;A0A0C4DGE5	O95347	28;5;4	28;5;4	28;5;4	Structural maintenance of chromosomes protein 2	SMC2		3	28	28	28	20	17	20	13	18	20	24	11	18	24	23	14	20	17	20	13	18	20	24	11	18	24	23	14	20	17	20	13	18	20	24	11	18	24	23	14	29.7	29.7
O95352;H7C059;C9JE55;C9J415;C9JFF4	O95352	6;2;1;1;1	6;2;1;1;1	6;2;1;1;1	Ubiquitin-like modifier-activating enzyme ATG7	ATG7		5	6	6	6	2	2	4	1	4	4	4	4	5	5	5	3	2	2	4	1	4	4	4	4	5	5	5	3	2	2	4	1	4	4	4	4	5	5	5	3	10.1	10.1
Q5QPN5;Q5QPN9;Q5QPQ3;Q5QPQ2;O95372	Q5QPN5;Q5QPN9;Q5QPQ3;Q5QPQ2;O95372	1;1;1;1;1	1;1;1;1;1	1;1;1;1;1	Acyl-protein thioesterase 2	LYPLA2	;;;;	5	1	1	1	0	1	0	0	0	0	1	1	0	0	0	0	0	1	0	0	0	0	1	1	0	0	0	0	0	1	0	0	0	0	1	1	0	0	0	0	28.9	28.9
O95373;E9PLB2	O95373	19;3	19;3	18;3	Importin-7	IPO7		2	19	19	18	15	14	15	15	16	18	18	13	17	17	18	16	15	14	15	15	16	18	18	13	17	17	18	16	14	13	14	14	15	17	17	13	16	16	17	15	23.9	23.9
O95425	O95425	1	1	1	Supervillin	SVIL		1	1	1	1	1	1	1	0	1	1	1	1	1	1	1	0	1	1	1	0	1	1	1	1	1	1	1	0	1	1	1	0	1	1	1	1	1	1	1	0	0.6	0.6
O95433;G3V3W9;H0YJG7;H0YJ63;G3V438;H0YJU2	O95433;G3V3W9;H0YJG7	8;4;4;3;3;1	8;4;4;3;3;1	8;4;4;3;3;1	Activator of 90 kDa heat shock protein ATPase homolog 1	AHSA1	;;	6	8	8	8	6	6	7	5	7	6	6	7	5	6	7	7	6	6	7	5	7	6	6	7	5	6	7	7	6	6	7	5	7	6	6	7	5	6	7	7	30.2	30.2
O95456	O95456	2	2	2	Proteasome assembly chaperone 1	PSMG1		1	2	2	2	1	1	1	1	1	2	2	1	2	2	2	2	1	1	1	1	1	2	2	1	2	2	2	2	1	1	1	1	1	2	2	1	2	2	2	2	7.3	7.3
O95478;A0A0A0MQZ6;H0YAI9	O95478;A0A0A0MQZ6	4;3;1	4;3;1	4;3;1	Ribosome biogenesis protein NSA2 homolog	NSA2	;	3	4	4	4	1	1	4	2	3	4	4	1	2	2	3	2	1	1	4	2	3	4	4	1	2	2	3	2	1	1	4	2	3	4	4	1	2	2	3	2	16.2	16.2
O95486	O95486	6	6	6	Protein transport protein Sec24A	SEC24A		1	6	6	6	4	3	4	2	4	5	4	1	2	4	2	1	4	3	4	2	4	5	4	1	2	4	2	1	4	3	4	2	4	5	4	1	2	4	2	1	5.9	5.9
O95487	O95487	7	7	7	Protein transport protein Sec24B	SEC24B		1	7	7	7	6	5	5	3	5	5	6	4	6	6	5	4	6	5	5	3	5	5	6	4	6	6	5	4	6	5	5	3	5	5	6	4	6	6	5	4	7.2	7.2
O95573;F5GWH2	O95573	10;1	8;1	8;1	Long-chain-fatty-acid--CoA ligase 3	ACSL3		2	10	8	8	7	6	8	5	7	7	7	6	6	7	6	7	6	5	7	4	6	6	6	4	4	5	5	5	6	5	7	4	6	6	6	4	4	5	5	5	18.2	14.2
O95602;U3KQ21;E9PPX4	O95602	3;1;1	3;1;1	3;1;1	DNA-directed RNA polymerase I subunit RPA1	POLR1A		3	3	3	3	1	1	1	1	1	2	1	1	2	1	1	1	1	1	1	1	1	2	1	1	2	1	1	1	1	1	1	1	1	2	1	1	2	1	1	1	0.8	0.8
O95613	O95613	7	7	7	Pericentrin	PCNT		1	7	7	7	1	3	2	1	1	3	7	5	5	6	6	6	1	3	2	1	1	3	7	5	5	6	6	6	1	3	2	1	1	3	7	5	5	6	6	6	2.4	2.4
O95671	O95671	6	6	6	N-acetylserotonin O-methyltransferase-like protein	ASMTL		1	6	6	6	4	3	3	4	3	4	4	5	4	4	3	3	4	3	3	4	3	4	4	5	4	4	3	3	4	3	3	4	3	4	4	5	4	4	3	3	15	15
O95714;Q9BVR0;A0A0J9YVP0	O95714;Q9BVR0	3;2;1	3;2;1	3;2;1	E3 ubiquitin-protein ligase HERC2;Putative HERC2-like protein 3	HERC2;HERC2P3	;	3	3	3	3	1	2	2	1	1	2	3	1	3	3	2	1	1	2	2	1	1	2	3	1	3	3	2	1	1	2	2	1	1	2	3	1	3	3	2	1	0.7	0.7
O95741;H0YLY2;F8WBM4;I3L1G6	O95741	68;19;5;2	68;19;5;2	66;19;5;2	Copine-6	CPNE6		4	68	68	66	57	60	59	44	58	62	61	49	57	60	58	53	57	60	59	44	58	62	61	49	57	60	58	53	55	58	57	43	56	60	59	47	55	58	56	51	38.1	38.1
O95747;C9JIG9	O95747;C9JIG9	3;2	3;2	3;2	Serine/threonine-protein kinase OSR1	OXSR1	;	2	3	3	3	2	2	2	0	2	1	3	2	2	2	2	2	2	2	2	0	2	1	3	2	2	2	2	2	2	2	2	0	2	1	3	2	2	2	2	2	7.6	7.6
O95758;X6R242	O95758	3;1	3;1	3;1	Polypyrimidine tract-binding protein 3	PTBP3		2	3	3	3	3	3	3	3	3	2	3	3	3	3	3	3	3	3	3	3	3	2	3	3	3	3	3	3	3	3	3	3	3	2	3	3	3	3	3	3	5.1	5.1
O95782;M0R2D9	O95782	17;1	17;1	11;0	AP-2 complex subunit alpha-1	AP2A1		2	17	17	11	12	12	12	11	11	16	15	12	11	15	14	12	12	12	12	11	11	16	15	12	11	15	14	12	8	8	8	7	7	10	10	7	8	10	10	7	22.6	22.6
O95816	O95816	12	12	12	BAG family molecular chaperone regulator 2	BAG2		1	12	12	12	7	8	8	8	8	9	10	7	9	10	7	10	7	8	8	8	8	9	10	7	9	10	7	10	7	8	8	8	8	9	10	7	9	10	7	10	59.7	59.7
O95817;C9JFK9	O95817;C9JFK9	14;10	14;10	14;10	BAG family molecular chaperone regulator 3	BAG3	;	2	14	14	14	11	13	12	10	11	11	14	11	12	12	13	10	11	13	12	10	11	11	14	11	12	12	13	10	11	13	12	10	11	11	14	11	12	12	13	10	29.2	29.2
O96007	O96007	1	1	1	Molybdopterin synthase catalytic subunit	MOCS2		1	1	1	1	1	0	1	0	0	1	1	1	1	1	1	0	1	0	1	0	0	1	1	1	1	1	1	0	1	0	1	0	0	1	1	1	1	1	1	0	10.6	10.6
O96008;K7EKG4;K7EJ57	O96008	5;2;2	5;2;2	5;2;2	Mitochondrial import receptor subunit TOM40 homolog	TOMM40		3	5	5	5	3	3	3	3	3	4	4	0	2	5	2	1	3	3	3	3	3	4	4	0	2	5	2	1	3	3	3	3	3	4	4	0	2	5	2	1	21.9	21.9
O96011;H7C3V6	O96011;H7C3V6	2;1	2;1	2;1	Peroxisomal membrane protein 11B	PEX11B	;	2	2	2	2	0	1	1	0	1	1	1	1	1	1	1	1	0	1	1	0	1	1	1	1	1	1	1	1	0	1	1	0	1	1	1	1	1	1	1	1	7.7	7.7
O96019;H7C5S0;O94805;C9JQT2	O96019	8;3;3;1	8;3;3;1	8;3;3;1	Actin-like protein 6A	ACTL6A		4	8	8	8	5	3	6	1	4	3	8	5	8	8	8	8	5	3	6	1	4	3	8	5	8	8	8	8	5	3	6	1	4	3	8	5	8	8	8	8	27.5	27.5
P00338;F5GXY2;F5H5G7;F5H155;A0A087WUM2;G3XAP5;F5H245;Q6ZMR3;P07864	P00338	10;3;1;1;1;1;1;1;1	8;1;1;1;1;1;1;1;1	7;1;0;0;0;0;0;0;0	L-lactate dehydrogenase A chain	LDHA		9	10	8	7	6	7	7	6	8	8	9	5	9	7	8	9	4	5	5	4	6	6	7	3	7	5	6	7	3	4	4	3	5	5	6	3	6	4	6	6	43.7	36.4
P00374;B4DM58;C9JHM6;P63172	P00374;B4DM58	4;3;1;1	4;3;1;1	4;3;1;1	Dihydrofolate reductase	DHFR	;	4	4	4	4	3	2	3	2	2	4	3	2	3	2	3	2	3	2	3	2	2	4	3	2	3	2	3	2	3	2	3	2	2	4	3	2	3	2	3	2	26.7	26.7
P00403	P00403	2	2	2	Cytochrome c oxidase subunit 2	MT-CO2		1	2	2	2	2	2	2	1	1	2	2	1	1	1	1	1	2	2	2	1	1	2	2	1	1	1	1	1	2	2	2	1	1	2	2	1	1	1	1	1	11.5	11.5
P00492	P00492	1	1	1	Hypoxanthine-guanine phosphoribosyltransferase	HPRT1		1	1	1	1	0	1	0	1	1	1	1	1	1	1	1	1	0	1	0	1	1	1	1	1	1	1	1	1	0	1	0	1	1	1	1	1	1	1	1	1	6	6
P00533;E9PFD7;Q504U8;C9JYS6;J3KTI5;H3BLT0;B4DTR1;J3QLU9;A0A0A0MSE1;P04626;Q15303	P00533;E9PFD7;Q504U8	29;27;25;4;1;1;1;1;1;1;1	29;27;25;4;1;1;1;1;1;1;1	29;27;25;4;1;1;1;1;1;1;1	Epidermal growth factor receptor;Receptor protein-tyrosine kinase	EGFR	;;	11	29	29	29	8	11	11	25	29	27	14	10	10	23	25	19	8	11	11	25	29	27	14	10	10	23	25	19	8	11	11	25	29	27	14	10	10	23	25	19	30.5	30.5
P00558;P07205	P00558	9;3	9;3	9;3	Phosphoglycerate kinase 1	PGK1		2	9	9	9	9	8	8	3	5	9	8	6	6	7	6	7	9	8	8	3	5	9	8	6	6	7	6	7	9	8	8	3	5	9	8	6	6	7	6	7	28.8	28.8
Q5T9B7;P00568;H0YID2;H0Y4J6	Q5T9B7;P00568	4;4;1;1	4;4;1;1	4;4;1;1	Adenylate kinase isoenzyme 1	AK1	;	4	4	4	4	2	2	2	2	2	4	2	1	3	2	3	2	2	2	2	2	2	4	2	1	3	2	3	2	2	2	2	2	2	4	2	1	3	2	3	2	23.8	23.8
P00846	P00846	1	1	1	ATP synthase subunit a	MT-ATP6		1	1	1	1	1	1	1	1	1	1	1	1	1	1	1	1	1	1	1	1	1	1	1	1	1	1	1	1	1	1	1	1	1	1	1	1	1	1	1	1	4.4	4.4
P00966;Q5T6L6;Q5T6L5	P00966;Q5T6L6	21;11;10	21;11;10	21;11;10	Argininosuccinate synthase	ASS1	;	3	21	21	21	19	19	20	17	19	19	19	18	18	21	19	20	19	19	20	17	19	19	19	18	18	21	19	20	19	19	20	17	19	19	19	18	18	21	19	20	54.4	54.4
P02545;Q3BDU5;Q5TCI8;A0A0C4DGC5;H0YAB0	P02545;Q3BDU5;Q5TCI8	42;32;31;15;14	42;32;31;15;14	41;31;30;14;14	Prelamin-A/C;Lamin-A/C	LMNA	;;	5	42	42	41	33	33	34	30	35	41	39	33	39	39	39	37	33	33	34	30	35	41	39	33	39	39	39	37	33	33	33	30	34	41	38	32	38	38	39	36	66.1	66.1
P02751;H0Y7Z1	P02751	5;1	5;1	5;1	Fibronectin;Anastellin;Ugl-Y1;Ugl-Y2;Ugl-Y3	FN1		2	5	5	5	1	0	1	2	2	5	0	1	1	0	2	1	1	0	1	2	2	5	0	1	1	0	2	1	1	0	1	2	2	5	0	1	1	0	2	1	3.1	3.1
P03928;A0A087WUF0;E5RH81;K7EQR0;K7ELA5	P03928	26;9;7;6;2	26;9;7;6;2	12;1;0;0;1	ATP synthase protein 8	MT-ATP8		5	26	26	12	24	24	22	19	21	24	25	21	20	23	22	21	24	24	22	19	21	24	25	21	20	23	22	21	11	10	9	8	9	11	11	9	9	10	10	9	41.3	41.3
P04003;F2Z2V7;A6PVY5	P04003;F2Z2V7;A6PVY5	2;1;1	2;1;1	2;1;1	C4b-binding protein alpha chain	C4BPA	;;	3	2	2	2	1	0	0	2	0	2	2	1	1	2	2	1	1	0	0	2	0	2	2	1	1	2	2	1	1	0	0	2	0	2	2	1	1	2	2	1	3.9	3.9
P04040	P04040	7	7	7	Catalase	CAT		1	7	7	7	7	4	6	5	5	4	1	1	1	0	1	2	7	4	6	5	5	4	1	1	1	0	1	2	7	4	6	5	5	4	1	1	1	0	1	2	16.7	16.7
P04075;H3BQN4;J3KPS3;H3BPS8;H3BUH7;H3BR04;H3BMQ8;H3BR68;H3BU78;P09972	P04075;H3BQN4;J3KPS3;H3BPS8;H3BUH7;H3BR04	14;13;13;8;7;7;6;5;4;1	14;13;13;8;7;7;6;5;4;1	14;13;13;8;7;7;6;5;4;1	Fructose-bisphosphate aldolase A;Fructose-bisphosphate aldolase	ALDOA	;;;;;	10	14	14	14	8	7	9	5	7	11	11	10	9	10	10	12	8	7	9	5	7	11	11	10	9	10	10	12	8	7	9	5	7	11	11	10	9	10	10	12	45.6	45.6
P04080	P04080	3	3	3	Cystatin-B	CSTB		1	3	3	3	3	3	2	1	3	3	2	3	3	3	2	2	3	3	2	1	3	3	2	3	3	3	2	2	3	3	2	1	3	3	2	3	3	3	2	2	45.9	45.9
P04083;Q5T3N1;Q5T3N0	P04083;Q5T3N1	6;4;2	6;4;2	6;4;2	Annexin A1;Annexin	ANXA1	;	3	6	6	6	4	3	3	3	3	5	4	5	6	6	5	6	4	3	3	3	3	5	4	5	6	6	5	6	4	3	3	3	3	5	4	5	6	6	5	6	24.6	24.6
P04150;D6RDA9;Q3MSN4	P04150;D6RDA9;Q3MSN4	4;2;2	4;2;2	4;2;2	Glucocorticoid receptor	NR3C1	;;	3	4	4	4	2	2	3	2	3	3	3	1	2	2	3	4	2	2	3	2	3	3	3	1	2	2	3	4	2	2	3	2	3	3	3	1	2	2	3	4	6	6
P04350;M0R2D3;M0R278;M0QY85;M0QZL7;M0R1I1;M0R0X0;M0QY37;M0QX14;M0QYM7;M0R042;M0R2T4;A0A075B724	P04350	20;6;6;5;5;3;3;3;3;3;2;1;1	1;0;0;0;0;0;0;0;0;0;0;0;0	0;0;0;0;0;0;0;0;0;0;0;0;0	Tubulin beta-4A chain	TUBB4A		13	20	1	0	15	18	18	13	16	19	18	17	18	17	17	19	0	0	0	0	0	0	0	0	0	0	0	0	0	0	0	0	0	0	0	0	0	0	0	0	58.1	3.8
P04406;E7EUT5	P04406;E7EUT5	16;13	16;13	15;12	Glyceraldehyde-3-phosphate dehydrogenase	GAPDH	;	2	16	16	15	15	15	13	11	12	15	15	14	13	15	13	13	15	15	13	11	12	15	15	14	13	15	13	13	14	14	12	10	11	14	14	13	12	14	12	12	66.9	66.9
P04792;F8WE04;C9J3N8	P04792;F8WE04	12;6;2	12;6;2	12;6;2	Heat shock protein beta-1	HSPB1	;	3	12	12	12	10	11	11	8	10	11	11	11	12	12	10	11	10	11	11	8	10	11	11	11	12	12	10	11	10	11	11	8	10	11	11	11	12	12	10	11	77.6	77.6
P04843;B7Z4L4;F8WF32	P04843;B7Z4L4	17;12;3	17;12;3	17;12;3	Dolichyl-diphosphooligosaccharide--protein glycosyltransferase subunit 1	RPN1	;	3	17	17	17	12	15	13	10	9	14	15	15	12	13	13	14	12	15	13	10	9	14	15	15	12	13	13	14	12	15	13	10	9	14	15	15	12	13	13	14	24.4	24.4
P04844;Q5JYR7;Q5JYR4;K7EIR2;F2Z3K5;Q5JYR3;H0Y5M1	P04844	25;6;5;5;3;1;1	25;6;5;5;3;1;1	25;6;5;5;3;1;1	Dolichyl-diphosphooligosaccharide--protein glycosyltransferase subunit 2	RPN2		7	25	25	25	19	20	20	16	18	20	21	16	15	21	20	15	19	20	20	16	18	20	21	16	15	21	20	15	19	20	20	16	18	20	21	16	15	21	20	15	17.5	17.5
P04899;P11488;P19087;A8MTJ3;P09471;A0A087WTB6;A2A2R6;Q5JWD1;H0Y7E8;H3BTM2;A0A087WZE5;P38405	P04899	7;2;2;2;2;1;1;1;1;1;1;1	2;0;0;0;0;0;0;0;0;0;0;0	2;0;0;0;0;0;0;0;0;0;0;0	Guanine nucleotide-binding protein G(i) subunit alpha-2	GNAI2		12	7	2	2	4	4	4	3	3	5	5	4	4	5	5	4	0	2	1	0	0	1	1	0	1	1	2	1	0	2	1	0	0	1	1	0	1	1	2	1	23.1	7.6
P05023;M0R116;B1AKY9;A0A0A0MT26;P13637;P50993;H0Y7C1;Q5TC01;Q5TC02;Q13733;Q5TC05;M0QXF2;E9PRA5;P54707	P05023	16;5;5;5;5;5;4;3;2;2;1;1;1;1	16;5;5;5;5;5;4;3;2;2;1;1;1;1	16;5;5;5;5;5;4;3;2;2;1;1;1;1	Sodium/potassium-transporting ATPase subunit alpha-1	ATP1A1		14	16	16	16	11	12	10	11	11	13	10	9	9	9	8	10	11	12	10	11	11	13	10	9	9	9	8	10	11	12	10	11	11	13	10	9	9	9	8	10	18	18
P05141;Q9H0C2	P05141	13;3	5;0	5;0	ADP/ATP translocase 2;ADP/ATP translocase 2, N-terminally processed	SLC25A5		2	13	5	5	11	10	12	8	9	10	11	11	11	11	11	11	5	4	5	2	4	5	5	5	5	5	5	5	5	4	5	2	4	5	5	5	5	5	5	5	37.2	16.4
P05198;H0YJS4;G3V4T5	P05198;H0YJS4;G3V4T5	4;3;3	4;3;3	4;3;3	Eukaryotic translation initiation factor 2 subunit 1	EIF2S1	;;	3	4	4	4	2	2	2	1	2	2	3	2	2	2	2	3	2	2	2	1	2	2	3	2	2	2	2	3	2	2	2	1	2	2	3	2	2	2	2	3	17.5	17.5
P05386	P05386	1	1	1	60S acidic ribosomal protein P1	RPLP1		1	1	1	1	0	1	1	1	1	1	1	1	1	1	1	1	0	1	1	1	1	1	1	1	1	1	1	1	0	1	1	1	1	1	1	1	1	1	1	1	1.2	1.2
P05387;H0YDD8	P05387	4;1	4;1	4;1	60S acidic ribosomal protein P2	RPLP2		2	4	4	4	3	2	3	3	2	3	4	4	4	2	2	3	3	2	3	3	2	3	4	4	4	2	2	3	3	2	3	3	2	3	4	4	4	2	2	3	47.8	47.8
P05388;F8VWS0;F8VZS0;F8VU65;F8VS58;F8VQY6;F8VPE8;F8VRK7;G3V210;F8VW21;Q8NHW5;F8VWV4;F8W1K8	P05388;F8VWS0;F8VZS0;F8VU65;F8VS58;F8VQY6;F8VPE8;F8VRK7;G3V210;F8VW21;Q8NHW5	7;6;5;5;4;4;4;4;4;4;4;3;2	7;6;5;5;4;4;4;4;4;4;4;3;2	7;6;5;5;4;4;4;4;4;4;4;3;2	60S acidic ribosomal protein P0;60S acidic ribosomal protein P0-like	RPLP0;RPLP0P6	;;;;;;;;;;	13	7	7	7	5	5	5	5	6	6	7	7	5	7	6	6	5	5	5	5	6	6	7	7	5	7	6	6	5	5	5	5	6	6	7	7	5	7	6	6	32.5	32.5
P05556	P05556	2	2	2	Integrin beta-1	ITGB1		1	2	2	2	2	2	2	1	2	2	2	2	2	2	2	2	2	2	2	1	2	2	2	2	2	2	2	2	2	2	2	1	2	2	2	2	2	2	2	2	2.5	2.5
P06493;B3VCF5;A0A087WZZ9;E5RIU6	P06493;B3VCF5;A0A087WZZ9;E5RIU6	15;14;11;9	13;12;9;7	13;12;9;7	Cyclin-dependent kinase 1	CDK1;CHN2	;;;	4	15	13	13	14	14	14	12	14	15	10	10	11	12	12	11	12	12	12	10	12	13	8	8	9	10	10	9	12	12	12	10	12	13	8	8	9	10	10	9	64.6	58.2
R4GN98;P06703	R4GN98;P06703	2;2	2;2	2;2	Protein S100;Protein S100-A6	S100A6	;	2	2	2	2	1	1	2	1	1	2	2	1	1	2	1	1	1	1	2	1	1	2	2	1	1	2	1	1	1	1	2	1	1	2	2	1	1	2	1	1	17.6	17.6
P06733;K7EM90;P13929;E5RI09;E5RG95;K7EPM1;K7EKN2;E5RGZ4	P06733;K7EM90	21;11;3;2;2;2;2;2	21;11;3;2;2;2;2;2	18;9;0;0;0;0;0;0	Alpha-enolase;Enolase	ENO1	;	8	21	21	18	18	18	20	17	17	20	20	19	20	21	20	19	18	18	20	17	17	20	20	19	20	21	20	19	16	16	17	14	14	17	17	17	17	18	17	16	63.1	63.1
P06748;E5RGW4;E5RI98	P06748	7;2;1	7;2;1	7;2;1	Nucleophosmin	NPM1		3	7	7	7	5	6	6	4	6	6	7	5	7	6	6	7	5	6	6	4	6	6	7	5	7	6	6	7	5	6	6	4	6	6	7	5	7	6	6	7	31.3	31.3
P07195;A8MW50;F5H793;C9J7H8	P07195;A8MW50	6;3;2;2	5;2;2;2	5;2;2;2	L-lactate dehydrogenase B chain;L-lactate dehydrogenase	LDHB	;	4	6	5	5	5	6	4	5	3	5	6	4	6	5	4	5	4	5	3	4	2	4	5	4	5	4	4	4	4	5	3	4	2	4	5	4	5	4	4	4	22.5	18.9
P07237;H7BZ94;I3L312;I3L0S0;I3NI03;I3L3U6;I3L398;H0Y3Z3;I3L3P5;I3L1Y5;I3L514;I3L4M2	P07237;H7BZ94;I3L312	11;10;6;4;4;4;4;4;3;2;2;2	11;10;6;4;4;4;4;4;3;2;2;2	11;10;6;4;4;4;4;4;3;2;2;2	Protein disulfide-isomerase	P4HB	;;	12	11	11	11	4	4	4	5	3	7	10	6	9	6	9	7	4	4	4	5	3	7	10	6	9	6	9	7	4	4	4	5	3	7	10	6	9	6	9	7	24.8	24.8
P07355;H0YN42;H0YMD0;H0YMU9;H0YKS4;A6NMY6;H0YM50;H0YN28;H0YL33;H0YMM1;H0YKZ7;H0YLV6;H0YMT9;H0YKX9;H0YMW4;H0YKL9;H0YKV8;H0YMD9;H0YNB8;H0YKN4	P07355;H0YN42;H0YMD0;H0YMU9;H0YKS4;A6NMY6;H0YM50;H0YN28;H0YL33;H0YMM1	17;16;15;15;13;13;12;9;9;9;7;7;7;7;7;6;5;4;3;3	17;16;15;15;13;13;12;9;9;9;7;7;7;7;7;6;5;4;3;3	7;6;5;5;5;5;2;1;1;5;5;5;5;5;5;5;5;4;3;3	Annexin A2;Annexin;Putative annexin A2-like protein	ANXA2;ANXA2P2	;;;;;;;;;	20	17	17	7	14	13	14	13	15	16	17	15	17	17	16	15	14	13	14	13	15	16	17	15	17	17	16	15	5	5	5	6	5	6	7	5	7	7	6	5	50.4	50.4
P07384	P07384	2	2	2	Calpain-1 catalytic subunit	CAPN1		1	2	2	2	2	2	2	1	2	1	1	1	2	2	2	1	2	2	2	1	2	1	1	1	2	2	2	1	2	2	2	1	2	1	1	1	2	2	2	1	2.7	2.7
Q5JP53;P07437;Q5ST81;A6NNZ2	Q5JP53;P07437;Q5ST81	22;22;19;8	5;5;2;0	4;4;2;0	Tubulin beta chain	TUBB	;;	4	22	5	4	20	21	21	17	21	22	21	21	21	20	21	22	5	5	5	4	5	5	5	5	5	5	5	5	4	4	4	4	4	4	4	4	4	4	4	4	64.1	20.2
P07737;I3L3D5;K7EJ44;CON__P02584	P07737;I3L3D5;K7EJ44	5;3;3;1	5;3;3;1	5;3;3;1	Profilin-1	PFN1	;;	4	5	5	5	3	4	3	2	2	4	5	4	4	3	4	5	3	4	3	2	2	4	5	4	4	3	4	5	3	4	3	2	2	4	5	4	4	3	4	5	47.1	47.1
P07814;V9GYZ6;V9GZ76	P07814;V9GYZ6	57;36;5	57;36;5	56;35;5	Bifunctional glutamate/proline--tRNA ligase;Glutamate--tRNA ligase;Proline--tRNA ligase	EPRS	;	3	57	57	56	46	45	43	29	40	45	54	44	49	54	57	47	46	45	43	29	40	45	54	44	49	54	57	47	45	44	42	29	39	44	53	43	48	53	56	46	50	50
P07858;R4GMQ5	P07858	4;1	3;1	3;1	Cathepsin B;Cathepsin B light chain;Cathepsin B heavy chain	CTSB		2	4	3	3	4	4	4	1	4	3	3	3	4	3	4	4	3	3	3	0	3	2	2	2	3	2	3	3	3	3	3	0	3	2	2	2	3	2	3	3	16.5	13.6
P07900;Q14568;G3V2J8;Q58FG0;Q58FG1	P07900	25;6;5;4;2	15;2;3;2;1	15;2;3;2;1	Heat shock protein HSP 90-alpha	HSP90AA1		5	25	15	15	22	19	22	14	17	23	23	20	19	21	20	16	12	10	13	8	9	15	13	11	10	12	12	9	12	10	13	8	9	15	13	11	10	12	12	9	24.1	15
P08133;E5RJF5;E5RK63;E7EMC6;E5RK69	P08133;E5RJF5;E5RK63;E7EMC6;E5RK69	2;1;1;1;1	2;1;1;1;1	2;1;1;1;1	Annexin A6;Annexin	ANXA6	;;;;	5	2	2	2	0	1	2	0	1	2	1	1	1	2	1	1	0	1	2	0	1	2	1	1	1	2	1	1	0	1	2	0	1	2	1	1	1	2	1	1	4	4
P08238;Q58FF7;F8W026	P08238	29;12;1	29;12;1	16;6;0	Heat shock protein HSP 90-beta	HSP90AB1		3	29	29	16	27	25	27	20	24	27	27	24	25	26	23	22	27	25	27	20	24	27	27	24	25	26	23	22	14	13	15	11	14	16	15	12	13	14	13	12	41.3	41.3
P08240	P08240	5	5	5	Signal recognition particle receptor subunit alpha	SRPR		1	5	5	5	3	3	2	2	4	5	2	2	1	3	4	2	3	3	2	2	4	5	2	2	1	3	4	2	3	3	2	2	4	5	2	2	1	3	4	2	11	11
P08243;F8WEJ5;C9J057;C9JM09;C9JT45;C9JLN6	P08243;F8WEJ5;C9J057	11;8;6;3;3;2	11;8;6;3;3;2	11;8;6;3;3;2	Asparagine synthetase [glutamine-hydrolyzing]	ASNS	;;	6	11	11	11	10	9	8	5	7	9	10	6	8	11	9	9	10	9	8	5	7	9	10	6	8	11	9	9	10	9	8	5	7	9	10	6	8	11	9	9	26.6	26.6
P08579	P08579	2	2	2	U2 small nuclear ribonucleoprotein B	SNRPB2		1	2	2	2	1	0	0	0	0	1	1	2	1	1	1	0	1	0	0	0	0	1	1	2	1	1	1	0	1	0	0	0	0	1	1	2	1	1	1	0	9.3	9.3
P08621;M0QYR1;C9J3K4;M0QX04	P08621	18;7;7;2	11;7;0;2	11;7;0;2	U1 small nuclear ribonucleoprotein 70 kDa	SNRNP70		4	18	11	11	13	12	12	12	10	16	16	15	18	17	16	17	7	6	6	5	4	9	9	8	11	10	9	10	7	6	6	5	4	9	9	8	11	10	9	10	19.1	12.5
P08670;B0YJC4;B0YJC5;Q5JVS8;A0A1B0GUA0;A0A1B0GTT5;A0A1B0GVG8;P17661;H7C5W5;P41219;K7EKH6;F8W835;E7EMV2;E7ESP9;Q16352;P07196;P07197	P08670;B0YJC4;B0YJC5	44;42;24;15;15;12;8;5;4;4;1;1;1;1;1;1;1	41;39;22;15;14;11;8;3;2;2;1;1;1;1;1;1;1	39;37;20;15;14;11;8;2;2;2;0;1;0;0;0;0;0	Vimentin	VIM	;;	17	44	41	39	37	37	35	33	35	41	40	38	35	39	41	38	34	34	32	31	33	38	37	35	32	36	38	35	32	32	30	30	31	36	35	33	30	34	36	33	82.8	79.4
P08754	P08754	11	11	6	Guanine nucleotide-binding protein G(k) subunit alpha	GNAI3		1	11	11	6	8	5	6	7	6	7	7	8	7	8	7	7	8	5	6	7	6	7	7	8	7	8	7	7	4	3	3	4	3	3	3	4	4	4	4	4	37.9	37.9
P08865;A0A0C4DG17;C9J9K3;F8WD59	P08865;A0A0C4DG17;C9J9K3;F8WD59	4;3;3;2	4;3;3;2	4;3;3;2	40S ribosomal protein SA	RPSA	;;;	4	4	4	4	4	3	4	4	4	4	4	3	4	4	4	4	4	3	4	4	4	4	4	3	4	4	4	4	4	3	4	4	4	4	4	3	4	4	4	4	3.4	3.4
P09104;F5H0C8;F5H1C3	P09104;F5H0C8	5;4;2	2;2;1	2;2;1	Gamma-enolase;Enolase	ENO2	;	3	5	2	2	3	3	4	5	4	4	4	3	4	4	4	4	1	1	1	2	1	1	1	1	1	1	1	1	1	1	1	2	1	1	1	1	1	1	1	1	18.9	6.2
P09382	P09382	4	4	4	Galectin-1	LGALS1		1	4	4	4	2	2	3	1	2	3	4	3	2	3	3	3	2	2	3	1	2	3	4	3	2	3	3	3	2	2	3	1	2	3	4	3	2	3	3	3	8.6	8.6
P09496;F8WF69;C9J8P9	P09496;F8WF69	6;5;2	6;5;2	6;5;2	Clathrin light chain A	CLTA	;	3	6	6	6	2	3	4	3	3	3	6	6	6	6	6	6	2	3	4	3	3	3	6	6	6	6	6	6	2	3	4	3	3	3	6	6	6	6	6	6	16.9	16.9
P09497;D6RJD1	P09497;D6RJD1	4;2	4;2	4;2	Clathrin light chain B	CLTB	;	2	4	4	4	2	2	2	2	2	2	3	4	4	4	4	4	2	2	2	2	2	2	3	4	4	4	4	4	2	2	2	2	2	2	3	4	4	4	4	4	15.7	15.7
P09874;Q5VX84;Q5VX85	P09874	23;1;1	23;1;1	23;1;1	Poly [ADP-ribose] polymerase 1	PARP1		3	23	23	23	8	9	11	5	8	15	19	12	16	20	19	15	8	9	11	5	8	15	19	12	16	20	19	15	8	9	11	5	8	15	19	12	16	20	19	15	27.5	27.5
P09960	P09960	2	2	2	Leukotriene A-4 hydrolase	LTA4H		1	2	2	2	0	0	0	0	0	1	1	0	0	1	2	2	0	0	0	0	0	1	1	0	0	1	2	2	0	0	0	0	0	1	1	0	0	1	2	2	6.4	6.4
Q71UI9;P0C0S5;C9J0D1;C9J386	Q71UI9;P0C0S5;C9J0D1;C9J386	4;4;3;2	2;2;1;1	2;2;1;1	Histone H2A.V;Histone H2A.Z;Histone H2A	H2AFV;H2AFZ	;;;	4	4	2	2	3	2	2	2	3	4	3	3	2	2	2	3	1	0	0	0	1	2	1	1	0	0	0	1	1	0	0	0	1	2	1	1	0	0	0	1	31.2	18.8
Q99878;Q96KK5;Q9BTM1;Q16777;Q6FI13;P0C0S8;A0A0U1RR32;A0A0U1RRH7;Q93077;P20671;H0YFX9;Q7L7L0;P04908;Q96QV6;P16104;REV__H0Y672;REV__E7EQ67;REV__H7BY63;REV__A0A087X2A7;REV__Q8NB25	Q99878;Q96KK5;Q9BTM1;Q16777;Q6FI13;P0C0S8;A0A0U1RR32;A0A0U1RRH7;Q93077;P20671;H0YFX9;Q7L7L0;P04908;Q96QV6;P16104	6;6;6;6;6;6;5;5;5;5;4;4;4;4;3;1;1;1;1;1	6;6;6;6;6;6;5;5;5;5;4;4;4;4;3;1;1;1;1;1	2;2;2;2;2;2;2;2;1;2;2;1;1;0;0;0;0;0;0;0	Histone H2A type 1-J;Histone H2A type 1-H;Histone H2A.J;Histone H2A type 2-C;Histone H2A type 2-A;Histone H2A type 1;Histone H2A type 1-C;Histone H2A type 1-D;Histone H2A;Histone H2A type 3;Histone H2A type 1-B/E;Histone H2A type 1-A;Histone H2AX	HIST1H2AJ;HIST1H2AH;H2AFJ;HIST2H2AC;HIST2H2AA3;HIST1H2AG;HIST1H2AC;HIST1H2AD;HIST3H2A;HIST1H2AB;HIST1H2AA;H2AFX	;;;;;;;;;;;;;;	20	6	6	2	3	3	3	4	3	6	3	3	3	4	3	3	3	3	3	4	3	6	3	3	3	4	3	3	1	1	1	1	1	2	1	1	1	1	1	1	41.4	41.4
R4GMZ0;P0CW18	R4GMZ0;P0CW18	3;3	3;3	3;3	Serine protease 56	PRSS56	;	2	3	3	3	1	2	3	1	2	3	2	1	1	2	2	1	1	2	3	1	2	3	2	1	1	2	2	1	1	2	3	1	2	3	2	1	1	2	2	1	5.3	5.3
P0DN76;Q01081;A0A1B0GW87;M0QYK5;M0R2N4;Q8WU68	P0DN76;Q01081	3;3;1;1;1;1	3;3;1;1;1;1	3;3;1;1;1;1	Splicing factor U2AF 35 kDa subunit	U2AF1	;	6	3	3	3	0	0	3	2	2	3	3	3	3	3	3	3	0	0	3	2	2	3	3	3	3	3	3	3	0	0	3	2	2	3	3	3	3	3	3	3	14.2	14.2
P0DN79;P35520;H7C2H4;C9JMA6	P0DN79;P35520	11;11;4;3	11;11;4;3	11;11;4;3	Cystathionine beta-synthase	CBS	;	4	11	11	11	11	11	11	8	10	10	9	6	10	11	10	8	11	11	11	8	10	10	9	6	10	11	10	8	11	11	11	8	10	10	9	6	10	11	10	8	30.1	30.1
P0DO92;A0A0G2JLA3;F2Z355;A0A0U1RQR5	P0DO92	7;3;1;1	7;3;1;1	6;2;0;0				4	7	7	6	3	5	6	4	4	5	4	4	4	3	3	3	3	5	6	4	4	5	4	4	4	3	3	3	3	5	6	4	4	5	3	4	4	3	3	3	9.8	9.8
P10070;P10071	P10070	3;1	3;1	3;1	Zinc finger protein GLI2	GLI2		2	3	3	3	3	2	1	3	1	1	2	1	1	2	0	1	3	2	1	3	1	1	2	1	1	2	0	1	3	2	1	3	1	1	2	1	1	2	0	1	2.3	2.3
Q96II5;P10398	Q96II5;P10398	3;3	2;2	2;2	Serine/threonine-protein kinase A-Raf	ARAF	;	2	3	2	2	1	2	3	2	2	3	2	1	1	2	3	1	1	1	2	1	1	2	1	0	1	2	2	1	1	1	2	1	1	2	1	0	1	2	2	1	5.6	3.9
P22492;P16403;Q02539;P16402;P10412	P22492;P16403;Q02539;P16402;P10412	2;2;2;2;2	1;1;1;1;1	1;1;1;1;1	Histone H1t;Histone H1.2;Histone H1.1;Histone H1.3;Histone H1.4	HIST1H1T;HIST1H1C;HIST1H1A;HIST1H1D;HIST1H1E	;;;;	5	2	1	1	1	1	1	1	1	2	2	1	1	1	1	1	1	1	1	1	1	1	1	1	1	1	1	1	1	1	1	1	1	1	1	1	1	1	1	1	9.7	5.3
P10586;H0Y4H1;H0Y6Z7;H0Y7Z9;H0Y380;Q3KPI9;F5GWR7;P23468;G8JL96;A0A0A0MR60;Q13332;A2A437	P10586;H0Y4H1;H0Y6Z7;H0Y7Z9;H0Y380;Q3KPI9;F5GWR7;P23468	9;7;7;6;5;5;5;5;4;4;4;1	9;7;7;6;5;5;5;5;4;4;4;1	9;7;7;6;5;5;5;5;4;4;4;1	Receptor-type tyrosine-protein phosphatase F;Protein-tyrosine-phosphatase;Receptor-type tyrosine-protein phosphatase delta	PTPRF;PTPRD	;;;;;;;	12	9	9	9	3	4	4	2	4	5	8	6	6	8	9	6	3	4	4	2	4	5	8	6	6	8	9	6	3	4	4	2	4	5	8	6	6	8	9	6	5.5	5.5
P10599	P10599	3	3	3	Thioredoxin	TXN		1	3	3	3	2	3	2	2	2	2	3	3	2	2	3	3	2	3	2	2	2	2	3	3	2	2	3	3	2	3	2	2	2	2	3	3	2	2	3	3	31.4	31.4
P10620;F5H7F6;F5H6X2;F5GX73;F5H613;F5H760	P10620;F5H7F6;F5H6X2	4;3;3;1;1;1	4;3;3;1;1;1	4;3;3;1;1;1	Microsomal glutathione S-transferase 1	MGST1	;;	6	4	4	4	3	3	3	3	3	3	3	3	3	3	3	3	3	3	3	3	3	3	3	3	3	3	3	3	3	3	3	3	3	3	3	3	3	3	3	3	6.3	6.3
P10909;H0YC35;H0YAS8;E7ERK6;H0YLK8;E7ETB4	P10909;H0YC35	5;4;2;2;2;1	5;4;2;2;2;1	5;4;2;2;2;1	Clusterin;Clusterin beta chain;Clusterin alpha chain;Clusterin	CLU	;	6	5	5	5	5	2	4	4	4	3	3	4	5	4	4	4	5	2	4	4	4	3	3	4	5	4	4	4	5	2	4	4	4	3	3	4	5	4	4	4	8.6	8.6
P11021	P11021	21	20	20	78 kDa glucose-regulated protein	HSPA5		1	21	20	20	18	20	19	15	17	19	20	18	15	21	20	18	17	19	18	14	16	18	19	17	14	20	19	17	17	19	18	14	16	18	19	17	14	20	19	17	36.1	36.1
P11142;E9PKE3;E9PNE6;E9PN89;A8K7Q2;E9PLF4;E9PQQ4;E9PQK7;E9PK54;E9PS65;E9PPY6;E9PI65;E9PM13;E9PN25	P11142;E9PKE3;E9PNE6;E9PN89;A8K7Q2	30;29;21;16;16;12;11;11;11;10;9;9;8;7	30;29;21;16;16;12;11;11;11;10;9;9;8;7	20;19;14;10;10;10;10;10;10;7;8;6;5;6	Heat shock cognate 71 kDa protein	HSPA8	;;;;	14	30	30	20	25	24	27	20	25	28	29	24	27	30	24	26	25	24	27	20	25	28	29	24	27	30	24	26	17	17	18	14	17	18	19	16	19	20	16	17	51.2	51.2
P11172;F2Z3P2;F2Z303;F8WDG4;E9PFD2	P11172;F2Z3P2;F2Z303;F8WDG4;E9PFD2	3;2;2;2;2	3;2;2;2;2	3;2;2;2;2	Uridine 5-monophosphate synthase;Orotate phosphoribosyltransferase;Orotidine 5-phosphate decarboxylase	UMPS	;;;;	5	3	3	3	1	2	2	2	2	3	3	1	3	3	2	2	1	2	2	2	2	3	3	1	3	3	2	2	1	2	2	2	2	3	3	1	3	3	2	2	10.2	10.2
P11388;J3KTB7	P11388	15;3	11;1	11;1	DNA topoisomerase 2-alpha	TOP2A		2	15	11	11	4	4	6	2	3	15	6	8	7	8	4	6	2	3	3	1	1	11	5	4	6	6	3	4	2	3	3	1	1	11	5	4	6	6	3	4	13.2	10.1
P11413;E7EUI8;E9PD92;E7EM57	P11413;E7EUI8	5;3;2;2	5;3;2;2	5;3;2;2	Glucose-6-phosphate 1-dehydrogenase	G6PD	;	4	5	5	5	5	3	3	2	3	4	2	2	4	3	3	2	5	3	3	2	3	4	2	2	4	3	3	2	5	3	3	2	3	4	2	2	4	3	3	2	12.2	12.2
P11908;H7C540;D3YTJ7;A6NMS2	P11908;H7C540	8;4;3;2	4;2;2;1	3;1;1;1	Ribose-phosphate pyrophosphokinase 2	PRPS2	;	4	8	4	3	5	4	4	3	4	5	5	3	3	6	5	4	2	1	1	1	1	2	3	2	1	2	2	2	2	1	1	1	1	2	3	1	1	2	2	2	35.2	14.5
P11940;E7EQV3;A0A087WTT1;E7ERJ7;H0YAR2;Q9H361;H0YBN4;E5RGH3;E5RJB9;H0YB86;H0YB75;E5RH24;H0YAP2;H0YAS6;H0YAS7;H0YC10;E5RHG7;H0YAW6;Q96DU9;E5RGC4;E5RFD8	P11940;E7EQV3;A0A087WTT1;E7ERJ7;H0YAR2	30;29;28;27;15;14;10;7;7;7;7;6;6;6;5;3;3;2;2;1;1	30;29;28;27;15;14;10;7;7;7;7;6;6;6;5;3;3;2;2;1;1	16;16;14;16;9;11;3;1;0;5;6;0;5;5;4;3;0;2;0;0;0	Polyadenylate-binding protein 1;Polyadenylate-binding protein	PABPC1	;;;;	21	30	30	16	22	22	20	16	18	21	27	27	26	28	24	22	22	22	20	16	18	21	27	27	26	28	24	22	12	11	10	8	10	12	15	14	13	15	13	11	45	45
P12004	P12004	7	7	7	Proliferating cell nuclear antigen	PCNA		1	7	7	7	6	7	7	6	5	6	5	6	6	5	7	6	6	7	7	6	5	6	5	6	6	5	7	6	6	7	7	6	5	6	5	6	6	5	7	6	36.4	36.4
P12235;V9GYG0	P12235;V9GYG0	11;8	2;2	2;2	ADP/ATP translocase 1	SLC25A4	;	2	11	2	2	10	10	11	8	10	11	11	10	11	11	11	11	2	2	2	2	2	2	2	2	2	2	2	2	2	2	2	2	2	2	2	2	2	2	2	2	40.9	8.1
P12236	P12236	13	13	1	ADP/ATP translocase 3;ADP/ATP translocase 3, N-terminally processed	SLC25A6		1	13	13	1	10	10	11	8	9	9	11	10	10	10	10	10	10	10	11	8	9	9	11	10	10	10	10	10	0	0	0	0	0	0	1	0	0	0	0	0	47	47
P12270	P12270	9	9	9	Nucleoprotein TPR	TPR		1	9	9	9	4	4	4	3	4	6	9	5	5	8	5	5	4	4	4	3	4	6	9	5	5	8	5	5	4	4	4	3	4	6	9	5	5	8	5	5	4.3	4.3
P12277	P12277	1	1	1	Creatine kinase B-type	CKB		1	1	1	1	0	1	1	0	0	1	1	0	1	1	0	1	0	1	1	0	0	1	1	0	1	1	0	1	0	1	1	0	0	1	1	0	1	1	0	1	3.4	3.4
P12814;H9KV75;G3V2N5;P35609;G3V2W4;H7C5W8;Q08043;H0YJ11;H0YJW3;G3V5M4;G3V2X9;A0A087WSZ2;G3V380;G3V2E8	P12814;H9KV75	34;27;15;13;11;9;9;8;8;6;6;6;3;2	18;15;10;3;7;5;2;5;4;4;4;2;3;1	18;15;10;3;7;5;2;5;4;4;4;2;3;1	Alpha-actinin-1	ACTN1	;	14	34	18	18	23	27	24	24	28	27	30	25	30	31	27	28	10	14	10	10	12	12	14	10	15	15	13	13	10	14	10	10	12	12	14	10	15	15	13	13	44.3	23.9
P13010;C9JZ81	P13010	7;1	7;1	7;1	X-ray repair cross-complementing protein 5	XRCC5		2	7	7	7	1	2	6	2	3	4	5	2	3	5	6	5	1	2	6	2	3	4	5	2	3	5	6	5	1	2	6	2	3	4	5	2	3	5	6	5	10.1	10.1
P13385;A0A0G2JL00;C9JU97;V9GYN1;K7EQI0;M0QY05;D6R9V4;M0R2C6;C9JP75;A0A0A0MT98	P13385	20;2;2;2;1;1;1;1;1;1	20;2;2;2;1;1;1;1;1;1	19;2;2;2;1;1;1;1;0;1	Teratocarcinoma-derived growth factor 1	TDGF1		10	20	20	19	14	15	14	12	15	19	17	18	15	17	15	16	14	15	14	12	15	19	17	18	15	17	15	16	13	14	13	11	14	18	16	17	14	16	14	16	14.6	14.6
P13489;H0YCR7;E9PMJ3;E9PLZ3;E9PIM9;E9PMN0;E9PIK5;E9PMA9;E9PMI1;E9PR82	P13489;H0YCR7	14;7;5;5;5;4;4;3;1;1	14;7;5;5;5;4;4;3;1;1	14;7;5;5;5;4;4;3;1;1	Ribonuclease inhibitor	RNH1	;	10	14	14	14	14	14	13	11	12	13	14	11	13	11	9	12	14	14	13	11	12	13	14	11	13	11	9	12	14	14	13	11	12	13	14	11	13	11	9	12	44.5	44.5
P13639	P13639	36	36	35	Elongation factor 2	EEF2		1	36	36	35	26	30	30	20	24	28	30	28	31	30	33	33	26	30	30	20	24	28	30	28	31	30	33	33	25	29	29	20	23	27	29	27	30	29	32	32	52.6	52.6
P13667;C9JMN9	P13667	12;1	12;1	12;1	Protein disulfide-isomerase A4	PDIA4		2	12	12	12	1	2	1	1	2	5	9	5	9	9	9	8	1	2	1	1	2	5	9	5	9	9	9	8	1	2	1	1	2	5	9	5	9	9	9	8	19.2	19.2
P13798;C9JIF9;H7C393;H7C1U0;F8WEH5;C9JLK2	P13798	19;5;3;2;1;1	6;5;3;2;1;1	5;5;3;2;1;1	Acylamino-acid-releasing enzyme	APEH		6	19	6	5	16	16	17	14	14	16	18	14	17	14	16	15	4	4	4	4	4	4	5	4	4	3	4	3	4	4	4	4	4	4	5	4	4	3	4	3	13.7	1.1
P13861;H7C330;H7C1L0;H7C4A9;C9J830;P31323	P13861	8;3;3;2;1;1	8;3;3;2;1;1	8;3;3;2;1;1	cAMP-dependent protein kinase type II-alpha regulatory subunit	PRKAR2A		6	8	8	8	2	4	2	1	2	5	5	3	6	6	7	4	2	4	2	1	2	5	5	3	6	6	7	4	2	4	2	1	2	5	5	3	6	6	7	4	26.5	26.5
P13984	P13984	1	1	1	General transcription factor IIF subunit 2	GTF2F2		1	1	1	1	1	0	0	0	0	0	0	0	0	0	0	0	1	0	0	0	0	0	0	0	0	0	0	0	1	0	0	0	0	0	0	0	0	0	0	0	1.1	1.1
P14174	P14174	2	2	2	Macrophage migration inhibitory factor	MIF		1	2	2	2	1	1	1	1	1	2	1	0	0	1	1	1	1	1	1	1	1	2	1	0	0	1	1	1	1	1	1	1	1	2	1	0	0	1	1	1	17.4	17.4
P14324;A0A087X1D8;A0A087WVN4;F5GXW4;A0A087WTP2	P14324;A0A087X1D8;A0A087WVN4;F5GXW4	6;3;3;3;2	6;3;3;3;2	6;3;3;3;2	Farnesyl pyrophosphate synthase	FDPS	;;;	5	6	6	6	6	6	6	5	6	6	6	5	6	6	6	5	6	6	6	5	6	6	6	5	6	6	6	5	6	6	6	5	6	6	6	5	6	6	6	5	16.5	16.5
P14373;A0A0G2JIZ4	P14373	7;3	7;3	5;3	Zinc finger protein RFP	TRIM27		2	7	7	5	3	2	4	2	2	3	6	4	7	6	6	5	3	2	4	2	2	3	6	4	7	6	6	5	1	1	2	1	1	1	4	2	5	4	4	3	15.8	15.8
P14618;B4DNK4	P14618;B4DNK4	41;34	41;34	5;5	Pyruvate kinase PKM;Pyruvate kinase	PKM	;	2	41	41	5	38	38	40	34	37	41	38	36	39	38	40	38	38	38	40	34	37	41	38	36	39	38	40	38	5	5	5	5	5	5	5	5	5	5	5	5	79.5	79.5
P14625;Q96GW1;H0YIV0;Q58FF3	P14625	7;2;1;1	6;1;1;1	6;1;1;1	Endoplasmin	HSP90B1		4	7	6	6	3	3	4	4	5	7	4	4	4	5	5	5	2	2	3	3	4	6	3	3	3	4	4	4	2	2	3	3	4	6	3	3	3	4	4	4	10.7	9.2
P14735;A0A140T8X3;Q5T5N3;A0A087WUU1	P14735;A0A140T8X3	6;3;2;2	2;0;2;0	2;0;2;0	Insulin-degrading enzyme	IDE	;	4	6	2	2	4	4	4	4	4	4	5	4	4	4	4	3	1	0	2	0	1	1	2	1	1	1	1	1	1	0	2	0	1	1	2	1	1	1	1	1	4.8	1.9
P14866;M0QXS5;M0R1W6;M0R076;B4DVF8;M0QYL7	P14866;M0QXS5	15;14;3;3;2;2	15;14;3;3;2;2	8;7;3;0;2;2	Heterogeneous nuclear ribonucleoprotein L	HNRNPL	;	6	15	15	8	10	9	10	7	9	14	15	10	11	14	12	13	10	9	10	7	9	14	15	10	11	14	12	13	6	6	6	5	6	8	8	7	6	8	6	7	36.8	36.8
P14923;C9JTX4;C9J826;C9JK18;C9JKY1	P14923	16;6;6;6;6	16;6;6;6;6	14;6;6;6;6	Junction plakoglobin	JUP		5	16	16	14	4	5	6	6	7	11	14	10	12	16	13	12	4	5	6	6	7	11	14	10	12	16	13	12	3	4	5	5	6	9	12	8	10	14	11	10	31.8	31.8
P15121;C9JRZ8	P15121;C9JRZ8	2;1	2;1	2;1	Aldose reductase;Aldo-keto reductase family 1 member B15	AKR1B1;AKR1B15	;	2	2	2	2	1	0	0	1	0	2	0	1	0	0	0	1	1	0	0	1	0	2	0	1	0	0	0	1	1	0	0	1	0	2	0	1	0	0	0	1	6	6
P15259;Q8N0Y7;P18669	P15259;Q8N0Y7;P18669	1;1;1	1;1;1	1;1;1	Phosphoglycerate mutase 2;Probable phosphoglycerate mutase 4;Phosphoglycerate mutase 1	PGAM2;PGAM4;PGAM1	;;	3	1	1	1	1	0	1	1	0	1	0	0	0	1	1	1	1	0	1	1	0	1	0	0	0	1	1	1	1	0	1	1	0	1	0	0	0	1	1	1	5.5	5.5
P15531;E7ERL0;E5RHP0;C9K028	P15531;E7ERL0;E5RHP0	7;6;4;2	1;0;0;0	1;0;0;0	Nucleoside diphosphate kinase A	NME1	;;	4	7	1	1	7	7	6	4	7	7	6	5	7	6	7	6	1	1	1	1	1	1	1	1	1	1	1	1	1	1	1	1	1	1	1	1	1	1	1	1	51.3	9.2
P15880;E9PQD7;E9PMM9;I3L404;E9PPT0;E9PM36;H3BNG3;H0YE27	P15880	28;11;9;8;7;6;2;1	28;11;9;8;7;6;2;1	10;3;3;2;3;0;1;0	40S ribosomal protein S2	RPS2		8	28	28	10	24	25	25	22	25	27	23	22	25	27	26	25	24	25	25	22	25	27	23	22	25	27	26	25	9	8	8	7	10	10	9	8	9	10	10	9	34.4	34.4
P15924	P15924	116	116	116	Desmoplakin	DSP		1	116	116	116	84	77	85	70	73	86	99	84	81	101	99	79	84	77	85	70	73	86	99	84	81	101	99	79	84	77	85	70	73	86	99	84	81	101	99	79	46.3	46.3
P16401	P16401	3	3	2	Histone H1.5	HIST1H1B		1	3	3	2	1	1	0	0	0	3	2	1	1	1	1	1	1	1	0	0	0	3	2	1	1	1	1	1	1	1	0	0	0	2	1	1	1	1	1	1	14.2	14.2
P16615;H7C5W9;O14983;Q93084;J3QSY6;H3BVB2	P16615;H7C5W9	23;17;5;3;1;1	23;17;5;3;1;1	23;17;5;3;1;1	Sarcoplasmic/endoplasmic reticulum calcium ATPase 2	ATP2A2	;	6	23	23	23	19	19	20	17	19	22	23	16	19	21	17	16	19	19	20	17	19	22	23	16	19	21	17	16	19	19	20	17	19	22	23	16	19	21	17	16	24.1	24.1
P67809;Q9Y2T7;P16989;A0A0D9SEI8;H0Y449;C9J5V9	P67809;Q9Y2T7;P16989;A0A0D9SEI8;H0Y449	4;4;4;2;2;1	4;4;4;2;2;1	4;4;4;2;2;1	Nuclease-sensitive element-binding protein 1;Y-box-binding protein 2;Y-box-binding protein 3	YBX1;YBX2;YBX3	;;;;	6	4	4	4	0	0	0	0	0	2	3	3	4	1	1	2	0	0	0	0	0	2	3	3	4	1	1	2	0	0	0	0	0	2	3	3	4	1	1	2	12.3	12.3
P17066;P48741	P17066;P48741	10;6	1;1	1;1	Heat shock 70 kDa protein 6;Putative heat shock 70 kDa protein 7	HSPA6;HSPA7	;	2	10	1	1	9	9	10	9	9	10	10	10	9	10	10	9	1	1	1	1	1	1	1	1	1	1	1	1	1	1	1	1	1	1	1	1	1	1	1	1	15.4	1.7
P17655	P17655	8	8	8	Calpain-2 catalytic subunit	CAPN2		1	8	8	8	3	5	5	4	5	6	7	4	6	7	6	7	3	5	5	4	5	6	7	4	6	7	6	7	3	5	5	4	5	6	7	4	6	7	6	7	13.1	13.1
P17812	P17812	21	21	19	CTP synthase 1	CTPS1		1	21	21	19	16	17	17	15	16	16	17	15	17	16	13	17	16	17	17	15	16	16	17	15	17	16	13	17	14	15	15	13	14	14	15	13	15	14	11	15	43	43
P17931;G3V3R6	P17931;G3V3R6	5;3	5;3	5;3	Galectin-3;Galectin	LGALS3	;	2	5	5	5	1	3	1	1	1	4	5	4	5	4	4	3	1	3	1	1	1	4	5	4	5	4	4	3	1	3	1	1	1	4	5	4	5	4	4	3	21.6	21.6
P17987;E7ERF2;E7EQR6;F5H282;F5H136;F5GZ03;F5H676;F5H726;F5GZI8;F5H7Y1;F5GYL4	P17987;E7ERF2;E7EQR6;F5H282	28;19;18;17;9;8;7;6;5;2;2	28;19;18;17;9;8;7;6;5;2;2	28;19;18;17;9;8;7;6;5;2;2	T-complex protein 1 subunit alpha	TCP1	;;;	11	28	28	28	25	23	25	21	24	27	28	25	24	24	25	22	25	23	25	21	24	27	28	25	24	24	25	22	25	23	25	21	24	27	28	25	24	24	25	22	59.4	59.4
P18031;B4DSN5	P18031;B4DSN5	7;5	7;5	7;5	Tyrosine-protein phosphatase non-receptor type 1;Tyrosine-protein phosphatase non-receptor type	PTPN1	;	2	7	7	7	5	3	5	4	3	4	4	2	4	4	4	4	5	3	5	4	3	4	4	2	4	4	4	4	5	3	5	4	3	4	4	2	4	4	4	4	18.6	18.6
P18077;C9K025;F8WBS5;F8WB72	P18077;C9K025;F8WBS5;F8WB72	5;4;3;3	5;4;3;3	5;4;3;3	60S ribosomal protein L35a	RPL35A	;;;	4	5	5	5	4	4	3	3	4	5	4	4	4	4	3	3	4	4	3	3	4	5	4	4	4	4	3	3	4	4	3	3	4	5	4	4	4	4	3	3	38.2	38.2
P18085;C9JPM4;C9JAK5;U3KQF2	P18085;C9JPM4;C9JAK5	7;6;5;1	3;2;3;1	3;2;3;1	ADP-ribosylation factor 4	ARF4	;;	4	7	3	3	4	4	6	5	5	7	6	3	4	7	6	4	1	1	3	2	2	3	2	1	1	3	3	1	1	1	3	2	2	3	2	1	1	3	3	1	50.6	21.7
P18433	P18433	1	1	1	Receptor-type tyrosine-protein phosphatase alpha	PTPRA		1	1	1	1	0	0	0	0	1	1	0	0	1	0	0	0	0	0	0	0	1	1	0	0	1	0	0	0	0	0	0	0	1	1	0	0	1	0	0	0	1.6	1.6
P18583;H7C1M2;J3QSZ5;H7C2G8;H7C1S4;H7C257	P18583;H7C1M2	23;14;8;4;1;1	23;14;8;4;1;1	23;14;8;4;1;1	Protein SON	SON	;	6	23	23	23	10	15	14	6	9	16	21	15	17	15	17	14	10	15	14	6	9	16	21	15	17	15	17	14	10	15	14	6	9	16	21	15	17	15	17	14	14.6	14.6
P18754;E9PRJ3;E5RFU4;Q8NDP7;H0YFQ0;C9JW69;C9JRH2;C9JMJ4;C9J3R0;C9JQZ4	P18754;E9PRJ3;E5RFU4	21;18;16;4;2;2;1;1;1;1	21;18;16;4;2;2;1;1;1;1	11;8;6;0;0;2;1;1;1;1	Regulator of chromosome condensation;Tetraspanin	RCC1;CD151;DPYSL2	;;	10	21	21	11	17	17	17	17	17	19	18	14	17	17	15	17	17	17	17	17	17	19	18	14	17	17	15	17	8	8	8	8	8	10	8	5	8	7	7	8	21.9	21.9
P19338;H7BY16	P19338;H7BY16	8;5	8;5	8;5	Nucleolin	NCL	;	2	8	8	8	5	4	6	6	5	6	7	6	7	5	5	6	5	4	6	6	5	6	7	6	7	5	5	6	5	4	6	6	5	6	7	6	7	5	5	6	11.1	11.1
P19367	P19367	2	2	2	Hexokinase-1	HK1		1	2	2	2	0	0	0	2	1	1	2	0	1	1	2	1	0	0	0	2	1	1	2	0	1	1	2	1	0	0	0	2	1	1	2	0	1	1	2	1	3.2	3.2
P19387;H3BRR2	P19387;H3BRR2	4;3	4;3	4;3	DNA-directed RNA polymerase II subunit RPB3	POLR2C	;	2	4	4	4	3	1	3	3	3	3	3	2	4	4	3	4	3	1	3	3	3	3	3	2	4	4	3	4	3	1	3	3	3	3	3	2	4	4	3	4	17.5	17.5
P19623;K7EQ47;K7EKM4;K7ESL0	P19623;K7EQ47	4;2;1;1	4;2;1;1	4;2;1;1	Spermidine synthase	SRM	;	4	4	4	4	3	3	2	2	2	3	4	2	3	3	4	2	3	3	2	2	2	3	4	2	3	3	4	2	3	3	2	2	2	3	4	2	3	3	4	2	18.5	18.5
P19784;H3BSA1;H3BNI9;H3BV19	P19784;H3BSA1	5;3;2;2	5;3;2;2	5;3;2;2	Casein kinase II subunit alpha	CSNK2A2	;	4	5	5	5	2	2	4	3	3	3	5	4	3	3	5	4	2	2	4	3	3	3	5	4	3	3	5	4	2	2	4	3	3	3	5	4	3	3	5	4	19.4	19.4
P20020;E7ERY9;H0Y7S3;Q16720;Q01814;F8W1V5	P20020;E7ERY9	7;5;3;3;3;1	7;5;3;3;3;1	3;2;0;0;0;1	Plasma membrane calcium-transporting ATPase 1;Calcium-transporting ATPase	ATP2B1	;	6	7	7	3	3	4	4	2	4	3	5	3	4	4	4	2	3	4	4	2	4	3	5	3	4	4	4	2	1	0	0	0	2	1	2	2	2	1	1	1	7.4	7.4
P20042	P20042	4	4	4	Eukaryotic translation initiation factor 2 subunit 2	EIF2S2		1	4	4	4	3	3	3	1	3	4	3	4	4	4	4	4	3	3	3	1	3	4	3	4	4	4	4	4	3	3	3	1	3	4	3	4	4	4	4	4	12	12
P20073	P20073	11	11	11	Annexin A7	ANXA7		1	11	11	11	5	3	4	3	2	6	10	5	8	6	7	9	5	3	4	3	2	6	10	5	8	6	7	9	5	3	4	3	2	6	10	5	8	6	7	9	23	23
P20155;B7ZMI3	P20155	18;5	16;4	15;4	Serine protease inhibitor Kazal-type 2	SPINK2		2	18	16	15	7	8	12	9	10	10	13	9	10	11	13	13	6	6	10	7	8	9	11	8	8	9	11	11	6	6	9	7	7	8	10	8	8	9	10	10	7.6	7
P20339	P20339	5	2	2	Ras-related protein Rab-5A	RAB5A		1	5	2	2	5	5	5	4	5	5	5	5	4	5	4	5	2	2	2	2	2	2	2	2	1	2	1	2	2	2	2	2	2	2	2	2	1	2	1	2	27	12.1
P20340;C9JB90;C9JU14;J3KR73;Q9NRW1;Q14964	P20340;C9JB90;C9JU14;J3KR73;Q9NRW1;Q14964	2;1;1;1;1;1	2;1;1;1;1;1	2;1;1;1;1;1	Ras-related protein Rab-6A;Ras-related protein Rab-6B;Ras-related protein Rab-39A	RAB6A;RAB6B;RAB39A	;;;;;	6	2	2	2	1	1	1	1	1	1	2	1	1	1	1	1	1	1	1	1	1	1	2	1	1	1	1	1	1	1	1	1	1	1	2	1	1	1	1	1	11.1	11.1
P20585	P20585	3	3	3	DNA mismatch repair protein Msh3	MSH3		1	3	3	3	1	1	0	0	1	1	1	2	1	2	1	1	1	1	0	0	1	1	1	2	1	2	1	1	1	1	0	0	1	1	1	2	1	2	1	1	4.1	4.1
P20700;E9PBF6;A0A0A0MT18;A0A0D9SFY5	P20700;E9PBF6;A0A0A0MT18	8;7;6;3	7;6;6;3	7;6;6;3	Lamin-B1	LMNB1;ZNF623	;;	4	8	7	7	3	5	6	2	5	5	6	5	6	5	6	6	3	5	5	2	4	5	5	4	5	4	6	5	3	5	5	2	4	5	5	4	5	4	6	5	14.7	13.1
P20742	P20742	4	3	3	Pregnancy zone protein	PZP		1	4	3	3	4	4	4	3	3	4	4	2	4	3	2	3	3	3	3	3	2	3	3	2	3	2	2	2	3	3	3	3	2	3	3	2	3	2	2	2	2	1.7
P21266;A0A0A0MTN3;E9PLF1;E9PHN7;E9PHN6;Q5T8Q9;Q5T8R1;F6XZQ7;P46439;P28161	P21266;A0A0A0MTN3	9;8;1;1;1;1;1;1;1;1	9;8;1;1;1;1;1;1;1;1	9;8;1;1;1;1;1;1;1;1	Glutathione S-transferase Mu 3	GSTM3	;	10	9	9	9	5	7	8	6	5	7	7	7	8	7	8	8	5	7	8	6	5	7	7	7	8	7	8	8	5	7	8	6	5	7	7	7	8	7	8	8	40	40
P21283	P21283	1	1	1	V-type proton ATPase subunit C 1	ATP6V1C1		1	1	1	1	1	1	1	1	1	1	1	1	0	1	1	1	1	1	1	1	1	1	1	1	0	1	1	1	1	1	1	1	1	1	1	1	0	1	1	1	4.2	4.2
P21291;E9PS42;E9PND2;E9PP21	P21291;E9PS42;E9PND2;E9PP21	7;5;4;4	7;5;4;4	7;5;4;4	Cysteine and glycine-rich protein 1	CSRP1	;;;	4	7	7	7	3	4	4	1	3	3	7	6	7	6	5	6	3	4	4	1	3	3	7	6	7	6	5	6	3	4	4	1	3	3	7	6	7	6	5	6	52.8	52.8
Q60FE5;P21333;Q5HY54;A0A087WWY3;F8WE98;H0Y5C6;H0Y5F3;H7C2E7	Q60FE5;P21333;Q5HY54;A0A087WWY3	113;113;112;99;26;12;6;2	113;113;112;99;26;12;6;2	100;100;99;88;17;10;6;2	Filamin-A	FLNA	;;;	8	113	113	100	87	94	95	83	86	91	106	97	104	103	99	98	87	94	95	83	86	91	106	97	104	103	99	98	78	82	84	74	77	82	93	88	95	91	90	87	58.9	58.9
P21359;H0Y465;J3KSB5;J3QSG6;J3KSX8	P21359;H0Y465;J3KSB5	10;9;5;4;1	10;9;5;4;1	10;9;5;4;1	Neurofibromin;Neurofibromin truncated	NF1	;;	5	10	10	10	4	6	5	6	6	6	8	3	5	9	6	6	4	6	5	6	6	6	8	3	5	9	6	6	4	6	5	6	6	6	8	3	5	9	6	6	4.4	4.4
P21399	P21399	3	3	3	Cytoplasmic aconitate hydratase	ACO1		1	3	3	3	1	1	2	0	1	2	2	2	2	3	2	2	1	1	2	0	1	2	2	2	2	3	2	2	1	1	2	0	1	2	2	2	2	3	2	2	5.4	5.4
P21796;C9JI87	P21796;C9JI87	7;6	7;6	7;6	Voltage-dependent anion-selective channel protein 1	VDAC1	;	2	7	7	7	6	5	6	6	5	6	5	2	6	4	6	6	6	5	6	6	5	6	5	2	6	4	6	6	6	5	6	6	5	6	5	2	6	4	6	6	32.9	32.9
P21964;E7EMS6;F8WBW9;E7EUU8	P21964;E7EMS6;F8WBW9;E7EUU8	6;4;3;3	6;4;3;3	6;4;3;3	Catechol O-methyltransferase	COMT	;;;	4	6	6	6	3	6	5	2	2	3	5	1	3	4	3	3	3	6	5	2	2	3	5	1	3	4	3	3	3	6	5	2	2	3	5	1	3	4	3	3	46.1	46.1
P22087;M0R0P1;M0R299;M0QXL5;M0R2Q4;M0R2U2;M0R1H0;M0R2B0	P22087;M0R0P1;M0R299;M0QXL5;M0R2Q4	5;4;4;4;4;2;2;2	5;4;4;4;4;2;2;2	5;4;4;4;4;2;2;2	rRNA 2-O-methyltransferase fibrillarin	FBL	;;;;	8	5	5	5	3	5	3	2	4	4	3	3	3	4	4	3	3	5	3	2	4	4	3	3	3	4	4	3	3	5	3	2	4	4	3	3	3	4	4	3	27.4	27.4
P22102;F8WD69;C9JBJ1;C9JTV6;C9JZG2;C9JKQ7;A0A140TA71;H7C366	P22102	34;11;10;10;7;7;4;3	34;11;10;10;7;7;4;3	34;11;10;10;7;7;4;3	Trifunctional purine biosynthetic protein adenosine-3;Phosphoribosylamine--glycine ligase;Phosphoribosylformylglycinamidine cyclo-ligase;Phosphoribosylglycinamide formyltransferase	GART		8	34	34	34	24	24	26	21	25	30	32	26	30	28	30	25	24	24	26	21	25	30	32	26	30	28	30	25	24	24	26	21	25	30	32	26	30	28	30	25	45.2	45.2
P22234;E9PBS1;D6RF62	P22234;E9PBS1;D6RF62	18;17;14	18;17;14	18;17;14	Multifunctional protein ADE2;Phosphoribosylaminoimidazole-succinocarboxamide synthase;Phosphoribosylaminoimidazole carboxylase	PAICS	;;	3	18	18	18	12	12	14	11	12	13	17	13	12	12	12	11	12	12	14	11	12	13	17	13	12	12	12	11	12	12	14	11	12	13	17	13	12	12	12	11	51.3	51.3
P22314;Q5JRR9;Q5JRS0;Q5JRR6;Q5JRS2;Q5JRS1;Q5JRS3	P22314	16;4;4;4;3;2;2	16;4;4;4;3;2;2	16;4;4;4;3;2;2	Ubiquitin-like modifier-activating enzyme 1	UBA1		7	16	16	16	11	13	15	13	13	14	13	12	13	14	14	11	11	13	15	13	13	14	13	12	13	14	14	11	11	13	15	13	13	14	13	12	13	14	14	11	20.8	20.8
P22626;A0A087WUI2	P22626;A0A087WUI2	16;13	16;13	15;12	Heterogeneous nuclear ribonucleoproteins A2/B1	HNRNPA2B1	;	2	16	16	15	10	9	12	8	9	16	12	15	13	14	15	14	10	9	12	8	9	16	12	15	13	14	15	14	9	8	11	7	9	15	11	14	12	13	14	13	42.5	42.5
P22681;A0A0U1RR39;A0A1B0GW38;A0A0U1RQX8	P22681;A0A0U1RR39;A0A1B0GW38;A0A0U1RQX8	14;13;13;13	14;13;13;13	12;11;11;11	E3 ubiquitin-protein ligase CBL	CBL	;;;	4	14	14	12	10	10	10	7	12	11	10	1	2	12	11	9	10	10	10	7	12	11	10	1	2	12	11	9	8	8	8	6	10	10	8	0	1	10	10	7	18.9	18.9
P23258;Q9NRH3;K7EKE5;K7EIS0	P23258;Q9NRH3	16;13;7;7	16;13;7;7	16;13;7;7	Tubulin gamma-1 chain;Tubulin gamma-2 chain	TUBG1;TUBG2	;	4	16	16	16	11	11	10	9	12	11	13	10	11	15	16	13	11	11	10	9	12	11	13	10	11	15	16	13	11	11	10	9	12	11	13	10	11	15	16	13	54.5	54.5
P23284	P23284	4	4	4	Peptidyl-prolyl cis-trans isomerase B	PPIB		1	4	4	4	3	2	2	2	1	3	2	0	1	0	1	0	3	2	2	2	1	3	2	0	1	0	1	0	3	2	2	2	1	3	2	0	1	0	1	0	20.8	20.8
P23396;E9PL09;E9PPU1;F2Z2S8;H0YCJ7;H0YF32;E9PQ96;E9PJH4;E9PK82;E9PQX2	P23396;E9PL09;E9PPU1;F2Z2S8;H0YCJ7;H0YF32	16;13;11;9;9;8;6;6;6;2	7;4;6;6;6;5;3;3;3;1	7;4;6;6;6;5;3;3;3;1	40S ribosomal protein S3	RPS3	;;;;;	10	16	7	7	15	16	16	11	16	16	15	14	15	14	14	14	6	7	7	5	7	7	6	6	6	6	6	6	6	7	7	5	7	7	6	6	6	6	6	6	70.4	28
P23458	P23458	7	7	7	Tyrosine-protein kinase JAK1	JAK1		1	7	7	7	4	5	5	2	5	4	4	4	5	5	3	6	4	5	5	2	5	4	4	4	5	5	3	6	4	5	5	2	5	4	4	4	5	5	3	6	8.4	8.4
P23526	P23526	10	10	10	Adenosylhomocysteinase	AHCY		1	10	10	10	8	7	6	4	5	8	8	8	9	9	9	8	8	7	6	4	5	8	8	8	9	9	9	8	8	7	6	4	5	8	8	8	9	9	9	8	25.7	25.7
P23634	P23634	5	1	1	Plasma membrane calcium-transporting ATPase 4	ATP2B4		1	5	1	1	2	4	4	2	3	3	4	2	3	4	3	2	0	0	0	0	1	1	1	1	1	1	0	1	0	0	0	0	1	1	1	1	1	1	0	1	5.4	1
P23921;E9PL69;E9PP77;H0YCY7	P23921;E9PL69	20;13;2;2	20;13;2;2	20;13;2;2	Ribonucleoside-diphosphate reductase large subunit	RRM1	;	4	20	20	20	13	12	14	12	11	14	19	11	11	18	13	12	13	12	14	12	11	14	19	11	11	18	13	12	13	12	14	12	11	14	19	11	11	18	13	12	34	34
P24390;M0R1Y2	P24390;M0R1Y2	5;4	5;4	3;2	ER lumen protein-retaining receptor 1;ER lumen protein-retaining receptor	KDELR1	;	2	5	5	3	3	5	5	4	5	4	5	2	5	3	4	5	3	5	5	4	5	4	5	2	5	3	4	5	1	3	3	2	3	3	3	1	3	2	3	3	31.6	31.6
P24534;F2Z2G2;C9JZW3;F8WF65	P24534	5;2;2;1	5;2;2;1	5;2;2;1	Elongation factor 1-beta	EEF1B2		4	5	5	5	4	3	4	2	3	4	3	4	3	4	4	2	4	3	4	2	3	4	3	4	3	4	4	2	4	3	4	2	3	4	3	4	3	4	4	2	37.8	37.8
P24666;B7Z7P0;F2Z2Q9;D3YTI2	P24666;B7Z7P0;F2Z2Q9	4;3;2;1	4;3;2;1	4;3;2;1	Low molecular weight phosphotyrosine protein phosphatase	ACP1;UBE4A	;;	4	4	4	4	3	3	3	2	3	4	3	3	3	3	2	2	3	3	3	2	3	4	3	3	3	3	2	2	3	3	3	2	3	4	3	3	3	3	2	2	26.6	26.6
P25054;E9PFT7;B7Z2B6;R4GMU6;H3BNH8;E7EMH9	P25054;E9PFT7	9;5;4;2;1;1	9;5;4;2;1;1	9;5;4;2;1;1	Adenomatous polyposis coli protein	APC	;	6	9	9	9	2	2	3	1	3	1	6	5	5	5	4	3	2	2	3	1	3	1	6	5	5	5	4	3	2	2	3	1	3	1	6	5	5	5	4	3	4.1	4.1
P25205;J3KQ69;Q7Z6P5	P25205;J3KQ69	16;14;1	16;14;1	16;14;1	DNA replication licensing factor MCM3	MCM3	;	3	16	16	16	13	12	12	11	10	11	11	10	11	12	7	8	13	12	12	11	10	11	11	10	11	12	7	8	13	12	12	11	10	11	11	10	11	12	7	8	22	22
P25398	P25398	6	6	6	40S ribosomal protein S12	RPS12		1	6	6	6	6	5	6	3	5	6	6	5	6	6	5	5	6	5	6	3	5	6	6	5	6	6	5	5	6	5	6	3	5	6	6	5	6	6	5	5	47.7	47.7
P25685;M0R080	P25685;M0R080	3;2	2;1	2;1	DnaJ homolog subfamily B member 1	DNAJB1	;	2	3	2	2	2	2	1	3	2	3	1	0	1	2	2	2	1	1	0	2	1	2	1	0	1	2	1	2	1	1	0	2	1	2	1	0	1	2	1	2	10.3	6.8
P25786;B4DEV8;F5GX11	P25786;B4DEV8;F5GX11	4;3;3	4;3;3	4;3;3	Proteasome subunit alpha type-1;Proteasome subunit alpha type	PSMA1	;;	3	4	4	4	4	3	4	2	4	3	2	2	3	3	4	2	4	3	4	2	4	3	2	2	3	3	4	2	4	3	4	2	4	3	2	2	3	3	4	2	15.6	15.6
P25788;G3V4X5	P25788;G3V4X5	4;2	4;2	4;2	Proteasome subunit alpha type-3	PSMA3	;	2	4	4	4	2	3	3	1	2	4	4	2	1	4	4	2	2	3	3	1	2	4	4	2	1	4	4	2	2	3	3	1	2	4	4	2	1	4	4	2	16.9	16.9
P26038;V9GZ54	P26038;V9GZ54	4;2	2;1	2;1	Moesin	MSN	;	2	4	2	2	1	1	2	2	1	3	2	3	3	3	3	2	1	1	1	1	1	1	1	1	1	1	1	1	1	1	1	1	1	1	1	1	1	1	1	1	7.8	4.7
P26196;Q8IV96	P26196	5;1	5;1	5;1	Probable ATP-dependent RNA helicase DDX6	DDX6		2	5	5	5	5	4	4	2	4	4	5	4	2	2	4	2	5	4	4	2	4	4	5	4	2	2	4	2	5	4	4	2	4	4	5	4	2	2	4	2	6.4	6.4
P26358;K7ENW7	P26358;K7ENW7	4;2	4;2	4;2	DNA (cytosine-5)-methyltransferase 1	DNMT1	;	2	4	4	4	2	2	2	2	1	3	3	1	3	2	3	2	2	2	2	2	1	3	3	1	3	2	3	2	2	2	2	2	1	3	3	1	3	2	3	2	3.3	3.3
P26373;J3QSB4;J3KS98;H3BTH3	P26373;J3QSB4	9;5;2;1	9;5;2;1	9;5;2;1	60S ribosomal protein L13	RPL13	;	4	9	9	9	5	6	8	8	8	9	7	6	6	8	8	7	5	6	8	8	8	9	7	6	6	8	8	7	5	6	8	8	8	9	7	6	6	8	8	7	39.3	39.3
P26447	P26447	3	3	3	Protein S100-A4	S100A4		1	3	3	3	1	2	2	0	1	2	1	1	2	1	3	1	1	2	2	0	1	2	1	1	2	1	3	1	1	2	2	0	1	2	1	1	2	1	3	1	27.7	27.7
P26640;A0A140T936;A0A140T954;A2ABF4;A0A0G2JJT9;H0Y426;A0A140T904	P26640;A0A140T936	30;28;9;5;5;4;3	30;28;9;5;5;4;3	30;28;9;5;5;4;3	Valine--tRNA ligase	VARS	;	7	30	30	30	19	20	25	18	19	27	26	19	26	25	24	26	19	20	25	18	19	27	26	19	26	25	24	26	19	20	25	18	19	27	26	19	26	25	24	26	33.9	33.9
P26641	P26641	12	12	12	Elongation factor 1-gamma	EEF1G		1	12	12	12	7	8	7	8	7	9	11	7	9	9	9	9	7	8	7	8	7	9	11	7	9	9	9	9	7	8	7	8	7	9	11	7	9	9	9	9	26.8	26.8
P27105;F8VSL7	P27105	9;3	9;3	9;3	Erythrocyte band 7 integral membrane protein	STOM		2	9	9	9	6	6	6	5	5	8	8	7	8	9	8	8	6	6	6	5	5	8	8	7	8	9	8	8	6	6	6	5	5	8	8	7	8	9	8	8	47.9	47.9
P27348;E9PG15	P27348;E9PG15	9;6	7;5	7;5	14-3-3 protein theta	YWHAQ	;	2	9	7	7	7	7	8	7	5	9	9	6	7	9	8	8	6	6	7	5	5	7	7	5	6	7	7	6	6	6	7	5	5	7	7	5	6	7	7	6	40	33.5
X1WI28;P27635;B8A6G2;A6QRI9	X1WI28;P27635	10;10;2;2	1;1;1;1	1;1;1;1	60S ribosomal protein L10	RPL10	;	4	10	1	1	9	10	10	8	9	9	10	9	9	9	8	9	0	1	1	0	0	1	1	1	0	1	0	0	0	1	1	0	0	1	1	1	0	1	0	0	45.5	13.5
P27694;I3L4R8	P27694	3;1	3;1	3;1	Replication protein A 70 kDa DNA-binding subunit;Replication protein A 70 kDa DNA-binding subunit, N-terminally processed	RPA1		2	3	3	3	0	0	0	1	0	1	3	0	2	1	1	0	0	0	0	1	0	1	3	0	2	1	1	0	0	0	0	1	0	1	3	0	2	1	1	0	5.5	5.5
P27797	P27797	1	1	1	Calreticulin	CALR		1	1	1	1	0	1	0	0	0	1	1	1	1	0	0	1	0	1	0	0	0	1	1	1	1	0	0	1	0	1	0	0	0	1	1	1	1	0	0	1	2.2	2.2
P27824;H0Y9Q7;D6RAQ8;D6RAU8;D6RB85;D6RDP7;D6RGY2;D6RHJ3;D6RD16;D6RFL1;H0Y9H1	P27824;H0Y9Q7	5;3;2;2;2;2;2;1;1;1;1	5;3;2;2;2;2;2;1;1;1;1	5;3;2;2;2;2;2;1;1;1;1	Calnexin	CANX	;	11	5	5	5	3	3	4	3	4	5	5	4	3	5	5	4	3	3	4	3	4	5	5	4	3	5	5	4	3	3	4	3	4	5	5	4	3	5	5	4	11.8	11.8
P28066	P28066	5	5	5	Proteasome subunit alpha type-5	PSMA5		1	5	5	5	4	4	4	2	4	4	5	3	4	3	5	4	4	4	4	2	4	4	5	3	4	3	5	4	4	4	4	2	4	4	5	3	4	3	5	4	27.4	27.4
P28072;I3L3X7;A0A087X2I4	P28072	3;1;1	3;1;1	3;1;1	Proteasome subunit beta type-6	PSMB6		3	3	3	3	2	3	1	1	2	2	2	2	2	2	3	2	2	3	1	1	2	2	2	2	2	2	3	2	2	3	1	1	2	2	2	2	2	2	3	2	13	13
P28074;H0YJM8	P28074;H0YJM8	2;1	2;1	2;1	Proteasome subunit beta type-5	PSMB5	;	2	2	2	2	1	1	1	1	1	1	2	0	1	1	1	1	1	1	1	1	1	1	2	0	1	1	1	1	1	1	1	1	1	1	2	0	1	1	1	1	8.4	8.4
P28288	P28288	16	16	16	ATP-binding cassette sub-family D member 3	ABCD3		1	16	16	16	11	12	11	9	11	11	12	9	10	11	10	11	11	12	11	9	11	11	12	9	10	11	10	11	11	12	11	9	11	11	12	9	10	11	10	11	12.5	12.5
Q5VZU9;P29144	Q5VZU9;P29144	6;6	6;6	6;6	Tripeptidyl-peptidase 2	TPP2	;	2	6	6	6	3	4	2	3	4	5	4	2	4	3	3	5	3	4	2	3	4	5	4	2	4	3	3	5	3	4	2	3	4	5	4	2	4	3	3	5	5.8	5.8
P29218;E5RIP7;H0YBL1;E5RG94;E5RHE9;E5RG13;E5RI82;E5RGY4	P29218;E5RIP7;H0YBL1	3;2;2;1;1;1;1;1	3;2;2;1;1;1;1;1	3;2;2;1;1;1;1;1	Inositol monophosphatase 1	IMPA1	;;	8	3	3	3	2	2	2	1	2	3	0	3	3	1	2	2	2	2	2	1	2	3	0	3	3	1	2	2	2	2	2	1	2	3	0	3	3	1	2	2	15.5	15.5
P29353;Q5T182;X6R6D0;C9JHF5;Q5T181;H0Y539;Q5T188;Q5T187;U3KQS2;P98077;F5GXB9;H0Y9J4;Q6TCH8;Q6S5L8	P29353	27;10;9;9;8;6;4;2;2;2;1;1;1;1	27;10;9;9;8;6;4;2;2;2;1;1;1;1	27;10;9;9;8;6;4;2;2;2;1;1;1;1	SHC-transforming protein 1	SHC1		14	27	27	27	10	10	8	17	21	21	10	10	12	20	19	20	10	10	8	17	21	21	10	10	12	20	19	20	10	10	8	17	21	21	10	10	12	20	19	20	17.6	17.6
P29590;H3BT57;H3BVD2;H3BT29	P29590;H3BT57	3;2;1;1	3;2;1;1	3;2;1;1	Protein PML	PML	;	4	3	3	3	2	1	3	2	1	1	3	2	3	2	1	0	2	1	3	2	1	1	3	2	3	2	1	0	2	1	3	2	1	1	3	2	3	2	1	0	4	4
P29992;A0A087WVZ3;K7EL62	P29992;A0A087WVZ3;K7EL62	2;1;1	2;1;1	2;1;1	Guanine nucleotide-binding protein subunit alpha-11	GNA11	;;	3	2	2	2	1	1	1	1	2	2	2	2	1	2	2	2	1	1	1	1	2	2	2	2	1	2	2	2	1	1	1	1	2	2	2	2	1	2	2	2	7.8	7.8
P30041	P30041	15	15	15	Peroxiredoxin-6	PRDX6		1	15	15	15	11	8	11	7	8	13	14	13	12	15	14	11	11	8	11	7	8	13	14	13	12	15	14	11	11	8	11	7	8	13	14	13	12	15	14	11	71	71
P30050	P30050	4	4	4	60S ribosomal protein L12	RPL12		1	4	4	4	4	4	4	4	4	4	4	3	4	3	3	3	4	4	4	4	4	4	4	3	4	3	3	3	4	4	4	4	4	4	4	3	4	3	3	3	40	40
Q5T0D2;P30085	Q5T0D2;P30085	3;3	3;3	3;3	UMP-CMP kinase	CMPK1	;	2	3	3	3	2	3	2	1	2	1	2	2	2	2	3	2	2	3	2	1	2	1	2	2	2	2	3	2	2	3	2	1	2	1	2	2	2	2	3	2	20.7	20.7
P30086	P30086	2	2	2	Phosphatidylethanolamine-binding protein 1;Hippocampal cholinergic neurostimulating peptide	PEBP1		1	2	2	2	2	0	1	0	1	2	1	0	1	1	0	0	2	0	1	0	1	2	1	0	1	1	0	0	2	0	1	0	1	2	1	0	1	1	0	0	11.8	11.8
P30101	P30101	12	12	9	Protein disulfide-isomerase A3	PDIA3		1	12	12	9	5	9	9	5	7	7	10	9	8	10	10	8	5	9	9	5	7	7	10	9	8	10	10	8	3	6	6	2	5	5	7	7	6	7	7	6	14.1	14.1
P30153;B3KQV6;P30154;E9PH38;H0YDG7	P30153;B3KQV6	12;8;4;3;2	12;8;4;3;2	7;6;2;3;2	Serine/threonine-protein phosphatase 2A 65 kDa regulatory subunit A alpha isoform	PPP2R1A	;	5	12	12	7	7	9	8	6	9	9	9	9	10	8	10	8	7	9	8	6	9	9	9	9	10	8	10	8	5	5	5	3	5	6	5	5	6	5	5	4	27.3	27.3
P30260;I3L3H6;F6QPS0;K7EMA6;E9PRZ6	P30260	8;2;2;1;1	8;2;2;1;1	1;1;1;1;1	Cell division cycle protein 27 homolog	CDC27		5	8	8	1	6	6	6	4	5	5	7	7	8	8	7	6	6	6	6	4	5	5	7	7	8	8	7	6	1	1	1	1	1	1	1	1	1	1	1	1	15.5	15.5
P30520	P30520	2	2	2	Adenylosuccinate synthetase isozyme 2	ADSS		1	2	2	2	1	1	2	1	0	1	2	1	2	2	2	2	1	1	2	1	0	1	2	1	2	2	2	2	1	1	2	1	0	1	2	1	2	2	2	2	5.9	5.9
P30740	P30740	5	5	5	Leukocyte elastase inhibitor	SERPINB1		1	5	5	5	4	4	4	3	4	4	5	5	4	5	5	4	4	4	4	3	4	4	5	5	4	5	5	4	4	4	4	3	4	4	5	5	4	5	5	4	19.8	19.8
P31153	P31153	5	5	5	S-adenosylmethionine synthase isoform type-2	MAT2A		1	5	5	5	4	3	4	3	4	4	5	3	3	2	3	3	4	3	4	3	4	4	5	3	3	2	3	3	4	3	4	3	4	4	5	3	3	2	3	3	18.5	18.5
P31689	P31689	8	8	8	DnaJ homolog subfamily A member 1	DNAJA1		1	8	8	8	5	6	4	4	6	7	7	6	6	7	7	7	5	6	4	4	6	7	7	6	6	7	7	7	5	6	4	4	6	7	7	6	6	7	7	7	26.2	26.2
P31942	P31942	6	5	5	Heterogeneous nuclear ribonucleoprotein H3	HNRNPH3		1	6	5	5	4	3	2	4	2	5	3	4	3	2	4	3	3	2	1	3	2	4	3	3	3	2	4	3	3	2	1	3	2	4	3	3	3	2	4	3	19.9	17.6
P31946;Q4VY19;A0A0J9YWE8;Q4VY20;A0A0J9YWZ2	P31946	7;2;2;2;1	5;1;1;1;1	5;1;1;1;1	14-3-3 protein beta/alpha;14-3-3 protein beta/alpha, N-terminally processed	YWHAB		5	7	5	5	6	5	4	4	5	6	5	4	5	6	5	6	5	4	3	2	5	4	3	3	4	4	4	4	5	4	3	2	5	4	3	3	4	4	4	4	33.3	26.8
P31947	P31947	6	5	5	14-3-3 protein sigma	SFN		1	6	5	5	3	2	3	2	1	4	6	3	2	5	4	4	2	1	2	1	1	3	5	3	2	4	4	3	2	1	2	1	1	3	5	3	2	4	4	3	32.7	29.8
P31948;F5H783;H0YGI8;F5GXD8	P31948	5;2;1;1	5;2;1;1	5;2;1;1	Stress-induced-phosphoprotein 1	STIP1		4	5	5	5	1	1	1	3	2	3	5	3	4	4	3	3	1	1	1	3	2	3	5	3	4	4	3	3	1	1	1	3	2	3	5	3	4	4	3	3	12	12
P31949	P31949	3	3	3	Protein S100-A11;Protein S100-A11, N-terminally processed	S100A11		1	3	3	3	2	1	2	2	2	2	3	2	1	2	3	3	2	1	2	2	2	2	3	2	1	2	3	3	2	1	2	2	2	2	3	2	1	2	3	3	34.3	34.3
P32119;H0YM44	P32119;H0YM44	11;8	10;8	10;8	Peroxiredoxin-2	PRDX2;GALK2	;	2	11	10	10	7	8	9	6	7	10	11	10	11	10	11	11	6	7	8	5	6	9	10	9	10	9	10	10	6	7	8	5	6	9	10	9	10	9	10	10	49.5	43.9
P32929	P32929	2	2	2	Cystathionine gamma-lyase	CTH		1	2	2	2	1	1	2	0	2	1	2	2	2	2	2	2	1	1	2	0	2	1	2	2	2	2	2	2	1	1	2	0	2	1	2	2	2	2	2	2	6.4	6.4
P32969;D6RAN4;H0Y9V9;E7ESE0;H0Y9R4	P32969;D6RAN4;H0Y9V9;E7ESE0	10;9;9;7;4	10;9;9;7;4	10;9;9;7;4	60S ribosomal protein L9	RPL9	;;;	5	10	10	10	9	10	10	7	9	10	9	9	9	9	7	9	9	10	10	7	9	10	9	9	9	9	7	9	9	10	10	7	9	10	9	9	9	9	7	9	65.6	65.6
P33176;Q12840;J3KNA1;A0A0G2JMZ6;O60282;C9JWB9	P33176	30;9;8;7;7;1	30;9;8;7;7;1	30;9;8;7;7;1	Kinesin-1 heavy chain	KIF5B		6	30	30	30	15	15	22	14	15	18	27	17	17	20	22	19	15	15	22	14	15	18	27	17	17	20	22	19	15	15	22	14	15	18	27	17	17	20	22	19	37.5	37.5
P33897;A6NEP8	P33897	3;1	3;1	3;1	ATP-binding cassette sub-family D member 1	ABCD1		2	3	3	3	2	2	1	3	1	1	1	0	2	1	2	1	2	2	1	3	1	1	1	0	2	1	2	1	2	2	1	3	1	1	1	0	2	1	2	1	5	5
P33947;H7BYF7;O43731	P33947	4;1;1	2;1;1	2;1;1	ER lumen protein-retaining receptor 2	KDELR2		3	4	2	2	4	3	3	4	4	2	4	2	4	3	3	4	2	1	1	2	2	1	2	1	2	2	2	2	2	1	1	2	2	1	2	1	2	2	2	2	25.9	17
P33981;D6RF82;D6REX1;D6RIC6	P33981	3;1;1;1	3;1;1;1	3;1;1;1	Dual specificity protein kinase TTK	TTK		4	3	3	3	1	1	0	1	1	2	2	2	2	3	1	1	1	1	0	1	1	2	2	2	2	3	1	1	1	1	0	1	1	2	2	2	2	3	1	1	5.7	5.7
P33991;E5RG31;E5RFJ8	P33991	19;7;3	19;7;3	19;7;3	DNA replication licensing factor MCM4	MCM4		3	19	19	19	12	12	15	10	12	17	16	10	12	13	11	9	12	12	15	10	12	17	16	10	12	13	11	9	12	12	15	10	12	17	16	10	12	13	11	9	27.9	27.9
P33992;B1AHB1;B1AHB2;B1AHA9	P33992;B1AHB1	18;15;5;5	18;15;5;5	18;15;5;5	DNA replication licensing factor MCM5;DNA helicase	MCM5	;	4	18	18	18	13	13	14	11	12	17	15	12	14	14	17	14	13	13	14	11	12	17	15	12	14	14	17	14	13	13	14	11	12	17	15	12	14	14	17	14	31.2	31.2
P33993;C9J8M6	P33993	29;5	29;5	29;5	DNA replication licensing factor MCM7	MCM7		2	29	29	29	27	24	26	16	20	25	25	19	22	25	22	23	27	24	26	16	20	25	25	19	22	25	22	23	27	24	26	16	20	25	25	19	22	25	22	23	46.3	46.3
P34932;A0A087WYC1;A0A087WTS8	P34932;A0A087WYC1;A0A087WTS8	9;8;7	9;8;7	9;8;7	Heat shock 70 kDa protein 4	HSPA4	;;	3	9	9	9	5	4	7	4	3	9	8	4	6	6	8	5	5	4	7	4	3	9	8	4	6	6	8	5	5	4	7	4	3	9	8	4	6	6	8	5	14.9	14.9
P35232;C9JW96;C9JZ20;E7ESE2;E9PCW0;D6RBK0	P35232;C9JW96;C9JZ20;E7ESE2;E9PCW0	16;13;10;10;10;5	16;13;10;10;10;5	16;13;10;10;10;5	Prohibitin	PHB	;;;;	6	16	16	16	15	15	15	13	15	14	16	14	13	14	15	13	15	15	15	13	15	14	16	14	13	14	15	13	15	15	15	13	15	14	16	14	13	14	15	13	71.7	71.7
P35249;H7C1P0;C9JXZ7;C9JTT7;C9J8M3;C9JZI1	P35249;H7C1P0;C9JXZ7;C9JTT7;C9J8M3;C9JZI1	2;1;1;1;1;1	2;1;1;1;1;1	2;1;1;1;1;1	Replication factor C subunit 4	RFC4	;;;;;	6	2	2	2	1	1	1	0	1	1	1	1	2	1	1	1	1	1	1	0	1	1	1	1	2	1	1	1	1	1	1	0	1	1	1	1	2	1	1	1	2.9	2.9
P35250;H7C5P4;A0A087WVY3	P35250;H7C5P4;A0A087WVY3	4;3;3	4;3;3	4;3;3	Replication factor C subunit 2	RFC2	;;	3	4	4	4	3	3	3	2	2	3	3	4	3	2	3	2	3	3	3	2	2	3	3	4	3	2	3	2	3	3	3	2	2	3	3	4	3	2	3	2	12.4	12.4
P35268;K7EJT5;K7EP65;K7ELC4;K7EMH1;K7ERI7;K7EKS7	P35268;K7EJT5;K7EP65;K7ELC4;K7EMH1;K7ERI7;K7EKS7	3;2;2;2;2;2;2	3;2;2;2;2;2;2	3;2;2;2;2;2;2	60S ribosomal protein L22	RPL22	;;;;;;	7	3	3	3	3	3	3	1	3	3	3	3	3	3	2	3	3	3	3	1	3	3	3	3	3	3	2	3	3	3	3	1	3	3	3	3	3	3	2	3	39.1	39.1
P35270	P35270	3	3	3	Sepiapterin reductase	SPR		1	3	3	3	2	1	1	2	2	3	3	3	3	2	2	2	2	1	1	2	2	3	3	3	3	2	2	2	2	1	1	2	2	3	3	3	3	2	2	2	18.8	18.8
P35354	P35354	1	1	1	Prostaglandin G/H synthase 2	PTGS2		1	1	1	1	1	1	1	1	1	1	0	0	0	1	0	0	1	1	1	1	1	1	0	0	0	1	0	0	1	1	1	1	1	1	0	0	0	1	0	0	1.3	1.3
P35579;Q5BKV1;B1AH99;A0A0C4DFM8;A1L2Z2;E7ERA5;REV__S4R3H4;REV__E7EQT4;REV__Q9UKV3;A0A087X0T3;P12883;Q9UKX3;Q9Y623;P13533;P12882;P11055;Q9UKX2;A7E2Y1;P13535	P35579	85;7;4;3;2;2;1;1;1;1;1;1;1;1;1;1;1;1;1	85;7;4;3;2;2;1;1;1;1;1;1;1;1;1;1;1;1;1	73;5;3;0;0;0;1;1;1;0;0;0;0;0;0;0;0;0;0	Myosin-9	MYH9		19	85	85	73	61	58	70	59	66	62	79	54	62	76	70	70	61	58	70	59	66	62	79	54	62	76	70	70	53	47	58	47	55	51	68	43	52	66	58	59	45.8	45.8
P35580	P35580	35	25	24	Myosin-10	MYH10		1	35	25	24	9	15	21	19	18	11	30	13	17	30	29	20	3	6	11	9	9	2	21	4	9	22	19	11	3	6	10	8	8	2	21	4	9	21	18	11	22.6	17.5
P35606;H0Y938	P35606;H0Y938	2;1	2;1	2;1	Coatomer subunit beta	COPB2	;	2	2	2	2	2	2	1	1	1	2	2	1	2	1	2	1	2	2	1	1	1	2	2	1	2	1	2	1	2	2	1	1	1	2	2	1	2	1	2	1	2.5	2.5
P35658;A0A0A0MSW3;H0Y837;B7ZAV2;H0YF36;E9PKD2;H0YDS4	P35658;A0A0A0MSW3	39;28;6;5;4;4;1	39;28;6;5;4;4;1	39;28;6;5;4;4;1	Nuclear pore complex protein Nup214	NUP214	;	7	39	39	39	34	34	36	27	31	34	38	34	32	37	35	34	34	34	36	27	31	34	38	34	32	37	35	34	34	34	36	27	31	34	38	34	32	37	35	34	27.4	27.4
P35998;C9JLS9	P35998	9;4	9;4	9;4	26S protease regulatory subunit 7	PSMC2		2	9	9	9	6	4	4	4	7	5	9	5	5	8	7	5	6	4	4	4	7	5	9	5	5	8	7	5	6	4	4	4	7	5	9	5	5	8	7	5	23.3	23.3
P36404	P36404	2	2	2	ADP-ribosylation factor-like protein 2	ARL2		1	2	2	2	2	2	1	1	1	2	1	2	1	2	2	2	2	2	1	1	1	2	1	2	1	2	2	2	2	2	1	1	1	2	1	2	1	2	2	2	12.5	12.5
P36507;G5E9C7;A0A1B0GUL7;M0R1B6	P36507;G5E9C7	8;4;3;2	5;2;1;2	5;2;1;2	Dual specificity mitogen-activated protein kinase kinase 2	MAP2K2	;	4	8	5	5	4	3	5	3	3	6	6	6	4	5	4	3	2	1	2	0	0	3	3	3	2	3	2	1	2	1	2	0	0	3	3	3	2	3	2	1	26.2	15.5
P36578;H3BM89;H3BTP7;H3BU31;I3L4A2;B1AL00	P36578;H3BM89	18;13;5;5;1;1	18;13;5;5;1;1	17;13;5;5;0;0	60S ribosomal protein L4	RPL4	;	6	18	18	17	14	12	15	11	13	16	14	14	16	15	15	14	14	12	15	11	13	16	14	14	16	15	15	14	14	12	15	11	12	16	14	13	15	15	15	13	11.5	11.5
P36952;C9JLM5	P36952	8;2	8;2	8;2	Serpin B5	SERPINB5		2	8	8	8	6	7	6	3	6	7	6	8	5	6	5	5	6	7	6	3	6	7	6	8	5	6	5	5	6	7	6	3	6	7	6	8	5	6	5	5	26.7	26.7
P37198;M0QXN5	P37198;M0QXN5	10;8	10;8	10;8	Nuclear pore glycoprotein p62	NUP62	;	2	10	10	10	8	8	9	9	8	9	9	9	9	8	8	10	8	8	9	9	8	9	9	9	9	8	8	10	8	8	9	9	8	9	9	9	9	8	8	10	19.9	19.9
X6RJP6;P37802	X6RJP6;P37802	11;11	11;11	11;11	Transgelin-2	TAGLN2	;	2	11	11	11	5	5	3	4	5	8	9	7	10	10	9	8	5	5	3	4	5	8	9	7	10	10	9	8	5	5	3	4	5	8	9	7	10	10	9	8	64.7	64.7
P37840;E5RFH0	P37840	13;5	13;5	6;4	Alpha-synuclein	SNCA		2	13	13	6	7	8	9	5	9	8	11	7	7	10	8	8	7	8	9	5	9	8	11	7	7	10	8	8	3	3	3	3	4	3	6	2	3	5	3	2	24.5	24.5
P38432	P38432	11	11	11	Coilin	COIL		1	11	11	11	5	2	5	2	3	6	11	9	8	10	8	8	5	2	5	2	3	6	11	9	8	10	8	8	5	2	5	2	3	6	11	9	8	10	8	8	26.2	26.2
P38606	P38606	3	3	3	V-type proton ATPase catalytic subunit A	ATP6V1A		1	3	3	3	0	1	2	0	1	3	2	0	1	3	1	1	0	1	2	0	1	3	2	0	1	3	1	1	0	1	2	0	1	3	2	0	1	3	1	1	6.8	6.8
P38919;I3L3H2	P38919	19;3	15;1	15;1	Eukaryotic initiation factor 4A-III;Eukaryotic initiation factor 4A-III, N-terminally processed	EIF4A3		2	19	15	15	14	17	16	11	16	16	18	14	15	17	17	13	10	13	12	8	12	12	14	10	12	14	13	11	10	13	12	8	12	12	14	10	12	14	13	11	47.7	41.6
P39023;G5E9G0;H7C422;B5MCW2;H7C3M2;F8WCR1;Q92901	P39023;G5E9G0;H7C422;B5MCW2;H7C3M2	22;18;14;12;11;6;3	22;18;14;12;11;6;3	22;18;14;12;11;6;3	60S ribosomal protein L3	RPL3	;;;;	7	22	22	22	19	17	17	13	15	18	18	20	20	20	19	19	19	17	17	13	15	18	18	20	20	20	19	19	19	17	17	13	15	18	18	20	20	20	19	19	49.4	49.4
P39748;I3L3E9;F5H1Y3	P39748;I3L3E9;F5H1Y3	2;1;1	2;1;1	2;1;1	Flap endonuclease 1	FEN1	;;	3	2	2	2	1	1	2	0	1	2	2	0	0	1	2	0	1	1	2	0	1	2	2	0	0	1	2	0	1	1	2	0	1	2	2	0	0	1	2	0	5.8	5.8
P39880;Q13948	P39880;Q13948	2;1	2;1	2;1	Homeobox protein cut-like 1;Protein CASP	CUX1	;	2	2	2	2	1	0	1	1	0	0	1	1	1	0	0	1	1	0	1	1	0	0	1	1	1	0	0	1	1	0	1	1	0	0	1	1	1	0	0	1	1.5	1.5
P40121;H7C0X8;E7ENU9;B8ZZL6	P40121;H7C0X8;E7ENU9	3;2;2;1	3;2;2;1	3;2;2;1	Macrophage-capping protein	CAPG	;;	4	3	3	3	2	3	2	1	2	2	3	1	1	3	2	3	2	3	2	1	2	2	3	1	1	3	2	3	2	3	2	1	2	2	3	1	1	3	2	3	10.1	10.1
P40222;Q8N3L3	P40222	8;1	7;0	7;0	Alpha-taxilin	TXLNA		2	8	7	7	7	4	6	4	3	7	8	6	6	7	7	6	6	3	5	3	2	6	7	5	5	7	7	6	6	3	5	3	2	6	7	5	5	7	7	6	12.8	11.4
P40227;Q92526;J3KRI6	P40227	19;5;1	19;5;1	19;5;1	T-complex protein 1 subunit zeta	CCT6A		3	19	19	19	18	15	17	14	17	17	16	14	18	18	16	14	18	15	17	14	17	17	16	14	18	18	16	14	18	15	17	14	17	17	16	14	18	18	16	14	48.6	48.6
P40763;G8JLH9	P40763;G8JLH9	8;7	8;7	8;7	Signal transducer and activator of transcription 3;Signal transducer and activator of transcription	STAT3	;	2	8	8	8	6	5	7	4	4	4	7	5	7	8	8	6	6	5	7	4	4	4	7	5	7	8	8	6	6	5	7	4	4	4	7	5	7	8	8	6	14.7	14.7
P40818;A0A075B720	P40818	3;1	3;1	3;1	Ubiquitin carboxyl-terminal hydrolase 8	USP8		2	3	3	3	1	1	0	0	0	1	1	1	3	3	2	2	1	1	0	0	0	1	1	1	3	3	2	2	1	1	0	0	0	1	1	1	3	3	2	2	3.6	3.6
P40937;C9JH72;F5H304;E9PEP3;F5H5S0;F5H0U6	P40937;C9JH72	6;3;2;2;2;2	6;3;2;2;2;2	6;3;2;2;2;2	Replication factor C subunit 5	RFC5	;	6	6	6	6	5	5	4	2	2	4	4	3	3	4	2	2	5	5	4	2	2	4	4	3	3	4	2	2	5	5	4	2	2	4	4	3	3	4	2	2	23.2	23.2
P40938	P40938	2	2	2	Replication factor C subunit 3	RFC3		1	2	2	2	1	1	2	0	2	2	2	2	1	2	2	1	1	1	2	0	2	2	2	2	1	2	2	1	1	1	2	0	2	2	2	2	1	2	2	1	11	11
P41091;Q2VIR3;F8W810;H7BZU1	P41091;Q2VIR3;F8W810	18;13;12;6	18;13;12;6	18;13;12;6	Eukaryotic translation initiation factor 2 subunit 3;Putative eukaryotic translation initiation factor 2 subunit 3-like protein	EIF2S3;EIF2S3L	;;	4	18	18	18	14	16	15	10	15	14	15	13	17	16	16	16	14	16	15	10	15	14	15	13	17	16	16	16	14	16	15	10	15	14	15	13	17	16	16	16	50.2	50.2
P41227;C9JW55;F8W808;A8MWP7;C9JN83;Q9BSU3	P41227	7;3;3;3;2;2	7;3;3;3;2;2	7;3;3;3;2;2	N-alpha-acetyltransferase 10	NAA10		6	7	7	7	5	5	7	5	4	6	7	5	6	6	6	4	5	5	7	5	4	6	7	5	6	6	6	4	5	5	7	5	4	6	7	5	6	6	6	4	6.6	6.6
P41240;H3BU69;H3BUM9	P41240	3;1;1	3;1;1	3;1;1	Tyrosine-protein kinase CSK	CSK		3	3	3	3	2	1	2	1	3	2	2	2	2	3	2	1	2	1	2	1	3	2	2	2	2	3	2	1	2	1	2	1	3	2	2	2	2	3	2	1	8.4	8.4
P41247;C9IZF6	P41247;C9IZF6	5;4	5;4	5;4	Patatin-like phospholipase domain-containing protein 4	PNPLA4	;	2	5	5	5	2	4	2	3	4	3	4	2	2	3	3	2	2	4	2	3	4	3	4	2	2	3	3	2	2	4	2	3	4	3	4	2	2	3	3	2	24.9	24.9
P41250;H7C443	P41250	23;1	23;1	23;1	Glycine--tRNA ligase	GARS		2	23	23	23	22	19	19	16	18	22	20	17	18	21	20	18	22	19	19	16	18	22	20	17	18	21	20	18	22	19	19	16	18	22	20	17	18	21	20	18	39.6	39.6
P41743	P41743	3	3	3	Protein kinase C iota type	PRKCI		1	3	3	3	1	0	2	1	1	1	1	0	1	1	0	0	1	0	2	1	1	1	1	0	1	1	0	0	1	0	2	1	1	1	1	0	1	1	0	0	6.4	6.4
P42224;J3KPM9;E7EPD2;D2KFR9;E7ENM1;E9PH66;H7BZB5	P42224;J3KPM9	12;11;4;4;3;2;1	12;11;4;4;3;2;1	12;11;4;4;3;2;1	Signal transducer and activator of transcription 1-alpha/beta;Signal transducer and activator of transcription	STAT1	;	7	12	12	12	9	9	10	8	9	8	10	8	10	11	9	8	9	9	10	8	9	8	10	8	10	11	9	8	9	9	10	8	9	8	10	8	10	11	9	8	20.4	20.4
P42285;H0YAC4	P42285	6;1	6;1	6;1	Superkiller viralicidic activity 2-like 2	SKIV2L2		2	6	6	6	4	4	5	2	5	5	6	4	5	5	4	3	4	4	5	2	5	5	6	4	5	5	4	3	4	4	5	2	5	5	6	4	5	5	4	3	6.5	6.5
P42345;B1AKP8	P42345	7;2	7;2	7;2	Serine/threonine-protein kinase mTOR	MTOR		2	7	7	7	5	3	5	5	6	7	6	5	6	5	5	5	5	3	5	5	6	7	6	5	6	5	5	5	5	3	5	5	6	7	6	5	6	5	5	5	3.4	3.4
P42356;A4QPH2;Q8N8J0;A8MTF1	P42356	10;3;2;1	10;3;2;1	10;3;2;1	Phosphatidylinositol 4-kinase alpha	PI4KA		4	10	10	10	5	5	5	5	7	7	7	4	6	9	8	9	5	5	5	5	7	7	7	4	6	9	8	9	5	5	5	5	7	7	7	4	6	9	8	9	5.9	5.9
P42677;Q5T4L4;H0YMV8;Q71UM5;C9J1C5;C9JLI6	P42677;Q5T4L4	5;4;2;2;1;1	5;4;2;2;1;1	5;4;2;2;1;1	40S ribosomal protein S27	RPS27	;	6	5	5	5	4	5	5	5	5	5	5	5	5	4	5	5	4	5	5	5	5	5	5	5	5	4	5	5	4	5	5	5	5	5	5	5	5	4	5	5	40.5	40.5
P42694	P42694	35	35	1	Probable helicase with zinc finger domain	HELZ		1	35	35	1	27	31	29	23	23	27	25	26	27	28	22	20	27	31	29	23	23	27	25	26	27	28	22	20	1	1	1	1	1	1	1	1	1	1	1	1	17.2	17.2
P42695;E9PLE0;E9PKK4;G3V1A9;E9PQA3	P42695;E9PLE0;E9PKK4;G3V1A9	4;2;2;2;1	4;2;2;2;1	4;2;2;2;1	Condensin-2 complex subunit D3	NCAPD3	;;;	5	4	4	4	2	2	0	2	1	2	2	3	1	3	3	3	2	2	0	2	1	2	2	3	1	3	3	3	2	2	0	2	1	2	2	3	1	3	3	3	3.4	3.4
P42766;F2Z388	P42766;F2Z388	2;1	2;1	2;1	60S ribosomal protein L35	RPL35	;	2	2	2	2	1	1	2	1	1	1	2	2	2	1	1	1	1	1	2	1	1	1	2	2	2	1	1	1	1	1	2	1	1	1	2	2	2	1	1	1	15.4	15.4
P43034	P43034	3	1	1	Platelet-activating factor acetylhydrolase IB subunit alpha	PAFAH1B1		1	3	1	1	0	3	3	0	1	3	2	3	3	3	3	3	0	1	1	0	0	1	1	1	1	1	1	1	0	1	1	0	0	1	1	1	1	1	1	1	7.6	2.7
P43246;E9PHA6	P43246;E9PHA6	13;11	13;11	13;11	DNA mismatch repair protein Msh2	MSH2	;	2	13	13	13	8	7	8	8	8	10	12	9	9	10	10	8	8	7	8	8	8	10	12	9	9	10	10	8	8	7	8	8	8	10	12	9	9	10	10	8	17.8	17.8
P43250;A6PVK7;H3BPA0;G3V435;F8WBE0	P43250	30;5;4;4;3	30;5;4;4;3	30;5;4;4;3	G protein-coupled receptor kinase 6	GRK6		5	30	30	30	19	22	25	17	22	27	28	18	21	25	27	20	19	22	25	17	22	27	28	18	21	25	27	20	19	22	25	17	22	27	28	18	21	25	27	20	24.6	24.6
P43355;P43358;P43361	P43355	7;1;1	7;1;1	7;1;1	Melanoma-associated antigen 1	MAGEA1		3	7	7	7	6	6	6	5	6	5	7	5	7	4	7	4	6	6	6	5	6	5	7	5	7	4	7	4	6	6	6	5	6	5	7	5	7	4	7	4	22	22
P43490;A0A0C4DFS8;C9JG65;C9JF35	P43490;A0A0C4DFS8	18;12;2;1	18;12;2;1	18;12;2;1	Nicotinamide phosphoribosyltransferase	NAMPT	;	4	18	18	18	17	16	17	10	16	14	17	12	16	15	15	10	17	16	17	10	16	14	17	12	16	15	15	10	17	16	17	10	16	14	17	12	16	15	15	10	52.7	52.7
P43686	P43686	5	5	5	26S protease regulatory subunit 6B	PSMC4		1	5	5	5	2	2	3	4	4	5	4	3	3	3	5	4	2	2	3	4	4	5	4	3	3	3	5	4	2	2	3	4	4	5	4	3	3	3	5	4	13.9	13.9
P45880;A0A0A0MR02;Q5JSD2;Q5JSD1;A2A3S1	P45880;A0A0A0MR02;Q5JSD2;Q5JSD1	13;12;7;7;2	13;12;7;7;2	13;12;7;7;2	Voltage-dependent anion-selective channel protein 2	VDAC2	;;;	5	13	13	13	12	12	12	11	11	10	11	12	12	12	11	10	12	12	12	11	11	10	11	12	12	12	11	10	12	12	12	11	11	10	11	12	12	12	11	10	51	51
P45973;F8VNY3	P45973	6;2	6;2	5;2	Chromobox protein homolog 5	CBX5		2	6	6	5	4	3	3	1	4	6	6	3	4	5	4	3	4	3	3	1	4	6	6	3	4	5	4	3	3	2	2	0	3	5	5	2	3	4	3	2	39.3	39.3
P45974	P45974	9	9	9	Ubiquitin carboxyl-terminal hydrolase 5	USP5		1	9	9	9	5	5	3	4	5	6	8	5	5	5	4	4	5	5	3	4	5	6	8	5	5	5	4	4	5	5	3	4	5	6	8	5	5	5	4	4	14.3	14.3
P46013	P46013	45	45	45	Antigen KI-67	MKI67		1	45	45	45	10	15	13	10	15	38	40	30	34	29	30	26	10	15	13	10	15	38	40	30	34	29	30	26	10	15	13	10	15	38	40	30	34	29	30	26	20.1	20.1
P46060;H0Y4Q3;B0QYT4;B0QYT5	P46060	15;6;2;2	15;6;2;2	15;6;2;2	Ran GTPase-activating protein 1	RANGAP1		4	15	15	15	10	11	10	7	8	8	13	10	10	12	10	11	10	11	10	7	8	8	13	10	10	12	10	11	10	11	10	7	8	8	13	10	10	12	10	11	31.3	31.3
P46063;F8WA66;F8WD97;F5H2L2	P46063	6;2;2;1	6;2;2;1	6;2;2;1	ATP-dependent DNA helicase Q1	RECQL		4	6	6	6	1	3	4	1	1	4	4	4	5	6	5	3	1	3	4	1	1	4	4	4	5	6	5	3	1	3	4	1	1	4	4	4	5	6	5	3	11.6	11.6
P46087	P46087	3	3	3	Probable 28S rRNA (cytosine(4447)-C(5))-methyltransferase	NOP2		1	3	3	3	2	1	1	1	1	3	1	1	1	0	1	1	2	1	1	1	1	3	1	1	1	0	1	1	2	1	1	1	1	3	1	1	1	0	1	1	4.6	4.6
P46100;A0A096LNX6	P46100	3;1	3;1	3;1	Transcriptional regulator ATRX	ATRX		2	3	3	3	1	0	0	0	0	3	3	1	2	0	0	0	1	0	0	0	0	3	3	1	2	0	0	0	1	0	0	0	0	3	3	1	2	0	0	0	1.6	1.6
P46109	P46109	4	4	4	Crk-like protein	CRKL		1	4	4	4	3	3	2	4	4	2	2	2	3	2	3	3	3	3	2	4	4	2	2	2	3	2	3	3	3	3	2	4	4	2	2	2	3	2	3	3	18.8	18.8
P46734;J3KRV4;A0A1B0GVD9;E9PRZ0;J3QR49	P46734;J3KRV4	4;2;1;1;1	3;2;0;1;1	3;2;0;1;1	Dual specificity mitogen-activated protein kinase kinase 3	MAP2K3	;	5	4	3	3	4	3	3	3	2	3	4	4	3	4	4	4	3	2	2	2	2	3	3	3	2	3	3	3	3	2	2	2	2	3	3	3	2	3	3	3	13.5	11.2
P46777;Q5T7N0;B5MCV4	P46777	12;4;1	12;4;1	9;4;0	60S ribosomal protein L5	RPL5		3	12	12	9	9	9	11	7	9	10	11	9	11	11	9	9	9	9	11	7	9	10	11	9	11	11	9	9	7	6	8	7	7	9	9	6	8	8	6	6	11	11
P46778;G3V1B3;M0R181	P46778;G3V1B3;M0R181	6;3;3	6;3;3	6;3;3	60S ribosomal protein L21	RPL21	;;	3	6	6	6	5	5	6	3	4	5	5	3	4	5	6	6	5	5	6	3	4	5	5	3	4	5	6	6	5	5	6	3	4	5	5	3	4	5	6	6	38.1	38.1
P46781;A0A024R4M0;C9JM19;B5MCT8;F2Z3C0	P46781;A0A024R4M0;C9JM19;B5MCT8	14;13;9;9;3	14;13;9;9;3	11;10;6;6;0	40S ribosomal protein S9	RPS9	;;;	5	14	14	11	14	14	13	13	12	13	11	11	11	11	12	12	14	14	13	13	12	13	11	11	11	11	12	12	11	11	10	10	9	11	9	9	9	9	9	9	57.2	57.2
P46939;Q5T097;A0A0D9SG57;A0A0A0MSM3	P46939	7;3;1;1	7;3;1;1	7;3;1;1	Utrophin	UTRN		4	7	7	7	3	4	3	2	3	2	4	3	2	6	3	3	3	4	3	2	3	2	4	3	2	6	3	3	3	4	3	2	3	2	4	3	2	6	3	3	2.7	2.7
P46940;A0A0J9YXZ5;H0YLE8;A0A087X225;H0YKA5;A0A087WWP1;E9PDT6;E7EWC2;F5H7S7;Q13576	P46940;A0A0J9YXZ5;H0YLE8	61;46;40;3;2;2;1;1;1;1	61;46;40;3;2;2;1;1;1;1	59;44;38;3;2;2;0;0;0;0	Ras GTPase-activating-like protein IQGAP1	IQGAP1	;;	10	61	61	59	42	35	43	26	41	47	54	46	48	51	55	53	42	35	43	26	41	47	54	46	48	51	55	53	41	35	43	26	40	45	52	44	46	49	53	52	47.3	47.3
P46977;A0A0C4DH80;E9PN73;E9PI32	P46977	4;1;1;1	4;1;1;1	4;1;1;1	Dolichyl-diphosphooligosaccharide--protein glycosyltransferase subunit STT3A	STT3A		4	4	4	4	4	3	3	2	3	3	4	3	3	3	4	2	4	3	3	2	3	3	4	3	3	3	4	2	4	3	3	2	3	3	4	3	3	3	4	2	5.7	5.7
P47224	P47224	1	1	1	Guanine nucleotide exchange factor MSS4	RABIF		1	1	1	1	0	0	0	0	0	1	1	0	0	1	1	1	0	0	0	0	0	1	1	0	0	1	1	1	0	0	0	0	0	1	1	0	0	1	1	1	8.9	8.9
P47712	P47712	3	3	3	Cytosolic phospholipase A2;Phospholipase A2;Lysophospholipase	PLA2G4A		1	3	3	3	0	0	1	0	0	0	3	0	3	2	2	2	0	0	1	0	0	0	3	0	3	2	2	2	0	0	1	0	0	0	3	0	3	2	2	2	5.3	5.3
P47755	P47755	5	3	1	F-actin-capping protein subunit alpha-2	CAPZA2		1	5	3	1	4	4	5	4	3	4	5	4	4	5	4	5	3	3	3	3	2	3	3	3	3	3	3	3	1	1	1	1	1	1	1	1	1	1	1	1	28	18.5
P47897;A0A0U1RQT0;C9J165;A0A0U1RQM8;A0A0U1RQE9;A0A0U1RQU2;A0A0U1RRI9;A0A0U1RQL2;F2Z2V6;A0A0U1RQC3	P47897	25;12;10;7;7;6;6;5;3;1	24;11;10;7;7;6;6;5;3;1	3;3;3;3;2;3;1;1;3;1	Glutamine--tRNA ligase	QARS		10	25	24	3	16	14	18	13	17	18	22	19	20	19	21	19	15	13	17	13	16	17	21	18	19	18	20	18	2	2	2	3	2	2	3	3	2	3	2	2	35.1	34.1
P47914	P47914	2	2	2	60S ribosomal protein L29	RPL29		1	2	2	2	2	2	2	2	2	2	2	2	2	2	2	2	2	2	2	2	2	2	2	2	2	2	2	2	2	2	2	2	2	2	2	2	2	2	2	2	14.5	14.5
P48147	P48147	1	1	1	Prolyl endopeptidase	PREP		1	1	1	1	1	1	1	0	0	1	0	0	0	1	1	0	1	1	1	0	0	1	0	0	0	1	1	0	1	1	1	0	0	1	0	0	0	1	1	0	2.4	2.4
P48436;M0QX90;A6NHK2	P48436;M0QX90;A6NHK2	22;20;16	22;20;16	19;17;13	Transcription factor SOX-9	SOX9;ZNF649;SNRPE	;;	3	22	22	19	15	19	16	14	17	19	19	16	19	20	17	16	15	19	16	14	17	19	19	16	19	20	17	16	12	16	13	13	14	16	16	14	16	17	15	13	23.5	23.5
P48506;C9J459;H0Y468;D6R959;A0A0C4DGB2	P48506	6;2;2;1;1	6;2;2;1;1	6;2;2;1;1	Glutamate--cysteine ligase catalytic subunit	GCLC		5	6	6	6	5	5	5	3	6	6	5	5	4	6	6	6	5	5	5	3	6	6	5	5	4	6	6	6	5	5	5	3	6	6	5	5	4	6	6	6	6	6
P48507	P48507	4	4	4	Glutamate--cysteine ligase regulatory subunit	GCLM		1	4	4	4	4	4	3	4	4	4	4	4	4	4	4	4	4	4	3	4	4	4	4	4	4	4	4	4	4	4	3	4	4	4	4	4	4	4	4	4	21.2	21.2
P48634	P48634	13	12	12	Protein PRRC2A	PRRC2A		1	13	12	12	5	6	6	3	3	5	12	10	11	13	9	9	5	5	5	2	2	4	11	9	10	12	8	8	5	5	5	2	2	4	11	9	10	12	8	8	8.4	8.1
P48651	P48651	4	4	4	Phosphatidylserine synthase 1	PTDSS1		1	4	4	4	3	3	2	2	3	2	3	3	2	2	3	1	3	3	2	2	3	2	3	3	2	2	3	1	3	3	2	2	3	2	3	3	2	2	3	1	9.5	9.5
P48681	P48681	5	5	5	Nestin	NES		1	5	5	5	2	4	3	2	1	5	2	2	2	3	3	3	2	4	3	2	1	5	2	2	2	3	3	3	2	4	3	2	1	5	2	2	2	3	3	3	3.6	3.6
P49023;B0QY64;D6R9M3;E9PPF9;A0A1B0GVN9;E7EMJ7;C9J3K5;E9PJC7;A0A0C4DFY5;H7BY00;H7C003;F5GZ78;D6RGF6;A0A1B0GTU4;A0A1B0GV30;A0A1B0GU60	P49023	55;22;21;21;20;19;17;14;5;4;4;3;3;3;1;1	55;22;21;21;20;19;17;14;5;4;4;3;3;3;1;1	4;0;0;0;0;0;0;0;0;0;0;3;0;3;1;1	Paxillin	PXN		16	55	55	4	41	44	43	32	40	45	48	39	43	46	46	40	41	44	43	32	40	45	48	39	43	46	46	40	1	1	1	2	1	2	2	2	2	2	4	2	34.1	34.1
P49207	P49207	4	4	4	60S ribosomal protein L34	RPL34		1	4	4	4	4	4	4	4	4	4	3	4	4	4	4	4	4	4	4	4	4	4	3	4	4	4	4	4	4	4	4	4	4	4	3	4	4	4	4	4	28.2	28.2
P49321;E9PI86;Q5T624;E9PPQ8;H0YDS9;E9PRH9;H0YF33	P49321;E9PI86;Q5T624	3;2;2;1;1;1;1	3;2;2;1;1;1;1	3;2;2;1;1;1;1	Nuclear autoantigenic sperm protein	NASP	;;	7	3	3	3	1	1	2	1	0	0	3	1	3	3	3	2	1	1	2	1	0	0	3	1	3	3	3	2	1	1	2	1	0	0	3	1	3	3	3	2	7	7
P49327;A0A0U1RQF0;A0A0U1RRG3;J3KTF0	P49327;A0A0U1RQF0	96;95;4;1	96;95;4;1	96;95;4;1	Fatty acid synthase;[Acyl-carrier-protein] S-acetyltransferase;[Acyl-carrier-protein] S-malonyltransferase;3-oxoacyl-[acyl-carrier-protein] synthase;3-oxoacyl-[acyl-carrier-protein] reductase;3-hydroxyacyl-[acyl-carrier-protein] dehydratase;Enoyl-[acyl-carrier-protein] reductase;Oleoyl-[acyl-carrier-protein] hydrolase	FASN	;	4	96	96	96	87	82	89	76	80	89	83	80	85	90	85	81	87	82	89	76	80	89	83	80	85	90	85	81	87	82	89	76	80	89	83	80	85	90	85	81	52.6	52.6
P49368;B4DUR8;Q5SZX6;E9PRC8;Q5SZW8;E9PQ35;Q5SZX9;E9PM09	P49368;B4DUR8	27;25;8;7;5;4;4;3	27;25;8;7;5;4;4;3	27;25;8;7;5;4;4;3	T-complex protein 1 subunit gamma	CCT3	;	8	27	27	27	22	21	23	13	23	25	17	18	19	25	24	18	22	21	23	13	23	25	17	18	19	25	24	18	22	21	23	13	23	25	17	18	19	25	24	18	45.3	45.3
P49454;A0A087WTY4	P49454	22;4	22;4	22;4	Centromere protein F	CENPF		2	22	22	22	6	7	6	4	4	3	15	8	12	15	11	6	6	7	6	4	4	3	15	8	12	15	11	6	6	7	6	4	4	3	15	8	12	15	11	6	8.3	8.3
P49458;E9PE20	P49458;E9PE20	3;2	3;2	3;2	Signal recognition particle 9 kDa protein	SRP9	;	2	3	3	3	2	2	1	0	1	2	2	0	0	2	2	1	2	2	1	0	1	2	2	0	0	2	2	1	2	2	1	0	1	2	2	0	0	2	2	1	36	36
P49721;A0A087WVV1	P49721;A0A087WVV1	2;1	2;1	2;1	Proteasome subunit beta type-2	PSMB2	;	2	2	2	2	1	1	1	1	1	2	2	1	1	2	1	1	1	1	1	1	1	2	2	1	1	2	1	1	1	1	1	1	1	2	2	1	1	2	1	1	10.4	10.4
P49736;H0Y8E6	P49736;H0Y8E6	14;13	14;13	14;13	DNA replication licensing factor MCM2	MCM2	;	2	14	14	14	8	8	10	9	9	8	11	8	10	9	9	8	8	8	10	9	9	8	11	8	10	9	9	8	8	8	10	9	9	8	11	8	10	9	9	8	21.6	21.6
P49756;H0YE46;E9PQU5	P49756	6;2;1	6;2;1	6;2;1	RNA-binding protein 25	RBM25		3	6	6	6	4	3	1	2	1	3	6	5	6	6	5	5	4	3	1	2	1	3	6	5	6	6	5	5	4	3	1	2	1	3	6	5	6	6	5	5	10	10
P49759	P49759	7	7	7	Dual specificity protein kinase CLK1	CLK1		1	7	7	7	5	6	6	4	6	5	5	4	6	6	6	5	5	6	6	4	6	5	5	4	6	6	6	5	5	6	6	4	6	5	5	4	6	6	6	5	7	7
P49761;H3BUL5;H3BVF8;H3BQG1;H3BRW2;H3BNQ5	P49761;H3BUL5;H3BVF8;H3BQG1	3;2;2;2;1;1	3;2;2;2;1;1	3;2;2;2;1;1	Dual specificity protein kinase CLK3	CLK3	;;;	6	3	3	3	3	3	3	1	2	2	3	2	3	3	3	2	3	3	3	1	2	2	3	2	3	3	3	2	3	3	3	1	2	2	3	2	3	3	3	2	4.7	4.7
P49773;D6REP8;D6RE99;D6RD60	P49773;D6REP8;D6RE99;D6RD60	2;1;1;1	2;1;1;1	2;1;1;1	Histidine triad nucleotide-binding protein 1	HINT1	;;;	4	2	2	2	2	1	2	1	2	2	2	2	1	2	2	2	2	1	2	1	2	2	2	2	1	2	2	2	2	1	2	1	2	2	2	2	1	2	2	2	23	23
P49790	P49790	29	29	29	Nuclear pore complex protein Nup153	NUP153		1	29	29	29	22	22	22	20	24	24	22	21	26	24	25	22	22	22	22	20	24	24	22	21	26	24	25	22	22	22	22	20	24	24	22	21	26	24	25	22	25.8	25.8
P49792;O14715;J3KQ37;Q99666;F8W705;F8VYC4;P0DJD0;P0DJD1;H0YBN8;C9J6W1;C9J1W9;C9JF75;F8WBP7;Q05823	P49792	65;19;18;18;13;12;12;12;6;6;3;3;1;1	65;19;18;18;13;12;12;12;6;6;3;3;1;1	43;1;1;1;1;0;0;0;1;0;0;0;1;0	E3 SUMO-protein ligase RanBP2	RANBP2		14	65	65	43	45	44	46	35	41	45	55	46	51	58	52	43	45	44	46	35	41	45	55	46	51	58	52	43	31	27	30	22	26	32	37	31	33	39	34	28	25.3	25.3
P49841	P49841	5	5	3	Glycogen synthase kinase-3 beta	GSK3B		1	5	5	3	3	4	3	1	1	4	4	3	4	4	2	5	3	4	3	1	1	4	4	3	4	4	2	5	3	3	2	1	1	2	3	2	3	2	1	3	17.1	17.1
P49902;J3KRH3;Q5JUV3;Q5JUV4;H0YHR8	P49902	10;3;2;2;2	10;3;2;2;2	5;0;2;2;2	Cytosolic purine 5-nucleotidase	NT5C2		5	10	10	5	7	8	9	4	6	8	9	8	8	7	7	7	7	8	9	4	6	8	9	8	8	7	7	7	4	4	4	2	3	5	5	4	4	4	3	3	12.4	12.4
P49915	P49915	19	19	19	GMP synthase [glutamine-hydrolyzing]	GMPS		1	19	19	19	14	12	14	10	11	16	17	15	16	15	17	17	14	12	14	10	11	16	17	15	16	15	17	17	14	12	14	10	11	16	17	15	16	15	17	17	36.5	36.5
P49916;K7EQB6;K7ERZ5	P49916;K7EQB6;K7ERZ5	2;1;1	2;1;1	2;1;1	DNA ligase 3	LIG3	;;	3	2	2	2	2	2	2	2	2	1	2	2	1	1	1	1	2	2	2	2	2	1	2	2	1	1	1	1	2	2	2	2	2	1	2	2	1	1	1	1	2.6	2.6
P50120;B1AKR2;F5H1E8;D6R946	P50120;B1AKR2;F5H1E8;D6R946	2;1;1;1	2;1;1;1	2;1;1;1	Retinol-binding protein 2	RBP2;TMEM52;A2M;RBPJ	;;;	4	2	2	2	2	2	1	1	1	1	1	1	2	1	2	1	2	2	1	1	1	1	1	1	2	1	2	1	2	2	1	1	1	1	1	1	2	1	2	1	2.6	2.6
P50402;Q5HY57	P50402;Q5HY57	5;4	5;4	5;4	Emerin	EMD	;	2	5	5	5	4	4	4	4	2	3	3	4	3	3	3	2	4	4	4	4	2	3	3	4	3	3	3	2	4	4	4	4	2	3	3	4	3	3	3	2	22.4	22.4
P50454;E9PR70;E9PPV6;E9PNX1;E9PK86;E9PMI5;E9PIG2;E9PRS3;E9PJH8;E9PQ34;E9PKH2;E9PLA6;H0YEP8	P50454;E9PR70;E9PPV6;E9PNX1;E9PK86;E9PMI5	15;11;11;9;9;9;7;7;7;6;6;3;2	15;11;11;9;9;9;7;7;7;6;6;3;2	15;11;11;9;9;9;7;7;7;6;6;3;2	Serpin H1	SERPINH1	;;;;;	13	15	15	15	13	14	14	13	14	13	11	13	14	13	14	13	13	14	14	13	14	13	11	13	14	13	14	13	13	14	14	13	14	13	11	13	14	13	14	13	45.9	45.9
P50552;K7EQD0;K7EM16	P50552	4;1;1	4;1;1	4;1;1	Vasodilator-stimulated phosphoprotein	VASP		3	4	4	4	2	2	3	1	3	3	2	3	3	3	3	2	2	2	3	1	3	3	2	3	3	3	3	2	2	2	3	1	3	3	2	3	3	3	3	2	11.3	11.3
P50570;K7EMQ3;E5RHK8;Q9UQ16;A0A1B0GUX5;A0A0D9SFB1;A0A0U1RQP1;A0A0D9SFE4;Q05193;A0A1B0GU67;E5RIK2;K7EPK9	P50570	14;4;4;4;3;3;3;3;3;2;2;1	14;4;4;4;3;3;3;3;3;2;2;1	14;4;4;4;3;3;3;3;3;2;2;1	Dynamin-2	DNM2		12	14	14	14	9	8	10	9	9	10	11	5	7	9	9	9	9	8	10	9	9	10	11	5	7	9	9	9	9	8	10	9	9	10	11	5	7	9	9	9	17.1	17.1
P50583	P50583	6	6	6	Bis(5-nucleosyl)-tetraphosphatase [asymmetrical]	NUDT2		1	6	6	6	5	4	4	3	6	5	6	5	4	6	5	3	5	4	4	3	6	5	6	5	4	6	5	3	5	4	4	3	6	5	6	5	4	6	5	3	53.7	53.7
P50748;E7ES84;J3KQF2;F5H5V0;H0YFL5	P50748;E7ES84	12;6;1;1;1	12;6;1;1;1	12;6;1;1;1	Kinetochore-associated protein 1	KNTC1	;	5	12	12	12	9	6	8	8	9	10	11	5	6	8	8	6	9	6	8	8	9	10	11	5	6	8	8	6	9	6	8	8	9	10	11	5	6	8	8	6	6.7	6.7
P50750;X6RE90	P50750	5;1	4;1	4;1	Cyclin-dependent kinase 9	CDK9		2	5	4	4	4	4	3	4	3	2	5	4	4	4	4	4	3	3	2	3	2	1	4	3	3	3	3	3	3	3	2	3	2	1	4	3	3	3	3	3	15.9	13.7
P50990;H7C4C8;H7C2U0	P50990	24;11;4	24;11;4	24;11;4	T-complex protein 1 subunit theta	CCT8		3	24	24	24	18	20	19	18	16	21	17	17	16	21	21	18	18	20	19	18	16	21	17	17	16	21	21	18	18	20	19	18	16	21	17	17	16	21	21	18	50.5	50.5
P50991	P50991	19	19	19	T-complex protein 1 subunit delta	CCT4		1	19	19	19	16	18	16	13	13	17	17	13	16	18	16	14	16	18	16	13	13	17	17	13	16	18	16	14	16	18	16	13	13	17	17	13	16	18	16	14	45.3	45.3
P50995;H0Y6E1	P50995	10;4	10;4	10;4	Annexin A11	ANXA11		2	10	10	10	3	4	3	3	4	6	8	6	8	8	8	9	3	4	3	3	4	6	8	6	8	8	8	9	3	4	3	3	4	6	8	6	8	8	8	9	22.8	22.8
P51116;I3L1Z2	P51116	10;1	10;1	7;1	Fragile X mental retardation syndrome-related protein 2	FXR2		2	10	10	7	9	9	9	7	9	10	7	6	7	9	9	9	9	9	9	7	9	10	7	6	7	9	9	9	7	6	6	5	6	7	5	5	4	6	7	6	19	19
P51148;K7ERI8;K7ERQ8;F8VVZ0;F8VUA5;F8VVK3;K7ENY4;F8VWU4;K7EIP6;F8WCY6;F8WD79;F8VPW9;F8VSF8;F8VWZ7	P51148;K7ERI8;K7ERQ8	7;4;4;3;3;3;3;2;1;1;1;1;1;1	7;4;4;3;3;3;3;2;1;1;1;1;1;1	4;1;1;0;0;0;1;0;1;0;0;0;0;0	Ras-related protein Rab-5C	RAB5C	;;	14	7	7	4	6	6	7	5	6	7	6	5	7	7	7	6	6	6	7	5	6	7	6	5	7	7	7	6	3	3	4	3	3	4	3	2	4	4	4	3	38.9	38.9
P51151;A0A1B0GUI0;Q9NP90	P51151	4;1;1	4;1;1	4;1;1	Ras-related protein Rab-9A	RAB9A		3	4	4	4	3	3	3	0	1	3	3	3	4	3	3	3	3	3	3	0	1	3	3	3	4	3	3	3	3	3	3	0	1	3	3	3	4	3	3	3	26.9	26.9
P51153;H0YMN7;A0A087WWB9;H0YNE9;Q92930;P61006;H0YLJ8;M0R257;P61026;P59190;P20337;O95716;P20336;Q96E17	P51153	6;2;2;2;2;2;1;1;1;1;1;1;1;1	5;1;2;1;1;1;0;1;0;0;1;1;1;1	5;1;2;1;1;1;0;1;0;0;1;1;1;1	Ras-related protein Rab-13	RAB13		14	6	5	5	4	4	4	2	4	4	6	5	4	5	5	3	3	3	3	1	3	3	5	4	3	4	4	2	3	3	3	1	3	3	5	4	3	4	4	2	30	24.6
P51531;F6VDE0;A0A0U1RQZ9;A0A0U1RRG6;A0A0U1RRD6;A0A0U1RRF8;A0A0A0MSS5;F6UH26;A0A0U1RQU0;A0A0U1RR09;A0A0U1RQW7;A0A0U1RRN2;B1ALG1;A0A0U1RR83;A0A0U1RQX3;F6T8Q0;B1ALG2;B4DNT1;B1ALF6;F6XE55;A0A0U1RR26;A0A0U1RRF5;A0A0U1RRJ8;A0A0U1RQE1	P51531;F6VDE0;A0A0U1RQZ9	12;11;10;3;2;2;2;2;2;2;2;2;2;2;2;2;2;2;2;2;2;2;1;1	3;3;3;0;0;0;0;0;0;0;0;0;0;0;0;0;0;0;0;0;0;0;1;0	3;3;3;0;0;0;0;0;0;0;0;0;0;0;0;0;0;0;0;0;0;0;1;0	Probable global transcription activator SNF2L2	SMARCA2	;;	24	12	3	3	6	7	6	5	7	7	12	9	9	12	11	8	0	1	1	0	1	1	3	3	1	3	3	2	0	1	1	0	1	1	3	3	1	3	3	2	9	2.7
Q9HBD4;P51532;A0A0A0MT49;K7EP28	Q9HBD4;P51532;A0A0A0MT49	19;19;18;3	19;19;18;3	10;10;10;2	Transcription activator BRG1	SMARCA4	;;	4	19	19	10	9	8	8	6	8	9	17	11	16	18	16	12	9	8	8	6	8	9	17	11	16	18	16	12	3	2	3	1	2	3	8	5	8	9	8	6	13.7	13.7
P51570;K7ERJ9;K7EII7;K7ERN9	P51570	7;2;2;1	7;2;2;1	7;2;2;1	Galactokinase	GALK1		4	7	7	7	5	5	4	5	6	6	5	4	5	5	4	5	5	5	4	5	6	6	5	4	5	5	4	5	5	5	4	5	6	6	5	4	5	5	4	5	19.9	19.9
P51571;A6NLM8	P51571;A6NLM8	5;3	5;3	5;3	Translocon-associated protein subunit delta	SSR4	;	2	5	5	5	3	3	3	3	4	4	5	3	4	5	4	4	3	3	3	3	4	4	5	3	4	5	4	4	3	3	3	3	4	4	5	3	4	5	4	4	36.4	36.4
P51659;E7EWE5;E7ER27;E7ET17;I3L2J4;E7EPL9	P51659;E7EWE5;E7ER27;E7ET17;I3L2J4;E7EPL9	8;7;6;5;5;4	8;7;6;5;5;4	8;7;6;5;5;4	Peroxisomal multifunctional enzyme type 2;(3R)-hydroxyacyl-CoA dehydrogenase;Enoyl-CoA hydratase 2	HSD17B4;PRPSAP2	;;;;;	6	8	8	8	5	7	6	4	5	7	5	4	5	5	5	3	5	7	6	4	5	7	5	4	5	5	5	3	5	7	6	4	5	7	5	4	5	5	5	3	10.4	10.4
P51692;C9J4I3;K7EK35;P42229;K7EIF9	P51692;C9J4I3;K7EK35;P42229	3;2;2;2;1	3;2;2;2;1	3;2;2;2;1	Signal transducer and activator of transcription 5B;Signal transducer and activator of transcription;Signal transducer and activator of transcription 5A	STAT5B;STAT5A	;;;	5	3	3	3	1	0	2	0	1	0	3	1	3	2	3	2	1	0	2	0	1	0	3	1	3	2	3	2	1	0	2	0	1	0	3	1	3	2	3	2	4.4	4.4
P51812;B1AXG2;B1AXG1	P51812	14;3;3	14;3;3	12;1;1	Ribosomal protein S6 kinase alpha-3	RPS6KA3		3	14	14	12	12	11	12	10	11	13	12	7	10	11	8	11	12	11	12	10	11	13	12	7	10	11	8	11	11	10	11	9	10	11	11	6	8	9	7	9	23.5	23.5
P51858	P51858	5	5	5	Hepatoma-derived growth factor	HDGF		1	5	5	5	3	2	1	2	2	3	3	4	4	5	4	4	3	2	1	2	2	3	3	4	4	5	4	4	3	2	1	2	2	3	3	4	4	5	4	4	25.4	25.4
P51991	P51991	9	9	9	Heterogeneous nuclear ribonucleoprotein A3	HNRNPA3		1	9	9	9	4	6	6	4	4	8	8	8	8	8	7	7	4	6	6	4	4	8	8	8	8	8	7	7	4	6	6	4	4	8	8	8	8	8	7	7	28.6	28.6
P52272;A0A087X0X3;M0R2I7;M0R019;M0R2T0;M0R0N3;M0QYQ7;M0R0Y6;M0QY96;M0QYL3	P52272;A0A087X0X3	37;36;13;13;13;9;8;4;4;3	37;36;13;13;13;9;8;4;4;3	16;15;2;11;10;8;7;4;2;1	Heterogeneous nuclear ribonucleoprotein M	HNRNPM	;	10	37	37	16	29	30	32	19	28	33	35	21	25	34	30	26	29	30	32	19	28	33	35	21	25	34	30	26	16	16	16	14	14	16	16	15	14	15	15	14	51.6	51.6
P52292;J3QLL0;J3KS65	P52292	8;2;2	8;2;2	8;2;2	Importin subunit alpha-1	KPNA2		3	8	8	8	6	7	7	6	6	8	7	6	6	7	6	6	6	7	7	6	6	8	7	6	6	7	6	6	6	7	7	6	6	8	7	6	6	7	6	6	21.6	21.6
P52294;C9JYI4;C9JWD9;F2Z3G4;C9J4U1;C9J352	P52294;C9JYI4	8;5;2;2;2;2	3;3;2;2;2;2	3;3;2;2;2;2	Importin subunit alpha-5;Importin subunit alpha-5, N-terminally processed	KPNA1	;	6	8	3	3	3	6	5	5	7	6	7	4	6	6	6	7	1	2	1	2	2	2	3	2	2	1	2	2	1	2	1	2	2	2	3	2	2	1	2	2	17.7	5.6
P52564	P52564	5	3	2	Dual specificity mitogen-activated protein kinase kinase 6	MAP2K6		1	5	3	2	4	4	5	3	3	3	4	4	4	4	5	3	3	3	3	2	2	1	2	3	3	2	3	2	2	2	2	1	2	1	1	2	2	1	2	1	6	2.4
P52597;A0A1B0GW42	P52597	11;2	9;2	9;2	Heterogeneous nuclear ribonucleoprotein F;Heterogeneous nuclear ribonucleoprotein F, N-terminally processed	HNRNPF		2	11	9	9	7	6	8	4	6	8	10	9	10	10	11	7	5	4	6	2	4	6	8	7	8	8	9	5	5	4	6	2	4	6	8	7	8	8	9	5	43.1	36.6
P52701;A0A087WYT6	P52701	17;2	3;2	3;2	DNA mismatch repair protein Msh6	MSH6		2	17	3	3	11	14	15	10	10	10	12	10	12	14	14	14	2	2	3	1	2	1	3	3	3	3	3	3	2	2	3	1	2	1	3	3	3	3	3	3	15.5	3.1
P52732	P52732	16	16	16	Kinesin-like protein KIF11	KIF11		1	16	16	16	11	11	9	6	11	10	12	10	14	9	12	11	11	11	9	6	11	10	12	10	14	9	12	11	11	11	9	6	11	10	12	10	14	9	12	11	19.4	19.4
P52735	P52735	3	3	3	Guanine nucleotide exchange factor VAV2	VAV2		1	3	3	3	0	0	0	0	0	1	0	0	0	2	0	0	0	0	0	0	0	1	0	0	0	2	0	0	0	0	0	0	0	1	0	0	0	2	0	0	3.9	3.9
P52788;H7C2R7	P52788;H7C2R7	2;1	2;1	2;1	Spermine synthase	SMS	;	2	2	2	2	0	0	1	0	0	0	2	0	2	1	1	1	0	0	1	0	0	0	2	0	2	1	1	1	0	0	1	0	0	0	2	0	2	1	1	1	7.9	7.9
P52907	P52907	10	10	8	F-actin-capping protein subunit alpha-1	CAPZA1		1	10	10	8	7	7	7	6	8	7	10	6	7	9	9	8	7	7	7	6	8	7	10	6	7	9	9	8	6	6	5	5	7	6	8	5	6	7	8	6	57	57
P52948;H7C3P6;H0YEN4;H0YDF4;H0YCT1;H0YCR0	P52948;H7C3P6	36;20;5;4;3;3	36;20;5;4;3;3	36;20;5;4;3;3	Nuclear pore complex protein Nup98-Nup96;Nuclear pore complex protein Nup98;Nuclear pore complex protein Nup96	NUP98	;	6	36	36	36	32	28	30	20	27	30	32	25	28	29	30	25	32	28	30	20	27	30	32	25	28	29	30	25	32	28	30	20	27	30	32	25	28	29	30	25	25	25
P53004;C9J1E1	P53004	7;1	7;1	7;1	Biliverdin reductase A	BLVRA		2	7	7	7	7	7	7	6	7	7	7	7	7	7	7	7	7	7	7	6	7	7	7	7	7	7	7	7	7	7	7	6	7	7	7	7	7	7	7	7	26.4	26.4
P53350;I3L309;I3L2H5;I3L387	P53350	4;1;1;1	4;1;1;1	4;1;1;1	Serine/threonine-protein kinase PLK1	PLK1		4	4	4	4	1	1	1	1	1	2	3	3	2	3	3	2	1	1	1	1	1	2	3	3	2	3	3	2	1	1	1	1	1	2	3	3	2	3	3	2	7.6	7.6
P53396;Q562R1;F8W1Y6;K7EIE7	P53396	52;12;10;3	52;12;10;3	27;0;0;3	ATP-citrate synthase	ACLY		4	52	52	27	36	38	41	30	38	44	46	37	44	48	46	40	36	38	41	30	38	44	46	37	44	48	46	40	15	16	18	11	16	21	21	15	20	24	23	17	21.6	21.6
Q5T4U8;P53611	Q5T4U8;P53611	2;2	2;2	2;2	Geranylgeranyl transferase type-2 subunit beta	RABGGTB	;	2	2	2	2	2	2	2	2	1	2	2	2	2	2	1	1	2	2	2	2	1	2	2	2	2	2	1	1	2	2	2	2	1	2	2	2	2	2	1	1	14.5	14.5
P53618;E9PP73;E9PP63;E9PKQ1	P53618;E9PP73	27;17;2;2	27;17;2;2	27;17;2;2	Coatomer subunit beta	COPB1	;	4	27	27	27	19	18	18	15	21	22	26	18	23	22	23	19	19	18	18	15	21	22	26	18	23	22	23	19	19	18	18	15	21	22	26	18	23	22	23	19	38.8	38.8
P53621	P53621	26	26	26	Coatomer subunit alpha;Xenin;Proxenin	COPA		1	26	26	26	15	17	19	13	16	20	18	18	20	18	18	19	15	17	19	13	16	20	18	18	20	18	18	19	15	17	19	13	16	20	18	18	20	18	18	19	29.2	29.2
P53671	P53671	1	1	1	LIM domain kinase 2	LIMK2		1	1	1	1	1	1	1	1	1	1	1	1	1	1	1	1	1	1	1	1	1	1	1	1	1	1	1	1	1	1	1	1	1	1	1	1	1	1	1	1	1.6	1.6
P53701	P53701	2	2	2	Cytochrome c-type heme lyase	HCCS		1	2	2	2	0	0	2	1	1	1	1	0	1	1	2	1	0	0	2	1	1	1	1	0	1	1	2	1	0	0	2	1	1	1	1	0	1	1	2	1	7.8	7.8
Q5T8R5;P53985;Q5T8R3	Q5T8R5;P53985;Q5T8R3	3;3;2	3;3;2	3;3;2	Monocarboxylate transporter 1	SLC16A1	;;	3	3	3	3	3	2	2	2	3	3	1	2	1	1	1	2	3	2	2	2	3	3	1	2	1	1	1	2	3	2	2	2	3	3	1	2	1	1	1	2	8.3	8.3
P53992;G5EA31;A0A0U1RR49	P53992;G5EA31	10;9;1	10;9;1	10;9;1	Protein transport protein Sec24C	SEC24C	;	3	10	10	10	8	7	8	5	7	9	10	6	8	9	8	7	8	7	8	5	7	9	10	6	8	9	8	7	8	7	8	5	7	9	10	6	8	9	8	7	13.1	13.1
P53999	P53999	1	1	1	Activated RNA polymerase II transcriptional coactivator p15	SUB1		1	1	1	1	1	1	1	0	1	1	0	0	0	0	1	1	1	1	1	0	1	1	0	0	0	0	1	1	1	1	1	0	1	1	0	0	0	0	1	1	8.7	8.7
P54198	P54198	3	3	3	Protein HIRA	HIRA		1	3	3	3	0	0	0	0	0	1	2	0	0	0	2	1	0	0	0	0	0	1	2	0	0	0	2	1	0	0	0	0	0	1	2	0	0	0	2	1	4.5	4.5
P54259	P54259	8	7	7	Atrophin-1	ATN1		1	8	7	7	5	7	7	4	7	8	5	5	5	7	7	6	5	6	7	3	7	7	5	5	5	6	7	6	5	6	7	3	7	7	5	5	5	6	7	6	11.9	11.3
P54289	P54289	1	1	1	Voltage-dependent calcium channel subunit alpha-2/delta-1;Voltage-dependent calcium channel subunit alpha-2-1;Voltage-dependent calcium channel subunit delta-1	CACNA2D1		1	1	1	1	1	1	1	0	1	1	1	1	0	0	1	1	1	1	1	0	1	1	1	1	0	0	1	1	1	1	1	0	1	1	1	1	0	0	1	1	1.3	1.3
P54619;H0YIC9;F8VYY9;H0YHF8;F8VVA3;F8VSH3;F8VRY2;F8VSL2;F8VPF5;F8VZX1	P54619;H0YIC9;F8VYY9	5;4;4;2;2;1;1;1;1;1	5;4;4;2;2;1;1;1;1;1	5;4;4;2;2;1;1;1;1;1	5-AMP-activated protein kinase subunit gamma-1	PRKAG1	;;	10	5	5	5	3	2	3	3	3	3	2	3	4	4	4	4	3	2	3	3	3	3	2	3	4	4	4	4	3	2	3	3	3	3	2	3	4	4	4	4	20.2	20.2
P54652	P54652	12	3	3	Heat shock-related 70 kDa protein 2	HSPA2		1	12	3	3	8	8	9	6	9	11	12	9	9	12	11	9	1	1	1	0	2	2	3	1	2	3	3	1	1	1	1	0	2	2	3	1	2	3	3	1	18.8	6.1
P54727;K7ENJ0;K7ELW1;Q5W0S5;P54725	P54727;K7ENJ0;K7ELW1;Q5W0S5;P54725	2;1;1;1;1	2;1;1;1;1	2;1;1;1;1	UV excision repair protein RAD23 homolog B;UV excision repair protein RAD23 homolog A	RAD23B;RAD23A	;;;;	5	2	2	2	1	0	1	0	0	1	2	2	2	1	1	2	1	0	1	0	0	1	2	2	2	1	1	2	1	0	1	0	0	1	2	2	2	1	1	2	6.6	6.6
P54886	P54886	31	31	31	Delta-1-pyrroline-5-carboxylate synthase;Glutamate 5-kinase;Gamma-glutamyl phosphate reductase	ALDH18A1		1	31	31	31	26	23	26	20	25	25	24	17	23	25	24	21	26	23	26	20	25	25	24	17	23	25	24	21	26	23	26	20	25	25	24	17	23	25	24	21	44	44
P55010	P55010	1	1	1	Eukaryotic translation initiation factor 5	EIF5		1	1	1	1	0	0	0	0	0	0	1	0	0	1	0	0	0	0	0	0	0	0	1	0	0	1	0	0	0	0	0	0	0	0	1	0	0	1	0	0	2.3	2.3
Q5VWC4;P55036;A6PVX3;H0Y561;H0Y3Y9	Q5VWC4;P55036;A6PVX3	3;3;2;1;1	3;3;2;1;1	3;3;2;1;1	26S proteasome non-ATPase regulatory subunit 4	PSMD4	;;	5	3	3	3	3	3	2	0	2	3	3	2	2	2	3	1	3	3	2	0	2	3	3	2	2	2	3	1	3	3	2	0	2	3	3	2	2	2	3	1	11.8	11.8
P55039;A8MZF9;J3KRL5;J3QKW7;J3QLF3;J3QL90;J3QR71;J3QKV7;J3QRI9	P55039;A8MZF9	8;7;2;2;1;1;1;1;1	8;7;2;2;1;1;1;1;1	8;7;2;2;1;1;1;1;1	Developmentally-regulated GTP-binding protein 2	DRG2	;	9	8	8	8	4	5	5	4	5	6	7	5	6	8	7	5	4	5	5	4	5	6	7	5	6	8	7	5	4	5	5	4	5	6	7	5	6	8	7	5	23.9	23.9
P55060	P55060	21	21	21	Exportin-2	CSE1L		1	21	21	21	14	13	16	16	17	19	17	14	16	18	15	14	14	13	16	16	17	19	17	14	16	18	15	14	14	13	16	16	17	19	17	14	16	18	15	14	30.6	30.6
P55072;C9JUP7;C9IZA5	P55072	23;1;1	23;1;1	23;1;1	Transitional endoplasmic reticulum ATPase	VCP		3	23	23	23	10	11	11	11	11	15	23	17	17	21	19	16	10	11	11	11	11	15	23	17	17	21	19	16	10	11	11	11	11	15	23	17	17	21	19	16	42.1	42.1
P55198;H0Y3H5;H3BUE8	P55198;H0Y3H5	3;2;1	3;2;1	3;2;1	Protein AF-17	MLLT6;AQP4	;	3	3	3	3	0	1	2	2	0	2	1	0	2	3	2	2	0	1	2	2	0	2	1	0	2	3	2	2	0	1	2	2	0	2	1	0	2	3	2	2	1.6	1.6
P55199;U3KQ90	P55199;U3KQ90	6;5	6;5	6;5	RNA polymerase II elongation factor ELL	ELL	;	2	6	6	6	1	3	2	1	0	2	4	4	4	3	4	3	1	3	2	1	0	2	4	4	4	3	4	3	1	3	2	1	0	2	4	4	4	3	4	3	10	10
P55265;H0YCK3	P55265;H0YCK3	23;22	23;22	23;22	Double-stranded RNA-specific adenosine deaminase	ADAR	;	2	23	23	23	16	17	14	15	19	17	21	17	18	20	18	18	16	17	14	15	19	17	21	17	18	20	18	18	16	17	14	15	19	17	21	17	18	20	18	18	22.8	22.8
P55795	P55795	12	6	6	Heterogeneous nuclear ribonucleoprotein H2	HNRNPH2		1	12	6	6	11	11	11	10	9	12	11	10	8	11	10	10	6	5	5	4	5	6	6	4	4	6	5	5	6	5	5	4	5	6	6	4	4	6	5	5	37.6	21.8
P55884;C9JZG1;C9JQN7	P55884	14;5;4	14;5;4	14;5;4	Eukaryotic translation initiation factor 3 subunit B	EIF3B		3	14	14	14	11	11	11	8	8	12	11	10	12	13	13	8	11	11	11	8	8	12	11	10	12	13	13	8	11	11	11	8	8	12	11	10	12	13	13	8	22.4	22.4
P56524;F5H0B1;K7EJL6;C9J0X4;C9J481;Q9UQL6	P56524	3;1;1;1;1;1	3;1;1;1;1;1	3;1;1;1;1;1	Histone deacetylase 4	HDAC4		6	3	3	3	1	1	1	1	1	1	3	2	2	1	1	1	1	1	1	1	1	1	3	2	2	1	1	1	1	1	1	1	1	1	3	2	2	1	1	1	3.4	3.4
Q5SQP8;P56545;A0A087WYL1	Q5SQP8;P56545	7;7;3	6;6;2	6;6;2	C-terminal-binding protein 2	CTBP2	;	3	7	6	6	5	6	5	7	4	5	5	4	4	3	3	4	4	5	4	6	4	4	4	4	3	2	2	3	4	5	4	6	4	4	4	4	3	2	2	3	21.4	19.9
P56945	P56945	1	1	1	Breast cancer anti-estrogen resistance protein 1	BCAR1		1	1	1	1	0	0	0	0	0	0	1	1	1	1	1	1	0	0	0	0	0	0	1	1	1	1	1	1	0	0	0	0	0	0	1	1	1	1	1	1	1.8	1.8
P56962;H0YEJ0;E7EN87	P56962;H0YEJ0	3;2;1	2;2;1	2;2;1	Syntaxin-17	STX17;SAMD12	;	3	3	2	2	3	3	3	3	2	3	3	3	2	1	3	2	2	2	2	2	1	2	2	2	1	1	2	1	2	2	2	2	1	2	2	2	1	1	2	1	5.5	4.1
P57088;D6RAA6;H0Y8N0	P57088;D6RAA6	6;4;2	6;4;2	6;4;2	Transmembrane protein 33	TMEM33	;	3	6	6	6	2	2	3	2	3	5	4	4	6	5	6	5	2	2	3	2	3	5	4	4	6	5	6	5	2	2	3	2	3	5	4	4	6	5	6	5	23.9	23.9
P57721;H0YEQ2;H0YEQ0;H7BZ14;E9PFP8;H0YBA5;H0YEZ9;P35227;A0A087WTH3	P57721;H0YEQ2;H0YEQ0	24;12;12;11;6;3;2;2;1	24;12;12;11;6;3;2;2;1	5;0;5;5;0;0;0;0;0	Poly(rC)-binding protein 3	PCBP3;ARRB1;APOL3	;;	9	24	24	5	18	16	19	13	17	20	18	12	17	21	17	18	18	16	19	13	17	20	18	12	17	21	17	18	3	2	3	2	2	4	4	2	2	5	3	2	28.4	28.4
P57740;G3V1T4	P57740	7;1	7;1	7;1	Nuclear pore complex protein Nup107	NUP107		2	7	7	7	3	3	4	3	6	4	5	1	3	5	3	3	3	3	4	3	6	4	5	1	3	5	3	3	3	3	4	3	6	4	5	1	3	5	3	3	9.4	9.4
P58107	P58107	103	99	5	Epiplakin	EPPK1		1	103	99	5	81	82	86	70	80	80	85	72	80	83	84	77	77	78	82	66	76	76	81	68	76	79	80	73	5	4	5	5	5	5	5	4	5	5	5	5	57.7	52.2
P60174;U3KQF3;U3KPZ0;U3KPS5	P60174;U3KQF3;U3KPZ0	3;2;2;1	3;2;2;1	3;2;2;1	Triosephosphate isomerase	TPI1	;;	4	3	3	3	0	0	1	0	0	3	1	0	0	0	0	0	0	0	1	0	0	3	1	0	0	0	0	0	0	0	1	0	0	3	1	0	0	0	0	0	14.3	14.3
P60228;H0YBR5;E5RHS5;E5RGA2;E5RIT4;E5RIP5;E5RJ25;H0YBP5;E5RII3	P60228;H0YBR5;E5RHS5;E5RGA2	6;4;3;3;2;1;1;1;1	6;4;3;3;2;1;1;1;1	6;4;3;3;2;1;1;1;1	Eukaryotic translation initiation factor 3 subunit E	EIF3E	;;;	9	6	6	6	5	6	6	3	2	5	5	2	3	3	3	4	5	6	6	3	2	5	5	2	3	3	3	4	5	6	6	3	2	5	5	2	3	3	3	4	13.5	13.5
S4R3B5;P60468	S4R3B5;P60468	1;1	1;1	1;1	Protein transport protein Sec61 subunit beta	SEC61B	;	2	1	1	1	1	1	1	1	1	1	1	1	1	1	1	1	1	1	1	1	1	1	1	1	1	1	1	1	1	1	1	1	1	1	1	1	1	1	1	1	23.8	23.8
P60508;Q6H2G1	P60508;Q6H2G1	40;35	40;35	2;2	Syncytin-2;Surface protein;Transmembrane protein	ERVFRD-1;KIR3DL1	;	2	40	40	2	29	32	30	23	26	31	34	29	36	34	35	30	29	32	30	23	26	31	34	29	36	34	35	30	1	2	2	1	2	2	2	2	2	1	2	2	28	28
P60842;J3KT12;J3QS69;J3KTB5;J3QL43;J3KSZ0;J3QR64;J3QLN6;J3QKZ9;J3KS25;J3KS93;J3QL52	P60842;J3KT12;J3QS69;J3KTB5;J3QL43;J3KSZ0	23;19;17;16;14;12;11;9;8;8;4;3	23;19;17;16;14;12;11;9;8;8;4;3	7;5;4;4;4;2;4;4;4;4;1;1	Eukaryotic initiation factor 4A-I	EIF4A1	;;;;;	12	23	23	7	19	20	23	15	19	22	21	17	18	20	23	17	19	20	23	15	19	22	21	17	18	20	23	17	4	4	7	3	5	6	5	4	4	6	7	4	58.4	58.4
P60866;E5RJX2;E5RIP1;G3XAN0	P60866;E5RJX2;E5RIP1	4;3;2;1	4;3;2;1	4;3;2;1	40S ribosomal protein S20	RPS20	;;	4	4	4	4	4	3	3	1	3	4	4	4	3	3	3	3	4	3	3	1	3	4	4	4	3	3	3	3	4	3	3	1	3	4	4	4	3	3	3	3	28.6	28.6
P60891;B1ALA9;B7ZB02	P60891;B1ALA9;B7ZB02	8;7;4	8;7;4	2;2;0	Ribose-phosphate pyrophosphokinase 1	PRPS1	;;	3	8	8	2	6	6	6	5	6	6	5	3	5	6	6	4	6	6	6	5	6	6	5	3	5	6	6	4	2	2	2	2	2	2	2	1	2	1	2	1	34.6	34.6
P60953;Q5JYX0	P60953;Q5JYX0	4;2	3;1	3;1	Cell division control protein 42 homolog	CDC42	;	2	4	3	3	1	2	2	1	1	3	4	4	3	3	3	3	0	1	2	1	1	3	3	3	3	2	3	3	0	1	2	1	1	3	3	3	3	2	3	3	26.7	20.9
P60981;F6RFD5	P60981;F6RFD5	6;5	6;5	6;5	Destrin	DSTN	;	2	6	6	6	5	3	4	3	1	5	5	5	4	5	5	4	5	3	4	3	1	5	5	5	4	5	5	4	5	3	4	3	1	5	5	5	4	5	5	4	40	40
P61009	P61009	1	1	1	Signal peptidase complex subunit 3	SPCS3		1	1	1	1	1	1	1	1	1	1	1	1	1	1	1	1	1	1	1	1	1	1	1	1	1	1	1	1	1	1	1	1	1	1	1	1	1	1	1	1	5	5
P61019;E9PKL7;Q5HYI5;Q8WUD1;E9PE37;H0YD31;H0YDL5;B4DFT4	P61019;E9PKL7;Q5HYI5;Q8WUD1	5;4;4;4;2;2;1;1	4;4;4;4;2;2;1;1	4;4;4;4;2;2;1;1	Ras-related protein Rab-2A;Ras-related protein Rab-2B	RAB2A;DKFZp313C1541;RAB2B	;;;	8	5	4	4	3	2	4	4	4	4	3	3	2	2	5	5	2	2	3	3	4	3	3	3	2	2	4	4	2	2	3	3	4	3	3	3	2	2	4	4	28.8	22.2
P61020	P61020	6	3	3	Ras-related protein Rab-5B	RAB5B		1	6	3	3	3	4	6	3	6	5	5	4	5	6	5	5	0	1	3	1	3	2	2	1	2	3	2	2	0	1	3	1	3	2	2	1	2	3	2	2	33.5	18.6
P61081;M0QX69;M0QYI6	P61081	7;2;2	7;2;2	7;2;2	NEDD8-conjugating enzyme Ubc12	UBE2M		3	7	7	7	6	7	6	3	6	5	4	4	6	4	4	4	6	7	6	3	6	5	4	4	6	4	4	4	6	7	6	3	6	5	4	4	6	4	4	4	41.5	41.5
P61106;X6RFL8	P61106;X6RFL8	8;6	8;6	8;6	Ras-related protein Rab-14	RAB14	;	2	8	8	8	7	7	6	3	6	6	7	5	6	7	7	6	7	7	6	3	6	6	7	5	6	7	7	6	7	7	6	3	6	6	7	5	6	7	7	6	56.7	56.7
P61158;B4DXW1;F8WDR7	P61158;B4DXW1	4;3;1	4;3;1	4;3;1	Actin-related protein 3	ACTR3	;	3	4	4	4	0	0	0	0	3	1	2	0	0	2	3	2	0	0	0	0	3	1	2	0	0	2	3	2	0	0	0	0	3	1	2	0	0	2	3	2	12.7	12.7
P61160;A0A1B0GWD0;A0A1B0GWH0	P61160	5;1;1	5;1;1	2;1;1	Actin-related protein 2	ACTR2		3	5	5	2	4	5	5	1	5	5	4	4	4	5	5	4	4	5	5	1	5	5	4	4	4	5	5	4	1	2	2	0	2	2	2	1	1	2	2	1	17.3	17.3
P61163;R4GMT0;A0A1B0GVS3	P61163;R4GMT0	4;3;1	4;3;1	3;3;1	Alpha-centractin	ACTR1A	;	3	4	4	3	3	4	4	1	3	2	3	2	2	3	3	3	3	4	4	1	3	2	3	2	2	3	3	3	2	3	3	0	2	2	3	1	1	2	2	2	19.7	19.7
P84077;P61204;F5H423;F5H0C7;H0YGG7	P84077;P61204;F5H423;F5H0C7	8;8;6;5;2	8;8;6;5;2	4;4;2;1;2	ADP-ribosylation factor 1;ADP-ribosylation factor 3	ARF1;ARF3	;;;	5	8	8	4	7	7	7	5	7	8	8	6	7	8	7	7	7	7	7	5	7	8	8	6	7	8	7	7	4	4	4	2	4	4	4	4	4	4	4	4	53	53
P61221;D6R9I9;D6RGF4	P61221;D6R9I9	8;6;3	8;6;3	7;5;2	ATP-binding cassette sub-family E member 1	ABCE1	;	3	8	8	7	3	4	6	4	4	6	7	4	5	7	6	6	3	4	6	4	4	6	7	4	5	7	6	6	2	3	5	4	3	5	6	3	4	6	6	5	17.7	17.7
P61247;D6RG13;D6RAT0;H0Y8L7;D6RB09;E9PFI5;D6RAS7;D6R9B6;H0Y9Y4;D6RED7;D6RGE0;D6RI02	P61247;D6RG13;D6RAT0;H0Y8L7;D6RB09;E9PFI5;D6RAS7;D6R9B6;H0Y9Y4	9;8;8;6;6;6;5;5;5;4;2;2	9;8;8;6;6;6;5;5;5;4;2;2	9;8;8;6;6;6;5;5;5;4;2;2	40S ribosomal protein S3a	RPS3A	;;;;;;;;	12	9	9	9	9	9	9	7	9	8	9	7	8	9	8	8	9	9	9	7	9	8	9	7	8	9	8	8	9	9	9	7	9	8	9	7	8	9	8	8	39.4	39.4
P61254;J3KTJ8;J3QRI7;J3QQQ9;J3QQV1;J3QRC4;J3KSS0	P61254;J3KTJ8;J3QRI7;J3QQQ9;J3QQV1;J3QRC4;J3KSS0	6;5;5;5;5;5;3	6;5;5;5;5;5;3	2;1;1;1;1;1;1	60S ribosomal protein L26	RPL26	;;;;;;	7	6	6	2	5	6	5	4	4	6	5	5	5	6	6	5	5	6	5	4	4	6	5	5	5	6	6	5	2	2	1	2	1	2	1	1	2	2	2	1	30.3	30.3
P61313;E7EQV9;E7ENU7;E7EX53;E7ERA2	P61313;E7EQV9;E7ENU7;E7EX53	14;12;11;7;2	14;12;11;7;2	14;12;11;7;2	60S ribosomal protein L15;Ribosomal protein L15	RPL15	;;;	5	14	14	14	12	11	13	8	12	11	14	13	12	12	12	13	12	11	13	8	12	11	14	13	12	12	12	13	12	11	13	8	12	11	14	13	12	12	12	13	50	50
P61769;H0YLF3;F5H6I0	P61769;H0YLF3;F5H6I0	3;2;2	3;2;2	3;2;2	Beta-2-microglobulin;Beta-2-microglobulin form pI 5.3	B2M	;;	3	3	3	3	2	2	2	1	1	2	2	2	3	2	1	2	2	2	2	1	1	2	2	2	3	2	1	2	2	2	2	1	1	2	2	2	3	2	1	2	1.8	1.8
P61964;V9GZ59;V9GYQ5;Q86VZ2	P61964	11;3;2;1	11;3;2;1	11;3;2;1	WD repeat-containing protein 5	WDR5		4	11	11	11	10	10	11	9	11	8	10	8	9	10	9	11	10	10	11	9	11	8	10	8	9	10	9	11	10	10	11	9	11	8	10	8	9	10	9	11	49.4	49.4
P61978;Q5T6W2;S4R457;S4R359	P61978;Q5T6W2	17;14;3;2	17;14;3;2	17;14;3;2	Heterogeneous nuclear ribonucleoprotein K	HNRNPK	;	4	17	17	17	15	14	14	11	13	16	17	14	15	14	16	13	15	14	14	11	13	16	17	14	15	14	16	13	15	14	14	11	13	16	17	14	15	14	16	13	48.4	48.4
P61981;I3L0W5;F8WEB6;A2IDB1	P61981	20;1;1;1	20;1;1;1	6;0;0;0	14-3-3 protein gamma;14-3-3 protein gamma, N-terminally processed	YWHAG		4	20	20	6	16	16	19	13	13	17	19	13	17	18	18	15	16	16	19	13	13	17	19	13	17	18	18	15	3	3	5	2	3	4	5	3	4	6	6	2	18.9	18.9
P62081;B5MCP9	P62081;B5MCP9	7;6	7;6	7;6	40S ribosomal protein S7	RPS7	;	2	7	7	7	7	6	5	6	6	6	5	6	6	6	6	7	7	6	5	6	6	6	5	6	6	6	6	7	7	6	5	6	6	6	5	6	6	6	6	7	46.4	46.4
P62136;E9PMD7;F5H1L6;F5H037	P62136;E9PMD7	11;7;2;2	11;7;2;2	3;2;1;1	Serine/threonine-protein phosphatase PP1-alpha catalytic subunit;Serine/threonine-protein phosphatase	PPP1CA	;	4	11	11	3	9	10	10	8	7	9	10	8	8	9	10	9	9	10	10	8	7	9	10	8	8	9	10	9	2	3	2	2	2	2	2	1	2	2	2	2	41.5	41.5
P62140;E7ETD8;C9JP48;C9J9S3	P62140;E7ETD8	11;7;4;3	3;1;1;1	3;1;1;1	Serine/threonine-protein phosphatase PP1-beta catalytic subunit;Serine/threonine-protein phosphatase	PPP1CB	;	4	11	3	3	10	9	10	8	7	9	11	10	9	9	11	9	3	2	2	2	2	2	3	3	3	2	3	2	3	2	2	2	2	2	3	3	3	2	3	2	45	13.1
P62191;G3V4X1	P62191	5;1	5;1	5;1	26S protease regulatory subunit 4	PSMC1		2	5	5	5	3	4	5	1	4	5	5	2	3	4	4	4	3	4	5	1	4	5	5	2	3	4	4	4	3	4	5	1	4	5	5	2	3	4	4	4	17.5	17.5
P62195;J3QLH6;J3KRP2;J3QSA9;J3QQM1;J3QRR3;J3QRW1;J3QSE0;Q8NB90	P62195;J3QLH6;J3KRP2;J3QSA9;J3QQM1	8;6;6;6;6;3;3;2;1	8;6;6;6;6;3;3;2;1	8;6;6;6;6;3;3;2;1	26S protease regulatory subunit 8	PSMC5	;;;;	9	8	8	8	4	7	6	4	3	4	7	5	5	5	6	5	4	7	6	4	3	4	7	5	5	5	6	5	4	7	6	4	3	4	7	5	5	5	6	5	26.1	26.1
P62241;Q5JR95	P62241;Q5JR95	10;9	10;9	10;9	40S ribosomal protein S8	RPS8	;	2	10	10	10	9	9	9	8	10	10	10	10	10	10	10	9	9	9	9	8	10	10	10	10	10	10	10	9	9	9	9	8	10	10	10	10	10	10	10	9	51.9	51.9
P62244;I3L3P7;I3L246;H3BN98;H3BV27;H3BT37;I3L303;H3BVC7	P62244;I3L3P7;I3L246;H3BN98	6;5;3;3;1;1;1;1	6;5;3;3;1;1;1;1	6;5;3;3;1;1;1;1	40S ribosomal protein S15a	RPS15A	;;;	8	6	6	6	6	6	6	5	5	6	6	5	6	5	6	6	6	6	6	5	5	6	6	5	6	5	6	6	6	6	6	5	5	6	6	5	6	5	6	6	51.5	51.5
P62249;M0R210;A0A087WZ27;M0R3H0;M0R1M5;M0QX76;Q6IPX4	P62249;M0R210;A0A087WZ27;M0R3H0	8;7;6;4;3;2;2	8;7;6;4;3;2;2	8;7;6;4;3;2;2	40S ribosomal protein S16	RPS16;ZNF90	;;;	7	8	8	8	7	7	7	4	6	6	7	6	6	8	8	8	7	7	7	4	6	6	7	6	6	8	8	8	7	7	7	4	6	6	7	6	6	8	8	8	45.2	45.2
P62258;K7EM20;B4DJF2;I3L3T1;K7EIT4	P62258	15;4;2;2;2	7;4;1;1;2	7;4;1;1;2	14-3-3 protein epsilon	YWHAE		5	15	7	7	15	14	14	12	11	14	15	12	13	14	13	14	7	6	6	5	6	7	7	6	6	7	7	7	7	6	6	5	6	7	7	6	6	7	7	7	24	10.2
P62263;H0YB22;E5RH77	P62263;H0YB22;E5RH77	9;7;7	9;7;7	9;7;7	40S ribosomal protein S14	RPS14	;;	3	9	9	9	8	8	8	6	8	7	9	7	8	7	8	7	8	8	8	6	8	7	9	7	8	7	8	7	8	8	8	6	8	7	9	7	8	7	8	7	41.1	41.1
P62266;D6RD47;D6RDJ2;D6RIX0;D6R9I7	P62266;D6RD47	7;6;3;3;3	7;6;3;3;3	7;6;3;3;3	40S ribosomal protein S23	RPS23	;	5	7	7	7	6	6	7	7	5	7	6	7	6	7	7	7	6	6	7	7	5	7	6	7	6	7	7	7	6	6	7	7	5	7	6	7	6	7	7	7	49	49
P62269;A0A0G2JQH2;Q5GGW2	P62269	3;1;1	3;1;1	3;1;1	40S ribosomal protein S18	RPS18		3	3	3	3	2	2	2	1	2	2	2	2	2	2	3	1	2	2	2	1	2	2	2	2	2	2	3	1	2	2	2	1	2	2	2	2	2	2	3	1	19.1	19.1
P62273;A0A087WTT6	P62273;A0A087WTT6	2;1	2;1	2;1	40S ribosomal protein S29	RPS29	;	2	2	2	2	1	2	2	2	2	2	2	1	1	1	2	2	1	2	2	2	2	2	2	1	1	1	2	2	1	2	2	2	2	2	2	1	1	1	2	2	32.1	32.1
P62280;M0QZC5;M0R1H5;M0R1H6	P62280;M0QZC5	12;10;5;2	12;10;5;2	12;10;5;2	40S ribosomal protein S11	RPS11	;	4	12	12	12	10	10	10	9	9	11	11	11	10	11	11	11	10	10	10	9	9	11	11	11	10	11	11	11	10	10	10	9	9	11	11	11	10	11	11	11	51.9	51.9
P62304	P62304	1	1	1	Small nuclear ribonucleoprotein E	SNRPE		1	1	1	1	0	1	1	0	0	1	1	1	1	0	1	1	0	1	1	0	0	1	1	1	1	0	1	1	0	1	1	0	0	1	1	1	1	0	1	1	12	12
P62306	P62306	1	1	1	Small nuclear ribonucleoprotein F	SNRPF		1	1	1	1	1	1	1	1	1	1	1	1	1	1	1	1	1	1	1	1	1	1	1	1	1	1	1	1	1	1	1	1	1	1	1	1	1	1	1	1	9.3	9.3
P62314;J3QLI9;J3QLR7	P62314;J3QLI9	5;3;1	5;3;1	5;3;1	Small nuclear ribonucleoprotein Sm D1	SNRPD1	;	3	5	5	5	1	2	2	2	1	5	4	3	3	4	3	5	1	2	2	2	1	5	4	3	3	4	3	5	1	2	2	2	1	5	4	3	3	4	3	5	54.6	54.6
P62316;K7ERG4	P62316;K7ERG4	4;3	4;3	4;3	Small nuclear ribonucleoprotein Sm D2	SNRPD2	;	2	4	4	4	2	1	1	1	1	1	4	2	2	3	3	3	2	1	1	1	1	1	4	2	2	3	3	3	2	1	1	1	1	1	4	2	2	3	3	3	41.5	41.5
P62318	P62318	1	1	1	Small nuclear ribonucleoprotein Sm D3	SNRPD3		1	1	1	1	1	1	0	0	1	1	1	1	1	1	1	1	1	1	0	0	1	1	1	1	1	1	1	1	1	1	0	0	1	1	1	1	1	1	1	1	7.9	7.9
P62330	P62330	2	2	2	ADP-ribosylation factor 6	ARF6		1	2	2	2	2	2	2	1	2	1	2	2	2	0	1	1	2	2	2	1	2	1	2	2	2	0	1	1	2	2	2	1	2	1	2	2	2	0	1	1	17.7	17.7
P62424;Q5T8U3;Q5T8U2	P62424;Q5T8U3;Q5T8U2	15;9;8	15;9;8	15;9;8	60S ribosomal protein L7a	RPL7A	;;	3	15	15	15	13	13	14	15	13	15	14	13	14	14	15	15	13	13	14	15	13	15	14	13	14	14	15	15	13	13	14	15	13	15	14	13	14	14	15	15	50.4	50.4
P62633	P62633	2	2	2	Cellular nucleic acid-binding protein	CNBP		1	2	2	2	1	1	0	0	1	1	1	1	2	2	2	1	1	1	0	0	1	1	1	1	2	2	2	1	1	1	0	0	1	1	1	1	2	2	2	1	13	13
P67775;P62714;H0YC23;H0YBN9;E7ESG8;E5RHC1;E5RFI3;E5RHP4	P67775;P62714;H0YC23	8;8;5;2;2;2;1;1	8;8;5;2;2;2;1;1	7;7;5;2;1;1;0;0	Serine/threonine-protein phosphatase 2A catalytic subunit alpha isoform;Serine/threonine-protein phosphatase 2A catalytic subunit beta isoform	PPP2CA;PPP2CB	;;	8	8	8	7	4	3	7	2	5	7	8	4	5	7	7	4	4	3	7	2	5	7	8	4	5	7	7	4	3	2	6	1	4	6	7	3	4	6	6	3	39.8	39.8
P62753;A2A3R7	P62753	10;4	10;4	3;3	40S ribosomal protein S6	RPS6		2	10	10	3	8	8	9	9	8	9	8	9	8	9	10	10	8	8	9	9	8	9	8	9	8	9	10	10	3	2	3	3	2	3	2	3	3	3	3	3	36.5	36.5
P62805	P62805	9	9	9	Histone H4	HIST1H4A		1	9	9	9	4	3	3	2	4	9	5	5	5	5	4	4	4	3	3	2	4	9	5	5	5	5	4	4	4	3	3	2	4	9	5	5	5	5	4	4	53.4	53.4
P62829;J3KTJ3;C9JD32;J3KT29;B9ZVP7;J3QQT9	P62829;J3KTJ3;C9JD32;J3KT29	5;3;3;3;2;1	5;3;3;3;2;1	5;3;3;3;2;1	60S ribosomal protein L23	RPL23	;;;	6	5	5	5	4	4	5	3	4	4	4	4	4	5	4	5	4	4	5	3	4	4	4	4	4	5	4	5	4	4	5	3	4	4	4	4	4	5	4	5	43.6	43.6
P62854;Q5JNZ5	P62854;Q5JNZ5	4;3	4;3	4;3	40S ribosomal protein S26;Putative 40S ribosomal protein S26-like 1	RPS26;RPS26P11	;	2	4	4	4	4	4	4	4	3	4	4	4	4	3	4	4	4	4	4	4	3	4	4	4	4	3	4	4	4	4	4	4	3	4	4	4	4	3	4	4	37.4	37.4
P62857	P62857	2	2	2	40S ribosomal protein S28	RPS28		1	2	2	2	2	2	1	1	1	2	2	2	2	1	1	1	2	2	1	1	1	2	2	2	2	1	1	1	2	2	1	1	1	2	2	2	2	1	1	1	33.3	33.3
P62899;H7C2W9;C9JU56;B7Z4E3;B7Z4C8;B8ZZK4	P62899;H7C2W9;C9JU56;B7Z4E3;B7Z4C8;B8ZZK4	5;4;4;4;4;3	5;4;4;4;4;3	5;4;4;4;4;3	60S ribosomal protein L31	RPL31	;;;;;	6	5	5	5	5	5	4	4	3	5	5	3	3	3	5	4	5	5	4	4	3	5	5	3	3	3	5	4	5	5	4	4	3	5	5	3	3	3	5	4	38.4	38.4
P62906	P62906	3	3	3	60S ribosomal protein L10a	RPL10A		1	3	3	3	3	3	3	2	2	3	2	3	2	2	2	2	3	3	3	2	2	3	2	3	2	2	2	2	3	3	3	2	2	3	2	3	2	2	2	2	17.1	17.1
P62913;Q5VVC9;Q5VVC8	P62913;Q5VVC9;Q5VVC8	6;5;5	6;5;5	6;5;5	60S ribosomal protein L11	RPL11	;;	3	6	6	6	4	4	5	3	5	5	4	6	6	5	4	6	4	4	5	3	5	5	4	6	6	5	4	6	4	4	5	3	5	5	4	6	6	5	4	6	37.6	37.6
P62937;F8WE65;C9J5S7;E5RIZ5;P0DN26;A0A0H2UH34;A0A0B4J2A2;A0A075B767;A0A075B759;Q9Y536	P62937;F8WE65;C9J5S7	6;5;5;1;1;1;1;1;1;1	6;5;5;1;1;1;1;1;1;1	5;4;4;1;0;0;0;0;0;0	Peptidyl-prolyl cis-trans isomerase A;Peptidyl-prolyl cis-trans isomerase A, N-terminally processed;Peptidyl-prolyl cis-trans isomerase	PPIA	;;	10	6	6	5	4	4	4	1	3	5	4	4	5	6	6	5	4	4	4	1	3	5	4	4	5	6	6	5	3	3	3	1	2	4	3	3	4	5	5	4	51.5	51.5
P62979	P62979	7	7	2	Ubiquitin-40S ribosomal protein S27a;Ubiquitin;40S ribosomal protein S27a	RPS27A		1	7	7	2	4	5	4	6	5	7	7	5	5	7	7	7	4	5	4	6	5	7	7	5	5	7	7	7	1	1	1	1	1	2	2	2	1	2	2	2	50.6	50.6
P62987;J3QS39;J3QTR3;F5H6Q2;F5GYU3;F5H2Z3;M0R2S1;F5H265;B4DV12;F5H388;F5H747;F5GXK7;Q5PY61;Q96C32;J3QKN0;P0CG47;P0CG48;M0R1V7;M0R1M6;J3QSA3;F5GZ39	P62987;J3QS39;J3QTR3;F5H6Q2;F5GYU3;F5H2Z3;M0R2S1;F5H265;B4DV12;F5H388;F5H747;F5GXK7;Q5PY61;Q96C32;J3QKN0;P0CG47;P0CG48;M0R1V7;M0R1M6;J3QSA3;F5GZ39	6;5;5;5;5;5;5;5;5;5;5;5;5;5;5;5;5;4;4;3;3	1;0;0;0;0;0;1;0;0;0;0;0;0;0;0;0;0;0;0;0;0	1;0;0;0;0;0;1;0;0;0;0;0;0;0;0;0;0;0;0;0;0	Ubiquitin-60S ribosomal protein L40;Ubiquitin;60S ribosomal protein L40;Polyubiquitin-B;Ubiquitin;Polyubiquitin-C;Ubiquitin	UBA52;UBB;RPS27A;UBC	;;;;;;;;;;;;;;;;;;;;	21	6	1	1	4	5	4	6	5	6	6	4	5	6	6	6	1	1	1	1	1	1	1	1	1	1	1	1	1	1	1	1	1	1	1	1	1	1	1	1	15.6	2.7
P62993;J3KT38;J3QRL5;J3QLF6	P62993	37;11;9;1	37;11;9;1	37;11;9;1	Growth factor receptor-bound protein 2	GRB2		4	37	37	37	34	33	35	30	37	36	28	22	29	28	28	26	34	33	35	30	37	36	28	22	29	28	28	26	34	33	35	30	37	36	28	22	29	28	28	26	85.1	85.1
P62995;H7C2L4;H7BXF3	P62995;H7C2L4;H7BXF3	4;2;2	4;2;2	4;2;2	Transformer-2 protein homolog beta	TRA2B	;;	3	4	4	4	3	3	1	2	3	4	3	3	4	4	4	2	3	3	1	2	3	4	3	3	4	4	4	2	3	3	1	2	3	4	3	3	4	4	4	2	17.4	17.4
P63000;B1AH78;P60763;P15153;B1AH79;J3KSC4;J3QLK0;B1AH77;G3V4H1;G3V476;B1AH80;F8WET9;P17081;Q9H4E5	P63000;B1AH78;P60763;P15153	3;2;2;2;1;1;1;1;1;1;1;1;1;1	2;1;1;1;0;1;1;1;0;0;1;0;0;0	2;1;1;1;0;1;1;1;0;0;1;0;0;0	Ras-related C3 botulinum toxin substrate 1;Ras-related C3 botulinum toxin substrate 3;Ras-related C3 botulinum toxin substrate 2	RAC1;RAC2;RAC3	;;;	14	3	2	2	2	2	1	1	1	1	3	2	2	2	2	2	1	1	1	1	1	1	2	1	2	1	2	2	1	1	1	1	1	1	2	1	2	1	2	2	18.2	12.5
P63010;A0A087X253;A0A087WU93;A0A087WZQ6;A0A087WYD1;K7EJ01	P63010;A0A087X253;A0A087WU93;A0A087WZQ6;A0A087WYD1	18;16;14;14;12;4	18;16;14;14;12;4	7;7;3;3;3;1	AP-2 complex subunit beta	AP2B1	;;;;	6	18	18	7	11	10	13	10	10	14	14	11	12	14	15	12	11	10	13	10	10	14	14	11	12	14	15	12	4	3	6	4	3	4	5	4	3	6	6	5	23.9	23.9
P63092;Q5JWF2;S4R3E3;H0Y7F4;Q5JWE9;S4R3V9;A0A0A0MR13	P63092;Q5JWF2;S4R3E3;H0Y7F4	5;5;3;3;2;1;1	4;4;3;2;1;1;1	4;4;3;2;1;1;1	Guanine nucleotide-binding protein G(s) subunit alpha isoforms short;Guanine nucleotide-binding protein G(s) subunit alpha isoforms XLas	GNAS	;;;	7	5	4	4	3	3	4	4	5	4	5	4	3	5	4	3	2	2	3	3	4	3	4	3	2	4	3	2	2	2	3	3	4	3	4	3	2	4	3	2	14.2	11.4
P63104;E7EX29;E7ESK7;B0AZS6;E5RIR4;E9PD24;E7EVZ2;B7Z2E6;H0YB80;E5RGE1	P63104;E7EX29	14;9;6;6;4;4;4;4;4;3	9;8;5;6;3;3;3;4;4;2	8;7;5;5;3;3;3;3;3;2	14-3-3 protein zeta/delta	YWHAZ	;	10	14	9	8	12	12	12	13	10	12	14	10	11	13	12	12	7	7	7	8	7	8	9	7	7	9	8	8	7	7	7	7	7	7	8	6	6	8	7	7	25	15.9
P63151;E5RFR9;E5RIY1;Q00005;H0YB06;Q9Y2T4	P63151	7;3;2;2;1;1	7;3;2;2;1;1	4;2;1;0;0;1	Serine/threonine-protein phosphatase 2A 55 kDa regulatory subunit B alpha isoform	PPP2R2A		6	7	7	4	5	5	4	3	5	5	5	5	7	6	6	5	5	5	4	3	5	5	5	5	7	6	6	5	3	3	3	3	3	2	3	3	4	4	3	3	6.4	6.4
P63244;J3KPE3;H0YAF8;D6RAC2;H0Y8W2;D6RHH4;H0YAM7;D6R9Z1;D6R9L0;D6REE5;D6RFX4;D6RAU2;E9PD14;D6RBD0;D6RFZ9;D6RF23;H0Y8R5;D6RHJ5;D6RGK8;H0Y9P0;D6R909;D6RDI0	P63244;J3KPE3;H0YAF8;D6RAC2;H0Y8W2;D6RHH4;H0YAM7;D6R9Z1;D6R9L0;D6REE5;D6RFX4	18;16;13;13;13;12;12;11;11;11;10;7;7;7;7;6;6;4;3;3;3;1	18;16;13;13;13;12;12;11;11;11;10;7;7;7;7;6;6;4;3;3;3;1	18;16;13;13;13;12;12;11;11;11;10;7;7;7;7;6;6;4;3;3;3;1	Guanine nucleotide-binding protein subunit beta-2-like 1;Guanine nucleotide-binding protein subunit beta-2-like 1, N-terminally processed	GNB2L1	;;;;;;;;;;	22	18	18	18	18	17	18	17	16	18	17	17	16	18	18	17	18	17	18	17	16	18	17	17	16	18	18	17	18	17	18	17	16	18	17	17	16	18	18	17	77.9	77.9
Q5SRQ6;P67870;Q5SRQ3;N0E472;A0A0G2JM12;A0A0G2JM58;N0E644	Q5SRQ6;P67870;Q5SRQ3;N0E472;A0A0G2JM12;A0A0G2JM58;N0E644	4;4;3;3;3;2;2	4;4;3;3;3;2;2	4;4;3;3;3;2;2	Casein kinase II subunit beta	CSNK2B;CSNK2B-LY6G5B-1181;CSNK2B-LY6G5B--991;CSNK2B-LY6G5B-562	;;;;;;	7	4	4	4	1	1	3	1	2	2	2	2	3	4	3	4	1	1	3	1	2	2	2	2	3	4	3	4	1	1	3	1	2	2	2	2	3	4	3	4	21.4	21.4
P67936;K7ENT6;K7EMU5;K7ERG3;Q5TCU3;Q5TCU8;P07951;K7EPV9;CON__Q3SX28;U3KQK2;K7EPB9	P67936;K7ENT6;K7EMU5;K7ERG3;Q5TCU3;Q5TCU8;P07951	11;7;6;6;6;6;6;5;5;4;3	7;3;4;2;3;3;3;3;2;3;3	7;3;4;2;3;3;3;3;2;3;3	Tropomyosin alpha-4 chain;Tropomyosin beta chain	TPM4;TPM2	;;;;;;	11	11	7	7	8	8	6	6	9	8	9	8	8	10	10	9	4	4	3	3	5	4	6	5	5	6	6	7	4	4	3	3	5	4	6	5	5	6	6	7	40.3	27.4
P68036;A0A1B0GUS4	P68036;A0A1B0GUS4	4;2	4;2	4;2	Ubiquitin-conjugating enzyme E2 L3	UBE2L3	;	2	4	4	4	4	4	4	4	4	3	4	4	4	4	4	3	4	4	4	4	4	3	4	4	4	4	4	3	4	4	4	4	4	3	4	4	4	4	4	3	35.7	35.7
P68104;Q5VTE0;A0A087WVQ9;A0A087WV01;Q05639;Q5JR01;A6PW80	P68104;Q5VTE0;A0A087WVQ9;A0A087WV01	20;19;17;15;8;4;3	20;19;17;15;8;4;3	20;19;17;15;8;4;3	Elongation factor 1-alpha 1;Putative elongation factor 1-alpha-like 3;Elongation factor 1-alpha	EEF1A1;EEF1A1P5	;;;	7	20	20	20	14	13	14	13	12	18	19	13	15	20	17	13	14	13	14	13	12	18	19	13	15	20	17	13	14	13	14	13	12	18	19	13	15	20	17	13	55	55
P68363;C9JDS9	P68363	23;8	1;0	0;0	Tubulin alpha-1B chain	TUBA1B		2	23	1	0	22	21	21	21	21	20	22	20	21	22	22	19	1	1	1	1	1	1	1	1	1	1	1	1	0	0	0	0	0	0	0	0	0	0	0	0	74.1	2.9
P68366;C9JEV8;C9JQ00;C9JJQ8;C9JDL2	P68366	21;7;7;7;5	4;3;3;3;2	4;3;3;3;2	Tubulin alpha-4A chain	TUBA4A		5	21	4	4	21	20	20	20	20	18	21	19	20	21	21	19	4	4	4	4	4	3	4	4	4	4	4	4	4	4	4	4	4	3	4	4	4	4	4	4	58.9	12.1
P68371	P68371	23	23	1	Tubulin beta-4B chain	TUBB4B		1	23	23	1	20	22	21	16	21	22	22	20	22	21	20	22	20	22	21	16	21	22	22	20	22	21	20	22	1	1	1	1	1	1	1	1	1	1	1	1	65.2	65.2
P68431	P68431	4	1	1	Histone H3.1	HIST1H3A		1	4	1	1	2	2	2	3	2	4	2	2	2	2	2	3	0	0	0	0	0	1	0	0	0	0	0	1	0	0	0	0	0	1	0	0	0	0	0	1	39	23.5
P78332;M0R1C7;F5H029;H3BU04;B9TX11;E9PGM9	P78332;M0R1C7;F5H029	6;3;3;2;2;1	6;3;3;2;2;1	3;1;1;1;0;1	RNA-binding protein 6	RBM6;CCDC155;FAM65B	;;	6	6	6	3	2	1	3	1	2	6	6	4	4	5	4	5	2	1	3	1	2	6	6	4	4	5	4	5	2	0	2	1	1	3	3	2	2	3	2	3	3.1	3.1
P78346;Q5VU10;Q5VU11	P78346;Q5VU10;Q5VU11	4;2;2	4;2;2	4;2;2	Ribonuclease P protein subunit p30	RPP30	;;	3	4	4	4	3	3	3	1	2	2	3	3	3	2	4	3	3	3	3	1	2	2	3	3	3	2	4	3	3	3	3	1	2	2	3	3	3	2	4	3	22.8	22.8
P78347;C9J6M0;A0A087WW90;A0A0D9SF80;A0A0A0MSY2;Q86UP8;Q6EKJ0	P78347	15;1;1;1;1;1;1	15;1;1;1;1;1;1	15;1;1;1;1;1;1	General transcription factor II-I	GTF2I		7	15	15	15	10	10	13	8	10	11	13	11	13	13	9	12	10	10	13	8	10	11	13	11	13	13	9	12	10	10	13	8	10	11	13	11	13	13	9	12	6.6	6.6
P78371;F8VQ14;F5GWF6	P78371;F8VQ14;F5GWF6	15;14;14	15;14;14	15;14;14	T-complex protein 1 subunit beta	CCT2	;;	3	15	15	15	11	11	11	9	8	12	13	10	10	11	12	10	11	11	11	9	8	12	13	10	10	11	12	10	11	11	11	9	8	12	13	10	10	11	12	10	37.2	37.2
P78406;E9PQ57;E9PPG9;B0QZ36;B0QZ37	P78406;E9PQ57;E9PPG9	11;9;6;4;1	11;9;6;4;1	11;9;6;4;1	mRNA export factor	RAE1	;;	5	11	11	11	10	9	11	7	9	9	10	8	10	11	11	11	10	9	11	7	9	9	10	8	10	11	11	11	10	9	11	7	9	9	10	8	10	11	11	11	38.6	38.6
Q5TA01;Q5TA02;P78417	Q5TA01;Q5TA02;P78417	1;1;1	1;1;1	1;1;1	Glutathione S-transferase omega-1	GSTO1	;;	3	1	1	1	1	1	1	0	0	1	1	1	1	1	1	1	1	1	1	0	0	1	1	1	1	1	1	1	1	1	1	0	0	1	1	1	1	1	1	1	5	5
P78527;F5GX40;H0YG84	P78527	137;2;1	137;2;1	137;2;1	DNA-dependent protein kinase catalytic subunit	PRKDC		3	137	137	137	104	103	106	86	105	120	122	104	110	115	119	109	104	103	106	86	105	120	122	104	110	115	119	109	104	103	106	86	105	120	122	104	110	115	119	109	39.3	39.3
P84095	P84095	5	5	4	Rho-related GTP-binding protein RhoG	RHOG		1	5	5	4	3	4	3	2	2	4	5	5	4	5	3	3	3	4	3	2	2	4	5	5	4	5	3	3	2	3	3	2	2	4	4	4	4	4	3	3	36.6	36.6
P84103;A0A087X2D0	P84103;A0A087X2D0	6;5	6;5	5;4	Serine/arginine-rich splicing factor 3	SRSF3	;	2	6	6	5	6	5	5	5	6	5	6	4	5	5	4	4	6	5	5	5	6	5	6	4	5	5	4	4	5	4	4	4	5	4	5	3	4	4	3	3	35.4	35.4
P85037	P85037	1	1	1	Forkhead box protein K1	FOXK1		1	1	1	1	1	1	1	0	1	1	1	1	1	1	1	1	1	1	1	0	1	1	1	1	1	1	1	1	1	1	1	0	1	1	1	1	1	1	1	1	1.9	1.9
P98082;D6REB1;D6RIA5;D6RFF7	P98082	3;1;1;1	3;1;1;1	3;1;1;1	Disabled homolog 2	DAB2		4	3	3	3	3	1	1	1	3	3	2	2	3	2	2	2	3	1	1	1	3	3	2	2	3	2	2	2	3	1	1	1	3	3	2	2	3	2	2	2	4.3	4.3
P98170;B1AKU2	P98170	21;8	21;8	21;8	E3 ubiquitin-protein ligase XIAP	XIAP		2	21	21	21	16	17	17	13	15	15	19	15	13	16	17	17	16	17	17	13	15	15	19	15	13	16	17	17	16	17	17	13	15	15	19	15	13	16	17	17	53.7	53.7
P98179	P98179	1	1	1	RNA-binding protein 3	RBM3		1	1	1	1	0	0	0	0	0	1	1	0	1	0	1	0	0	0	0	0	0	1	1	0	1	0	1	0	0	0	0	0	0	1	1	0	1	0	1	0	11.5	11.5
Q00535	Q00535	5	4	4	Cyclin-dependent-like kinase 5	CDK5		1	5	4	4	3	4	3	2	4	3	4	2	4	3	4	3	2	3	2	1	3	2	3	1	3	2	3	2	2	3	2	1	3	2	3	1	3	2	3	2	19.2	16.4
Q00577	Q00577	2	2	2	Transcriptional activator protein Pur-alpha	PURA		1	2	2	2	1	1	2	1	2	1	1	1	1	2	1	1	1	1	2	1	2	1	1	1	1	2	1	1	1	1	2	1	2	1	1	1	1	2	1	1	5.9	5.9
Q00604;E9PQ69	Q00604	5;2	5;2	4;1	Norrin	NDP		2	5	5	4	4	5	5	4	5	5	5	3	4	5	5	5	4	5	5	4	5	5	5	3	4	5	5	5	4	4	4	3	4	4	4	2	3	4	4	4	5.6	5.6
Q00653;M0R119	Q00653	12;1	12;1	12;1	Nuclear factor NF-kappa-B p100 subunit;Nuclear factor NF-kappa-B p52 subunit	NFKB2		2	12	12	12	3	3	4	2	4	3	9	6	7	10	8	6	3	3	4	2	4	3	9	6	7	10	8	6	3	3	4	2	4	3	9	6	7	10	8	6	16.4	16.4
Q00796;H0YLA4;V9GYN4	Q00796;H0YLA4;V9GYN4	2;1;1	2;1;1	2;1;1	Sorbitol dehydrogenase	SORD;C1orf109	;;	3	2	2	2	1	1	2	0	2	1	1	1	1	2	1	1	1	1	2	0	2	1	1	1	1	2	1	1	1	1	2	0	2	1	1	1	1	2	1	1	1.4	1.4
Q00839;Q5RI18	Q00839	22;5	22;5	22;5	Heterogeneous nuclear ribonucleoprotein U	HNRNPU		2	22	22	22	19	20	22	14	20	22	22	18	20	20	22	22	19	20	22	14	20	22	22	18	20	20	22	22	19	20	22	14	20	22	22	18	20	20	22	22	29.6	29.6
Q01085;E7ETJ9;C9JTN7;A6NKZ9;F8WE16;E7ETC0;H7BY49;F8W8I6;P31483	Q01085;E7ETJ9	5;3;2;1;1;1;1;1;1	5;3;2;1;1;1;1;1;1	5;3;2;1;1;1;1;1;1	Nucleolysin TIAR	TIAL1	;	9	5	5	5	3	4	3	1	2	4	5	4	5	4	4	4	3	4	3	1	2	4	5	4	5	4	4	4	3	4	3	1	2	4	5	4	5	4	4	4	20	20
Q01518;Q5T0R1;Q5T0R9;Q5T0R7;Q5T0R6;Q5T0R5;Q5T0R4;Q5T0R3;Q5T0R2;Q5T0S3	Q01518;Q5T0R1;Q5T0R9;Q5T0R7;Q5T0R6;Q5T0R5;Q5T0R4;Q5T0R3;Q5T0R2	5;4;4;3;3;3;3;3;3;1	5;4;4;3;3;3;3;3;3;1	5;4;4;3;3;3;3;3;3;1	Adenylyl cyclase-associated protein 1;Adenylyl cyclase-associated protein	CAP1	;;;;;;;;	10	5	5	5	2	2	2	2	2	3	4	2	1	4	3	2	2	2	2	2	2	3	4	2	1	4	3	2	2	2	2	2	2	3	4	2	1	4	3	2	12.8	12.8
Q01650;A0A0C4DGL4;H0YJ95;G3V4Z6;Q9UM01;Q92536	Q01650	5;2;1;1;1;1	5;2;1;1;1;1	5;2;1;1;1;1	Large neutral amino acids transporter small subunit 1	SLC7A5		6	5	5	5	4	5	4	3	5	4	3	4	4	5	5	5	4	5	4	3	5	4	3	4	4	5	5	5	4	5	4	3	5	4	3	4	4	5	5	5	12	12
Q01718	Q01718	11	1	1	Adrenocorticotropic hormone receptor	MC2R		1	11	1	1	10	11	10	9	11	11	11	10	11	11	11	11	1	1	0	0	1	1	1	0	1	1	1	1	1	1	0	0	1	1	1	0	1	1	1	1	14.1	1.7
Q01780;K7EJ37	Q01780	5;1	5;1	5;1	Exosome component 10	EXOSC10		2	5	5	5	4	3	4	4	4	4	4	5	4	3	4	5	4	3	4	4	4	4	4	5	4	3	4	5	4	3	4	4	4	4	4	5	4	3	4	5	6.3	6.3
Q01804	Q01804	2	2	2	OTU domain-containing protein 4	OTUD4		1	2	2	2	1	2	2	0	1	2	2	2	2	2	2	2	1	2	2	0	1	2	2	2	2	2	2	2	1	2	2	0	1	2	2	2	2	2	2	2	2.4	2.4
Q01968	Q01968	4	4	4	Inositol polyphosphate 5-phosphatase OCRL-1	OCRL		1	4	4	4	2	3	2	2	1	3	3	3	2	4	3	3	2	3	2	2	1	3	3	3	2	4	3	3	2	3	2	2	1	3	3	3	2	4	3	3	4.4	4.4
X6RAJ1;Q02040	X6RAJ1;Q02040	2;2	2;2	2;2	A-kinase anchor protein 17A	AKAP17A	;	2	2	2	2	0	0	0	0	0	1	2	0	1	1	1	0	0	0	0	0	0	1	2	0	1	1	1	0	0	0	0	0	0	1	2	0	1	1	1	0	4	4
Q02750;H3BRW9	Q02750	8;2	8;2	5;1	Dual specificity mitogen-activated protein kinase kinase 1	MAP2K1		2	8	8	5	5	5	7	6	6	6	7	5	5	5	6	4	5	5	7	6	6	6	7	5	5	5	6	4	3	3	4	3	3	3	4	2	3	3	4	2	27.5	27.5
Q02790;H0YFG2;F5H1U3	Q02790	5;1;1	5;1;1	5;1;1	Peptidyl-prolyl cis-trans isomerase FKBP4;Peptidyl-prolyl cis-trans isomerase FKBP4, N-terminally processed	FKBP4		3	5	5	5	2	2	3	1	0	4	3	3	3	3	3	1	2	2	3	1	0	4	3	3	3	3	3	1	2	2	3	1	0	4	3	3	3	3	3	1	15	15
Q02878;F8VZ45;U3KQR5;F8VR69;F8VZA3;F8VWR1;F8VU16	Q02878	11;3;3;2;1;1;1	11;3;3;2;1;1;1	11;3;3;2;1;1;1	60S ribosomal protein L6	RPL6		7	11	11	11	8	9	9	10	10	11	9	11	10	10	9	10	8	9	9	10	10	11	9	11	10	10	9	10	8	9	9	10	10	11	9	11	10	10	9	10	39.2	39.2
Q02880;E9PCY5;H7BZ82	Q02880;E9PCY5	22;20;1	22;20;1	18;16;1	DNA topoisomerase 2-beta;DNA topoisomerase 2	TOP2B	;	3	22	22	18	5	2	7	3	3	21	9	11	7	9	9	9	5	2	7	3	3	21	9	11	7	9	9	9	3	1	4	2	1	17	8	7	6	7	8	7	17.2	17.2
Q03135;C9JKI3;E9PCT5;P56539	Q03135;C9JKI3;E9PCT5	4;3;3;1	4;3;3;1	4;3;3;1	Caveolin-1;Caveolin	CAV1	;;	4	4	4	4	2	1	1	0	1	2	4	4	4	4	3	3	2	1	1	0	1	2	4	4	4	4	3	3	2	1	1	0	1	2	4	4	4	4	3	3	28.1	28.1
Q03252	Q03252	5	4	4	Lamin-B2	LMNB2		1	5	4	4	1	1	2	0	2	3	5	3	2	3	2	3	1	1	1	0	1	3	4	2	1	2	2	2	1	1	1	0	1	3	4	2	1	2	2	2	8.5	7.1
Q03468;D6R9X7	Q03468;D6R9X7	3;2	3;2	3;2	DNA excision repair protein ERCC-6	ERCC6	;	2	3	3	3	2	2	2	2	1	2	2	3	3	3	1	2	2	2	2	2	1	2	2	3	3	3	1	2	2	2	2	2	1	2	2	3	3	3	1	2	2.8	2.8
Q03701	Q03701	1	1	1	CCAAT/enhancer-binding protein zeta	CEBPZ		1	1	1	1	0	0	1	0	0	1	0	1	0	1	0	0	0	0	1	0	0	1	0	1	0	1	0	0	0	0	1	0	0	1	0	1	0	1	0	0	1.1	1.1
Q04206;E9PKH5;A0A087X0W8;E9PI38;E9PQS6;E9PKV4;A0A087WVP0;E9PRX2;E9PMD5	Q04206;E9PKH5;A0A087X0W8	5;3;3;2;2;2;2;1;1	5;3;3;2;2;2;2;1;1	2;0;0;0;0;0;0;0;0	Transcription factor p65	RELA	;;	9	5	5	2	3	1	3	1	2	4	5	3	3	3	5	3	3	1	3	1	2	4	5	3	3	3	5	3	2	1	2	1	2	2	2	2	1	0	2	0	6.4	6.4
Q04721	Q04721	3	3	3	Neurogenic locus notch homolog protein 2;Notch 2 extracellular truncation;Notch 2 intracellular domain	NOTCH2		1	3	3	3	2	2	1	1	1	2	3	2	2	3	2	2	2	2	1	1	1	2	3	2	2	3	2	2	2	2	1	1	1	2	3	2	2	3	2	2	1.9	1.9
Q04760	Q04760	1	1	1	Lactoylglutathione lyase	GLO1		1	1	1	1	1	1	1	0	0	1	1	0	1	1	1	1	1	1	1	0	0	1	1	0	1	1	1	1	1	1	1	0	0	1	1	0	1	1	1	1	3.8	3.8
Q04917;A2IDB2	Q04917	17;2	4;2	3;2	14-3-3 protein eta	YWHAH		2	17	4	3	14	14	15	11	9	14	15	11	13	12	14	13	3	3	3	2	1	3	3	3	2	2	4	2	3	3	2	2	1	3	3	2	2	2	3	1	15	1.5
Q05209;H0YC15;C9J1X8;F8WB51;H3BM04	Q05209;H0YC15	4;2;1;1;1	4;2;1;1;1	4;2;1;1;1	Tyrosine-protein phosphatase non-receptor type 12	PTPN12	;	5	4	4	4	2	3	2	3	3	2	2	2	3	2	3	1	2	3	2	3	3	2	2	2	3	2	3	1	2	3	2	3	3	2	2	2	3	2	3	1	6	6
Q5T760;Q05519;Q5T757	Q5T760;Q05519;Q5T757	2;2;1	2;2;1	2;2;1	Serine/arginine-rich splicing factor 11	SRSF11	;;	3	2	2	2	2	2	2	1	1	2	1	2	2	2	2	2	2	2	2	1	1	2	1	2	2	2	2	2	2	2	2	1	1	2	1	2	2	2	2	2	8	8
Q05655;C9K0E3;A0A087X0I9;Q04759	Q05655	3;1;1;1	3;1;1;1	3;1;1;1	Protein kinase C delta type;Protein kinase C delta type regulatory subunit;Protein kinase C delta type catalytic subunit	PRKCD		4	3	3	3	3	3	3	0	2	3	1	1	2	2	2	1	3	3	3	0	2	3	1	1	2	2	2	1	3	3	3	0	2	3	1	1	2	2	2	1	6.4	6.4
Q05996	Q05996	1	1	1	Zona pellucida sperm-binding protein 2;Processed zona pellucida sperm-binding protein 2	ZP2		1	1	1	1	1	1	1	1	0	1	1	1	1	1	1	0	1	1	1	1	0	1	1	1	1	1	1	0	1	1	1	1	0	1	1	1	1	1	1	0	2.7	2.7
Q06124;H0YF12;A0A0U1RRI0	Q06124	12;3;2	12;3;2	12;3;2	Tyrosine-protein phosphatase non-receptor type 11	PTPN11		3	12	12	12	3	3	3	7	7	10	5	4	6	12	6	8	3	3	3	7	7	10	5	4	6	12	6	8	3	3	3	7	7	10	5	4	6	12	6	8	23.6	23.6
Q06210;E5RJP4	Q06210	26;1	26;1	23;0	Glutamine--fructose-6-phosphate aminotransferase [isomerizing] 1	GFPT1		2	26	26	23	21	20	22	15	21	20	22	20	20	20	19	20	21	20	22	15	21	20	22	20	20	20	19	20	18	17	19	12	18	17	19	17	17	17	16	17	49.5	49.5
Q06587	Q06587	6	6	5	E3 ubiquitin-protein ligase RING1	RING1		1	6	6	5	5	5	5	2	3	1	4	4	6	4	5	5	5	5	5	2	3	1	4	4	6	4	5	5	4	4	5	2	3	1	3	4	5	3	4	4	19	19
Q06787;A8MQB8;A0A087WXI3;R9WNI0;A0A087WWR6;Q8IXW7;A0A087WY29	Q06787;A8MQB8;A0A087WXI3;R9WNI0	6;4;3;3;2;2;1	2;0;0;0;0;0;0	2;0;0;0;0;0;0	Fragile X mental retardation protein 1	FMR1	;;;	7	6	2	2	4	4	4	3	4	3	3	4	6	5	5	4	2	1	1	1	1	0	1	1	2	1	2	0	2	1	1	1	1	0	1	1	2	1	2	0	11.1	3.2
Q06830;A0A0A0MSI0;A0A0A0MRQ5	Q06830;A0A0A0MSI0	17;13;8	17;13;8	14;11;5	Peroxiredoxin-1	PRDX1	;	3	17	17	14	13	16	16	10	14	15	17	15	17	17	17	16	13	16	16	10	14	15	17	15	17	17	17	16	11	14	14	8	12	13	14	13	14	14	14	13	75.9	75.9
Q07065	Q07065	15	15	15	Cytoskeleton-associated protein 4	CKAP4		1	15	15	15	14	13	13	12	11	11	10	11	11	10	10	10	14	13	13	12	11	11	10	11	11	10	10	10	14	13	13	12	11	11	10	11	11	10	10	10	31.6	31.6
Q07283	Q07283	3	3	3	Trichohyalin	TCHH		1	3	3	3	1	1	2	2	1	2	2	3	1	1	0	2	1	1	2	2	1	2	2	3	1	1	0	2	1	1	2	2	1	2	2	3	1	1	0	2	2.3	2.3
Q07890;A0A087X277	Q07890	6;2	2;1	2;1	Son of sevenless homolog 2	SOS2		2	6	2	2	4	4	4	3	4	5	3	1	2	4	3	3	2	2	2	1	1	2	2	0	0	2	2	1	2	2	2	1	1	2	2	0	0	2	2	1	5.6	1.8
Q08211	Q08211	45	45	45	ATP-dependent RNA helicase A	DHX9		1	45	45	45	32	35	33	30	29	40	36	30	31	37	38	29	32	35	33	30	29	40	36	30	31	37	38	29	32	35	33	30	29	40	36	30	31	37	38	29	46.3	46.3
Q08378;A0A087WV43	Q08378	3;1	3;1	3;1	Golgin subfamily A member 3	GOLGA3		2	3	3	3	1	1	2	1	2	2	1	2	2	1	1	1	1	1	2	1	2	2	1	2	2	1	1	1	1	1	2	1	2	2	1	2	2	1	1	1	2.3	2.3
Q08379;B7ZC06;H0Y7B8;A0A087WYC0	Q08379;B7ZC06	4;2;1;1	4;2;1;1	4;2;1;1	Golgin subfamily A member 2	GOLGA2	;	4	4	4	4	3	4	3	1	2	4	4	4	4	4	4	4	3	4	3	1	2	4	4	4	4	4	4	4	3	4	3	1	2	4	4	4	4	4	4	4	4.4	4.4
Q08380;K7EP36;K7EJY8;K7ESM3;K7EKQ5	Q08380	9;3;1;1;1	9;3;1;1;1	9;3;1;1;1	Galectin-3-binding protein	LGALS3BP		5	9	9	9	7	8	8	6	6	7	8	7	9	8	8	6	7	8	8	6	6	7	8	7	9	8	8	6	7	8	8	6	6	7	8	7	9	8	8	6	19.1	19.1
Q08945;E9PMD4	Q08945	5;1	5;1	5;1	FACT complex subunit SSRP1	SSRP1		2	5	5	5	1	0	1	1	2	5	4	3	3	4	3	4	1	0	1	1	2	5	4	3	3	4	3	4	1	0	1	1	2	5	4	3	3	4	3	4	7.6	7.6
Q08AD1	Q08AD1	3	3	3	Calmodulin-regulated spectrin-associated protein 2	CAMSAP2		1	3	3	3	2	0	3	0	0	2	3	2	2	2	3	1	2	0	3	0	0	2	3	2	2	2	3	1	2	0	3	0	0	2	3	2	2	2	3	1	3.7	3.7
Q08J23;A0A140T9Y7	Q08J23	23;6	23;6	23;6	tRNA (cytosine(34)-C(5))-methyltransferase	NSUN2		2	23	23	23	17	13	18	11	17	21	18	17	19	19	20	17	17	13	18	11	17	21	18	17	19	19	20	17	17	13	18	11	17	21	18	17	19	19	20	17	37.4	37.4
Q09028;H0YF10;H0YEU5;H0YCT5;H0YDK2	Q09028	6;2;1;1;1	3;1;1;1;1	3;1;1;1;1	Histone-binding protein RBBP4	RBBP4		5	6	3	3	3	3	5	3	3	4	5	5	4	6	4	3	1	1	2	1	2	2	3	3	2	3	2	1	1	1	2	1	2	2	3	3	2	3	2	1	24.2	17.4
Q09161	Q09161	2	2	2	Nuclear cap-binding protein subunit 1	NCBP1		1	2	2	2	1	0	2	1	2	0	1	1	2	2	2	1	1	0	2	1	2	0	1	1	2	2	2	1	1	0	2	1	2	0	1	1	2	2	2	1	2.9	2.9
Q09472;Q92793;I3L466	Q09472;Q92793	3;3;1	3;3;1	3;3;1	Histone acetyltransferase p300;CREB-binding protein	EP300;CREBBP	;	3	3	3	3	0	0	1	1	2	0	3	2	2	3	1	1	0	0	1	1	2	0	3	2	2	3	1	1	0	0	1	1	2	0	3	2	2	3	1	1	1.1	1.1
Q09666;E9PJZ0;E9PKR9;E9PJC6;E9PLK4;E9PQE3	Q09666	122;4;4;4;4;3	122;4;4;4;4;3	122;4;4;4;4;3	Neuroblast differentiation-associated protein AHNAK	AHNAK		6	122	122	122	68	65	67	43	51	61	103	84	94	104	99	91	68	65	67	43	51	61	103	84	94	104	99	91	68	65	67	43	51	61	103	84	94	104	99	91	40.4	40.4
Q0JRZ9;H0YAE2;H7BXJ4	Q0JRZ9	3;1;1	3;1;1	3;1;1	F-BAR domain only protein 2	FCHO2		3	3	3	3	0	0	0	1	2	0	2	0	2	3	1	2	0	0	0	1	2	0	2	0	2	3	1	2	0	0	0	1	2	0	2	0	2	3	1	2	5.8	5.8
Q10471	Q10471	2	2	2	Polypeptide N-acetylgalactosaminyltransferase 2;Polypeptide N-acetylgalactosaminyltransferase 2 soluble form	GALNT2		1	2	2	2	0	0	0	1	0	2	1	0	0	0	0	0	0	0	0	1	0	2	1	0	0	0	0	0	0	0	0	1	0	2	1	0	0	0	0	0	3.9	3.9
Q10570	Q10570	2	2	2	Cleavage and polyadenylation specificity factor subunit 1	CPSF1		1	2	2	2	1	2	2	0	2	1	2	1	2	1	1	2	1	2	2	0	2	1	2	1	2	1	1	2	1	2	2	0	2	1	2	1	2	1	1	2	1.9	1.9
Q10589	Q10589	1	1	1	Bone marrow stromal antigen 2	BST2		1	1	1	1	0	1	1	1	0	1	1	1	0	1	1	1	0	1	1	1	0	1	1	1	0	1	1	1	0	1	1	1	0	1	1	1	0	1	1	1	8.3	8.3
Q12768;E7EQI7	Q12768;E7EQI7	5;4	5;4	5;4	WASH complex subunit strumpellin	KIAA0196	;	2	5	5	5	3	2	2	1	2	5	4	3	1	2	4	2	3	2	2	1	2	5	4	3	1	2	4	2	3	2	2	1	2	5	4	3	1	2	4	2	5.3	5.3
Q12774;H0Y895;C9J591;A5YM69	Q12774;H0Y895	29;19;4;4	29;19;4;4	29;19;4;4	Rho guanine nucleotide exchange factor 5	ARHGEF5	;	4	29	29	29	27	24	23	21	25	26	16	16	13	19	15	16	27	24	23	21	25	26	16	16	13	19	15	16	27	24	23	21	25	26	16	16	13	19	15	16	23.9	23.9
Q12788;J3KNP2;A0A087WYP7	Q12788;J3KNP2	12;11;5	12;11;5	12;11;5	Transducin beta-like protein 3	TBL3	;	3	12	12	12	11	7	10	6	8	11	11	7	10	10	6	4	11	7	10	6	8	11	11	7	10	10	6	4	11	7	10	6	8	11	11	7	10	10	6	4	21.2	21.2
Q12789;H3BRD0;H3BU37	Q12789	22;4;2	22;4;2	22;4;2	General transcription factor 3C polypeptide 1	GTF3C1		3	22	22	22	11	12	15	8	10	14	18	16	19	17	16	10	11	12	15	8	10	14	18	16	19	17	16	10	11	12	15	8	10	14	18	16	19	17	16	10	13.4	13.4
Q12802;H0YMW2;A0A087WY36;A0A087WTD7;A8MYJ1;A0A087X047	Q12802;H0YMW2	15;11;5;5;5;2	15;11;5;5;5;2	15;11;5;5;5;2	A-kinase anchor protein 13	AKAP13	;	6	15	15	15	11	9	8	6	10	5	15	11	13	13	12	13	11	9	8	6	10	5	15	11	13	13	12	13	11	9	8	6	10	5	15	11	13	13	12	13	7.9	7.9
Q12834	Q12834	2	2	2	Cell division cycle protein 20 homolog	CDC20		1	2	2	2	1	1	2	1	2	2	2	1	2	1	1	1	1	1	2	1	2	2	2	1	2	1	1	1	1	1	2	1	2	2	2	1	2	1	1	1	4.4	4.4
Q12873	Q12873	6	2	2	Chromodomain-helicase-DNA-binding protein 3	CHD3		1	6	2	2	4	4	4	2	2	6	5	4	5	5	5	4	1	1	1	0	0	2	2	2	2	2	1	2	1	1	1	0	0	2	2	2	2	2	1	2	3.7	1.2
Q12888;A6NNK5;C9JXV0;H7C3N7;M0R142;H7C495;H7BZY0	Q12888;A6NNK5;C9JXV0	26;25;14;5;2;1;1	26;25;14;5;2;1;1	26;25;14;5;2;1;1	Tumor suppressor p53-binding protein 1	TP53BP1	;;	7	26	26	26	7	10	9	9	8	6	23	20	18	20	18	17	7	10	9	9	8	6	23	20	18	20	18	17	7	10	9	9	8	6	23	20	18	20	18	17	17.9	17.9
Q12904;D6R937	Q12904	11;3	11;3	11;3	Aminoacyl tRNA synthase complex-interacting multifunctional protein 1;Endothelial monocyte-activating polypeptide 2	AIMP1		2	11	11	11	8	8	9	7	6	8	8	10	11	10	11	11	8	8	9	7	6	8	8	10	11	10	11	11	8	8	9	7	6	8	8	10	11	10	11	11	47.8	47.8
Q12906;K7EQR9	Q12906	13;4	7;1	6;1	Interleukin enhancer-binding factor 3	ILF3		2	13	7	6	5	4	5	2	2	11	11	11	11	12	12	8	4	2	4	1	0	6	6	5	6	6	6	4	4	2	4	1	0	5	5	5	5	5	5	4	21.6	9.2
Q12923	Q12923	1	1	1	Tyrosine-protein phosphatase non-receptor type 13	PTPN13		1	1	1	1	1	0	0	0	0	0	0	0	0	0	0	1	1	0	0	0	0	0	0	0	0	0	0	1	1	0	0	0	0	0	0	0	0	0	0	1	0.4	0.4
Q12933	Q12933	5	3	3	TNF receptor-associated factor 2	TRAF2		1	5	3	3	3	2	3	2	3	3	4	2	3	5	5	3	1	0	1	0	1	1	2	1	1	3	3	1	1	0	1	0	1	1	2	1	1	3	3	1	11.2	7.4
Q12955	Q12955	1	1	1	Ankyrin-3	ANK3		1	1	1	1	1	1	1	1	1	0	0	0	1	1	1	0	1	1	1	1	1	0	0	0	1	1	1	0	1	1	1	1	1	0	0	0	1	1	1	0	0.3	0.3
Q12965;H0YLE5;O00160;H0YNQ8;H0YNB0;H0YN00;M0QXU2;H0YLJ4	Q12965	12;3;3;2;1;1;1;1	12;3;3;2;1;1;1;1	12;3;3;2;1;1;1;1	Unconventional myosin-Ie	MYO1E		8	12	12	12	5	5	5	3	6	8	7	8	8	8	10	8	5	5	5	3	6	8	7	8	8	8	10	8	5	5	5	3	6	8	7	8	8	8	10	8	12.9	12.9
Q12986	Q12986	5	5	5	Transcriptional repressor NF-X1	NFX1		1	5	5	5	3	2	3	3	1	2	4	4	3	5	5	3	3	2	3	3	1	2	4	4	3	5	5	3	3	2	3	3	1	2	4	4	3	5	5	3	6.3	6.3
Q5T8C6;Q13042	Q5T8C6;Q13042	5;5	5;5	5;5	Cell division cycle protein 16 homolog	CDC16	;	2	5	5	5	0	1	3	0	2	0	3	3	3	3	3	2	0	1	3	0	2	0	3	3	3	3	3	2	0	1	3	0	2	0	3	3	3	3	3	2	8.8	8.8
Q13045;J3KS54;J3QQQ2;K7EP37;K7EP27;J3QQU5;J3QLR6;K7EQZ7;J3KS39	Q13045;J3KS54	15;8;4;2;2;1;1;1;1	15;8;4;2;2;1;1;1;1	15;8;4;2;2;1;1;1;1	Protein flightless-1 homolog	FLII	;	9	15	15	15	8	8	8	9	9	10	11	10	7	10	11	9	8	8	8	9	9	10	11	10	7	10	11	9	8	8	8	9	9	10	11	10	7	10	11	9	15.8	15.8
Q13057;K7ES73;K7EN91;K7EP09;K7EPT0;K7EQ60;K7ESK6;K7EPC2	Q13057	7;3;3;2;2;2;2;1	7;3;3;2;2;2;2;1	7;3;3;2;2;2;2;1	Bifunctional coenzyme A synthase;Phosphopantetheine adenylyltransferase;Dephospho-CoA kinase	COASY		8	7	7	7	4	4	4	2	3	7	7	5	4	6	5	4	4	4	4	2	3	7	7	5	4	6	5	4	4	4	4	2	3	7	7	5	4	6	5	4	16.1	16.1
Q13085;Q59FY4;A0A0C4DGT1;A0A087WWN5;A0A087WYK6;A0A087X2F8;A0A087WYS8;A2AB25	Q13085	100;47;5;3;3;2;1;1	100;47;5;3;3;2;1;1	86;43;2;3;1;0;1;1	Acetyl-CoA carboxylase 1;Biotin carboxylase	ACACA		8	100	100	86	88	84	92	65	78	90	94	73	85	92	87	77	88	84	92	65	78	90	94	73	85	92	87	77	77	72	79	56	67	77	80	64	74	79	76	68	33.5	33.5
Q13131;Q96E92;A0A087WXX9;P54646	Q13131;Q96E92	5;3;1;1	5;3;1;1	5;3;1;1	5-AMP-activated protein kinase catalytic subunit alpha-1	PRKAA1	;	4	5	5	5	3	3	3	3	5	4	4	3	4	5	4	4	3	3	3	3	5	4	4	3	4	5	4	4	3	3	3	3	5	4	4	3	4	5	4	4	6.9	6.9
Q13136;H0YDW2;A0A1B0GVT3;H0YHK3;G3V200;O75334	Q13136;H0YDW2	3;2;1;1;1;1	3;2;1;1;1;1	3;2;1;1;1;1	Liprin-alpha-1	PPFIA1	;	6	3	3	3	1	2	2	1	0	1	2	1	0	2	2	2	1	2	2	1	0	1	2	1	0	2	2	2	1	2	2	1	0	1	2	1	0	2	2	2	2.9	2.9
Q13144	Q13144	2	2	2	Translation initiation factor eIF-2B subunit epsilon	EIF2B5		1	2	2	2	1	2	2	1	1	2	1	2	2	1	0	1	1	2	2	1	1	2	1	2	2	1	0	1	1	2	2	1	1	2	1	2	2	1	0	1	2.8	2.8
Q13148;A0A087WX29;B1AKP7;A0A087X260;A0A087WYY0;E9PLJ0;K7EJM5;K7EN94;A0A087WXQ5;A0A087WV68;A0A087WW61;A0A087WX67;A0A087WXV3;A0A087WZC9;A0A087WTZ4;K7EL26;K7EJ99;A0A0A0MSV7;A0A087WYE7	Q13148;A0A087WX29;B1AKP7;A0A087X260;A0A087WYY0;E9PLJ0;K7EJM5;K7EN94;A0A087WXQ5;A0A087WV68	7;6;6;6;6;6;5;5;4;4;3;3;3;2;1;1;1;1;1	7;6;6;6;6;6;5;5;4;4;3;3;3;2;1;1;1;1;1	7;6;6;6;6;6;5;5;4;4;3;3;3;2;1;1;1;1;1	TAR DNA-binding protein 43	TARDBP;IPO7	;;;;;;;;;	19	7	7	7	6	6	6	5	5	7	7	6	5	5	6	6	6	6	6	5	5	7	7	6	5	5	6	6	6	6	6	5	5	7	7	6	5	5	6	6	22.7	22.7
Q13151	Q13151	9	9	9	Heterogeneous nuclear ribonucleoprotein A0	HNRNPA0		1	9	9	9	8	9	9	8	8	9	9	9	9	8	8	8	8	9	9	8	8	9	9	9	9	8	8	8	8	9	9	8	8	9	9	9	9	8	8	8	38.4	38.4
Q13155	Q13155	7	7	1	Aminoacyl tRNA synthase complex-interacting multifunctional protein 2	AIMP2		1	7	7	1	4	4	4	6	5	6	6	6	6	6	7	5	4	4	4	6	5	6	6	6	6	6	7	5	1	1	1	1	1	1	1	1	1	1	1	1	14	14
Q13162;H7C3T4;A6NG45	Q13162;H7C3T4	10;6;3	8;4;3	7;3;3	Peroxiredoxin-4	PRDX4	;	3	10	8	7	9	9	7	8	9	9	8	7	8	8	9	9	8	8	6	7	8	8	6	6	6	6	7	7	7	7	5	6	7	7	5	5	5	5	6	6	49.8	45.4
Q13185;C9JMM0;S4R2Y4;H3BSU0	Q13185	4;1;1;1	3;1;1;1	3;1;1;1	Chromobox protein homolog 3	CBX3		4	4	3	3	4	3	3	3	3	4	3	2	3	3	2	3	3	2	2	2	2	3	2	1	2	2	1	2	3	2	2	2	2	3	2	1	2	2	1	2	26.8	20.2
Q13191;Q5I0G2;C9JU85;E9PHA9;Q68CY2;C9JRB3	Q13191;Q5I0G2	8;6;2;2;2;2	6;4;2;2;2;2	6;4;2;2;2;2	E3 ubiquitin-protein ligase CBL-B	CBLB;PRL	;	6	8	6	6	6	6	7	6	7	7	2	1	1	7	3	4	4	4	5	5	5	6	0	0	0	5	2	2	4	4	5	5	5	6	0	0	0	5	2	2	10.1	8.2
Q13200;H7C1H2;H7C2Q3;C9JPC0	Q13200	15;4;1;1	15;4;1;1	15;4;1;1	26S proteasome non-ATPase regulatory subunit 2	PSMD2		4	15	15	15	13	10	13	10	11	12	13	10	13	14	13	11	13	10	13	10	11	12	13	10	13	14	13	11	13	10	13	10	11	12	13	10	13	14	13	11	19.3	19.3
Q13228;H0Y532;A6PVX1;F8WCR4;F2Z2W8;C9JVL0	Q13228;H0Y532	9;5;4;3;3;2	9;5;4;3;3;2	9;5;4;3;3;2	Selenium-binding protein 1	SELENBP1	;	6	9	9	9	5	8	8	5	7	8	7	6	8	7	6	7	5	8	8	5	7	8	7	6	8	7	6	7	5	8	8	5	7	8	7	6	8	7	6	7	27.8	27.8
Q13237;O15054	Q13237	5;1	5;1	5;1	cGMP-dependent protein kinase 2	PRKG2		2	5	5	5	3	4	4	3	3	4	5	4	4	4	4	4	3	4	4	3	3	4	5	4	4	4	4	4	3	4	4	3	3	4	5	4	4	4	4	4	5	5
Q13263;M0R0K9;M0R2I3;M0R3C0	Q13263;M0R0K9	8;5;1;1	8;5;1;1	8;5;1;1	Transcription intermediary factor 1-beta	TRIM28	;	4	8	8	8	2	3	4	2	1	4	8	4	6	8	7	5	2	3	4	2	1	4	8	4	6	8	7	5	2	3	4	2	1	4	8	4	6	8	7	5	11.9	11.9
Q13283;E5RI46;E5RIF8;E5RH42;E5RIZ6;E5RJU8	Q13283	5;1;1;1;1;1	4;1;1;1;1;1	4;1;1;1;1;1	Ras GTPase-activating protein-binding protein 1	G3BP1		6	5	4	4	3	4	3	3	3	4	4	3	4	4	4	5	2	3	2	2	2	3	3	2	3	3	3	4	2	3	2	2	2	3	3	2	3	3	3	4	5.8	5.1
Q13315	Q13315	3	3	3	Serine-protein kinase ATM	ATM		1	3	3	3	2	2	2	2	2	1	3	2	3	3	2	2	2	2	2	2	2	1	3	2	3	3	2	2	2	2	2	2	2	1	3	2	3	3	2	2	1.1	1.1
Q13347;Q5TFK1	Q13347	9;2	9;2	9;2	Eukaryotic translation initiation factor 3 subunit I	EIF3I		2	9	9	9	8	8	8	6	5	9	9	7	8	8	9	8	8	8	8	6	5	9	9	7	8	8	9	8	8	8	8	6	5	9	9	7	8	8	9	8	32	32
Q13395	Q13395	2	2	2	Probable methyltransferase TARBP1	TARBP1		1	2	2	2	2	1	2	1	1	2	1	1	2	2	1	1	2	1	2	1	1	2	1	1	2	2	1	1	2	1	2	1	1	2	1	1	2	2	1	1	1.6	1.6
Q13409	Q13409	2	2	2	Cytoplasmic dynein 1 intermediate chain 2	DYNC1I2		1	2	2	2	1	1	2	1	1	1	2	1	1	1	2	1	1	1	2	1	1	1	2	1	1	1	2	1	1	1	2	1	1	1	2	1	1	1	2	1	3	3
Q13425;J3KT21;H0YCS0;A0A0G2JM75	Q13425	3;1;1;1	3;1;1;1	2;0;0;0	Beta-2-syntrophin	SNTB2		4	3	3	2	3	2	2	3	1	2	2	0	1	0	2	1	3	2	2	3	1	2	2	0	1	0	2	1	2	2	1	2	1	2	1	0	0	0	2	1	6.9	6.9
Q13428	Q13428	6	6	1	Treacle protein	TCOF1		1	6	6	1	2	3	2	1	2	4	4	4	4	6	3	5	2	3	2	1	2	4	4	4	4	6	3	5	0	0	0	0	0	1	1	0	1	1	1	1	5.4	5.4
Q13444	Q13444	2	2	2	Disintegrin and metalloproteinase domain-containing protein 15	ADAM15		1	2	2	2	1	0	0	2	1	2	2	2	2	1	1	1	1	0	0	2	1	2	2	2	2	1	1	1	1	0	0	2	1	2	2	2	2	1	1	1	2.8	2.8
Q13445;K7EIN4;K7EQ63	Q13445;K7EIN4;K7EQ63	2;1;1	2;1;1	2;1;1	Transmembrane emp24 domain-containing protein 1	TMED1	;;	3	2	2	2	1	2	2	2	1	2	1	0	2	2	2	2	1	2	2	2	1	2	1	0	2	2	2	2	1	2	2	2	1	2	1	0	2	2	2	2	9.7	9.7
Q13464;A0A0U1RQV4	Q13464;A0A0U1RQV4	5;4	4;3	4;3	Rho-associated protein kinase 1	ROCK1	;	2	5	4	4	1	2	3	1	3	2	2	2	4	4	4	5	1	2	2	1	2	2	1	1	3	3	3	4	1	2	2	1	2	2	1	1	3	3	3	4	3.7	3
Q13480;B7Z3B9;H0Y8F4;D6RIF8;D6RIS0	Q13480;B7Z3B9	6;5;1;1;1	6;5;1;1;1	6;5;1;1;1	GRB2-associated-binding protein 1	GAB1	;	5	6	6	6	2	2	5	4	6	4	3	1	0	4	4	2	2	2	5	4	6	4	3	1	0	4	4	2	2	2	5	4	6	4	3	1	0	4	4	2	10.8	10.8
Q13492;H0YCY1;E9PI56;E9PKP6;E9PLJ8;E9PK13;E9PJT1;E5RFU0;E5RHK9;E5RFC6;E5RK51;E5RIJ5;E5RGY9;O60641	Q13492	16;5;4;4;4;3;2;2;2;2;2;2;2;2	16;5;4;4;4;3;2;2;2;2;2;2;2;2	9;1;2;2;2;3;2;0;0;0;0;0;0;0	Phosphatidylinositol-binding clathrin assembly protein	PICALM		14	16	16	9	15	15	15	12	13	15	15	11	14	15	15	13	15	15	15	12	13	15	15	11	14	15	15	13	9	8	9	6	6	9	8	6	7	8	8	7	38.2	38.2
Q13501;E7EMC7;E9PFW8;C9JRJ8;E3W990;D6RBF1;C9J6J8	Q13501;E7EMC7;E9PFW8	12;10;6;5;5;1;1	12;10;6;5;5;1;1	12;10;6;5;5;1;1	Sequestosome-1	SQSTM1	;;	7	12	12	12	8	6	9	7	7	10	11	8	10	10	10	10	8	6	9	7	7	10	11	8	10	10	10	10	8	6	9	7	7	10	11	8	10	10	10	10	41.6	41.6
Q13535	Q13535	3	3	3	Serine/threonine-protein kinase ATR	ATR		1	3	3	3	1	0	1	1	1	1	3	2	2	1	1	1	1	0	1	1	1	1	3	2	2	1	1	1	1	0	1	1	1	1	3	2	2	1	1	1	1.4	1.4
Q13546	Q13546	7	7	7	Receptor-interacting serine/threonine-protein kinase 1	RIPK1		1	7	7	7	4	4	5	4	5	5	6	3	4	7	6	6	4	4	5	4	5	5	6	3	4	7	6	6	4	4	5	4	5	5	6	3	4	7	6	6	13.1	13.1
Q13547;Q5TEE2	Q13547;Q5TEE2	8;4	6;2	6;2	Histone deacetylase 1	HDAC1	;	2	8	6	6	7	6	6	4	6	6	8	5	6	7	6	5	6	5	5	3	5	4	6	4	4	5	4	4	6	5	5	3	5	4	6	4	4	5	4	4	19.7	14.7
Q13561;H0YI98;F8W1I6;H0YHL1;F8VW18	Q13561;H0YI98;F8W1I6	3;2;2;1;1	3;2;2;1;1	3;2;2;1;1	Dynactin subunit 2	DCTN2	;;	5	3	3	3	2	3	3	2	2	1	2	0	3	2	1	2	2	3	3	2	2	1	2	0	3	2	1	2	2	3	3	2	2	1	2	0	3	2	1	2	11	11
Q13564;J3QRA5;J3KRK3;H3BMR3	Q13564;J3QRA5;J3KRK3	3;2;2;1	3;2;2;1	3;2;2;1	NEDD8-activating enzyme E1 regulatory subunit	NAE1	;;	4	3	3	3	2	1	2	1	1	3	3	1	3	3	2	1	2	1	2	1	1	3	3	1	3	3	2	1	2	1	2	1	1	3	3	1	3	3	2	1	8.8	8.8
Q13572	Q13572	22	22	20	Inositol-tetrakisphosphate 1-kinase	ITPK1		1	22	22	20	11	14	15	8	13	9	17	13	15	19	17	14	11	14	15	8	13	9	17	13	15	19	17	14	10	12	13	6	11	8	15	12	13	17	15	12	9.4	9.4
Q13610	Q13610	56	56	19	Periodic tryptophan protein 1 homolog	PWP1		1	56	56	19	54	53	53	46	51	54	54	50	52	53	55	53	54	53	53	46	51	54	54	50	52	53	55	53	17	17	17	12	16	17	19	15	17	18	19	17	32.4	32.4
Q13616;A0A0C4DGX4	Q13616;A0A0C4DGX4	5;4	5;4	5;4	Cullin-1	CUL1	;	2	5	5	5	3	3	3	1	3	2	4	1	4	4	2	3	3	3	3	1	3	2	4	1	4	4	2	3	3	3	3	1	3	2	4	1	4	4	2	3	7.7	7.7
Q13618	Q13618	2	2	2	Cullin-3	CUL3		1	2	2	2	0	0	1	1	0	0	2	0	0	1	0	0	0	0	1	1	0	0	2	0	0	1	0	0	0	0	1	1	0	0	2	0	0	1	0	0	3	3
Q13619;A0A0A0MR50;A0A087WWN2	Q13619;A0A0A0MR50	20;17;7	20;17;7	15;12;6	Cullin-4A	CUL4A	;	3	20	20	15	16	15	15	14	11	13	15	16	14	14	15	15	16	15	15	14	11	13	15	16	14	14	15	15	11	11	11	11	7	9	11	11	9	11	11	10	29.9	29.9
Q13643	Q13643	2	2	2	Four and a half LIM domains protein 3	FHL3		1	2	2	2	2	1	1	1	1	1	1	1	1	2	0	2	2	1	1	1	1	1	1	1	1	2	0	2	2	1	1	1	1	1	1	1	1	2	0	2	7.1	7.1
Q13772;B4DF87;B4DZ85	Q13772;B4DF87;B4DZ85	5;4;3	5;4;3	5;4;3	Nuclear receptor coactivator 4	NCOA4	;;	3	5	5	5	2	2	1	1	1	3	2	3	3	3	4	3	2	2	1	1	1	3	2	3	3	3	4	3	2	2	1	1	1	3	2	3	3	3	4	3	12.7	12.7
Q13829;K7EM01	Q13829	6;2	4;2	4;2	BTB/POZ domain-containing adapter for CUL3-mediated RhoA degradation protein 2	TNFAIP1		2	6	4	4	2	1	2	2	2	1	3	4	6	5	5	6	0	0	0	0	0	0	2	3	4	3	3	4	0	0	0	0	0	0	2	3	4	3	3	4	22.5	17.1
Q13838;Q5STU3;A0A0G2JJZ9;F6WLT2;A0A140T9X3;A0A0A0MT12;F6TRA5;F6S4E6;A0A140T996;F6UJC5;A0A140TA18;A0A140T9X9;A0A140T9L4;A0A140T973;A0A140T9K1;H0Y400;I3L2L1	Q13838;Q5STU3;A0A0G2JJZ9;F6WLT2;A0A140T9X3;A0A0A0MT12;F6TRA5;F6S4E6	16;13;12;10;10;9;9;9;7;7;7;7;6;6;6;6;1	14;11;10;9;8;9;9;9;6;5;5;5;6;6;6;4;1	4;3;3;2;3;2;2;2;2;2;2;2;2;2;2;1;1	Spliceosome RNA helicase DDX39B	DDX39B	;;;;;;;	17	16	14	4	11	10	11	7	10	12	12	11	11	13	12	10	9	8	9	5	8	10	10	9	9	11	10	8	3	2	4	1	2	3	4	3	2	4	2	2	2	1.7
Q13901;E9PLH9;F5GZY6	Q13901;E9PLH9;F5GZY6	4;2;2	4;2;2	4;2;2	Nuclear nucleic acid-binding protein C1D	C1D;TSTA3;ORAOV1	;;	3	4	4	4	3	2	3	0	3	3	4	3	3	2	4	4	3	2	3	0	3	3	4	3	3	2	4	4	3	2	3	0	3	3	4	3	3	2	4	4	8.7	8.7
Q13907;C9JKM8;C9JD53	Q13907	6;2;1	6;2;1	6;2;1	Isopentenyl-diphosphate Delta-isomerase 1	IDI1		3	6	6	6	3	3	6	4	4	3	5	5	4	2	3	3	3	3	6	4	4	3	5	5	4	2	3	3	3	3	6	4	4	3	5	5	4	2	3	3	39.6	39.6
Q13972	Q13972	1	1	1	Ras-specific guanine nucleotide-releasing factor 1	RASGRF1		1	1	1	1	0	1	0	1	1	1	1	0	1	0	0	1	0	1	0	1	1	1	1	0	1	0	0	1	0	1	0	1	1	1	1	0	1	0	0	1	1.3	1.3
Q14008;E9PQH5;H0YCF6;H0YEK7	Q14008	13;3;1;1	13;3;1;1	13;3;1;1	Cytoskeleton-associated protein 5	CKAP5		4	13	13	13	9	10	8	4	9	6	8	8	6	11	10	6	9	10	8	4	9	6	8	8	6	11	10	6	9	10	8	4	9	6	8	8	6	11	10	6	8.9	8.9
Q14019;H3BT58	Q14019;H3BT58	6;5	6;5	6;5	Coactosin-like protein	COTL1	;	2	6	6	6	6	6	5	3	5	5	6	4	6	6	6	4	6	6	5	3	5	5	6	4	6	6	6	4	6	6	5	3	5	5	6	4	6	6	6	4	36.6	36.6
Q14103;H0YA96;H0Y8G5;D6RAF8;D6RF44	Q14103;H0YA96;H0Y8G5;D6RAF8	5;4;4;3;2	5;4;4;3;2	3;3;3;1;1	Heterogeneous nuclear ribonucleoprotein D0	HNRNPD	;;;	5	5	5	3	3	3	4	3	3	4	5	3	4	5	5	5	3	3	4	3	3	4	5	3	4	5	5	5	1	1	2	1	1	3	3	2	2	3	3	3	14.4	14.4
Q14126;J3KSI6	Q14126	10;3	10;3	10;3	Desmoglein-2	DSG2		2	10	10	10	2	2	5	1	4	8	6	6	6	9	9	7	2	2	5	1	4	8	6	6	6	9	9	7	2	2	5	1	4	8	6	6	6	9	9	7	14	14
Q14137;A0A075B729	Q14137	5;1	5;1	5;1	Ribosome biogenesis protein BOP1	BOP1		2	5	5	5	2	1	2	1	2	4	3	3	2	5	2	2	2	1	2	1	2	4	3	3	2	5	2	2	2	1	2	1	2	4	3	3	2	5	2	2	9	9
Q14145;K7ESE0;K7EJ49;K7EJD8;K7EQX2;K7EPZ3	Q14145	12;5;4;4;3;1	12;5;4;4;3;1	12;5;4;4;3;1	Kelch-like ECH-associated protein 1	KEAP1		6	12	12	12	6	8	6	4	4	6	9	7	7	9	10	6	6	8	6	4	4	6	9	7	7	9	10	6	6	8	6	4	4	6	9	7	7	9	10	6	24.5	24.5
Q14146;Q5VYD0	Q14146	5;1	5;1	5;1	Unhealthy ribosome biogenesis protein 2 homolog	URB2		2	5	5	5	3	1	2	2	1	3	2	2	4	5	2	2	3	1	2	2	1	3	2	2	4	5	2	2	3	1	2	2	1	3	2	2	4	5	2	2	3.7	3.7
Q14151;K7EQU4;K7ERX3	Q14151	8;1;1	4;1;1	4;1;1	Scaffold attachment factor B2	SAFB2		3	8	4	4	6	5	3	3	3	6	8	6	5	6	5	5	3	2	2	1	0	3	4	3	3	3	3	3	3	2	2	1	0	3	4	3	3	3	3	3	8.2	4
Q14152	Q14152	15	15	15	Eukaryotic translation initiation factor 3 subunit A	EIF3A		1	15	15	15	11	11	12	10	11	12	11	10	11	14	11	11	11	11	12	10	11	12	11	10	11	14	11	11	11	11	12	10	11	12	11	10	11	14	11	11	14	14
Q14157;F8W726;Q5VU77;Q5VU78;Q5VU79;Q5VU81;Q5VU80;H0Y5H6	Q14157;F8W726;Q5VU77	18;17;9;8;8;7;7;3	18;17;9;8;8;7;7;3	16;15;9;8;8;7;7;1	Ubiquitin-associated protein 2-like	UBAP2L	;;	8	18	18	16	14	14	15	11	12	14	17	15	14	16	15	14	14	14	15	11	12	14	17	15	14	16	15	14	12	12	13	9	10	12	15	13	12	14	13	12	26.1	26.1
Q14166	Q14166	12	12	12	Tubulin--tyrosine ligase-like protein 12	TTLL12		1	12	12	12	6	8	7	6	9	10	10	5	9	9	9	8	6	8	7	6	9	10	10	5	9	9	9	8	6	8	7	6	9	10	10	5	9	9	9	8	29.8	29.8
Q14204;H0YJ21	Q14204	94;6	94;6	94;6	Cytoplasmic dynein 1 heavy chain 1	DYNC1H1		2	94	94	94	64	68	69	50	60	76	77	56	73	71	71	61	64	68	69	50	60	76	77	56	73	71	71	61	64	68	69	50	60	76	77	56	73	71	71	61	25.8	25.8
Q14247;H0YCD9;H0YEV2	Q14247	18;2;1	18;2;1	18;2;1	Src substrate cortactin	CTTN		3	18	18	18	11	10	12	6	8	10	17	12	16	16	12	16	11	10	12	6	8	10	17	12	16	16	12	16	11	10	12	6	8	10	17	12	16	16	12	16	33.6	33.6
Q14258	Q14258	15	15	15	E3 ubiquitin/ISG15 ligase TRIM25	TRIM25		1	15	15	15	8	7	9	5	7	6	10	8	10	12	12	11	8	7	9	5	7	6	10	8	10	12	12	11	8	7	9	5	7	6	10	8	10	12	12	11	31	31
Q14289;I3L463;V9GY12;C9J610;H0YC62;A0A0U1RRL2;M0QYK4	Q14289;I3L463	3;2;1;1;1;1;1	3;2;1;1;1;1;1	3;2;1;1;1;1;1	Protein-tyrosine kinase 2-beta	PTK2B;HMOX2	;	7	3	3	3	1	1	2	1	1	1	2	2	3	1	2	2	1	1	2	1	1	1	2	2	3	1	2	2	1	1	2	1	1	1	2	2	3	1	2	2	1.1	1.1
Q14344	Q14344	1	1	1	Guanine nucleotide-binding protein subunit alpha-13	GNA13		1	1	1	1	1	0	1	0	0	0	1	0	1	1	0	1	1	0	1	0	0	0	1	0	1	1	0	1	1	0	1	0	0	0	1	0	1	1	0	1	4	4
Q14353	Q14353	1	1	1	Guanidinoacetate N-methyltransferase	GAMT		1	1	1	1	0	0	0	0	0	0	1	0	0	1	0	1	0	0	0	0	0	0	1	0	0	1	0	1	0	0	0	0	0	0	1	0	0	1	0	1	5.9	5.9
Q14444;G3V153;E9PLA9	Q14444;G3V153;E9PLA9	9;8;5	9;8;5	9;8;5	Caprin-1	CAPRIN1	;;	3	9	9	9	7	3	6	5	5	6	8	8	8	8	7	7	7	3	6	5	5	6	8	8	8	8	7	7	7	3	6	5	5	6	8	8	8	8	7	7	13.8	13.8
Q14498;A0A0U1RQH7;H0Y4X3;G3XAC6;A0A0U1RQW2;Q5QP23;A0A087X122;Q5QP22	Q14498;A0A0U1RQH7;H0Y4X3;G3XAC6;A0A0U1RQW2	9;7;7;7;5;2;1;1	9;7;7;7;5;2;1;1	7;5;5;5;3;2;1;1	RNA-binding protein 39	RBM39	;;;;	8	9	9	7	6	5	6	6	6	6	9	8	8	7	7	4	6	5	6	6	6	6	9	8	8	7	7	4	5	4	5	5	4	5	7	6	6	5	5	3	23.2	23.2
Q14554;H7C4F9	Q14554	3;1	3;1	3;1	Protein disulfide-isomerase A5	PDIA5		2	3	3	3	1	1	0	0	1	1	2	1	2	2	2	2	1	1	0	0	1	1	2	1	2	2	2	2	1	1	0	0	1	1	2	1	2	2	2	2	1.9	1.9
Q14566	Q14566	21	21	21	DNA replication licensing factor MCM6	MCM6		1	21	21	21	15	16	15	13	17	15	19	13	15	16	16	17	15	16	15	13	17	15	19	13	15	16	16	17	15	16	15	13	17	15	19	13	15	16	16	17	32.4	32.4
Q14596;B7Z5R6	Q14596;B7Z5R6	5;3	5;3	5;3	Next to BRCA1 gene 1 protein	NBR1	;	2	5	5	5	2	3	4	2	2	5	5	2	1	4	2	2	2	3	4	2	2	5	5	2	1	4	2	2	2	3	4	2	2	5	5	2	1	4	2	2	6.2	6.2
Q14669;H7C2Y1	Q14669;H7C2Y1	2;1	2;1	2;1	E3 ubiquitin-protein ligase TRIP12	TRIP12	;	2	2	2	2	1	1	0	1	0	2	2	1	1	1	1	1	1	1	0	1	0	2	2	1	1	1	1	1	1	1	0	1	0	2	2	1	1	1	1	1	1.2	1.2
Q14671;H0YEH2;Q5T1Z4;Q5T1Z8;E9PR38;H0YDK8;H0YC97;H0YDC5;E9PM68;E9PL65;E9PMX1;H0YDQ6	Q14671;H0YEH2;Q5T1Z4;Q5T1Z8;E9PR38;H0YDK8	20;19;19;19;18;13;5;3;2;2;2;1	20;19;19;19;18;13;5;3;2;2;2;1	16;15;15;15;14;9;2;2;2;2;2;1	Pumilio homolog 1	PUM1	;;;;;	12	20	20	16	12	15	16	13	12	15	16	12	11	19	15	12	12	15	16	13	12	15	16	12	11	19	15	12	9	12	12	9	8	11	13	8	8	15	11	9	21.6	21.6
Q14676;C9JF79;H7C096;F5H211	Q14676	3;1;1;1	3;1;1;1	3;1;1;1	Mediator of DNA damage checkpoint protein 1	MDC1		4	3	3	3	0	0	0	0	0	3	1	1	2	2	2	1	0	0	0	0	0	3	1	1	2	2	2	1	0	0	0	0	0	3	1	1	2	2	2	1	1.5	1.5
Q14677	Q14677	4	4	4	Clathrin interactor 1	CLINT1		1	4	4	4	2	2	3	2	3	3	3	3	3	3	3	3	2	2	3	2	3	3	3	3	3	3	3	3	2	2	3	2	3	3	3	3	3	3	3	3	8	8
Q14678;Q5W0W2;Q5W0W3	Q14678	6;2;2	5;1;1	5;1;1	KN motif and ankyrin repeat domain-containing protein 1	KANK1		3	6	5	5	2	2	1	2	0	2	5	0	3	5	3	3	2	2	1	2	0	2	4	0	2	4	2	2	2	2	1	2	0	2	4	0	2	4	2	2	6.4	5.2
Q14683;G8JLG1;H0Y7K8;V9GYN9	Q14683;G8JLG1	22;20;8;1	22;20;8;1	19;17;8;1	Structural maintenance of chromosomes protein 1A;Structural maintenance of chromosomes protein	SMC1A	;	4	22	22	19	13	13	15	11	12	17	16	12	13	17	13	12	13	13	15	11	12	17	16	12	13	17	13	12	11	11	13	10	9	14	13	9	11	14	11	9	19.3	19.3
Q14684	Q14684	1	1	1	Ribosomal RNA processing protein 1 homolog B	RRP1B		1	1	1	1	0	0	0	0	0	1	1	1	1	1	1	1	0	0	0	0	0	1	1	1	1	1	1	1	0	0	0	0	0	1	1	1	1	1	1	1	1.8	1.8
Q14687;H0Y613;H7C3B5;C9JLW9	Q14687;H0Y613	15;12;4;2	15;12;4;2	15;12;4;2	Genetic suppressor element 1	GSE1	;	4	15	15	15	11	9	9	9	12	11	11	8	10	12	10	10	11	9	9	9	12	11	11	8	10	12	10	10	11	9	9	9	12	11	11	8	10	12	10	10	17.4	17.4
Q14690	Q14690	5	5	5	Protein RRP5 homolog	PDCD11		1	5	5	5	2	1	1	0	1	5	2	3	3	0	1	1	2	1	1	0	1	5	2	3	3	0	1	1	2	1	1	0	1	5	2	3	3	0	1	1	3.6	3.6
Q14694;H3BQP1;H3BNS8	Q14694;H3BQP1	6;3;2	6;3;2	4;3;2	Ubiquitin carboxyl-terminal hydrolase 10	USP10	;	3	6	6	4	4	4	2	3	3	3	5	2	5	5	3	5	4	4	2	3	3	3	5	2	5	5	3	5	3	3	1	3	2	1	3	2	3	3	1	3	10.3	10.3
Q14697;F5H6X6;E9PKU7;E9PNH1	Q14697;F5H6X6;E9PKU7	13;10;10;1	13;10;10;1	13;10;10;1	Neutral alpha-glucosidase AB	GANAB	;;	4	13	13	13	10	9	10	7	7	10	10	7	10	10	10	10	10	9	10	7	7	10	10	7	10	10	10	10	10	9	10	7	7	10	10	7	10	10	10	10	19.2	19.2
Q14739;C9JXK0;C9JES9	Q14739;C9JXK0	8;4;1	8;4;1	8;4;1	Lamin-B receptor	LBR	;	3	8	8	8	7	8	7	6	6	8	7	5	6	6	5	6	7	8	7	6	6	8	7	5	6	6	5	6	7	8	7	6	6	8	7	5	6	6	5	6	15.4	15.4
Q14764;H3BP76;H3BUK7;H3BNF6;H3BRL2;H3BQK6	Q14764	5;1;1;1;1;1	5;1;1;1;1;1	5;1;1;1;1;1	Major vault protein	MVP		6	5	5	5	2	3	4	3	4	2	4	3	3	3	5	3	2	3	4	3	4	2	4	3	3	3	5	3	2	3	4	3	4	2	4	3	3	3	5	3	6.3	6.3
Q14789;E7EU81;H0Y867;H7C5I7	Q14789;E7EU81	34;18;8;1	34;18;8;1	34;18;8;1	Golgin subfamily B member 1	GOLGB1	;	4	34	34	34	14	15	13	7	10	15	28	15	21	24	25	21	14	15	13	7	10	15	28	15	21	24	25	21	14	15	13	7	10	15	28	15	21	24	25	21	11.8	11.8
Q14847;C9J9W2;F6S2S5;K7ESD6	Q14847;C9J9W2	9;6;4;2	9;6;4;2	9;6;4;2	LIM and SH3 domain protein 1	LASP1	;	4	9	9	9	4	5	5	4	3	5	8	7	8	9	7	7	4	5	5	4	3	5	8	7	8	9	7	7	4	5	5	4	3	5	8	7	8	9	7	7	36.8	36.8
Q14914;F2Z3J9;F6XGT7;Q5JVP2	Q14914;F2Z3J9	3;2;1;1	3;2;1;1	3;2;1;1	Prostaglandin reductase 1	PTGR1	;	4	3	3	3	2	2	2	0	1	2	3	3	3	3	3	3	2	2	2	0	1	2	3	3	3	3	3	3	2	2	2	0	1	2	3	3	3	3	3	3	7.5	7.5
Q14966;A0A096LPH6;A0A096LPI0;A0A096LPB4;A0A096LNR2;A0A096LNX0;A0A096LNQ0;C9JWN0;A0A096LPK8;A0A096LNS4	Q14966;A0A096LPH6	14;7;2;2;1;1;1;1;1;1	14;7;2;2;1;1;1;1;1;1	14;7;2;2;1;1;1;1;1;1	Zinc finger protein 638	ZNF638	;	10	14	14	14	10	8	7	6	8	10	10	9	6	7	7	8	10	8	7	6	8	10	10	9	6	7	7	8	10	8	7	6	8	10	10	9	6	7	7	8	8.4	8.4
Q14974;J3KTM9;J3QR48;J3QKQ5	Q14974;J3KTM9	14;10;3;2	14;10;3;2	14;10;3;2	Importin subunit beta-1	KPNB1	;	4	14	14	14	9	11	11	8	6	10	11	11	9	13	11	8	9	11	11	8	6	10	11	11	9	13	11	8	9	11	11	8	6	10	11	11	9	13	11	8	22.9	22.9
Q14980;A0A087WY61;H0YFY6;F5H4J1;F5H6Y5;K4DIE0;F5H2F3;F5H3L6;F5H0Z7;F5H763;F5GZW1;F5H1L0;F8W6T3;F5H7R5;F5H4Y4;F5GWK2;F5H073;F5H068	Q14980;A0A087WY61;H0YFY6	57;55;29;20;16;12;5;5;5;5;4;3;2;1;1;1;1;1	57;55;29;20;16;12;5;5;5;5;4;3;2;1;1;1;1;1	56;54;29;19;15;12;4;4;4;4;3;2;1;0;0;0;0;0	Nuclear mitotic apparatus protein 1	NUMA1	;;	18	57	57	56	32	30	36	26	30	34	50	46	43	48	47	41	32	30	36	26	30	34	50	46	43	48	47	41	31	29	35	26	29	33	49	45	42	47	46	40	34.5	34.5
Q14990;Q5VZ88;A0A0J9YY46;D6RHE6;J3QS66;F8WBX2;D6RBM6;Q9Y530;I3L407	Q14990	20;6;4;4;4;4;3;2;1	20;6;4;4;4;4;3;2;1	20;6;4;4;4;4;3;2;1	Outer dense fiber protein 1	ODF1		9	20	20	20	15	15	18	11	9	16	16	15	14	15	16	15	15	15	18	11	9	16	16	15	14	15	16	15	15	15	18	11	9	16	16	15	14	15	16	15	22.6	22.6
Q14C86;F8W9S7;C9IZ08;B0QZ65;B4DGD8;H0Y4E7;H0Y7I9;A0A0A0MQV8;C9IZX9	Q14C86;F8W9S7;C9IZ08;B0QZ65;B4DGD8	16;15;9;8;8;5;5;4;3	16;15;9;8;8;5;5;4;3	16;15;9;8;8;5;5;4;3	GTPase-activating protein and VPS9 domain-containing protein 1	GAPVD1	;;;;	9	16	16	16	10	11	14	8	13	15	14	12	12	15	13	10	10	11	14	8	13	15	14	12	12	15	13	10	10	11	14	8	13	15	14	12	12	15	13	10	13.5	13.5
Q14CB8	Q14CB8	1	1	1	Rho GTPase-activating protein 19	ARHGAP19		1	1	1	1	1	1	0	1	1	1	1	1	1	0	1	1	1	1	0	1	1	1	1	1	1	0	1	1	1	1	0	1	1	1	1	1	1	0	1	1	4.7	4.7
Q15008;H7C531;C9J0E9	Q15008;H7C531	5;3;1	5;3;1	5;3;1	26S proteasome non-ATPase regulatory subunit 6	PSMD6	;	3	5	5	5	2	3	2	2	2	5	3	3	3	5	3	4	2	3	2	2	2	5	3	3	3	5	3	4	2	3	2	2	2	5	3	3	3	5	3	4	14.7	14.7
Q15019;C9J938;C9JB25;C9IZU3;A0A1B0GXJ2;C9JFT1;F8WB65;C9JZI2;C9JT15;C9JSE7	Q15019;C9J938;C9JB25	9;6;6;4;2;2;2;2;1;1	9;6;6;4;2;2;2;2;1;1	1;1;1;1;1;1;1;1;1;1	Septin-2	2020-09-02	;;	10	9	9	1	6	5	6	4	6	7	9	7	8	7	6	6	6	5	6	4	6	7	9	7	8	7	6	6	1	1	1	1	1	1	1	1	1	1	1	0	34.6	34.6
Q15020;F8VV04;F8VVK9;H0YHU8;F8VZM2;F8W667	Q15020;F8VV04	6;5;1;1;1;1	6;5;1;1;1;1	6;5;1;1;1;1	Squamous cell carcinoma antigen recognized by T-cells 3	SART3	;	6	6	6	6	2	2	2	1	0	2	6	4	4	5	5	4	2	2	2	1	0	2	6	4	4	5	5	4	2	2	2	1	0	2	6	4	4	5	5	4	7.2	7.2
Q15021;E7EN77;F5GZK7	Q15021	17;5;3	17;5;3	17;5;3	Condensin complex subunit 1	NCAPD2		3	17	17	17	10	12	12	10	12	13	14	8	14	16	17	9	10	12	12	10	12	13	14	8	14	16	17	9	10	12	12	10	12	13	14	8	14	16	17	9	16.8	16.8
Q15029;K7EP67;K7EJ74	Q15029	21;7;3	20;6;2	20;6;2	116 kDa U5 small nuclear ribonucleoprotein component	EFTUD2		3	21	20	20	7	8	9	5	6	15	21	17	16	17	15	13	6	7	8	5	5	14	20	16	15	16	14	12	6	7	8	5	5	14	20	16	15	16	14	12	28.5	27.5
Q15032;H7C2F9;H7C207	Q15032;H7C2F9;H7C207	2;1;1	2;1;1	2;1;1	R3H domain-containing protein 1	R3HDM1	;;	3	2	2	2	1	1	1	1	1	1	1	2	2	2	0	1	1	1	1	1	1	1	1	2	2	2	0	1	1	1	1	1	1	1	1	2	2	2	0	1	2.2	2.2
Q15042	Q15042	5	5	5	Rab3 GTPase-activating protein catalytic subunit	RAB3GAP1		1	5	5	5	3	3	4	2	3	5	5	3	4	4	5	3	3	3	4	2	3	5	5	3	4	4	5	3	3	3	4	2	3	5	5	3	4	4	5	3	7.4	7.4
Q15046;H3BVA8;J3KRL2;H3BPV7;C9J0X5	Q15046	10;2;2;1;1	10;2;2;1;1	9;2;2;1;1	Lysine--tRNA ligase	KARS		5	10	10	9	9	7	6	4	7	6	9	8	8	8	5	6	9	7	6	4	7	6	9	8	8	8	5	6	8	6	6	4	6	5	8	7	7	8	5	6	5.8	5.8
Q15050	Q15050	2	2	2	Ribosome biogenesis regulatory protein homolog	RRS1		1	2	2	2	1	2	2	0	1	2	1	1	2	2	2	2	1	2	2	0	1	2	1	1	2	2	2	2	1	2	2	0	1	2	1	1	2	2	2	2	8.2	8.2
Q15054;E9PM91;E9PNC0;E9PRK3	Q15054;E9PM91;E9PNC0;E9PRK3	2;1;1;1	2;1;1;1	2;1;1;1	DNA polymerase delta subunit 3	POLD3	;;;	4	2	2	2	1	1	1	0	1	2	1	1	1	1	1	1	1	1	1	0	1	2	1	1	1	1	1	1	1	1	1	0	1	2	1	1	1	1	1	1	5.4	5.4
Q15058	Q15058	12	12	12	Kinesin-like protein KIF14	KIF14		1	12	12	12	6	7	6	5	10	10	10	8	8	9	10	9	6	7	6	5	10	10	10	8	8	9	10	9	6	7	6	5	10	10	10	8	8	9	10	9	8.4	8.4
Q15075	Q15075	3	3	3	Early endosome antigen 1	EEA1		1	3	3	3	0	0	0	0	0	0	3	1	0	2	1	0	0	0	0	0	0	0	3	1	0	2	1	0	0	0	0	0	0	0	3	1	0	2	1	0	2.3	2.3
Q15084	Q15084	6	6	6	Protein disulfide-isomerase A6	PDIA6		1	6	6	6	3	3	1	1	2	5	5	4	5	5	5	5	3	3	1	1	2	5	5	4	5	5	5	5	3	3	1	1	2	5	5	4	5	5	5	5	8.7	8.7
Q15126	Q15126	1	1	1	Phosphomevalonate kinase	PMVK		1	1	1	1	1	1	1	1	0	1	1	0	1	1	1	1	1	1	1	1	0	1	1	0	1	1	1	1	1	1	1	1	0	1	1	0	1	1	1	1	6.8	6.8
Q15149;E9PMV1;H0YDN1;E9PKG0;E9PQ28	Q15149	206;21;9;6;1	206;21;9;6;1	197;18;9;3;0	Plectin	PLEC		5	206	206	197	143	150	149	128	145	165	185	157	171	191	172	164	143	150	149	128	145	165	185	157	171	191	172	164	136	142	142	123	138	156	177	150	163	183	164	156	49.8	49.8
Q15181;Q5SQT6	Q15181;Q5SQT6	12;7	12;7	12;7	Inorganic pyrophosphatase	PPA1	;	2	12	12	12	7	5	7	5	7	7	9	5	10	8	9	9	7	5	7	5	7	7	9	5	10	8	9	9	7	5	7	5	7	7	9	5	10	8	9	9	65.1	65.1
Q15233;H7C367;C9JYS8;C9IZL7	Q15233;H7C367;C9JYS8	23;14;12;9	23;14;12;9	19;13;9;5	Non-POU domain-containing octamer-binding protein	NONO	;;	4	23	23	19	18	19	18	14	19	20	22	18	20	21	20	19	18	19	18	14	19	20	22	18	20	21	20	19	15	15	14	11	15	16	18	14	16	17	16	15	49.7	49.7
Q15291	Q15291	4	4	4	Retinoblastoma-binding protein 5	RBBP5		1	4	4	4	2	2	3	0	0	0	3	2	3	4	2	2	2	2	3	0	0	0	3	2	3	4	2	2	2	2	3	0	0	0	3	2	3	4	2	2	10.4	10.4
Q15293;E9PP27	Q15293	5;1	5;1	5;1	Reticulocalbin-1	RCN1		2	5	5	5	5	5	5	5	5	5	4	4	4	4	3	2	5	5	5	5	5	5	4	4	4	4	3	2	5	5	5	5	5	5	4	4	4	4	3	2	20.2	20.2
Q15365;F8VTZ0;H3BSP4;C9K0A2;F8WC71;C9IZV9;C9J7A9;C9JSA6;C9J5V4;C9JTY5;C9JZY3;C9J0A4;F6TJN8;P57723	Q15365	17;2;1;1;1;1;1;1;1;1;1;1;1;1	13;0;0;0;0;0;0;0;0;0;0;0;0;0	13;0;0;0;0;0;0;0;0;0;0;0;0;0	Poly(rC)-binding protein 1	PCBP1		14	17	13	13	14	13	13	8	13	15	16	12	12	16	13	14	10	10	9	7	9	12	12	9	8	13	10	10	10	10	9	7	9	12	12	9	8	13	10	10	82.3	69.1
Q15366;H3BSS4	Q15366	15;5	10;4	2;2	Poly(rC)-binding protein 2	PCBP2		2	15	10	2	13	13	14	9	13	14	15	13	14	12	14	13	8	9	9	7	8	10	10	9	9	8	10	8	2	2	2	2	2	2	2	2	2	2	2	2	69	52.3
Q15386	Q15386	14	14	14	Ubiquitin-protein ligase E3C	UBE3C		1	14	14	14	9	8	10	8	10	9	11	10	13	12	11	13	9	8	10	8	10	9	11	10	13	12	11	13	9	8	10	8	10	9	11	10	13	12	11	13	17.4	17.4
Q3LIE7;Q15392;H7C4B7	Q3LIE7;Q15392;H7C4B7	3;3;2	3;3;2	3;3;2	Delta(24)-sterol reductase	Nbla03646;DHCR24	;;	3	3	3	3	3	2	3	2	3	3	3	2	2	1	1	1	3	2	3	2	3	3	3	2	2	1	1	1	3	2	3	2	3	3	3	2	2	1	1	1	7	7
Q15393;J3QL37;J3QRB2	Q15393	13;2;1	13;2;1	13;2;1	Splicing factor 3B subunit 3	SF3B3		3	13	13	13	11	10	10	8	12	9	13	10	9	12	11	8	11	10	10	8	12	9	13	10	9	12	11	8	11	10	10	8	12	9	13	10	9	12	11	8	13.3	13.3
Q15424;K7EII0;K7ES42	Q15424	9;2;1	9;2;1	5;1;1	Scaffold attachment factor B1	SAFB		3	9	9	5	5	6	3	5	6	7	9	8	7	7	6	7	5	6	3	5	6	7	9	8	7	7	6	7	2	3	2	3	3	4	5	5	5	4	4	5	11.6	11.6
Q15427;Q5SZ64	Q15427	3;1	3;1	3;1	Splicing factor 3B subunit 4	SF3B4		2	3	3	3	0	0	1	0	0	2	2	1	2	3	1	2	0	0	1	0	0	2	2	1	2	3	1	2	0	0	1	0	0	2	2	1	2	3	1	2	14.4	14.4
Q15437;Q5QPE1;Q5QPE2	Q15437	12;5;5	12;5;5	9;5;2	Protein transport protein Sec23B	SEC23B		3	12	12	9	6	6	6	5	8	6	11	6	9	7	10	6	6	6	6	5	8	6	11	6	9	7	10	6	3	4	3	3	5	3	8	5	6	6	7	4	20.2	20.2
Q15459	Q15459	2	2	2	Splicing factor 3A subunit 1	SF3A1		1	2	2	2	1	1	1	0	1	2	2	2	1	2	2	1	1	1	1	0	1	2	2	2	1	2	2	1	1	1	1	0	1	2	2	2	1	2	2	1	2.8	2.8
Q15477;H7C5N0;B4E0B4;H7C4L3;F8WDE8	Q15477	14;4;3;2;1	14;4;3;2;1	14;4;3;2;1	Helicase SKI2W	SKIV2L		5	14	14	14	13	10	11	9	11	11	10	7	10	11	11	10	13	10	11	9	11	11	10	7	10	11	11	10	13	10	11	9	11	11	10	7	10	11	11	10	16.9	16.9
Q15583;H0Y9Q0;U3KQE9	Q15583	4;1;1	4;1;1	3;0;1	Homeobox protein TGIF1	TGIF1		3	4	4	3	3	4	4	4	3	2	3	4	4	3	3	4	3	4	4	4	3	2	3	4	4	3	3	4	2	3	3	3	3	2	3	3	3	3	3	3	4.1	4.1
Q15596;E7EWM1;H0YBB6	Q15596;E7EWM1	6;4;1	6;4;1	6;4;1	Nuclear receptor coactivator 2	NCOA2	;	3	6	6	6	4	4	5	4	2	3	5	4	4	4	4	1	4	4	5	4	2	3	5	4	4	4	4	1	4	4	5	4	2	3	5	4	4	4	4	1	4.3	4.3
Q15637;C9J792;F8WEV5	Q15637;C9J792	4;2;1	4;2;1	4;2;1	Splicing factor 1	SF1	;	3	4	4	4	2	1	1	2	1	2	4	3	2	3	2	1	2	1	1	2	1	2	4	3	2	3	2	1	2	1	1	2	1	2	4	3	2	3	2	1	7.8	7.8
Q15645;H0YAL2	Q15645	15;5	15;5	15;5	Pachytene checkpoint protein 2 homolog	TRIP13		2	15	15	15	12	13	14	11	13	15	12	12	13	12	13	13	12	13	14	11	13	15	12	12	13	12	13	13	12	13	14	11	13	15	12	12	13	12	13	13	11.9	11.9
Q15646	Q15646	2	2	2	2-5-oligoadenylate synthase-like protein	OASL		1	2	2	2	1	1	1	1	1	1	2	0	0	1	1	1	1	1	1	1	1	1	2	0	0	1	1	1	1	1	1	1	1	1	2	0	0	1	1	1	4.3	4.3
Q15650;H0YL91	Q15650;H0YL91	2;1	2;1	2;1	Activating signal cointegrator 1	TRIP4	;	2	2	2	2	2	1	2	1	2	2	2	1	0	1	1	1	2	1	2	1	2	2	2	1	0	1	1	1	2	1	2	1	2	2	2	1	0	1	1	1	4.5	4.5
Q15652;H7BXU7	Q15652;H7BXU7	10;5	10;5	10;5	Probable JmjC domain-containing histone demethylation protein 2C	JMJD1C	;	2	10	10	10	9	7	6	4	5	5	8	5	3	6	6	7	9	7	6	4	5	5	8	5	3	6	6	7	9	7	6	4	5	5	8	5	3	6	6	7	5.4	5.4
Q15654;H7BZE2;A0A0D9SFS2	Q15654	9;4;4	9;4;4	9;4;4	Thyroid receptor-interacting protein 6	TRIP6		3	9	9	9	7	7	8	4	5	8	9	7	8	9	8	8	7	7	8	4	5	8	9	7	8	9	8	8	7	7	8	4	5	8	9	7	8	9	8	8	24.4	24.4
Q15717;M0QZR9;M0R055;B1AM48;B1APY9;B1APY8;A0A0A0MRX1;A0A0R4J2E6;Q12926;P26378	Q15717;M0QZR9	8;4;1;1;1;1;1;1;1;1	8;4;1;1;1;1;1;1;1;1	8;4;1;1;1;1;1;1;1;1	ELAV-like protein 1	ELAVL1	;	10	8	8	8	8	7	7	7	8	8	6	7	7	6	6	7	8	7	7	7	8	8	6	7	7	6	6	7	8	7	7	7	8	8	6	7	7	6	6	7	29.1	29.1
Q15750	Q15750	4	4	4	TGF-beta-activated kinase 1 and MAP3K7-binding protein 1	TAB1		1	4	4	4	1	2	3	1	1	1	2	1	2	2	1	2	1	2	3	1	1	1	2	1	2	2	1	2	1	2	3	1	1	1	2	1	2	2	1	2	9.1	9.1
Q15751	Q15751	2	2	2	Probable E3 ubiquitin-protein ligase HERC1	HERC1		1	2	2	2	1	1	1	1	1	1	1	1	1	0	0	0	1	1	1	1	1	1	1	1	1	0	0	0	1	1	1	1	1	1	1	1	1	0	0	0	0.6	0.6
Q15758;M0QXM4;M0QX44	Q15758;M0QXM4	6;5;2	6;5;2	6;5;2	Neutral amino acid transporter B(0);Amino acid transporter	SLC1A5	;	3	6	6	6	4	5	4	4	5	4	4	5	4	3	3	4	4	5	4	4	5	4	4	5	4	3	3	4	4	5	4	4	5	4	4	5	4	3	3	4	13.9	13.9
Q15773;F5H0Y3	Q15773	4;1	4;1	4;1	Myeloid leukemia factor 2	MLF2		2	4	4	4	3	3	4	3	4	4	3	1	4	4	3	3	3	3	4	3	4	4	3	1	4	4	3	3	3	3	4	3	4	4	3	1	4	4	3	3	9.3	9.3
Q15800;D6REA2;D6RDP9;D6R952	Q15800;D6REA2;D6RDP9;D6R952	2;1;1;1	2;1;1;1	2;1;1;1	Methylsterol monooxygenase 1	MSMO1	;;;	4	2	2	2	2	2	2	1	2	2	2	0	1	1	2	1	2	2	2	1	2	2	2	0	1	1	2	1	2	2	2	1	2	2	2	0	1	1	2	1	8.9	8.9
Q15813	Q15813	1	1	1	Tubulin-specific chaperone E	TBCE		1	1	1	1	0	0	0	0	0	0	1	0	0	0	0	0	0	0	0	0	0	0	1	0	0	0	0	0	0	0	0	0	0	0	1	0	0	0	0	0	2.1	2.1
Q15910;E9PDH6;Q6NWU0	Q15910;E9PDH6;Q6NWU0	2;1;1	2;1;1	2;1;1	Histone-lysine N-methyltransferase EZH2	EZH2;CYP2D6	;;	3	2	2	2	0	0	0	0	0	1	1	2	2	1	2	1	0	0	0	0	0	1	1	2	2	1	2	1	0	0	0	0	0	1	1	2	2	1	2	1	2.9	2.9
Q16204	Q16204	3	3	3	Coiled-coil domain-containing protein 6	CCDC6		1	3	3	3	0	0	0	0	0	1	1	3	2	3	3	2	0	0	0	0	0	1	1	3	2	3	3	2	0	0	0	0	0	1	1	3	2	3	3	2	8.9	8.9
Q16401;F2Z3J2;Q4VXH0	Q16401	6;1;1	6;1;1	6;1;1	26S proteasome non-ATPase regulatory subunit 5	PSMD5		3	6	6	6	5	4	5	4	5	5	5	4	6	4	6	5	5	4	5	4	5	5	5	4	6	4	6	5	5	4	5	4	5	5	5	4	6	4	6	5	15.3	15.3
Q16513;H0Y429;K7EL10;Q6P5Z2;Q16512	Q16513	17;1;1;1;1	17;1;1;1;1	7;1;1;1;1	Serine/threonine-protein kinase N2	PKN2		5	17	17	7	10	12	12	6	11	12	14	12	13	15	15	12	10	12	12	6	11	12	14	12	13	15	15	12	3	4	4	2	4	4	5	6	5	6	6	5	9.5	9.5
Q16531;F5GY55;F5H2L3;F5GWI0;F5GZY8;F5GYG8	Q16531;F5GY55	10;9;4;3;2;1	10;9;4;3;2;1	10;9;4;3;2;1	DNA damage-binding protein 1	DDB1	;	6	10	10	10	4	7	6	4	5	7	9	7	7	8	8	8	4	7	6	4	5	7	9	7	7	8	8	8	4	7	6	4	5	7	9	7	7	8	8	8	10.6	10.6
Q16543;K7EL68;K7EQA9;K7EKQ2;K7EIU0	Q16543;K7EL68;K7EQA9	5;3;3;2;1	5;3;3;2;1	5;3;3;2;1	Hsp90 co-chaperone Cdc37;Hsp90 co-chaperone Cdc37, N-terminally processed	CDC37	;;	5	5	5	5	3	4	3	2	2	4	3	2	4	2	3	3	3	4	3	2	2	4	3	2	4	2	3	3	3	4	3	2	2	4	3	2	4	2	3	3	15.3	15.3
Q16643;D6R9W4;D6RFI1;D6R9Q9;D6RCR4	Q16643;D6R9W4	9;7;3;3;1	9;7;3;3;1	9;7;3;3;1	Drebrin	DBN1	;	5	9	9	9	4	5	7	5	8	8	9	7	9	9	9	8	4	5	7	5	8	8	9	7	9	9	9	8	4	5	7	5	8	8	9	7	9	9	9	8	19	19
Q16658;C9JFC0;A0A0A0MSB2;C9JPH9	Q16658	16;5;5;3	16;5;5;3	16;5;5;3	Fascin	FSCN1		4	16	16	16	13	13	15	8	13	12	14	10	11	13	13	13	13	13	15	8	13	12	14	10	11	13	13	13	13	13	15	8	13	12	14	10	11	13	13	13	35.9	35.9
Q16666;A0A0A0MRB1;H3BM18;X6RHM1;H3BVE6;X6RHR0;H3BR88;Q6K0P9	Q16666	8;3;2;2;1;1;1;1	8;3;2;2;1;1;1;1	8;3;2;2;1;1;1;1	Gamma-interferon-inducible protein 16	IFI16		8	8	8	8	7	6	5	4	6	6	8	2	6	7	6	4	7	6	5	4	6	6	8	2	6	7	6	4	7	6	5	4	6	6	8	2	6	7	6	4	12	12
Q16762;B1AH48	Q16762;B1AH48	2;1	2;1	2;1	Thiosulfate sulfurtransferase	TST	;	2	2	2	2	1	2	2	1	1	2	2	1	1	2	1	2	1	2	2	1	1	2	2	1	1	2	1	2	1	2	2	1	1	2	2	1	1	2	1	2	8.1	8.1
Q16891;H7C463;B9A067;C9J406	Q16891;H7C463;B9A067;C9J406	10;7;7;7	10;7;7;7	10;7;7;7	MICOS complex subunit MIC60	IMMT	;;;	4	10	10	10	6	5	7	5	6	7	5	6	4	6	6	5	6	5	7	5	6	7	5	6	4	6	6	5	6	5	7	5	6	7	5	6	4	6	6	5	10.1	10.1
Q1KMD3;H3BQZ7	Q1KMD3;H3BQZ7	3;2	3;2	3;2	Heterogeneous nuclear ribonucleoprotein U-like protein 2	HNRNPUL2;HNRNPUL2-BSCL2	;	2	3	3	3	1	1	2	1	1	1	2	1	1	3	3	2	1	1	2	1	1	1	2	1	1	3	3	2	1	1	2	1	1	1	2	1	1	3	3	2	5.5	5.5
Q27J81;A0A0A0MQU1	Q27J81;A0A0A0MQU1	7;5	7;5	7;5	Inverted formin-2	INF2	;	2	7	7	7	3	5	4	3	5	6	4	3	5	6	5	6	3	5	4	3	5	6	4	3	5	6	5	6	3	5	4	3	5	6	4	3	5	6	5	6	9.6	9.6
Q29RF7;H0Y9L6;H0Y9L9;Q9NTI5	Q29RF7	4;1;1;1	4;1;1;1	4;1;1;1	Sister chromatid cohesion protein PDS5 homolog A	PDS5A		4	4	4	4	2	2	1	2	3	4	4	1	2	3	2	4	2	2	1	2	3	4	4	1	2	3	2	4	2	2	1	2	3	4	4	1	2	3	2	4	3.7	3.7
Q2I0M5	Q2I0M5	3	2	2	R-spondin-4	RSPO4		1	3	2	2	2	1	1	0	2	3	2	3	1	3	2	2	1	0	1	0	1	2	1	2	0	2	1	1	1	0	1	0	1	2	1	2	0	2	1	1	1.2	0.8
Q2KHR3;H0YCQ7	Q2KHR3	4;1	4;1	4;1	Glutamine and serine-rich protein 1	QSER1		2	4	4	4	4	4	3	2	3	3	4	3	4	4	3	2	4	4	3	2	3	3	4	3	4	4	3	2	4	4	3	2	3	3	4	3	4	4	3	2	2.7	2.7
Q2M2I8;E9PG46;K4DI97	Q2M2I8;E9PG46	3;2;1	3;2;1	2;1;0	AP2-associated protein kinase 1	AAK1	;	3	3	3	2	2	3	2	1	3	3	3	2	3	3	3	3	2	3	2	1	3	3	3	2	3	3	3	3	1	2	1	1	2	2	2	2	2	2	2	2	3.9	3.9
Q2TAL8	Q2TAL8	4	4	4	Glutamine-rich protein 1	QRICH1		1	4	4	4	3	3	3	1	2	3	4	3	3	4	3	2	3	3	3	1	2	3	4	3	3	4	3	2	3	3	3	1	2	3	4	3	3	4	3	2	6.8	6.8
Q32MZ4;C9JTC6	Q32MZ4	11;1	11;1	11;1	Leucine-rich repeat flightless-interacting protein 1	LRRFIP1		2	11	11	11	7	7	7	5	4	7	9	7	9	10	11	6	7	7	7	5	4	7	9	7	9	10	11	6	7	7	7	5	4	7	9	7	9	10	11	6	17.9	17.9
Q32P41	Q32P41	1	1	1	tRNA (guanine(37)-N1)-methyltransferase	TRMT5		1	1	1	1	1	1	1	0	1	1	1	0	0	1	1	1	1	1	1	0	1	1	1	0	0	1	1	1	1	1	1	0	1	1	1	0	0	1	1	1	2.9	2.9
Q32Q12;J3KPD9;P22392;I3L1R8;O60361	Q32Q12;J3KPD9;P22392	8;7;6;3;3	8;7;6;3;3	2;1;2;1;1	Nucleoside diphosphate kinase;Nucleoside diphosphate kinase B	NME1-NME2;NME2	;;	5	8	8	2	7	8	7	5	8	7	7	6	8	7	8	7	7	8	7	5	8	7	7	6	8	7	8	7	1	2	2	2	2	1	2	2	2	2	2	2	46.6	46.6
Q3B726;D6RA40	Q3B726;D6RA40	5;4	5;4	5;4	DNA-directed RNA polymerase I subunit RPA43	TWISTNB;MAP1B	;	2	5	5	5	1	2	3	1	3	5	5	4	5	5	3	4	1	2	3	1	3	5	5	4	5	5	3	4	1	2	3	1	3	5	5	4	5	5	3	4	11	11
Q3ZCM7;A0A075B736;Q5SQY0	Q3ZCM7;A0A075B736;Q5SQY0	11;10;10	2;2;2	2;2;2	Tubulin beta-8 chain	TUBB8	;;	3	11	2	2	8	9	8	6	9	11	9	8	9	11	9	10	1	1	0	0	1	2	1	0	0	2	1	1	1	1	0	0	1	2	1	0	0	2	1	1	24.5	7.4
Q3ZCQ8;M0R0C3;M0R2F8;M0R047	Q3ZCQ8;M0R0C3;M0R2F8	5;4;4;1	5;4;4;1	5;4;4;1	Mitochondrial import inner membrane translocase subunit TIM50	TIMM50	;;	4	5	5	5	4	4	4	3	4	5	4	3	4	3	4	3	4	4	4	3	4	5	4	3	4	3	4	3	4	4	4	3	4	5	4	3	4	3	4	3	17.8	17.8
Q496Y0;F5H4P4;A0A096LP43	Q496Y0	12;4;4	12;4;4	8;0;0	LON peptidase N-terminal domain and RING finger protein 3	LONRF3		3	12	12	8	9	8	10	10	9	8	8	6	6	8	8	7	9	8	10	10	9	8	8	6	6	8	8	7	5	5	6	6	5	4	5	3	3	5	5	5	6.5	6.5
Q49AF1;Q7Z6B7;A0A075B7B5;B7ZM87;A2RUF3;O75044;A0A075B7C8;A0A075B743;Q5VZB4;P0DMP2;P0DJJ0	Q49AF1;Q7Z6B7;A0A075B7B5;B7ZM87;A2RUF3;O75044	3;3;2;2;2;2;1;1;1;1;1	3;3;2;2;2;2;1;1;1;1;1	3;3;2;2;2;2;1;1;1;1;1	SLIT-ROBO Rho GTPase-activating protein 1;SLIT-ROBO Rho GTPase-activating protein 2	FBXO3;SRGAP1;SRGAP2	;;;;;	11	3	3	3	1	0	1	2	1	1	2	1	1	1	2	2	1	0	1	2	1	1	2	1	1	1	2	2	1	0	1	2	1	1	2	1	1	1	2	2	2.6	2.6
Q5H909;Q49AL5;Q9UNF1;Q9Y5V3	Q5H909;Q49AL5;Q9UNF1	6;6;6;1	6;6;6;1	6;6;6;1	Melanoma-associated antigen D2	MAGED2;MIPOL1	;;	4	6	6	6	4	5	5	3	4	4	5	4	3	4	3	4	4	5	5	3	4	4	5	4	3	4	3	4	4	5	5	3	4	4	5	4	3	4	3	4	14.3	14.3
X6RCR8;Q4LE39	X6RCR8;Q4LE39	1;1	1;1	1;1	AT-rich interactive domain-containing protein 4B	ARID4B	;	2	1	1	1	0	0	0	0	0	0	1	0	1	1	1	0	0	0	0	0	0	0	1	0	1	1	1	0	0	0	0	0	0	0	1	0	1	1	1	0	1.2	1.2
Q4V328;A0A087WT45;A0A075B793;A0A087WXA6;A0A087WWF2;A0A087WW92;A0A087WZF5	Q4V328;A0A087WT45;A0A075B793	5;4;4;2;1;1;1	5;4;4;2;1;1;1	5;4;4;2;1;1;1	GRIP1-associated protein 1	GRIPAP1	;;	7	5	5	5	2	3	3	1	3	3	2	1	3	3	3	3	2	3	3	1	3	3	2	1	3	3	3	3	2	3	3	1	3	3	2	1	3	3	3	3	6.9	6.9
Q52LJ0	Q52LJ0	4	3	3	Protein FAM98B	FAM98B		1	4	3	3	3	3	2	2	2	4	3	2	2	4	4	4	2	2	1	1	1	3	2	1	1	3	3	3	2	2	1	1	1	3	2	1	1	3	3	3	15.5	11.2
Q52M58;K7EMW6;C9J613;J3KTJ4;H3BMZ6	Q52M58;K7EMW6;C9J613;J3KTJ4;H3BMZ6	4;2;2;2;2	4;2;2;2;2	4;2;2;2;2	Putative uncharacterized protein C14orf177	C14orf177;TUBD1;DOCK8;MIEF2;RPUSD1	;;;;	5	4	4	4	2	3	3	3	3	2	3	3	2	1	4	3	2	3	3	3	3	2	3	3	2	1	4	3	2	3	3	3	3	2	3	3	2	1	4	3	7.2	7.2
Q53EL6;Q5VZS7;D6RHE0;A0A087WSZ7;A0A1B0GW84	Q53EL6	6;1;1;1;1	6;1;1;1;1	5;1;1;1;1	Programmed cell death protein 4	PDCD4		5	6	6	5	3	4	3	2	4	4	4	4	5	6	5	5	3	4	3	2	4	4	4	4	5	6	5	5	3	4	3	2	4	4	3	4	4	5	4	4	1.4	1.4
Q53EP0	Q53EP0	7	7	7	Fibronectin type III domain-containing protein 3B	FNDC3B		1	7	7	7	2	2	3	2	2	4	4	2	1	6	5	2	2	2	3	2	2	4	4	2	1	6	5	2	2	2	3	2	2	4	4	2	1	6	5	2	7.6	7.6
Q53GQ0;A0A1B0GV93;E9PI21;A0A1B0GVY6	Q53GQ0;A0A1B0GV93	3;2;1;1	3;2;1;1	3;2;1;1	Very-long-chain 3-oxoacyl-CoA reductase	HSD17B12	;	4	3	3	3	3	2	3	1	1	2	3	2	3	2	2	2	3	2	3	1	1	2	3	2	3	2	2	2	3	2	3	1	1	2	3	2	3	2	2	2	14.1	14.1
Q53LP3	Q53LP3	1	1	1	Ankyrin repeat domain-containing protein SOWAHC	SOWAHC		1	1	1	1	1	1	1	1	1	1	1	1	1	1	1	1	1	1	1	1	1	1	1	1	1	1	1	1	1	1	1	1	1	1	1	1	1	1	1	1	1.9	1.9
Q53S58	Q53S58	2	2	2	Transmembrane protein 177	TMEM177		1	2	2	2	1	1	1	0	2	1	0	2	2	2	0	1	1	1	1	0	2	1	0	2	2	2	0	1	1	1	1	0	2	1	0	2	2	2	0	1	13.5	13.5
Q567V2	Q567V2	1	1	1	Mpv17-like protein 2	MPV17L2		1	1	1	1	1	1	1	1	0	1	1	0	0	0	0	0	1	1	1	1	0	1	1	0	0	0	0	0	1	1	1	1	0	1	1	0	0	0	0	0	5.8	5.8
Q58FF6	Q58FF6	5	2	2	Putative heat shock protein HSP 90-beta 4	HSP90AB4P		1	5	2	2	4	4	4	3	4	5	4	4	4	4	3	3	1	1	1	1	1	2	1	1	1	1	1	1	1	1	1	1	1	2	1	1	1	1	1	1	12.3	6.1
Q58FF8	Q58FF8	6	1	1	Putative heat shock protein HSP 90-beta 2	HSP90AB2P		1	6	1	1	6	6	6	5	4	5	5	6	6	6	5	5	1	1	1	1	0	1	1	1	1	1	1	1	1	1	1	1	0	1	1	1	1	1	1	1	16.3	3.9
Q5BJF2;J3KT68;J3KTD1;Q86XC5	Q5BJF2;J3KT68;J3KTD1;Q86XC5	2;1;1;1	2;1;1;1	2;1;1;1	Transmembrane protein 97	TMEM97	;;;	4	2	2	2	2	2	2	2	2	2	2	1	2	2	2	2	2	2	2	2	2	2	2	1	2	2	2	2	2	2	2	2	2	2	2	1	2	2	2	2	10.2	10.2
Q5BKZ1;A0A0A0MRN4;E2QRN4	Q5BKZ1;A0A0A0MRN4	15;9;1	15;9;1	15;9;1	DBIRD complex subunit ZNF326	ZNF326	;	3	15	15	15	10	9	13	7	9	13	15	8	11	13	12	10	10	9	13	7	9	13	15	8	11	13	12	10	10	9	13	7	9	13	15	8	11	13	12	10	32.1	32.1
Q5F1R6	Q5F1R6	1	1	1	DnaJ homolog subfamily C member 21	DNAJC21		1	1	1	1	1	0	1	0	0	0	1	0	1	1	1	1	1	0	1	0	0	0	1	0	1	1	1	1	1	0	1	0	0	0	1	0	1	1	1	1	2.4	2.4
Q5GLZ8	Q5GLZ8	3	3	3	Probable E3 ubiquitin-protein ligase HERC4	HERC4		1	3	3	3	2	2	2	2	1	1	2	0	2	0	2	1	2	2	2	2	1	1	2	0	2	0	2	1	2	2	2	2	1	1	2	0	2	0	2	1	3.7	3.7
Q5HYB6;A0A087WWU8;Q5VU61;D6R904;D6RFM2	Q5HYB6;A0A087WWU8;Q5VU61	17;16;15;5;2	17;16;15;5;2	3;3;2;3;2		DKFZp686J1372;TPM3	;;	5	17	17	3	13	13	12	9	15	15	12	11	11	15	14	8	13	13	12	9	15	15	12	11	11	15	14	8	2	2	3	1	2	2	2	1	0	2	2	2	9.9	9.9
Q5HYC2;CON__P04264	Q5HYC2;CON__P04264	33;24	22;20	14;13	Uncharacterized protein KIAA2026	KIAA2026	;	2	33	22	14	27	28	31	25	29	28	30	30	33	28	29	27	18	21	21	17	20	20	21	20	22	18	18	18	11	14	14	10	12	14	13	12	14	12	11	11	8.8	6.1
Q5HYI7	Q5HYI7	3	3	3	Metaxin-3	MTX3		1	3	3	3	3	1	3	0	1	3	3	2	1	3	1	2	3	1	3	0	1	3	3	2	1	3	1	2	3	1	3	0	1	3	3	2	1	3	1	2	9.6	9.6
Q5I0G3	Q5I0G3	1	1	1	Putative malate dehydrogenase 1B	MDH1B		1	1	1	1	0	0	0	0	1	1	0	0	0	0	0	0	0	0	0	0	1	1	0	0	0	0	0	0	0	0	0	0	1	1	0	0	0	0	0	0	2	2
Q5JQ13	Q5JQ13	9	7	0		VCL		1	9	7	0	3	3	2	2	2	7	8	5	7	7	6	6	3	3	2	2	2	6	6	4	7	6	5	5	0	0	0	0	0	0	0	0	0	0	0	0	10.7	8.6
Q5JR08;X6RBE4;Q5JR07;C9JNR4;E9PQH6;C9JX21;Q5JR05;P08134;Q5JR06;E9PN11;U3KQA9;U3KQV3;C9JRM1;P62745	Q5JR08;X6RBE4	29;22;4;4;4;4;4;4;2;2;2;2;1;1	5;1;4;4;4;4;4;4;2;2;2;2;1;1	1;1;0;0;0;0;0;0;0;0;0;0;0;0		RHOC;SREBF1	;	14	29	5	1	24	23	26	17	25	23	26	23	22	25	25	24	3	4	5	3	5	5	4	4	4	5	5	5	1	1	1	1	1	1	1	1	1	1	1	1	44.4	6.7
Q5JRA6;A0A0A0MRH6	Q5JRA6;A0A0A0MRH6	7;6	7;6	7;6	Melanoma inhibitory activity protein 3	MIA3	;	2	7	7	7	3	5	2	3	2	4	4	3	6	5	5	3	3	5	2	3	2	4	4	3	6	5	5	3	3	5	2	3	2	4	4	3	6	5	5	3	4.1	4.1
Q5JSH3;H7BY83	Q5JSH3;H7BY83	5;4	5;4	5;4	WD repeat-containing protein 44	WDR44	;	2	5	5	5	2	1	1	0	1	3	5	2	3	2	1	2	2	1	1	0	1	3	5	2	3	2	1	2	2	1	1	0	1	3	5	2	3	2	1	2	5.9	5.9
Q5JSZ5;H0Y412;Q5JSZ9	Q5JSZ5	22;8;3	21;8;3	21;8;3	Protein PRRC2B	PRRC2B		3	22	21	21	11	14	13	13	13	11	18	15	13	16	16	14	11	13	12	12	12	10	17	14	12	15	15	13	11	13	12	12	12	10	17	14	12	15	15	13	13.8	13.4
Q5JTH9	Q5JTH9	6	6	6	RRP12-like protein	RRP12		1	6	6	6	3	2	2	2	3	3	3	4	3	3	5	3	3	2	2	2	3	3	3	4	3	3	5	3	3	2	2	2	3	3	3	4	3	3	5	3	6.1	6.1
Q5JVF3	Q5JVF3	8	8	8	PCI domain-containing protein 2	PCID2		1	8	8	8	4	3	6	4	4	4	7	4	5	6	6	6	4	3	6	4	4	4	7	4	5	6	6	6	4	3	6	4	4	4	7	4	5	6	6	6	26.8	26.8
Q5JVZ5;Q96JJ3;Q5JW01;E9PRM7;A0A0J9YWM3;Q96BI1;Q5JVZ8;Q5JVZ4;H0YCM7	Q5JVZ5;Q96JJ3	5;3;2;2;2;2;1;1;1	5;3;2;2;2;2;1;1;1	5;3;2;2;2;2;1;1;1	Engulfment and cell motility protein 2	ELMO2	;	9	5	5	5	4	3	4	4	4	5	4	4	3	3	3	3	4	3	4	4	4	5	4	4	3	3	3	3	4	3	4	4	4	5	4	4	3	3	3	3	4.7	4.7
Q5JWT2;Q9ULK4	Q5JWT2;Q9ULK4	3;3	3;3	3;3	Mediator of RNA polymerase II transcription subunit 23	MED23	;	2	3	3	3	3	2	2	2	1	3	2	2	1	2	1	2	3	2	2	2	1	3	2	2	1	2	1	2	3	2	2	2	1	3	2	2	1	2	1	2	2.3	2.3
Q5JY65;Q9BZJ0	Q5JY65;Q9BZJ0	3;2	3;2	2;2	Crooked neck-like protein 1	CRNKL1	;	2	3	3	2	1	1	2	1	1	2	3	2	3	0	3	3	1	1	2	1	1	2	3	2	3	0	3	3	0	0	1	0	0	1	2	1	2	0	2	2	3.7	3.7
Q5JYT7;CON__P05787;CON__Q9H552;CON__Q6IFZ6;CON__Q6KB66-1;CON__Q7Z794;CON__Q9NSB2;CON__Q6ISB0;CON__REFSEQ:XP_092267;CON__Q8N1N4-2;CON__Q7RTT2;CON__Q9R0H5;CON__Q7RTS7;CON__Q32MB2;A0A087WW74;Q8IWY7;F5H195	Q5JYT7;CON__P05787	49;44;13;5;3;3;3;3;2;2;2;2;2;2;2;2;1	47;43;12;4;3;2;2;2;2;1;1;1;0;0;0;2;0	11;8;2;0;3;0;0;0;1;0;0;0;0;0;0;0;0	Uncharacterized protein KIAA1755	KIAA1755	;	17	49	47	11	44	42	44	38	40	43	43	44	42	44	45	44	43	41	43	37	39	42	42	43	40	42	43	43	9	8	9	6	8	9	9	9	8	10	9	8	13.8	13
Q5M775;J3QQM0;J3KSG2;J3KRN9	Q5M775;J3QQM0;J3KSG2	6;3;3;2	6;3;3;2	6;3;3;2	Cytospin-B	SPECC1	;;	4	6	6	6	3	3	3	2	1	4	5	5	5	5	3	4	3	3	3	2	1	4	5	5	5	5	3	4	3	3	3	2	1	4	5	5	5	5	3	4	5.7	5.7
Q5QPL9;Q9UKM9;Q5QPM2;Q5QPM0;Q5QPM1	Q5QPL9;Q9UKM9;Q5QPM2;Q5QPM0;Q5QPM1	3;3;2;2;2	3;3;2;2;2	3;3;2;2;2	RNA-binding protein Raly	RALY	;;;;	5	3	3	3	1	1	1	0	1	3	3	1	3	2	2	1	1	1	1	0	1	3	3	1	3	2	2	1	1	1	1	0	1	3	3	1	3	2	2	1	13.5	13.5
Q5SRE5;H7C4K7	Q5SRE5	18;1	18;1	18;1	Nucleoporin NUP188 homolog	NUP188		2	18	18	18	12	11	13	8	9	12	15	12	9	14	13	10	12	11	13	8	9	12	15	12	9	14	13	10	12	11	13	8	9	12	15	12	9	14	13	10	13.3	13.3
Q5SVZ6	Q5SVZ6	3	3	3	Zinc finger MYM-type protein 1	ZMYM1		1	3	3	3	0	0	1	0	1	0	2	2	2	2	2	1	0	0	1	0	1	0	2	2	2	2	2	1	0	0	1	0	1	0	2	2	2	2	2	1	3.1	3.1
Q5SY16	Q5SY16	5	5	5	Polynucleotide 5-hydroxyl-kinase NOL9	NOL9		1	5	5	5	4	3	3	3	2	3	4	3	3	4	4	4	4	3	3	3	2	3	4	3	3	4	4	4	4	3	3	3	2	3	4	3	3	4	4	4	9.3	9.3
Q5SZ59;Q6GQQ9	Q5SZ59;Q6GQQ9	1;1	1;1	1;1	OTU domain-containing protein 7B	OTUD7B	;	2	1	1	1	0	0	0	0	0	0	0	0	0	1	0	1	0	0	0	0	0	0	0	0	0	1	0	1	0	0	0	0	0	0	0	0	0	1	0	1	1.9	1.9
Q5T171;Q9BRQ0	Q5T171;Q9BRQ0	2;2	2;2	2;2	Pygopus homolog 2	PYGO2	;	2	2	2	2	1	1	1	1	1	0	1	2	1	1	1	1	1	1	1	1	1	0	1	2	1	1	1	1	1	1	1	1	1	0	1	2	1	1	1	1	6.2	6.2
Q5T196;Q8NFF5	Q5T196;Q8NFF5	2;2	2;2	2;2	FAD synthase;Molybdenum cofactor biosynthesis protein-like region;FAD synthase region	FLAD1	;	2	2	2	2	2	2	2	2	1	2	2	2	1	2	2	1	2	2	2	2	1	2	2	2	1	2	2	1	2	2	2	2	1	2	2	2	1	2	2	1	6.1	6.1
Q5T3Q7;Q9H583;Q6P664	Q5T3Q7;Q9H583	15;15;1	15;15;1	15;15;1	HEAT repeat-containing protein 1;HEAT repeat-containing protein 1, N-terminally processed	HEATR1	;	3	15	15	15	6	3	7	4	5	14	11	7	6	9	8	7	6	3	7	4	5	14	11	7	6	9	8	7	6	3	7	4	5	14	11	7	6	9	8	7	9	9
Q5T4S7;A0A0A0MSW0;X6R960;X6RE05;Q5TBN9	Q5T4S7	64;21;10;7;1	64;21;10;7;1	64;21;10;7;1	E3 ubiquitin-protein ligase UBR4	UBR4		5	64	64	64	47	47	50	40	50	44	51	41	50	45	49	42	47	47	50	40	50	44	51	41	50	45	49	42	47	47	50	40	50	44	51	41	50	45	49	42	16.3	16.3
Q5T5X7	Q5T5X7	4	4	4	BEN domain-containing protein 3	BEND3		1	4	4	4	0	0	0	0	0	1	3	3	2	3	2	2	0	0	0	0	0	1	3	3	2	3	2	2	0	0	0	0	0	1	3	3	2	3	2	2	6	6
Q5T6C5	Q5T6C5	1	1	1	Ataxin-7-like protein 2	ATXN7L2		1	1	1	1	1	1	1	1	1	1	1	1	1	1	1	1	1	1	1	1	1	1	1	1	1	1	1	1	1	1	1	1	1	1	1	1	1	1	1	1	1.2	1.2
Q5T6F2;A2A305;F5H2U4;A0A0D9SFI5;Q5JV08	Q5T6F2;A2A305;F5H2U4	10;6;6;2;2	10;6;6;2;2	10;6;6;2;2	Ubiquitin-associated protein 2	UBAP2	;;	5	10	10	10	7	6	7	4	7	7	9	9	6	8	9	8	7	6	7	4	7	7	9	9	6	8	9	8	7	6	7	4	7	7	9	9	6	8	9	8	13.9	13.9
Q5T6H7;Q9NQW7	Q5T6H7;Q9NQW7	1;1	1;1	1;1	Xaa-Pro aminopeptidase 1	XPNPEP1	;	2	1	1	1	1	1	1	1	1	1	1	1	1	1	1	0	1	1	1	1	1	1	1	1	1	1	1	0	1	1	1	1	1	1	1	1	1	1	1	0	2	2
Q5T6V5;U3KQ33;Q5T6V6	Q5T6V5;U3KQ33	5;4;2	5;4;2	5;4;2	UPF0553 protein C9orf64	C9orf64;ZEB2	;	3	5	5	5	2	3	2	3	4	5	4	3	2	4	3	3	2	3	2	3	4	5	4	3	2	4	3	3	2	3	2	3	4	5	4	3	2	4	3	3	16.1	16.1
Q5T7U1;Q9Y5Q8;H7BY84;H0Y5D2;Q5T7U0;Q5T7U4	Q5T7U1;Q9Y5Q8;H7BY84	7;7;4;3;3;3	7;7;4;3;3;3	7;7;4;3;3;3	General transcription factor 3C polypeptide 5	GTF3C5	;;	6	7	7	7	4	3	5	2	3	4	4	4	6	6	4	4	4	3	5	2	3	4	4	4	6	6	4	4	4	3	5	2	3	4	4	4	6	6	4	4	19.7	19.7
Q5T9L3;E9PM23;Q7Z430	Q5T9L3	3;1;1	3;1;1	2;1;1	Protein wntless homolog	WLS		3	3	3	2	0	0	0	0	0	1	2	1	1	3	2	1	0	0	0	0	0	1	2	1	1	3	2	1	0	0	0	0	0	0	1	1	1	2	1	1	6.1	6.1
Q5TB53;Q9HD45	Q5TB53;Q9HD45	1;1	1;1	1;1	Transmembrane 9 superfamily member 3	TM9SF3	;	2	1	1	1	0	1	0	0	0	0	0	0	1	0	1	0	0	1	0	0	0	0	0	0	1	0	1	0	0	1	0	0	0	0	0	0	1	0	1	0	10.3	10.3
Q5TFE4;Q5QPD0;H0YDA5	Q5TFE4;Q5QPD0	4;2;1	4;2;1	4;2;1	5-nucleotidase domain-containing protein 1	NT5DC1	;	3	4	4	4	2	3	3	2	2	2	2	2	0	3	2	2	2	3	3	2	2	2	2	2	0	3	2	2	2	3	3	2	2	2	2	2	0	3	2	2	11	11
Q5TG40;Q9NPF5	Q5TG40;Q9NPF5	1;1	1;1	1;1	DNA methyltransferase 1-associated protein 1	DMAP1	;	2	1	1	1	0	0	0	0	0	0	1	0	0	0	0	0	0	0	0	0	0	0	1	0	0	0	0	0	0	0	0	0	0	0	1	0	0	0	0	0	4	4
Q5TGY3	Q5TGY3	1	1	1	AT-hook DNA-binding motif-containing protein 1	AHDC1		1	1	1	1	0	0	0	0	0	0	1	0	0	0	0	0	0	0	0	0	0	0	1	0	0	0	0	0	0	0	0	0	0	0	1	0	0	0	0	0	0.9	0.9
Q5UIP0;H7C2B5;H7BZN3	Q5UIP0	15;5;5	15;5;5	15;5;5	Telomere-associated protein RIF1	RIF1		3	15	15	15	5	3	4	4	6	4	12	6	11	11	11	10	5	3	4	4	6	4	12	6	11	11	11	10	5	3	4	4	6	4	12	6	11	11	11	10	8.5	8.5
Q5VT52	Q5VT52	4	4	4	Regulation of nuclear pre-mRNA domain-containing protein 2	RPRD2		1	4	4	4	2	2	1	2	1	2	3	3	3	2	2	2	2	2	1	2	1	2	3	3	3	2	2	2	2	2	1	2	1	2	3	3	3	2	2	2	3.4	3.4
[truncated: 678 more rows]
[truncated: 82 more columns]

## Sheet: Student's t-test_BP5 EGF+-
Protein IDs	Majority protein IDs	Protein names	Gene names	Student's T-test Significant LFQ intensity GRB2_BP5_EGF_LFQ intensity GRB2_BP5	Student's T-test significant	Peptides	Razor + unique peptides	Unique peptides	Sequence coverage [%]	Unique + razor sequence coverage [%]	Unique sequence coverage [%]	Mol. weight [kDa]	Q-value	Score	Intensity	MS/MS count	-Log Student's T-test p-value LFQ intensity GRB2_BP5_EGF_LFQ intensity GRB2_BP5	Student's T-test q-value LFQ intensity GRB2_BP5_EGF_LFQ intensity GRB2_BP5	Student's T-test Difference LFQ intensity GRB2_BP5_EGF_LFQ intensity GRB2_BP5	Student's T-test Test statistic LFQ intensity GRB2_BP5_EGF_LFQ intensity GRB2_BP5	LFQ intensity GRB2_BP5_EGF_1	LFQ intensity GRB2_BP5_EGF_2	LFQ intensity GRB2_BP5_EGF_3	LFQ intensity GRB2_BP5_1	LFQ intensity GRB2_BP5_2	LFQ intensity GRB2_BP5_3
[truncated: 1,372 more rows]

[truncated: 1 more sheets: Student's t-test_BN2 EGF+-]
