# Supplementary material for: Spatiotemporal profiling of cytosolic signaling complexes in living cells by selective proximity proteomics
Source: Nat Commun. 2021 Jan 4;12:71. doi: 10.1038/s41467-020-20367-x (PMC7782698; doi:10.1038/s41467-020-20367-x)
Supplement: Supplementary file 9 — Supplementary Data 6 [file 41467_2020_20367_MOESM9_ESM.xlsx]

## Sheet: Sheet1
Supplementary Data 6. Proteomic data for BP5, BN2 and BP1 comparison with ILK as the bait protein. Related to Figure 3.
Protein names	Gene names	Peptides	Unique peptides	Peptides BN2_GFP_1	Peptides BN2_GFP_2	Peptides BN2_GFP_3	Peptides BN2_ILK_1	Peptides BN2_ILK_2	Peptides BN2_ILK_3	Peptides BP1_GFP_1	Peptides BP1_GFP_2	Peptides BP1_GFP_3	Peptides BP1_ILK_1	Peptides BP1_ILK_2	Peptides BP1_ILK_3	Peptides BP5_GFP_1	Peptides BP5_GFP_2	Peptides BP5_GFP_3	Peptides BP5_ILK_1	Peptides BP5_ILK_2	Peptides BP5_ILK_3	Unique peptides BN2_GFP_1	Unique peptides BN2_GFP_2	Unique peptides BN2_GFP_3	Unique peptides BN2_ILK_1	Unique peptides BN2_ILK_2	Unique peptides BN2_ILK_3	Unique peptides BP1_GFP_1	Unique peptides BP1_GFP_2	Unique peptides BP1_GFP_3	Unique peptides BP1_ILK_1	Unique peptides BP1_ILK_2	Unique peptides BP1_ILK_3	Unique peptides BP5_GFP_1	Unique peptides BP5_GFP_2	Unique peptides BP5_GFP_3	Unique peptides BP5_ILK_1	Unique peptides BP5_ILK_2	Unique peptides BP5_ILK_3	LFQ intensity BN2_GFP_1	LFQ intensity BN2_GFP_2	LFQ intensity BN2_GFP_3	LFQ intensity BN2_ILK_1	LFQ intensity BN2_ILK_2	LFQ intensity BN2_ILK_3	LFQ intensity BP1_GFP_1	LFQ intensity BP1_GFP_2	LFQ intensity BP1_GFP_3	LFQ intensity BP1_ILK_1
Serpin B6	SERPINB6	16	15	7	6	4	7	11	6	6	9	13	9	11	5	14	12	11	11	7	10	7	5	3	6	10	6	5	8	12	8	10	4	13	11	10	10	6	9	117450000	122940000	61657000	166810000	274400000	96534000	118120000	149700000	178130000	124270000
Vigilin	HDLBP	59	59	32	35	26	14	13	17	37	39	39	43	41	38	44	38	40	38	42	34	32	35	26	14	13	17	37	39	39	43	41	38	44	38	40	38	42	34	1042600000	1147700000	1125700000	528990000	466340000	455800000	1423100000	1160300000	1325600000	1485300000
40S ribosomal protein S9	RPS9	25	25	22	23	23	23	23	22	21	19	22	23	22	22	20	23	21	20	22	21	22	23	23	23	23	22	21	19	22	23	22	22	20	23	21	20	22	21	3794500000	3805700000	2626100000	5056200000	4760900000	5133700000	2215100000	1967500000	2307000000	2218700000
EH domain-containing protein 1	EHD1	3	1	1	2	0	2	1	1	2	2	1	2	2	3	1	2	1	2	1	0	0	0	0	0	0	0	0	0	0	0	0	1	0	0	0	0	0	0	0	0	0	0	0	0	0	0	0	0
Proteasome subunit alpha type;Proteasome subunit alpha type-2	PSMA2	9	9	3	5	5	2	2	3	7	9	7	7	6	7	8	6	4	6	5	4	3	5	5	2	2	3	7	9	7	7	6	7	8	6	4	6	5	4	37209000	67891000	56539000	31449000	11266000	27683000	127200000	93812000	134470000	189260000
Transcription elongation factor B polypeptide 3	TCEB3	10	10	1	2	2	0	0	0	5	3	5	2	2	1	4	9	6	2	1	2	1	2	2	0	0	0	5	3	5	2	2	1	4	9	6	2	1	2	11347000	20490000	19213000	0	0	0	41728000	50362000	34079000	18704000
Large proline-rich protein BAG6	BAT3;BAG6	11	11	4	3	2	0	0	1	6	6	9	7	8	9	10	7	7	6	8	5	4	3	2	0	0	1	6	6	9	7	8	9	10	7	7	6	8	5	141010000	121920000	83405000	0	0	0	138090000	125680000	120820000	106250000
Minor histocompatibility antigen H13	HM13	2	2	0	0	1	0	1	0	2	2	2	1	1	1	2	1	1	2	1	1	0	0	1	0	1	0	2	2	2	1	1	1	2	1	1	2	1	1	0	0	0	0	0	0	35296000	36591000	27749000	0
BCL-6 corepressor-like protein 1	BCORL1	4	3	1	2	2	1	1	1	1	2	3	1	1	2	3	2	2	2	2	0	0	1	1	0	0	0	0	1	2	0	0	1	2	1	2	1	1	0	0	0	0	0	0	0	0	0	0	0
Activating molecule in BECN1-regulated autophagy protein 1	AMBRA1	2	2	1	1	1	1	1	0	1	2	0	1	1	1	1	2	2	1	1	2	1	1	1	1	1	0	1	2	0	1	1	1	1	2	2	1	1	2	0	0	0	0	0	0	0	11571000	0	0
Epiplakin	EPPK1	11	2	7	7	5	8	8	7	10	10	8	9	8	8	9	5	6	8	7	8	1	1	0	1	1	1	2	1	1	2	1	1	2	1	1	1	1	2	0	0	0	0	0	0	89941000	0	0	62759000
28S ribosomal protein S21, mitochondrial	MRPS21	2	2	0	1	1	0	1	0	0	1	0	0	1	0	2	0	1	1	1	0	0	1	1	0	1	0	0	1	0	0	1	0	2	0	1	1	1	0	0	0	0	0	0	0	0	0	0	0
Myomegalin	PDE4DIP	4	1	1	1	1	1	1	1	2	2	2	1	2	1	1	1	3	2	2	1	1	1	1	1	1	1	1	1	1	1	1	1	1	1	1	1	1	1	0	0	0	0	0	0	0	176960000	39822000	0
Calpain small subunit 1	CAPNS1	5	3	2	2	1	0	1	0	4	4	4	4	2	2	3	1	1	3	2	1	2	2	1	0	1	0	3	2	3	2	1	1	1	1	1	2	2	1	0	18174000	0	0	0	0	47156000	24340000	28653000	25345000
Nuclear envelope pore membrane protein POM 121C	POM121C	10	1	7	7	6	6	6	7	7	6	4	5	4	6	8	9	10	5	6	7	1	1	1	1	1	1	1	1	1	1	1	1	1	1	1	1	1	1	135590000	181790000	319390000	150170000	151620000	346270000	186810000	154890000	251460000	107000000
Thioredoxin reductase 1, cytoplasmic	TXNRD1	33	33	19	21	22	13	18	12	23	20	23	23	24	23	27	28	28	29	30	27	19	21	22	13	18	12	23	20	23	23	24	23	27	28	28	29	30	27	1980500000	2007100000	1678200000	529830000	608260000	513150000	1890700000	1775100000	1544700000	2264100000
DDB1- and CUL4-associated factor 13	DCAF13	9	9	6	8	5	6	8	6	4	6	6	4	5	4	6	3	4	6	5	7	6	8	5	6	8	6	4	6	6	4	5	4	6	3	4	6	5	7	68170000	59570000	53939000	101560000	143040000	93489000	34686000	77842000	69930000	52361000
Protein VAC14 homolog	VAC14	2	2	0	1	1	0	0	0	1	0	0	1	0	0	1	1	0	0	0	0	0	1	1	0	0	0	1	0	0	1	0	0	1	1	0	0	0	0	0	0	0	0	0	0	0	0	0	7630500
Heme oxygenase 2	HMOX2	16	16	11	10	10	9	8	9	8	8	9	10	10	10	13	10	13	13	13	12	11	10	10	9	8	9	8	8	9	10	10	10	13	10	13	13	13	12	484340000	474710000	391940000	211080000	185960000	220960000	224720000	277730000	253340000	261950000
GRIP1-associated protein 1	GRIPAP1	16	16	9	8	7	3	0	2	9	9	8	12	12	10	6	10	9	8	9	8	9	8	7	3	0	2	9	9	8	12	12	10	6	10	9	8	9	8	72757000	78436000	58996000	26504000	0	0	95641000	72863000	92697000	105780000
Membrane-associated guanylate kinase, WW and PDZ domain-containing protein 1	MAGI1	2	2	0	0	0	0	0	0	1	0	1	1	1	0	0	0	1	0	0	2	0	0	0	0	0	0	1	0	1	1	1	0	0	0	1	0	0	2	0	0	0	0	0	0	0	0	0	0
Translation initiation factor eIF-2B subunit delta	EIF2B4	9	9	3	5	3	1	1	2	6	2	5	3	5	5	5	8	5	6	5	4	3	5	3	1	1	2	6	2	5	3	5	5	5	8	5	6	5	4	58976000	64554000	0	0	0	0	76756000	0	45655000	53842000
Ubiquitin carboxyl-terminal hydrolase;Ubiquitin carboxyl-terminal hydrolase isozyme L3	UCHL3	4	4	2	2	0	0	1	1	1	1	3	4	3	3	1	2	1	1	3	1	2	2	0	0	1	1	1	1	3	4	3	3	1	2	1	1	3	1	0	0	0	0	0	0	0	0	23573000	32036000
Meiotic nuclear division protein 1 homolog	MND1	1	1	0	0	0	0	0	1	1	1	0	0	0	0	1	0	0	0	0	0	0	0	0	0	0	1	1	1	0	0	0	0	1	0	0	0	0	0	0	0	0	0	0	0	0	119870000	0	0
Nodal modulator 1;Nodal modulator 3;Nodal modulator 2	NOMO2;NOMO1;NOMO3	1	1	0	0	1	0	0	0	0	0	0	0	0	0	0	0	1	0	0	1	0	0	1	0	0	0	0	0	0	0	0	0	0	0	1	0	0	1	0	0	0	0	0	0	0	0	0	0
Leukocyte receptor cluster member 8	LENG8	7	7	2	2	1	2	0	1	3	4	4	3	1	1	5	2	2	2	2	0	2	2	1	2	0	1	3	4	4	3	1	1	5	2	2	2	2	0	0	0	0	0	0	0	18009000	37131000	44214000	37278000
NADH dehydrogenase [ubiquinone] iron-sulfur protein 7, mitochondrial	NDUFS7	2	2	1	1	0	1	1	1	1	1	1	1	1	1	0	0	0	1	0	1	1	1	0	1	1	1	1	1	1	1	1	1	0	0	0	1	0	1	0	0	0	0	0	0	0	0	0	0
Roundabout homolog 1	ROBO1	6	6	0	0	0	0	0	0	2	5	2	6	4	6	3	4	2	5	6	3	0	0	0	0	0	0	2	5	2	6	4	6	3	4	2	5	6	3	0	0	0	0	0	0	51338000	37462000	34406000	46553000
Leucine-rich repeat-containing protein 41	LRRC41	5	5	2	3	4	2	1	3	3	3	0	1	2	2	3	3	4	2	2	3	2	3	4	2	1	3	3	3	0	1	2	2	3	3	4	2	2	3	10188000	16133000	17659000	11691000	0	7169200	14472000	0	0	0
Testis-expressed sequence 264 protein	TEX264	1	1	0	0	0	1	1	1	1	0	1	1	1	0	0	0	0	1	1	0	0	0	0	1	1	1	1	0	1	1	1	0	0	0	0	1	1	0	0	0	0	0	0	0	0	0	0	0
Alstrom syndrome protein 1	ALMS1	6	6	1	2	3	2	2	2	1	2	2	1	2	3	2	2	3	2	4	1	1	2	3	2	2	2	1	2	2	1	2	3	2	2	3	2	4	1	0	15717000	23658000	26107000	18421000	19319000	0	0	17901000	0
E3 ubiquitin-protein ligase UHRF1	UHRF1	11	11	3	3	4	0	0	0	7	5	7	2	1	1	4	8	6	0	1	1	3	3	4	0	0	0	7	5	7	2	1	1	4	8	6	0	1	1	51084000	47146000	29293000	0	0	0	62486000	73302000	55652000	0
Endoplasmic reticulum-Golgi intermediate compartment protein 2	ERGIC2	2	2	2	2	2	2	2	2	2	0	2	2	2	1	1	1	2	2	1	2	2	2	2	2	2	2	2	0	2	2	2	1	1	1	2	2	1	2	26876000	25641000	21527000	40707000	37196000	27630000	20503000	0	17392000	25264000
Secretory carrier-associated membrane protein 1	SCAMP1	3	3	1	2	1	3	3	2	2	1	1	2	1	1	2	0	1	1	0	1	1	2	1	3	3	2	2	1	1	2	1	1	2	0	1	1	0	1	0	0	0	27838000	29966000	0	17964000	0	29053000	23779000
Magnesium transporter protein 1	MAGT1	1	1	1	1	1	1	1	1	0	1	1	1	1	1	1	0	0	1	1	0	1	1	1	1	1	1	0	1	1	1	1	1	1	0	0	1	1	0	0	0	0	0	0	0	0	0	0	0
DNA polymerase;DNA polymerase alpha catalytic subunit	POLA1	5	5	0	0	1	0	0	0	1	3	1	0	0	1	3	3	1	1	1	1	0	0	1	0	0	0	1	3	1	0	0	1	3	3	1	1	1	1	0	0	0	0	0	0	0	0	0	0
Vacuolar protein sorting-associated protein 45	VPS45	5	5	4	3	2	4	3	1	2	1	4	3	1	3	3	1	0	2	2	0	4	3	2	4	3	1	2	1	4	3	1	3	3	1	0	2	2	0	21208000	16578000	21899000	24136000	21561000	0	21513000	0	22678000	11472000
MKL/myocardin-like protein 1;Phosphatase and actin regulator	MKL1;mkl1;MKL2	2	1	0	1	0	0	0	0	1	1	0	0	0	1	1	1	1	0	1	0	0	0	0	0	0	0	0	1	0	0	0	1	1	0	1	0	1	0	0	0	0	0	0	0	0	0	0	0
Nance-Horan syndrome protein	NHS	3	3	0	1	0	0	0	0	0	2	1	1	1	0	1	0	0	1	1	1	0	1	0	0	0	0	0	2	1	1	1	0	1	0	0	1	1	1	0	0	0	0	0	0	0	0	0	0
Signal peptidase complex subunit 2	SPCS2	12	12	5	6	3	2	4	3	7	8	9	7	11	7	8	6	5	9	7	5	5	6	3	2	4	3	7	8	9	7	11	7	8	6	5	9	7	5	221910000	237490000	281120000	187440000	351080000	437740000	381940000	516680000	495430000	468320000
Progesterone-induced-blocking factor 1	PIBF1	1	1	0	0	0	0	0	0	0	0	0	1	1	0	0	0	0	1	0	0	0	0	0	0	0	0	0	0	0	1	1	0	0	0	0	1	0	0	0	0	0	0	0	0	0	0	0	0
Heterogeneous nuclear ribonucleoprotein D-like	HNRNPDL	11	9	3	3	2	4	5	2	11	10	11	7	8	8	6	3	3	3	4	2	1	1	0	2	3	0	9	8	9	5	6	6	4	1	1	1	2	0	0	0	0	41928000	33777000	0	301600000	226940000	195890000	54480000
Proteasome subunit beta type-3	PSMB3	4	4	2	1	1	0	0	0	2	2	3	2	3	2	2	1	0	1	1	1	2	1	1	0	0	0	2	2	3	2	3	2	2	1	0	1	1	1	28622000	0	0	0	0	0	38753000	45659000	48156000	73062000
Retrotransposon-derived protein PEG10	PEG10	1	1	0	1	1	0	0	0	1	1	0	0	1	0	1	0	1	1	1	1	0	1	1	0	0	0	1	1	0	0	1	0	1	0	1	1	1	1	0	0	0	0	0	0	0	0	0	0
Glutathione peroxidase;Glutathione peroxidase 1	GPX1	5	5	4	3	3	2	2	1	3	4	3	3	3	2	5	3	2	4	4	4	4	3	3	2	2	1	3	4	3	3	3	2	5	3	2	4	4	4	103090000	79258000	65268000	44896000	55986000	0	71343000	81486000	66126000	58170000
40S ribosomal protein S24	RPS24	12	12	5	8	8	7	7	9	5	5	5	8	5	9	5	11	10	5	8	11	5	8	8	7	7	9	5	5	5	8	5	9	5	11	10	5	8	11	1308900000	1052400000	850150000	1302900000	1399700000	1362100000	790800000	697270000	680990000	730740000
Eukaryotic translation initiation factor 5B	EIF5B	22	22	10	8	8	1	3	1	15	8	14	18	11	12	7	11	10	7	11	12	10	8	8	1	3	1	15	8	14	18	11	12	7	11	10	7	11	12	144140000	146120000	142130000	0	97816000	0	219170000	189450000	182360000	230920000
E3 SUMO-protein ligase PIAS2	PIAS2;PIAS3	2	0	2	1	2	0	1	1	2	0	2	1	2	2	1	2	2	1	0	1	0	0	0	0	0	0	0	0	0	0	0	0	0	0	0	0	0	0	0	0	0	0	0	0	0	0	0	0
Stromal membrane-associated protein 2	SMAP2	4	4	1	2	1	2	1	2	1	1	2	2	2	2	4	3	2	2	3	3	1	2	1	2	1	2	1	1	2	2	2	2	4	3	2	2	3	3	0	27316000	0	37312000	0	65064000	0	0	18936000	31281000
Selenoprotein T	SELT	8	8	2	0	0	1	0	1	0	0	0	0	1	0	6	5	5	6	7	5	2	0	0	1	0	1	0	0	0	0	1	0	6	5	5	6	7	5	138140000	0	0	0	0	0	0	0	0	0
Autism susceptibility gene 2 protein	AUTS2	6	6	2	2	1	4	4	6	1	1	1	3	0	0	1	1	0	2	2	2	2	2	1	4	4	6	1	1	1	3	0	0	1	1	0	2	2	2	39953000	40785000	0	75731000	113480000	120590000	0	0	0	20131000
ATP-dependent RNA helicase DDX50	DDX50	6	4	6	5	5	5	6	4	6	6	5	5	4	4	6	5	4	3	4	3	4	3	3	3	4	2	4	4	4	3	3	3	4	4	3	3	3	2	58356000	65398000	50842000	81804000	83606000	52481000	45683000	35071000	55471000	33794000
cAMP-dependent protein kinase catalytic subunit beta;cAMP-dependent protein kinase catalytic subunit alpha	PRKACB;PRKACA	8	8	3	5	4	6	6	6	2	4	3	5	6	3	3	4	2	5	5	2	3	5	4	6	6	6	2	4	3	5	6	3	3	4	2	5	5	2	47615000	56919000	80718000	39380000	48974000	56579000	40394000	21474000	37665000	28304000
Leukocyte receptor cluster member 9	LENG9	3	3	1	1	2	0	1	2	0	2	1	1	0	1	2	0	1	2	2	1	1	1	2	0	1	2	0	2	1	1	0	1	2	0	1	2	2	1	0	0	0	0	0	0	0	0	0	0
Adenylate kinase isoenzyme 6	TAF9;AK6	2	2	1	1	1	2	1	1	1	0	0	1	1	0	0	0	1	0	1	1	1	1	1	2	1	1	1	0	0	1	1	0	0	0	1	0	1	1	0	0	0	0	0	0	0	0	0	0
PDZ and LIM domain protein 2	PDLIM2	2	2	0	0	0	0	0	0	0	2	1	1	1	0	1	0	0	0	0	0	0	0	0	0	0	0	0	2	1	1	1	0	1	0	0	0	0	0	0	0	0	0	0	0	0	18526000	0	0
Clathrin heavy chain;Clathrin heavy chain 1	CLTC	92	92	41	39	39	40	51	33	82	74	80	84	79	78	69	54	42	58	61	52	41	39	39	40	51	33	82	74	80	84	79	78	69	54	42	58	61	52	2275600000	2203100000	2211300000	1845000000	2159300000	1650600000	8496200000	9590000000	8752800000	9374300000
Guanine nucleotide-binding protein subunit alpha-11;Guanine nucleotide-binding protein subunit alpha-14	GNA11;GNA14	2	2	0	0	0	0	1	0	2	1	1	1	1	2	0	0	0	0	0	0	0	0	0	0	1	0	2	1	1	1	1	2	0	0	0	0	0	0	0	0	0	0	0	0	0	0	0	0
DNA-directed RNA polymerases I, II, and III subunit RPABC1	POLR2E	5	5	2	3	2	1	1	2	3	5	3	3	2	2	3	0	2	1	1	2	2	3	2	1	1	2	3	5	3	3	2	2	3	0	2	1	1	2	0	0	0	0	0	0	0	0	56658000	0
Endophilin-B1	SH3GLB1	5	4	2	1	0	0	1	0	2	3	2	4	3	2	3	3	4	3	2	2	2	1	0	0	1	0	1	3	1	3	2	2	3	3	3	3	1	2	0	0	0	0	0	0	0	0	0	49003000
Rho GTPase-activating protein 21	ARHGAP21	12	12	2	3	1	1	1	1	5	7	2	3	8	4	5	8	5	9	7	5	2	3	1	1	1	1	5	7	2	3	8	4	5	8	5	9	7	5	11304000	20060000	30918000	0	0	0	47417000	24311000	49321000	64751000
Lethal(2) giant larvae protein homolog 1	LLGL1	11	11	5	5	4	1	1	0	8	8	5	9	6	8	9	8	7	8	4	6	5	5	4	1	1	0	8	8	5	9	6	8	9	8	7	8	4	6	113040000	90622000	109900000	0	0	0	108330000	104850000	89408000	135730000
Kinesin-like protein;Kinesin-like protein KIF1B	KIF1B;KIF1Bbeta	14	9	5	7	5	2	3	2	7	7	5	6	6	10	8	10	6	9	7	8	3	5	4	1	2	1	5	5	5	4	5	6	5	7	5	6	5	6	106610000	104490000	103520000	138650000	91938000	142020000	91304000	100270000	78984000	120080000
DNA polymerase delta subunit 2	POLD2	8	8	3	5	4	5	6	5	4	3	4	3	4	5	6	5	3	4	4	5	3	5	4	5	6	5	4	3	4	3	4	5	6	5	3	4	4	5	82539000	39129000	90009000	51521000	69656000	94533000	66966000	42283000	42109000	28294000
N-alpha-acetyltransferase 50	NAA50	2	2	0	0	0	0	0	0	0	0	1	2	1	0	0	0	0	0	0	0	0	0	0	0	0	0	0	0	1	2	1	0	0	0	0	0	0	0	0	0	0	0	0	0	0	0	0	0
Putative RNA-binding protein 15	RBM15	16	15	11	9	10	10	10	12	8	11	11	6	9	8	11	10	6	8	8	6	10	9	9	9	9	11	8	10	11	5	8	7	10	10	6	7	8	6	181430000	155150000	164540000	163240000	184520000	213830000	176510000	155840000	166260000	118980000
Round spermatid basic protein 1	RSBN1	4	3	1	0	0	0	0	0	2	0	3	0	0	0	2	2	1	0	0	0	0	0	0	0	0	0	2	0	2	0	0	0	2	1	1	0	0	0	0	0	0	0	0	0	0	0	18219000	0
Myc-associated zinc finger protein	MAZ	2	2	0	0	0	0	0	0	0	1	1	0	0	0	1	1	1	0	0	0	0	0	0	0	0	0	0	1	1	0	0	0	1	1	1	0	0	0	0	0	0	0	0	0	0	0	0	0
	TPM3	35	1	32	31	30	18	21	21	30	33	33	31	30	30	33	28	27	29	29	27	1	1	1	0	0	0	1	1	1	1	1	1	1	1	1	1	1	1	6721400000	7060300000	5479100000	1369600000	1628500000	1248000000	5224900000	4697400000	4383700000	4860400000
B-cell lymphoma/leukemia 10	BCL10	3	3	0	0	0	0	0	0	1	1	1	1	1	1	1	1	2	0	1	0	0	0	0	0	0	0	1	1	1	1	1	1	1	1	2	0	1	0	0	0	0	0	0	0	0	0	0	0
Cilia- and flagella-associated protein 99	CFAP99	2	1	0	0	0	0	0	0	0	1	0	1	0	0	0	0	0	0	0	0	0	0	0	0	0	0	0	1	0	1	0	0	0	0	0	0	0	0	0	0	0	0	0	0	0	0	0	0
Ras and Rab interactor 3	RIN3	1	1	1	1	1	1	0	0	1	1	0	1	0	0	1	1	1	1	0	0	1	1	1	1	0	0	1	1	0	1	0	0	1	1	1	1	0	0	0	0	0	0	0	0	0	0	0	0
NADH dehydrogenase [ubiquinone] 1 alpha subcomplex subunit 10, mitochondrial	NDUFA10	13	13	9	11	10	11	11	10	10	8	10	10	10	7	9	9	7	8	10	8	9	11	10	11	11	10	10	8	10	10	10	7	9	9	7	8	10	8	514730000	481460000	394100000	751230000	639090000	709440000	195670000	252290000	325590000	254290000
Protein FAM83D	FAM83D	5	5	0	1	2	0	0	0	2	3	2	2	1	2	1	1	0	3	1	2	0	1	2	0	0	0	2	3	2	2	1	2	1	1	0	3	1	2	0	0	20359000	0	0	0	25438000	20833000	0	0
Vacuolar protein sorting-associated protein 11 homolog	VPS11	7	7	3	4	3	1	1	0	4	5	4	5	5	5	3	3	3	2	3	2	3	4	3	1	1	0	4	5	4	5	5	5	3	3	3	2	3	2	31657000	41649000	35443000	0	0	0	39786000	37664000	36449000	36781000
60S ribosomal protein L17	RPL17;RPL17-C18orf32	15	15	11	11	12	11	11	11	9	10	9	10	9	9	11	10	9	9	9	8	11	11	12	11	11	11	9	10	9	10	9	9	11	10	9	9	9	8	850120000	887990000	801160000	1129200000	1130500000	1041100000	496730000	570440000	548120000	520800000
Vacuolar protein sorting-associated protein VTA1 homolog	VTA1	5	5	1	1	1	1	4	1	5	5	5	5	4	4	4	1	2	2	0	1	1	1	1	1	4	1	5	5	5	5	4	4	4	1	2	2	0	1	0	0	0	0	120380000	0	120320000	112770000	130550000	138110000
AP-2 complex subunit mu	AP2M1	18	18	12	12	12	13	12	12	12	11	13	14	12	10	13	12	11	13	14	9	12	12	12	13	12	12	12	11	13	14	12	10	13	12	11	13	14	9	680950000	600280000	605490000	699650000	690690000	659830000	407880000	406140000	438880000	484370000
PDZ and LIM domain protein 3	PDLIM3	3	3	0	0	0	0	0	0	2	3	0	0	1	2	0	0	0	0	0	0	0	0	0	0	0	0	2	3	0	0	1	2	0	0	0	0	0	0	0	0	0	0	0	0	0	0	0	0
ATP-dependent RNA helicase DHX29	DHX29	11	10	0	1	1	1	1	0	3	4	4	8	7	3	1	1	0	2	1	1	0	1	1	1	1	0	3	4	4	8	7	3	1	1	0	2	1	1	0	0	0	0	0	0	33949000	21367000	19614000	43004000
Signal recognition particle 19 kDa protein	SRP19	2	2	2	1	2	1	1	0	2	2	2	2	1	0	2	1	0	2	2	2	2	1	2	1	1	0	2	2	2	2	1	0	2	1	0	2	2	2	2716900	0	6256200	0	0	0	19745000	5084300	14800000	8957700
Tumor protein D54	TPD52L2	3	3	0	0	0	0	0	0	2	2	1	3	3	2	0	2	1	0	1	1	0	0	0	0	0	0	2	2	1	3	3	2	0	2	1	0	1	1	0	0	0	0	0	0	15280000	0	0	0
UTP--glucose-1-phosphate uridylyltransferase	UGP2	12	12	7	8	9	2	2	1	9	8	9	8	7	11	3	8	6	4	5	7	7	8	9	2	2	1	9	8	9	8	7	11	3	8	6	4	5	7	183780000	144950000	105200000	68327000	65672000	90802000	190500000	282470000	225790000	270660000
Prostaglandin E synthase 3	PTGES3	2	2	1	1	1	2	1	0	1	0	1	2	2	2	1	1	1	1	1	0	1	1	1	2	1	0	1	0	1	2	2	2	1	1	1	1	1	0	25431000	38043000	73980000	0	0	0	0	0	0	0
Ribonucleoprotein PTB-binding 1	RAVER1	4	4	3	3	3	2	1	1	2	1	3	1	2	1	1	2	2	1	2	1	3	3	3	2	1	1	2	1	3	1	2	1	1	2	2	1	2	1	20754000	19651000	25511000	12473000	0	0	40699000	0	23747000	0
Adenylyl cyclase-associated protein;Adenylyl cyclase-associated protein 2	CAP2	6	6	0	1	1	0	0	0	3	2	3	4	4	2	2	2	4	2	2	3	0	1	1	0	0	0	3	2	3	4	4	2	2	2	4	2	2	3	0	0	0	0	0	0	19814000	38290000	28982000	38845000
Pleckstrin homology domain-containing family A member 2	PLEKHA2	6	6	1	3	1	1	1	0	5	4	4	5	5	5	5	4	3	4	5	3	1	3	1	1	1	0	5	4	4	5	5	5	5	4	3	4	5	3	0	50234000	0	0	0	0	38183000	48582000	43247000	41448000
Beta-parvin	PARVB	7	6	3	2	2	7	6	7	2	2	1	4	4	4	4	4	0	4	3	2	2	1	1	6	5	6	2	2	1	4	3	4	3	3	0	3	2	1	31122000	25306000	17117000	275200000	141690000	292660000	28947000	25738000	0	33792000
Rho guanine nucleotide exchange factor 18	ARHGEF18	5	4	0	0	0	1	0	0	1	0	2	0	0	0	0	1	1	0	2	0	0	0	0	1	0	0	1	0	2	0	0	0	0	1	1	0	1	0	0	0	0	0	0	0	0	0	0	0
	PHLDB1	17	1	4	7	7	4	5	3	10	7	8	11	11	10	10	11	14	10	12	12	0	1	1	0	0	1	0	0	0	1	0	0	0	1	1	0	1	1	0	0	46917000	0	0	0	0	0	0	32652000
Isocitrate dehydrogenase [NAD] subunit, mitochondrial;Isocitrate dehydrogenase [NAD] subunit beta, mitochondrial	IDH3B	10	10	5	7	7	9	9	7	1	3	3	5	6	2	4	4	3	4	6	3	5	7	7	9	9	7	1	3	3	5	6	2	4	4	3	4	6	3	126870000	148360000	74268000	192340000	294490000	196580000	0	54598000	60998000	64605000
BolA-like protein 2	BOLA2;BOLA2B	4	4	3	3	3	3	4	4	4	4	4	3	4	2	2	0	1	3	3	2	3	3	3	3	4	4	4	4	4	3	4	2	2	0	1	3	3	2	107790000	100400000	154660000	93790000	232410000	189400000	61785000	68430000	273250000	82942000
Inositol hexakisphosphate and diphosphoinositol-pentakisphosphate kinase 2	PPIP5K2	8	6	2	3	2	1	1	1	5	4	4	6	6	5	5	5	5	5	4	4	2	2	1	0	1	0	4	3	3	5	5	3	4	3	3	4	2	3	31345000	23847000	28908000	0	0	0	35181000	48340000	41999000	40809000
B-cell CLL/lymphoma 9-like protein	BCL9L	27	27	19	20	17	21	22	22	15	12	15	16	13	12	16	16	15	17	18	19	19	20	17	21	22	22	15	12	15	16	13	12	16	16	15	17	18	19	540810000	717480000	694700000	757140000	686140000	1143200000	316900000	292020000	341480000	340570000
Hypoxia up-regulated protein 1	HYOU1	26	26	15	16	13	17	19	20	12	8	14	13	10	10	11	9	9	12	10	8	15	16	13	17	19	20	12	8	14	13	10	10	11	9	9	12	10	8	306140000	326490000	320700000	327660000	339550000	392920000	146940000	172340000	153100000	159880000
Ryanodine receptor 3	RYR3	2	2	1	1	1	1	0	0	1	2	1	1	1	1	1	1	1	2	0	1	1	1	1	1	0	0	1	2	1	1	1	1	1	1	1	2	0	1	0	0	0	0	0	0	0	18836000	0	0
RNA-binding protein 26	RBM26	6	5	0	0	0	0	0	0	2	3	3	1	0	0	5	1	2	0	0	0	0	0	0	0	0	0	2	2	3	1	0	0	4	1	1	0	0	0	0	0	0	0	0	0	0	0	31522000	0
Coiled-coil domain-containing protein R3HCC1L	R3HCC1L	6	6	2	3	0	1	1	1	5	2	4	4	5	3	5	3	3	4	3	3	2	3	0	1	1	1	5	2	4	4	5	3	5	3	3	4	3	3	0	0	0	0	0	0	0	0	0	55283000
Kanadaptin	SLC4A1AP	4	4	1	2	1	0	0	0	3	3	1	1	1	0	3	2	1	0	0	0	1	2	1	0	0	0	3	3	1	1	1	0	3	2	1	0	0	0	0	0	0	0	0	0	25311000	19992000	0	0
Kinesin-like protein;Centromere-associated protein E	CENPE	12	12	2	2	3	1	1	1	3	1	3	2	6	3	5	3	5	5	2	7	2	2	3	1	1	1	3	1	3	2	6	3	5	3	5	5	2	7	0	0	54019000	0	0	0	26099000	0	84689000	0
Selenoprotein O	SELO	6	6	4	3	3	3	3	3	4	2	3	3	4	3	1	3	2	0	4	4	4	3	3	3	3	3	4	2	3	3	4	3	1	3	2	0	4	4	27139000	31174000	23662000	37550000	45336000	33806000	18840000	32309000	26196000	23801000
Zinc finger MIZ domain-containing protein 2	ZMIZ2	6	4	2	4	1	2	4	3	3	3	4	4	2	0	4	2	2	1	2	2	1	3	0	1	2	2	1	1	2	2	0	0	2	1	1	0	1	1	37797000	35558000	0	50730000	55875000	39783000	32489000	32392000	33698000	19230000
Septin-8	2020-09-08	8	4	2	4	3	0	0	1	5	5	5	4	6	7	4	2	5	3	5	4	1	2	1	0	0	1	2	2	2	1	3	3	1	1	2	0	2	2	0	0	0	0	0	0	0	0	0	0
Chromatin target of PRMT1 protein	CHTOP	2	2	0	0	1	1	1	1	0	1	0	0	0	0	0	0	0	0	0	0	0	0	1	1	1	1	0	1	0	0	0	0	0	0	0	0	0	0	0	0	0	0	0	14150000	0	0	0	0
Arfaptin-2	ARFIP2	4	4	3	2	1	0	0	1	4	3	3	3	1	2	2	2	2	2	3	3	3	2	1	0	0	1	4	3	3	3	1	2	2	2	2	2	3	3	18628000	0	0	0	0	0	25789000	21618000	21087000	27648000
NADH dehydrogenase [ubiquinone] 1 alpha subcomplex subunit 5	NDUFA5	3	3	1	2	1	2	2	2	1	3	0	0	1	0	1	0	0	2	0	0	1	2	1	2	2	2	1	3	0	0	1	0	1	0	0	2	0	0	0	15622000	0	16897000	18759000	23040000	0	10950000	0	0
15 kDa selenoprotein	2020-09-15	1	1	0	0	0	0	0	0	0	0	0	0	0	0	1	1	0	1	1	0	0	0	0	0	0	0	0	0	0	0	0	0	1	1	0	1	1	0	0	0	0	0	0	0	0	0	0	0
Acyl-protein thioesterase 1	LYPLA1	6	6	2	2	1	5	6	3	0	2	2	0	3	1	2	0	0	0	3	1	2	2	1	5	6	3	0	2	2	0	3	1	2	0	0	0	3	1	17453000	29329000	0	98413000	186400000	32105000	0	22901000	35703000	0
Smoothelin	SMTN	28	28	19	17	18	18	17	17	15	15	17	18	15	15	20	18	20	20	18	18	19	17	18	18	17	17	15	15	17	18	15	15	20	18	20	20	18	18	433720000	332030000	442050000	346090000	280450000	441730000	274360000	253320000	216010000	223530000
Elongation factor 1-delta	EEF1D	16	5	12	12	15	8	7	7	13	12	13	14	11	13	11	15	14	11	14	13	5	5	5	2	2	2	5	5	5	5	5	5	4	5	5	5	5	4	1500800000	1143400000	758930000	268000000	274450000	321280000	3037500000	2709000000	2099000000	2879000000
Stromal membrane-associated protein 1	SMAP1	2	2	0	1	0	1	1	0	2	2	2	2	2	1	2	1	1	2	1	1	0	1	0	1	1	0	2	2	2	2	2	1	2	1	1	2	1	1	0	0	0	0	0	0	20582000	36815000	29525000	33696000
Gamma-tubulin complex component 5	TUBGCP5	3	3	1	2	2	2	1	2	3	1	2	2	2	2	2	1	2	2	2	2	1	2	2	2	1	2	3	1	2	2	2	2	2	1	2	2	2	2	0	11466000	11655000	8958100	0	9104200	12379000	0	13465000	12022000
Proteasome activator complex subunit 2	PSME2	12	12	6	8	7	1	2	1	10	7	9	10	8	8	12	10	8	8	10	9	6	8	7	1	2	1	10	7	9	10	8	8	12	10	8	8	10	9	210620000	177280000	102450000	0	28463000	0	370380000	375490000	298070000	323660000
Agrin;Agrin N-terminal 110 kDa subunit;Agrin C-terminal 110 kDa subunit;Agrin C-terminal 90 kDa fragment;Agrin C-terminal 22 kDa fragment	AGRN	2	2	0	1	1	0	0	0	1	1	0	1	1	0	1	0	2	0	2	1	0	1	1	0	0	0	1	1	0	1	1	0	1	0	2	0	2	1	0	0	0	0	0	0	0	0	0	0
Protein CIP2A	KIAA1524	37	37	23	18	17	15	12	12	22	26	23	22	24	23	28	26	21	28	24	24	23	18	17	15	12	12	22	26	23	22	24	23	28	26	21	28	24	24	479600000	417640000	490930000	217230000	187330000	218020000	470300000	500550000	457100000	612540000
AP-2 complex subunit beta	AP2B1	24	18	18	17	11	19	19	20	15	16	20	19	17	14	17	9	8	14	13	10	13	11	6	13	14	15	10	12	14	14	12	10	13	6	6	10	9	6	579680000	487850000	329150000	549600000	536120000	535290000	391180000	528970000	476380000	501570000
WASH complex subunit 7	KIAA1033	13	13	9	9	8	12	10	9	8	6	7	10	7	7	8	2	6	8	6	3	9	9	8	12	10	9	8	6	7	10	7	7	8	2	6	8	6	3	105730000	97451000	77666000	112110000	96236000	86178000	92868000	60434000	76377000	73889000
WD repeat-containing protein 6	WDR6	21	21	10	10	7	5	6	5	14	17	15	14	15	13	18	11	5	16	14	8	10	10	7	5	6	5	14	17	15	14	15	13	18	11	5	16	14	8	217990000	200550000	207890000	148950000	166480000	70907000	281380000	268400000	222340000	320260000
	FAM184A	1	1	0	1	1	0	0	0	0	0	0	0	0	1	1	1	1	0	0	1	0	1	1	0	0	0	0	0	0	0	0	1	1	1	1	0	0	1	0	0	0	0	0	0	0	0	0	0
Ras-related protein Rap-2c	RAP2C	2	2	1	1	1	1	1	1	1	1	1	2	1	1	1	0	1	1	1	0	1	1	1	1	1	1	1	1	1	2	1	1	1	0	1	1	1	0	0	0	0	0	0	0	0	0	0	38842000
39S ribosomal protein L45, mitochondrial	MRPL45	6	6	0	1	4	4	4	4	1	1	3	2	1	2	1	1	1	1	4	5	0	1	4	4	4	4	1	1	3	2	1	2	1	1	1	1	4	5	0	0	60962000	71604000	0	53025000	0	0	38283000	35596000
	SPAG9	33	1	10	10	8	1	5	3	26	22	28	31	31	27	23	16	12	19	16	15	0	0	0	0	0	0	0	1	0	1	1	1	1	0	0	1	0	0	179310000	159960000	107340000	0	79238000	0	556710000	390380000	440720000	524460000
E3 ubiquitin-protein ligase HECTD1	HECTD1	65	65	26	30	20	6	8	5	35	31	38	41	40	41	38	41	40	38	42	40	26	30	20	6	8	5	35	31	38	41	40	41	38	41	40	38	42	40	539780000	465060000	444410000	40378000	52650000	34979000	709880000	732800000	683990000	821090000
26S protease regulatory subunit 10B	PSMC6	22	22	15	16	12	14	13	16	18	14	17	16	15	17	11	9	11	15	15	12	15	16	12	14	13	16	18	14	17	16	15	17	11	9	11	15	15	12	592140000	412620000	597430000	453600000	508490000	584860000	642980000	390950000	472720000	535630000
Dedicator of cytokinesis protein 9	DOCK9	21	19	5	5	4	1	1	3	8	10	7	12	10	12	11	11	7	18	11	10	4	5	4	1	1	3	8	8	7	11	9	11	10	10	7	16	9	9	66147000	95397000	87106000	0	0	72741000	119190000	129740000	129420000	160170000
Dedicator of cytokinesis protein 1	DOCK1	7	6	2	0	0	0	2	0	3	4	3	4	4	2	1	2	0	0	2	1	1	0	0	0	1	0	2	3	2	3	3	1	1	1	0	0	2	0	0	0	0	0	0	0	0	18142000	0	19293000
E3 ubiquitin-protein ligase RNF114	RNF114	2	2	1	1	1	0	0	1	1	1	2	2	2	2	2	1	2	1	1	1	1	1	1	0	0	1	1	1	2	2	2	2	2	1	2	1	1	1	0	0	0	0	0	0	0	0	30904000	34790000
Uncharacterized protein FLJ45252	AAK1	12	11	5	3	3	3	2	2	7	6	7	9	8	8	8	5	6	9	6	9	5	3	3	3	2	2	6	5	6	8	7	8	7	5	6	8	6	9	172970000	122970000	145380000	84203000	119190000	124090000	150990000	188550000	112390000	214060000
Putative WAS protein family homolog 3;WAS protein family homolog 2;WAS protein family homolog 1;Putative WAS protein family homolog 4	WASH3P;WASH2P;WASH1;WASH4P	1	1	0	0	0	0	0	0	0	1	1	0	1	1	0	0	0	0	0	1	0	0	0	0	0	0	0	1	1	0	1	1	0	0	0	0	0	1	0	0	0	0	0	0	0	0	0	0
WASH complex subunit FAM21C;WASH complex subunit FAM21A	FAM21A;FAM21C	5	5	0	0	1	0	0	0	2	0	1	2	1	0	1	2	1	3	2	1	0	0	1	0	0	0	2	0	1	2	1	0	1	2	1	3	2	1	0	0	0	0	0	0	17622000	0	0	0
Putative bifunctional UDP-N-acetylglucosamine transferase and deubiquitinase ALG13	ALG13	1	1	0	0	0	0	0	0	0	0	0	0	1	0	1	0	0	1	0	0	0	0	0	0	0	0	0	0	0	0	1	0	1	0	0	1	0	0	0	0	0	0	0	0	0	0	0	0
ES1 protein homolog, mitochondrial	C21orf33	7	6	2	5	2	4	4	2	1	3	3	1	3	2	4	1	2	3	3	2	2	5	2	4	4	2	1	3	3	1	3	2	3	1	2	3	3	2	0	23121000	0	75206000	168760000	0	0	18973000	37330000	0
Mitogen-activated protein kinase kinase kinase kinase;Mitogen-activated protein kinase kinase kinase kinase 5	MAP4K5	4	4	2	2	2	2	1	2	3	1	2	3	3	3	3	2	2	2	3	3	2	2	2	2	1	2	3	1	2	3	3	3	3	2	2	2	3	3	41469000	37667000	51334000	0	0	36860000	0	0	20530000	32680000
Protein RTF2 homolog	RTFDC1	4	4	2	1	1	0	0	0	2	2	2	2	2	1	3	3	4	0	0	0	2	1	1	0	0	0	2	2	2	2	2	1	3	3	4	0	0	0	14542000	0	0	0	0	0	21116000	25769000	23617000	14934000
Pyrroline-5-carboxylate reductase;Pyrroline-5-carboxylate reductase 3	PYCRL	4	4	2	2	0	3	3	3	3	2	1	3	2	1	2	1	1	1	4	3	2	2	0	3	3	3	3	2	1	3	2	1	2	1	1	1	4	3	0	36271000	0	31505000	0	29534000	17895000	0	0	0
DDB1- and CUL4-associated factor 10	DCAF10	2	2	0	1	1	0	0	0	0	0	0	0	0	0	0	0	0	0	1	0	0	1	1	0	0	0	0	0	0	0	0	0	0	0	0	0	1	0	0	2002900	0	0	0	0	0	0	0	0
WD repeat-containing protein 18	WDR18	11	11	6	8	6	8	8	9	6	6	7	4	8	4	8	4	5	5	7	5	6	8	6	8	8	9	6	6	7	4	8	4	8	4	5	5	7	5	146730000	144310000	180480000	208250000	219260000	197480000	86872000	105150000	98808000	70106000
Unconventional myosin-X	MYO10	2	2	0	0	0	0	0	0	0	1	0	0	1	1	0	1	0	2	0	0	0	0	0	0	0	0	0	1	0	0	1	1	0	1	0	2	0	0	0	0	0	0	0	0	0	0	0	0
Muscleblind-like protein 1	MBNL1	12	3	8	7	6	7	6	6	5	7	7	5	5	5	6	4	7	6	7	5	1	2	1	1	1	1	1	2	2	1	1	1	2	1	2	2	2	1	328630000	284970000	262480000	351330000	433400000	309380000	149490000	253990000	164940000	185520000
Protein RER1	RER1	2	2	2	1	0	1	1	1	2	0	0	0	0	1	1	0	0	1	0	0	2	1	0	1	1	1	2	0	0	0	0	1	1	0	0	1	0	0	26747000	0	0	0	0	0	14657000	0	0	0
Protein-tyrosine-phosphatase;Tyrosine-protein phosphatase non-receptor type 9	PTPN9	1	1	1	1	1	1	1	1	1	1	1	1	1	1	1	1	1	1	1	1	1	1	1	1	1	1	1	1	1	1	1	1	1	1	1	1	1	1	0	0	0	0	0	0	0	0	0	0
Myelin expression factor 2	MYEF2	9	9	5	5	5	5	8	7	3	2	5	3	2	4	3	5	3	3	4	3	5	5	5	5	8	7	3	2	5	3	2	4	3	5	3	3	4	3	43835000	63457000	66748000	107040000	99624000	100460000	55974000	0	41703000	34501000
Centrosomal protein of 192 kDa	CEP192	6	4	0	0	0	0	0	0	1	1	0	0	1	0	2	1	1	6	2	3	0	0	0	0	0	0	0	0	0	0	0	0	0	1	1	4	2	3	0	0	0	0	0	0	0	0	0	0
	PUM2	19	2	13	14	13	14	13	13	11	9	11	11	9	10	10	11	10	15	11	10	2	1	1	1	2	1	1	0	2	1	1	1	1	1	1	2	1	1	49560000	70722000	74811000	80778000	50790000	86465000	36586000	0	35942000	30427000
RNA-binding protein 10	RBM10	7	7	0	0	0	0	1	0	4	5	6	1	1	1	1	2	0	1	0	0	0	0	0	0	1	0	4	5	6	1	1	1	1	2	0	1	0	0	0	0	0	0	0	0	66418000	70576000	59934000	0
Titin	TTN	6	6	1	2	2	1	1	1	2	1	3	4	3	4	2	3	5	2	3	3	1	2	2	1	1	1	2	1	3	4	3	4	2	3	5	2	3	3	0	860270000	246740000	0	417350000	0	371710000	110790000	283670000	308630000
Heterogeneous nuclear ribonucleoprotein U-like protein 1	HNRNPUL1	17	17	4	3	5	2	0	1	16	14	17	3	3	4	10	10	9	5	2	4	4	3	5	2	0	1	16	14	17	3	3	4	10	10	9	5	2	4	80485000	93364000	92631000	23405000	0	0	539460000	569950000	621390000	105700000
Band 4.1-like protein 3;Band 4.1-like protein 3, N-terminally processed	EPB41L3	36	4	5	4	4	7	6	5	25	21	26	26	29	27	12	4	4	7	9	11	0	0	0	1	2	0	4	4	3	3	3	3	1	0	1	0	2	3	42454000	36626000	37958000	84573000	76834000	50415000	481820000	599090000	474710000	558250000
MAP kinase-activating death domain protein	MADD	4	4	0	0	0	0	0	0	1	0	1	1	1	0	2	0	1	0	1	0	0	0	0	0	0	0	1	0	1	1	1	0	2	0	1	0	1	0	0	0	0	0	0	0	0	0	0	0
G-protein-signaling modulator 1	GPSM1	9	9	4	7	4	5	3	4	5	1	4	6	4	3	5	7	6	5	6	4	4	7	4	5	3	4	5	1	4	6	4	3	5	7	6	5	6	4	88882000	105540000	138580000	75238000	90932000	80660000	94206000	0	59768000	80568000
Nesprin-2	SYNE2	6	5	1	1	0	0	1	1	1	3	2	1	1	2	1	1	0	1	1	2	1	1	0	0	1	1	1	3	2	1	1	2	1	1	0	1	1	2	0	0	0	0	0	0	0	0	0	0
Arf-GAP with SH3 domain, ANK repeat and PH domain-containing protein 1	ASAP1	8	8	0	2	2	2	2	0	7	5	6	6	6	6	4	5	5	5	5	5	0	2	2	2	2	0	7	5	6	6	6	6	4	5	5	5	5	5	0	63260000	0	0	53171000	0	72652000	99658000	79050000	118240000
WD repeat-containing protein 47	WDR47	7	7	3	4	3	1	1	1	5	3	6	6	5	4	5	5	3	6	4	3	3	4	3	1	1	1	5	3	6	6	5	4	5	5	3	6	4	3	56449000	36880000	35735000	0	0	0	38028000	49687000	50745000	60353000
A-kinase anchor protein 9	AKAP9	7	7	3	2	2	1	1	1	2	1	0	2	2	2	1	1	2	3	5	2	3	2	2	1	1	1	2	1	0	2	2	2	1	1	2	3	5	2	0	0	0	0	0	0	0	0	0	0
CDK5 regulatory subunit-associated protein 2	CDK5RAP2	11	11	4	6	6	3	3	3	7	6	6	7	6	7	7	9	8	8	9	10	4	6	6	3	3	3	7	6	6	7	6	7	7	9	8	8	9	10	39905000	35994000	31669000	40234000	0	68052000	39477000	53501000	46296000	48926000
Sorting nexin-6;Sorting nexin-6, N-terminally processed	SNX6	8	8	7	7	7	4	5	6	5	3	5	7	6	7	4	6	3	4	6	6	7	7	7	4	5	6	5	3	5	7	6	7	4	6	3	4	6	6	158340000	165610000	175290000	163350000	153240000	141670000	105300000	89868000	80967000	122080000
Non-specific serine/threonine protein kinase;Serine/threonine-protein kinase MRCK alpha	CDC42BPA	18	12	3	3	5	1	0	1	10	11	9	11	10	10	12	6	6	9	10	9	0	1	2	1	0	1	7	8	4	7	6	6	8	4	4	7	8	6	0	0	0	0	0	0	64050000	69987000	83122000	72507000
Protein-L-isoaspartate O-methyltransferase;Protein-L-isoaspartate(D-aspartate) O-methyltransferase	PCMT1	13	13	8	7	6	6	8	9	7	9	8	8	7	7	9	7	5	8	6	4	8	7	6	6	8	9	7	9	8	8	7	7	9	7	5	8	6	4	416820000	337270000	263360000	330040000	507980000	471330000	277680000	299950000	202550000	267130000
G patch domain-containing protein 4	GPATCH4	2	2	0	0	0	0	0	0	0	0	0	0	0	0	2	0	1	0	0	0	0	0	0	0	0	0	0	0	0	0	0	0	2	0	1	0	0	0	0	0	0	0	0	0	0	0	0	0
Unconventional myosin-VI	MYO6	18	18	6	9	6	6	8	7	9	11	11	9	12	9	9	3	7	11	7	10	6	9	6	6	8	7	9	11	11	9	12	9	9	3	7	11	7	10	77500000	85502000	106070000	113240000	117740000	94742000	97847000	75451000	122590000	122940000
Probable global transcription activator SNF2L1	SMARCA1	29	10	17	16	13	12	9	11	22	17	24	18	14	11	22	18	20	10	11	12	3	3	2	0	0	1	7	6	9	3	1	1	8	5	5	1	1	0	0	0	0	0	0	0	54359000	50878000	53552000	47095000
	PRDX1	10	1	8	6	8	6	6	7	7	8	7	8	7	6	7	8	9	8	8	9	0	0	0	0	0	0	0	0	0	1	0	0	0	0	0	0	0	0	0	0	0	0	0	0	0	0	0	0
WW domain-containing adapter protein with coiled-coil	WAC	1	1	0	0	0	0	0	0	0	1	1	1	0	0	1	1	0	0	0	0	0	0	0	0	0	0	0	1	1	1	0	0	1	1	0	0	0	0	0	0	0	0	0	0	0	0	0	0
Abl interactor 1	ABI1	7	5	4	1	0	0	0	0	6	2	4	6	6	7	3	4	3	2	4	1	3	1	0	0	0	0	4	2	3	4	4	5	3	2	1	2	3	0	77395000	0	0	0	0	0	179080000	166210000	139030000	173880000
Ribosome-binding protein 1	RRBP1	42	42	6	5	5	3	2	3	16	16	23	16	22	19	29	26	24	28	26	27	6	5	5	3	2	3	16	16	23	16	22	19	29	26	24	28	26	27	52682000	41253000	38828000	38022000	19300000	28659000	208880000	327750000	221010000	149090000
Dynactin subunit 3	DCTN3	3	3	0	0	0	0	0	0	3	2	1	2	2	1	1	0	0	0	0	0	0	0	0	0	0	0	3	2	1	2	2	1	1	0	0	0	0	0	0	0	0	0	0	0	21007000	28676000	0	19522000
Zinc finger MYND domain-containing protein 11	ZMYND11	6	6	2	1	2	4	2	2	2	4	3	2	2	2	5	2	2	2	1	1	2	1	2	4	2	2	2	4	3	2	2	2	5	2	2	2	1	1	16514000	24998000	33168000	32946000	0	0	16385000	17280000	16940000	0
TNFAIP3-interacting protein 1	TNIP1	13	13	3	7	5	3	3	3	10	11	7	8	10	10	9	10	10	11	10	9	3	7	5	3	3	3	10	11	7	8	10	10	9	10	10	11	10	9	97415000	113300000	83896000	48078000	43421000	44594000	125510000	138550000	74444000	108210000
Caspase-8;Caspase-8 subunit p18;Caspase-8 subunit p10	CASP8	3	3	2	1	0	0	0	0	2	1	1	1	2	1	1	1	1	1	1	1	2	1	0	0	0	0	2	1	1	1	2	1	1	1	1	1	1	1	0	0	0	0	0	0	24026000	0	0	0
Sideroflexin;Sideroflexin-3	SFXN3	14	13	10	10	8	12	12	11	10	10	10	9	11	7	10	9	7	11	13	10	9	10	8	11	11	11	10	9	10	9	10	7	10	9	7	10	12	10	559400000	559990000	627800000	668850000	574240000	657510000	279180000	318040000	282970000	291390000
Conserved oligomeric Golgi complex subunit 4	COG4	2	2	0	0	0	0	2	0	0	0	0	0	0	0	0	0	0	0	0	0	0	0	0	0	2	0	0	0	0	0	0	0	0	0	0	0	0	0	0	0	0	0	0	0	0	0	0	0
Gelsolin	GSN	3	3	0	1	0	0	0	0	3	2	2	1	1	1	3	2	1	1	0	0	0	1	0	0	0	0	3	2	2	1	1	1	3	2	1	1	0	0	0	0	0	0	0	0	15222000	20961000	12984000	0
Calcium/calmodulin-dependent protein kinase type II subunit gamma	CAMK2G	17	8	10	8	8	8	8	6	11	9	8	10	8	10	12	11	11	11	12	12	3	3	2	3	3	2	4	3	2	5	3	5	5	6	6	5	6	6	441460000	460700000	370590000	347710000	320820000	397500000	367010000	420590000	357290000	471960000
Helicase SRCAP	SRCAP	4	4	1	1	1	0	0	0	1	1	2	0	0	0	1	2	1	0	1	0	1	1	1	0	0	0	1	1	2	0	0	0	1	2	1	0	1	0	0	0	0	0	0	0	0	0	0	0
Multidrug resistance-associated protein 1	ABCC1	3	3	0	0	0	0	0	0	1	1	1	2	2	3	0	0	1	0	0	0	0	0	0	0	0	0	1	1	1	2	2	3	0	0	1	0	0	0	0	0	0	0	0	0	0	0	0	8325800
Poliovirus receptor	PVR	5	5	2	2	2	1	0	1	2	4	4	3	3	4	3	4	4	3	3	2	2	2	2	1	0	1	2	4	4	3	3	4	3	4	4	3	3	2	20318000	26810000	17530000	0	0	0	41845000	35192000	33684000	90089000
Exocyst complex component 7	EXOC7	3	3	0	0	0	0	0	0	1	0	1	1	0	2	0	1	0	0	0	0	0	0	0	0	0	0	1	0	1	1	0	2	0	1	0	0	0	0	0	0	0	0	0	0	0	0	0	0
Four and a half LIM domains protein 2	FHL2	7	7	4	3	2	3	4	4	4	5	6	7	6	6	5	3	3	5	3	3	4	3	2	3	4	4	4	5	6	7	6	6	5	3	3	5	3	3	131320000	226730000	130050000	116060000	121110000	171520000	215960000	391730000	281570000	303320000
ATP-dependent RNA helicase DDX42	DDX42	6	6	0	0	0	0	0	0	4	3	4	0	0	0	1	0	0	0	0	0	0	0	0	0	0	0	4	3	4	0	0	0	1	0	0	0	0	0	0	0	0	0	0	0	0	0	58002000	0
Ras GTPase-activating protein 2	RASA2	4	4	1	1	0	0	0	0	1	1	1	1	2	0	1	2	1	1	0	0	1	1	0	0	0	0	1	1	1	1	2	0	1	2	1	1	0	0	0	0	0	0	0	0	0	0	0	0
Torsin-1A-interacting protein 1	TOR1AIP1	7	7	4	5	5	6	6	7	3	5	4	2	4	0	3	2	2	6	3	2	4	5	5	6	6	7	3	5	4	2	4	0	3	2	2	6	3	2	61871000	74167000	72132000	86585000	99984000	85988000	53154000	60492000	67931000	30722000
Rho GTPase-activating protein 5	ARHGAP5	10	10	3	4	2	0	2	2	7	3	5	8	6	4	2	4	2	4	2	3	3	4	2	0	2	2	7	3	5	8	6	4	2	4	2	4	2	3	23950000	48060000	31202000	0	0	0	45483000	54579000	46343000	60585000
Negative elongation factor E	NELFE	5	5	0	1	0	0	0	0	3	0	2	0	0	0	5	4	2	0	0	0	0	1	0	0	0	0	3	0	2	0	0	0	5	4	2	0	0	0	0	0	0	0	0	0	29107000	0	0	0
Zinc finger protein 343	ZNF343	1	1	0	0	0	1	1	0	0	1	0	0	0	1	0	0	0	1	0	0	0	0	0	1	1	0	0	1	0	0	0	1	0	0	0	1	0	0	0	0	0	0	0	0	0	0	0	0
Phosphatidylinositol transfer protein beta isoform	PITPNB	2	2	0	1	0	0	0	1	1	2	2	2	2	2	1	1	1	0	1	1	0	1	0	0	0	1	1	2	2	2	2	2	1	1	1	0	1	1	0	0	0	0	0	0	0	27658000	0	22939000
MAP/microtubule affinity-regulating kinase 3	MARK3	10	2	1	5	2	6	4	5	3	3	7	7	5	6	5	4	5	5	8	8	0	2	1	2	1	2	1	1	2	1	1	1	1	1	2	1	1	1	0	30417000	34327000	21444000	19188000	0	34053000	33538000	33339000	21995000
NADPH:adrenodoxin oxidoreductase, mitochondrial	FDXR	18	18	13	15	13	16	14	17	11	11	11	13	13	11	11	9	10	13	12	9	13	15	13	16	14	17	11	11	11	13	13	11	11	9	10	13	12	9	425650000	611130000	552860000	640810000	527580000	675670000	205350000	303030000	227390000	244410000
Protein SCAF8	SCAF8	6	5	1	0	1	0	0	1	3	3	3	0	0	0	2	3	3	0	0	0	1	0	1	0	0	1	3	3	2	0	0	0	1	3	3	0	0	0	0	0	0	0	0	0	13064000	0	0	0
Peptidyl-prolyl cis-trans isomerase;FK506-binding protein 15	FKBP15	19	19	7	6	4	2	2	2	14	11	15	15	12	12	10	9	8	9	11	9	7	6	4	2	2	2	14	11	15	15	12	12	10	9	8	9	11	9	88802000	87497000	75741000	27396000	34075000	32171000	180430000	176410000	160440000	166580000
WD repeat-containing protein 36	WDR36	4	4	3	2	2	1	2	1	2	2	2	2	1	2	3	3	2	2	3	2	3	2	2	1	2	1	2	2	2	2	1	2	3	3	2	2	3	2	10957000	24933000	23473000	0	16854000	0	16544000	11817000	19139000	10689000
E3 ubiquitin-protein ligase RNF213	RNF213	33	32	7	9	4	2	2	3	20	21	18	17	20	12	25	18	11	15	17	11	7	9	3	2	1	2	19	20	17	16	19	12	24	17	10	14	17	11	76108000	128430000	97817000	0	0	53672000	199540000	169760000	175890000	163000000
Double-stranded RNA-binding protein Staufen homolog 2	STAU2	19	16	4	5	5	3	2	4	11	9	10	13	12	11	9	10	9	10	13	11	3	5	4	3	2	4	10	9	9	12	12	9	9	8	6	9	10	9	53383000	91105000	93140000	47849000	41829000	69462000	118720000	140600000	150310000	122490000
Sterol regulatory element-binding protein cleavage-activating protein	SCAP	2	2	2	0	0	0	0	1	1	0	1	0	1	1	1	0	0	1	2	1	2	0	0	0	0	1	1	0	1	0	1	1	1	0	0	1	2	1	0	0	0	0	0	0	0	0	0	0
Integrin-linked protein kinase	ILK	41	41	17	19	17	37	34	38	22	18	19	35	33	35	21	18	14	32	38	39	17	19	17	37	34	38	22	18	19	35	33	35	21	18	14	32	38	39	852320000	710720000	794120000	55238000000	39177000000	57689000000	864930000	623590000	592610000	16506000000
TATA-binding protein-associated factor 172	BTAF1	5	5	2	2	2	0	1	2	1	4	1	2	1	0	2	1	3	0	0	1	2	2	2	0	1	2	1	4	1	2	1	0	2	1	3	0	0	1	34280000	43244000	28628000	0	0	23411000	0	36109000	0	34878000
Neutral cholesterol ester hydrolase 1	NCEH1	6	6	4	4	3	3	3	3	1	2	2	1	1	3	4	4	4	3	4	3	4	4	3	3	3	3	1	2	2	1	1	3	4	4	4	3	4	3	63895000	62559000	89208000	41461000	51650000	63009000	0	28628000	23564000	0
Protein FAM65A	FAM65A	7	7	2	2	2	2	2	2	2	6	3	4	5	4	3	4	3	2	4	5	2	2	2	2	2	2	2	6	3	4	5	4	3	4	3	2	4	5	0	31783000	0	0	0	0	0	43404000	32738000	47733000
Cullin-2	CUL2	19	19	3	4	2	0	2	1	9	13	9	10	8	10	3	3	1	1	2	2	3	4	2	0	2	1	9	13	9	10	8	10	3	3	1	1	2	2	49892000	45001000	52473000	0	36263000	0	101180000	80562000	91477000	165470000
Glucose-6-phosphate isomerase	GPI	3	3	0	2	0	0	0	0	2	2	3	3	3	3	0	0	0	1	0	0	0	2	0	0	0	0	2	2	3	3	3	3	0	0	0	1	0	0	0	0	0	0	0	0	53727000	48852000	38440000	51330000
Iron-responsive element-binding protein 2	IREB2	4	4	1	1	1	2	0	1	1	0	2	2	2	2	1	3	2	1	1	1	1	1	1	2	0	1	1	0	2	2	2	2	1	3	2	1	1	1	0	0	0	0	0	0	0	0	7896300	0
E3 ubiquitin-protein ligase ZFP91	ZFP91-CNTF;ZFP91	4	4	2	3	2	0	0	0	1	4	1	0	1	1	2	4	3	0	0	0	2	3	2	0	0	0	1	4	1	0	1	1	2	4	3	0	0	0	0	24438000	22408000	0	0	0	0	30939000	0	0
Suppressor of SWI4 1 homolog	PPAN-P2RY11;PPAN	5	5	0	3	3	1	1	0	1	2	2	1	2	1	2	4	5	0	1	1	0	3	3	1	1	0	1	2	2	1	2	1	2	4	5	0	1	1	0	0	31477000	0	0	0	0	35206000	0	0
	MACF1	1	1	0	0	0	0	0	0	0	0	0	1	0	0	0	1	1	0	1	1	0	0	0	0	0	0	0	0	0	1	0	0	0	1	1	0	1	1	0	0	0	0	0	0	0	0	0	0
Coronin;Coronin-7	CORO7-PAM16;CORO7	6	6	2	1	1	0	1	0	3	1	4	2	2	3	2	2	2	1	2	1	2	1	1	0	1	0	3	1	4	2	2	3	2	2	2	1	2	1	27888000	0	0	0	0	0	26481000	0	30473000	0
Phosphatidylinositol 4-kinase beta	PI4KB	5	5	1	2	2	1	0	0	0	1	1	3	3	1	2	3	1	2	4	1	1	2	2	1	0	0	0	1	1	3	3	1	2	3	1	2	4	1	0	19697000	29212000	13439000	0	0	0	0	0	30922000
Mediator of RNA polymerase II transcription subunit 24	MED24	3	3	1	2	1	0	0	1	2	1	2	2	1	1	0	0	1	1	0	0	1	2	1	0	0	1	2	1	2	2	1	1	0	0	1	1	0	0	0	0	0	0	0	0	21382000	0	0	23504000
Dolichyl-diphosphooligosaccharide--protein glycosyltransferase subunit DAD1	DAD1	1	1	1	1	1	1	1	1	0	1	0	1	0	0	0	0	1	0	1	1	1	1	1	1	1	1	0	1	0	1	0	0	0	0	1	0	1	1	0	0	0	0	0	0	0	0	0	0
COMM domain-containing protein 4	COMMD4	3	3	1	1	0	2	2	1	1	1	1	2	1	0	2	0	0	0	0	0	1	1	0	2	2	1	1	1	1	2	1	0	2	0	0	0	0	0	0	0	0	0	0	0	0	0	0	21128000
Sedoheptulokinase	TRPV1;SHPK	7	7	3	4	4	4	5	3	2	2	3	0	2	1	1	0	2	1	2	3	3	4	4	4	5	3	2	2	3	0	2	1	1	0	2	1	2	3	51024000	53687000	59520000	56791000	70776000	54046000	0	0	31070000	0
3-ketoacyl-CoA thiolase, mitochondrial	ACAA2	3	3	0	0	0	0	3	0	0	0	0	0	0	0	1	0	0	0	0	0	0	0	0	0	3	0	0	0	0	0	0	0	1	0	0	0	0	0	0	0	0	0	35203000	0	0	0	0	0
40S ribosomal protein S15	RPS15	5	5	2	1	1	2	3	3	0	2	2	3	2	2	2	1	1	2	2	3	2	1	1	2	3	3	0	2	2	3	2	2	2	1	1	2	2	3	20634000	26324000	15870000	55790000	70564000	48565000	0	19158000	22959000	20611000
Translationally-controlled tumor protein;TPT1-like protein	TPT1	4	4	1	4	1	1	2	2	4	3	4	4	4	4	3	1	3	1	4	2	1	4	1	1	2	2	4	3	4	4	4	4	3	1	3	1	4	2	63483000	73721000	0	63933000	51322000	53612000	92625000	95886000	113660000	191510000
Periodic tryptophan protein 2 homolog	PWP2	4	3	1	1	0	0	1	0	1	1	1	0	0	0	2	2	1	2	1	2	1	1	0	0	1	0	1	1	1	0	0	0	1	2	1	2	1	2	0	0	0	0	0	0	0	0	0	0
Lysine-specific demethylase 4B	KDM4B	6	5	3	3	3	0	0	0	3	1	3	1	1	0	5	3	3	0	1	0	2	2	2	0	0	0	2	1	2	1	1	0	4	2	2	0	1	0	25067000	21860000	23758000	0	0	0	27956000	0	24278000	0
Maleylacetoacetate isomerase	GSTZ1	1	1	0	1	1	1	1	1	0	0	1	1	1	1	1	1	1	1	1	1	0	1	1	1	1	1	0	0	1	1	1	1	1	1	1	1	1	1	0	0	0	0	0	0	0	0	0	0
Terminal uridylyltransferase 4	ZCCHC11	16	15	3	6	5	5	6	4	6	7	5	9	6	8	7	8	7	8	7	7	3	5	4	5	6	4	5	6	5	8	5	7	6	7	6	7	6	6	61830000	69593000	68321000	96247000	74315000	77455000	64733000	88698000	0	84265000
Mitofusin-1	MFN1	5	5	2	2	2	2	2	1	2	3	2	2	2	4	3	3	2	3	3	2	2	2	2	2	2	1	2	3	2	2	2	4	3	3	2	3	3	2	0	25840000	35994000	22121000	0	0	0	0	25326000	0
Protein SEC13 homolog	SEC13	3	3	2	1	1	1	1	2	2	2	1	3	2	2	3	1	1	1	1	1	2	1	1	1	1	2	2	2	1	3	2	2	3	1	1	1	1	1	55958000	0	0	0	0	39388000	52407000	55760000	0	53416000
Protein UXT	UXT	2	2	0	0	0	0	0	0	1	0	0	2	2	0	1	0	1	2	1	0	0	0	0	0	0	0	1	0	0	2	2	0	1	0	1	2	1	0	0	0	0	0	0	0	0	0	0	0
Protein sprouty homolog 4	SPRY4	1	1	0	0	0	0	0	0	0	1	1	1	1	1	1	1	1	1	1	1	0	0	0	0	0	0	0	1	1	1	1	1	1	1	1	1	1	1	0	0	0	0	0	0	0	0	0	0
Disks large homolog 1	DLG1	8	7	1	2	1	0	0	1	5	6	7	5	6	6	2	1	4	1	2	4	1	2	1	0	0	1	5	5	6	4	5	5	2	1	4	1	2	3	12315000	14324000	0	0	0	0	156940000	53249000	94401000	96773000
PAB-dependent poly(A)-specific ribonuclease subunit PAN3	PAN3	10	10	6	7	7	9	10	10	3	5	6	6	7	6	8	2	3	8	8	6	6	7	7	9	10	10	3	5	6	6	7	6	8	2	3	8	8	6	93405000	72055000	94085000	124140000	111550000	113690000	68072000	60878000	87580000	64524000
40S ribosomal protein SA	RPSA	6	6	3	3	3	3	3	4	5	4	4	3	4	3	3	3	3	3	3	3	3	3	3	3	3	4	5	4	4	3	4	3	3	3	3	3	3	3	123050000	150790000	105510000	121610000	136870000	143800000	198980000	200660000	198950000	278570000
Abl interactor 2	ABI2	7	5	1	0	0	0	0	0	7	4	5	7	6	7	2	7	3	4	3	4	0	0	0	0	0	0	5	4	4	5	4	5	2	5	1	4	2	3	0	0	0	0	0	0	48568000	61644000	51879000	80810000
Calcium-independent phospholipase A2-gamma	PNPLA8	1	1	0	1	0	0	0	0	0	0	0	0	0	0	0	0	0	0	0	0	0	1	0	0	0	0	0	0	0	0	0	0	0	0	0	0	0	0	0	22629000	0	0	0	0	0	0	0	0
Rab GTPase-activating protein 1-like	RABGAP1L	3	3	1	0	0	0	0	0	1	2	1	1	0	1	2	0	0	0	0	0	1	0	0	0	0	0	1	2	1	1	0	1	2	0	0	0	0	0	0	0	0	0	0	0	0	0	0	0
ADP-ribosylation factor-like protein 6-interacting protein 4	ARL6IP4	3	3	0	1	0	1	1	1	1	1	2	0	0	0	1	2	2	0	1	1	0	1	0	1	1	1	1	1	2	0	0	0	1	2	2	0	1	1	0	0	0	0	0	0	0	0	16263000	0
Probable ATP-dependent RNA helicase DDX46	DDX46	9	9	4	3	5	3	2	3	3	6	6	3	3	2	3	1	2	3	1	2	4	3	5	3	2	3	3	6	6	3	3	2	3	1	2	3	1	2	47845000	51192000	76973000	26512000	52395000	48500000	63576000	72831000	58950000	27603000
THO complex subunit 2	THOC2	10	10	3	1	2	0	1	1	4	6	4	2	3	1	8	4	3	4	2	2	3	1	2	0	1	1	4	6	4	2	3	1	8	4	3	4	2	2	16270000	0	0	0	0	0	37188000	25989000	26883000	0
Enoyl-CoA delta isomerase 2, mitochondrial	ECI2	2	2	1	0	2	0	1	1	0	0	0	0	0	0	0	0	0	0	0	0	1	0	2	0	1	1	0	0	0	0	0	0	0	0	0	0	0	0	0	0	7926500	0	0	0	0	0	0	0
Helicase-like transcription factor	HLTF	20	20	12	14	14	12	11	14	13	11	14	12	9	10	15	17	16	10	13	11	12	14	14	12	11	14	13	11	14	12	9	10	15	17	16	10	13	11	210400000	224650000	231510000	262870000	186740000	221390000	220600000	227960000	216830000	148290000
Actin-binding LIM protein 3	ABLIM3	2	2	0	1	0	1	1	1	0	0	1	1	1	0	0	1	0	1	1	1	0	1	0	1	1	1	0	0	1	1	1	0	0	1	0	1	1	1	0	0	0	0	0	0	0	0	0	0
Short coiled-coil protein	SCOC	2	2	2	2	2	1	0	0	2	2	1	2	2	2	2	2	2	2	2	2	2	2	2	1	0	0	2	2	1	2	2	2	2	2	2	2	2	2	34304000	32320000	32122000	0	0	0	46461000	39125000	0	0
	CAST	35	0	21	18	15	4	2	2	25	28	25	27	29	26	25	22	22	26	23	18	0	0	0	0	0	0	0	0	0	0	0	0	0	0	0	0	0	0	190090000	172940000	179210000	6329400	5173500	5139400	1165400000	1062000000	991790000	994590000
Lysine-specific demethylase 2B	KDM2B	2	2	1	1	1	1	0	0	2	1	2	1	0	1	1	1	1	1	1	0	1	1	1	1	0	0	2	1	2	1	0	1	1	1	1	1	1	0	0	0	0	0	0	0	16071000	0	10014000	0
Chromodomain-helicase-DNA-binding protein 4	CHD4	62	44	35	38	31	18	19	21	49	49	51	32	30	27	47	42	40	22	21	19	24	27	21	14	13	16	35	33	35	22	20	20	34	31	30	15	15	13	807640000	831830000	746150000	327080000	360300000	340060000	1001800000	1058700000	1036000000	463950000
Numb-like protein	NUMBL	5	5	0	1	0	0	0	0	3	1	1	2	0	1	2	3	3	3	1	4	0	1	0	0	0	0	3	1	1	2	0	1	2	3	3	3	1	4	0	0	0	0	0	0	23947000	0	0	32626000
Kinesin-like protein;Kinesin-like protein KIF18B	KIF18B	3	2	0	1	2	0	0	1	1	2	2	2	1	1	2	2	3	2	1	1	0	0	1	0	0	1	0	1	1	1	1	1	1	1	2	1	1	1	0	0	0	0	0	0	0	0	0	0
Dehydrogenase/reductase SDR family member 7B	DHRS7B	3	3	1	3	1	3	3	2	1	0	0	1	2	0	1	1	0	1	1	2	1	3	1	3	3	2	1	0	0	1	2	0	1	1	0	1	1	2	0	22040000	0	25076000	28263000	27849000	0	0	0	0
Dolichyl-diphosphooligosaccharide--protein glycosyltransferase 48 kDa subunit	DDOST	9	9	8	8	7	8	9	9	8	5	4	7	6	3	4	5	5	6	7	6	8	8	7	8	9	9	8	5	4	7	6	3	4	5	5	6	7	6	271890000	244740000	225170000	352450000	330330000	384620000	121480000	122420000	108920000	103170000
Choline/ethanolaminephosphotransferase 1	CEPT1	2	2	1	2	2	1	2	2	1	1	2	1	2	1	1	1	1	2	1	2	1	2	2	1	2	2	1	1	2	1	2	1	1	1	1	2	1	2	0	0	0	0	0	0	0	0	0	0
Ragulator complex protein LAMTOR5	LAMTOR5	2	2	0	1	2	0	0	0	1	1	1	1	1	1	1	0	0	1	0	1	0	1	2	0	0	0	1	1	1	1	1	1	1	0	0	1	0	1	0	0	0	0	0	0	9171700	14828000	0	10870000
Sorting nexin-16	SNX16	2	2	0	1	1	0	1	1	1	2	1	1	1	1	2	1	0	1	1	0	0	1	1	0	1	1	1	2	1	1	1	1	2	1	0	1	1	0	0	0	0	0	0	0	0	0	0	0
Cullin-1	CUL1	10	10	4	2	4	1	0	0	7	7	4	7	7	8	7	6	6	4	6	3	4	2	4	1	0	0	7	7	4	7	7	8	7	6	6	4	6	3	52073000	0	49458000	0	0	0	58798000	95859000	63227000	68347000
Zinc finger CCCH domain-containing protein 8	ZC3H8	1	1	0	0	0	0	0	0	0	0	0	0	0	0	1	0	0	0	0	0	0	0	0	0	0	0	0	0	0	0	0	0	1	0	0	0	0	0	0	0	0	0	0	0	0	0	0	0
DNA-directed RNA polymerase III subunit RPC5	POLR3E	5	5	1	0	1	1	0	0	2	0	1	1	1	0	3	2	2	4	2	2	1	0	1	1	0	0	2	0	1	1	1	0	3	2	2	4	2	2	0	0	0	0	0	0	9775300	0	0	0
Protein KRBA1	KRBA1	1	1	0	0	0	0	0	0	0	0	0	0	0	0	0	0	0	0	1	0	0	0	0	0	0	0	0	0	0	0	0	0	0	0	0	0	1	0	0	0	0	0	0	0	0	0	0	0
Cyclin-dependent kinase 11A;Cyclin-dependent kinase 11B	CDK11A;CDK11B;CDC2L1	3	3	1	1	1	0	1	0	2	2	3	1	0	1	0	0	2	0	1	0	1	1	1	0	1	0	2	2	3	1	0	1	0	0	2	0	1	0	0	0	0	0	0	0	13080000	17688000	0	0
Constitutive coactivator of peroxisome proliferator-activated receptor gamma	FAM120B	14	14	8	6	4	4	5	5	9	9	9	9	10	7	10	5	5	7	7	7	8	6	4	4	5	5	9	9	9	9	10	7	10	5	5	7	7	7	127350000	140720000	96028000	65970000	98384000	88867000	117250000	109220000	127860000	113390000
Runt-related transcription factor 2	RUNX2	4	2	3	2	4	3	3	3	2	0	1	1	2	2	1	2	2	0	3	1	2	1	2	2	2	2	2	0	1	0	2	2	1	2	2	0	2	1	0	0	35987000	0	0	83475000	0	0	0	0
Transducin-like enhancer protein 3	TLE3	5	5	0	1	1	1	3	2	0	1	2	0	2	1	3	1	1	2	0	2	0	1	1	1	3	2	0	1	2	0	2	1	3	1	1	2	0	2	0	0	0	0	0	0	0	0	8326300	0
Ran-binding protein 10	RANBP10	5	5	1	0	1	0	0	0	2	1	2	1	1	1	3	4	3	1	2	2	1	0	1	0	0	0	2	1	2	1	1	1	3	4	3	1	2	2	0	0	0	0	0	0	34590000	0	23555000	0
Neurobeachin	NBEA	3	1	1	1	0	0	0	1	2	2	3	3	2	2	1	2	1	2	3	2	0	1	0	0	0	0	1	1	1	1	1	1	0	1	1	1	1	1	0	0	0	0	0	0	0	0	0	0
ATP-dependent RNA helicase DDX3X	DDX3X	56	17	44	48	44	45	47	48	42	38	40	46	44	41	42	40	37	40	48	44	11	13	14	13	14	12	12	10	10	14	12	12	12	12	12	11	13	13	6911400000	6170200000	6985000000	10354000000	10816000000	10962000000	4698900000	4479700000	4487000000	5559700000
Plakophilin-4	PKP4	20	19	8	8	8	9	8	10	8	7	5	12	9	9	8	9	9	12	9	10	8	8	8	9	8	10	8	6	4	11	8	8	7	8	8	11	9	10	103740000	80444000	81579000	112650000	97543000	83969000	64370000	64803000	44125000	72502000
F-box-like/WD repeat-containing protein TBL1XR1	TBL1XR1	7	4	6	6	5	5	5	6	7	6	7	5	5	4	6	4	4	5	6	4	4	4	3	3	3	4	4	4	4	4	4	3	4	3	3	4	4	3	218170000	252240000	177570000	214230000	260450000	220560000	154280000	165890000	153990000	140000000
ADP-ribosylation factor GTPase-activating protein 2	ARFGAP2	3	3	0	0	0	0	0	0	1	2	1	2	2	2	1	0	1	0	0	0	0	0	0	0	0	0	1	2	1	2	2	2	1	0	1	0	0	0	0	0	0	0	0	0	0	0	0	22857000
Amyloid beta A4 precursor protein-binding family A member 2;Amyloid beta A4 precursor protein-binding family A member 1	APBA1;APBA2	1	1	0	0	1	0	0	0	1	1	1	1	1	1	1	1	0	1	1	1	0	0	1	0	0	0	1	1	1	1	1	1	1	1	0	1	1	1	0	0	0	0	0	0	0	0	0	0
Four and a half LIM domains protein 1	FHL1	6	6	1	0	1	0	0	0	4	6	2	4	4	3	3	4	2	3	2	2	1	0	1	0	0	0	4	6	2	4	4	3	3	4	2	3	2	2	0	0	0	0	0	0	51208000	66523000	0	72170000
Myocyte-specific enhancer factor 2C;Myocyte-specific enhancer factor 2A	MEF2C;MEF2A;MEF2D	2	1	2	1	2	0	1	0	1	1	1	1	0	0	1	1	1	1	0	1	1	0	1	0	0	0	0	0	0	1	0	0	0	0	0	1	0	1	0	0	16744000	0	0	0	0	0	0	0
Ubiquinone biosynthesis monooxygenase COQ6, mitochondrial	COQ6	2	2	2	1	1	1	1	2	0	1	0	0	0	1	0	1	0	1	1	1	2	1	1	1	1	2	0	1	0	0	0	1	0	1	0	1	1	1	15217000	0	0	0	0	25768000	0	0	0	0
Unconventional myosin-XVIIIa	MYO18A	10	10	1	1	0	0	0	0	5	5	7	8	4	4	2	5	3	0	1	1	1	1	0	0	0	0	5	5	7	8	4	4	2	5	3	0	1	1	0	0	0	0	0	0	27838000	38119000	29201000	33698000
Bifunctional polynucleotide phosphatase/kinase;Polynucleotide 3-phosphatase;Polynucleotide 5-hydroxyl-kinase	PNKP	1	1	0	1	1	0	1	1	0	0	1	0	0	0	0	0	1	0	1	1	0	1	1	0	1	1	0	0	1	0	0	0	0	0	1	0	1	1	0	0	0	0	0	0	0	0	0	0
Cordon-bleu protein-like 1	COBLL1	11	11	2	1	2	1	1	1	3	6	4	7	6	6	4	3	2	3	5	4	2	1	2	1	1	1	3	6	4	7	6	6	4	3	2	3	5	4	27582000	0	29894000	0	0	0	86809000	25747000	67725000	55087000
Ubiquitin-associated protein 1	UBAP1	2	2	0	1	0	0	0	0	0	1	0	0	0	0	2	1	1	2	1	0	0	1	0	0	0	0	0	1	0	0	0	0	2	1	1	2	1	0	0	0	0	0	0	0	0	0	0	0
PHD finger protein 6	PHF6	3	3	0	0	0	0	2	0	2	2	3	0	0	0	3	1	0	0	0	0	0	0	0	0	2	0	2	2	3	0	0	0	3	1	0	0	0	0	0	0	0	0	13501000	0	13386000	0	16647000	0
Synaptojanin-1	SYNJ1	11	11	3	5	3	3	3	3	3	2	4	4	4	6	8	6	4	4	7	7	3	5	3	3	3	3	3	2	4	4	4	6	8	6	4	4	7	7	27691000	39817000	40380000	29089000	36153000	27054000	33793000	29771000	0	33121000
Protein diaphanous homolog 1	DIAPH1	56	56	23	29	23	25	19	21	42	34	39	43	44	40	43	34	32	42	40	35	23	29	23	25	19	21	42	34	39	43	44	40	43	34	32	42	40	35	926690000	817430000	654030000	697560000	648260000	728510000	1126800000	1286600000	1243800000	1331000000
Phostensin	PPP1R18	18	18	7	11	7	4	5	3	10	14	11	11	12	13	12	11	13	10	14	12	7	11	7	4	5	3	10	14	11	11	12	13	12	11	13	10	14	12	76829000	124390000	136240000	18601000	20640000	21083000	187010000	205570000	197700000	213170000
Valine--tRNA ligase, mitochondrial	VARS2	4	4	3	2	1	3	3	3	0	0	0	1	1	1	0	0	0	0	2	0	3	2	1	3	3	3	0	0	0	1	1	1	0	0	0	0	2	0	20855000	0	0	40496000	45608000	32627000	0	0	0	0
Histone-lysine N-methyltransferase EHMT2	EHMT2	3	3	0	0	0	0	0	0	1	1	1	0	0	0	2	0	1	0	0	0	0	0	0	0	0	0	1	1	1	0	0	0	2	0	1	0	0	0	0	0	0	0	0	0	0	0	0	0
Heat shock 70 kDa protein 1B;Heat shock 70 kDa protein 1A	HSPA1B;HSPA1A	44	24	26	31	26	33	34	32	31	27	30	36	37	33	26	33	31	33	35	36	13	17	11	19	19	20	17	16	17	22	20	20	15	21	17	19	20	21	1517700000	1452400000	1360500000	2458600000	2501500000	2318600000	1686200000	1825800000	1635000000	2196800000
Abhydrolase domain-containing protein 16A	ABHD16A	4	4	2	3	0	3	1	1	0	1	1	2	2	0	3	2	1	2	2	1	2	3	0	3	1	1	0	1	1	2	2	0	3	2	1	2	2	1	23897000	20280000	0	0	0	0	0	0	0	14100000
Glucosylceramidase	GBA	1	1	1	0	1	0	1	0	0	0	0	0	0	0	0	0	1	0	1	1	1	0	1	0	1	0	0	0	0	0	0	0	0	0	1	0	1	1	0	0	0	0	0	0	0	0	0	0
Kinesin heavy chain isoform 5C	KIF5C	20	3	6	10	9	3	6	4	11	12	13	13	15	13	11	14	11	14	13	14	1	0	1	0	0	0	0	1	1	1	2	1	1	1	1	1	1	1	0	0	0	0	0	0	0	0	0	9240800
KAT8 regulatory NSL complex subunit 1	KANSL1	5	5	1	1	1	0	1	0	2	3	1	1	1	1	4	3	2	2	1	1	1	1	1	0	1	0	2	3	1	1	1	1	4	3	2	2	1	1	7932300	0	0	0	0	0	15879000	16863000	0	0
tRNA-splicing endonuclease subunit Sen34	TSEN34	3	3	1	2	1	1	2	3	1	0	1	1	2	1	0	1	1	0	1	2	1	2	1	1	2	3	1	0	1	1	2	1	0	1	1	0	1	2	0	0	0	0	0	0	0	0	0	0
Protein scribble homolog	SCRIB	32	28	11	13	10	2	1	1	23	18	24	26	24	20	23	24	23	20	24	18	10	12	9	2	1	1	20	17	22	23	22	18	20	20	20	18	22	15	402210000	354430000	264570000	0	0	0	523160000	452000000	468820000	542390000
HLA class I histocompatibility antigen, A-66 alpha chain;HLA class I histocompatibility antigen, A-34 alpha chain;HLA class I histocompatibility antigen, A-26 alpha chain;HLA class I histocompatibility antigen, A-25 alpha chain;HLA class I histocompatibility antigen, A-29 alpha chain;HLA class I histocompatibility antigen, A-74 alpha chain;HLA class I histocompatibility antigen, A-43 alpha chain;…	HLA-A	7	0	4	3	1	2	3	2	3	4	4	5	5	5	6	3	2	2	4	3	0	0	0	0	0	0	0	0	0	0	0	0	0	0	0	0	0	0	19931000	24559000	0	34686000	15969000	25622000	28220000	40159000	39392000	56366000
Active breakpoint cluster region-related protein	ABR	8	7	4	4	3	3	4	3	5	3	6	8	4	5	4	4	4	2	4	2	3	3	2	2	3	2	4	2	5	7	3	4	3	3	3	1	3	1	0	37925000	0	0	0	0	41191000	46842000	32888000	34203000
Lysophosphatidylcholine acyltransferase 1	LPCAT1	4	4	3	2	3	2	2	2	3	3	3	2	2	1	3	1	2	2	2	3	3	2	3	2	2	2	3	3	3	2	2	1	3	1	2	2	2	3	44885000	42615000	36792000	36931000	32522000	30093000	27056000	33122000	24085000	27465000
RNA binding protein fox-1 homolog;RNA binding protein fox-1 homolog 2;RNA binding protein fox-1 homolog 1	RBFOX2;RBFOX1	12	12	10	12	11	11	11	10	9	8	9	8	6	8	9	8	9	8	9	8	10	12	11	11	11	10	9	8	9	8	6	8	9	8	9	8	9	8	568150000	401020000	565190000	608640000	510360000	488860000	296610000	276590000	194490000	254380000
Poly(U)-binding-splicing factor PUF60	PUF60	5	5	1	4	2	4	2	2	4	5	2	3	2	1	3	3	4	3	1	1	1	4	2	4	2	2	4	5	2	3	2	1	3	3	4	3	1	1	0	40626000	45942000	53132000	51573000	60960000	62641000	61419000	50674000	45693000
		1	1	1	1	1	1	1	1	1	1	1	1	1	1	1	1	1	1	1	1	1	1	1	1	1	1	1	1	1	1	1	1	1	1	1	1	1	1	0	0	0	0	0	0	0	0	0	0
RNA polymerase II subunit A C-terminal domain phosphatase	CTDP1	5	5	2	1	2	1	1	0	5	4	3	1	2	2	3	4	2	2	1	1	2	1	2	1	1	0	5	4	3	1	2	2	3	4	2	2	1	1	0	22869000	16481000	0	10452000	0	21764000	22029000	21696000	0
Protein CLN8	CLN8	2	2	1	1	0	1	0	0	0	0	0	0	0	0	0	1	0	0	0	0	1	1	0	1	0	0	0	0	0	0	0	0	0	1	0	0	0	0	0	0	0	0	0	0	0	0	0	0
PHD and RING finger domain-containing protein 1	PHRF1	4	4	0	1	1	1	1	0	3	3	2	1	1	1	4	3	4	0	2	1	0	1	1	1	1	0	3	3	2	1	1	1	4	3	4	0	2	1	0	0	0	0	0	0	35602000	28402000	37437000	0
Absent in melanoma 1 protein	AIM1	18	18	5	6	2	0	0	0	11	13	10	8	7	7	15	14	9	12	10	13	5	6	2	0	0	0	11	13	10	8	7	7	15	14	9	12	10	13	76865000	65071000	0	0	0	0	144650000	99882000	101910000	139260000
Ras-related protein Rap-1A;Ras-related protein Rap-1b;Ras-related protein Rap-1b-like protein	RAP1B;RAP1A	2	2	2	1	1	0	0	0	1	2	2	1	2	2	2	1	2	1	2	2	2	1	1	0	0	0	1	2	2	1	2	2	2	1	2	1	2	2	22177000	0	0	0	0	0	0	19096000	22449000	0
Serum paraoxonase/arylesterase 2	PON2	1	1	1	1	0	0	0	1	0	1	0	0	0	0	1	1	1	1	1	0	1	1	0	0	0	1	0	1	0	0	0	0	1	1	1	1	1	0	0	0	0	0	0	0	0	0	0	0
WD repeat-containing protein 81	WDR81	9	9	3	2	3	1	0	0	3	2	3	2	2	7	4	6	3	6	3	4	3	2	3	1	0	0	3	2	3	2	2	7	4	6	3	6	3	4	0	0	35468000	0	0	0	26277000	0	18677000	0
Matrin-3	MATR3	37	37	25	25	21	13	13	13	29	30	29	17	16	15	28	30	29	16	15	12	25	25	21	13	13	13	29	30	29	17	16	15	28	30	29	16	15	12	1050300000	1076700000	877560000	285710000	295410000	367460000	1601200000	1157600000	1292600000	489110000
Interleukin-1 receptor-associated kinase 4	IRAK4	1	1	0	0	0	0	0	0	0	0	0	0	0	0	1	0	1	0	0	0	0	0	0	0	0	0	0	0	0	0	0	0	1	0	1	0	0	0	0	0	0	0	0	0	0	0	0	0
Ceroid-lipofuscinosis neuronal protein 6	CLN6	3	3	1	1	1	2	2	3	1	0	1	1	1	0	1	0	0	2	0	0	1	1	1	2	2	3	1	0	1	1	1	0	1	0	0	2	0	0	0	0	0	0	39840000	37348000	0	0	0	0
Forkhead box protein P2	FOXP2	5	3	2	1	3	3	3	1	1	2	2	1	1	2	2	2	2	0	1	2	1	1	1	2	2	1	0	1	1	0	0	1	1	0	1	0	1	1	0	0	0	0	0	3835900	0	0	0	0
SH3 domain-containing protein 19	SH3D19	4	4	0	1	1	1	0	0	2	2	2	3	3	2	2	3	2	1	3	3	0	1	1	1	0	0	2	2	2	3	3	2	2	3	2	1	3	3	0	0	0	0	0	0	20645000	17863000	20250000	0
WD repeat domain phosphoinositide-interacting protein 4	WDR45	1	1	0	0	0	0	0	0	0	1	1	1	1	1	1	1	1	1	1	1	0	0	0	0	0	0	0	1	1	1	1	1	1	1	1	1	1	1	0	0	0	0	0	0	0	0	0	0
		3	1	1	2	2	1	1	0	2	3	2	2	3	3	2	2	3	2	2	2	0	0	0	0	0	0	1	1	1	0	1	1	0	0	1	0	0	0	0	0	0	0	0	0	0	0	0	0
Eukaryotic translation initiation factor 4 gamma 3	EIF4G3	46	38	21	23	14	8	7	5	30	33	33	30	37	28	37	23	25	31	30	26	15	19	10	5	4	2	25	27	28	26	32	22	31	19	21	25	26	21	307700000	277570000	201460000	108440000	48030000	0	419010000	404400000	430190000	415330000
	hCG_2043597	1	1	0	0	0	0	0	0	0	1	1	1	0	0	1	0	0	1	0	0	0	0	0	0	0	0	0	1	1	1	0	0	1	0	0	1	0	0	0	0	0	0	0	0	0	0	0	0
PCNA-associated factor	KIAA0101	2	2	1	1	0	0	0	0	2	1	2	1	1	1	2	2	2	1	2	1	1	1	0	0	0	0	2	1	2	1	1	1	2	2	2	1	2	1	0	0	0	0	0	0	0	12251000	13333000	13399000
SCY1-like protein 2	SCYL2	19	19	9	11	8	13	14	15	4	9	8	7	11	4	8	7	4	8	9	7	9	11	8	13	14	15	4	9	8	7	11	4	8	7	4	8	9	7	235680000	231900000	204380000	440540000	322870000	371700000	112580000	114350000	98079000	105930000
SH3 and multiple ankyrin repeat domains protein 3	SHANK3	1	1	1	0	1	0	1	1	1	1	0	1	1	1	0	1	1	0	1	0	1	0	1	0	1	1	1	1	0	1	1	1	0	1	1	0	1	0	0	0	0	0	0	0	0	0	0	0
C-myc promoter-binding protein	DENND4A	8	8	0	1	0	0	0	0	2	2	3	4	5	2	3	2	3	4	5	4	0	1	0	0	0	0	2	2	3	4	5	2	3	2	3	4	5	4	0	0	0	0	0	0	29011000	30755000	32060000	33509000
Histone H2A type 1-J;Histone H2A type 1-H;Histone H2A.J;Histone H2A type 2-C;Histone H2A type 2-A;Histone H2A type 1-D;Histone H2A type 1;Histone H2A;Histone H2A type 1-C;Histone H2A type 3;Histone H2A type 1-B/E	HIST1H2AJ;HIST1H2AH;H2AFJ;HIST2H2AC;HIST2H2AA3;HIST1H2AD;HIST1H2AG;HIST1H2AC;HIST3H2A;HIST1H2AB	5	5	3	4	3	3	4	5	5	4	4	5	5	4	4	3	4	3	4	4	3	4	3	3	4	5	5	4	4	5	5	4	4	3	4	3	4	4	142830000	200880000	150330000	124360000	178180000	145840000	237880000	252780000	189180000	265100000
Breast cancer type 1 susceptibility protein	BRCA1	1	1	0	0	0	0	0	0	0	0	0	0	0	0	1	0	0	0	0	0	0	0	0	0	0	0	0	0	0	0	0	0	1	0	0	0	0	0	0	0	0	0	0	0	0	0	0	0
PHD finger protein 14	PHF14	2	2	0	1	1	0	0	0	0	2	1	1	1	1	1	1	1	1	0	1	0	1	1	0	0	0	0	2	1	1	1	1	1	1	1	1	0	1	0	0	0	0	0	0	0	16814000	0	0
Transcriptional repressor p66-beta	GATAD2B	19	18	9	11	11	7	5	6	13	14	12	11	9	8	15	15	16	6	6	8	8	10	10	7	5	6	12	13	11	10	8	7	14	14	15	5	6	7	181820000	243470000	252900000	100390000	106680000	86406000	304510000	432700000	265680000	111630000
Protein enabled homolog	ENAH	3	3	1	3	3	0	0	0	1	3	3	3	2	2	3	2	2	2	2	2	1	3	3	0	0	0	1	3	3	3	2	2	3	2	2	2	2	2	0	16218000	8481400	0	0	0	0	22788000	22452000	31447000
Negative elongation factor B	NELFB	3	3	1	2	2	3	3	2	0	0	1	1	0	1	0	0	0	0	1	0	1	2	2	3	3	2	0	0	1	1	0	1	0	0	0	0	1	0	0	11849000	0	9337300	15795000	8350600	0	0	0	0
HLA class I histocompatibility antigen, Cw-7 alpha chain	HLA-C	5	1	3	2	1	1	3	1	2	3	2	3	4	4	3	1	0	2	3	2	1	1	1	0	1	0	1	1	1	0	1	1	1	0	0	0	0	0	0	0	0	0	0	0	0	0	0	0
HLA class I histocompatibility antigen, Cw-6 alpha chain;HLA class I histocompatibility antigen, Cw-15 alpha chain;HLA class I histocompatibility antigen, Cw-12 alpha chain;HLA class I histocompatibility antigen, Cw-18 alpha chain;HLA class I histocompatibility antigen, Cw-14 alpha chain;HLA class I histocompatibility antigen, Cw-4 alpha chain;HLA class I histocompatibility antigen, Cw-8 alpha ch…	HLA-C	5	0	3	2	1	2	3	2	2	3	2	4	4	4	3	2	1	3	3	3	0	0	0	0	0	0	0	0	0	0	0	0	0	0	0	0	0	0	0	36730000	8808000	15799000	10232000	22624000	23568000	14030000	24077000	29679000
Flotillin-1	FLOT1	2	2	0	0	1	2	1	0	0	0	0	0	0	0	0	1	0	0	0	1	0	0	1	2	1	0	0	0	0	0	0	0	0	1	0	0	0	1	0	0	0	29463000	0	0	0	0	0	0
Antigen peptide transporter 1	TAP1	4	4	1	2	1	2	2	1	2	2	2	2	2	3	2	2	3	1	2	2	1	2	1	2	2	1	2	2	2	2	2	3	2	2	3	1	2	2	0	0	0	0	0	0	0	0	0	0
Keratin, type I cuticular Ha4	KRT34	6	1	0	0	0	1	1	0	0	0	0	0	0	0	0	0	0	6	0	0	0	0	0	0	0	0	0	0	0	0	0	0	0	0	0	1	0	0	0	0	0	0	0	0	0	0	0	0
Protein LSM14 homolog A	LSM14A	2	2	0	1	0	0	0	0	2	2	2	2	1	1	2	1	1	2	1	1	0	1	0	0	0	0	2	2	2	2	1	1	2	1	1	2	1	1	0	0	0	0	0	0	24426000	40057000	27065000	18420000
Alpha-aminoadipic semialdehyde dehydrogenase	ALDH7A1	3	3	1	2	0	1	2	1	2	2	3	3	3	2	2	0	1	0	2	1	1	2	0	1	2	1	2	2	3	3	3	2	2	0	1	0	2	1	0	26628000	0	0	0	0	0	21334000	18020000	25832000
Adenylosuccinate lyase	ADSL	17	17	12	13	11	13	14	12	10	12	12	11	11	11	11	10	11	11	12	12	12	13	11	13	14	12	10	12	12	11	11	11	11	10	11	11	12	12	723890000	729180000	582080000	991120000	866030000	852710000	368420000	458330000	355880000	432450000
Rab11 family-interacting protein 5	RAB11FIP5	8	8	1	3	3	0	0	0	6	4	5	7	7	6	6	3	4	5	3	4	1	3	3	0	0	0	6	4	5	7	7	6	6	3	4	5	3	4	0	30359000	34805000	0	0	0	49609000	30018000	34804000	33335000
		4	1	1	1	1	1	2	1	1	2	2	2	2	1	2	4	3	1	1	2	0	0	0	0	0	0	0	0	0	0	0	0	0	1	0	0	0	0	0	0	0	0	0	0	0	0	0	0
Paxillin	PXN	17	17	6	7	5	3	3	2	12	11	12	15	13	13	10	11	9	12	13	11	6	7	5	3	3	2	12	11	12	15	13	13	10	11	9	12	13	11	200530000	172030000	191000000	33945000	39588000	87465000	565910000	723410000	545770000	931520000
Uncharacterized protein KIAA1107	KIAA1107	3	3	1	2	2	0	0	0	2	2	2	2	2	2	2	2	1	2	2	3	1	2	2	0	0	0	2	2	2	2	2	2	2	2	1	2	2	3	0	3595900	4953400	0	0	0	5256200	4006100	4804500	4244900
Cathepsin D;Cathepsin D light chain;Cathepsin D heavy chain	CTSD	2	2	1	1	0	1	2	1	0	1	0	0	0	0	0	0	0	0	0	0	1	1	0	1	2	1	0	1	0	0	0	0	0	0	0	0	0	0	0	0	0	0	27568000	0	0	0	0	0
Trinucleotide repeat-containing gene 6C protein	TNRC6C	10	9	7	8	4	8	9	10	5	6	3	6	7	6	6	5	5	6	6	4	6	7	4	7	8	9	4	5	2	5	6	5	5	4	4	5	5	3	75796000	118690000	168350000	217310000	227340000	212180000	76505000	112490000	0	47775000
Histone-lysine N-methyltransferase EHMT1	EHMT1	6	6	0	2	0	0	0	0	3	3	3	2	2	1	3	3	3	2	2	3	0	2	0	0	0	0	3	3	3	2	2	1	3	3	3	2	2	3	0	0	0	0	0	0	0	19399000	0	0
Aminoacylase-1	ABHD14A-ACY1;ACY1	4	4	2	1	1	3	1	2	1	0	0	1	1	1	0	0	0	1	1	2	2	1	1	3	1	2	1	0	0	1	1	1	0	0	0	1	1	2	32691000	0	0	33976000	0	36405000	0	0	0	0
KIF1-binding protein	KIAA1279	7	7	3	5	4	4	4	5	2	3	4	3	4	4	2	3	3	4	3	2	3	5	4	4	4	5	2	3	4	3	4	4	2	3	3	4	3	2	27179000	37717000	42496000	62482000	44707000	43229000	37765000	23237000	33263000	51028000
Kinesin-like protein KIF13A	KIF13A	5	2	1	2	2	1	1	1	4	4	2	3	3	2	3	2	3	4	3	3	0	0	0	0	0	0	2	1	1	1	1	0	1	0	1	1	1	1	0	0	0	0	0	0	8702800	0	0	0
		3	3	0	0	0	0	0	0	0	0	0	1	1	1	2	2	1	2	1	1	0	0	0	0	0	0	0	0	0	1	1	1	2	2	1	2	1	1	0	0	0	0	0	0	0	0	0	0
Autophagy protein 5	ATG5	3	3	2	2	1	2	2	1	3	3	3	3	1	2	2	2	1	1	2	2	2	2	1	2	2	1	3	3	3	3	1	2	2	2	1	1	2	2	46167000	66349000	0	46340000	54158000	0	47572000	43620000	53685000	59424000
Protein EFR3 homolog A	EFR3A	4	4	0	1	0	0	0	0	0	3	1	0	1	0	2	0	0	1	0	0	0	1	0	0	0	0	0	3	1	0	1	0	2	0	0	1	0	0	0	0	0	0	0	0	0	0	0	0
Kinesin-like protein KIF21A;Kinesin-like protein	KIF21A	6	4	1	1	1	1	1	2	1	3	2	4	1	4	3	3	2	4	3	4	0	0	0	0	0	1	0	1	1	2	0	3	2	2	1	3	2	3	0	0	0	0	0	0	0	36084000	33601000	50873000
Ubiquitin-protein ligase E3A	UBE3A	13	13	3	4	4	1	3	1	7	9	7	7	8	9	4	5	5	5	5	6	3	4	4	1	3	1	7	9	7	7	8	9	4	5	5	5	5	6	78772000	72655000	68807000	0	49124000	0	65674000	122230000	101410000	108420000
Protein FAM193A	FAM193A	18	18	2	3	6	3	2	2	7	6	7	7	7	6	10	5	6	11	9	8	2	3	6	3	2	2	7	6	7	7	7	6	10	5	6	11	9	8	25093000	33449000	58517000	36256000	21820000	17991000	40694000	43553000	39032000	88394000
TRPM8 channel-associated factor 2	TCAF2	4	4	1	1	0	0	1	1	2	2	2	2	3	1	1	1	1	1	2	1	1	1	0	0	1	1	2	2	2	2	3	1	1	1	1	1	2	1	0	0	0	0	0	0	0	0	0	0
Syntaxin-binding protein 1	STXBP1	4	4	2	3	4	4	2	4	3	2	2	2	3	4	1	1	1	2	0	1	2	3	4	4	2	4	3	2	2	2	3	4	1	1	1	2	0	1	0	22968000	22972000	25212000	0	19331000	12049000	8202500	11641000	13828000
RILP-like protein 1	RILPL1	2	2	0	0	0	0	0	0	1	0	0	0	1	1	0	1	1	1	0	0	0	0	0	0	0	0	1	0	0	0	1	1	0	1	1	1	0	0	0	0	0	0	0	0	0	0	0	0
E3 ubiquitin-protein ligase NEDD4-like	NEDD4L	14	12	6	4	4	3	4	3	8	6	8	7	10	8	10	8	10	8	8	11	6	3	4	3	3	3	7	5	7	6	9	8	8	7	9	7	7	10	123040000	88671000	117090000	100240000	109680000	79561000	144560000	95542000	137140000	149440000
ELM2 and SANT domain-containing protein 1	ELMSAN1	13	13	5	7	6	5	4	5	6	6	6	2	3	4	7	8	7	7	4	4	5	7	6	5	4	5	6	6	6	2	3	4	7	8	7	7	4	4	63389000	60363000	141830000	83430000	110330000	48562000	96293000	62753000	47342000	47545000
		28	1	16	12	16	0	0	0	23	23	23	23	23	25	24	23	20	19	21	21	0	0	0	0	0	0	0	1	0	1	0	1	1	0	0	0	0	0	0	0	0	0	0	0	0	0	0	0
GAS2-like protein 1	GAS2L1	3	3	0	0	0	0	0	0	1	0	1	0	0	1	1	1	3	0	0	0	0	0	0	0	0	0	1	0	1	0	0	1	1	1	3	0	0	0	0	0	0	0	0	0	0	0	0	0
Ubiquitin-like modifier-activating enzyme 6	UBA6	32	32	18	19	14	4	8	4	25	25	22	22	26	22	26	22	19	26	19	19	18	19	14	4	8	4	25	25	22	22	26	22	26	22	19	26	19	19	825220000	629020000	557770000	91372000	160710000	120840000	660210000	741870000	726460000	796840000
Mediator of RNA polymerase II transcription subunit 19	MED19	2	2	0	0	1	0	0	0	0	0	0	0	0	0	0	2	0	0	0	0	0	0	1	0	0	0	0	0	0	0	0	0	0	2	0	0	0	0	0	0	0	0	0	0	0	0	0	0
UHRF1-binding protein 1-like	UHRF1BP1L	11	11	2	2	1	2	1	1	3	7	4	6	8	5	9	4	3	7	5	3	2	2	1	2	1	1	3	7	4	6	8	5	9	4	3	7	5	3	15525000	25755000	39841000	20257000	0	0	38566000	35092000	39864000	61238000
Shootin-1	KIAA1598	5	5	1	1	2	0	1	0	1	1	2	2	1	3	2	2	2	3	2	3	1	1	2	0	1	0	1	1	2	2	1	3	2	2	2	3	2	3	0	0	0	0	0	0	0	0	0	0
Transmembrane protein 223	TMEM223	2	2	1	1	1	1	2	1	1	1	1	1	1	1	0	1	0	1	1	1	1	1	1	1	2	1	1	1	1	1	1	1	0	1	0	1	1	1	0	0	0	0	0	0	0	0	0	0
Rho GTPase-activating protein 10	ARHGAP10	3	3	0	0	2	0	1	1	3	1	3	2	2	0	2	2	0	1	1	1	0	0	2	0	1	1	3	1	3	2	2	0	2	2	0	1	1	1	0	0	0	0	0	0	13865000	0	12826000	0
Acetolactate synthase-like protein	ILVBL	10	10	6	4	5	7	7	7	3	1	1	2	3	2	4	2	3	2	2	3	6	4	5	7	7	7	3	1	1	2	3	2	4	2	3	2	2	3	167770000	156170000	159660000	435670000	205070000	181210000	78498000	75291000	0	83280000
Protein AAR2 homolog	AAR2	8	8	1	2	2	3	2	3	4	4	5	4	5	4	6	4	3	3	5	4	1	2	2	3	2	3	4	4	5	4	5	4	6	4	3	3	5	4	0	0	82256000	100160000	0	88631000	106530000	82510000	67400000	66131000
Dedicator of cytokinesis protein 8	DOCK8	3	1	2	2	2	1	1	1	2	3	3	3	3	2	2	2	2	3	2	2	0	0	0	0	0	0	0	1	1	1	1	0	0	0	0	1	0	0	0	0	0	0	0	0	0	0	0	0
40S ribosomal protein S6	RPS6	18	1	13	15	14	15	11	12	13	10	12	12	13	14	9	13	15	12	15	16	0	1	1	0	0	0	1	1	1	1	1	1	0	1	1	1	1	1	0	0	31789000	0	0	0	0	25347000	0	0
Tripartite motif-containing protein 26	TRIM26	4	4	2	1	2	1	0	1	2	4	3	3	3	3	1	1	0	1	2	2	2	1	2	1	0	1	2	4	3	3	3	3	1	1	0	1	2	2	0	0	0	0	0	0	17922000	23791000	18380000	25822000
DNA-3-methyladenine glycosylase	MPG	3	3	1	1	0	0	1	0	2	3	2	2	3	2	3	2	1	2	0	0	1	1	0	0	1	0	2	3	2	2	3	2	3	2	1	2	0	0	0	0	0	0	0	0	31683000	42721000	49282000	35198000
Neuroblastoma-amplified sequence	NBAS	16	16	3	3	2	2	1	1	4	8	7	7	6	6	7	8	9	6	8	5	3	3	2	2	1	1	4	8	7	7	6	6	7	8	9	6	8	5	70581000	0	39284000	41546000	0	0	62087000	62606000	48779000	58480000
SLIT-ROBO Rho GTPase-activating protein 2;SLIT-ROBO Rho GTPase-activating protein 2B	SRGAP2;SRGAP2B	18	15	4	6	5	1	1	1	7	7	10	8	9	9	14	11	9	11	8	9	2	4	3	0	0	0	6	5	8	7	7	7	12	9	7	9	7	7	89091000	117320000	107550000	0	0	0	127040000	128110000	131650000	138360000
von Willebrand factor A domain-containing protein 8	VWA8	10	10	6	3	4	6	8	4	1	2	2	2	2	3	2	1	1	2	2	1	6	3	4	6	8	4	1	2	2	2	2	3	2	1	1	2	2	1	95501000	81258000	0	94010000	98419000	101710000	0	0	0	0
WD repeat-containing protein 91	WDR91	1	1	1	0	1	0	0	0	1	0	0	1	0	1	1	1	1	1	1	0	1	0	1	0	0	0	1	0	0	1	0	1	1	1	1	1	1	0	0	0	0	0	0	0	0	0	0	0
Vacuolar protein sorting-associated protein 37C	VPS37C	1	1	0	0	0	0	0	0	1	1	1	1	1	0	1	1	1	0	0	0	0	0	0	0	0	0	1	1	1	1	1	0	1	1	1	0	0	0	0	0	0	0	0	0	0	0	0	0
CCR4-NOT transcription complex subunit 1	CNOT1	64	64	50	43	35	45	39	48	49	48	49	52	48	51	54	44	39	51	48	39	50	43	35	45	39	48	49	48	49	52	48	51	54	44	39	51	48	39	1831600000	1401600000	1440300000	1608000000	1378900000	1471900000	1358600000	1354800000	1099900000	1498800000
Protein FAM83G	FAM83G	3	3	2	0	1	1	2	1	2	2	1	1	2	2	1	1	1	2	1	1	2	0	1	1	2	1	2	2	1	1	2	2	1	1	1	2	1	1	0	0	0	0	0	0	22699000	0	0	0
Protein PBDC1	PBDC1	2	2	1	0	1	0	1	1	0	1	2	2	2	2	2	2	0	1	0	0	1	0	1	0	1	1	0	1	2	2	2	2	2	2	0	1	0	0	0	0	0	0	0	0	0	0	0	0
Phosphoglycolate phosphatase	PGP	3	3	0	0	0	0	0	0	1	0	3	1	1	2	3	2	2	3	2	2	0	0	0	0	0	0	1	0	3	1	1	2	3	2	2	3	2	2	0	0	0	0	0	0	0	0	12082000	0
	HCFC1	34	2	20	22	17	11	13	10	28	29	27	23	24	24	30	23	25	20	21	18	0	0	0	0	0	0	1	1	1	0	0	1	2	2	2	0	0	0	317490000	404910000	329450000	183330000	137030000	142000000	729310000	656490000	769770000	541270000
GPI-anchor transamidase	PIGK	4	4	1	2	2	2	2	2	2	2	2	2	3	1	2	1	1	2	2	1	1	2	2	2	2	2	2	2	2	2	3	1	2	1	1	2	2	1	0	28562000	26752000	30981000	33644000	33906000	21443000	25586000	18340000	19356000
Putative nuclear envelope pore membrane protein POM 121B	POM121B	4	1	2	1	2	1	3	2	2	2	1	1	0	1	4	3	4	2	3	1	0	0	0	0	1	0	0	1	1	0	0	0	1	0	1	1	1	0	0	0	0	0	0	0	0	0	0	0
Oral-facial-digital syndrome 1 protein	OFD1	1	1	0	0	1	0	0	0	0	0	1	1	1	0	1	0	1	0	1	1	0	0	1	0	0	0	0	0	1	1	1	0	1	0	1	0	1	1	0	0	0	0	0	0	0	0	0	0
3(2),5-bisphosphate nucleotidase 1	BPNT1	3	3	0	0	0	0	0	0	1	1	1	0	1	1	1	1	1	1	1	1	0	0	0	0	0	0	1	1	1	0	1	1	1	1	1	1	1	1	0	0	0	0	0	0	0	0	0	0
Zinc finger protein 316	ZNF316	1	1	1	1	1	0	1	0	1	0	0	0	0	0	1	1	0	0	0	0	1	1	1	0	1	0	1	0	0	0	0	0	1	1	0	0	0	0	0	0	0	0	0	0	0	0	0	0
Dysbindin	DTNBP1	3	3	1	2	2	1	1	1	3	1	1	2	3	1	1	1	1	1	1	2	1	2	2	1	1	1	3	1	1	2	3	1	1	1	1	1	1	2	0	17650000	19614000	0	0	0	17454000	0	0	14979000
WW domain-binding protein 2	WBP2	4	4	2	1	0	0	0	0	2	4	2	2	2	2	2	1	2	2	1	0	2	1	0	0	0	0	2	4	2	2	2	2	2	1	2	2	1	0	0	0	0	0	0	0	80473000	127150000	128380000	140970000
Hematological and neurological expressed 1-like protein	HN1L	8	8	2	4	3	0	0	0	6	4	6	6	6	6	6	6	7	6	6	6	2	4	3	0	0	0	6	4	6	6	6	6	6	6	7	6	6	6	27463000	50928000	80020000	0	0	0	123080000	104100000	122400000	133090000
Protein YIF1A	YIF1A	1	1	1	1	0	1	1	0	0	0	1	0	0	0	1	0	0	1	0	0	1	1	0	1	1	0	0	0	1	0	0	0	1	0	0	1	0	0	0	0	0	0	0	0	0	0	0	0
Zinc finger MYM-type protein 3	ZMYM3	2	2	0	0	0	0	0	0	0	2	1	1	0	0	1	2	0	1	1	1	0	0	0	0	0	0	0	2	1	1	0	0	1	2	0	1	1	1	0	0	0	0	0	0	0	0	0	0
Structural maintenance of chromosomes flexible hinge domain-containing protein 1	SMCHD1	26	26	12	11	11	6	11	7	20	17	20	10	11	12	21	16	15	11	8	10	12	11	11	6	11	7	20	17	20	10	11	12	21	16	15	11	8	10	250870000	206320000	198480000	138730000	157160000	137190000	191430000	253920000	239390000	120450000
Coiled-coil domain-containing protein 154	CCDC154	2	2	0	0	1	0	0	0	0	0	0	0	1	0	0	1	1	0	0	1	0	0	1	0	0	0	0	0	0	0	1	0	0	1	1	0	0	1	0	0	0	0	0	0	0	0	0	0
Phosphorylase b kinase regulatory subunit alpha, skeletal muscle isoform	PHKA1	3	2	1	1	1	1	1	0	1	0	1	3	1	2	0	1	2	0	1	1	1	1	1	1	1	0	1	0	1	2	0	1	0	1	2	0	1	1	0	0	0	0	0	0	0	0	0	24837000
Dedicator of cytokinesis protein 11	DOCK11	4	2	2	0	1	0	0	0	1	2	0	2	2	1	2	2	1	3	3	1	1	0	1	0	0	0	1	0	0	1	1	0	1	1	1	1	1	0	0	0	0	0	0	0	0	0	0	0
Probable methyltransferase-like protein 15	METTL15	5	5	1	2	3	2	5	3	0	1	1	0	0	1	1	1	0	1	2	1	1	2	3	2	5	3	0	1	1	0	0	1	1	1	0	1	2	1	0	40916000	49963000	72404000	70135000	50456000	0	0	0	0
RanBP2-like and GRIP domain-containing protein 3	RGPD3	41	0	24	19	17	15	11	14	30	32	27	26	24	22	31	24	22	28	22	18	0	0	0	0	0	0	0	0	0	0	0	0	0	0	0	0	0	0	0	0	0	0	0	0	0	0	0	0
Protein cornichon homolog 4	CNIH4	1	1	1	1	1	1	1	1	1	1	1	1	1	1	1	1	1	1	1	0	1	1	1	1	1	1	1	1	1	1	1	1	1	1	1	1	1	0	0	0	0	0	0	0	0	51110000	0	0
Polypyrimidine tract-binding protein 1	PTBP1	22	18	14	16	15	12	13	13	15	16	19	15	11	13	14	20	18	14	14	15	11	13	11	9	10	9	12	14	15	11	8	11	12	17	15	12	11	12	1407700000	1506000000	964790000	683030000	865950000	617520000	1496300000	1236100000	1363700000	906470000
Tetraspanin;CD81 antigen	CD81	1	1	0	0	0	0	0	0	1	1	1	1	1	1	0	0	0	0	0	0	0	0	0	0	0	0	1	1	1	1	1	1	0	0	0	0	0	0	0	0	0	0	0	0	0	0	0	0
Protein diaphanous homolog 2	DIAPH2	10	10	3	2	1	0	0	0	6	2	4	5	4	4	3	5	5	3	4	3	3	2	1	0	0	0	6	2	4	5	4	4	3	5	5	3	4	3	0	0	0	0	0	0	63701000	0	0	46153000
Protein Shroom1	SHROOM1	6	6	1	1	2	0	0	0	3	3	3	2	4	3	4	2	2	4	4	4	1	1	2	0	0	0	3	3	3	2	4	3	4	2	2	4	4	4	0	0	33856000	0	0	0	35044000	33497000	36525000	36431000
Obscurin-like protein 1	OBSL1	2	2	0	0	1	0	0	0	1	1	0	2	1	1	1	2	1	2	2	1	0	0	1	0	0	0	1	1	0	2	1	1	1	2	1	2	2	1	0	0	0	0	0	0	0	0	0	0
Tumor suppressor p53-binding protein 1	TP53BP1	30	30	10	9	11	1	0	0	17	24	21	12	10	12	22	20	20	8	8	12	10	9	11	1	0	0	17	24	21	12	10	12	22	20	20	8	8	12	141470000	201920000	218110000	0	0	0	289040000	352680000	280890000	155140000
Tubulin beta-8 chain-like protein LOC260334		10	1	8	8	8	8	8	8	9	8	8	8	9	8	7	8	8	8	8	9	0	0	0	0	0	0	1	0	0	0	1	0	0	0	0	0	0	1	0	0	0	0	0	0	0	0	0	0
Tuftelin	TUFT1	8	8	3	1	1	0	1	1	3	3	2	3	3	3	4	4	4	1	4	4	3	1	1	0	1	1	3	3	2	3	3	3	4	4	4	1	4	4	30659000	0	0	0	0	0	0	49610000	41868000	56826000
Phosphatidylinositol 4-phosphate 5-kinase type-1 alpha	PIP5K1A	9	7	4	6	5	3	7	6	6	5	7	9	7	5	6	7	5	7	8	5	3	5	4	3	6	5	5	4	5	7	5	3	4	5	4	5	7	4	77265000	67275000	66068000	67378000	64961000	46512000	97031000	86881000	86584000	85013000
Zinc finger SWIM domain-containing protein 8	ZSWIM8	23	23	11	9	7	11	9	8	15	10	13	14	15	8	15	12	13	16	13	11	11	9	7	11	9	8	15	10	13	14	15	8	15	12	13	16	13	11	143670000	140670000	124490000	90553000	103200000	56284000	150210000	107970000	118860000	127270000
Rho GTPase-activating protein 32	ARHGAP32	4	3	0	1	0	0	0	0	2	0	0	0	1	1	0	1	0	1	2	1	0	1	0	0	0	0	2	0	0	0	0	1	0	1	0	0	2	1	0	0	0	0	0	0	9573100	0	0	0
Protein zyg-11 homolog B	ZYG11B	3	3	0	0	0	0	0	0	0	1	0	0	0	0	2	0	0	0	1	0	0	0	0	0	0	0	0	1	0	0	0	0	2	0	0	0	1	0	0	0	0	0	0	0	0	0	0	0
	HSPA8	39	1	23	22	25	24	21	19	29	27	28	31	28	29	26	26	25	27	30	26	0	0	0	0	0	0	1	1	1	1	1	1	1	1	1	1	1	0	0	0	0	0	0	0	27693000	24669000	24463000	23185000
		35	3	5	5	4	6	4	5	23	18	26	24	27	25	11	4	3	7	7	8	0	1	0	0	0	0	2	1	3	1	1	1	0	0	0	0	0	0	0	0	0	0	0	0	26151000	0	31714000	0
	FMR1	15	2	7	12	8	7	5	4	11	9	11	14	12	9	14	8	11	11	11	11	1	2	2	1	2	1	2	1	2	2	1	1	2	2	2	1	2	2	59088000	85064000	123500000	26522000	29733000	34565000	102600000	66894000	91438000	115640000
Centrosomal protein of 78 kDa	CEP78	2	2	0	0	0	0	0	0	1	0	1	1	1	0	0	0	1	0	1	1	0	0	0	0	0	0	1	0	1	1	1	0	0	0	1	0	1	1	0	0	0	0	0	0	0	0	0	0
Serpin-like protein HMSD	HMSD	1	1	1	1	0	1	0	1	1	1	1	1	0	1	0	1	1	1	1	1	1	1	0	1	0	1	1	1	1	1	0	1	0	1	1	1	1	1	0	0	0	0	0	0	0	0	0	0
Protein bicaudal D homolog 1	BICD1	3	1	2	0	0	0	1	0	3	1	2	2	2	1	2	2	2	1	3	1	0	0	0	0	1	0	1	0	1	0	0	0	0	0	0	0	1	1	0	0	0	0	0	0	0	0	0	0
Small nuclear ribonucleoprotein G;Putative small nuclear ribonucleoprotein G-like protein 15	SNRPG;SNRPGP15	2	2	2	2	2	2	1	2	2	2	2	1	2	2	2	2	2	2	2	2	2	2	2	2	1	2	2	2	2	1	2	2	2	2	2	2	2	2	35535000	28902000	21755000	29259000	0	26663000	73532000	48313000	61651000	0
Developmentally-regulated GTP-binding protein 2	DRG2	8	7	7	6	5	8	6	8	5	4	5	5	7	4	5	2	4	4	4	6	6	5	4	7	5	7	4	4	4	4	6	3	4	2	3	4	3	5	104560000	102220000	94691000	194400000	173280000	144220000	52368000	52194000	78356000	62892000
Chromobox protein homolog 6	CBX6	2	1	2	2	2	1	2	1	1	1	1	1	1	2	1	2	2	1	2	1	1	1	1	0	1	1	0	0	0	0	0	1	0	1	1	0	1	1	0	0	0	0	0	0	0	0	0	0
Eukaryotic translation initiation factor 3 subunit L	EIF3L	32	32	14	15	10	21	21	14	26	28	28	31	30	26	22	16	14	23	21	16	14	15	10	21	21	14	26	28	28	31	30	26	22	16	14	23	21	16	494740000	613200000	457760000	861890000	1230300000	802470000	1851600000	2017800000	1705900000	2369100000
RNA-binding protein EWS	EWSR1	7	7	3	4	3	0	0	2	5	7	6	3	3	1	6	5	3	1	1	1	3	4	3	0	0	2	5	7	6	3	3	1	6	5	3	1	1	1	112350000	110200000	20827000	0	0	14912000	444500000	1033800000	493130000	44382000
SUMO-conjugating enzyme UBC9	UBE2I	2	2	1	2	1	1	1	1	2	2	2	1	1	1	2	1	1	2	1	1	1	2	1	1	1	1	2	2	2	1	1	1	2	1	1	2	1	1	62313000	30343000	75584000	0	56021000	0	40285000	54113000	45860000	58996000
Peroxisomal membrane protein PMP34	SLC25A17	2	2	1	1	1	2	2	2	1	1	1	1	1	1	1	1	0	1	1	0	1	1	1	2	2	2	1	1	1	1	1	1	1	1	0	1	1	0	0	0	0	43345000	39743000	0	0	0	0	0
Copine-1	CPNE1	10	10	4	5	2	1	4	2	2	4	6	6	7	5	6	7	5	5	2	6	4	5	2	1	4	2	2	4	6	6	7	5	6	7	5	5	2	6	68318000	72967000	86442000	0	65474000	76022000	84960000	69482000	64950000	66594000
GON-4-like protein	YY1AP1;GON4L	2	2	0	0	0	0	0	0	1	0	0	1	0	1	1	0	0	0	0	0	0	0	0	0	0	0	1	0	0	1	0	1	1	0	0	0	0	0	0	0	0	0	0	0	0	0	0	0
Coatomer subunit delta	ARCN1	24	24	20	20	17	19	20	18	16	16	18	15	19	12	16	12	10	15	14	13	20	20	17	19	20	18	16	16	18	15	19	12	16	12	10	15	14	13	551340000	556750000	599410000	899180000	994420000	737060000	312690000	357690000	456650000	455240000
Sulfurtransferase;3-mercaptopyruvate sulfurtransferase	MPST	2	2	2	1	1	1	2	1	1	0	1	1	1	1	0	1	1	1	1	1	2	1	1	1	2	1	1	0	1	1	1	1	0	1	1	1	1	1	35003000	0	0	0	40808000	0	0	0	0	0
Ras-related C3 botulinum toxin substrate 2	RAC2	7	3	7	5	5	6	5	6	5	6	4	5	6	7	6	5	6	5	7	6	3	2	2	3	3	3	2	3	2	2	3	3	3	2	2	3	3	2	264350000	287670000	198820000	417610000	462850000	363980000	185520000	186830000	247350000	224850000
Translocator protein	TSPO	4	4	4	3	3	4	4	4	4	4	4	3	3	3	3	2	2	3	4	1	4	3	3	4	4	4	4	4	4	3	3	3	3	2	2	3	4	1	981600000	551780000	620850000	1255100000	1182600000	889380000	443030000	426810000	346860000	567360000
X-ray repair cross-complementing protein 6	XRCC6	27	27	15	20	19	21	20	20	21	19	22	17	21	15	19	17	19	17	19	18	15	20	19	21	20	20	21	19	22	17	21	15	19	17	19	17	19	18	452700000	647980000	770930000	889200000	1121400000	880620000	569170000	597750000	802750000	406750000
NHP2-like protein 1;NHP2-like protein 1, N-terminally processed	NHP2L1	3	3	0	0	0	0	0	0	0	2	1	2	0	2	2	1	0	0	0	0	0	0	0	0	0	0	0	2	1	2	0	2	2	1	0	0	0	0	0	0	0	0	0	0	0	27966000	0	25993000
NADH-cytochrome b5 reductase 3;NADH-cytochrome b5 reductase 3 membrane-bound form;NADH-cytochrome b5 reductase 3 soluble form	CYB5R3	2	2	0	0	0	0	1	0	2	0	1	0	0	0	1	0	0	0	0	0	0	0	0	0	1	0	2	0	1	0	0	0	1	0	0	0	0	0	0	0	0	0	0	0	11161000	0	0	0
F-actin-capping protein subunit beta	CAPZB	17	17	9	9	8	9	8	7	12	15	13	12	11	12	13	11	9	13	12	9	9	9	8	9	8	7	12	15	13	12	11	12	13	11	9	13	12	9	767080000	733190000	592100000	346890000	411540000	343520000	906590000	952340000	785070000	919060000
Nardilysin	NRD1	10	10	5	5	4	1	1	1	7	6	7	8	8	7	8	6	5	8	5	5	5	5	4	1	1	1	7	6	7	8	8	7	8	6	5	8	5	5	78652000	93745000	63381000	0	0	0	86550000	83249000	85635000	66132000
Zinc finger protein 618	ZNF618	1	1	0	0	0	0	0	0	0	0	0	0	0	0	1	0	0	0	0	0	0	0	0	0	0	0	0	0	0	0	0	0	1	0	0	0	0	0	0	0	0	0	0	0	0	0	0	0
Rho guanine nucleotide exchange factor 7	ARHGEF7	17	12	5	4	6	2	3	1	12	10	11	12	12	13	9	5	5	11	6	7	4	4	5	2	3	1	9	6	9	11	10	9	7	4	4	9	5	6	47996000	27927000	75271000	46724000	34620000	0	103500000	112920000	131290000	244670000
Paralemmin-2	PALM2-AKAP2;PALM2	6	6	0	1	1	0	1	2	4	5	5	2	3	2	5	3	3	4	2	5	0	1	1	0	1	2	4	5	5	2	3	2	5	3	3	4	2	5	0	0	27767000	0	0	10505000	37725000	23352000	24292000	0
Exosome complex component CSL4	EXOSC1	2	2	0	1	0	0	0	0	1	1	2	0	1	0	2	2	1	0	0	1	0	1	0	0	0	0	1	1	2	0	1	0	2	2	1	0	0	1	0	0	0	0	0	0	0	0	0	0
Trypsin-3	PRSS3	2	2	0	0	0	1	1	0	0	0	0	0	0	0	1	0	1	1	0	1	0	0	0	1	1	0	0	0	0	0	0	0	1	0	1	1	0	1	0	0	0	0	0	0	0	0	0	0
Sphingomyelin phosphodiesterase 4	SMPD4	7	7	5	4	3	5	4	4	4	4	1	2	3	2	6	2	2	5	2	2	5	4	3	5	4	4	4	4	1	2	3	2	6	2	2	5	2	2	98332000	84244000	76390000	98463000	67853000	115710000	42743000	44934000	0	39219000
Heterogeneous nuclear ribonucleoproteins C1/C2	HNRNPC	10	10	5	4	1	2	1	1	7	10	10	5	5	4	8	6	5	5	3	2	5	4	1	2	1	1	7	10	10	5	5	4	8	6	5	5	3	2	89213000	32226000	0	44137000	0	0	229860000	355510000	221640000	62413000
Unconventional myosin-IXa	MYO9A	3	3	0	0	0	0	0	0	1	0	1	1	2	2	1	1	2	1	1	3	0	0	0	0	0	0	1	0	1	1	2	2	1	1	2	1	1	3	0	0	0	0	0	0	0	0	0	0
Bifunctional arginine demethylase and lysyl-hydroxylase JMJD6	JMJD6	4	4	3	1	1	0	0	0	3	2	2	2	1	1	2	4	3	1	3	3	3	1	1	0	0	0	3	2	2	2	1	1	2	4	3	1	3	3	25892000	0	0	0	0	0	37602000	35527000	32155000	25509000
SUMO-activating enzyme subunit 1;SUMO-activating enzyme subunit 1, N-terminally processed	SAE1	7	7	2	2	2	3	5	4	4	4	6	1	2	1	2	1	0	1	1	2	2	2	2	3	5	4	4	4	6	1	2	1	2	1	0	1	1	2	37074000	39079000	34709000	50784000	43826000	27366000	39771000	31555000	56354000	0
Zinc finger protein with KRAB and SCAN domains 1	ZKSCAN1	2	2	0	0	0	0	0	0	1	2	1	0	0	0	2	1	0	0	0	0	0	0	0	0	0	0	1	2	1	0	0	0	2	1	0	0	0	0	0	0	0	0	0	0	0	9433000	0	0
Eukaryotic translation initiation factor 3 subunit H	EIF3H	16	16	7	5	7	3	3	2	12	12	11	13	11	11	6	10	6	6	3	6	7	5	7	3	3	2	12	12	11	13	11	11	6	10	6	6	3	6	240100000	154710000	165950000	62965000	59409000	98623000	1097700000	685310000	256100000	668760000
Protein farnesyltransferase/geranylgeranyltransferase type-1 subunit alpha	FNTA	3	3	1	1	1	0	0	0	2	2	2	1	1	1	2	1	1	1	2	1	1	1	1	0	0	0	2	2	2	1	1	1	2	1	1	1	2	1	0	0	0	0	0	0	0	0	0	0
	DBNL	17	2	7	8	10	0	3	2	12	11	13	12	9	15	10	13	14	8	10	13	1	1	1	0	1	0	1	1	1	1	1	1	1	1	2	1	1	1	0	0	0	0	0	0	0	0	0	0
Calponin;Calponin-2	CNN2	19	18	17	15	14	11	9	9	17	16	18	17	17	16	17	16	16	17	15	15	16	14	13	10	9	9	16	15	17	16	16	15	16	15	15	16	14	14	2392800000	2862600000	1799000000	697860000	829840000	634130000	3567700000	2898500000	3258200000	4097200000
Histone H3;Histone H3.2;Histone H3.1t;Histone H3.3;Histone H3.1;Histone H3.3C	H3F3B;H3F3A;HIST2H3A;HIST3H3;HIST1H3A;H3F3C	3	1	2	3	3	2	2	3	2	1	2	2	1	2	1	2	3	1	2	3	1	1	1	1	1	1	1	0	1	1	0	0	0	0	1	0	1	1	162350000	139270000	142710000	228330000	285180000	217110000	102440000	0	65190000	91084000
Polyadenylate-binding protein 2	PABPN1	1	1	0	0	1	0	0	0	1	1	1	0	0	0	1	0	1	0	0	0	0	0	1	0	0	0	1	1	1	0	0	0	1	0	1	0	0	0	0	0	0	0	0	0	0	0	0	0
Nuclear receptor coactivator 4	NCOA4	8	8	4	3	4	0	1	2	3	4	5	4	5	3	7	6	5	7	6	6	4	3	4	0	1	2	3	4	5	4	5	3	7	6	5	7	6	6	75334000	59968000	66529000	0	0	35529000	36897000	44419000	45818000	39796000
		1	1	0	0	0	0	0	0	0	0	0	1	0	1	0	0	0	0	1	1	0	0	0	0	0	0	0	0	0	1	0	1	0	0	0	0	1	1	0	0	0	0	0	0	0	0	0	0
RNA polymerase II-associated factor 1 homolog	PAF1	1	1	1	1	1	0	0	0	1	1	1	1	1	0	1	1	1	1	0	1	1	1	1	0	0	0	1	1	1	1	1	0	1	1	1	1	0	1	0	0	0	0	0	0	0	0	0	0
Catenin beta-1	CTNNB1	14	13	2	1	3	1	1	1	13	12	12	11	10	10	6	5	4	7	6	4	2	1	3	1	1	1	12	11	12	10	10	10	6	5	4	7	6	4	12224000	0	0	0	0	0	264290000	222940000	349210000	184310000
Ermin	ERMN	1	1	0	0	0	0	0	0	0	0	0	0	1	1	0	0	0	0	0	0	0	0	0	0	0	0	0	0	0	0	1	1	0	0	0	0	0	0	0	0	0	0	0	0	0	0	0	0
NADH-ubiquinone oxidoreductase 75 kDa subunit, mitochondrial	NDUFS1	14	14	9	6	5	9	7	9	4	7	5	2	3	4	4	5	6	4	4	3	9	6	5	9	7	9	4	7	5	2	3	4	4	5	6	4	4	3	152520000	114760000	156340000	161640000	166340000	152520000	46961000	62425000	60848000	51145000
von Willebrand factor A domain-containing protein 9	VWA9	1	1	0	0	0	0	0	0	1	0	0	0	0	0	1	0	0	0	0	0	0	0	0	0	0	0	1	0	0	0	0	0	1	0	0	0	0	0	0	0	0	0	0	0	5847700	0	0	0
Endothelin-converting enzyme 1	ECE1	1	1	0	0	0	0	0	0	1	1	0	1	0	0	0	0	0	0	0	0	0	0	0	0	0	0	1	1	0	1	0	0	0	0	0	0	0	0	0	0	0	0	0	0	0	0	0	8573800
NAD(P)H dehydrogenase [quinone] 1	NQO1	7	7	1	2	1	1	1	0	6	4	6	6	6	6	1	1	3	4	1	2	1	2	1	1	1	0	6	4	6	6	6	6	1	1	3	4	1	2	0	0	0	0	0	0	75732000	61769000	67441000	78240000
MOB-like protein phocein	MOB4;HSPE1-MOB4	3	3	1	1	1	0	1	0	1	2	2	3	1	2	2	2	1	2	2	1	1	1	1	0	1	0	1	2	2	3	1	2	2	2	1	2	2	1	0	0	0	0	0	0	0	0	0	33159000
Protein FAM172A	FAM172A	1	1	1	1	1	1	1	1	1	0	1	1	1	1	1	1	1	0	1	1	1	1	1	1	1	1	1	0	1	1	1	1	1	1	1	0	1	1	0	0	0	0	0	0	0	0	0	0
Kin of IRRE-like protein 1	KIRREL	1	1	0	0	0	0	0	0	0	0	0	0	1	1	0	0	0	0	0	0	0	0	0	0	0	0	0	0	0	0	1	1	0	0	0	0	0	0	0	0	0	0	0	0	0	0	0	0
2-methoxy-6-polyprenyl-1,4-benzoquinol methylase, mitochondrial	COQ5	1	1	1	0	0	1	1	1	0	0	1	0	0	0	0	0	1	0	0	0	1	0	0	1	1	1	0	0	1	0	0	0	0	0	1	0	0	0	0	0	0	0	0	0	0	0	0	0
Macrophage erythroblast attacher	MAEA	6	6	1	1	0	0	2	0	1	2	1	2	1	0	3	1	2	1	0	0	1	1	0	0	2	0	1	2	1	2	1	0	3	1	2	1	0	0	0	0	0	0	0	0	0	0	0	0
Protein transport protein Sec61 subunit alpha isoform 1;Protein transport protein Sec61 subunit alpha isoform 2	SEC61A1;SEC61A2	8	8	6	6	6	7	6	6	7	5	6	6	6	5	7	5	4	7	6	5	6	6	6	7	6	6	7	5	6	6	6	5	7	5	4	7	6	5	533910000	758060000	638080000	859530000	946930000	884940000	269690000	302680000	361920000	405530000
Serine/threonine-protein kinase 24;Serine/threonine-protein kinase 24 36 kDa subunit;Serine/threonine-protein kinase 24 12 kDa subunit;Serine/threonine-protein kinase 26;Serine/threonine-protein kinase 25	STK24;STK26;STK25	6	3	3	3	2	0	1	1	4	2	4	5	4	3	3	5	2	3	2	3	1	1	0	0	0	0	1	0	1	2	1	1	1	2	1	0	1	1	71564000	40116000	45710000	0	0	0	67829000	84629000	56493000	80902000
Serine/threonine-protein kinase;Serine/threonine-protein kinase D2	PRKD2	12	10	4	3	1	4	3	4	4	4	3	6	5	5	6	4	3	6	3	1	3	3	1	3	2	4	3	3	2	5	4	5	4	4	3	5	3	1	59789000	0	0	39063000	0	29903000	37934000	34195000	0	49850000
REST corepressor 3	RCOR3	2	2	0	0	1	0	0	0	1	1	1	1	1	0	0	1	0	0	0	0	0	0	1	0	0	0	1	1	1	1	1	0	0	1	0	0	0	0	0	0	0	0	0	0	0	0	0	0
Nucleoside diphosphate kinase 7	NME7	5	5	2	3	3	2	2	1	3	1	2	3	2	4	1	1	2	2	2	3	2	3	3	2	2	1	3	1	2	3	2	4	1	1	2	2	2	3	0	0	0	0	0	0	0	0	0	0
Fragile X mental retardation syndrome-related protein 1	FXR1	34	30	19	20	18	13	12	12	24	25	23	27	25	25	22	26	20	23	26	24	16	17	14	10	9	9	21	22	20	23	23	21	19	22	16	20	22	20	1747400000	1665000000	1567600000	481540000	612470000	566150000	1422500000	1350800000	1235300000	1479100000
Interleukin enhancer-binding factor 2	ILF2	18	18	6	7	5	5	4	4	15	16	15	11	9	11	14	12	12	10	6	6	6	7	5	5	4	4	15	16	15	11	9	11	14	12	12	10	6	6	243970000	232850000	230070000	101480000	113180000	111050000	787670000	738540000	684840000	260180000
Derlin-1	DERL1	5	5	3	4	4	3	3	4	2	3	3	1	1	2	3	4	3	2	3	2	3	4	4	3	3	4	2	3	3	1	1	2	3	4	3	2	3	2	606510000	359390000	380340000	712500000	665330000	803960000	336420000	192540000	129810000	0
Armadillo repeat-containing protein 6	ARMC6	1	1	0	0	0	0	0	0	0	0	0	0	0	1	1	0	0	0	0	0	0	0	0	0	0	0	0	0	0	0	0	1	1	0	0	0	0	0	0	0	0	0	0	0	0	0	0	0
Serine/threonine-protein kinase RIO3	RIOK3	8	8	3	3	5	0	0	0	4	3	5	6	5	5	2	4	5	1	4	3	3	3	5	0	0	0	4	3	5	6	5	5	2	4	5	1	4	3	68588000	88126000	98961000	0	0	0	53173000	31217000	34648000	49793000
Transcription factor SPT20 homolog	SUPT20H	4	4	2	1	1	2	0	1	3	1	2	2	0	1	4	4	4	2	1	0	2	1	1	2	0	1	3	1	2	2	0	1	4	4	4	2	1	0	0	0	0	20742000	0	0	24069000	0	20058000	0
Calcium-transporting ATPase;Calcium-transporting ATPase type 2C member 1	ATP2C1	8	8	4	2	5	6	2	3	5	3	5	4	4	4	6	4	4	4	4	4	4	2	5	6	2	3	5	3	5	4	4	4	6	4	4	4	4	4	35351000	0	47906000	27847000	41066000	53365000	29549000	50644000	34243000	51545000
Ubiquitin carboxyl-terminal hydrolase;Ubiquitin carboxyl-terminal hydrolase 28	USP28	1	1	0	1	1	0	0	0	1	1	1	0	1	0	0	1	1	1	0	1	0	1	1	0	0	0	1	1	1	0	1	0	0	1	1	1	0	1	0	0	0	0	0	0	0	0	0	0
RNA-binding protein with multiple splicing	RBPMS	2	2	0	0	0	0	0	0	1	0	0	0	0	0	2	1	0	0	0	0	0	0	0	0	0	0	1	0	0	0	0	0	2	1	0	0	0	0	0	0	0	0	0	0	0	0	0	0
Protein phosphatase 1 regulatory subunit 7	PPP1R7	2	2	0	1	0	0	0	0	1	2	0	0	2	2	0	0	0	0	1	0	0	1	0	0	0	0	1	2	0	0	2	2	0	0	0	0	1	0	0	0	0	0	0	0	0	17497000	0	0
LIM domain kinase 2;LIM domain kinase 1	LIMK2;LIMK1	2	2	0	1	0	0	0	0	1	1	0	0	0	0	2	0	0	0	1	0	0	1	0	0	0	0	1	1	0	0	0	0	2	0	0	0	1	0	0	0	0	0	0	0	0	0	0	0
Protein Mpv17	MPV17	1	1	1	1	1	1	1	1	1	0	1	1	1	1	0	1	1	0	1	1	1	1	1	1	1	1	1	0	1	1	1	1	0	1	1	0	1	1	0	0	0	0	0	0	0	0	0	0
Basic leucine zipper and W2 domain-containing protein 2	BZW2	2	2	1	2	2	0	0	0	0	2	0	1	2	0	1	1	0	1	0	1	1	2	2	0	0	0	0	2	0	1	2	0	1	1	0	1	0	1	0	0	0	0	0	0	0	0	0	0
Pescadillo homolog	PES1	9	9	4	4	7	5	5	5	6	5	6	4	4	1	6	5	6	5	2	2	4	4	7	5	5	5	6	5	6	4	4	1	6	5	6	5	2	2	110560000	46836000	98955000	55812000	57129000	41314000	62211000	39419000	42574000	31723000
Nuclear receptor coactivator 1	NCOA1	10	10	5	5	6	4	6	6	5	2	6	6	5	4	5	4	5	6	4	3	5	5	6	4	6	6	5	2	6	6	5	4	5	4	5	6	4	3	58069000	71947000	60405000	83791000	63773000	82830000	32787000	30827000	27622000	34754000
Zinc transporter 6	SLC30A6	1	1	1	0	0	0	1	0	1	0	0	0	0	0	0	0	0	1	0	0	1	0	0	0	1	0	1	0	0	0	0	0	0	0	0	1	0	0	0	0	0	0	0	0	0	0	0	0
R3H domain-containing protein 2	R3HDM2	3	2	1	1	1	1	1	1	1	2	1	1	2	2	2	1	2	2	3	3	1	1	1	1	0	1	1	1	1	1	1	1	1	1	1	1	2	2	0	0	0	0	0	0	0	0	0	0
Bromodomain-containing protein 8	BRD8	2	2	0	1	0	0	0	0	1	1	1	0	0	0	2	2	1	0	0	0	0	1	0	0	0	0	1	1	1	0	0	0	2	2	1	0	0	0	0	0	0	0	0	0	0	0	0	0
GTP-binding nuclear protein Ran	RAN	23	23	16	19	20	17	17	17	16	13	16	18	15	18	16	17	20	16	18	19	16	19	20	17	17	17	16	13	16	18	15	18	16	17	20	16	18	19	4778000000	4232700000	3043500000	6182400000	5487800000	5697000000	3102600000	2944100000	2879800000	3286800000
Septin-10	2020-09-10	9	8	5	5	3	1	1	0	6	7	9	8	8	7	8	5	6	7	6	5	5	4	2	1	1	0	5	6	8	7	7	6	7	5	5	6	5	5	46621000	46072000	62921000	0	0	0	111460000	72643000	76579000	94101000
Echinoderm microtubule-associated protein-like 3	EML3	19	19	6	8	5	3	4	5	12	13	12	11	12	10	13	13	12	10	11	11	6	8	5	3	4	5	12	13	12	11	12	10	13	13	12	10	11	11	132570000	171070000	152610000	83576000	81012000	68832000	149080000	192590000	166460000	190610000
Heterogeneous nuclear ribonucleoprotein L-like	HNRNPLL;HNRPLL	6	4	5	3	4	3	4	3	5	5	4	4	5	3	5	4	2	5	3	2	3	2	2	1	2	1	3	3	2	2	3	2	3	3	1	3	2	1	51273000	64754000	37524000	94857000	68787000	63996000	89105000	74781000	82879000	58257000
Inositol hexakisphosphate and diphosphoinositol-pentakisphosphate kinase 1	PPIP5K1	5	3	1	1	1	1	0	1	1	1	2	2	2	4	1	3	3	2	3	1	1	0	0	0	0	0	0	0	1	1	1	2	0	1	1	1	1	0	0	0	0	0	0	0	0	0	0	0
Acyl-CoA-binding domain-containing protein 5	ACBD5	5	5	0	0	0	0	0	0	1	1	2	3	1	1	3	1	2	3	1	0	0	0	0	0	0	0	1	1	2	3	1	1	3	1	2	3	1	0	0	0	0	0	0	0	0	0	0	25562000
Zinc finger protein 346	ZNF346	1	1	0	0	0	0	0	0	1	1	0	0	0	0	0	1	1	0	0	0	0	0	0	0	0	0	1	1	0	0	0	0	0	1	1	0	0	0	0	0	0	0	0	0	0	0	0	0
Suppressor of tumorigenicity 7 protein	ST7	4	4	0	1	1	0	0	0	2	1	1	2	2	1	2	3	2	2	3	3	0	1	1	0	0	0	2	1	1	2	2	1	2	3	2	2	3	3	0	0	0	0	0	0	0	0	0	0
BTB/POZ domain-containing protein 10	BTBD10	2	2	0	0	0	0	0	0	1	1	1	1	2	1	2	1	1	2	1	1	0	0	0	0	0	0	1	1	1	1	2	1	2	1	1	2	1	1	0	0	0	0	0	0	0	0	0	0
Leupaxin	LPXN	2	2	0	0	0	0	0	0	1	1	1	2	2	2	1	1	0	1	0	0	0	0	0	0	0	0	1	1	1	2	2	2	1	1	0	1	0	0	0	0	0	0	0	0	0	0	0	28100000
Armadillo repeat-containing protein 8	ARMC8	6	6	3	2	1	0	0	0	3	4	3	5	2	4	3	4	4	3	3	3	3	2	1	0	0	0	3	4	3	5	2	4	3	4	4	3	3	3	41752000	0	0	0	0	0	44170000	24985000	24428000	24111000
	SYNCRIP	27	1	16	13	13	7	9	7	26	20	24	22	24	23	18	18	18	15	15	16	1	1	1	0	0	0	1	1	0	0	1	1	1	0	1	1	1	1	0	0	0	0	0	0	0	0	0	0
Probable ATP-dependent RNA helicase DDX27	DDX27	9	9	2	2	2	5	3	4	2	3	3	1	2	1	2	4	3	1	2	3	2	2	2	5	3	4	2	3	3	1	2	1	2	4	3	1	2	3	26486000	0	29529000	34176000	34833000	29944000	21249000	20566000	19951000	0
Myosin light polypeptide 6	MYL6	9	7	7	7	7	7	6	6	8	7	7	8	7	6	6	5	6	7	7	8	5	5	5	5	4	4	6	5	5	6	5	4	4	3	4	5	5	6	2612200000	2196200000	2035800000	653110000	531060000	686320000	3088700000	3920200000	2949600000	2944000000
Cleavage and polyadenylation specificity factor subunit 4	CPSF4	2	2	0	0	0	0	0	0	1	2	1	0	0	0	0	0	1	0	0	0	0	0	0	0	0	0	1	2	1	0	0	0	0	0	1	0	0	0	0	0	0	0	0	0	0	0	0	0
Ran-binding protein 3	RANBP3	6	6	5	3	3	1	1	2	6	3	5	3	4	3	6	3	3	3	2	2	5	3	3	1	1	2	6	3	5	3	4	3	6	3	3	3	2	2	70829000	62350000	34769000	0	0	18023000	71437000	61741000	71817000	42657000
Eukaryotic peptide chain release factor subunit 1	ETF1	8	8	5	7	5	6	6	7	6	5	6	6	5	5	6	4	5	5	5	5	5	7	5	6	6	7	6	5	6	6	5	5	6	4	5	5	5	5	221190000	226140000	187310000	376610000	380970000	311360000	168070000	247210000	253720000	249820000
Periphilin-1	PPHLN1	4	4	2	4	3	1	2	2	4	4	4	3	2	1	4	3	3	2	1	1	2	4	3	1	2	2	4	4	4	3	2	1	4	3	3	2	1	1	41720000	26393000	48875000	0	0	0	43709000	56525000	47275000	27424000
CCR4-NOT transcription complex subunit 8	CNOT8	4	4	1	1	2	2	2	2	1	1	0	3	1	0	1	1	2	2	2	0	1	1	2	2	2	2	1	1	0	3	1	0	1	1	2	2	2	0	0	0	26693000	19996000	38672000	40943000	0	0	0	31880000
PMS1 protein homolog 1	PMS1	3	3	0	0	0	0	0	0	1	2	3	0	1	0	2	1	2	0	0	0	0	0	0	0	0	0	1	2	3	0	1	0	2	1	2	0	0	0	0	0	0	0	0	0	0	20109000	0	0
Forkhead box protein P4	FOXP4	9	6	4	4	6	6	6	4	6	6	4	4	5	4	4	7	6	4	3	3	3	3	4	4	4	3	4	4	3	3	3	3	3	5	5	3	3	2	75098000	126370000	147770000	118180000	123910000	131990000	51745000	46584000	34057000	80062000
Endophilin-B2	SH3GLB2	4	3	0	1	0	0	0	0	2	3	2	3	1	0	0	0	1	0	1	1	0	1	0	0	0	0	1	3	1	2	0	0	0	0	0	0	0	1	0	0	0	0	0	0	0	0	0	17044000
Formin-binding protein 1	FNBP1	4	4	1	1	1	0	0	0	2	3	1	3	2	2	2	3	1	1	1	2	1	1	1	0	0	0	2	3	1	3	2	2	2	3	1	1	1	2	0	0	0	0	0	0	20783000	21578000	0	24389000
Cytoplasmic polyadenylation element-binding protein 4	CPEB4	24	24	22	19	17	21	23	21	17	15	15	19	18	17	14	14	17	18	17	16	22	19	17	21	23	21	17	15	15	19	18	17	14	14	17	18	17	16	791630000	913080000	880210000	1124700000	1264200000	1206600000	389410000	348450000	298210000	331770000
Hyccin	FAM126A	1	1	1	1	0	1	1	1	1	0	1	1	1	0	1	0	0	1	1	0	1	1	0	1	1	1	1	0	1	1	1	0	1	0	0	1	1	0	0	0	0	0	0	0	0	0	0	0
	GLS	2	2	0	1	0	2	1	0	0	0	1	0	1	0	1	0	0	0	1	1	0	1	0	2	1	0	0	0	1	0	1	0	1	0	0	0	1	1	0	0	0	44039000	0	0	0	0	0	0
Tax1-binding protein 1	TAX1BP1	12	12	3	3	2	1	1	1	5	3	5	4	6	2	5	4	5	5	5	3	3	3	2	1	1	1	5	3	5	4	6	2	5	4	5	5	5	3	26236000	20158000	32835000	0	0	0	33023000	18449000	27831000	27269000
Inositol polyphosphate 1-phosphatase	INPP1	1	1	0	0	0	0	1	1	1	1	1	0	1	0	1	0	0	1	0	0	0	0	0	0	1	1	1	1	1	0	1	0	1	0	0	1	0	0	0	0	0	0	0	0	0	0	0	0
Small ubiquitin-related modifier 1	SUMO1	4	4	4	3	3	3	4	3	3	4	4	4	2	3	4	4	3	3	4	3	4	3	3	3	4	3	3	4	4	4	2	3	4	4	3	3	4	3	343710000	221220000	208230000	148320000	88598000	172520000	322330000	230030000	260380000	202670000
Transcription elongation factor B polypeptide 2	TCEB2	8	8	3	3	4	0	0	2	4	5	5	4	4	4	5	4	4	4	3	5	3	3	4	0	0	2	4	5	5	4	4	4	5	4	4	4	3	5	30530000	45478000	55814000	0	0	16234000	92693000	80266000	85256000	76140000
U3 small nucleolar ribonucleoprotein protein IMP4	IMP4	4	4	2	1	1	1	3	3	1	0	1	1	2	2	0	0	1	2	2	2	2	1	1	1	3	3	1	0	1	1	2	2	0	0	1	2	2	2	0	0	0	0	0	0	0	0	0	0
	EIF4E2	5	1	2	2	1	1	1	0	3	4	2	3	2	2	3	3	3	3	2	2	0	0	0	0	0	0	1	1	1	1	1	0	1	0	1	0	0	0	0	0	0	0	0	0	0	0	0	0
3-hydroxyisobutyryl-CoA hydrolase, mitochondrial	HIBCH	2	2	2	2	2	2	2	2	0	0	1	0	1	0	2	0	0	2	2	0	2	2	2	2	2	2	0	0	1	0	1	0	2	0	0	2	2	0	0	0	0	7426300	0	7332200	0	0	0	0
Bifunctional methylenetetrahydrofolate dehydrogenase/cyclohydrolase, mitochondrial;NAD-dependent methylenetetrahydrofolate dehydrogenase;Methenyltetrahydrofolate cyclohydrolase	MTHFD2	5	5	4	3	4	4	4	5	2	3	2	1	2	4	2	4	3	3	3	4	4	3	4	4	4	5	2	3	2	1	2	4	2	4	3	3	3	4	22547000	22834000	23768000	33853000	23563000	43601000	0	15207000	0	0
MICOS complex subunit MIC60	IMMT	22	22	11	12	10	7	8	8	17	12	15	12	13	12	13	12	13	16	13	12	11	12	10	7	8	8	17	12	15	12	13	12	13	12	13	16	13	12	104970000	170910000	147880000	107620000	99244000	119840000	186200000	176180000	200420000	170020000
SWI/SNF-related matrix-associated actin-dependent regulator of chromatin subfamily D member 2	SMARCD2	12	10	7	7	6	6	7	5	7	10	7	4	2	4	7	7	6	5	6	5	6	6	5	5	6	4	7	9	6	3	2	3	7	6	5	5	5	4	149550000	88945000	180980000	136740000	105450000	125970000	116470000	155720000	98802000	48911000
Zinc finger protein 507	ZNF507	1	1	0	0	0	0	0	0	0	0	0	1	1	0	0	1	1	1	0	1	0	0	0	0	0	0	0	0	0	1	1	0	0	1	1	1	0	1	0	0	0	0	0	0	0	0	0	0
Protein Wiz	WIZ	5	5	1	0	1	0	0	0	2	2	3	1	1	1	4	4	5	1	0	2	1	0	1	0	0	0	2	2	3	1	1	1	4	4	5	1	0	2	0	0	0	0	0	0	0	30758000	24856000	0
RNA-binding protein 12B	RBM12B	5	5	2	3	2	2	3	2	4	3	1	0	1	2	3	1	2	2	0	1	2	3	2	2	3	2	4	3	1	0	1	2	3	1	2	2	0	1	13805000	28089000	0	0	10870000	0	31027000	10797000	0	0
Spatacsin	SPG11	3	3	0	0	1	0	0	0	1	0	1	1	1	1	2	1	1	1	2	2	0	0	1	0	0	0	1	0	1	1	1	1	2	1	1	1	2	2	0	0	0	0	0	0	0	0	0	0
Elongator complex protein 6	ELP6	2	2	1	1	1	0	1	0	2	2	2	2	1	0	2	1	1	2	1	1	1	1	1	0	1	0	2	2	2	2	1	0	2	1	1	2	1	1	0	0	0	0	0	0	23317000	0	22520000	23738000
SET and MYND domain-containing protein 5	SMYD5	2	2	1	0	1	0	0	0	2	1	2	2	2	1	2	2	1	2	1	1	1	0	1	0	0	0	2	1	2	2	2	1	2	2	1	2	1	1	3143900	0	4593000	0	0	0	23673000	0	13014000	22377000
Catenin alpha-2	CTNNA2	1	1	0	0	0	0	0	0	1	0	0	1	0	1	0	1	1	1	0	0	0	0	0	0	0	0	1	0	0	1	0	1	0	1	1	1	0	0	0	0	0	0	0	0	0	0	0	0
	IGSF11	1	1	1	1	1	1	1	1	1	1	1	1	1	1	1	1	0	1	1	0	1	1	1	1	1	1	1	1	1	1	1	1	1	1	0	1	1	0	0	0	0	0	0	0	0	0	0	0
Uncharacterized protein C9orf172	C9orf172	1	1	1	1	0	0	1	1	0	0	0	0	0	0	0	0	0	0	0	0	1	1	0	0	1	1	0	0	0	0	0	0	0	0	0	0	0	0	0	0	0	0	0	2754100	0	0	0	0
Poly(rC)-binding protein 4	PCBP4	5	3	3	3	3	5	3	4	3	5	2	3	3	3	3	2	2	3	3	3	1	1	1	3	1	2	1	3	1	1	1	1	1	1	0	1	1	1	0	0	0	26636000	0	34979000	0	13587000	0	0
Nuclear-interacting partner of ALK	ZC3HC1	4	4	3	3	1	1	0	0	2	1	2	0	2	0	2	2	2	0	1	2	3	3	1	1	0	0	2	1	2	0	2	0	2	2	2	0	1	2	34977000	31181000	0	0	0	0	0	0	25331000	0
Profilin	PFN2	6	3	3	3	3	2	2	1	4	5	4	4	5	4	5	5	4	4	3	3	2	2	2	1	1	0	2	2	2	2	2	2	2	3	3	2	2	2	284770000	193060000	189880000	61352000	79351000	0	225770000	170070000	197170000	219870000
Sorcin	SRI	8	8	0	1	1	0	1	0	6	8	6	7	7	6	4	5	4	5	2	2	0	1	1	0	1	0	6	8	6	7	7	6	4	5	4	5	2	2	0	0	0	0	0	0	420300000	482390000	313410000	459170000
Nuclear receptor corepressor 2	NCOR2	68	66	38	44	48	46	47	48	40	41	39	36	41	38	48	56	44	40	44	41	36	42	46	44	45	46	38	40	37	35	39	37	46	54	42	38	42	39	1354700000	1338500000	1464100000	1749000000	1316900000	1702400000	878530000	880030000	757890000	782640000
Mismatch repair endonuclease PMS2	PMS2	2	2	1	1	1	1	1	0	0	1	0	0	1	0	2	1	2	1	1	1	1	1	1	1	1	0	0	1	0	0	1	0	2	1	2	1	1	1	0	0	0	0	0	0	0	0	0	0
Mis18-binding protein 1	MIS18BP1	1	1	0	0	1	0	0	0	1	0	1	1	1	1	0	1	1	0	0	1	0	0	1	0	0	0	1	0	1	1	1	1	0	1	1	0	0	1	0	0	0	0	0	0	0	0	0	0
DNA-directed RNA polymerase;DNA-directed RNA polymerase II subunit RPB2	POLR2B	30	30	11	11	9	3	2	5	25	19	20	18	16	13	21	15	14	15	17	17	11	11	9	3	2	5	25	19	20	18	16	13	21	15	14	15	17	17	301130000	340070000	244260000	83482000	0	154230000	580970000	619210000	487840000	395810000
Polycomb group RING finger protein 3	PCGF3	4	4	2	2	2	1	1	2	0	0	0	0	0	0	1	0	0	1	1	0	2	2	2	1	1	2	0	0	0	0	0	0	1	0	0	1	1	0	35527000	40168000	0	0	0	0	0	0	0	0
Myeloid leukemia factor 1	MLF1	1	1	1	1	1	1	1	1	1	1	1	1	1	1	1	1	1	1	1	1	1	1	1	1	1	1	1	1	1	1	1	1	1	1	1	1	1	1	2440800	5059800	3363600	1839300	0	0	0	0	0	0
Probable E3 ubiquitin-protein ligase makorin-2	MKRN2	2	2	0	0	0	0	0	0	1	1	1	2	1	2	2	2	2	1	1	0	0	0	0	0	0	0	1	1	1	2	1	2	2	2	2	1	1	0	0	0	0	0	0	0	0	0	0	11982000
Myeloid-associated differentiation marker	MYADM	1	1	0	0	0	0	0	0	1	0	0	0	1	0	0	0	0	0	0	0	0	0	0	0	0	0	1	0	0	0	1	0	0	0	0	0	0	0	0	0	0	0	0	0	0	0	0	0
Ribulose-phosphate 3-epimerase;Ribulose-phosphate 3-epimerase-like protein 1	RPE;RPEL1	4	4	3	1	2	4	4	2	1	1	1	2	2	2	1	1	2	2	2	2	3	1	2	4	4	2	1	1	1	2	2	2	1	1	2	2	2	2	39084000	0	11831000	53271000	44038000	25156000	0	0	0	20697000
Centrosomal protein of 41 kDa	CEP41	1	1	0	0	0	0	0	0	0	0	0	1	1	0	0	0	0	0	0	0	0	0	0	0	0	0	0	0	0	1	1	0	0	0	0	0	0	0	0	0	0	0	0	0	0	0	0	0
Transportin-3	TNPO3	4	4	4	3	1	2	2	2	4	4	4	4	4	4	2	2	1	3	2	1	4	3	1	2	2	2	4	4	4	4	4	4	2	2	1	3	2	1	89195000	57762000	0	33769000	0	0	32997000	45449000	44217000	40892000
Muskelin	MKLN1	3	3	0	0	0	0	0	0	0	1	1	1	2	0	2	2	0	2	1	0	0	0	0	0	0	0	0	1	1	1	2	0	2	2	0	2	1	0	0	0	0	0	0	0	0	0	0	0
Cytochrome P450 20A1	CYP20A1	1	1	1	1	1	1	1	1	1	1	1	1	1	1	1	1	1	1	1	1	1	1	1	1	1	1	1	1	1	1	1	1	1	1	1	1	1	1	0	0	0	14524000	11263000	12084000	0	0	0	0
Cytochrome c oxidase copper chaperone	COX17	1	1	1	0	0	0	0	0	1	1	1	1	1	0	1	0	0	1	0	0	1	0	0	0	0	0	1	1	1	1	1	0	1	0	0	1	0	0	0	0	0	0	0	0	0	0	0	0
Linker for activation of T-cells family member 2	LAT2	2	2	0	1	1	0	0	0	1	2	2	2	2	0	2	0	2	0	0	0	0	1	1	0	0	0	1	2	2	2	2	0	2	0	2	0	0	0	0	0	0	0	0	0	0	0	20352000	18091000
Translocon-associated protein subunit gamma	SSR3	3	3	1	1	3	2	2	3	1	1	1	1	1	2	1	1	1	1	1	1	1	1	3	2	2	3	1	1	1	1	1	2	1	1	1	1	1	1	0	0	131660000	105560000	98349000	130550000	0	0	0	0
Interferon-related developmental regulator 1	IFRD1	2	2	1	0	0	0	0	0	0	1	0	0	1	1	0	2	0	1	0	1	1	0	0	0	0	0	0	1	0	0	1	1	0	2	0	1	0	1	0	0	0	0	0	0	0	0	0	0
HMG box transcription factor BBX	BBX	7	7	2	1	1	1	1	1	4	6	6	1	4	1	4	2	2	1	1	2	2	1	1	1	1	1	4	6	6	1	4	1	4	2	2	1	1	2	42080000	0	0	0	0	0	48867000	44337000	31324000	0
	TBC1D15	18	1	10	13	9	5	6	5	12	13	11	12	12	13	14	12	11	14	13	11	1	1	1	0	1	0	1	1	1	1	1	1	1	1	1	1	1	1	0	0	0	0	0	0	0	0	0	102010000
Cytoplasmic protein NCK1	NCK1	3	3	1	2	2	0	0	0	2	1	3	2	3	3	3	2	2	2	2	2	1	2	2	0	0	0	2	1	3	2	3	3	3	2	2	2	2	2	0	22870000	0	0	0	0	23848000	0	18293000	29081000
Microtubule-associated protein RP/EB family member 3	MAPRE3	3	3	0	0	0	0	0	0	2	1	2	1	2	3	1	2	2	1	1	2	0	0	0	0	0	0	2	1	2	1	2	3	1	2	2	1	1	2	0	0	0	0	0	0	0	0	0	0
Nuclear autoantigen Sp-100	SP100	10	10	3	3	4	2	2	2	8	6	7	2	4	4	4	5	5	3	4	3	3	3	4	2	2	2	8	6	7	2	4	4	4	5	5	3	4	3	108980000	147570000	127770000	23539000	17721000	16934000	64259000	215190000	141680000	96171000
40S ribosomal protein S4, Y isoform 1	RPS4Y1	21	3	18	16	17	19	17	17	14	14	15	14	13	13	12	14	12	14	17	15	3	2	2	3	3	3	2	2	3	2	2	2	2	1	3	2	2	2	113380000	104800000	66284000	191690000	115400000	94354000	81434000	49648000	86869000	52969000
Choline-phosphate cytidylyltransferase A	PCYT1A	13	10	7	8	5	0	0	0	11	9	9	7	7	7	9	11	6	4	5	3	4	5	2	0	0	0	8	7	6	5	4	4	6	8	3	3	2	1	185800000	183290000	211540000	0	0	0	230940000	169610000	195110000	111210000
Calcium/calmodulin-dependent protein kinase type 1	CAMK1	1	1	0	0	0	0	0	0	0	1	0	1	0	0	0	0	0	0	0	0	0	0	0	0	0	0	0	1	0	1	0	0	0	0	0	0	0	0	0	0	0	0	0	0	0	0	0	0
N-acetyl-D-glucosamine kinase	NAGK	5	5	1	1	1	0	0	0	2	3	1	2	1	1	2	4	1	1	1	2	1	1	1	0	0	0	2	3	1	2	1	1	2	4	1	1	1	2	0	0	0	0	0	0	44027000	31946000	0	44320000
Myotubularin-related protein 2	MTMR2	1	1	0	0	1	0	0	0	1	1	1	1	1	1	0	1	1	1	1	1	0	0	1	0	0	0	1	1	1	1	1	1	0	1	1	1	1	1	0	0	0	0	0	0	0	0	0	0
Mitochondrial fission regulator 1-like	MTFR1L	2	2	1	2	0	0	0	0	0	1	0	2	1	1	2	2	2	2	2	1	1	2	0	0	0	0	0	1	0	2	1	1	2	2	2	2	2	1	0	18816000	0	0	0	0	0	0	0	17329000
COP9 signalosome complex subunit 1	GPS1	11	11	6	7	5	2	7	3	6	5	7	8	7	8	5	5	2	8	7	2	6	7	5	2	7	3	6	5	7	8	7	8	5	5	2	8	7	2	117900000	133850000	95718000	0	67683000	67174000	126260000	114860000	91693000	124490000
Cytochrome c	CYCS	6	6	1	0	2	0	0	0	0	2	1	1	2	1	1	1	2	1	1	2	1	0	2	0	0	0	0	2	1	1	2	1	1	1	2	1	1	2	0	0	0	0	0	0	0	0	0	0
Proline-, glutamic acid- and leucine-rich protein 1	PELP1	4	4	4	4	3	0	1	0	3	3	2	0	0	2	2	3	4	2	1	1	4	4	3	0	1	0	3	3	2	0	0	2	2	3	4	2	1	1	28792000	22627000	25703000	0	0	0	19753000	22734000	19239000	0
39S ribosomal protein L39, mitochondrial	MRPL39	4	4	1	0	2	3	3	4	0	0	0	0	0	0	0	0	0	0	1	0	1	0	2	3	3	4	0	0	0	0	0	0	0	0	0	0	1	0	0	0	0	0	0	28179000	0	0	0	0
Acylamino-acid-releasing enzyme	APEH	11	11	5	9	9	4	4	5	8	9	8	9	10	8	8	4	4	6	5	2	5	9	9	4	4	5	8	9	8	9	10	8	8	4	4	6	5	2	125590000	128820000	109160000	65033000	62554000	84550000	108830000	129970000	151560000	182680000
Vacuolar protein sorting-associated protein 8 homolog	VPS8	3	3	0	0	1	0	0	1	2	1	2	2	2	1	2	1	1	1	0	1	0	0	1	0	0	1	2	1	2	2	2	1	2	1	1	1	0	1	0	0	0	0	0	0	7830100	0	0	0
ATP synthase subunit f, mitochondrial	ATP5J2-PTCD1;ATP5J2	2	2	1	1	1	2	2	2	1	1	1	1	1	1	1	1	1	1	1	1	1	1	1	2	2	2	1	1	1	1	1	1	1	1	1	1	1	1	0	0	0	133150000	185370000	126850000	0	0	0	0
Exonuclease 3-5 domain-containing protein 2	EXD2	1	1	1	0	1	1	0	0	1	1	1	0	0	1	1	1	1	1	1	1	1	0	1	1	0	0	1	1	1	0	0	1	1	1	1	1	1	1	0	0	0	0	0	0	0	0	0	0
DNA-directed RNA polymerases I, II, and III subunit RPABC3	POLR2H	5	5	3	4	4	3	4	3	5	4	5	4	5	3	4	3	2	3	4	3	3	4	4	3	4	3	5	4	5	4	5	3	4	3	2	3	4	3	106810000	65335000	58591000	73226000	93685000	101530000	131360000	126150000	102140000	91932000
Protein FAM195B	FAM195B	5	5	2	3	3	1	2	1	4	4	3	4	4	4	4	5	3	4	4	4	2	3	3	1	2	1	4	4	3	4	4	4	4	5	3	4	4	4	62898000	76865000	70430000	0	24117000	0	99645000	106930000	90263000	135600000
Peptidyl-prolyl cis-trans isomerase;Peptidyl-prolyl cis-trans isomerase G	PPIG	1	1	1	1	1	1	1	1	1	1	1	0	1	0	1	0	0	0	0	0	1	1	1	1	1	1	1	1	1	0	1	0	1	0	0	0	0	0	0	0	0	0	0	0	0	0	0	0
FERM, RhoGEF and pleckstrin domain-containing protein 1	FARP1	6	6	2	1	0	0	1	0	2	3	2	3	4	2	5	1	2	1	1	1	2	1	0	0	1	0	2	3	2	3	4	2	5	1	2	1	1	1	0	0	0	0	0	0	0	0	0	0
Presenilins-associated rhomboid-like protein, mitochondrial;P-beta	PARL	2	2	2	2	1	1	2	2	1	1	2	2	1	2	1	1	1	1	2	0	2	2	1	1	2	2	1	1	2	2	1	2	1	1	1	1	2	0	26671000	0	0	0	0	44891000	0	0	0	15022000
Cartilage-associated protein	CRTAP	3	3	3	2	2	1	3	2	1	2	2	2	1	1	2	1	1	2	2	1	3	2	2	1	3	2	1	2	2	2	1	1	2	1	1	2	2	1	49243000	19834000	17315000	0	24693000	22227000	0	13472000	14295000	14187000
Mitochondrial carnitine/acylcarnitine carrier protein	SLC25A20	4	4	2	1	0	1	1	1	1	1	2	1	1	1	2	0	0	3	1	0	2	1	0	1	1	1	1	1	2	1	1	1	2	0	0	3	1	0	0	0	0	0	0	0	0	0	0	0
Peptidyl-prolyl cis-trans isomerase;Peptidyl-prolyl cis-trans isomerase H	PPIH	5	5	3	4	3	3	3	3	3	3	3	2	2	2	2	3	2	2	2	2	3	4	3	3	3	3	3	3	3	2	2	2	2	3	2	2	2	2	108690000	95655000	89559000	51833000	74163000	62031000	25412000	16656000	35627000	0
Serine/threonine-protein kinase 11-interacting protein	STK11IP	3	3	1	1	0	0	0	1	1	1	1	0	1	0	2	0	1	1	0	1	1	1	0	0	0	1	1	1	1	0	1	0	2	0	1	1	0	1	0	0	0	0	0	0	0	0	0	0
DNA-binding protein SATB;DNA-binding protein SATB2	SATB2	9	7	8	5	5	7	6	6	5	5	3	5	5	2	7	5	3	4	5	5	6	4	5	6	5	5	5	4	3	5	5	2	6	4	2	4	5	4	39450000	63424000	63385000	36854000	48459000	59816000	47382000	56995000	68986000	42451000
MICOS complex subunit MIC19	CHCHD3	4	4	3	3	1	1	1	1	2	2	4	1	3	2	4	3	2	3	2	2	3	3	1	1	1	1	2	2	4	1	3	2	4	3	2	3	2	2	32114000	39754000	0	0	0	0	0	34844000	32439000	0
	TIA1	8	0	6	5	5	5	4	4	4	4	5	4	2	3	5	5	5	3	5	3	0	0	0	0	0	0	0	0	0	0	0	0	0	0	0	0	0	0	0	0	0	0	0	0	0	0	18206000	0
L-2-hydroxyglutarate dehydrogenase, mitochondrial	L2HGDH	2	2	0	0	1	2	2	1	0	0	0	0	1	0	0	0	0	0	0	1	0	0	1	2	2	1	0	0	0	0	1	0	0	0	0	0	0	1	0	0	0	0	24031000	0	0	0	0	0
E3 ubiquitin-protein ligase TRIM22	TRIM22	1	1	0	0	0	0	0	0	0	1	0	0	0	0	1	0	0	0	0	0	0	0	0	0	0	0	0	1	0	0	0	0	1	0	0	0	0	0	0	0	0	0	0	0	0	0	0	0
Ras-related protein Rab-34	RAB34	4	4	2	1	0	1	1	1	2	3	1	3	2	1	3	2	1	2	1	1	2	1	0	1	1	1	2	3	1	3	2	1	3	2	1	2	1	1	0	0	0	0	0	0	23794000	23710000	0	23675000
Replication initiator 1	REPIN1	2	2	1	1	1	0	0	0	1	1	2	0	1	1	1	1	2	1	1	0	1	1	1	0	0	0	1	1	2	0	1	1	1	1	2	1	1	0	0	0	0	0	0	0	0	0	10984000	0
Ribonuclease P protein subunit p20	POP7	3	3	0	0	2	0	0	0	1	2	1	1	1	1	3	2	0	1	1	0	0	0	2	0	0	0	1	2	1	1	1	1	3	2	0	1	1	0	0	0	0	0	0	0	0	44461000	0	0
Inositol polyphosphate 5-phosphatase K	INPP5K	2	2	2	1	0	1	2	1	1	1	1	2	1	1	2	0	0	2	1	0	2	1	0	1	2	1	1	1	1	2	1	1	2	0	0	2	1	0	27085000	0	0	0	19315000	0	0	0	0	0
Catenin delta-1	CTNND1	39	38	7	10	6	7	8	8	29	27	29	29	26	31	19	18	19	21	16	14	7	10	6	7	8	8	29	26	28	28	25	30	18	17	18	20	16	14	324740000	266550000	171950000	193960000	172610000	196800000	883240000	1003300000	832850000	989530000
Ras-associated and pleckstrin homology domains-containing protein 1	RAPH1	10	10	0	0	1	0	0	0	3	4	5	8	6	6	4	7	5	4	7	5	0	0	1	0	0	0	3	4	5	8	6	6	4	7	5	4	7	5	0	0	0	0	0	0	36304000	63645000	39263000	49426000
		2	1	0	1	1	1	0	0	0	0	0	0	0	0	0	0	0	0	0	0	0	1	1	1	0	0	0	0	0	0	0	0	0	0	0	0	0	0	0	0	0	4963400	0	0	0	0	0	0
		11	1	10	10	8	10	11	10	10	8	8	8	7	7	9	7	5	10	7	10	1	1	1	1	1	1	1	0	1	1	1	0	1	0	1	1	0	1	0	0	0	0	0	0	0	0	0	0
Keratin, type II cuticular Hb6;Keratin, type II cuticular Hb1;Putative keratin-87 protein	KRT86;KRT81;KRT87P	24	1	15	15	15	11	12	11	16	15	15	16	15	17	15	17	13	20	17	16	0	0	0	0	0	0	0	0	0	0	0	0	0	0	0	1	0	0	1055300000	1336600000	1365400000	517080000	633880000	476600000	1826800000	1492600000	1950200000	2071300000
Keratin, type I cuticular Ha3-I	KRT33A	9	2	0	0	0	1	1	0	0	0	0	0	0	0	0	0	0	9	0	0	0	0	0	0	0	0	0	0	0	0	0	0	0	0	0	2	0	0	0	0	0	0	0	0	0	0	0	0
Keratin, type II cytoskeletal 75	KRT75	12	1	8	9	7	7	9	9	7	3	5	8	5	8	3	6	6	5	7	8	0	0	0	0	0	0	0	1	0	0	0	0	0	0	0	1	0	0	0	0	0	0	0	0	0	0	0	0
		1	1	1	0	1	1	1	0	1	0	1	1	1	0	0	1	1	0	0	0	1	0	1	1	1	0	1	0	1	1	1	0	0	1	1	0	0	0	0	0	0	0	0	0	0	0	0	0
		13	12	10	11	13	12	11	12	10	9	11	12	11	11	10	11	11	12	9	12	9	10	12	11	10	11	9	8	10	11	10	10	9	10	11	11	9	11	63454000000	52187000000	66986000000	81382000000	83429000000	91769000000	25777000000	26236000000	26077000000	25217000000
Hemoglobin subunit alpha	HBA2;HBA1	6	6	5	5	6	6	4	4	2	1	2	2	3	2	0	1	0	0	3	1	5	5	6	6	4	4	2	1	2	2	3	2	0	1	0	0	3	1	453120000	482960000	438030000	245550000	229910000	199750000	13238000	0	23172000	14039000
Keratin, type I cytoskeletal 14;Keratin, type I cytoskeletal 17	KRT14;KRT17	12	4	10	10	8	8	11	9	7	6	7	10	9	6	7	5	6	5	7	7	3	3	2	3	4	2	1	0	2	3	2	1	2	0	2	2	1	2	156900000	169410000	51725000	52007000	212020000	127140000	27078000	32610000	34926000	71131000
Keratin, type II cytoskeletal 6A;Keratin, type II cytoskeletal 6C	KRT6A;KRT6C;KRT5	17	1	13	15	11	12	14	14	11	6	8	13	12	11	6	11	8	11	11	15	1	1	1	1	1	1	0	1	1	1	1	1	0	1	1	1	0	1	0	0	0	0	0	0	0	0	0	0
		5	5	2	3	1	5	2	3	0	4	3	3	2	1	2	2	0	4	2	1	2	3	1	5	2	3	0	4	3	3	2	1	2	2	0	4	2	1	23634000	28483000	0	892720000	157740000	257600000	0	142780000	16182000	12588000
		3	3	0	0	0	3	3	3	0	2	0	0	1	0	0	0	0	3	0	0	0	0	0	3	3	3	0	2	0	0	1	0	0	0	0	3	0	0	0	0	0	109360000	0	36197000	0	31304000	0	0
		2	2	0	1	0	2	2	2	0	1	0	0	1	0	1	0	0	1	1	0	0	1	0	2	2	2	0	1	0	0	1	0	1	0	0	1	1	0	0	0	0	327230000	48541000	54343000	0	0	0	0
		2	2	0	0	0	2	2	2	0	1	0	0	1	0	0	0	0	2	1	0	0	0	0	2	2	2	0	1	0	0	1	0	0	0	0	2	1	0	0	0	0	277990000	106790000	94101000	0	0	0	0
		2	2	0	0	0	1	0	0	0	1	0	0	0	0	0	0	0	2	0	0	0	0	0	1	0	0	0	1	0	0	0	0	0	0	0	2	0	0	0	0	0	0	0	0	0	0	0	0
Serum albumin	ALB	7	3	1	1	5	1	2	1	2	1	2	2	2	1	2	1	2	4	1	1	0	0	3	0	0	0	0	0	0	0	0	0	0	0	0	0	0	0	0	0	75591000	0	0	0	0	0	0	0
		30	26	14	14	17	14	21	12	7	7	10	17	10	11	13	3	15	23	9	7	13	13	15	13	19	11	5	6	8	15	8	10	11	2	13	19	8	6	653490000	457310000	376770000	450080000	1136200000	342000000	110740000	146430000	155350000	337980000
Keratin, type II cytoskeletal 8	KRT8	65	52	55	56	54	54	54	54	53	45	51	55	50	54	47	56	53	48	54	55	44	43	43	43	44	43	43	38	42	45	42	43	39	46	44	39	43	43	23459000000	21810000000	25727000000	21111000000	17053000000	24171000000	13095000000	10506000000	10597000000	12983000000
Trypsin-1;Alpha-trypsin chain 1;Alpha-trypsin chain 2	PRSS1	3	2	3	3	3	3	3	3	3	2	3	3	3	3	2	3	2	2	2	3	2	2	2	2	2	2	2	1	2	2	2	2	1	2	2	1	2	2	603890000	0	603410000	742300000	0	0	0	0	0	0
		9	1	5	7	6	4	6	6	4	1	3	6	4	6	1	4	4	3	5	6	0	1	1	0	0	0	0	0	0	0	0	0	0	0	0	0	0	0	0	0	612460000	0	0	0	0	0	0	0
Keratin, type II cytoskeletal 7	KRT7	11	1	7	10	9	8	8	8	7	4	6	9	7	9	4	7	7	7	8	9	0	1	1	1	1	1	1	0	0	1	1	1	0	0	0	0	0	0	0	0	0	0	0	0	0	0	0	0
Keratin, type I cytoskeletal 16	KRT16	11	3	9	7	6	5	8	7	6	6	5	8	7	5	5	5	4	3	6	5	2	0	0	0	1	0	0	0	0	1	0	0	0	0	0	0	0	0	30698000	0	0	0	0	0	0	0	0	0
		3	3	3	2	1	2	3	2	0	0	0	0	0	0	1	0	1	0	0	0	3	2	1	2	3	2	0	0	0	0	0	0	1	0	1	0	0	0	48148000	0	0	47728000	36916000	42367000	0	0	0	0
Keratin, type I cytoskeletal 10	KRT10	37	32	30	32	23	30	34	30	25	28	28	28	26	31	28	26	18	28	27	25	26	28	19	26	30	26	21	24	25	24	22	27	24	22	15	26	23	22	3588100000	3825200000	1215000000	1522600000	5296600000	3270600000	988960000	1296800000	1649700000	1515200000
Keratin, type II cytoskeletal 5	KRT5	19	3	14	16	10	12	15	15	11	5	8	12	10	11	7	8	6	11	11	14	3	3	1	2	3	2	1	1	1	1	0	2	1	0	0	2	1	2	162900000	122150000	55863000	90839000	170340000	106310000	39512000	68451000	65452000	83111000
		1	1	1	1	1	1	0	1	0	0	0	1	0	0	0	0	0	1	0	0	1	1	1	1	0	1	0	0	0	1	0	0	0	0	0	1	0	0	0	0	0	0	0	0	0	0	0	0
Keratin, type I cytoskeletal 9	KRT9	34	33	26	24	19	22	29	21	16	27	23	25	24	27	24	21	16	22	19	20	26	24	19	22	29	21	16	26	23	25	24	27	24	21	16	22	19	20	2535800000	1751000000	1642600000	1075300000	2951100000	2038900000	508380000	1467400000	859770000	1249800000
		46	1	39	37	24	34	40	37	30	24	32	31	30	31	29	24	23	29	28	27	1	0	0	0	1	0	0	0	0	1	0	0	0	0	0	0	0	0	0	0	0	0	0	0	0	0	0	17157000
Keratin, type II cuticular Hb5	KRT85	20	5	9	10	9	6	7	6	10	9	9	8	9	10	9	9	9	18	9	10	0	0	0	0	0	0	0	0	0	0	0	0	0	0	0	5	0	0	0	0	0	0	0	0	0	0	0	0
Keratin, type I cuticular Ha1	KRT31	9	2	1	1	1	2	3	1	1	1	1	1	1	1	1	1	1	8	1	1	0	0	0	0	1	0	0	0	0	0	0	0	0	0	0	2	0	0	0	0	0	0	0	0	0	0	0	0
		6	6	5	4	4	5	5	5	0	1	1	2	0	2	1	0	0	0	0	0	5	4	4	5	5	5	0	1	1	2	0	2	1	0	0	0	0	0	162710000	155060000	194140000	128440000	129410000	132280000	0	0	0	0
		8	8	7	8	6	7	8	6	6	4	7	6	7	3	4	3	3	4	5	2	7	8	6	7	8	6	6	4	7	6	7	3	4	3	3	4	5	2	131240000	146180000	159310000	207780000	149380000	89480000	168860000	49761000	163340000	109500000
Filaggrin-2	FLG2	2	2	1	1	1	1	1	2	0	0	1	0	1	1	1	0	1	1	1	1	1	1	1	1	1	2	0	0	1	0	1	1	1	0	1	1	1	1	3015200	8511000	1756000	4790600	10229000	13028000	0	0	0	0
		8	0	6	7	5	6	5	6	5	1	4	4	3	4	3	4	2	5	5	7	0	0	0	0	0	0	0	0	0	0	0	0	0	0	0	0	0	0	0	0	0	0	0	0	0	0	0	0
Keratin, type II cuticular Hb4	KRT84	10	1	7	9	7	5	6	5	7	3	5	8	7	7	4	6	6	6	7	8	0	0	0	0	0	0	1	0	0	1	1	0	1	0	0	1	0	0	0	0	0	0	0	0	0	0	0	0
Keratin, type II cytoskeletal 80	KRT80	8	7	6	6	5	4	5	4	6	7	7	6	5	5	5	5	5	8	5	2	5	5	4	3	4	3	5	6	6	5	4	4	4	4	4	7	4	1	205000000	248530000	238170000	116370000	196660000	115300000	197890000	233770000	177560000	183690000
Hornerin	HRNR	14	14	7	9	7	9	13	12	5	6	9	8	7	5	7	3	4	6	7	7	7	9	7	9	13	12	5	6	9	8	7	5	7	3	4	6	7	7	54032000	48427000	60689000	38455000	104220000	72935000	26949000	41030000	32313000	41443000
Keratin, type II cuticular Hb2	KRT82	5	2	3	3	2	1	2	1	3	2	4	3	3	2	2	1	2	2	2	2	0	0	0	0	0	0	0	0	2	1	0	0	0	0	0	0	0	0	0	0	0	0	0	0	0	0	498710000	0
		4	1	1	1	1	1	1	1	1	1	1	1	1	1	1	1	1	3	1	1	0	0	0	0	0	0	0	0	0	0	0	0	0	0	0	1	0	0	0	0	0	0	0	0	0	0	0	0
		11	11	10	11	11	10	10	10	10	9	9	10	10	9	10	10	10	10	10	11	10	11	11	10	10	10	10	9	9	10	10	9	10	10	10	10	10	11	215200000000	172400000000	377510000000	262940000000	222750000000	312750000000	81900000000	60224000000	75184000000	71951000000
[truncated: 8 more columns]

## Sheet: Student's t-test_BN2 ILK GFP
Protein IDs	Majority protein IDs	Protein names	Gene names	Student's T-test Significant LFQ intensity BN_ILK_LFQ intensity BN_GFP	Student's T-test significant	Peptides	Razor + unique peptides	Unique peptides	Sequence coverage [%]	Unique + razor sequence coverage [%]	Unique sequence coverage [%]	Mol. weight [kDa]	Q-value	Score	Intensity	MS/MS count	-Log Student's T-test p-value LFQ intensity BN_ILK_LFQ intensity BN_GFP	Student's T-test q-value LFQ intensity BN_ILK_LFQ intensity BN_GFP	Student's T-test Difference LFQ intensity BN_ILK_LFQ intensity BN_GFP	Student's T-test Test statistic LFQ intensity BN_ILK_LFQ intensity BN_GFP	LFQ intensity BN2_ILK_1	LFQ intensity BN2_ILK_2	LFQ intensity BN2_ILK_3	LFQ intensity BN2_GFP_1	LFQ intensity BN2_GFP_2	LFQ intensity BN2_GFP_3
A0A024R4E5;Q00341;H0Y394;H7C0A4;C9JIZ1;C9J5E5;C9JZI8;C9JHS7;C9JHZ8;C9JES8;H7BZC3;H7C2D1;C9JT62;C9JK79;C9JBS3;C9JEJ8;C9JHN6;C9JQ82;C9JMQ6	A0A024R4E5;Q00341;H0Y394	Vigilin	HDLBP	+	LFQ intensity BN_ILK_LFQ intensity BN_GFP	59	59	59	45.3	45.3	45.3	141.44	0	265.49	49455000000	523	3.95068	0.000628272	-1.19417	-2.06223	28.9787	28.7968	28.7638	29.9575	30.0961	30.0682
A0A024RA52;P25787;C9JCK5;H3BT36;H7C402	A0A024RA52;P25787	Proteasome subunit alpha type;Proteasome subunit alpha type-2	PSMA2	+	LFQ intensity BN_ILK_LFQ intensity BN_GFP	9	9	9	54.3	54.3	54.3	25.898	0	24.318	3450300000	92	1.13841	0.0203122	-1.28804	-1.24799	24.9065	23.4255	24.7225	25.1491	26.0167	25.7527
A0A0G2JL47;A0A024RCR6;A0A0G2JK23;P46379;F6S6P2;X6REW1;A0A0G2JJM1;F6UR09;F6U1F2;F6XTU0;A0A0G2JJR8;A0A1B0GX79;F6WML8;F6VEM6;F6X9W3;F6U341;H0Y710;H0Y4L1;F6TC96	A0A0G2JL47;A0A024RCR6;A0A0G2JK23;P46379;F6S6P2;X6REW1;A0A0G2JJM1	Large proline-rich protein BAG6	BAT3;BAG6	+	LFQ intensity BN_ILK_LFQ intensity BN_GFP	11	11	11	14	14	14	113.46	0	31.437	4850700000	68	2.296	0	-3.28794	-3.01848	23.7103	24.2536	22.4184	27.0712	26.8614	26.3136
A0A087WSW9;A0A087WSY9;Q16881;F8W809;A0A182DWI3;E9PIR7;E2QRB9;E9PKD3;A0A0B4J225;E9PIZ5;E9PLT3;E9PKI4;E9PRI8;E9PQI3;E9PJU2;A0A096LPD9;E7EWK1;A0A096LPK7;A0A182DWF2;D3YTF8;A0A182DWF3;Q9NNW7	A0A087WSW9;A0A087WSY9;Q16881;F8W809;A0A182DWI3;E9PIR7;E2QRB9	Thioredoxin reductase 1, cytoplasmic	TXNRD1	+	LFQ intensity BN_ILK_LFQ intensity BN_GFP	33	33	33	66.4	66.4	66.4	60.078	0	323.31	121970000000	497	4.03495	0	-1.77803	-2.90491	28.981	29.1801	28.9348	30.8832	30.9025	30.6443
A0A087WT20;Q9NV06;B3KME9;E5RHM4;A0A087X1F8	A0A087WT20;Q9NV06;B3KME9	DDB1- and CUL4-associated factor 13	DCAF13	+	LFQ intensity BN_ILK_LFQ intensity BN_GFP	9	9	9	15.1	15.1	15.1	67.55	0	10.471	2626100000	65	1.84347	0.020856	0.87745	1.23275	26.5978	27.0918	26.4783	26.0226	25.8281	25.6848
A0A087WT44;P30519;I3L159;I3L1F5;I3L276;I3L4P8;A0A1B0GXH0;I3L463;I3L1Y2	A0A087WT44;P30519;I3L159;I3L1F5;I3L276;I3L4P8;A0A1B0GXH0;I3L463	Heme oxygenase 2	HMOX2	+	LFQ intensity BN_ILK_LFQ intensity BN_GFP	16	16	16	45.7	45.7	45.7	41.669	0	85.141	15660000000	192	3.10835	0.00194894	-1.12571	-1.80833	27.6532	27.4704	27.7192	28.8514	28.8225	28.5461
A0A087WT45;Q4V328;A0A075B793;A0A087WXA6;A0A087WZF5	A0A087WT45;Q4V328;A0A075B793	GRIP1-associated protein 1	GRIPAP1	+	LFQ intensity BN_ILK_LFQ intensity BN_GFP	16	16	16	24.4	24.4	24.4	90.856	0	41.286	3198800000	75	2.14424	0	-2.23613	-2.37429	24.6597	23.4717	23.3159	26.1166	26.225	25.8141
A0A0C4DH00;A0A087WTU1;A0A0B4J2G4;Q15345;A0A087X0S7	A0A0C4DH00;A0A087WTU1;A0A0B4J2G4;Q15345;A0A087X0S7	Leucine-rich repeat-containing protein 41	LRRC41	+	LFQ intensity BN_ILK_LFQ intensity BN_GFP	5	5	5	11.2	11.2	11.2	67	0	14.191	413500000	32	0.830229	0.0475333	-1.27843	-1.05313	23.4789	21.2102	22.7734	23.2804	23.9435	24.0739
A0A087WVR3;A0A087WTW0;Q96T88;A0A087WWG9	A0A087WVR3;A0A087WTW0;Q96T88;A0A087WWG9	E3 ubiquitin-protein ligase UHRF1	UHRF1	+	LFQ intensity BN_ILK_LFQ intensity BN_GFP	11	11	11	16.3	16.3	16.3	91.099	0	21.424	1370100000	35	1.72808	0.00186179	-1.63406	-1.76228	22.9769	24.0668	23.9551	25.6064	25.4906	24.8041
A0A087WUQ6;P07203	A0A087WUQ6;P07203	Glutathione peroxidase;Glutathione peroxidase 1	GPX1	+	LFQ intensity BN_ILK_LFQ intensity BN_GFP	5	5	5	32.7	32.7	32.7	21.938	0	8.7882	2625200000	37	0.821825	0.0343799	-1.5293	-1.12281	25.4201	25.7386	23.0727	26.6193	26.2401	25.9599
A0A087WUT6;O60841	A0A087WUT6;O60841	Eukaryotic translation initiation factor 5B	EIF5B	+	LFQ intensity BN_ILK_LFQ intensity BN_GFP	22	22	22	25.4	25.4	25.4	138.68	0	52.097	7111700000	89	1.15682	0.00368727	-2.40204	-1.62691	24.3384	26.5436	23.22	27.1029	27.1226	27.0826
A0A087WVB5;Q75MD7;Q8WXX7;H7BZZ9	A0A087WVB5;Q75MD7;Q8WXX7	Autism susceptibility gene 2 protein	AUTS2	+	LFQ intensity BN_ILK_LFQ intensity BN_GFP	6	6	6	7.8	7.8	7.8	109.15	0	14.747	1002100000	22	1.49364	0.0022495	1.86378	1.72942	26.1744	26.7579	26.8455	25.2518	25.2815	23.6531
A0A087WW76;Q5T5U3;A0A1B0GV73;E7ESW5;F8W9U9;Q5JSD8;A0A1B0GTZ9;H0Y468	A0A087WW76;Q5T5U3;A0A1B0GV73;E7ESW5;F8W9U9	Rho GTPase-activating protein 21	ARHGAP21	+	LFQ intensity BN_ILK_LFQ intensity BN_GFP	12	12	12	12.7	12.7	12.7	155.98	0	15.344	1458500000	49	1.26235	0.0170868	-1.23098	-1.28547	22.6017	23.0907	23.1847	23.4303	24.2578	24.8819
A0A087WW77;Q15334	A0A087WW77;Q15334	Lethal(2) giant larvae protein homolog 1	LLGL1	+	LFQ intensity BN_ILK_LFQ intensity BN_GFP	11	11	11	15.3	15.3	15.3	114.43	0	21.589	4548600000	69	3.19016	0	-2.9256	-3.64234	23.4303	23.4111	24.2791	26.7523	26.4334	26.7116
B7Z879;A0A087WXL6;Q9H270;A0A0G2JS92;A0A087X2J4	B7Z879;A0A087WXL6;Q9H270;A0A0G2JS92	Vacuolar protein sorting-associated protein 11 homolog	VPS11	+	LFQ intensity BN_ILK_LFQ intensity BN_GFP	7	7	7	10.7	10.7	10.7	107.37	0	19.361	1268200000	25	2.88529	0	-1.95951	-2.63417	23.0315	23.5584	22.8384	24.916	25.3118	25.079
A0A087WYS1;E7EUC7;Q16851;C9JNZ1;C9JWG0;C9JVG3;C9JQU9;C9JTZ5;C9JUW1;F2Z3H1	A0A087WYS1;E7EUC7;Q16851;C9JNZ1	UTP--glucose-1-phosphate uridylyltransferase	UGP2	+	LFQ intensity BN_ILK_LFQ intensity BN_GFP	12	12	12	31.1	31.1	31.1	56.967	0	100.94	6221700000	119	1.54919	0.0247452	-0.927333	-1.19536	26.026	25.9688	26.4362	27.4534	27.111	26.6486
A0A087WYT3;Q15185;B4DDC6	A0A087WYT3;Q15185;B4DDC6	Prostaglandin E synthase 3	PTGES3	+	LFQ intensity BN_ILK_LFQ intensity BN_GFP	2	2	2	14	14	14	19.155	0.0011293	3.0278	778850000	16	1.9995	0	-2.47517	-2.38507	23.1012	23.1537	22.2414	24.6001	25.1811	26.1406
A0A087WZB5;Q9HBI1;B0QYP8	A0A087WZB5;Q9HBI1;B0QYP8	Beta-parvin	PARVB	+	LFQ intensity BN_ILK_LFQ intensity BN_GFP	7	7	6	32.9	32.9	30.1	33.257	0	21.313	1647300000	32	2.82007	0	3.2418	3.52465	28.0359	27.0782	28.1246	24.8914	24.593	24.0289
A0A087WZN1;O43837;A0A087X2E5;A0A0D9SG66	A0A087WZN1;O43837;A0A087X2E5	Isocitrate dehydrogenase [NAD] subunit, mitochondrial;Isocitrate dehydrogenase [NAD] subunit beta, mitochondrial	IDH3B	+	LFQ intensity BN_ILK_LFQ intensity BN_GFP	10	10	10	24.3	24.3	24.3	42.41	0	32.292	3024500000	51	1.29112	0.0299536	0.997909	1.15723	27.5191	28.1336	27.5505	26.9188	27.1445	26.1462
A0A087WZV0;O43314;D6RBU4;H0Y9S9;D6RFG4;A0A087WWN8	A0A087WZV0;O43314;D6RBU4	Inositol hexakisphosphate and diphosphoinositol-pentakisphosphate kinase 2	PPIP5K2	+	LFQ intensity BN_ILK_LFQ intensity BN_GFP	8	8	6	8.7	8.7	6.7	144.36	0	10.178	1470000000	43	1.74217	0.00117884	-2.11947	-2.02103	23.3279	21.5627	22.945	24.9017	24.5073	24.785
A0A087X1K9;O75608;E5RGR0;E5RJ48;B4DP64;E5RI35	A0A087X1K9;O75608;E5RGR0;E5RJ48;B4DP64	Acyl-protein thioesterase 1	LYPLA1	+	LFQ intensity BN_ILK_LFQ intensity BN_GFP	6	6	6	48.2	48.2	48.2	17.981	0	14.571	854050000	11	1.20025	0.00541497	1.98896	1.55526	26.5524	27.4738	24.9363	24.057	24.8058	24.1328
E9PK01;A0A087X1X7;E9PRY8;P29692;E9PQ49;E9PI39;E9PPR1;E9PL12;E9PMW7;H0YCK7;E9PQZ1;E9PIZ1;E9PK06;E9PK72;H0YE58;H0YE72;E9PQC9;E9PKK3;E9PNW6;E9PJD0	E9PK01;A0A087X1X7;E9PRY8;P29692;E9PQ49;E9PI39;E9PPR1;E9PL12;E9PMW7;H0YCK7;E9PQZ1;E9PIZ1	Elongation factor 1-delta	EEF1D	+	LFQ intensity BN_ILK_LFQ intensity BN_GFP	16	16	5	55.2	55.2	21.8	28.821	0	114.48	73636000000	231	2.53468	0	-1.92809	-2.41784	27.9977	28.032	28.2593	30.4831	30.0907	29.4994
A0A087X1Z3;Q9UL46;H0YM70;H0YKU2	A0A087X1Z3;Q9UL46;H0YM70	Proteasome activator complex subunit 2	PSME2	+	LFQ intensity BN_ILK_LFQ intensity BN_GFP	12	12	12	59.1	59.1	59.1	29.126	0	53.867	10761000000	117	2.36379	0	-3.4265	-3.14857	23.5098	24.7626	23.11	27.6501	27.4015	26.6103
A0A087X211;Q8TCG1;F8WAX6;F8WF26	A0A087X211;Q8TCG1	Protein CIP2A	KIAA1524	+	LFQ intensity BN_ILK_LFQ intensity BN_GFP	37	37	37	39.4	39.4	39.4	102.28	0	87.611	22750000000	310	3.45508	0.00189277	-1.15678	-1.92011	27.6946	27.481	27.6999	28.8373	28.6377	28.8709
A0A087X2H1;Q9ULT8;H0YJP0;H0YJD4;G3V4V5;A0A087WVU6;H0YJ72	A0A087X2H1;Q9ULT8;H0YJP0	E3 ubiquitin-protein ligase HECTD1	HECTD1	+	LFQ intensity BN_ILK_LFQ intensity BN_GFP	65	65	65	30.5	30.5	30.5	289.63	0	196.82	27257000000	421	4.27788	0	-3.51699	-5.07905	25.2671	25.6499	25.06	29.0078	28.7928	28.7273
A0A088AWN3;A0A0A0MSY4;Q9BZ29;Q6ZSL5;A0A0A0MT38;H0Y3S1;H7BZ79;A0A0D9SFH5;Q5JUD3;Q5JUD8;X6RGR3	A0A088AWN3;A0A0A0MSY4;Q9BZ29;Q6ZSL5;A0A0A0MT38	Dedicator of cytokinesis protein 9	DOCK9	+	LFQ intensity BN_ILK_LFQ intensity BN_GFP	21	20	19	13.6	13.1	12.7	237.91	0	46.835	6098500000	113	0.950307	0.0149244	-1.93303	-1.33138	24.0351	22.9124	26.1163	25.9792	26.5074	26.3763
A0A0A0MQR1;Q9Y4K4;G3V3V7;G3V4Q4;G3V4T8	A0A0A0MQR1;Q9Y4K4;G3V3V7;G3V4Q4;G3V4T8	Mitogen-activated protein kinase kinase kinase kinase;Mitogen-activated protein kinase kinase kinase kinase 5	MAP4K5	+	LFQ intensity BN_ILK_LFQ intensity BN_GFP	4	4	4	5.6	5.6	5.6	95.023	0	9.1075	1096200000	31	1.08648	0.0207737	-1.31807	-1.23144	23.3254	23.6705	25.1355	25.3055	25.1668	25.6134
A0A0A0MR39;Q9P2K5;A0A087WUT0;A0A0A0MQW0;A0A0C4DGV1;H0YN19;H0YKS1;A0A087WWC8	A0A0A0MR39;Q9P2K5;A0A087WUT0;A0A0A0MQW0	Myelin expression factor 2	MYEF2	+	LFQ intensity BN_ILK_LFQ intensity BN_GFP	9	9	9	22.2	22.2	22.2	64.149	0	18.272	1695600000	25	1.91335	0.022613	0.842845	1.21448	26.6736	26.57	26.582	25.3856	25.9193	25.9922
A0A0A0MRA5;B7Z4B8;Q9BUJ2;M0R3F1;M0QYZ0;M0R203;M0QZV6;M0R0K8;M0QYI8;M0QYM5	A0A0A0MRA5;B7Z4B8;Q9BUJ2;M0R3F1;M0QYZ0	Heterogeneous nuclear ribonucleoprotein U-like protein 1	HNRNPUL1	+	LFQ intensity BN_ILK_LFQ intensity BN_GFP	17	17	17	24.2	24.2	24.2	85.939	0	29.174	7773300000	78	2.43188	0	-2.45683	-2.7174	24.4803	23.1665	24.1862	26.2622	26.4764	26.465
A0A0A0MRA8;Q9Y2J2;A0A0A0MSA4;A0A1B0GTF8;A0A0J9YW26;J3QS55;J3KT37;J3KS70;J3QKY2;J3KRD1;J3QKK4;J3QR33;J3QRQ6;J3QLU5;J3QS83;Q4VB86;P11171	A0A0A0MRA8;Q9Y2J2;A0A0A0MSA4;A0A1B0GTF8	Band 4.1-like protein 3;Band 4.1-like protein 3, N-terminally processed	EPB41L3	+	LFQ intensity BN_ILK_LFQ intensity BN_GFP	36	36	4	46.5	46.5	9.4	102.29	0	132.5	10675000000	183	1.58911	0.0355834	0.824207	1.11677	26.3337	26.1952	25.5874	25.3394	25.1264	25.1779
A0A0A0MRE6;O94967	A0A0A0MRE6;O94967	WD repeat-containing protein 47	WDR47	+	LFQ intensity BN_ILK_LFQ intensity BN_GFP	7	7	7	9.6	9.6	9.6	98.701	0	12.176	1806500000	52	1.10384	0.0141813	-1.57296	-1.34433	22.6083	24.8034	23.8471	25.7504	25.1363	25.0908
A0A0A0MRZ4;Q15025;E7EMV7;E7EW15;H0YC17;E7EWG2;E7EW68	A0A0A0MRZ4;Q15025;E7EMV7	TNFAIP3-interacting protein 1	TNIP1	+	LFQ intensity BN_ILK_LFQ intensity BN_GFP	13	13	13	23.3	23.3	23.3	70.074	0	31.395	5957700000	100	2.94472	0.00204819	-1.10473	-1.74621	25.5189	25.3719	25.4104	26.5376	26.7556	26.3221
A0A0A0MSK6;Q13017;G3V360	A0A0A0MSK6;Q13017	Rho GTPase-activating protein 5	ARHGAP5	+	LFQ intensity BN_ILK_LFQ intensity BN_GFP	10	10	10	10.8	10.8	10.8	171.68	0	19.849	1785800000	43	1.87199	0.00209132	-1.72091	-1.89663	23.6703	22.7138	23.3802	24.5135	25.5183	24.8951
A0A0A0MT60;Q5T1M5;X6RKW4	A0A0A0MT60;Q5T1M5	Peptidyl-prolyl cis-trans isomerase;FK506-binding protein 15	FKBP15	+	LFQ intensity BN_ILK_LFQ intensity BN_GFP	19	19	19	19.8	19.8	19.8	136.27	0	185.47	5791400000	117	3.55764	0	-1.43082	-2.31042	24.7075	25.0222	24.9393	26.4041	26.3827	26.1746
A0A0A0MTR7;A0A0A0MTC1;Q63HN8;I3L3H9	A0A0A0MTR7;A0A0A0MTC1;Q63HN8	E3 ubiquitin-protein ligase RNF213	RNF213	+	LFQ intensity BN_ILK_LFQ intensity BN_GFP	33	33	32	8.1	8.1	7.9	591.4	0	61.693	7051000000	97	1.52156	0.00190833	-1.95323	-1.78721	23.8571	24.2671	25.6777	26.1816	26.9364	26.5436
A0A0A0MTH3;Q13418;A0A087WWY6;E9PQ52;A0A087WW45	A0A0A0MTH3;Q13418	Integrin-linked protein kinase	ILK	+	LFQ intensity BN_ILK_LFQ intensity BN_GFP	41	41	41	59.6	59.6	59.6	54.611	0	153.09	503160000000	713	5.1996	0	5.99517	8.65907	35.6849	35.1893	35.7476	29.6668	29.4047	29.5648
A0A0A0MTH9;O14981	A0A0A0MTH9;O14981	TATA-binding protein-associated factor 172	BTAF1	+	LFQ intensity BN_ILK_LFQ intensity BN_GFP	5	5	5	3.7	3.7	3.7	206.93	0	5.3617	701670000	6	0.997253	0.0367683	-1.15003	-1.10486	24.354	22.8831	24.4807	25.0309	25.366	24.7709
A0A0A0MTN0;Q13617;Q5T2B5;Q5T2B7	A0A0A0MTN0;Q13617;Q5T2B5	Cullin-2	CUL2	+	LFQ intensity BN_ILK_LFQ intensity BN_GFP	19	19	19	27.4	27.4	27.4	88.505	0	33.814	2295400000	59	1.42792	0.0135258	-1.21699	-1.35741	23.9214	25.112	23.9565	25.5723	25.4234	25.6451
K7EM56;A0A0B4J2B4;S4R417;K7ELC2;P62841;K7EQJ5;S4R456;K7EJ78	K7EM56;A0A0B4J2B4;S4R417;K7ELC2;P62841;K7EQJ5;S4R456;K7EJ78	40S ribosomal protein S15	RPS15	+	LFQ intensity BN_ILK_LFQ intensity BN_GFP	5	5	5	64.3	64.3	64.3	12.99	0	12.44	865950000	16	2.32021	0.00139713	1.49038	1.95324	25.7335	26.0724	25.5334	24.2985	24.6499	23.9198
A0A0C4DFL8;F5GX28;O94953;K7ES23;K7EQ54	A0A0C4DFL8;F5GX28;O94953	Lysine-specific demethylase 4B	KDM4B	+	LFQ intensity BN_ILK_LFQ intensity BN_GFP	6	6	5	6.6	6.6	5.8	121.9	0	9.3231	627740000	12	0.992365	0.0474806	-1.04658	-1.05232	22.7289	23.2112	24.3832	24.5793	24.3818	24.5019
A0A0C4DGB0;Q9UIL1	A0A0C4DGB0;Q9UIL1	Short coiled-coil protein	SCOC	+	LFQ intensity BN_ILK_LFQ intensity BN_GFP	2	2	2	34.1	34.1	34.1	9.3544	0	9.4611	1289400000	15	1.87441	0.00423652	-1.26232	-1.58124	23.8858	24.1119	23.1303	25.0319	24.9459	24.9371
F5GWX5;A0A0C4DGG9;Q14839;F5H6N4	F5GWX5;A0A0C4DGG9;Q14839	Chromodomain-helicase-DNA-binding protein 4	CHD4	+	LFQ intensity BN_ILK_LFQ intensity BN_GFP	62	62	44	36.3	36.3	28.6	217.1	0	212.94	28572000000	421	4.39985	0.000376731	-1.21495	-2.16208	28.2851	28.4246	28.3412	29.5891	29.6317	29.4749
A0A0D9SFB3;A0A0D9SG12;A0A0D9SF53;O00571;A0A0J9YVQ7;B4DLA0;A0A0J9YYH6;A0A087WVZ1;A0A087WX09;D6RCM4;Q9NQI0;H0Y960	A0A0D9SFB3;A0A0D9SG12;A0A0D9SF53;O00571	ATP-dependent RNA helicase DDX3X	DDX3X	+	LFQ intensity BN_ILK_LFQ intensity BN_GFP	56	56	17	67.8	67.8	26.7	70.839	0	254.1	220650000000	873	3.39687	0.0229495	0.68103	1.21087	33.2695	33.3325	33.3518	32.6863	32.5227	32.7016
A0A0G2JHC2;Q6NYC8	A0A0G2JHC2;Q6NYC8	Phostensin	PPP1R18	+	LFQ intensity BN_ILK_LFQ intensity BN_GFP	18	18	18	34.6	34.6	34.6	68.041	0	79.561	6850300000	108	3.13039	0	-2.44321	-3.20455	24.1489	24.2989	24.3296	26.1952	26.8903	27.0216
B7ZL25;A0A140TA45;B4E0K6;A0A0G2JIA5;A0A140TA36;A0A0G2JL52;A0A140TA40;A0A0A0MTG1;A0A140T8Y0;A0A140TA35;Q5ST30	B7ZL25;A0A140TA45;B4E0K6;A0A0G2JIA5;A0A140TA36;A0A0G2JL52;A0A140TA40;A0A0A0MTG1;A0A140T8Y0;A0A140TA35;Q5ST30	Valine--tRNA ligase, mitochondrial	VARS2	+	LFQ intensity BN_ILK_LFQ intensity BN_GFP	4	4	4	4.7	4.7	4.7	118.37	0.0003076	4.0198	296560000	12	1.50265	0.00301328	1.73751	1.67888	25.2713	25.4428	24.9596	24.3139	23.608	22.5392
A0A0G2JIW1;P0DMV9;P0DMV8;V9GZ37	A0A0G2JIW1;P0DMV9;P0DMV8;V9GZ37	Heat shock 70 kDa protein 1B;Heat shock 70 kDa protein 1A	HSPA1B;HSPA1A	+	LFQ intensity BN_ILK_LFQ intensity BN_GFP	44	38	24	58.9	56.9	33.3	70.108	0	113.35	73637000000	498	3.72796	0.0138886	0.749808	1.34722	31.1952	31.2202	31.1106	30.4992	30.4358	30.3415
A0A0G2JNZ2;A0A0G2JPP5;Q14160;A0A0G2JMS7;H0YCG0;Q5T0G3	A0A0G2JNZ2;A0A0G2JPP5;Q14160;A0A0G2JMS7	Protein scribble homolog	SCRIB	+	LFQ intensity BN_ILK_LFQ intensity BN_GFP	32	32	28	29.1	29.1	25.2	174.91	0	128.06	19886000000	212	3.72924	0	-4.81491	-5.5798	24.1375	23.1764	23.2048	28.5834	28.4009	27.9791
A0A0R4J2E8;A8MXP9;P43243;D6REM6;D6R991;B3KM87;H0Y8T4;D6RBK5;D6R8Z5;Q68E03;D6RCM3;D6REK4;D6RBI2;D6RE02;D6RIA2;D6RB45;A0A1B0GX04;D6R9F3;D6RAM9;D6RAY2;D6RBS2	A0A0R4J2E8;A8MXP9;P43243;D6REM6;D6R991	Matrin-3	MATR3	+	LFQ intensity BN_ILK_LFQ intensity BN_GFP	37	37	37	53.2	53.2	53.2	94.622	0	189.65	33759000000	306	3.46251	0	-1.66664	-2.57607	28.09	28.1381	28.453	29.9682	30.004	29.7089
A0A0U1RQK7;O43432;A0A0A0MSA7	A0A0U1RQK7;O43432;A0A0A0MSA7	Eukaryotic translation initiation factor 4 gamma 3	EIF4G3	+	LFQ intensity BN_ILK_LFQ intensity BN_GFP	46	38	38	26	22.3	22.3	195.27	0	77.097	17010000000	206	1.4807	0.00141063	-2.53054	-1.95856	26.6923	25.5174	24.0298	28.197	28.0483	27.5859
A0A0U1RQQ9;Q6P3W7;F8VSC5;H0YIK6;F8VPW3	A0A0U1RQQ9;Q6P3W7;F8VSC5	SCY1-like protein 2	SCYL2	+	LFQ intensity BN_ILK_LFQ intensity BN_GFP	19	19	19	29.6	29.6	29.6	104.11	0	36.27	6070300000	118	2.17293	0.0296324	0.747593	1.15908	28.7147	28.2664	28.4696	27.8122	27.7889	27.6067
A0A0U1RRM1;Q8WXI9;A0A0U1RR30;A0A0U1RR34;A0A0U1RRK3;A0A1B0GW07	A0A0U1RRM1;Q8WXI9	Transcriptional repressor p66-beta	GATAD2B	+	LFQ intensity BN_ILK_LFQ intensity BN_GFP	19	19	18	47.5	47.5	45.6	63.461	0	48.715	9741600000	128	2.62	0.00189256	-1.1989	-1.77498	26.581	26.6687	26.3646	27.4379	27.8592	27.914
F5GZ78;A0A1B0GTU4;P49023;A0A1B0GU60;F5H836;A0A1B0GV30;REV__D6RBA6	F5GZ78;A0A1B0GTU4;P49023;A0A1B0GU60	Paxillin	PXN	+	LFQ intensity BN_ILK_LFQ intensity BN_GFP	17	17	17	39.2	39.2	39.2	64.232	0	151.91	22639000000	183	1.97341	0.000634921	-1.93629	-2.08636	25.0167	25.2386	26.3822	27.5792	27.3581	27.509
A0A1B0GU24;Q9HCJ0	A0A1B0GU24;Q9HCJ0	Trinucleotide repeat-containing gene 6C protein	TNRC6C	+	LFQ intensity BN_ILK_LFQ intensity BN_GFP	10	9	9	7	6.4	6.4	202.72	0	17.79	4499100000	31	1.3033	0.0356643	0.930346	1.1149	27.6952	27.7603	27.6607	26.1756	26.8226	27.3269
A0A1B0GVL3;Q05086;A0A0D9SG77;S4R306;A0A0D9SGI3;A0A0D9SF91;A0A0D9SG63;A0A0D9SES7	A0A1B0GVL3;Q05086;A0A0D9SG77	Ubiquitin-protein ligase E3A	UBE3A	+	LFQ intensity BN_ILK_LFQ intensity BN_GFP	13	13	13	18.8	18.8	18.8	93.543	0	44.585	3704000000	49	1.42139	0.00414109	-1.65606	-1.58878	23.9248	25.5499	23.9389	26.2312	26.1146	26.036
A0AVT1;H0Y8S8;H0Y9U5	A0AVT1	Ubiquitin-like modifier-activating enzyme 6	UBA6	+	LFQ intensity BN_ILK_LFQ intensity BN_GFP	32	32	32	34.4	34.4	34.4	117.97	0	86.608	29915000000	286	2.97701	0	-2.45006	-3.10719	26.4453	27.2599	26.8485	29.6202	29.2285	29.0551
B7ZM87;A2RUF3;O75044;A0A075B7B5;P0DMP2;Q5VZB4;P0DJJ0;E9PDX4;A0A087WW56;A0A087X0L1;A0A075B743;A0A075B7C8;A0A075B7E6;A0A075B7E9	B7ZM87;A2RUF3;O75044;A0A075B7B5;P0DMP2	SLIT-ROBO Rho GTPase-activating protein 2;SLIT-ROBO Rho GTPase-activating protein 2B	SRGAP2;SRGAP2B	+	LFQ intensity BN_ILK_LFQ intensity BN_GFP	18	18	15	22.8	22.8	20.5	120.74	0	51.244	5117200000	93	3.82095	0	-3.5705	-4.72888	22.651	23.0997	23.4328	26.4088	26.8059	26.6804
A6NEM2	A6NEM2		HCFC1	+	LFQ intensity BN_ILK_LFQ intensity BN_GFP	34	34	2	20.7	20.7	1.4	213.47	0	81.456	19099000000	286	2.64478	0.00188477	-1.18985	-1.77197	27.4499	27.0299	27.0813	28.2421	28.593	28.2955
A6NGP5;Q9H910;H3BU16;H3BMV3;H3BMT0;H3BTV5;H3BMM8;B4E1P3	A6NGP5;Q9H910;H3BU16;H3BMV3;H3BMT0;H3BTV5	Hematological and neurological expressed 1-like protein	HN1L	+	LFQ intensity BN_ILK_LFQ intensity BN_GFP	8	8	8	64.6	64.6	64.6	18.906	0	13.277	4303300000	51	2.08653	0	-2.22451	-2.32601	23.1973	23.2162	23.4797	24.711	25.602	26.2539
A6NLN1;P26599;A0A0U1RRM4;K7ES59;A0A0D9SF20;K7EKJ7;A0A087WU68;K7EK45;K7ELW5;A0A087WUW5	A6NLN1;P26599;A0A0U1RRM4	Polypyrimidine tract-binding protein 1	PTBP1	+	LFQ intensity BN_ILK_LFQ intensity BN_GFP	22	22	18	58.6	58.6	54.8	56.51	0	188.83	45572000000	284	1.54736	0.0357705	-0.828472	-1.1095	29.3474	29.6897	29.2019	30.3907	30.4881	29.8456
A6NNK5;Q12888;C9JXV0;H7BZY0;H7C3N7;M0R142	A6NNK5;Q12888	Tumor suppressor p53-binding protein 1	TP53BP1	+	LFQ intensity BN_ILK_LFQ intensity BN_GFP	30	30	30	23.2	23.2	23.2	209.02	0	161.5	9058900000	161	3.19133	0	-4.65829	-4.74144	22.5687	22.1705	23.6515	27.0759	27.5892	27.7005
A8MQB8;G3V0J0;A0A087WXI3;R9WNI0;Q8IXW7;A0A087WY29;A0A087WWR6	A8MQB8;G3V0J0;A0A087WXI3;R9WNI0		FMR1	+	LFQ intensity BN_ILK_LFQ intensity BN_GFP	15	13	2	28.9	24.2	2.9	65.821	0	29.256	3649200000	93	2.00048	0.00195726	-1.5031	-1.81892	24.6607	24.8256	25.0428	25.8164	26.342	26.8799
A8MZF9;P55039;J3QKW7;J3QRI9;J3KRL5;J3QR71;J3QL90;J3QKV7;J3QQI1;J3QLF3	A8MZF9;P55039;J3QKW7;J3QRI9	Developmentally-regulated GTP-binding protein 2	DRG2	+	LFQ intensity BN_ILK_LFQ intensity BN_GFP	8	7	7	25.7	23	23	38.129	0	20.614	2849300000	44	2.32547	0.0249468	0.754367	1.19231	27.5344	27.3685	27.1037	26.6398	26.6071	26.4967
B0QY89;Q9Y262;B0QY90;C9JHP4;C9K0Q7;H7C3A0;H0Y7E6	B0QY89;Q9Y262;B0QY90	Eukaryotic translation initiation factor 3 subunit L	EIF3L	+	LFQ intensity BN_ILK_LFQ intensity BN_GFP	32	32	32	52.2	52.2	52.2	70.901	0	107.75	51569000000	374	1.7239	0.024493	0.871757	1.19648	29.6829	30.1964	29.5799	28.8821	29.1918	28.77
B0QYK0;Q01844;A0A0D9SFL3;C9JGE3;H7BY36	B0QYK0;Q01844;A0A0D9SFL3;C9JGE3;H7BY36	RNA-binding protein EWS	EWSR1	+	LFQ intensity BN_ILK_LFQ intensity BN_GFP	7	7	7	18.1	18.1	18.1	64.929	0	30.497	6889000000	46	1.13611	0.00584106	-2.06084	-1.52308	24.363	23.3954	23.83	26.7434	26.7156	24.3119
H3BPC4;H3BQQ9;B0QYN7;P63279	H3BPC4;H3BQQ9;B0QYN7;P63279	SUMO-conjugating enzyme UBC9	UBE2I	+	LFQ intensity BN_ILK_LFQ intensity BN_GFP	2	2	2	37.1	37.1	37.1	7.8891	0	6.7471	1808700000	26	0.778418	0.0393241	-1.54564	-1.09207	23.3136	25.7395	23.2294	25.893	24.8549	26.1716
B1AH77;B1AH80;P15153;B1AH78	B1AH77;B1AH80;P15153;B1AH78	Ras-related C3 botulinum toxin substrate 2	RAC2	+	LFQ intensity BN_ILK_LFQ intensity BN_GFP	7	3	3	38.5	16.2	16.2	16.775	0	6.5718	10635000000	49	1.75335	0.0439134	0.73941	1.07171	28.6376	28.786	28.4393	27.9779	28.0998	27.5669
B1AK87;B1AK88;P47756;B1AK85	B1AK87;B1AK88;P47756	F-actin-capping protein subunit beta	CAPZB	+	LFQ intensity BN_ILK_LFQ intensity BN_GFP	17	17	17	60.4	60.4	60.4	29.295	0	68.168	33944000000	164	2.52527	0.00942236	-0.921166	-1.43274	28.3699	28.6165	28.3558	29.5148	29.4496	29.1413
B1AKJ5;O43847;G3V1R5;F5H7V1;H0Y5G9	B1AKJ5;O43847;G3V1R5;F5H7V1;H0Y5G9	Nardilysin	NRD1	+	LFQ intensity BN_ILK_LFQ intensity BN_GFP	10	10	10	9.3	9.3	9.3	139.41	0	21.107	3002200000	69	4.00333	0	-3.16332	-4.49904	23.1479	23.1852	22.8057	26.229	26.4822	25.9175
B3KS98;O15372;A0A087WZK9;E5RJT0;E5RGU4;E5RFW7;E5RFH0;E5RHC7;E5RH59	B3KS98;O15372;A0A087WZK9;E5RJT0	Eukaryotic translation initiation factor 3 subunit H	EIF3H	+	LFQ intensity BN_ILK_LFQ intensity BN_GFP	16	16	16	51.1	51.1	51.1	41.581	0	180.41	14563000000	115	1.95339	0.00304215	-1.35419	-1.68555	25.908	25.8242	26.5554	27.8391	27.205	27.3062
B4DDF4;B4DUT8;Q99439;A0A087X271;A0A087X1X5;H3BVI6;K7ES69;H3BQH0;U3KPS3;A0A087WV51	B4DDF4;B4DUT8;Q99439;A0A087X271;A0A087X1X5;H3BVI6	Calponin;Calponin-2	CNN2	+	LFQ intensity BN_ILK_LFQ intensity BN_GFP	19	19	18	65.4	65.4	61.7	32.616	0	323.31	109500000000	333	2.76828	0	-1.68949	-2.32788	29.3784	29.6283	29.2402	31.1561	31.4147	30.7446
B4DZ85;B4DF87;Q13772	B4DZ85;B4DF87;Q13772	Nuclear receptor coactivator 4	NCOA4	+	LFQ intensity BN_ILK_LFQ intensity BN_GFP	8	8	8	16.7	16.7	16.7	50.712	0	14.868	2182700000	48	1.63166	0.00367391	-1.48846	-1.62353	23.7248	24.7193	25.0825	26.1668	25.8377	25.9875
H0Y630;B4DR80;Q9Y6E0;Q8NBY1;B4E0Y9;Q9P289;C9J6L2;Q5JV98;H7C279;O00506;Q5JV99	H0Y630;B4DR80;Q9Y6E0;Q8NBY1;B4E0Y9;Q9P289;C9J6L2;Q5JV98;H7C279;O00506	Serine/threonine-protein kinase 24;Serine/threonine-protein kinase 24 36 kDa subunit;Serine/threonine-protein kinase 24 12 kDa subunit;Serine/threonine-protein kinase 26;Serine/threonine-protein kinase 25	STK24;STK26;STK25	+	LFQ intensity BN_ILK_LFQ intensity BN_GFP	6	6	3	17.3	17.3	6.5	40.781	0	6.359	2481800000	36	1.7768	0.00197414	-1.70211	-1.82994	23.221	24.3787	24.0904	26.0927	25.2577	25.446
B4DXZ6;P51114;E9PFF5;E7EU85;C9JAJ4;H7C4S4;C9JZE0;C9JY20;C9IZ22;C9J5B4	B4DXZ6;P51114;E9PFF5;E7EU85	Fragile X mental retardation syndrome-related protein 1	FXR1	+	LFQ intensity BN_ILK_LFQ intensity BN_GFP	34	34	30	59.2	59.2	55.3	68.326	0	118.26	54668000000	412	3.84927	0	-1.59053	-2.59999	28.8431	29.1901	29.0766	30.7026	30.6329	30.5459
B4DY09;Q12905;X6R6Z1;A0A0A0MRL0	B4DY09;Q12905	Interleukin enhancer-binding factor 2	ILF2	+	LFQ intensity BN_ILK_LFQ intensity BN_GFP	18	18	18	62.2	62.2	62.2	38.91	0	76.103	14481000000	148	4.46309	0.00117293	-1.11905	-2.01635	26.5966	26.754	26.7266	27.8621	27.7948	27.7775
B4E1Q4;O14730;J3QLP4;J3QQL5	B4E1Q4;O14730	Serine/threonine-protein kinase RIO3	RIOK3	+	LFQ intensity BN_ILK_LFQ intensity BN_GFP	8	8	8	21.5	21.5	21.5	57.474	0	11.183	1939900000	34	3.54293	0	-2.39821	-3.4178	24.0141	23.6791	24.097	26.0314	26.3931	26.5604
E7EW69;B5ME97;Q9P0V9;E7EX04;C9JEQ7;F5H1F2;F5GYV2;F5H1W3;F8WC85;C9JEW2;C9JNR7	E7EW69;B5ME97;Q9P0V9;E7EX04	Septin-10	2020-09-10	+	LFQ intensity BN_ILK_LFQ intensity BN_GFP	9	8	8	23.8	22.2	22.2	52.145	0	22.349	2799600000	61	3.3401	0	-2.20249	-3.10732	23.6866	23.3656	23.1792	25.4745	25.4574	25.907
B7WPE2;Q32P44;G3V195;G3V1D0;H0Y3M3;H7C355;C9J6V3;E9PJV5;E9PSB4	B7WPE2;Q32P44;G3V195;G3V1D0;H0Y3M3	Echinoderm microtubule-associated protein-like 3	EML3	+	LFQ intensity BN_ILK_LFQ intensity BN_GFP	19	19	19	29.3	29.3	29.3	95.283	0	57.668	8138400000	118	2.66432	0.00578361	-0.964224	-1.51296	26.3166	26.2716	26.0366	26.9822	27.35	27.1853
F8W1R7;J3KND3;G8JLA2;G3V1V0;B7Z6Z4;P60660;F8VPF3;G3V1Y7;F8VZU9;F8W180;H0YI43;F8VXL3	F8W1R7;J3KND3;G8JLA2;G3V1V0;B7Z6Z4;P60660;F8VPF3;G3V1Y7	Myosin light polypeptide 6	MYL6	+	LFQ intensity BN_ILK_LFQ intensity BN_GFP	9	9	7	58.6	58.6	51	16.29	0	94.239	103350000000	172	3.5644	0	-1.87219	-2.85627	29.2828	28.9843	29.3543	31.2826	31.0324	30.923
B7Z7F3;Q9H6Z4;K7EIJ4;K7EN31	B7Z7F3;Q9H6Z4;K7EIJ4	Ran-binding protein 3	RANBP3	+	LFQ intensity BN_ILK_LFQ intensity BN_GFP	6	6	6	13.6	13.6	13.6	52.894	0	30.108	2102400000	43	1.51185	0.00189648	-1.95194	-1.77965	22.7195	24.3444	24.1033	26.0778	25.8939	25.0513
B7Z7P8;P62495;I3L492;D6RCB3;D6RJE8	B7Z7P8;P62495;I3L492	Eukaryotic peptide chain release factor subunit 1	ETF1	+	LFQ intensity BN_ILK_LFQ intensity BN_GFP	8	8	8	21	21	21	47.475	0	45.001	8656200000	89	2.38137	0.0245242	0.751134	1.19696	28.4885	28.5051	28.214	27.7207	27.7526	27.4809
F8WF16;B7Z8L1;F8W6A0;F8W0Q9;Q8NEY8;REV__K7EN69;F8VPY7;F8VWU8	F8WF16;B7Z8L1;F8W6A0;F8W0Q9;Q8NEY8	Periphilin-1	PPHLN1	+	LFQ intensity BN_ILK_LFQ intensity BN_GFP	4	4	4	12.5	12.5	12.5	34.86	0.00031201	4.2287	1248700000	19	1.80974	0.00167773	-1.86729	-1.94256	23.7544	23.5989	22.5554	25.3142	24.6536	25.5426
B7Z9U0;Q9UFF9;E5RIL2	B7Z9U0;Q9UFF9;E5RIL2	CCR4-NOT transcription complex subunit 8	CNOT8	+	LFQ intensity BN_ILK_LFQ intensity BN_GFP	4	4	4	31.2	31.2	31.2	14.656	0	7.5262	565280000	13	0.967171	0.0356764	1.20399	1.11164	24.2532	25.2048	25.2871	23.2221	23.2411	24.67
B8ZZD4;Q86VP1;H7C3L5	B8ZZD4;Q86VP1	Tax1-binding protein 1	TAX1BP1	+	LFQ intensity BN_ILK_LFQ intensity BN_GFP	12	12	12	16.6	16.6	16.6	93.609	0	15.169	925080000	34	2.51924	0.000383099	-1.64894	-2.17874	23.074	23.1872	22.6706	24.645	24.2648	24.9687
B8ZZN6;P63165;B8ZZ67;B8ZZJ0;B9A032	B8ZZN6;P63165;B8ZZ67;B8ZZJ0;B9A032	Small ubiquitin-related modifier 1	SUMO1	+	LFQ intensity BN_ILK_LFQ intensity BN_GFP	4	4	4	24.7	24.7	24.7	16.645	0	5.6445	9927100000	56	1.1888	0.0433272	-0.934676	-1.07483	27.1441	26.4008	27.3622	28.3566	27.7209	27.6336
B8ZZU8;Q15370;I3L0M9;A0A0B4J296	B8ZZU8;Q15370;I3L0M9;A0A0B4J296	Transcription elongation factor B polypeptide 2	TCEB2	+	LFQ intensity BN_ILK_LFQ intensity BN_GFP	8	8	8	62.8	62.8	62.8	12.527	0	9.1826	2315600000	42	2.02943	0.0012	-1.79833	-2.03649	22.9966	23.6924	23.9525	24.8637	25.4387	25.7341
C9J0J7;G5E9Q6;C9JQ45;C9J2N0	C9J0J7;G5E9Q6;C9JQ45	Profilin	PFN2	+	LFQ intensity BN_ILK_LFQ intensity BN_GFP	6	6	3	53.8	53.8	19.8	9.8402	0	39.641	7693600000	63	1.26328	0.00187321	-2.58037	-1.76919	25.8706	26.2417	23.2568	28.0852	27.5245	27.5005
C9J2Y9;P30876;C9J4M6	C9J2Y9;P30876;C9J4M6	DNA-directed RNA polymerase;DNA-directed RNA polymerase II subunit RPB2	POLR2B	+	LFQ intensity BN_ILK_LFQ intensity BN_GFP	30	30	30	30	30	30	133.06	0	89.533	15623000000	230	0.996928	0.00626817	-2.51059	-1.49338	26.315	23.3237	27.2005	28.1658	28.3413	27.8638
C9JA28;Q9UNL2;C9J365	C9JA28;Q9UNL2	Translocon-associated protein subunit gamma	SSR3	+	LFQ intensity BN_ILK_LFQ intensity BN_GFP	3	3	3	16.1	16.1	16.1	20.161	0.00032841	4.8403	2179500000	23	0.820687	0.0170153	2.33013	1.28375	26.6535	26.5514	26.96	22.7163	23.486	26.9722
C9JBL0;E9PHV6;P23497;H7BYP4;U5Y3L1;Q9H930	C9JBL0;E9PHV6;P23497	Nuclear autoantigen Sp-100	SP100	+	LFQ intensity BN_ILK_LFQ intensity BN_GFP	10	10	10	51	51	51	21.866	0	12.398	5934600000	44	3.8192	0	-2.72812	-3.92496	24.4886	24.079	24.0134	26.6995	27.1368	26.929
C9JEJ2;P49585;C9J050;H7C1T3;C9J2E1;C9JPY0;C9JVS0;F8WAZ5;H7BZN1;F8WBU2;F2Z2B1	C9JEJ2;P49585;C9J050	Choline-phosphate cytidylyltransferase A	PCYT1A	+	LFQ intensity BN_ILK_LFQ intensity BN_GFP	13	13	10	40.3	40.3	30.3	43.263	0	21.22	5823100000	86	2.41929	0	-3.43114	-3.21014	25.2203	23.6085	23.4528	27.4692	27.4495	27.6563
C9JFE4;Q13098;A0A096LP07;A0A096LPJ3;A8K070;J3QQX0;J3QS84;J3QS88;J3KTB0;J3QLE8;J3QLT0;J3QL53;J3KRE8;J3KSA5;J3KRJ4	C9JFE4;Q13098;A0A096LP07;A0A096LPJ3;A8K070	COP9 signalosome complex subunit 1	GPS1	+	LFQ intensity BN_ILK_LFQ intensity BN_GFP	11	11	11	24.8	24.8	24.8	53.371	0	23.305	3737200000	64	0.883158	0.0255315	-1.5979	-1.18992	23.5139	26.0123	26.0014	26.813	26.996	26.5123
C9JIF9;P13798;H7C393;H7C1U0;C9JLK2;H0YFE5;F8WEH5	C9JIF9;P13798;H7C393;H7C1U0	Acylamino-acid-releasing enzyme	APEH	+	LFQ intensity BN_ILK_LFQ intensity BN_GFP	11	11	11	15.9	15.9	15.9	81.673	0	24.431	4664800000	62	2.14444	0.0239233	-0.786743	-1.20036	25.9547	25.8986	26.3333	26.9042	26.9408	26.7019
C9JJT5;C9JU26;G3V325;P56134	C9JJT5;C9JU26;G3V325;P56134	ATP synthase subunit f, mitochondrial	ATP5J2-PTCD1;ATP5J2	+	LFQ intensity BN_ILK_LFQ intensity BN_GFP	2	2	2	44.4	44.4	44.4	5.9149	0	6.7186	2219000000	23	3.50994	0	3.5171	4.38768	26.9885	27.4658	26.9185	23.3354	23.3843	24.1019
I3L2L5;I3L4Q0;C9JLW8;I3L317;I3L3A7	I3L2L5;I3L4Q0;C9JLW8;I3L317	Protein FAM195B	FAM195B	+	LFQ intensity BN_ILK_LFQ intensity BN_GFP	5	5	5	62	62	62	10.463	0	8.7614	4652700000	56	2.32546	0	-2.29192	-2.53771	23.5747	24.5236	23.198	25.9065	26.1958	26.0697
D3DTX6;Q96SB3	D3DTX6;Q96SB3	Neurabin-2	PPP1R9B	+	LFQ intensity BN_ILK_LFQ intensity BN_GFP	12	12	12	20.6	20.6	20.6	89.333	0	39.073	3246500000	77	3.06758	0	-1.71302	-2.4789	23.5387	23.8918	23.759	25.1221	25.6261	25.5803
D6RAX7;Q9BT78;D6RFN0;D6RD63	D6RAX7;Q9BT78;D6RFN0;D6RD63	COP9 signalosome complex subunit 4	COPS4	+	LFQ intensity BN_ILK_LFQ intensity BN_GFP	10	10	10	33.6	33.6	33.6	47.726	0	31.696	6173700000	91	1.28355	0.00263281	-2.28312	-1.71136	23.3282	25.8072	25.5058	27.3787	27.5278	26.5841
D6RBW1;P06730;H0Y8J7;D6RHE2;H0Y8X3;A6NMX2	D6RBW1;P06730;H0Y8J7	Eukaryotic translation initiation factor 4E	EIF4E	+	LFQ intensity BN_ILK_LFQ intensity BN_GFP	6	6	6	20	20	20	28.512	0	7.1721	5606800000	48	0.800575	0.0251768	-1.90517	-1.19083	25.6134	25.7164	22.4049	26.5273	26.7486	26.1744
D6REA0;O75879;D6RDU9	D6REA0;O75879;D6RDU9	Glutamyl-tRNA(Gln) amidotransferase subunit B, mitochondrial	PET112;GATB	+	LFQ intensity BN_ILK_LFQ intensity BN_GFP	7	7	7	14.1	14.1	14.1	57.653	0	7.3926	771030000	18	2.1571	0	2.06518	2.28287	26.026	26.5659	25.5728	24.1146	24.4093	23.4453
D6RGI3;D6RER5;Q9NVA2;D6RDU5;H0Y961;H0Y9G8;D6RDP1;D6R9Y6	D6RGI3;D6RER5;Q9NVA2;D6RDU5	Septin-11	2020-09-11	+	LFQ intensity BN_ILK_LFQ intensity BN_GFP	19	19	12	40.5	40.5	26.1	49.005	0	175.04	10705000000	130	3.17969	0	-3.04798	-3.72667	23.7925	23.6417	23.0235	26.8894	26.5619	26.1504
D6REX3;O94979;H7BXG7;D6RHZ5;H0YAB3;H0Y9K1;H0Y8V7;H0Y8W8;H0YAF5;H0Y9T9;H0Y9V3;D6RE64;D6RCQ9	D6REX3;O94979;H7BXG7;D6RHZ5;H0YAB3	Protein transport protein Sec31A	SEC31A	+	LFQ intensity BN_ILK_LFQ intensity BN_GFP	26	26	26	19.7	19.7	19.7	136.22	0	48.33	12858000000	144	2.89375	0.000377778	-1.47928	-2.16531	26.1986	25.9406	26.1087	27.4892	27.8803	27.3162
D6RFM5;P31040;A0A087X1I3;H0Y8X1	D6RFM5;P31040;A0A087X1I3	Succinate dehydrogenase [ubiquinone] flavoprotein subunit, mitochondrial	SDHA	+	LFQ intensity BN_ILK_LFQ intensity BN_GFP	8	8	8	13.7	13.7	13.7	63.566	0	21.35	2052400000	43	1.30836	0.0424467	0.877598	1.07784	27.1853	27.4785	26.6403	26.3803	26.4567	25.8343
E5RFX4;Q96KB5	E5RFX4;Q96KB5	Lymphokine-activated killer T-cell-originated protein kinase	PBK	+	LFQ intensity BN_ILK_LFQ intensity BN_GFP	9	9	9	49.7	49.7	49.7	17.075	0	15.555	2838200000	60	2.41928	0	-2.49552	-2.73113	24.2647	23.0595	23.8715	26.4552	26.4247	25.8023
E5RHG8;Q15369;R4GMY8	E5RHG8;Q15369;R4GMY8	Transcription elongation factor B polypeptide 1	TCEB1	+	LFQ intensity BN_ILK_LFQ intensity BN_GFP	6	6	6	74.2	74.2	74.2	9.9601	0	24.147	9595600000	69	3.65055	0	-1.44103	-2.34791	26.2128	26.2796	25.9648	27.5002	27.7093	27.5709
Q4VXL4;E7EMZ9;E9PBC6;O95359;D6RAA5;Q4VXL8;A0A0U1RRM9;H0Y9C3;H0Y911;H0Y9Y7;H0YA73;E9PGB3	Q4VXL4;E7EMZ9;E9PBC6;O95359;D6RAA5;Q4VXL8;A0A0U1RRM9	Transforming acidic coiled-coil-containing protein 2	TACC2	+	LFQ intensity BN_ILK_LFQ intensity BN_GFP	11	9	9	20	18.6	18.6	64.675	0	30.411	2612400000	50	1.37441	0.00400717	-1.78742	-1.61441	23.1829	24.5681	23.0235	24.8123	25.2834	26.041
S4R3H4;E7EQT4;Q9UKV3;G3V3B0;G3V3T3	S4R3H4;E7EQT4;Q9UKV3	Apoptotic chromatin condensation inducer in the nucleus	ACIN1	+	LFQ intensity BN_ILK_LFQ intensity BN_GFP	17	17	17	16.5	16.5	16.5	145.44	0	40.425	2587400000	56	1.47835	0.00262768	-1.84599	-1.71113	22.5754	22.8283	24.3028	24.7587	25.005	25.4808
E7EQZ4;Q16637;B4DP61;H0YBZ9;A0A0G2JRX5;A0A0G2JRY6	E7EQZ4;Q16637;B4DP61	Survival motor neuron protein	SMN1;SMN2	+	LFQ intensity BN_ILK_LFQ intensity BN_GFP	7	7	7	24.8	24.8	24.8	31.689	0	37.753	15060000000	84	1.25415	0.00402158	-2.05336	-1.61871	24.2705	26.1653	26.6512	27.3035	27.7701	28.1735
E7ETA6;Q15154;A6NNN6;E7EV93;E9PGW9;E5RGQ4;H0YBA1	E7ETA6;Q15154;A6NNN6	Pericentriolar material 1 protein	PCM1	+	LFQ intensity BN_ILK_LFQ intensity BN_GFP	35	35	35	20.2	20.2	20.2	227.73	0	64.783	10215000000	169	2.52118	0.000631579	-1.53474	-2.07746	26.0482	26.0466	26.3757	27.3719	27.6096	28.0932
E7ETU9;O00469;C9JXZ0	E7ETU9;O00469	Procollagen-lysine,2-oxoglutarate 5-dioxygenase 2	PLOD2	+	LFQ intensity BN_ILK_LFQ intensity BN_GFP	19	19	19	36	36	36	81.169	0	44.258	5830100000	88	2.64475	0.00568667	-0.989533	-1.53985	26.7614	26.54	26.3395	27.4754	27.4501	27.684
E7EVA0;P27816;H7C4C5;B5MEG9;H0Y2V1;F8W9U4;H7C456;A0A0J9YVV8;A0A0J9YW37	E7EVA0;P27816	Microtubule-associated protein;Microtubule-associated protein 4	MAP4	+	LFQ intensity BN_ILK_LFQ intensity BN_GFP	82	82	82	32.9	32.9	32.9	245.44	0	323.31	195550000000	1038	4.09594	0	-2.84508	-4.227	28.6634	28.2948	28.6155	31.1168	31.4544	31.5378
G3V2E7;G3V3H3;G3V5R9;E7EVH7;Q07866;F8W6L3;G5E9S8;H0YG16;G3V2P7;H0YJU9;H0YJT3;H0YJL0;H0YGB8	G3V2E7;G3V3H3;G3V5R9;E7EVH7;Q07866;F8W6L3;G5E9S8	Kinesin light chain 1	KLC1	+	LFQ intensity BN_ILK_LFQ intensity BN_GFP	45	45	31	67.3	67.3	46.6	62.715	0	217.52	44103000000	455	2.28602	0	-4.32998	-3.38023	25.7537	25.0292	23.1891	28.9195	28.7415	29.3011
E7EVZ1;Q86UP3	E7EVZ1;Q86UP3	Zinc finger homeobox protein 4	ZFHX4	+	LFQ intensity BN_ILK_LFQ intensity BN_GFP	6	2	2	2.2	1.1	1.1	396.21	0	7.939	25134000	13	1.59482	0.00485077	-1.42698	-1.56742	21.671	21.1217	22.4717	23.0349	23.4233	23.0871
E7EX17;P23588;F8VX11;F8W0K0;F8VSC7;F8VP89;F8VRU1;F8VYE9	E7EX17;P23588	Eukaryotic translation initiation factor 4B	EIF4B	+	LFQ intensity BN_ILK_LFQ intensity BN_GFP	28	28	28	46.8	46.8	46.8	69.697	0	323.31	25373000000	214	3.3267	0	-4.29029	-4.71467	23.2194	22.5883	22.0241	26.5449	26.8517	27.3062
E9PC52;Q16576;Q5JP02;Q5JP01;C9JAJ9;E9PNS2;Q5JNZ6;E9PIC4;E9PNS6;C9J7L0	E9PC52;Q16576	Histone-binding protein RBBP7	RBBP7	+	LFQ intensity BN_ILK_LFQ intensity BN_GFP	13	13	5	38.7	38.7	25	46.938	0	58.919	17529000000	130	3.3223	0	-1.62053	-2.47308	26.9366	27.0023	26.9473	28.8336	28.6114	28.3027
E9PC69;Q7KZI7;E7ETY4;F5H4F6;F5H6N2;F5H4J8	E9PC69;Q7KZI7;E7ETY4	Serine/threonine-protein kinase MARK2	MARK2	+	LFQ intensity BN_ILK_LFQ intensity BN_GFP	12	12	9	21.3	21.3	16.8	86.69	0	27.672	2075600000	51	1.39487	0.0181319	1.10135	1.26858	26.1382	26.7322	26.2211	24.6324	25.6514	25.5036
F2Z2L2;E9PD12;Q96AX9;D6RAZ0;H0YAM8;J3QR95;D6RED3	F2Z2L2;E9PD12;Q96AX9;D6RAZ0;H0YAM8;J3QR95;D6RED3	E3 ubiquitin-protein ligase MIB2	MIB2	+	LFQ intensity BN_ILK_LFQ intensity BN_GFP	6	6	6	9.4	9.4	9.4	99.495	0	11.331	478890000	14	3.3775	0	1.51278	2.3627	25.7857	25.6724	25.7732	24.4357	23.9746	24.2826
E9PER6;O15530;Q6A1A2;H3BQ10	E9PER6;O15530;Q6A1A2	3-phosphoinositide-dependent protein kinase 1;Putative 3-phosphoinositide-dependent protein kinase 2	PDPK1;PDPK2P	+	LFQ intensity BN_ILK_LFQ intensity BN_GFP	6	6	6	16.4	16.4	16.4	60.328	0	16.937	1898700000	34	1.25521	0.00484247	-1.87806	-1.56206	22.7171	23.0342	24.9378	25.4528	25.2432	25.6272
E9PGC0;P20936	E9PGC0;P20936	Ras GTPase-activating protein 1	RASA1	+	LFQ intensity BN_ILK_LFQ intensity BN_GFP	16	16	16	20.8	20.8	20.8	101.79	0	62.91	8109700000	89	1.79943	0.00370073	-1.37513	-1.63297	25.3635	26.3339	25.6654	27.4463	27.2311	26.8108
E9PGM1;E7EX73;E7EUU4;C9K073;C9J2Z7;H7C044;H7C0V6;F8WCF2;C9JHW9;C9J987;C9JWH7;C9J556;REV__F5H7J8;C9JSU8;B1AN91;B1AN92;C9JWW9;REV__Q8NEG2;REV__C9JQZ6;REV__J3KQX6	E9PGM1;E7EX73;E7EUU4		EIF4G1	+	LFQ intensity BN_ILK_LFQ intensity BN_GFP	81	81	3	47.7	47.7	2.6	166.75	0	323.31	145140000000	782	4.8862	0	-2.03782	-3.5234	28.8771	28.921	29.1013	31.0655	31.0124	30.935
E9PGM4;Q04446	E9PGM4;Q04446	1,4-alpha-glucan-branching enzyme	GBE1	+	LFQ intensity BN_ILK_LFQ intensity BN_GFP	13	13	13	23.4	23.4	23.4	75.959	0	35.558	6602900000	105	2.42052	0	-3.2467	-3.12829	24.3435	23.0489	24.3645	26.9662	27.7851	26.7456
E9PGT1;Q15631;H7C1D4;A0A0J9YVW2	E9PGT1;Q15631	Translin	TSN	+	LFQ intensity BN_ILK_LFQ intensity BN_GFP	9	9	9	39	39	39	25.572	0	23.706	7019700000	78	1.92503	0	-3.09285	-2.56393	25.9786	23.572	24.4626	27.6363	27.8898	27.7657
E9PH82;Q8NCA5	E9PH82;Q8NCA5	Protein FAM98A	FAM98A	+	LFQ intensity BN_ILK_LFQ intensity BN_GFP	5	5	5	20.2	20.2	20.2	34.431	0	12.654	3494700000	58	1.2067	0.00485911	-2.01367	-1.568	22.7324	25.2477	23.7824	26.2502	26.1941	25.3593
E9PHS0;O43813;F8WDS9	E9PHS0;O43813;F8WDS9	LanC-like protein 1	LANCL1	+	LFQ intensity BN_ILK_LFQ intensity BN_GFP	6	6	6	34.2	34.2	34.2	22.042	0	10.349	2628900000	22	1.20214	0.0101685	-1.58634	-1.41612	23.7766	25.7423	24.19	26.0916	26.4651	25.9111
E9PI90;Q9H061	E9PI90;Q9H061	Transmembrane protein 126A	TMEM126A	+	LFQ intensity BN_ILK_LFQ intensity BN_GFP	2	2	2	31.6	31.6	31.6	10.564	0	7.525	890170000	12	0.790673	0.0346841	1.61617	1.11951	25.1418	25.9038	26.0077	22.2735	25.1446	24.7866
E9PQN2;E9PKI6;E9PK91;Q9NYF8;E9PK09;E9PJA7;H0YF00;H0YF14	E9PQN2;E9PKI6;E9PK91;Q9NYF8;E9PK09;E9PJA7	Bcl-2-associated transcription factor 1	BCLAF1	+	LFQ intensity BN_ILK_LFQ intensity BN_GFP	13	13	13	19.3	19.3	19.3	86.212	0	19.421	5712600000	64	3.2474	0	-2.13844	-2.99414	24.2206	23.5251	23.674	25.8995	26.0122	25.9232
H7BXH2;E9PKF6;Q5H9R7;E9PQP7;H0YEN2;E9PK08;E9PNN8;E9PKG4;H0YDW1	H7BXH2;E9PKF6;Q5H9R7;E9PQP7;H0YEN2	Serine/threonine-protein phosphatase 6 regulatory subunit 3	PPP6R3	+	LFQ intensity BN_ILK_LFQ intensity BN_GFP	13	13	13	14.3	14.3	14.3	92.407	0	143.9	4894000000	73	1.47621	0.00486747	-1.5459	-1.56864	24.6035	26.1125	24.9224	26.4723	26.7874	27.0164
E9PKG1;H7C2I1;Q99873;E9PIX6;E9PQ98;A0A087X1W2;E9PNR9;H0YDE4;E9PMW9;Q9NR22;E9PMZ2	E9PKG1;H7C2I1;Q99873;E9PIX6;E9PQ98;A0A087X1W2;E9PNR9;H0YDE4	Protein arginine N-methyltransferase 1	PRMT1	+	LFQ intensity BN_ILK_LFQ intensity BN_GFP	20	20	20	56.9	56.9	56.9	37.709	0	53.464	44478000000	224	3.69552	0	-2.73571	-3.85137	27.2677	27.3769	27.772	30.2838	30.4107	29.9292
E9PMI6;J3KN38;P54105;E9PJF4	E9PMI6;J3KN38;P54105;E9PJF4	Methylosome subunit pICln	CLNS1A	+	LFQ intensity BN_ILK_LFQ intensity BN_GFP	4	4	4	52.7	52.7	52.7	18.259	0	36.986	3369900000	51	4.44878	0	-3.53973	-5.24102	22.6826	22.6494	22.7424	26.317	25.8975	26.4791
E9PMR6;Q9NZN5	E9PMR6;Q9NZN5	Rho guanine nucleotide exchange factor 12	ARHGEF12	+	LFQ intensity BN_ILK_LFQ intensity BN_GFP	13	13	13	11	11	11	161.91	0	20.266	6488300000	46	0.823971	0.020747	-2.01249	-1.23338	24.1865	26.8655	23.0733	26.8485	26.4827	26.8315
E9PN17;O75964	E9PN17;O75964	ATP synthase subunit g, mitochondrial	ATP5L	+	LFQ intensity BN_ILK_LFQ intensity BN_GFP	4	4	4	44.7	44.7	44.7	8.4518	0	5.563	901840000	28	2.11216	0.00581219	1.09098	1.51504	25.4726	25.731	25.4357	24.1071	24.7982	24.4611
E9PQ61;O75152;E9PBY7	E9PQ61;O75152;E9PBY7	Zinc finger CCCH domain-containing protein 11A	ZC3H11A	+	LFQ intensity BN_ILK_LFQ intensity BN_GFP	12	12	9	24.7	24.7	21.6	72.531	0	23.37	1948200000	63	2.24737	0.00369399	-1.16458	-1.6281	23.3303	23.4248	23.3591	24.9432	24.4435	24.2213
E9PQA6;Q96EY5;E9PLL0;M0QZK6;E9PLZ8;E9PJW8	E9PQA6;Q96EY5;E9PLL0;M0QZK6;E9PLZ8	Multivesicular body subunit 12A	MVB12A	+	LFQ intensity BN_ILK_LFQ intensity BN_GFP	4	4	4	19.8	19.8	19.8	28.703	0	11.793	1720000000	42	2.85687	0	-3.02579	-3.42621	23.2106	22.7019	21.8981	25.6859	25.597	25.6049
F2Z2W7;Q8IZ69	F2Z2W7;Q8IZ69	tRNA (uracil-5-)-methyltransferase homolog A	TRMT2A	+	LFQ intensity BN_ILK_LFQ intensity BN_GFP	3	3	3	5.6	5.6	5.6	70.834	0.00033234	4.9931	953350000	23	1.35278	0.0151214	-1.21832	-1.32285	23.1515	24.4459	24.0152	24.9876	25.439	24.841
F5H5V4;F5GX23;J3KN29;O00233;F5H7X1;F5H169	F5H5V4;F5GX23;J3KN29;O00233;F5H7X1;F5H169	26S proteasome non-ATPase regulatory subunit 9	PSMD9	+	LFQ intensity BN_ILK_LFQ intensity BN_GFP	4	4	4	28.8	28.8	28.8	16.913	0	12.591	1762500000	51	1.5891	0.0137739	-1.10331	-1.34774	24.381	24.0605	23.4906	25.2033	25.3192	24.7195
R4GN72;F5GYQ1;P61421;J3QL14;H3BQJ1	R4GN72;F5GYQ1;P61421;J3QL14	V-type proton ATPase subunit d 1	ATP6V0D1	+	LFQ intensity BN_ILK_LFQ intensity BN_GFP	10	10	10	29.2	29.2	29.2	31.676	0	13.309	3638300000	45	2.11329	0.0293219	0.760167	1.16368	28.0964	28.203	27.7448	27.1267	27.292	27.3449
F5GZP6;H0YGH8;E9PP16;Q8ND30	F5GZP6		PPFIBP1	+	LFQ intensity BN_ILK_LFQ intensity BN_GFP	29	2	2	41.4	1.7	1.7	84.071	0	5.6618	2452000000	22	1.21931	0.030887	-1.03168	-1.14946	24.8499	23.7427	24.4167	24.9437	25.4139	25.7467
F5H039;Q9NQX3;G3V582;H0YJ30;H0YJR5	F5H039;Q9NQX3	Gephyrin;Molybdopterin adenylyltransferase;Molybdopterin molybdenumtransferase	GPHN	+	LFQ intensity BN_ILK_LFQ intensity BN_GFP	19	19	19	31.8	31.8	31.8	84.733	0	84.474	14294000000	164	4.84617	0	-4.45939	-6.60147	23.4097	23.3531	23.5388	28.2254	27.7025	27.7518
F5H1U9;O75970;H0YGQ3;B7ZB24;A0A075B6R8;F8WDQ8;H0YH70;F5H8D6	F5H1U9;O75970;H0YGQ3;B7ZB24	Multiple PDZ domain protein	MPDZ	+	LFQ intensity BN_ILK_LFQ intensity BN_GFP	22	22	22	16.3	16.3	16.3	223.12	0	36.768	5605700000	77	2.42053	0	-3.39975	-3.19764	24.3705	23.2934	22.5996	26.4296	26.8153	27.2178
F8W020;F8VY35;F8W0J6;F5H4R6;H0YIV4;P55209;H0YHC3;F8W118;F8VXI6;F8VUX1;F8VV59;B7Z9C2;H0YH88;F8W543;F8VRJ2;F8VVB5	F8W020;F8VY35;F8W0J6;F5H4R6;H0YIV4;P55209;H0YHC3;F8W118;F8VXI6;F8VUX1;F8VV59;B7Z9C2;H0YH88;F8W543;F8VRJ2;F8VVB5	Nucleosome assembly protein 1-like 1	NAP1L1	+	LFQ intensity BN_ILK_LFQ intensity BN_GFP	11	11	9	47.8	47.8	43	24.366	0	214.88	31703000000	169	3.62969	0	-3.31423	-4.33321	25.826	26.025	25.3037	29.0523	29.2897	28.7554
F5H5D3;Q9BQE3;F8VVB9;F8VRZ4;F8VS66;F8VWV9;F8VX09;A6NHL2;F8VRK0;C9K0S6;F8W0F6;F8VXZ7;Q9H853	F5H5D3;Q9BQE3	Tubulin alpha-1C chain	TUBA1C	+	LFQ intensity BN_ILK_LFQ intensity BN_GFP	39	2	2	57.2	7.9	7.9	57.73	0	19.575	7699800000	22	0.841855	0.00721395	3.77955	1.46273	29.2608	29.1819	27.8783	29.0643	22.9389	22.9792
F6WQW2;P43487;C9JJ34;C9JDM3;C9JXG8;C9JGV6;C9JIC6	F6WQW2;P43487;C9JJ34;C9JDM3;C9JXG8;C9JGV6	Ran-specific GTPase-activating protein	RANBP1	+	LFQ intensity BN_ILK_LFQ intensity BN_GFP	5	5	5	12.6	12.6	12.6	31.904	0	10.414	3958300000	44	1.52408	0.00118782	-2.62659	-2.02701	23.1062	25.8164	24.366	27.3403	26.9163	26.9118
F8VQE1;Q9UHB6;F8VS07;F8VRN8	F8VQE1;Q9UHB6;F8VS07	LIM domain and actin-binding protein 1	LIMA1	+	LFQ intensity BN_ILK_LFQ intensity BN_GFP	25	25	25	49.2	49.2	49.2	66.99	0	67.178	14015000000	170	1.76412	0	-3.20732	-2.43401	22.9648	25.1139	22.4428	26.6728	26.7163	26.7543
J3KPG5;F8VU39;Q9UIF9;A0A0C4DGI9;H0YHL2;H0YII3	J3KPG5;F8VU39;Q9UIF9;A0A0C4DGI9	Bromodomain adjacent to zinc finger domain protein 2A	BAZ2A	+	LFQ intensity BN_ILK_LFQ intensity BN_GFP	10	10	10	7.5	7.5	7.5	208.07	0	18.812	1428300000	28	1.09659	0.0356222	-1.06757	-1.11466	24.1558	22.7994	24.0529	24.9331	24.8107	24.4671
F8VXG7;Q99590;A0A0A0MTP7	F8VXG7;Q99590	Protein SCAF11	SCAF11	+	LFQ intensity BN_ILK_LFQ intensity BN_GFP	11	11	11	10.3	10.3	10.3	142.6	0	15.169	2600700000	60	3.5	0	-2.19276	-3.18192	23.5034	23.1281	23.4107	25.2378	25.6676	25.7149
F8VXU5;Q9UBQ0	F8VXU5;Q9UBQ0	Vacuolar protein sorting-associated protein 29	VPS29	+	LFQ intensity BN_ILK_LFQ intensity BN_GFP	5	5	5	31.3	31.3	31.3	23.98	0	9.0093	3142800000	28	0.862915	0.0254994	1.65454	1.18886	26.601	27.8289	27.5288	26.4356	26.5168	24.0427
F8VYY9;P54619;H0YHF8;H0YIC9;F8VZX1;F8VSH3;F8VRY2;F8VSL2;F8VPF5;F8VVA3;E9PGP6;Q9UGJ0	F8VYY9;P54619;H0YHF8;H0YIC9	5-AMP-activated protein kinase subunit gamma-1	PRKAG1	+	LFQ intensity BN_ILK_LFQ intensity BN_GFP	7	7	7	26.8	26.8	26.8	31.905	0	8.6539	2328400000	38	0.965749	0.0126647	-2.07383	-1.37729	21.6182	24.6926	24.5668	25.6686	25.6333	25.7972
F8W930;Q9Y6M1	F8W930;Q9Y6M1	Insulin-like growth factor 2 mRNA-binding protein 2	IGF2BP2	+	LFQ intensity BN_ILK_LFQ intensity BN_GFP	41	41	39	58.2	58.2	55.4	66.785	0	214.82	86337000000	501	2.69203	0.0425442	0.635337	1.07876	32.1021	32.3114	32.0783	31.4316	31.562	31.5922
F8W9J4;Q03001;E9PHM6;F6QMI7;E7ETB9;Q6P0N6;A0A0U1RQJ2;Q5T0V7;H0YC82;H0YAT7;H0YC65	F8W9J4;Q03001;E9PHM6;F6QMI7	Dystonin	DST	+	LFQ intensity BN_ILK_LFQ intensity BN_GFP	57	53	53	9.6	9	9	847.96	0	96.025	7518600000	172	2.12251	0.000382022	-1.93237	-2.17799	22.9811	24.0822	23.0293	25.5467	25.0463	25.2966
F8W9S7;Q14C86;C9IZ08;B0QZ65;B4DGD8;H0Y4E7;H0Y7I9;A0A0A0MQV8;C9IZX9	F8W9S7;Q14C86;C9IZ08	GTPase-activating protein and VPS9 domain-containing protein 1	GAPVD1	+	LFQ intensity BN_ILK_LFQ intensity BN_GFP	35	35	35	26.7	26.7	26.7	157.46	0	82.991	20597000000	221	3.16063	0	-1.77411	-2.58187	26.8714	27.3742	27.3289	29.1573	28.8819	28.8576
F8WE88;Q9Y4I1;A0A087WY00;G3V394;F8W6H6;E7ERV5;Q9UES5;O95317;H0YM93;H0YMK3;Q9NQX4	F8WE88;Q9Y4I1;A0A087WY00;G3V394;F8W6H6	Unconventional myosin-Va	MYO5A	+	LFQ intensity BN_ILK_LFQ intensity BN_GFP	19	19	18	13	13	12.2	215.36	0	62.43	4187700000	73	0.800776	0.0463311	-1.35858	-1.05797	25.6429	23.2178	25.381	25.8575	26.3941	26.0659
G0XQ39;Q13586;E9PNJ4;E9PIQ8;H0YDB2;E9PRZ7;E9PR09;E9PN27;E9PRE4;E9PR07;E9PJ19;E9PMB4	G0XQ39;Q13586;E9PNJ4;E9PIQ8;H0YDB2	Stromal interaction molecule 1	STIM1	+	LFQ intensity BN_ILK_LFQ intensity BN_GFP	6	6	6	9.6	9.6	9.6	88.645	0	17.894	1023900000	23	2.75067	0.00166981	-1.31453	-1.94011	22.5543	23.1577	22.7841	24.1317	24.1947	24.1133
G3V4R8;G3V2J9;Q6EMB2	G3V4R8;G3V2J9;Q6EMB2	Tubulin polyglutamylase TTLL5	TTLL5	+	LFQ intensity BN_ILK_LFQ intensity BN_GFP	2	2	2	4	4	4	86.437	0	6.9417	371200000	16	1.62799	0.00550588	1.36704	1.54674	24.7514	25.1684	25.5303	24.2489	23.9068	23.1934
G5E953;Q13615	G5E953;Q13615	Myotubularin-related protein 3	MTMR3	+	LFQ intensity BN_ILK_LFQ intensity BN_GFP	6	6	5	7	7	6.3	117.57	0	22.708	1557300000	18	2.34437	0.000636605	-1.63874	-2.08805	23.0389	23.4764	23.5749	25.3453	24.5592	25.1019
G5E975;Q12824;B5MCL5;C9JTA6;A0A0G2JSE9;A0A0U1RQQ2;A0A0U1RRB8	G5E975;Q12824;B5MCL5	SWI/SNF-related matrix-associated actin-dependent regulator of chromatin subfamily B member 1	SMARCB1	+	LFQ intensity BN_ILK_LFQ intensity BN_GFP	8	8	8	27.4	27.4	27.4	45.05	0	25.707	2256000000	29	1.55424	0.00262257	-1.73049	-1.70877	23.6892	24.3736	23.1465	26.2066	25.0847	25.1094
G5E9A6;P51784;Q5JXD3	G5E9A6;P51784	Ubiquitin carboxyl-terminal hydrolase;Ubiquitin carboxyl-terminal hydrolase 11	USP11	+	LFQ intensity BN_ILK_LFQ intensity BN_GFP	16	15	14	22.4	21.4	21.4	105.03	0	42.551	7169900000	118	4.95281	0	-2.42607	-4.11356	25.3063	25.5339	25.4357	27.9672	27.8261	27.7607
G5EA30;Q92879;E9PQK4;E9PSH0;E9PKU1;Q5VZZ6;A0A0J9YX66;A0A1B0GU44;E9PC62;A0A1B0GUN8;A0A0J9YXJ0;O95319;E9PKA1;F5H4Y5;F5H0D8;V9GYD9	G5EA30;Q92879	CUGBP Elav-like family member 1	CELF1	+	LFQ intensity BN_ILK_LFQ intensity BN_GFP	7	7	7	16.7	16.7	16.7	55.142	0	26.686	4191300000	66	0.797137	0.0373767	-1.52158	-1.1011	25.6703	25.5034	22.9506	26.1309	26.233	26.3252
Q5QPK2;H0Y368;O60762;Q5QPJ9	Q5QPK2;H0Y368;O60762	Dolichol-phosphate mannosyltransferase subunit 1	DPM1	+	LFQ intensity BN_ILK_LFQ intensity BN_GFP	10	10	10	38.7	38.7	38.7	32.426	0	17.384	5316000000	56	2.4221	0.0203396	0.787118	1.24887	28.2327	28.2683	28.2946	27.697	27.4869	27.2503
H0Y8P0;Q86TI0;A0JNU9;H7C380;C9JIE2;H7C0Z7;H0YA01	H0Y8P0;Q86TI0;A0JNU9	TBC1 domain family member 1	TBC1D1	+	LFQ intensity BN_ILK_LFQ intensity BN_GFP	9	9	9	12.6	12.6	12.6	97.827	0	15.949	1793800000	50	1.16791	0.00702857	-1.78716	-1.46545	24.8466	22.5093	24.3241	25.8047	25.4269	25.8098
H0YAN8;O15013;E9PB39	H0YAN8;O15013	Rho guanine nucleotide exchange factor 10	ARHGEF10	+	LFQ intensity BN_ILK_LFQ intensity BN_GFP	12	12	12	18.5	18.5	18.5	109.65	0	19.291	2178500000	52	1.99858	0	-2.25912	-2.27932	22.4345	23.9997	23.2758	25.8227	25.5052	25.1595
H0YNH8;Q9BZF9;F5H2B9;H0YN48	H0YNH8;Q9BZF9;F5H2B9	Uveal autoantigen with coiled-coil domains and ankyrin repeats	UACA	+	LFQ intensity BN_ILK_LFQ intensity BN_GFP	38	38	37	34.4	34.4	33.5	161.31	0	167.6	12412000000	227	1.76886	0.0167242	-0.967273	-1.29697	26.6102	26.9003	26.2668	27.2352	27.7627	27.6813
H3BLU7;O43488;Q8NHP1	H3BLU7;O43488	Aflatoxin B1 aldehyde reductase member 2	AKR7A2	+	LFQ intensity BN_ILK_LFQ intensity BN_GFP	4	4	4	18.2	18.2	18.2	34.684	0	6.4856	588770000	9	2.54025	0	-3.05	-3.14791	22.1653	23.6086	22.577	26.0733	25.9662	25.4614
H3BV80;H3BMM9;H3BTC0;Q15287;H3BPG5;H3BMS0	H3BV80;H3BMM9;H3BTC0;Q15287;H3BPG5;H3BMS0	RNA-binding protein with serine-rich domain 1	RNPS1	+	LFQ intensity BN_ILK_LFQ intensity BN_GFP	5	5	5	24.2	24.2	24.2	24.561	0.00033179	4.9781	1706500000	20	1.26815	0.0042812	-1.91717	-1.58535	22.7217	25.1328	23.7647	26.0037	25.5694	25.7976
H3BMQ0;P49815;H3BQK4	H3BMQ0;P49815	Tuberin	TSC2	+	LFQ intensity BN_ILK_LFQ intensity BN_GFP	12	12	12	10.9	10.9	10.9	194.39	0	22.072	2548300000	74	1.77016	0.00210575	-1.84533	-1.90536	22.8418	23.7017	24.2262	24.9622	25.6263	25.7172
H3BPE1;H3BQK9;E9PNZ4;H0YD69;E9PLY0;H0Y4F5;H0Y6T5;H0Y7I1;E9PS75;H0YBX0	H3BPE1;H3BQK9		MACF1	+	LFQ intensity BN_ILK_LFQ intensity BN_GFP	137	136	6	22.7	22.6	1	856.87	0	323.31	39919000000	743	2.6913	0	-2.99526	-3.25738	24.839	26.0789	24.9213	28.4797	28.0466	28.2987
H3BU93;Q9GZU8;H3BP64;H3BNK9;H3BUL4;H3BMX9;H3BQQ6;H3BTI2;H3BTP8;H3BSY6	H3BU93;Q9GZU8;H3BP64;H3BNK9;H3BUL4;H3BMX9	Protein FAM192A	FAM192A	+	LFQ intensity BN_ILK_LFQ intensity BN_GFP	4	4	4	18.1	18.1	18.1	19.351	0	6.5737	1067000000	24	1.90035	0.00193658	-1.54955	-1.80222	22.7917	23.8774	23.7317	24.7826	25.1227	25.1442
H7BYN4;Q02241;H0YME6;H0YMJ4;H0YKQ5	H7BYN4;Q02241	Kinesin-like protein;Kinesin-like protein KIF23	KIF23	+	LFQ intensity BN_ILK_LFQ intensity BN_GFP	14	14	14	17.5	17.5	17.5	109.13	0	30.03	1933700000	68	2.601	0	-1.89707	-2.42937	22.8409	22.5668	22.0607	24.3194	24.1433	24.6969
H7C0V5	H7C0V5		ANKHD1-EIF4EBP3	+	LFQ intensity BN_ILK_LFQ intensity BN_GFP	6	3	3	17.3	5.5	5.5	66.134	0	7.2762	1017300000	25	1.25702	0.0346159	0.962912	1.12027	25.2953	25.2979	25.2303	23.8329	25.0141	24.0879
H7C5Q2	H7C5Q2		ACOT9	+	LFQ intensity BN_ILK_LFQ intensity BN_GFP	19	2	2	52.7	4.9	4.9	30.047	0.0003202	4.5339	2750700000	21	1.76854	0.000373626	-2.34894	-2.14119	25.1335	24.6308	23.339	27.0215	26.1866	26.942
J3KN01;P55196;A8MQ02;Q5TIG5;H0Y7R8;H0Y8L4;H0Y9I0;F8W9I4;E9PFY5;H0Y948;H0Y8U8;H0YA98	J3KN01;P55196;A8MQ02;Q5TIG5	Afadin	MLLT4	+	LFQ intensity BN_ILK_LFQ intensity BN_GFP	40	40	40	25.6	25.6	25.6	207.62	0	88.129	16878000000	225	2.28888	0	-3.00332	-2.88585	23.9298	23.0775	24.6809	26.3508	27.262	27.0854
J3KNN7;Q7Z569	J3KNN7;Q7Z569	BRCA1-associated protein	BRAP	+	LFQ intensity BN_ILK_LFQ intensity BN_GFP	7	7	7	14.9	14.9	14.9	64.279	0	12.981	2297900000	33	3.20599	0	-1.89305	-2.72633	23.6604	23.7038	23.7249	25.9705	25.3411	25.4568
J3KNQ4;Q9NVD7;E9PS97	J3KNQ4;Q9NVD7;E9PS97	Alpha-parvin	PARVA	+	LFQ intensity BN_ILK_LFQ intensity BN_GFP	7	6	6	21.4	19.4	19.4	46.589	0	13.178	916070000	26	3.34707	0	2.86187	3.71573	26.5723	25.8483	26.7203	23.5518	23.5237	23.4798
J3KNZ9;Q9HAH7;H3BRE6	J3KNZ9;Q9HAH7	Probable fibrosin-1	FBRS	+	LFQ intensity BN_ILK_LFQ intensity BN_GFP	11	11	11	15.3	15.3	15.3	103.77	0	17.425	5745500000	71	4.00986	0.0158571	0.715602	1.31117	28.4202	28.5616	28.4651	27.7782	27.7922	27.7298
J3KPD3;I3L521;F5GXV8;Q9Y580;F5GY08;F5H606;G3V1T9;F5H674	J3KPD3;I3L521;F5GXV8;Q9Y580;F5GY08	RNA-binding protein 7	RBM7	+	LFQ intensity BN_ILK_LFQ intensity BN_GFP	7	7	7	37.8	37.8	37.8	30.59	0	21.338	2080800000	38	1.11683	0.0133923	-1.59061	-1.35977	25.2818	24.085	23.2071	25.9837	26.1612	25.2007
J3KR72;P49848;C9JFL8;C9JTY6	J3KR72;P49848	Transcription initiation factor TFIID subunit 6	TAF6	+	LFQ intensity BN_ILK_LFQ intensity BN_GFP	8	8	8	16.5	16.5	16.5	78.948	0	23.414	1502400000	50	1.52721	0.0129688	1.16121	1.36453	27.0343	27.1045	26.4817	25.1712	26.1662	25.7995
J3KR97;Q9BTW9;I3L439;I3L163;I3L143;I3L0V3;I3L500;I3L3H4;I3L131;A0A0J9YWI5;A0A0J9YVR1;I3L4D2;I3L1S3;A0A0J9YVU1;I3L120;A0A0J9YXU4;A0A0J9YY08;A0A0J9YYG2	J3KR97;Q9BTW9;I3L439	Tubulin-specific chaperone D	TBCD	+	LFQ intensity BN_ILK_LFQ intensity BN_GFP	15	15	15	16	16	16	136.55	0	34.382	3389100000	80	2.82301	0	-3.43337	-3.63796	23.4801	22.3125	23.4075	26.8801	26.5436	26.0765
J3KTA4;P17844;J3QRQ7;J3QSF1;J3KRZ1;J3KRX8;J3QR02;X6RLV5;J3QRN5;J3QKN9;J3QLG9;J3QR62	J3KTA4;P17844	Probable ATP-dependent RNA helicase DDX5	DDX5	+	LFQ intensity BN_ILK_LFQ intensity BN_GFP	51	50	40	62.1	62.1	52.4	69.086	0	198.31	101570000000	639	1.95779	0.0359766	0.735749	1.10745	32.1423	32.5217	32.0466	31.6496	31.3896	31.4642
J3QK89;Q8IWX8	J3QK89;Q8IWX8	Calcium homeostasis endoplasmic reticulum protein	CHERP	+	LFQ intensity BN_ILK_LFQ intensity BN_GFP	29	29	29	38.1	38.1	38.1	104.93	0	183.15	46583000000	439	1.96151	0.0438635	0.703774	1.07147	31.5454	31.303	31.2758	30.6916	30.8874	30.4338
J3QRS3;P19105;O14950;P24844;J3KTJ1	J3QRS3;P19105;O14950;P24844	Myosin regulatory light chain 12A;Myosin regulatory light chain 12B;Myosin regulatory light polypeptide 9	MYL12A;MYL12B;MYL9	+	LFQ intensity BN_ILK_LFQ intensity BN_GFP	6	6	6	33.3	33.3	33.3	20.457	0	13.228	3322100000	28	0.810143	0.027231	-1.7984	-1.17769	22.7692	25.498	26.016	26.2664	26.4664	26.9457
J3QRS9;X6R4W8;O43670;J3KTL1;J3KRB6;J3KRW6;H0Y3M2;J3KS31;J3QS27	J3QRS9;X6R4W8;O43670	BUB3-interacting and GLEBS motif-containing protein ZNF207	ZNF207	+	LFQ intensity BN_ILK_LFQ intensity BN_GFP	5	5	5	10.3	10.3	10.3	52.541	0	7.9406	2881800000	30	2.50357	0	-2.26752	-2.64699	23.7983	24.3768	23.2095	25.9529	25.9385	26.2957
K7EJE8;K7EKE6;P36776;K7ER27;K7ER56;K7ERR6	K7EJE8;K7EKE6;P36776	Lon protease homolog, mitochondrial	LONP1	+	LFQ intensity BN_ILK_LFQ intensity BN_GFP	11	11	11	20.9	20.9	20.9	93.296	0	32.215	1973000000	59	2.07826	0.0057553	1.09586	1.50937	26.9485	27.1314	26.707	25.4796	25.8906	26.1292
K7ERV3;P04183;K7ES52;K7ERJ1;K7ENW5	K7ERV3;P04183;K7ES52;K7ERJ1;K7ENW5	Thymidine kinase;Thymidine kinase, cytosolic	TK1	+	LFQ intensity BN_ILK_LFQ intensity BN_GFP	9	9	9	39	39	39	28.594	0	19.47	5011400000	61	1.56341	0.00401436	-1.538	-1.6145	25.044	25.5012	24.8851	26.3899	26.1575	27.4969
M0QZ28;Q9Y4J8;K7ERH7;M0R021;E9PEY4;E7EVB6;O60941;M0R0C4	M0QZ28;Q9Y4J8;K7ERH7;M0R021;E9PEY4;E7EVB6;O60941	Dystrobrevin alpha;Dystrobrevin;Dystrobrevin beta	DTNA;DTNB	+	LFQ intensity BN_ILK_LFQ intensity BN_GFP	4	4	4	14.5	14.5	14.5	40.886	0	8.8984	1090600000	30	1.49693	0.0381228	-0.829861	-1.09685	23.1387	22.9065	22.6352	23.5174	24.146	23.5066
M0R3F4;M0R2A4;M0R2K3;M0R193;M0R0I0;M0R2I2;Q9NWV8;M0QXG9;J3KQS6;M0QYV1	M0R3F4;M0R2A4;M0R2K3;M0R193;M0R0I0;M0R2I2;Q9NWV8;M0QXG9;J3KQS6	BRISC and BRCA1-A complex member 1	BABAM1	+	LFQ intensity BN_ILK_LFQ intensity BN_GFP	3	3	3	22.7	22.7	22.7	19.636	0	12.065	956620000	29	0.949129	0.0317636	-1.30836	-1.14263	22.8392	23.0006	24.5404	25.4508	24.5584	24.2961
M0R208;Q16740;M0QYV5	M0R208;Q16740;M0QYV5	ATP-dependent Clp protease proteolytic subunit;ATP-dependent Clp protease proteolytic subunit, mitochondrial	CLPP	+	LFQ intensity BN_ILK_LFQ intensity BN_GFP	3	3	3	21.6	21.6	21.6	20.568	0.00032041	4.5352	211890000	5	1.0583	0.0285248	1.21569	1.16917	25.0909	25.1964	25.2163	23.4779	23.3521	25.0265
O00116;A0A1B0GWA2;B8ZZ81	O00116;A0A1B0GWA2	Alkyldihydroxyacetonephosphate synthase, peroxisomal	AGPS	+	LFQ intensity BN_ILK_LFQ intensity BN_GFP	10	10	10	21	21	21	72.911	0	20.888	2150500000	68	1.44733	0.0135059	1.20249	1.35716	27.0652	27.7063	26.8552	25.4372	26.3777	26.2043
O00170;E9PMH2;V9GYQ3	O00170;E9PMH2	AH receptor-interacting protein	AIP	+	LFQ intensity BN_ILK_LFQ intensity BN_GFP	14	14	14	45.8	45.8	45.8	37.636	0	102.59	9511600000	88	0.919442	0.0186008	-1.76703	-1.26427	25.9606	26.338	23.4855	26.9388	27.1754	26.971
O00264	O00264	Membrane-associated progesterone receptor component 1	PGRMC1	+	LFQ intensity BN_ILK_LFQ intensity BN_GFP	2	2	2	7.7	7.7	7.7	21.671	0.00031095	4.1711	382300000	9	1.89926	0	-2.3335	-2.23894	24.9466	23.7189	23.4575	26.4058	26.858	25.8597
O00268;A0A0G2JRY5;V9GY14;V9GY03;J3KTH2;Q92750	O00268;A0A0G2JRY5	Transcription initiation factor TFIID subunit 4	TAF4	+	LFQ intensity BN_ILK_LFQ intensity BN_GFP	14	14	14	20.2	20.2	20.2	110.11	0	51.425	4936600000	97	2.34649	0.015671	0.856177	1.32002	28.6224	28.7281	28.9461	27.7178	27.8981	28.1123
O00299	O00299	Chloride intracellular channel protein 1	CLIC1	+	LFQ intensity BN_ILK_LFQ intensity BN_GFP	8	8	8	33.2	33.2	33.2	26.922	0	21.489	7904900000	64	1.23604	0.00365283	-2.28235	-1.66937	23.476	25.4942	22.9866	26.1897	27.0033	25.6108
O00303;H0YDT6;A0A0D9SEZ9;E9PQV8	O00303	Eukaryotic translation initiation factor 3 subunit F	EIF3F	+	LFQ intensity BN_ILK_LFQ intensity BN_GFP	15	15	15	39.8	39.8	39.8	37.563	0	57.092	48502000000	238	2.73636	0.0040361	1.04018	1.62089	31.3871	31.6499	31.1859	30.3829	30.2827	30.4368
O00410;H0Y8C6;E7ETV3;E7EWK4;E7EX05;E7EQT5;E7EV12;C9JMV5;H0Y3V4;C9JZD8;C9JQT6;E7ESA1;E7ESZ1;E7ETV8;C9J875;C9JXE0;C9JZ53	O00410;H0Y8C6	Importin-5	IPO5	+	LFQ intensity BN_ILK_LFQ intensity BN_GFP	39	39	37	46	46	45.4	123.63	0	188.01	28430000000	317	1.84089	0.0019061	-1.81474	-1.93309	27.8176	26.7102	27.3571	29.5924	29.1739	28.5629
O00743;Q5T1S7	O00743	Serine/threonine-protein phosphatase 6 catalytic subunit;Serine/threonine-protein phosphatase 6 catalytic subunit, N-terminally processed	PPP6C	+	LFQ intensity BN_ILK_LFQ intensity BN_GFP	9	9	9	37.7	37.7	37.7	35.144	0	19.469	11302000000	109	4.34412	0.0194146	-0.671949	-1.25509	27.4379	27.5131	27.4565	28.0901	28.15	28.1831
O00764;F2Z2Y4;A8MV33	O00764;F2Z2Y4	Pyridoxal kinase	PDXK	+	LFQ intensity BN_ILK_LFQ intensity BN_GFP	4	4	4	16.7	16.7	16.7	35.102	0	16.574	818240000	20	2.01052	0.00064	-1.90495	-2.09135	23.7076	22.9163	23.8631	25.7165	24.8258	25.6596
O14497;H0Y488;A0A1B0GTU5;A0A087WUV6;H0YCU6;H0YEW5	O14497;H0Y488;A0A1B0GTU5	AT-rich interactive domain-containing protein 1A	ARID1A	+	LFQ intensity BN_ILK_LFQ intensity BN_GFP	34	34	33	22.2	22.2	21.4	242.04	0	98.105	9007800000	187	2.1146	0	-2.87063	-2.66239	23.859	23.0798	24.9977	27.1605	26.7024	26.6854
O14744;G3V580;G3V5L5;H0YJX6;G3V2L6;G3V2X6;C9JSX3;H0YJ77;H7BZ44;G3V5T6;H0YJD3	O14744;G3V580;G3V5L5;H0YJX6	Protein arginine N-methyltransferase 5;Protein arginine N-methyltransferase 5, N-terminally processed	PRMT5	+	LFQ intensity BN_ILK_LFQ intensity BN_GFP	20	20	20	33.3	33.3	33.3	72.683	0	54.009	20673000000	211	2.88655	0	-1.66745	-2.35724	27.9874	27.617	28.1597	29.8114	29.5998	29.3552
O14802;Q7Z755;R4GMX2	O14802	DNA-directed RNA polymerase III subunit RPC1	POLR3A	+	LFQ intensity BN_ILK_LFQ intensity BN_GFP	14	14	14	13.2	13.2	13.2	155.64	0	19.884	2011500000	27	0.855885	0.0200756	-1.94373	-1.24958	23.3969	26.1494	22.7072	25.8573	26.1738	26.0537
O14818;H0Y586;Q8TAA3;A0A087WYS6;F5GY34	O14818;H0Y586;Q8TAA3	Proteasome subunit alpha type-7;Proteasome subunit alpha type-7-like	PSMA7;PSMA8	+	LFQ intensity BN_ILK_LFQ intensity BN_GFP	10	10	10	48.4	48.4	48.4	27.887	0	18.316	4645700000	88	1.60715	0.0477655	-0.74778	-1.04857	26.1672	25.7417	25.9733	27.0509	26.5919	26.4827
O14867;C9JMP6;C9IYR0;C9IYH8;H7C4B6;M0QZP0	O14867	Transcription regulator protein BACH1	BACH1	+	LFQ intensity BN_ILK_LFQ intensity BN_GFP	8	8	8	14	14	14	81.957	0	16.891	1891200000	43	2.55365	0	-2.08781	-2.55135	23.6591	24.067	24.1069	25.8076	25.6919	26.5969
O14925;Q5SRD1;B4DDK6	O14925;Q5SRD1	Mitochondrial import inner membrane translocase subunit Tim23;Putative mitochondrial import inner membrane translocase subunit Tim23B	TIMM23;TIMM23B	+	LFQ intensity BN_ILK_LFQ intensity BN_GFP	8	8	8	64.6	64.6	64.6	21.943	0	33.638	2783200000	40	1.20072	0.0450802	0.914709	1.06603	27.1806	26.8329	27.5029	26.4801	26.631	25.6612
O14964;I3L1P5;I3L1E3;I3L165;I3L2H4	O14964;I3L1P5	Hepatocyte growth factor-regulated tyrosine kinase substrate	HGS	+	LFQ intensity BN_ILK_LFQ intensity BN_GFP	22	22	22	25.1	25.1	25.1	86.191	0	53.334	18600000000	146	0.959912	0.0184993	-1.64027	-1.26168	22.7935	25.3295	23.9209	25.2677	26.2884	25.4086
O14974;F8VZN8;H0YHI8;H0YIS4;H0YIM2;H0YIS3;A0A0U1RQZ1;H0YHL8;F8VW28;H0YIL7;E1CKY7;A0A0A0MS24;O60237	O14974;F8VZN8	Protein phosphatase 1 regulatory subunit 12A	PPP1R12A	+	LFQ intensity BN_ILK_LFQ intensity BN_GFP	44	44	44	38.2	38.2	38.2	115.28	0	266.19	34834000000	400	3.93493	0	-5.38671	-6.26388	21.6552	20.8243	21.9504	26.6592	26.8369	27.094
O14976;A0A087X1U9;H0Y8H5;D6RE78;D6RC24	O14976	Cyclin-G-associated kinase	GAK	+	LFQ intensity BN_ILK_LFQ intensity BN_GFP	28	28	28	24.9	24.9	24.9	143.19	0	157.54	18940000000	231	3.92716	0	-1.42264	-2.38899	27.0663	26.8038	27.0008	28.4082	28.4552	28.2754
O14980;C9JKM9;C9J673;C9IZS4;C9JQ02;C9JV99;F8WF71;C9IYM2;C9JF49;H7BZC5	O14980	Exportin-1	XPO1	+	LFQ intensity BN_ILK_LFQ intensity BN_GFP	30	30	30	32	32	32	123.38	0	110.44	22389000000	294	1.65553	0.0230336	-0.905788	-1.20879	28.6872	28.3868	28.7772	29.7245	29.76	29.0841
O15020;A4QPE4;E9PJZ2	O15020	Spectrin beta chain, non-erythrocytic 2	SPTBN2	+	LFQ intensity BN_ILK_LFQ intensity BN_GFP	24	21	21	14.6	13.8	13.8	271.32	0	47.611	4170700000	95	2.88936	0	-1.93938	-2.61801	23.9141	24.228	23.6272	25.5342	26.0796	25.9736
O15047;C9J2Z9	O15047	Histone-lysine N-methyltransferase SETD1A	SETD1A	+	LFQ intensity BN_ILK_LFQ intensity BN_GFP	5	5	5	4	4	4	186.03	0.00031358	4.2952	710630000	11	1.59303	0.0279502	-0.885062	-1.17246	23.1807	23.9422	23.2321	24.4721	24.2659	24.2721
O15084;B4DIW9	O15084;B4DIW9	Serine/threonine-protein phosphatase 6 regulatory ankyrin repeat subunit A	ANKRD28	+	LFQ intensity BN_ILK_LFQ intensity BN_GFP	16	16	15	18.2	18.2	17.3	112.96	0	74.256	7992900000	136	1.0695	0.0172818	-1.45803	-1.27812	24.7023	26.4472	24.4401	26.6565	26.8571	26.4501
O15173	O15173	Membrane-associated progesterone receptor component 2	PGRMC2	+	LFQ intensity BN_ILK_LFQ intensity BN_GFP	5	5	5	22.9	22.9	22.9	23.818	0	6.8482	487080000	14	0.850926	0.0476392	-1.2396	-1.0534	23.8731	25.8999	25.7116	26.3276	26.7786	26.0972
O15212;A2AB88	O15212;A2AB88	Prefoldin subunit 6	PFDN6	+	LFQ intensity BN_ILK_LFQ intensity BN_GFP	8	8	8	66.7	66.7	66.7	14.582	0	56.446	6599000000	78	2.84813	0	-3.1208	-3.47814	23.9526	23.0566	23.443	26.8713	26.9389	26.0045
O15231;H7BZT5	O15231;H7BZT5	Zinc finger protein 185	ZNF185	+	LFQ intensity BN_ILK_LFQ intensity BN_GFP	26	26	9	41.4	41.4	13.4	73.525	0	69.18	16513000000	215	2.69649	0	-3.69203	-3.63574	24.5553	24.2249	22.9202	27.4328	27.8468	27.4969
O15270;H0YJV2	O15270;H0YJV2	Serine palmitoyltransferase 2	SPTLC2	+	LFQ intensity BN_ILK_LFQ intensity BN_GFP	13	13	13	35.2	35.2	35.2	62.924	0	20.381	4435100000	48	1.18569	0.00188866	-2.99172	-1.77424	22.2471	26.1332	23.0512	26.9294	26.7045	26.7727
O15355	O15355	Protein phosphatase 1G	PPM1G	+	LFQ intensity BN_ILK_LFQ intensity BN_GFP	20	20	20	41.2	41.2	41.2	59.271	0	65.4	15046000000	134	3.5456	0	-1.99345	-2.98698	26.1942	26.5698	26.6623	28.5372	28.2966	28.5729
O15357;A0A0A0MTP6;F5GY16;H7BXR2;F5H588;H0YFZ4;H0Y5Q9	O15357;A0A0A0MTP6	Phosphatidylinositol 3,4,5-trisphosphate 5-phosphatase 2	INPPL1	+	LFQ intensity BN_ILK_LFQ intensity BN_GFP	22	22	21	23.6	23.6	22.8	138.6	0	60.356	8800600000	125	1.9958	0.000388571	-2.13187	-2.21072	23.585	24.2178	24.0987	25.2661	26.3997	26.6313
O15427;J3QRP8;J3QLE3;J3KTM6;J3QRU2;J3KT83;J3QRA0;J3QQS9;J3QQV2;J3QSC3	O15427	Monocarboxylate transporter 4	SLC16A3	+	LFQ intensity BN_ILK_LFQ intensity BN_GFP	6	6	6	13.5	13.5	13.5	49.469	0	9.0571	2020200000	27	1.35259	0.002272	2.17549	1.73785	26.4763	25.7902	26.9463	23.5595	25.5742	23.5526
O15479;Q96LZ2;P43366;Q9UBF1	O15479	Melanoma-associated antigen B2	MAGEB2	+	LFQ intensity BN_ILK_LFQ intensity BN_GFP	16	16	14	32.3	32.3	29.5	35.277	0	86.413	16522000000	168	3.60939	0	-2.4675	-3.52728	25.5222	25.7234	25.3941	28.2948	28.0548	27.6926
O15516;C9JK03;H7C0J4;H7C0Z2;H7BZA3	O15516	Circadian locomoter output cycles protein kaput	CLOCK	+	LFQ intensity BN_ILK_LFQ intensity BN_GFP	7	7	6	12.6	12.6	11.7	95.303	0	17.475	1087400000	16	2.34805	0.00503754	1.0673	1.55794	26.2971	26.055	26.0866	25.4164	24.9044	24.916
O43156	O43156	TELO2-interacting protein 1 homolog	TTI1	+	LFQ intensity BN_ILK_LFQ intensity BN_GFP	6	6	6	7.2	7.2	7.2	122.07	0	18.837	1456400000	28	1.05507	0.0203422	-1.39301	-1.24334	24.486	22.7012	22.808	24.6025	25.1617	24.41
O43166;F5GYF8;G3V4Z3;H0YJY2	O43166;F5GYF8	Signal-induced proliferation-associated 1-like protein 1	SIPA1L1	+	LFQ intensity BN_ILK_LFQ intensity BN_GFP	16	16	15	13.3	13.3	12.6	200.03	0	37.513	15301000000	48	2.57432	0	-4.56786	-3.84636	23.1192	24.2682	23.7005	27.7002	27.6237	29.4676
O43294;H3BQC4;H3BSN4	O43294;H3BQC4	Transforming growth factor beta-1-induced transcript 1 protein	TGFB1I1	+	LFQ intensity BN_ILK_LFQ intensity BN_GFP	9	9	9	26.9	26.9	26.9	49.814	0	170.97	8011100000	81	1.53773	0.00210092	-2.22128	-1.9047	25.1942	26.0292	23.7739	27.4248	27.1133	27.1231
O43353	O43353	Receptor-interacting serine/threonine-protein kinase 2	RIPK2	+	LFQ intensity BN_ILK_LFQ intensity BN_GFP	9	9	8	23	23	21.5	61.194	0	14.571	3727800000	63	0.794495	0.0322734	-1.66691	-1.13471	23.6388	26.5337	23.7371	26.5169	26.4812	25.9121
O43390;B4DT28	O43390;B4DT28	Heterogeneous nuclear ribonucleoprotein R	HNRNPR	+	LFQ intensity BN_ILK_LFQ intensity BN_GFP	34	25	25	50.9	40.1	40.1	70.942	0	78.765	11120000000	130	2.36582	0	-3.19378	-3.04861	23.3876	25.0088	23.9763	26.8141	27.3812	27.7587
O43615;M0QXU7;M0R301;M0R124;M0QXM9	O43615;M0QXU7	Mitochondrial import inner membrane translocase subunit TIM44	TIMM44	+	LFQ intensity BN_ILK_LFQ intensity BN_GFP	9	9	9	25.4	25.4	25.4	51.355	0	19.138	2443400000	54	2.08373	0.0247766	0.792568	1.19561	26.9344	27.1549	26.939	25.9515	26.2451	26.454
O43707;F5GXS2;H7C144;K7EJH8;K7EP19	O43707	Alpha-actinin-4	ACTN4	+	LFQ intensity BN_ILK_LFQ intensity BN_GFP	92	92	64	81.4	81.4	63.8	104.85	0	323.31	420720000000	1431	2.88388	0	-1.80834	-2.49337	31.5689	31.4101	31.6021	33.6958	33.3655	32.9448
O43776;K7EIU7;K7EJ19;K7EQ35;K7EPK2;K7EMQ6;K7ENF0	O43776	Asparagine--tRNA ligase, cytoplasmic	NARS	+	LFQ intensity BN_ILK_LFQ intensity BN_GFP	33	33	33	52.7	52.7	52.7	62.942	0	101	25386000000	242	1.9941	0.00166588	1.6809	1.93983	30.5241	30.9136	30.3566	28.3401	29.4733	28.9383
O43809;H3BND3;H3BV41	O43809;H3BND3	Cleavage and polyadenylation specificity factor subunit 5	NUDT21	+	LFQ intensity BN_ILK_LFQ intensity BN_GFP	13	13	13	65.6	65.6	65.6	26.227	0	31.698	10854000000	79	2.9034	0	-4.37496	-4.21245	22.1862	23.8157	22.3501	27.2948	27.3178	26.8643
O43815;M0QXN2;G3V3G7;G3V340	O43815	Striatin	STRN	+	LFQ intensity BN_ILK_LFQ intensity BN_GFP	13	13	12	25.1	25.1	23.8	86.131	0	42.729	5731100000	106	4.06292	0	-3.57186	-4.95055	22.6865	23.1786	22.6994	26.6637	26.1456	26.4708
O43823;M0QYL4	O43823	A-kinase anchor protein 8	AKAP8	+	LFQ intensity BN_ILK_LFQ intensity BN_GFP	17	17	17	31.5	31.5	31.5	76.107	0	35.651	6474000000	94	3.25914	0.00208182	-1.16467	-1.89115	26.3617	26.4815	26.2246	27.4276	27.4358	27.6984
O60292;M0R2Q7;M0QX89	O60292	Signal-induced proliferation-associated 1-like protein 3	SIPA1L3	+	LFQ intensity BN_ILK_LFQ intensity BN_GFP	28	28	28	21.7	21.7	21.7	194.61	0	73.079	7393500000	131	3.53544	0	-3.26055	-4.20491	22.8653	23.4884	23.71	26.5225	26.4902	26.8327
O60343;Q5JU47	O60343	TBC1 domain family member 4	TBC1D4	+	LFQ intensity BN_ILK_LFQ intensity BN_GFP	19	19	19	17.9	17.9	17.9	146.56	0	66.966	5150800000	127	2.82271	0	-2.91368	-3.32361	23.4665	24.5759	23.5296	26.7677	26.5795	26.9659
O60488;D6RF95;H0Y9A0;D6RD96;D6RFW9;D6RDA8	O60488	Long-chain-fatty-acid--CoA ligase 4	ACSL4	+	LFQ intensity BN_ILK_LFQ intensity BN_GFP	24	24	20	38	38	32.8	79.187	0	91.558	10332000000	134	1.98227	0.00206306	1.60012	1.87881	29.5201	29.4565	29.4273	27.167	28.1992	28.2374
O60506;F6UXX1	O60506	Heterogeneous nuclear ribonucleoprotein Q	SYNCRIP	+	LFQ intensity BN_ILK_LFQ intensity BN_GFP	36	36	7	58.3	58.3	15.7	69.602	0	323.31	67224000000	387	4.07526	0	-1.77886	-2.91843	28.0561	28.1593	27.9242	29.9665	29.8395	29.6702
O60566;H0YMK5;H0YN44;H3BTB9	O60566	Mitotic checkpoint serine/threonine-protein kinase BUB1 beta	BUB1B	+	LFQ intensity BN_ILK_LFQ intensity BN_GFP	24	24	24	30.1	30.1	30.1	119.54	0	66.854	6075700000	131	2.02897	0.00191232	-1.44381	-1.78771	25.5428	25.4704	24.7596	26.4249	26.6415	27.0378
O60664;K7ERZ3;K7EL96;K7ER39	O60664;K7ERZ3	Perilipin-3	PLIN3	+	LFQ intensity BN_ILK_LFQ intensity BN_GFP	26	26	26	68	68	68	47.074	0	213.85	52959000000	389	4.73098	0	-6.44554	-8.35805	22.4557	23.0408	23.2052	29.1935	29.6414	29.2034
O60684;Q5TFJ7;S4R3E5	O60684;Q5TFJ7	Importin subunit alpha-7	KPNA6	+	LFQ intensity BN_ILK_LFQ intensity BN_GFP	8	4	3	16.4	11.6	8	60.029	0	12.963	680490000	14	2.46011	0	2.25933	2.6116	25.5296	24.5857	25.6444	23.2222	22.7269	23.0327
O60763	O60763	General vesicular transport factor p115	USO1	+	LFQ intensity BN_ILK_LFQ intensity BN_GFP	19	19	19	26.3	26.3	26.3	107.89	0	90.55	11333000000	176	2.22639	0.00770487	-0.997075	-1.45171	26.9767	27.2389	26.8032	27.7983	28.2642	27.9475
O60934;A0A0C4DG07;E2QRP0;E5RGU1;A0A087X1V5	O60934;A0A0C4DG07	Nibrin	NBN	+	LFQ intensity BN_ILK_LFQ intensity BN_GFP	8	8	8	12.7	12.7	12.7	84.958	0	14.189	2213900000	34	4.05125	0	-2.05258	-3.26761	23.6439	24.0252	23.9975	25.8678	25.9763	25.9803
O75083;D6RD66	O75083;D6RD66	WD repeat-containing protein 1	WDR1	+	LFQ intensity BN_ILK_LFQ intensity BN_GFP	16	16	16	36	36	36	66.193	0	35.033	9715400000	83	1.3344	0.0207464	-1.08041	-1.22938	25.8267	26.8035	25.8071	26.9317	27.5757	27.1712
O75116;E9PF63;Q14DU5;D6REE7;C9JFJ0	O75116;E9PF63;Q14DU5	Rho-associated protein kinase 2	ROCK2	+	LFQ intensity BN_ILK_LFQ intensity BN_GFP	37	37	32	28.6	28.6	25.4	160.9	0	91.013	12207000000	158	2.65027	0	-2.13348	-2.64553	25.6618	25.2181	25.2053	28.0178	27.3307	27.1371
O75131;A0A087WYQ3;E5RHZ0;A0A087WXR6;H0YB26;A0A087WUS8	O75131;A0A087WYQ3	Copine-3	CPNE3	+	LFQ intensity BN_ILK_LFQ intensity BN_GFP	14	14	14	23.1	23.1	23.1	60.13	0	23	7199000000	123	1.36647	0.0024142	-2.0973	-1.72348	25.5716	26.2368	23.9998	27.6299	27.6479	26.8224
O75170;T1ECW5;A0A0A0MSJ8	O75170;T1ECW5;A0A0A0MSJ8	Serine/threonine-protein phosphatase 6 regulatory subunit 2	PPP6R2	+	LFQ intensity BN_ILK_LFQ intensity BN_GFP	17	17	17	25.1	25.1	25.1	104.94	0	38.957	6036200000	98	2.23531	0	-2.91698	-2.79552	22.8379	23.0327	24.4607	26.5134	26.5733	25.9955
O75175;H7C148;H7C3F5;H0Y5X7;H7C5J4;A0A0G2JPP0;A0A0G2JN65;A0A087X0F9	O75175	CCR4-NOT transcription complex subunit 3	CNOT3	+	LFQ intensity BN_ILK_LFQ intensity BN_GFP	15	15	15	19.8	19.8	19.8	81.871	0	31.956	4434200000	88	1.828	0	-2.72615	-2.34005	24.0672	22.1002	23.8775	26.3373	25.6308	26.2553
O75190;E9PH18;A0A0J9YX62;C9J2C4;C9JDR7;C9JDX6;F8WCZ4;C9J2P2;C9JB42;C9JN01;Q8WWF6;Q8NHS0;Q7Z6W7	O75190;E9PH18;A0A0J9YX62;C9J2C4	DnaJ homolog subfamily B member 6	DNAJB6	+	LFQ intensity BN_ILK_LFQ intensity BN_GFP	13	13	12	42.6	42.6	42.6	36.087	0	32.117	12308000000	115	2.09654	0.00438128	1.15961	1.57482	29.8177	29.7576	29.6771	29.004	28.5712	28.1983
O75319;H7C0E6;C9JYA6	O75319	RNA/RNP complex-1-interacting phosphatase	DUSP11	+	LFQ intensity BN_ILK_LFQ intensity BN_GFP	8	8	8	26.4	26.4	26.4	38.938	0	10.298	1423100000	33	1.56202	0.0407344	0.799213	1.08671	26.2917	26.551	26.9464	25.6139	25.7087	26.0688
O75330;E5RIH2;E5RI30	O75330	Hyaluronan mediated motility receptor	HMMR	+	LFQ intensity BN_ILK_LFQ intensity BN_GFP	14	14	14	24.4	24.4	24.4	84.099	0	21.482	4564700000	51	3.92078	0	-2.83204	-4.09953	23.4399	23.1703	23.7316	26.2973	26.444	26.0967
O75369;E7EN95;A0A0A0MT44;H7C5L4;A0A0C4DGA1	O75369;E7EN95	Filamin-B	FLNB	+	LFQ intensity BN_ILK_LFQ intensity BN_GFP	158	146	143	61	59.3	57.5	278.16	0	323.31	315300000000	2055	3.09183	0	-1.84986	-2.63016	30.5883	30.6195	30.1655	32.5727	32.2591	32.0911
O75396;A0A087X1A9	O75396	Vesicle-trafficking protein SEC22b	SEC22B	+	LFQ intensity BN_ILK_LFQ intensity BN_GFP	4	4	4	25.1	25.1	25.1	24.593	0	6.3783	1187700000	28	1.61139	0.00118481	-2.37808	-2.0226	23.587	25.3505	23.1413	26.3851	26.3452	26.4828
O75400;F5H578	O75400	Pre-mRNA-processing factor 40 homolog A	PRPF40A	+	LFQ intensity BN_ILK_LFQ intensity BN_GFP	19	19	16	22	22	17.2	108.8	0	60.692	9730400000	126	2.75793	0.00200877	-1.23285	-1.85172	26.7512	26.5065	26.8297	28.1256	27.9881	27.6722
O75410;E7EVI4;E7ET87;H0YAY0;B4E3H6;H0YBT8;E5RFM9;R4GMT7;E5RJU4;E5RJG6	O75410;E7EVI4;E7ET87;H0YAY0;B4E3H6;H0YBT8	Transforming acidic coiled-coil-containing protein 1	TACC1	+	LFQ intensity BN_ILK_LFQ intensity BN_GFP	16	16	14	22.4	22.4	21.4	87.793	0	111.13	8546100000	151	3.12577	0	-4.1026	-4.35581	23.4789	22.1393	22.4279	26.4666	27.0568	26.8305
O75439;G3V0E4;F8WAZ6;F8WEA6;F8WBE1	O75439;G3V0E4	Mitochondrial-processing peptidase subunit beta	PMPCB	+	LFQ intensity BN_ILK_LFQ intensity BN_GFP	18	17	17	40.9	39.5	39.5	54.366	0	74.645	11021000000	144	2.79139	0.0175571	0.765093	1.27344	29.7726	29.6738	29.7674	29.1574	28.9235	28.8376
O75534;E9PLT0;E9PLD4;E9PKN4;E9PNG3	O75534;E9PLT0	Cold shock domain-containing protein E1	CSDE1	+	LFQ intensity BN_ILK_LFQ intensity BN_GFP	31	31	31	38.6	38.6	38.6	88.884	0	238.63	33842000000	335	3.02743	0	-3.12154	-3.64407	26.2803	27.3768	26.3809	29.9294	29.7784	29.6949
O75592;H7C3U4;A0A0C4DGY7	O75592	E3 ubiquitin-protein ligase MYCBP2	MYCBP2	+	LFQ intensity BN_ILK_LFQ intensity BN_GFP	37	37	37	9.7	9.7	9.7	510.08	0	58.728	6532200000	137	0.754705	0.0296687	-1.97489	-1.15989	25.5985	22.1112	25.5237	27.0575	26.2301	25.8704
O75638	O75638	Cancer/testis antigen 2	CTAG2	+	LFQ intensity BN_ILK_LFQ intensity BN_GFP	5	5	5	25.7	25.7	25.7	21.06	0	18.156	6322000000	55	1.7419	0.013432	-1.0497	-1.36005	26.2314	26.7528	26.3827	27.9028	27.13	27.4832
O75643;B4E0P5	O75643	U5 small nuclear ribonucleoprotein 200 kDa helicase	SNRNP200	+	LFQ intensity BN_ILK_LFQ intensity BN_GFP	36	36	36	24	24	24	244.5	0	87.665	7750200000	117	1.4376	0.0156484	-1.15105	-1.31958	25.035	25.641	26.0358	26.9872	26.9188	26.259
O75815;Q5T7I8;F5H5M1;Q92529;Q6S5L8	O75815	Breast cancer anti-estrogen resistance protein 3	BCAR3	+	LFQ intensity BN_ILK_LFQ intensity BN_GFP	21	21	21	34.8	34.8	34.8	92.565	0	85.187	12148000000	189	2.68339	0.00916875	0.901902	1.43858	28.8741	29.0035	29.1085	27.939	28.2997	28.0416
O75874;C9J4N6;C9JLU6;C9JJE5	O75874;C9J4N6	Isocitrate dehydrogenase [NADP] cytoplasmic	IDH1	+	LFQ intensity BN_ILK_LFQ intensity BN_GFP	11	11	10	29	29	26.8	46.659	0	19.205	3382400000	78	1.81847	0.00364595	1.41365	1.6688	27.6317	28.2707	27.0798	26.1582	26.273	26.31
O75891;C9IZ36;C9JY00;C9JYZ6	O75891	Cytosolic 10-formyltetrahydrofolate dehydrogenase	ALDH1L1	+	LFQ intensity BN_ILK_LFQ intensity BN_GFP	10	10	9	13.9	13.9	13	98.828	0	37.821	1460800000	36	1.25882	0.0126265	-1.41328	-1.37624	23.9531	25.7234	25.2178	26.389	26.3366	26.4085
O75962;E7EWP2;E7EPJ7;F5H228;A0A087X139;H7C0I9;H0Y662;Q5JYJ5;H7BYP9;P10911;O15068	O75962;E7EWP2;E7EPJ7;F5H228	Triple functional domain protein	TRIO	+	LFQ intensity BN_ILK_LFQ intensity BN_GFP	58	58	50	23.2	23.2	20.4	346.9	0	177.94	20602000000	371	2.2203	0	-2.55385	-2.60491	26.557	25.4231	25.4178	28.7431	27.7739	28.5425
O76003	O76003	Glutaredoxin-3	GLRX3	+	LFQ intensity BN_ILK_LFQ intensity BN_GFP	16	16	16	50.7	50.7	50.7	37.432	0	42.315	8277500000	67	0.980429	0.00989862	-2.23101	-1.42419	23.5775	26.5752	23.3979	26.7972	26.249	27.1975
O94776	O94776	Metastasis-associated protein MTA2	MTA2	+	LFQ intensity BN_ILK_LFQ intensity BN_GFP	34	34	29	47.3	47.3	41.8	75.022	0	63.999	15627000000	168	2.54486	0	-2.78878	-3.00673	26.0836	25.1019	26.0253	28.1815	28.3027	29.0929
O94804;H0YB71	O94804	Serine/threonine-protein kinase 10	STK10	+	LFQ intensity BN_ILK_LFQ intensity BN_GFP	13	12	12	16.7	15.8	15.8	112.13	0	21.366	2899000000	61	1.79553	0.00203556	-1.72819	-1.85607	24.0927	23.6029	25.0682	25.9456	26.0114	25.9914
O94826	O94826	Mitochondrial import receptor subunit TOM70	TOMM70A	+	LFQ intensity BN_ILK_LFQ intensity BN_GFP	6	6	6	9.7	9.7	9.7	67.454	0	6.5404	343410000	15	1.69649	0.00187963	-1.95322	-1.9108	24.4238	22.8779	24.2929	26.113	25.5367	25.8046
O94851;E9PNC3;E9PKI3;E9PKW5;E9PJB0;E9PRE0;E9PL42;E9PP85	O94851	Protein-methionine sulfoxide oxidase MICAL2	MICAL2	+	LFQ intensity BN_ILK_LFQ intensity BN_GFP	16	16	15	17.2	17.2	15.8	126.69	0	33.049	5152300000	87	2.3561	0.0205973	-0.788284	-1.23945	26.3575	26.2699	25.9212	27.002	26.9168	26.9945
O94874	O94874	E3 UFM1-protein ligase 1	UFL1	+	LFQ intensity BN_ILK_LFQ intensity BN_GFP	11	11	11	18.3	18.3	18.3	89.594	0	16.563	2280800000	25	2.10292	0.00628849	1.07589	1.49769	27.2918	27.4075	27.6014	26.6044	25.9642	26.5043
O94903;E5RG77;E5RFX7;H0YBG2;E5RFZ4	O94903;E5RG77;E5RFX7	Proline synthase co-transcribed bacterial homolog protein	PROSC	+	LFQ intensity BN_ILK_LFQ intensity BN_GFP	7	7	7	30.5	30.5	30.5	30.344	0	12.662	2868600000	42	3.60949	0	-2.14931	-3.18981	23.0317	23.2972	23.4145	25.4922	25.5626	25.1365
O94964;H0YDM2;X6R3R3	O94964;H0YDM2;X6R3R3	Protein SOGA1;N-terminal form;C-terminal 80 kDa form	SOGA1	+	LFQ intensity BN_ILK_LFQ intensity BN_GFP	32	32	31	27.8	27.8	26.8	159.76	0	62.213	11482000000	151	1.14916	0.00225397	-2.95993	-1.72964	25.9987	22.4034	26.043	27.6767	28.0028	27.6453
O94992	O94992	Protein HEXIM1	HEXIM1	+	LFQ intensity BN_ILK_LFQ intensity BN_GFP	10	10	10	30.1	30.1	30.1	40.623	0	23.651	7285500000	58	1.96043	0	-3.18917	-2.63308	24.8363	22.7899	24.4588	27.5402	27.5595	26.5529
O95163;F5H2T0;H0YDF3	O95163;F5H2T0	Elongator complex protein 1	IKBKAP	+	LFQ intensity BN_ILK_LFQ intensity BN_GFP	18	18	18	19.4	19.4	19.4	150.25	0	24.489	4136600000	62	2.78936	0	-3.00265	-3.35074	22.6961	23.9239	23.7327	26.3116	26.3861	26.663
O95239;Q2VIQ3;Q5JRK0	O95239	Chromosome-associated kinesin KIF4A	KIF4A	+	LFQ intensity BN_ILK_LFQ intensity BN_GFP	23	23	21	21.3	21.3	19.2	139.88	0	154.88	5790500000	114	2.76562	0	-2.5966	-3.06369	24.3142	25.2099	24.0925	27.1435	27.0205	27.2425
O95336;M0R261;M0R0U3;M0R1L2	O95336;M0R261;M0R0U3	6-phosphogluconolactonase	PGLS	+	LFQ intensity BN_ILK_LFQ intensity BN_GFP	8	8	8	51.2	51.2	51.2	27.547	0	15.386	1880900000	35	1.39207	0.00376252	-1.84789	-1.65124	22.3864	24.2344	24.104	25.4423	25.7059	25.1202
O95372;Q5QPQ0;Q5QPQ1;Q5QPQ3;Q5QPQ2;Q5QPN9;Q5QPN5	O95372;Q5QPQ0;Q5QPQ1;Q5QPQ3;Q5QPQ2	Acyl-protein thioesterase 2	LYPLA2	+	LFQ intensity BN_ILK_LFQ intensity BN_GFP	9	9	9	54.1	54.1	54.1	24.737	0	18.739	5484000000	43	1.74313	0.0211114	0.898924	1.22709	28.3319	28.213	28.2291	26.908	27.6589	27.5104
O95373;E9PLB2	O95373	Importin-7	IPO7	+	LFQ intensity BN_ILK_LFQ intensity BN_GFP	21	21	21	20.8	20.8	20.8	119.52	0	109.8	19755000000	160	2.12793	0.00302476	-1.26341	-1.67944	28.0344	28.0355	28.0925	29.7915	29.2267	28.9345
O95405	O95405	Zinc finger FYVE domain-containing protein 9	ZFYVE9	+	LFQ intensity BN_ILK_LFQ intensity BN_GFP	9	9	9	8.4	8.4	8.4	156.4	0	67.28	1962500000	58	3.44135	0	-1.92927	-2.8698	23.5451	23.5368	23.0359	25.2552	25.3737	25.2767
O95433;G3V438;H0YJG7;H0YJU2;H0YJ63;G3V3W9	O95433;G3V438	Activator of 90 kDa heat shock protein ATPase homolog 1	AHSA1	+	LFQ intensity BN_ILK_LFQ intensity BN_GFP	18	18	18	58.9	58.9	58.9	38.274	0	121.88	45640000000	317	2.5396	0.0057931	0.986302	1.51345	31.216	31.3868	31.4671	30.5765	30.4112	30.1234
O95453;H3BRK1;F5H1Z4	O95453	Poly(A)-specific ribonuclease PARN	PARN	+	LFQ intensity BN_ILK_LFQ intensity BN_GFP	13	13	13	25.2	25.2	25.2	73.45	0	40.027	2657400000	57	1.86912	0.00204009	-1.66514	-1.86065	24.9163	24.7835	24.692	25.6842	26.8213	26.8818
O95470;H0Y3V8;H7BXL7	O95470	Sphingosine-1-phosphate lyase 1	SGPL1	+	LFQ intensity BN_ILK_LFQ intensity BN_GFP	6	6	6	15.1	15.1	15.1	63.523	0	8.7132	2218100000	28	1.80327	0.0208836	0.888355	1.23311	26.5083	26.9412	26.4024	26.0197	25.5546	25.6125
O95573;F5GWH2;C9JC11;F5H062	O95573	Long-chain-fatty-acid--CoA ligase 3	ACSL3	+	LFQ intensity BN_ILK_LFQ intensity BN_GFP	20	16	16	38.6	33.5	33.5	80.419	0	68.31	6629400000	125	2.41893	0.00651118	0.975215	1.47377	28.471	28.6877	28.6871	27.3847	27.8858	27.6497
O95602;B9ZVN9	O95602;B9ZVN9	DNA-directed RNA polymerase I subunit RPA1;DNA-directed RNA polymerase	POLR1A	+	LFQ intensity BN_ILK_LFQ intensity BN_GFP	7	7	7	4.8	4.8	4.8	194.81	0	8.7522	657740000	29	1.15437	0.0164337	1.39913	1.30764	24.8552	25.0919	24.4084	24.2741	23.4545	22.4295
O95613	O95613	Pericentrin	PCNT	+	LFQ intensity BN_ILK_LFQ intensity BN_GFP	11	11	11	4.1	4.1	4.1	378.03	0	12.546	3272600000	28	3.53927	0	-3.33398	-4.26895	22.5562	22.4277	22.9883	26.0882	25.5641	26.3219
O95714;A0A0J9YVP0;A0A0J9YXQ8;H3BUQ1;A0A0G2JPS8;Q9BVR0	O95714;A0A0J9YVP0	E3 ubiquitin-protein ligase HERC2	HERC2	+	LFQ intensity BN_ILK_LFQ intensity BN_GFP	25	25	25	6.9	6.9	6.9	527.22	0	61.85	5017500000	139	1.30818	0.00915445	-1.47673	-1.43538	24.5406	23.7319	25.5277	26.0806	26.2482	25.9015
O95793;Q5JW30;A0A087X1A5;Q5JW28;F6UDC6	O95793;Q5JW30;A0A087X1A5	Double-stranded RNA-binding protein Staufen homolog 1	STAU1	+	LFQ intensity BN_ILK_LFQ intensity BN_GFP	24	24	21	36.4	36.4	33.4	63.182	0	95.023	12115000000	125	1.46446	0.00195309	-2.12638	-1.81156	25.517	23.8008	23.4081	26.1131	26.731	26.2609
O95816	O95816	BAG family molecular chaperone regulator 2	BAG2	+	LFQ intensity BN_ILK_LFQ intensity BN_GFP	18	18	18	79.1	79.1	79.1	23.772	0	119.76	47332000000	224	1.75053	0.0317253	-0.807575	-1.14088	28.6943	28.1716	28.6236	29.4872	29.3675	29.0575
O95983;K7EIE8;A0A087WT34;A0A087X1H1;A0A0A0MTS6;A0A087WZ12;J3KSA7	O95983;K7EIE8;A0A087WT34;A0A087X1H1;A0A0A0MTS6	Methyl-CpG-binding domain protein 3	MBD3	+	LFQ intensity BN_ILK_LFQ intensity BN_GFP	11	11	10	38.8	38.8	34.7	32.844	0	26.933	3653200000	55	3.34859	0	-3.82584	-4.44406	22.1936	22.8278	23.299	26.5945	26.3137	26.8898
O96019;H7C5S0;C9JQT2;O94805	O96019	Actin-like protein 6A	ACTL6A	+	LFQ intensity BN_ILK_LFQ intensity BN_GFP	11	11	11	37.1	37.1	37.1	47.46	0	50.401	8180900000	92	2.24917	0.00937867	-0.972307	-1.43082	26.419	26.697	26.7989	27.5735	27.868	27.3903
P00390;E5RI06;H0YC68	P00390	Glutathione reductase, mitochondrial	GSR	+	LFQ intensity BN_ILK_LFQ intensity BN_GFP	13	13	13	29.1	29.1	29.1	56.256	0	29.896	7453300000	98	2.83432	0	-2.82421	-3.27433	24.0011	23.8574	22.9827	26.2082	26.7783	26.3273
P00533;E9PFD7;Q504U8;C9JYS6;H3BLT0	P00533;E9PFD7;Q504U8	Epidermal growth factor receptor;Receptor protein-tyrosine kinase	EGFR	+	LFQ intensity BN_ILK_LFQ intensity BN_GFP	20	20	19	21.1	21.1	20.1	134.28	0	43.991	9847800000	169	3.09158	0	-2.82887	-3.48822	23.6683	23.8663	23.6622	26.8131	26.9137	25.9566
P00558;P07205	P00558	Phosphoglycerate kinase 1	PGK1	+	LFQ intensity BN_ILK_LFQ intensity BN_GFP	45	45	45	89.9	89.9	89.9	44.614	0	258.5	154410000000	599	1.86647	0.00115842	1.91073	2.00289	33.8718	34.3	33.1903	31.2518	32.2998	32.0784
P03928	P03928	ATP synthase protein 8	MT-ATP8	+	LFQ intensity BN_ILK_LFQ intensity BN_GFP	2	2	2	16.2	16.2	16.2	7.9916	0.0021271	2.4229	1734400000	12	2.20756	0.00117	1.62976	2.01431	26.9047	27.8062	27.4317	25.4387	25.8162	25.9984
P04075;J3KPS3;H3BQN4;H3BUH7;H3BPS8;H3BR04;H3BMQ8;H3BU78;H3BR68;A0A087WXX2;P05062	P04075;J3KPS3;H3BQN4;H3BUH7;H3BPS8	Fructose-bisphosphate aldolase A;Fructose-bisphosphate aldolase	ALDOA	+	LFQ intensity BN_ILK_LFQ intensity BN_GFP	37	37	34	85.2	85.2	73.1	39.42	0	195.57	126200000000	441	3.61404	0	-1.83483	-2.83162	29.0773	28.9877	28.855	30.9005	30.9783	30.5457
P04083;Q5T3N1;Q5T3N0	P04083;Q5T3N1	Annexin A1;Annexin	ANXA1	+	LFQ intensity BN_ILK_LFQ intensity BN_GFP	26	26	26	65.9	65.9	65.9	38.714	0	258.76	41277000000	284	3.44929	0.00211547	-1.14831	-1.90732	27.9819	28.1201	28.1992	29.0899	29.3429	29.3134
P04150;D6RDA9;Q3MSN4;B0ZBF8;B0ZBF6;P08235	P04150	Glucocorticoid receptor	NR3C1	+	LFQ intensity BN_ILK_LFQ intensity BN_GFP	19	19	19	29.9	29.9	29.9	85.658	0	112.94	6964900000	142	1.8445	0.00305385	-1.42552	-1.68936	25.2416	26.2275	25.4215	27.153	27.2752	26.7389
P06132;A0A1B0GVN9;A0A1B0GVZ4;H0Y5R6;Q5T446	P06132;A0A1B0GVN9;A0A1B0GVZ4;H0Y5R6	Uroporphyrinogen decarboxylase	UROD	+	LFQ intensity BN_ILK_LFQ intensity BN_GFP	6	6	6	24.3	24.3	24.3	40.786	0	16.357	1451400000	21	1.9723	0	4.02094	2.8936	27.5864	28.5784	25.7026	22.8672	23.1226	23.8147
P06748;E5RI98;E5RGW4	P06748	Nucleophosmin	NPM1	+	LFQ intensity BN_ILK_LFQ intensity BN_GFP	21	21	21	55.1	55.1	55.1	32.575	0	310.01	63778000000	304	3.12428	0	-1.79199	-2.58518	29.6074	29.0136	29.4999	31.0985	31.107	31.2913
P07355;H0YN42;A6NMY6;H0YMD0;H0YMU9;H0YM50;H0YKS4;H0YNP5;H0YN28;H0YL33;H0YMM1;H0YKZ7;H0YLV6;H0YMT9;H0YKX9;H0YMW4;H0YNA0;H0YKL9;H0YN52;H0YKV8;H0YMD9;H0YLE2;H0YKN4;H0YNB8	P07355;H0YN42;A6NMY6;H0YMD0;H0YMU9;H0YM50;H0YKS4;H0YNP5;H0YN28;H0YL33	Annexin A2;Annexin;Putative annexin A2-like protein	ANXA2;ANXA2P2	+	LFQ intensity BN_ILK_LFQ intensity BN_GFP	54	54	54	91.7	91.7	91.7	38.604	0	323.31	388020000000	776	2.21315	0.00191632	-1.3539	-1.79122	30.7549	31.2251	30.4307	32.2639	32.2725	31.936
P08243;F8WEJ5;C9J057;C9JT45;C9JM09;C9JLN6	P08243;F8WEJ5	Asparagine synthetase [glutamine-hydrolyzing]	ASNS	+	LFQ intensity BN_ILK_LFQ intensity BN_GFP	40	40	40	65.2	65.2	65.2	64.369	0	160.29	139630000000	659	2.56006	0.0277456	0.714898	1.17473	32.5067	32.7631	32.4169	31.8406	31.9059	31.7956
P09211;A8MX94;A0A087X2E9;A0A087X243	P09211;A8MX94;A0A087X2E9	Glutathione S-transferase P	GSTP1	+	LFQ intensity BN_ILK_LFQ intensity BN_GFP	6	6	6	48.6	48.6	48.6	23.356	0	24.897	7436400000	53	1.54421	0.0142682	-1.11787	-1.34091	26.3867	27.4499	26.5513	27.8548	28.0059	27.8808
Q5T7C4;P09429;B2RPK0	Q5T7C4;P09429;B2RPK0	High mobility group protein B1;Putative high mobility group protein B1-like 1	HMGB1;HMGB1P1	+	LFQ intensity BN_ILK_LFQ intensity BN_GFP	3	3	3	27.8	27.8	27.8	18.311	0	5.2354	1043500000	17	0.967922	0.0254073	-1.4039	-1.19037	24.3973	22.7439	24.8722	24.9839	25.5831	25.6581
P09874;Q5VX84;Q5VX85	P09874	Poly [ADP-ribose] polymerase 1	PARP1	+	LFQ intensity BN_ILK_LFQ intensity BN_GFP	41	41	41	47.2	47.2	47.2	113.08	0	225.14	30398000000	310	2.41993	0	-2.92107	-2.9683	25.3152	26.9449	25.9822	29.0459	29.1538	28.8058
P09960	P09960	Leukotriene A-4 hydrolase	LTA4H	+	LFQ intensity BN_ILK_LFQ intensity BN_GFP	10	10	10	23.7	23.7	23.7	69.284	0	18.879	2231600000	57	1.37061	0.0058314	1.57798	1.52075	27.1023	27.5417	26.9516	25.0659	26.6344	25.1614
P09972;A8MVZ9;J3KSV6;J3QKP5;C9J8F3;K7EKH5;J3QKK1	P09972;A8MVZ9;J3KSV6;J3QKP5;C9J8F3;K7EKH5	Fructose-bisphosphate aldolase C;Fructose-bisphosphate aldolase	ALDOC	+	LFQ intensity BN_ILK_LFQ intensity BN_GFP	11	8	8	39.8	27.7	27.7	39.455	0	51.503	3960400000	31	3.0985	0	-2.86899	-3.52418	23.612	22.8416	23.601	26.4931	26.2968	25.8717
Q8NHU0;Q5HYN5;Q5DJT8;P0DMV2;P0DMV1;P0DMV0;P0DMU9;P0DMU8;P0DMU7	Q8NHU0;Q5HYN5;Q5DJT8;P0DMV2;P0DMV1;P0DMV0;P0DMU9;P0DMU8;P0DMU7	Cancer/testis antigen family 45 member A3;Cancer/testis antigen family 45 member A1;Cancer/testis antigen family 45 member A2;Cancer/testis antigen family 45 member A9;Cancer/testis antigen family 45 member A8;Cancer/testis antigen family 45 member A7;Cancer/testis antigen family 45 member A10;Cancer/testis antigen family 45 member A5;Cancer/testis antigen family 45 member A6	CT45A3;CT45A1;CT45A2;CT45A9;CT45A8;CT45A7;CT45A10;CT45A5;CT45A6	+	LFQ intensity BN_ILK_LFQ intensity BN_GFP	5	5	5	27.5	27.5	27.5	21.33	0	10.149	2082000000	30	2.34844	0	-2.28801	-2.55175	23.8454	23.8158	22.7503	25.9351	25.9139	25.4266
P0DN79;P35520;C9JMA6;H7C2H4;H7C1W6;H7C2W0	P0DN79;P35520	Cystathionine beta-synthase	CBS	+	LFQ intensity BN_ILK_LFQ intensity BN_GFP	19	19	19	40.7	40.7	40.7	60.586	0	46.402	17883000000	154	1.99713	0.0164103	-0.912138	-1.30587	27.033	26.9139	27.3371	27.8761	27.8318	28.3125
P10071;C9J9N4;A0A0D9SEX9;Q9BZE0;Q8NBF1;Q8NEA6;P08151	P10071	Transcriptional activator GLI3;Transcriptional repressor GLI3R	GLI3	+	LFQ intensity BN_ILK_LFQ intensity BN_GFP	7	5	5	6.5	4.8	4.8	169.86	0	19.93	691190000	58	2.40299	0.00636538	0.986713	1.48318	25.3411	25.3828	25.8343	24.6007	24.5592	24.4382
P11172;E9PFD2;F2Z3P2;F2Z303;F8WDG4	P11172;E9PFD2	Uridine 5-monophosphate synthase;Orotate phosphoribosyltransferase;Orotidine 5-phosphate decarboxylase	UMPS	+	LFQ intensity BN_ILK_LFQ intensity BN_GFP	17	17	17	42.5	42.5	42.5	52.221	0	42.5	9532400000	91	2.2271	0.00454577	1.11513	1.57315	29.1372	29.63	29.2107	28.1984	28.4621	27.972
P11387;E5RJ95;E5RFS0;E5RJ33;H0YBR3;H0YAR3;H0YC03;E5RGE7;E5RGR4;E5RFE3;E5RGR2	P11387	DNA topoisomerase 1	TOP1	+	LFQ intensity BN_ILK_LFQ intensity BN_GFP	25	25	20	31	31	27.2	90.725	0	35.439	5750200000	109	2.42821	0.0271539	0.731659	1.17891	28.2496	28.1213	28.282	27.3272	27.6978	27.433
P11586;F5H2F4;V9GYY3	P11586;F5H2F4	C-1-tetrahydrofolate synthase, cytoplasmic;Methylenetetrahydrofolate dehydrogenase;Methenyltetrahydrofolate cyclohydrolase;Formyltetrahydrofolate synthetase;C-1-tetrahydrofolate synthase, cytoplasmic, N-terminally processed	MTHFD1	+	LFQ intensity BN_ILK_LFQ intensity BN_GFP	77	77	77	76.6	76.6	76.6	101.56	0	323.31	179520000000	1218	3.71765	0.018732	0.696438	1.25972	33.3279	33.2897	33.4302	32.6755	32.5893	32.6936
P11940;E7EQV3;E7ERJ7;A0A087WTT1;H0YAR2;Q9H361;H0YAP2;H0YBN4;E5RGH3;E5RJB9;E5RH24;H0YB75;H0YB86;H0YAS6;Q4VXU2;H0YAW6;H0YAS7;E5RHG7;H0YC10;Q96DU9;E5RGC4;E5RFD8	P11940;E7EQV3;E7ERJ7;A0A087WTT1;H0YAR2	Polyadenylate-binding protein 1;Polyadenylate-binding protein	PABPC1	+	LFQ intensity BN_ILK_LFQ intensity BN_GFP	49	49	33	65.7	65.7	45.8	70.67	0	182.18	182370000000	642	3.12684	0.000648649	-1.3767	-2.12394	28.956	28.8958	28.984	30.5778	30.3156	30.0725
P12004	P12004	Proliferating cell nuclear antigen	PCNA	+	LFQ intensity BN_ILK_LFQ intensity BN_GFP	15	15	15	67	67	67	28.768	0	62.411	11382000000	112	2.0644	0.0037075	1.23718	1.63319	29.5374	29.8182	29.4182	27.8978	28.5576	28.6069
P12081;B4DDD8;B4E1C5;B3KWE1;E7ETE2;D6RF05;P49590;B4DQ67;D6RJE6	P12081;B4DDD8;B4E1C5;B3KWE1;E7ETE2	Histidine--tRNA ligase, cytoplasmic	HARS	+	LFQ intensity BN_ILK_LFQ intensity BN_GFP	26	26	26	50.5	50.5	50.5	57.41	0	99.739	16633000000	189	2.85158	0	-3.19118	-3.52473	25.3044	26.3219	25.5959	28.9365	29.397	28.4623
P12268;H0Y4R1;E7ETK5;C9K0R9	P12268;H0Y4R1	Inosine-5-monophosphate dehydrogenase 2	IMPDH2	+	LFQ intensity BN_ILK_LFQ intensity BN_GFP	29	29	27	48.8	48.8	47.3	55.804	0	128.36	43580000000	324	2.09279	0.00115271	-1.68373	-1.99492	27.9143	27.9295	27.7113	30.0907	29.5879	28.9277
P12955;V9GYL0;K7ES25	P12955	Xaa-Pro dipeptidase	PEPD	+	LFQ intensity BN_ILK_LFQ intensity BN_GFP	6	6	6	17.6	17.6	17.6	54.548	0	40.662	3134300000	23	5.19082	0	-3.38745	-5.56012	23.5042	23.5949	23.5789	26.8941	27.1502	26.796
P13639	P13639	Elongation factor 2	EEF2	+	LFQ intensity BN_ILK_LFQ intensity BN_GFP	78	78	76	78.4	78.4	77.3	95.337	0	323.31	384050000000	1415	3.95659	0.000641711	-1.21444	-2.09338	31.933	31.8407	31.8678	33.12	33.211	32.9538
P13796;Q5TBN3;Q5TBN5	P13796	Plastin-2	LCP1	+	LFQ intensity BN_ILK_LFQ intensity BN_GFP	22	17	17	40.8	32.4	32.4	70.288	0	60.136	12390000000	121	1.39712	0.00116708	-3.05701	-2.01098	23.3324	26.0533	23.776	28.4013	27.5174	26.4142
P13797;A0A0A0MSQ0;H7C4N2;U3KQI3;Q14651;C9JAM8	P13797;A0A0A0MSQ0	Plastin-3	PLS3	+	LFQ intensity BN_ILK_LFQ intensity BN_GFP	23	23	18	39.7	39.7	33.3	70.81	0	64.754	24483000000	238	2.57379	0	-4.37496	-3.77556	23.322	25.2066	23.5113	28.6363	28.6871	27.8413
P14317;E7EVW7;F8WDD5;F8WEZ6	P14317;E7EVW7	Hematopoietic lineage cell-specific protein	HCLS1	+	LFQ intensity BN_ILK_LFQ intensity BN_GFP	28	28	28	53.3	53.3	53.3	54.013	0	69.33	16754000000	209	2.32243	0	-3.20122	-3.00817	23.5645	22.3155	23.394	25.5898	26.9985	26.2894
P14373;A0A0G2JIZ4;A0A140T9Q6;A0A140T9B9;A0A140T9N6;A0A140T9V9;H0Y551	P14373	Zinc finger protein RFP	TRIM27	+	LFQ intensity BN_ILK_LFQ intensity BN_GFP	8	8	8	21.2	21.2	21.2	58.489	0	15.09	3215300000	24	3.80089	0	-3.42214	-4.57915	22.8181	23.4416	22.9881	26.7086	26.623	26.1827
P15170;H3BR35;H3BSV8	P15170;H3BR35	Eukaryotic peptide chain release factor GTP-binding subunit ERF3A	GSPT1	+	LFQ intensity BN_ILK_LFQ intensity BN_GFP	28	28	12	55.3	55.3	31.1	55.755	0	100.37	22865000000	272	1.61192	0.00196567	-1.8955	-1.82538	27.4401	27.9689	26.1642	28.9806	29.1619	29.1172
P17655	P17655	Calpain-2 catalytic subunit	CAPN2	+	LFQ intensity BN_ILK_LFQ intensity BN_GFP	29	29	29	41.1	41.1	41.1	79.994	0	135.14	35957000000	295	2.10273	0.0285601	0.767132	1.16991	30.7369	30.7127	30.6087	29.9739	30.1481	29.6349
P17987;E7EQR6;F5H282;E7ERF2;F5GZ03;F5H136;F5H676;F5H726;F5GZI8;F5GYL4;F5H7Y1	P17987;E7EQR6;F5H282;E7ERF2	T-complex protein 1 subunit alpha	TCP1	+	LFQ intensity BN_ILK_LFQ intensity BN_GFP	47	47	47	68.9	68.9	68.9	60.343	0	221.34	187590000000	734	3.79587	0.00455363	0.888234	1.57381	33.5198	33.4586	33.5972	32.6919	32.6827	32.5364
P18031;B4DSN5	P18031;B4DSN5	Tyrosine-protein phosphatase non-receptor type 1;Tyrosine-protein phosphatase non-receptor type	PTPN1	+	LFQ intensity BN_ILK_LFQ intensity BN_GFP	11	11	11	28	28	28	49.966	0	22.871	7813500000	93	1.06029	0.00570569	-2.44616	-1.54414	26.1471	25.9104	22.8339	27.5985	27.604	27.0273
P18124;A8MUD9;C9JIJ5;C9JZ88	P18124;A8MUD9	60S ribosomal protein L7	RPL7	+	LFQ intensity BN_ILK_LFQ intensity BN_GFP	23	23	23	61.7	61.7	61.7	29.225	0	64.177	93505000000	337	3.61317	0.0207084	0.686745	1.23646	32.3206	32.3509	32.2133	31.5414	31.6163	31.6669
P18206;Q5JQ13;A0A096LPE1	P18206;Q5JQ13	Vinculin	VCL	+	LFQ intensity BN_ILK_LFQ intensity BN_GFP	39	39	39	42.4	42.4	42.4	123.8	0	140.05	33262000000	213	1.71288	0	-3.28981	-2.40235	22.951	25.1299	23.4536	27.6848	27.7191	26
P18669;P15259;Q8N0Y7	P18669;P15259	Phosphoglycerate mutase 1;Phosphoglycerate mutase 2	PGAM1;PGAM2	+	LFQ intensity BN_ILK_LFQ intensity BN_GFP	7	7	7	31.9	31.9	31.9	28.804	0	11.065	3793600000	29	0.886634	0.0170391	-1.97819	-1.28483	22.8894	26.21	23.4872	26.303	26.4207	25.7975
P18754;C9JW69;C9JRH2;C9JMJ4;C9J3R0;C9JQZ4	P18754;C9JW69;C9JRH2;C9JMJ4;C9J3R0;C9JQZ4	Regulator of chromosome condensation	RCC1	+	LFQ intensity BN_ILK_LFQ intensity BN_GFP	13	13	13	43	43	43	44.969	0	76.336	8442900000	95	1.4693	0.0441725	0.808294	1.07033	28.7789	29.2581	28.8638	27.7696	28.4814	28.2249
P19021;H7BYD9;H0Y9I4	P19021;H7BYD9	Peptidyl-glycine alpha-amidating monooxygenase;Peptidylglycine alpha-hydroxylating monooxygenase;Peptidyl-alpha-hydroxyglycine alpha-amidating lyase	PAM	+	LFQ intensity BN_ILK_LFQ intensity BN_GFP	4	4	4	6.5	6.5	6.5	108.33	0	11.975	496260000	15	1.13114	0.0488904	0.91675	1.0404	26.4357	26.1801	26.6799	24.9482	25.4348	26.1624
P19174;V9GY71;V9GYH5;V9GY63	P19174	1-phosphatidylinositol 4,5-bisphosphate phosphodiesterase gamma-1	PLCG1	+	LFQ intensity BN_ILK_LFQ intensity BN_GFP	16	16	16	15.1	15.1	15.1	148.53	0	27.225	8686600000	105	0.825322	0.0159026	-2.50054	-1.31329	26.2355	26.3684	22.1061	27.5851	27.4408	27.1856
P19387;H3BRR2	P19387;H3BRR2	DNA-directed RNA polymerase II subunit RPB3	POLR2C	+	LFQ intensity BN_ILK_LFQ intensity BN_GFP	8	8	8	30.5	30.5	30.5	31.441	0	22.682	4015400000	39	1.73866	0.000633245	-2.26995	-2.08422	23.7411	23.0941	24.9918	25.9608	26.5891	26.087
P19623;K7EL89;K7EQ47;K7EKM4;K7ESL0	P19623	Spermidine synthase	SRM	+	LFQ intensity BN_ILK_LFQ intensity BN_GFP	10	10	10	33.1	33.1	33.1	33.824	0	18.668	4786600000	114	1.75425	0.0440818	0.737968	1.07038	28.0789	28.4011	27.8326	27.4927	27.4229	27.1831
P19838;D6RH30;D6RC45	P19838	Nuclear factor NF-kappa-B p105 subunit;Nuclear factor NF-kappa-B p50 subunit	NFKB1	+	LFQ intensity BN_ILK_LFQ intensity BN_GFP	27	27	20	34.1	34.1	24.3	105.35	0	124.73	17955000000	231	3.38422	0	-3.76344	-4.44016	23.7662	24.4285	23.3456	27.9032	27.4589	27.4685
P20042	P20042	Eukaryotic translation initiation factor 2 subunit 2	EIF2S2	+	LFQ intensity BN_ILK_LFQ intensity BN_GFP	8	8	8	20.4	20.4	20.4	38.388	0	14.688	1745800000	32	1.13868	0.0165892	1.40095	1.29885	26.5428	26.4778	24.9088	24.2792	24.4365	25.0108
P21266;A0A0A0MTN3	P21266;A0A0A0MTN3	Glutathione S-transferase Mu 3	GSTM3	+	LFQ intensity BN_ILK_LFQ intensity BN_GFP	9	9	9	40.4	40.4	40.4	26.559	0	13.002	3805100000	59	2.82448	0	-3.34367	-3.58846	23.9626	23.9904	22.7018	26.934	27.0038	26.748
P21281;H0YC04;C9JL73;P15313;E5RGH6;H0YAT8;C9JZ02;C9J5E3;C9JNS9	P21281;H0YC04	V-type proton ATPase subunit B, brain isoform	ATP6V1B2	+	LFQ intensity BN_ILK_LFQ intensity BN_GFP	17	17	17	47	47	47	56.5	0	38.81	6636000000	117	2.36124	0.0065008	-0.986673	-1.47338	26.3036	26.3291	25.9697	27.3259	26.94	27.2966
P21291;E9PP21;E9PS42;E9PND2;A0A087X134	P21291;E9PP21;E9PS42;E9PND2	Cysteine and glycine-rich protein 1	CSRP1	+	LFQ intensity BN_ILK_LFQ intensity BN_GFP	7	7	7	54.9	54.9	54.9	20.567	0	29.189	12506000000	104	2.75881	0	-2.66208	-3.10343	23.9604	24.4498	23.3058	26.3859	26.8311	26.4853
P21333;Q5HY54;F8WE98;H0Y5C6;H0Y5F3;H7C2E7	P21333;Q5HY54	Filamin-A	FLNA	+	LFQ intensity BN_ILK_LFQ intensity BN_GFP	169	169	3	61.2	61.2	1.4	280.74	0	323.31	979400000000	2846	2.62892	0.000653951	-1.53976	-2.12647	32.3836	32.2686	32.4103	34.3082	33.8142	33.5593
P21980;A2A299;A2A2A0	P21980	Protein-glutamine gamma-glutamyltransferase 2	TGM2	+	LFQ intensity BN_ILK_LFQ intensity BN_GFP	25	25	25	42.2	42.2	42.2	77.328	0	105.43	26215000000	230	3.21785	0	-1.45062	-2.239	28.2707	28.6293	28.3548	29.996	29.9406	29.67
P22234;E9PBS1;D6RF62	P22234;E9PBS1;D6RF62	Multifunctional protein ADE2;Phosphoribosylaminoimidazole-succinocarboxamide synthase;Phosphoribosylaminoimidazole carboxylase	PAICS	+	LFQ intensity BN_ILK_LFQ intensity BN_GFP	25	25	25	55.8	55.8	55.8	47.079	0	136.59	43514000000	311	2.61092	0	-1.79043	-2.34509	28.3774	28.8382	29.1891	30.7077	30.7144	30.354
P22314;Q5JRR9;Q5JRS0;Q5JRR6;Q5JRS2;Q5JRS1;Q5JRS3	P22314	Ubiquitin-like modifier-activating enzyme 1	UBA1	+	LFQ intensity BN_ILK_LFQ intensity BN_GFP	44	44	44	49.5	49.5	49.5	117.85	0	323.31	39274000000	362	4.36728	0	-2.11262	-3.46473	29.483	29.7498	29.4125	31.728	31.6609	31.5943
P22626;A0A087WUI2	P22626;A0A087WUI2	Heterogeneous nuclear ribonucleoproteins A2/B1	HNRNPA2B1	+	LFQ intensity BN_ILK_LFQ intensity BN_GFP	29	29	29	72.8	72.8	72.8	37.429	0	158.2	59960000000	332	2.07211	0.00665605	-1.05807	-1.47133	28.3398	28.3125	28.202	28.9181	29.4963	29.614
P22681;A0A0U1RR39;A0A1B0GW38;A0A0U1RQX8	P22681;A0A0U1RR39;A0A1B0GW38;A0A0U1RQX8	E3 ubiquitin-protein ligase CBL	CBL	+	LFQ intensity BN_ILK_LFQ intensity BN_GFP	21	21	19	27.6	27.6	26.6	99.632	0	57.345	11330000000	149	2.9869	0	-3.44282	-3.81259	23.2156	23.0332	24.0105	26.5761	27.4004	26.6112
P23246;H0Y9K7;H0Y9U2	P23246	Splicing factor, proline- and glutamine-rich	SFPQ	+	LFQ intensity BN_ILK_LFQ intensity BN_GFP	69	67	67	61.8	60.4	60.4	76.149	0	323.31	271570000000	1031	1.89572	0.04766	0.692415	1.04708	33.9235	33.9379	34.0655	33.0809	33.1814	33.5874
P23381;G3V3H8;G3V3Y5;G3V277;G3V423;G3V3P2;G3V227;G3V5U1;G3V456;H0YJP3;G3V2Y7;G3V3X0;G3V5W1;G3V3S7;G3V2F2;G3V3R3;G3V4S4;G3V313;G3V339;G3V2C0;G3V4C7;G3V4N8;G3V5H5;P78534;G3V4A3;G3V4Q0;G3V4N0	P23381	Tryptophan--tRNA ligase, cytoplasmic;T1-TrpRS;T2-TrpRS	WARS	+	LFQ intensity BN_ILK_LFQ intensity BN_GFP	36	36	36	73	73	73	53.165	0	206.15	171010000000	581	3.27892	0.0202306	0.708791	1.24419	33.5846	33.4451	33.4794	32.7967	32.8893	32.6967
P23921;E9PL69;E9PRY9;E9PJ62;E9PP77;H0YCY7	P23921;E9PL69	Ribonucleoside-diphosphate reductase large subunit	RRM1	+	LFQ intensity BN_ILK_LFQ intensity BN_GFP	34	34	34	49.2	49.2	49.2	90.069	0	117.31	28852000000	317	1.72587	0	-3.50829	-2.47288	26.3289	23.2216	25.3616	28.5481	28.438	28.4509
P24534;C9JZW3;F8WF65;F2Z2G2	P24534	Elongation factor 1-beta	EEF1B2	+	LFQ intensity BN_ILK_LFQ intensity BN_GFP	10	9	9	37.8	34.7	34.7	24.763	0	37.92	14301000000	79	3.16322	0.00139379	-1.22953	-1.95319	26.7558	26.8252	26.5855	27.838	28.1679	27.8491
P24752;H0YEL7;E9PRQ6;E9PKF3	P24752	Acetyl-CoA acetyltransferase, mitochondrial	ACAT1	+	LFQ intensity BN_ILK_LFQ intensity BN_GFP	21	21	21	52	52	52	45.199	0	139.59	12198000000	201	2.78749	0	1.78465	2.42578	30.0275	30.2827	29.5656	28.1728	28.3603	27.9887
P25205;J3KQ69;Q7Z6P5	P25205;J3KQ69	DNA replication licensing factor MCM3	MCM3	+	LFQ intensity BN_ILK_LFQ intensity BN_GFP	23	23	23	32.8	32.8	32.8	90.98	0	66.004	13711000000	197	2.43051	0.0117636	0.897725	1.38583	29.4704	29.5857	29.2638	28.3174	28.6867	28.6227
P25398	P25398	40S ribosomal protein S12	RPS12	+	LFQ intensity BN_ILK_LFQ intensity BN_GFP	7	7	7	47	47	47	14.515	0	16.795	10120000000	78	1.52286	0.0412903	-0.808434	-1.08491	26.8812	27.2577	27.0763	28.3189	27.6389	27.6827
P26006;K7EMU3;H0YA32;D6R9X8;H0YA49	P26006	Integrin alpha-3;Integrin alpha-3 heavy chain;Integrin alpha-3 light chain	ITGA3	+	LFQ intensity BN_ILK_LFQ intensity BN_GFP	19	19	19	20.1	20.1	20.1	116.61	0	40.953	12416000000	122	1.56937	0.00374861	-1.59555	-1.64915	24.0454	23.0066	23.6278	24.8139	24.7833	25.8693
P26038;V9GZ54	P26038	Moesin	MSN	+	LFQ intensity BN_ILK_LFQ intensity BN_GFP	34	34	25	40.9	40.9	31.4	67.819	0	81.203	16792000000	176	2.57821	0	-2.40347	-2.79176	25.0355	24.0833	24.2923	27.1231	27.0554	26.4431
P26358;K7ENW7;K7EJL0;K7ENQ6;K7ERQ1;K7EIZ6;K7EMU8;K7ELB1	P26358	DNA (cytosine-5)-methyltransferase 1	DNMT1	+	LFQ intensity BN_ILK_LFQ intensity BN_GFP	33	33	33	23	23	23	183.16	0	47.366	9084200000	137	1.34553	0.00202655	-2.60656	-1.85406	26.2919	23.3529	25.7697	27.7336	27.6941	27.8065
P26640;A0A140T936;A0A140T954;H0Y426;A2ABF4;A0A0G2JJT9;A0A140T904	P26640;A0A140T936	Valine--tRNA ligase	VARS	+	LFQ intensity BN_ILK_LFQ intensity BN_GFP	42	42	42	38.1	38.1	38.1	140.47	0	187.29	49563000000	566	2.88666	0.0287891	0.682561	1.16701	31.1342	31.2085	31.1542	30.3964	30.6468	30.406
P27635;X1WI28;Q96L21;B8A6G2;A6QRI9	P27635;X1WI28	60S ribosomal protein L10	RPL10	+	LFQ intensity BN_ILK_LFQ intensity BN_GFP	24	24	4	76.2	76.2	17.8	24.604	0	87.537	88506000000	273	2.42907	0.0208021	0.77548	1.23527	32.0468	32.2646	31.9658	31.4449	31.3661	31.1397
P27707;D6RFG8;D6RCP9	P27707;D6RFG8;D6RCP9	Deoxycytidine kinase	DCK	+	LFQ intensity BN_ILK_LFQ intensity BN_GFP	9	9	9	44.6	44.6	44.6	30.518	0	20.712	5419400000	66	1.76781	0.0411949	-0.749537	-1.08533	26.4964	26.4699	26.505	27.5336	27.3029	26.8834
P28074;H0YJM8;G8JLC2;G3V3K3	P28074	Proteasome subunit beta type-5	PSMB5	+	LFQ intensity BN_ILK_LFQ intensity BN_GFP	13	13	13	62	62	62	28.48	0	31.546	6913800000	107	2.30494	0.0210838	0.784994	1.22676	28.4545	28.6557	28.72	28.0511	27.7468	27.6773
P29317	P29317	Ephrin type-A receptor 2	EPHA2	+	LFQ intensity BN_ILK_LFQ intensity BN_GFP	17	17	16	20.2	20.2	19.4	108.27	0	34.192	4618700000	70	1.53569	0.00205231	1.83807	1.74703	26.234	26.1491	26.5799	23.4145	24.9378	25.0965
P29590;H3BT57;H3BUJ5;H3BT29;H3BVD2;H3BRN3	P29590;H3BT57;H3BUJ5	Protein PML	PML	+	LFQ intensity BN_ILK_LFQ intensity BN_GFP	22	22	22	27	27	27	97.55	0	39.486	8795300000	111	3.64971	0	-3.51356	-4.51912	24.4101	24.9344	24.0794	27.9348	27.8075	28.2222
P30044	P30044	Peroxiredoxin-5, mitochondrial	PRDX5	+	LFQ intensity BN_ILK_LFQ intensity BN_GFP	10	10	10	49.5	49.5	49.5	22.086	0	52.405	12901000000	80	1.30498	0.0277111	-1.01547	-1.17453	25.7981	25.3309	26.3211	26.5725	27.2827	26.6414
P30084	P30084	Enoyl-CoA hydratase, mitochondrial	ECHS1	+	LFQ intensity BN_ILK_LFQ intensity BN_GFP	9	9	9	39	39	39	31.387	0	31.207	2555600000	42	1.02429	0.00415575	2.9678	1.59535	27.9534	29.1679	27.2139	22.675	26.3018	26.4551
P30085;Q5T0D2	P30085;Q5T0D2	UMP-CMP kinase	CMPK1	+	LFQ intensity BN_ILK_LFQ intensity BN_GFP	6	6	6	31.6	31.6	31.6	22.222	0	7.8262	568820000	19	2.95534	0	2.47416	3.11145	25.2901	25.6665	25.3593	23.2776	22.4235	23.1922
P30153;B3KQV6;C9J9C1;E9PH38;E9PPI5;E9PNM7;E9PHZ6	P30153;B3KQV6;C9J9C1	Serine/threonine-protein phosphatase 2A 65 kDa regulatory subunit A alpha isoform	PPP2R1A	+	LFQ intensity BN_ILK_LFQ intensity BN_GFP	20	20	16	41.6	41.6	34.6	65.308	0	138.33	24087000000	209	3.45651	0	-1.44627	-2.30302	27.7112	28.114	27.8991	29.2504	29.3859	29.4268
P30419;B7Z8J4;K7EN82;K7EN42	P30419	Glycylpeptide N-tetradecanoyltransferase 1	NMT1	+	LFQ intensity BN_ILK_LFQ intensity BN_GFP	12	12	10	27.4	27.4	26	56.806	0	32.9	5194000000	84	1.96743	0.000652174	-2.01164	-2.12533	23.2823	22.745	23.4472	24.4076	25.3849	25.7169
P30520	P30520	Adenylosuccinate synthetase isozyme 2	ADSS	+	LFQ intensity BN_ILK_LFQ intensity BN_GFP	14	14	14	36.2	36.2	36.2	50.097	0	29.262	9182800000	94	3.84907	0	-3.65243	-4.8272	23.4435	24.0094	23.1394	27.2285	27.1938	27.1273
P30530;M0R0W6;H7C3L9;A0A087WZQ5;E9PHX8;Q12866	P30530;M0R0W6	Tyrosine-protein kinase receptor UFO;Receptor protein-tyrosine kinase	AXL	+	LFQ intensity BN_ILK_LFQ intensity BN_GFP	11	11	11	15.1	15.1	15.1	98.335	0	22.352	7417000000	77	1.14359	0.00260735	-2.83401	-1.70167	26.2432	23.371	22.4968	26.9789	27.2908	26.3433
P30622;J3KP58;F5H0N7;F5H6A0;F5H1T5;F6VGP8;F5H367;F5H270	P30622;J3KP58;F5H0N7	CAP-Gly domain-containing linker protein 1	CLIP1	+	LFQ intensity BN_ILK_LFQ intensity BN_GFP	36	36	34	30	30	28.2	162.24	0	99.073	9938100000	168	0.785181	0.0499081	-1.32638	-1.03676	25.8369	23.5755	23.7234	25.1833	25.8334	26.0983
P31327;Q5R211	P31327	Carbamoyl-phosphate synthase [ammonia], mitochondrial	CPS1	+	LFQ intensity BN_ILK_LFQ intensity BN_GFP	9	7	7	6.9	5.9	5.9	164.94	0	9.5938	386230000	16	1.47908	0.0208011	1.00266	1.23145	25.0283	24.6905	25.1388	24.1946	24.2711	23.384
P31946;Q4VY19;A0A0J9YWE8;Q4VY20;A0A0J9YWZ2	P31946	14-3-3 protein beta/alpha;14-3-3 protein beta/alpha, N-terminally processed	YWHAB	+	LFQ intensity BN_ILK_LFQ intensity BN_GFP	18	13	10	59.3	49.2	39.8	28.082	0	33.447	15533000000	121	4.40972	0	-2.30253	-3.7336	26.621	26.8771	26.5128	28.9362	29.0607	28.9215
P31949	P31949	Protein S100-A11;Protein S100-A11, N-terminally processed	S100A11	+	LFQ intensity BN_ILK_LFQ intensity BN_GFP	3	3	3	37.1	37.1	37.1	11.74	0	9.4798	1948700000	21	1.20711	0.0131335	-1.4488	-1.3616	23.439	25.0131	23.9224	26.1339	25.0311	25.556
P32119;A6NIW5	P32119;A6NIW5	Peroxiredoxin-2	PRDX2	+	LFQ intensity BN_ILK_LFQ intensity BN_GFP	14	13	13	40.9	35.4	35.4	21.892	0	45.922	30962000000	157	2.84234	0	-2.70303	-3.19775	23.8803	23.5091	23.8972	25.9793	27.0721	26.3442
P33176	P33176	Kinesin-1 heavy chain	KIF5B	+	LFQ intensity BN_ILK_LFQ intensity BN_GFP	76	76	60	68.6	68.6	60.5	109.68	0	323.31	84790000000	775	3.15325	0.0021106	-1.19426	-1.90613	28.6594	28.809	29.0286	30.1507	29.92	30.009
P33992;B1AHB1;B1AHB2;B1AHA9	P33992;B1AHB1	DNA replication licensing factor MCM5;DNA helicase	MCM5	+	LFQ intensity BN_ILK_LFQ intensity BN_GFP	33	33	33	43.6	43.6	43.6	82.285	0	49.242	28747000000	248	2.3224	0.016968	0.829268	1.2834	30.8551	30.6356	30.7797	29.6926	30.1461	29.9439
P34897;H0YIZ0;G3V5L0;G3V2Y4;G3V4W5;G3V540;G3V2W0;G3V241;G3V3Y8;G3V4T0;G3V4X0;G3V2E4;G3V2D2;G3V2Y1;G3V3C6;P34896	P34897;H0YIZ0	Serine hydroxymethyltransferase, mitochondrial;Serine hydroxymethyltransferase	SHMT2	+	LFQ intensity BN_ILK_LFQ intensity BN_GFP	28	28	28	66.3	66.3	66.3	55.992	0	105.25	29133000000	302	1.93077	0.0357287	0.741421	1.10882	30.8756	31.1697	30.6516	30.1396	30.0339	30.2991
P34932;A0A087WYC1;A0A087WTS8	P34932;A0A087WYC1;A0A087WTS8	Heat shock 70 kDa protein 4	HSPA4	+	LFQ intensity BN_ILK_LFQ intensity BN_GFP	32	28	27	43	39	39	94.33	0	120.09	13044000000	149	1.7896	0	-3.57668	-2.56231	24.3393	25.6318	22.5739	27.7601	27.9843	27.5307
P35221;G3XAM7;E5RGY7;E5RIB1;E5RJ41;E5RFM3;E5RJL0;E5RIE0;E5RHV7;H0YBB8;E5RGY6;E5RG03	P35221;G3XAM7	Catenin alpha-1	CTNNA1	+	LFQ intensity BN_ILK_LFQ intensity BN_GFP	12	12	11	20.1	20.1	18.9	100.07	0	24.818	3915700000	61	2.67866	0	-2.2358	-2.74132	23.4446	24.3761	24.0345	26.3864	26.3052	25.8711
P35579;Q5BKV1;B1AH99;A0A0C4DFM8;A1L2Z2;REV__Q5T655;REV__S4R3H4;REV__E7EQT4;REV__Q9UKV3	P35579	Myosin-9	MYH9	+	LFQ intensity BN_ILK_LFQ intensity BN_GFP	226	226	194	75.4	75.4	69.1	226.53	0	323.31	953310000000	3526	2.40616	0	-2.20269	-2.53706	32.3412	31.3451	32.4355	34.4776	34.1026	34.1497
P35637;H3BPE7	P35637;H3BPE7	RNA-binding protein FUS	FUS	+	LFQ intensity BN_ILK_LFQ intensity BN_GFP	12	12	10	24.1	24.1	24.1	53.425	0	54.282	26812000000	111	2.17711	0	-3.77183	-3.06769	23.4012	22.4983	24.9053	27.7094	27.3883	27.0226
P35659;B4DFG0;D6R9L5;D6RDA2;H0Y993;H0Y8X0	P35659;B4DFG0;D6R9L5;D6RDA2	Protein DEK	DEK	+	LFQ intensity BN_ILK_LFQ intensity BN_GFP	12	12	12	28.3	28.3	28.3	42.674	0	22.398	6190700000	64	2.28147	0.000374656	-1.75421	-2.14631	24.887	25.2228	25.2673	26.8598	27.3984	26.3815
P36578;H3BM89;H3BTP7;H3BU31	P36578;H3BM89	60S ribosomal protein L4	RPL4	+	LFQ intensity BN_ILK_LFQ intensity BN_GFP	39	39	39	63.7	63.7	63.7	47.697	0	112.51	155060000000	620	2.63502	0.0346571	0.668835	1.12037	32.6512	32.8631	32.5504	32.0644	31.9619	32.0319
P36952	P36952	Serpin B5	SERPINB5	+	LFQ intensity BN_ILK_LFQ intensity BN_GFP	4	4	4	13.6	13.6	13.6	42.1	0	6.1744	369920000	8	1.01011	0.0193884	1.50088	1.2536	25.1457	25.2109	25.098	24.4147	22.26	24.2773
P37108;H0YLA2	P37108;H0YLA2	Signal recognition particle 14 kDa protein	SRP14	+	LFQ intensity BN_ILK_LFQ intensity BN_GFP	3	3	3	30.1	30.1	30.1	14.57	0	8.0014	1330800000	20	1.21879	0.00720253	1.66577	1.45846	26.1333	26.4192	25.9259	25.5853	23.4168	24.479
P37802;X6RJP6;C9J5W6;Q9UI15	P37802;X6RJP6	Transgelin-2	TAGLN2	+	LFQ intensity BN_ILK_LFQ intensity BN_GFP	19	19	19	83.4	83.4	83.4	22.391	0	323.31	43185000000	178	2.35858	0	-2.82105	-2.86132	25.4096	24.6282	23.8826	27.4154	27.8359	27.1323
P38606;C9JA17;C9JVW8	P38606	V-type proton ATPase catalytic subunit A	ATP6V1A	+	LFQ intensity BN_ILK_LFQ intensity BN_GFP	24	24	24	47	47	47	68.303	0	283.05	26143000000	252	3.364	0.00261748	-1.01605	-1.70772	27.9337	28.1613	28.1714	29.0008	29.1274	29.1863
P39880;Q13948;O14529	P39880	Homeobox protein cut-like 1	CUX1	+	LFQ intensity BN_ILK_LFQ intensity BN_GFP	18	18	18	16.9	16.9	16.9	164.19	0	49.26	1954500000	51	1.46112	0.0364242	-0.852343	-1.10584	23.3397	23.733	23.4101	24.6456	23.8671	24.5271
P40222	P40222	Alpha-taxilin	TXLNA	+	LFQ intensity BN_ILK_LFQ intensity BN_GFP	20	20	20	48.4	48.4	48.4	61.89	0	119.58	20028000000	207	2.96856	0	-4.66953	-4.43585	23.5041	23.6949	24.9387	28.3713	29.3572	28.4178
P40227	P40227	T-complex protein 1 subunit zeta	CCT6A	+	LFQ intensity BN_ILK_LFQ intensity BN_GFP	38	38	31	64	64	56.5	58.024	0	317.26	124630000000	584	3.33354	0.0036391	0.991048	1.66753	33.0879	33.0881	33.1096	31.9165	32.2092	32.1867
P40261	P40261	Nicotinamide N-methyltransferase	NNMT	+	LFQ intensity BN_ILK_LFQ intensity BN_GFP	2	2	2	10.2	10.2	10.2	29.574	0.00031114	4.1916	774090000	15	1.89597	0.00119693	-1.93275	-2.03424	23.302	23.5556	24.5843	25.8437	26.0718	25.3246
P40763;G8JLH9;K7EP08	P40763;G8JLH9	Signal transducer and activator of transcription 3;Signal transducer and activator of transcription	STAT3	+	LFQ intensity BN_ILK_LFQ intensity BN_GFP	37	37	37	57.5	57.5	57.5	88.067	0	239.49	46498000000	385	2.73053	0.00737441	-0.907813	-1.45451	28.6322	28.9276	28.9269	29.8278	29.796	29.5863
P40818;A0A075B720;H0YLS3;H0YM17;H0YLH2;H0YM47;H0YNL5;H0YKV1	P40818	Ubiquitin carboxyl-terminal hydrolase 8	USP8	+	LFQ intensity BN_ILK_LFQ intensity BN_GFP	16	16	16	18	18	18	127.52	0	39.309	4809800000	99	2.80996	0	-2.85422	-3.27377	22.8675	23.6091	23.8144	26.0705	26.7553	26.0279
P40939;H0YFD6	P40939	Trifunctional enzyme subunit alpha, mitochondrial;Long-chain enoyl-CoA hydratase;Long chain 3-hydroxyacyl-CoA dehydrogenase	HADHA	+	LFQ intensity BN_ILK_LFQ intensity BN_GFP	14	14	14	25.2	25.2	25.2	82.999	0	25.545	2871100000	54	1.26956	0.0378933	0.925233	1.09896	27.7132	28.0542	27.2871	26.2693	27.1555	26.854
P41247;C9IZF6	P41247;C9IZF6	Patatin-like phospholipase domain-containing protein 4	PNPLA4	+	LFQ intensity BN_ILK_LFQ intensity BN_GFP	4	4	4	22.9	22.9	22.9	27.98	0	12.625	1498300000	15	1.6489	0.00539661	1.36052	1.55259	26.9658	27.3388	27.0805	26.4748	25.5302	25.2984
P42166	P42166	Lamina-associated polypeptide 2, isoform alpha;Thymopoietin;Thymopentin	TMPO	+	LFQ intensity BN_ILK_LFQ intensity BN_GFP	35	35	23	61.7	61.7	43.8	75.491	0	141.04	21038000000	277	3.43307	0	-1.79562	-2.71602	27.456	27.4233	27.0072	29.0309	29.2333	29.0091
P42226;G3V2X7;H0YJH6;G3V5I8;G3V370;H0YIY2;G3V5K5;Q5FBW6;G3V2L2;G3V2M3;G3V3E9;G3V2H4;G3V568	P42226	Signal transducer and activator of transcription 6	STAT6	+	LFQ intensity BN_ILK_LFQ intensity BN_GFP	11	11	11	18.7	18.7	18.7	94.134	0	30.434	2806100000	73	2.29033	0	-2.2367	-2.47885	23.0683	23.261	22.8311	24.6066	25.9298	25.334
P42285;H0YAC4;H0Y8U3	P42285	Superkiller viralicidic activity 2-like 2	SKIV2L2	+	LFQ intensity BN_ILK_LFQ intensity BN_GFP	18	18	18	21.6	21.6	21.6	117.8	0	30.243	5797100000	91	2.92442	0.00425874	-0.981694	-1.5851	26.4242	26.5767	26.1798	27.406	27.4038	27.3161
P42336;C9JAM9	P42336	Phosphatidylinositol 4,5-bisphosphate 3-kinase catalytic subunit alpha isoform	PIK3CA	+	LFQ intensity BN_ILK_LFQ intensity BN_GFP	9	9	9	9.9	9.9	9.9	124.28	0	14.503	1295200000	54	1.49818	0.00577414	-1.41852	-1.51199	22.8789	23.2557	24.2188	24.5308	24.9276	25.1505
P42356;A4QPH2;C9JLI1;A8MTF1	P42356	Phosphatidylinositol 4-kinase alpha	PI4KA	+	LFQ intensity BN_ILK_LFQ intensity BN_GFP	15	15	15	8.9	8.9	8.9	236.83	0	23.398	4704200000	92	1.81456	0.00194068	-1.62776	-1.80711	25.2745	24.2458	25.433	26.8795	26.5913	26.3657
P42566;B1AUU8;S4R3U1	P42566;B1AUU8	Epidermal growth factor receptor substrate 15	EPS15	+	LFQ intensity BN_ILK_LFQ intensity BN_GFP	19	19	19	29.6	29.6	29.6	98.655	0	159.91	12771000000	129	3.85121	0	-4.56796	-5.56685	23.1826	22.6169	23.6761	27.9154	27.6575	27.6068
P42677;Q5T4L4	P42677;Q5T4L4	40S ribosomal protein S27	RPS27	+	LFQ intensity BN_ILK_LFQ intensity BN_GFP	10	10	5	50	50	20.2	9.461	0	18.72	57062000000	110	1.97766	0.0235206	0.819149	1.2036	31.2455	31.3493	31.7727	30.6318	30.4983	30.7799
P42695;E9PKK4;G3V1A9;E9PQA3	P42695;E9PKK4;G3V1A9	Condensin-2 complex subunit D3	NCAPD3	+	LFQ intensity BN_ILK_LFQ intensity BN_GFP	6	6	6	6.7	6.7	6.7	168.89	0	18.312	1474200000	29	1.9275	0.00188837	-1.70599	-1.91913	23.7012	23.9541	23.04	25.652	25.4304	24.7311
P42704;B8ZZ38;A0A0C4DG06;C9JCA9;H7C3W8	P42704	Leucine-rich PPR motif-containing protein, mitochondrial	LRPPRC	+	LFQ intensity BN_ILK_LFQ intensity BN_GFP	29	29	29	24.1	24.1	24.1	157.9	0	48.397	5540400000	129	1.91225	0.0062987	1.14726	1.50115	28.413	28.7607	28.2237	27.3293	27.6808	26.9454
P45954	P45954	Short/branched chain specific acyl-CoA dehydrogenase, mitochondrial	ACADSB	+	LFQ intensity BN_ILK_LFQ intensity BN_GFP	6	6	6	20.6	20.6	20.6	47.485	0	13.725	1308700000	22	1.96233	0.0280696	0.793129	1.17215	26.7266	26.8819	27.0846	25.8216	26.2825	26.2096
P45974;H7C5J3;Q92995;F5H571	P45974	Ubiquitin carboxyl-terminal hydrolase 5	USP5	+	LFQ intensity BN_ILK_LFQ intensity BN_GFP	19	19	19	33.6	33.6	33.6	95.785	0	58.458	9800800000	139	4.1384	0	-2.98492	-4.4081	25.2348	24.7219	24.7733	27.7781	28.0175	27.8892
P46013	P46013	Antigen KI-67	MKI67	+	LFQ intensity BN_ILK_LFQ intensity BN_GFP	122	122	122	47.2	47.2	47.2	358.69	0	323.31	56688000000	963	4.36943	0	-3.63815	-5.28213	25.5875	25.719	26.1876	29.5677	29.4335	29.4073
P46734;J3QR49;E9PRZ0;A0A1B0GVD9;P52564;K7ELM6;K7EIW3;J3KRV4	P46734;J3QR49	Dual specificity mitogen-activated protein kinase kinase 3	MAP2K3	+	LFQ intensity BN_ILK_LFQ intensity BN_GFP	10	10	10	28	28	28	39.318	0	21.481	3604800000	48	1.33794	0.0129489	1.31995	1.37279	27.0728	27.3454	27.3775	25.0436	26.3612	26.431
P46821;D6RA32;D6RA40;D6RCL2;D6RGJ3	P46821	Microtubule-associated protein 1B;MAP1B heavy chain;MAP1 light chain LC1	MAP1B	+	LFQ intensity BN_ILK_LFQ intensity BN_GFP	94	94	93	45.3	45.3	44.9	270.63	0	323.31	130710000000	927	3.92992	0	-5.44176	-6.29318	24.4875	23.4012	24.3913	29.7567	29.449	29.3997
P46937;H0YCI3	P46937;H0YCI3	Transcriptional coactivator YAP1	YAP1	+	LFQ intensity BN_ILK_LFQ intensity BN_GFP	10	10	10	30.4	30.4	30.4	54.461	0	15.917	4013700000	31	2.97	0	-2.99164	-3.504	22.9665	23.6268	23.2534	26.8693	25.9756	25.9767
P46939;Q5T097;H0Y337;A0A087WV90;E9PDN5;A0A087WTU7;A0A075B6G3;P11532;Q5T098;A0A0D9SG57;A0A0A0MSM3;Q4G0X0;E7EQR9;F5GZY3;E7EQS5;F8VX32;E7ESB2;H0Y304	P46939	Utrophin	UTRN	+	LFQ intensity BN_ILK_LFQ intensity BN_GFP	43	43	43	16.7	16.7	16.7	394.46	0	67.45	11869000000	197	3.34298	0	-3.09337	-3.90198	24.7183	24.8913	24.1359	28.0098	27.3792	27.6366
P46940;A0A0J9YXZ5;H0YLE8;A0A087WWP1;A0A087X225;E9PDT6	P46940;A0A0J9YXZ5;H0YLE8	Ras GTPase-activating-like protein IQGAP1	IQGAP1	+	LFQ intensity BN_ILK_LFQ intensity BN_GFP	98	98	94	59.4	59.4	58	189.25	0	323.31	108860000000	920	2.89165	0.00241897	-1.09643	-1.72412	30.3398	30.2899	30.2502	31.5784	31.4589	31.1319
P48059;A0A0M3HER1;A0A0J9YXC7;C9JF46;Q7Z4I7;H0Y592;F8WB59;F8WE10;F8WC86	P48059;A0A0M3HER1;A0A0J9YXC7	LIM and senescent cell antigen-like-containing domain protein 1	LIMS1	+	LFQ intensity BN_ILK_LFQ intensity BN_GFP	13	13	13	36	36	36	37.251	0	18.726	5882100000	52	3.56999	0	4.82426	5.36451	29.9237	29.1906	29.5527	25.2849	24.1167	24.7926
P48634	P48634	Protein PRRC2A	PRRC2A	+	LFQ intensity BN_ILK_LFQ intensity BN_GFP	58	55	55	36	35.1	35.1	228.86	0	127.81	38202000000	443	3.10395	0	-2.03754	-2.82076	27.1314	26.4755	26.7914	28.6079	28.988	28.9149
P48643;E7ENZ3;B7ZAR1;E9PCA1;H0Y914;D6RIZ7	P48643;E7ENZ3;B7ZAR1;E9PCA1	T-complex protein 1 subunit epsilon	CCT5	+	LFQ intensity BN_ILK_LFQ intensity BN_GFP	52	52	52	76.3	76.3	76.3	59.67	0	323.31	119670000000	800	4.17841	0.00542419	0.854927	1.55563	32.9763	32.9247	32.9796	32.1922	32.0894	32.0343
P48735;H0YL11	P48735	Isocitrate dehydrogenase [NADP], mitochondrial	IDH2	+	LFQ intensity BN_ILK_LFQ intensity BN_GFP	10	9	9	27.4	27.4	27.4	50.909	0	14.244	1956300000	42	2.35265	0.00141404	1.48503	1.96236	27.748	27.7467	27.4324	25.6905	26.4259	26.3556
P49321;Q5T624;E9PI86;E9PRH9;H0YF33;E9PPQ8;H0YDS9;E9PPR5	P49321;Q5T624;E9PI86;E9PRH9;H0YF33	Nuclear autoantigenic sperm protein	NASP	+	LFQ intensity BN_ILK_LFQ intensity BN_GFP	10	10	10	11.9	11.9	11.9	85.237	0	47.645	3278500000	59	3.09778	0	-3.35147	-3.86531	23.9762	22.932	23.1461	26.5135	27.0679	26.5272
P49368;B4DUR8;Q5SZX6;E9PRC8;E9PQ35;Q5SZX9	P49368;B4DUR8	T-complex protein 1 subunit gamma	CCT3	+	LFQ intensity BN_ILK_LFQ intensity BN_GFP	38	38	27	67.9	67.9	53.6	60.533	0	198.43	111620000000	531	3.87132	0.0037211	0.923431	1.63716	32.8144	32.8325	32.6796	31.7955	31.9344	31.8262
P49588;H3BPK7	P49588	Alanine--tRNA ligase, cytoplasmic	AARS	+	LFQ intensity BN_ILK_LFQ intensity BN_GFP	51	51	51	53.5	53.5	53.5	106.81	0	323.31	60832000000	545	2.45603	0.0189634	-0.789337	-1.25713	29.9985	30.2158	30.0584	31.0929	30.8241	30.7236
P49589;B4DKY1;E9PRS8;C9JLN0	P49589;B4DKY1	Cysteine--tRNA ligase, cytoplasmic	CARS	+	LFQ intensity BN_ILK_LFQ intensity BN_GFP	49	49	46	61.5	61.5	58.2	85.472	0	145.15	57498000000	444	2.76938	0	-1.67919	-2.31857	28.1475	28.8914	28.4498	30.2368	30.2345	30.0549
P49593;A8MX49;B5MCT7;C9JL74;C9J2F3	P49593;A8MX49;B5MCT7	Protein phosphatase 1F	PPM1F	+	LFQ intensity BN_ILK_LFQ intensity BN_GFP	9	9	9	27.5	27.5	27.5	49.83	0	26.5	4969400000	96	1.60212	0.0347488	0.822632	1.11871	28.3056	27.8852	28.1918	27.2957	27.6542	26.9649
P49756;E9PQU5;H0YE46	P49756	RNA-binding protein 25	RBM25	+	LFQ intensity BN_ILK_LFQ intensity BN_GFP	20	20	20	24.6	24.6	24.6	100.18	0	40.56	6186500000	108	2.86394	0	-1.96891	-2.63138	25.7969	25.3775	25.2137	27.3321	27.1864	27.7762
P49757;G3V3Z8;G3V3R1;G3V3M5;G3V4S6;G3V433	P49757;G3V3Z8	Protein numb homolog	NUMB	+	LFQ intensity BN_ILK_LFQ intensity BN_GFP	10	10	10	15.7	15.7	15.7	70.803	0	18.666	5633700000	83	2.54273	0.00199564	-1.28312	-1.84103	25.2997	25.6848	25.3734	27.047	26.6244	26.5359
P49841	P49841	Glycogen synthase kinase-3 beta	GSK3B	+	LFQ intensity BN_ILK_LFQ intensity BN_GFP	8	8	5	29.3	29.3	22.1	46.744	0	38.808	8196100000	134	2.40522	0.00580263	1.01386	1.51418	28.745	29.0381	28.578	27.6672	27.9797	27.6726
P50213;H0YL72;H0YKD0;H0YLI6;H0YMU3;H0YM64;H0YNF5	P50213;H0YL72;H0YKD0;H0YLI6;H0YMU3	Isocitrate dehydrogenase [NAD] subunit alpha, mitochondrial	IDH3A	+	LFQ intensity BN_ILK_LFQ intensity BN_GFP	8	8	8	23.2	23.2	23.2	39.591	0	13.723	2345500000	46	3.93278	0.0223459	0.66254	1.21717	27.2588	27.2689	27.229	26.5712	26.6712	26.5268
P50452;A0A1B0GU38;H7BXK7;C9JVA8;C9JTJ8;P50453	P50452;A0A1B0GU38	Serpin B8	SERPINB8	+	LFQ intensity BN_ILK_LFQ intensity BN_GFP	22	22	20	42.2	42.2	37.4	42.766	0	44.933	12537000000	154	1.19639	0.022224	1.16712	1.2176	28.526	28.5661	27.7002	27.2511	27.6315	26.4083
P50552;K7EM16;K7EQD0;K7ENR7;K7ENL7;K7EIG8	P50552;K7EM16	Vasodilator-stimulated phosphoprotein	VASP	+	LFQ intensity BN_ILK_LFQ intensity BN_GFP	19	19	19	40.3	40.3	40.3	39.829	0	61.28	13431000000	217	4.25596	0	-2.1214	-3.43506	25.8842	26.099	25.7902	27.8982	28.1267	28.1127
P50990;H7C4C8;H7C2U0	P50990	T-complex protein 1 subunit theta	CCT8	+	LFQ intensity BN_ILK_LFQ intensity BN_GFP	41	41	41	69.3	69.3	69.3	59.62	0	160	70426000000	517	2.44308	0.0239539	0.746623	1.20045	31.8963	32.1146	31.7074	31.128	31.2238	31.1266
P50991	P50991	T-complex protein 1 subunit delta	CCT4	+	LFQ intensity BN_ILK_LFQ intensity BN_GFP	33	33	33	65.7	65.7	65.7	57.924	0	208.53	86571000000	497	2.87651	0.00368058	1.02133	1.62686	32.3764	32.5662	32.2377	31.233	31.3562	31.5271
P51116;I3L1Z2	P51116	Fragile X mental retardation syndrome-related protein 2	FXR2	+	LFQ intensity BN_ILK_LFQ intensity BN_GFP	20	16	15	38.5	34.9	32.1	74.222	0	58.363	7970500000	130	3.46865	0.000384181	-1.34924	-2.1813	25.9898	26.2254	25.9909	27.5696	27.4226	27.2615
P51153;A0A087WWB9;H0YLJ8;H0YL94;H0YMN7;H0YNE9;Q92930;P59190	P51153;A0A087WWB9	Ras-related protein Rab-13	RAB13	+	LFQ intensity BN_ILK_LFQ intensity BN_GFP	8	7	6	44.3	38.9	35.5	22.774	0	16.25	5767500000	76	2.19475	0.0479295	0.653271	1.04536	27.3998	27.5301	27.6777	26.6926	26.9574	26.9979
Q9HBD4;P51532;A0A0A0MT49;K7EP28	Q9HBD4;P51532;A0A0A0MT49	Transcription activator BRG1	SMARCA4	+	LFQ intensity BN_ILK_LFQ intensity BN_GFP	33	33	19	20.7	20.7	13.8	188.15	0	139.34	10599000000	159	2.31269	0.00168171	-1.48463	-1.94509	25.1948	25.6366	25.833	27.3625	27.0289	26.7269
P51553;G5E9Q7;E7EQB8;E9PF84;H7C1W2;H0Y5Q7	P51553;G5E9Q7;E7EQB8;E9PF84	Isocitrate dehydrogenase [NAD] subunit gamma, mitochondrial;Isocitrate dehydrogenase [NAD] subunit, mitochondrial	IDH3G	+	LFQ intensity BN_ILK_LFQ intensity BN_GFP	7	7	7	30.5	30.5	30.5	42.794	0	13.776	1149100000	25	1.97028	0	3.15323	2.63084	27.3179	27.6364	27.1696	23.1872	25.5163	23.9607
P51858	P51858	Hepatoma-derived growth factor	HDGF	+	LFQ intensity BN_ILK_LFQ intensity BN_GFP	8	8	8	54.2	54.2	54.2	26.788	0	23.536	3994600000	48	3.92947	0	-4.29571	-5.45159	22.4976	23.2179	23.3457	27.2785	27.5315	27.1384
P52209;K7EM49;K7EMN2;K7EPF6;K7ELN9	P52209;K7EM49;K7EMN2;K7EPF6	6-phosphogluconate dehydrogenase, decarboxylating	PGD	+	LFQ intensity BN_ILK_LFQ intensity BN_GFP	16	16	16	43.3	43.3	43.3	53.139	0	35.548	15566000000	134	2.5352	0.00551515	1.01627	1.54747	29.3402	29.7287	29.307	28.3201	28.59	28.4169
P52597;A0A1B0GW42	P52597	Heterogeneous nuclear ribonucleoprotein F;Heterogeneous nuclear ribonucleoprotein F, N-terminally processed	HNRNPF	+	LFQ intensity BN_ILK_LFQ intensity BN_GFP	20	17	17	52.5	50.1	50.1	45.671	0	135.92	34250000000	176	3.60997	0.0126456	-0.774305	-1.37631	29.1207	29.149	29.2255	29.831	29.996	29.9911
P52732	P52732	Kinesin-like protein KIF11	KIF11	+	LFQ intensity BN_ILK_LFQ intensity BN_GFP	31	31	31	34.8	34.8	34.8	119.16	0	68.317	14143000000	218	3.25167	0	-3.07881	-3.81219	24.9024	24.887	23.9772	27.6114	27.6666	27.7251
P52888;K7EP46;K7EKB6;K7EL02;K7EIK4;K7EL32;K7EMU4	P52888;K7EP46	Thimet oligopeptidase	THOP1	+	LFQ intensity BN_ILK_LFQ intensity BN_GFP	14	14	14	20.3	20.3	20.3	78.839	0	24.431	4511700000	74	3.91058	0	-3.94954	-5.14459	22.6439	23.5128	22.9374	27.0796	26.8206	27.0425
P52943;H0YFA4;H0YHD8	P52943;H0YFA4	Cysteine-rich protein 2	CRIP2	+	LFQ intensity BN_ILK_LFQ intensity BN_GFP	8	8	8	49	49	49	22.492	0	58.056	8963100000	77	2.46616	0	-2.88481	-2.99119	22.7442	23.0832	24.0933	25.7536	26.5137	26.3077
P53396;K7ESG8;K7EIE7	P53396	ATP-citrate synthase	ACLY	+	LFQ intensity BN_ILK_LFQ intensity BN_GFP	58	58	58	56.7	56.7	56.7	120.84	0	271.87	166460000000	866	4.96055	0	-1.84975	-3.25578	30.2376	30.1346	30.3533	32.0407	32.114	32.12
P53597;H7C233	P53597	Succinyl-CoA ligase [ADP/GDP-forming] subunit alpha, mitochondrial	SUCLG1	+	LFQ intensity BN_ILK_LFQ intensity BN_GFP	16	16	16	38.2	38.2	38.2	36.249	0	67.643	18143000000	201	1.93759	0.00263796	1.39747	1.71165	30.4326	30.7671	30.1846	28.5368	29.4083	29.2468
P54259	P54259	Atrophin-1	ATN1	+	LFQ intensity BN_ILK_LFQ intensity BN_GFP	15	15	15	22.4	22.4	22.4	125.41	0	49.949	11981000000	129	3.73909	0.0185499	0.697323	1.26268	29.5492	29.6403	29.6856	28.9939	28.9033	28.8858
P54687;F5H2F2;A0A087WYF2	P54687	Branched-chain-amino-acid aminotransferase, cytosolic	BCAT1	+	LFQ intensity BN_ILK_LFQ intensity BN_GFP	9	9	9	29.8	29.8	29.8	42.966	0	26.133	10931000000	69	1.45294	0.000657534	-3.3431	-2.13119	23.2002	26.0658	22.7042	27.5138	27.5725	26.9132
P55010;H0YK29;H0YK11;H0YMJ8;H0YM54;H0YLZ1;H0YN40	P55010	Eukaryotic translation initiation factor 5	EIF5	+	LFQ intensity BN_ILK_LFQ intensity BN_GFP	7	7	7	13	13	13	49.222	0	10.213	2385200000	49	1.95489	0	-2.57114	-2.39065	24.3475	23.4897	22.5283	26.3578	26.1484	25.5726
P55060	P55060	Exportin-2	CSE1L	+	LFQ intensity BN_ILK_LFQ intensity BN_GFP	19	19	19	24.3	24.3	24.3	110.42	0	88.981	10457000000	109	2.81116	0.000380952	-1.51262	-2.17044	27.6553	27.2989	27.2895	29.1637	28.9848	28.6331
P55072;C9JUP7;C9IZA5	P55072	Transitional endoplasmic reticulum ATPase	VCP	+	LFQ intensity BN_ILK_LFQ intensity BN_GFP	63	63	63	58.3	58.3	58.3	89.321	0	323.31	123160000000	604	3.45449	0	-2.09215	-3.0526	27.5217	27.5472	27.6493	29.8567	29.8353	29.3026
P55265	P55265	Double-stranded RNA-specific adenosine deaminase	ADAR	+	LFQ intensity BN_ILK_LFQ intensity BN_GFP	42	42	4	35.6	35.6	3.4	136.06	0	86.618	30506000000	290	2.67666	0.00190164	-1.32892	-1.93209	28.3598	28.2908	28.0531	29.6325	29.8053	29.2527
P55795	P55795	Heterogeneous nuclear ribonucleoprotein H2	HNRNPH2	+	LFQ intensity BN_ILK_LFQ intensity BN_GFP	23	13	13	52.3	36.1	36.1	49.263	0	194.77	44847000000	217	2.77761	0.0238927	0.713335	1.19932	31.165	31.1248	31.0581	30.5773	30.3492	30.2814
P55809;E9PDW2;Q9BYC2	P55809;E9PDW2	Succinyl-CoA:3-ketoacid coenzyme A transferase 1, mitochondrial	OXCT1	+	LFQ intensity BN_ILK_LFQ intensity BN_GFP	9	9	9	18.8	18.8	18.8	56.157	0	103.98	1206000000	27	1.39606	0.00186939	2.15529	1.76687	27.1109	27.7437	26.1564	23.744	25.3652	25.4359
P56537;B7ZBH1;A0A0U1RQV5	P56537;B7ZBH1;A0A0U1RQV5	Eukaryotic translation initiation factor 6	EIF6	+	LFQ intensity BN_ILK_LFQ intensity BN_GFP	4	4	4	26.9	26.9	26.9	26.599	0	16.982	4054900000	39	2.68958	0	-2.48008	-2.92552	23.9949	24.3567	23.3332	26.0755	26.6865	26.363
Q5SQP8;P56545;A0A087WYL1;H0Y8U5;E7EUB3	Q5SQP8;P56545	C-terminal-binding protein 2	CTBP2	+	LFQ intensity BN_ILK_LFQ intensity BN_GFP	19	19	12	35.3	35.3	26.3	56.101	0	36.589	8394000000	100	3.24292	0.0169915	0.740931	1.28988	28.9562	28.7662	28.7429	28.1388	28.0719	28.0318
P60468;S4R3B5	P60468	Protein transport protein Sec61 subunit beta	SEC61B	+	LFQ intensity BN_ILK_LFQ intensity BN_GFP	4	4	4	41.7	41.7	41.7	9.9743	0	6.0837	4850600000	27	3.83702	0	-3.16141	-4.36836	23.1817	22.7583	23.3632	26.1215	26.5301	26.1356
P63261;P60709;I3L3I0;I3L1U9;I3L4N8;G5E9R0;K7EM38;E7EVS6;I3L3R2;J3KT65;C9JUM1;C9JZR7;C9JTX5;Q9BYX7;F8WCH0	P63261;P60709;I3L3I0;I3L1U9	Actin, cytoplasmic 2;Actin, cytoplasmic 2, N-terminally processed;Actin, cytoplasmic 1;Actin, cytoplasmic 1, N-terminally processed	ACTG1;ACTB	+	LFQ intensity BN_ILK_LFQ intensity BN_GFP	37	37	12	77.9	77.9	38.4	41.792	0	323.31	1239200000000	1148	2.22153	0.00571524	1.08898	1.54535	35.6766	36.0661	35.5533	34.4241	34.723	34.8819
P60842;J3KT12;J3QS69;J3KTB5;J3KSZ0;J3QL43;J3QR64;J3QLN6;J3QKZ9;J3KS25;J3QL52;J3KS93;J3KSN7;J3KT04;E7EMV8	P60842;J3KT12;J3QS69;J3KTB5;J3KSZ0;J3QL43	Eukaryotic initiation factor 4A-I	EIF4A1	+	LFQ intensity BN_ILK_LFQ intensity BN_GFP	33	33	13	74.4	74.4	36	46.153	0	323.31	284170000000	620	3.07729	0.043589	0.608526	1.07235	33.5123	33.6152	33.7189	33.0453	33.0311	32.9443
P60903	P60903	Protein S100-A10	S100A10	+	LFQ intensity BN_ILK_LFQ intensity BN_GFP	5	5	5	54.6	54.6	54.6	11.203	0	18.899	15254000000	87	2.59183	0.00187705	-1.20146	-1.76971	27.9841	27.9388	27.6973	29.2472	29.2122	28.7651
P61026	P61026	Ras-related protein Rab-10	RAB10	+	LFQ intensity BN_ILK_LFQ intensity BN_GFP	4	2	2	20.5	11.5	11.5	22.541	0	6.7765	699940000	26	1.80446	0.0093642	-1.10715	-1.42954	23.7697	24.171	23.2329	24.7674	24.826	24.9016
P61081;M0QX69;M0QYI6	P61081	NEDD8-conjugating enzyme Ubc12	UBE2M	+	LFQ intensity BN_ILK_LFQ intensity BN_GFP	10	10	10	38.8	38.8	38.8	20.9	0	22.091	7670800000	88	2.04466	0.00427368	1.19073	1.58533	28.7561	28.9771	28.6546	27.1712	27.966	27.6783
P61201;B4DIH5;H0YKU5;H0YM03	P61201;B4DIH5;H0YKU5	COP9 signalosome complex subunit 2	COPS2	+	LFQ intensity BN_ILK_LFQ intensity BN_GFP	10	10	10	26.2	26.2	26.2	51.596	0	36.514	7338200000	87	2.46788	0.00303633	-1.15485	-1.68414	26.3709	26.7779	26.4187	27.9263	27.4662	27.6396
P61221;D6R9I9;D6RGF4;H0Y990	P61221;D6R9I9	ATP-binding cassette sub-family E member 1	ABCE1	+	LFQ intensity BN_ILK_LFQ intensity BN_GFP	27	27	27	53.8	53.8	53.8	67.314	0	139.63	30980000000	283	3.05171	0	-1.8588	-2.62068	27.4961	27.3625	27.8333	29.583	29.5735	29.1119
P61289;K9J957;K7ESG5;B3KQ25;A0A087WTV2;K7ENH2;K7EMD0;K7EPX6;K7EKR3;B7Z8D3	P61289;K9J957;K7ESG5;B3KQ25;A0A087WTV2;K7ENH2	Proteasome activator complex subunit 3	PSME3	+	LFQ intensity BN_ILK_LFQ intensity BN_GFP	15	15	15	53.5	53.5	53.5	29.506	0	46.265	17370000000	125	3.31892	0	-2.90824	-3.73233	26.8248	26.2882	26.245	29.5438	29.5926	28.9463
P61353;K7ELC7;K7EQQ9;K7ERY7	P61353;K7ELC7;K7EQQ9	60S ribosomal protein L27	RPL27	+	LFQ intensity BN_ILK_LFQ intensity BN_GFP	6	6	6	51.5	51.5	51.5	15.798	0	8.4639	5142000000	62	1.28405	0.0222529	1.09987	1.21984	27.65	28.0809	27.3932	25.9813	27.1834	26.6598
P61981	P61981	14-3-3 protein gamma;14-3-3 protein gamma, N-terminally processed	YWHAG	+	LFQ intensity BN_ILK_LFQ intensity BN_GFP	15	10	10	47.8	34.8	34.8	28.302	0	23.659	7644000000	102	2.30414	0.00140385	-1.50193	-1.95618	25.7468	26.3715	26.174	27.8946	27.6705	27.2331
P62136;E9PMD7;F5H1L6;F5H037	P62136;E9PMD7	Serine/threonine-protein phosphatase PP1-alpha catalytic subunit;Serine/threonine-protein phosphatase	PPP1CA	+	LFQ intensity BN_ILK_LFQ intensity BN_GFP	11	3	3	31.8	9.1	9.1	37.512	0	5.2631	3440700000	39	2.77055	0.00140723	1.32569	1.95846	25.8941	25.893	25.5369	24.3847	24.7011	24.2612
P62258;B4DJF2;I3L3T1;K7EM20;K7EIT4	P62258	14-3-3 protein epsilon	YWHAE	+	LFQ intensity BN_ILK_LFQ intensity BN_GFP	16	14	14	56.9	52.9	52.9	29.174	0	35.766	19097000000	136	2.65738	0	-1.97523	-2.52432	26.9111	27.4348	27.3598	29.2957	29.56	28.7758
P62318	P62318	Small nuclear ribonucleoprotein Sm D3	SNRPD3	+	LFQ intensity BN_ILK_LFQ intensity BN_GFP	2	2	2	15.1	15.1	15.1	13.916	0.00058685	3.4634	1336400000	20	0.746753	0.0456629	-1.53096	-1.06225	24.6307	24.2311	21.9074	25.8825	24.9842	24.4953
P62701	P62701	40S ribosomal protein S4, X isoform	RPS4X	+	LFQ intensity BN_ILK_LFQ intensity BN_GFP	32	32	16	78.3	78.3	44.5	29.597	0	104.81	118870000000	535	2.33321	0.0269023	0.743543	1.17995	32.6446	32.6676	32.7327	31.685	32.0382	32.0911
P62888;E5RI99;A0A0C4DH44;A0A0B4J213;E5RJH3	P62888;E5RI99;A0A0C4DH44	60S ribosomal protein L30	RPL30	+	LFQ intensity BN_ILK_LFQ intensity BN_GFP	6	6	6	49.6	49.6	49.6	12.784	0	11.692	1721600000	32	1.48449	0.00226747	1.89519	1.73633	26.7438	26.9976	26.1008	23.6632	25.2518	25.2416
P62899;C9JU56;B7Z4E3;B7Z4C8;H7C2W9;B8ZZK4	P62899;C9JU56;B7Z4E3;B7Z4C8;H7C2W9;B8ZZK4	60S ribosomal protein L31	RPL31	+	LFQ intensity BN_ILK_LFQ intensity BN_GFP	12	12	12	58.4	58.4	58.4	14.463	0	58.455	22225000000	116	1.56374	0.0208285	0.965724	1.23158	30.044	30.6028	30.1094	29.0795	29.048	29.7315
P62913;Q5VVC8;Q5VVC9	P62913;Q5VVC8	60S ribosomal protein L11	RPL11	+	LFQ intensity BN_ILK_LFQ intensity BN_GFP	13	13	13	42.1	42.1	42.1	20.252	0	27.549	92782000000	162	1.97551	0.0444711	0.698659	1.06789	32.1698	32.0509	32.486	31.3863	31.5506	31.6738
P62917;E9PKZ0;E9PKU4;G3V1A1;E9PP36	P62917;E9PKZ0;E9PKU4;G3V1A1;E9PP36	60S ribosomal protein L8	RPL8	+	LFQ intensity BN_ILK_LFQ intensity BN_GFP	25	25	25	71.6	71.6	71.6	28.024	0	123.94	118570000000	337	1.80281	0.0310885	0.802758	1.14803	32.5968	32.6954	32.7335	31.488	32.0073	32.122
P62937;F8WE65;C9J5S7;P0DN26;A0A0H2UH34;A0A0B4J2A2;A0A075B767;A0A075B759;Q9Y536;F5H284;E5RIZ5;P0DN37	P62937;F8WE65;C9J5S7	Peptidyl-prolyl cis-trans isomerase A;Peptidyl-prolyl cis-trans isomerase A, N-terminally processed;Peptidyl-prolyl cis-trans isomerase	PPIA	+	LFQ intensity BN_ILK_LFQ intensity BN_GFP	12	12	12	75.2	75.2	75.2	18.012	0	38.643	29556000000	173	2.78732	0.00205843	-1.24488	-1.8736	28.3735	28.2191	28.5444	29.5208	29.8914	29.4594
P63104;E7EX29;E7ESK7;B0AZS6;E5RIR4;E9PD24;E7EVZ2;B7Z2E6;H0YB80;E5RGE1	P63104;E7EX29;E7ESK7;B0AZS6	14-3-3 protein zeta/delta	YWHAZ	+	LFQ intensity BN_ILK_LFQ intensity BN_GFP	19	19	14	59.2	59.2	49	27.745	0	171.04	46424000000	197	4.15739	0	-2.67954	-4.07676	27.9934	28.1891	27.7163	30.6875	30.7533	30.4968
P63151;E5RIY1;Q66LE6;E5RFR9;H0YB06;Q00005;Q9Y2T4	P63151	Serine/threonine-protein phosphatase 2A 55 kDa regulatory subunit B alpha isoform	PPP2R2A	+	LFQ intensity BN_ILK_LFQ intensity BN_GFP	14	14	14	34.2	34.2	34.2	51.691	0	28.2	12053000000	135	1.62178	0	-3.49046	-2.3514	22.6881	25.2216	25.7693	28.4716	28.1074	27.5713
P63173;J3KT73;J3QL01;J3KSP2	P63173;J3KT73;J3QL01;J3KSP2	60S ribosomal protein L38	RPL38	+	LFQ intensity BN_ILK_LFQ intensity BN_GFP	4	4	4	50	50	50	8.2178	0	8.1404	6157700000	39	1.53957	0.00366667	1.67604	1.67271	28.1331	27.5432	28.1785	26.8528	26.6037	25.3701
Q8WVC2;P63220;Q9BYK1	Q8WVC2;P63220	40S ribosomal protein S21	RPS21	+	LFQ intensity BN_ILK_LFQ intensity BN_GFP	3	3	3	24.7	24.7	24.7	8.85	0	7.1018	2140500000	29	1.38628	0.00399286	-1.75759	-1.61024	22.0168	23.3413	23.9232	25.0236	24.4953	25.0351
P63244;J3KPE3;D6RAC2;D6RHH4;H0Y8W2;D6REE5;H0YAF8;D6R9Z1;H0YAM7;D6R9L0;D6RFX4;D6RAU2;E9PD14;D6RBD0;D6RFZ9;H0Y8R5;D6RF23;D6R909;D6RGK8;H0Y9P0;D6RHJ5;D6RDI0	P63244;J3KPE3;D6RAC2;D6RHH4;H0Y8W2;D6REE5;H0YAF8;D6R9Z1;H0YAM7;D6R9L0;D6RFX4	Guanine nucleotide-binding protein subunit beta-2-like 1;Guanine nucleotide-binding protein subunit beta-2-like 1, N-terminally processed	GNB2L1	+	LFQ intensity BN_ILK_LFQ intensity BN_GFP	30	30	30	94.6	94.6	94.6	35.076	0	211.56	246840000000	566	2.25986	0.00422917	1.11169	1.57937	33.9194	34.1474	33.7243	33.0163	32.9447	32.495
P67809;H0Y449;C9J5V9;Q9Y2T7	P67809;H0Y449	Nuclease-sensitive element-binding protein 1	YBX1	+	LFQ intensity BN_ILK_LFQ intensity BN_GFP	12	12	8	51.2	51.2	43.8	35.924	0	180.77	16424000000	140	1.0951	0.0134121	-1.63402	-1.35989	23.8	23.9729	23.002	26.0248	25.6801	23.972
P67936;K7ENT6;K7ERG3;K7EMU5;K7EPV9;K7EPB9;Q2TAC2	P67936;K7ENT6;K7ERG3	Tropomyosin alpha-4 chain	TPM4	+	LFQ intensity BN_ILK_LFQ intensity BN_GFP	28	17	15	64.1	43.1	43.1	28.521	0	70.146	20063000000	194	3.60451	0	-1.93357	-2.94384	27.3178	27.3646	27.5284	29.6232	29.18	29.2084
P68366;C9JEV8;C9JQ00;C9JJQ8;C9JDL2	P68366	Tubulin alpha-4A chain	TUBA4A	+	LFQ intensity BN_ILK_LFQ intensity BN_GFP	37	9	9	65	16.5	16.5	49.924	0	25.905	44277000000	131	2.56838	0.0173296	0.792199	1.27839	31.1993	31.5919	31.3857	30.6743	30.5463	30.5797
P78347	P78347	General transcription factor II-I	GTF2I	+	LFQ intensity BN_ILK_LFQ intensity BN_GFP	30	30	29	35.6	35.6	34.4	112.42	0	54.959	8243500000	89	1.97274	0	-2.92939	-2.55194	25.336	23.5752	23.3706	27.3194	27.0367	26.7139
P78527;F5GX40;H0YG84	P78527	DNA-dependent protein kinase catalytic subunit	PRKDC	+	LFQ intensity BN_ILK_LFQ intensity BN_GFP	194	194	194	45.3	45.3	45.3	469.08	0	323.31	202490000000	1858	1.84042	0.0319231	-0.785475	-1.1384	31.5369	31.3677	31.6164	32.6311	32.2016	32.0447
P82094;F8WF45	P82094	TATA element modulatory factor	TMF1	+	LFQ intensity BN_ILK_LFQ intensity BN_GFP	15	15	15	17	17	17	122.84	0	23.129	2780100000	35	2.66242	0	-1.97252	-2.52492	23.4235	24.1727	24.1488	25.6688	25.8553	26.1384
P84085;C9J1Z8	P84085;C9J1Z8	ADP-ribosylation factor 5	ARF5	+	LFQ intensity BN_ILK_LFQ intensity BN_GFP	7	3	3	57.8	27.8	27.8	20.529	0	11.468	1696100000	28	1.28807	0.0454938	0.867023	1.06307	26.5461	26.8958	26.3262	25.994	25.9877	25.1854
P84095	P84095	Rho-related GTP-binding protein RhoG	RHOG	+	LFQ intensity BN_ILK_LFQ intensity BN_GFP	4	4	4	35.1	35.1	35.1	21.308	0	29.167	6926600000	90	1.75079	0.0476585	0.719412	1.05004	28.1519	28.5142	28.3004	27.4111	27.4934	27.9038
P85037;U3KQ26;E9PM37;E9PPI7	P85037	Forkhead box protein K1	FOXK1	+	LFQ intensity BN_ILK_LFQ intensity BN_GFP	16	16	14	24.1	24.1	21	75.456	0	28.064	6718100000	101	1.35957	0.00566777	-1.61694	-1.5316	24.8357	26.1658	26.6678	27.5696	27.6401	27.3103
P98170;B1AKU2	P98170	E3 ubiquitin-protein ligase XIAP	XIAP	+	LFQ intensity BN_ILK_LFQ intensity BN_GFP	19	19	19	46.5	46.5	46.5	56.684	0	49.591	15172000000	168	3.31881	0.0187575	0.716813	1.26017	29.7974	29.8911	29.971	29.0755	29.2193	29.2143
Q00653;M0R119	Q00653	Nuclear factor NF-kappa-B p100 subunit;Nuclear factor NF-kappa-B p52 subunit	NFKB2	+	LFQ intensity BN_ILK_LFQ intensity BN_GFP	35	35	34	45	45	44	96.748	0	225.47	35975000000	292	5.06298	0	-3.74249	-5.94101	25.2216	25.4351	25.5053	28.9522	29.1467	29.2905
Q00839;Q5RI18	Q00839	Heterogeneous nuclear ribonucleoprotein U	HNRNPU	+	LFQ intensity BN_ILK_LFQ intensity BN_GFP	41	41	41	44.7	44.7	44.7	90.583	0	160.69	115750000000	647	2.07232	0.0316904	0.751697	1.14648	32.3183	32.5257	32.2176	31.3735	31.6227	31.8103
Q01085;E7ETJ9;E7ETC0;A6NKZ9	Q01085;E7ETJ9;E7ETC0	Nucleolysin TIAR	TIAL1	+	LFQ intensity BN_ILK_LFQ intensity BN_GFP	11	11	5	31.5	31.5	13.9	41.59	0	24.13	6987800000	76	2.93703	0.0280347	0.682264	1.17167	28.2467	28.2177	28.4337	27.7005	27.5385	27.6122
Q01433;H0Y360;H0YCL9;E9PIJ1;E9PJF6;H0YF16	Q01433;H0Y360	AMP deaminase 2	AMPD2	+	LFQ intensity BN_ILK_LFQ intensity BN_GFP	25	25	25	28	28	28	100.69	0	46.335	14898000000	171	3.04449	0	-1.66391	-2.41794	26.5767	26.6992	26.3054	28.4858	28.0238	28.0634
Q01780;K7EJ37	Q01780	Exosome component 10	EXOSC10	+	LFQ intensity BN_ILK_LFQ intensity BN_GFP	24	24	24	31.9	31.9	31.9	100.83	0	54.78	5787900000	75	1.34887	0.00363227	-1.97306	-1.66659	25.2207	25.2538	23.5615	26.7464	25.9261	27.2827
Q01970	Q01970	1-phosphatidylinositol 4,5-bisphosphate phosphodiesterase beta-3	PLCB3	+	LFQ intensity BN_ILK_LFQ intensity BN_GFP	21	21	21	20.7	20.7	20.7	138.8	0	56.917	5418800000	81	1.0205	0.00772913	-2.18991	-1.45282	23.5954	25.8771	22.7728	26.9622	26.2426	25.6102
Q02952	Q02952	A-kinase anchor protein 12	AKAP12	+	LFQ intensity BN_ILK_LFQ intensity BN_GFP	31	31	31	26	26	26	191.48	0	134.56	14549000000	199	2.77461	0	-3.49376	-3.62024	23.9811	23.3104	24.749	27.8769	27.4904	27.1545
Q04721	Q04721	Neurogenic locus notch homolog protein 2;Notch 2 extracellular truncation;Notch 2 intracellular domain	NOTCH2	+	LFQ intensity BN_ILK_LFQ intensity BN_GFP	11	11	11	6.7	6.7	6.7	265.4	0	17.912	3132700000	63	2.01369	0	-2.23588	-2.27863	23.6461	23.1078	22.6527	25.0149	26.1431	24.9563
Q04760	Q04760	Lactoylglutathione lyase	GLO1	+	LFQ intensity BN_ILK_LFQ intensity BN_GFP	5	5	5	26.1	26.1	26.1	20.777	0	5.3516	3723400000	35	2.1579	0.0169916	-0.857124	-1.2834	26.8789	27.0793	27.4071	28.1118	27.9248	27.9
Q04917;A2IDB2;F8WEB6;A2IDB1	Q04917;A2IDB2	14-3-3 protein eta	YWHAH	+	LFQ intensity BN_ILK_LFQ intensity BN_GFP	9	6	6	38.2	31.7	31.7	28.218	0	16.557	6246900000	67	2.4984	0.0206248	-0.771066	-1.24032	26.4671	26.7695	26.6955	27.2552	27.5146	27.4755
Q05209;H0YC15;H3BM04;H0YB59;C9JJC1;C9J1X8;F8WB51	Q05209	Tyrosine-protein phosphatase non-receptor type 12	PTPN12	+	LFQ intensity BN_ILK_LFQ intensity BN_GFP	17	17	17	31.3	31.3	31.3	88.105	0	43.943	13846000000	172	2.57303	0	-3.2708	-3.29474	24.7677	23.6736	23.2676	26.7674	27.3281	27.4258
Q06124;H0YF12;A0A0U1RRI0	Q06124	Tyrosine-protein phosphatase non-receptor type 11	PTPN11	+	LFQ intensity BN_ILK_LFQ intensity BN_GFP	31	31	31	54.4	54.4	54.4	68.436	0	96.213	22688000000	219	3.45416	0.00301901	-0.986373	-1.67919	27.8102	27.5883	27.6824	28.5896	28.7915	28.659
Q06190;A0A0G2JNR6;A0A0G2JN52;Q9Y5P8;H7C1M1	Q06190	Serine/threonine-protein phosphatase 2A regulatory subunit B subunit alpha	PPP2R3A	+	LFQ intensity BN_ILK_LFQ intensity BN_GFP	16	16	16	17	17	17	130.28	0	39.27	4126400000	81	2.55831	0	-3.21702	-3.25258	22.6588	22.6914	24.0237	25.9629	26.5904	26.4716
Q06203;D6RCC8;D6RE15	Q06203	Amidophosphoribosyltransferase	PPAT	+	LFQ intensity BN_ILK_LFQ intensity BN_GFP	13	13	13	28.8	28.8	28.8	57.398	0	18.868	5650900000	80	3.5219	0	-3.4345	-4.33412	24.0438	23.2958	23.9483	27.496	27.2022	26.8933
Q06323;H0YLU2;H0YKK6	Q06323;H0YLU2	Proteasome activator complex subunit 1	PSME1	+	LFQ intensity BN_ILK_LFQ intensity BN_GFP	9	9	9	44.6	44.6	44.6	28.723	0	19.575	4387800000	62	1.46698	0.00361869	-1.75152	-1.66188	24.6621	23.5	23.1048	25.8426	25.7647	24.9141
Q06830;A0A0A0MSI0;H7C3T4;Q13162	Q06830;A0A0A0MSI0	Peroxiredoxin-1	PRDX1	+	LFQ intensity BN_ILK_LFQ intensity BN_GFP	23	23	14	67.8	67.8	28.6	22.11	0	66.099	371720000000	462	3.52696	0	-2.08751	-3.08249	30.0828	30.0877	29.7908	32.2677	32.1713	31.7848
Q07065;H3BUW6;H3BN64;H3BRM1;H3BRF9;Q96K21	Q07065	Cytoskeleton-associated protein 4	CKAP4	+	LFQ intensity BN_ILK_LFQ intensity BN_GFP	44	44	44	73.4	73.4	73.4	66.022	0	323.31	53889000000	526	1.99877	0.00624799	-1.09964	-1.48794	29.0702	28.7349	29.5498	30.2358	30.1506	30.2674
Q07666;Q5VWX1;O75525	Q07666	KH domain-containing, RNA-binding, signal transduction-associated protein 1	KHDRBS1	+	LFQ intensity BN_ILK_LFQ intensity BN_GFP	14	14	14	35.9	35.9	35.9	48.227	0	83.679	25500000000	164	3.39677	0	-1.75921	-2.66032	27.5499	27.7716	27.5725	29.1062	29.5828	29.4826
Q07812;K4JQN1;I6LPK7	Q07812	Apoptosis regulator BAX	BAX	+	LFQ intensity BN_ILK_LFQ intensity BN_GFP	5	5	5	35.9	35.9	35.9	21.184	0	9.9714	2415700000	30	6.90732	0	-3.07124	-5.7212	23.355	23.2733	23.3165	26.4371	26.3395	26.3818
Q08211	Q08211	ATP-dependent RNA helicase A	DHX9	+	LFQ intensity BN_ILK_LFQ intensity BN_GFP	61	61	61	45.5	45.5	45.5	140.96	0	237.73	100020000000	817	3.23764	0.0439635	0.60093	1.07204	32.1236	32.1403	32.0931	31.6163	31.5254	31.4125
Q08378;A0A087WV43	Q08378	Golgin subfamily A member 3	GOLGA3	+	LFQ intensity BN_ILK_LFQ intensity BN_GFP	46	46	46	38.4	38.4	38.4	167.35	0	230.2	22809000000	351	3.26019	0	-3.22648	-3.93115	25.4589	24.441	25.2255	28.1612	28.1966	28.447
Q08379;B7ZC06;A0A087WYC0;H0Y7B8	Q08379	Golgin subfamily A member 2	GOLGA2	+	LFQ intensity BN_ILK_LFQ intensity BN_GFP	17	17	17	21.6	21.6	21.6	113.08	0	38.07	4517900000	78	3.36531	0	-3.83284	-4.46725	23.3344	23.1565	22.3512	26.9317	26.3998	27.009
Q08AD1	Q08AD1	Calmodulin-regulated spectrin-associated protein 2	CAMSAP2	+	LFQ intensity BN_ILK_LFQ intensity BN_GFP	12	12	12	9.9	9.9	9.9	168.09	0	24.081	2413500000	43	1.42354	0.00201319	-2.35107	-1.85317	24.7225	22.5765	22.2954	25.527	25.4623	25.6584
Q09161;X6R941	Q09161	Nuclear cap-binding protein subunit 1	NCBP1	+	LFQ intensity BN_ILK_LFQ intensity BN_GFP	10	10	10	14.9	14.9	14.9	91.838	0	23.67	1820200000	44	0.90488	0.0225837	-1.62425	-1.21433	23.8296	25.6402	22.9847	25.2745	25.7518	26.3011
Q09666;E9PJZ0;E9PKR9;E9PJC6;E9PLK4;E9PQE3	Q09666	Neuroblast differentiation-associated protein AHNAK	AHNAK	+	LFQ intensity BN_ILK_LFQ intensity BN_GFP	365	365	364	79.7	79.7	79.7	629.09	0	323.31	433730000000	3427	3.52067	0	-3.23425	-4.17009	28.7958	28.2604	28.5529	32.1415	31.815	31.3554
Q10567;C9J1E7	Q10567;C9J1E7	AP-1 complex subunit beta-1	AP1B1	+	LFQ intensity BN_ILK_LFQ intensity BN_GFP	13	7	7	17.5	9.1	9.1	104.64	0	7.9755	1677800000	20	1.22584	0.00383363	-2.14627	-1.62291	22.6016	23.1396	25.1607	25.4529	26.3026	25.5853
Q12789;H3BRD0;H3BU37;H3BU55	Q12789	General transcription factor 3C polypeptide 1	GTF3C1	+	LFQ intensity BN_ILK_LFQ intensity BN_GFP	27	27	27	15.1	15.1	15.1	238.87	0	36.849	3993900000	83	3.54896	0	-3.30131	-4.25073	23.521	23.1864	23.3829	26.1688	26.7827	27.0426
Q12792;F8VS81	Q12792;F8VS81	Twinfilin-1	TWF1	+	LFQ intensity BN_ILK_LFQ intensity BN_GFP	8	6	6	27.1	23.1	23.1	40.282	0	17.984	2980300000	26	0.892802	0.0149028	2.18143	1.33088	26.1537	26.0059	25.8976	26.1086	22.6122	22.7921
Q12802;H0YMW2;A0A087WTD7;A0A087WX73;H0YLH1;H0YK84	Q12802;H0YMW2;A0A087WTD7	A-kinase anchor protein 13	AKAP13	+	LFQ intensity BN_ILK_LFQ intensity BN_GFP	47	47	23	24.2	24.2	13.7	307.55	0	178.68	16400000000	296	1.48128	0.00198698	-2.16747	-1.83979	24.7336	25.4467	23.4601	26.6226	27.3604	26.1598
Q12830;E7ETD6;F5GXF5;J3KSK9;E9PE19;A0A0A0MR81;J3QQK4;J3QQQ8	Q12830;E7ETD6;F5GXF5	Nucleosome-remodeling factor subunit BPTF	BPTF	+	LFQ intensity BN_ILK_LFQ intensity BN_GFP	19	19	19	8.5	8.5	8.5	338.26	0	119.71	3750300000	80	3.11248	0	-3.01949	-3.64757	22.8069	23.2777	23.5786	25.768	26.5371	26.4166
Q12906;K7EKJ9;K7EQR9;K7EKY0;K7ER69;K7EPG3;K7ERM6;K7ENK6;K7EM82;K7ELV3;K7EJ09	Q12906	Interleukin enhancer-binding factor 3	ILF3	+	LFQ intensity BN_ILK_LFQ intensity BN_GFP	30	30	27	38	38	36.1	95.337	0	109.03	19540000000	178	4.73275	0	-3.20832	-5.05372	24.5501	24.5938	24.2513	27.804	27.6917	27.5244
Q13123;E7EQZ7;D6REL4	Q13123;E7EQZ7;D6REL4	Protein Red	IK	+	LFQ intensity BN_ILK_LFQ intensity BN_GFP	5	5	5	9.7	9.7	9.7	65.601	0	9.1759	1083300000	17	1.04516	0.0309622	-1.19006	-1.14993	23.1414	23.3603	24.8304	24.9489	24.8565	25.0969
Q13131;Q96E92;A0A087WXX9;P54646	Q13131	5-AMP-activated protein kinase catalytic subunit alpha-1	PRKAA1	+	LFQ intensity BN_ILK_LFQ intensity BN_GFP	18	18	18	34	34	34	64.009	0	56.665	10152000000	160	3.22177	0.00788715	-0.851088	-1.45097	27.0589	27.2678	27.2757	28.1054	28.0973	27.9529
Q13144	Q13144	Translation initiation factor eIF-2B subunit epsilon	EIF2B5	+	LFQ intensity BN_ILK_LFQ intensity BN_GFP	8	8	8	16.2	16.2	16.2	80.379	0	33.223	1706100000	33	2.09483	0.00362547	1.25851	1.66296	27.2931	27.5325	26.9464	26.1779	26.2041	25.6145
Q13185;S4R2Y4;C9JMM0;B8ZZ43;K7ELA4;B5MD17;J3KS05;P83916	Q13185;S4R2Y4	Chromobox protein homolog 3	CBX3	+	LFQ intensity BN_ILK_LFQ intensity BN_GFP	8	8	8	47.5	47.5	47.5	20.811	0	104.37	10705000000	88	2.45571	0.00139048	-1.42823	-1.95262	26.9411	26.3875	26.4751	28.2416	28.1193	27.7275
Q13263;M0R0K9;M0R3C0;M0R2I3	Q13263	Transcription intermediary factor 1-beta	TRIM28	+	LFQ intensity BN_ILK_LFQ intensity BN_GFP	34	34	34	39.2	39.2	39.2	88.549	0	121.82	32775000000	268	1.59637	0	-4.46483	-2.50461	26.2126	26.3162	22.4427	29.4194	29.7249	29.2217
Q13283;E5RIZ6;E5RH42;E5RJU8;E5RI46;E5RIF8;E5RH00	Q13283;E5RIZ6	Ras GTPase-activating protein-binding protein 1	G3BP1	+	LFQ intensity BN_ILK_LFQ intensity BN_GFP	15	14	14	40.6	38	38	52.164	0	81.104	19071000000	139	2.28381	0	-2.51829	-2.63737	23.6927	23.6952	22.3634	25.5751	25.9149	25.8161
Q13310;B1ANR0;H0YEQ8;B1ANR1	Q13310;B1ANR0	Polyadenylate-binding protein 4;Polyadenylate-binding protein	PABPC4	+	LFQ intensity BN_ILK_LFQ intensity BN_GFP	45	30	2	61.5	42.4	3.6	70.782	0	323.31	64401000000	354	2.54258	0	-1.69855	-2.23273	26.9497	27.4625	27.8253	29.198	29.1366	28.9985
Q13315;E9PIN0;E9PRG7;Q6P7P1;M0QXY8;E9PIQ5;A0A087X0E9;H0YDU7	Q13315	Serine-protein kinase ATM	ATM	+	LFQ intensity BN_ILK_LFQ intensity BN_GFP	34	34	34	12.9	12.9	12.9	350.68	0	56.185	5936400000	122	1.72484	0.00192034	-1.6924	-1.79374	25.1185	24.4735	25.8839	27.1782	26.5809	26.794
Q13322;C9JTW6	Q13322	Growth factor receptor-bound protein 10	GRB10	+	LFQ intensity BN_ILK_LFQ intensity BN_GFP	6	6	6	16.3	16.3	16.3	67.231	0	6.4212	2705300000	17	1.33421	0.0126838	1.33228	1.37745	26.0399	25.6177	25.4547	23.5679	24.4929	25.0547
Q13330;E7ESY4;H0Y4T7;F8W9Y9;H7C3F3	Q13330;E7ESY4;H0Y4T7	Metastasis-associated protein MTA1	MTA1	+	LFQ intensity BN_ILK_LFQ intensity BN_GFP	21	17	14	35.2	29.8	24.3	80.785	0	41.069	6485200000	81	1.70439	0.000650407	-2.44076	-2.12442	23.7614	23.0546	24.9156	25.7834	27.0079	26.2625
Q13363;D6RAX2;E7ESU7;E7EPF8;H0Y9M9;H0Y8W7;E9PGB1	Q13363;D6RAX2;E7ESU7;E7EPF8	C-terminal-binding protein 1	CTBP1	+	LFQ intensity BN_ILK_LFQ intensity BN_GFP	12	5	5	22.3	11.8	11.8	47.535	0	8.2269	1426500000	32	1.99372	0.00206061	1.42518	1.75766	26.9852	27.0608	26.8037	24.9384	25.9385	25.6973
Q13423;D6RHU2;D6RAI5;E9PCX7;D6RCR6	Q13423;D6RHU2;D6RAI5;E9PCX7	NAD(P) transhydrogenase, mitochondrial	NNT	+	LFQ intensity BN_ILK_LFQ intensity BN_GFP	6	6	6	8.1	8.1	8.1	113.89	0	10.123	528810000	16	0.896588	0.0234903	1.60749	1.20313	25.353	25.6115	25.3083	23.3987	25.4184	22.6332
Q13428;J3KQ96;E7ETY2;H0YA99	Q13428;J3KQ96;E7ETY2	Treacle protein	TCOF1	+	LFQ intensity BN_ILK_LFQ intensity BN_GFP	33	33	33	26.4	26.4	26.4	152.1	0	70.013	8919500000	144	2.72766	0	-2.98481	-3.28411	24.9072	23.6432	24.5164	27.2642	27.0986	27.6585
Q13464;A0A0U1RQV4;J3KRH6	Q13464;A0A0U1RQV4	Rho-associated protein kinase 1	ROCK1	+	LFQ intensity BN_ILK_LFQ intensity BN_GFP	30	25	25	27.2	23.9	23.9	158.17	0	98.307	5312100000	139	2.92677	0	-3.25872	-3.63883	23.023	21.799	22.182	25.8648	25.3092	25.6062
Q13490;E9PMH5;A0A087X2B2;E9PIW1;H0YDY3;E9PI77;E9PNM6;E9PQZ9;Q13489	Q13490;E9PMH5;A0A087X2B2	Baculoviral IAP repeat-containing protein 2	BIRC2	+	LFQ intensity BN_ILK_LFQ intensity BN_GFP	26	26	26	48.9	48.9	48.9	69.899	0	64.949	23375000000	248	2.04567	0.0295599	0.766363	1.15853	30.4899	30.9818	30.6293	29.9457	29.8104	30.0458
Q13535;H0Y9K2;H0Y8R8;H0Y8Y6	Q13535	Serine/threonine-protein kinase ATR	ATR	+	LFQ intensity BN_ILK_LFQ intensity BN_GFP	9	9	9	4.6	4.6	4.6	301.36	0	14.301	3280300000	40	3.43305	0	-3.24851	-4.1043	22.7534	23.5746	23.0835	26.607	26.4928	26.0573
Q13561;F8W1I6;F8VW18;H0YI98;F8VX93;F8VRV7;H0YHL1;F8W0U6	Q13561;F8W1I6;F8VW18;H0YI98	Dynactin subunit 2	DCTN2	+	LFQ intensity BN_ILK_LFQ intensity BN_GFP	18	18	18	47.9	47.9	47.9	44.23	0	48.007	7094900000	107	2.15823	0	-3.00034	-2.75907	23.7911	22.8077	24.0308	27.1698	26.7971	25.6638
Q13563;B4DFN3	Q13563	Polycystin-2	PKD2	+	LFQ intensity BN_ILK_LFQ intensity BN_GFP	8	8	8	11.9	11.9	11.9	109.69	0	16.485	2121500000	38	1.93436	0.0020771	-1.65268	-1.88867	23.0374	23.4396	24.0784	24.7416	25.4754	25.2965
Q13596;H0YK42;H0YK43	Q13596;H0YK42	Sorting nexin-1	SNX1	+	LFQ intensity BN_ILK_LFQ intensity BN_GFP	12	10	10	26.8	22.8	22.8	59.069	0	21.503	4408400000	39	4.25525	0	-3.56043	-5.10523	22.9463	23.0963	22.655	26.3414	26.7556	26.2819
Q13618;A0A087WTG3;H7C399;H7C1L6	Q13618	Cullin-3	CUL3	+	LFQ intensity BN_ILK_LFQ intensity BN_GFP	14	14	14	24.1	24.1	24.1	88.929	0	26.159	3456200000	68	1.33565	0.00196146	-2.50777	-1.8193	22.7475	25.5432	23.4402	26.8404	25.9591	26.4547
Q13813;A0A0D9SGF6;A0A0D9SF54;A0A0D9SFF6;A0A1B0GTB7;A0A1B0GUH3	Q13813;A0A0D9SGF6;A0A0D9SF54	Spectrin alpha chain, non-erythrocytic 1	SPTAN1	+	LFQ intensity BN_ILK_LFQ intensity BN_GFP	57	57	57	30.9	30.9	30.9	284.54	0	323.31	23380000000	258	2.21384	0.00943701	-0.982601	-1.43319	23.3048	23.8093	23.526	24.7564	24.4418	24.3896
Q13838;Q5STU3;A0A0G2JJZ9;A0A140T9X3;F6WLT2;A0A0A0MT12;F6TRA5;H0Y400;A0A140T996;A0A140T973;A0A140T9K1;A0A140T9X9;F6UJC5;A0A140TA18;H0YCC6	Q13838;Q5STU3;A0A0G2JJZ9;A0A140T9X3;F6WLT2;A0A0A0MT12;F6TRA5	Spliceosome RNA helicase DDX39B	DDX39B	+	LFQ intensity BN_ILK_LFQ intensity BN_GFP	13	3	3	31.8	13.3	13.3	48.991	0	12.47	2823900000	33	0.696761	0.032048	2.21569	1.13671	26.9815	27.0705	27.2131	21.9777	26.3583	26.282
Q14008;E9PQH5;H0YDX5;H0YCF6;H0YEK7	Q14008	Cytoskeleton-associated protein 5	CKAP5	+	LFQ intensity BN_ILK_LFQ intensity BN_GFP	62	62	62	33.4	33.4	33.4	225.49	0	153.43	33712000000	437	2.42448	0	-4.16361	-3.50462	24.4509	23.5738	25.8679	29.0922	28.7624	28.5287
Q14019;H3BT58	Q14019;H3BT58	Coactosin-like protein	COTL1	+	LFQ intensity BN_ILK_LFQ intensity BN_GFP	10	10	10	45.8	45.8	45.8	15.945	0	21.836	3858800000	56	1.57353	0.00365974	1.63324	1.67154	27.9072	28.6071	27.4806	25.9466	27.0517	26.0968
Q14103;H0Y8G5;H0YA96;D6RAF8;D6RF44;D6RBQ9;D6RD83	Q14103;H0Y8G5;H0YA96;D6RAF8;D6RF44;D6RBQ9	Heterogeneous nuclear ribonucleoprotein D0	HNRNPD	+	LFQ intensity BN_ILK_LFQ intensity BN_GFP	18	18	16	39.7	39.7	36.9	38.434	0	103.64	27657000000	233	1.57064	0.031	0.86737	1.1505	29.9083	30.2195	29.6332	28.9212	29.426	28.8117
Q14126;J3KSI6	Q14126	Desmoglein-2	DSG2	+	LFQ intensity BN_ILK_LFQ intensity BN_GFP	20	20	20	26.3	26.3	26.3	122.29	0	60.137	8919600000	154	3.62835	0	-2.66777	-3.73977	24.1961	23.6158	23.9802	26.648	26.353	26.7944
Q14145;K7ESE0;K7EQX2;K7EJ49;K7EJD8;K7EPZ3	Q14145;K7ESE0	Kelch-like ECH-associated protein 1	KEAP1	+	LFQ intensity BN_ILK_LFQ intensity BN_GFP	10	10	10	17.6	17.6	17.6	69.666	0	11.636	2683200000	37	3.47423	0	-2.03592	-3.00153	23.4585	24.032	23.8786	25.9202	25.8003	25.7562
Q14149;H0YHQ4;H0YIR5	Q14149	MORC family CW-type zinc finger protein 3	MORC3	+	LFQ intensity BN_ILK_LFQ intensity BN_GFP	9	9	9	9.2	9.2	9.2	107.11	0	23.143	1397800000	26	1.63062	0.00614984	-1.30501	-1.50744	23.2993	23.5718	24.3736	24.8767	24.8846	25.3984
Q14195;H0YBT4;D6RF19;H0YB87;Q14117	Q14195	Dihydropyrimidinase-related protein 3	DPYSL3	+	LFQ intensity BN_ILK_LFQ intensity BN_GFP	22	17	16	53.3	46.3	45.1	61.963	0	77.99	21519000000	232	1.40155	0.004	-1.7398	-1.61303	26.4815	27.5328	25.641	28.3379	28.5914	27.9454
Q14240;E7EQG2	Q14240;E7EQG2	Eukaryotic initiation factor 4A-II;Eukaryotic initiation factor 4A-II, N-terminally processed	EIF4A2	+	LFQ intensity BN_ILK_LFQ intensity BN_GFP	18	4	4	40	10.1	10.1	46.402	0	12.263	3427700000	44	0.683162	0.0448597	1.83838	1.06657	26.9234	26.4227	26.6831	25.5457	26.4975	22.4708
Q14247;H0YCD9;H0YEV2	Q14247	Src substrate cortactin	CTTN	+	LFQ intensity BN_ILK_LFQ intensity BN_GFP	59	59	59	71.1	71.1	71.1	61.585	0	302.24	125800000000	780	3.60301	0	-2.47168	-3.52776	27.1198	27.8076	27.4592	29.9525	29.9719	29.8773
Q14258	Q14258	E3 ubiquitin/ISG15 ligase TRIM25	TRIM25	+	LFQ intensity BN_ILK_LFQ intensity BN_GFP	28	28	28	38.3	38.3	38.3	70.973	0	158.87	52469000000	393	3.2063	0.000385269	-1.4132	-2.19078	28.4996	28.6367	28.2403	30.0129	29.8894	29.7138
Q14318;A0A0A0MTJ1;U3KQ64;U3KQI1;M0R2K9;M0R1Q0;M0R1S6;M0R2Q6	Q14318;A0A0A0MTJ1	Peptidyl-prolyl cis-trans isomerase FKBP8	FKBP8	+	LFQ intensity BN_ILK_LFQ intensity BN_GFP	7	7	7	21.8	21.8	21.8	44.561	0	14.533	2546200000	36	0.862521	0.0230039	-1.7324	-1.20804	25.1557	25.7824	22.724	26.3465	26.3249	26.1879
Q5QPP3;Q14376;Q5QPP1;Q5QPP4	Q5QPP3;Q14376;Q5QPP1;Q5QPP4	UDP-glucose 4-epimerase	GALE	+	LFQ intensity BN_ILK_LFQ intensity BN_GFP	2	2	2	13.7	13.7	13.7	25.03	0	21.895	1177800000	28	0.677219	0.0466355	-1.80488	-1.05507	25.1235	25.9284	22.0361	26.0024	26.6439	25.8563
Q14444;G3V153;E9PLA9	Q14444;G3V153;E9PLA9	Caprin-1	CAPRIN1	+	LFQ intensity BN_ILK_LFQ intensity BN_GFP	26	26	26	31.7	31.7	31.7	78.365	0	220.98	81186000000	276	3.91492	0	-4.29798	-5.43644	23.9309	24.2615	24.1786	28.7194	28.6694	27.8762
Q14498;A0A0U1RQH7;H0Y4X3;G3XAC6;A0A0U1RQW2;Q5QP23;A0A087X122;Q5QP22	Q14498;A0A0U1RQH7;H0Y4X3;G3XAC6;A0A0U1RQW2	RNA-binding protein 39	RBM39	+	LFQ intensity BN_ILK_LFQ intensity BN_GFP	9	9	9	24.9	24.9	24.9	59.379	0	10.658	1252700000	29	1.02558	0.0452492	1.03863	1.06474	26.3294	26.0973	26.0135	25.5013	25.6433	24.1797
Q14573	Q14573	Inositol 1,4,5-trisphosphate receptor type 3	ITPR3	+	LFQ intensity BN_ILK_LFQ intensity BN_GFP	36	36	32	15.1	15.1	14.2	304.1	0	57.692	8636000000	155	1.84418	0.000389685	-2.37131	-2.21191	25.8208	24.009	25.0477	27.7656	26.9979	27.2279
Q14669;H7C2Y1	Q14669	E3 ubiquitin-protein ligase TRIP12	TRIP12	+	LFQ intensity BN_ILK_LFQ intensity BN_GFP	28	28	23	19.8	19.8	16.2	220.43	0	142.12	11130000000	230	2.52821	0.00208656	-1.3374	-1.89125	26.1468	26.7613	26.4752	27.9664	27.8287	27.6003
Q14687;H0Y613;H7C3B5;C9JLW9	Q14687;H0Y613	Genetic suppressor element 1	GSE1	+	LFQ intensity BN_ILK_LFQ intensity BN_GFP	18	18	18	21.6	21.6	21.6	136.16	0	37.437	3092400000	77	1.62933	0.0412428	0.778973	1.08417	27.7728	27.8385	27.9411	27.0448	26.7172	27.4534
Q14694;J3KT19;H3BQP1;H3BQC6;H3BNA1;H3BVF1;H3BNS8	Q14694	Ubiquitin carboxyl-terminal hydrolase 10	USP10	+	LFQ intensity BN_ILK_LFQ intensity BN_GFP	28	28	28	44.9	44.9	44.9	87.133	0	87.572	25075000000	231	2.52151	0.0355802	-0.673774	-1.11405	28.1377	28.1592	28.0707	28.9679	28.8039	28.617
Q14699;G3XAJ6;C9JHG2;C9JRN3;C9JWQ9;F8WAR1	Q14699;G3XAJ6;C9JHG2	Raftlin	RFTN1	+	LFQ intensity BN_ILK_LFQ intensity BN_GFP	16	16	16	37.9	37.9	37.9	63.145	0	79.359	5634400000	112	2.19239	0.0244076	-0.776621	-1.19713	25.9698	26.0667	26.2182	27.0433	26.9316	26.6096
Q14789;E7EU81;H0Y867;F8WF12;C9J8Q0;H7C5I7	Q14789;E7EU81	Golgin subfamily B member 1	GOLGB1	+	LFQ intensity BN_ILK_LFQ intensity BN_GFP	47	47	46	20.1	20.1	19.8	376.01	0	85.493	7047800000	169	1.00468	0.010624	-2.05548	-1.408	23.2718	23.3576	22.7532	25.5522	23.4	26.5968
Q14847;C9J9W2;F6S2S5;K7ESD6	Q14847;C9J9W2	LIM and SH3 domain protein 1	LASP1	+	LFQ intensity BN_ILK_LFQ intensity BN_GFP	21	21	21	50.2	50.2	50.2	29.717	0	141.03	58600000000	212	4.39288	0	-4.80859	-6.44479	23.6286	23.6824	23.6864	28.0047	28.5859	28.8326
Q14964;C9JB90;C9JU14;J3KR73;Q9NRW1;P20340	Q14964;C9JB90;C9JU14;J3KR73;Q9NRW1;P20340	Ras-related protein Rab-39A;Ras-related protein Rab-6B;Ras-related protein Rab-6A	RAB39A;RAB6B;RAB6A	+	LFQ intensity BN_ILK_LFQ intensity BN_GFP	2	2	2	6	6	6	25.006	0.001122	2.9605	4371100000	15	0.663107	0.0485971	1.80978	1.04204	27.185	27.5931	27.567	23.1901	27.0637	26.6619
Q14974;J3KTM9;J3QR48;J3QKQ5;J3KS06;J3QRG4	Q14974;J3KTM9	Importin subunit beta-1	KPNB1	+	LFQ intensity BN_ILK_LFQ intensity BN_GFP	23	23	23	30	30	30	97.169	0	109.58	26309000000	172	2.52343	0.00264314	-1.16673	-1.71262	28.4133	28.2255	27.8136	29.3707	29.3395	29.2424
Q14980;A0A087WY61;H0YFY6;F5H4J1;F5H6Y5;K4DIE0;F5H763;F5H2F3;F5H3L6;F5H0Z7;F5GZW1;F5H1L0	Q14980;A0A087WY61	Nuclear mitotic apparatus protein 1	NUMA1	+	LFQ intensity BN_ILK_LFQ intensity BN_GFP	122	122	122	59.4	59.4	59.4	238.26	0	323.31	48315000000	688	1.91228	0.00116129	-1.86793	-2.00799	27.8634	27.1093	28.5033	29.4478	29.6633	29.9686
Q15019;B5MCX3;C9J2Q4;H7C2Y0;C9J938;C9JB25;C9IZU3;C9IY94;H7C310;C9JZI2;C9JQJ4;A0A1B0GXJ2;C9JFT1;F8WB65;B5MD47;C9JT15;C9JSE7;H7C1T1	Q15019;B5MCX3;C9J2Q4;H7C2Y0	Septin-2	2020-09-02	+	LFQ intensity BN_ILK_LFQ intensity BN_GFP	26	26	26	71.5	71.5	71.5	41.487	0	323.31	28213000000	260	2.25753	0.0475862	-0.653001	-1.05333	28.0657	28.2259	28.3193	29.0237	28.8492	28.697
Q15020;F8VV04;F8W667;H0YHU8;F8VVK9;F8VZM2	Q15020;F8VV04	Squamous cell carcinoma antigen recognized by T-cells 3	SART3	+	LFQ intensity BN_ILK_LFQ intensity BN_GFP	21	21	21	26.6	26.6	26.6	109.93	0	36.242	4156600000	84	1.81411	0.00114988	-1.95948	-1.99424	23.6937	25.0081	24.4282	25.7674	26.7691	26.4718
Q15021;E7EN77;F5GZK7;F5H431;REV__Q02790	Q15021;E7EN77	Condensin complex subunit 1	NCAPD2	+	LFQ intensity BN_ILK_LFQ intensity BN_GFP	42	42	42	38.2	38.2	38.2	157.18	0	100.13	15762000000	237	1.70884	0	-3.29025	-2.39812	23.9445	23.4678	26.2359	28.107	27.8997	27.5123
Q15029;K7EP67;K7EJ74;K7EIT3;K7EIV5	Q15029	116 kDa U5 small nuclear ribonucleoprotein component	EFTUD2	+	LFQ intensity BN_ILK_LFQ intensity BN_GFP	33	31	31	44.3	43.2	43.2	109.43	0	73.848	11125000000	162	2.04638	0	-2.47318	-2.42246	25.3212	23.5417	24.3272	26.7117	26.9581	26.9398
Q15042;C9J1R5	Q15042	Rab3 GTPase-activating protein catalytic subunit	RAB3GAP1	+	LFQ intensity BN_ILK_LFQ intensity BN_GFP	18	18	18	28	28	28	110.52	0	36.952	8525000000	114	2.29519	0.000643432	-1.68667	-2.10192	26.3156	25.4739	26.3539	27.8178	27.8406	27.5451
Q15058	Q15058	Kinesin-like protein KIF14	KIF14	+	LFQ intensity BN_ILK_LFQ intensity BN_GFP	32	32	32	25.2	25.2	25.2	186.49	0	59.437	7655600000	150	1.18631	0.0480747	-0.890052	-1.04379	25.0558	25.6776	25.0481	26.4703	26.3981	25.5832
Q15075	Q15075	Early endosome antigen 1	EEA1	+	LFQ intensity BN_ILK_LFQ intensity BN_GFP	55	55	55	43.5	43.5	43.5	162.46	0	323.31	19680000000	315	2.58851	0	-3.09754	-3.21928	23.6097	23.3213	22.5111	26.0147	26.886	25.834
Q15276;K7ENJ9;I3L2B8;A0A087WZZ3;I3L456	Q15276	Rab GTPase-binding effector protein 1	RABEP1	+	LFQ intensity BN_ILK_LFQ intensity BN_GFP	22	22	22	31.9	31.9	31.9	99.289	0	59.594	5198000000	98	4.12504	0	-3.23072	-4.66039	23.1311	23.7966	23.5176	26.7165	26.7279	26.6931
Q15393;J3QL37;J3QRB2;I3L4G7	Q15393	Splicing factor 3B subunit 3	SF3B3	+	LFQ intensity BN_ILK_LFQ intensity BN_GFP	27	27	27	24.8	24.8	24.8	135.58	0	60.087	11056000000	153	1.91195	0.00209611	-1.6907	-1.9007	26.6082	25.7718	26.9473	28.4776	27.9706	27.9512
Q15404	Q15404	Ras suppressor protein 1	RSU1	+	LFQ intensity BN_ILK_LFQ intensity BN_GFP	23	23	23	78.7	78.7	78.7	31.54	0	231.81	24699000000	188	3.66946	0	5.48296	5.90817	32.1701	31.1843	32.1326	26.539	26.7074	25.7917
Q15417;E9PDU6;K7ESJ2;K7ENC5;K7ERK4;B7Z7E1;P51911	Q15417;E9PDU6	Calponin-3;Calponin	CNN3	+	LFQ intensity BN_ILK_LFQ intensity BN_GFP	19	18	18	58.1	54.7	54.7	36.413	0	133.93	44579000000	249	2.5895	0	-1.98486	-2.4936	26.4293	26.8244	26.3816	28.9446	28.5962	28.0492
Q15424;K7EII0;K7ES42	Q15424	Scaffold attachment factor B1	SAFB	+	LFQ intensity BN_ILK_LFQ intensity BN_GFP	18	18	11	23.1	23.1	13.4	102.64	0	63.804	4422100000	88	2.60366	0	-3.09817	-3.23408	24.4388	23.7581	22.861	26.7949	26.7249	26.8326
Q15459;H7C1L2;F8WC79;F8WB66	Q15459	Splicing factor 3A subunit 1	SF3A1	+	LFQ intensity BN_ILK_LFQ intensity BN_GFP	14	14	14	23.5	23.5	23.5	88.885	0	316.85	3793600000	59	3.09406	0	-2.95429	-3.58407	23.2203	23.8582	22.904	26.4141	26.4727	25.9586
Q15650;H0YL91;H0YKD9	Q15650;H0YL91	Activating signal cointegrator 1	TRIP4	+	LFQ intensity BN_ILK_LFQ intensity BN_GFP	12	12	12	19.8	19.8	19.8	66.145	0	21.462	2645200000	45	1.09019	0.0167006	-1.4709	-1.29669	23.587	25.6337	24.1038	26.2023	25.8741	25.6609
Q15654;A0A0D9SFS2;H7BZE2	Q15654;A0A0D9SFS2	Thyroid receptor-interacting protein 6	TRIP6	+	LFQ intensity BN_ILK_LFQ intensity BN_GFP	17	17	17	44.3	44.3	44.3	50.287	0	91.245	29275000000	201	3.33127	0	-1.62107	-2.47683	26.7684	26.8593	27.1975	28.4039	28.6031	28.6814
Q15691	Q15691	Microtubule-associated protein RP/EB family member 1	MAPRE1	+	LFQ intensity BN_ILK_LFQ intensity BN_GFP	16	16	16	59.7	59.7	59.7	29.999	0	48.242	16891000000	121	3.25304	0	-2.38299	-3.2294	23.9743	23.399	23.7973	26.4114	25.8389	26.0692
Q15746;D6R9C2;F8WBL7	Q15746	Myosin light chain kinase, smooth muscle;Myosin light chain kinase, smooth muscle, deglutamylated form	MYLK	+	LFQ intensity BN_ILK_LFQ intensity BN_GFP	51	51	51	29.8	29.8	29.8	210.71	0	123.2	38893000000	448	4.51518	0	-3.7719	-5.54828	25.1365	25.3301	24.7614	28.7325	28.847	28.9641
Q15773;F5H0Y3;F5H7L5;F5H800	Q15773;F5H0Y3	Myeloid leukemia factor 2	MLF2	+	LFQ intensity BN_ILK_LFQ intensity BN_GFP	9	9	9	48.8	48.8	48.8	28.147	0	30.79	14871000000	83	1.1618	0.0425931	0.957469	1.0788	29.6425	29.8665	29.8101	28.0783	29.0129	29.3554
Q15911	Q15911	Zinc finger homeobox protein 3	ZFHX3	+	LFQ intensity BN_ILK_LFQ intensity BN_GFP	7	7	3	2.4	2.4	1.4	404.41	0	13.988	706790000	42	2.23674	0.0207192	0.796366	1.22852	25.1945	25.3067	25.5156	24.6609	24.6533	24.3135
Q15942;H0Y2Y8;H7C3D3;C9IZ41;C9JJK5;H7C3R3	Q15942;H0Y2Y8	Zyxin	ZYX	+	LFQ intensity BN_ILK_LFQ intensity BN_GFP	20	20	20	40.9	40.9	40.9	61.277	0	84.104	50159000000	241	3.51381	0	-3.31226	-4.22821	25.0564	25.7647	25.4601	28.4201	28.7034	29.0945
Q16181;E7ES33;E7EPK1;G3V1Q4;A0A0U1RRM2;Q5JXL7;A0A0U1RRD1;A0A0U1RRH9;A0A0U1RRE1	Q16181;E7ES33;E7EPK1;G3V1Q4	Septin-7	2020-09-07	+	LFQ intensity BN_ILK_LFQ intensity BN_GFP	25	25	22	48.7	48.7	42.6	50.679	0	86.693	25864000000	304	1.88381	0.0156259	-0.954581	-1.31821	27.6551	27.6627	27.5714	28.3272	28.3988	29.0269
Q16204	Q16204	Coiled-coil domain-containing protein 6	CCDC6	+	LFQ intensity BN_ILK_LFQ intensity BN_GFP	20	20	20	48.5	48.5	48.5	53.29	0	49.796	8127600000	86	2.91256	0	-2.68861	-3.2426	23.5546	24.3099	24.1968	26.2902	26.7526	27.0843
Q16222	Q16222	UDP-N-acetylhexosamine pyrophosphorylase;UDP-N-acetylgalactosamine pyrophosphorylase;UDP-N-acetylglucosamine pyrophosphorylase	UAP1	+	LFQ intensity BN_ILK_LFQ intensity BN_GFP	10	10	9	25.1	25.1	22.6	58.768	0	22.172	3468900000	56	1.4891	0.0130269	-1.1886	-1.36671	24.7135	25.7799	24.8489	26.2605	26.0562	26.5913
Q16512;K7EKY9;K7EM57;K7EN76;K7EL10;K7ES10	Q16512	Serine/threonine-protein kinase N1	PKN1	+	LFQ intensity BN_ILK_LFQ intensity BN_GFP	12	12	12	15.4	15.4	15.4	103.93	0	76.996	3656900000	62	1.12006	0.016677	-1.41926	-1.29507	25.7983	23.9426	25.1132	25.8821	26.539	26.6907
Q16531;F5GY55;F5H2L3;F5GWI0;F5GZY8;F5GYG8;F5H198	Q16531;F5GY55	DNA damage-binding protein 1	DDB1	+	LFQ intensity BN_ILK_LFQ intensity BN_GFP	21	21	21	23.8	23.8	23.8	126.97	0	48.393	7250900000	112	2.69841	0	-3.75504	-3.66824	24.2448	23.5268	22.4839	27.2544	26.9494	27.3168
Q16543;K7EKQ2;K7EQA9;K7EL68;K7EIU0	Q16543;K7EKQ2;K7EQA9	Hsp90 co-chaperone Cdc37;Hsp90 co-chaperone Cdc37, N-terminally processed	CDC37	+	LFQ intensity BN_ILK_LFQ intensity BN_GFP	22	22	22	55.3	55.3	55.3	44.468	0	79.738	34989000000	263	2.46999	0.047731	-0.62882	-1.0463	28.4047	28.4093	28.4931	29.0352	29.2449	28.9134
Q16630;F8WJN3;F8W084	Q16630;F8WJN3	Cleavage and polyadenylation specificity factor subunit 6	CPSF6	+	LFQ intensity BN_ILK_LFQ intensity BN_GFP	10	10	10	18.1	18.1	18.1	59.209	0	88.577	3215300000	44	2.95329	0	-2.13963	-2.83175	23.3574	23.2522	23.7293	25.6509	25.1929	25.9139
Q16643;D6R9W4;D6R9Q9;D6RCR4;D6RFI1	Q16643;D6R9W4	Drebrin	DBN1	+	LFQ intensity BN_ILK_LFQ intensity BN_GFP	27	27	27	37.6	37.6	37.6	71.428	0	89.349	32986000000	264	2.15654	0	-3.88271	-3.07897	23.9573	26.3909	25.7922	29.0662	29.6784	29.044
Q16666;H3BM18;X6RHM1;A0A0A0MRB1;H3BVE6;H3BR88;H3BR65;X6RHR0	Q16666	Gamma-interferon-inducible protein 16	IFI16	+	LFQ intensity BN_ILK_LFQ intensity BN_GFP	36	36	34	47.5	47.5	46.1	88.255	0	87.146	14262000000	257	2.06987	0.0185753	0.855819	1.2632	29.6538	29.6613	29.4586	28.4536	28.7288	29.0238
Q16795;F5H0J3;H3BRM9;F5GY40	Q16795	NADH dehydrogenase [ubiquinone] 1 alpha subcomplex subunit 9, mitochondrial	NDUFA9	+	LFQ intensity BN_ILK_LFQ intensity BN_GFP	14	14	14	43.5	43.5	43.5	42.509	0	27.869	6841500000	104	3.90282	0.0229793	0.660249	1.21156	28.6978	28.7631	28.7587	28.1369	28.0033	28.0986
Q16822;B4DW73;H0YML5;H0YM31;A0A0A0MS74;H0YMA5;P35558;H0YNG4;H0YMU6;H0YMY3	Q16822;B4DW73;H0YML5;H0YM31	Phosphoenolpyruvate carboxykinase [GTP], mitochondrial	PCK2	+	LFQ intensity BN_ILK_LFQ intensity BN_GFP	34	34	34	50.5	50.5	50.5	70.729	0	98.29	28837000000	317	2.58279	0.00625806	0.959508	1.49067	31.1056	31.2897	30.8778	29.9754	30.1766	30.2425
Q27J81;A0A0A0MQU1	Q27J81;A0A0A0MQU1	Inverted formin-2	INF2	+	LFQ intensity BN_ILK_LFQ intensity BN_GFP	36	36	36	31.2	31.2	31.2	135.62	0	146.85	26529000000	298	4.67994	0	-1.71138	-2.98066	27.4045	27.1944	27.3129	28.9922	28.9561	29.0976
Q29RF7;H0Y9L6;H0Y9L9	Q29RF7	Sister chromatid cohesion protein PDS5 homolog A	PDS5A	+	LFQ intensity BN_ILK_LFQ intensity BN_GFP	22	22	21	22.7	22.7	22.2	150.83	0	71.768	6137600000	123	1.07344	0.0138682	-1.63794	-1.34562	26.26	24.1819	26.2877	27.4414	27.3146	26.8874
Q2M1Z3;C9J652	Q2M1Z3	Rho GTPase-activating protein 31	ARHGAP31	+	LFQ intensity BN_ILK_LFQ intensity BN_GFP	15	15	14	12	12	11.6	156.98	0	27.323	2730500000	61	1.13029	0.0170889	-1.37407	-1.28212	23.1762	24.6262	23.5114	24.8259	24.7325	25.8776
Q2NKX8;B5MDQ0	Q2NKX8;B5MDQ0	DNA excision repair protein ERCC-6-like	ERCC6L	+	LFQ intensity BN_ILK_LFQ intensity BN_GFP	17	17	17	14.1	14.1	14.1	141.1	0	52.36	4760800000	93	2.77735	0	-3.36388	-3.55205	23.5642	22.3802	23.8122	26.5048	26.7393	26.6041
Q2TAM5;A0A087X0W8;Q04206;E9PKH5;E9PI38;E9PQS6;E9PKV4;A0A087WVP0;E9PMD5;E9PJR1;E9PRX2;E9PNV4;E9PM47;E9PNK5;E9PN69;E9PJZ9	Q2TAM5;A0A087X0W8;Q04206;E9PKH5;E9PI38;E9PQS6;E9PKV4;A0A087WVP0	Transcription factor p65	RELA	+	LFQ intensity BN_ILK_LFQ intensity BN_GFP	13	13	13	36.9	36.9	36.9	42.868	0	20.27	8889900000	76	2.76871	0.00206478	-1.14922	-1.75849	26.2126	26.0135	25.9195	26.9647	27.4013	27.2272
Q32MZ4;C9JTC6	Q32MZ4	Leucine-rich repeat flightless-interacting protein 1	LRRFIP1	+	LFQ intensity BN_ILK_LFQ intensity BN_GFP	38	38	37	47.3	47.3	47.3	89.252	0	323.31	39551000000	341	2.04804	0	-2.237	-2.30458	27.0072	26.827	26.8329	28.194	29.5411	29.643
Q32Q12;J3KPD9;P22392;E7ERL0;O60361;P15531;F6XY72;E5RHP0;C9K028	Q32Q12;J3KPD9;P22392;E7ERL0;O60361;P15531	Nucleoside diphosphate kinase;Nucleoside diphosphate kinase B;Putative nucleoside diphosphate kinase;Nucleoside diphosphate kinase A	NME1-NME2;NME2;NME1;NME2P1	+	LFQ intensity BN_ILK_LFQ intensity BN_GFP	9	9	9	54.1	54.1	54.1	32.642	0	26.43	11895000000	84	2.31157	0	-1.84489	-2.22978	26.6667	26.5905	26.0092	28.3795	28.6383	27.7833
Q3KQU3;C9JIR3;H0YF21;E9PLH3;A0A087WZ40;Q14244	Q3KQU3	MAP7 domain-containing protein 1	MAP7D1	+	LFQ intensity BN_ILK_LFQ intensity BN_GFP	21	21	21	29.1	29.1	29.1	92.819	0	121.74	8181600000	129	3.41241	0	-2.01376	-2.94878	25.4256	25.1698	25.2024	27.2671	27.5704	27.0016
Q3LXA3;H0YCY6;I3L252	Q3LXA3;H0YCY6;I3L252	Bifunctional ATP-dependent dihydroxyacetone kinase/FAD-AMP lyase (cyclizing);ATP-dependent dihydroxyacetone kinase;FAD-AMP lyase (cyclizing)	DAK;TKFC	+	LFQ intensity BN_ILK_LFQ intensity BN_GFP	7	7	7	18.3	18.3	18.3	58.946	0	14.457	774120000	19	1.57919	0.0285827	0.884701	1.16814	25.1928	25.0495	25.1477	24.7124	23.8393	24.1842
Q49AM3;G5E9H3;H7BZ54	Q49AM3;G5E9H3	Tetratricopeptide repeat protein 31	TTC31	+	LFQ intensity BN_ILK_LFQ intensity BN_GFP	4	4	4	8.9	8.9	8.9	57.104	0	5.691	577770000	11	1.02325	0.0354548	-1.13701	-1.1129	23.0939	22.8586	22.3352	23.2481	23.6361	24.8146
Q52LW3;F8VWZ8	Q52LW3;F8VWZ8	Rho GTPase-activating protein 29	ARHGAP29	+	LFQ intensity BN_ILK_LFQ intensity BN_GFP	24	24	24	24.2	24.2	24.2	142.06	0	100.59	6534400000	138	1.78366	0.000390805	-2.49395	-2.2124	23.5554	24.4428	22.9053	27.0054	25.6008	25.7792
Q53EL6;Q5VZS7	Q53EL6	Programmed cell death protein 4	PDCD4	+	LFQ intensity BN_ILK_LFQ intensity BN_GFP	9	9	9	27.1	27.1	27.1	51.735	0	12.662	2439600000	25	2.27227	0	-1.95028	-2.28141	24.8136	23.841	23.8107	26.2344	26.2405	25.8413
Q53EZ4;H0Y432	Q53EZ4;H0Y432	Centrosomal protein of 55 kDa	CEP55	+	LFQ intensity BN_ILK_LFQ intensity BN_GFP	8	8	8	18.1	18.1	18.1	54.178	0	14.778	1472000000	31	1.95144	0.00225845	-1.41414	-1.73034	23.2549	23.5967	22.5359	24.4352	24.6028	24.592
Q58FF8	Q58FF8	Putative heat shock protein HSP 90-beta 2	HSP90AB2P	+	LFQ intensity BN_ILK_LFQ intensity BN_GFP	11	2	2	21.3	4.5	4.5	44.348	0	21.639	6047600000	47	1.72504	0.0456117	0.735745	1.06202	27.5569	27.6676	27.352	26.7524	27.0997	26.5173
Q5GLZ8;H0Y6K7;D6RCL5	Q5GLZ8	Probable E3 ubiquitin-protein ligase HERC4	HERC4	+	LFQ intensity BN_ILK_LFQ intensity BN_GFP	9	9	9	12.2	12.2	12.2	118.56	0	18.299	2183500000	50	2.16087	0.000645161	-1.79908	-2.11248	23.8327	24.5776	23.6305	25.8848	26.1206	25.4327
Q5HYI8;F8WF50;F8WDC7;C9JXM3;H7C533;F8WAX9	Q5HYI8;F8WF50;F8WDC7;C9JXM3	Rab-like protein 3	RABL3	+	LFQ intensity BN_ILK_LFQ intensity BN_GFP	3	3	3	12.7	12.7	12.7	26.422	0.00085227	3.0866	358850000	4	1.34866	0.0185246	1.12198	1.26213	24.7809	25.4668	24.8699	23.7426	23.4644	24.5449
Q5JRA6;A0A0A0MRH6;H7C0T4	Q5JRA6;A0A0A0MRH6	Melanoma inhibitory activity protein 3	MIA3	+	LFQ intensity BN_ILK_LFQ intensity BN_GFP	29	29	29	17.3	17.3	17.3	213.7	0	71.989	9112100000	185	1.54931	0	-4.62211	-2.46587	20.7888	21.0814	24.9499	26.3481	27.3886	26.9498
Q5JRX3;A0A0A0MRX9;H0Y7L7;B1APQ0;H0Y4F7;B1APQ1	Q5JRX3;A0A0A0MRX9	Presequence protease, mitochondrial	PITRM1	+	LFQ intensity BN_ILK_LFQ intensity BN_GFP	26	26	26	29.3	29.3	29.3	117.41	0	56.729	7327700000	165	2.34951	0.00201762	1.36517	1.85358	29.5851	29.7719	29.5136	27.8876	28.6603	28.2271
Q5JVZ5;Q96JJ3;H0YCM7;Q5JW01;Q5JVZ8;Q5JVZ4	Q5JVZ5;Q96JJ3;H0YCM7;Q5JW01	Engulfment and cell motility protein 2	ELMO2	+	LFQ intensity BN_ILK_LFQ intensity BN_GFP	10	10	9	23.5	23.5	22.1	82.364	0	23.434	1569100000	37	1.59209	0.0402081	0.793274	1.08876	26.47	26.4348	26.1895	25.5543	25.2151	25.945
Q5M775;J3KSG2;J3QQM0	Q5M775	Cytospin-B	SPECC1	+	LFQ intensity BN_ILK_LFQ intensity BN_GFP	15	15	15	12.6	12.6	12.6	118.58	0	27.611	2999800000	82	1.23707	0.00569616	-1.85802	-1.54147	24.0035	23.9099	21.8647	24.9128	25.2045	25.2349
Q5SW79;H0Y2V6;H0Y4T4;E7EWM2;E7EMW0;H0YB92;Q96L14;E5RFU8;E5RJT5;E5RG47;E5RGW7;E5RIH6;H0YB66	Q5SW79;H0Y2V6	Centrosomal protein of 170 kDa	CEP170	+	LFQ intensity BN_ILK_LFQ intensity BN_GFP	53	53	51	38.6	38.6	37.8	175.29	0	251.09	28307000000	389	3.13131	0	-2.58566	-3.32532	25.0869	25.0844	25.6705	27.4758	28.0086	28.1143
Q5SY16	Q5SY16	Polynucleotide 5-hydroxyl-kinase NOL9	NOL9	+	LFQ intensity BN_ILK_LFQ intensity BN_GFP	10	10	10	23.5	23.5	23.5	79.322	0	43.288	4875100000	64	1.72896	0.00378358	-1.46706	-1.66081	25.3347	24.9763	26.0539	26.8101	26.6171	27.3389
Q5T3J3	Q5T3J3	Ligand-dependent nuclear receptor-interacting factor 1	LRIF1	+	LFQ intensity BN_ILK_LFQ intensity BN_GFP	4	4	4	8.5	8.5	8.5	84.567	0	5.8066	583830000	14	1.37807	0.00992912	1.37784	1.4253	24.8002	24.4904	25.0323	22.5176	23.8536	23.8181
Q5TFE4;Q5QPD0;H0YDA5	Q5TFE4	5-nucleotidase domain-containing protein 1	NT5DC1	+	LFQ intensity BN_ILK_LFQ intensity BN_GFP	12	12	12	35.8	35.8	35.8	51.844	0	35.609	7384200000	98	2.12315	0.00453793	-1.14826	-1.57295	26.2214	25.9256	25.6104	26.7753	27.1766	27.2503
Q5TGY3	Q5TGY3	AT-hook DNA-binding motif-containing protein 1	AHDC1	+	LFQ intensity BN_ILK_LFQ intensity BN_GFP	17	17	17	16.3	16.3	16.3	168.35	0	40.25	4634200000	82	1.17875	0.00425131	-2.14855	-1.58334	26.2524	23.5909	25.969	27.6707	27.4323	27.155
Q5UIP0;H7BZN3;H7C2B5	Q5UIP0	Telomere-associated protein RIF1	RIF1	+	LFQ intensity BN_ILK_LFQ intensity BN_GFP	35	35	35	18.7	18.7	18.7	274.46	0	116.47	8374000000	145	2.46112	0	-3.02346	-3.05927	23.2227	24.5872	24.5204	26.8768	26.9898	27.5342
Q5VSL9;Q9ULQ0	Q5VSL9	Striatin-interacting protein 1	STRIP1	+	LFQ intensity BN_ILK_LFQ intensity BN_GFP	7	7	7	9.6	9.6	9.6	95.575	0	13.821	1285300000	25	2.21858	0	-2.67764	-2.66633	23.6403	22.7247	21.9874	25.1942	25.7486	25.4425
Q5VT52	Q5VT52	Regulation of nuclear pre-mRNA domain-containing protein 2	RPRD2	+	LFQ intensity BN_ILK_LFQ intensity BN_GFP	6	6	6	5.5	5.5	5.5	156.02	0	8.3632	741510000	17	1.55282	0.027265	-0.904936	-1.17769	23.5622	24.3626	23.9024	25.1173	24.7035	24.7212
Q5VWZ2	Q5VWZ2	Lysophospholipase-like protein 1	LYPLAL1	+	LFQ intensity BN_ILK_LFQ intensity BN_GFP	4	4	4	16.9	16.9	16.9	26.316	0	6.3745	1096600000	12	3.25709	0	2.4022	3.24953	26.4774	26.6234	26.3681	24.5138	23.7364	24.0121
Q5VY60;Q7Z4H7;Q5SYF9	Q5VY60;Q7Z4H7	HAUS augmin-like complex subunit 6	HAUS6	+	LFQ intensity BN_ILK_LFQ intensity BN_GFP	20	20	20	31.3	31.3	31.3	91.127	0	34.136	5142100000	89	0.735401	0.0433829	-1.61869	-1.07273	25.5624	22.8529	26.1152	26.5184	26.4905	26.3776
Q60FE5;A0A087WWY3	Q60FE5;A0A087WWY3		FLNA	+	LFQ intensity BN_ILK_LFQ intensity BN_GFP	168	2	2	61.1	0.6	0.6	278.22	0	17.824	19243000000	84	0.960065	0.00771698	-2.48942	-1.45234	26.8306	23.3183	26.7154	27.4881	28.0358	28.8087
Q63ZY3;K7ERU2;K7EIU4	Q63ZY3	KN motif and ankyrin repeat domain-containing protein 2	KANK2	+	LFQ intensity BN_ILK_LFQ intensity BN_GFP	15	15	15	17.7	17.7	17.7	91.173	0	323.31	7897400000	88	3.03533	0	-1.99771	-2.74735	24.8475	25.3898	25.2602	27.4704	26.9474	27.0729
Q66K74;M0QXQ9;M0QY41;M0R1J2;M0QZ50;M0R1M7	Q66K74	Microtubule-associated protein 1S;MAP1S heavy chain;MAP1S light chain	MAP1S	+	LFQ intensity BN_ILK_LFQ intensity BN_GFP	22	22	22	24.4	24.4	24.4	112.21	0	42.469	7614500000	105	2.5764	0.00627832	-0.965764	-1.49688	26.1874	26.4337	26.1463	27.0657	27.1551	27.444
Q68DQ2	Q68DQ2	Very large A-kinase anchor protein	CRYBG3	+	LFQ intensity BN_ILK_LFQ intensity BN_GFP	20	20	20	11.2	11.2	11.2	330.63	0	74.164	3954500000	76	1.35527	0.00186558	-2.25132	-1.76382	22.5287	24.9251	22.7748	25.9078	25.6945	25.3803
Q69YQ0;F8WAN1;C9J8U1;C9JLY8	Q69YQ0;F8WAN1;C9J8U1	Cytospin-A	SPECC1L;SPECC1L-ADORA2A	+	LFQ intensity BN_ILK_LFQ intensity BN_GFP	33	33	33	37.9	37.9	37.9	124.6	0	86.522	12330000000	173	1.59622	0	-3.14925	-2.24178	23.4936	22.1315	25.0888	26.1442	27.135	26.8825
Q6DKI1;R4GMU7	Q6DKI1;R4GMU7	60S ribosomal protein L7-like 1	RPL7L1	+	LFQ intensity BN_ILK_LFQ intensity BN_GFP	3	3	3	14.2	14.2	14.2	28.661	0.00031526	4.3658	999040000	17	0.779934	0.0453002	1.43893	1.06537	25.7817	25.2648	25.4124	22.3901	25.0755	24.6766
Q6FI81;H3BV90;H3BT65;H3BUG4;H3BPG7;H3BQ23	Q6FI81;H3BV90;H3BT65;H3BUG4;H3BPG7	Anamorsin	CIAPIN1	+	LFQ intensity BN_ILK_LFQ intensity BN_GFP	10	10	10	49	49	49	33.582	0	34.016	8097100000	79	1.31539	0.00283622	-2.12916	-1.69247	24.5823	25.2122	23.0312	25.7323	26.3868	27.0942
Q6KC79	Q6KC79	Nipped-B-like protein	NIPBL	+	LFQ intensity BN_ILK_LFQ intensity BN_GFP	19	19	19	7.6	7.6	7.6	316.05	0	24.97	1762900000	49	2.29699	0.000391931	-1.83476	-2.21423	23.4485	23.4427	23.5215	24.7998	25.1979	25.9193
Q6NUM9;H7BZ81;H7C3J0;H0YGU3;H7BZ16	Q6NUM9;H7BZ81;H7C3J0	All-trans-retinol 13,14-reductase	RETSAT	+	LFQ intensity BN_ILK_LFQ intensity BN_GFP	4	4	4	6.9	6.9	6.9	66.819	0	6.8915	727710000	19	1.86013	0.00206772	-1.7077	-1.88175	24.0471	22.6781	23.2414	25.0139	25.1945	24.8813
Q6NZY4;F5H6J5;F5GX80	Q6NZY4	Zinc finger CCHC domain-containing protein 8	ZCCHC8	+	LFQ intensity BN_ILK_LFQ intensity BN_GFP	19	19	19	37.6	37.6	37.6	78.576	0	67.477	6882400000	77	1.5163	0.00190437	-1.95443	-1.7839	25.2142	26.0514	24.0551	27.2063	27.1972	26.7804
Q6P1N0;K7EJY5;K7EMP1	Q6P1N0	Coiled-coil and C2 domain-containing protein 1A	CC2D1A	+	LFQ intensity BN_ILK_LFQ intensity BN_GFP	12	12	12	15.6	15.6	15.6	104.06	0	25.744	4950000000	59	1.85437	0	-2.69972	-2.3542	23.6185	25.2937	23.2588	26.8791	26.949	26.4421
Q6P2E9;I3L2F4;I3L0V0;I3L3M2	Q6P2E9	Enhancer of mRNA-decapping protein 4	EDC4	+	LFQ intensity BN_ILK_LFQ intensity BN_GFP	30	30	30	32.4	32.4	32.4	151.66	0	323.31	27057000000	313	2.33349	0	-2.09227	-2.41557	25.9907	27.152	26.9545	28.9322	28.7561	28.6857
Q6P2H3;H7BZW2	Q6P2H3;H7BZW2	Centrosomal protein of 85 kDa	CEP85	+	LFQ intensity BN_ILK_LFQ intensity BN_GFP	18	18	18	22.4	22.4	22.4	85.638	0	38.397	5238500000	76	2.69101	0.0169677	0.786573	1.28906	28.6843	28.692	28.4076	27.8166	27.9043	27.7033
Q6P2Q9;I3L0J9;I3L3Z8;I3L1T8	Q6P2Q9	Pre-mRNA-processing-splicing factor 8	PRPF8	+	LFQ intensity BN_ILK_LFQ intensity BN_GFP	52	52	52	26.3	26.3	26.3	273.6	0	122.78	12551000000	215	2.01424	0.00121558	-1.82674	-2.04554	24.9412	24.3877	24.9137	27.2373	26.0519	26.4336
Q6P4A7	Q6P4A7	Sideroflexin-4	SFXN4	+	LFQ intensity BN_ILK_LFQ intensity BN_GFP	2	2	2	8.6	8.6	8.6	37.998	0.00059542	3.688	335910000	13	1.89192	0.000625	1.98005	2.05742	25.1413	25.4587	25.745	23.9724	22.6165	23.8158
Q6PGP7;D6RCE2;H0Y964;D6RDA0	Q6PGP7;D6RCE2	Tetratricopeptide repeat protein 37	TTC37	+	LFQ intensity BN_ILK_LFQ intensity BN_GFP	24	24	23	20.6	20.6	20.5	175.48	0	47.961	6289700000	109	1.56522	0.0357183	-0.825645	-1.11175	25.9581	25.6964	26.4681	26.9745	26.6947	26.9302
Q6PI48	Q6PI48	Aspartate--tRNA ligase, mitochondrial	DARS2	+	LFQ intensity BN_ILK_LFQ intensity BN_GFP	22	22	22	41.9	41.9	41.9	73.562	0	67.149	14337000000	181	2.40506	0.00623794	0.989001	1.48624	29.9275	29.8832	29.9047	29.0064	29.1458	28.5962
Q6PJG6	Q6PJG6	BRCA1-associated ATM activator 1	BRAT1	+	LFQ intensity BN_ILK_LFQ intensity BN_GFP	10	10	10	14.5	14.5	14.5	88.118	0	27.613	4501100000	87	1.7529	0	-2.69549	-2.26014	24.8316	22.9638	25.1521	26.9893	27.2274	26.8173
Q6PKG0;A0A0B4J210;E5RH50;H0YBW1;H0YC33;H0YC73;H0YAN4;H0YBR8;H0YAX9;E5RHK4;H0YBM7	Q6PKG0;A0A0B4J210;E5RH50	La-related protein 1	LARP1	+	LFQ intensity BN_ILK_LFQ intensity BN_GFP	41	41	40	50.5	50.5	49.2	123.51	0	165.74	39873000000	353	3.19201	0	-2.19106	-3.0145	27.1586	26.6053	26.4125	28.9062	28.8561	28.9872
Q6UN15;A0A0B4J203;H0Y8P7	Q6UN15;A0A0B4J203	Pre-mRNA 3-end-processing factor FIP1	FIP1L1	+	LFQ intensity BN_ILK_LFQ intensity BN_GFP	6	6	6	17	17	17	66.526	0	26.105	1977800000	31	1.43743	0.00304798	-1.85559	-1.68654	22.1174	23.6679	24.033	25.2526	25.2529	24.8797
Q6UWE0	Q6UWE0	E3 ubiquitin-protein ligase LRSAM1	LRSAM1	+	LFQ intensity BN_ILK_LFQ intensity BN_GFP	19	19	19	32.4	32.4	32.4	83.593	0	95.436	5123200000	76	1.66502	0.0455095	-0.747636	-1.06137	26.2816	26.1533	26.4359	27.4118	26.8735	26.8285
Q6WCQ1;J3KSK7	Q6WCQ1	Myosin phosphatase Rho-interacting protein	MPRIP	+	LFQ intensity BN_ILK_LFQ intensity BN_GFP	43	43	6	47.1	47.1	6.1	116.53	0	264.41	35597000000	372	3.70847	0	-3.97718	-4.95013	24.1166	24.9885	24.9775	28.7861	28.4871	28.741
Q6XZF7;A0A1C7CYY6;A0A1B0GTX1	Q6XZF7;A0A1C7CYY6;A0A1B0GTX1	Dynamin-binding protein	DNMBP	+	LFQ intensity BN_ILK_LFQ intensity BN_GFP	44	44	44	35.5	35.5	35.5	177.35	0	307.41	32771000000	444	2.91707	0.00140048	-1.28297	-1.95384	27.681	27.8831	28.185	29.094	29.2827	29.2214
Q6YHU6;H0Y3V5;B5MC89;B6ZDE5;F5H3M9;H7BYZ4	Q6YHU6;H0Y3V5;B5MC89	Thyroid adenoma-associated protein	THADA	+	LFQ intensity BN_ILK_LFQ intensity BN_GFP	16	16	16	10	10	10	219.6	0	40.263	4115500000	89	1.42983	0.00142092	-2.73118	-1.96681	25.3501	22.3088	23.6395	26.7281	26.4504	26.3135
Q6ZW49;F8WC23;H7BZI8	Q6ZW49	PAX-interacting protein 1	PAXIP1	+	LFQ intensity BN_ILK_LFQ intensity BN_GFP	10	10	10	13.9	13.9	13.9	121.34	0	16.737	764880000	26	1.2777	0.00203104	2.91222	1.85607	26.0463	26.21	25.8629	21.8109	22.3374	25.2344
Q709C8	Q709C8	Vacuolar protein sorting-associated protein 13C	VPS13C	+	LFQ intensity BN_ILK_LFQ intensity BN_GFP	24	24	24	8.6	8.6	8.6	422.39	0	45.806	4237500000	83	0.878227	0.0173057	-1.98339	-1.27824	26.5576	23.3279	23.5727	26.7842	26.4128	26.2114
Q709F0;F8WEV0;D6RDI8;H0Y9C6	Q709F0	Acyl-CoA dehydrogenase family member 11	ACAD11	+	LFQ intensity BN_ILK_LFQ intensity BN_GFP	7	7	7	10	10	10	87.282	0	10.03	534030000	17	1.94322	0.00416312	1.24813	1.59697	25.5658	25.0321	25.3452	23.6512	24.4654	24.0821
Q70CQ2;A0A0C4DG73;H7C183;H7C150	Q70CQ2	Ubiquitin carboxyl-terminal hydrolase 34	USP34	+	LFQ intensity BN_ILK_LFQ intensity BN_GFP	17	17	17	6.3	6.3	6.3	404.23	0	24.049	2238700000	52	0.913069	0.0346062	-1.31561	-1.12185	23.6453	25.6046	24.786	26.472	26.2223	25.2884
Q7L1Q6;H0Y503;C9IZ80	Q7L1Q6;H0Y503;C9IZ80	Basic leucine zipper and W2 domain-containing protein 1	BZW1	+	LFQ intensity BN_ILK_LFQ intensity BN_GFP	5	5	5	10.3	10.3	10.3	48.043	0	8.3713	1309100000	28	1.16043	0.00991385	-1.68489	-1.42454	24.2217	23.1087	25.4652	25.8739	25.9217	26.0546
Q7L2J0	Q7L2J0	7SK snRNA methylphosphate capping enzyme	MEPCE	+	LFQ intensity BN_ILK_LFQ intensity BN_GFP	8	8	8	14.5	14.5	14.5	74.354	0	14.007	2663200000	70	1.76973	0	-2.59559	-2.23918	24.8021	22.7631	22.9136	26.0908	26.1986	25.9761
Q7Z2T5;X6RK96	Q7Z2T5	TRMT1-like protein	TRMT1L	+	LFQ intensity BN_ILK_LFQ intensity BN_GFP	10	10	10	16.6	16.6	16.6	81.746	0	36.72	2385700000	59	2.3348	0	-2.75927	-2.80845	22.8139	24.3906	23.1459	26.118	26.29	26.2202
Q7Z3T8;D6RC80;H0Y8R0	Q7Z3T8	Zinc finger FYVE domain-containing protein 16	ZFYVE16	+	LFQ intensity BN_ILK_LFQ intensity BN_GFP	18	18	18	17.9	17.9	17.9	168.9	0	81.229	7862400000	97	3.74592	0	-3.56015	-4.64936	23.5833	22.7727	23.4643	26.8519	26.9659	26.683
Q7Z417	Q7Z417	Nuclear fragile X mental retardation-interacting protein 2	NUFIP2	+	LFQ intensity BN_ILK_LFQ intensity BN_GFP	32	32	32	54.5	54.5	54.5	76.12	0	126.3	27013000000	276	2.77355	0.0158798	-0.795268	-1.31248	27.7022	27.8891	27.9074	28.7632	28.6448	28.4765
Q7Z460;F8WA11;H0Y5T1;C9J151	Q7Z460;F8WA11;H0Y5T1	CLIP-associating protein 1	CLASP1	+	LFQ intensity BN_ILK_LFQ intensity BN_GFP	24	24	21	18.4	18.4	16	169.45	0	86.644	4243400000	110	2.42285	0	-2.57571	-2.78133	22.4875	22.7976	23.0779	24.6004	25.8891	25.6006
Q7Z5K2;Q8WVX6	Q7Z5K2;Q8WVX6	Wings apart-like protein homolog	WAPAL	+	LFQ intensity BN_ILK_LFQ intensity BN_GFP	14	14	14	16.8	16.8	16.8	132.94	0	56.167	3684900000	64	5.00076	0	-3.08321	-5.04641	23.7794	23.9233	23.5551	26.8799	26.7813	26.8463
Q7Z6Z7;H0Y659;A0A087X146;A0A087X1S3	Q7Z6Z7	E3 ubiquitin-protein ligase HUWE1	HUWE1	+	LFQ intensity BN_ILK_LFQ intensity BN_GFP	71	71	71	21.3	21.3	21.3	481.89	0	323.31	38450000000	540	2.59157	0	-3.31163	-3.33431	26.3744	24.9343	26.4481	29.206	29.2709	29.2148
Q86SE9	Q86SE9	Polycomb group RING finger protein 5	PCGF5	+	LFQ intensity BN_ILK_LFQ intensity BN_GFP	4	4	4	20.7	20.7	20.7	29.714	0	13.109	1247600000	18	0.982639	0.0210562	1.4777	1.22643	26.6763	26.6197	26.5459	26.0953	25.5492	23.7643
Q86UK7;H3BQQ2;H3BR87	Q86UK7;H3BQQ2	Zinc finger protein 598	ZNF598	+	LFQ intensity BN_ILK_LFQ intensity BN_GFP	24	24	24	28	28	28	98.636	0	62.474	12930000000	145	1.89996	0	-4.07143	-2.81638	22.4739	25.7061	23.6824	27.9446	28.1686	27.9633
Q86UP2;G3V4Y7;B7Z6P3;G3V5P0;G3V5G2;H0YJZ8;G3V475;G3V4L8;H0YJV5;H0YJP2	Q86UP2	Kinectin	KTN1	+	LFQ intensity BN_ILK_LFQ intensity BN_GFP	51	51	51	39.3	39.3	39.3	156.27	0	172.86	19847000000	333	2.01948	0	-2.72769	-2.51436	21.7024	23.1522	22.6426	25.5211	25.7278	24.4313
Q86UU1;A0A087WTZ7;A0A087WXY7	Q86UU1	Pleckstrin homology-like domain family B member 1	PHLDB1	+	LFQ intensity BN_ILK_LFQ intensity BN_GFP	34	34	17	31.5	31.5	18.4	151.16	0	85.731	13143000000	217	1.32081	0.00483419	-1.74054	-1.55827	26.5057	27.1256	25.0648	27.7936	28.0561	28.0681
Q86V48;E5RFK8	Q86V48	Leucine zipper protein 1	LUZP1	+	LFQ intensity BN_ILK_LFQ intensity BN_GFP	77	77	77	63.6	63.6	63.6	120.27	0	323.31	67626000000	889	2.68649	0	-1.76936	-2.36369	28.0143	28.0343	28.5863	29.7239	29.9352	30.2838
Q86VS8;H0YE69;H0YDM4;H0YDK4	Q86VS8	Protein Hook homolog 3	HOOK3	+	LFQ intensity BN_ILK_LFQ intensity BN_GFP	8	8	8	12.4	12.4	12.4	83.125	0	17.369	1566800000	38	0.965057	0.0499628	-1.04347	-1.03684	24.8898	23.694	23.2025	25.077	25.0092	24.8305
Q86W92;H0YFE4;A0A0A0MTP2;F5H6Q7;F5H0E0;F5H495	Q86W92	Liprin-beta-1	PPFIBP1	+	LFQ intensity BN_ILK_LFQ intensity BN_GFP	38	38	11	41.6	41.6	11.4	114.02	0	174.65	36239000000	358	2.33788	0.0237378	-0.760997	-1.20257	28.7182	28.5618	28.8693	29.6331	29.5049	29.2943
Q86X55;K7EQA8;K7EQB9;K7EK20;K7EPK1	Q86X55;K7EQA8	Histone-arginine methyltransferase CARM1	CARM1	+	LFQ intensity BN_ILK_LFQ intensity BN_GFP	13	13	13	24.3	24.3	24.3	65.853	0	57.25	19666000000	154	2.47877	0	-2.41743	-2.72804	25.7516	27.0594	26.4144	28.6645	28.9193	28.8939
Q86X76	Q86X76	Nitrilase homolog 1	NIT1	+	LFQ intensity BN_ILK_LFQ intensity BN_GFP	3	3	3	10.7	10.7	10.7	35.896	0.00032971	4.8882	693420000	17	2.12957	0	-2.61058	-2.55756	23.0758	22.6295	23.223	26.2709	24.6389	25.8502
Q86YP4;C9JGN4;C9JHD7;C9JJK9;C9JVY3;V9GY85;H7C3H1;C9JMI3;V9GYX5	Q86YP4	Transcriptional repressor p66-alpha	GATAD2A	+	LFQ intensity BN_ILK_LFQ intensity BN_GFP	13	12	12	29.2	27.5	27.5	68.062	0	17.914	3422700000	54	2.5847	0	-2.03526	-2.53017	24.2331	23.5558	23.8699	25.4965	26.3003	25.9678
Q86YV5	Q86YV5	Tyrosine-protein kinase SgK223	SGK223	+	LFQ intensity BN_ILK_LFQ intensity BN_GFP	10	10	10	10.8	10.8	10.8	149.62	0	26.109	2116600000	71	1.81937	0.00200438	-1.69621	-1.85131	23.7504	22.8993	24.0091	24.7667	25.58	25.4007
Q8IVM0	Q8IVM0	Coiled-coil domain-containing protein 50	CCDC50	+	LFQ intensity BN_ILK_LFQ intensity BN_GFP	13	13	13	50.7	50.7	50.7	35.822	0	74.309	6814300000	94	1.49993	0.0065216	-1.35389	-1.47536	24.8073	24.1605	23.6967	25.1454	26.0615	25.5192
Q8IW35;E9PG22;H7C4Y5;F8WF91	Q8IW35;E9PG22	Centrosomal protein of 97 kDa	CEP97	+	LFQ intensity BN_ILK_LFQ intensity BN_GFP	11	11	11	14.2	14.2	14.2	96.98	0	54.289	4932900000	72	1.07414	0.00939319	-1.91364	-1.43084	23.1321	25.6811	25.4477	26.3219	26.6705	27.0095
Q8IWJ2;B8ZZW2;B8ZZA5;H7BYJ9	Q8IWJ2;B8ZZW2	GRIP and coiled-coil domain-containing protein 2	GCC2	+	LFQ intensity BN_ILK_LFQ intensity BN_GFP	20	19	19	14.9	14	14	195.91	0	42.654	1775200000	64	3.82828	0	-2.32576	-3.49518	22.7461	23.0313	22.4714	25.0587	25.1428	25.0245
Q8IXI1;H3BST5;I3L2C6;H7BXZ6;Q8IXI2	Q8IXI1;H3BST5;I3L2C6	Mitochondrial Rho GTPase 2	RHOT2	+	LFQ intensity BN_ILK_LFQ intensity BN_GFP	3	3	3	5.8	5.8	5.8	68.117	0.00031807	4.4362	1027600000	14	0.985485	0.0295961	-1.29059	-1.15859	23.9539	25.8618	24.4262	26.3217	26.184	25.6079
Q8IY17;M0R2H4;M0R2K2;M0R2C2;M0QYF5;M0QZK5;M0QXH7;M0QYT1;Q6ZV29	Q8IY17	Neuropathy target esterase	PNPLA6	+	LFQ intensity BN_ILK_LFQ intensity BN_GFP	26	26	26	24.5	24.5	24.5	149.99	0	168.55	8535200000	163	2.12343	0	-2.90315	-2.6846	25.742	25.2619	23.9497	28.2745	27.897	27.4916
Q8IYA6;F8WBE0	Q8IYA6	Cytoskeleton-associated protein 2-like	CKAP2L	+	LFQ intensity BN_ILK_LFQ intensity BN_GFP	7	7	7	9.4	9.4	9.4	83.586	0	5.2933	2562300000	11	2.89038	0	-3.03957	-3.4653	22.8051	22.6566	23.6605	25.6769	26.1769	26.3871
Q8IYB7;H7C440;C9JGP4;H7C036	Q8IYB7;H7C440	DIS3-like exonuclease 2	DIS3L2	+	LFQ intensity BN_ILK_LFQ intensity BN_GFP	9	9	9	12	12	12	99.278	0	93.873	2038400000	40	1.17652	0.0063756	-1.82089	-1.4832	23.6405	25.4064	23.0688	26.2295	25.7039	25.645
Q8IYU8;A0A0A0MTD5	Q8IYU8	Calcium uptake protein 2, mitochondrial	MICU2	+	LFQ intensity BN_ILK_LFQ intensity BN_GFP	3	3	3	10.1	10.1	10.1	49.666	0	6.371	1243500000	19	1.47102	0.00192437	-2.07933	-1.79935	22.417	22.8286	24.4668	25.4888	25.5333	24.9282
Q8N0X7	Q8N0X7	Spartin	SPG20	+	LFQ intensity BN_ILK_LFQ intensity BN_GFP	18	18	18	28.7	28.7	28.7	72.832	0	108.53	18363000000	195	2.07002	0.00303053	-1.29098	-1.68156	27.3068	27.8256	26.9942	28.5813	28.8914	28.5268
Q8N1I0;H0Y599;H0Y7H7;F5GXW1;C9J7D9;C9J637;C9JDB3;Q8IZD9	Q8N1I0;H0Y599;H0Y7H7	Dedicator of cytokinesis protein 4	DOCK4	+	LFQ intensity BN_ILK_LFQ intensity BN_GFP	32	32	32	20.7	20.7	20.7	225.2	0	60.507	9102600000	158	0.959458	0.0163869	-1.79378	-1.30425	23.4045	22.8735	25.0201	26.2398	26.0576	24.382
Q8N3C0;E5RFZ0;J3KNJ4	Q8N3C0	Activating signal cointegrator 1 complex subunit 3	ASCC3	+	LFQ intensity BN_ILK_LFQ intensity BN_GFP	66	66	66	33.5	33.5	33.5	251.46	0	129.78	42182000000	479	1.68811	0.0130659	-1.08246	-1.36826	28.8567	28.1256	28.9271	29.9882	29.6384	29.5302
Q8N3D4;E9PIH6;H0YDZ9;A0A0U1RQH4	Q8N3D4	EH domain-binding protein 1-like protein 1	EHBP1L1	+	LFQ intensity BN_ILK_LFQ intensity BN_GFP	19	19	17	15	15	13.8	161.85	0	23.876	2518400000	61	1.49185	0.0130463	-1.18727	-1.36704	23.0587	23.8944	24.2363	25.1319	24.7337	24.8857
Q8N3F8;H0Y6J8;B0QY91;B0QY86	Q8N3F8	MICAL-like protein 1	MICALL1	+	LFQ intensity BN_ILK_LFQ intensity BN_GFP	14	14	14	27.7	27.7	27.7	93.44	0	32.272	5427900000	97	3.02759	0	-2.4008	-3.10083	23.8275	23.7852	24.3822	26.0554	26.4095	26.7323
Q8N3V7	Q8N3V7	Synaptopodin	SYNPO	+	LFQ intensity BN_ILK_LFQ intensity BN_GFP	14	14	14	19.2	19.2	19.2	99.462	0	27.459	4051400000	84	2.25579	0	-3.0117	-2.85798	23.682	21.9861	23.408	26.335	25.7309	26.0453
Q8N5M9	Q8N5M9	Protein jagunal homolog 1	JAGN1	+	LFQ intensity BN_ILK_LFQ intensity BN_GFP	2	2	2	13.1	13.1	13.1	21.125	0	5.7162	486590000	7	1.47754	0.0174455	1.0636	1.27576	24.148	25.1942	24.7733	23.8538	23.6877	23.3832
Q8NC51	Q8NC51	Plasminogen activator inhibitor 1 RNA-binding protein	SERBP1	+	LFQ intensity BN_ILK_LFQ intensity BN_GFP	16	16	16	44.4	44.4	44.4	44.965	0	173.86	8944200000	153	1.59053	0.00402883	-1.52205	-1.62073	24.4302	25.2015	24.1636	25.5359	26.2351	26.5905
Q8NDV7;H3BRT3;H3BTQ1;I3L3S5;I3L218	Q8NDV7	Trinucleotide repeat-containing gene 6A protein	TNRC6A	+	LFQ intensity BN_ILK_LFQ intensity BN_GFP	39	39	10	31.3	31.3	8.2	210.29	0	122.95	16610000000	323	3.16991	0.0156034	0.764749	1.31802	29.9316	29.9475	30.0305	29.1063	29.1588	29.3503
Q8NEZ5;H3BTH6;H3BRE0;H3BTR7;H3BVA4;H3BUC1	Q8NEZ5;H3BTH6	F-box only protein 22	FBXO22	+	LFQ intensity BN_ILK_LFQ intensity BN_GFP	6	6	6	19.9	19.9	19.9	44.508	0	17.117	2880300000	36	2.65104	0	-2.95422	-3.19674	23.7481	22.4261	23.3072	25.9054	26.4512	25.9876
Q8NFC6;H0Y9Y2	Q8NFC6	Biorientation of chromosomes in cell division protein 1-like 1	BOD1L1	+	LFQ intensity BN_ILK_LFQ intensity BN_GFP	34	34	34	15.1	15.1	15.1	330.46	0	128.58	8322400000	179	3.52238	0	-4.14212	-4.85832	22.6761	23.004	21.9128	26.4323	26.9201	26.6668
Q8NG31;H0YCZ2;E9PPJ1;H0YEY7	Q8NG31;H0YCZ2;E9PPJ1	Protein CASC5	CASC5	+	LFQ intensity BN_ILK_LFQ intensity BN_GFP	11	11	11	6.2	6.2	6.2	265.39	0	17.744	1822600000	38	2.34573	0.00037883	-1.73847	-2.16795	23.5956	24.3589	23.9228	25.9728	25.2954	25.8245
Q8TB52	Q8TB52	F-box only protein 30	FBXO30	+	LFQ intensity BN_ILK_LFQ intensity BN_GFP	7	7	7	10.7	10.7	10.7	82.303	0	14.708	3409900000	48	1.99732	0	-2.28742	-2.29267	23.3777	23.592	24.9652	26.2291	26.2684	26.2998
Q8TC07;F8VV61;F8WCB5;F8WDJ1;F8WF35	Q8TC07	TBC1 domain family member 15	TBC1D15	+	LFQ intensity BN_ILK_LFQ intensity BN_GFP	28	28	11	41.4	41.4	16.8	79.49	0	50.49	29845000000	177	2.68514	0.00141748	-1.35651	-1.96391	27.5943	27.715	27.7877	29.3803	29.0361	28.7501
Q8TD16	Q8TD16	Protein bicaudal D homolog 2	BICD2	+	LFQ intensity BN_ILK_LFQ intensity BN_GFP	22	22	20	31.8	31.8	28.9	93.532	0	43.818	7217200000	112	1.59857	0.000655738	-2.73154	-2.12827	24.2156	22.4811	24.2207	26.9351	26.861	25.316
Q8TD19;G3V459;G3V2Z5;G3V5V0;REV__Q5SQT3;REV__Q9P0M6	Q8TD19	Serine/threonine-protein kinase Nek9	NEK9	+	LFQ intensity BN_ILK_LFQ intensity BN_GFP	35	35	35	39.6	39.6	39.6	107.17	0	82.589	21839000000	284	3.75138	0	-2.82513	-3.97798	26.0168	25.8321	25.8611	29.0747	28.7364	28.3743
Q8TDM6;A0A0A0MSL1;A0A0J9YYG8;R4GMQ2	Q8TDM6	Disks large homolog 5	DLG5	+	LFQ intensity BN_ILK_LFQ intensity BN_GFP	24	24	24	15.8	15.8	15.8	213.87	0	30.591	6037300000	81	2.17319	0.0157475	-0.882889	-1.31539	26.035	26.1025	25.6376	26.6761	26.7651	26.9825
Q8TDY2;H0YC30	Q8TDY2	RB1-inducible coiled-coil protein 1	RB1CC1	+	LFQ intensity BN_ILK_LFQ intensity BN_GFP	18	18	18	16.4	16.4	16.4	183.09	0	63.725	3916600000	58	2.17153	0	-2.58443	-2.5801	22.3984	24.0763	23.0919	25.6554	25.6486	26.0159
Q8TEA1;U3KQU2	Q8TEA1;U3KQU2	Putative methyltransferase NSUN6	NSUN6	+	LFQ intensity BN_ILK_LFQ intensity BN_GFP	5	5	5	15.6	15.6	15.6	51.77	0	6.9498	835100000	16	1.23579	0.00538748	1.89352	1.55257	26.4307	25.9921	26.0709	23.06	25.5081	24.2451
Q8TEQ6	Q8TEQ6	Gem-associated protein 5	GEMIN5	+	LFQ intensity BN_ILK_LFQ intensity BN_GFP	31	31	31	25.7	25.7	25.7	168.59	0	89.68	16612000000	238	2.30202	0.000387464	-1.8155	-2.20292	26.4101	26.484	25.5679	27.7023	28.0511	28.155
Q8TEX9;H0YN14;H0YLV0;H0YL92;H0YN07;H0YMR4;H0YKG5	Q8TEX9;H0YN14	Importin-4	IPO4	+	LFQ intensity BN_ILK_LFQ intensity BN_GFP	14	14	14	17.6	17.6	17.6	118.71	0	58.898	7798800000	101	1.30365	0.0203695	-1.12499	-1.244	27.0062	26.1942	26.7226	28.4168	27.4953	27.386
Q8TF42	Q8TF42	Ubiquitin-associated and SH3 domain-containing protein B	UBASH3B	+	LFQ intensity BN_ILK_LFQ intensity BN_GFP	6	6	6	13.4	13.4	13.4	72.695	0	22.891	2509900000	52	1.88699	0.0042662	-1.26089	-1.58515	24.0351	24.8388	23.9265	25.5697	25.3962	25.6172
Q8WWC4;H7C0V0	Q8WWC4	Uncharacterized protein C2orf47, mitochondrial	C2orf47	+	LFQ intensity BN_ILK_LFQ intensity BN_GFP	5	5	5	19.6	19.6	19.6	32.544	0	7.7761	1394300000	17	2.70206	0.00414841	1.02027	1.58929	27.0366	27.0464	26.7516	26.1199	25.8889	25.7651
Q8WWM7;H3BRB0;A0A0C4DGL7	Q8WWM7	Ataxin-2-like protein	ATXN2L	+	LFQ intensity BN_ILK_LFQ intensity BN_GFP	48	48	2	37.8	37.8	3.2	113.37	0	158.7	76796000000	511	1.55637	0.0202849	-0.98913	-1.24796	28.9001	28.7634	29.6645	30.0593	30.259	29.9772
Q8WX93;H0YA05;F8WA26	Q8WX93	Palladin	PALLD	+	LFQ intensity BN_ILK_LFQ intensity BN_GFP	17	17	17	17	17	17	150.56	0	37.612	6076700000	100	2.01725	0	-2.95602	-2.60502	23.177	25.0438	23.1438	26.7348	26.9099	26.5881
Q8WYP5;H7C4S1	Q8WYP5	Protein ELYS	AHCTF1	+	LFQ intensity BN_ILK_LFQ intensity BN_GFP	31	31	31	17.7	17.7	17.7	252.5	0	61.967	6837100000	162	4.07834	0	-3.0524	-4.43921	23.6794	23.573	24.0855	27.0139	26.6538	26.8274
Q92466;A0A087X0X5;A0A087WW71;A0A087WYT8;A0A087WTQ7;A0A087WV56	Q92466;A0A087X0X5;A0A087WW71	DNA damage-binding protein 2	DDB2	+	LFQ intensity BN_ILK_LFQ intensity BN_GFP	9	9	9	28.1	28.1	28.1	47.863	0	12.514	1622500000	22	1.93569	0	-2.3806	-2.28957	23.2993	23.0649	24.685	26.2317	25.686	26.2733
Q92538	Q92538	Golgi-specific brefeldin A-resistance guanine nucleotide exchange factor 1	GBF1	+	LFQ intensity BN_ILK_LFQ intensity BN_GFP	27	27	27	17.5	17.5	17.5	206.44	0	68.809	11225000000	158	2.43999	0	-1.95833	-2.3868	26.1341	25.0463	25.7357	27.548	27.5628	27.6804
Q92540;E9PD50;B1ALB4;E9PEK3;D6RAD0;E9PBK2	Q92540;E9PD50;B1ALB4	Protein SMG7	SMG7	+	LFQ intensity BN_ILK_LFQ intensity BN_GFP	17	17	17	17.8	17.8	17.8	127.28	0	27.306	3859000000	89	2.07443	0.0339305	0.73426	1.12645	28.1277	27.7672	27.9182	27.3259	27.3008	26.9837
Q92562;Q5JRV4;Q5TCS5	Q92562	Polyphosphoinositide phosphatase	FIG4	+	LFQ intensity BN_ILK_LFQ intensity BN_GFP	5	5	5	5.8	5.8	5.8	103.63	0	6.8417	944890000	23	1.72025	0.0462793	0.732642	1.05779	25.5271	25.4234	25.343	24.9129	24.8527	24.33
Q92574;Q86WV8	Q92574	Hamartin	TSC1	+	LFQ intensity BN_ILK_LFQ intensity BN_GFP	11	11	11	14.6	14.6	14.6	129.77	0	19.344	2035800000	47	0.813476	0.0293579	-1.72311	-1.16397	23.9402	22.216	25.5518	25.2614	25.8392	25.7767
Q92575;F8WB86;Q6PJ80;C9JLR4	Q92575	UBX domain-containing protein 4	UBXN4	+	LFQ intensity BN_ILK_LFQ intensity BN_GFP	5	5	5	15	15	15	56.777	0	16.628	2273500000	43	1.26956	0.00582178	-1.72637	-1.51706	25.1901	23.9656	23.0697	25.8228	25.4947	26.0869
Q92598;A0A0A0MSM0;Q5TBM3;R4GN69	Q92598;A0A0A0MSM0	Heat shock protein 105 kDa	HSPH1	+	LFQ intensity BN_ILK_LFQ intensity BN_GFP	44	44	39	48	48	44.2	96.864	0	323.31	58006000000	470	2.50015	0	-1.92871	-2.3989	27.3509	28.3864	27.9333	29.8718	29.7171	29.8679
Q92615;H0Y4V9;H0Y641;A0A087X183	Q92615	La-related protein 4B	LARP4B	+	LFQ intensity BN_ILK_LFQ intensity BN_GFP	15	15	15	25.6	25.6	25.6	80.551	0	31.029	8817500000	107	1.14433	0.0207745	-1.25432	-1.2352	24.8468	25.6156	25.8951	27.3154	26.8765	25.9285
Q92667;I3L0W0;I3NI36;I3L0V5;I3L3V6	Q92667;I3L0W0	A-kinase anchor protein 1, mitochondrial	AKAP1	+	LFQ intensity BN_ILK_LFQ intensity BN_GFP	12	12	12	15.9	15.9	15.9	97.34	0	142.57	2831200000	68	2.21389	0	-2.25441	-2.43503	22.5987	22.9113	23.994	25.3925	25.3528	25.5221
Q92734;C9JJP5;C9JUE0;C9JTY3	Q92734;C9JJP5	Protein TFG	TFG	+	LFQ intensity BN_ILK_LFQ intensity BN_GFP	13	13	13	45.2	45.2	45.2	43.447	0	92.279	18210000000	96	2.88681	0	-3.98421	-4.00253	22.6305	23.9006	22.4264	27.2954	26.6698	26.9449
Q92743	Q92743	Serine protease HTRA1	HTRA1	+	LFQ intensity BN_ILK_LFQ intensity BN_GFP	5	5	5	12.3	12.3	12.3	51.286	0	7.699	1662400000	37	1.47789	0.010184	-1.27391	-1.41613	25.5533	25.4644	24.7627	26.6377	25.9499	27.0146
Q92793;I3L466;I3L3I5;I3L0Q1	Q92793;I3L466	CREB-binding protein	CREBBP	+	LFQ intensity BN_ILK_LFQ intensity BN_GFP	13	13	8	7.5	7.5	5	265.35	0	30.568	2900700000	31	1.24028	0.00540577	-1.88787	-1.5541	25.2219	23.0555	23.3107	25.3373	25.9057	26.0088
Q92804;A0A075B7D9;A0A075B7F2;A0A075B7E4;A0A075B7F4	Q92804;A0A075B7D9	TATA-binding protein-associated factor 2N	TAF15	+	LFQ intensity BN_ILK_LFQ intensity BN_GFP	9	7	7	21.8	19.4	19.4	61.829	0	20.228	4700100000	37	1.87058	0.0006469	-2.12915	-2.11968	22.5252	23.8123	24.071	25.6461	25.2989	25.851
Q92878;E7EN38;E7ESD9;H7C0P8;H7C0V2;C9JNH8	Q92878	DNA repair protein RAD50	RAD50	+	LFQ intensity BN_ILK_LFQ intensity BN_GFP	17	17	17	15.5	15.5	15.5	153.89	0	64.615	3080000000	78	1.62664	0.00372794	-1.51668	-1.63744	25.1668	24.3037	24.2612	25.4989	26.2558	26.527
Q92900	Q92900	Regulator of nonsense transcripts 1	UPF1	+	LFQ intensity BN_ILK_LFQ intensity BN_GFP	37	37	37	39	39	39	124.34	0	163.06	29900000000	323	5.32569	0	-1.30379	-2.41938	25.1836	25.2686	25.189	26.475	26.5691	26.5084
Q92922;F8WE13	Q92922	SWI/SNF complex subunit SMARCC1	SMARCC1	+	LFQ intensity BN_ILK_LFQ intensity BN_GFP	29	29	21	28	28	21.4	122.87	0	56.193	8350100000	140	1.0715	0.00375556	-2.98265	-1.64935	25.2867	21.6351	25.7629	27.2549	27.0037	27.3741
Q92945;A0A087WTP3;M0R0I5;M0QYH3;M0QXW7;M0R3J3;M0R0C6;M0QYG1;M0R251;M0R263	Q92945;A0A087WTP3	Far upstream element-binding protein 2	KHSRP	+	LFQ intensity BN_ILK_LFQ intensity BN_GFP	47	47	40	65	65	60.3	73.114	0	201.32	87559000000	583	6.638	0	-1.66228	-3.17671	29.5803	29.5999	29.6293	31.2359	31.2993	31.2611
Q92947;K7EKT3;K7EQ99;K7ESA6;K7ES74;K7EKH1	Q92947	Glutaryl-CoA dehydrogenase, mitochondrial	GCDH	+	LFQ intensity BN_ILK_LFQ intensity BN_GFP	7	7	7	23.5	23.5	23.5	48.127	0	14.909	995900000	24	2.1383	0.00227655	1.33059	1.74181	26.9644	27.1204	26.9407	25.2242	26.117	25.6925
Q92973;E7EW37;S4R398	Q92973	Transportin-1	TNPO1	+	LFQ intensity BN_ILK_LFQ intensity BN_GFP	14	14	10	20.3	20.3	15.6	102.35	0	39.495	9246600000	102	3.45386	0.0018972	-1.16483	-1.93095	27.2098	27.2671	27.4146	28.5528	28.5375	28.2956
Q93008	Q93008	Probable ubiquitin carboxyl-terminal hydrolase FAF-X	USP9X	+	LFQ intensity BN_ILK_LFQ intensity BN_GFP	58	58	36	26.2	26.2	17.9	292.28	0	119.16	26925000000	339	2.78652	0	-1.78631	-2.42685	27.1688	26.4912	26.8843	28.8929	28.5407	28.4696
Q93009;H3BND8;F5H2X1;H3BUV0;H3BTM1;H3BRA2;H3BQD1	Q93009;H3BND8	Ubiquitin carboxyl-terminal hydrolase 7;Ubiquitin carboxyl-terminal hydrolase	USP7	+	LFQ intensity BN_ILK_LFQ intensity BN_GFP	34	34	34	35.6	35.6	35.6	128.3	0	76.558	24548000000	264	2.71799	0.00553378	-0.984696	-1.54903	28.0349	28.3984	28.0775	29.2621	29.1857	29.0169
Q93052;A0A087WZF1;C9JUT4;C9JXK9;C9JIY7;C9JT42;C9J3U9;C9J1K7;C9J5C8;C9J4E3;C9JE51;C9J2R5	Q93052;A0A087WZF1;C9JUT4;C9JXK9	Lipoma-preferred partner	LPP	+	LFQ intensity BN_ILK_LFQ intensity BN_GFP	22	22	22	37.4	37.4	37.4	65.746	0	118.14	32371000000	297	2.63779	0	-4.37291	-3.85974	22.4902	24.6086	23.5866	28.2419	27.6876	27.8746
Q93073;H0YKY4;J3KPI1	Q93073	Selenocysteine insertion sequence-binding protein 2-like	SECISBP2L	+	LFQ intensity BN_ILK_LFQ intensity BN_GFP	6	6	6	7.8	7.8	7.8	121.77	0	12.809	1097400000	33	1.81601	0.002	-1.6986	-1.85078	23.4843	22.1568	22.8278	24.1959	24.6251	24.7437
Q969G3;J3QKS7;B4DGM3;J3KT85;J3QR61;H7C048;K7EMQ8;J3QKX6;J3KS99;J3QL66	Q969G3;J3QKS7;B4DGM3	SWI/SNF-related matrix-associated actin-dependent regulator of chromatin subfamily E member 1	SMARCE1	+	LFQ intensity BN_ILK_LFQ intensity BN_GFP	10	10	10	41.8	41.8	41.8	46.649	0	33.773	5162300000	76	1.22068	0.00572483	-1.90742	-1.54556	24.1188	23.4556	22.5317	26.2138	25.3747	24.2398
Q969U7;V9GZ55;K7ENR6	Q969U7;V9GZ55;K7ENR6	Proteasome assembly chaperone 2	PSMG2	+	LFQ intensity BN_ILK_LFQ intensity BN_GFP	4	4	4	15.2	15.2	15.2	29.396	0	5.1422	1327000000	24	1.3341	0.00397158	-1.82485	-1.60074	21.9698	23.2108	23.6612	24.7438	25.4652	24.1074
Q969Z0;H7C4R5;C9J5A2;C9J347;C9J7P5;C9IZN7	Q969Z0	Protein TBRG4	TBRG4	+	LFQ intensity BN_ILK_LFQ intensity BN_GFP	5	5	5	15.8	15.8	15.8	70.737	0	9.1918	1075900000	16	1.63508	0.0284895	0.867791	1.16889	26.1812	26.746	26.2164	25.7934	25.2415	25.5054
Q96AE4;E9PEB5;C9JSZ1	Q96AE4;E9PEB5	Far upstream element-binding protein 1	FUBP1	+	LFQ intensity BN_ILK_LFQ intensity BN_GFP	29	22	21	52	47.4	46	67.56	0	80.794	10545000000	136	3.79286	0.0170629	-0.708655	-1.28505	26.4681	26.477	26.3224	27.13	27.152	27.1116
Q96BY6;H0YFC5;F8WE73;F8WB48;H7C0I3	Q96BY6	Dedicator of cytokinesis protein 10	DOCK10	+	LFQ intensity BN_ILK_LFQ intensity BN_GFP	34	34	33	18	18	17.5	249.53	0	67.98	11358000000	215	1.1483	0.0188478	-1.29935	-1.2589	26.2305	25.8921	24.5456	27.1004	26.8334	26.6326
Q96C19;H0Y4Y4;C9JTV4;Q8WYH2;A0A087X1Z2;Q9BUP0	Q96C19	EF-hand domain-containing protein D2	EFHD2	+	LFQ intensity BN_ILK_LFQ intensity BN_GFP	8	8	8	27.1	27.1	27.1	26.697	0	16.118	2950700000	39	1.01112	0.0238622	-1.35231	-1.19926	24.9784	23.5901	25.612	26.4465	26.0001	25.7907
Q96CV9;A0A087WY28	Q96CV9	Optineurin	OPTN	+	LFQ intensity BN_ILK_LFQ intensity BN_GFP	9	9	9	17.2	17.2	17.2	65.92	0	14.881	1695900000	44	2.18453	0.00226295	-1.30222	-1.73475	23.4769	23.8396	23.3058	24.8412	25.1818	24.5059
Q96D09	Q96D09	G-protein coupled receptor-associated sorting protein 2	GPRASP2	+	LFQ intensity BN_ILK_LFQ intensity BN_GFP	2	2	2	3.3	3.3	3.3	93.772	0.0011186	2.9336	254960000	12	0.970495	0.0424954	1.12382	1.07803	23.9294	23.2896	23.446	21.4357	22.7602	23.0975
Q96EN8	Q96EN8	Molybdenum cofactor sulfurase	MOCOS	+	LFQ intensity BN_ILK_LFQ intensity BN_GFP	10	10	10	15.8	15.8	15.8	98.119	0	20.748	4087300000	53	1.39062	0.00142439	-2.894	-1.96782	25.4212	22.5791	22.4734	26.2498	26.3245	26.5813
Q96EP0;H0YKX0;A0A0B4J293;H0YM13;H0YMG8;H0YKI4;H0YNJ0;H0YMG4;H0YMN0;H0YNT1	Q96EP0;H0YKX0;A0A0B4J293	E3 ubiquitin-protein ligase RNF31	RNF31	+	LFQ intensity BN_ILK_LFQ intensity BN_GFP	24	24	24	31.8	31.8	31.8	119.65	0	119.09	12475000000	174	3.08428	0	-3.96222	-4.22647	24.5273	23.0556	23.6913	27.8568	27.7759	27.5282
Q96FQ6	Q96FQ6	Protein S100-A16	S100A16	+	LFQ intensity BN_ILK_LFQ intensity BN_GFP	8	8	8	68	68	68	11.801	0	17.586	3770000000	66	2.2633	0.00120619	-1.62861	-2.04079	24.126	23.52	24.3559	25.3897	25.5568	25.9413
Q96GA3;A0A075B6Q4	Q96GA3	Protein LTV1 homolog	LTV1	+	LFQ intensity BN_ILK_LFQ intensity BN_GFP	9	9	9	19.8	19.8	19.8	54.854	0	69.179	2543000000	56	2.81801	0	-1.74885	-2.40648	23.494	23.9259	23.4403	25.1917	25.702	25.213
Q96GX5;A0A087WUU7	Q96GX5;A0A087WUU7	Serine/threonine-protein kinase greatwall	MASTL	+	LFQ intensity BN_ILK_LFQ intensity BN_GFP	10	10	9	15.5	15.5	14.6	97.318	0	23.535	2362600000	58	2.72322	0	-2.60985	-3.0401	23.5047	22.9535	24.142	26.0878	26.3427	25.9992
Q96GX9;S4R3D6	Q96GX9;S4R3D6	Methylthioribulose-1-phosphate dehydratase	APIP	+	LFQ intensity BN_ILK_LFQ intensity BN_GFP	5	5	5	19.8	19.8	19.8	27.125	0	17.274	3352900000	46	2.42785	0	-3.45655	-3.23046	22.947	22.575	24.4307	26.8294	26.6542	26.8387
Q96HC4;H0Y8Y3;A0A0D9SFR4;A0A0A0MSP3;H0YBI4;H0Y929	Q96HC4	PDZ and LIM domain protein 5	PDLIM5	+	LFQ intensity BN_ILK_LFQ intensity BN_GFP	24	24	24	41.1	41.1	41.1	63.944	0	87.464	32240000000	332	2.9039	0	-3.33214	-3.66138	24.7094	26.0666	25.4621	28.7398	28.9527	28.542
Q96HS1;F5GXG4	Q96HS1	Serine/threonine-protein phosphatase PGAM5, mitochondrial	PGAM5	+	LFQ intensity BN_ILK_LFQ intensity BN_GFP	17	17	17	48.1	48.1	48.1	32.004	0	27.42	18237000000	136	2.57568	0.0042439	-1.03887	-1.58306	27.2163	27.0739	27.2423	28.0025	28.148	28.4986
Q96IU4;F8W9U3;B4DQI4	Q96IU4;F8W9U3;B4DQI4	Alpha/beta hydrolase domain-containing protein 14B	ABHD14B	+	LFQ intensity BN_ILK_LFQ intensity BN_GFP	8	8	8	47.1	47.1	47.1	22.345	0	29.965	10659000000	135	2.17637	0.00585075	1.08179	1.52507	29.7177	29.6265	29.4686	28.4624	28.8885	28.2166
Q96IZ0;A0A0B4J260;H0YHP5;F8W1M8;H0YI16	Q96IZ0	PRKC apoptosis WT1 regulator protein	PAWR	+	LFQ intensity BN_ILK_LFQ intensity BN_GFP	10	10	10	42.6	42.6	42.6	36.567	0	78.793	8992600000	109	2.87049	0	-2.21682	-2.84796	24.9472	24.3066	24.8938	26.5567	27.1099	27.1315
Q96JM3	Q96JM3	Chromosome alignment-maintaining phosphoprotein 1	CHAMP1	+	LFQ intensity BN_ILK_LFQ intensity BN_GFP	7	7	7	10.3	10.3	10.3	89.098	0	9.8072	1356400000	30	1.97259	0.0037417	-1.2905	-1.643	23.5801	23.4873	24.1569	25.3335	25.0924	24.6699
Q96K76	Q96K76	Ubiquitin carboxyl-terminal hydrolase 47	USP47	+	LFQ intensity BN_ILK_LFQ intensity BN_GFP	30	30	30	26.7	26.7	26.7	157.31	0	82.808	8731700000	158	2.33382	0	-2.71711	-2.78561	23.7684	23.2411	24.6469	26.9943	26.6488	26.1647
Q96KP1;Q2MDF5	Q96KP1	Exocyst complex component 2	EXOC2	+	LFQ intensity BN_ILK_LFQ intensity BN_GFP	18	18	18	21.2	21.2	21.2	104.07	0	24.016	3507600000	58	4.24218	0	-3.30217	-4.82431	22.8449	23.2402	22.953	26.1565	26.5979	26.1903
Q96N67;A0A1B0GWE0;A0A1B0GUE9;A0A1B0GVW2;A0A0C4DGY6;A0A0U1RRC1;A0A0U1RQJ5;A0A0U1RQT6;A0A0U1RR97;A0A0U1RQG7	Q96N67	Dedicator of cytokinesis protein 7	DOCK7	+	LFQ intensity BN_ILK_LFQ intensity BN_GFP	72	72	67	41.2	41.2	38.8	242.56	0	304.1	68161000000	721	3.15633	0	-4.00095	-4.33413	25.5893	25.1899	26.5833	29.9596	29.6877	29.718
Q96P11;Q63ZY6	Q96P11	Probable 28S rRNA (cytosine-C(5))-methyltransferase	NSUN5	+	LFQ intensity BN_ILK_LFQ intensity BN_GFP	4	4	4	11.7	11.7	11.7	46.691	0	7.3063	608570000	20	1.6026	0.0019448	1.87057	1.80742	25.1176	25.8179	25.1856	24.3659	22.6832	23.4602
Q96P48;E7EU13;A0A0A0MSJ2;F5GWN4;F8WBT0;F5GWQ2;H0YGD1	Q96P48;E7EU13;A0A0A0MSJ2	Arf-GAP with Rho-GAP domain, ANK repeat and PH domain-containing protein 1	ARAP1	+	LFQ intensity BN_ILK_LFQ intensity BN_GFP	29	29	29	24.9	24.9	24.9	162.19	0	65.911	16478000000	224	3.15717	0	-2.53024	-3.29692	25.9927	25.3194	25.1893	28.1828	28.0608	27.8483
Q96P70	Q96P70	Importin-9	IPO9	+	LFQ intensity BN_ILK_LFQ intensity BN_GFP	12	12	12	12.6	12.6	12.6	115.96	0	89.758	4722900000	73	3.076	0.000638298	-1.36077	-2.0903	25.8541	25.909	25.4907	27.1927	27.1805	26.9628
Q96PE2	Q96PE2	Rho guanine nucleotide exchange factor 17	ARHGEF17	+	LFQ intensity BN_ILK_LFQ intensity BN_GFP	22	22	22	14.1	14.1	14.1	221.67	0	40.836	4378700000	101	1.46901	0.00117588	-2.77922	-2.01742	23.4714	22.8412	21.6258	24.1749	25.5428	26.5583
Q96PU8;F5GXS8;F5GYM3;H0YG47;H0YGD6;F5H5U6;F5H8C8;F5GYT7	Q96PU8;F5GXS8;F5GYM3;H0YG47;H0YGD6	Protein quaking	QKI	+	LFQ intensity BN_ILK_LFQ intensity BN_GFP	6	6	6	25.8	25.8	25.8	37.67	0	6.6486	5803200000	14	2.57641	0	-3.48328	-3.40282	24.755	22.9955	24.089	27.6035	27.4469	27.239
Q96QK1	Q96QK1	Vacuolar protein sorting-associated protein 35	VPS35	+	LFQ intensity BN_ILK_LFQ intensity BN_GFP	5	5	5	7.4	7.4	7.4	91.706	0	12.05	3472300000	49	2.42744	0.0264191	-0.734809	-1.18288	25.8175	25.5337	25.7639	26.403	26.6007	26.3157
Q96R06;K7ELG0;K7ELC8;E9PMD0;F5GZT2;J3QS12;J3KTQ0	Q96R06	Sperm-associated antigen 5	SPAG5	+	LFQ intensity BN_ILK_LFQ intensity BN_GFP	16	16	16	19	19	19	134.42	0	52.377	2820800000	96	1.68091	0.0020724	-1.92484	-1.88648	23.3326	24.2398	22.8368	24.8873	25.3121	25.9844
Q96RS6;E5RGX7	Q96RS6	NudC domain-containing protein 1	NUDCD1	+	LFQ intensity BN_ILK_LFQ intensity BN_GFP	8	8	8	19.2	19.2	19.2	66.755	0	18.311	4999600000	74	3.37507	0	-3.62352	-4.33184	24.2357	23.5201	23.2495	27.3771	27.5225	26.9763
Q96ST3;H3BP90;H3BNZ3;H3BT34;H3BQ76;H3BQ88;H3BNA0;H3BQL7	Q96ST3	Paired amphipathic helix protein Sin3a	SIN3A	+	LFQ intensity BN_ILK_LFQ intensity BN_GFP	26	26	26	23.6	23.6	23.6	145.17	0	55.459	4155400000	76	1.08803	0.0309246	-1.14208	-1.14955	24.9728	25.3729	24.0785	26.4406	26.0381	25.3718
Q96SU4;A0A096LPC8;H0YE19	Q96SU4	Oxysterol-binding protein-related protein 9	OSBPL9	+	LFQ intensity BN_ILK_LFQ intensity BN_GFP	14	14	13	21.6	21.6	20.7	83.184	0	30.388	5821000000	118	2.21118	0	-2.08953	-2.33371	23.1145	24.1034	24.2629	26.2063	25.9092	25.634
Q96T76;H0Y746;H7C1W5;Q5T454;H0Y7V3;B0QZ77	Q96T76	MMS19 nucleotide excision repair protein homolog	MMS19	+	LFQ intensity BN_ILK_LFQ intensity BN_GFP	13	13	13	20.7	20.7	20.7	113.29	0	44.13	5769200000	83	2.46968	0.0019913	-1.30613	-1.84009	26.3414	25.6746	26.2554	27.4227	27.3812	27.386
Q96TA1	Q96TA1	Niban-like protein 1	FAM129B	+	LFQ intensity BN_ILK_LFQ intensity BN_GFP	6	6	6	13.1	13.1	13.1	84.137	0	30.562	2686200000	52	0.86636	0.0442404	-1.25487	-1.06905	25.1945	25.4328	23.3105	26.0004	25.7973	25.9047
Q99460;A0A087WW66;H7C378;C9J9M4;H7BZR6;F8WCE3	Q99460;A0A087WW66	26S proteasome non-ATPase regulatory subunit 1	PSMD1	+	LFQ intensity BN_ILK_LFQ intensity BN_GFP	14	14	14	22.6	22.6	22.6	105.84	0	25.094	3800700000	60	0.774518	0.0252086	-2.04306	-1.191	22.5857	25.4315	26.6682	27.0466	27.0851	26.6828
Q99497;K7ELW0;K7EN27	Q99497;K7ELW0;K7EN27	Protein deglycase DJ-1	PARK7	+	LFQ intensity BN_ILK_LFQ intensity BN_GFP	8	8	8	57.1	57.1	57.1	19.891	0	15.588	4901500000	40	3.02817	0.00850078	-0.865252	-1.44497	26.9783	27.1165	26.7777	27.8156	27.8411	27.8115
Q99575;E5RK39	Q99575	Ribonucleases P/MRP protein subunit POP1	POP1	+	LFQ intensity BN_ILK_LFQ intensity BN_GFP	16	16	16	22.3	22.3	22.3	114.71	0	65.391	4649900000	124	2.82286	0.00142787	-1.32509	-1.97397	25.7392	25.4514	25.9206	26.824	27.1549	27.1076
Q99598;C4P0D6;C4P0D8;Q5VVQ1;C4P0D4	Q99598;C4P0D6;C4P0D8;Q5VVQ1;C4P0D4	Translin-associated protein X	TSNAX;DISC1	+	LFQ intensity BN_ILK_LFQ intensity BN_GFP	8	8	8	39.7	39.7	39.7	33.112	0	53.621	4339800000	54	3.02226	0	-3.71583	-4.01355	23.0674	23.1038	24.286	27.2557	27.4217	26.9273
Q99615;K7EIH8;K7EPP7;K7ESP1;K7ER44;K7EJL5;K7EN19;K7EJV7;K7ELJ8;K7EJE9;K7EK03;K7EJ24	Q99615;K7EIH8;K7EPP7;K7ESP1	DnaJ homolog subfamily C member 7	DNAJC7	+	LFQ intensity BN_ILK_LFQ intensity BN_GFP	16	16	16	37.4	37.4	37.4	56.44	0	41.518	9627900000	133	2.65442	0.00377654	-1.08576	-1.65623	27.0887	26.6736	26.8358	28.0371	27.7563	28.062
Q99623;J3KPX7;F5GY37;F5GWA7;F5H3X6;F5H0C5;F5H2D2;U3KPZ5	Q99623;J3KPX7;F5GY37;F5GWA7;F5H3X6	Prohibitin-2	PHB2	+	LFQ intensity BN_ILK_LFQ intensity BN_GFP	30	30	30	84.6	84.6	84.6	33.296	0	132.82	98786000000	444	2.38615	0.0464554	0.643528	1.05681	32.6487	32.5473	32.7823	32.1776	31.8891	31.981
Q99661;Q5JR91;Q5JR89;H0Y5Z9	Q99661	Kinesin-like protein KIF2C	KIF2C	+	LFQ intensity BN_ILK_LFQ intensity BN_GFP	16	16	15	28.4	28.4	26.9	81.312	0	47.6	5393500000	137	1.54036	0.00945171	-1.25621	-1.43399	25.2613	26.1051	24.9722	26.5411	26.5418	27.0243
Q99797	Q99797	Mitochondrial intermediate peptidase	MIPEP	+	LFQ intensity BN_ILK_LFQ intensity BN_GFP	7	7	7	14	14	14	80.64	0	9.067	645330000	13	1.47508	0.00397865	1.6243	1.60732	25.5658	25.9675	25.5744	23.6814	23.4949	25.0585
Q99816;F5H442;J3QRU6;J3QKS4	Q99816;F5H442	Tumor susceptibility gene 101 protein	TSG101	+	LFQ intensity BN_ILK_LFQ intensity BN_GFP	15	15	15	39.5	39.5	39.5	43.944	0	39.783	12480000000	126	2.18059	0.00265354	-1.28638	-1.71919	26.239	26.2151	26.4283	27.9574	27.6464	27.1377
Q99832;F8WAM2;F8WBP8;A0A0D9SG95	Q99832	T-complex protein 1 subunit eta	CCT7	+	LFQ intensity BN_ILK_LFQ intensity BN_GFP	43	43	43	71.3	71.3	71.3	59.366	0	249.04	117280000000	613	3.12962	0.00196989	1.13749	1.82808	33.0301	33.2306	33.0513	31.7811	32.1423	31.9761
Q99961;M0R0I3;M0QYE0;Q99962;M0R2K6	Q99961;M0R0I3;M0QYE0	Endophilin-A2	SH3GL1	+	LFQ intensity BN_ILK_LFQ intensity BN_GFP	15	15	15	41.6	41.6	41.6	41.489	0	47.469	7568900000	87	3.28127	0	-4.06251	-4.51977	22.2008	23.5023	23.1419	27.1129	27.0935	26.8263
Q9BQ70;H3BQ53;Q9H7D3;H3BSP8;H3BTU3;H3BS87;H3BMJ8;H3BSS3;Q9H384	Q9BQ70;H3BQ53;Q9H7D3;H3BSP8;H3BTU3	Transcription factor 25	TCF25	+	LFQ intensity BN_ILK_LFQ intensity BN_GFP	7	7	7	11.2	11.2	11.2	76.666	0	17.994	1510000000	46	1.46509	0.0117815	-1.23657	-1.38684	24.6648	24.8142	23.6383	25.5152	25.4466	25.8651
Q9BQA1;H0Y711	Q9BQA1	Methylosome protein 50	WDR77	+	LFQ intensity BN_ILK_LFQ intensity BN_GFP	8	8	8	32.5	32.5	32.5	36.724	0	15.708	3783700000	49	1.16542	0.0028417	-2.67598	-1.69398	22.9714	24.2513	26.6471	27.4452	27.2225	27.23
Q9BQS8;C9J2W6;H7BZ74	Q9BQS8	FYVE and coiled-coil domain-containing protein 1	FYCO1	+	LFQ intensity BN_ILK_LFQ intensity BN_GFP	26	26	26	23.7	23.7	23.7	166.98	0	55.338	3602100000	102	2.57084	0	-2.25014	-2.68055	23.9997	24.2886	23.2989	26.4027	25.8142	26.1206
Q9BR76;A0A087WW53;F5H390;F5H0D2	Q9BR76;A0A087WW53;F5H390	Coronin-1B;Coronin	CORO1B	+	LFQ intensity BN_ILK_LFQ intensity BN_GFP	14	14	13	31.1	31.1	29.7	54.234	0	52.035	12360000000	161	3.90125	0	-2.75618	-4.007	25.8299	26.0814	25.5349	28.5073	28.7708	28.4366
Q9BRF8	Q9BRF8	Serine/threonine-protein phosphatase CPPED1	CPPED1	+	LFQ intensity BN_ILK_LFQ intensity BN_GFP	8	8	8	23.2	23.2	23.2	35.548	0	11.518	2241200000	24	1.68597	0.0026124	-1.58073	-1.70746	24.3399	24.4887	24.4949	26.5423	26.3389	25.1846
Q9BRZ2;C9JI91	Q9BRZ2	E3 ubiquitin-protein ligase TRIM56	TRIM56	+	LFQ intensity BN_ILK_LFQ intensity BN_GFP	11	11	11	18.1	18.1	18.1	81.487	0	18.212	2386400000	49	2.13989	0.00192842	-1.39959	-1.80056	24.2883	23.6549	23.9688	24.9908	25.7097	25.4103
Q9BSC4	Q9BSC4	Nucleolar protein 10	NOL10	+	LFQ intensity BN_ILK_LFQ intensity BN_GFP	6	6	6	10.9	10.9	10.9	80.301	0	9.2144	1425100000	37	1.72582	0.0319615	0.811016	1.13845	26.6319	26.0481	26.218	25.5282	25.2587	25.6781
Q9BSJ8;F8VZB1	Q9BSJ8	Extended synaptotagmin-1	ESYT1	+	LFQ intensity BN_ILK_LFQ intensity BN_GFP	36	36	36	39.9	39.9	39.9	122.85	0	165.49	32195000000	363	2.90396	0.00119388	-1.35651	-2.03394	28.3479	28.7365	28.2667	29.9651	29.7696	29.6859
Q9BTC0	Q9BTC0	Death-inducer obliterator 1	DIDO1	+	LFQ intensity BN_ILK_LFQ intensity BN_GFP	32	32	32	19.9	19.9	19.9	243.87	0	59.117	9206800000	131	1.80487	0	-2.82474	-2.35374	23.9729	23.0665	25.4055	26.8601	27.2942	26.7648
Q9BV44;H7C0R6;H7C3J3	Q9BV44;H7C0R6;H7C3J3	THUMP domain-containing protein 3	THUMPD3	+	LFQ intensity BN_ILK_LFQ intensity BN_GFP	4	4	4	8.9	8.9	8.9	57.002	0	11.244	2003000000	29	3.85519	0	-2.33088	-3.51464	23.5803	23.3606	23.6047	25.6821	25.724	26.1322
Q9BVQ7;H0YCA5	Q9BVQ7	Spermatogenesis-associated protein 5-like protein 1	SPATA5L1	+	LFQ intensity BN_ILK_LFQ intensity BN_GFP	7	7	7	12.5	12.5	12.5	80.709	0	22.422	2144300000	45	3.63494	0	-2.14594	-3.19833	23.8328	23.5113	23.7722	26.109	25.6291	25.816
Q9BWD1	Q9BWD1	Acetyl-CoA acetyltransferase, cytosolic	ACAT2	+	LFQ intensity BN_ILK_LFQ intensity BN_GFP	12	12	12	47.6	47.6	47.6	41.35	0	69.365	5544400000	72	0.774306	0.0376957	1.59101	1.09973	26.2373	26.2009	23.8151	23.5416	24.8067	23.132
Q9BWF3;E9PB51;Q9BQ04;D6R9K7;J3QRR5;E9PLB0;E9PM61;U3KQD5	Q9BWF3;E9PB51;Q9BQ04	RNA-binding protein 4;RNA-binding protein 4B	RBM4;RBM4B	+	LFQ intensity BN_ILK_LFQ intensity BN_GFP	16	16	16	48.9	48.9	48.9	40.313	0	54.518	4788300000	83	1.67207	0.00204922	-1.88666	-1.86202	24.1465	23.8858	23.4581	26.0279	24.7887	26.3338
Q9BY89;A0A1B0GVJ7	Q9BY89	Uncharacterized protein KIAA1671	KIAA1671	+	LFQ intensity BN_ILK_LFQ intensity BN_GFP	33	33	33	26.5	26.5	26.5	196.71	0	68.084	10502000000	178	2.65813	0	-2.6221	-2.99731	23.9636	24.4285	24.0074	26.0841	27.224	26.9578
Q9BYM8;B4DML5;G3XAG9;H0Y4S7;A6PVJ6;Q5JWR1;A6PVK0;A6PVJ7	Q9BYM8;B4DML5;G3XAG9;H0Y4S7	RanBP-type and C3HC4-type zinc finger-containing protein 1	RBCK1	+	LFQ intensity BN_ILK_LFQ intensity BN_GFP	11	11	11	22	22	22	57.571	0	18.049	4710400000	54	2.81853	0	-3.12059	-3.45032	23.3649	22.651	24.0158	26.436	26.3235	26.6339
Q9BYX2	Q9BYX2	TBC1 domain family member 2A	TBC1D2	+	LFQ intensity BN_ILK_LFQ intensity BN_GFP	10	10	10	14.2	14.2	14.2	105.41	0	35.12	3966400000	43	4.22816	0	-3.05454	-4.54512	23.4187	23.5031	23.1556	26.6507	26.4126	26.1776
Q9BZQ6;H0Y498	Q9BZQ6	ER degradation-enhancing alpha-mannosidase-like protein 3	EDEM3	+	LFQ intensity BN_ILK_LFQ intensity BN_GFP	3	3	3	3.4	3.4	3.4	104.66	0	7.8123	837760000	24	1.08367	0.0134519	1.66017	1.36055	26.179	26.0891	25.5402	24.0622	25.567	23.1986
Q9BZQ8;H0Y7M9;REV__A0A087X280;REV__Q9UHV5;REV__A0A087WVW6	Q9BZQ8	Protein Niban	FAM129A	+	LFQ intensity BN_ILK_LFQ intensity BN_GFP	25	25	25	31.4	31.4	31.4	103.13	0	84.748	16580000000	214	3.92733	0	-2.84912	-4.12177	25.3166	25.328	25.0137	28.3626	28.036	27.8071
Q9C005	Q9C005	Protein dpy-30 homolog	DPY30	+	LFQ intensity BN_ILK_LFQ intensity BN_GFP	3	3	3	22.2	22.2	22.2	11.25	0	5.5609	1480800000	27	1.37432	0.00264833	-2.06079	-1.71721	23.0141	23.8517	23.0165	24.0833	25.8345	26.1469
Q9C0C2;E9PKK0;E9PKE7	Q9C0C2	182 kDa tankyrase-1-binding protein	TNKS1BP1	+	LFQ intensity BN_ILK_LFQ intensity BN_GFP	66	66	66	48.5	48.5	48.5	181.79	0	323.31	78808000000	719	3.61776	0	-3.69095	-4.63093	25.7421	26.6944	26.5512	29.9875	30.0495	30.0235
Q9C0C9;K7EQ12	Q9C0C9	E2/E3 hybrid ubiquitin-protein ligase UBE2O	UBE2O	+	LFQ intensity BN_ILK_LFQ intensity BN_GFP	17	17	5	16.1	16.1	5	141.29	0	36.373	6667300000	94	1.36517	0.00143137	-3.06758	-1.97955	23.4095	26.4055	23.2047	27.7586	27.2796	27.1842
Q9C0F1;D6RGX6;D6RC25;D6RBX1	Q9C0F1;D6RGX6;D6RC25	Centrosomal protein of 44 kDa	CEP44	+	LFQ intensity BN_ILK_LFQ intensity BN_GFP	9	9	9	25.1	25.1	25.1	44.139	0	9.7947	2316600000	27	1.03128	0.0129684	-1.83409	-1.37371	23.7876	25.4583	22.5922	25.8862	25.8346	25.6196
Q9H089;H7C2X7;F8WFC6	Q9H089	Large subunit GTPase 1 homolog	LSG1	+	LFQ intensity BN_ILK_LFQ intensity BN_GFP	22	22	22	35.4	35.4	35.4	75.225	0	40.324	7067800000	131	1.86249	0.0101529	1.06549	1.41341	28.7554	28.729	28.5546	27.3217	28.1029	27.418
Q9H0B6;A8MZ87;A8MX29;E9PQ02;E9PP09;C9JHT2;E9PM83;E9PI24	Q9H0B6;A8MZ87	Kinesin light chain 2	KLC2	+	LFQ intensity BN_ILK_LFQ intensity BN_GFP	33	21	21	57.6	39.9	39.9	68.934	0	41.471	7767400000	124	2.79646	0	-3.66682	-3.73537	23.38	23.6956	22.207	27.0888	26.6087	26.5856
Q9H1I8;F2Z2W4;F8WAQ6;H7C3Y4;B1AH59	Q9H1I8	Activating signal cointegrator 1 complex subunit 2	ASCC2	+	LFQ intensity BN_ILK_LFQ intensity BN_GFP	8	8	8	10.8	10.8	10.8	86.359	0	23	2951700000	57	2.28633	0.000379888	-1.78154	-2.16927	24.3698	24.2177	23.4837	26.1135	25.5334	25.769
Q9H2G2	Q9H2G2	STE20-like serine/threonine-protein kinase	SLK	+	LFQ intensity BN_ILK_LFQ intensity BN_GFP	18	18	17	16.8	16.8	16	142.69	0	22.1	4352300000	66	1.73558	0	-2.99414	-2.34148	23.5529	21.7403	24.3644	26.0921	26.3321	26.2158
Q9H2M9;H7C4Y9	Q9H2M9	Rab3 GTPase-activating protein non-catalytic subunit	RAB3GAP2	+	LFQ intensity BN_ILK_LFQ intensity BN_GFP	26	26	26	20.6	20.6	20.6	155.98	0	87.913	8301600000	175	3.5735	0.0012093	-1.22923	-2.04351	26.4797	26.4213	26.6659	27.8747	27.7469	27.6331
Q9H3S7;C9JD91;R4GMM7	Q9H3S7	Tyrosine-protein phosphatase non-receptor type 23	PTPN23	+	LFQ intensity BN_ILK_LFQ intensity BN_GFP	51	51	50	38.5	38.5	38.1	178.97	0	117.34	36189000000	407	3.80911	0.00205381	-1.07861	-1.86746	28.3451	28.1169	28.1214	29.3039	29.2757	29.2397
Q9H4A4;A6NKB8;A0A087WU27;C9JMZ3;A0A087WUS4;H7C2T3	Q9H4A4;A6NKB8	Aminopeptidase B	RNPEP	+	LFQ intensity BN_ILK_LFQ intensity BN_GFP	19	19	19	38	38	38	72.595	0	63.882	8680300000	154	2.02393	0.0151433	0.922874	1.32351	28.9434	29.2176	28.6475	27.8843	27.9261	28.2294
Q9H6S3;H0YD62;H0YF37	Q9H6S3	Epidermal growth factor receptor kinase substrate 8-like protein 2	EPS8L2	+	LFQ intensity BN_ILK_LFQ intensity BN_GFP	15	15	12	27.6	27.6	20.1	80.62	0	30.808	5053900000	59	1.68861	0.000386364	-2.66859	-2.19194	25.8199	23.92	23.4948	27.2	27.0479	26.9926
Q9H792;H0YN99;H3BUZ5	Q9H792;H0YN99	Pseudopodium-enriched atypical kinase 1	PEAK1	+	LFQ intensity BN_ILK_LFQ intensity BN_GFP	12	12	12	8.8	8.8	8.8	193.1	0	17.91	2651400000	41	2.40634	0	-2.92163	-2.95612	22.2459	23.2997	23.8443	26.2978	25.8304	26.0266
Q9H7D7;H0Y9R3;C9JCS7;H0Y917	Q9H7D7;H0Y9R3	WD repeat-containing protein 26	WDR26	+	LFQ intensity BN_ILK_LFQ intensity BN_GFP	10	10	10	17.5	17.5	17.5	72.123	0	23.828	4546500000	63	1.48926	0.00188399	-2.36943	-1.91571	23.014	25.3252	24.706	27.212	26.5902	26.3512
Q9H832;I3L4C5	Q9H832;I3L4C5	Ubiquitin-conjugating enzyme E2 Z	UBE2Z	+	LFQ intensity BN_ILK_LFQ intensity BN_GFP	4	4	4	12.4	12.4	12.4	38.21	0	6.4639	1289800000	35	1.23223	0.0056772	1.84709	1.53406	26.0192	26.3266	25.9579	23.206	23.9883	25.5682
Q9H974	Q9H974	Queuine tRNA-ribosyltransferase subunit QTRTD1	QTRTD1	+	LFQ intensity BN_ILK_LFQ intensity BN_GFP	7	7	7	18.6	18.6	18.6	46.712	0	23.93	2039600000	57	2.8133	0.0150319	0.799845	1.32427	26.9123	26.9284	26.8192	26.2629	26.0742	25.9232
Q9H9G7;Q9HCK5;Q5TA56	Q9H9G7	Protein argonaute-3	AGO3	+	LFQ intensity BN_ILK_LFQ intensity BN_GFP	13	13	8	18.4	18.4	12.6	97.359	0	29.084	4638700000	86	1.38215	0.0287537	0.962514	1.16671	27.7837	28.2274	27.7244	27.3203	27.1354	26.3923
Q9H9H4;F5H4M0;F5H1F6	Q9H9H4;F5H4M0;F5H1F6	Vacuolar protein sorting-associated protein 37B	VPS37B	+	LFQ intensity BN_ILK_LFQ intensity BN_GFP	8	8	8	39.6	39.6	39.6	31.307	0	86.356	4069200000	56	3.74813	0	-3.45045	-4.55681	23.0685	22.39	22.8162	26.2858	26.4465	25.8937
Q9HA65;M0R2L2;M0QXA2;M0QYC9	Q9HA65;M0R2L2	TBC1 domain family member 17	TBC1D17	+	LFQ intensity BN_ILK_LFQ intensity BN_GFP	8	8	8	15.7	15.7	15.7	72.727	0	12.831	2792700000	52	4.94849	0	-3.66777	-5.76638	22.7546	22.6395	22.7683	26.544	26.4909	26.1308
Q9HAU0;A0JP02	Q9HAU0;A0JP02	Pleckstrin homology domain-containing family A member 5	PLEKHA5	+	LFQ intensity BN_ILK_LFQ intensity BN_GFP	24	24	6	32.8	32.8	6.4	127.46	0	68.014	8568800000	145	1.90293	0.00371429	-1.31902	-1.63703	25.1264	25.944	25.4648	26.4457	27.0452	27.0013
Q9HAV4;E2QRM3;H0Y9I3	Q9HAV4	Exportin-5	XPO5	+	LFQ intensity BN_ILK_LFQ intensity BN_GFP	19	19	19	18	18	18	136.31	0	117.93	7758300000	107	2.27342	0	-2.65614	-2.70225	25.6831	26.5839	24.9236	28.444	28.4375	28.2776
Q9HB07;F8VR84;F8VQQ3;H3BPH3	Q9HB07;F8VR84;F8VQQ3	UPF0160 protein MYG1, mitochondrial	C12orf10	+	LFQ intensity BN_ILK_LFQ intensity BN_GFP	8	8	8	29	29	29	42.449	0	18.185	3024400000	68	2.0284	0.0202577	0.846684	1.24426	27.9255	28.3091	28.114	27.4088	27.4152	26.9846
Q9HB71;B2ZWH1	Q9HB71	Calcyclin-binding protein	CACYBP	+	LFQ intensity BN_ILK_LFQ intensity BN_GFP	13	13	13	61.4	61.4	61.4	26.21	0	73.672	21031000000	218	1.74812	0.0173537	-0.953979	-1.27888	27.6976	27.832	27.0793	28.3271	28.5898	28.554
Q9HC21;J3KSI7;J3QL84;J3KS44;J3QLV3;J3KRY6	Q9HC21	Mitochondrial thiamine pyrophosphate carrier	SLC25A19	+	LFQ intensity BN_ILK_LFQ intensity BN_GFP	3	3	3	7.5	7.5	7.5	35.511	0.0071836	1.9085	185990000	10	2.26168	0.00428873	1.11952	1.58779	24.5223	24.4657	24.8414	23.702	23.6114	23.1575
Q9HC35;B5MBZ0	Q9HC35;B5MBZ0	Echinoderm microtubule-associated protein-like 4	EML4	+	LFQ intensity BN_ILK_LFQ intensity BN_GFP	14	14	14	19.3	19.3	19.3	108.91	0	24.431	4345700000	78	2.75589	0	-2.17707	-2.74494	24.0153	24.2619	23.9429	26.6428	25.7161	26.3924
Q9HCE0;K7EM87;K7EPN4;K7ENS1;K7ENK5	Q9HCE0	Ectopic P granules protein 5 homolog	EPG5	+	LFQ intensity BN_ILK_LFQ intensity BN_GFP	10	10	10	5.9	5.9	5.9	292.48	0	28.74	2005400000	45	1.70471	0.00205645	-1.63626	-1.75016	23.7667	22.6415	23.2761	25.1718	25.1331	24.2884
Q9HCH0;H7C1V4	Q9HCH0;H7C1V4	Nck-associated protein 5-like	NCKAP5L	+	LFQ intensity BN_ILK_LFQ intensity BN_GFP	21	21	21	19.2	19.2	19.2	139.01	0	26.806	4408800000	50	2.90789	0	-2.95743	-3.42657	23.3969	22.8626	23.3311	25.5198	26.3786	26.5645
Q9HCJ3;E9PE10	Q9HCJ3	Ribonucleoprotein PTB-binding 2	RAVER2	+	LFQ intensity BN_ILK_LFQ intensity BN_GFP	3	3	3	8.5	8.5	8.5	74.338	0	26.518	1053900000	23	1.20051	0.00576471	1.85079	1.51135	25.6529	26.1251	25.781	23.0425	25.3902	23.574
Q9HD20;H7C3H2	Q9HD20	Manganese-transporting ATPase 13A1	ATP13A1	+	LFQ intensity BN_ILK_LFQ intensity BN_GFP	12	12	12	12.9	12.9	12.9	132.95	0	21.626	2523300000	52	2.50806	0.0018809	-1.22506	-1.76996	25.3397	24.7743	25.2514	26.4908	26.327	26.2229
Q9HD45;Q5TB53	Q9HD45;Q5TB53	Transmembrane 9 superfamily member 3	TM9SF3	+	LFQ intensity BN_ILK_LFQ intensity BN_GFP	3	3	3	7.8	7.8	7.8	67.887	0	7.0364	955550000	19	1.67429	0.0103267	1.14593	1.41257	24.8443	25.183	25.7795	24.0936	24.3941	23.8812
Q9NPF4;G3V445;G3V249	Q9NPF4;G3V445	Probable tRNA N6-adenosine threonylcarbamoyltransferase	OSGEP	+	LFQ intensity BN_ILK_LFQ intensity BN_GFP	6	6	6	25.4	25.4	25.4	36.426	0	10.262	1661400000	41	1.87819	0.0478184	0.696707	1.04891	26.6891	26.5648	26.7261	25.8075	25.8055	26.2769
Q9NQ88;A0A0U1RQD1	Q9NQ88	Fructose-2,6-bisphosphatase TIGAR	TIGAR	+	LFQ intensity BN_ILK_LFQ intensity BN_GFP	7	7	7	34.8	34.8	34.8	30.062	0	19.769	3130100000	39	2.49186	0	-3.316	-3.23398	23.0437	24.1218	22.3254	26.5859	26.4703	26.3827
Q9NQG5;A2A2M0;A0A087X2D2;A0A087WUK3	Q9NQG5;A2A2M0	Regulation of nuclear pre-mRNA domain-containing protein 1B	RPRD1B	+	LFQ intensity BN_ILK_LFQ intensity BN_GFP	7	7	7	26.1	26.1	26.1	36.899	0	12.744	1448100000	26	1.83948	0.0019784	-1.64596	-1.83219	23.4573	24.501	23.5834	25.4149	25.9157	25.149
Q9NQW6;H7C1K5;H7C3S1;H7C1C2;C9JJT6;H7C167	Q9NQW6	Actin-binding protein anillin	ANLN	+	LFQ intensity BN_ILK_LFQ intensity BN_GFP	40	40	40	37.2	37.2	37.2	124.2	0	118.08	21238000000	276	3.90557	0	-3.0229	-4.28477	25.2654	24.8151	24.9953	27.8709	28.3643	27.9093
Q9NR12;D6RH06;D6RF83;H7BYK4;D6RAN1;H0Y8W6	Q9NR12;D6RH06;D6RF83	PDZ and LIM domain protein 7	PDLIM7	+	LFQ intensity BN_ILK_LFQ intensity BN_GFP	18	18	18	57.3	57.3	57.3	49.844	0	46.27	26637000000	224	3.16144	0	-2.26295	-3.06386	26.292	26.7389	25.9681	28.4781	28.7577	28.5522
Q9NRR4;H0YB67;H7C5U6	Q9NRR4	Ribonuclease 3	DROSHA	+	LFQ intensity BN_ILK_LFQ intensity BN_GFP	20	20	20	16	16	16	159.31	0	43.055	5241000000	130	3.09475	0.0354965	0.633864	1.11292	28.6796	28.7306	28.5505	28.1063	27.9599	27.9928
Q9NS86	Q9NS86	LanC-like protein 2	LANCL2	+	LFQ intensity BN_ILK_LFQ intensity BN_GFP	5	5	5	14.9	14.9	14.9	50.854	0	12.929	2438000000	39	2.99303	0	-1.96205	-2.69205	23.2503	23.5412	23.9335	25.6873	25.6123	25.3116
Q9NSE4	Q9NSE4	Isoleucine--tRNA ligase, mitochondrial	IARS2	+	LFQ intensity BN_ILK_LFQ intensity BN_GFP	15	15	15	19.8	19.8	19.8	113.79	0	23.743	2181700000	45	1.97101	0.0318019	0.767471	1.14558	27.4386	27.1731	27.6439	26.4915	26.622	26.8397
Q9NSK0;H7C4M1;C9JZE5;C9J8T5	Q9NSK0	Kinesin light chain 4	KLC4	+	LFQ intensity BN_ILK_LFQ intensity BN_GFP	11	7	7	24.2	19.7	19.7	68.639	0	23.719	1946700000	36	2.51741	0	-1.70769	-2.22853	23.9564	23.0862	23.7164	25.2671	25.2065	25.4084
Q9NSV4	Q9NSV4	Protein diaphanous homolog 3	DIAPH3	+	LFQ intensity BN_ILK_LFQ intensity BN_GFP	24	24	24	25.3	25.3	25.3	136.92	0	99.205	6727100000	102	1.64883	0.00118182	-2.29334	-2.02178	24.6448	25.2894	23.259	27.0947	26.3968	26.5818
Q9NSY1;H0Y9P1;K4DI97	Q9NSY1;H0Y9P1	BMP-2-inducible protein kinase	BMP2K	+	LFQ intensity BN_ILK_LFQ intensity BN_GFP	12	11	11	12.6	12	12	129.17	0	26.525	4493800000	120	1.72098	0.031201	0.821404	1.14747	27.5736	28.2239	27.6175	26.8833	27.0446	27.023
Q9NT62;F8WDI0	Q9NT62	Ubiquitin-like-conjugating enzyme ATG3	ATG3	+	LFQ intensity BN_ILK_LFQ intensity BN_GFP	6	6	6	19.7	19.7	19.7	35.864	0	24.212	5286600000	98	0.849299	0.0195297	-1.98661	-1.2522	23.1192	26.3076	26.3231	27.0859	27.6574	26.9664
Q9NTX5;H0Y5L2;J3KP84;E9PPG7;E9PRU6;F2Z2D6;E9PJS8;E9PLY6;H0Y525;H0YCS9	Q9NTX5;H0Y5L2	Ethylmalonyl-CoA decarboxylase	ECHDC1	+	LFQ intensity BN_ILK_LFQ intensity BN_GFP	9	9	9	38.4	38.4	38.4	33.698	0	21.973	2851800000	61	1.35204	0.0344211	0.91873	1.12363	27.2258	27.6476	27.3751	26.5374	26.9832	25.9717
Q9NUQ3;Q9BZA5	Q9NUQ3	Gamma-taxilin	TXLNG	+	LFQ intensity BN_ILK_LFQ intensity BN_GFP	15	15	15	28	28	28	60.585	0	147.36	6932400000	111	2.54765	0	-2.84022	-3.03882	23.5769	23.0901	24.5561	26.5073	26.6899	26.5465
Q9NUQ6;B8ZZZ7;F8W6C2;F8VT91;C9JKE4;F8VZ02;C9JGM8;C9JW67;F2Z2S1;C9IZC3;C9J8M7	Q9NUQ6;B8ZZZ7	SPATS2-like protein	SPATS2L	+	LFQ intensity BN_ILK_LFQ intensity BN_GFP	14	14	14	28.7	28.7	28.7	61.728	0	43.783	5133000000	92	1.01208	0.034565	-1.16886	-1.12176	25.161	25.4868	24.7641	25.7507	25.8636	27.3042
Q9NVE7;A0A0G2JR38;E9PHT6;H0YA26;H0Y9E4;A0A0G2JQS7;D6RJF3;H0YA31	Q9NVE7;A0A0G2JR38;E9PHT6;H0YA26	Pantothenate kinase 4	PANK4	+	LFQ intensity BN_ILK_LFQ intensity BN_GFP	17	17	17	26.8	26.8	26.8	85.99	0	70.8	4813900000	94	1.54209	0.000626632	-2.68489	-2.06109	22.7315	23.6461	25.445	26.4645	26.6205	26.7923
Q9NWB6;X6R9F1	Q9NWB6;X6R9F1	Arginine and glutamate-rich protein 1	ARGLU1	+	LFQ intensity BN_ILK_LFQ intensity BN_GFP	4	4	4	12.8	12.8	12.8	33.216	0.0013808	2.7923	1104600000	11	1.17757	0.0166128	1.35243	1.30044	26.0416	25.3681	25.2214	24.4712	24.8417	23.261
Q9NXV6;J3KNE1;D6RGD2	Q9NXV6	CDKN2A-interacting protein	CDKN2AIP	+	LFQ intensity BN_ILK_LFQ intensity BN_GFP	10	10	10	22.4	22.4	22.4	61.124	0	21.872	1201200000	52	2.76263	0.000629921	-1.43896	-2.07658	23.4946	23.5943	24.0748	25.0589	25.2988	25.1228
Q9NYL2;C9J3F7	Q9NYL2	Mitogen-activated protein kinase kinase kinase MLT	ZAK	+	LFQ intensity BN_ILK_LFQ intensity BN_GFP	10	10	2	11.8	11.8	3.1	91.154	0	13.533	1903400000	25	1.25083	0.00703975	1.62936	1.4659	26.5787	26.3889	26.9934	23.8546	25.6162	25.6022
Q9NYL9;H0YKU1;H0YNJ8;H0YNU8;G5EA42;Q9NZR1	Q9NYL9;H0YKU1;H0YNJ8	Tropomodulin-3	TMOD3	+	LFQ intensity BN_ILK_LFQ intensity BN_GFP	12	12	12	50.3	50.3	50.3	39.594	0	52.936	7021700000	102	3.73007	0	-3.92331	-4.93144	22.974	23.7423	23.5249	27.5015	27.5463	26.9633
Q9NZL4;K7EL16;K7ERT9;K7EKM6;K7EMM7;K7EN20	Q9NZL4;K7EL16	Hsp70-binding protein 1	HSPBP1	+	LFQ intensity BN_ILK_LFQ intensity BN_GFP	10	10	10	32	32	32	39.474	0	18.722	2587800000	47	1.56347	0.00552445	-1.42094	-1.54762	22.9674	23.9176	24.2962	25.0717	24.9591	25.4132
Q9NZM1;H0YD14	Q9NZM1	Myoferlin	MYOF	+	LFQ intensity BN_ILK_LFQ intensity BN_GFP	22	22	21	13.4	13.4	13.4	234.71	0	45.747	4454400000	95	1.64535	0.00116418	-2.26616	-2.00836	22.942	25.094	24.1007	26.131	26.4087	26.3955
Q9NZT2;A0A0A0MRN5;A0A087X028;Q4VXW3	Q9NZT2;A0A0A0MRN5;A0A087X028	Opioid growth factor receptor	OGFR	+	LFQ intensity BN_ILK_LFQ intensity BN_GFP	17	17	17	29.2	29.2	29.2	73.324	0	59.918	8005500000	182	2.00309	0	-2.98248	-2.60147	22.8217	24.7342	24.3553	26.7827	27.4923	26.5836
Q9P0K7;D6RB27;D6R9G4;D6RBY4;D6REL2;D6R9G6;D6RF74;D6RE17;D6RB25;D6RBW6	Q9P0K7	Ankycorbin	RAI14	+	LFQ intensity BN_ILK_LFQ intensity BN_GFP	41	41	40	43.1	43.1	43.1	110.04	0	269.15	27182000000	313	1.97426	0	-2.43812	-2.34727	26.2564	24.5137	25.8967	28.1552	27.9802	27.8458
Q9P0L0;J3QKM9	Q9P0L0	Vesicle-associated membrane protein-associated protein A	VAPA	+	LFQ intensity BN_ILK_LFQ intensity BN_GFP	9	9	8	39	39	39	27.893	0	22.116	5219700000	94	2.17873	0.00204464	-1.45373	-1.86165	25.464	25.4641	25.984	27.533	26.8585	26.8818
Q9P1Z2;F8VQE3;F8VWP8;F8VPN1;F8VUB3;F8VZI3;F8W0X2;F8VRQ9;F8VXS2	Q9P1Z2	Calcium-binding and coiled-coil domain-containing protein 1	CALCOCO1	+	LFQ intensity BN_ILK_LFQ intensity BN_GFP	15	15	15	25.5	25.5	25.5	77.335	0	34.704	5751400000	107	2.15577	0	-2.65823	-2.60281	23.453	22.4586	22.3661	25.0854	26.1913	24.9757
Q9P253;H0YMC9	Q9P253	Vacuolar protein sorting-associated protein 18 homolog	VPS18	+	LFQ intensity BN_ILK_LFQ intensity BN_GFP	15	15	15	19.6	19.6	19.6	110.18	0	21.444	3426000000	80	2.40765	0.00398574	-1.10115	-1.6101	24.5554	25.039	25.1551	26.0004	26.0179	26.0347
Q9P258	Q9P258	Protein RCC2	RCC2	+	LFQ intensity BN_ILK_LFQ intensity BN_GFP	9	9	9	21.3	21.3	21.3	56.084	0	17.246	3720100000	75	2.99104	0	-3.00176	-3.52938	23.3935	23.8644	23.5498	25.9651	26.8565	26.9914
Q9P260	Q9P260	LisH domain and HEAT repeat-containing protein KIAA1468	KIAA1468	+	LFQ intensity BN_ILK_LFQ intensity BN_GFP	11	11	4	13.4	13.4	6	134.63	0	17.911	1930000000	45	3.31717	0	-2.48851	-3.36669	23.4839	22.7619	23.1284	25.8335	25.573	25.4333
Q9P265;Q14689	Q9P265	Disco-interacting protein 2 homolog B	DIP2B	+	LFQ intensity BN_ILK_LFQ intensity BN_GFP	15	15	15	12.6	12.6	12.6	171.49	0	26.055	1765700000	41	1.39431	0.0141606	-1.22013	-1.34366	24.1782	23.3142	23.116	24.4569	24.5693	25.2426
Q9P2B4;B1AMN7	Q9P2B4;B1AMN7	CTTNBP2 N-terminal-like protein	CTTNBP2NL	+	LFQ intensity BN_ILK_LFQ intensity BN_GFP	26	26	26	45.9	45.9	45.9	70.157	0	66.812	13650000000	172	2.36885	0	-3.58455	-3.21933	25.4366	23.3781	24.0756	27.7305	28.0826	27.8309
Q9P2K8;H0YME5;H0YND8	Q9P2K8;H0YME5	Eukaryotic translation initiation factor 2-alpha kinase 4	EIF2AK4	+	LFQ intensity BN_ILK_LFQ intensity BN_GFP	21	21	21	15.6	15.6	15.6	186.91	0	53.466	6371400000	121	2.17915	0	-2.83919	-2.70806	23.2902	23.8771	23.8312	26.9046	27.128	25.4834
Q9P2R7;Q5T9Q5;A0A0U1RQF8;A0A0U1RQL1;Q5T9Q8;A0A0U1RRI1;A0A0U1RQU7	Q9P2R7	Succinyl-CoA ligase [ADP-forming] subunit beta, mitochondrial	SUCLA2	+	LFQ intensity BN_ILK_LFQ intensity BN_GFP	17	17	17	37.6	37.6	37.6	50.317	0	29.894	8396400000	121	3.17704	0.0258492	0.67646	1.1854	29.047	29.0778	29.1151	28.2692	28.4879	28.4534
Q9P2X3;J3QQU0;J3KT25;J3QRS6	Q9P2X3;J3QQU0	Protein IMPACT	IMPACT	+	LFQ intensity BN_ILK_LFQ intensity BN_GFP	4	4	4	12.5	12.5	12.5	36.476	0	12.238	847490000	25	2.10779	0.00206897	-1.36543	-1.75899	23.5535	23.2466	23.9402	25.0267	25.2261	24.5836
Q9UBB4;B1AHE3;B1AHE4	Q9UBB4	Ataxin-10	ATXN10	+	LFQ intensity BN_ILK_LFQ intensity BN_GFP	8	8	8	19.8	19.8	19.8	53.488	0	25.128	3014100000	66	1.4201	0.00167376	-2.66922	-1.94123	25.3943	23.2196	22.5519	26.5698	26.049	26.5546
Q9UBS4;H7C2Y5	Q9UBS4;H7C2Y5	DnaJ homolog subfamily B member 11	DNAJB11	+	LFQ intensity BN_ILK_LFQ intensity BN_GFP	5	5	5	14.2	14.2	14.2	40.513	0	7.4146	1059900000	22	0.813151	0.0363594	1.49364	1.10629	26.3176	26.0997	26.7497	26.4487	24.6178	23.6197
Q9UBV8	Q9UBV8	Peflin	PEF1	+	LFQ intensity BN_ILK_LFQ intensity BN_GFP	5	5	5	21.5	21.5	21.5	30.381	0	36.218	4672300000	68	2.82751	0.00119084	-1.37824	-2.03385	24.5229	25.0465	24.5664	26.056	26.2041	26.0105
Q9UDY2;A0A1B0GTW1;U3KQJ2;B1AN86	Q9UDY2;A0A1B0GTW1	Tight junction protein ZO-2	TJP2	+	LFQ intensity BN_ILK_LFQ intensity BN_GFP	57	57	57	50.6	50.6	50.6	133.96	0	198.53	53090000000	441	2.57296	0	-3.77366	-3.5317	23.4274	23.5612	24.3758	26.5915	28.0539	28.0399
Q9UGI8;F8W7T0;H7BYK1;F8WDI4	Q9UGI8	Testin	TES	+	LFQ intensity BN_ILK_LFQ intensity BN_GFP	23	23	23	48.9	48.9	48.9	47.996	0	60.361	17054000000	202	3.84723	0	-4.09807	-5.1989	23.8036	24.3665	24.3903	27.9677	28.6956	28.1914
Q9UGP4;C9JRJ5	Q9UGP4;C9JRJ5	LIM domain-containing protein 1	LIMD1	+	LFQ intensity BN_ILK_LFQ intensity BN_GFP	14	14	14	30.5	30.5	30.5	72.189	0	94.618	12261000000	176	3.03093	0	-2.1003	-2.8404	25.664	25.1913	24.9168	27.3404	27.5362	27.1964
Q9UH99;B0QY60	Q9UH99	SUN domain-containing protein 2	SUN2	+	LFQ intensity BN_ILK_LFQ intensity BN_GFP	8	8	8	14.1	14.1	14.1	80.31	0	27.013	2230700000	37	0.829718	0.031	-1.60225	-1.14834	22.0498	23.8899	24.9914	25.5808	25.4126	24.7444
Q9UHD1;E9PPQ5;E9PHZ2;E9PIZ4;E9PSD5	Q9UHD1;E9PPQ5	Cysteine and histidine-rich domain-containing protein 1	CHORDC1	+	LFQ intensity BN_ILK_LFQ intensity BN_GFP	13	13	13	45.2	45.2	45.2	37.489	0	100.92	12711000000	185	1.6492	0.0236769	0.899029	1.20095	29.0023	29.1639	28.7802	28.4983	28.0133	27.7376
Q9UHD8;K7EL40;K7EK18;K7ER52;K7EIE4;K7EQD7;K7ELJ9;K7EJZ2;K7EIR4;K7EKN4;K7EN52;K7ENQ5;K7ER14;K7EJ51;K7ENL0;K7EJL9;K7EQ08;K7ER34;K7EJV0;K7EPY1;K7ERG1	Q9UHD8;K7EL40;K7EK18	Septin-9	2020-09-09	+	LFQ intensity BN_ILK_LFQ intensity BN_GFP	23	23	23	51.2	51.2	51.2	65.401	0	69.627	11491000000	160	2.14599	0	-2.5402	-2.53686	24.9983	23.4633	24.889	26.9008	27.1557	26.9147
Q9UHI6;E9PJ60	Q9UHI6	Probable ATP-dependent RNA helicase DDX20	DDX20	+	LFQ intensity BN_ILK_LFQ intensity BN_GFP	17	17	17	27.4	27.4	27.4	92.239	0	46.841	12594000000	170	2.10229	0.00376952	-1.24537	-1.65416	26.0096	26.1556	26.2245	27.8479	27.0283	27.2495
Q9UHR4	Q9UHR4	Brain-specific angiogenesis inhibitor 1-associated protein 2-like protein 1	BAIAP2L1	+	LFQ intensity BN_ILK_LFQ intensity BN_GFP	10	10	10	31.9	31.9	31.9	56.882	0	55.031	2135200000	38	0.933208	0.0217546	1.57852	1.22292	26.0285	26.1077	26.1484	23.4563	26.061	24.0317
Q9UHV9	Q9UHV9	Prefoldin subunit 2	PFDN2	+	LFQ intensity BN_ILK_LFQ intensity BN_GFP	9	9	9	59.1	59.1	59.1	16.648	0	34.742	10449000000	118	1.71028	0.00121244	-2.22769	-2.04412	25.5826	23.9064	25.2065	26.5326	27.4995	27.3464
Q9UI30;F5GX77;F5GYQ2	Q9UI30;F5GX77	Multifunctional methyltransferase subunit TRM112-like protein	TRMT112	+	LFQ intensity BN_ILK_LFQ intensity BN_GFP	8	8	8	64.8	64.8	64.8	14.199	0	12.054	2561900000	28	1.08185	0.0106402	-1.8146	-1.40828	25.3175	25.731	23.2569	26.9584	26.3391	26.4518
Q9UIG0	Q9UIG0	Tyrosine-protein kinase BAZ1B	BAZ1B	+	LFQ intensity BN_ILK_LFQ intensity BN_GFP	33	33	33	24	24	24	170.9	0	51.355	7487900000	128	2.04763	0	-2.51755	-2.44459	25.9259	24.5799	24.2818	27.5955	27.6141	27.1306
Q9UJU6;H0Y5J4;F8WBG8;F8WC20;F8WBB2;F8WFE1;F2Z2V3;F8WB73;F8WCK3;F2Z3E3;H7C111	Q9UJU6;H0Y5J4	Drebrin-like protein	DBNL	+	LFQ intensity BN_ILK_LFQ intensity BN_GFP	18	18	3	52.8	52.8	9.3	48.207	0	244.78	12668000000	157	3.92805	0	-3.39037	-4.66048	23.9317	24.6038	23.9519	27.5977	27.6172	27.4436
Q9UJY4;H3BMM6;B0QYR9;B0QYS0;B0QYS1;A0A087WYN2;B0QYS2;B0QYS3;B0QYR5;J3QRS8;B0QYS5;H3BPI3;J3QRP3;B7Z1E9;B0QYR6;J3KSS7;Q9UJY5;Q9NZ52	Q9UJY4	ADP-ribosylation factor-binding protein GGA2	GGA2	+	LFQ intensity BN_ILK_LFQ intensity BN_GFP	8	8	8	17.5	17.5	17.5	67.15	0	15.797	1965900000	38	1.00811	0.0169438	-1.61062	-1.28885	23.1316	25.1043	22.8746	25.1978	24.9392	25.8054
Q9UKA4	Q9UKA4	A-kinase anchor protein 11	AKAP11	+	LFQ intensity BN_ILK_LFQ intensity BN_GFP	28	28	28	19.9	19.9	19.9	210.51	0	108.67	10283000000	155	1.74243	0.00115556	-2.0668	-1.99695	24.4553	25.2159	26.2574	27.5239	27.4568	27.1483
Q9UKI8;B3KRP1;C9JWT6	Q9UKI8	Serine/threonine-protein kinase tousled-like 1	TLK1	+	LFQ intensity BN_ILK_LFQ intensity BN_GFP	6	4	4	11.2	7.4	7.4	86.699	0	8.8986	797240000	27	0.861417	0.0477127	-1.20741	-1.04831	22.3633	21.9771	22.3266	23.7148	24.3679	22.2064
Q9UKX7;B0QY21	Q9UKX7	Nuclear pore complex protein Nup50	NUP50	+	LFQ intensity BN_ILK_LFQ intensity BN_GFP	12	12	12	40	40	40	50.144	0	60.257	7844800000	102	2.4214	0	-1.86745	-2.30779	24.8425	24.3135	24.7076	26.6141	26.8724	25.9793
Q9UL25	Q9UL25	Ras-related protein Rab-21	RAB21	+	LFQ intensity BN_ILK_LFQ intensity BN_GFP	5	5	5	22.7	22.7	22.7	24.347	0	37.218	3385200000	55	1.94986	0.03479	0.747417	1.11912	27.7532	27.5068	27.2445	26.8409	26.8297	26.5916
Q9ULC4	Q9ULC4	Malignant T-cell-amplified sequence 1	MCTS1	+	LFQ intensity BN_ILK_LFQ intensity BN_GFP	5	5	5	47	47	47	20.555	0	28.28	2500100000	57	1.32165	0.0114347	-1.38119	-1.39618	25.6044	24.1422	24.3075	26.3612	25.8108	26.0257
Q9ULV4;B4E3S0;H0YHL7;F8W1H8;F8VUX3;F8VSA4;F8VRE9;F8VTT6;F8VVB7;F8VV53;J3QLV6;J3KSS5;Q6QEF8;H3BRY3;P31146	Q9ULV4;B4E3S0;H0YHL7	Coronin-1C;Coronin	CORO1C	+	LFQ intensity BN_ILK_LFQ intensity BN_GFP	31	31	31	55.3	55.3	55.3	53.248	0	78.858	63328000000	314	4.35692	0	-2.13763	-3.49446	28.0049	28.2209	28.0999	30.3873	30.2795	30.0718
Q9ULW0	Q9ULW0	Targeting protein for Xklp2	TPX2	+	LFQ intensity BN_ILK_LFQ intensity BN_GFP	32	32	32	44.3	44.3	44.3	85.652	0	136.85	16004000000	223	2.21458	0	-2.72087	-2.68409	24.8542	26.4592	25.492	27.93	28.3676	28.6704
Q9ULX9;B0QY70;B0QY71;O60675;O15525	Q9ULX9;B0QY70;B0QY71	Transcription factor MafF	MAFF	+	LFQ intensity BN_ILK_LFQ intensity BN_GFP	4	4	4	31.7	31.7	31.7	17.76	0	6.6203	1366100000	23	3.05709	0	-1.91836	-2.68193	24.0015	23.9959	23.4356	25.8352	25.5185	25.8344
Q9UMS4;F5GY56;H0YGF3;F5H2I0;H0YGZ5	Q9UMS4	Pre-mRNA-processing factor 19	PRPF19	+	LFQ intensity BN_ILK_LFQ intensity BN_GFP	14	14	14	33.1	33.1	33.1	55.18	0	51.668	8499500000	108	3.2615	0	-1.65307	-2.48879	26.1821	26.3942	26.4396	28.2268	28.0174	27.7308
Q9UN86;D6RAC7;D6RB17;D6RGJ4;D6RE13;D6RBW8;D6RBM9;D6REX8;D6RBR0;D6R9X5;D6R9A4	Q9UN86;D6RAC7;D6RB17;D6RGJ4	Ras GTPase-activating protein-binding protein 2	G3BP2	+	LFQ intensity BN_ILK_LFQ intensity BN_GFP	18	18	17	40.9	40.9	38.4	54.12	0	60.363	26129000000	150	1.60713	0.0129881	-1.11681	-1.36474	25.6603	25.9257	25.2907	26.5856	27.2495	26.3919
Q9UNE7;H3BS86;H3BTA3;H3BUD0	Q9UNE7;H3BS86;H3BTA3	E3 ubiquitin-protein ligase CHIP	STUB1	+	LFQ intensity BN_ILK_LFQ intensity BN_GFP	6	6	6	27.4	27.4	27.4	34.856	0	29.706	2606700000	43	4.05027	0	-3.1436	-4.51411	23.0119	23.446	23.6572	26.4713	26.4598	26.6148
Q9UNQ2;A0A0C4DGB1;D6RCL3	Q9UNQ2;A0A0C4DGB1	Probable dimethyladenosine transferase	DIMT1	+	LFQ intensity BN_ILK_LFQ intensity BN_GFP	11	11	11	42.5	42.5	42.5	35.236	0	25.559	6415700000	100	2.04637	0.00940775	1.02487	1.43163	28.8454	28.5023	28.9592	28.0659	27.6576	27.5087
Q9UPN9;H0Y612	Q9UPN9;H0Y612	E3 ubiquitin-protein ligase TRIM33	TRIM33	+	LFQ intensity BN_ILK_LFQ intensity BN_GFP	16	16	16	14.7	14.7	14.7	122.53	0	34.172	4975800000	91	1.93362	0	-2.73199	-2.43864	23.5061	24.765	22.6657	26.1696	26.5558	26.4073
Q9UPU5	Q9UPU5	Ubiquitin carboxyl-terminal hydrolase 24	USP24	+	LFQ intensity BN_ILK_LFQ intensity BN_GFP	30	30	30	15.6	15.6	15.6	294.36	0	66.162	10946000000	172	0.89426	0.0129295	-2.4138	-1.37264	26.1273	22.0065	24.9613	27.291	26.7303	26.3152
Q9UQ35;I3L4D8;I3L182;I3L3Q8;I3L1I8;I3L1C0;A0A087X1W1;I3L4U6;I3L0N7	Q9UQ35	Serine/arginine repetitive matrix protein 2	SRRM2	+	LFQ intensity BN_ILK_LFQ intensity BN_GFP	36	36	36	19.3	19.3	19.3	299.61	0	153.38	29471000000	292	2.43143	0	-5.08439	-3.80414	23.2996	25.6023	22.938	29.116	29.0621	28.915
Q9UQ80;F8VR77;H0YIN7;F8W0A3	Q9UQ80	Proliferation-associated protein 2G4	PA2G4	+	LFQ intensity BN_ILK_LFQ intensity BN_GFP	11	11	11	28.4	28.4	28.4	43.786	0	30.248	3005600000	47	0.919384	0.0208298	1.65877	1.23538	27.127	28.222	26.9192	26.5554	24.2862	26.4503
Q9Y224;G3V4C6;H0YJB9;G3V4E7	Q9Y224	UPF0568 protein C14orf166	C14orf166	+	LFQ intensity BN_ILK_LFQ intensity BN_GFP	10	10	10	48.8	48.8	48.8	28.068	0	77.768	8657300000	73	2.23905	0.00190041	-1.33305	-1.78273	25.9855	26.2988	26.5209	27.9633	27.5371	27.3039
Q9Y230;M0R0Y3;X6R2L4;M0QXI6;M0R0Z0	Q9Y230;M0R0Y3	RuvB-like 2	RUVBL2	+	LFQ intensity BN_ILK_LFQ intensity BN_GFP	27	27	27	56.6	56.6	56.6	51.156	0	77.355	34526000000	263	2.08887	0.0130075	-0.948795	-1.36645	27.5472	27.4269	27.5646	28.586	28.7096	28.0895
Q9Y265;E7ETR0;H7C4G5;J3QLR1;H7C4I3	Q9Y265;E7ETR0	RuvB-like 1	RUVBL1	+	LFQ intensity BN_ILK_LFQ intensity BN_GFP	33	33	33	75	75	75	50.227	0	201.15	41516000000	320	2.65182	0	-1.70818	-2.29248	26.8698	27.4857	27.2812	29.1762	28.6114	28.9737
Q9Y266;A0A0A0MSS4;A0A0A0MSU9	Q9Y266	Nuclear migration protein nudC	NUDC	+	LFQ intensity BN_ILK_LFQ intensity BN_GFP	11	11	11	27.5	27.5	27.5	38.242	0	30.6	16828000000	122	4.34202	0	-2.09584	-3.43306	26.0034	26.3137	26.1478	28.1608	28.376	28.2156
Q9Y2D5;C9JVY5	Q9Y2D5;C9JVY5	A-kinase anchor protein 2	AKAP2	+	LFQ intensity BN_ILK_LFQ intensity BN_GFP	31	31	31	40.7	40.7	40.7	94.659	0	323.31	30194000000	312	3.72149	0	-4.3243	-5.22622	23.7339	24.7466	23.904	28.6335	28.4159	28.3079
Q9Y2J4;D6RCL7;D6RJA4;D6RF61;D6RIC7;D6RBK2;D6RFG0	Q9Y2J4	Angiomotin-like protein 2	AMOTL2	+	LFQ intensity BN_ILK_LFQ intensity BN_GFP	15	15	15	27.5	27.5	27.5	85.763	0	46.625	3421200000	76	1.95034	0.0451982	-0.699399	-1.06449	25.1266	25.0286	24.7762	25.552	25.5666	25.911
Q9Y2P8;Q5VZU2;Q5VZU3;Q5VYW8	Q9Y2P8;Q5VZU2;Q5VZU3	RNA 3-terminal phosphate cyclase-like protein	RCL1	+	LFQ intensity BN_ILK_LFQ intensity BN_GFP	5	5	5	15	15	15	40.842	0.00031486	4.3405	516220000	10	0.891741	0.0355383	1.33221	1.1135	24.7267	25.999	24.4105	23.734	22.8381	24.5674
Q9Y2Z0	Q9Y2Z0	Suppressor of G2 allele of SKP1 homolog	SUGT1	+	LFQ intensity BN_ILK_LFQ intensity BN_GFP	12	12	12	49	49	49	41.024	0	69.066	8379500000	116	3.93873	0.00630894	0.834164	1.50132	27.9514	27.969	27.9574	27.0171	27.2004	27.1578
Q9Y2Z4;H0YHS6	Q9Y2Z4;H0YHS6	Tyrosine--tRNA ligase, mitochondrial;Tyrosine--tRNA ligase	YARS2	+	LFQ intensity BN_ILK_LFQ intensity BN_GFP	7	7	7	25.2	25.2	25.2	53.198	0	15.899	2131400000	39	1.31116	0.00373481	1.98584	1.64199	27.125	27.3866	27.1081	25.6094	26.1978	23.855
Q9Y315;E9PPM8;G3V158;E9PML7;E9PMH9;E9PJ44;E9PJB9	Q9Y315;E9PPM8;G3V158;E9PML7	Deoxyribose-phosphate aldolase	DERA	+	LFQ intensity BN_ILK_LFQ intensity BN_GFP	6	6	6	20.4	20.4	20.4	35.23	0	6.7274	3068300000	29	1.59529	0.00198268	-1.94257	-1.83522	24.4364	23.5034	24.3077	26.507	26.4954	25.0728
Q9Y316;B5MCI6	Q9Y316	Protein MEMO1	MEMO1	+	LFQ intensity BN_ILK_LFQ intensity BN_GFP	15	15	15	67.3	67.3	67.3	33.733	0	69.641	9997300000	127	2.86545	0.00120308	1.3708	2.03784	29.6901	29.6765	29.2017	28.0837	28.2788	28.0933
Q9Y399;Q5T8A0	Q9Y399;Q5T8A0	28S ribosomal protein S2, mitochondrial	MRPS2	+	LFQ intensity BN_ILK_LFQ intensity BN_GFP	7	7	7	27	27	27	33.249	0	14.955	3475200000	70	2.77524	0.0166364	0.786735	1.30107	27.5876	27.6091	27.468	26.895	26.8274	26.5822
Q9Y3A5;A0A087X020;F8WE72	Q9Y3A5;A0A087X020	Ribosome maturation protein SBDS	SBDS	+	LFQ intensity BN_ILK_LFQ intensity BN_GFP	10	10	10	38.4	38.4	38.4	28.763	0	26.852	5836200000	87	2.1416	0.0171108	0.862205	1.28564	28.4722	28.498	28.3668	27.2686	27.6506	27.8312
Q9Y3C6	Q9Y3C6	Peptidyl-prolyl cis-trans isomerase-like 1	PPIL1	+	LFQ intensity BN_ILK_LFQ intensity BN_GFP	4	4	4	33.1	33.1	33.1	18.237	0	10.044	1231000000	16	2.31784	0	-1.91456	-2.28358	23.8247	23.4171	23.277	25.5875	25.8292	24.8458
Q9Y3F4;H0YH33	Q9Y3F4	Serine-threonine kinase receptor-associated protein	STRAP	+	LFQ intensity BN_ILK_LFQ intensity BN_GFP	21	21	21	64.6	64.6	64.6	38.438	0	99.335	37126000000	222	2.18251	0	-2.09302	-2.31679	26.8159	28.1595	27.5759	29.8113	29.5724	29.4466
Q9Y3I0	Q9Y3I0	tRNA-splicing ligase RtcB homolog	RTCB	+	LFQ intensity BN_ILK_LFQ intensity BN_GFP	35	35	35	62	62	62	55.21	0	127.94	65011000000	366	2.29924	0.00736278	0.982931	1.45447	31.8021	32.0432	31.5727	30.6046	30.8927	30.9719
Q9Y3P9;B5MCD9;C9JGR5;A0A0U1RQV7;E9PS63;F5H8L0;B7ZAP0	Q9Y3P9	Rab GTPase-activating protein 1	RABGAP1	+	LFQ intensity BN_ILK_LFQ intensity BN_GFP	18	18	18	21	21	21	121.74	0	39.304	4841800000	100	2.53025	0	-2.46294	-2.79561	24.3366	23.1093	24.0825	26.4283	26.312	26.1769
Q9Y490	Q9Y490	Talin-1	TLN1	+	LFQ intensity BN_ILK_LFQ intensity BN_GFP	111	111	102	51.4	51.4	47.9	269.76	0	323.31	135610000000	1185	3.56617	0	-1.7424	-2.70333	30.3544	30.0132	30.2456	32.1533	31.8257	31.8613
Q9Y4K3	Q9Y4K3	TNF receptor-associated factor 6	TRAF6	+	LFQ intensity BN_ILK_LFQ intensity BN_GFP	9	9	9	20.5	20.5	20.5	59.573	0	27.965	5000000000	73	1.66208	0	-3.15834	-2.31326	22.2601	25.2101	23.8141	26.7863	27.2216	26.7515
Q9Y4R8;H3BRS3;H3BU45	Q9Y4R8;H3BRS3	Telomere length regulation protein TEL2 homolog	TELO2	+	LFQ intensity BN_ILK_LFQ intensity BN_GFP	10	10	10	12.4	12.4	12.4	91.746	0	17.723	1629300000	44	4.09024	0	-1.79355	-2.9428	23.539	23.3547	23.4365	25.2284	25.4067	25.0759
Q9Y4W2	Q9Y4W2	Ribosomal biogenesis protein LAS1L	LAS1L	+	LFQ intensity BN_ILK_LFQ intensity BN_GFP	19	19	19	30	30	30	83.064	0	55.681	9176100000	117	2.68181	0	-1.68009	-2.28058	26.4094	26.1094	26.2135	28.2413	28.0292	27.5021
Q9Y4W6;K7EP56	Q9Y4W6	AFG3-like protein 2	AFG3L2	+	LFQ intensity BN_ILK_LFQ intensity BN_GFP	9	8	8	11.8	10.8	10.8	88.583	0	11.295	1338800000	41	3.57489	0.00202208	1.09447	1.85402	26.9602	27.1328	26.855	25.8305	25.965	25.8691
Q9Y570	Q9Y570	Protein phosphatase methylesterase 1	PPME1	+	LFQ intensity BN_ILK_LFQ intensity BN_GFP	11	11	11	35.8	35.8	35.8	42.315	0	33.592	7218700000	95	2.44595	0.0149461	-0.851272	-1.33263	26.6007	26.9229	26.9111	27.5635	27.582	27.843
Q9Y5K6	Q9Y5K6	CD2-associated protein	CD2AP	+	LFQ intensity BN_ILK_LFQ intensity BN_GFP	15	15	15	28.6	28.6	28.6	71.45	0	22.265	5355300000	95	5.00115	0	-3.21175	-5.21751	23.0685	22.9603	23.1885	26.4545	26.2718	26.1263
Q9Y5M8;H7C4H2	Q9Y5M8;H7C4H2	Signal recognition particle receptor subunit beta	SRPRB	+	LFQ intensity BN_ILK_LFQ intensity BN_GFP	9	9	9	28	28	28	29.702	0	45.708	9679600000	107	1.48541	0.0455605	-0.79377	-1.06181	26.6453	27.4912	27.1801	27.877	27.9308	27.8901
Q9Y5Q8;Q5T7U1;H7BY84;H0Y5D2;Q5T7U0;Q5T7U4	Q9Y5Q8;Q5T7U1;H7BY84	General transcription factor 3C polypeptide 5	GTF3C5	+	LFQ intensity BN_ILK_LFQ intensity BN_GFP	10	10	10	19.7	19.7	19.7	59.57	0	16.39	2528700000	56	1.48451	0.00193249	-2.05871	-1.80191	24.9175	22.7192	24.0131	26.0917	25.8964	25.8379
Q9Y5Q9;H7C0C0;F8WC64;H0YFI7	Q9Y5Q9	General transcription factor 3C polypeptide 3	GTF3C3	+	LFQ intensity BN_ILK_LFQ intensity BN_GFP	15	15	15	20.7	20.7	20.7	101.27	0	51.994	4764900000	89	3.44606	0	-2.66491	-3.61445	23.9414	23.3569	23.4524	26.2923	26.4895	25.9636
Q9Y5S1;H7BZK2;K7EPY7;K7EKG5	Q9Y5S1;H7BZK2	Transient receptor potential cation channel subfamily V member 2	TRPV2	+	LFQ intensity BN_ILK_LFQ intensity BN_GFP	10	10	10	16.1	16.1	16.1	85.98	0	17.739	3855200000	55	4.24499	0	-3.56111	-5.0973	23.1558	22.5161	22.859	26.5499	26.3228	26.3415
Q9Y5T5;H9KVB6	Q9Y5T5	Ubiquitin carboxyl-terminal hydrolase 16	USP16	+	LFQ intensity BN_ILK_LFQ intensity BN_GFP	10	10	10	17.4	17.4	17.4	93.569	0	25.475	2968400000	62	1.33379	0.0481276	0.82363	1.04398	26.0531	26.3757	25.8867	25.4993	24.7814	25.5639
Q9Y5X1	Q9Y5X1	Sorting nexin-9	SNX9	+	LFQ intensity BN_ILK_LFQ intensity BN_GFP	11	11	11	24.5	24.5	24.5	66.591	0	34.457	4261400000	70	1.84431	0	-2.9002	-2.41766	24.0236	21.929	24.001	26.1003	26.1718	26.3822
Q9Y613;H3BVE7	Q9Y613	FH1/FH2 domain-containing protein 1	FHOD1	+	LFQ intensity BN_ILK_LFQ intensity BN_GFP	23	23	23	22.9	22.9	22.9	126.55	0	59.871	8223500000	106	3.05543	0	-2.97726	-3.5679	23.3188	22.5376	23.2746	26.3833	26.0507	25.6287
Q9Y617	Q9Y617	Phosphoserine aminotransferase	PSAT1	+	LFQ intensity BN_ILK_LFQ intensity BN_GFP	11	11	11	29.5	29.5	29.5	40.422	0	16.322	3211000000	51	1.88588	0.000375691	-2.16457	-2.14833	23.3815	24.0665	24.6353	26.872	25.6728	26.0322
Q9Y6A5;H0Y8F2;E7EMT0;C9JA91;F8WC55;Q8IX09;C9JWI7	Q9Y6A5	Transforming acidic coiled-coil-containing protein 3	TACC3	+	LFQ intensity BN_ILK_LFQ intensity BN_GFP	16	16	16	29	29	29	90.359	0	59.768	4861100000	82	2.09768	0	-3.08079	-2.73255	24.2015	22.2725	22.9467	25.9235	26.7652	25.9744
Q9Y6K9;A0A087X1B1;A0A087WUW6;A0A087X0G7;C9JN51;A0A087WV30;C9JH59;C9JCG6;A0A087X1K7	Q9Y6K9;A0A087X1B1;A0A087WUW6;A0A087X0G7;C9JN51	NF-kappa-B essential modulator	IKBKG	+	LFQ intensity BN_ILK_LFQ intensity BN_GFP	14	14	9	43	43	27.2	48.197	0	46.293	5689100000	73	2.93651	0	-3.58473	-3.84397	22.9286	24.2126	23.5632	27.5881	27.0193	26.8512
Q9Y6W3	Q9Y6W3	Calpain-7	CAPN7	+	LFQ intensity BN_ILK_LFQ intensity BN_GFP	3	3	3	4.2	4.2	4.2	92.651	0.0006068	3.8641	370530000	9	1.27978	0.0237073	1.07462	1.2023	23.6585	24.6823	23.4877	22.6279	23.0556	22.9212
Q9Y6Y8;A0A0C4DH82;H7C4C4;H7C0V8	Q9Y6Y8	SEC23-interacting protein	SEC23IP	+	LFQ intensity BN_ILK_LFQ intensity BN_GFP	26	26	26	30.9	30.9	30.9	111.08	0	95.987	29865000000	268	1.95849	0.0174215	-0.891678	-1.27546	27.9944	27.7469	28.1391	28.7518	28.6333	29.1703
R4GNB2;R4GN35;Q5VZ89;R4GMN2;X6R5W5;X6RAE7;A0A0A0MRX3	R4GNB2;R4GN35;Q5VZ89	DENN domain-containing protein 4C	DENND4C	+	LFQ intensity BN_ILK_LFQ intensity BN_GFP	18	18	18	11.2	11.2	11.2	212.71	0	38.37	3623100000	59	1.91424	0	-2.53823	-2.34182	22.6491	24.0494	24.1263	25.5911	26.1082	26.7402
A0A024QZX5;A0A087X1N8;P35237	A0A024QZX5;A0A087X1N8;P35237	Serpin B6	SERPINB6			16	15	15	45.5	45.5	45.5	43.024	0	77.061	6979300000	109	0.642845	0.161787	0.770419	0.740019	27.3136	28.0317	26.5245	26.8075	26.8734	25.8778
A0A024R4M0;P46781;B5MCT8;C9JM19;F2Z3C0;A8MXK4	A0A024R4M0;P46781;B5MCT8;C9JM19	40S ribosomal protein S9	RPS9			25	25	25	64.4	64.4	64.4	22.591	0	63.874	96821000000	367	1.45883	0.109355	0.568097	0.834474	32.2354	32.1486	32.2574	31.8213	31.8255	31.2903
A0A024RAC6;Q14241	A0A024RAC6;Q14241	Transcription elongation factor B polypeptide 3	TCEB3			10	10	10	18.5	18.5	18.5	87.229	0	18.813	1062500000	35	0.460036	0.463396	-0.350561	-0.422861	23.2814	23.9298	23.6569	23.4358	24.2884	24.1956
A0A087WTU9;A0A087WZY3;Q8TCU4;A0A087WV20;H7C1D9	A0A087WTU9;A0A087WZY3;Q8TCU4;A0A087WV20;H7C1D9	Alstrom syndrome protein 1	ALMS1			6	6	6	1.7	1.7	1.7	456.41	0	7.8092	460170000	9	0.495172	0.312714	0.542832	0.554899	24.6379	24.1349	24.2035	22.9462	23.9058	24.4958
F8W0R1;F8VPA6;A0A087WU02;Q96RQ1;F8VR88;F8VUZ2;H0YI50	F8W0R1;F8VPA6;A0A087WU02;Q96RQ1;F8VR88;F8VUZ2;H0YI50	Endoplasmic reticulum-Golgi intermediate compartment protein 2	ERGIC2			2	2	2	12.8	12.8	12.8	19.509	0.00033113	4.9561	720870000	21	1.20191	0.174559	0.49858	0.717418	25.2788	25.1486	24.7197	24.6798	24.612	24.3596
A0A087WU65;Q9NRW7;B7Z7G7;A0A1B0GXI6	A0A087WU65;Q9NRW7	Vacuolar protein sorting-associated protein 45	VPS45			5	5	5	14.1	14.1	14.1	50.736	0	7.3018	427300000	23	0.26938	0.513042	-0.456689	-0.387505	24.5247	24.3619	22.4486	24.3381	23.9828	24.3844
E9PL01;A0A087WUC6;Q15005;E9PI68;E9PRB9;H0YE04	E9PL01;A0A087WUC6;Q15005;E9PI68;E9PRB9	Signal peptidase complex subunit 2	SPCS2			12	12	12	61.8	61.8	61.8	17.027	0	28.297	11220000000	66	0.348918	0.548796	0.319759	0.363232	27.4819	28.3872	28.7055	27.7254	27.8233	28.0666
E7ETK0;A0A087WUS0;P62847	E7ETK0;A0A087WUS0;P62847	40S ribosomal protein S24	RPS24			12	12	12	49.6	49.6	49.6	15.197	0	31.673	32874000000	136	0.927355	0.340411	0.361617	0.53005	30.2791	30.3825	30.3432	30.2857	29.971	29.6631
A0A087WVC1;Q9BQ39	A0A087WVC1;Q9BQ39	ATP-dependent RNA helicase DDX50	DDX50			6	4	4	10.7	7	7	82.226	0	17.373	1785000000	39	0.537603	0.497832	0.295808	0.398248	26.2857	26.3171	25.6453	25.7984	25.9627	25.5995
A0A087WVC4;A0A0A0MS54;P22694;P17612;B1APF7;B1APG1;B1APG0;B1APG2;B1APF8;B1APF9;B1APG3;Q15136;K7ERP6	A0A087WVC4;A0A0A0MS54;P22694;P17612;B1APF7;B1APG1;B1APG0;B1APG2;B1APF8;B1APF9;B1APG3	cAMP-dependent protein kinase catalytic subunit beta;cAMP-dependent protein kinase catalytic subunit alpha	PRKACB;PRKACA			8	8	8	17.2	17.2	17.2	39.236	0	12.698	1300900000	32	0.547156	0.450653	-0.334491	-0.434196	25.231	25.5455	25.7538	25.5049	25.7624	26.2664
A0A087WVQ6;Q00610;J3KS13;P53675;A0A087WX41;K7EJJ5;J3KSQ2;J3KRF5;J3QL20;A0A087WV74;A0A087WXH4;F5H5N6	A0A087WVQ6;Q00610	Clathrin heavy chain;Clathrin heavy chain 1	CLTC			92	92	92	53.6	53.6	53.6	192.06	0	323.31	237990000000	1273	1.04041	0.482991	-0.251167	-0.409472	30.781	31.0079	30.6203	31.0836	31.0369	31.0422
A0A087WWA3;Q4R9M9;O60333;H7C0K6	A0A087WWA3;Q4R9M9;O60333	Kinesin-like protein;Kinesin-like protein KIF1B	KIF1B;KIF1Bbeta			14	14	9	9.2	9.2	5.5	202.01	0	42.524	4799800000	83	0.458944	0.622697	0.216886	0.308087	27.0469	26.4542	27.0815	26.6678	26.6388	26.6253
F8W8R3;A0A087WWF6;P49005;C9JHC7;C9IZD2;C9J8Z7;C9JLE1;H7C1B3	F8W8R3;A0A087WWF6;P49005;C9JHC7;C9IZD2;C9J8Z7;C9JLE1	DNA polymerase delta subunit 2	POLD2			8	8	8	18.9	18.9	18.9	49.612	0	9.4852	2005100000	38	0.0560462	0.916031	0.0742804	0.0775663	25.6187	26.0537	26.4943	26.2986	25.2217	26.4236
A0A087WWP4;Q96T37	A0A087WWP4;Q96T37	Putative RNA-binding protein 15	RBM15			16	16	15	20.5	20.5	19.7	102.13	0	39.37	5054100000	109	0.536254	0.695663	0.158573	0.251533	27.2824	27.4592	27.6719	27.4348	27.2091	27.2939
A0A087WXC5;E7ESZ7;O95299;H7C2W5;H7C1Y7;H7C2X4;Q8N1B9;C9J6X0	A0A087WXC5;E7ESZ7;O95299	NADH dehydrogenase [ubiquinone] 1 alpha subcomplex subunit 10, mitochondrial	NDUFA10			13	13	13	42	42	42	40.836	0	33.747	13293000000	142	1.95572	0.06924	0.600721	0.946934	29.4847	29.2514	29.4021	28.9392	28.8428	28.554
A0A087WXM6;J3QQT2;J3KRX5;A0A0A6YYL6;P18621;J3KRB3;A0A087WWH0;J3QS96;J3QLC8;A0A0A0MRF8;A0A087WY81;J3KSJ0	A0A087WXM6;J3QQT2;J3KRX5;A0A0A6YYL6;P18621;J3KRB3;A0A087WWH0;J3QS96;J3QLC8;A0A0A0MRF8;A0A087WY81	60S ribosomal protein L17	RPL17;RPL17-C18orf32			15	15	15	69.8	69.8	69.8	19.586	0	27.733	25718000000	195	2.53772	0.201251	0.378619	0.678165	30.0726	30.0743	29.9555	29.6631	29.726	29.5775
A0A087WY71;E9PFW3;Q96CW1;C9JJ47;C9JTK4;C9JGT8;C9JJD3;C9JPV8;H7C4C3	A0A087WY71;E9PFW3;Q96CW1;C9JJ47	AP-2 complex subunit mu	AP2M1			18	18	18	37.8	37.8	37.8	49.526	0	34.208	18780000000	172	0.886557	0.742917	0.121826	0.215991	29.3821	29.3635	29.2975	29.343	29.1611	29.1735
A0A087WZ13;E9PAU2;Q8IY67;K7EKR9	A0A087WZ13;E9PAU2;Q8IY67	Ribonucleoprotein PTB-binding 1	RAVER1			4	4	4	9.6	9.6	9.6	77.843	0	8.9538	462040000	13	0.830059	0.205735	-0.536748	-0.671102	23.5723	23.56	24.3971	24.3069	24.2281	24.6046
A0A087WZT3;Q9H3K6;H3BV85;H3BTW0;A0A0B4J295;H3BVE0	A0A087WZT3;Q9H3K6;H3BV85;H3BTW0;A0A0B4J295;H3BVE0	BolA-like protein 2	BOLA2;BOLA2B			4	4	4	34.9	34.9	34.9	16.932	0	7.6227	3152700000	18	0.419619	0.416985	0.434177	0.461436	26.4829	27.7921	27.4969	26.6837	26.5812	27.2045
A0A087WZX0;Q86UU0;E9PNR0	A0A087WZX0;Q86UU0	B-cell CLL/lymphoma 9-like protein	BCL9L			27	27	27	31.4	31.4	31.4	153.09	0	123.65	16843000000	283	0.662506	0.377065	0.379873	0.499961	29.496	29.3539	30.0904	29.0105	29.4184	29.3718
A0A087X054;Q9Y4L1;E9PJ21;A0A087WWI4;K7EQK2;J3KTF1;J3QL06;Q9BST8;J3QQH7;J3QLE9;A0A087WW13;A0A087X214	A0A087X054;Q9Y4L1;E9PJ21;A0A087WWI4;K7EQK2	Hypoxia up-regulated protein 1	HYOU1			26	26	26	33.1	33.1	33.1	104.78	0	88.848	7201800000	147	0.814395	0.691942	0.149201	0.255131	28.2876	28.3391	28.5497	28.1896	28.2825	28.2567
A0A087X0Q9;Q9BVL4	A0A087X0Q9;Q9BVL4	Selenoprotein O	SELO			6	6	6	13	13	13	73.338	0	51.637	905780000	26	1.40147	0.148587	0.507822	0.759198	25.1623	25.4341	25.0108	24.6939	24.8938	24.4961
E7EWM3;A0A087X127;Q8NF64;F6WR09	E7EWM3;A0A087X127;Q8NF64	Zinc finger MIZ domain-containing protein 2	ZMIZ2			6	6	4	11.3	11.3	8.7	93.667	0.00033146	4.9598	1227400000	25	0.841969	0.0952289	0.832771	0.868283	25.5963	25.7357	25.2457	25.1718	25.0837	23.8239
A0A087X1G1;H7BYD0;Q16718;F8WAS3;C9IZN5;A0A087WXR5	A0A087X1G1;H7BYD0;Q16718;F8WAS3;C9IZN5	NADH dehydrogenase [ubiquinone] 1 alpha subcomplex subunit 5	NDUFA5			3	3	3	35.6	35.6	35.6	11.965	0.00059242	3.6349	191800000	7	1.28314	0.0588117	0.77641	0.990643	24.0103	24.1611	24.4576	23.0329	23.8971	23.3698
A0A087X1R1;P53814;A0A087WVP4;A0A096LNK9;H7C372;C9JQZ8;H7BZZ8;B5MCI0;C9JV14;C9JYU8;C9JGQ0;C9JBH9;C9JP19	A0A087X1R1;P53814;A0A087WVP4	Smoothelin	SMTN			28	28	28	36.4	36.4	36.4	108.01	0	188.89	12190000000	167	0.339254	0.688317	-0.190077	-0.259816	28.3666	28.0632	28.7186	28.6922	28.3067	28.7196
A0A087X253;P63010;A0A087WYD1;A0A087WU93;A0A087WZQ6;K7EN71;K7ERB2;K7EJX1;A0A087WXS3;K7EKZ5	A0A087X253;P63010	AP-2 complex subunit beta	AP2B1			24	24	18	33.3	33.3	24.5	101.33	0	71.253	15932000000	167	0.451374	0.576758	0.253606	0.341815	29.0338	28.998	28.9957	29.1107	28.8619	28.2942
A0A087X256;Q2M389;F8W1W1;F8VYH7;F8VNZ5	A0A087X256;Q2M389	WASH complex subunit 7	KIAA1033			13	13	13	14	14	14	136.5	0	21.714	2714100000	62	0.156408	0.873887	0.0721556	0.107259	26.7403	26.5201	26.3608	26.6558	26.5382	26.2108
A0A087X295;Q9NNW5;E9PDU5;E9PBK6;Q6PKC6;C9K020;V9GZ65;C9JFP6;V9GYU1;E5RFX3;F8WE36	A0A087X295;Q9NNW5;E9PDU5	WD repeat-containing protein 6	WDR6			21	21	21	25.5	25.5	25.5	125	0	67.135	9862000000	223	0.952774	0.0876632	-0.789956	-0.889538	27.1502	27.3108	26.0794	27.6997	27.5794	27.6312
A0A087X2I1;P62333;H0YJC0;H0YJS8;H0YJT1;H0YJX2;H0YJE9;H0YJD2;H0YJY8	A0A087X2I1;P62333;H0YJC0	26S protease regulatory subunit 10B	PSMC6			22	22	22	59.8	59.8	59.8	45.796	0	59.636	18729000000	187	0.0642619	0.945227	-0.0379302	-0.0537733	28.7569	28.9216	29.1235	29.1414	28.6202	29.1542
A0A096LP25;Q6ZSR9;A0A096LNZ0	A0A096LP25;Q6ZSR9;A0A096LNZ0	Uncharacterized protein FLJ45252	AAK1			12	11	11	35	32.5	32.5	54.448	0	55.915	6891000000	69	0.896735	0.268515	-0.437354	-0.601223	26.3274	26.8287	26.8868	27.366	26.8737	27.1152
U3KQC1;A0A0A0MQU0;Q9BV38;K7EIR0;K7EML4;A0A087X237;K7EKX5;U3KQK3	U3KQC1;A0A0A0MQU0;Q9BV38;K7EIR0	WD repeat-containing protein 18	WDR18			11	11	11	32	32	32	43.237	0	65.465	4066600000	73	1.66882	0.204364	0.412831	0.673939	27.6337	27.7081	27.5571	27.1286	27.1046	27.4273
C9JP00;A0A0A0MQX8;Q9NR56;Q86VM6;B1AKI6;Q9NUK0;C9J4T8;C9JCX1;H7C4Y1	C9JP00;A0A0A0MQX8;Q9NR56;Q86VM6	Muscleblind-like protein 1	MBNL1			12	12	3	33	33	14.4	37.898	0	37.231	10556000000	99	0.852313	0.412154	0.312808	0.466515	28.3882	28.6911	28.2048	28.2919	28.0862	27.9676
A0A0C4DG68;A0A0A0MR59	A0A0C4DG68;A0A0A0MR59		PUM2			19	2	2	20.5	2.6	2.6	94.068	0.00057703	3.2523	1352800000	14	0.18171	0.787727	0.145346	0.180653	26.2675	25.598	26.3656	25.5627	26.0756	26.1567
A0A0A0MRC4;A0A0A0MSK4;Q86YR5;A0A087WVF5	A0A0A0MRC4;A0A0A0MSK4;Q86YR5;A0A087WVF5	G-protein-signaling modulator 1	GPSM1			9	9	9	18.2	18.2	18.2	72.135	0	15.664	3391300000	44	0.950331	0.281812	-0.412052	-0.586212	26.165	26.4383	26.2654	26.4054	26.6532	27.0461
A0A0A0MRG9;Q96SN8;F8WCI3;B1AMJ5;Q5JTU8;F8WF55;F8WBJ0	A0A0A0MRG9;Q96SN8;F8WCI3;B1AMJ5	CDK5 regulatory subunit-associated protein 2	CDK5RAP2			11	11	11	7.9	7.9	7.9	189.63	0	14.648	2051600000	33	0.157974	0.661419	-0.423035	-0.281333	25.2619	22.7167	26.0201	25.2501	25.1013	24.9166
A0A0A0MRI2;Q9UNH7;G3V5X9;H0YJF8;G3V4Z5;G3V5U2;G3V2U1	A0A0A0MRI2;Q9UNH7	Sorting nexin-6;Sorting nexin-6, N-terminally processed	SNX6			8	8	8	25.8	25.8	25.8	47.804	0	23.622	4166200000	74	0.788599	0.741181	-0.124755	-0.217717	27.2834	27.1912	27.078	27.2385	27.3032	27.3852
F6S8N6;A0A0A0MRJ6;H7BY58;P22061;F8WDT3;F8WAV5;F8WAX2;C9J0F2;H7C4X2	F6S8N6;A0A0A0MRJ6;H7BY58;P22061	Protein-L-isoaspartate O-methyltransferase;Protein-L-isoaspartate(D-aspartate) O-methyltransferase	PCMT1			13	13	13	57.6	57.6	57.6	26.626	0	28.79	10920000000	99	0.602419	0.403368	0.364595	0.472852	28.2981	28.9202	28.8122	28.6349	28.3293	27.9725
A0A0A0MRM8;A0A0D9SGC1;E7EW20;Q9UM54;Q5JVM0	A0A0A0MRM8;A0A0D9SGC1;E7EW20;Q9UM54	Unconventional myosin-VI	MYO6			18	18	18	19.9	19.9	19.9	145.01	0	107.53	4037900000	85	0.789109	0.462713	0.281916	0.423998	26.7548	26.811	26.4975	26.2077	26.3495	26.6604
A0A0A0MRV0;Q9P2E9;A0A087WVV2;F8W7S5;A0A087WU26;V9GY78;A2A2S5;H0YDJ4;H9KV85;E9PN67;C9J066;Q8N4C6	A0A0A0MRV0;Q9P2E9;A0A087WVV2;F8W7S5	Ribosome-binding protein 1	RRBP1			42	42	42	34.8	34.8	34.8	152.45	0	128.92	11049000000	256	0.998134	0.116274	-0.668161	-0.820855	25.1803	24.2021	24.7725	25.6508	25.298	25.2106
A0A0A0MRY2;B0QZE2;B7Z2J6;E7ENI9;J3QKD2;Q15326;E9PE09;E7EV75	A0A0A0MRY2;B0QZE2;B7Z2J6;E7ENI9;J3QKD2;Q15326	Zinc finger MYND domain-containing protein 11	ZMYND11			6	6	6	13.5	13.5	13.5	56.527	0	8.3822	611380000	17	0.463996	0.230275	-0.797551	-0.641602	24.9736	22.6253	23.5442	23.9772	24.5753	24.9833
A0A0A0MS41;A0A1P0AYU5;Q9BWM7;S4R3N9	A0A0A0MS41;A0A1P0AYU5;Q9BWM7;S4R3N9	Sideroflexin;Sideroflexin-3	SFXN3			14	13	13	53	47	47	35.503	0	29.128	14619000000	165	0.606755	0.755787	0.120255	0.204222	29.3171	29.0971	29.2924	29.0593	29.0608	29.2257
A0A0A0MS52;Q5SWX3;A0A0A0MT11;Q13555;Q8WU40;H0Y6G2;H7BXS4;D6RFJ0;E9PBE8;E7EQE4;E7ERS6;E7ETC9;D6RHX9;H7C394	A0A0A0MS52;Q5SWX3;A0A0A0MT11;Q13555;Q8WU40;H0Y6G2	Calcium/calmodulin-dependent protein kinase type II subunit gamma	CAMK2G			17	17	8	32.8	32.8	18.9	60.201	0	43.439	16414000000	165	0.903365	0.490796	-0.25511	-0.40381	28.3733	28.2572	28.5664	28.7177	28.7793	28.4653
A0A0A0MSA9;A0A0C4DG49;P15151	A0A0A0MSA9;A0A0C4DG49;P15151	Poliovirus receptor	PVR			5	5	5	10.5	10.5	10.5	42.882	0	8.1054	1646500000	25	0.666131	0.262236	-0.517135	-0.606978	24.4134	23.4157	23.6353	24.2763	24.6763	24.0633
J3KNW4;A0A0A0MSG2;Q14192	J3KNW4;A0A0A0MSG2;Q14192	Four and a half LIM domains protein 2	FHL2			7	7	7	18	18	18	44.205	0	8.6646	9469300000	69	0.288074	0.6642	-0.227854	-0.278041	26.7903	26.8517	27.3538	26.9685	27.7564	26.9545
A0A0A0MSK5;Q5JTV8;J3KN66;H0YD16;H0YDU3;H0Y4R4	A0A0A0MSK5;Q5JTV8;J3KN66;H0YD16	Torsin-1A-interacting protein 1	TOR1AIP1			7	7	7	15.8	15.8	15.8	52.406	0	12.087	1759800000	46	1.64768	0.230484	0.389757	0.641161	26.3676	26.5752	26.3576	25.8828	26.1443	26.1041
A0A0C4DFN8;A0A0A0MSZ4;P22570;A0A0A0MTN9;A0A0A0MTR6;A0A0C4DGN7;A0A0A0MT64;J3QQX3;J3QKZ8;J3QQW7	A0A0C4DFN8;A0A0A0MSZ4;P22570;A0A0A0MTN9;A0A0A0MTR6;A0A0C4DGN7;A0A0A0MT64;J3QQX3	NADPH:adrenodoxin oxidoreductase, mitochondrial	FDXR			18	18	18	41.5	41.5	41.5	53.808	0	61.096	11825000000	173	0.514589	0.601566	0.222514	0.322647	29.2553	28.9748	29.3317	28.6651	29.1869	29.0423
A0A0A0MTB8;Q8NI36	A0A0A0MTB8;Q8NI36	WD repeat-containing protein 36	WDR36			4	4	4	5.7	5.7	5.7	99.365	0	8.2704	586580000	32	0.336136	0.405104	-0.560088	-0.471528	24.2993	24.0066	22.4552	23.3853	24.5715	24.4845
E9PH62;A0A0A0MTC5;Q9NUL3;A0A0A0MTD1;F8VPI7;E7EPX0;E7EVJ4;A0A0A0MTC4;E5RJN7;A0A0A0MTC6;E7EVI1;G5EA18;E5RJ67;H0YBY0;E5RFK1;E5RGT3;E5RGQ5	E9PH62;A0A0A0MTC5;Q9NUL3;A0A0A0MTD1;F8VPI7;E7EPX0;E7EVJ4;A0A0A0MTC4;E5RJN7;A0A0A0MTC6;E7EVI1;G5EA18	Double-stranded RNA-binding protein Staufen homolog 2	STAU2			19	16	16	43.1	41.1	41.1	58.97	0	31.249	5036300000	77	0.764827	0.2038	-0.568031	-0.674792	25.512	25.318	26.0497	25.6699	26.441	26.4729
A0A0R4J2G3;A0A0A0MTJ9;Q6PIU2;H7C046	A0A0R4J2G3;A0A0A0MTJ9;Q6PIU2;H7C046	Neutral cholesterol ester hydrolase 1	NCEH1			6	6	6	18	18	18	49.062	0	8.7942	1324800000	39	0.906368	0.240924	-0.467337	-0.631008	25.3053	25.6223	25.9091	25.9292	25.8987	26.4107
A0A0B4J2A0;Q9UHJ6	A0A0B4J2A0;Q9UHJ6	Sedoheptulokinase	TRPV1;SHPK			7	7	7	21.8	21.8	21.8	51.504	0	16.464	818100000	37	0.43356	0.742116	0.137995	0.216882	25.7592	26.0768	25.6877	25.6047	25.6781	25.8269
Q5W0H4;A0A0B4J2C3;P13693;J3KPG2;E9PJF7;Q56UQ5;H0YCX0;Q9HAU6	Q5W0H4;A0A0B4J2C3;P13693;J3KPG2;E9PJF7;Q56UQ5	Translationally-controlled tumor protein;TPT1-like protein	TPT1			4	4	4	21.8	21.8	21.8	21.525	0	10.422	3464400000	29	0.334802	0.256992	1.25846	0.613663	25.9301	25.6131	25.6761	25.9199	26.1356	21.3884
A0A0C4DFM7;Q5TAX3;E9PKY2;E9PKX1;H0YDJ1;E9PJN7;E9PQS7;X6R5G7;H0YEE8;E9PRG2	A0A0C4DFM7;Q5TAX3;E9PKY2;E9PKX1	Terminal uridylyltransferase 4	ZCCHC11			16	16	15	11.9	11.9	11.4	185.25	0	30.608	3448400000	64	1.12605	0.389515	0.304726	0.4858	26.5202	26.1471	26.2069	25.8818	26.0524	26.0258
A0A0C4DFZ9;Q58A45	A0A0C4DFZ9;Q58A45	PAB-dependent poly(A)-specific ribonuclease subunit PAN3	PAN3			10	10	10	16	16	16	75.972	0	28.345	2618800000	67	1.49907	0.193924	0.437995	0.689532	26.8874	26.7331	26.7605	26.477	26.1026	26.4875
C9J9K3;A0A0C4DG17;P08865;F8WD59	C9J9K3;A0A0C4DG17;P08865;F8WD59	40S ribosomal protein SA	RPSA			6	6	6	40.3	40.3	40.3	29.404	0	17.706	6578000000	41	0.228675	0.833756	0.0966555	0.145229	26.8577	27.0282	27.0995	26.8747	27.168	26.6528
A0A0C4DG89;Q7L014;D6RJA6;H0Y9U3	A0A0C4DG89;Q7L014	Probable ATP-dependent RNA helicase DDX46	DDX46			9	9	9	10.7	10.7	10.7	117.46	0	13.871	1357300000	34	0.585043	0.303229	-0.49486	-0.564003	24.6601	25.6429	25.5315	25.5119	25.6094	26.1978
A0A0C4DGA6;Q14527;H7C5K0	A0A0C4DGA6;Q14527	Helicase-like transcription factor	HLTF			20	20	20	27.7	27.7	27.7	113.86	0	44.252	7453100000	142	0.00732966	0.994024	-0.00330544	-0.00510006	27.9698	27.4765	27.722	27.6486	27.7431	27.7865
A0A0C4DGQ8;Q6IAN0;J3KRS1	A0A0C4DGQ8;Q6IAN0;J3KRS1	Dehydrogenase/reductase SDR family member 7B	DHRS7B			3	3	3	12.9	12.9	12.9	33.524	0.00031686	4.4002	296380000	12	1.61646	0.144953	0.489528	0.766572	24.5798	24.7524	24.7311	23.9586	24.3936	24.2425
A0A0C4DGS1;P39656;U3KQ84	A0A0C4DGS1;P39656	Dolichyl-diphosphooligosaccharide--protein glycosyltransferase 48 kDa subunit	DDOST			9	9	9	29.6	29.6	29.6	48.799	0	70.78	5761800000	87	2.18696	0.093574	0.526491	0.875754	28.3928	28.2993	28.5189	28.0185	27.8667	27.7464
A0A0D9SEJ5;F5GY05;Q96EK7	A0A0D9SEJ5;F5GY05;Q96EK7	Constitutive coactivator of peroxisome proliferator-activated receptor gamma	FAM120B			14	14	14	22	22	22	105.19	0	19.577	4288200000	66	1.03231	0.177968	-0.525686	-0.711218	25.9753	26.5519	26.4051	26.9242	27.0682	26.517
A0A0D9SF60;Q99569;E7EST6;E9PHB5;Q9UQB3;E7EMY7;H0YFB1;B4DRK2;E7EPC8;E9PHJ1;E7EP40;D6RBA8;D6RC65;D6RHE9;D6R9A8	A0A0D9SF60;Q99569	Plakophilin-4	PKP4			20	19	19	24.3	23.8	23.8	133.97	0	46.04	2837900000	105	0.356386	0.741286	0.146196	0.217957	26.7473	26.5395	26.3234	26.6284	26.2615	26.2817
A0A0D9SF63;Q9BZK7;A0A1B0GVH3;C9JLJ1;C9JCK0;C9JBN1;A0A0D9SF25;A0A1B0GUU2;F8W9D8;C9IYU9	A0A0D9SF63;Q9BZK7	F-box-like/WD repeat-containing protein TBL1XR1	TBL1XR1			7	7	4	18.4	18.4	12.2	51.556	0	52.014	6673200000	118	0.257814	0.808204	0.1109	0.16524	27.6746	27.9564	27.7166	27.7009	27.9102	27.4038
A0A0D9SGJ6;J3KQV8;O43426;J3KPK1;C9JFZ1;C9JW66;H7BZ56;H7BZC2	A0A0D9SGJ6;J3KQV8;O43426;J3KPK1;C9JFZ1;C9JW66	Synaptojanin-1	SYNJ1			11	11	11	12.8	12.8	12.8	168.16	0	13.975	1452000000	39	0.421166	0.632131	-0.215337	-0.299914	24.794	25.1076	24.6893	24.7229	25.2469	25.2671
A0A0G2JH68;O60610;A0A140T8Z0;H9KV28;B4E2I7;E5RJ79;H7C2W8	A0A0G2JH68;O60610;A0A140T8Z0;H9KV28	Protein diaphanous homolog 1	DIAPH1			56	56	56	43.2	43.2	43.2	141.36	0	192.4	47251000000	538	0.561892	0.632627	-0.196233	-0.299591	29.3777	29.272	29.4404	29.7875	29.6065	29.2848
A0A0G2JQ62;Q8NF37;A0A0G2JRI7	A0A0G2JQ62;Q8NF37;A0A0G2JRI7	Lysophosphatidylcholine acyltransferase 1	LPCAT1			4	4	4	14.3	14.3	14.3	54.472	0	13.941	1071100000	29	1.2373	0.357708	-0.320437	-0.515484	25.1383	24.9549	24.8429	25.4197	25.3449	25.1329
B0QYV1;A0A0G2JRA5;O43251;S4R469;B0QYY4;F8VR27;F8VZY7;A0A087X2B1;J3KNW3;B7Z1U7;F8VZG9;Q9NWB1;I3L1D4;A0A0G2JRD1;S4R3K7;A0A0G2JSB3;B0QYY7;F8VRS4;J3QRF4;A6NFN3;B0QYY6;J3QQZ2;F5H0M1	B0QYV1;A0A0G2JRA5;O43251;S4R469;B0QYY4;F8VR27;F8VZY7;A0A087X2B1;J3KNW3;B7Z1U7;F8VZG9;Q9NWB1;I3L1D4;A0A0G2JRD1;S4R3K7;A0A0G2JSB3;B0QYY7;F8VRS4	RNA binding protein fox-1 homolog;RNA binding protein fox-1 homolog 2;RNA binding protein fox-1 homolog 1	RBFOX2;RBFOX1			12	12	12	35.9	35.9	35.9	37.865	0	34.108	11185000000	122	0.154047	0.868597	0.0792802	0.114505	29.181	28.9269	28.8649	29.0817	28.5791	29.0742
A0A0J9YVR6;E9PQ56;A0A0J9YWM1;H0YEM1;A0A0J9YYL3;A0A0J9YXJ8;A0A0J9YVP6;A0A0J9YXX5;Q9UHX1;E9PMU7;E9PN18;E9PL19;H0YCP8	A0A0J9YVR6;E9PQ56;A0A0J9YWM1;H0YEM1;A0A0J9YYL3;A0A0J9YXJ8;A0A0J9YVP6;A0A0J9YXX5;Q9UHX1;E9PMU7;E9PN18;E9PL19;H0YCP8	Poly(U)-binding-splicing factor PUF60	PUF60			5	5	5	29	29	29	33.655	0	7.5698	1653800000	22	0.621447	0.0876591	1.25038	0.890174	25.6631	25.6201	25.8614	22.6642	25.2759	25.4533
A0A0U1RR32;A0A0U1RRH7;Q99878;Q96KK5;Q9BTM1;Q16777;Q6FI13;P20671;P0C0S8;H0YFX9;Q93077;Q7L7L0;P04908;C9J0D1;Q71UI9;P0C0S5;Q96QV6;P16104;C9J386;Q8IUE6	A0A0U1RR32;A0A0U1RRH7;Q99878;Q96KK5;Q9BTM1;Q16777;Q6FI13;P20671;P0C0S8;H0YFX9;Q93077;Q7L7L0;P04908	Histone H2A type 1-J;Histone H2A type 1-H;Histone H2A.J;Histone H2A type 2-C;Histone H2A type 2-A;Histone H2A type 1-D;Histone H2A type 1;Histone H2A;Histone H2A type 1-C;Histone H2A type 3;Histone H2A type 1-B/E	HIST1H2AJ;HIST1H2AH;H2AFJ;HIST2H2AC;HIST2H2AA3;HIST1H2AD;HIST1H2AG;HIST1H2AC;HIST3H2A;HIST1H2AB			5	5	5	27.2	27.2	27.2	18.481	0	38.124	7628300000	65	0.257532	0.772358	-0.13884	-0.194326	26.8899	27.4088	27.1198	27.0897	27.5818	27.1636
A0A0X1KG71;Q8WX92	A0A0X1KG71;Q8WX92	Negative elongation factor B	NELFB			3	3	3	5.6	5.6	5.6	70.038	0.00031908	4.4773	115950000	9	0.159133	0.794289	0.147362	0.173908	23.1546	23.913	22.9934	23.2989	23.4983	22.8217
A0A1B0GWJ0;A0A1B0GTJ7;P30566;A0A0A6YY92;A0A096LNY6;A0A1B0GWF8;A0A1B0GTG9;A0A096LNY5;A0A096LPA2;A0A096LP92;A0A096LNY4;A0A096LP76;B4DEP1;A0A096LP72;V9GY96;A0A096LNT0	A0A1B0GWJ0;A0A1B0GTJ7;P30566;A0A0A6YY92;A0A096LNY6;A0A1B0GWF8;A0A1B0GTG9	Adenylosuccinate lyase	ADSL			17	17	17	49.8	49.8	49.8	54.465	0	64.69	21268000000	198	1.51876	0.210921	0.417424	0.665778	29.8845	29.6898	29.6675	29.4312	29.4417	29.1166
A0A1B0GUA3;Q96EK5;A0A1B0GTE6;A0A0D9SFK7;A0A1B0GUH6;A0A1B0GVY9;A0A1B0GU96;A0A1B0GV79;A0A1B0GW21	A0A1B0GUA3;Q96EK5	KIF1-binding protein	KIAA1279			7	7	7	15.2	15.2	15.2	74.783	0	16.571	1236700000	38	0.889952	0.224715	0.490302	0.647873	25.8969	25.414	25.3655	24.696	25.1687	25.3408
A0A1B0GVL4;P78312;E7EUR8;D6RFZ4	A0A1B0GVL4;P78312;E7EUR8	Protein FAM193A	FAM193A			18	18	18	19.5	19.5	19.5	166.37	0	51.543	2561000000	77	0.564611	0.256065	-0.595652	-0.615004	25.1117	24.3791	24.1008	24.5808	24.9955	25.8024
A0A1B0GVY1;Q96PU5;K7ERN1;K7ENS6;K7EKL1	A0A1B0GVY1;Q96PU5;K7ERN1	E3 ubiquitin-protein ligase NEDD4-like	NEDD4L			14	14	12	17.5	17.5	16.7	140.82	0	57.745	5604800000	102	0.379382	0.687691	-0.18213	-0.259579	26.5789	26.7087	26.2456	26.8745	26.402	26.803
A0A1C7CYX1;A0A0A0MSU2;Q6PJG2;H7C1L3	A0A1C7CYX1;A0A0A0MSU2;Q6PJG2	ELM2 and SANT domain-containing protein 1	ELMSAN1			13	13	13	21.5	21.5	21.5	120.73	0	26.324	2588700000	40	0.0611127	0.89632	-0.0932795	-0.0906025	26.3141	26.7172	25.5333	25.9177	25.8472	27.0796
A0JNW5;A0A0C4DGH6;H0YHT7;F8W1I2;F8VW65;F8W665	A0JNW5;A0A0C4DGH6	UHRF1-binding protein 1-like	UHRF1BP1L			11	11	11	10.7	10.7	10.7	164.2	0	19.372	1558900000	35	0.650023	0.0978309	-1.06954	-0.859857	24.2719	22.2608	24.0129	23.8881	24.6183	25.2477
A1L0T0;M0R026;E9PL44;E9PJS0;M0R1B5;M0QZX5	A1L0T0;M0R026	Acetolactate synthase-like protein	ILVBL			10	10	10	29.4	29.4	29.4	67.867	0	67.315	3115700000	68	0.753981	0.170373	0.650803	0.725805	28.6987	27.6115	27.4331	27.3219	27.2185	27.2504
A3KMH1	A3KMH1	von Willebrand factor A domain-containing protein 8	VWA8			10	10	10	6.6	6.6	6.6	214.82	0	19.039	1034800000	16	0.494564	0.135593	1.2811	0.786007	26.4863	26.5524	26.5999	26.509	26.276	23.0103
A5YKK6;H3BMZ2;H3BNB1;H3BVC9;H3BMH0;H3BTH2;H3BR89;H3BT18;H3BU44	A5YKK6	CCR4-NOT transcription complex subunit 1	CNOT1			64	64	64	29.9	29.9	29.9	266.94	0	229.56	57874000000	673	0.16305	0.89156	-0.0600281	-0.0940193	30.5826	30.3609	30.455	30.7705	30.3844	30.4237
A6NEM5;Q92643;B1AK81	A6NEM5;Q92643;B1AK81	GPI-anchor transamidase	PIGK			4	4	4	13.3	13.3	13.3	37.785	0	6.0119	674530000	18	0.662403	0.153601	0.776044	0.752834	24.8849	25.0038	25.015	23.1349	24.7676	24.6731
A6NHR9;J3KTL8;J3QSH1	A6NHR9;J3KTL8	Structural maintenance of chromosomes flexible hinge domain-containing protein 1	SMCHD1			26	26	26	16.4	16.4	16.4	226.37	0	135.75	7520300000	138	2.08302	0.0680806	-0.593376	-0.95396	27.0477	27.2277	27.0316	27.9024	27.6203	27.5644
A6NJ78;A0A0U1RR76;A0A0U1RRF2;B5MC64;A0A0U1RR64;A0A0U1RRD2;F8WD83;P0C7V9	A6NJ78	Probable methyltransferase-like protein 15	METTL15			5	5	5	18.2	18.2	18.2	46.121	0	11.882	421730000	19	1.14733	0.0827996	0.718506	0.904344	26.1096	26.0636	25.5885	24.7457	25.2862	25.5744
A6PW57;Q99755;A2A3N6;A2A5X0;A6PW58;O14986;A0A0A0MT25;A0A0A0MSP5	A6PW57;Q99755	Phosphatidylinositol 4-phosphate 5-kinase type-1 alpha	PIP5K1A			9	9	7	21.5	21.5	17.5	61.257	0	17.357	3289500000	65	0.611673	0.543534	-0.251461	-0.367379	26.0058	25.9531	25.4711	26.2033	26.0036	25.9775
S4R393;S4R410;A7E2V4;S4R3H3;H7BZ52;S4R3B3;H7C453;S4R3U7;H0YCW2;S4R3S6	S4R393;S4R410;A7E2V4;S4R3H3;H7BZ52;S4R3B3;H7C453	Zinc finger SWIM domain-containing protein 8	ZSWIM8			23	23	23	16.7	16.7	16.7	192.98	0	46.426	5426700000	123	1.29037	0.0632731	-0.752676	-0.973139	26.4323	26.6209	25.7462	27.0982	27.0677	26.8914
Q49AN9;F5H013;P62308;A8MWD9;C9JVQ0	Q49AN9;F5H013;P62308;A8MWD9;C9JVQ0	Small nuclear ribonucleoprotein G;Putative small nuclear ribonucleoprotein G-like protein 15	SNRPG;SNRPGP15			2	2	2	31.2	31.2	31.2	7.1013	0.00032478	4.7134	1459800000	20	0.390824	0.425093	-0.447168	-0.455077	24.8024	23.43	24.6683	25.0827	24.7847	24.3748
B0QZ18;Q99829;A6PVH9;F2Z2V0;E7ENH5;Q5JX58;Q5JX59;Q5JX60;Q5JX44;Q5JX45;Q5JX61;Q5JX52;Q5JX56;H0Y524;Q5JX55;Q5JX54;Q5JX57;E7EV27	B0QZ18;Q99829;A6PVH9;F2Z2V0;E7ENH5;Q5JX58;Q5JX59;Q5JX60;Q5JX44;Q5JX45;Q5JX61;Q5JX52	Copine-1	CPNE1			10	10	10	27.7	27.7	27.7	59.717	0	30.5	3127700000	46	0.486311	0.204615	-0.846727	-0.673248	23.8272	25.9644	26.1799	26.0258	26.1207	26.3652
B0YIW6;P48444;Q6P1Q5;E9PK34	B0YIW6;P48444	Coatomer subunit delta	ARCN1			24	24	24	48	48	48	61.626	0	59.03	17264000000	221	2.0084	0.0641064	0.613578	0.970041	29.744	29.8893	29.4572	29.0384	29.0525	29.159
B1AH87;P30536	B1AH87;P30536	Translocator protein	TSPO			4	4	4	43	43	43	11.896	0	21.347	17617000000	50	1.0428	0.114225	0.657649	0.825941	30.2251	30.1393	29.7282	29.8706	29.0395	29.2097
B1AHC9;P12956	B1AHC9;P12956	X-ray repair cross-complementing protein 6	XRCC6			27	27	27	47.4	47.4	47.4	64.283	0	91.587	22774000000	341	1.21063	0.0955642	0.652384	0.866116	29.7279	30.0627	29.7139	28.754	29.2714	29.522
B1ALK7;Q14155;E7EUY6;E9PDQ5;E7EU80;C9JDI6;B1ANY6;F6SJA5;E7ENL8	B1ALK7;Q14155;E7EUY6;E9PDQ5	Rho guanine nucleotide exchange factor 7	ARHGEF7			17	17	12	30.6	30.6	24.1	79.831	0	29.862	4570000000	71	0.481643	0.192108	-0.922574	-0.692406	25.4777	25.0451	23.1267	25.5164	24.7352	26.1656
H7C1Q6;H7BXF4;B1PBA3;Q9NXE4;H7C0W5;H7C235;H7C2J2;H7C2E2	H7C1Q6;H7BXF4;B1PBA3;Q9NXE4;H7C0W5;H7C235;H7C2J2	Sphingomyelin phosphodiesterase 4	SMPD4			7	7	7	11.2	11.2	11.2	83.146	0	10.468	2000000000	41	0.141887	0.855212	0.0962728	0.128115	26.5531	26.0159	26.7859	26.5512	26.3281	26.1869
B3KNJ4;Q9UBE0;M0QX65;M0QZS6;M0R054;M0R375;M0QYM8	B3KNJ4;Q9UBE0;M0QX65;M0QZS6	SUMO-activating enzyme subunit 1;SUMO-activating enzyme subunit 1, N-terminally processed	SAE1			7	7	7	24.1	24.1	24.1	33.384	0	10.079	1020300000	16	0.123132	0.862751	0.0921446	0.119126	25.5979	25.3853	24.7059	25.1439	25.2199	25.0488
B4DJ81;P28331	B4DJ81;P28331	NADH-ubiquinone oxidoreductase 75 kDa subunit, mitochondrial	NDUFS1			14	14	14	34.4	34.4	34.4	66.921	0	22.42	2787900000	73	0.587748	0.631938	0.194538	0.300319	27.2682	27.3096	27.1844	27.1844	26.774	27.2201
B4DR61;P61619;F8W776;Q8TC24;Q9H9S3;H7C1Q9;C9JXC6;H7C069;A6NK38;F2Z2C7;A6NIF9;C9JJV4;H7C1S8	B4DR61;P61619;F8W776;Q8TC24;Q9H9S3	Protein transport protein Sec61 subunit alpha isoform 1;Protein transport protein Sec61 subunit alpha isoform 2	SEC61A1;SEC61A2			8	8	8	11.6	11.6	11.6	52.949	0	13.074	16076000000	124	1.5036	0.150889	0.493246	0.756807	29.679	29.8187	29.721	28.992	29.4977	29.2492
B4E1G1;Q9BUN8;E5RGY0	B4E1G1;Q9BUN8;E5RGY0	Derlin-1	DERL1			5	5	5	36.4	36.4	36.4	17.033	0	6.4178	9947200000	36	1.35931	0.0629218	0.733571	0.975272	29.4083	29.3095	29.5826	29.176	28.421	28.5027
H0Y9V7;B4E2Q0;P98194;H0Y8X9;H0Y9S7	H0Y9V7;B4E2Q0;P98194;H0Y8X9;H0Y9S7	Calcium-transporting ATPase;Calcium-transporting ATPase type 2C member 1	ATP2C1			8	8	8	12	12	12	98.938	0	13.976	1849600000	44	0.125538	0.854125	-0.103955	-0.129426	24.731	25.2914	25.6694	25.0753	25.4148	25.5137
B5MCF9;O00541;B3KXD6;H7C267;H7BYY8	B5MCF9;O00541;B3KXD6	Pescadillo homolog	PES1			9	9	9	17	17	17	66.077	0	8.6783	2102500000	30	0.715569	0.177603	-0.65324	-0.712175	25.7341	25.7677	25.3001	26.7203	25.4811	26.5603
B5MCN7;Q15788	B5MCN7;Q15788	Nuclear receptor coactivator 1	NCOA1			10	10	10	9.5	9.5	9.5	135.62	0	14.414	1664500000	48	0.779026	0.482684	0.270174	0.409426	26.3203	25.9264	26.3037	25.7913	26.1004	25.8482
B5MDF5;J3KQE5;P62826;F5H018;H0YFC6;B4DV51	B5MDF5;J3KQE5;P62826;F5H018;H0YFC6	GTP-binding nuclear protein Ran	RAN			23	23	23	52.4	52.4	52.4	26.224	0	166.39	129180000000	355	1.28417	0.135869	0.550294	0.785082	32.5255	32.3536	32.4076	32.1538	31.9789	31.5031
B7WPG3;C9IYN3;D6W592;Q8WVV9;H7C464;C9JJZ7	B7WPG3;C9IYN3;D6W592;Q8WVV9	Heterogeneous nuclear ribonucleoprotein L-like	HNRNPLL;HNRPLL			6	6	4	19.3	19.3	14.4	56.45	0	16.497	2615000000	34	0.947802	0.161993	0.58163	0.738921	26.4992	26.0356	25.9315	25.6117	25.9485	25.1613
B7Z6D5;Q96GQ7;A0A087X059;A0A087WYH5	B7Z6D5;Q96GQ7	Probable ATP-dependent RNA helicase DDX27	DDX27			9	9	9	13.7	13.7	13.7	86.604	0	9.4387	778240000	24	0.695414	0.181811	0.658274	0.706837	25.0265	25.054	24.8358	24.6587	23.467	24.8156
B7ZBM3;Q8IVH2;A2A312	B7ZBM3;Q8IVH2	Forkhead box protein P4	FOXP4			9	6	6	17.2	13.6	13.6	72.286	0	27.73	2468300000	59	0.198734	0.773314	0.154284	0.193155	26.8164	26.8847	26.9759	26.1623	26.9131	27.1388
B7ZLQ8;Q17RY0;E5RJM0;E5RFP2;H0YBG1;J3KN18;Q7Z5Q1;Q8NE35;H0Y9D9	B7ZLQ8;Q17RY0;E5RJM0;E5RFP2	Cytoplasmic polyadenylation element-binding protein 4	CPEB4			24	24	24	35.2	35.2	35.2	77.296	0	72.811	20177000000	258	2.42429	0.115001	0.477027	0.82411	30.0669	30.2356	30.1683	29.5602	29.7662	29.7133
B9A062;P13995;B8ZZU9	B9A062;P13995;B8ZZU9	Bifunctional methylenetetrahydrofolate dehydrogenase/cyclohydrolase, mitochondrial;NAD-dependent methylenetetrahydrofolate dehydrogenase;Methenyltetrahydrofolate cyclohydrolase	MTHFD2			5	5	5	28.4	28.4	28.4	23.867	0	7.5642	637270000	22	0.906309	0.213631	0.502343	0.662146	25.0128	24.49	25.3779	24.4264	24.4447	24.5025
B9A067;Q16891;H7C463;C9J406;A0A087WYS0;D6RAW4	B9A067;Q16891;H7C463;C9J406	MICOS complex subunit MIC60	IMMT			22	22	22	40.4	40.4	40.4	78.973	0	59.309	6574800000	138	0.719065	0.390197	-0.350511	-0.48486	26.6814	26.5645	26.8365	26.6454	27.3487	27.1398
J3KMX2;B9EGA3;Q92925;J3QWB6;J3QQL7	J3KMX2;B9EGA3;Q92925;J3QWB6	SWI/SNF-related matrix-associated actin-dependent regulator of chromatin subfamily D member 2	SMARCD2			12	12	10	36.2	36.2	32	52.238	0	22.221	4083700000	79	0.155678	0.809216	-0.135457	-0.16407	27.0269	26.652	26.9085	27.1561	26.4064	27.4313
C9JE98;C9J0Q5;C9JFD3;Q9Y618;C9J7T7;C9JQE8;C9J330;H7C1J7;C9JNV9;H7C184;H0YGK8;H7C0P3;H7C1Y3	C9JE98;C9J0Q5;C9JFD3;Q9Y618;C9J7T7;C9JQE8	Nuclear receptor corepressor 2	NCOR2			68	68	66	37.6	37.6	37	268.04	0	147.25	40547000000	514	0.616661	0.639848	0.187546	0.294601	30.7039	30.2945	30.6649	30.3353	30.318	30.4474
C9J6A7;Q96AT9;C9IYE8;E7ESZ6;C9J8S0;C9J9T0;C9IZU8;Q2QD12;C9JCL8	C9J6A7;Q96AT9;C9IYE8;E7ESZ6;C9J8S0;C9J9T0;C9IZU8;Q2QD12	Ribulose-phosphate 3-epimerase;Ribulose-phosphate 3-epimerase-like protein 1	RPE;RPEL1			4	4	4	28.9	28.9	28.9	17.414	0.00059084	3.5717	600090000	25	0.691914	0.113898	0.90621	0.826527	25.6669	25.3923	24.5844	25.2201	24.2087	23.4961
C9JEH7;P22090	C9JEH7;P22090	40S ribosomal protein S4, Y isoform 1	RPS4Y1			21	7	3	57.6	29.4	13.7	29.383	0	13.712	2447600000	32	0.531581	0.343204	0.468679	0.527546	27.5142	26.7821	26.4916	26.7566	26.6431	25.9822
C9JFV4;Q8IZL8;I3L445;I3L1P4;I3L4M7;E7EV54;I3L4P1	C9JFV4;Q8IZL8;I3L445;I3L1P4;I3L4M7;E7EV54	Proline-, glutamic acid- and leucine-rich protein 1	PELP1			4	4	4	4.3	4.3	4.3	124.94	0	9.0829	523430000	28	0.407274	0.501151	-0.337049	-0.39599	24.2001	23.7279	24.8869	24.7792	24.4315	24.6154
C9JLU1;P52434	C9JLU1;P52434	DNA-directed RNA polymerases I, II, and III subunit RPABC3	POLR2H			5	5	5	37.8	37.8	37.8	16.925	0	13.84	3530400000	50	0.352727	0.604664	0.256166	0.319465	26.1258	26.4813	26.5973	26.6705	25.9613	25.8042
C9JP16;O75718	C9JP16;O75718	Cartilage-associated protein	CRTAP			3	3	3	8.4	8.4	8.4	41.432	0.0021203	2.4067	468280000	14	0.374653	0.365848	-0.590106	-0.508556	23.1067	24.5576	24.4058	25.5534	24.2415	24.0455
C9JQD4;O43447;H0YEL5;A6NM32	C9JQD4;O43447;H0YEL5	Peptidyl-prolyl cis-trans isomerase;Peptidyl-prolyl cis-trans isomerase H	PPIH			5	5	5	31.9	31.9	31.9	15.8	0	8.0809	1342500000	36	1.73675	0.0623942	-0.655089	-0.977393	25.6274	26.1442	25.8865	26.6956	26.5113	26.4163
C9JR56;Q9UPW6;F8WCV6	C9JR56;Q9UPW6	DNA-binding protein SATB;DNA-binding protein SATB2	SATB2			9	9	7	16	16	12.9	76.034	0	11.366	1572900000	44	0.246463	0.716364	-0.190026	-0.236077	25.1353	25.5303	25.834	25.2335	25.9185	25.9176
C9JZR2;O60716;E9PRE2;E9PKY0;H0YC95;E9PKL1	C9JZR2;O60716	Catenin delta-1	CTNND1			39	39	38	51.5	51.5	50.7	104.85	0	163.24	25850000000	253	0.636619	0.372392	-0.391891	-0.503977	27.5312	27.3629	27.5522	28.2747	27.9898	27.3574
D3DQV9;P78344;H0Y3P2;H0YCH5;E9PKF8;H0YD77;H0YE22;H0YEC5	D3DQV9;P78344;H0Y3P2	Eukaryotic translation initiation factor 4 gamma 2	EIF4G2			21	21	21	30.4	30.4	30.4	102.33	0	38.46	6185900000	151	0.649265	0.602628	-0.20742	-0.321878	27.4852	27.3474	27.5067	27.8422	27.7284	27.3909
D3YTB1;F8W727;P62910;D3YTI8	D3YTB1;F8W727;P62910	60S ribosomal protein L32	RPL32			10	10	10	68.4	68.4	68.4	15.616	0	15.73	11547000000	95	1.19363	0.071185	0.744068	0.938271	29.0741	29.559	28.6701	28.0845	28.5548	28.4318
D3YTB5;P51617;H7C224;H7C2I6;F8WAB6;H7C3C1;H7C1F0;F6U4U2;P51955	D3YTB5;P51617;H7C224	Interleukin-1 receptor-associated kinase 1	IRAK1			11	11	11	22.2	22.2	22.2	76.059	0	34.812	7400200000	125	0.438662	0.774163	-0.117939	-0.191676	27.2744	27.1377	27.5042	27.4463	27.4839	27.3399
D6R938;E9PBG7;E9PF82;Q13557;Q9UQM7;H0Y9C2;H0Y9J2	D6R938;E9PBG7;E9PF82;Q13557;Q9UQM7	Calcium/calmodulin-dependent protein kinase type II subunit delta;Calcium/calmodulin-dependent protein kinase type II subunit alpha	CAMK2D;CAMK2A			12	6	5	24.9	14.9	12.7	56.298	0	9.3612	2131900000	30	0.0876524	0.96564	0.0204213	0.0350427	25.7481	25.7688	25.809	25.8994	25.7451	25.62
E5KLJ5;E5KLK1;E5KLJ9;E5KLJ6;O60313;H7C141;H7C321;C9JMB8;C9JY58;H7C3G2;A8MXB6	E5KLJ5;E5KLK1;E5KLJ9;E5KLJ6;O60313	Dynamin-like 120 kDa protein, mitochondrial;Dynamin-like 120 kDa protein, form S1	OPA1			31	31	31	36.2	36.2	36.2	117.74	0	88.527	6333500000	136	1.26869	0.439369	0.265994	0.444533	28.1673	27.902	28.081	27.6654	27.8312	27.8556
E7END7;P62820	E7END7;P62820	Ras-related protein Rab-1A	RAB1A			9	4	4	53.2	32.9	32.9	19.018	0	11.572	1105800000	17	0.195413	0.649804	0.333038	0.288463	25.5964	25.2504	23.8488	24.0687	24.3202	25.3076
E7EV99;E7ENY0;P35611;A0A0A0MSR2;H0Y9H2;D6RF25;D6RJE2;D6RAH3;H0YG19;H0YFD8	E7EV99;E7ENY0;P35611;A0A0A0MSR2;H0Y9H2	Alpha-adducin	ADD1			18	18	17	32.3	32.3	31	70.055	0	36.651	6597200000	122	0.353142	0.604019	-0.257461	-0.320593	25.9731	25.9394	26.3311	25.7873	26.5928	26.6359
E7EP32;P62879;P62873;B1AKQ8;C9JZN1;F6X3N5;F6UT28;C9JIS1;C9JXA5;Q9HAV0;C9JD14;F5H8J8;F5H100;B3KVK2;F5H0S8;E9PCP0;P16520	E7EP32;P62879;P62873;B1AKQ8;C9JZN1;F6X3N5;F6UT28;C9JIS1;C9JXA5;Q9HAV0	Guanine nucleotide-binding protein G(I)/G(S)/G(T) subunit beta-2;Guanine nucleotide-binding protein G(I)/G(S)/G(T) subunit beta-1;Guanine nucleotide-binding protein subunit beta-4	GNB2;GNB1;GNB4			4	4	4	14.2	14.2	14.2	32.408	0	6.4068	2222100000	27	0.137028	0.810434	-0.143552	-0.161863	26.2023	26.6088	26.2252	27.1929	25.9782	26.2958
E7EPN9;Q9Y520;H7C5N8;A0A0A0MS30	E7EPN9;Q9Y520	Protein PRRC2C	PRRC2C			99	99	96	39.1	39.1	38.4	308.77	0	323.31	110980000000	1180	0.259653	0.833395	-0.0939846	-0.145904	31.0568	30.8026	31.0885	30.8669	31.1123	31.2507
E7EQI7;Q12768;E5RFU6	E7EQI7;Q12768	WASH complex subunit strumpellin	KIAA0196			6	6	6	7.8	7.8	7.8	117.06	0	12.303	1696700000	42	1.07122	0.341063	-0.34491	-0.52954	25.8577	25.9843	26.2303	26.5782	26.2613	26.2676
E7EQR4;P15311;E9PQ82;E9PNV3	E7EQR4;P15311	Ezrin	EZR			29	20	19	47.1	37.7	36.3	69.371	0	58.378	15735000000	126	0.383598	0.313278	-0.705001	-0.553745	22.6647	22.1415	24.1972	23.2118	24.6379	23.2687
H0YBP1;E7ESA6;Q05397;E9PEI4;H0YB16;H0YBZ1;B4DWJ1;E5RHD8;E5RI03;H0YB99;E5RG86;E5RJP0;E5RJQ2;E5RG80;E5RGA6	H0YBP1;E7ESA6;Q05397;E9PEI4;H0YB16;H0YBZ1	Focal adhesion kinase 1	PTK2			15	15	14	17.9	17.9	17.1	115.45	0	33.284	6590200000	85	0.569419	0.442803	0.337712	0.44221	27.0592	27.1646	27.1376	27.2929	26.6298	26.4256
E7ESC6;Q9UIA9;E5RIW1;H0YBE1	E7ESC6;Q9UIA9	Exportin-7	XPO7			13	13	13	13.5	13.5	13.5	124.07	0	17.62	2803500000	51	0.596397	0.463918	-0.309002	-0.42228	25.9703	26.212	25.6677	26.5262	26.3077	25.9431
E7EU96;P68400;Q8NEV1;A0A087WY74;V9GYA2;V9GY80	E7EU96;P68400;Q8NEV1	Casein kinase II subunit alpha;Casein kinase II subunit alpha 3	CSNK2A1;CSNK2A3			10	10	10	35.8	35.8	35.8	45.31	0	27.006	3002900000	51	0.940785	0.191787	0.528405	0.692811	26.0015	26.0003	26.1707	25.5261	25.0863	25.9749
E7EVX8;Q8WWY3;E7EU94;E7ESX0;E7EN72	E7EVX8;Q8WWY3;E7EU94;E7ESX0;E7EN72	U4/U6 small nuclear ribonucleoprotein Prp31	PRPF31			6	6	6	17.4	17.4	17.4	54.766	0	9.1436	1391900000	31	0.576197	0.117494	1.11129	0.817824	25.8583	25.8273	26.0379	25.5148	25.7838	23.0909
E7EW05;Q9NVU7	E7EW05;Q9NVU7	Protein SDA1 homolog	SDAD1			4	4	4	7.1	7.1	7.1	75.44	0.00031368	4.2978	525180000	6	0.401652	0.631139	0.220376	0.300917	24.6449	24.6159	24.679	23.966	24.6107	24.702
E7EWW0;Q7Z3J2;C9J7I2;H3BV68;F5H7K1;H3BVG8;I3L1U5;H3BRV8;H3BNX2;F6S1J4	E7EWW0;Q7Z3J2;C9J7I2;H3BV68;F5H7K1;H3BVG8	UPF0505 protein C16orf62	C16orf62			8	8	8	10.5	10.5	10.5	118.61	0	11.703	911480000	27	0.654004	0.365161	0.394115	0.510093	25.8596	25.696	25.4381	25.6324	25.3716	24.8073
E7EX90;Q14203;Q6AWB1;E7EWF7;C9JJD0;C9JKG6;E9PCY0;C9J1B7;C9JZA4;C9JTE5;C9JJN7	E7EX90;Q14203;Q6AWB1	Dynactin subunit 1	DCTN1;DKFZp686E0752			36	36	36	37.4	37.4	37.4	139.09	0	192.15	18828000000	316	2.2362	0.134247	0.461397	0.787485	29.8604	29.7269	29.8618	29.4991	29.2596	29.3061
E9PB90;P52789	E9PB90;P52789	Hexokinase;Hexokinase-2	HK2			14	10	10	17.8	14.4	14.4	98.972	0	16.865	2033500000	38	1.0596	0.386727	-0.311328	-0.48792	25.5414	25.7265	25.4883	25.7271	26.1229	25.8403
E9PDF6;O43795;H7C2Y7;E7EQD9;C9JYW1;A0A0U1RRI3;Q9UBC5;C9K0I9;C9JUP5;G3V342	E9PDF6;O43795	Unconventional myosin-Ib	MYO1B			33	33	33	29.3	29.3	29.3	128.48	0	77.689	13216000000	174	0.596956	0.679107	0.16538	0.265061	28.8704	28.6568	28.9213	28.7452	28.7439	28.4632
E9PDR0;P05166;E7EUY3;C9JQS9;E7EX59;E7ETT1;E7ETT4;E9PEC3;F8WBI9;E7ENC1;H7C5C9;C9JVY9;C9JVW9;C9JAW3	E9PDR0;P05166;E7EUY3;C9JQS9;E7EX59;E7ETT1;E7ETT4;E9PEC3;F8WBI9	Propionyl-CoA carboxylase beta chain, mitochondrial	PCCB			27	27	27	56.7	56.7	56.7	59.403	0	131.78	33519000000	301	0.0849915	0.921736	-0.0522245	-0.0727597	30.7138	30.2064	30.8304	30.6333	30.4576	30.8164
[truncated: 954 more rows]

## Sheet: Student's t-test_BP1 ILK GFP
Protein IDs	Majority protein IDs	Protein names	Gene names	Student's T-test Significant LFQ intensity BP1_ILK_LFQ intensity BP1_GFP	Student's T-test significant	Peptides	Razor + unique peptides	Unique peptides	Sequence coverage [%]	Unique + razor sequence coverage [%]	Unique sequence coverage [%]	Mol. weight [kDa]	Q-value	Score	Intensity	MS/MS count	-Log Student's T-test p-value LFQ intensity BP1_ILK_LFQ intensity BP1_GFP	Student's T-test q-value LFQ intensity BP1_ILK_LFQ intensity BP1_GFP	Student's T-test Difference LFQ intensity BP1_ILK_LFQ intensity BP1_GFP	Student's T-test Test statistic LFQ intensity BP1_ILK_LFQ intensity BP1_GFP	LFQ intensity BP1_ILK_1	LFQ intensity BP1_ILK_2	LFQ intensity BP1_ILK_3	LFQ intensity BP1_GFP_1	LFQ intensity BP1_GFP_2	LFQ intensity BP1_GFP_3
[truncated: 2,403 more rows]

[truncated: 1 more sheets: Student's t-test_BP5 ILK GFP]
