# Supplementary material for: Spatiotemporal profiling of cytosolic signaling complexes in living cells by selective proximity proteomics
Source: Nat Commun. 2021 Jan 4;12:71. doi: 10.1038/s41467-020-20367-x (PMC7782698; doi:10.1038/s41467-020-20367-x)
Supplement: Supplementary file 10 — Supplementary Data 7 [file 41467_2020_20367_MOESM10_ESM.xlsx]

## Sheet: Sheet1
Supplementary Data 7. Proteomic data for BP5, BN2 and BP1 comparison with RSU1 as the bait protein. Related to Figure 3.
Protein names	Gene names	Peptides	Unique peptides	Peptides BN2_GFP_1	Peptides BN2_GFP_2	Peptides BN2_GFP_3	Peptides BN2_RSU1_1	Peptides BN2_RSU1_2	Peptides BN2_RSU1_3	Peptides BP1_GFP_1	Peptides BP1_GFP_2	Peptides BP1_GFP_3	Peptides BP1_RSU1_1	Peptides BP1_RSU1_2	Peptides BP1_RSU1_3	Peptides BP5_GFP_1	Peptides BP5_GFP_2	Peptides BP5_GFP_3	Peptides BP5_RSU1_1	Peptides BP5_RSU1_2	Peptides BP5_RSU1_3	Unique peptides BN2_GFP_1	Unique peptides BN2_GFP_2	Unique peptides BN2_GFP_3	Unique peptides BN2_RSU1_1	Unique peptides BN2_RSU1_2	Unique peptides BN2_RSU1_3	Unique peptides BP1_GFP_1	Unique peptides BP1_GFP_2	Unique peptides BP1_GFP_3	Unique peptides BP1_RSU1_1	Unique peptides BP1_RSU1_2	Unique peptides BP1_RSU1_3	Unique peptides BP5_GFP_1	Unique peptides BP5_GFP_2	Unique peptides BP5_GFP_3	Unique peptides BP5_RSU1_1	Unique peptides BP5_RSU1_2	Unique peptides BP5_RSU1_3	LFQ intensity BN2_GFP_1	LFQ intensity BN2_GFP_2	LFQ intensity BN2_GFP_3	LFQ intensity BN2_RSU1_1	LFQ intensity BN2_RSU1_2	LFQ intensity BN2_RSU1_3	LFQ intensity BP1_GFP_1	LFQ intensity BP1_GFP_2	LFQ intensity BP1_GFP_3	LFQ intensity BP1_RSU1_1
Nuclear speckle splicing regulatory protein 1	CCDC55;NSRP1	3	3	0	0	0	1	0	0	2	2	3	1	1	1	2	2	1	1	2	2	0	0	0	1	0	0	2	2	3	1	1	1	2	2	1	1	2	2	0	0	0	0	0	0	0	58306000	76522000	0
Battenin	CLN3	1	1	0	0	0	0	0	0	0	0	1	0	1	0	0	0	0	0	1	0	0	0	0	0	0	0	0	0	1	0	1	0	0	0	0	0	1	0	0	0	0	0	0	0	0	0	0	0
Serpin B6	SERPINB6	12	11	5	5	9	3	2	1	12	9	10	8	9	6	9	10	9	10	9	10	5	5	8	3	2	1	11	8	9	7	9	6	8	9	9	10	9	10	153550000	149200000	136860000	129870000	0	0	589330000	712940000	501390000	385320000
GRAM domain-containing protein 1B	hCG_39893;GRAMD1B	7	5	4	2	2	0	0	0	3	4	7	1	2	1	4	2	4	2	1	1	3	1	2	0	0	0	2	3	5	1	1	1	2	2	4	2	1	0	36728000	37574000	35161000	0	0	0	87800000	65873000	67397000	0
Vigilin	HDLBP	43	43	30	27	35	27	27	26	35	33	32	36	37	33	31	35	37	34	33	34	30	27	35	27	27	26	35	33	32	36	37	33	31	35	37	34	33	34	3017500000	3182700000	3161500000	3327200000	2836400000	2328000000	3580300000	3826200000	3558900000	3805000000
40S ribosomal protein S9	RPS9	17	17	13	14	14	16	14	13	12	13	14	14	15	14	11	12	15	14	14	14	13	14	14	16	14	13	12	13	14	14	15	14	11	12	15	14	14	14	7953000000	9289500000	7318900000	10038000000	12360000000	13589000000	4658700000	4640600000	4742800000	5821100000
EH domain-containing protein 1	EHD1	10	5	2	3	5	4	2	4	4	2	3	3	3	4	3	6	4	4	2	5	0	1	3	1	0	1	1	1	1	0	1	2	0	2	2	1	0	2	0	37451000	43150000	43541000	0	0	0	0	0	39603000
Proteasome subunit alpha type;Proteasome subunit alpha type-2	PSMA2	6	6	5	4	5	2	1	2	4	4	3	2	0	4	4	5	5	5	5	4	5	4	5	2	1	2	4	4	3	2	0	4	4	5	5	5	5	4	326960000	374680000	471490000	193090000	0	386190000	273660000	0	249790000	0
Transcription elongation factor B polypeptide 3	TCEB3	15	15	2	2	7	2	0	0	10	12	10	7	7	6	12	12	10	5	5	8	2	2	7	2	0	0	10	12	10	7	7	6	12	12	10	5	5	8	85567000	117030000	128580000	0	0	0	278390000	293590000	288350000	189620000
Large proline-rich protein BAG6	BAT3;BAG6	17	17	6	9	9	3	3	2	12	11	10	8	10	7	13	15	14	12	11	11	6	9	9	3	3	2	12	11	10	8	10	7	13	15	14	12	11	11	554450000	466030000	592640000	230150000	0	0	571610000	590200000	655750000	351780000
Transcription cofactor vestigial-like protein 4	VGLL4	2	2	1	1	1	1	1	0	1	1	2	1	0	1	1	2	1	1	0	2	1	1	1	1	1	0	1	1	2	1	0	1	1	2	1	1	0	2	0	0	0	0	0	0	0	0	0	0
Dystrophin	DMD	6	3	3	3	3	2	1	3	3	4	4	4	4	3	4	5	4	3	4	4	1	1	1	0	0	1	2	2	1	2	2	2	2	3	2	1	2	2	0	0	0	0	0	0	61525000	61592000	0	40238000
Disrupted in schizophrenia 1 protein	DISC1	1	1	0	0	1	0	0	0	0	0	0	0	0	0	0	1	1	0	0	0	0	0	1	0	0	0	0	0	0	0	0	0	0	1	1	0	0	0	0	0	0	0	0	0	0	0	0	0
Activating molecule in BECN1-regulated autophagy protein 1	AMBRA1	5	5	1	1	2	0	0	1	4	3	5	1	2	2	2	4	4	2	0	0	1	1	2	0	0	1	4	3	5	1	2	2	2	4	4	2	0	0	0	0	0	0	0	0	46239000	76722000	43440000	0
Kelch repeat and BTB domain-containing protein 4	KBTBD4	1	1	0	0	0	0	0	0	0	0	1	0	0	0	1	1	0	1	1	0	0	0	0	0	0	0	0	0	1	0	0	0	1	1	0	1	1	0	0	0	0	0	0	0	0	0	0	0
	EPPK1	11	0	7	7	9	7	8	8	7	5	5	6	7	9	6	7	6	7	7	5	0	0	0	0	0	0	0	0	0	0	0	0	0	0	0	0	0	0	0	0	0	0	0	0	0	0	0	0
Synemin	SYNM	4	4	0	0	0	0	2	1	1	0	0	1	0	1	1	1	2	2	2	1	0	0	0	0	2	1	1	0	0	1	0	1	1	1	2	2	2	1	0	0	0	0	81981000	0	0	0	0	0
Nuclear envelope pore membrane protein POM 121C	POM121C	16	2	9	10	10	10	8	9	13	12	14	9	11	11	10	12	10	9	8	11	1	1	1	1	1	1	2	2	1	0	1	1	0	2	1	1	1	1	0	0	0	0	0	0	129030000	91502000	163580000	0
Amyloid beta A4 precursor protein-binding family B member 1	APBB1	2	2	1	1	1	1	0	1	1	0	1	0	0	0	1	1	2	0	0	1	1	1	1	1	0	1	1	0	1	0	0	0	1	1	2	0	0	1	0	0	0	0	0	0	0	0	0	0
Bcl-2-like protein 12	BCL2L12	5	5	3	1	4	1	1	1	4	2	4	3	3	1	2	3	3	1	2	2	3	1	4	1	1	1	4	2	4	3	3	1	2	3	3	1	2	2	59529000	0	43966000	0	0	0	58698000	0	63368000	49982000
Thioredoxin reductase 1, cytoplasmic	TXNRD1	35	6	27	25	29	28	26	27	28	28	29	30	30	30	28	29	28	31	30	30	4	4	5	4	4	4	5	5	5	5	5	6	5	5	5	5	5	5	5137200000	5106900000	5490900000	11426000000	9316300000	7781500000	14280000000	14480000000	13874000000	27802000000
Glutathione peroxidase;Phospholipid hydroperoxide glutathione peroxidase, mitochondrial	GPX4	6	6	4	4	4	2	3	1	5	4	4	5	5	3	6	4	4	4	5	5	4	4	4	2	3	1	5	4	4	5	5	3	6	4	4	4	5	5	219880000	256590000	216180000	0	153560000	0	263280000	266810000	247530000	225270000
DDB1- and CUL4-associated factor 13	DCAF13	9	9	6	5	6	4	6	5	4	6	6	4	4	4	4	6	4	5	5	6	6	5	6	4	6	5	4	6	6	4	4	4	4	6	4	5	5	6	125540000	136010000	148100000	144310000	157090000	155510000	96698000	93693000	78003000	116860000
Cat eye syndrome critical region protein 2	CECR2	2	2	2	1	0	0	1	1	1	2	2	1	1	1	1	0	2	1	1	1	2	1	0	0	1	1	1	2	2	1	1	1	1	0	2	1	1	1	157900000	0	0	0	0	0	0	139580000	138660000	0
Heme oxygenase 2	HMOX2	18	18	13	14	16	12	11	11	14	15	16	17	15	16	8	7	12	11	9	9	13	14	16	12	11	11	14	15	16	17	15	16	8	7	12	11	9	9	1394500000	1307700000	2024600000	2795100000	1759600000	1235600000	1760200000	1844100000	1889100000	5306700000
Zinc finger protein 195	ZNF195	6	5	4	2	4	2	1	0	3	3	2	2	1	2	3	4	3	1	2	1	3	2	3	1	1	0	2	2	2	2	1	2	3	3	3	0	1	1	57139000	52037000	59607000	36579000	0	0	51671000	38732000	44938000	31617000
Translation initiation factor eIF-2B subunit delta	EIF2B4	10	10	7	4	8	1	4	3	9	9	9	7	6	8	7	8	10	7	8	9	7	4	8	1	4	3	9	9	9	7	6	8	7	8	10	7	8	9	125450000	147160000	128740000	0	158810000	0	242000000	252010000	256940000	173290000
Ubiquitin carboxyl-terminal hydrolase;Ubiquitin carboxyl-terminal hydrolase isozyme L3	UCHL3	4	4	2	1	3	2	2	0	3	2	2	1	3	3	4	3	4	2	3	2	2	1	3	2	2	0	3	2	2	1	3	3	4	3	4	2	3	2	0	0	78603000	89997000	0	0	0	0	57061000	0
Leukocyte receptor cluster member 8	LENG8	16	16	11	8	11	8	8	6	14	14	12	11	11	10	12	11	14	13	10	11	11	8	11	8	8	6	14	14	12	11	11	10	12	11	14	13	10	11	276170000	237280000	258350000	315140000	391100000	367510000	298150000	303940000	249710000	265060000
Roundabout homolog 1	ROBO1	5	5	2	1	3	0	0	0	4	3	4	4	3	3	5	3	5	3	3	3	2	1	3	0	0	0	4	3	4	4	3	3	5	3	5	3	3	3	36825000	0	34789000	0	0	0	53110000	63111000	82280000	37135000
Alstrom syndrome protein 1	ALMS1	8	8	2	1	2	1	1	0	4	4	5	2	3	2	3	7	5	3	4	4	2	1	2	1	1	0	4	4	5	2	3	2	3	7	5	3	4	4	40745000	0	0	0	0	0	72658000	79750000	54804000	0
Pyrroline-5-carboxylate reductase 2;Pyrroline-5-carboxylate reductase	PYCR2	6	6	2	2	6	4	3	3	2	2	3	2	2	0	3	2	2	3	1	2	2	2	6	4	3	3	2	2	3	2	2	0	3	2	2	3	1	2	55533000	0	177300000	79476000	0	0	0	0	43011000	0
E3 ubiquitin-protein ligase UHRF1	UHRF1	21	20	8	8	11	4	3	5	15	16	18	11	12	12	17	21	19	13	14	11	8	7	11	4	3	5	14	15	17	10	11	11	16	20	18	12	13	10	517050000	555290000	599720000	112110000	87608000	111370000	990960000	1220300000	1010600000	477010000
Zinc finger protein 732;Zinc finger protein 679;Zinc finger protein 519;Zinc finger protein 595	ZNF732;ZNF679;ZNF519;ZNF721;ZNF595;DKFZp313E1411	4	1	1	1	3	3	1	1	4	4	1	2	2	1	2	3	1	2	2	1	0	1	0	0	0	0	1	1	1	1	1	0	1	0	0	0	0	0	0	0	0	0	0	0	0	0	0	0
E3 SUMO-protein ligase NSE2	NSMCE2	1	1	1	1	1	1	0	0	1	1	1	0	1	1	1	1	1	1	1	1	1	1	1	1	0	0	1	1	1	0	1	1	1	1	1	1	1	1	0	0	0	0	0	0	0	0	0	0
Endoplasmic reticulum-Golgi intermediate compartment protein 2	ERGIC2	6	6	3	4	5	6	5	2	3	3	4	4	4	6	2	3	2	2	3	1	3	4	5	6	5	2	3	3	4	4	4	6	2	3	2	2	3	1	0	91854000	119440000	200920000	96034000	100470000	51926000	53869000	66675000	106240000
C-Maf-inducing protein	CMIP	2	2	0	0	0	0	0	0	1	1	1	1	0	0	2	1	1	0	1	1	0	0	0	0	0	0	1	1	1	1	0	0	2	1	1	0	1	1	0	0	0	0	0	0	0	0	0	0
Secretory carrier-associated membrane protein 1	SCAMP1	3	3	1	1	2	2	2	1	0	1	0	2	2	2	2	2	2	2	1	0	1	1	2	2	2	1	0	1	0	2	2	2	2	2	2	2	1	0	0	0	31255000	136010000	38386000	0	0	0	0	34935000
Magnesium transporter protein 1	MAGT1	5	5	4	3	4	2	2	2	1	4	3	3	3	1	3	3	3	3	3	2	4	3	4	2	2	2	1	4	3	3	3	1	3	3	3	3	3	2	120410000	142720000	0	0	0	0	0	0	126060000	0
DNA polymerase;DNA polymerase alpha catalytic subunit	POLA1	15	15	7	4	7	1	2	0	11	9	14	2	1	6	9	11	11	6	6	4	7	4	7	1	2	0	11	9	14	2	1	6	9	11	11	6	6	4	124970000	100100000	130300000	0	0	0	202930000	200190000	221020000	81974000
Vacuolar protein sorting-associated protein 45	VPS45	4	4	3	2	3	1	1	1	4	3	3	2	2	4	3	4	4	4	4	3	3	2	3	1	1	1	4	3	3	2	2	4	3	4	4	4	4	3	54648000	63876000	53029000	0	0	0	54788000	44058000	48970000	0
MKL/myocardin-like protein 1	MKL1;mkl1	4	4	0	0	0	0	0	0	1	2	3	0	0	0	2	4	3	2	1	0	0	0	0	0	0	0	1	2	3	0	0	0	2	4	3	2	1	0	0	0	0	0	0	0	0	33568000	34678000	0
Signal peptidase complex subunit 2	SPCS2	7	7	5	4	2	4	2	2	6	5	7	7	6	6	7	6	6	5	6	6	5	4	2	4	2	2	6	5	7	7	6	6	7	6	6	5	6	6	205750000	276670000	364500000	162190000	213070000	188200000	349480000	315670000	353210000	418130000
Oligosaccharyltransferase complex subunit OSTC	OSTC	1	1	0	1	1	1	0	0	0	0	0	0	1	1	1	1	1	0	0	0	0	1	1	1	0	0	0	0	0	0	1	1	1	1	1	0	0	0	0	0	0	0	0	0	0	0	0	0
Heterogeneous nuclear ribonucleoprotein D-like	HNRNPDL	12	11	4	4	9	1	2	2	10	10	10	8	7	10	11	11	10	8	9	8	3	3	8	0	1	1	9	9	9	7	6	9	10	10	9	7	8	7	133940000	148930000	292920000	0	0	0	324720000	338180000	405090000	396980000
Nuclear receptor subfamily 2 group C member 1	NR2C1	3	3	1	0	2	1	0	1	1	2	2	2	2	1	3	3	3	1	2	1	1	0	2	1	0	1	1	2	2	2	2	1	3	3	3	1	2	1	0	0	24288000	0	0	0	0	0	0	0
Solute carrier family 35 member E2;Solute carrier family 35 member E2B	SLC35E2B;SLC35E2	1	1	0	0	0	0	0	0	1	1	1	1	1	1	1	1	1	1	1	1	0	0	0	0	0	0	1	1	1	1	1	1	1	1	1	1	1	1	0	0	0	0	0	0	0	0	0	0
Proteasome subunit beta type-3	PSMB3	4	4	2	2	4	2	3	4	3	4	3	4	3	1	3	3	4	2	3	4	2	2	4	2	3	4	3	4	3	4	3	1	3	3	4	2	3	4	168010000	162660000	146320000	136510000	128030000	163220000	123880000	134860000	134970000	116720000
Retrotransposon-derived protein PEG10	PEG10	6	6	0	1	2	2	1	2	1	3	3	5	4	5	1	2	2	3	3	3	0	1	2	2	1	2	1	3	3	5	4	5	1	2	2	3	3	3	0	0	0	49856000	0	0	0	30888000	30743000	81495000
Glutathione peroxidase;Glutathione peroxidase 1	GPX1	10	10	8	7	8	8	5	6	7	7	8	6	7	8	6	7	9	5	5	4	8	7	8	8	5	6	7	7	8	6	7	8	6	7	9	5	5	4	503160000	510440000	480460000	220650000	242720000	316050000	721760000	799970000	765360000	465010000
40S ribosomal protein S24	RPS24	5	5	4	4	4	5	4	4	4	4	4	4	3	4	4	4	4	4	4	4	4	4	4	5	4	4	4	4	4	4	3	4	4	4	4	4	4	4	2475300000	1870200000	3451500000	3752200000	2854900000	3839500000	1432800000	1531300000	1526200000	1869700000
Eukaryotic translation initiation factor 5B	EIF5B	28	28	17	14	19	11	15	10	22	21	19	18	20	23	21	24	24	22	27	22	17	14	19	11	15	10	22	21	19	18	20	23	21	24	24	22	27	22	762920000	767650000	742610000	383910000	514870000	376350000	730350000	657020000	734210000	625180000
UPF0449 protein C19orf25	C19orf25	1	1	1	1	1	1	1	0	1	1	1	1	0	1	1	1	1	1	1	1	1	1	1	1	1	0	1	1	1	1	0	1	1	1	1	1	1	1	0	0	0	0	0	0	0	0	0	0
E3 SUMO-protein ligase PIAS2	PIAS2	5	3	2	1	2	0	1	0	4	3	4	1	1	1	3	3	3	1	0	0	1	0	1	0	0	0	3	2	3	0	0	0	1	2	2	1	0	0	71971000	0	65290000	0	0	0	136460000	164160000	124410000	0
C-Myc-binding protein	MYCBP	2	2	0	0	0	0	0	0	1	0	0	0	0	0	1	2	1	1	2	1	0	0	0	0	0	0	1	0	0	0	0	0	1	2	1	1	2	1	0	0	0	0	0	0	0	0	0	0
Protein aurora borealis	BORA;C13orf34	1	1	0	0	0	0	0	0	1	1	1	0	0	0	0	1	0	0	0	0	0	0	0	0	0	0	1	1	1	0	0	0	0	1	0	0	0	0	0	0	0	0	0	0	0	0	0	0
Stromal membrane-associated protein 2	SMAP2	5	5	3	1	4	4	4	3	3	3	4	2	3	4	3	3	2	3	3	2	3	1	4	4	4	3	3	3	4	2	3	4	3	3	2	3	3	2	108940000	160280000	125080000	297730000	341180000	353060000	133120000	120740000	124500000	119200000
Selenoprotein T	SELT	5	5	1	1	2	3	1	1	3	4	4	5	5	5	1	1	0	1	0	0	1	1	2	3	1	1	3	4	4	5	5	5	1	1	0	1	0	0	0	0	139140000	55159000	0	0	520200000	289590000	340950000	1199100000
cAMP-dependent protein kinase catalytic subunit beta;cAMP-dependent protein kinase catalytic subunit alpha	PRKACB;PRKACA;KIN27	3	3	2	2	1	2	2	1	1	2	1	1	2	2	2	3	1	1	1	2	2	2	1	2	2	1	1	2	1	1	2	2	2	3	1	1	1	2	38721000	88428000	0	24701000	36021000	0	0	25684000	0	0
Leukocyte receptor cluster member 9	LENG9	3	3	1	1	1	0	0	1	3	3	3	0	1	1	2	2	3	1	0	2	1	1	1	0	0	1	3	3	3	0	1	1	2	2	3	1	0	2	0	0	0	0	0	0	58347000	82315000	57281000	0
Intersectin-2	ITSN2	24	22	8	6	15	8	8	6	11	9	10	8	8	9	19	16	14	16	13	13	7	6	14	8	8	6	11	8	9	7	8	9	17	14	12	15	13	13	298620000	295090000	310200000	367930000	316600000	577400000	255400000	235380000	245260000	367580000
Monofunctional C1-tetrahydrofolate synthase, mitochondrial	MTHFD1L	22	22	15	13	21	19	19	20	10	8	10	9	12	13	9	10	9	9	7	9	15	13	21	19	19	20	10	8	10	9	12	13	9	10	9	9	7	9	700460000	811010000	779340000	1267500000	1196500000	1255200000	341850000	314940000	321750000	502900000
Protocadherin Fat 1;Protocadherin Fat 1, nuclear form	FAT1	17	17	3	1	0	0	0	1	10	8	10	9	10	7	11	10	10	14	13	12	3	1	0	0	0	1	10	8	10	9	10	7	11	10	10	14	13	12	158300000	0	0	0	0	0	202500000	188440000	170970000	256750000
	SMTN	29	1	18	12	21	22	17	16	18	14	22	21	20	16	17	18	19	17	17	19	0	0	1	0	0	0	1	1	1	1	0	0	1	1	1	1	1	1	757710000	745080000	788150000	940790000	1033800000	1031300000	753440000	816290000	813030000	735310000
Clathrin heavy chain;Clathrin heavy chain 1	CLTC	89	69	73	71	73	52	60	57	67	70	70	75	69	74	79	85	84	84	82	80	55	54	56	42	45	44	49	53	53	59	52	57	61	65	65	66	62	61	15055000000	14486000000	15179000000	7758100000	7601500000	8506000000	13973000000	13486000000	13372000000	18930000000
Single-stranded DNA-binding protein 3;Single-stranded DNA-binding protein 2	SSBP3;SSBP2;SSBP4	2	1	0	0	1	0	0	0	1	1	1	0	0	0	0	0	1	0	1	0	0	0	0	0	0	0	1	1	1	0	0	0	0	0	1	0	1	0	0	0	0	0	0	0	0	0	0	0
Protein AF-17	MLLT6	2	2	1	1	2	1	1	0	1	0	2	2	2	1	1	2	1	0	0	0	1	1	2	1	1	0	1	0	2	2	2	1	1	2	1	0	0	0	0	0	0	0	0	0	0	0	21516000	16904000
Endophilin-B1	SH3GLB1	5	5	1	1	3	0	0	0	4	2	3	1	2	2	4	4	4	3	2	3	1	1	3	0	0	0	4	2	3	1	2	2	4	4	4	3	2	3	0	0	41192000	0	0	0	43911000	42946000	51413000	0
Kinesin-like protein;Kinesin-like protein KIF1B	KIF1B;KIF1Bbeta	35	31	13	14	26	11	12	8	22	18	21	20	18	16	20	23	25	20	20	15	10	12	22	9	8	5	18	15	17	16	14	12	18	21	22	17	17	13	409840000	385830000	460310000	526360000	447580000	448500000	415730000	359570000	356960000	557570000
Selenoprotein M	SELM	4	4	0	0	0	0	0	1	4	2	2	4	1	1	1	0	0	0	0	0	0	0	0	0	0	1	4	2	2	4	1	1	1	0	0	0	0	0	0	0	0	0	0	0	93687000	79027000	87589000	106320000
DNA polymerase delta subunit 2	POLD2	7	7	1	1	1	0	1	1	6	4	4	4	3	3	5	4	4	2	2	3	1	1	1	0	1	1	6	4	4	4	3	3	5	4	4	2	2	3	0	0	0	0	0	0	111880000	76378000	126880000	56931000
GMP reductase;GMP reductase 2	GMPR2	4	4	1	1	3	1	0	0	1	1	1	0	0	1	1	2	2	1	1	1	1	1	3	1	0	0	1	1	1	0	0	1	1	2	2	1	1	1	0	0	0	0	0	0	0	15538000	0	0
Putative RNA-binding protein 15	RBM15	23	22	14	16	18	17	13	15	17	13	14	14	16	17	12	11	13	10	8	9	14	15	17	16	12	14	16	12	13	14	15	16	11	10	13	9	7	9	404780000	458580000	399540000	765040000	576640000	491610000	337670000	304890000	312660000	358470000
Transcription initiation factor TFIID subunit 10	TAF10	2	2	1	1	2	1	1	1	2	2	2	2	2	1	2	2	2	2	2	2	1	1	2	1	1	1	2	2	2	2	2	1	2	2	2	2	2	2	61551000	68531000	71753000	0	55225000	0	119090000	107220000	114820000	53635000
Round spermatid basic protein 1	RSBN1	5	4	1	1	2	0	0	1	4	4	2	2	1	2	3	3	5	3	1	0	1	1	1	0	0	1	4	3	1	2	1	2	2	2	4	2	0	0	0	0	0	0	0	0	54862000	56213000	58668000	0
THO complex subunit 1	THOC1	4	4	1	1	2	0	0	0	3	2	2	0	0	0	2	3	4	0	2	0	1	1	2	0	0	0	3	2	2	0	0	0	2	3	4	0	2	0	0	0	21549000	0	0	0	30424000	25281000	30617000	0
	TPM3	31	0	23	19	23	24	21	17	21	22	23	20	20	17	22	24	23	24	23	25	0	0	0	0	0	0	0	0	0	0	0	0	0	0	0	0	0	0	0	0	0	0	0	0	0	0	0	0
Tensin-1	TNS1	16	14	6	4	8	0	3	1	13	12	13	8	10	11	11	14	13	12	12	8	6	4	7	0	2	1	12	11	12	8	10	10	10	13	12	11	10	7	150790000	155900000	130720000	0	96018000	0	273340000	226660000	285380000	177670000
Calcineurin-binding protein cabin-1	CABIN1	6	6	0	0	1	0	0	0	2	5	4	2	2	1	1	3	4	1	1	1	0	0	1	0	0	0	2	5	4	2	2	1	1	3	4	1	1	1	0	0	0	0	0	0	0	39463000	51412000	0
Ras and Rab interactor 3	RIN3	5	5	0	1	2	0	0	0	1	1	1	2	3	1	1	2	2	1	1	1	0	1	2	0	0	0	1	1	1	2	3	1	1	2	2	1	1	1	0	0	0	0	0	0	0	0	0	0
Dual specificity protein kinase CLK4;Dual specificity protein kinase CLK1	CLK1;CLK4	1	1	0	0	0	0	0	0	0	0	1	0	1	1	0	0	0	0	0	0	0	0	0	0	0	0	0	0	1	0	1	1	0	0	0	0	0	0	0	0	0	0	0	0	0	0	0	0
Bcl-2-like protein 13	BCL2L13	1	1	1	1	1	0	0	0	0	1	0	0	0	0	1	1	1	1	0	0	1	1	1	0	0	0	0	1	0	0	0	0	1	1	1	1	0	0	0	0	0	0	0	0	0	0	0	0
NADH dehydrogenase [ubiquinone] 1 alpha subcomplex subunit 10, mitochondrial	NDUFA10	14	14	7	7	10	13	11	9	4	5	5	11	9	8	7	7	8	8	7	6	7	7	10	13	11	9	4	5	5	11	9	8	7	7	8	8	7	6	556290000	504920000	543910000	1337800000	1477600000	1583700000	134720000	211000000	235310000	660840000
Protein FAM83D	FAM83D	9	9	2	3	5	2	0	1	8	4	5	6	5	5	5	7	5	6	6	7	2	3	5	2	0	1	8	4	5	6	5	5	5	7	5	6	6	7	71117000	104450000	104360000	0	0	0	122830000	132120000	130580000	119390000
Vacuolar protein sorting-associated protein 11 homolog	VPS11	13	13	7	5	7	1	2	0	5	7	3	6	3	2	6	5	7	6	8	5	7	5	7	1	2	0	5	7	3	6	3	2	6	5	7	6	8	5	122870000	106600000	175090000	0	0	0	185130000	160790000	136240000	116660000
60S ribosomal protein L17	RPL17;RPL17-C18orf32	9	9	7	7	8	9	7	6	5	6	4	8	8	6	4	5	6	5	6	4	7	7	8	9	7	6	5	6	4	8	8	6	4	5	6	5	6	4	1469500000	1419300000	1681400000	2662300000	1785600000	1825900000	754370000	791170000	705130000	1076500000
MTSS1-like protein	MTSS1L	5	5	3	1	4	1	1	2	3	3	4	1	2	2	5	5	3	4	4	4	3	1	4	1	1	2	3	3	4	1	2	2	5	5	3	4	4	4	82425000	0	53730000	0	0	44454000	83001000	93114000	107090000	0
Integrin beta;Integrin beta-6	ITGB6	1	1	1	1	1	0	1	1	1	1	1	1	1	1	1	1	1	1	1	1	1	1	1	0	1	1	1	1	1	1	1	1	1	1	1	1	1	1	0	0	0	0	0	0	0	0	0	0
ATPase ASNA1	ASNA1	6	6	0	1	2	0	0	0	3	2	0	2	0	1	4	3	4	2	2	3	0	1	2	0	0	0	3	2	0	2	0	1	4	3	4	2	2	3	0	0	0	0	0	0	0	0	0	0
OTU domain-containing protein 5	OTUD5	3	3	0	0	0	0	0	0	3	3	3	1	0	1	2	1	2	1	0	0	0	0	0	0	0	0	3	3	3	1	0	1	2	1	2	1	0	0	0	0	0	0	0	0	31696000	34025000	40918000	0
5-AMP-activated protein kinase catalytic subunit alpha-2	PRKAA2	5	2	3	1	4	3	1	0	5	5	5	3	3	2	4	5	3	2	3	3	1	0	1	1	0	0	2	2	2	1	2	1	1	2	1	1	1	2	0	0	0	0	0	0	0	34538000	27280000	0
Ataxin-3	ATXN3	2	2	0	0	1	0	0	0	1	1	2	1	1	1	1	2	2	1	0	1	0	0	1	0	0	0	1	1	2	1	1	1	1	2	2	1	0	1	0	0	0	0	0	0	0	0	28348000	0
Vacuolar protein sorting-associated protein VTA1 homolog	VTA1	7	7	1	1	3	0	0	0	0	3	2	2	2	1	4	5	6	6	7	4	1	1	3	0	0	0	0	3	2	2	2	1	4	5	6	6	7	4	0	0	39846000	0	0	0	0	64980000	0	65517000
	NUMA1	105	0	71	70	78	44	47	40	79	84	88	74	72	77	88	82	81	71	68	70	0	0	0	0	0	0	0	0	0	0	0	0	0	0	0	0	0	0	0	0	0	0	0	0	0	0	0	0
AP-2 complex subunit mu	AP2M1	18	18	11	12	14	12	11	10	11	13	13	12	14	14	13	13	14	15	11	12	11	12	14	12	11	10	11	13	13	12	14	14	13	13	14	15	11	12	1002500000	661870000	1119000000	707700000	987260000	849000000	629050000	762470000	809390000	721630000
Ubiquitin-conjugating enzyme E2 D2;Ubiquitin-conjugating enzyme E2 D3	UBE2D2;UBE2D3	3	2	2	2	3	2	2	2	3	3	3	3	3	2	3	3	3	3	3	3	1	1	2	1	1	1	2	2	2	2	2	1	2	2	2	2	2	2	676620000	644590000	533890000	469070000	881520000	1186800000	406320000	400630000	392800000	452390000
Antigen peptide transporter 2	TAP2	9	8	2	2	3	4	5	2	5	6	7	6	5	6	4	5	5	5	5	6	2	1	3	3	5	2	4	5	6	5	4	5	3	4	4	5	4	5	108330000	0	87770000	111100000	92256000	145750000	121400000	161000000	140150000	228020000
Mediator of RNA polymerase II transcription subunit 6	MED6	3	3	0	0	0	0	0	0	2	3	3	0	0	0	2	2	2	0	1	0	0	0	0	0	0	0	2	3	3	0	0	0	2	2	2	0	1	0	0	0	0	0	0	0	0	0	21075000	0
Protein TALPID3	KIAA0586	3	3	1	0	1	1	0	0	1	2	2	2	3	3	1	2	2	2	2	2	1	0	1	1	0	0	1	2	2	2	3	3	1	2	2	2	2	2	0	0	0	0	0	0	0	0	0	0
ATP-dependent RNA helicase DHX29	DHX29	23	23	4	6	9	3	3	2	13	7	13	9	10	5	16	17	16	18	17	19	4	6	9	3	3	2	13	7	13	9	10	5	16	17	16	18	17	19	111310000	120560000	161100000	77986000	102010000	133070000	211950000	251350000	200460000	169950000
Signal recognition particle 19 kDa protein	SRP19	4	4	2	3	1	2	2	1	4	3	4	2	3	4	3	4	2	4	3	3	2	3	1	2	2	1	4	3	4	2	3	4	3	4	2	4	3	3	117930000	129770000	0	103190000	68451000	0	174640000	179330000	172710000	102050000
Tumor protein D54	TPD52L2	7	7	0	1	2	0	1	0	3	2	3	4	3	2	4	5	6	5	6	7	0	1	2	0	1	0	3	2	3	4	3	2	4	5	6	5	6	7	0	0	0	0	0	0	0	0	109850000	123040000
UTP--glucose-1-phosphate uridylyltransferase	UGP2	16	16	10	9	11	4	6	5	6	7	8	7	6	10	11	12	12	11	12	10	10	9	11	4	6	5	6	7	8	7	6	10	11	12	12	11	12	10	556210000	519650000	448200000	475650000	206540000	374280000	263600000	203290000	164580000	229160000
Prostaglandin E synthase 3	PTGES3	7	7	5	5	6	3	4	3	6	5	4	4	6	6	5	5	7	6	6	7	5	5	6	3	4	3	6	5	4	4	6	6	5	5	7	6	6	7	413600000	611990000	410410000	313620000	252890000	364040000	660030000	681800000	670920000	471760000
Ribonucleoprotein PTB-binding 1	RAVER1	8	8	4	5	3	1	1	0	5	2	6	4	2	3	6	8	7	2	3	3	4	5	3	1	1	0	5	2	6	4	2	3	6	8	7	2	3	3	91106000	85605000	92472000	0	0	0	96790000	0	122870000	84624000
Adenylyl cyclase-associated protein;Adenylyl cyclase-associated protein 2	CAP2	4	3	2	2	2	1	1	1	3	3	4	3	3	2	3	3	3	3	3	3	1	1	1	0	0	0	2	2	3	2	2	1	2	2	2	2	2	2	0	0	0	0	0	0	51353000	57071000	51103000	46114000
ATP-dependent DNA helicase Q4	RECQL4	5	5	3	1	2	1	0	0	5	5	5	2	1	3	4	4	4	3	1	3	3	1	2	1	0	0	5	5	5	2	1	3	4	4	4	3	1	3	45066000	0	44125000	0	0	0	61949000	62241000	65270000	45904000
Pleckstrin homology domain-containing family A member 2	PLEKHA2	12	12	5	3	6	5	4	4	6	5	9	7	9	6	7	5	8	8	6	8	5	3	6	5	4	4	6	5	9	7	9	6	7	5	8	8	6	8	125710000	106610000	157020000	228100000	178160000	129730000	130260000	124970000	137740000	252670000
	KRTAP4-7	9	0	0	0	0	0	0	9	0	0	0	0	0	0	0	0	0	0	0	0	0	0	0	0	0	0	0	0	0	0	0	0	0	0	0	0	0	0	0	0	0	0	0	1171400000	0	0	0	0
Eukaryotic translation initiation factor 3 subunit H	EIF3H	11	11	3	2	3	2	1	1	6	4	5	4	1	5	9	11	9	6	7	7	3	2	3	2	1	1	6	4	5	4	1	5	9	11	9	6	7	7	64730000	102970000	93083000	100980000	0	0	191280000	121680000	175940000	109830000
Isocitrate dehydrogenase [NAD] subunit, mitochondrial;Isocitrate dehydrogenase [NAD] subunit beta, mitochondrial	IDH3B	9	9	4	4	7	8	8	6	5	3	4	6	4	5	3	3	2	4	4	6	4	4	7	8	8	6	5	3	4	6	4	5	3	3	2	4	4	6	235110000	136430000	215170000	579080000	477820000	436510000	46008000	58317000	70759000	112520000
BolA-like protein 2	BOLA2;BOLA2B	4	2	3	3	3	3	3	4	4	4	4	3	4	4	4	2	3	3	4	3	2	2	2	2	2	2	2	2	2	2	2	2	2	1	1	1	2	1	233140000	269030000	335570000	238590000	294340000	237720000	424490000	438450000	450550000	475260000
Cyclin-dependent kinase 16	CDK16	7	3	4	3	3	4	3	3	4	6	5	4	2	4	4	4	4	3	2	1	1	0	0	1	0	0	2	3	2	1	0	1	1	1	1	1	1	1	0	0	0	0	0	0	44799000	21080000	25131000	0
Inositol hexakisphosphate and diphosphoinositol-pentakisphosphate kinase 2	PPIP5K2	11	5	5	5	9	4	3	2	6	8	9	5	6	4	8	7	9	6	8	7	3	2	4	2	0	0	2	4	4	1	4	2	4	4	5	3	4	4	230960000	220220000	169400000	147610000	161170000	140360000	172780000	242210000	238000000	166500000
Ribosome maturation protein SBDS	SBDS	7	7	6	7	7	3	5	1	3	1	1	2	3	7	2	3	4	3	1	1	6	7	7	3	5	1	3	1	1	2	3	7	2	3	4	3	1	1	135810000	126120000	157630000	120360000	139570000	0	151800000	0	0	0
Hypoxia up-regulated protein 1	HYOU1	20	20	11	5	15	14	13	10	5	2	3	8	7	12	6	5	6	3	5	6	11	5	15	14	13	10	5	2	3	8	7	12	6	5	6	3	5	6	262080000	103030000	296160000	342820000	338190000	385360000	94357000	0	83765000	154580000
AN1-type zinc finger protein 2B	ZFAND2B	2	2	0	0	0	0	0	0	2	2	2	2	2	0	2	2	1	1	2	2	0	0	0	0	0	0	2	2	2	2	2	0	2	2	1	1	2	2	0	0	0	0	0	0	0	17109000	18364000	0
Phospholipase DDHD1	DDHD1	3	3	1	1	2	0	0	0	1	2	2	3	1	1	1	2	2	2	2	2	1	1	2	0	0	0	1	2	2	3	1	1	1	2	2	2	2	2	0	0	144270000	0	0	0	0	0	125150000	164690000
Calcium-binding protein 39	CAB39	2	2	1	1	0	0	0	0	2	2	2	2	1	2	2	2	2	2	2	2	1	1	0	0	0	0	2	2	2	2	1	2	2	2	2	2	2	2	0	0	0	0	0	0	23556000	23842000	23237000	22681000
Coiled-coil domain-containing protein R3HCC1L	R3HCC1L	9	9	3	3	4	1	1	1	5	6	4	7	7	2	4	6	5	6	5	5	3	3	4	1	1	1	5	6	4	7	7	2	4	6	5	6	5	5	59473000	62518000	65010000	0	0	0	88575000	89413000	110230000	81610000
Kanadaptin	SLC4A1AP	10	10	4	5	6	2	1	1	8	8	9	6	5	7	7	7	10	7	7	7	4	5	6	2	1	1	8	8	9	6	5	7	7	7	10	7	7	7	121650000	96804000	123120000	113300000	0	0	196460000	186420000	212070000	116420000
Leptin receptor gene-related protein	LEPROT	1	1	1	0	1	1	1	1	0	1	0	1	1	1	0	1	1	0	1	1	1	0	1	1	1	1	0	1	0	1	1	1	0	1	1	0	1	1	0	0	0	0	0	0	0	0	0	0
Nucleolar protein 4-like	NOL4L	6	5	3	2	4	0	0	0	4	5	4	2	1	0	3	6	4	1	1	0	3	2	3	0	0	0	3	4	3	2	1	0	2	5	3	1	1	0	56576000	71070000	57819000	0	0	0	81704000	94371000	80987000	42592000
Kinesin-like protein;Centromere-associated protein E	CENPE	23	23	3	4	5	1	0	1	11	9	12	9	13	10	10	8	11	11	11	14	3	4	5	1	0	1	11	9	12	9	13	10	10	8	11	11	11	14	176060000	170880000	190590000	0	0	0	231620000	229100000	235330000	345060000
Selenoprotein O	SELO	8	8	2	3	4	3	3	4	5	5	4	5	5	4	4	7	5	4	3	4	2	3	4	3	3	4	5	5	4	5	5	4	4	7	5	4	3	4	63092000	74026000	63447000	87599000	89901000	68446000	118820000	110680000	122000000	101670000
Lysine-specific demethylase 6A	KDM6A	9	5	4	4	5	1	0	2	6	6	8	4	5	4	4	5	4	4	4	5	2	2	3	1	0	2	4	3	4	2	2	3	2	2	2	3	4	2	85332000	0	58699000	0	0	0	136500000	140700000	125780000	102620000
Collagen alpha-1(VI) chain	COL6A1	4	4	0	0	0	1	0	0	1	1	2	4	4	2	1	0	0	1	0	2	0	0	0	1	0	0	1	1	2	4	4	2	1	0	0	1	0	2	0	0	0	0	0	0	0	0	35343000	41444000
OTU domain-containing protein 6B	OTUD6B	1	1	0	0	0	0	0	0	0	0	0	0	0	0	0	1	1	0	0	0	0	0	0	0	0	0	0	0	0	0	0	0	0	1	1	0	0	0	0	0	0	0	0	0	0	0	0	0
Zinc finger MIZ domain-containing protein 2	ZMIZ2	8	5	5	3	5	5	4	0	6	6	6	4	5	3	5	6	6	3	5	4	4	2	3	3	2	0	4	4	4	3	3	3	3	4	4	2	4	3	97614000	115890000	159060000	97159000	105310000	0	225060000	226510000	242940000	152630000
Septin-8	2020-09-08	8	5	6	4	6	1	1	1	4	5	7	5	5	3	7	6	6	5	4	4	3	3	3	0	0	0	1	2	4	2	2	1	4	3	3	2	1	1	0	56175000	49605000	0	0	0	0	0	42877000	42499000
NF-kappa-B essential modulator	IKBKG	11	11	8	7	10	4	6	4	10	10	7	6	6	8	9	8	7	5	8	6	8	7	10	4	6	4	10	10	7	6	6	8	9	8	7	5	8	6	538460000	405190000	436820000	218740000	245030000	295560000	453890000	418610000	380660000	294110000
Arfaptin-2	ARFIP2	4	4	3	3	3	1	1	0	4	4	4	4	3	4	1	4	4	4	4	3	3	3	3	1	1	0	4	4	4	4	3	4	1	4	4	4	4	3	87407000	81519000	76754000	0	0	0	150280000	199710000	165800000	127010000
15 kDa selenoprotein	2020-09-15	2	2	0	0	0	0	0	0	2	2	2	2	2	2	0	0	0	0	0	0	0	0	0	0	0	0	2	2	2	2	2	2	0	0	0	0	0	0	0	0	0	0	0	0	0	0	48608000	0
LisH domain-containing protein ARMC9	ARMC9	6	6	2	1	1	0	0	2	2	3	4	3	2	4	3	5	3	5	5	6	2	1	1	0	0	2	2	3	4	3	2	4	3	5	3	5	5	6	0	0	0	0	0	0	0	0	55999000	77181000
Acyl-protein thioesterase 1	LYPLA1	1	1	1	0	1	0	0	1	0	1	1	1	0	1	0	1	1	1	0	0	1	0	1	0	0	1	0	1	1	1	0	1	0	1	1	1	0	0	0	0	0	0	0	0	0	0	0	0
Nebulin	NEB	3	3	1	2	0	0	0	0	3	2	2	2	1	2	1	2	2	2	2	3	1	2	0	0	0	0	3	2	2	2	1	2	1	2	2	2	2	3	0	0	0	0	0	0	145140000	139760000	0	0
	HUWE1	7	2	5	4	6	1	2	4	6	6	6	6	4	4	6	6	5	5	4	5	0	0	2	0	0	0	1	1	1	1	0	1	1	1	0	0	0	1	0	0	84763000	0	0	0	0	0	0	0
Gamma-tubulin complex component 5	TUBGCP5	12	12	7	5	6	0	2	3	11	9	11	5	6	4	9	9	9	3	5	5	7	5	6	0	2	3	11	9	11	5	6	4	9	9	9	3	5	5	141520000	0	99419000	0	262670000	102150000	152590000	159900000	126210000	102610000
Proteasome activator complex subunit 2	PSME2	10	10	7	7	9	7	4	4	8	8	10	8	8	8	8	8	9	8	9	9	7	7	9	7	4	4	8	8	10	8	8	8	8	8	9	8	9	9	277340000	378210000	312580000	176650000	180330000	186560000	857840000	1010300000	869040000	652610000
Agrin;Agrin N-terminal 110 kDa subunit;Agrin C-terminal 110 kDa subunit;Agrin C-terminal 90 kDa fragment;Agrin C-terminal 22 kDa fragment	AGRN	12	12	2	0	4	2	2	0	7	7	6	9	5	6	1	3	4	5	2	1	2	0	4	2	2	0	7	7	6	9	5	6	1	3	4	5	2	1	0	0	56739000	0	0	0	97976000	67309000	47947000	155440000
Protein CIP2A	KIAA1524	48	48	31	30	37	28	27	24	38	42	39	37	34	38	33	34	37	33	33	33	31	30	37	28	27	24	38	42	39	37	34	38	33	34	37	33	33	33	3518700000	3493800000	3232300000	1571200000	1759700000	1452400000	4352100000	4667300000	4586500000	2904200000
WASH complex subunit 7	KIAA1033	13	13	8	4	6	10	6	5	5	8	6	7	7	5	3	7	7	5	7	7	8	4	6	10	6	5	5	8	6	7	7	5	3	7	7	5	7	7	186890000	181930000	164050000	268280000	216490000	228430000	99508000	105600000	125450000	145050000
WD repeat-containing protein 6	WDR6	34	34	23	21	23	19	19	16	25	24	23	22	26	24	29	21	28	25	22	27	23	21	23	19	19	16	25	24	23	22	26	24	29	21	28	25	22	27	1293800000	1118800000	1032300000	673090000	731000000	611740000	1636400000	1777100000	1614100000	1194500000
Intraflagellar transport protein 20 homolog	IFT20	1	1	1	1	1	0	1	0	1	0	0	0	0	1	0	0	1	1	0	0	1	1	1	0	1	0	1	0	0	0	0	1	0	0	1	1	0	0	0	0	0	0	0	0	0	0	0	0
	SPAG9	44	1	9	13	22	6	10	6	36	33	33	26	24	22	35	39	38	36	36	35	1	0	0	0	0	0	1	1	1	0	0	0	0	1	1	1	1	1	583920000	494620000	783930000	146180000	124320000	132240000	1049400000	1006500000	951550000	935490000
26S protease regulatory subunit 10B	PSMC6	19	19	13	13	14	17	16	13	12	14	13	13	10	11	14	16	15	11	14	17	13	13	14	17	16	13	12	14	13	13	10	11	14	16	15	11	14	17	1149800000	1110100000	1622100000	1994900000	1523000000	1435700000	559250000	645020000	698120000	913790000
Dedicator of cytokinesis protein 9	DOCK9	62	58	32	24	38	12	9	13	43	48	51	36	37	37	44	43	42	37	38	36	30	23	35	9	7	11	41	45	48	33	33	34	41	40	40	33	34	33	1045300000	1156800000	1018400000	284850000	139530000	263220000	2000700000	1922400000	2252400000	1075600000
Dedicator of cytokinesis protein 1	DOCK1	12	12	4	3	2	2	1	1	3	2	7	0	2	1	9	10	8	7	9	8	4	3	2	2	1	1	3	2	7	0	2	1	9	10	8	7	9	8	79798000	75090000	57617000	76877000	0	0	0	70507000	78584000	0
Scavenger receptor class F member 2	SCARF2	3	3	0	0	1	0	0	0	2	2	2	1	1	1	0	1	1	0	0	0	0	0	1	0	0	0	2	2	2	1	1	1	0	1	1	0	0	0	0	0	0	0	0	0	0	0	17083000	0
Ubiquitin-like protein ISG15	ISG15	4	4	0	1	2	1	1	2	0	1	2	2	2	4	1	2	3	3	4	2	0	1	2	1	1	2	0	1	2	2	2	4	1	2	3	3	4	2	0	0	181160000	0	0	137960000	0	0	47957000	205180000
Uncharacterized protein FLJ45252	AAK1	11	10	6	4	3	1	1	1	6	8	10	6	5	7	5	8	8	5	9	8	5	4	3	0	1	1	5	7	9	6	5	7	4	7	8	5	8	7	133520000	190590000	177990000	0	0	0	188980000	209690000	200080000	180670000
WASH complex subunit FAM21C;WASH complex subunit FAM21A	FAM21A;FAM21C	9	9	4	5	3	0	0	1	6	7	6	5	4	3	4	7	5	6	6	7	4	5	3	0	0	1	6	7	6	5	4	3	4	7	5	6	6	7	86463000	89121000	77183000	0	0	0	163920000	140450000	141620000	112490000
Mitogen-activated protein kinase kinase kinase kinase;Mitogen-activated protein kinase kinase kinase kinase 5	MAP4K5	9	9	3	3	3	1	0	1	5	5	6	3	2	1	7	8	8	4	3	4	3	3	3	1	0	1	5	5	6	3	2	1	7	8	8	4	3	4	44084000	41427000	50210000	0	0	0	85841000	77570000	68972000	64569000
Protein RTF2 homolog	RTFDC1	7	7	1	1	4	0	1	0	6	7	6	4	5	4	4	5	7	5	2	5	1	1	4	0	1	0	6	7	6	4	5	4	4	5	7	5	2	5	0	0	136350000	0	0	0	200800000	210090000	129170000	136390000
Pyrroline-5-carboxylate reductase;Pyrroline-5-carboxylate reductase 3	PYCRL	6	6	5	3	5	4	5	1	3	4	4	6	6	6	4	4	4	4	4	4	5	3	5	4	5	1	3	4	4	6	6	6	4	4	4	4	4	4	147530000	145270000	163210000	208970000	139380000	0	117680000	66838000	102170000	82941000
DDB1- and CUL4-associated factor 10	DCAF10	2	2	0	1	2	2	0	0	0	1	0	0	0	1	0	1	1	0	0	1	0	1	2	2	0	0	0	1	0	0	0	1	0	1	1	0	0	1	0	0	34157000	19113000	0	0	0	0	0	0
WD repeat-containing protein 18	WDR18	11	11	6	4	5	4	5	6	7	7	10	6	5	5	10	10	7	4	6	8	6	4	5	4	5	6	7	7	10	6	5	5	10	10	7	4	6	8	217370000	195740000	197680000	191190000	170520000	140650000	195440000	214410000	225820000	137180000
Selenocysteine lyase	SCLY	7	7	3	3	2	0	0	1	6	5	4	5	4	3	1	4	4	4	4	3	3	3	2	0	0	1	6	5	4	5	4	3	1	4	4	4	4	3	0	59754000	49614000	0	0	0	113280000	90466000	76683000	75109000
Myelin expression factor 2	MYEF2	3	3	2	3	3	2	3	1	2	0	1	2	0	2	1	2	1	1	0	0	2	3	3	2	3	1	2	0	1	2	0	2	1	2	1	1	0	0	47959000	121150000	77141000	56344000	62033000	0	31647000	0	0	27661000
Unconventional myosin-X	MYO10	18	18	5	6	9	2	5	3	11	12	12	9	8	11	11	10	11	9	13	11	5	6	9	2	5	3	11	12	12	9	8	11	11	10	11	9	13	11	134960000	163410000	149800000	0	121090000	121310000	185510000	195680000	194820000	210580000
Muscleblind-like protein 1	MBNL1	9	1	7	8	7	8	8	7	7	6	7	8	6	7	7	6	8	7	7	7	1	1	1	1	1	1	1	1	1	1	0	1	1	1	1	0	1	1	0	0	0	0	0	0	0	0	0	0
Protein RER1	RER1	3	3	3	2	3	3	3	2	1	1	2	3	2	3	1	1	2	3	1	2	3	2	3	3	3	2	1	1	2	3	2	3	1	1	2	3	1	2	187640000	166750000	232210000	545850000	361790000	202590000	0	0	188530000	319180000
	USP19	15	1	8	8	13	4	7	6	12	12	13	12	12	14	8	12	14	12	12	13	0	0	1	0	0	0	1	1	1	1	1	1	1	1	1	1	1	1	0	0	0	0	0	0	57926000	0	0	0
Protein-tyrosine-phosphatase;Tyrosine-protein phosphatase non-receptor type 9	PTPN9	6	6	2	2	3	1	0	1	3	4	4	1	2	1	5	5	6	3	4	3	2	2	3	1	0	1	3	4	4	1	2	1	5	5	6	3	4	3	79328000	66039000	70779000	0	0	0	82766000	89332000	116080000	0
Transcription initiation protein SPT3 homolog	SUPT3H	2	2	0	1	1	0	1	0	1	1	1	1	1	1	1	2	2	0	1	1	0	1	1	0	1	0	1	1	1	1	1	1	1	2	2	0	1	1	0	0	0	0	0	0	0	0	0	0
Coiled-coil domain-containing protein 14	CCDC14	2	2	0	0	1	0	0	0	0	0	1	1	1	1	0	0	0	1	1	0	0	0	1	0	0	0	0	0	1	1	1	1	0	0	0	1	1	0	0	0	0	0	0	0	0	0	0	0
	PUM2	18	1	13	10	13	13	15	8	11	9	10	13	12	11	12	13	15	13	12	8	0	0	1	1	1	0	1	0	0	1	1	1	1	1	1	1	1	1	0	0	0	0	0	0	0	0	0	0
RNA-binding protein 10	RBM10	8	7	1	0	0	0	0	0	3	3	3	0	1	2	3	5	6	2	2	3	1	0	0	0	0	0	2	2	2	0	1	1	3	4	6	2	2	2	0	0	0	0	0	0	0	0	58072000	0
SCL-interrupting locus protein	STIL	5	5	2	1	1	0	0	0	3	2	2	2	3	2	2	2	1	3	2	2	2	1	1	0	0	0	3	2	2	2	3	2	2	2	1	3	2	2	0	0	0	0	0	0	26310000	26300000	0	0
Titin	TTN	6	6	1	2	3	3	4	2	2	5	3	4	4	5	2	2	4	4	5	3	1	2	3	3	4	2	2	5	3	4	4	5	2	2	4	4	5	3	0	0	1125400000	609090000	1476700000	0	0	625780000	0	1208900000
Heterogeneous nuclear ribonucleoprotein U-like protein 1	HNRNPUL1	23	23	12	11	13	8	2	4	14	13	17	14	14	14	19	20	22	14	16	12	12	11	13	8	2	4	14	13	17	14	14	14	19	20	22	14	16	12	305950000	273030000	445390000	240200000	52820000	169600000	707950000	619290000	647890000	480440000
Band 4.1-like protein 3;Band 4.1-like protein 3, N-terminally processed	EPB41L3	32	3	12	10	14	3	5	3	15	17	19	8	8	8	30	29	29	24	22	23	0	1	0	0	0	0	1	2	1	0	1	0	2	3	3	1	0	1	223470000	343120000	290960000	145780000	65954000	86084000	423930000	399660000	297830000	120360000
MAP kinase-activating death domain protein	MADD	10	10	2	3	3	0	0	0	6	7	8	3	4	1	4	5	7	4	2	4	2	3	3	0	0	0	6	7	8	3	4	1	4	5	7	4	2	4	0	44538000	46914000	0	0	0	84488000	75909000	60716000	0
Calcium-activated potassium channel subunit alpha-1	KCNMA1	6	6	0	0	1	0	0	1	3	0	2	2	1	2	1	4	6	5	3	3	0	0	1	0	0	1	3	0	2	2	1	2	1	4	6	5	3	3	0	0	0	0	0	0	68640000	0	0	66999000
Exocyst complex component 7	EXOC7	6	6	2	3	3	0	0	0	4	3	3	1	2	1	3	5	5	3	4	4	2	3	3	0	0	0	4	3	3	1	2	1	3	5	5	3	4	4	0	0	0	0	0	0	0	0	0	0
Arf-GAP with SH3 domain, ANK repeat and PH domain-containing protein 1	ASAP1	22	19	5	4	6	0	0	0	16	16	15	12	9	10	16	16	15	16	12	15	5	4	6	0	0	0	14	15	14	12	8	9	14	14	14	14	10	13	155870000	146390000	143930000	0	0	0	519010000	430660000	423450000	281960000
WD repeat-containing protein 47	WDR47	13	13	4	4	8	2	1	0	8	7	9	4	7	6	9	10	11	8	5	6	4	4	8	2	1	0	8	7	9	4	7	6	9	10	11	8	5	6	144240000	127620000	196930000	0	0	0	142240000	137300000	182790000	94623000
A-kinase anchor protein 9	AKAP9	5	5	3	3	3	2	3	2	3	1	2	4	4	2	3	2	1	3	2	3	3	3	3	2	3	2	3	1	2	4	4	2	3	2	1	3	2	3	0	0	0	0	0	0	0	0	0	0
Sorting nexin-6;Sorting nexin-6, N-terminally processed	SNX6	7	6	5	5	5	2	3	3	2	1	3	1	4	3	6	2	7	3	4	5	4	4	5	2	2	2	2	1	3	1	4	3	6	2	6	3	4	5	134950000	123080000	118160000	77342000	54831000	71224000	60944000	0	55912000	0
Non-specific serine/threonine protein kinase;Serine/threonine-protein kinase MRCK alpha	CDC42BPA	28	10	10	8	10	5	1	4	13	23	15	14	13	14	16	14	15	15	17	12	3	1	0	0	0	1	4	9	5	3	3	2	7	5	4	5	5	5	177980000	156220000	168210000	171300000	0	0	238580000	269310000	269180000	234000000
Protein-L-isoaspartate O-methyltransferase;Protein-L-isoaspartate(D-aspartate) O-methyltransferase	PCMT1	12	12	5	2	7	9	6	5	6	6	7	4	5	5	6	5	6	4	5	6	5	2	7	9	6	5	6	6	7	4	5	5	6	5	6	4	5	6	219090000	663900000	494690000	607800000	491880000	373320000	386760000	379800000	364820000	393180000
G patch domain-containing protein 4	GPATCH4	3	3	1	1	1	1	1	0	2	1	2	1	2	1	3	3	2	3	3	2	1	1	1	1	1	0	2	1	2	1	2	1	3	3	2	3	3	2	0	0	46419000	0	0	0	90519000	100650000	101340000	0
Caspase-7;Caspase-7 subunit p20;Caspase-7 subunit p11	CASP7	3	3	2	1	3	0	0	0	3	2	2	1	1	2	1	1	3	1	1	0	2	1	3	0	0	0	3	2	2	1	1	2	1	1	3	1	1	0	0	0	23757000	0	0	0	25397000	22001000	18226000	0
Unconventional myosin-VI	MYO6	23	23	14	15	14	16	19	13	17	14	16	14	10	11	11	18	17	16	14	10	14	15	14	16	19	13	17	14	16	14	10	11	11	18	17	16	14	10	317080000	535370000	298980000	512720000	778260000	417530000	370260000	322980000	328020000	255320000
Kynurenine--oxoglutarate transaminase 3	CCBL2	1	1	0	0	0	0	0	0	0	0	0	0	0	0	1	1	1	0	0	0	0	0	0	0	0	0	0	0	0	0	0	0	1	1	1	0	0	0	0	0	0	0	0	0	0	0	0	0
Sphingomyelin synthase-related protein 1	SAMD8	2	2	1	1	0	0	0	0	1	0	1	1	0	0	1	0	0	0	0	0	1	1	0	0	0	0	1	0	1	1	0	0	1	0	0	0	0	0	0	0	0	0	0	0	0	0	0	12714000
Uracil phosphoribosyltransferase homolog	UPRT	1	1	0	1	0	0	0	0	0	0	0	1	1	1	0	0	1	1	1	1	0	1	0	0	0	0	0	0	0	1	1	1	0	0	1	1	1	1	0	0	0	0	0	0	0	0	0	0
U1 small nuclear ribonucleoprotein C	SNRPC	1	1	1	1	1	1	0	1	1	1	1	1	1	1	1	1	1	1	0	1	1	1	1	1	0	1	1	1	1	1	1	1	1	1	1	1	0	1	0	0	0	0	0	0	0	0	0	0
Ribosome-binding protein 1	RRBP1	50	49	29	23	41	28	21	24	33	38	38	36	40	40	34	30	36	40	38	37	28	22	40	27	20	23	32	37	37	35	39	39	33	29	35	39	37	36	1445000000	1670900000	1628800000	1535100000	1224700000	1558100000	1500200000	1547300000	1487000000	2616200000
WD repeat-containing protein WRAP73	WRAP73	4	4	2	2	2	0	0	0	3	4	4	3	2	3	3	3	2	4	2	2	2	2	2	0	0	0	3	4	4	3	2	3	3	3	2	4	2	2	57238000	42883000	0	0	0	0	101570000	84785000	70020000	75217000
Dynactin subunit 3	DCTN3	4	4	3	0	2	0	1	0	2	3	2	1	1	2	2	3	3	4	4	3	3	0	2	0	1	0	2	3	2	1	1	2	2	3	3	4	4	3	41922000	0	49614000	0	0	0	0	42333000	0	0
Aprataxin	APTX	1	1	0	0	0	0	0	0	0	0	1	0	0	0	0	1	1	0	0	0	0	0	0	0	0	0	0	0	1	0	0	0	0	1	1	0	0	0	0	0	0	0	0	0	0	0	0	0
Zinc finger MYND domain-containing protein 11	ZMYND11	6	6	3	2	6	2	1	0	5	4	3	3	2	3	4	4	5	4	3	4	3	2	6	2	1	0	5	4	3	3	2	3	4	4	5	4	3	4	44662000	50049000	61815000	45488000	0	0	56408000	69887000	79232000	44662000
TNFAIP3-interacting protein 1	TNIP1	12	12	7	9	9	6	5	4	9	11	9	7	9	8	7	8	7	7	7	9	7	9	9	6	5	4	9	11	9	7	9	8	7	8	7	7	7	9	418370000	411860000	379430000	237220000	235360000	286900000	542650000	467630000	463440000	371580000
Ig gamma-1 chain C region	IGHG1	3	1	0	0	0	0	0	3	0	0	1	0	0	0	2	0	0	0	0	0	0	0	0	0	0	1	0	0	0	0	0	0	1	0	0	0	0	0	0	0	0	0	0	0	0	0	0	0
Mitochondrial fission factor	MFF	2	2	0	0	0	0	0	0	1	1	2	1	1	1	2	2	1	1	1	2	0	0	0	0	0	0	1	1	2	1	1	1	2	2	1	1	1	2	0	0	0	0	0	0	0	0	17788000	0
Sideroflexin;Sideroflexin-3	SFXN3	11	10	8	5	6	9	8	9	4	6	6	6	8	5	6	5	6	5	6	6	7	4	5	8	7	8	3	5	5	5	7	4	5	4	5	4	5	5	283770000	348900000	270070000	482630000	633130000	779210000	196610000	204560000	206350000	292810000
Conserved oligomeric Golgi complex subunit 4	COG4	2	2	2	0	2	0	0	0	1	2	2	0	0	1	1	2	1	0	1	0	2	0	2	0	0	0	1	2	2	0	0	1	1	2	1	0	1	0	0	0	0	0	0	0	0	0	0	0
Calcium/calmodulin-dependent protein kinase type II subunit gamma	CAMK2G	23	1	18	17	15	10	16	13	17	19	21	19	19	17	21	21	21	17	20	21	1	1	1	1	1	1	0	1	1	1	1	1	1	0	1	0	1	1	1704100000	1503900000	1488900000	1691200000	1516500000	1672600000	1394400000	1344600000	1415700000	1573200000
Centrosomal protein of 290 kDa	CEP290	1	1	0	0	0	0	0	0	0	1	0	1	1	0	1	0	0	0	0	0	0	0	0	0	0	0	0	1	0	1	1	0	1	0	0	0	0	0	0	0	0	0	0	0	0	0	0	0
Multidrug resistance-associated protein 1	ABCC1	5	5	1	1	1	0	0	1	0	1	1	1	0	0	3	4	3	3	4	2	1	1	1	0	0	1	0	1	1	1	0	0	3	4	3	3	4	2	0	0	0	0	0	0	0	0	0	0
Oxysterol-binding protein;Oxysterol-binding protein 2	OSBP2	3	1	1	0	2	2	0	1	0	1	1	1	1	0	0	2	2	0	1	0	0	0	0	0	0	0	0	0	0	0	0	0	0	0	1	0	0	0	0	0	0	0	0	0	0	0	0	0
BTB/POZ domain-containing protein 9	BTBD9	3	3	0	0	1	0	0	0	2	2	3	0	0	0	3	3	3	0	1	0	0	0	1	0	0	0	2	2	3	0	0	0	3	3	3	0	1	0	0	0	0	0	0	0	18609000	21243000	26074000	0
G patch domain-containing protein 11	GPATCH11	2	2	1	0	0	0	0	0	2	2	2	1	1	1	1	2	2	1	0	0	1	0	0	0	0	0	2	2	2	1	1	1	1	2	2	1	0	0	0	0	0	0	0	0	0	0	0	0
Four and a half LIM domains protein 2	FHL2	23	23	14	13	17	18	19	17	16	19	16	22	20	17	18	17	20	20	22	21	14	13	17	18	19	17	16	19	16	22	20	17	18	17	20	20	22	21	1880500000	2053100000	2070800000	2692600000	3453300000	3272400000	2676600000	2486700000	2453200000	4412100000
Polyhomeotic-like protein 2	PHC2	8	6	3	5	6	1	2	1	6	5	7	6	6	7	4	4	6	5	5	4	1	4	4	1	1	0	4	3	6	4	4	6	2	2	4	4	4	3	0	76216000	99500000	0	0	0	212400000	176210000	168210000	117750000
ATP-dependent RNA helicase DDX42	DDX42	13	13	1	0	0	0	0	0	4	2	2	0	2	0	11	9	8	3	2	1	1	0	0	0	0	0	4	2	2	0	2	0	11	9	8	3	2	1	0	0	0	0	0	0	77768000	82470000	74783000	0
Ras GTPase-activating protein 2	RASA2	6	6	1	1	1	0	0	0	5	4	3	1	2	1	5	4	0	3	2	1	1	1	1	0	0	0	5	4	3	1	2	1	5	4	0	3	2	1	0	0	0	0	0	0	81231000	91898000	73146000	0
G-protein-signaling modulator 1	GPSM1	14	13	6	5	9	4	7	4	5	5	9	3	5	7	5	5	5	6	6	6	6	5	9	4	6	3	5	5	8	2	5	7	5	5	4	5	5	5	131720000	151720000	131690000	122690000	113100000	118930000	176720000	129470000	133990000	89117000
Torsin-1A-interacting protein 1	TOR1AIP1	6	5	2	4	5	3	3	2	4	3	3	5	4	4	5	5	4	1	2	3	1	3	4	2	2	1	3	2	3	4	3	3	4	4	3	1	1	2	0	38116000	54340000	49072000	33886000	0	31833000	37119000	28385000	33283000
Negative elongation factor E	NELFE	2	2	0	0	0	0	0	0	2	1	1	0	0	0	0	1	2	0	0	0	0	0	0	0	0	0	2	1	1	0	0	0	0	1	2	0	0	0	0	0	0	0	0	0	0	0	0	0
Anion exchange protein;Sodium bicarbonate cotransporter 3	SLC4A7	9	4	2	2	4	0	1	2	4	4	4	2	1	2	5	7	6	7	8	8	0	0	1	0	0	0	0	0	1	0	0	0	1	2	2	4	4	4	85669000	71182000	46615000	0	0	0	70256000	80056000	41024000	63839000
Tapasin	TAPBP	3	3	0	0	0	0	0	0	1	1	1	2	2	3	1	1	0	0	0	0	0	0	0	0	0	0	1	1	1	2	2	3	1	1	0	0	0	0	0	0	0	0	0	0	0	0	0	70082000
Phosphatidylinositol transfer protein beta isoform	PITPNB	5	3	1	1	1	0	0	2	3	2	2	1	2	0	5	5	5	4	4	4	0	1	1	0	0	2	2	1	1	1	1	0	3	3	3	3	3	2	0	0	0	0	0	0	0	0	0	0
MAP/microtubule affinity-regulating kinase 3	MARK3	10	7	1	0	4	2	2	0	8	10	9	7	6	4	8	8	10	7	4	8	0	0	3	2	2	0	5	7	6	7	5	4	5	5	7	5	3	6	0	0	123900000	214870000	76099000	0	227010000	285490000	234920000	300650000
Lysosomal acid lipase/cholesteryl ester hydrolase	LIPA	3	3	0	1	1	3	2	1	1	0	0	1	1	1	1	0	0	0	0	0	0	1	1	3	2	1	1	0	0	1	1	1	1	0	0	0	0	0	0	0	0	116710000	88608000	0	0	0	0	0
Protein SCAF8	SCAF8	7	5	1	1	2	0	1	0	5	6	3	2	3	2	5	5	5	2	2	2	1	1	2	0	1	0	4	5	3	2	2	2	4	4	4	1	2	2	0	0	28967000	0	0	0	72548000	102000000	184160000	57067000
Peptidyl-prolyl cis-trans isomerase;FK506-binding protein 15	FKBP15	19	19	9	4	12	0	2	1	11	12	12	8	8	9	14	15	16	13	12	12	9	4	12	0	2	1	11	12	12	8	8	9	14	15	16	13	12	12	151240000	268620000	181970000	0	0	0	225800000	271830000	237170000	251100000
WD repeat-containing protein 36	WDR36	9	9	4	4	6	1	1	2	5	4	4	2	1	4	4	5	6	1	3	1	4	4	6	1	1	2	5	4	4	2	1	4	4	5	6	1	3	1	66910000	73585000	88881000	0	0	67376000	103330000	87471000	104700000	0
E3 ubiquitin-protein ligase RNF213	RNF213	111	111	57	52	64	27	17	17	79	75	73	63	59	61	66	78	79	73	77	63	57	52	64	27	17	17	79	75	73	63	59	61	66	78	79	73	77	63	1690900000	1579600000	1580200000	599660000	263860000	267630000	2034500000	1827400000	2227600000	1606900000
Double-stranded RNA-binding protein Staufen homolog 2	STAU2	11	11	5	3	7	1	1	0	6	6	8	7	6	6	9	6	6	5	5	5	5	3	7	1	1	0	6	6	8	7	6	6	9	6	6	5	5	5	114270000	108190000	177500000	0	0	0	284630000	214420000	207370000	136530000
Neuron navigator 2	NAV2	6	4	0	0	0	0	0	0	4	2	3	5	2	3	2	3	2	4	3	2	0	0	0	0	0	0	2	0	1	4	1	2	0	1	1	3	1	1	0	0	0	0	0	0	0	0	0	36856000
Integrin-linked protein kinase	ILK	25	25	12	7	13	23	22	22	14	11	14	12	10	14	13	16	18	15	16	14	12	7	13	23	22	22	14	11	14	12	10	14	13	16	18	15	16	14	580610000	423810000	668250000	29452000000	20979000000	18931000000	583220000	648880000	630490000	653610000
TATA-binding protein-associated factor 172	BTAF1	19	19	12	10	14	1	3	4	14	12	14	3	3	6	13	12	12	6	2	3	12	10	14	1	3	4	14	12	14	3	3	6	13	12	12	6	2	3	284150000	235850000	405260000	0	79660000	108400000	176970000	172810000	189690000	49536000
Elongation of very long chain fatty acids protein;Elongation of very long chain fatty acids protein 5	ELOVL5	1	1	1	1	1	1	1	1	0	1	1	1	1	1	1	1	1	1	0	0	1	1	1	1	1	1	0	1	1	1	1	1	1	1	1	1	0	0	0	0	0	0	0	0	0	0	0	0
S-phase kinase-associated protein 2	SKP2	3	3	1	2	2	1	1	1	1	2	1	1	1	1	1	1	2	0	1	2	1	2	2	1	1	1	1	2	1	1	1	1	1	1	2	0	1	2	0	43586000	31996000	0	0	0	0	0	0	0
Protein FAM65A	FAM65A	19	19	9	9	13	3	6	2	12	11	13	7	5	7	4	11	12	8	10	5	9	9	13	3	6	2	12	11	13	7	5	7	4	11	12	8	10	5	208330000	207840000	183910000	0	158160000	94680000	172390000	183680000	141180000	133160000
Cullin-2	CUL2	21	21	14	9	17	13	12	7	13	14	14	10	7	14	17	18	19	14	16	17	14	9	17	13	12	7	13	14	14	10	7	14	17	18	19	14	16	17	407530000	361760000	412860000	320990000	277230000	232680000	247930000	257510000	291800000	234770000
	PPFIBP1	19	2	10	10	16	9	11	9	14	10	11	12	13	13	10	8	13	16	12	12	1	0	2	1	1	0	2	1	2	1	2	1	0	1	1	2	2	1	0	0	0	0	0	0	0	0	0	0
Iron-responsive element-binding protein 2	IREB2	18	18	6	8	11	2	1	6	11	10	13	10	11	10	10	13	12	10	7	11	6	8	11	2	1	6	11	10	13	10	11	10	10	13	12	10	7	11	3869600000	1098300000	1050700000	0	0	1195200000	999660000	1141200000	1373000000	1461500000
E3 ubiquitin-protein ligase ZFP91	ZFP91-CNTF;ZFP91	6	6	2	2	3	0	1	0	6	5	5	3	2	3	4	3	5	4	3	2	2	2	3	0	1	0	6	5	5	3	2	3	4	3	5	4	3	2	75822000	94229000	73094000	0	0	0	95801000	104510000	65670000	66388000
Ankyrin repeat and SOCS box protein 3	GPR75-ASB3;ASB3	2	2	2	2	2	1	0	0	1	1	2	0	1	1	2	1	2	1	1	1	2	2	2	1	0	0	1	1	2	0	1	1	2	1	2	1	1	1	52376000	39196000	51567000	0	0	0	0	0	36333000	0
Condensin-2 complex subunit H2	NCAPH2	7	7	3	1	3	0	0	0	5	6	7	4	3	3	4	5	5	3	4	5	3	1	3	0	0	0	5	6	7	4	3	3	4	5	5	3	4	5	186240000	0	207980000	0	0	0	234740000	259720000	212170000	160260000
COBW domain-containing protein 1;COBW domain-containing protein 2;COBW domain-containing protein 5;COBW domain-containing protein 3;COBW domain-containing protein 6	CBWD5;CBWD1;CBWD2;CBWD3;CBWD6;CBWD7	3	3	0	2	1	1	0	0	2	3	2	0	0	0	3	3	3	2	1	3	0	2	1	1	0	0	2	3	2	0	0	0	3	3	3	2	1	3	0	0	0	0	0	0	0	39419000	36732000	0
Suppressor of SWI4 1 homolog	PPAN-P2RY11;PPAN	6	6	3	1	3	0	0	0	2	3	2	2	3	3	1	2	3	2	3	1	3	1	3	0	0	0	2	3	2	2	3	3	1	2	3	2	3	1	0	0	31652000	0	0	0	0	19988000	0	0
Coronin;Coronin-7	CORO7-PAM16;CORO7	5	5	3	2	4	2	1	1	3	3	3	2	1	4	2	3	5	4	4	3	3	2	4	2	1	1	3	3	3	2	1	4	2	3	5	4	4	3	76987000	90276000	64509000	0	0	0	81740000	73422000	78685000	67049000
Synaptonemal complex central element protein 1	SYCE1	2	2	0	1	1	0	0	0	1	0	1	1	0	1	1	1	2	0	0	1	0	1	1	0	0	0	1	0	1	1	0	1	1	1	2	0	0	1	0	0	0	0	0	0	0	0	0	0
Phosphatidylinositol 4-kinase beta	PI4KB	6	6	3	3	3	1	0	0	5	3	4	2	2	2	5	6	3	3	4	2	3	3	3	1	0	0	5	3	4	2	2	2	5	6	3	3	4	2	58272000	65675000	70154000	0	0	0	75222000	71178000	82144000	53448000
Caspase recruitment domain-containing protein 6	CARD6	1	1	0	0	0	0	0	0	0	0	1	0	0	0	0	1	0	0	1	0	0	0	0	0	0	0	0	0	1	0	0	0	0	1	0	0	1	0	0	0	0	0	0	0	0	0	0	0
Lymphoid-specific helicase	HELLS	4	4	1	0	1	1	0	0	2	1	3	1	2	0	2	2	3	1	1	2	1	0	1	1	0	0	2	1	3	1	2	0	2	2	3	1	1	2	0	0	0	0	0	0	0	0	35387000	0
Mediator of RNA polymerase II transcription subunit 24	MED24	1	1	0	1	1	0	0	1	1	1	1	0	0	0	1	1	1	1	1	0	0	1	1	0	0	1	1	1	1	0	0	0	1	1	1	1	1	0	0	0	0	0	0	0	0	0	0	0
	NAA15	34	1	26	25	31	25	26	23	27	25	27	26	25	24	27	28	30	26	24	27	0	0	1	0	0	1	0	0	0	1	0	1	0	0	1	1	1	1	0	0	0	0	0	0	0	0	0	0
Serine/arginine-rich splicing factor 7	SRSF7	4	3	3	3	4	0	3	2	2	2	2	2	3	3	4	3	3	2	1	1	2	2	3	0	2	2	1	1	1	1	2	2	3	2	2	1	0	0	55103000	58436000	61796000	0	58795000	56352000	0	0	0	0
Dolichyl-diphosphooligosaccharide--protein glycosyltransferase subunit DAD1	DAD1	1	1	0	1	1	1	0	0	1	0	0	0	0	1	0	0	0	0	1	0	0	1	1	1	0	0	1	0	0	0	0	1	0	0	0	0	1	0	0	0	0	0	0	0	0	0	0	0
Trafficking protein particle complex subunit 2-like protein	TRAPPC2L	1	1	1	1	1	1	1	1	1	1	1	1	1	1	0	1	1	1	1	1	1	1	1	1	1	1	1	1	1	1	1	1	0	1	1	1	1	1	0	0	0	0	0	0	0	0	0	0
Sedoheptulokinase	TRPV1;SHPK	5	5	3	0	3	4	3	4	1	0	1	2	3	3	1	2	1	2	1	1	3	0	3	4	3	4	1	0	1	2	3	3	1	2	1	2	1	1	66128000	0	56149000	62939000	95270000	73407000	0	0	0	0
40S ribosomal protein S15	RPS15	2	2	0	0	2	1	0	0	1	0	1	1	1	0	0	1	0	0	0	1	0	0	2	1	0	0	1	0	1	1	1	0	0	1	0	0	0	1	0	0	75216000	0	0	0	0	0	0	0
Translationally-controlled tumor protein	TPT1	6	6	3	1	5	2	2	2	2	3	4	4	4	4	4	3	5	4	3	3	3	1	5	2	2	2	2	3	4	4	4	4	4	3	5	4	3	3	0	0	120780000	0	0	0	0	116100000	160890000	128690000
Periodic tryptophan protein 2 homolog	PWP2	2	2	1	1	2	0	2	0	2	2	1	2	1	2	1	1	1	1	1	1	1	1	2	0	2	0	2	2	1	2	1	2	1	1	1	1	1	1	0	0	0	0	0	0	0	0	0	0
DNA-directed RNA polymerase II subunit RPB11-a;DNA-directed RNA polymerase II subunit RPB11-b2;DNA-directed RNA polymerase II subunit RPB11-b1	POLR2J3;POLR2J;POLR2J2	5	5	3	2	3	1	3	1	5	4	5	2	4	3	3	5	5	3	3	3	3	2	3	1	3	1	5	4	5	2	4	3	3	5	5	3	3	3	83106000	88007000	82362000	0	58211000	0	103500000	99332000	101940000	61897000
Leucine-rich repeat-containing protein 41	LRRC41	6	6	2	2	4	2	2	1	5	6	4	4	3	3	3	5	5	3	3	2	2	2	4	2	2	1	5	6	4	4	3	3	3	5	5	3	3	2	85962000	0	89491000	0	104310000	0	122110000	121790000	170510000	110260000
Lanosterol 14-alpha demethylase	CYP51A1	4	4	1	1	2	0	0	0	1	0	1	2	1	2	2	1	3	3	1	3	1	1	2	0	0	0	1	0	1	2	1	2	2	1	3	3	1	3	0	0	0	0	0	0	0	0	0	0
Lysine-specific demethylase 4B	KDM4B	7	6	3	3	2	1	0	0	4	6	7	3	3	4	4	5	4	1	2	3	3	2	2	1	0	0	3	5	6	2	3	3	3	4	3	1	1	2	35720000	0	0	0	0	0	79812000	67412000	84202000	0
Terminal uridylyltransferase 4	ZCCHC11	25	23	12	10	16	7	7	7	18	19	16	17	15	16	18	14	18	19	17	16	11	9	14	6	6	6	16	17	14	16	13	15	17	12	17	17	15	14	310790000	317880000	282640000	225820000	368960000	267420000	356070000	354660000	314550000	418480000
Mitofusin-1	MFN1	6	6	3	1	5	2	0	1	1	1	0	2	2	2	3	2	2	4	1	2	3	1	5	2	0	1	1	1	0	2	2	2	3	2	2	4	1	2	0	0	0	0	0	0	0	0	0	0
Peptide-N(4)-(N-acetyl-beta-glucosaminyl)asparagine amidase	NGLY1	3	3	2	2	2	0	1	1	3	3	3	3	1	2	2	1	3	3	2	1	2	2	2	0	1	1	3	3	3	3	1	2	2	1	3	3	2	1	50667000	49699000	29791000	0	0	0	37966000	46442000	46998000	37566000
Protein SEC13 homolog	SEC13	10	10	7	5	6	4	4	3	7	6	7	5	7	7	10	8	8	7	9	6	7	5	6	4	4	3	7	6	7	5	7	7	10	8	8	7	9	6	568740000	609490000	389020000	200750000	374270000	456740000	346600000	328510000	314120000	418210000
Protein UXT	UXT	3	3	1	0	1	0	0	0	2	2	2	3	2	1	3	3	2	1	3	3	1	0	1	0	0	0	2	2	2	3	2	1	3	3	2	1	3	3	0	0	0	0	0	0	93699000	0	115540000	71933000
Protein sprouty homolog 4	SPRY4	4	4	3	3	4	0	0	0	3	4	4	1	2	1	3	3	3	1	1	3	3	3	4	0	0	0	3	4	4	1	2	1	3	3	3	1	1	3	65529000	70618000	47266000	0	0	0	152330000	134980000	116660000	0
Disks large homolog 1	DLG1	22	18	5	4	8	3	1	0	10	12	13	7	9	6	18	21	18	16	19	21	4	3	6	2	0	0	8	8	9	6	7	5	14	17	15	13	15	17	102180000	147950000	162150000	270520000	0	0	209710000	215260000	235910000	202950000
Protein SET	SET	1	1	0	0	1	0	0	0	0	0	0	0	0	0	0	0	0	0	0	0	0	0	1	0	0	0	0	0	0	0	0	0	0	0	0	0	0	0	0	0	26069000	0	0	0	0	0	0	0
Helicase SRCAP	SRCAP	16	16	5	4	6	1	1	0	10	12	12	7	5	5	11	12	13	7	10	5	5	4	6	1	1	0	10	12	12	7	5	5	11	12	13	7	10	5	447650000	240110000	249250000	0	0	0	547350000	594860000	570990000	383380000
Negative elongation factor A	NELFA	4	4	3	3	3	0	0	0	2	2	4	1	0	0	3	4	4	2	0	1	3	3	3	0	0	0	2	2	4	1	0	0	3	4	4	2	0	1	72402000	73883000	80614000	0	0	0	47510000	42085000	48542000	0
PAB-dependent poly(A)-specific ribonuclease subunit PAN3	PAN3	12	12	4	3	6	4	1	3	5	4	3	3	1	3	6	5	5	0	1	4	4	3	6	4	1	3	5	4	3	3	1	3	6	5	5	0	1	4	109170000	0	93449000	113910000	0	0	103850000	93344000	88499000	57744000
40S ribosomal protein SA	RPSA	11	11	5	6	5	4	5	5	6	6	5	4	6	8	10	9	8	9	9	7	5	6	5	4	5	5	6	6	5	4	6	8	10	9	8	9	9	7	312900000	320880000	279560000	285760000	363850000	377450000	187260000	190290000	165650000	219890000
Abl interactor 2	ABI2	10	7	4	2	4	0	2	1	5	6	7	5	5	3	9	9	7	8	7	9	3	1	2	0	0	0	4	4	5	3	3	1	7	6	4	5	4	6	87970000	0	72379000	0	0	0	73830000	82625000	81864000	78592000
Peroxisome biogenesis factor 1	PEX1	5	5	2	2	1	0	0	0	3	3	3	0	0	1	2	3	3	2	2	2	2	2	1	0	0	0	3	3	3	0	0	1	2	3	3	2	2	2	42704000	38239000	0	0	0	0	46049000	43096000	48219000	0
Arf-GAP domain and FG repeat-containing protein 2	AGFG2	1	1	0	0	0	1	1	0	1	0	0	0	0	0	0	0	0	0	0	0	0	0	0	1	1	0	1	0	0	0	0	0	0	0	0	0	0	0	0	0	0	0	0	0	9616200	0	0	0
Nesprin-1	SYNE1	22	21	3	4	5	1	1	1	8	7	14	6	5	5	11	12	13	7	5	7	3	4	5	1	1	1	8	7	13	6	5	5	10	11	12	7	5	7	188190000	177990000	172480000	0	0	0	224320000	147210000	221220000	114640000
Poliovirus receptor	PVR	5	5	2	2	3	1	3	1	2	2	3	3	4	3	2	2	4	2	3	2	2	2	3	1	3	1	2	2	3	3	4	3	2	2	4	2	3	2	89028000	0	81526000	0	61501000	0	188970000	167970000	154120000	153240000
ADP-ribosylation factor-like protein 6-interacting protein 4	ARL6IP4	3	3	2	2	1	2	2	2	2	1	2	1	1	1	2	2	2	1	1	1	2	2	1	2	2	2	2	1	2	1	1	1	2	2	2	1	1	1	0	0	0	0	0	46970000	31779000	0	30060000	0
Probable ATP-dependent RNA helicase DDX46	DDX46	16	16	6	4	7	5	5	4	6	7	7	6	5	5	11	13	12	4	5	8	6	4	7	5	5	4	6	7	7	6	5	5	11	13	12	4	5	8	136920000	97854000	128730000	234480000	118290000	80788000	80582000	80437000	99679000	97258000
THO complex subunit 2	THOC2	25	25	11	8	15	3	5	4	20	20	21	9	10	11	22	20	19	14	12	11	11	8	15	3	5	4	20	20	21	9	10	11	22	20	19	14	12	11	276160000	316980000	259250000	128560000	152780000	181680000	470550000	517800000	500300000	303660000
Enoyl-CoA delta isomerase 2, mitochondrial	ECI2	2	2	0	0	2	1	1	0	0	0	0	1	1	1	0	0	0	0	0	0	0	0	2	1	1	0	0	0	0	1	1	1	0	0	0	0	0	0	0	0	13543000	0	0	0	0	0	0	0
Helicase-like transcription factor	HLTF	23	23	12	11	16	17	18	16	17	17	14	13	14	13	13	13	14	13	14	15	12	11	16	17	18	16	17	17	14	13	14	13	13	13	14	13	14	15	569000000	599270000	611220000	1114900000	864570000	707500000	529700000	604800000	628850000	654150000
Actin-binding LIM protein 3	ABLIM3	20	20	2	3	5	12	13	12	9	4	9	11	11	11	8	6	9	18	14	17	2	3	5	12	13	12	9	4	9	11	11	11	8	6	9	18	14	17	39703000	55585000	84948000	600740000	673040000	509550000	181320000	69525000	146230000	427250000
Short coiled-coil protein	SCOC	1	1	1	1	1	1	1	0	1	1	1	1	1	0	1	1	1	1	1	1	1	1	1	1	1	0	1	1	1	1	1	0	1	1	1	1	1	1	0	0	0	0	0	0	0	0	0	0
	CAST	35	0	22	19	24	15	16	10	29	29	28	30	29	31	27	28	31	29	30	29	0	0	0	0	0	0	0	0	0	0	0	0	0	0	0	0	0	0	1954900000	2206800000	1962800000	1293400000	945030000	329700000	3030300000	2932100000	3055200000	4306800000
Protein kinase C and casein kinase substrate in neurons protein 3	PACSIN3	2	2	1	0	0	0	0	0	1	1	1	0	1	2	1	1	0	0	1	0	1	0	0	0	0	0	1	1	1	0	1	2	1	1	0	0	1	0	0	0	0	0	0	0	0	0	0	0
Chromodomain-helicase-DNA-binding protein 4	CHD4	81	62	52	52	69	30	22	19	68	69	70	49	42	48	68	75	69	44	54	51	36	37	54	21	13	11	51	51	53	37	31	33	53	57	54	34	39	39	3301500000	3165600000	3514800000	2487500000	1364500000	1107400000	4341800000	4842400000	4836700000	2156700000
Numb-like protein	NUMBL	9	5	8	5	7	3	3	1	6	7	6	6	6	7	5	5	5	6	7	5	4	4	4	1	1	1	3	4	3	3	3	4	3	2	3	4	4	2	256770000	226290000	222980000	0	0	0	266630000	476010000	360430000	232260000
Citrate synthase;Citrate synthase, mitochondrial	CS	2	2	1	1	2	1	1	1	1	1	0	0	0	1	0	0	1	1	0	0	1	1	2	1	1	1	1	1	0	0	0	1	0	0	1	1	0	0	0	0	17799000	0	0	0	0	0	0	0
Kinesin-like protein;Kinesin-like protein KIF18B	KIF18B	10	9	3	2	6	4	4	4	9	8	6	5	6	6	5	8	7	5	5	4	2	2	5	3	3	3	8	7	6	4	5	5	5	8	6	4	4	3	78354000	81370000	122200000	98354000	115980000	101110000	164740000	112460000	167530000	131450000
Calpain small subunit 1	CAPNS1	9	9	5	2	2	2	4	2	3	5	7	5	6	5	7	9	9	8	8	7	5	2	2	2	4	2	3	5	7	5	6	5	7	9	9	8	8	7	172640000	295740000	366580000	0	237020000	373170000	305970000	213390000	369600000	284440000
Dolichyl-diphosphooligosaccharide--protein glycosyltransferase 48 kDa subunit	DDOST	11	11	6	7	8	10	7	9	5	6	8	6	2	8	4	5	5	4	6	4	6	7	8	10	7	9	5	6	8	6	2	8	4	5	5	4	6	4	171790000	145130000	264340000	352050000	394040000	502980000	159830000	204710000	147780000	146640000
Adrenocortical dysplasia protein homolog	ACD	2	2	0	1	0	0	0	1	2	2	2	1	1	0	1	1	1	1	1	2	0	1	0	0	0	1	2	2	2	1	1	0	1	1	1	1	1	2	0	0	0	0	0	0	33771000	28510000	30667000	0
Ecto-NOX disulfide-thiol exchanger 2;Hydroquinone [NADH] oxidase;Protein disulfide-thiol oxidoreductase	ENOX2	2	2	1	0	2	0	0	0	0	1	1	0	0	0	0	2	0	1	0	0	1	0	2	0	0	0	0	1	1	0	0	0	0	2	0	1	0	0	0	0	26712000	0	0	0	0	0	0	0
Ragulator complex protein LAMTOR5	LAMTOR5	2	2	0	1	1	1	0	0	0	1	1	2	2	2	1	2	1	2	1	2	0	1	1	1	0	0	0	1	1	2	2	2	1	2	1	2	1	2	0	0	0	0	0	0	0	0	0	0
DNA ligase;DNA ligase 4	LIG4	3	3	1	2	2	2	0	0	1	0	0	0	1	0	1	1	1	1	1	2	1	2	2	2	0	0	1	0	0	0	1	0	1	1	1	1	1	2	0	0	0	0	0	0	0	0	0	0
Sorting nexin-16	SNX16	3	3	0	1	0	0	0	0	3	2	2	0	0	0	3	3	3	2	1	2	0	1	0	0	0	0	3	2	2	0	0	0	3	3	3	2	1	2	0	0	0	0	0	0	42255000	42143000	35294000	0
V-type proton ATPase subunit S1	ATP6AP1	1	1	0	0	0	0	0	0	1	1	1	0	1	1	0	1	1	1	0	1	0	0	0	0	0	0	1	1	1	0	1	1	0	1	1	1	0	1	0	0	0	0	0	0	0	0	0	0
DNA-directed RNA polymerase III subunit RPC5	POLR3E	12	12	1	1	3	1	0	0	9	7	8	1	4	2	7	8	5	4	4	5	1	1	3	1	0	0	9	7	8	1	4	2	7	8	5	4	4	5	0	0	0	0	0	0	144370000	137040000	125180000	0
Band 4.1-like protein 1	EPB41L1	4	1	2	2	2	1	2	0	3	3	4	3	0	1	4	4	4	3	4	3	0	1	0	0	0	0	1	1	1	1	0	0	1	1	1	1	1	1	0	0	0	0	0	0	25391000	24162000	34033000	28093000
Cyclin-dependent kinase 11A;Cyclin-dependent kinase 11B	CDK11A;CDK11B;CDC2L1	10	10	7	4	6	2	1	1	7	8	7	7	5	3	8	7	8	6	6	4	7	4	6	2	1	1	7	8	7	7	5	3	8	7	8	6	6	4	68950000	78677000	79284000	0	0	0	88963000	100950000	104020000	49998000
Constitutive coactivator of peroxisome proliferator-activated receptor gamma	FAM120B	30	30	15	15	19	11	5	6	21	21	21	19	18	14	21	25	22	20	21	17	15	15	19	11	5	6	21	21	21	19	18	14	21	25	22	20	21	17	485240000	366860000	528960000	350140000	220380000	189810000	444340000	570110000	525350000	473400000
Transducin-like enhancer protein 3;Transducin-like enhancer protein 2	TLE3;TLE2	3	1	1	1	1	0	0	0	1	2	1	2	2	2	0	2	1	0	1	0	0	1	1	0	0	0	0	1	0	1	1	1	0	1	0	0	0	0	0	0	0	0	0	0	0	0	0	0
Ran-binding protein 10	RANBP10	9	7	3	3	4	2	1	0	4	5	5	3	4	3	5	4	7	3	2	3	2	3	3	1	1	0	3	4	4	3	3	3	4	3	6	2	1	2	48808000	93751000	57863000	0	0	0	116760000	87830000	96898000	49762000
ATP-dependent RNA helicase DDX3X	DDX3X	44	13	34	28	41	37	39	32	32	29	33	36	34	36	34	36	40	37	37	34	10	6	11	8	11	8	8	7	8	9	9	8	8	9	11	9	9	7	15685000000	14578000000	14096000000	30544000000	26233000000	24428000000	11540000000	11590000000	12066000000	15977000000
Plakophilin-4	PKP4	26	26	16	14	20	19	18	18	16	17	15	21	19	19	16	14	20	20	20	13	16	14	20	19	18	18	16	17	15	21	19	19	16	14	20	20	20	13	612420000	571000000	452240000	1094000000	1032300000	1031900000	429170000	450300000	392030000	526930000
Cytohesin-2	CYTH2	4	1	1	0	2	0	0	1	3	3	2	0	0	1	2	2	3	3	3	2	0	0	0	0	0	0	0	0	0	0	0	0	0	0	1	0	0	0	0	0	0	0	0	0	0	0	0	0
Unconventional myosin-XVIIIa	MYO18A	22	22	3	2	8	6	4	0	8	7	9	6	12	10	12	9	9	13	10	14	3	2	8	6	4	0	8	7	9	6	12	10	12	9	9	13	10	14	80894000	0	87151000	102540000	63938000	0	85329000	83777000	109630000	138500000
E3 ubiquitin-protein ligase SHPRH	SHPRH	1	1	1	0	1	0	0	0	1	1	1	0	0	0	1	1	1	1	1	0	1	0	1	0	0	0	1	1	1	0	0	0	1	1	1	1	1	0	0	0	0	0	0	0	0	0	0	0
2-oxoglutarate dehydrogenase, mitochondrial;2-oxoglutarate dehydrogenase-like, mitochondrial	OGDH;OGDHL	5	5	5	4	4	4	5	3	0	0	0	0	0	2	0	0	2	1	1	0	5	4	4	4	5	3	0	0	0	0	0	2	0	0	2	1	1	0	83548000	78802000	73020000	62022000	93845000	78431000	0	0	0	0
Cordon-bleu protein-like 1	COBLL1	12	12	0	1	2	0	0	1	7	8	8	7	4	4	6	6	7	7	9	9	0	1	2	0	0	1	7	8	8	7	4	4	6	6	7	7	9	9	0	0	95689000	0	0	0	127190000	159580000	136090000	103340000
PHD finger protein 6	PHF6	9	9	4	4	7	5	6	2	6	7	7	4	4	4	8	8	7	7	6	5	4	4	7	5	6	2	6	7	7	4	4	4	8	8	7	7	6	5	161870000	228850000	143130000	191200000	187420000	121590000	165620000	220440000	200070000	156100000
Synaptojanin-1	SYNJ1	15	15	3	4	8	4	2	2	9	9	10	6	4	5	9	7	9	5	7	6	3	4	8	4	2	2	9	9	10	6	4	5	9	7	9	5	7	6	0	0	83835000	107860000	102950000	0	133540000	124670000	118000000	80083000
Protein diaphanous homolog 1	DIAPH1	54	54	31	27	36	25	17	18	40	41	40	34	32	30	37	39	42	35	40	35	31	27	36	25	17	18	40	41	40	34	32	30	37	39	42	35	40	35	2578200000	2520000000	2333000000	1850500000	1504400000	1505500000	4353400000	4350900000	3809800000	2718300000
Phostensin	PPP1R18	17	17	9	7	10	5	8	7	13	13	13	10	12	13	13	13	14	11	14	14	9	7	10	5	8	7	13	13	13	10	12	13	13	13	14	11	14	14	253140000	356650000	307660000	156450000	226290000	195390000	556390000	669980000	644260000	777340000
28S ribosomal protein S18b, mitochondrial	MRPS18B	1	1	0	0	1	1	1	0	0	0	0	1	0	1	1	0	1	0	0	0	0	0	1	1	1	0	0	0	0	1	0	1	1	0	1	0	0	0	0	0	0	0	0	0	0	0	0	0
Histone-lysine N-methyltransferase EHMT2	EHMT2	19	18	7	7	13	3	3	2	15	13	17	10	13	10	12	12	11	12	10	10	6	6	12	3	3	2	14	12	16	9	12	10	12	11	11	11	10	10	139190000	160750000	136890000	134510000	83288000	0	263350000	249560000	310000000	203720000
Heat shock 70 kDa protein 1B;Heat shock 70 kDa protein 1A	HSPA1B;HSPA1A	33	17	27	28	25	28	26	26	24	23	26	25	26	27	26	27	25	28	26	27	13	13	11	13	11	12	10	10	12	11	12	12	11	13	12	14	12	12	7900600000	8639300000	8782500000	10006000000	9748700000	8545300000	9328700000	8915000000	8520800000	11435000000
Abhydrolase domain-containing protein 16A	ABHD16A	2	2	1	1	2	0	1	1	1	1	2	1	0	2	0	1	2	0	0	0	1	1	2	0	1	1	1	1	2	1	0	2	0	1	2	0	0	0	0	0	22297000	0	0	0	0	0	27305000	0
KAT8 regulatory NSL complex subunit 1	KANSL1	4	4	1	1	3	1	0	0	4	4	2	4	4	3	1	4	4	2	2	2	1	1	3	1	0	0	4	4	2	4	4	3	1	4	4	2	2	2	0	0	56812000	0	0	0	86152000	102910000	92753000	53434000
Cell cycle checkpoint protein RAD17	RAD17	1	1	0	0	0	0	0	0	0	0	0	0	0	0	0	0	1	0	0	0	0	0	0	0	0	0	0	0	0	0	0	0	0	0	1	0	0	0	0	0	0	0	0	0	0	0	0	0
tRNA-splicing endonuclease subunit Sen34	TSEN34	2	2	2	1	2	2	2	1	1	2	2	1	1	2	2	2	2	2	2	2	2	1	2	2	2	1	1	2	2	1	1	2	2	2	2	2	2	2	42773000	0	58469000	85317000	81640000	0	0	45303000	39884000	0
Protein scribble homolog	SCRIB	48	42	23	23	23	11	10	5	40	36	36	30	33	31	38	36	38	32	38	32	21	22	21	11	9	5	36	33	33	25	29	27	34	32	34	28	33	28	900710000	1107000000	965980000	193790000	464980000	118580000	2863900000	2727000000	2184100000	1794600000
Active breakpoint cluster region-related protein	ABR	8	7	2	3	4	4	2	2	3	4	5	3	3	3	5	6	7	6	3	3	1	2	3	3	1	1	2	3	4	3	2	2	4	5	6	5	2	2	0	44846000	56103000	0	0	0	57365000	83558000	76300000	67429000
Serologically defined colon cancer antigen 8	SDCCAG8	3	3	1	0	1	0	0	0	3	3	2	0	2	0	3	3	0	1	2	2	1	0	1	0	0	0	3	3	2	0	2	0	3	3	0	1	2	2	0	0	0	0	0	0	32890000	24539000	30443000	0
RNA binding protein fox-1 homolog;RNA binding protein fox-1 homolog 2;RNA binding protein fox-1 homolog 1	RBFOX2;RBFOX1	11	11	9	9	11	10	10	11	9	8	10	10	9	10	10	10	10	10	10	9	9	9	11	10	10	11	9	8	10	10	9	10	10	10	10	10	10	9	880450000	947750000	747080000	1533000000	1221500000	1258000000	323600000	348550000	397160000	586010000
Melanoma antigen preferentially expressed in tumors	PRAME	3	2	0	0	2	0	0	0	1	0	2	0	1	0	1	1	1	0	0	0	0	0	2	0	0	0	1	0	2	0	1	0	1	1	0	0	0	0	0	0	15918000	0	0	0	0	0	0	0
AP-2 complex subunit alpha-2	AP2A2	19	10	9	8	11	7	5	7	12	10	14	8	5	9	9	11	15	11	12	7	5	3	6	2	1	2	7	5	8	4	1	5	4	5	8	4	6	2	776440000	794500000	579540000	471200000	0	0	597540000	733450000	547240000	513790000
Poly(U)-binding-splicing factor PUF60	PUF60	14	14	7	6	10	9	8	8	5	7	7	9	9	8	8	11	9	6	8	7	7	6	10	9	8	8	5	7	7	9	9	8	8	11	9	6	8	7	167210000	202990000	203830000	280130000	370020000	379120000	174570000	180690000	168260000	200870000
Protein CLN8	CLN8	2	2	1	1	2	2	2	2	1	1	0	0	1	1	2	1	1	1	1	1	1	1	2	2	2	2	1	1	0	0	1	1	2	1	1	1	1	1	0	0	0	0	0	0	0	0	0	0
PHD and RING finger domain-containing protein 1	PHRF1	12	12	5	5	5	2	0	1	9	10	7	10	6	4	9	7	8	4	5	5	5	5	5	2	0	1	9	10	7	10	6	4	9	7	8	4	5	5	75586000	128110000	99202000	0	0	0	258200000	235680000	231390000	108490000
Alpha-aminoadipic semialdehyde dehydrogenase	ALDH7A1	2	2	0	0	0	0	0	0	1	0	1	0	1	1	2	1	2	2	1	1	0	0	0	0	0	0	1	0	1	0	1	1	2	1	2	2	1	1	0	0	0	0	0	0	0	0	0	0
Absent in melanoma 1 protein	AIM1	28	28	15	12	17	6	5	7	21	19	21	21	19	16	22	18	21	18	23	20	15	12	17	6	5	7	21	19	21	21	19	16	22	18	21	18	23	20	423190000	423340000	323000000	212250000	164710000	214910000	670460000	610480000	661100000	723620000
Serum paraoxonase/arylesterase 2	PON2	3	3	2	1	1	1	1	2	2	2	2	3	2	2	0	0	0	1	0	1	2	1	1	1	1	2	2	2	2	3	2	2	0	0	0	1	0	1	30790000	0	0	0	0	54934000	0	33222000	19536000	61394000
WD repeat-containing protein 81	WDR81	13	13	5	5	10	7	6	3	7	6	8	8	9	9	5	5	7	6	7	7	5	5	10	7	6	3	7	6	8	8	9	9	5	5	7	6	7	7	139700000	123250000	121200000	134710000	109520000	102920000	142640000	153200000	117110000	176570000
Matrin-3	MATR3	35	3	25	24	28	26	16	21	30	29	32	27	25	25	31	31	32	25	26	29	3	3	3	3	3	2	3	3	3	3	3	3	3	3	3	3	3	3	4558500000	4907600000	5103500000	3457500000	3107500000	2776400000	5829600000	5956400000	6452100000	4270700000
DNA-directed RNA polymerases I and III subunit RPAC2	POLR1D	3	3	2	0	1	0	0	0	2	1	2	1	1	1	3	2	2	3	1	1	2	0	1	0	0	0	2	1	2	1	1	1	3	2	2	3	1	1	0	0	0	0	0	0	0	0	23521000	0
Neutral cholesterol ester hydrolase 1	NCEH1	16	16	10	11	12	9	10	9	14	13	14	15	15	15	7	5	7	6	9	8	10	11	12	9	10	9	14	13	14	15	15	15	7	5	7	6	9	8	693130000	626940000	532890000	478230000	579350000	285560000	4539500000	3738100000	3440500000	4974400000
Ceroid-lipofuscinosis neuronal protein 6	CLN6	3	3	3	3	3	1	2	3	2	3	2	2	2	2	1	2	2	3	3	1	3	3	3	1	2	3	2	3	2	2	2	2	1	2	2	3	3	1	96052000	115480000	86334000	0	76476000	107780000	43911000	64199000	51054000	66386000
Forkhead box protein P2	FOXP2	1	1	0	0	1	0	1	0	0	0	0	0	0	0	0	0	0	0	0	0	0	0	1	0	1	0	0	0	0	0	0	0	0	0	0	0	0	0	0	0	0	0	8173100	0	0	0	0	0
SH3 domain-containing protein 19	SH3D19	8	8	2	3	2	0	0	0	6	4	2	2	2	3	4	3	6	3	2	1	2	3	2	0	0	0	6	4	2	2	2	3	4	3	6	3	2	1	71588000	90939000	0	0	0	0	64392000	69830000	61326000	36779000
Eukaryotic translation initiation factor 4 gamma 3	EIF4G3	55	49	26	31	42	15	20	17	40	43	40	40	37	40	36	42	45	42	37	40	22	26	36	11	15	12	34	38	35	34	31	34	31	36	41	36	32	34	1279900000	1279300000	1162700000	437230000	632290000	307330000	1996600000	1809400000	1776000000	1367300000
	hCG_2043597	2	2	1	1	1	1	1	1	1	2	2	1	0	1	1	1	2	1	1	2	1	1	1	1	1	1	1	2	2	1	0	1	1	1	2	1	1	2	0	0	0	0	0	0	0	0	0	0
PCNA-associated factor	KIAA0101	2	2	0	0	1	0	0	0	2	2	2	1	2	1	1	2	2	2	2	2	0	0	1	0	0	0	2	2	2	1	2	1	1	2	2	2	2	2	0	0	0	0	0	0	54167000	63174000	55427000	0
SCY1-like protein 2	SCYL2	19	19	8	7	13	11	13	11	8	5	9	9	7	9	8	9	7	8	9	13	8	7	13	11	13	11	8	5	9	9	7	9	8	9	7	8	9	13	407510000	393900000	500830000	876580000	833620000	746410000	160730000	152150000	142380000	299620000
Casein kinase I isoform gamma-1	hCG_2004507;CSNK1G1;CSNK1G2	4	1	0	0	0	0	0	0	3	4	4	1	0	2	4	3	2	2	1	1	0	0	0	0	0	0	1	1	1	0	0	0	1	1	1	1	1	1	0	0	0	0	0	0	55828000	53065000	61917000	0
WD repeat domain phosphoinositide-interacting protein 4	WDR45	5	4	3	3	3	1	1	0	5	4	5	3	3	3	3	4	4	2	2	4	3	3	3	1	1	0	4	3	4	3	3	3	3	4	4	2	2	4	80673000	87450000	76330000	0	0	0	117370000	113930000	125030000	63350000
Histone H2A type 1-J;Histone H2A type 1-H;Histone H2A.J;Histone H2A type 2-C;Histone H2A type 1-C;Histone H2A type 3;Histone H2A type 2-A;Histone H2A type 1-D;Histone H2A type 1;Histone H2A type 1-B/E;Histone H2A	HIST1H2AJ;HIST1H2AH;H2AFJ;HIST2H2AC;HIST1H2AC;HIST3H2A;HIST2H2AA3;HIST1H2AD;HIST1H2AG;HIST1H2AB	4	1	3	3	4	3	3	2	4	4	4	4	4	4	3	4	4	3	4	3	1	1	1	1	1	1	1	1	1	1	1	1	1	1	1	1	1	1	1362900000	4686200000	9792700000	1985600000	7284500000	2811300000	1911000000	1559500000	2382400000	3700100000
Cap-specific mRNA (nucleoside-2-O-)-methyltransferase 2	CMTR2	6	6	2	2	2	2	2	3	2	5	4	3	1	3	2	4	3	2	2	3	2	2	2	2	2	3	2	5	4	3	1	3	2	4	3	2	2	3	0	48951000	42546000	0	0	0	57275000	36292000	38601000	35779000
PHD finger protein 14	PHF14	13	13	3	4	4	0	1	0	6	6	7	4	0	2	7	8	5	2	4	5	3	4	4	0	1	0	6	6	7	4	0	2	7	8	5	2	4	5	58440000	54166000	89548000	0	0	0	97094000	99631000	112970000	65131000
ETS-related transcription factor Elf-1	DKFZp686H0575;ELF1	3	3	0	0	0	0	0	0	2	1	2	1	0	0	3	2	3	1	0	0	0	0	0	0	0	0	2	1	2	1	0	0	3	2	3	1	0	0	0	0	0	0	0	0	81925000	0	105980000	0
Transcriptional repressor p66-beta	GATAD2B	18	17	11	9	13	6	2	4	14	15	15	11	13	9	14	13	16	9	12	5	10	9	12	5	2	4	13	14	14	10	12	8	13	12	15	8	11	4	382030000	388480000	370780000	247560000	113970000	113550000	724330000	691250000	676640000	256710000
Polypyrimidine tract-binding protein 1	PTBP1	17	14	13	16	16	12	11	12	15	16	15	15	13	12	12	16	15	13	14	10	12	14	13	10	9	9	14	14	14	12	10	9	12	13	14	12	13	10	3061900000	3095100000	2756500000	1988600000	1959400000	1612000000	4958500000	4531600000	4643900000	3048400000
Protein enabled homolog	ENAH	6	6	3	3	4	1	1	0	4	3	2	4	4	4	4	3	3	4	4	2	3	3	4	1	1	0	4	3	2	4	4	4	4	3	3	4	4	2	0	0	57155000	0	0	0	65062000	72741000	39566000	60582000
Non-canonical poly(A) RNA polymerase PAPD7	PAPD7	4	4	1	1	3	0	1	1	0	0	2	1	0	1	1	0	1	1	1	0	1	1	3	0	1	1	0	0	2	1	0	1	1	0	1	1	1	0	0	0	0	0	0	0	0	0	41055000	0
Flotillin-1	FLOT1	1	1	1	1	1	1	1	1	1	0	0	1	1	1	1	1	1	1	1	0	1	1	1	1	1	1	1	0	0	1	1	1	1	1	1	1	1	0	0	0	0	0	0	0	0	0	0	0
Antigen peptide transporter 1	TAP1	14	14	5	4	7	6	6	7	8	6	10	9	9	10	5	4	5	4	4	4	5	4	7	6	6	7	8	6	10	9	9	10	5	4	5	4	4	4	143490000	134780000	85859000	228870000	291390000	280210000	308790000	298890000	277010000	460870000
PHD finger protein 1	PHF1	3	3	1	0	2	0	1	0	3	2	2	3	1	2	3	2	1	1	1	1	1	0	2	0	1	0	3	2	2	3	1	2	3	2	1	1	1	1	0	0	23162000	0	0	0	88454000	67516000	92588000	27753000
Unconventional myosin-Ih	MYO1H	1	1	0	0	0	0	0	0	1	0	1	1	1	1	1	1	1	1	0	1	0	0	0	0	0	0	1	0	1	1	1	1	1	1	1	1	0	1	0	0	0	0	0	0	0	0	0	0
Selenoprotein S	VIMP	1	1	1	1	1	0	1	0	1	1	1	1	1	1	1	0	1	1	1	0	1	1	1	0	1	0	1	1	1	1	1	1	1	0	1	1	1	0	0	0	0	0	0	0	0	0	0	0
Alpha-ketoglutarate-dependent dioxygenase FTO	FTO	6	6	1	1	2	0	0	0	4	5	5	2	0	1	5	4	3	3	1	0	1	1	2	0	0	0	4	5	5	2	0	1	5	4	3	3	1	0	0	0	56055000	0	0	0	68314000	97907000	103710000	51385000
Heat shock 70 kDa protein 12A	HSPA12A	3	3	0	0	2	0	1	0	1	1	1	1	0	0	3	2	2	0	2	1	0	0	2	0	1	0	1	1	1	1	0	0	3	2	2	0	2	1	0	0	0	0	0	0	0	0	0	0
Ras association domain-containing protein 5	FLJ00186;RASSF5	3	3	0	0	1	0	0	0	1	1	0	0	1	0	1	2	3	1	3	1	0	0	1	0	0	0	1	1	0	0	1	0	1	2	3	1	3	1	0	0	0	0	0	0	0	0	0	0
Adenylosuccinate lyase	ADSL	14	14	8	11	13	9	8	5	11	11	9	8	7	9	14	12	12	11	13	12	8	11	13	9	8	5	11	11	9	8	7	9	14	12	12	11	13	12	641900000	757010000	780690000	614820000	551700000	418640000	551650000	536260000	542100000	481750000
Rab11 family-interacting protein 5	RAB11FIP5	17	17	2	1	6	4	2	2	12	10	12	12	11	12	10	12	10	13	12	13	2	1	6	4	2	2	12	10	12	12	11	12	10	12	10	13	12	13	128170000	0	150970000	152900000	103550000	0	220670000	246180000	215970000	305560000
Chromodomain-helicase-DNA-binding protein 2	CHD2	6	3	3	2	6	2	2	1	5	4	5	4	3	5	3	5	3	3	3	3	0	0	3	0	0	0	2	1	2	1	0	2	1	2	0	0	1	1	0	0	0	0	0	0	0	0	11527000	0
Trinucleotide repeat-containing gene 6C protein	TNRC6C	6	5	2	1	2	3	0	1	3	5	6	1	2	4	4	4	3	3	4	4	1	0	2	2	0	1	2	4	5	1	2	4	3	3	2	2	3	3	0	0	47483000	56686000	0	0	35666000	49142000	53863000	0
Aminoacylase-1	ABHD14A-ACY1;ACY1	1	1	1	0	0	1	0	0	0	0	0	0	0	1	0	0	0	1	0	0	1	0	0	1	0	0	0	0	0	0	0	1	0	0	0	1	0	0	0	0	0	0	0	0	0	0	0	0
KIF1-binding protein	KIAA1279	14	14	8	7	9	6	7	5	2	0	3	2	2	4	4	4	4	4	4	1	8	7	9	6	7	5	2	0	3	2	2	4	4	4	4	4	4	1	315160000	202430000	249530000	128710000	189760000	100230000	81183000	0	74814000	0
Kinesin-like protein KIF13A	KIF13A	13	10	2	2	6	4	5	0	5	5	5	6	5	7	6	5	6	10	7	9	0	0	3	2	2	0	3	3	2	4	3	4	3	3	4	8	4	6	0	0	0	0	63202000	0	66838000	68000000	80882000	60406000
		6	6	0	0	1	0	0	0	1	1	4	1	0	2	3	2	4	2	1	0	0	0	1	0	0	0	1	1	4	1	0	2	3	2	4	2	1	0	0	0	0	0	0	0	0	0	0	0
Ral GTPase-activating protein subunit alpha-1	RALGAPA1	10	10	2	5	6	0	0	0	6	4	5	1	1	1	8	7	4	1	2	4	2	5	6	0	0	0	6	4	5	1	1	1	8	7	4	1	2	4	46795000	58507000	74115000	0	0	0	75020000	65908000	67384000	0
Protein EFR3 homolog A	EFR3A	3	3	2	1	3	0	0	0	1	1	1	1	1	0	2	3	3	1	1	1	2	1	3	0	0	0	1	1	1	1	1	0	2	3	3	1	1	1	0	0	0	0	0	0	0	0	0	0
Histone-lysine N-methyltransferase EHMT1	EHMT1	16	11	2	3	10	2	1	1	10	10	12	9	10	8	8	9	8	7	6	6	1	2	7	1	1	1	6	6	7	6	6	5	6	7	5	3	4	3	0	0	138840000	0	0	0	182360000	217760000	190480000	158580000
Cathepsin D;Cathepsin D light chain;Cathepsin D heavy chain	CTSD	3	3	1	1	1	2	1	2	0	0	0	0	0	2	0	0	0	0	0	0	1	1	1	2	1	2	0	0	0	0	0	2	0	0	0	0	0	0	0	0	0	0	0	121000000	0	0	0	0
Ectodysplasin-A receptor-associated adapter protein	EDARADD	1	1	0	0	0	0	0	0	0	0	0	0	0	0	0	0	0	0	0	1	0	0	0	0	0	0	0	0	0	0	0	0	0	0	0	0	0	1	0	0	0	0	0	0	0	0	0	0
Kinesin-like protein KIF21A;Kinesin-like protein	KIF21A	6	4	2	3	4	1	1	0	2	2	2	3	1	3	4	3	5	2	2	2	2	2	2	0	1	0	1	1	1	2	1	2	3	2	4	1	1	2	69092000	55794000	55587000	0	0	0	48349000	55119000	49354000	36056000
AP-4 complex accessory subunit tepsin	ENTHD2	3	3	0	0	1	0	0	0	0	0	1	0	1	0	2	1	0	0	0	0	0	0	1	0	0	0	0	0	1	0	1	0	2	1	0	0	0	0	0	0	0	0	0	0	0	0	0	0
Aryl hydrocarbon receptor	AHR	11	11	5	2	4	7	8	7	7	5	5	9	5	7	2	3	4	8	8	8	5	2	4	7	8	7	7	5	5	9	5	7	2	3	4	8	8	8	146840000	120150000	79683000	348980000	342440000	373470000	104000000	61308000	71171000	263930000
Protein FAM193A	FAM193A	24	24	11	7	14	2	4	1	18	16	18	14	12	10	15	20	21	13	11	12	11	7	14	2	4	1	18	16	18	14	12	10	15	20	21	13	11	12	244810000	339820000	295130000	0	126040000	0	425690000	331530000	478800000	334320000
Probable C-mannosyltransferase DPY19L1	DPY19L1	6	6	4	3	5	4	1	2	4	4	5	2	4	2	4	4	5	4	2	1	4	3	5	4	1	2	4	4	5	2	4	2	4	4	5	4	2	1	51603000	49541000	85969000	61691000	0	0	58690000	61203000	71557000	0
		8	8	1	1	5	0	0	0	6	4	7	0	0	1	6	4	3	2	1	0	1	1	5	0	0	0	6	4	7	0	0	1	6	4	3	2	1	0	0	0	34332000	0	0	0	65093000	69457000	59816000	0
Kazrin	KAZN	2	2	0	0	0	0	0	0	1	0	1	0	1	0	1	2	0	1	1	2	0	0	0	0	0	0	1	0	1	0	1	0	1	2	0	1	1	2	0	0	0	0	0	0	0	0	0	0
ORM1-like protein 1;ORM1-like protein 3;ORM1-like protein 2	ORMDL1;ORMDL3;ORMDL2	2	2	0	1	1	2	1	2	0	1	1	1	1	1	1	1	1	1	1	1	0	1	1	2	1	2	0	1	1	1	1	1	1	1	1	1	1	1	0	0	0	151300000	0	129350000	0	0	0	0
ELM2 and SANT domain-containing protein 1	ELMSAN1	13	13	7	6	8	4	1	4	9	7	8	7	7	6	8	8	8	7	5	6	7	6	8	4	1	4	9	7	8	7	7	6	8	8	8	7	5	6	238960000	365970000	301820000	211100000	0	191740000	288620000	282930000	365030000	288620000
Dihydropyrimidinase-related protein 2	DPYSL2	31	26	21	18	22	18	16	18	23	22	25	28	26	25	24	23	25	29	27	27	18	15	18	13	13	14	20	19	22	24	23	21	20	20	21	25	23	23	1174700000	1121900000	1032100000	868820000	1093400000	1317300000	2617600000	2599800000	2582400000	3624400000
GAS2-like protein 1	GAS2L1	6	6	0	1	1	0	0	0	5	5	3	3	3	2	3	4	4	5	4	5	0	1	1	0	0	0	5	5	3	3	3	2	3	4	4	5	4	5	0	0	0	0	0	0	63837000	69552000	62084000	105490000
Disintegrin and metalloproteinase domain-containing protein 9	ADAM9	4	4	0	0	0	0	0	0	1	0	0	1	2	2	0	2	2	2	1	1	0	0	0	0	0	0	1	0	0	1	2	2	0	2	2	2	1	1	0	0	0	0	0	0	0	0	0	0
Ubiquitin-like modifier-activating enzyme 6	UBA6	50	50	36	34	40	28	24	20	45	41	41	34	33	33	35	42	43	38	40	40	36	34	40	28	24	20	45	41	41	34	33	33	35	42	43	38	40	40	2685200000	2864500000	2637600000	1156100000	1364500000	1311100000	3625700000	3476800000	3456600000	2414600000
UHRF1-binding protein 1-like	UHRF1BP1L	20	20	9	8	8	5	2	1	13	11	9	9	12	11	10	12	11	13	13	10	9	8	8	5	2	1	13	11	9	9	12	11	10	12	11	13	13	10	239790000	285970000	189350000	182870000	134210000	0	325840000	331820000	312900000	375970000
Shootin-1	KIAA1598	11	11	2	2	4	1	0	0	6	4	6	7	6	7	5	6	6	6	6	8	2	2	4	1	0	0	6	4	6	7	6	7	5	6	6	6	6	8	69498000	0	62277000	0	0	0	97433000	100840000	76249000	110720000
Rho GTPase-activating protein 10	ARHGAP10	3	3	1	1	2	1	0	0	1	1	1	0	1	1	1	2	2	2	2	1	1	1	2	1	0	0	1	1	1	0	1	1	1	2	2	2	2	1	0	0	0	0	0	0	0	0	0	0
Acetolactate synthase-like protein	ILVBL	7	7	4	5	3	3	4	3	4	5	2	3	4	3	4	3	5	4	4	2	4	5	3	3	4	3	4	5	2	3	4	3	4	3	5	4	4	2	113450000	73586000	149390000	173890000	143670000	0	0	56188000	54928000	57769000
Pleckstrin homology domain-containing family G member 3	PLEKHG3	6	6	1	3	2	0	0	0	5	4	5	1	1	1	3	3	5	4	3	3	1	3	2	0	0	0	5	4	5	1	1	1	3	3	5	4	3	3	0	52876000	56777000	0	0	0	0	58602000	75164000	0
Elongation of very long chain fatty acids protein;Elongation of very long chain fatty acids protein 7	ELOVL7	1	1	1	1	1	1	1	1	1	1	1	1	1	1	0	1	1	1	1	1	1	1	1	1	1	1	1	1	1	1	1	1	0	1	1	1	1	1	0	0	0	0	0	0	0	0	0	0
Dolichyl pyrophosphate Man9GlcNAc2 alpha-1,3-glucosyltransferase	ALG6	3	3	1	1	0	0	1	1	1	1	2	3	3	3	0	0	0	1	1	0	1	1	0	0	1	1	1	1	2	3	3	3	0	0	0	1	1	0	0	0	0	0	0	0	118130000	0	112960000	145450000
Gamma-glutamyltransferase 7;Gamma-glutamyltransferase 7 heavy chain;Gamma-glutamyltransferase 7 light chain	GGT7	1	1	0	0	0	0	0	0	1	1	1	0	0	0	1	0	1	0	0	0	0	0	0	0	0	0	1	1	1	0	0	0	1	0	1	0	0	0	0	0	0	0	0	0	0	0	0	0
Protein AAR2 homolog	AAR2	9	9	4	4	7	3	3	4	3	4	5	4	5	5	7	4	9	6	8	7	4	4	7	3	3	4	3	4	5	4	5	5	7	4	9	6	8	7	145710000	150450000	122760000	125090000	100760000	105720000	160280000	135320000	129570000	124200000
40S ribosomal protein S6	RPS6	11	1	6	6	7	9	5	7	7	8	8	7	7	7	8	9	7	7	9	8	0	0	0	0	0	0	1	1	1	0	0	0	1	1	0	0	1	1	0	0	0	0	0	0	0	0	0	0
Neuroblastoma-amplified sequence	NBAS	37	37	14	18	22	8	9	12	24	18	23	11	12	13	20	24	22	17	20	19	14	18	22	8	9	12	24	18	23	11	12	13	20	24	22	17	20	19	409610000	429890000	388090000	198470000	263360000	249290000	383200000	355040000	378410000	251480000
Uncharacterized protein C17orf104	C17orf104	8	8	1	1	3	5	4	4	1	1	1	6	5	5	1	1	2	4	4	3	1	1	3	5	4	4	1	1	1	6	5	5	1	1	2	4	4	3	0	0	0	415080000	272980000	0	0	0	0	189580000
Transmembrane protein 131-like	KIAA0922	5	5	2	3	3	1	2	1	3	4	3	4	3	3	4	5	1	3	4	3	2	3	3	1	2	1	3	4	3	4	3	3	4	5	1	3	4	3	0	0	0	0	0	0	0	0	74839000	0
von Willebrand factor A domain-containing protein 8	VWA8	4	4	1	2	2	4	1	1	2	2	1	1	1	0	1	1	2	1	1	1	1	2	2	4	1	1	2	2	1	1	1	0	1	1	2	1	1	1	0	46077000	0	27077000	0	0	0	19231000	0	0
Protein strawberry notch homolog 1	SBNO1	5	3	2	1	4	0	1	2	2	3	2	2	1	2	3	3	5	3	2	2	1	0	2	0	1	0	1	1	1	1	1	1	2	1	3	2	1	1	0	0	57549000	0	0	0	0	0	54200000	58394000
GTP-binding protein 10	GTPBP10	2	2	1	0	2	2	2	1	0	0	1	1	1	1	0	0	0	0	0	0	1	0	2	2	2	1	0	0	1	1	1	1	0	0	0	0	0	0	0	0	21015000	67597000	37551000	0	0	0	0	0
WD repeat-containing protein 91	WDR91	12	12	5	4	9	1	3	0	8	6	9	9	8	7	5	8	6	8	9	8	5	4	9	1	3	0	8	6	9	9	8	7	5	8	6	8	9	8	132060000	166650000	125260000	0	177140000	0	144220000	150870000	119750000	185100000
Vacuolar protein sorting-associated protein 37C	VPS37C	2	2	0	0	0	0	0	0	1	2	2	1	0	2	2	2	1	2	1	2	0	0	0	0	0	0	1	2	2	1	0	2	2	2	1	2	1	2	0	0	0	0	0	0	0	43930000	65135000	0
Transmembrane protein 189	TMEM189	3	2	1	1	1	0	0	0	1	2	3	2	1	1	2	3	1	2	2	1	1	1	0	0	0	0	0	1	2	1	1	1	1	2	1	1	1	1	0	0	0	0	0	0	0	0	53414000	0
Trafficking protein particle complex subunit 13	TRAPPC13	3	3	3	3	3	0	1	1	1	2	1	2	2	1	2	2	2	2	2	1	3	3	3	0	1	1	1	2	1	2	2	1	2	2	2	2	2	1	65212000	66630000	48933000	0	0	0	0	62553000	0	56223000
CCR4-NOT transcription complex subunit 1	CNOT1	93	93	65	63	74	54	59	49	65	65	70	64	64	57	70	73	68	61	72	62	65	63	74	54	59	49	65	65	70	64	64	57	70	73	68	61	72	62	4670100000	4540700000	4299600000	3591600000	3864800000	4013200000	4951700000	4854700000	4879700000	3629300000
Phosphoglycolate phosphatase	PGP	6	6	1	0	0	1	0	0	5	4	5	3	4	4	2	2	3	2	2	2	1	0	0	1	0	0	5	4	5	3	4	4	2	2	3	2	2	2	0	0	0	0	0	0	104590000	72037000	97656000	98894000
UPF0600 protein C5orf51	C5orf51	3	3	2	2	2	0	0	1	2	2	2	1	2	0	1	2	1	1	2	3	2	2	2	0	0	1	2	2	2	1	2	0	1	2	1	1	2	3	48587000	42567000	40406000	0	0	0	61174000	72643000	54894000	0
	HCFC1	47	1	33	28	37	14	15	18	42	39	40	38	31	37	38	39	40	38	32	37	1	1	1	0	0	0	1	1	1	1	1	1	1	1	1	1	1	1	2145900000	2147400000	1939000000	920030000	733740000	756770000	3723300000	3718500000	3862600000	2349100000
GPI-anchor transamidase	PIGK	4	4	2	2	1	3	2	1	2	2	1	1	2	1	2	1	2	1	1	2	2	2	1	3	2	1	2	2	1	1	2	1	2	1	2	1	1	2	50467000	54787000	0	199780000	65323000	0	41002000	0	0	0
Putative nuclear envelope pore membrane protein POM 121B	POM121B	5	1	5	4	4	3	3	4	3	4	5	4	4	4	4	2	3	3	1	3	1	1	1	1	1	1	0	1	1	1	1	1	1	0	1	1	0	1	0	0	0	0	0	0	0	0	0	0
Oral-facial-digital syndrome 1 protein	OFD1	5	5	3	1	1	2	1	1	2	2	3	3	4	4	1	3	0	1	3	2	3	1	1	2	1	1	2	2	3	3	4	4	1	3	0	1	3	2	31738000	0	0	49875000	0	0	27788000	25690000	21173000	30502000
3(2),5-bisphosphate nucleotidase 1	BPNT1	3	3	1	1	2	1	0	0	2	2	3	0	0	1	2	2	2	2	2	1	1	1	2	1	0	0	2	2	3	0	0	1	2	2	2	2	2	1	0	0	15735000	0	0	0	33062000	29355000	40183000	0
Zinc finger protein 316	ZNF316	5	5	1	1	3	2	2	2	3	3	3	3	1	2	2	2	3	2	1	2	1	1	3	2	2	2	3	3	3	3	1	2	2	2	3	2	1	2	0	0	0	62359000	48203000	0	29847000	0	0	0
TRPM8 channel-associated factor 2	TCAF2	10	10	6	3	5	5	2	3	5	6	5	3	2	4	4	8	6	4	5	6	6	3	5	5	2	3	5	6	5	3	2	4	4	8	6	4	5	6	91113000	84913000	94823000	124670000	118060000	149710000	102600000	109890000	94929000	149820000
ADP-sugar pyrophosphatase	NUDT5	8	8	3	1	3	0	1	4	3	4	5	5	3	5	7	7	8	6	6	6	3	1	3	0	1	4	3	4	5	5	3	5	7	7	8	6	6	6	74687000	0	61073000	0	0	103500000	69327000	64233000	64117000	65035000
WW domain-binding protein 2	WBP2	5	5	3	4	5	0	2	0	3	3	3	2	1	3	4	4	5	1	4	4	3	4	5	0	2	0	3	3	3	2	1	3	4	4	5	1	4	4	176470000	204930000	141990000	0	159590000	0	216440000	208580000	228260000	175550000
TLC domain-containing protein 2	TLCD2	1	1	0	0	0	1	1	1	1	0	0	1	0	1	0	0	1	0	0	1	0	0	0	1	1	1	1	0	0	1	0	1	0	0	1	0	0	1	0	0	0	0	0	0	0	0	0	0
Dynein light chain Tctex-type 3	DYNLT3	3	3	2	1	2	1	2	1	3	3	3	3	2	3	3	3	3	3	2	2	2	1	2	1	2	1	3	3	3	3	2	3	3	3	3	3	2	2	88305000	0	95994000	0	0	0	87225000	97301000	94460000	77997000
Hematological and neurological expressed 1-like protein	HN1L	5	5	2	2	3	2	1	1	3	3	2	4	4	5	3	4	5	5	4	3	2	2	3	2	1	1	3	3	2	4	4	5	3	4	5	5	4	3	130460000	122120000	199150000	84525000	0	0	142170000	118760000	0	128360000
Protein YIF1A	YIF1A	2	2	1	0	1	1	1	0	1	1	1	0	0	0	0	1	2	2	2	1	1	0	1	1	1	0	1	1	1	0	0	0	0	1	2	2	2	1	0	0	0	0	0	0	0	0	0	0
Zinc finger MYM-type protein 3	ZMYM3	15	14	6	8	5	2	2	3	8	8	11	6	6	5	12	13	13	9	6	5	5	7	4	1	1	2	7	7	10	5	5	4	11	12	12	8	5	4	135300000	148440000	116630000	0	0	96300000	161400000	141850000	172140000	83031000
Tubulin alpha chain-like 3	TUBAL3	5	1	5	4	4	5	4	4	4	4	5	5	4	4	5	4	4	4	4	4	1	1	1	1	1	1	1	1	1	1	1	1	1	1	1	1	1	1	0	0	0	0	0	0	0	0	0	0
Structural maintenance of chromosomes flexible hinge domain-containing protein 1	SMCHD1	59	59	32	28	43	14	11	7	42	45	47	24	24	25	44	45	36	26	25	28	32	28	43	14	11	7	42	45	47	24	24	25	44	45	36	26	25	28	1187800000	1573400000	1631400000	438330000	429030000	138960000	1339100000	1714900000	1630800000	784300000
Membrane-associated tyrosine- and threonine-specific cdc2-inhibitory kinase	PKMYT1	3	3	3	2	3	2	2	2	3	2	3	2	3	1	2	2	2	2	2	3	3	2	3	2	2	2	3	2	3	2	3	1	2	2	2	2	2	3	667380000	830280000	381860000	507760000	325110000	259570000	110950000	108420000	146890000	115740000
Phosphorylase b kinase regulatory subunit alpha, skeletal muscle isoform	PHKA1	11	10	5	5	4	0	1	0	7	6	6	5	4	4	8	9	11	6	6	4	4	4	3	0	1	0	6	5	5	4	3	3	7	8	10	5	5	3	75290000	69640000	77663000	0	0	0	94501000	96392000	112510000	64195000
Dedicator of cytokinesis protein 11	DOCK11	16	12	5	6	7	4	3	5	11	11	12	11	12	8	6	10	11	8	9	10	4	5	5	1	1	3	9	8	9	8	8	6	4	7	9	5	5	8	499540000	496140000	499550000	0	0	0	746740000	807270000	600410000	774840000
Wilms tumor protein 1-interacting protein	WTIP	2	1	1	1	1	2	1	1	2	2	2	1	1	2	1	1	2	2	2	2	0	0	0	1	0	0	1	1	1	0	0	1	1	0	1	1	1	1	0	0	0	0	0	0	0	0	0	0
Probable methyltransferase-like protein 15	METTL15	3	3	1	1	0	1	1	0	0	0	0	0	0	0	0	0	0	0	0	0	1	1	0	1	1	0	0	0	0	0	0	0	0	0	0	0	0	0	0	0	0	136150000	0	0	0	0	0	0
RanBP2-like and GRIP domain-containing protein 3	RGPD3	51	0	32	30	39	38	24	26	37	38	38	36	38	38	38	38	34	34	35	40	0	0	0	0	0	0	0	0	0	0	0	0	0	0	0	0	0	0	188450000	192100000	150630000	0	0	0	130120000	163040000	137600000	0
Protein cornichon homolog 4	CNIH4	1	1	1	0	1	1	1	1	1	1	1	1	1	1	1	1	1	1	1	1	1	0	1	1	1	1	1	1	1	1	1	1	1	1	1	1	1	1	0	0	0	0	0	0	0	0	0	0
Tetraspanin;CD81 antigen	CD81	2	2	0	0	0	0	0	0	2	2	1	1	0	1	2	2	2	0	0	0	0	0	0	0	0	0	2	2	1	1	0	1	2	2	2	0	0	0	0	0	0	0	0	0	0	0	0	0
Protein diaphanous homolog 2	DIAPH2	8	8	4	4	5	1	1	2	7	6	6	3	4	3	6	5	7	5	5	4	4	4	5	1	1	2	7	6	6	3	4	3	6	5	7	5	5	4	61105000	65585000	48512000	0	0	0	82084000	81652000	81304000	58323000
Protein Shroom1	SHROOM1	9	9	5	3	6	1	1	0	6	6	6	6	6	5	6	4	7	5	5	5	5	3	6	1	1	0	6	6	6	6	6	5	6	4	7	5	5	5	88892000	95866000	71399000	0	0	0	114940000	114520000	107720000	85040000
Serine/threonine-protein phosphatase 2A activator	PPP2R4	2	2	1	1	1	0	0	0	1	2	2	2	1	2	2	2	2	1	1	1	1	1	1	0	0	0	1	2	2	2	1	2	2	2	2	1	1	1	0	0	0	0	0	0	0	33688000	33317000	0
Phosphatidylinositol 4-phosphate 5-kinase type-1 alpha	PIP5K1A	12	4	8	8	7	6	4	4	11	10	9	9	8	9	8	11	8	7	9	6	3	2	2	1	0	1	4	4	4	2	2	2	3	4	3	3	3	1	207180000	180620000	241330000	229620000	120690000	168170000	314830000	337830000	314450000	168210000
Zinc finger SWIM domain-containing protein 8	ZSWIM8	29	29	22	20	19	10	14	13	22	20	19	19	16	18	20	20	20	20	20	19	22	20	19	10	14	13	22	20	19	19	16	18	20	20	20	20	20	19	681810000	643580000	640660000	503260000	393270000	397930000	744180000	779760000	743450000	523750000
Rho GTPase-activating protein 32	ARHGAP32	14	13	4	3	8	5	4	2	5	6	8	4	9	9	7	10	9	8	8	8	4	2	7	4	4	2	4	5	7	4	8	8	6	9	8	7	7	8	108200000	71110000	74401000	73330000	76837000	90551000	69510000	59050000	59607000	103320000
Protein zyg-11 homolog B	ZYG11B	4	4	1	1	3	0	1	0	1	1	1	1	1	1	1	1	1	1	2	1	1	1	3	0	1	0	1	1	1	1	1	1	1	1	1	1	2	1	25464000	29806000	0	0	0	0	27913000	22037000	21944000	0
	HSPA8	30	1	21	22	25	23	22	23	26	25	25	23	24	25	25	25	23	24	24	24	1	1	1	1	1	0	1	1	1	1	1	1	1	1	1	1	1	1	62324000	112870000	113940000	0	58679000	0	71462000	82895000	69676000	87815000
		30	1	12	9	15	3	5	3	14	15	18	8	7	8	29	27	27	23	23	23	0	0	1	0	0	0	0	0	0	0	0	0	1	1	1	0	1	1	0	0	0	0	0	0	0	0	0	0
Putative ATP-dependent RNA helicase DDX11-like protein 8;Putative ATP-dependent RNA helicase DDX12;Probable ATP-dependent RNA helicase DDX11	DDX11;DDX11L8;DDX12P	2	2	1	1	0	0	0	0	0	0	1	1	0	0	1	0	2	1	0	2	1	1	0	0	0	0	0	0	1	1	0	0	1	0	2	1	0	2	0	0	0	0	0	0	0	0	0	0
	FMR1	13	1	9	7	11	5	8	4	10	11	12	10	8	8	11	12	10	10	11	11	1	1	1	1	1	0	1	1	1	1	1	1	1	1	1	1	1	1	0	0	0	0	0	0	0	0	0	0
Centrosomal protein of 78 kDa	CEP78	11	11	3	4	5	0	1	1	7	6	8	3	2	3	5	7	6	4	3	0	3	4	5	0	1	1	7	6	8	3	2	3	5	7	6	4	3	0	0	50080000	50140000	0	0	0	130720000	133910000	101210000	30900000
Glycogen synthase kinase-3 alpha	GSK3A	7	2	4	5	5	4	2	3	6	5	5	5	4	6	6	6	6	6	6	4	1	1	1	1	0	0	2	1	2	2	1	2	2	2	2	2	2	1	0	0	0	0	0	0	31945000	0	29181000	38058000
Zinc finger protein 891;Zinc finger protein 700	ZNF891;ZNF700	3	0	3	2	3	2	0	0	3	3	1	1	1	0	2	3	2	3	1	1	0	0	0	0	0	0	0	0	0	0	0	0	0	0	0	0	0	0	0	0	0	0	0	0	0	0	0	0
Serpin-like protein HMSD	HMSD	1	1	1	0	0	0	0	0	1	1	1	1	0	1	1	1	1	1	1	1	1	0	0	0	0	0	1	1	1	1	0	1	1	1	1	1	1	1	0	0	0	0	0	0	0	0	0	0
Transmembrane protein 147	TMEM147	3	3	2	3	2	3	3	3	2	2	2	3	1	2	1	1	2	2	1	2	2	3	2	3	3	3	2	2	2	3	1	2	1	1	2	2	1	2	61899000	76170000	59218000	54837000	146750000	166000000	47655000	50479000	43612000	65471000
60S ribosomal protein L23a	RPL23A	9	9	6	5	8	7	5	9	6	8	5	6	7	9	7	7	9	8	8	5	6	5	8	7	5	9	6	8	5	6	7	9	7	7	9	8	8	5	621240000	698910000	708400000	720970000	918730000	914830000	490110000	402820000	466550000	518330000
Keratin-associated protein 16-1	KRTAP16-1	4	4	0	1	0	0	0	4	1	1	1	1	0	1	0	0	0	0	1	1	0	1	0	0	0	4	1	1	1	1	0	1	0	0	0	0	1	1	0	0	0	0	0	579250000	0	0	0	0
Small nuclear ribonucleoprotein G;Putative small nuclear ribonucleoprotein G-like protein 15	SNRPG;SNRPGP15	3	3	2	1	2	2	1	2	3	2	3	1	1	2	2	3	3	1	2	2	2	1	2	2	1	2	3	2	3	1	1	2	2	3	3	1	2	2	0	0	158540000	0	0	0	213530000	0	189650000	0
TFIIH basal transcription factor complex helicase XPD subunit	ERCC2	8	8	3	3	7	0	1	2	4	5	5	5	4	4	5	5	7	3	4	3	3	3	7	0	1	2	4	5	5	5	4	4	5	5	7	3	4	3	60842000	72090000	48265000	0	0	62446000	91083000	86881000	68493000	56172000
Sorting nexin-24	SNX24	2	2	2	2	1	0	1	0	2	2	2	2	1	2	2	2	2	2	2	1	2	2	1	0	1	0	2	2	2	2	1	2	2	2	2	2	2	1	0	28980000	0	0	0	0	40483000	27526000	34523000	30967000
Putative RNA-binding protein Luc7-like 1	LUC7L	4	1	1	1	2	1	1	1	3	3	4	2	1	2	3	3	3	1	1	1	1	1	1	1	0	0	1	1	1	1	1	1	1	1	1	0	0	1	0	0	0	0	0	0	0	0	0	0
Serine/arginine repetitive matrix protein 1	SRRM1	4	4	3	3	2	2	2	3	2	1	0	3	2	2	2	2	2	3	2	3	3	3	2	2	2	3	2	1	0	3	2	2	2	2	2	3	2	3	69799000	89912000	64381000	91563000	0	56831000	0	0	0	61260000
Chromobox protein homolog 6	CBX6	3	3	0	0	1	0	2	0	3	2	2	2	1	0	3	1	2	1	0	1	0	0	1	0	2	0	3	2	2	2	1	0	3	1	2	1	0	1	0	0	0	0	38565000	0	52667000	41880000	0	38840000
Protein FAM118A	FAM118A	1	1	0	0	0	0	0	0	0	0	1	0	0	0	0	0	1	0	0	0	0	0	0	0	0	0	0	0	1	0	0	0	0	0	1	0	0	0	0	0	0	0	0	0	0	0	0	0
Eukaryotic translation initiation factor 3 subunit L	EIF3L	28	28	19	16	16	12	15	14	18	17	19	19	19	19	24	27	26	26	25	24	19	16	16	12	15	14	18	17	19	19	19	19	24	27	26	26	25	24	878770000	800160000	885920000	948380000	1053800000	1139800000	1360200000	1318700000	1249900000	1571500000
DNA dC->dU-editing enzyme APOBEC-3B	APOBEC3B	7	5	4	3	6	3	3	2	4	4	6	6	4	5	3	5	5	4	4	4	4	3	5	3	3	2	4	2	4	5	3	3	1	3	3	3	3	3	115930000	119880000	91590000	118400000	129030000	0	150730000	143700000	141910000	136460000
RNA-binding protein EWS	EWSR1	9	2	7	4	9	4	4	3	7	8	9	8	6	7	7	8	9	9	7	8	2	1	2	0	1	1	2	2	2	2	2	1	2	2	2	2	2	2	597600000	597890000	723520000	303250000	177420000	187240000	588370000	595920000	607930000	604810000
Peroxisomal membrane protein PMP34	SLC25A17	4	4	2	2	3	3	3	2	2	2	2	3	2	2	1	4	2	1	2	3	2	2	3	3	3	2	2	2	2	3	2	2	1	4	2	1	2	3	69816000	104790000	83539000	115220000	128870000	196090000	42940000	0	0	63199000
Copine-1	CPNE1	9	9	5	4	7	3	6	4	4	6	7	7	4	5	4	7	5	6	6	5	5	4	7	3	6	4	4	6	7	7	4	5	4	7	5	6	6	5	128360000	155220000	149770000	66191000	62228000	115670000	235370000	251670000	228200000	109930000
Coatomer subunit delta	ARCN1	15	15	10	7	9	10	8	6	8	7	8	9	6	10	6	10	9	9	8	7	10	7	9	10	8	6	8	7	8	9	6	10	6	10	9	9	8	7	309460000	408750000	382570000	865140000	447670000	383900000	192720000	188200000	191830000	210620000
Translocator protein	TSPO	4	4	2	1	4	4	4	4	3	3	3	4	3	3	3	4	4	3	3	3	2	1	4	4	4	4	3	3	3	4	3	3	3	4	4	3	3	3	2223600000	0	3406100000	5711200000	4699800000	3439800000	710140000	776640000	1476700000	2055400000
NHP2-like protein 1;NHP2-like protein 1, N-terminally processed	NHP2L1	2	2	1	0	2	1	1	0	1	1	1	2	1	1	0	1	1	1	1	1	1	0	2	1	1	0	1	1	1	2	1	1	0	1	1	1	1	1	0	0	214100000	0	0	0	0	0	0	84852000
Centromere protein M	CENPM	3	3	0	0	2	0	0	0	1	1	2	1	2	1	1	1	2	1	2	1	0	0	2	0	0	0	1	1	2	1	2	1	1	1	2	1	2	1	0	0	33266000	0	0	0	0	0	52712000	0
Syntaxin-12	STX12	1	1	0	0	0	0	0	0	0	1	1	1	0	0	1	1	1	0	0	1	0	0	0	0	0	0	0	1	1	1	0	0	1	1	1	0	0	1	0	0	0	0	0	0	0	0	0	0
26S proteasome non-ATPase regulatory subunit 10	PSMD10	6	6	3	2	3	2	1	1	2	1	3	4	0	1	4	4	5	4	4	4	3	2	3	2	1	1	2	1	3	4	0	1	4	4	5	4	4	4	55508000	49777000	77297000	84530000	0	0	37063000	0	32506000	30933000
F-actin-capping protein subunit beta	CAPZB	20	20	16	15	17	19	18	18	17	18	19	17	18	18	17	16	16	16	17	14	16	15	17	19	18	18	17	18	19	17	18	18	17	16	16	16	17	14	2274700000	2950000000	2356900000	3688600000	6819200000	2989300000	3228000000	3161700000	2837900000	3079400000
Rootletin	CROCC	4	1	2	2	2	0	2	2	3	3	1	3	3	2	1	2	1	2	1	1	1	1	1	0	1	1	1	1	1	1	1	1	0	1	1	1	1	1	67311000	0	0	0	85936000	0	0	0	0	0
Nardilysin	NRD1	33	33	20	19	21	10	13	10	22	23	22	21	20	22	23	24	24	28	25	26	20	19	21	10	13	10	22	23	22	21	20	22	23	24	24	28	25	26	898650000	862260000	821570000	473970000	538650000	492740000	1191300000	1172600000	1248100000	1023600000
Nuclear factor 1;Nuclear factor 1 A-type;Nuclear factor 1 B-type	NFIA;NFIB	3	1	2	0	1	1	1	1	2	2	1	1	0	0	3	1	1	2	1	1	0	0	0	0	0	0	1	1	0	0	0	0	1	0	0	1	1	0	0	0	0	0	0	0	0	0	0	0
Dynein light chain roadblock-type 1	DYNLRB1	1	1	1	1	1	1	1	1	0	1	0	1	1	1	1	0	0	0	0	0	1	1	1	1	1	1	0	1	0	1	1	1	1	0	0	0	0	0	0	0	0	0	0	0	0	0	0	0
Sodium/potassium-transporting ATPase subunit alpha-2	ATP1A2	13	1	9	5	8	6	7	9	4	6	6	5	5	6	8	6	7	10	10	7	1	1	0	0	0	0	0	0	0	1	1	1	1	0	1	1	1	1	0	0	0	0	0	0	0	0	0	0
Hsp90 co-chaperone Cdc37-like 1	CDC37L1	5	5	2	1	4	1	1	1	4	4	3	3	3	5	3	3	3	4	3	2	2	1	4	1	1	1	4	4	3	3	3	5	3	3	3	4	3	2	76610000	0	71928000	0	0	0	116470000	112370000	108990000	90119000
AP complex subunit beta;AP-4 complex subunit beta-1	AP4B1	7	7	2	3	1	0	1	1	5	6	5	3	3	4	5	5	5	4	4	5	2	3	1	0	1	1	5	6	5	3	3	4	5	5	5	4	4	5	39452000	44085000	0	0	0	0	79844000	87330000	102160000	61243000
Rho guanine nucleotide exchange factor 7	ARHGEF7	27	22	14	12	19	7	6	5	20	19	23	14	15	13	21	21	17	15	13	15	10	9	17	7	5	4	16	14	19	12	11	11	16	17	15	12	10	14	680730000	777020000	662540000	307930000	226000000	190370000	805020000	751450000	787500000	447660000
Paralemmin-2	PALM2-AKAP2;PALM2	4	4	0	0	1	1	1	1	2	1	2	1	0	1	1	2	2	2	2	1	0	0	1	1	1	1	2	1	2	1	0	1	1	2	2	2	2	1	0	0	0	0	0	0	41666000	0	40179000	0
Septin-6	2020-09-06	10	3	7	4	7	0	0	2	7	7	8	7	8	8	8	10	8	8	9	7	1	1	1	0	0	0	2	1	2	1	2	2	1	3	2	2	2	1	0	0	0	0	0	0	0	0	0	0
Exosome complex component CSL4	EXOSC1	4	4	4	4	4	0	0	0	4	3	3	4	4	2	4	2	4	4	2	1	4	4	4	0	0	0	4	3	3	4	4	2	4	2	4	4	2	1	60683000	54261000	79533000	0	0	0	83128000	81762000	81987000	48029000
Trypsin-3	PRSS3	1	1	0	1	0	1	1	1	0	0	0	0	0	1	1	0	0	0	0	0	0	1	0	1	1	1	0	0	0	0	0	1	1	0	0	0	0	0	0	0	0	0	0	0	0	0	0	0
FAS-associated factor 1	FAF1	4	4	2	3	2	1	2	1	1	1	0	1	1	0	2	2	4	2	2	1	2	3	2	1	2	1	1	1	0	1	1	0	2	2	4	2	2	1	56554000	64681000	59120000	0	0	0	0	0	0	0
Sphingomyelin phosphodiesterase 4	SMPD4	20	20	14	13	14	13	7	7	7	9	7	5	7	9	7	8	9	7	3	6	14	13	14	13	7	7	7	9	7	5	7	9	7	8	9	7	3	6	441830000	436090000	532510000	542440000	411920000	336510000	247920000	279080000	273850000	155410000
Heterogeneous nuclear ribonucleoproteins C1/C2	HNRNPC	13	13	5	5	12	4	12	6	9	9	10	9	9	11	11	10	10	10	10	8	5	5	12	4	12	6	9	9	10	9	9	11	11	10	10	10	10	8	212990000	579160000	2783900000	210830000	1180600000	256230000	773190000	695600000	863060000	821100000
Unconventional myosin-IXa	MYO9A	9	9	1	3	3	1	1	1	7	6	6	4	2	2	5	6	7	3	3	1	1	3	3	1	1	1	7	6	6	4	2	2	5	6	7	3	3	1	0	0	0	0	0	0	83000000	127020000	91885000	0
Bifunctional arginine demethylase and lysyl-hydroxylase JMJD6	JMJD6	6	6	2	3	2	0	1	0	5	5	5	5	4	4	4	5	5	3	4	3	2	3	2	0	1	0	5	5	5	5	4	4	4	5	5	3	4	3	150650000	152460000	129640000	0	0	0	176510000	211340000	182600000	132030000
Mortality factor 4-like protein 1	MORF4L1	4	4	2	1	0	0	0	1	2	3	2	0	0	0	3	3	3	0	1	0	2	1	0	0	0	1	2	3	2	0	0	0	3	3	3	0	1	0	24115000	0	0	0	0	0	26369000	42944000	36390000	0
Protein farnesyltransferase/geranylgeranyltransferase type-1 subunit alpha	FNTA	4	4	1	3	2	1	1	0	3	4	4	3	3	3	4	4	4	2	3	3	1	3	2	1	1	0	3	4	4	3	3	3	4	4	4	2	3	3	0	47369000	47791000	0	0	0	127730000	91399000	91499000	59017000
Centromere protein H	CENPH	1	1	0	0	0	0	0	0	0	1	1	0	0	0	1	0	0	0	0	0	0	0	0	0	0	0	0	1	1	0	0	0	1	0	0	0	0	0	0	0	0	0	0	0	0	0	0	0
Methyltransferase-like protein 8	METTL8	4	4	1	0	1	3	3	3	1	2	0	1	2	1	0	1	1	2	2	2	1	0	1	3	3	3	1	2	0	1	2	1	0	1	1	2	2	2	0	0	0	89508000	20964000	38845000	0	29716000	0	0
CDP-diacylglycerol--inositol 3-phosphatidyltransferase	CDIPT	4	4	3	3	4	3	3	3	3	3	2	2	3	3	3	3	3	3	2	2	3	3	4	3	3	3	3	3	2	2	3	3	3	3	3	3	2	2	94845000	100900000	85356000	142210000	139250000	127340000	64893000	67643000	66711000	89320000
	DBNL	15	1	8	9	10	7	4	4	12	12	12	10	11	10	13	13	13	13	13	13	0	1	0	1	0	0	1	1	0	1	1	1	1	1	1	1	1	1	0	0	0	0	0	0	0	0	0	0
Calponin;Calponin-2	CNN2	14	13	9	8	11	8	5	4	9	8	10	10	7	10	11	11	12	9	11	10	8	7	10	7	4	3	8	7	9	9	6	9	10	10	11	8	10	9	1578700000	1732700000	2746900000	601480000	1135700000	687360000	2093900000	2624800000	2304200000	1977900000
Serine/threonine-protein kinase 33	STK33	2	2	1	1	1	1	1	1	2	2	2	2	2	2	2	2	2	1	2	2	1	1	1	1	1	1	2	2	2	2	2	2	2	2	2	1	2	2	0	0	0	0	0	0	24804000	20832000	21484000	25427000
Polyadenylate-binding protein 2	PABPN1	3	3	0	0	1	0	0	0	2	2	2	0	1	0	1	2	3	0	1	1	0	0	1	0	0	0	2	2	2	0	1	0	1	2	3	0	1	1	0	0	0	0	0	0	57142000	0	0	0
Polymerase delta-interacting protein 2	POLDIP2	3	3	0	1	1	3	2	2	1	1	1	1	1	0	1	1	1	1	1	1	0	1	1	3	2	2	1	1	1	1	1	0	1	1	1	1	1	1	0	0	0	45791000	0	61684000	0	0	0	0
DENN domain-containing protein 5A	DENND5A	2	1	2	1	1	1	1	1	2	1	2	1	1	0	0	0	2	1	0	1	1	0	0	0	0	0	1	0	1	0	0	0	0	0	1	0	0	0	0	0	0	0	0	0	21920000	0	0	0
Protein ITFG3	ITFG3	1	1	0	0	0	0	0	0	1	1	1	1	1	1	0	0	0	0	0	0	0	0	0	0	0	0	1	1	1	1	1	1	0	0	0	0	0	0	0	0	0	0	0	0	0	0	0	0
SWI/SNF-related matrix-associated actin-dependent regulator of chromatin subfamily E member 1	SMARCE1	13	13	7	8	10	3	1	2	9	10	8	11	8	12	12	11	10	7	7	9	7	8	10	3	1	2	9	10	8	11	8	12	12	11	10	7	7	9	251150000	320210000	238890000	249330000	0	132810000	455260000	463960000	446120000	332230000
Catenin beta-1	CTNNB1	29	24	7	7	12	6	4	7	14	15	17	16	16	14	27	27	23	22	25	23	4	4	9	3	1	2	12	12	13	13	12	12	24	22	19	18	21	20	200590000	178040000	264860000	244580000	171520000	1857600000	590040000	480500000	468420000	432920000
Alpha-mannosidase 2C1	MAN2C1	3	3	0	0	1	1	2	1	2	1	2	2	2	2	1	2	1	2	0	0	0	0	1	1	2	1	2	1	2	2	2	2	1	2	1	2	0	0	0	0	0	0	0	0	0	0	71198000	0
RNA-binding protein Musashi homolog 2	MSI2	5	5	0	0	1	1	0	0	1	1	1	2	2	3	3	3	3	4	4	5	0	0	1	1	0	0	1	1	1	2	2	3	3	3	3	4	4	5	0	0	0	0	0	0	0	0	0	42089000
von Willebrand factor A domain-containing protein 9	VWA9	4	4	2	1	3	1	1	1	3	3	3	1	1	1	4	3	3	1	4	3	2	1	3	1	1	1	3	3	3	1	1	1	4	3	3	1	4	3	72511000	0	39903000	0	0	0	133730000	65879000	107730000	0
Endothelin-converting enzyme 1	ECE1	9	9	2	0	2	0	2	2	4	3	2	7	9	6	2	3	2	5	2	3	2	0	2	0	2	2	4	3	2	7	9	6	2	3	2	5	2	3	66542000	0	0	0	66458000	73650000	72341000	84956000	72921000	235020000
NAD(P)H dehydrogenase [quinone] 1	NQO1	9	9	3	2	4	4	3	4	7	5	6	6	7	6	7	7	6	8	9	7	3	2	4	4	3	4	7	5	6	6	7	6	7	7	6	8	9	7	111070000	163130000	0	168940000	279270000	294600000	127490000	88947000	114480000	620760000
Kin of IRRE-like protein 1	KIRREL	3	3	0	0	0	0	0	0	2	1	1	0	0	0	0	2	2	0	1	1	0	0	0	0	0	0	2	1	1	0	0	0	0	2	2	0	1	1	0	0	0	0	0	0	25310000	0	0	0
2-methoxy-6-polyprenyl-1,4-benzoquinol methylase, mitochondrial	COQ5	1	1	0	0	1	0	1	0	1	0	1	0	0	1	0	0	0	0	0	0	0	0	1	0	1	0	1	0	1	0	0	1	0	0	0	0	0	0	0	0	0	0	0	0	0	0	0	0
Protein transport protein Sec61 subunit alpha isoform 1	SEC61A1	9	9	6	4	6	7	7	2	4	4	3	5	4	5	4	5	4	5	4	4	6	4	6	7	7	2	4	4	3	5	4	5	4	5	4	5	4	4	625150000	607320000	497670000	1550000000	1130600000	1082900000	387000000	365190000	351060000	542700000
Serine/threonine-protein kinase 24;Serine/threonine-protein kinase 24 36 kDa subunit;Serine/threonine-protein kinase 24 12 kDa subunit	STK24	9	4	4	2	7	2	1	1	3	6	4	4	2	4	6	8	7	6	4	4	1	1	2	0	0	0	1	1	1	0	0	0	2	4	3	2	1	0	79478000	96367000	77448000	138040000	0	0	83946000	102900000	96198000	66201000
Serine/threonine-protein kinase;Serine/threonine-protein kinase D2	PRKD2	19	14	9	7	12	5	4	3	10	9	13	3	5	5	13	15	16	11	8	11	6	4	8	3	2	1	7	7	8	1	3	2	9	10	11	8	5	7	308300000	277380000	236500000	194130000	215210000	165410000	216070000	216280000	213640000	161960000
Protein lifeguard 3	TMBIM1	1	1	0	0	0	0	0	0	1	1	0	1	1	1	1	1	1	1	1	1	0	0	0	0	0	0	1	1	0	1	1	1	1	1	1	1	1	1	0	0	0	0	0	0	0	0	0	0
Coiled-coil domain-containing protein 28A	CCDC28A	1	1	1	0	0	0	0	0	1	1	1	0	0	1	0	1	1	1	1	0	1	0	0	0	0	0	1	1	1	0	0	1	0	1	1	1	1	0	0	0	0	0	0	0	0	0	0	0
Nucleoside diphosphate kinase 7	NME7	5	5	2	0	4	2	1	2	4	3	4	2	3	2	2	2	3	2	2	3	2	0	4	2	1	2	4	3	4	2	3	2	2	2	3	2	2	3	0	0	37713000	42141000	0	0	0	0	31270000	35984000
Fragile X mental retardation syndrome-related protein 1	FXR1	31	29	26	24	27	19	14	16	27	25	25	19	24	22	23	26	25	25	24	22	24	22	25	17	13	14	25	23	23	17	22	20	21	24	23	23	22	21	3712100000	3724900000	3970700000	2563200000	2143700000	1799700000	3559900000	3504500000	3360300000	2742900000
Interleukin enhancer-binding factor 2	ILF2	17	17	9	10	12	3	6	6	15	14	15	12	12	11	15	15	16	10	11	12	9	10	12	3	6	6	15	14	15	12	12	11	15	15	16	10	11	12	773740000	827540000	1002700000	185970000	401660000	332950000	1815800000	1801600000	1769300000	852590000
Metal-response element-binding transcription factor 2	MTF2	2	2	1	0	0	0	0	0	1	2	2	0	0	0	0	2	2	0	0	0	1	0	0	0	0	0	1	2	2	0	0	0	0	2	2	0	0	0	0	0	0	0	0	0	0	38111000	25448000	0
DNA fragmentation factor subunit beta	DFFB	1	1	0	0	0	0	0	0	1	0	0	0	0	0	0	0	0	0	1	1	0	0	0	0	0	0	1	0	0	0	0	0	0	0	0	0	1	1	0	0	0	0	0	0	0	0	0	0
Mitogen-activated protein kinase 14	MAPK14	1	1	0	0	0	0	0	0	1	1	0	0	0	0	1	0	1	1	0	0	0	0	0	0	0	0	1	1	0	0	0	0	1	0	1	1	0	0	0	0	0	0	0	0	0	0	0	0
Serine/threonine-protein kinase 26;Serine/threonine-protein kinase 25	STK26;STK25	7	1	4	2	6	2	1	1	4	7	5	4	2	5	6	6	6	6	4	5	1	0	1	0	0	0	1	1	1	0	0	0	1	1	1	1	1	1	0	0	0	0	0	0	0	45652000	41538000	0
Arginyl-tRNA--protein transferase 1	ATE1	2	2	1	1	1	0	0	0	0	2	0	0	0	1	1	0	2	1	1	0	1	1	1	0	0	0	0	2	0	0	0	1	1	0	2	1	1	0	0	0	0	0	0	0	0	0	0	0
Serine/threonine-protein kinase RIO3	RIOK3	4	4	3	0	1	1	0	0	2	3	2	2	0	0	3	1	2	2	3	2	3	0	1	1	0	0	2	3	2	2	0	0	3	1	2	2	3	2	68562000	0	0	0	0	0	84041000	77452000	68101000	54196000
Transcription factor SPT20 homolog	SUPT20H	3	3	3	3	2	1	0	0	2	2	2	2	2	2	3	2	2	2	1	2	3	3	2	1	0	0	2	2	2	2	2	2	3	2	2	2	1	2	52771000	63523000	33223000	0	0	0	67472000	79957000	65547000	36676000
Calcium-transporting ATPase;Calcium-transporting ATPase type 2C member 1	ATP2C1	11	11	6	2	6	2	2	1	9	7	7	8	8	7	5	7	7	5	6	3	6	2	6	2	2	1	9	7	7	8	8	7	5	7	7	5	6	3	76589000	0	121080000	211740000	101800000	0	137780000	77486000	140320000	88897000
RNA-binding protein with multiple splicing	RBPMS	5	5	3	2	1	4	3	2	2	2	2	4	3	3	2	1	2	3	2	3	3	2	1	4	3	2	2	2	2	4	3	3	2	1	2	3	2	3	47701000	50705000	0	97639000	70354000	88626000	49598000	55382000	51893000	78820000
Diacylglycerol kinase;Diacylglycerol kinase beta	DGKB	1	1	1	1	0	0	1	0	0	0	0	0	0	1	0	0	1	0	0	1	1	1	0	0	1	0	0	0	0	0	0	1	0	0	1	0	0	1	0	0	0	0	0	0	0	0	0	0
LIM domain kinase 2	LIMK2	8	8	3	1	2	0	0	0	6	5	7	1	1	0	3	3	5	1	2	1	3	1	2	0	0	0	6	5	7	1	1	0	3	3	5	1	2	1	107080000	0	0	0	0	0	117660000	127270000	78417000	0
Protein Mpv17	MPV17	1	1	0	0	0	0	0	0	0	0	0	0	1	0	0	0	0	0	0	0	0	0	0	0	0	0	0	0	0	0	1	0	0	0	0	0	0	0	0	0	0	0	0	0	0	0	0	0
FERM domain-containing protein 5	FRMD5	3	3	1	0	0	0	0	0	2	2	2	1	2	1	1	2	0	0	1	2	1	0	0	0	0	0	2	2	2	1	2	1	1	2	0	0	1	2	0	0	0	0	0	0	20659000	0	0	0
HCLS1-binding protein 3	HS1BP3	3	3	1	0	2	0	0	0	2	2	3	3	0	1	2	3	1	3	2	1	1	0	2	0	0	0	2	2	3	3	0	1	2	3	1	3	2	1	0	0	23936000	0	0	0	0	45242000	47913000	34619000
Basic leucine zipper and W2 domain-containing protein 2	BZW2	4	3	4	4	4	2	2	1	3	2	2	1	1	1	2	3	3	3	3	3	3	3	3	2	2	1	2	1	1	0	1	1	1	2	2	2	2	2	57128000	33179000	72423000	0	50577000	0	0	0	0	0
Pescadillo homolog	PES1	17	17	6	9	8	9	6	4	12	10	12	11	12	10	8	10	8	8	9	10	6	9	8	9	6	4	12	10	12	11	12	10	8	10	8	8	9	10	237660000	312890000	262960000	381070000	328720000	212920000	412090000	394880000	369060000	295580000
Nuclear receptor coactivator 1	NCOA1	7	7	4	4	5	4	4	4	4	4	3	2	3	2	4	3	2	3	1	2	4	4	5	4	4	4	4	4	3	2	3	2	4	3	2	3	1	2	115560000	96623000	100060000	72798000	90582000	89824000	78226000	92572000	77253000	68849000
Zinc transporter 6	SLC30A6	1	1	1	1	1	1	0	1	1	1	1	1	1	1	1	0	0	0	0	1	1	1	1	1	0	1	1	1	1	1	1	1	1	0	0	0	0	1	0	0	0	0	0	0	0	53659000	51009000	0
R3H domain-containing protein 2	R3HDM2	5	4	1	3	3	2	2	1	4	3	3	4	3	3	4	3	4	3	2	3	1	3	2	1	2	1	3	2	3	3	3	2	3	3	3	2	2	3	0	82058000	45607000	0	0	0	70432000	36813000	64173000	64261000
Bromodomain-containing protein 8	BRD8	7	7	3	1	3	2	0	1	3	4	4	4	2	3	3	2	6	4	4	3	3	1	3	2	0	1	3	4	4	4	2	3	3	2	6	4	4	3	58905000	0	52692000	74142000	0	0	92944000	75783000	71627000	53505000
Protein RFT1 homolog	RFT1	3	3	1	1	2	0	2	0	1	2	1	2	1	1	0	0	1	0	1	0	1	1	2	0	2	0	1	2	1	2	1	1	0	0	1	0	1	0	0	0	0	0	0	0	0	0	0	15398000
GTP-binding nuclear protein Ran	RAN	16	16	11	12	11	14	13	10	13	12	13	13	14	12	12	14	14	13	12	12	11	12	11	14	13	10	13	12	13	13	14	12	12	14	14	13	12	12	11602000000	11185000000	9753300000	10476000000	14436000000	16423000000	8498100000	8632300000	8207000000	9218100000
SWI/SNF-related matrix-associated actin-dependent regulator of chromatin subfamily E member 1-related	HMG20B	1	1	0	0	0	0	0	0	1	1	1	0	0	0	1	1	1	0	0	0	0	0	0	0	0	0	1	1	1	0	0	0	1	1	1	0	0	0	0	0	0	0	0	0	0	0	0	0
Septin-10	2020-09-10	10	8	6	5	7	4	2	1	8	8	6	7	7	6	7	8	8	7	6	8	5	4	6	3	1	1	7	7	5	6	6	6	6	7	7	6	5	7	171700000	164850000	150700000	181190000	0	0	264030000	252880000	201130000	168160000
Pre-mRNA-splicing factor CWC22 homolog	CWC22	3	3	2	1	3	1	0	0	2	1	2	2	1	1	3	2	3	1	2	1	2	1	3	1	0	0	2	1	2	2	1	1	3	2	3	1	2	1	18090000	0	17232000	0	0	0	13985000	0	15853000	18399000
Echinoderm microtubule-associated protein-like 3	EML3	17	17	12	12	13	2	6	3	11	13	13	12	11	13	12	13	15	12	12	11	12	12	13	2	6	3	11	13	13	12	11	13	12	13	15	12	12	11	612630000	515930000	588980000	182450000	175600000	195000000	740920000	795620000	898270000	455430000
Heterogeneous nuclear ribonucleoprotein L-like	HNRNPLL;HNRPLL	14	13	10	7	11	5	7	7	9	10	10	9	10	10	9	9	11	9	7	7	10	7	10	5	7	7	8	9	9	9	10	9	8	8	10	8	6	6	243390000	230120000	238800000	157770000	240380000	193670000	313770000	338320000	265980000	162970000
Inositol hexakisphosphate and diphosphoinositol-pentakisphosphate kinase 1	PPIP5K1	10	7	6	5	5	2	2	2	8	9	7	5	3	2	5	8	7	7	4	4	5	4	2	1	0	1	5	6	4	3	2	1	3	6	4	5	2	3	65019000	47339000	47923000	0	0	0	80545000	111540000	64274000	42436000
Acyl-CoA-binding domain-containing protein 5	ACBD5	8	8	3	3	4	0	1	0	5	7	7	3	3	3	6	6	6	6	6	7	3	3	4	0	1	0	5	7	7	3	3	3	6	6	6	6	6	7	41690000	67076000	58555000	0	0	0	78932000	67579000	73649000	57584000
F-box/WD repeat-containing protein 1A	BTRC	5	1	0	1	1	0	0	1	3	4	2	2	2	2	2	2	3	1	2	2	0	1	1	0	0	0	1	1	1	1	0	0	1	1	1	0	0	0	0	0	0	0	0	0	0	0	0	0
Reticulon	RTN3	1	1	1	1	1	1	1	1	1	1	1	1	1	1	1	1	1	1	1	1	1	1	1	1	1	1	1	1	1	1	1	1	1	1	1	1	1	1	162200000	171780000	136770000	130480000	132790000	126240000	145940000	0	205880000	249770000
BTB/POZ domain-containing protein 10	BTBD10	6	6	3	1	4	0	0	0	5	5	3	4	3	2	2	4	4	3	3	4	3	1	4	0	0	0	5	5	3	4	3	2	2	4	4	3	3	4	73771000	0	67900000	0	0	0	111600000	122290000	86186000	100120000
Mothers against decapentaplegic homolog;Mothers against decapentaplegic homolog 2	SMAD2	9	3	6	6	5	6	5	3	6	5	5	7	6	6	5	5	8	8	8	6	1	1	1	2	1	1	2	2	2	2	1	1	2	1	2	3	2	2	218070000	228860000	218270000	236670000	244150000	200010000	376790000	364160000	364330000	348210000
Probable ATP-dependent RNA helicase DDX27	DDX27	14	14	7	7	12	10	11	7	3	4	6	8	9	8	7	11	10	4	8	8	7	7	12	10	11	7	3	4	6	8	9	8	7	11	10	4	8	8	138010000	168250000	141560000	263440000	277360000	267790000	79070000	72132000	86126000	98046000
Nitrogen permease regulator 3-like protein	NPRL3	4	4	0	1	3	2	2	0	2	3	3	2	2	3	3	3	3	3	3	4	0	1	3	2	2	0	2	3	3	2	2	3	3	3	3	3	3	4	0	0	44003000	54056000	49941000	0	55119000	53864000	59375000	67977000
Cleavage and polyadenylation specificity factor subunit 4	CPSF4	3	3	1	0	2	0	0	0	2	3	3	0	1	1	3	2	3	0	1	2	1	0	2	0	0	0	2	3	3	0	1	1	3	2	3	0	1	2	0	0	41897000	0	0	0	29708000	34008000	33663000	0
Ran-binding protein 3	RANBP3	9	9	5	3	8	2	2	0	6	8	7	5	4	5	6	6	6	4	4	5	5	3	8	2	2	0	6	8	7	5	4	5	6	6	6	4	4	5	111820000	82418000	158900000	106800000	66214000	0	146400000	167340000	152190000	88559000
Protection of telomeres protein 1	POT1	6	6	1	1	1	0	0	0	5	4	6	2	3	3	3	5	3	3	1	2	1	1	1	0	0	0	5	4	6	2	3	3	3	5	3	3	1	2	0	0	0	0	0	0	41575000	45596000	39075000	35310000
Eukaryotic peptide chain release factor subunit 1	ETF1	19	19	14	12	17	13	10	12	14	14	15	13	11	14	10	12	14	15	12	14	14	12	17	13	10	12	14	14	15	13	11	14	10	12	14	15	12	14	885650000	834650000	766810000	1063100000	1363300000	1267900000	492940000	486120000	455890000	642140000
Kinesin-like protein;Kinesin-like protein KIFC3	KIFC3	4	3	2	4	4	3	1	0	2	3	3	2	1	3	4	4	3	3	3	4	2	3	3	2	0	0	1	2	2	2	1	3	3	3	2	2	2	3	27937000	42880000	23964000	26803000	0	0	0	32884000	29400000	44827000
Forkhead box protein P4	FOXP4	8	7	5	6	8	6	7	6	5	6	4	6	5	7	5	4	6	2	3	2	5	5	7	5	6	6	4	5	4	5	5	6	4	3	5	2	2	2	243150000	338620000	242520000	410350000	320400000	266130000	155570000	184900000	151690000	212790000
Mediator of RNA polymerase II transcription subunit 20	MED20	3	3	1	1	1	0	1	0	2	2	3	2	0	1	3	3	3	1	2	1	1	1	1	0	1	0	2	2	3	2	0	1	3	3	3	1	2	1	0	0	0	0	0	0	106340000	105740000	79700000	46106000
Endophilin-B2	SH3GLB2	8	8	3	5	3	0	0	2	6	5	4	2	2	4	7	6	7	5	5	4	3	5	3	0	0	2	6	5	4	2	2	4	7	6	7	5	5	4	46065000	50259000	55112000	0	0	0	67814000	55972000	68921000	0
Probable global transcription activator SNF2L1	SMARCA1	36	16	20	16	25	11	10	7	23	26	27	19	20	20	26	29	30	23	21	22	7	5	8	2	2	0	7	10	11	7	6	6	10	11	12	6	6	6	107850000	131910000	135130000	102140000	0	0	235020000	216800000	232310000	125900000
Cytoplasmic polyadenylation element-binding protein 4	CPEB4	20	12	15	13	16	16	13	11	12	16	13	14	12	13	12	16	15	11	14	11	10	10	10	11	8	7	10	12	9	9	7	8	10	11	11	7	9	9	649830000	803450000	594710000	643620000	702500000	906870000	326660000	305360000	323000000	335340000
SLIT-ROBO Rho GTPase-activating protein 2	SRGAP2	30	27	15	12	15	6	8	2	19	21	24	20	15	17	23	21	18	21	21	21	13	10	13	4	7	2	17	19	21	19	15	16	20	18	17	19	18	18	411540000	338720000	385350000	202490000	251730000	374970000	459230000	458660000	446420000	514200000
10 kDa heat shock protein, mitochondrial	HSPE1	3	3	2	1	2	1	2	2	0	0	0	1	1	3	1	0	0	1	1	1	2	1	2	1	2	2	0	0	0	1	1	3	1	0	0	1	1	1	0	0	57493000	0	0	0	0	0	0	0
Hyccin	FAM126A	2	2	0	1	0	1	0	0	1	2	2	2	2	2	1	2	1	1	2	2	0	1	0	1	0	0	1	2	2	2	2	2	1	2	1	1	2	2	0	0	0	0	0	0	0	0	53515000	47497000
	GLS	4	2	2	1	2	3	3	2	0	0	1	3	3	3	2	0	0	1	1	3	1	0	1	1	1	1	0	0	0	1	2	2	1	0	0	1	0	1	0	0	0	0	0	0	0	0	0	0
Tax1-binding protein 1	TAX1BP1	14	14	9	7	12	1	2	1	8	9	8	7	8	9	11	11	11	11	10	7	9	7	12	1	2	1	8	9	8	7	8	9	11	11	11	11	10	7	178620000	187230000	170770000	0	131360000	0	245530000	200770000	168710000	130310000
MAGUK p55 subfamily member 6	MPP6	6	4	0	4	2	1	0	0	5	5	5	1	2	4	6	5	5	3	5	4	0	3	1	1	0	0	4	4	4	1	2	3	4	4	3	2	4	3	0	40316000	36046000	0	0	0	66469000	76008000	54808000	0
Small ubiquitin-related modifier 1	SUMO1	6	6	4	4	4	4	5	5	5	5	5	6	5	6	4	4	3	2	4	4	4	4	4	4	5	5	5	5	5	6	5	6	4	4	3	2	4	4	438650000	411530000	440200000	280900000	306300000	349880000	626890000	678840000	700100000	533140000
NGFI-A-binding protein 1	NAB1	4	3	1	2	2	0	0	1	3	4	2	1	1	1	1	1	2	1	1	0	0	1	1	0	0	0	2	3	1	0	0	1	0	0	1	0	0	0	0	0	0	0	0	0	24456000	28366000	0	0
Transcription elongation factor B polypeptide 2	TCEB2	7	7	5	6	7	1	5	2	7	7	7	7	7	7	7	7	7	7	6	5	5	6	7	1	5	2	7	7	7	7	7	7	7	7	7	7	6	5	361940000	362740000	348170000	0	213820000	383960000	738820000	696340000	614550000	364970000
Late secretory pathway protein AVL9 homolog	AVL9	4	4	3	2	2	0	1	0	1	0	2	1	0	1	2	4	1	1	2	2	3	2	2	0	1	0	1	0	2	1	0	1	2	4	1	1	2	2	42363000	53928000	0	0	0	0	0	0	34818000	0
Metalloreductase STEAP3	STEAP3	3	3	1	0	0	1	1	1	0	0	1	0	1	2	0	0	1	1	2	0	1	0	0	1	1	1	0	0	1	0	1	2	0	0	1	1	2	0	0	0	0	0	0	0	0	0	0	0
Lysyl oxidase homolog 3	LOXL3	2	2	0	0	0	0	0	1	0	0	0	2	2	2	0	0	0	0	0	0	0	0	0	0	0	1	0	0	0	2	2	2	0	0	0	0	0	0	0	0	0	0	0	0	0	0	0	25229000
Malate dehydrogenase, cytoplasmic	MDH1	5	5	3	2	4	0	0	2	4	2	5	2	2	5	5	4	4	5	4	4	3	2	4	0	0	2	4	2	5	2	2	5	5	4	4	5	4	4	47090000	0	42636000	0	0	82810000	76525000	98690000	70909000	0
Ankyrin repeat and SOCS box protein 1	ASB1	3	3	1	0	1	0	0	0	2	1	1	1	1	2	1	1	1	1	1	2	1	0	1	0	0	0	2	1	1	1	1	2	1	1	1	1	1	2	0	0	0	0	0	0	0	0	0	0
MICOS complex subunit MIC60	IMMT	19	19	12	13	12	9	6	6	12	9	10	10	7	8	12	12	14	7	6	10	12	13	12	9	6	6	12	9	10	10	7	8	12	12	14	7	6	10	366830000	447860000	433740000	496160000	306830000	304630000	282910000	319460000	333770000	258300000
SWI/SNF-related matrix-associated actin-dependent regulator of chromatin subfamily D member 2	SMARCD2	18	16	8	10	14	9	10	11	13	13	15	13	12	14	12	15	15	11	11	11	7	8	12	8	8	9	11	11	13	11	11	12	10	13	13	10	9	9	419310000	326770000	414370000	582400000	474480000	504050000	504750000	474710000	448130000	431040000
DNA-directed RNA polymerase;DNA-directed RNA polymerase I subunit RPA1	POLR1A	9	9	2	3	4	2	2	0	4	7	3	4	4	3	6	6	6	4	3	1	2	3	4	2	2	0	4	7	3	4	4	3	6	6	6	4	3	1	42734000	51581000	67930000	0	41986000	0	50550000	51025000	53786000	46982000
Anoctamin-10	ANO10	1	1	0	0	1	1	0	0	0	0	0	1	0	1	0	0	1	1	0	1	0	0	1	1	0	0	0	0	0	1	0	1	0	0	1	1	0	1	0	0	0	0	0	0	0	0	0	0
Patatin-like phospholipase domain-containing protein 4	PNPLA4	1	1	1	1	1	1	1	1	1	0	1	1	1	1	1	1	0	1	1	1	1	1	1	1	1	1	1	0	1	1	1	1	1	1	0	1	1	1	0	0	0	0	0	0	0	0	0	0
Protein CutA	CUTA	3	3	1	1	1	1	1	0	1	3	1	1	1	2	3	2	2	3	1	3	1	1	1	1	1	0	1	3	1	1	1	2	3	2	2	3	1	3	0	0	0	0	0	0	0	0	0	0
AP-4 complex subunit mu-1	AP4M1	2	2	0	0	1	0	0	0	2	2	2	0	2	1	1	2	2	1	1	1	0	0	1	0	0	0	2	2	2	0	2	1	1	2	2	1	1	1	0	0	0	0	0	0	47132000	42694000	39690000	0
WW domain-containing transcription regulator protein 1	WWTR1	5	5	4	3	2	0	2	2	5	4	5	5	5	4	2	5	4	4	5	5	4	3	2	0	2	2	5	4	5	5	5	4	2	5	4	4	5	5	55924000	59285000	83083000	0	0	56657000	84914000	83642000	100840000	97150000
Ninein	NIN	3	2	2	2	1	1	1	1	1	1	2	2	1	1	2	2	1	1	2	1	1	1	0	0	0	0	0	0	1	1	0	0	1	1	0	0	1	0	0	0	0	0	0	0	0	0	0	0
Nuclear-interacting partner of ALK	ZC3HC1	8	8	4	4	6	2	2	1	6	6	7	3	4	6	5	5	7	6	3	4	4	4	6	2	2	1	6	6	7	3	4	6	5	5	7	6	3	4	74831000	88711000	78916000	96074000	0	0	96210000	119210000	88730000	71075000
Profilin	PFN2	6	3	5	5	6	4	6	3	5	6	6	6	5	5	5	6	5	5	6	5	3	2	3	2	3	1	2	3	3	3	2	3	2	3	2	2	3	3	497510000	652140000	582240000	395130000	387800000	411590000	644860000	668580000	712310000	421140000
Sorcin	SRI	10	10	4	3	6	1	0	0	8	9	8	8	8	9	9	10	10	10	9	8	4	3	6	1	0	0	8	9	8	8	8	9	9	10	10	10	9	8	143000000	144760000	144230000	0	0	0	695700000	654310000	644010000	800920000
Kelch-like protein 22	KLHL22	1	1	1	1	1	1	0	0	0	0	0	0	1	0	1	0	0	0	1	1	1	1	1	1	0	0	0	0	0	0	1	0	1	0	0	0	1	1	0	0	0	0	0	0	0	0	0	0
Lysophospholipid acyltransferase 2	MBOAT2	1	1	0	0	0	0	0	0	0	1	1	0	0	1	0	1	0	0	1	0	0	0	0	0	0	0	0	1	1	0	0	1	0	1	0	0	1	0	0	0	0	0	0	0	0	0	0	0
E3 ubiquitin-protein ligase Hakai	CBLL1	2	2	1	1	1	0	0	0	1	1	2	2	0	2	1	2	2	1	1	1	1	1	1	0	0	0	1	1	2	2	0	2	1	2	2	1	1	1	0	0	0	0	0	0	0	0	0	0
DNA-directed RNA polymerase;DNA-directed RNA polymerase II subunit RPB2	POLR2B	47	47	29	29	36	18	20	14	37	38	40	34	28	32	39	42	45	38	36	33	29	29	36	18	20	14	37	38	40	34	28	32	39	42	45	38	36	33	1393000000	1364900000	1511600000	875170000	846410000	689690000	2042100000	1935600000	1926800000	1560500000
2-hydroxyacyl-CoA lyase 1	HACL1	1	1	0	0	1	0	0	0	0	0	0	0	0	0	0	0	0	0	0	0	0	0	1	0	0	0	0	0	0	0	0	0	0	0	0	0	0	0	0	0	13716000	0	0	0	0	0	0	0
Programmed cell death protein 10	PDCD10	1	1	0	0	0	0	0	0	1	0	0	0	0	0	1	1	1	1	1	1	0	0	0	0	0	0	1	0	0	0	0	0	1	1	1	1	1	1	0	0	0	0	0	0	0	0	0	0
Schwannomin-interacting protein 1	IQCJ-SCHIP1;SCHIP1	1	1	0	0	1	0	0	0	1	0	1	0	1	0	0	0	1	1	0	1	0	0	1	0	0	0	1	0	1	0	1	0	0	0	1	1	0	1	0	0	0	0	0	0	0	0	0	0
Protein CMSS1	CMSS1	2	2	1	0	1	0	0	0	1	1	2	1	1	1	2	1	2	0	0	0	1	0	1	0	0	0	1	1	2	1	1	1	2	1	2	0	0	0	0	0	0	0	0	0	0	0	208140000	0
Regulator of chromosome condensation	RCC1	5	5	2	4	3	1	2	3	3	3	4	1	4	1	3	2	1	1	2	3	2	4	3	1	2	3	3	3	4	1	4	1	3	2	1	1	2	3	48587000	46524000	72994000	0	0	75391000	48439000	43628000	52601000	0
Transcription factor Dp-2	TFDP2	1	1	0	0	0	0	0	0	1	1	1	1	0	0	1	0	1	0	0	0	0	0	0	0	0	0	1	1	1	1	0	0	1	0	1	0	0	0	0	0	0	0	0	0	0	0	0	0
Probable E3 ubiquitin-protein ligase makorin-2	MKRN2	6	6	3	2	3	1	2	1	5	3	3	3	2	3	3	3	4	3	5	4	3	2	3	1	2	1	5	3	3	3	2	3	3	3	4	3	5	4	56226000	77499000	42992000	0	50064000	0	96277000	110980000	105980000	88572000
Inhibitor of growth protein 2	ING2	2	1	1	0	1	1	1	1	0	2	2	2	1	1	1	2	1	1	2	1	0	0	0	1	0	0	0	1	1	1	0	0	0	1	0	0	1	1	0	0	0	0	0	0	0	31851000	17671000	16573000
60S ribosomal protein L37a	RPL37A	4	4	4	4	4	3	4	4	3	4	4	4	4	4	3	4	4	4	4	4	4	4	4	3	4	4	3	4	4	4	4	4	3	4	4	4	4	4	494180000	465570000	553880000	448080000	702750000	790780000	250530000	322370000	313750000	382400000
Protein lin-9 homolog	LIN9	2	2	1	1	1	0	0	0	2	2	1	0	1	1	0	0	1	2	0	0	1	1	1	0	0	0	2	2	1	0	1	1	0	0	1	2	0	0	0	0	0	0	0	0	0	0	0	0
Alanyl-tRNA editing protein Aarsd1	PTGES3L-AARSD1;AARSD1	4	4	1	1	1	0	1	0	1	0	1	1	3	0	1	1	2	0	0	1	1	1	1	0	1	0	1	0	1	1	3	0	1	1	2	0	0	1	0	0	0	0	0	0	0	0	0	0
IQ calmodulin-binding motif-containing protein 1	IQCB1	1	1	1	1	1	0	0	0	1	1	1	0	0	1	1	1	1	0	1	0	1	1	1	0	0	0	1	1	1	0	0	1	1	1	1	0	1	0	0	0	0	0	0	0	0	0	0	0
Phospholipid scramblase 1	PLSCR1	4	4	4	3	4	2	1	0	2	2	4	3	4	3	4	3	4	3	4	2	4	3	4	2	1	0	2	2	4	3	4	3	4	3	4	3	4	2	67028000	81675000	70706000	97104000	0	0	77673000	88827000	100930000	73763000
	MAP4K4	33	1	17	19	22	27	27	24	26	22	22	27	28	27	23	22	25	27	26	26	0	0	0	1	1	1	1	1	0	1	1	1	1	1	0	1	1	1	0	0	0	0	0	0	0	0	0	0
MAP kinase-activated protein kinase 3	MAPKAPK3	3	1	1	1	1	0	0	0	2	2	2	1	1	1	3	3	3	2	2	3	1	1	0	0	0	0	1	1	1	1	1	1	1	1	1	1	1	1	0	0	0	0	0	0	0	0	0	0
Selenocysteine-specific elongation factor	EEFSEC	4	4	1	1	1	3	1	1	2	2	2	2	1	2	0	2	2	2	2	2	1	1	1	3	1	1	2	2	2	2	1	2	0	2	2	2	2	2	0	0	0	64096000	0	0	0	0	0	0
Cytochrome c oxidase copper chaperone	COX17	2	2	2	2	2	2	2	2	2	2	2	2	2	2	2	2	2	2	2	2	2	2	2	2	2	2	2	2	2	2	2	2	2	2	2	2	2	2	243270000	296170000	325320000	71695000	170530000	100510000	291960000	330590000	342530000	390690000
60S ribosomal export protein NMD3	NMD3	22	22	16	17	15	18	20	17	17	14	15	13	13	16	16	15	19	13	14	14	16	17	15	18	20	17	17	14	15	13	13	16	16	15	19	13	14	14	1474900000	1552100000	1454800000	1745900000	1978200000	1808100000	891480000	936600000	844800000	985760000
Translocon-associated protein subunit gamma	SSR3	1	1	0	1	0	0	0	0	0	0	1	0	1	0	1	1	1	0	1	0	0	1	0	0	0	0	0	0	1	0	1	0	1	1	1	0	1	0	0	0	0	0	0	0	0	0	0	0
	TBC1D15	17	1	13	15	13	9	7	7	13	15	14	15	14	15	13	15	14	13	13	16	0	1	1	1	1	0	1	1	1	1	0	1	1	1	0	1	1	1	0	0	0	0	0	0	0	0	0	0
Dr1-associated corepressor	DRAP1	1	1	0	0	0	0	0	0	1	0	0	0	0	1	1	1	1	1	1	0	0	0	0	0	0	0	1	0	0	0	0	1	1	1	1	1	1	0	0	0	0	0	0	0	0	0	0	0
Protein NipSnap homolog 1	NIPSNAP1	2	2	2	0	2	2	2	0	1	1	1	2	2	2	0	1	1	1	1	1	2	0	2	2	2	0	1	1	1	2	2	2	0	1	1	1	1	1	0	0	0	0	0	0	0	0	0	0
Angio-associated migratory cell protein	AAMP	4	4	2	1	2	1	1	1	2	0	1	0	0	0	0	1	0	1	3	0	2	1	2	1	1	1	2	0	1	0	0	0	0	1	0	1	3	0	0	0	0	0	0	0	0	0	0	0
40S ribosomal protein S4, Y isoform 1	RPS4Y1	13	2	10	9	10	11	9	10	9	7	8	10	10	11	6	6	8	7	9	7	1	1	1	1	2	2	1	0	0	1	1	1	1	0	1	0	1	0	204940000	163310000	147180000	337410000	294340000	298890000	91488000	0	71747000	157890000
Choline-phosphate cytidylyltransferase A	PCYT1A	13	9	7	7	8	2	4	2	11	13	11	6	7	8	10	8	10	7	8	8	5	4	5	1	3	2	7	9	7	5	5	5	7	4	7	5	6	5	525100000	615530000	489050000	191170000	218320000	218200000	1034500000	1025100000	1088600000	618010000
N-acetyl-D-glucosamine kinase	NAGK	6	6	3	3	4	1	0	3	4	5	4	5	4	4	5	5	4	3	3	4	3	3	4	1	0	3	4	5	4	5	4	4	5	5	4	3	3	4	76621000	77217000	80635000	0	0	122720000	168470000	180160000	163910000	93190000
Myotubularin-related protein 2	MTMR2	3	3	1	2	2	1	1	0	3	3	3	1	1	1	3	3	2	2	1	2	1	2	2	1	1	0	3	3	3	1	1	1	3	3	2	2	1	2	0	44630000	38435000	0	0	0	65977000	64541000	57804000	0
COP9 signalosome complex subunit 1	GPS1	14	14	8	9	11	6	7	3	9	9	8	9	8	9	11	11	10	9	10	7	8	9	11	6	7	3	9	9	8	9	8	9	11	11	10	9	10	7	529600000	509670000	522630000	428150000	383490000	284690000	500450000	372520000	448120000	340920000
Cytochrome c	CYCS	5	5	4	4	4	2	3	1	5	3	2	4	2	5	3	2	3	4	3	4	4	4	4	2	3	1	5	3	2	4	2	5	3	2	3	4	3	4	77145000	73598000	94154000	0	70328000	0	67887000	64245000	60363000	45649000
Proline-, glutamic acid- and leucine-rich protein 1	PELP1	14	14	9	10	10	1	2	4	10	9	13	6	4	4	7	9	8	3	4	3	9	10	10	1	2	4	10	9	13	6	4	4	7	9	8	3	4	3	195430000	241940000	188100000	0	109660000	79881000	218930000	268470000	230950000	118700000
Acylamino-acid-releasing enzyme	APEH	17	17	7	8	9	3	3	4	9	9	8	3	5	5	13	12	13	10	12	11	7	8	9	3	3	4	9	9	8	3	5	5	13	12	13	10	12	11	340270000	323930000	359750000	151790000	112770000	202770000	236770000	252000000	214830000	143270000
U6 snRNA-associated Sm-like protein LSm8	LSM8	1	1	1	0	0	0	0	0	1	0	0	0	0	1	1	1	1	1	1	1	1	0	0	0	0	0	1	0	0	0	0	1	1	1	1	1	1	1	0	0	0	0	0	0	0	0	0	0
Vacuolar protein sorting-associated protein 8 homolog	VPS8	8	8	3	2	3	2	1	1	4	2	3	2	0	2	3	6	5	3	4	3	3	2	3	2	1	1	4	2	3	2	0	2	3	6	5	3	4	3	41541000	32844000	36257000	35748000	0	0	38824000	38627000	44078000	0
ATP synthase subunit f, mitochondrial	ATP5J2-PTCD1;ATP5J2	1	1	1	1	1	1	1	1	1	0	0	1	1	1	1	1	0	1	1	1	1	1	1	1	1	1	1	0	0	1	1	1	1	1	0	1	1	1	0	0	0	0	0	0	0	0	0	0
Exonuclease 3-5 domain-containing protein 2	EXD2	2	2	0	1	1	0	0	1	2	2	2	1	0	1	1	2	2	2	1	1	0	1	1	0	0	1	2	2	2	1	0	1	1	2	2	2	1	1	0	0	0	0	0	0	34344000	52252000	0	0
DNA-directed RNA polymerases I, II, and III subunit RPABC3	POLR2H	5	5	4	3	4	3	4	4	4	4	5	3	3	4	5	4	5	5	3	4	4	3	4	3	4	4	4	4	5	3	3	4	5	4	5	5	3	4	302260000	267110000	492620000	341610000	342190000	227700000	281310000	313200000	297980000	238320000
Protein FAM195B	FAM195B	4	4	4	3	4	3	4	2	4	4	4	2	4	2	3	4	3	4	4	4	4	3	4	3	4	2	4	4	4	2	4	2	3	4	3	4	4	4	200390000	161600000	152310000	75707000	102940000	124090000	329870000	370480000	321490000	220690000
FERM, RhoGEF and pleckstrin domain-containing protein 1	FARP1	8	8	1	2	3	1	1	0	5	7	6	3	2	0	5	6	5	2	3	4	1	2	3	1	1	0	5	7	6	3	2	0	5	6	5	2	3	4	0	51299000	57612000	0	0	0	131670000	109350000	130290000	47427000
Peptidyl-prolyl cis-trans isomerase;Peptidyl-prolyl cis-trans isomerase G	PPIG	3	3	1	0	2	0	0	1	1	1	2	0	0	1	2	2	3	1	0	2	1	0	2	0	0	1	1	1	2	0	0	1	2	2	3	1	0	2	0	0	0	0	0	0	0	0	0	0
Presenilins-associated rhomboid-like protein, mitochondrial;P-beta	PARL	3	3	2	1	3	0	2	2	0	0	1	1	1	1	1	1	2	0	0	0	2	1	3	0	2	2	0	0	1	1	1	1	1	1	2	0	0	0	0	0	59947000	0	0	0	0	0	0	0
Protein BUD31 homolog	BUD31	3	3	0	0	2	0	0	0	3	3	3	2	0	1	3	3	1	0	1	2	0	0	2	0	0	0	3	3	3	2	0	1	3	3	1	0	1	2	0	0	25265000	0	0	0	24621000	19905000	26114000	18156000
60S ribosomal protein L24	RPL24	8	8	8	6	6	6	7	7	7	5	7	6	7	7	6	7	6	5	4	6	8	6	6	6	7	7	7	5	7	6	7	7	6	7	6	5	4	6	1997000000	2047800000	1912700000	1810300000	1904300000	2356800000	1765300000	1674600000	1892600000	1320200000
Cartilage-associated protein	CRTAP	4	4	2	2	2	4	3	4	2	2	3	2	3	3	2	1	2	2	3	3	2	2	2	4	3	4	2	2	3	2	3	3	2	1	2	2	3	3	0	0	73228000	121150000	110850000	126190000	0	0	73416000	99860000
Mitotic spindle assembly checkpoint protein MAD1	MAD1L1	1	1	0	0	0	0	0	0	0	0	0	0	0	0	1	1	1	1	0	1	0	0	0	0	0	0	0	0	0	0	0	0	1	1	1	1	0	1	0	0	0	0	0	0	0	0	0	0
Peptidyl-prolyl cis-trans isomerase;Peptidyl-prolyl cis-trans isomerase H	PPIH	5	5	5	5	5	3	5	4	1	1	1	2	3	4	2	2	2	2	3	1	5	5	5	3	5	4	1	1	1	2	3	4	2	2	2	2	3	1	339320000	230100000	420200000	286080000	208140000	162520000	0	0	0	69629000
Serine/threonine-protein kinase 11-interacting protein	STK11IP	13	13	2	3	5	5	5	3	9	10	10	5	7	4	6	4	8	7	6	8	2	3	5	5	5	3	9	10	10	5	7	4	6	4	8	7	6	8	93519000	97386000	80590000	87460000	136590000	119540000	121750000	109470000	118780000	169460000
DNA-binding protein SATB;DNA-binding protein SATB2	SATB2	13	10	8	10	12	4	8	5	9	9	9	7	8	8	8	9	9	9	4	7	7	7	9	4	6	4	7	7	7	6	6	7	5	6	7	7	3	5	278890000	311380000	244450000	325090000	408250000	334110000	265080000	294310000	263070000	260870000
MICOS complex subunit MIC19	CHCHD3	6	6	3	4	4	1	3	1	4	4	5	3	2	3	3	4	5	3	4	4	3	4	4	1	3	1	4	4	5	3	2	3	3	4	5	3	4	4	101610000	127260000	104750000	0	103920000	0	100090000	91353000	71362000	83876000
	FUBP1	8	1	2	1	4	0	1	0	6	5	5	5	5	5	6	7	8	6	5	5	0	0	0	0	0	0	1	0	0	0	0	0	1	1	1	0	0	0	0	0	0	0	0	0	0	0	0	0
	TIA1	7	0	3	2	3	4	2	1	2	3	2	2	2	0	5	6	5	3	6	5	0	0	0	0	0	0	0	0	0	0	0	0	0	0	0	0	0	0	0	0	0	0	0	0	0	0	0	0
DCN1-like protein;DCN1-like protein 1	DCUN1D1	5	5	3	3	3	1	2	1	1	1	2	0	0	0	0	0	2	1	0	1	3	3	3	1	2	1	1	1	2	0	0	0	0	0	2	1	0	1	77312000	135080000	0	0	68554000	0	0	0	0	0
Forkhead box protein J3	FOXJ3	4	3	2	2	3	2	2	1	4	4	3	2	3	3	3	4	4	2	2	4	2	2	2	1	1	0	3	3	2	2	2	2	2	3	3	1	1	3	82883000	79860000	61059000	35607000	0	0	70244000	79760000	122120000	72234000
E3 ubiquitin-protein ligase TRIM22	TRIM22	4	4	3	2	4	2	1	0	4	2	2	4	4	4	3	1	4	4	3	4	3	2	4	2	1	0	4	2	2	4	4	4	3	1	4	4	3	4	54547000	52518000	71391000	0	0	0	59170000	0	53331000	114040000
Non-homologous end-joining factor 1	NHEJ1	1	1	1	0	0	0	0	1	1	0	1	0	0	0	1	0	1	1	0	1	1	0	0	0	0	1	1	0	1	0	0	0	1	0	1	1	0	1	0	0	0	0	0	0	0	0	0	0
Rab-like protein 3	RABL3	2	2	1	2	1	0	0	1	2	2	2	1	2	2	2	2	2	1	2	2	1	2	1	0	0	1	2	2	2	1	2	2	2	2	2	1	2	2	0	30456000	0	0	0	0	16754000	13945000	14265000	0
Ribonuclease P protein subunit p20	POP7	3	3	3	3	3	1	0	0	3	3	3	1	2	2	2	2	3	2	2	2	3	3	3	1	0	0	3	3	3	1	2	2	2	2	3	2	2	2	86628000	88408000	86204000	0	0	0	117980000	104700000	122740000	0
Inositol polyphosphate 5-phosphatase K	INPP5K	3	3	2	3	3	2	2	1	3	3	3	2	3	2	3	3	3	3	3	3	2	3	3	2	2	1	3	3	3	2	3	2	3	3	3	3	3	3	65640000	71255000	79762000	72428000	53977000	0	93651000	81434000	77873000	60215000
Ubiquitin-conjugating enzyme E2 H	UBE2H	2	2	0	0	0	0	0	0	1	1	1	0	0	1	2	1	0	1	0	2	0	0	0	0	0	0	1	1	1	0	0	1	2	1	0	1	0	2	0	0	0	0	0	0	0	0	0	0
Catenin delta-1	CTNND1	35	35	13	9	17	10	9	11	23	24	23	24	20	21	27	27	31	31	28	30	13	9	17	10	9	11	23	24	23	24	20	21	27	27	31	31	28	30	690500000	677620000	638210000	661760000	476790000	536080000	1320400000	1333200000	1381400000	1356100000
Lysocardiolipin acyltransferase 1	LCLAT1	2	2	0	0	1	2	2	1	2	2	2	2	1	1	1	0	0	0	0	0	0	0	1	2	2	1	2	2	2	2	1	1	1	0	0	0	0	0	0	0	0	0	0	0	0	0	0	18087000
Transmembrane protein 39A	TMEM39A	1	1	0	1	0	0	0	0	1	1	1	0	0	0	0	1	1	0	0	0	0	1	0	0	0	0	1	1	1	0	0	0	0	1	1	0	0	0	0	0	0	0	0	0	0	0	0	0
Eukaryotic translation initiation factor 4 gamma 2	EIF4G2	26	26	18	16	23	21	17	13	9	8	12	14	14	16	19	18	19	18	21	19	18	16	23	21	17	13	9	8	12	14	14	16	19	18	19	18	21	19	595800000	530730000	657440000	973400000	832440000	874400000	246570000	231610000	233720000	402320000
Neurabin-2	PPP1R9B	10	10	2	2	6	2	2	1	6	6	8	3	3	4	9	6	6	5	6	6	2	2	6	2	2	1	6	6	8	3	3	4	9	6	6	5	6	6	175760000	156140000	86437000	0	0	0	239560000	214940000	213940000	110120000
60S ribosomal protein L32	RPL32	10	10	5	5	6	8	6	6	6	5	8	6	5	4	5	6	5	4	6	6	5	5	6	8	6	6	6	5	8	6	5	4	5	6	5	4	6	6	685890000	938190000	859430000	1336100000	1336000000	1097300000	348200000	357000000	430110000	610890000
Interleukin-1 receptor-associated kinase 1	IRAK1	18	18	13	16	13	14	12	13	17	18	14	16	15	15	13	15	11	13	14	14	13	16	13	14	12	13	17	18	14	16	15	15	13	15	11	13	14	14	734460000	668000000	690100000	720620000	811040000	882790000	915000000	879110000	849540000	1053000000
Mitogen-activated protein kinase kinase kinase MLT	pk;ZAK	7	7	3	2	3	2	3	2	3	3	4	2	3	2	2	4	2	5	4	4	3	2	3	2	3	2	3	3	4	2	3	2	2	4	2	5	4	4	66993000	45995000	72269000	0	74012000	0	97007000	112210000	94148000	57652000
Recombining binding protein suppressor of hairless	RBPJ	4	4	1	1	1	0	0	0	2	2	3	0	2	1	1	2	1	1	0	0	1	1	1	0	0	0	2	2	3	0	2	1	1	2	1	1	0	0	0	0	0	0	0	0	0	66774000	69595000	0
Calcium/calmodulin-dependent protein kinase type II subunit delta	CAMK2D	18	13	12	11	11	9	12	10	12	10	8	11	14	13	12	12	13	14	13	14	9	7	7	5	7	6	9	7	4	7	9	8	8	8	9	11	8	9	539880000	624240000	608420000	794040000	1022400000	997770000	653060000	591590000	586190000	1088400000
NEDD4-binding protein 2-like 2	N4BP2L2	6	6	2	2	3	1	1	1	5	5	5	1	1	1	5	4	4	1	2	1	2	2	3	1	1	1	5	5	5	1	1	1	5	4	4	1	2	1	79961000	66155000	74224000	0	0	0	71206000	76303000	85607000	0
	ELF2	2	1	0	0	0	0	0	0	0	1	1	1	0	0	1	2	1	1	0	1	0	0	0	0	0	0	0	1	1	1	0	0	1	1	1	1	0	1	0	0	0	0	0	0	0	0	0	0
Zinc finger protein 131	ZNF131	1	1	0	0	1	0	0	0	1	1	1	0	0	1	1	1	1	0	0	1	0	0	1	0	0	0	1	1	1	0	0	1	1	1	1	0	0	1	0	0	0	0	0	0	0	0	0	0
	KIF2A	7	1	3	1	4	1	1	1	5	5	4	5	3	5	5	5	6	6	4	2	0	0	1	0	0	0	1	1	1	1	1	1	1	1	1	1	1	1	0	0	0	0	0	0	0	0	0	0
Heterogeneous nuclear ribonucleoprotein A/B	HNRNPAB	8	8	1	1	5	0	1	2	2	4	4	4	4	4	6	5	7	4	3	5	1	1	5	0	1	2	2	4	4	4	4	4	6	5	7	4	3	5	0	0	168510000	0	0	0	144320000	138030000	133320000	119400000
OCIA domain-containing protein 1	OCIAD1	3	3	1	1	1	1	0	0	1	1	2	2	0	1	3	1	2	1	1	1	1	1	1	1	0	0	1	1	2	2	0	1	3	1	2	1	1	1	0	0	0	0	0	0	0	0	0	0
Translation machinery-associated protein 16	TMA16	1	1	1	1	1	0	0	1	1	1	1	1	1	1	1	1	1	1	0	1	1	1	1	0	0	1	1	1	1	1	1	1	1	1	1	1	0	1	42789000	0	0	0	0	48261000	79003000	75477000	184380000	0
Polyadenylate-binding protein-interacting protein 2	PAIP2	2	2	0	0	1	0	0	0	0	1	0	1	0	0	1	2	1	2	0	1	0	0	1	0	0	0	0	1	0	1	0	0	1	2	1	2	0	1	0	0	0	0	0	0	0	0	0	0
Annexin;Annexin A3	ANXA3	3	3	1	0	1	0	0	0	1	0	0	1	0	0	1	2	3	3	1	2	1	0	1	0	0	0	1	0	0	1	0	0	1	2	3	3	1	2	0	0	0	0	0	0	0	0	0	0
Cyclin-dependent kinase 7	CDK7	4	4	1	3	2	0	0	0	3	2	2	2	0	2	3	2	3	3	2	3	1	3	2	0	0	0	3	2	2	2	0	2	3	2	3	3	2	3	0	0	0	0	0	0	0	0	0	0
	CNBP	1	1	0	0	0	0	0	0	0	0	0	0	0	0	1	0	0	0	0	0	0	0	0	0	0	0	0	0	0	0	0	0	1	0	0	0	0	0	0	0	0	0	0	0	0	0	0	0
N6-adenosine-methyltransferase subunit METTL14	METTL14	3	3	1	0	1	0	0	1	2	1	2	0	0	1	1	1	3	0	0	0	1	0	1	0	0	1	2	1	2	0	0	1	1	1	3	0	0	0	0	0	0	0	0	0	58653000	0	62956000	0
	HNRNPD	7	1	4	3	5	3	2	2	4	4	6	2	3	4	5	7	6	3	6	3	0	0	0	0	0	0	1	0	1	0	0	1	0	1	1	0	0	0	0	0	0	0	0	0	0	0	0	0
Vesicular integral-membrane protein VIP36	LMAN2	1	1	0	0	0	0	0	0	0	0	0	0	0	1	0	0	1	0	0	0	0	0	0	0	0	0	0	0	0	0	0	1	0	0	1	0	0	0	0	0	0	0	0	0	0	0	0	0
Eukaryotic translation initiation factor 4E	EIF4E	7	7	5	5	5	3	3	3	6	5	5	6	5	5	5	5	6	6	6	6	5	5	5	3	3	3	6	5	5	6	5	5	5	5	6	6	6	6	273560000	198390000	305580000	157290000	157260000	132460000	418510000	440030000	327920000	426870000
Estradiol 17-beta-dehydrogenase 11	HSD17B11	3	3	1	2	3	0	2	0	1	0	0	1	1	1	0	1	2	1	1	1	1	2	3	0	2	0	1	0	0	1	1	1	0	1	2	1	1	1	0	0	32539000	0	0	0	0	0	0	0
MOB kinase activator 1A;MOB kinase activator 1B	MOB1B;MOB1A	1	1	1	1	0	0	0	0	0	0	0	0	0	0	1	1	1	1	0	0	1	1	0	0	0	0	0	0	0	0	0	0	1	1	1	1	0	0	0	0	0	0	0	0	0	0	0	0
E3 ubiquitin-protein ligase E3D	UBE3D	1	1	0	0	0	0	0	0	1	1	1	0	0	0	1	1	0	0	0	0	0	0	0	0	0	0	1	1	1	0	0	0	1	1	0	0	0	0	0	0	0	0	0	0	0	0	0	0
Speckle-type POZ protein	SPOP	1	1	0	1	0	0	0	0	1	1	1	0	0	0	0	0	1	0	1	1	0	1	0	0	0	0	1	1	1	0	0	0	0	0	1	0	1	1	0	0	0	0	0	0	0	0	0	0
Major facilitator superfamily domain-containing protein 10	MFSD10	3	3	0	0	3	2	2	3	0	0	0	1	2	2	1	0	1	2	2	1	0	0	3	2	2	3	0	0	0	1	2	2	1	0	1	2	2	1	0	0	0	0	0	63776000	0	0	0	0
BRCA1-A complex subunit Abraxas	FAM175A	2	2	1	2	1	0	1	1	1	1	1	0	2	1	0	1	1	2	0	1	1	2	1	0	1	1	1	1	1	0	2	1	0	1	1	2	0	1	0	0	0	0	0	0	0	0	0	0
Septin-11	2020-09-11	17	9	12	9	13	2	2	3	13	14	12	12	12	12	17	14	14	15	15	14	5	5	6	1	1	1	7	7	5	5	5	6	9	6	7	8	7	7	394600000	448990000	413930000	109180000	172990000	146840000	669740000	625960000	477310000	483370000
Protein transport protein Sec31A	SEC31A	28	28	9	13	18	7	11	6	12	10	15	14	14	18	24	25	27	23	23	26	9	13	18	7	11	6	12	10	15	14	14	18	24	25	27	23	23	26	294280000	375970000	514510000	213470000	327670000	198360000	256250000	406030000	386560000	650040000
Guanylate cyclase soluble subunit alpha-3	GUCY1A3	1	1	0	0	0	0	0	0	1	0	0	0	0	0	0	0	0	0	0	0	0	0	0	0	0	0	1	0	0	0	0	0	0	0	0	0	0	0	0	0	0	0	0	0	0	0	0	0
Deoxycytidine kinase	DCK	11	11	8	7	9	2	5	5	7	9	9	5	6	5	8	9	9	9	10	6	8	7	9	2	5	5	7	9	9	5	6	5	8	9	9	9	10	6	498660000	547080000	528290000	0	201400000	177470000	346210000	435940000	350820000	205630000
	ANKHD1	10	1	10	7	10	6	8	6	10	10	9	10	10	10	9	7	7	8	8	9	1	0	1	0	1	0	1	1	1	1	1	1	1	1	1	1	1	1	0	0	0	0	0	0	0	0	0	0
Single-strand selective monofunctional uracil DNA glycosylase	SMUG1	1	1	1	1	1	1	1	1	1	1	1	1	0	0	0	1	0	1	1	1	1	1	1	1	1	1	1	1	1	1	0	0	0	1	0	1	1	1	0	0	0	0	0	0	0	0	0	0
Exosome complex component RRP45	EXOSC9	7	7	4	3	3	1	1	0	6	6	5	3	1	3	6	4	5	4	5	3	4	3	3	1	1	0	6	6	5	3	1	3	6	4	5	4	5	3	93684000	115480000	117880000	0	0	0	285790000	278310000	306300000	92685000
Cold-inducible RNA-binding protein	CIRBP	2	2	0	0	0	0	0	0	0	0	0	0	0	0	1	2	2	2	1	1	0	0	0	0	0	0	0	0	0	0	0	0	1	2	2	2	1	1	0	0	0	0	0	0	0	0	0	0
Protein MMS22-like	MMS22L	15	15	4	7	5	1	2	1	9	11	11	5	3	4	9	13	10	5	5	7	4	7	5	1	2	1	9	11	11	5	3	4	9	13	10	5	5	7	166290000	199560000	108730000	0	0	0	205300000	213870000	227580000	157650000
CCR4-NOT transcription complex subunit 8	CNOT8	1	1	0	1	0	0	0	0	1	0	1	1	1	0	0	1	1	0	0	0	0	1	0	0	0	0	1	0	1	1	1	0	0	1	1	0	0	0	0	0	0	0	0	0	0	0	0	0
Copper transport protein ATOX1	ATOX1	5	5	2	2	4	2	1	1	4	2	3	4	5	4	4	3	4	5	5	5	2	2	4	2	1	1	4	2	3	4	5	4	4	3	4	5	5	5	0	0	195860000	0	0	0	256740000	320170000	388100000	754510000
Prefoldin subunit 1	PFDN1	3	3	1	0	1	1	0	0	3	1	2	2	1	3	2	1	1	2	2	0	1	0	1	1	0	0	3	1	2	2	1	3	2	1	1	2	2	0	0	0	0	0	0	0	257520000	0	0	0
Exonuclease 1	EXO1	1	1	0	0	0	0	0	0	0	0	1	0	1	0	0	1	1	1	0	0	0	0	0	0	0	0	0	0	1	0	1	0	0	1	1	1	0	0	0	0	0	0	0	0	0	0	0	0
Transcription elongation factor B polypeptide 1	TCEB1	6	6	4	5	4	4	4	2	5	5	6	4	4	5	6	4	4	4	4	6	4	5	4	4	4	2	5	5	6	4	4	5	6	4	4	4	4	6	279590000	242550000	422930000	231470000	159730000	158800000	293610000	301090000	326310000	276350000
Erlin-2	ERLIN2	12	9	7	7	9	5	8	5	10	12	10	12	11	8	8	8	7	7	9	6	4	4	6	4	5	3	7	9	7	9	8	5	5	5	4	4	6	4	213390000	364240000	386890000	353720000	292220000	260220000	488910000	510530000	490090000	627650000
	PSD3	4	2	0	0	0	1	1	0	1	2	3	2	3	3	1	1	1	3	2	3	0	0	0	1	1	0	0	1	1	1	2	1	0	0	0	1	1	1	0	0	0	0	0	0	0	0	0	100730000
TELO2-interacting protein 2	TTI2	3	3	1	1	1	0	0	0	3	3	2	0	1	1	2	3	1	2	2	3	1	1	1	0	0	0	3	3	2	0	1	1	2	3	1	2	2	3	0	0	0	0	0	0	32009000	0	0	0
Zinc transporter ZIP14	SLC39A14	3	3	2	3	2	2	2	1	3	2	2	2	2	1	2	2	2	2	2	3	2	3	2	2	2	1	3	2	2	2	2	1	2	2	2	2	2	3	142590000	176920000	117340000	118290000	146720000	0	270310000	272100000	253000000	194200000
60S ribosomal protein L26-like 1	RPL26L1	7	1	4	4	7	5	4	4	6	5	7	4	5	4	5	6	6	5	7	4	1	1	1	1	1	1	1	1	1	0	1	1	1	0	1	1	1	0	0	0	0	0	0	0	0	0	0	0
AP-3 complex subunit mu-2	AP3M2	4	2	1	1	1	0	1	2	0	1	1	1	2	0	2	2	1	2	1	2	0	0	0	0	0	1	0	0	1	0	0	0	1	1	0	1	1	1	0	0	0	0	0	0	0	0	0	0
S-phase kinase-associated protein 1	SKP1	10	9	5	5	9	5	5	5	8	7	7	7	6	7	6	7	6	7	6	7	5	5	8	4	5	5	8	6	6	7	6	7	5	7	6	7	6	7	467240000	478810000	458930000	206420000	243330000	270180000	659010000	678850000	602290000	419140000
COP9 signalosome complex subunit 6	COPS6	11	11	9	10	10	6	4	3	7	8	8	8	7	7	9	8	11	8	8	8	9	10	10	6	4	3	7	8	8	8	7	7	9	8	11	8	8	8	387810000	347830000	370790000	244150000	197710000	235820000	407590000	397370000	340130000	267910000
	CALM1;CALM2	7	7	3	3	6	4	7	4	3	2	4	4	4	4	3	4	4	4	4	5	3	3	6	4	7	4	3	2	4	4	4	4	3	4	4	4	4	5	272450000	340720000	319930000	339440000	1089400000	497830000	119500000	281310000	135060000	325130000
Protein phosphatase inhibitor 2;Protein phosphatase inhibitor 2-like protein 3	PPP1R2;PPP1R2P3	3	3	0	0	0	0	0	0	0	0	0	1	1	1	1	0	3	1	1	0	0	0	0	0	0	0	0	0	0	1	1	1	1	0	3	1	1	0	0	0	0	0	0	0	0	0	0	0
Embryonic stem cell-specific 5-hydroxymethylcytosine-binding protein	HMCES	4	4	1	2	0	0	0	0	2	1	2	0	0	0	3	1	2	0	0	1	1	2	0	0	0	0	2	1	2	0	0	0	3	1	2	0	0	1	0	0	0	0	0	0	0	0	0	0
Transforming acidic coiled-coil-containing protein 2	TACC2	13	10	4	4	8	2	2	2	8	8	8	12	10	10	8	10	11	12	12	13	2	2	6	1	2	2	7	7	6	9	7	7	7	9	9	9	10	10	167850000	226150000	143650000	0	0	0	283810000	247480000	216120000	234330000
	MAP4K4	44	2	22	22	28	34	34	31	34	30	28	33	33	35	31	26	33	33	33	34	1	0	0	2	1	0	0	0	1	0	0	1	1	1	1	0	0	0	0	0	0	0	0	0	0	0	0	0
Menin	MEN1	2	2	0	0	0	0	0	0	0	0	0	1	0	0	2	1	0	1	0	0	0	0	0	0	0	0	0	0	0	1	0	0	2	1	0	1	0	0	0	0	0	0	0	0	0	0	0	0
AP-1 complex subunit mu-1	AP1M1	11	11	9	6	5	2	2	3	6	4	6	8	2	7	8	9	9	9	8	8	9	6	5	2	2	3	6	4	6	8	2	7	8	9	9	9	8	8	193170000	112340000	225610000	0	0	132290000	191990000	168390000	177180000	104760000
	COL6A3	96	0	7	11	13	58	54	48	21	25	30	86	91	88	6	8	5	41	41	40	0	0	0	0	0	0	0	0	0	0	0	0	0	0	0	0	0	0	0	0	0	0	0	0	0	0	0	0
Leucine-rich repeat and fibronectin type-III domain-containing protein 4	LRFN4	2	2	0	0	0	0	0	0	0	0	0	0	0	0	0	1	2	1	0	1	0	0	0	0	0	0	0	0	0	0	0	0	0	1	2	1	0	1	0	0	0	0	0	0	0	0	0	0
Alpha-adducin	ADD1	16	15	10	9	13	8	7	7	13	12	10	13	6	13	12	13	15	14	12	10	9	9	12	8	7	7	12	11	10	12	6	12	11	12	14	13	11	9	421190000	384080000	377670000	273070000	248790000	231920000	777500000	765020000	712150000	530320000
Dynein heavy chain 9, axonemal	DNAH9	1	1	0	0	0	0	0	0	0	0	0	0	0	0	0	1	1	0	0	0	0	0	0	0	0	0	0	0	0	0	0	0	0	1	1	0	0	0	0	0	0	0	0	0	0	0	0	0
Inhibitor of Bruton tyrosine kinase	IBTK	9	9	1	1	3	0	0	0	7	6	6	4	4	5	6	7	6	7	4	5	1	1	3	0	0	0	7	6	6	4	4	5	6	7	6	7	4	5	0	0	35788000	0	0	0	123930000	83214000	107220000	74985000
Protein PRRC2C	PRRC2C	95	93	55	59	76	62	60	42	77	76	81	79	78	76	81	79	83	77	76	72	53	57	75	60	58	42	75	74	79	77	77	74	79	77	81	75	75	70	6099600000	6023400000	6152600000	6999500000	5114600000	4677900000	7490700000	7343100000	6657900000	8184800000
Serine/threonine-protein kinase Chk1	CHEK1	7	7	1	3	3	2	0	1	3	2	4	3	2	2	4	4	5	4	4	4	1	3	3	2	0	1	3	2	4	3	2	2	4	4	5	4	4	4	0	39384000	33285000	50468000	0	0	44339000	42741000	44219000	36516000
Syntaxin-binding protein 4	STXBP4	3	3	1	0	0	0	0	1	2	2	2	1	2	1	1	1	2	1	2	1	1	0	0	0	0	1	2	2	2	1	2	1	1	1	2	1	2	1	0	0	0	0	0	0	47622000	0	0	0
NADH dehydrogenase [ubiquinone] flavoprotein 2, mitochondrial	NDUFV2	1	1	0	0	1	0	1	1	1	1	0	1	0	1	1	1	0	0	0	0	0	0	1	0	1	1	1	1	0	1	0	1	1	1	0	0	0	0	0	0	0	0	0	0	0	0	0	0
Tankyrase-1	TNKS	4	4	1	1	1	0	0	0	2	2	3	0	0	1	3	4	2	2	2	1	1	1	1	0	0	0	2	2	3	0	0	1	3	4	2	2	2	1	0	0	0	0	0	0	0	0	20344000	0
Ubiquitin-like modifier-activating enzyme 5	UBA5	3	3	0	0	0	0	0	0	0	0	0	0	0	0	2	2	2	1	1	1	0	0	0	0	0	0	0	0	0	0	0	0	2	2	2	1	1	1	0	0	0	0	0	0	0	0	0	0
Ezrin	EZR	29	17	7	8	15	8	8	6	13	14	16	14	13	19	19	22	22	26	24	22	2	3	7	4	3	3	6	8	7	9	7	11	9	12	11	15	13	12	224350000	254800000	522350000	302490000	335360000	320620000	596840000	541940000	495260000	767750000
Methylcytosine dioxygenase TET2	TET2	3	3	1	1	3	1	2	0	1	1	0	1	2	1	0	1	1	1	1	1	1	1	3	1	2	0	1	1	0	1	2	1	0	1	1	1	1	1	0	0	37922000	0	0	0	0	0	0	0
Apoptotic chromatin condensation inducer in the nucleus	ACIN1	25	25	7	9	13	2	2	3	19	17	18	10	13	13	16	21	18	12	10	16	7	9	13	2	2	3	19	17	18	10	13	13	16	21	18	12	10	16	278390000	295800000	237840000	0	99088000	27426000	543750000	503860000	413350000	276800000
Metastasis-associated protein MTA3	MTA3	11	5	4	4	7	4	3	3	9	7	8	5	5	4	9	9	7	4	4	3	1	1	3	1	0	1	4	3	3	2	1	1	3	4	2	0	1	0	0	0	60826000	0	0	0	70909000	64596000	76586000	52162000
Survival motor neuron protein	SMN1;SMN2	10	10	7	5	8	5	8	7	9	9	10	9	9	8	9	9	8	9	8	9	7	5	8	5	8	7	9	9	10	9	9	8	9	9	8	9	8	9	1200000000	1307900000	1117600000	549910000	628940000	730040000	1053100000	997190000	1130300000	1507900000
CLIP-associating protein 2	CLASP2	32	26	12	13	16	6	6	3	22	20	19	17	16	15	22	24	24	24	20	17	7	8	12	4	4	1	18	15	15	12	12	10	17	20	18	19	15	14	177870000	155070000	207420000	135320000	107520000	0	386080000	367510000	328860000	275080000
Zinc finger CCCH domain-containing protein 18	ZC3H18	7	7	1	1	3	3	1	1	4	4	6	2	4	3	5	2	2	4	2	3	1	1	3	3	1	1	4	4	6	2	4	3	5	2	2	4	2	3	0	0	109880000	72353000	0	0	99611000	132830000	152690000	124070000
Collagen alpha-1(XIII) chain	COL13A1	3	3	1	1	2	1	1	1	1	1	2	3	3	3	1	0	0	0	0	0	1	1	2	1	1	1	1	1	2	3	3	3	1	0	0	0	0	0	0	0	71216000	0	0	0	0	0	88421000	127460000
Focal adhesion kinase 1	PTK2	16	15	6	5	8	5	5	5	8	9	9	6	9	7	12	14	11	8	9	10	5	4	7	5	5	4	8	9	9	5	8	6	11	13	10	7	8	9	173150000	130280000	172340000	271280000	165270000	160040000	201440000	172240000	142360000	136810000
Exportin-7	XPO7	32	32	19	20	26	16	18	13	14	16	14	11	9	13	17	23	24	20	20	15	19	20	26	16	18	13	14	16	14	11	9	13	17	23	24	20	20	15	873750000	842040000	733980000	613280000	698550000	556360000	367160000	419030000	334740000	304450000
	ITGA2	21	1	1	0	2	7	6	8	4	3	7	13	13	13	11	10	11	16	16	17	0	0	0	0	0	0	0	0	0	0	0	0	0	0	0	0	1	0	0	0	0	0	0	0	0	0	0	0
Ubiquitin carboxyl-terminal hydrolase	USP19	35	1	20	21	23	10	15	9	26	28	30	28	28	30	24	29	31	30	26	29	1	1	1	0	0	0	1	1	1	1	1	1	1	1	1	1	1	1	0	93411000	105470000	0	0	0	113770000	113720000	87682000	100800000
Inhibitor of growth protein;Inhibitor of growth protein 3	ING3	2	2	0	0	0	0	0	0	0	1	0	0	0	0	2	1	1	0	0	0	0	0	0	0	0	0	0	1	0	0	0	0	2	1	1	0	0	0	0	0	0	0	0	0	0	0	0	0
Urokinase-type plasminogen activator;Urokinase-type plasminogen activator long chain A;Urokinase-type plasminogen activator short chain A;Urokinase-type plasminogen activator chain B	PLAU	3	3	0	1	1	0	0	1	0	0	2	3	3	3	0	0	0	0	1	0	0	1	1	0	0	1	0	0	2	3	3	3	0	0	0	0	1	0	0	0	0	0	0	0	0	0	13434000	39038000
Sn1-specific diacylglycerol lipase beta	DAGLB	3	3	1	1	2	0	0	0	1	2	1	1	0	1	2	1	1	2	2	2	1	1	2	0	0	0	1	2	1	1	0	1	2	1	1	2	2	2	0	0	21243000	0	0	0	0	0	0	0
Probable E3 ubiquitin-protein ligase DTX2	DTX2	2	2	1	1	1	1	1	1	1	1	1	1	0	0	2	1	1	0	1	1	1	1	1	1	1	1	1	1	1	1	0	0	2	1	1	0	1	1	0	0	0	0	0	0	0	0	0	0
	PCM1	60	1	38	36	46	33	32	25	35	35	34	44	46	41	33	32	38	39	39	36	1	0	0	0	1	0	0	0	0	1	1	1	0	0	0	1	0	0	1750700000	1933600000	1869700000	1510300000	1582400000	1643600000	1202600000	1149200000	1249000000	2961800000
Aspartyl aminopeptidase	DNPEP	13	13	12	10	10	10	7	5	10	11	12	12	11	10	4	8	7	8	9	10	12	10	10	10	7	5	10	11	12	12	11	10	4	8	7	8	9	10	260000000	296530000	306980000	502520000	308770000	365020000	291840000	279330000	328020000	436920000
Nexilin	NEXN	1	1	0	1	0	0	0	0	1	1	0	0	0	1	1	1	1	1	1	1	0	1	0	0	0	0	1	1	0	0	0	1	1	1	1	1	1	1	0	0	0	0	0	0	0	0	0	0
RNA-binding motif, single-stranded-interacting protein 1	RBMS1	4	3	2	2	2	2	3	3	1	3	3	2	4	3	2	2	3	3	3	3	1	2	1	1	2	2	1	3	2	1	3	2	1	1	2	2	3	3	0	72533000	0	0	79737000	92585000	0	133690000	0	0
	TCOF1	32	1	8	13	20	9	12	3	30	28	25	21	25	23	26	26	26	24	24	22	0	0	1	0	0	0	1	1	1	1	1	1	1	1	1	0	1	1	0	0	0	0	0	0	0	0	55813000	0
Serine/threonine-protein kinase MARK2	MARK2	8	5	4	3	4	1	3	2	5	5	4	3	3	2	4	6	5	3	3	4	3	3	3	1	3	2	2	2	1	3	2	2	1	3	2	1	2	2	34600000	41361000	48225000	0	43315000	42026000	28513000	30500000	0	33671000
Casein kinase II subunit alpha;Casein kinase II subunit alpha 3	CSNK2A1;CSNK2A3	14	14	5	5	9	8	5	5	9	11	11	8	8	10	13	14	14	9	8	11	5	5	9	8	5	5	9	11	11	8	8	10	13	14	14	9	8	11	364300000	326490000	408670000	417860000	376300000	310490000	324150000	369010000	325280000	333560000
Calpain-5	CAPN5	3	3	2	1	1	0	0	0	1	2	2	0	0	0	1	1	0	0	0	0	2	1	1	0	0	0	1	2	2	0	0	0	1	1	0	0	0	0	0	0	0	0	0	0	0	31929000	0	0
Microtubule-associated protein	MAP4	78	18	40	36	55	41	34	33	59	61	59	63	63	59	59	59	56	60	66	61	4	2	5	1	2	1	8	10	10	14	14	12	10	11	8	14	14	13	6547200000	6676500000	7212300000	3702400000	3915100000	3113700000	10543000000	10698000000	10846000000	12881000000
Autophagy-related protein 16-1	ATG16L1	9	9	2	3	2	2	1	2	3	0	3	4	3	5	1	2	2	6	4	6	2	3	2	2	1	2	3	0	3	4	3	5	1	2	2	6	4	6	65862000	63139000	54544000	142240000	0	82292000	35447000	0	43015000	55747000
Cytoplasmic FMR1-interacting protein 2	CYFIP2	41	20	26	20	28	24	19	16	29	28	29	28	22	29	30	33	30	32	30	31	11	9	9	6	4	4	13	12	14	12	6	11	13	16	14	14	13	14	204840000	237000000	308930000	345670000	206370000	278000000	250920000	318700000	267760000	336440000
Mitochondrial GTPase 1;Mitochondrial ribosome-associated GTPase 1	MTG1	2	2	1	1	1	1	0	0	1	1	1	1	1	1	0	0	1	0	1	1	1	1	1	1	0	0	1	1	1	1	1	1	0	0	1	0	1	1	0	0	0	31319000	0	0	0	0	0	0
Hematopoietic lineage cell-specific protein	HCLS1	15	15	8	9	10	3	5	0	12	10	12	11	12	10	13	14	12	14	13	12	8	9	10	3	5	0	12	10	12	11	12	10	13	14	12	14	13	12	489160000	419080000	494220000	281220000	179430000	0	800650000	817140000	772880000	655380000
U4/U6 small nuclear ribonucleoprotein Prp31	PRPF31	5	5	2	3	4	2	3	3	2	4	4	1	2	1	4	5	5	2	2	4	2	3	4	2	3	3	2	4	4	1	2	1	4	5	5	2	2	4	74724000	58885000	54083000	125260000	0	0	0	56223000	0	0
	CAST	30	2	19	16	20	14	15	9	24	24	24	27	24	24	26	23	27	25	25	25	0	0	0	0	1	0	0	0	1	1	0	0	2	1	2	2	1	2	0	0	0	0	0	0	0	0	0	0
Zinc finger homeobox protein 4	ZFHX4	9	3	3	3	5	6	4	6	4	4	5	6	5	6	4	5	4	3	4	7	1	1	2	2	2	3	1	1	2	1	2	2	1	1	1	1	1	2	0	0	18470000	53306000	28959000	34030000	0	0	33255000	0
Protein SDA1 homolog	SDAD1	6	6	6	4	3	3	4	1	3	3	3	5	4	4	4	2	4	4	4	2	6	4	3	3	4	1	3	3	3	5	4	4	4	2	4	4	4	2	98293000	105650000	65200000	118170000	158910000	0	104710000	92480000	130210000	99064000
Exocyst complex component 6	EXOC6	6	6	4	3	4	0	0	2	3	2	2	0	1	0	4	3	4	2	2	1	4	3	4	0	0	2	3	2	2	0	1	0	4	3	4	2	2	1	44203000	47568000	61752000	0	0	0	0	55451000	0	0
Putative Polycomb group protein ASXL2	ASXL2	8	8	3	4	4	0	0	0	7	6	8	2	4	2	3	5	4	2	3	2	3	4	4	0	0	0	7	6	8	2	4	2	3	5	4	2	3	2	47467000	35717000	49412000	0	0	0	87199000	81950000	100370000	45854000
Peroxisomal multifunctional enzyme type 2;(3R)-hydroxyacyl-CoA dehydrogenase;Enoyl-CoA hydratase 2	HSD17B4	6	6	3	2	5	2	2	3	1	0	2	0	0	3	1	1	0	0	1	2	3	2	5	2	2	3	1	0	2	0	0	3	1	1	0	0	1	2	36481000	0	57454000	0	40821000	0	0	0	0	0
SET domain-containing protein 5	SETD5	2	2	0	0	2	1	0	0	1	1	0	2	1	1	2	2	1	0	2	2	0	0	2	1	0	0	1	1	0	2	1	1	2	2	1	0	2	2	0	0	0	0	0	0	0	0	0	0
Microtubule-associated serine/threonine-protein kinase 4	MAST4	10	8	1	3	5	1	2	2	6	7	7	6	4	7	6	6	6	6	7	5	0	1	3	1	2	2	4	5	5	4	3	5	4	4	4	4	5	3	0	0	0	0	0	0	72843000	82634000	74563000	79837000
GPI ethanolamine phosphate transferase 2	PIGG	3	3	0	1	1	2	0	2	1	2	2	1	2	2	1	3	1	2	2	2	0	1	1	2	0	2	1	2	2	1	2	2	1	3	1	2	2	2	0	0	0	40411000	0	0	0	19992000	20281000	0
UPF0505 protein C16orf62	C16orf62	11	11	7	5	7	3	3	4	5	6	5	4	3	4	5	6	7	3	4	6	7	5	7	3	3	4	5	6	5	4	3	4	5	6	7	3	4	6	109810000	89321000	110130000	121550000	98728000	75472000	74226000	63522000	87263000	71198000
Glutathione S-transferase Mu 1;Glutathione S-transferase Mu 4	GSTM1;GSTM4	6	2	1	1	4	0	0	0	1	2	3	2	2	1	5	3	3	2	1	2	0	0	1	0	0	0	1	0	1	0	0	0	2	2	1	2	0	2	0	0	33261000	0	0	0	0	0	0	0
Eukaryotic translation initiation factor 4B	EIF4B	22	22	5	2	10	2	4	4	14	14	11	16	13	16	18	17	18	17	20	18	5	2	10	2	4	4	14	14	11	16	13	16	18	17	18	17	20	18	349910000	370320000	446280000	128870000	160900000	93265000	1112100000	914640000	985130000	1288800000
Caldesmon	CALD1	21	1	7	9	11	3	4	3	15	17	17	14	13	12	16	19	19	18	16	16	1	1	1	0	0	0	1	1	1	1	1	0	1	1	1	1	0	1	0	0	0	0	0	0	0	0	0	0
Neuropilin-1	NRP1	5	5	0	0	0	1	1	1	0	0	1	2	2	0	1	3	2	5	5	5	0	0	0	1	1	1	0	0	1	2	2	0	1	3	2	5	5	5	0	0	0	0	0	0	0	0	0	51413000
Dynactin subunit 1	DCTN1;DKFZp686E0752	42	42	27	26	30	33	25	22	19	22	21	24	22	23	24	20	25	24	24	25	27	26	30	33	25	22	19	22	21	24	22	23	24	20	25	24	24	25	1400800000	1254000000	1411200000	2015100000	2324000000	2137900000	730330000	655800000	616000000	947180000
Chromosome transmission fidelity protein 18 homolog	CHTF18	8	7	3	2	4	5	5	4	5	5	3	5	3	5	2	6	5	6	4	5	2	2	3	4	5	4	4	4	3	4	2	4	2	5	4	5	4	5	0	0	88791000	99725000	101970000	0	64073000	101780000	0	103840000
Nascent polypeptide-associated complex subunit alpha;Nascent polypeptide-associated complex subunit alpha, muscle-specific form	NACA	3	3	2	2	3	2	2	2	2	3	3	3	3	2	3	2	3	3	3	3	2	2	3	2	2	2	2	3	3	3	3	2	3	2	3	3	3	3	185360000	215360000	191880000	140860000	121140000	107290000	339880000	312780000	377220000	189360000
THO complex subunit 4	ALYREF	2	2	0	0	1	1	0	0	0	0	0	0	1	1	0	1	2	1	1	0	0	0	1	1	0	0	0	0	0	0	1	1	0	1	2	1	1	0	0	0	0	0	0	0	0	0	0	0
E3 ubiquitin-protein ligase TRIM36	TRIM36	2	2	0	1	0	0	1	0	0	1	1	1	0	1	0	0	2	1	0	0	0	1	0	0	1	0	0	1	1	1	0	1	0	0	2	1	0	0	0	0	0	0	0	0	0	0	0	0
LIM domain kinase 1	LIMK1	6	6	1	0	2	0	1	1	3	2	3	3	4	4	2	3	4	4	3	4	1	0	2	0	1	1	3	2	3	3	4	4	2	3	4	4	3	4	0	0	0	0	0	0	45404000	42256000	39295000	48345000
PMS1 protein homolog 1	PMS1	8	6	5	1	2	2	1	0	5	5	3	4	5	4	4	4	3	5	5	4	5	1	2	2	1	0	5	5	3	4	4	2	3	4	3	3	4	4	0	0	0	0	0	0	82944000	72680000	75458000	91269000
Zinc finger protein with KRAB and SCAN domains 1	ZKSCAN1	7	7	4	1	6	0	0	0	6	5	6	2	1	1	6	7	4	1	1	3	4	1	6	0	0	0	6	5	6	2	1	1	6	7	4	1	1	3	114630000	0	80486000	0	0	0	193220000	176520000	193700000	105430000
Rap guanine nucleotide exchange factor 6	RAPGEF6	17	15	9	6	11	2	1	1	13	12	13	8	8	7	12	13	15	11	8	12	8	5	10	0	1	1	12	11	11	7	8	7	10	11	13	10	7	11	158830000	160460000	147170000	153440000	0	0	246850000	250610000	273890000	207570000
E3 ubiquitin-protein ligase MIB2	MIB2	7	7	2	1	5	1	4	0	0	1	0	2	1	0	1	1	1	3	3	1	2	1	5	1	4	0	0	1	0	2	1	0	1	1	1	3	3	1	25849000	0	24706000	0	49789000	0	0	0	0	27016000
Protein SMG7	SMG7	20	20	9	6	12	13	10	12	6	11	12	8	7	9	12	10	12	9	8	12	9	6	12	13	10	12	6	11	12	8	7	9	12	10	12	9	8	12	297770000	280800000	194850000	449150000	438960000	486890000	204810000	193780000	180570000	230950000
Heat shock 70 kDa protein 4L	HSPA4L	21	17	7	5	9	4	3	1	14	13	14	5	4	6	13	15	13	8	12	11	5	2	6	2	1	0	11	11	10	3	2	4	10	12	10	7	10	9	131230000	136810000	171340000	0	0	0	201690000	191880000	156990000	165800000
Unconventional myosin-Ib	MYO1B	37	33	15	19	21	27	31	28	20	20	18	27	21	26	15	20	22	32	31	31	14	19	18	25	28	25	19	19	17	23	20	23	15	18	20	29	28	29	670960000	732420000	719170000	1656100000	2519900000	2122000000	597070000	613720000	551070000	1165000000
Propionyl-CoA carboxylase beta chain, mitochondrial	PCCB	28	28	21	19	24	24	22	23	25	26	24	24	21	20	23	24	22	20	25	21	21	19	24	24	22	23	25	26	24	24	21	20	23	24	22	20	25	21	6904400000	6446500000	7115900000	7493600000	9744200000	8350600000	2174700000	2331000000	2288700000	4256800000
Far upstream element-binding protein 1	FUBP1	24	12	12	9	18	9	10	5	18	17	19	15	16	16	17	20	21	18	18	17	5	4	9	5	4	0	8	7	9	5	7	6	7	10	10	7	8	8	225010000	175810000	249140000	78415000	74460000	0	564600000	563020000	513400000	391750000
Cell division cycle-associated protein 2	CDCA2	15	15	5	4	8	2	2	0	9	7	9	5	7	9	8	11	10	9	7	11	5	4	8	2	2	0	9	7	9	5	7	9	8	11	10	9	7	11	168890000	135210000	157600000	115210000	109330000	0	195060000	230990000	214110000	223710000
Phospholipid-transporting ATPase;Probable phospholipid-transporting ATPase IH	ATP11A	5	4	1	0	2	0	0	0	4	4	3	0	1	2	3	3	3	0	1	1	1	0	2	0	0	0	4	3	3	0	1	2	3	2	2	0	1	1	0	0	34989000	0	0	0	40894000	46231000	34805000	0
	LRBA	45	0	27	25	27	7	7	4	27	31	29	22	24	19	30	30	34	24	24	20	0	0	0	0	0	0	0	0	0	0	0	0	0	0	0	0	0	0	0	0	0	0	0	0	0	0	0	0
Zinc finger Y-chromosomal protein;Zinc finger X-chromosomal protein	ZFX;ZFY	3	3	1	0	0	0	1	0	2	2	1	0	0	0	1	1	1	0	1	0	1	0	0	0	1	0	2	2	1	0	0	0	1	1	1	0	1	0	0	0	0	0	0	0	0	35733000	0	0
3-phosphoinositide-dependent protein kinase 1;Putative 3-phosphoinositide-dependent protein kinase 2	PDPK1;PDPK2P	10	9	4	3	6	3	1	4	6	9	6	4	4	5	4	5	8	7	6	6	4	3	6	3	1	4	5	8	5	4	4	5	4	4	7	6	5	5	105460000	82552000	107050000	72816000	0	70701000	199620000	181620000	184290000	125810000
Cullin-9	CUL9	9	5	6	4	6	3	1	1	5	6	6	5	3	4	7	7	5	5	4	3	2	2	3	0	0	0	2	3	2	2	1	1	5	4	1	1	1	1	0	0	0	0	0	0	0	0	0	0
Transducin beta-like protein 2	TBL2	10	10	4	5	4	3	3	3	5	6	9	8	5	4	7	7	6	9	5	7	4	5	4	3	3	3	5	6	9	8	5	4	7	7	6	9	5	7	96628000	104870000	97032000	78231000	0	101020000	200940000	175510000	174570000	177490000
Coiled-coil domain-containing protein 18	CCDC18	1	1	0	0	0	1	1	0	0	0	0	0	0	0	0	0	0	0	0	0	0	0	0	1	1	0	0	0	0	0	0	0	0	0	0	0	0	0	0	0	0	0	17922000	0	0	0	0	0
Forkhead box protein P1	FOXP1	18	17	13	10	17	15	15	10	5	9	7	12	12	9	6	7	7	5	5	7	13	9	16	14	14	10	4	8	7	11	12	8	5	6	6	5	4	7	1020200000	869330000	1111300000	2294800000	1931300000	1934500000	277560000	317140000	289800000	826690000
Nucleolar protein 14	NOP14	2	2	1	0	1	0	0	0	0	0	1	0	0	0	2	0	1	1	1	1	1	0	1	0	0	0	0	0	1	0	0	0	2	0	1	1	1	1	0	0	0	0	0	0	0	0	0	0
Rab5 GDP/GTP exchange factor	RABGEF1	11	11	8	4	9	0	2	0	6	5	6	2	7	4	7	5	8	7	7	6	8	4	9	0	2	0	6	5	6	2	7	4	7	5	8	7	7	6	119820000	131690000	170040000	0	0	0	110810000	137610000	91858000	0
Glutathione S-transferase kappa 1	GSTK1	3	3	1	0	3	2	2	1	0	0	0	1	1	2	1	0	1	1	0	0	1	0	3	2	2	1	0	0	0	1	1	2	1	0	1	1	0	0	0	0	18662000	54400000	0	0	0	0	0	0
Serine/threonine-protein phosphatase 2A 56 kDa regulatory subunit delta isoform	PPP2R5D	12	6	4	5	4	3	1	1	10	10	10	8	9	6	9	10	11	9	10	9	2	2	3	2	0	0	6	5	5	4	5	2	5	5	5	5	5	5	113950000	130520000	234890000	115450000	0	0	406110000	419530000	516160000	203860000
Ras GTPase-activating protein 1	RASA1	31	31	14	8	17	6	7	7	16	18	19	19	16	18	21	23	21	21	20	21	14	8	17	6	7	7	16	18	19	19	16	18	21	23	21	21	20	21	528490000	487090000	505660000	233510000	361510000	299500000	814230000	809560000	765420000	653750000
Microtubule-associated protein 1A;MAP1A heavy chain;MAP1 light chain LC2	MAP1A	29	26	8	5	12	4	4	3	14	16	13	15	20	20	16	18	16	22	21	27	5	3	10	2	1	1	11	13	10	12	17	17	13	15	13	19	18	24	145760000	61672000	141590000	54161000	0	0	218330000	223370000	244950000	349570000
	EIF4G1	72	1	48	49	59	44	41	43	55	55	55	54	52	56	60	59	62	63	56	57	0	0	0	0	0	0	0	0	1	0	0	0	0	1	1	1	1	0	9236500000	8920700000	9111600000	5723800000	5049600000	3767000000	11022000000	10784000000	11205000000	10066000000
RNA-binding protein 6	RBM6	10	9	1	2	4	0	2	1	7	6	7	4	3	4	7	6	7	0	2	3	1	2	4	0	2	1	6	5	6	4	3	3	7	5	7	0	2	2	0	63026000	56767000	0	71150000	0	112360000	110520000	140240000	48109000
5-AMP-activated protein kinase subunit gamma-2	PRKAG2	6	5	2	3	1	1	0	1	5	3	4	4	4	2	4	5	4	4	3	2	1	2	1	1	0	1	4	2	3	3	3	2	3	4	4	3	2	2	0	0	0	0	0	0	44811000	0	37001000	69642000
Translin	TSN	13	13	11	11	10	7	9	9	10	9	9	8	8	10	9	10	10	9	11	9	11	11	10	7	9	9	10	9	9	8	8	10	9	10	10	9	11	9	1087100000	1117100000	902190000	747860000	425120000	523290000	1063000000	1070200000	994050000	938950000
Ribosomal protein S6 kinase;Ribosomal protein S6 kinase alpha-1	RPS6KA1	13	5	5	4	9	5	4	6	7	8	8	6	7	7	9	9	8	7	5	5	3	1	3	1	0	2	1	2	3	2	1	2	4	3	2	3	2	2	0	0	0	0	0	0	0	0	0	0
COP9 signalosome complex subunit 8	COPS8	5	5	2	3	4	1	1	1	3	4	3	3	2	2	3	3	5	3	3	4	2	3	4	1	1	1	3	4	3	3	2	2	3	3	5	3	3	4	136470000	139110000	128710000	0	0	0	134580000	139190000	125650000	118120000
	CALD1	23	3	7	9	12	4	5	3	17	19	19	14	13	14	18	21	21	20	19	18	1	1	2	1	1	0	3	3	3	1	1	2	3	3	3	3	3	3	514530000	655370000	458130000	220360000	139800000	38738000	1035600000	1283100000	1166400000	838980000
Zinc finger protein 451	ZNF451	9	9	3	1	7	1	0	1	5	7	7	0	3	3	5	8	7	0	3	2	3	1	7	1	0	1	5	7	7	0	3	3	5	8	7	0	3	2	91643000	0	43155000	0	0	0	114690000	80067000	86897000	0
E3 SUMO-protein ligase PIAS3	PIAS3	2	1	0	0	0	0	0	0	1	1	1	0	0	0	1	1	1	0	0	0	0	0	0	0	0	0	1	1	1	0	0	0	0	1	1	0	0	0	0	0	0	0	0	0	0	0	0	0
DNA-directed RNA polymerase III subunit RPC3	POLR3C	3	3	1	2	0	0	0	0	0	1	1	1	0	0	1	1	1	0	1	0	1	2	0	0	0	0	0	1	1	1	0	0	1	1	1	0	1	0	0	45022000	0	0	0	0	0	0	0	0
SUN domain-containing protein 1	SUN1	29	7	20	17	21	13	13	12	22	21	21	23	21	21	14	18	22	16	16	13	5	4	5	2	2	3	6	7	6	6	6	5	4	4	5	3	3	3	1407000000	1421100000	1441100000	998350000	1020700000	1153700000	2006900000	2001300000	2354400000	1781400000
DNA-directed RNA polymerase II subunit RPB4	POLR2D	1	1	0	0	1	0	0	0	0	0	0	0	0	0	1	0	1	0	0	0	0	0	1	0	0	0	0	0	0	0	0	0	1	0	1	0	0	0	0	0	0	0	0	0	0	0	0	0
Sperm-specific antigen 2	SSFA2	32	32	12	12	19	23	14	17	9	13	12	21	23	22	14	9	14	25	25	22	12	12	19	23	14	17	9	13	12	21	23	22	14	9	14	25	25	22	542960000	618690000	694530000	1078100000	1118900000	887200000	358470000	426760000	392230000	1180700000
CAAX prenyl protease 2	RCE1	1	1	1	1	1	0	0	0	0	1	1	0	0	0	1	1	1	1	1	1	1	1	1	0	0	0	0	1	1	0	0	0	1	1	1	1	1	1	0	0	0	0	0	0	0	0	0	0
Protein FAM118B	FAM118B	1	1	0	0	0	0	0	0	1	1	1	0	0	0	1	1	1	0	1	0	0	0	0	0	0	0	1	1	1	0	0	0	1	1	1	0	1	0	0	0	0	0	0	0	0	0	0	0
Acyl-coenzyme A thioesterase 8	ACOT8	1	1	0	0	0	1	1	0	0	0	0	0	0	0	0	0	0	0	0	0	0	0	0	1	1	0	0	0	0	0	0	0	0	0	0	0	0	0	0	0	0	0	18259000	0	0	0	0	0
Transmembrane protein 41B	TMEM41B	1	1	1	1	1	1	1	1	1	1	1	1	1	1	1	1	1	1	1	1	1	1	1	1	1	1	1	1	1	1	1	1	1	1	1	1	1	1	0	0	0	0	0	0	0	0	0	0
F-box only protein 3	FBXO3	4	4	2	1	1	0	1	0	1	2	2	2	1	1	3	3	2	2	1	2	2	1	1	0	1	0	1	2	2	2	1	1	3	3	2	2	1	2	0	0	0	0	0	0	0	0	26751000	0
RNA pseudouridylate synthase domain-containing protein 4	RPUSD4	1	1	0	1	0	1	1	0	0	0	0	0	1	1	0	0	0	0	0	0	0	1	0	1	1	0	0	0	0	0	1	1	0	0	0	0	0	0	0	0	0	0	0	0	0	0	0	0
Cofilin-1	CFL1	16	15	14	14	13	11	14	10	16	16	14	13	12	13	13	16	15	13	14	12	13	13	12	10	13	10	15	15	13	12	11	12	12	15	14	12	13	11	6622200000	6159000000	5165400000	3228000000	4941300000	5354700000	6513900000	6848300000	5705400000	3928000000
N-terminal kinase-like protein	SCYL1	9	9	6	4	4	5	4	3	2	1	1	2	4	4	1	4	4	2	2	2	6	4	4	5	4	3	2	1	1	2	4	4	1	4	4	2	2	2	73452000	76184000	89794000	106510000	93984000	81255000	0	0	0	0
Poly [ADP-ribose] polymerase 10	PARP10	4	4	0	0	1	0	0	0	2	2	2	1	2	2	1	0	3	2	1	1	0	0	1	0	0	0	2	2	2	1	2	2	1	0	3	2	1	1	0	0	0	0	0	0	0	0	0	0
AMP deaminase 3	AMPD3	3	3	1	0	0	2	1	1	2	1	3	3	3	1	1	3	2	3	2	1	1	0	0	2	1	1	2	1	3	3	3	1	1	3	2	3	2	1	0	0	0	17385000	0	0	15467000	0	12519000	14622000
Serine/threonine-protein phosphatase 6 regulatory subunit 3	PPP6R3	29	29	26	21	26	10	11	14	27	24	21	22	21	21	22	21	23	23	20	21	26	21	26	10	11	14	27	24	21	22	21	21	22	21	23	23	20	21	1664300000	1511600000	1523500000	514470000	685960000	698280000	1985000000	2012000000	1724600000	1387200000
Protein arginine N-methyltransferase 1	PRMT1	24	20	21	18	23	17	15	13	21	22	22	19	18	17	20	21	23	17	19	17	17	14	19	15	12	10	17	18	18	16	14	14	16	17	19	14	15	14	8751100000	8042800000	7469300000	2180900000	2259500000	2059900000	10014000000	9743500000	10523000000	5256400000
Nucleolar transcription factor 1	UBTF	12	12	4	1	8	1	0	0	8	7	10	3	3	3	9	7	9	2	2	1	4	1	8	1	0	0	8	7	10	3	3	3	9	7	9	2	2	1	117340000	0	161190000	0	0	0	225630000	303360000	263130000	102500000
Cyclin-dependent kinase 2-associated protein 1;Cyclin-dependent kinase 2-associated protein 2	CDK2AP1;CDK2AP2	1	1	0	0	0	0	0	0	1	1	1	0	0	0	0	1	1	1	0	1	0	0	0	0	0	0	1	1	1	0	0	0	0	1	1	1	0	1	0	0	0	0	0	0	0	0	0	0
Trafficking protein particle complex subunit 4	TRAPPC4	8	8	3	2	3	0	0	2	5	6	6	2	5	4	5	5	5	6	5	6	3	2	3	0	0	2	5	6	6	2	5	4	5	5	5	6	5	6	54636000	61885000	54696000	0	0	88752000	114830000	129420000	97681000	72449000
Polyribonucleotide 5-hydroxyl-kinase Clp1	CLP1	5	5	1	0	4	2	2	2	2	2	2	3	3	2	2	2	2	2	2	2	1	0	4	2	2	2	2	2	2	3	3	2	2	2	2	2	2	2	0	0	34543000	92385000	69216000	0	81800000	0	78661000	81450000
Myomegalin	PDE4DIP	16	16	10	5	9	4	4	3	8	6	7	11	9	11	9	8	9	10	9	9	10	5	9	4	4	3	8	6	7	11	9	11	9	8	9	10	9	9	164810000	149260000	151770000	143350000	141760000	100990000	158740000	161420000	204310000	231020000
Hypoxia-inducible factor 1-alpha inhibitor	HIF1AN	2	2	1	0	0	0	0	0	2	1	2	1	1	2	1	1	2	1	2	1	1	0	0	0	0	0	2	1	2	1	1	2	1	1	2	1	2	1	0	0	0	0	0	0	0	0	0	0
	EEF1D	6	1	4	4	6	4	5	5	5	5	6	5	5	6	6	6	6	6	6	5	0	0	1	0	0	0	1	1	1	1	1	1	1	1	1	1	1	1	0	0	0	0	0	0	0	0	0	0
Puromycin-sensitive aminopeptidase	NPEPPS	27	27	19	15	23	19	17	19	20	22	19	19	18	22	18	18	19	21	19	19	19	15	23	19	17	19	20	22	19	19	18	22	18	18	19	21	19	19	737390000	778320000	861600000	1081400000	1025500000	1180000000	1073700000	1050600000	1079000000	803020000
60S ribosomal protein L27a	RPL27A	5	5	3	3	4	4	4	4	4	4	4	4	4	3	5	5	5	4	3	4	3	3	4	4	4	4	4	4	4	4	4	3	5	5	5	4	3	4	1483100000	1741000000	1297300000	1108800000	1998900000	2066800000	995860000	1007800000	1045500000	1184900000
Vitamin K epoxide reductase complex subunit 1	VKORC1	1	1	1	1	1	1	1	1	1	1	1	1	1	1	1	1	0	0	0	0	1	1	1	1	1	1	1	1	1	1	1	1	1	1	0	0	0	0	0	0	0	0	0	0	0	0	0	0
	CARS	6	4	5	2	5	2	2	1	6	6	6	5	5	4	6	5	5	4	4	4	4	1	3	1	1	1	4	4	4	3	3	2	4	3	3	2	2	2	0	0	107300000	0	0	0	197680000	192810000	194810000	93271000
	MACF1	63	1	38	33	45	27	22	23	42	35	39	44	45	43	43	40	43	45	45	53	1	1	1	0	1	1	1	0	0	1	0	1	1	1	1	1	0	1	0	0	0	0	0	0	0	0	0	0
Tyrosine-protein kinase;Non-receptor tyrosine-protein kinase TYK2	TYK2	5	4	2	2	2	0	1	1	3	3	4	2	2	2	5	4	4	3	3	1	2	1	1	0	0	0	2	2	3	2	1	1	4	3	3	3	2	0	40087000	0	0	0	0	0	102130000	60018000	43611000	27651000
Small acidic protein	C11orf58;SMAP	2	2	2	1	2	0	0	0	2	2	2	2	2	2	2	2	2	2	2	0	2	1	2	0	0	0	2	2	2	2	2	2	2	2	2	2	2	0	36538000	0	53491000	0	0	0	57505000	65181000	53565000	49986000
Protein EMSY	C11orf30;EMSY	13	13	4	5	6	4	2	4	11	8	9	5	6	7	7	11	10	7	9	7	4	5	6	4	2	4	11	8	9	5	6	7	7	11	10	7	9	7	234920000	228450000	134930000	352180000	473490000	214680000	138710000	143680000	163090000	149770000
Methylosome subunit pICln	CLNS1A	5	5	2	2	4	2	1	0	1	2	3	3	2	3	2	3	5	4	2	1	2	2	4	2	1	0	1	2	3	3	2	3	2	3	5	4	2	1	119720000	108880000	159680000	98297000	0	0	0	119320000	143660000	68287000
Heat shock factor protein 1	HSF1	3	3	2	2	2	0	0	0	2	2	0	1	1	0	2	1	1	1	0	0	2	2	2	0	0	0	2	2	0	1	1	0	2	1	1	1	0	0	0	0	0	0	0	0	0	0	0	0
Tetraspanin;CD151 antigen	CD151	3	3	1	1	2	0	2	0	2	2	1	3	3	3	1	2	2	2	2	1	1	1	2	0	2	0	2	2	1	3	3	3	1	2	2	2	2	1	0	0	60284000	0	0	0	130200000	120900000	0	146230000
	LMO7	59	0	24	24	35	5	6	2	45	44	48	32	31	33	48	55	51	40	43	40	0	0	0	0	0	0	0	0	0	0	0	0	0	0	0	0	0	0	0	0	0	0	0	0	0	0	0	0
ATP synthase subunit g, mitochondrial	ATP5L	1	1	1	0	0	1	0	0	0	0	0	0	0	1	0	0	0	0	1	0	1	0	0	1	0	0	0	0	0	0	0	1	0	0	0	0	1	0	0	0	0	0	0	0	0	0	0	0
NADH dehydrogenase [ubiquinone] iron-sulfur protein 8, mitochondrial	NDUFS8	3	3	2	2	3	3	2	1	1	1	1	1	0	1	1	1	2	0	1	1	2	2	3	3	2	1	1	1	1	1	0	1	1	1	2	0	1	1	0	0	37100000	90995000	0	0	0	0	0	0
Putative protein N-methyltransferase FAM86B1;Protein-lysine N-methyltransferase EEF2KMT;Putative protein N-methyltransferase FAM86B2	FAM86B1;EEF2KMT;FAM86B2	1	1	0	0	0	0	0	0	0	0	1	0	0	0	0	0	0	1	0	0	0	0	0	0	0	0	0	0	1	0	0	0	0	0	0	1	0	0	0	0	0	0	0	0	0	0	0	0
Diacylglycerol kinase;Diacylglycerol kinase zeta	DGKZ	2	2	0	0	0	0	0	0	1	2	2	1	0	0	2	2	1	1	0	1	0	0	0	0	0	0	1	2	2	1	0	0	2	2	1	1	0	1	0	0	0	0	0	0	0	0	0	0
Squalene synthase	FDFT1	2	2	0	0	0	0	0	1	1	2	1	2	2	0	2	0	0	0	1	0	0	0	0	0	0	1	1	2	1	2	2	0	2	0	0	0	1	0	0	0	0	0	0	0	0	27027000	0	0
CD59 glycoprotein	CD59	1	1	1	1	1	1	1	1	1	1	1	1	1	1	0	1	0	0	0	1	1	1	1	1	1	1	1	1	1	1	1	1	0	1	0	0	0	1	0	0	65688000	0	149240000	0	0	0	0	0
Zinc finger protein-like 1	ZFPL1	4	4	0	0	0	0	0	0	2	0	1	1	2	1	3	4	2	1	4	1	0	0	0	0	0	0	2	0	1	1	2	1	3	4	2	1	4	1	0	0	0	0	0	0	43089000	0	0	0
Probable ribonuclease ZC3H12C	ZC3H12C	2	2	1	1	1	1	0	0	2	1	2	2	2	1	1	0	1	1	1	1	1	1	1	1	0	0	2	1	2	2	2	1	1	0	1	1	1	1	0	0	0	0	0	0	16379000	0	21783000	26779000
Acidic leucine-rich nuclear phosphoprotein 32 family member E	ANP32E	2	2	0	0	0	0	0	0	0	0	0	0	0	0	2	2	2	0	0	0	0	0	0	0	0	0	0	0	0	0	0	0	2	2	2	0	0	0	0	0	0	0	0	0	0	0	0	0
Zinc finger protein 585B	ZNF585B	2	1	0	0	1	1	0	1	0	0	0	0	1	0	0	1	1	1	2	0	0	0	0	0	0	0	0	0	0	0	0	0	0	0	0	0	1	0	0	0	0	0	0	0	0	0	0	0
Phosphatidylglycerophosphatase and protein-tyrosine phosphatase 1	PTPMT1	1	1	0	0	0	1	0	0	0	0	0	0	0	0	0	0	0	0	0	0	0	0	0	1	0	0	0	0	0	0	0	0	0	0	0	0	0	0	0	0	0	35078000	0	0	0	0	0	0
Interferon-induced transmembrane protein 1;Interferon-induced transmembrane protein 2;Interferon-induced transmembrane protein 3	IFITM2;IFITM3;IFITM1	1	1	1	1	1	0	0	0	1	1	1	0	0	1	1	1	1	1	1	1	1	1	1	0	0	0	1	1	1	0	0	1	1	1	1	1	1	1	0	0	0	0	0	0	0	0	0	0
Prefoldin subunit 4	PFDN4	3	3	1	1	1	1	1	0	2	2	2	1	1	1	2	2	2	1	2	1	1	1	1	1	1	0	2	2	2	1	1	1	2	2	2	1	2	1	0	0	0	0	0	0	159630000	156270000	139810000	0
40S ribosomal protein S30	FAU	1	1	0	0	0	1	1	1	0	0	0	0	0	1	0	0	0	0	0	0	0	0	0	1	1	1	0	0	0	0	0	1	0	0	0	0	0	0	0	0	0	0	0	0	0	0	0	0
Crossover junction endonuclease MUS81	MUS81	4	4	1	0	1	0	1	0	2	2	3	2	1	1	0	0	1	1	1	2	1	0	1	0	1	0	2	2	3	2	1	1	0	0	1	1	1	2	0	0	0	0	0	0	33798000	0	0	0
UBX domain-containing protein 1	UBXN1	3	3	1	1	2	0	0	2	3	1	3	2	1	2	1	3	3	2	1	1	1	1	2	0	0	2	3	1	3	2	1	2	1	3	3	2	1	1	0	0	113530000	0	0	80310000	111660000	0	99843000	0
Wee1-like protein kinase	WEE1	1	1	0	0	0	0	0	0	1	1	1	1	0	1	1	1	1	1	1	1	0	0	0	0	0	0	1	1	1	1	0	1	1	1	1	1	1	1	0	0	0	0	0	0	0	0	0	0
Elongation factor 1-delta	EEF1D	19	12	14	12	11	8	9	10	16	16	15	15	14	17	16	16	18	14	16	16	9	8	6	3	4	5	10	10	8	10	8	10	9	10	11	8	10	10	3368600000	3741100000	3651400000	1969200000	2320300000	2269300000	3675500000	3719900000	2853700000	4221800000
Fatty acid desaturase 3	FADS3	5	5	3	5	4	5	4	3	1	1	1	2	1	3	2	2	0	2	1	1	3	5	4	5	4	3	1	1	1	2	1	3	2	2	0	2	1	1	172030000	163270000	156580000	573140000	331030000	280230000	0	0	0	74849000
tRNA (uracil-5-)-methyltransferase homolog A	TRMT2A	15	15	6	5	5	2	2	3	9	9	9	6	7	9	7	12	13	8	6	10	6	5	5	2	2	3	9	9	9	6	7	9	7	12	13	8	6	10	164260000	186160000	136360000	0	0	112530000	208130000	180660000	192850000	165200000
Arrestin domain-containing protein 1	ARRDC1	1	1	0	0	0	0	0	0	0	1	1	1	1	0	0	1	1	1	0	0	0	0	0	0	0	0	0	1	1	1	1	0	0	1	1	1	0	0	0	0	0	0	0	0	0	0	0	0
General transcription factor IIH subunit 3	GTF2H3	3	3	0	2	1	0	1	0	2	3	2	1	0	1	2	2	3	1	1	1	0	2	1	0	1	0	2	3	2	1	0	1	2	2	3	1	1	1	0	0	0	0	0	0	20391000	20219000	0	0
Serine/threonine-protein kinase WNK1	WNK1	34	28	15	13	23	10	7	7	26	23	25	20	21	22	29	25	24	24	24	27	14	12	18	7	5	6	21	19	21	16	17	17	24	20	20	21	19	22	766260000	838320000	723870000	550580000	395180000	388930000	1197800000	1207500000	1151100000	1112100000
Ragulator complex protein LAMTOR1	LAMTOR1	2	2	1	1	1	0	1	1	1	1	1	1	1	1	2	2	2	1	2	2	1	1	1	0	1	1	1	1	1	1	1	1	2	2	2	1	2	2	0	0	0	0	0	0	0	0	0	0
Multifunctional methyltransferase subunit TRM112-like protein	TRMT112	5	5	5	4	5	3	3	1	3	4	4	2	2	3	4	4	4	3	4	3	5	4	5	3	3	1	3	4	4	2	2	3	4	4	4	3	4	3	1026200000	945760000	906220000	605170000	0	0	942980000	946480000	985300000	0
	CLPB	5	1	4	2	3	2	3	3	1	1	2	3	1	2	2	3	3	2	3	2	1	0	1	1	1	1	0	0	0	1	0	1	0	1	0	0	1	0	44073000	0	40469000	58978000	58438000	70951000	0	0	0	0
AF4/FMR2 family member 1	AFF1	2	2	0	0	1	0	0	0	2	2	2	0	2	2	2	2	2	0	1	0	0	0	1	0	0	0	2	2	2	0	2	2	2	2	2	0	1	0	0	0	0	0	0	0	0	0	0	0
Protein C10	C12orf57	1	1	0	0	0	0	0	0	1	0	1	0	0	0	1	1	1	0	0	0	0	0	0	0	0	0	1	0	1	0	0	0	1	1	1	0	0	0	0	0	0	0	0	0	0	0	0	0
Brain protein I3	BRI3	1	1	0	0	0	0	1	0	0	0	1	0	0	0	1	0	0	1	1	1	0	0	0	0	1	0	0	0	1	0	0	0	1	0	0	1	1	1	0	0	0	0	0	0	0	0	0	0
Zinc finger protein basonuclin-1	BNC1	4	4	2	2	2	0	1	0	3	2	3	3	2	4	2	2	1	3	2	2	2	2	2	0	1	0	3	2	3	3	2	4	2	2	1	3	2	2	0	117380000	0	0	0	0	0	0	0	0
COP9 signalosome complex subunit 7a	COPS7A	4	4	1	2	3	0	0	0	3	1	3	1	0	1	3	3	4	3	1	2	1	2	3	0	0	0	3	1	3	1	0	1	3	3	4	3	1	2	0	78716000	45079000	0	0	0	59008000	0	54811000	0
Oligoribonuclease, mitochondrial	REXO2	6	6	3	4	4	0	1	2	3	2	3	2	3	2	4	4	4	4	3	3	3	4	4	0	1	2	3	2	3	2	3	2	4	4	4	4	3	3	97031000	136090000	88614000	0	0	0	72111000	0	75265000	0
Ubiquitin thioesterase OTUB1	OTUB1	12	12	9	9	10	7	8	7	10	9	12	10	8	8	9	11	9	9	11	9	9	9	10	7	8	7	10	9	12	10	8	8	9	11	9	9	11	9	886870000	831400000	779480000	516820000	666920000	634670000	619130000	646570000	590940000	546230000
V-type proton ATPase subunit d 1	ATP6V0D1	7	7	2	3	5	5	5	5	0	0	2	4	3	5	2	1	1	1	1	3	2	3	5	5	5	5	0	0	2	4	3	5	2	1	1	1	1	3	0	105710000	78450000	154990000	131160000	179820000	0	0	66949000	91792000
Probable 28S rRNA (cytosine(4447)-C(5))-methyltransferase	NOP2	1	1	0	0	0	0	0	0	1	1	1	0	0	1	1	1	1	0	0	1	0	0	0	0	0	0	1	1	1	0	0	1	1	1	1	0	0	1	0	0	0	0	0	0	0	0	0	0
Paxillin	PXN	25	25	15	17	22	11	10	7	24	24	22	24	21	23	22	23	22	23	23	21	15	17	22	11	10	7	24	24	22	24	21	23	22	23	22	23	23	21	1109200000	1028100000	1351900000	1289200000	774230000	541440000	2148600000	2185300000	2025600000	2258400000
Protein FAM60A	FAM60A	2	2	0	0	0	0	0	0	2	1	2	0	0	0	2	2	1	0	0	0	0	0	0	0	0	0	2	1	2	0	0	0	2	2	1	0	0	0	0	0	0	0	0	0	0	0	32865000	0
Denticleless protein homolog	DTL	10	10	2	1	5	4	3	4	4	7	8	5	8	5	6	7	4	7	7	6	2	1	5	4	3	4	4	7	8	5	8	5	6	7	4	7	7	6	124340000	0	66080000	169520000	133700000	106850000	103250000	120190000	138330000	206670000
4F2 cell-surface antigen heavy chain	SLC3A2	23	23	17	15	19	14	15	15	18	14	19	19	16	19	16	19	17	18	19	17	17	15	19	14	15	15	18	14	19	19	16	19	16	19	17	18	19	17	984840000	1077700000	992690000	936090000	1155000000	1096000000	915740000	916440000	865420000	823590000
Gephyrin;Molybdopterin adenylyltransferase;Molybdopterin molybdenumtransferase	GPHN	34	18	25	22	28	11	13	8	28	28	26	21	20	21	24	26	27	24	24	24	11	12	15	4	5	5	13	14	14	11	11	11	13	14	15	12	12	12	2326700000	2351200000	2350700000	869660000	750620000	457060000	3210000000	2960800000	2944900000	2294500000
Lysine-specific demethylase 3A	KDM3A	24	23	10	11	12	2	3	2	18	15	21	16	12	10	14	15	16	17	16	14	9	10	11	1	3	2	17	14	20	15	12	9	13	14	15	16	15	14	201320000	293220000	239330000	0	120500000	0	381700000	320410000	319500000	314790000
Speckle targeted PIP5K1A-regulated poly(A) polymerase	TUT1	1	1	0	0	1	0	0	0	1	1	1	0	1	0	0	1	1	1	1	1	0	0	1	0	0	0	1	1	1	0	1	0	0	1	1	1	1	1	0	0	0	0	0	0	0	0	0	0
Caprin-2	CAPRIN2	3	3	0	0	0	0	0	0	0	1	1	2	2	2	0	1	2	2	1	1	0	0	0	0	0	0	0	1	1	2	2	2	0	1	2	2	1	1	0	0	0	0	0	0	0	0	0	56668000
DNA polymerase;DNA polymerase epsilon catalytic subunit A	POLE	13	13	9	6	7	2	1	1	8	9	7	6	3	5	8	6	9	6	6	6	9	6	7	2	1	1	8	9	7	6	3	5	8	6	9	6	6	6	115240000	115540000	80718000	0	0	0	130850000	160570000	147650000	74619000
tRNA pseudouridine synthase;tRNA pseudouridine synthase A, mitochondrial	PUS1	5	5	3	0	2	1	1	2	3	3	2	2	2	2	3	5	5	4	3	4	3	0	2	1	1	2	3	3	2	2	2	2	3	5	5	4	3	4	51530000	0	62110000	0	0	51394000	51305000	61011000	0	46124000
Multiple PDZ domain protein	MPDZ	32	32	12	12	22	3	3	7	17	18	14	14	10	14	15	19	20	17	20	13	12	12	22	3	3	7	17	18	14	14	10	14	15	19	20	17	20	13	490280000	450080000	443140000	243270000	120740000	123750000	394200000	430100000	331210000	265800000
Zinc finger protein 40	HIVEP1	5	4	2	1	2	2	2	1	1	4	3	3	4	3	3	4	4	3	3	3	1	0	1	1	1	1	0	3	2	2	3	2	3	3	3	2	2	3	0	0	0	0	0	0	0	26698000	27550000	0
DmX-like protein 1	DMXL1	4	4	0	1	0	0	0	0	3	3	3	1	0	0	2	1	1	2	0	2	0	1	0	0	0	0	3	3	3	1	0	0	2	1	1	2	0	2	0	0	0	0	0	0	25983000	23455000	36536000	0
High mobility group protein HMGI-C	HMGA2	2	2	0	0	2	0	0	0	0	0	0	0	0	0	0	0	0	0	0	0	0	0	2	0	0	0	0	0	0	0	0	0	0	0	0	0	0	0	0	0	47169000	0	0	0	0	0	0	0
Adaptin ear-binding coat-associated protein 1	NECAP1	2	1	1	1	0	0	0	0	1	2	2	0	0	0	1	2	1	0	0	0	0	0	0	0	0	0	1	1	1	0	0	0	0	1	1	0	0	0	0	0	0	0	0	0	0	0	0	0
Protein transport protein Sec23A	SEC23A	27	24	22	17	21	13	13	12	22	19	23	21	20	19	23	24	25	20	24	22	19	14	18	10	10	9	19	16	20	18	17	16	20	21	22	17	21	19	978460000	960860000	1034000000	890410000	719060000	513530000	1194500000	1274000000	1242200000	1041700000
Probable ATP-dependent RNA helicase DHX37	DHX37	8	8	2	2	3	6	3	4	3	3	3	3	4	5	3	3	2	3	3	3	2	2	3	6	3	4	3	3	3	3	4	5	3	3	2	3	3	3	61315000	50289000	0	112120000	88604000	72888000	57941000	66056000	62611000	53630000
Nucleosome assembly protein 1-like 1	NAP1L1	10	9	8	8	8	3	5	4	7	9	9	7	9	10	9	10	9	10	9	10	7	7	7	2	4	3	6	8	8	6	8	9	8	9	8	9	8	9	716930000	725130000	782650000	249180000	290030000	336840000	956230000	1121200000	984340000	842030000
Mitogen-activated protein kinase kinase kinase 4	MAP3K4	33	33	22	20	16	8	6	4	23	25	21	19	19	20	21	24	25	21	20	23	22	20	16	8	6	4	23	25	21	19	19	20	21	24	25	21	20	23	591050000	644240000	462870000	167570000	236630000	128800000	1115600000	867220000	860620000	826450000
Tubulin alpha-1C chain	TUBA1C	31	3	26	24	26	27	26	24	25	25	26	27	26	26	27	26	25	25	26	26	2	2	2	2	2	2	2	2	2	2	3	2	1	2	2	2	2	2	4726500000	3459500000	5160700000	15513000000	6417500000	11167000000	1146700000	1226300000	1599700000	3542400000
HEAT repeat-containing protein 5A	HEATR5A	8	8	1	2	4	0	1	1	6	7	5	4	1	2	6	6	4	4	2	3	1	2	4	0	1	1	6	7	5	4	1	2	6	6	4	4	2	3	0	68702000	61389000	0	0	0	103860000	105160000	99978000	74128000
Unconventional myosin-Ic	MYO1C	39	38	23	25	28	25	27	20	22	20	23	26	25	26	27	28	25	26	26	24	23	25	28	25	26	20	22	20	23	26	25	26	27	28	25	26	26	24	1609000000	1753900000	1509600000	2532600000	3093800000	2850800000	921700000	912200000	865550000	1291700000
Atlastin-3	ATL3	3	3	3	3	3	3	3	2	3	3	2	2	3	3	3	3	3	3	3	3	3	3	3	3	3	2	3	3	2	2	3	3	3	3	3	3	3	3	68307000	54777000	41336000	69139000	81902000	69034000	33233000	37431000	40551000	54430000
Vesicle transport protein GOT1B	GOLT1B	1	1	0	1	1	0	1	0	1	1	1	1	0	1	0	0	1	1	0	0	0	1	1	0	1	0	1	1	1	1	0	1	0	0	1	1	0	0	0	0	0	0	0	0	0	0	0	0
Cyclin-dependent kinase 17	CDK17	19	14	15	13	15	13	13	11	15	17	16	14	14	11	13	14	16	11	11	11	11	9	11	9	9	7	12	13	12	10	11	7	10	10	12	8	9	10	1055400000	1097100000	913070000	900680000	1028100000	1259300000	900370000	1067900000	937020000	605190000
Coiled-coil domain-containing protein 82	CCDC82	1	1	0	1	0	0	0	0	0	0	0	0	0	0	0	0	0	1	0	1	0	1	0	0	0	0	0	0	0	0	0	0	0	0	0	1	0	1	0	0	0	0	0	0	0	0	0	0
Mediator of RNA polymerase II transcription subunit 21	MED21	1	1	0	0	0	0	0	0	0	1	0	0	0	0	1	0	1	0	0	0	0	0	0	0	0	0	0	1	0	0	0	0	1	0	1	0	0	0	0	0	0	0	0	0	0	0	0	0
DNA endonuclease RBBP8	RBBP8	3	3	2	1	0	1	1	0	1	2	2	1	0	0	2	2	1	1	1	2	2	1	0	1	1	0	1	2	2	1	0	0	2	2	1	1	1	2	0	0	0	0	0	0	0	0	0	0
	DST	154	3	52	45	78	35	38	29	76	74	78	110	109	110	88	81	93	106	112	114	0	0	0	0	0	0	0	0	0	1	0	1	0	0	2	3	2	2	0	0	0	0	0	0	0	0	0	0
ERI1 exoribonuclease 3	ERI3	2	2	1	1	2	0	0	0	2	2	2	1	2	0	2	1	2	1	2	1	1	1	2	0	0	0	2	2	2	1	2	0	2	1	2	1	2	1	0	0	0	0	0	0	37697000	0	36630000	0
TGF-beta-activated kinase 1 and MAP3K7-binding protein 3	TAB3	4	4	2	2	3	1	3	2	3	2	2	2	1	2	2	2	2	1	2	2	2	2	3	1	3	2	3	2	2	2	1	2	2	2	2	1	2	2	32582000	0	33898000	0	41034000	0	32182000	39583000	39338000	53922000
Poly(rC)-binding protein 4	PCBP4	5	4	4	4	3	2	3	3	4	4	4	2	2	2	4	4	3	2	1	2	3	3	2	1	2	2	3	3	3	1	1	1	3	3	2	1	0	1	171820000	151970000	70866000	0	51641000	59108000	68657000	76647000	71448000	0
	GLOD4	9	0	3	2	6	2	0	1	6	6	8	7	7	6	7	8	9	7	7	6	0	0	0	0	0	0	0	0	0	0	0	0	0	0	0	0	0	0	0	0	0	0	0	0	0	0	0	0
Polymerase delta-interacting protein 3	POLDIP3	7	7	2	2	5	1	2	5	2	3	4	2	3	2	4	6	5	4	5	2	2	2	5	1	2	5	2	3	4	2	3	2	4	6	5	4	5	2	48063000	58819000	50008000	0	54534000	69176000	45682000	42188000	54913000	49012000
Vacuolar protein sorting-associated protein 53 homolog	VPS53	3	3	0	0	1	0	0	0	2	0	2	0	1	0	2	2	2	2	1	1	0	0	1	0	0	0	2	0	2	0	1	0	2	2	2	2	1	1	0	0	0	0	0	0	21273000	0	19013000	0
Ran-specific GTPase-activating protein	RANBP1	5	5	5	4	5	4	3	2	5	3	4	4	4	4	5	5	5	4	5	4	5	4	5	4	3	2	5	3	4	4	4	4	5	5	5	4	5	4	649130000	697980000	629170000	379160000	376420000	266930000	500650000	466950000	482680000	280810000
Ankyrin repeat domain-containing protein 35	ANKRD35	1	1	0	0	0	0	0	0	0	1	0	0	0	0	0	0	0	0	0	0	0	0	0	0	0	0	0	1	0	0	0	0	0	0	0	0	0	0	0	0	0	0	0	0	0	44172000	0	0
Autophagy-related protein 101	ATG101	3	3	2	1	2	1	0	0	2	2	2	1	1	1	2	2	2	2	2	1	2	1	2	1	0	0	2	2	2	1	1	1	2	2	2	2	2	1	38247000	0	38447000	0	0	0	49896000	51371000	60353000	37506000
LIM domain and actin-binding protein 1	LIMA1	32	32	12	10	18	12	12	7	22	22	22	22	22	21	23	24	26	25	25	24	12	10	18	12	12	7	22	22	22	22	22	21	23	24	26	25	25	24	620480000	744140000	660010000	576480000	714400000	303790000	1383500000	1539800000	1481000000	1787500000
Cysteine and glycine-rich protein 2	CSRP2	4	4	0	0	4	2	1	1	2	3	3	1	0	1	4	3	4	3	2	3	0	0	4	2	1	1	2	3	3	1	0	1	4	3	4	3	2	3	0	0	57191000	0	0	0	36681000	39704000	29387000	0
Methionine aminopeptidase 2	METAP2	4	4	2	1	3	0	1	1	1	2	2	1	1	1	1	3	3	2	1	1	2	1	3	0	1	1	1	2	2	1	1	1	1	3	3	2	1	1	31381000	0	32086000	0	0	0	0	36856000	31216000	0
	PCBP2	9	2	8	7	8	8	9	8	7	8	7	8	9	6	8	8	6	7	8	8	2	1	1	1	2	2	1	1	1	1	2	2	1	1	1	1	1	1	193350000	219180000	216900000	686950000	250980000	223490000	315930000	410540000	311290000	312150000
Transcription factor E2F7	E2F7	2	2	0	0	0	0	0	0	1	1	1	0	1	0	1	1	0	0	1	0	0	0	0	0	0	0	1	1	1	0	1	0	1	1	0	0	1	0	0	0	0	0	0	0	0	0	0	0
Methyl-CpG-binding domain protein 6	MBD6	2	2	0	0	1	0	0	0	1	1	1	1	1	2	0	0	1	0	1	0	0	0	1	0	0	0	1	1	1	1	1	2	0	0	1	0	1	0	0	0	0	0	0	0	0	0	0	0
Bromodomain adjacent to zinc finger domain protein 2A	BAZ2A	28	28	8	12	14	4	2	0	16	19	21	10	11	13	15	15	19	11	10	12	8	12	14	4	2	0	16	19	21	10	11	13	15	15	19	11	10	12	220450000	319810000	374940000	189590000	0	0	399950000	439880000	413280000	287060000
	YLPM1	29	1	17	18	23	17	19	17	17	19	16	23	21	21	18	17	20	16	20	16	1	1	1	0	0	1	1	1	1	1	1	1	1	1	1	1	1	0	0	0	133870000	0	0	0	0	0	0	122660000
Mitogen-activated protein kinase kinase kinase 12	MAP3K12	1	1	0	0	0	0	1	0	1	0	0	0	0	0	0	0	0	0	1	0	0	0	0	0	1	0	1	0	0	0	0	0	0	0	0	0	1	0	0	0	0	0	0	0	0	0	0	0
CCR4-NOT transcription complex subunit 2	CNOT2	10	10	7	6	9	5	5	5	7	7	9	5	7	6	8	8	10	6	7	5	7	6	9	5	5	5	7	7	9	5	7	6	8	8	10	6	7	5	298050000	256750000	398150000	287670000	279940000	218350000	327920000	367750000	312230000	224480000
Phosphate carrier protein, mitochondrial	SLC25A3	11	11	7	8	10	9	9	9	7	7	6	8	9	9	7	10	7	7	7	7	7	8	10	9	9	9	7	7	6	8	9	9	7	10	7	7	7	7	1218100000	1102500000	1255700000	2131800000	1999200000	2167400000	503550000	524300000	425900000	763710000
Phosphofurin acidic cluster sorting protein 2	PACS2	2	2	0	0	0	0	0	0	1	2	2	1	0	0	1	2	1	0	1	0	0	0	0	0	0	0	1	2	2	1	0	0	1	2	1	0	1	0	0	0	0	0	0	0	0	0	15193000	0
SPRY domain-containing protein 3	SPRYD3	4	4	2	2	3	0	1	0	2	3	2	1	3	3	2	2	2	1	2	2	2	2	3	0	1	0	2	3	2	1	3	3	2	2	2	1	2	2	47363000	41070000	26998000	0	0	0	56672000	67128000	56997000	0
Sodium-coupled neutral amino acid transporter 1	SLC38A1	3	3	0	1	2	0	0	0	1	2	1	3	2	3	1	1	1	2	2	1	0	1	2	0	0	0	1	2	1	3	2	3	1	1	1	2	2	1	0	0	27299000	0	0	0	0	65484000	0	93169000
KAT8 regulatory NSL complex subunit 2	KANSL2	2	2	0	0	1	0	0	0	1	1	1	0	0	0	0	1	1	0	0	0	0	0	1	0	0	0	1	1	1	0	0	0	0	1	1	0	0	0	0	0	0	0	0	0	0	0	0	0
Protein SCAF11	SCAF11	22	22	6	9	14	3	2	2	18	16	18	11	11	11	19	20	18	7	10	17	6	9	14	3	2	2	18	16	18	11	11	11	19	20	18	7	10	17	454820000	547660000	533030000	169820000	226220000	181910000	523980000	547000000	681500000	337280000
Vacuolar protein sorting-associated protein 29	VPS29	4	4	0	0	0	0	0	1	0	0	0	0	0	1	1	3	4	2	2	0	0	0	0	0	0	1	0	0	0	0	0	1	1	3	4	2	2	0	0	0	0	0	0	0	0	0	0	0
Serine/threonine-protein phosphatase;Serine/threonine-protein phosphatase PP1-gamma catalytic subunit	PPP1CC	13	1	10	9	9	8	7	9	10	12	11	11	11	10	11	11	10	9	10	10	0	0	0	0	0	1	0	1	1	1	1	1	1	1	0	1	1	1	0	0	0	0	0	0	0	0	0	0
ADP-ribosylation factor-like protein 1	ARL1	5	5	4	5	4	3	4	4	3	4	3	4	3	5	4	3	3	4	3	2	4	5	4	3	4	4	3	4	3	4	3	5	4	3	3	4	3	2	299430000	311640000	177910000	194160000	318740000	464100000	319070000	270180000	194960000	211190000
Methyltransferase-like protein 25	METTL25	1	1	0	0	0	0	0	0	1	1	1	0	0	0	0	1	0	0	1	0	0	0	0	0	0	0	1	1	1	0	0	0	0	1	0	0	1	0	0	0	0	0	0	0	0	0	0	0
	PCBP2	19	0	16	17	19	18	19	17	18	19	17	19	18	15	16	18	17	17	18	19	0	0	0	0	0	0	0	0	0	0	0	0	0	0	0	0	0	0	363560000	457620000	407210000	462250000	552410000	549560000	323570000	366750000	335200000	370980000
Chromatin complexes subunit BAP18	C17orf49;BAP18;RNASEK-C17orf49	5	5	3	4	4	1	2	0	4	5	4	2	2	3	3	5	5	2	3	2	3	4	4	1	2	0	4	5	4	2	2	3	3	5	5	2	3	2	113520000	98817000	160030000	0	50972000	0	126990000	113980000	131260000	64846000
	PXN	1	1	1	0	0	0	1	0	0	1	0	0	0	0	0	0	0	1	1	0	1	0	0	0	1	0	0	1	0	0	0	0	0	0	0	1	1	0	0	0	0	0	0	0	0	0	0	0
YEATS domain-containing protein 4	YEATS4	2	2	0	1	2	0	0	0	2	2	2	0	0	1	2	2	1	0	0	1	0	1	2	0	0	0	2	2	2	0	0	1	2	2	1	0	0	1	0	0	0	0	0	0	51292000	44874000	43488000	0
Microspherule protein 1	MCRS1	2	2	1	0	1	0	0	0	2	1	2	0	1	0	1	1	0	1	0	0	1	0	1	0	0	0	2	1	2	0	1	0	1	1	0	1	0	0	0	0	0	0	0	0	75209000	0	68897000	0
Tastin	TROAP	2	2	0	0	0	0	0	0	0	0	0	0	2	0	1	0	0	0	1	0	0	0	0	0	0	0	0	0	0	0	2	0	1	0	0	0	1	0	0	0	0	0	0	0	0	0	0	0
Adenylate kinase 2, mitochondrial;Adenylate kinase 2, mitochondrial;Adenylate kinase 2, mitochondrial, N-terminally processed	AK2	6	6	3	2	3	1	2	1	3	4	2	2	3	1	3	3	4	3	3	2	3	2	3	1	2	1	3	4	2	2	3	1	3	3	4	3	3	2	82785000	0	58301000	0	0	0	31654000	27277000	37014000	74629000
DNA-binding protein RFX5	RFX5	1	1	0	0	1	0	0	0	1	1	1	0	0	0	0	1	1	0	1	0	0	0	1	0	0	0	1	1	1	0	0	0	0	1	1	0	1	0	0	0	0	0	0	0	0	0	0	0
Periphilin-1	PPHLN1	6	6	0	1	4	2	2	1	5	5	5	3	3	4	4	4	3	4	3	2	0	1	4	2	2	1	5	5	5	3	3	4	4	4	3	4	3	2	0	0	60732000	86519000	59301000	0	73045000	77551000	90165000	113510000
Heterogeneous nuclear ribonucleoprotein A1;Heterogeneous nuclear ribonucleoprotein A1, N-terminally processed;Heterogeneous nuclear ribonucleoprotein A1-like 2	HNRNPA1;HNRNPA1L2	17	16	5	7	12	6	4	4	12	12	13	9	12	11	14	14	14	12	11	14	5	7	11	6	4	3	11	11	12	8	11	10	13	13	13	11	10	13	679510000	1114700000	2269300000	707990000	722620000	480840000	2416800000	2420900000	2152600000	2026300000
Coiled-coil domain-containing protein 178	CCDC178	3	3	0	1	1	0	1	1	1	2	3	2	1	1	2	1	1	2	2	2	0	1	1	0	1	1	1	2	3	2	1	1	2	1	1	2	2	2	0	0	0	0	0	0	0	0	738620000	0
	RPL10	9	1	8	7	9	8	9	9	7	8	7	8	7	7	6	7	6	6	6	7	1	1	1	0	1	1	1	1	1	1	1	1	1	1	1	1	1	1	0	0	0	0	0	0	0	0	0	0
Fanconi anemia group I protein	FANCI	8	8	4	1	3	0	1	0	4	5	6	1	3	4	2	6	5	2	3	4	4	1	3	0	1	0	4	5	6	1	3	4	2	6	5	2	3	4	149430000	0	68663000	0	0	0	203400000	207050000	132850000	0
Double-strand break repair protein MRE11A	MRE11A	17	17	8	8	8	5	4	6	10	11	13	5	6	5	11	12	12	6	5	8	8	8	8	5	4	6	10	11	13	5	6	5	11	12	12	6	5	8	230760000	183170000	240090000	219870000	115040000	204540000	306810000	349940000	311500000	152240000
	PRPH	2	1	2	2	0	0	1	1	2	2	2	1	2	2	2	2	2	2	2	1	1	1	0	0	1	0	1	1	1	1	1	1	1	1	1	1	1	0	0	0	0	0	0	0	0	0	0	0
Constitutive coactivator of PPAR-gamma-like protein 2	FAM120C	5	3	5	5	4	4	3	4	2	3	2	3	3	3	2	2	4	2	2	3	3	3	2	2	1	2	1	1	1	1	1	1	1	1	3	1	1	1	72547000	95133000	71070000	0	0	0	0	0	0	0
	VEZT	14	1	6	1	9	1	1	2	14	8	13	6	8	7	10	10	11	7	5	7	0	0	0	0	0	0	1	0	1	0	0	0	1	1	0	0	0	1	201770000	0	180800000	0	0	0	259980000	288090000	333510000	188130000
Histone RNA hairpin-binding protein	SLBP	2	2	0	0	0	0	0	0	2	2	2	0	1	1	1	2	1	1	1	1	0	0	0	0	0	0	2	2	2	0	1	1	1	2	1	1	1	1	0	0	0	0	0	0	125720000	146350000	110170000	0
Nucleolysin TIA-1 isoform p40	TIA1	7	1	2	2	2	3	1	0	2	2	2	1	1	0	4	6	6	3	6	4	0	0	0	0	0	0	0	0	0	0	0	0	0	1	1	1	1	0	0	0	0	0	0	0	0	0	0	0
Reticulon	RTN4	10	1	8	7	10	8	8	9	9	10	9	9	8	10	8	9	10	8	8	7	1	0	1	1	1	0	1	1	1	1	0	1	1	1	1	1	0	1	0	0	0	0	0	0	0	0	0	0
Insulin-like growth factor 2 mRNA-binding protein 2	IGF2BP2	22	21	19	18	18	21	21	20	18	17	18	18	16	18	18	19	21	19	20	18	18	17	17	20	20	19	17	16	17	17	15	17	17	18	20	18	19	17	3142200000	3146500000	3131000000	4762400000	4996500000	5234400000	1213000000	1311100000	1326000000	2251200000
	AIMP2	11	1	8	8	9	7	6	7	10	10	10	8	8	10	10	9	10	10	10	9	1	1	1	0	0	0	1	1	1	0	1	1	1	1	1	1	1	1	0	0	0	0	0	0	46549000	0	0	0
	GAPVD1	45	1	31	30	31	20	17	12	36	31	34	27	25	30	33	38	35	27	31	27	0	0	1	0	0	0	0	0	1	0	0	0	1	1	1	0	0	0	0	0	0	0	0	0	0	0	0	0
CLIP-associating protein 1	CLASP1	32	26	14	12	16	6	3	4	21	20	21	21	13	18	22	24	22	21	24	18	9	7	12	4	1	2	17	15	17	16	9	13	17	20	16	16	19	15	343210000	342030000	245710000	266550000	155860000	266680000	567060000	568110000	463950000	425990000
Zinc finger and BTB domain-containing protein 40	ZBTB40	3	3	0	0	1	1	0	0	3	3	2	0	0	0	0	1	1	1	0	0	0	0	1	1	0	0	3	3	2	0	0	0	0	1	1	1	0	0	0	0	0	0	0	0	26153000	27736000	31151000	0
Probable ATP-dependent RNA helicase DDX31	DDX31	8	8	5	4	5	5	3	2	4	5	5	3	4	5	4	5	5	3	3	3	5	4	5	5	3	2	4	5	5	3	4	5	4	5	5	3	3	3	58606000	65488000	81418000	73637000	74941000	0	71308000	0	68822000	68766000
Transmembrane 4 L6 family member 1	TM4SF1	1	1	0	1	1	1	1	0	0	1	0	1	1	1	1	0	0	0	0	0	0	1	1	1	1	0	0	1	0	1	1	1	1	0	0	0	0	0	0	0	0	0	0	0	0	0	0	0
Vesicle-associated membrane protein 3;Vesicle-associated membrane protein 2	VAMP2;VAMP3	1	1	0	0	0	0	0	0	1	1	1	1	1	0	0	0	0	0	0	0	0	0	0	0	0	0	1	1	1	1	1	0	0	0	0	0	0	0	0	0	0	0	0	0	0	0	0	0
Actin-related protein 2/3 complex subunit 4	ARPC4-TTLL3;ARPC4	7	7	5	6	5	6	6	6	5	7	5	5	6	6	5	6	6	6	5	5	5	6	5	6	6	6	5	7	5	5	6	6	5	6	6	6	5	5	509900000	746650000	434580000	1302200000	2692500000	1148800000	484000000	494260000	472750000	689030000
Pleckstrin homology domain-containing family A member 3	PLEKHA3	1	1	0	0	0	0	0	0	1	0	1	1	1	1	1	1	1	1	1	0	0	0	0	0	0	0	1	0	1	1	1	1	1	1	1	1	1	0	0	0	0	0	0	0	0	0	0	0
LIM domain only protein 7	LMO7	60	0	26	26	36	7	6	2	45	44	49	32	32	33	49	56	52	41	44	41	0	0	0	0	0	0	0	0	0	0	0	0	0	0	0	0	0	0	1381200000	1299800000	1398200000	193110000	55221000	203090000	2644600000	2101500000	2381500000	1004200000
Methylmalonic aciduria and homocystinuria type D protein, mitochondrial	MMADHC	6	6	4	4	5	0	1	1	3	5	3	3	4	3	4	4	3	4	3	3	4	4	5	0	1	1	3	5	3	3	4	3	4	4	3	4	3	3	110720000	103700000	77000000	0	0	0	162280000	148450000	122490000	114460000
Cleavage and polyadenylation specificity factor subunit 6	CPSF6	9	9	4	4	5	0	2	1	6	6	6	5	6	6	7	8	9	7	8	5	4	4	5	0	2	1	6	6	6	5	6	6	7	8	9	7	8	5	222050000	307920000	252620000	0	117730000	0	798480000	875630000	685280000	304860000
Stromal interaction molecule 1	STIM1	10	9	3	3	4	2	2	1	7	8	7	5	3	5	5	6	9	5	6	4	3	3	4	2	2	1	6	8	6	5	2	5	4	6	8	4	5	4	332350000	357730000	0	0	0	0	464890000	374170000	344660000	0
NADH dehydrogenase [ubiquinone] flavoprotein 1, mitochondrial	NDUFV1	6	6	2	2	3	3	3	3	0	1	2	2	1	3	1	2	1	1	0	1	2	2	3	3	3	3	0	1	2	2	1	3	1	2	1	1	0	1	49139000	0	0	65401000	163140000	96371000	0	0	0	0
Poly [ADP-ribose] polymerase 2	PARP2	1	1	1	1	1	0	0	0	1	0	0	0	0	1	0	1	1	1	1	0	1	1	1	0	0	0	1	0	0	0	0	1	0	1	1	1	1	0	0	0	0	0	0	0	0	0	0	0
Gasdermin-D	GSDMD	5	5	1	2	1	1	1	2	3	1	3	2	2	2	1	2	1	1	1	2	1	2	1	1	1	2	3	1	3	2	2	2	1	2	1	1	1	2	0	0	0	0	0	0	0	0	0	48093000
Apoptosis inhibitor 5	API5	5	5	1	0	4	1	1	1	2	2	2	1	1	3	4	4	4	1	2	2	1	0	4	1	1	1	2	2	2	1	1	3	4	4	4	1	2	2	0	0	43334000	0	0	0	0	0	0	0
Fermitin family homolog 1	FERMT1	2	1	1	1	2	0	0	0	1	1	1	1	1	1	1	1	1	1	1	1	0	0	1	0	0	0	0	0	0	0	0	0	0	0	0	0	0	0	0	0	23377000	0	0	0	0	0	0	0
Tight junction protein ZO-1	TJP1	62	3	20	17	34	8	7	7	38	40	45	38	36	33	51	56	55	44	49	46	0	0	0	0	0	0	1	1	1	0	0	1	1	2	3	2	2	2	862420000	966770000	1126800000	272020000	298590000	55638000	2485300000	2556900000	2053600000	2026600000
Hemoglobin subunit alpha	HBA2;HBA1	6	2	3	4	5	5	5	2	1	2	3	2	2	2	2	2	3	3	2	2	0	1	2	1	2	0	0	1	1	0	0	0	0	0	1	0	0	0	0	0	40695000	0	0	0	0	0	0	0
rRNA-processing protein FCF1 homolog	FCF1	2	2	1	1	2	1	0	1	1	0	1	1	1	1	0	0	1	0	1	1	1	1	2	1	0	1	1	0	1	1	1	1	0	0	1	0	1	1	0	0	0	0	0	0	0	0	0	0
Hyaluronan synthase 1	HAS1	1	1	1	1	0	0	0	1	1	0	0	0	0	0	1	0	0	0	1	1	1	1	0	0	0	1	1	0	0	0	0	0	1	0	0	0	1	1	0	0	0	0	0	0	0	0	0	0
	MYL6	10	1	9	8	8	9	9	8	7	7	8	8	8	8	7	7	7	8	7	7	1	0	0	0	0	0	0	0	0	0	0	0	0	0	0	0	0	0	0	0	0	0	0	0	0	0	0	0
Transmembrane and coiled-coil domains protein 3	TMCC3	2	2	0	0	0	0	0	0	1	1	1	1	1	2	0	0	0	0	1	0	0	0	0	0	0	0	1	1	1	1	1	2	0	0	0	0	1	0	0	0	0	0	0	0	0	0	0	0
Zinc finger protein 36, C3H1 type-like 1	ZFP36L1	4	3	1	1	2	1	0	0	4	3	2	2	3	3	2	2	4	4	2	2	0	0	2	1	0	0	3	2	2	1	2	3	1	2	3	3	2	1	0	0	0	0	0	0	0	56149000	52747000	57346000
Tubulin polyglutamylase TTLL5	TTLL5	1	1	0	0	1	1	1	1	1	1	0	1	1	1	0	0	0	1	1	1	0	0	1	1	1	1	1	1	0	1	1	1	0	0	0	1	1	1	0	0	0	0	0	0	0	0	0	0
V-type proton ATPase subunit D	ATP6V1D	5	5	1	2	3	2	0	0	2	2	2	3	1	3	3	4	3	4	3	3	1	2	3	2	0	0	2	2	2	3	1	3	3	4	3	4	3	3	0	54660000	42583000	0	0	0	0	45852000	57946000	52592000
DDB1- and CUL4-associated factor 8	DCAF8	10	7	5	4	6	1	1	1	7	7	8	3	4	5	6	7	8	5	5	4	4	3	4	0	1	1	6	5	5	2	3	5	4	5	5	3	3	3	81396000	0	84000000	0	0	0	90478000	78768000	103090000	65247000
Spermatogenesis-defective protein 39 homolog	VIPAS39	7	7	2	3	2	2	5	5	3	3	3	3	2	2	3	3	4	4	3	6	2	3	2	2	5	5	3	3	3	3	2	2	3	3	4	4	3	6	0	44663000	0	0	104510000	70206000	28831000	53798000	30834000	53715000
Inositol-tetrakisphosphate 1-kinase	ITPK1	4	4	0	0	1	0	0	0	2	2	0	1	0	0	2	0	1	3	2	2	0	0	1	0	0	0	2	2	0	1	0	0	2	0	1	3	2	2	0	0	0	0	0	0	54958000	0	0	0
Glucosamine 6-phosphate N-acetyltransferase	GNPNAT1	2	2	0	1	1	1	0	0	1	1	1	0	0	1	1	1	2	1	1	1	0	1	1	1	0	0	1	1	1	0	0	1	1	1	2	1	1	1	0	0	0	0	0	0	0	0	0	0
Apoptosis-resistant E3 ubiquitin protein ligase 1	AREL1	2	2	0	0	0	0	0	0	0	0	2	0	0	0	0	1	0	0	0	0	0	0	0	0	0	0	0	0	2	0	0	0	0	1	0	0	0	0	0	0	0	0	0	0	0	0	0	0
ATP-dependent RNA helicase DDX24	DDX24	24	24	9	8	15	11	12	12	14	14	14	20	19	15	11	13	15	16	19	15	9	8	15	11	12	12	14	14	14	20	19	15	11	13	15	16	19	15	351570000	334280000	407120000	708920000	556060000	460780000	355670000	387810000	409560000	563690000
	GPHN	17	1	15	10	14	7	8	3	16	15	13	10	10	11	11	13	13	12	13	13	1	0	1	0	0	0	1	1	1	0	1	1	0	1	1	0	1	1	0	0	0	0	0	0	0	0	0	0
cTAGE family member 5;Melanoma inhibitory activity protein 2	CTAGE5;MIA2	16	16	5	3	8	4	0	1	9	7	7	7	8	7	9	7	9	8	7	8	5	3	8	4	0	1	9	7	7	7	8	7	9	7	9	8	7	8	106060000	120470000	67835000	124940000	0	0	101010000	129590000	143990000	128700000
Cyclin-K	CCNK	6	6	0	0	2	1	1	0	2	2	3	1	1	1	4	6	5	1	2	1	0	0	2	1	1	0	2	2	3	1	1	1	4	6	5	1	2	1	0	0	30149000	0	0	0	42276000	0	53091000	0
Zinc finger FYVE domain-containing protein 1	ZFYVE1	11	11	1	2	2	2	0	1	4	5	3	0	1	2	8	6	9	4	3	1	1	2	2	2	0	1	4	5	3	0	1	2	8	6	9	4	3	1	0	0	42299000	0	0	0	68810000	68984000	56498000	0
	APEX1	4	1	0	0	1	1	1	1	1	2	1	1	1	3	2	1	1	2	2	1	0	0	1	1	1	1	1	1	1	1	1	1	0	0	1	1	1	1	0	0	0	0	0	0	0	0	0	0
Kinesin light chain 1	KLC1	36	17	26	26	25	22	22	17	31	28	32	29	26	27	30	34	29	31	30	27	10	10	12	12	10	8	14	13	15	13	13	13	14	16	14	15	12	12	2895000000	2735300000	2616600000	1068000000	1456400000	1233900000	3868100000	4153600000	3494600000	3057200000
Cyclin-dependent kinase 2	CDK2	15	13	10	10	10	14	13	9	12	7	10	12	10	10	10	9	10	9	6	8	8	8	8	12	11	7	10	5	8	10	8	8	8	7	8	7	5	7	553510000	456960000	455680000	774720000	791750000	562440000	275500000	247620000	288720000	319540000
Serine/threonine-protein phosphatase 4 regulatory subunit 3A	SMEK1	16	10	5	6	9	0	3	5	10	10	11	8	5	3	12	13	13	9	10	9	4	4	5	0	2	2	7	6	8	5	2	3	8	8	8	7	6	6	96456000	97552000	122250000	0	155460000	259080000	152020000	181130000	140710000	90390000
Proteasome subunit alpha type;Proteasome subunit alpha type-6	PSMA6	11	11	9	9	10	8	7	7	10	10	9	8	8	7	10	10	9	11	10	10	9	9	10	8	7	7	10	10	9	8	8	7	10	10	9	11	10	10	496420000	466480000	465660000	278990000	368760000	487160000	414160000	406200000	455250000	288380000
Zinc finger protein 512	ZNF512	7	7	4	1	2	3	2	1	7	6	7	3	1	1	7	6	5	5	4	4	4	1	2	3	2	1	7	6	7	3	1	1	7	6	5	5	4	4	125410000	0	67133000	170740000	109330000	0	140580000	169240000	185050000	0
Poly(A) polymerase alpha	PAPOLA	16	14	13	9	11	4	4	4	9	12	10	8	5	6	11	10	11	7	8	7	11	7	9	2	4	3	7	10	8	6	4	4	10	8	9	6	7	6	216810000	212450000	193220000	99547000	184560000	106740000	226020000	214720000	222830000	119210000
Laminin subunit beta-1	LAMB1	7	7	0	1	0	0	0	0	1	0	2	4	4	5	1	0	0	0	0	1	0	1	0	0	0	0	1	0	2	4	4	5	1	0	0	0	0	1	0	0	0	0	0	0	0	0	0	81434000
Solute carrier family 12 member 2	SLC12A2	4	4	0	0	0	0	0	0	0	0	1	0	0	0	3	4	2	3	0	1	0	0	0	0	0	0	0	0	1	0	0	0	3	4	2	3	0	1	0	0	0	0	0	0	0	0	0	0
Translocating chain-associated membrane protein 1	TRAM1	4	4	3	1	2	1	1	1	3	4	4	3	3	3	1	2	1	1	0	1	3	1	2	1	1	1	3	4	4	3	3	3	1	2	1	1	0	1	58139000	0	58701000	0	0	0	71869000	69065000	65951000	112980000
Myotubularin-related protein 5	SBF1	31	31	9	8	11	5	7	4	17	14	16	12	16	15	14	17	16	14	17	15	9	8	11	5	7	4	17	14	16	12	16	15	14	17	16	14	17	15	239530000	238180000	249900000	189690000	145640000	76465000	348690000	319060000	320620000	292680000
Melanoma-associated antigen 11	MAGEA11	4	4	4	3	4	3	3	3	4	4	4	4	3	4	2	3	4	3	3	4	4	3	4	3	3	3	4	4	4	4	3	4	2	3	4	3	3	4	85555000	91019000	77182000	80618000	84108000	104730000	100510000	115380000	102860000	85865000
Ubiquitin carboxyl-terminal hydrolase;Ubiquitin carboxyl-terminal hydrolase 11	USP11	26	24	22	20	24	6	9	5	18	18	22	14	14	10	20	22	19	12	15	14	21	19	23	6	8	5	16	16	20	12	12	10	18	20	17	10	13	12	1644800000	1311800000	1694200000	482120000	435110000	219910000	1076100000	1053100000	1130200000	457960000
Dystrophia myotonica WD repeat-containing protein	DMWD	4	4	2	0	0	0	0	1	4	2	3	2	1	1	1	2	2	1	0	1	2	0	0	0	0	1	4	2	3	2	1	1	1	2	2	1	0	1	19535000	0	0	0	0	0	34833000	25112000	28746000	19702000
NF-kappa-B inhibitor beta	NFKBIB	5	5	1	1	3	0	2	0	3	4	4	3	3	2	3	4	3	2	3	4	1	1	3	0	2	0	3	4	4	3	3	2	3	4	3	2	3	4	0	0	0	0	0	0	90918000	78421000	76309000	0
Elongator complex protein 4	ELP4	12	12	6	6	8	1	2	0	9	8	10	6	7	3	9	6	8	7	7	3	6	6	8	1	2	0	9	8	10	6	7	3	9	6	8	7	7	3	129250000	119360000	215360000	0	0	0	347610000	343760000	311720000	127470000
	TJP1	60	1	21	18	34	8	7	7	38	40	45	39	37	33	51	55	53	43	48	45	1	1	0	0	0	0	1	1	1	1	1	1	1	1	1	1	1	1	41826000	0	0	0	0	0	0	55641000	49034000	0
	TRIP12	6	1	3	3	4	4	4	3	3	4	4	3	4	5	4	5	6	5	4	4	0	0	0	0	0	0	0	0	0	0	0	0	0	1	1	0	1	1	0	0	0	0	0	0	0	0	0	0
Hermansky-Pudlak syndrome 3 protein	HPS3	12	12	4	2	5	1	2	0	7	8	8	5	3	6	5	9	9	6	7	8	4	2	5	1	2	0	7	8	8	5	3	6	5	9	9	6	7	8	87806000	0	45034000	0	0	0	108400000	85174000	104050000	75736000
28S ribosomal protein S22, mitochondrial	MRPS22	2	2	1	0	1	0	1	1	2	2	2	0	0	1	2	2	1	0	0	0	1	0	1	0	1	1	2	2	2	0	0	1	2	2	1	0	0	0	0	0	0	0	0	0	11091000	7119900	7021700	0
Cleavage and polyadenylation specificity factor subunit 3	CPSF3	10	10	5	5	5	2	1	2	7	9	9	6	4	3	8	8	8	3	4	4	5	5	5	2	1	2	7	9	9	6	4	3	8	8	8	3	4	4	102240000	178040000	81694000	86717000	0	0	263320000	316540000	276810000	101310000
Amyloid beta A4 precursor protein-binding family B member 2	APBB2	1	1	0	0	0	0	0	0	1	1	1	0	0	1	1	1	1	1	1	1	0	0	0	0	0	0	1	1	1	0	0	1	1	1	1	1	1	1	0	0	0	0	0	0	0	0	0	0
Cleft lip and palate transmembrane protein 1-like protein	CLPTM1L	3	3	2	3	3	2	3	1	2	3	2	1	3	2	3	3	1	2	2	2	2	3	3	2	3	1	2	3	2	1	3	2	3	3	1	2	2	2	81329000	77544000	85634000	83609000	90550000	0	59824000	70242000	0	0
Phosphatidylinositol 4-kinase type 2-beta	PI4K2B	2	2	1	1	0	0	0	0	2	2	2	1	2	2	1	2	2	2	1	0	1	1	0	0	0	0	2	2	2	1	2	2	1	2	2	2	1	0	0	0	0	0	0	0	26830000	28142000	31620000	0
28S ribosomal protein S27, mitochondrial	MRPS27	3	3	1	0	2	2	1	0	0	0	0	1	0	1	1	1	1	0	1	1	1	0	2	2	1	0	0	0	0	1	0	1	1	1	1	0	1	1	0	0	0	0	0	0	0	0	0	0
	SDCBP	3	1	1	1	2	1	0	1	1	1	2	2	2	3	3	3	3	3	2	3	0	0	0	0	0	0	0	0	1	0	1	1	1	1	1	1	0	1	0	0	0	0	0	0	0	0	0	0
CUGBP Elav-like family member 1	CELF1	6	6	3	0	3	2	0	0	4	4	3	4	5	4	3	4	4	4	4	4	3	0	3	2	0	0	4	4	3	4	5	4	3	4	4	4	4	4	63086000	0	96118000	67592000	0	0	0	67294000	0	44779000
Zinc finger protein AEBP2	AEBP2	2	2	0	1	1	1	1	1	2	2	1	2	1	1	2	1	0	1	1	0	0	1	1	1	1	1	2	2	1	2	1	1	2	1	0	1	1	0	0	0	0	0	0	0	0	24519000	0	28966000
	MYL6	10	1	8	9	9	10	10	9	8	8	9	9	9	9	8	8	8	9	8	8	0	1	1	1	1	1	1	1	1	1	1	1	1	1	1	1	1	1	7066900000	10860000000	8697000000	36436000000	48688000000	21862000000	6636900000	6823600000	5281800000	10668000000
Heterogeneous nuclear ribonucleoprotein H;Heterogeneous nuclear ribonucleoprotein H, N-terminally processed	HNRNPH1	19	10	17	16	15	17	16	16	15	14	14	17	17	15	13	15	15	17	13	15	10	10	9	9	10	10	9	9	9	10	10	9	8	9	10	10	8	9	13582000000	12234000000	15834000000	25487000000	17715000000	23213000000	8012700000	8569200000	8935000000	9890600000
ELKS/Rab6-interacting/CAST family member 1	ERC1	21	15	12	5	14	3	2	3	11	12	8	9	8	10	13	14	17	13	15	13	8	3	11	3	2	2	6	7	6	5	5	6	9	11	14	9	11	9	292610000	340300000	316260000	143830000	0	288430000	350780000	369260000	293610000	278880000
	DNM1L	38	1	30	30	31	21	18	20	30	35	29	26	26	29	28	31	30	28	29	29	1	1	1	0	0	0	1	1	1	1	1	1	1	1	1	1	1	1	0	0	0	0	0	0	0	0	0	0
Negative elongation factor C/D	NELFCD;TH1L	1	1	0	0	0	0	0	0	0	0	1	1	0	0	0	1	0	0	1	1	0	0	0	0	0	0	0	0	1	1	0	0	0	1	0	0	1	1	0	0	0	0	0	0	0	0	0	0
tRNA (adenine(58)-N(1))-methyltransferase catalytic subunit TRMT61A	TRMT61A	4	4	1	1	2	0	0	0	3	3	3	2	2	2	3	3	2	4	2	4	1	1	2	0	0	0	3	3	3	2	2	2	3	3	2	4	2	4	0	0	38397000	0	0	0	102150000	89574000	85301000	38983000
Putative GTP-binding protein 6	GTPBP6	2	2	1	0	1	1	0	1	0	0	0	0	1	1	0	1	0	1	1	0	1	0	1	1	0	1	0	0	0	0	1	1	0	1	0	1	1	0	0	0	0	0	0	0	0	0	0	0
	ATAD3A	15	0	8	7	10	12	14	10	9	8	7	10	11	9	10	9	8	9	10	9	0	0	0	0	0	0	0	0	0	0	0	0	0	0	0	0	0	0	177930000	0	118340000	337300000	353420000	248560000	0	0	76412000	104940000
Aldehyde dehydrogenase family 1 member A3	ALDH1A3	5	4	1	1	1	2	2	3	1	2	1	3	3	2	1	1	0	1	2	2	0	0	0	1	1	3	1	1	0	2	3	1	0	0	0	1	2	1	0	0	0	0	0	132430000	0	0	0	0
Dolichol-phosphate mannosyltransferase subunit 1	DPM1	8	8	2	2	3	6	5	5	3	4	3	3	3	4	2	3	4	2	4	3	2	2	3	6	5	5	3	4	3	3	3	4	2	3	4	2	4	3	170220000	151150000	249910000	315130000	227420000	176240000	120680000	117450000	147750000	181040000
Disabled homolog 2-interacting protein	DAB2IP	5	2	4	3	3	2	1	1	4	4	3	2	3	2	4	3	4	2	2	3	1	1	0	1	0	1	1	1	0	0	0	0	1	0	1	0	0	0	0	0	0	0	0	0	0	0	0	0
RNA-binding protein 33	RBM33	6	6	2	2	3	2	1	1	4	5	5	3	3	3	4	3	3	3	2	4	2	2	3	2	1	1	4	5	5	3	3	3	4	3	3	3	2	4	0	0	42050000	52284000	0	0	99760000	122020000	128090000	62138000
Histone lysine demethylase PHF8	PHF8	5	4	2	3	2	1	1	1	5	4	4	1	2	2	3	4	2	0	1	1	2	3	1	1	1	1	4	3	3	0	2	2	2	3	1	0	0	1	0	59918000	33772000	0	0	0	56016000	50980000	68796000	0
	PRRC2B	16	1	9	10	14	13	12	11	12	15	13	14	12	15	14	13	11	13	15	14	0	0	1	0	0	0	1	1	1	1	0	1	1	1	1	0	1	1	0	0	0	0	0	0	0	0	0	0
Serine/threonine-protein kinase SIK3	SIK3	36	36	17	18	22	26	23	19	19	16	13	19	18	21	17	18	13	19	17	23	17	18	22	26	23	19	19	16	13	19	18	21	17	18	13	19	17	23	836020000	890480000	1003500000	1516200000	1523700000	1485300000	533010000	449320000	502060000	824740000
Rab-like protein 6	RABL6	10	10	7	4	8	1	4	1	5	4	7	7	7	6	8	7	8	6	7	5	7	4	8	1	4	1	5	4	7	7	7	6	8	7	8	6	7	5	183960000	179580000	145820000	0	75376000	0	407160000	437040000	421290000	229490000
SH3 and PX domain-containing protein 2A	SH3PXD2A	4	4	1	0	1	1	1	0	2	2	2	2	2	2	2	2	2	2	4	3	1	0	1	1	1	0	2	2	2	2	2	2	2	2	2	2	4	3	0	0	0	0	0	0	40380000	35335000	0	0
	DOCK9	1	1	0	0	1	0	0	0	1	1	1	0	1	0	1	1	1	1	0	1	0	0	1	0	0	0	1	1	1	0	1	0	1	1	1	1	0	1	0	0	0	0	0	0	0	0	0	0
	FLNA	18	1	15	15	16	11	13	12	13	17	16	16	16	15	16	15	15	16	17	16	0	0	1	0	0	0	0	1	1	0	0	0	1	0	0	0	1	1	0	0	0	0	0	0	0	0	0	0
Cip1-interacting zinc finger protein	CIZ1	28	28	19	18	22	21	18	15	21	22	22	23	19	16	20	21	23	19	16	19	19	18	22	21	18	15	21	22	22	23	19	16	20	21	23	19	16	19	1448700000	1537600000	1472700000	2379200000	2273200000	1676300000	804460000	797410000	733240000	1143400000
Polyadenylate-binding protein	PABPC4	32	0	23	22	26	19	24	15	27	26	26	30	30	31	28	28	28	30	30	28	0	0	0	0	0	0	0	0	0	0	0	0	0	0	0	0	0	0	0	0	57398000	0	0	0	220390000	198920000	0	198900000
Serpin B4	SERPINB4	6	2	0	0	0	0	0	6	2	1	0	0	0	0	0	1	0	0	0	0	0	0	0	0	0	2	0	0	0	0	0	0	0	0	0	0	0	0	0	0	0	0	0	434080000	54753000	0	0	0
Endoplasmic reticulum-Golgi intermediate compartment protein 3	ERGIC3	2	2	0	0	1	0	1	1	1	0	0	2	1	2	0	0	0	0	1	0	0	0	1	0	1	1	1	0	0	2	1	2	0	0	0	0	1	0	0	0	0	0	0	0	0	0	0	0
Lethal(3)malignant brain tumor-like protein 2	L3MBTL2	2	2	1	1	0	0	0	0	2	0	2	0	0	1	1	2	1	0	0	0	1	1	0	0	0	0	2	0	2	0	0	1	1	2	1	0	0	0	0	0	0	0	0	0	0	0	0	0
Ubiquitin-fold modifier 1	UFM1	2	2	1	0	1	0	0	0	1	1	1	0	1	0	1	1	0	1	2	1	1	0	1	0	0	0	1	1	1	0	1	0	1	1	0	1	2	1	0	0	0	0	0	0	0	0	0	0
Tripartite motif-containing protein 16	TRIM16	5	5	1	2	2	1	0	0	3	0	0	0	1	3	1	1	4	5	4	4	1	2	2	1	0	0	3	0	0	0	1	3	1	1	4	5	4	4	0	64711000	0	0	0	0	47666000	0	0	0
	ARFGAP3	7	1	2	1	4	0	1	0	3	3	4	3	4	5	4	4	4	4	6	3	0	0	0	0	0	0	0	1	1	1	0	1	0	1	1	1	1	0	0	0	0	0	0	0	0	0	0	0
Zinc fingers and homeoboxes protein 3	ZHX3	2	2	1	2	1	0	0	0	1	2	2	1	1	2	1	2	2	2	2	0	1	2	1	0	0	0	1	2	2	1	1	2	1	2	2	2	2	0	0	0	0	0	0	0	0	0	0	0
Transcription factor Sp3	SP3	2	2	0	0	1	2	1	2	2	1	0	2	1	1	1	2	2	0	1	0	0	0	1	2	1	2	2	1	0	2	1	1	1	2	2	0	1	0	0	0	0	0	0	0	0	0	0	0
Nicastrin	NCSTN	3	3	1	1	0	0	0	0	2	2	2	2	3	2	2	2	1	1	1	0	1	1	0	0	0	0	2	2	2	2	3	2	2	2	1	1	1	0	0	0	0	0	0	0	0	0	0	0
	ZNF185	17	1	11	10	11	6	4	4	14	13	15	11	12	12	13	15	13	13	15	14	1	1	1	0	1	0	1	1	1	1	1	1	1	1	1	1	1	1	0	0	0	0	0	0	0	0	0	0
	TNRC6B	56	1	35	30	45	40	37	36	37	32	33	40	42	38	28	35	38	32	39	30	0	1	0	0	0	1	1	0	1	1	1	1	0	1	1	1	1	1	0	0	0	0	0	0	0	0	0	0
Helicase ARIP4	RAD54L2	5	5	3	3	3	1	0	2	2	3	4	1	0	2	2	3	3	0	1	2	3	3	3	1	0	2	2	3	4	1	0	2	2	3	3	0	1	2	55530000	59230000	43400000	0	0	26295000	50372000	57666000	69241000	0
AT-rich interactive domain-containing protein 1B	ARID1B	15	14	7	5	10	6	6	4	9	11	10	10	8	7	9	10	11	8	6	9	7	5	9	6	6	4	8	10	9	10	8	7	8	9	10	8	5	9	217570000	239780000	248170000	155970000	240310000	243220000	219400000	233720000	177080000	187900000
	MLLT4	12	1	5	3	7	1	0	0	11	10	11	6	7	4	10	11	11	10	8	8	1	0	1	0	0	0	1	1	1	1	1	1	0	1	1	1	1	0	0	0	0	0	0	0	0	0	0	0
Stromal interaction molecule 2	STIM2	11	10	5	6	7	1	0	3	7	5	7	6	7	6	8	7	6	8	7	7	5	6	7	1	0	3	6	5	6	6	6	6	7	7	5	7	6	7	146310000	138080000	124380000	0	0	117870000	210320000	183020000	188960000	144860000
Rho guanine nucleotide exchange factor 5	ARHGEF5	3	3	2	3	1	1	1	1	3	3	3	1	1	1	2	2	3	2	2	1	2	3	1	1	1	1	3	3	3	1	1	1	2	2	3	2	2	1	27562000	32022000	0	0	0	0	29508000	32296000	34250000	0
Mitochondrial carrier homolog 1	MTCH1	4	4	0	1	2	2	2	0	1	0	1	0	0	0	0	1	0	0	1	1	0	1	2	2	2	0	1	0	1	0	0	0	0	1	0	0	1	1	0	0	0	47845000	0	0	0	0	0	0
U3 small nucleolar RNA-associated protein 15 homolog	UTP15	2	2	0	0	2	0	2	1	1	1	1	0	1	2	1	2	2	1	0	2	0	0	2	0	2	1	1	1	1	0	1	2	1	2	2	1	0	2	0	0	0	0	0	0	0	0	0	0
Acyl-CoA dehydrogenase family member 9, mitochondrial	ACAD9	2	2	2	1	1	2	1	1	0	0	0	0	1	1	0	1	1	0	1	0	2	1	1	2	1	1	0	0	0	0	1	1	0	1	1	0	1	0	27615000	0	0	0	0	0	0	0	0	0
	CEP192	18	1	10	6	10	2	4	2	12	9	12	12	9	10	8	10	12	11	10	10	0	0	0	0	0	0	1	0	1	0	0	0	0	1	0	1	0	0	172330000	153010000	134350000	115370000	126500000	0	158790000	151750000	160200000	210680000
	ABCE1	7	1	6	6	6	5	6	5	6	6	6	6	5	6	7	7	5	7	5	7	1	1	1	0	1	1	1	1	1	1	1	1	1	1	1	1	1	1	0	0	0	0	0	0	0	0	0	0
CCR4-NOT transcription complex subunit 6-like	CNOT6L	6	3	2	3	3	0	2	1	5	5	6	3	2	1	6	5	4	4	4	5	0	0	0	0	0	0	2	2	3	0	0	0	3	2	1	2	1	2	245870000	192330000	249520000	0	179070000	0	204770000	189160000	176930000	190270000
Mitogen-activated protein kinase 9;Mitogen-activated protein kinase 10	MAPK10;MAPK9	5	2	3	2	2	2	1	1	1	3	2	2	2	1	1	1	2	1	2	3	1	0	0	0	0	0	0	1	1	0	0	0	0	0	0	0	0	1	56083000	59310000	56643000	32758000	0	0	0	0	0	35222000
	PPIP5K2	4	1	1	2	3	1	1	1	1	2	3	2	2	1	2	2	2	1	2	2	0	0	1	0	0	0	0	1	1	0	1	0	0	1	1	0	0	0	0	0	0	0	0	0	0	0	0	0
m7GpppN-mRNA hydrolase	DCP2	3	3	0	0	1	0	0	0	2	3	3	2	1	1	2	1	3	1	1	2	0	0	1	0	0	0	2	3	3	2	1	1	2	1	3	1	1	2	0	0	0	0	0	0	0	32344000	22538000	15711000
Diacylglycerol kinase;Diacylglycerol kinase theta	DGKQ	3	3	0	2	2	0	0	0	3	2	3	1	1	2	1	3	3	0	1	1	0	2	2	0	0	0	3	2	3	1	1	2	1	3	3	0	1	1	0	25795000	0	0	0	0	34920000	36623000	27466000	0
NEDD4-binding protein 2	N4BP2	3	3	0	0	2	0	0	0	0	3	0	1	0	0	0	2	2	0	0	0	0	0	2	0	0	0	0	3	0	1	0	0	0	2	2	0	0	0	0	0	0	0	0	0	0	17191000	0	0
Mediator of RNA polymerase II transcription subunit 28	MED28	2	2	2	1	2	1	0	0	2	1	1	0	0	0	2	1	1	1	1	0	2	1	2	1	0	0	2	1	1	0	0	0	2	1	1	1	1	0	0	0	0	0	0	0	0	0	0	0
Plexin-D1	PLXND1	1	1	1	0	1	0	0	0	0	0	0	0	0	0	0	0	0	0	0	0	1	0	1	0	0	0	0	0	0	0	0	0	0	0	0	0	0	0	0	0	17462000	0	0	0	0	0	0	0
Rho guanine nucleotide exchange factor 10	ARHGEF10	18	18	7	5	10	1	1	1	12	13	15	9	13	7	12	15	15	12	13	12	7	5	10	1	1	1	12	13	15	9	13	7	12	15	15	12	13	12	220780000	276580000	230500000	0	0	0	365000000	361780000	348260000	308180000
Ribonucleoside-diphosphate reductase subunit M2 B	RRM2B	6	4	2	0	4	3	0	0	0	1	1	2	2	4	1	2	3	5	4	2	0	0	2	2	0	0	0	1	1	2	2	3	1	1	3	4	3	1	0	0	28473000	40024000	0	0	0	0	0	0
	CEP170	5	1	2	3	2	1	2	2	3	4	4	3	2	2	2	3	5	1	3	3	0	0	0	0	0	0	1	1	1	0	0	0	0	0	1	0	0	0	0	0	0	0	0	0	0	0	0	0
Inositol monophosphatase 1	IMPA1	3	3	2	1	1	1	0	2	1	1	1	0	1	0	1	2	2	0	1	1	2	1	1	1	0	2	1	1	1	0	1	0	1	2	2	0	1	1	78460000	0	0	0	0	0	0	0	0	0
Inositol monophosphatase 3	IMPAD1	1	1	0	0	0	0	0	0	0	0	0	1	1	1	0	0	0	0	0	0	0	0	0	0	0	0	0	0	0	1	1	1	0	0	0	0	0	0	0	0	0	0	0	0	0	0	0	0
Activating signal cointegrator 1 complex subunit 1	ASCC1	6	4	6	3	6	2	1	2	6	6	6	3	4	3	6	6	6	5	5	5	4	2	4	2	1	2	4	4	4	2	2	2	4	4	4	3	3	3	130960000	149510000	143240000	110470000	0	0	168890000	193850000	155880000	151860000
	ADAR	41	1	26	27	33	19	16	11	33	35	33	28	26	26	34	33	33	26	21	26	0	0	1	1	0	0	0	1	1	0	0	0	1	1	1	0	0	0	0	0	0	0	0	0	0	0	0	0
Bifunctional ATP-dependent dihydroxyacetone kinase/FAD-AMP lyase (cyclizing);ATP-dependent dihydroxyacetone kinase;FAD-AMP lyase (cyclizing)	TKFC;DAK	2	2	2	2	1	0	1	1	1	1	1	2	2	2	2	1	2	0	1	1	2	2	1	0	1	1	1	1	1	2	2	2	2	1	2	0	1	1	93653000	119640000	0	0	0	0	0	0	0	93769000
CD44 antigen	CD44	6	6	2	2	4	4	4	3	3	4	3	5	5	4	2	3	2	3	3	3	2	2	4	4	4	3	3	4	3	5	5	4	2	3	2	3	3	3	83373000	72443000	106700000	124130000	225580000	172260000	130950000	124530000	51516000	223120000
	MACF1	16	1	7	6	12	8	6	6	9	10	9	12	11	11	12	10	10	11	11	9	0	0	1	0	0	0	0	0	1	0	0	0	1	0	0	0	0	1	0	0	0	0	0	0	0	0	0	0
RUN and FYVE domain-containing protein 2	RUFY2	8	7	5	4	3	0	0	0	6	8	7	5	5	2	7	6	6	6	4	6	4	3	2	0	0	0	5	7	6	4	4	2	6	5	5	5	3	5	54491000	60294000	34169000	0	0	0	85417000	97435000	78224000	57850000
	NHSL1	5	2	3	2	4	1	2	0	3	5	5	3	3	3	5	5	4	3	5	3	1	1	2	1	2	0	1	2	2	1	1	2	2	2	2	2	2	1	0	0	0	0	0	0	71600000	0	52068000	0
Serine/threonine-protein kinase PRP4 homolog	PRPF4B	4	4	0	0	2	1	0	0	1	1	1	1	2	0	2	2	2	2	1	1	0	0	2	1	0	0	1	1	1	1	2	0	2	2	2	2	1	1	0	0	0	0	0	0	0	0	0	0
39S ribosomal protein L49, mitochondrial	MRPL49	1	1	0	0	0	0	0	0	0	0	0	0	0	0	0	0	1	0	0	0	0	0	0	0	0	0	0	0	0	0	0	0	0	0	1	0	0	0	0	0	0	0	0	0	0	0	0	0
Serine/threonine-protein phosphatase;Serine/threonine-protein phosphatase 5	PPP5C	11	11	6	6	7	3	3	4	7	9	8	6	4	6	8	9	8	8	8	8	6	6	7	3	3	4	7	9	8	6	4	6	8	9	8	8	8	8	247650000	262260000	205570000	140130000	120940000	101230000	207150000	190850000	208830000	109180000
Rho GTPase-activating protein 1	ARHGAP1	6	6	3	3	4	0	4	3	5	5	5	3	4	4	6	6	6	6	6	5	3	3	4	0	4	3	5	5	5	3	4	4	6	6	6	6	6	5	232360000	264720000	140910000	0	128890000	347640000	222420000	198480000	205640000	187980000
Sjoegren syndrome/scleroderma autoantigen 1	SSSCA1	9	9	7	5	7	6	5	4	7	6	8	8	9	8	9	4	6	6	7	8	7	5	7	6	5	4	7	6	8	8	9	8	9	4	6	6	7	8	679990000	662910000	595830000	234090000	561330000	413150000	1102800000	1024900000	1085600000	1293600000
	PICALM	10	1	6	5	7	8	7	8	4	6	5	6	7	6	6	6	5	4	4	5	1	1	1	1	1	1	0	1	0	1	1	1	0	0	0	0	0	0	253520000	0	243160000	729150000	0	0	0	0	0	0
Phospholipase DDHD2	DDHD2	3	3	0	2	1	0	0	0	2	3	2	2	1	1	2	2	1	1	2	1	0	2	1	0	0	0	2	3	2	2	1	1	2	2	1	1	2	1	0	19797000	0	0	0	0	36608000	28903000	26335000	14943000
Caseinolytic peptidase B protein homolog	CLPB	5	1	4	3	3	2	3	3	1	2	2	2	1	2	3	2	3	2	2	2	1	1	1	1	1	1	0	1	0	0	0	1	1	0	0	0	0	0	0	0	0	0	0	0	0	0	0	0
Intraflagellar transport protein 81 homolog	IFT81	2	2	0	0	0	0	0	0	0	0	0	0	0	0	1	1	1	0	1	0	0	0	0	0	0	0	0	0	0	0	0	0	1	1	1	0	1	0	0	0	0	0	0	0	0	0	0	0
GPN-loop GTPase 3	GPN3	1	1	0	0	1	0	0	0	0	1	1	0	0	0	0	0	1	0	0	1	0	0	1	0	0	0	0	1	1	0	0	0	0	0	1	0	0	1	0	0	0	0	0	0	0	0	0	0
tRNA (guanine-N(7)-)-methyltransferase	METTL1	2	2	0	0	0	0	0	0	1	1	1	0	0	0	2	1	1	0	1	0	0	0	0	0	0	0	1	1	1	0	0	0	2	1	1	0	1	0	0	0	0	0	0	0	0	0	0	0
Serine/threonine-protein phosphatase 2A 56 kDa regulatory subunit gamma isoform	PPP2R5C	8	2	3	3	3	1	1	1	6	7	7	6	4	5	6	7	8	6	7	5	1	0	2	0	0	0	2	2	2	2	0	1	2	2	2	2	2	1	0	0	27208000	0	0	0	44589000	51911000	80199000	28077000
Deoxyuridine 5-triphosphate nucleotidohydrolase, mitochondrial	DUT	8	8	4	4	6	2	4	1	6	7	8	7	5	6	7	7	8	7	8	6	4	4	6	2	4	1	6	7	8	7	5	6	7	7	8	7	8	6	341420000	329830000	226680000	284370000	137670000	0	714420000	699010000	745890000	348000000
60S ribosomal protein L28	RPL28	9	9	7	6	7	8	7	5	6	7	8	7	8	6	7	8	6	5	7	8	7	6	7	8	7	5	6	7	8	7	8	6	7	8	6	5	7	8	6274100000	6904100000	4525300000	8240900000	8458800000	8700700000	3846400000	3205300000	3542100000	5250600000
Proteasome subunit alpha type;Proteasome subunit alpha type-4;Proteasome subunit beta type	PSMA4	9	9	7	8	7	3	2	6	9	7	7	5	3	6	7	9	8	7	8	7	7	8	7	3	2	6	9	7	7	5	3	6	7	9	8	7	8	7	377460000	366840000	439420000	174840000	247920000	360730000	294020000	318290000	338310000	213810000
Isocitrate dehydrogenase [NAD] subunit alpha, mitochondrial	IDH3A	2	2	1	0	1	1	1	1	0	0	0	1	1	2	0	0	0	0	0	0	1	0	1	1	1	1	0	0	0	1	1	2	0	0	0	0	0	0	0	0	0	0	0	0	0	0	0	0
Signal recognition particle 14 kDa protein	SRP14	2	2	1	1	2	2	2	0	1	2	2	1	2	1	2	2	1	1	2	0	1	1	2	2	2	0	1	2	2	1	2	1	2	2	1	1	2	0	0	0	86479000	79683000	84039000	0	0	79794000	129410000	0
Transient receptor potential cation channel subfamily M member 7	TRPM7	2	2	1	0	1	0	0	0	1	1	2	0	0	1	1	2	1	0	0	1	1	0	1	0	0	0	1	1	2	0	0	1	1	2	1	0	0	1	0	0	0	0	0	0	0	0	0	0
Zinc finger protein 770	ZNF770	2	2	2	2	2	1	0	2	0	2	1	0	0	0	2	2	1	0	2	2	2	2	2	1	0	2	0	2	1	0	0	0	2	2	1	0	2	2	30855000	0	0	0	0	0	0	0	0	0
Kinesin-like protein	KIF23	11	1	3	3	6	1	2	2	10	6	8	8	5	6	4	7	7	6	3	5	0	1	0	0	0	0	1	1	1	1	1	1	0	1	1	0	0	1	0	0	0	0	0	0	0	0	0	0
Ubiquitin carboxyl-terminal hydrolase;Ubiquitin carboxyl-terminal hydrolase 3	USP3	8	8	4	3	3	1	2	1	5	4	2	2	1	2	2	5	5	4	4	4	4	3	3	1	2	1	5	4	2	2	1	2	2	5	5	4	4	4	60696000	47648000	39461000	0	41695000	0	60039000	69521000	0	0
WD repeat-containing protein 73	WDR73	1	1	0	0	0	0	0	0	1	1	1	0	0	0	0	0	1	0	1	1	0	0	0	0	0	0	1	1	1	0	0	0	0	0	1	0	1	1	0	0	0	0	0	0	0	0	0	0
40S ribosomal protein S27;40S ribosomal protein S27-like	RPS27L	6	3	5	3	5	5	4	3	3	5	4	4	4	3	2	4	4	3	3	2	3	1	3	2	2	1	1	2	1	2	2	1	0	2	2	1	1	1	2897500000	3167500000	4401800000	7181600000	5584300000	6112700000	1303700000	1836200000	1561000000	2645300000
Signal peptide peptidase-like 2A	SPPL2A	1	1	1	1	1	1	0	0	1	1	1	1	1	1	1	1	0	1	0	1	1	1	1	1	0	0	1	1	1	1	1	1	1	1	0	1	0	1	0	0	0	0	0	0	0	0	0	0
Signal peptidase complex catalytic subunit SEC11;Signal peptidase complex catalytic subunit SEC11A;Signal peptidase I	SEC11A	3	3	2	3	3	2	3	2	3	2	2	2	2	3	2	2	2	3	2	3	2	3	3	2	3	2	3	2	2	2	2	3	2	2	2	3	2	3	86797000	77577000	59843000	58655000	0	0	135610000	142460000	130290000	141970000
Aflatoxin B1 aldehyde reductase member 2	AKR7A2	6	6	2	4	5	1	2	1	1	2	3	2	4	5	2	1	2	0	1	2	2	4	5	1	2	1	1	2	3	2	4	5	2	1	2	0	1	2	75168000	66201000	90241000	0	0	0	0	0	52303000	65301000
SRSF protein kinase 1	SRPK1	16	13	12	13	12	5	6	4	13	14	15	14	10	14	13	14	12	11	15	12	9	11	9	5	6	4	10	11	12	11	8	11	10	11	9	9	12	10	797870000	726670000	719690000	337450000	330880000	197220000	968750000	931110000	811570000	890330000
Protein KIBRA	WWC1	3	3	0	0	1	0	0	0	1	0	0	0	1	1	0	2	1	2	0	2	0	0	1	0	0	0	1	0	0	0	1	1	0	2	1	2	0	2	0	0	0	0	0	0	0	0	0	0
NEDD8 ultimate buster 1	NUB1	13	13	6	6	7	2	3	3	7	6	6	5	5	5	6	6	9	7	6	7	6	6	7	2	3	3	7	6	6	5	5	5	6	6	9	7	6	7	215660000	241700000	204970000	131200000	138060000	120760000	360480000	391150000	253680000	206510000
Nucleolar protein 3	NOL3	3	3	1	1	1	0	0	0	2	1	1	1	2	1	2	3	2	2	3	3	1	1	1	0	0	0	2	1	1	1	2	1	2	3	2	2	3	3	0	0	0	0	0	0	26277000	0	0	0
F-box/LRR-repeat protein 19	FBXL19	4	4	1	0	2	0	0	0	2	3	2	0	0	0	2	2	2	0	0	1	1	0	2	0	0	0	2	3	2	0	0	0	2	2	2	0	0	1	0	0	19407000	0	0	0	31102000	43471000	0	0
Ras-related protein Rab-11A;Ras-related protein Rab-11B	RAB11A;RAB11B	4	4	1	1	0	0	1	1	1	1	1	1	1	2	1	1	2	0	3	3	1	1	0	0	1	1	1	1	1	1	1	2	1	1	2	0	3	3	0	0	0	0	0	0	0	0	0	0
Uncharacterized protein C15orf39	C15orf39	5	5	3	3	2	2	3	1	2	0	1	5	5	4	0	1	2	2	3	2	3	3	2	2	3	1	2	0	1	5	5	4	0	1	2	2	3	2	55792000	56581000	55920000	0	62501000	0	0	0	0	61843000
RNA-binding protein with serine-rich domain 1	RNPS1	5	5	2	1	5	3	1	1	2	1	3	3	4	2	2	4	3	1	4	3	2	1	5	3	1	1	2	1	3	3	4	2	2	4	3	1	4	3	63684000	0	74979000	43583000	0	0	52118000	0	54955000	47608000
Tuberin	TSC2	31	31	11	10	13	5	5	1	26	19	22	15	15	10	24	26	22	18	21	20	11	10	13	5	5	1	26	19	22	15	15	10	24	26	22	18	21	20	263180000	285590000	317200000	190110000	128980000	0	403000000	401620000	429570000	281480000
Biogenesis of lysosome-related organelles complex 1 subunit 6	BLOC1S6	1	1	1	0	1	0	1	0	1	0	0	0	0	0	0	1	0	0	0	0	1	0	1	0	1	0	1	0	0	0	0	0	0	1	0	0	0	0	0	0	0	0	0	0	0	0	0	0
Na(+)/H(+) exchange regulatory cofactor NHE-RF2	SLC9A3R2	2	2	0	0	0	0	0	0	2	1	2	0	0	0	1	1	2	1	1	1	0	0	0	0	0	0	2	1	2	0	0	0	1	1	2	1	1	1	0	0	0	0	0	0	0	0	60809000	0
Uncharacterized protein C15orf41	C15orf41	2	2	0	1	0	0	0	0	0	1	1	0	0	1	0	1	1	0	1	0	0	1	0	0	0	0	0	1	1	0	0	1	0	1	1	0	1	0	0	0	0	0	0	0	0	0	0	0
TBC1 domain family member 24	TBC1D24	5	5	1	1	0	1	1	0	2	3	2	1	1	3	3	5	2	4	1	2	1	1	0	1	1	0	2	3	2	1	1	3	3	5	2	4	1	2	0	0	0	0	0	0	83691000	65560000	70979000	0
Transmembrane channel-like protein;Transmembrane channel-like protein 7	TMC7	5	5	0	0	0	0	0	0	3	2	1	4	4	3	0	1	1	0	0	1	0	0	0	0	0	0	3	2	1	4	4	3	0	1	1	0	0	1	0	0	0	0	0	0	22992000	20234000	0	105140000
Beta-hexosaminidase;Beta-hexosaminidase subunit alpha	HEXA	1	1	0	0	1	1	1	0	0	1	0	0	0	1	0	0	0	0	0	0	0	0	1	1	1	0	0	1	0	0	0	1	0	0	0	0	0	0	0	0	0	0	0	0	0	0	0	0
	MACF1	269	4	144	128	189	106	90	88	175	156	172	183	186	172	179	165	175	184	188	198	2	1	2	2	1	1	4	2	2	3	4	3	4	3	1	2	2	2	7689500000	7899900000	8472600000	6338900000	5868800000	5907800000	8127900000	7781700000	8046400000	10199000000
Phosphomannomutase;Phosphomannomutase 2	PMM2	3	3	0	0	0	0	0	0	3	1	2	0	0	0	3	3	3	3	3	2	0	0	0	0	0	0	3	1	2	0	0	0	3	3	3	3	3	2	0	0	0	0	0	0	61043000	0	56690000	0
Hydroxyacylglutathione hydrolase, mitochondrial	HAGH	1	1	1	1	1	1	1	1	0	1	1	0	1	1	1	1	1	0	0	1	1	1	1	1	1	1	0	1	1	0	1	1	1	1	1	0	0	1	0	0	0	0	0	0	0	0	0	0
Kelch domain-containing protein 4	DKFZp434G0522;KLHDC4	1	1	0	0	0	0	0	0	1	0	0	0	0	0	1	0	1	0	0	0	0	0	0	0	0	0	1	0	0	0	0	0	1	0	1	0	0	0	0	0	0	0	0	0	0	0	0	0
Non-canonical poly(A) RNA polymerase PAPD5	PAPD5	5	5	1	2	0	1	0	0	3	3	4	1	3	1	3	2	2	1	1	2	1	2	0	1	0	0	3	3	4	1	3	1	3	2	2	1	1	2	0	70365000	0	0	0	0	73284000	72807000	68624000	0
	ZNF598	36	1	20	18	23	12	12	12	31	30	33	28	25	26	27	31	29	31	28	29	1	1	1	0	0	0	1	1	0	1	1	1	0	1	1	0	1	0	0	0	0	0	0	0	0	0	0	0
Conserved oligomeric Golgi complex subunit 8	COG8	2	2	1	1	0	0	0	0	0	1	1	0	0	0	2	0	1	0	0	0	1	1	0	0	0	0	0	1	1	0	0	0	2	0	1	0	0	0	0	0	0	0	0	0	0	0	0	0
Nuclear factor of activated T-cells, cytoplasmic 3	NFATC3	5	5	3	2	3	0	0	0	3	2	2	1	1	2	2	3	3	1	2	1	3	2	3	0	0	0	3	2	2	1	1	2	2	3	3	1	2	1	34252000	0	38786000	0	0	0	31588000	34102000	25668000	0
Phosphopantothenoylcysteine decarboxylase	PPCDC	3	3	1	1	2	0	0	0	1	3	0	0	1	1	1	2	1	3	1	2	1	1	2	0	0	0	1	3	0	0	1	1	1	2	1	3	1	2	0	0	76725000	0	0	0	0	82064000	0	0
Zinc finger protein 768	ZNF768	2	2	0	1	1	0	0	0	1	1	2	1	0	1	1	1	1	0	0	0	0	1	1	0	0	0	1	1	2	1	0	1	1	1	1	0	0	0	0	0	0	0	0	0	0	0	27032000	0
UPF0183 protein C16orf70	C16orf70	2	2	1	1	2	0	0	0	1	1	1	0	0	0	1	1	2	0	0	0	1	1	2	0	0	0	1	1	1	0	0	0	1	1	2	0	0	0	0	0	0	0	0	0	0	0	0	0
Cirhin	CIRH1A	6	6	0	1	4	4	2	0	2	4	2	4	4	5	2	2	4	2	3	2	0	1	4	4	2	0	2	4	2	4	4	5	2	2	4	2	3	2	0	0	148670000	91059000	0	0	0	0	227100000	98552000
Cytoplasmic tRNA 2-thiolation protein 2	CTU2	8	8	5	3	5	3	2	2	4	5	4	3	5	3	6	7	5	6	4	3	5	3	5	3	2	2	4	5	4	3	5	3	6	7	5	6	4	3	134200000	135270000	103890000	85821000	100300000	94269000	122330000	142680000	151460000	124900000
Origin recognition complex subunit 6	ORC6	1	1	0	0	0	0	0	0	1	1	1	0	0	0	1	1	1	0	0	0	0	0	0	0	0	0	1	1	1	0	0	0	1	1	1	0	0	0	0	0	0	0	0	0	0	0	0	0
Pyruvate kinase	PKM	44	0	35	32	36	44	39	33	29	26	27	35	35	31	26	29	33	33	32	33	0	0	0	0	0	0	0	0	0	0	0	0	0	0	0	0	0	0	374140000	323770000	395140000	756170000	752600000	901710000	0	0	0	167750000
	ATXN2L	40	1	24	24	29	25	24	20	34	32	33	33	32	27	35	34	36	34	33	35	0	0	0	0	0	0	1	1	1	0	1	0	1	1	1	1	1	1	0	0	0	0	0	0	0	0	0	0
Gamma-aminobutyric acid receptor-associated protein;Gamma-aminobutyric acid receptor-associated protein-like 1	GABARAP;GABARAPL1	2	1	1	2	1	1	0	0	2	2	2	1	0	1	2	2	2	2	2	2	1	1	0	1	0	0	1	1	1	0	0	0	1	1	1	1	1	1	0	0	0	0	0	0	66072000	63247000	52298000	0
Pleckstrin homology domain-containing family G member 2	PLEKHG2	9	9	3	4	4	0	0	0	7	5	8	3	1	1	4	7	7	3	5	3	3	4	4	0	0	0	7	5	8	3	1	1	4	7	7	3	5	3	106750000	59163000	64005000	0	0	0	116020000	81006000	114920000	0
Histone deacetylase complex subunit SAP130	SAP130	9	9	2	2	4	1	0	2	6	5	5	3	4	3	6	8	4	4	3	2	2	2	4	1	0	2	6	5	5	3	4	3	6	8	4	4	3	2	0	0	0	0	0	0	97094000	119370000	114140000	73452000
Extended synaptotagmin-2	ESYT2	26	26	15	12	20	18	21	16	14	16	17	20	18	22	11	19	12	19	18	12	15	12	20	18	21	16	14	16	17	20	18	22	11	19	12	19	18	12	544110000	522770000	407570000	748060000	716740000	805030000	541960000	535240000	545100000	754390000
Suppressor of tumorigenicity 7 protein	ST7	9	9	3	3	5	1	1	1	5	7	5	6	5	5	5	8	8	5	5	4	3	3	5	1	1	1	5	7	5	6	5	5	5	8	8	5	5	4	146610000	146020000	126080000	0	0	0	207420000	216920000	209610000	172520000
Putative ATP-dependent RNA helicase DHX30	DHX30	52	52	31	33	38	36	35	31	32	34	37	33	27	30	30	34	31	26	27	27	31	33	38	36	35	31	32	34	37	33	27	30	30	34	31	26	27	27	1745500000	1736400000	1600900000	2032700000	2122800000	2419800000	1564200000	1450100000	1454500000	1447700000
Zinc finger protein 511	PRAP1;ZNF511	1	1	1	1	1	1	1	0	1	1	1	1	1	1	1	1	1	0	1	1	1	1	1	1	1	0	1	1	1	1	1	1	1	1	1	0	1	1	0	0	0	0	0	0	0	0	0	0
Nucleoporin p58/p45	NUPL1	9	9	6	5	5	4	6	5	6	6	7	6	5	6	6	4	6	6	4	4	6	5	5	4	6	5	6	6	7	6	5	6	6	4	6	6	4	4	508260000	514630000	449050000	597560000	676330000	688970000	447270000	426480000	366000000	343350000
Casein kinase I isoform delta	CSNK1D;CSNK1E	8	2	4	3	5	3	4	2	5	6	6	3	5	4	5	6	7	6	6	6	1	0	1	0	0	0	0	0	1	0	1	0	0	1	1	0	0	1	0	0	0	0	0	0	0	0	0	0
	TPM1	13	1	5	6	7	10	9	6	7	8	8	8	8	7	8	9	9	6	7	7	0	0	0	0	0	0	0	0	0	0	0	0	0	1	0	0	0	0	0	0	0	0	0	0	0	77701000	0	0
	PDIA3	5	1	1	1	3	2	3	1	4	3	4	5	5	4	1	2	2	1	2	2	0	0	0	0	0	0	1	0	1	1	1	0	0	0	0	0	0	0	0	0	0	0	0	0	0	0	0	0
Diacylglycerol kinase delta	DGKD	2	1	1	1	1	0	1	0	2	1	1	1	2	1	1	1	1	2	1	1	0	0	0	0	1	0	1	0	0	1	1	1	0	0	0	1	0	1	0	0	0	0	0	0	0	0	0	0
	CEP85	19	1	15	9	14	17	15	10	8	7	9	11	14	13	8	10	8	10	10	11	1	1	1	1	1	1	1	1	1	1	1	1	1	1	0	1	1	1	0	0	0	0	0	0	0	0	0	0
Protein phosphatase 1 regulatory subunit 7	PPP1R7	4	4	1	1	0	0	0	0	1	2	1	0	0	1	2	2	3	1	2	1	1	1	0	0	0	0	1	2	1	0	0	1	2	2	3	1	2	1	0	0	0	0	0	0	0	31183000	0	0
BCL2/adenovirus E1B 19 kDa protein-interacting protein 2	BNIP2	3	3	1	1	1	0	0	0	2	0	1	0	0	0	2	3	3	0	1	1	1	1	1	0	0	0	2	0	1	0	0	0	2	3	3	0	1	1	0	0	0	0	0	0	27082000	0	0	0
ATP synthase subunit O, mitochondrial	ATP5O	3	3	1	1	3	2	3	2	1	0	1	0	0	3	0	0	0	0	0	0	1	1	3	2	3	2	1	0	1	0	0	3	0	0	0	0	0	0	0	0	37877000	0	41996000	0	0	0	0	0
Zinc finger protein ZPR1	ZPR1	7	7	3	4	2	0	0	0	6	7	7	4	5	5	6	7	6	7	6	6	3	4	2	0	0	0	6	7	7	4	5	5	6	7	6	7	6	6	30296000	25086000	21575000	0	0	0	163240000	156240000	143270000	62685000
	SF1	5	1	2	3	3	2	3	0	5	4	5	3	4	2	3	3	4	3	4	3	0	1	0	0	1	0	1	1	1	1	1	0	1	1	1	1	1	0	0	120040000	124300000	148580000	116270000	0	139490000	135500000	166560000	124170000
Cyclin-Y-like protein 1	CCNYL1	2	1	1	0	0	0	0	0	1	1	1	0	0	1	1	2	0	0	1	1	1	0	0	0	0	0	1	1	0	0	0	1	1	1	0	0	1	1	0	0	0	0	0	0	0	0	0	0
	ANKHD1-EIF4EBP3	4	1	2	2	3	3	3	3	3	2	3	3	2	2	3	3	3	3	4	3	0	0	1	1	1	1	1	1	1	1	1	1	1	1	1	1	1	1	0	0	0	0	0	0	0	0	0	0
Dol-P-Man:Man(5)GlcNAc(2)-PP-Dol alpha-1,3-mannosyltransferase	ALG3	3	3	2	1	1	1	1	2	2	1	2	2	2	2	2	1	2	1	0	1	2	1	1	1	1	2	2	1	2	2	2	2	2	1	2	1	0	1	0	0	0	0	0	0	0	0	0	0
RAF proto-oncogene serine/threonine-protein kinase	RAF1	12	8	6	7	6	6	5	4	7	6	8	6	4	4	7	6	8	5	6	5	3	5	4	2	2	2	4	4	6	4	3	1	5	5	6	4	3	3	187750000	159280000	156640000	135390000	214620000	173620000	198660000	197530000	185790000	139090000
AP-1 complex subunit sigma-1A	AP1S1	3	2	2	2	3	0	0	0	2	2	2	1	1	2	0	2	1	1	1	2	1	1	2	0	0	0	1	1	1	0	0	1	0	1	0	0	0	1	22475000	20277000	21613000	0	0	0	21638000	17248000	19252000	0
Ral GTPase-activating protein subunit alpha-2	RALGAPA2	6	6	1	1	2	1	0	1	2	2	2	2	3	0	4	4	5	3	4	2	1	1	2	1	0	1	2	2	2	2	3	0	4	4	5	3	4	2	0	0	0	0	0	0	0	0	33229000	0
UHRF1-binding protein 1	UHRF1BP1	10	10	3	3	7	1	0	0	9	7	9	2	0	0	6	8	8	2	1	1	3	3	7	1	0	0	9	7	9	2	0	0	6	8	8	2	1	1	125920000	150830000	149730000	0	0	0	168940000	183490000	166740000	0
	SON	30	2	18	15	23	17	13	17	16	17	22	22	18	18	22	23	18	18	20	18	2	1	2	2	1	2	1	1	2	1	0	1	1	1	1	1	1	1	0	0	0	0	0	0	0	0	66242000	0
	ATP13A3	2	1	2	2	2	1	1	0	1	2	1	1	2	1	1	1	2	2	2	2	1	1	1	0	1	0	0	1	0	0	1	0	0	0	1	1	1	1	0	0	0	0	0	0	0	0	0	0
	TNRC6A	33	1	27	23	29	29	29	23	17	19	23	24	26	27	13	17	19	20	21	22	1	1	1	1	1	1	0	0	0	1	1	1	0	0	0	0	0	0	0	0	0	0	0	0	0	0	0	0
Nucleolar protein 7	NOL7	2	2	0	0	1	0	0	0	1	2	2	1	1	1	1	2	1	1	2	1	0	0	1	0	0	0	1	2	2	1	1	1	1	2	1	1	2	1	0	0	0	0	0	0	0	33212000	26889000	0
Serologically defined colon cancer antigen 3	SDCCAG3	2	2	0	1	0	0	0	0	2	1	1	1	1	1	0	2	0	0	1	1	0	1	0	0	0	0	2	1	1	1	1	1	0	2	0	0	1	1	0	0	0	0	0	0	0	0	0	0
SAFB-like transcription modulator	SLTM	3	3	1	1	1	0	1	0	1	0	1	1	0	1	1	0	1	2	0	0	1	1	1	0	1	0	1	0	1	1	0	1	1	0	1	2	0	0	0	0	0	0	0	0	0	0	0	0
	FARP2	3	2	0	1	2	2	2	2	3	2	1	2	2	2	2	1	2	2	3	3	0	1	1	1	1	1	2	1	1	2	1	1	1	1	1	2	2	2	0	0	0	0	0	0	34535000	0	0	33649000
Leucine zipper transcription factor-like protein 1	LZTFL1	1	1	1	0	0	0	0	0	1	1	1	0	0	0	0	1	1	0	0	1	1	0	0	0	0	0	1	1	1	0	0	0	0	1	1	0	0	1	0	0	0	0	0	0	0	0	0	0
	MBNL1	9	1	7	8	7	8	8	7	7	6	7	8	7	6	7	6	8	8	7	7	1	1	1	1	1	1	1	1	1	1	1	0	1	1	1	1	1	1	1293000000	1387000000	1525500000	2593700000	2356400000	1897300000	1161100000	1166400000	1143300000	1279500000
	ZMYND8	20	0	7	3	8	1	1	2	14	14	14	11	9	9	12	13	14	6	11	9	0	0	0	0	0	0	0	0	0	0	0	0	0	0	0	0	0	0	167780000	90807000	169260000	0	0	0	325430000	325090000	355510000	170120000
F-box/LRR-repeat protein 17	FBXL17	2	2	0	0	2	0	0	0	2	2	1	1	0	1	2	2	1	0	2	0	0	0	2	0	0	0	2	2	1	1	0	1	2	2	1	0	2	0	0	0	23017000	0	0	0	0	0	0	0
	ACTN1	55	2	46	46	52	45	46	43	42	45	45	46	43	46	47	51	49	50	49	46	0	0	1	0	1	0	0	0	0	0	0	1	0	0	0	1	1	0	0	0	0	0	0	0	0	0	0	0
Trinucleotide repeat-containing gene 18 protein	TNRC18	10	10	4	1	6	6	3	4	3	4	3	2	4	3	5	3	6	4	3	3	4	1	6	6	3	4	3	4	3	2	4	3	5	3	6	4	3	3	78234000	0	49262000	166250000	0	56967000	42543000	29307000	63334000	0
Ubiquitin-conjugating enzyme E2 variant 1;Ubiquitin-conjugating enzyme E2 variant 2	TMEM189-UBE2V1;UBE2V1;UBE2V2	5	4	3	0	5	1	0	0	2	3	2	3	1	1	2	4	2	2	2	2	3	0	4	1	0	0	1	2	1	2	1	1	1	3	2	1	1	2	28977000	0	34793000	0	0	0	0	54029000	47683000	47195000
ATP-dependent RNA helicase DDX19A;ATP-dependent RNA helicase DDX19B	DDX19A;DDX19B	10	10	6	4	6	6	6	5	5	5	5	6	4	5	7	7	7	7	7	6	6	4	6	6	6	5	5	5	5	6	4	5	7	7	7	7	7	6	132680000	129500000	142940000	204140000	202620000	213270000	112710000	68526000	133600000	136290000
	RUNX2	4	2	0	1	2	2	3	2	1	1	2	4	4	4	1	1	0	3	4	2	0	0	1	1	1	0	0	0	0	2	2	2	1	0	0	2	2	2	0	0	0	120000000	94501000	0	0	0	0	95550000
Vesicle-fusing ATPase	NSF	18	18	8	6	13	11	8	10	5	7	7	5	6	7	11	11	12	8	11	6	8	6	13	11	8	10	5	7	7	5	6	7	11	11	12	8	11	6	284900000	316070000	287830000	267750000	381440000	346440000	161830000	162230000	158570000	166280000
Derlin-2;Derlin-3	DERL2;DERL3	2	2	1	0	1	1	1	2	0	1	0	1	2	0	1	0	0	0	1	1	1	0	1	1	1	2	0	1	0	1	2	0	1	0	0	0	1	1	0	0	0	0	0	0	0	0	0	0
Diphthamide biosynthesis protein 1	DPH1	7	7	0	1	2	0	0	0	5	4	4	5	3	4	4	4	5	5	5	5	0	1	2	0	0	0	5	4	4	5	3	4	4	4	5	5	5	5	0	0	0	0	0	0	55875000	68781000	55473000	94248000
Mitochondrial 2-oxoglutarate/malate carrier protein	SLC25A11	10	10	9	8	10	9	9	7	6	7	8	8	8	8	8	6	7	7	7	8	9	8	10	9	9	7	6	7	8	8	8	8	8	6	7	7	7	8	446720000	461280000	436490000	505660000	682000000	855160000	260880000	244980000	236350000	304180000
B-cell CLL/lymphoma 7 protein family member C	BCL7C	4	3	2	2	2	0	1	2	4	3	4	2	2	3	3	4	2	3	2	1	1	1	1	0	1	1	3	2	3	1	1	2	2	3	2	2	1	1	0	0	59400000	0	0	0	146340000	159740000	108760000	0
Elongator complex protein 5	ELP5	4	4	4	4	2	1	1	1	3	4	3	2	1	2	2	2	2	2	3	2	4	4	2	1	1	1	3	4	3	2	1	2	2	2	2	2	3	2	58164000	61102000	48991000	0	0	0	79554000	69708000	64876000	56566000
Ethanolamine-phosphate cytidylyltransferase	PCYT2	3	3	1	1	2	3	0	0	3	2	2	2	2	2	1	1	2	1	1	1	1	1	2	3	0	0	3	2	2	2	2	2	1	1	2	1	1	1	0	0	0	30011000	0	0	35093000	38577000	35113000	0
	PHKB	3	1	1	2	1	1	0	0	2	1	0	1	1	3	1	3	1	1	2	2	0	1	0	0	0	0	1	1	0	0	0	1	0	1	1	0	0	1	0	0	0	0	0	0	0	0	0	0
Promethin	TMEM159	2	2	0	0	0	0	0	0	0	0	1	1	1	1	0	2	2	1	2	1	0	0	0	0	0	0	0	0	1	1	1	1	0	2	2	1	2	1	0	0	0	0	0	0	0	0	0	0
Mannose-P-dolichol utilization defect 1 protein	MPDU1	2	2	1	1	2	1	2	2	2	2	2	2	2	2	2	2	2	1	2	1	1	1	2	1	2	2	2	2	2	2	2	2	2	2	2	1	2	1	0	0	48600000	0	61637000	0	38749000	44049000	41728000	41213000
	CLUH	31	1	21	18	24	15	16	14	21	20	19	21	21	20	21	23	25	24	25	28	0	1	1	1	0	0	0	0	1	1	0	1	1	1	1	1	1	1	0	0	0	0	0	0	0	0	0	0
Gem-associated protein 4	GEMIN4	39	39	23	22	25	14	18	13	27	29	31	28	27	29	26	24	28	28	24	27	23	22	25	14	18	13	27	29	31	28	27	29	26	24	28	28	24	27	1366000000	1376600000	1258600000	775770000	674430000	832270000	1485000000	1429900000	1477800000	1666900000
Protein capicua homolog	CIC	8	8	2	2	2	0	0	0	4	4	4	2	2	1	3	6	5	3	4	1	2	2	2	0	0	0	4	4	4	2	2	1	3	6	5	3	4	1	0	0	0	0	0	0	62244000	63950000	80647000	0
Centrosomal protein of 131 kDa	CEP131	10	10	1	3	5	2	2	2	2	2	6	6	7	7	4	6	5	6	8	8	1	3	5	2	2	2	2	2	6	6	7	7	4	6	5	6	8	8	0	0	59176000	0	88130000	39314000	0	0	83856000	175300000
Segment polarity protein dishevelled homolog DVL-2	DVL2	8	7	5	3	4	3	2	3	5	6	6	4	6	3	5	5	6	4	5	4	5	3	4	3	1	2	4	5	5	3	5	2	4	4	5	3	4	3	151460000	135990000	105630000	145400000	160870000	120260000	137760000	135180000	159060000	118450000
Neuralized-like protein 4	NEURL4	7	7	2	3	2	1	1	1	3	4	5	5	1	2	4	3	5	4	3	4	2	3	2	1	1	1	3	4	5	5	1	2	4	3	5	4	3	4	48585000	0	43671000	0	0	0	50075000	39646000	64914000	55816000
Myc-associated zinc finger protein	MAZ	3	3	0	0	2	0	0	0	2	3	2	2	1	1	1	3	3	1	2	1	0	0	2	0	0	0	2	3	2	2	1	1	1	3	3	1	2	1	0	0	41957000	0	0	0	74743000	82351000	34689000	41154000
Eukaryotic translation initiation factor 5A;Eukaryotic translation initiation factor 5A-1;Eukaryotic translation initiation factor 5A-1-like	EIF5A;EIF5AL1	10	5	7	8	9	7	4	5	9	7	9	7	6	7	9	9	9	9	9	9	3	4	4	3	1	2	4	2	4	4	1	2	4	4	4	4	4	4	1777700000	1768100000	2506300000	1104300000	845720000	927870000	1100900000	941900000	1217700000	814550000
G protein pathway suppressor 2	GPS2	4	4	3	3	3	4	3	2	1	2	2	3	3	3	1	1	2	2	1	2	3	3	3	4	3	2	1	2	2	3	3	3	1	1	2	2	1	2	92250000	86698000	78357000	70825000	119790000	86740000	0	79634000	88356000	90255000
CTD nuclear envelope phosphatase 1	CTDNEP1	3	3	1	1	3	3	1	1	2	3	2	1	2	3	3	2	2	2	2	2	1	1	3	3	1	1	2	3	2	1	2	3	3	2	2	2	2	2	0	0	0	0	0	0	22855000	0	0	0
N-alpha-acetyltransferase 38, NatC auxiliary subunit	NAA38	4	4	2	3	4	3	3	1	2	3	3	3	1	3	2	2	3	3	2	3	2	3	4	3	3	1	2	3	3	3	1	3	2	2	3	3	2	3	98083000	107340000	99277000	121570000	101020000	0	82326000	80261000	78968000	108010000
Adenylate cyclase type 9	ADCY9	1	1	0	0	0	0	0	0	0	0	0	0	0	0	0	0	1	0	0	0	0	0	0	0	0	0	0	0	0	0	0	0	0	0	1	0	0	0	0	0	0	0	0	0	0	0	0	0
Lysine-specific demethylase 2A	KDM2A	12	12	5	5	9	5	4	3	10	8	9	8	4	4	8	9	8	5	5	4	5	5	9	5	4	3	10	8	9	8	4	4	8	9	8	5	5	4	96590000	108830000	101770000	82930000	97215000	0	141880000	161310000	145400000	93643000
Ankyrin-2	ANK2	16	15	5	3	7	1	2	3	11	12	11	7	3	5	13	12	12	13	12	14	4	2	6	0	1	2	10	11	10	6	2	4	12	11	11	12	11	13	138310000	131960000	135420000	0	154110000	123100000	175000000	184320000	200440000	112140000
Integrator complex subunit 2	INTS2	6	6	4	2	5	2	3	3	4	4	6	2	2	4	5	5	3	1	2	2	4	2	5	2	3	3	4	4	6	2	2	4	5	5	3	1	2	2	86157000	55501000	73553000	0	44475000	0	52610000	51070000	53123000	0
Zinc finger protein ubi-d4	DPF2	8	7	5	4	5	1	0	1	4	5	4	4	3	5	5	5	7	4	3	4	5	4	5	1	0	1	4	5	4	4	3	5	4	4	6	3	3	4	90008000	106820000	106980000	0	0	0	210440000	210120000	168290000	110240000
Afadin	MLLT4	49	1	24	17	27	6	6	3	35	39	37	27	27	26	39	42	42	38	34	36	0	0	0	0	0	0	1	1	1	1	0	1	1	1	1	1	1	1	788100000	673530000	637300000	108500000	78596000	103590000	1983700000	1818200000	1929700000	957220000
Proteasome-associated protein ECM29 homolog	KIAA0368;ECM29	39	39	22	21	26	15	17	15	22	20	27	17	19	16	29	27	19	21	20	20	22	21	26	15	17	15	22	20	27	17	19	16	29	27	19	21	20	20	910010000	856980000	759400000	717710000	512290000	608580000	569910000	525310000	485710000	424580000
Cytoplasmic polyadenylation element-binding protein 2;Cytoplasmic polyadenylation element-binding protein 3	CPEB2;CPEB3	11	3	5	4	8	7	7	5	3	5	6	8	7	8	3	7	6	6	7	4	0	1	2	2	2	1	1	1	2	3	2	3	1	2	2	2	2	2	0	0	23346000	29278000	38204000	0	0	0	13153000	82298000
Mitochondrial inner membrane protein OXA1L	OXA1L	7	7	3	3	5	6	4	3	3	2	2	5	3	5	1	2	3	2	3	3	3	3	5	6	4	3	3	2	2	5	3	5	1	2	3	2	3	3	196820000	199920000	120150000	324120000	365610000	331240000	75342000	96659000	102510000	193050000
Myosin light polypeptide 6	MYL6	10	1	8	8	9	10	10	9	7	7	8	8	8	8	7	8	8	8	7	7	0	0	1	1	1	1	0	0	0	0	0	0	0	1	1	0	0	0	0	0	0	0	0	0	0	0	0	0
DTW domain-containing protein 2	DTWD2	1	1	0	0	0	0	0	1	0	0	0	0	0	0	0	0	0	0	0	0	0	0	0	0	0	1	0	0	0	0	0	0	0	0	0	0	0	0	0	0	0	0	0	41116000	0	0	0	0
Copper chaperone for superoxide dismutase;Superoxide dismutase [Cu-Zn]	CCS	3	3	1	2	1	0	0	1	2	3	3	1	0	1	2	3	3	2	1	2	1	2	1	0	0	1	2	3	3	1	0	1	2	3	3	2	1	2	0	33338000	0	0	0	0	68194000	70897000	65227000	0
Cytochrome b5 type B	CYB5B	5	5	4	4	3	4	4	2	5	5	5	5	5	5	4	2	0	1	1	3	4	4	3	4	4	2	5	5	5	5	5	5	4	2	0	1	1	3	377470000	369780000	314460000	207850000	206670000	150220000	920120000	1115200000	1046700000	1217900000
Probable E3 ubiquitin-protein ligase TRIML2	TRIML2	9	9	4	4	5	5	7	6	5	8	7	8	7	7	8	4	3	7	8	6	4	4	5	5	7	6	5	8	7	8	7	7	8	4	3	7	8	6	149400000	165550000	114390000	189780000	229490000	269070000	193990000	180240000	136950000	257450000
Protein transport protein Sec16A	SEC16A	69	69	50	48	58	34	44	33	44	49	51	56	57	56	48	52	51	50	51	56	50	48	58	34	44	33	44	49	51	56	57	56	48	52	51	50	51	56	4091800000	4041000000	3770100000	3044100000	2996300000	3178300000	3430500000	3407600000	3445300000	4819300000
Phosphorylase b kinase gamma catalytic chain, liver/testis isoform	PHKG2	2	2	0	1	0	0	0	1	1	2	1	0	1	0	2	1	0	2	2	2	0	1	0	0	0	1	1	2	1	0	1	0	2	1	0	2	2	2	0	0	0	0	0	0	0	0	0	0
Probable ATP-dependent RNA helicase DDX41	DDX41	6	6	3	3	4	1	3	1	5	5	4	2	3	4	3	4	3	4	4	5	3	3	4	1	3	1	5	5	4	2	3	4	3	4	3	4	4	5	0	41015000	54256000	0	50369000	0	64105000	66670000	75815000	0
BRCA1-associated protein	BRAP	11	11	7	5	7	3	3	2	9	7	8	5	5	5	5	5	7	5	7	6	7	5	7	3	3	2	9	7	8	5	5	5	5	5	7	5	7	6	161220000	161150000	217700000	115770000	159210000	130930000	182400000	185670000	176390000	154410000
Alpha-parvin	PARVA	5	3	0	2	4	4	4	5	2	1	0	1	1	1	2	4	2	1	2	2	0	1	2	2	2	3	2	1	0	1	0	1	2	3	2	1	2	2	0	0	43382000	63111000	90939000	129670000	51208000	0	0	0
Cytosolic carboxypeptidase 1	AGTPBP1	5	5	0	1	0	0	0	0	3	2	3	2	2	3	4	3	2	2	1	3	0	1	0	0	0	0	3	2	3	2	2	3	4	3	2	2	1	3	0	0	0	0	0	0	58861000	56300000	51258000	40975000
Zinc finger protein 292	ZNF292	10	10	4	3	3	2	0	1	9	6	8	3	4	4	6	6	6	3	7	1	4	3	3	2	0	1	9	6	8	3	4	4	6	6	6	3	7	1	49077000	81304000	0	0	0	0	53059000	73234000	86816000	52561000
Integrator complex subunit 8	INTS8	4	4	3	3	3	0	2	1	2	3	2	2	1	2	2	2	3	3	2	2	3	3	3	0	2	1	2	3	2	2	1	2	2	2	3	3	2	2	47654000	43094000	46100000	0	32136000	0	39721000	48534000	44246000	0
Probable fibrosin-1	FBRS	16	16	12	11	12	12	11	9	10	10	12	9	11	9	7	8	9	7	8	9	12	11	12	12	11	9	10	10	12	9	11	9	7	8	9	7	8	9	532200000	641050000	533230000	773610000	915770000	805050000	307340000	338710000	338500000	477650000
Serine/arginine-rich splicing factor 2;Serine/arginine-rich splicing factor 8	SRSF2;SRSF8	2	2	0	0	0	0	0	0	0	0	0	0	0	1	1	1	1	0	0	1	0	0	0	0	0	0	0	0	0	0	0	1	1	1	1	0	0	1	0	0	0	0	0	0	0	0	0	0
RNA-binding protein 7	RBM7	8	8	3	2	3	2	1	1	7	6	5	2	3	5	6	6	4	3	3	3	3	2	3	2	1	1	7	6	5	2	3	5	6	6	4	3	3	3	177240000	146320000	123620000	85698000	0	0	154570000	146700000	186510000	0
Probable E3 ubiquitin-protein ligase HECTD4	HECTD4	6	6	1	1	0	0	0	1	5	4	5	1	1	1	3	5	3	3	2	2	1	1	0	0	0	1	5	4	5	1	1	1	3	5	3	3	2	2	0	0	0	0	0	0	150500000	99904000	120810000	0
Luc7-like protein 3	LUC7L3	7	7	3	1	4	1	3	2	5	6	5	2	2	2	3	5	6	5	3	4	3	1	4	1	3	2	5	6	5	2	2	2	3	5	6	5	3	4	101200000	0	93206000	0	71600000	169200000	139530000	190380000	159820000	89128000
Anthrax toxin receptor 2	ANTXR2	1	1	0	0	0	0	0	0	0	1	1	1	0	1	0	1	1	1	0	0	0	0	0	0	0	0	0	1	1	1	0	1	0	1	1	1	0	0	0	0	0	0	0	0	0	0	0	0
Obg-like ATPase 1	OLA1	14	14	4	3	6	2	3	2	3	2	4	3	3	4	10	8	6	11	12	7	4	3	6	2	3	2	3	2	4	3	3	4	10	8	6	11	12	7	166450000	135240000	154750000	193430000	229460000	0	164580000	119420000	169410000	209920000
COP9 signalosome complex subunit 7b	COPS7B	5	5	2	4	5	3	1	0	3	4	4	3	3	3	4	3	5	5	5	4	2	4	5	3	1	0	3	4	4	3	3	3	4	3	5	5	5	4	0	139640000	159380000	114590000	0	0	95254000	97006000	112980000	98628000
Peptidyl-tRNA hydrolase 2, mitochondrial	PTRH2	2	2	2	1	2	2	2	2	2	2	2	2	1	2	0	1	2	2	1	1	2	1	2	2	2	2	2	2	2	2	1	2	0	1	2	2	1	1	93832000	111960000	106620000	206000000	146500000	0	85695000	85018000	56272000	83028000
Apolipoprotein L2	APOL2	3	3	1	1	1	0	1	0	1	0	1	2	1	3	0	1	0	1	2	0	1	1	1	0	1	0	1	0	1	2	1	3	0	1	0	1	2	0	0	0	0	0	0	0	0	0	0	0
60S ribosomal protein L36a	RPL36A;RPL36A-HNRNPH2	8	3	5	5	6	5	5	6	5	5	7	7	6	6	5	4	8	6	6	4	1	1	1	1	1	2	2	2	3	3	2	2	2	1	3	1	3	1	1461300000	1619500000	1322600000	872210000	2558400000	1752300000	1093200000	1082900000	965260000	1225100000
Centrosomal protein of 170 kDa protein B	CEP170B	15	14	3	1	7	3	2	1	9	9	9	10	8	9	12	11	9	11	11	10	3	1	6	2	2	1	9	9	9	9	8	8	11	10	8	10	10	9	77233000	0	99109000	76199000	91292000	0	169760000	183060000	176980000	158230000
Tribbles homolog 3	TRIB3	3	3	0	0	0	0	0	0	2	2	2	0	0	0	1	1	1	0	0	0	0	0	0	0	0	0	2	2	2	0	0	0	1	1	1	0	0	0	0	0	0	0	0	0	0	0	50853000	0
Transcription initiation factor TFIID subunit 6	TAF6	7	7	3	4	5	4	2	2	7	5	6	2	5	3	3	5	7	2	4	3	3	4	5	4	2	2	7	5	6	2	5	3	3	5	7	2	4	3	62881000	79752000	63812000	120480000	119610000	0	78705000	69505000	74940000	62437000
Tubulin-specific chaperone D	TBCD	28	28	15	10	18	7	9	5	20	16	13	15	15	11	15	15	17	13	8	16	15	10	18	7	9	5	20	16	13	15	15	11	15	15	17	13	8	16	632510000	592290000	601310000	272830000	285880000	230940000	675010000	664800000	692770000	370930000
Serine/threonine-protein kinase SMG1	SMG1	34	33	14	9	16	5	2	5	18	18	18	7	12	6	20	20	26	20	22	20	14	9	16	5	2	5	18	18	18	7	12	6	20	20	25	19	21	20	215910000	216290000	207860000	129210000	0	154960000	293210000	220600000	222120000	101620000
Rho GDP-dissociation inhibitor 1	ARHGDIA	4	4	3	2	4	2	2	1	4	3	4	4	4	4	4	4	4	3	3	4	3	2	4	2	2	1	4	3	4	4	4	4	4	4	4	3	3	4	83932000	76594000	109770000	67798000	96453000	0	86361000	89853000	100170000	126970000
	FLII	21	1	15	14	17	15	15	15	16	16	15	12	14	14	15	18	15	14	17	16	0	1	1	0	0	0	1	1	1	1	1	1	1	1	1	1	1	1	0	0	0	0	0	0	0	0	0	0
Male-specific lethal 1 homolog	MSL1	5	5	3	2	3	0	1	0	4	5	4	2	2	2	4	4	3	3	3	3	3	2	3	0	1	0	4	5	4	2	2	2	4	4	3	3	3	3	108970000	100530000	74830000	0	0	0	140980000	137830000	152310000	86621000
60S ribosomal protein L38	RPL38	3	3	1	2	3	2	2	3	2	2	2	2	3	3	2	2	2	2	3	1	1	2	3	2	2	3	2	2	2	2	3	3	2	2	2	2	3	1	94501000	106530000	103960000	149240000	84151000	98706000	70047000	81509000	68845000	65806000
Probable ATP-dependent RNA helicase DDX5	DDX5	35	26	27	25	28	31	29	23	26	25	27	27	28	26	27	30	28	25	28	28	21	20	19	23	20	16	17	18	18	19	19	19	18	21	21	18	19	20	4996700000	5601400000	5019800000	7551000000	8256900000	8617300000	4045800000	4020800000	4080700000	4980700000
Ribosomal protein L19;60S ribosomal protein L19	RPL19	5	5	3	3	4	3	3	4	4	4	5	3	3	4	4	4	4	4	4	4	3	3	4	3	3	4	4	4	5	3	3	4	4	4	4	4	4	4	790040000	984940000	522680000	1198200000	829290000	721830000	472940000	419140000	309610000	368950000
Migration and invasion enhancer 1	MIEN1	1	1	0	0	0	0	0	0	1	1	1	1	1	0	0	1	1	1	1	1	0	0	0	0	0	0	1	1	1	1	1	0	0	1	1	1	1	1	0	0	0	0	0	0	0	0	0	0
Zinc finger protein 521	ZNF521	2	2	1	1	0	0	0	0	2	1	1	1	1	1	1	1	2	1	0	0	1	1	0	0	0	0	2	1	1	1	1	1	1	1	2	1	0	0	0	0	0	0	0	0	0	0	0	0
Serine/arginine-rich splicing factor 1	SRSF1	7	7	3	1	2	0	0	0	4	3	3	0	1	1	6	4	7	3	2	4	3	1	2	0	0	0	4	3	3	0	1	1	6	4	7	3	2	4	0	0	0	0	0	0	89371000	0	0	0
	EIF4A1	12	1	8	9	11	11	9	8	9	8	9	9	9	9	11	10	9	10	11	9	0	0	1	0	0	0	0	0	0	0	1	0	1	1	1	1	1	1	0	0	0	0	0	0	0	0	0	0
60S ribosomal protein L18	RPL18	8	8	5	5	5	7	7	7	5	6	5	5	5	6	5	6	8	6	8	5	5	5	5	7	7	7	5	6	5	5	5	6	5	6	8	6	8	5	1799500000	2361100000	1491900000	2499000000	2913600000	2299700000	1628000000	1220300000	2160900000	1977000000
SAP30-binding protein	SAP30BP	2	2	1	1	1	1	0	0	1	2	2	1	1	1	2	2	2	1	1	2	1	1	1	1	0	0	1	2	2	1	1	1	2	2	2	1	1	2	0	0	0	0	0	0	0	47123000	47286000	0
Trafficking protein particle complex subunit 8	TRAPPC8	28	28	16	10	20	2	5	1	16	13	14	10	10	9	18	18	19	12	16	16	16	10	20	2	5	1	16	13	14	10	10	9	18	18	19	12	16	16	424010000	377670000	413500000	0	186870000	0	434010000	442570000	398780000	300150000
Polycomb protein SUZ12	SUZ12	13	13	6	4	5	4	2	3	12	11	11	8	6	8	11	13	10	7	7	9	6	4	5	4	2	3	12	11	11	8	6	8	11	13	10	7	7	9	234740000	328360000	249210000	114150000	116010000	160740000	435320000	448280000	407440000	235020000
Transmembrane and coiled-coil domain-containing protein 1	TMCO1	2	2	1	1	1	1	1	0	2	2	2	1	0	1	0	1	2	0	1	0	1	1	1	1	1	0	2	2	2	1	0	1	0	1	2	0	1	0	0	0	0	0	0	0	22558000	20019000	25556000	0
YTH domain-containing protein 1	YTHDC1	13	13	6	6	9	9	9	8	12	8	5	11	12	9	5	8	10	8	7	8	6	6	9	9	9	8	12	8	5	11	12	9	5	8	10	8	7	8	281640000	327020000	308260000	669260000	483420000	325760000	265140000	228200000	280440000	252020000
Myosin regulatory light chain 12A;Myosin regulatory light chain 12B;Myosin regulatory light polypeptide 9	MYL12A;MYL12B;MYL9	6	6	2	1	2	3	3	2	1	1	1	2	1	1	3	3	3	3	3	4	2	1	2	3	3	2	1	1	1	2	1	1	3	3	3	3	3	4	0	0	194300000	0	141220000	0	0	0	0	94294000
BUB3-interacting and GLEBS motif-containing protein ZNF207	ZNF207	9	9	5	6	5	4	5	3	8	7	7	6	6	7	7	8	9	7	5	5	5	6	5	4	5	3	8	7	7	6	6	7	7	8	9	7	5	5	528820000	467590000	378990000	185160000	199710000	357820000	933740000	846550000	849400000	465840000
Non-specific protein-tyrosine kinase;Tyrosine-protein kinase Yes	YES1	8	4	2	1	5	1	2	0	6	4	5	4	5	3	5	5	6	4	3	5	0	0	3	1	1	0	3	2	3	2	3	2	3	3	3	2	2	3	0	0	110820000	0	0	0	192420000	206680000	204250000	108800000
	HELZ	72	1	51	53	59	61	55	51	45	47	45	53	52	49	41	42	45	39	44	48	0	0	1	1	1	1	1	1	1	1	1	1	1	1	1	1	1	1	0	0	0	0	0	0	0	0	0	0
Fanconi anemia group J protein	BRIP1	9	9	3	4	3	0	1	1	6	4	6	6	1	2	7	6	7	2	1	3	3	4	3	0	1	1	6	4	6	6	1	2	7	6	7	2	1	3	69007000	72155000	66163000	0	0	0	83926000	111310000	131730000	58347000
Vascular endothelial zinc finger 1	VEZF1	2	2	2	0	0	0	0	0	2	2	2	1	0	1	1	1	1	1	1	1	2	0	0	0	0	0	2	2	2	1	0	1	1	1	1	1	1	1	0	0	0	0	0	0	0	0	30251000	0
Iron-sulfur cluster assembly 2 homolog, mitochondrial	ISCA2	1	1	0	0	0	0	0	0	0	0	0	0	0	0	0	1	1	1	1	1	0	0	0	0	0	0	0	0	0	0	0	0	0	1	1	1	1	1	0	0	0	0	0	0	0	0	0	0
Ribosomal L1 domain-containing protein 1	RSL1D1	11	11	6	7	8	4	6	5	10	9	10	7	5	7	8	11	10	5	8	8	6	7	8	4	6	5	10	9	10	7	5	7	8	11	10	5	8	8	186050000	221050000	397720000	158280000	221400000	177540000	309590000	342150000	321610000	296290000
Sentrin-specific protease 7	SENP7	3	3	2	0	0	0	1	1	2	1	2	0	0	1	1	2	1	0	1	1	2	0	0	0	1	1	2	1	2	0	0	1	1	2	1	0	1	1	0	0	0	0	0	0	44426000	0	24084000	0
Protein Njmu-R1	C17orf75	5	5	2	2	2	1	0	2	2	3	4	1	1	2	3	3	3	1	2	2	2	2	2	1	0	2	2	3	4	1	1	2	3	3	3	1	2	2	29123000	29851000	0	0	0	0	0	24676000	27437000	0
RWD domain-containing protein 4	RWDD4	3	3	0	0	0	0	0	0	1	1	2	0	0	0	2	2	2	2	3	2	0	0	0	0	0	0	1	1	2	0	0	0	2	2	2	2	3	2	0	0	0	0	0	0	0	0	28919000	0
Cullin-4B	CUL4B	17	9	6	6	12	6	7	7	16	13	13	8	3	9	14	12	13	12	11	10	2	1	5	1	2	2	9	5	5	3	1	4	7	5	7	5	4	3	0	0	92466000	0	0	0	140140000	149260000	134060000	110780000
Clustered mitochondria protein homolog	CLUH	33	3	24	19	25	16	16	14	23	22	21	23	23	21	21	25	26	26	26	28	3	2	2	2	0	0	2	2	3	3	2	2	1	3	2	3	2	1	765050000	822120000	698740000	586790000	656310000	605710000	749290000	762170000	799060000	771380000
Katanin p60 ATPase-containing subunit A-like 2	KATNAL2	1	1	1	1	1	0	1	0	1	1	1	1	0	1	1	1	1	1	1	1	1	1	1	0	1	0	1	1	1	1	0	1	1	1	1	1	1	1	0	0	0	0	0	0	0	0	0	0
Protein syndesmos	NUDT16L1	7	6	4	5	6	2	2	2	3	5	5	3	4	5	2	4	6	2	2	2	4	4	5	1	1	1	3	5	4	3	4	4	2	4	5	2	2	2	50015000	51234000	52769000	0	48629000	64837000	61868000	74232000	69007000	47243000
Mothers against decapentaplegic homolog;Mothers against decapentaplegic homolog 4	SMAD4	11	11	4	5	7	2	3	2	8	8	7	5	5	4	6	6	8	7	8	6	4	5	7	2	3	2	8	8	7	5	5	4	6	6	8	7	8	6	108860000	117990000	121120000	113380000	106950000	126820000	164780000	165500000	146030000	133140000
E3 ubiquitin-protein ligase RNF126	RNF126	2	2	0	0	0	0	0	0	1	1	1	0	0	0	2	2	1	1	2	1	0	0	0	0	0	0	1	1	1	0	0	0	2	2	1	1	2	1	0	0	0	0	0	0	0	0	0	0
Lon protease homolog, mitochondrial	LONP1	10	10	5	7	7	6	5	2	5	5	5	3	4	6	3	6	4	2	2	3	5	7	7	6	5	2	5	5	5	3	4	6	3	6	4	2	2	3	310960000	304780000	290360000	532570000	255440000	0	92925000	82467000	87126000	0
26S proteasome non-ATPase regulatory subunit 8	PSMD8	4	4	3	2	3	2	2	1	2	3	3	2	2	3	2	2	3	3	3	2	3	2	3	2	2	1	2	3	3	2	2	3	2	2	3	3	3	2	32794000	30239000	33043000	45204000	38091000	0	31001000	39254000	35126000	29243000
DAZ-associated protein 1	DAZAP1	9	9	7	4	7	5	5	4	8	8	6	8	7	7	9	8	9	8	7	7	7	4	7	5	5	4	8	8	6	8	7	7	9	8	9	8	7	7	503860000	561270000	444210000	1159100000	648360000	600090000	419080000	406260000	391980000	405160000
Tubulin-folding cofactor B	TBCB	7	7	2	1	3	0	1	1	1	3	2	0	2	2	4	5	4	3	5	5	2	1	3	0	1	1	1	3	2	0	2	2	4	5	4	3	5	5	77166000	0	104420000	0	0	0	0	81180000	0	0
Nectin-2	PVRL2	3	3	0	0	0	0	0	0	0	0	0	0	0	0	0	2	2	1	0	0	0	0	0	0	0	0	0	0	0	0	0	0	0	2	2	1	0	0	0	0	0	0	0	0	0	0	0	0
39S ribosomal protein L4, mitochondrial	MRPL4	1	1	1	0	1	1	1	0	0	1	1	0	0	1	1	1	1	1	1	0	1	0	1	1	1	0	0	1	1	0	0	1	1	1	1	1	1	0	0	0	0	0	0	0	0	0	0	0
Sprouty-related, EVH1 domain-containing protein 3	SPRED3	1	1	0	0	0	0	0	0	1	1	0	0	0	0	1	0	1	0	0	0	0	0	0	0	0	0	1	1	0	0	0	0	1	0	1	0	0	0	0	0	0	0	0	0	0	0	0	0
DNA-directed RNA polymerase II subunit RPB9	POLR2I	3	3	1	1	1	0	0	0	1	2	2	1	1	0	2	1	2	2	2	1	1	1	1	0	0	0	1	2	2	1	1	0	2	1	2	2	2	1	0	0	0	0	0	0	0	0	0	0
Glucosidase 2 subunit beta	PRKCSH	2	2	0	0	2	1	0	1	0	0	0	0	1	2	0	0	0	0	0	0	0	0	2	1	0	1	0	0	0	0	1	2	0	0	0	0	0	0	0	0	37426000	0	0	0	0	0	0	0
Protein lin-37 homolog	LIN37	1	1	1	1	1	1	0	0	0	1	1	0	0	0	0	0	0	0	0	0	1	1	1	1	0	0	0	1	1	0	0	0	0	0	0	0	0	0	0	0	0	0	0	0	0	0	52316000	0
Synaptogyrin-2	SYNGR2	2	2	0	0	0	0	0	1	1	1	1	1	1	0	2	2	2	2	2	2	0	0	0	0	0	1	1	1	1	1	1	0	2	2	2	2	2	2	0	0	0	0	0	0	0	0	0	0
Histone chaperone ASF1B	ASF1B	2	2	1	1	1	0	0	0	2	2	2	1	1	1	1	2	1	0	2	2	1	1	1	0	0	0	2	2	2	1	1	1	1	2	1	0	2	2	0	0	0	0	0	0	93132000	84993000	99895000	0
	CEP192	8	1	3	3	3	0	2	0	4	3	3	5	1	2	0	6	7	4	4	4	0	1	0	0	0	0	1	1	1	1	0	0	0	1	1	1	1	0	0	0	0	0	0	0	0	0	0	0
Eukaryotic translation initiation factor 1;Eukaryotic translation initiation factor 1b	EIF1;EIF1B	3	3	2	2	2	1	2	2	3	1	1	2	1	3	3	3	3	2	2	3	2	2	2	1	2	2	3	1	1	2	1	3	3	3	3	2	2	3	45227000	55541000	43069000	0	38223000	34985000	0	0	0	28473000
Putative oxidoreductase GLYR1	GLYR1	8	8	7	7	6	3	1	1	8	7	8	7	8	6	6	7	8	7	8	7	7	7	6	3	1	1	8	7	8	7	8	6	6	7	8	7	8	7	231840000	269080000	228100000	93726000	181420000	0	353980000	352420000	356380000	197620000
Granulins;Acrogranin;Paragranulin;Granulin-1;Granulin-2;Granulin-3;Granulin-4;Granulin-5;Granulin-6;Granulin-7	GRN	2	2	1	1	2	2	1	2	2	2	1	2	2	2	2	2	2	2	2	2	1	1	2	2	1	2	2	2	1	2	2	2	2	2	2	2	2	2	0	277230000	199450000	448260000	556410000	550110000	217390000	215130000	225400000	396320000
Glucose-induced degradation protein 4 homolog	GID4	3	3	1	1	2	0	0	0	2	2	2	1	1	1	3	2	3	2	2	1	1	1	2	0	0	0	2	2	2	1	1	1	3	2	3	2	2	1	0	0	59843000	0	0	0	58540000	83012000	60005000	0
Splicing factor U2AF 65 kDa subunit	U2AF2	8	8	6	4	8	5	5	6	6	8	7	7	6	5	7	8	8	7	7	5	6	4	8	5	5	6	6	8	7	7	6	5	7	8	8	7	7	5	282990000	337210000	312660000	125780000	207370000	279300000	390870000	386130000	378280000	216430000
tRNA (guanine(10)-N2)-methyltransferase homolog	TRMT11	2	2	1	1	0	0	0	0	1	1	1	0	0	1	2	1	1	0	0	0	1	1	0	0	0	0	1	1	1	0	0	1	2	1	1	0	0	0	0	0	0	0	0	0	0	0	0	0
	TPM4	18	2	11	11	11	13	13	10	11	12	12	12	12	9	10	13	10	13	13	11	1	1	1	0	1	1	1	1	0	1	1	0	1	1	0	2	2	1	0	0	0	0	0	0	0	0	0	0
Serine/threonine-protein kinase STK11	STK11	4	4	0	0	0	0	1	1	1	0	3	2	1	1	0	0	1	0	0	1	0	0	0	0	1	1	1	0	3	2	1	1	0	0	1	0	0	1	0	0	0	0	0	0	0	0	47118000	0
RNA-binding protein 42	RBM42	3	3	0	1	0	0	0	0	2	2	2	1	1	1	1	2	3	0	0	0	0	1	0	0	0	0	2	2	2	1	1	1	1	2	3	0	0	0	0	0	0	0	0	0	17899000	16674000	20842000	0
Transmembrane protein 161A	TMEM161A	1	1	1	1	1	0	1	1	1	1	1	1	1	1	1	1	1	1	1	0	1	1	1	0	1	1	1	1	1	1	1	1	1	1	1	1	1	0	0	0	0	0	0	0	0	0	0	0
E3 ubiquitin-protein ligase MGRN1	MGRN1	9	9	1	2	4	1	0	0	6	8	7	6	4	5	3	5	8	1	4	1	1	2	4	1	0	0	6	8	7	6	4	5	3	5	8	1	4	1	0	0	107520000	0	0	0	283880000	227500000	327420000	205770000
	DNM2	1	1	1	1	0	0	1	1	1	1	1	1	1	1	1	1	1	1	1	1	1	1	0	0	1	1	1	1	1	1	1	1	1	1	1	1	1	1	0	0	0	0	0	0	0	0	0	0
Phenylalanine--tRNA ligase alpha subunit	FARSA	14	14	8	10	11	11	10	10	6	6	9	11	11	11	5	10	9	12	12	9	8	10	11	11	10	10	6	6	9	11	11	11	5	10	9	12	12	9	443530000	306350000	452470000	697330000	542750000	496810000	250070000	265450000	184500000	376830000
Haloacid dehalogenase-like hydrolase domain-containing protein 2	HDHD2	2	2	1	1	2	0	0	0	1	2	2	0	0	0	2	1	2	1	0	1	1	1	2	0	0	0	1	2	2	0	0	0	2	1	2	1	0	1	0	0	18572000	0	0	0	0	24046000	32319000	0
Dual specificity protein phosphatase 3	DUSP3	2	2	0	0	1	0	0	1	1	1	2	1	1	1	0	2	1	1	2	2	0	0	1	0	0	1	1	1	2	1	1	1	0	2	1	1	2	2	0	0	0	0	0	0	0	0	0	0
Glucose-6-phosphatase 3	G6PC3	2	2	1	1	1	1	1	1	2	2	2	2	0	1	0	0	1	2	2	1	1	1	1	1	1	1	2	2	2	2	0	1	0	0	1	2	2	1	0	0	0	0	0	0	0	0	0	0
Latrophilin-1	ADGRL1;LPHN1	2	2	0	0	0	1	0	0	0	0	0	0	0	0	1	1	1	0	1	1	0	0	0	1	0	0	0	0	0	0	0	0	1	1	1	0	1	1	0	0	0	0	0	0	0	0	0	0
Zinc finger CCHC domain-containing protein 2	ZCCHC2	3	3	3	2	2	1	0	0	2	2	1	3	2	3	1	1	1	2	2	1	3	2	2	1	0	0	2	2	1	3	2	3	1	1	1	2	2	1	0	0	72544000	0	0	0	0	0	0	85792000
Serine--tRNA ligase, mitochondrial	SARS2	3	3	2	0	3	2	2	1	0	0	0	1	0	2	1	1	1	1	0	1	2	0	3	2	2	1	0	0	0	1	0	2	1	1	1	1	0	1	34146000	0	32921000	138900000	45023000	0	0	0	0	0
Urokinase plasminogen activator surface receptor	PLAUR	1	1	0	0	0	0	0	0	0	0	1	1	1	1	0	0	0	0	0	0	0	0	0	0	0	0	0	0	1	1	1	1	0	0	0	0	0	0	0	0	0	0	0	0	0	0	0	0
CREB-regulated transcription coactivator 1	CRTC1	2	2	0	0	0	0	0	0	1	1	2	1	0	1	0	1	1	1	1	1	0	0	0	0	0	0	1	1	2	1	0	1	0	1	1	1	1	1	0	0	0	0	0	0	0	0	0	0
Protein Wiz	WIZ	17	17	8	5	11	0	4	4	12	11	14	9	11	8	9	13	11	10	6	8	8	5	11	0	4	4	12	11	14	9	11	8	9	13	11	10	6	8	157620000	255030000	123230000	0	64391000	106260000	304130000	288760000	349080000	137530000
Coatomer subunit epsilon	COPE	10	10	7	5	6	4	3	2	5	5	7	5	2	6	7	8	8	9	9	7	7	5	6	4	3	2	5	5	7	5	2	6	7	8	8	9	9	7	321560000	344320000	377730000	285050000	238860000	273220000	199670000	144600000	149220000	148600000
Zinc finger protein 428	ZNF428	2	2	0	0	0	0	0	0	0	0	0	0	0	0	1	1	2	1	1	0	0	0	0	0	0	0	0	0	0	0	0	0	1	1	2	1	1	0	0	0	0	0	0	0	0	0	0	0
Prostate tumor-overexpressed gene 1 protein	PTOV1;MED25	2	1	1	0	1	0	0	0	1	1	2	1	0	1	0	2	1	0	0	1	0	0	1	0	0	0	1	1	1	1	0	1	0	1	1	0	0	1	0	0	0	0	0	0	0	0	0	0
Zinc finger CCCH domain-containing protein 4	ZC3H4	7	7	2	1	4	0	0	0	4	3	6	5	4	4	5	7	6	5	5	4	2	1	4	0	0	0	4	3	6	5	4	4	5	7	6	5	5	4	0	0	40156000	0	0	0	142260000	150200000	102290000	51277000
60S ribosomal protein L13a	RPL13A;RPL13a	10	10	6	6	8	7	8	7	7	6	7	7	7	8	4	7	9	8	8	7	6	6	8	7	8	7	7	6	7	7	7	8	4	7	9	8	8	7	1442600000	1750600000	1326600000	1584700000	2751600000	3585200000	1109400000	1192400000	893090000	1310500000
Interferon regulatory factor 3	IRF3	4	4	1	1	3	1	0	1	2	0	1	0	0	0	1	3	1	0	1	1	1	1	3	1	0	1	2	0	1	0	0	0	1	3	1	0	1	1	0	0	0	0	0	0	0	0	0	0
AP-2 complex subunit sigma	AP2S1	5	5	3	2	3	2	1	3	2	3	2	2	2	3	4	5	4	3	3	2	3	2	3	2	1	3	2	3	2	2	2	3	4	5	4	3	3	2	89363000	97147000	104620000	97565000	0	115920000	0	86613000	87281000	81699000
GRAM domain-containing protein 1A	GRAMD1A	5	3	2	1	1	0	0	0	3	2	4	1	2	0	3	1	1	1	1	1	1	0	1	0	0	0	2	1	2	1	1	0	1	1	1	1	1	0	0	0	0	0	0	0	0	0	16969000	0
Protein Smaug homolog 2	SAMD4B	12	11	6	5	8	2	2	2	10	10	9	7	3	5	7	8	7	7	7	8	5	5	8	2	1	1	10	9	9	6	2	4	7	7	7	6	6	7	305960000	278230000	241780000	174300000	236860000	0	465670000	536940000	491230000	259840000
Volume-regulated anion channel subunit LRRC8E	LRRC8E	2	1	2	2	2	1	2	1	2	2	2	0	2	1	2	2	2	1	2	1	1	1	1	0	1	0	1	1	1	0	1	1	1	1	1	0	1	0	23164000	23873000	24781000	0	21629000	0	14272000	17685000	17645000	0
Gamma-glutamylcyclotransferase	GGCT	1	1	0	0	0	0	0	0	1	1	1	0	1	0	1	0	0	0	1	1	0	0	0	0	0	0	1	1	1	0	1	0	1	0	0	0	1	1	0	0	0	0	0	0	0	0	0	0
	HNRNPM	26	1	22	21	23	23	23	20	16	18	19	18	23	20	18	21	18	16	20	17	1	1	1	1	1	1	1	1	1	1	1	1	1	0	0	1	1	0	0	0	0	0	0	0	0	0	0	0
Rho guanine nucleotide exchange factor 1	ARHGEF1	36	35	29	23	23	14	14	14	24	21	21	15	12	16	19	22	24	16	18	15	28	23	22	14	13	14	23	20	21	15	12	16	18	21	24	15	17	14	1330100000	1309100000	1219500000	530020000	632610000	602720000	926020000	924220000	888310000	490970000
SUMO-activating enzyme subunit 1;SUMO-activating enzyme subunit 1, N-terminally processed	SAE1	4	4	2	2	3	0	0	0	2	3	3	1	0	3	2	2	4	2	3	2	2	2	3	0	0	0	2	3	3	1	0	3	2	2	4	2	3	2	22733000	21854000	16766000	0	0	0	17975000	17902000	16201000	0
40S ribosomal protein S5;40S ribosomal protein S5, N-terminally processed	RPS5	6	6	3	4	5	3	5	3	3	3	4	3	3	4	3	5	6	4	4	4	3	4	5	3	5	3	3	3	4	3	3	4	3	5	6	4	4	4	608950000	766070000	718700000	841900000	884070000	1181700000	383830000	346060000	370940000	412780000
BRISC and BRCA1-A complex member 1	BABAM1	5	5	1	3	3	1	1	1	2	3	3	2	3	2	3	3	5	2	3	3	1	3	3	1	1	1	2	3	3	2	3	2	3	3	5	2	3	3	0	83057000	95418000	0	0	0	125050000	141360000	117550000	91437000
Oxysterols receptor LXR-beta;Oxysterols receptor LXR-alpha	NR1H2;NR1H3	2	2	0	0	2	0	0	0	1	1	2	0	0	1	1	0	1	2	0	0	0	0	2	0	0	0	1	1	2	0	0	1	1	0	1	2	0	0	0	0	9276900	0	0	0	0	0	18306000	0
Unconventional myosin-IXb	MYO9B	12	12	3	3	5	1	1	1	8	4	6	2	3	5	9	9	8	5	6	6	3	3	5	1	1	1	8	4	6	2	3	5	9	9	8	5	6	6	107740000	75896000	61490000	0	0	0	117250000	128110000	97356000	103600000
DNA ligase;DNA ligase 1	LIG1	6	6	3	4	4	1	0	0	5	6	4	2	2	2	4	4	6	4	3	2	3	4	4	1	0	0	5	6	4	2	2	2	4	4	6	4	3	2	54572000	47169000	49870000	0	0	0	70610000	86591000	72544000	34110000
	ZNF28	1	1	1	1	0	0	0	0	1	1	0	1	0	0	1	1	1	0	1	0	1	1	0	0	0	0	1	1	0	1	0	0	1	1	1	0	1	0	0	0	0	0	0	0	0	0	0	0
60S ribosomal protein L18a	RPL18A	13	13	11	11	12	13	12	12	11	13	11	12	10	12	12	11	13	11	13	9	11	11	12	13	12	12	11	13	11	12	10	12	12	11	13	11	13	9	13664000000	14866000000	13057000000	29695000000	24240000000	22844000000	6845200000	6287200000	6764100000	12788000000
Epidermal growth factor receptor substrate 15-like 1	EPS15L1	20	20	10	8	10	5	4	5	11	11	9	10	10	9	12	17	15	14	15	17	10	8	10	5	4	5	11	11	9	10	10	9	12	17	15	14	15	17	198230000	182430000	155570000	91494000	85399000	112090000	208890000	235490000	187500000	270810000
Zinc finger protein 324B;Zinc finger protein 324A	ZNF324;ZNF324B	3	3	2	2	2	2	2	1	1	1	3	2	1	2	2	3	2	0	2	1	2	2	2	2	2	1	1	1	3	2	1	2	2	3	2	0	2	1	0	0	47524000	213100000	121460000	0	0	0	26884000	0
Ryanodine receptor 1	RYR1	1	1	1	1	0	1	1	1	0	1	0	1	1	1	0	1	1	1	0	0	1	1	0	1	1	1	0	1	0	1	1	1	0	1	1	1	0	0	0	0	0	0	0	0	0	0	0	0
DNA polymerase;DNA polymerase delta catalytic subunit	POLD1	40	40	17	13	21	8	7	9	24	26	26	17	17	24	24	25	26	19	20	18	17	13	21	8	7	9	24	26	26	17	17	24	24	25	26	19	20	18	495020000	469020000	555130000	261830000	227590000	309050000	1041000000	1115700000	1073800000	633810000
SH3KBP1-binding protein 1	SHKBP1	11	9	5	4	6	3	0	1	7	8	9	6	8	7	6	8	8	5	4	5	4	4	4	2	0	1	6	7	8	5	6	5	5	7	7	5	4	5	155650000	148970000	132070000	77659000	0	0	222330000	244510000	248960000	172640000
SURP and G-patch domain-containing protein 2	SUGP2	38	38	23	24	32	21	21	18	26	24	24	21	22	26	18	28	24	23	18	16	23	24	32	21	21	18	26	24	24	21	22	26	18	28	24	23	18	16	2830000000	2905500000	2847900000	2065800000	2260000000	1931100000	2710000000	2869500000	2777700000	2164600000
Fibronectin type III and SPRY domain-containing protein 1	FSD1	5	5	2	1	2	1	0	1	2	1	2	1	1	1	3	2	4	2	2	0	2	1	2	1	0	1	2	1	2	1	1	1	3	2	4	2	2	0	0	0	0	0	0	0	27451000	0	9760500	0
Alkyldihydroxyacetonephosphate synthase, peroxisomal	AGPS	5	5	3	3	4	3	2	2	2	3	1	2	2	4	2	2	3	2	2	1	3	3	4	3	2	2	2	3	1	2	2	4	2	2	3	2	2	1	50503000	47210000	41506000	94736000	128730000	64318000	39114000	44373000	0	0
Kinesin-like protein KIF2A	KIF2A	20	13	10	7	10	2	3	4	13	14	15	13	10	14	14	15	14	14	11	8	7	6	6	1	2	3	8	9	11	9	8	10	9	10	8	8	7	6	287120000	284970000	303100000	150480000	192380000	202860000	594020000	587840000	579400000	277400000
ATP-dependent RNA helicase DDX39A	DDX39A	18	7	14	12	17	15	15	11	11	11	13	14	14	14	16	14	15	13	13	10	4	4	6	6	5	3	5	5	6	4	5	4	6	6	7	5	4	4	991410000	1163500000	1456400000	1636900000	1632200000	2045500000	814390000	623730000	704540000	1029000000
PDZ and LIM domain protein 1	PDLIM1	15	15	2	3	2	0	0	1	7	8	5	6	5	7	8	12	13	12	10	11	2	3	2	0	0	1	7	8	5	6	5	7	8	12	13	12	10	11	0	86393000	101970000	0	0	0	141160000	122980000	116540000	155990000
Cytosolic acyl coenzyme A thioester hydrolase	ACOT7	12	12	10	8	7	10	11	11	6	6	6	8	9	7	6	9	8	9	8	6	10	8	7	10	11	11	6	6	6	8	9	7	6	9	8	9	8	6	956760000	802810000	1011300000	2631900000	1967500000	1966200000	543100000	586010000	538570000	1053700000
Synaptosomal-associated protein 23;Synaptosomal-associated protein	SNAP23	9	9	3	2	5	3	1	1	6	7	7	5	4	5	6	4	6	6	7	7	3	2	5	3	1	1	6	7	7	5	4	5	6	4	6	6	7	7	119910000	115450000	152220000	111550000	0	0	231180000	218620000	189460000	162970000
HCLS1-associated protein X-1	HAX1	8	8	7	5	7	5	7	7	5	5	4	4	6	5	4	6	3	3	3	4	7	5	7	5	7	7	5	5	4	4	6	5	4	6	3	3	3	4	188490000	175640000	216040000	347790000	330790000	184300000	56067000	70621000	61429000	99848000
AH receptor-interacting protein	AIP	15	15	14	11	14	7	7	3	15	12	12	13	11	12	12	15	14	12	9	9	14	11	14	7	7	3	15	12	12	13	11	12	12	15	14	12	9	9	682490000	683410000	683420000	253870000	334870000	233060000	1100600000	1266300000	1025500000	822850000
GTP-binding protein 1	GTPBP1	11	11	2	4	3	1	1	1	6	4	7	2	3	2	8	9	8	4	4	3	2	4	3	1	1	1	6	4	7	2	3	2	8	9	8	4	4	3	155610000	119310000	0	0	0	0	140320000	150590000	149920000	119490000
Syntaxin-binding protein 3	STXBP3	8	8	4	3	4	5	3	3	6	6	5	6	7	7	7	5	5	5	6	7	4	3	4	5	3	3	6	6	5	6	7	7	7	5	5	5	6	7	130910000	142880000	128440000	99468000	100280000	111250000	224120000	217660000	224190000	120460000
Ras-related protein Rab-27B	RAB27B	6	4	3	4	5	5	4	4	3	2	4	6	4	4	3	2	2	3	3	4	1	2	3	3	2	2	2	1	2	4	2	3	1	2	1	2	2	2	50486000	52038000	42305000	151260000	207270000	130670000	41984000	49674000	38458000	100810000
AP-3 complex subunit beta-1	AP3B1	19	15	11	10	13	13	10	11	15	12	15	12	9	10	15	17	14	13	13	12	9	8	12	11	8	9	13	11	13	11	8	9	12	13	11	11	10	10	396530000	482820000	404840000	397740000	431630000	414730000	396020000	396290000	402010000	341570000
NF-kappa-B inhibitor epsilon	NFKBIE	7	7	1	3	2	1	0	0	4	2	3	2	1	2	3	7	2	3	3	2	1	3	2	1	0	0	4	2	3	2	1	2	3	7	2	3	3	2	0	41137000	68363000	0	0	0	25002000	0	62230000	58841000
26S proteasome non-ATPase regulatory subunit 11	PSMD11	11	11	2	4	5	4	3	3	4	4	5	0	1	3	7	8	6	8	5	5	2	4	5	4	3	3	4	4	5	0	1	3	7	8	6	8	5	5	136250000	151760000	159860000	101400000	104310000	89838000	0	82124000	85156000	0
26S proteasome non-ATPase regulatory subunit 12	PSMD12	12	12	7	5	9	6	7	7	5	6	5	4	4	6	6	6	8	9	9	5	7	5	9	6	7	7	5	6	5	4	4	6	6	6	8	9	9	5	405860000	345160000	333950000	337650000	335860000	283390000	298910000	261220000	266630000	252570000
26S proteasome non-ATPase regulatory subunit 9	PSMD9	10	10	3	1	6	3	2	3	4	4	6	7	5	5	7	8	9	6	6	6	3	1	6	3	2	3	4	4	6	7	5	5	7	8	9	6	6	6	255240000	246170000	234070000	155560000	155880000	110320000	304870000	213690000	304660000	244090000
E3 SUMO-protein ligase CBX4	CBX4	5	5	3	3	2	2	2	2	4	4	5	5	4	4	5	4	3	2	1	3	3	3	2	2	2	2	4	4	5	5	4	4	5	4	3	2	1	3	39088000	54290000	0	0	41711000	29661000	44191000	45669000	50343000	37700000
Membrane-associated progesterone receptor component 1	PGRMC1	8	7	6	5	7	6	4	4	2	0	3	3	2	4	2	3	2	2	0	2	5	4	6	5	3	3	1	0	3	2	1	3	1	2	1	1	0	2	436240000	469670000	440030000	146330000	308670000	261180000	31459000	0	63824000	0
Transcription elongation factor SPT5	SUPT5H	24	24	5	4	9	2	4	2	10	8	12	13	7	8	13	18	19	12	12	9	5	4	9	2	4	2	10	8	12	13	7	8	13	18	19	12	12	9	181830000	146720000	183750000	225310000	85672000	33988000	350360000	340870000	334650000	268730000
Transcription initiation factor TFIID subunit 4	TAF4	8	8	6	6	7	5	6	5	4	3	3	4	4	3	4	3	4	3	2	2	6	6	7	5	6	5	4	3	3	4	4	3	4	3	4	3	2	2	107630000	122810000	103590000	170640000	162370000	116060000	81956000	46601000	90263000	58176000
DNA fragmentation factor subunit alpha	DFFA	11	11	8	5	7	3	2	2	11	11	10	7	4	7	8	9	8	8	7	7	8	5	7	3	2	2	11	11	10	7	4	7	8	9	8	8	7	7	286200000	310730000	179910000	151990000	241150000	0	483290000	463730000	502930000	247800000
Huntingtin-interacting protein 1	HIP1	6	4	0	2	1	3	0	0	3	2	3	1	2	3	2	4	0	2	2	2	0	1	0	1	0	0	3	2	2	0	1	2	1	3	0	1	1	2	0	0	0	0	0	0	71024000	0	0	0
Chloride intracellular channel protein 1	CLIC1	10	10	5	7	8	4	5	5	9	8	9	6	6	7	9	7	9	7	7	8	5	7	8	4	5	5	9	8	9	6	6	7	9	7	9	7	7	8	601530000	450930000	513920000	324210000	415480000	440270000	1314100000	1273000000	1193200000	833830000
Eukaryotic translation initiation factor 3 subunit F	EIF3F	11	9	7	9	8	9	8	7	7	6	6	10	8	10	8	8	7	8	7	8	6	7	7	7	6	5	6	6	5	8	6	8	7	7	7	7	7	6	745570000	643800000	911200000	1742400000	1445300000	1307200000	365430000	389270000	369190000	695030000
NEDD4-like E3 ubiquitin-protein ligase WWP2	WWP2	8	6	2	1	3	1	0	2	5	5	4	2	3	3	5	4	6	3	4	3	1	0	1	1	0	1	3	3	2	0	2	1	3	2	4	2	2	1	0	0	65364000	0	0	0	36761000	41696000	0	0
Cell division cycle 7-related protein kinase	CDC7	5	5	1	1	1	1	1	1	3	2	3	2	1	1	4	3	2	1	1	2	1	1	1	1	1	1	3	2	3	2	1	1	4	3	2	1	1	2	0	0	0	0	0	0	45943000	40779000	46409000	36643000
Pyruvate dehydrogenase protein X component, mitochondrial	PDHX	2	2	2	1	2	1	2	2	1	0	0	2	1	1	0	0	1	0	0	1	2	1	2	1	2	2	1	0	0	2	1	1	0	0	1	0	0	1	67483000	0	70852000	99226000	62138000	60316000	0	0	0	48398000
Dynactin subunit 6	DCTN6	3	3	1	1	2	0	0	0	2	1	1	2	0	0	2	3	3	3	3	2	1	1	2	0	0	0	2	1	1	2	0	0	2	3	3	3	3	2	0	0	38174000	0	0	0	0	0	0	0
Acetyl-coenzyme A transporter 1	SLC33A1	7	7	4	3	5	4	4	5	0	0	1	1	0	0	1	1	1	1	0	0	4	3	5	4	4	5	0	0	1	1	0	0	1	1	1	1	0	0	80168000	82134000	140320000	176000000	176080000	127090000	0	0	0	0
Neural Wiskott-Aldrich syndrome protein	WASL	9	9	1	2	4	0	1	1	5	3	4	3	2	3	4	6	6	3	2	2	1	2	4	0	1	1	5	3	4	3	2	3	4	6	6	3	2	2	0	0	73615000	0	0	0	90583000	110500000	90782000	0
Importin-5	IPO5	46	40	36	35	41	26	23	19	35	41	41	33	34	37	39	39	37	29	33	31	32	30	38	23	19	18	29	36	36	31	31	34	35	34	35	26	31	28	6640400000	6573600000	7394100000	3603200000	2785100000	2354100000	7159400000	7222100000	7537700000	4146800000
DNA-directed RNA polymerase, mitochondrial	POLRMT	15	15	7	9	13	12	9	8	3	7	7	7	9	8	3	8	7	7	6	6	7	9	13	12	9	8	3	7	7	7	9	8	3	8	7	7	6	6	324960000	260750000	320580000	570570000	790400000	654680000	90531000	137150000	159040000	245780000
Eukaryotic elongation factor 2 kinase	EEF2K	11	11	6	2	6	3	2	0	9	8	7	6	7	6	9	7	7	9	7	6	6	2	6	3	2	0	9	8	7	6	7	6	9	7	7	9	7	6	126050000	118820000	87908000	113020000	0	0	164470000	174660000	146380000	150150000
Histone deacetylase complex subunit SAP18	SAP18	3	3	1	0	3	1	0	1	3	3	3	3	2	3	3	2	3	2	2	2	1	0	3	1	0	1	3	3	3	3	2	3	3	2	3	2	2	2	0	0	56605000	0	0	0	43903000	41101000	69705000	47610000
Insulin-like growth factor 2 mRNA-binding protein 3	IGF2BP3	19	17	12	13	17	15	14	12	13	13	11	12	8	14	12	14	13	13	14	15	10	11	15	13	13	10	12	12	10	10	7	12	11	12	12	12	12	14	1499000000	1447600000	1284300000	1963800000	1942500000	1844800000	668530000	758010000	673140000	1030200000
Dynamin-1-like protein	DNM1L	40	3	30	31	32	21	19	20	31	36	31	25	26	28	29	32	32	29	30	29	1	2	2	0	1	0	2	2	3	0	1	0	2	2	3	2	2	1	3325100000	3298600000	3073600000	1949900000	1814000000	1547200000	3172400000	3163500000	3256800000	1714600000
RNA 3-terminal phosphate cyclase	RTCA	9	9	6	5	5	8	7	8	5	7	6	6	7	5	5	7	7	8	7	7	6	5	5	8	7	8	5	7	6	6	7	5	5	7	7	8	7	7	204140000	169270000	242320000	216260000	208700000	293030000	178140000	152680000	174390000	146440000
Phosphatidylinositol 4-phosphate 3-kinase C2 domain-containing subunit alpha	PIK3C2A	25	25	16	14	19	12	8	10	16	15	19	11	13	9	17	20	15	11	14	11	16	14	19	12	8	10	16	15	19	11	13	9	17	20	15	11	14	11	381380000	388350000	358830000	317710000	323510000	389750000	361950000	350880000	320150000	260910000
Phosphatidylinositol 3-kinase regulatory subunit beta	PIK3R2	7	6	2	3	4	0	2	2	3	4	5	3	3	4	3	4	4	6	5	3	1	2	3	0	1	2	3	4	5	3	3	4	3	4	4	5	5	3	0	70480000	46586000	0	0	0	77004000	95013000	90561000	55754000
Golgi integral membrane protein 4	GOLIM4	3	3	0	0	1	0	0	1	2	2	3	2	2	1	1	0	0	0	0	0	0	0	1	0	0	1	2	2	3	2	2	1	1	0	0	0	0	0	0	0	0	0	0	0	65289000	79653000	76157000	0
TNF receptor-associated factor 5	TRAF5	3	3	0	0	0	0	0	0	2	0	1	0	1	0	2	2	2	0	0	0	0	0	0	0	0	0	2	0	1	0	1	0	2	2	2	0	0	0	0	0	0	0	0	0	0	0	0	0
Procollagen-lysine,2-oxoglutarate 5-dioxygenase 2	PLOD2	20	20	9	10	15	15	11	10	9	12	12	17	16	17	3	5	4	2	2	3	9	10	15	15	11	10	9	12	12	17	16	17	3	5	4	2	2	3	169020000	178070000	149530000	395460000	332590000	249420000	210760000	294340000	333510000	1097100000
Exocyst complex component 5	EXOC5	17	17	12	10	13	4	6	5	11	10	9	6	5	5	11	12	11	7	8	7	12	10	13	4	6	5	11	10	9	6	5	5	11	12	11	7	8	7	207230000	303230000	303070000	137380000	191470000	231270000	170200000	181700000	170830000	121710000
Cytochrome c oxidase subunit NDUFA4	NDUFA4	2	2	1	0	0	1	1	1	2	2	2	1	2	1	2	1	0	2	2	1	1	0	0	1	1	1	2	2	2	1	2	1	2	1	0	2	2	1	0	0	0	0	0	0	23447000	25720000	23061000	0
26S proteasome non-ATPase regulatory subunit 14	PSMD14	9	9	6	5	8	8	7	3	6	7	7	5	7	5	5	7	7	5	5	5	6	5	8	8	7	3	6	7	7	5	7	5	5	7	7	5	5	5	559400000	501940000	513870000	440320000	419460000	398830000	266330000	327610000	312040000	264120000
Importin subunit alpha-4	KPNA3	14	9	10	8	9	6	5	6	7	9	10	7	7	7	11	8	8	10	10	9	7	5	6	3	2	3	5	5	7	4	4	4	7	5	4	7	8	6	450800000	341250000	389450000	141120000	191050000	145890000	333640000	289520000	342580000	155790000
Syntenin-1	SDCBP	3	1	2	2	3	2	1	2	2	2	2	3	2	3	3	3	3	3	3	3	1	1	1	1	1	1	1	1	1	1	1	1	1	1	1	1	1	1	43057000	53173000	60200000	62549000	0	50917000	31572000	43176000	35726000	47024000
Nucleolar protein 56	NOP56	25	25	12	11	22	16	17	10	16	16	17	14	14	16	11	13	15	13	14	13	12	11	22	16	17	10	16	16	17	14	14	16	11	13	15	13	14	13	392150000	526300000	963900000	572150000	786250000	523780000	587320000	608160000	533090000	545790000
Importin subunit alpha-3	KPNA4	15	10	10	8	9	6	5	5	7	10	10	8	7	8	12	10	12	10	9	11	7	5	6	3	2	2	5	6	7	5	4	5	8	7	8	7	7	8	838680000	826920000	857880000	431320000	447750000	531580000	732000000	820210000	762820000	544270000
E3 ubiquitin-protein ligase TRIM38	TRIM38	7	7	2	1	2	1	0	1	7	3	4	2	0	3	4	5	3	2	1	2	2	1	2	1	0	1	7	3	4	2	0	3	4	5	3	2	1	2	0	0	0	0	0	0	97374000	85566000	72414000	46861000
Transcription factor E2F3	E2F3	2	2	0	1	0	0	0	0	0	1	1	0	0	0	1	1	1	0	0	0	0	1	0	0	0	0	0	1	1	0	0	0	1	1	1	0	0	0	0	0	0	0	0	0	0	0	0	0
Serine/threonine-protein phosphatase 6 catalytic subunit;Serine/threonine-protein phosphatase 6 catalytic subunit, N-terminally processed	PPP6C	12	12	8	8	10	7	8	6	10	12	9	8	6	8	12	10	9	10	9	11	8	8	10	7	8	6	10	12	9	8	6	8	12	10	9	10	9	11	910770000	764920000	720750000	486760000	452800000	506900000	1218900000	1211800000	1215500000	794820000
Ubiquitin-conjugating enzyme E2 C	UBE2C	2	2	0	0	0	0	0	0	0	0	0	0	0	0	1	2	2	1	1	0	0	0	0	0	0	0	0	0	0	0	0	0	1	2	2	1	1	0	0	0	0	0	0	0	0	0	0	0
Pyridoxal kinase	PDXK	5	5	4	2	5	0	2	1	2	3	3	2	2	4	2	2	4	2	3	2	4	2	5	0	2	1	2	3	3	2	2	4	2	2	4	2	3	2	90125000	124640000	76874000	0	53039000	0	43715000	41013000	54903000	33721000
Acyl-CoA desaturase	SCD	4	4	2	1	3	4	2	2	1	2	1	1	2	1	1	2	1	0	1	1	2	1	3	4	2	2	1	2	1	1	2	1	1	2	1	0	1	1	81285000	0	49396000	193290000	246810000	113560000	0	46888000	0	0
AT-rich interactive domain-containing protein 1A	ARID1A	45	44	17	16	30	14	12	5	35	33	38	24	26	26	36	40	36	25	29	26	17	16	29	14	12	5	34	32	37	24	26	26	35	39	35	25	28	26	584780000	537650000	866110000	446120000	263630000	169440000	1481100000	1452800000	1683700000	919340000
C2 domain-containing protein 2-like	C2CD2L	1	1	0	0	0	0	0	0	1	1	1	0	0	0	0	1	1	0	0	1	0	0	0	0	0	0	1	1	1	0	0	0	0	1	1	0	0	1	0	0	0	0	0	0	0	0	0	0
Transmembrane protein 194A	TMEM194A	6	6	4	3	4	0	0	0	2	3	4	2	4	2	2	3	4	3	3	2	4	3	4	0	0	0	2	3	4	2	4	2	2	3	4	3	3	2	108630000	90535000	66794000	0	0	0	0	0	106840000	77755000
Thioredoxin domain-containing protein 9	TXNDC9	5	5	2	2	5	4	2	2	2	1	2	2	2	2	2	2	2	2	2	2	2	2	5	4	2	2	2	1	2	2	2	2	2	2	2	2	2	2	63995000	79967000	81829000	131290000	112370000	139410000	43787000	0	35270000	44805000
TRAF-type zinc finger domain-containing protein 1	TRAFD1	14	14	4	4	6	2	1	1	10	10	11	8	8	9	10	10	13	10	8	9	4	4	6	2	1	1	10	10	11	8	8	9	10	10	13	10	8	9	136020000	239730000	164020000	63163000	0	0	315870000	298230000	430940000	202980000
Citron Rho-interacting kinase	CIT	33	33	8	6	16	2	4	6	26	23	24	24	24	21	21	22	22	25	22	21	8	6	16	2	4	6	26	23	24	24	24	21	21	22	22	25	22	21	88249000	92642000	207050000	107610000	83012000	109090000	574310000	447860000	515110000	502860000
Eukaryotic translation initiation factor 1A, X-chromosomal;Eukaryotic translation initiation factor 1A, Y-chromosomal	EIF1AX;EIF1AY	1	1	0	0	0	0	0	0	1	1	1	0	0	0	1	0	1	1	0	1	0	0	0	0	0	0	1	1	1	0	0	0	1	0	1	1	0	1	0	0	0	0	0	0	0	0	0	0
Cdc42 effector protein 2	CDC42EP2	1	1	0	0	0	0	0	0	1	0	1	0	1	0	0	0	0	1	0	0	0	0	0	0	0	0	1	0	1	0	1	0	0	0	0	1	0	0	0	0	0	0	0	0	0	0	0	0
AP-3 complex subunit delta-1	AP3D1	37	37	23	20	29	23	25	17	20	22	25	27	24	25	27	27	28	28	26	26	23	20	29	23	25	17	20	22	25	27	24	25	27	27	28	28	26	26	1235000000	1157100000	1325900000	1010200000	1442600000	1350400000	876460000	818230000	866440000	924020000
Chromodomain-helicase-DNA-binding protein 1	CHD1	10	7	3	2	6	2	2	1	8	7	8	4	4	3	6	7	7	4	2	3	0	0	3	0	0	0	5	4	5	1	1	0	4	4	4	1	0	1	0	0	74868000	0	0	0	55670000	80486000	89562000	47142000
Disintegrin and metalloproteinase domain-containing protein 10	ADAM10	5	5	1	1	3	1	1	2	3	5	5	3	3	4	1	1	1	0	1	1	1	1	3	1	1	2	3	5	5	3	3	4	1	1	1	0	1	1	0	0	0	0	0	0	70653000	61611000	74991000	75238000
Histone-lysine N-methyltransferase 2D	KMT2D	10	10	3	3	4	0	0	1	6	5	9	4	5	5	4	6	9	2	3	4	3	3	4	0	0	1	6	5	9	4	5	5	4	6	9	2	3	4	46205000	53091000	36034000	0	0	0	57591000	50502000	73176000	52188000
Programmed cell death protein 5	PDCD5	6	6	2	1	1	1	0	0	3	2	2	2	2	3	5	6	6	6	5	4	2	1	1	1	0	0	3	2	2	2	2	3	5	6	6	6	5	4	0	0	0	0	0	0	0	0	0	0
Protein arginine N-methyltransferase 5;Protein arginine N-methyltransferase 5, N-terminally processed	PRMT5	27	27	24	20	23	22	21	19	19	20	22	20	20	19	21	23	22	20	21	21	24	20	23	22	21	19	19	20	22	20	20	19	21	23	22	20	21	21	6914300000	7040600000	6354800000	3437000000	3582000000	3329300000	2945100000	2950200000	2702900000	2005000000
Tripeptidyl-peptidase 1	TPP1	1	1	0	1	1	1	1	0	0	1	1	1	1	0	0	0	0	0	0	1	0	1	1	1	1	0	0	1	1	1	1	0	0	0	0	0	0	1	0	0	0	0	0	0	0	0	0	0
Transcription elongation regulator 1	TCERG1	17	17	9	10	10	5	5	2	14	12	14	11	8	8	8	12	6	3	2	6	9	10	10	5	5	2	14	12	14	11	8	8	8	12	6	3	2	6	215670000	227890000	174960000	107960000	107790000	0	337110000	270940000	353870000	116930000
Kinetochore protein NDC80 homolog	NDC80	22	20	12	10	14	2	5	6	13	13	10	10	12	14	14	17	15	12	17	11	11	9	13	2	3	6	11	11	8	9	11	12	12	16	14	11	15	10	306090000	281560000	306780000	124980000	181470000	213520000	655430000	578200000	631890000	370570000
Transportin-2	TNPO2	13	8	5	5	8	4	5	3	11	9	8	8	5	6	8	9	9	8	6	7	2	3	4	1	1	1	6	5	5	5	1	3	4	5	5	4	3	3	76045000	71113000	115750000	0	0	0	113640000	107340000	76791000	44569000
DNA-directed RNA polymerase III subunit RPC1	POLR3A	33	33	18	15	25	9	8	4	25	23	22	17	16	13	20	19	18	12	15	14	18	15	25	9	8	4	25	23	22	17	16	13	20	19	18	12	15	14	633310000	732790000	581550000	383750000	382160000	271580000	644080000	601190000	507950000	461970000
Proteasome subunit alpha type-7;Proteasome subunit alpha type-7-like	PSMA7;PSMA8	10	10	4	7	7	6	5	5	6	5	7	4	6	5	8	8	6	6	7	9	4	7	7	6	5	5	6	5	7	4	6	5	8	8	6	6	7	9	405950000	333960000	342410000	217540000	225540000	275190000	233920000	286190000	335730000	173440000
Secretory carrier-associated membrane protein 3	SCAMP3	6	6	3	5	4	4	3	3	4	4	5	5	6	5	5	5	5	3	3	5	3	5	4	4	3	3	4	4	5	5	6	5	5	5	5	3	3	5	205840000	265030000	252180000	312090000	248820000	270440000	285690000	260840000	234870000	238810000
Transcription regulator protein BACH1	BACH1	18	18	12	13	17	11	11	11	12	13	12	13	9	10	14	10	9	10	11	9	12	13	17	11	11	11	12	13	12	13	9	10	14	10	9	10	11	9	804250000	820830000	832370000	526290000	524180000	443140000	540050000	521950000	502960000	597190000
[3-methyl-2-oxobutanoate dehydrogenase [lipoamide]] kinase, mitochondrial	BCKDK	4	4	3	1	2	3	2	3	2	2	3	1	1	2	2	3	2	2	1	1	3	1	2	3	2	3	2	2	3	1	1	2	2	3	2	2	1	1	117750000	0	107370000	251030000	100210000	96351000	82514000	73132000	35029000	0
Interferon-induced protein with tetratricopeptide repeats 3	IFIT3	4	4	1	1	1	2	1	0	2	2	4	2	3	2	1	2	2	3	2	2	1	1	1	2	1	0	2	2	4	2	3	2	1	2	2	3	2	2	0	0	0	17235000	0	0	25459000	27788000	19046000	0
Microsomal glutathione S-transferase 3	MGST3	4	4	3	2	3	2	0	2	3	3	3	2	3	3	3	4	3	3	2	4	3	2	3	2	0	2	3	3	3	2	3	3	3	4	3	3	2	4	152600000	103380000	102110000	145860000	0	162660000	114720000	132930000	131440000	195470000
Gem-associated protein 2	GEMIN2	6	6	3	4	5	1	0	0	5	5	4	4	3	1	4	5	6	6	4	5	3	4	5	1	0	0	5	5	4	4	3	1	4	5	6	6	4	5	240600000	269400000	273100000	0	0	0	200600000	202490000	214170000	164420000
Tax1-binding protein 3	TAX1BP3	1	1	0	0	0	0	0	0	1	1	1	0	0	0	1	1	1	1	1	1	0	0	0	0	0	0	1	1	1	0	0	0	1	1	1	1	1	1	0	0	0	0	0	0	0	0	0	0
PDZ domain-containing protein GIPC1	GIPC1	5	5	0	0	2	1	1	0	2	1	2	0	0	1	2	2	4	1	2	4	0	0	2	1	1	0	2	1	2	0	0	1	2	2	4	1	2	4	0	0	0	0	0	0	0	0	0	0
Inhibitor of nuclear factor kappa-B kinase subunit beta	IKBKB	18	17	9	7	12	6	7	1	16	16	11	9	10	13	12	13	13	12	13	11	8	6	11	5	6	1	15	15	11	8	10	12	11	12	13	11	12	10	295990000	232340000	274200000	211010000	232650000	0	398590000	329430000	317190000	273700000
Histone acetyltransferase type B catalytic subunit	HAT1	10	10	9	5	7	6	4	4	7	7	8	7	6	8	7	7	7	6	6	7	9	5	7	6	4	4	7	7	8	7	6	8	7	7	7	6	6	7	408020000	390750000	450580000	283320000	265350000	283280000	435380000	483140000	476960000	271920000
Ubiquitin/ISG15-conjugating enzyme E2 L6	UBE2L6	3	3	3	2	2	1	1	2	3	1	3	2	1	3	2	0	1	2	3	2	3	2	2	1	1	2	3	1	3	2	1	3	2	0	1	2	3	2	78691000	61003000	108670000	0	0	82712000	169340000	0	169810000	229600000
Peripheral plasma membrane protein CASK	CASK	13	13	5	4	7	3	2	3	7	7	6	8	7	7	8	9	8	11	11	12	5	4	7	3	2	3	7	7	6	8	7	7	8	9	8	11	11	12	121560000	103130000	89729000	68720000	113070000	104620000	152610000	158270000	159950000	177410000
Hepatocyte growth factor-regulated tyrosine kinase substrate	HGS	22	22	3	3	5	2	2	3	11	11	17	14	10	11	17	19	18	17	19	15	3	3	5	2	2	3	11	11	17	14	10	11	17	19	18	17	19	15	80248000	80374000	98696000	42241000	300980000	227510000	888880000	852790000	862270000	622000000
Aurora kinase A	AURKA	13	12	3	4	6	2	1	1	9	10	11	8	8	5	8	6	10	8	8	9	2	3	5	1	0	1	8	9	11	8	7	4	8	6	9	8	8	9	127440000	158980000	156770000	0	0	0	318510000	306500000	302580000	293310000
Protein phosphatase 1 regulatory subunit 12A	PPP1R12A	41	41	10	9	20	4	5	3	28	28	31	25	23	27	33	34	34	33	35	35	10	9	20	4	5	3	28	28	31	25	23	27	33	34	34	33	35	35	806370000	880630000	697960000	300580000	250630000	0	1851700000	1938200000	1777000000	1624900000
Cyclin-G-associated kinase	GAK	31	31	16	12	19	12	12	11	25	25	26	23	27	24	22	25	24	26	25	23	16	12	19	12	12	11	25	25	26	23	27	24	22	25	24	26	25	23	836550000	837350000	785540000	523770000	613400000	402590000	1349700000	1428700000	1331500000	1404900000
Exportin-1	XPO1	41	41	32	33	37	26	29	28	35	34	35	34	29	34	36	34	36	33	37	30	32	33	37	26	29	28	35	34	35	34	29	34	36	34	36	33	37	30	5689700000	4644200000	5296800000	2893000000	2891500000	2832400000	3728300000	3732700000	3615800000	2270800000
Zinc finger protein 609	ZNF609	35	34	24	24	31	25	23	25	22	23	24	26	26	24	21	25	25	22	16	25	24	24	30	24	22	24	22	23	23	26	26	24	20	25	25	22	16	24	2275100000	2295100000	2032500000	1823100000	2185700000	2246800000	1138800000	1076500000	1249900000	1556100000
Spectrin beta chain, non-erythrocytic 2	SPTBN2	48	42	17	12	25	11	5	7	30	26	31	18	13	14	32	32	35	26	28	29	14	12	21	8	3	5	27	24	29	15	11	12	29	27	31	22	23	26	440710000	360930000	548820000	104830000	96151000	197910000	899300000	660950000	565350000	246700000
Plexin-B2	PLXNB2	9	9	1	1	1	0	0	1	4	3	4	6	1	6	3	2	4	1	2	3	1	1	1	0	0	1	4	3	4	6	1	6	3	2	4	1	2	3	0	0	0	0	0	0	40815000	0	39335000	44775000
Protein KHNYN	KHNYN	6	6	2	4	4	0	0	1	4	6	6	3	2	3	5	4	5	3	3	3	2	4	4	0	0	1	4	6	6	3	2	3	5	4	5	3	3	3	50601000	40039000	40415000	0	0	0	84582000	66131000	85396000	47532000
Tectonin beta-propeller repeat-containing protein 2	TECPR2	9	9	5	3	4	0	0	1	7	8	8	4	7	4	6	7	6	4	5	4	5	3	4	0	0	1	7	8	8	4	7	4	6	7	6	4	5	4	112680000	132510000	81465000	0	0	0	111020000	129480000	88030000	84829000
U2 snRNP-associated SURP motif-containing protein	U2SURP	34	34	28	27	31	31	29	26	22	25	29	27	26	23	24	26	26	22	25	26	28	27	31	31	29	26	22	25	29	27	26	23	24	26	26	22	25	26	6709200000	6948800000	6086200000	5231600000	5467900000	5771300000	3237400000	3263200000	3455800000	2734100000
Histone-lysine N-methyltransferase SETD1A	SETD1A	13	12	1	0	4	2	0	0	9	10	9	1	2	1	9	11	8	5	5	4	1	0	4	2	0	0	8	10	8	1	2	1	8	10	8	5	5	4	0	0	172510000	192770000	0	0	230760000	195020000	199790000	0
Synaptojanin-2	SYNJ2	23	23	9	8	8	6	6	5	10	11	11	11	13	9	9	12	11	16	18	17	9	8	8	6	6	5	10	11	11	11	13	9	9	12	11	16	18	17	129690000	172300000	153970000	150210000	174430000	175290000	185270000	199290000	176730000	249470000
Uncharacterized protein KIAA0355	KIAA0355	8	8	7	4	4	3	2	4	5	6	6	4	2	5	3	5	6	0	1	2	7	4	4	3	2	4	5	6	6	4	2	5	3	5	6	0	1	2	0	0	0	0	0	0	0	0	0	0
Kinesin-like protein KIF3B;Kinesin-like protein KIF3B, N-terminally processed	KIF3B	5	3	0	1	2	3	2	1	2	2	3	2	2	2	5	4	4	4	3	5	0	0	1	1	0	1	1	1	1	1	1	1	3	2	2	2	1	3	0	0	0	91200000	27735000	0	0	0	0	0
Phosphoribosylformylglycinamidine synthase	PFAS	31	31	24	24	25	18	20	12	20	26	28	21	19	23	24	25	25	21	24	19	24	24	25	18	20	12	20	26	28	21	19	23	24	25	25	21	24	19	1561800000	1571200000	1742400000	1058300000	1089900000	1149000000	1502400000	1401800000	1434900000	1159800000
Serine/threonine-protein phosphatase 6 regulatory ankyrin repeat subunit A	ANKRD28	31	27	14	13	20	11	8	6	22	20	21	18	19	14	22	21	23	22	16	22	13	12	18	9	8	5	19	17	19	16	16	12	20	18	21	18	14	19	975690000	1047000000	903720000	425210000	535060000	253170000	1349900000	1358300000	1348700000	1087800000
Rho guanine nucleotide exchange factor 11	ARHGEF11	15	15	3	3	6	2	1	2	12	12	8	5	3	5	10	8	9	5	7	2	3	3	6	2	1	2	12	12	8	5	3	5	10	8	9	5	7	2	0	221140000	127220000	0	0	0	238190000	198360000	303180000	164950000
Mitochondrial ribonuclease P protein 3	KIAA0391	3	3	2	1	2	3	2	2	1	1	1	1	2	1	1	1	2	1	1	1	2	1	2	3	2	2	1	1	1	1	2	1	1	1	2	1	1	1	40729000	0	33964000	65235000	0	37774000	0	0	0	0
Inhibitor of nuclear factor kappa-B kinase subunit alpha	CHUK	27	26	18	16	19	8	8	4	18	20	18	19	14	14	20	20	21	16	17	15	17	15	18	7	7	4	17	19	18	18	14	13	19	19	21	15	16	14	713710000	704030000	848150000	310820000	266500000	196060000	823020000	932120000	781850000	476580000
U6 snRNA-associated Sm-like protein LSm1	LSM1	2	2	0	0	0	0	0	0	2	1	2	2	1	0	1	2	2	1	2	2	0	0	0	0	0	0	2	1	2	2	1	0	1	2	2	1	2	2	0	0	0	0	0	0	23558000	0	22846000	23946000
Niemann-Pick C1 protein	NPC1	13	13	6	6	8	5	5	3	9	7	8	11	10	9	4	5	7	6	8	6	6	6	8	5	5	3	9	7	8	11	10	9	4	5	7	6	8	6	275870000	191900000	290280000	271500000	269000000	394690000	320290000	411890000	483740000	849170000
T-box transcription factor TBX3	TBX3	3	3	0	0	1	2	1	1	0	1	0	1	1	1	0	0	0	1	1	1	0	0	1	2	1	1	0	1	0	1	1	1	0	0	0	1	1	1	0	0	0	56957000	0	0	0	0	0	0
Sphingolipid delta(4)-desaturase DES1	DEGS1	2	2	1	1	1	2	2	2	2	2	2	2	2	2	2	2	2	2	2	2	1	1	1	2	2	2	2	2	2	2	2	2	2	2	2	2	2	2	0	0	43003000	44962000	112620000	69423000	44469000	66518000	34499000	106630000
Actin-related protein 2/3 complex subunit 1B	ARPC1B	10	9	5	8	8	8	8	6	4	6	5	5	5	5	7	7	9	7	5	3	4	7	7	7	7	5	3	5	4	5	4	4	6	6	8	6	4	2	180470000	370020000	218740000	675560000	969970000	335100000	185890000	225090000	147940000	181240000
Actin-related protein 2/3 complex subunit 2	ARPC2	17	17	11	13	13	12	13	11	9	8	8	11	11	12	10	13	10	10	12	11	11	13	13	12	13	11	9	8	8	11	11	12	10	13	10	10	12	11	479760000	734500000	652410000	2295000000	3359000000	1277000000	396580000	394370000	349400000	825400000
Actin-related protein 2/3 complex subunit 3	ARPC3	7	7	4	6	7	7	7	5	6	5	5	6	5	6	6	6	6	6	6	5	4	6	7	7	7	5	6	5	5	6	5	6	6	6	6	6	6	5	259230000	325780000	513260000	1820500000	2106400000	622230000	233010000	158910000	196670000	342920000
DNA-directed RNA polymerases I and III subunit RPAC1	POLR1C	8	8	4	4	6	4	5	1	7	6	7	6	7	6	6	7	7	4	5	6	4	4	6	4	5	1	7	6	7	6	7	6	6	7	7	4	5	6	264780000	219700000	265030000	223770000	216540000	0	320480000	322630000	295130000	231410000
Transcription intermediary factor 1-alpha	TRIM24	5	5	2	0	4	1	1	0	4	5	4	2	0	4	2	4	5	2	2	1	2	0	4	1	1	0	4	5	4	2	0	4	2	4	5	2	2	1	0	0	48306000	0	0	0	48325000	67077000	58558000	0
Membrane-associated progesterone receptor component 2	PGRMC2	6	5	5	5	5	4	5	3	4	1	2	1	1	2	2	3	3	2	1	1	4	4	4	3	4	2	3	1	2	0	0	1	1	2	2	1	1	1	97118000	114950000	124450000	111570000	132240000	114730000	55946000	0	0	0
Prefoldin subunit 6	PFDN6	8	8	4	5	5	1	1	1	8	6	8	7	5	6	8	7	8	6	6	3	4	5	5	1	1	1	8	6	8	7	5	6	8	7	8	6	6	3	138350000	149680000	145580000	0	0	0	387390000	433700000	337870000	204730000
NF-kappa-B-repressing factor	NKRF	26	26	15	12	20	19	17	13	16	21	20	16	18	16	15	17	17	14	16	14	15	12	20	19	17	13	16	21	20	16	18	16	15	17	17	14	16	14	677690000	698290000	691360000	1028600000	866280000	644520000	505710000	576100000	701620000	572970000
Zinc finger protein 185	ZNF185	24	1	12	10	15	7	3	5	18	18	18	14	15	15	16	20	19	16	18	19	0	1	1	1	0	0	1	1	1	0	0	1	1	1	1	0	0	1	700300000	651150000	848940000	441670000	153240000	228870000	1231100000	1301200000	1120300000	901190000
Protein CASC3	CASC3	8	8	1	0	2	1	0	0	3	4	5	5	6	5	8	5	6	6	7	7	1	0	2	1	0	0	3	4	5	5	6	5	8	5	6	6	7	7	0	0	66151000	0	0	0	104350000	87506000	119460000	131920000
28S ribosomal protein S12, mitochondrial	MRPS12	2	2	0	0	1	0	0	0	2	1	2	1	1	1	2	0	1	1	1	2	0	0	1	0	0	0	2	1	2	1	1	1	2	0	1	1	1	2	0	0	0	0	0	0	31714000	0	34698000	0
Peroxisomal acyl-coenzyme A oxidase 3	ACOX3	5	5	2	3	3	1	1	1	2	3	5	2	2	1	1	3	3	2	1	1	2	3	3	1	1	1	2	3	5	2	2	1	1	3	3	2	1	1	0	104580000	96767000	0	0	0	99879000	116530000	79855000	0
Surfeit locus protein 4	SURF4	5	5	5	5	5	5	5	4	4	5	3	4	4	4	4	4	3	2	4	4	5	5	5	5	5	4	4	5	3	4	4	4	4	4	3	2	4	4	1285300000	998930000	1545800000	1921100000	1785700000	1561400000	717380000	668970000	852650000	1027500000
Ataxin-7	ATXN7	2	2	1	1	2	1	1	1	2	1	2	2	1	1	2	2	2	2	1	1	1	1	2	1	1	1	2	1	2	2	1	1	2	2	2	2	1	1	0	0	44755000	0	0	0	0	0	61256000	37178000
Serine palmitoyltransferase 1	SPTLC1	16	16	9	9	11	9	6	7	13	12	12	12	9	8	12	11	10	9	11	11	9	9	11	9	6	7	13	12	12	12	9	8	12	11	10	9	11	11	1165300000	1067200000	824150000	578590000	568450000	631220000	1018900000	1103800000	1045900000	881540000
Serine palmitoyltransferase 2	SPTLC2	19	19	11	10	13	8	8	4	13	13	13	11	14	14	10	17	14	13	12	14	11	10	13	8	8	4	13	13	13	11	14	14	10	17	14	13	12	14	408580000	523750000	391170000	262950000	304910000	250720000	546100000	687080000	440430000	474980000
Fanconi anemia group G protein	FANCG	4	4	1	1	1	0	0	0	2	2	3	2	1	2	1	2	2	2	1	2	1	1	1	0	0	0	2	2	3	2	1	2	1	2	2	2	1	2	0	0	0	0	0	0	0	0	20690000	16149000
UDP-N-acetylglucosamine--peptide N-acetylglucosaminyltransferase 110 kDa subunit	OGT	37	37	28	22	32	23	19	17	29	32	31	26	24	25	26	30	30	25	23	25	28	22	32	23	19	17	29	32	31	26	24	25	26	30	30	25	23	25	1589100000	1485100000	1460900000	919400000	956380000	829320000	2237900000	2247600000	2172700000	1436400000
E3 ubiquitin-protein ligase Midline-1	MID1	9	9	1	0	1	2	1	1	4	6	3	3	4	4	5	4	4	5	5	7	1	0	1	2	1	1	4	6	3	3	4	4	5	4	4	5	5	7	0	0	0	0	0	0	56499000	61898000	57348000	57299000
Protein phosphatase 1G	PPM1G	18	18	10	10	16	8	8	7	14	15	17	13	13	13	15	14	16	10	13	12	10	10	16	8	8	7	14	15	17	13	13	13	15	14	16	10	13	12	1112000000	676780000	1200800000	333220000	488080000	219850000	1745200000	1496700000	1560700000	843040000
Phosphatidylinositol 3,4,5-trisphosphate 5-phosphatase 2	INPPL1	24	24	8	5	5	2	3	2	17	17	21	15	13	11	19	19	16	13	13	15	8	5	5	2	3	2	17	17	21	15	13	11	19	19	16	13	13	15	208520000	211820000	181980000	69189000	99376000	78940000	635580000	690000000	790330000	415250000
Fanconi anemia group A protein	FANCA	5	5	2	2	2	1	0	0	5	4	5	2	1	2	2	4	3	2	3	2	2	2	2	1	0	0	5	4	5	2	1	2	2	4	3	2	3	2	23794000	28351000	19668000	0	0	0	37458000	32441000	36266000	24449000
Eukaryotic translation initiation factor 3 subunit D	EIF3D	14	14	10	10	11	10	9	8	10	10	10	10	9	8	11	11	12	13	11	12	10	10	11	10	9	8	10	10	10	10	9	8	11	11	12	13	11	12	742720000	695840000	722530000	619720000	716120000	772570000	510570000	473330000	452160000	512920000
Histone deacetylase 3	HDAC3	13	12	9	6	10	11	8	6	9	10	11	8	10	10	9	10	8	8	7	7	8	5	9	10	8	6	8	9	10	8	10	10	9	9	7	8	7	7	376910000	397550000	330670000	539930000	516480000	656550000	300920000	342810000	317940000	443400000
Transcription factor YY2;Transcriptional repressor protein YY1;Zinc finger protein 42 homolog	YY2;YY1;ZFP42	2	2	1	1	1	0	0	0	1	1	1	1	1	1	2	1	2	1	2	2	1	1	1	0	0	0	1	1	1	1	1	1	2	1	2	1	2	2	0	0	0	0	0	0	0	0	0	0
Importin-8	IPO8	11	10	10	9	8	4	4	2	8	7	6	4	3	6	6	11	8	10	7	8	9	8	7	3	3	1	8	6	5	3	2	5	6	10	7	9	6	7	134960000	183210000	167520000	62549000	81752000	0	121420000	133220000	127390000	69622000
Monocarboxylate transporter 4	SLC16A3	10	10	6	6	8	7	5	8	3	4	4	7	7	7	8	6	7	8	6	7	6	6	8	7	5	8	3	4	4	7	7	7	8	6	7	8	6	7	533880000	524260000	539350000	762780000	965180000	828530000	370070000	311590000	240110000	463890000
DNA-directed RNA polymerase I subunit RPA34	CD3EAP	4	4	0	0	2	0	0	0	3	2	1	0	1	0	1	4	3	0	1	1	0	0	2	0	0	0	3	2	1	0	1	0	1	4	3	0	1	1	0	0	0	0	0	0	66324000	0	0	0
MutS protein homolog 4	MSH4	1	1	1	1	1	0	0	0	1	1	1	1	1	0	1	1	1	1	1	0	1	1	1	0	0	0	1	1	1	1	1	0	1	1	1	1	1	0	0	0	0	0	0	0	0	0	0	0
Melanoma-associated antigen B2	MAGEB2	15	15	11	11	13	6	8	6	11	13	11	11	11	13	10	11	10	11	11	9	11	11	13	6	8	6	11	13	11	11	11	13	10	11	10	11	11	9	936880000	1063200000	838350000	555440000	541980000	459650000	1972300000	1885400000	1707400000	1496000000
Nucleoporin-like protein 2	NUPL2	2	2	1	2	2	1	1	0	1	1	2	1	1	0	0	1	1	1	0	1	1	2	2	1	1	0	1	1	2	1	1	0	0	1	1	1	0	1	0	66049000	30668000	0	0	0	0	0	63059000	0
Actin-related protein 2/3 complex subunit 5	ARPC5	6	5	2	4	3	6	5	3	2	3	3	4	4	4	2	2	4	4	4	4	2	3	2	5	4	2	2	2	2	3	3	3	1	1	3	3	3	3	78114000	93379000	85550000	397030000	475570000	129820000	85651000	84479000	60615000	112110000
Circadian locomoter output cycles protein kaput	CLOCK	3	3	1	1	1	2	2	2	0	0	2	0	0	0	2	1	1	1	2	1	1	1	1	2	2	2	0	0	2	0	0	0	2	1	1	1	2	1	0	0	0	0	0	136350000	0	0	0	0
ATP-dependent RNA helicase DDX3Y	DDX3Y	38	7	27	27	33	32	34	29	28	26	30	33	30	35	32	34	33	34	33	33	3	5	3	3	6	5	4	4	5	6	5	7	6	7	4	6	5	6	305230000	328330000	256090000	470020000	607490000	426190000	407180000	424010000	399600000	557680000
RING finger protein 113A	RNF113A	2	2	1	1	1	0	1	0	1	0	1	2	1	1	2	2	2	0	2	2	1	1	1	0	1	0	1	0	1	2	1	1	2	2	2	0	2	2	0	0	0	0	0	0	0	0	0	26896000
Pre-mRNA-splicing factor ATP-dependent RNA helicase DHX15	DHX15	37	36	30	27	32	27	24	21	28	28	31	28	27	28	27	26	27	27	27	27	29	26	31	26	23	20	27	27	30	27	27	28	26	25	26	26	26	26	3384800000	3188200000	3476500000	2444100000	2527400000	2502200000	3877400000	4125900000	4294500000	2880200000
mRNA cap guanine-N7 methyltransferase	RNMT	15	15	9	6	12	3	2	0	10	13	13	10	10	12	13	11	13	12	10	10	9	6	12	3	2	0	10	13	13	10	10	12	13	11	13	12	10	10	334540000	298940000	344250000	129730000	126250000	0	982250000	736410000	680090000	389170000
Zinc finger ZZ-type and EF-hand domain-containing protein 1	ZZEF1	43	43	20	16	24	7	8	7	35	28	28	21	17	19	26	30	28	20	20	16	20	16	24	7	8	7	35	28	28	21	17	19	26	30	28	20	20	16	577930000	625650000	486120000	222730000	266710000	133640000	812980000	674160000	640380000	375820000
TELO2-interacting protein 1 homolog	TTI1	12	12	5	5	9	3	2	0	8	10	9	6	7	4	9	6	8	8	7	5	5	5	9	3	2	0	8	10	9	6	7	4	9	6	8	8	7	5	148810000	185610000	163390000	107630000	99429000	0	286420000	282700000	268510000	134480000
Ribosomal RNA-processing protein 8	RRP8	13	13	6	5	8	4	4	5	11	9	8	6	7	8	8	10	9	7	7	8	6	5	8	4	4	5	11	9	8	6	7	8	8	10	9	7	7	8	196270000	240550000	202880000	289320000	141950000	134490000	283270000	327210000	331100000	198200000
E3 ubiquitin-protein ligase Praja-2	PJA2	11	11	4	5	7	4	3	2	7	10	7	5	5	6	6	9	9	8	8	9	4	5	7	4	3	2	7	10	7	5	5	6	6	9	9	8	8	9	195520000	170970000	224180000	201330000	235880000	0	227340000	217020000	268780000	216550000
Signal-induced proliferation-associated 1-like protein 1	SIPA1L1	29	28	7	8	8	3	4	2	16	16	17	12	11	9	13	17	21	15	16	17	7	7	7	2	3	1	15	15	16	11	10	8	12	16	20	14	15	17	277330000	238190000	194050000	0	0	0	326010000	331680000	325880000	419360000
U4/U6 small nuclear ribonucleoprotein Prp4	PRPF4	17	17	14	12	16	9	12	11	8	6	7	10	8	7	10	12	10	10	10	7	14	12	16	9	12	11	8	6	7	10	8	7	10	12	10	10	10	7	507290000	449730000	422040000	437200000	426250000	360490000	166270000	128200000	205420000	213740000
D-3-phosphoglycerate dehydrogenase	PHGDH	24	24	19	21	21	18	17	18	18	19	21	17	15	20	21	19	19	15	15	16	19	21	21	18	17	18	18	19	21	17	15	20	21	19	19	15	15	16	9336000000	8160700000	9079600000	4755100000	5072200000	4999300000	4072000000	4028600000	3963400000	2059300000
Interleukin-1 receptor-associated kinase-like 2	IRAK2	2	2	1	0	0	0	0	0	1	0	2	0	0	1	2	1	2	2	1	1	1	0	0	0	0	0	1	0	2	0	0	1	2	1	2	2	1	1	0	0	0	0	0	0	0	0	42005000	0
Cytoplasmic dynein 1 light intermediate chain 2	DYNC1LI2	5	4	3	2	2	2	3	2	4	5	3	4	4	3	5	4	5	3	4	5	2	1	1	1	2	1	3	4	2	3	3	2	4	3	4	2	3	4	62785000	0	0	0	42545000	0	92736000	86054000	0	58598000
26S proteasome non-ATPase regulatory subunit 3	PSMD3	30	30	24	25	25	29	27	26	20	20	18	22	19	23	14	19	20	22	21	18	24	25	25	29	27	26	20	20	18	22	19	23	14	19	20	22	21	18	1793500000	1757700000	1760300000	3925900000	3757900000	3908500000	673060000	657020000	744550000	1418800000
Bifunctional 3-phosphoadenosine 5-phosphosulfate synthase 1;Sulfate adenylyltransferase;Adenylyl-sulfate kinase	PAPSS1	16	15	10	8	13	10	6	4	13	13	12	13	12	10	8	12	14	11	11	10	9	7	13	9	5	3	13	13	11	12	11	9	8	11	13	11	11	10	510970000	398680000	531270000	294180000	299670000	237080000	1132200000	1163300000	1186800000	616010000
Centromere/kinetochore protein zw10 homolog	ZW10	21	21	13	10	12	9	9	6	14	14	12	12	10	11	14	15	15	12	13	12	13	10	12	9	9	6	14	14	12	12	10	11	14	15	15	12	13	12	616290000	502660000	593850000	303320000	322590000	298790000	607750000	635400000	615960000	411230000
U4/U6.U5 tri-snRNP-associated protein 1	SART1	14	14	5	5	9	2	1	0	9	12	10	7	9	7	7	11	12	8	6	5	5	5	9	2	1	0	9	12	10	7	9	7	7	11	12	8	6	5	106220000	139990000	123420000	0	0	0	191990000	218140000	185770000	113240000
Death-associated protein kinase 3	DAPK3	3	3	3	1	2	1	0	1	2	3	3	2	3	3	3	3	3	2	3	2	3	1	2	1	0	1	2	3	3	2	3	3	3	3	3	2	3	2	27646000	0	33837000	0	0	0	49828000	0	53534000	41809000
Transforming growth factor beta-1-induced transcript 1 protein	TGFB1I1	18	18	10	6	10	6	2	3	18	15	16	9	11	10	16	15	15	13	15	13	10	6	10	6	2	3	18	15	16	9	11	10	16	15	15	13	15	13	544810000	435240000	479320000	215460000	393840000	257700000	690870000	666020000	721270000	400850000
AP-5 complex subunit zeta-1	AP5Z1	4	4	1	2	2	0	0	0	3	3	3	0	2	1	2	3	2	1	1	1	1	2	2	0	0	0	3	3	3	0	2	1	2	3	2	1	1	1	0	0	0	0	0	0	30285000	34366000	29405000	0
Centriolar coiled-coil protein of 110 kDa	CCP110	17	17	8	10	10	6	4	6	12	13	9	10	6	7	11	10	12	5	8	7	8	10	10	6	4	6	12	13	9	10	6	7	11	10	12	5	8	7	437000000	416730000	382740000	285310000	252030000	138480000	345490000	369620000	292600000	277950000
CBP80/20-dependent translation initiation factor	CTIF	7	7	3	2	3	1	0	0	3	3	4	3	3	2	2	3	4	1	3	3	3	2	3	1	0	0	3	3	4	3	3	2	2	3	4	1	3	3	55643000	55611000	49482000	0	0	0	117500000	89770000	116040000	33507000
Mitogen-activated protein kinase kinase kinase 7	MAP3K7	18	9	14	10	15	12	15	10	10	11	13	12	13	9	12	12	14	12	13	10	8	5	8	6	7	5	4	4	6	7	5	4	5	4	7	4	6	3	647090000	689930000	699170000	867220000	869140000	905460000	577810000	613860000	449390000	528640000
Eukaryotic translation elongation factor 1 epsilon-1	EEF1E1;EEF1E1-BLOC1S5	10	10	7	8	9	5	5	8	8	7	7	6	7	8	7	7	8	8	8	10	7	8	9	5	5	8	8	7	7	6	7	8	7	7	8	8	8	10	914860000	849730000	848510000	727010000	624330000	714860000	791090000	827400000	775430000	1033500000
Receptor-interacting serine/threonine-protein kinase 2	RIPK2	13	12	9	8	10	3	6	5	11	10	9	9	11	8	9	9	9	7	9	13	8	7	9	3	5	5	10	9	8	8	10	7	8	8	9	7	8	12	298160000	307490000	249010000	0	207470000	188720000	466550000	459020000	446210000	393280000
WD repeat-containing protein 62	WDR62	21	21	3	1	5	3	1	2	14	13	15	13	15	14	11	15	14	14	16	12	3	1	5	3	1	2	14	13	15	13	15	14	11	15	14	14	16	12	0	0	198680000	189860000	0	0	371760000	370860000	326470000	417270000
Heterogeneous nuclear ribonucleoprotein R	HNRNPR	27	20	16	15	22	10	8	8	19	20	21	19	19	19	20	22	23	24	18	19	11	10	16	6	3	3	12	15	15	13	13	13	15	16	16	17	12	14	672560000	669410000	1004000000	283890000	282250000	231630000	830580000	931460000	1137900000	959300000
Thioredoxin-like protein 1	TXNL1	11	11	4	3	6	2	1	3	10	9	11	9	9	9	8	10	10	9	10	8	4	3	6	2	1	3	10	9	11	9	9	9	8	10	10	9	10	8	124100000	116340000	148880000	494530000	0	117470000	846970000	730310000	743180000	670550000
52 kDa repressor of the inhibitor of the protein kinase	PRKRIR	2	2	1	1	0	0	0	0	0	1	0	0	0	0	2	1	2	0	0	0	1	1	0	0	0	0	0	1	0	0	0	0	2	1	2	0	0	0	0	0	0	0	0	0	0	0	0	0
Acidic fibroblast growth factor intracellular-binding protein	FIBP	7	7	5	4	6	4	3	2	7	6	7	5	5	6	7	6	6	3	5	6	5	4	6	4	3	2	7	6	7	5	5	6	7	6	6	3	5	6	106970000	91637000	106890000	95093000	95141000	132210000	173770000	207970000	206830000	121090000
Protein Mis18-beta;Protein yippee-like	OIP5	4	4	3	2	4	0	0	0	4	4	4	2	2	2	4	3	3	4	2	2	3	2	4	0	0	0	4	4	4	2	2	2	4	3	3	4	2	2	48343000	39786000	36937000	0	0	0	67638000	71360000	57058000	43087000
Band 4.1-like protein 2	EPB41L2	35	0	16	13	18	7	4	2	20	19	23	19	19	18	23	27	26	20	24	20	0	0	0	0	0	0	0	0	0	0	0	0	0	0	0	0	0	0	645740000	618090000	835790000	261220000	145030000	75124000	1261900000	1078700000	1371800000	712370000
A-kinase anchor protein 10, mitochondrial	AKAP10	5	5	2	1	4	2	1	1	1	1	1	1	0	0	1	2	0	1	1	2	2	1	4	2	1	1	1	1	1	1	0	0	1	2	0	1	1	2	0	0	57710000	0	0	0	0	0	0	0
Density-regulated protein	DENR	4	4	1	0	2	2	1	1	2	2	1	2	2	2	2	2	3	4	2	3	1	0	2	2	1	1	2	2	1	2	2	2	2	2	3	4	2	3	0	0	83003000	0	0	0	0	0	0	0
Exportin-T	XPOT	30	30	27	25	25	18	24	16	21	22	21	20	18	19	23	23	23	22	22	20	27	25	25	18	24	16	21	22	21	20	18	19	23	23	23	22	22	20	2245000000	2189700000	2001100000	833930000	1266100000	1215000000	1753900000	1798700000	1641300000	819680000
Mitochondrial import inner membrane translocase subunit TIM44	TIMM44	3	3	2	1	2	1	0	0	1	2	1	1	0	1	1	2	1	1	2	2	2	1	2	1	0	0	1	2	1	1	0	1	1	2	1	1	2	2	0	0	25234000	0	0	0	0	0	0	0
Trafficking protein particle complex subunit 3	TRAPPC3	6	6	5	3	6	1	0	2	4	4	3	1	3	2	6	5	5	2	4	3	5	3	6	1	0	2	4	4	3	1	3	2	6	5	5	2	4	3	114560000	153660000	124550000	0	0	65837000	115610000	104850000	93605000	0
Pleiotropic regulator 1	PLRG1	13	13	5	4	6	1	1	1	5	9	7	3	2	3	11	8	12	6	3	4	5	4	6	1	1	1	5	9	7	3	2	3	11	8	12	6	3	4	93104000	83020000	115200000	0	0	0	155190000	159480000	159360000	67525000
Protein regulator of cytokinesis 1	PRC1	5	5	2	1	3	2	0	1	3	1	2	0	0	3	2	2	2	2	0	2	2	1	3	2	0	1	3	1	2	0	0	3	2	2	2	2	0	2	198110000	0	101490000	156430000	0	0	121720000	0	95108000	0
Mitotic checkpoint serine/threonine-protein kinase BUB1	BUB1	16	16	3	3	5	3	3	3	9	10	12	8	10	8	12	10	8	11	11	10	3	3	5	3	3	3	9	10	12	8	10	8	12	10	8	11	11	10	121460000	87596000	90078000	0	104410000	0	144180000	151460000	167160000	232370000
Mitotic checkpoint protein BUB3	BUB3	14	14	10	11	12	13	13	10	14	13	13	13	13	13	13	14	14	12	14	12	10	11	12	13	13	10	14	13	13	13	13	13	13	14	14	12	14	12	1552200000	1404400000	1476100000	902150000	1096400000	1126600000	2914400000	2767600000	2981300000	1710700000
Alpha-actinin-4	ACTN4	73	21	60	60	64	62	58	58	55	54	60	59	59	61	63	64	65	65	65	62	18	17	18	19	17	16	18	18	18	17	17	17	18	19	18	17	19	17	55506000000	53652000000	57893000000	51013000000	51258000000	43176000000	22443000000	23824000000	22842000000	34958000000
HIV Tat-specific factor 1	HTATSF1	7	7	3	1	3	0	0	0	3	3	3	3	2	3	3	5	3	4	3	4	3	1	3	0	0	0	3	3	3	3	2	3	3	5	3	4	3	4	67096000	0	75288000	0	0	0	98510000	58692000	64919000	53782000
Adapter protein CIKS	TRAF3IP2	3	3	0	0	0	1	0	0	3	1	3	2	1	2	1	2	1	2	2	2	0	0	0	1	0	0	3	1	3	2	1	2	1	2	1	2	2	2	0	0	0	0	0	0	14504000	0	24339000	19679000
Cytohesin-3	CYTH3	5	2	3	1	4	2	1	2	5	5	3	1	2	3	4	4	4	5	4	4	2	1	2	2	1	1	2	2	1	1	2	2	2	2	2	2	1	2	0	0	68261000	0	0	0	106790000	107790000	128180000	0
5-AMP-activated protein kinase subunit beta-2	PRKAB2	2	2	1	0	1	0	0	0	0	1	1	0	0	1	1	1	2	1	2	0	1	0	1	0	0	0	0	1	1	0	0	1	1	1	2	1	2	0	0	0	0	0	0	0	0	0	0	0
AP-1 complex subunit gamma-1	AP1G1	13	13	7	7	9	5	3	6	8	8	7	6	5	5	9	11	10	9	10	10	7	7	9	5	3	6	8	8	7	6	5	5	9	11	10	9	10	10	211990000	196760000	193850000	69772000	103950000	167110000	158250000	153350000	154780000	129980000
Small glutamine-rich tetratricopeptide repeat-containing protein alpha	SGTA	8	8	7	8	6	6	5	3	5	5	5	2	2	2	5	5	6	1	2	3	7	8	6	6	5	3	5	5	5	2	2	2	5	5	6	1	2	3	269630000	319240000	286310000	125300000	242890000	132230000	135430000	117180000	115230000	98964000
Mitochondrial carnitine/acylcarnitine carrier protein	SLC25A20	3	3	0	0	1	2	2	1	0	1	0	1	2	2	1	1	0	1	1	1	0	0	1	2	2	1	0	1	0	1	2	2	1	1	0	1	1	1	0	0	0	0	65435000	0	0	0	0	0
Asparagine--tRNA ligase, cytoplasmic	NARS	19	19	8	6	12	4	4	6	7	10	11	8	8	11	15	11	13	14	14	16	8	6	12	4	4	6	7	10	11	8	8	11	15	11	13	14	14	16	342500000	335850000	330940000	240810000	206780000	197980000	363030000	367860000	339820000	336470000
Sjoegren syndrome nuclear autoantigen 1	SSNA1	2	2	0	1	1	0	0	0	0	1	1	0	1	0	1	0	0	0	0	0	0	1	1	0	0	0	0	1	1	0	1	0	1	0	0	0	0	0	0	0	0	0	0	0	0	0	0	0
Cleavage and polyadenylation specificity factor subunit 5	NUDT21	12	12	7	9	7	5	6	5	11	10	11	8	8	7	11	11	10	9	9	9	7	9	7	5	6	5	11	10	11	8	8	7	11	11	10	9	9	9	493080000	524090000	497120000	286570000	231740000	214010000	1084600000	1017200000	962530000	541620000
LanC-like protein 1	LANCL1	12	12	8	6	6	6	5	4	7	7	6	6	7	7	10	10	11	11	12	9	8	6	6	6	5	4	7	7	6	6	7	7	10	10	11	11	12	9	444550000	364820000	449480000	202780000	217510000	207100000	359910000	328730000	349710000	409070000
Striatin	STRN	15	15	10	8	8	2	5	1	11	11	10	6	8	8	12	13	11	9	8	10	10	8	8	2	5	1	11	11	10	6	8	8	12	13	11	9	8	10	365300000	355840000	342090000	0	116870000	0	417160000	411750000	452870000	163700000
A-kinase anchor protein 8	AKAP8	20	20	10	10	15	7	6	6	14	16	16	11	9	12	12	12	13	9	13	10	10	10	15	7	6	6	14	16	16	11	9	12	12	12	13	9	13	10	544220000	524710000	504530000	302140000	565900000	433150000	695090000	796060000	689060000	715360000
Calumenin	CALU	12	12	8	3	9	9	10	9	3	1	3	7	6	8	2	1	0	4	4	5	8	3	9	9	10	9	3	1	3	7	6	8	2	1	0	4	4	5	247650000	192320000	505350000	551470000	1435000000	414850000	97587000	0	69441000	229610000
Putative adenosylhomocysteinase 2;Adenosylhomocysteinase;Putative adenosylhomocysteinase 3	AHCYL1;AHCYL2	13	13	6	5	7	1	2	1	5	4	7	3	5	4	9	9	10	8	8	8	6	5	7	1	2	1	5	4	7	3	5	4	9	9	10	8	8	8	190280000	221160000	193580000	0	152620000	0	126810000	113760000	107100000	119080000
Kinesin-like protein KIF1C	KIF1C	14	9	7	5	9	6	7	5	10	8	10	10	8	9	7	6	6	7	8	7	3	2	4	3	2	2	6	5	5	6	4	4	4	4	3	4	4	4	74827000	58930000	81713000	51070000	64213000	51192000	108610000	103140000	88994000	80690000
Origin recognition complex subunit 5	ORC5	5	5	3	3	1	2	1	1	2	5	4	1	2	1	2	3	3	4	4	1	3	3	1	2	1	1	2	5	4	1	2	1	2	3	3	4	4	1	43254000	0	0	0	0	0	40890000	38413000	32687000	0
Origin recognition complex subunit 4	ORC4	12	12	7	4	10	9	7	5	5	3	6	6	6	4	6	4	3	3	4	5	7	4	10	9	7	5	5	3	6	6	6	4	6	4	3	3	4	5	226230000	228160000	251780000	281690000	348750000	579050000	98808000	111090000	106480000	191250000
Double-strand-break repair protein rad21 homolog	RAD21	15	15	5	5	9	2	5	2	7	8	6	4	4	3	11	10	12	3	7	2	5	5	9	2	5	2	7	8	6	4	4	3	11	10	12	3	7	2	146010000	174690000	113980000	0	65821000	0	193830000	215920000	225180000	59870000
Putative pre-mRNA-splicing factor ATP-dependent RNA helicase DHX16	DHX16	6	5	1	2	2	1	2	1	4	2	2	2	0	1	3	3	3	1	1	1	0	1	1	0	1	0	3	1	1	1	0	1	2	2	2	0	0	0	0	0	0	0	0	0	31086000	0	0	0
Mediator of RNA polymerase II transcription subunit 14	MED14	15	15	7	5	8	2	2	1	13	12	12	5	3	4	12	12	14	5	7	4	7	5	8	2	2	1	13	12	12	5	3	4	12	12	14	5	7	4	161100000	125270000	124090000	0	0	0	210900000	213570000	209950000	94810000
SWI/SNF-related matrix-associated actin-dependent regulator of chromatin subfamily A member 5	SMARCA5	60	40	32	32	47	23	18	18	43	46	42	33	33	34	45	47	49	36	34	37	19	21	30	14	10	11	27	30	26	21	19	20	29	29	31	19	19	21	2214500000	1907600000	2452900000	1646700000	1309600000	1036400000	2578500000	2399100000	2683500000	1514400000
C-Jun-amino-terminal kinase-interacting protein 4	SPAG9	44	1	9	14	23	6	10	6	36	33	33	27	24	23	36	39	38	36	36	35	1	1	1	0	0	0	1	1	1	1	0	1	1	1	1	1	1	1	0	0	0	0	0	0	0	0	0	0
Kinesin heavy chain isoform 5C	KIF5C	16	3	12	8	11	6	6	4	12	12	13	9	7	9	12	15	13	10	11	11	1	0	0	0	0	0	1	1	2	1	0	0	2	2	3	1	2	1	0	0	0	0	0	0	0	0	36323000	0
Nucleolar pre-ribosomal-associated protein 1	URB1	44	44	23	23	23	7	5	8	27	26	23	30	25	23	28	26	32	22	28	19	23	23	23	7	5	8	27	26	23	30	25	23	28	26	32	22	28	19	591090000	435810000	536010000	249180000	202340000	257890000	624490000	709650000	706860000	528840000
Signal-induced proliferation-associated 1-like protein 3	SIPA1L3	48	47	16	20	24	6	7	3	33	36	35	28	30	26	31	36	31	30	30	24	16	19	23	5	6	2	32	35	34	27	29	25	30	35	30	29	29	24	524530000	533610000	483080000	284260000	186320000	123050000	1003300000	956530000	1262300000	851640000
Zinc finger C3H1 domain-containing protein	ZFC3H1	27	27	14	13	18	0	1	1	18	19	21	7	5	7	14	16	17	6	4	7	14	13	18	0	1	1	18	19	21	7	5	7	14	16	17	6	4	7	207300000	231650000	222880000	0	0	0	483900000	459480000	566710000	66049000
tRNA wybutosine-synthesizing protein 4	LCMT2	6	6	4	3	4	2	1	1	5	5	4	2	1	3	6	4	4	3	4	2	4	3	4	2	1	1	5	5	4	2	1	3	6	4	4	3	4	2	105290000	108910000	96723000	77703000	0	0	88337000	80175000	77405000	72127000
Intron-binding protein aquarius	AQR	26	26	13	12	15	13	12	10	9	12	12	7	7	11	15	17	21	10	12	7	13	12	15	13	12	10	9	12	12	7	7	11	15	17	21	10	12	7	319120000	287670000	404040000	506940000	387000000	308350000	190830000	198100000	264320000	171800000
Dynamin-like 120 kDa protein, mitochondrial;Dynamin-like 120 kDa protein, form S1	OPA1	30	30	14	18	23	23	23	16	14	12	15	17	14	15	16	17	11	9	16	15	14	18	23	23	23	16	14	12	15	17	14	15	16	17	11	9	16	15	587520000	667390000	577660000	1448800000	1084300000	978800000	321190000	339610000	385250000	460050000
Germinal-center associated nuclear protein	MCM3AP	46	46	35	25	39	37	31	27	26	25	27	30	28	32	19	28	30	20	21	21	35	25	39	37	31	27	26	25	27	30	28	32	19	28	30	20	21	21	1694700000	1562000000	1733600000	2392400000	2368300000	2552300000	752580000	783970000	882400000	1141400000
Mitogen-activated protein kinase-binding protein 1	MAPKBP1	8	8	2	2	1	1	0	0	6	6	7	5	6	6	3	5	6	5	1	5	2	2	1	1	0	0	6	6	7	5	6	6	3	5	6	5	1	5	0	64411000	0	0	0	0	129350000	95409000	105550000	68040000
Lysine-specific histone demethylase 1A	KDM1A	23	23	14	9	18	12	10	9	12	14	16	12	12	12	14	13	14	10	13	9	14	9	18	12	10	9	12	14	16	12	12	12	14	13	14	10	13	9	496400000	537720000	438080000	449180000	526660000	510980000	570190000	525450000	522020000	365830000
TBC1 domain family member 4	TBC1D4	39	38	19	17	28	18	18	14	26	28	22	29	29	27	25	23	25	27	31	34	18	16	27	18	17	13	25	27	21	28	28	26	24	22	24	26	30	33	1074400000	1063400000	890900000	1151500000	1187400000	1022000000	1109500000	1206400000	1244000000	1829500000
PH domain leucine-rich repeat-containing protein phosphatase 1	PHLPP1	2	2	1	0	0	0	0	0	1	1	1	1	1	1	1	1	2	2	1	0	1	0	0	0	0	0	1	1	1	1	1	1	1	1	2	2	1	0	0	0	0	0	0	0	0	0	0	0
TBC1 domain family member 12	TBC1D12	2	2	0	0	0	0	0	0	2	2	2	2	2	0	2	2	2	2	0	0	0	0	0	0	0	0	2	2	2	2	2	0	2	2	2	2	0	0	0	0	0	0	0	0	0	11274000	0	9644700
Frizzled-6	FZD6	4	4	1	1	1	0	0	0	2	2	4	1	1	2	2	2	2	2	1	2	1	1	1	0	0	0	2	2	4	1	1	2	2	2	2	2	1	2	0	0	0	0	0	0	113460000	143990000	126680000	0
Fatty acid desaturase 1	FADS1	16	16	13	10	13	15	16	12	6	6	7	9	9	8	8	6	5	6	3	6	13	10	13	15	16	12	6	6	7	9	9	8	8	6	5	6	3	6	1410600000	1554400000	1413500000	2038800000	2148600000	2189900000	298610000	292210000	290480000	478810000
Non-syndromic hearing impairment protein 5	DFNA5	14	14	13	12	11	8	3	6	11	12	13	9	6	9	10	11	7	9	8	8	13	12	11	8	3	6	11	12	13	9	6	9	10	11	7	9	8	8	541320000	563680000	504340000	269440000	280130000	331510000	584590000	564130000	484740000	324620000
Long-chain-fatty-acid--CoA ligase 4	ACSL4	14	12	5	6	7	9	9	5	9	9	5	6	4	8	6	10	12	9	9	12	4	4	6	7	7	3	7	7	3	5	4	6	4	8	10	7	8	10	181810000	258560000	230680000	296880000	227160000	173690000	117390000	122460000	156250000	163500000
Sorting nexin-3	SNX3	4	4	1	0	1	0	1	0	0	2	0	2	1	2	2	4	3	3	2	1	1	0	1	0	1	0	0	2	0	2	1	2	2	4	3	3	2	1	0	0	0	0	0	0	0	28493000	0	37841000
Protein O-GlcNAcase	MGEA5	35	35	19	16	28	13	16	12	25	24	24	25	18	19	27	30	29	20	24	23	19	16	28	13	16	12	25	24	24	25	18	19	27	30	29	20	24	23	1384100000	1470000000	1331300000	618700000	916040000	538890000	1693200000	1580800000	1417300000	1074900000
Vinexin	SORBS3	6	6	3	2	4	1	1	1	3	6	4	4	3	4	5	6	5	5	4	2	3	2	4	1	1	1	3	6	4	4	3	4	5	6	5	5	4	2	75502000	76127000	52565000	0	0	0	104070000	89010000	83128000	57887000
Heterogeneous nuclear ribonucleoprotein Q	SYNCRIP	30	7	19	19	23	16	14	14	24	21	22	24	22	21	25	26	28	28	27	23	3	3	4	4	3	0	4	5	5	5	5	5	6	6	6	6	7	5	2855200000	2791700000	3235900000	1419400000	1635800000	1358600000	3549800000	3577300000	3530600000	3968800000
Pre-mRNA-processing factor 17	CDC40	6	6	0	0	2	0	0	0	2	5	5	1	2	3	4	4	6	2	1	2	0	0	2	0	0	0	2	5	5	1	2	3	4	4	6	2	1	2	0	0	43021000	0	0	0	0	59614000	92358000	0
Ran-binding protein 6	RANBP6	28	26	15	11	15	3	4	6	20	19	22	12	13	12	21	20	19	14	15	10	14	10	14	2	3	5	18	18	21	12	13	12	20	19	19	14	15	9	359520000	327930000	305480000	360600000	244510000	208930000	529360000	566830000	578410000	395660000
Nuclear export mediator factor NEMF	NEMF	6	6	3	2	2	1	0	0	3	4	3	4	1	3	5	4	2	2	2	3	3	2	2	1	0	0	3	4	3	4	1	3	5	4	2	2	2	3	34829000	0	0	0	0	0	60414000	62821000	64723000	42288000
GDP-mannose 4,6 dehydratase	GMDS	9	9	4	3	4	0	3	3	7	7	6	6	5	5	4	5	6	7	5	7	4	3	4	0	3	3	7	7	6	6	5	5	4	5	6	7	5	7	180820000	125670000	185380000	0	210690000	461300000	351710000	328970000	378730000	383400000
Forkhead box protein D1;Forkhead box protein D2	FOXD1;FOXD2	1	1	0	0	0	0	0	0	1	0	0	0	0	0	1	1	0	1	0	0	0	0	0	0	0	0	1	0	0	0	0	0	1	1	0	1	0	0	0	0	0	0	0	0	0	0	0	0
Glycylpeptide N-tetradecanoyltransferase;Glycylpeptide N-tetradecanoyltransferase 2	NMT2	4	1	1	1	2	1	1	0	4	4	4	3	3	3	4	4	4	4	4	3	0	0	0	0	0	0	1	1	1	0	0	0	1	1	1	1	1	0	0	0	0	0	0	0	0	0	0	0
Cyclin-T1	CCNT1	19	18	10	14	14	10	9	12	14	15	14	17	17	12	9	12	13	13	12	15	10	13	14	10	9	12	14	14	14	16	16	12	9	11	13	13	11	14	798940000	756180000	711960000	954070000	697700000	713030000	640220000	646430000	724590000	621700000
Mitotic checkpoint serine/threonine-protein kinase BUB1 beta	BUB1B	37	37	24	18	26	10	12	11	31	30	29	24	25	27	24	25	27	28	26	23	24	18	26	10	12	11	31	30	29	24	25	27	24	25	27	28	26	23	867340000	785930000	918830000	762110000	458940000	384310000	956230000	969090000	1052600000	972430000
Procollagen-lysine,2-oxoglutarate 5-dioxygenase 3	PLOD3	13	13	4	5	6	2	4	4	4	0	4	10	9	8	0	0	2	0	1	1	4	5	6	2	4	4	4	0	4	10	9	8	0	0	2	0	1	1	90526000	102960000	97335000	0	88919000	126610000	75922000	0	81089000	206860000
Eukaryotic translation initiation factor 4E type 2	EIF4E2	12	2	7	7	7	9	9	8	12	10	10	10	9	11	9	10	10	10	9	7	1	1	2	1	2	1	2	2	2	2	2	2	2	2	2	2	2	2	423000000	458580000	410890000	647670000	497210000	569830000	809620000	762840000	792600000	910680000
Exocyst complex component 3	EXOC3	8	8	7	4	7	1	1	1	2	1	3	2	1	1	4	5	2	3	2	0	7	4	7	1	1	1	2	1	3	2	1	1	4	5	2	3	2	0	64963000	81735000	88506000	0	0	0	37487000	0	37160000	31265000
Perilipin-3	PLIN3	20	20	12	11	17	10	8	6	17	17	18	14	16	15	14	17	18	16	15	16	12	11	17	10	8	6	17	17	18	14	16	15	14	17	18	16	15	16	1066000000	1089000000	1244300000	555070000	541240000	420540000	2859900000	2633600000	2491700000	2329500000
Protein arginine N-methyltransferase 3	PRMT3	16	16	12	10	11	5	8	4	12	14	11	13	10	11	12	15	13	13	13	11	12	10	11	5	8	4	12	14	11	13	10	11	12	15	13	13	13	11	348740000	312870000	319460000	210080000	309780000	340240000	662430000	590150000	794380000	515560000
Importin subunit alpha-7	KPNA6	14	3	9	8	10	8	11	10	7	9	8	5	8	8	5	8	10	10	8	9	2	1	3	2	2	2	1	2	2	0	2	2	0	2	2	2	1	2	0	177460000	190610000	181310000	275880000	256980000	118660000	118970000	56048000	0
UDP-glucose 6-dehydrogenase	UGDH	15	15	5	5	10	10	11	9	0	3	4	7	7	8	3	9	6	8	10	5	5	5	10	10	11	9	0	3	4	7	7	8	3	9	6	8	10	5	87700000	117980000	144730000	408120000	450410000	435770000	0	97860000	50869000	157860000
Leupaxin	LPXN	9	9	1	0	2	2	1	0	3	2	3	3	4	4	5	5	7	9	9	9	1	0	2	2	1	0	3	2	3	3	4	4	5	5	7	9	9	9	0	0	23804000	54711000	0	0	42427000	15721000	33828000	78335000
Sorting nexin-2	SNX2	16	14	10	10	11	14	12	8	4	7	8	9	7	8	5	10	8	10	7	9	8	8	9	12	10	6	2	5	6	9	6	7	3	8	6	9	6	8	485750000	458170000	452110000	597600000	611130000	620220000	252220000	201470000	165910000	274080000
General vesicular transport factor p115	USO1	23	23	12	8	14	12	11	9	12	10	12	11	8	12	17	16	20	10	13	14	12	8	14	12	11	9	12	10	12	11	8	12	17	16	20	10	13	14	600790000	603840000	630390000	522940000	546720000	508030000	388860000	375270000	338590000	313340000
Target of Myb protein 1	TOM1	8	8	3	2	4	1	0	1	5	5	6	2	1	3	4	4	5	3	3	3	3	2	4	1	0	1	5	5	6	2	1	3	4	4	5	3	3	3	66517000	70331000	66311000	0	0	0	121020000	133400000	209840000	62065000
Histone H2B;Histone H2B type 1-L;Histone H2B type 1-M;Histone H2B type 1-N;Histone H2B type 1-H;Histone H2B type 2-F;Histone H2B type 1-C/E/F/G/I;Histone H2B type 1-D;Histone H2B type 1-K;Histone H2B type F-S	HIST1H2BN;HIST1H2BL;HIST1H2BM;HIST1H2BH;HIST2H2BF;HIST1H2BC;HIST1H2BD;HIST1H2BK;H2BFS	7	2	5	5	6	6	6	6	5	6	6	6	6	7	6	5	4	4	5	4	1	1	2	2	2	2	2	1	2	2	2	2	2	2	1	0	1	0	1898600000	12649000000	56075000000	3395200000	26368000000	4814900000	2615000000	1902300000	3357300000	6327800000
Coiled-coil domain-containing protein 22	CCDC22	3	3	2	1	1	1	1	0	1	1	2	0	0	1	2	3	2	2	1	1	2	1	1	1	1	0	1	1	2	0	0	1	2	3	2	2	1	1	0	0	0	0	0	0	0	0	24136000	0
PRA1 family protein 2	PRAF2	3	2	2	2	2	1	1	1	0	1	1	2	3	2	0	0	1	0	0	0	2	2	2	1	1	1	0	1	1	2	2	2	0	0	1	0	0	0	0	0	0	0	0	0	0	0	0	0
H/ACA ribonucleoprotein complex subunit 4	DKC1	15	15	5	3	9	2	3	4	9	10	10	9	7	10	10	6	11	8	7	7	5	3	9	2	3	4	9	10	10	9	7	10	10	6	11	8	7	7	285950000	191560000	329300000	199700000	150070000	125730000	498640000	549030000	669820000	328530000
DnaJ homolog subfamily A member 2	DNAJA2	19	19	12	12	14	13	12	11	18	16	15	10	13	11	14	16	17	19	16	16	12	12	14	13	12	11	18	16	15	10	13	11	14	16	17	19	16	16	951310000	979680000	803050000	589770000	703590000	657910000	989500000	998610000	951670000	633790000
Bromodomain-containing protein 4	BRD4	4	4	3	4	3	0	1	0	4	3	4	0	0	0	4	3	4	1	3	0	3	4	3	0	1	0	4	3	4	0	0	0	4	3	4	1	3	0	350630000	342250000	400470000	0	0	0	313510000	304280000	361200000	0
F-box-like/WD repeat-containing protein TBL1X	TBL1X	7	1	6	6	6	6	7	7	7	6	7	7	6	6	7	6	7	7	6	6	1	1	1	0	1	1	1	1	1	1	1	0	1	1	1	1	1	1	0	0	0	0	0	0	0	0	0	0
Nibrin	NBN	14	14	3	2	4	1	0	0	7	10	10	4	1	4	10	12	12	4	6	3	3	2	4	1	0	0	7	10	10	4	1	4	10	12	12	4	6	3	61317000	0	70365000	0	0	0	179900000	170770000	172000000	67645000
mRNA-capping enzyme;Polynucleotide 5-triphosphatase;mRNA guanylyltransferase	RNGTT	9	9	6	4	5	0	0	0	8	8	8	1	2	0	7	8	6	3	3	2	6	4	5	0	0	0	8	8	8	1	2	0	7	8	6	3	3	2	49912000	86648000	83078000	0	0	0	143870000	155420000	161720000	0
WD repeat-containing protein 1	WDR1	19	19	9	7	12	10	11	7	11	12	10	11	10	11	13	16	17	15	18	15	9	7	12	10	11	7	11	12	10	11	10	11	13	16	17	15	18	15	472750000	454280000	485950000	487020000	669450000	511890000	430600000	459370000	402510000	623810000
NEDD4-binding protein 1	N4BP1	8	8	2	3	4	1	2	1	5	4	5	4	4	4	5	5	4	4	5	4	2	3	4	1	2	1	5	4	5	4	4	4	5	5	4	4	5	4	86454000	106050000	111420000	0	49275000	0	140280000	172480000	136160000	143570000
Rho-associated protein kinase 2	ROCK2	47	41	31	28	34	13	13	11	32	38	30	26	25	28	35	37	38	34	37	27	25	23	28	8	10	10	28	33	26	22	20	23	30	32	34	29	32	22	1584800000	1318400000	1374000000	654810000	648320000	343870000	1187200000	1015900000	1016300000	850820000
Copine-3	CPNE3	20	19	15	12	15	10	11	10	13	12	13	11	11	9	12	15	16	16	16	15	14	11	14	10	11	10	13	12	12	11	11	9	12	14	16	16	15	14	988390000	834120000	1019400000	379820000	437090000	463300000	787920000	782710000	787910000	410610000
Autophagy-related protein 13	ATG13	9	9	5	4	5	0	1	0	8	8	8	7	3	6	8	6	8	7	5	5	5	4	5	0	1	0	8	8	8	7	3	6	8	6	8	7	5	5	92389000	81269000	149280000	0	0	0	174390000	182160000	150760000	67981000
Huntingtin-interacting protein 1-related protein	HIP1R	29	27	9	11	12	16	13	11	11	10	8	16	19	14	14	20	16	20	22	18	9	10	11	14	13	11	11	10	7	15	18	13	13	19	16	19	21	18	319050000	316410000	278970000	589710000	393720000	387630000	208560000	212440000	293240000	397730000
Obscurin-like protein 1	OBSL1	18	18	7	5	12	3	1	2	6	10	8	6	8	8	8	10	11	9	4	10	7	5	12	3	1	2	6	10	8	6	8	8	8	10	11	9	4	10	171250000	0	159340000	162320000	0	0	142340000	158560000	191050000	143710000
E3 ubiquitin-protein ligase BRE1B	RNF40	20	18	8	7	11	5	5	4	11	14	14	5	5	4	14	15	14	5	10	8	7	5	9	3	3	2	9	12	12	3	3	3	12	13	12	5	8	6	169400000	117540000	176070000	80868000	0	85893000	239510000	214750000	155900000	0
Zinc finger CCCH domain-containing protein 11A	ZC3H11A	13	13	3	4	6	0	2	0	10	8	11	8	5	8	8	9	11	7	6	8	3	4	6	0	2	0	10	8	11	8	5	8	8	9	11	7	6	8	79727000	101780000	74897000	0	0	0	278100000	286520000	336420000	141700000
TSC22 domain family protein 2	TSC22D2	7	6	5	5	5	3	4	2	5	5	5	6	6	5	6	6	6	5	6	5	4	4	4	2	3	2	4	4	5	5	5	5	5	5	5	4	5	4	152570000	190970000	140240000	67636000	72485000	59368000	229950000	216270000	239380000	258930000
Lysine-specific demethylase 4A	KDM4A	12	11	6	5	5	1	1	0	6	7	9	4	6	6	6	7	8	4	6	3	6	4	5	1	1	0	5	6	8	3	6	5	5	6	7	4	5	2	104340000	107140000	61998000	0	0	0	196440000	132630000	177430000	71285000
DnaJ homolog subfamily C member 13	DNAJC13	68	68	41	34	43	23	21	21	37	42	37	34	35	30	51	56	56	52	51	51	41	34	43	23	21	21	37	42	37	34	35	30	51	56	56	52	51	51	1047000000	1137900000	1128300000	829950000	940040000	664750000	933780000	970500000	962860000	805590000
Serine/threonine-protein phosphatase 6 regulatory subunit 2	PPP6R2	26	11	20	14	18	4	2	2	21	20	21	16	16	14	19	18	22	18	20	18	9	7	6	3	1	1	10	8	8	7	8	7	7	7	10	8	9	8	667750000	775250000	781960000	224660000	214320000	0	1009000000	1031900000	944120000	641930000
CCR4-NOT transcription complex subunit 3	CNOT3	10	10	7	6	6	6	7	6	8	7	8	9	7	8	7	8	8	9	8	8	7	6	6	6	7	6	8	7	8	9	7	8	7	8	8	9	8	8	455310000	447660000	452720000	347770000	375440000	313690000	496820000	513060000	426410000	354040000
Ankyrin repeat domain-containing protein 17	ANKRD17	71	52	49	49	58	45	45	41	46	51	52	47	45	50	43	47	45	45	41	47	37	37	42	32	34	28	34	37	40	35	36	39	33	34	33	35	32	36	4646800000	5021100000	4072800000	4755200000	4970700000	4971700000	3627000000	3652100000	3403100000	4140800000
Paired amphipathic helix protein Sin3b	SIN3B	13	13	3	0	3	1	2	1	7	7	10	3	2	1	7	5	5	4	5	4	3	0	3	1	2	1	7	7	10	3	2	1	7	5	5	4	5	4	58996000	0	57633000	0	0	0	90157000	112230000	247020000	55444000
DnaJ homolog subfamily B member 6	DNAJB6	14	11	13	11	11	13	13	11	11	12	13	12	12	12	11	10	11	10	8	12	10	9	8	10	10	9	9	9	10	9	10	9	8	9	8	9	7	10	3838400000	4726800000	4743200000	4216900000	6127400000	5349900000	1737100000	1780100000	1321700000	3055500000
NADH dehydrogenase [ubiquinone] iron-sulfur protein 2, mitochondrial	NDUFS2	7	7	4	5	6	3	6	5	3	3	2	4	5	4	2	2	3	3	4	1	4	5	6	3	6	5	3	3	2	4	5	4	2	2	3	3	4	1	144950000	109240000	125170000	307520000	193910000	301790000	57545000	0	0	57366000
RNA/RNP complex-1-interacting phosphatase	DUSP11	3	3	2	2	2	0	3	2	2	1	1	2	2	1	2	1	1	1	1	1	2	2	2	0	3	2	2	1	1	2	2	1	2	1	1	1	1	1	74349000	83006000	64902000	0	83450000	87109000	0	0	0	0
Hyaluronan mediated motility receptor	HMMR	32	32	15	15	21	10	6	5	16	22	23	16	18	21	22	20	23	23	18	22	15	15	21	10	6	5	16	22	23	16	18	21	22	20	23	23	18	22	535560000	543730000	697400000	263750000	130730000	126320000	488430000	512400000	657880000	636590000
Programmed cell death protein 6	PDCD6	6	6	2	3	4	2	2	2	5	2	4	5	4	4	5	5	6	5	5	5	2	3	4	2	2	2	5	2	4	5	4	4	5	5	6	5	5	5	103480000	72318000	123790000	96511000	111430000	122430000	101460000	88058000	121810000	92607000
V-type proton ATPase subunit G 1	ATP6V1G1	5	5	2	3	3	2	2	1	2	5	4	0	2	1	4	5	5	5	3	3	2	3	3	2	2	1	2	5	4	0	2	1	4	5	5	5	3	3	170280000	151350000	192380000	320140000	89110000	0	83970000	103140000	90845000	0
Zinc finger protein 217	ZNF217	14	14	5	6	6	2	1	1	11	13	11	9	6	7	12	11	11	5	5	5	5	6	6	2	1	1	11	13	11	9	6	7	12	11	11	5	5	5	193810000	274960000	194870000	224630000	0	0	333720000	346890000	377650000	236770000
Core histone macro-H2A.1;Histone H2A	H2AFY	10	10	0	7	10	2	9	7	5	1	3	6	3	6	3	4	1	1	3	2	0	7	10	2	9	7	5	1	3	6	3	6	3	4	1	1	3	2	0	327740000	1480700000	53276000	1059400000	79796000	52388000	0	34601000	249140000
Filamin-B	FLNB	165	147	128	122	133	119	112	106	138	137	133	137	131	138	140	144	150	148	144	148	115	110	119	104	101	95	123	122	120	123	118	125	128	130	135	133	129	134	35053000000	35164000000	34435000000	25963000000	28536000000	26178000000	40371000000	39782000000	39736000000	51377000000
Nuclear receptor corepressor 1	NCOR1	34	30	14	13	25	14	19	11	22	22	24	22	21	18	19	25	24	14	12	18	12	11	22	12	16	8	20	19	22	19	17	15	17	22	22	12	9	16	519890000	445810000	464580000	334730000	462300000	348500000	503180000	461640000	541390000	385580000
Peroxisomal membrane protein PEX14	PEX14	7	7	1	2	1	0	0	0	3	4	4	3	2	2	5	5	4	5	5	2	1	2	1	0	0	0	3	4	4	3	2	2	5	5	4	5	5	2	0	0	0	0	0	0	58836000	60567000	46534000	52923000
Tripartite motif-containing protein 3	TRIM3	4	4	3	2	2	2	1	0	2	2	2	1	0	1	2	2	2	2	2	2	3	2	2	2	1	0	2	2	2	1	0	1	2	2	2	2	2	2	0	0	22108000	0	0	0	0	0	0	0
Serine/threonine-protein kinase ULK1	ULK1	7	6	1	2	4	1	0	0	3	4	4	2	1	2	4	5	3	2	3	0	1	2	4	1	0	0	3	4	4	2	1	2	4	4	3	2	3	0	0	56520000	63279000	0	0	0	74009000	71095000	73662000	0
Vesicle-trafficking protein SEC22b	SEC22B	5	5	3	2	3	1	1	2	2	1	2	3	2	4	1	2	2	1	2	2	3	2	3	1	1	2	2	1	2	3	2	4	1	2	2	1	2	2	93077000	0	116620000	0	0	0	46590000	0	0	53946000
Pre-mRNA-processing factor 40 homolog A	PRPF40A	17	17	9	7	10	3	6	1	13	11	14	10	10	10	12	11	14	7	7	7	9	7	10	3	6	1	13	11	14	10	10	10	12	11	14	7	7	7	717970000	499460000	370550000	245750000	221390000	0	1035600000	945650000	1109100000	500520000
Transforming acidic coiled-coil-containing protein 1	TACC1	31	28	14	17	13	6	8	4	18	20	21	24	21	22	19	20	23	24	26	23	12	15	11	5	8	4	17	19	19	21	18	19	18	19	21	21	24	20	841690000	743790000	838270000	362160000	349430000	655410000	915030000	909370000	928430000	1251600000
PERQ amino acid-rich with GYF domain-containing protein 1	GIGYF1	5	5	0	0	1	0	0	0	4	4	2	2	3	3	1	0	2	2	2	2	0	0	1	0	0	0	4	4	2	2	3	3	1	0	2	2	2	2	0	0	0	0	0	0	85408000	107480000	0	129300000
Leucine-rich repeat and calponin homology domain-containing protein 4	LRCH4	9	9	2	1	6	0	1	0	7	7	6	3	3	2	4	4	5	2	3	3	2	1	6	0	1	0	7	7	6	3	3	2	4	4	5	2	3	3	0	0	70026000	0	0	0	98952000	119600000	127600000	62457000
Vacuolar protein sorting-associated protein 26A	VPS26A	11	10	5	2	6	2	2	2	3	2	3	3	3	2	7	5	5	8	6	5	5	2	6	2	2	2	3	1	2	3	2	2	6	4	5	7	6	5	98649000	115230000	132470000	0	0	0	71234000	0	0	0
Mitochondrial-processing peptidase subunit beta	PMPCB	20	20	13	14	16	20	18	14	2	6	8	9	10	10	4	7	10	8	8	10	13	14	16	20	18	14	2	6	8	9	10	10	4	7	10	8	8	10	1515800000	1522000000	1365800000	3982200000	3655900000	2979500000	35020000	186770000	165660000	326570000
Katanin p60 ATPase-containing subunit A1	KATNA1	6	5	2	3	2	0	1	0	5	4	4	4	1	3	2	4	3	4	3	3	1	2	1	0	0	0	5	4	3	3	1	2	2	3	2	3	3	3	53499000	47483000	0	0	0	0	79528000	78869000	56169000	43660000
PC4 and SFRS1-interacting protein	PSIP1	7	6	3	3	5	2	1	1	6	6	5	4	3	6	5	5	7	4	4	3	2	2	4	1	1	1	6	6	5	3	2	5	5	5	6	3	4	3	175360000	237430000	261600000	0	0	0	148520000	122720000	161060000	65603000
Erlin-1	ERLIN1	12	9	9	7	9	9	8	6	10	9	12	11	9	10	10	9	11	8	8	9	6	4	6	8	5	4	7	6	9	8	6	7	7	6	8	5	5	7	454590000	444780000	463050000	557490000	417100000	571140000	801450000	781510000	839640000	776920000
NADH dehydrogenase [ubiquinone] iron-sulfur protein 3, mitochondrial	NDUFS3	4	4	3	3	2	4	3	3	1	1	1	3	2	2	1	1	1	1	2	1	3	3	2	4	3	3	1	1	1	3	2	2	1	1	1	1	2	1	99788000	109760000	86774000	99803000	96598000	99014000	0	0	0	79943000
Serine/arginine-rich splicing factor 10	SRSF10	5	5	3	3	2	0	0	1	3	4	5	2	2	4	4	3	4	1	2	2	3	3	2	0	0	1	3	4	5	2	2	4	4	3	4	1	2	2	84504000	60422000	253780000	0	0	0	140850000	141050000	210190000	186710000
Heat shock factor-binding protein 1	HSBP1	2	2	1	1	2	2	1	1	2	2	2	2	2	2	2	1	2	2	2	2	1	1	2	2	1	1	2	2	2	2	2	2	2	1	2	2	2	2	0	0	158050000	196300000	0	0	81805000	78607000	87920000	180050000
Transcriptional adapter 3	TADA3	6	6	2	2	2	1	0	0	3	3	5	1	2	1	4	4	3	1	0	1	2	2	2	1	0	0	3	3	5	1	2	1	4	4	3	1	0	1	0	48243000	0	0	0	0	0	56899000	47766000	0
TAF5-like RNA polymerase II p300/CBP-associated factor-associated factor 65 kDa subunit 5L	TAF5L	7	7	3	3	3	1	1	2	4	5	5	3	3	3	4	5	2	1	2	3	3	3	3	1	1	2	4	5	5	3	3	3	4	5	2	1	2	3	65508000	60901000	61218000	0	0	0	95447000	107470000	84163000	0
Polycomb protein EED	EED	15	15	11	9	11	4	2	2	12	12	12	8	9	10	12	12	11	5	8	5	11	9	11	4	2	2	12	12	12	8	9	10	12	12	11	5	8	5	342540000	359270000	348950000	156480000	164920000	0	540690000	538640000	575570000	306250000
Barrier-to-autointegration factor;Barrier-to-autointegration factor, N-terminally processed	BANF1	2	2	0	1	2	0	1	0	0	0	0	0	0	1	0	0	0	0	0	0	0	1	2	0	1	0	0	0	0	0	0	1	0	0	0	0	0	0	0	0	42376000	0	0	0	0	0	0	0
Splicing factor 3B subunit 1	SF3B1	44	44	18	19	35	13	12	9	28	29	33	24	27	23	34	37	38	29	30	22	18	19	35	13	12	9	28	29	33	24	27	23	34	37	38	29	30	22	1156100000	1333700000	1599000000	928140000	717930000	618130000	1538000000	1412600000	1596100000	1060800000
Cold shock domain-containing protein E1	CSDE1	41	41	30	30	36	16	20	20	34	33	34	26	26	29	34	36	32	33	32	29	30	30	36	16	20	20	34	33	34	26	26	29	34	36	32	33	32	29	3041500000	2992800000	2835700000	1598200000	1532200000	1349400000	3148100000	3236600000	3133200000	2102700000
Interferon-inducible double-stranded RNA-dependent protein kinase activator A	PRKRA	11	11	7	8	8	6	9	6	6	8	7	9	6	7	7	6	5	7	9	10	7	8	8	6	9	6	6	8	7	9	6	7	7	6	5	7	9	10	221340000	198500000	166550000	270850000	227740000	220440000	341870000	323410000	300730000	251480000
Ribosomal protein S6 kinase alpha-5	RPS6KA5	5	4	3	3	4	1	1	0	5	5	5	2	2	2	5	4	4	2	3	3	2	3	3	0	1	0	4	4	4	1	1	1	4	3	3	1	2	2	78418000	90840000	77324000	0	0	0	166910000	157260000	162930000	67475000
E3 ubiquitin-protein ligase MYCBP2	MYCBP2	55	55	27	24	32	11	10	6	35	37	42	31	21	25	31	41	38	27	31	25	27	24	32	11	10	6	35	37	42	31	21	25	31	41	38	27	31	25	685320000	660520000	551290000	272370000	222090000	189280000	951360000	1067600000	917110000	553400000
Nucleoplasmin-3	NPM3	3	3	1	0	3	0	0	0	3	3	3	0	0	2	3	2	2	1	1	0	1	0	3	0	0	0	3	3	3	0	0	2	3	2	2	1	1	0	0	0	71320000	0	0	0	136330000	124180000	145920000	0
Cancer/testis antigen 2	CTAG2	4	4	2	1	1	3	2	1	2	2	1	0	2	2	1	1	2	2	3	2	2	1	1	3	2	1	2	2	1	0	2	2	1	1	2	2	3	2	196590000	0	431450000	217960000	229490000	0	328520000	269860000	192300000	0
U5 small nuclear ribonucleoprotein 200 kDa helicase	SNRNP200	66	66	33	38	48	9	15	7	44	44	47	31	28	34	43	49	55	34	37	31	33	38	48	9	15	7	44	44	47	31	28	34	43	49	55	34	37	31	936640000	968150000	1282700000	191050000	327250000	96948000	2124300000	2036000000	2236600000	779180000
TIP41-like protein	TIPRL	11	11	8	10	8	7	6	5	7	6	7	5	5	5	9	9	8	6	3	6	8	10	8	7	6	5	7	6	7	5	5	5	9	9	8	6	3	6	770340000	784290000	986450000	1037800000	784960000	680080000	580180000	668840000	523110000	390010000
Small subunit processome component 20 homolog	UTP20	50	50	26	26	33	15	19	14	34	36	36	24	18	23	37	39	39	29	22	31	26	26	33	15	19	14	34	36	36	24	18	23	37	39	39	29	22	31	705060000	824240000	713350000	642830000	620800000	624630000	722360000	854460000	843980000	651150000
Nuclear pore complex protein Nup155	NUP155	44	44	31	31	39	26	25	23	37	35	36	36	33	30	37	36	34	33	33	31	31	31	39	26	25	23	37	35	36	36	33	30	37	36	34	33	33	31	2518500000	2217200000	2049800000	1324100000	1658000000	1514100000	3342500000	3287500000	3486500000	2107800000
WD repeat and HMG-box DNA-binding protein 1	WDHD1	20	20	8	5	10	1	2	1	14	14	15	10	8	8	14	15	17	7	8	6	8	5	10	1	2	1	14	14	15	10	8	8	14	15	17	7	8	6	166810000	140370000	138640000	0	46347000	0	255410000	245510000	255820000	130980000
Calcium-binding mitochondrial carrier protein Aralar1	SLC25A12	16	10	11	11	9	11	11	11	9	10	11	10	7	12	5	11	10	11	10	9	7	6	6	6	6	7	6	6	8	6	3	8	3	8	7	7	6	6	113600000	95011000	98565000	335600000	305990000	349280000	60740000	59445000	79685000	157870000
Cell division cycle protein 123 homolog	CDC123	7	7	4	5	4	4	5	3	3	3	3	4	5	5	3	4	5	5	4	4	4	5	4	4	5	3	3	3	3	4	5	5	3	4	5	5	4	4	92854000	95696000	81411000	95831000	178830000	127180000	108250000	70385000	99628000	101710000
Calpain-15	CAPN15	14	14	5	2	6	2	2	1	9	10	9	8	9	4	6	10	5	5	4	6	5	2	6	2	2	1	9	10	9	8	9	4	6	10	5	5	4	6	67624000	0	78542000	0	0	0	142430000	146430000	139220000	104280000
Breast cancer anti-estrogen resistance protein 3	BCAR3	40	39	18	15	28	33	27	21	26	26	29	35	33	34	27	28	27	33	32	35	17	14	27	32	26	20	25	25	28	34	32	33	27	27	26	32	32	34	1303800000	1202100000	1425900000	3257800000	2517000000	2113900000	1621200000	1620500000	1520000000	3537700000
Ribonuclease P protein subunit p40	RPP40	9	9	2	2	4	0	0	1	4	5	6	2	5	5	5	6	6	3	3	3	2	2	4	0	0	1	4	5	6	2	5	5	5	6	6	3	3	3	80971000	78439000	90509000	0	0	0	163260000	129920000	152880000	93658000
Eukaryotic translation initiation factor 3 subunit G	EIF3G	16	16	8	8	10	8	7	8	8	10	8	8	8	9	14	12	13	9	9	13	8	8	10	8	7	8	8	10	8	8	8	9	14	12	13	9	9	13	675590000	813970000	741370000	365510000	540940000	333650000	571030000	529200000	535080000	579140000
Eukaryotic translation initiation factor 3 subunit J	EIF3J	6	6	1	1	3	0	0	0	1	2	3	2	2	2	4	5	5	4	4	3	1	1	3	0	0	0	1	2	3	2	2	2	4	5	5	4	4	3	0	0	69726000	0	0	0	0	79375000	73653000	0
Carbonyl reductase [NADPH] 3	CBR3	7	5	3	1	2	3	3	2	3	3	4	6	7	6	3	3	4	6	6	6	2	1	0	1	1	0	2	2	3	4	5	4	1	1	2	4	4	4	68801000	0	56176000	85243000	124870000	101530000	70813000	73294000	73583000	132390000
AP-1 complex subunit gamma-like 2	AP1G2	6	6	4	5	2	0	1	0	3	3	3	1	0	2	5	2	4	3	3	2	4	5	2	0	1	0	3	3	3	1	0	2	5	2	4	3	3	2	0	0	0	0	0	0	21208000	0	23461000	0
CAAX prenyl protease 1 homolog	ZMPSTE24	3	3	0	1	3	2	1	1	0	0	0	0	0	1	0	0	0	0	0	0	0	1	3	2	1	1	0	0	0	0	0	1	0	0	0	0	0	0	0	0	17351000	38468000	0	0	0	0	0	0
Isocitrate dehydrogenase [NADP] cytoplasmic	IDH1	6	6	0	1	2	1	2	3	0	1	0	1	2	3	3	3	3	4	4	5	0	1	2	1	2	3	0	1	0	1	2	3	3	3	3	4	4	5	0	0	0	0	56970000	70935000	0	0	0	0
Attractin	ATRN	4	4	0	0	0	0	0	0	4	4	4	3	3	1	1	2	1	1	0	0	0	0	0	0	0	0	4	4	4	3	3	1	1	2	1	1	0	0	0	0	0	0	0	0	41523000	43344000	48635000	50957000
Signal transducing adapter molecule 2	STAM2	12	9	0	1	2	2	1	0	6	7	8	5	5	6	11	9	11	9	10	10	0	0	1	1	0	0	4	5	6	3	3	3	8	7	8	7	7	8	0	0	0	0	0	0	93734000	88704000	116530000	93503000
Cytosolic 10-formyltetrahydrofolate dehydrogenase	ALDH1L1	17	16	10	11	10	5	7	7	6	7	6	9	8	6	8	6	6	11	10	6	9	10	9	4	6	6	5	6	6	8	7	5	7	5	5	10	9	5	152880000	142040000	154210000	131230000	154250000	131320000	75722000	85058000	77814000	99444000
PRA1 family protein 3	ARL6IP5	2	2	2	2	2	2	2	2	2	2	2	2	2	2	1	2	2	2	2	1	2	2	2	2	2	2	2	2	2	2	2	2	1	2	2	2	2	1	115880000	103740000	74442000	335880000	218650000	239390000	90763000	54094000	57785000	155610000
Dysferlin	DYSF	4	3	0	1	1	1	0	1	2	2	1	0	0	1	2	4	2	2	2	2	0	1	1	0	0	0	1	1	0	0	0	0	1	3	1	1	1	1	0	0	0	0	0	0	0	0	0	0
E3 SUMO-protein ligase PIAS1	PIAS1	5	4	3	3	2	0	1	0	5	3	5	2	2	2	4	4	5	0	0	1	2	2	1	0	0	0	4	2	4	1	1	1	3	3	4	0	0	1	50151000	0	0	0	0	0	96231000	88706000	69700000	0
Pre-mRNA-splicing factor SPF27	BCAS2	8	8	5	6	6	2	2	2	5	5	4	3	3	3	8	7	6	3	3	3	5	6	6	2	2	2	5	5	4	3	3	3	8	7	6	3	3	3	100260000	88072000	254080000	0	107710000	104010000	112800000	99298000	145620000	80827000
Survival of motor neuron-related-splicing factor 30	SMNDC1	3	3	0	0	0	0	0	0	2	3	2	0	2	0	3	2	2	1	1	2	0	0	0	0	0	0	2	3	2	0	2	0	3	2	2	1	1	2	0	0	0	0	0	0	89006000	75806000	67197000	0
Triple functional domain protein	TRIO	99	85	59	54	74	34	33	31	68	70	73	58	58	58	79	76	75	63	68	69	51	46	62	31	27	25	58	60	61	49	46	48	68	64	64	56	59	59	2893100000	2757400000	2759900000	1861100000	1698800000	1329900000	3150300000	3127900000	3134800000	2440400000
Glutaredoxin-3	GLRX3	17	17	11	11	13	4	4	5	13	14	14	13	13	13	12	14	14	12	13	13	11	11	13	4	4	5	13	14	14	13	13	13	12	14	14	12	13	13	716560000	710100000	896480000	109500000	226060000	270080000	2195900000	2440500000	2137300000	1525700000
ATP-dependent Clp protease ATP-binding subunit clpX-like, mitochondrial	CLPX	3	3	2	2	2	3	1	2	0	0	0	1	1	2	0	0	0	0	1	0	2	2	2	3	1	2	0	0	0	1	1	2	0	0	0	0	1	0	25144000	0	0	0	0	31320000	0	0	0	0
Probable cytosolic iron-sulfur protein assembly protein CIAO1	CIAO1	10	10	5	4	8	3	1	3	8	9	9	5	6	6	8	8	8	7	6	4	5	4	8	3	1	3	8	9	9	5	6	6	8	8	8	7	6	4	156560000	188190000	145510000	84511000	0	97323000	368070000	370100000	365010000	115150000
Signal recognition particle subunit SRP72	SRP72	14	14	5	3	8	4	3	1	3	6	5	3	2	3	6	10	8	9	7	6	5	3	8	4	3	1	3	6	5	3	2	3	6	10	8	9	7	6	185580000	97241000	79779000	76378000	132420000	0	84305000	78217000	220020000	130090000
ATP-dependent DNA helicase Q5	RECQL5	15	15	1	2	3	5	2	3	11	12	9	9	7	9	11	8	12	10	10	11	1	2	3	5	2	3	11	12	9	9	7	9	11	8	12	10	10	11	0	169910000	116930000	90569000	86892000	65964000	200260000	188320000	244690000	145140000
Unconventional prefoldin RPB5 interactor 1	URI1	8	8	2	2	4	2	0	0	7	5	5	5	4	5	4	6	6	5	5	5	2	2	4	2	0	0	7	5	5	5	4	5	4	6	6	5	5	5	169150000	198760000	109080000	122240000	0	0	155320000	135760000	171020000	159930000
Serine/threonine-protein kinase 17B	STK17B	2	2	0	0	1	0	0	0	2	1	2	1	1	0	2	1	1	1	1	1	0	0	1	0	0	0	2	1	2	1	1	0	2	1	1	1	1	1	0	0	0	0	0	0	0	0	0	0
Metastasis-associated protein MTA2	MTA2	29	26	14	15	22	13	9	11	22	21	26	18	18	15	23	26	24	15	18	18	13	14	20	11	8	10	20	19	24	16	16	13	20	23	22	13	16	17	1453300000	1559700000	1520900000	620160000	634790000	676300000	2271700000	2110600000	2186000000	979350000
Ubiquitin carboxyl-terminal hydrolase 1	USP1	4	4	1	1	1	0	0	1	2	3	2	1	1	1	2	3	2	1	1	0	1	1	1	0	0	1	2	3	2	1	1	1	2	3	2	1	1	0	0	0	0	0	0	0	32800000	33070000	0	0
Serine/threonine-protein kinase 10	STK10	16	15	4	4	9	4	1	4	11	8	10	10	7	7	11	11	12	11	13	12	4	3	9	4	1	4	10	7	9	9	6	6	10	10	11	10	12	11	161420000	211070000	169360000	141050000	0	125220000	245770000	193620000	209670000	247490000
Serine/threonine-protein kinase D3	PRKD3	9	2	5	4	4	1	2	1	6	5	7	4	3	5	7	9	9	5	4	6	0	0	0	0	0	0	1	2	1	1	1	1	1	2	2	1	1	1	0	0	0	0	0	0	0	0	0	0
Glutamine--fructose-6-phosphate aminotransferase [isomerizing] 2	GFPT2	40	33	35	32	36	29	26	29	31	36	34	34	35	36	33	34	36	32	32	28	28	27	30	23	20	23	26	30	29	28	29	30	28	29	30	27	27	23	4046500000	3764400000	3495500000	3401300000	3117600000	3685800000	5119300000	4789400000	4718900000	4502400000
Ubiquitin-like protein ATG12	ATG12	1	1	0	1	1	0	1	1	1	1	0	0	0	1	1	1	1	0	1	1	0	1	1	0	1	1	1	1	0	0	0	1	1	1	1	0	1	1	0	0	0	0	0	0	0	0	0	0
E3 ubiquitin-protein ligase listerin	LTN1	33	33	21	16	25	11	8	11	23	22	23	16	14	14	27	26	21	23	21	23	21	16	25	11	8	11	23	22	23	16	14	14	27	26	21	23	21	23	647660000	671990000	715430000	305020000	325280000	333760000	669480000	647230000	703430000	452360000
Mitochondrial import receptor subunit TOM70	TOMM70A	7	7	4	4	5	4	5	3	1	3	2	1	0	3	2	2	3	0	1	3	4	4	5	4	5	3	1	3	2	1	0	3	2	2	3	0	1	3	92429000	102520000	186590000	122160000	81706000	81870000	0	41967000	35515000	0
Pleckstrin homology domain-containing family G member 5	PLEKHG5	6	6	3	2	4	1	0	0	0	3	5	3	2	3	4	4	4	3	1	3	3	2	4	1	0	0	0	3	5	3	2	3	4	4	4	3	1	3	68979000	0	60732000	0	0	0	0	0	53031000	39836000
Unconventional myosin-Id	MYO1D	10	9	5	5	3	5	6	4	6	7	7	3	3	3	6	7	9	4	3	2	5	5	3	5	6	4	6	7	7	3	3	3	6	7	8	4	3	2	701660000	1609400000	573050000	801570000	1581700000	2339400000	724780000	715390000	613760000	662930000
TOX high mobility group box family member 4;Thymocyte selection-associated high mobility group box protein TOX;TOX high mobility group box family member 3	TOX4;TOX;TOX3	2	2	1	2	1	0	0	0	1	1	1	0	0	2	2	2	2	2	2	1	1	2	1	0	0	0	1	1	1	0	0	2	2	2	2	2	2	1	0	0	0	0	0	0	0	0	0	0
Protein-methionine sulfoxide oxidase MICAL2	MICAL2	30	28	17	16	18	10	12	10	19	19	22	26	26	23	21	21	21	24	23	20	16	15	17	10	11	9	18	18	21	24	24	21	20	20	19	22	22	19	575300000	724310000	564030000	496630000	638990000	496230000	858440000	977870000	784190000	973870000
Protein transport protein Sec24D	SEC24D	12	11	5	6	7	2	1	2	7	7	7	6	5	5	10	10	9	9	8	9	5	6	7	2	1	2	7	7	7	6	5	5	10	9	9	8	8	9	162160000	196890000	200360000	165950000	0	150290000	225660000	212420000	190920000	167680000
STAGA complex 65 subunit gamma	SUPT7L	3	3	3	3	3	1	2	2	3	3	3	3	2	2	3	3	2	2	2	2	3	3	3	1	2	2	3	3	3	3	2	2	3	3	2	2	2	2	66546000	80520000	98095000	0	64270000	55490000	90399000	103480000	82891000	62928000
E3 UFM1-protein ligase 1	UFL1	7	7	5	4	6	4	2	4	3	2	2	3	3	2	3	4	5	3	4	1	5	4	6	4	2	4	3	2	2	3	3	2	3	4	5	3	4	1	83825000	78356000	73926000	140930000	87790000	65471000	0	0	0	43183000
Sorbin and SH3 domain-containing protein 2	SORBS2	8	8	1	0	0	0	0	0	0	0	0	0	1	0	0	1	0	6	7	2	1	0	0	0	0	0	0	0	0	0	1	0	0	1	0	6	7	2	0	0	0	0	0	0	0	0	0	0
SAM and SH3 domain-containing protein 1	SASH1	6	6	1	1	2	2	1	0	4	3	3	3	2	2	3	4	4	4	3	3	1	1	2	2	1	0	4	3	3	3	2	2	3	4	4	4	3	3	0	0	41355000	50658000	0	0	47009000	38810000	43189000	50318000
FERM, RhoGEF and pleckstrin domain-containing protein 2	FARP2	8	7	3	2	4	1	4	3	8	6	5	6	7	7	7	4	5	6	7	6	3	2	3	0	3	2	7	5	5	6	6	6	6	4	4	6	6	5	90154000	155950000	71213000	0	144170000	153430000	130320000	158440000	129280000	225440000
UBX domain-containing protein 7	UBXN7	4	4	1	1	1	0	0	0	3	3	3	0	1	1	1	3	2	0	1	0	1	1	1	0	0	0	3	3	3	0	1	1	1	3	2	0	1	0	0	0	0	0	0	0	65815000	109000000	103470000	0
Proline synthase co-transcribed bacterial homolog protein	PROSC	7	7	5	5	4	0	2	2	3	6	6	4	3	4	4	5	3	4	5	4	5	5	4	0	2	2	3	6	6	4	3	4	4	5	3	4	5	4	102460000	98511000	151470000	0	71196000	0	197240000	234920000	222960000	188900000
Pre-mRNA-processing factor 6	PRPF6	23	23	11	10	13	14	12	8	9	11	10	9	7	9	11	12	13	10	8	12	11	10	13	14	12	8	9	11	10	9	7	9	11	12	13	10	8	12	318490000	317450000	263060000	449770000	418680000	384350000	203090000	170660000	175430000	231810000
Pre-mRNA cleavage complex 2 protein Pcf11	PCF11	16	16	11	8	11	13	13	12	11	11	9	15	12	11	7	7	6	10	10	9	11	8	11	13	13	12	11	11	9	15	12	11	7	7	6	10	10	9	176800000	342490000	186310000	368030000	367650000	311480000	219320000	221700000	195890000	261970000
Protein furry homolog-like	FRYL	54	54	36	33	37	9	10	6	40	41	38	30	31	29	42	46	42	36	41	33	36	33	37	9	10	6	40	41	38	30	31	29	42	46	42	36	41	33	1310900000	1291100000	1185400000	311630000	289380000	223210000	1522700000	1646300000	1559500000	991020000
Nuclear factor of activated T-cells 5	NFAT5	9	9	3	2	4	2	3	2	5	6	5	6	6	5	5	5	7	4	4	7	3	2	4	2	3	2	5	6	5	6	6	5	5	5	7	4	4	7	91776000	0	113560000	0	0	0	0	140380000	126080000	157880000
Glutaminase kidney isoform, mitochondrial	GLS	15	13	7	7	11	13	13	11	4	4	5	12	10	8	4	6	6	9	10	11	6	6	10	11	11	10	4	4	4	10	9	7	3	6	6	9	9	9	154980000	209900000	330460000	1409200000	1106500000	829980000	48502000	30431000	38307000	389920000
HAUS augmin-like complex subunit 5	HAUS5	17	17	10	10	13	6	4	6	14	14	14	10	12	11	14	14	15	12	14	14	10	10	13	6	4	6	14	14	14	10	12	11	14	14	15	12	14	14	412960000	370000000	354440000	159320000	158880000	215600000	495590000	487160000	466990000	378900000
Rho-related BTB domain-containing protein 3	RHOBTB3	6	6	2	2	3	0	1	0	4	4	3	3	2	2	2	3	2	5	4	1	2	2	3	0	1	0	4	4	3	3	2	2	2	3	2	5	4	1	66524000	0	0	0	0	0	52749000	55211000	0	68152000
Protein SOGA1;N-terminal form;C-terminal 80 kDa form	SOGA1	52	49	27	31	40	17	23	16	34	32	34	39	40	37	25	32	34	38	36	37	25	29	38	15	22	15	33	30	32	37	39	35	24	30	33	36	35	34	1171900000	1358000000	979310000	835400000	1110300000	1032700000	1096300000	1167400000	1136500000	2055800000
Ubiquitin carboxyl-terminal hydrolase 19	USP19	35	1	21	20	23	9	15	9	25	28	30	28	27	30	24	29	30	30	26	28	0	0	1	0	0	0	0	1	1	1	0	1	0	1	0	1	1	0	1016900000	901660000	767470000	289510000	502620000	189650000	1731800000	1699100000	1708300000	1480500000
E3 ubiquitin-protein ligase TRIM37	TRIM37	6	6	0	1	2	1	1	1	4	5	4	3	4	3	3	4	3	4	4	4	0	1	2	1	1	1	4	5	4	3	4	3	3	4	3	4	4	4	0	0	51465000	0	0	0	57837000	56790000	57722000	51240000
Centrosomal protein of 152 kDa	CEP152	5	5	1	1	0	0	0	0	1	2	2	2	2	1	3	4	2	3	2	3	1	1	0	0	0	0	1	2	2	2	2	1	3	4	2	3	2	3	0	0	0	0	0	0	0	0	0	0
Protein HEXIM1	HEXIM1	10	10	8	5	8	3	2	2	6	7	7	5	4	4	7	8	6	5	4	4	8	5	8	3	2	2	6	7	7	5	4	4	7	8	6	5	4	4	604280000	497790000	679770000	134610000	124010000	84314000	566290000	645410000	770500000	303290000
Ribonuclease P protein subunit p14	RPP14	3	3	0	0	0	0	0	0	2	1	3	0	0	1	2	2	3	2	1	0	0	0	0	0	0	0	2	1	3	0	0	1	2	2	3	2	1	0	0	0	0	0	0	0	0	0	40212000	0
E3 ubiquitin-protein ligase UBR5	UBR5	50	50	24	26	30	7	5	6	42	38	41	29	27	22	34	41	34	23	26	25	24	26	30	7	5	6	42	38	41	29	27	22	34	41	34	23	26	25	657810000	737950000	790790000	105510000	77378000	281640000	1602800000	1426600000	1952200000	708770000
Serine protease 23	PRSS23	1	1	0	0	1	1	1	1	1	0	0	1	1	1	0	1	0	0	0	1	0	0	1	1	1	1	1	0	0	1	1	1	0	1	0	0	0	1	0	0	0	0	87939000	42945000	0	0	0	39133000
Mitofusin-2	MFN2	13	13	9	7	10	11	9	12	6	1	4	8	7	8	5	6	5	6	6	4	9	7	10	11	9	12	6	1	4	8	7	8	5	6	5	6	6	4	160810000	111130000	233910000	388660000	279450000	292840000	57606000	0	94489000	149870000
Snurportin-1	SNUPN	3	3	1	1	1	1	0	0	3	2	2	0	0	2	1	1	3	1	1	1	1	1	1	1	0	0	3	2	2	0	0	2	1	1	3	1	1	1	0	0	0	0	0	0	47355000	39204000	42710000	0
Ubiquitin conjugation factor E4 B	UBE4B	19	19	5	5	6	3	5	3	10	11	11	8	6	7	9	12	12	11	10	10	5	5	6	3	5	3	10	11	11	8	6	7	9	12	12	11	10	10	183030000	217730000	143470000	120480000	165900000	139370000	176440000	199480000	184640000	203010000
Elongator complex protein 1	IKBKAP	28	28	16	15	17	9	9	6	20	23	21	18	17	17	21	22	23	18	19	17	16	15	17	9	9	6	20	23	21	18	17	17	21	22	23	18	19	17	591640000	692880000	615230000	291030000	266930000	267720000	758390000	708250000	656630000	448130000
Reticulon-3	RTN3	8	8	1	3	2	1	1	1	3	3	4	5	4	3	5	4	6	4	6	4	1	3	2	1	1	1	3	3	4	5	4	3	5	4	6	4	6	4	214100000	277290000	419060000	331750000	425550000	236320000	363640000	1259600000	1133500000	1331300000
Zinc finger Ran-binding domain-containing protein 2	ZRANB2	7	7	1	1	2	0	0	0	4	3	4	2	3	3	5	7	6	3	3	2	1	1	2	0	0	0	4	3	4	2	3	3	5	7	6	3	3	2	0	0	51666000	0	0	0	98712000	114360000	96517000	0
Sorting nexin-4	SNX4	2	2	1	1	0	0	0	0	1	0	0	0	0	1	2	1	1	2	1	2	1	1	0	0	0	0	1	0	0	0	0	1	2	1	1	2	1	2	0	0	0	0	0	0	0	0	0	0
ZW10 interactor	ZWINT	2	2	0	0	1	0	0	0	1	2	1	0	0	0	0	1	1	0	0	0	0	0	1	0	0	0	1	2	1	0	0	0	0	1	1	0	0	0	0	0	0	0	0	0	0	154290000	0	0
Kinesin-like protein KIF20A	KIF20A	22	22	11	6	11	5	7	6	11	12	13	12	10	11	13	12	12	11	14	12	11	6	11	5	7	6	11	12	13	12	10	11	13	12	12	11	14	12	226150000	276550000	215990000	294660000	314250000	341220000	329560000	323740000	331390000	401470000
Chromosome-associated kinesin KIF4A	KIF4A	44	43	26	25	31	15	14	14	32	31	32	29	27	25	32	33	35	28	26	23	25	24	30	15	13	14	32	31	32	29	26	25	32	33	34	27	26	23	1094000000	1290100000	1087100000	759110000	562540000	479100000	1438200000	1344400000	1240900000	977060000
Methyl-CpG-binding domain protein 4	MBD4	13	13	6	3	5	1	2	0	7	5	9	6	4	6	8	8	9	4	4	4	6	3	5	1	2	0	7	5	9	6	4	6	8	8	9	4	4	4	83365000	110720000	81659000	0	0	0	117050000	87703000	97508000	89845000
Histone acetyltransferase KAT7;Histone acetyltransferase	KAT7	9	8	4	6	6	2	3	2	7	7	7	4	4	5	5	6	8	5	4	3	3	5	5	2	2	1	6	6	6	3	3	4	4	5	7	4	3	3	50269000	50976000	64698000	70212000	74165000	0	115480000	90144000	96248000	71339000
Cyclin-D1-binding protein 1	CCNDBP1	2	2	1	0	0	0	0	0	2	0	1	1	0	1	1	0	1	1	1	2	1	0	0	0	0	0	2	0	1	1	0	1	1	0	1	1	1	2	0	0	0	0	0	0	0	0	0	0
Vesicle-associated membrane protein-associated protein B/C	VAPB	5	4	3	5	3	1	0	1	5	5	4	2	2	2	3	4	4	3	3	4	2	4	2	1	0	1	4	4	3	2	1	1	2	3	3	2	2	3	79551000	73190000	81224000	0	0	0	128650000	141230000	110810000	38739000
SNARE-associated protein Snapin	SNAPIN	2	2	2	2	2	1	1	1	2	2	2	1	1	2	1	2	2	2	1	1	2	2	2	1	1	1	2	2	2	1	1	2	1	2	2	2	1	1	88061000	84702000	82410000	0	0	0	78904000	0	79266000	0
6-phosphogluconolactonase	PGLS	8	8	6	6	8	4	3	4	8	8	8	8	8	8	6	5	6	7	7	5	6	6	8	4	3	4	8	8	8	8	8	8	6	5	6	7	7	5	187220000	214240000	172180000	84350000	135130000	129620000	394930000	376010000	359360000	325080000
Bifunctional 3-phosphoadenosine 5-phosphosulfate synthase 2;Sulfate adenylyltransferase;Adenylyl-sulfate kinase	PAPSS2	11	10	9	7	8	8	8	9	7	3	7	9	8	11	6	9	10	7	8	6	8	6	8	7	7	8	7	3	6	8	7	10	6	8	9	7	8	6	218300000	167580000	205170000	277060000	360930000	214990000	130010000	120550000	146100000	179140000
Structural maintenance of chromosomes protein 2	SMC2	53	53	38	36	46	26	25	19	40	41	41	42	37	38	38	41	44	33	37	34	38	36	46	26	25	19	40	41	41	42	37	38	38	41	44	33	37	34	2864100000	2923000000	2765100000	1363100000	1542400000	1370000000	4870700000	4699000000	4524100000	2470200000
Ubiquitin-like modifier-activating enzyme ATG7	ATG7	24	24	16	16	17	11	13	9	20	22	21	21	15	19	20	20	17	15	20	19	16	16	17	11	13	9	20	22	21	21	15	19	20	20	17	15	20	19	854820000	884710000	844850000	716450000	682900000	795540000	1340400000	1216500000	1241200000	922250000
Zinc finger and BTB domain-containing protein 7A	ZBTB7A	6	6	1	1	2	1	1	1	5	5	5	3	3	3	4	5	4	3	3	3	1	1	2	1	1	1	5	5	5	3	3	3	4	5	4	3	3	3	0	0	0	0	0	0	98283000	185550000	124070000	71348000
Acyl-protein thioesterase 2	LYPLA2	6	6	1	2	6	3	3	2	3	3	1	2	3	3	1	2	1	1	1	3	1	2	6	3	3	2	3	3	1	2	3	3	1	2	1	1	1	3	0	94694000	129340000	480400000	338120000	0	110870000	72945000	0	180620000
Importin-7	IPO7	33	29	27	28	30	19	22	19	22	23	25	25	19	22	23	28	26	24	24	24	23	24	26	16	18	16	19	19	21	21	15	18	20	24	22	20	20	20	5925800000	5652300000	5381700000	2683700000	2850200000	2548100000	2583300000	2766400000	2634900000	1650000000
E3 ubiquitin-protein ligase ARIH2	ARIH2	3	3	0	0	1	0	0	0	2	1	0	0	0	0	2	2	3	1	2	1	0	0	1	0	0	0	2	1	0	0	0	0	2	2	3	1	2	1	0	0	0	0	0	0	0	0	0	0
Mitogen-activated protein kinase kinase kinase 6	MAP3K6	10	10	7	6	8	0	0	1	6	7	5	7	5	5	5	8	6	6	6	6	7	6	8	0	0	1	6	7	5	7	5	5	5	8	6	6	6	6	114460000	92991000	104500000	0	0	0	158460000	127670000	161130000	150090000
Pre-mRNA-splicing factor SLU7	SLU7	2	2	0	0	0	0	0	0	1	1	1	0	0	0	0	1	2	0	0	0	0	0	0	0	0	0	1	1	1	0	0	0	0	1	2	0	0	0	0	0	0	0	0	0	0	0	0	0
Phosphoacetylglucosamine mutase	PGM3	16	16	11	11	12	6	5	2	9	11	10	5	4	8	12	10	9	10	9	10	11	11	12	6	5	2	9	11	10	5	4	8	12	10	9	10	9	10	222270000	248010000	330220000	307880000	147390000	198650000	224870000	188500000	236650000	149930000
Adenylyltransferase and sulfurtransferase MOCS3;Molybdopterin-synthase adenylyltransferase;Molybdopterin-synthase sulfurtransferase	MOCS3	1	1	1	1	0	0	0	0	1	1	1	0	0	0	0	0	0	0	0	0	1	1	0	0	0	0	1	1	1	0	0	0	0	0	0	0	0	0	0	0	0	0	0	0	0	0	19188000	0
CD2 antigen cytoplasmic tail-binding protein 2	CD2BP2	2	2	2	1	1	0	0	0	1	1	1	0	0	1	2	2	2	0	1	0	2	1	1	0	0	0	1	1	1	0	0	1	2	2	2	0	1	0	0	0	0	0	0	0	0	0	0	0
Zinc finger FYVE domain-containing protein 9	ZFYVE9	13	13	8	6	9	3	3	2	10	9	8	11	11	10	9	10	13	10	11	10	8	6	9	3	3	2	10	9	8	11	11	10	9	10	13	10	11	10	138170000	219960000	162440000	111750000	98565000	86730000	193540000	206860000	208050000	232360000
Supervillin	SVIL	36	36	9	7	12	5	7	5	19	20	21	19	22	21	18	22	23	27	27	25	9	7	12	5	7	5	19	20	21	19	22	21	18	22	23	27	27	25	186780000	192480000	150650000	156920000	83312000	64934000	354450000	327390000	348300000	789910000
BAG family molecular chaperone regulator 4	BAG4	5	5	2	2	2	0	0	3	3	3	4	2	2	2	4	3	4	4	4	2	2	2	2	0	0	3	3	3	4	2	2	2	4	3	4	4	4	2	39869000	53380000	45759000	0	0	39002000	72578000	65665000	71824000	70290000
Activator of 90 kDa heat shock protein ATPase homolog 1	AHSA1	15	15	8	9	9	12	11	9	8	8	10	9	11	10	5	8	8	9	11	8	8	9	9	12	11	9	8	8	10	9	11	10	5	8	8	9	11	8	2042400000	2044600000	2788000000	3502700000	3264100000	3371700000	1151500000	1204500000	1117800000	1633900000
Poly(A)-specific ribonuclease PARN	PARN	22	22	12	11	15	5	9	7	15	16	17	10	8	11	16	16	16	10	13	12	12	11	15	5	9	7	15	16	17	10	8	11	16	16	16	10	13	12	577670000	616390000	570790000	240620000	325680000	250400000	700220000	732480000	677630000	414850000
Proteasome assembly chaperone 1	PSMG1	8	8	6	7	7	4	4	5	7	8	8	6	5	7	8	6	4	7	6	6	6	7	7	4	4	5	7	8	8	6	5	7	8	6	4	7	6	6	445610000	371290000	359060000	143360000	217390000	247310000	502580000	548410000	428600000	327700000
Formin-like protein 1	FMNL1	17	14	10	7	12	5	3	2	8	10	10	8	6	6	9	13	10	9	9	9	8	6	11	4	3	1	6	8	8	7	5	5	7	11	9	7	8	7	154570000	190490000	184070000	157350000	89827000	103220000	170740000	178980000	161190000	136720000
Ribosome biogenesis protein NSA2 homolog	NSA2	4	4	4	3	4	3	3	3	3	3	2	2	2	3	2	2	2	4	4	2	4	3	4	3	3	3	3	3	2	2	2	3	2	2	2	4	4	2	175590000	159750000	183170000	222700000	373460000	307890000	101100000	116490000	114770000	0
Protein transport protein Sec24A	SEC24A	23	21	10	12	15	13	12	10	18	16	19	14	14	15	19	19	17	16	18	13	9	11	14	12	11	9	16	14	17	13	12	14	17	17	15	14	16	12	453480000	399410000	630740000	665720000	448680000	531110000	720690000	736810000	727940000	618700000
Protein transport protein Sec24B	SEC24B	30	28	25	23	24	18	18	14	29	28	28	25	24	21	27	28	29	29	26	27	24	22	23	17	17	13	27	26	26	24	22	20	25	26	27	27	24	26	1324200000	1281600000	1443900000	1355000000	1291200000	1365500000	1368000000	1321300000	1364900000	1296900000
NAD kinase	NADK	4	4	1	2	3	0	1	1	3	3	4	3	3	3	3	4	4	4	4	4	1	2	3	0	1	1	3	3	4	3	3	3	3	4	4	4	4	4	0	60336000	48146000	0	0	0	69166000	63853000	53031000	59429000
Mitochondrial pyruvate carrier 2	MPC2	3	3	2	1	1	3	1	1	1	1	0	1	0	0	0	0	0	0	0	0	2	1	1	3	1	1	1	1	0	1	0	0	0	0	0	0	0	0	60825000	0	0	78556000	0	0	0	0	0	0
Long-chain-fatty-acid--CoA ligase 3	ACSL3	24	22	19	17	17	17	19	16	13	18	15	20	16	18	16	18	15	15	19	17	18	15	16	15	17	14	11	16	13	19	16	16	14	16	13	13	18	15	1246400000	1105400000	932720000	1740700000	2005900000	2074200000	858540000	879630000	832710000	1199700000
Pericentrin	PCNT	35	35	14	13	24	3	3	4	17	14	19	19	26	21	14	10	18	17	12	16	14	13	24	3	3	4	17	14	19	19	26	21	14	10	18	17	12	16	255650000	404370000	571470000	111100000	117370000	180530000	312080000	375990000	324580000	433130000
Zinc finger and BTB domain-containing protein 11	ZBTB11	8	8	2	4	5	2	1	2	5	6	6	5	6	3	4	6	6	3	2	4	2	4	5	2	1	2	5	6	6	5	6	3	4	6	6	3	2	4	61087000	70051000	48397000	0	0	34658000	88504000	107080000	134230000	68773000
CCR4-NOT transcription complex subunit 4	CNOT4	2	2	0	0	0	0	0	1	0	0	0	0	0	0	1	1	2	1	0	0	0	0	0	0	0	1	0	0	0	0	0	0	1	1	2	1	0	0	0	0	0	0	0	0	0	0	0	0
N-acetylserotonin O-methyltransferase-like protein	ASMTL	16	16	13	9	12	9	9	10	13	12	11	12	8	8	11	12	11	11	12	9	13	9	12	9	9	10	13	12	11	12	8	8	11	12	11	11	12	9	565530000	571680000	605360000	722470000	573780000	769740000	396190000	405140000	320170000	339990000
Bromodomain-containing protein 1	BRD1	7	7	2	3	5	1	0	0	4	5	5	1	1	1	3	5	5	0	1	1	2	3	5	1	0	0	4	5	5	1	1	1	3	5	5	0	1	1	83258000	81227000	35546000	0	0	0	81932000	78519000	72174000	0
Ribonuclease P protein subunit p29	POP4	5	5	2	2	3	1	1	1	3	4	5	1	3	3	3	3	4	4	4	2	2	2	3	1	1	1	3	4	5	1	3	3	3	3	4	4	4	2	65267000	70400000	0	0	0	0	48977000	68182000	61533000	0
E3 ubiquitin-protein ligase HERC2	HERC2	77	77	37	40	49	18	19	16	55	54	52	46	44	38	45	53	50	45	49	46	37	40	49	18	19	16	55	54	52	46	44	38	45	53	50	45	49	46	1342000000	1351400000	1287700000	691750000	769830000	356090000	1545100000	1481700000	1610800000	1102100000
Synaptosomal-associated protein 29;Synaptosomal-associated protein	SNAP29	6	6	0	0	0	0	0	0	1	0	3	2	1	1	3	2	3	4	3	4	0	0	0	0	0	0	1	0	3	2	1	1	3	2	3	4	3	4	0	0	0	0	0	0	0	0	29460000	0
Serine/threonine-protein kinase OSR1	OXSR1	11	8	8	8	8	4	6	5	6	4	4	4	5	3	5	5	7	4	6	5	6	6	5	3	5	4	4	3	2	3	4	2	3	3	4	3	4	3	280080000	255840000	235620000	321560000	241250000	206850000	125930000	101940000	136010000	150760000
Polypyrimidine tract-binding protein 3	PTBP3	11	8	8	7	8	6	8	7	3	5	5	7	8	6	4	8	5	2	3	2	7	5	5	4	6	4	2	3	4	4	5	3	4	5	4	1	2	2	190750000	167270000	279720000	357290000	336920000	249250000	113870000	95093000	75817000	112910000
AP-2 complex subunit alpha-1	AP2A1	36	27	20	16	18	20	20	15	22	21	22	22	17	20	21	20	28	24	24	21	16	11	13	15	16	10	17	16	16	18	13	16	16	14	21	17	18	16	887880000	887190000	754860000	868580000	1041400000	1222000000	630460000	632520000	650980000	695770000
Probable ATP-dependent RNA helicase DDX58	DDX58	5	5	1	1	2	0	0	0	1	2	2	0	0	2	2	2	1	1	1	2	1	1	2	0	0	0	1	2	2	0	0	2	2	2	1	1	1	2	0	0	0	0	0	0	0	14978000	0	0
Double-stranded RNA-binding protein Staufen homolog 1	STAU1	23	14	10	9	11	4	4	2	17	17	17	16	14	14	19	17	19	15	17	16	7	6	7	4	4	1	10	12	9	10	10	10	11	11	12	9	11	10	409880000	497530000	520010000	204790000	121870000	157580000	1414700000	1378300000	1524600000	990010000
Tetratricopeptide repeat protein 4	TTC4	10	10	6	6	4	5	6	4	9	8	8	8	6	7	7	7	7	9	8	7	6	6	4	5	6	4	9	8	8	8	6	7	7	7	7	9	8	7	192050000	198950000	162530000	148310000	178780000	140480000	323210000	313280000	294050000	312960000
BAG family molecular chaperone regulator 2	BAG2	16	16	10	9	12	14	10	11	13	14	13	13	10	12	13	13	9	13	15	14	10	9	12	14	10	11	13	14	13	13	10	12	13	13	9	13	15	14	3255900000	3190300000	3698800000	2033400000	2325200000	2520400000	5197400000	4925800000	5690500000	6727300000
BAG family molecular chaperone regulator 3	BAG3	29	29	17	16	20	13	19	15	21	22	25	22	24	22	23	26	24	24	26	24	17	16	20	13	19	15	21	22	25	22	24	22	23	26	24	24	26	24	1789800000	1792700000	1778900000	2701900000	1726000000	1401700000	1954800000	1879300000	1683300000	2523900000
Mitogen-activated protein kinase kinase kinase kinase 4	MAP4K4	44	0	22	23	30	34	34	32	35	31	29	34	34	35	31	26	33	34	34	35	0	0	0	0	0	0	0	0	0	0	0	0	0	0	0	0	0	0	1693300000	1513700000	1582000000	3912400000	3799600000	3879800000	1573800000	1652100000	1550200000	3066900000
Quinone oxidoreductase-like protein 1	CRYZL1	5	5	4	3	4	2	1	1	3	4	2	1	3	3	4	3	3	3	2	2	4	3	4	2	1	1	3	4	2	1	3	3	4	3	3	3	2	2	111410000	164590000	147150000	81591000	0	0	109190000	95821000	179950000	0
Serine/threonine-protein kinase LATS1	LATS1	5	2	2	2	3	2	2	1	1	1	2	2	2	3	2	2	5	3	2	3	1	1	1	1	2	1	0	0	0	1	1	1	0	0	2	1	0	0	0	0	52873000	0	0	0	0	0	0	0
Fatty acid desaturase 2	FADS2	7	7	4	5	6	5	6	6	6	6	7	4	5	6	7	6	6	7	6	7	4	5	6	5	6	6	6	6	7	4	5	6	7	6	6	7	6	7	438360000	361730000	365390000	468920000	634900000	576070000	117740000	118510000	113780000	195950000
Thioredoxin domain-containing protein 12	TXNDC12	6	6	0	0	3	2	1	1	4	3	4	5	5	4	0	1	1	0	1	1	0	0	3	2	1	1	4	3	4	5	5	4	0	1	1	0	1	1	0	0	50015000	146350000	0	0	176980000	147870000	199540000	306620000
Protein SGT1	ECD	10	10	3	4	6	1	1	3	6	8	7	5	5	5	6	8	9	4	6	5	3	4	6	1	1	3	6	8	7	5	5	5	6	8	9	4	6	5	108300000	99150000	89574000	0	0	72336000	175350000	169160000	192270000	116130000
Methyl-CpG-binding domain protein 3	MBD3	7	7	5	6	5	3	2	3	5	4	6	2	2	2	5	6	5	5	6	6	5	6	5	3	2	3	5	4	6	2	2	2	5	6	5	5	6	6	282300000	373150000	274990000	152250000	0	254370000	458530000	479440000	511560000	0
DNA topoisomerase 3-beta-1;DNA topoisomerase	TOP3B	14	13	3	6	5	2	2	0	10	11	10	7	8	5	10	11	12	9	7	6	3	5	5	2	2	0	10	11	10	7	8	5	10	11	12	9	7	6	120280000	153380000	120790000	0	148880000	0	203010000	164720000	186210000	134280000
B-cell lymphoma/leukemia 10	BCL10	4	4	0	1	0	0	0	0	2	3	2	1	2	2	2	2	2	1	1	2	0	1	0	0	0	0	2	3	2	1	2	2	2	2	2	1	1	2	0	0	0	0	0	0	0	51345000	0	0
Zinc finger BED domain-containing protein 1	ZBED1	2	2	1	1	2	1	1	1	2	1	1	1	1	2	1	2	2	1	2	1	1	1	2	1	1	1	2	1	1	1	1	2	1	2	2	1	2	1	0	0	0	0	0	0	0	0	0	0
Molybdopterin synthase catalytic subunit	MOCS2	5	5	2	2	4	1	0	0	3	4	3	3	4	3	3	4	3	3	3	3	2	2	4	1	0	0	3	4	3	3	4	3	3	4	3	3	3	3	136980000	111900000	129960000	0	0	0	267820000	246520000	237750000	137370000
Mitochondrial import receptor subunit TOM40 homolog	TOMM40	7	7	5	3	4	6	5	2	4	4	3	5	3	4	5	3	4	4	3	5	5	3	4	6	5	2	4	4	3	5	3	4	5	3	4	4	3	5	117210000	167900000	185250000	261930000	276740000	252410000	114820000	138070000	131650000	148950000
Peroxisomal membrane protein 11B	PEX11B	9	9	3	3	6	6	7	6	3	4	3	6	8	7	2	3	4	5	5	3	3	3	6	6	7	6	3	4	3	6	8	7	2	3	4	5	5	3	103440000	148480000	103090000	146250000	168740000	202440000	99694000	93127000	95847000	96817000
Serine/threonine-protein kinase PAK 4	PAK4	6	6	3	2	2	2	1	1	5	4	4	3	5	3	4	5	5	3	3	2	3	2	2	2	1	1	5	4	4	3	5	3	4	5	5	3	3	2	85287000	108980000	0	0	0	0	90222000	121230000	142050000	79187000
Actin-like protein 6A	ACTL6A	13	13	10	8	9	6	6	5	13	13	12	12	10	11	11	12	12	12	12	13	10	8	9	6	6	5	13	13	12	12	10	11	11	12	12	12	12	13	838730000	836330000	971780000	683780000	537330000	467220000	990290000	991250000	1054500000	743510000
Histone-lysine N-methyltransferase NSD2	WHSC1	17	17	3	5	5	0	0	1	11	10	11	4	4	2	11	10	11	8	5	6	3	5	5	0	0	1	11	10	11	4	4	2	11	10	11	8	5	6	0	0	86860000	0	0	0	150400000	189170000	225090000	108200000
L-lactate dehydrogenase A chain	LDHA	21	20	8	9	13	12	9	9	12	11	13	12	9	16	18	18	19	20	17	15	7	8	12	11	8	8	11	10	12	11	8	15	17	17	18	19	16	14	616920000	708320000	1178900000	1797500000	1325500000	2030400000	1082100000	1094100000	1089000000	1831200000
Glutamate dehydrogenase 2, mitochondrial;Glutamate dehydrogenase 1, mitochondrial	GLUD2;GLUD1	7	7	1	1	5	6	3	2	2	1	2	1	2	2	0	0	2	3	2	1	1	1	5	6	3	2	2	1	2	1	2	2	0	0	2	3	2	1	0	0	32385000	99895000	49642000	40226000	0	0	24661000	0
Dihydrofolate reductase	DHFR	12	9	10	9	11	12	11	7	6	5	6	7	8	6	6	7	7	6	2	6	7	6	8	9	8	4	3	3	3	4	5	4	3	4	4	3	1	3	799680000	719680000	709130000	1260100000	1215500000	1100400000	394580000	356460000	283840000	597930000
NADH-cytochrome b5 reductase 3;NADH-cytochrome b5 reductase 3 membrane-bound form;NADH-cytochrome b5 reductase 3 soluble form	CYB5R3	2	2	1	0	2	1	1	1	1	1	1	1	0	2	2	1	1	1	1	2	1	0	2	1	1	1	1	1	1	1	0	2	2	1	1	1	1	2	0	0	0	0	0	0	0	0	0	0
Glutathione reductase, mitochondrial	GSR	17	17	8	9	12	8	6	7	14	12	10	13	12	14	12	12	12	14	13	12	8	9	12	8	6	7	14	12	10	13	12	14	12	12	12	14	13	12	328900000	368090000	333400000	290790000	383500000	345980000	946160000	967050000	924120000	1161900000
Cytochrome c oxidase subunit 2	MT-CO2	4	4	3	3	3	4	4	2	0	0	1	2	2	4	0	3	1	1	2	3	3	3	3	4	4	2	0	0	1	2	2	4	0	3	1	1	2	3	112630000	109270000	203430000	452000000	355520000	120470000	0	0	0	115990000
Purine nucleoside phosphorylase	PNP	9	9	2	1	3	0	1	2	5	3	4	2	1	3	8	9	7	7	6	5	2	1	3	0	1	2	5	3	4	2	1	3	8	9	7	7	6	5	134420000	0	0	0	0	0	94540000	135840000	95947000	0
Hypoxanthine-guanine phosphoribosyltransferase	HPRT1	12	12	10	7	10	4	4	3	9	11	9	10	11	10	10	12	10	12	10	9	10	7	10	4	4	3	9	11	9	10	11	10	10	12	10	12	10	9	449720000	418290000	457900000	283380000	189400000	115210000	764800000	773480000	658070000	600690000
Aspartate aminotransferase, mitochondrial	GOT2	2	2	1	1	1	0	0	1	0	0	0	0	0	2	0	0	0	0	0	0	1	1	1	0	0	1	0	0	0	0	0	2	0	0	0	0	0	0	0	0	0	0	0	0	0	0	0	0
Tyrosine-protein kinase ABL1	ABL1	11	6	1	2	1	2	0	2	10	9	8	4	3	3	7	6	7	5	5	2	0	1	0	2	0	1	6	6	6	2	1	1	5	2	4	3	2	1	0	0	0	60900000	0	0	87385000	82377000	85699000	0
Epidermal growth factor receptor;Receptor protein-tyrosine kinase	EGFR	33	30	18	14	27	16	14	14	28	29	28	31	27	28	25	30	29	32	31	28	16	13	25	15	13	13	25	26	25	29	25	26	23	27	26	29	28	26	945460000	840860000	881430000	655160000	725730000	631060000	1869900000	1932800000	1878200000	2107300000
Phosphoglycerate kinase 1	PGK1	16	16	3	4	11	6	5	9	3	5	5	5	7	13	6	6	9	7	9	7	3	4	11	6	5	9	3	5	5	5	7	13	6	6	9	7	9	7	192790000	178940000	418480000	448970000	339480000	783880000	185770000	106740000	113810000	196600000
Adenylate kinase isoenzyme 1	AK1	2	2	1	1	1	1	1	1	0	0	0	0	1	1	0	0	1	0	2	0	1	1	1	1	1	1	0	0	0	0	1	1	0	0	1	0	2	0	0	0	0	0	0	0	0	0	0	0
Argininosuccinate synthase	ASS1	1	1	0	0	0	0	0	0	0	0	0	0	0	1	0	0	0	0	0	0	0	0	0	0	0	0	0	0	0	0	0	1	0	0	0	0	0	0	0	0	0	0	0	0	0	0	0	0
GTPase NRas;GTPase KRas;GTPase KRas, N-terminally processed	NRAS;KRAS	2	1	0	1	0	2	0	1	2	2	1	1	2	1	1	1	1	2	1	1	0	1	0	1	0	1	1	1	0	1	1	1	0	0	0	1	0	0	0	0	0	45247000	0	0	0	0	0	0
Ig kappa chain C region	IGKC	2	2	0	0	0	0	0	2	0	0	0	0	0	0	0	0	0	0	0	0	0	0	0	0	0	2	0	0	0	0	0	0	0	0	0	0	0	0	0	0	0	0	0	148300000	0	0	0	0
Ig gamma-3 chain C region;Ig gamma-4 chain C region	IGHG3;IGHG4	3	0	0	0	0	0	0	3	0	0	1	0	0	0	1	0	0	0	0	0	0	0	0	0	0	0	0	0	0	0	0	0	0	0	0	0	0	0	0	0	0	0	0	509400000	0	0	0	0
HLA class I histocompatibility antigen, A-68 alpha chain;HLA class I histocompatibility antigen, A-69 alpha chain;HLA class I histocompatibility antigen, A-30 alpha chain	HLA-A	7	1	5	3	4	1	3	1	6	6	6	5	4	5	4	5	6	4	4	5	0	0	0	0	0	0	1	1	1	0	0	0	0	1	0	0	1	0	93761000	0	99110000	0	0	0	163510000	156050000	172710000	0
Collagen alpha-1(IV) chain;Arresten;Collagen alpha-5(IV) chain	COL4A1;COL4A5	4	4	1	1	2	1	1	1	2	4	2	2	4	3	0	0	1	0	0	0	1	1	2	1	1	1	2	4	2	2	4	3	0	0	1	0	0	0	0	0	43961000	57801000	0	0	52237000	52579000	45720000	150900000
Prelamin-A/C;Lamin-A/C	LMNA	57	5	45	39	49	50	48	45	45	47	49	48	46	50	46	47	51	45	51	47	5	5	5	5	5	5	5	5	4	5	5	5	5	5	5	5	5	5	15354000000	15825000000	18317000000	37319000000	35072000000	33105000000	20590000000	19619000000	22035000000	32652000000
Fibronectin;Anastellin;Ugl-Y1;Ugl-Y2;Ugl-Y3	FN1	17	17	2	8	4	5	13	8	3	3	3	14	14	12	2	1	2	10	8	4	2	8	4	5	13	8	3	3	3	14	14	12	2	1	2	10	8	4	76402000	282270000	120000000	206030000	2949600000	355220000	50316000	91914000	74776000	525260000
Transferrin receptor protein 1;Transferrin receptor protein 1, serum form	TFRC	32	32	22	15	24	26	25	21	23	21	25	25	26	25	18	20	19	21	23	24	22	15	24	26	25	21	23	21	25	25	26	25	18	20	19	21	23	24	1072800000	1156000000	1152800000	2071500000	2209500000	2116600000	1279600000	1250100000	1373200000	2998500000
Ferritin light chain	FTL	3	3	1	0	1	3	2	1	0	0	0	0	1	0	0	0	0	1	0	0	1	0	1	3	2	1	0	0	0	0	1	0	0	0	0	1	0	0	0	0	0	83071000	69384000	0	0	0	0	0
Metallothionein-2;Metallothionein-1X;Metallothionein-1G	MT2A;MT1X;MT1G	4	2	3	3	3	3	3	3	4	3	3	3	3	3	3	4	3	3	4	3	1	1	1	1	1	1	2	1	1	1	1	1	1	2	1	1	2	1	3429700000	3749100000	2792000000	847030000	853960000	967330000	7164800000	7594400000	9015400000	9315800000
NADH-ubiquinone oxidoreductase chain 1	MT-ND1	3	3	2	2	3	3	2	1	1	1	1	2	1	2	1	2	1	1	0	2	2	2	3	3	2	1	1	1	1	2	1	2	1	2	1	1	0	2	0	42369000	83416000	130050000	127680000	0	0	0	0	38219000
NADH-ubiquinone oxidoreductase chain 2	MT-ND2	1	1	1	1	1	1	1	1	1	1	1	1	1	1	1	1	1	1	1	1	1	1	1	1	1	1	1	1	1	1	1	1	1	1	1	1	1	1	0	0	0	0	0	0	0	0	0	0
Catalase	CAT	21	21	15	16	16	17	20	15	8	8	9	15	14	13	5	7	8	16	14	9	15	16	16	17	20	15	8	8	9	15	14	13	5	7	8	16	14	9	550490000	667570000	530400000	1045500000	1889000000	1465800000	151350000	141800000	95881000	435760000
Fructose-bisphosphate aldolase A;Fructose-bisphosphate aldolase	ALDOA	28	23	19	19	20	14	16	17	23	20	19	21	21	22	24	25	25	23	26	25	16	16	16	13	14	13	20	16	15	18	17	18	19	20	20	18	21	21	4647100000	4438900000	5596100000	4397100000	3348700000	5483700000	2818700000	2968700000	2309600000	5208700000
Cystatin-B	CSTB	5	5	3	2	3	2	2	3	5	4	5	4	4	4	5	5	5	5	5	4	3	2	3	2	2	3	5	4	5	4	4	4	5	5	5	5	5	4	326360000	626700000	380780000	88749000	335630000	391380000	1558800000	1578600000	1080300000	655390000
Annexin A1	ANXA1	25	25	9	10	16	16	11	16	15	17	19	16	9	17	22	23	24	20	24	21	9	10	16	16	11	16	15	17	19	16	9	17	22	23	24	20	24	21	1359300000	1421500000	1582600000	875010000	1373800000	4391800000	1864100000	1825800000	1665700000	1656000000
Apolipoprotein B-100;Apolipoprotein B-48	APOB	3	3	0	0	2	2	2	1	1	0	1	1	1	0	1	0	1	1	1	2	0	0	2	2	2	1	1	0	1	1	1	0	1	0	1	1	1	2	0	0	0	2877300000	0	0	0	0	0	0
Glucocorticoid receptor	NR3C1	25	25	17	11	19	13	10	13	17	16	20	19	21	20	16	20	22	20	19	16	17	11	19	13	10	13	17	16	20	19	21	20	16	20	22	20	19	16	1019200000	1045200000	974630000	919000000	870830000	712960000	1109200000	1166000000	1023200000	1322000000
Thymidine kinase, cytosolic;Thymidine kinase	TK1	14	14	10	5	8	7	5	6	13	12	12	12	10	11	11	12	14	12	13	11	10	5	8	7	5	6	13	12	12	12	10	11	11	12	14	12	13	11	928770000	843030000	915550000	528420000	380550000	447400000	2775800000	2632700000	2770700000	1754300000
Keratin, type II cytoskeletal 6B	KRT6B	41	1	25	21	26	34	33	40	13	11	12	24	26	15	21	18	13	15	26	9	1	1	0	1	1	1	1	0	0	1	0	0	1	0	0	0	1	0	0	0	0	0	0	0	0	0	0	0
Glyceraldehyde-3-phosphate dehydrogenase	GAPDH	20	20	16	14	19	20	16	18	14	14	14	17	14	17	17	18	17	18	17	18	16	14	19	20	16	18	14	14	14	17	14	17	17	18	17	18	17	18	8871300000	8175600000	10082000000	21603000000	22452000000	27350000000	3340000000	3186700000	3173000000	9139600000
Argininosuccinate lyase	ASL	4	4	4	1	2	0	1	0	1	1	2	1	1	1	1	1	3	2	2	1	4	1	2	0	1	0	1	1	2	1	1	1	1	1	3	2	2	1	41694000	0	42921000	0	0	0	0	0	28943000	0
Heat shock protein beta-1	HSPB1	4	4	0	0	2	1	0	4	0	0	1	0	0	3	0	1	0	0	0	0	0	0	2	1	0	4	0	0	1	0	0	3	0	1	0	0	0	0	0	0	123110000	0	0	336660000	0	0	0	0
Thymidylate synthase	TYMS	5	5	1	1	4	2	2	2	2	3	3	1	2	2	3	2	3	2	0	3	1	1	4	2	2	2	2	3	3	1	2	2	3	2	3	2	0	3	0	0	27223000	65952000	30522000	42174000	25991000	34561000	0	0
Dolichyl-diphosphooligosaccharide--protein glycosyltransferase subunit 1	RPN1	27	27	21	18	23	17	19	14	21	19	21	21	20	21	23	17	18	19	20	19	21	18	23	17	19	14	21	19	21	21	20	21	23	17	18	19	20	19	2048700000	2005900000	1657300000	1784400000	1679700000	1821500000	1514800000	1544500000	1607000000	1510900000
Dolichyl-diphosphooligosaccharide--protein glycosyltransferase subunit 2	RPN2	18	12	12	14	15	18	15	15	9	8	10	14	11	15	12	10	10	9	14	12	8	9	9	12	10	11	7	5	6	10	7	10	8	8	6	6	9	8	1950200000	2069600000	1994500000	3595700000	3243300000	3315200000	795090000	853620000	872840000	1349100000
Guanine nucleotide-binding protein G(i) subunit alpha-2	GNAI2	17	11	12	13	15	10	8	9	14	13	13	10	12	12	12	14	13	11	12	12	7	7	10	5	4	4	9	8	8	6	8	8	7	9	8	8	9	8	1654800000	1432000000	1579200000	811080000	966170000	1161300000	1424800000	1490100000	1328300000	1046200000
Sodium/potassium-transporting ATPase subunit alpha-1	ATP1A1	35	23	19	17	23	20	20	19	12	15	17	14	12	16	20	18	20	23	23	19	11	13	15	14	13	10	8	9	11	10	8	11	13	12	14	14	14	13	962470000	954430000	949910000	1104300000	1144900000	1076800000	521250000	546130000	492640000	707620000
Aldehyde dehydrogenase, mitochondrial	ALDH2	7	6	2	2	2	4	6	4	1	2	2	1	1	2	2	2	1	1	0	1	1	1	1	3	5	4	1	1	1	0	1	1	1	1	1	1	0	0	0	0	0	120140000	106110000	150430000	0	0	0	0
Protein S100-A8;Protein S100-A8, N-terminally processed	S100A8	7	7	0	1	0	0	2	7	1	1	0	0	0	0	0	0	0	0	2	1	0	1	0	0	2	7	1	1	0	0	0	0	0	0	0	0	2	1	0	0	0	0	31914000	7474900000	0	0	0	0
Plasminogen activator inhibitor 1	SERPINE1	3	3	0	0	2	2	1	0	1	0	0	1	2	1	0	0	1	0	0	1	0	0	2	2	1	0	1	0	0	1	2	1	0	0	1	0	0	1	0	0	18115000	0	0	0	0	0	0	0
ADP/ATP translocase 2;ADP/ATP translocase 2, N-terminally processed	SLC25A5	15	6	13	12	14	13	13	12	12	13	12	13	13	13	13	14	13	14	13	14	6	6	6	6	6	5	5	5	5	6	6	5	5	6	5	6	5	6	4406400000	3413400000	3616900000	6801800000	7140400000	7703500000	1803100000	1828000000	1817000000	3175700000
Propionyl-CoA carboxylase alpha chain, mitochondrial	PCCA	42	42	34	33	35	37	35	32	31	29	32	31	28	32	28	32	35	29	28	27	34	33	35	37	35	32	31	29	32	31	28	32	28	32	35	29	28	27	9009600000	8707400000	8998000000	11312000000	11620000000	10739000000	2966100000	2880100000	2974900000	5368400000
Eukaryotic translation initiation factor 2 subunit 1	EIF2S1	17	17	11	7	8	5	6	6	7	8	5	7	9	12	13	15	14	11	13	12	11	7	8	5	6	6	7	8	5	7	9	12	13	15	14	11	13	12	274950000	264710000	331330000	368250000	313660000	179840000	165270000	197990000	177770000	299610000
60S acidic ribosomal protein P1	RPLP1	1	1	1	1	1	0	1	1	1	1	1	1	0	1	1	1	1	1	1	1	1	1	1	0	1	1	1	1	1	1	0	1	1	1	1	1	1	1	0	0	0	0	0	0	0	0	0	0
60S acidic ribosomal protein P2	RPLP2	6	6	4	4	4	3	4	3	5	4	4	4	5	4	4	4	5	4	4	5	4	4	4	3	4	3	5	4	4	4	5	4	4	4	5	4	4	5	339550000	396090000	590700000	265390000	346210000	410010000	438330000	397860000	307450000	336080000
60S acidic ribosomal protein P0;60S acidic ribosomal protein P0-like	RPLP0;RPLP0P6	9	9	7	5	7	6	5	6	5	5	7	7	4	6	6	6	7	7	6	6	7	5	7	6	5	6	5	5	7	7	4	6	6	6	7	7	6	6	425980000	417300000	481310000	621320000	436700000	478370000	367230000	348480000	295740000	281640000
Transcription factor AP-1	JUN	6	5	3	3	4	4	4	1	6	6	6	4	5	5	4	5	6	5	5	4	3	2	4	4	3	1	5	5	5	4	4	5	4	5	5	5	4	4	167840000	129790000	165370000	73045000	111320000	0	495770000	440700000	451990000	256840000
DNA-directed RNA polymerase III subunit RPC4	POLR3D	4	4	3	3	4	0	1	0	4	4	3	2	3	0	4	3	4	4	3	4	3	3	4	0	1	0	4	4	3	2	3	0	4	3	4	4	3	4	49411000	73671000	62418000	0	0	0	120650000	100550000	105690000	0
Integrin beta-1	ITGB1	21	21	8	6	9	6	4	5	12	11	12	12	13	14	19	15	17	19	17	17	8	6	9	6	4	5	12	11	12	12	13	14	19	15	17	19	17	17	279770000	181780000	296460000	490550000	279190000	264400000	493530000	464090000	419450000	937850000
Keratin, type I cytoskeletal 18	KRT18	40	27	33	31	35	37	35	32	25	27	28	34	30	32	29	26	29	29	33	31	24	23	24	26	24	21	16	18	20	24	19	21	20	18	19	20	22	20	16150000000	16131000000	17040000000	41055000000	31351000000	33580000000	7627600000	7399000000	7005000000	16250000000
Myosin light chain 1/3, skeletal muscle isoform;Myosin light chain 3	MYL1;MYL3	2	2	1	2	2	2	2	2	1	1	1	1	1	1	1	2	2	1	1	1	1	2	2	2	2	2	1	1	1	1	1	1	1	2	2	1	1	1	262090000	237080000	434980000	3473700000	2375500000	319080000	202250000	224570000	210810000	409550000
Retinoblastoma-associated protein	RB1	20	20	8	10	12	6	4	4	16	16	15	8	8	8	15	15	15	7	7	7	8	10	12	6	4	4	16	16	15	8	8	8	15	15	15	7	7	7	422240000	314500000	413750000	256910000	212830000	78269000	748110000	736070000	820370000	174710000
Cyclin-dependent kinase 1	CDK1;CDC2	18	16	14	11	16	14	11	12	10	8	10	9	13	12	16	12	13	10	11	10	12	9	14	12	9	10	8	6	8	7	11	10	14	10	11	8	10	9	1011300000	824020000	950100000	903360000	1017700000	1068000000	576110000	624590000	566460000	541020000
ATP synthase subunit beta, mitochondrial;ATP synthase subunit beta	ATP5B	16	16	10	8	11	14	9	11	5	5	5	9	9	14	7	7	7	9	9	9	10	8	11	14	9	11	5	5	5	9	9	14	7	7	7	9	9	9	483080000	496610000	572500000	1189600000	868190000	933900000	127030000	176830000	163520000	309390000
Protein S100-A9	S100A9	5	5	0	0	1	0	4	5	0	1	0	1	0	1	0	0	0	0	1	0	0	0	1	0	4	5	0	1	0	1	0	1	0	0	0	0	1	0	0	0	0	0	171160000	8032100000	0	0	0	0
Protein S100;Protein S100-A6	S100A6	2	2	2	2	2	1	2	2	1	2	2	2	2	2	2	2	2	2	2	2	2	2	2	1	2	2	1	2	2	2	2	2	2	2	2	2	2	2	0	0	0	0	0	1660700000	0	496270000	0	0
Alpha-enolase	ENO1	31	28	21	21	24	30	24	22	18	18	20	23	23	24	19	18	23	21	19	22	19	18	22	27	21	19	16	16	18	20	21	21	17	17	21	18	17	19	12082000000	9552600000	12207000000	34913000000	28719000000	31953000000	3652000000	3550000000	4722900000	12488000000
Glycogen phosphorylase, liver form;Alpha-1,4 glucan phosphorylase	PYGL	37	28	27	26	25	28	27	24	22	24	21	24	20	25	22	23	26	23	24	25	19	18	19	22	20	18	16	16	17	17	14	18	19	17	19	19	17	18	1152300000	1121000000	1297000000	1636100000	1479100000	1616700000	693080000	742920000	634840000	699750000
Nucleophosmin	NPM1	10	10	9	8	10	9	8	8	9	8	9	9	8	10	10	8	10	9	10	10	9	8	10	9	8	8	9	8	9	9	8	10	10	8	10	9	10	10	3051500000	3391500000	2966700000	1196000000	1362300000	1613200000	4474500000	4154100000	4684300000	1870700000
Integrin alpha-V;Integrin alpha-V heavy chain;Integrin alpha-V light chain	ITGAV	6	6	0	1	2	0	0	1	2	1	1	2	2	2	2	3	2	5	6	5	0	1	2	0	0	1	2	1	1	2	2	2	2	3	2	5	6	5	0	0	49377000	0	0	0	30876000	0	0	38523000
Histone H2B type 2-E;Histone H2B type 1-B;Histone H2B type 1-O;Histone H2B type 1-J;Histone H2B type 3-B	HIST2H2BE;HIST1H2BB;HIST1H2BO;HIST1H2BJ;HIST3H2BB	7	2	5	6	6	4	6	5	4	6	5	5	5	6	5	4	3	4	4	4	1	2	2	0	2	1	1	1	1	1	1	1	1	1	0	0	0	0	0	426660000	2639700000	0	680940000	0	0	0	0	0
Glia-derived nexin	SERPINE2	6	6	4	3	1	5	5	5	1	1	1	3	5	5	1	1	1	4	3	3	4	3	1	5	5	5	1	1	1	3	5	5	1	1	1	4	3	3	96236000	104140000	0	437130000	564740000	402890000	0	0	0	142120000
L-lactate dehydrogenase B chain;L-lactate dehydrogenase	LDHB	15	14	7	8	12	8	8	8	11	12	13	10	9	15	13	15	15	15	15	14	6	7	11	7	7	7	10	11	12	9	8	14	12	14	14	14	14	13	423140000	401970000	736520000	498100000	394290000	508070000	807030000	772820000	759120000	778410000
Major centromere autoantigen B	CENPB	4	4	3	2	2	2	1	2	3	3	4	3	3	3	2	3	4	1	2	1	3	2	2	2	1	2	3	3	4	3	3	3	2	3	4	1	2	1	47337000	56133000	56098000	66556000	0	58842000	98934000	89283000	102970000	55631000
Protein disulfide-isomerase	P4HB	25	19	9	7	14	8	10	11	17	16	18	20	21	23	7	8	9	6	8	9	6	4	10	6	6	8	13	12	14	16	16	18	5	5	7	4	7	6	248650000	201240000	584140000	461500000	552180000	660200000	1118300000	1240300000	1285300000	3607400000
Annexin A2;Annexin;Putative annexin A2-like protein	ANXA2;ANXA2P2	31	31	23	23	26	27	23	24	28	28	27	27	27	26	27	29	28	27	30	28	23	23	26	27	23	24	28	28	27	27	27	26	27	29	28	27	30	28	15349000000	13005000000	14024000000	10661000000	12262000000	16348000000	30861000000	29926000000	29693000000	34825000000
Calpain-1 catalytic subunit	CAPN1	19	19	9	7	13	8	9	7	7	8	12	9	12	11	12	14	14	10	15	11	9	7	13	8	9	7	7	8	12	9	12	11	12	14	14	10	15	11	238570000	275820000	203530000	222410000	352900000	433810000	256050000	224370000	236080000	244160000
Tubulin beta chain	TUBB	24	4	22	23	23	23	22	22	21	21	22	24	22	23	23	21	23	22	22	22	4	4	4	4	4	4	4	4	4	4	4	4	4	4	4	4	4	4	4413100000	4157500000	6499800000	8538400000	8431900000	12498000000	1930000000	2140000000	2067900000	4493100000
Involucrin	IVL	3	3	0	0	1	1	0	3	1	1	1	3	2	2	1	0	1	2	2	1	0	0	1	1	0	3	1	1	1	3	2	2	1	0	1	2	2	1	0	0	0	0	0	147810000	0	0	0	43138000
Beta-hexosaminidase subunit beta;Beta-hexosaminidase subunit beta chain B;Beta-hexosaminidase subunit beta chain A	HEXB	4	4	4	2	2	3	4	3	0	0	1	1	1	2	0	0	0	0	0	0	4	2	2	3	4	3	0	0	1	1	1	2	0	0	0	0	0	0	84018000	89280000	110510000	197500000	135130000	157610000	0	0	0	0
Cathepsin L1;Cathepsin L1 heavy chain;Cathepsin L1 light chain	CTSL	3	3	0	1	2	2	3	3	0	0	1	2	2	2	0	0	0	3	1	0	0	1	2	2	3	3	0	0	1	2	2	2	0	0	0	3	1	0	0	0	49064000	234400000	0	253560000	0	0	0	0
Profilin-1	PFN1	10	10	5	7	8	5	6	6	7	6	8	7	6	8	10	10	10	9	9	10	5	7	8	5	6	6	7	6	8	7	6	8	10	10	10	9	9	10	386840000	362490000	656900000	377490000	429130000	421540000	1138300000	982510000	1175900000	1133500000
Adenine phosphoribosyltransferase	APRT	3	3	0	0	0	1	1	0	0	0	0	1	1	2	2	2	3	1	1	1	0	0	0	1	1	0	0	0	0	1	1	2	2	2	3	1	1	1	0	0	0	0	0	0	0	0	0	0
Bifunctional glutamate/proline--tRNA ligase;Glutamate--tRNA ligase;Proline--tRNA ligase	EPRS	84	83	70	68	76	62	55	50	71	71	73	69	64	71	74	75	76	71	74	69	69	67	75	61	54	49	70	70	72	68	63	70	73	74	75	70	73	68	17532000000	17814000000	17986000000	11211000000	10233000000	10136000000	14230000000	13684000000	14090000000	13051000000
Cathepsin B;Cathepsin B light chain;Cathepsin B heavy chain	CTSB	13	13	10	9	9	12	11	9	6	7	5	8	8	9	3	6	3	6	7	4	10	9	9	12	11	9	6	7	5	8	8	9	3	6	3	6	7	4	837630000	949420000	1295700000	2163500000	2575800000	2713600000	217120000	212580000	174450000	612800000
Heat shock protein HSP 90-alpha	HSP90AA1	40	24	31	30	33	27	31	24	28	28	32	30	25	31	35	35	35	34	35	36	20	18	19	17	21	14	18	19	19	19	16	19	22	21	21	20	21	22	2255600000	2630800000	2475000000	1843000000	2170900000	1965200000	1689200000	1708600000	1617000000	1753300000
Cytochrome b-c1 complex subunit 6, mitochondrial	UQCRH	2	2	1	0	1	0	0	1	1	2	2	1	2	1	2	1	1	1	1	2	1	0	1	0	0	1	1	2	2	1	2	1	2	1	1	1	1	2	0	0	0	0	0	0	0	218170000	92351000	0
Tyrosine-protein kinase Lyn	LYN	4	2	0	0	1	0	0	0	1	2	2	0	1	0	1	2	2	2	1	0	0	0	0	0	0	0	0	1	1	0	0	0	1	1	0	1	1	0	0	0	0	0	0	0	0	0	0	0
Fumarate hydratase, mitochondrial	FH	3	3	3	1	2	3	2	1	1	0	1	0	0	1	0	1	0	2	3	1	3	1	2	3	2	1	1	0	1	0	0	1	0	1	0	2	3	1	57689000	0	58484000	75141000	116730000	0	0	0	0	0
DNA excision repair protein ERCC-1	ERCC1	5	5	1	1	3	1	1	1	3	2	2	2	1	2	2	2	2	3	2	1	1	1	3	1	1	1	3	2	2	2	1	2	2	2	2	3	2	1	0	0	30699000	0	0	0	27138000	30875000	27808000	0
Transcription factor Sp1	SP1	3	3	0	0	2	1	1	0	2	1	3	1	1	1	1	2	2	1	0	0	0	0	2	1	1	0	2	1	3	1	1	1	1	2	2	1	0	0	0	0	0	0	0	0	0	0	93521000	0
Annexin A6;Annexin	ANXA6	23	23	3	0	8	1	3	1	6	12	8	9	7	12	18	21	20	19	20	19	3	0	8	1	3	1	6	12	8	9	7	12	18	21	20	19	20	19	21488000	0	83044000	0	87870000	0	137470000	135460000	120650000	267390000
Rho-related GTP-binding protein RhoC	RHOC	8	1	4	5	6	4	6	5	6	5	5	6	4	5	6	6	7	7	6	5	1	1	0	0	1	1	1	0	0	1	0	1	0	0	1	1	1	0	0	0	0	0	0	0	0	0	0	0
ATP-dependent 6-phosphofructokinase, muscle type	PFKM	17	14	8	5	12	13	9	9	7	9	7	11	10	9	11	10	11	12	11	10	6	4	9	11	7	8	4	6	5	8	7	6	8	7	8	10	8	7	244890000	211970000	270730000	486100000	455910000	398710000	208870000	173490000	206240000	263710000
Heat shock protein HSP 90-beta	HSP90AB1	46	23	32	36	42	31	34	31	33	33	37	34	36	36	40	43	42	40	41	40	17	19	22	17	19	16	19	18	20	18	21	19	20	22	23	21	21	20	10000000000	10067000000	10575000000	8865100000	10237000000	9504700000	6560700000	6520200000	6277500000	7240100000
Signal recognition particle receptor subunit alpha	SRPR	27	27	15	14	22	15	12	9	24	22	22	18	16	20	18	22	20	18	18	16	15	14	22	15	12	9	24	22	22	18	16	20	18	22	20	18	18	16	1226000000	938890000	1200400000	789310000	630110000	649880000	1499200000	1443000000	1367900000	927550000
Asparagine synthetase [glutamine-hydrolyzing]	ASNS	29	29	24	22	28	23	22	20	24	25	23	26	26	26	23	23	21	25	24	24	24	22	28	23	22	20	24	25	23	26	26	26	23	23	21	25	24	24	5097000000	4715500000	5295700000	5441600000	3867700000	3445100000	6974600000	7058000000	7191100000	4398500000
Pyruvate dehydrogenase E1 component subunit alpha, somatic form, mitochondrial	PDHA1	7	7	4	2	5	5	4	6	2	3	3	4	3	6	2	2	4	3	3	4	4	2	5	5	4	6	2	3	3	4	3	6	2	2	4	3	3	4	60103000	48946000	144350000	320260000	74047000	132730000	64547000	30418000	53539000	39096000
Collagen alpha-2(IV) chain;Canstatin	COL4A2	5	5	2	3	2	1	2	2	4	4	4	4	5	5	1	1	1	0	1	1	2	3	2	1	2	2	4	4	4	4	5	5	1	1	1	0	1	1	61527000	73204000	73418000	0	45450000	48741000	77588000	61653000	88170000	154030000
U2 small nuclear ribonucleoprotein B	SNRPB2	2	1	1	2	1	1	2	1	2	2	2	2	2	2	2	2	2	2	2	2	0	1	1	1	1	0	1	1	1	1	1	1	1	1	1	1	1	1	0	0	0	0	0	0	0	0	0	0
Hepatocyte growth factor receptor	MET	12	11	1	1	2	0	0	0	3	6	5	6	6	7	3	5	7	6	4	4	1	0	1	0	0	0	2	6	5	5	5	6	3	5	6	5	3	4	0	0	56961000	0	0	0	114640000	84564000	74356000	82765000
U1 small nuclear ribonucleoprotein 70 kDa	SNRNP70	13	13	5	7	9	2	3	2	7	10	8	6	6	6	11	9	9	8	7	6	5	7	9	2	3	2	7	10	8	6	6	6	11	9	9	8	7	6	219000000	209020000	287850000	119260000	120520000	116750000	175550000	237720000	327420000	214720000
Integrin alpha-5;Integrin alpha-5 heavy chain;Integrin alpha-5 light chain	ITGA5	7	7	0	0	1	0	0	0	2	0	2	0	1	1	6	4	4	3	3	1	0	0	1	0	0	0	2	0	2	0	1	1	6	4	4	3	3	1	0	0	0	0	0	0	67393000	0	57842000	0
Nuclear factor 1 C-type	NFIC	11	9	7	4	4	4	5	7	4	7	6	7	7	5	8	6	8	7	5	9	5	4	3	3	4	6	3	6	5	6	7	5	6	5	7	6	5	8	250930000	333760000	255220000	229610000	341620000	215550000	396440000	379280000	459810000	334600000
Vimentin	VIM	60	52	46	46	48	56	48	50	44	46	46	48	47	45	49	48	45	47	50	47	39	39	41	50	41	42	38	41	39	42	40	38	42	42	39	41	43	40	108870000000	118310000000	132170000000	280940000000	226740000000	221200000000	46305000000	46109000000	55402000000	120290000000
40S ribosomal protein S17	RPS17	4	4	2	1	3	2	1	1	2	1	1	0	0	3	3	2	3	4	4	2	2	1	3	2	1	1	2	1	1	0	0	3	3	2	3	4	4	2	57194000	0	89948000	95501000	0	0	56639000	0	0	0
Guanine nucleotide-binding protein G(k) subunit alpha	GNAI3	13	7	12	12	12	9	9	9	12	11	11	9	10	10	11	11	12	9	10	10	7	6	7	4	5	4	7	6	6	5	6	6	6	6	7	6	7	6	386420000	411580000	426150000	253930000	292520000	257880000	307850000	294090000	256190000	238690000
Annexin A5;Annexin	ANXA5	14	14	5	5	9	8	7	6	6	4	5	10	8	13	13	12	11	14	12	12	5	5	9	8	7	6	6	4	5	10	8	13	13	12	11	14	12	12	88844000	53162000	254310000	110030000	180330000	129840000	129020000	93218000	101730000	285930000
U1 small nuclear ribonucleoprotein A	SNRPA	6	5	1	2	3	0	1	1	2	2	2	2	1	3	3	5	5	3	2	1	0	1	3	0	0	0	1	1	1	1	0	2	2	4	4	2	1	0	0	0	59817000	0	0	0	52067000	52633000	49686000	42898000
Gamma-enolase;Enolase	ENO2	5	2	3	4	2	3	4	4	4	3	4	4	3	4	2	2	3	5	3	4	1	1	0	0	1	1	2	1	2	1	1	1	0	1	1	2	1	1	0	0	0	0	0	0	0	0	0	0
Glutathione S-transferase P	GSTP1	10	10	7	7	7	7	7	6	4	3	5	5	5	3	7	7	9	7	7	8	7	7	7	7	7	6	4	3	5	5	5	3	7	7	9	7	7	8	899630000	971550000	971900000	608440000	725150000	1163000000	318310000	0	278610000	396090000
Galectin-1	LGALS1	8	8	7	6	7	7	8	8	7	7	7	7	7	8	6	6	7	7	7	6	7	6	7	7	8	8	7	7	7	7	7	8	6	6	7	7	7	6	2276100000	2219900000	2785600000	2498900000	2453200000	2651400000	2280700000	2146800000	2605200000	1785100000
Dihydropteridine reductase	QDPR	2	2	0	0	0	0	0	0	0	1	0	0	0	0	2	2	2	2	2	2	0	0	0	0	0	0	0	1	0	0	0	0	2	2	2	2	2	2	0	0	0	0	0	0	0	0	0	0
High mobility group protein B1;Putative high mobility group protein B1-like 1	HMGB1;HMGB1P1	6	5	2	2	5	3	1	1	5	3	6	1	1	3	5	6	5	1	1	3	2	2	4	2	1	1	4	3	5	1	1	2	5	5	4	1	1	2	150540000	194160000	238540000	119530000	0	0	165410000	185560000	170000000	0
Tropomyosin alpha-1 chain	TPM1	12	1	9	9	9	10	12	8	9	9	10	9	10	9	8	10	11	9	9	8	1	1	1	1	1	1	1	1	1	1	1	1	1	1	1	1	1	0	0	0	0	0	0	0	0	0	0	0
Clathrin light chain A	CLTA	7	7	2	2	6	6	5	5	5	4	6	5	6	4	7	7	7	7	7	6	2	2	6	6	5	5	5	4	6	5	6	4	7	7	7	7	7	6	380990000	515630000	571030000	540550000	316470000	511510000	367110000	489540000	350550000	452890000
Clathrin light chain B	CLTB	8	8	7	4	5	2	2	1	7	7	7	5	4	6	7	8	7	5	7	4	7	4	5	2	2	1	7	7	7	5	4	6	7	8	7	5	7	4	216860000	198530000	200940000	245720000	0	0	174670000	265600000	173800000	146720000
Annexin A4;Annexin	ANXA4	8	8	0	0	0	0	0	0	1	1	0	3	1	3	6	7	7	4	7	6	0	0	0	0	0	0	1	1	0	3	1	3	6	7	7	4	7	6	0	0	0	0	0	0	0	0	0	77713000
Heme oxygenase 1	HMOX1	7	7	3	3	6	7	3	5	0	0	1	1	3	1	2	1	1	1	1	1	3	3	6	7	3	5	0	0	1	1	3	1	2	1	1	1	1	1	153370000	178270000	218340000	718190000	352390000	290470000	0	0	0	0
U2 small nuclear ribonucleoprotein A	SNRPA1	4	4	1	2	4	0	0	0	1	3	2	1	2	4	2	3	3	3	2	2	1	2	4	0	0	0	1	3	2	1	2	4	2	3	3	3	2	2	0	29364000	48294000	0	0	0	0	44132000	53830000	0
Poly [ADP-ribose] polymerase 1	PARP1	48	48	26	24	34	7	10	6	33	33	32	19	20	21	36	43	41	23	24	22	26	24	34	7	10	6	33	33	32	19	20	21	36	43	41	23	24	22	1487200000	1471300000	1521900000	309370000	409090000	158850000	2737600000	2485500000	2990000000	682350000
Leukotriene A-4 hydrolase	LTA4H	7	7	1	1	4	1	0	1	1	1	3	0	0	3	4	4	4	3	2	1	1	1	4	1	0	1	1	1	3	0	0	3	4	4	4	3	2	1	0	0	53618000	0	0	0	0	0	31203000	0
Histone H2A.V;Histone H2A.Z;Histone H2A	H2AFV;H2AFZ	4	2	3	4	4	2	4	1	4	3	4	4	3	3	4	4	4	3	3	3	1	2	2	0	2	0	2	1	2	2	1	1	2	2	2	1	1	1	0	461620000	1336700000	0	0	0	0	0	0	0
F-box/SPRY domain-containing protein 1	FBXO45	4	4	3	2	3	1	1	1	3	3	3	3	3	3	2	2	4	4	3	3	3	2	3	1	1	1	3	3	3	3	3	3	2	2	4	4	3	3	67037000	0	53144000	0	0	0	34095000	58124000	0	46809000
Ataxin-1-like	ATXN1L	1	1	0	0	1	0	0	0	0	0	0	0	0	1	0	0	1	0	0	0	0	0	1	0	0	0	0	0	0	0	0	1	0	0	1	0	0	0	0	0	0	0	0	0	0	0	0	0
Putative GRINL1B complex locus protein 2;DNA-directed RNA polymerase II subunit GRINL1A	GCOM2;POLR2M;GCOM1	2	2	0	0	0	0	0	0	2	2	2	0	1	0	1	2	2	1	0	0	0	0	0	0	0	0	2	2	2	0	1	0	1	2	2	1	0	0	0	0	0	0	0	0	55721000	60738000	0	0
Chromosome transmission fidelity protein 8 homolog isoform 2	CHTF8	12	12	11	8	11	11	11	8	4	5	3	8	5	7	2	4	5	6	6	5	11	8	11	11	11	8	4	5	3	8	5	7	2	4	5	6	6	5	314710000	278790000	412010000	434120000	787830000	668120000	105670000	114400000	110500000	277690000
Zinc finger protein 883;Zinc finger protein 614	ZNF883;ZNF614	2	0	0	0	0	0	0	0	1	1	1	0	1	0	1	1	1	1	0	2	0	0	0	0	0	0	0	0	0	0	0	0	0	0	0	0	0	0	0	0	0	0	0	0	0	0	0	0
Serine protease 56	PRSS56	2	2	1	0	1	1	1	1	0	1	1	1	1	1	1	1	0	2	0	0	1	0	1	1	1	1	0	1	1	1	1	1	1	1	0	2	0	0	0	0	0	0	0	0	0	0	0	0
Cancer/testis antigen family 45 member A3;Cancer/testis antigen family 45 member A1;Cancer/testis antigen family 45 member A2;Cancer/testis antigen family 45 member A9;Cancer/testis antigen family 45 member A8;Cancer/testis antigen family 45 member A7;Cancer/testis antigen family 45 member A10;Cancer/testis antigen family 45 member A5;Cancer/testis antigen family 45 member A6	CT45A3;CT45A1;CT45A2;CT45A9;CT45A8;CT45A7;CT45A10;CT45A5;CT45A6	5	5	2	2	2	0	1	1	4	4	4	2	2	2	4	4	3	1	1	1	2	2	2	0	1	1	4	4	4	2	2	2	4	4	3	1	1	1	88816000	75038000	106070000	0	0	0	195400000	193820000	179980000	0
Splicing factor U2AF 35 kDa subunit	U2AF1	6	6	4	4	6	3	5	4	5	5	5	5	5	5	5	5	5	6	5	5	4	4	6	3	5	4	5	5	5	5	5	5	5	5	5	6	5	5	221750000	253900000	327970000	255000000	159700000	182680000	349010000	342930000	370940000	181040000
Cystathionine beta-synthase	CBS	24	24	14	11	16	9	11	7	21	22	22	18	16	18	19	21	19	19	18	15	14	11	16	9	11	7	21	22	22	18	16	18	19	21	19	19	18	15	755760000	796550000	756510000	330860000	418670000	380180000	2434900000	2513100000	2089100000	1412200000
Zinc finger protein GLI2	GLI2	15	11	5	7	9	6	7	4	8	9	10	8	9	10	10	8	7	8	8	7	4	6	8	5	6	3	8	8	7	7	7	9	8	6	4	6	6	5	575900000	549210000	532820000	623520000	467710000	301020000	412440000	374630000	328200000	473590000
Transcriptional activator GLI3;Transcriptional repressor GLI3R	GLI3	11	7	2	3	8	8	5	6	3	4	5	7	4	5	5	8	4	4	4	4	1	2	6	6	4	4	3	3	2	5	3	3	3	5	1	3	2	3	0	0	71977000	324380000	218550000	101180000	45983000	46495000	69308000	93959000
60 kDa SS-A/Ro ribonucleoprotein	TROVE2	3	3	1	3	2	3	1	2	2	2	1	1	0	1	2	1	2	1	1	2	1	3	2	3	1	2	2	2	1	1	0	1	2	1	2	1	1	2	0	69390000	47773000	0	0	0	18241000	0	0	0
Serine/threonine-protein kinase A-Raf	ARAF	9	6	4	4	5	4	5	3	7	4	6	4	4	3	5	5	7	4	5	4	2	2	3	1	3	2	5	3	5	3	3	1	4	5	6	3	2	3	127850000	0	116330000	0	80389000	101760000	99646000	104040000	77563000	75959000
Histone H1.2;Histone H1.4;Histone H1.3	HIST1H1C;HIST1H1E;HIST1H1D	5	5	1	2	5	2	3	2	4	4	4	2	1	4	4	3	3	4	4	3	1	2	5	2	3	2	4	4	4	2	1	4	4	3	3	4	4	3	0	94224000	499950000	141340000	149650000	225650000	109140000	110620000	111170000	100640000
Dihydrolipoyllysine-residue acetyltransferase component of pyruvate dehydrogenase complex, mitochondrial;Acetyltransferase component of pyruvate dehydrogenase complex	DLAT	13	13	11	12	11	9	12	10	4	3	5	1	3	2	4	6	5	3	5	4	11	12	11	9	12	10	4	3	5	1	3	2	4	6	5	3	5	4	1200700000	1206700000	1263600000	1308000000	1159300000	1830900000	25045000	30020000	44094000	0
Receptor-type tyrosine-protein phosphatase F	PTPRF	6	6	1	1	2	0	0	0	4	5	4	0	0	0	3	4	6	3	3	2	1	1	2	0	0	0	4	5	4	0	0	0	3	4	6	3	3	2	0	0	28169000	0	0	0	37063000	33281000	28320000	0
Thioredoxin	TXN	10	10	6	7	7	7	5	4	8	8	7	8	7	8	6	7	9	8	7	6	6	7	7	7	5	4	8	8	7	8	7	8	6	7	9	8	7	6	2699600000	2938900000	2890400000	3259600000	2089000000	1393000000	8603200000	9978200000	9719400000	8012500000
Microsomal glutathione S-transferase 1	MGST1	4	4	1	2	3	3	4	4	3	3	4	4	3	4	1	1	1	1	4	1	1	2	3	3	4	4	3	3	4	4	3	4	1	1	1	1	4	1	0	100120000	55210000	186860000	242380000	225920000	312540000	237980000	244450000	1155600000
cAMP-dependent protein kinase type I-alpha regulatory subunit;cAMP-dependent protein kinase type I-alpha regulatory subunit, N-terminally processed	PRKAR1A	10	10	4	4	4	1	1	2	8	8	7	5	4	6	5	9	8	6	7	6	4	4	4	1	1	2	8	8	7	5	4	6	5	9	8	6	7	6	121690000	106840000	90672000	0	0	64150000	247800000	246150000	187500000	116040000
S-formylglutathione hydrolase	ESD	3	3	1	1	1	0	0	0	3	1	2	1	1	2	2	2	1	3	1	1	1	1	1	0	0	0	3	1	2	1	1	2	2	2	1	3	1	1	0	0	0	0	0	0	0	0	0	0
60 kDa heat shock protein, mitochondrial	HSPD1	18	18	8	8	17	12	11	11	6	6	5	7	9	16	5	9	6	10	9	7	8	8	17	12	11	11	6	6	5	7	9	16	5	9	6	10	9	7	300550000	311100000	653540000	701600000	657080000	843510000	73064000	92276000	64433000	169950000
78 kDa glucose-regulated protein	HSPA5	34	33	28	26	26	28	27	27	27	27	26	28	27	28	25	27	26	27	28	23	27	25	25	27	26	26	26	26	25	27	26	27	24	26	25	26	27	22	7261700000	7523000000	8530600000	9171200000	9308700000	9134600000	7996900000	7887900000	7700300000	15397000000
Laminin subunit gamma-1	LAMC1	20	20	1	1	2	1	3	1	7	6	8	14	18	15	0	1	3	2	2	2	1	1	2	1	3	1	7	6	8	14	18	15	0	1	3	2	2	2	0	0	50546000	0	71025000	0	111300000	92941000	84400000	519290000
Microtubule-associated protein 2	MAP2	4	4	1	0	0	0	0	0	0	0	0	1	1	1	0	0	1	2	2	1	1	0	0	0	0	0	0	0	0	1	1	1	0	0	1	2	2	1	0	0	0	0	0	0	0	0	0	0
Heat shock cognate 71 kDa protein	HSPA8	46	0	35	36	39	38	36	39	40	40	40	38	39	38	40	40	38	39	39	39	0	0	0	0	0	0	0	0	0	0	0	0	0	0	0	0	0	0	79348000000	78723000000	78413000000	63544000000	63606000000	57507000000	80371000000	79297000000	83307000000	91465000000
Solute carrier family 2, facilitated glucose transporter member 1	SLC2A1	7	7	5	5	5	4	5	6	6	5	4	5	4	5	3	7	5	6	7	7	5	5	5	4	5	6	6	5	4	5	4	5	3	7	5	6	7	7	337610000	212730000	272510000	557400000	664170000	775560000	215150000	186990000	160260000	419880000
Uridine 5-monophosphate synthase;Orotate phosphoribosyltransferase;Orotidine 5-phosphate decarboxylase	UMPS	11	11	6	4	6	5	5	6	5	4	4	5	5	7	4	5	6	7	7	3	6	4	6	5	5	6	5	4	4	5	5	7	4	5	6	7	7	3	448710000	618010000	401590000	642040000	438390000	489340000	403350000	484470000	397520000	363360000
Pyruvate dehydrogenase E1 component subunit beta, mitochondrial	PDHB	7	7	6	4	6	6	6	4	2	1	1	3	3	2	1	1	3	2	3	1	6	4	6	6	6	4	2	1	1	3	3	2	1	1	3	2	3	1	149250000	200320000	189000000	243930000	346330000	216400000	0	0	0	130790000
Glycogen phosphorylase, brain form	PYGB	46	35	31	27	34	38	34	35	29	29	26	34	34	34	27	33	28	30	35	32	21	18	26	30	25	28	21	18	20	24	25	24	22	24	20	23	25	22	2454900000	2227800000	2467300000	6751500000	6229300000	6061000000	2100600000	2265400000	2114200000	4410400000
Ras-related protein Ral-A	RALA	2	1	0	0	1	0	0	0	0	1	1	0	0	0	2	2	1	2	2	2	0	0	0	0	0	0	0	0	0	0	0	0	1	1	1	1	1	1	0	0	0	0	0	0	0	0	0	0
Breakpoint cluster region protein	BCR	23	22	11	10	14	5	7	4	16	18	16	15	15	13	16	15	16	13	13	14	10	9	13	4	6	3	15	17	15	15	14	12	15	14	15	12	12	13	428300000	482070000	429590000	264110000	230500000	154230000	512870000	643540000	485200000	512020000
Lysosome-associated membrane glycoprotein 1	LAMP1	3	3	0	0	1	0	0	1	1	1	1	2	0	1	2	3	2	3	2	3	0	0	1	0	0	1	1	1	1	2	0	1	2	3	2	3	2	3	0	0	0	0	0	0	0	0	0	81601000
DNA topoisomerase 1	TOP1	13	11	4	5	9	9	6	4	5	8	6	5	5	6	8	10	8	5	7	4	4	5	8	7	4	2	5	7	5	4	4	4	7	9	7	4	6	4	116440000	130680000	179070000	149470000	202820000	130210000	71498000	103370000	96713000	95764000
DNA topoisomerase 2-alpha	TOP2A	39	27	7	13	28	9	18	6	22	21	22	19	22	23	22	28	26	25	24	23	3	6	18	4	11	2	15	14	14	12	13	17	11	17	16	17	15	14	163380000	211440000	428950000	234840000	428530000	0	381110000	395020000	413980000	451470000
Glucose-6-phosphate 1-dehydrogenase	G6PD	29	29	19	16	23	20	21	22	24	24	21	23	22	25	20	24	25	26	23	23	19	16	23	20	21	22	24	24	21	23	22	25	20	24	25	26	23	23	2049800000	1982400000	2133500000	2540000000	2896500000	2657700000	2938300000	2914600000	2817600000	4105200000
Ubiquitin-like protein 4A	UBL4A	5	5	3	4	1	1	1	0	4	3	2	2	2	0	2	3	4	3	2	1	3	4	1	1	1	0	4	3	2	2	2	0	2	3	4	3	2	1	49670000	39998000	0	0	0	0	79709000	72651000	42995000	31270000
Pyruvate carboxylase, mitochondrial	PC	54	54	47	42	51	52	50	47	43	46	50	48	48	49	37	39	43	45	44	41	47	42	51	52	50	47	43	46	50	48	48	49	37	39	43	45	44	41	13770000000	13096000000	13476000000	35593000000	32406000000	26421000000	4509500000	4449300000	4467200000	14349000000
C-1-tetrahydrofolate synthase, cytoplasmic;Methylenetetrahydrofolate dehydrogenase;Methenyltetrahydrofolate cyclohydrolase;Formyltetrahydrofolate synthetase;C-1-tetrahydrofolate synthase, cytoplasmic, N-terminally processed	MTHFD1	56	56	42	37	43	45	45	42	38	36	38	39	42	45	38	41	39	40	42	40	42	37	43	45	45	42	38	36	38	39	42	45	38	41	39	40	42	40	9456800000	8450500000	8340900000	16859000000	16679000000	16890000000	3144700000	3024600000	2915600000	6035800000
Cation-independent mannose-6-phosphate receptor	IGF2R	45	45	22	25	32	18	22	14	28	27	28	41	33	37	15	22	27	19	15	14	22	25	32	18	22	14	28	27	28	41	33	37	15	22	27	19	15	14	723900000	763330000	586890000	668510000	830110000	691950000	890800000	888490000	886890000	1408400000
Alcohol dehydrogenase class-3	ADH5	6	6	4	3	6	1	3	3	3	2	3	1	2	4	4	4	5	3	5	4	4	3	6	1	3	3	3	2	3	1	2	4	4	4	5	3	5	4	86430000	118230000	128110000	0	89308000	118750000	42020000	36904000	42416000	0
Cyclin-dependent kinase 4	CDK4	13	12	9	9	9	9	10	7	9	9	8	7	9	9	6	9	9	7	8	6	8	8	8	8	9	6	8	8	7	6	8	8	5	8	8	6	8	6	341270000	334970000	360580000	734290000	603280000	567980000	301950000	254530000	290890000	324940000
Ribose-phosphate pyrophosphokinase 2	PRPS2	9	2	5	7	7	8	7	6	3	2	4	8	7	6	5	6	4	5	6	7	1	1	2	2	2	1	1	1	1	2	1	1	1	1	1	1	2	1	0	0	34884000	61369000	86592000	0	0	0	0	46133000
Ornithine decarboxylase	ODC1	2	2	0	0	0	0	0	0	2	2	2	0	0	0	1	2	2	1	1	1	0	0	0	0	0	0	2	2	2	0	0	0	1	2	2	1	1	1	0	0	0	0	0	0	20587000	21212000	29004000	0
Polyadenylate-binding protein 1;Polyadenylate-binding protein	PABPC1	40	10	29	28	33	28	29	23	34	35	36	33	36	37	38	36	35	38	37	36	10	9	10	10	9	8	10	9	10	9	10	10	10	9	10	10	10	10	7669400000	7087400000	8124200000	4316500000	4463700000	4666600000	16047000000	16910000000	15843000000	16009000000
Proliferating cell nuclear antigen	PCNA	7	7	5	5	5	7	4	4	4	3	4	3	4	5	3	3	3	6	4	5	5	5	5	7	4	4	4	3	4	3	4	5	3	3	3	6	4	5	236870000	358460000	340880000	638340000	652070000	670190000	76506000	130710000	86809000	183540000
Histidine--tRNA ligase, cytoplasmic	HARS	24	18	16	17	18	14	13	11	19	19	14	17	18	18	16	19	19	18	18	17	11	12	13	10	9	8	14	15	10	13	14	13	12	14	14	14	13	12	2170300000	2211700000	1990500000	810570000	994050000	1066600000	2320100000	2340200000	2404100000	1613200000
Collagen alpha-2(VI) chain	COL6A2	5	5	0	1	1	1	1	0	2	2	3	5	4	4	0	1	1	0	0	1	0	1	1	1	1	0	2	2	3	5	4	4	0	1	1	0	0	1	0	0	0	0	0	0	0	0	57791000	107230000
Collagen alpha-3(VI) chain	COL6A3	114	10	7	12	13	65	58	53	24	29	31	99	106	102	6	11	5	43	43	45	0	1	0	3	2	1	2	3	0	8	8	8	0	1	0	1	2	2	44244000	113980000	75607000	4380500000	4720500000	3600500000	419010000	644600000	543200000	21932000000
ADP/ATP translocase 1	SLC25A4	14	3	12	11	13	13	13	11	11	11	9	13	10	12	11	12	11	10	12	11	3	3	3	3	3	2	1	1	0	3	1	2	1	2	1	0	2	1	201530000	112660000	149440000	296530000	358360000	127050000	0	0	0	45131000
ADP/ATP translocase 3;ADP/ATP translocase 3, N-terminally processed	SLC25A6	16	4	12	12	14	15	14	14	13	14	12	13	13	14	15	13	14	14	14	15	2	2	2	4	3	3	2	2	1	2	2	2	3	1	2	2	2	3	14272000000	11895000000	12132000000	25455000000	22094000000	27385000000	6486800000	7418000000	7546100000	12088000000
Inosine-5-monophosphate dehydrogenase 2	IMPDH2	26	25	23	22	25	18	17	17	22	23	24	22	21	20	25	24	26	23	25	25	23	21	24	18	17	17	22	23	23	22	21	20	25	23	25	23	24	25	7631200000	7698400000	6507100000	3055700000	3567400000	2897800000	3825300000	3560500000	3640200000	2633400000
Nucleoprotein TPR	TPR	59	59	29	22	39	6	4	10	28	30	42	12	15	17	39	42	40	24	22	26	29	22	39	6	4	10	28	30	42	12	15	17	39	42	40	24	22	26	707480000	791630000	998390000	187980000	0	207560000	595000000	721330000	1033500000	169890000
Ski oncogene	SKI	3	3	2	1	2	0	0	0	2	2	2	1	1	3	1	3	1	2	1	3	2	1	2	0	0	0	2	2	2	1	1	3	1	3	1	2	1	3	0	0	19176000	0	0	0	28939000	0	19411000	0
Ski-like protein	SKIL	1	1	1	0	1	0	0	0	0	1	1	0	1	0	1	1	0	0	1	1	1	0	1	0	0	0	0	1	1	0	1	0	1	1	0	0	1	1	0	0	0	0	0	0	0	0	0	0
Alpha-actinin-1	ACTN1	64	5	56	54	60	54	52	50	48	52	53	51	51	52	56	60	57	59	56	55	4	2	3	3	2	2	2	3	3	1	2	1	3	4	3	4	3	4	18824000000	17253000000	20389000000	12385000000	11703000000	9530900000	7263700000	7338500000	7843700000	7010400000
Xaa-Pro dipeptidase	PEPD	14	14	12	10	11	5	9	6	10	10	11	10	12	7	11	12	11	10	11	9	12	10	11	5	9	6	10	10	11	10	12	7	11	12	11	10	11	9	941580000	920100000	1331300000	783290000	792080000	719600000	610070000	693310000	781920000	580540000
X-ray repair cross-complementing protein 6	XRCC6	22	22	12	11	14	12	10	9	10	12	8	9	8	12	18	15	17	15	13	15	12	11	14	12	10	9	10	12	8	9	8	12	18	15	17	15	13	15	457110000	541970000	593670000	601960000	623630000	655680000	443470000	445060000	489110000	362930000
X-ray repair cross-complementing protein 5	XRCC5	28	28	19	19	25	24	25	20	18	20	18	18	13	21	17	22	23	18	18	19	19	19	25	24	25	20	18	20	18	18	13	21	17	22	23	18	18	19	1301000000	1476700000	1464400000	1732100000	2106600000	1691200000	935690000	826360000	961050000	896920000
5-aminolevulinate synthase, nonspecific, mitochondrial	ALAS1	4	4	1	0	3	4	0	0	0	0	0	0	0	1	0	0	0	0	0	0	1	0	3	4	0	0	0	0	0	0	0	1	0	0	0	0	0	0	0	0	47282000	115900000	0	0	0	0	0	0
Lysosome-associated membrane glycoprotein 2	LAMP2	1	1	0	0	0	0	0	0	0	0	0	1	0	1	1	1	1	1	1	1	0	0	0	0	0	0	0	0	0	1	0	1	1	1	1	1	1	1	0	0	0	0	0	0	0	0	0	0
Ribonuclease inhibitor	RNH1	22	22	19	18	19	13	15	17	19	17	17	18	14	17	18	19	21	20	16	16	19	18	19	13	15	17	19	17	17	18	14	17	18	19	21	20	16	16	3481800000	3322700000	3313500000	1396700000	2106400000	2503300000	2263500000	2303100000	2016600000	1259300000
Elongation factor 2	EEF2	55	54	44	43	46	43	37	36	47	43	49	45	39	43	50	52	51	46	49	49	43	42	45	42	36	35	46	42	48	44	38	42	49	51	50	45	48	48	27604000000	27841000000	29311000000	19329000000	17540000000	15649000000	28440000000	29820000000	28894000000	19858000000
Protein disulfide-isomerase A4	PDIA4	32	32	3	4	11	4	3	6	24	22	28	28	28	31	2	2	3	2	4	3	3	4	11	4	3	6	24	22	28	28	28	31	2	2	3	2	4	3	40340000	35704000	100560000	29391000	85327000	106000000	1198400000	1374200000	1848400000	2534700000
Plastin-2	LCP1	41	33	35	34	33	9	15	11	33	36	36	22	19	27	38	39	37	30	27	22	28	26	26	6	11	7	25	28	28	15	14	20	30	31	30	22	19	14	11087000000	10771000000	9536100000	410320000	1123600000	998920000	18688000000	17461000000	15510000000	1954000000
Plastin-3	PLS3	32	23	24	20	22	12	15	14	29	30	28	24	22	26	27	26	27	28	25	30	16	12	14	7	10	8	20	21	19	16	15	18	18	17	19	19	16	21	1094400000	1210200000	954750000	486970000	522950000	779680000	3065400000	3067600000	2920400000	1538500000
Glycogen [starch] synthase, muscle	GYS1	21	21	9	5	14	7	4	3	16	16	19	7	8	11	18	18	17	13	14	10	9	5	14	7	4	3	16	16	19	7	8	11	18	18	17	13	14	10	386240000	374400000	382040000	212240000	238830000	214720000	688630000	799340000	656930000	414350000
cAMP-dependent protein kinase type II-alpha regulatory subunit	PRKAR2A	11	9	4	3	8	1	2	1	9	8	9	4	6	6	10	7	9	6	6	8	4	3	6	0	2	1	7	6	7	3	4	6	8	5	7	4	4	7	195650000	168370000	170410000	0	96705000	0	260550000	295170000	241090000	165430000
General transcription factor IIF subunit 2	GTF2F2	6	6	0	0	0	0	0	0	2	1	1	0	0	2	5	3	2	2	2	1	0	0	0	0	0	0	2	1	1	0	0	2	5	3	2	2	2	1	0	0	0	0	0	0	0	0	0	0
Macrophage migration inhibitory factor	MIF	2	2	2	1	2	2	1	2	0	1	2	1	2	2	2	2	2	2	2	2	2	1	2	2	1	2	0	1	2	1	2	2	2	2	2	2	2	2	0	0	0	0	0	0	0	0	0	0
Farnesyl pyrophosphate synthase	FDPS	7	7	2	0	1	1	1	1	2	1	2	0	1	4	4	5	5	4	2	2	2	0	1	1	1	1	2	1	2	0	1	4	4	5	5	4	2	2	0	0	0	0	0	0	0	0	90659000	0
Zinc finger protein RFP	TRIM27	17	17	10	12	10	1	2	0	12	9	11	5	2	3	11	10	13	5	3	4	10	12	10	1	2	0	12	9	11	5	2	3	11	10	13	5	3	4	603540000	735460000	756410000	0	30715000	0	314060000	512380000	411050000	43215000
Pyruvate kinase PKM;Pyruvate kinase	PKM	52	5	42	40	44	52	46	42	38	36	36	44	44	41	35	38	44	42	41	42	5	4	5	5	5	5	5	5	4	5	5	5	4	4	5	5	5	5	79265000000	69272000000	76096000000	192330000000	181440000000	193910000000	23453000000	24065000000	23413000000	73723000000
Endoplasmin	HSP90B1	18	16	10	8	15	14	11	12	4	4	6	7	6	16	5	7	6	6	6	6	9	7	13	12	10	11	3	3	5	6	5	15	3	5	5	5	5	5	102910000	198690000	414650000	615540000	397060000	402900000	62087000	88368000	34372000	101190000
G2/mitotic-specific cyclin-B1	CCNB1	12	11	3	5	8	2	2	2	10	9	11	9	5	8	6	12	9	9	9	10	3	5	8	2	2	2	9	8	10	8	4	7	6	11	8	8	8	9	146460000	117230000	121760000	112750000	112670000	86771000	254130000	275070000	248860000	188390000
Myosin light chain 6B	MYL6B	11	9	5	6	9	8	10	8	9	6	8	8	8	9	8	9	8	8	4	6	3	4	7	6	8	6	7	4	6	6	6	7	6	7	6	6	2	4	3530700000	6331300000	4266600000	14125000000	24675000000	10902000000	4318600000	4112300000	4223900000	5658700000
Small nuclear ribonucleoprotein-associated proteins B and B;Small nuclear ribonucleoprotein-associated protein N	SNRPB;SNRPN	7	7	7	6	6	4	3	4	6	6	7	5	6	6	7	7	7	5	6	7	7	6	6	4	3	4	6	6	7	5	6	6	7	7	7	5	6	7	306270000	245960000	271060000	275210000	0	245320000	321460000	321540000	337570000	232320000
Insulin-degrading enzyme	IDE	24	24	12	10	12	2	3	8	19	20	19	15	13	10	14	20	20	13	9	13	12	10	12	2	3	8	19	20	19	15	13	10	14	20	20	13	9	13	341620000	261200000	352680000	219630000	136490000	424360000	561120000	502510000	458100000	343640000
Heterogeneous nuclear ribonucleoprotein L	HNRNPL	22	21	13	12	20	16	14	10	17	19	20	17	16	17	20	20	20	15	16	18	13	12	19	16	14	10	16	18	19	17	16	16	19	19	19	14	15	17	2162900000	1901800000	3084500000	1066100000	982520000	1108200000	2040500000	2055900000	2367500000	1437700000
Aspartate--tRNA ligase, cytoplasmic	DARS	36	36	27	26	31	26	25	24	26	26	27	28	28	27	28	30	32	28	31	31	27	26	31	26	25	24	26	26	27	28	28	27	28	30	32	28	31	31	4701500000	4735700000	4321600000	3393500000	3373700000	3572500000	3607800000	3655300000	3282300000	4154900000
Protein C-ets-1	ETS1	7	6	3	3	4	1	1	1	5	6	4	3	3	3	6	7	6	2	5	3	3	3	4	1	1	1	4	5	4	3	3	3	5	6	5	2	5	3	250040000	108570000	561000000	0	0	0	480950000	341370000	313600000	246120000
Junction plakoglobin	JUP	22	17	7	8	13	16	10	20	6	9	10	12	13	11	12	14	12	11	13	9	4	5	10	13	7	15	4	6	6	9	9	9	9	9	8	7	9	6	104350000	63059000	152680000	670520000	256300000	2879700000	65499000	71852000	86350000	169800000
Serine/threonine-protein kinase B-raf	BRAF	5	2	4	3	3	3	2	1	3	3	2	1	0	2	3	2	2	0	3	1	2	2	2	0	0	0	1	1	1	0	0	0	1	1	1	0	1	0	0	0	17797000	0	0	0	0	0	0	0
Glutamine synthetase	GLUL	2	2	0	0	1	0	0	2	1	1	1	0	0	0	1	1	0	0	0	0	0	0	1	0	0	2	1	1	1	0	0	0	1	1	0	0	0	0	0	0	0	0	0	252410000	0	0	0	0
Aldose reductase	AKR1B1	4	4	2	3	3	1	1	0	0	0	1	2	3	3	1	1	1	2	3	2	2	3	3	1	1	0	0	0	1	2	3	3	1	1	1	2	3	2	92681000	76221000	92222000	0	0	0	0	0	0	77909000
Ras-related C3 botulinum toxin substrate 2	RAC2	10	4	8	9	8	7	8	9	10	10	10	9	9	8	9	10	9	8	10	10	4	4	4	4	4	3	4	4	4	4	4	4	4	4	4	4	4	4	2146300000	2151900000	1690200000	3563600000	3853900000	3021900000	1546700000	1609800000	1401800000	1844800000
Eukaryotic peptide chain release factor GTP-binding subunit ERF3A	GSPT1	25	12	20	15	20	16	13	10	22	21	20	19	17	17	21	19	18	20	21	19	10	7	10	6	5	4	11	11	10	9	9	10	12	11	8	11	10	9	1995900000	1952900000	2235100000	1171000000	1123700000	826700000	2959700000	2932200000	2981100000	2785400000
Fos-related antigen 1	FOSL1	6	6	4	4	6	2	1	2	6	6	6	4	6	4	6	5	6	4	5	6	4	4	6	2	1	2	6	6	6	4	6	4	6	5	6	4	5	6	373170000	274160000	349960000	154790000	245460000	110300000	661730000	621480000	636520000	433230000
Fos-related antigen 2	FOSL2	3	3	0	0	1	0	0	0	1	3	2	0	1	1	3	2	0	1	1	0	0	0	1	0	0	0	1	3	2	0	1	1	3	2	0	1	1	0	0	0	31006000	0	0	0	0	58536000	81657000	0
Nucleoside diphosphate kinase A	NME1	11	1	10	10	10	9	9	10	8	8	10	9	7	9	10	10	8	9	9	8	1	1	1	0	1	1	1	1	1	1	1	1	1	1	1	1	1	1	493390000	397280000	902120000	0	648540000	717530000	414360000	449140000	0	300950000
40S ribosomal protein S2	RPS2	15	15	15	14	14	13	12	15	15	14	13	15	14	14	13	15	14	14	14	14	15	14	14	13	12	15	15	14	13	15	14	14	13	15	14	14	14	14	9909500000	10120000000	9040700000	14806000000	14319000000	14317000000	5328900000	5858100000	5126000000	7516300000
Desmoplakin	DSP	112	112	37	38	60	52	33	72	54	55	56	60	65	61	69	70	61	61	65	68	37	38	60	52	33	72	54	55	56	60	65	61	69	70	61	61	65	68	1944100000	1918600000	1873300000	3204800000	2143400000	10295000000	2210600000	2170700000	2177100000	2896300000
Replication protein A 32 kDa subunit	RPA2	5	5	2	1	1	1	2	1	0	3	2	1	1	2	3	3	3	3	2	2	2	1	1	1	2	1	0	3	2	1	1	2	3	3	3	3	2	2	92296000	0	0	0	0	0	0	77519000	0	0
Histone H2A type 1-A;Histone H2AX	HIST1H2AA;H2AFX	4	0	2	2	3	2	3	1	3	3	3	3	3	3	2	3	4	2	3	2	0	0	0	0	0	0	0	0	0	0	0	0	0	0	0	0	0	0	795010000	5060200000	26542000000	939320000	8887300000	0	1865600000	1015600000	2450500000	2709300000
Carbonyl reductase [NADPH] 1	CBR1	6	2	2	0	4	4	3	3	1	1	1	2	2	2	2	3	3	5	4	4	0	0	0	0	0	0	0	0	0	0	0	0	0	0	1	2	1	0	0	0	0	0	0	0	0	0	0	0
HLA class I histocompatibility antigen, A-34 alpha chain;HLA class I histocompatibility antigen, A-33 alpha chain;HLA class I histocompatibility antigen, A-29 alpha chain;HLA class I histocompatibility antigen, A-74 alpha chain;HLA class I histocompatibility antigen, A-31 alpha chain;HLA class I histocompatibility antigen, A-32 alpha chain;HLA class I histocompatibility antigen, A-66 alpha chain;…	HLA-A	7	1	5	3	4	1	3	1	5	6	5	5	4	5	4	4	6	4	4	5	0	0	0	0	0	0	0	1	0	0	0	0	0	0	0	0	1	0	0	0	0	0	0	0	0	0	0	0
Cyclic AMP-responsive element-binding protein 1;Cyclic AMP-dependent transcription factor ATF-1	CREB1;CREM;ATF1	4	4	2	2	1	0	2	2	2	3	4	2	2	2	4	4	3	2	2	1	2	2	1	0	2	2	2	3	4	2	2	2	4	4	3	2	2	1	164430000	166280000	0	0	64950000	84331000	138920000	182560000	184060000	99364000
Serine/threonine-protein phosphatase;Serine/threonine-protein phosphatase 2B catalytic subunit beta isoform	PPP3CB	5	1	2	2	4	2	3	1	4	4	3	4	3	4	5	2	3	4	3	3	0	0	1	0	0	0	1	1	1	1	0	1	1	1	1	1	1	0	0	0	0	0	0	0	0	0	0	0
Cytoplasmic protein NCK1	NCK1	4	3	2	2	4	0	0	1	3	3	4	3	2	2	2	3	3	3	3	3	1	1	3	0	0	1	2	2	3	2	1	1	1	2	2	2	2	2	45183000	0	49526000	0	0	0	42867000	43007000	54907000	38295000
NADPH--cytochrome P450 reductase	POR	4	4	2	1	4	1	0	0	1	0	1	0	1	2	2	2	3	2	2	2	2	1	4	1	0	0	1	0	1	0	1	2	2	2	3	2	2	2	0	0	51957000	0	0	0	0	0	0	0
Non-specific protein-tyrosine kinase;Tyrosine-protein kinase Fer	Pe1Fe10;FER	9	9	2	3	6	1	0	0	9	9	8	3	2	3	7	7	7	0	2	2	2	3	6	1	0	0	9	9	8	3	2	3	7	7	7	0	2	2	0	93754000	108060000	0	0	0	146850000	267400000	160290000	62213000
Sarcoplasmic/endoplasmic reticulum calcium ATPase 2	ATP2A2	48	48	35	33	37	24	25	25	45	42	45	45	41	44	38	35	36	27	29	25	35	33	37	24	25	25	45	42	45	45	41	44	38	35	36	27	29	25	4200500000	3915300000	4231900000	4255200000	2907000000	2993700000	7975200000	7778800000	7734000000	10843000000
[truncated: 782 more rows]
[truncated: 8 more columns]

## Sheet: Student's t-test_BN2 RSU1 GFP
Protein IDs	Majority protein IDs	Protein names	Gene names	Student's T-test Significant LFQ intensity BN_RSU1_LFQ intensity BN_GFP	Student's T-test significant	Peptides	Razor + unique peptides	Unique peptides	Sequence coverage [%]	Unique + razor sequence coverage [%]	Unique sequence coverage [%]	Mol. weight [kDa]	Q-value	Score	Intensity	MS/MS count	-Log Student's T-test p-value LFQ intensity BN_RSU1_LFQ intensity BN_GFP	Student's T-test q-value LFQ intensity BN_RSU1_LFQ intensity BN_GFP	Student's T-test Difference LFQ intensity BN_RSU1_LFQ intensity BN_GFP	Student's T-test Test statistic LFQ intensity BN_RSU1_LFQ intensity BN_GFP	LFQ intensity BN2_RSU1_1	LFQ intensity BN2_RSU1_2	LFQ intensity BN2_RSU1_3	LFQ intensity BN2_GFP_1	LFQ intensity BN2_GFP_2	LFQ intensity BN2_GFP_3
A0A024QZX5;A0A087X1N8;P35237	A0A024QZX5;A0A087X1N8;P35237	Serpin B6	SERPINB6	+	LFQ intensity BN_RSU1_LFQ intensity BN_GFP	12	11	11	38.7	36.6	36.6	43.024	0	172.58	8142900000	79	1.07123	0.0201579	-1.32452	-1.22508	26.9525	25.3265	25.1224	27.1941	27.1527	27.0281
A0A024RAC6;Q14241	A0A024RAC6;Q14241	Transcription elongation factor B polypeptide 3	TCEB3	+	LFQ intensity BN_RSU1_LFQ intensity BN_GFP	15	15	15	22.8	22.8	22.8	87.229	0	41.495	4539300000	51	2.81975	0.0021573	-1.41992	-2.07625	25.3725	25.2302	25.2285	26.3505	26.8023	26.9381
A0A024RCR6;A0A0G2JK23;P46379;A0A0G2JL47;F6S6P2;X6REW1;A0A0G2JJM1;F6UR09;F6U1F2;F6XTU0;A0A0G2JJR8;A0A1B0GX79;F6WML8;F6VEM6;F6X9W3;F6U341;F6TC96;H0Y710;H0Y4L1	A0A024RCR6;A0A0G2JK23;P46379;A0A0G2JL47;F6S6P2;X6REW1;A0A0G2JJM1	Large proline-rich protein BAG6	BAT3;BAG6	+	LFQ intensity BN_RSU1_LFQ intensity BN_GFP	17	17	17	22	22	22	118.7	0	58.07	12092000000	73	1.45589	0.00226549	-3.229	-2.11065	27.778	24.4229	25.097	29.0465	28.7959	29.1426
A0A087WSW9;A0A087WSY9;Q16881;F8W809;A0A182DWI3;E9PIR7;E9PKD3;A0A0B4J225;E9PIZ5;E9PLT3;E9PKI4;E9PQI3;E9PRI8;E9PJU2;A0A096LPD9;E7EWK1;A0A096LPK7;A0A182DWF2;D3YTF8;A0A182DWF3;Q9NNW7	A0A087WSW9;A0A087WSY9;Q16881;F8W809;A0A182DWI3;E9PIR7	Thioredoxin reductase 1, cytoplasmic	TXNRD1	+	LFQ intensity BN_RSU1_LFQ intensity BN_GFP	35	35	6	72.8	72.8	13.7	60.078	0	323.31	277810000000	505	2.16893	0.0172444	0.841194	1.26769	33.4116	33.1171	32.8574	32.2583	32.2498	32.3544
K7ERP4;A0A087X2I2;A0A087WT12;P36969;K7EJ20;A0A0A0MTT1;K7EKX7;K7ENB4;R4GNE4;A0A087X247	K7ERP4;A0A087X2I2;A0A087WT12;P36969;K7EJ20;A0A0A0MTT1;K7EKX7;K7ENB4;R4GNE4	Glutathione peroxidase;Phospholipid hydroperoxide glutathione peroxidase, mitochondrial	GPX4	+	LFQ intensity BN_RSU1_LFQ intensity BN_GFP	6	6	6	49.7	49.7	49.7	17.629	0	8.3205	5075100000	37	1.14414	0.00402443	-2.52279	-1.64143	24.909	27.1942	23.6631	27.7121	27.9349	27.6877
A0A087WT67;O14628;E9PIY8;E9PNM0;E9PIT0;A0A0D9SFC3;Q5SXM1;Q5HYK9	A0A087WT67;O14628;E9PIY8	Zinc finger protein 195	ZNF195	+	LFQ intensity BN_RSU1_LFQ intensity BN_GFP	6	6	5	12.8	12.8	11.5	72.659	0.00029061	6.1541	740450000	16	1.86104	0.0344592	-0.746565	-1.10106	25.1245	24.6631	25.2027	25.768	25.633	25.829
A0A087WVR3;A0A087WTW0;Q96T88;A0A087WWG9	A0A087WVR3;A0A087WTW0;Q96T88;A0A087WWG9	E3 ubiquitin-protein ligase UHRF1	UHRF1	+	LFQ intensity BN_RSU1_LFQ intensity BN_GFP	21	21	20	34.7	34.7	33.5	91.099	0	47.721	14600000000	121	4.28801	0	-2.43281	-3.8473	26.7403	26.3846	26.7308	28.9457	29.0487	29.1597
A0A087WU64;A6NMQ1;P09884	A0A087WU64;A6NMQ1;P09884	DNA polymerase;DNA polymerase alpha catalytic subunit	POLA1	+	LFQ intensity BN_RSU1_LFQ intensity BN_GFP	15	15	15	13	13	13	165.77	0	34.343	3018800000	49	2.46945	0.00173134	-1.79934	-2.28028	25.5372	24.7835	24.7124	26.897	26.5769	26.9573
A0A087WU65;Q9NRW7;B7Z7G7;A0A1B0GXI6	A0A087WU65;Q9NRW7;B7Z7G7;A0A1B0GXI6	Vacuolar protein sorting-associated protein 45	VPS45	+	LFQ intensity BN_RSU1_LFQ intensity BN_GFP	4	4	4	11	11	11	50.736	0	7.728	1249500000	22	2.20269	0.0175598	-0.827173	-1.25831	24.8317	24.7772	25.2023	25.7037	25.9288	25.6603
A0A087WUK2;O14979	A0A087WUK2;O14979	Heterogeneous nuclear ribonucleoprotein D-like	HNRNPDL	+	LFQ intensity BN_RSU1_LFQ intensity BN_GFP	12	11	11	30.6	28.4	28.4	40.04	0	73.897	12132000000	51	2.33779	0.000953846	-2.6852	-2.77211	24.9206	24.1393	25.1575	26.997	27.1501	28.1259
A0A087WUQ6;P07203	A0A087WUQ6;P07203	Glutathione peroxidase;Glutathione peroxidase 1	GPX1	+	LFQ intensity BN_RSU1_LFQ intensity BN_GFP	10	10	10	60.9	60.9	60.9	21.938	0	24.152	12206000000	90	2.43056	0.00708141	-0.955324	-1.45348	27.7172	27.8547	28.2356	28.9064	28.9272	28.8398
A0A087WUT6;O60841	A0A087WUT6;O60841	Eukaryotic translation initiation factor 5B	EIF5B	+	LFQ intensity BN_RSU1_LFQ intensity BN_GFP	28	28	28	29.3	29.3	29.3	138.68	0	98.075	18470000000	168	2.35179	0.0134384	-0.849178	-1.31269	28.5162	28.9396	28.4875	29.507	29.5159	29.468
A0A087WV97;Q8WU79;X6RCC3	A0A087WV97;Q8WU79;X6RCC3	Stromal membrane-associated protein 2	SMAP2	+	LFQ intensity BN_RSU1_LFQ intensity BN_GFP	5	5	5	13.7	13.7	13.7	46.382	0	8.6521	3198900000	21	2.77195	0.00214778	1.34582	1.98079	28.1494	28.346	28.3953	26.699	27.256	26.8983
A0A087WVM4;B7ZM99;Q6UB35;H0Y327;Q4VXM0;Q4VXV2;Q5JYA8;Q5JYA3;Q4VXM1	A0A087WVM4;B7ZM99;Q6UB35	Monofunctional C1-tetrahydrofolate synthase, mitochondrial	MTHFD1L	+	LFQ intensity BN_RSU1_LFQ intensity BN_GFP	22	22	22	33.5	33.5	33.5	99.31	0	59.908	9226000000	108	3.29884	0.0190676	0.70141	1.23456	30.2393	30.1562	30.2253	29.3837	29.5951	29.5377
A0A087WVQ6;Q00610;J3KS13;K7EJJ5;J3KSQ2;J3KRF5;J3QL20;F5H5N6	A0A087WVQ6;Q00610	Clathrin heavy chain;Clathrin heavy chain 1	CLTC	+	LFQ intensity BN_RSU1_LFQ intensity BN_GFP	89	89	69	62.4	62.4	52.7	192.06	0	323.31	628870000000	1068	4.13228	0.004	-0.907431	-1.63783	32.8531	32.8236	32.9858	33.8095	33.7539	33.8214
A0A087WWW7;E9PGF5;E9PF55;Q9HBL0;H0Y4U1;E7ERH1	A0A087WWW7;E9PGF5;E9PF55;Q9HBL0;H0Y4U1	Tensin-1	TNS1	+	LFQ intensity BN_RSU1_LFQ intensity BN_GFP	16	14	14	17.2	15.8	15.8	143.52	0	19.944	4577000000	41	1.43132	0.0044495	-1.62746	-1.58172	25.1376	26.5168	24.8091	27.168	27.216	26.9619
A0A087WXC5;E7ESZ7;O95299;H7C2W5;H7C1Y7;H7C2X4;Q8N1B9;C9J6X0	A0A087WXC5;E7ESZ7;O95299	NADH dehydrogenase [ubiquinone] 1 alpha subcomplex subunit 10, mitochondrial	NDUFA10	+	LFQ intensity BN_RSU1_LFQ intensity BN_GFP	14	14	14	34.1	34.1	34.1	40.836	0	64.946	9150900000	65	4.21758	0.00176166	1.45231	2.49407	30.3172	30.4606	30.5606	29.0513	28.9115	29.0188
A0A087WXK8;Q9H4H8	A0A087WXK8;Q9H4H8	Protein FAM83D	FAM83D	+	LFQ intensity BN_RSU1_LFQ intensity BN_GFP	9	9	9	15.3	15.3	15.3	67.664	0	9.4715	2512500000	37	1.65155	0.00341565	-1.65718	-1.73079	25.5511	24.7306	24.1056	26.0837	26.6382	26.637
B7Z879;A0A087WXL6;Q9H270;A0A0G2JS92;A0A087X2J4	B7Z879;A0A087WXL6;Q9H270;A0A0G2JS92	Vacuolar protein sorting-associated protein 11 homolog	VPS11	+	LFQ intensity BN_RSU1_LFQ intensity BN_GFP	13	13	13	19.4	19.4	19.4	107.37	0	15.268	3794500000	28	2.41317	0.00175094	-1.84792	-2.28832	25.5401	25.06	24.7798	26.8726	26.6676	27.3835
A0A087WZ13;E9PAU2;Q8IY67;K7EKR9	A0A087WZ13;E9PAU2;Q8IY67	Ribonucleoprotein PTB-binding 1	RAVER1	+	LFQ intensity BN_RSU1_LFQ intensity BN_GFP	8	8	8	17.6	17.6	17.6	77.843	0	19.181	2094300000	15	3.84577	0.00114815	-1.82798	-2.9076	24.7249	24.3424	24.7035	26.441	26.3512	26.4625
A0A087WZN1;O43837;A0A087X2E5;A0A0D9SG66	A0A087WZN1;O43837;A0A087X2E5	Isocitrate dehydrogenase [NAD] subunit, mitochondrial;Isocitrate dehydrogenase [NAD] subunit beta, mitochondrial	IDH3B	+	LFQ intensity BN_RSU1_LFQ intensity BN_GFP	9	9	9	29.2	29.2	29.2	42.41	0	11.969	2761100000	33	2.1478	0.00252552	1.37642	1.7845	29.1092	28.8319	28.7014	27.8088	27.0236	27.6809
A0A087X0N3;Q96MY1;A0A087WTU5	A0A087X0N3;Q96MY1;A0A087WTU5	Nucleolar protein 4-like	NOL4L	+	LFQ intensity BN_RSU1_LFQ intensity BN_GFP	6	6	5	12.2	12.2	10.3	74.224	0.00030039	6.934	1143500000	19	1.83138	0.00537533	-1.18981	-1.50693	24.1449	24.9774	24.9297	25.7537	26.0827	25.785
A0A087X0P0;Q02224;D6RBW0	A0A087X0P0;Q02224;D6RBW0	Kinesin-like protein;Centromere-associated protein E	CENPE	+	LFQ intensity BN_RSU1_LFQ intensity BN_GFP	23	23	23	10.2	10.2	10.2	312.1	0	49.666	5513000000	54	2.58216	0.000810458	-2.24528	-2.68466	25.3596	25.6281	24.5222	27.3915	27.3484	27.5059
A0A087X1B1;Q9Y6K9;A0A087X0G7;A0A087WUW6;C9JN51;A0A087WV30;C9J2V2;C9JH59;C9JCG6;A0A087X1K7	A0A087X1B1;Q9Y6K9;A0A087X0G7;A0A087WUW6;C9JN51	NF-kappa-B essential modulator	IKBKG	+	LFQ intensity BN_RSU1_LFQ intensity BN_GFP	11	11	11	36.4	36.4	36.4	48.069	0	83.349	8510400000	76	2.09261	0.0162887	-0.86295	-1.27592	27.7046	27.8684	28.1389	29.0043	28.594	28.7025
A0A087X1E4;P53365;E9PPY7;E9PRV8	A0A087X1E4;P53365	Arfaptin-2	ARFIP2	+	LFQ intensity BN_RSU1_LFQ intensity BN_GFP	4	4	4	13.6	13.6	13.6	41.595	0	28.234	2651600000	29	3.36287	0.00224742	-1.24006	-2.01312	24.8447	25.183	25.1077	26.3812	26.2806	26.1937
A0A087X1Z3;Q9UL46;H0YM70;H0YKU2	A0A087X1Z3;Q9UL46;H0YM70	Proteasome activator complex subunit 2	PSME2	+	LFQ intensity BN_RSU1_LFQ intensity BN_GFP	10	10	10	46.5	46.5	46.5	29.126	0	99.209	17662000000	75	2.465	0.0142432	-0.821299	-1.29887	27.3963	27.4261	27.4751	28.0471	28.4946	28.2197
A0A087X211;Q8TCG1;F8WAX6;F8WF26	A0A087X211;Q8TCG1	Protein CIP2A	KIAA1524	+	LFQ intensity BN_RSU1_LFQ intensity BN_GFP	48	48	48	55.2	55.2	55.2	102.28	0	263.26	69749000000	293	3.60387	0.00233546	-1.10226	-1.87004	30.5492	30.7127	30.4358	31.7124	31.7021	31.5899
A0A087X295;Q9NNW5;E9PDU5;E9PBK6;Q6PKC6;C9K020;V9GYU1;C9JFP6;V9GZ65;E5RFX3;F8WE36	A0A087X295;Q9NNW5;E9PDU5;E9PBK6	WD repeat-containing protein 6	WDR6	+	LFQ intensity BN_RSU1_LFQ intensity BN_GFP	34	34	34	42.7	42.7	42.7	125	0	123.13	31339000000	253	2.50848	0.0188387	-0.770542	-1.24116	29.3262	29.4453	29.1883	30.269	30.0593	29.9432
A0A088AWN3;A0A0A0MSY4;Q9BZ29;Q6ZSL5;A0A0A0MT38;H0Y3S1;A0A0D9SFH5;Q5JUD8;H7BZ79;X6RGR3;Q5JUD3;A0A1B0GVL8	A0A088AWN3;A0A0A0MSY4;Q9BZ29;Q6ZSL5;A0A0A0MT38	Dedicator of cytokinesis protein 9	DOCK9	+	LFQ intensity BN_RSU1_LFQ intensity BN_GFP	62	62	58	39.8	39.8	38	237.91	0	252.24	30149000000	279	2.64383	0.000918519	-2.29303	-2.76045	28.0856	27.056	27.9717	29.9613	30.1075	29.9237
A0A096LP25;Q6ZSR9;A0A096LNZ0	A0A096LP25;Q6ZSR9;A0A096LNZ0	Uncharacterized protein FLJ45252	AAK1	+	LFQ intensity BN_RSU1_LFQ intensity BN_GFP	11	10	10	31.5	29	29	54.448	0	56.484	4148000000	42	2.55473	0.00161137	-1.94749	-2.44437	25.8533	25.1619	25.048	26.9925	27.5059	27.4072
F8W7U3;J3KP36;E7ESD2;A0A0A0MR88;A0A096LPC5;Q9Y4E1;Q641Q2;A0A087WYF6;A0A0A0MT65;B1AP61;Q5SRD0	F8W7U3;J3KP36;E7ESD2;A0A0A0MR88;A0A096LPC5;Q9Y4E1;Q641Q2;A0A087WYF6	WASH complex subunit FAM21C;WASH complex subunit FAM21A	FAM21A;FAM21C	+	LFQ intensity BN_RSU1_LFQ intensity BN_GFP	9	9	9	12.1	12.1	12.1	136.86	0	13.922	2618700000	44	1.49241	0.00414577	-1.59096	-1.60123	24.9473	25.4558	23.8006	26.3656	26.4093	26.2018
A0A0A0MR09;P43378;H3BQT6	A0A0A0MR09;P43378	Protein-tyrosine-phosphatase;Tyrosine-protein phosphatase non-receptor type 9	PTPN9	+	LFQ intensity BN_RSU1_LFQ intensity BN_GFP	6	6	6	10.5	10.5	10.5	66.953	0.00028474	5.6917	1603600000	23	1.6416	0.0102761	-1.09972	-1.36483	25.4566	25.0942	24.4451	26.2413	25.9768	26.0768
A0A0A0MRA5;B7Z4B8;Q9BUJ2;M0R3F1;M0QYZ0;M0R0K8;M0QZV6;M0QYI8;M0R203;M0QYM5	A0A0A0MRA5;B7Z4B8;Q9BUJ2;M0R3F1;M0QYZ0	Heterogeneous nuclear ribonucleoprotein U-like protein 1	HNRNPUL1	+	LFQ intensity BN_RSU1_LFQ intensity BN_GFP	23	23	23	33.2	33.2	33.2	85.939	0	179.93	19135000000	148	0.922193	0.0295666	-1.37063	-1.1476	27.8397	25.6546	27.3376	28.1887	28.0245	28.7305
A0A0A0MRA8;Q9Y2J2;A0A0A0MSA4;A0A1B0GTF8;A0A0J9YY18;J3KT37;J3QS55;A0A0J9YW26;A0A0J9YWN0;A0A0J9YWE1;A0A0J9YWS4;J3KS70;J3QKY2;J3KRD1;J3QKK4;J3QR33;J3QRQ6;J3QLU5;J3QS83;Q4VXN0;A0A1B0GWG0;Q4VB86;P11171;Q4VXN1	A0A0A0MRA8;Q9Y2J2;A0A0A0MSA4;A0A1B0GTF8	Band 4.1-like protein 3;Band 4.1-like protein 3, N-terminally processed	EPB41L3	+	LFQ intensity BN_RSU1_LFQ intensity BN_GFP	32	29	3	46.3	43.1	6.3	102.29	0	200.62	16755000000	127	1.84699	0.00234933	-1.58416	-1.79725	27.1192	25.975	26.3592	27.7355	28.3541	28.1163
A0A0A0MRE5;Q9ULH1;H0YBF7;H0YBM4;E5RHD7	A0A0A0MRE5;Q9ULH1;H0YBF7	Arf-GAP with SH3 domain, ANK repeat and PH domain-containing protein 1	ASAP1	+	LFQ intensity BN_RSU1_LFQ intensity BN_GFP	22	22	19	22.6	22.6	21.7	124.77	0	48.275	7969400000	74	5.79718	0	-2.25424	-4.08945	24.8219	24.9488	24.9084	27.2158	27.1252	27.1008
A0A0A0MRE6;O94967;E9PR96;E9PN15;E9PNF6;E9PKZ6	A0A0A0MRE6;O94967	WD repeat-containing protein 47	WDR47	+	LFQ intensity BN_RSU1_LFQ intensity BN_GFP	13	13	13	18.8	18.8	18.8	98.701	0	17.894	2885800000	46	3.19412	0	-3.09029	-3.77079	24.4049	23.5875	24.321	27.1039	26.9273	27.5531
A0A0A0MRI2;Q9UNH7;G3V5X9;H0YJF8;G3V4Z5;G3V5U2;G3V2U1	A0A0A0MRI2;Q9UNH7;G3V5X9	Sorting nexin-6;Sorting nexin-6, N-terminally processed	SNX6	+	LFQ intensity BN_RSU1_LFQ intensity BN_GFP	7	7	6	18.4	18.4	16	47.804	0	10.132	1730200000	28	2.30891	0.0102437	-0.899981	-1.36365	26.2048	25.7085	26.0859	27.0079	26.875	26.8162
A0A0A0MRJ0;Q5VT25;H0Y7V8;H0Y6R0	A0A0A0MRJ0;Q5VT25;H0Y7V8	Non-specific serine/threonine protein kinase;Serine/threonine-protein kinase MRCK alpha	CDC42BPA	+	LFQ intensity BN_RSU1_LFQ intensity BN_GFP	28	24	10	19.8	17.7	7.1	193.63	0	27.602	4797600000	72	0.877162	0.0242345	-1.63184	-1.19441	27.3519	24.4532	25.2512	27.4071	27.219	27.3257
E7EMV7;A0A0A0MRZ4;Q15025;E7EW15;H0YC17;E7EWG2;E7EW68	E7EMV7;A0A0A0MRZ4;Q15025;E7EW15	TNFAIP3-interacting protein 1	TNIP1	+	LFQ intensity BN_RSU1_LFQ intensity BN_GFP	12	12	12	27.4	27.4	27.4	55.697	0	61.17	7989200000	86	2.55385	0.0325963	-0.676375	-1.12148	27.8217	27.8103	28.096	28.6402	28.6176	28.4993
[truncated: 2,742 more rows]

## Sheet: Student's t-test_BP1 RSU1 GFP
Protein IDs	Majority protein IDs	Protein names	Gene names	Student's T-test Significant LFQ intensity BP1_RSU1_LFQ intensity BP1_GFP	Student's T-test significant	Peptides	Razor + unique peptides	Unique peptides	Sequence coverage [%]	Unique + razor sequence coverage [%]	Unique sequence coverage [%]	Mol. weight [kDa]	Q-value	Score	Intensity	MS/MS count	-Log Student's T-test p-value LFQ intensity BP1_RSU1_LFQ intensity BP1_GFP	Student's T-test q-value LFQ intensity BP1_RSU1_LFQ intensity BP1_GFP	Student's T-test Difference LFQ intensity BP1_RSU1_LFQ intensity BP1_GFP	Student's T-test Test statistic LFQ intensity BP1_RSU1_LFQ intensity BP1_GFP	LFQ intensity BP1_RSU1_1	LFQ intensity BP1_RSU1_2	LFQ intensity BP1_RSU1_3	LFQ intensity BP1_GFP_1	LFQ intensity BP1_GFP_2	LFQ intensity BP1_GFP_3
[truncated: 3,411 more rows]

[truncated: 1 more sheets: Student's t-test_BP5 RSU1 GFP]
