# Supplementary material for: Spatiotemporal profiling of cytosolic signaling complexes in living cells by selective proximity proteomics
Source: Nat Commun. 2021 Jan 4;12:71. doi: 10.1038/s41467-020-20367-x (PMC7782698; doi:10.1038/s41467-020-20367-x)
Supplement: Supplementary file 11 — Supplementary Data 8 [file 41467_2020_20367_MOESM11_ESM.xlsx]

## Sheet: Sheet1
Supplementary Data 8. Proteomic data for BN2 selective labeling with PINCH as the bait protein. Related to Figure 3.
Protein names	Gene names	Peptides	Unique peptides	Peptides BN2_GFP_1	Peptides BN2_GFP_2	Peptides BN2_GFP_3	Peptides BN2_PINCH_1	Peptides BN2_PINCH_2	Peptides BN2_PINCH_3	Unique peptides BN2_GFP_1	Unique peptides BN2_GFP_2	Unique peptides BN2_GFP_3	Unique peptides BN2_PINCH_1	Unique peptides BN2_PINCH_2	Unique peptides BN2_PINCH_3	LFQ intensity BN2_GFP_1	LFQ intensity BN2_GFP_2	LFQ intensity BN2_GFP_3	LFQ intensity BN2_PINCH_1	LFQ intensity BN2_PINCH_2	LFQ intensity BN2_PINCH_3
Nuclear speckle splicing regulatory protein 1	CCDC55;NSRP1	2	2	2	2	2	0	1	1	2	2	2	0	1	1	11940000	14185000	8526800	0	0	0
Serpin B6	SERPINB6	5	4	5	5	5	5	3	3	4	4	4	4	2	2	60501000	64352000	63527000	48539000	59612000	61316000
Vigilin	HDLBP	38	38	34	33	31	33	33	34	34	33	31	33	33	34	1120100000	1127500000	1049700000	847290000	985280000	956770000
Transmembrane protein 120A	TMEM120A;TMPIT	1	1	0	0	1	1	1	1	0	0	1	1	1	1	0	0	0	0	0	16020000
40S ribosomal protein S9	RPS9	15	15	14	14	14	15	15	15	14	14	14	15	15	15	4773700000	4330700000	4455200000	6535800000	7557900000	7171000000
EH domain-containing protein 1	EHD1	8	4	5	4	5	6	4	7	1	1	1	3	2	3	46960000	0	42248000	67135000	56721000	64046000
YTH domain-containing family protein 3	YTHDF3	9	2	8	7	8	7	8	9	2	1	1	0	1	2	30672000	0	0	0	0	30139000
Proteasome subunit alpha type;Proteasome subunit alpha type-2	PSMA2	3	3	3	3	3	3	3	3	3	3	3	3	3	3	124510000	87717000	92787000	75777000	81434000	104540000
Transcription elongation factor B polypeptide 3	TCEB3	1	1	1	1	1	0	0	0	1	1	1	0	0	0	0	0	12570000	0	0	0
Solute carrier family 22 member 18	SLC22A18	1	1	0	0	0	0	1	0	0	0	0	0	1	0	0	0	0	0	0	0
Large proline-rich protein BAG6	BAT3;BAG6	8	8	6	7	7	3	1	4	6	7	7	3	1	4	91322000	105270000	101960000	65333000	0	33015000
40S ribosomal protein S19	RPS19	1	1	0	1	0	1	1	1	0	1	0	1	1	1	0	0	0	0	0	6316200
	BCORL1	4	1	1	2	3	2	2	3	1	1	1	1	1	1	0	0	6115000	7632400	5000100	5740200
Activating molecule in BECN1-regulated autophagy protein 1	AMBRA1	1	1	1	1	1	0	1	1	1	1	1	0	1	1	0	7706200	0	0	0	0
40S ribosomal protein S17	RPS17	4	4	3	3	3	3	4	3	3	3	3	3	4	3	24710000	11153000	21759000	32129000	38456000	42435000
28S ribosomal protein S21, mitochondrial	MRPS21	1	1	1	1	1	1	0	1	1	1	1	1	0	1	0	0	0	0	0	19054000
Ubiquitin carboxyl-terminal hydrolase;Ubiquitin carboxyl-terminal hydrolase 36	USP36	1	1	1	1	1	1	1	1	1	1	1	1	1	1	0	0	0	0	0	3456600
Tetratricopeptide repeat protein 17	TTC17	2	2	1	1	0	0	1	1	1	1	0	0	1	1	0	0	0	0	0	3282700
Calpain small subunit 1;Calpain small subunit 2	CAPNS1;CAPNS2	3	3	2	3	3	2	2	2	2	3	3	2	2	2	42073000	41394000	49510000	20877000	0	25566000
TATA-binding protein-associated factor 2N	TAF15	3	1	3	3	3	2	1	3	1	1	1	0	0	1	0	0	0	0	0	10902000
Nuclear envelope pore membrane protein POM 121C	POM121C	12	1	11	10	10	11	11	12	1	0	0	0	1	1	33306000	0	0	0	65759000	0
Bcl-2-like protein 12	BCL2L12	1	1	1	1	1	0	0	0	1	1	1	0	0	0	0	0	8342900	0	0	0
Zinc finger protein 43	ZNF43	1	1	1	1	1	1	0	1	1	1	1	1	0	1	0	0	0	0	0	7482200
Thioredoxin reductase 1, cytoplasmic	TXNRD1	25	25	24	22	23	19	18	21	24	22	23	19	18	21	2105300000	1955600000	2086800000	1114900000	908910000	1208400000
Glutathione peroxidase;Phospholipid hydroperoxide glutathione peroxidase, mitochondrial	GPX4	4	4	4	4	4	4	3	4	4	4	4	4	3	4	75986000	64847000	76246000	68705000	60626000	56535000
DDB1- and CUL4-associated factor 13	DCAF13	5	5	4	5	5	4	5	4	4	5	5	4	5	4	76184000	66172000	68409000	78698000	83807000	86210000
Heme oxygenase 2	HMOX2	12	12	9	10	10	8	7	10	9	10	10	8	7	10	398470000	333140000	421450000	242160000	295910000	359740000
GRIP1-associated protein 1	GRIPAP1	11	11	10	8	8	2	2	7	10	8	8	2	2	7	120690000	90120000	106690000	50106000	0	57701000
Zinc finger protein 195	ZNF195	4	4	4	1	2	3	2	4	4	1	2	3	2	4	20794000	0	13702000	23204000	23941000	19150000
Translation initiation factor eIF-2B subunit delta	EIF2B4	5	5	4	4	4	4	2	4	4	4	4	4	2	4	49916000	44587000	48361000	44198000	0	63794000
Ubiquitin carboxyl-terminal hydrolase;Ubiquitin carboxyl-terminal hydrolase isozyme L3	UCHL3	1	1	1	1	0	0	1	1	1	1	0	0	1	1	0	0	0	0	0	6714700
Nitrogen permease regulator 3-like protein	NPRL3	1	1	1	1	1	1	1	1	1	1	1	1	1	1	7536600	9200000	6698300	0	0	3628500
Leukocyte receptor cluster member 8	LENG8	8	8	6	5	5	3	4	8	6	5	5	3	4	8	63591000	63464000	49159000	84620000	82130000	88805000
NADH dehydrogenase [ubiquinone] iron-sulfur protein 7, mitochondrial	NDUFS7	1	1	1	1	1	1	1	1	1	1	1	1	1	1	0	0	0	0	0	35109000
Protein-tyrosine-phosphatase;Receptor-type tyrosine-protein phosphatase eta	PTPRJ	1	1	1	0	0	1	1	1	1	0	0	1	1	1	0	0	0	0	0	6233500
Roundabout homolog 1	ROBO1	1	1	1	0	1	0	0	0	1	0	1	0	0	0	7374500	0	0	0	0	0
Ankyrin repeat domain-containing protein 11	ANKRD11	1	1	0	1	1	0	1	1	0	1	1	0	1	1	0	0	0	0	0	512370
Testis-expressed sequence 264 protein	TEX264	2	2	2	1	1	1	1	1	2	1	1	1	1	1	0	0	0	0	0	16372000
Pyrroline-5-carboxylate reductase 2;Pyrroline-5-carboxylate reductase	PYCR2	6	6	4	3	4	2	4	6	4	3	4	2	4	6	61626000	51140000	56406000	150160000	110570000	156970000
E3 ubiquitin-protein ligase UHRF1	UHRF1	4	4	2	3	3	1	1	3	2	3	3	1	1	3	13217000	14210000	11536000	0	0	8665400
UBX domain-containing protein 1	UBXN1	2	2	1	1	2	2	0	0	1	1	2	2	0	0	0	0	0	32249000	0	0
Endoplasmic reticulum-Golgi intermediate compartment protein 2	ERGIC2	7	7	6	4	6	7	7	6	6	4	6	7	7	6	59454000	57121000	58649000	139500000	164990000	125750000
Magnesium transporter protein 1	MAGT1	2	2	2	2	2	1	1	1	2	2	2	1	1	1	51660000	68183000	76822000	42834000	0	29442000
39S ribosomal protein L45, mitochondrial	MRPL45	4	4	1	0	1	2	1	4	1	0	1	2	1	4	0	0	0	0	0	24954000
DNA polymerase;DNA polymerase alpha catalytic subunit	POLA1	2	2	2	1	2	1	2	1	2	1	2	1	2	1	8494600	0	0	0	10874000	0
Vacuolar protein sorting-associated protein 45	VPS45	2	2	2	1	1	2	1	2	2	1	1	2	1	2	14672000	0	0	19936000	0	22258000
Nance-Horan syndrome protein	NHS	1	1	1	1	1	1	0	1	1	1	1	1	0	1	0	0	0	0	0	2109500
Signal peptidase complex subunit 2	SPCS2	6	6	6	4	5	4	5	6	6	4	5	4	5	6	127800000	111420000	131510000	109340000	104930000	149650000
	ZNF787	1	1	1	1	1	1	1	1	1	1	1	1	1	1	0	0	0	0	0	1542200
Oligosaccharyltransferase complex subunit OSTC	OSTC	1	1	1	1	1	1	1	1	1	1	1	1	1	1	0	0	0	0	0	28330000
Mothers against decapentaplegic homolog;Mothers against decapentaplegic homolog 4	SMAD4	2	2	2	1	1	1	1	1	2	1	1	1	1	1	20997000	0	0	0	0	0
Progesterone-induced-blocking factor 1	PIBF1	1	1	0	1	0	0	0	0	0	1	0	0	0	0	0	0	0	0	0	0
Heterogeneous nuclear ribonucleoprotein D-like	HNRNPDL	5	4	5	5	5	4	3	5	4	4	4	3	2	4	50343000	55698000	59908000	85111000	80948000	87716000
Nuclear receptor subfamily 2 group C member 1	NR2C1	2	2	1	1	1	0	1	0	1	1	1	0	1	0	0	0	6980400	0	0	0
Proteasome subunit beta type-3	PSMB3	4	4	4	3	3	2	2	1	4	3	3	2	2	1	44435000	0	0	0	0	0
Retrotransposon-derived protein PEG10	PEG10	1	1	1	1	1	0	1	0	1	1	1	0	1	0	0	0	0	0	3474400	0
Zinc finger protein 446	ZNF446	2	2	1	0	1	0	0	1	1	0	1	0	0	1	0	0	0	0	0	4952400
SRA stem-loop-interacting RNA-binding protein, mitochondrial	SLIRP	1	1	1	0	0	1	1	0	1	0	0	1	1	0	0	0	0	0	10094000	0
GTP-binding protein 8	GTPBP8	1	1	1	0	0	1	0	0	1	0	0	1	0	0	0	0	0	11079000	0	0
Glutathione peroxidase;Glutathione peroxidase 1	GPX1	8	8	7	8	6	7	7	7	7	8	6	7	7	7	239720000	182540000	237330000	208000000	175800000	261080000
40S ribosomal protein S24	RPS24	4	4	4	4	4	4	4	4	4	4	4	4	4	4	1025200000	820030000	868260000	669350000	914020000	1382400000
Eukaryotic translation initiation factor 5B	EIF5B	13	13	11	13	12	9	7	9	11	13	12	9	7	9	172310000	227590000	187080000	104790000	99016000	77180000
Sorting nexin-5	SNX5	1	1	1	0	1	1	1	1	1	0	1	1	1	1	0	0	0	0	0	1743700
E3 SUMO-protein ligase PIAS2;E3 SUMO-protein ligase PIAS1	PIAS2;PIAS1	1	1	1	1	1	1	1	1	1	1	1	1	1	1	0	0	0	0	0	11145000
Abnormal spindle-like microcephaly-associated protein	ASPM	2	2	2	2	2	2	2	2	2	2	2	2	2	2	310680000	215250000	250710000	75839000	410550000	216780000
Stromal membrane-associated protein 2	SMAP2	3	3	3	3	3	3	3	3	3	3	3	3	3	3	44373000	34349000	44725000	95757000	101580000	119460000
Selenoprotein T	SELT	1	1	1	1	1	0	0	1	1	1	1	0	0	1	0	0	0	0	0	14370000
Autism susceptibility gene 2 protein	AUTS2	7	7	6	5	3	7	6	6	6	5	3	7	6	6	49967000	42125000	49801000	93378000	124590000	88995000
cAMP-dependent protein kinase catalytic subunit beta	PRKACB	6	1	3	3	5	5	5	4	0	0	1	1	1	0	0	0	0	0	29516000	0
Leukocyte receptor cluster member 9	LENG9	2	2	2	0	2	0	1	1	2	0	2	0	1	1	0	0	30552000	0	0	0
Intersectin-2	ITSN2	15	15	13	9	11	10	13	13	13	9	11	10	13	13	119950000	124350000	105080000	120780000	131050000	106610000
Smoothelin	SMTN	10	10	9	6	8	4	7	6	9	6	8	4	7	6	86465000	69443000	87251000	85230000	81890000	112290000
Clathrin heavy chain;Clathrin heavy chain 1	CLTC	70	53	68	62	63	59	62	64	51	47	48	47	48	51	8732600000	8650300000	8539900000	3810300000	3747500000	4040000000
SRC kinase signaling inhibitor 1	SRCIN1	1	1	0	0	1	0	1	1	0	0	1	0	1	1	0	0	0	0	0	3181900
DNA-directed RNA polymerases I, II, and III subunit RPABC1	POLR2E	3	3	2	2	2	0	1	2	2	2	2	0	1	2	20886000	18811000	0	0	0	11232000
Protein AF-17	MLLT6	1	1	1	1	1	0	0	1	1	1	1	0	0	1	0	0	0	0	0	4241500
Endophilin-B1	SH3GLB1	1	1	1	1	1	0	1	0	1	1	1	0	1	0	0	0	0	0	5100100	0
ATP-binding cassette sub-family B member 7, mitochondrial	ABCB7	3	3	1	0	1	0	0	2	1	0	1	0	0	2	0	0	0	0	0	6302200
26S proteasome non-ATPase regulatory subunit 1	PSMD1	7	7	7	5	7	4	2	4	7	5	7	4	2	4	98216000	107330000	83622000	65444000	61160000	45441000
Golgi pH regulator B;Golgi pH regulator A	GPR89B;GPR89A	1	1	1	1	1	1	1	1	1	1	1	1	1	1	0	0	0	0	0	13907000
Rootletin	CROCC	2	2	2	2	2	2	1	2	2	2	2	2	1	2	0	54664000	0	54113000	0	44647000
Kinesin-like protein;Kinesin-like protein KIF1B	KIF1B;KIF1Bbeta	16	15	9	7	9	7	7	12	8	6	8	6	6	11	77644000	128340000	80848000	144610000	94030000	106530000
N-alpha-acetyltransferase 50	NAA50	1	1	0	0	0	0	0	1	0	0	0	0	0	1	0	0	0	0	0	4240300
GMP reductase;GMP reductase 2	GMPR2	1	1	1	1	1	1	1	1	1	1	1	1	1	1	15542000	0	19249000	0	0	10998000
Putative RNA-binding protein 15	RBM15	17	17	8	13	10	13	15	16	8	13	10	13	15	16	150960000	157110000	146810000	300540000	351190000	281210000
Transcription initiation factor TFIID subunit 10	TAF10	1	1	1	1	1	1	0	1	1	1	1	1	0	1	0	0	0	0	0	7806900
Round spermatid basic protein 1	RSBN1	1	1	1	1	1	1	1	1	1	1	1	1	1	1	0	0	0	0	0	783960
Calcineurin-binding protein cabin-1	CABIN1	2	2	0	2	1	0	0	1	0	2	1	0	0	1	0	7743600	0	0	0	0
Ras and Rab interactor 3	RIN3	2	2	2	2	1	1	1	1	2	2	1	1	1	1	0	0	0	0	0	1437600
DNA dC->dU-editing enzyme APOBEC-3F;DNA dC->dU-editing enzyme APOBEC-3D	APOBEC3D;APOBEC3F	2	1	2	2	2	2	2	2	1	1	1	1	1	1	0	0	0	0	0	2375000
Hepatoma-derived growth factor-related protein 2	HDGFRP2	1	1	1	0	1	0	0	0	1	0	1	0	0	0	0	0	7782800	0	0	0
Secretory carrier-associated membrane protein 1	SCAMP1	4	4	1	1	1	2	1	4	1	1	1	2	1	4	0	20759000	0	28902000	59404000	60082000
NADH dehydrogenase [ubiquinone] 1 alpha subcomplex subunit 10, mitochondrial	NDUFA10	14	14	13	12	12	13	14	12	13	12	12	13	14	12	667750000	596860000	662690000	1195100000	1225500000	1160200000
Vacuolar protein sorting-associated protein 11 homolog	VPS11	4	4	2	3	3	2	1	2	2	3	3	2	1	2	0	28766000	18788000	14508000	0	0
60S ribosomal protein L17	RPL17;RPL17-C18orf32	9	9	8	8	8	8	8	9	8	8	8	8	8	9	944750000	844740000	836310000	1250800000	1447000000	1402100000
MTSS1-like protein	MTSS1L	1	1	1	1	1	0	0	0	1	1	1	0	0	0	0	0	4416500	0	0	0
Kelch repeat and BTB domain-containing protein 2	KBTBD2	3	3	3	2	3	1	1	0	3	2	3	1	1	0	26945000	21465000	27936000	0	0	0
OTU domain-containing protein 5	OTUD5	1	1	0	1	0	0	0	0	0	1	0	0	0	0	0	0	0	0	0	0
Proprotein convertase subtilisin/kexin type 6	PCSK6	1	1	1	1	0	1	1	1	1	1	0	1	1	1	0	0	0	0	0	3770400
AP-2 complex subunit mu	AP2M1	16	16	16	15	15	15	13	13	16	15	15	15	13	13	541440000	500780000	527490000	451790000	539470000	672900000
Ubiquitin-conjugating enzyme E2 D3;Ubiquitin-conjugating enzyme E2 D2	UBE2D3;UBE2D2	3	2	3	3	3	3	3	3	2	2	2	2	2	2	220480000	296210000	172060000	386660000	418790000	415790000
Antigen peptide transporter 2	TAP2	3	2	2	2	1	1	2	2	1	1	0	0	1	1	0	0	0	0	0	51395000
ATP-dependent RNA helicase DHX29	DHX29	6	6	6	4	3	3	4	5	6	4	3	3	4	5	30282000	34584000	32947000	35343000	18912000	24384000
Signal recognition particle 19 kDa protein	SRP19	2	2	2	2	2	1	1	1	2	2	2	1	1	1	0	33073000	25988000	0	0	0
Zinc finger protein 2	DKFZp686D2168;ZNF2	2	2	0	0	0	1	1	1	0	0	0	1	1	1	0	0	0	0	18335000	0
UTP--glucose-1-phosphate uridylyltransferase	UGP2	7	7	7	6	7	5	4	7	7	6	7	5	4	7	153090000	197070000	146620000	74578000	80045000	97980000
Prostaglandin E synthase 3	PTGES3	7	7	6	6	7	5	4	4	6	6	7	5	4	4	177030000	202000000	156270000	127050000	162380000	126450000
DNA damage-binding protein 2	DDB2	2	2	1	1	2	0	0	0	1	1	2	0	0	0	0	0	32571000	0	0	0
Pleckstrin homology domain-containing family A member 2	PLEKHA2	2	2	2	1	1	2	1	1	2	1	1	2	1	1	29534000	0	0	22912000	0	0
Rho guanine nucleotide exchange factor 18	ARHGEF18	2	2	2	2	2	1	1	1	2	2	2	1	1	1	12837000	12721000	13428000	0	0	0
Deoxyhypusine synthase	DHPS	1	1	0	0	1	0	0	0	0	0	1	0	0	0	0	0	7040300	0	0	0
Eukaryotic translation initiation factor 3 subunit H	EIF3H	2	2	2	2	2	2	2	2	2	2	2	2	2	2	27037000	17723000	19963000	25948000	22252000	18486000
Isocitrate dehydrogenase [NAD] subunit, mitochondrial;Isocitrate dehydrogenase [NAD] subunit beta, mitochondrial	IDH3B	7	7	6	4	6	5	6	6	6	4	6	5	6	6	62642000	67870000	65880000	152000000	121780000	135630000
BolA-like protein 2	BOLA2;BOLA2B	4	2	3	4	4	4	4	3	2	2	2	2	2	2	117090000	146070000	121030000	167550000	184980000	201560000
Inositol hexakisphosphate and diphosphoinositol-pentakisphosphate kinase 2	PPIP5K2	3	2	2	3	2	3	1	2	1	2	1	2	1	1	62219000	52757000	57533000	31914000	0	47656000
Kinesin-like protein;Kinesin-like protein KIF3A	KIF3A	5	4	4	2	5	1	3	3	3	1	4	0	2	2	17163000	0	24130000	0	37992000	46722000
Ribosome maturation protein SBDS	SBDS	11	11	7	8	6	8	10	10	7	8	6	8	10	10	168590000	171910000	156040000	285450000	277320000	246920000
Hypoxia up-regulated protein 1	HYOU1	22	22	16	18	16	20	20	20	16	18	16	20	20	20	349840000	342000000	369420000	617260000	719320000	664910000
RNA-binding protein 26;RNA-binding protein 27	RBM26;RBM27	1	1	1	1	1	0	0	0	1	1	1	0	0	0	0	0	10461000	0	0	0
Coiled-coil domain-containing protein R3HCC1L	R3HCC1L	2	2	1	1	2	0	0	0	1	1	2	0	0	0	0	0	6779200	0	0	0
Kanadaptin	SLC4A1AP	2	2	2	2	2	1	1	1	2	2	2	1	1	1	14265000	10477000	5760300	0	0	3625000
Leptin receptor gene-related protein	LEPROT	1	1	1	1	1	1	1	1	1	1	1	1	1	1	0	0	0	0	0	15633000
Nucleolar protein 4-like	NOL4L	2	2	2	2	2	1	0	0	2	2	2	1	0	0	20623000	26615000	17546000	0	0	0
Selenoprotein O	SELO	2	2	2	2	2	2	2	2	2	2	2	2	2	2	29387000	28093000	33987000	30975000	33342000	28521000
Lysine-specific demethylase 6A	KDM6A	3	3	2	1	0	1	1	2	2	1	0	1	1	2	11758000	0	0	0	0	0
Leucine-rich repeat-containing protein 41	LRRC41	2	2	0	2	0	0	1	2	0	2	0	0	1	2	0	15034000	0	0	0	0
Zinc finger MIZ domain-containing protein 2;Zinc finger MIZ domain-containing protein 1	ZMIZ2;ZMIZ1	4	4	3	3	3	2	3	4	3	3	3	2	3	4	55747000	55669000	48814000	60000000	55270000	69748000
Ras-related protein Rab-18	RAB18	3	3	2	3	1	2	3	3	2	3	1	2	3	3	52465000	38957000	0	54404000	50450000	64631000
NF-kappa-B essential modulator	IKBKG	6	3	6	5	6	3	4	2	3	2	3	1	2	1	139380000	147270000	93928000	63127000	78212000	66464000
Gametogenetin-binding protein 2	GGNBP2	1	1	1	1	1	0	0	0	1	1	1	0	0	0	0	0	14539000	0	0	0
Acyl-protein thioesterase 1	LYPLA1	1	1	1	1	1	1	1	1	1	1	1	1	1	1	0	0	0	0	0	16125000
Ribonuclease P protein subunit p40	RPP40	2	2	1	1	2	1	1	1	1	1	2	1	1	1	0	0	52322000	0	0	0
Voltage-gated potassium channel subunit beta-1	KCNAB1	1	1	1	1	1	1	1	1	1	1	1	1	1	1	231890000	190860000	179120000	156380000	125280000	77056000
	HUWE1	6	1	5	5	6	3	4	5	0	1	1	0	0	0	0	0	7606500	0	0	0
Arf-GAP with GTPase, ANK repeat and PH domain-containing protein 1	AGAP1	2	1	2	1	2	1	2	2	1	0	1	0	1	1	0	0	0	0	0	1409200
Elongation factor 1-delta	EEF1D	6	6	5	6	6	4	5	6	5	6	6	4	5	6	582310000	584040000	560070000	210490000	194920000	203820000
Gamma-tubulin complex component 5	TUBGCP5	4	4	3	3	4	2	3	4	3	3	4	2	3	4	36780000	29626000	31961000	30205000	21877000	24795000
Proteasome activator complex subunit 2	PSME2	3	3	2	3	1	1	1	1	2	3	1	1	1	1	79743000	105540000	0	0	0	0
Agrin;Agrin N-terminal 110 kDa subunit;Agrin C-terminal 110 kDa subunit;Agrin C-terminal 90 kDa fragment;Agrin C-terminal 22 kDa fragment	AGRN	10	10	6	3	5	1	2	6	6	3	5	1	2	6	18274000	18125000	13409000	27122000	16592000	17431000
Protein CIP2A	KIAA1524	28	28	24	26	25	19	22	20	24	26	25	19	22	20	790140000	801750000	765050000	431180000	431470000	432230000
WASH complex subunit 7	KIAA1033	11	11	9	8	8	9	9	11	9	8	8	9	9	11	62681000	99097000	94114000	164310000	149680000	133810000
WD repeat-containing protein 6	WDR6	19	19	17	18	17	12	11	15	17	18	17	12	11	15	357610000	361510000	334510000	195230000	203800000	204410000
Serine/arginine-rich splicing factor 3	SRSF3	3	2	2	3	3	3	3	3	1	2	2	2	2	2	106760000	89125000	117840000	83869000	86627000	106630000
C-Jun-amino-terminal kinase-interacting protein 4	SPAG9	8	8	7	5	6	1	2	2	7	5	6	1	2	2	70999000	76719000	58441000	0	21663000	36228000
26S protease regulatory subunit 10B	PSMC6	11	11	10	9	10	7	7	10	10	9	10	7	7	10	364170000	354460000	379890000	468030000	396130000	476580000
Dedicator of cytokinesis protein 9	DOCK9	21	21	16	14	18	9	10	15	16	14	18	9	10	15	264920000	212420000	233710000	118170000	131670000	136190000
Dedicator of cytokinesis protein 1	DOCK1	6	6	3	3	3	0	1	2	3	3	3	0	1	2	10674000	0	10249000	0	0	0
Colorectal mutant cancer protein	MCC	3	3	3	2	2	0	0	0	3	2	2	0	0	0	0	24752000	19400000	0	0	0
E3 ubiquitin-protein ligase RNF114	RNF114	2	2	2	2	2	1	1	1	2	2	2	1	1	1	32290000	23548000	17228000	18782000	13586000	13624000
Integrator complex subunit 3	INTS3	3	3	2	0	2	0	0	1	2	0	2	0	0	1	10588000	0	0	0	0	0
COP9 signalosome complex subunit 1	GPS1	5	5	4	4	5	2	4	4	4	4	5	2	4	4	134040000	113340000	100740000	0	53824000	57511000
Uncharacterized protein FLJ45252	AAK1	6	6	4	5	6	5	4	5	4	5	6	5	4	5	164080000	224120000	209750000	167820000	138820000	145330000
WASH complex subunit FAM21C;WASH complex subunit FAM21A	FAM21A;FAM21C	2	2	2	1	2	0	0	0	2	1	2	0	0	0	18251000	0	19901000	0	0	0
Mitogen-activated protein kinase kinase kinase kinase;Mitogen-activated protein kinase kinase kinase kinase 5	MAP4K5	3	3	2	2	2	0	0	1	2	2	2	0	0	1	16814000	0	19012000	0	0	0
Pyrroline-5-carboxylate reductase;Pyrroline-5-carboxylate reductase 3	PYCRL	5	5	5	4	5	3	3	5	5	4	5	3	3	5	95099000	78252000	85843000	93425000	101210000	88816000
DDB1- and CUL4-associated factor 10	DCAF10	2	2	1	2	2	2	1	2	1	2	2	2	1	2	0	17205000	14510000	15869000	0	11955000
WD repeat-containing protein 18	WDR18	9	9	9	7	9	8	7	8	9	7	9	8	7	8	195170000	166430000	186050000	288450000	255240000	291390000
Myelin expression factor 2	MYEF2	5	5	3	3	2	3	4	4	3	3	2	3	4	4	31405000	34185000	34739000	61534000	93656000	57678000
Muscleblind-like protein 1	MBNL1	7	2	6	5	6	6	7	7	1	1	1	1	2	2	282290000	249150000	269720000	552290000	560750000	616310000
Voltage-dependent anion-selective channel protein 2	VDAC2	15	15	15	13	15	15	14	15	15	13	15	15	14	15	2591800000	2353200000	2584000000	2771500000	3243800000	2941300000
Protein RER1	RER1	3	3	2	2	3	3	3	3	2	2	3	3	3	3	180500000	138370000	133890000	160320000	236730000	189940000
Protein-tyrosine-phosphatase;Tyrosine-protein phosphatase non-receptor type 9	PTPN9	4	4	4	1	3	4	3	4	4	1	3	4	3	4	21336000	0	21996000	14654000	14742000	21961000
Coiled-coil domain-containing protein 14	CCDC14	1	1	1	1	0	0	0	0	1	1	0	0	0	0	0	4669800	0	0	0	0
	PUM2	15	1	12	12	11	13	13	14	1	1	1	1	1	1	61884000	54830000	65241000	174030000	172250000	219180000
Diacylglycerol O-acyltransferase 1	DGAT1	1	1	1	1	1	1	1	1	1	1	1	1	1	1	0	0	0	0	0	15994000
Glutathione S-transferase Mu 4;Glutathione S-transferase Mu 5;Glutathione S-transferase Mu 1	GSTM1;GSTM5;GSTM4	2	2	2	2	2	2	1	2	2	2	2	2	1	2	3324000	5144500	4290900	4157700	0	2771700
Heterogeneous nuclear ribonucleoprotein U-like protein 1	HNRNPUL1	8	8	7	7	7	4	6	6	7	7	7	4	6	6	101990000	100100000	86919000	80613000	80016000	89778000
Band 4.1-like protein 3;Band 4.1-like protein 3, N-terminally processed	EPB41L3	12	1	9	9	8	7	5	7	1	1	0	1	1	1	0	0	0	0	0	7417900
G-protein-signaling modulator 1	GPSM1	10	9	8	4	8	5	7	10	8	4	7	5	7	9	66573000	72223000	77739000	125570000	115410000	92975000
Double zinc ribbon and ankyrin repeat-containing protein 1	DZANK1	2	2	2	2	2	1	1	2	2	2	2	1	1	2	77889000	0	0	0	0	30263000
Arf-GAP with SH3 domain, ANK repeat and PH domain-containing protein 1	ASAP1	2	2	0	1	1	0	0	0	0	1	1	0	0	0	0	10339000	0	0	0	0
WD repeat-containing protein 47	WDR47	2	2	2	2	2	1	0	1	2	2	2	1	0	1	15823000	24175000	19178000	0	0	0
A-kinase anchor protein 9	AKAP9	12	12	10	7	9	6	6	8	10	7	9	6	6	8	30839000	48316000	46601000	73242000	41530000	52142000
Sorting nexin-6;Sorting nexin-6, N-terminally processed	SNX6	3	3	3	2	2	2	2	3	3	2	2	2	2	3	33429000	39934000	39042000	31261000	37639000	31022000
Non-specific serine/threonine protein kinase;Serine/threonine-protein kinase MRCK alpha	CDC42BPA	8	6	8	4	5	3	2	5	6	2	3	2	1	3	48243000	0	0	0	0	0
Neuron navigator 1	NAV1	1	1	1	0	1	0	0	1	1	0	1	0	0	1	0	0	0	0	0	6794900
Protein-L-isoaspartate O-methyltransferase;Protein-L-isoaspartate(D-aspartate) O-methyltransferase	PCMT1	8	8	6	5	5	6	5	8	6	5	5	6	5	8	168890000	193870000	221860000	298970000	415730000	243810000
G patch domain-containing protein 4	GPATCH4	2	2	1	1	1	1	0	2	1	1	1	1	0	2	0	0	0	0	0	679970
Metaxin-1	MTX1	1	1	0	0	1	1	1	1	0	0	1	1	1	1	0	0	0	0	0	6002800
Unconventional myosin-VI	MYO6	24	24	20	19	19	16	15	20	20	19	19	16	15	20	313880000	265120000	220530000	246510000	269760000	276570000
Pre-mRNA-splicing factor 38B	PRPF38B	1	1	0	0	0	0	0	1	0	0	0	0	0	1	0	0	0	0	0	5311300
MAP7 domain-containing protein 3	MAP7D3	3	3	1	1	0	0	1	1	1	1	0	0	1	1	0	6725200	0	0	0	0
U1 small nuclear ribonucleoprotein C	SNRPC	3	3	3	2	3	2	3	3	3	2	3	2	3	3	48603000	41063000	54374000	96229000	116110000	83938000
Abl interactor 1	ABI1	3	3	2	3	3	1	2	3	2	3	3	1	2	3	0	30757000	21933000	0	20336000	12879000
Ribosome-binding protein 1	RRBP1	36	36	33	29	32	29	31	32	33	29	32	29	31	32	930550000	725890000	834960000	692520000	676590000	711280000
Dynactin subunit 3	DCTN3	2	2	2	2	2	0	0	0	2	2	2	0	0	0	22204000	25137000	21166000	0	0	0
Nucleolar protein 6	NOL6	4	4	3	2	3	2	2	3	3	2	3	2	2	3	54733000	48908000	56773000	42412000	57355000	42367000
TBC1 domain family member 22A	TBC1D22A	3	3	3	1	2	2	3	3	3	1	2	2	3	3	17468000	0	0	29327000	24948000	22897000
Zinc finger MYND domain-containing protein 11	ZMYND11	2	2	2	0	0	0	0	0	2	0	0	0	0	0	0	0	0	0	0	0
TNFAIP3-interacting protein 1	TNIP1	7	7	7	7	7	4	5	6	7	7	7	4	5	6	139560000	127450000	151340000	69224000	62975000	72529000
Sideroflexin;Sideroflexin-3	SFXN3	13	12	10	10	10	11	12	12	10	9	9	10	11	11	340580000	331680000	331580000	534240000	561660000	513130000
Calcium/calmodulin-dependent protein kinase type II subunit gamma	CAMK2G	17	10	15	15	13	13	13	13	9	9	8	8	8	8	596930000	581350000	618460000	480360000	437080000	604160000
Multidrug resistance-associated protein 1	ABCC1	3	3	0	1	0	0	0	2	0	1	0	0	0	2	0	0	0	0	0	25048000
Four and a half LIM domains protein 2	FHL2	13	13	13	13	13	13	11	13	13	13	13	13	11	13	714710000	718060000	762540000	535090000	512570000	634880000
Exocyst complex component 5	EXOC5	10	10	8	8	8	7	5	7	8	8	8	7	5	7	74688000	82178000	91978000	69259000	63431000	48987000
Rab5 GDP/GTP exchange factor	RABGEF1	2	2	2	2	2	1	1	0	2	2	2	1	1	0	35168000	41436000	35749000	0	0	0
Ras GTPase-activating protein 2	RASA2	2	2	2	2	1	1	1	2	2	2	1	1	1	2	11232000	12284000	0	0	0	12506000
Torsin-1A-interacting protein 1	TOR1AIP1	4	3	3	2	3	4	3	4	2	1	2	3	2	3	24733000	0	24755000	51623000	56144000	49259000
Plastin-3	PLS3	22	15	21	20	20	11	12	13	15	13	13	8	6	9	380040000	409420000	357710000	107260000	85411000	131800000
Anion exchange protein;Sodium bicarbonate cotransporter 3	SLC4A7	2	2	2	2	2	0	1	1	2	2	2	0	1	1	0	0	6684800	0	0	0
MAP/microtubule affinity-regulating kinase 3;Serine/threonine-protein kinase MARK1	MARK3;MARK1	8	4	5	3	6	2	4	6	3	2	4	1	2	3	14278000	0	12354000	0	18524000	11961000
Lysosomal acid lipase/cholesteryl ester hydrolase	LIPA	3	3	1	1	2	2	3	3	1	1	2	2	3	3	0	0	36484000	63060000	80151000	107720000
Transcription elongation factor A protein 2;Transcription elongation factor A protein 1	TCEA1;TCEA2	1	1	1	1	1	1	0	1	1	1	1	1	0	1	0	0	0	0	0	6034400
Peptidyl-prolyl cis-trans isomerase;FK506-binding protein 15	FKBP15	9	9	8	6	6	2	3	4	8	6	6	2	3	4	41673000	45723000	44258000	127670000	34509000	20320000
WD repeat-containing protein 36	WDR36	3	3	2	2	3	1	2	3	2	2	3	1	2	3	21606000	30674000	21986000	0	13773000	16237000
E3 ubiquitin-protein ligase RNF213	RNF213	39	39	33	30	35	17	16	24	33	30	35	17	16	24	335910000	338310000	341550000	208780000	249040000	189070000
Double-stranded RNA-binding protein Staufen homolog 2	STAU2	7	7	5	5	5	7	4	7	5	5	5	7	4	7	91602000	76441000	74435000	66968000	88831000	102120000
Sterol regulatory element-binding protein cleavage-activating protein	SCAP	2	2	2	2	1	0	0	0	2	2	1	0	0	0	0	9093400	0	0	0	0
Integrin-linked protein kinase	ILK	10	10	9	9	9	6	7	8	9	9	9	6	7	8	201090000	167430000	196640000	141430000	170260000	211520000
TATA-binding protein-associated factor 172	BTAF1	8	8	8	6	8	1	2	4	8	6	8	1	2	4	95946000	101920000	78091000	0	0	44953000
Neutral cholesterol ester hydrolase 1	NCEH1	7	7	7	6	6	6	6	6	7	6	6	6	6	6	128460000	127390000	119060000	102060000	82579000	92476000
Protein FAM65A	FAM65A	7	7	5	5	5	4	5	5	5	5	5	4	5	5	62902000	80919000	60079000	51068000	50256000	52963000
Transcription factor 7-like 2	TCF7L2	1	1	1	1	1	1	1	1	1	1	1	1	1	1	0	0	0	0	0	1598900
Cullin-2	CUL2	6	6	5	6	6	4	4	5	5	6	6	4	4	5	51989000	53951000	60879000	33628000	34643000	52823000
	PPFIBP1	7	1	6	7	6	5	6	6	1	1	1	1	1	1	41678000	65685000	0	31731000	0	0
Phosphatidylinositol 3,4,5-trisphosphate 5-phosphatase 2	INPPL1	9	9	8	6	5	2	0	3	8	6	5	2	0	3	52331000	63430000	55784000	0	0	32022000
Protein SCAF11	SCAF11	9	9	3	8	6	2	4	3	3	8	6	2	4	3	49357000	73203000	83160000	0	28029000	17880000
Glucose-6-phosphate isomerase	GPI	2	2	1	0	0	0	0	2	1	0	0	0	0	2	0	0	0	0	0	23004000
Adenylosuccinate lyase	ADSL	4	4	2	4	3	1	2	2	2	4	3	1	2	2	98784000	101300000	153460000	0	74161000	72716000
E3 ubiquitin-protein ligase ZFP91	ZFP91-CNTF;ZFP91	1	1	0	1	1	0	1	1	0	1	1	0	1	1	0	0	0	0	0	5586200
Actin-related protein 2/3 complex subunit 4	ARPC4;ARPC4-TTLL3	6	6	6	6	6	6	6	5	6	6	6	6	6	5	247460000	227950000	206340000	202440000	180630000	192680000
Suppressor of SWI4 1 homolog	PPAN;PPAN-P2RY11	4	4	4	3	4	1	1	4	4	3	4	1	1	4	19518000	29822000	23767000	0	0	16069000
Putative RNA-binding protein Luc7-like 2	LUC7L2	3	3	3	3	2	0	0	1	3	3	2	0	0	1	19751000	30471000	20216000	0	0	0
Phosphatidylinositol 4-kinase beta	PI4KB	2	2	1	2	2	1	1	1	1	2	2	1	1	1	0	25155000	16681000	0	0	0
Mediator of RNA polymerase II transcription subunit 24	MED24	1	1	0	1	0	1	1	1	0	1	0	1	1	1	0	0	0	0	0	8260700
Serine/arginine-rich splicing factor 7	SRSF7	2	1	1	1	1	1	2	2	0	0	0	0	1	1	0	0	0	0	0	30161000
Pre-mRNA 3-end-processing factor FIP1	FIP1L1	2	2	2	2	2	0	2	1	2	2	2	0	2	1	13011000	22273000	30789000	0	15182000	0
Sedoheptulokinase	TRPV1;SHPK	7	7	4	4	2	7	5	7	4	4	2	7	5	7	55178000	41025000	0	91193000	90034000	115610000
40S ribosomal protein S15	RPS15	1	1	1	1	1	1	1	1	1	1	1	1	1	1	0	0	0	0	0	16670000
DNA-directed RNA polymerase II subunit RPB11-b2;DNA-directed RNA polymerase II subunit RPB11-b1;DNA-directed RNA polymerase II subunit RPB11-a	POLR2J3;POLR2J;POLR2J2	1	1	1	1	1	0	0	1	1	1	1	0	0	1	0	0	0	0	0	5999400
Lanosterol 14-alpha demethylase	CYP51A1	2	2	1	1	1	2	1	2	1	1	1	2	1	2	0	0	0	20897000	0	13758000
Lysine-specific demethylase 4B	KDM4B	4	4	3	3	2	1	1	2	3	3	2	1	1	2	29723000	34397000	27664000	0	0	25884000
Maleylacetoacetate isomerase	GSTZ1	2	2	1	0	1	1	0	2	1	0	1	1	0	2	0	0	0	0	0	24401000
Terminal uridylyltransferase 4	ZCCHC11	14	13	10	9	10	11	10	12	9	8	9	10	9	11	94778000	96786000	91036000	131620000	122770000	143880000
Mitofusin-1	MFN1	4	4	2	3	4	2	2	3	2	3	4	2	2	3	0	0	48075000	0	0	40441000
	PDE4DIP	9	2	6	5	4	3	2	3	1	1	0	1	0	0	20353000	31847000	34194000	73718000	0	0
Protein SEC13 homolog	SEC13	5	5	4	2	3	5	5	4	4	2	3	5	5	4	108660000	89338000	116050000	81021000	90921000	87474000
Sorting nexin-27	SNX27	2	2	2	2	2	0	0	0	2	2	2	0	0	0	0	0	43638000	0	0	0
Negative elongation factor A	NELFA	2	2	1	2	2	1	1	1	1	2	2	1	1	1	0	9565100	7579300	0	0	0
PAB-dependent poly(A)-specific ribonuclease subunit PAN3	PAN3	6	6	4	5	4	4	5	5	4	5	4	4	5	5	30951000	25904000	28796000	93717000	77161000	70422000
Nibrin	NBN	3	3	3	2	3	1	2	3	3	2	3	1	2	3	10406000	9843800	9118700	0	9306900	11638000
40S ribosomal protein SA	RPSA	7	7	7	7	5	5	7	6	7	7	5	5	7	6	215500000	209100000	245900000	245770000	181070000	212880000
Peroxisome biogenesis factor 1	PEX1	3	3	2	3	2	1	1	2	2	3	2	1	1	2	0	0	9744500	0	0	10157000
Nesprin-1	SYNE1	13	13	10	10	12	4	5	10	10	10	12	4	5	10	167740000	157330000	172010000	130790000	136880000	123270000
Poliovirus receptor	PVR	2	2	2	2	2	1	2	2	2	2	2	1	2	2	15279000	14500000	13009000	0	13408000	11124000
ADP-ribosylation factor-like protein 6-interacting protein 4	ARL6IP4	1	1	1	1	1	1	1	1	1	1	1	1	1	1	0	0	0	0	0	10279000
Serologically defined colon cancer antigen 8	SDCCAG8	1	1	1	1	1	0	0	1	1	1	1	0	0	1	0	0	0	0	0	1903000
Probable ATP-dependent RNA helicase DDX46	DDX46	7	7	4	3	4	2	3	6	4	3	4	2	3	6	31157000	41845000	35927000	42533000	47732000	57579000
THO complex subunit 2	THOC2	13	13	12	8	10	5	6	6	12	8	10	5	6	6	91235000	91844000	91617000	63488000	65478000	56032000
Helicase-like transcription factor	HLTF	6	6	4	5	5	6	6	6	4	5	5	6	6	6	71687000	81365000	88408000	82451000	105840000	140580000
Actin-binding LIM protein 3	ABLIM3	5	5	2	2	2	2	2	5	2	2	2	2	2	5	16254000	16564000	19696000	21634000	0	25406000
Calpastatin	CAST	19	19	15	16	14	5	9	8	15	16	14	5	9	8	402630000	419550000	430420000	112880000	114200000	110540000
Histone-lysine N-methyltransferase EHMT1	EHMT1	2	2	2	2	1	0	0	0	2	2	1	0	0	0	0	8425300	0	0	0	0
Chromodomain-helicase-DNA-binding protein 4	CHD4	47	37	43	42	43	27	33	35	33	33	33	21	26	27	1048400000	1000300000	935310000	677010000	694940000	667540000
Numb-like protein	NUMBL	5	3	5	4	5	1	2	2	3	3	3	0	1	0	29096000	36773000	36152000	0	0	0
Poly(A) polymerase alpha;Poly(A) polymerase beta	PAPOLA;PAPOLB	4	4	2	4	2	3	1	2	2	4	2	3	1	2	63759000	53697000	41902000	40592000	0	26727000
Deoxyuridine 5-triphosphate nucleotidohydrolase, mitochondrial	DUT	3	1	3	3	3	2	2	3	1	1	1	1	1	1	52193000	50789000	53004000	75254000	61620000	52038000
Glucosidase 2 subunit beta	PRKCSH	1	1	0	0	0	1	0	1	0	0	0	1	0	1	0	0	0	0	0	4153500
Dehydrogenase/reductase SDR family member 7B	DHRS7B	3	3	1	0	1	1	1	2	1	0	1	1	1	2	0	0	0	0	0	23748000
Dolichyl-diphosphooligosaccharide--protein glycosyltransferase 48 kDa subunit	DDOST	9	9	8	8	7	9	8	9	8	8	7	9	8	9	246750000	234930000	233560000	445000000	470300000	461210000
DNA ligase;DNA ligase 4	LIG4	2	2	0	0	0	1	0	2	0	0	0	1	0	2	0	0	0	13445000	0	0
Cullin-1	CUL1	8	8	7	6	6	4	3	6	7	6	6	4	3	6	90337000	67159000	78437000	78415000	58784000	88696000
DNA-directed RNA polymerase III subunit RPC5	POLR3E	1	1	1	1	1	1	1	1	1	1	1	1	1	1	0	0	0	0	0	7347800
Cyclin-dependent kinase 11A;Cyclin-dependent kinase 11B	CDK11A;CDK11B;CDC2L1	2	2	0	1	1	2	2	2	0	1	1	2	2	2	0	0	0	16970000	14745000	11914000
Constitutive coactivator of peroxisome proliferator-activated receptor gamma	FAM120B	11	11	10	10	9	6	8	10	10	10	9	6	8	10	109870000	97054000	123920000	68537000	62447000	85147000
Runt-related transcription factor 2	RUNX2	1	1	0	0	0	0	0	1	0	0	0	0	0	1	0	0	0	0	0	9518700
Ran-binding protein 10	RANBP10	3	2	3	3	3	2	2	0	2	2	2	2	2	0	19879000	24915000	18583000	22823000	14382000	0
	MAP4K4	33	0	24	25	29	27	23	30	0	0	0	0	0	0	439890000	440730000	403540000	755760000	924110000	742240000
ATP-dependent RNA helicase DDX3X	DDX3X	33	9	28	29	29	29	28	30	8	9	9	8	9	9	3707100000	3306800000	3359200000	5628500000	5920800000	5561700000
Plakophilin-4	PKP4	11	11	5	5	6	7	8	8	5	5	6	7	8	8	40378000	52154000	49071000	95829000	83399000	75401000
Unconventional myosin-XVIIIa	MYO18A	1	1	1	1	1	1	1	1	1	1	1	1	1	1	0	0	0	0	0	8460300
RNA-binding protein EWS	EWSR1	5	1	5	5	5	3	3	4	1	1	1	1	0	1	152040000	190970000	196270000	58085000	50962000	65029000
Diacylglycerol kinase eta;Diacylglycerol kinase delta	DGKH;DGKD	2	2	1	2	2	0	0	0	1	2	2	0	0	0	0	30119000	21606000	0	0	0
Syntaxin-binding protein 1	STXBP1	8	8	4	2	4	4	4	8	4	2	4	4	4	8	0	0	20495000	0	58850000	51018000
Ubiquitin-protein ligase E3A	UBE3A	8	8	7	5	7	6	4	5	7	5	7	6	4	5	81741000	93078000	89013000	76914000	76034000	61458000
Synaptojanin-1	SYNJ1	1	1	0	0	0	0	0	1	0	0	0	0	0	1	0	0	0	0	0	0
Protein diaphanous homolog 1	DIAPH1	27	27	21	21	21	17	18	21	21	21	21	17	18	21	692240000	780430000	725840000	518720000	528180000	566280000
Phostensin	PPP1R18	6	6	6	5	6	4	3	5	6	5	6	4	3	5	102190000	126790000	118850000	57290000	40153000	47079000
Abhydrolase domain-containing protein 16A	ABHD16A	2	2	1	1	1	0	0	2	1	1	1	0	0	2	0	0	0	0	0	21082000
Valine--tRNA ligase, mitochondrial	VARS2	2	2	1	1	1	1	1	2	1	1	1	1	1	2	0	0	0	0	0	11292000
Histone-lysine N-methyltransferase EHMT2	EHMT2	2	2	2	2	2	1	1	2	2	2	2	1	1	2	17029000	19622000	15540000	0	0	0
Heat shock 70 kDa protein 1B;Heat shock 70 kDa protein 1A	HSPA1B;HSPA1A	26	11	25	23	23	21	23	25	11	11	11	9	10	10	2495900000	2363700000	2457900000	1794200000	1945100000	2171400000
tRNA-splicing endonuclease subunit Sen34	TSEN34	2	2	1	1	2	2	2	2	1	1	2	2	2	2	0	0	4860600	6643400	8210000	6458000
Protein scribble homolog	SCRIB	12	12	11	9	10	4	5	6	11	9	10	4	5	6	135350000	188090000	200970000	63945000	80532000	57764000
HLA class I histocompatibility antigen, A-29 alpha chain;HLA class I histocompatibility antigen, A-74 alpha chain;HLA class I histocompatibility antigen, A-66 alpha chain;HLA class I histocompatibility antigen, A-43 alpha chain;HLA class I histocompatibility antigen, A-34 alpha chain;HLA class I histocompatibility antigen, A-26 alpha chain;HLA class I histocompatibility antigen, A-25 alpha chain;…	HLA-A	4	1	4	4	4	3	3	4	1	1	1	0	0	1	21551000	23368000	25179000	24352000	28751000	28153000
Active breakpoint cluster region-related protein	ABR	5	4	2	3	3	4	5	5	1	2	2	3	4	4	0	13821000	18677000	34773000	15553000	7957600
Lysophosphatidylcholine acyltransferase 1	LPCAT1	3	3	2	1	1	1	1	2	2	1	1	1	1	2	26308000	0	0	0	0	0
Trafficking protein particle complex subunit 12	CGI-87;TRAPPC12	4	4	3	3	4	1	1	1	3	3	4	1	1	1	33225000	33879000	29440000	0	0	0
RNA binding protein fox-1 homolog;RNA binding protein fox-1 homolog 2;RNA binding protein fox-1 homolog 1	RBFOX2;RBFOX1	9	9	9	8	7	8	7	8	9	8	7	8	7	8	245230000	248030000	246420000	780260000	699050000	607460000
Phosphatase and actin regulator 4	PHACTR4	2	2	2	1	2	2	2	2	2	1	2	2	2	2	7987900	0	0	0	0	2986600
Dedicator of cytokinesis protein 11	DOCK11	2	2	2	1	2	0	2	2	2	1	2	0	2	2	4270100	0	3273400	0	3952000	3864900
RNA polymerase II subunit A C-terminal domain phosphatase	CTDP1	3	3	3	2	2	1	1	1	3	2	2	1	1	1	29572000	31076000	29519000	0	0	0
Protein CLN8	CLN8	1	1	1	1	0	1	0	1	1	1	0	1	0	1	0	0	0	0	0	36792000
Absent in melanoma 1 protein	AIM1	6	6	5	6	5	3	1	3	5	6	5	3	1	3	53471000	57879000	53166000	23834000	0	26786000
Serum paraoxonase/arylesterase 2	PON2	2	2	2	1	2	2	2	2	2	1	2	2	2	2	0	0	0	0	0	22178000
WD repeat-containing protein 81	WDR81	3	3	2	2	3	1	1	1	2	2	3	1	1	1	21355000	0	27880000	0	0	0
FERM domain-containing protein 4A	FRMD4A	2	2	2	0	0	1	1	1	2	0	0	1	1	1	0	0	0	0	0	11379000
Matrin-3	MATR3	25	25	22	22	23	18	19	22	22	22	23	18	19	22	1062400000	995040000	1019000000	710960000	795810000	849900000
DNA-directed RNA polymerases I and III subunit RPAC2	POLR1D	2	2	1	1	1	0	0	1	1	1	1	0	0	1	0	0	0	0	0	6989300
Ceroid-lipofuscinosis neuronal protein 6	CLN6	3	3	3	3	3	2	3	3	3	3	3	2	3	3	45832000	48105000	65528000	137530000	69973000	84251000
Coiled-coil domain-containing protein 149	CCDC149	1	1	1	1	1	1	0	0	1	1	1	1	0	0	0	0	0	5916600	0	0
Forkhead box protein P2	FOXP2	7	6	4	3	3	4	6	7	3	2	2	4	5	6	27563000	23645000	52437000	103330000	86593000	63674000
WD repeat domain phosphoinositide-interacting protein 4	WDR45	1	1	1	1	1	0	0	0	1	1	1	0	0	0	0	0	15647000	0	0	0
Eukaryotic translation initiation factor 4 gamma 3	EIF4G3	24	19	23	21	20	13	14	17	18	16	15	10	10	12	323590000	309340000	350010000	139710000	174620000	144880000
	hCG_2043597	2	2	1	1	1	1	1	1	1	1	1	1	1	1	0	0	0	0	0	8349100
SCY1-like protein 2	SCYL2	12	12	6	9	7	9	9	12	6	9	7	9	9	12	186470000	161380000	164230000	357420000	349850000	347750000
SH3 and multiple ankyrin repeat domains protein 3	SHANK3	1	1	1	1	1	1	1	1	1	1	1	1	1	1	0	0	0	0	0	3510300000
Rho-associated protein kinase 1	ROCK1	16	13	14	13	11	6	8	11	11	11	9	5	6	10	99531000	94016000	90451000	70201000	72040000	62571000
E3 ubiquitin-protein ligase CBL	CBL	13	13	12	10	12	3	5	10	12	10	12	3	5	10	138480000	147430000	182640000	37283000	48518000	43567000
C-myc promoter-binding protein	DENND4A	3	3	3	3	3	2	3	3	3	3	3	2	3	3	28751000	30457000	34516000	30828000	23470000	24564000
Histone H2A type 1-J;Histone H2A type 1-H;Histone H2A.J;Histone H2A type 2-C;Histone H2A type 1-C;Histone H2A type 3;Histone H2A type 2-A;Histone H2A type 1-D;Histone H2A type 1;Histone H2A type 1-B/E;Histone H2A;Histone H2A.V;Histone H2A.Z;Histone H2A type 1-A;Histone H2AX	HIST1H2AJ;HIST1H2AH;H2AFJ;HIST2H2AC;HIST1H2AC;HIST3H2A;HIST2H2AA3;HIST1H2AD;HIST1H2AG;HIST1H2AB;H2AFV;H2AFZ;HIST1H2AA;H2AFX	3	2	3	3	3	3	3	3	2	2	2	2	2	2	174190000	176000000	159160000	273580000	264660000	457290000
Cap-specific mRNA (nucleoside-2-O-)-methyltransferase 2	CMTR2	2	2	1	1	1	1	1	1	1	1	1	1	1	1	0	0	0	0	0	8819100
PHD finger protein 14	PHF14	1	1	1	1	1	0	0	0	1	1	1	0	0	0	0	0	8004800	0	0	0
Calcium uptake protein 1, mitochondrial	MICU1	2	2	2	2	2	2	2	2	2	2	2	2	2	2	5716600	7771300	8762000	12619000	19865000	7094600
Transcriptional repressor p66-beta	GATAD2B	12	11	11	10	12	8	10	11	10	9	11	7	9	10	219100000	216300000	204550000	160940000	184970000	165430000
Protein enabled homolog	ENAH	2	2	2	2	2	0	0	0	2	2	2	0	0	0	55312000	57350000	57333000	0	0	0
Transforming acidic coiled-coil-containing protein 2	TACC2	3	2	3	2	2	1	0	1	2	2	2	1	0	1	28905000	24556000	18611000	13879000	0	0
Negative elongation factor B	NELFB	4	4	0	1	0	2	1	3	0	1	0	2	1	3	0	0	0	19960000	0	0
Rab-like protein 6	RABL6	2	2	2	2	1	0	0	0	2	2	1	0	0	0	17090000	0	0	0	0	0
HLA class I histocompatibility antigen, Cw-7 alpha chain	HLA-C	5	1	4	3	3	5	4	5	0	0	0	1	1	1	0	0	0	0	0	8424800
HLA class I histocompatibility antigen, Cw-6 alpha chain;HLA class I histocompatibility antigen, Cw-15 alpha chain;HLA class I histocompatibility antigen, Cw-12 alpha chain;HLA class I histocompatibility antigen, Cw-8 alpha chain;HLA class I histocompatibility antigen, Cw-2 alpha chain;HLA class I histocompatibility antigen, Cw-18 alpha chain;HLA class I histocompatibility antigen, Cw-14 alpha ch…	HLA-C;HLA-B	6	1	5	4	4	6	5	6	1	1	1	1	1	1	65735000	85316000	42932000	109040000	127030000	104700000
Antigen peptide transporter 1	TAP1	8	8	6	6	6	8	5	7	6	6	6	8	5	7	76640000	79095000	82843000	94550000	87269000	99186000
PHD finger protein 1	PHF1	1	1	1	1	1	1	1	1	1	1	1	1	1	1	0	0	0	0	0	1752800
Protein QIL1	QIL1;C19orf70	2	2	0	0	0	2	1	1	0	0	0	2	1	1	0	0	0	34748000	0	0
Selenoprotein S	VIMP	1	1	0	0	0	0	0	1	0	0	0	0	0	1	0	0	0	0	0	0
Rab11 family-interacting protein 5	RAB11FIP5	4	4	3	3	3	0	1	1	3	3	3	0	1	1	18928000	18308000	18246000	0	0	0
Paxillin	PXN	10	10	10	10	10	5	4	8	10	10	10	5	4	8	180750000	226850000	205360000	93682000	78249000	104380000
Tight junction protein ZO-2	TJP2	24	24	22	19	22	11	11	13	22	19	22	11	11	13	301810000	365240000	295670000	157070000	127030000	140700000
Cathepsin D;Cathepsin D light chain;Cathepsin D heavy chain	CTSD	2	2	2	0	0	1	0	0	2	0	0	1	0	0	8783800	0	0	0	0	0
Trinucleotide repeat-containing gene 6C protein	TNRC6C	8	7	4	1	2	4	5	8	4	1	2	4	4	7	22333000	23384000	23990000	45359000	39932000	52922000
Aminoacylase-1	ABHD14A-ACY1;ACY1	1	1	1	1	1	1	1	0	1	1	1	1	1	0	0	0	0	17073000	0	0
KIF1-binding protein	KIAA1279	12	12	11	9	7	8	7	10	11	9	7	8	7	10	263860000	271920000	242620000	226140000	241680000	230840000
		1	1	1	1	1	1	1	1	1	1	1	1	1	1	1566300	1246800	1575900	0	1245400	1094400
		3	3	3	2	3	0	1	1	3	2	3	0	1	1	8605000	9560300	9399100	0	0	0
		3	3	2	2	3	1	1	2	2	2	3	1	1	2	6738200	13090000	9562200	0	0	5841200
Protein EFR3 homolog A	EFR3A	1	1	0	0	0	0	0	1	0	0	0	0	0	1	0	0	0	0	0	5881000
Kinesin-like protein KIF21A;Kinesin-like protein;Kinesin-like protein KIF21B	KIF21A;KIF21B	2	2	2	1	1	1	1	0	2	1	1	1	1	0	0	0	0	0	5690000	0
FERM, RhoGEF and pleckstrin domain-containing protein 1	FARP1	2	2	2	1	2	1	1	1	2	1	2	1	1	1	9278800	11070000	10764000	0	0	7257100
Protein FAM193A	FAM193A	7	7	7	6	5	3	3	5	7	6	5	3	3	5	35549000	37681000	26031000	35473000	54503000	28377000
TRPM8 channel-associated factor 2	TCAF2	2	2	2	2	2	1	1	2	2	2	2	1	1	2	22559000	18000000	17366000	0	0	0
Probable C-mannosyltransferase DPY19L1	DPY19L1	7	7	3	3	5	5	6	7	3	3	5	5	6	7	63826000	69054000	51745000	79689000	106830000	98771000
ORM1-like protein 1;ORM1-like protein 3;ORM1-like protein 2	ORMDL1;ORMDL3;ORMDL2	2	2	1	1	0	1	2	0	1	1	0	1	2	0	0	0	0	0	31415000	0
ELM2 and SANT domain-containing protein 1	ELMSAN1	3	3	3	1	3	3	3	3	3	1	3	3	3	3	34860000	0	23079000	40221000	45205000	29837000
Dihydropyrimidinase-related protein 2	DPYSL2	13	11	13	12	12	4	4	8	11	10	10	4	4	6	197690000	269450000	298860000	108330000	104920000	126840000
Ubiquitin-like modifier-activating enzyme 6	UBA6	30	30	28	26	27	20	18	19	28	26	27	20	18	19	790590000	815980000	804940000	373120000	347670000	353920000
UHRF1-binding protein 1-like	UHRF1BP1L	7	7	3	5	5	3	3	5	3	5	5	3	3	5	35580000	40025000	37105000	34986000	17903000	15760000
Acetolactate synthase-like protein	ILVBL	8	8	4	6	6	7	6	8	4	6	6	7	6	8	38682000	79508000	89926000	305410000	165830000	131780000
Elongation of very long chain fatty acids protein;Elongation of very long chain fatty acids protein 7	ELOVL7	1	1	1	1	1	1	1	1	1	1	1	1	1	1	0	0	0	0	0	13033000
Protein AAR2 homolog	AAR2	4	4	3	2	1	1	1	4	3	2	1	1	1	4	0	0	0	0	0	96318000
40S ribosomal protein S6	RPS6	9	1	9	8	9	7	8	8	1	1	1	0	0	0	0	0	15610000	0	0	0
DNA-3-methyladenine glycosylase	MPG	1	1	0	1	1	1	1	1	0	1	1	1	1	1	0	0	0	0	0	9151000
Neuroblastoma-amplified sequence	NBAS	15	15	12	12	15	6	6	9	12	12	15	6	6	9	148780000	132420000	143780000	90618000	68852000	82673000
SLIT-ROBO Rho GTPase-activating protein 2	SRGAP2	5	4	4	3	5	2	1	2	3	2	4	1	1	1	35345000	38939000	33087000	0	0	0
Putative coiled-coil domain-containing protein 144C;Coiled-coil domain-containing protein 144A	CCDC144A;CCDC144CP	1	1	0	1	0	1	1	1	0	1	0	1	1	1	0	0	0	0	0	32967000
Transmembrane protein 131-like	KIAA0922	1	1	1	0	0	0	0	0	1	0	0	0	0	0	1569300	0	0	0	0	0
Exosome complex component RRP4	EXOSC2	2	2	2	1	1	0	0	1	2	1	1	0	0	1	0	0	0	0	0	5115200
von Willebrand factor A domain-containing protein 8	VWA8	11	11	3	3	4	9	9	11	3	3	4	9	9	11	106240000	95184000	112090000	169770000	105010000	158760000
Protein strawberry notch homolog 1;Protein strawberry notch homolog 2	SBNO1;SBNO2	2	2	2	2	2	1	1	2	2	2	2	1	1	2	0	0	0	0	0	42065000
GTP-binding protein 10	GTPBP10	2	2	2	1	1	2	2	1	2	1	1	2	2	1	0	0	0	57188000	34826000	0
WD repeat-containing protein 91	WDR91	3	3	3	1	2	1	1	1	3	1	2	1	1	1	183030000	0	37661000	0	0	0
Transmembrane protein 189	TMEM189	1	1	1	0	1	1	1	1	1	0	1	1	1	1	0	0	0	0	0	10393000
CCR4-NOT transcription complex subunit 1	CNOT1	57	57	49	50	48	44	43	53	49	50	48	44	43	53	1552400000	1562300000	1501700000	1132400000	1242800000	1445300000
ADP-sugar pyrophosphatase	NUDT5	1	1	0	1	0	0	0	0	0	1	0	0	0	0	0	4944500	0	0	0	0
	HCFC1	29	1	27	26	27	17	18	21	1	1	1	0	0	0	622450000	592360000	585090000	385160000	339850000	320060000
GPI-anchor transamidase	PIGK	1	1	1	1	0	1	1	0	1	1	0	1	1	0	0	0	0	0	19409000	0
Putative nuclear envelope pore membrane protein POM 121B	POM121B	6	1	6	5	6	6	6	6	1	0	1	1	1	1	0	0	0	0	0	14337000
Mitogen-activated protein kinase 8;Mitogen-activated protein kinase 9;Mitogen-activated protein kinase 10	MAPK8;MAPK9;MAPK10	3	3	2	2	3	1	2	2	2	2	3	1	2	2	12515000	8022400	8604700	0	7580200	7665600
Oral-facial-digital syndrome 1 protein	OFD1	1	1	1	1	1	1	1	1	1	1	1	1	1	1	0	0	0	0	0	2414900
Zinc finger protein 316	ZNF316	2	2	2	2	2	2	2	1	2	2	2	2	2	1	20994000	19472000	26003000	21779000	29885000	24538000
Dysbindin	DTNBP1	2	2	2	2	2	2	1	1	2	2	2	2	1	1	23186000	16896000	21275000	12211000	0	11670000
Hematological and neurological expressed 1-like protein	HN1L	1	1	1	1	1	0	0	1	1	1	1	0	0	1	0	0	0	0	0	6872200
Protein YIF1A	YIF1A	2	2	1	0	0	2	2	2	1	0	0	2	2	2	0	0	0	29691000	34469000	80222000
Zinc finger MYM-type protein 3	ZMYM3	6	6	5	4	6	4	4	5	5	4	6	4	4	5	53812000	52911000	49640000	38972000	33787000	28253000
Quinone oxidoreductase-like protein 1	CRYZL1	2	2	1	2	1	0	0	1	1	2	1	0	0	1	0	13863000	0	0	0	0
Tubulin alpha chain-like 3	TUBAL3	5	1	5	5	5	5	5	5	1	1	1	1	1	1	0	0	0	0	0	82547000
rRNA/tRNA 2-O-methyltransferase fibrillarin-like protein 1	FBLL1	2	1	1	1	1	2	2	2	0	0	0	1	1	1	0	0	0	0	0	0
Structural maintenance of chromosomes flexible hinge domain-containing protein 1	SMCHD1	35	35	30	30	33	22	24	25	30	30	33	22	24	25	554840000	584640000	546510000	386430000	378280000	367730000
Phosphorylase b kinase regulatory subunit alpha, skeletal muscle isoform;Phosphorylase b kinase regulatory subunit alpha, liver isoform	PHKA1;PHKA2	2	2	2	1	2	0	0	0	2	1	2	0	0	0	16822000	0	15323000	0	0	0
Probable methyltransferase-like protein 15	METTL15	3	3	2	0	0	2	3	2	2	0	0	2	3	2	8578700	0	0	20525000	22569000	16284000
39S ribosomal protein L23, mitochondrial	MRPL23	2	2	1	2	1	1	1	1	1	2	1	1	1	1	0	42408000	0	0	0	0
RanBP2-like and GRIP domain-containing protein 3	RGPD3	33	0	29	30	29	25	28	27	0	0	0	0	0	0	125850000	0	91011000	0	67815000	0
Protein cornichon homolog 4	CNIH4	1	1	1	1	1	1	1	0	1	1	1	1	1	0	0	0	0	0	16877000	0
Polypyrimidine tract-binding protein 1	PTBP1	13	11	10	11	12	10	12	10	9	10	11	8	10	8	1318200000	1103900000	1122300000	794810000	871220000	1181900000
Protein Shroom1	SHROOM1	4	4	2	2	4	1	1	2	2	2	4	1	1	2	32750000	32119000	32621000	0	0	14740000
Obscurin-like protein 1	OBSL1	3	3	3	2	3	2	1	2	3	2	3	2	1	2	12447000	0	14499000	19154000	0	0
PRA1 family protein 2	PRAF2	2	2	2	2	2	2	2	2	2	2	2	2	2	2	77755000	90985000	79515000	77585000	77878000	66976000
Copine-1	CPNE1	4	4	4	3	2	2	2	3	4	3	2	2	2	3	37041000	32935000	35014000	31752000	38620000	31058000
Tuftelin	TUFT1	1	1	1	0	1	0	0	0	1	0	1	0	0	0	0	0	0	0	0	0
Phosphatidylinositol 4-phosphate 5-kinase type-1 alpha;Putative PIP5K1A and PSMD4-like protein	PIP5K1A;PIPSL	7	7	6	6	5	4	3	7	6	6	5	4	3	7	35326000	43725000	51011000	101720000	78476000	59545000
Zinc finger SWIM domain-containing protein 8	ZSWIM8	15	15	14	12	14	11	12	13	14	12	14	11	12	13	191310000	177160000	181570000	169820000	174570000	168200000
Rho GTPase-activating protein 32	ARHGAP32	3	2	3	1	2	2	0	1	2	1	2	2	0	1	16297000	0	16053000	13838000	0	0
	HSPA8	21	1	19	20	20	20	20	21	1	1	1	1	1	1	55490000	36853000	45877000	0	22609000	21158000
		12	1	9	9	9	7	5	7	1	1	1	1	1	1	79343000	74406000	72854000	63382000	80566000	63974000
Afadin	MLLT4	10	10	9	7	9	2	1	2	9	7	9	2	1	2	80971000	81608000	95655000	0	0	45628000
	FMR1	8	1	8	7	8	6	5	7	1	1	1	1	1	1	0	0	0	0	0	8087200
Transmembrane protein 147	TMEM147	3	3	3	3	3	3	2	2	3	3	3	3	2	2	23587000	28406000	24836000	25697000	38036000	31768000
60S ribosomal protein L23a	RPL23A	7	7	6	6	5	5	6	6	6	6	5	5	6	6	507210000	412620000	447430000	499920000	501360000	556490000
Caspase-3;Caspase-3 subunit p17;Caspase-3 subunit p12	CASP3	1	1	1	1	1	1	1	0	1	1	1	1	1	0	0	0	0	0	5179100	0
TFIIH basal transcription factor complex helicase XPD subunit	ERCC2	1	1	1	1	1	0	0	1	1	1	1	0	0	1	0	0	0	0	0	4112200
Sorting nexin-24	SNX24	1	1	0	1	1	0	0	1	0	1	1	0	0	1	0	0	0	0	0	2637000
Phosphatidylinositol 3-kinase;Phosphatidylinositol 3-kinase catalytic subunit type 3	PIK3C3	7	7	5	5	7	2	5	7	5	5	7	2	5	7	60727000	56144000	49367000	0	43955000	47402000
Chromobox protein homolog 6	CBX6	1	1	1	1	1	1	1	1	1	1	1	1	1	1	0	0	0	0	0	14474000
Uncharacterized protein KIAA0930	KIAA0930	2	2	1	1	0	1	0	1	1	1	0	1	0	1	0	0	0	0	0	4796000
Eukaryotic translation initiation factor 3 subunit L	EIF3L	22	22	21	20	20	19	20	20	21	20	20	19	20	20	666620000	604470000	660780000	617860000	682470000	686130000
DNA dC->dU-editing enzyme APOBEC-3B;DNA dC->dU-editing enzyme APOBEC-3A	APOBEC3B;APOBEC3A	3	3	3	2	3	3	3	2	3	2	3	3	3	2	46231000	30522000	28902000	0	0	0
SUMO-conjugating enzyme UBC9	UBE2I	4	4	3	3	3	1	2	4	3	3	3	1	2	4	48185000	46538000	45339000	0	62707000	69818000
Peroxisomal membrane protein PMP34	SLC25A17	5	5	2	2	2	5	4	5	2	2	2	5	4	5	40613000	40785000	51298000	72355000	78778000	99741000
NAD-dependent protein deacetylase sirtuin-1;SirtT1 75 kDa fragment	SIRT1	1	1	0	1	0	0	0	0	0	1	0	0	0	0	0	0	0	0	0	0
Histone-lysine N-methyltransferase SETDB1	SETDB1	2	2	2	2	2	1	1	1	2	2	2	1	1	1	20659000	116480000	358820000	0	0	0
Heterochromatin protein 1-binding protein 3	HP1BP3	4	4	2	1	1	2	1	4	2	1	1	2	1	4	32253000	0	0	24190000	0	25775000
Sulfurtransferase;3-mercaptopyruvate sulfurtransferase	MPST	4	4	2	0	1	2	2	1	2	0	1	2	2	1	0	0	0	25947000	0	0
Translocator protein	TSPO	4	4	4	4	4	4	4	4	4	4	4	4	4	4	751540000	581560000	681080000	1306700000	1435100000	1510900000
Heme oxygenase 1	HMOX1	1	1	1	1	1	1	0	1	1	1	1	1	0	1	0	0	0	0	0	5782500
NHP2-like protein 1;NHP2-like protein 1, N-terminally processed	NHP2L1	1	1	1	1	1	1	1	1	1	1	1	1	1	1	0	0	0	0	0	28547000
26S proteasome non-ATPase regulatory subunit 10	PSMD10	2	2	2	2	2	1	1	2	2	2	2	1	1	2	14790000	15937000	12711000	0	0	33044000
F-actin-capping protein subunit beta	CAPZB	19	19	19	16	16	14	15	16	19	16	16	14	15	16	2095300000	1627200000	1465300000	1313600000	1309000000	1599600000
Nardilysin	NRD1	13	13	11	11	10	4	4	8	11	11	10	4	4	8	148580000	147400000	158160000	56992000	55321000	56491000
Phosphatidylserine decarboxylase proenzyme;Phosphatidylserine decarboxylase alpha chain;Phosphatidylserine decarboxylase beta chain	PISD	3	3	2	2	2	2	3	3	2	2	2	2	3	3	0	0	0	28086000	19518000	14397000
Transmembrane emp24 domain-containing protein 5	TMED5	1	1	0	0	0	0	0	1	0	0	0	0	0	1	0	0	0	0	0	9259300
Hsp90 co-chaperone Cdc37-like 1	CDC37L1	3	3	2	2	3	1	1	1	2	2	3	1	1	1	15931000	11434000	13196000	0	0	0
Rho guanine nucleotide exchange factor 7	ARHGEF7	10	10	7	9	8	5	4	5	7	9	8	5	4	5	229980000	193170000	225690000	95324000	81189000	88225000
Exosome complex component CSL4	EXOSC1	1	1	1	1	1	1	0	1	1	1	1	1	0	1	0	0	0	0	0	14061000
Trypsin-3	PRSS3	1	1	1	1	1	1	1	0	1	1	1	1	1	0	0	0	0	0	32187000	0
Polyadenylate-binding protein;Polyadenylate-binding protein 4	PABPC4	23	0	21	20	22	14	16	18	0	0	0	0	0	0	670960000	620800000	645980000	267500000	279610000	259730000
Heterogeneous nuclear ribonucleoproteins C1/C2	HNRNPC	7	7	7	7	7	6	5	6	7	7	7	6	5	6	139530000	129650000	172900000	174270000	142630000	89465000
Bifunctional arginine demethylase and lysyl-hydroxylase JMJD6	JMJD6	1	1	0	1	1	1	0	0	0	1	1	1	0	0	0	0	0	8154200	0	0
Zinc finger protein with KRAB and SCAN domains 1	ZKSCAN1	4	3	4	4	3	3	2	3	3	3	3	2	2	2	13692000	26388000	14492000	19635000	17344000	24697000
Lysine-specific demethylase 5B	KDM5B	1	1	0	0	0	0	0	1	0	0	0	0	0	1	0	0	0	0	0	5342300
Protein farnesyltransferase/geranylgeranyltransferase type-1 subunit alpha	FNTA	1	1	1	1	1	0	0	1	1	1	1	0	0	1	0	0	0	0	0	2236500
	METTL8	1	1	0	0	0	0	0	1	0	0	0	0	0	1	0	0	0	0	0	3411200
CDP-diacylglycerol--inositol 3-phosphatidyltransferase	CDIPT	3	3	3	3	2	2	2	3	3	3	2	2	2	3	29370000	28514000	27738000	25907000	33072000	69378000
Drebrin-like protein	DBNL	10	10	7	10	10	4	5	9	7	10	10	4	5	9	165120000	173940000	163270000	67449000	60720000	59623000
Calponin;Calponin-2	CNN2	8	7	7	7	6	6	6	6	6	6	5	5	5	5	662180000	615950000	784700000	240170000	223960000	472220000
Serine/threonine-protein kinase 33	STK33	2	2	2	1	2	2	2	2	2	1	2	2	2	2	8462600	0	9110700	11754000	10974000	11182000
Suppression of tumorigenicity 5 protein	ST5	3	3	2	1	2	1	1	1	2	1	2	1	1	1	35707000	0	44384000	0	0	0
NADH dehydrogenase [ubiquinone] flavoprotein 1, mitochondrial	NDUFV1	5	5	5	4	5	5	5	5	5	4	5	5	5	5	54284000	64670000	94751000	147650000	141540000	107170000
Histone H3;Histone H3.2;Histone H3.1t;Histone H3.3;Histone H3.1;Histone H3.3C	H3F3B;H3F3A;HIST2H3A;HIST3H3;HIST1H3A;H3F3C	2	1	2	2	2	2	2	2	1	1	1	1	1	1	445810000	344610000	320310000	807510000	823730000	784230000
Nuclear receptor coactivator 4	NCOA4	6	6	5	5	6	4	4	5	5	5	6	4	4	5	153570000	126670000	177980000	201820000	150460000	85695000
Transcription termination factor 4, mitochondrial;mTERF domain-containing protein 2 processed	MTERF4	1	1	0	0	0	1	1	0	0	0	0	1	1	0	0	0	0	0	1428400	0
von Willebrand factor A domain-containing protein 9	VWA9	2	2	2	1	1	2	0	1	2	1	1	2	0	1	0	0	0	15742000	0	0
Serine--tRNA ligase, mitochondrial	SARS2	4	4	2	3	2	1	3	2	2	3	2	1	3	2	0	0	0	0	49230000	53712000
Arginyl-tRNA--protein transferase 1	ATE1	1	1	1	1	0	0	0	1	1	1	0	0	0	1	0	0	0	0	0	2459400
NAD(P)H dehydrogenase [quinone] 1	NQO1	1	1	0	0	0	1	1	1	0	0	0	1	1	1	0	0	0	0	7294100	0
Macrophage erythroblast attacher	MAEA	4	4	3	3	3	3	1	1	3	3	3	3	1	1	53432000	60776000	53309000	0	0	0
Protein transport protein Sec61 subunit alpha isoform 1;Protein transport protein Sec61 subunit alpha isoform 2	SEC61A1;SEC61A2	7	7	5	4	6	5	5	5	5	4	6	5	5	5	315680000	184490000	288480000	319240000	545780000	565500000
Serine/threonine-protein kinase 24;Serine/threonine-protein kinase 24 36 kDa subunit;Serine/threonine-protein kinase 24 12 kDa subunit	STK24	3	1	3	3	3	3	3	3	1	1	1	1	1	1	68606000	72738000	54445000	45856000	54301000	50774000
Serine/threonine-protein kinase;Serine/threonine-protein kinase D2	PRKD2	13	9	7	9	7	11	10	12	4	5	4	7	7	9	131080000	162970000	145310000	253960000	211060000	178660000
REST corepressor 3	RCOR3	5	2	3	3	4	3	4	4	1	1	2	2	2	2	16634000	23782000	20572000	41821000	22921000	13865000
Nucleoside diphosphate kinase 7	NME7	1	1	1	1	1	1	1	1	1	1	1	1	1	1	0	0	0	0	0	11076000
Fragile X mental retardation syndrome-related protein 1	FXR1	20	19	17	18	19	15	16	17	16	17	18	14	15	16	1331600000	1497300000	1388600000	626300000	626470000	739250000
Interleukin enhancer-binding factor 2	ILF2	7	7	6	7	6	4	6	6	6	7	6	4	6	6	245070000	234410000	228020000	119890000	105960000	117220000
Serine/threonine-protein kinase 26;Serine/threonine-protein kinase 25	STK26;STK25	3	1	3	3	3	3	2	3	1	1	1	1	0	1	0	0	0	0	0	10842000
Derlin-1	DERL1	3	3	3	3	3	3	3	3	3	3	3	3	3	3	311440000	261870000	284450000	569940000	381070000	562110000
Armadillo repeat-containing protein 6	ARMC6	1	1	0	1	0	0	0	0	0	1	0	0	0	0	0	894330	0	0	0	0
Calcium-transporting ATPase;Calcium-transporting ATPase type 2C member 1	ATP2C1	6	6	3	3	4	2	3	5	3	3	4	2	3	5	25404000	31834000	27209000	25458000	24632000	32439000
RNA-binding protein with multiple splicing	RBPMS	2	2	2	1	2	2	1	2	2	1	2	2	1	2	10348000	0	11589000	0	0	0
Echinoderm microtubule-associated protein-like 4	EML4	10	10	9	7	8	6	7	7	9	7	8	6	7	7	97190000	97049000	83388000	69598000	48677000	49266000
Protein phosphatase 1 regulatory subunit 7	PPP1R7	1	1	1	1	1	0	0	0	1	1	1	0	0	0	0	0	9358700	0	0	0
Pescadillo homolog	PES1	10	10	8	7	8	6	5	8	8	7	8	6	5	8	79077000	68499000	73920000	136090000	93338000	80698000
Nuclear receptor coactivator 1	NCOA1	8	8	3	3	4	6	5	6	3	3	4	6	5	6	40770000	37660000	36519000	50144000	50790000	58335000
Zinc transporter 6	SLC30A6	3	3	1	0	1	3	3	2	1	0	1	3	3	2	0	0	0	36963000	46009000	36796000
GTP-binding nuclear protein Ran	RAN	12	12	12	12	12	12	12	12	12	12	12	12	12	12	5239400000	4788200000	4920200000	6865500000	6592500000	7168400000
Septin-10	2020-09-10	2	2	2	2	2	1	0	1	2	2	2	1	0	1	16501000	23717000	19297000	0	0	0
Ubiquitin carboxyl-terminal hydrolase	USP19	16	0	14	16	16	7	12	14	0	0	0	0	0	0	0	0	0	0	0	13006000
Pre-mRNA-splicing factor CWC22 homolog	CWC22	1	1	1	1	1	1	1	1	1	1	1	1	1	1	0	0	0	0	0	4674600
Echinoderm microtubule-associated protein-like 3	EML3	11	11	9	10	11	6	7	6	9	10	11	6	7	6	185920000	233350000	200120000	86081000	76374000	86303000
Heterogeneous nuclear ribonucleoprotein L-like	HNRNPLL;HNRPLL	12	12	7	7	9	8	7	10	7	7	9	8	7	10	68641000	85612000	78011000	80888000	92745000	80669000
Acyl-CoA-binding domain-containing protein 5	ACBD5	2	2	1	0	0	1	1	0	1	0	0	1	1	0	0	0	0	4339600	0	0
GRB2-associated-binding protein 1	GAB1	1	1	1	1	1	1	1	1	1	1	1	1	1	1	0	0	0	0	0	893280
Suppressor of tumorigenicity 7 protein	ST7	2	2	1	1	2	1	1	1	1	1	2	1	1	1	16843000	20663000	18718000	0	11328000	15554000
Reticulon	RTN3	1	1	1	1	1	1	1	1	1	1	1	1	1	1	66675000	85587000	77571000	70199000	58017000	69423000
Mothers against decapentaplegic homolog;Mothers against decapentaplegic homolog 2;Mothers against decapentaplegic homolog 3	SMAD2;SMAD3	5	5	5	5	5	5	4	5	5	5	5	5	4	5	65543000	83140000	78792000	58172000	58508000	58107000
Next to BRCA1 gene 1 protein	NBR1	2	2	1	0	2	0	2	1	1	0	2	0	2	1	0	0	0	0	9265700	0
Armadillo repeat-containing protein 8	ARMC8	5	5	4	4	5	2	1	2	4	4	5	2	1	2	45973000	44555000	48869000	32905000	0	30880000
Probable ATP-dependent RNA helicase DDX27	DDX27	11	11	6	5	4	6	7	10	6	5	4	6	7	10	73735000	58527000	55436000	86874000	84921000	89091000
Ran-binding protein 3	RANBP3	8	8	7	8	7	5	4	5	7	8	7	5	4	5	66099000	74987000	68452000	37949000	37898000	53406000
Eukaryotic peptide chain release factor subunit 1	ETF1	16	16	13	13	14	13	13	14	13	13	14	13	13	14	592670000	494530000	504650000	945440000	1011500000	983410000
Periphilin-1	PPHLN1	3	3	3	3	3	3	2	3	3	3	3	3	2	3	6507400	7890600	8357400	15469000	7242900	6449500
Nucleosome assembly protein 1-like 1	NAP1L1	3	3	3	3	3	3	1	3	3	3	3	3	1	3	189530000	195540000	160080000	52160000	0	53440000
Cytoplasmic polyadenylation element-binding protein 4	CPEB4	16	16	11	10	13	14	12	15	11	10	13	14	12	15	220950000	212240000	201640000	366140000	425320000	405910000
Monofunctional C1-tetrahydrofolate synthase, mitochondrial	MTHFD1L	23	22	16	18	17	20	22	21	16	17	16	19	21	21	294580000	260560000	292020000	623640000	744140000	788240000
U3 small nucleolar ribonucleoprotein protein IMP4	IMP4	1	1	1	0	1	0	1	1	1	0	1	0	1	1	0	0	0	0	0	8234200
Prothymosin alpha;Prothymosin alpha, N-terminally processed;Thymosin alpha-1	PTMA	1	1	1	0	1	1	0	1	1	0	1	1	0	1	0	0	2425100	4909200	0	3881500
	GLS	2	1	1	2	2	1	2	2	1	1	1	1	1	1	0	0	0	0	0	14026000
Tax1-binding protein 1	TAX1BP1	2	2	2	2	2	0	0	1	2	2	2	0	0	1	19696000	22217000	24332000	0	0	0
MAGUK p55 subfamily member 6	MPP6	1	1	1	0	1	0	1	0	1	0	1	0	1	0	0	0	9209000	0	0	0
MIT domain-containing protein 1	MITD1	1	1	1	1	1	1	0	1	1	1	1	1	0	1	48687000	80981000	54502000	30221000	0	0
Small ubiquitin-related modifier 1	SUMO1	3	3	2	2	3	3	2	3	2	2	3	3	2	3	190130000	130670000	199510000	127600000	104760000	162910000
NGFI-A-binding protein 1;NGFI-A-binding protein 2	NAB1;NAB2	2	2	1	0	0	0	1	1	1	0	0	0	1	1	0	0	0	0	7422900	0
Ankyrin repeat and zinc finger domain-containing protein 1	ANKZF1	3	3	2	0	2	1	0	1	2	0	2	1	0	1	16327000	0	14341000	0	0	0
Transcription elongation factor B polypeptide 2	TCEB2	3	3	3	3	3	2	1	1	3	3	3	2	1	1	98439000	96701000	90795000	0	0	0
Metalloreductase STEAP3	STEAP3	2	2	2	2	2	2	2	2	2	2	2	2	2	2	20786000	18149000	19067000	20668000	23437000	22860000
SPATS2-like protein	SPATS2L	5	5	5	4	4	3	3	3	5	4	4	3	3	3	34724000	33908000	29822000	35943000	33712000	33331000
Malate dehydrogenase;Malate dehydrogenase, cytoplasmic	MDH1	2	2	2	2	2	0	0	0	2	2	2	0	0	0	15855000	15582000	0	0	0	0
SWI/SNF-related matrix-associated actin-dependent regulator of chromatin subfamily D member 2	SMARCD2	8	7	8	8	8	6	8	7	7	7	7	6	7	6	130580000	148610000	137110000	220970000	208140000	196120000
Zinc finger protein 507	ZNF507	1	1	1	1	1	0	0	1	1	1	1	0	0	1	0	0	0	0	0	1410100
Protein Wiz	WIZ	2	2	2	0	2	1	2	2	2	0	2	1	2	2	0	0	0	0	0	8039200
Mediator of RNA polymerase II transcription subunit 16	MED16	3	3	1	3	2	0	3	1	1	3	2	0	3	1	0	26666000	26754000	0	32327000	0
DNA-directed RNA polymerase;DNA-directed RNA polymerase I subunit RPA1	POLR1A	3	3	3	2	3	0	0	3	3	2	3	0	0	3	17017000	14130000	27888000	0	0	14353000
RNA-binding protein 12B	RBM12B	2	2	1	1	1	0	2	1	1	1	1	0	2	1	0	0	0	0	0	3270400
Spatacsin	SPG11	5	5	3	1	0	1	1	3	3	1	0	1	1	3	0	0	0	0	0	14895000
Elongator complex protein 6	ELP6	1	1	1	1	1	0	0	1	1	1	1	0	0	1	0	0	0	0	0	5124000
SET and MYND domain-containing protein 5	SMYD5	1	1	1	1	1	0	1	1	1	1	1	0	1	1	0	0	0	0	0	2304000
Patatin-like phospholipase domain-containing protein 4	PNPLA4	3	3	1	1	2	3	3	2	1	1	2	3	3	2	0	0	0	72254000	63820000	65597000
WD repeat-containing protein 43	WDR43	2	2	2	1	2	0	1	2	2	1	2	0	1	2	0	0	15626000	0	0	12675000
Choline-phosphate cytidylyltransferase A	PCYT1A	7	7	7	6	7	5	4	3	7	6	7	5	4	3	132040000	128030000	133240000	46348000	40849000	41046000
Nuclear-interacting partner of ALK	ZC3HC1	6	6	3	6	5	3	1	3	3	6	5	3	1	3	0	28598000	31786000	27898000	0	47423000
Profilin	PFN2	2	1	2	2	2	2	2	2	1	1	1	1	1	1	171150000	152090000	143890000	135010000	113650000	110350000
Mismatch repair endonuclease PMS2	PMS2	2	2	2	2	2	2	2	2	2	2	2	2	2	2	10601000	9335200	8247300	15685000	14477000	7489000
E3 ubiquitin-protein ligase RNF123	RNF123	1	1	1	1	1	1	1	1	1	1	1	1	1	1	0	0	0	0	0	2993600
DNA-directed RNA polymerase;DNA-directed RNA polymerase II subunit RPB2	POLR2B	21	21	21	17	17	10	8	13	21	17	17	10	8	13	353820000	371590000	337520000	225990000	224480000	241680000
Beta-galactosidase	GLB1	1	1	1	1	0	1	0	0	1	1	0	1	0	0	0	0	0	12884000	0	0
60S ribosomal protein L37a	RPL37A	5	5	5	5	5	5	4	5	5	5	5	5	4	5	334970000	394100000	368680000	1023600000	665590000	693350000
Myeloid-associated differentiation marker	MYADM	1	1	0	1	0	0	0	1	0	1	0	0	0	1	0	0	0	0	0	11192000
Alanyl-tRNA editing protein Aarsd1	AARSD1;PTGES3L-AARSD1	2	2	0	0	0	1	1	2	0	0	0	1	1	2	0	0	0	0	0	10869000
Phospholipid scramblase 1	PLSCR1	2	2	1	1	1	2	2	1	1	1	1	2	2	1	0	0	0	0	26115000	0
Dol-P-Man:Man(5)GlcNAc(2)-PP-Dol alpha-1,3-mannosyltransferase	ALG3	1	1	1	1	1	1	1	1	1	1	1	1	1	1	0	0	0	0	22101000	0
Lysine-specific demethylase 4C	KDM4C	1	1	1	1	1	1	1	1	1	1	1	1	1	1	0	0	0	0	0	756470
V-type proton ATPase subunit E 1	ATP6V1E1	1	1	1	1	1	1	0	0	1	1	1	1	0	0	0	48192000	45756000	0	0	0
Cytochrome c oxidase copper chaperone	COX17	2	2	2	1	2	0	1	2	2	1	2	0	1	2	56439000	0	39553000	0	0	31766000
PHD finger protein 12	PHF12	1	1	1	1	1	1	1	1	1	1	1	1	1	1	0	0	0	0	0	2077300
60S ribosomal export protein NMD3	NMD3	15	15	14	13	14	13	13	14	14	13	14	13	13	14	560370000	554520000	559490000	754910000	790820000	862630000
Translocon-associated protein subunit gamma	SSR3	1	1	1	1	1	1	1	1	1	1	1	1	1	1	0	0	0	0	0	135150000
	TBC1D15	13	1	12	12	12	7	6	9	1	1	1	0	0	1	0	116110000	155170000	0	0	0
Protein ECT2	ECT2	1	1	1	1	1	0	1	1	1	1	1	0	1	1	0	0	7055400	0	7012100	0
Angio-associated migratory cell protein	AAMP	2	2	2	2	2	0	0	0	2	2	2	0	0	0	19784000	20544000	22688000	0	0	0
40S ribosomal protein S4, Y isoform 1	RPS4Y1	13	1	13	11	13	12	12	13	1	1	1	0	1	1	113710000	121610000	111540000	292030000	230210000	214390000
N-acetyl-D-glucosamine kinase	NAGK	1	1	1	1	1	1	0	0	1	1	1	1	0	0	0	0	0	3832000	0	0
Myotubularin-related protein 2	MTMR2	2	2	0	0	0	1	1	1	0	0	0	1	1	1	0	0	0	0	0	10429000
Cytochrome c	CYCS	3	3	3	3	2	1	3	3	3	3	2	1	3	3	15390000	17685000	12672000	0	14297000	15542000
Proline-, glutamic acid- and leucine-rich protein 1	PELP1	8	8	8	8	8	5	4	5	8	8	8	5	4	5	120540000	98434000	94885000	54109000	40871000	52961000
Acylamino-acid-releasing enzyme	APEH	8	8	8	8	8	4	3	6	8	8	8	4	3	6	120830000	131140000	125240000	58985000	63496000	57124000
Vacuolar protein sorting-associated protein 8 homolog	VPS8	2	2	1	2	1	1	1	1	1	2	1	1	1	1	0	7650300	0	0	0	0
ATP synthase subunit f, mitochondrial	ATP5J2-PTCD1;ATP5J2	2	2	1	1	1	2	2	2	1	1	1	2	2	2	0	0	0	58191000	83124000	101340000
Nuclear receptor subfamily 2 group C member 2	NR2C2	1	1	0	0	0	0	1	1	0	0	0	0	1	1	0	0	0	0	0	2278000
DNA-directed RNA polymerases I, II, and III subunit RPABC3	POLR2H	4	4	4	4	4	4	4	4	4	4	4	4	4	4	166730000	151700000	119320000	229860000	209360000	260000000
Protein FAM195B	FAM195B	2	2	2	1	2	1	1	1	2	1	2	1	1	1	18057000	0	14106000	0	0	0
Structural maintenance of chromosomes protein 6	SMC6	6	6	4	4	4	4	2	1	4	4	4	4	2	1	26046000	25757000	24205000	0	0	0
Inositol hexakisphosphate kinase 1	IP6K1	2	2	2	2	2	0	0	0	2	2	2	0	0	0	7505900	9537100	9530700	0	0	0
Presenilins-associated rhomboid-like protein, mitochondrial;P-beta	PARL	5	5	3	3	3	5	4	4	3	3	3	5	4	4	40397000	30736000	37508000	49936000	57395000	62897000
	PRPSAP1	2	1	1	2	1	1	1	1	0	1	0	0	0	0	0	0	0	0	0	6785700
60S ribosomal protein L24	RPL24	7	7	7	7	5	5	7	6	7	7	5	5	7	6	1283800000	1373000000	1365300000	1442200000	1527500000	1860400000
Mitochondrial carnitine/acylcarnitine carrier protein	SLC25A20	4	4	2	2	2	2	4	3	2	2	2	2	4	3	36354000	32701000	36122000	55470000	52722000	90107000
Peptidyl-prolyl cis-trans isomerase;Peptidyl-prolyl cis-trans isomerase H	PPIH	4	4	3	3	4	4	4	4	3	3	4	4	4	4	63900000	66893000	64500000	23659000	21296000	23811000
Propionyl-CoA carboxylase beta chain, mitochondrial	PCCB	26	26	21	21	23	25	25	24	21	21	23	25	25	24	2578400000	2368800000	2765500000	4675300000	4990300000	6811700000
Serine/threonine-protein kinase 11-interacting protein	STK11IP	4	4	2	2	2	3	1	4	2	2	2	3	1	4	0	0	0	23875000	0	23626000
DNA-binding protein SATB;DNA-binding protein SATB2	SATB2	7	5	6	5	5	5	5	6	5	5	4	3	4	4	75596000	64188000	70569000	83576000	87045000	94273000
MICOS complex subunit MIC19	CHCHD3	6	6	4	5	5	5	5	4	4	5	5	5	5	4	76753000	66681000	68137000	78846000	47160000	55785000
Myotubularin-related protein 14	MTMR14	1	1	1	1	1	1	0	1	1	1	1	1	0	1	0	0	0	0	0	6900200
Mitotic spindle assembly checkpoint protein MAD1	MAD1L1	2	2	1	1	1	2	2	2	1	1	1	2	2	2	0	0	0	11996000	13222000	9191800
Growth factor receptor-bound protein 10	GRB10	1	1	1	0	1	1	1	1	1	0	1	1	1	1	0	0	0	0	0	4590700
Ras-responsive element-binding protein 1	RREB1	1	1	0	1	1	0	0	0	0	1	1	0	0	0	0	0	11475000	0	0	0
Complex I assembly factor TIMMDC1, mitochondrial	TIMMDC1	2	2	2	2	2	2	2	1	2	2	2	2	2	1	22357000	22390000	22793000	33487000	67012000	0
DnaJ homolog subfamily B member 4	DNAJB4	1	1	1	0	1	1	0	1	1	0	1	1	0	1	0	0	0	0	0	8777300
DCN1-like protein;DCN1-like protein 1	DCUN1D1	3	3	3	3	3	2	3	0	3	3	3	2	3	0	66806000	66670000	70717000	0	0	0
L-2-hydroxyglutarate dehydrogenase, mitochondrial	L2HGDH	1	1	1	0	0	1	1	1	1	0	0	1	1	1	0	0	0	0	0	12002000
Forkhead box protein J3	FOXJ3	1	1	1	1	1	0	1	1	1	1	1	0	1	1	0	0	0	0	0	1107800
	PUM2	4	1	2	2	2	3	3	4	1	0	1	1	1	1	0	0	21838000	66577000	37445000	50799000
Alpha-globin transcription factor CP2;Upstream-binding protein 1	UBP1;TFCP2	1	1	1	1	1	0	0	1	1	1	1	0	0	1	0	0	0	0	0	9784200
Ribonucleoside-diphosphate reductase subunit M2	RRM2	2	2	2	2	1	0	0	0	2	2	1	0	0	0	12032000	14261000	0	0	0	0
Ribonuclease P protein subunit p20	POP7	3	3	3	1	2	0	0	1	3	1	2	0	0	1	27024000	0	25833000	0	0	0
Inositol polyphosphate 5-phosphatase K	INPP5K	2	2	2	2	2	2	2	2	2	2	2	2	2	2	23144000	22789000	21398000	18820000	20953000	35613000
Catenin delta-1	CTNND1	14	14	12	13	13	9	9	11	12	13	13	9	9	11	183560000	222120000	211960000	156090000	175110000	171820000
D-beta-hydroxybutyrate dehydrogenase, mitochondrial	BDH1	1	1	0	0	1	1	1	1	0	0	1	1	1	1	0	0	0	0	0	12244000
Eukaryotic translation initiation factor 4 gamma 2	EIF4G2	13	8	11	10	11	10	11	11	7	7	7	5	6	7	139500000	162500000	145790000	175550000	181150000	193660000
Neurabin-2	PPP1R9B	3	3	3	1	2	1	0	2	3	1	2	1	0	2	11128000	0	20470000	0	0	0
60S ribosomal protein L32	RPL32	8	8	7	7	6	7	8	7	7	7	6	7	8	7	921830000	787500000	833210000	919130000	1184900000	1483800000
Interleukin-1 receptor-associated kinase 1	IRAK1	12	12	12	10	12	9	9	8	12	10	12	9	9	8	205080000	222310000	253910000	165830000	194390000	215010000
	pk	1	1	0	0	0	1	0	1	0	0	0	1	0	1	0	0	0	0	0	9833700
Calcium/calmodulin-dependent protein kinase type II subunit delta	CAMK2D	12	8	11	10	9	10	9	9	8	7	6	7	7	6	225150000	215530000	198590000	143240000	137480000	153830000
NEDD4-binding protein 2-like 2	N4BP2L2	1	1	1	1	1	1	0	1	1	1	1	1	0	1	0	0	0	0	0	9314700
Transcription factor RelB	RELB	3	3	3	3	2	0	0	1	3	3	2	0	0	1	35565000	41088000	33115000	0	0	0
High mobility group protein B2	HMGB2	2	1	1	2	1	0	0	0	0	1	1	0	0	0	0	0	14771000	0	0	0
	ELF2	1	1	1	1	1	0	1	1	1	1	1	0	1	1	0	0	0	0	0	1244200
	KIF2A	3	1	3	3	3	2	3	3	1	1	1	1	1	1	15935000	17766000	14100000	0	16963000	0
WD repeat-containing protein 41	WDR41	1	1	1	1	1	0	0	0	1	1	1	0	0	0	0	0	9188700	0	0	0
Heterogeneous nuclear ribonucleoprotein A/B	HNRNPAB	2	2	2	1	2	2	1	1	2	1	2	2	1	1	36249000	0	38169000	23708000	0	0
Glucosamine-6-phosphate isomerase;Glucosamine-6-phosphate isomerase 1	GNPDA1	3	3	0	0	1	0	0	3	0	0	1	0	0	3	0	0	0	0	0	28642000
Peroxisome biogenesis factor 10	PEX10	2	2	0	1	1	1	2	2	0	1	1	1	2	2	0	3129000	0	25109000	9301400	5362400
COP9 signalosome complex subunit 4	COPS4	4	4	3	3	4	3	3	4	3	3	4	3	3	4	65801000	100770000	74070000	31340000	35928000	53546000
E3 ubiquitin-protein ligase MIB2	MIB2	4	4	1	0	0	1	2	2	1	0	0	1	2	2	0	0	0	0	20811000	0
Exocyst complex component 3	EXOC3	3	3	2	2	2	3	3	3	2	2	2	3	3	3	27934000	0	0	29890000	0	16134000
Transmembrane protein 165	TMEM165	1	1	1	1	1	1	1	1	1	1	1	1	1	1	0	51702000	45347000	68410000	136730000	73474000
Eukaryotic translation initiation factor 4E	EIF4E	4	4	4	4	4	4	4	4	4	4	4	4	4	4	112950000	111370000	137420000	105910000	98694000	89923000
Estradiol 17-beta-dehydrogenase 11	HSD17B11	6	6	2	4	5	6	4	5	2	4	5	6	4	5	70650000	65956000	48637000	81496000	106790000	111160000
Histidine triad nucleotide-binding protein 1	HINT1	1	1	0	0	0	0	0	1	0	0	0	0	0	1	0	0	0	0	0	5760200
Luc7-like protein 3	LUC7L3	3	3	2	3	2	1	2	2	2	3	2	1	2	2	0	42511000	0	0	0	0
Major facilitator superfamily domain-containing protein 10	MFSD10	3	3	3	1	1	3	2	3	3	1	1	3	2	3	16907000	0	0	30030000	0	20475000
Protein Red	IK	1	1	0	0	1	0	0	0	0	0	1	0	0	0	0	0	0	0	0	0
Golgi phosphoprotein 3	GOLPH3	1	1	0	0	1	1	1	1	0	0	1	1	1	1	0	0	0	0	0	1517900
Septin-11	2020-09-11	8	8	7	8	8	3	3	5	7	8	8	3	3	5	178100000	162780000	188730000	87890000	78952000	80377000
Protein transport protein Sec31A	SEC31A	10	10	10	6	10	8	8	9	10	6	10	8	8	9	81789000	68106000	62256000	44329000	49145000	35877000
U3 small nucleolar RNA-associated protein 15 homolog	UTP15	1	1	1	0	0	0	0	1	1	0	0	0	0	1	0	0	0	0	0	6817700
La-related protein 7	LARP7	4	4	3	3	4	1	1	2	3	3	4	1	1	2	34175000	42547000	38615000	0	0	16314000
Deoxycytidine kinase	DCK	3	3	3	3	3	2	2	2	3	3	3	2	2	2	50887000	74471000	58791000	56254000	46319000	40727000
Protein YIPF3;Protein YIPF3, 36 kDa form III	YIPF3	3	3	0	0	1	1	1	3	0	0	1	1	1	3	0	0	0	0	0	42798000
Cyclin-H	CCNH	2	2	2	2	2	0	0	0	2	2	2	0	0	0	13467000	13873000	18262000	0	0	0
CCR4-NOT transcription complex subunit 6-like;CCR4-NOT transcription complex subunit 6	CNOT6L;CNOT6	2	2	2	2	2	2	2	2	2	2	2	2	2	2	59083000	113600000	54899000	58855000	64403000	34484000
Ankyrin-2	ANK2	1	1	1	0	1	0	0	0	1	0	1	0	0	0	0	0	5501400	0	0	0
Single-strand selective monofunctional uracil DNA glycosylase	SMUG1	1	1	1	0	0	1	1	1	1	0	0	1	1	1	0	0	0	0	0	4956000
Exosome complex component RRP45	EXOSC9	2	2	2	2	1	0	0	1	2	2	1	0	0	1	26901000	25998000	0	0	0	0
Receptor expression-enhancing protein;Receptor expression-enhancing protein 5	REEP5	1	1	1	1	1	1	1	1	1	1	1	1	1	1	0	0	0	0	0	14896000
Dynamin-like 120 kDa protein, mitochondrial;Dynamin-like 120 kDa protein, form S1	OPA1	26	26	16	16	13	20	20	24	16	16	13	20	20	24	200930000	209500000	196780000	498980000	545440000	465410000
Zinc finger transcription factor Trps1	TRPS1	2	2	1	2	2	0	1	0	1	2	2	0	1	0	0	5902300	5096000	0	0	0
NudC domain-containing protein 2	NUDCD2	1	1	0	0	0	0	0	1	0	0	0	0	0	1	0	0	0	0	0	0
2,4-dienoyl-CoA reductase, mitochondrial	DECR1	3	3	2	2	2	3	3	3	2	2	2	3	3	3	30317000	23955000	27089000	35247000	39635000	51574000
Lymphokine-activated killer T-cell-originated protein kinase	PBK	2	2	2	2	1	0	0	1	2	2	1	0	0	1	16773000	13226000	0	0	0	0
Vacuolar protein sorting-associated protein 37A	VPS37A	1	1	1	0	1	0	0	0	1	0	1	0	0	0	0	0	11659000	0	0	0
Dynactin subunit 4	DCTN4	1	1	1	1	1	1	1	0	1	1	1	1	1	0	0	0	0	0	5256300	0
ADP-ribosylation factor GTPase-activating protein 1	ARFGAP1	3	3	2	2	3	0	1	1	2	2	3	0	1	1	37554000	27837000	25849000	0	0	0
Transcription elongation factor B polypeptide 1	TCEB1	4	4	4	4	4	3	3	4	4	4	4	3	3	4	98617000	88743000	93897000	69571000	66751000	86235000
Erlin-2	ERLIN2	11	8	11	10	11	10	11	10	8	7	8	7	8	7	257150000	205890000	253030000	205900000	221890000	331790000
Brefeldin A-inhibited guanine nucleotide-exchange protein 1	ARFGEF1	7	3	6	5	4	2	1	5	3	3	2	1	0	2	17423000	19828000	23531000	0	0	21731000
TELO2-interacting protein 2	TTI2	1	1	1	1	1	1	1	1	1	1	1	1	1	1	0	0	0	0	0	5419500
Zinc transporter ZIP14	SLC39A14	3	3	3	3	3	3	2	2	3	3	3	3	2	2	138950000	115180000	161380000	0	0	85209000
60S ribosomal protein L26-like 1	RPL26L1	8	1	7	8	7	7	7	8	1	1	1	1	1	1	30419000	37223000	30559000	51042000	47567000	33080000
S-phase kinase-associated protein 1	SKP1	6	6	5	5	5	6	5	6	5	5	5	6	5	6	185410000	238600000	240130000	146510000	136960000	117080000
Pre-mRNA-splicing factor RBM22	RBM22	2	2	2	0	2	0	0	1	2	0	2	0	0	1	0	0	9348900	0	0	0
Vesicle-associated membrane protein-associated protein B/C	VAPB	2	1	1	1	2	0	0	0	0	0	1	0	0	0	0	0	10136000	0	0	0
COP9 signalosome complex subunit 6	COPS6	5	5	5	5	5	2	2	4	5	5	5	2	2	4	63547000	63121000	56614000	35857000	39270000	29356000
	CALM1;CALM2	3	3	2	2	1	3	3	3	2	2	1	3	3	3	89102000	62914000	60030000	172240000	163020000	156680000
Flotillin-2	FLOT2	1	1	0	0	0	1	0	1	0	0	0	1	0	1	0	0	0	0	0	4158100
Embryonic stem cell-specific 5-hydroxymethylcytosine-binding protein	HMCES	4	4	4	4	4	3	3	3	4	4	4	3	3	3	49527000	35021000	34359000	34874000	40155000	31731000
Menin	MEN1	5	5	3	3	2	3	4	5	3	3	2	3	4	5	16838000	17692000	15915000	26079000	25196000	21951000
Toll-interacting protein	TOLLIP	1	1	1	1	1	0	1	1	1	1	1	0	1	1	0	0	0	0	0	5807700
AP-1 complex subunit mu-1	AP1M1	6	6	3	5	6	4	3	5	3	5	6	4	3	5	109590000	75587000	105540000	85599000	66667000	89403000
Collagen alpha-3(VI) chain	COL6A3	3	3	2	0	0	2	2	3	2	0	0	2	2	3	7242400	0	0	10865000	8831000	9868200
Alpha-adducin	ADD1	11	11	10	8	10	5	5	8	10	8	10	5	5	8	160810000	176490000	154230000	125350000	96290000	105530000
Methylcytosine dioxygenase TET2	TET2	1	1	1	1	1	0	1	1	1	1	1	0	1	1	0	0	0	0	0	3071500
Septin-7	2020-09-07	9	6	7	8	8	6	6	7	4	5	5	3	3	4	263730000	278890000	241800000	218050000	184420000	174500000
Protein PRRC2C	PRRC2C	59	59	53	52	56	44	47	51	53	52	56	44	47	51	1458300000	1380800000	1445500000	1817000000	1836100000	1783100000
Serine/threonine-protein kinase Chk1	CHEK1	1	1	1	1	0	0	0	1	1	1	0	0	0	1	0	0	0	0	0	5141400
NADH dehydrogenase [ubiquinone] flavoprotein 2, mitochondrial	NDUFV2	1	1	1	1	1	1	1	1	1	1	1	1	1	1	0	0	0	0	0	12124000
TRAF family member-associated NF-kappa-B activator	TANK	7	7	5	4	4	1	2	2	5	4	4	1	2	2	37910000	34025000	46005000	0	0	0
Eukaryotic initiation factor 4A-II;Eukaryotic initiation factor 4A-II, N-terminally processed	EIF4A2	18	5	17	16	15	17	17	17	4	3	2	4	4	4	43141000	61179000	46320000	84731000	86470000	106330000
Gamma-tubulin complex component 6	TUBGCP6	5	5	4	2	4	2	5	2	4	2	4	2	5	2	67910000	46891000	27266000	61865000	59723000	0
Ezrin	EZR	4	2	3	2	3	2	2	0	1	0	1	1	1	0	0	0	0	0	12493000	0
Apoptotic chromatin condensation inducer in the nucleus	ACIN1	8	8	7	7	8	1	2	5	7	7	8	1	2	5	42246000	47533000	36136000	0	22087000	18195000
Survival motor neuron protein	SMN1;SMN2	7	7	7	7	7	7	7	7	7	7	7	7	7	7	693880000	802840000	842120000	620260000	557470000	665990000
Protein FAM91A1	FAM91A1	6	6	4	4	5	5	5	5	4	4	5	5	5	5	80070000	75836000	58761000	56566000	66310000	70553000
CLIP-associating protein 2	CLASP2	10	8	5	3	7	1	4	8	4	2	6	1	3	6	63049000	84743000	63289000	0	42487000	51042000
Zinc finger CCCH domain-containing protein 18	ZC3H18	1	1	0	0	1	1	0	1	0	0	1	1	0	1	0	0	0	0	0	3038700
Focal adhesion kinase 1	PTK2	4	4	2	3	3	2	3	3	2	3	3	2	3	3	32469000	0	22617000	31630000	44655000	43264000
Exportin-7	XPO7	24	24	20	21	20	20	18	22	20	21	20	20	18	22	426590000	440960000	424670000	373620000	413150000	420990000
Eyes absent homolog;Eyes absent homolog 4	EYA4	1	1	1	1	1	1	1	1	1	1	1	1	1	1	0	0	0	0	0	5144400
39S ribosomal protein L22, mitochondrial	MRPL22	1	1	0	0	0	1	1	1	0	0	0	1	1	1	0	0	0	0	0	5499700
Integrin alpha-2	ITGA2	5	5	2	0	0	0	2	5	2	0	0	0	2	5	16865000	0	0	0	0	44980000
Probable E3 ubiquitin-protein ligase DTX2	DTX2	3	3	0	0	1	3	1	2	0	0	1	3	1	2	0	0	0	24989000	0	19159000
	PCM1	44	1	37	32	39	32	32	35	1	1	1	1	1	1	771350000	730910000	841440000	593990000	515530000	512820000
Aspartyl aminopeptidase	DNPEP	2	2	2	2	2	1	0	1	2	2	2	1	0	1	21883000	19948000	27180000	0	0	0
Nucleosome-remodeling factor subunit BPTF	BPTF	16	16	14	12	13	8	7	5	14	12	13	8	7	5	589110000	641720000	506400000	456410000	387240000	305410000
Procollagen-lysine,2-oxoglutarate 5-dioxygenase 2	PLOD2	8	8	5	7	7	4	7	6	5	7	7	4	7	6	68443000	72646000	79536000	59249000	103280000	88716000
Serine/threonine-protein kinase MARK2	MARK2	15	11	5	8	8	10	11	14	3	7	6	9	9	11	121450000	119620000	93052000	169560000	191060000	177140000
Glutathione peroxidase;Probable glutathione peroxidase 8	GPX8	3	3	2	1	3	0	1	2	2	1	3	0	1	2	10072000	0	0	0	0	14884000
Basic leucine zipper and W2 domain-containing protein 2	BZW2	3	3	2	3	3	3	1	1	2	3	3	3	1	1	20721000	17458000	18765000	16236000	0	0
Casein kinase II subunit alpha;Casein kinase II subunit alpha 3	CSNK2A1;CSNK2A3	10	10	9	8	8	7	8	10	9	8	8	7	8	10	146130000	115640000	126170000	216420000	196300000	202720000
Eukaryotic translation initiation factor 4 gamma 1	EIF4G1	46	1	41	43	43	33	36	39	0	0	1	1	0	1	2911400000	2879100000	2748600000	1263700000	1207500000	1201400000
Autophagy-related protein 16-1	ATG16L1	4	4	3	2	3	1	1	2	3	2	3	1	1	2	17667000	20781000	0	0	0	21602000
Protein polybromo-1	PBRM1	9	9	9	6	7	1	1	4	9	6	7	1	1	4	76623000	91867000	86611000	0	0	39297000
Kinesin light chain 1	KLC1	24	14	24	22	23	17	17	19	14	13	13	10	8	11	872340000	981770000	971080000	420940000	384140000	392500000
Cytoplasmic FMR1-interacting protein 2	CYFIP2	20	5	18	17	17	16	16	19	3	3	3	3	1	4	80893000	90232000	74219000	0	0	0
Hematopoietic lineage cell-specific protein	HCLS1	8	8	6	7	8	3	3	3	6	7	8	3	3	3	201940000	148840000	116390000	127960000	101480000	96852000
U4/U6 small nuclear ribonucleoprotein Prp31	PRPF31	6	6	4	3	5	4	5	4	4	3	5	4	5	4	40519000	36532000	34969000	138140000	66323000	64074000
Zinc finger homeobox protein 4	ZFHX4	16	13	8	9	8	11	10	16	5	6	6	8	7	13	36362000	30621000	26515000	107020000	86451000	84784000
Protein SDA1 homolog	SDAD1	2	2	2	2	2	2	2	2	2	2	2	2	2	2	34286000	34112000	33343000	31326000	32632000	32717000
Exocyst complex component 6	EXOC6	2	2	2	2	2	1	2	1	2	2	2	1	2	1	30893000	37028000	37867000	0	51812000	0
SET domain-containing protein 5	SETD5	1	1	1	1	1	1	0	1	1	1	1	1	0	1	0	0	0	0	0	3697300
UPF0505 protein C16orf62	C16orf62	9	9	8	5	6	6	7	8	8	5	6	6	7	8	72780000	73696000	80621000	106860000	67796000	105270000
Eukaryotic translation initiation factor 4B	EIF4B	8	8	8	6	7	4	4	4	8	6	7	4	4	4	44867000	58274000	76552000	57894000	20019000	15736000
Neuropilin-1	NRP1	2	2	2	1	2	1	1	1	2	1	2	1	1	1	0	0	0	0	0	11468000
Dynactin subunit 1	DCTN1;DKFZp686E0752	33	33	23	26	28	31	27	30	23	26	28	31	27	30	664420000	650010000	661670000	842700000	880880000	911150000
Chromosome transmission fidelity protein 18 homolog	CHTF18	8	7	2	3	4	3	3	7	1	3	3	3	2	6	36545000	0	29711000	36212000	48876000	33872000
Nascent polypeptide-associated complex subunit alpha;Nascent polypeptide-associated complex subunit alpha, muscle-specific form;Putative nascent polypeptide-associated complex subunit alpha-like protein	NACA;NACAP1	2	2	2	2	2	2	1	1	2	2	2	2	1	1	97540000	66775000	112460000	60727000	0	0
THO complex subunit 4	ALYREF	1	1	1	0	0	0	0	0	1	0	0	0	0	0	2537400	0	0	0	0	0
Hexokinase;Hexokinase-2	HK2	15	12	9	11	10	7	7	11	7	8	7	4	4	8	96921000	92528000	84091000	75152000	84524000	90651000
Protein transport protein Sec24D	SEC24D	2	2	2	2	2	0	0	1	2	2	2	0	0	1	46886000	36974000	46058000	0	0	0
Alpha-mannosidase;Epididymis-specific alpha-mannosidase	MAN2B2	2	2	0	1	0	2	1	1	0	1	0	2	1	1	0	0	0	27913000	0	0
Rap guanine nucleotide exchange factor 6	RAPGEF6	4	4	3	4	4	2	2	1	3	4	4	2	2	1	26744000	24337000	24544000	0	20661000	0
Putative E3 ubiquitin-protein ligase UBR7	UBR7	4	4	3	3	3	1	1	3	3	3	3	1	1	3	39505000	27075000	31156000	0	0	17255000
2-oxoglutarate dehydrogenase, mitochondrial	OGDH	5	5	4	2	2	3	3	3	4	2	2	3	3	3	11272000	11787000	13788000	27914000	25980000	22006000
Aldose reductase	AKR1B1	2	2	2	1	2	0	1	0	2	1	2	0	1	0	23906000	0	27234000	0	0	0
Protein SMG7	SMG7	12	12	6	5	5	7	7	12	6	5	5	7	7	12	36495000	27944000	38774000	92713000	110430000	143930000
Heat shock 70 kDa protein 4L	HSPA4L	4	2	4	2	4	2	1	1	2	0	2	0	0	1	0	0	8233300	0	0	0
Unconventional myosin-Ib	MYO1B	24	23	19	19	20	17	20	21	18	18	19	16	19	20	414540000	362840000	373940000	474050000	486680000	496200000
28S ribosomal protein S17, mitochondrial	MRPS17;hCG_1984214	4	4	4	3	3	4	4	2	4	3	3	4	4	2	90369000	96113000	102330000	100680000	131250000	119280000
Far upstream element-binding protein 1	FUBP1	10	6	9	6	9	7	5	10	5	3	5	3	1	6	44471000	53934000	50319000	33532000	0	35364000
Phospholipid-transporting ATPase;Probable phospholipid-transporting ATPase IH	ATP11A	2	2	1	1	1	0	1	2	1	1	1	0	1	2	0	0	0	0	0	6578700
	LRBA	22	0	18	21	19	17	12	13	0	0	0	0	0	0	47395000	64255000	46475000	27404000	33585000	19343000
3-phosphoinositide-dependent protein kinase 1;Putative 3-phosphoinositide-dependent protein kinase 2	PDPK1;PDPK2P	2	2	1	2	2	1	0	1	1	2	2	1	0	1	0	23584000	20121000	0	0	0
Cullin-9	CUL9	5	2	4	3	2	2	2	3	2	0	0	0	0	1	13996000	0	0	0	0	0
Sulfatase-modifying factor 1	SUMF1	1	1	1	0	1	1	1	1	1	0	1	1	1	1	0	0	0	0	0	7923200
Nuclear pore complex protein Nup155	NUP155	27	27	23	26	24	17	18	22	23	26	24	17	18	22	690390000	617380000	638050000	446320000	541220000	509660000
Transducin beta-like protein 2	TBL2	5	5	3	4	3	4	3	4	3	4	3	4	3	4	23302000	29331000	26468000	80677000	64634000	41910000
Centrosomal protein of 97 kDa	CEP97	9	9	6	8	5	7	3	6	6	8	5	7	3	6	131260000	132150000	118490000	77475000	60844000	58296000
Acylglycerol kinase, mitochondrial	AGK	3	3	1	1	2	1	3	3	1	1	2	1	3	3	0	0	0	0	76141000	82110000
Ras GTPase-activating protein 1	RASA1	10	10	8	7	7	5	4	7	8	7	7	5	4	7	108720000	103040000	98670000	54532000	57457000	82689000
Microtubule-associated protein 1A;MAP1A heavy chain;MAP1 light chain LC2	MAP1A	3	1	3	3	3	2	1	2	1	1	1	1	0	1	0	0	0	0	0	630420
	EIF4G1	46	1	42	44	43	32	36	39	1	1	1	0	0	1	0	0	0	0	0	13894000
1,4-alpha-glucan-branching enzyme	GBE1	8	8	7	7	7	3	5	4	7	7	7	3	5	4	122470000	134040000	137210000	49560000	62409000	48693000
Translin	TSN	7	7	6	6	7	4	5	6	6	6	7	4	5	6	375190000	408100000	330360000	90557000	98331000	78738000
Ribosomal protein S6 kinase;Ribosomal protein S6 kinase alpha-1	RPS6KA1	10	8	6	7	7	7	8	8	4	6	5	5	7	6	110170000	98550000	88450000	126090000	138450000	130290000
	CALD1	9	1	7	8	6	4	3	7	1	1	1	1	1	1	135210000	128380000	102410000	57646000	41004000	40082000
Phosphatidylinositide phosphatase SAC1	SACM1L	2	2	0	1	2	1	0	2	0	1	2	1	0	2	0	0	6739600	0	0	9692900
Condensin complex subunit 2	NCAPH	15	15	13	13	14	9	10	13	13	13	14	9	10	13	299260000	329640000	310780000	318200000	273900000	308290000
Cytochrome P450 20A1	CYP20A1	4	4	4	2	3	4	4	3	4	2	3	4	4	3	26236000	27378000	24899000	23949000	30983000	41571000
SUN domain-containing protein 1	SUN1	27	8	23	23	23	25	24	25	6	7	7	8	8	7	964840000	907270000	902530000	864840000	946490000	924980000
Nuclear autoantigen Sp-100	SP100	9	9	8	8	8	5	6	7	8	8	8	5	6	7	259040000	283570000	271430000	162240000	180360000	210250000
Maestro heat-like repeat-containing protein family member 1	MROH1	1	1	1	0	0	0	0	0	1	0	0	0	0	0	0	0	0	0	0	0
CAAX prenyl protease 2	RCE1	1	1	1	0	0	0	1	1	1	0	0	0	1	1	0	0	0	0	0	15479000
Exosome complex component RRP41	EXOSC4	2	2	2	1	1	1	1	1	2	1	1	1	1	1	0	0	0	0	0	12454000
Lysosomal Pro-X carboxypeptidase	PRCP	1	1	1	0	1	1	1	1	1	0	1	1	1	1	0	0	0	0	0	2047000
EH domain-binding protein 1-like protein 1	EHBP1L1	4	4	0	2	3	1	1	2	0	2	3	1	1	2	0	0	0	0	0	3655300
Crossover junction endonuclease MUS81	MUS81	1	1	0	1	1	0	0	0	0	1	1	0	0	0	0	0	3545000	0	0	0
Splicing factor 3B subunit 2	SF3B2	2	2	2	2	2	1	0	2	2	2	2	1	0	2	18032000	14122000	19241000	0	0	12334000
Transmembrane protein 41B	TMEM41B	1	1	1	1	1	1	1	1	1	1	1	1	1	1	31478000	0	28340000	43559000	57856000	31703000
60S ribosomal protein L27a	RPL27A	4	4	4	4	4	3	4	3	4	4	4	3	4	3	1124800000	993420000	1009100000	1428300000	1150900000	1658200000
Polycomb protein EED	EED	4	4	4	3	4	2	1	3	4	3	4	2	1	3	45744000	51560000	42640000	0	37886000	37112000
Bcl-2-associated transcription factor 1	BCLAF1	3	3	2	1	1	0	0	2	2	1	1	0	0	2	24811000	21382000	29601000	0	0	0
Cofilin-1	CFL1	15	11	14	14	14	14	13	12	11	11	11	10	10	9	4507500000	4777700000	4575800000	4504300000	4300700000	4732600000
N-terminal kinase-like protein	SCYL1	6	6	2	3	3	3	2	4	2	3	3	3	2	4	25198000	31405000	30010000	32744000	39209000	30384000
Etoposide-induced protein 2.4 homolog	EI24	2	2	2	2	2	2	2	2	2	2	2	2	2	2	21431000	18554000	22108000	46617000	32580000	33023000
Serine/threonine-protein phosphatase 6 regulatory subunit 3	PPP6R3	15	15	13	14	14	8	7	12	13	14	14	8	7	12	335850000	348460000	309310000	164050000	139040000	160650000
	EIF4G2	6	1	5	3	4	5	5	4	1	0	0	0	0	0	5314700	0	0	0	0	0
Protein arginine N-methyltransferase 1	PRMT1	19	19	18	17	19	15	14	17	18	17	19	15	14	17	3103500000	3562500000	3086700000	1044300000	1006100000	954670000
Dipeptidyl peptidase 3	DPP3	2	2	2	1	1	1	1	2	2	1	1	1	1	2	0	0	0	0	0	14032000
Nucleolar transcription factor 1	UBTF	5	5	4	3	5	1	3	2	4	3	5	1	3	2	65681000	69906000	43901000	0	35075000	22242000
Puromycin-sensitive aminopeptidase	NPEPPS	20	20	14	16	16	15	18	18	14	16	16	15	18	18	382720000	371490000	390850000	464450000	473920000	453220000
Vitamin K epoxide reductase complex subunit 1	VKORC1	1	1	1	1	1	1	1	1	1	1	1	1	1	1	0	0	0	0	0	73990000
	CARS	4	3	3	4	4	2	3	3	2	3	3	2	2	2	64420000	63073000	62133000	21448000	24421000	27199000
Peroxisomal membrane protein PEX16	PEX16	1	1	0	0	1	0	1	1	0	0	1	0	1	1	0	0	0	0	0	6981800
Small acidic protein	C11orf58;SMAP	2	2	1	1	1	1	0	2	1	1	1	1	0	2	0	0	0	0	0	23337000
Apoptosis-inducing factor 1, mitochondrial	AIFM1	2	2	1	1	1	1	1	2	1	1	1	1	1	2	0	0	0	6870300	0	1816500
E3 ubiquitin-protein ligase synoviolin	SYVN1	4	4	1	2	2	1	1	3	1	2	2	1	1	3	0	0	0	0	0	29254000
Protein EMSY	C11orf30;EMSY	4	4	2	3	2	3	2	3	2	3	2	3	2	3	22344000	12841000	19036000	26483000	15815000	15984000
Volume-regulated anion channel subunit LRRC8D	LRRC8D	1	1	0	1	1	1	1	1	0	1	1	1	1	1	0	0	0	0	0	2374000
Palmitoyl-protein thioesterase 1	PPT1	2	2	0	0	0	2	0	2	0	0	0	2	0	2	0	0	0	27858000	0	41367000
Methylosome subunit pICln	CLNS1A	2	2	1	1	1	1	1	2	1	1	1	1	1	2	0	0	0	0	0	17375000
Rho guanine nucleotide exchange factor 12	ARHGEF12	8	8	7	6	6	2	1	3	7	6	6	2	1	3	39648000	32468000	27148000	34886000	26988000	24809000
ATP synthase subunit g, mitochondrial	ATP5L	5	5	5	5	5	5	5	5	5	5	5	5	5	5	91218000	95142000	86177000	147630000	197780000	210340000
	RNF214	10	1	5	5	6	6	7	8	0	0	0	0	0	1	0	0	0	0	0	1922300
Anoctamin;Anoctamin-1	ANO1	1	1	1	1	1	1	1	1	1	1	1	1	1	1	5341600000	3155900000	0	1818100000	0	787570000
Ras and Rab interactor 1	RIN1	8	8	6	6	8	4	5	5	6	6	8	4	5	5	51959000	63245000	47893000	67760000	49353000	45226000
CD59 glycoprotein	CD59	2	2	1	2	1	2	1	2	1	2	1	2	1	2	0	0	0	0	0	16287000
Fatty acyl-CoA reductase 1	FAR1	3	3	3	2	3	2	3	3	3	2	3	2	3	3	43925000	30351000	31227000	53705000	81986000	55995000
Leucine-rich repeat-containing protein 14	LRRC14	2	2	2	2	2	2	1	2	2	2	2	2	1	2	7361900	7964600	7415900	34222000	0	7507500
NADH dehydrogenase [ubiquinone] iron-sulfur protein 8, mitochondrial	NDUFS8	3	3	2	2	2	2	1	2	2	2	2	2	1	2	22218000	0	21798000	23871000	0	0
Fos-related antigen 1	FOSL1	1	1	1	1	1	0	0	1	1	1	1	0	0	1	0	0	0	0	0	4832400
Glycosylphosphatidylinositol anchor attachment 1 protein	GPAA1	2	2	2	2	1	1	1	2	2	2	1	1	1	2	19106000	16519000	0	0	0	43196000
Multivesicular body subunit 12A	MVB12A	2	2	2	2	1	0	1	1	2	2	1	0	1	1	0	0	0	0	0	12356000
Kinetochore protein Nuf2	NUF2	1	1	1	1	1	1	1	1	1	1	1	1	1	1	0	0	0	0	0	7451400
Rho-related GTP-binding protein RhoC	RHOC	6	1	5	6	6	6	6	6	1	1	1	1	1	1	0	0	0	0	0	60131000
Phosphatidylglycerophosphatase and protein-tyrosine phosphatase 1	PTPMT1	1	1	1	1	1	1	1	1	1	1	1	1	1	1	0	0	0	0	0	12625000
Interferon-induced transmembrane protein 1;Interferon-induced transmembrane protein 2;Interferon-induced transmembrane protein 3	IFITM2;IFITM3;IFITM1	1	1	1	0	1	1	1	1	1	0	1	1	1	1	0	0	0	0	0	31457000
Vacuolar protein sorting-associated protein 28 homolog	VPS28	1	1	1	1	1	1	1	1	1	1	1	1	1	1	0	0	0	0	0	15415000
Prefoldin subunit 4	PFDN4	2	2	1	0	1	0	0	0	1	0	1	0	0	0	22000000	0	0	0	0	0
Beta-adrenergic receptor kinase 1;Beta-adrenergic receptor kinase 2	ADRBK1;ADRBK2	2	2	2	2	2	1	1	1	2	2	2	1	1	1	11130000	8684400	11659000	0	0	8841900
Protein SAAL1	SAAL1	3	3	3	2	3	1	2	2	3	2	3	1	2	2	12464000	16509000	17464000	0	0	13786000
Fatty acid desaturase 3	FADS3	7	7	4	5	4	4	5	6	4	5	4	4	5	6	84349000	79713000	63232000	143770000	190950000	167670000
Ras GTPase-activating-like protein IQGAP3	IQGAP3	28	26	22	21	21	19	16	21	21	19	20	18	16	21	321630000	314000000	304270000	307210000	313500000	321360000
6-phosphofructo-2-kinase/fructose-2,6-bisphosphatase 3;6-phosphofructo-2-kinase;Fructose-2,6-bisphosphatase	PFKFB3	2	2	1	2	2	0	0	0	1	2	2	0	0	0	0	12720000	9680000	0	0	0
Endoplasmic reticulum-Golgi intermediate compartment protein 1	ERGIC1	1	1	0	0	0	0	0	1	0	0	0	0	0	1	0	0	0	0	0	1008700
Transformation/transcription domain-associated protein	TRRAP	26	26	23	20	19	8	10	13	23	20	19	8	10	13	168000000	144110000	123260000	115720000	145470000	98377000
tRNA (uracil-5-)-methyltransferase homolog A	TRMT2A	9	9	9	8	7	8	4	6	9	8	7	8	4	6	64724000	63679000	75935000	62905000	62765000	51678000
Exportin-4	XPO4	2	2	1	1	0	0	1	0	1	1	0	0	1	0	0	8148300	0	0	0	0
60S ribosomal protein L35	RPL35	1	1	1	1	1	0	1	1	1	1	1	0	1	1	0	0	0	0	0	20849000
Serine/threonine-protein kinase WNK1	WNK1	13	11	13	13	12	9	8	11	11	11	10	8	7	9	176120000	204930000	166210000	116690000	119010000	120940000
Multifunctional methyltransferase subunit TRM112-like protein	TRMT112	5	5	4	4	3	3	3	3	4	4	3	3	3	3	96285000	86246000	66402000	51515000	46178000	90877000
2-oxoisovalerate dehydrogenase subunit alpha, mitochondrial	BCKDHA	1	1	1	1	1	1	1	1	1	1	1	1	1	1	6201500	6937500	5902600	15630000	21603000	10748000
Brain protein I3	BRI3	1	1	1	1	1	1	0	1	1	1	1	1	0	1	0	0	0	0	0	7684800
Dolichyl-diphosphooligosaccharide--protein glycosyltransferase subunit DAD1	DAD1	3	3	3	2	3	1	2	3	3	2	3	1	2	3	69687000	77413000	85497000	0	221740000	140740000
Oligoribonuclease, mitochondrial	REXO2	3	3	3	1	3	1	1	1	3	1	3	1	1	1	35969000	0	37098000	0	0	0
Striatin-4	STRN4	4	4	4	2	3	1	1	1	4	2	3	1	1	1	50397000	0	44295000	0	0	0
Ubiquitin thioesterase OTUB1	OTUB1	8	8	8	8	8	7	7	8	8	8	8	7	7	8	282740000	277010000	256010000	255990000	263810000	250820000
V-type proton ATPase subunit d 1	ATP6V0D1	9	9	5	7	5	7	6	7	5	7	5	7	6	7	112590000	113640000	114830000	276670000	336350000	269200000
Activating transcription factor 7-interacting protein 1	ATF7IP	1	1	1	1	1	0	0	0	1	1	1	0	0	0	0	0	5973300	0	0	0
Denticleless protein homolog	DTL	3	3	2	2	3	2	2	3	2	2	3	2	2	3	0	16165000	24344000	0	0	13541000
Multiple epidermal growth factor-like domains protein 8	MEGF8	1	1	1	1	1	1	0	1	1	1	1	1	0	1	0	0	0	0	0	1178700
mRNA-decapping enzyme 1B	DCP1B	3	3	3	2	3	2	1	2	3	2	3	2	1	2	30766000	22134000	24062000	18752000	0	20248000
Fanconi anemia-associated protein of 100 kDa	C17orf70;FAAP100	1	1	1	0	0	0	0	1	1	0	0	0	0	1	0	0	0	0	0	4265900
4F2 cell-surface antigen heavy chain	SLC3A2	16	16	13	14	15	12	14	14	13	14	15	12	14	14	537280000	560720000	566770000	611410000	692530000	702140000
Gephyrin;Molybdopterin adenylyltransferase;Molybdopterin molybdenumtransferase	GPHN	21	21	19	20	19	10	9	15	19	20	19	10	9	15	676920000	751030000	692640000	267830000	203070000	252130000
Lysine-specific demethylase 3A	KDM3A	4	3	4	4	3	1	2	2	3	3	2	1	2	1	16461000	29689000	0	0	0	0
Anaphase-promoting complex subunit 5	ANAPC5	11	11	9	9	10	5	8	9	9	9	10	5	8	9	114110000	115050000	100600000	85927000	75278000	81956000
Nucleolar protein 8	NOL8	4	4	3	3	3	1	1	3	3	3	3	1	1	3	49264000	0	34324000	0	0	0
Malectin	MLEC	3	3	1	1	0	1	3	2	1	1	0	1	3	2	0	0	0	0	28952000	22106000
Multiple PDZ domain protein	MPDZ	13	13	9	9	11	8	7	8	9	9	11	8	7	8	110950000	127390000	98142000	79138000	83284000	66278000
Golgi-associated PDZ and coiled-coil motif-containing protein	GOPC	3	3	2	3	3	2	2	2	2	3	3	2	2	2	26847000	26705000	35705000	21613000	15083000	11989000
Zinc finger protein 7	ZNF7	4	2	2	3	2	1	4	2	1	1	1	0	2	1	3603500	4485100	4574800	0	6078800	7611500
N-alpha-acetyltransferase 40	NAA40	2	2	2	1	2	2	1	2	2	1	2	2	1	2	12012000	0	16256000	33052000	22291000	32361000
Nuclear receptor-interacting protein 2	NRIP2	1	1	1	1	1	0	0	0	1	1	1	0	0	0	0	0	78828000	0	0	0
Cip1-interacting zinc finger protein	CIZ1	19	19	17	12	16	18	17	19	17	12	16	18	17	19	308780000	262750000	257330000	544880000	615650000	623630000
Protein transport protein Sec23A	SEC23A	17	15	14	11	14	12	14	16	12	9	12	10	12	14	282240000	319040000	274500000	313490000	313000000	377460000
Tumor susceptibility gene 101 protein	TSG101	7	7	7	6	6	4	3	6	7	6	6	4	3	6	148390000	155510000	153880000	81767000	79861000	94582000
Mitogen-activated protein kinase kinase kinase 4	MAP3K4	7	7	6	5	6	2	2	2	6	5	6	2	2	2	69223000	60969000	48900000	0	0	27431000
Mitogen-activated protein kinase kinase kinase kinase;Mitogen-activated protein kinase kinase kinase kinase 3	MAP4K3	5	5	4	4	3	3	4	3	4	4	3	3	4	3	18930000	28778000	27193000	39348000	36839000	28435000
Tubulin alpha-1C chain	TUBA1C;TUBA1B	27	2	26	26	26	26	25	26	2	2	2	2	2	2	1982600000	1926800000	1667700000	4556300000	4361100000	6104900000
Cleavage and polyadenylation specificity factor subunit 7	CPSF7	4	4	3	4	4	3	3	3	3	4	4	3	3	3	44025000	41143000	33989000	32132000	35157000	32207000
Unconventional myosin-Ic	MYO1C	40	39	38	35	36	36	39	35	37	34	35	36	38	34	1903500000	1729100000	1609500000	2506200000	2589500000	2723700000
Atlastin-3	ATL3	4	4	4	3	3	2	2	2	4	3	3	2	2	2	23232000	26467000	13769000	35946000	29314000	25288000
Polyhomeotic-like protein 1	PHC1	1	1	1	1	0	0	0	1	1	1	0	0	0	1	0	0	0	0	0	1602600
Set1/Ash2 histone methyltransferase complex subunit ASH2	ASH2L	2	2	1	1	2	1	1	1	1	1	2	1	1	1	18314000	0	13227000	0	0	0
ATP-dependent RNA helicase DDX19B	DDX19A;DDX19B	8	1	7	6	7	6	8	7	1	1	1	1	1	1	0	0	0	0	0	13441000
TGF-beta-activated kinase 1 and MAP3K7-binding protein 3	TAB3	1	1	1	1	1	1	1	1	1	1	1	1	1	1	0	0	0	0	0	12196000
Poly(rC)-binding protein 4	PCBP4	5	4	4	5	3	4	3	4	3	4	2	3	2	3	42376000	40612000	53733000	120020000	81075000	69266000
Glyoxalase domain-containing protein 4	GLOD4	1	1	1	1	1	0	0	0	1	1	1	0	0	0	0	0	11346000	0	0	0
40S ribosomal protein S10	RPS10;RPS10-NUDT3	1	1	1	1	1	1	1	1	1	1	1	1	1	1	0	0	0	0	0	14411000
Polymerase delta-interacting protein 3	POLDIP3	5	5	4	3	5	4	5	3	4	3	5	4	5	3	25975000	36448000	25800000	42224000	40280000	35991000
Ran-specific GTPase-activating protein	RANBP1	4	4	3	3	3	2	1	4	3	3	3	2	1	4	154150000	165140000	211430000	89061000	0	68344000
Integrin-linked kinase-associated serine/threonine phosphatase 2C	ILKAP;ILKAP3	2	2	0	1	1	0	2	2	0	1	1	0	2	2	0	0	0	0	12203000	11824000
TRAF-type zinc finger domain-containing protein 1	TRAFD1	3	3	3	3	3	2	3	3	3	3	3	2	3	3	18728000	18755000	19270000	16337000	13148000	11448000
CAD protein;Glutamine-dependent carbamoyl-phosphate synthase;Aspartate carbamoyltransferase;Dihydroorotase	CAD	74	73	68	65	72	51	56	60	68	65	72	50	55	59	6399700000	5879800000	5885900000	2974400000	2797300000	3197800000
LIM domain and actin-binding protein 1	LIMA1	7	7	7	7	7	6	4	6	7	7	7	6	4	6	170470000	167480000	183500000	81926000	73207000	75279000
Cysteine and glycine-rich protein 2	CSRP2	1	1	1	1	1	0	1	1	1	1	1	0	1	1	0	0	0	0	0	7396500
Methionine aminopeptidase 2	METAP2	1	1	1	1	1	1	1	1	1	1	1	1	1	1	0	0	0	0	0	9664900
Proliferation-associated protein 2G4	PA2G4	1	1	1	1	1	1	1	1	1	1	1	1	1	1	0	0	0	0	0	9803400
Rac GTPase-activating protein 1	RACGAP1	2	2	2	2	2	0	0	0	2	2	2	0	0	0	26527000	23808000	26874000	0	0	0
NADH dehydrogenase [ubiquinone] 1 alpha subcomplex subunit 12	NDUFA12	1	1	1	1	1	1	1	1	1	1	1	1	1	1	0	0	0	0	0	10569000
	PCBP2	9	3	7	7	8	7	8	8	1	1	2	1	3	2	144100000	68990000	82856000	136380000	0	251780000
Bromodomain adjacent to zinc finger domain protein 2A	BAZ2A	7	7	6	6	7	2	4	5	6	6	7	2	4	5	62924000	57933000	61004000	70190000	54114000	49798000
	YLPM1	17	1	11	12	11	14	12	15	0	0	0	1	0	1	0	0	0	0	0	30377000
Squamous cell carcinoma antigen recognized by T-cells 3	SART3	9	9	8	8	8	4	3	4	8	8	8	4	3	4	120620000	108460000	121300000	51393000	39168000	41183000
CCR4-NOT transcription complex subunit 2	CNOT2	9	9	7	6	8	1	4	7	7	6	8	1	4	7	184250000	114130000	142370000	0	141500000	199280000
Density-regulated protein	DENR	2	2	1	2	2	0	0	1	1	2	2	0	0	1	0	18776000	15814000	0	0	0
	SLC25A3	11	1	10	11	10	9	9	11	1	1	1	1	1	1	1334000000	1220900000	1410600000	1339700000	2072000000	3147500000
2-methoxy-6-polyprenyl-1,4-benzoquinol methylase, mitochondrial	COQ5	3	3	1	1	1	2	2	3	1	1	1	2	2	3	0	0	0	27229000	21447000	19621000
SWI/SNF complex subunit SMARCC2	SMARCC2	16	10	14	12	13	9	7	12	8	6	7	5	5	7	74981000	86012000	79431000	89158000	54892000	50560000
Vacuolar protein sorting-associated protein 29	VPS29	3	3	1	1	1	2	1	2	1	1	1	2	1	2	0	0	0	24286000	0	0
RANBP2-like and GRIP domain-containing protein 1;RANBP2-like and GRIP domain-containing protein 2	RGPD1;RGPD2	23	1	21	21	22	17	20	18	1	1	1	1	1	1	0	0	0	0	0	5537200
ADP-ribosylation factor-like protein 1	ARL1	4	4	4	4	4	4	4	4	4	4	4	4	4	4	106160000	106130000	104440000	139730000	155170000	196020000
Chromatin complexes subunit BAP18	C17orf49;BAP18	1	1	0	0	0	1	1	1	0	0	0	1	1	1	0	0	0	0	0	10073000
AT-rich interactive domain-containing protein 2	ARID2	2	2	2	1	1	0	0	0	2	1	1	0	0	0	0	0	10167000	0	0	0
Microspherule protein 1	MCRS1	1	1	1	0	0	0	0	0	1	0	0	0	0	0	8219200	0	0	0	0	0
Heterogeneous nuclear ribonucleoprotein A1;Heterogeneous nuclear ribonucleoprotein A1, N-terminally processed;Heterogeneous nuclear ribonucleoprotein A1-like 2	HNRNPA1;HNRNPA1L2	5	4	4	5	4	4	5	5	3	4	3	3	4	4	87742000	77007000	78004000	70378000	67830000	79242000
	UBAP2L	25	1	21	22	21	23	23	25	0	0	0	1	1	1	1619300000	1491400000	1495400000	2780900000	3020900000	3848400000
BRCA1-A complex subunit BRE	BRE	4	4	3	4	4	3	3	3	3	4	4	3	3	3	75532000	83438000	79676000	49553000	58302000	46812000
Golgi integral membrane protein 4	GOLIM4	2	2	1	0	1	1	2	2	1	0	1	1	2	2	0	0	0	0	0	7066700
	RPL10	9	1	9	9	9	9	9	9	1	1	1	1	1	1	0	0	0	0	0	218860000
Double-strand break repair protein MRE11A	MRE11A	2	2	1	2	1	2	1	1	1	2	1	2	1	1	0	0	0	11509000	0	0
Constitutive coactivator of PPAR-gamma-like protein 2	FAM120C	3	1	2	2	2	1	2	2	0	0	0	0	1	1	0	0	0	0	0	6695700
Ras-related protein Rab-24	RAB24	2	2	1	0	1	1	0	2	1	0	1	1	0	2	0	0	0	0	0	5543800
Reticulon;Reticulon-4	RTN4	7	7	7	7	7	6	7	7	7	7	7	6	7	7	666630000	581170000	666320000	513300000	494970000	649220000
Insulin-like growth factor 2 mRNA-binding protein 2	IGF2BP2	23	22	20	22	21	19	21	23	19	21	20	18	20	22	2332200000	2128700000	2140200000	4012100000	4606000000	3977200000
	AIMP2	7	1	7	7	7	7	7	7	1	1	1	1	1	1	802010000	720680000	617860000	485100000	420190000	480170000
Serine/threonine-protein kinase WNK2	WNK2	5	3	5	5	5	2	2	3	3	3	3	1	1	1	17131000	19776000	26743000	0	0	0
GTPase-activating protein and VPS9 domain-containing protein 1	GAPVD1	26	26	20	23	21	15	18	21	20	23	21	15	18	21	713410000	700550000	687240000	438510000	418690000	392880000
Alpha/beta hydrolase domain-containing protein 14B	ABHD14B	6	6	5	4	6	6	6	5	5	4	6	6	6	5	141570000	137070000	143900000	318670000	382350000	365810000
Voltage-dependent R-type calcium channel subunit alpha-1E	CACNA1E	1	1	1	1	1	1	1	0	1	1	1	1	1	0	0	0	0	0	11447000	0
CLIP-associating protein 1	CLASP1	9	7	7	4	6	3	3	6	6	3	5	3	2	4	24696000	18850000	27112000	17751000	28878000	15440000
Probable ATP-dependent RNA helicase DDX31	DDX31	3	3	2	2	1	0	1	2	2	2	1	0	1	2	0	19492000	0	0	0	11337000
Cytospin-A	SPECC1L-ADORA2A;SPECC1L	15	15	14	15	13	6	3	9	14	15	13	6	3	9	193330000	202610000	174220000	65864000	0	97907000
Kinesin-like protein;Kinesin-like protein KIF3C	KIF3C	1	1	0	1	1	0	0	1	0	1	1	0	0	1	0	0	0	0	0	1563100
Serine/threonine-protein kinase;Serine/threonine-protein kinase D1	PRKD1	5	2	3	4	3	3	2	3	1	1	1	0	0	1	0	0	12927000	0	0	0
Bystin	BYSL	1	1	0	0	0	1	0	1	0	0	0	1	0	1	0	0	0	0	0	6169200
Translocation protein SEC62	SEC62	1	1	1	1	1	1	1	1	1	1	1	1	1	1	33556000	27344000	18517000	0	15930000	12860000
LIM domain only protein 7	LMO7	19	19	16	15	17	10	9	12	16	15	17	10	9	12	596780000	590860000	523930000	292290000	249410000	228480000
Leucine-rich repeat and WD repeat-containing protein 1	LRWD1	1	1	0	0	0	1	0	1	0	0	0	1	0	1	0	0	0	0	0	4518200
Cleavage and polyadenylation specificity factor subunit 6	CPSF6	5	5	4	4	3	2	2	5	4	4	3	2	2	5	43969000	51588000	58510000	47464000	43652000	51686000
Stromal interaction molecule 1	STIM1	1	1	1	1	1	1	1	1	1	1	1	1	1	1	7009600	6409500	4969300	0	4524900	0
Sjoegren syndrome/scleroderma autoantigen 1	SSSCA1	4	4	4	4	4	2	2	3	4	4	4	2	2	3	245680000	261150000	255210000	79485000	94104000	83466000
Apoptosis inhibitor 5	API5	1	1	1	0	1	1	0	1	1	0	1	1	0	1	0	0	0	0	0	7498500
Tight junction protein ZO-1	TJP1	12	12	10	10	10	6	7	9	10	10	10	6	7	9	81971000	110650000	84809000	59240000	55569000	48552000
Mediator of RNA polymerase II transcription subunit 15	MED15	1	1	1	1	1	1	1	1	1	1	1	1	1	1	38974000	51863000	25088000	0	25453000	19641000
Zinc finger CCCH domain-containing protein 14	ZC3H14	2	2	0	1	0	1	0	1	0	1	0	1	0	1	0	0	0	0	0	2641800
Enhancer of rudimentary homolog	ERH	1	1	1	0	1	0	0	1	1	0	1	0	0	1	0	0	0	0	0	16141000
Proteasome subunit alpha type;Proteasome subunit alpha type-6	PSMA6	7	7	7	5	7	5	4	4	7	5	7	5	4	4	168260000	140480000	146480000	131470000	121200000	118500000
Zinc finger FYVE domain-containing protein 26	ZFYVE26	1	1	1	1	1	1	0	1	1	1	1	1	0	1	0	0	0	0	0	4231700
MAGUK p55 subfamily member 5	MPP5	1	1	1	0	1	1	1	1	1	0	1	1	1	1	0	0	0	0	0	4998300
SNW domain-containing protein 1	SNW1	1	1	1	1	1	1	1	1	1	1	1	1	1	1	0	0	0	0	0	6035800
ERO1-like protein alpha	ERO1L	3	3	3	2	1	2	2	2	3	2	1	2	2	2	20134000	0	0	0	30727000	0
	PEX19	3	1	3	2	2	1	1	1	1	1	1	1	1	1	14985000	13924000	14095000	0	0	0
Spermatogenesis-defective protein 39 homolog	VIPAS39	2	2	2	1	2	2	1	2	2	1	2	2	1	2	16031000	0	16386000	19634000	0	15645000
FERM domain-containing protein 6	FRMD6	7	7	6	4	6	3	4	4	6	4	6	3	4	4	36415000	31836000	24495000	24384000	33682000	31126000
ATP-dependent RNA helicase DDX24	DDX24	12	12	10	9	11	6	5	9	10	9	11	6	5	9	118590000	107690000	99726000	108750000	104500000	84690000
HAUS augmin-like complex subunit 4	HAUS4	2	2	2	2	2	0	0	1	2	2	2	0	0	1	10281000	10937000	10375000	0	0	0
Melanoma inhibitory activity protein 2;cTAGE family member 5	MIA2;CTAGE5	4	4	2	2	2	1	2	1	2	2	2	1	2	1	0	0	14836000	0	0	0
Cyclin-K	CCNK	1	1	1	1	0	1	0	1	1	1	0	1	0	1	0	0	0	0	0	3724300
Translation initiation factor eIF-2B subunit beta	EIF2B2	1	1	1	1	1	1	1	1	1	1	1	1	1	1	0	0	0	0	0	2726700
Cyclin-dependent kinase 2	CDK2	12	10	12	10	9	9	9	12	10	8	7	7	7	10	199410000	204330000	211350000	299170000	250210000	342920000
Telomerase protein component 1	TEP1	4	4	4	2	4	0	1	1	4	2	4	0	1	1	32164000	0	25308000	0	0	0
Zinc finger protein 512	ZNF512	3	3	3	3	3	1	2	3	3	3	3	1	2	3	37687000	35116000	35599000	0	32622000	29517000
Solute carrier family 12 member 2	SLC12A2	2	2	1	1	1	1	0	2	1	1	1	1	0	2	0	0	0	0	0	2114800
Catenin alpha-1	CTNNA1	5	3	5	4	4	1	0	2	3	3	2	1	0	2	44191000	40238000	41221000	0	0	24729000
Translocating chain-associated membrane protein 1	TRAM1	4	4	1	1	1	2	2	4	1	1	1	2	2	4	0	0	0	48262000	46552000	30011000
Myotubularin-related protein 5	SBF1	6	6	4	6	3	3	2	2	4	6	3	3	2	2	27378000	43387000	45950000	22505000	0	0
	MAP4K4	32	0	24	24	29	26	23	30	0	0	0	0	0	0	0	0	0	0	0	34664000
Myotubularin-related protein 3	MTMR3	8	8	8	6	7	3	2	4	8	6	7	3	2	4	38661000	50249000	48416000	47889000	33342000	17758000
Protein GPR107	GPR107	1	1	0	0	1	1	1	0	0	0	1	1	1	0	0	0	0	0	3576000	0
Ubiquitin carboxyl-terminal hydrolase;Ubiquitin carboxyl-terminal hydrolase 11	USP11	23	21	20	20	20	11	14	17	18	18	18	9	12	15	555390000	565470000	562600000	343840000	306070000	288260000
Sp110 nuclear body protein	SP110	3	3	1	1	2	3	2	3	1	1	2	3	2	3	0	0	0	0	0	7659200
NF-kappa-B inhibitor beta	NFKBIB	1	1	1	1	1	0	0	0	1	1	1	0	0	0	0	0	1076400	0	0	0
Elongator complex protein 4	ELP4	1	1	0	1	0	0	0	0	0	1	0	0	0	0	0	7710800	0	0	0	0
Zinc phosphodiesterase ELAC protein 2	ELAC2	5	5	2	3	3	4	3	5	2	3	3	4	3	5	47659000	43704000	44778000	38547000	37835000	49691000
	TRIP12	3	1	2	2	2	2	2	3	0	0	0	0	0	1	0	0	0	0	0	6696000
28S ribosomal protein S22, mitochondrial	MRPS22	3	3	0	0	0	0	0	3	0	0	0	0	0	3	0	0	0	0	0	9411200
	CLPTM1L	3	1	1	1	1	2	1	3	0	0	0	1	0	1	0	0	0	0	0	7480200
28S ribosomal protein S27, mitochondrial	MRPS27	6	6	3	3	3	5	5	5	3	3	3	5	5	5	51447000	52731000	53243000	57346000	60512000	58751000
Gem-associated protein 2	GEMIN2	3	3	2	3	2	2	1	1	2	3	2	2	1	1	84887000	59933000	74799000	32139000	0	0
CUGBP Elav-like family member 1	CELF1	2	2	1	1	1	0	0	2	1	1	1	0	0	2	0	0	0	0	0	13826000
Cell division cycle protein 27 homolog	CDC27	5	5	5	3	3	3	5	5	5	3	3	3	5	5	80184000	58801000	68065000	57984000	57774000	47755000
SLIT-ROBO Rho GTPase-activating protein 1	SRGAP1	6	5	6	6	5	4	2	3	5	5	4	3	2	2	115840000	57873000	68549000	33394000	0	35654000
	MYL6	12	1	10	10	8	10	8	12	0	1	0	0	0	1	12643000000	8254700000	8052100000	9424200000	9763400000	9719700000
Heterogeneous nuclear ribonucleoprotein H;Heterogeneous nuclear ribonucleoprotein H, N-terminally processed	HNRNPH1	17	10	17	17	17	17	17	17	10	10	10	10	10	10	5279100000	5291000000	5364400000	10786000000	11263000000	13051000000
ELKS/Rab6-interacting/CAST family member 1;ERC protein 2	ERC1;ERC2	2	2	2	2	2	1	1	2	2	2	2	1	1	2	17823000	0	18603000	0	0	0
	DNM1L	30	2	29	28	27	17	17	24	2	2	2	1	1	2	56660000	61255000	44372000	0	0	0
CD44 antigen	CD44	2	2	1	1	1	0	1	2	1	1	1	0	1	2	0	0	0	0	0	23845000
Putative GTP-binding protein 6	GTPBP6	2	2	0	0	0	0	2	2	0	0	0	0	2	2	0	0	0	0	22114000	17411000
AMP deaminase 2	AMPD2	10	10	9	6	9	6	7	8	9	6	9	6	7	8	119530000	143810000	128170000	112480000	111230000	104920000
Dolichol-phosphate mannosyltransferase subunit 1	DPM1	11	11	9	9	8	8	10	11	9	9	8	8	10	11	314940000	290340000	319100000	512470000	499710000	506690000
	ENTPD6	1	1	0	0	0	0	1	1	0	0	0	0	1	1	0	0	0	0	0	1818600
Phosducin-like protein	PDCL	1	1	1	1	1	1	0	1	1	1	1	1	0	1	0	0	0	0	0	862360
Histone lysine demethylase PHF8	PHF8	2	2	2	1	2	1	1	1	2	1	2	1	1	1	0	0	0	0	14361000	0
Sphingosine-1-phosphate lyase 1	SGPL1	1	1	0	1	1	1	1	1	0	1	1	1	1	1	0	0	0	0	0	4013700
Serine/threonine-protein kinase SIK3	SIK3	24	24	13	14	14	16	17	22	13	14	14	16	17	22	252000000	234740000	239450000	441650000	500940000	472240000
Transmembrane protein 201	TMEM201	3	3	2	1	2	1	2	3	2	1	2	1	2	3	10014000	0	8101300	0	0	10793000
RNA-binding protein 39	RBM39	7	7	3	3	4	5	6	7	3	3	4	5	6	7	86756000	61280000	71620000	70051000	94605000	99812000
Discoidin domain-containing receptor 2	DDR2	1	1	1	1	1	1	1	1	1	1	1	1	1	1	0	0	0	0	0	5162700
UV excision repair protein RAD23 homolog B	RAD23B	1	1	1	1	0	0	0	0	1	1	0	0	0	0	0	6155100	0	0	0	0
Proteasome subunit alpha type-7	PSMA7	5	5	4	4	4	3	3	4	4	4	4	3	3	4	88102000	93672000	90028000	96705000	132720000	106400000
Dedicator of cytokinesis protein 4	DOCK4	17	17	14	13	16	6	9	11	14	13	16	6	9	11	172630000	168600000	165270000	112590000	89560000	98993000
60S ribosomal protein L36a	RPL36A;RPL36A-HNRNPH2	8	2	6	7	5	8	6	6	1	2	1	2	1	2	557650000	681520000	868100000	1701300000	1573800000	790280000
Endoplasmic reticulum-Golgi intermediate compartment protein 3	ERGIC3	2	2	1	1	1	1	1	2	1	1	1	1	1	2	0	0	0	0	0	24443000
Sphingomyelin phosphodiesterase 2	SMPD2	1	1	1	1	1	1	1	1	1	1	1	1	1	1	0	0	0	0	0	1657700
BTB/POZ domain-containing protein KCTD3	KCTD3	1	1	0	1	1	0	0	0	0	1	1	0	0	0	0	0	9665100	0	0	0
E3 ubiquitin-protein ligase TRIM33	TRIM33	9	9	6	6	7	7	4	6	6	6	7	7	4	6	73028000	119950000	115760000	55306000	51795000	65990000
	ARFGAP3	1	1	0	0	1	0	0	0	0	0	1	0	0	0	0	0	3975600	0	0	0
TATA-box-binding protein	TBP	2	2	2	1	0	1	0	1	2	1	0	1	0	1	0	0	0	0	0	13515000
RNA-binding motif protein, X chromosome;RNA-binding motif protein, X chromosome, N-terminally processed	RBMX	3	2	3	2	3	1	0	2	2	1	2	0	0	1	54854000	45209000	60378000	0	0	16893000
Transcription factor Sp3	SP3	2	2	2	2	2	2	2	2	2	2	2	2	2	2	31319000	25099000	17646000	51462000	50749000	48732000
Condensin-2 complex subunit G2	NCAPG2	2	2	1	1	2	1	0	1	1	1	2	1	0	1	0	0	22500000	0	0	0
DNA topoisomerase;DNA topoisomerase 3-beta-1	TOP3B	1	1	1	1	1	1	1	0	1	1	1	1	1	0	0	0	10166000	0	0	0
	ZNF185	9	1	9	7	8	6	4	6	1	1	1	1	0	1	112380000	155800000	146430000	75176000	73763000	59317000
	TNRC6B	45	1	32	30	33	35	37	42	1	1	1	1	1	1	0	0	0	0	0	24547000
	SUN1	21	2	19	18	18	19	18	20	2	2	2	2	2	2	15440000	19701000	18025000	20574000	30308000	14873000
Uncharacterized protein KIAA1109	KIAA1109	2	2	1	1	1	1	2	2	1	1	1	1	2	2	0	0	0	0	0	272310000
GTP-binding protein 2	GTPBP2	4	4	3	3	3	2	2	3	3	3	3	2	2	3	7485800	8623300	8496900	13799000	19542000	7217300
Sterol regulatory element-binding protein 2;Processed sterol regulatory element-binding protein 2	SREBF2	2	2	2	1	2	1	1	2	2	1	2	1	1	2	0	0	0	0	0	4724900
DNA mismatch repair protein Mlh1	MLH1	3	3	2	1	2	1	1	1	2	1	2	1	1	1	24340000	0	26744000	0	0	0
Actin-related protein 8	ACTR8	1	1	0	0	1	0	0	1	0	0	1	0	0	1	0	0	0	0	0	0
Succinyl-CoA ligase [GDP-forming] subunit beta, mitochondrial	SUCLG2	1	1	1	1	1	1	1	1	1	1	1	1	1	1	0	0	0	0	0	11226000
Stromal interaction molecule 2	STIM2	3	3	3	3	2	1	1	1	3	3	2	1	1	1	26038000	29413000	25160000	0	0	0
Rho guanine nucleotide exchange factor 5	ARHGEF5	2	2	2	1	2	0	0	1	2	1	2	0	0	1	15135000	0	14825000	0	0	0
Mitochondrial carrier homolog 1	MTCH1	3	3	1	0	0	0	1	2	1	0	0	0	1	2	0	0	0	0	0	38259000
Centromere protein C	CENPC	6	6	5	5	3	2	2	4	5	5	3	2	2	4	12013000	12290000	11299000	9550900	8691100	6473300
E3 ubiquitin-protein ligase NEDD4	NEDD4	7	5	6	4	5	4	5	7	4	2	3	3	4	5	44336000	51919000	59134000	51560000	57109000	48095000
	ABCE1	7	1	7	7	7	7	7	7	1	1	1	1	1	1	0	0	0	0	0	37477000
NADH dehydrogenase [ubiquinone] iron-sulfur protein 4, mitochondrial	NDUFS4	1	1	1	1	1	1	1	1	1	1	1	1	1	1	24893000	27766000	28516000	43440000	45400000	37080000
	PPIP5K2	2	1	2	2	2	1	0	2	1	1	1	0	0	1	0	0	0	0	0	3775500
Diacylglycerol kinase;Diacylglycerol kinase theta	DGKQ	1	1	1	0	1	0	0	0	1	0	1	0	0	0	0	0	7972400	0	0	0
Mediator of RNA polymerase II transcription subunit 28	MED28	1	1	1	1	1	0	1	1	1	1	1	0	1	1	0	0	0	0	0	5560700
Rho guanine nucleotide exchange factor 10	ARHGEF10	7	7	5	3	6	2	1	3	5	3	6	2	1	3	49864000	81023000	66948000	0	0	42166000
Ribonucleoside-diphosphate reductase subunit M2 B	RRM2B	2	2	0	1	1	2	1	1	0	1	1	2	1	1	0	0	0	28814000	0	0
Inositol monophosphatase 1	IMPA1	4	4	1	3	4	4	3	4	1	3	4	4	3	4	0	41899000	47985000	63259000	55792000	74566000
BAG family molecular chaperone regulator 4	BAG4	1	1	0	0	1	0	1	1	0	0	1	0	1	1	0	0	0	0	0	1567700
Microtubule-associated tumor suppressor 1	MTUS1	1	1	1	0	1	0	0	1	1	0	1	0	0	1	0	0	0	0	0	2550200
Activating signal cointegrator 1 complex subunit 1	ASCC1	2	2	1	2	2	0	0	0	1	2	2	0	0	0	0	0	27923000	0	0	0
Protein FAM193B	FAM193B	2	2	0	1	2	1	1	1	0	1	2	1	1	1	0	0	0	0	0	1135600
RUN and FYVE domain-containing protein 2	RUFY2	4	3	3	4	3	1	2	1	2	3	2	1	1	1	11387000	12201000	11235000	0	0	0
Serine/threonine-protein kinase PRP4 homolog	PRPF4B	1	1	0	0	1	0	0	1	0	0	1	0	0	1	0	0	0	0	0	5525800
Serine/threonine-protein phosphatase;Serine/threonine-protein phosphatase 5	PPP5C	3	3	3	2	3	2	2	2	3	2	3	2	2	2	32621000	43214000	44749000	41202000	28577000	27729000
	PICALM	11	1	7	6	7	8	9	10	1	1	1	1	1	1	352010000	264970000	336890000	589480000	933980000	757230000
Autophagy-related protein 13	ATG13	2	2	1	1	2	0	1	1	1	1	2	0	1	1	11186000	16981000	11377000	0	0	6038900
Cysteine-rich protein 2	CRIP2	3	3	3	2	2	1	1	0	3	2	2	1	1	0	78429000	87098000	87658000	0	0	0
Tripartite motif-containing protein 65	TRIM65	1	1	0	1	0	0	0	0	0	1	0	0	0	0	0	0	0	0	0	0
Ataxin-2	ATXN2	18	6	17	17	17	15	14	16	6	6	6	5	4	6	843550000	968600000	815000000	654030000	664970000	770340000
Mitochondrial 10-formyltetrahydrofolate dehydrogenase	ALDH1L2	1	1	0	0	0	0	0	1	0	0	0	0	0	1	0	0	0	0	0	0
Serine/threonine-protein kinase VRK1	VRK1	4	4	1	1	2	3	2	3	1	1	2	3	2	3	0	0	46123000	50821000	0	65773000
Peroxisomal biogenesis factor 19	PEX19	3	1	3	1	1	0	0	0	1	0	0	0	0	0	0	0	0	0	0	0
Serine/threonine-protein phosphatase 2A 56 kDa regulatory subunit gamma isoform;Serine/threonine-protein phosphatase 2A 56 kDa regulatory subunit delta isoform	PPP2R5C;PPP2R5D	3	3	1	2	1	2	0	3	1	2	1	2	0	3	0	26411000	0	18445000	0	17257000
Sorting nexin-1	SNX1	4	2	3	3	3	3	3	4	2	2	2	2	2	2	21949000	26017000	24151000	26210000	26293000	27643000
Selenocysteine insertion sequence-binding protein 2-like	SECISBP2L	1	1	1	1	1	0	0	0	1	1	1	0	0	0	0	0	6052300	0	0	0
Proteasome subunit alpha type;Proteasome subunit alpha type-4;Proteasome subunit beta type	PSMA4	6	6	4	4	4	4	4	5	4	4	4	4	4	5	161330000	158420000	137950000	141100000	156920000	185870000
Isocitrate dehydrogenase [NAD] subunit alpha, mitochondrial	IDH3A	4	4	2	1	2	2	2	4	2	1	2	2	2	4	21176000	0	21930000	39293000	28729000	29774000
Signal recognition particle 14 kDa protein	SRP14	3	3	3	1	2	2	1	1	3	1	2	2	1	1	0	0	0	48988000	0	0
Transient receptor potential cation channel subfamily M member 7	TRPM7	3	3	3	2	2	1	1	1	3	2	2	1	1	1	7968000	8597100	12441000	0	0	0
Ankyrin repeat domain-containing protein 17	ANKRD17	57	43	42	38	38	45	48	53	31	29	29	34	37	41	1552300000	1591100000	1541400000	2515300000	2639500000	2549600000
WD repeat-containing protein 61;WD repeat-containing protein 61, N-terminally processed	WDR61	1	1	0	0	0	1	0	1	0	0	0	1	0	1	0	0	0	0	0	10126000
CTD small phosphatase-like protein 2	CTDSPL2	1	1	0	1	1	1	0	1	0	1	1	1	0	1	0	0	0	0	0	1694700
40S ribosomal protein S27;40S ribosomal protein S27-like	RPS27L	4	2	4	2	4	4	4	4	2	0	2	2	2	2	74514000	0	65940000	147080000	94358000	98254000
Signal peptidase complex catalytic subunit SEC11;Signal peptidase complex catalytic subunit SEC11A;Signal peptidase I	SEC11A	4	4	3	3	3	2	2	3	3	3	3	2	2	3	46404000	41754000	56423000	45554000	60071000	44920000
Bloom syndrome protein	BLM	2	2	0	2	1	0	0	0	0	2	1	0	0	0	0	5626800	0	0	0	0
Aflatoxin B1 aldehyde reductase member 2	AKR7A2	3	3	2	2	1	1	0	2	2	2	1	1	0	2	0	23341000	0	0	0	28093000
SRSF protein kinase 1	SRPK1	9	7	6	7	8	3	3	4	5	6	6	2	2	3	145020000	132050000	154920000	85965000	78545000	61097000
NEDD8 ultimate buster 1	NUB1	8	8	8	7	7	5	5	7	8	7	7	5	5	7	103390000	119200000	103130000	76228000	75157000	80962000
Synaptosomal-associated protein;Synaptosomal-associated protein 23	SNAP23	4	4	4	3	3	1	2	2	4	3	3	1	2	2	43001000	42401000	53165000	0	26311000	0
Golgi apparatus protein 1	GLG1	1	1	1	1	1	1	1	1	1	1	1	1	1	1	0	0	0	0	0	8666400
COMM domain-containing protein 4	COMMD4	1	1	0	1	1	0	0	1	0	1	1	0	0	1	0	0	0	0	0	11077000
Uncharacterized protein C15orf39	C15orf39	1	1	1	1	0	0	1	1	1	1	0	0	1	1	0	0	0	0	0	7424600
RNA-binding protein with serine-rich domain 1	RNPS1	1	1	1	0	1	0	1	1	1	0	1	0	1	1	0	0	0	0	0	12774000
Tuberin	TSC2	6	6	4	5	4	3	1	3	4	5	4	3	1	3	70580000	59882000	66974000	51205000	0	45814000
Ras-related protein Rab-27A	RAB27A	3	3	3	3	3	3	3	3	3	3	3	3	3	3	42795000	48359000	38297000	59542000	51138000	47289000
Cleavage and polyadenylation specificity factor subunit 5	NUDT21	6	6	6	5	5	4	4	5	6	5	5	4	4	5	73623000	65503000	90137000	47822000	49225000	45733000
Pyridoxal-dependent decarboxylase domain-containing protein 1	PDXDC1	1	1	0	1	1	0	0	0	0	1	1	0	0	0	0	0	8722900	0	0	0
Acyl carrier protein;Acyl carrier protein, mitochondrial	NDUFAB1	1	1	0	0	0	0	0	1	0	0	0	0	0	1	0	0	0	0	0	8978700
TBC1 domain family member 24	TBC1D24	2	2	1	0	1	0	0	0	1	0	1	0	0	0	0	0	3512700	0	0	0
Zinc finger protein 106	ZNF106	1	1	0	0	1	0	0	0	0	0	1	0	0	0	0	0	4817000	0	0	0
Apoptosis-associated speck-like protein containing a CARD	PYCARD	1	1	1	0	0	0	0	0	1	0	0	0	0	0	196850	0	0	0	0	0
E3 ubiquitin-protein ligase BRE1B	RNF40	4	3	1	2	3	1	1	1	0	1	2	0	0	0	0	0	0	0	0	0
	MACF1	144	4	124	117	125	76	69	93	3	3	4	2	2	3	2526600000	2331700000	2369000000	1434400000	1398900000	1397800000
RNA-binding protein FUS	FUS	4	2	3	3	4	2	1	3	1	1	2	0	0	1	570870000	425190000	569790000	0	0	67464000
Prefoldin subunit 5	PFDN5	2	2	1	1	1	1	0	0	1	1	1	1	0	0	41431000	14706000	0	0	0	0
Phosphomannomutase;Phosphomannomutase 2	PMM2	2	2	2	0	1	0	1	1	2	0	1	0	1	1	0	0	0	0	0	13745000
NADH dehydrogenase [ubiquinone] 1 beta subcomplex subunit 10	NDUFB10	3	3	1	1	1	2	2	3	1	1	1	2	2	3	0	0	0	28120000	20659000	36114000
Hydroxyacylglutathione hydrolase, mitochondrial	HAGH	2	2	1	0	2	2	2	2	1	0	2	2	2	2	0	0	13963000	29987000	29455000	28654000
SAGA-associated factor 29 homolog	CCDC101	1	1	1	1	0	0	0	0	1	1	0	0	0	0	0	14382000	0	0	0	0
S phase cyclin A-associated protein in the endoplasmic reticulum	SCAPER	1	1	1	1	1	1	1	1	1	1	1	1	1	1	0	0	0	0	0	6397700
Serine/threonine-protein kinase ULK3	ULK3	1	1	0	1	1	1	1	0	0	1	1	1	1	0	0	0	0	0	4840100	0
Non-canonical poly(A) RNA polymerase PAPD5	PAPD5	2	2	1	1	2	1	1	1	1	1	2	1	1	1	0	0	0	0	0	1370700
Dynactin subunit 5	DCTN5	1	1	1	1	1	1	1	1	1	1	1	1	1	1	0	0	0	0	0	27257000
Kinesin-like protein;Kinesin-like protein KIF22	KIF22	2	2	2	1	2	1	1	2	2	1	2	1	1	2	16052000	0	19399000	0	0	18489000
	PCBP2	17	2	16	15	17	17	17	16	1	0	2	2	2	2	0	0	20232000	25161000	30625000	58343000
FAD-linked sulfhydryl oxidase ALR	GFER	1	1	0	1	1	0	0	0	0	1	1	0	0	0	0	0	4944200	0	0	0
[3-methyl-2-oxobutanoate dehydrogenase [lipoamide]] kinase, mitochondrial	BCKDK	3	3	1	0	1	2	1	3	1	0	1	2	1	3	0	0	0	73947000	0	55230000
Acyl-coenzyme A synthetase ACSM3, mitochondrial	ACSM3	1	1	0	1	0	1	1	1	0	1	0	1	1	1	0	0	0	0	0	20139000
Serine/threonine-protein phosphatase;Serine/threonine-protein phosphatase 4 catalytic subunit	PPP4C	2	1	1	1	2	1	1	2	0	0	1	0	0	1	0	0	0	0	0	49402000
Probable glutamate--tRNA ligase, mitochondrial	EARS2	8	8	1	1	3	4	4	6	1	1	3	4	4	6	0	0	29670000	65706000	56616000	74067000
Pyruvate kinase	PKM	34	0	28	31	30	31	32	32	0	0	0	0	0	0	54998000	51233000	60005000	104460000	142680000	137590000
Cerebellar degeneration-related protein 2	CDR2	1	1	0	0	1	0	0	1	0	0	1	0	0	1	0	0	0	0	0	11971000
Protein FAM192A	FAM192A	3	3	3	3	2	0	0	0	3	3	2	0	0	0	28367000	27389000	23774000	0	0	0
E3 ubiquitin-protein ligase RBBP6	RBBP6	1	1	1	0	1	1	1	1	1	0	1	1	1	1	0	0	0	0	0	4317200
Cytochrome b5 type B	CYB5B	4	4	3	4	4	2	1	3	3	4	4	2	1	3	61352000	57399000	48852000	46093000	0	47566000
Sphingomyelin phosphodiesterase 4	SMPD4	13	13	9	8	8	5	6	8	9	8	8	5	6	8	138640000	125650000	98650000	174800000	155350000	185940000
Histone deacetylase complex subunit SAP130	SAP130	2	2	1	0	1	1	1	1	1	0	1	1	1	1	0	0	0	0	9260000	0
Extended synaptotagmin-2	ESYT2	16	16	14	9	12	11	12	15	14	9	12	11	12	15	191180000	185690000	179110000	358480000	313590000	294470000
EF-hand calcium-binding domain-containing protein 4B	CRACR2A	2	2	2	2	1	1	1	2	2	2	1	1	1	2	4732000	3492800	0	0	0	2087500
Homeodomain-interacting protein kinase 2	HIPK2	3	3	1	1	1	2	2	2	1	1	1	2	2	2	6069700	5428800	0	9574300	0	11980000
Putative ATP-dependent RNA helicase DHX30	DHX30	30	30	25	23	24	23	24	25	25	23	24	23	24	25	487430000	458850000	484770000	568370000	561380000	600200000
Zinc finger protein 511	PRAP1;ZNF511	1	1	0	0	0	1	0	0	0	0	0	1	0	0	0	0	0	0	0	0
Nucleoporin p58/p45	NUPL1	8	8	7	4	5	7	7	7	7	4	5	7	7	7	212590000	242420000	203350000	299410000	395940000	311600000
Citron Rho-interacting kinase	CIT	3	3	3	2	2	0	0	0	3	2	2	0	0	0	19012000	21679000	18516000	0	0	0
Kinesin-like protein;Kinesin-like protein KIF23	KIF23	2	2	2	2	2	2	1	1	2	2	2	2	1	1	37501000	0	24915000	0	0	15863000
	TPM1	15	1	13	14	13	9	11	14	1	1	1	1	1	1	222440000	223070000	199700000	166500000	178550000	178110000
BCL-6 corepressor	BCOR	2	2	2	0	1	0	0	1	2	0	1	0	0	1	0	0	0	0	0	4640100
Protein disulfide-isomerase	P4HB	7	7	4	4	4	6	5	7	4	4	4	6	5	7	49052000	52857000	54588000	62532000	52307000	74081000
MKI67 FHA domain-interacting nucleolar phosphoprotein	NIFK	3	3	2	2	2	2	2	2	2	2	2	2	2	2	27352000	20865000	13364000	30559000	30032000	0
Zinc finger protein ZPR1	ZPR1	1	1	0	1	1	0	0	0	0	1	1	0	0	0	0	0	9137700	0	0	0
Calcium/calmodulin-dependent protein kinase type 1	CAMK1	3	3	3	3	3	0	0	2	3	3	3	0	0	2	34607000	44978000	43303000	0	0	30103000
Transmembrane protein 87B	TMEM87B	1	1	0	0	0	0	0	1	0	0	0	0	0	1	0	0	0	0	0	7484400
	SF1	4	2	4	4	2	2	3	4	2	2	1	1	1	2	49960000	39027000	40593000	33569000	29192000	46867000
	ANKHD1-EIF4EBP3	3	1	3	2	3	3	2	3	1	0	1	1	0	1	0	0	0	0	0	8829800
Tripartite motif-containing protein 5	TRIM5	2	2	2	0	1	0	0	1	2	0	1	0	0	1	17313000	0	0	0	0	0
RAF proto-oncogene serine/threonine-protein kinase	RAF1	9	5	7	7	6	5	5	9	3	3	3	3	2	5	79425000	95064000	98813000	104840000	135260000	144050000
AP-1 complex subunit sigma-1A	AP1S1	2	1	1	1	2	1	1	2	1	1	1	1	1	1	0	0	11921000	0	0	25645000
Ral GTPase-activating protein subunit alpha-2	RALGAPA2	2	2	2	2	1	0	0	2	2	2	1	0	0	2	0	9843900	0	0	0	0
UHRF1-binding protein 1	UHRF1BP1	2	2	1	2	1	0	1	1	1	2	1	0	1	1	0	0	0	0	5300300	0
	SON	13	1	12	7	10	9	9	12	1	0	0	1	1	1	0	0	0	0	0	8839600
Nck-associated protein 5-like	NCKAP5L	6	6	5	6	6	1	0	3	5	6	6	1	0	3	65356000	66508000	67636000	0	0	27937000
Serine/threonine-protein phosphatase 6 regulatory ankyrin repeat subunit B	ANKRD44	3	3	3	2	3	1	2	1	3	2	3	1	2	1	24340000	23942000	21207000	0	20688000	0
Cysteine protease ATG4B	ATG4B	2	2	2	2	2	2	2	2	2	2	2	2	2	2	22193000	30410000	27609000	29998000	18548000	20460000
Thymidylate kinase	DTYMK	3	3	3	2	3	2	2	2	3	2	3	2	2	2	20522000	25636000	21271000	32361000	39748000	36641000
Probable ATP-dependent RNA helicase DDX56	DDX56	4	4	3	2	3	3	3	4	3	2	3	3	3	4	43216000	46760000	47083000	48486000	43759000	51086000
Putative protein FAM10A4;Hsc70-interacting protein;Putative protein FAM10A5	ST13;ST13P4;ST13P5	2	2	2	2	2	1	0	0	2	2	2	1	0	0	25244000	16316000	23318000	0	0	0
COP9 signalosome complex subunit 3	COPS3	4	4	4	4	4	2	1	2	4	4	4	2	1	2	34157000	40977000	37221000	20289000	0	26690000
Acyl-coenzyme A thioesterase 8	ACOT8	3	3	0	3	1	1	3	2	0	3	1	1	3	2	0	23779000	0	0	56836000	25964000
	ACOT9	14	1	12	9	11	12	12	12	1	1	1	1	1	1	0	0	0	0	0	91928000
Integrin beta;Integrin beta-5	ITGB5	2	2	0	0	0	0	0	2	0	0	0	0	0	2	0	0	0	0	0	2107000
	ACTN1	48	2	47	47	47	39	42	40	2	2	2	0	0	0	30063000	37005000	18325000	0	0	0
Trinucleotide repeat-containing gene 18 protein	TNRC18	4	4	2	3	3	3	4	4	2	3	3	3	4	4	11621000	5318800	7051900	25338000	17697000	19202000
ATP-dependent RNA helicase DDX19A	DDX19A	8	1	7	6	7	6	8	7	1	1	1	1	1	1	174590000	123640000	154530000	279500000	244900000	226610000
Vesicle-fusing ATPase	NSF	12	12	7	8	7	6	9	10	7	8	7	6	9	10	134900000	125790000	131600000	174320000	218340000	186910000
Neuralized-like protein 4	NEURL4	3	3	1	1	2	1	1	2	1	1	2	1	1	2	0	0	0	0	0	4844000
Protein FAM195A	FAM195A	2	2	1	2	2	1	1	2	1	2	2	1	1	2	0	17140000	13065000	0	0	12862000
Ethanolamine-phosphate cytidylyltransferase	PCYT2	1	1	1	0	0	0	0	0	1	0	0	0	0	0	4497300	0	0	0	0	0
Mitochondrial 2-oxoglutarate/malate carrier protein	SLC25A11	13	13	7	8	8	11	11	11	7	8	8	11	11	11	235580000	258600000	213980000	358080000	426710000	426940000
Mannose-P-dolichol utilization defect 1 protein	MPDU1	2	2	2	1	1	2	2	2	2	1	1	2	2	2	46683000	0	0	48242000	56115000	82461000
	CLUH	12	1	12	10	11	6	6	6	1	1	1	1	1	1	0	0	0	0	0	10353000
Gem-associated protein 4	GEMIN4	21	21	19	18	19	17	18	18	19	18	19	17	18	18	555030000	523740000	534580000	376070000	346600000	391880000
Centrosomal protein of 131 kDa	CEP131	3	3	2	3	2	0	2	2	2	3	2	0	2	2	6502100	6634100	8653900	0	0	4578400
39S ribosomal protein L20, mitochondrial	MRPL20	1	1	0	1	1	1	1	0	0	1	1	1	1	0	0	0	0	0	3901300	0
Eukaryotic translation initiation factor 5A;Eukaryotic translation initiation factor 5A-1;Eukaryotic translation initiation factor 5A-2;Eukaryotic translation initiation factor 5A-1-like	EIF5A;EIF5A2;EIF5AL1	8	8	7	8	8	6	6	7	7	8	8	6	6	7	619910000	735030000	706800000	405670000	373080000	518870000
Phospholipid scramblase 3	TMEM256-PLSCR3;PLSCR3	1	1	1	0	0	0	0	1	1	0	0	0	0	1	0	0	0	0	0	4619500
SET and MYND domain-containing protein 4	SMYD4	2	2	2	0	0	0	0	0	2	0	0	0	0	0	5699000	0	0	0	0	0
Serine racemase	SRR	1	1	0	0	1	0	1	1	0	0	1	0	1	1	0	0	0	0	0	6757100
Lysine-specific demethylase 2A	KDM2A	6	6	4	5	4	3	4	6	4	5	4	3	4	6	23862000	25369000	30038000	22029000	25644000	22510000
Integrator complex subunit 2	INTS2	2	2	2	0	1	0	1	2	2	0	1	0	1	2	0	0	0	0	0	19821000
Proteasome-associated protein ECM29 homolog	KIAA0368;ECM29	24	24	21	19	19	10	14	17	21	19	19	10	14	17	243930000	249260000	236380000	190620000	217070000	214480000
26S proteasome non-ATPase regulatory subunit 9	PSMD9	6	6	6	5	4	2	3	3	6	5	4	2	3	3	48019000	44792000	43106000	36612000	29550000	18779000
Tropomyosin alpha-3 chain	TPM3	26	1	26	25	24	18	20	23	1	1	1	0	0	0	3653700000	4361400000	4164400000	2175700000	2178100000	1761800000
Mitochondrial inner membrane protein OXA1L	OXA1L	6	6	3	3	2	3	4	4	3	3	2	3	4	4	53958000	46092000	50535000	72338000	121470000	114790000
Platelet-activating factor acetylhydrolase IB subunit beta	PAFAH1B2	1	1	1	0	1	0	0	1	1	0	1	0	0	1	0	0	5409100	0	0	0
Probable E3 ubiquitin-protein ligase TRIML2	FLJ25801;TRIML2	2	2	2	2	2	1	1	1	2	2	2	1	1	1	0	0	24686000	0	0	0
Protein transport protein Sec16A	SEC16A	55	55	46	45	43	38	38	49	46	45	43	38	38	49	1576700000	1411000000	1422800000	1253600000	1177700000	1191600000
BRCA1-associated protein	BRAP	3	3	3	2	3	0	1	1	3	2	3	0	1	1	42394000	31863000	30564000	0	0	0
Transducin beta-like protein 3	TBL3	4	4	3	3	4	3	2	3	3	3	4	3	2	3	14319000	21091000	16948000	27209000	33493000	11915000
Alpha-parvin	PARVA	6	6	3	2	2	6	5	4	3	2	2	6	5	4	47035000	84003000	54153000	407580000	118610000	69340000
Zinc finger protein 292	ZNF292	3	3	3	2	3	1	1	2	3	2	3	1	1	2	69988000	53660000	55149000	0	0	48942000
Integrator complex subunit 8	INTS8	2	2	2	1	1	1	0	2	2	1	1	1	0	2	0	0	0	0	0	8810100
Probable fibrosin-1	FBRS	14	14	11	9	10	13	12	14	11	9	10	13	12	14	195070000	196650000	207390000	468000000	403510000	444290000
CAP-Gly domain-containing linker protein 1	CLIP1	11	9	11	9	8	1	2	3	9	7	6	0	1	3	152120000	71299000	79390000	0	21223000	27155000
RNA-binding protein 7	RBM7	2	2	1	1	1	1	1	2	1	1	1	1	1	2	0	0	0	0	0	7202200
Probable E3 ubiquitin-protein ligase HECTD4	HECTD4	3	3	2	1	2	0	0	2	2	1	2	0	0	2	0	0	0	0	0	7415000
TraB domain-containing protein	TRABD	1	1	1	1	1	0	1	1	1	1	1	0	1	1	0	0	0	0	0	14280000
Prohibitin-2	PHB2	18	18	17	17	16	17	17	18	17	17	16	17	17	18	2162900000	1835400000	1953500000	4525300000	5225400000	4979500000
Obg-like ATPase 1	OLA1	2	2	2	2	2	1	0	0	2	2	2	1	0	0	35155000	22034000	16729000	0	0	0
COP9 signalosome complex subunit 7b	COPS7B	2	2	2	2	2	0	0	2	2	2	2	0	0	2	25956000	27388000	31016000	0	0	17014000
Peptidyl-tRNA hydrolase 2, mitochondrial	PTRH2	5	5	3	3	3	3	3	4	3	3	3	3	3	4	55383000	87628000	54381000	91556000	108100000	92326000
Centrosomal protein of 170 kDa protein B	CEP170B	4	3	4	4	3	3	2	3	3	3	2	2	2	2	9174700	10248000	17476000	9985500	7543100	6552500
BRISC and BRCA1-A complex member 1	BABAM1	3	3	3	3	2	1	2	2	3	3	2	1	2	2	30351000	39193000	42792000	0	52932000	25802000
Transcription initiation factor TFIID subunit 6	TAF6	3	3	2	2	2	2	3	3	2	2	2	2	3	3	12445000	14897000	13596000	17985000	32561000	19066000
Tubulin-specific chaperone D	TBCD	14	14	14	10	10	6	5	8	14	10	10	6	5	8	155620000	203680000	182380000	53663000	47110000	70039000
Serine/threonine-protein kinase SMG1	SMG1	9	8	5	5	8	1	1	1	5	4	7	1	1	1	33629000	32528000	27933000	0	0	21654000
Rho GDP-dissociation inhibitor 1	ARHGDIA	3	3	1	1	2	2	3	2	1	1	2	2	3	2	0	0	0	0	57273000	0
Ubiquitin carboxyl-terminal hydrolase CYLD	CYLD	2	2	2	2	2	1	0	0	2	2	2	1	0	0	30057000	15632000	11950000	0	0	0
L-xylulose reductase	DCXR	3	3	0	0	0	2	2	2	0	0	0	2	2	2	0	0	0	0	10017000	0
Core-binding factor subunit beta	CBFB	3	3	1	2	2	1	2	1	1	2	2	1	2	1	0	0	25100000	0	0	0
Serine/arginine-rich splicing factor 1	SRSF1	1	1	1	0	0	1	1	0	1	0	0	1	1	0	0	0	0	0	6396500	0
Male-specific lethal 1 homolog	MSL1	2	2	2	2	1	1	0	1	2	2	1	1	0	1	51598000	18650000	0	0	0	0
60S ribosomal protein L38	RPL38	4	4	3	4	4	4	4	4	3	4	4	4	4	4	229550000	203870000	205250000	253070000	286050000	223000000
Probable ATP-dependent RNA helicase DDX5	DDX5	31	24	25	27	25	28	27	30	18	20	19	21	20	24	2448800000	2197000000	2188000000	4139400000	4635100000	4649400000
Ribosomal protein L19;60S ribosomal protein L19	RPL19	7	7	7	5	5	5	6	6	7	5	5	5	6	6	566780000	454250000	551100000	625160000	634180000	748000000
Small nuclear ribonucleoprotein-associated protein N;Small nuclear ribonucleoprotein-associated proteins B and B	SNRPN;SNRPB	5	5	2	3	4	3	2	3	2	3	4	3	2	3	68245000	59027000	67095000	48534000	41473000	68035000
Aurora kinase B	AURKB	2	2	2	1	2	2	1	1	2	1	2	2	1	1	19415000	0	17101000	16509000	0	0
Nucleolar protein 11	NOL11	1	1	1	0	1	0	0	1	1	0	1	0	0	1	0	0	0	0	0	7038000
60S ribosomal protein L18	RPL18	8	8	8	8	8	7	6	8	8	8	8	7	6	8	3462700000	3118900000	3310100000	3850800000	3678500000	4535800000
Trafficking protein particle complex subunit 8	TRAPPC8	9	9	8	9	7	3	3	4	8	9	7	3	3	4	65295000	69798000	63888000	44152000	44391000	30405000
E3 ubiquitin-protein ligase SMURF2	SMURF2	3	3	3	3	2	0	0	1	3	3	2	0	0	1	11561000	11900000	0	0	0	0
Polycomb protein SUZ12	SUZ12	6	6	6	5	5	5	4	5	6	5	5	5	4	5	82347000	76546000	74863000	39312000	41629000	33255000
Transmembrane and coiled-coil domain-containing protein 1	TMCO1	2	2	1	1	0	2	2	2	1	1	0	2	2	2	0	0	0	12978000	0	17329000
YTH domain-containing protein 1	YTHDC1	8	8	6	6	6	6	8	7	6	6	6	6	8	7	104600000	75866000	69375000	182140000	143670000	145360000
Myosin regulatory light chain 12A;Myosin regulatory light chain 12B	MYL12A;MYL12B	3	3	2	2	3	3	3	3	2	2	3	3	3	3	84779000	73943000	72342000	61949000	74638000	88450000
BUB3-interacting and GLEBS motif-containing protein ZNF207	ZNF207	4	4	4	4	4	3	3	3	4	4	4	3	3	3	58459000	68912000	73139000	65564000	42619000	45727000
Non-specific protein-tyrosine kinase;Tyrosine-protein kinase Yes	YES1	1	1	1	1	1	1	1	1	1	1	1	1	1	1	6883800	6386700	5796600	7866000	7135100	8174300
ARF GTPase-activating protein GIT1	GIT1	12	9	10	10	11	6	5	5	7	7	8	3	4	4	165560000	184570000	187150000	90781000	116180000	113880000
	HELZ	71	1	58	50	58	60	65	68	0	0	0	1	1	1	0	0	0	0	54267000	0
60S ribosomal protein L36	RPL36	2	2	2	2	2	2	2	2	2	2	2	2	2	2	36963000	37044000	34184000	83459000	95743000	123820000
Vascular endothelial zinc finger 1	VEZF1	2	2	1	1	1	1	1	2	1	1	1	1	1	2	0	0	0	0	0	2228400
Ribosomal L1 domain-containing protein 1	RSL1D1	10	10	10	10	9	6	6	8	10	10	9	6	6	8	129870000	155700000	146930000	171980000	126430000	122670000
Protein Njmu-R1	C17orf75	2	2	1	1	1	2	2	2	1	1	1	2	2	2	0	0	0	0	0	30640000
Cullin-4B	CUL4B	10	2	7	9	7	9	10	8	1	1	0	2	2	2	0	0	0	31646000	20706000	22572000
Methyl-CpG-binding domain protein 3	MBD3	3	3	3	2	3	3	2	3	3	2	3	3	2	3	79523000	60528000	83831000	37517000	32038000	50294000
Signal transducer and activator of transcription;Signal transducer and activator of transcription 5B;Signal transducer and activator of transcription 5A	STAT5A;STAT5B	2	2	1	2	1	1	1	2	1	2	1	1	1	2	0	22297000	0	0	0	10205000
Clustered mitochondria protein homolog	CLUH	12	1	12	10	11	6	6	6	1	1	1	1	1	1	129870000	146870000	121790000	56294000	51959000	57710000
Unconventional myosin-Id	MYO1D	8	8	8	2	3	3	4	3	8	2	3	3	4	3	57441000	0	31575000	34378000	30668000	26847000
Katanin p60 ATPase-containing subunit A-like 2	KATNAL2	1	1	1	1	1	1	1	1	1	1	1	1	1	1	0	0	0	0	0	16185000
Protein syndesmos	NUDT16L1	1	1	1	0	1	0	0	0	1	0	1	0	0	0	0	0	6785900	0	0	0
Lon protease homolog, mitochondrial	LONP1	14	14	5	5	10	8	10	13	5	5	10	8	10	13	130790000	138640000	150210000	220160000	198120000	238840000
tRNA (guanine(10)-N2)-methyltransferase homolog	TRMT11	1	1	1	1	1	0	0	0	1	1	1	0	0	0	0	0	6096000	0	0	0
26S proteasome non-ATPase regulatory subunit 8	PSMD8	4	4	3	3	3	4	3	4	3	3	3	4	3	4	33172000	36472000	27985000	39085000	41979000	37448000
Breast carcinoma-amplified sequence 3	BCAS3	1	1	1	1	1	1	1	1	1	1	1	1	1	1	0	0	0	0	0	3102600
DAZ-associated protein 1	DAZAP1	6	6	5	5	5	6	6	6	5	5	5	6	6	6	176550000	190210000	206220000	358540000	342230000	370670000
Tubulin-folding cofactor B	TBCB	1	1	1	1	1	1	1	1	1	1	1	1	1	1	0	0	0	0	0	2663200
Zinc finger CCHC domain-containing protein 2	ZCCHC2	1	1	1	1	1	0	0	1	1	1	1	0	0	1	0	0	0	0	0	11435000
CXXC-type zinc finger protein 1	CXXC1	1	1	0	0	1	0	0	0	0	0	1	0	0	0	0	0	0	0	0	0
Protein phosphatase 1 regulatory subunit 12C	PPP1R12C	1	1	1	1	1	0	0	1	1	1	1	0	0	1	0	0	0	0	0	1788600
Protein LSM12 homolog	LSM12	4	4	4	3	3	3	4	4	4	3	3	3	4	4	135050000	117010000	133620000	220010000	175690000	191090000
	TPM4	1	1	1	1	1	0	0	1	1	1	1	0	0	1	0	0	0	0	0	9391100
Nucleoporin SEH1	SEH1L	2	2	1	1	2	1	1	1	1	1	2	1	1	1	0	0	0	0	0	21678000
Calfacilitin	TLCD1	1	1	0	0	0	0	1	0	0	0	0	0	1	0	0	0	0	0	7825100	0
Eukaryotic translation initiation factor 1;Eukaryotic translation initiation factor 1b	EIF1;EIF1B	3	3	3	2	3	3	1	2	3	2	3	3	1	2	21973000	27903000	0	0	0	0
Granulins;Acrogranin;Paragranulin;Granulin-1;Granulin-2;Granulin-3;Granulin-4;Granulin-5;Granulin-6;Granulin-7	GRN	2	2	2	2	2	1	2	2	2	2	2	1	2	2	53664000	62378000	64465000	60197000	68759000	94866000
Splicing factor 3A subunit 2	SF3A2	2	2	2	1	2	2	2	2	2	1	2	2	2	2	5011800	0	12751000	29955000	20769000	14103000
Splicing factor U2AF 65 kDa subunit	U2AF2	5	5	5	5	4	2	2	4	5	5	4	2	2	4	41609000	69652000	77694000	28566000	25444000	39748000
Transmembrane protein 256	TMEM256	1	1	1	0	1	1	1	1	1	0	1	1	1	1	0	0	0	0	0	51349000
Uncharacterized protein C18orf8	C18orf8	4	4	2	1	2	3	4	3	2	1	2	3	4	3	26805000	0	0	32062000	41060000	34640000
	TPM4	14	2	14	13	13	10	9	11	2	2	2	0	1	1	0	0	16319000	0	0	0
mRNA cap guanine-N7 methyltransferase	RNMT	6	6	6	5	6	4	2	4	6	5	6	4	2	4	98083000	80955000	117370000	39535000	51502000	40724000
UBX domain-containing protein 6	UBXN6	1	1	0	0	0	0	0	1	0	0	0	0	0	1	0	0	0	0	0	10971000
Protein YIF1B	YIF1B	1	1	1	1	1	1	1	1	1	1	1	1	1	1	0	0	0	0	0	50378000
Niemann-Pick C1 protein	NPC1	2	2	1	2	1	1	1	2	1	2	1	1	1	2	0	0	0	0	0	29247000
Ubiquitin carboxyl-terminal hydrolase;Ubiquitin carboxyl-terminal hydrolase 32	USP32	3	3	2	1	2	1	1	1	2	1	2	1	1	1	15154000	13215000	14791000	0	0	10901000
tRNA (guanine(26)-N(2))-dimethyltransferase	TRMT1	1	1	1	1	1	1	1	1	1	1	1	1	1	1	0	0	0	0	0	15019000
Phenylalanine--tRNA ligase alpha subunit	FARSA	12	12	10	8	8	10	11	11	10	8	8	10	11	11	187390000	167560000	237500000	603280000	514040000	384530000
Thioredoxin-like protein 1	TXNL1	3	3	3	3	3	2	3	3	3	3	3	2	3	3	29247000	39729000	35975000	47660000	29397000	48865000
Thymidine kinase;Thymidine kinase, cytosolic	TK1	4	4	4	4	3	3	2	3	4	4	3	3	2	3	78231000	71108000	68383000	36311000	35662000	35920000
Glucose-6-phosphatase 3	G6PC3	2	2	2	1	2	2	2	2	2	1	2	2	2	2	22584000	20272000	25073000	50123000	53344000	53501000
GH3 domain-containing protein	GHDC	2	2	1	0	1	1	1	2	1	0	1	1	1	2	0	0	0	0	0	12025000
Dephospho-CoA kinase domain-containing protein	DCAKD	2	2	1	2	0	1	2	1	1	2	0	1	2	1	0	0	0	22002000	19087000	8089200
UPF0711 protein C18orf21	C18orf21	1	1	1	0	1	1	1	1	1	0	1	1	1	1	0	0	0	0	0	3475800
Glutamate-rich WD repeat-containing protein 1	GRWD1	4	4	3	2	3	4	2	3	3	2	3	4	2	3	64568000	0	69077000	77473000	95019000	65821000
Coatomer subunit epsilon	COPE	6	6	5	5	5	6	4	5	5	5	5	6	4	5	210780000	205420000	186710000	163510000	172660000	244190000
Persulfide dioxygenase ETHE1, mitochondrial	ETHE1	2	2	1	2	2	2	2	2	1	2	2	2	2	2	0	22418000	18871000	32217000	22318000	21868000
Interferon regulatory factor 3	IRF3	1	1	0	0	0	1	1	1	0	0	0	1	1	1	0	0	0	0	0	20498000
Mitochondrial import inner membrane translocase subunit TIM44	TIMM44	4	4	3	2	3	4	4	4	3	2	3	4	4	4	0	0	18816000	26004000	41233000	92941000
	ZNF587B	3	1	2	2	2	2	3	2	0	0	0	0	1	0	8940900	8560100	9213600	8945200	9844900	12925000
Zinc finger CCCH domain-containing protein 4	ZC3H4	1	1	1	0	1	0	0	1	1	0	1	0	0	1	0	0	0	0	0	990900
60S ribosomal protein L13a	RPL13A;RPL13a	8	8	8	8	7	7	7	6	8	8	7	7	7	6	1640100000	1367000000	1430300000	1451200000	1913000000	2027700000
AP-2 complex subunit sigma	AP2S1	3	3	2	2	3	2	3	3	2	2	3	2	3	3	52789000	45721000	51236000	0	74711000	108020000
GRAM domain-containing protein 1A	GRAMD1A	2	2	0	1	0	0	0	1	0	1	0	0	0	1	0	0	0	0	0	3441600
Protein Smaug homolog 2	SAMD4B	5	4	3	5	4	3	3	2	3	4	3	2	2	2	27238000	54389000	53734000	26699000	22425000	17001000
	HNRNPM	26	1	23	22	21	21	25	25	0	0	0	0	0	1	0	0	0	0	0	42767000
Rho guanine nucleotide exchange factor 1	ARHGEF1	19	19	15	16	15	14	13	13	15	16	15	14	13	13	532470000	493630000	471240000	348670000	378390000	317340000
C-type lectin domain family 11 member A	CLEC11A	1	1	0	0	0	1	1	1	0	0	0	1	1	1	0	0	0	0	0	12623000
40S ribosomal protein S5;40S ribosomal protein S5, N-terminally processed	RPS5	8	8	6	5	5	3	5	8	6	5	5	3	5	8	428060000	404400000	451290000	560540000	556000000	545120000
Unconventional myosin-IXb	MYO9B	3	3	3	2	2	1	0	0	3	2	2	1	0	0	12245000	0	12445000	0	0	0
RAC-beta serine/threonine-protein kinase	AKT2	6	3	6	5	5	3	4	5	3	3	3	1	2	2	27616000	27693000	22661000	28581000	35850000	49092000
	ZNF414	1	1	1	1	1	1	0	1	1	1	1	1	0	1	0	0	3027300	0	0	0
DNA ligase;DNA ligase 1	LIG1	3	3	3	3	3	2	0	1	3	3	3	2	0	1	16416000	13442000	0	11674000	0	0
Epidermal growth factor receptor substrate 15-like 1	EPS15L1	8	8	8	6	8	7	5	7	8	6	8	7	5	7	142660000	169370000	136680000	118870000	118410000	108420000
ER membrane protein complex subunit 8	EMC8	1	1	1	1	0	0	1	0	1	1	0	0	1	0	0	0	0	0	17579000	0
6-phosphogluconolactonase	PGLS	2	2	2	2	1	2	0	0	2	2	1	2	0	0	0	90978000	0	204970000	0	0
DNA polymerase;DNA polymerase delta catalytic subunit	POLD1	8	8	7	6	7	4	3	7	7	6	7	4	3	7	64855000	67864000	59186000	64537000	54736000	51732000
SH3KBP1-binding protein 1	SHKBP1	4	4	4	2	2	2	2	2	4	2	2	2	2	2	30485000	31971000	38723000	20905000	18733000	0
SURP and G-patch domain-containing protein 2	SUGP2	25	25	18	15	18	17	17	20	18	15	18	17	17	20	450290000	465030000	436930000	342670000	316520000	381990000
Nitric oxide synthase-interacting protein	NOSIP	4	4	3	3	3	2	3	2	3	3	3	2	3	2	49388000	31487000	33167000	28459000	36894000	26377000
Alkyldihydroxyacetonephosphate synthase, peroxisomal	AGPS	7	7	3	5	5	4	3	7	3	5	5	4	3	7	47811000	45031000	59852000	63551000	56428000	68773000
Kinesin-like protein KIF2A	KIF2A	12	10	12	11	11	8	8	10	10	9	9	7	6	8	156640000	164170000	182110000	132790000	121450000	119170000
ATP-dependent RNA helicase DDX39A	DDX39A	13	3	13	12	12	12	12	12	3	3	3	3	3	3	193620000	154280000	164060000	212400000	200400000	246980000
Cytosolic acyl coenzyme A thioester hydrolase	ACOT7	10	10	9	10	10	7	8	10	9	10	10	7	8	10	781780000	728720000	639570000	1210100000	1448700000	1328400000
HCLS1-associated protein X-1	HAX1	4	4	1	1	2	2	2	4	1	1	2	2	2	4	25802000	0	24424000	44703000	125880000	61500000
AH receptor-interacting protein	AIP	8	8	7	6	6	5	1	4	7	6	6	5	1	4	157410000	146000000	152050000	64634000	0	102760000
GTP-binding protein 1	GTPBP1	3	3	2	1	1	2	2	3	2	1	1	2	2	3	0	0	0	42166000	40581000	0
Syntaxin-binding protein 3	STXBP3	7	7	7	5	5	4	2	6	7	5	5	4	2	6	56979000	51038000	51038000	45111000	41028000	47321000
AP-3 complex subunit beta-1	AP3B1	19	19	15	15	16	16	15	18	15	15	16	16	15	18	390880000	406140000	393340000	345690000	338140000	369810000
26S proteasome non-ATPase regulatory subunit 11	PSMD11	5	5	3	3	2	3	4	5	3	3	2	3	4	5	38089000	46544000	51067000	48766000	45615000	41316000
26S proteasome non-ATPase regulatory subunit 12	PSMD12	9	9	6	5	7	5	7	8	6	5	7	5	7	8	123740000	140440000	110040000	125090000	157370000	194220000
E3 SUMO-protein ligase CBX4	CBX4	5	5	2	3	3	4	3	5	2	3	3	4	3	5	0	15087000	15715000	37749000	15060000	11176000
Membrane-associated progesterone receptor component 1	PGRMC1	4	3	3	3	3	3	2	4	2	2	2	2	1	3	74682000	163380000	99943000	59591000	65747000	60164000
Transcription elongation factor SPT5	SUPT5H	3	3	2	2	3	1	2	2	2	2	3	1	2	2	22809000	14008000	20730000	0	12089000	9819200
Transcription initiation factor TFIID subunit 4	TAF4	14	14	8	5	9	10	11	13	8	5	9	10	11	13	65214000	67605000	66501000	130920000	136700000	121820000
DNA fragmentation factor subunit alpha	DFFA	5	5	5	4	5	1	2	2	5	4	5	1	2	2	34853000	51194000	55151000	0	17472000	20041000
Chloride intracellular channel protein 1	CLIC1	7	7	6	7	5	5	5	3	6	7	5	5	5	3	337800000	353890000	348690000	157160000	173940000	140470000
Eukaryotic translation initiation factor 3 subunit F	EIF3F	12	9	11	11	10	11	11	12	8	8	7	8	8	9	868120000	609160000	722220000	849300000	1131400000	1231900000
NEDD4-like E3 ubiquitin-protein ligase WWP2	WWP2	6	5	4	4	5	5	4	6	3	3	4	4	3	5	47173000	35608000	31146000	98469000	51540000	77963000
Pyruvate dehydrogenase protein X component, mitochondrial	PDHX	2	2	1	0	0	1	2	1	1	0	0	1	2	1	0	0	0	0	13706000	0
Acetyl-coenzyme A transporter 1	SLC33A1	5	5	4	4	4	3	3	4	4	4	4	3	3	4	14749000	22351000	20038000	40027000	70165000	51060000
Importin-5	IPO5	32	31	31	29	30	23	20	26	30	28	29	22	19	25	1308000000	1405100000	1329900000	614690000	594820000	716850000
DNA-directed RNA polymerase, mitochondrial	POLRMT	9	9	6	6	5	7	7	8	6	6	5	7	7	8	37898000	43405000	47711000	84257000	85343000	70333000
Histone deacetylase complex subunit SAP18	SAP18	2	2	2	1	2	2	2	2	2	1	2	2	2	2	12742000	0	10387000	14761000	13380000	32363000
Insulin-like growth factor 2 mRNA-binding protein 3	IGF2BP3	18	16	16	14	14	15	17	17	14	12	12	13	15	15	762160000	671280000	684740000	991630000	994140000	1073400000
Dynamin-1-like protein	DNM1L	31	3	29	29	28	17	16	25	2	3	3	1	0	3	1173400000	1003100000	1009400000	493170000	510820000	562890000
RNA 3-terminal phosphate cyclase	RTCA	3	3	3	3	3	3	3	2	3	3	3	3	3	2	45782000	34912000	38991000	48410000	40198000	60798000
Phosphatidylinositol 4-phosphate 3-kinase C2 domain-containing subunit alpha	PIK3C2A	18	18	10	8	11	14	14	16	10	8	11	14	14	16	95120000	131070000	83462000	153860000	161270000	169830000
Cytochrome c oxidase subunit NDUFA4	NDUFA4	3	3	3	2	3	3	3	3	3	2	3	3	3	3	69336000	75906000	75659000	168220000	89740000	211270000
26S proteasome non-ATPase regulatory subunit 14	PSMD14	9	9	7	7	7	7	9	9	7	7	7	7	9	9	599040000	516290000	506510000	657410000	828470000	1023600000
Importin subunit alpha-4	KPNA3	6	6	6	6	6	4	2	2	6	6	6	4	2	2	167480000	212590000	160130000	115720000	129860000	89401000
Syntenin-1	SDCBP	1	1	1	1	1	1	1	1	1	1	1	1	1	1	0	0	0	0	0	18077000
Nucleolar protein 56	NOP56	12	12	11	10	11	10	9	10	11	10	11	10	9	10	167710000	193200000	152960000	165310000	165740000	162390000
Protein CYR61	CYR61	2	2	1	1	2	2	1	1	1	1	2	2	1	1	0	0	0	9269100	0	0
Importin subunit alpha-3	KPNA4	6	6	4	5	4	5	2	4	4	5	4	5	2	4	253450000	257030000	268520000	156260000	126270000	125010000
E3 ubiquitin-protein ligase TRIM38	TRIM38	3	3	3	2	2	2	1	2	3	2	2	2	1	2	16044000	18563000	15170000	15576000	13654000	10253000
Serine/threonine-protein phosphatase 6 catalytic subunit;Serine/threonine-protein phosphatase 6 catalytic subunit, N-terminally processed	PPP6C	6	6	6	6	6	5	5	5	6	6	6	5	5	5	183960000	229130000	178220000	139000000	150410000	161030000
Pyridoxal kinase	PDXK	4	4	4	4	3	3	2	3	4	4	3	3	2	3	41312000	45541000	33169000	29961000	24402000	20106000
Acyl-CoA desaturase	SCD	2	2	2	2	2	2	2	2	2	2	2	2	2	2	14777000	15963000	17975000	0	32000000	44286000
AT-rich interactive domain-containing protein 1A	ARID1A	16	15	10	10	12	6	6	12	9	9	11	5	6	11	103000000	110080000	105090000	55039000	60561000	59483000
Transmembrane protein 194A	TMEM194A	4	4	3	2	3	3	2	3	3	2	3	3	2	3	28823000	37955000	50039000	45746000	0	24173000
Thioredoxin domain-containing protein 9	TXNDC9	5	5	3	2	3	5	4	5	3	2	3	5	4	5	42602000	52342000	45917000	75354000	84415000	99244000
AP-3 complex subunit delta-1	AP3D1	23	23	21	19	21	19	20	19	21	19	21	19	20	19	480380000	484330000	492440000	459310000	497200000	520030000
Segment polarity protein dishevelled homolog DVL-2	DVL2	4	3	0	0	2	2	2	3	0	0	2	1	1	3	0	0	0	63400000	38828000	0
Chromodomain-helicase-DNA-binding protein 1	CHD1	5	3	1	2	3	2	3	3	0	2	1	1	2	2	0	0	0	0	1576500	1308300
Histone-lysine N-methyltransferase 2D	KMT2D	10	9	7	4	5	4	4	7	6	4	4	4	4	6	26879000	23146000	18103000	14578000	14277000	20259000
Protein arginine N-methyltransferase 5;Protein arginine N-methyltransferase 5, N-terminally processed	PRMT5	21	21	19	18	19	19	18	19	19	18	19	19	18	19	1980600000	1795000000	1795000000	850300000	866150000	934800000
Na(+)/H(+) exchange regulatory cofactor NHE-RF1	SLC9A3R1	1	1	1	0	0	0	0	0	1	0	0	0	0	0	14322000	0	0	0	0	0
Tripeptidyl-peptidase 1	TPP1	3	3	2	2	1	1	0	2	2	2	1	1	0	2	23533000	0	0	0	0	80578000
Transcription elongation regulator 1	TCERG1	4	4	3	3	3	3	2	4	3	3	3	3	2	4	16472000	17552000	19115000	25908000	15335000	17404000
Transportin-2	TNPO2	7	4	3	5	3	4	4	4	1	3	1	1	1	1	0	14137000	0	0	0	0
DNA-directed RNA polymerase III subunit RPC1	POLR3A	10	10	9	6	6	3	2	7	9	6	6	3	2	7	56830000	53587000	49424000	37835000	42954000	39994000
Secretory carrier-associated membrane protein 3	SCAMP3	5	5	4	4	4	4	5	5	4	4	4	4	5	5	157590000	205490000	191950000	253510000	327310000	294260000
Transcription regulator protein BACH1	BACH1	18	18	15	15	16	12	12	17	15	15	16	12	12	17	370490000	387260000	405600000	278260000	250690000	230770000
Interferon-induced protein with tetratricopeptide repeats 3	IFIT3	3	3	3	3	3	0	1	1	3	3	3	0	1	1	22593000	15136000	16881000	0	0	0
Microsomal glutathione S-transferase 3	MGST3	2	2	2	1	2	1	1	2	2	1	2	1	1	2	77820000	0	87548000	0	0	44274000
PDZ domain-containing protein GIPC1	GIPC1	2	2	1	1	1	1	1	2	1	1	1	1	1	2	0	0	0	0	0	24619000
Inhibitor of nuclear factor kappa-B kinase subunit beta	IKBKB	7	7	5	6	6	4	2	2	5	6	6	4	2	2	80670000	60828000	73296000	50902000	0	0
Mitochondrial import inner membrane translocase subunit Tim23;Putative mitochondrial import inner membrane translocase subunit Tim23B	TIMM23;TIMM23B	2	2	0	1	1	1	2	2	0	1	1	1	2	2	0	0	0	0	46804000	72716000
Histone acetyltransferase type B catalytic subunit	HAT1	5	5	5	4	4	1	3	3	5	4	4	1	3	3	77878000	102390000	100590000	0	57145000	71264000
Ubiquitin/ISG15-conjugating enzyme E2 L6	UBE2L6	3	3	0	0	0	3	2	2	0	0	0	3	2	2	0	0	0	58028000	71593000	0
Cytochrome b-c1 complex subunit 8	UQCRQ	2	2	1	1	1	2	2	2	1	1	1	2	2	2	0	0	0	31914000	34018000	23045000
Hepatocyte growth factor-regulated tyrosine kinase substrate	HGS	2	2	2	2	2	1	1	2	2	2	2	1	1	2	25103000	33047000	37198000	17172000	0	10916000
Ras-related protein Rab-7L1	RAB29	3	2	2	3	1	2	3	3	1	2	0	1	2	2	0	40729000	0	0	253360000	90922000
Protein phosphatase 1 regulatory subunit 12A	PPP1R12A	6	6	6	6	6	2	4	4	6	6	6	2	4	4	81536000	78041000	78606000	38054000	31660000	24008000
Cyclin-G-associated kinase	GAK	12	12	10	11	10	6	4	8	10	11	10	6	4	8	180060000	158070000	185990000	102350000	96823000	104710000
Exportin-1	XPO1	36	36	35	35	32	27	30	33	35	35	32	27	30	33	2019800000	2288400000	2205600000	1720600000	1726100000	1925500000
Zinc finger protein 609	ZNF609	36	36	26	23	26	29	35	33	26	23	26	29	35	33	843910000	736640000	806750000	1388700000	1583200000	1643500000
Spectrin beta chain, non-erythrocytic 2	SPTBN2	21	19	14	16	14	9	8	8	13	15	13	7	7	7	234310000	214910000	182190000	88556000	109520000	114980000
Plexin-B2	PLXNB2	2	2	2	1	2	1	1	2	2	1	2	1	1	2	0	0	15623000	0	0	15513000
Tectonin beta-propeller repeat-containing protein 2	TECPR2	5	5	4	4	5	2	1	3	4	4	5	2	1	3	17466000	27219000	33173000	22291000	0	12678000
U2 snRNP-associated SURP motif-containing protein	U2SURP	24	24	21	21	22	20	20	21	21	21	22	20	20	21	1446000000	1507300000	1396700000	1253000000	1335600000	1365900000
Histone-lysine N-methyltransferase SETD1A	SETD1A	1	1	1	1	0	0	0	0	1	1	0	0	0	0	0	7640100	0	0	0	0
Uncharacterized protein KIAA0355	KIAA0355	2	2	2	1	1	1	2	2	2	1	1	1	2	2	0	0	0	0	0	201280000
Phosphoribosylformylglycinamidine synthase	PFAS	14	14	12	10	11	6	7	11	12	10	11	6	7	11	282740000	270070000	245920000	89614000	137680000	136970000
Serine/threonine-protein phosphatase 6 regulatory ankyrin repeat subunit A	ANKRD28	13	12	13	11	13	6	4	8	12	10	12	5	3	8	278090000	217650000	196010000	65916000	36249000	96301000
Rho guanine nucleotide exchange factor 11	ARHGEF11	1	1	1	0	1	0	0	0	1	0	1	0	0	0	0	0	10421000	0	0	0
Mitochondrial ribonuclease P protein 3	KIAA0391	6	6	1	2	2	1	1	4	1	2	2	1	1	4	0	0	0	0	0	33668000
Inhibitor of nuclear factor kappa-B kinase subunit alpha	CHUK	10	10	8	7	9	6	5	6	8	7	9	6	5	6	156080000	162510000	147860000	88884000	93917000	94637000
T-box transcription factor TBX3	TBX3	2	2	1	1	1	1	1	2	1	1	1	1	1	2	0	0	0	0	0	19485000
Sphingolipid delta(4)-desaturase DES1	DEGS1	2	2	2	1	1	2	2	2	2	1	1	2	2	2	29253000	0	0	42368000	43544000	37188000
Actin-related protein 2/3 complex subunit 1B	ARPC1B	8	7	7	6	6	7	7	8	6	5	5	6	6	7	203160000	146080000	149720000	138820000	150360000	151090000
Actin-related protein 2/3 complex subunit 2	ARPC2	10	10	8	8	9	9	8	9	8	8	9	9	8	9	332010000	253630000	211430000	273180000	243730000	245820000
Actin-related protein 2/3 complex subunit 3	ARPC3	6	6	6	5	4	5	5	5	6	5	4	5	5	5	164570000	85578000	111470000	110080000	116970000	191350000
DNA-directed RNA polymerases I and III subunit RPAC1	POLR1C	8	8	7	7	7	6	7	6	7	7	7	6	7	6	342400000	256590000	207410000	619030000	299370000	269880000
Membrane-associated progesterone receptor component 2	PGRMC2	4	3	3	3	3	4	3	4	2	2	2	3	2	3	39497000	56414000	33642000	28439000	0	23812000
Ral guanine nucleotide dissociation stimulator-like 2	RGL2	1	1	1	0	0	0	0	0	1	0	0	0	0	0	3967100	0	0	0	0	0
Prefoldin subunit 6	PFDN6	2	2	2	2	2	1	1	2	2	2	2	1	1	2	29650000	31357000	25885000	0	0	13254000
NF-kappa-B-repressing factor	NKRF	16	16	11	7	9	9	11	11	11	7	9	9	11	11	125310000	116840000	120000000	221170000	199650000	151780000
Protein CASC3	CASC3	3	3	3	1	2	1	1	2	3	1	2	1	1	2	3000000	0	2842400	0	0	0
28S ribosomal protein S12, mitochondrial	MRPS12	2	2	1	1	0	1	1	1	1	1	0	1	1	1	0	0	0	0	0	21268000
NADH dehydrogenase [ubiquinone] 1 alpha subcomplex subunit 1	NDUFA1	1	1	0	0	1	0	0	1	0	0	1	0	0	1	0	0	0	0	0	6662900
Peroxisomal acyl-coenzyme A oxidase 3	ACOX3	2	2	2	2	2	1	1	2	2	2	2	1	1	2	241720000	235450000	236110000	0	0	292930000
Surfeit locus protein 4	SURF4	4	4	4	4	4	4	4	4	4	4	4	4	4	4	567320000	353790000	506670000	348430000	556110000	916520000
Ataxin-7	ATXN7	2	2	1	1	1	0	1	1	1	1	1	0	1	1	0	0	0	0	0	953100
Serine palmitoyltransferase 1	SPTLC1	12	12	12	11	11	11	10	12	12	11	11	11	10	12	561980000	474490000	464960000	491690000	512270000	528860000
Serine palmitoyltransferase 2	SPTLC2	9	9	8	7	9	4	5	7	8	7	9	4	5	7	129780000	146360000	117040000	113250000	87886000	86804000
Fanconi anemia group G protein	FANCG	1	1	1	1	1	1	1	0	1	1	1	1	1	0	0	0	0	0	35494000	0
UDP-N-acetylglucosamine--peptide N-acetylglucosaminyltransferase 110 kDa subunit	OGT	21	21	19	18	17	15	16	19	19	18	17	15	16	19	382610000	409650000	400900000	290340000	292560000	300830000
Protein phosphatase 1G	PPM1G	12	12	12	12	12	10	9	11	12	12	12	10	9	11	252810000	279320000	263840000	172090000	169940000	139720000
Eukaryotic translation initiation factor 3 subunit D	EIF3D	12	12	11	10	12	9	8	10	11	10	12	9	8	10	526390000	545650000	582120000	538930000	668930000	662420000
Histone deacetylase 3	HDAC3	8	7	5	3	4	5	4	8	5	3	4	5	4	7	46636000	34964000	38320000	78516000	64392000	76134000
Nuclear valosin-containing protein-like	NVL	2	2	2	1	1	0	1	1	2	1	1	0	1	1	7765800	0	0	0	0	0
Importin-8	IPO8	7	6	4	4	4	3	4	6	3	3	3	2	3	5	36322000	39096000	27978000	28748000	34390000	31956000
Thymocyte selection-associated high mobility group box protein TOX;TOX high mobility group box family member 3;TOX high mobility group box family member 4	TOX;TOX3;TOX4	1	1	1	0	1	0	0	0	1	0	1	0	0	0	0	0	8963300	0	0	0
Monocarboxylate transporter 4	SLC16A3	8	8	7	7	7	7	8	7	7	7	7	7	8	7	231160000	216280000	244620000	342100000	328160000	392060000
MutS protein homolog 4	MSH4	1	1	1	1	1	0	0	0	1	1	1	0	0	0	0	0	29656000	0	0	0
Melanoma-associated antigen B2	MAGEB2	8	8	7	6	8	6	4	5	7	6	8	6	4	5	298050000	200820000	274170000	139040000	124750000	159230000
Circadian locomoter output cycles protein kaput	CLOCK	7	7	3	0	1	5	4	7	3	0	1	5	4	7	13105000	0	0	36821000	33491000	39450000
ATP-dependent RNA helicase DDX3Y	DDX3Y	30	6	25	24	25	27	24	26	5	4	5	6	5	5	121500000	108720000	116750000	157980000	206360000	180820000
Pre-mRNA-splicing factor ATP-dependent RNA helicase DHX15	DHX15	26	26	23	21	20	16	21	24	23	21	20	16	21	24	1044100000	961310000	1010800000	796110000	775230000	872510000
Zinc finger ZZ-type and EF-hand domain-containing protein 1	ZZEF1	13	13	10	10	11	7	7	7	10	10	11	7	7	7	131410000	148200000	135720000	87380000	66444000	66859000
TELO2-interacting protein 1 homolog	TTI1	7	7	5	3	5	2	3	4	5	3	5	2	3	4	35903000	31659000	35899000	22626000	27510000	21411000
Ribosomal RNA-processing protein 8	RRP8	7	7	6	5	5	4	5	6	6	5	5	4	5	6	73019000	96224000	73957000	58962000	101910000	91682000
E3 ubiquitin-protein ligase Praja-2	PJA2	3	2	2	3	3	2	3	3	2	2	2	1	2	2	23198000	20694000	16079000	24412000	20710000	17750000
Signal-induced proliferation-associated 1-like protein 1	SIPA1L1	6	6	4	4	5	3	2	5	4	4	5	3	2	5	24379000	57668000	57331000	37456000	31777000	18522000
U4/U6 small nuclear ribonucleoprotein Prp4	PRPF4	12	12	10	12	10	11	9	12	10	12	10	11	9	12	215630000	197120000	212060000	223460000	243090000	291980000
D-3-phosphoglycerate dehydrogenase	PHGDH	24	24	23	24	24	19	18	20	23	24	24	19	18	20	4773300000	4771700000	4192200000	2781500000	2989500000	3039700000
Cytoplasmic dynein 1 light intermediate chain 2	DYNC1LI2	6	5	3	3	4	3	3	6	2	2	3	2	2	5	24641000	24310000	16557000	26350000	25066000	21744000
26S proteasome non-ATPase regulatory subunit 3	PSMD3	30	30	28	26	25	29	29	29	28	26	25	29	29	29	1295100000	1415000000	1459400000	3343700000	3728500000	3280300000
Bifunctional 3-phosphoadenosine 5-phosphosulfate synthase 1;Sulfate adenylyltransferase;Adenylyl-sulfate kinase	PAPSS1	8	7	8	8	7	6	4	7	7	7	6	5	3	6	96441000	101440000	88712000	64432000	74026000	68665000
Centromere/kinetochore protein zw10 homolog	ZW10	18	18	14	10	12	6	11	11	14	10	12	6	11	11	228390000	260500000	214440000	117250000	166870000	164810000
U4/U6.U5 tri-snRNP-associated protein 1	SART1	1	1	1	1	1	0	0	0	1	1	1	0	0	0	0	0	10721000	0	0	0
Transforming growth factor beta-1-induced transcript 1 protein	TGFB1I1	7	7	6	6	5	3	4	3	6	6	5	3	4	3	53944000	67732000	57765000	42256000	39724000	48228000
Zinc finger protein 264;Zinc finger protein 805;Zinc finger protein 460	ZNF264;ZNF805;ZNF460	4	3	2	3	3	1	1	1	1	2	2	1	1	1	87820000	107540000	80391000	0	0	0
Centriolar coiled-coil protein of 110 kDa	CCP110	4	4	4	3	3	1	1	2	4	3	3	1	1	2	40396000	32317000	37402000	0	0	33691000
CBP80/20-dependent translation initiation factor	CTIF	1	1	1	0	0	0	0	0	1	0	0	0	0	0	1833800	0	0	0	0	0
Mitogen-activated protein kinase kinase kinase 7	MAP3K7;DKFZp586F0420	13	13	11	11	11	11	10	13	11	11	11	11	10	13	245710000	233730000	244730000	338980000	315350000	466840000
Eukaryotic translation elongation factor 1 epsilon-1	EEF1E1;EEF1E1-BLOC1S5	6	6	6	5	6	6	6	6	6	5	6	6	6	6	252540000	226830000	254900000	168830000	167640000	168110000
Receptor-interacting serine/threonine-protein kinase 2	RIPK2	8	7	7	8	7	3	5	6	6	7	6	3	5	6	98193000	113800000	118990000	110090000	65868000	67121000
WD repeat-containing protein 62	WDR62	3	3	3	2	2	1	1	1	3	2	2	1	1	1	21812000	22106000	24015000	0	0	0
Heterogeneous nuclear ribonucleoprotein R	HNRNPR	18	14	16	16	16	4	7	7	12	12	12	4	6	6	252190000	294330000	275230000	77199000	77758000	69342000
Band 4.1-like protein 2	EPB41L2	14	12	12	12	12	11	12	10	10	11	10	9	11	9	247650000	209770000	198500000	150020000	156110000	153580000
A-kinase anchor protein 10, mitochondrial	AKAP10	4	4	3	2	2	2	1	2	3	2	2	2	1	2	0	22092000	21552000	0	0	0
Exportin-T	XPOT	25	25	21	20	21	18	19	21	21	20	21	18	19	21	1212500000	1185900000	1186800000	905620000	935690000	1133100000
Pleiotropic regulator 1	PLRG1	2	2	1	1	1	1	0	1	1	1	1	1	0	1	0	0	0	0	0	7410000
NADH dehydrogenase [ubiquinone] 1 alpha subcomplex subunit 2	NDUFA2	2	2	1	1	1	1	2	1	1	1	1	1	2	1	0	0	0	0	49192000	0
Mitotic checkpoint protein BUB3	BUB3	13	13	13	12	12	11	11	10	13	12	12	11	11	10	575370000	559880000	583380000	466130000	552910000	523040000
Alpha-actinin-4	ACTN4	61	42	61	61	60	52	55	52	42	42	41	35	38	35	21087000000	21831000000	20648000000	9227000000	9578500000	9330800000
HIV Tat-specific factor 1	HTATSF1	1	1	1	1	1	0	0	0	1	1	1	0	0	0	0	0	11587000	0	0	0
Adapter protein CIKS	TRAF3IP2	1	1	1	0	1	1	1	1	1	0	1	1	1	1	939350	0	1339800	6559500	1576400	998340
AP-1 complex subunit gamma-1	AP1G1	7	7	7	7	7	7	7	6	7	7	7	7	7	6	99836000	97800000	99965000	93064000	74584000	69469000
Small glutamine-rich tetratricopeptide repeat-containing protein alpha	SGTA	5	5	4	5	5	1	3	2	4	5	5	1	3	2	80727000	72111000	102260000	0	46475000	37898000
Asparagine--tRNA ligase, cytoplasmic	NARS	6	6	6	6	6	4	3	4	6	6	6	4	3	4	112480000	96750000	90198000	93926000	89203000	85629000
LanC-like protein 1	LANCL1	7	7	7	7	7	4	3	4	7	7	7	4	3	4	178060000	198490000	169220000	76205000	87081000	87154000
Striatin	STRN	4	4	4	4	4	1	1	0	4	4	4	1	1	0	66701000	64710000	75313000	0	0	0
A-kinase anchor protein 8	AKAP8	13	13	9	10	12	9	10	11	9	10	12	9	10	11	202830000	283080000	267510000	239260000	217140000	242220000
Glucose-6-phosphate translocase	SLC37A4	1	1	0	0	0	0	0	1	0	0	0	0	0	1	0	0	0	0	0	10646000
Calumenin	CALU	10	10	6	5	5	8	8	10	6	5	5	8	8	10	75368000	85275000	65137000	261600000	178070000	163270000
Putative adenosylhomocysteinase 2;Adenosylhomocysteinase;Putative adenosylhomocysteinase 3	AHCYL1;AHCYL2	2	2	2	1	2	1	1	1	2	1	2	1	1	1	36692000	0	34467000	0	0	0
Kinesin-like protein KIF1C	KIF1C	6	4	6	4	5	5	4	6	4	3	4	3	2	4	184410000	246350000	178590000	118780000	0	142180000
Origin recognition complex subunit 5	ORC5	6	6	3	3	3	2	4	6	3	3	3	2	4	6	0	23735000	24608000	30095000	26771000	0
Double-strand-break repair protein rad21 homolog	RAD21	5	5	4	3	5	2	2	3	4	3	5	2	2	3	30855000	35827000	28264000	34082000	32488000	36160000
Mediator of RNA polymerase II transcription subunit 14	MED14	5	5	2	3	4	1	1	3	2	3	4	1	1	3	34172000	40791000	38602000	0	0	40347000
SWI/SNF-related matrix-associated actin-dependent regulator of chromatin subfamily A member 5	SMARCA5	38	27	33	32	32	25	25	29	23	21	22	16	17	19	804870000	818560000	817070000	555990000	616450000	635470000
Nucleolar pre-ribosomal-associated protein 1	URB1	13	13	8	6	9	6	4	6	8	6	9	6	4	6	75757000	76497000	81951000	84631000	64120000	53538000
Signal-induced proliferation-associated 1-like protein 3	SIPA1L3	9	9	7	7	8	3	2	3	7	7	8	3	2	3	85038000	103900000	86683000	43218000	0	33932000
Zinc finger C3H1 domain-containing protein	ZFC3H1	7	7	5	3	4	1	1	1	5	3	4	1	1	1	21889000	26994000	25768000	0	0	0
tRNA wybutosine-synthesizing protein 4	LCMT2	3	3	3	2	3	2	3	3	3	2	3	2	3	3	38446000	29238000	43188000	28928000	31994000	38788000
Intron-binding protein aquarius	AQR	16	16	11	9	11	10	11	13	11	9	11	10	11	13	126340000	109810000	112830000	171450000	170890000	169800000
Germinal-center associated nuclear protein	MCM3AP	39	39	24	21	23	29	30	37	24	21	23	29	30	37	611790000	550080000	539900000	1044900000	1020400000	1106100000
Lysine-specific histone demethylase 1A	KDM1A	11	11	10	9	9	11	8	11	10	9	9	11	8	11	117500000	106810000	113100000	144520000	225470000	176940000
TBC1 domain family member 4	TBC1D4	8	7	7	6	8	3	2	4	6	5	7	3	2	4	89655000	97407000	92542000	65187000	44250000	46210000
Fatty acid desaturase 1	FADS1	12	12	10	9	9	11	11	12	10	9	9	11	11	12	350520000	293350000	322510000	538070000	576340000	672610000
Non-syndromic hearing impairment protein 5	DFNA5	6	6	5	6	4	5	2	6	5	6	4	5	2	6	229760000	227510000	180950000	94203000	75877000	81702000
Long-chain-fatty-acid--CoA ligase 4	ACSL4	19	17	17	9	16	14	15	17	15	7	14	12	13	16	247100000	221210000	195950000	241950000	267500000	254510000
Protein O-GlcNAcase	MGEA5	16	16	16	15	15	13	12	16	16	15	15	13	12	16	543390000	510310000	477360000	302420000	267080000	321300000
Heterogeneous nuclear ribonucleoprotein Q	SYNCRIP	18	14	16	15	17	9	8	11	12	11	13	9	7	10	601780000	724600000	598570000	355690000	316200000	379890000
Pre-mRNA-processing factor 17	CDC40	2	2	2	2	2	0	0	1	2	2	2	0	0	1	14027000	14413000	13083000	0	0	0
Ran-binding protein 6	RANBP6	5	4	4	3	5	1	2	1	3	2	4	0	1	0	28045000	0	43025000	0	0	0
GDP-mannose 4,6 dehydratase	GMDS	4	4	4	2	3	2	2	2	4	2	3	2	2	2	40478000	35707000	35163000	42377000	37620000	47837000
Forkhead box protein D1;Forkhead box protein D2	FOXD1;FOXD2	1	1	0	1	0	0	0	0	0	1	0	0	0	0	0	0	0	0	0	0
Cyclin-T1	CCNT1	16	15	12	13	13	11	13	16	11	12	12	11	13	15	208830000	199560000	189350000	408760000	317000000	307850000
Mitotic checkpoint serine/threonine-protein kinase BUB1 beta	BUB1B	11	11	9	10	10	4	4	7	9	10	10	4	4	7	101800000	72943000	74897000	41290000	38808000	57275000
Eukaryotic translation initiation factor 4E type 2	EIF4E2	6	6	5	5	5	4	4	4	5	5	5	4	4	4	80168000	86262000	67652000	46920000	67227000	46237000
Cyclin-T2	CCNT2	2	1	1	1	1	0	0	2	0	0	0	0	0	1	0	0	0	0	0	2296300
Perilipin-3	PLIN3	12	12	10	9	11	6	4	5	10	9	11	6	4	5	347570000	362580000	337520000	96154000	72704000	82461000
Importin subunit alpha-7	KPNA6	8	2	7	6	8	7	6	6	1	2	2	2	1	1	73004000	94973000	69478000	111320000	106670000	77018000
UDP-glucose 6-dehydrogenase	UGDH	9	9	5	5	5	6	5	7	5	5	5	6	5	7	61459000	66458000	55934000	130780000	154760000	141160000
Sorting nexin-2	SNX2	15	13	12	9	10	13	13	14	11	8	9	12	12	12	266340000	252330000	239830000	389400000	454430000	541280000
General vesicular transport factor p115	USO1	19	19	17	15	16	14	12	12	17	15	16	14	12	12	379800000	406940000	379040000	281990000	284390000	333080000
Target of Myb protein 1	TOM1	1	1	0	1	1	0	0	0	0	1	1	0	0	0	0	0	12414000	0	0	0
Histone H2B;Histone H2B type 1-L;Histone H2B type 1-M;Histone H2B type 1-N;Histone H2B type 1-H;Histone H2B type 2-F;Histone H2B type 1-C/E/F/G/I;Histone H2B type 1-D;Histone H2B type F-S;Histone H2B type 1-K;Histone H2B type 1-A	HIST1H2BN;HIST1H2BL;HIST1H2BM;HIST1H2BH;HIST2H2BF;HIST1H2BC;HIST1H2BD;H2BFS;HIST1H2BK;HIST1H2BA	5	1	5	5	5	4	5	5	1	1	1	1	1	1	448540000	370350000	365190000	855810000	579130000	943000000
H/ACA ribonucleoprotein complex subunit 4	DKC1	8	8	6	6	6	4	2	4	6	6	6	4	2	4	92863000	97991000	102050000	47496000	0	47078000
DnaJ homolog subfamily A member 2	DNAJA2	11	11	10	10	8	8	11	11	10	10	8	8	11	11	257550000	262940000	292340000	236640000	215920000	282810000
mRNA-capping enzyme;Polynucleotide 5-triphosphatase;mRNA guanylyltransferase	RNGTT	3	3	3	3	3	1	1	2	3	3	3	1	1	2	27676000	24664000	20263000	0	0	19652000
WD repeat-containing protein 1	WDR1	6	6	6	5	6	4	4	5	6	5	6	4	4	5	115720000	117620000	105500000	84203000	91249000	85255000
NEDD4-binding protein 1	N4BP1	5	5	3	3	4	1	1	3	3	3	4	1	1	3	15749000	15626000	14480000	0	0	10490000
Rho-associated protein kinase 2	ROCK2	21	4	16	17	18	7	6	11	2	4	4	1	0	2	262280000	323320000	233400000	151850000	87516000	100640000
Copine-3	CPNE3	11	11	11	11	11	4	7	8	11	11	11	4	7	8	423590000	306720000	292760000	98392000	117300000	135240000
Huntingtin-interacting protein 1-related protein	HIP1R	15	15	7	8	8	8	9	11	7	8	8	8	9	11	30673000	41311000	48094000	114160000	82662000	49861000
Zinc finger CCCH domain-containing protein 11A	ZC3H11A	3	3	2	3	3	1	2	2	2	3	3	1	2	2	20795000	28623000	23554000	18534000	16447000	11307000
TSC22 domain family protein 2	TSC22D2	1	1	1	1	1	1	1	1	1	1	1	1	1	1	18532000	21793000	22312000	0	0	10005000
Lysine-specific demethylase 4A	KDM4A	1	1	1	1	1	1	1	1	1	1	1	1	1	1	1828100	3227500	4963100	3270400	1612200	2132700
DnaJ homolog subfamily C member 13	DNAJC13	30	30	27	23	25	22	20	28	27	23	25	22	20	28	433830000	417890000	440980000	368900000	418370000	401070000
Serine/threonine-protein phosphatase 6 regulatory subunit 2	PPP6R2	16	6	15	14	16	5	7	8	6	6	6	0	2	2	192620000	214960000	220300000	103090000	129800000	91097000
CCR4-NOT transcription complex subunit 3	CNOT3	5	5	5	4	4	4	2	5	5	4	4	4	2	5	92196000	82673000	69525000	95918000	67779000	90719000
DnaJ homolog subfamily B member 6	DNAJB6	14	13	12	11	11	13	11	13	11	10	10	12	10	12	722230000	711330000	703510000	958110000	957520000	1046400000
NADH dehydrogenase [ubiquinone] iron-sulfur protein 2, mitochondrial	NDUFS2	10	10	8	7	8	9	7	10	8	7	8	9	7	10	135470000	120930000	102870000	255670000	237940000	260030000
RNA/RNP complex-1-interacting phosphatase	DUSP11	1	1	1	1	1	1	1	1	1	1	1	1	1	1	19716000	18440000	14645000	25497000	28011000	0
Hyaluronan mediated motility receptor	HMMR	4	4	4	2	3	1	1	1	4	2	3	1	1	1	41187000	45920000	37808000	0	0	0
Programmed cell death protein 6	PDCD6	5	5	5	5	4	3	5	4	5	5	4	3	5	4	62714000	80159000	73604000	124070000	126660000	197740000
V-type proton ATPase subunit G 1	ATP6V1G1	3	3	3	3	3	2	2	3	3	3	3	2	2	3	65456000	54023000	42575000	38890000	33943000	26815000
Vacuolar protein sorting-associated protein 4B	VPS4B	3	3	3	2	2	2	3	3	3	2	2	2	3	3	0	0	19492000	28944000	24005000	23193000
Zinc finger protein 217	ZNF217	5	5	3	2	3	0	0	3	3	2	3	0	0	3	0	0	20930000	0	0	10957000
Core histone macro-H2A.1;Histone H2A	H2AFY	2	2	2	1	2	2	2	2	2	1	2	2	2	2	15661000	0	0	27990000	28732000	28712000
Filamin-B	FLNB	122	110	113	117	119	89	94	101	102	105	107	79	83	89	11814000000	11724000000	11481000000	5008400000	4834100000	5362400000
Nuclear receptor corepressor 1	NCOR1	22	19	17	11	16	20	19	20	15	9	14	17	16	17	135470000	167150000	133460000	224530000	187290000	186150000
NADH dehydrogenase [ubiquinone] iron-sulfur protein 6, mitochondrial	NDUFS6	4	4	2	2	2	3	3	4	2	2	2	3	3	4	44965000	50161000	37826000	62715000	81548000	78364000
Peroxisomal membrane protein PEX14	PEX14	2	2	2	2	2	2	1	2	2	2	2	2	1	2	21292000	30561000	26198000	30269000	0	24933000
Vesicle-trafficking protein SEC22b	SEC22B	4	4	4	4	2	2	2	3	4	4	2	2	2	3	71364000	65638000	58337000	70331000	0	74128000
Pre-mRNA-processing factor 40 homolog A	PRPF40A	14	14	11	11	11	10	10	10	11	11	11	10	10	10	145300000	176400000	207550000	205630000	141090000	114760000
Transforming acidic coiled-coil-containing protein 1	TACC1	10	9	9	9	8	4	2	2	8	9	8	4	2	2	108710000	197820000	87481000	27488000	40198000	20307000
Leucine-rich repeat and calponin homology domain-containing protein 4	LRCH4	3	3	1	2	1	2	1	2	1	2	1	2	1	2	0	27181000	0	20234000	0	0
Vacuolar protein sorting-associated protein 26A	VPS26A	5	5	5	4	5	4	4	4	5	4	5	4	4	4	79945000	81181000	78559000	61278000	74341000	81283000
Mitochondrial-processing peptidase subunit beta	PMPCB	20	19	17	16	19	18	18	18	16	15	18	17	17	17	771700000	683700000	827170000	2181000000	1781500000	2214500000
PC4 and SFRS1-interacting protein	PSIP1	3	3	2	1	2	3	3	3	2	1	2	3	3	3	0	0	0	25519000	24064000	32330000
Erlin-1	ERLIN1	12	9	10	10	11	8	10	8	7	7	8	5	7	5	360320000	316310000	348400000	567440000	589380000	660990000
NADH dehydrogenase [ubiquinone] iron-sulfur protein 3, mitochondrial	NDUFS3	6	6	4	3	5	5	5	6	4	3	5	5	5	6	75435000	69949000	75290000	125040000	115130000	119960000
Serine/arginine-rich splicing factor 10	SRSF10	3	3	2	2	2	2	3	3	2	2	2	2	3	3	49106000	33313000	56340000	0	21157000	23072000
Heat shock factor-binding protein 1	HSBP1	2	2	2	2	2	1	1	2	2	2	2	1	1	2	61961000	43100000	58441000	0	0	48128000
TAF5-like RNA polymerase II p300/CBP-associated factor-associated factor 65 kDa subunit 5L	TAF5L	1	1	1	1	1	1	1	1	1	1	1	1	1	1	0	0	0	0	0	6062800
Splicing factor 3B subunit 1	SF3B1	28	28	23	24	26	15	20	24	23	24	26	15	20	24	433310000	421080000	418610000	377580000	353860000	407340000
Cold shock domain-containing protein E1	CSDE1	24	24	19	21	21	10	9	14	19	21	21	10	9	14	692200000	735660000	687990000	283080000	304060000	293970000
Interferon-inducible double-stranded RNA-dependent protein kinase activator A	PRKRA	6	6	5	5	6	4	5	6	5	5	6	4	5	6	130110000	121240000	108720000	119840000	106380000	111040000
E3 ubiquitin-protein ligase MYCBP2	MYCBP2	19	19	16	11	15	6	10	12	16	11	15	6	10	12	142140000	177580000	174840000	122870000	79860000	88618000
GTPase Era, mitochondrial	ERAL1	4	4	1	1	1	3	1	4	1	1	1	3	1	4	0	0	0	30935000	0	23917000
Protein CREG1	CREG1	1	1	0	0	1	0	1	1	0	0	1	0	1	1	0	0	0	0	0	35106000
Cancer/testis antigen 2	CTAG2	2	2	2	1	2	1	1	1	2	1	2	1	1	1	7700200	19170000	27900000	10292000	13393000	0
U5 small nuclear ribonucleoprotein 200 kDa helicase	SNRNP200	17	17	12	17	14	6	6	10	12	17	14	6	6	10	207360000	194450000	197030000	125970000	126390000	145570000
TIP41-like protein	TIPRL	10	10	7	6	7	8	7	7	7	6	7	8	7	7	282860000	281180000	252480000	316110000	397990000	338750000
Surfeit locus protein 6	SURF6	1	1	1	1	0	1	1	1	1	1	0	1	1	1	0	0	0	0	0	5634900
Protein phosphatase 1B	PPM1B	1	1	1	1	1	0	0	1	1	1	1	0	0	1	0	0	0	0	0	669170
Small subunit processome component 20 homolog	UTP20	29	29	24	20	20	18	14	22	24	20	20	18	14	22	260110000	248670000	254710000	243550000	237890000	207610000
WD repeat and HMG-box DNA-binding protein 1	WDHD1	2	2	2	1	1	1	1	1	2	1	1	1	1	1	9357200	0	0	0	0	0
Cartilage-associated protein	CRTAP	3	3	2	2	1	1	2	3	2	2	1	1	2	3	26694000	22526000	0	0	33971000	41872000
Calcium-binding mitochondrial carrier protein Aralar1	SLC25A12	16	12	9	11	15	12	14	15	6	8	11	8	10	11	107980000	120370000	110410000	175980000	214920000	202000000
Breast cancer anti-estrogen resistance protein 3	BCAR3	17	17	15	10	12	6	5	12	15	10	12	6	5	12	188980000	145790000	187540000	101290000	117330000	186440000
Eukaryotic translation initiation factor 3 subunit G	EIF3G	9	9	7	7	8	6	6	7	7	7	8	6	6	7	288600000	328420000	253260000	157100000	173390000	180920000
AP-1 complex subunit gamma-like 2	AP1G2	5	5	3	2	3	3	3	5	3	2	3	3	3	5	27849000	27188000	21819000	31308000	36403000	26255000
Isocitrate dehydrogenase [NADP] cytoplasmic	IDH1	1	1	1	1	1	1	1	1	1	1	1	1	1	1	0	0	0	0	0	8837000
Putative hydrolase RBBP9	RBBP9	2	2	0	0	1	2	2	2	0	0	1	2	2	2	0	0	0	27340000	27075000	27347000
Signal transducing adapter molecule 2;Signal transducing adapter molecule 1	STAM2;STAM	1	1	1	1	1	0	1	1	1	1	1	0	1	1	0	0	0	0	0	4964000
Cytosolic 10-formyltetrahydrofolate dehydrogenase	ALDH1L1	7	7	4	6	4	3	1	3	4	6	4	3	1	3	33725000	26959000	23463000	20035000	0	19003000
PRA1 family protein 3	ARL6IP5	1	1	1	1	1	1	1	1	1	1	1	1	1	1	0	0	0	0	0	54201000
Dysferlin	DYSF	2	2	1	1	2	0	0	1	1	1	2	0	0	1	0	0	0	0	0	6660100
Survival of motor neuron-related-splicing factor 30	SMNDC1	1	1	0	0	0	0	0	1	0	0	0	0	0	1	0	0	0	0	0	5759300
Flotillin-1	FLOT1	8	8	5	2	3	4	7	7	5	2	3	4	7	7	65976000	77381000	44408000	89701000	83276000	94662000
Triple functional domain protein	TRIO	47	47	38	42	42	21	24	29	38	42	42	21	24	29	729970000	703490000	714430000	425920000	394370000	296080000
Carboxypeptidase D	CPD	3	3	1	2	1	0	2	1	1	2	1	0	2	1	0	0	0	0	6572200	0
Glutaredoxin-3	GLRX3	7	7	7	7	6	5	4	4	7	7	6	5	4	4	168300000	177640000	215200000	70028000	88733000	57263000
ATP-dependent Clp protease ATP-binding subunit clpX-like, mitochondrial	CLPX	5	5	2	3	3	4	3	4	2	3	3	4	3	4	6370300	9122900	4937200	42880000	35048000	32699000
Probable cytosolic iron-sulfur protein assembly protein CIAO1	CIAO1	4	4	4	3	3	1	2	3	4	3	3	1	2	3	47852000	55370000	42833000	0	40678000	35487000
Signal recognition particle subunit SRP72	SRP72	7	7	5	4	5	3	3	5	5	4	5	3	3	5	0	34256000	33274000	34900000	37090000	24663000
Metastasis-associated protein MTA2	MTA2	19	16	18	17	16	14	12	13	15	14	14	12	10	11	515600000	515950000	523480000	261920000	269890000	302480000
Serine/threonine-protein kinase 10	STK10	7	6	6	6	7	2	2	0	5	5	6	2	2	0	46715000	37783000	47103000	34557000	24028000	0
Serine/threonine-protein kinase D3	PRKD3	4	2	3	3	3	3	2	2	1	1	2	1	1	1	0	0	0	0	0	26441000
Glutamine--fructose-6-phosphate aminotransferase [isomerizing] 2	GFPT2	33	28	26	24	29	27	29	30	22	19	24	22	24	25	1574600000	1581300000	1476500000	1462100000	1505400000	1648500000
E3 ubiquitin-protein ligase listerin	LTN1	11	11	10	11	10	7	7	8	10	11	10	7	7	8	199300000	168770000	175190000	99694000	81023000	106320000
Mitochondrial import receptor subunit TOM70	TOMM70A	5	5	5	4	5	4	3	5	5	4	5	4	3	5	88166000	112330000	77101000	55246000	48775000	40845000
Protein-methionine sulfoxide oxidase MICAL2	MICAL2	14	14	11	12	11	7	4	7	11	12	11	7	4	7	141100000	126480000	142020000	62914000	37864000	52390000
STAGA complex 65 subunit gamma	SUPT7L	2	2	0	2	1	1	1	1	0	2	1	1	1	1	0	27028000	0	0	0	0
E3 UFM1-protein ligase 1	UFL1	13	13	8	6	8	9	10	10	8	6	8	9	10	10	90867000	81350000	91155000	194990000	186060000	154610000
SAM domain-containing protein SAMSN-1;SAM and SH3 domain-containing protein 1	SAMSN1;SASH1	1	1	0	0	1	0	0	0	0	0	1	0	0	0	0	0	5579400	0	0	0
UBX domain-containing protein 7	UBXN7	2	2	1	2	2	2	0	0	1	2	2	2	0	0	0	0	21722000	10502000	0	0
Proline synthase co-transcribed bacterial homolog protein	PROSC	2	2	2	2	2	0	1	1	2	2	2	0	1	1	24985000	22137000	0	0	0	0
Pre-mRNA-processing factor 6	PRPF6	22	22	17	17	19	16	17	20	17	17	19	16	17	20	289940000	266880000	251680000	333690000	387670000	374000000
Pre-mRNA cleavage complex 2 protein Pcf11	PCF11	5	5	5	5	3	4	4	5	5	5	3	4	4	5	12475000	13891000	19133000	33224000	21635000	22305000
Protein furry homolog-like	FRYL	23	23	22	19	19	11	10	15	22	19	19	11	10	15	284260000	247100000	258000000	222930000	179410000	169150000
Nuclear factor of activated T-cells 5	NFAT5	3	3	3	1	3	1	2	3	3	1	3	1	2	3	25987000	0	24229000	0	0	19702000
Glutaminase kidney isoform, mitochondrial	GLS	8	7	5	6	6	4	8	8	5	5	5	4	7	7	97512000	93852000	97218000	125160000	159790000	171030000
HAUS augmin-like complex subunit 5	HAUS5	6	6	5	5	4	3	2	2	5	5	4	3	2	2	47854000	46344000	43906000	29869000	0	0
Protein SOGA1;N-terminal form;C-terminal 80 kDa form	SOGA1	24	23	22	22	23	13	16	16	21	21	22	12	15	15	421770000	446920000	461330000	242130000	257070000	217270000
Ubiquitin carboxyl-terminal hydrolase 19	USP19	17	0	15	17	17	8	12	14	0	0	0	0	0	0	300490000	326980000	303600000	172110000	172390000	188540000
AP-2 complex subunit alpha-2	AP2A2	18	10	17	16	15	14	13	14	9	9	7	8	6	9	111280000	103470000	129630000	147110000	157210000	112880000
Protein HEXIM1	HEXIM1	7	7	7	7	7	3	3	5	7	7	7	3	3	5	311760000	358900000	335720000	99206000	110000000	120810000
E3 ubiquitin-protein ligase UBR5	UBR5	17	17	16	11	15	5	5	9	16	11	15	5	5	9	161170000	200490000	177300000	77227000	69068000	88184000
Arf-GAP domain and FG repeat-containing protein 2	AGFG2	5	5	2	1	3	3	3	3	2	1	3	3	3	3	3258400	0	5253400	60039000	44064000	9839900
Mitofusin-2	MFN2	11	11	7	5	5	4	4	8	7	5	5	4	4	8	38902000	34757000	28403000	90251000	45902000	48947000
Dual specificity protein phosphatase 14	DUSP14	1	1	0	0	0	1	0	1	0	0	0	1	0	1	0	0	0	0	0	4783500
Ubiquitin conjugation factor E4 B	UBE4B	5	5	3	3	3	1	2	4	3	3	3	1	2	4	0	0	0	0	0	36243000
Elongator complex protein 1	IKBKAP	11	11	9	10	9	4	7	9	9	10	9	4	7	9	163850000	143610000	142330000	82681000	91317000	85891000
NADH dehydrogenase [ubiquinone] 1 beta subcomplex subunit 4	NDUFB4	1	1	1	1	1	1	1	1	1	1	1	1	1	1	0	0	0	0	0	15723000
Reticulon-3	RTN3	1	1	1	1	1	1	1	1	1	1	1	1	1	1	145760000	144840000	179480000	62487000	72737000	77055000
Sorting nexin-4	SNX4	3	3	2	0	1	0	1	2	2	0	1	0	1	2	21520000	0	0	0	0	0
Kinesin-like protein KIF20A	KIF20A	1	1	1	1	1	0	0	0	1	1	1	0	0	0	0	0	6722200	0	0	0
Chromosome-associated kinesin KIF4A	KIF4A	17	17	14	14	15	6	8	11	14	14	15	6	8	11	183280000	169030000	190830000	81274000	100190000	84900000
Histone acetyltransferase KAT7	KAT7	5	4	2	1	5	4	3	4	1	0	4	3	2	3	0	0	21896000	30934000	28141000	23342000
SNARE-associated protein Snapin	SNAPIN	1	1	1	1	1	0	0	0	1	1	1	0	0	0	0	0	18173000	0	0	0
Bifunctional 3-phosphoadenosine 5-phosphosulfate synthase 2;Sulfate adenylyltransferase;Adenylyl-sulfate kinase	PAPSS2	9	8	8	7	7	9	8	9	7	6	6	8	7	8	142530000	142800000	108520000	184870000	184910000	177790000
Structural maintenance of chromosomes protein 2	SMC2	32	32	27	26	30	28	24	28	27	26	30	28	24	28	849560000	808790000	804650000	538400000	488130000	514770000
Ubiquitin-like modifier-activating enzyme ATG7	ATG7	16	16	14	13	15	9	8	14	14	13	15	9	8	14	232380000	252260000	224410000	156660000	163180000	182370000
Zinc finger and BTB domain-containing protein 7A	ZBTB7A	3	3	2	2	3	1	1	1	2	2	3	1	1	1	2480300	4745900	3957900	0	0	2108700
Acyl-protein thioesterase 2	LYPLA2	5	5	4	2	3	4	2	4	4	2	3	4	2	4	90202000	111600000	81453000	120650000	245650000	325280000
Importin-7	IPO7	26	25	25	25	25	22	21	20	24	24	24	21	20	19	2136300000	2165600000	2039500000	1122000000	1069900000	1259600000
Pre-mRNA-splicing factor SLU7	SLU7	1	1	1	0	1	1	0	0	1	0	1	1	0	0	0	0	0	9548100	0	0
Phosphoacetylglucosamine mutase	PGM3	9	9	7	5	5	8	8	9	7	5	5	8	8	9	78721000	92211000	106610000	145000000	125570000	133570000
Adenylyltransferase and sulfurtransferase MOCS3;Molybdopterin-synthase adenylyltransferase;Molybdopterin-synthase sulfurtransferase	MOCS3	1	1	0	1	0	1	1	1	0	1	0	1	1	1	0	0	0	0	0	13257000
Zinc finger FYVE domain-containing protein 9	ZFYVE9	5	5	2	4	3	0	1	1	2	4	3	0	1	1	0	28928000	38798000	0	0	0
Supervillin	SVIL	3	3	2	2	3	2	1	2	2	2	3	2	1	2	9240200	10044000	12185000	14089000	0	8393200
Activator of 90 kDa heat shock protein ATPase homolog 1	AHSA1	15	15	13	10	12	13	14	14	13	10	12	13	14	14	1377700000	1271300000	1458700000	2166300000	2870900000	2814500000
Poly(A)-specific ribonuclease PARN	PARN	13	13	12	10	9	10	5	8	12	10	9	10	5	8	172800000	172600000	188000000	150240000	116650000	130610000
Proteasome assembly chaperone 1	PSMG1	3	3	3	3	3	2	1	2	3	3	3	2	1	2	116100000	69521000	76247000	56672000	40885000	43483000
Formin-like protein 1	FMNL1	4	2	4	3	3	1	3	2	2	2	2	0	1	1	0	13528000	19594000	0	0	0
Ribosome biogenesis protein NSA2 homolog	NSA2	3	3	3	1	2	2	2	2	3	1	2	2	2	2	73164000	0	80628000	80365000	82708000	90282000
Protein transport protein Sec24A	SEC24A	18	16	13	8	13	13	13	15	12	8	12	11	11	13	185160000	160790000	199230000	255280000	247030000	309860000
Protein transport protein Sec24B	SEC24B	20	18	16	13	14	17	16	19	15	13	13	15	14	17	558350000	451820000	515380000	637120000	676630000	660120000
Long-chain-fatty-acid--CoA ligase 3	ACSL3	20	18	16	14	17	14	15	16	14	12	15	12	13	15	481850000	464910000	445900000	811560000	728450000	812400000
Pericentrin	PCNT	20	20	15	15	18	10	7	10	15	15	18	10	7	10	113250000	132760000	126710000	105880000	69817000	51707000
Zinc finger and BTB domain-containing protein 11	ZBTB11	4	4	4	2	4	2	3	4	4	2	4	2	3	4	13165000	11525000	8981100	10130000	10829000	7554600
N-acetylserotonin O-methyltransferase-like protein	ASMTL	13	13	10	9	10	10	11	13	10	9	10	10	11	13	292840000	329460000	258640000	347270000	375080000	353550000
Bromodomain-containing protein 1	BRD1	2	2	2	1	1	0	0	0	2	1	1	0	0	0	0	0	6957100	0	0	0
E3 ubiquitin-protein ligase HERC2	HERC2	32	32	27	26	30	20	24	23	27	26	30	20	24	23	334940000	373190000	296200000	267680000	195470000	190530000
Serine/threonine-protein kinase OSR1	OXSR1	7	5	6	6	6	5	5	7	4	4	4	4	4	5	101360000	88737000	92109000	117970000	97207000	117470000
Polypyrimidine tract-binding protein 3	PTBP3	10	8	9	8	8	10	10	10	8	7	7	8	8	8	228160000	195930000	177810000	452480000	492440000	454520000
AP-2 complex subunit alpha-1	AP2A1	22	14	21	18	19	17	19	18	13	11	11	11	12	13	435170000	474800000	449600000	628160000	672440000	694840000
Double-stranded RNA-binding protein Staufen homolog 1	STAU1	6	6	6	5	5	3	6	6	6	5	5	3	6	6	146390000	126640000	150170000	92152000	114920000	103950000
Tetratricopeptide repeat protein 4	TTC4	6	6	3	5	5	1	0	1	3	5	5	1	0	1	57184000	60439000	59618000	0	0	0
BAG family molecular chaperone regulator 2	BAG2	12	12	12	12	12	11	11	12	12	12	12	11	11	12	1715500000	1589600000	1522300000	1097200000	902900000	821390000
BAG family molecular chaperone regulator 3	BAG3	16	16	14	13	15	11	12	15	14	13	15	11	12	15	236610000	214050000	227610000	201090000	205110000	199490000
Serine/threonine-protein kinase LATS1	LATS1	3	1	1	1	1	2	2	1	0	0	0	1	1	1	0	0	0	0	19207000	0
Fatty acid desaturase 2	FADS2	8	8	6	4	4	6	7	7	6	4	4	6	7	7	84695000	85208000	63804000	199610000	167500000	225110000
Protein SGT1	ECD	2	2	2	2	2	1	0	2	2	2	2	1	0	2	15242000	16390000	15562000	0	0	10848000
Cleft lip and palate transmembrane protein 1	CLPTM1	3	3	3	2	2	1	2	3	3	2	2	1	2	3	17008000	15616000	15737000	0	25251000	21410000
Mitochondrial import receptor subunit TOM40 homolog	TOMM40	10	10	6	4	6	8	9	9	6	4	6	8	9	9	217910000	149810000	182520000	242930000	355390000	620620000
Peroxisomal membrane protein 11B	PEX11B	7	7	5	5	7	6	6	5	5	5	7	6	6	5	38879000	41642000	54245000	74108000	74891000	77329000
Serine/threonine-protein kinase PAK 4	PAK4	3	3	1	1	2	2	3	3	1	1	2	2	3	3	0	0	0	0	12171000	8941600
Actin-like protein 6A	ACTL6A	6	6	6	6	6	5	6	5	6	6	6	5	6	5	337300000	256420000	285090000	172000000	211120000	216760000
L-lactate dehydrogenase A chain	LDHA	13	12	12	8	8	10	10	11	11	7	7	9	9	10	198940000	160310000	179780000	341630000	296720000	348830000
Glutamate dehydrogenase 1, mitochondrial;Glutamate dehydrogenase 2, mitochondrial	GLUD1;GLUD2	5	5	3	0	2	2	2	4	3	0	2	2	2	4	22727000	0	24426000	0	37421000	19499000
Dihydrofolate reductase	DHFR	3	3	3	3	3	3	3	3	3	3	3	3	3	3	81473000	72207000	103430000	249200000	203230000	244260000
Glutathione reductase, mitochondrial	GSR	2	2	2	2	1	2	1	1	2	2	1	2	1	1	28688000	38021000	0	25367000	0	0
Cytochrome c oxidase subunit 2	MT-CO2	4	4	3	3	2	2	3	4	3	3	2	2	3	4	128060000	94737000	95970000	151350000	109370000	224270000
Cytochrome c oxidase subunit 3	MT-CO3	2	2	2	2	2	2	2	2	2	2	2	2	2	2	31039000	45491000	19638000	79227000	52026000	48941000
Hypoxanthine-guanine phosphoribosyltransferase	HPRT1	8	8	8	8	8	5	5	6	8	8	8	5	5	6	164880000	139670000	175440000	77114000	90084000	97013000
Epidermal growth factor receptor;Receptor protein-tyrosine kinase	EGFR	16	16	14	13	14	12	10	11	14	13	14	12	10	11	346220000	386560000	375810000	194530000	224840000	222680000
Phosphoglycerate kinase 1	PGK1	8	8	6	5	6	6	7	6	6	5	6	6	7	6	86063000	63621000	52065000	163840000	178240000	110260000
ATP synthase subunit a	MT-ATP6	2	2	1	1	1	2	1	2	1	1	1	2	1	2	0	0	0	64726000	0	102130000
GTPase NRas;GTPase KRas;GTPase KRas, N-terminally processed;GTPase HRas;GTPase HRas, N-terminally processed	NRAS;KRAS;HRAS	2	2	2	0	2	2	1	2	2	0	2	2	1	2	22091000	0	23781000	30060000	0	29594000
Collagen alpha-1(IV) chain;Arresten	COL4A1	2	1	1	0	1	1	1	2	1	0	1	1	1	1	0	0	0	0	0	10960000
Prelamin-A/C;Lamin-A/C	LMNA	49	5	45	42	41	44	48	46	5	5	4	5	5	4	7422100000	7173000000	7135900000	10940000000	11627000000	11000000000
Fibronectin;Anastellin;Ugl-Y1;Ugl-Y2;Ugl-Y3	FN1	3	3	0	3	1	0	0	3	0	3	1	0	0	3	0	28689000	0	0	0	16136000
Transferrin receptor protein 1;Transferrin receptor protein 1, serum form	TFRC	21	21	16	15	14	15	16	20	16	15	14	15	16	20	412350000	338240000	397810000	384980000	385600000	419250000
NADH-ubiquinone oxidoreductase chain 1	MT-ND1	3	3	2	1	2	2	2	3	2	1	2	2	2	3	33447000	0	30587000	34785000	41122000	86806000
NADH-ubiquinone oxidoreductase chain 2	MT-ND2	1	1	1	1	1	1	1	1	1	1	1	1	1	1	0	0	0	0	0	11773000
NADH-ubiquinone oxidoreductase chain 4	MT-ND4	2	2	1	1	1	0	0	2	1	1	1	0	0	2	0	0	0	0	0	10638000
NADH-ubiquinone oxidoreductase chain 6	MT-ND6	1	1	1	1	1	1	1	1	1	1	1	1	1	1	0	0	0	0	0	11951000
ATP synthase protein 8	MT-ATP8	1	1	0	0	0	0	0	1	0	0	0	0	0	1	0	0	0	0	0	13629000
Catalase	CAT	12	12	8	7	6	10	11	11	8	7	6	10	11	11	133110000	151460000	143570000	198020000	199090000	233420000
Fructose-bisphosphate aldolase A;Fructose-bisphosphate aldolase	ALDOA	19	18	19	19	19	12	11	15	18	18	18	11	10	14	1852800000	1865800000	1676300000	654910000	669170000	792040000
Cystatin-B	CSTB	3	3	2	3	2	3	2	3	2	3	2	3	2	3	157730000	195890000	168020000	111860000	104020000	113960000
Annexin A1;Annexin	ANXA1	12	12	11	11	12	8	9	9	11	11	12	8	9	9	385130000	376600000	346090000	141120000	177980000	173960000
Glucocorticoid receptor	NR3C1	15	15	12	14	15	8	8	8	12	14	15	8	8	8	252280000	286610000	284420000	232800000	187240000	170430000
Ornithine aminotransferase, mitochondrial;Ornithine aminotransferase, hepatic form;Ornithine aminotransferase, renal form	OAT	3	3	2	1	1	2	2	3	2	1	1	2	2	3	22386000	0	0	54600000	30733000	27790000
Tubulin beta-4A chain	TUBB4A	22	1	20	21	20	20	21	22	0	0	0	0	0	1	0	0	0	0	0	7092300
Glyceraldehyde-3-phosphate dehydrogenase	GAPDH	18	18	17	17	17	18	18	18	17	17	17	18	18	18	4869800000	4283900000	5163900000	7316800000	10015000000	19614000000
Dolichyl-diphosphooligosaccharide--protein glycosyltransferase subunit 1	RPN1	26	26	23	23	23	25	26	23	23	23	23	25	26	23	1362000000	1491100000	1364200000	1463700000	1472100000	1570000000
Dolichyl-diphosphooligosaccharide--protein glycosyltransferase subunit 2	RPN2	16	16	15	15	15	14	15	16	15	15	15	14	15	16	2481300000	2011500000	2032600000	3922700000	4703000000	4842000000
Guanine nucleotide-binding protein G(i) subunit alpha-2	GNAI2	16	9	13	13	13	12	10	12	8	7	7	7	6	7	714730000	744100000	759640000	523140000	489340000	533780000
Sodium/potassium-transporting ATPase subunit alpha-1	ATP1A1	30	19	27	23	23	19	20	26	16	14	14	12	12	18	668380000	674300000	613110000	667570000	642300000	668490000
Aldehyde dehydrogenase, mitochondrial	ALDH2	2	2	0	0	0	2	1	1	0	0	0	2	1	1	0	0	0	23791000	0	0
Plasminogen activator inhibitor 1	SERPINE1	4	4	3	0	1	1	2	3	3	0	1	1	2	3	25014000	0	0	0	22265000	25033000
ADP/ATP translocase 2;ADP/ATP translocase 2, N-terminally processed	SLC25A5	15	5	15	14	14	14	15	13	5	5	5	5	5	5	1491000000	1259900000	1203100000	1774800000	1961600000	2470600000
Ubiquitin-like protein ISG15	ISG15	2	2	1	1	1	1	1	2	1	1	1	1	1	2	0	0	0	0	0	17073000
Propionyl-CoA carboxylase alpha chain, mitochondrial	PCCA	36	36	34	34	33	35	35	36	34	34	33	35	35	36	3771300000	3934100000	4317400000	8775700000	8345900000	11600000000
Eukaryotic translation initiation factor 2 subunit 1	EIF2S1	10	10	8	8	9	7	6	9	8	8	9	7	6	9	175850000	187560000	164310000	210410000	183810000	187490000
60S acidic ribosomal protein P1	RPLP1	1	1	1	1	1	1	1	1	1	1	1	1	1	1	0	0	0	0	0	170850000
60S acidic ribosomal protein P2	RPLP2	5	5	5	5	4	5	5	5	5	5	4	5	5	5	429670000	417900000	468960000	691400000	658480000	669630000
60S acidic ribosomal protein P0;60S acidic ribosomal protein P0-like	RPLP0;RPLP0P6	10	10	9	8	8	7	9	9	9	8	8	7	9	9	848280000	650510000	730040000	941850000	1033200000	1174800000
Transcription factor AP-1	JUN	2	2	2	1	2	1	1	1	2	1	2	1	1	1	23686000	0	31182000	0	0	0
DNA-directed RNA polymerase III subunit RPC4	POLR3D	2	2	2	2	2	0	0	1	2	2	2	0	0	1	21757000	28660000	29867000	0	0	0
Lupus La protein	SSB	1	1	0	0	1	0	0	0	0	0	1	0	0	0	0	0	0	0	0	0
Integrin beta-1	ITGB1	10	10	6	7	7	8	8	10	6	7	7	8	8	10	101970000	109930000	91495000	128810000	169030000	224120000
Keratin, type I cytoskeletal 18	KRT18	35	25	32	31	32	33	34	32	22	21	22	23	24	22	6817000000	5463200000	5908100000	11957000000	13728000000	13123000000
Myosin light chain 1/3, skeletal muscle isoform;Myosin light chain 3	MYL1;MYL3	1	1	1	1	1	1	1	1	1	1	1	1	1	1	433080000	187700000	158910000	160630000	220260000	353840000
Retinoblastoma-associated protein	RB1	10	10	8	9	9	6	8	9	8	9	9	6	8	9	178330000	162670000	162840000	156290000	133350000	172020000
Cyclin-dependent kinase 1	CDK1;CDC2	16	14	13	15	12	14	13	13	11	13	10	12	11	11	736380000	685670000	679790000	1108700000	1161100000	1246900000
ATP synthase subunit beta, mitochondrial;ATP synthase subunit beta	ATP5B	20	20	18	14	16	17	20	19	18	14	16	17	20	19	776170000	656010000	728550000	1330200000	1633000000	2105500000
Protein S100;Protein S100-A6	S100A6	2	2	2	2	2	2	1	1	2	2	2	2	1	1	575770000	427070000	420280000	694210000	0	0
Alpha-enolase;Enolase	ENO1	24	21	23	22	22	23	23	23	20	19	19	20	20	20	6180400000	5027800000	5623600000	14710000000	16224000000	17309000000
Glycogen phosphorylase, liver form;Alpha-1,4 glucan phosphorylase	PYGL	30	23	19	16	20	27	28	27	16	12	14	20	21	21	770900000	687490000	867900000	1600700000	1465800000	1846800000
Nucleophosmin	NPM1	9	9	9	9	9	5	9	8	9	9	9	5	9	8	1519300000	1579700000	1354200000	666460000	692920000	862070000
Integrin alpha-V;Integrin alpha-V heavy chain;Integrin alpha-V light chain	ITGAV	1	1	0	0	0	0	1	1	0	0	0	0	1	1	0	0	0	0	0	4545400
Glia-derived nexin	SERPINE2	5	5	3	3	2	5	4	5	3	3	2	5	4	5	18158000	18614000	31099000	83915000	99546000	98332000
L-lactate dehydrogenase B chain;L-lactate dehydrogenase	LDHB	8	7	7	7	8	7	7	8	6	6	7	6	6	7	99604000	119450000	122110000	114880000	131010000	128890000
Annexin A2;Annexin;Putative annexin A2-like protein	ANXA2;ANXA2P2	22	22	20	20	20	20	20	20	20	20	20	20	20	20	6090700000	6336000000	6323700000	4535800000	5212900000	5025900000
Calpain-1 catalytic subunit	CAPN1	5	5	5	5	5	3	3	4	5	5	5	3	3	4	48768000	49940000	51170000	40981000	39079000	33638000
Tubulin beta chain	TUBB	23	4	21	23	22	22	22	23	4	4	4	4	3	4	4235500000	3742800000	4310600000	3447400000	6592700000	6601000000
Beta-hexosaminidase subunit beta;Beta-hexosaminidase subunit beta chain B;Beta-hexosaminidase subunit beta chain A	HEXB	6	6	4	4	4	4	4	6	4	4	4	4	4	6	39562000	35971000	31517000	56961000	63418000	74744000
Cathepsin L1;Cathepsin L1 heavy chain;Cathepsin L1 light chain	CTSL	1	1	0	0	0	1	1	1	0	0	0	1	1	1	0	0	0	0	0	18250000
Profilin-1	PFN1	4	4	4	4	4	4	4	4	4	4	4	4	4	4	171090000	151050000	177660000	105840000	101850000	124300000
Bifunctional glutamate/proline--tRNA ligase;Glutamate--tRNA ligase;Proline--tRNA ligase	EPRS	73	72	69	61	63	56	56	63	68	60	62	55	55	62	8766300000	7840900000	8456700000	5368400000	5315300000	6669400000
Cathepsin B;Cathepsin B light chain;Cathepsin B heavy chain	CTSB	12	12	11	10	11	12	11	12	11	10	11	12	11	12	1268000000	1265400000	1269600000	3295100000	3719400000	4750800000
Heat shock protein HSP 90-alpha	HSP90AA1	31	17	29	27	25	22	22	28	16	14	13	12	11	14	1134900000	1098000000	1027800000	600600000	573260000	653360000
Fumarate hydratase, mitochondrial	FH	13	13	8	8	10	8	11	11	8	8	10	8	11	11	241700000	217350000	229350000	534820000	554120000	537300000
Annexin A6;Annexin	ANXA6	8	8	4	1	1	3	2	5	4	1	1	3	2	5	0	0	0	22055000	23444000	22773000
ATP-dependent 6-phosphofructokinase, muscle type	PFKM	14	11	12	10	11	7	11	12	10	8	9	5	8	9	136750000	134460000	143120000	176200000	247630000	196870000
Heat shock protein HSP 90-beta	HSP90AB1	40	21	36	36	37	33	34	37	19	18	20	18	17	18	4680500000	4790800000	4402900000	4184500000	4537800000	4540200000
Signal recognition particle receptor subunit alpha	SRPR	12	12	10	9	11	8	10	10	10	9	11	8	10	10	280980000	224860000	265830000	163640000	182700000	233550000
Asparagine synthetase [glutamine-hydrolyzing]	ASNS	24	24	22	22	21	19	22	23	22	22	21	19	22	23	1598300000	1395700000	1550200000	1562400000	1667000000	1970700000
Pyruvate dehydrogenase E1 component subunit alpha, somatic form, mitochondrial	PDHA1	15	15	11	10	9	12	13	15	11	10	9	12	13	15	254550000	214030000	211920000	452720000	532690000	625870000
U2 small nuclear ribonucleoprotein B	SNRPB2	1	1	1	1	1	1	1	1	1	1	1	1	1	1	0	0	0	0	0	5544900
Melanotransferrin	MFI2	2	2	0	1	2	1	1	2	0	1	2	1	1	2	0	0	14377000	0	0	21271000
U1 small nuclear ribonucleoprotein 70 kDa	SNRNP70	4	4	4	4	4	3	3	3	4	4	4	3	3	3	38759000	48542000	50305000	40415000	31169000	33267000
Integrin alpha-5;Integrin alpha-5 heavy chain;Integrin alpha-5 light chain	ITGA5	2	2	1	0	0	0	1	2	1	0	0	0	1	2	0	0	0	0	0	22840000
Nuclear factor 1 C-type	NFIC	4	4	3	4	3	4	2	2	3	4	3	4	2	2	71995000	53065000	55841000	60390000	53323000	44959000
Vimentin	VIM	50	46	48	47	48	46	48	47	44	43	45	42	44	43	65870000000	52320000000	52046000000	65275000000	72009000000	72465000000
Guanine nucleotide-binding protein G(k) subunit alpha	GNAI3	11	5	9	10	9	9	8	10	4	4	4	4	4	5	152220000	209090000	201270000	146710000	128950000	153090000
Annexin A5;Annexin	ANXA5	4	4	4	3	4	3	1	2	4	3	4	3	1	2	52271000	0	46265000	26164000	0	37183000
Glutathione S-transferase P	GSTP1	7	7	5	5	4	4	4	5	5	5	4	4	4	5	340320000	304800000	201960000	134830000	136640000	277750000
Galectin-1	LGALS1	7	7	6	7	7	7	7	7	6	7	7	7	7	7	677280000	656890000	617800000	776620000	623090000	1091400000
High mobility group protein B1;Putative high mobility group protein B1-like 1	HMGB1;HMGB1P1	4	3	4	2	3	1	1	2	3	1	3	1	1	2	64901000	39980000	79533000	22124000	27156000	28184000
Fructose-1,6-bisphosphatase 1	FBP1	3	3	3	1	0	0	0	0	3	1	0	0	0	0	42745000	0	0	0	0	0
Tropomyosin alpha-1 chain	TPM1	16	1	15	16	15	10	13	15	1	1	1	1	1	1	270920000	242270000	179030000	128740000	173010000	98582000
Clathrin light chain A	CLTA	6	6	6	6	6	5	5	3	6	6	6	5	5	3	289540000	228850000	225620000	106800000	109960000	127730000
Clathrin light chain B	CLTB	7	7	7	7	7	5	6	7	7	7	7	5	6	7	153400000	119210000	110200000	65183000	53530000	88348000
2,3-cyclic-nucleotide 3-phosphodiesterase	CNP	2	2	0	2	1	2	1	1	0	2	1	2	1	1	0	0	0	22577000	0	0
Dihydrolipoyl dehydrogenase, mitochondrial;Dihydrolipoyl dehydrogenase	DLD	4	4	2	0	1	1	1	1	2	0	1	1	1	1	16600000	0	0	0	0	0
Poly [ADP-ribose] polymerase 1	PARP1	24	24	21	21	22	14	19	19	21	21	22	14	19	19	590500000	641850000	535730000	307080000	428180000	417470000
Interferon-induced protein with tetratricopeptide repeats 1B;Interferon-induced protein with tetratricopeptide repeats 1	IFIT1B;IFIT1	1	1	0	0	0	1	1	1	0	0	0	1	1	1	0	0	0	0	3816000	0
Fructose-bisphosphate aldolase C;Fructose-bisphosphate aldolase	ALDOC	2	1	2	2	2	2	2	2	1	1	1	1	1	1	0	0	0	0	0	40663000
F-box/SPRY domain-containing protein 1	FBXO45	3	3	2	3	2	2	2	2	2	3	2	2	2	2	24178000	18303000	19120000	19062000	20315000	21022000
Ataxin-1-like	ATXN1L	1	1	0	0	1	0	1	1	0	0	1	0	1	1	0	0	0	0	0	11423000
Chromosome transmission fidelity protein 8 homolog isoform 2	CHTF8	6	6	5	3	4	6	6	5	5	3	4	6	6	5	47048000	44263000	49556000	127520000	118850000	116870000
Zinc finger protein 883	ZNF883	4	0	3	3	3	3	4	4	0	0	0	0	0	0	13219000	12724000	8023800	12865000	10292000	14596000
Zinc finger protein 865	ZNF865	1	1	1	1	1	0	1	1	1	1	1	0	1	1	0	2036100	1676700	0	2164700	3733700
Splicing factor U2AF 35 kDa subunit	U2AF1	3	3	2	2	2	2	2	3	2	2	2	2	2	3	61000000	0	52353000	30844000	48948000	38782000
Cystathionine beta-synthase	CBS	16	16	15	13	16	12	12	14	15	13	16	12	12	14	362990000	416560000	418230000	275800000	305620000	244690000
Zinc finger protein GLI2	GLI2	11	10	4	4	5	5	8	9	3	3	4	4	7	8	66158000	67592000	75851000	117540000	86571000	102110000
Transcriptional activator GLI3;Transcriptional repressor GLI3R	GLI3	9	8	6	3	4	6	6	8	5	2	3	5	5	7	52187000	37598000	0	80072000	70594000	83192000
60 kDa SS-A/Ro ribonucleoprotein	TROVE2	2	2	1	1	1	2	1	2	1	1	1	2	1	2	0	0	0	12796000	0	17029000
Ras-related protein R-Ras	RRAS	4	3	3	4	4	4	4	4	2	3	3	3	3	3	41823000	37669000	43762000	65479000	66959000	47503000
Serine/threonine-protein kinase A-Raf	ARAF	5	2	4	4	3	3	4	5	1	1	1	2	2	2	0	0	0	43494000	43379000	46727000
Dihydrolipoyllysine-residue acetyltransferase component of pyruvate dehydrogenase complex, mitochondrial;Acetyltransferase component of pyruvate dehydrogenase complex	DLAT	12	12	10	8	11	11	11	11	10	8	11	11	11	11	498300000	292800000	334970000	559510000	631240000	810620000
Thioredoxin	TXN	6	6	6	6	5	4	4	5	6	6	5	4	4	5	787380000	659280000	723110000	1057200000	891710000	1190300000
Carboxypeptidase;Lysosomal protective protein;Lysosomal protective protein 32 kDa chain;Lysosomal protective protein 20 kDa chain	CTSA	1	1	0	0	0	1	1	0	0	0	0	1	1	0	0	0	0	0	9046800	0
Microsomal glutathione S-transferase 1	MGST1	3	3	3	3	3	3	3	3	3	3	3	3	3	3	108120000	80986000	99411000	179990000	185370000	194130000
60 kDa heat shock protein, mitochondrial	HSPD1	15	15	11	6	7	10	9	12	11	6	7	10	9	12	429060000	246430000	148700000	343540000	336800000	341330000
Clusterin;Clusterin beta chain;Clusterin alpha chain;Clusterin	CLU	4	4	1	1	0	2	3	3	1	1	0	2	3	3	0	0	0	0	91949000	90845000
78 kDa glucose-regulated protein	HSPA5	29	28	27	27	27	29	27	27	26	26	26	28	26	26	3222800000	3061900000	3089300000	3236100000	3396100000	3905600000
Laminin subunit gamma-1	LAMC1	4	4	2	3	3	3	4	4	2	3	3	3	4	4	0	0	25843000	25323000	20185000	21022000
Heat shock cognate 71 kDa protein	HSPA8	36	11	34	35	34	34	34	35	11	11	11	10	10	10	18272000000	17084000000	17094000000	11394000000	12439000000	13241000000
Solute carrier family 2, facilitated glucose transporter member 1	SLC2A1	6	6	5	5	6	4	4	5	5	5	6	4	4	5	143460000	151380000	141620000	144880000	180150000	302260000
Solute carrier family 2, facilitated glucose transporter member 3;Solute carrier family 2, facilitated glucose transporter member 14	SLC2A3;SLC2A14	1	1	1	0	0	1	0	1	1	0	0	1	0	1	0	0	0	0	0	3283400
Uridine 5-monophosphate synthase;Orotate phosphoribosyltransferase;Orotidine 5-phosphate decarboxylase	UMPS	9	9	9	9	8	8	8	8	9	9	8	8	8	8	145230000	133190000	135450000	164940000	177800000	207150000
Pyruvate dehydrogenase E1 component subunit beta, mitochondrial	PDHB	13	13	9	7	8	9	11	11	9	7	8	9	11	11	295870000	244210000	292640000	587960000	788580000	1010000000
Glycogen phosphorylase, brain form	PYGB	28	20	19	19	23	27	26	25	14	14	15	19	18	18	627870000	587850000	754930000	1004600000	1265600000	1296900000
Breakpoint cluster region protein	BCR	6	5	6	6	6	5	5	5	5	5	5	4	4	4	118590000	123250000	109780000	63031000	64541000	63996000
DNA topoisomerase 1	TOP1	9	9	9	9	9	7	8	9	9	9	9	7	8	9	118680000	110850000	96482000	122660000	116040000	110710000
DNA topoisomerase 2-alpha	TOP2A	12	5	10	11	9	8	7	7	4	5	5	4	4	3	86144000	88066000	127190000	44330000	96209000	35145000
Glucose-6-phosphate 1-dehydrogenase	G6PD	18	18	17	15	16	15	16	17	17	15	16	15	16	17	771100000	822660000	730450000	385700000	494280000	456050000
Pyruvate carboxylase, mitochondrial	PC	52	52	50	43	46	46	50	51	50	43	46	46	50	51	5789500000	5164600000	5514100000	13044000000	12694000000	16592000000
C-1-tetrahydrofolate synthase, cytoplasmic;Methylenetetrahydrofolate dehydrogenase;Methenyltetrahydrofolate cyclohydrolase;Formyltetrahydrofolate synthetase;C-1-tetrahydrofolate synthase, cytoplasmic, N-terminally processed	MTHFD1	46	45	40	37	37	41	41	43	40	36	36	40	40	43	2177300000	1836700000	1992400000	5222100000	5548700000	6130600000
Cation-independent mannose-6-phosphate receptor	IGF2R	21	21	14	13	15	15	14	15	14	13	15	15	14	15	222750000	198780000	190450000	215620000	243210000	243760000
Alcohol dehydrogenase class-3	ADH5	4	4	4	4	4	1	3	3	4	4	4	1	3	3	90892000	61748000	68796000	36897000	45631000	46019000
Cyclin-dependent kinase 4	CDK4	10	9	7	8	9	9	8	10	6	7	8	8	7	9	120210000	133100000	118520000	150680000	142570000	161360000
Ribose-phosphate pyrophosphokinase 2	PRPS2	9	4	5	5	7	7	9	8	2	3	4	4	4	4	44764000	45366000	31895000	64529000	75333000	66572000
Polyadenylate-binding protein 1;Polyadenylate-binding protein	PABPC1	29	20	27	27	28	23	23	24	19	19	19	16	14	16	2456500000	2290700000	2313300000	1148900000	1170900000	1299000000
Proliferating cell nuclear antigen	PCNA	10	10	8	7	7	8	9	8	8	7	7	8	9	8	406180000	330390000	329950000	474140000	510900000	573990000
Histidine--tRNA ligase, cytoplasmic	HARS	13	13	12	12	12	7	7	7	12	12	12	7	7	7	667200000	727740000	772400000	221990000	277260000	317980000
ADP/ATP translocase 1	SLC25A4	14	3	14	14	14	13	13	12	3	3	3	3	2	2	59740000	60706000	54971000	152220000	147890000	126090000
ADP/ATP translocase 3;ADP/ATP translocase 3, N-terminally processed	SLC25A6	16	2	16	15	15	15	16	14	2	2	2	2	2	2	6031400000	5921100000	6161800000	8922700000	9551900000	10571000000
Inosine-5-monophosphate dehydrogenase 2	IMPDH2	24	24	24	24	24	21	23	22	24	24	24	21	23	22	3405300000	3558400000	3129900000	1734000000	1742000000	1839500000
Nucleoprotein TPR	TPR	39	39	35	31	36	22	21	30	35	31	36	22	21	30	629950000	545270000	549620000	403470000	363540000	320760000
Ski oncogene	SKI	1	1	0	0	0	0	0	1	0	0	0	0	0	1	0	0	0	0	0	1757800
Alpha-actinin-1	ACTN1	57	7	56	56	56	48	50	48	7	7	7	5	5	5	7513600000	7220900000	6610900000	2758300000	2760100000	3021700000
Xaa-Pro dipeptidase	PEPD	7	7	7	7	6	2	1	4	7	7	6	2	1	4	146620000	193060000	194470000	86716000	0	98385000
X-ray repair cross-complementing protein 6	XRCC6	20	20	19	15	15	17	17	17	19	15	15	17	17	17	670030000	685160000	689570000	636670000	823690000	898120000
X-ray repair cross-complementing protein 5	XRCC5	29	29	27	27	28	23	27	27	27	27	28	23	27	27	2365100000	2096600000	2117100000	1706000000	2286600000	2248200000
5-aminolevulinate synthase, nonspecific, mitochondrial	ALAS1	3	3	1	1	1	0	0	2	1	1	1	0	0	2	0	0	0	0	0	13186000
Ribonuclease inhibitor	RNH1	16	16	14	16	13	12	13	12	14	16	13	12	13	12	1097300000	1155600000	1104000000	541280000	562920000	622810000
Elongation factor 2	EEF2	44	43	40	40	42	35	38	41	39	39	41	34	37	40	9469900000	9503100000	10210000000	6776300000	6320500000	7071600000
Protein disulfide-isomerase A4	PDIA4	2	2	2	0	1	1	0	1	2	0	1	1	0	1	2880800	0	0	0	0	0
Prolyl 4-hydroxylase subunit alpha-1	P4HA1	5	5	2	1	2	3	2	4	2	1	2	3	2	4	0	0	0	37824000	0	37771000
Plastin-2	LCP1	32	25	30	31	30	20	24	24	24	24	23	17	18	20	3963800000	4091200000	4068600000	955510000	949450000	949680000
Glycogen [starch] synthase, muscle	GYS1	5	5	4	3	5	1	1	3	4	3	5	1	1	3	74068000	73989000	76532000	0	0	46135000
cAMP-dependent protein kinase type II-alpha regulatory subunit	PRKAR2A	4	4	2	4	3	2	1	2	2	4	3	2	1	2	30129000	29205000	23859000	23274000	0	23282000
Bifunctional methylenetetrahydrofolate dehydrogenase/cyclohydrolase, mitochondrial;NAD-dependent methylenetetrahydrofolate dehydrogenase;Methenyltetrahydrofolate cyclohydrolase	MTHFD2	3	3	2	1	1	2	2	3	2	1	1	2	2	3	12168000	0	0	22478000	17729000	15897000
Macrophage migration inhibitory factor	MIF	1	1	1	1	1	1	1	1	1	1	1	1	1	1	0	0	0	0	0	140080000
Farnesyl pyrophosphate synthase	FDPS	5	5	4	3	3	3	5	5	4	3	3	3	5	5	71926000	73806000	67552000	102140000	112420000	104990000
Zinc finger protein RFP	TRIM27	11	11	10	11	11	4	3	7	10	11	11	4	3	7	287080000	314340000	318600000	96734000	111580000	136720000
Pyruvate kinase PKM;Pyruvate kinase	PKM	43	5	37	40	39	40	41	41	5	5	5	5	5	5	26081000000	21938000000	23666000000	48336000000	54063000000	56714000000
Endoplasmin	HSP90B1	12	11	9	7	8	11	10	12	8	6	7	10	9	11	111670000	116510000	108030000	168910000	169430000	180740000
Myosin light chain 6B	MYL6B	8	6	8	8	8	7	7	7	6	6	6	5	5	5	252740000	141460000	137210000	127910000	159660000	141950000
Insulin-degrading enzyme	IDE	4	4	4	3	3	0	0	2	4	3	3	0	0	2	34265000	31079000	30396000	0	0	17833000
Heterogeneous nuclear ribonucleoprotein L	HNRNPL	20	20	16	19	19	14	14	16	16	19	19	14	14	16	1064700000	1217700000	1220300000	705390000	635270000	718800000
Aspartate--tRNA ligase, cytoplasmic	DARS	28	28	26	24	26	23	26	27	26	24	26	23	26	27	2273100000	2137000000	2098000000	1608200000	1675300000	1602700000
Junction plakoglobin;Catenin beta-1	JUP;CTNNB1	4	4	2	3	3	1	3	1	2	3	3	1	3	1	0	20894000	38324000	0	18768000	0
Ras-related C3 botulinum toxin substrate 2	RAC2	9	4	8	8	8	9	9	8	4	4	4	4	4	4	1365100000	1339300000	1269600000	1234800000	1547200000	1312900000
Eukaryotic peptide chain release factor GTP-binding subunit ERF3A	GSPT1	12	6	11	11	11	8	9	11	5	5	5	3	4	5	745840000	725830000	744010000	332700000	363630000	394840000
Nucleoside diphosphate kinase A	NME1	8	1	8	8	8	6	6	8	1	1	1	1	1	1	230250000	194730000	173620000	98163000	95498000	121270000
40S ribosomal protein S2	RPS2	14	14	13	13	12	12	13	14	13	13	12	12	13	14	4660300000	4137200000	4713300000	6246700000	5910000000	7313000000
Desmoplakin	DSP	36	36	30	23	26	20	21	24	30	23	26	20	21	24	408970000	328250000	456660000	294120000	308500000	322230000
Carbonyl reductase [NADPH] 1;Carbonyl reductase [NADPH] 3	CBR1;CBR3	3	3	2	2	3	2	1	2	2	2	3	2	1	2	17711000	17232000	16243000	16478000	0	18536000
Cyclic AMP-responsive element-binding protein 1;Cyclic AMP-dependent transcription factor ATF-1	CREB1;CREM;ATF1	2	2	2	2	2	1	1	0	2	2	2	1	1	0	48598000	45169000	47616000	0	0	0
Tyrosine-protein kinase Fer;Non-specific protein-tyrosine kinase	FER;Pe1Fe10	5	5	3	3	5	2	4	5	3	3	5	2	4	5	42852000	51946000	50421000	52654000	44896000	51046000
Sarcoplasmic/endoplasmic reticulum calcium ATPase 2	ATP2A2	33	33	32	30	29	26	27	28	32	30	29	26	27	28	1217800000	1257200000	1201900000	1275800000	1357500000	1440200000
Zinc finger protein 24	ZNF24	5	5	4	4	4	4	5	4	4	4	4	4	5	4	42326000	35419000	31644000	38881000	52944000	38180000
Heat shock 70 kDa protein 6;Putative heat shock 70 kDa protein 7	HSPA6;HSPA7	8	1	8	7	7	7	7	8	1	1	1	1	1	1	0	0	0	0	0	8093500
Transmembrane protein 11, mitochondrial	TMEM11	3	3	3	3	3	3	3	3	3	3	3	3	3	3	49597000	52401000	51195000	65251000	68182000	91096000
Aspartate aminotransferase, cytoplasmic	GOT1	3	3	2	1	2	0	0	1	2	1	2	0	0	1	0	0	25363000	0	0	0
Protein kinase C alpha type;Protein kinase C beta type	PRKCA;PRKCB	6	6	4	4	4	4	5	6	4	4	4	4	5	6	63103000	54845000	65392000	84924000	80182000	156200000
cAMP-dependent protein kinase catalytic subunit alpha	PRKACA;KIN27	7	2	4	4	5	5	6	5	1	1	1	1	2	1	97428000	106600000	104460000	233140000	191160000	202200000
Calpain-2 catalytic subunit	CAPN2	14	14	13	13	13	7	10	11	13	13	13	7	10	11	608130000	585080000	590060000	257120000	258520000	294560000
CCAAT/enhancer-binding protein beta	CEBPB	2	2	2	1	1	0	0	1	2	1	1	0	0	1	25103000	0	0	0	0	0
Tyrosine-protein phosphatase non-receptor type 2;Tyrosine-protein phosphatase non-receptor type	PTPN2	5	5	2	1	1	0	1	4	2	1	1	0	1	4	0	0	0	0	0	50904000
CTP synthase 1	CTPS1	22	20	20	20	20	19	19	21	18	18	18	17	17	19	1539800000	1533100000	1555000000	1405000000	1477100000	1489600000
Endoglin	ENG	1	1	1	0	0	1	0	1	1	0	0	1	0	1	0	0	0	0	0	6870200
ATP-dependent 6-phosphofructokinase, liver type	PFKL	23	19	18	16	15	17	21	23	15	13	12	14	17	19	523390000	480170000	495850000	898400000	1005000000	1094900000
26S protease regulatory subunit 6A	PSMC3	13	13	11	11	9	10	12	11	11	11	9	10	12	11	303680000	275910000	283940000	301750000	359970000	451500000
T-complex protein 1 subunit alpha	TCP1	29	21	25	24	27	24	26	26	19	18	20	17	19	19	4465200000	4206800000	4486500000	7079100000	8154400000	8770300000
Tyrosine-protein phosphatase non-receptor type 1;Tyrosine-protein phosphatase non-receptor type	PTPN1	10	10	10	10	9	9	8	9	10	10	9	9	8	9	357090000	387630000	356860000	201520000	215050000	252410000
60S ribosomal protein L35a	RPL35A	6	6	6	6	6	6	6	6	6	6	6	6	6	6	389710000	708660000	743170000	3128600000	1580200000	724310000
ADP-ribosylation factor 4	ARF4	10	6	9	10	10	10	10	9	5	6	6	6	6	5	1865200000	1627400000	1629800000	2472200000	2579600000	3492900000
60S ribosomal protein L7	RPL7	13	13	12	13	12	13	13	13	12	13	12	13	13	13	3801800000	3450900000	3421200000	5657200000	5204500000	4832000000
Vinculin	VCL	9	9	8	7	9	1	0	4	8	7	9	1	0	4	114160000	133240000	123830000	0	0	43663000
Protein SON	SON	19	7	17	13	16	13	14	17	6	6	6	5	6	6	267770000	220770000	215200000	352940000	327270000	342410000
Phosphoglycerate mutase 1	PGAM1	3	3	2	2	3	2	1	2	2	2	3	2	1	2	30984000	42568000	33643000	34435000	0	32980000
Regulator of chromosome condensation	RCC1	12	12	10	9	8	11	10	12	10	9	8	11	10	12	234580000	176990000	178870000	394040000	400740000	438400000
Peptidyl-glycine alpha-amidating monooxygenase;Peptidylglycine alpha-hydroxylating monooxygenase;Peptidyl-alpha-hydroxyglycine alpha-amidating lyase	PAM	18	18	11	9	9	16	17	14	11	9	9	16	17	14	134550000	120510000	123320000	359010000	316940000	368130000
1-phosphatidylinositol 4,5-bisphosphate phosphodiesterase gamma-1	PLCG1	12	12	12	12	11	6	3	6	12	12	11	6	3	6	166510000	193860000	161040000	73830000	78990000	66319000
Nucleolin	NCL	3	3	2	1	3	1	2	2	2	1	3	1	2	2	22069000	0	23145000	0	19122000	13557000
Hexokinase-1	HK1	28	25	20	18	20	25	22	26	18	15	17	22	19	23	639190000	612520000	627980000	972320000	990510000	1017900000
DNA-directed RNA polymerase II subunit RPB3	POLR2C	3	3	3	3	2	1	2	1	3	3	2	1	2	1	60286000	58389000	51557000	0	43814000	0
TFIIH basal transcription factor complex helicase XPB subunit	ERCC3	2	2	0	0	1	2	1	1	0	0	1	2	1	1	0	0	0	0	0	6028700
Interferon-induced, double-stranded RNA-activated protein kinase	EIF2AK2	11	11	9	10	11	9	11	11	9	10	11	9	11	11	275330000	230990000	254240000	324040000	316910000	372390000
Spermidine synthase	SRM	8	8	7	5	5	6	7	7	7	5	5	6	7	7	112490000	122230000	132780000	175760000	193000000	236210000
Casein kinase II subunit alpha	CSNK2A2	13	13	12	12	10	9	12	12	12	12	10	9	12	12	216840000	212280000	173020000	266700000	239860000	281070000
Nuclear factor NF-kappa-B p105 subunit;Nuclear factor NF-kappa-B p50 subunit	NFKB1	12	8	11	9	12	2	1	2	8	6	8	1	1	2	264420000	317730000	252200000	0	0	0
Plasma membrane calcium-transporting ATPase 1	ATP2B1	6	2	4	4	4	5	4	6	1	2	2	2	1	2	72512000	64902000	49234000	94606000	78002000	77426000
Eukaryotic translation initiation factor 2 subunit 2	EIF2S2	8	8	5	7	7	8	6	7	5	7	7	8	6	7	116190000	149750000	126970000	221170000	211480000	263040000
Annexin A7	ANXA7	15	15	10	12	12	11	14	15	10	12	12	11	14	15	356120000	287750000	380350000	426140000	541820000	586420000
Ras-related protein Rab-3A	RAB3A	2	1	0	0	1	2	2	1	0	0	0	1	1	0	0	0	0	0	43185000	0
Ras-related protein Rab-3B	RAB3B	6	5	4	3	3	5	5	6	4	3	2	4	4	5	55931000	45356000	0	66259000	72522000	154490000
Ras-related protein Rab-5A	RAB5A	8	5	7	8	7	7	7	8	4	5	4	4	4	5	72944000	53877000	65831000	189320000	146870000	118160000
Ras-related protein Rab-6A;Ras-related protein Rab-6B	RAB6A;RAB6B	7	7	5	3	6	4	5	5	5	3	6	4	5	5	290820000	284160000	272910000	413670000	320260000	525280000
DNA mismatch repair protein Msh3	MSH3	3	3	3	2	3	2	2	2	3	2	3	2	2	2	40310000	0	0	0	0	35692000
Proteasome subunit beta type-1	PSMB1	3	3	2	2	2	1	0	2	2	2	2	1	0	2	41363000	44853000	46888000	0	0	0
Lamin-B1	LMNB1	21	19	16	17	16	15	16	19	14	15	14	13	14	17	229490000	217890000	239630000	224010000	223920000	239570000
Glutathione S-transferase Mu 3	GSTM3	11	11	11	10	11	8	8	9	11	10	11	8	8	9	320360000	367410000	388730000	203640000	160400000	149330000
V-type proton ATPase subunit B, brain isoform;V-type proton ATPase subunit B, kidney isoform	ATP6V1B2;ATP6V1B1	3	3	3	3	3	3	3	3	3	3	3	3	3	3	70958000	76164000	58421000	46946000	30741000	63006000
V-type proton ATPase subunit C 1	ATP6V1C1	10	10	5	4	5	8	5	7	5	4	5	8	5	7	74230000	62050000	65572000	92068000	67022000	60026000
Cysteine and glycine-rich protein 1	CSRP1	9	9	9	8	9	5	4	6	9	8	9	5	4	6	814650000	825900000	651460000	112400000	163600000	127920000
Filamin-A	FLNA	132	1	127	127	129	114	118	117	0	1	1	1	1	1	45206000000	47471000000	46410000000	18928000000	17777000000	18779000000
Neurofibromin;Neurofibromin truncated	NF1	35	35	33	29	31	23	21	25	33	29	31	23	21	25	398430000	383190000	400910000	287680000	247060000	253380000
Cytoplasmic aconitate hydratase	ACO1	5	5	5	2	4	1	3	2	5	2	4	1	3	2	29357000	36595000	27484000	0	41643000	37424000
Voltage-dependent anion-selective channel protein 1	VDAC1	10	10	6	6	6	6	9	10	6	6	6	6	9	10	271220000	265220000	334490000	525720000	492650000	562720000
Catechol O-methyltransferase	COMT	8	8	7	5	6	7	7	7	7	5	6	7	7	7	299270000	213580000	211410000	242320000	230180000	287800000
Protein-glutamine gamma-glutamyltransferase 2	TGM2	14	14	14	13	14	9	13	11	14	13	14	9	13	11	731670000	813450000	734060000	409290000	344950000	325840000
Oxysterol-binding protein 1	OSBP	5	5	4	4	4	2	2	4	4	4	4	2	2	4	30375000	29582000	26339000	20441000	21546000	17541000
rRNA 2-O-methyltransferase fibrillarin	FBL	11	10	10	8	11	9	11	8	9	7	10	8	10	7	380670000	402280000	396660000	558900000	579220000	610480000
Trifunctional purine biosynthetic protein adenosine-3;Phosphoribosylamine--glycine ligase;Phosphoribosylformylglycinamidine cyclo-ligase;Phosphoribosylglycinamide formyltransferase	GART	40	40	38	39	38	38	39	38	38	39	38	38	39	38	4713200000	4675500000	4979900000	4783000000	4963500000	5820700000
Multifunctional protein ADE2;Phosphoribosylaminoimidazole-succinocarboxamide synthase;Phosphoribosylaminoimidazole carboxylase	PAICS	20	20	19	19	19	19	15	18	19	19	19	19	15	18	2911400000	2621200000	2637900000	1034800000	897500000	1144900000
Ubiquitin-like modifier-activating enzyme 1	UBA1	38	38	28	37	35	27	28	28	28	37	35	27	28	28	3924000000	4266600000	4135500000	1900700000	1597500000	1670500000
Small proline-rich protein 2A;Small proline-rich protein 2B;Small proline-rich protein 2D;Small proline-rich protein 2E;Small proline-rich protein 2G	SPRR2A;SPRR2B;SPRR2D;SPRR2E;SPRR2G	3	3	2	0	2	0	0	0	2	0	2	0	0	0	0	0	9993700	0	0	0
NADPH:adrenodoxin oxidoreductase, mitochondrial	FDXR	16	16	13	13	12	13	13	14	13	13	12	13	13	14	253290000	225920000	213990000	417390000	521220000	534890000
Heterogeneous nuclear ribonucleoproteins A2/B1	HNRNPA2B1	12	11	12	12	12	12	10	12	11	11	11	11	9	11	628160000	609200000	667360000	275900000	307890000	374800000
Cytochrome b-c1 complex subunit 2, mitochondrial	UQCRC2	19	19	18	17	18	18	19	19	18	17	18	18	19	19	3141000000	2574900000	2565900000	6306300000	6423700000	6926800000
Splicing factor, proline- and glutamine-rich	SFPQ	30	29	29	26	27	25	27	30	28	25	26	24	26	29	2862300000	2283600000	2538800000	4629500000	6180100000	7765100000
Tubulin gamma-1 chain;Tubulin gamma-2 chain;Tubulin gamma chain	TUBG1;TUBG2	18	18	13	12	12	13	15	18	13	12	12	13	15	18	725010000	632800000	734160000	1584400000	1707100000	1823500000
Peptidyl-prolyl cis-trans isomerase B	PPIB	2	2	2	1	2	1	1	1	2	1	2	1	1	1	15930000	0	28327000	0	0	0
Tryptophan--tRNA ligase, cytoplasmic;T1-TrpRS;T2-TrpRS	WARS	15	15	13	10	12	12	13	14	13	10	12	12	13	14	680570000	526130000	473340000	821820000	983440000	957750000
40S ribosomal protein S3	RPS3	18	18	18	17	18	17	16	18	18	17	18	17	16	18	6058800000	6427400000	6137000000	9521000000	10958000000	10284000000
Tyrosine-protein kinase JAK1	JAK1	5	5	3	3	4	3	3	4	3	3	4	3	3	4	34278000	34027000	35143000	37084000	42189000	38271000
Receptor-type tyrosine-protein phosphatase epsilon	PTPRE	3	3	1	1	1	1	1	2	1	1	1	1	1	2	0	0	0	0	0	4381900
Adenosylhomocysteinase	AHCY	12	12	12	11	9	7	7	7	12	11	9	7	7	7	336400000	329850000	381770000	163520000	180130000	160900000
Diacylglycerol kinase alpha;Diacylglycerol kinase	DGKA	15	15	10	10	9	10	13	14	10	10	9	10	13	14	251440000	254480000	263930000	276790000	307030000	363630000
Ribonucleoside-diphosphate reductase large subunit	RRM1	8	8	7	7	6	4	3	4	7	7	6	4	3	4	110690000	117120000	113760000	28806000	26526000	25824000
ER lumen protein-retaining receptor 1;ER lumen protein-retaining receptor	KDELR1	3	3	2	3	2	3	3	3	2	3	2	3	3	3	145170000	205750000	137080000	173590000	201840000	179720000
COUP transcription factor 2;COUP transcription factor 1	NR2F2;NR2F1	4	4	4	4	3	4	3	4	4	4	3	4	3	4	33920000	49423000	31848000	32289000	41887000	27625000
Elongation factor 1-beta	EEF1B2	4	4	4	4	4	2	2	3	4	4	4	2	2	3	136840000	217160000	206630000	123920000	109810000	80283000
ATP synthase F(0) complex subunit B1, mitochondrial	ATP5F1	1	1	1	1	1	1	1	1	1	1	1	1	1	1	31792000	25047000	27165000	54610000	55280000	58311000
Low molecular weight phosphotyrosine protein phosphatase	ACP1	2	2	2	2	2	1	2	2	2	2	2	1	2	2	29595000	23001000	22303000	0	28081000	32125000
Acetyl-CoA acetyltransferase, mitochondrial	ACAT1	9	9	7	7	7	9	9	9	7	7	7	9	9	9	217980000	180950000	190360000	393000000	402510000	422520000
DNA-directed RNA polymerase II subunit RPB1;DNA-directed RNA polymerase	POLR2A	19	19	18	17	17	9	8	15	18	17	17	9	8	15	203360000	225590000	216730000	171170000	132300000	135380000
Adenomatous polyposis coli protein	APC	6	6	5	5	3	2	4	4	5	5	3	2	4	4	29600000	27358000	19242000	12520000	10817000	9951800
DNA replication licensing factor MCM3	MCM3	16	16	13	12	11	13	14	16	13	12	11	13	14	16	151660000	127010000	147630000	265220000	207940000	221230000
40S ribosomal protein S12	RPS12	6	6	6	6	6	6	6	5	6	6	6	6	6	5	997470000	1179800000	1118100000	855490000	784350000	899780000
Transcriptional repressor protein YY1;Transcription factor YY2	YY1;YY2	3	3	1	2	2	2	2	3	1	2	2	2	2	3	0	28842000	26011000	52610000	54935000	35081000
DnaJ homolog subfamily B member 1	DNAJB1	3	3	1	0	0	1	2	3	1	0	0	1	2	3	0	0	0	0	0	27683000
DnaJ homolog subfamily B member 2	DNAJB2	5	4	3	3	2	4	4	4	2	2	1	3	3	3	11824000	15447000	0	58932000	33381000	52569000
ATP synthase subunit alpha, mitochondrial	ATP5A1	28	28	26	25	24	26	26	27	26	25	24	26	26	27	7362900000	5953800000	6391700000	14147000000	17208000000	16460000000
Proteasome subunit alpha type-1	PSMA1	9	9	9	8	8	6	6	5	9	8	8	6	6	5	89087000	88024000	87730000	90342000	77720000	87853000
Proteasome subunit alpha type-3	PSMA3	6	6	6	5	5	2	4	5	6	5	5	2	4	5	71886000	72135000	61407000	165840000	74626000	60752000
Integrin alpha-3;Integrin alpha-3 heavy chain;Integrin alpha-3 light chain	ITGA3	5	5	5	4	4	4	4	4	5	4	4	4	4	4	56187000	53920000	47029000	68757000	82175000	100990000
Moesin	MSN	6	4	6	6	6	5	3	4	4	4	4	4	2	4	56242000	58441000	49904000	48810000	33476000	39169000
Probable ATP-dependent RNA helicase DDX6	DDX6	10	10	8	10	8	7	7	8	8	10	8	7	7	8	238410000	212880000	229910000	263960000	251160000	318480000
Catenin alpha-2	CTNNA2	4	2	4	2	4	1	2	1	2	1	2	1	2	1	0	0	0	0	15543000	0
DNA (cytosine-5)-methyltransferase 1	DNMT1	17	17	14	16	13	6	7	11	14	16	13	6	7	11	332800000	351130000	270780000	196970000	177600000	166770000
60S ribosomal protein L13	RPL13	10	10	9	10	9	10	10	10	9	10	9	10	10	10	816270000	713800000	723280000	1246200000	1177600000	1053600000
Threonine--tRNA ligase, cytoplasmic	TARS	16	15	12	12	11	8	11	14	11	12	10	7	10	13	241540000	269610000	247700000	182550000	159280000	217180000
Valine--tRNA ligase	VARS	33	33	27	27	27	29	31	31	27	27	27	29	31	31	1178700000	945470000	1001800000	1245000000	1367000000	1449600000
Elongation factor 1-gamma	EEF1G	17	17	17	13	13	12	13	16	17	13	13	12	13	16	1382800000	1641700000	1529000000	754700000	901650000	686390000
14-3-3 protein theta	YWHAQ	16	12	16	15	15	15	14	16	12	11	11	11	10	12	1750700000	2079100000	1732200000	876150000	918620000	993530000
60S ribosomal protein L10	RPL10	10	2	10	10	10	10	10	10	2	2	2	2	2	2	2206300000	1767400000	1991300000	1907400000	2722900000	3392800000
Replication protein A 70 kDa DNA-binding subunit;Replication protein A 70 kDa DNA-binding subunit, N-terminally processed	RPA1	3	3	1	2	2	2	3	2	1	2	2	2	3	2	15192000	15598000	15417000	18047000	14901000	9713500
Calreticulin	CALR	1	1	1	0	1	1	1	1	1	0	1	1	1	1	0	0	0	0	0	16638000
Microtubule-associated protein 4	MAP4	27	1	26	26	24	21	20	23	1	1	1	0	0	1	1463100000	1750200000	1707900000	612750000	658270000	540860000
Calnexin	CANX	11	11	9	6	6	8	7	7	9	6	6	8	7	7	135980000	152690000	125870000	179430000	217360000	192890000
Phosphatidylinositol 3-kinase regulatory subunit alpha	PIK3R1	3	2	2	2	3	0	0	1	1	1	2	0	0	0	22545000	24092000	34218000	0	0	0
Proteasome subunit alpha type-5	PSMA5	4	4	2	3	3	2	1	3	2	3	3	2	1	3	42798000	39822000	31535000	27944000	0	49895000
Proteasome subunit beta type-4	PSMB4	3	3	2	1	1	2	1	2	2	1	1	2	1	2	33741000	0	0	64170000	0	0
Proteasome subunit beta type-6	PSMB6	2	2	1	1	1	1	1	2	1	1	1	1	1	2	0	0	0	0	0	33492000
Proteasome subunit beta type-5	PSMB5	9	9	5	6	6	7	7	8	5	6	6	7	7	8	199810000	188770000	184780000	289770000	316580000	277770000
ATP-binding cassette sub-family D member 3	ABCD3	11	11	7	9	8	10	9	9	7	9	8	10	9	9	180710000	169070000	177380000	171400000	198540000	206280000
Sperm-specific antigen 2	SSFA2	17	17	14	11	15	11	11	14	14	11	15	11	11	14	248430000	245720000	248460000	237510000	251130000	243110000
NADH-ubiquinone oxidoreductase 75 kDa subunit, mitochondrial	NDUFS1	16	16	13	11	12	14	12	16	13	11	12	14	12	16	230080000	180170000	213510000	345140000	344520000	350140000
Mitogen-activated protein kinase 1;Mitogen-activated protein kinase;Mitogen-activated protein kinase 3	MAPK1;MAPK3	2	2	1	2	1	0	0	0	1	2	1	0	0	0	0	0	9166800	0	0	0
Cytosol aminopeptidase	LAP3	10	10	5	6	7	7	7	9	5	6	7	7	7	9	57664000	65995000	71584000	76263000	113740000	145580000
Tripeptidyl-peptidase 2	TPP2	22	22	15	15	16	15	15	21	15	15	16	15	15	21	361750000	377000000	329290000	316120000	386620000	350240000
Ephrin type-A receptor 2	EPHA2	11	11	9	8	9	8	10	10	9	8	9	8	10	10	185560000	176330000	170540000	154860000	233870000	195820000
SHC-transforming protein 1	SHC1	8	8	7	5	8	4	4	6	7	5	8	4	4	6	72333000	69641000	61349000	81201000	73522000	66558000
Lysine-specific demethylase 5A	KDM5A	3	2	2	2	2	0	1	2	1	1	1	0	0	1	0	0	0	0	0	2598300
Transketolase	TKT	7	7	4	4	6	2	3	2	4	4	6	2	3	2	66585000	43970000	41767000	24115000	30320000	21381000
Protein PML	PML	17	17	16	15	15	9	9	12	16	15	15	9	9	12	364260000	331530000	346680000	190660000	163030000	180430000
Guanine nucleotide-binding protein subunit alpha-11;Guanine nucleotide-binding protein subunit alpha-14;Guanine nucleotide-binding protein G(q) subunit alpha	GNA11;GNA14;GNAQ	2	2	2	0	0	0	1	0	2	0	0	0	1	0	5469800	0	0	0	0	0
Peroxiredoxin-6	PRDX6	16	16	13	13	14	13	12	15	13	13	14	13	12	15	1224000000	1075000000	1222100000	1411900000	1188100000	1449800000
Flavin reductase (NADPH)	BLVRB	1	1	1	1	1	1	0	1	1	1	1	1	0	1	0	0	0	0	0	2914500
Peroxiredoxin-5, mitochondrial	PRDX5	6	6	5	4	5	4	6	6	5	4	5	4	6	6	197950000	192480000	191790000	149300000	137360000	189540000
Thioredoxin-dependent peroxide reductase, mitochondrial	PRDX3	4	4	2	2	2	4	3	4	2	2	2	4	3	4	49395000	55472000	43156000	50244000	54078000	51158000
60S ribosomal protein L12	RPL12	7	7	7	7	7	7	7	7	7	7	7	7	7	7	637350000	655170000	646600000	1034200000	1041400000	1173200000
UMP-CMP kinase	CMPK1	5	5	3	2	3	3	3	5	3	2	3	3	3	5	38635000	30134000	42021000	35374000	55562000	48647000
Phosphatidylethanolamine-binding protein 1;Hippocampal cholinergic neurostimulating peptide	PEBP1	3	3	3	3	2	0	0	0	3	3	2	0	0	0	0	9401300	0	0	0	0
Protein disulfide-isomerase A3	PDIA3	13	13	8	11	10	12	12	11	8	11	10	12	12	11	240220000	246470000	213030000	344120000	347860000	383070000
Serine/threonine-protein phosphatase 2A 65 kDa regulatory subunit A alpha isoform	PPP2R1A	18	18	18	15	17	14	13	13	18	15	17	14	13	13	815320000	677990000	828340000	376180000	350910000	476910000
Glycylpeptide N-tetradecanoyltransferase 1	NMT1	4	4	1	3	3	1	1	1	1	3	3	1	1	1	0	30434000	20619000	0	0	0
Adenylosuccinate synthetase isozyme 2	ADSS	2	2	2	2	1	0	0	0	2	2	1	0	0	0	28714000	30554000	0	0	0	0
Tyrosine-protein kinase receptor UFO;Receptor protein-tyrosine kinase	AXL	10	10	7	7	8	4	5	8	7	7	8	4	5	8	100690000	93404000	96792000	85707000	96581000	76046000
High affinity cationic amino acid transporter 1	SLC7A1	1	1	1	1	1	1	1	1	1	1	1	1	1	1	0	0	0	0	0	7974600
Aldehyde dehydrogenase X, mitochondrial	ALDH1B1	8	8	7	4	5	7	5	7	7	4	5	7	5	7	56230000	54808000	53498000	113250000	111220000	123560000
Succinate dehydrogenase [ubiquinone] flavoprotein subunit, mitochondrial	SDHA	9	9	5	2	5	6	7	8	5	2	5	6	7	8	74568000	0	67393000	137620000	180350000	161360000
S-adenosylmethionine synthase isoform type-2	MAT2A	9	9	7	7	7	7	6	9	7	7	7	7	6	9	169590000	195690000	151150000	203230000	219130000	220480000
Carbamoyl-phosphate synthase [ammonia], mitochondrial	CPS1	7	6	3	4	2	6	5	7	3	4	2	5	4	6	21334000	24941000	27556000	33177000	35064000	35689000
Transcription factor HIVEP2	HIVEP2	9	9	8	8	7	5	6	8	8	8	7	5	6	8	36251000	40972000	35527000	45914000	31871000	34088000
DnaJ homolog subfamily A member 1	DNAJA1	14	14	13	13	12	10	11	10	13	13	12	10	11	10	543990000	578380000	575090000	438370000	341400000	505100000
RAC-alpha serine/threonine-protein kinase	AKT1	8	5	6	6	6	4	6	6	3	4	4	2	4	3	126950000	122530000	104860000	103440000	123290000	137830000
Cytochrome b-c1 complex subunit 1, mitochondrial	UQCRC1	12	11	8	7	8	11	12	12	7	6	7	10	11	11	227130000	210440000	196900000	408010000	403780000	407380000
Bifunctional purine biosynthesis protein PURH;Phosphoribosylaminoimidazolecarboxamide formyltransferase;IMP cyclohydrolase	ATIC	3	3	3	2	1	1	1	2	3	2	1	1	1	2	12125000	0	0	0	0	13643000
Heterogeneous nuclear ribonucleoprotein H3	HNRNPH3	10	9	7	7	8	8	9	10	6	6	7	7	8	9	273230000	259760000	263590000	452520000	470910000	650500000
14-3-3 protein beta/alpha;14-3-3 protein beta/alpha, N-terminally processed	YWHAB	9	4	9	9	9	8	9	9	4	4	4	4	4	4	430730000	520560000	465280000	162230000	165350000	175150000
Stress-induced-phosphoprotein 1	STIP1	8	8	7	5	6	2	2	4	7	5	6	2	2	4	115320000	142760000	117680000	0	49401000	50529000
Protein S100-A11;Protein S100-A11, N-terminally processed	S100A11	2	2	2	1	0	0	0	0	2	1	0	0	0	0	35674000	0	0	0	0	0
Type II inositol 1,4,5-trisphosphate 5-phosphatase	INPP5B	2	2	2	2	2	1	1	1	2	2	2	1	1	1	47239000	0	60439000	0	0	0
Peroxiredoxin-2	PRDX2	8	7	7	6	6	5	5	4	7	6	6	4	4	3	243310000	222470000	245970000	119460000	128140000	129570000
Glycerol kinase;Putative glycerol kinase 3	GK;GK3P	4	4	2	2	2	1	2	3	2	2	2	1	2	3	0	0	17694000	0	0	12873000
Deoxycytidylate deaminase	DCTD	3	3	3	3	3	1	3	2	3	3	3	1	3	2	18862000	32003000	23473000	41758000	21609000	13869000
Interferon-induced guanylate-binding protein 1	GBP1	4	2	4	2	3	3	3	3	2	1	1	1	1	1	59917000	59969000	67480000	27105000	40083000	43978000
General transcription factor IIH subunit 1	GTF2H1	2	2	1	1	2	1	1	2	1	1	2	1	1	2	15348000	14755000	14871000	15317000	15155000	15444000
60S ribosomal protein L9	RPL9	12	12	11	11	11	11	12	11	11	11	11	11	12	11	4545300000	3585000000	3888900000	7209000000	5698300000	6919000000
Kinesin-1 heavy chain	KIF5B	39	31	35	36	32	28	25	32	28	29	26	22	21	27	1039200000	1263100000	1088600000	739550000	711910000	699390000
Dual specificity protein kinase TTK	TTK	10	10	9	7	9	6	5	7	9	7	9	6	5	7	105480000	113430000	97483000	59296000	62140000	74339000
DNA replication licensing factor MCM4	MCM4	23	23	16	17	18	19	17	20	16	17	18	19	17	20	488840000	400950000	436430000	751220000	658980000	713600000
DNA replication licensing factor MCM5;DNA helicase	MCM5	15	15	10	7	10	9	11	12	10	7	10	9	11	12	135160000	96828000	130330000	194310000	207840000	308020000
DNA replication licensing factor MCM7	MCM7	29	29	23	24	24	27	26	27	23	24	24	27	26	27	1363600000	1167900000	1248900000	2757500000	2936900000	2869300000
Serine hydroxymethyltransferase, mitochondrial;Serine hydroxymethyltransferase	SHMT2	14	14	11	11	10	11	12	14	11	11	10	11	12	14	264560000	208800000	228390000	538320000	485590000	501570000
Heat shock 70 kDa protein 4	HSPA4	18	17	18	17	16	6	7	8	17	16	15	5	6	8	424430000	329660000	406860000	88638000	78833000	86246000
Prohibitin	PHB	19	19	16	16	15	17	16	19	16	16	15	17	16	19	743460000	577860000	685070000	1337400000	1600900000	1570600000
Replication factor C subunit 2	RFC2	2	2	2	1	2	2	2	2	2	1	2	2	2	2	35947000	0	34173000	32068000	34790000	28497000
Replication factor C subunit 1	RFC1	7	7	5	5	6	5	5	6	5	5	6	5	5	6	44975000	38987000	48151000	73768000	80681000	58283000
60S ribosomal protein L22	RPL22	3	3	3	3	3	3	3	3	3	3	3	3	3	3	663460000	772940000	962900000	1342400000	1323600000	1426200000
Sepiapterin reductase	SPR	2	2	1	1	1	2	1	1	1	1	1	2	1	1	0	0	0	0	0	10078000
Histamine H1 receptor	HRH1	1	1	0	1	1	1	1	1	0	1	1	1	1	1	0	0	0	0	0	1090300
Insulin receptor substrate 1	IRS1	3	3	3	3	3	1	1	2	3	3	3	1	1	2	13904000	16532000	14407000	0	0	11877000
Glycogen debranching enzyme;4-alpha-glucanotransferase;Amylo-alpha-1,6-glucosidase	AGL	3	3	2	2	3	0	0	0	2	2	3	0	0	0	18879000	29610000	28827000	0	0	0
Myosin-9	MYH9	222	191	212	206	200	197	207	203	182	176	171	169	178	174	161780000000	121740000000	95125000000	100380000000	110600000000	108710000000
Myosin-10	MYH10	104	77	97	96	93	79	86	90	71	70	66	55	61	65	5023000000	3372800000	2851700000	3371900000	3516900000	3519400000
Tyrosine-protein kinase receptor Tie-1	TIE1	1	1	1	0	1	0	0	1	1	0	1	0	0	1	0	0	0	0	0	6115400
Coatomer subunit beta	COPB2	5	5	5	2	3	3	1	3	5	2	3	3	1	3	23869000	41166000	40552000	55053000	0	40369000
Sterol O-acyltransferase 1	SOAT1	7	7	7	6	5	4	6	7	7	6	5	4	6	7	115030000	115410000	93834000	133270000	114610000	105820000
Nuclear pore complex protein Nup214	NUP214	58	58	50	46	51	52	53	57	50	46	51	52	53	57	3843300000	3305300000	3569700000	7429700000	7990900000	9183100000
Keratin, type II cytoskeletal 2 epidermal	KRT2	38	1	32	30	27	32	32	33	1	1	1	1	1	1	3601200000	3094100000	3246300000	3145600000	3828000000	1918600000
Hydroxymethylglutaryl-CoA lyase, mitochondrial	HMGCL	3	3	3	2	2	3	2	2	3	2	2	3	2	2	25864000	15648000	22351000	52136000	36597000	41584000
26S protease regulatory subunit 7	PSMC2	22	22	19	19	21	18	19	19	19	19	21	18	19	19	816250000	779650000	731970000	734050000	819860000	765460000
ADP-ribosylation factor-like protein 2	ARL2;ARL2-SNX15	7	7	5	3	7	6	5	7	5	3	7	6	5	7	65725000	68813000	71085000	104780000	112450000	131910000
E3 ubiquitin-protein ligase TRIM23	TRIM23	1	1	0	0	0	1	0	1	0	0	0	1	0	1	0	0	0	0	0	15873000
Dual specificity mitogen-activated protein kinase kinase 2	MAP2K2	13	7	9	7	9	11	12	11	4	4	4	6	6	5	304000000	229650000	262290000	336650000	409510000	438620000
ATP synthase subunit gamma, mitochondrial	ATP5C1	8	8	7	6	6	5	7	8	7	6	6	5	7	8	555260000	460340000	527450000	1007500000	1245500000	1175800000
60S ribosomal protein L4	RPL4	17	17	17	16	16	16	17	17	17	16	16	16	17	17	5328400000	4580900000	4661000000	5926200000	5947900000	7706900000
7,8-dihydro-8-oxoguanine triphosphatase	NUDT1	2	2	2	2	2	2	2	2	2	2	2	2	2	2	41853000	35618000	33425000	49655000	51158000	75776000
Guanine nucleotide-binding protein-like 1	GNL1	3	3	1	3	2	1	1	3	1	3	2	1	1	3	0	31079000	32438000	0	0	34751000
Serpin B5	SERPINB5	9	9	5	4	5	6	7	9	5	4	5	6	7	9	64312000	70701000	69159000	84809000	114160000	108760000
Dihydrolipoyllysine-residue succinyltransferase component of 2-oxoglutarate dehydrogenase complex, mitochondrial	DLST	8	8	7	7	7	7	8	8	7	7	7	7	8	8	256780000	218800000	187500000	281590000	251740000	267770000
Nuclear pore glycoprotein p62	NUP62	10	10	8	8	8	9	9	10	8	8	8	9	9	10	541090000	614330000	536560000	1159800000	1557800000	1214500000
Hippocalcin-like protein 1;Neuron-specific calcium-binding protein hippocalcin	HPCAL1;HPCA	5	5	4	4	4	3	2	2	4	4	4	3	2	2	41691000	45416000	46612000	34652000	38147000	33128000
Zinc finger E-box-binding homeobox 1	ZEB1	5	5	4	3	3	1	3	3	4	3	3	1	3	3	24166000	27323000	20246000	0	9731200	10472000
Transgelin-2	TAGLN2	7	7	5	7	5	4	4	6	5	7	5	4	4	6	132920000	130570000	125890000	80562000	78362000	125890000
Coilin	COIL	10	10	7	6	8	9	7	9	7	6	8	9	7	9	176010000	145380000	158150000	193830000	118670000	154030000
V-type proton ATPase catalytic subunit A	ATP6V1A	13	13	12	9	11	6	6	8	12	9	11	6	6	8	212630000	211400000	212080000	169720000	160550000	163770000
Stress-70 protein, mitochondrial	HSPA9	31	30	26	28	24	27	29	29	26	27	23	26	28	28	1485900000	1515500000	1557200000	1904100000	1786100000	2363000000
Eukaryotic initiation factor 4A-III;Eukaryotic initiation factor 4A-III, N-terminally processed	EIF4A3	23	18	22	20	21	22	20	23	17	15	16	17	15	18	617790000	515590000	578680000	862550000	892790000	1041400000
DNA-binding protein SMUBP-2	IGHMBP2	1	1	1	0	1	1	1	1	1	0	1	1	1	1	0	0	0	0	0	2725600
Cyclin-dependent kinase inhibitor 1	CDKN1A	1	1	1	1	1	1	1	1	1	1	1	1	1	1	0	0	0	0	0	5684900
60S ribosomal protein L3	RPL3	21	21	19	19	19	19	20	20	19	19	19	19	20	20	6024900000	5460200000	5890800000	7348200000	7646800000	7991000000
Flap endonuclease 1	FEN1	4	4	2	3	3	4	4	4	2	3	3	4	4	4	91706000	60148000	79375000	110870000	116170000	109590000
Homeobox protein cut-like 1;Protein CASP	CUX1	3	3	3	1	1	1	1	2	3	1	1	1	1	2	6592800	0	0	0	0	6143200
Alpha-taxilin	TXLNA	9	9	9	9	8	5	5	5	9	9	8	5	5	5	177930000	197840000	215970000	67146000	74159000	72470000
T-complex protein 1 subunit zeta	CCT6A	27	27	24	22	24	27	26	27	24	22	24	27	26	27	2394800000	1974000000	2304700000	4813100000	4958100000	5637200000
Nicotinamide N-methyltransferase	NNMT	2	2	2	2	2	1	1	2	2	2	2	1	1	2	43108000	28558000	33399000	0	0	15590000
Signal transducer and activator of transcription 3;Signal transducer and activator of transcription	STAT3	21	21	18	19	20	14	13	17	18	19	20	14	13	17	641690000	726740000	634770000	567100000	538890000	595710000
Ubiquitin carboxyl-terminal hydrolase 8	USP8	5	5	3	5	4	3	5	5	3	5	4	3	5	5	41741000	52229000	46749000	39087000	26069000	29425000
Replication factor C subunit 5	RFC5	7	7	5	6	4	6	6	7	5	6	4	6	6	7	99561000	92562000	94054000	131930000	142100000	127990000
Replication factor C subunit 3	RFC3	5	5	4	2	5	3	2	4	4	2	5	3	2	4	64734000	63690000	51368000	58798000	0	59498000
Trifunctional enzyme subunit alpha, mitochondrial;Long-chain enoyl-CoA hydratase;Long chain 3-hydroxyacyl-CoA dehydrogenase	HADHA	3	3	2	0	2	2	1	3	2	0	2	2	1	3	34045000	0	30813000	19953000	0	54167000
Eukaryotic translation initiation factor 2 subunit 3;Putative eukaryotic translation initiation factor 2 subunit 3-like protein	EIF2S3;EIF2S3L	16	16	16	16	15	14	14	15	16	16	15	14	14	15	887680000	861640000	863620000	964830000	1009400000	1114400000
DNA-binding protein inhibitor ID-1	ID1	1	1	0	1	1	0	0	0	0	1	1	0	0	0	0	0	4779400	0	0	0
Eukaryotic translation initiation factor 2D	EIF2D	11	11	8	6	9	9	8	10	8	6	9	9	8	10	89079000	99571000	77433000	119220000	103310000	116180000
Ubiquitin-like modifier-activating enzyme 7	UBA7	3	3	2	2	2	0	1	0	2	2	2	0	1	0	18802000	0	25161000	0	0	0
N-alpha-acetyltransferase 10	NAA10	14	14	12	10	11	13	13	14	12	10	11	13	13	14	390130000	376860000	362630000	576310000	555290000	748570000
Lysine-specific demethylase 5C;Lysine-specific demethylase 5D	KDM5C;KDM5D	4	3	4	4	3	1	1	3	3	3	2	1	0	2	29250000	34742000	31099000	0	0	23083000
Tyrosine-protein kinase CSK	CSK	12	12	8	8	8	3	6	11	8	8	8	3	6	11	108720000	107040000	130860000	132210000	131100000	133830000
Glycine--tRNA ligase	GARS	26	26	25	25	25	22	23	23	25	25	25	22	23	23	3838700000	3486300000	3523000000	4122800000	3784500000	4817500000
Isoleucine--tRNA ligase, cytoplasmic	IARS	56	56	56	48	54	49	49	51	56	48	54	49	49	51	6122500000	6003500000	5522800000	3927000000	3889400000	4145900000
Protein kinase C iota type	PRKCI	7	7	5	6	6	6	6	6	5	6	6	6	6	6	146460000	141180000	152300000	111510000	134660000	171430000
Beta-centractin	ACTR1B	1	1	0	0	0	0	0	1	0	0	0	0	0	1	0	0	0	0	0	11670000
Lamina-associated polypeptide 2, isoform alpha;Thymopoietin;Thymopentin	TMPO	25	25	22	20	22	16	13	18	22	20	22	16	13	18	893870000	870510000	865880000	441500000	466700000	476860000
Signal transducer and activator of transcription 1-alpha/beta;Signal transducer and activator of transcription	STAT1	22	22	19	18	20	19	18	20	19	18	20	19	18	20	730320000	684980000	605020000	851000000	905180000	910680000
Signal transducer and activator of transcription 6	STAT6	4	4	3	3	4	2	2	3	3	3	4	2	2	3	22505000	23943000	31184000	21449000	10870000	17438000
Superkiller viralicidic activity 2-like 2	SKIV2L2	13	13	10	10	11	9	7	11	10	10	11	9	7	11	132820000	148880000	147760000	125090000	159550000	145980000
Phosphatidylinositol 4,5-bisphosphate 3-kinase catalytic subunit alpha isoform	PIK3CA	2	2	2	0	0	0	0	0	2	0	0	0	0	0	7773900	0	0	0	0	0
Serine/threonine-protein kinase mTOR	MTOR	13	13	8	6	8	5	5	8	8	6	8	5	5	8	33924000	34326000	46204000	80578000	58256000	68745000
Phosphatidylinositol 4-kinase alpha	PI4KA	17	17	14	13	16	11	10	13	14	13	16	11	10	13	176200000	177010000	184040000	171630000	166850000	153550000
Epidermal growth factor receptor substrate 15	EPS15	17	17	14	14	17	8	8	8	14	14	17	8	8	8	344060000	386650000	391330000	161150000	139300000	129350000
Caspase-2;Caspase-2 subunit p18;Caspase-2 subunit p13;Caspase-2 subunit p12	CASP2	2	2	2	2	2	2	1	2	2	2	2	2	1	2	1197000	1222300	2335200	1437300	0	544730
40S ribosomal protein S27	RPS27	4	2	4	4	4	4	4	4	2	2	2	2	2	2	1441800000	1468900000	1310300000	2203000000	2139700000	2755900000
Probable helicase with zinc finger domain	HELZ	71	1	59	51	59	60	65	68	1	1	1	1	1	1	2016000000	1698400000	1800900000	4512600000	4521600000	4949900000
Condensin-2 complex subunit D3	NCAPD3	4	4	3	2	2	1	0	1	3	2	2	1	0	1	62285000	0	46695000	0	0	42433000
Leucine-rich PPR motif-containing protein, mitochondrial	LRPPRC	20	20	12	9	12	16	15	19	12	9	12	16	15	19	141750000	154150000	129600000	164450000	173620000	178780000
Huntingtin	HTT	10	10	8	5	10	1	1	2	8	5	10	1	1	2	61546000	60684000	46543000	0	0	33118000
Neutral amino acid transporter A	SLC1A4	2	2	2	0	1	2	1	2	2	0	1	2	1	2	0	0	0	22243000	0	26051000
DNA mismatch repair protein Msh2	MSH2	14	14	9	8	9	8	7	10	9	8	9	8	7	10	169650000	157370000	160030000	168890000	161790000	145770000
Glycerol-3-phosphate dehydrogenase, mitochondrial;Glycerol-3-phosphate dehydrogenase	GPD2	3	3	3	2	3	1	0	0	3	2	3	1	0	0	29916000	34688000	28730000	0	0	0
Melanoma-associated antigen 1;Melanoma-associated antigen 8	MAGEA1;MAGEA8	5	4	5	5	4	2	3	5	4	4	3	1	2	4	40170000	29160000	35515000	29659000	35557000	35622000
Melanoma-associated antigen 2;Melanoma-associated antigen 6	MAGEA2;MAGEA2B;MAGEA6	3	3	3	2	2	2	2	2	3	2	2	2	2	2	32298000	34804000	27370000	43640000	39363000	43919000
Nicotinamide phosphoribosyltransferase	NAMPT	26	26	24	25	26	25	25	26	24	25	26	25	25	26	1450400000	1277900000	1376200000	2638500000	2717100000	3046100000
26S protease regulatory subunit 6B	PSMC4	18	18	12	13	13	15	13	17	12	13	13	15	13	17	426160000	459100000	451730000	632250000	633230000	621340000
Elongation factor Ts, mitochondrial;Elongation factor Ts	TSFM	8	8	4	2	2	6	5	7	4	2	2	6	5	7	38599000	35411000	0	78839000	126910000	132250000
Short/branched chain specific acyl-CoA dehydrogenase, mitochondrial	ACADSB	4	4	2	1	4	4	3	4	2	1	4	4	3	4	0	0	44439000	66030000	72390000	103760000
Chromobox protein homolog 5	CBX5	6	5	6	6	6	3	4	5	5	5	5	3	4	5	98206000	92330000	85361000	0	34255000	47290000
Ubiquitin carboxyl-terminal hydrolase 5	USP5	9	9	9	9	8	5	2	6	9	9	8	5	2	6	346800000	326290000	262000000	134660000	54910000	110370000
Antigen KI-67	MKI67	73	73	62	60	61	35	37	54	62	60	61	35	37	54	1206200000	1223400000	1164800000	646550000	623900000	590490000
Ran GTPase-activating protein 1	RANGAP1	14	14	10	9	9	8	6	10	10	9	9	8	6	10	184750000	188380000	218790000	151230000	145140000	170340000
ATP-dependent DNA helicase Q1	RECQL	16	16	14	10	14	10	10	13	14	10	14	10	10	13	292790000	254060000	261140000	127980000	132230000	158300000
Probable 28S rRNA (cytosine(4447)-C(5))-methyltransferase	NOP2	2	2	2	1	2	2	2	2	2	1	2	2	2	2	17944000	0	15956000	20235000	0	22560000
Transcriptional regulator ATRX	ATRX	16	16	8	11	14	4	4	9	8	11	14	4	4	9	70187000	78563000	74480000	96797000	36861000	30351000
Crk-like protein	CRKL	1	1	1	1	1	1	0	1	1	1	1	1	0	1	0	0	0	0	0	10423000
Dual specificity mitogen-activated protein kinase kinase 3	MAP2K3	6	6	5	5	6	6	4	6	5	5	6	6	4	6	135880000	93511000	106150000	123780000	125180000	109670000
Lys-63-specific deubiquitinase BRCC36	BRCC3	6	6	5	5	6	3	4	3	5	5	6	3	4	3	51736000	62373000	53213000	42519000	27999000	31766000
60S ribosomal protein L5	RPL5	12	12	11	10	11	9	9	11	11	10	11	9	9	11	1517500000	938390000	1408700000	1392000000	1517900000	3067500000
60S ribosomal protein L21	RPL21	8	8	6	7	5	7	7	6	6	7	5	7	7	6	2664100000	2276500000	2465700000	2845200000	2947800000	3421500000
60S ribosomal protein L28	RPL28	9	9	8	8	8	9	8	8	8	8	8	9	8	8	1958400000	2106200000	2157600000	4373700000	3884900000	3736500000
Microtubule-associated protein 1B;MAP1B heavy chain;MAP1 light chain LC1	MAP1B	59	57	53	48	52	30	33	41	51	46	50	29	32	40	1844100000	1881900000	2094300000	759270000	684530000	705450000
Transcriptional coactivator YAP1	YAP1	1	1	1	1	1	0	0	0	1	1	1	0	0	0	0	0	8044400	0	0	0
Utrophin	UTRN	42	41	35	31	35	22	21	23	34	30	34	21	20	23	421000000	441590000	432790000	328920000	298720000	317010000
Ras GTPase-activating-like protein IQGAP1	IQGAP1	72	69	64	66	64	53	54	60	63	64	62	52	54	60	4460600000	4551500000	4538200000	2617600000	2929800000	3228400000
Glycogenin-1	GYG1	7	7	6	6	6	4	4	7	6	6	6	4	4	7	184540000	192920000	173250000	98756000	84792000	137180000
Dolichyl-diphosphooligosaccharide--protein glycosyltransferase subunit STT3A	STT3A	10	10	9	7	7	8	8	9	9	7	7	8	8	9	292030000	283880000	238320000	480300000	434200000	423460000
F-actin-capping protein subunit alpha-2	CAPZA2	10	8	9	9	8	7	7	9	7	7	6	6	6	7	616360000	462180000	430530000	1100500000	1150100000	992970000
Glutamine--tRNA ligase	QARS	38	37	36	33	33	26	24	31	35	32	32	25	23	30	1724500000	1682800000	1638200000	1044100000	1087500000	1089400000
60S ribosomal protein L29	RPL29	2	2	2	2	2	2	2	2	2	2	2	2	2	2	207900000	227240000	210870000	201380000	200430000	212570000
Cytochrome b-c1 complex subunit Rieske, mitochondrial;Cytochrome b-c1 complex subunit 11	UQCRFS1	1	1	1	1	1	1	1	0	1	1	1	1	1	0	0	0	0	0	21669000	0
ATP synthase subunit O, mitochondrial	ATP5O	4	4	3	2	2	3	4	3	3	2	2	3	4	3	29807000	34271000	0	60158000	67261000	53876000
LIM and senescent cell antigen-like-containing domain protein 1	LIMS1	20	20	10	5	8	19	18	19	10	5	8	19	18	19	43226000	27754000	22923000	48790000000	56384000000	62029000000
Prolyl endopeptidase	PREP	3	3	2	3	2	2	1	1	2	3	2	2	1	1	14958000	15743000	21201000	0	14408000	11045000
Phosphatidylinositol 5-phosphate 4-kinase type-2 alpha	PIP4K2A	2	2	2	2	2	1	2	1	2	2	2	1	2	1	0	0	0	0	3496700	0
Coatomer subunit delta	ARCN1	23	23	22	21	20	18	19	21	22	21	20	18	19	21	676560000	616860000	651350000	854210000	828290000	871240000
Glutamate--cysteine ligase regulatory subunit	GCLM	5	5	5	4	4	4	4	4	5	4	4	4	4	4	101700000	79801000	78570000	92500000	96473000	167110000
Trafficking protein particle complex subunit 10	TRAPPC10;LOC102724200	6	6	4	4	3	1	1	1	4	4	3	1	1	1	25674000	22226000	25526000	0	0	0
Protein PRRC2A	PRRC2A	30	30	22	24	26	19	16	21	22	24	26	19	16	21	381620000	392060000	336140000	236250000	211580000	206160000
T-complex protein 1 subunit epsilon	CCT5	30	30	23	24	24	25	26	29	23	24	24	25	26	29	2105700000	1739000000	1909500000	3351800000	3852000000	4357900000
Phosphatidylserine synthase 1	PTDSS1	4	4	3	3	4	4	4	3	3	3	4	4	4	3	85206000	82671000	68880000	99828000	85187000	81090000
Casein kinase I isoform alpha	CSNK1A1	7	7	6	6	6	6	6	7	6	6	6	6	6	7	148070000	116810000	111780000	102650000	108240000	117290000
Isocitrate dehydrogenase [NADP], mitochondrial	IDH2	2	2	0	0	0	1	2	1	0	0	0	1	2	1	0	0	0	0	0	6810500
CD97 antigen;CD97 antigen subunit alpha;CD97 antigen subunit beta	CD97	1	1	0	1	1	0	1	1	0	1	1	0	1	1	0	0	0	0	0	4340800
MARCKS-related protein	MARCKSL1	2	2	2	2	2	2	1	2	2	2	2	2	1	2	42942000	48992000	38465000	33682000	0	27236000
60S ribosomal protein L34	RPL34	4	4	4	4	4	4	4	4	4	4	4	4	4	4	508730000	492350000	606660000	789510000	675620000	729490000
Ribose-5-phosphate isomerase	RPIA	1	1	1	1	1	0	0	0	1	1	1	0	0	0	0	0	18050000	0	0	0
Protein ERGIC-53	LMAN1	2	2	1	0	0	0	1	2	1	0	0	0	1	2	0	0	0	0	0	28789000
Nuclear autoantigenic sperm protein	NASP	7	7	5	5	4	3	2	7	5	5	4	3	2	7	80348000	73942000	85433000	46861000	49602000	34613000
Fatty acid synthase;[Acyl-carrier-protein] S-acetyltransferase;[Acyl-carrier-protein] S-malonyltransferase;3-oxoacyl-[acyl-carrier-protein] synthase;3-oxoacyl-[acyl-carrier-protein] reductase;3-hydroxyacyl-[acyl-carrier-protein] dehydratase;Enoyl-[acyl-carrier-protein] reductase;Oleoyl-[acyl-carrier-protein] hydrolase	FASN	105	105	101	100	101	92	95	95	101	100	101	92	95	95	14690000000	14714000000	14336000000	8732400000	8695000000	9646700000
T-complex protein 1 subunit gamma	CCT3	36	36	31	30	31	32	32	36	31	30	31	32	32	36	1921300000	1602400000	1853700000	4043100000	4118200000	4883500000
Elongation factor Tu, mitochondrial	TUFM	26	26	25	25	24	24	25	26	25	25	24	24	25	26	3843500000	3765000000	3499200000	6190300000	7501700000	8065200000
Centromere protein F	CENPF	12	12	9	7	10	4	5	3	9	7	10	4	5	3	43272000	34811000	46461000	29578000	28134000	35049000
Signal recognition particle 9 kDa protein	SRP9	2	2	1	2	2	2	2	2	1	2	2	2	2	2	0	0	0	0	0	37922000
Alanine--tRNA ligase, cytoplasmic	AARS	36	36	34	34	34	26	26	33	34	34	34	26	26	33	2196200000	2210900000	2111600000	1464700000	1549000000	1927400000
Cysteine--tRNA ligase, cytoplasmic	CARS	26	25	24	22	24	16	19	19	23	21	23	16	18	18	881110000	1089700000	1046400000	506220000	473680000	500430000
Serine--tRNA ligase, cytoplasmic	SARS	10	10	8	8	8	7	6	7	8	8	8	7	6	7	184830000	147120000	140420000	103970000	104810000	108660000
Protein phosphatase 1F	PPM1F	11	11	8	4	7	9	9	11	8	4	7	9	9	11	156230000	164280000	113300000	163810000	233850000	260450000
DNA primase small subunit;DNA primase	PRIM1	7	7	5	1	3	6	5	6	5	1	3	6	5	6	39205000	0	38514000	55058000	62372000	73097000
DNA primase large subunit	PRIM2	1	1	1	1	1	0	1	0	1	1	1	0	1	0	0	0	0	0	4421600	0
Casein kinase I isoform epsilon;Casein kinase I isoform delta	CSNK1E;CSNK1D	7	7	6	5	4	3	3	7	6	5	4	3	3	7	79843000	54026000	55166000	56738000	69502000	67752000
Transcriptional repressor CTCF	CTCF	1	1	1	0	1	1	1	1	1	0	1	1	1	1	0	0	0	0	0	1091500
Proteasome subunit beta type-2	PSMB2	1	1	1	1	1	0	1	1	1	1	1	0	1	1	0	0	0	0	0	19573000
DNA replication licensing factor MCM2	MCM2	17	17	10	9	11	14	13	17	10	9	11	14	13	17	155140000	174790000	144840000	400830000	352840000	293970000
Very long-chain specific acyl-CoA dehydrogenase, mitochondrial	ACADVL	3	3	1	1	1	3	3	3	1	1	1	3	3	3	0	0	2629300	0	0	6487000
YLP motif-containing protein 1	YLPM1	22	0	15	17	16	19	18	18	0	0	0	0	0	0	258400000	260080000	264810000	367920000	393300000	403670000
Vacuolar protein sorting-associated protein 41 homolog	VPS41	4	4	3	2	3	1	2	3	3	2	3	1	2	3	44423000	53755000	51432000	0	0	0
Transmembrane emp24 domain-containing protein 10	TMED10	3	3	3	2	3	3	3	3	3	2	3	3	3	3	51997000	54639000	62478000	140920000	190090000	158180000
RNA-binding protein 25	RBM25	10	10	10	9	10	8	8	8	10	9	10	8	8	8	227130000	269660000	212590000	139340000	165840000	200760000
Protein numb homolog	NUMB	10	8	9	8	10	6	5	8	7	7	8	5	4	6	174940000	167510000	144270000	112940000	127270000	138210000
Dual specificity protein kinase CLK3	CLK3	7	7	5	5	5	6	3	7	5	5	5	6	3	7	81053000	75485000	77486000	89467000	104610000	112650000
Nuclear pore complex protein Nup153	NUP153	49	49	43	36	40	40	46	46	43	36	40	40	46	46	1498400000	1452200000	1439600000	2403000000	2269400000	2164800000
E3 SUMO-protein ligase RanBP2	RANBP2	104	71	93	91	90	76	82	86	65	61	62	51	54	58	2750600000	2710500000	2850200000	2752500000	2424700000	2644200000
Glycogen synthase kinase-3 alpha	GSK3A	7	3	6	4	5	7	5	6	3	2	3	3	2	2	26106000	36061000	26956000	27322000	33620000	36834000
Glycogen synthase kinase-3 beta	GSK3B	13	9	12	11	11	13	12	13	9	9	9	9	9	9	389930000	307770000	320260000	549180000	594770000	576350000
Cytosolic purine 5-nucleotidase	NT5C2	5	4	4	3	4	3	0	2	3	2	3	3	0	2	23294000	31322000	37506000	10757000	0	15649000
[truncated: 1,846 more rows]

## Sheet: Student's t-test_BN2 PINCH GFP
Protein IDs	Majority protein IDs	Protein names	Gene names	Student's T-test Significant LFQ intensity BN_PINCH_LFQ intensity BN_GFP	Student's T-test significant	Peptides	Razor + unique peptides	Unique peptides	Sequence coverage [%]	Unique + razor sequence coverage [%]	Unique sequence coverage [%]	Mol. weight [kDa]	Q-value	Score	Intensity	MS/MS count	Peptides BN_GFP_1	Peptides BN_GFP_2	Peptides BN_GFP_3	Peptides BN_PINCH_1	Peptides BN_PINCH_2	Peptides BN_PINCH_3	Unique peptides BN_GFP_1	Unique peptides BN_GFP_2	Unique peptides BN_GFP_3	Unique peptides BN_PINCH_1	Unique peptides BN_PINCH_2	Unique peptides BN_PINCH_3	-Log Student's T-test p-value LFQ intensity BN_PINCH_LFQ intensity BN_GFP	Student's T-test q-value LFQ intensity BN_PINCH_LFQ intensity BN_GFP	Student's T-test Difference LFQ intensity BN_PINCH_LFQ intensity BN_GFP	Student's T-test Test statistic LFQ intensity BN_PINCH_LFQ intensity BN_GFP	LFQ intensity BN_GFP_1	LFQ intensity BN_GFP_2	LFQ intensity BN_GFP_3	LFQ intensity BN_PINCH_1	LFQ intensity BN_PINCH_2	LFQ intensity BN_PINCH_3
A0A024QZ33;Q9H0G5;K7ERM9	A0A024QZ33;Q9H0G5;K7ERM9	Nuclear speckle splicing regulatory protein 1	CCDC55;NSRP1	+	LFQ intensity BN_PINCH_LFQ intensity BN_GFP	2	2	2	5.8	5.8	5.8	60.441	0	4.577	35559000	8	2	2	2	0	1	1	2	2	2	0	1	1	1.25879	0.0045305	-1.46655	-1.401	23.5093	23.7579	23.0236	22.8078	22.0139	21.0694
A0A024R4M0;P46781;B5MCT8;C9JM19;F2Z3C0;A8MXK4	A0A024R4M0;P46781;B5MCT8;C9JM19	40S ribosomal protein S9	RPS9	+	LFQ intensity BN_PINCH_LFQ intensity BN_GFP	15	15	15	54.1	54.1	54.1	22.591	0	42.702	25952000000	94	14	14	14	15	15	15	14	14	14	15	15	15	3.02441	0.0175888	0.647776	1.12826	32.1525	32.0119	32.0528	32.6057	32.8153	32.7395
C9JC03;A0A024R571;Q9H4M9;C9J2Z4;C9JIJ3;C9IZH1;C9JDQ8	C9JC03;A0A024R571;Q9H4M9;C9J2Z4	EH domain-containing protein 1	EHD1	+	LFQ intensity BN_PINCH_LFQ intensity BN_GFP	8	6	4	28.3	23	17.6	42.737	0	13.121	200480000	11	5	4	5	6	4	7	1	1	1	3	2	3	0.644785	0.0293826	1.61923	0.990835	25.4849	22.0156	25.3324	26.0006	25.7574	25.9326
A0A0G2JL47;A0A024RCR6;A0A0G2JK23;P46379;F6S6P2;X6REW1;A0A0G2JJM1;F6UR09;F6U1F2;F6XTU0;H0Y710;A0A0G2JJR8;A0A1B0GX79;F6WML8;F6VEM6;F6X9W3;F6U341;H0Y4L1;F6TC96	A0A0G2JL47;A0A024RCR6;A0A0G2JK23;P46379;F6S6P2;X6REW1;A0A0G2JJM1	Large proline-rich protein BAG6	BAT3;BAG6	+	LFQ intensity BN_PINCH_LFQ intensity BN_GFP	8	8	8	9.6	9.6	9.6	113.46	0	11.593	360840000	18	6	7	7	3	1	4	6	7	7	3	1	4	1.04364	0.00454255	-1.90194	-1.40254	26.4445	26.6495	26.6034	25.9613	23.0537	24.9766
H0YN88;A0A075B716;P08708;H0YN73;H3BNC9	H0YN88;A0A075B716;P08708;H0YN73	40S ribosomal protein S17	RPS17	+	LFQ intensity BN_PINCH_LFQ intensity BN_GFP	4	4	4	39	39	39	15.919	0	6.7942	127280000	10	3	3	3	3	4	3	3	3	3	3	4	3	1.30344	0.0129243	1.04273	1.19192	24.5586	23.4109	24.3751	24.9374	25.1967	25.3388
K7EIV0;A0A075B7C0;K7ELJ7;A0A0C4DGQ5;P04632;U3KPR7;U3KQE2;K7EKD8;Q96L46;K7EM73	K7EIV0;A0A075B7C0;K7ELJ7;A0A0C4DGQ5;P04632;U3KPR7;U3KQE2;K7EKD8;Q96L46	Calpain small subunit 1;Calpain small subunit 2	CAPNS1;CAPNS2	+	LFQ intensity BN_PINCH_LFQ intensity BN_GFP	3	3	3	19.4	19.4	19.4	21.984	0	2.9325	166010000	10	2	3	3	2	2	2	2	3	3	2	2	2	0.939171	0.00695159	-1.84781	-1.30115	25.3264	25.3029	25.5612	24.3154	21.724	24.6077
A0A087WSW9;A0A087WSY9;Q16881;F8W809;A0A182DWI3;E2QRB9;E9PIR7;E9PKD3;A0A0B4J225;E9PIZ5;E9PLT3;E9PKI4;E9PRI8;E9PQI3;A0A096LPD9;E7EWK1;A0A096LPK7;A0A182DWF2;D3YTF8;A0A182DWF3;Q9NNW7	A0A087WSW9;A0A087WSY9;Q16881;F8W809;A0A182DWI3;E2QRB9;E9PIR7	Thioredoxin reductase 1, cytoplasmic	TXNRD1	+	LFQ intensity BN_PINCH_LFQ intensity BN_GFP	25	25	25	59.5	59.5	59.5	60.078	0	157.34	8076600000	111	24	22	23	19	18	21	24	22	23	19	18	21	2.74731	0.00269739	-0.936902	-1.49472	30.9714	30.865	30.9586	30.0543	29.7596	30.1704
A0A087WT45;Q4V328;A0A075B793;A0A087WXA6;A0A087WW92;A0A087WZF5	A0A087WT45;Q4V328;A0A075B793	GRIP1-associated protein 1	GRIPAP1	+	LFQ intensity BN_PINCH_LFQ intensity BN_GFP	11	11	11	19.1	19.1	19.1	90.856	0	80.151	399240000	26	10	8	8	2	2	7	10	8	8	2	2	7	0.959026	0.00647016	-1.869	-1.32325	26.8467	26.4253	26.6688	25.5785	22.9733	25.7821
A0A087WTV6;Q96C36;A0A087WZR9;J3KR12;J3QKT4;E2QRB3;P32322	A0A087WTV6;Q96C36;A0A087WZR9;J3KR12	Pyrroline-5-carboxylate reductase 2;Pyrroline-5-carboxylate reductase	PYCR2	+	LFQ intensity BN_PINCH_LFQ intensity BN_GFP	6	6	6	28.9	28.9	28.9	25.868	0	30.328	424040000	27	4	3	4	2	4	6	4	3	4	2	4	6	2.72747	0.000423676	1.2913	1.90765	25.877	25.6079	25.7493	27.1619	26.7204	27.2259
A0A087WU02;Q96RQ1;F8W0R1;F8VPA6;F8VR88;H0YI50;F8VUZ2;H0YI58;H0YHJ8	A0A087WU02;Q96RQ1;F8W0R1;F8VPA6;F8VR88;H0YI50	Endoplasmic reticulum-Golgi intermediate compartment protein 2	ERGIC2	+	LFQ intensity BN_PINCH_LFQ intensity BN_GFP	7	7	7	23.1	23.1	23.1	43.432	0	20.408	420440000	26	6	4	6	7	7	6	6	4	6	7	7	6	3.43424	0.000609865	1.28703	2.09136	25.8253	25.7675	25.8056	27.0557	27.2978	26.906
A0A087WU53;Q9H0U3	A0A087WU53;Q9H0U3	Magnesium transporter protein 1	MAGT1	+	LFQ intensity BN_PINCH_LFQ intensity BN_GFP	2	2	2	4.9	4.9	4.9	41.531	0	3.3258	264040000	6	2	2	2	1	1	1	2	2	2	1	1	1	0.980728	0.00870536	-1.58813	-1.26145	25.6226	26.0229	26.195	25.3523	22.9125	24.8114
A0A087WUK2;O14979	A0A087WUK2;O14979	Heterogeneous nuclear ribonucleoprotein D-like	HNRNPDL	+	LFQ intensity BN_PINCH_LFQ intensity BN_GFP	5	4	4	13.2	11	11	40.04	0	5.7887	332530000	10	5	5	5	4	3	5	4	4	4	3	2	4	2.80967	0.0219519	0.615672	1.0611	25.5853	25.7311	25.8362	26.3428	26.2705	26.3863
A0A087WUT6;O60841	A0A087WUT6;O60841	Eukaryotic translation initiation factor 5B	EIF5B	+	LFQ intensity BN_PINCH_LFQ intensity BN_GFP	13	13	13	16.9	16.9	16.9	138.68	0	31.33	774700000	38	11	13	12	9	7	9	11	13	12	9	7	9	2.38549	0.00138926	-1.06519	-1.56556	27.3604	27.7619	27.4791	26.6429	26.5612	26.2017
X6RCC3;A0A087WV97;Q8WU79	X6RCC3;A0A087WV97;Q8WU79	Stromal membrane-associated protein 2	SMAP2	+	LFQ intensity BN_PINCH_LFQ intensity BN_GFP	3	3	3	17.2	17.2	17.2	20.605	0	4.7706	310760000	14	3	3	3	3	3	3	3	3	3	3	3	3	3.01145	0.000583691	1.36378	2.07482	25.4032	25.0338	25.4146	26.5129	26.598	26.8319
A0A087WVB5;Q75MD7;Q8WXX7;H7C090;H7BZZ9	A0A087WVB5;Q75MD7;Q8WXX7	Autism susceptibility gene 2 protein	AUTS2	+	LFQ intensity BN_PINCH_LFQ intensity BN_GFP	7	7	7	9.5	9.5	9.5	109.15	0	18.288	320620000	14	6	5	3	7	6	6	6	5	3	7	6	6	2.51498	0.000969925	1.10137	1.63894	25.5745	25.3282	25.5697	26.4766	26.8926	26.4072
A0A087WVQ6;Q00610;J3KS13;K7EJJ5;J3KSQ2;J3KRF5;J3QL20;F5H5N6;A0A087WV74;A0A087WXH4	A0A087WVQ6;Q00610	Clathrin heavy chain;Clathrin heavy chain 1	CLTC	+	LFQ intensity BN_PINCH_LFQ intensity BN_GFP	70	70	53	52.8	52.8	43.5	192.06	0	323.31	33156000000	409	68	62	63	59	62	64	51	47	48	47	48	51	5.34866	0.000708333	-1.16106	-2.17354	33.0238	33.0101	32.9916	31.8273	31.8033	31.9117
A0A087WW66;Q99460;H7C378;H7BZR6;C9J9M4	A0A087WW66;Q99460	26S proteasome non-ATPase regulatory subunit 1	PSMD1	+	LFQ intensity BN_PINCH_LFQ intensity BN_GFP	7	7	7	11.4	11.4	11.4	105.85	0	13.705	402990000	17	7	5	7	4	2	4	7	5	7	4	2	4	1.76828	0.0197542	-0.758993	-1.09531	26.5495	26.6775	26.3174	25.9638	25.8661	25.4375
A0A087WWP4;Q96T37	A0A087WWP4;Q96T37	Putative RNA-binding protein 15	RBM15	+	LFQ intensity BN_PINCH_LFQ intensity BN_GFP	17	17	17	22.1	22.1	22.1	102.13	0	41.942	986960000	53	8	13	10	13	15	16	8	13	10	13	15	16	3.31512	0.000946903	1.03052	1.71995	27.1696	27.2272	27.1294	28.163	28.3877	28.0671
A0A087WXB0;O15126;A0A087WU14;A0A087WTX8;A0A087WZA6	A0A087WXB0;O15126;A0A087WU14	Secretory carrier-associated membrane protein 1	SCAMP1	+	LFQ intensity BN_PINCH_LFQ intensity BN_GFP	4	4	4	18.3	18.3	18.3	35.046	0	31.139	135870000	12	1	1	1	2	1	4	1	1	1	2	1	4	1.58536	0.000473868	2.29516	1.97067	22.4877	24.3072	22.7688	24.7847	25.8241	25.8404
A0A087WXC5;E7ESZ7;O95299;H7C2W5;H7C1Y7;H7C2X4;C9J6X0;Q8N1B9	A0A087WXC5;E7ESZ7;O95299	NADH dehydrogenase [ubiquinone] 1 alpha subcomplex subunit 10, mitochondrial	NDUFA10	+	LFQ intensity BN_PINCH_LFQ intensity BN_GFP	14	14	14	38	38	38	40.836	0	45.512	3992300000	65	13	12	12	13	14	12	13	12	12	13	14	12	4.01739	0.000924731	0.895208	1.60717	29.3147	29.1528	29.3038	30.1545	30.1907	30.1117
A0A087WXM6;J3QQT2;J3KRX5;A0A0A6YYL6;P18621;J3QLC8;A0A0A0MRF8;J3KRB3;A0A087WWH0;J3QS96;A0A087WY81;J3KSJ0	A0A087WXM6;J3QQT2;J3KRX5;A0A0A6YYL6;P18621;J3QLC8;A0A0A0MRF8;J3KRB3;A0A087WWH0;J3QS96	60S ribosomal protein L17	RPL17;RPL17-C18orf32	+	LFQ intensity BN_PINCH_LFQ intensity BN_GFP	9	9	9	51.5	51.5	51.5	19.586	0	27.778	4976700000	58	8	8	8	8	8	9	8	8	8	8	8	9	2.78064	0.0197022	0.64227	1.09756	29.8154	29.6539	29.6395	30.2202	30.4304	30.3849
A0A087WXP9;Q8IY47	A0A087WXP9;Q8IY47	Kelch repeat and BTB domain-containing protein 2	KBTBD2	+	LFQ intensity BN_PINCH_LFQ intensity BN_GFP	3	3	3	13.5	13.5	13.5	38.191	0	3.4149	81279000	5	3	2	3	1	1	0	3	2	3	1	1	0	2.50531	0.000334152	-1.23533	-1.7798	24.6835	24.3555	24.7356	23.1252	23.2971	23.6464
A0A087WY85;P61077;D6RA11;D6RFM0;D6RAH7;H9KV45;A0A0A0MQU3;P62837;D6R9F6;D6R933;D6RGD0;D6R980;D6RAW0;D6RIZ3;A0A087WW00;C9J9H9;Q9Y2X8	A0A087WY85;P61077;D6RA11;D6RFM0;D6RAH7;H9KV45;A0A0A0MQU3;P62837	Ubiquitin-conjugating enzyme E2 D3;Ubiquitin-conjugating enzyme E2 D2	UBE2D3;UBE2D2	+	LFQ intensity BN_PINCH_LFQ intensity BN_GFP	3	3	2	33.1	33.1	20.9	16.817	0	28.362	1383900000	23	3	3	3	3	3	3	2	2	2	2	2	2	1.70078	0.013809	0.860989	1.18026	27.7161	28.1421	27.3583	28.5265	28.6416	28.6313
A0A087WYS1;E7EUC7;Q16851;C9JTZ5;C9JUW1;C9JWG0;C9JVG3;C9JQU9;C9JNZ1;F2Z3H1	A0A087WYS1;E7EUC7;Q16851	UTP--glucose-1-phosphate uridylyltransferase	UGP2	+	LFQ intensity BN_PINCH_LFQ intensity BN_GFP	7	7	7	16.7	16.7	16.7	56.967	0	76.811	661600000	25	7	6	7	5	4	7	7	6	7	5	4	7	2.26535	0.00369958	-0.972968	-1.43544	27.1898	27.5541	27.1275	26.1522	26.2543	26.546
M0QZS0;A0A087WZG4;Q6ZSZ5	M0QZS0;A0A087WZG4;Q6ZSZ5	Rho guanine nucleotide exchange factor 18	ARHGEF18	+	LFQ intensity BN_PINCH_LFQ intensity BN_GFP	2	2	2	2.8	2.8	2.8	91.296	0.00088496	2.3608	61472000	5	2	2	2	1	1	1	2	2	2	1	1	1	2.59616	0.000938596	-1.15148	-1.71606	23.6138	23.6007	23.6787	22.1434	22.6823	22.6131
A0A087WZN1;O43837;A0A087X2E5;A0A0D9SG66	A0A087WZN1;O43837;A0A087X2E5	Isocitrate dehydrogenase [NAD] subunit, mitochondrial;Isocitrate dehydrogenase [NAD] subunit beta, mitochondrial	IDH3B	+	LFQ intensity BN_PINCH_LFQ intensity BN_GFP	7	7	7	20.2	20.2	20.2	42.41	0	21.58	436670000	29	6	4	6	5	6	6	6	4	6	5	6	6	3.36879	0.00032381	1.05469	1.76279	25.9006	26.0163	25.9733	27.1795	26.8597	27.0151
A0A087WZV0;O43314;D6RFG4;D6RBU4;F8W9A8;B7WPL9;Q6PFW1	A0A087WZV0;O43314	Inositol hexakisphosphate and diphosphoinositol-pentakisphosphate kinase 2	PPIP5K2	+	LFQ intensity BN_PINCH_LFQ intensity BN_GFP	3	3	2	3.5	3.5	2.3	144.36	0	5.0615	238650000	8	2	3	2	3	1	2	1	2	1	2	1	1	0.781976	0.0255545	-1.30526	-1.02793	25.8909	25.6529	25.7779	24.9277	22.972	25.5062
A0A087X020;Q9Y3A5;F8WE72	A0A087X020;Q9Y3A5	Ribosome maturation protein SBDS	SBDS	+	LFQ intensity BN_PINCH_LFQ intensity BN_GFP	11	11	11	42.4	42.4	42.4	28.864	0	43.661	952100000	34	7	8	6	8	10	10	7	8	6	8	10	10	3.1029	0.0112143	0.703915	1.22025	27.3289	27.3571	27.2173	28.0887	28.047	27.8795
A0A087X054;Q9Y4L1;E9PJ21;A0A087WWI4;K7EQK2;J3KTF1;Q9BST8;J3QQH7;J3QLE9;J3QL06;A0A087X214;A0A087WW13;Q9BXT5	A0A087X054;Q9Y4L1;E9PJ21;A0A087WWI4;K7EQK2	Hypoxia up-regulated protein 1	HYOU1	+	LFQ intensity BN_PINCH_LFQ intensity BN_GFP	22	22	22	28.7	28.7	28.7	104.78	0	91.144	2215900000	67	16	18	16	20	20	20	16	18	16	20	20	20	3.65787	0.00106903	0.913239	1.59719	28.3821	28.3494	28.4607	29.2013	29.4221	29.3086
A0A087X1B1;Q9Y6K9;A0A087X0G7;A0A087WUW6;C9JN51;A0A087WV30;C9JH59;C9JCG6	A0A087X1B1;Q9Y6K9;A0A087X0G7;A0A087WUW6;C9JN51;A0A087WV30	NF-kappa-B essential modulator	IKBKG	+	LFQ intensity BN_PINCH_LFQ intensity BN_GFP	6	6	3	19.4	19.4	9.8	48.069	0	76.67	519940000	20	6	5	6	3	4	2	3	2	3	1	2	1	1.7159	0.0137341	-0.851559	-1.17527	27.0544	27.1339	26.4851	25.9118	26.2209	25.9861
E9PK01;A0A087X1X7;E9PRY8;P29692;E9PPR1;E9PL12;E9PQ49;E9PI39;E9PMW7;E9PIZ1;E9PL71;H0YCK7;E9PN91;E9PQZ1;E9PK06;E9PQC9;E9PKK3;E9PK72;H0YE58;H0YE72	E9PK01;A0A087X1X7;E9PRY8;P29692;E9PPR1;E9PL12;E9PQ49;E9PI39;E9PMW7;E9PIZ1;E9PL71;H0YCK7;E9PN91;E9PQZ1	Elongation factor 1-delta	EEF1D	+	LFQ intensity BN_PINCH_LFQ intensity BN_GFP	6	6	6	33.7	33.7	33.7	28.821	0	31.553	2126600000	37	5	6	6	4	5	6	5	6	6	4	5	6	5.63158	0	-1.50318	-2.79616	29.1172	29.1215	29.061	27.6492	27.5383	27.6027
A0A087X211;Q8TCG1;F8WF26;F8WAX6	A0A087X211;Q8TCG1	Protein CIP2A	KIAA1524	+	LFQ intensity BN_PINCH_LFQ intensity BN_GFP	28	28	28	29.4	29.4	29.4	102.28	0	71.328	3132800000	85	24	26	25	19	22	20	24	26	25	19	22	20	5.76505	0.00101176	-0.863822	-1.6612	29.5575	29.5786	29.511	28.6837	28.6847	28.6872
A0A087X256;Q2M389;F8W1W1;F8VYH7;F8VNZ5	A0A087X256;Q2M389	WASH complex subunit 7	KIAA1033	+	LFQ intensity BN_PINCH_LFQ intensity BN_GFP	11	11	11	11.3	11.3	11.3	136.5	0	18.91	517090000	30	9	8	8	9	9	11	9	8	8	9	9	11	1.67343	0.0161989	0.830998	1.14488	25.9015	26.5623	26.4879	27.2919	27.1573	26.9956
A0A087X295;Q9NNW5;E9PDU5;E9PBK6;Q6PKC6;V9GYU1;C9K020;V9GZ65;C9JFP6	A0A087X295;Q9NNW5;E9PDU5	WD repeat-containing protein 6	WDR6	+	LFQ intensity BN_PINCH_LFQ intensity BN_GFP	19	19	19	23.8	23.8	23.8	125	0	84.144	1445600000	74	17	18	17	12	11	15	17	18	17	12	11	15	4.39649	0.00263664	-0.80356	-1.48521	28.4138	28.4295	28.3175	27.5406	27.6026	27.6069
A0A087X2D8;O60271;H0YBS5;E9PFH7;A0A087WYG2;Q9UPT6	A0A087X2D8;O60271	C-Jun-amino-terminal kinase-interacting protein 4	SPAG9	+	LFQ intensity BN_PINCH_LFQ intensity BN_GFP	8	8	8	9.5	9.5	9.5	145.17	0	38.486	254300000	14	7	5	6	1	2	2	7	5	6	1	2	2	1.00636	0.0026131	-2.35655	-1.47406	26.0813	26.1931	25.8005	21.5259	24.3687	25.1106
A0A088AWN3;A0A0A0MSY4;Q9BZ29;Q6ZSL5;A0A0A0MT38;A0A0D9SFH5;H0Y3S1;H7BZ79;Q5JUD8;Q5JUD3;A0A1B0GVL8;X6RGR3	A0A088AWN3;A0A0A0MSY4;Q9BZ29;Q6ZSL5;A0A0A0MT38	Dedicator of cytokinesis protein 9	DOCK9	+	LFQ intensity BN_PINCH_LFQ intensity BN_GFP	21	21	21	12.8	12.8	12.8	237.91	0	37.379	952560000	42	16	14	18	9	10	15	16	14	18	9	10	15	2.85896	0.00357983	-0.877928	-1.43682	27.981	27.6623	27.8001	26.8163	26.9723	27.021
C9JFE4;A0A096LP07;A0A096LPJ3;A8K070;Q13098;J3QLT0;J3KSA5;J3KRJ4;J3QS84;J3QS88;J3KTB0;J3QLE8;J3QL53;J3KRE8	C9JFE4;A0A096LP07;A0A096LPJ3;A8K070;Q13098	COP9 signalosome complex subunit 1	GPS1	+	LFQ intensity BN_PINCH_LFQ intensity BN_GFP	5	5	5	13.4	13.4	13.4	53.371	0	6.3559	431490000	10	4	4	5	2	4	4	4	4	5	2	4	4	0.965116	0.00568582	-2.026	-1.36601	26.9981	26.7561	26.5861	22.8031	25.6818	25.7773
U3KQC1;A0A0A0MQU0;Q9BV38;K7EIR0;K7EML4;A0A087X237;K7EKX5;U3KQK3	U3KQC1;A0A0A0MQU0;Q9BV38;K7EIR0	WD repeat-containing protein 18	WDR18	+	LFQ intensity BN_PINCH_LFQ intensity BN_GFP	9	9	9	26.9	26.9	26.9	43.237	0	23.859	1060400000	32	9	7	9	8	7	8	9	7	9	8	7	8	2.57479	0.0254269	0.609263	1.02971	27.5402	27.3103	27.4711	28.1038	27.9273	28.1184
A0A0A0MQW0;A0A0A0MR39;Q9P2K5;A0A087WUT0;H0YKS1;A0A0C4DGV1;H0YN19;A0A087WWC8	A0A0A0MQW0;A0A0A0MR39;Q9P2K5;A0A087WUT0;H0YKS1;A0A0C4DGV1	Myelin expression factor 2	MYEF2	+	LFQ intensity BN_PINCH_LFQ intensity BN_GFP	5	5	5	10.8	10.8	10.8	61.957	0	8.7443	219160000	7	3	3	2	3	4	4	3	3	2	3	4	4	2.03111	0.00318391	1.05195	1.45333	24.9045	25.0269	25.05	25.8749	26.4809	25.7815
C9JP00;A0A0A0MQX8;Q9NR56;Q86VM6;C9JCX1;H7C4Y1;O95205;B1AKI6;Q9NUK0;Q5VZF2;C9J4T8	C9JP00;A0A0A0MQX8;Q9NR56;Q86VM6	Muscleblind-like protein 1	MBNL1	+	LFQ intensity BN_PINCH_LFQ intensity BN_GFP	7	7	2	32.2	32.2	13.8	37.898	0	50.077	1798600000	34	6	5	6	6	7	7	1	1	1	1	2	2	3.98027	0.000441558	1.11026	1.94016	28.0726	27.8924	28.0069	29.0408	29.0628	29.1991
A0A0A0MRC4;A0A0A0MSK4;Q86YR5;A0A087WVF5	A0A0A0MRC4;A0A0A0MSK4;Q86YR5;A0A087WVF5	G-protein-signaling modulator 1	GPSM1	+	LFQ intensity BN_PINCH_LFQ intensity BN_GFP	10	10	9	20.2	20.2	18.7	72.135	0	18.027	418470000	19	8	4	8	5	7	10	8	4	7	5	7	9	1.88812	0.0349748	0.616641	0.956962	25.9884	26.106	26.2121	26.9039	26.7822	26.4703
A0A0A0MRJ6;H7BY58;P22061;F6S8N6;C9J0F2;F8WDT3;F8WAV5;F8WAX2;H7C4X2	A0A0A0MRJ6;H7BY58;P22061;F6S8N6	Protein-L-isoaspartate O-methyltransferase;Protein-L-isoaspartate(D-aspartate) O-methyltransferase	PCMT1	+	LFQ intensity BN_PINCH_LFQ intensity BN_GFP	8	8	8	42.8	42.8	42.8	30.315	0	17.385	1157400000	21	6	5	5	6	5	8	6	5	5	6	5	8	1.28113	0.04269	0.68686	0.914072	27.3315	27.5305	27.7251	28.1554	28.6311	27.8612
A0A0A0MRR7;P09234;Q5TAL2	A0A0A0MRR7;P09234	U1 small nuclear ribonucleoprotein C	SNRPC	+	LFQ intensity BN_PINCH_LFQ intensity BN_GFP	3	3	3	21.7	21.7	21.7	19.687	0	10.939	315110000	12	3	2	3	2	3	3	3	2	3	2	3	3	2.34986	0.00227937	1.03714	1.52602	25.5345	25.2913	25.6964	26.52	26.7909	26.3228
X6RA56;X6RCK5;A0A0A0MRV8;X6RLR1;O75935	X6RA56;X6RCK5;A0A0A0MRV8;X6RLR1;O75935	Dynactin subunit 3	DCTN3	+	LFQ intensity BN_PINCH_LFQ intensity BN_GFP	2	2	2	14.1	14.1	14.1	16.091	0.0043692	1.7976	67935000	2	2	2	2	0	0	0	2	2	2	0	0	0	2.77289	0.000588745	-1.4355	-2.07657	24.4043	24.5833	24.3352	22.7548	23.3459	22.9157
A0A0A0MRY0;Q8WUA7;F8WDP1;B0QYI1	A0A0A0MRY0;Q8WUA7;F8WDP1	TBC1 domain family member 22A	TBC1D22A	+	LFQ intensity BN_PINCH_LFQ intensity BN_GFP	3	3	3	12.5	12.5	12.5	55.804	0	18.162	82523000	13	3	1	2	2	3	3	3	1	2	2	3	3	1.56741	0.00379558	1.23301	1.43075	24.0582	23.1381	22.9315	24.8057	24.5724	24.4487
E7EMV7;A0A0A0MRZ4;Q15025;H0YC17;E7EW15	E7EMV7;A0A0A0MRZ4;Q15025;H0YC17	TNFAIP3-interacting protein 1	TNIP1	+	LFQ intensity BN_PINCH_LFQ intensity BN_GFP	7	7	7	16.3	16.3	16.3	55.697	0	14.782	557530000	18	7	7	7	4	5	6	7	7	7	4	5	6	3.41561	0.000716553	-1.02993	-1.73572	27.0563	26.9254	27.1732	26.0448	25.9083	26.112
A0A0A0MS41;A0A1P0AYU5;Q9BWM7;S4R3N9	A0A0A0MS41;A0A1P0AYU5;Q9BWM7;S4R3N9	Sideroflexin;Sideroflexin-3	SFXN3	+	LFQ intensity BN_PINCH_LFQ intensity BN_GFP	13	13	12	53	53	47	35.503	0	27.599	2031600000	44	10	10	10	11	12	12	10	9	9	10	11	11	4.16065	0.00866667	0.67979	1.25928	28.3434	28.3052	28.3048	28.9929	29.0651	28.9348
A0A0A0MSJ3;Q3HKR1;E9PFK9;Q9UJ41	A0A0A0MSJ3;Q3HKR1;E9PFK9;Q9UJ41	Rab5 GDP/GTP exchange factor	RABGEF1	+	LFQ intensity BN_PINCH_LFQ intensity BN_GFP	2	2	2	8.7	8.7	8.7	34.437	0	5.3102	117850000	6	2	2	2	1	1	0	2	2	2	1	1	0	2.36417	0.00064455	-1.68359	-2.1339	25.0678	25.3044	25.0914	23.7687	23.7307	22.9133
A0A0A0MSK5;J3KN66;Q5JTV8;H0YD16;H0Y4R4;H0YDU3	A0A0A0MSK5;J3KN66;Q5JTV8;H0YD16;H0Y4R4	Torsin-1A-interacting protein 1	TOR1AIP1	+	LFQ intensity BN_PINCH_LFQ intensity BN_GFP	4	3	3	10.2	8	8	52.406	0	12.745	151230000	10	3	2	3	4	3	4	2	1	2	3	2	3	1.57386	0.000931408	1.51889	1.60972	24.5599	23.2402	24.5612	25.6215	25.7426	25.5539
A0A0A0MSQ0;P13797;H7C4N2;U3KQI3;Q14651;C9JAM8	A0A0A0MSQ0;P13797	Plastin-3	PLS3	+	LFQ intensity BN_PINCH_LFQ intensity BN_GFP	22	15	15	40.4	30	30	69.334	0	33.674	1386500000	45	21	20	20	11	12	13	15	13	13	8	6	9	3.20438	0	-1.84219	-2.67247	28.5016	28.609	28.4142	26.6765	26.3479	26.9738
A0A0A0MT32;P38571;Q5T073	A0A0A0MT32;P38571	Lysosomal acid lipase/cholesteryl ester hydrolase	LIPA	+	LFQ intensity BN_PINCH_LFQ intensity BN_GFP	3	3	3	18.4	18.4	18.4	32.57	0	6.939	215460000	10	1	1	2	2	3	3	1	1	2	2	3	3	1.4699	0.000569038	2.96317	2.06483	22.2171	22.6218	25.1208	25.9102	26.2562	26.6827
A0A0A0MTR7;A0A0A0MTC1;Q63HN8	A0A0A0MTR7;A0A0A0MTC1;Q63HN8	E3 ubiquitin-protein ligase RNF213	RNF213	+	LFQ intensity BN_PINCH_LFQ intensity BN_GFP	39	39	39	9.8	9.8	9.8	591.4	0	70.544	1474800000	92	33	30	35	17	16	24	33	30	35	17	16	24	2.32181	0.0215195	-0.660412	-1.07134	28.3235	28.3338	28.3475	27.6374	27.8918	27.4943
A0A0A0MTH9;O14981	A0A0A0MTH9;O14981	TATA-binding protein-associated factor 172	BTAF1	+	LFQ intensity BN_PINCH_LFQ intensity BN_GFP	8	8	8	4.7	4.7	4.7	206.93	0	10.728	332570000	13	8	6	8	1	2	4	8	6	8	1	2	4	1.44195	0.000507463	-2.82369	-2.00228	26.5157	26.6029	26.2187	22.8462	22.5981	25.4219
A0A0A0MTP6;O15357;F5H588;F5GY16;H0YFZ4	A0A0A0MTP6;O15357	Phosphatidylinositol 3,4,5-trisphosphate 5-phosphatase 2	INPPL1	+	LFQ intensity BN_PINCH_LFQ intensity BN_GFP	9	9	9	11.8	11.8	11.8	126.52	0	13.712	201500000	19	8	6	5	2	0	3	8	6	5	2	0	3	1.61153	0.000346939	-1.84198	-1.79993	25.6412	25.9187	25.7334	23.6082	23.2264	24.9326
A0A0A0MTP7;F8VXG7;Q99590	A0A0A0MTP7;F8VXG7;Q99590	Protein SCAF11	SCAF11	+	LFQ intensity BN_PINCH_LFQ intensity BN_GFP	9	9	9	15.9	15.9	15.9	106.01	0	46.628	242150000	17	3	8	6	2	4	3	3	8	6	2	4	3	2.25422	0.000578723	-1.67301	-2.07071	25.5568	26.1254	26.3094	24.1403	24.7404	24.0918
A0A1B0GWJ0;A0A1B0GTJ7;A0A0A6YY92;P30566;A0A096LNY5;A0A096LNY6;A0A1B0GTG9;A0A1B0GWF8;A0A096LP92;B4DEP1;A0A096LPA2;A0A096LP72;A0A096LNY4	A0A1B0GWJ0;A0A1B0GTJ7;A0A0A6YY92;P30566;A0A096LNY5;A0A096LNY6;A0A1B0GTG9;A0A1B0GWF8	Adenylosuccinate lyase	ADSL	+	LFQ intensity BN_PINCH_LFQ intensity BN_GFP	4	4	4	13.8	13.8	13.8	54.465	0	5.4096	474720000	6	2	4	3	1	2	2	2	4	3	1	2	2	0.839433	0.0196846	-1.39464	-1.09729	26.5578	26.5941	27.1933	23.9013	26.1442	26.1158
H7C446;A8MV53;A0A0A6YYI3;A0A0B4J1V8;Q9NQ55	H7C446;A8MV53;A0A0A6YYI3;A0A0B4J1V8;Q9NQ55	Suppressor of SWI4 1 homolog	PPAN;PPAN-P2RY11	+	LFQ intensity BN_PINCH_LFQ intensity BN_GFP	4	4	4	18.3	18.3	18.3	23.108	0	7.1232	87315000	7	4	3	4	1	1	4	4	3	4	1	1	4	1.35202	0.0259046	-0.793754	-1.02494	24.2183	24.8299	24.5025	23.9284	23.3032	23.9378
A0A0A6YYJ8;Q9Y383;B8ZZ09;B8ZZ10;A8MYV2;Q9NQ29	A0A0A6YYJ8;Q9Y383	Putative RNA-binding protein Luc7-like 2	LUC7L2	+	LFQ intensity BN_PINCH_LFQ intensity BN_GFP	3	3	3	7.4	7.4	7.4	54.223	0	4.1489	71459000	7	3	3	2	0	0	1	3	3	2	0	0	1	0.850525	0.0350708	-1.00103	-0.956325	24.2354	24.8609	24.269	23.0637	22.8376	24.4609
A0A0B4J2A0;Q9UHJ6	A0A0B4J2A0;Q9UHJ6	Sedoheptulokinase	TRPV1;SHPK	+	LFQ intensity BN_PINCH_LFQ intensity BN_GFP	7	7	7	19	19	19	51.504	0	15.834	286800000	14	4	4	2	7	5	7	4	4	2	7	5	7	1.1462	0.00368421	1.73977	1.43331	25.7176	25.29	23.4242	26.4424	26.424	26.7847
A0A0C4DFL8;F5GX28;O94953;K7ES23;K7EQ54	A0A0C4DFL8;F5GX28;O94953	Lysine-specific demethylase 4B	KDM4B	+	LFQ intensity BN_PINCH_LFQ intensity BN_GFP	4	4	4	6.5	6.5	6.5	121.9	0	5.9256	116900000	11	3	3	2	1	1	2	3	3	2	1	1	2	1.06828	0.0126037	-1.26246	-1.19615	24.8251	25.0358	24.7215	22.7554	23.4141	24.6256
A0A0C4DFZ9;Q58A45	A0A0C4DFZ9;Q58A45	PAB-dependent poly(A)-specific ribonuclease subunit PAN3	PAN3	+	LFQ intensity BN_PINCH_LFQ intensity BN_GFP	6	6	6	10.6	10.6	10.6	75.972	0	13.21	228890000	11	4	5	4	4	5	5	4	5	4	4	5	5	3.3214	0.000978417	1.48773	2.3151	24.8835	24.6267	24.7794	26.4818	26.2014	26.0695
A0A0C4DG98;Q8NI27;H0Y815;H7C477;H0Y594;H0Y7U4	A0A0C4DG98;Q8NI27	THO complex subunit 2	THOC2	+	LFQ intensity BN_PINCH_LFQ intensity BN_GFP	13	13	13	10.8	10.8	10.8	169.58	0	42.625	406940000	31	12	8	10	5	6	6	12	8	10	5	6	6	2.94709	0.02728	-0.573548	-1.0084	26.4431	26.4527	26.4491	25.92	25.9645	25.7398
A0A0C4DGB5;E9PCH5;B7Z574;P20810;E7ES10;E7EVY3;E9PDE4;H0Y7F0;H0Y9H6;E7EQ12;E7EQA0;A0A0A0MR45;H0YD33;F8W7E0;A0A0C4DGD1;H0YA91;D6RC54;H0Y944;E9PSG1;D6RAA8;D6RGF7;D6RBR1;E7EN75;E7EQK6	A0A0C4DGB5;E9PCH5;B7Z574;P20810;E7ES10;E7EVY3;E9PDE4;H0Y7F0;H0Y9H6;E7EQ12;E7EQA0;A0A0A0MR45;H0YD33	Calpastatin	CAST	+	LFQ intensity BN_PINCH_LFQ intensity BN_GFP	19	19	19	36.7	36.7	36.7	80.998	0	71.862	1487600000	61	15	16	14	5	9	8	15	16	14	5	9	8	6.35076	0	-1.89104	-3.55969	28.5849	28.6443	28.6812	26.7502	26.767	26.72
F5GWX5;A0A0C4DGG9;Q14839;Q8TDI0;K7EMY3;F2Z2R5;F5H6N4;K7EPV1;K7ESA5	F5GWX5;A0A0C4DGG9;Q14839	Chromodomain-helicase-DNA-binding protein 4	CHD4	+	LFQ intensity BN_PINCH_LFQ intensity BN_GFP	47	47	37	29.8	29.8	24.5	217.1	0	208.07	4285100000	171	43	42	43	27	33	35	33	33	33	21	26	27	3.37966	0.0289976	-0.547667	-0.994458	29.9655	29.8978	29.8009	29.3346	29.3723	29.3143
A0A0C4DGH3;Q9Y6R0;M0QXQ4;M0QYC2	A0A0C4DGH3;Q9Y6R0;M0QXQ4;M0QYC2	Numb-like protein	NUMBL	+	LFQ intensity BN_PINCH_LFQ intensity BN_GFP	5	3	3	13.2	10.6	10.6	60.812	0	9.2125	113820000	9	5	4	5	1	2	2	3	3	3	0	1	0	1.24624	0.00303188	-1.61524	-1.45711	24.7943	25.1321	25.1076	23.3423	24.459	22.387
A0A0C4DGS1;P39656;U3KQ84	A0A0C4DGS1;P39656	Dolichyl-diphosphooligosaccharide--protein glycosyltransferase 48 kDa subunit	DDOST	+	LFQ intensity BN_PINCH_LFQ intensity BN_GFP	9	9	9	27.3	27.3	27.3	48.799	0	35.017	1507800000	34	8	8	7	9	8	9	8	8	7	9	8	9	4.98491	0.000327711	0.944579	1.76785	27.8785	27.8077	27.7992	28.7292	28.809	28.7809
A0A0D9SEJ5;F5GY05;Q96EK7	A0A0D9SEJ5;F5GY05;Q96EK7	Constitutive coactivator of peroxisome proliferator-activated receptor gamma	FAM120B	+	LFQ intensity BN_PINCH_LFQ intensity BN_GFP	11	11	11	13.7	13.7	13.7	105.19	0	18.049	461690000	31	10	10	9	6	8	10	10	10	9	6	8	10	1.68392	0.0398168	-0.619459	-0.928589	26.7112	26.5323	26.8848	26.0304	25.8961	26.3435
A0A0D9SFB3;A0A0D9SG12;A0A0D9SF53;O00571;A0A0J9YVQ7;A0A0J9YYH6;A0A087WVZ1;B4DLA0;A0A087WX09;D6RCM4;Q9NQI0;H0Y960	A0A0D9SFB3;A0A0D9SG12;A0A0D9SF53;O00571	ATP-dependent RNA helicase DDX3X	DDX3X	+	LFQ intensity BN_PINCH_LFQ intensity BN_GFP	33	33	9	56.1	56.1	14.5	70.839	0	159.14	20568000000	191	28	29	29	29	28	30	8	9	9	8	9	9	3.6083	0.00714754	0.723408	1.29518	31.7876	31.6228	31.6455	32.3901	32.4631	32.3729
A0A0D9SF60;Q99569;H0YFB1;E7EST6	A0A0D9SF60;Q99569	Plakophilin-4	PKP4	+	LFQ intensity BN_PINCH_LFQ intensity BN_GFP	11	11	11	13.6	13.6	13.6	133.97	0	17.143	282200000	25	5	5	6	7	8	8	5	5	6	7	8	8	2.31823	0.00683749	0.847953	1.30486	25.2671	25.6363	25.5484	26.514	26.3135	26.1681
A0A0G2JHC2;Q6NYC8	A0A0G2JHC2;Q6NYC8	Phostensin	PPP1R18	+	LFQ intensity BN_PINCH_LFQ intensity BN_GFP	6	6	6	18.9	18.9	18.9	68.041	0	18.626	445340000	19	6	5	6	4	3	5	6	5	6	4	3	5	2.72998	0.000407186	-1.27658	-1.89229	26.6067	26.9179	26.8246	25.7718	25.259	25.4886
A0A0G2JNZ2;A0A0G2JPP5;Q14160;A0A0G2JMS7;H0YCG0;Q5T0G3;Q9BTT6	A0A0G2JNZ2;A0A0G2JPP5;Q14160;A0A0G2JMS7	Protein scribble homolog	SCRIB	+	LFQ intensity BN_PINCH_LFQ intensity BN_GFP	12	12	12	11.7	11.7	11.7	174.91	0	34.603	675660000	24	11	9	10	4	5	6	11	9	10	4	5	6	2.42297	0.000398827	-1.36811	-1.88368	27.0121	27.4869	27.5824	25.9303	26.2631	25.7837
A0A0G2JQW1;A0A0J9YXQ9;Q53QD4;Q8WVT3;H7C0T3;H0Y550;H7C0K3;H7C1E5	A0A0G2JQW1;A0A0J9YXQ9;Q53QD4;Q8WVT3;H7C0T3;H0Y550	Trafficking protein particle complex subunit 12	CGI-87;TRAPPC12	+	LFQ intensity BN_PINCH_LFQ intensity BN_GFP	4	4	4	14.6	14.6	14.6	40.703	0	4.4024	102320000	6	3	3	4	1	1	1	3	3	4	1	1	1	1.6885	0.000795322	-2.73761	-2.21478	24.9858	25.0139	24.8113	22.32	23.4049	20.8732
B0QYV1;A0A0G2JRA5;O43251;S4R469;F8VR27;F8VZY7;B0QYY4;A0A087X2B1;J3KNW3;B7Z1U7;F8VZG9;Q9NWB1;I3L1D4;A0A0G2JRD1;S4R3K7;F8VRS4;A0A0G2JSB3;B0QYY7;J3QRF4;A6NFN3;J3QQZ2;B0QYY6	B0QYV1;A0A0G2JRA5;O43251;S4R469;F8VR27;F8VZY7;B0QYY4;A0A087X2B1;J3KNW3;B7Z1U7;F8VZG9;Q9NWB1;I3L1D4;A0A0G2JRD1;S4R3K7;F8VRS4	RNA binding protein fox-1 homolog;RNA binding protein fox-1 homolog 2;RNA binding protein fox-1 homolog 1	RBFOX2;RBFOX1	+	LFQ intensity BN_PINCH_LFQ intensity BN_GFP	9	9	9	29.7	29.7	29.7	37.865	0	38.295	1989200000	41	9	8	7	8	7	8	9	8	7	8	7	8	3.84881	0	1.48879	2.46234	27.8696	27.8859	27.8765	29.5394	29.3808	29.1782
A0A0J9YWB6;Q9Y5B0;A0A0J9YWJ4;K7EJD2;A0A0A0MR03	A0A0J9YWB6;Q9Y5B0;A0A0J9YWJ4;K7EJD2	RNA polymerase II subunit A C-terminal domain phosphatase	CTDP1	+	LFQ intensity BN_PINCH_LFQ intensity BN_GFP	3	3	3	5.6	5.6	5.6	87.191	0	5.3974	102630000	8	3	2	2	1	1	1	3	2	2	1	1	1	3.33664	0	-2.22133	-3.12411	24.8177	24.8893	24.8151	22.6818	22.9473	22.2292
A0A0J9YWL0;Q9Y4K1;Q96QW7	A0A0J9YWL0;Q9Y4K1	Absent in melanoma 1 protein	AIM1	+	LFQ intensity BN_PINCH_LFQ intensity BN_GFP	6	6	6	4.3	4.3	4.3	231.71	0	11.867	204690000	16	5	6	5	3	1	3	5	6	5	3	1	3	1.28641	0.00188274	-1.75253	-1.53898	25.6722	25.7865	25.664	24.5065	22.6837	24.675
A0A0S2Z5D0;H3BUV4;A0A1B0GTU6;Q9NWW5;A0A1B0GW73;H3BNF1;A0A1B0GTV3;A0A1B0GUD2;H3BUT1;A0A1B0GU90;H3BRN7;H3BTY4	A0A0S2Z5D0;H3BUV4;A0A1B0GTU6;Q9NWW5;A0A1B0GW73;H3BNF1;A0A1B0GTV3;A0A1B0GUD2;H3BUT1	Ceroid-lipofuscinosis neuronal protein 6	CLN6	+	LFQ intensity BN_PINCH_LFQ intensity BN_GFP	3	3	3	26.3	26.3	26.3	19.299	0	15.075	332910000	20	3	3	3	2	3	3	3	3	3	2	3	3	1.17251	0.0287968	0.829504	0.996232	25.4499	25.5197	25.9656	27.0352	26.0603	26.3282
A0A0U1RQE0;A8MUV4;A0A0U1RQR8;A0A0U1RQY3;A0A0U1RQM2;O15409;Q8N6B5;Q0PRL4;A0A0U1RQE6;A8MTU2;C9JQP8	A0A0U1RQE0;A8MUV4;A0A0U1RQR8;A0A0U1RQY3;A0A0U1RQM2;O15409;Q8N6B5;Q0PRL4;A0A0U1RQE6	Forkhead box protein P2	FOXP2	+	LFQ intensity BN_PINCH_LFQ intensity BN_GFP	7	6	6	19.4	18.2	18.2	66.113	0	54.094	235180000	21	4	3	3	4	6	7	3	2	2	4	5	6	1.53426	0.00266464	1.3531	1.49205	24.7162	24.495	25.6441	26.6227	26.3678	25.9242
A0A0U1RQK7;A0A0A0MSA7;O43432;B1AN91;B1AN92	A0A0U1RQK7;A0A0A0MSA7;O43432	Eukaryotic translation initiation factor 4 gamma 3	EIF4G3	+	LFQ intensity BN_PINCH_LFQ intensity BN_GFP	24	19	19	17.2	14.5	14.5	195.27	0	49.388	1292000000	59	23	21	20	13	14	17	18	16	15	10	10	12	3.21781	0.000348718	-1.10308	-1.80107	28.2696	28.2046	28.3828	27.0579	27.3796	27.1103
A0A0U1RQQ9;Q6P3W7;F8VSC5;H0YI32;H0YIK6	A0A0U1RQQ9;Q6P3W7;F8VSC5	SCY1-like protein 2	SCYL2	+	LFQ intensity BN_PINCH_LFQ intensity BN_GFP	12	12	12	16.6	16.6	16.6	104.11	0	40.591	1100300000	42	6	9	7	9	9	12	6	9	7	9	9	12	4.01273	0.000374656	1.04576	1.8451	27.4744	27.2659	27.2911	28.413	28.3822	28.3735
A0A1B0GW38;A0A0U1RQX8;P22681;A0A0U1RR39;B5MC15;Q13191	A0A1B0GW38;A0A0U1RQX8;P22681;A0A0U1RR39	E3 ubiquitin-protein ligase CBL	CBL	+	LFQ intensity BN_PINCH_LFQ intensity BN_GFP	13	13	13	21.2	21.2	21.2	95.95	0	19.847	552950000	31	12	10	12	3	5	10	12	10	12	3	5	10	3.46146	0	-1.85474	-2.79473	27.0451	27.1354	27.4444	25.152	25.532	25.3767
A0A0U1RR32;A0A0U1RRH7;Q99878;Q96KK5;Q9BTM1;Q16777;Q93077;Q7L7L0;Q6FI13;P20671;P0C0S8;P04908;H0YFX9;C9J0D1;Q71UI9;P0C0S5;Q96QV6;P16104;C9J386	A0A0U1RR32;A0A0U1RRH7;Q99878;Q96KK5;Q9BTM1;Q16777;Q93077;Q7L7L0;Q6FI13;P20671;P0C0S8;P04908;H0YFX9;C9J0D1;Q71UI9;P0C0S5;Q96QV6;P16104	Histone H2A type 1-J;Histone H2A type 1-H;Histone H2A.J;Histone H2A type 2-C;Histone H2A type 1-C;Histone H2A type 3;Histone H2A type 2-A;Histone H2A type 1-D;Histone H2A type 1;Histone H2A type 1-B/E;Histone H2A;Histone H2A.V;Histone H2A.Z;Histone H2A type 1-A;Histone H2AX	HIST1H2AJ;HIST1H2AH;H2AFJ;HIST2H2AC;HIST1H2AC;HIST3H2A;HIST2H2AA3;HIST1H2AD;HIST1H2AG;HIST1H2AB;H2AFV;H2AFZ;HIST1H2AA;H2AFX	+	LFQ intensity BN_PINCH_LFQ intensity BN_GFP	3	3	2	20.7	20.7	15.4	18.481	0	10.441	1103700000	18	3	3	3	3	3	3	2	2	2	2	2	2	1.62277	0.0114823	0.920832	1.21239	27.3761	27.391	27.2459	28.0274	27.9796	28.7685
A0A0U1RRM6;Q8N8S7	A0A0U1RRM6;Q8N8S7	Protein enabled homolog	ENAH	+	LFQ intensity BN_PINCH_LFQ intensity BN_GFP	2	2	2	3.9	3.9	3.9	87.399	0	4.5528	168650000	6	2	2	2	0	0	0	2	2	2	0	0	0	3.04204	0	-2.6173	-3.28644	25.7211	25.7733	25.7729	22.793	22.8951	23.7273
A0A0U1RRM9;Q4VXL4;D6RAA5;Q4VXL8;E7EMZ9;E9PBC6;O95359;H0Y9C3	A0A0U1RRM9;Q4VXL4;D6RAA5;Q4VXL8;E7EMZ9;E9PBC6;O95359	Transforming acidic coiled-coil-containing protein 2	TACC2	+	LFQ intensity BN_PINCH_LFQ intensity BN_GFP	3	2	2	20	15.4	15.4	20.355	0	3.7267	83120000	6	3	2	2	1	0	1	2	2	2	1	0	1	1.82803	0.00305401	-1.13555	-1.46146	24.7848	24.5496	24.1497	23.7264	23.0146	23.3364
A0A1B0GTL5;Q9BXF6	A0A1B0GTL5;Q9BXF6	Rab11 family-interacting protein 5	RAB11FIP5	+	LFQ intensity BN_PINCH_LFQ intensity BN_GFP	4	4	4	5.6	5.6	5.6	138.41	0	5.7196	56002000	10	3	3	3	0	1	1	3	3	3	0	1	1	3.32234	0.000483986	-1.2237	-1.98253	24.174	24.126	24.1211	22.8731	23.1358	22.7411
F5GZ78;A0A1B0GTU4;P49023;A0A1B0GU60;F5H836;REV__D6RBA6;A0A1B0GV30	F5GZ78;A0A1B0GTU4;P49023	Paxillin	PXN	+	LFQ intensity BN_PINCH_LFQ intensity BN_GFP	10	10	10	20.5	20.5	20.5	64.232	0	28.901	815010000	42	10	10	10	5	4	8	10	10	10	5	4	8	2.77023	0.000324582	-1.15335	-1.76371	27.4294	27.7572	27.6136	26.4813	26.2216	26.6373
A0A1B0GTW1;Q9UDY2	A0A1B0GTW1;Q9UDY2	Tight junction protein ZO-2	TJP2	+	LFQ intensity BN_PINCH_LFQ intensity BN_GFP	24	24	24	22.9	22.9	22.9	140.73	0	53.271	1258600000	80	22	19	22	11	11	13	22	19	22	11	11	13	3.07011	0.000391931	-1.17909	-1.86773	28.1691	28.4443	28.1394	27.2268	26.9206	27.068
A0A1B0GU24;Q9HCJ0	A0A1B0GU24;Q9HCJ0	Trinucleotide repeat-containing gene 6C protein	TNRC6C	+	LFQ intensity BN_PINCH_LFQ intensity BN_GFP	8	7	7	6.3	5.7	5.7	202.72	0	23.155	143640000	18	4	1	2	4	5	8	4	1	2	4	4	7	2.89206	0.00122184	0.978556	1.57503	24.4127	24.479	24.5159	25.4349	25.251	25.6574
A0A1P0AZG4;A0A1B0GUH9	A0A1P0AZG4;A0A1B0GUH9			+	LFQ intensity BN_PINCH_LFQ intensity BN_GFP	3	3	3	3	3	3	137.22	0	4.0032	31088000	3	3	2	3	0	1	1	3	2	3	0	1	1	0.854619	0.0407358	0.927865	0.923666	23.0367	23.1886	23.1641	23.3993	25.0441	23.7297
A0A1B0GV68;C9JME2;Q9Y4F1;M0QYB0	A0A1B0GV68;C9JME2;Q9Y4F1;M0QYB0	FERM, RhoGEF and pleckstrin domain-containing protein 1	FARP1	+	LFQ intensity BN_PINCH_LFQ intensity BN_GFP	2	2	2	3.5	3.5	3.5	88.1	0	3.2142	40885000	6	2	1	2	1	1	1	2	1	2	1	1	1	1.38073	0.0145767	-0.958893	-1.16354	23.1455	23.4002	23.3597	21.737	22.5008	22.791
H0YC74;A0A1B0GVM2;A0A1B0GVU1;A6NFQ2	H0YC74;A0A1B0GVM2;A0A1B0GVU1;A6NFQ2	TRPM8 channel-associated factor 2	TCAF2	+	LFQ intensity BN_PINCH_LFQ intensity BN_GFP	2	2	2	3.6	3.6	3.6	72.21	0	7.6252	74565000	8	2	2	2	1	1	2	2	2	2	1	1	2	1.76434	0.00402148	-1.10073	-1.41013	24.4272	24.1015	24.0498	23.5143	23.1272	22.6348
A0A1B0GW05;Q2PZI1;H7C3M5;H7C1I8;Q6NUT2	A0A1B0GW05;Q2PZI1	Probable C-mannosyltransferase DPY19L1	DPY19L1	+	LFQ intensity BN_PINCH_LFQ intensity BN_GFP	7	7	7	12.7	12.7	12.7	84.533	0	9.9984	328640000	15	3	3	5	5	6	7	3	3	5	5	6	7	1.61972	0.0400648	0.627475	0.926531	25.9276	26.0412	25.6249	26.2479	26.6707	26.5576
A0A1C7CYX1;A0A0A0MSU2;Q6PJG2	A0A1C7CYX1;A0A0A0MSU2;Q6PJG2	ELM2 and SANT domain-containing protein 1	ELMSAN1	+	LFQ intensity BN_PINCH_LFQ intensity BN_GFP	3	3	3	4.5	4.5	4.5	120.73	0	18.328	135320000	16	3	1	3	3	3	3	3	1	3	3	3	3	0.689663	0.0457258	1.09638	0.895988	25.0551	22.7177	24.4601	25.2614	25.43	24.8306
A0A1C7CYX9;Q16555;E5RFU4	A0A1C7CYX9;Q16555	Dihydropyrimidinase-related protein 2	DPYSL2	+	LFQ intensity BN_PINCH_LFQ intensity BN_GFP	13	13	11	28.5	28.5	25.1	73.502	0	51.974	1018200000	28	13	12	12	4	4	8	11	10	10	4	4	6	2.36547	0.001	-1.155	-1.65452	27.5587	28.0054	28.1549	26.6909	26.6447	26.9184
A0AVT1;H0Y8S8;H0Y9U5	A0AVT1	Ubiquitin-like modifier-activating enzyme 6	UBA6	+	LFQ intensity BN_PINCH_LFQ intensity BN_GFP	30	30	30	38.3	38.3	38.3	117.97	0	95.856	3101700000	103	28	26	27	20	18	19	28	26	27	20	18	19	5.4004	0.000743169	-1.16652	-2.18724	29.5584	29.604	29.5843	28.4751	28.3731	28.3988
A0JNW5;A0A0C4DGH6;F8W665;F8W1I2;F8VW65	A0JNW5;A0A0C4DGH6	UHRF1-binding protein 1-like	UHRF1BP1L	+	LFQ intensity BN_PINCH_LFQ intensity BN_GFP	7	7	7	7.2	7.2	7.2	164.2	0	11.491	158770000	18	3	5	5	3	3	5	3	5	5	3	3	5	1.05217	0.0385015	-0.806779	-0.937826	25.0846	25.2544	25.1451	25.0603	24.0937	23.9098
A1L0T0;M0R026;E9PJS0;M0R1B5;E9PL44;M0QZX5	A1L0T0;M0R026;E9PJS0	Acetolactate synthase-like protein	ILVBL	+	LFQ intensity BN_PINCH_LFQ intensity BN_GFP	8	8	8	20.4	20.4	20.4	67.867	0	17.752	581890000	25	4	6	6	7	6	8	4	6	6	7	6	8	1.36384	0.00268913	1.53096	1.49449	25.2052	26.2446	26.4222	28.1862	27.3051	26.9736
A2RRP1;H0Y5G7;H7BZU5;C9JCM7	A2RRP1;H0Y5G7	Neuroblastoma-amplified sequence	NBAS	+	LFQ intensity BN_PINCH_LFQ intensity BN_GFP	15	15	15	7.9	7.9	7.9	268.57	0	26.633	584230000	39	12	12	15	6	6	9	12	12	15	6	6	9	2.53018	0.00687008	-0.819078	-1.30695	27.1486	26.9806	27.0993	26.4333	26.037	26.3009
B7ZM87;A2RUF3;O75044;A0A075B7B5;Q5VZB4;P0DMP2;E9PDX4;A0A087WW56;P0DJJ0	B7ZM87;A2RUF3;O75044;A0A075B7B5	SLIT-ROBO Rho GTPase-activating protein 2	SRGAP2	+	LFQ intensity BN_PINCH_LFQ intensity BN_GFP	5	4	4	6.3	5.1	5.1	120.74	0	6.5018	113240000	11	4	3	5	2	1	2	3	2	4	1	1	1	1.7694	0.000541833	-2.09966	-2.03191	25.075	25.2147	24.9798	22.1583	22.84	23.9721
A6NFV8;Q96EV8;D6RAX1;D6RAR7;D6RJC6;D6RCT8;A0A087WYP9	A6NFV8;Q96EV8;D6RAX1;D6RAR7;D6RJC6;D6RCT8;A0A087WYP9	Dysbindin	DTNBP1	+	LFQ intensity BN_PINCH_LFQ intensity BN_GFP	2	2	2	8.7	8.7	8.7	37.619	0	4.5027	80413000	6	2	2	2	2	1	1	2	2	2	2	1	1	1.3451	0.00859209	-1.13345	-1.26777	24.4668	24.0102	24.3427	23.5417	22.4013	23.4763
A6NGW1;O95070;E9PS11;E9PIZ0;C9JST7	A6NGW1;O95070;E9PS11;E9PIZ0;C9JST7	Protein YIF1A	YIF1A	+	LFQ intensity BN_PINCH_LFQ intensity BN_GFP	2	2	2	11.2	11.2	11.2	26.377	0	3.1776	92862000	4	1	0	0	2	2	2	1	0	0	2	2	2	2.23432	0	2.86208	2.76915	22.987	21.9796	22.567	24.8235	25.0388	26.2575
A6NHB5;Q14202;A6NHN7	A6NHB5;Q14202;A6NHN7	Zinc finger MYM-type protein 3	ZMYM3	+	LFQ intensity BN_PINCH_LFQ intensity BN_GFP	6	6	6	4.5	4.5	4.5	152.6	0	12.566	214030000	16	5	4	6	4	4	5	5	4	6	4	4	5	2.00628	0.0276935	-0.641897	-1.00479	25.6814	25.6571	25.565	25.2159	25.01	24.7519
A6NHR9;J3KTL8;J3QSH1;J3KRK8;J3KTK7	A6NHR9;J3KTL8	Structural maintenance of chromosomes flexible hinge domain-containing protein 1	SMCHD1	+	LFQ intensity BN_PINCH_LFQ intensity BN_GFP	35	35	35	20.3	20.3	20.3	226.37	0	75.272	2427200000	116	30	30	33	22	24	25	30	30	33	22	24	25	4.04153	0.0214823	-0.573853	-1.07055	29.0475	29.123	29.0257	28.5256	28.4949	28.4541
A6NJ78;A0A0U1RRF2;B5MC64;A0A0U1RR64;A0A0U1RRD2;F8WD83;A0A0U1RR76	A6NJ78	Probable methyltransferase-like protein 15	METTL15	+	LFQ intensity BN_PINCH_LFQ intensity BN_GFP	3	3	3	9.6	9.6	9.6	46.121	0	10.349	43858000	9	2	0	0	2	3	2	2	0	0	2	3	2	1.77857	0.00032304	1.58719	1.76235	23.0323	22.9942	21.8875	24.2909	24.4278	23.9569
A6NN40;Q2M3G4;C9JXU1	A6NN40;Q2M3G4;C9JXU1	Protein Shroom1	SHROOM1	+	LFQ intensity BN_PINCH_LFQ intensity BN_GFP	4	4	4	9.1	9.1	9.1	83.238	0	8.7355	120050000	11	2	2	4	1	1	2	2	2	4	1	1	2	2.04707	0.000434505	-1.62518	-1.92977	24.965	24.9369	24.9593	23.5043	22.6681	23.8132
A6PW57;Q99755;A2A3N6;A6PW58;A2A5X0;O60331	A6PW57;Q99755;A2A3N6	Phosphatidylinositol 4-phosphate 5-kinase type-1 alpha;Putative PIP5K1A and PSMD4-like protein	PIP5K1A;PIPSL	+	LFQ intensity BN_PINCH_LFQ intensity BN_GFP	7	7	7	14.9	14.9	14.9	61.257	0	11.079	286600000	19	6	6	5	4	3	7	6	6	5	4	3	7	1.47893	0.0181865	0.864256	1.12114	25.0742	25.3819	25.6043	26.6	26.2258	25.8275
A8MQ02;J3KN01;P55196;Q5TIG5;H0Y8L4;H0Y8U8;H0YA98;H0Y948;H0Y7R8	A8MQ02;J3KN01;P55196;Q5TIG5	Afadin	MLLT4	+	LFQ intensity BN_PINCH_LFQ intensity BN_GFP	10	10	10	7.8	7.8	7.8	201.8	0	41.265	323800000	19	9	7	9	2	1	2	9	7	9	2	1	2	1.6753	0.000410876	-1.94946	-1.89434	26.2709	26.2822	26.5113	24.0014	23.7712	25.4434
B0QYD3;Q9UH17;P31941	B0QYD3;Q9UH17;P31941	DNA dC->dU-editing enzyme APOBEC-3B;DNA dC->dU-editing enzyme APOBEC-3A	APOBEC3B;APOBEC3A	+	LFQ intensity BN_PINCH_LFQ intensity BN_GFP	3	3	3	7.6	7.6	7.6	57.208	0	3.3943	140330000	3	3	2	3	3	3	2	3	2	3	3	3	2	1.50042	0.00228662	-1.44267	-1.52681	25.4624	24.8634	24.7847	23.1767	23.2321	24.3736
B0QYW5;F6RTR7;O43808;F8WE74	B0QYW5;F6RTR7;O43808;F8WE74	Peroxisomal membrane protein PMP34	SLC25A17	+	LFQ intensity BN_PINCH_LFQ intensity BN_GFP	5	5	5	20.9	20.9	20.9	25.721	0	6.4595	263900000	16	2	2	2	5	4	5	2	2	2	5	4	5	2.16915	0.00574527	0.914062	1.34876	25.2754	25.2815	25.6124	26.1086	26.2313	26.5717
E9PAP1;X6RHV1;B0QZE6;E9PS59;X6R732;E9PQM8;E9PRF4;Q15047	E9PAP1;X6RHV1;B0QZE6;E9PS59;X6R732;E9PQM8;E9PRF4;Q15047	Histone-lysine N-methyltransferase SETDB1	SETDB1	+	LFQ intensity BN_PINCH_LFQ intensity BN_GFP	2	2	2	18.9	18.9	18.9	12.422	0.0003095	2.7303	602850000	4	2	2	2	1	1	1	2	2	2	1	1	1	1.41882	0.000701031	-3.7285	-2.16336	24.3003	26.7955	28.4187	23.2307	22.3699	22.7284
B1AH87;P30536	B1AH87;P30536	Translocator protein	TSPO	+	LFQ intensity BN_PINCH_LFQ intensity BN_GFP	4	4	4	43	43	43	11.896	0	23.979	4668000000	28	4	4	4	4	4	4	4	4	4	4	4	4	3.02497	0.000719818	1.08356	1.73655	29.4853	29.1153	29.3433	30.2833	30.4185	30.4928
B1AKJ5;O43847;F5H7V1;G3V1R5;H0Y5G9	B1AKJ5;O43847;F5H7V1;G3V1R5	Nardilysin	NRD1	+	LFQ intensity BN_PINCH_LFQ intensity BN_GFP	13	13	13	11.1	11.1	11.1	139.41	0	17.971	568180000	22	11	11	10	4	4	8	11	11	10	4	4	8	5.68681	0	-1.42718	-2.66979	27.1467	27.1352	27.2368	25.7643	25.7213	25.7515
B1AKM8;B1AKM6;H0Y7P7;Q9UG56	B1AKM8;B1AKM6;H0Y7P7;Q9UG56	Phosphatidylserine decarboxylase proenzyme;Phosphatidylserine decarboxylase alpha chain;Phosphatidylserine decarboxylase beta chain	PISD	+	LFQ intensity BN_PINCH_LFQ intensity BN_GFP	3	3	3	12.3	12.3	12.3	26.282	0.0014269	2.1096	57985000	8	2	2	2	2	3	3	2	2	2	2	3	3	1.53474	0.00871508	1.01605	1.26154	23.3944	22.9855	23.3129	24.7433	24.2183	23.7793
B1ALK7;Q14155;E9PDQ5;E7EUY6;C9JAD7;C9JDI6;B1ANY6;F6SJA5;E7ENL8;E7EU80;Q15052	B1ALK7;Q14155;E9PDQ5;E7EUY6	Rho guanine nucleotide exchange factor 7	ARHGEF7	+	LFQ intensity BN_PINCH_LFQ intensity BN_GFP	10	10	10	19	19	19	79.831	0	20.416	821840000	21	7	9	8	5	4	5	7	9	8	5	4	5	3.61642	0.000653846	-1.29207	-2.13897	27.7769	27.5253	27.7498	26.5063	26.2748	26.3947
B4DDD6;Q9UJU6;H0Y5J4;F8WBG8;F2Z2V3;F8WB73;F8WCK3;F2Z3E3;F8WC20;F8WBB2;F8WFE1	B4DDD6;Q9UJU6;H0Y5J4	Drebrin-like protein	DBNL	+	LFQ intensity BN_PINCH_LFQ intensity BN_GFP	10	10	10	29.6	29.6	29.6	45.746	0	19.933	624200000	31	7	10	10	4	5	9	7	10	10	4	5	9	4.66342	0	-1.4211	-2.52787	27.2989	27.374	27.2827	26.0073	25.8557	25.8294
B4DDF4;B4DUT8;Q99439;A0A087X271;A0A087X1X5;H3BVI6;K7ES69;H3BQH0;U3KPS3;A0A087WV51	B4DDF4;B4DUT8;Q99439;A0A087X271;A0A087X1X5;H3BVI6;K7ES69	Calponin;Calponin-2	CNN2	+	LFQ intensity BN_PINCH_LFQ intensity BN_GFP	8	8	7	37.6	37.6	33.9	32.616	0	55.237	2754800000	25	7	7	6	6	6	6	6	6	5	5	5	5	1.56392	0.0040929	-1.21847	-1.41939	29.3026	29.1982	29.5476	27.8395	27.7387	28.8149
B4DE93;G3V0I5;P49821;E9PPD6;E9PJL9;E9PLC6;E9PPR0;E9PQP1;E9PMX3;H0YD04	B4DE93;G3V0I5;P49821	NADH dehydrogenase [ubiquinone] flavoprotein 1, mitochondrial	NDUFV1	+	LFQ intensity BN_PINCH_LFQ intensity BN_GFP	5	5	5	19.8	19.8	19.8	39.462	0	13.897	445010000	20	5	4	5	5	5	5	5	4	5	5	5	5	1.52312	0.0137538	0.917104	1.17871	25.694	25.9466	26.4976	27.1376	27.0766	26.6753
B4DQT1;B4DVN3;E7ESC7;Q7L5Y9;D6RE80;D6RIB6;D6RID6;D6RDW4;D6REW7	B4DQT1;B4DVN3;E7ESC7;Q7L5Y9;D6RE80;D6RIB6	Macrophage erythroblast attacher	MAEA	+	LFQ intensity BN_PINCH_LFQ intensity BN_GFP	4	4	4	13.5	13.5	13.5	39.782	0	36.042	187780000	15	3	3	3	3	1	1	3	3	3	3	1	1	3.04636	0	-1.83026	-2.58976	25.6712	25.857	25.6679	24.1816	24.0022	23.5215
B4DR61;P61619;F8W776;Q8TC24;Q9H9S3;H7C1Q9;C9JXC6;H7C069;A6NK38;F2Z2C7;A6NIF9;C9JJV4;H7C1S8	B4DR61;P61619;F8W776;Q8TC24;Q9H9S3	Protein transport protein Sec61 subunit alpha isoform 1;Protein transport protein Sec61 subunit alpha isoform 2	SEC61A1;SEC61A2	+	LFQ intensity BN_PINCH_LFQ intensity BN_GFP	7	7	7	16	16	16	52.949	0	12.479	1601600000	20	5	4	6	5	5	5	5	4	6	5	5	5	1.1155	0.0293595	0.850671	0.990741	28.2339	27.459	28.1039	28.2501	29.0237	29.075
B4DXZ6;P51114;E9PFF5;E7EU85;H7C4S4;C9JAJ4;C9JZE0;C9JY20;C9IZ22;C9J5B4	B4DXZ6;P51114;E9PFF5;E7EU85	Fragile X mental retardation syndrome-related protein 1	FXR1	+	LFQ intensity BN_PINCH_LFQ intensity BN_GFP	20	20	19	40.8	40.8	39.5	68.326	0	141.19	5387400000	96	17	18	19	15	16	17	16	17	18	14	15	16	3.49603	0.000366577	-1.08493	-1.8271	30.3105	30.4797	30.371	29.2223	29.2227	29.4615
B4DY09;Q12905;X6R6Z1;A0A0A0MRL0	B4DY09;Q12905;X6R6Z1	Interleukin enhancer-binding factor 2	ILF2	+	LFQ intensity BN_PINCH_LFQ intensity BN_GFP	7	7	7	28.4	28.4	28.4	38.91	0	13.712	929950000	32	6	7	6	4	6	6	6	7	6	4	6	6	4.12307	0.000385269	-1.04565	-1.85856	27.8686	27.8045	27.7646	26.8371	26.659	26.8046
B4E1G1;Q9BUN8;E5RGY0	B4E1G1;Q9BUN8;E5RGY0	Derlin-1	DERL1	+	LFQ intensity BN_PINCH_LFQ intensity BN_GFP	3	3	3	21.9	21.9	21.9	17.033	0	5.0711	1752700000	10	3	3	3	3	3	3	3	3	3	3	3	3	1.7642	0.0167472	0.79858	1.13501	28.2144	27.9643	28.0836	29.0862	28.5055	29.0663
B5MBZ0;Q9HC35	B5MBZ0;Q9HC35	Echinoderm microtubule-associated protein-like 4	EML4	+	LFQ intensity BN_PINCH_LFQ intensity BN_GFP	10	10	10	12.1	12.1	12.1	110.18	0	15.345	385150000	25	9	7	8	6	7	7	9	7	8	6	7	7	1.80838	0.0201624	-0.745494	-1.08939	26.5343	26.5322	26.3133	26.0525	25.5367	25.5541
B5MCR8;Q6NXT4;C9JZR9	B5MCR8;Q6NXT4	Zinc transporter 6	SLC30A6	+	LFQ intensity BN_PINCH_LFQ intensity BN_GFP	3	3	3	10.1	10.1	10.1	42.509	0.00086906	2.2199	100160000	4	1	0	1	3	3	2	1	0	1	3	3	2	2.32468	0	2.12534	2.43166	23.037	23.7747	22.5403	25.1396	25.4554	25.1331
E7EW69;E7EX04;B5ME97;Q9P0V9;F5GYV2;F5H1F2	E7EW69;E7EX04;B5ME97;Q9P0V9;F5GYV2;F5H1F2	Septin-10	2020-09-10	+	LFQ intensity BN_PINCH_LFQ intensity BN_GFP	2	2	2	5.1	5.1	5.1	52.145	0	3.8516	68616000	7	2	2	2	1	0	1	2	2	2	1	0	1	1.84786	0.000864646	-1.40017	-1.67298	23.9761	24.4994	24.2019	22.9758	22.2458	23.2553
B7WPE2;Q32P44;G3V195;G3V1D0;H0Y3M3;H7C355;C9J6V3;E9PJV5;E9PSB4	B7WPE2;Q32P44;G3V195;G3V1D0;H0Y3M3	Echinoderm microtubule-associated protein-like 3	EML3	+	LFQ intensity BN_PINCH_LFQ intensity BN_GFP	11	11	11	17.9	17.9	17.9	95.283	0	28.362	780240000	31	9	10	11	6	7	6	9	10	11	6	7	6	3.5063	0.000657005	-1.31188	-2.14103	27.4701	27.7979	27.5763	26.3592	26.1866	26.3629
E7EPW5;G3XAH9;B7Z4U3;B7Z4L1;C9JU30;E7EPD9;H7BXS2;Q9NRC1;E9PCV1;E7ENZ9	E7EPW5;G3XAH9;B7Z4U3;B7Z4L1;C9JU30;E7EPD9;H7BXS2;Q9NRC1;E9PCV1;E7ENZ9	Suppressor of tumorigenicity 7 protein	ST7	+	LFQ intensity BN_PINCH_LFQ intensity BN_GFP	2	2	2	6.3	6.3	6.3	58.067	0	4.4582	74405000	13	1	1	2	1	1	1	1	1	2	1	1	1	1.1265	0.0379955	-0.77587	-0.941698	24.0056	24.3006	24.1579	22.8123	23.4334	23.8908
B7Z637;Q8IUR7;C9J8P8;C9JAA7;C9JBY2;G5E9V7;G5E9V6;C9J2I1	B7Z637;Q8IUR7	Armadillo repeat-containing protein 8	ARMC8	+	LFQ intensity BN_PINCH_LFQ intensity BN_GFP	5	5	5	9.7	9.7	9.7	67.185	0	7.0498	190670000	9	4	4	5	2	1	2	4	4	5	2	1	2	0.785431	0.0248889	-1.31161	-1.0324	25.4543	25.4091	25.5424	24.9718	22.619	24.8802
B7Z7F3;Q9H6Z4;K7EIJ4;K7EN31;K7ESQ0	B7Z7F3;Q9H6Z4	Ran-binding protein 3	RANBP3	+	LFQ intensity BN_PINCH_LFQ intensity BN_GFP	8	8	8	22.9	22.9	22.9	52.894	0	32.418	299500000	25	7	8	7	5	4	5	7	8	7	5	4	5	1.8357	0.0219142	-0.714392	-1.06096	25.9781	26.1601	26.0286	25.1776	25.1756	25.6705
B7Z7P8;P62495;I3L492;D6RJE8;D6RCB3	B7Z7P8;P62495;I3L492	Eukaryotic peptide chain release factor subunit 1	ETF1	+	LFQ intensity BN_PINCH_LFQ intensity BN_GFP	16	16	16	44	44	44	47.475	0	78.893	3350500000	58	13	13	14	13	13	14	13	13	14	13	13	14	3.28152	0.00224375	0.889544	1.51459	29.1426	28.8815	28.9107	29.8164	29.9139	29.8732
H0YH88;H0YHC3;F8W020;F8W118;F8VY35;F8VV59;F8W543;B7Z9C2;F8W0J6;F5H4R6;H0YIV4;P55209;F8VRJ2;F8VVB5;F8VXI6;F8VUX1;E9PNW0;E9PJJ2;E9PS34;E9PNJ7;A8MXH2;E9PKT8;C9J6D1;C9JZI7;Q99733	H0YH88;H0YHC3;F8W020;F8W118;F8VY35;F8VV59;F8W543;B7Z9C2;F8W0J6;F5H4R6;H0YIV4;P55209;F8VRJ2;F8VVB5;F8VXI6;F8VUX1	Nucleosome assembly protein 1-like 1	NAP1L1	+	LFQ intensity BN_PINCH_LFQ intensity BN_GFP	3	3	3	22.6	22.6	22.6	20.966	0	6.7366	612430000	8	3	3	3	3	1	3	3	3	3	3	1	3	1.27649	0.000367568	-2.80415	-1.83232	27.4978	27.5429	27.2542	25.6364	22.5747	25.6714
B7ZLQ8;Q17RY0;E5RJM0;E5RFP2;H0Y9D9;J3KN18;Q7Z5Q1;Q8NE35;H0YBG1	B7ZLQ8;Q17RY0;E5RJM0;E5RFP2	Cytoplasmic polyadenylation element-binding protein 4	CPEB4	+	LFQ intensity BN_PINCH_LFQ intensity BN_GFP	16	16	16	30.7	30.7	30.7	77.296	0	45.229	1341100000	71	11	10	13	14	12	15	11	10	13	14	12	15	3.59765	0.00125394	0.913635	1.5906	27.7191	27.6611	27.5872	28.4478	28.664	28.5966
B7ZM99;Q6UB35;A0A087WVM4;H0Y327;Q4VXM0;Q4VXM1;Q4VXV2;Q5JYA8;Q5JYA3	B7ZM99;Q6UB35;A0A087WVM4	Monofunctional C1-tetrahydrofolate synthase, mitochondrial	MTHFD1L	+	LFQ intensity BN_PINCH_LFQ intensity BN_GFP	23	22	22	27	26.3	26.3	105.89	0	44.145	2107300000	77	16	18	17	20	22	21	16	17	16	19	21	21	3.48914	0.000719577	1.34286	2.17795	28.1341	27.957	28.1215	29.2161	29.471	29.5541
B8ZZD4;Q86VP1;H7C3L5	B8ZZD4;Q86VP1;H7C3L5	Tax1-binding protein 1	TAX1BP1	+	LFQ intensity BN_PINCH_LFQ intensity BN_GFP	2	2	2	2.8	2.8	2.8	93.609	0	3.9934	68790000	3	2	2	2	0	0	1	2	2	2	0	0	1	2.12831	0.000356021	-1.42142	-1.81359	24.2314	24.4052	24.5363	22.4449	23.3401	23.1237
B8ZZU8;Q15370;I3L0M9	B8ZZU8;Q15370;I3L0M9	Transcription elongation factor B polypeptide 2	TCEB2	+	LFQ intensity BN_PINCH_LFQ intensity BN_GFP	3	3	3	32.7	32.7	32.7	12.527	0	7.2742	324430000	8	3	3	3	2	1	1	3	3	3	2	1	1	3.91768	0	-4.2768	-5.42267	26.5527	26.527	26.4361	22.6715	21.6922	22.3218
J3KMX2;B9EGA3;Q92925;J3QWB6;Q6STE5;C9JYI7	J3KMX2;B9EGA3;Q92925;J3QWB6	SWI/SNF-related matrix-associated actin-dependent regulator of chromatin subfamily D member 2	SMARCD2	+	LFQ intensity BN_PINCH_LFQ intensity BN_GFP	8	8	7	28.9	28.9	25.2	52.238	0	42.804	809160000	37	8	8	8	6	8	7	7	7	7	6	7	6	2.87167	0.0259001	0.587114	1.02342	26.9604	27.147	27.0308	27.7193	27.633	27.5472
B9ZVN9;O95602	B9ZVN9;O95602	DNA-directed RNA polymerase;DNA-directed RNA polymerase I subunit RPA1	POLR1A	+	LFQ intensity BN_PINCH_LFQ intensity BN_GFP	3	3	3	2.7	2.7	2.7	187.81	0	5.0939	65583000	4	3	2	3	0	0	3	3	2	3	0	0	3	1.08321	0.0111755	-1.30305	-1.22291	24.0205	23.7523	24.7331	22.698	22.1239	23.7749
C9IZF6;P41247	C9IZF6;P41247	Patatin-like phospholipase domain-containing protein 4	PNPLA4	+	LFQ intensity BN_PINCH_LFQ intensity BN_GFP	3	3	3	22.6	22.6	22.6	20.649	0	4.992	181000000	5	1	1	2	3	3	2	1	1	2	3	3	2	3.79632	0	3.336	4.49746	22.5098	22.3563	23.1271	26.1066	25.9275	25.9671
C9J050;C9JEJ2;P49585;H7C1T3;C9J2E1;C9JPY0;H7BZN1;Q9Y5K3;C9JVS0;F8WAZ5;F2Z2B1	C9J050;C9JEJ2;P49585;H7C1T3;C9J2E1	Choline-phosphate cytidylyltransferase A	PCYT1A	+	LFQ intensity BN_PINCH_LFQ intensity BN_GFP	7	7	7	27	27	27	33.711	0	12.148	467960000	15	7	6	7	5	4	3	7	6	7	5	4	3	4.89066	0	-1.61907	-2.88037	26.9764	26.9319	26.9895	25.466	25.2838	25.2907
C9J2Y9;P30876;C9J4M6	C9J2Y9;P30876;C9J4M6	DNA-directed RNA polymerase;DNA-directed RNA polymerase II subunit RPB2	POLR2B	+	LFQ intensity BN_PINCH_LFQ intensity BN_GFP	21	21	21	21.9	21.9	21.9	133.06	0	100.05	1536100000	68	21	17	17	10	8	13	21	17	17	10	8	13	3.52603	0.0181363	-0.618586	-1.11953	28.3984	28.4691	28.3304	27.7517	27.742	27.8485
C9J4Z3;P61513;M0R0A1;Q6P4E4;E9PEL3;M0R2L6;G5E9R3;A6NKH3	C9J4Z3;P61513;M0R0A1;Q6P4E4;E9PEL3;M0R2L6;G5E9R3	60S ribosomal protein L37a	RPL37A	+	LFQ intensity BN_PINCH_LFQ intensity BN_GFP	5	5	5	69.1	69.1	69.1	7.624	0	35.401	2686900000	40	5	5	5	5	4	5	5	5	5	5	4	5	2.19276	0.00189198	1.09295	1.54095	28.3195	28.554	28.4578	29.931	29.3101	29.369
C9JA08;Q96D46;C9J0B9;C9IZW9;C9K0C2;C9IY70	C9JA08;Q96D46	60S ribosomal export protein NMD3	NMD3	+	LFQ intensity BN_PINCH_LFQ intensity BN_GFP	15	15	15	46.9	46.9	46.9	60.125	0	72.833	3209100000	71	14	13	14	13	13	14	14	13	14	13	13	14	3.11548	0.038559	0.522221	0.938246	29.0618	29.0467	29.0595	29.4917	29.5588	29.6842
C9JTS3;C9JG97;C9JEH3;Q13685	C9JTS3;C9JG97;C9JEH3;Q13685	Angio-associated migratory cell protein	AAMP	+	LFQ intensity BN_PINCH_LFQ intensity BN_GFP	2	2	2	12.5	12.5	12.5	21.992	0	3.6307	62510000	3	2	2	2	0	0	0	2	2	2	0	0	0	3.30259	0	-1.56696	-2.40368	24.2378	24.2922	24.4354	23.0231	22.5511	22.6904
C9JFV4;Q8IZL8;E7EV54;I3L445;I3L1P4;I3L4M7;I3L4P1	C9JFV4;Q8IZL8;E7EV54	Proline-, glutamic acid- and leucine-rich protein 1	PELP1	+	LFQ intensity BN_PINCH_LFQ intensity BN_GFP	8	8	8	8.2	8.2	8.2	124.94	0	34.955	410450000	29	8	8	8	5	4	5	8	8	8	5	4	5	2.52734	0.000950276	-1.0883	-1.62759	26.8449	26.5526	26.4997	25.6894	25.2846	25.6584
C9JIF9;P13798;H7C393;H7C1U0;C9JLK2;F8WEH5	C9JIF9;P13798;H7C393;H7C1U0	Acylamino-acid-releasing enzyme	APEH	+	LFQ intensity BN_PINCH_LFQ intensity BN_GFP	8	8	8	11.8	11.8	11.8	81.673	0	33.855	497730000	19	8	8	8	4	3	6	8	8	8	4	3	6	4.33661	0.000433121	-1.07115	-1.92429	26.8484	26.9665	26.9001	25.8138	25.9202	25.7676
C9JJT5;C9JU26;G3V325;P56134	C9JJT5;C9JU26;G3V325;P56134	ATP synthase subunit f, mitochondrial	ATP5J2-PTCD1;ATP5J2	+	LFQ intensity BN_PINCH_LFQ intensity BN_GFP	2	2	2	44.4	44.4	44.4	5.9149	0	4.3274	295310000	8	1	1	1	2	2	2	1	1	1	2	2	2	2.38454	0	2.36191	2.62367	24.5173	23.5969	23.4978	25.7943	26.3088	26.5946
C9JLU1;P52434	C9JLU1;P52434	DNA-directed RNA polymerases I, II, and III subunit RPABC3	POLR2H	+	LFQ intensity BN_PINCH_LFQ intensity BN_GFP	4	4	4	33.1	33.1	33.1	16.925	0	12.99	854720000	14	4	4	4	4	4	4	4	4	4	4	4	4	1.80234	0.0263478	0.683894	1.02104	27.3129	27.1766	26.8303	27.7762	27.6414	27.9539
C9JMN1;Q96SB8;A0A0A0MRY1	C9JMN1;Q96SB8;A0A0A0MRY1	Structural maintenance of chromosomes protein 6	SMC6	+	LFQ intensity BN_PINCH_LFQ intensity BN_GFP	6	6	6	9.5	9.5	9.5	84.519	0	8.114	94705000	11	4	4	4	4	2	1	4	4	4	4	2	1	2.63881	0.000453333	-1.35803	-1.94995	24.6346	24.6185	24.5288	23.2426	23.568	22.8972
F8WCQ4;C9JNP8;Q9H300;H7C0U0	F8WCQ4;C9JNP8;Q9H300;H7C0U0	Presenilins-associated rhomboid-like protein, mitochondrial;P-beta	PARL	+	LFQ intensity BN_PINCH_LFQ intensity BN_GFP	5	5	5	36.4	36.4	36.4	19.605	0	7.1111	202390000	9	3	3	3	5	4	4	3	3	3	5	4	4	1.88798	0.0285954	0.650874	0.997656	25.2677	24.8734	25.1607	25.5736	25.7744	25.9065
C9JPE1;O43772	C9JPE1;O43772	Mitochondrial carnitine/acylcarnitine carrier protein	SLC25A20	+	LFQ intensity BN_PINCH_LFQ intensity BN_GFP	4	4	4	16.7	16.7	16.7	25.139	0	4.466	205180000	7	2	2	2	2	4	3	2	2	2	2	4	3	1.59248	0.0148421	0.872475	1.16121	25.1156	24.9628	25.1064	25.7252	25.6519	26.4251
C9JQD4;O43447;H0YEL5;A6NM32	C9JQD4;O43447;H0YEL5	Peptidyl-prolyl cis-trans isomerase;Peptidyl-prolyl cis-trans isomerase H	PPIH	+	LFQ intensity BN_PINCH_LFQ intensity BN_GFP	4	4	4	22.9	22.9	22.9	15.8	0	6.4723	242550000	9	3	3	4	4	4	4	3	3	4	4	4	4	4.94724	0	-1.50746	-2.71144	25.9293	25.9953	25.9428	24.4959	24.3441	24.5051
E9PDR0;C9JQS9;P05166;E7EX59;E7ETT1;E7ETT4;E7EUY3;E9PEC3;F8WBI9;E7ENC1;H7C5C9;C9JVW9;C9JVY9;C9JAW3	E9PDR0;C9JQS9;P05166;E7EX59;E7ETT1;E7ETT4;E7EUY3;E9PEC3;F8WBI9;E7ENC1	Propionyl-CoA carboxylase beta chain, mitochondrial	PCCB	+	LFQ intensity BN_PINCH_LFQ intensity BN_GFP	26	26	26	60.2	60.2	60.2	59.403	0	260.86	17271000000	148	21	21	23	25	25	24	21	21	23	25	25	24	2.41202	0.00124306	1.07801	1.58638	31.2638	31.1415	31.3649	32.1224	32.2165	32.6654
C9JTA2;C9K086;Q9Y6D9;C9JIR0;C9JJ38	C9JTA2;C9K086;Q9Y6D9;C9JIR0;C9JJ38	Mitotic spindle assembly checkpoint protein MAD1	MAD1L1	+	LFQ intensity BN_PINCH_LFQ intensity BN_GFP	2	2	2	10.7	10.7	10.7	24.176	0	4.2833	39941000	5	1	1	1	2	2	2	1	1	1	2	2	2	1.12137	0.0265154	0.887391	1.01748	23.0981	21.934	22.6102	23.516	23.6564	23.1319
C9JVE2;Q96GG9;C9JRU6;C9J0B2;C9JUW4;C9J8R4	C9JVE2;Q96GG9;C9JRU6;C9J0B2;C9JUW4;C9J8R4	DCN1-like protein;DCN1-like protein 1	DCUN1D1	+	LFQ intensity BN_PINCH_LFQ intensity BN_GFP	3	3	3	14.8	14.8	14.8	28.305	0	5.866	230450000	9	3	3	3	2	3	0	3	3	3	2	3	0	1.7128	0.000790698	-2.66926	-2.21432	25.9935	25.9905	26.0755	23.3968	24.5478	22.1072
D6R938;E9PBG7;E9PF82;Q13557;H0Y9C2;H0Y9J2	D6R938;E9PBG7;E9PF82;Q13557;H0Y9C2	Calcium/calmodulin-dependent protein kinase type II subunit delta	CAMK2D	+	LFQ intensity BN_PINCH_LFQ intensity BN_GFP	12	9	8	29.3	21.3	19.1	56.298	0	34.53	903490000	20	11	10	9	10	9	9	8	7	6	7	7	6	2.84131	0.0315597	-0.556525	-0.974417	27.7463	27.6833	27.5652	27.0939	27.0346	27.1968
D6R992;Q01201	D6R992;Q01201	Transcription factor RelB	RELB	+	LFQ intensity BN_PINCH_LFQ intensity BN_GFP	3	3	3	7.6	7.6	7.6	61.776	0	7.5838	111090000	7	3	3	2	0	0	1	3	3	2	0	0	1	4.0181	0	-2.12402	-3.3438	25.084	25.2922	24.981	22.7995	23.0609	23.1248
D6RAX7;D6RFN0;Q9BT78;D6RD63	D6RAX7;D6RFN0;Q9BT78;D6RD63	COP9 signalosome complex subunit 4	COPS4	+	LFQ intensity BN_PINCH_LFQ intensity BN_GFP	4	4	4	12.9	12.9	12.9	47.726	0	18.971	307510000	14	3	3	4	3	3	4	3	3	4	3	3	4	1.56955	0.00861155	-1.0087	-1.26799	25.9716	26.5865	26.1424	24.9015	25.0986	25.6743
D6RCD0;Q8NBQ5	D6RCD0;Q8NBQ5	Estradiol 17-beta-dehydrogenase 11	HSD17B11	+	LFQ intensity BN_PINCH_LFQ intensity BN_GFP	6	6	6	30.5	30.5	30.5	28.102	0	9.732	368420000	18	2	4	5	6	4	5	2	4	5	6	4	5	1.48835	0.0317156	0.697917	0.973131	26.0742	25.975	25.5356	26.2802	26.6702	26.7281
D6RGI3;D6RER5;Q9NVA2;D6RDU5;D6RDP1;D6R9Y6;H0Y961;H0Y9G8;B1AMS2;Q14141	D6RGI3;D6RER5;Q9NVA2;D6RDU5;D6RDP1;D6R9Y6	Septin-11	2020-09-11	+	LFQ intensity BN_PINCH_LFQ intensity BN_GFP	8	8	8	26.4	26.4	26.4	49.005	0	109.76	707700000	23	7	8	8	3	3	5	7	8	8	3	3	5	3.82206	0.000415902	-1.09809	-1.89854	27.4081	27.2783	27.4917	26.3892	26.2345	26.2603
D6REX3;O94979;D6RHZ5;H7BXG7;H0YAB3;H0Y8V7;H0YAF5;H0Y9T9;H0Y9K1;H0Y8W8;D6RBT0;D6RHE8;D6RE64;D6RCQ9	D6REX3;O94979;D6RHZ5;H7BXG7;H0YAB3	Protein transport protein Sec31A	SEC31A	+	LFQ intensity BN_PINCH_LFQ intensity BN_GFP	10	10	10	9.3	9.3	9.3	136.22	0	25.184	284450000	26	10	6	10	8	8	9	10	6	10	8	8	9	1.81095	0.0218958	-0.716516	-1.05861	26.2854	26.0213	25.8917	25.4017	25.5505	25.0966
D6RFF0;Q4G0J3;D6RF22;D6RF49;D6RAF3;H0YA82	D6RFF0;Q4G0J3	La-related protein 7	LARP7	+	LFQ intensity BN_PINCH_LFQ intensity BN_GFP	4	4	4	18.1	18.1	18.1	34.448	0	7.1233	130400000	12	3	3	4	1	1	2	3	3	4	1	1	2	2.14805	0.000819277	-1.9961	-2.23425	25.0264	25.3425	25.2027	22.8227	22.801	23.9596
D6RHI7;D6RG18;P51946	D6RHI7;D6RG18;P51946	Cyclin-H	CCNH	+	LFQ intensity BN_PINCH_LFQ intensity BN_GFP	2	2	2	10.8	10.8	10.8	28.869	0	2.7734	45211000	3	2	2	2	0	0	0	2	2	2	0	0	0	1.38276	0.00264857	-1.49737	-1.48944	23.6829	23.7258	24.1223	21.3767	22.8788	22.7835
E5KLK1;E5KLJ9;E5KLJ5;E5KLJ6;O60313;H7C141;H7C321	E5KLK1;E5KLJ9;E5KLJ5;E5KLJ6;O60313	Dynamin-like 120 kDa protein, mitochondrial;Dynamin-like 120 kDa protein, form S1	OPA1	+	LFQ intensity BN_PINCH_LFQ intensity BN_GFP	26	26	26	30.4	30.4	30.4	111.82	0	68.093	1475100000	78	16	16	13	20	20	24	16	16	13	20	20	24	4.28733	0.000937931	1.31156	2.29544	27.5821	27.6424	27.552	28.8944	29.0228	28.7939
E5RJG7;E5RFV2;Q16698;E5RJD2;E5RID6	E5RJG7;E5RFV2;Q16698;E5RJD2	2,4-dienoyl-CoA reductase, mitochondrial	DECR1	+	LFQ intensity BN_PINCH_LFQ intensity BN_GFP	3	3	3	23.2	23.2	23.2	19.327	0	45.191	150010000	10	2	2	2	3	3	3	2	2	2	3	3	3	1.52	0.0443423	0.624253	0.905094	24.8536	24.5138	24.6912	25.071	25.2403	25.6201
E5RHC5;Q8N6T3;E5RHT6;F8W1U7;F8VWH9;E5RIU2;F8VWB3;E5RGL6	E5RHC5;Q8N6T3;E5RHT6;F8W1U7;F8VWH9	ADP-ribosylation factor GTPase-activating protein 1	ARFGAP1	+	LFQ intensity BN_PINCH_LFQ intensity BN_GFP	3	3	3	16.1	16.1	16.1	29.128	0	7.7716	100230000	8	2	2	3	0	1	1	2	2	3	0	1	1	0.802019	0.0467067	-0.91412	-0.890205	25.1625	24.7305	24.6236	24.4666	24.3826	22.925
E5RIP4;Q15043;E5RFZ8;E5RGA7;E5RJ40;E5RJG5	E5RIP4;Q15043;E5RFZ8;E5RGA7;E5RJ40;E5RJG5	Zinc transporter ZIP14	SLC39A14	+	LFQ intensity BN_PINCH_LFQ intensity BN_GFP	3	3	3	29	29	29	17	0	15.023	532930000	10	3	3	3	3	2	2	3	3	3	3	2	2	1.23273	0.000334975	-2.76556	-1.77998	27.05	26.7793	27.2659	23.4054	23.0486	26.3445
E5RJR5;P63208;E7ERH2;F8W8N3;E5RGM3	E5RJR5;P63208;E7ERH2;F8W8N3	S-phase kinase-associated protein 1	SKP1	+	LFQ intensity BN_PINCH_LFQ intensity BN_GFP	6	6	6	26.4	26.4	26.4	18.72	0	25.169	908600000	18	5	5	5	6	5	6	5	5	5	6	5	6	2.01724	0.0190716	-0.725627	-1.10646	27.4661	27.83	27.8392	27.1264	27.0292	26.8029
E7EM64;Q7L5N1;H7C3T0	E7EM64;Q7L5N1	COP9 signalosome complex subunit 6	COPS6	+	LFQ intensity BN_PINCH_LFQ intensity BN_GFP	5	5	5	20.2	20.2	20.2	36.064	0	14.436	255290000	15	5	5	5	2	2	4	5	5	5	2	2	4	2.42616	0.00722701	-0.819255	-1.28968	25.9213	25.9116	25.7547	25.0957	25.2269	24.8072
P0DP25;P0DP24;P0DP23;E7ETZ0;H0Y7A7;E7EMB3;G3V361;Q96HY3;F8WBR5;G3V226;M0QZ52;G3V479	P0DP25;P0DP24;P0DP23;E7ETZ0;H0Y7A7;E7EMB3;G3V361;Q96HY3		CALM1;CALM2	+	LFQ intensity BN_PINCH_LFQ intensity BN_GFP	3	3	3	28.2	28.2	28.2	16.837	0	51.837	492820000	16	2	2	1	3	3	3	2	2	1	3	3	3	2.5923	0.000352332	1.23618	1.80723	26.409	25.9069	25.8392	27.3598	27.2805	27.2233
E7EN32;O00255;E7ENS2;E7EPR4;E7ET29;Q9GZQ5	E7EN32;O00255	Menin	MEN1	+	LFQ intensity BN_PINCH_LFQ intensity BN_GFP	5	5	5	11.2	11.2	11.2	61.418	0	24.864	86379000	14	3	3	2	3	4	5	3	3	2	3	4	5	2.43505	0.0433421	0.535055	0.910215	24.0052	24.0766	23.9239	24.6364	24.5867	24.3878
E7EV99;E7ENY0;P35611;A0A0A0MSR2;H0Y9H2;D6RF25;D6RJE2;D6RAH3;H0YFD8;P35612	E7EV99;E7ENY0;P35611;A0A0A0MSR2	Alpha-adducin	ADD1	+	LFQ intensity BN_PINCH_LFQ intensity BN_GFP	11	11	11	22.8	22.8	22.8	70.055	0	22.625	716260000	31	10	8	10	5	5	8	10	8	10	5	5	8	2.04114	0.0362749	-0.593651	-0.949119	27.2608	27.395	27.2005	26.9014	26.5209	26.6531
E7EQA9;Q92844;H7C3L4;E7ENY2;E7EVA2;E7EW82;E7EV32;E7EMT6;E7EWR8;E7EM55;E7ERM9;H7BZ28	E7EQA9;Q92844;H7C3L4;E7ENY2;E7EVA2;E7EW82	TRAF family member-associated NF-kappa-B activator	TANK	+	LFQ intensity BN_PINCH_LFQ intensity BN_GFP	7	7	7	21.6	21.6	21.6	46.152	0	27.695	449800000	11	5	4	4	1	2	2	5	4	4	1	2	2	1.81721	0.000621005	-2.16938	-2.09983	25.1761	25.0201	25.4553	23.8275	23.2479	22.0679
E7EQG2;Q14240;J3KSN7;J3KT04;E7EMV8	E7EQG2;Q14240	Eukaryotic initiation factor 4A-II;Eukaryotic initiation factor 4A-II, N-terminally processed	EIF4A2	+	LFQ intensity BN_PINCH_LFQ intensity BN_GFP	18	5	5	50	20.2	20.2	41.29	0	12.949	300410000	13	17	16	15	17	17	17	4	3	2	4	4	4	2.05928	0.00705882	0.890611	1.29825	25.3626	25.8665	25.4651	26.3364	26.3657	26.664
S4R3H4;E7EQT4;Q9UKV3;G3V3B0;A0A087WYN3;G3V3T3	S4R3H4;E7EQT4;Q9UKV3	Apoptotic chromatin condensation inducer in the nucleus	ACIN1	+	LFQ intensity BN_PINCH_LFQ intensity BN_GFP	8	8	8	9.4	9.4	9.4	145.44	0	15.454	154130000	25	7	7	8	1	2	5	7	7	8	1	2	5	1.34474	0.00223676	-1.59296	-1.51141	25.3323	25.5024	25.1069	22.649	24.3967	24.117
E7ERI8;E7EW49;E3W994;J3KR49;A0A0U1RQI6;O75122;B3KR06;E7ENG2;C9J668;H7C4X8;H7C4I5;D6RBU8	E7ERI8;E7EW49;E3W994;J3KR49;A0A0U1RQI6;O75122	CLIP-associating protein 2	CLASP2	+	LFQ intensity BN_PINCH_LFQ intensity BN_GFP	10	10	8	8.9	8.9	7.1	165.63	0	77.418	272780000	19	5	3	7	1	4	8	4	2	6	1	3	6	0.80387	0.0226633	-1.3277	-1.0507	25.91	26.3366	25.9154	23.2332	25.3405	25.6052
H0YBP1;E7ESA6;Q05397;E9PEI4;H0YB16;H0YBZ1;B4DWJ1;E5RHD8;E5RI03;H0YB99;Q14289	H0YBP1;E7ESA6;Q05397;E9PEI4;H0YB16;H0YBZ1;B4DWJ1	Focal adhesion kinase 1	PTK2	+	LFQ intensity BN_PINCH_LFQ intensity BN_GFP	4	4	4	3.9	3.9	3.9	115.45	0	5.848	159460000	7	2	3	3	2	3	3	2	3	3	2	3	3	0.847712	0.02846	1.1025	0.998631	24.9526	23.0028	24.4309	24.9148	25.4123	25.3667
E7ETB3;Q9ULA0;E5RJ35;E7EPX3;B9ZVU2;F8WAN0;C9JBE1;E7EMB6	E7ETB3;Q9ULA0;E5RJ35;E7EPX3;B9ZVU2;F8WAN0;C9JBE1;E7EMB6	Aspartyl aminopeptidase	DNPEP	+	LFQ intensity BN_PINCH_LFQ intensity BN_GFP	2	2	2	4.5	4.5	4.5	54.502	0.0027739	1.9211	73048000	3	2	2	2	1	0	1	2	2	2	1	0	1	1.94005	0.000330097	-1.47655	-1.77087	24.3833	24.2497	24.696	23.192	23.3473	22.3601
E7ETD6;Q12830;F5GXF5;A0A0A0MR81;J3QQK4;J3QQQ8;J3KSK9;E9PE19;F5H176	E7ETD6;Q12830;F5GXF5	Nucleosome-remodeling factor subunit BPTF	BPTF	+	LFQ intensity BN_PINCH_LFQ intensity BN_GFP	16	16	16	8.1	8.1	8.1	308.07	0	83.653	2186000000	48	14	12	13	8	7	5	14	12	13	8	7	5	1.44598	0.0491864	-0.608818	-0.875178	29.134	29.2574	28.9157	28.7658	28.5286	28.1862
E7ETY4;E9PC69;Q7KZI7;F5H4F6;F5H6N2;F5H4J8	E7ETY4;E9PC69;Q7KZI7	Serine/threonine-protein kinase MARK2	MARK2	+	LFQ intensity BN_PINCH_LFQ intensity BN_GFP	15	15	11	30	30	22.3	78.452	0	56.761	625140000	49	5	8	8	10	11	14	3	7	6	9	9	11	2.17835	0.0198071	0.69526	1.09599	26.8558	26.8339	26.4715	27.3372	27.5095	27.4003
E7ETZ4;Q9Y6E2;B5MCE7;Q75MG1;B5MCH7;E9PFE3;C9JF98;F8WDX8;E9PFD4;E7EMS9	E7ETZ4;Q9Y6E2;B5MCE7;Q75MG1;B5MCH7	Basic leucine zipper and W2 domain-containing protein 2	BZW2	+	LFQ intensity BN_PINCH_LFQ intensity BN_GFP	3	3	3	7.4	7.4	7.4	46.913	0	5.0294	68964000	6	2	3	3	3	1	1	2	3	3	3	1	1	1.23004	0.0284067	-0.808969	-1.00006	24.3046	24.0574	24.1615	23.9527	23.183	22.9609
E7EU96;P68400;Q8NEV1;A0A087WY74;V9GYA2;V9GY80	E7EU96;P68400;Q8NEV1	Casein kinase II subunit alpha;Casein kinase II subunit alpha 3	CSNK2A1;CSNK2A3	+	LFQ intensity BN_PINCH_LFQ intensity BN_GFP	10	10	10	33	33	33	45.31	0	40.82	755180000	32	9	8	8	7	8	10	9	8	8	7	8	10	2.48439	0.0190543	0.671374	1.1063	27.1227	26.7851	26.9108	27.6893	27.5485	27.5949
E7EVG2;Q86U86;H0Y5B5;C9JPI5	E7EVG2;Q86U86;H0Y5B5	Protein polybromo-1	PBRM1	+	LFQ intensity BN_PINCH_LFQ intensity BN_GFP	9	9	9	7.5	7.5	7.5	168.45	0	13.325	295720000	14	9	6	7	1	1	4	9	6	7	1	1	4	1.45475	0.000555102	-2.94679	-2.04543	26.1913	26.453	26.3681	22.1478	22.7963	25.2279
G3V2E7;F8W6L3;G3V3H3;G3V5R9;E7EVH7;Q07866;G5E9S8;G3V2P7;H0YJU9;H0YJL0;H0YJT3;H0YG16;H7C4M1;H0YGB8;K7EL76;Q6P597	G3V2E7;F8W6L3;G3V3H3;G3V5R9;E7EVH7;Q07866;G5E9S8	Kinesin light chain 1	KLC1	+	LFQ intensity BN_PINCH_LFQ intensity BN_GFP	24	24	14	45.2	45.2	25.4	62.715	0	125.48	3606700000	77	24	22	23	17	17	19	14	13	13	10	8	11	4.28514	0.000723404	-1.23731	-2.18058	29.7003	29.8708	29.855	28.649	28.5171	28.5481
H7C229;E7EVJ5;Q96F07;E7EW33	H7C229;E7EVJ5;Q96F07;E7EW33	Cytoplasmic FMR1-interacting protein 2	CYFIP2	+	LFQ intensity BN_PINCH_LFQ intensity BN_GFP	20	5	5	20.1	5	5	129.7	0	10.17	285380000	15	18	17	17	16	16	19	3	3	3	3	1	4	2.27489	0	-3.32453	-3.01164	26.2695	26.4271	26.1453	23.0201	21.8892	23.959
E7EVX8;Q8WWY3;E7EU94;E7ESX0;E7EN72	E7EVX8;Q8WWY3;E7EU94;E7ESX0;E7EN72	U4/U6 small nuclear ribonucleoprotein Prp31	PRPF31	+	LFQ intensity BN_PINCH_LFQ intensity BN_GFP	6	6	6	17.2	17.2	17.2	54.766	0	7.8424	291150000	16	4	3	5	4	5	4	4	3	5	4	5	4	1.47578	0.0058717	1.16782	1.34715	25.2721	25.1227	25.0596	27.0416	25.983	25.9332
E7EVZ1;Q86UP3;E5RGK3;E5RHS1;E5RG79;H0YC81;E5RI93;Q9C0A1	E7EVZ1;Q86UP3	Zinc finger homeobox protein 4	ZFHX4	+	LFQ intensity BN_PINCH_LFQ intensity BN_GFP	16	16	13	5.5	5.5	4.7	396.21	0	59.069	253520000	35	8	9	8	11	10	16	5	6	6	8	7	13	3.12373	0.00105426	1.57724	2.3538	25.1159	24.868	24.6603	26.6733	26.3654	26.3373
E7EX17;P23588;F8VX11;F8W0K0;F8VRU1;F8VYE9;F8VSC7;F8VP89	E7EX17;P23588;F8VX11	Eukaryotic translation initiation factor 4B	EIF4B	+	LFQ intensity BN_PINCH_LFQ intensity BN_GFP	8	8	8	14.3	14.3	14.3	69.697	0	127.6	247680000	19	8	6	7	4	4	4	8	6	7	4	4	4	0.866145	0.0254479	-1.15203	-1.02976	25.4191	25.7964	26.1899	25.7869	24.2549	23.9076
F8W1N5;F8VZJ2;F8VNW4;F8W0W4;H0YHX9;Q13765;E9PAV3;F8VZ58;Q9BZK3	F8W1N5;F8VZJ2;F8VNW4;F8W0W4;H0YHX9;Q13765;E9PAV3;F8VZ58;Q9BZK3	Nascent polypeptide-associated complex subunit alpha;Nascent polypeptide-associated complex subunit alpha, muscle-specific form;Putative nascent polypeptide-associated complex subunit alpha-like protein	NACA;NACAP1	+	LFQ intensity BN_PINCH_LFQ intensity BN_GFP	2	2	2	38	38	38	7.813	0	4.1462	349630000	7	2	2	2	2	1	1	2	2	2	2	1	1	1.13864	0.000869919	-2.72429	-1.67628	26.5395	25.9928	26.7448	25.8558	22.2168	23.0316
E9PC44;E9PDM8;O94855	E9PC44;E9PDM8;O94855	Protein transport protein Sec24D	SEC24D	+	LFQ intensity BN_PINCH_LFQ intensity BN_GFP	2	2	2	8.1	8.1	8.1	43.94	0	10.749	135530000	7	2	2	2	0	0	1	2	2	2	0	0	1	3.79357	0	-2.40167	-3.5616	25.4826	25.14	25.4569	22.9011	23.2154	22.758
E9PCJ7;Q8N806;H0YJY4;G3V336	E9PCJ7;Q8N806	Putative E3 ubiquitin-protein ligase UBR7	UBR7	+	LFQ intensity BN_PINCH_LFQ intensity BN_GFP	4	4	4	11.7	11.7	11.7	41.155	0	10.539	119900000	6	3	3	3	1	1	3	3	3	3	1	1	3	0.717338	0.0258409	-1.47401	-1.02402	25.2355	24.6905	24.893	21.6538	24.7026	24.0405
E9PFG7;E9PDF2;E9PCR7;Q02218;A0A0D9SFS3;Q9ULD0	E9PFG7;E9PDF2;E9PCR7;Q02218;A0A0D9SFS3	2-oxoglutarate dehydrogenase, mitochondrial	OGDH	+	LFQ intensity BN_PINCH_LFQ intensity BN_GFP	5	5	5	7.6	7.6	7.6	99.015	0	8.631	79881000	11	4	2	2	3	3	3	4	2	2	3	3	3	2.82359	0.000971751	1.04098	1.64063	23.4262	23.4907	23.7169	24.7345	24.6309	24.3914
E9PD50;Q92540;B1ALB4;E9PEK3;D6RAD0	E9PD50;Q92540;B1ALB4	Protein SMG7	SMG7	+	LFQ intensity BN_PINCH_LFQ intensity BN_GFP	12	12	12	13.3	13.3	13.3	130.86	0	23.783	313860000	30	6	5	5	7	7	12	6	5	5	7	7	12	2.75273	0.00107087	1.73993	2.36817	25.1212	24.736	25.2086	26.4663	26.7186	27.1008
E9PEB5;Q96AE4;C9JSZ1	E9PEB5;Q96AE4	Far upstream element-binding protein 1	FUBP1	+	LFQ intensity BN_PINCH_LFQ intensity BN_GFP	10	6	6	16.6	12.8	12.8	68.903	0	7.717	198310000	14	9	6	9	7	5	10	5	3	5	3	1	6	0.734194	0.0269815	-1.37581	-1.0125	25.4064	25.6847	25.5846	24.999	22.4734	25.0758
E9PF19;Q9Y4P3;Q96E41;F8WCR3;F8WDI9	E9PF19;Q9Y4P3;Q96E41	Transducin beta-like protein 2	TBL2	+	LFQ intensity BN_PINCH_LFQ intensity BN_GFP	5	5	5	14.1	14.1	14.1	45.935	0	9.3121	188130000	13	3	4	3	4	3	4	3	4	3	4	3	4	1.82144	0.00222636	1.1982	1.50983	24.4739	24.8059	24.6578	26.2657	25.9458	25.3208
E9PG22;Q8IW35;H7C4Y5;F8WF91	E9PG22;Q8IW35	Centrosomal protein of 97 kDa	CEP97	+	LFQ intensity BN_PINCH_LFQ intensity BN_GFP	9	9	9	18	18	18	90.309	0	23.45	489310000	23	6	8	5	7	3	6	6	8	5	7	3	6	2.66761	0.00225432	-0.967637	-1.51782	26.9678	26.9776	26.8202	26.2072	25.8586	25.7969
E9PGC0;P20936	E9PGC0;P20936	Ras GTPase-activating protein 1	RASA1	+	LFQ intensity BN_PINCH_LFQ intensity BN_GFP	10	10	10	14.1	14.1	14.1	101.79	0	20.232	427360000	22	8	7	7	5	4	7	8	7	7	5	4	7	1.64732	0.027514	-0.69767	-1.00648	26.696	26.6186	26.5561	25.7006	25.776	26.3012
E9PGM4;Q04446	E9PGM4;Q04446	1,4-alpha-glucan-branching enzyme	GBE1	+	LFQ intensity BN_PINCH_LFQ intensity BN_GFP	8	8	8	16	16	16	75.959	0	18.785	504130000	20	7	7	7	3	5	4	7	7	7	3	5	4	3.30795	0.000591304	-1.30087	-2.07905	26.8679	26.9981	27.0318	25.5627	25.8953	25.5372
E9PGT1;Q15631;H7C1D4;A0A0J9YVW2	E9PGT1;Q15631;H7C1D4	Translin	TSN	+	LFQ intensity BN_PINCH_LFQ intensity BN_GFP	7	7	7	39	39	39	25.572	0	80.02	1267800000	27	6	6	7	4	5	6	6	6	7	4	5	6	4.04585	0	-2.05761	-3.27187	28.483	28.6044	28.2995	26.4323	26.5511	26.2306
E9PHV6;P23497;C9JBL0;H7BYP4;U5Y3L1;Q9H930	E9PHV6;P23497;C9JBL0	Nuclear autoantigen Sp-100	SP100	+	LFQ intensity BN_PINCH_LFQ intensity BN_GFP	9	9	9	22.4	22.4	22.4	50.903	0	73.858	1179800000	41	8	8	8	5	6	7	8	8	8	5	6	7	2.10093	0.041607	-0.565448	-0.919554	27.9486	28.0791	28.016	27.2736	27.4263	27.6475
E9PJT3;E9PJ04;H0YCG1;E9PPJ0;Q13435	E9PJT3;E9PJ04;H0YCG1;E9PPJ0;Q13435	Splicing factor 3B subunit 2	SF3B2	+	LFQ intensity BN_PINCH_LFQ intensity BN_GFP	2	2	2	9.5	9.5	9.5	29.134	0.00030184	2.505	61939000	4	2	2	2	1	0	2	2	2	2	1	0	2	1.34678	0.0114703	-1.04546	-1.21146	24.1041	23.7514	24.1977	22.3902	22.9705	23.5561
E9PK09;E9PQN2;E9PKI6;E9PK91;Q9NYF8;E9PJA7	E9PK09;E9PQN2;E9PKI6;E9PK91;Q9NYF8;E9PJA7	Bcl-2-associated transcription factor 1	BCLAF1	+	LFQ intensity BN_PINCH_LFQ intensity BN_GFP	3	3	3	5.4	5.4	5.4	83.134	0	3.596	79047000	5	2	1	1	0	0	2	2	1	1	0	0	2	1.35898	0.00262481	-1.50855	-1.48084	24.5645	24.3499	24.8191	22.4917	24.0665	22.6497
E9PL33;E9PM05;E9PS58;E9PK61;O14681;E9PQN7;A0A087WV44;E9PLB8	E9PL33;E9PM05;E9PS58;E9PK61;O14681;E9PQN7;A0A087WV44;E9PLB8	Etoposide-induced protein 2.4 homolog	EI24	+	LFQ intensity BN_PINCH_LFQ intensity BN_GFP	2	2	2	15.2	15.2	15.2	14.562	0.00059542	2.4104	124600000	3	2	2	2	2	2	2	2	2	2	2	2	2	1.96479	0.0112379	0.837439	1.22039	24.3532	24.1452	24.3981	25.4744	24.9575	24.977
H7BXH2;E9PKF6;Q5H9R7;E9PQP7;H0YEN2;E9PK08;E9PNN8;H0YDW1;E9PKG4;E9PJD8	H7BXH2;E9PKF6;Q5H9R7;E9PQP7;H0YEN2	Serine/threonine-protein phosphatase 6 regulatory subunit 3	PPP6R3	+	LFQ intensity BN_PINCH_LFQ intensity BN_GFP	15	15	15	21.6	21.6	21.6	92.407	0	33.909	1297700000	48	13	14	14	8	7	12	13	14	14	8	7	12	3.58026	0.000388571	-1.10144	-1.8649	28.3232	28.3764	28.2045	27.2896	27.0509	27.2594
E9PKG1;H7C2I1;Q99873;E9PQ98;E9PIX6;A0A087X1W2;E9PNR9;H0YDE4;E9PMW9;Q9NR22;E9PMZ2	E9PKG1;H7C2I1;Q99873;E9PQ98;E9PIX6;A0A087X1W2;E9PNR9;H0YDE4	Protein arginine N-methyltransferase 1	PRMT1	+	LFQ intensity BN_PINCH_LFQ intensity BN_GFP	19	19	19	56.9	56.9	56.9	37.709	0	140.67	11671000000	108	18	17	19	15	14	17	18	17	19	15	14	17	4.59088	0	-1.69616	-2.9376	31.5312	31.7302	31.5234	29.9599	29.9061	29.8304
E9PKP7;P17480	E9PKP7;P17480	Nucleolar transcription factor 1	UBTF	+	LFQ intensity BN_PINCH_LFQ intensity BN_GFP	5	5	5	8.5	8.5	8.5	87.435	0	9.5208	227910000	12	4	3	5	1	3	2	4	3	5	1	3	2	1.20376	0.00340845	-1.64724	-1.441	25.969	26.0589	25.3878	23.0032	25.0639	24.4068
E9PLP0	E9PLP0		CARS	+	LFQ intensity BN_PINCH_LFQ intensity BN_GFP	4	3	3	38.3	26.6	26.6	14.277	0	6.4028	233270000	10	3	4	4	2	3	3	2	3	3	2	2	2	3.79566	0.000944444	-1.38246	-2.30324	25.941	25.9105	25.8889	24.3543	24.5416	24.6971
E9PN17;O75964	E9PN17;O75964	ATP synthase subunit g, mitochondrial	ATP5L	+	LFQ intensity BN_PINCH_LFQ intensity BN_GFP	5	5	5	64.5	64.5	64.5	8.4518	0	8.1164	596720000	20	5	5	5	5	5	5	5	5	5	5	5	5	2.46747	0.00229027	1.01256	1.52751	26.4428	26.5036	26.3608	27.1374	27.5593	27.6482
E9PNW8;Q8WVX9	E9PNW8;Q8WVX9	Fatty acyl-CoA reductase 1	FAR1	+	LFQ intensity BN_PINCH_LFQ intensity BN_GFP	3	3	3	11.3	11.3	11.3	37.481	0	5.6763	220320000	7	3	2	3	2	3	3	3	2	3	2	3	3	1.52511	0.0177811	0.855384	1.12704	25.3885	24.8552	24.8963	25.6786	26.2889	25.7388
E9PP40;Q15048	E9PP40;Q15048	Leucine-rich repeat-containing protein 14	LRRC14	+	LFQ intensity BN_PINCH_LFQ intensity BN_GFP	2	2	2	8	8	8	33.548	0	4.0294	51994000	4	2	2	2	2	1	2	2	2	2	2	1	2	0.922372	0.0150841	1.39187	1.1551	22.8117	22.9252	22.8222	25.0284	24.8663	22.8399
E9PS00;Q9Y5Q0;E9PKP8;E9PPZ4;E9PQC2;H0YCN1;H0YED5	E9PS00;Q9Y5Q0	Fatty acid desaturase 3	FADS3	+	LFQ intensity BN_PINCH_LFQ intensity BN_GFP	7	7	7	19.2	19.2	19.2	48.166	0	13.768	521790000	22	4	5	4	4	5	6	4	5	4	4	5	6	2.56232	0.000904863	1.14551	1.70029	26.3299	26.2483	25.9141	27.0992	27.5086	27.321
F5GWT4;Q9H4A3;F6UYG0;H0YH68	F5GWT4;Q9H4A3	Serine/threonine-protein kinase WNK1	WNK1	+	LFQ intensity BN_PINCH_LFQ intensity BN_GFP	13	13	11	8	8	7.1	225.5	0	34.631	775760000	30	13	13	12	9	8	11	11	11	10	8	7	9	2.58937	0.024309	-0.612214	-1.03537	27.392	27.6106	27.3084	26.7981	26.8265	26.8497
F5GYQ1;P61421;J3QL14;R4GN72;H3BQB4;H3BSG7;H3BQJ1	F5GYQ1;P61421;J3QL14;R4GN72	V-type proton ATPase subunit d 1	ATP6V0D1	+	LFQ intensity BN_PINCH_LFQ intensity BN_GFP	9	9	9	33.7	33.7	33.7	44.659	0	22.417	853990000	16	5	7	5	7	6	7	5	7	5	7	6	7	3.75116	0.000871795	1.36392	2.26756	26.7465	26.7599	26.7749	28.0436	28.3254	28.0041
F5H039;Q9NQX3;G3V582;H0YJ30;G3V4R0;G3V355;H0YJR5	F5H039;Q9NQX3;G3V582;H0YJ30	Gephyrin;Molybdopterin adenylyltransferase;Molybdopterin molybdenumtransferase	GPHN	+	LFQ intensity BN_PINCH_LFQ intensity BN_GFP	21	21	21	39.4	39.4	39.4	84.733	0	58.5	2578600000	68	19	20	19	10	9	15	19	20	19	10	9	15	3.56626	0	-1.56083	-2.4796	29.3344	29.4843	29.3675	27.9967	27.5974	27.9096
F5H1Y4;Q9HD26;A0A0J9YVX5	F5H1Y4;Q9HD26	Golgi-associated PDZ and coiled-coil motif-containing protein	GOPC	+	LFQ intensity BN_PINCH_LFQ intensity BN_GFP	3	3	3	8.8	8.8	8.8	44.79	0	7.5599	124840000	7	2	3	3	2	2	2	2	3	3	2	2	2	1.47785	0.0152601	-0.903821	-1.15357	24.6783	24.6706	25.0896	24.3654	23.8464	23.5152
F5H290;P17097	F5H290;P17097	Zinc finger protein 7	ZNF7	+	LFQ intensity BN_PINCH_LFQ intensity BN_GFP	4	4	2	8.3	8.3	5.3	67.121	0	6.1817	24863000	8	2	3	2	1	4	2	1	1	1	0	2	1	1.45346	0.0120288	0.971036	1.1984	21.781	22.0967	22.1253	23.521	22.5354	22.8597
F5H2C9;Q86UY6	F5H2C9;Q86UY6	N-alpha-acetyltransferase 40	NAA40	+	LFQ intensity BN_PINCH_LFQ intensity BN_GFP	2	2	2	24.2	24.2	24.2	13.876	0	3.2737	101560000	10	2	1	2	2	1	2	2	1	2	2	1	2	1.65618	0.00187967	1.33337	1.53816	23.518	22.8634	23.9545	24.9782	24.41	24.9477
H0Y5D5;F5H2X7;Q9ULV3;Q9BTG3;Q5SYW2;A0A0U1RQR2	H0Y5D5;F5H2X7;Q9ULV3;Q9BTG3;Q5SYW2	Cip1-interacting zinc finger protein	CIZ1	+	LFQ intensity BN_PINCH_LFQ intensity BN_GFP	19	19	19	33.8	33.8	33.8	91.124	0	83.538	1838800000	75	17	12	16	18	17	19	17	12	16	18	17	19	3.36213	0.000369565	1.10828	1.83579	28.202	27.9691	27.939	29.0214	29.1975	29.2161
F5H442;Q99816;J3QRU6;J3QKS4	F5H442;Q99816	Tumor susceptibility gene 101 protein	TSG101	+	LFQ intensity BN_PINCH_LFQ intensity BN_GFP	7	7	7	20.5	20.5	20.5	40.917	0	31.627	638650000	27	7	6	6	4	3	6	7	6	6	4	3	6	3.35547	0.00317934	-0.841139	-1.45269	27.1448	27.2124	27.1972	26.285	26.251	26.4951
J3KNB8;F5H538;Q9Y6R4;F5H4R1;F5H1X6	J3KNB8;F5H538;Q9Y6R4;F5H4R1	Mitogen-activated protein kinase kinase kinase 4	MAP3K4	+	LFQ intensity BN_PINCH_LFQ intensity BN_GFP	7	7	7	5	5	5	176.57	0	10.107	212200000	10	6	5	6	2	2	2	6	5	6	2	2	2	1.68557	0.000566667	-2.30511	-2.05617	26.0448	25.8616	25.5433	23.0415	22.7835	24.7093
F5H5D3;Q9BQE3;F8VVB9;F8VS66;F8VRZ4;F8VWV9;F8VX09;C9K0S6;F8VRK0;F8W0F6;Q9H853;F8VXZ7	F5H5D3;Q9BQE3;F8VVB9	Tubulin alpha-1C chain	TUBA1C;TUBA1B	+	LFQ intensity BN_PINCH_LFQ intensity BN_GFP	27	4	2	65.5	10.6	7.9	57.73	0	56.423	15056000000	40	26	26	26	26	25	26	2	2	2	2	2	2	2.93847	0.000626728	1.41702	2.11248	30.8848	30.8436	30.6352	32.0852	32.0221	32.5073
F5H6E2;O00159;I3L204;I3L4D4;I3L501;I3L3Y6;I3L168;I3L3F5;G3V342	F5H6E2;O00159	Unconventional myosin-Ic	MYO1C	+	LFQ intensity BN_PINCH_LFQ intensity BN_GFP	40	40	39	43.5	43.5	42.8	118.99	0	129.4	9777500000	187	38	35	36	36	39	35	37	34	35	36	38	34	2.74935	0.0282068	0.579485	1.00199	30.826	30.6874	30.584	31.2229	31.27	31.3429
F6TJN8;P57723;C9J0A4;C9JZY3;C9JTY5	F6TJN8;P57723;C9J0A4;C9JZY3	Poly(rC)-binding protein 4	PCBP4	+	LFQ intensity BN_PINCH_LFQ intensity BN_GFP	5	4	4	20.9	18.8	18.8	38.946	0	25.902	299190000	12	4	5	3	4	3	4	3	4	2	3	2	3	1.63318	0.00966302	0.955216	1.24508	25.3367	25.2754	25.6793	26.8387	26.2727	26.0456
F6WQW2;P43487;C9JXG8;C9JJ34;C9JGV6;Q5T0Z6;C9JDM3;Q9C010	F6WQW2;P43487;C9JXG8;C9JJ34;C9JGV6	Ran-specific GTPase-activating protein	RANBP1	+	LFQ intensity BN_PINCH_LFQ intensity BN_GFP	4	4	4	18	18	18	31.904	0	7.4353	654960000	9	3	3	3	2	1	4	3	3	3	2	1	4	1.13671	0.00269325	-1.95806	-1.49459	27.1998	27.2991	27.6556	26.4083	23.8457	26.0263
F8VPD4;P27708;H7C3Z5;H7C2E4;H7BZB3	F8VPD4;P27708	CAD protein;Glutamine-dependent carbamoyl-phosphate synthase;Aspartate carbamoyltransferase;Dihydroorotase	CAD	+	LFQ intensity BN_PINCH_LFQ intensity BN_GFP	74	74	73	46.3	46.3	45.9	236.02	0	323.31	23797000000	379	68	65	72	51	56	60	68	65	72	50	55	59	3.91399	0.000340852	-1.01911	-1.79124	32.5754	32.4531	32.4546	31.47	31.3814	31.5744
F8VQE1;Q9UHB6;F8VS07;F8VRN8	F8VQE1;Q9UHB6;F8VS07;F8VRN8	LIM domain and actin-binding protein 1	LIMA1	+	LFQ intensity BN_PINCH_LFQ intensity BN_GFP	7	7	7	15.6	15.6	15.6	66.99	0	26.824	657190000	14	7	7	7	6	4	6	7	7	7	6	4	6	4.30957	0.000612613	-1.17884	-2.09263	27.3449	27.3194	27.4512	26.2878	26.1255	26.1657
F8VRD2;Q9H0H5;F8VVY0;F8VXH1;F8VUW9;F8VV39;F8VS54;F8VWX0;F8W0L1;F8VZ66;F8VV47;F8VWY4;F8VVE5;H0YIK5	F8VRD2;Q9H0H5;F8VVY0;F8VXH1;F8VUW9;F8VV39;F8VS54;F8VWX0;F8W0L1;F8VZ66;F8VV47;F8VWY4;F8VVE5;H0YIK5	Rac GTPase-activating protein 1	RACGAP1	+	LFQ intensity BN_PINCH_LFQ intensity BN_GFP	2	2	2	8.2	8.2	8.2	33.266	0	3.6744	76602000	5	2	2	2	0	0	0	2	2	2	0	0	0	3.62851	0	-1.51827	-2.44327	24.661	24.5049	24.6797	23.266	22.8959	23.1289
F8VV04;Q15020;F8VVK9;F8VZM2;F8W667	F8VV04;Q15020	Squamous cell carcinoma antigen recognized by T-cells 3	SART3	+	LFQ intensity BN_PINCH_LFQ intensity BN_GFP	9	9	9	17	17	17	89.04	0	15.408	446670000	19	8	8	8	4	3	4	8	8	8	4	3	4	3.38117	0.00084472	-1.41957	-2.24847	26.8459	26.6926	26.854	25.6151	25.2232	25.2955
F8VYN9;P40616;B4DZG7;F8VP99;F8VP63	F8VYN9;P40616;B4DZG7	ADP-ribosylation factor-like protein 1	ARL1	+	LFQ intensity BN_PINCH_LFQ intensity BN_GFP	4	4	4	29.4	29.4	29.4	21.778	0	9.1685	612310000	12	4	4	4	4	4	4	4	4	4	4	4	4	1.88854	0.0345313	0.617582	0.958155	26.6617	26.6613	26.6381	27.0581	27.2093	27.5464
F8W733;Q9NXR7;C9J2G0;A0A075B7D2	F8W733;Q9NXR7;C9J2G0;A0A075B7D2	BRCA1-A complex subunit BRE	BRE	+	LFQ intensity BN_PINCH_LFQ intensity BN_GFP	4	4	4	16.9	16.9	16.9	31.972	0	13.899	337150000	16	3	4	4	3	3	3	3	4	4	3	3	3	2.43506	0.023381	-0.630847	-1.04521	26.1706	26.3142	26.2476	25.5625	25.797	25.4804
F8W930;Q9Y6M1	F8W930;Q9Y6M1	Insulin-like growth factor 2 mRNA-binding protein 2	IGF2BP2	+	LFQ intensity BN_PINCH_LFQ intensity BN_GFP	23	23	22	43.6	43.6	41.5	66.785	0	323.31	13975000000	135	20	22	21	19	21	23	19	21	20	18	20	22	3.48836	0.000918149	0.930072	1.60144	31.1191	30.9873	30.9951	31.9017	32.1009	31.8891
F8W9F9;H0Y7T5;Q9Y3S1;A6PVV2;H0Y493;H0Y7R3;A0A087WYK2;Q9BYP7;B1AQN8	F8W9F9;H0Y7T5;Q9Y3S1;A6PVV2	Serine/threonine-protein kinase WNK2	WNK2	+	LFQ intensity BN_PINCH_LFQ intensity BN_GFP	5	3	3	2.6	1.8	1.8	234.38	0.0022567	2.0312	89980000	7	5	5	5	2	2	3	3	3	3	1	1	1	2.02175	0.000375691	-1.52518	-1.8453	24.0301	24.2372	24.6727	23.2738	22.3571	22.7336
F8W9S7;Q14C86;C9IZ08;H0Y4E7;H0Y7I9;B4DGD8;B0QZ65;A0A0A0MQV8;C9IZX9	F8W9S7;Q14C86;C9IZ08;H0Y4E7;H0Y7I9	GTPase-activating protein and VPS9 domain-containing protein 1	GAPVD1	+	LFQ intensity BN_PINCH_LFQ intensity BN_GFP	26	26	26	26.3	26.3	26.3	157.46	0	105.85	2918600000	77	20	23	21	15	18	21	20	23	21	15	18	21	3.99166	0.00556298	-0.750484	-1.36821	29.4102	29.3839	29.3562	28.708	28.6413	28.5495
F8W9U3;Q96IU4;B4DQI4	F8W9U3;Q96IU4;B4DQI4	Alpha/beta hydrolase domain-containing protein 14B	ABHD14B	+	LFQ intensity BN_PINCH_LFQ intensity BN_GFP	6	6	6	35.1	35.1	35.1	22.38	0	27.703	1057300000	36	5	4	6	6	6	5	5	4	6	6	6	5	4.08015	0.00092517	1.33219	2.28981	27.0769	27.0303	27.1005	28.2475	28.5103	28.4465
F8WAN1;Q69YQ0;C9J8U1;C9JLY8	F8WAN1;Q69YQ0;C9J8U1	Cytospin-A	SPECC1L-ADORA2A;SPECC1L	+	LFQ intensity BN_PINCH_LFQ intensity BN_GFP	15	15	15	21.4	21.4	21.4	101.51	0	32.853	694520000	36	14	15	13	6	3	9	14	15	13	6	3	9	1.14352	0.00203883	-2.07464	-1.53313	27.5265	27.5941	27.3763	25.973	23.7551	26.5449
F8WD26;J3KP06;Q8WWI1;E9PMS6;E9PMP7;E9PMT2;A0A0A0MTE2;H0Y424;H0YDQ3;E9PLU6;E9PK58;E9PJ10;E9PMJ6;E9PRE3;E9PRJ0;H0YE95;H0YDG6	F8WD26;J3KP06;Q8WWI1;E9PMS6;E9PMP7;E9PMT2;A0A0A0MTE2	LIM domain only protein 7	LMO7	+	LFQ intensity BN_PINCH_LFQ intensity BN_GFP	19	19	19	16.5	16.5	16.5	186.18	0	69.004	2146600000	52	16	15	17	10	9	12	16	15	17	10	9	12	3.18592	0.000389685	-1.15713	-1.86564	29.1526	29.1382	28.9648	28.1228	27.8939	27.7675
G3V1B8;H0YEB6;O60232;E9PN57;H0YEK1	G3V1B8;H0YEB6;O60232	Sjoegren syndrome/scleroderma autoantigen 1	SSSCA1	+	LFQ intensity BN_PINCH_LFQ intensity BN_GFP	4	4	4	42.6	42.6	42.6	17.176	0	30.146	930330000	21	4	4	4	2	2	3	4	4	4	2	2	3	4.47231	0	-1.571	-2.72371	27.8722	27.9603	27.9271	26.2442	26.4877	26.3147
G5E9E7;G3V1L9;Q07157;A0A087X0K9;H0YKB1;H0Y3R8;H0YLT6	G5E9E7;G3V1L9;Q07157;A0A087X0K9	Tight junction protein ZO-1	TJP1	+	LFQ intensity BN_PINCH_LFQ intensity BN_GFP	12	12	12	9.8	9.8	9.8	189.67	0	33.062	387300000	42	10	10	10	6	7	9	10	10	10	6	7	9	2.03021	0.0161679	-0.755626	-1.14338	26.2886	26.7214	26.3377	25.8201	25.7278	25.533
G3XAM7;P35221;E5RJ41;E5RIB1;A0A0A0MRI5;E5RHV7;E5RGY6;E5RG03;A0A0A0MTJ6	G3XAM7;P35221	Catenin alpha-1	CTNNA1	+	LFQ intensity BN_PINCH_LFQ intensity BN_GFP	5	5	3	7.8	7.8	4.8	92.721	0	9.8534	149810000	7	5	4	4	1	0	2	3	3	2	1	0	2	2.02191	0.00225786	-1.12436	-1.51799	25.3972	25.262	25.2969	24.2739	23.7495	24.5597
G3XAN4;Q15629	G3XAN4;Q15629	Translocating chain-associated membrane protein 1	TRAM1	+	LFQ intensity BN_PINCH_LFQ intensity BN_GFP	4	4	4	15.3	15.3	15.3	33.435	0	15.172	105610000	6	1	1	1	2	2	4	1	1	1	2	2	4	2.41832	0.000860759	1.80765	2.25993	23.3882	23.8573	23.1672	25.5244	25.4723	24.839
G5E933;O95248;H0Y5W8	G5E933;O95248	Myotubularin-related protein 5	SBF1	+	LFQ intensity BN_PINCH_LFQ intensity BN_GFP	6	6	6	5.4	5.4	5.4	208.44	0	25.638	149080000	13	4	6	3	3	2	2	4	6	3	3	2	2	1.39855	0.000889813	-1.93775	-1.69099	24.7065	25.3708	25.4536	24.4237	22.8247	22.4691
G5E9A6;P51784;Q5JXD3	G5E9A6;P51784	Ubiquitin carboxyl-terminal hydrolase;Ubiquitin carboxyl-terminal hydrolase 11	USP11	+	LFQ intensity BN_PINCH_LFQ intensity BN_GFP	23	23	21	33.8	33.8	32.8	105.03	0	51.949	2269400000	89	20	20	20	11	14	17	18	18	18	9	12	15	3.45465	0.00260921	-0.847363	-1.4735	29.0489	29.0749	29.0675	28.3572	28.1893	28.1028
G5EA29;H0YEL0;O14893;H0YDP6	G5EA29;H0YEL0;O14893	Gem-associated protein 2	GEMIN2	+	LFQ intensity BN_PINCH_LFQ intensity BN_GFP	3	3	3	18.1	18.1	18.1	16.892	0	7.8146	257400000	13	2	3	2	2	1	1	2	3	2	2	1	1	1.63702	0.000511278	-2.27072	-2.00344	26.339	25.8368	26.1565	24.9378	23.7762	22.8062
G5EA48;Q7Z6B7	G5EA48;Q7Z6B7	SLIT-ROBO Rho GTPase-activating protein 1	SRGAP1	+	LFQ intensity BN_PINCH_LFQ intensity BN_GFP	6	6	5	7.6	7.6	6.5	116.84	0	20.247	280440000	12	6	6	5	4	2	3	5	5	4	3	2	2	1.10458	0.0030407	-1.92089	-1.45772	26.7876	25.7864	26.0306	24.9931	22.7613	25.0876
G8JLB6;P31943;E9PCY7;H0YB39;D6RBM0;D6RIT2;D6RIU0;H0YBD7;D6RAM1;D6R9T0;D6RFM3;D6RDU3;D6RJ04;D6RIH9;E7EQJ0;E5RGV0;E7EN40;H0YBG7;D6RDL0;E5RGH4;H0YAQ2;D6RF17;D6R9D3	G8JLB6;P31943;E9PCY7;H0YB39;D6RBM0	Heterogeneous nuclear ribonucleoprotein H;Heterogeneous nuclear ribonucleoprotein H, N-terminally processed	HNRNPH1	+	LFQ intensity BN_PINCH_LFQ intensity BN_GFP	17	17	10	48.1	48.1	29.4	51.229	0	323.31	38602000000	185	17	17	17	17	17	17	10	10	10	10	10	10	3.7688	0.000447368	1.13448	1.94411	32.2976	32.3009	32.3208	33.3284	33.3909	33.6034
G8JLD5;F8VUJ9;F8VR28;F8VYL3;H0YHY4;H0YI79	G8JLD5		DNM1L	+	LFQ intensity BN_PINCH_LFQ intensity BN_GFP	30	2	2	58.4	3.2	3.2	79.621	0	14.1	202950000	9	29	28	27	17	17	24	2	2	2	1	1	2	2.4725	0	-2.68494	-2.88532	25.7558	25.8683	25.4032	23.2197	22.1997	23.5531
Q5QPK2;H0Y368;O60762;Q5QPJ9	Q5QPK2;H0Y368;O60762;Q5QPJ9	Dolichol-phosphate mannosyltransferase subunit 1	DPM1	+	LFQ intensity BN_PINCH_LFQ intensity BN_GFP	11	11	11	40.8	40.8	40.8	32.426	0	36.422	1825200000	35	9	9	8	8	10	11	9	9	8	8	10	11	4.08643	0.0067103	0.717611	1.31939	28.2305	28.1132	28.2494	28.9329	28.8965	28.9165
H0Y4E8;J3KPC8;Q9Y2K2;H0Y494;H7C3X8;H7C038	H0Y4E8;J3KPC8;Q9Y2K2;H0Y494	Serine/threonine-protein kinase SIK3	SIK3	+	LFQ intensity BN_PINCH_LFQ intensity BN_GFP	24	24	24	24	24	24	149.98	0	109.67	1525800000	76	13	14	14	16	17	22	13	14	14	16	17	22	4.03115	0.000928416	0.96095	1.71382	27.9089	27.8065	27.8351	28.7183	28.9001	28.8149
H0Y599;Q8N1I0;H0Y7H7;F5GXW1;C9J637;C9J7D9;C9JDB3	H0Y599;Q8N1I0;H0Y7H7	Dedicator of cytokinesis protein 4	DOCK4	+	LFQ intensity BN_PINCH_LFQ intensity BN_GFP	17	17	17	11.9	11.9	11.9	228.52	0	38.974	716130000	52	14	13	16	6	9	11	14	13	16	6	9	11	2.83108	0.00857272	-0.756236	-1.26616	27.3631	27.329	27.3002	26.7465	26.4164	26.5608
H0Y5B4;H7BZ11;J3KQN4;P83881;R4GN19;H7BY91;H0Y3V9	H0Y5B4;H7BZ11;J3KQN4;P83881;R4GN19	60S ribosomal protein L36a	RPL36A;RPL36A-HNRNPH2	+	LFQ intensity BN_PINCH_LFQ intensity BN_GFP	8	8	2	38.4	38.4	8.9	13.228	0	52.927	4744700000	45	6	7	5	8	6	6	1	2	1	2	1	2	1.05777	0.0288196	0.89371	0.996307	29.0548	29.3442	29.6933	30.664	30.5516	29.5578
H0Y612;Q9UPN9	H0Y612;Q9UPN9	E3 ubiquitin-protein ligase TRIM33	TRIM33	+	LFQ intensity BN_PINCH_LFQ intensity BN_GFP	9	9	9	10.9	10.9	10.9	98.891	0	13.698	420480000	14	6	6	7	7	4	6	6	6	7	7	4	6	1.47943	0.0214805	-0.807793	-1.07266	26.1219	26.8379	26.7866	25.7209	25.6263	25.9757
H0Y6E7;H3BT71;P38159;H3BR27;H3BNC1;O75526	H0Y6E7;H3BT71;P38159;H3BR27	RNA-binding motif protein, X chromosome;RNA-binding motif protein, X chromosome, N-terminally processed	RBMX	+	LFQ intensity BN_PINCH_LFQ intensity BN_GFP	3	3	2	11.6	11.6	7.2	31.745	0	6.7597	177140000	8	3	2	3	1	0	2	2	1	2	0	0	1	2.71029	0	-2.21291	-2.7443	25.7091	25.4301	25.8475	23.143	23.1951	24.0099
H0Y6K5;H0Y7L6;Q02447	H0Y6K5;H0Y7L6;Q02447	Transcription factor Sp3	SP3	+	LFQ intensity BN_PINCH_LFQ intensity BN_GFP	2	2	2	2.4	2.4	2.4	75.311	0	29.2	164250000	20	2	2	2	2	2	2	2	2	2	2	2	2	1.93277	0.00357483	1.06592	1.43625	24.9005	24.5811	24.0728	25.617	25.5969	25.5384
H7C5A5;H0Y860;Q9P246;H7C5K2;R4GNC5;R4GN82;R4GMP0;H7C5C6	H7C5A5;H0Y860;Q9P246;H7C5K2	Stromal interaction molecule 2	STIM2	+	LFQ intensity BN_PINCH_LFQ intensity BN_GFP	3	3	3	5.7	5.7	5.7	68.007	0	6.9848	107640000	8	3	3	2	1	1	1	3	3	2	1	1	1	2.54512	0.000906667	-1.75066	-2.27853	24.6341	24.81	24.5846	22.4069	23.1994	23.1704
H0YAN8;O15013;E9PB39	H0YAN8;O15013	Rho guanine nucleotide exchange factor 10	ARHGEF10	+	LFQ intensity BN_PINCH_LFQ intensity BN_GFP	7	7	7	10.7	10.7	10.7	109.65	0	11.346	248910000	12	5	3	6	2	1	3	5	3	6	2	1	3	1.28278	0.00226856	-1.71325	-1.52113	25.5715	26.2718	25.9965	23.2967	24.0739	25.3296
H0YBL1;P29218;E5RIP7;E5RG13;E5RG94;E5RHE9;E5RI82;E5RGY4	H0YBL1;P29218;E5RIP7;E5RG13	Inositol monophosphatase 1	IMPA1	+	LFQ intensity BN_PINCH_LFQ intensity BN_GFP	4	4	4	20.8	20.8	20.8	28.529	0	20.359	218040000	11	1	3	4	4	3	4	1	3	4	4	3	4	0.882091	0.0284825	1.05728	0.999017	23.792	25.3204	25.5161	25.9148	25.7336	26.152
H0YFA4;P52943;H0YHD8	H0YFA4;P52943	Cysteine-rich protein 2	CRIP2	+	LFQ intensity BN_PINCH_LFQ intensity BN_GFP	3	3	3	39.6	39.6	39.6	20.6	0	5.501	291770000	7	3	2	2	1	1	0	3	2	2	1	1	0	3.01322	0	-3.89764	-4.10672	26.2249	26.3761	26.3854	22.2207	21.7856	23.2872
H0YL72;P50213;H0YLI6;H0YMU3;H0YKD0;H0YM64;H0YM46;H0YNF5	H0YL72;P50213;H0YLI6;H0YMU3;H0YKD0	Isocitrate dehydrogenase [NAD] subunit alpha, mitochondrial	IDH3A	+	LFQ intensity BN_PINCH_LFQ intensity BN_GFP	4	4	4	11.5	11.5	11.5	35.786	0	4.4047	102400000	6	2	1	2	2	2	4	2	1	2	2	2	4	0.903334	0.0219145	1.16918	1.05916	24.3359	22.6015	24.3864	25.2278	24.776	24.8275
H0YM23;O75179;H0YLQ3	H0YM23;O75179	Ankyrin repeat domain-containing protein 17	ANKRD17	+	LFQ intensity BN_PINCH_LFQ intensity BN_GFP	57	57	43	33.4	33.4	26.5	263.25	0	313.94	9014800000	240	42	38	38	45	48	53	31	29	29	34	37	41	5.06204	0.00554161	0.71753	1.36691	30.5318	30.5674	30.5216	31.2281	31.2976	31.2476
H0YMV8;Q71UM5;C9JLI6;C9J1C5	H0YMV8;Q71UM5;C9JLI6	40S ribosomal protein S27;40S ribosomal protein S27-like	RPS27L	+	LFQ intensity BN_PINCH_LFQ intensity BN_GFP	4	2	2	33	12	12	11.345	0	3.1847	328100000	6	4	2	4	4	4	4	2	0	2	2	2	2	0.820603	0.0193694	1.45623	1.10157	26.151	23.6793	25.9747	27.132	26.4916	26.55
H3BLV9;Q96SB4;D6RBM8;C9J2M4;C9JWF7;A8MPP7;A8MPY5;E7ETV6;Q9UPE1	H3BLV9;Q96SB4	SRSF protein kinase 1	SRPK1	+	LFQ intensity BN_PINCH_LFQ intensity BN_GFP	9	9	7	18.8	18.8	15.8	76.039	0	19.47	605330000	16	6	7	8	3	3	4	5	6	6	2	2	3	2.374	0.00368932	-0.948758	-1.43352	27.1117	26.9765	27.2069	26.3573	26.227	25.8646
H3BM38;O00161;H3BNE1;H3BR18;H3BPJ0;H3BV99;H3BP15;H3BQY9;H3BNG6;H3BU94;H3BR99	H3BM38;O00161;H3BNE1;H3BR18;H3BPJ0;H3BV99;H3BP15;H3BQY9	Synaptosomal-associated protein;Synaptosomal-associated protein 23	SNAP23	+	LFQ intensity BN_PINCH_LFQ intensity BN_GFP	4	4	4	43.2	43.2	43.2	13.905	0	7.5612	166060000	12	4	3	3	1	2	2	4	3	3	1	2	2	1.46085	0.000359788	-2.15086	-1.81751	25.3579	25.3376	25.664	22.7134	24.6492	22.5443
H3BMQ0;P49815;H3BQK4	H3BMQ0;P49815;H3BQK4	Tuberin	TSC2	+	LFQ intensity BN_PINCH_LFQ intensity BN_GFP	6	6	6	5.4	5.4	5.4	194.39	0	11.278	276190000	15	4	5	4	3	1	3	4	5	4	3	1	3	0.713399	0.0364075	-1.20823	-0.948499	26.0728	25.8356	25.9971	25.6098	23.2217	25.4493
H3BND3;O43809;H3BV41	H3BND3;O43809;H3BV41	Cleavage and polyadenylation specificity factor subunit 5	NUDT21	+	LFQ intensity BN_PINCH_LFQ intensity BN_GFP	6	6	6	40.9	40.9	40.9	17.13	0	8.1794	318530000	14	6	5	5	4	4	5	6	5	5	4	4	5	2.08281	0.0225448	-0.671179	-1.05195	26.1336	25.9651	26.4256	25.5112	25.5529	25.4467
H3BPE1;H3BQK9;E9PNZ4;E9PLY0;H0YD69;H0Y314;H0Y4F5;H0Y6T5;E9PS75;H0YBX0;H0Y7I1;H0YC65;REV__I3L141;REV__O43149	H3BPE1;H3BQK9		MACF1	+	LFQ intensity BN_PINCH_LFQ intensity BN_GFP	144	144	4	24.2	24.2	0.8	856.87	0	323.31	10044000000	446	124	117	125	76	69	93	3	3	4	2	2	3	4.48364	0.00355989	-0.771653	-1.43572	31.2345	31.1187	31.1416	30.4178	30.3817	30.3805
H3BPE7;P35637	H3BPE7;P35637	RNA-binding protein FUS	FUS	+	LFQ intensity BN_PINCH_LFQ intensity BN_GFP	4	4	2	11.2	11.2	6.8	53.496	0	8.5727	1640500000	16	3	3	4	2	1	3	1	1	2	0	0	1	2.08321	0	-4.94592	-3.26059	29.0886	28.6635	29.0859	23.1363	22.8563	26.0076
H3BPJ9;O96000;H3BV16	H3BPJ9;O96000;H3BV16	NADH dehydrogenase [ubiquinone] 1 beta subcomplex subunit 10	NDUFB10	+	LFQ intensity BN_PINCH_LFQ intensity BN_GFP	3	3	3	21.7	21.7	21.7	19.258	0	4.5213	70351000	7	1	1	1	2	2	3	1	1	1	2	2	3	1.47164	0.00266869	1.40934	1.49271	23.8793	23.4509	22.5932	24.7451	24.3003	25.106
H3BPK3;H3BPQ4;Q16775	H3BPK3;H3BPQ4;Q16775	Hydroxyacylglutathione hydrolase, mitochondrial	HAGH	+	LFQ intensity BN_PINCH_LFQ intensity BN_GFP	2	2	2	7.5	7.5	7.5	26.305	0	2.9743	78992000	6	1	0	2	2	2	2	1	0	2	2	2	2	3.03166	0.000490975	1.28215	1.98444	23.2473	23.5932	23.7351	24.8378	24.812	24.7722
H3BRU6;F8VZX2;F8W0G4;F8VXH9;F8W1G6;J3QT27;H3BND9	H3BRU6;F8VZX2		PCBP2	+	LFQ intensity BN_PINCH_LFQ intensity BN_GFP	17	2	2	84.1	8	8	31.6	0	5.8426	101440000	4	16	15	17	17	17	16	1	0	2	2	2	2	1.30624	0.000977273	2.0052	1.64471	22.7719	22.1933	24.2701	24.5847	24.8682	25.7981
H3BTB7;Q5JPH6	H3BTB7;Q5JPH6	Probable glutamate--tRNA ligase, mitochondrial	EARS2	+	LFQ intensity BN_PINCH_LFQ intensity BN_GFP	8	8	8	17.6	17.6	17.6	56.825	0	11.953	171850000	10	1	1	3	4	4	6	1	1	3	4	4	6	1.50527	0.00040118	2.24604	1.88723	23.8327	22.4733	24.8225	25.9695	25.7547	26.1423
H3BU93;Q9GZU8;H3BNK9;H3BQQ6;H3BTI2;H3BTP8;H3BSY6;H3BP64;H3BUL4;H3BMX9	H3BU93;Q9GZU8;H3BNK9	Protein FAM192A	FAM192A	+	LFQ intensity BN_PINCH_LFQ intensity BN_GFP	3	3	3	22.6	22.6	22.6	19.351	0	3.2279	78931000	4	3	3	2	0	0	0	3	3	2	0	0	0	2.68296	0	-2.18761	-2.70751	24.7577	24.7071	24.5029	21.9017	22.5916	22.9116
H7BXI1;A0A087WXU3;A0FGR8	H7BXI1;A0A087WXU3;A0FGR8	Extended synaptotagmin-2	ESYT2	+	LFQ intensity BN_PINCH_LFQ intensity BN_GFP	16	16	16	23.3	23.3	23.3	98.008	0	54.171	1132700000	57	14	9	12	11	12	15	14	9	12	11	12	15	3.07697	0.0057598	0.793406	1.34936	27.5104	27.4683	27.4163	28.4173	28.2243	28.1335
Q5JRG1;H7BYF2;Q9BVL2	Q5JRG1;H7BYF2;Q9BVL2	Nucleoporin p58/p45	NUPL1	+	LFQ intensity BN_PINCH_LFQ intensity BN_GFP	8	8	8	22.7	22.7	22.7	49.095	0	18.901	1246000000	25	7	4	5	7	7	7	7	4	5	7	7	7	1.83466	0.0384903	0.605851	0.936236	27.6635	27.8529	27.5994	28.1576	28.5607	28.2151
H7BYJ3;O14578	H7BYJ3;O14578	Citron Rho-interacting kinase	CIT	+	LFQ intensity BN_PINCH_LFQ intensity BN_GFP	3	3	3	2.2	2.2	2.2	187.3	0.00030656	2.6463	58867000	6	3	2	2	0	0	0	3	2	2	0	0	0	2.09378	0.000387464	-1.50273	-1.86251	24.1804	24.3698	24.1423	22.1386	23.1063	22.9394
H7C071;Q14012;A0A087WUR6;Q8IU85	H7C071;Q14012	Calcium/calmodulin-dependent protein kinase type 1	CAMK1	+	LFQ intensity BN_PINCH_LFQ intensity BN_GFP	3	3	3	14.6	14.6	14.6	28.517	0	4.7389	144050000	5	3	3	3	0	0	2	3	3	3	0	0	2	1.3248	0.00464106	-1.38396	-1.39935	25.0446	25.4227	25.368	23.4349	23.405	24.8434
H7C1V4;Q9HCH0	H7C1V4;Q9HCH0	Nck-associated protein 5-like	NCKAP5L	+	LFQ intensity BN_PINCH_LFQ intensity BN_GFP	6	6	6	9	9	9	104.78	0	16.233	229720000	19	5	6	6	1	0	3	5	6	6	1	0	3	2.23489	0.000918919	-1.98429	-2.28136	25.9618	25.987	26.0113	23.556	23.7156	24.7357
H7C312;P23919;H7BZ20;G5E9E9;H7C3A4	H7C312;P23919;H7BZ20	Thymidylate kinase	DTYMK	+	LFQ intensity BN_PINCH_LFQ intensity BN_GFP	3	3	3	15.3	15.3	15.3	19.368	0.00059595	2.4133	135130000	9	3	2	3	2	2	2	3	2	3	2	2	2	2.20114	0.0198116	0.691455	1.09463	24.2907	24.6117	24.3424	24.9477	25.2444	25.127
H7C3I1;Q8IZP2;P50502;F6VDH7;Q3KNR6;Q8NFI4	H7C3I1;Q8IZP2;P50502;F6VDH7;Q3KNR6;Q8NFI4	Putative protein FAM10A4;Hsc70-interacting protein;Putative protein FAM10A5	ST13;ST13P4;ST13P5	+	LFQ intensity BN_PINCH_LFQ intensity BN_GFP	2	2	2	18.5	18.5	18.5	16.219	0	3.2831	66953000	3	2	2	2	1	0	0	2	2	2	1	0	0	2.17725	0.000503704	-1.63061	-1.99987	24.5894	23.9598	24.4749	22.9526	22.213	22.9667
H7C3P9;Q9UNS2	H7C3P9;Q9UNS2	COP9 signalosome complex subunit 3	COPS3	+	LFQ intensity BN_PINCH_LFQ intensity BN_GFP	4	4	4	17.1	17.1	17.1	39.036	0	9.0276	156330000	12	4	4	4	2	1	2	4	4	4	2	1	2	2.00814	0.0265784	-0.651102	-1.01631	25.0257	25.2883	25.1496	24.2742	24.5663	24.6698
H9KV75;G3V2W4;H7C5W8;H0YJW3;H0YJ11;G3V2X9;F6THM6;G3V2E8	H9KV75		ACTN1	+	LFQ intensity BN_PINCH_LFQ intensity BN_GFP	48	2	2	67.2	1.3	1.3	94.825	0	3.0671	84623000	5	47	47	47	39	42	40	2	2	2	0	0	0	1.06849	0.0176052	-1.12073	-1.12865	24.8415	25.1412	24.1273	23.7581	22.8356	24.1542
H9KVB4;O15417;H7C3U5	H9KVB4;O15417;H7C3U5	Trinucleotide repeat-containing gene 18 protein	TNRC18	+	LFQ intensity BN_PINCH_LFQ intensity BN_GFP	4	4	4	1.7	1.7	1.7	314.46	0	7.1236	59287000	8	2	3	3	3	4	4	2	3	3	3	4	4	1.76709	0.00100781	1.43469	1.65856	23.4702	22.3427	22.7496	24.5948	24.077	24.1947
I3L0N3;P46459;I3L0L3;I3L338;I3L4Q9;I3L2G1;K7EQD6	I3L0N3;P46459	Vesicle-fusing ATPase	NSF	+	LFQ intensity BN_PINCH_LFQ intensity BN_GFP	12	12	12	19.9	19.9	19.9	82.091	0	27.585	737730000	30	7	8	7	6	9	10	7	8	7	6	9	10	2.2868	0.0400059	0.557197	0.927968	27.0073	26.9064	26.9716	27.3772	27.702	27.4778
I3L1P8;Q02978	I3L1P8;Q02978	Mitochondrial 2-oxoglutarate/malate carrier protein	SLC25A11	+	LFQ intensity BN_PINCH_LFQ intensity BN_GFP	13	13	13	49.7	49.7	49.7	32.182	0	32.786	1399800000	38	7	8	8	11	11	11	7	8	8	11	11	11	2.58826	0.00886031	0.774385	1.25801	27.8116	27.9461	27.6729	28.4157	28.6687	28.6695
J3QS48;I3L295;J3KTK8;J3QQZ4;J3KT75;J3QW43;J3QRD5;O75352;J3KSI4;I3L405;I3L261;I3L1D2;I3L4E0	J3QS48;I3L295;J3KTK8;J3QQZ4;J3KT75;J3QW43;J3QRD5;O75352;J3KSI4;I3L405;I3L261;I3L1D2;I3L4E0	Mannose-P-dolichol utilization defect 1 protein	MPDU1	+	LFQ intensity BN_PINCH_LFQ intensity BN_GFP	2	2	2	23.8	23.8	23.8	10.978	0	3.419	209950000	6	2	1	1	2	2	2	2	1	1	2	2	2	1.03717	0.00257187	2.34726	1.50185	25.4764	21.9553	23.0894	25.5238	25.7419	26.2972
I3L2C7;P57678;I3L399;I3L4A4;E7EN12;I3L4M4;I3L1J7	I3L2C7;P57678	Gem-associated protein 4	GEMIN4	+	LFQ intensity BN_PINCH_LFQ intensity BN_GFP	21	21	21	25.6	25.6	25.6	118.82	0	61.477	2297300000	96	19	18	19	17	18	18	19	18	19	17	18	18	3.12845	0.0340673	-0.535046	-0.959664	29.048	28.9643	28.9938	28.4864	28.3687	28.5458
I3L397;I3L504;P63241;F8WCJ1;C9J7B5;C9J4W5;Q9GZV4;Q6IS14	I3L397;I3L504;P63241;F8WCJ1;C9J7B5;C9J4W5;Q9GZV4;Q6IS14	Eukaryotic translation initiation factor 5A;Eukaryotic translation initiation factor 5A-1;Eukaryotic translation initiation factor 5A-2;Eukaryotic translation initiation factor 5A-1-like	EIF5A;EIF5A2;EIF5AL1	+	LFQ intensity BN_PINCH_LFQ intensity BN_GFP	8	8	8	50.7	50.7	50.7	16.019	0	43.871	2834500000	45	7	8	8	6	6	7	7	8	8	6	6	7	1.86882	0.0257972	-0.678666	-1.02674	29.2075	29.4532	29.3967	28.5957	28.4749	28.9508
J3KN29;O00233;F5H5V4;F5GX23;F5H7X1;F5H169	J3KN29;O00233;F5H5V4;F5GX23;F5H7X1	26S proteasome non-ATPase regulatory subunit 9	PSMD9	+	LFQ intensity BN_PINCH_LFQ intensity BN_GFP	6	6	6	32.4	32.4	32.4	24.553	0	12.818	198830000	20	6	5	4	2	3	3	6	5	4	2	3	3	1.19336	0.0401239	-0.730047	-0.926969	25.5171	25.4167	25.3614	25.1258	24.8166	24.1626
S4R3Q9;J3KNA0;Q15070;E7EVY0;C9JC63	S4R3Q9;J3KNA0;Q15070;E7EVY0;C9JC63	Mitochondrial inner membrane protein OXA1L	OXA1L	+	LFQ intensity BN_PINCH_LFQ intensity BN_GFP	6	6	6	14.3	14.3	14.3	48.519	0	8.6577	318650000	13	3	3	2	3	4	4	3	3	2	3	4	4	1.8189	0.00582772	1.00152	1.34282	25.6853	25.458	25.5908	26.1083	26.856	26.7744
J3KNN7;Q7Z569	J3KNN7;Q7Z569	BRCA1-associated protein	BRAP	+	LFQ intensity BN_PINCH_LFQ intensity BN_GFP	3	3	3	5.9	5.9	5.9	64.279	0	7.9972	118280000	8	3	2	3	0	1	1	3	2	3	0	1	1	1.73471	0.000412121	-1.86987	-1.89521	25.3374	24.9254	24.8653	22.4514	23.0295	24.0376
J3KNQ4;Q9NVD7;E9PS97;A0A087WZB5;Q9HBI1	J3KNQ4;Q9NVD7;E9PS97	Alpha-parvin	PARVA	+	LFQ intensity BN_PINCH_LFQ intensity BN_GFP	6	6	6	19.2	19.2	19.2	46.589	0	15.926	472510000	16	3	2	2	6	5	4	3	2	2	6	5	4	0.763596	0.0262834	1.32321	1.01994	25.4872	26.3239	25.6905	28.6025	26.8217	26.0472
J3KNV1;O60281;E5RJG2;E5RFE6	J3KNV1;O60281	Zinc finger protein 292	ZNF292	+	LFQ intensity BN_PINCH_LFQ intensity BN_GFP	3	3	3	1.9	1.9	1.9	304.21	0	6.1823	216550000	9	3	2	3	1	1	2	3	2	3	1	1	2	1.05327	0.00226498	-2.36196	-1.52026	26.0606	25.6773	25.7168	22.5365	22.2878	25.5446
J3KNZ9;Q9HAH7;H3BRE6	J3KNZ9;Q9HAH7	Probable fibrosin-1	FBRS	+	LFQ intensity BN_PINCH_LFQ intensity BN_GFP	14	14	14	26.7	26.7	26.7	103.77	0	68.621	1358800000	58	11	9	10	13	12	14	11	9	10	13	12	14	4.10593	0.00049635	1.13288	1.9927	27.5394	27.5511	27.6278	28.8019	28.588	28.7269
J3KP58;P30622;F5H0N7;F5H6A0;F5H367;F5H270;F5H1T5;F6VGP8	J3KP58;P30622;F5H0N7	CAP-Gly domain-containing linker protein 1	CLIP1	+	LFQ intensity BN_PINCH_LFQ intensity BN_GFP	11	11	9	11.6	11.6	9.7	148.13	0	28.275	345390000	28	11	9	8	1	2	3	9	7	6	0	1	3	1.83041	0.000829268	-2.47141	-2.24293	27.1806	26.0874	26.2425	23.0624	24.3391	24.6947
J3KPX7;Q99623;F5GY37;F5GWA7;F5H3X6;F5H0C5;F5H2D2;U3KPZ5	J3KPX7;Q99623;F5GY37;F5GWA7;F5H3X6	Prohibitin-2	PHB2	+	LFQ intensity BN_PINCH_LFQ intensity BN_GFP	18	18	18	63.4	63.4	63.4	33.239	0	147.44	14881000000	98	17	17	16	17	17	18	17	17	16	17	17	18	3.8454	0.000777143	1.30814	2.20928	31.0103	30.7735	30.8634	32.0754	32.2829	32.2133
J3KQ32;Q9NTK5;C9JTK6	J3KQ32;Q9NTK5;C9JTK6	Obg-like ATPase 1	OLA1	+	LFQ intensity BN_PINCH_LFQ intensity BN_GFP	2	2	2	7	7	7	46.937	0	4.7477	83000000	3	2	2	2	1	0	0	2	2	2	1	0	0	1.44539	0.0069434	-1.11677	-1.3	25.0672	24.3932	23.9959	23.2199	23.1659	23.7202
J3KQ34;Q9H9Q2;J3QT73;A0A087X1P5;J3KQ41	J3KQ34;Q9H9Q2;J3QT73;A0A087X1P5;J3KQ41	COP9 signalosome complex subunit 7b	COPS7B	+	LFQ intensity BN_PINCH_LFQ intensity BN_GFP	2	2	2	11.7	11.7	11.7	26.424	0.00030139	2.489	95742000	4	2	2	2	0	0	2	2	2	2	0	0	2	1.17368	0.0114583	-1.17625	-1.21111	24.6296	24.707	24.8865	24.0393	22.6348	24.0202
J3KR72;P49848	J3KR72;P49848	Transcription initiation factor TFIID subunit 6	TAF6	+	LFQ intensity BN_PINCH_LFQ intensity BN_GFP	3	3	3	6.3	6.3	6.3	78.948	0	5.754	78927000	3	2	2	2	2	3	3	2	2	2	2	3	3	1.19052	0.042653	0.715724	0.914537	23.5691	23.8285	23.6967	24.1003	24.9566	24.1845
J3KR97;Q9BTW9;I3L439;A0A0J9YWI5;A0A0J9YVR1;I3L0V3;I3L163;I3L4D2;I3L3H4;I3L131;I3L143;I3L500;A0A0J9YVU1;I3L120;A0A0J9YXU4;A0A0J9YY08;A0A0J9YYG2;I3L1S3	J3KR97;Q9BTW9	Tubulin-specific chaperone D	TBCD	+	LFQ intensity BN_PINCH_LFQ intensity BN_GFP	14	14	14	16.3	16.3	16.3	136.55	0	35.488	651560000	39	14	10	10	6	5	8	14	10	10	6	5	8	2.93389	0.001088	-1.67631	-2.38588	27.2135	27.6017	27.4424	25.6774	25.4895	26.0617
J3KRA9;Q96Q15;H3BQN7;I3L400;I3L0W2	J3KRA9;Q96Q15	Serine/threonine-protein kinase SMG1	SMG1	+	LFQ intensity BN_PINCH_LFQ intensity BN_GFP	9	9	8	3.7	3.7	3.5	398.84	0	16.011	114970000	17	5	5	8	1	1	1	5	4	7	1	1	1	1.47235	0.00477997	-1.24346	-1.39454	25.0032	24.9552	24.7355	23.5382	23.0571	24.3681
J3KTA4;P17844;J3QRQ7;J3KRZ1;J3QSF1;J3KRX8;J3QR02;X6RLV5;J3QRN5;J3QKN9;J3QLG9;J3QR62;A0A0U1RQJ0	J3KTA4;P17844	Probable ATP-dependent RNA helicase DDX5	DDX5	+	LFQ intensity BN_PINCH_LFQ intensity BN_GFP	31	30	24	54.1	52.3	41.7	69.086	0	91.463	14881000000	167	25	27	25	28	27	30	18	20	19	21	20	24	3.65627	0.000884298	0.973949	1.68906	31.1894	31.0329	31.027	31.9468	32.1099	32.1144
J3QQJ5;Q9Y2L5;J3KSL8;J3QSA1;J3QQS5;J3QR00	J3QQJ5;Q9Y2L5;J3KSL8	Trafficking protein particle complex subunit 8	TRAPPC8	+	LFQ intensity BN_PINCH_LFQ intensity BN_GFP	9	9	9	9.4	9.4	9.4	154.98	0	22.315	286860000	20	8	9	7	3	3	4	8	9	7	3	3	4	1.83866	0.01883	-0.762882	-1.11413	25.9605	26.0567	25.929	25.396	25.4038	24.8578
J3QQW9;Q15022	J3QQW9;Q15022	Polycomb protein SUZ12	SUZ12	+	LFQ intensity BN_PINCH_LFQ intensity BN_GFP	6	6	6	10.9	10.9	10.9	80.321	0	16.719	303560000	31	6	5	5	5	4	5	6	5	5	5	4	5	3.22089	0.000934498	-1.03872	-1.7149	26.2952	26.1898	26.1578	25.2285	25.3111	24.9871
J3QR07;Q96MU7;J3KS01	J3QR07;Q96MU7	YTH domain-containing protein 1	YTHDC1	+	LFQ intensity BN_PINCH_LFQ intensity BN_GFP	8	8	8	13.7	13.7	13.7	85.586	0	18.975	516470000	33	6	6	6	6	8	7	6	6	6	6	8	7	1.92999	0.0068619	0.929513	1.30631	26.6403	26.177	26.0479	27.4405	27.0982	27.1151
J3QRU8;Q9Y2X7;A0A0C4DGN6;J3QL89;K7EN79;J3QQI0	J3QRU8;Q9Y2X7;A0A0C4DGN6	ARF GTPase-activating protein GIT1	GIT1	+	LFQ intensity BN_PINCH_LFQ intensity BN_GFP	12	12	9	24.6	24.6	20	76.805	0	25.822	773490000	45	10	10	11	6	5	5	7	7	8	3	4	4	2.38552	0.0126296	-0.75046	-1.19674	27.3028	27.4596	27.4796	26.4359	26.7918	26.7629
J3QSB5;Q9Y3U8;J3KTD3	J3QSB5;Q9Y3U8;J3KTD3	60S ribosomal protein L36	RPL36	+	LFQ intensity BN_PINCH_LFQ intensity BN_GFP	2	2	2	20.2	20.2	20.2	10.789	0.00030285	2.5404	289670000	6	2	2	2	2	2	2	2	2	2	2	2	2	2.99329	0.000735135	1.46725	2.18635	25.1396	25.1427	25.0268	26.3146	26.5127	26.8837
K4DI93;Q13620;A6NE76	K4DI93;Q13620	Cullin-4B	CUL4B	+	LFQ intensity BN_PINCH_LFQ intensity BN_GFP	10	2	2	11.3	3.1	3.1	102.75	0	8.3134	61132000	9	7	9	7	9	10	8	1	1	0	2	2	2	1.59401	0.00123024	1.44545	1.57808	23.2915	23.6325	22.3867	24.9155	24.3035	24.428
K7EIE8;O95983;A0A0A0MTS6;A0A087WT34;A0A087X1H1	K7EIE8;O95983;A0A0A0MTS6	Methyl-CpG-binding domain protein 3	MBD3	+	LFQ intensity BN_PINCH_LFQ intensity BN_GFP	3	3	3	16.6	16.6	16.6	26.322	0	7.603	294600000	10	3	2	3	3	2	3	3	2	3	3	2	3	1.72114	0.0102532	-0.912914	-1.2339	26.2449	25.8511	26.321	25.161	24.9333	25.5839
K7EJE8;K7EKE6;P36776;K7ER27;K7ER56;K7ERR6	K7EJE8;K7EKE6;P36776	Lon protease homolog, mitochondrial	LONP1	+	LFQ intensity BN_PINCH_LFQ intensity BN_GFP	14	14	14	22.9	22.9	22.9	93.296	0	31.955	770090000	26	5	5	10	8	10	13	5	5	10	8	10	13	2.57301	0.0210734	0.645132	1.08028	26.9627	27.0468	27.1624	27.714	27.5618	27.8315
K7EQ55;K7EK33;Q96EP5;K7EQ02	K7EQ55;K7EK33;Q96EP5;K7EQ02	DAZ-associated protein 1	DAZAP1	+	LFQ intensity BN_PINCH_LFQ intensity BN_GFP	6	6	6	22.2	22.2	22.2	43.312	0	23.827	1159100000	28	5	5	5	6	6	6	5	5	5	6	6	6	3.61813	0.00123661	0.905127	1.58012	27.3955	27.503	27.6196	28.4176	28.3504	28.4656
K7ELG9;Q3MHD2	K7ELG9;Q3MHD2	Protein LSM12 homolog	LSM12	+	LFQ intensity BN_PINCH_LFQ intensity BN_GFP	4	4	4	25.2	25.2	25.2	24.955	0	35.316	759790000	19	4	3	3	3	4	4	4	3	3	3	4	4	2.18712	0.0307539	0.602197	0.97803	27.0089	26.8021	26.9936	27.713	27.3885	27.5097
K7ENG2;P26368	K7ENG2;P26368	Splicing factor U2AF 65 kDa subunit	U2AF2	+	LFQ intensity BN_PINCH_LFQ intensity BN_GFP	5	5	5	23.5	23.5	23.5	33.901	0	8.856	248290000	14	5	5	4	2	2	4	5	5	4	2	2	4	1.36418	0.0137263	-0.987452	-1.17815	25.3104	26.0537	26.2113	24.7678	24.6008	25.2444
K7ENL9;Q96DM3;K7EL80;K7EQJ3;K7EQ65;K7EIS6;A0A087WZD4	K7ENL9;Q96DM3;K7EL80;K7EQJ3;K7EQ65;K7EIS6;A0A087WZD4	Uncharacterized protein C18orf8	C18orf8	+	LFQ intensity BN_PINCH_LFQ intensity BN_GFP	4	4	4	8.2	8.2	8.2	69.389	0	5.2579	102810000	6	2	1	2	3	4	3	2	1	2	3	4	3	0.916358	0.015954	1.38625	1.14903	24.676	24.0877	22.3491	24.9344	25.2912	25.0459
K7EP06;O43148;K7ERH6	K7EP06;O43148	mRNA cap guanine-N7 methyltransferase	RNMT	+	LFQ intensity BN_PINCH_LFQ intensity BN_GFP	6	6	6	23.2	23.2	23.2	34.839	0	10.453	387700000	9	6	5	6	4	2	4	6	5	6	4	2	4	2.39212	0.000862903	-1.16349	-1.67116	26.5475	26.2706	26.8065	25.2366	25.6181	25.2794
K7EQL6;Q8NFA0	K7EQL6;Q8NFA0	Ubiquitin carboxyl-terminal hydrolase;Ubiquitin carboxyl-terminal hydrolase 32	USP32	+	LFQ intensity BN_PINCH_LFQ intensity BN_GFP	3	3	3	3.2	3.2	3.2	143.94	0	22.967	56165000	6	2	1	2	1	1	1	2	1	2	1	1	1	1.97104	0.0351333	-0.604793	-0.954056	23.8532	23.6557	23.8182	22.9647	23.17	23.378
K7ER00;Q9Y285;K7EPH2;K7ER16;K7ERS0;K7EK06	K7ER00;Q9Y285;K7EPH2	Phenylalanine--tRNA ligase alpha subunit	FARSA	+	LFQ intensity BN_PINCH_LFQ intensity BN_GFP	12	12	12	28.3	28.3	28.3	62.395	0	92.172	1488300000	41	10	8	8	10	11	11	10	8	8	10	11	11	2.28114	0.000345178	1.33305	1.79854	27.4815	27.3201	27.8234	29.1683	28.9373	28.5185
K7ERV3;P04183;K7ES52;K7ERJ1;K7ENW5	K7ERV3;P04183;K7ES52;K7ERJ1	Thymidine kinase;Thymidine kinase, cytosolic	TK1	+	LFQ intensity BN_PINCH_LFQ intensity BN_GFP	4	4	4	20.2	20.2	20.2	28.594	0	5.4013	282360000	12	4	4	3	3	2	3	4	4	3	3	2	3	4.19169	0.000355091	-1.0106	-1.81065	26.2212	26.0835	26.0271	25.1139	25.0879	25.0983
K7ESE6;Q9BUM1	K7ESE6;Q9BUM1	Glucose-6-phosphatase 3	G6PC3	+	LFQ intensity BN_PINCH_LFQ intensity BN_GFP	2	2	2	11.5	11.5	11.5	27.607	0	4.6252	154810000	9	2	1	2	2	2	2	2	1	2	2	2	2	3.68778	0.000552846	1.21315	2.0434	24.4288	24.273	24.5796	25.579	25.6688	25.6731
M0QXU7;O43615;M0QXM9	M0QXU7;O43615	Mitochondrial import inner membrane translocase subunit TIM44	TIMM44	+	LFQ intensity BN_PINCH_LFQ intensity BN_GFP	4	4	4	17.9	17.9	17.9	31.16	0	6.764	159310000	4	3	2	3	4	4	4	3	2	3	4	4	4	1.32749	0.00202899	1.66676	1.53243	23.8815	23.3521	24.1655	24.6322	25.2973	26.4698
M0QZ22;Q5PRF9;A0A087WZT0;M0QY61;M0R0X3;M0QXV2;M0QX45	M0QZ22;Q5PRF9;A0A087WZT0;M0QY61;M0R0X3	Protein Smaug homolog 2	SAMD4B	+	LFQ intensity BN_PINCH_LFQ intensity BN_GFP	5	5	4	9.7	9.7	7.4	75.292	0	26.788	181340000	13	3	5	4	3	3	2	3	4	3	2	2	2	1.22183	0.0179315	-0.989087	-1.12356	24.6991	25.6968	25.6793	24.6703	24.4186	24.0191
M0QZR4;Q92888;M0QYC1;M0QYS3;M0R2C7;M0QZH8;M0QXV6;M0R3H5	M0QZR4;Q92888;M0QYC1	Rho guanine nucleotide exchange factor 1	ARHGEF1	+	LFQ intensity BN_PINCH_LFQ intensity BN_GFP	19	19	19	23.6	23.6	23.6	108.32	0	73.589	2146900000	69	15	16	15	14	13	13	15	16	15	14	13	13	2.36408	0.0476976	-0.521608	-0.884779	28.9881	28.8788	28.8119	28.3773	28.4953	28.2415
M0R2P6;Q8TBC3;M0R0S1;M0R204;M0QXA4;M0R0S2;M0QYB1;M0R0E3;M0QZF4	M0R2P6;Q8TBC3;M0R0S1;M0R204;M0QXA4;M0R0S2	SH3KBP1-binding protein 1	SHKBP1	+	LFQ intensity BN_PINCH_LFQ intensity BN_GFP	4	4	4	7.6	7.6	7.6	73.707	0	3.9694	132470000	6	4	2	2	2	2	2	4	2	2	2	2	2	1.58878	0.00705053	-1.03836	-1.29803	24.8616	24.9303	25.2067	24.3173	24.1591	23.4071
O00154;K7EKP8;Q6ZUV0	O00154;K7EKP8	Cytosolic acyl coenzyme A thioester hydrolase	ACOT7	+	LFQ intensity BN_PINCH_LFQ intensity BN_GFP	10	10	10	26.8	26.8	26.8	41.796	0	32.949	4538100000	44	9	10	10	7	8	10	9	10	10	7	8	10	2.85279	0.00318849	0.892043	1.45466	29.5422	29.4408	29.2525	30.1725	30.4321	30.307
O00165;Q5VYD6;E9PIQ7	O00165;Q5VYD6	HCLS1-associated protein X-1	HAX1	+	LFQ intensity BN_PINCH_LFQ intensity BN_GFP	4	4	4	22.6	22.6	22.6	31.62	0	10.373	197980000	15	1	1	2	2	2	4	1	1	2	2	2	4	1.34486	0.000877049	2.0371	1.68587	24.621	22.9214	24.5418	25.4139	26.9075	25.8741
O00170;E9PMH2;V9GYQ3	O00170;E9PMH2	AH receptor-interacting protein	AIP	+	LFQ intensity BN_PINCH_LFQ intensity BN_GFP	8	8	8	33	33	33	37.636	0	26.706	561790000	23	7	6	6	5	1	4	7	6	6	5	1	4	0.842192	0.00996087	-1.95833	-1.23996	27.2299	27.1214	27.18	25.9458	23.0958	26.6147
O00264;U3KQM0	O00264	Membrane-associated progesterone receptor component 1	PGRMC1	+	LFQ intensity BN_PINCH_LFQ intensity BN_GFP	4	4	3	32.3	32.3	27.7	21.671	0	13.284	439920000	22	3	3	3	3	2	4	2	2	2	2	1	3	1.11738	0.0363023	-0.790369	-0.949232	26.1543	27.2837	26.5746	25.8286	25.9704	25.8424
O00267	O00267	Transcription elongation factor SPT5	SUPT5H	+	LFQ intensity BN_PINCH_LFQ intensity BN_GFP	3	3	3	4	4	4	121	0	9.8219	73887000	8	2	2	3	1	2	2	2	2	3	1	2	2	1.54278	0.021933	-0.776841	-1.06108	24.4431	23.7398	24.3052	23.4032	23.5272	23.2272
O00268;A0A0G2JRY5;V9GY14;V9GY03;J3KTH2;Q92750	O00268;A0A0G2JRY5	Transcription initiation factor TFIID subunit 4	TAF4	+	LFQ intensity BN_PINCH_LFQ intensity BN_GFP	14	14	14	21.7	21.7	21.7	110.11	0	72.796	412230000	27	8	5	9	10	11	13	8	5	9	10	11	13	4.3454	0.000317016	0.964848	1.75183	25.9587	26.0106	25.9869	26.9641	27.0264	26.8602
O00273;K7ERT1	O00273	DNA fragmentation factor subunit alpha	DFFA	+	LFQ intensity BN_PINCH_LFQ intensity BN_GFP	5	5	5	18.1	18.1	18.1	36.521	0	12.174	174620000	13	5	4	5	1	2	2	5	4	5	1	2	2	2.4288	0.000419753	-1.38503	-1.90184	25.0548	25.6095	25.7169	23.911	24.0585	24.2565
O00299	O00299	Chloride intracellular channel protein 1	CLIC1	+	LFQ intensity BN_PINCH_LFQ intensity BN_GFP	7	7	7	39.8	39.8	39.8	26.922	0	20.071	1310600000	24	6	7	5	5	5	3	6	7	5	5	5	3	3.63751	0.000440129	-1.14678	-1.93968	28.3316	28.3987	28.3774	27.2277	27.374	27.0657
O00308;H0YBS9;Q9H0M0	O00308	NEDD4-like E3 ubiquitin-protein ligase WWP2	WWP2	+	LFQ intensity BN_PINCH_LFQ intensity BN_GFP	6	6	5	7.9	7.9	6.8	98.911	0	6.7081	263130000	12	4	4	5	5	4	6	3	3	4	4	3	5	1.39532	0.0137952	0.97298	1.17916	25.4915	25.0857	24.8925	26.5532	25.6192	26.2163
O00400;H7C562;H7C577	O00400;H7C562;H7C577	Acetyl-coenzyme A transporter 1	SLC33A1	+	LFQ intensity BN_PINCH_LFQ intensity BN_GFP	5	5	5	8.7	8.7	8.7	60.908	0	5.6657	165240000	8	4	4	4	3	3	4	4	4	4	3	3	4	2.12935	0.000386364	1.48008	1.86109	23.8141	24.4138	24.2562	25.2545	26.0643	25.6057
O00410;H0Y8C6;E7ETV3;E7EWK4;E7EX05;E7EQT5;E7EV12;C9JMV5;H0Y3V4;C9JZD8;C9JQT6;E7ESA1;E7ESZ1;E7ETV8;C9J875;C9JXE0;C9JZ53	O00410;H0Y8C6	Importin-5	IPO5	+	LFQ intensity BN_PINCH_LFQ intensity BN_GFP	32	32	31	39.2	39.2	38.1	123.63	0	212.31	5242400000	109	31	29	30	23	20	26	30	28	29	22	19	25	3.57412	0.000364611	-1.07372	-1.82402	30.2847	30.388	30.3087	29.1953	29.1479	29.4171
O00411;K7EMH3;K7ESD1	O00411	DNA-directed RNA polymerase, mitochondrial	POLRMT	+	LFQ intensity BN_PINCH_LFQ intensity BN_GFP	9	9	9	8.8	8.8	8.8	138.62	0	25.447	263470000	15	6	6	5	7	7	8	6	6	5	7	7	8	2.60967	0.00405962	0.895988	1.4178	25.1756	25.3714	25.5078	26.3283	26.3468	26.0677
O00425;F8WD15	O00425	Insulin-like growth factor 2 mRNA-binding protein 3	IGF2BP3	+	LFQ intensity BN_PINCH_LFQ intensity BN_GFP	18	17	16	35.2	33	31.3	63.704	0	58.808	3903800000	73	16	14	14	15	17	17	14	12	12	13	15	15	2.83663	0.0387825	0.531601	0.935681	29.5055	29.3223	29.351	29.8852	29.8889	29.9995
O00429;F8VZ52;B4DPZ9;F8W1W3;B4DDQ3	O00429	Dynamin-1-like protein	DNM1L	+	LFQ intensity BN_PINCH_LFQ intensity BN_GFP	31	31	3	61.5	61.5	8.2	81.876	0	214.89	4209700000	116	29	29	28	17	16	25	2	3	3	1	0	3	3.40251	0.000953229	-1.02223	-1.72268	30.1281	29.9018	29.9108	28.8775	28.9282	29.0683
O00443;A0A0C4DGF9;E9PPP3	O00443	Phosphatidylinositol 4-phosphate 3-kinase C2 domain-containing subunit alpha	PIK3C2A	+	LFQ intensity BN_PINCH_LFQ intensity BN_GFP	18	18	18	12.8	12.8	12.8	190.68	0	32.888	568780000	43	10	8	11	14	14	16	10	8	11	14	14	16	1.56465	0.0335153	0.672612	0.963958	26.5033	26.9658	26.3146	27.197	27.2649	27.3395
O00483	O00483	Cytochrome c oxidase subunit NDUFA4	NDUFA4	+	LFQ intensity BN_PINCH_LFQ intensity BN_GFP	3	3	3	37	37	37	9.3697	0	5.83	473680000	10	3	2	3	3	3	3	3	2	3	3	3	3	1.26276	0.0160268	1.00057	1.14766	26.0471	26.1777	26.173	27.3258	26.4193	27.6545
O00487	O00487	26S proteasome non-ATPase regulatory subunit 14	PSMD14	+	LFQ intensity BN_PINCH_LFQ intensity BN_GFP	9	9	9	42.6	42.6	42.6	34.577	0	137.08	3174800000	58	7	7	7	7	9	9	7	7	7	7	9	9	1.42283	0.0498576	0.610466	0.872469	29.1581	28.9436	28.916	29.2922	29.6259	29.931
O00505;H0Y4S9	O00505	Importin subunit alpha-4	KPNA3	+	LFQ intensity BN_PINCH_LFQ intensity BN_GFP	6	6	6	21.1	21.1	21.1	57.81	0	18.121	810950000	20	6	6	6	4	2	2	6	6	6	4	2	2	1.56993	0.029349	-0.695117	-0.987961	27.3194	27.6635	27.2547	26.7861	26.9524	26.4138
O00629;H7C4F6	O00629	Importin subunit alpha-3	KPNA4	+	LFQ intensity BN_PINCH_LFQ intensity BN_GFP	6	6	6	20.9	20.9	20.9	57.886	0	27.76	1019800000	27	4	5	4	5	2	4	4	5	4	5	2	4	3.02265	0.00190759	-0.942054	-1.54961	27.9171	27.9374	28.0005	27.2194	26.9119	26.8975
O00764;F2Z2Y4;A8MV33	O00764;F2Z2Y4	Pyridoxal kinase	PDXK	+	LFQ intensity BN_PINCH_LFQ intensity BN_GFP	4	4	4	16.7	16.7	16.7	35.102	0	7.301	187260000	8	4	4	3	3	2	3	4	4	3	3	2	3	1.50155	0.0317211	-0.695283	-0.973472	25.3001	25.4407	24.9833	24.8366	24.5405	24.2611
O14497;H0Y488;A0A1B0GTU5;A0A087WUV6;H0YCU6	O14497;H0Y488;A0A1B0GTU5	AT-rich interactive domain-containing protein 1A	ARID1A	+	LFQ intensity BN_PINCH_LFQ intensity BN_GFP	16	16	15	9.9	9.9	9.1	242.04	0	25.568	456270000	29	10	10	12	6	6	12	9	9	11	5	6	11	4.14551	0.00138462	-0.862429	-1.56529	26.6181	26.714	26.6471	25.714	25.8519	25.826
O14530;F8WCJ3;B8ZZX4;F8WBV5;G3XAJ4	O14530;F8WCJ3;B8ZZX4	Thioredoxin domain-containing protein 9	TXNDC9	+	LFQ intensity BN_PINCH_LFQ intensity BN_GFP	5	5	5	22.1	22.1	22.1	26.534	0	8.7529	269860000	17	3	2	3	5	4	5	3	2	3	5	4	5	2.42724	0.00578907	0.874748	1.35767	25.3444	25.6415	25.4525	26.1672	26.331	26.5645
O14744;G3V580;H0YJX6;G3V5L5;G3V2L6;G3V2X6;C9JSX3;H7BZ44;H0YJ77;H0YJD3;G3V507;H0YJY6;G3V2F5;G3V5T6	O14744	Protein arginine N-methyltransferase 5;Protein arginine N-methyltransferase 5, N-terminally processed	PRMT5	+	LFQ intensity BN_PINCH_LFQ intensity BN_GFP	21	21	21	38.8	38.8	38.8	72.683	0	113.49	7112600000	124	19	18	19	19	18	19	19	18	19	19	18	19	4.14896	0.000418462	-1.07081	-1.90144	30.8833	30.7413	30.7413	29.6634	29.69	29.8001
O14828	O14828	Secretory carrier-associated membrane protein 3	SCAMP3	+	LFQ intensity BN_PINCH_LFQ intensity BN_GFP	5	5	5	26.8	26.8	26.8	38.287	0	32.053	1060100000	18	4	4	4	4	5	5	4	4	4	4	5	5	1.86136	0.0281844	0.65794	1.00163	27.2316	27.6145	27.5162	27.9175	28.2861	28.1325
O14867;C9JMP6;C9IYR0;H7C4B6;M0QZP0;C9IYH8	O14867	Transcription regulator protein BACH1	BACH1	+	LFQ intensity BN_PINCH_LFQ intensity BN_GFP	18	18	18	28.4	28.4	28.4	81.957	0	59.855	1631600000	54	15	15	16	12	12	17	15	15	16	12	12	17	2.68801	0.0223585	-0.617999	-1.05329	28.4649	28.5287	28.5955	28.0519	27.9013	27.7819
O14879	O14879	Interferon-induced protein with tetratricopeptide repeats 3	IFIT3	+	LFQ intensity BN_PINCH_LFQ intensity BN_GFP	3	3	3	9.2	9.2	9.2	55.984	0	39.165	56088000	7	3	3	3	0	1	1	3	3	3	0	1	1	1.19963	0.0174142	-1.01302	-1.12946	24.4294	23.8515	24.0089	22.3787	23.5394	23.3326
O14920;G3V105;J3KNS5;E5RGW5;E5RJH2;E5RGA0;E5RIW0;E5RFT3;E5RFG5	O14920;G3V105	Inhibitor of nuclear factor kappa-B kinase subunit beta	IKBKB	+	LFQ intensity BN_PINCH_LFQ intensity BN_GFP	7	7	7	10.4	10.4	10.4	86.563	0	17.667	265970000	13	5	6	6	4	2	2	5	6	6	4	2	2	1.23329	0.00263268	-1.70252	-1.48255	26.2655	25.8582	26.1272	25.6012	24.0902	23.452
O14929	O14929	Histone acetyltransferase type B catalytic subunit	HAT1	+	LFQ intensity BN_PINCH_LFQ intensity BN_GFP	5	5	5	19.1	19.1	19.1	49.512	0	8.4719	377530000	14	5	4	4	1	3	3	5	4	4	1	3	3	0.877869	0.0264443	-1.1086	-1.0189	26.2147	26.6095	26.5839	24.2275	25.7681	26.0867
O14949	O14949	Cytochrome b-c1 complex subunit 8	UQCRQ	+	LFQ intensity BN_PINCH_LFQ intensity BN_GFP	2	2	2	28	28	28	9.9062	0	4.3015	84170000	10	1	1	1	2	2	2	1	1	1	2	2	2	1.88098	0.000319249	1.49476	1.7551	23.2669	23.8553	22.7989	24.9277	25.0198	24.458
O14964;I3L2H4;I3L165;I3L1P5	O14964;I3L2H4;I3L165;I3L1P5	Hepatocyte growth factor-regulated tyrosine kinase substrate	HGS	+	LFQ intensity BN_PINCH_LFQ intensity BN_GFP	2	2	2	3.2	3.2	3.2	86.191	0	3.8794	115040000	11	2	2	2	1	1	2	2	2	2	1	1	2	2.02337	0.00121356	-1.18304	-1.5711	24.5814	24.978	25.1487	24.0336	23.7455	23.3799
O14974;F8VZN8;H0YHI8;H0YIS4;F8VW28;A0A0U1RQZ1;H0YIM2;H0YHL8;H0YIS3	O14974;F8VZN8;H0YHI8	Protein phosphatase 1 regulatory subunit 12A	PPP1R12A	+	LFQ intensity BN_PINCH_LFQ intensity BN_GFP	6	6	6	7.5	7.5	7.5	115.28	0	72.353	306510000	16	6	6	6	2	4	4	6	6	6	2	4	4	2.67333	0.000477193	-1.37069	-1.97474	26.2809	26.2177	26.2281	25.1816	24.9162	24.517
O14976;A0A087X1U9;H0Y8H5;D6RAW3;H0Y9M4	O14976	Cyclin-G-associated kinase	GAK	+	LFQ intensity BN_PINCH_LFQ intensity BN_GFP	12	12	12	12	12	12	143.19	0	29.14	736940000	40	10	11	10	6	4	8	10	11	10	6	4	8	3.23306	0.0057744	-0.783644	-1.35305	27.4239	27.236	27.4706	26.6089	26.5288	26.6418
O15014;E7ERY8	O15014	Zinc finger protein 609	ZNF609	+	LFQ intensity BN_PINCH_LFQ intensity BN_GFP	36	36	36	32.2	32.2	32.2	151.19	0	176.73	5064100000	163	26	23	26	29	35	33	26	23	26	29	35	33	3.275	0.000916519	0.949654	1.59988	29.6525	29.4564	29.5876	30.3711	30.5602	30.6141
O15020;A4QPE4;E9PJZ2	O15020	Spectrin beta chain, non-erythrocytic 2	SPTBN2	+	LFQ intensity BN_PINCH_LFQ intensity BN_GFP	21	19	19	12.4	11.5	11.5	271.32	0	37.411	832840000	36	14	16	14	9	8	8	13	15	13	7	7	7	2.52576	0.00189819	-1.01345	-1.54204	27.8038	27.6792	27.4409	26.4001	26.7066	26.7768
O15067;J3QSG0;J3QSH6;J3KTL4;J3KTQ5;J3QL39;J3KT98;H0YGH1	O15067	Phosphoribosylformylglycinamidine synthase	PFAS	+	LFQ intensity BN_PINCH_LFQ intensity BN_GFP	14	14	14	14.9	14.9	14.9	144.73	0	40.331	1007100000	41	12	10	11	6	7	11	12	10	11	6	7	11	2.25052	0.000941606	-1.15801	-1.62265	28.0749	28.0088	27.8736	26.4172	27.0367	27.0293
O15084;B4DIW9	O15084;B4DIW9	Serine/threonine-protein phosphatase 6 regulatory ankyrin repeat subunit A	ANKRD28	+	LFQ intensity BN_PINCH_LFQ intensity BN_GFP	13	13	12	16	16	15	112.96	0	57.782	795500000	42	13	11	13	6	4	8	12	10	12	5	3	8	1.91234	0.000537549	-1.89605	-2.02417	28.051	27.6974	27.5464	25.9741	25.1114	26.521
O15111	O15111	Inhibitor of nuclear factor kappa-B kinase subunit alpha	CHUK	+	LFQ intensity BN_PINCH_LFQ intensity BN_GFP	10	10	10	16.5	16.5	16.5	84.639	0	18.248	647750000	25	8	7	9	6	5	6	8	7	9	6	5	6	3.98202	0.00567134	-0.749039	-1.36512	27.2177	27.276	27.1397	26.4054	26.4849	26.4959
O15121	O15121	Sphingolipid delta(4)-desaturase DES1	DEGS1	+	LFQ intensity BN_PINCH_LFQ intensity BN_GFP	2	2	2	9.9	9.9	9.9	37.866	0.00030469	2.5795	113590000	6	2	1	1	2	2	2	2	1	1	2	2	2	1.13441	0.00789977	1.35421	1.27587	24.8021	24.1013	22.8948	25.3365	25.376	25.1483
O15173	O15173	Membrane-associated progesterone receptor component 2	PGRMC2	+	LFQ intensity BN_PINCH_LFQ intensity BN_GFP	4	3	3	22.4	18.4	18.4	23.818	0	4.5196	166900000	7	3	3	3	4	3	4	2	2	2	3	2	3	1.22637	0.0168759	-1.0013	-1.13328	25.2352	25.7495	25.0038	24.7614	23.7181	24.5052
O15212;A2AB88	O15212;A2AB88	Prefoldin subunit 6	PFDN6	+	LFQ intensity BN_PINCH_LFQ intensity BN_GFP	2	2	2	15.5	15.5	15.5	14.582	0	4.0457	103120000	8	2	2	2	1	1	2	2	2	2	1	1	2	2.07076	0.00406513	-1.00448	-1.41833	24.8215	24.9023	24.6256	24.1531	23.523	23.6599
O15226	O15226	NF-kappa-B-repressing factor	NKRF	+	LFQ intensity BN_PINCH_LFQ intensity BN_GFP	16	16	16	28.3	28.3	28.3	77.672	0	49.942	716640000	37	11	7	9	9	11	11	11	7	9	9	11	11	1.75848	0.0324742	0.643847	0.968487	26.9009	26.8	26.8385	27.7206	27.5729	27.1774
O15254	O15254	Peroxisomal acyl-coenzyme A oxidase 3	ACOX3	+	LFQ intensity BN_PINCH_LFQ intensity BN_GFP	2	2	2	4.7	4.7	4.7	77.628	0.00059791	2.4334	1928600000	2	2	2	2	1	1	2	2	2	2	1	1	2	0.836448	0.00489764	-3.03024	-1.38959	27.8488	27.8108	27.8149	23.5162	22.7416	28.126
O15355	O15355	Protein phosphatase 1G	PPM1G	+	LFQ intensity BN_PINCH_LFQ intensity BN_GFP	12	12	12	30.6	30.6	30.6	59.271	0	38.9	1085600000	53	12	12	12	10	9	11	12	12	12	10	9	11	2.63377	0.0116929	-0.729637	-1.20427	27.9135	28.0573	27.9751	27.3586	27.3405	27.058
O15379;E7ESJ6;E7EW19	O15379;E7ESJ6	Histone deacetylase 3	HDAC3	+	LFQ intensity BN_PINCH_LFQ intensity BN_GFP	8	7	7	25.9	24.1	24.1	48.847	0	14.366	243800000	17	5	3	4	5	4	8	5	3	4	5	4	7	2.35003	0.0058132	0.874332	1.34219	25.4749	25.0594	25.1916	26.2265	25.9404	26.182
O15427;J3QQV2;J3QSC3;J3QQS9;J3KT83;J3QRA0;J3KTI8;J3QLE3;J3KTM6;J3QRU2;J3QRP8	O15427;J3QQV2;J3QSC3;J3QQS9	Monocarboxylate transporter 4	SLC16A3	+	LFQ intensity BN_PINCH_LFQ intensity BN_GFP	8	8	8	19.6	19.6	19.6	49.469	0	26.72	1307300000	26	7	7	7	7	8	7	7	7	7	7	8	7	2.56957	0.0240433	0.615852	1.03858	27.7843	27.6883	27.866	28.3498	28.2898	28.5465
O15479;O15481;Q96LZ2;P43366;Q9UBF1	O15479	Melanoma-associated antigen B2	MAGEB2	+	LFQ intensity BN_PINCH_LFQ intensity BN_GFP	8	8	8	31	31	31	35.277	0	24.884	1041200000	35	7	6	8	6	4	5	7	6	8	6	4	5	1.88522	0.0111637	-0.856959	-1.22242	28.151	27.5813	28.0305	27.0509	26.8945	27.2465
O15516;C9JK03;H7C0J4;H7C0Z2;H7BZA3;Q99743	O15516	Circadian locomoter output cycles protein kaput	CLOCK	+	LFQ intensity BN_PINCH_LFQ intensity BN_GFP	7	7	7	7.4	7.4	7.4	95.303	0	11.625	82133000	13	3	0	1	5	4	7	3	0	1	5	4	7	4.33288	0	1.52025	2.61854	23.6436	23.5165	23.644	25.134	24.9973	25.2335
O15523;C9J081;C9J8G5	O15523	ATP-dependent RNA helicase DDX3Y	DDX3Y	+	LFQ intensity BN_PINCH_LFQ intensity BN_GFP	30	6	6	52.3	12	12	73.153	0	13.142	666350000	18	25	24	25	27	24	26	5	4	5	6	5	5	2.22742	0.0240833	0.644821	1.03879	26.8564	26.696	26.7989	27.2352	27.6206	27.43
O43149;I3L141	O43149	Zinc finger ZZ-type and EF-hand domain-containing protein 1	ZZEF1	+	LFQ intensity BN_PINCH_LFQ intensity BN_GFP	13	13	13	6.1	6.1	6.1	331.07	0	26.402	557250000	31	10	10	11	7	7	7	10	10	11	7	7	7	2.55895	0.00340366	-0.922491	-1.44097	26.9695	27.143	27.0161	26.3808	25.9856	25.9946
O43175;Q5SZU1	O43175;Q5SZU1	D-3-phosphoglycerate dehydrogenase	PHGDH	+	LFQ intensity BN_PINCH_LFQ intensity BN_GFP	24	24	24	52	52	52	56.65	0	131.22	19440000000	138	23	24	24	19	18	20	23	24	24	19	18	20	3.012	0.0188128	-0.639167	-1.11412	32.1523	32.1519	31.9651	31.3732	31.4773	31.5013
O43242;H0YGV8	O43242	26S proteasome non-ATPase regulatory subunit 3	PSMD3	+	LFQ intensity BN_PINCH_LFQ intensity BN_GFP	30	30	30	53	53	53	60.977	0	106.21	10363000000	180	28	26	25	29	29	29	28	26	25	29	29	29	4.14995	0.000888889	1.31154	2.2718	30.2704	30.3982	30.4427	31.6388	31.796	31.6112
O43264	O43264	Centromere/kinetochore protein zw10 homolog	ZW10	+	LFQ intensity BN_PINCH_LFQ intensity BN_GFP	18	18	18	32.9	32.9	32.9	88.828	0	45.574	964930000	44	14	10	12	6	11	11	14	10	12	6	11	11	1.62446	0.0334897	-0.661414	-0.96391	27.7669	27.9567	27.676	26.805	27.3142	27.2962
O43296;Q5CZA5;Q14592	O43296;Q5CZA5;Q14592	Zinc finger protein 264;Zinc finger protein 805;Zinc finger protein 460	ZNF264;ZNF805;ZNF460	+	LFQ intensity BN_PINCH_LFQ intensity BN_GFP	4	4	3	9.3	9.3	6.4	70.586	0	6.2243	275570000	7	2	3	3	1	1	1	1	2	2	1	1	1	2.75004	0	-2.68591	-3.11256	26.388	26.6803	26.2605	24.0035	24.1846	23.0831
O43303	O43303	Centriolar coiled-coil protein of 110 kDa	CCP110	+	LFQ intensity BN_PINCH_LFQ intensity BN_GFP	4	4	4	7.2	7.2	7.2	113.42	0	9.8633	144920000	13	4	3	3	1	1	2	4	3	3	1	1	2	1.00011	0.0115183	-1.41301	-1.21524	25.2677	24.9458	25.1566	22.8831	23.2421	25.0059
O43318;Q9UG54	O43318;Q9UG54	Mitogen-activated protein kinase kinase kinase 7	MAP3K7;DKFZp586F0420	+	LFQ intensity BN_PINCH_LFQ intensity BN_GFP	13	13	13	29.5	29.5	29.5	67.195	0	85.841	1404600000	35	11	11	11	11	10	13	11	11	11	11	10	13	1.59336	0.0446556	0.609364	0.902173	27.8724	27.8003	27.8666	28.3366	28.2324	28.7983
O43324;H0YAL7;D6RBD7;C9J1V9;H0YAH9;D6RCQ0	O43324;H0YAL7;D6RBD7;C9J1V9	Eukaryotic translation elongation factor 1 epsilon-1	EEF1E1;EEF1E1-BLOC1S5	+	LFQ intensity BN_PINCH_LFQ intensity BN_GFP	6	6	6	43.1	43.1	43.1	19.81	0	17.913	1032800000	36	6	5	6	6	6	6	6	5	6	6	6	6	3.24507	0.0317401	-0.539237	-0.973193	27.9119	27.757	27.9254	27.331	27.3208	27.3248
O43379;H7C3R4	O43379	WD repeat-containing protein 62	WDR62	+	LFQ intensity BN_PINCH_LFQ intensity BN_GFP	3	3	3	3.1	3.1	3.1	165.95	0	4.0108	76204000	6	3	2	2	1	1	1	3	2	2	1	1	1	0.882973	0.025964	-1.11133	-1.02303	24.3786	24.3979	24.5174	24.4676	22.941	22.5514
O43390;B4DT28	O43390;B4DT28	Heterogeneous nuclear ribonucleoprotein R	HNRNPR	+	LFQ intensity BN_PINCH_LFQ intensity BN_GFP	18	14	14	36.2	29.9	29.9	70.942	0	39.016	966380000	32	16	16	16	4	7	7	12	12	12	4	6	6	4.62441	0	-1.87235	-3.20724	27.9099	28.1329	28.0361	26.2021	26.2125	26.0472
O43707;F5GXS2;H7C144;K7EJH8;K7EP19;D6RH00;M0QZQ3;C9JY79;Q9H254	O43707;F5GXS2	Alpha-actinin-4	ACTN4	+	LFQ intensity BN_PINCH_LFQ intensity BN_GFP	61	61	42	69.9	69.9	48.3	104.85	0	323.31	80999000000	450	61	61	60	52	55	52	42	42	41	35	38	35	5.69345	0.000804734	-1.17562	-2.22501	34.2956	34.3457	34.2653	33.1032	33.1572	33.1193
O43765;K7EMD6;K7ERW5	O43765;K7EMD6	Small glutamine-rich tetratricopeptide repeat-containing protein alpha	SGTA	+	LFQ intensity BN_PINCH_LFQ intensity BN_GFP	5	5	5	19.5	19.5	19.5	34.063	0	10.799	342300000	9	4	5	5	1	3	2	4	5	5	1	3	2	1.33284	0.00306296	-1.50196	-1.46206	26.2665	26.1037	26.6077	23.8265	25.47	25.1756
O43813;E9PHS0;F8WDS9;H7C2E3	O43813;E9PHS0	LanC-like protein 1	LANCL1	+	LFQ intensity BN_PINCH_LFQ intensity BN_GFP	7	7	7	26.3	26.3	26.3	45.283	0	15.758	706650000	17	7	7	7	4	3	4	7	7	7	4	3	4	3.5599	0.000408408	-1.12343	-1.89278	27.4078	27.5645	27.3343	26.1834	26.3758	26.3771
O43815	O43815	Striatin	STRN	+	LFQ intensity BN_PINCH_LFQ intensity BN_GFP	4	4	4	7.4	7.4	7.4	86.131	0	12.763	219240000	10	4	4	4	1	1	0	4	4	4	1	1	0	4.97591	0	-3.82842	-5.9839	25.9912	25.9475	26.1664	22.3982	21.9779	22.2438
O43852;H0Y875	O43852;H0Y875	Calumenin	CALU	+	LFQ intensity BN_PINCH_LFQ intensity BN_GFP	10	10	10	36.8	36.8	36.8	37.106	0	38.982	562610000	27	6	5	5	8	8	10	6	5	5	8	8	10	2.37806	0.00040597	1.39443	1.89138	26.1674	26.3456	25.957	27.9628	27.4079	27.2827
O43896;I3L1B1	O43896	Kinesin-like protein KIF1C	KIF1C	+	LFQ intensity BN_PINCH_LFQ intensity BN_GFP	6	4	4	7	5	5	122.95	0	6.7404	867460000	18	6	4	5	5	4	6	4	3	4	3	2	4	0.642025	0.0218955	-2.08625	-1.0607	27.4583	27.8761	27.4121	26.8237	22.581	27.0831
O60244;H7C3E5	O60244	Mediator of RNA polymerase II transcription subunit 14	MED14	+	LFQ intensity BN_PINCH_LFQ intensity BN_GFP	5	5	5	5.7	5.7	5.7	160.6	0	8.2675	156130000	10	2	3	4	1	1	3	2	3	4	1	1	3	0.859546	0.0215382	-1.27424	-1.07148	25.0263	25.2817	25.2022	23.2207	23.2008	25.266
O60292	O60292	Signal-induced proliferation-associated 1-like protein 3	SIPA1L3	+	LFQ intensity BN_PINCH_LFQ intensity BN_GFP	9	9	9	7.8	7.8	7.8	194.61	0	19.956	339150000	21	7	7	8	3	2	3	7	7	8	3	2	3	1.33588	0.000962687	-1.91212	-1.63477	26.3416	26.6306	26.3693	25.3651	23.2238	25.0161
O60293	O60293	Zinc finger C3H1 domain-containing protein	ZFC3H1	+	LFQ intensity BN_PINCH_LFQ intensity BN_GFP	7	7	7	5.1	5.1	5.1	226.35	0	12.907	77412000	15	5	3	4	1	1	1	5	3	4	1	1	1	3.21007	0	-1.85852	-2.69214	24.3837	24.6861	24.6191	22.7926	22.939	22.3817
O60306;H0YH15	O60306	Intron-binding protein aquarius	AQR	+	LFQ intensity BN_PINCH_LFQ intensity BN_GFP	16	16	16	11.9	11.9	11.9	171.29	0	39.354	647060000	38	11	9	11	10	11	13	11	9	11	10	11	13	3.06568	0.0293135	0.556074	0.989306	26.9127	26.7104	26.7496	27.3532	27.3485	27.3393
O60318	O60318	Germinal-center associated nuclear protein	MCM3AP	+	LFQ intensity BN_PINCH_LFQ intensity BN_GFP	39	39	39	31.3	31.3	31.3	218.4	0	210.04	3483400000	116	24	21	23	29	30	37	24	21	23	29	30	37	3.77696	0.00124739	0.899465	1.58937	29.1885	29.0351	29.0081	29.9607	29.9265	30.0428
O60341;R4GMQ1;R4GMP9	O60341	Lysine-specific histone demethylase 1A	KDM1A	+	LFQ intensity BN_PINCH_LFQ intensity BN_GFP	11	11	11	15.7	15.7	15.7	92.902	0	17.193	647450000	25	10	9	9	11	8	11	10	9	9	11	8	11	1.62439	0.0308647	0.674053	0.97725	26.8081	26.6705	26.753	27.1067	27.7484	27.3987
O60343	O60343	TBC1 domain family member 4	TBC1D4	+	LFQ intensity BN_PINCH_LFQ intensity BN_GFP	8	8	7	8.9	8.9	8.2	146.56	0	13.987	394660000	20	7	6	8	3	2	4	6	5	7	3	2	4	2.06604	0.00801364	-0.866684	-1.27415	26.4179	26.5375	26.4636	25.9581	25.3992	25.4617
O60427;A0A0A0MR51;H7C2V0;F5H8G5;F5H3P6;H0YB97;F5H3U5;F5H852;F5GWE3;C9J425;F5H1Q7;F5H0Y2;F5H2H3;F5H5X5;C9JJB3;F5GYH4	O60427;A0A0A0MR51	Fatty acid desaturase 1	FADS1	+	LFQ intensity BN_PINCH_LFQ intensity BN_GFP	12	12	12	36	36	36	51.964	0	66.033	2000000000	59	10	9	9	11	11	12	10	9	9	11	11	12	2.73348	0.00393939	0.88434	1.42473	28.3849	28.1281	28.2648	29.0032	29.1023	29.3252
O60443;H7C3W1	O60443;H7C3W1	Non-syndromic hearing impairment protein 5	DFNA5	+	LFQ intensity BN_PINCH_LFQ intensity BN_GFP	6	6	6	16.3	16.3	16.3	54.554	0	27.449	787710000	27	5	6	4	5	2	6	5	6	4	5	2	6	3.11571	0.000586207	-1.33921	-2.07594	27.7755	27.7614	27.431	26.4893	26.1772	26.2839
O60502;H7C3X0	O60502	Protein O-GlcNAcase	MGEA5	+	LFQ intensity BN_PINCH_LFQ intensity BN_GFP	16	16	16	18.9	18.9	18.9	102.91	0	121.43	2085600000	50	16	15	15	13	12	16	16	15	15	13	12	16	2.92435	0.00679518	-0.783564	-1.31637	29.0174	28.9268	28.8305	28.172	27.9927	28.2594
O60506;B7Z645;F6UXX1	O60506;B7Z645	Heterogeneous nuclear ribonucleoprotein Q	SYNCRIP	+	LFQ intensity BN_PINCH_LFQ intensity BN_GFP	18	18	14	41.7	41.7	35.3	69.602	0	129.47	2694200000	63	16	15	17	9	8	11	12	11	13	9	7	10	2.72779	0.00423467	-0.8703	-1.40551	29.1647	29.4326	29.1569	28.4061	28.2363	28.501
Q5SRN1;O60508	Q5SRN1;O60508	Pre-mRNA-processing factor 17	CDC40	+	LFQ intensity BN_PINCH_LFQ intensity BN_GFP	2	2	2	4.8	4.8	4.8	60.83	0.00030703	2.6548	43392000	4	2	2	2	0	0	1	2	2	2	0	0	1	2.90511	0.00228299	-0.939841	-1.52676	23.7417	23.7809	23.6412	22.9008	22.5662	22.8773
O60563;C9JUL2;H7BZ27	O60563	Cyclin-T1	CCNT1	+	LFQ intensity BN_PINCH_LFQ intensity BN_GFP	16	16	15	27.8	27.8	26	80.684	0	73.506	1208900000	57	12	13	13	11	13	16	11	12	12	11	13	15	2.33624	0.0111413	0.779252	1.22498	27.6378	27.5723	27.4965	28.6067	28.2399	28.1976
O60566	O60566	Mitotic checkpoint serine/threonine-protein kinase BUB1 beta	BUB1B	+	LFQ intensity BN_PINCH_LFQ intensity BN_GFP	11	11	11	12.6	12.6	12.6	119.54	0	15.69	344580000	25	9	10	10	4	4	7	9	10	10	4	4	7	1.68985	0.0138648	-0.86643	-1.18246	26.6012	26.1203	26.1584	25.2993	25.2098	25.7714
O60664;K7ERZ3;K7EL96;K7ER39	O60664;K7ERZ3	Perilipin-3	PLIN3	+	LFQ intensity BN_PINCH_LFQ intensity BN_GFP	12	12	12	42.2	42.2	42.2	47.074	0	96.143	1211300000	21	10	9	11	6	4	5	10	9	11	6	4	5	4.1715	0	-2.06842	-3.33396	28.3727	28.4337	28.3304	26.5188	26.1155	26.2972
O60701;E7ER83;E7ETF4;E7EV97;E7ER95;D6RHF4;E9PBD2	O60701	UDP-glucose 6-dehydrogenase	UGDH	+	LFQ intensity BN_PINCH_LFQ intensity BN_GFP	9	9	9	23.7	23.7	23.7	55.023	0	36.01	434210000	21	5	5	5	6	5	7	5	5	5	6	5	7	3.57081	0.000535433	1.21483	2.02304	25.8731	25.9859	25.7372	26.9626	27.2055	27.0728
O60749;D6RC15	O60749	Sorting nexin-2	SNX2	+	LFQ intensity BN_PINCH_LFQ intensity BN_GFP	15	15	13	33.3	33.3	29.3	58.47	0	78.477	1546800000	50	12	9	10	13	13	14	11	8	9	12	12	12	2.39773	0.00615764	0.857032	1.33074	27.9887	27.9107	27.8374	28.5367	28.7595	29.0118
O60832;H7C0M1;C9IYT0;H7C2Q9;H7BZF2	O60832;H7C0M1;C9IYT0	H/ACA ribonucleoprotein complex subunit 4	DKC1	+	LFQ intensity BN_PINCH_LFQ intensity BN_GFP	8	8	8	16.5	16.5	16.5	57.673	0	43.79	353330000	15	6	6	6	4	2	4	6	6	6	4	2	4	1.102	0.00394483	-1.82082	-1.42593	26.4686	26.5462	26.6047	25.5013	23.1671	25.4886
O60942	O60942	mRNA-capping enzyme;Polynucleotide 5-triphosphatase;mRNA guanylyltransferase	RNGTT	+	LFQ intensity BN_PINCH_LFQ intensity BN_GFP	3	3	3	5.7	5.7	5.7	68.556	0	4.0644	95117000	8	3	3	3	1	1	2	3	3	3	1	1	2	0.957967	0.0377644	-0.874521	-0.942998	24.7221	24.5559	24.2723	22.8607	23.838	24.2282
O75116;D6REE7;C9JFJ0	O75116	Rho-associated protein kinase 2	ROCK2	+	LFQ intensity BN_PINCH_LFQ intensity BN_GFP	21	21	4	19.7	19.7	3.9	160.9	0	63.273	1051500000	54	16	17	18	7	6	11	2	4	4	1	0	2	2.0327	0.000861167	-1.2958	-1.6711	27.9665	28.2684	27.7982	27.1781	26.383	26.5846
O75131;A0A087WYQ3;E5RHZ0;A0A087WUS8;A0A087WXR6;E5RFT7;H0YB26	O75131;A0A087WYQ3	Copine-3	CPNE3	+	LFQ intensity BN_PINCH_LFQ intensity BN_GFP	11	11	11	21.2	21.2	21.2	60.13	0	18.363	1259200000	33	11	11	11	4	7	8	11	11	11	4	7	8	2.70139	0.000683417	-1.53566	-2.15148	28.6581	28.1924	28.1251	26.552	26.8056	27.011
O75146;O00291	O75146	Huntingtin-interacting protein 1-related protein	HIP1R	+	LFQ intensity BN_PINCH_LFQ intensity BN_GFP	15	15	15	18.4	18.4	18.4	119.39	0	67.572	256420000	36	7	8	8	8	9	11	7	8	8	8	9	11	1.1655	0.0196494	0.982923	1.09632	24.8705	25.3	25.5193	26.7665	26.3007	25.5714
O75152;E9PQ61;E9PBY7;A0A1B0GTU1;A0A1B0GUI2	O75152;E9PQ61	Zinc finger CCCH domain-containing protein 11A	ZC3H11A	+	LFQ intensity BN_PINCH_LFQ intensity BN_GFP	3	3	3	5.7	5.7	5.7	89.13	0	4.7181	104220000	5	2	3	3	1	2	2	2	3	3	1	2	2	1.25089	0.0457762	-0.674723	-0.895791	24.3097	24.7707	24.4895	24.1437	23.9713	23.4307
O75170	O75170	Serine/threonine-protein phosphatase 6 regulatory subunit 2	PPP6R2	+	LFQ intensity BN_PINCH_LFQ intensity BN_GFP	16	16	6	22.7	22.7	6.7	104.94	0	46.364	878090000	40	15	14	16	5	7	8	6	6	6	0	2	2	2.4131	0.00270381	-0.967875	-1.46406	27.5212	27.6795	27.7149	26.6193	26.9517	26.4409
O75306	O75306	NADH dehydrogenase [ubiquinone] iron-sulfur protein 2, mitochondrial	NDUFS2	+	LFQ intensity BN_PINCH_LFQ intensity BN_GFP	10	10	10	27.2	27.2	27.2	52.545	0	67.046	813310000	35	8	7	8	9	7	10	8	7	8	9	7	10	3.04492	0.000711712	1.07686	1.73202	27.0134	26.8496	26.6163	27.9297	27.826	27.9541
O75330	O75330	Hyaluronan mediated motility receptor	HMMR	+	LFQ intensity BN_PINCH_LFQ intensity BN_GFP	4	4	4	8.3	8.3	8.3	84.099	0	21.026	144610000	15	4	2	3	1	1	1	4	2	3	1	1	1	2.42815	0	-2.18089	-2.5372	25.2957	25.4526	25.1722	23.8027	22.6307	22.9444
O75340;A0A024QZ42;H0Y9X3;A0A087WZ38	O75340;A0A024QZ42	Programmed cell death protein 6	PDCD6	+	LFQ intensity BN_PINCH_LFQ intensity BN_GFP	5	5	5	27.7	27.7	27.7	21.868	0	11.451	489880000	19	5	5	4	3	5	4	5	5	4	3	5	4	1.8694	0.00549416	1.02336	1.37795	25.9023	26.2564	26.1333	26.8866	26.9164	27.559
O75348	O75348	V-type proton ATPase subunit G 1	ATP6V1G1	+	LFQ intensity BN_PINCH_LFQ intensity BN_GFP	3	3	3	28.8	28.8	28.8	13.757	0	34.854	226170000	13	3	3	3	2	2	3	3	3	3	2	2	3	1.36504	0.0377928	-0.696184	-0.943033	25.964	25.6871	25.3435	25.2129	25.0166	24.6765
O75351;I3L4J1;Q9UN37;Q6PIW4	O75351	Vacuolar protein sorting-associated protein 4B	VPS4B	+	LFQ intensity BN_PINCH_LFQ intensity BN_GFP	3	3	3	7.9	7.9	7.9	49.301	0	4.3074	84758000	12	3	2	2	2	3	3	3	2	2	2	3	3	1.24608	0.00997171	1.16436	1.24037	22.7492	23.3121	24.2164	24.7868	24.5168	24.4672
O75367;D6RCF2	O75367;D6RCF2	Core histone macro-H2A.1;Histone H2A	H2AFY	+	LFQ intensity BN_PINCH_LFQ intensity BN_GFP	2	2	2	11.3	11.3	11.3	39.617	0	4.8197	77440000	9	2	1	2	2	2	2	2	1	2	2	2	2	2.05561	0.000358839	1.4668	1.8174	23.9007	22.9015	23.0872	24.7384	24.7762	24.7752
O75369;E7EN95;A0A0A0MT44;H7C5L4;A0A0C4DGA1	O75369;E7EN95	Filamin-B	FLNB	+	LFQ intensity BN_PINCH_LFQ intensity BN_GFP	122	111	110	63.9	61	60.4	278.16	0	323.31	44471000000	642	113	117	119	89	94	101	102	105	107	79	83	89	4.91345	0.000772727	-1.20484	-2.20824	33.4598	33.4487	33.4185	32.2217	32.1706	32.3202
O75380;D6RBT3	O75380;D6RBT3	NADH dehydrogenase [ubiquinone] iron-sulfur protein 6, mitochondrial	NDUFS6	+	LFQ intensity BN_PINCH_LFQ intensity BN_GFP	4	4	4	33.1	33.1	33.1	13.711	0	7.3187	269550000	17	2	2	2	3	3	4	2	2	2	3	3	4	1.94912	0.0188472	0.743969	1.11512	25.4223	25.5801	25.1729	25.9023	26.2812	26.2237
O75410;H0YAY0;E7EVI4;E7ET87;E5RFM9;R4GMT7;H0YBT8;B4E3H6;E5RJU4;E5RJG6;A0A0C4DGD3;A0A0C4DGD5	O75410;H0YAY0;E7EVI4;E7ET87;E5RFM9;R4GMT7;H0YBT8	Transforming acidic coiled-coil-containing protein 1	TACC1	+	LFQ intensity BN_PINCH_LFQ intensity BN_GFP	10	10	9	17.3	17.3	16.3	87.793	0	20.651	456990000	26	9	9	8	4	2	2	8	9	8	4	2	2	2.03205	0.000824242	-2.12987	-2.23518	26.6959	27.5596	26.3825	24.7123	25.2606	24.2755
O75439;G3V0E4;F8WAZ6;F8WEA6;F8WBE1	O75439;G3V0E4	Mitochondrial-processing peptidase subunit beta	PMPCB	+	LFQ intensity BN_PINCH_LFQ intensity BN_GFP	20	20	19	46.8	46.8	45.4	54.366	0	104.82	6027900000	89	17	16	19	18	18	18	16	15	18	17	17	17	3.42637	0.000912752	1.43375	2.27884	29.5235	29.3488	29.6236	31.0223	30.7305	31.0443
O75475	O75475	PC4 and SFRS1-interacting protein	PSIP1	+	LFQ intensity BN_PINCH_LFQ intensity BN_GFP	3	3	3	7.4	7.4	7.4	60.103	0	3.3931	58194000	4	2	1	2	3	3	3	2	1	2	3	3	3	1.51834	0.00101375	1.68047	1.66165	22.241	22.8563	23.9331	24.6051	24.5204	24.9464
O75477;B0QZ43	O75477;B0QZ43	Erlin-1	ERLIN1	+	LFQ intensity BN_PINCH_LFQ intensity BN_GFP	12	12	9	38.7	38.7	29.8	38.925	0	27.516	2195300000	50	10	10	11	8	10	8	7	7	8	5	7	5	3.16427	0.00424032	0.825644	1.40678	28.4247	28.2368	28.3762	29.0799	29.1346	29.3
O75489;E9PS48	O75489	NADH dehydrogenase [ubiquinone] iron-sulfur protein 3, mitochondrial	NDUFS3	+	LFQ intensity BN_PINCH_LFQ intensity BN_GFP	6	6	6	31.1	31.1	31.1	30.241	0	14.441	431860000	17	4	3	5	5	5	6	4	3	5	5	5	6	3.84809	0.00749654	0.706666	1.28559	26.1687	26.0598	26.1659	26.8978	26.7787	26.838
Q5JRI1;O75494;Q6IQ42	Q5JRI1;O75494	Serine/arginine-rich splicing factor 10	SRSF10	+	LFQ intensity BN_PINCH_LFQ intensity BN_GFP	3	3	3	19.8	19.8	19.8	20.913	0	4.3807	170200000	6	2	2	2	2	3	3	2	2	2	2	3	3	1.46916	0.00268502	-1.41479	-1.49443	25.5494	24.9896	25.7477	23.248	24.3346	24.4596
O75506	O75506	Heat shock factor-binding protein 1	HSBP1	+	LFQ intensity BN_PINCH_LFQ intensity BN_GFP	2	2	2	47.4	47.4	47.4	8.5435	0	6.5731	202930000	6	2	2	2	1	1	2	2	2	2	1	1	2	0.879644	0.0116567	-1.65769	-1.20328	25.8849	25.3612	25.8005	24.0205	22.5326	25.5204
O75534;E9PLT0;E9PLD4;E9PKN4	O75534;E9PLT0	Cold shock domain-containing protein E1	CSDE1	+	LFQ intensity BN_PINCH_LFQ intensity BN_GFP	24	24	24	37.1	37.1	37.1	88.884	0	123.01	2703100000	82	19	21	21	10	9	14	19	21	21	10	9	14	5.10246	0.00100741	-1.26379	-2.3279	29.3666	29.4545	29.3578	28.0766	28.1798	28.1311
O75592;H7C3U4	O75592	E3 ubiquitin-protein ligase MYCBP2	MYCBP2	+	LFQ intensity BN_PINCH_LFQ intensity BN_GFP	19	19	19	5.1	5.1	5.1	510.08	0	43.16	688650000	45	16	11	15	6	10	12	16	11	15	6	10	12	1.66244	0.019794	-0.781157	-1.09411	27.0827	27.4039	27.3815	26.8726	26.251	26.4011
O75643;B4E0P5	O75643	U5 small nuclear ribonucleoprotein 200 kDa helicase	SNRNP200	+	LFQ intensity BN_PINCH_LFQ intensity BN_GFP	17	17	17	10.9	10.9	10.9	244.5	0	59.318	893400000	38	12	17	14	6	6	10	12	17	14	6	6	10	2.87161	0.02515	-0.592426	-1.03148	27.6276	27.5348	27.5538	26.9085	26.9133	27.1171
O75746;F8W9J0;H0YFB2;B4DGK6	O75746	Calcium-binding mitochondrial carrier protein Aralar1	SLC25A12	+	LFQ intensity BN_PINCH_LFQ intensity BN_GFP	16	12	12	28.5	22.1	22.1	74.761	0	18.254	681670000	23	9	11	15	12	14	15	6	8	11	8	10	11	2.92497	0.00585696	0.804152	1.34538	26.6862	26.8429	26.7183	27.3908	27.6792	27.5898
O75821;K7EL20;K7ENA8;K7EP16;K7ER90;K7EL60	O75821;K7EL20;K7ENA8;K7EP16;K7ER90	Eukaryotic translation initiation factor 3 subunit G	EIF3G	+	LFQ intensity BN_PINCH_LFQ intensity BN_GFP	9	9	9	31.9	31.9	31.9	35.611	0	55.956	1168700000	41	7	7	8	6	6	7	7	7	8	6	6	7	2.44893	0.0112261	-0.761392	-1.22036	28.1045	28.291	27.916	27.2271	27.3695	27.4308
O75884	O75884	Putative hydrolase RBBP9	RBBP9	+	LFQ intensity BN_PINCH_LFQ intensity BN_GFP	2	2	2	17.7	17.7	17.7	21	0.002791	1.9716	59187000	4	0	0	1	2	2	2	0	0	1	2	2	2	3.13865	0	1.71452	2.50937	23.0559	23.2616	22.6388	24.7045	24.6905	24.7049
O75891;C9JYZ6;C9IZ36;C9JY00	O75891	Cytosolic 10-formyltetrahydrofolate dehydrogenase	ALDH1L1	+	LFQ intensity BN_PINCH_LFQ intensity BN_GFP	7	7	7	11.1	11.1	11.1	98.828	0	8.18	115230000	15	4	6	4	3	1	3	4	6	4	3	1	3	1.03367	0.0316966	-0.872531	-0.973361	25.0073	24.6843	24.4839	24.256	23.1221	24.1797
O75962;E7EPJ7;E7EWP2;F5H228;C9IZQ6;H7BXZ5;J3QSW6;O60229;A0A087X139;H7C1X7	O75962;E7EPJ7;E7EWP2;F5H228	Triple functional domain protein	TRIO	+	LFQ intensity BN_PINCH_LFQ intensity BN_GFP	47	47	47	20.8	20.8	20.8	346.9	0	244.72	2952000000	148	38	42	42	21	24	29	38	42	42	21	24	29	2.40901	0.00319308	-0.961014	-1.45529	29.4433	29.39	29.4122	28.666	28.555	28.1414
O76003	O76003	Glutaredoxin-3	GLRX3	+	LFQ intensity BN_PINCH_LFQ intensity BN_GFP	7	7	7	26.3	26.3	26.3	37.432	0	11.416	705570000	16	7	7	6	5	4	4	7	7	6	5	4	4	2.55595	0.000459459	-1.39215	-1.9554	27.3265	27.4044	27.6811	26.0614	26.403	25.7711
O76031;H0YK07;H0YM48	O76031	ATP-dependent Clp protease ATP-binding subunit clpX-like, mitochondrial	CLPX	+	LFQ intensity BN_PINCH_LFQ intensity BN_GFP	5	5	5	6.6	6.6	6.6	69.223	0	28.108	88593000	13	2	3	3	4	3	4	2	3	3	4	3	4	3.02815	0	2.47337	3.16111	22.6029	23.1211	22.2353	25.3538	25.0628	24.9627
O76071	O76071	Probable cytosolic iron-sulfur protein assembly protein CIAO1	CIAO1	+	LFQ intensity BN_PINCH_LFQ intensity BN_GFP	4	4	4	19.5	19.5	19.5	37.84	0	8.5646	203080000	11	4	3	3	1	2	3	4	3	3	1	2	3	0.601222	0.0458839	-1.34092	-0.894765	25.5121	25.7226	25.3522	22.2056	25.2778	25.0808
O94776	O94776	Metastasis-associated protein MTA2	MTA2	+	LFQ intensity BN_PINCH_LFQ intensity BN_GFP	19	19	16	32.3	32.3	28.7	75.022	0	42.252	2060100000	70	18	17	16	14	12	13	15	14	14	12	10	11	3.83937	0.000914894	-0.901094	-1.59861	28.9417	28.9427	28.9636	27.9645	28.0078	28.1723
O94804;H0YB71	O94804	Serine/threonine-protein kinase 10	STK10	+	LFQ intensity BN_PINCH_LFQ intensity BN_GFP	7	6	6	9	7.9	7.9	112.13	0	24.822	181790000	15	6	6	7	2	2	0	5	5	6	2	2	0	1.30594	0.0233417	-0.836082	-1.04518	25.4774	25.1712	25.4893	25.0425	24.5182	24.069
O94822;H7BYG8;S4R3T2	O94822	E3 ubiquitin-protein ligase listerin	LTN1	+	LFQ intensity BN_PINCH_LFQ intensity BN_GFP	11	11	11	8.5	8.5	8.5	200.55	0	27.037	729840000	28	10	11	10	7	7	8	10	11	10	7	7	8	2.58129	0.0031612	-0.926175	-1.44984	27.5704	27.3305	27.3844	26.571	26.2718	26.6638
O94826	O94826	Mitochondrial import receptor subunit TOM70	TOMM70A	+	LFQ intensity BN_PINCH_LFQ intensity BN_GFP	5	5	5	10.4	10.4	10.4	67.454	0	14.131	365050000	21	5	4	5	4	3	5	5	4	5	4	3	5	1.99471	0.00649389	-0.931491	-1.32497	26.3937	26.7432	26.2003	25.7194	25.5396	25.2837
O94851;E9PKW5;E9PJB0;E9PRE0;E9PL42;E9PNC3;E9PKI3;J3KSK6;Q7RTP6	O94851	Protein-methionine sulfoxide oxidase MICAL2	MICAL2	+	LFQ intensity BN_PINCH_LFQ intensity BN_GFP	14	14	14	14.6	14.6	14.6	126.69	0	28.334	499940000	34	11	12	11	7	4	7	11	12	11	7	4	7	2.55229	0.000519084	-1.448	-2.00845	27.0721	26.9143	27.0815	25.9069	25.1743	25.6428
O94874	O94874	E3 UFM1-protein ligase 1	UFL1	+	LFQ intensity BN_PINCH_LFQ intensity BN_GFP	13	13	13	18.1	18.1	18.1	89.594	0	17.997	579870000	29	8	6	8	9	10	10	8	6	8	9	10	10	3.03958	0.00100194	1.01912	1.65555	26.4372	26.2776	26.4418	27.5388	27.4712	27.2041
O94913;E9PKN0;E9PQ01	O94913;E9PKN0;E9PQ01	Pre-mRNA cleavage complex 2 protein Pcf11	PCF11	+	LFQ intensity BN_PINCH_LFQ intensity BN_GFP	5	5	5	3	3	3	173.05	0	4.3079	87799000	8	5	5	3	4	4	5	5	5	3	4	4	5	1.30461	0.0301438	0.757902	0.981503	23.5725	23.7277	24.1896	24.9857	24.3669	24.4109
O94925;H7BZD1;C9JIJ6;B7Z509;H7C201	O94925	Glutaminase kidney isoform, mitochondrial	GLS	+	LFQ intensity BN_PINCH_LFQ intensity BN_GFP	8	8	7	19.3	19.3	16.1	73.46	0	17.35	547960000	35	5	6	6	4	8	8	5	5	5	4	7	7	2.02969	0.0266753	0.647598	1.01518	26.5391	26.4839	26.5347	26.8992	27.2516	27.3497
O94927;K7EQ61	O94927	HAUS augmin-like complex subunit 5	HAUS5	+	LFQ intensity BN_PINCH_LFQ intensity BN_GFP	6	6	6	11.5	11.5	11.5	71.682	0	8.3077	170350000	9	5	5	4	3	2	2	5	5	4	3	2	2	1.39036	0.00356983	-1.38508	-1.43583	25.5121	25.4659	25.3879	24.8321	23.2328	24.1458
O94964;H0YDM2;X6R3R3	O94964;H0YDM2;X6R3R3	Protein SOGA1;N-terminal form;C-terminal 80 kDa form	SOGA1	+	LFQ intensity BN_PINCH_LFQ intensity BN_GFP	24	24	23	21.2	21.2	20.2	159.76	0	40.161	1788700000	59	22	22	23	13	16	16	21	21	22	12	15	15	3.42934	0.00189508	-0.894946	-1.54174	28.6519	28.7354	28.7812	27.8512	27.9376	27.6949
O94992	O94992	Protein HEXIM1	HEXIM1	+	LFQ intensity BN_PINCH_LFQ intensity BN_GFP	7	7	7	30.9	30.9	30.9	40.623	0	24.954	1209000000	24	7	7	7	3	3	5	7	7	7	3	3	5	4.04583	0	-1.61084	-2.68073	28.2159	28.419	28.3227	26.5639	26.7129	26.8482
O95071;E7EMW7;E7ET84;E5RFK7;H0YBB4	O95071;E7EMW7	E3 ubiquitin-protein ligase UBR5	UBR5	+	LFQ intensity BN_PINCH_LFQ intensity BN_GFP	17	17	17	8.4	8.4	8.4	309.35	0	42.156	666360000	35	16	11	15	5	5	9	16	11	15	5	5	9	3.03501	0.000403561	-1.20215	-1.88806	27.264	27.5789	27.4016	26.2026	26.0415	26.394
O95081;A0A0C4DG34	O95081;A0A0C4DG34	Arf-GAP domain and FG repeat-containing protein 2	AGFG2	+	LFQ intensity BN_PINCH_LFQ intensity BN_GFP	5	5	5	11.9	11.9	11.9	48.962	0	5.6322	81472000	8	2	1	3	3	3	3	2	1	3	3	3	3	0.858807	0.00794502	2.07983	1.27922	21.6357	24.2627	22.3248	25.8394	25.3931	23.2302
O95140;Q5JXC5	O95140	Mitofusin-2	MFN2	+	LFQ intensity BN_PINCH_LFQ intensity BN_GFP	11	11	11	19.4	19.4	19.4	86.401	0	18.51	231780000	15	7	5	5	4	4	8	7	5	5	4	4	8	1.1133	0.035041	0.800176	0.954868	25.2133	25.0508	24.7595	26.4274	25.452	25.5447
O95163;F5H2T0;H0YDF3	O95163;F5H2T0	Elongator complex protein 1	IKBKAP	+	LFQ intensity BN_PINCH_LFQ intensity BN_GFP	11	11	11	12.2	12.2	12.2	150.25	0	25.653	643580000	35	9	10	9	4	7	9	9	10	9	4	7	9	3.27475	0.00569309	-0.789537	-1.36642	27.2878	27.0976	27.0847	26.3011	26.4444	26.356
O95239;Q2VIQ3	O95239	Chromosome-associated kinesin KIF4A	KIF4A	+	LFQ intensity BN_PINCH_LFQ intensity BN_GFP	17	17	17	15.3	15.3	15.3	139.88	0	25.318	711450000	29	14	14	15	6	8	11	14	14	15	6	8	11	3.21552	0.000908705	-1.03206	-1.70486	27.4495	27.3327	27.5077	26.2763	26.5782	26.3393
O95251;E7EUP3	O95251	Histone acetyltransferase KAT7	KAT7	+	LFQ intensity BN_PINCH_LFQ intensity BN_GFP	5	4	4	10.8	9	9	70.642	0	6.0523	80491000	9	2	1	5	4	3	4	1	0	4	3	2	3	1.12968	0.0448905	0.721026	0.901099	23.4542	24.1038	24.3842	24.8827	24.7462	24.4764
O95347;Q5T821;A0A0C4DGE5	O95347	Structural maintenance of chromosomes protein 2	SMC2	+	LFQ intensity BN_PINCH_LFQ intensity BN_GFP	32	32	32	30.5	30.5	30.5	135.65	0	124.61	3335500000	103	27	26	30	28	24	28	27	26	30	28	24	28	3.83728	0.0102753	-0.676991	-1.23561	29.6621	29.5912	29.5838	29.0041	28.8627	28.9394
O95372;Q5QPQ0;Q5QPN9;Q5QPQ1;Q5QPQ3;Q5QPQ2;Q5QPN5	O95372;Q5QPQ0	Acyl-protein thioesterase 2	LYPLA2	+	LFQ intensity BN_PINCH_LFQ intensity BN_GFP	5	5	5	41.1	41.1	41.1	24.737	0	43.487	756360000	14	4	2	3	4	2	4	4	2	3	4	2	4	1.24666	0.00907607	1.18517	1.25237	26.4267	26.7338	26.2795	26.8463	27.872	28.2771
O95373;E9PLB2;E9PLJ0	O95373	Importin-7	IPO7	+	LFQ intensity BN_PINCH_LFQ intensity BN_GFP	26	26	25	27.9	27.9	27	119.52	0	134.9	8485800000	144	25	25	25	22	21	20	24	24	24	21	20	19	3.52873	0.00202572	-0.880527	-1.53223	30.9925	31.0121	30.9256	30.0634	29.9948	30.2303
O95433;G3V438;H0YJG7;H0YJU2;G3V3W9;H0YJ63	O95433;G3V438	Activator of 90 kDa heat shock protein ATPase homolog 1	AHSA1	+	LFQ intensity BN_PINCH_LFQ intensity BN_GFP	15	15	15	57.1	57.1	57.1	38.274	0	127.46	8779900000	72	13	10	12	13	14	14	13	10	12	13	14	14	2.53207	0.00339411	0.925455	1.43928	30.3596	30.2437	30.442	31.0126	31.4189	31.3902
O95456;F8WBH7	O95456	Proteasome assembly chaperone 1	PSMG1	+	LFQ intensity BN_PINCH_LFQ intensity BN_GFP	3	3	3	15.3	15.3	15.3	32.854	0	7.9383	365300000	12	3	3	3	2	1	2	3	3	3	2	1	2	1.494	0.0173658	-0.870255	-1.13069	26.7908	26.051	26.1842	25.7561	25.2851	25.374
O95486;H0Y9J6	O95486	Protein transport protein Sec24A	SEC24A	+	LFQ intensity BN_PINCH_LFQ intensity BN_GFP	18	16	16	20.4	18.9	18.9	119.75	0	23.258	1035000000	33	13	8	13	13	13	15	12	8	12	11	11	13	1.86318	0.044933	0.573332	0.900717	27.4642	27.2606	27.5699	27.9275	27.8801	28.207
O95573;F5GWH2;F5H062;C9JC11	O95573	Long-chain-fatty-acid--CoA ligase 3	ACSL3	+	LFQ intensity BN_PINCH_LFQ intensity BN_GFP	20	20	18	35.6	35.6	31.5	80.419	0	35.206	2923600000	54	16	14	17	14	15	16	14	12	15	12	13	15	3.60013	0.00584962	0.755154	1.34512	28.844	28.7924	28.7322	29.5961	29.4402	29.5976
O95613	O95613	Pericentrin	PCNT	+	LFQ intensity BN_PINCH_LFQ intensity BN_GFP	20	20	20	7.6	7.6	7.6	378.03	0	56.742	535500000	47	15	15	18	10	7	10	15	15	18	10	7	10	1.18132	0.0350183	-0.772451	-0.95669	26.7549	26.9842	26.917	26.6578	26.0571	25.6239
O95714;A0A0J9YVP0;H3BUQ1;A0A0J9YXQ8;Q9BVR0;A0A0G2JPS8	O95714;A0A0J9YVP0	E3 ubiquitin-protein ligase HERC2	HERC2	+	LFQ intensity BN_PINCH_LFQ intensity BN_GFP	32	32	32	9.2	9.2	9.2	527.22	0	73.302	1418100000	87	27	26	30	20	24	23	27	26	30	20	24	23	1.5701	0.0410669	-0.630971	-0.921426	28.3193	28.4753	28.142	27.9959	27.5424	27.5054
O95758;X6R242	O95758	Polypyrimidine tract-binding protein 3	PTBP3	+	LFQ intensity BN_PINCH_LFQ intensity BN_GFP	10	8	8	24.3	21	21	59.689	0	52.416	1407200000	38	9	8	8	10	10	10	8	7	7	8	8	8	3.40051	0.000501845	1.22381	1.99986	27.7655	27.5458	27.4058	28.7533	28.8754	28.7598
O95782;M0R2D9	O95782	AP-2 complex subunit alpha-1	AP2A1	+	LFQ intensity BN_PINCH_LFQ intensity BN_GFP	22	22	14	29.1	29.1	18.7	107.54	0	58.727	2513800000	75	21	18	19	17	19	18	13	11	11	11	12	13	3.21733	0.0289748	0.553226	0.994264	28.697	28.8227	28.7441	29.2266	29.3248	29.3721
O95801	O95801	Tetratricopeptide repeat protein 4	TTC4	+	LFQ intensity BN_PINCH_LFQ intensity BN_GFP	6	6	6	18.3	18.3	18.3	44.678	0	8.2046	180480000	10	3	5	5	1	0	1	3	5	5	1	0	1	2.11568	0	-3.17294	-2.78656	25.7691	25.849	25.8292	23.0128	23.5158	21.3999
O95816	O95816	BAG family molecular chaperone regulator 2	BAG2	+	LFQ intensity BN_PINCH_LFQ intensity BN_GFP	12	12	12	55.5	55.5	55.5	23.772	0	74.235	6511400000	70	12	12	12	11	11	12	12	12	12	11	11	12	2.38338	0.00999568	-0.783647	-1.23821	30.676	30.566	30.5036	30.0312	29.75	29.6135
O95864;E5RGZ5	O95864	Fatty acid desaturase 2	FADS2	+	LFQ intensity BN_PINCH_LFQ intensity BN_GFP	8	8	8	21.4	21.4	21.4	52.259	0	26.466	563600000	33	6	4	4	6	7	7	6	4	4	6	7	7	2.71771	0.000464164	1.34362	1.96098	26.3358	26.3445	25.9271	27.5726	27.3196	27.7461
O96008;K7EJ57;K7EKG4	O96008;K7EJ57	Mitochondrial import receptor subunit TOM40 homolog	TOMM40	+	LFQ intensity BN_PINCH_LFQ intensity BN_GFP	10	10	10	55.4	55.4	55.4	37.893	0	42.914	1218200000	34	6	4	6	8	9	9	6	4	6	8	9	9	1.17455	0.0161834	1.05624	1.14458	27.6992	27.1586	27.4435	27.856	28.4048	29.2091
O96011;H7C3V6	O96011	Peroxisomal membrane protein 11B	PEX11B	+	LFQ intensity BN_PINCH_LFQ intensity BN_GFP	7	7	7	35.5	35.5	35.5	28.431	0	11.974	272320000	23	5	5	7	6	6	5	5	5	7	6	6	5	2.17644	0.0136989	0.762969	1.17809	25.2125	25.3115	25.693	26.1431	26.1583	26.2045
P00338;F5GYU2;F5GXY2;F5GXH2;F5H5J4;F5H6W8;F5GZQ4;F5H8H6;F5GXC7;F5GWW2;F5GXU1;F5H5G7;F5H155;A0A087WUM2;G3XAP5;F5H245;Q6ZMR3;P07864	P00338	L-lactate dehydrogenase A chain	LDHA	+	LFQ intensity BN_PINCH_LFQ intensity BN_GFP	13	13	12	48.5	48.5	44.9	36.688	0	31.689	1141200000	45	12	8	8	10	10	11	11	7	7	9	9	10	2.78028	0.00391245	0.874877	1.42013	27.5678	27.2563	27.4217	28.3479	28.1445	28.3779
P00374;B4DM58;C9JJ68;Q86XF0	P00374;B4DM58	Dihydrofolate reductase	DHFR	+	LFQ intensity BN_PINCH_LFQ intensity BN_GFP	3	3	3	19.3	19.3	19.3	21.452	0	8.5253	663050000	16	3	3	3	3	3	3	3	3	3	3	3	3	2.89902	0.000647619	1.44853	2.13397	26.2798	26.1056	26.6241	27.8927	27.5985	27.8638
P00414	P00414	Cytochrome c oxidase subunit 3	MT-CO3	+	LFQ intensity BN_PINCH_LFQ intensity BN_GFP	2	2	2	9.6	9.6	9.6	29.95	0	4.4948	198970000	18	2	2	2	2	2	2	2	2	2	2	2	2	1.08675	0.0234007	0.954319	1.04543	24.8876	25.4391	24.2271	26.2395	25.6327	25.5445
P00492	P00492	Hypoxanthine-guanine phosphoribosyltransferase	HPRT1	+	LFQ intensity BN_PINCH_LFQ intensity BN_GFP	8	8	8	45	45	45	24.579	0	16.581	664260000	27	8	8	8	5	5	6	8	8	8	5	5	6	2.46872	0.00575253	-0.861252	-1.34901	27.2968	27.0574	27.3864	26.2005	26.4248	26.5317
P00533;Q504U8;E9PFD7;C9JYS6;J3KTI5;H3BLT0;B4DTR1;J3QLU9;A0A0A0MSE1;P04626;Q15303	P00533;Q504U8;E9PFD7	Epidermal growth factor receptor;Receptor protein-tyrosine kinase	EGFR	+	LFQ intensity BN_PINCH_LFQ intensity BN_GFP	16	16	16	17.9	17.9	17.9	134.28	0	46.194	1427800000	47	14	13	14	12	10	11	14	13	14	12	10	11	3.17454	0.00578173	-0.789507	-1.35516	28.3671	28.5261	28.4854	27.5354	27.7443	27.7304
P00558;P07205	P00558	Phosphoglycerate kinase 1	PGK1	+	LFQ intensity BN_PINCH_LFQ intensity BN_GFP	8	8	8	25.9	25.9	25.9	44.614	0	33.511	478630000	23	6	5	6	6	7	6	6	5	6	6	7	6	1.75053	0.00303628	1.16586	1.4572	26.3589	25.923	25.6338	27.2877	27.4093	26.7163
P02545;H0YAB0;A0A0C4DGC5	P02545	Prelamin-A/C;Lamin-A/C	LMNA	+	LFQ intensity BN_PINCH_LFQ intensity BN_GFP	49	49	5	72.1	72.1	15.7	74.139	0	323.31	41624000000	330	45	42	41	44	48	46	5	5	4	5	5	4	4.33264	0.0137614	0.626959	1.17577	32.7892	32.7399	32.7325	33.3489	33.4368	33.3568
P03886	P03886	NADH-ubiquinone oxidoreductase chain 1	MT-ND1	+	LFQ intensity BN_PINCH_LFQ intensity BN_GFP	3	3	3	8.8	8.8	8.8	35.66	0	3.4849	167620000	6	2	1	2	2	2	3	2	1	2	2	2	3	0.777359	0.0265584	1.28587	1.01856	24.9954	22.9973	24.8664	25.052	25.2934	26.3713
P04040	P04040	Catalase	CAT	+	LFQ intensity BN_PINCH_LFQ intensity BN_GFP	12	12	12	29	29	29	59.755	0	34.758	762990000	38	8	7	6	10	11	11	8	7	6	10	11	11	2.3761	0.038811	0.556229	0.93522	26.988	27.1744	27.0972	27.5611	27.5689	27.7983
P04075;J3KPS3;H3BQN4;H3BPS8;H3BR68;H3BUH7;H3BR04;H3BMQ8;H3BU78	P04075;J3KPS3;H3BQN4	Fructose-bisphosphate aldolase A;Fructose-bisphosphate aldolase	ALDOA	+	LFQ intensity BN_PINCH_LFQ intensity BN_GFP	19	19	18	78.3	78.3	70.6	39.42	0	97.513	6794400000	75	19	19	19	12	11	15	18	18	18	11	10	14	3.76283	0.000855346	-1.35377	-2.25611	30.7871	30.7971	30.6426	29.2867	29.3178	29.561
P04080	P04080	Cystatin-B	CSTB	+	LFQ intensity BN_PINCH_LFQ intensity BN_GFP	3	3	3	45.9	45.9	45.9	11.139	0	6.7426	714890000	12	2	3	2	3	2	3	2	3	2	3	2	3	2.53665	0.0199327	-0.65635	-1.09186	27.2329	27.5455	27.3241	26.7371	26.6323	26.764
P04083;Q5T3N1;Q5T3N0	P04083;Q5T3N1	Annexin A1;Annexin	ANXA1	+	LFQ intensity BN_PINCH_LFQ intensity BN_GFP	12	12	12	39.9	39.9	39.9	38.714	0	96.677	1412100000	52	11	11	12	8	9	9	11	11	12	8	9	9	3.26446	0.00042236	-1.17404	-1.90463	28.5208	28.4885	28.3666	27.0724	27.4071	27.3742
P04181	P04181	Ornithine aminotransferase, mitochondrial;Ornithine aminotransferase, hepatic form;Ornithine aminotransferase, renal form	OAT	+	LFQ intensity BN_PINCH_LFQ intensity BN_GFP	3	3	3	9.8	9.8	9.8	48.534	0	8.1862	108530000	7	2	1	1	2	2	3	2	1	1	2	2	3	0.771363	0.0239499	1.37151	1.03987	24.4161	22.2108	24.5623	25.7024	24.8733	24.7281
P04406;E7EUT5;O14556	P04406;E7EUT5	Glyceraldehyde-3-phosphate dehydrogenase	GAPDH	+	LFQ intensity BN_PINCH_LFQ intensity BN_GFP	18	18	18	70.4	70.4	70.4	36.053	0	279.96	36787000000	173	17	17	17	18	18	18	17	17	17	18	18	18	1.36292	0.005835	1.24596	1.34395	32.1812	31.9963	32.2658	32.7686	33.2214	34.1912
P04844;Q5JYR4;Q5JYR7;F2Z3K5;Q5JYR3;H0Y5M1	P04844	Dolichyl-diphosphooligosaccharide--protein glycosyltransferase subunit 2	RPN2	+	LFQ intensity BN_PINCH_LFQ intensity BN_GFP	16	16	16	38	38	38	69.283	0	323.31	14443000000	137	15	15	15	14	15	16	15	15	15	14	15	16	2.80275	0.000973585	1.04611	1.64254	31.2084	30.9056	30.9207	31.8692	32.1309	32.173
P04899	P04899	Guanine nucleotide-binding protein G(i) subunit alpha-2	GNAI2	+	LFQ intensity BN_PINCH_LFQ intensity BN_GFP	16	16	9	57.7	57.7	34.9	40.45	0	65.874	3172600000	67	13	13	13	12	10	12	8	7	7	7	6	7	3.46672	0.0349909	-0.52131	-0.955031	29.4128	29.4709	29.5007	28.9626	28.8663	28.9917
P05141;Q9H0C2	P05141	ADP/ATP translocase 2;ADP/ATP translocase 2, N-terminally processed	SLC25A5	+	LFQ intensity BN_PINCH_LFQ intensity BN_GFP	15	5	5	42.3	16.4	16.4	32.852	0	80.418	7679700000	34	15	14	14	14	15	13	5	5	5	5	5	5	1.71386	0.0340933	0.642735	0.959677	30.4736	30.2307	30.1641	30.725	30.8694	31.2022
P05165;A0A1B0GU58;A0A1B0GWI4;A0A1B0GUX9;A0A1B0GWA1;A0A1B0GTR1;H0Y5U0;Q5JTW6;Q5JVH2;H0Y4B9;H0Y798	P05165;A0A1B0GU58;A0A1B0GWI4;A0A1B0GUX9	Propionyl-CoA carboxylase alpha chain, mitochondrial	PCCA	+	LFQ intensity BN_PINCH_LFQ intensity BN_GFP	36	36	36	60.9	60.9	60.9	80.058	0	256.99	28944000000	248	34	34	33	35	35	36	34	34	33	35	35	36	2.8446	0.000402367	1.24313	1.88758	31.8124	31.8734	32.0075	33.0309	32.9584	33.4334
P05387;H0YDD8	P05387	60S acidic ribosomal protein P2	RPLP2	+	LFQ intensity BN_PINCH_LFQ intensity BN_GFP	5	5	5	76.5	76.5	76.5	11.665	0	18.18	2518100000	30	5	5	4	5	5	5	5	5	4	5	5	5	3.47386	0.0187571	0.618724	1.11644	28.6787	28.6386	28.8049	29.3649	29.2946	29.3188
P05423	P05423	DNA-directed RNA polymerase III subunit RPC4	POLR3D	+	LFQ intensity BN_PINCH_LFQ intensity BN_GFP	2	2	2	8	8	8	44.395	0	6.1573	84442000	6	2	2	2	0	0	1	2	2	2	0	0	1	0.903897	0.0324492	-0.967923	-0.968279	24.375	24.7725	24.832	24.5081	22.8507	23.717
P05556;H7C4N8	P05556	Integrin beta-1	ITGB1	+	LFQ intensity BN_PINCH_LFQ intensity BN_GFP	10	10	10	14.5	14.5	14.5	88.414	0	27.898	597020000	22	6	7	7	8	8	10	6	7	7	8	8	10	1.43473	0.0273018	0.750101	1.00937	26.6036	26.712	26.4472	26.9407	27.3327	27.7397
P05783;F8VZY9;CON__H-INV:HIT000015463	P05783;F8VZY9	Keratin, type I cytoskeletal 18	KRT18	+	LFQ intensity BN_PINCH_LFQ intensity BN_GFP	35	35	25	80.7	80.7	61.4	48.057	0	323.31	42602000000	272	32	31	32	33	34	32	22	21	22	23	24	22	3.23988	0.000344304	1.09709	1.79737	32.6665	32.3471	32.4601	33.4771	33.6764	33.6114
P06493;A0A024QZP7;A0A087WZZ9;E5RIU6	P06493;A0A024QZP7;A0A087WZZ9;E5RIU6	Cyclin-dependent kinase 1	CDK1;CDC2	+	LFQ intensity BN_PINCH_LFQ intensity BN_GFP	16	16	14	67	67	60.6	34.095	0	96.081	4149000000	92	13	15	12	14	13	13	11	13	10	12	11	11	3.5707	0.00656136	0.741812	1.32143	29.4559	29.3529	29.3405	30.0462	30.1128	30.2157
P06576;H0YH81;F8W079;F8W0P7;H0YI37	P06576;H0YH81;F8W079	ATP synthase subunit beta, mitochondrial;ATP synthase subunit beta	ATP5B	+	LFQ intensity BN_PINCH_LFQ intensity BN_GFP	20	20	20	60.9	60.9	60.9	56.559	0	97.479	5116200000	94	18	14	16	17	20	19	18	14	16	17	20	19	2.38791	0.000936543	1.208	1.71527	29.5318	29.2891	29.4404	30.309	30.6049	30.9715
R4GN98;P06703	R4GN98;P06703	Protein S100;Protein S100-A6	S100A6	+	LFQ intensity BN_PINCH_LFQ intensity BN_GFP	2	2	2	17.6	17.6	17.6	9.681	0.00030441	2.578	1943800000	9	2	2	2	2	1	1	2	2	2	2	1	1	0.801703	0.00391781	-3.93695	-1.42132	29.1009	28.6699	28.6468	29.3708	22.1797	23.0562
P06733;K7EM90;E5RI09;E5RG95;F5H1C3	P06733;K7EM90	Alpha-enolase;Enolase	ENO1	+	LFQ intensity BN_PINCH_LFQ intensity BN_GFP	24	24	21	69.6	69.6	56.9	47.168	0	189.91	45805000000	200	23	22	22	23	23	23	20	19	19	20	20	20	3.8025	0	1.52104	2.49421	32.5251	32.2273	32.3888	33.7761	33.9174	34.0108
P06737;E9PK47	P06737;E9PK47	Glycogen phosphorylase, liver form;Alpha-1,4 glucan phosphorylase	PYGL	+	LFQ intensity BN_PINCH_LFQ intensity BN_GFP	30	30	23	44.3	44.3	35.9	97.147	0	122.91	5156800000	138	19	16	20	27	28	27	16	12	14	20	21	21	2.84801	0.000897275	1.0786	1.69242	29.522	29.3568	29.6929	30.5761	30.449	30.7824
P06748;E5RGW4;E5RI98	P06748	Nucleophosmin	NPM1	+	LFQ intensity BN_PINCH_LFQ intensity BN_GFP	9	9	9	33.7	33.7	33.7	32.575	0	156.54	5811100000	61	9	9	9	5	9	8	9	9	9	5	9	8	2.78682	0.00126279	-1.00976	-1.59415	30.5008	30.557	30.3348	29.3119	29.3681	29.6832
P07093;C9JN98	P07093	Glia-derived nexin	SERPINE2	+	LFQ intensity BN_PINCH_LFQ intensity BN_GFP	5	5	5	13.1	13.1	13.1	44.002	0	8.263	227160000	12	3	3	2	5	4	5	3	3	2	5	4	5	2.8584	0	2.09603	2.73935	24.1141	24.1499	24.8904	26.3224	26.5689	26.5512
[truncated: 1,983 more rows]
