# Supplementary material for: Spatiotemporal profiling of cytosolic signaling complexes in living cells by selective proximity proteomics
Source: Nat Commun. 2021 Jan 4;12:71. doi: 10.1038/s41467-020-20367-x (PMC7782698; doi:10.1038/s41467-020-20367-x)
Supplement: Supplementary file 12 — Supplementary Data 9 [file 41467_2020_20367_MOESM12_ESM.xlsx]

## Sheet: Sheet1
Supplementary Data 9. Proteomic data for proximity labeling-based EGF-stimulation time course experiment with STS1 as the bait protein. Related to Figure 4.
Protein names	Gene names	Peptides	Unique peptides	Peptides 0 min_1	Peptides 0 min_2	Peptides 0 min_3	Peptides 2 min_1	Peptides 2 min_2	Peptides 2 min_3	Peptides 5 min_1	Peptides 5 min_2	Peptides 5 min_3	Peptides 10 min_1	Peptides 10 min_2	Peptides 10 min_3	Peptides 30 min_1	Peptides 30 min_2	Peptides 30 min_3	Unique peptides 0 min_1	Unique peptides 0 min_2	Unique peptides 0 min_3	Unique peptides 2 min_1	Unique peptides 2 min_2	Unique peptides 2 min_3	Unique peptides 5 min_1	Unique peptides 5 min_2	Unique peptides 5 min_3	Unique peptides 10 min_1	Unique peptides 10 min_2	Unique peptides 10 min_3	Unique peptides 30 min_1	Unique peptides 30 min_2	Unique peptides 30 min_3	LFQ intensity 0 min_1	LFQ intensity 0 min_2	LFQ intensity 0 min_3	LFQ intensity 2 min_1	LFQ intensity 2 min_2	LFQ intensity 2 min_3	LFQ intensity 5 min_1	LFQ intensity 5 min_2	LFQ intensity 5 min_3	LFQ intensity 10 min_1	LFQ intensity 10 min_2	LFQ intensity 10 min_3	LFQ intensity 30 min_1	LFQ intensity 30 min_2	LFQ intensity 30 min_3
Battenin	CLN3	2	2	0	1	0	0	0	0	0	0	0	1	1	1	1	1	1	0	1	0	0	0	0	0	0	0	1	1	1	1	1	1	0	9952300	0	0	0	0	0	0	0	0	0	0	0	0	0
Serpin B6	SERPINB6	12	11	10	9	10	11	10	9	10	11	11	11	10	11	11	11	11	9	9	9	10	9	8	9	10	10	10	9	10	10	10	10	362170000	352670000	323640000	295180000	286610000	304310000	361920000	315770000	363060000	293370000	327070000	333500000	318320000	301520000	347970000
Alpha-crystallin B chain	CRYAB	1	1	0	0	1	1	1	1	0	0	1	1	1	1	0	1	1	0	0	1	1	1	1	0	0	1	1	1	1	0	1	1	0	0	6253100	0	0	0	0	0	0	0	0	0	0	0	0
Vigilin	HDLBP	34	34	24	21	25	26	24	25	25	24	27	29	23	28	26	28	27	24	21	25	26	24	25	25	24	27	29	23	28	26	28	27	441980000	481180000	470290000	476760000	391910000	434760000	488290000	462670000	456160000	483770000	574890000	495820000	524440000	458470000	531450000
Transmembrane protein 120A	TMEM120A;TMPIT	1	1	0	1	1	1	1	1	1	0	1	1	1	1	1	1	1	0	1	1	1	1	1	1	0	1	1	1	1	1	1	1	0	0	4109400	0	0	0	0	0	0	0	0	0	0	0	0
40S ribosomal protein S9	RPS9	16	16	15	16	15	16	15	16	15	16	16	15	14	15	15	15	14	15	16	15	16	15	16	15	16	16	15	14	15	15	15	14	3210300000	3039600000	3257800000	2922300000	2830600000	3002000000	3110200000	3783500000	3247900000	3640300000	2876300000	3112800000	3070400000	3087200000	3247300000
Proteasome subunit alpha type;Proteasome subunit alpha type-2	PSMA2	3	3	0	2	1	3	1	2	1	1	1	2	2	1	3	3	2	0	2	1	3	1	2	1	1	1	2	2	1	3	3	2	0	25258000	0	16444000	0	0	0	0	0	23941000	20496000	0	25083000	26864000	23010000
Large proline-rich protein BAG6	BAT3;BAG6	5	5	3	4	1	4	2	2	3	4	5	2	4	3	4	3	5	3	4	1	4	2	2	3	4	5	2	4	3	4	3	5	39699000	23429000	0	27642000	22321000	31924000	37823000	30631000	36117000	28166000	35735000	31032000	30573000	30055000	28277000
Phospholipid-transporting ATPase;Phospholipid-transporting ATPase IG	ATP11C	1	1	0	1	0	0	0	0	0	1	0	1	0	1	1	0	1	0	1	0	0	0	0	0	1	0	1	0	1	1	0	1	0	8864800	0	0	0	0	0	0	0	0	0	0	0	0	0
Dystrophin	DMD	6	5	5	4	4	6	4	5	5	6	4	4	2	5	3	5	5	4	4	4	5	4	5	5	5	4	4	2	4	3	4	5	36025000	36383000	30938000	29811000	26961000	32904000	32555000	39207000	32580000	35073000	39400000	24388000	39691000	48561000	28513000
Neuroblastoma breakpoint family member 15;Neuroblastoma breakpoint family member 10;Neuroblastoma breakpoint family member 11;Putative neuroblastoma breakpoint family member 8;Neuroblastoma breakpoint family member 26;Neuroblastoma breakpoint family member 14;Neuroblastoma breakpoint family member 20;Neuroblastoma breakpoint family member 1	NBPF14;NBPF8;NBPF19;NBPF9;NBPF10;NBPF15;NBPF26;NBPF11;NBPF20;NBPF12;NBPF1	5	5	1	2	3	2	1	3	3	5	3	3	4	3	4	3	4	1	2	3	2	1	3	3	5	3	3	4	3	4	3	4	0	0	15940000	0	0	20545000	25088000	19817000	19085000	15873000	17442000	20800000	31935000	23202000	26760000
40S ribosomal protein S17	RPS17	4	4	2	3	1	2	4	4	3	3	4	3	2	2	1	2	3	2	3	1	2	4	4	3	3	4	3	2	2	1	2	3	0	0	0	19523000	24224000	23054000	22050000	28019000	24605000	20924000	0	0	0	0	29373000
	EPPK1	148	4	133	133	124	138	138	136	112	130	100	117	105	120	88	136	104	4	4	3	3	4	3	3	4	2	3	3	2	1	2	3	449290000	287020000	520670000	532200000	618280000	528990000	149200000	282380000	69580000	235200000	208280000	157900000	0	271250000	100110000
Myomegalin	PDE4DIP	14	1	4	8	4	6	5	7	5	9	8	7	6	10	9	9	6	0	0	0	1	1	0	0	1	0	1	0	1	0	0	0	0	0	0	0	0	0	0	15099000	0	0	0	0	0	0	0
Ubiquitin carboxyl-terminal hydrolase;Ubiquitin carboxyl-terminal hydrolase 36	USP36	2	2	0	1	0	2	1	2	2	2	2	1	2	2	2	2	2	0	1	0	2	1	2	2	2	2	1	2	2	2	2	2	0	10712000	0	0	10099000	10851000	7274400	9556300	13015000	0	9735000	4696100	12131000	0	0
LisH domain and HEAT repeat-0 mintaining protein KIAA1468	KIAA1468	2	2	2	0	0	0	0	1	2	2	2	1	0	0	0	1	1	2	0	0	0	0	1	2	2	2	1	0	0	0	1	1	18524000	0	0	0	0	0	0	23184000	0	0	0	0	0	0	0
GRIP1-associated protein 1	GRIPAP1	9	9	4	5	6	6	2	4	5	3	5	5	6	5	2	3	5	4	5	6	6	2	4	5	3	5	5	6	5	2	3	5	29190000	29593000	39198000	28327000	0	20008000	33991000	28168000	29214000	32763000	34064000	31398000	30075000	33434000	27707000
Synemin	SYNM	2	2	1	1	0	0	2	0	1	1	1	0	1	1	0	1	2	1	1	0	0	2	0	1	1	1	0	1	1	0	1	2	0	0	0	0	0	0	0	0	0	0	0	0	0	0	11552000
Calpain small subunit 1	CAPNS1	2	2	1	2	1	2	2	1	1	1	2	2	1	1	1	2	2	1	2	1	2	2	1	1	1	2	2	1	1	1	2	2	0	0	22825000	17614000	0	0	0	0	0	0	0	0	0	0	0
Nuclear envelope pore membrane protein POM 121C;Nuclear envelope pore membrane protein POM 121	POM121C;POM121	5	3	1	3	2	4	3	3	2	3	3	2	1	2	3	5	5	1	2	1	3	2	2	2	3	2	2	1	1	1	3	3	0	55913000	45544000	55044000	46493000	50350000	54623000	0	58653000	0	0	86285000	56929000	56709000	63453000
Cilia- and flagella-associated protein 70	CFAP70	1	1	1	1	1	0	0	1	1	1	1	0	1	1	0	1	1	1	1	1	0	0	1	1	1	1	0	1	1	0	1	1	0	0	21670000	0	0	0	0	0	0	0	0	0	0	0	0
Thioredoxin reductase 1, cytoplasmic	TXNRD1	22	22	15	17	17	22	20	19	18	18	21	18	14	17	16	21	20	15	17	17	22	20	19	18	18	21	18	14	17	16	21	20	537940000	661980000	600900000	560930000	482340000	570950000	485500000	694400000	588100000	526970000	597140000	632230000	636480000	637780000	684760000
cAMP-specific 3,5-cyclic phosphodiesterase 4D	PDE4D	5	5	2	1	4	1	1	2	1	1	3	1	2	3	1	2	4	2	1	4	1	1	2	1	1	3	1	2	3	1	2	4	41673000	0	42282000	0	0	0	0	0	46172000	0	0	0	0	0	44926000
Glutathione peroxidase;Phospholipid hydroperoxide glutathione peroxidase, mitochondrial	GPX4	3	3	2	2	1	1	1	1	2	1	1	1	1	1	1	1	1	2	2	1	1	1	1	2	1	1	1	1	1	1	1	1	0	11507000	0	0	0	0	0	0	0	0	0	0	0	0	0
DDB1- and CUL4-associated factor 13	DCAF13	5	5	4	3	2	4	4	3	4	5	1	2	2	2	4	5	4	4	3	2	4	4	3	4	5	1	2	2	2	4	5	4	38529000	26457000	31773000	33644000	33633000	33278000	53961000	46198000	0	36794000	34693000	0	30746000	30714000	37398000
Phosphoacetylglucosamine mutase	PGM3	6	6	3	3	1	1	3	2	3	1	4	2	2	2	1	2	3	3	3	1	1	3	2	3	1	4	2	2	2	1	2	3	21083000	25603000	0	0	20834000	0	27582000	0	28164000	0	25490000	0	0	23012000	0
Phosphatidylinositol 5-phosphate 4-kinase type-2 beta	PIP4K2B	1	1	0	1	0	1	0	1	1	1	0	1	0	1	0	1	1	0	1	0	1	0	1	1	1	0	1	0	1	0	1	1	0	9670600	0	0	0	0	0	0	0	0	0	0	0	0	0
Heme oxygenase 2	HMOX2	8	8	5	7	7	8	7	6	5	6	8	7	5	8	6	6	7	5	7	7	8	7	6	5	6	8	7	5	8	6	6	7	144540000	148340000	167030000	133670000	147610000	115500000	137630000	124700000	154820000	138870000	137740000	139780000	150030000	130490000	118190000
Amino acid transporter;Excitatory amino acid transporter 1	SLC1A3	2	2	2	2	1	2	2	1	2	1	1	0	1	2	0	1	2	2	2	1	2	2	1	2	1	1	0	1	2	0	1	2	52572000	0	0	31161000	0	0	33214000	0	0	0	0	0	0	0	27118000
Translation initiation factor eIF-2B subunit delta	EIF2B4	5	5	5	3	3	3	2	4	3	3	4	3	5	4	2	5	4	5	3	3	3	2	4	3	3	4	3	5	4	2	5	4	51274000	0	39871000	0	0	0	0	0	34409000	0	31055000	33747000	40114000	34974000	35415000
Ubiquitin carboxyl-terminal hydrolase;Ubiquitin carboxyl-terminal hydrolase isozyme L3	UCHL3	2	2	2	2	2	1	1	2	1	2	1	2	2	1	1	1	2	2	2	2	1	1	2	1	2	1	2	2	1	1	1	2	21119000	18811000	20996000	0	12653000	0	0	12466000	0	11906000	22020000	22714000	25122000	10941000	17457000
	CUL3	2	1	1	2	2	2	2	1	2	2	2	2	2	2	2	1	1	1	1	1	1	1	0	1	1	1	1	1	1	1	0	0	0	0	27722000	0	0	0	0	0	0	0	0	0	0	0	0
Roundabout homolog 1	ROBO1	5	5	1	2	1	5	3	1	1	0	2	4	1	1	0	1	3	1	2	1	5	3	1	1	0	2	4	1	1	0	1	3	0	16887000	0	30614000	27897000	0	0	0	0	24687000	0	0	0	0	20640000
Far upstream element-binding protein 2	KHSRP	14	13	8	12	9	13	10	11	13	11	12	11	10	12	11	12	11	7	11	8	12	9	10	12	10	11	10	9	11	10	11	10	236470000	232190000	234050000	229000000	224220000	232370000	279070000	214170000	258990000	217970000	260350000	238600000	264620000	210590000	232600000
	PCDH15	1	1	0	0	0	0	0	0	0	1	0	0	0	0	0	0	0	0	0	0	0	0	0	0	1	0	0	0	0	0	0	0	0	0	0	0	0	0	0	0	0	0	0	0	0	0	0
Alstrom syndrome protein 1	ALMS1	7	7	2	3	1	2	3	1	0	2	3	2	1	1	3	4	5	2	3	1	2	3	1	0	2	3	2	1	1	3	4	5	0	0	0	0	0	0	0	0	0	16717000	0	0	0	14239000	0
E3 ubiquitin-protein ligase UHRF1	UHRF1	4	4	3	3	1	4	3	4	3	3	3	3	1	2	2	2	2	3	3	1	4	3	4	3	3	3	3	1	2	2	2	2	15080000	15528000	0	13741000	16054000	14932000	17005000	0	17172000	16550000	0	15582000	0	14259000	0
Endoplasmic reticulum-Golgi intermediate compartment protein 2	ERGIC2	3	3	3	3	3	3	3	3	3	3	2	2	3	3	3	3	3	3	3	3	3	3	3	3	3	2	2	3	3	3	3	3	86886000	61198000	72460000	54263000	61749000	70818000	66786000	67379000	65154000	60610000	73619000	57218000	79559000	51663000	62323000
C-Maf-inducing protein	CMIP	2	2	2	1	0	1	1	0	0	0	1	0	0	2	2	2	0	2	1	0	1	1	0	0	0	1	0	0	2	2	2	0	15813000	0	0	0	0	0	0	0	0	0	0	15608000	18709000	15950000	0
Magnesium transporter protein 1	MAGT1	2	2	1	1	1	2	1	1	1	1	0	1	2	2	1	2	2	1	1	1	2	1	1	1	1	0	1	2	2	1	2	2	0	0	0	12022000	0	0	0	0	0	0	0	0	0	0	10305000
Vacuolar protein sorting-associated protein 45	VPS45	1	1	0	0	0	0	0	0	0	0	0	0	0	0	0	1	1	0	0	0	0	0	0	0	0	0	0	0	0	0	1	1	0	0	0	0	0	0	0	0	0	0	0	0	0	0	5310000
MKL/myocardin-like protein 1	MKL1;mkl1	2	2	1	1	2	1	1	1	0	1	1	1	1	1	1	0	1	1	1	2	1	1	1	0	1	1	1	1	1	1	0	1	0	0	10917000	0	0	0	0	0	0	0	0	0	0	0	0
Zinc finger protein 804B	ZNF804B	1	1	1	0	0	0	0	1	1	1	1	0	1	1	0	1	1	1	0	0	0	0	1	1	1	1	0	1	1	0	1	1	38465000	0	0	0	0	0	0	0	0	0	0	0	0	0	0
Signal peptidase complex subunit 2	SPCS2	6	6	3	4	3	3	4	3	4	3	3	3	4	4	5	1	3	3	4	3	3	4	3	4	3	3	3	4	4	5	1	3	29616000	23145000	26359000	22750000	19703000	23296000	28043000	26105000	23951000	27181000	32778000	28284000	24980000	0	25388000
Down syndrome cell adhesion molecule	DSCAM	2	2	1	1	1	1	1	1	1	1	1	1	1	1	1	1	2	1	1	1	1	1	1	1	1	1	1	1	1	1	1	2	0	0	0	0	0	0	0	0	0	0	0	0	0	0	39620000
Heterogeneous nuclear ribonucleoprotein D-like	HNRNPDL	5	4	5	5	5	5	5	5	4	5	5	5	5	5	4	5	5	4	4	4	4	4	4	3	4	4	4	4	4	3	4	4	92429000	76759000	118740000	85707000	95356000	104380000	108390000	98146000	116510000	133900000	94873000	98604000	123880000	90025000	103420000
Retrotransposon-derived protein PEG10	PEG10	2	2	1	1	2	1	2	1	2	1	2	2	0	2	1	2	1	1	1	2	1	2	1	2	1	2	2	0	2	1	2	1	0	0	0	0	13203000	0	11462000	0	12254000	12610000	0	11147000	0	11151000	0
SRA stem-loop-interacting RNA-binding protein, mitochondrial	SLIRP	1	1	0	1	0	0	0	1	1	1	0	0	0	0	0	0	0	0	1	0	0	0	1	1	1	0	0	0	0	0	0	0	0	4245100	0	0	0	0	0	0	0	0	0	0	0	0	0
40S ribosomal protein S24	RPS24	4	4	4	4	4	3	3	3	4	4	4	4	3	3	4	3	4	4	4	4	3	3	3	4	4	4	4	3	3	4	3	4	710500000	791380000	713110000	836370000	978670000	666700000	750710000	867340000	955940000	769120000	619200000	866620000	668810000	766980000	675770000
Eukaryotic translation initiation factor 5B	EIF5B	16	16	11	11	11	12	11	11	14	14	13	11	14	10	12	12	13	11	11	11	12	11	11	14	14	13	11	14	10	12	12	13	152490000	163590000	184870000	168090000	130650000	161870000	204190000	186430000	169310000	196830000	201360000	160770000	194490000	190770000	190580000
NF-kappa-B essential modulator	IKBKG	6	6	6	3	3	4	4	4	4	5	4	4	5	5	5	5	6	6	3	3	4	4	4	4	5	4	4	5	5	5	5	6	48621000	56368000	53165000	56868000	53270000	65501000	63849000	56579000	58446000	53160000	56650000	51837000	71485000	53486000	65217000
E3 SUMO-protein ligase PIAS2;E3 SUMO-protein ligase PIAS1	PIAS2;PIAS1	1	1	1	1	0	1	0	1	1	1	0	1	0	0	1	0	1	1	1	0	1	0	1	1	1	0	1	0	0	1	0	1	0	4260200	0	0	0	0	0	0	0	0	0	0	0	0	0
Selenoprotein T	SELT	1	1	1	1	1	1	1	1	1	1	1	1	1	1	1	1	1	1	1	1	1	1	1	1	1	1	1	1	1	1	1	1	0	0	18342000	0	0	0	0	0	0	0	0	0	0	0	0
Eukaryotic translation initiation factor 3 subunit K	EIF3K	1	1	0	1	1	0	1	0	0	1	1	0	0	0	1	1	0	0	1	1	0	1	0	0	1	1	0	0	0	1	1	0	0	0	11542000	0	0	0	0	0	0	0	0	0	0	0	0
cAMP-dependent protein kinase catalytic subunit beta;cAMP-dependent protein kinase catalytic subunit alpha	PRKACB;PRKACA;KIN27	4	4	1	2	3	2	4	3	4	2	4	2	1	2	4	2	2	1	2	3	2	4	3	4	2	4	2	1	2	4	2	2	0	34953000	48904000	18194000	47163000	38354000	39908000	0	50208000	41853000	45954000	59710000	40656000	42814000	40394000
Intersectin-2	ITSN2	1	1	0	0	1	1	1	0	0	1	0	0	0	0	0	1	0	0	0	1	1	1	0	0	1	0	0	0	0	0	1	0	0	0	2789500	0	0	0	0	0	0	0	0	0	0	0	0
TIR domain-0 mintaining adapter molecule 1	TICAM1	2	2	0	0	1	0	0	1	0	0	1	2	0	0	2	0	2	0	0	1	0	0	1	0	0	1	2	0	0	2	0	2	0	0	0	0	0	0	0	0	0	6307900	0	0	0	0	11843000
Monofunctional C1-tetrahydrofolate synthase, mitochondrial	MTHFD1L	2	2	1	0	1	0	1	0	2	1	1	0	0	2	1	1	1	1	0	1	0	1	0	2	1	1	0	0	2	1	1	1	0	0	0	0	0	0	9429400	0	0	0	0	0	0	0	0
Clathrin heavy chain;Clathrin heavy chain 1	CLTC	90	71	80	81	78	82	84	83	83	85	90	80	83	85	78	85	85	63	64	63	64	65	66	65	66	71	63	64	67	61	67	67	14675000000	20067000000	12758000000	18371000000	20130000000	18889000000	21495000000	25201000000	27192000000	19374000000	19516000000	23617000000	20771000000	21357000000	26429000000
SRC kinase signaling inhibitor 1	SRCIN1	1	1	0	0	0	0	0	0	0	0	1	0	0	0	0	0	1	0	0	0	0	0	0	0	0	1	0	0	0	0	0	1	0	0	0	0	0	0	0	0	13036000	0	0	0	0	0	0
Mitochondrial pyruvate carrier 1	BRP44L;MPC1	1	1	1	1	0	0	0	0	0	0	1	0	0	0	0	1	0	1	1	0	0	0	0	0	0	1	0	0	0	0	1	0	0	3297100	0	0	0	0	0	0	0	0	0	0	0	0	0
DNA-directed RNA polymerases I, II, and III subunit RPABC1	POLR2E	2	2	2	0	0	1	1	2	0	2	1	1	1	2	1	1	0	2	0	0	1	1	2	0	2	1	1	1	2	1	1	0	16591000	0	0	0	0	16732000	0	0	0	0	0	0	0	0	0
Endophilin-B1	SH3GLB1	5	5	4	5	4	4	5	3	4	5	5	4	4	5	4	5	5	4	5	4	4	5	3	4	5	5	4	4	5	4	5	5	43503000	34326000	33403000	31483000	27888000	33693000	37409000	31881000	35588000	37091000	36345000	34480000	40838000	36455000	38135000
Trypsin-1;Alpha-trypsin chain 1;Alpha-trypsin chain 2;Putative trypsin-6;Trypsin-2	PRSS1;PRSS3P2;PRSS2	2	2	2	2	2	2	2	2	2	2	2	2	2	2	1	2	2	2	2	2	2	2	2	2	2	2	2	2	2	1	2	2	95572000	102650000	130370000	98632000	96879000	109400000	152770000	117000000	380570000	113830000	86793000	95064000	0	73117000	186500000
26S proteasome non-ATPase regulatory subunit 1	PSMD1	4	4	1	4	0	2	2	2	1	3	3	2	2	1	1	1	3	1	4	0	2	2	2	1	3	3	2	2	1	1	1	3	0	19082000	0	16429000	15775000	14979000	0	19530000	19451000	15790000	16201000	0	0	0	20614000
Kinesin-like protein;Kinesin-like protein KIF1B	KIF1B;KIF1Bbeta	7	5	2	6	2	3	2	1	4	7	3	4	5	4	4	5	6	0	4	0	1	1	0	2	5	1	2	3	3	2	3	4	0	16243000	0	0	0	0	0	15351000	0	0	14663000	0	0	16279000	13530000
Selenoprotein M	SELM	2	2	0	0	0	0	0	0	0	0	2	1	0	2	1	1	0	0	0	0	0	0	0	0	0	2	1	0	2	1	1	0	0	0	0	0	0	0	0	0	14562000	0	0	0	0	0	0
Kanadaptin	SLC4A1AP	1	1	0	0	0	0	0	0	0	0	0	0	0	0	0	0	1	0	0	0	0	0	0	0	0	0	0	0	0	0	0	1	0	0	0	0	0	0	0	0	0	0	0	0	0	0	0
Putative RNA-binding protein 15	RBM15	8	8	4	6	5	6	5	5	5	5	5	4	5	7	5	5	5	4	6	5	6	5	5	5	5	5	4	5	7	5	5	5	73762000	61022000	73875000	62236000	76456000	65369000	64387000	56582000	64530000	58692000	70529000	70447000	79155000	53902000	85066000
B-cell lymphoma/leukemia 10	BCL10	2	2	1	2	1	2	1	2	2	2	1	1	1	2	2	2	2	1	2	1	2	1	2	2	2	1	1	1	2	2	2	2	0	0	0	0	0	0	0	0	0	0	0	0	12731000	0	13741000
NADH dehydrogenase [ubiquinone] 1 alpha subcomplex subunit 10, mitochondrial	NDUFA10	6	6	4	5	2	6	5	5	2	5	4	2	3	4	3	4	6	4	5	2	6	5	5	2	5	4	2	3	4	3	4	6	54177000	43400000	49849000	56211000	60281000	53548000	42496000	40991000	43323000	49480000	49670000	51412000	46307000	56199000	54205000
Nucleolar protein of 40 kDa	ZCCHC17	5	5	3	5	4	5	5	5	5	5	5	5	5	5	5	5	5	3	5	4	5	5	5	5	5	5	5	5	5	5	5	5	108300000	127890000	113350000	126950000	119070000	122890000	130070000	154580000	132600000	103500000	130570000	131380000	111750000	111100000	144980000
Protein FAM83D	FAM83D	4	4	2	2	2	3	3	3	2	2	2	2	2	3	3	3	3	2	2	2	3	3	3	2	2	2	2	2	3	3	3	3	18194000	20640000	20407000	23918000	17359000	22050000	22881000	22256000	21660000	22160000	17707000	25745000	24633000	25378000	22483000
60S ribosomal protein L17	RPL17;RPL17-C18orf32	7	7	5	7	5	6	7	6	6	7	7	5	4	6	6	7	5	5	7	5	6	7	6	6	7	7	5	4	6	6	7	5	522820000	424780000	554250000	423760000	500630000	418010000	519490000	546950000	801590000	605900000	407480000	420640000	374870000	481380000	527080000
MTSS1-like protein	MTSS1L	4	4	4	3	2	4	4	4	4	2	4	2	3	3	4	2	3	4	3	2	4	4	4	4	2	4	2	3	3	4	2	3	28520000	26436000	35351000	29613000	24558000	26343000	19794000	29595000	23377000	36649000	28079000	25454000	32316000	23632000	28541000
OTU domain-0 mintaining protein 5	OTUD5	2	2	0	0	1	2	1	1	1	1	1	0	0	1	0	1	1	0	0	1	2	1	1	1	1	1	0	0	1	0	1	1	0	0	0	11283000	0	0	0	0	0	0	0	0	0	0	0
Un0 minventional myosin-Va;Un0 minventional myosin-Vb	MYO5A;MYO5B	6	2	0	2	2	2	2	2	2	3	4	2	2	1	3	1	3	0	0	1	0	1	1	1	1	2	0	0	0	1	0	0	0	0	0	0	0	0	0	0	31543000	0	0	0	0	0	0
Vacuolar protein sorting-associated protein VTA1 homolog	VTA1	1	1	1	1	0	1	0	1	1	1	1	1	1	0	1	0	1	1	1	0	1	0	1	1	1	1	1	1	0	1	0	1	0	15244000	0	0	0	0	0	0	0	0	0	0	0	0	0
AP-2 complex subunit mu	AP2M1	16	16	10	10	9	12	9	10	8	11	11	7	9	12	7	10	13	10	10	9	12	9	10	8	11	11	7	9	12	7	10	13	199240000	180550000	204210000	192330000	189510000	165330000	189030000	203220000	217730000	256700000	197670000	223850000	190160000	185070000	186590000
Ubiquitin-0 minjugating enzyme E2 D2;Ubiquitin-0 minjugating enzyme E2 D3	UBE2D2;UBE2D3	3	3	3	3	3	3	2	3	3	3	3	3	3	3	3	3	3	3	3	3	3	2	3	3	3	3	3	3	3	3	3	3	209370000	139150000	204710000	102460000	139820000	121810000	111230000	202360000	117970000	113410000	206090000	133180000	157720000	162880000	115050000
Regulator of nonsense transcripts 3B	UPF3B	2	2	1	1	2	1	1	0	1	1	2	1	1	2	2	1	1	1	1	2	1	1	0	1	1	2	1	1	2	2	1	1	0	0	11314000	0	0	0	0	0	10729000	0	0	10505000	9142500	0	0
Antigen peptide transporter 2	TAP2	4	3	4	3	3	4	3	4	4	3	4	2	2	2	3	3	1	3	2	2	3	2	3	3	2	3	1	1	1	2	2	0	24699000	29218000	23948000	23414000	27478000	20757000	19647000	30050000	21473000	23621000	24637000	19977000	27989000	28408000	0
WASH complex subunit FAM21C;WASH complex subunit FAM21A	FAM21A;FAM21C	2	2	1	1	0	1	1	0	1	2	0	1	1	1	0	0	0	1	1	0	1	1	0	1	2	0	1	1	1	0	0	0	0	0	0	0	0	0	0	13746000	0	0	0	0	0	0	0
Partitioning defective 3 homolog B	PARD3B	1	1	0	0	0	0	1	0	1	1	0	0	1	0	1	0	1	0	0	0	0	1	0	1	1	0	0	1	0	1	0	1	0	0	0	0	0	0	0	10989000	0	0	0	0	0	0	0
ATP-dependent RNA helicase DHX29	DHX29	11	11	7	6	5	6	5	7	6	6	6	6	4	9	5	7	8	7	6	5	6	5	7	6	6	6	6	4	9	5	7	8	53517000	45225000	45731000	33208000	33019000	51698000	43685000	43870000	60273000	50460000	55280000	42176000	56653000	54736000	50213000
Signal recognition particle 19 kDa protein	SRP19	2	2	1	1	1	1	1	1	1	1	1	1	1	2	1	1	1	1	1	1	1	1	1	1	1	1	1	1	2	1	1	1	0	0	6068100	0	0	0	0	0	0	0	0	0	0	0	0
Tumor protein D54	TPD52L2	3	3	0	1	2	2	2	1	2	1	2	0	1	1	1	1	0	0	1	2	2	2	1	2	1	2	0	1	1	1	1	0	0	0	14717000	11778000	10880000	0	12520000	0	0	0	0	0	0	0	0
UTP--glucose-1-phosphate uridylyltransferase	UGP2	12	12	6	9	7	6	8	9	7	8	11	9	9	9	11	10	11	6	9	7	6	8	9	7	8	11	9	9	9	11	10	11	111420000	116830000	133290000	124770000	109380000	132430000	136830000	131710000	136460000	141460000	151500000	135040000	142010000	119140000	149110000
Prostaglandin E synthase 3	PTGES3	5	5	2	4	5	4	4	3	5	4	5	4	4	4	5	4	3	2	4	5	4	4	3	5	4	5	4	4	4	5	4	3	201980000	179900000	190500000	184140000	174370000	213440000	208680000	144530000	233960000	206170000	190840000	186380000	199730000	178590000	268660000
Ens0 minsin	MAP7	4	4	3	2	1	4	3	2	4	4	4	3	4	4	3	3	3	3	2	1	4	3	2	4	4	4	3	4	4	3	3	3	36879000	35405000	0	20842000	29739000	32542000	30920000	24335000	34729000	32807000	28631000	31497000	36681000	30357000	33607000
Synaptonemal complex protein 1	SYCP1	1	1	1	1	0	1	1	1	1	1	1	0	1	1	1	1	1	1	1	0	1	1	1	1	1	1	0	1	1	1	1	1	0	10864000	0	0	0	0	0	0	0	0	0	0	0	0	0
Isocitrate dehydrogenase [NAD] subunit, mitochondrial;Isocitrate dehydrogenase [NAD] subunit beta, mitochondrial	IDH3B	3	3	1	2	1	1	1	3	2	2	2	1	1	1	1	1	1	1	2	1	1	1	3	2	2	2	1	1	1	1	1	1	0	20581000	0	22490000	20676000	22021000	17360000	21249000	17762000	20735000	0	16389000	20410000	17504000	15890000
Beta-soluble NSF attachment protein	NAPB	1	1	1	1	0	0	0	1	0	0	1	0	1	1	0	1	1	1	1	0	0	0	1	0	0	1	0	1	1	0	1	1	0	7213900	0	0	0	0	0	0	0	0	0	0	0	0	0
Lys-63-specific deubiquitinase BRCC36	BRCC3	3	3	1	0	2	1	1	1	2	1	1	2	2	2	3	2	1	1	0	2	1	1	1	2	1	1	2	2	2	3	2	1	0	0	0	0	0	0	0	0	0	0	0	0	24001000	0	0
Pyrroline-5-carboxylate reductase;Pyrroline-5-carboxylate reductase 2	PYCR2	4	3	2	0	2	2	1	2	2	1	3	1	1	2	1	1	2	1	0	1	1	0	1	1	1	2	0	1	1	1	0	1	27991000	0	29897000	0	0	30438000	41080000	0	26631000	0	0	29227000	0	0	30396000
Protein Smaug homolog 2	SAMD4B	5	5	1	1	3	3	2	2	1	3	2	1	1	1	2	1	0	1	1	3	3	2	2	1	3	2	1	1	1	2	1	0	0	0	15014000	15373000	12123000	16525000	0	0	11353000	0	0	0	19360000	0	0
BolA-like protein 2	BOLA2;BOLA2B	4	4	4	4	4	4	4	4	4	4	4	3	4	4	4	4	4	4	4	4	4	4	4	4	4	4	3	4	4	4	4	4	207830000	185200000	189790000	230540000	190600000	198140000	171600000	196070000	240570000	188030000	187390000	212490000	208270000	187040000	212210000
Melanoma-associated antigen 6;Melanoma-associated antigen 3;Melanoma-associated antigen 2	MAGEA2B;MAGEA2;MAGEA3;MAGEA6	1	1	0	1	0	1	1	1	1	1	1	1	1	1	1	1	1	0	1	0	1	1	1	1	1	1	1	1	1	1	1	1	0	16795000	0	17283000	19032000	0	0	0	0	17016000	0	0	0	0	14868000
B-cell CLL/lymphoma 9-like protein	BCL9L	1	1	1	0	1	1	1	1	1	1	1	1	0	0	1	1	1	1	0	1	1	1	1	1	1	1	1	0	0	1	1	1	0	0	5194800	0	0	0	0	0	0	0	0	0	0	0	0
Ribosome maturation protein SBDS	SBDS	11	11	7	8	6	10	9	8	9	9	9	8	7	9	8	7	7	7	8	6	10	9	8	9	9	9	8	7	9	8	7	7	154990000	163300000	188340000	161600000	208420000	164420000	183600000	177610000	168990000	166000000	174750000	190030000	166560000	151540000	165860000
Protein SET;Protein SETSIP	SET;SETSIP	2	2	1	1	1	1	1	1	2	0	1	1	0	0	2	1	2	1	1	1	1	1	1	2	0	1	1	0	0	2	1	2	0	0	0	0	0	0	0	0	0	0	0	0	15698000	0	20376000
Hypoxia up-regulated protein 1	HYOU1	10	10	4	7	5	8	6	5	5	7	7	6	7	9	5	6	8	4	7	5	8	6	5	5	7	7	6	7	9	5	6	8	60145000	37219000	29334000	46333000	35719000	42772000	58944000	48750000	65620000	54088000	45273000	45178000	49525000	42055000	50347000
Protein FAM208A	FAM208A	3	3	0	0	1	0	2	2	1	0	1	1	1	1	2	1	1	0	0	1	0	2	2	1	0	1	1	1	1	2	1	1	0	0	0	0	0	0	0	0	0	0	0	0	9775500	0	0
Mastermind-like protein 2	MAML2	1	1	0	0	0	1	1	0	0	1	0	1	0	0	0	0	0	0	0	0	1	1	0	0	1	0	1	0	0	0	0	0	0	0	0	0	0	0	0	12507000	0	0	0	0	0	0	0
Complement factor I;Complement factor I heavy chain;Complement factor I light chain	CFI	1	1	0	0	0	0	0	0	0	0	0	0	0	0	0	1	0	0	0	0	0	0	0	0	0	0	0	0	0	0	1	0	0	0	0	0	0	0	0	0	0	0	0	0	0	3343900	0
	TJP1	47	1	34	41	35	42	41	42	38	40	42	41	35	42	40	35	38	1	1	0	1	1	1	1	1	1	1	1	1	1	1	1	0	14428000	0	0	0	0	0	0	0	0	0	0	0	0	0
Coiled-coil domain-0 mintaining protein R3HCC1L	R3HCC1L	2	2	0	1	0	0	1	0	2	2	2	1	1	0	2	1	1	0	1	0	0	1	0	2	2	2	1	1	0	2	1	1	0	0	0	0	0	0	0	0	12443000	0	0	0	0	0	0
Leptin receptor gene-related protein	LEPROT	1	1	1	1	1	1	1	1	1	1	1	1	1	1	1	1	1	1	1	1	1	1	1	1	1	1	1	1	1	1	1	1	0	0	8353100	0	0	0	0	0	0	0	0	0	0	0	0
Selenoprotein O	SELO	2	2	1	2	1	1	0	1	0	0	2	2	2	2	1	1	2	1	2	1	1	0	1	0	0	2	2	2	2	1	1	2	0	0	0	0	0	7016600	0	0	9991700	0	0	11168000	0	0	15322000
Keratin, type II cuticular Hb6;Keratin, type II cuticular Hb3;Keratin, type II cuticular Hb1	KRT81;KRT86;KRT83	5	2	3	1	3	2	1	3	1	1	2	5	1	1	4	3	1	1	0	2	1	0	2	0	0	1	2	0	0	1	1	0	0	0	16057000	0	0	12597000	0	0	0	26170000	0	0	14581000	0	0
Ras-related protein Rab-18	RAB18	4	4	1	2	3	3	2	3	3	4	2	3	4	3	4	3	2	1	2	3	3	2	3	3	4	2	3	4	3	4	3	2	0	0	31668000	32330000	53691000	35358000	27954000	58410000	0	31568000	38781000	36982000	38684000	41341000	33099000
Arfaptin-2	ARFIP2	3	3	0	1	1	1	1	1	1	2	2	1	2	2	3	3	2	0	1	1	1	1	1	1	2	2	1	2	2	3	3	2	0	0	0	0	0	0	0	0	0	0	0	0	0	18309000	0
15 kDa selenoprotein	2019-09-15	2	2	0	1	1	2	1	1	0	1	1	2	0	1	1	0	1	0	1	1	2	1	1	0	1	1	2	0	1	1	0	1	0	0	0	9836100	0	0	0	0	0	0	0	0	0	0	0
Arf-GAP with coiled-coil, ANK repeat and PH domain-0 mintaining protein 2	ACAP2	3	3	1	1	2	2	3	3	0	3	1	3	1	3	3	3	2	1	1	2	2	3	3	0	3	1	3	1	3	3	3	2	0	0	0	0	8501900	15087000	0	0	0	0	0	19409000	0	15142000	0
Acyl-protein thioesterase 1	LYPLA1	1	1	1	1	1	1	1	1	1	1	1	0	1	0	1	1	1	1	1	1	1	1	1	1	1	1	0	1	0	1	1	1	0	0	8354800	0	0	0	0	0	0	0	0	0	0	0	0
Nebulin	NEB	4	3	1	1	3	3	3	2	1	1	1	3	2	3	3	3	3	1	1	3	3	3	2	1	1	1	3	2	3	3	3	3	0	0	926130000	224150000	117970000	290860000	0	0	0	274880000	337970000	938020000	269360000	209420000	226660000
Gamma-tubulin complex component 5	TUBGCP5	4	4	2	3	2	2	1	3	2	3	3	2	2	2	2	2	4	2	3	2	2	1	3	2	3	3	2	2	2	2	2	4	19490000	24351000	21232000	19171000	0	19750000	20148000	19285000	17532000	22349000	25661000	22817000	23650000	23500000	15013000
Proteasome activator complex subunit 2	PSME2	9	9	6	9	5	7	7	8	5	6	6	6	6	6	6	7	7	6	9	5	7	7	8	5	6	6	6	6	6	6	7	7	102850000	115460000	130500000	117540000	87831000	118120000	128330000	121260000	105040000	90866000	151180000	111810000	166630000	126960000	127380000
Protein CIP2A	KIAA1524	19	19	10	16	13	14	13	15	16	14	13	14	14	13	14	16	15	10	16	13	14	13	15	16	14	13	14	14	13	14	16	15	161960000	147920000	148990000	133780000	132420000	156290000	172820000	135580000	179410000	149410000	159230000	171560000	182830000	140270000	160800000
WASH complex subunit 7	KIAA1033	7	7	4	2	4	6	4	4	4	4	5	2	4	5	3	4	3	4	2	4	6	4	4	4	4	5	2	4	5	3	4	3	37875000	25120000	35224000	39773000	31868000	27862000	33080000	36201000	37061000	31931000	44847000	38363000	42917000	29952000	37506000
Interferon-induced protein with tetratricopeptide repeats 2	IFIT2	5	5	0	3	1	2	0	1	3	1	2	2	2	3	1	2	2	0	3	1	2	0	1	3	1	2	2	2	3	1	2	2	0	0	0	12662000	0	0	0	0	0	0	0	11663000	0	0	0
WD repeat-0 mintaining protein 6	WDR6	19	19	10	13	12	13	11	13	12	11	15	13	17	16	15	16	17	10	13	12	13	11	13	12	11	15	13	17	16	15	16	17	108080000	160270000	168090000	139680000	111510000	139370000	151950000	107230000	153870000	138190000	193410000	145430000	179960000	159970000	156110000
39S ribosomal protein L45, mitochondrial	MRPL45	2	2	2	2	1	2	2	1	1	1	1	2	1	1	1	1	1	2	2	1	2	2	1	1	1	1	2	1	1	1	1	1	0	14912000	0	12450000	0	0	0	0	0	0	0	0	0	0	0
	SPAG9	21	1	14	20	14	18	17	15	15	17	15	18	15	15	13	17	17	0	1	1	1	1	0	1	1	1	1	1	0	0	1	0	240410000	263410000	245960000	212590000	199480000	235150000	234650000	230140000	231130000	258520000	246490000	229920000	243100000	219320000	229350000
ETS domain-0 mintaining protein Elk-4	ELK4	1	1	0	0	0	1	0	0	0	0	0	0	0	0	0	0	0	0	0	0	1	0	0	0	0	0	0	0	0	0	0	0	0	0	0	0	0	0	0	0	0	0	0	0	0	0	0
26S protease regulatory subunit 10B	PSMC6	7	7	5	5	4	5	4	5	5	5	6	5	4	5	6	6	5	5	5	4	5	4	5	5	5	6	5	4	5	6	6	5	115910000	157190000	131050000	120790000	118980000	118020000	133390000	130040000	168970000	146990000	153540000	159320000	134810000	107220000	145510000
Uncharacterized protein KIAA0825	KIAA0825	1	1	1	1	1	1	1	1	1	1	1	0	1	1	1	1	1	1	1	1	1	1	1	1	1	1	0	1	1	1	1	1	0	0	25646000	0	0	0	0	0	0	0	0	0	0	0	0
Dedicator of cytokinesis protein 9	DOCK9	8	7	2	1	0	1	1	1	1	3	3	4	4	4	4	3	5	2	0	0	1	1	1	1	3	3	3	3	3	3	2	4	0	0	0	0	0	0	0	17777000	15909000	0	16985000	19208000	25670000	20928000	17433000
E3 ubiquitin-protein ligase RNF114	RNF114	2	2	1	2	1	2	2	2	2	1	2	2	1	1	2	2	1	1	2	1	2	2	2	2	1	2	2	1	1	2	2	1	16482000	25820000	0	18819000	22280000	23048000	19153000	21588000	23436000	26621000	26294000	20183000	51154000	24979000	16734000
Ubiquitin-like protein ISG15	ISG15	4	4	3	4	3	4	3	3	3	3	4	2	3	3	3	3	3	3	4	3	4	3	3	3	3	4	2	3	3	3	3	3	76619000	51724000	50996000	49777000	46291000	52131000	48944000	36981000	54968000	37108000	53283000	50332000	40884000	55940000	48280000
Uncharacterized protein FLJ45252	AAK1	4	4	2	4	2	3	3	3	3	3	4	4	4	2	1	1	3	2	4	2	3	3	3	3	3	4	4	4	2	1	1	3	0	35921000	33375000	32934000	31659000	29343000	36879000	37287000	42677000	29107000	29363000	36851000	0	0	33081000
Mitogen-activated protein kinase kinase kinase kinase;Mitogen-activated protein kinase kinase kinase kinase 5	MAP4K5	3	3	1	1	1	1	1	1	1	1	0	1	1	1	1	1	1	1	1	1	1	1	1	1	1	0	1	1	1	1	1	1	0	0	19118000	0	0	0	0	0	0	0	0	0	0	0	0
Protein RTF2 homolog	RTFDC1	2	2	0	1	0	0	0	0	1	0	0	1	1	0	1	1	1	0	1	0	0	0	0	1	0	0	1	1	0	1	1	1	0	0	0	0	0	0	0	0	0	0	0	0	0	0	9665300
Pyrroline-5-carboxylate reductase;Pyrroline-5-carboxylate reductase 3	PYCRL	7	7	5	6	5	7	7	5	6	6	7	4	4	4	5	5	7	5	6	5	7	7	5	6	6	7	4	4	4	5	5	7	119080000	143740000	137210000	133420000	121250000	156980000	146210000	148250000	119090000	99505000	140250000	120340000	140050000	118940000	142710000
Un0 minventional myosin-X	MYO10	14	14	7	7	6	8	11	9	8	9	10	5	8	10	10	8	8	7	7	6	8	11	9	8	9	10	5	8	10	10	8	8	70849000	61100000	47623000	72032000	79899000	87557000	73439000	58871000	88290000	80656000	62120000	77439000	95544000	80856000	81529000
Voltage-dependent anion-selective channel protein 2	VDAC2	13	13	13	11	10	13	12	12	12	12	11	12	11	12	11	13	11	13	11	10	13	12	12	12	12	11	12	11	12	11	13	11	1202700000	1227200000	1553900000	1224200000	1168700000	1288100000	1668600000	1329100000	1566800000	1502900000	1411100000	1308600000	1366300000	1244000000	1460500000
Protein RER1	RER1	2	2	1	1	1	1	1	1	1	1	1	1	1	2	0	1	1	1	1	1	1	1	1	1	1	1	1	1	2	0	1	1	0	0	0	0	0	0	0	0	0	0	0	11877000	0	0	0
Protein FAM189A2	FAM189A2	1	1	1	1	1	1	1	1	1	1	1	1	1	1	1	1	1	1	1	1	1	1	1	1	1	1	1	1	1	1	1	1	0	0	32371000	0	0	0	0	0	0	0	0	0	0	0	0
Centrosomal protein of 192 kDa	CEP192	2	2	0	1	0	0	0	0	1	0	0	1	0	0	0	0	1	0	1	0	0	0	0	1	0	0	1	0	0	0	0	1	0	0	0	0	0	0	0	0	0	5231100	0	0	0	0	0
Diacylglycerol O-acyltransferase 1	DGAT1	1	1	0	0	1	0	0	0	0	0	0	0	0	0	0	1	0	0	0	1	0	0	0	0	0	0	0	0	0	0	1	0	0	0	0	0	0	0	0	0	0	0	0	0	0	4732400	0
Heterogeneous nuclear ribonucleoprotein U-like protein 1	HNRNPUL1	6	6	6	5	4	6	5	5	6	5	6	5	6	6	6	6	6	6	5	4	6	5	5	6	5	6	5	6	6	6	6	6	57163000	52418000	46976000	56702000	44775000	75214000	81293000	72387000	74261000	66684000	76755000	75655000	68459000	70918000	86062000
MAP kinase-activating death domain protein	MADD	5	5	1	2	0	2	1	2	0	2	2	0	2	2	2	1	4	1	2	0	2	1	2	0	2	2	0	2	2	2	1	4	0	0	0	12185000	0	0	0	8279800	0	0	0	0	0	0	0
Exocyst complex component 7	EXOC7	1	1	0	1	1	0	0	1	0	1	0	0	0	1	1	1	0	0	1	1	0	0	1	0	1	0	0	0	1	1	1	0	0	3962100	0	0	0	0	0	0	0	0	0	0	0	0	0
	SYNE2	19	1	4	6	5	4	8	7	8	8	12	9	5	10	12	10	11	1	1	1	1	1	1	1	1	1	1	1	1	1	1	1	97677000	69418000	100240000	87422000	88093000	97314000	103000000	107330000	94226000	112710000	111950000	93195000	131090000	107680000	88826000
Arf-GAP with SH3 domain, ANK repeat and PH domain-0 mintaining protein 1	ASAP1	5	2	1	0	0	2	1	2	1	3	2	2	0	0	1	0	2	1	0	0	0	1	0	0	1	2	1	0	0	0	0	1	0	0	0	0	0	0	0	55630000	0	0	0	0	0	0	0
WD repeat-0 mintaining protein 47	WDR47	8	8	4	4	4	6	3	5	5	3	7	4	5	6	4	6	5	4	4	4	6	3	5	5	3	7	4	5	6	4	6	5	55555000	51887000	55182000	48445000	39618000	36426000	50209000	34321000	38979000	47604000	45171000	55801000	58618000	69244000	52974000
A-kinase anchor protein 9	AKAP9	64	0	21	23	9	18	28	29	39	38	47	31	25	49	42	43	49	0	0	0	0	0	0	0	0	0	0	0	0	0	0	0	181550000	163590000	83960000	128320000	185340000	198010000	343400000	286040000	397050000	231210000	279720000	352780000	410880000	326060000	338810000
Sorting nexin-6;Sorting nexin-6, N-terminally processed	SNX6	2	2	1	1	2	1	2	1	1	1	2	1	2	1	1	0	2	1	1	2	1	2	1	1	1	2	1	2	1	1	0	2	0	0	16750000	0	16410000	0	0	0	17620000	0	18822000	0	0	0	13131000
Non-specific serine/threonine protein kinase;Serine/threonine-protein kinase MRCK alpha	CDC42BPA	11	10	3	1	3	3	5	0	5	4	6	1	4	5	4	6	7	3	1	3	3	5	0	5	4	5	1	4	5	4	5	6	0	0	0	30941000	26679000	0	30574000	22258000	25764000	0	0	27870000	32503000	41288000	37987000
Neuron navigator 1	NAV1	3	3	1	2	0	1	2	1	0	1	1	1	1	1	2	0	1	1	2	0	1	2	1	0	1	1	1	1	1	2	0	1	0	70384000	0	0	0	0	0	0	0	0	0	0	0	0	0
Protein-L-isoaspartate O-methyltransferase;Protein-L-isoaspartate(D-aspartate) O-methyltransferase	PCMT1	4	4	1	2	4	4	3	4	3	3	3	4	3	3	2	3	3	1	2	4	4	3	4	3	3	3	4	3	3	2	3	3	0	86903000	88549000	89635000	81652000	72852000	125070000	118320000	125160000	101550000	120690000	64006000	93835000	78183000	91324000
Metaxin-1	MTX1	2	2	1	0	0	1	0	0	0	1	0	2	0	0	0	1	1	1	0	0	1	0	0	0	1	0	2	0	0	0	1	1	0	0	0	0	0	0	0	0	0	13292000	0	0	0	0	0
Actin-binding LIM protein 1	ABLIM1	7	0	4	5	4	4	4	4	2	3	1	1	2	2	2	5	1	0	0	0	0	0	0	0	0	0	0	0	0	0	0	0	64156000	47285000	71609000	32436000	74528000	50823000	17229000	0	0	0	15094000	0	14465000	35152000	0
Un0 minventional myosin-VI	MYO6	9	9	3	6	6	5	6	5	6	6	5	7	4	4	2	7	6	3	6	6	5	6	5	6	6	5	7	4	4	2	7	6	43181000	45364000	40386000	35919000	27673000	39067000	40720000	40168000	35627000	37126000	50787000	40541000	40877000	33165000	39867000
Nucleolar and coiled-body phosphoprotein 1	NOLC1	2	2	0	1	1	2	2	0	1	0	2	2	0	1	1	1	1	0	1	1	2	2	0	1	0	2	2	0	1	1	1	1	0	0	0	0	0	0	0	0	12304000	0	0	0	0	0	0
MAP7 domain-0 mintaining protein 3	MAP7D3	4	4	1	4	2	0	3	2	1	2	2	2	0	2	1	1	2	1	4	2	0	3	2	1	2	2	2	0	2	1	1	2	0	27142000	0	0	0	0	0	0	0	0	0	0	0	0	0
U1 small nuclear ribonucleoprotein C	SNRPC	1	1	0	0	0	1	0	0	1	1	1	1	0	1	1	1	1	0	0	0	1	0	0	1	1	1	1	0	1	1	1	1	0	0	0	0	0	0	0	0	3452700	0	0	0	0	0	0
Abl interactor 1	ABI1	5	5	3	4	3	4	4	4	4	4	4	5	4	4	4	4	4	3	4	3	4	4	4	4	4	4	5	4	4	4	4	4	41949000	47322000	49132000	41919000	43337000	42323000	62611000	71144000	66907000	47765000	58659000	58270000	60351000	56458000	72502000
Ribosome-binding protein 1	RRBP1	30	30	15	12	11	17	17	19	23	23	27	21	16	24	20	22	27	15	12	11	17	17	19	23	23	27	21	16	24	20	22	27	141510000	129930000	112540000	106070000	162260000	169230000	245700000	218410000	285800000	178830000	185740000	244320000	255050000	200140000	217410000
TNFAIP3-interacting protein 1	TNIP1	6	6	2	4	5	4	3	2	4	2	3	6	4	2	4	5	6	2	4	5	4	3	2	4	2	3	6	4	2	4	5	6	29246000	29375000	25858000	22789000	25454000	29310000	24330000	24935000	27873000	39254000	22033000	28275000	27216000	32538000	29965000
Caspase-8;Caspase-8 subunit p18;Caspase-8 subunit p10	CASP8	4	4	2	3	0	3	2	2	1	3	3	2	1	3	1	3	4	2	3	0	3	2	2	1	3	3	2	1	3	1	3	4	0	0	0	18179000	19137000	0	0	0	26528000	0	0	19963000	0	17119000	17519000
Sideroflexin;Sideroflexin-3	SFXN3	6	6	3	2	0	4	3	4	2	4	2	2	2	3	5	4	4	3	2	0	4	3	4	2	4	2	2	2	3	5	4	4	34785000	41130000	0	40645000	31791000	35493000	0	43292000	0	0	0	36453000	35197000	33183000	42193000
Gelsolin	GSN	21	14	16	15	14	19	19	17	13	14	10	12	12	15	7	15	9	11	11	11	13	13	12	9	9	7	8	8	10	5	9	6	491520000	340000000	357850000	870140000	743280000	753370000	341270000	513560000	82039000	427310000	446330000	433110000	126100000	775770000	90108000
Calcium/calmodulin-dependent protein kinase type II subunit gamma	CAMK2G	21	1	19	15	17	20	17	17	17	19	20	19	17	18	16	20	19	0	0	0	0	0	0	1	1	1	1	1	0	0	1	1	0	0	0	0	0	0	0	0	20474000	0	0	0	0	0	0
Adenylate cyclase type 3	ADCY3	2	2	1	1	2	2	2	0	2	0	1	1	1	1	0	2	2	1	1	2	2	2	0	2	0	1	1	1	1	0	2	2	0	0	15703000000	0	14261000000	0	0	0	0	0	0	0	0	0	0
Four and a half LIM domains protein 2	FHL2	11	11	9	9	9	10	10	9	10	9	9	9	10	10	10	11	9	9	9	9	10	10	9	10	9	9	9	10	10	10	11	9	223310000	207430000	181000000	164980000	180300000	181780000	201770000	207850000	180910000	198040000	188070000	174500000	190600000	196940000	195030000
Exocyst complex component 5	EXOC5	4	4	1	1	0	0	2	2	3	3	3	3	2	1	2	3	2	1	1	0	0	2	2	3	3	3	3	2	1	2	3	2	0	0	0	0	0	0	18508000	0	16494000	17600000	16452000	0	21328000	14885000	11251000
Rab5 GDP/GTP exchange factor	RABGEF1	2	2	1	1	0	0	0	1	1	2	1	2	1	2	1	2	1	1	1	0	0	0	1	1	2	1	2	1	2	1	2	1	0	0	0	0	0	0	0	17650000	0	0	0	0	0	0	0
FERM and PDZ domain-0 mintaining protein 3	FRMPD3	1	1	0	0	0	0	0	0	0	1	0	0	0	1	0	0	1	0	0	0	0	0	0	0	1	0	0	0	1	0	0	1	0	0	0	0	0	0	0	16159000	0	0	0	0	0	0	0
Zinc finger protein 343	ZNF343	1	1	0	0	0	0	0	0	1	1	0	0	0	0	0	0	0	0	0	0	0	0	0	1	1	0	0	0	0	0	0	0	0	0	0	0	0	0	0	34167000	0	0	0	0	0	0	0
Anion exchange protein;Sodium bicarbonate cotransporter 3	SLC4A7	3	3	0	0	0	1	1	0	1	0	1	1	1	1	0	1	1	0	0	0	1	1	0	1	0	1	1	1	1	0	1	1	0	0	0	0	0	0	0	0	0	0	0	0	0	1829000	0
ELM2 and SANT domain-0 mintaining protein 1	ELMSAN1	5	5	1	4	3	4	4	3	2	4	1	2	3	5	4	2	2	1	4	3	4	4	3	2	4	1	2	3	5	4	2	2	16713000	18388000	12827000	10214000	16496000	12392000	12760000	8884200	12894000	12108000	15462000	12877000	12907000	0	13444000
Aurora kinase C	AURKC	2	1	2	2	2	2	2	2	2	2	2	1	1	1	2	2	1	1	1	1	1	1	1	1	1	1	1	1	1	1	1	0	0	0	30680000	0	0	0	0	0	0	0	0	0	0	0	0
Sodium channel protein;Sodium channel protein type 5 subunit alpha	SCN5A	1	1	0	0	0	1	0	0	0	0	0	0	1	0	1	0	0	0	0	0	1	0	0	0	0	0	0	1	0	1	0	0	0	0	0	0	0	0	0	0	0	0	0	0	40251000	0	0
Transcription activator BRG1	SMARCA4	12	4	5	4	7	5	8	6	5	5	10	7	5	8	5	9	9	0	1	2	1	3	1	2	2	4	2	1	3	1	3	3	44122000	44224000	48874000	36949000	40344000	46606000	42332000	51615000	47897000	40920000	36491000	35840000	58227000	47418000	41293000
Peptidyl-prolyl cis-trans isomerase;FK506-binding protein 15	FKBP15	15	15	7	8	11	10	12	10	12	7	12	11	12	12	10	13	11	7	8	11	10	12	10	12	7	12	11	12	12	10	13	11	139730000	115200000	127000000	94150000	82486000	109230000	134840000	125220000	123600000	143350000	145610000	132990000	120470000	139160000	122980000
E3 ubiquitin-protein ligase RNF213	RNF213	79	79	53	59	47	59	54	53	59	61	58	57	55	61	60	62	59	53	59	47	59	54	53	59	61	58	57	55	61	60	62	59	600340000	559880000	549950000	553000000	543510000	563920000	659030000	590050000	606670000	618600000	610870000	630790000	653560000	647370000	693750000
Double-stranded RNA-binding protein Staufen homolog 2	STAU2	3	3	2	2	0	1	1	1	0	1	1	0	2	1	1	1	2	2	2	0	1	1	1	0	1	1	0	2	1	1	1	2	0	10336000	0	0	0	0	0	0	0	0	0	0	0	0	0
Integrin-linked protein kinase	ILK	5	5	0	1	2	1	2	1	2	1	2	3	0	1	1	3	3	0	1	2	1	2	1	2	1	2	3	0	1	1	3	3	0	0	6249500	0	12113000	0	12262000	0	11557000	0	0	0	0	0	12111000
Peptidyl-prolyl cis-trans isomerase FKBP8	FKBP8	3	3	1	2	1	2	1	2	2	2	2	1	3	3	2	1	2	1	2	1	2	1	2	2	2	2	1	3	3	2	1	2	0	31658000	0	26757000	0	0	27810000	21286000	34035000	0	22513000	27951000	0	0	25875000
Protein FAM65A	FAM65A	4	4	1	2	2	2	1	1	2	2	1	1	2	1	1	4	2	1	2	2	2	1	1	2	2	1	1	2	1	1	4	2	0	16650000	15739000	17153000	18983000	13283000	12785000	10837000	10734000	11771000	17982000	19384000	0	12421000	16851000
Gamma-aminobutyric acid receptor subunit alpha-2;Gamma-aminobutyric acid receptor subunit alpha-1	GABRA2;GABRA1	2	2	1	1	1	1	1	1	1	1	1	1	1	1	0	1	1	1	1	1	1	1	1	1	1	1	1	1	1	0	1	1	0	0	7989200	0	0	0	0	0	0	0	0	0	0	0	0
Cullin-2	CUL2	3	3	2	3	1	3	2	1	1	2	0	1	2	2	1	2	2	2	3	1	3	2	1	1	2	0	1	2	2	1	2	2	11972000	15205000	0	0	0	0	0	0	0	0	0	0	0	0	15134000
Glucose-6-phosphate isomerase	GPI	3	3	0	1	1	1	0	2	0	2	2	2	1	2	3	2	3	0	1	1	1	0	2	0	2	2	2	1	2	3	2	3	0	0	0	0	0	15302000	0	17511000	12349000	0	0	0	19138000	0	13668000
Titin	TTN	4	4	2	2	2	3	2	2	3	2	3	3	2	3	2	2	3	2	2	2	3	2	2	3	2	3	3	2	3	2	2	3	228790000	135990000	143210000	129440000	133730000	125720000	324590000	199800000	138980000	221120000	136320000	369390000	167800000	221690000	219060000
Suppressor of SWI4 1 homolog	PPAN;PPAN-P2RY11	2	2	0	0	1	1	1	1	2	0	1	2	2	1	1	0	2	0	0	1	1	1	1	2	0	1	2	2	1	1	0	2	0	0	0	0	0	0	8638400	0	0	0	0	0	0	0	0
Putative RNA-binding protein Luc7-like 2	LUC7L2	8	5	4	5	6	8	7	4	7	6	5	8	6	8	4	5	8	4	3	5	5	5	3	5	5	4	5	4	5	3	3	5	89114000	48070000	146630000	104170000	104410000	66795000	101130000	85547000	97036000	142680000	79651000	113990000	112840000	94763000	122950000
Acyl-CoA synthetase short-chain family member 3, mitochondrial	ACSS3	2	2	2	2	2	2	2	2	2	1	2	2	1	2	2	2	2	2	2	2	2	2	2	2	1	2	2	1	2	2	2	2	73845000	58084000	71400000	59319000	61948000	60123000	90322000	0	70440000	66634000	0	58993000	65045000	57270000	54734000
4-hydroxyphenylpyruvate dioxygenase	HPD	4	4	1	4	2	2	2	2	2	2	2	4	3	3	1	3	2	1	4	2	2	2	2	2	2	2	4	3	3	1	3	2	0	20671000	28978000	49062000	0	0	22771000	28317000	24627000	31775000	25946000	19647000	0	27869000	23861000
Transketolase	TKT	3	3	0	2	3	3	3	3	2	3	2	3	2	3	3	2	3	0	2	3	3	3	3	2	3	2	3	2	3	3	2	3	0	22028000	28171000	22992000	21489000	20540000	19048000	18241000	26035000	30387000	20952000	29626000	23137000	27041000	29457000
Phosphatidylinositol 4-kinase beta	PI4KB	1	1	0	0	1	0	0	1	1	1	1	0	0	0	0	1	1	0	0	1	0	0	1	1	1	1	0	0	0	0	1	1	0	0	3512400	0	0	0	0	0	0	0	0	0	0	0	0
Serine/arginine-rich splicing factor 7	SRSF7	3	2	3	2	2	3	3	3	3	2	3	3	3	3	2	2	3	2	1	1	2	2	2	2	1	2	2	2	2	1	1	2	40716000	0	0	38078000	43218000	68433000	43137000	0	24558000	38549000	27904000	36332000	0	0	27789000
Tubulin beta-3 chain	TUBB3	15	3	13	14	13	14	15	12	12	14	14	13	14	13	12	13	14	1	2	2	2	3	1	1	2	3	2	2	1	1	1	2	0	47104000	46900000	34547000	49611000	0	0	26614000	0	0	34032000	0	0	27359000	26971000
COMM domain-0 mintaining protein 4	COMMD4	2	2	1	1	1	0	0	1	0	0	1	0	0	2	2	0	1	1	1	1	0	0	1	0	0	1	0	0	2	2	0	1	0	0	0	0	0	0	0	0	0	0	0	0	8675300	0	0
Translationally-0 mintrolled tumor protein	TPT1	1	1	1	1	0	1	1	1	0	0	1	0	0	1	0	1	1	1	1	0	1	1	1	0	0	1	0	0	1	0	1	1	0	17701000	0	10456000	20747000	0	0	0	19752000	0	0	13365000	0	12540000	0
Periodic tryptophan protein 2 homolog	PWP2	3	3	1	1	0	0	1	1	0	0	1	1	0	1	1	1	2	1	1	0	0	1	1	0	0	1	1	0	1	1	1	2	0	0	0	0	0	0	0	0	0	0	0	0	0	0	10213000
Lanosterol 14-alpha demethylase	CYP51A1	4	4	0	1	0	1	2	2	4	3	3	3	3	4	3	3	2	0	1	0	1	2	2	4	3	3	3	3	4	3	3	2	0	0	0	0	0	14535000	14466000	15553000	13310000	10714000	16156000	15757000	16879000	14723000	18216000
Terminal uridylyltransferase 4	ZCCHC11	17	16	11	11	14	13	12	11	8	11	13	7	11	12	12	11	12	10	10	13	12	12	11	8	10	12	6	10	12	11	10	11	129140000	134780000	148360000	124350000	101720000	126710000	119170000	143750000	138090000	160570000	127330000	143720000	141740000	131820000	152050000
Mitofusin-1	MFN1	3	2	2	2	2	3	3	2	3	2	0	2	2	2	1	2	1	1	2	1	2	2	1	2	1	0	1	1	1	0	1	1	0	15700000	0	0	14965000	0	0	0	0	0	0	0	0	0	0
Protein SEC13 homolog	SEC13	6	6	5	6	6	6	6	6	5	6	6	5	6	6	6	5	6	5	6	6	6	6	6	5	6	6	5	6	6	6	5	6	137950000	107190000	136830000	93914000	90227000	99561000	140280000	100040000	126030000	171960000	130960000	152200000	134930000	137390000	124740000
Disks large homolog 1	DLG1	6	6	2	4	4	5	4	3	2	2	5	2	4	3	4	3	3	2	4	4	5	4	3	2	2	5	2	4	3	4	3	3	0	28168000	36086000	32015000	34159000	33075000	32303000	0	26379000	0	31394000	0	28171000	0	29683000
Nibrin	NBN	4	4	1	1	1	2	2	2	3	1	2	1	2	1	1	2	1	1	1	1	2	2	2	3	1	2	1	2	1	1	2	1	0	0	0	0	0	0	0	0	365960000	0	0	0	0	0	0
40S ribosomal protein SA	RPSA	8	8	7	6	7	7	7	7	8	8	7	7	7	7	6	8	7	7	6	7	7	7	7	8	8	7	7	7	7	6	8	7	255400000	197380000	253170000	225140000	207790000	232590000	278080000	270440000	244670000	225360000	276640000	232530000	241280000	220280000	294930000
Peroxisome biogenesis factor 1	PEX1	1	1	0	0	1	1	0	0	0	0	0	0	0	0	0	1	0	0	0	1	1	0	0	0	0	0	0	0	0	0	1	0	0	0	8646500	0	0	0	0	0	0	0	0	0	0	0	0
Nesprin-1	SYNE1	5	5	4	3	2	3	3	3	3	3	3	2	3	4	3	3	1	4	3	2	3	3	3	3	3	3	2	3	4	3	3	1	0	44487000	74629000	48577000	0	89192000	0	50790000	0	0	0	39492000	76241000	0	0
ADP-ribosylation factor-like protein 6-interacting protein 4	ARL6IP4	4	4	4	4	3	4	4	4	3	3	4	4	3	4	3	4	4	4	4	3	4	4	4	3	3	4	4	3	4	3	4	4	77069000	61478000	61136000	96822000	86123000	62598000	76771000	71593000	86545000	70995000	68613000	82923000	70682000	86819000	80179000
Probable ATP-dependent RNA helicase DDX46	DDX46	8	8	1	3	3	5	4	4	3	3	5	3	4	5	5	5	4	1	3	3	5	4	4	3	3	5	3	4	5	5	5	4	0	25632000	34122000	22005000	23620000	24146000	29730000	31268000	31710000	26787000	28192000	21575000	26952000	24456000	22004000
Laminin subunit beta-4	LAMB4	1	1	0	0	0	1	0	0	0	0	0	0	0	0	0	0	0	0	0	0	1	0	0	0	0	0	0	0	0	0	0	0	0	0	0	1242100	0	0	0	0	0	0	0	0	0	0	0
Enoyl-CoA delta isomerase 2, mitochondrial	ECI2	2	2	2	1	1	2	1	1	2	0	2	2	0	0	1	1	2	2	1	1	2	1	1	2	0	2	2	0	0	1	1	2	0	0	0	11950000	0	0	0	0	0	0	0	0	0	0	0
Helicase-like transcription factor	HLTF	4	4	1	4	1	2	3	2	2	3	1	2	1	2	1	1	3	1	4	1	2	3	2	2	3	1	2	1	2	1	1	3	0	21649000	0	20779000	0	22876000	29863000	24872000	0	23860000	0	26820000	0	0	28866000
Actin-binding LIM protein 3	ABLIM3	1	1	0	0	0	0	1	0	0	0	0	0	0	0	0	0	0	0	0	0	0	1	0	0	0	0	0	0	0	0	0	0	0	0	0	0	0	0	0	0	0	0	0	0	0	0	0
Glutamate--cysteine ligase catalytic subunit	GCLC	2	2	1	2	0	2	0	1	2	1	0	2	2	1	2	1	2	1	2	0	2	0	1	2	1	0	2	2	1	2	1	2	0	12346000	0	0	0	0	0	0	0	0	0	0	0	0	13788000
Calpastatin	CAST	21	2	15	17	14	19	17	17	18	17	15	15	13	17	16	18	16	1	1	1	2	2	2	2	2	1	1	2	1	1	1	1	385250000	426920000	422590000	441710000	376990000	392760000	430060000	398950000	469470000	402240000	453640000	366490000	452550000	381260000	452150000
Protein kinase C and casein kinase substrate in neurons protein 3	PACSIN3	6	6	4	4	2	4	3	4	3	4	3	4	4	6	3	6	4	4	4	2	4	3	4	3	4	3	4	4	6	3	6	4	29857000	32006000	29616000	25241000	24302000	38157000	27050000	32701000	35705000	43188000	0	33796000	32964000	26758000	33017000
Cell division cycle and apoptosis regulator protein 1	CCAR1	3	3	1	2	1	2	2	2	2	3	2	1	2	1	1	1	1	1	2	1	2	2	2	2	3	2	1	2	1	1	1	1	0	0	0	23315000	28595000	22413000	23712000	20194000	0	0	0	0	0	0	0
Chromodomain-helicase-DNA-binding protein 4	CHD4	15	11	7	5	7	6	8	7	6	8	8	8	6	7	8	8	9	5	2	5	3	5	4	3	5	5	5	3	3	5	6	6	94826000	92751000	86603000	71236000	79425000	65347000	164280000	93195000	147630000	90377000	110080000	74408000	131720000	86374000	84452000
Deoxyuridine 5-triphosphate nucleotidohydrolase, mitochondrial	DUT	4	4	2	3	2	4	4	4	3	2	4	2	3	4	4	3	4	2	3	2	4	4	4	3	2	4	2	3	4	4	3	4	41778000	55251000	0	78190000	56085000	73950000	40981000	34800000	67693000	100400000	19321000	71623000	65304000	59498000	80392000
ARF GTPase-activating protein GIT1	GIT1	7	5	2	3	4	4	4	3	3	2	3	4	3	4	4	4	4	2	1	4	3	3	3	2	1	3	3	3	3	3	3	3	0	0	27318000	27261000	23961000	24884000	30046000	0	27566000	30541000	27125000	25739000	27243000	21801000	27277000
Dehydrogenase/reductase SDR family member 7B	DHRS7B	3	3	2	2	2	3	1	2	2	2	1	2	1	2	1	2	2	2	2	2	3	1	2	2	2	1	2	1	2	1	2	2	17576000	15770000	0	21060000	0	0	0	22174000	0	0	0	16714000	0	18777000	19883000
Cullin-1	CUL1	9	9	5	8	4	5	6	6	7	8	5	6	7	8	8	5	8	5	8	4	5	6	6	7	8	5	6	7	8	8	5	8	34591000	37907000	32569000	38435000	29821000	38603000	39673000	48319000	42765000	32136000	41901000	44301000	46579000	40268000	50981000
DNA-directed RNA polymerase III subunit RPC5	POLR3E	2	2	0	1	1	1	1	0	0	0	1	1	1	2	1	1	2	0	1	1	1	1	0	0	0	1	1	1	2	1	1	2	0	0	0	0	0	0	0	0	0	0	0	0	0	0	9310500
Band 4.1-like protein 1	EPB41L1	2	2	1	0	1	0	0	1	0	2	1	0	1	1	0	0	1	1	0	1	0	0	1	0	2	1	0	1	1	0	0	1	0	0	1627700	0	0	0	0	0	0	0	0	0	0	0	0
0 minstitutive coactivator of peroxisome proliferator-activated receptor gamma	FAM120B	1	1	1	0	1	0	1	1	0	1	1	1	1	0	1	0	1	1	0	1	0	1	1	0	1	1	1	1	0	1	0	1	0	0	3789100	0	0	0	0	0	0	0	0	0	0	0	0
Transducin-like enhancer protein 3	TLE3	1	1	0	1	1	1	1	1	1	1	1	0	0	1	1	0	1	0	1	1	1	1	1	1	1	1	0	0	1	1	0	1	0	0	5161900	0	0	0	0	0	0	0	0	0	0	0	0
Ran-binding protein 10	RANBP10	3	2	0	3	1	3	2	1	2	2	1	0	2	2	3	1	2	0	2	1	2	1	1	2	2	1	0	2	2	2	1	2	0	8493900	0	0	0	0	0	0	0	0	0	0	0	0	0
Mitogen-activated protein kinase kinase kinase kinase 4	MAP4K4	12	8	8	9	9	9	11	9	10	10	11	8	10	9	10	10	10	6	5	7	6	7	6	6	7	7	6	6	6	6	7	7	84815000	78412000	81879000	62716000	83318000	66337000	57901000	60620000	64804000	70512000	69476000	92455000	82933000	84192000	85134000
		3	1	1	1	0	3	2	2	2	2	1	2	2	1	2	2	2	0	0	0	1	1	0	0	0	0	0	1	0	0	0	0	0	0	0	0	63348000	0	0	0	0	0	0	0	0	0	0
ATP-dependent RNA helicase DDX3X;ATP-dependent RNA helicase DDX3Y	DDX3X;DDX3Y	36	35	29	32	29	31	32	30	29	33	33	29	31	32	35	29	31	28	31	28	30	31	29	28	32	32	28	30	31	34	28	30	5336100000	5785400000	5905000000	5574600000	5557800000	5123300000	5748500000	5839400000	6546800000	6137100000	6092600000	6440700000	6452800000	5904100000	6917500000
Chromosome transmission fidelity protein 18 homolog	CHTF18	2	2	0	0	0	0	0	1	0	0	0	0	0	0	0	0	1	0	0	0	0	0	1	0	0	0	0	0	0	0	0	1	0	0	0	0	0	5541300	0	0	0	0	0	0	0	0	0
Plakophilin-4	PKP4	10	10	4	2	5	7	4	6	4	7	7	6	3	5	5	7	6	4	2	5	7	4	6	4	7	7	6	3	5	5	7	6	33163000	30745000	40149000	46338000	62400000	52232000	44128000	43145000	41841000	34372000	28626000	35412000	30402000	38743000	32459000
F-box-like/WD repeat-0 mintaining protein TBL1XR1	TBL1XR1	6	6	3	3	2	5	4	6	4	4	6	5	4	4	4	4	6	3	3	2	5	4	6	4	4	6	5	4	4	4	4	6	46907000	37215000	0	53052000	34107000	44830000	32141000	34100000	34495000	37143000	51171000	32623000	41974000	34420000	28271000
Myocyte-specific enhancer factor 2C	MEF2C	2	2	0	0	0	0	0	1	0	0	0	0	0	1	0	0	0	0	0	0	0	0	1	0	0	0	0	0	1	0	0	0	0	0	0	0	0	0	0	0	0	0	0	0	0	0	0
Un0 minventional myosin-XVIIIa	MYO18A	5	5	1	1	2	1	0	1	1	2	2	1	2	1	3	2	2	1	1	2	1	0	1	1	2	2	1	2	1	3	2	2	0	0	0	0	0	0	0	0	0	0	0	0	21048000	0	0
RNA-binding protein EWS	EWSR1	2	2	1	1	1	1	2	1	1	2	2	1	2	2	1	1	1	1	1	1	1	2	1	1	2	2	1	2	2	1	1	1	0	0	0	0	14821000	0	0	14208000	14385000	0	17399000	16092000	0	0	0
TBC1 domain family member 24	TBC1D24	2	2	0	2	1	2	1	1	1	2	2	1	2	2	1	0	2	0	2	1	2	1	1	1	2	2	1	2	2	1	0	2	0	0	0	0	0	0	0	0	79097000	0	40955000	42256000	0	0	0
Cordon-bleu protein-like 1	COBLL1	4	4	0	4	2	3	3	4	3	2	2	2	2	3	3	3	4	0	4	2	3	3	4	3	2	2	2	2	3	3	3	4	0	19204000	19104000	20875000	12280000	16914000	19468000	13939000	15534000	23113000	21779000	15216000	21343000	14018000	17493000
Putative homeobox protein NANOG2;Homeobox protein NANOG;Putative homeobox protein NANOGP8	NANOG;NANOGP8;NANOGP1	1	1	1	0	0	0	0	0	1	0	0	0	0	1	0	0	0	1	0	0	0	0	0	1	0	0	0	0	1	0	0	0	9715300	0	0	0	0	0	0	0	0	0	0	0	0	0	0
Syntaxin-binding protein 1	STXBP1	7	7	3	4	1	5	4	4	3	4	3	6	6	5	2	4	3	3	4	1	5	4	4	3	4	3	6	6	5	2	4	3	0	33823000	0	41181000	24535000	32131000	34754000	29635000	29156000	33874000	40598000	29459000	0	29890000	31087000
Ubiquitin-protein ligase E3A	UBE3A	3	3	1	2	1	3	0	1	1	2	0	1	1	1	0	1	2	1	2	1	3	0	1	1	2	0	1	1	1	0	1	2	0	0	0	0	0	0	0	0	0	0	0	0	0	0	16358000
PHD finger protein 6	PHF6	4	4	2	3	2	4	4	1	3	3	4	3	3	3	2	1	4	2	3	2	4	4	1	3	3	4	3	3	3	2	1	4	29134000	31191000	41100000	27971000	36107000	0	37561000	19257000	35992000	37610000	26918000	75178000	38881000	0	40195000
Synaptojanin-1	SYNJ1	7	7	2	0	3	4	4	2	2	2	3	2	1	1	2	4	3	2	0	3	4	4	2	2	2	3	2	1	1	2	4	3	0	0	14857000	11168000	11533000	0	0	0	16078000	11149000	0	0	0	12823000	21738000
Protein diaphanous homolog 1	DIAPH1	33	33	21	20	26	23	25	23	23	26	29	25	20	22	21	22	25	21	20	26	23	25	23	23	26	29	25	20	22	21	22	25	542620000	624140000	584020000	619970000	510800000	539870000	653950000	667240000	635690000	536940000	622750000	609380000	686090000	667050000	651670000
Phostensin	PPP1R18	6	6	4	4	3	5	4	5	4	3	3	2	3	3	4	5	5	4	4	3	5	4	5	4	3	3	2	3	3	4	5	5	66399000	43361000	54074000	56837000	52259000	67005000	36977000	46477000	35490000	60914000	42776000	39935000	45554000	36333000	55557000
Heat shock 70 kDa protein 1B;Heat shock 70 kDa protein 1A	HSPA1B;HSPA1A	29	14	28	26	28	28	28	28	27	25	26	27	27	26	26	27	27	14	14	13	14	14	14	13	11	12	14	13	12	12	14	13	3731200000	3818300000	3787400000	4101400000	3773200000	3704300000	3821200000	4049000000	4050200000	4087500000	3966500000	3593100000	3716100000	3953500000	4020200000
Single-stranded DNA-binding protein, mitochondrial	SSBP1	2	2	2	2	2	1	2	2	2	2	1	2	2	2	2	2	2	2	2	2	1	2	2	2	2	1	2	2	2	2	2	2	31103000	25812000	30301000	0	24208000	30304000	32927000	34012000	0	34215000	29408000	28638000	32420000	26782000	29386000
Ras association domain-0 mintaining protein 7	RASSF7	1	1	1	1	0	1	1	1	1	1	1	1	0	1	1	1	1	1	1	0	1	1	1	1	1	1	1	0	1	1	1	1	0	8421600	0	0	0	0	0	0	0	0	0	0	0	0	0
Killer cell immunoglobulin-like receptor 2DL2;Killer cell immunoglobulin-like receptor 2DL1	KIR2DL2;KIR2DL1	1	1	1	0	0	1	1	1	1	0	0	0	0	0	0	0	1	1	0	0	1	1	1	1	0	0	0	0	0	0	0	1	13843000	0	0	0	0	0	0	0	0	0	0	0	0	0	0
tRNA-splicing endonuclease subunit Sen34	TSEN34	4	4	1	3	2	2	3	3	2	3	3	2	3	3	2	3	3	1	3	2	2	3	3	2	3	3	2	3	3	2	3	3	0	13864000	13509000	13051000	11147000	10115000	13495000	10855000	16418000	12991000	14223000	8233400	14471000	9205600	12109000
Protein scribble homolog	SCRIB	28	28	14	17	15	25	16	19	20	17	17	14	14	16	11	19	20	14	17	15	25	16	19	20	17	17	14	14	16	11	19	20	253640000	189200000	209040000	264220000	233140000	243850000	243700000	203490000	247620000	222710000	258780000	187690000	229670000	192400000	206780000
Uncharacterized protein C7orf34	C7orf34	1	1	1	1	0	1	1	1	1	1	1	1	0	1	0	0	1	1	1	0	1	1	1	1	1	1	1	0	1	0	0	1	0	17950000	0	0	0	0	0	0	0	0	0	0	0	0	0
Lysophosphatidylcholine acyltransferase 1	LPCAT1	6	6	2	3	3	4	3	3	2	5	4	3	4	3	4	4	3	2	3	3	4	3	3	2	5	4	3	4	3	4	4	3	91286000	95008000	83083000	77003000	81804000	105990000	87550000	99271000	63718000	86484000	114250000	83872000	92929000	78914000	90351000
		22	1	14	15	14	18	20	16	16	19	17	15	15	19	16	19	19	0	0	1	1	1	1	1	1	1	1	1	1	1	0	1	0	0	8665600	0	0	0	0	0	0	0	0	0	0	0	0
RNA binding protein fox-1 homolog;RNA binding protein fox-1 homolog 2;RNA binding protein fox-1 homolog 1;RNA binding protein fox-1 homolog 3	RBFOX2;RBFOX1;RBFOX3	8	8	4	5	5	5	5	5	5	3	5	7	6	8	6	6	6	4	5	5	5	5	5	5	3	5	7	6	8	6	6	6	60456000	65750000	68522000	80485000	62252000	47683000	55765000	65271000	72199000	68177000	70094000	87947000	70816000	68388000	70041000
Poly(U)-binding-splicing factor PUF60	PUF60	10	10	7	7	6	6	7	6	4	4	4	4	5	5	3	7	7	7	7	6	6	7	6	4	4	4	4	5	5	3	7	7	93114000	72712000	56759000	54573000	71810000	60281000	74672000	71823000	80366000	77653000	77297000	68190000	42604000	53429000	56692000
DnaJ homolog subfamily B member 6;DnaJ homolog subfamily B member 3	DNAJB6;DNAJB3	4	3	2	4	3	2	4	2	4	3	4	2	2	3	4	3	3	1	3	2	2	3	1	3	2	3	2	1	2	3	3	2	56797000	41920000	46474000	26793000	40601000	45406000	47295000	37143000	44734000	52776000	31234000	27071000	47814000	30445000	26246000
Serum paraoxonase/arylesterase 2	PON2	6	6	4	4	3	5	5	5	3	3	5	4	4	6	5	3	4	4	4	3	5	5	5	3	3	5	4	4	6	5	3	4	42915000	44887000	64702000	42642000	37405000	46685000	56121000	78242000	71865000	63286000	70433000	50389000	49187000	63592000	73964000
WD repeat-0 mintaining protein 81	WDR81	6	6	4	6	3	3	3	5	5	4	4	4	3	4	4	5	4	4	6	3	3	3	5	5	4	4	4	3	4	4	5	4	33149000	27023000	24518000	26675000	28516000	29948000	34922000	32733000	23901000	31870000	28107000	30401000	39064000	30423000	31047000
Perilipin-4	PLIN4	55	55	37	43	44	43	45	43	46	45	47	42	44	41	41	49	47	37	43	44	43	45	43	46	45	47	42	44	41	41	49	47	3969400000	4285400000	5173700000	4788400000	4239900000	4627500000	5169400000	4599300000	5416800000	5578500000	4254800000	4924100000	5180500000	5106600000	5042600000
		3	3	0	0	1	0	0	0	1	1	0	0	0	0	0	0	0	0	0	1	0	0	0	1	1	0	0	0	0	0	0	0	0	0	240410000	0	0	0	0	0	0	0	0	0	0	0	0
Matrin-3	MATR3	16	16	7	12	8	13	11	11	12	12	11	11	11	11	9	10	10	7	12	8	13	11	11	12	12	11	11	11	11	9	10	10	177920000	199570000	185480000	233860000	168970000	216800000	210000000	229920000	199430000	195550000	216240000	254940000	250790000	210480000	219750000
SH3 domain-0 mintaining protein 19	SH3D19	3	3	0	0	0	1	2	2	0	1	1	0	0	0	1	1	1	0	0	0	1	2	2	0	1	1	0	0	0	1	1	1	0	0	0	0	0	5110100	0	0	0	0	0	0	0	0	0
Eukaryotic translation initiation factor 4 gamma 3	EIF4G3	14	11	8	12	9	8	8	8	9	10	9	9	13	9	9	12	11	5	9	6	5	5	5	6	8	6	6	10	6	6	9	8	42616000	53695000	42804000	49157000	0	38064000	42623000	49091000	44695000	56124000	49643000	40607000	49948000	40999000	59157000
SCY1-like protein 2	SCYL2	6	6	1	3	2	4	3	1	3	2	5	1	2	3	3	3	4	1	3	2	4	3	1	3	2	5	1	2	3	3	3	4	0	22901000	0	20546000	25768000	0	29231000	24078000	30024000	0	0	0	28289000	23160000	20086000
WD repeat domain phosphoinositide-interacting protein 4	WDR45	2	2	0	0	0	0	0	0	0	2	0	0	0	0	0	0	0	0	0	0	0	0	0	0	2	0	0	0	0	0	0	0	0	0	0	0	0	0	0	12875000	0	0	0	0	0	0	0
SH3 and multiple ankyrin repeat domains protein 3	SHANK3	2	2	1	0	2	1	1	0	0	1	0	0	0	1	0	1	1	1	0	2	1	1	0	0	1	0	0	0	1	0	1	1	0	0	208980000	0	0	0	0	0	0	0	0	0	0	0	0
Casein kinase I isoform gamma-1;Casein kinase I isoform gamma-3;Casein kinase I isoform gamma-2	hCG_2004507;CSNK1G1;CSNK1G3;CSNK1G2	3	3	1	1	0	1	1	2	2	1	1	2	1	1	0	1	2	1	1	0	1	1	2	2	1	1	2	1	1	0	1	2	0	0	0	0	0	7863700	11877000	0	0	0	0	0	0	0	0
Protein kinase C and casein kinase substrate in neurons protein 2	PACSIN2	4	4	1	2	4	3	3	3	3	3	4	3	2	2	1	4	2	1	2	4	3	3	3	3	3	4	3	2	2	1	4	2	0	22800000	17988000	19740000	17861000	18923000	20256000	20756000	20692000	20834000	0	18327000	0	20313000	21990000
C-myc promoter-binding protein	DENND4A	5	5	1	2	2	2	2	3	2	3	4	3	2	3	1	2	3	1	2	2	2	2	3	2	3	4	3	2	3	1	2	3	0	16904000	0	15838000	19823000	19632000	12896000	12142000	15474000	17645000	13812000	24176000	0	14583000	24575000
Histone H2A type 1-J;Histone H2A type 1-H;Histone H2A.J;Histone H2A type 2-C;Histone H2A type 1-C;Histone H2A type 3;Histone H2A type 2-A;Histone H2A type 1-D;Histone H2A type 1;Histone H2A type 1-B/E;Histone H2A	HIST1H2AJ;HIST1H2AH;H2AFJ;HIST2H2AC;HIST1H2AC;HIST3H2A;HIST2H2AA3;HIST1H2AD;HIST1H2AG;HIST1H2AB	3	1	3	2	3	3	3	3	3	3	3	3	2	3	3	3	3	1	1	1	1	1	1	1	1	1	1	1	1	1	1	1	212310000	275650000	0	349000000	471560000	956950000	509850000	223840000	161410000	302030000	0	245630000	217320000	274970000	899860000
Exocyst complex component 6B	EXOC6B	1	1	1	1	0	1	1	1	1	1	0	1	1	1	1	0	1	1	1	0	1	1	1	1	1	0	1	1	1	1	0	1	0	21692000	0	0	0	0	0	0	0	0	0	0	0	0	0
Spermatogenesis-associated protein 20	SPATA20	1	1	0	0	0	0	0	0	0	0	0	0	0	1	0	0	0	0	0	0	0	0	0	0	0	0	0	0	1	0	0	0	0	0	0	0	0	0	0	0	0	0	0	3458400	0	0	0
Transcriptional repressor p66-beta	GATAD2B	6	5	2	4	3	3	2	4	4	4	3	5	5	5	1	4	5	2	3	2	2	1	3	4	3	2	4	4	4	0	3	5	46521000	47751000	42271000	36145000	0	48834000	57196000	59858000	56887000	40106000	47834000	40671000	0	48798000	36787000
Polypyrimidine tract-binding protein 1	PTBP1	11	9	8	8	8	10	10	10	9	8	9	10	9	11	10	10	8	7	7	7	9	9	8	8	7	7	8	7	9	9	9	7	317210000	286900000	275360000	352560000	320580000	335590000	305330000	341120000	333600000	316260000	302050000	361300000	345130000	318290000	347340000
Protein enabled homolog	ENAH	4	4	2	3	1	3	3	2	2	3	2	3	4	3	3	4	3	2	3	1	3	3	2	2	3	2	3	4	3	3	4	3	29167000	29191000	0	33742000	25550000	22525000	21742000	24430000	25012000	23695000	29679000	22445000	40414000	48015000	34989000
Non-canonical poly(A) RNA polymerase PAPD7	PAPD7	2	2	1	2	2	1	0	2	1	1	1	2	1	2	1	1	1	1	2	2	1	0	2	1	1	1	2	1	2	1	1	1	0	0	16004000	0	0	0	0	0	0	0	0	0	0	0	0
Uncharacterized protein CXorf22	CXorf22	3	3	0	0	0	1	1	2	1	2	1	1	1	0	1	0	2	0	0	0	1	1	2	1	2	1	1	1	0	1	0	2	0	0	0	0	0	26068000	0	0	0	0	0	0	0	0	24644000
Antigen peptide transporter 1	TAP1	7	7	5	7	4	4	4	5	4	5	7	5	4	4	6	3	5	5	7	4	4	4	5	4	5	7	5	4	4	6	3	5	53953000	39066000	50129000	48671000	46429000	62328000	54023000	62066000	68071000	74190000	63111000	49436000	56496000	54881000	58166000
Adenylosuccinate lyase	ADSL	4	4	2	4	4	3	3	3	3	4	4	3	2	3	3	2	2	2	4	4	3	3	3	3	4	4	3	2	3	3	2	2	64042000	72123000	43709000	73220000	48021000	47320000	67446000	58723000	49914000	54127000	72626000	51092000	53223000	66706000	77523000
Rab11 family-interacting protein 5	RAB11FIP5	3	3	2	1	2	1	1	2	1	1	2	2	2	1	1	1	2	2	1	2	1	1	2	1	1	2	2	2	1	1	1	2	14176000	0	0	0	0	0	0	0	0	0	0	0	0	0	0
Ankyrin repeat domain-0 mintaining protein 18A	ANKRD18A	1	1	0	0	0	0	0	1	1	0	0	1	0	1	0	0	0	0	0	0	0	0	1	1	0	0	1	0	1	0	0	0	0	0	0	0	0	0	30596000	0	0	0	0	0	0	0	0
		1	1	1	1	0	1	0	1	1	1	1	0	1	1	1	1	1	1	1	0	1	0	1	1	1	1	0	1	1	1	1	1	0	8231600	0	0	0	0	0	0	0	0	0	0	0	0	0
Brain-enriched guanylate kinase-associated protein	BEGAIN	3	3	2	1	2	1	2	1	1	1	0	0	0	0	1	2	1	2	1	2	1	2	1	1	1	0	0	0	0	1	2	1	0	0	17835000	0	0	0	0	0	0	0	0	0	0	0	0
Paxillin	PXN	11	11	5	10	8	10	9	8	7	6	8	7	7	8	8	9	9	5	10	8	10	9	8	7	6	8	7	7	8	8	9	9	111440000	110550000	126920000	119680000	93582000	101630000	93853000	117300000	107460000	113080000	104500000	99266000	112090000	91542000	104590000
Tight junction protein ZO-2	TJP2	24	24	18	19	16	18	17	20	20	20	18	17	19	17	17	20	20	18	19	16	18	17	20	20	20	18	17	19	17	17	20	20	355350000	388310000	377540000	409750000	372180000	419940000	307510000	344440000	273480000	317830000	317280000	324890000	320980000	309580000	305360000
KIF1-binding protein	KIAA1279	11	11	3	5	7	5	6	5	3	6	7	7	5	6	4	7	8	3	5	7	5	6	5	3	6	7	7	5	6	4	7	8	56451000	55697000	54235000	60174000	52008000	67800000	66462000	66480000	62932000	67590000	60278000	67042000	61843000	59617000	69657000
Kinesin-like protein KIF13A	KIF13A	8	5	3	5	4	4	6	4	6	5	7	5	3	5	6	7	6	2	4	2	3	3	2	4	3	4	3	2	2	4	5	3	19017000	36123000	33897000	26561000	28488000	28923000	28392000	30003000	40138000	24726000	31003000	28291000	48567000	35740000	31219000
Ral GTPase-activating protein subunit alpha-1	RALGAPA1	4	4	1	1	1	1	0	1	1	2	2	1	0	2	1	2	1	1	1	1	1	0	1	1	2	2	1	0	2	1	2	1	0	0	0	0	0	0	0	0	12518000	0	0	0	0	0	0
Protein unc-13 homolog B	UNC13B	4	4	2	1	3	1	1	3	1	2	2	1	1	2	2	2	2	2	1	3	1	1	3	1	2	2	1	1	2	2	2	2	0	0	0	0	0	650220000	0	0	725540000	0	0	0	0	0	0
		1	1	0	0	0	0	0	1	1	1	0	1	1	1	0	0	1	0	0	0	0	0	1	1	1	0	1	1	1	0	0	1	0	0	0	0	0	0	0	3101400	0	0	0	0	0	0	0
Kinesin-like protein KIF21A	KIF21A	11	7	3	8	6	7	5	6	6	5	6	6	5	7	6	9	7	2	5	2	4	4	4	4	3	4	3	3	3	5	6	3	66699000	48080000	61349000	54518000	47165000	50405000	69813000	61078000	46217000	54007000	58965000	46376000	57584000	61351000	56488000
AP-4 complex accessory subunit tepsin	ENTHD2	2	2	2	1	1	2	1	1	1	2	2	2	2	1	2	1	1	2	1	1	2	1	1	1	2	2	2	2	1	2	1	1	16935000	0	0	0	0	0	0	0	0	0	0	0	0	0	0
Very-long-chain 3-oxoacyl-CoA reductase	HSD17B12	2	2	0	1	0	1	2	2	2	1	2	1	0	1	1	1	2	0	1	0	1	2	2	2	1	2	1	0	1	1	1	2	0	0	0	34658000	25241000	25406000	0	0	24682000	0	0	0	0	0	19238000
		10	1	7	9	7	8	9	8	7	8	7	7	6	8	5	8	6	0	0	0	0	0	1	1	1	1	0	1	1	0	0	0	0	0	0	0	0	0	0	0	2638300	0	0	0	0	0	0
Aryl hydrocarbon receptor;Aryl hydrocarbon receptor repressor	AHR;AHRR	2	2	1	2	1	1	1	1	2	1	1	2	2	2	2	2	2	1	2	1	1	1	1	2	1	1	2	2	2	2	2	2	0	13564000	0	0	0	0	0	0	0	14042000	13417000	12776000	15600000	13271000	13164000
Ubiquitin-like modifier-activating enzyme 6	UBA6	18	18	13	8	9	12	7	9	10	9	12	12	9	11	11	14	11	13	8	9	12	7	9	10	9	12	12	9	11	11	14	11	107070000	106930000	122740000	136910000	107480000	106450000	126750000	96607000	125060000	116930000	114400000	110760000	144890000	108250000	143420000
UHRF1-binding protein 1-like	UHRF1BP1L	4	4	1	3	3	3	2	2	2	0	2	1	2	2	2	3	2	1	3	3	3	2	2	2	0	2	1	2	2	2	3	2	57157000	34520000	34314000	39445000	0	34947000	39198000	0	30031000	0	43397000	0	34664000	42085000	32363000
Shootin-1	KIAA1598	17	17	10	12	9	16	15	14	11	13	11	14	12	13	15	13	15	10	12	9	16	15	14	11	13	11	14	12	13	15	13	15	175730000	165520000	191740000	173110000	137730000	144100000	187100000	165820000	161840000	191630000	181040000	133130000	191110000	167380000	176720000
Rho guanine nucleotide exchange factor 37	ARHGEF37	1	1	1	0	0	1	1	1	1	1	0	1	0	0	1	0	0	1	0	0	1	1	1	1	1	0	1	0	0	1	0	0	9465100	0	0	0	0	0	0	0	0	0	0	0	0	0	0
Acetolactate synthase-like protein	ILVBL	4	4	1	1	0	2	1	0	0	1	2	0	0	3	2	2	2	1	1	0	2	1	0	0	1	2	0	0	3	2	2	2	0	0	0	17573000	0	0	0	0	0	0	0	21778000	14974000	20229000	18201000
Pleckstrin homology domain-0 mintaining family G member 3	PLEKHG3	2	2	1	0	2	2	2	1	1	0	1	1	1	1	2	1	1	1	0	2	2	2	1	1	0	1	1	1	1	2	1	1	0	0	28281000	18776000	21815000	0	0	0	0	0	0	0	31966000	0	0
SH3 and PX domain-0 mintaining protein 2B	SH3PXD2B	4	2	2	2	3	3	4	3	2	3	1	3	3	4	3	3	3	1	1	2	2	2	2	1	1	1	2	2	2	2	2	1	15751000	17714000	18694000	16437000	14473000	20887000	19669000	17719000	0	19681000	17518000	18242000	20932000	18453000	16002000
Dolichyl pyrophosphate Man9GlcNAc2 alpha-1,3-glucosyltransferase	ALG6	3	3	3	3	2	3	3	3	2	2	2	2	2	3	2	3	1	3	3	2	3	3	3	2	2	2	2	2	3	2	3	1	19063000	20920000	23270000	23257000	24677000	23795000	0	27607000	22480000	0	21821000	20629000	25432000	19878000	0
Protein AAR2 homolog	AAR2	5	5	4	3	4	4	5	3	4	4	3	4	3	5	2	5	4	4	3	4	4	5	3	4	4	3	4	3	5	2	5	4	34351000	36911000	42127000	37935000	40609000	0	44439000	37164000	42629000	42182000	36083000	46566000	37236000	33957000	37884000
Synaptonemal complex protein 2	SYCP2	1	1	0	0	0	0	0	0	0	0	0	0	1	0	0	0	0	0	0	0	0	0	0	0	0	0	0	1	0	0	0	0	0	0	0	0	0	0	0	0	0	0	0	0	0	0	0
DNA-3-methyladenine glycosylase	MPG	5	5	3	3	3	4	2	3	2	3	3	1	2	2	3	3	3	3	3	3	4	2	3	2	3	3	1	2	2	3	3	3	22150000	22006000	20888000	20917000	19032000	22335000	22655000	23918000	25463000	0	22952000	24900000	25291000	25689000	20346000
Hydroxylysine kinase	HYKK	1	1	0	0	1	0	0	0	0	0	0	0	0	0	0	0	0	0	0	1	0	0	0	0	0	0	0	0	0	0	0	0	0	0	0	0	0	0	0	0	0	0	0	0	0	0	0
SLIT-ROBO Rho GTPase-activating protein 2;SLIT-ROBO Rho GTPase-activating protein 2B;SLIT-ROBO Rho GTPase-activating protein 2C	SRGAP2;SRGAP2B;SRGAP2C	7	5	4	5	3	6	7	5	4	6	5	5	6	5	5	6	5	2	3	1	4	5	3	2	4	3	3	4	3	3	4	3	80572000	59430000	82464000	78424000	30489000	62525000	70363000	66702000	66975000	75336000	82820000	71339000	74822000	93137000	71312000
WD repeat-0 mintaining protein 91	WDR91	4	4	2	2	0	2	2	2	3	2	1	3	3	2	2	4	2	2	2	0	2	2	2	3	2	1	3	3	2	2	4	2	0	0	0	31780000	30130000	0	0	0	0	25282000	33257000	24672000	0	15549000	0
EF-hand calcium-binding domain-0 mintaining protein 5	EFCAB5	2	2	0	0	0	1	1	1	2	1	2	0	1	0	1	0	2	0	0	0	1	1	1	2	1	2	0	1	0	1	0	2	0	0	0	0	0	0	60352000	0	21869000	0	0	0	0	0	170860000
Xin actin-binding repeat-0 mintaining protein 2	XIRP2	3	3	1	2	1	2	1	0	2	2	2	0	1	1	2	3	1	1	2	1	2	1	0	2	2	2	0	1	1	2	3	1	0	186580000	0	201540000	0	0	0	0	0	0	0	0	0	178960000	0
Histone acetyltransferase;Histone acetyltransferase KAT6A	MYST3;KAT6A	1	1	0	0	0	0	0	0	0	0	0	0	0	1	1	1	1	0	0	0	0	0	0	0	0	0	0	0	1	1	1	1	0	0	0	0	0	0	0	0	0	0	0	0	0	0	10050000
CCR4-NOT transcription complex subunit 1	CNOT1	48	48	31	41	25	41	37	37	36	36	35	32	37	34	38	40	38	31	41	25	41	37	37	36	36	35	32	37	34	38	40	38	499670000	503460000	559180000	520240000	448090000	500500000	575670000	522460000	530820000	558020000	603500000	472400000	585700000	607740000	576620000
Rho guanine nucleotide exchange factor 35	ARHGEF35	6	1	2	3	2	4	4	5	2	4	6	4	3	3	2	3	4	0	0	0	1	1	1	0	1	1	1	0	0	0	0	1	0	0	0	0	0	0	0	0	2943100	0	0	0	0	0	0
ADP-sugar pyrophosphatase	NUDT5	3	3	3	2	1	1	0	1	2	2	2	3	2	3	2	3	2	3	2	1	1	0	1	2	2	2	3	2	3	2	3	2	10984000	0	0	0	0	0	0	14042000	14911000	14314000	14727000	16551000	17124000	16534000	18370000
HAUS augmin-like complex subunit 7	HAUS7	2	2	1	0	1	2	1	2	1	1	1	1	2	1	2	2	1	1	0	1	2	1	2	1	1	1	1	2	1	2	2	1	0	0	0	0	0	0	0	0	0	0	0	0	0	9770800	0
Phosphoglycolate phosphatase	PGP	8	8	3	3	3	5	3	4	3	3	6	4	6	5	6	4	5	3	3	3	5	3	4	3	3	6	4	6	5	6	4	5	197200000	191360000	0	206190000	199300000	172720000	166990000	109580000	97170000	141290000	123280000	123020000	114250000	145860000	68756000
UPF0600 protein C5orf51	C5orf51	5	5	3	3	3	3	2	1	4	3	4	2	2	1	2	3	3	3	3	3	3	2	1	4	3	4	2	2	1	2	3	3	61838000	48864000	0	47155000	0	0	58937000	50077000	50544000	0	0	0	0	37437000	53209000
Host cell factor 1;HCF N-terminal chain 1;HCF N-terminal chain 2;HCF N-terminal chain 3;HCF N-terminal chain 4;HCF N-terminal chain 5;HCF N-terminal chain 6;HCF C-terminal chain 1;HCF C-terminal chain 2;HCF C-terminal chain 3;HCF C-terminal chain 4;HCF C-terminal chain 5;HCF C-terminal chain 6	HCFC1	13	13	8	7	10	9	4	9	10	9	8	10	8	7	10	8	10	8	7	10	9	4	9	10	9	8	10	8	7	10	8	10	163300000	153730000	166770000	124400000	124420000	137130000	177660000	105980000	147450000	139950000	153850000	149990000	140560000	130770000	144750000
Oral-facial-digital syndrome 1 protein	OFD1	1	1	1	1	1	1	1	1	1	1	1	1	1	1	1	1	1	1	1	1	1	1	1	1	1	1	1	1	1	1	1	1	0	0	4647500	0	0	0	0	0	0	0	0	0	0	0	0
WW domain-binding protein 2	WBP2	4	4	3	4	3	4	4	4	4	3	4	4	4	4	4	4	4	3	4	3	4	4	4	4	3	4	4	4	4	4	4	4	92398000	65939000	67295000	64569000	47890000	61396000	66779000	71538000	94378000	72213000	67859000	66192000	85023000	71992000	69612000
Dynein light chain Tctex-type 3	DYNLT3	2	2	2	2	1	1	1	1	1	0	1	1	1	2	2	1	1	2	2	1	1	1	1	1	0	1	1	1	2	2	1	1	0	30953000	0	0	0	0	0	0	0	0	0	0	0	0	0
Hematological and neurological expressed 1-like protein	HN1L	4	4	2	3	3	3	3	3	2	3	3	3	3	2	2	4	4	2	3	3	3	3	3	2	3	3	3	3	2	2	4	4	43020000	42752000	40897000	40199000	33147000	36336000	34377000	41384000	35224000	37758000	34392000	34330000	35444000	33761000	40992000
ZW10 interactor	ZWINT	1	1	0	1	0	0	0	0	0	0	1	0	0	0	0	1	0	0	1	0	0	0	0	0	0	1	0	0	0	0	1	0	0	5069300	0	0	0	0	0	0	0	0	0	0	0	0	0
Zinc finger MYM-type protein 3	ZMYM3	4	4	0	1	1	0	1	0	3	2	0	0	1	2	1	1	2	0	1	1	0	1	0	3	2	0	0	1	2	1	1	2	0	0	0	0	0	0	8037400	7890100	0	0	0	0	0	0	0
Tubulin alpha chain-like 3	TUBAL3	5	1	5	5	5	5	5	5	5	5	5	5	5	5	5	5	5	1	1	1	1	1	1	1	1	1	1	1	1	1	1	1	0	0	28205000	0	0	0	0	0	0	0	0	0	0	0	0
Structural maintenance of chromosomes flexible hinge domain-0 mintaining protein 1	SMCHD1	5	5	2	1	1	1	3	1	2	3	4	1	1	4	1	1	2	2	1	1	1	3	1	2	3	4	1	1	4	1	1	2	36969000	0	0	0	19086000	0	35160000	26639000	21569000	0	0	32208000	0	0	22214000
Dedicator of cytokinesis protein 11	DOCK11	5	4	2	2	1	2	2	1	2	2	2	3	3	2	2	4	2	2	1	1	2	2	1	2	2	2	2	2	1	1	3	1	7847700	0	0	7763800	0	0	8298400	6359800	7606000	6516600	6842100	0	0	9609000	0
Nuclear distribution protein nudE-like 1;Nuclear distribution protein nudE homolog 1	NDEL1;NDE1	2	2	1	2	2	2	1	1	2	2	2	1	1	1	1	1	1	1	2	2	2	1	1	2	2	2	1	1	1	1	1	1	0	11495000	10598000	0	0	0	11401000	10560000	12581000	0	0	0	0	0	0
RanBP2-like and GRIP domain-0 mintaining protein 3;RanBP2-like and GRIP domain-0 mintaining protein 4	RGPD3;RGPD4	34	1	25	27	26	23	26	26	25	26	26	27	25	28	27	30	28	1	1	0	1	1	1	1	1	1	1	1	1	1	1	1	0	0	0	0	0	0	0	0	53389000	0	0	42450000	0	61952000	61618000
Putative cleavage and polyadenylation specificity factor subunit 4-like protein	CPSF4L	2	2	2	0	0	0	1	0	1	1	0	0	0	1	0	0	0	2	0	0	0	1	0	1	1	0	0	0	1	0	0	0	37950000	0	0	0	0	0	0	0	0	0	0	0	0	0	0
DNA polymerase;DNA polymerase alpha catalytic subunit	POLA1	10	10	6	6	5	4	6	5	7	3	7	6	5	4	3	6	6	6	6	5	4	6	5	7	3	7	6	5	4	3	6	6	45610000	44646000	52140000	43536000	32448000	47188000	40539000	0	46309000	47755000	37289000	48959000	45633000	33559000	43064000
Protein Shroom1	SHROOM1	1	1	0	1	0	1	0	0	1	1	1	1	0	0	1	0	1	0	1	0	1	0	0	1	1	1	1	0	0	1	0	1	0	6105700	0	0	0	0	0	0	0	0	0	0	0	0	0
Tuftelin	TUFT1	2	2	0	1	1	0	1	0	0	1	2	1	0	0	1	1	0	0	1	1	0	1	0	0	1	2	1	0	0	1	1	0	0	0	3506400	0	0	0	0	0	0	0	0	0	0	0	0
Phosphatidylinositol 4-phosphate 5-kinase type-1 alpha	PIP5K1A	5	4	2	4	1	4	5	2	4	2	3	3	4	4	3	3	4	1	3	1	3	4	1	3	2	2	2	3	3	2	2	3	19839000	24242000	0	21619000	25913000	25637000	26704000	23068000	27228000	32560000	22443000	25676000	21961000	23354000	22742000
Zinc finger SWIM domain-0 mintaining protein 8	ZSWIM8	14	14	5	8	11	11	8	9	7	7	6	6	10	7	6	9	11	5	8	11	11	8	9	7	7	6	6	10	7	6	9	11	54010000	63433000	58684000	63366000	49119000	67793000	74546000	53578000	76828000	59117000	72074000	59718000	68761000	55392000	73513000
Rho GTPase-activating protein 32	ARHGAP32	2	2	0	1	0	0	0	0	0	0	0	0	0	0	1	1	0	0	1	0	0	0	0	0	0	0	0	0	0	1	1	0	0	9269400	0	0	0	0	0	0	0	0	0	0	0	0	0
	HSPA8	19	1	17	15	15	16	15	16	16	17	15	16	16	16	15	17	18	0	0	0	0	0	0	0	1	0	0	0	0	0	0	0	0	0	0	0	0	0	0	3455200	0	0	0	0	0	0	0
Afadin	MLLT4	5	5	2	3	3	3	3	4	2	3	3	2	3	3	2	2	3	2	3	3	3	3	4	2	3	3	2	3	3	2	2	3	42227000	32859000	27482000	20744000	20586000	27359000	21507000	17599000	28309000	25198000	31894000	35575000	29394000	28673000	32803000
	FMR1	11	1	7	6	5	7	4	4	5	8	5	5	9	8	6	8	9	1	1	1	1	1	1	1	1	1	1	1	1	1	1	1	60271000	62396000	57521000	47964000	51459000	57448000	67180000	59816000	61304000	69095000	85931000	74259000	76279000	70727000	77574000
Centrosomal protein of 78 kDa	CEP78	2	2	1	1	0	1	0	1	1	1	0	0	0	2	2	0	1	1	1	0	1	0	1	1	1	0	0	0	2	2	0	1	0	0	0	0	0	0	0	0	0	0	0	8344800	0	0	0
Serpin-like protein HMSD	HMSD	1	1	0	1	1	0	0	1	0	0	0	1	0	0	0	0	1	0	1	1	0	0	1	0	0	0	1	0	0	0	0	1	0	0	432410000	0	0	0	0	0	0	0	0	0	0	0	0
Transmembrane protein 147	TMEM147	1	1	0	0	1	1	0	0	0	0	0	1	0	0	0	1	0	0	0	1	1	0	0	0	0	0	1	0	0	0	1	0	0	0	7966000	0	0	0	0	0	0	0	0	0	0	0	0
60S ribosomal protein L23a	RPL23A	9	9	7	8	6	9	8	8	7	8	9	8	8	9	8	8	9	7	8	6	9	8	8	7	8	9	8	8	9	8	8	9	648220000	567580000	622890000	579470000	553150000	513160000	692600000	773790000	612740000	722780000	713250000	697280000	626760000	542960000	717250000
Protein bicaudal D homolog 1	BICD1	2	2	1	1	0	1	1	2	0	0	1	2	1	1	1	1	2	1	1	0	1	1	2	0	0	1	2	1	1	1	1	2	0	0	0	0	0	97030000	0	0	0	14774000	0	0	0	0	25927000
GRB2-related adapter protein	GRAP	1	1	1	0	1	0	0	1	1	0	1	1	1	1	1	0	0	1	0	1	0	0	1	1	0	1	1	1	1	1	0	0	0	0	13212000	0	0	0	0	0	0	0	0	0	0	0	0
TFIIH basal transcription factor complex helicase XPD subunit	ERCC2	2	2	1	2	1	2	1	1	0	1	1	1	1	1	1	1	1	1	2	1	2	1	1	0	1	1	1	1	1	1	1	1	0	15779000	0	15793000	0	0	0	0	0	0	0	0	0	0	0
Retinoic acid-induced protein 1	RAI1	4	4	2	1	2	1	2	2	1	1	2	1	3	2	1	2	3	2	1	2	1	2	2	1	1	2	1	3	2	1	2	3	0	0	0	0	0	14973000	0	0	12370000	0	14109000	14591000	0	0	8897300
Doublecortin domain-0 mintaining protein 2C	DCDC2C	1	1	0	0	0	0	0	0	0	1	1	0	0	1	0	1	0	0	0	0	0	0	0	0	1	1	0	0	1	0	1	0	0	0	0	0	0	0	0	0	35073000	0	0	0	0	0	0
Putative RNA-binding protein Luc7-like 1	LUC7L	4	1	0	2	1	3	2	1	2	1	1	4	2	3	1	2	3	0	0	0	0	0	0	0	0	0	1	0	0	0	0	0	0	0	0	0	0	0	0	0	0	2519300	0	0	0	0	0
Developmentally-regulated GTP-binding protein 2	DRG2	7	7	6	5	3	4	4	4	2	4	5	3	3	3	2	4	4	6	5	3	4	4	4	2	4	5	3	3	3	2	4	4	27199000	32750000	0	35051000	24257000	0	27391000	28446000	31840000	0	33952000	27641000	0	32176000	0
Target of Myb protein 1	TOM1	1	1	1	1	0	1	0	1	1	1	1	1	1	0	1	1	1	1	1	0	1	0	1	1	1	1	1	1	0	1	1	1	0	5239500	0	0	0	0	0	0	0	0	0	0	0	0	0
Eukaryotic translation initiation factor 3 subunit L	EIF3L	22	22	18	20	15	19	21	18	17	17	19	18	17	15	16	21	18	18	20	15	19	21	18	17	17	19	18	17	15	16	21	18	729310000	788020000	741430000	618860000	655750000	608180000	713400000	761590000	691840000	720760000	817450000	685020000	734010000	731170000	755230000
DNA dC->dU-editing enzyme APOBEC-3B;DNA dC->dU-editing enzyme APOBEC-3A	APOBEC3B;APOBEC3A	4	4	3	2	3	4	3	3	3	2	3	2	1	2	0	4	3	3	2	3	4	3	3	3	2	3	2	1	2	0	4	3	25391000	23250000	22088000	22603000	22883000	30033000	24687000	0	23147000	24044000	0	22310000	0	19554000	22032000
Peroxisomal membrane protein PMP34	SLC25A17	3	3	2	1	2	2	3	2	1	2	1	2	1	1	1	1	2	2	1	2	2	3	2	1	2	1	2	1	1	1	1	2	24431000	0	0	20862000	23641000	23698000	0	22810000	0	0	0	0	0	0	24374000
Copine-1	CPNE1	5	5	4	4	3	5	3	4	2	4	5	3	4	4	4	5	4	4	4	3	5	3	4	2	4	5	3	4	4	4	5	4	19286000	24863000	28604000	19593000	20233000	18356000	25963000	27670000	27166000	26632000	23167000	22417000	27759000	28181000	34577000
Coatomer subunit delta	ARCN1	18	18	11	15	12	14	15	16	13	12	15	16	17	13	15	12	14	11	15	12	14	15	16	13	12	15	16	17	13	15	12	14	273470000	277250000	308550000	322700000	283620000	293180000	287810000	283650000	278110000	274540000	310800000	237260000	284360000	267590000	308720000
Sulfurtransferase;3-mercaptopyruvate sulfurtransferase	MPST	5	5	4	4	4	3	4	4	4	3	3	5	5	5	5	5	5	4	4	4	3	4	4	4	3	3	5	5	5	5	5	5	36072000	56527000	52110000	42398000	48749000	46143000	51669000	41850000	44564000	63407000	66188000	49898000	48843000	57480000	52718000
Translocator protein	TSPO	3	3	2	2	3	3	3	3	3	3	3	3	2	3	2	3	3	2	2	3	3	3	3	3	3	3	3	2	3	2	3	3	396040000	197710000	319410000	362490000	394690000	363450000	184360000	270810000	261990000	297100000	285670000	293150000	288570000	273290000	255610000
NHP2-like protein 1;NHP2-like protein 1, N-terminally processed	NHP2L1	3	3	1	3	3	3	3	3	3	3	2	3	2	3	2	3	2	1	3	3	3	3	3	3	3	2	3	2	3	2	3	2	0	33311000	25394000	24267000	29735000	46001000	38534000	36065000	35912000	30192000	33499000	27809000	27316000	24873000	37158000
Centromere protein M	CENPM	2	2	1	1	1	1	2	1	1	1	1	1	1	1	0	1	0	1	1	1	1	2	1	1	1	1	1	1	1	0	1	0	0	0	8434300	0	0	0	0	0	0	0	0	0	0	0	0
TRAF3-interacting JNK-activating modulator	TRAF3IP3	1	1	0	0	0	0	0	1	0	0	0	0	0	0	0	0	0	0	0	0	0	0	1	0	0	0	0	0	0	0	0	0	0	0	0	0	0	0	0	0	0	0	0	0	0	0	0
	ZNF81	1	1	1	1	1	1	1	1	1	1	1	1	1	1	1	1	1	1	1	1	1	1	1	1	1	1	1	1	1	1	1	1	288650000	352770000	309060000	270400000	228820000	244010000	214470000	175680000	147940000	254330000	343500000	167010000	255930000	243690000	271010000
26S proteasome non-ATPase regulatory subunit 10	PSMD10	2	2	0	2	0	2	1	1	1	2	2	0	0	1	0	0	1	0	2	0	2	1	1	1	2	2	0	0	1	0	0	1	0	10118000	0	0	0	0	0	0	0	0	0	0	0	0	0
Forkhead-associated domain-0 mintaining protein 1	FHAD1	3	3	1	2	1	2	2	2	2	3	1	1	2	2	1	1	2	1	2	1	2	2	2	2	3	1	1	2	2	1	1	2	0	0	0	0	0	0	0	396820000	0	0	0	0	0	0	0
F-actin-capping protein subunit beta	CAPZB	17	17	15	16	14	15	14	14	10	13	13	11	12	14	11	15	9	15	16	14	15	14	14	10	13	13	11	12	14	11	15	9	816400000	913620000	1040300000	724530000	1091500000	869120000	499430000	592790000	369680000	484580000	389980000	437370000	387320000	573670000	318430000
Rootletin	CROCC	4	4	4	3	2	1	2	3	2	3	2	3	3	3	3	3	3	4	3	2	1	2	3	2	3	2	3	3	3	3	3	3	222510000	180920000	0	0	0	203230000	0	0	150080000	269220000	183790000	154290000	0	230460000	0
Nardilysin	NRD1	17	17	11	12	10	14	12	13	13	11	15	11	12	14	13	14	16	11	12	10	14	12	13	13	11	15	11	12	14	13	14	16	172270000	164430000	188840000	175690000	130150000	164710000	165790000	157660000	148900000	170000000	177870000	150680000	185500000	184110000	184630000
Sodium/potassium-transporting ATPase subunit alpha-2	ATP1A2	10	1	7	8	7	7	8	7	8	8	10	8	6	9	8	8	8	0	0	1	0	0	0	0	1	1	1	0	1	1	1	1	0	0	12773000	0	0	0	0	0	0	0	0	0	0	0	0
Hsp90 co-chaperone Cdc37-like 1	CDC37L1	3	3	0	2	1	3	2	1	2	3	2	1	2	2	1	1	3	0	2	1	3	2	1	2	3	2	1	2	2	1	1	3	0	0	0	24718000	0	0	23111000	26625000	0	0	24720000	25177000	0	0	24180000
AP complex subunit beta;AP-4 complex subunit beta-1	AP4B1	2	2	0	1	0	0	0	1	0	0	0	0	0	1	1	0	0	0	1	0	0	0	1	0	0	0	0	0	1	1	0	0	0	0	0	0	0	2081900	0	0	0	0	0	0	0	0	0
Rho guanine nucleotide exchange factor 7	ARHGEF7	9	9	5	6	6	6	4	5	6	5	6	5	6	6	6	6	8	5	6	6	6	4	5	6	5	6	5	6	6	6	6	8	65375000	70117000	78221000	85075000	71989000	85850000	67334000	79789000	65889000	65979000	89161000	85243000	64530000	70656000	74758000
Target of rapamycin complex 2 subunit MAPKAP1	MAPKAP1	1	1	0	1	1	0	0	0	0	0	0	1	0	0	1	0	1	0	1	1	0	0	0	0	0	0	1	0	0	1	0	1	0	0	5777200	0	0	0	0	0	0	0	0	0	0	0	0
Septin-6	2019-09-06	4	4	2	3	2	3	3	2	2	3	3	2	2	3	2	2	2	2	3	2	3	3	2	2	3	3	2	2	3	2	2	2	0	29967000	19846000	25960000	24298000	12122000	20780000	31644000	33673000	19290000	0	16630000	27910000	0	29672000
Trypsin-3	PRSS3	2	2	1	1	1	1	1	1	1	1	1	1	1	1	2	1	1	1	1	1	1	1	1	1	1	1	1	1	1	2	1	1	0	0	0	0	0	0	0	0	0	0	0	0	71533000	0	0
Polyadenylate-binding protein;Polyadenylate-binding protein 4	PABPC4	29	3	26	25	24	26	26	25	25	27	26	24	24	24	24	25	27	3	2	3	2	2	2	2	2	2	2	2	2	2	2	3	1988000000	1857700000	1592000000	1572400000	1589000000	1800600000	2208000000	2158400000	2204400000	2036500000	1852000000	2166400000	2300700000	2305200000	2525000000
Heterogeneous nuclear ribonucleoproteins C1/C2	HNRNPC	11	11	7	10	7	9	8	9	8	11	9	10	9	8	10	8	10	7	10	7	9	8	9	8	11	9	10	9	8	10	8	10	225990000	227880000	230650000	305540000	231020000	401340000	359020000	329650000	290940000	279190000	238870000	328050000	286740000	293070000	442540000
Un0 minventional myosin-IXa	MYO9A	2	2	0	0	0	0	0	0	1	0	0	0	0	0	0	1	0	0	0	0	0	0	0	1	0	0	0	0	0	0	1	0	0	0	0	0	0	0	0	0	0	0	0	0	0	3763200	0
Proteasome activator complex subunit 3	PSME3	4	4	1	3	2	3	3	2	3	3	4	4	2	3	3	3	4	1	3	2	3	3	2	3	3	4	4	2	3	3	3	4	0	37132000	0	45413000	28305000	39653000	29285000	47662000	26644000	31691000	37608000	35549000	43693000	35831000	46415000
Eukaryotic translation initiation factor 3 subunit H	EIF3H	9	9	5	6	6	5	4	5	7	4	6	5	6	5	7	4	8	5	6	6	5	4	5	7	4	6	5	6	5	7	4	8	56612000	81494000	86626000	56757000	53290000	53515000	59531000	49274000	76542000	95966000	39249000	103450000	61792000	64340000	79623000
Protein farnesyltransferase/geranylgeranyltransferase type-1 subunit alpha	FNTA	1	1	1	1	1	1	1	0	1	1	1	0	1	1	1	0	1	1	1	1	1	1	0	1	1	1	0	1	1	1	0	1	0	0	2078400	0	0	0	0	0	0	0	0	0	0	0	0
CDP-diacylglycerol--inositol 3-phosphatidyltransferase	CDIPT	1	1	0	0	0	1	1	1	0	1	1	1	1	1	1	1	1	0	0	0	1	1	1	0	1	1	1	1	1	1	1	1	0	0	0	32848000	30458000	0	0	0	0	0	0	0	35022000	0	0
Calponin;Calponin-2	CNN2	7	7	6	5	5	5	7	7	6	7	6	6	5	6	6	6	5	6	5	5	5	7	7	6	7	6	6	5	6	6	6	5	207190000	286950000	178140000	257020000	202720000	185420000	178790000	212470000	209440000	196040000	185920000	234670000	230040000	221350000	225840000
Serine/threonine-protein kinase 33	STK33	1	1	0	1	0	1	1	0	0	1	0	0	0	1	0	1	0	0	1	0	1	1	0	0	1	0	0	0	1	0	1	0	0	1378600	0	0	0	0	0	0	0	0	0	0	0	0	0
Polymerase delta-interacting protein 2	POLDIP2	3	3	0	1	1	1	2	2	2	1	2	2	1	2	0	2	2	0	1	1	1	2	2	2	1	2	2	1	2	0	2	2	0	0	0	0	0	11945000	11972000	0	10062000	12002000	0	8109300	0	10404000	15642000
Nuclear receptor coactivator 4	NCOA4	7	7	2	3	3	4	4	2	4	3	3	3	3	4	4	3	4	2	3	3	4	4	2	4	3	3	3	3	4	4	3	4	0	51740000	0	59721000	59612000	0	67308000	93906000	150250000	84122000	60712000	64452000	77041000	76275000	106260000
Protein DEK	DEK	3	3	1	1	1	1	1	1	1	1	2	2	1	2	2	3	3	1	1	1	1	1	1	1	1	2	2	1	2	2	3	3	0	0	0	0	0	0	0	0	15369000	18123000	0	0	14840000	16030000	15555000
SWI/SNF-related matrix-associated actin-dependent regulator of chromatin subfamily E member 1	SMARCE1	2	2	1	2	1	1	1	1	1	1	1	1	2	1	1	1	1	1	2	1	1	1	1	1	1	1	1	2	1	1	1	1	0	14024000	0	0	0	0	0	0	0	0	0	0	0	0	0
Catenin beta-1	CTNNB1	10	6	4	6	4	9	9	7	5	7	8	7	5	7	7	9	8	1	2	1	5	5	3	2	4	4	3	2	4	4	5	5	0	0	32570000	26239000	30624000	27638000	26145000	32665000	24797000	29396000	0	23193000	27532000	32489000	26747000
Cysteine--tRNA ligase, cytoplasmic	CARS	15	14	10	14	11	12	9	8	10	11	11	13	11	9	11	9	14	10	13	11	11	9	7	10	10	10	12	11	8	10	9	13	138350000	133510000	129180000	138560000	95619000	114450000	160830000	156880000	156360000	154090000	145400000	130660000	160110000	125550000	138310000
Kin of IRRE-like protein 1	KIRREL	6	6	2	3	3	6	4	5	4	3	3	3	1	2	2	4	5	2	3	3	6	4	5	4	3	3	3	1	2	2	4	5	22822000	15918000	19914000	19106000	21988000	25367000	16086000	0	17774000	21476000	0	19935000	20909000	18093000	20158000
2-methoxy-6-polyprenyl-1,4-benzoquinol methylase, mitochondrial	COQ5	1	1	1	1	0	1	1	1	0	1	1	1	1	1	1	1	1	1	1	0	1	1	1	0	1	1	1	1	1	1	1	1	0	5670000	0	0	0	0	0	0	0	0	0	0	0	0	0
Macrophage erythroblast attacher	MAEA	2	2	1	0	0	1	0	2	1	1	0	1	0	1	0	1	1	1	0	0	1	0	2	1	1	0	1	0	1	0	1	1	9483400	0	0	0	0	0	0	0	0	0	0	0	0	0	0
Protein transport protein Sec61 subunit alpha isoform 1	SEC61A1	7	7	5	7	5	7	6	7	5	6	6	6	7	6	6	6	7	5	7	5	7	6	7	5	6	6	6	7	6	6	6	7	213370000	181460000	201760000	222670000	217660000	200430000	189570000	244020000	222860000	276770000	168390000	243250000	207660000	227260000	186500000
Serine/threonine-protein kinase;Serine/threonine-protein kinase D2	PRKD2	4	3	1	2	1	3	1	2	2	2	2	3	2	2	2	2	1	0	1	0	2	1	1	1	1	1	2	1	1	1	1	0	0	0	0	0	0	0	0	0	17035000	14585000	0	0	0	13476000	0
S-methyl-5-thioadenosine phosphorylase;Purine nucleoside phosphorylase	MTAP	5	5	1	2	1	4	1	2	2	4	4	3	4	4	2	2	4	1	2	1	4	1	2	2	4	4	3	4	4	2	2	4	0	27470000	0	22192000	0	28450000	0	25581000	34285000	24378000	30408000	28080000	33996000	28007000	25238000
REST corepressor 1;REST corepressor 3	RCOR3;RCOR1	2	2	0	0	0	1	1	1	0	2	0	0	0	1	1	1	0	0	0	0	1	1	1	0	2	0	0	0	1	1	1	0	0	0	0	0	0	0	0	17531000	0	0	0	0	0	0	0
Prefoldin subunit 3	VBP1	5	5	5	3	4	4	3	3	4	4	3	4	3	1	3	4	5	5	3	4	4	3	3	4	4	3	4	3	1	3	4	5	37532000	34955000	36529000	30147000	34672000	38698000	48582000	27439000	33682000	34600000	35219000	0	35723000	41380000	27581000
Fragile X mental retardation syndrome-related protein 1	FXR1	14	12	9	12	11	13	11	9	10	14	13	11	10	10	8	10	11	7	10	10	11	10	8	9	12	12	10	8	9	7	8	10	307660000	336720000	260530000	281020000	233060000	242700000	337900000	289070000	232690000	304310000	320970000	287870000	338760000	296940000	321280000
Interleukin enhancer-binding factor 2	ILF2	6	6	4	6	4	5	5	5	4	5	5	4	4	6	4	6	6	4	6	4	5	5	5	4	5	5	4	4	6	4	6	6	105600000	73865000	107150000	81004000	81446000	96505000	195350000	99894000	115770000	146840000	91921000	106310000	133070000	91433000	106560000
Receptor protein serine/threonine kinase;TGF-beta receptor type-1	TGFBR1	2	2	1	0	1	1	1	1	1	0	1	1	1	0	1	2	1	1	0	1	1	1	1	1	0	1	1	1	0	1	2	1	0	0	0	0	0	0	0	0	0	0	0	0	0	14027000	0
Mitogen-activated protein kinase 14	MAPK14	1	1	0	0	0	1	1	0	0	1	1	0	0	0	0	0	1	0	0	0	1	1	0	0	1	1	0	0	0	0	0	1	0	0	0	0	0	0	0	0	8041900	0	0	0	0	0	0
Peroxisomal targeting signal 1 receptor	PEX5	4	4	2	2	2	2	2	2	2	4	1	2	1	4	2	2	4	2	2	2	2	2	2	2	4	1	2	1	4	2	2	4	0	0	0	0	0	0	0	261100000	0	0	0	0	0	0	0
Derlin-1	DERL1	3	3	3	3	3	3	3	2	2	3	3	3	2	2	3	2	2	3	3	3	3	3	2	2	3	3	3	2	2	3	2	2	290430000	203870000	196570000	210490000	241200000	194520000	218790000	263480000	171190000	191400000	198860000	231970000	177390000	201390000	173240000
Calcium-transporting ATPase;Calcium-transporting ATPase type 2C member 1	ATP2C1	3	3	1	2	3	2	2	2	3	2	3	2	2	2	2	2	2	1	2	3	2	2	2	3	2	3	2	2	2	2	2	2	0	15762000	18412000	15590000	16983000	20182000	15711000	19510000	18296000	19472000	16267000	16928000	17761000	14062000	17303000
Pescadillo homolog	PES1	8	8	4	6	6	5	4	5	7	5	5	5	4	5	4	6	4	4	6	6	5	4	5	7	5	5	5	4	5	4	6	4	51112000	49463000	56931000	43301000	48165000	60943000	48301000	47938000	54565000	64301000	58517000	50513000	61621000	51364000	41169000
Basic leucine zipper and W2 domain-0 mintaining protein 2	BZW2	3	3	1	0	3	1	2	1	1	2	1	1	1	1	1	1	2	1	0	3	1	2	1	1	2	1	1	1	1	1	1	2	0	0	8807400	0	0	0	0	0	0	0	0	0	0	0	0
GTP-binding nuclear protein Ran	RAN	12	12	12	12	12	12	11	11	12	12	11	12	11	12	11	11	10	12	12	12	12	11	11	12	12	11	12	11	12	11	11	10	3555400000	3320900000	3449900000	3798400000	3378100000	3356000000	3078200000	3251000000	3463400000	3003100000	3444200000	3564200000	3369200000	2924900000	3762600000
Septin-10	2019-09-10	10	10	5	7	6	6	7	7	6	8	9	6	5	6	8	7	9	5	7	6	6	7	7	6	8	9	6	5	6	8	7	9	88808000	123170000	101980000	106420000	133430000	92042000	99014000	151600000	125360000	81486000	92564000	107270000	101050000	118880000	129980000
Ubiquitin carboxyl-terminal hydrolase	USP19	18	0	12	16	12	18	13	10	14	15	16	17	14	15	15	15	17	0	0	0	0	0	0	0	0	0	0	0	0	0	0	0	0	0	13073000	0	0	0	0	0	0	0	0	0	0	0	0
Echinoderm microtubule-associated protein-like 3	EML3	6	6	1	4	2	3	4	3	5	5	2	2	3	3	2	2	4	1	4	2	3	4	3	5	5	2	2	3	3	2	2	4	0	20592000	17019000	18407000	18841000	21429000	25231000	19098000	23731000	21965000	23199000	16868000	21987000	18126000	27522000
V-type proton ATPase subunit a;V-type proton ATPase 116 kDa subunit a isoform 1	ATP6V0A1	4	4	0	0	1	1	0	0	0	0	1	1	0	0	1	3	1	0	0	1	1	0	0	0	0	1	1	0	0	1	3	1	0	0	0	0	0	0	0	0	0	0	0	0	0	12649000	0
Acyl-CoA-binding domain-0 mintaining protein 5	ACBD5	2	2	2	1	2	1	1	1	2	2	1	2	1	1	1	1	1	2	1	2	1	1	1	2	2	1	2	1	1	1	1	1	16736000	15734000	17689000	15710000	13717000	14941000	25076000	15746000	0	0	0	19363000	12933000	0	18453000
F-box/WD repeat-0 mintaining protein 1A;F-box/WD repeat-0 mintaining protein 11	BTRC;FBXW11	4	4	1	1	2	2	1	1	2	1	3	1	1	2	1	2	1	1	1	2	2	1	1	2	1	3	1	1	2	1	2	1	0	0	0	0	0	0	0	0	26286000	0	0	0	0	0	0
Suppressor of tumorigenicity 7 protein	ST7	2	2	1	2	1	1	1	1	1	2	1	0	0	1	1	0	0	1	2	1	1	1	1	1	2	1	0	0	1	1	0	0	0	0	0	14413000	12384000	15004000	13504000	0	17650000	0	0	0	13471000	0	0
Reticulon	RTN3	1	1	1	1	1	1	1	1	1	1	1	1	1	1	1	1	1	1	1	1	1	1	1	1	1	1	1	1	1	1	1	1	0	21089000	0	21247000	27995000	19444000	25478000	24641000	26300000	0	22064000	0	0	0	0
BTB/POZ domain-0 mintaining protein 10	BTBD10	2	2	0	2	0	1	2	1	2	2	2	2	2	2	2	2	2	0	2	0	1	2	1	2	2	2	2	2	2	2	2	2	0	8844700	0	0	9651100	0	28532000	17858000	11437000	9325200	9367200	10080000	12395000	11580000	11456000
	TPM1;TPM4	4	1	4	4	3	4	3	4	4	4	4	4	4	4	3	4	4	1	1	0	1	0	1	1	1	1	1	1	1	0	1	1	0	10189000	0	0	0	0	0	0	0	0	0	0	0	0	0
Mothers against decapentaplegic homolog;Mothers against decapentaplegic homolog 2;Mothers against decapentaplegic homolog 3	SMAD2;SMAD3	6	6	4	4	5	6	5	5	4	6	5	5	6	5	4	6	4	4	4	5	6	5	5	4	6	5	5	6	5	4	6	4	0	101760000	108200000	106370000	101520000	124770000	110350000	116970000	113240000	119420000	108760000	108300000	109140000	72831000	110300000
Probable ATP-dependent RNA helicase DDX27	DDX27	7	7	3	5	2	5	3	6	4	3	5	4	4	4	4	4	6	3	5	2	5	3	6	4	3	5	4	4	4	4	4	6	41411000	40511000	0	38194000	45787000	40970000	48431000	57981000	54783000	45907000	46942000	45917000	39807000	43962000	47547000
Myosin light polypeptide 6	MYL6	7	7	6	6	7	6	6	7	7	7	7	6	6	7	6	7	6	6	6	7	6	6	7	7	7	7	6	6	7	6	7	6	767540000	703370000	649150000	732130000	693050000	823110000	777620000	793610000	762530000	718260000	653280000	681990000	583330000	769620000	735970000
Ran-binding protein 3	RANBP3	2	2	0	1	0	1	1	1	2	1	0	2	1	1	1	0	2	0	1	0	1	1	1	2	1	0	2	1	1	1	0	2	0	0	0	0	0	0	10863000	0	0	0	0	0	0	0	0
Eukaryotic peptide chain release factor subunit 1	ETF1	12	12	10	12	10	12	10	9	10	9	10	9	12	9	9	10	10	10	12	10	12	10	9	10	9	10	9	12	9	9	10	10	237520000	233320000	239030000	218920000	222920000	219670000	245970000	227810000	264010000	244100000	245950000	227070000	271500000	237430000	261020000
Kinesin-like protein;Kinesin-like protein KIFC3	KIFC3	2	2	0	0	0	1	2	1	1	1	1	1	1	1	1	0	0	0	0	0	1	2	1	1	1	1	1	1	1	1	0	0	0	0	0	0	0	0	0	0	4425400	0	0	0	0	0	0
Peroxisomal biogenesis factor 19	PEX19	1	1	1	1	0	1	1	1	1	1	1	1	1	1	1	0	1	1	1	0	1	1	1	1	1	1	1	1	1	1	0	1	0	2771300	0	0	0	0	0	0	0	0	0	0	0	0	0
Nucleosome assembly protein 1-like 1	NAP1L1	7	6	6	7	6	7	7	6	7	6	7	6	5	7	5	7	6	5	6	5	6	6	5	6	5	6	6	5	6	5	6	5	637920000	614980000	746070000	647940000	511510000	628020000	677000000	573430000	563890000	574760000	532180000	551890000	678720000	683990000	712010000
Cytoplasmic polyadenylation element-binding protein 4	CPEB4	5	4	2	3	1	3	3	3	4	3	4	3	3	2	4	2	4	1	2	1	2	2	2	3	3	3	2	2	2	3	2	3	20340000	21252000	0	22327000	39023000	21669000	30037000	25317000	33428000	20319000	24531000	23132000	34108000	25522000	23302000
Tax1-binding protein 1	TAX1BP1	4	4	2	3	1	2	2	1	2	4	2	2	2	3	3	3	3	2	3	1	2	2	1	2	4	2	2	2	3	3	3	3	0	0	0	0	0	0	0	146740000	0	0	0	137810000	186100000	0	146830000
Small ubiquitin-related modifier 1	SUMO1	3	3	2	1	1	2	2	1	2	2	1	1	2	1	1	2	2	2	1	1	2	2	1	2	2	1	1	2	1	1	2	2	0	0	0	0	0	0	0	0	0	0	23579000	0	0	43835000	0
Ankyrin repeat and zinc finger domain-0 mintaining protein 1	ANKZF1	2	2	1	1	1	2	2	2	0	2	1	0	2	2	2	2	1	1	1	1	2	2	2	0	2	1	0	2	2	2	2	1	0	0	0	0	0	0	0	12812000	0	0	0	0	0	0	0
Transcription elongation factor B polypeptide 2	TCEB2	5	5	4	4	5	4	5	4	3	5	4	5	4	4	4	4	3	4	4	5	4	5	4	3	5	4	5	4	4	4	4	3	63458000	33065000	58037000	51410000	47067000	60670000	72440000	52432000	51481000	55651000	67555000	52114000	52943000	58468000	64532000
SPATS2-like protein	SPATS2L	2	2	1	1	1	1	2	1	1	2	2	1	1	2	1	1	2	1	1	1	1	2	1	1	2	2	1	1	2	1	1	2	0	0	0	0	11288000	0	0	0	0	0	0	11665000	0	0	13540000
U3 small nucleolar ribonucleoprotein protein IMP4	IMP4	3	3	2	2	2	2	2	2	2	3	1	3	0	1	2	1	2	2	2	2	2	2	2	2	3	1	3	0	1	2	1	2	0	0	0	0	0	0	0	23949000	0	0	0	0	0	0	0
Malate dehydrogenase;Malate dehydrogenase, cytoplasmic	MDH1	1	1	1	0	0	0	0	0	0	1	1	0	1	0	0	1	0	1	0	0	0	0	0	0	1	1	0	1	0	0	1	0	7187200	0	0	0	0	0	0	0	0	0	0	0	0	0	0
SWI/SNF-related matrix-associated actin-dependent regulator of chromatin subfamily D member 2	SMARCD2	3	3	2	1	1	2	2	1	2	3	1	1	1	2	2	1	2	2	1	1	2	2	1	2	3	1	1	1	2	2	1	2	14017000	0	0	11968000	14584000	0	15701000	18925000	0	0	0	16815000	21801000	0	14893000
Keratin, type I cuticular Ha5;Keratin, type I cuticular Ha2	KRT35;KRT32	4	1	4	3	4	3	4	3	3	3	3	4	3	3	4	3	3	1	1	1	1	1	1	1	1	1	1	1	1	1	1	1	20950000	0	22256000	0	11881000	0	0	0	0	28760000	0	0	21715000	0	0
Translin-associated protein X	TSNAX;DISC1	2	2	1	2	1	2	2	2	2	1	2	1	1	2	2	1	1	1	2	1	2	2	2	2	1	2	1	1	2	2	1	1	0	25469000	0	33137000	0	28075000	34854000	0	33303000	0	0	32692000	29523000	0	0
Metalloprotease TIKI1	TRABD2A	1	1	1	1	1	1	1	1	1	1	1	0	1	1	1	1	1	1	1	1	1	1	1	1	1	1	0	1	1	1	1	1	0	0	7850800	0	0	0	0	0	0	0	0	0	0	0	0
Heterogeneous nuclear ribonucleoprotein L-like	HNRNPLL;HNRPLL	8	8	3	4	2	6	4	6	4	6	6	5	3	5	6	4	4	3	4	2	6	4	6	4	6	6	5	3	5	6	4	4	30796000	24487000	32506000	43340000	28560000	27569000	35356000	27957000	36242000	37871000	27537000	37142000	30815000	32459000	34100000
Elongation factor G, mitochondrial	GFM1	3	3	1	2	1	2	3	2	3	3	3	3	2	3	3	3	3	1	2	1	2	3	2	3	3	3	3	2	3	3	3	3	0	0	0	0	0	18695000	0	0	0	0	15364000	0	0	0	0
Basic leucine zipper and W2 domain-0 mintaining protein 1	BZW1	3	3	0	2	2	1	1	1	1	1	1	1	0	1	1	2	1	0	2	2	1	1	1	1	1	1	1	0	1	1	2	1	0	0	12112000	0	0	0	0	0	0	0	0	0	0	0	0
Patatin-like phospholipase domain-0 mintaining protein 4	PNPLA4	2	2	0	0	1	1	1	1	1	1	0	1	1	1	1	2	0	0	0	1	1	1	1	1	1	0	1	1	1	1	2	0	0	0	11846000	0	0	0	0	0	0	0	0	0	0	0	0
Ubiquitin fusion degradation protein 1 homolog	UFD1L	2	2	0	0	0	1	1	1	1	2	1	2	0	1	1	1	2	0	0	0	1	1	1	1	2	1	2	0	1	1	1	2	0	0	0	0	0	0	0	44903000	0	51452000	0	0	0	0	63585000
AP-4 complex subunit mu-1	AP4M1	2	2	0	1	1	1	1	1	1	1	1	2	2	1	2	0	2	0	1	1	1	1	1	1	1	1	2	2	1	2	0	2	0	0	0	0	0	0	0	0	0	0	0	0	0	0	20637000
Sorcin	SRI	8	8	8	7	5	8	8	8	7	7	7	7	7	6	6	8	8	8	7	5	8	8	8	7	7	7	7	7	6	6	8	8	199250000	262400000	253360000	190900000	168160000	149810000	150690000	212870000	195510000	200470000	183340000	168150000	208630000	193140000	203520000
Mismatch repair endonuclease PMS2	PMS2	2	2	0	2	1	2	1	1	2	1	1	1	1	0	1	1	1	0	2	1	2	1	1	2	1	1	1	1	0	1	1	1	0	0	7735200	7751400	0	0	0	0	0	0	0	0	0	7600700	0
Polypeptide N-acetylgalactosaminyltransferase 3	GALNT3	1	1	1	1	0	1	0	0	1	1	1	1	0	0	1	0	0	1	1	0	1	0	0	1	1	1	1	0	0	1	0	0	0	124540000	0	0	0	0	0	0	0	0	0	0	0	0	0
DNA-directed RNA polymerase;DNA-directed RNA polymerase II subunit RPB2	POLR2B	16	16	8	10	8	10	6	5	8	8	12	10	10	9	8	10	10	8	10	8	10	6	5	8	8	12	10	10	9	8	10	10	94442000	88636000	96401000	81030000	70977000	63967000	78661000	70799000	94584000	67849000	75111000	77304000	69147000	90992000	85238000
Inosine-5-monophosphate dehydrogenase;Inosine-5-monophosphate dehydrogenase 1	IMPDH1	4	3	3	3	4	4	3	3	3	2	3	1	3	4	3	2	4	2	3	3	3	3	2	2	1	2	1	3	3	2	1	3	0	21091000	17583000	17117000	17743000	16574000	20212000	0	14965000	0	18084000	16945000	0	0	17667000
TBC1 domain family member 5	TBC1D5	1	1	0	1	1	1	0	1	1	0	0	0	1	0	1	1	1	0	1	1	1	0	1	1	0	0	0	1	0	1	1	1	0	0	12269000	0	0	0	0	0	0	0	0	0	0	0	0
60S ribosomal protein L37a;Putative 60S ribosomal protein L37a-like protein	RPL37A;RPL37AP8	2	1	2	1	2	1	2	1	1	1	1	1	1	2	0	1	1	1	1	1	1	1	1	1	1	1	1	1	1	0	1	1	36579000	0	38329000	0	31391000	0	0	0	0	0	0	32696000	0	0	0
Alanyl-tRNA editing protein Aarsd1	PTGES3L-AARSD1;AARSD1	8	8	4	5	5	3	6	3	4	5	4	7	5	4	6	5	5	4	5	5	3	6	3	4	5	4	7	5	4	6	5	5	48260000	34075000	30940000	33967000	32650000	39549000	27505000	29440000	36143000	31243000	34643000	31485000	37349000	40767000	37712000
Solute carrier family 26 member 6	SLC26A6	1	1	1	1	1	1	1	0	1	0	1	0	1	1	1	0	0	1	1	1	1	1	0	1	0	1	0	1	1	1	0	0	0	0	369450000	0	0	0	0	0	0	0	0	0	0	0	0
Phospholipid scramblase 1	PLSCR1	2	1	1	1	1	1	1	1	1	2	1	1	1	1	1	1	1	0	0	0	0	0	0	0	1	0	0	0	0	0	0	0	0	0	7250900	0	0	0	0	0	0	0	0	0	0	0	0
Caldesmon	CALD1	8	8	2	2	3	5	4	3	3	4	5	3	3	4	3	4	7	2	2	3	5	4	3	3	4	5	3	3	4	3	4	7	0	30096000	26723000	39590000	20365000	28526000	22608000	34107000	28354000	25099000	0	21413000	31897000	25520000	25579000
Cytochrome c oxidase copper chaperone	COX17	2	2	1	2	2	2	1	1	2	1	2	1	1	1	2	2	1	1	2	2	2	1	1	2	1	2	1	1	1	2	2	1	0	19872000	18348000	20412000	0	0	14816000	0	17328000	0	0	0	15198000	15375000	0
60S ribosomal export protein NMD3	NMD3	6	6	2	3	3	2	4	4	3	4	4	4	3	3	3	3	3	2	3	3	2	4	4	3	4	4	4	3	3	3	3	3	34413000	32748000	37745000	29468000	35227000	33399000	42110000	33990000	36993000	34182000	20136000	35869000	26510000	29290000	31259000
Translo0 min-associated protein subunit gamma	SSR3	1	1	1	1	1	1	1	1	1	1	1	1	1	1	1	1	1	1	1	1	1	1	1	1	1	1	1	1	1	1	1	1	0	0	0	0	0	0	0	100810000	0	0	0	0	0	0	0
Synaptosomal-associated protein;Synaptosomal-associated protein 29	SNAP29	2	2	1	1	1	1	1	1	1	2	1	0	0	1	1	1	1	1	1	1	1	1	1	1	2	1	0	0	1	1	1	1	0	0	0	0	0	0	0	12096000	0	0	0	0	0	0	0
	POMZP3	3	2	1	2	0	1	2	1	0	1	1	0	0	0	2	2	1	1	2	0	1	2	1	0	1	0	0	0	0	1	1	0	0	13380000	0	0	0	0	0	0	0	0	0	0	0	0	0
Myotubularin-related protein 2	MTMR2	3	2	1	3	1	3	1	3	2	1	1	2	1	2	2	2	2	0	2	0	2	0	2	1	0	0	1	0	1	1	1	1	0	13793000	11432000	10996000	0	0	12852000	12223000	10615000	10982000	15179000	15895000	12066000	12805000	13727000
COP9 signalosome complex subunit 1	GPS1	4	4	3	4	4	4	4	4	4	4	3	4	3	4	4	4	4	3	4	4	4	4	4	4	4	3	4	3	4	4	4	4	40395000	42983000	54800000	33581000	29553000	34938000	43621000	37626000	32298000	47006000	50730000	32412000	44429000	47468000	39776000
Golgi to ER traffic protein 4 homolog	GET4	1	1	1	1	0	1	1	1	1	1	1	1	0	0	1	1	0	1	1	0	1	1	1	1	1	1	1	0	0	1	1	0	0	17457000	0	0	0	0	0	0	0	0	0	0	0	0	0
Acylamino-acid-releasing enzyme	APEH	8	8	4	3	4	3	3	3	1	3	6	5	3	4	3	3	5	4	3	4	3	3	3	1	3	6	5	3	4	3	3	5	0	0	31063000	0	0	0	0	0	34759000	0	0	35789000	0	28326000	39512000
28S ribosomal protein S34, mitochondrial	MRPS34	3	3	2	1	0	2	2	2	1	1	2	1	1	2	1	1	2	2	1	0	2	2	2	1	1	2	1	1	2	1	1	2	0	0	0	0	0	0	0	0	0	0	0	7880000	0	0	0
Phosphoribosyl pyrophosphate synthase-associated protein 2	PRPSAP2	4	4	2	2	1	2	0	1	2	1	1	0	0	1	2	1	2	2	2	1	2	0	1	2	1	1	0	0	1	2	1	2	0	0	0	0	0	0	17459000	0	0	0	0	0	0	0	0
Sterile alpha motif domain-0 mintaining protein 9	SAMD9	4	4	1	1	2	2	2	2	1	1	0	0	0	0	2	1	1	1	1	2	2	2	2	1	1	0	0	0	0	2	1	1	0	0	6247100	0	0	7467100	0	0	0	0	0	0	0	0	0
DNA-directed RNA polymerases I, II, and III subunit RPABC3	POLR2H	3	3	3	3	3	3	3	3	3	3	3	3	3	3	3	3	3	3	3	3	3	3	3	3	3	3	3	3	3	3	3	3	107600000	85635000	98804000	72031000	86216000	94435000	76485000	79707000	89036000	101110000	80575000	86399000	69180000	86218000	103240000
FERM, RhoGEF and pleckstrin domain-0 mintaining protein 1	FARP1	8	8	0	2	1	4	3	1	3	2	1	2	3	3	1	2	3	0	2	1	4	3	1	3	2	1	2	3	3	1	2	3	0	14814000	0	20556000	16756000	0	0	15863000	0	0	14619000	0	0	0	15500000
	HIP1	1	1	0	0	0	1	0	0	0	0	0	0	0	0	0	0	0	0	0	0	1	0	0	0	0	0	0	0	0	0	0	0	0	0	0	0	0	0	0	0	0	0	0	0	0	0	0
Interferon-inducible double-stranded RNA-dependent protein kinase activator A	PRKRA	1	1	0	0	0	1	0	1	1	1	0	0	0	1	1	1	1	0	0	0	1	0	1	1	1	0	0	0	1	1	1	1	0	0	0	0	0	0	0	0	0	0	0	0	0	4472900	0
60S ribosomal protein L24	RPL24	5	5	5	5	5	5	5	5	5	5	5	5	5	5	5	5	5	5	5	5	5	5	5	5	5	5	5	5	5	5	5	5	733020000	716320000	718240000	807180000	862220000	749600000	760710000	762560000	817020000	727900000	752060000	777350000	744770000	635860000	882920000
PRA1 family protein 3	ARL6IP5	1	1	1	1	1	1	1	1	1	1	1	1	1	1	1	1	1	1	1	1	1	1	1	1	1	1	1	1	1	1	1	1	0	0	12794000	0	0	0	0	0	0	0	0	0	0	0	0
MICOS complex subunit MIC19	CHCHD3	3	3	2	3	2	3	3	3	3	3	3	2	1	3	2	2	3	2	3	2	3	3	3	3	3	3	2	1	3	2	2	3	21682000	29520000	27376000	25279000	21231000	24254000	28220000	27860000	29587000	28512000	0	18439000	22525000	0	25479000
Metalloreductase STEAP4	STEAP4	7	7	5	6	4	6	7	5	5	7	7	6	5	7	6	5	7	5	6	4	6	7	5	5	7	7	6	5	7	6	5	7	58213000	75965000	88806000	76344000	69196000	76587000	74459000	106570000	105240000	108340000	109260000	128230000	75418000	74189000	102610000
Fan0 mini anemia group G protein	FANCG	1	1	0	1	0	0	0	0	0	0	0	0	0	1	0	1	0	0	1	0	0	0	0	0	0	0	0	0	1	0	1	0	0	2499800	0	0	0	0	0	0	0	0	0	0	0	0	0
BET1 homolog	BET1;DKFZp781C0425	1	1	0	1	1	1	0	0	1	0	1	1	1	1	1	1	1	0	1	1	1	0	0	1	0	1	1	1	1	1	1	1	0	0	3278300	0	0	0	0	0	0	0	0	0	0	0	0
Complex I assembly factor TIMMDC1, mitochondrial	TIMMDC1	1	1	0	0	1	1	1	0	1	0	1	1	0	1	1	0	1	0	0	1	1	1	0	1	0	1	1	0	1	1	0	1	0	0	5572100	0	0	0	0	0	0	0	0	0	0	0	0
A-kinase anchor protein 2	AKAP2	3	3	2	3	1	3	3	3	2	3	1	3	1	1	3	2	2	2	3	1	3	3	3	2	3	1	3	1	1	3	2	2	23501000	21948000	0	27933000	23437000	21740000	19951000	29175000	0	19014000	0	0	19610000	20662000	19257000
Ran-specific GTPase-activating protein	RANBP1	4	4	1	3	2	3	3	3	3	2	2	3	2	3	3	4	4	1	3	2	3	3	3	3	2	2	3	2	3	3	4	4	0	89526000	51497000	73502000	66443000	85083000	93482000	75767000	92629000	56200000	97976000	79782000	77429000	65532000	78822000
Uncharacterized protein C3orf14	C3orf14	1	1	0	0	0	0	0	0	0	0	0	0	0	1	1	0	1	0	0	0	0	0	0	0	0	0	0	0	1	1	0	1	0	0	0	0	0	0	0	0	0	0	0	0	0	0	0
Ribonuclease P protein subunit p20	POP7	1	1	1	1	0	1	0	0	1	1	1	1	1	0	0	1	1	1	1	0	1	0	0	1	1	1	1	1	0	0	1	1	0	5493400	0	0	0	0	0	0	0	0	0	0	0	0	0
Catenin delta-1	CTNND1	19	19	16	16	15	19	19	17	16	16	16	15	15	15	17	16	15	16	16	15	19	19	17	16	16	16	15	15	15	17	16	15	330410000	410450000	399720000	361570000	353710000	374580000	370750000	375310000	385070000	335240000	348040000	341830000	372160000	336010000	363770000
60S ribosomal protein L35a	RPL35A	4	4	3	3	3	4	4	3	4	4	3	1	3	4	3	2	2	3	3	3	4	4	3	4	4	3	1	3	4	3	2	2	304110000	511060000	231120000	161720000	378440000	293470000	381500000	303520000	95405000	679090000	360480000	117960000	179450000	218410000	209720000
		10	2	8	8	9	8	9	8	8	8	7	9	8	8	8	7	7	1	1	2	1	1	1	1	1	0	1	1	1	1	1	1	0	0	89493000	0	0	0	0	0	0	0	0	0	0	0	0
		2	2	0	1	0	0	1	1	1	2	2	1	1	2	2	1	1	0	1	0	0	1	1	1	2	2	1	1	2	2	1	1	0	0	0	0	0	0	0	0	11427000	0	0	0	0	0	0
		2	2	1	1	1	2	2	1	1	1	2	0	1	1	1	1	1	1	1	1	2	2	1	1	1	2	0	1	1	1	1	1	0	0	0	9271300	11392000	0	0	0	11923000	0	0	0	0	0	0
Keratin, type I cytoskeletal 13	KRT13	8	2	5	6	5	7	6	5	5	5	5	5	8	6	5	5	5	0	0	0	2	0	0	0	0	0	0	2	0	0	0	0	0	0	0	10389000	0	0	0	0	0	0	18159000	0	0	0	0
		7	7	7	7	7	6	7	7	7	7	7	7	7	7	7	5	6	7	7	7	6	7	7	7	7	7	7	7	7	7	5	6	18261000000	20864000000	31454000000	22940000000	20128000000	21113000000	28699000000	25222000000	29281000000	24134000000	21026000000	17289000000	23220000000	14236000000	18196000000
		16	6	13	13	13	14	16	14	12	14	14	10	12	14	15	12	14	5	5	5	6	6	6	6	6	6	5	4	5	6	5	6	464740000	346170000	389890000	527140000	598130000	429620000	490060000	516050000	659980000	259180000	343910000	617180000	612200000	500270000	651610000
		14	4	9	9	10	10	12	9	7	9	12	6	9	11	10	10	10	1	1	2	2	2	1	1	1	4	1	1	2	1	3	2	0	0	20329000	21593000	22056000	0	0	0	21611000	0	0	15868000	0	18058000	0
		9	5	7	7	8	9	9	9	7	9	9	7	7	8	7	8	9	3	3	4	5	5	5	3	5	5	3	4	4	4	4	5	330470000	284520000	357390000	410580000	407310000	390810000	471140000	449340000	645960000	302510000	319910000	479140000	597060000	358190000	533810000
Keratin, type I cytoskeletal 14	KRT14	36	9	24	31	24	27	32	23	27	20	22	27	24	28	22	25	24	4	7	4	6	7	2	5	2	3	5	4	6	4	3	4	384350000	1500600000	458030000	376720000	1359200000	265650000	286480000	211720000	246410000	345050000	310640000	269080000	232920000	304210000	334780000
		11	1	11	8	9	9	9	9	9	9	8	10	9	7	9	9	9	1	0	0	0	0	0	0	0	0	0	0	0	0	0	0	17721000	0	0	0	0	0	0	0	0	0	0	0	0	0	0
Keratin, type II cytoskeletal 6A	KRT6A	38	2	26	37	29	34	38	24	27	26	25	29	28	28	25	28	31	1	2	1	1	2	1	1	1	1	2	0	1	0	0	2	513340000	3682400000	791860000	675890000	2904000000	261540000	278740000	212820000	186020000	577960000	399930000	314110000	274690000	233520000	638420000
		3	3	2	2	2	2	2	2	2	1	1	1	2	0	2	3	3	2	2	2	2	2	2	2	1	1	1	2	0	2	3	3	179050000	88007000	43290000	54692000	24341000	53885000	27232000	0	0	0	28857000	0	33112000	145050000	43695000
		2	2	2	2	1	2	0	1	1	0	1	1	0	1	1	2	2	2	2	1	2	0	1	1	0	1	1	0	1	1	2	2	41833000	16375000	0	17370000	0	0	0	0	0	0	0	0	0	22190000	14502000
		5	5	4	1	2	1	1	1	1	0	1	0	1	1	1	5	1	4	1	2	1	1	1	1	0	1	0	1	1	1	5	1	146900000	0	0	0	0	0	0	0	0	0	0	0	0	40808000	0
		48	43	44	43	44	44	46	44	41	40	44	42	42	41	44	42	45	39	39	39	39	41	39	36	35	39	37	37	36	39	37	40	5506000000	4773600000	4731000000	4231700000	4972400000	5186100000	5083800000	3163300000	5996100000	3892800000	5949200000	6150700000	6431400000	4181900000	7263500000
		12	1	10	9	10	11	11	11	11	11	11	12	11	11	10	9	10	0	0	0	0	0	0	0	0	0	1	0	1	0	0	0	0	0	0	0	0	0	0	0	0	0	0	76556000	0	0	0
Keratin, type II cytoskeletal 8	KRT8	62	49	55	58	55	57	58	56	47	50	41	56	48	49	49	60	46	43	45	44	44	45	45	36	39	30	44	35	38	37	47	35	62653000000	58879000000	56783000000	58200000000	73624000000	59930000000	35179000000	47443000000	32441000000	50877000000	30105000000	40954000000	28714000000	55295000000	28795000000
		40	3	35	36	34	35	33	31	32	33	34	32	30	32	31	35	34	2	3	3	2	2	2	2	3	3	1	1	1	2	3	2	13658000000	12197000000	12578000000	12578000000	15094000000	13630000000	7131900000	9905400000	5624800000	10397000000	6082400000	7758000000	6007900000	11751000000	5229600000
Keratin, type I cytoskeletal 16	KRT16	34	18	21	32	24	28	34	22	19	18	19	25	20	24	20	21	24	10	17	12	16	18	9	7	7	8	12	8	10	8	10	14	390050000	2812800000	411430000	485460000	2130300000	291430000	213950000	223280000	163720000	363370000	261600000	268900000	264070000	299040000	413900000
		10	10	9	8	9	9	10	7	9	9	8	9	8	8	8	7	9	9	8	9	9	10	7	9	9	8	9	8	8	8	7	9	565230000	357630000	446400000	704120000	686470000	510030000	547880000	511250000	652870000	329890000	383370000	566510000	522000000	421680000	699680000
Keratin, type I cytoskeletal 10	KRT10	37	25	35	34	32	35	35	34	35	34	35	36	32	31	34	33	35	23	25	21	24	24	23	24	23	25	24	21	22	23	23	25	15788000000	18252000000	13354000000	11198000000	17067000000	10787000000	12663000000	5282900000	9800500000	12401000000	13841000000	10098000000	10707000000	10145000000	11993000000
Keratin, type II cytoskeletal 5	KRT5	36	6	29	36	30	34	35	27	30	21	29	33	29	25	27	32	31	6	6	6	6	6	6	6	4	6	6	6	5	5	6	5	626110000	1045100000	579160000	639130000	1145600000	402440000	557810000	237940000	303240000	461950000	488920000	332080000	451910000	375300000	329040000
		8	8	4	2	3	2	3	3	3	5	3	0	2	5	3	2	6	4	2	3	2	3	3	3	5	3	0	2	5	3	2	6	30606000	26466000	36063000	38684000	30882000	33711000	35869000	33226000	39048000	0	24383000	56657000	52823000	36357000	41123000
		10	1	9	8	8	8	9	8	8	8	8	9	8	8	7	7	7	1	0	0	0	0	0	0	0	0	0	0	0	0	0	0	105050000	0	0	0	0	0	0	0	0	0	0	0	0	0	0
		8	8	4	4	1	5	6	4	4	5	5	3	5	6	8	6	7	4	4	1	5	6	4	4	5	5	3	5	6	8	6	7	60492000	48399000	0	71986000	52962000	56341000	61380000	55559000	71642000	0	43771000	76945000	74297000	67440000	104560000
		57	1	52	56	46	50	55	49	46	38	47	52	53	49	52	52	50	1	1	1	1	1	1	1	1	1	1	1	1	1	1	1	162920000	95180000	95373000	150360000	137140000	69474000	0	41355000	53526000	83494000	72499000	60234000	77372000	120820000	85153000
		6	6	4	4	3	5	3	6	5	5	4	2	4	4	5	3	4	4	4	3	5	3	6	5	5	4	2	4	4	5	3	4	25441000	25611000	27325000	26006000	32795000	25499000	29800000	23102000	28501000	23569000	24156000	27951000	35847000	21464000	30578000
Keratin, type II cytoskeletal 6C	KRT6C	37	2	25	36	29	33	37	23	26	25	23	28	27	27	25	28	30	0	2	1	1	2	0	0	0	0	1	0	0	0	0	1	0	58705000	0	0	50493000	0	0	0	0	0	0	0	0	0	0
Metallothionein-1M;Metallothionein-1X;Metallothionein-1E;Metallothionein-2;Metallothionein-1G	MT1M;MT1X;MT1E;MT2A;MT1G	1	1	1	1	1	1	1	1	1	1	1	1	1	1	1	1	1	1	1	1	1	1	1	1	1	1	1	1	1	1	1	1	0	0	29465000	0	0	0	0	0	0	0	0	0	0	0	0
Keratin, type I cytoskeletal 17	KRT17	40	8	31	34	31	32	34	32	32	29	29	33	28	29	27	32	31	8	6	6	7	7	7	6	6	5	6	5	6	6	6	7	13281000000	13760000000	12526000000	13501000000	16555000000	14252000000	6942200000	9412800000	4899500000	9813100000	6224200000	7410300000	5236900000	10696000000	4917600000
Keratin, type I cuticular Ha3-II;Keratin, type I cuticular Ha3-I;Keratin, type I cuticular Ha1	KRT33B;KRT33A;KRT31	4	0	2	1	4	1	2	1	1	1	2	3	1	1	4	2	1	0	0	0	0	0	0	0	0	0	0	0	0	0	0	0	0	0	17344000	0	0	0	0	0	0	0	0	0	13432000	0	0
Keratin, type I cytoskeletal 24	KRT24	3	1	3	3	3	3	3	3	3	3	3	3	3	3	3	3	3	1	1	1	1	1	1	1	1	1	1	1	1	1	1	1	0	0	62486000	0	0	0	0	0	0	0	0	0	0	0	0
		2	2	0	0	0	0	1	1	0	1	0	0	0	2	1	1	1	0	0	0	0	1	1	0	1	0	0	0	2	1	1	1	0	0	0	0	0	0	0	5878200	0	0	0	0	0	0	0
Keratin, type II cytoskeletal 7	KRT7	40	3	35	36	34	36	34	31	31	33	33	33	30	33	30	35	34	2	3	3	3	3	2	1	3	2	2	1	2	1	3	2	221010000	115160000	154450000	151590000	154040000	238100000	0	260030000	87751000	112790000	0	96638000	0	139860000	63518000
		6	6	3	6	4	6	4	5	5	5	4	4	4	3	5	3	4	3	6	4	6	4	5	5	5	4	4	4	3	5	3	4	0	80762000	79152000	89323000	81182000	93069000	88542000	101720000	90621000	86493000	85473000	89462000	76935000	102760000	91822000
		11	9	11	9	11	11	11	10	10	10	11	11	9	11	10	9	11	9	7	9	9	9	8	8	8	9	9	7	9	8	7	9	385140000	318850000	382810000	373190000	359870000	403130000	458300000	460120000	417090000	252700000	275990000	408210000	495060000	355710000	386310000
		5	5	5	5	4	5	5	5	5	5	5	5	4	5	5	5	5	5	5	4	5	5	5	5	5	5	5	4	5	5	5	5	194740000	177800000	157250000	195650000	163260000	170460000	191230000	153920000	228420000	133070000	103990000	190080000	249580000	128470000	191490000
Filaggrin-2	FLG2	7	7	2	5	6	6	7	5	6	3	2	4	5	5	5	4	4	2	5	6	6	7	5	6	3	2	4	5	5	5	4	4	80747000	86041000	85842000	67374000	113050000	51751000	74789000	22617000	73604000	68534000	66657000	53685000	64531000	50847000	74886000
Keratin, type II cytoskeletal 79	KRT79	14	1	13	14	11	14	14	12	11	10	12	13	14	12	13	14	12	1	1	1	1	1	1	1	1	1	1	1	1	1	1	1	4151300000	0	107890000	0	0	0	0	0	0	0	0	113080000	0	0	0
		19	2	12	17	12	11	16	12	14	11	10	13	11	13	11	12	12	1	1	0	0	0	0	2	0	0	1	0	0	0	0	0	0	7914000	0	0	0	0	0	0	0	0	0	0	0	0	0
		9	0	8	8	7	8	9	7	6	6	7	8	8	6	8	9	6	0	0	0	0	0	0	0	0	0	0	0	0	0	0	0	0	0	6147400	0	0	0	0	0	0	0	0	0	0	0	0
Keratin, type II cuticular Hb4	KRT84	7	2	4	5	3	5	5	3	3	3	3	4	5	3	4	7	3	0	0	0	0	0	0	0	0	0	0	0	0	0	2	0	0	0	0	0	0	0	0	0	0	0	0	0	0	18296000	0
Keratin, type II cytoskeletal 80	KRT80	14	13	11	11	5	9	13	11	8	7	6	10	7	7	8	10	7	10	10	4	8	12	10	7	6	5	9	6	6	7	9	6	210050000	211840000	182600000	217800000	241700000	170730000	79987000	192480000	83816000	129410000	100700000	132620000	111090000	144220000	97110000
Keratin, type II cytoskeletal 78	KRT78	6	4	4	6	5	5	6	5	5	3	4	5	4	6	4	4	4	2	4	3	3	4	3	3	1	2	3	2	4	2	2	2	39489000	44364000	28430000	42877000	46899000	19538000	29222000	0	34644000	25510000	32137000	19962000	28064000	22687000	25367000
Keratin, type II cytoskeletal 1b	KRT77	8	3	7	7	7	6	7	7	5	5	6	7	5	5	6	7	7	2	3	2	2	2	2	1	1	1	2	1	1	1	2	3	602430000	860700000	655220000	683200000	782550000	847510000	0	0	0	211700000	0	0	0	551780000	537820000
Hornerin	HRNR	19	19	13	11	13	18	18	10	17	14	16	16	13	15	15	12	14	13	11	13	18	18	10	17	14	16	16	13	15	15	12	14	298520000	556030000	325600000	513000000	548930000	322300000	383270000	115270000	349590000	434990000	374200000	310190000	379420000	361430000	393270000
		27	1	21	25	21	26	27	20	21	18	23	24	23	19	21	23	21	0	0	0	1	1	0	0	0	0	0	0	0	0	1	0	0	0	0	0	0	0	0	0	0	0	0	0	0	17112000	0
		2	2	0	0	0	1	1	0	0	0	0	0	0	0	1	1	1	0	0	0	1	1	0	0	0	0	0	0	0	1	1	1	0	0	0	0	0	0	0	0	0	0	0	0	0	0	6041300
Keratin, type II cuticular Hb2	KRT82	1	1	1	0	0	0	0	0	0	0	0	0	0	1	1	0	0	1	0	0	0	0	0	0	0	0	0	0	1	1	0	0	37671000	0	0	0	0	0	0	0	0	0	0	0	0	0	0
		3	1	2	2	2	2	2	2	2	3	2	2	2	2	2	2	2	0	0	0	0	0	0	0	1	0	0	0	0	0	0	0	0	0	0	0	0	0	0	0	0	0	0	0	0	0	0
		10	10	9	9	9	9	9	9	9	9	9	9	10	10	9	10	9	9	9	9	9	9	9	9	9	9	9	10	10	9	10	9	93947000000	80158000000	77054000000	84311000000	110370000000	93042000000	93220000000	107220000000	88814000000	77724000000	100830000000	90653000000	91342000000	94048000000	83755000000
Neurabin-2	PPP1R9B	6	6	2	2	4	4	5	4	2	4	3	3	4	5	1	4	3	2	2	4	4	5	4	2	4	3	3	4	5	1	4	3	29631000	24514000	0	20924000	24577000	24484000	26263000	28313000	0	20516000	19932000	17985000	0	20809000	22877000
60S ribosomal protein L32	RPL32	8	8	5	8	7	7	7	7	6	6	5	6	6	7	5	7	7	5	8	7	7	7	7	6	6	5	6	6	7	5	7	7	670030000	502540000	583610000	691470000	664120000	571510000	544980000	672260000	537300000	520390000	694280000	614040000	584190000	436040000	507810000
Interleukin-1 receptor-associated kinase 1	IRAK1	4	4	0	4	1	2	2	3	0	2	3	2	0	1	3	2	4	0	4	1	2	2	3	0	2	3	2	0	1	3	2	4	0	18384000	0	18780000	11441000	17293000	0	15198000	18553000	0	0	0	21422000	13026000	15786000
Glucosamine-6-phosphate isomerase;Glucosamine-6-phosphate isomerase 1	GNPDA1	2	2	1	0	1	1	1	0	2	0	1	0	1	1	0	2	1	1	0	1	1	1	0	2	0	1	0	1	1	0	2	1	0	0	0	0	0	0	13082000	0	0	0	0	0	0	0	0
Calcium/calmodulin-dependent protein kinase type II subunit delta	CAMK2D	9	4	6	7	7	9	8	7	7	6	8	7	6	7	7	7	9	2	4	4	4	4	3	3	3	4	3	3	3	3	3	4	36462000	35646000	26338000	51907000	30003000	0	37363000	35990000	33695000	34182000	40312000	34908000	34914000	32262000	44836000
	KIF2A	2	1	1	1	1	2	1	2	1	1	1	1	1	1	1	1	2	0	1	1	1	0	1	0	1	1	0	1	0	1	1	1	0	3744600	0	0	0	0	0	0	0	0	0	0	0	0	0
Heterogeneous nuclear ribonucleoprotein A/B	HNRNPAB	2	2	2	2	2	2	2	1	2	2	2	2	2	2	2	2	2	2	2	2	2	2	1	2	2	2	2	2	2	2	2	2	35119000	18489000	30247000	30353000	23541000	0	39191000	39449000	36383000	29698000	34834000	35859000	33530000	30479000	37083000
GRAM domain-0 mintaining protein 3	GRAMD3	1	1	0	0	0	1	0	0	0	0	0	0	0	1	0	0	0	0	0	0	1	0	0	0	0	0	0	0	1	0	0	0	0	0	0	0	0	0	0	0	0	0	0	929790	0	0	0
Glutathione S-transferase C-terminal domain-0 mintaining protein	GSTCD	1	1	0	1	1	1	1	1	1	1	1	1	1	1	1	1	1	0	1	1	1	1	1	1	1	1	1	1	1	1	1	1	0	0	3255000	0	0	0	0	0	0	0	0	0	0	0	0
Polyadenylate-binding protein-interacting protein 2	PAIP2	1	1	1	1	1	1	1	1	1	0	1	0	1	1	1	0	1	1	1	1	1	1	1	1	0	1	0	1	1	1	0	1	0	0	26334000	0	0	0	0	0	0	0	0	0	0	0	0
COP9 signalosome complex subunit 4	COPS4	3	3	2	3	2	3	3	3	3	3	2	2	2	2	2	2	3	2	3	2	3	3	3	3	3	2	2	2	2	2	2	3	19893000	25062000	23273000	19374000	20861000	20921000	23066000	25041000	25430000	24212000	21474000	23100000	24394000	27597000	30670000
NADH dehydrogenase [ubiquinone] iron-sulfur protein 6, mitochondrial	NDUFS6	2	2	1	0	1	1	1	2	1	2	1	2	1	2	1	1	2	1	0	1	1	1	2	1	2	1	2	1	2	1	1	2	0	0	0	0	0	0	9380500	0	0	9984600	0	16199000	0	0	14642000
Eukaryotic translation initiation factor 4E	EIF4E	3	3	1	2	2	3	3	3	1	3	2	2	3	2	2	2	3	1	2	2	3	3	3	1	3	2	2	3	2	2	2	3	0	19004000	0	32868000	20766000	32384000	0	30671000	32747000	33421000	30014000	33650000	32033000	31558000	36845000
H/ACA ribonucleoprotein complex subunit 2	NHP2	1	1	0	0	0	0	0	0	0	0	1	0	0	0	1	1	1	0	0	0	0	0	0	0	0	1	0	0	0	1	1	1	0	0	0	0	0	0	0	0	4500800	0	0	0	0	0	0
Estradiol 17-beta-dehydrogenase 11	HSD17B11	2	2	0	2	0	2	2	0	2	2	1	2	1	1	1	1	2	0	2	0	2	2	0	2	2	1	2	1	1	1	1	2	0	10752000	0	0	0	0	10226000	0	0	0	0	0	0	0	10211000
Protein transport protein Sec31A	SEC31A	18	18	10	15	11	14	12	12	13	12	16	12	14	14	13	14	16	10	15	11	14	12	12	13	12	16	12	14	14	13	14	16	175750000	201620000	210950000	180290000	147500000	147210000	177530000	163380000	164830000	209080000	213430000	215680000	232130000	175110000	226900000
CCR4-NOT transcription complex subunit 6-like;CCR4-NOT transcription complex subunit 6	CNOT6L;CNOT6	1	1	0	1	0	1	1	1	0	0	1	1	0	0	1	1	1	0	1	0	1	1	1	0	0	1	1	0	0	1	1	1	0	11652000	0	0	0	0	0	0	0	0	0	0	0	0	0
Exosome complex component RRP45	EXOSC9	2	2	2	1	2	2	2	2	1	0	1	1	0	1	1	2	2	2	1	2	2	2	2	1	0	1	1	0	1	1	2	2	0	0	0	11950000	14203000	16198000	0	0	0	0	0	0	0	19932000	15752000
Putative ankyrin repeat domain-0 mintaining protein 31	ANKRD31	1	1	0	0	1	0	0	0	0	0	0	0	0	0	0	0	0	0	0	1	0	0	0	0	0	0	0	0	0	0	0	0	0	0	0	0	0	0	0	0	0	0	0	0	0	0	0
Dynamin-like 120 kDa protein, mitochondrial;Dynamin-like 120 kDa protein, form S1	OPA1	5	5	1	1	0	1	2	1	0	3	0	0	1	1	0	2	1	1	1	0	1	2	1	0	3	0	0	1	1	0	2	1	0	0	0	0	0	0	0	0	0	0	0	0	0	39482000	0
A/G-specific adenine DNA glycosylase	MUTYH	1	1	1	1	1	1	1	1	1	1	1	1	1	1	1	1	1	1	1	1	1	1	1	1	1	1	1	1	1	1	1	1	0	0	48304000	0	0	0	0	0	0	0	0	0	0	0	0
NudC domain-0 mintaining protein 2	NUDCD2	2	2	2	2	2	2	2	2	1	1	1	2	2	1	2	2	2	2	2	2	2	2	2	1	1	1	2	2	1	2	2	2	0	26784000	20039000	29585000	22413000	22920000	0	0	0	18535000	22422000	0	20053000	21046000	16555000
Hepatitis A virus cellular receptor 2	HAVCR2	1	1	0	0	0	0	0	0	0	0	0	0	0	0	0	0	1	0	0	0	0	0	0	0	0	0	0	0	0	0	0	1	0	0	0	0	0	0	0	0	0	0	0	0	0	0	0
Zinc transporter ZIP14	SLC39A14	2	2	1	1	1	1	1	1	1	0	2	1	1	0	1	0	2	1	1	1	1	1	1	1	0	2	1	1	0	1	0	2	0	0	0	0	0	0	0	0	16637000	0	0	0	0	0	0
Dynactin subunit 4	DCTN4	2	2	2	2	1	2	2	2	1	1	1	1	1	2	1	2	1	2	2	1	2	2	2	1	1	1	1	1	2	1	2	1	0	18298000	0	14702000	23663000	18515000	0	16426000	14660000	0	13485000	13391000	12934000	12939000	0
Prefoldin subunit 1	PFDN1	1	1	1	1	0	0	0	0	0	1	0	0	0	0	0	1	0	1	1	0	0	0	0	0	1	0	0	0	0	0	1	0	0	10389000	0	0	0	0	0	0	0	0	0	0	0	0	0
ADP-ribosylation factor GTPase-activating protein 1	ARFGAP1	6	6	4	5	3	5	4	4	3	3	5	3	5	4	5	3	4	4	5	3	5	4	4	3	3	5	3	5	4	5	3	4	29468000	39380000	41273000	34684000	31107000	30863000	39162000	30421000	38233000	37437000	32874000	33761000	41069000	34117000	35132000
Transcription elongation factor B polypeptide 1	TCEB1	5	5	3	4	4	5	4	5	3	5	4	4	3	3	3	3	5	3	4	4	5	4	5	3	5	4	4	3	3	3	3	5	52260000	53431000	48696000	49953000	57045000	49346000	50299000	52963000	63340000	59184000	59714000	61597000	52873000	40544000	61617000
Erlin-2	ERLIN2	9	6	7	6	5	6	4	5	6	8	6	7	6	7	7	5	8	5	4	3	3	2	3	4	6	3	5	3	4	4	3	5	63356000	39110000	39042000	41256000	51333000	55477000	57398000	60499000	83478000	56436000	78426000	63280000	75773000	66121000	75435000
60S ribosomal protein L30	RPL30	4	4	4	4	2	4	3	3	3	3	4	4	3	4	4	4	3	4	4	2	4	3	3	3	3	4	4	3	4	4	4	3	160900000	133280000	167250000	154070000	150390000	127190000	129460000	128710000	204860000	245940000	157290000	148920000	178350000	224150000	161430000
Protein N-terminal glutamine amidohydrolase	WDYHV1	1	1	1	1	0	1	1	1	1	1	1	1	1	0	1	0	1	1	1	0	1	1	1	1	1	1	1	1	0	1	0	1	0	56961000	0	0	0	0	0	0	0	0	0	0	0	0	0
S-phase kinase-associated protein 1	SKP1	5	5	2	4	4	4	3	4	3	4	3	3	4	4	4	3	3	2	4	4	4	3	4	3	4	3	3	4	4	4	3	3	59800000	67643000	65312000	70975000	49738000	56768000	76425000	59091000	63882000	75389000	65647000	63896000	69529000	76306000	57930000
Tumor protein D52	TPD52	1	1	0	0	0	1	0	0	0	0	0	1	0	0	0	0	0	0	0	0	1	0	0	0	0	0	1	0	0	0	0	0	0	0	0	7628400	0	0	0	0	0	0	0	0	0	0	0
COP9 signalosome complex subunit 6	COPS6	2	2	1	1	0	1	0	0	1	1	0	1	1	0	0	0	1	1	1	0	1	0	0	1	1	0	1	1	0	0	0	1	0	18988000	0	16936000	0	0	0	22060000	0	0	17519000	0	0	0	0
Switch-associated protein 70	SWAP70	3	3	1	2	1	2	0	1	1	2	1	2	1	1	3	0	1	1	2	1	2	0	1	1	2	1	2	1	1	3	0	1	0	0	0	0	0	0	0	0	0	0	0	0	78031000	0	0
	CALM1;CALM2	4	4	3	4	4	4	3	3	4	3	4	4	3	4	2	4	4	3	4	4	4	3	3	4	3	4	4	3	4	2	4	4	65712000	68134000	77818000	96627000	62291000	77449000	85764000	88320000	73858000	84884000	83799000	72580000	136820000	109740000	79301000
Flotillin-2	FLOT2	5	5	3	5	3	5	5	4	3	4	4	1	3	2	2	3	3	3	5	3	5	5	4	3	4	4	1	3	2	2	3	3	28585000	33563000	43615000	31489000	34616000	33843000	31563000	24577000	27735000	0	23510000	24897000	27289000	35538000	25105000
E3 ubiquitin-protein ligase UBR5	UBR5	9	9	3	3	3	4	4	2	2	3	5	2	3	2	2	4	6	3	3	3	4	4	2	2	3	5	2	3	2	2	4	6	34098000	26457000	21670000	18977000	21607000	0	24904000	23143000	18635000	19916000	33469000	0	26949000	21809000	24343000
Transforming acidic coiled-coil-0 mintaining protein 2	TACC2	35	34	15	20	20	23	19	21	21	22	22	23	20	20	19	21	24	15	19	19	22	18	21	20	21	21	23	19	20	19	21	24	261760000	327520000	304520000	317620000	257770000	365320000	310630000	245400000	330190000	335070000	315680000	280550000	357750000	324730000	340850000
Menin	MEN1	4	4	1	1	3	3	0	0	1	1	0	1	0	1	0	0	0	1	1	3	3	0	0	1	1	0	1	0	1	0	0	0	0	0	0	13868000	0	0	0	0	0	0	0	0	0	0	0
Steroid 21-hydroxylase	CYP21A2;P450-CYP21B	2	2	2	1	1	1	1	2	2	1	2	2	1	1	1	2	2	2	1	1	1	1	2	2	1	2	2	1	1	1	2	2	59201000	0	0	0	0	44961000	56722000	0	58579000	57393000	0	0	0	39707000	50775000
Toll-interacting protein	TOLLIP	2	2	0	0	1	1	1	1	2	1	1	1	1	1	1	1	1	0	0	1	1	1	1	2	1	1	1	1	1	1	1	1	0	0	5688100	0	0	0	0	0	0	0	0	0	0	0	0
Ras-related protein Rab-1B;Ras-related protein Rab-1A;Putative Ras-related protein Rab-1C	RAB1A;RAB1B;RAB1C	4	3	4	4	4	4	4	4	4	4	3	3	4	3	4	4	4	3	3	3	3	3	3	3	3	2	2	3	2	3	3	3	112270000	116100000	106890000	105580000	119760000	119170000	112520000	106600000	103850000	104500000	100850000	81293000	106120000	81113000	117140000
AP-1 complex subunit mu-1	AP1M1	8	8	6	5	4	5	5	5	5	4	5	4	3	5	6	7	5	6	5	4	5	5	5	5	4	5	4	3	5	6	7	5	39895000	35252000	39825000	34981000	37798000	40221000	45943000	43420000	42289000	41208000	35303000	40448000	37069000	36266000	36469000
C-type lectin domain family 4 member M	CLEC4M	1	1	0	1	1	1	1	1	0	0	0	1	1	1	0	1	1	0	1	1	1	1	1	0	0	0	1	1	1	0	1	1	0	0	34112000	0	0	0	0	0	0	0	0	0	0	0	0
Alpha-adducin	ADD1	6	6	3	4	2	3	3	1	2	2	2	3	3	1	4	2	5	3	4	2	3	3	1	2	2	2	3	3	1	4	2	5	22966000	31098000	0	23127000	20032000	0	27717000	22003000	0	35060000	26562000	0	30909000	27231000	35633000
Guanine nucleotide-binding protein G(I)/G(S)/G(T) subunit beta-2;Guanine nucleotide-binding protein subunit beta-4;Guanine nucleotide-binding protein G(I)/G(S)/G(T) subunit beta-1	GNB2;GNB4;GNB1	6	6	2	5	4	4	3	3	4	4	5	4	3	5	2	3	4	2	5	4	4	3	3	4	4	5	4	3	5	2	3	4	60386000	64910000	64421000	64477000	61286000	60967000	66684000	78865000	65911000	59662000	80403000	60747000	70843000	80516000	64408000
60S ribosomal protein L14	RPL14	5	5	4	4	4	5	5	5	5	5	5	5	4	5	5	5	4	4	4	4	5	5	5	5	5	5	5	4	5	5	5	4	519070000	503770000	516250000	472140000	522000000	499040000	583320000	548960000	573420000	540090000	500390000	580550000	475230000	553510000	600200000
Multimerin-1;Platelet glycoprotein Ia*;155 kDa platelet multimerin	MMRN1	1	1	0	1	0	1	1	1	1	0	0	0	1	1	1	0	1	0	1	0	1	1	1	1	0	0	0	1	1	1	0	1	0	70095000	0	0	0	0	0	0	0	0	0	0	0	0	0
Inhibitor of Bruton tyrosine kinase	IBTK	4	4	0	1	1	0	1	1	0	1	0	0	0	0	2	3	2	0	1	1	0	1	1	0	1	0	0	0	0	2	3	2	0	0	0	0	0	0	0	0	0	0	0	0	0	14219000	0
Septin-7	2019-09-07	13	13	9	11	9	9	10	9	8	10	11	8	9	9	9	8	11	9	11	9	9	10	9	8	10	11	8	9	9	9	8	11	195530000	402590000	186850000	261280000	330440000	237250000	181570000	316310000	317860000	194180000	207490000	274260000	246240000	188310000	338310000
Protein PRRC2C	PRRC2C	66	66	43	50	51	55	54	50	53	49	56	49	52	52	49	53	55	43	50	51	55	54	50	53	49	56	49	52	52	49	53	55	1370700000	1322600000	1377600000	1229100000	1172200000	1196900000	1451800000	1213900000	1324300000	1477200000	1359500000	1347700000	1486700000	1416000000	1396700000
Acyl-coenzyme A synthetase ACSM2B, mitochondrial;Acyl-coenzyme A synthetase ACSM2A, mitochondrial	ACSM2A;ACSM2B	1	1	0	0	0	0	0	0	0	1	0	0	0	0	1	1	0	0	0	0	0	0	0	0	1	0	0	0	0	1	1	0	0	0	0	0	0	0	0	20164000	0	0	0	0	0	0	0
Isocitrate dehydrogenase [NAD] subunit, mitochondrial;Isocitrate dehydrogenase [NAD] subunit gamma, mitochondrial	IDH3G	5	5	3	3	3	3	5	3	3	3	4	3	3	3	2	4	3	3	3	3	3	5	3	3	3	4	3	3	3	2	4	3	23435000	27911000	24815000	23975000	24794000	29565000	26964000	32376000	29554000	26571000	33550000	26209000	25585000	27478000	31738000
Eukaryotic initiation factor 4A-II;Eukaryotic initiation factor 4A-II, N-terminally processed	EIF4A2	13	2	13	11	13	13	12	13	12	13	12	12	13	10	12	13	12	2	2	2	2	2	2	2	2	2	2	2	2	2	2	2	38676000	30544000	33095000	24705000	22650000	30225000	32853000	26876000	36156000	31902000	34490000	24600000	39844000	36548000	30591000
WASH complex subunit strumpellin	KIAA0196	5	5	0	3	0	4	1	0	1	2	1	1	2	3	3	3	1	0	3	0	4	1	0	1	2	1	1	2	3	3	3	1	0	0	0	0	0	0	0	0	0	0	0	15263000	20124000	16338000	0
Gamma-tubulin complex component 6	TUBGCP6	6	6	1	1	1	3	3	2	3	3	1	1	3	2	2	4	3	1	1	1	3	3	2	3	3	1	1	3	2	2	4	3	0	0	0	19271000	17715000	18499000	19886000	19340000	0	0	24297000	21933000	0	20347000	21566000
Ezrin	EZR	14	8	9	10	9	13	11	11	10	12	10	9	8	8	8	10	10	6	5	6	7	6	6	6	7	6	6	5	5	5	6	6	172730000	191630000	206070000	247630000	249790000	238450000	181100000	191900000	192750000	161780000	207960000	169980000	184780000	184910000	174340000
Apoptotic chromatin 0 mindensation inducer in the nucleus	ACIN1	4	4	0	2	1	1	0	2	2	2	2	1	1	2	1	2	2	0	2	1	1	0	2	2	2	2	1	1	2	1	2	2	0	0	0	0	0	0	11450000	0	0	0	0	0	0	0	11309000
Polyadenylate-binding protein;Polyadenylate-binding protein 1	PABPC1	27	19	24	24	23	25	25	25	24	25	26	26	24	25	25	25	24	16	16	15	17	17	17	16	17	18	18	16	17	17	18	16	1667100000	1678400000	1698200000	1482300000	1612700000	1546900000	1900500000	1776500000	1955100000	1599300000	1764600000	1861100000	1917200000	1975800000	2288700000
Survival motor neuron protein	SMN1;SMN2	10	10	8	8	9	10	9	10	10	9	10	10	10	10	10	10	10	8	8	9	10	9	10	10	9	10	10	10	10	10	10	10	336990000	375270000	298140000	289140000	519540000	431280000	690580000	651030000	753430000	434200000	602880000	664640000	627930000	597780000	803280000
Visinin-like protein 1	VSNL1	1	1	0	1	0	0	0	0	1	0	0	0	0	0	0	0	0	0	1	0	0	0	0	1	0	0	0	0	0	0	0	0	0	7191200	0	0	0	0	0	0	0	0	0	0	0	0	0
Protein FAM91A1	FAM91A1	2	2	1	1	1	1	1	1	1	1	2	2	0	2	1	2	2	1	1	1	1	1	1	1	1	2	2	0	2	1	2	2	0	0	0	0	0	0	0	0	9287900	13063000	0	11053000	0	15262000	13367000
Endoplasmic reticulum metallopeptidase 1	ERMP1	2	2	1	1	0	1	1	0	2	1	0	0	2	2	1	1	1	1	1	0	1	1	0	2	1	0	0	2	2	1	1	1	0	0	0	0	0	0	16897000	0	0	0	0	0	0	0	0
CLIP-associating protein 2	CLASP2	17	15	10	12	13	10	11	11	10	13	12	12	7	12	14	13	12	9	11	11	8	9	9	8	11	10	10	6	10	12	12	10	105180000	115710000	93966000	112220000	92470000	111200000	121840000	103710000	103460000	97611000	102420000	88201000	105040000	101240000	94372000
Probable E3 ubiquitin-protein ligase HECTD2	HECTD2	1	1	1	0	0	0	0	0	0	0	0	0	0	0	0	0	0	1	0	0	0	0	0	0	0	0	0	0	0	0	0	0	0	0	0	0	0	0	0	0	0	0	0	0	0	0	0
Focal adhesion kinase 1	PTK2	5	4	4	4	2	3	3	4	0	2	2	1	2	3	4	1	3	3	3	1	3	3	4	0	2	1	1	2	2	3	1	3	37428000	25392000	0	23624000	23233000	29518000	0	0	23352000	0	29813000	0	28590000	0	23925000
Exportin-7	XPO7	9	9	4	3	3	3	2	4	2	6	3	5	3	5	3	4	3	4	3	3	3	2	4	2	6	3	5	3	5	3	4	3	0	42122000	28482000	0	0	27390000	0	31896000	29608000	37595000	30549000	31893000	28777000	27659000	33829000
Eyes absent homolog;Eyes absent homolog 4	EYA4	2	2	0	1	0	0	1	1	1	1	1	0	1	1	1	0	0	0	1	0	0	1	1	1	1	1	0	1	1	1	0	0	0	3524200	0	0	0	0	0	0	0	0	0	0	0	0	0
Ankyrin repeat domain-0 mintaining protein 26	ANKRD26	1	1	1	0	1	0	1	1	1	0	1	1	1	0	0	0	1	1	0	1	0	1	1	1	0	1	1	1	0	0	0	1	0	0	9012200	0	0	0	0	0	0	0	0	0	0	0	0
Sn1-specific diacylglycerol lipase beta	DAGLB	4	4	2	2	1	2	0	2	1	3	3	2	0	2	0	3	2	2	2	1	2	0	2	1	3	3	2	0	2	0	3	2	0	0	0	0	0	0	0	13119000	0	0	0	0	0	0	0
Transforming acidic coiled-coil-0 mintaining protein 1	TACC1	2	1	0	2	2	2	2	1	2	1	2	1	2	1	0	0	1	0	1	1	1	1	1	1	0	1	1	1	1	0	0	1	0	0	7558700	0	0	0	0	0	0	0	0	0	0	0	0
Pericentriolar material 1 protein	PCM1	23	23	5	4	2	8	5	7	13	11	17	8	10	15	13	11	14	5	4	2	8	5	7	13	11	17	8	10	15	13	11	14	45304000	22265000	0	49876000	30369000	54076000	90498000	77840000	130250000	59113000	58161000	189240000	97432000	98643000	115250000
Procollagen-lysine,2-oxoglutarate 5-dioxygenase 2	PLOD2	8	8	3	1	1	3	2	5	5	5	6	5	5	6	4	5	8	3	1	1	3	2	5	5	5	6	5	5	6	4	5	8	31644000	0	0	21725000	29246000	27963000	40372000	38839000	44037000	37074000	29805000	37531000	30542000	38876000	32046000
Treacle protein	TCOF1	8	8	3	5	4	5	5	4	6	4	7	6	5	5	7	5	5	3	5	4	5	5	4	6	4	7	6	5	5	7	5	5	37278000	39820000	45661000	39341000	45393000	50843000	47902000	45008000	61964000	48106000	40281000	47381000	49183000	45888000	57856000
Serine/threonine-protein kinase MARK2	MARK2	5	3	2	2	2	3	3	2	2	3	3	0	1	2	2	2	2	1	1	1	2	2	1	1	2	2	0	0	1	1	0	1	0	0	0	14371000	15511000	0	16871000	0	17553000	0	0	0	0	0	17229000
Casein kinase II subunit alpha 3;Casein kinase II subunit alpha	CSNK2A1;CSNK2A3	2	2	1	2	0	2	0	2	2	1	1	1	2	1	0	2	2	1	2	0	2	0	2	2	1	1	1	2	1	0	2	2	0	20866000	0	34152000	0	23892000	27504000	0	0	0	26403000	0	0	27190000	31895000
Arf-GAP with GTPase, ANK repeat and PH domain-0 mintaining protein 1	AGAP1	4	3	1	2	1	2	1	2	1	1	3	2	1	2	2	2	3	1	1	0	1	0	1	0	1	2	1	0	1	1	1	2	0	0	0	0	0	0	0	0	0	0	0	0	0	0	37404000
	EIF4G1	41	1	33	34	37	37	37	37	40	36	40	35	34	36	37	38	35	0	0	1	1	1	1	1	1	1	1	0	0	0	1	0	0	0	10793000	0	0	0	0	0	0	0	0	0	0	0	0
Microtubule-associated protein	MAP4	59	22	40	41	38	45	45	49	44	47	48	48	43	48	45	49	47	13	14	13	15	14	17	15	19	16	16	13	16	14	17	17	1999800000	1958600000	2067800000	1808800000	1530700000	1790900000	2041600000	1712500000	1984200000	2097400000	2060700000	1932700000	2160000000	1995000000	1984500000
Kinesin light chain 1	KLC1	20	13	14	14	13	14	14	13	16	13	18	15	14	15	14	15	17	9	8	7	10	9	9	10	9	12	9	8	9	8	10	10	257330000	304420000	216040000	269900000	259310000	246130000	316310000	310930000	273120000	274220000	275280000	244250000	280320000	238610000	254960000
Cytoplasmic FMR1-interacting protein 2	CYFIP2	18	1	14	12	12	14	16	13	15	16	15	15	13	15	13	16	15	1	1	1	1	1	1	1	1	1	1	1	1	1	1	1	0	0	25826000	0	0	0	0	0	0	0	0	0	0	0	0
U4/U6 small nuclear ribonucleoprotein Prp31	PRPF31	1	1	1	0	1	0	1	1	1	1	1	1	1	1	1	1	1	1	0	1	0	1	1	1	1	1	1	1	1	1	1	1	0	0	4754600	0	0	0	0	0	0	0	0	0	0	0	0
	CAST	20	1	14	17	14	18	16	16	17	16	15	15	11	17	15	18	15	0	1	1	1	1	1	1	1	1	1	0	1	0	1	0	0	0	11049000	0	0	0	0	0	0	0	0	0	0	0	0
Zinc finger homeobox protein 4	ZFHX4	1	1	0	0	0	0	0	0	0	0	1	0	0	0	0	0	0	0	0	0	0	0	0	0	0	1	0	0	0	0	0	0	0	0	0	0	0	0	0	0	0	0	0	0	0	0	0
Exocyst complex component 6	EXOC6	2	2	0	0	0	0	0	1	0	0	0	1	0	0	0	0	1	0	0	0	0	0	1	0	0	0	1	0	0	0	0	1	0	0	0	0	0	0	0	0	0	0	0	0	0	0	2297900
Peroxisomal multifunctional enzyme type 2;(3R)-hydroxyacyl-CoA dehydrogenase;Enoyl-CoA hydratase 2	HSD17B4	6	6	2	3	1	2	3	3	3	4	3	2	3	5	4	3	3	2	3	1	2	3	3	3	4	3	2	3	5	4	3	3	23747000	19600000	0	21891000	19190000	23204000	15776000	11955000	20937000	24526000	13817000	21796000	23669000	21256000	23531000
Microtubule-associated serine/threonine-protein kinase 4;Microtubule-associated serine/threonine-protein kinase 1	MAST4;MAST2;MAST1	2	1	1	2	1	2	2	2	2	1	2	1	1	1	2	2	1	1	1	1	1	1	1	1	1	1	1	1	1	1	1	1	0	48150000	0	49768000	78875000	79961000	58342000	0	54729000	0	0	0	0	47976000	0
Eukaryotic translation initiation factor 4B	EIF4B	15	15	11	11	13	12	12	10	12	13	14	12	12	11	12	12	14	11	11	13	12	12	10	12	13	14	12	12	11	12	12	14	421870000	444630000	456820000	296780000	255280000	320810000	303550000	285220000	297900000	281140000	422000000	346880000	363570000	344500000	421590000
Dynactin subunit 1	DCTN1;DKFZp686E0752	23	23	12	15	10	13	14	14	15	15	18	15	14	16	12	14	14	12	15	10	13	14	14	15	15	18	15	14	16	12	14	14	210840000	154070000	181240000	193490000	169170000	163310000	214260000	189740000	244500000	220840000	231980000	202510000	227390000	213500000	216670000
Nascent polypeptide-associated complex subunit alpha;Nascent polypeptide-associated complex subunit alpha, muscle-specific form	NACA	3	3	1	3	3	2	2	2	2	2	3	2	2	3	2	2	2	1	3	3	2	2	2	2	2	3	2	2	3	2	2	2	0	48244000	39218000	40179000	34757000	33155000	40370000	44352000	36335000	35648000	41295000	43650000	45238000	46433000	54297000
THO complex subunit 4	ALYREF	3	3	1	1	0	1	1	1	1	1	1	1	0	1	2	2	3	1	1	0	1	1	1	1	1	1	1	0	1	2	2	3	0	0	0	0	0	0	0	0	0	0	0	0	22393000	7104300	22737000
Hexokinase;Hexokinase-2	HK2	13	13	9	10	9	10	11	9	8	11	7	8	9	10	8	9	11	9	10	9	10	11	9	8	11	7	8	9	10	8	9	11	90405000	101100000	73044000	92270000	91848000	101310000	99316000	85957000	87340000	94699000	89415000	86496000	98184000	89819000	89478000
Plasma kallikrein;Plasma kallikrein heavy chain;Plasma kallikrein light chain	KLKB1	1	1	1	1	1	1	1	1	1	1	0	0	1	1	1	1	1	1	1	1	1	1	1	1	1	0	0	1	1	1	1	1	0	0	5567700	0	0	0	0	0	0	0	0	0	0	0	0
Protein transport protein Sec24D	SEC24D	6	6	4	4	4	4	2	4	4	5	5	5	5	4	3	4	4	4	4	4	4	2	4	4	5	5	5	5	4	3	4	4	35245000	31314000	36866000	39547000	37200000	32232000	34788000	46777000	38843000	42016000	42876000	38532000	32845000	46938000	40066000
G2/mitotic-specific cyclin-B1	CCNB1	1	1	0	0	0	0	0	1	1	0	1	0	1	1	1	0	0	0	0	0	0	0	1	1	0	1	0	1	1	1	0	0	0	0	0	0	0	0	0	0	2986700	0	0	0	0	0	0
	RAPGEF6	9	0	5	5	5	5	6	6	7	5	6	8	7	6	8	5	7	0	0	0	0	0	0	0	0	0	0	0	0	0	0	0	52294000	42962000	41410000	41709000	44398000	45892000	32990000	42549000	40825000	52577000	54388000	41896000	61798000	41270000	50165000
Un0 minventional myosin-Ib	MYO1B	20	18	11	15	13	14	12	14	14	15	12	12	12	16	11	16	14	9	13	12	12	11	12	13	14	11	10	11	14	10	15	12	200830000	173200000	190090000	167720000	174220000	176090000	199890000	186750000	181620000	161140000	183260000	160230000	190930000	157850000	157300000
Propionyl-CoA carboxylase beta chain, mitochondrial	PCCB	28	28	24	25	26	27	25	28	26	25	27	26	24	26	27	26	26	24	25	26	27	25	28	26	25	27	26	24	26	27	26	26	3212200000	2943700000	3877100000	4501500000	3539400000	3148800000	3489200000	3691700000	4484600000	3815800000	3873000000	3602000000	4028100000	3331100000	3511800000
28S ribosomal protein S17, mitochondrial	MRPS17;hCG_1984214	1	1	0	0	0	0	0	1	1	0	0	0	0	1	0	1	1	0	0	0	0	0	1	1	0	0	0	0	1	0	1	1	0	0	0	0	0	0	8309100	0	0	0	0	0	0	0	0
Signal recognition particle 9 kDa protein	SRP9	2	2	0	1	1	1	1	0	0	1	2	1	1	2	1	2	2	0	1	1	1	1	0	0	1	2	1	1	2	1	2	2	0	0	0	0	0	0	0	0	19467000	0	0	0	0	13862000	0
Far upstream element-binding protein 1	FUBP1	8	7	4	2	7	7	5	2	6	5	6	6	5	7	4	4	8	3	1	6	6	4	1	5	4	5	5	4	6	3	3	7	37817000	28558000	45810000	47266000	39430000	0	55661000	48369000	39191000	80639000	59753000	69405000	34850000	26986000	73097000
Cell division cycle-associated protein 2	CDCA2	2	2	1	0	0	0	0	1	0	1	0	0	1	1	0	0	0	1	0	0	0	0	1	0	1	0	0	1	1	0	0	0	4594500	0	0	0	0	0	0	0	0	0	0	0	0	0	0
	LRBA	13	0	8	11	7	8	8	11	8	8	9	7	9	10	9	10	10	0	0	0	0	0	0	0	0	0	0	0	0	0	0	0	87444000	69699000	72410000	66059000	78033000	61178000	85350000	98784000	76498000	68389000	92380000	60575000	76911000	74980000	77667000
Sulfatase-modifying factor 1	SUMF1	1	1	0	1	1	0	0	0	0	1	1	1	1	1	0	1	1	0	1	1	0	0	0	0	1	1	1	1	1	0	1	1	0	0	5953900	0	0	0	0	0	0	0	0	0	0	0	0
Transducin beta-like protein 2	TBL2	3	3	1	1	2	2	3	1	2	2	2	2	1	2	0	1	1	1	1	2	2	3	1	2	2	2	2	1	2	0	1	1	0	0	0	35165000	29892000	0	29460000	29125000	23865000	29639000	0	25833000	0	0	0
Uncharacterized protein C3orf17	C3orf17	2	2	0	1	1	1	0	0	1	1	0	1	0	0	0	0	0	0	1	1	1	0	0	1	1	0	1	0	0	0	0	0	0	3192200	0	0	0	0	0	0	0	0	0	0	0	0	0
Glutathione S-transferase kappa 1	GSTK1	2	2	0	2	1	1	1	2	1	2	2	2	2	2	1	2	1	0	2	1	1	1	2	1	2	2	2	2	2	1	2	1	0	22657000	0	0	0	24506000	0	25975000	22662000	30677000	18854000	22089000	0	0	0
Serine/threonine-protein phosphatase 2A 56 kDa regulatory subunit delta isoform;Serine/threonine-protein phosphatase 2A 56 kDa regulatory subunit gamma isoform	PPP2R5D;PPP2R5C	6	5	5	3	2	6	4	4	5	6	5	4	6	4	5	4	4	5	3	1	5	3	4	4	5	4	4	5	4	4	3	4	43748000	52105000	36249000	44517000	35603000	35394000	48036000	50318000	43215000	31049000	41359000	44825000	57604000	26827000	50715000
Uncharacterized protein C3orf38	C3orf38	1	1	0	1	0	0	1	0	0	0	1	0	0	1	0	0	0	0	1	0	0	1	0	0	0	1	0	0	1	0	0	0	0	5346500	0	0	0	0	0	0	0	0	0	0	0	0	0
Centrosomal protein of 97 kDa	CEP97	16	16	9	11	8	15	10	13	12	13	15	10	13	12	12	13	8	9	11	8	15	10	13	12	13	15	10	13	12	12	13	8	129970000	126620000	136310000	109460000	115300000	119030000	132860000	126220000	123310000	125030000	187730000	110130000	130030000	136960000	96525000
Peptidyl-prolyl cis-trans isomerase G;Peptidyl-prolyl cis-trans isomerase	PPIG	3	3	0	1	1	3	2	2	1	2	1	3	2	1	1	2	3	0	1	1	3	2	2	1	2	1	3	2	1	1	2	3	0	0	0	19051000	25389000	23803000	0	34608000	0	20295000	26072000	0	0	25661000	26404000
Ras GTPase-activating protein 1	RASA1	2	2	0	1	0	1	0	0	1	1	0	0	0	1	0	0	0	0	1	0	1	0	0	1	1	0	0	0	1	0	0	0	0	5237100	0	0	0	0	0	0	0	0	0	0	0	0	0
Protein-tyrosine-phosphatase;Receptor-type tyrosine-protein phosphatase kappa	PTPRK	5	5	0	2	3	2	4	3	1	1	2	1	1	1	0	5	4	0	2	3	2	4	3	1	1	2	1	1	1	0	5	4	0	0	0	29673000	33088000	33310000	0	0	0	0	0	0	0	18529000	34394000
Translin	TSN	7	7	6	6	5	4	5	4	5	5	7	6	7	6	5	6	5	6	6	5	4	5	4	5	5	7	6	7	6	5	6	5	126980000	127320000	173870000	185400000	110780000	133830000	140400000	161190000	160180000	125410000	178550000	129780000	157310000	137300000	189370000
Ribosomal protein S6 kinase;Ribosomal protein S6 kinase alpha-1	RPS6KA1	14	9	11	9	12	13	13	10	7	11	11	10	8	11	8	10	10	8	6	8	9	8	7	5	7	7	7	5	7	6	6	8	81622000	82138000	102280000	84289000	67821000	79894000	66326000	73161000	68376000	55261000	64923000	64937000	91383000	72199000	58780000
COP9 signalosome complex subunit 8	COPS8	2	2	1	0	0	1	0	0	1	1	0	1	1	1	1	0	2	1	0	0	1	0	0	1	1	0	1	1	1	1	0	2	0	0	0	0	0	0	0	0	0	0	0	0	0	0	19121000
0 mindensin complex subunit 2	NCAPH	16	16	12	12	12	11	14	11	12	13	12	11	13	10	11	15	13	12	12	12	11	14	11	12	13	12	11	13	10	11	15	13	344150000	309400000	314110000	319460000	282340000	296770000	323340000	332150000	349520000	343180000	311400000	333100000	342010000	312990000	367520000
SUN domain-0 mintaining protein 1	SUN1	13	13	7	7	6	7	8	9	9	9	7	10	7	12	8	7	11	7	7	6	7	8	9	9	9	7	10	7	12	8	7	11	70747000	68252000	66041000	60844000	68658000	62047000	83108000	91175000	95914000	88206000	78197000	100160000	83973000	97340000	116000000
	DST	34	1	11	18	16	22	24	26	18	18	19	17	13	19	19	22	19	0	1	0	1	0	1	0	0	0	0	0	0	0	0	0	116130000	97097000	131690000	101300000	132120000	126000000	111980000	95307000	78029000	119420000	95619000	90123000	93999000	112420000	91278000
Sperm-specific antigen 2	SSFA2	18	18	8	10	7	10	10	12	12	15	15	10	9	15	11	15	11	8	10	7	10	10	12	12	15	15	10	9	15	11	15	11	164920000	134060000	140340000	134950000	165930000	164980000	185230000	193590000	224480000	136370000	167760000	200440000	256750000	181310000	190380000
39S ribosomal protein L16, mitochondrial	MRPL16	1	1	1	0	0	0	0	0	1	1	1	0	0	1	0	1	0	1	0	0	0	0	0	1	1	1	0	0	1	0	1	0	14877000	0	0	0	0	0	0	0	0	0	0	0	0	0	0
Voltage-dependent R-type calcium channel subunit alpha-1E	CACNA1E	1	1	0	0	1	1	1	0	0	0	0	1	0	0	0	0	1	0	0	1	1	1	0	0	0	0	1	0	0	0	0	1	0	0	2057300	0	0	0	0	0	0	0	0	0	0	0	0
DNA polymerase alpha subunit B	POLA2	1	1	1	1	0	1	1	1	1	1	1	1	1	1	1	1	1	1	1	0	1	1	1	1	1	1	1	1	1	1	1	1	0	6576300	0	0	0	0	0	0	0	0	0	0	0	0	0
Transmembrane protein 41B	TMEM41B	1	1	1	1	1	1	1	1	1	1	1	1	1	1	1	1	1	1	1	1	1	1	1	1	1	1	1	1	1	1	1	1	16004000	17526000	25712000	18123000	23371000	29823000	25334000	33283000	24725000	44690000	17487000	27499000	16375000	30214000	23437000
COMM domain-0 mintaining protein 9	COMMD9	2	2	1	1	0	0	0	0	0	0	0	0	1	1	1	0	1	1	1	0	0	0	0	0	0	0	0	1	1	1	0	1	0	0	0	0	0	0	0	0	0	0	0	0	0	0	3452300
Protein-methionine sulfoxide oxidase MICAL2	MICAL2	1	1	1	0	1	1	1	1	1	0	1	0	0	1	1	1	0	1	0	1	1	1	1	1	0	1	0	0	1	1	1	0	0	0	40999000	0	0	0	0	0	0	0	0	0	0	0	0
Methylosome subunit pICln	CLNS1A	2	2	1	1	2	1	1	1	2	1	2	2	1	2	2	1	2	1	1	2	1	1	1	2	1	2	2	1	2	2	1	2	0	0	39644000	0	0	0	33092000	0	42021000	34055000	0	27640000	38706000	0	54256000
Mitochondrial glutamate carrier 1;Mitochondrial glutamate carrier 2	SLC25A22;SLC25A18	7	7	3	5	2	6	6	5	5	5	6	6	6	7	6	5	6	3	5	2	6	6	5	5	5	6	6	6	7	6	5	6	126290000	101290000	74776000	94955000	83557000	85027000	71130000	77814000	93907000	99449000	106060000	93440000	85297000	82928000	83172000
Polycomb protein EED	EED	2	2	0	1	1	2	2	1	2	2	1	2	1	1	1	1	2	0	1	1	2	2	1	2	2	1	2	1	1	1	1	2	0	0	0	0	0	0	0	14442000	0	0	0	0	0	0	0
F-box only protein 3	FBXO3	2	2	0	2	0	0	0	0	0	0	0	0	0	0	1	1	0	0	2	0	0	0	0	0	0	0	0	0	0	1	1	0	0	8973000	0	0	0	0	0	0	0	0	0	0	0	0	0
UV radiation resistance-associated gene protein	UVRAG	1	1	0	1	0	1	0	1	0	1	0	1	1	1	0	1	1	0	1	0	1	0	1	0	1	0	1	1	1	0	1	1	0	3869500	0	0	0	0	0	0	0	0	0	0	0	0	0
Cofilin-1	CFL1	14	10	9	10	11	12	11	10	12	12	13	12	13	11	12	13	12	6	7	8	8	8	7	9	9	10	9	10	8	9	9	9	2245100000	2233200000	2396100000	2183900000	1976500000	2368700000	2223200000	2366200000	2058900000	2135500000	1794000000	2120000000	2258500000	2482100000	2457900000
	HSPA8	13	1	10	9	8	9	10	10	11	12	11	10	11	11	11	10	11	1	0	0	0	0	0	0	1	0	0	1	0	0	0	0	12124000	0	0	0	0	0	0	0	0	0	0	0	0	0	0
N-terminal kinase-like protein	SCYL1	4	4	1	2	2	2	2	3	3	2	1	1	3	2	2	2	1	1	2	2	2	2	3	3	2	1	1	3	2	2	2	1	0	32047000	0	17771000	0	15262000	16290000	0	0	0	19918000	20435000	0	20854000	0
Serine/threonine-protein phosphatase 6 regulatory subunit 3	PPP6R3	11	11	5	6	6	6	7	6	7	7	6	7	6	7	7	7	7	5	6	6	6	7	6	7	7	6	7	6	7	7	7	7	68542000	74214000	54888000	68284000	55155000	69152000	63626000	82538000	70562000	47607000	72787000	49942000	73548000	61540000	57393000
Protein arginine N-methyltransferase 1	PRMT1	18	18	13	15	13	18	16	16	14	17	16	13	11	17	14	14	16	13	15	13	18	16	16	14	17	16	13	11	17	14	14	16	572930000	756980000	614190000	549540000	575000000	572430000	668530000	757400000	804160000	612310000	690400000	690550000	672620000	677320000	708800000
NADH dehydrogenase [ubiquinone] iron-sulfur protein 8, mitochondrial	NDUFS8	2	2	0	0	1	1	1	2	1	2	1	1	1	1	1	1	1	0	0	1	1	1	2	1	2	1	1	1	1	1	1	1	0	0	0	0	0	12487000	0	12529000	0	0	0	0	0	0	0
	PDE4DIP	17	4	5	10	7	7	6	10	9	11	11	9	9	12	12	11	8	1	2	3	2	2	3	4	3	3	3	3	3	3	2	2	50385000	37045000	40791000	42924000	42362000	45337000	60966000	61348000	76723000	61525000	71700000	67018000	68163000	63961000	80765000
	EEF1D	5	1	4	4	5	5	4	4	4	4	5	4	4	5	4	5	4	1	1	1	1	1	1	1	1	1	1	1	1	1	1	1	0	0	17367000	0	0	0	0	0	0	0	0	0	0	0	0
Puromycin-sensitive aminopeptidase	NPEPPS	26	26	17	20	16	21	17	23	16	21	17	22	22	19	20	19	20	17	20	16	21	17	23	16	21	17	22	22	19	20	19	20	376190000	386130000	412490000	358870000	320550000	363520000	400200000	344840000	345210000	291500000	409270000	355120000	378510000	381530000	345320000
Vitamin K epoxide reductase complex subunit 1	VKORC1	1	1	0	1	1	1	0	0	1	1	1	0	1	1	1	1	1	0	1	1	1	0	0	1	1	1	0	1	1	1	1	1	0	0	26352000	0	0	0	0	0	0	0	0	0	0	0	0
	MACF1	21	1	9	11	4	11	18	13	13	17	17	13	13	17	15	15	15	0	0	0	0	1	1	1	1	1	0	0	1	1	1	1	0	0	0	0	0	0	0	0	9605700	0	0	0	0	0	0
26S protease regulatory subunit 6A	PSMC3	5	5	3	4	2	3	2	2	3	4	3	4	2	4	3	3	5	3	4	2	3	2	2	3	4	3	4	2	4	3	3	5	52913000	64072000	60879000	47772000	60853000	53265000	46260000	57941000	68698000	50765000	42403000	53943000	54426000	54978000	54751000
DNA polymerase delta subunit 3	POLD3	1	1	1	1	1	1	1	1	1	1	1	1	1	1	1	0	1	1	1	1	1	1	1	1	1	1	1	1	1	1	0	1	0	0	9616900	0	0	0	0	0	0	0	0	0	0	0	0
Small acidic protein	C11orf58;SMAP	2	2	1	0	1	2	2	1	1	1	2	1	1	2	1	1	1	1	0	1	2	2	1	1	1	2	1	1	2	1	1	1	0	0	0	10600000	11829000	0	0	0	10502000	0	0	10342000	0	0	0
Baculoviral IAP repeat-0 mintaining protein 2	BIRC2	15	15	9	13	12	12	11	9	10	10	12	9	10	10	10	10	11	9	13	12	12	11	9	10	10	12	9	10	10	10	10	11	152500000	134160000	132190000	137810000	152000000	152480000	145990000	180510000	192370000	133900000	127940000	154430000	140720000	100300000	128750000
Rho guanine nucleotide exchange factor 12	ARHGEF12	2	2	0	1	0	2	2	1	1	1	2	1	0	0	1	0	1	0	1	0	2	2	1	1	1	2	1	0	0	1	0	1	0	0	0	8039100	8558900	0	0	0	11063000	0	0	0	0	0	0
LIM domain only protein 7	LMO7	37	37	25	33	28	34	29	29	27	29	27	31	29	27	28	30	29	25	33	28	34	29	29	27	29	27	31	29	27	28	30	29	578140000	566510000	666040000	483580000	542980000	511890000	464730000	501490000	528700000	466380000	466730000	477240000	572810000	610530000	484780000
Caspase-4;Caspase-4 subunit 1;Caspase-4 subunit 2	CASP4	1	1	0	1	0	1	1	1	1	0	1	1	0	0	0	0	1	0	1	0	1	1	1	1	0	1	1	0	0	0	0	1	0	49597000	0	0	0	0	0	0	0	0	0	0	0	0	0
	PLEC	44	2	38	43	38	39	41	39	34	37	29	35	34	37	32	42	31	2	2	2	2	2	2	1	2	2	2	1	2	1	2	2	58897000	50226000	42979000	56496000	96091000	93000000	0	42614000	11683000	41299000	0	25691000	0	31637000	14831000
ATP synthase subunit g, mitochondrial	ATP5L	2	2	1	2	1	2	2	1	2	2	2	2	1	2	2	2	2	1	2	1	2	2	1	2	2	2	2	1	2	2	2	2	0	35795000	0	30946000	26823000	0	36638000	27526000	34674000	29907000	0	33395000	32724000	33565000	26712000
Anoctamin;Anoctamin-1	ANO1	2	2	2	2	2	2	2	2	2	1	2	2	1	1	2	2	2	2	2	2	2	2	2	2	1	2	2	1	1	2	2	2	716310000	856200000	841770000	794930000	665320000	875990000	764510000	822070000	609730000	697070000	907420000	621480000	922860000	638930000	678160000
Sorting nexin-7	SNX7	1	1	1	1	1	0	1	0	0	0	0	1	0	1	1	1	1	1	1	1	0	1	0	0	0	0	1	0	1	1	1	1	0	0	22038000	0	0	0	0	0	0	0	0	0	0	0	0
Ras and Rab interactor 1	RIN1	4	4	2	2	3	2	4	2	2	2	2	2	2	3	2	2	2	2	2	3	2	4	2	2	2	2	2	2	3	2	2	2	11525000	10862000	12204000	11695000	12948000	11148000	12361000	10906000	14109000	11858000	0	11040000	12126000	14275000	11298000
CD59 glycoprotein	CD59	3	3	2	2	3	3	2	2	2	3	2	2	2	1	3	2	2	2	2	3	3	2	2	2	3	2	2	2	1	3	2	2	43604000	44809000	57506000	50864000	39881000	49684000	41833000	30373000	43945000	29388000	51054000	34880000	35727000	47402000	41600000
Fatty acyl-CoA reductase 1	FAR1	3	3	2	1	1	1	2	2	2	1	2	1	0	2	3	3	2	2	1	1	1	2	2	2	1	2	1	0	2	3	3	2	0	0	0	0	0	0	0	0	0	0	0	0	0	37168000	0
Multivesicular body subunit 12A	MVB12A	3	3	3	2	3	3	3	2	3	1	3	2	2	2	2	2	2	3	2	3	3	3	2	3	1	3	2	2	2	2	2	2	18283000	0	24500000	40698000	30691000	32096000	33034000	0	32033000	0	22283000	21371000	20644000	26729000	26095000
Vacuolar protein sorting-associated protein 28 homolog	VPS28	3	3	2	3	2	2	3	2	2	2	2	2	3	2	2	2	2	2	3	2	2	3	2	2	2	2	2	3	2	2	2	2	12886000	12646000	14151000	13649000	11238000	15441000	13552000	0	16748000	18205000	15242000	16889000	12769000	12096000	12311000
Prefoldin subunit 4	PFDN4	3	3	0	2	2	3	3	2	2	2	0	2	3	0	2	2	3	0	2	2	3	3	2	2	2	0	2	3	0	2	2	3	0	21240000	26457000	18687000	19505000	18016000	20122000	15658000	0	20364000	20371000	0	21538000	19475000	21924000
Elongation factor 1-delta	EEF1D	11	6	9	9	9	11	9	8	10	8	10	10	9	11	10	9	9	6	6	5	6	5	5	6	5	5	6	5	6	6	4	6	845210000	1068900000	1222900000	924740000	704490000	844120000	937040000	980220000	944580000	1077800000	1026100000	955810000	1298500000	1237800000	1170200000
Fatty acid desaturase 3	FADS3	2	2	1	2	1	1	1	1	1	1	1	1	1	1	1	1	1	1	2	1	1	1	1	1	1	1	1	1	1	1	1	1	0	0	11853000	0	0	0	0	0	0	0	0	0	0	0	0
Interferon-induced transmembrane protein 3;Interferon-induced transmembrane protein 1;Interferon-induced transmembrane protein 2	IFITM3;IFITM2;IFITM1	2	2	0	1	1	2	2	1	2	2	2	2	1	2	2	1	2	0	1	1	2	2	1	2	2	2	2	1	2	2	1	2	0	0	0	23659000	25358000	0	31943000	0	56731000	58232000	0	23216000	23059000	38958000	0
Acidic fibroblast growth factor intracellular-binding protein	FIBP	1	1	1	1	0	1	1	0	0	1	1	0	1	0	1	0	0	1	1	0	1	1	0	0	1	1	0	1	0	1	0	0	0	8759800	0	0	0	0	0	0	0	0	0	0	0	0	0
	RPS3	6	1	5	3	5	5	5	5	4	5	5	5	4	4	6	5	5	0	0	1	0	0	0	0	0	0	0	0	0	1	0	0	0	0	11934000	0	0	0	0	0	0	0	0	0	0	0	0
	SEC16A	56	0	40	42	35	45	46	43	41	44	45	40	39	47	38	46	45	0	0	0	0	0	0	0	0	0	0	0	0	0	0	0	1083100000	1162800000	1004400000	1063500000	991970000	1107100000	1147200000	1060300000	1217100000	1166000000	1086100000	1061600000	1137500000	1169300000	1228900000
Ras GTPase-activating-like protein IQGAP3	IQGAP3	6	2	2	3	3	6	4	4	2	3	4	4	3	4	3	3	3	0	0	0	2	1	1	0	0	1	1	0	1	1	1	1	0	0	0	12137000	0	0	0	0	0	0	0	0	0	0	0
Transformation/transcription domain-associated protein	TRRAP	7	7	0	2	0	1	2	1	1	2	3	2	3	4	0	2	4	0	2	0	1	2	1	1	2	3	2	3	4	0	2	4	0	0	0	0	0	0	0	128680000	0	0	0	109380000	0	0	0
60S ribosomal protein L35	RPL35	2	2	2	2	1	2	2	2	1	2	2	1	2	2	2	2	2	2	2	1	2	2	2	1	2	2	1	2	2	2	2	2	28340000	27374000	0	28055000	32357000	28275000	0	30577000	28614000	0	25453000	29541000	28792000	28690000	32061000
Transaldolase	TALDO1	4	4	3	2	1	3	3	3	3	3	2	3	4	3	4	3	4	3	2	1	3	3	3	3	3	2	3	4	3	4	3	4	16744000	22411000	0	23599000	19566000	23773000	23332000	22382000	0	25416000	25559000	18790000	20475000	22496000	22253000
Phosphatidylinositol 4-phosphate 3-kinase C2 domain-0 mintaining subunit beta	PIK3C2B	9	9	1	4	0	3	3	2	3	4	4	4	6	7	3	3	5	1	4	0	3	3	2	3	4	4	4	6	7	3	3	5	0	17653000	0	22651000	26478000	22905000	24229000	24014000	29955000	42042000	35531000	42798000	26312000	22750000	22641000
Serine/threonine-protein kinase WNK1	WNK1	29	24	16	22	20	25	24	23	25	25	26	25	23	24	21	23	24	14	18	16	21	21	19	21	20	22	21	18	20	17	19	20	494070000	458080000	505690000	466030000	425800000	466930000	521650000	469600000	577710000	546860000	542290000	487450000	589960000	521230000	535770000
26S proteasome non-ATPase regulatory subunit 9	PSMD9	3	3	2	2	0	2	2	1	3	3	3	2	2	3	2	1	1	2	2	0	2	2	1	3	3	3	2	2	3	2	1	1	0	21582000	0	26284000	0	15126000	13519000	25274000	19408000	27468000	13827000	53712000	23211000	0	25223000
Multifunctional methyltransferase subunit TRM112-like protein	TRMT112	3	3	2	3	2	3	3	2	1	3	3	2	3	3	3	3	3	2	3	2	3	3	2	1	3	3	2	3	3	3	3	3	31984000	27043000	40142000	34661000	39715000	35951000	0	31858000	55342000	0	33741000	33351000	42657000	25882000	35678000
Zinc finger CCHC domain-0 mintaining protein 8	ZCCHC8	1	1	0	0	1	1	1	1	0	0	1	1	1	1	1	1	0	0	0	1	1	1	1	0	0	1	1	1	1	1	1	0	0	0	3824300	0	0	0	0	0	0	0	0	0	0	0	0
	CLPB	5	1	3	4	5	5	5	5	5	5	5	5	5	5	4	5	5	1	1	1	1	1	1	1	1	1	1	1	1	1	1	1	0	0	13754000	0	0	0	0	0	0	0	0	0	0	0	0
RNA-binding protein 7	RBM7	2	2	0	0	0	0	1	1	1	1	0	1	0	1	0	1	0	0	0	0	0	1	1	1	1	0	1	0	1	0	1	0	0	0	0	0	0	0	0	10116000	0	0	0	0	0	0	0
Dolichyl-diphosphooligosaccharide--protein glycosyltransferase subunit DAD1	DAD1	2	2	1	2	2	1	1	1	1	1	1	1	1	1	1	2	2	1	2	2	1	1	1	1	1	1	1	1	1	1	2	2	0	25573000	22053000	0	0	0	0	0	0	0	0	0	0	22685000	22729000
Zinc finger protein basonuclin-1	BNC1	1	1	0	1	0	1	0	1	0	1	0	1	1	0	1	0	1	0	1	0	1	0	1	0	1	0	1	1	0	1	0	1	0	12440000	0	0	0	0	0	0	0	0	0	0	0	0	0
Ubiquitin thioesterase OTUB1	OTUB1	6	6	5	5	5	6	6	4	6	6	6	6	5	5	5	5	6	5	5	5	6	6	4	6	6	6	6	5	5	5	5	6	76593000	67355000	74720000	64272000	66977000	77276000	85192000	63078000	71693000	89066000	87094000	72018000	77589000	75171000	84490000
V-type proton ATPase subunit d 1	ATP6V0D1	5	5	5	5	2	5	5	5	5	4	5	4	5	5	4	5	4	5	5	2	5	5	5	5	4	5	4	5	5	4	5	4	92114000	99401000	79681000	89641000	83592000	94325000	80779000	81661000	73276000	79484000	98261000	66578000	83376000	65961000	80159000
Denticleless protein homolog	DTL	2	2	1	1	1	2	2	1	2	1	2	1	1	1	1	2	2	1	1	1	2	2	1	2	1	2	1	1	1	1	2	2	0	0	0	7919300	8431200	0	8406200	0	8219700	0	0	0	0	8769400	8219600
4F2 cell-surface antigen heavy chain	SLC3A2	26	26	23	24	24	25	25	24	24	26	23	24	26	25	24	24	26	23	24	24	25	25	24	24	26	23	24	26	25	24	24	26	1502800000	1494300000	1432500000	1659500000	1336500000	1649400000	1829900000	1628100000	1506900000	1505800000	1716700000	1544700000	1748400000	1629400000	1661400000
Gephyrin;Molybdopterin adenylyltransferase;Molybdopterin molybdenumtransferase	GPHN	13	13	8	9	4	9	10	9	10	9	8	10	11	11	8	9	10	8	9	4	9	10	9	10	9	8	10	11	11	8	9	10	154700000	145140000	148510000	124320000	125770000	151280000	176610000	132470000	156370000	165090000	166210000	133950000	184500000	143750000	136310000
Anaphase-promoting complex subunit 5	ANAPC5	6	6	5	3	1	2	3	3	1	4	2	4	3	4	4	3	4	5	3	1	2	3	3	1	4	2	4	3	4	4	3	4	20100000	0	0	0	20712000	17996000	0	23215000	0	25114000	23462000	20225000	23278000	22118000	21949000
Lysophospholipid acyltransferase 5	LPCAT3	2	2	2	2	1	1	1	1	2	2	1	1	2	0	1	1	0	2	2	1	1	1	1	2	2	1	1	2	0	1	1	0	0	11933000	0	0	0	0	0	19958000	0	0	12045000	0	0	0	0
Nucleolar protein 8	NOL8	2	2	1	1	0	0	0	2	2	0	1	1	0	0	0	2	0	1	1	0	0	0	2	2	0	1	1	0	0	0	2	0	0	0	0	0	0	0	6685100	0	0	0	0	0	0	0	0
Ras-related protein Rab-35	RAB35	2	2	1	2	1	1	1	1	2	1	2	1	2	1	1	1	1	1	2	1	1	1	1	2	1	2	1	2	1	1	1	1	14030000	13629000	23152000	0	0	0	14016000	0	0	25369000	0	13838000	14026000	16500000	0
DnaJ homolog subfamily A member 4	DNAJA4	2	2	0	0	1	0	1	0	1	0	0	0	1	0	1	0	0	0	0	1	0	1	0	1	0	0	0	1	0	1	0	0	0	0	24955000	0	0	0	0	0	0	0	0	0	0	0	0
Multiple PDZ domain protein	MPDZ	12	12	7	8	7	10	8	9	11	6	9	8	9	6	8	7	10	7	8	7	10	8	9	11	6	9	8	9	6	8	7	10	116980000	91412000	69518000	85393000	72942000	84514000	69356000	88243000	61146000	72923000	74884000	59270000	97367000	70543000	84952000
N-alpha-acetyltransferase 40	NAA40	2	2	1	0	1	1	1	1	0	0	2	1	0	1	1	1	1	1	0	1	1	1	1	0	0	2	1	0	1	1	1	1	0	0	8534400	0	0	0	0	0	0	0	0	0	0	0	0
Tumor necrosis factor receptor superfamily member 3	LTBR	1	1	0	0	1	1	0	0	1	0	1	1	0	1	1	1	1	0	0	1	1	0	0	1	0	1	1	0	1	1	1	1	0	0	6011000	0	0	0	0	0	0	0	0	0	0	0	0
C-1-tetrahydrofolate synthase, cytoplasmic;Methylenetetrahydrofolate dehydrogenase;Methenyltetrahydrofolate cyclohydrolase;Formyltetrahydrofolate synthetase;C-1-tetrahydrofolate synthase, cytoplasmic, N-terminally processed	MTHFD1	29	29	23	25	23	24	23	20	23	21	21	26	22	23	23	23	24	23	25	23	24	23	20	23	21	21	26	22	23	23	23	24	546910000	577530000	613400000	637910000	537910000	589780000	633090000	643240000	723490000	608790000	723430000	647330000	734980000	593610000	662570000
Cip1-interacting zinc finger protein	CIZ1	14	14	9	10	7	10	8	8	9	9	10	10	9	10	10	8	6	9	10	7	10	8	8	9	9	10	10	9	10	10	8	6	74125000	75573000	108090000	77298000	83593000	81813000	84114000	93441000	69510000	85436000	84060000	71245000	85497000	71234000	74834000
Protein transport protein Sec23A	SEC23A	15	12	10	13	9	10	10	10	11	11	10	12	8	12	12	14	12	7	10	7	7	7	7	8	8	7	9	5	9	9	11	9	196580000	195330000	215700000	184860000	188840000	155110000	190620000	194650000	206720000	245080000	161600000	207140000	203400000	180620000	218810000
Tumor susceptibility gene 101 protein	TSG101	12	12	10	11	9	12	12	10	12	12	11	10	11	11	8	9	12	10	11	9	12	12	10	12	12	11	10	11	11	8	9	12	244110000	295080000	242800000	360000000	304290000	319470000	289680000	301610000	326960000	368940000	343570000	360940000	239920000	282610000	265860000
Vacuolar protein sorting-associated protein 37B	VPS37B	6	6	5	5	4	6	6	6	5	4	6	5	5	6	4	4	5	5	5	4	6	6	6	5	4	6	5	5	6	4	4	5	72600000	85561000	60554000	133770000	120860000	133240000	83341000	114170000	118930000	113660000	93845000	122060000	78873000	86729000	72335000
Mitogen-activated protein kinase kinase kinase kinase;Mitogen-activated protein kinase kinase kinase kinase 3	MAP4K3	3	3	0	2	0	2	2	3	1	2	2	1	1	2	1	0	2	0	2	0	2	2	3	1	2	2	1	1	2	1	0	2	0	8024000	0	6628300	8575200	7712300	0	8432600	9735900	11816000	0	0	0	0	0
Tubulin alpha-1C chain	TUBA1C	29	2	25	24	21	27	26	27	24	26	26	25	25	29	26	27	27	2	2	1	2	2	2	2	1	2	2	1	2	2	2	2	378160000	677190000	358670000	554390000	481390000	501970000	434580000	555610000	336580000	373460000	511780000	366740000	402840000	429600000	510180000
Cleavage and polyadenylation specificity factor subunit 7	CPSF7	3	3	0	1	2	1	1	1	2	1	2	2	1	2	0	0	2	0	1	2	1	1	1	2	1	2	2	1	2	0	0	2	0	0	14970000	0	0	0	56491000	0	52338000	0	0	0	0	0	63358000
Un0 minventional myosin-Ic	MYO1C	33	33	24	26	26	28	28	29	24	29	29	26	26	30	29	27	30	24	26	26	28	28	29	24	29	29	26	26	30	29	27	30	820180000	818910000	738160000	874110000	848200000	815480000	861480000	895920000	832780000	777840000	904840000	813340000	832680000	784990000	843450000
Atlastin-3	ATL3	7	7	5	5	6	3	5	3	5	5	5	5	4	6	6	5	4	5	5	6	3	5	3	5	5	5	5	4	6	6	5	4	0	49904000	59580000	66077000	57347000	64388000	38557000	36001000	51605000	63245000	40556000	74126000	71729000	52717000	67541000
Polyhomeotic-like protein 1	PHC1	1	1	1	1	0	0	0	1	1	1	1	0	1	1	0	0	1	1	1	0	0	0	1	1	1	1	0	1	1	0	0	1	0	24126000	0	0	0	0	0	0	0	0	0	0	0	0	0
Cyclin-dependent kinase 17;Cyclin-dependent kinase 16	CDK17;CDK16	6	5	4	2	2	3	3	5	3	4	4	3	2	4	2	2	4	3	1	1	2	2	4	2	3	3	2	1	3	1	1	3	21402000	0	0	15827000	0	0	0	17334000	0	0	0	18730000	0	0	17534000
TNF receptor-associated factor 4	TRAF4	4	4	2	4	2	4	2	3	1	0	1	2	0	1	0	2	0	2	4	2	4	2	3	1	0	1	2	0	1	0	2	0	13024000	8808300	14060000	8938500	14075000	12924000	0	0	0	13673000	0	0	0	13184000	0
Phosphatidylinositol 3-kinase regulatory subunit gamma	PIK3R3	3	2	0	1	0	3	3	3	2	1	2	2	2	2	2	2	2	0	1	0	2	2	2	1	0	1	1	1	1	1	1	1	0	0	0	11915000	25618000	21530000	0	0	0	0	0	0	0	0	0
40S ribosomal protein S10	RPS10;RPS10-NUDT3	1	1	1	1	1	1	1	1	1	1	1	1	1	1	1	1	1	1	1	1	1	1	1	1	1	1	1	1	1	1	1	1	0	0	50478000	0	0	0	0	0	0	0	0	0	0	0	0
Polymerase delta-interacting protein 3	POLDIP3	3	3	0	1	2	1	1	2	2	2	3	2	3	2	2	1	3	0	1	2	1	1	2	2	2	3	2	3	2	2	1	3	0	0	0	0	0	0	15986000	0	15696000	17126000	19273000	0	17285000	0	0
DNA primase;DNA primase small subunit	PRIM1	1	1	0	0	0	0	1	0	0	0	0	0	0	0	0	0	0	0	0	0	0	1	0	0	0	0	0	0	0	0	0	0	0	0	0	0	0	0	0	0	0	0	0	0	0	0	0
RISC-loading complex subunit TARBP2	TARBP2	2	2	1	1	0	0	2	1	2	2	2	2	2	1	2	1	2	1	1	0	0	2	1	2	2	2	2	2	1	2	1	2	0	0	0	0	0	0	12162000	12991000	11437000	9229000	8768100	0	10749000	0	9667500
CAD protein;Glutamine-dependent carbamoyl-phosphate synthase;Aspartate carbamoyltransferase;Dihydroorotase	CAD	63	61	45	53	42	55	54	54	58	53	51	49	53	54	55	54	59	44	51	41	53	52	52	56	52	49	47	51	52	53	52	57	1428600000	1350000000	1229400000	1311800000	1292000000	1427000000	1541400000	1572800000	1728000000	1500100000	1648500000	1534600000	1663200000	1620000000	1715900000
UPF0160 protein MYG1, mitochondrial	C12orf10	2	2	0	0	0	1	0	0	0	1	0	0	0	1	0	1	1	0	0	0	1	0	0	0	1	0	0	0	1	0	1	1	0	0	0	0	0	0	0	0	0	0	0	0	0	0	4528100
Cysteine and glycine-rich protein 2	CSRP2	1	1	1	1	1	1	1	1	1	1	1	1	1	1	1	1	1	1	1	1	1	1	1	1	1	1	1	1	1	1	1	1	0	6696700	13366000	6832300	10106000	8838500	0	8148800	7223000	10647000	6514300	14891000	5869900	6863100	8207200
Oxysterol-binding protein;Oxysterol-binding protein-related protein 8	OSBPL8	4	4	0	0	0	0	0	1	1	0	0	0	1	2	2	2	0	0	0	0	0	0	1	1	0	0	0	1	2	2	2	0	0	0	0	0	0	0	0	0	0	0	0	0	0	6686200	0
	PCBP2	6	1	3	4	2	5	4	3	3	3	4	4	3	4	2	4	5	0	0	0	0	0	0	0	0	0	0	0	0	0	1	1	0	0	0	0	0	0	0	0	0	0	0	0	0	0	13385000
Cyclin-dependent kinase 4	CDK4	4	3	2	2	2	3	2	2	2	3	3	3	2	3	4	3	4	1	1	1	2	1	1	1	2	2	2	1	2	3	2	3	0	0	0	13802000	0	0	0	13133000	14390000	14457000	0	10163000	14567000	8572300	14154000
Coatomer subunit zeta-1	COPZ1	2	2	0	0	1	0	0	0	0	0	0	0	1	0	0	0	0	0	0	1	0	0	0	0	0	0	0	1	0	0	0	0	0	0	0	0	0	0	0	0	0	0	0	0	0	0	0
CCR4-NOT transcription complex subunit 2	CNOT2	3	3	2	1	2	3	0	2	2	2	2	2	0	1	2	2	2	2	1	2	3	0	2	2	2	2	2	0	1	2	2	2	28681000	0	0	28944000	0	22927000	25975000	28264000	33967000	30460000	0	0	30135000	33404000	23449000
Density-regulated protein	DENR	2	2	0	1	2	1	2	1	2	1	2	2	0	0	0	1	1	0	1	2	1	2	1	2	1	2	2	0	0	0	1	1	0	0	8709800	0	0	0	0	0	0	0	0	0	0	0	0
	SLC25A3	10	1	6	8	4	6	7	6	7	9	8	6	7	7	8	6	9	1	1	0	1	1	1	1	1	1	1	1	1	1	0	1	357860000	499430000	387800000	511150000	541760000	417980000	456550000	595270000	525060000	489980000	432090000	525350000	383320000	515540000	536340000
60S acidic ribosomal protein P0;60S acidic ribosomal protein P0-like	RPLP0;RPLP0P6	9	9	8	3	7	6	6	7	7	7	7	6	6	7	6	9	8	8	3	7	6	6	7	7	7	7	6	6	7	6	9	8	190720000	163790000	148980000	192040000	168150000	208650000	217590000	194230000	212400000	159220000	226770000	213270000	297120000	202360000	256140000
SPRY domain-0 mintaining protein 3	SPRYD3	2	2	1	2	0	1	1	2	1	1	2	2	2	2	1	1	2	1	2	0	1	1	2	1	1	2	2	2	2	1	1	2	0	20523000	0	0	0	0	0	0	22581000	20755000	20792000	17461000	0	0	23551000
Sodium-coupled neutral amino acid transporter 1	SLC38A1	4	4	3	3	3	2	2	3	2	1	1	3	1	3	2	4	2	3	3	3	2	2	3	2	1	1	3	1	3	2	4	2	31015000	32932000	37353000	34781000	31571000	34448000	39292000	0	0	38303000	0	30279000	39059000	35120000	37436000
Protein SCAF11	SCAF11	5	5	1	3	1	3	2	3	3	3	4	3	2	5	5	3	3	1	3	1	3	2	3	3	3	4	3	2	5	5	3	3	0	9678600	0	9346600	12270000	13177000	14565000	8032100	15831000	16629000	0	16967000	13128000	13477000	0
Vacuolar protein sorting-associated protein 29	VPS29	7	7	5	4	4	7	6	7	5	5	4	5	4	5	5	6	7	5	4	4	7	6	7	5	5	4	5	4	5	5	6	7	85170000	111970000	101330000	122150000	120670000	103200000	118120000	93842000	102360000	121390000	133950000	105410000	114050000	89463000	131510000
FYVE, RhoGEF and PH domain-0 mintaining protein 6	FGD6	4	4	0	0	0	2	0	1	0	2	0	1	2	1	3	2	1	0	0	0	2	0	1	0	2	0	1	2	1	3	2	1	0	0	0	0	0	0	0	0	0	0	0	0	9924600	0	0
Adenylate kinase 2, mitochondrial;Adenylate kinase 2, mitochondrial;Adenylate kinase 2, mitochondrial, N-terminally processed	AK2	1	1	1	1	1	1	1	1	1	1	1	1	1	1	1	1	1	1	1	1	1	1	1	1	1	1	1	1	1	1	1	1	0	0	14915000	0	0	0	0	0	0	0	0	0	0	0	0
RANBP2-like and GRIP domain-0 mintaining protein 1;RANBP2-like and GRIP domain-0 mintaining protein 2	RGPD1;RGPD2	22	1	15	16	16	13	16	16	16	14	17	19	16	18	16	21	16	0	1	1	1	1	1	1	1	1	1	1	1	0	1	0	0	0	3785300	0	0	0	0	0	0	0	0	0	0	0	0
ADP-ribosylation factor-like protein 1	ARL1	5	5	3	4	3	4	5	5	5	4	5	4	3	5	4	5	5	3	4	3	4	5	5	5	4	5	4	3	5	4	5	5	74162000	66625000	69269000	51165000	55835000	42224000	59320000	77455000	62129000	61864000	76962000	71525000	70491000	88330000	71698000
5-AMP-activated protein kinase subunit gamma-1	PRKAG1	8	8	5	5	3	6	5	5	6	5	5	4	5	5	8	7	7	5	5	3	6	5	5	6	5	5	4	5	5	8	7	7	56748000	57575000	59881000	52332000	43650000	39599000	59097000	46697000	42963000	56331000	49171000	52170000	60024000	41803000	51081000
Tastin	TROAP	2	2	0	0	0	1	0	0	1	0	0	0	1	1	1	1	2	0	0	0	1	0	0	1	0	0	0	1	1	1	1	2	0	0	0	0	0	0	0	0	0	0	0	0	0	0	10483000
Nuclear receptor-binding protein	NRBP1	4	4	2	3	3	3	3	2	2	3	2	3	2	3	3	2	4	2	3	3	3	3	2	2	3	2	3	2	3	3	2	4	28811000	38164000	30896000	31566000	25508000	28859000	37745000	34906000	34680000	27259000	24442000	25437000	33670000	29574000	29205000
Heterogeneous nuclear ribonucleoprotein A1;Heterogeneous nuclear ribonucleoprotein A1, N-terminally processed;Heterogeneous nuclear ribonucleoprotein A1-like 2	HNRNPA1;HNRNPA1L2	13	12	7	10	11	11	10	11	10	10	12	10	8	11	9	9	10	7	9	10	10	9	10	9	9	11	9	8	10	9	9	9	294280000	299010000	294640000	293650000	250250000	319670000	309230000	310440000	276370000	247970000	340940000	305160000	292760000	240610000	285830000
BRCA1-A complex subunit BRE	BRE	4	4	3	3	3	4	3	3	3	2	3	2	1	3	1	3	3	3	3	3	4	3	3	3	2	3	2	1	3	1	3	3	24661000	21846000	20290000	26910000	25614000	21314000	29709000	22496000	25372000	24305000	0	20781000	0	21045000	25239000
	RPL10	10	2	7	9	9	9	10	8	9	9	9	9	9	10	9	9	9	1	1	2	1	2	1	1	1	1	2	1	2	1	2	2	1105900000	1150400000	722390000	1007900000	965920000	1004900000	879720000	1283500000	1126100000	843870000	918210000	1192900000	896760000	893590000	1107300000
Vezatin	VEZT	4	4	3	1	2	3	3	2	3	3	4	4	3	3	1	3	4	3	1	2	3	3	2	3	3	4	4	3	3	1	3	4	21346000	0	20463000	13085000	15077000	14995000	18152000	0	17657000	19313000	21215000	15594000	0	18900000	17081000
Reticulon;Reticulon-4	RTN4	4	4	3	3	3	2	3	3	3	4	4	2	4	4	4	3	4	3	3	3	2	3	3	3	4	4	2	4	4	4	3	4	32809000	61471000	42178000	42510000	37503000	43793000	62563000	68477000	44291000	38394000	68972000	53739000	64811000	47848000	50665000
Insulin-like growth factor 2 mRNA-binding protein 2	IGF2BP2	2	2	0	2	0	1	0	0	1	0	1	0	0	1	1	1	0	0	2	0	1	0	0	1	0	1	0	0	1	1	1	0	0	9408100	0	0	0	0	0	0	0	0	0	0	0	0	0
	AIMP2	9	1	7	6	7	7	7	7	8	8	7	8	8	7	9	8	8	0	1	0	1	1	1	1	1	1	1	1	1	1	1	1	0	0	0	0	0	0	0	0	17808000	0	0	0	0	0	0
Serine/threonine-protein kinase WNK2	WNK2	6	2	3	4	4	4	4	4	4	4	5	4	4	4	5	4	5	0	0	0	0	0	0	0	0	1	0	0	0	1	0	1	0	0	0	0	0	0	0	0	0	0	0	0	18605000	0	11785000
Alpha/beta hydrolase domain-0 mintaining protein 14B	ABHD14B	5	5	3	4	4	5	4	5	5	5	5	4	5	5	4	5	5	3	4	4	5	4	5	5	5	5	4	5	5	4	5	5	75519000	68505000	65272000	60250000	56198000	64865000	67981000	56169000	81875000	67815000	84001000	64865000	68836000	50872000	69990000
CLIP-associating protein 1	CLASP1	13	11	8	5	5	11	9	8	9	7	9	8	7	10	8	9	9	7	4	3	9	7	6	7	5	7	6	6	8	6	8	7	62975000	43814000	56902000	43578000	52585000	50343000	31507000	28943000	47913000	41545000	41147000	37790000	47901000	48606000	50487000
Probable ATP-dependent RNA helicase DDX31	DDX31	3	3	3	1	0	1	0	0	1	0	1	1	0	1	0	0	1	3	1	0	1	0	0	1	0	1	1	0	1	0	0	1	13818000	0	0	0	0	0	0	0	0	0	0	0	0	0	0
Cytospin-A	SPECC1L-ADORA2A;SPECC1L	6	6	3	2	5	5	1	5	3	1	4	2	2	2	3	3	3	3	2	5	5	1	5	3	1	4	2	2	2	3	3	3	17692000	18364000	16658000	23621000	0	20065000	22129000	0	18904000	17971000	21371000	19460000	23792000	15937000	13891000
NADH dehydrogenase [ubiquinone] 1 alpha subcomplex subunit 5	NDUFA5	2	2	1	1	1	1	2	1	1	1	1	1	1	1	1	2	1	1	1	1	1	2	1	1	1	1	1	1	1	1	2	1	0	0	7250000	0	0	0	0	0	0	0	0	0	0	0	0
Protein NDRG3	NDRG3	3	3	1	1	3	2	3	1	1	1	0	1	0	1	2	2	1	1	1	3	2	3	1	1	1	0	1	0	1	2	2	1	0	0	23548000	11747000	14496000	0	0	0	0	0	0	0	0	0	0
Transmembrane 4 L6 family member 1	TM4SF1	1	1	0	1	0	1	1	1	1	1	1	1	1	1	1	1	1	0	1	0	1	1	1	1	1	1	1	1	1	1	1	1	0	19071000	0	18353000	18478000	23490000	24227000	8857000	29563000	37860000	26086000	27897000	22976000	31171000	31075000
Actin-related protein 2/3 complex subunit 4	ARPC4-TTLL3;ARPC4	7	7	4	6	6	6	6	5	5	4	4	6	5	5	2	5	4	4	6	6	6	6	5	5	4	4	6	5	5	2	5	4	326950000	331380000	470100000	278890000	393460000	440350000	131260000	200190000	36892000	157560000	170170000	169970000	49514000	254860000	51555000
	GLIS3	1	1	0	0	0	0	0	0	0	0	0	0	0	0	0	1	0	0	0	0	0	0	0	0	0	0	0	0	0	0	1	0	0	0	0	0	0	0	0	0	0	0	0	0	0	0	0
Cleavage and polyadenylation specificity factor subunit 6	CPSF6	2	2	0	1	1	1	2	1	1	1	2	1	2	2	1	1	2	0	1	1	1	2	1	1	1	2	1	2	2	1	1	2	0	0	0	0	0	0	0	0	12036000	0	0	0	0	0	0
Stromal interaction molecule 1	STIM1	5	5	2	3	2	3	3	2	2	2	1	3	2	4	2	2	2	2	3	2	3	3	2	2	2	1	3	2	4	2	2	2	18021000	11699000	0	14636000	14428000	13309000	11674000	13310000	0	15692000	12130000	13375000	11834000	15439000	12443000
Mitochondrial-processing peptidase subunit beta	PMPCB	6	5	4	6	2	5	5	4	5	3	3	3	2	4	4	4	6	3	5	1	4	4	3	4	2	2	2	1	3	3	3	5	34357000	41927000	0	42066000	43743000	52404000	27069000	27014000	40992000	37633000	0	42881000	41229000	43261000	31099000
Apoptosis inhibitor 5	API5	2	2	1	1	1	2	1	1	0	0	0	2	0	1	0	0	2	1	1	1	2	1	1	0	0	0	2	0	1	0	0	2	0	0	0	10432000	0	0	0	0	0	7872400	0	0	0	0	0
Fermitin family homolog 1	FERMT1	3	2	2	3	1	2	2	2	2	3	2	1	2	2	1	0	2	1	2	0	1	1	1	1	2	1	0	1	1	0	0	1	0	0	0	0	0	0	0	8679500	0	0	0	0	0	0	0
Tight junction protein ZO-1	TJP1	50	4	36	42	38	42	43	44	38	42	42	41	35	42	40	36	38	3	2	3	1	3	3	1	3	1	1	1	1	1	2	1	864850000	980930000	1072600000	1053600000	980780000	1107100000	776810000	850440000	669320000	892520000	769670000	704240000	723940000	927370000	774580000
Hemoglobin subunit alpha	HBA2;HBA1	5	1	5	5	4	5	5	5	5	5	4	5	3	5	4	5	5	1	1	0	1	1	1	1	1	0	1	0	1	1	1	1	0	3629600	0	0	0	0	0	0	0	0	0	0	0	0	0
Proteasome subunit alpha type;Proteasome subunit alpha type-6	PSMA6	4	4	1	2	0	2	2	0	2	1	2	2	1	1	2	1	2	1	2	0	2	2	0	2	1	2	2	1	1	2	1	2	0	0	0	0	18760000	0	15782000	0	20592000	16010000	0	0	0	0	0
ERO1-like protein alpha	ERO1L	1	1	0	0	1	1	1	1	1	0	1	1	0	1	0	1	1	0	0	1	1	1	1	1	0	1	1	0	1	0	1	1	0	0	0	0	0	0	0	0	3715000	0	0	0	0	0	0
	EVL	1	1	0	1	0	0	0	0	1	0	1	0	1	1	0	0	0	0	1	0	0	0	0	1	0	1	0	1	1	0	0	0	0	8427800	0	0	0	0	0	0	0	0	0	0	0	0	0
Ubiquinone biosynthesis monooxygenase COQ6, mitochondrial	COQ6	2	2	1	2	0	1	1	2	1	1	0	1	1	1	1	1	1	1	2	0	1	1	2	1	1	0	1	1	1	1	1	1	0	25571000	0	0	0	0	0	0	0	0	0	0	0	0	0
FERM domain-0 mintaining protein 6	FRMD6	1	1	1	1	1	1	1	1	1	1	1	1	1	1	1	1	1	1	1	1	1	1	1	1	1	1	1	1	1	1	1	1	0	0	30174000	0	0	0	0	0	0	0	0	0	0	0	0
ATP-dependent RNA helicase DDX24	DDX24	8	8	5	5	6	6	6	6	7	6	7	6	4	5	3	3	8	5	5	6	6	6	6	7	6	7	6	4	5	3	3	8	34817000	43979000	44564000	37120000	30541000	34184000	38952000	24793000	41963000	44566000	40540000	43327000	39199000	31306000	36747000
cTAGE family member 5;Melanoma inhibitory activity protein 2;cTAGE family member 2	CTAGE5;MIA2;CTAGE1	6	6	5	4	3	4	4	5	4	2	6	5	4	4	4	5	4	5	4	3	4	4	5	4	2	6	5	4	4	4	5	4	35651000	34534000	52788000	31345000	31870000	36571000	35533000	44375000	53051000	50149000	47092000	31998000	55874000	38366000	40638000
Purine nucleoside phosphorylase	PNP	2	2	1	0	1	0	2	1	0	0	0	0	1	0	0	0	1	1	0	1	0	2	1	0	0	0	0	1	0	0	0	1	0	0	0	0	16027000	0	0	0	0	0	0	0	0	0	0
Cyclin-dependent kinase 2	CDK2	19	17	17	16	12	16	15	15	14	17	16	15	14	16	12	14	14	15	14	10	15	14	14	12	15	14	13	13	14	10	13	12	543850000	587830000	468130000	558490000	565810000	542510000	525480000	598100000	508430000	498220000	526560000	547470000	551440000	502100000	533270000
Nuclear export mediator factor NEMF	NEMF	4	4	1	3	2	4	2	3	3	2	2	2	3	2	1	1	3	1	3	2	4	2	3	3	2	2	2	3	2	1	1	3	0	14259000	0	13125000	13112000	12197000	12982000	10549000	0	12355000	9033400	0	0	0	10536000
Laminin subunit beta-1	LAMB1	4	4	0	1	0	0	0	0	0	2	3	1	0	1	1	0	2	0	1	0	0	0	0	0	2	3	1	0	1	1	0	2	0	0	0	0	0	0	0	5982600	10979000	0	0	0	0	0	0
Translocating chain-associated membrane protein 1	TRAM1	3	3	2	2	2	3	2	3	3	3	2	2	3	2	2	2	3	2	2	2	3	2	3	3	3	2	2	3	2	2	2	3	30054000	25408000	0	24176000	0	28698000	26140000	29706000	33136000	0	31541000	29907000	28145000	29053000	26266000
Myotubularin-related protein 5	SBF1	6	6	0	1	2	1	1	2	1	0	2	0	1	2	4	3	3	0	1	2	1	1	2	1	0	2	0	1	2	4	3	3	0	0	12573000	0	0	0	0	0	15184000	0	0	0	0	16806000	18190000
Lamina-associated polypeptide 2, isoforms beta/gamma;Thymopoietin;Thymopentin	TMPO	5	1	4	4	4	5	5	4	4	4	4	3	4	4	5	5	4	0	0	0	1	1	0	0	0	0	0	0	0	1	1	1	0	0	0	0	0	0	0	0	0	0	0	0	0	0	6978300
SWI/SNF-related matrix-associated actin-dependent regulator of chromatin subfamily B member 1	SMARCB1	2	2	0	1	0	0	1	1	1	2	2	1	1	1	1	1	1	0	1	0	0	1	1	1	2	2	1	1	1	1	1	1	0	0	0	0	0	0	0	0	17619000	0	0	0	0	0	0
Nicotinate phosphoribosyltransferase	NAPRT	2	2	2	2	2	2	2	1	2	2	2	2	2	2	2	2	2	2	2	2	2	2	1	2	2	2	2	2	2	2	2	2	17039000	15731000	17080000	13572000	16512000	0	24705000	17898000	13488000	16799000	18373000	14704000	17797000	15797000	19812000
NF-kappa-B inhibitor beta	NFKBIB	2	2	0	2	2	2	1	2	2	1	1	2	1	1	1	2	1	0	2	2	2	1	2	2	1	1	2	1	1	1	2	1	0	12012000	17354000	12785000	0	8339300	13119000	0	0	11819000	0	0	0	12206000	0
Son of sevenless homolog 1	SOS1	12	9	0	1	2	11	10	9	4	5	5	6	2	2	0	1	3	0	0	2	9	8	6	3	5	4	5	1	1	0	0	2	0	0	17870000	89839000	113670000	96306000	26923000	25428000	31223000	20294000	12504000	25323000	0	0	10058000
Elongator complex protein 4	ELP4	4	4	3	2	3	2	2	3	3	3	4	4	3	1	3	3	4	3	2	3	2	2	3	3	3	4	4	3	1	3	3	4	33977000	28723000	44152000	36330000	33633000	39635000	32992000	30294000	29560000	37956000	34986000	0	34149000	23233000	30906000
Zinc phosphodiesterase ELAC protein 2	ELAC2	6	6	0	4	1	4	2	3	3	2	4	1	2	5	2	3	2	0	4	1	4	2	3	3	2	4	1	2	5	2	3	2	0	15032000	0	13264000	14417000	16859000	16695000	0	17531000	0	15114000	13779000	15506000	10133000	13931000
Fibronectin type-III domain-0 mintaining protein 3A	FNDC3A	3	3	2	1	1	3	3	3	3	3	2	3	3	2	2	2	2	2	1	1	3	3	3	3	3	2	3	3	2	2	2	2	0	0	0	252740000	249340000	202880000	289210000	232960000	0	233010000	257090000	0	0	0	249120000
28S ribosomal protein S27, mitochondrial	MRPS27	4	4	3	0	3	2	4	2	1	1	1	1	1	4	1	2	3	3	0	3	2	4	2	1	1	1	1	1	4	1	2	3	17669000	0	16256000	18962000	15892000	20031000	0	0	0	0	0	0	0	0	0
Cell division cycle protein 27 homolog	CDC27	11	11	8	8	5	10	7	9	6	6	8	9	4	8	8	8	9	8	8	5	10	7	9	6	6	8	9	4	8	8	8	9	77017000	76987000	98463000	78667000	88660000	73303000	78417000	107870000	74711000	65751000	74777000	81254000	78573000	67181000	82186000
SLIT-ROBO Rho GTPase-activating protein 1	SRGAP1	6	4	4	4	6	6	5	6	3	6	4	5	4	5	5	5	5	2	2	4	4	3	4	1	4	2	3	2	3	3	3	3	0	0	30473000	23746000	26415000	28047000	0	27218000	0	0	0	0	21734000	20657000	0
tRNA pseudouridine synthase;tRNA pseudouridine synthase A, mitochondrial	PUS1	7	7	2	6	5	6	5	6	4	5	5	6	7	6	4	7	7	2	6	5	6	5	6	4	5	5	6	7	6	4	7	7	38967000	41094000	45825000	40050000	40938000	38483000	38385000	38207000	46727000	55710000	49447000	42867000	55634000	53380000	52420000
Heterogeneous nuclear ribonucleoprotein H;Heterogeneous nuclear ribonucleoprotein H, N-terminally processed	HNRNPH1	16	10	14	16	16	16	15	14	15	15	15	14	15	14	14	15	16	9	10	10	10	9	8	9	9	9	9	9	9	8	9	10	5156900000	4787300000	4787000000	5604100000	5044200000	4585300000	5070700000	5932500000	5682200000	4949500000	5132500000	5441400000	4107700000	4478700000	4716300000
ELKS/Rab6-interacting/CAST family member 1	ERC1	13	11	8	7	7	7	9	6	8	7	9	8	9	9	8	8	7	7	7	5	6	7	6	6	5	7	6	7	7	6	6	6	173300000	148080000	128390000	117150000	155750000	150930000	138840000	140410000	129840000	143050000	156140000	179490000	191490000	194990000	174550000
	DNM1L	28	1	23	24	21	25	23	23	20	22	27	21	22	21	20	24	26	1	1	1	1	1	1	1	1	1	1	1	1	1	1	1	0	0	9675500	0	0	0	0	0	0	0	0	0	0	0	0
Structural maintenance of chromosomes protein;Structural maintenance of chromosomes protein 1A	SMC1A	19	19	15	15	13	13	13	13	17	16	16	14	14	14	17	14	17	15	15	13	13	13	13	17	16	16	14	14	14	17	14	17	182460000	195120000	192160000	180760000	190730000	188550000	220450000	232050000	219860000	232330000	246010000	191120000	221940000	186250000	194700000
Putative GTP-binding protein 6	GTPBP6	2	2	1	0	0	1	2	2	1	0	2	2	1	2	0	1	1	1	0	0	1	2	2	1	0	2	2	1	2	0	1	1	0	0	0	0	8793100	7219200	0	0	8271500	9977100	0	11178000	0	0	0
	MPRIP	29	9	17	20	16	20	21	19	18	18	23	21	18	22	19	23	23	0	1	2	2	4	1	0	3	3	4	3	4	2	4	4	0	0	0	0	9961000	0	0	13490000	0	0	0	0	0	14614000	12476000
Centrosomal protein of 170 kDa	CEP170	16	16	5	8	9	13	10	11	11	11	11	14	10	11	13	11	13	5	8	9	13	10	11	11	11	11	14	10	11	13	11	13	100970000	134500000	127870000	125530000	106350000	112830000	136840000	93269000	147630000	156990000	141850000	155290000	162070000	126640000	146290000
ATPase family AAA domain-0 mintaining protein 3B;ATPase family AAA domain-0 mintaining protein 3A	ATAD3A;ATAD3B	7	7	3	5	2	5	5	3	4	4	3	4	4	4	4	6	5	3	5	2	5	5	3	4	4	3	4	4	4	4	6	5	29936000	29121000	35738000	29150000	30672000	30169000	21690000	43409000	28770000	37756000	40135000	39026000	35494000	32650000	32682000
Zyxin	ZYX	11	11	10	9	8	10	9	9	10	9	10	9	10	11	11	11	11	10	9	8	10	9	9	10	9	10	9	10	11	11	11	11	218370000	205690000	241420000	210350000	206600000	175510000	198150000	157190000	199880000	204220000	203230000	172690000	201580000	193090000	189450000
AMP deaminase 2	AMPD2	5	5	5	5	4	4	4	4	4	4	4	4	3	5	5	5	4	5	5	4	4	4	4	4	4	4	4	3	5	5	5	4	38119000	40321000	46883000	37366000	28725000	40474000	40131000	33997000	39897000	33880000	44861000	31552000	44797000	41983000	50092000
Dolichol-phosphate mannosyltransferase subunit 1	DPM1	6	6	6	4	5	4	4	4	5	5	5	6	4	5	5	5	4	6	4	5	4	4	4	5	5	5	6	4	5	5	5	4	118670000	127040000	102970000	135880000	143870000	114060000	116540000	122350000	122270000	120190000	108210000	105530000	104620000	123810000	105260000
Cilia- and flagella-associated protein 61	CFAP61	1	1	1	1	1	1	0	1	0	0	0	1	0	1	1	1	1	1	1	1	1	0	1	0	0	0	1	0	1	1	1	1	0	0	2204700	0	0	0	0	0	0	0	0	0	0	0	0
Serine/threonine-protein kinase SIK3	SIK3	3	3	0	2	1	1	2	1	2	2	2	1	1	1	2	2	1	0	2	1	1	2	1	2	2	2	1	1	1	2	2	1	0	17204000	0	0	0	0	0	0	0	0	0	0	0	0	0
COMM domain-0 mintaining protein 3	COMMD3	1	1	1	0	1	1	0	0	0	1	0	1	1	1	0	1	1	1	0	1	1	0	0	0	1	0	1	1	1	0	1	1	0	0	7496200	0	0	0	0	0	0	0	0	0	0	0	0
Tuftelin-interacting protein 11	TFIP11	2	2	1	0	0	1	0	0	0	1	0	0	0	0	0	0	0	1	0	0	1	0	0	0	1	0	0	0	0	0	0	0	0	0	0	0	0	0	0	2891900	0	0	0	0	0	0	0
Cilia- and flagella-associated protein 43	CFAP43	2	2	1	0	0	0	0	1	0	0	0	0	0	0	1	0	0	1	0	0	0	0	1	0	0	0	0	0	0	1	0	0	4413500	0	0	0	0	0	0	0	0	0	0	0	0	0	0
Dedicator of cytokinesis protein 4	DOCK4	8	8	1	0	1	6	4	4	1	1	4	2	0	2	1	0	2	1	0	1	6	4	4	1	1	4	2	0	2	1	0	2	0	0	0	19046000	18772000	20459000	0	0	13492000	10512000	0	13337000	0	0	21055000
60S ribosomal protein L36a	RPL36A;RPL36A-HNRNPH2	6	1	4	5	5	5	5	5	5	5	4	5	5	5	6	5	4	1	1	1	1	1	1	1	1	1	1	1	1	1	1	1	0	0	21131000	0	0	0	0	0	0	0	0	0	0	0	0
Polyadenylate-binding protein	PABPC4	24	0	22	22	20	23	23	22	22	23	23	21	21	21	21	22	22	0	0	0	0	0	0	0	0	0	0	0	0	0	0	0	0	0	33252000	0	0	0	0	0	0	0	0	0	0	0	0
Serpin B4;Serpin B3	SERPINB4;SERPINB3	1	1	0	0	0	1	0	0	0	0	0	0	0	0	1	1	1	0	0	0	1	0	0	0	0	0	0	0	0	1	1	1	0	0	0	0	0	0	0	0	0	0	0	0	0	0	6939000
Drebrin-like protein	DBNL	4	1	1	4	4	4	3	3	3	3	4	4	3	3	1	2	4	0	1	1	1	1	0	1	1	1	1	1	1	1	0	1	0	37325000	43874000	28618000	38413000	34637000	32291000	25349000	26757000	32267000	31745000	48311000	0	39746000	36278000
Endoplasmic reticulum-Golgi intermediate compartment protein 3	ERGIC3	4	4	1	2	3	1	1	0	1	2	4	1	1	3	3	2	2	1	2	3	1	1	0	1	2	4	1	1	3	3	2	2	0	16232000	29575000	0	0	0	0	0	16534000	0	0	0	0	0	0
	ARFGAP3	2	1	1	1	1	1	2	2	2	1	2	2	1	2	2	1	2	0	1	1	1	1	1	1	1	1	1	1	1	1	1	1	0	0	6617800	0	0	0	0	0	0	0	0	0	0	0	0
Golgin subfamily A member 4	GOLGA4	22	22	7	5	5	2	4	8	13	12	10	9	11	14	13	11	15	7	5	5	2	4	8	13	12	10	9	11	14	13	11	15	86764000	42718000	51497000	0	56191000	50954000	107050000	76310000	85714000	73285000	72833000	94347000	98080000	81727000	109690000
F-box/LRR-repeat protein 18	FBXL18	2	2	0	0	1	0	1	1	1	2	0	0	1	1	2	1	1	0	0	1	0	1	1	1	2	0	0	1	1	2	1	1	0	0	0	0	0	0	0	12822000	0	0	0	0	0	0	0
	SACS	1	1	0	0	0	1	1	0	0	1	0	1	1	0	1	0	0	0	0	0	1	1	0	0	1	0	1	1	0	1	0	0	0	0	0	0	0	0	0	453450000	0	0	0	0	0	0	0
	TNRC6B	30	1	17	25	20	21	21	20	25	24	25	25	18	19	21	19	25	0	1	0	1	0	0	1	1	1	1	1	0	0	0	1	0	6795400	0	0	0	0	0	0	0	0	0	0	0	0	0
Dedicator of cytokinesis protein 5	DOCK5	2	2	0	0	0	2	0	0	2	2	0	2	1	1	1	1	1	0	0	0	2	0	0	2	2	0	2	1	1	1	1	1	0	0	0	0	0	0	0	8575100	0	0	0	0	0	0	0
DNA mismatch repair protein Mlh1	MLH1	2	2	1	2	2	2	2	2	2	2	1	1	1	2	1	1	2	1	2	2	2	2	2	2	2	1	1	1	2	1	1	2	0	0	7196700	0	0	0	0	0	0	0	0	0	0	0	0
		7	3	5	4	5	5	5	5	5	5	4	5	4	6	5	5	5	1	1	1	1	1	1	1	1	1	2	1	2	1	1	1	53708000	58954000	68101000	69074000	54499000	59344000	66618000	52424000	55397000	73741000	83094000	73083000	94114000	70186000	74610000
Adenosylhomocysteinase;Putative adenosylhomocysteinase 2;Putative adenosylhomocysteinase 3	AHCYL2;AHCYL1	3	3	3	3	3	3	3	3	3	3	3	3	3	3	3	3	3	3	3	3	3	3	3	3	3	3	3	3	3	3	3	3	36702000	22236000	32274000	22614000	19984000	26842000	48870000	33454000	36964000	36106000	25202000	24810000	28415000	28267000	39348000
E3 ubiquitin-protein ligase NEDD4	NEDD4	4	4	2	2	2	3	2	3	3	4	3	2	1	3	4	4	4	2	2	2	3	2	3	3	4	3	2	1	3	4	4	4	15176000	0	12676000	13273000	11292000	10898000	14997000	12678000	16050000	14167000	0	17963000	12470000	17226000	16254000
	MAML3	1	1	0	1	0	1	1	1	0	0	0	0	0	0	1	0	0	0	1	0	1	1	1	0	0	0	0	0	0	1	0	0	0	23831000	0	0	0	0	0	0	0	0	0	0	0	0	0
Uncharacterized protein C5orf42	C5orf42	1	1	0	1	0	0	0	0	1	0	1	0	1	0	0	0	0	0	1	0	0	0	0	1	0	1	0	1	0	0	0	0	0	0	0	0	0	0	3675800	0	0	0	0	0	0	0	0
F-box/LRR-repeat protein 5	FBXL5	1	1	0	0	0	1	0	0	0	0	0	0	0	0	0	0	0	0	0	0	1	0	0	0	0	0	0	0	0	0	0	0	0	0	0	0	0	0	0	0	0	0	0	0	0	0	0
WD repeat-0 mintaining protein 41	WDR41	4	4	1	2	0	0	1	2	0	2	3	1	1	2	3	2	3	1	2	0	0	1	2	0	2	3	1	1	2	3	2	3	0	13908000	0	0	0	18034000	0	0	16457000	0	0	16291000	0	13919000	14842000
	G3BP2	2	2	0	0	0	0	0	0	1	0	0	1	0	0	0	0	0	0	0	0	0	0	0	1	0	0	1	0	0	0	0	0	0	0	0	0	0	0	4447000	0	0	0	0	0	0	0	0
Rho guanine nucleotide exchange factor 10	ARHGEF10	4	4	0	1	2	2	1	0	0	2	2	2	3	3	1	1	3	0	1	2	2	1	0	0	2	2	2	3	3	1	1	3	0	0	16298000	13790000	0	0	0	0	13294000	0	10884000	11072000	0	0	0
CCR4-NOT transcription complex subunit 7	CNOT7	3	3	3	3	3	3	1	2	2	2	2	3	2	3	2	2	2	3	3	3	3	1	2	2	2	2	3	2	3	2	2	2	30747000	26435000	29025000	30239000	0	32984000	37126000	38544000	37516000	29643000	44115000	21943000	57685000	41869000	44259000
UPF0317 protein C14orf159, mitochondrial	C14orf159	1	1	0	1	0	0	0	0	0	1	0	1	0	0	0	1	0	0	1	0	0	0	0	0	1	0	1	0	0	0	1	0	0	4852900	0	0	0	0	0	0	0	0	0	0	0	0	0
Protein KIBRA	WWC1	2	2	1	0	1	1	0	0	1	1	1	0	0	0	0	2	1	1	0	1	1	0	0	1	1	1	0	0	0	0	2	1	0	0	7009200	0	0	0	0	0	0	0	0	0	0	0	0
Inositol monophosphatase 1	IMPA1	3	3	1	2	2	3	1	2	1	0	1	1	2	1	1	1	1	1	2	2	3	1	2	1	0	1	1	2	1	1	1	1	0	0	0	21782000	0	0	0	0	0	0	0	0	0	0	0
Trafficking protein particle complex subunit 9	TRAPPC9	3	3	2	1	1	2	0	1	1	2	1	0	1	2	1	3	3	2	1	1	2	0	1	1	2	1	0	1	2	1	3	3	0	0	0	0	0	0	0	22888000	0	0	0	17360000	0	17091000	16246000
Activating signal cointegrator 1 complex subunit 1	ASCC1	3	3	1	3	2	2	2	2	2	1	3	2	2	1	2	2	2	1	3	2	2	2	2	2	1	3	2	2	1	2	2	2	0	25806000	0	0	0	0	0	0	0	0	0	0	0	0	0
Double-stranded RNA-specific adenosine deaminase	ADAR	18	18	13	16	14	16	15	14	14	14	16	16	14	15	13	16	16	13	16	14	16	15	14	14	14	16	16	14	15	13	16	16	193380000	229280000	221620000	212440000	187110000	183660000	213610000	203910000	241410000	216060000	244790000	211190000	218140000	206240000	234760000
Dipeptidyl peptidase 1;Dipeptidyl peptidase 1 exclusion domain chain;Dipeptidyl peptidase 1 heavy chain;Dipeptidyl peptidase 1 light chain	CTSC	3	3	3	2	2	3	2	2	2	3	2	3	2	2	1	2	3	3	2	2	3	2	2	2	3	2	3	2	2	1	2	3	42019000	0	40536000	43343000	0	0	41871000	33383000	34597000	43435000	41671000	45667000	0	40195000	36235000
CD44 antigen	CD44	4	4	1	1	2	3	3	2	1	2	3	1	0	1	1	1	2	1	1	2	3	3	2	1	2	3	1	0	1	1	1	2	0	0	31465000	13416000	20475000	17496000	0	0	19913000	0	0	0	0	0	0
Serine/threonine-protein kinase PRP4 homolog	PRPF4B	6	6	5	5	3	5	4	4	5	5	6	4	3	5	5	3	5	5	5	3	5	4	4	5	5	6	4	3	5	5	3	5	39347000	36844000	37053000	40289000	40618000	32529000	43711000	40553000	35237000	40461000	40624000	45652000	38271000	31959000	42103000
Serine/threonine-protein phosphatase;Serine/threonine-protein phosphatase 5	PPP5C	7	7	4	6	6	5	6	5	5	5	6	5	4	6	5	5	6	4	6	6	5	6	5	5	5	6	5	4	6	5	5	6	54210000	56322000	74092000	51047000	54070000	56398000	60233000	49702000	71497000	61364000	69250000	58165000	75032000	67281000	82083000
Sjoegren syndrome/scleroderma autoantigen 1	SSSCA1	7	7	3	5	4	5	5	4	6	5	5	5	5	5	4	7	7	3	5	4	5	5	4	6	5	5	5	5	5	4	7	7	152460000	166210000	160010000	130480000	147670000	156050000	172980000	194080000	205360000	166010000	152920000	165670000	140900000	185800000	184690000
	PICALM	6	1	6	6	5	6	5	5	4	6	5	5	6	5	6	6	6	1	1	1	1	1	1	1	1	1	1	1	1	1	1	1	0	0	38115000	0	0	0	0	0	0	0	0	0	0	0	0
Pumilio homolog 1	PUM1	17	13	11	15	10	10	14	12	9	11	13	13	9	15	14	13	17	8	11	7	9	10	8	7	9	9	10	7	11	11	11	13	240260000	244310000	204470000	222360000	198620000	200600000	265820000	241350000	222570000	296820000	236510000	240270000	288810000	232540000	237540000
Activating transcription factor 7-interacting protein 1	ATF7IP	1	1	0	0	0	1	1	1	0	0	0	0	1	0	0	0	0	0	0	0	1	1	1	0	0	0	0	1	0	0	0	0	0	0	0	0	0	0	0	0	0	0	0	0	0	0	0
Cysteine-rich protein 2	CRIP2	3	3	1	2	3	1	0	1	1	2	0	1	1	0	1	1	1	1	2	3	1	0	1	1	2	0	1	1	0	1	1	1	0	22775000	24863000	0	0	0	0	25388000	0	0	0	0	0	0	0
Ras association domain-0 mintaining protein 8	RASSF8	1	1	1	0	1	1	0	0	1	1	0	0	0	1	1	1	1	1	0	1	1	0	0	1	1	0	0	0	1	1	1	1	0	0	9608200	0	0	0	0	0	0	0	0	0	0	0	0
Caseinolytic peptidase B protein homolog	CLPB	8	4	4	5	7	8	8	7	7	8	6	6	5	7	5	6	8	2	2	3	4	4	3	3	4	2	2	1	3	2	2	4	83022000	75270000	66706000	92907000	96009000	84619000	86738000	95599000	93777000	87396000	79310000	96868000	111130000	80349000	95159000
Ethanolamine kinase 1	ETNK1	2	2	1	0	0	2	2	1	0	1	0	1	1	0	1	1	1	1	0	0	2	2	1	0	1	0	1	1	0	1	1	1	0	0	0	0	9782700	0	0	0	0	0	0	0	0	0	0
Ataxin-2	ATXN2	13	5	10	9	8	8	11	10	9	10	10	9	11	9	10	11	10	4	4	3	3	4	3	3	3	4	3	3	4	3	4	2	189250000	194440000	210680000	163260000	159320000	146420000	186820000	190280000	184130000	183250000	180020000	185080000	224790000	193730000	193620000
Methyltransferase-like protein 7A	METTL7A	4	4	4	3	3	4	4	4	0	1	3	3	4	3	4	4	4	4	3	3	4	4	4	0	1	3	3	4	3	4	4	4	40485000	37549000	58602000	44988000	55597000	42795000	0	0	57926000	55567000	43288000	40332000	41510000	54301000	47760000
	FOXN3	1	1	1	0	1	1	0	0	0	0	0	0	0	0	1	0	1	1	0	1	1	0	0	0	0	0	0	0	0	1	0	1	0	0	32998000	0	0	0	0	0	0	0	0	0	0	0	0
60S ribosomal protein L28	RPL28	8	8	5	6	7	7	5	6	7	6	6	6	8	6	5	7	7	5	6	7	7	5	6	7	6	6	6	8	6	5	7	7	1478300000	1500700000	1087100000	1427600000	1296500000	1146300000	1510700000	1060200000	1472400000	1372600000	1692800000	1440500000	1580200000	1289500000	1447400000
Isocitrate dehydrogenase [NAD] subunit alpha, mitochondrial	IDH3A	4	4	2	2	1	3	3	3	1	2	2	1	1	1	1	1	2	2	2	1	3	3	3	1	2	2	1	1	1	1	1	2	20715000	0	0	22813000	25624000	0	0	0	21077000	0	0	0	0	0	30464000
Sorbitol dehydrogenase	SORD	3	3	2	2	1	2	1	1	2	1	2	2	2	2	1	3	2	2	2	1	2	1	1	2	1	2	2	2	2	1	3	2	0	0	0	0	0	0	0	0	0	0	0	0	0	22923000	0
Transient receptor potential cation channel subfamily M member 7	TRPM7	4	4	1	1	1	1	0	2	0	0	1	1	1	1	2	2	2	1	1	1	1	0	2	0	0	1	1	1	1	2	2	2	0	0	0	0	0	0	0	0	0	0	0	0	10529000	0	0
Eukaryotic translation initiation factor 2-alpha kinase 4	EIF2AK4	7	7	2	4	1	5	1	3	5	4	4	4	4	5	4	3	7	2	4	1	5	1	3	5	4	4	4	4	5	4	3	7	26813000	25666000	0	23883000	0	24767000	25135000	25703000	27383000	21379000	28238000	27649000	32602000	24894000	30088000
DNA helicase INO80	INO80	1	1	0	0	0	0	0	0	0	0	0	0	0	1	1	0	0	0	0	0	0	0	0	0	0	0	0	0	1	1	0	0	0	0	0	0	0	0	0	0	0	0	0	0	17584000	0	0
40S ribosomal protein S27;40S ribosomal protein S27-like	RPS27L	3	1	3	3	2	3	3	3	3	3	3	3	3	3	3	3	3	1	1	0	1	1	1	1	1	1	1	1	1	1	1	1	0	21682000	0	0	0	0	0	0	0	0	0	0	0	0	0
Proteasome subunit alpha type-4;Proteasome subunit alpha type;Proteasome subunit beta type	PSMA4	7	7	6	5	5	3	4	4	4	5	3	3	4	3	4	6	5	6	5	5	3	4	4	4	5	3	3	4	3	4	6	5	37567000	47385000	51964000	41332000	45522000	48236000	44709000	51730000	46768000	44146000	48344000	38663000	48928000	51183000	45488000
Signal peptidase complex catalytic subunit SEC11;Signal peptidase I;Signal peptidase complex catalytic subunit SEC11A	SEC11A	2	2	2	2	1	2	2	2	1	2	2	2	1	2	2	2	2	2	2	1	2	2	2	1	2	2	2	1	2	2	2	2	18615000	16598000	0	14860000	12873000	14904000	0	15053000	13406000	15831000	0	15675000	14277000	13910000	22030000
Uveal autoantigen with coiled-coil domains and ankyrin repeats	UACA	19	19	6	12	5	13	10	11	13	10	11	12	8	12	8	11	14	6	12	5	13	10	11	13	10	11	12	8	12	8	11	14	79100000	57385000	63096000	72752000	78904000	74048000	101520000	81381000	101920000	74175000	89065000	81657000	115600000	110170000	91524000
Bloom syndrome protein	BLM	3	3	0	2	1	0	1	1	0	1	1	2	1	1	2	1	1	0	2	1	0	1	1	0	1	1	2	1	1	2	1	1	0	0	0	0	0	0	0	0	0	12675000	0	0	0	0	0
NEDD8 ultimate buster 1	NUB1	8	8	4	6	5	5	5	6	4	3	4	3	3	4	4	6	4	4	6	5	5	5	6	4	3	4	3	3	4	4	6	4	35355000	21734000	29091000	20266000	20336000	17716000	22093000	23317000	27756000	25729000	24925000	16901000	28954000	20992000	17645000
	SLC9A3R2	1	1	1	0	1	1	1	1	1	1	1	1	1	1	1	1	0	1	0	1	1	1	1	1	1	1	1	1	1	1	1	0	0	0	8164100	0	0	0	0	0	0	0	0	0	0	0	0
Ras-related protein Rab-11A;Ras-related protein Rab-11B	RAB11A;RAB11B	1	1	1	1	1	1	1	1	1	1	1	1	1	1	1	0	1	1	1	1	1	1	1	1	1	1	1	1	1	1	0	1	0	0	6132300	0	0	0	0	0	0	0	0	0	0	0	0
Tuberin	TSC2	3	3	2	1	1	1	2	1	1	1	2	1	1	1	2	1	2	2	1	1	1	2	1	1	1	2	1	1	1	2	1	2	0	0	0	0	0	0	0	0	11399000	0	0	0	18273000	0	14570000
Biogenesis of lysosome-related organelles complex 1 subunit 6	BLOC1S6	1	1	0	1	0	0	0	1	1	0	1	1	0	0	1	1	1	0	1	0	0	0	1	1	0	1	1	0	0	1	1	1	0	7721700	0	0	0	0	0	0	0	0	0	0	0	0	0
Partner and localizer of BRCA2	PALB2	1	1	0	0	0	0	1	0	0	0	0	0	0	0	0	0	0	0	0	0	0	1	0	0	0	0	0	0	0	0	0	0	0	0	0	0	0	0	0	0	0	0	0	0	0	0	0
Protein arginine N-methyltransferase 7	PRMT7	1	1	1	1	1	1	1	1	1	1	1	1	1	1	1	1	1	1	1	1	1	1	1	1	1	1	1	1	1	1	1	1	0	0	3237600	0	0	0	0	0	0	0	0	0	0	0	0
Cleavage and polyadenylation specificity factor subunit 5	NUDT21	3	3	1	0	3	0	1	2	2	2	2	3	1	2	2	1	1	1	0	3	0	1	2	2	2	2	3	1	2	2	1	1	0	0	0	0	0	0	37968000	0	0	28021000	0	0	0	0	0
Pyridoxal-dependent decarboxylase domain-0 mintaining protein 1;Putative pyridoxal-dependent decarboxylase domain-0 mintaining protein 2	PDXDC1;PDXDC2P	4	4	2	1	2	1	2	2	3	2	3	1	2	1	3	3	3	2	1	2	1	2	2	3	2	3	1	2	1	3	3	3	0	0	0	0	0	0	0	18080000	17126000	0	0	0	0	18524000	16502000
[3-methyl-2-oxobutanoate dehydrogenase [lipoamide]] kinase, mitochondrial	BCKDK	1	1	0	1	0	1	1	1	0	0	1	0	0	0	1	0	0	0	1	0	1	1	1	0	0	1	0	0	0	1	0	0	0	4114600	0	0	0	0	0	0	0	0	0	0	0	0	0
26S proteasome non-ATPase regulatory subunit 7	PSMD7	3	3	0	2	0	2	0	0	0	0	0	1	1	2	0	0	0	0	2	0	2	0	0	0	0	0	1	1	2	0	0	0	0	0	0	11095000	0	0	0	0	0	0	0	9070100	0	0	0
Mitotic spindle-associated MMXD complex subunit MIP18	FAM96B	1	1	1	1	0	1	1	1	1	1	1	1	1	1	1	1	0	1	1	0	1	1	1	1	1	1	1	1	1	1	1	0	0	5210300	0	0	0	0	0	0	0	0	0	0	0	0	0
THUMP domain-0 mintaining protein 1	THUMPD1	1	1	0	0	0	1	1	1	0	1	1	1	1	0	0	1	1	0	0	0	1	1	1	0	1	1	1	1	0	0	1	1	0	0	0	0	0	0	0	0	4229400	0	0	0	0	0	0
Zinc finger protein 106	ZNF106	2	2	0	0	0	1	1	2	0	1	1	1	1	1	0	1	0	0	0	0	1	1	2	0	1	1	1	1	1	0	1	0	0	0	0	0	0	28816000	0	0	0	0	0	0	0	0	0
Synaptosomal-associated protein;Synaptosomal-associated protein 23	SNAP23	3	3	0	0	1	2	1	2	1	0	1	1	1	2	3	1	0	0	0	1	2	1	2	1	0	1	1	1	2	3	1	0	0	0	0	0	0	0	0	0	0	0	0	0	36674000	0	0
Microtubule-actin cross-linking factor 1, isoforms 1/2/3/5	MACF1	86	62	47	45	38	56	59	57	55	59	59	52	50	58	59	55	58	35	31	31	41	38	42	39	40	39	35	33	39	42	39	41	515350000	484390000	476890000	481730000	543350000	529560000	630660000	576810000	567520000	611150000	609380000	513030000	597510000	549820000	572270000
RNA-binding protein FUS	FUS	4	3	2	3	4	4	4	4	4	4	3	2	3	3	3	3	4	1	2	3	3	3	3	3	3	2	1	2	2	2	2	3	0	51996000	42369000	74475000	54393000	71868000	27918000	38818000	48955000	0	36003000	76490000	90827000	41225000	30588000
Prefoldin subunit 5	PFDN5	4	4	3	4	2	4	4	3	4	4	4	3	3	4	4	3	4	3	4	2	4	4	3	4	4	4	3	3	4	4	3	4	43174000	43395000	57132000	31558000	25239000	41465000	44483000	41249000	55201000	59307000	73783000	48981000	65250000	53144000	50982000
Phosphomannomutase;Phosphomannomutase 2	PMM2	3	3	1	1	2	0	1	1	1	1	0	1	2	0	2	0	2	1	1	2	0	1	1	1	1	0	1	2	0	2	0	2	0	0	0	0	0	0	0	0	0	0	0	0	0	0	16927000
NADH dehydrogenase [ubiquinone] 1 beta subcomplex subunit 10	NDUFB10	3	3	0	2	2	2	2	2	1	1	1	3	2	2	2	1	3	0	2	2	2	2	2	1	1	1	3	2	2	2	1	3	0	10480000	11385000	11582000	10711000	14676000	0	0	0	12257000	0	10763000	15371000	0	12068000
Hydroxyacylglutathione hydrolase, mitochondrial	HAGH	2	2	1	2	1	2	1	2	2	2	2	1	2	2	1	2	2	1	2	1	2	1	2	2	2	2	1	2	2	1	2	2	0	0	0	13225000	0	0	0	0	0	0	0	0	0	10514000	13664000
Very-long-chain (3R)-3-hydroxyacyl-CoA dehydratase 3	HACD3	7	7	5	6	5	7	4	5	5	4	6	5	5	5	5	6	6	5	6	5	7	4	5	5	4	6	5	5	5	5	6	6	197750000	178850000	166120000	177020000	157250000	204730000	163220000	183260000	184670000	155380000	159900000	171060000	168260000	184910000	145590000
Adenine phosphoribosyltransferase	APRT	2	2	0	1	1	2	0	2	2	2	2	0	1	1	2	1	1	0	1	1	2	0	2	2	2	2	0	1	1	2	1	1	0	0	0	0	0	0	12915000	14069000	13912000	0	0	0	15553000	0	0
Dual specificity protein kinase CLK3	CLK3	1	1	1	1	1	1	1	1	1	1	1	1	1	1	1	1	1	1	1	1	1	1	1	1	1	1	1	1	1	1	1	1	8292100	7232100	8067500	11191000	9196000	8351300	8359900	8151900	0	0	0	8725500	0	10223000	8109500
	HERPUD1	1	1	0	0	1	1	0	1	1	1	1	1	0	0	1	0	1	0	0	1	1	0	1	1	1	1	1	0	0	1	0	1	0	0	17400000	0	0	0	0	0	0	0	0	0	0	0	0
Heterogeneous nuclear ribonucleoprotein U-like protein 2	HNRNPUL2-BSCL2;HNRNPUL2	2	2	1	1	1	1	1	1	0	1	1	1	0	1	1	1	0	1	1	1	1	1	1	0	1	1	1	0	1	1	1	0	0	0	3478600	0	0	0	0	0	0	0	0	0	0	0	0
Nuclear factor of activated T-cells, cytoplasmic 3	NFATC3	4	4	2	4	2	3	2	3	2	2	2	2	2	3	3	2	3	2	4	2	3	2	3	2	2	2	2	2	3	3	2	3	25237000	29017000	42982000	35138000	23671000	25289000	31125000	24003000	42024000	23954000	29058000	27440000	0	31213000	27036000
Cirhin	CIRH1A	2	2	1	0	1	0	0	1	1	1	1	0	0	1	1	1	1	1	0	1	0	0	1	1	1	1	0	0	1	1	1	1	5333300	0	0	0	0	0	0	0	0	0	0	0	0	0	0
Cytoplasmic tRNA 2-thiolation protein 2	CTU2	3	3	1	2	0	1	2	2	2	1	1	2	1	1	1	2	3	1	2	0	1	2	2	2	1	1	2	1	1	1	2	3	0	0	0	0	0	0	0	0	0	0	0	0	0	0	20630000
	CIAPIN1	9	1	5	5	5	8	6	6	6	6	5	8	6	6	7	7	7	1	0	0	1	1	1	1	1	0	1	1	1	1	1	1	35653000	0	0	0	0	0	0	0	0	0	0	0	0	0	0
F-box only protein 22	FBXO22	2	2	1	1	1	1	1	1	2	0	2	1	2	2	0	0	2	1	1	1	1	1	1	2	0	2	1	2	2	0	0	2	0	0	0	0	0	0	0	0	20995000	0	0	0	0	0	0
Pyruvate kinase	PKM	29	0	22	26	21	25	22	23	24	27	24	26	23	24	24	25	26	0	0	0	0	0	0	0	0	0	0	0	0	0	0	0	0	0	0	0	0	0	0	0	0	0	0	0	0	0	0
	ATXN2L	25	1	16	20	16	20	18	16	17	18	21	20	20	19	22	20	21	1	1	0	0	1	1	1	1	0	0	0	0	1	1	1	0	5147400	0	0	0	0	0	0	0	0	0	0	0	0	0
Cytochrome b5 type B	CYB5B	3	3	1	1	3	3	1	1	1	0	1	2	1	1	1	2	1	1	1	3	3	1	1	1	0	1	2	1	1	1	2	1	0	0	38770000	33874000	0	0	0	0	0	26476000	0	0	0	30992000	0
Sphingomyelin phosphodiesterase 4	SMPD4	5	5	1	1	3	2	4	4	1	3	2	3	2	3	0	4	3	1	1	3	2	4	4	1	3	2	3	2	3	0	4	3	0	0	21954000	20383000	20435000	19614000	0	22762000	0	23089000	22079000	22247000	0	24346000	0
Extended synaptotagmin-2	ESYT2	14	14	8	9	8	11	9	10	9	8	12	11	8	12	11	9	10	8	9	8	11	9	10	9	8	12	11	8	12	11	9	10	104290000	109590000	98670000	107040000	90902000	94339000	117800000	100640000	109540000	101770000	125100000	88541000	97995000	90696000	92135000
Putative ATP-dependent RNA helicase DHX30	DHX30	30	30	22	22	17	22	23	20	19	21	23	21	22	23	21	22	26	22	22	17	22	23	20	19	21	23	21	22	23	21	22	26	206630000	208540000	234200000	185670000	189270000	226760000	250480000	254080000	224200000	229840000	248410000	221080000	271090000	244660000	239010000
Nucleoporin p58/p45	NUPL1	1	1	0	1	0	0	0	0	0	1	0	0	1	0	1	0	0	0	1	0	0	0	0	0	1	0	0	1	0	1	0	0	0	12025000	0	0	0	0	0	0	0	0	0	0	0	0	0
Kinesin-like protein;Kinesin-like protein KIF23	KIF23	10	10	2	7	6	7	9	9	7	8	6	5	7	7	9	9	8	2	7	6	7	9	9	7	8	6	5	7	7	9	9	8	54816000	63703000	75412000	55040000	57875000	68701000	63167000	74144000	81139000	53096000	57055000	69575000	57889000	67702000	76179000
Casein kinase I isoform delta;Casein kinase I isoform epsilon	CSNK1D;CSNK1E	4	4	0	3	1	1	3	1	1	3	2	2	2	2	1	1	3	0	3	1	1	3	1	1	3	2	2	2	2	1	1	3	0	14746000	0	0	11485000	0	0	7826000	0	14258000	17397000	18710000	0	0	21317000
Putative ciliary rootlet coiled-coil protein-like 3 protein		2	2	2	2	2	2	2	2	2	2	1	1	0	1	1	1	1	2	2	2	2	2	2	2	2	1	1	0	1	1	1	1	29033000	29678000	47448000	61245000	40566000	39411000	37582000	32743000	0	0	0	0	0	0	0
	PDIA3	5	1	3	4	5	5	5	5	5	4	4	5	4	5	4	4	4	0	1	1	1	1	1	1	1	1	1	1	1	1	1	1	0	0	30262000	0	0	0	0	0	0	0	0	0	0	0	0
	ANKHD1-EIF4EBP3	2	1	2	2	2	1	1	2	2	2	2	2	1	1	2	2	2	1	1	1	0	0	1	1	1	1	1	0	0	1	1	1	0	0	0	0	0	0	0	0	8794300	0	0	0	9616800	7668500	0
Dol-P-Man:Man(5)GlcNAc(2)-PP-Dol alpha-1,3-mannosyltransferase	ALG3	2	2	1	2	2	2	2	2	2	2	1	1	2	2	1	2	2	1	2	2	2	2	2	2	2	1	1	2	2	1	2	2	0	24841000	17792000	27315000	21347000	21873000	16645000	0	0	0	24413000	22029000	0	21769000	23440000
	ACTN4	25	1	23	22	23	22	23	23	19	21	19	21	22	22	20	22	20	1	1	0	1	1	1	0	0	0	0	1	1	0	1	0	0	0	0	14625000	31997000	0	0	0	0	0	0	0	0	0	0
RAF proto-oncogene serine/threonine-protein kinase;Serine/threonine-protein kinase B-raf	RAF1;BRAF	5	3	2	1	2	3	1	1	1	1	2	0	2	2	2	3	2	1	0	1	1	0	0	0	0	1	0	1	1	1	1	2	0	0	0	0	0	0	0	0	0	0	0	0	0	0	23202000
AP-1 complex subunit sigma-1A	AP1S1	1	1	1	1	0	1	1	1	0	1	0	0	1	1	1	1	1	1	1	0	1	1	1	0	1	0	0	1	1	1	1	1	0	8825400	0	0	0	0	0	0	0	0	0	0	0	0	0
Solute carrier family 35 member E1	SLC35E1	1	1	0	1	1	1	1	1	0	0	0	0	0	0	0	1	1	0	1	1	1	1	1	0	0	0	0	0	0	0	1	1	0	17240000	0	0	0	0	0	0	0	0	0	0	0	0	0
	SON	12	1	6	4	8	7	7	6	6	5	10	6	5	7	7	6	6	0	0	0	0	0	0	0	0	1	0	0	1	0	0	1	0	0	0	0	0	0	0	0	4334100	0	0	0	0	0	0
Serine/threonine-protein phosphatase 6 regulatory ankyrin repeat subunit B	ANKRD44	2	2	0	2	2	1	1	1	2	2	1	1	2	2	2	0	2	0	2	2	1	1	1	2	2	1	1	2	2	2	0	2	0	6150600	5514700	0	0	0	6330500	4773700	0	0	6377100	10128000	6493600	0	6361500
Cysteine protease ATG4B	ATG4B	2	2	0	0	1	2	2	1	1	0	2	0	0	0	0	1	2	0	0	1	2	2	1	1	0	2	0	0	0	0	1	2	0	0	0	7559200	8458400	0	0	0	10249000	0	0	0	0	0	10657000
Probable rRNA-processing protein EBP2	EBNA1BP2	2	2	0	0	0	0	0	0	1	0	0	0	0	1	0	1	1	0	0	0	0	0	0	1	0	0	0	0	1	0	1	1	0	0	0	0	0	0	0	0	0	0	0	0	0	0	6636500
Putative protein FAM10A4;Hsc70-interacting protein;Putative protein FAM10A5	ST13;ST13P4;ST13P5	3	3	3	3	3	2	3	3	2	3	3	3	2	3	2	3	3	3	3	3	2	3	3	2	3	3	3	2	3	2	3	3	29085000	38851000	28776000	28643000	32486000	37114000	0	27337000	31118000	34656000	32853000	39190000	37339000	36248000	41107000
	PPM1M	1	1	1	1	1	0	1	0	1	0	1	0	0	1	1	1	1	1	1	1	0	1	0	1	0	1	0	0	1	1	1	1	0	0	8418100	0	0	0	0	0	0	0	0	0	0	0	0
COP9 signalosome complex subunit 3	COPS3	2	2	1	0	1	1	1	1	0	0	1	0	1	1	1	1	0	1	0	1	1	1	1	0	0	1	0	1	1	1	1	0	0	0	13176000	0	0	0	0	0	0	0	0	0	0	0	0
Coiled-coil domain-0 mintaining protein 136	CCDC136	2	2	2	2	2	1	2	2	2	2	2	2	2	2	2	2	1	2	2	2	1	2	2	2	2	2	2	2	2	2	2	1	0	0	51046000	0	0	0	0	0	0	0	0	0	0	0	0
Ubiquitin carboxyl-terminal hydrolase 16	USP16	1	1	1	1	0	1	1	0	1	1	1	1	1	0	0	1	0	1	1	0	1	1	0	1	1	1	1	1	0	0	1	0	0	9471700	0	0	0	0	0	0	0	0	0	0	0	0	0
Ubiquitin-0 minjugating enzyme E2 variant 2;Ubiquitin-0 minjugating enzyme E2 variant 1;Transmembrane protein 189	TMEM189-UBE2V1;UBE2V2;UBE2V1;TMEM189	2	2	0	1	1	0	0	1	0	1	0	0	1	0	0	1	1	0	1	1	0	0	1	0	1	0	0	1	0	0	1	1	0	0	4098800	0	0	0	0	0	0	0	0	0	0	0	0
ATP-dependent RNA helicase DDX19A	DDX19A	7	1	6	7	5	7	7	7	4	6	5	5	6	7	5	5	7	1	1	1	1	1	1	1	1	1	1	1	1	1	1	1	81898000	75727000	78012000	76428000	68766000	75903000	52495000	58144000	69498000	94312000	79127000	109830000	63010000	62950000	74894000
Vesicle-fusing ATPase	NSF	14	14	7	8	5	5	7	7	9	8	9	5	9	9	8	9	9	7	8	5	5	7	7	9	8	9	5	9	9	8	9	9	59846000	55091000	55841000	45967000	46070000	48819000	72367000	81511000	54045000	66263000	69996000	49110000	58179000	59640000	64171000
Testisin	PRSS21	4	4	4	3	3	3	3	3	3	3	4	4	3	4	4	4	4	4	3	3	3	3	3	3	3	4	4	3	4	4	4	4	26221000	30412000	30580000	23102000	24189000	33631000	39453000	31694000	42080000	32966000	33466000	38378000	39764000	37487000	42182000
Mannose-P-dolichol utilization defect 1 protein	MPDU1	2	2	2	1	1	2	2	1	1	1	2	1	2	2	1	2	2	2	1	1	2	2	1	1	1	2	1	2	2	1	2	2	28669000	0	0	37901000	28118000	0	0	0	38259000	0	30496000	24689000	0	28560000	28912000
Tektin-5	TEKT5	1	1	1	1	1	1	1	1	1	1	1	1	1	1	1	1	1	1	1	1	1	1	1	1	1	1	1	1	1	1	1	1	0	0	521330000	0	0	0	0	0	0	0	0	0	0	0	0
Mitochondrial 2-oxoglutarate/malate carrier protein	SLC25A11	9	9	8	7	5	6	7	7	7	8	6	6	8	8	6	8	8	8	7	5	6	7	7	7	8	6	6	8	8	6	8	8	147330000	114020000	105260000	115460000	136400000	123940000	125150000	148480000	98268000	142630000	141470000	126710000	129850000	152160000	125010000
Elongator complex protein 5	ELP5	2	2	0	1	1	1	0	0	1	0	2	1	0	0	1	2	1	0	1	1	1	0	0	1	0	2	1	0	0	1	2	1	0	0	0	0	0	0	0	0	14008000	0	0	0	0	12795000	0
Derlin-2	DERL2	1	1	1	1	1	1	1	1	1	1	1	1	0	1	1	1	1	1	1	1	1	1	1	1	1	1	1	0	1	1	1	1	0	0	29775000	0	0	0	0	0	0	0	0	0	0	0	0
FLYWCH family member 2	FLYWCH2	2	2	1	0	0	2	1	0	1	1	2	2	1	1	1	0	1	1	0	0	2	1	0	1	1	2	2	1	1	1	0	1	0	0	0	0	0	0	0	0	16669000	0	0	0	0	0	0
Promethin	TMEM159	1	1	1	1	0	0	1	1	1	1	0	0	0	1	1	1	1	1	1	0	0	1	1	1	1	0	0	0	1	1	1	1	0	4046600	0	0	0	0	0	0	0	0	0	0	0	0	0
Gem-associated protein 4	GEMIN4	38	38	28	31	24	32	32	31	33	34	33	32	28	34	32	32	36	28	31	24	32	32	31	33	34	33	32	28	34	32	32	36	1371800000	1125400000	947080000	993070000	1329200000	1389100000	2145400000	1931600000	2293500000	1748700000	1957500000	2244000000	2181400000	2091700000	2608400000
Zinc finger CCCH domain-0 mintaining protein 7A	ZC3H7A	2	2	2	1	1	1	1	1	1	1	1	2	2	2	1	1	1	2	1	1	1	1	1	1	1	1	2	2	2	1	1	1	27677000	0	0	0	0	0	0	0	0	19418000	0	12573000	0	0	0
Segment polarity protein dishevelled homolog DVL-2	DVL2	4	3	2	3	3	3	3	3	3	3	4	2	2	3	3	2	4	2	2	2	2	2	2	2	2	3	1	1	2	2	1	3	0	35004000	26665000	26557000	29814000	28761000	35008000	24805000	28405000	31289000	33983000	0	31037000	29161000	30660000
Neuralized-like protein 4	NEURL4	4	4	1	2	1	1	2	2	1	2	2	2	2	3	3	1	2	1	2	1	1	2	2	1	2	2	2	2	3	3	1	2	0	12697000	0	0	7457600	9998000	0	0	0	0	10316000	11180000	12067000	0	11716000
Eukaryotic translation initiation factor 5A;Eukaryotic translation initiation factor 5A-1;Eukaryotic translation initiation factor 5A-1-like	EIF5A;EIF5AL1	11	11	9	11	9	11	9	9	9	9	9	9	9	11	9	9	10	9	11	9	11	9	9	9	9	9	9	9	11	9	9	10	669410000	710340000	769630000	953680000	961470000	612340000	921210000	917000000	867180000	1123100000	875850000	1528100000	837430000	694740000	1354400000
Caspase recruitment domain-0 mintaining protein 14	CARD14	1	1	0	0	1	0	0	0	1	1	0	0	1	1	1	1	0	0	0	1	0	0	0	1	1	0	0	1	1	1	1	0	0	0	0	0	0	0	0	1624700	0	0	0	0	0	0	0
Platelet-activating factor acetylhydrolase IB subunit alpha	PAFAH1B1	2	2	0	2	1	1	1	2	0	1	0	2	1	0	2	1	2	0	2	1	1	1	2	0	1	0	2	1	0	2	1	2	0	0	0	0	0	0	0	0	0	19012000	0	0	0	0	15784000
Brain-specific angiogenesis inhibitor 1-associated protein 2	BAIAP2	5	5	4	3	2	5	4	3	2	3	4	4	2	3	3	2	5	4	3	2	5	4	3	2	3	4	4	2	3	3	2	5	29432000	28930000	34626000	27516000	31345000	24992000	0	29435000	25678000	27493000	0	28672000	43062000	0	31656000
Spermatogenesis-associated protein 22	SPATA22	3	3	2	2	1	2	3	2	2	1	2	2	1	2	2	2	1	2	2	1	2	3	2	2	1	2	2	1	2	2	2	1	0	0	0	0	61467000	0	0	0	0	76511000	0	0	0	0	0
Integrator complex subunit 2	INTS2	2	2	0	0	0	1	2	1	0	0	0	0	0	1	1	0	1	0	0	0	1	2	1	0	0	0	0	0	1	1	0	1	0	0	0	0	0	0	0	0	0	0	0	0	0	0	14102000
Proteasome-associated protein ECM29 homolog	KIAA0368;ECM29	19	19	8	11	12	10	11	13	12	11	12	8	14	14	13	11	17	8	11	12	10	11	13	12	11	12	8	14	14	13	11	17	113120000	134720000	161490000	117850000	108940000	142770000	134480000	126780000	129670000	103870000	130570000	117330000	148510000	129370000	137790000
Torsin-1A-interacting protein 1	TOR1AIP1	5	4	4	4	4	4	4	4	4	5	4	4	4	4	4	4	4	3	3	3	3	3	3	3	4	3	3	3	3	3	3	3	19111000	20076000	33469000	19441000	20665000	26290000	19862000	26395000	25597000	21504000	24356000	22047000	21251000	20854000	30801000
Mitochondrial inner membrane protein OXA1L	OXA1L	6	6	3	4	3	5	5	4	5	6	3	4	4	4	4	3	4	3	4	3	5	5	4	5	6	3	4	4	4	4	3	4	58464000	49182000	44479000	62468000	62805000	56070000	56675000	56360000	60177000	65410000	60171000	46741000	61847000	51642000	52776000
Protein transport protein Sec16A	SEC16A	55	0	40	42	35	45	46	42	41	45	45	41	39	47	38	46	45	0	0	0	0	0	0	0	0	0	0	0	0	0	0	0	0	0	36734000	0	0	0	0	0	0	0	0	0	0	0	0
BRCA1-associated protein	BRAP	2	2	2	2	1	1	0	1	0	1	0	1	1	2	2	2	1	2	2	1	1	0	1	0	1	0	1	1	2	2	2	1	0	0	0	0	0	0	0	0	0	0	0	9852400	13342000	10567000	0
26S proteasome non-ATPase regulatory subunit 13	PSMD13	7	7	3	4	6	4	3	4	5	3	6	3	6	5	6	6	3	3	4	6	4	3	4	5	3	6	3	6	5	6	6	3	30914000	29804000	32360000	29848000	39125000	30277000	29322000	36097000	27413000	32572000	27852000	30366000	31779000	35706000	37144000
Alpha-parvin	PARVA	6	6	5	5	3	5	4	5	5	5	5	5	4	5	3	5	5	5	5	3	5	4	5	5	5	5	5	4	5	3	5	5	38574000	37486000	33822000	39156000	29656000	37992000	35548000	36281000	35878000	37279000	38760000	32888000	39552000	32895000	36399000
Zinc finger protein 292	ZNF292	2	2	2	2	2	2	1	2	1	2	1	1	1	1	2	2	2	2	2	2	2	1	2	1	2	1	1	1	1	2	2	2	0	33614000	0	21896000	0	33090000	0	0	0	0	0	0	0	0	0
Probable fibrosin-1	FBRS	6	6	3	5	4	4	2	2	2	2	3	3	3	4	6	3	2	3	5	4	4	2	2	2	2	3	3	3	4	6	3	2	21688000	22456000	24947000	17868000	20700000	30578000	0	23560000	25027000	19643000	27606000	26319000	27540000	28818000	23313000
Deoxynucleotidyltransferase terminal-interacting protein 2	DNTTIP2	3	3	1	0	1	2	1	1	2	1	1	2	1	1	1	1	2	1	0	1	2	1	1	2	1	1	2	1	1	1	1	2	0	0	0	0	0	0	0	0	0	0	0	0	0	0	7222500
Probable E3 ubiquitin-protein ligase HECTD4	HECTD4	6	6	1	2	1	2	2	2	2	1	3	2	1	2	2	1	1	1	2	1	2	2	2	2	1	3	2	1	2	2	1	1	0	0	0	9860100	11578000	0	11058000	0	0	10744000	0	0	14178000	0	0
Luc7-like protein 3	LUC7L3	7	7	4	5	6	5	7	4	4	6	7	5	4	5	5	5	6	4	5	6	5	7	4	4	6	7	5	4	5	5	5	6	74874000	43461000	81633000	51050000	68078000	55274000	77705000	73701000	80390000	96778000	53931000	73726000	91779000	45866000	110120000
Protein FAM83H	FAM83H	7	7	1	2	3	4	3	4	3	2	2	6	2	2	4	7	4	1	2	3	4	3	4	3	2	2	6	2	2	4	7	4	0	25550000	21219000	24359000	23953000	26220000	0	23684000	23523000	23373000	17272000	0	20658000	23694000	24536000
Coiled-coil-helix-coiled-coil-helix domain-0 mintaining protein 7	CHCHD7	1	1	0	0	0	1	1	1	1	0	1	1	0	1	0	0	1	0	0	0	1	1	1	1	0	1	1	0	1	0	0	1	0	0	0	0	0	0	0	0	41668000	0	0	0	0	0	0
Prohibitin-2	PHB2	17	17	14	15	14	14	13	13	14	15	16	16	12	15	15	13	14	14	15	14	14	13	13	14	15	16	16	12	15	15	13	14	2594700000	2213400000	2105500000	2263300000	2285100000	2169700000	2363300000	2412800000	2747900000	2378900000	2395600000	2331700000	2405400000	2190400000	2263200000
Obg-like ATPase 1	OLA1	3	3	1	3	2	2	1	2	2	2	2	2	2	3	2	2	2	1	3	2	2	1	2	2	2	2	2	2	3	2	2	2	0	15705000	15632000	13866000	0	11396000	20040000	15357000	17265000	13276000	16557000	15265000	13071000	14453000	0
Peptidyl-tRNA hydrolase 2, mitochondrial	PTRH2	4	4	1	2	2	4	3	2	3	4	2	3	3	3	3	3	3	1	2	2	4	3	2	3	4	2	3	3	3	3	3	3	0	32208000	40600000	23480000	32579000	23788000	28346000	29657000	28876000	23133000	33911000	24557000	33108000	19768000	24153000
Centrosomal protein of 170 kDa protein B	CEP170B	3	3	2	2	3	2	3	2	1	2	3	1	2	2	1	2	3	2	2	3	2	3	2	1	2	3	1	2	2	1	2	3	0	0	0	0	7147200	8774900	0	8004000	8709200	0	8037100	6571100	0	7363000	0
Transcription initiation factor TFIID subunit 6	TAF6	2	2	0	2	0	2	1	1	0	0	1	1	0	1	0	1	1	0	2	0	2	1	1	0	0	1	1	0	1	0	1	1	0	9815400	0	11375000	0	0	0	0	0	0	0	0	0	0	0
Tubulin-specific chaperone D	TBCD	10	10	5	7	8	8	6	7	8	7	7	6	6	8	8	8	9	5	7	8	8	6	7	8	7	7	6	6	8	8	8	9	58036000	61619000	66278000	56649000	56968000	64612000	68268000	64333000	73177000	72700000	86097000	61754000	76365000	64200000	56680000
Serine/threonine-protein kinase SMG1	SMG1	5	5	1	1	1	0	0	1	3	1	1	2	1	2	1	3	4	1	1	1	0	0	1	3	1	1	2	1	2	1	3	4	0	0	0	0	0	0	9284900	0	0	8833800	0	0	0	0	8252500
Rho GDP-dissociation inhibitor 1	ARHGDIA	3	3	3	3	3	1	2	2	2	2	3	3	3	3	1	2	3	3	3	3	1	2	2	2	2	3	3	3	3	1	2	3	43190000	32605000	34132000	0	23492000	36948000	34326000	38042000	32958000	33771000	31817000	36594000	0	32996000	28560000
Protein kinase C alpha type	PRKCA	1	1	0	0	1	1	1	1	0	1	1	1	0	1	0	1	1	0	0	1	1	1	1	0	1	1	1	0	1	0	1	1	0	0	17141000	0	0	0	0	0	0	0	0	0	0	0	0
Male-specific lethal 1 homolog	MSL1	1	1	1	0	0	0	0	0	0	0	0	0	0	0	0	0	0	1	0	0	0	0	0	0	0	0	0	0	0	0	0	0	0	0	0	0	0	0	0	0	0	0	0	0	0	0	0
Ubiquitin carboxyl-terminal hydrolase CYLD	CYLD	3	3	1	1	1	3	1	1	1	1	2	0	1	3	1	2	1	1	1	1	3	1	1	1	1	2	0	1	3	1	2	1	0	0	0	26328000	0	0	0	0	13569000	0	0	16278000	0	13420000	0
Zinc finger protein 18	ZNF18	1	1	0	1	1	1	1	1	1	1	1	1	1	1	1	1	1	0	1	1	1	1	1	1	1	1	1	1	1	1	1	1	0	0	50994000	0	0	0	0	0	0	0	0	0	0	0	0
Serine/threonine-protein phosphatase 4 regulatory subunit 1	PPP4R1	4	4	2	2	1	3	3	3	2	1	3	3	3	3	3	2	3	2	2	1	3	3	3	2	1	3	3	3	3	3	2	3	17642000	17070000	0	20327000	16052000	18572000	0	0	18570000	24117000	21377000	17177000	19678000	21650000	15972000
Probable ATP-dependent RNA helicase DDX5	DDX5	29	22	23	26	23	26	24	26	27	27	25	25	25	26	26	27	27	16	19	16	19	17	19	20	20	18	18	18	19	19	20	20	1427200000	1427400000	1456400000	1606800000	1653600000	1606800000	1533700000	1654300000	1669800000	1476200000	1658400000	1685500000	1570000000	1552200000	1731000000
Ribosomal protein L19;60S ribosomal protein L19	RPL19	6	6	4	5	4	5	5	4	6	5	6	5	5	6	6	4	5	4	5	4	5	5	4	6	5	6	5	5	6	6	4	5	424580000	536100000	488220000	548480000	616390000	525970000	567870000	527970000	866180000	534190000	517220000	652070000	456270000	496010000	676490000
Pyrroline-5-carboxylate reductase;Pyrroline-5-carboxylate reductase 1, mitochondrial	PYCR1	3	2	3	1	2	3	2	3	3	2	2	3	1	2	1	2	3	2	1	1	2	1	2	2	2	1	2	1	1	1	1	2	37772000	0	0	0	0	0	30956000	0	0	0	0	0	0	0	0
Secernin-2	SCRN2	2	2	0	0	1	0	0	1	1	0	1	1	1	0	0	1	0	0	0	1	0	0	1	1	0	1	1	1	0	0	1	0	0	0	3468300	0	0	0	0	0	0	0	0	0	0	0	0
Small nuclear ribonucleoprotein-associated protein N;Small nuclear ribonucleoprotein-associated proteins B and B	SNRPN;SNRPB	6	6	2	3	4	5	4	3	4	5	5	2	2	3	3	4	4	2	3	4	5	4	3	4	5	5	2	2	3	3	4	4	46570000	28174000	27890000	40399000	36594000	30086000	59999000	44829000	55985000	41564000	0	48906000	39822000	45566000	55180000
Receptor protein-tyrosine kinase;Receptor tyrosine-protein kinase erbB-2	ERBB2	7	5	1	2	2	6	4	6	5	1	4	3	4	4	3	4	4	0	1	1	4	3	4	3	0	2	1	3	3	1	3	3	0	0	0	47465000	49657000	17380000	18531000	0	0	0	23652000	20061000	0	16046000	18630000
60S ribosomal protein L18	RPL18	9	9	9	9	7	9	7	6	8	9	8	9	9	8	9	8	9	9	9	7	9	7	6	8	9	8	9	9	8	9	8	9	2639200000	2300600000	2347100000	2079200000	2431900000	2180600000	2255700000	2534300000	2412000000	2489600000	2322900000	3035200000	2454000000	2310000000	2539200000
Polycomb protein SUZ12	SUZ12	3	3	0	2	1	1	1	0	0	1	0	0	1	1	2	1	1	0	2	1	1	1	0	0	1	0	0	1	1	2	1	1	0	7488700	0	0	0	0	0	0	0	0	0	0	10199000	0	0
Transmembrane and coiled-coil domain-0 mintaining protein 1	TMCO1	2	2	1	2	2	2	2	2	2	2	1	2	2	1	1	2	2	1	2	2	2	2	2	2	2	1	2	2	1	1	2	2	0	14674000	0	21058000	14398000	0	22040000	24353000	0	15951000	0	0	0	20618000	16196000
YTH domain-0 mintaining protein 1	YTHDC1	5	5	3	4	3	4	3	3	2	4	4	3	4	4	4	3	4	3	4	3	4	3	3	2	4	4	3	4	4	4	3	4	17813000	42581000	32604000	28685000	39953000	36372000	36959000	22647000	43007000	34233000	43103000	63971000	45426000	35948000	47987000
Cyclin-dependent kinase inhibitor 2A	CDKN2A	3	3	3	3	2	2	3	3	2	3	3	3	3	3	3	3	3	3	3	2	2	3	3	2	3	3	3	3	3	3	3	3	24290000	25269000	0	0	24157000	31316000	27667000	33461000	39552000	27834000	31498000	35441000	27420000	30919000	35366000
Myosin regulatory light chain 12A;Myosin regulatory light chain 12B;Myosin regulatory light polypeptide 9	MYL12A;MYL12B;MYL9	7	7	5	6	4	6	5	6	6	5	7	6	5	6	6	6	6	5	6	4	6	5	6	6	5	7	6	5	6	6	6	6	214690000	246950000	160410000	289970000	310510000	245050000	293350000	383560000	381310000	195830000	218720000	269730000	217630000	288120000	311970000
BUB3-interacting and GLEBS motif-0 mintaining protein ZNF207	ZNF207	5	5	4	4	3	5	3	4	5	4	4	4	4	4	3	4	5	4	4	3	5	3	4	5	4	4	4	4	4	3	4	5	42404000	36638000	77023000	46702000	39497000	41684000	55337000	38418000	55001000	66714000	42489000	66697000	55033000	41345000	66705000
Non-specific protein-tyrosine kinase;Tyrosine-protein kinase Yes;Tyrosine-protein kinase Fyn	YES1;FYN	6	3	3	4	0	1	2	4	2	4	3	2	4	4	3	4	1	1	2	0	1	1	2	1	1	1	0	2	1	1	2	0	89817000	90314000	0	0	0	116440000	0	109470000	99719000	0	113530000	95797000	91803000	98097000	0
Lethal(2) giant larvae protein homolog 2	LLGL2	4	4	1	3	1	3	4	2	1	2	3	3	2	3	1	1	1	1	3	1	3	4	2	1	2	3	3	2	3	1	1	1	0	0	0	15339000	9514500	0	0	5688700	10631000	12943000	12672000	11750000	0	0	0
Sentrin-specific protease 7	SENP7	2	2	1	1	2	2	2	2	2	2	2	2	2	2	2	2	2	1	1	2	2	2	2	2	2	2	2	2	2	2	2	2	0	0	967590000	0	0	0	0	0	0	0	0	0	0	0	0
Mitotic checkpoint protein BUB3	BUB3	11	11	9	7	8	8	8	8	9	10	10	9	8	8	9	9	10	9	7	8	8	8	8	9	10	10	9	8	8	9	9	10	236350000	257420000	310170000	331760000	259850000	332510000	362380000	312820000	332780000	394400000	310360000	371320000	304180000	276930000	320070000
Fibrous sheath-interacting protein 2	FSIP2	2	2	1	1	1	1	1	1	1	2	1	1	0	1	1	1	1	1	1	1	1	1	1	1	2	1	1	0	1	1	1	1	0	0	15954000	0	0	0	0	0	0	0	0	0	0	0	0
Cullin-4B	CUL4B	14	5	11	12	9	12	10	8	11	12	10	8	9	9	11	11	11	4	3	1	4	3	3	3	3	2	1	2	3	2	4	4	18858000	16540000	0	16463000	13536000	16028000	14426000	19064000	16182000	0	15117000	14174000	18287000	16727000	17700000
Clustered mitochondria protein homolog	CLUH	21	2	16	17	13	17	13	17	17	14	16	14	16	15	14	16	15	2	1	2	2	2	2	2	2	1	2	2	2	2	2	1	192180000	176780000	214060000	169800000	166050000	169100000	189450000	211120000	202150000	185530000	223200000	174840000	212770000	201840000	193700000
Katanin p60 ATPase-0 mintaining subunit A-like 2	KATNAL2	1	1	1	1	1	1	1	1	0	1	1	1	1	1	0	1	0	1	1	1	1	1	1	0	1	1	1	1	1	0	1	0	0	0	42771000	0	0	0	0	0	0	0	0	0	0	0	0
Mothers against decapentaplegic homolog;Mothers against decapentaplegic homolog 4	SMAD4	3	3	0	1	2	0	1	1	1	2	2	0	1	0	1	1	2	0	1	2	0	1	1	1	2	2	0	1	0	1	1	2	0	0	0	0	0	0	0	10255000	0	0	0	0	0	0	8142700
Lon protease homolog, mitochondrial	LONP1	6	6	4	3	3	3	4	5	2	3	2	3	0	5	3	5	5	4	3	3	3	4	5	2	3	2	3	0	5	3	5	5	48682000	52615000	44935000	60048000	46179000	35710000	46205000	43053000	49210000	51031000	0	46427000	50053000	45341000	40617000
tRNA-dihydrouridine(47) synthase [NAD(P)(+)]-like	DUS3L	1	1	0	1	0	1	0	0	0	0	1	0	1	1	0	0	0	0	1	0	1	0	0	0	0	1	0	1	1	0	0	0	0	2995400	0	0	0	0	0	0	0	0	0	0	0	0	0
Histone H3;Histone H3.3;Histone H3.2;Histone H3.1t;Histone H3.3C	H3F3B;H3F3A;HIST2H3A;HIST3H3;H3F3C	4	1	2	2	2	1	2	1	2	1	1	2	2	2	2	2	1	0	0	0	0	0	0	1	0	0	0	0	0	0	0	0	0	0	0	0	0	0	0	0	0	0	0	0	0	0	0
DAZ-associated protein 1	DAZAP1	5	5	5	5	4	5	4	5	3	4	3	4	5	5	5	5	5	5	5	4	5	4	5	3	4	3	4	5	5	5	5	5	74605000	83856000	67546000	81864000	65508000	75310000	85704000	85777000	86844000	87226000	80266000	115220000	86793000	95701000	100950000
Dynein heavy chain 17, axonemal	DNAH17	3	3	1	1	1	2	1	1	3	1	3	2	1	2	2	1	3	1	1	1	2	1	1	3	1	3	2	1	2	2	1	3	0	0	0	0	0	0	21661000	0	17253000	0	0	17164000	0	0	0
Envoplakin	EVPL	3	3	2	0	0	0	0	0	0	1	1	0	0	0	1	2	1	2	0	0	0	0	0	0	1	1	0	0	0	1	2	1	0	0	0	0	0	0	0	0	0	0	0	0	0	8528900	0
39S ribosomal protein L4, mitochondrial	MRPL4	2	2	1	1	0	0	0	0	1	1	0	1	0	1	2	0	1	1	1	0	0	0	0	1	1	0	1	0	1	2	0	1	0	0	0	0	0	0	0	0	0	0	0	0	7625300	0	0
Periplakin	PPL	3	3	1	1	1	2	1	2	1	1	1	1	3	1	2	2	0	1	1	1	2	1	2	1	1	1	1	3	1	2	2	0	0	0	0	0	0	23147000	0	0	0	0	19692000	0	0	0	0
Cytosolic acyl coenzyme A thioester hydrolase	ACOT7	4	4	4	3	4	3	4	3	4	4	4	4	3	3	4	4	4	4	3	4	3	4	3	4	4	4	4	3	3	4	4	4	71683000	71936000	58772000	64254000	52338000	59594000	66770000	69529000	60632000	57301000	63453000	81377000	65943000	46374000	63705000
Guanine nucleotide-binding protein subunit alpha-11	GNA11	3	3	1	2	0	3	2	2	1	1	2	1	1	1	1	2	2	1	2	0	3	2	2	1	1	2	1	1	1	1	2	2	0	0	0	17743000	18436000	18964000	0	0	15354000	0	0	0	0	18073000	16555000
Protein LSM12 homolog	LSM12	3	3	3	3	3	2	3	3	3	2	3	3	2	3	2	2	2	3	3	3	2	3	3	3	2	3	3	2	3	2	2	2	90093000	122020000	96577000	75430000	87570000	77170000	78915000	68868000	82989000	82351000	58997000	80523000	75382000	133330000	77570000
Nucleoporin SEH1	SEH1L	3	3	1	1	1	0	0	1	0	2	2	1	0	1	2	1	2	1	1	1	0	0	1	0	2	2	1	0	1	2	1	2	0	0	0	0	0	0	0	24366000	25248000	0	0	0	0	0	0
cAMP-dependent protein kinase type I-alpha regulatory subunit;cAMP-dependent protein kinase type I-alpha regulatory subunit, N-terminally processed	PRKAR1A	2	2	1	2	2	0	2	2	1	1	1	1	1	2	1	2	2	1	2	2	0	2	2	1	1	1	1	1	2	1	2	2	0	16484000	16040000	0	0	0	0	0	0	0	0	21230000	0	18628000	20825000
Eukaryotic translation initiation factor 1;Eukaryotic translation initiation factor 1b	EIF1;EIF1B	2	2	1	1	2	2	2	1	2	1	1	2	0	2	1	1	1	1	1	2	2	2	1	2	1	1	2	0	2	1	1	1	0	0	9369500	12212000	12319000	0	12585000	0	0	11399000	0	11401000	0	0	0
Ectopic P granules protein 5 homolog	EPG5	1	1	1	1	0	1	1	1	1	1	1	1	1	1	1	1	1	1	1	0	1	1	1	1	1	1	1	1	1	1	1	1	0	0	0	79253000	97124000	0	0	0	0	0	0	0	0	0	0
Small glutamine-rich tetratricopeptide repeat-0 mintaining protein alpha	SGTA	1	1	0	0	0	0	0	1	0	1	1	0	0	1	0	1	1	0	0	0	0	0	1	0	1	1	0	0	1	0	1	1	0	0	0	0	0	0	0	8911300	0	0	0	0	0	0	0
Putative oxidoreductase GLYR1	GLYR1	1	1	0	0	1	1	1	1	1	0	0	1	0	0	1	0	0	0	0	1	1	1	1	1	0	0	1	0	0	1	0	0	0	0	11240000	0	0	0	0	0	0	0	0	0	0	0	0
Granulins;Acrogranin;Paragranulin;Granulin-1;Granulin-2;Granulin-3;Granulin-4;Granulin-5;Granulin-6;Granulin-7	GRN	2	2	1	1	1	1	2	0	1	1	0	1	1	1	1	1	2	1	1	1	1	2	0	1	1	0	1	1	1	1	1	2	0	0	13179000	0	0	0	0	0	0	0	0	0	0	0	0
Splicing factor U2AF 65 kDa subunit	U2AF2	7	7	7	6	5	7	7	7	7	7	5	7	6	7	7	7	7	7	6	5	7	7	7	7	7	5	7	6	7	7	7	7	105390000	111540000	133890000	186750000	152850000	125670000	165340000	125170000	138440000	137910000	123280000	166470000	159290000	123270000	199810000
Proteasome assembly chaperone 2	PSMG2	1	1	1	1	0	1	1	1	1	1	1	1	1	1	1	0	1	1	1	0	1	1	1	1	1	1	1	1	1	1	0	1	0	0	0	0	0	0	0	0	0	0	11238000	19318000	0	0	0
SUMO-activating enzyme subunit 2	UBA2	4	4	2	3	1	4	4	3	2	2	1	1	2	2	2	2	2	2	3	1	4	4	3	2	2	1	1	2	2	2	2	2	19017000	0	0	19781000	19836000	16995000	0	0	0	0	20611000	0	0	0	0
	NFIX	1	1	0	0	0	1	0	1	0	1	1	0	0	0	1	1	1	0	0	0	1	0	1	0	1	1	0	0	0	1	1	1	0	0	0	0	0	0	0	0	4025400	0	0	0	0	0	0
Non-specific protein-tyrosine kinase;Megakaryocyte-associated tyrosine-protein kinase	MATK	3	2	0	1	0	1	1	0	1	1	1	1	1	0	0	0	1	0	1	0	0	0	0	1	0	0	1	1	0	0	0	1	0	3224600	0	0	0	0	0	0	0	0	0	0	0	0	0
Phenylalanine--tRNA ligase alpha subunit	FARSA	8	8	2	4	3	4	4	4	5	5	4	4	1	4	4	4	4	2	4	3	4	4	4	5	5	4	4	1	4	4	4	4	92834000	75163000	101100000	77275000	100680000	89158000	104580000	86316000	92487000	87674000	0	98608000	97659000	94180000	64625000
Transmembrane protein 256	TMEM256	2	2	0	1	2	2	2	1	1	2	2	2	1	2	2	2	2	0	1	2	2	2	1	1	2	2	2	1	2	2	2	2	0	0	39733000	48214000	31761000	0	0	0	32963000	39888000	0	0	31443000	37761000	0
Gap junction gamma-1 protein	GJC1;DKFZp686P0738	1	1	1	1	0	1	1	1	0	1	0	0	0	0	0	1	0	1	1	0	1	1	1	0	1	0	0	0	0	0	1	0	0	10148000	0	0	0	0	0	0	0	0	0	0	0	0	0
Glucose-6-phosphatase 3	G6PC3	1	1	1	1	1	1	1	1	1	1	1	1	0	1	1	1	1	1	1	1	1	1	1	1	1	1	1	0	1	1	1	1	0	0	25943000	0	0	0	0	0	0	0	0	0	0	0	0
Coatomer subunit epsilon	COPE	7	7	6	6	4	6	6	5	4	6	7	5	4	6	5	6	6	6	6	4	6	6	5	4	6	7	5	4	6	5	6	6	120090000	106490000	143450000	124400000	137760000	129100000	91013000	121280000	111240000	99200000	99484000	112830000	122300000	141080000	123990000
Rho GTPase-activating protein SYDE1	SYDE1	1	1	0	1	1	0	1	0	1	1	0	0	0	0	0	0	0	0	1	1	0	1	0	1	1	0	0	0	0	0	0	0	0	0	3885000	0	0	0	0	0	0	0	0	0	0	0	0
PIH1 domain-0 mintaining protein 1	PIH1D1	2	2	0	0	1	1	0	1	1	0	0	1	1	2	1	1	1	0	0	1	1	0	1	1	0	0	1	1	2	1	1	1	0	0	0	0	0	0	8107900	0	0	0	0	0	0	0	0
		8	0	4	5	5	7	8	5	7	8	8	8	5	7	6	5	7	0	0	0	0	0	0	0	0	0	0	0	0	0	0	0	0	0	0	0	0	0	0	0	12219000	0	0	0	0	0	0
Interferon regulatory factor 3	IRF3	2	2	0	1	0	1	1	2	0	0	1	1	0	1	0	1	1	0	1	0	1	1	2	0	0	1	1	0	1	0	1	1	0	5505800	0	0	0	0	0	0	0	0	0	0	0	0	0
AP-2 complex subunit sigma	AP2S1	3	3	2	3	2	3	3	3	2	3	3	3	2	3	3	3	3	2	3	2	3	3	3	2	3	3	3	2	3	3	3	3	0	63022000	64106000	73379000	65613000	78346000	61252000	68625000	89204000	74604000	69561000	75550000	68858000	64937000	72212000
	HNRNPM	11	1	8	8	6	10	9	7	5	9	8	7	6	8	5	11	7	1	1	1	1	1	1	1	1	1	1	1	1	1	1	1	0	0	45656000	0	0	0	0	0	0	0	0	0	0	0	0
Rho guanine nucleotide exchange factor 1	ARHGEF1	15	15	9	10	7	8	7	10	9	10	10	9	8	9	9	12	9	9	10	7	8	7	10	9	10	10	9	8	9	9	12	9	77111000	86682000	106200000	90164000	58469000	73091000	77500000	73371000	68634000	91123000	106270000	68056000	86542000	82645000	69726000
40S ribosomal protein S5;40S ribosomal protein S5, N-terminally processed	RPS5	7	7	2	4	3	3	3	4	5	5	3	5	5	3	3	2	5	2	4	3	3	3	4	5	5	3	5	5	3	3	2	5	241430000	236050000	233640000	314020000	164100000	232320000	293920000	215070000	313320000	217920000	193290000	173050000	244170000	221680000	167530000
Un0 minventional myosin-IXb	MYO9B	2	2	1	2	2	1	1	1	2	1	1	0	0	1	0	0	0	1	2	2	1	1	1	2	1	1	0	0	1	0	0	0	0	6937100	8384800	0	9949100	0	8809100	0	0	0	0	0	0	0	0
RAC-beta serine/threonine-protein kinase	AKT2	3	3	2	1	1	1	2	2	2	2	3	0	2	1	3	1	2	2	1	1	1	2	2	2	2	3	0	2	1	3	1	2	0	0	0	0	14491000	16063000	0	0	0	0	0	0	0	0	0
60S ribosomal protein L18a	RPL18A	11	11	8	10	11	11	9	8	9	10	9	10	9	11	9	10	10	8	10	11	11	9	8	9	10	9	10	9	11	9	10	10	2815700000	2758800000	2436300000	2408200000	2696900000	2476600000	2616900000	2835500000	2786100000	2790900000	2742700000	2713900000	2470100000	2779400000	3055100000
Epidermal growth factor receptor substrate 15-like 1	EPS15L1	7	7	2	6	5	7	4	7	5	7	6	5	3	6	6	6	4	2	6	5	7	4	7	5	7	6	5	3	6	6	6	4	0	39250000	52431000	52542000	46881000	59809000	55030000	54873000	53659000	55123000	34832000	41661000	46801000	41495000	48838000
ER membrane protein complex subunit 8	EMC8	2	2	0	0	0	2	1	1	1	1	1	0	0	0	0	0	0	0	0	0	2	1	1	1	1	1	0	0	0	0	0	0	0	0	0	9385200	0	0	0	0	0	0	0	0	0	0	0
Charged multivesicular body protein 2a	CHMP2A	3	3	0	1	2	1	2	0	1	3	2	2	1	0	1	0	1	0	1	2	1	2	0	1	3	2	2	1	0	1	0	1	0	0	13160000	0	0	0	0	0	0	0	0	0	0	0	0
40S ribosomal protein S16	RPS16;ZNF90	8	8	8	7	6	8	7	8	7	8	7	6	7	8	6	6	8	8	7	6	8	7	8	7	8	7	6	7	8	6	6	8	508740000	487000000	585400000	527910000	503500000	502870000	466190000	510220000	434430000	511970000	441910000	435190000	498240000	437780000	455170000
Dipeptidyl peptidase 9	DPP9	1	1	0	1	1	1	0	1	1	1	0	1	0	0	1	1	1	0	1	1	1	0	1	1	1	0	1	0	0	1	1	1	0	0	10338000	0	0	0	0	0	0	0	0	0	0	0	0
DNA polymerase;DNA polymerase delta catalytic subunit	POLD1	7	7	5	4	2	5	3	5	4	2	4	3	4	4	2	5	4	5	4	2	5	3	5	4	2	4	3	4	4	2	5	4	35261000	24453000	26433000	31503000	32975000	35929000	34154000	28021000	30702000	25258000	31151000	26857000	29048000	31179000	26517000
SH3KBP1-binding protein 1	SHKBP1	6	5	2	5	4	3	3	2	5	4	4	5	2	3	4	4	4	2	4	3	3	3	2	4	4	4	4	2	3	3	4	4	22618000	27805000	24957000	24203000	30941000	20590000	27436000	23010000	22308000	28221000	24934000	23959000	27857000	27391000	27732000
Serine/threonine-protein kinase PAK 4	PAK4	1	1	1	1	1	1	1	1	1	0	1	1	1	0	0	0	1	1	1	1	1	1	1	1	0	1	1	1	0	0	0	1	0	0	23091000	0	0	0	0	0	0	0	0	0	0	0	0
SURP and G-patch domain-0 mintaining protein 2	SUGP2	3	3	0	2	2	1	2	2	2	2	1	1	2	2	2	2	3	0	2	2	1	2	2	2	2	1	1	2	2	2	2	3	0	13012000	6824200	11134000	8978600	8601700	14341000	12181000	13725000	10741000	16133000	17284000	14739000	12112000	10900000
Alkyldihydroxyacetonephosphate synthase, peroxisomal	AGPS	2	2	0	1	1	2	1	0	0	0	1	1	0	1	1	1	2	0	1	1	2	1	0	0	0	1	1	0	1	1	1	2	0	0	0	8104200	0	0	0	0	0	0	0	0	0	0	0
Kinesin-like protein KIF2A	KIF2A	7	6	5	5	4	6	6	7	6	5	4	6	5	5	4	5	7	4	5	4	5	5	6	5	5	4	5	5	4	4	5	6	46869000	44514000	43785000	44471000	51831000	58998000	53269000	43392000	49639000	57493000	50818000	45927000	50090000	49529000	55968000
ATP-dependent RNA helicase DDX39A	DDX39A	12	4	10	12	9	10	11	10	11	11	12	10	9	11	11	12	11	2	4	2	2	4	4	3	4	4	3	2	4	3	4	4	439150000	412530000	390670000	418120000	460110000	377580000	362740000	440530000	400800000	369390000	443210000	393090000	427660000	380780000	436400000
PDZ and LIM domain protein 1	PDLIM1	10	10	5	9	7	9	7	7	9	9	8	8	6	7	6	7	7	5	9	7	9	7	7	9	9	8	8	6	7	6	7	7	105940000	120490000	158490000	100150000	84218000	108730000	114050000	82958000	97741000	121750000	116040000	85904000	100410000	107850000	109080000
HCLS1-associated protein X-1	HAX1	5	5	4	4	3	4	3	5	3	3	5	3	4	3	3	3	5	4	4	3	4	3	5	3	3	5	3	4	3	3	3	5	41327000	44765000	44251000	58577000	47481000	46625000	65666000	56240000	45313000	46161000	61751000	49902000	61499000	38804000	47402000
AH receptor-interacting protein	AIP	4	4	2	3	3	3	2	3	2	2	2	3	2	3	2	3	2	2	3	3	3	2	3	2	2	2	3	2	3	2	3	2	0	39976000	60461000	47292000	49364000	45711000	48584000	0	35938000	42061000	43729000	41005000	40800000	55073000	31901000
GTP-binding protein 1	GTPBP1	4	4	1	2	1	2	2	2	0	1	2	0	2	1	2	2	2	1	2	1	2	2	2	0	1	2	0	2	1	2	2	2	0	0	0	0	0	0	0	0	0	0	0	0	0	16267000	23473000
Syntaxin-binding protein 3	STXBP3	7	7	4	6	6	6	3	3	5	4	5	5	6	6	4	6	7	4	6	6	6	3	3	5	4	5	5	6	6	4	6	7	48885000	41992000	48523000	43930000	47847000	47095000	53382000	47283000	49185000	44756000	51684000	48710000	52489000	47366000	46673000
AP-3 complex subunit beta-1	AP3B1	20	15	16	15	12	14	14	15	15	13	16	15	14	15	15	15	18	13	13	9	10	12	13	11	10	13	11	11	14	12	12	14	168950000	152780000	162320000	151490000	142160000	138200000	152890000	184710000	155860000	137200000	185050000	160140000	166030000	185260000	170100000
26S proteasome non-ATPase regulatory subunit 11	PSMD11	5	5	3	4	3	4	4	3	2	2	2	4	4	4	5	4	3	3	4	3	4	4	3	2	2	2	4	4	4	5	4	3	41039000	40872000	58094000	45431000	34276000	40869000	43550000	52607000	57363000	41163000	44040000	38162000	43932000	56312000	47689000
26S proteasome non-ATPase regulatory subunit 12	PSMD12	8	8	4	5	4	6	4	4	4	5	3	6	4	5	4	4	4	4	5	4	6	4	4	4	5	3	6	4	5	4	4	4	51240000	40913000	36095000	51184000	34983000	43173000	57926000	39682000	47312000	42210000	45491000	37775000	41323000	43400000	43467000
E3 SUMO-protein ligase CBX4	CBX4	1	1	1	1	1	1	1	1	1	1	0	1	0	0	1	1	1	1	1	1	1	1	1	1	1	0	1	0	0	1	1	1	0	0	8079200	0	0	0	0	0	0	0	0	0	0	0	0
Transcription initiation factor TFIID subunit 4	TAF4	14	14	9	8	10	12	10	10	8	12	12	8	10	10	8	9	7	9	8	10	12	10	10	8	12	12	8	10	10	8	9	7	66226000	91595000	74460000	85725000	60884000	57578000	63165000	73968000	72904000	79802000	84962000	67832000	80249000	60153000	64131000
Huntingtin-interacting protein 1	HIP1	5	4	1	3	4	5	3	5	2	2	2	2	3	2	0	3	2	1	3	3	4	3	4	1	2	2	2	3	2	0	2	2	0	21765000	24554000	18684000	18760000	18841000	0	0	0	0	0	17904000	0	0	0
Chloride intracellular channel protein 1	CLIC1	9	9	9	6	5	6	6	7	6	5	4	5	5	7	5	6	6	9	6	5	6	6	7	6	5	4	5	5	7	5	6	6	165590000	181240000	227240000	162700000	145460000	139190000	145600000	148050000	128310000	134720000	158790000	128910000	173040000	153610000	149700000
Eukaryotic translation initiation factor 3 subunit F	EIF3F	10	8	5	7	7	7	6	8	8	6	5	8	6	7	9	9	8	4	6	7	5	5	6	6	4	4	6	5	6	7	7	6	296310000	330400000	299140000	247690000	301880000	247440000	241620000	257650000	327880000	301060000	346640000	299400000	280910000	291110000	259470000
Importin-5	IPO5	29	28	24	26	23	25	23	22	20	27	28	24	21	25	23	24	25	23	25	22	24	22	22	20	26	27	23	20	24	22	23	25	668330000	762840000	678230000	691850000	598670000	684770000	755800000	722970000	762410000	571420000	718150000	702200000	779970000	713530000	789340000
DNA-directed RNA polymerase, mitochondrial	POLRMT	5	5	4	3	1	3	2	3	2	2	2	3	4	4	3	3	3	4	3	1	3	2	3	2	2	2	3	4	4	3	3	3	21435000	19978000	0	24709000	33645000	21275000	26744000	25934000	20887000	26513000	23128000	24451000	23566000	20234000	26523000
Insulin-like growth factor 2 mRNA-binding protein 3	IGF2BP3	14	13	12	13	9	13	12	11	13	13	14	13	12	13	12	13	14	11	12	9	12	12	10	12	12	13	12	11	12	12	12	13	172700000	171960000	167170000	153950000	136470000	176080000	177660000	190480000	168350000	173870000	209560000	193900000	176250000	194900000	163530000
Dynamin-1-like protein	DNM1L	30	3	24	25	21	26	24	24	21	24	28	22	24	22	20	25	28	2	2	1	2	2	2	2	3	2	2	3	2	1	2	3	466700000	418730000	446350000	415140000	399620000	458670000	581360000	454690000	481630000	511790000	469840000	460300000	499590000	488920000	463520000
RNA 3-terminal phosphate cyclase	RTCA	3	3	2	2	1	3	3	3	2	1	2	2	1	2	1	3	3	2	2	1	3	3	3	2	1	2	2	1	2	1	3	3	28402000	26675000	0	25025000	23162000	25684000	29987000	0	0	0	0	0	0	28317000	28510000
Phosphatidylinositol 4-phosphate 3-kinase C2 domain-0 mintaining subunit alpha	PIK3C2A	7	7	4	5	2	6	5	6	4	3	5	5	2	4	4	4	6	4	5	2	6	5	6	4	3	5	5	2	4	4	4	6	32799000	34599000	25972000	30150000	29076000	39456000	34503000	28935000	35312000	30570000	29875000	24922000	32624000	19609000	34932000
Phosphatidylinositol 3-kinase regulatory subunit beta	PIK3R2	11	10	1	1	0	9	9	9	6	7	8	4	5	10	5	2	7	1	1	0	8	8	8	5	6	7	3	4	9	4	1	6	0	0	0	125690000	133690000	150520000	67628000	73676000	64751000	41654000	60219000	58552000	48344000	34120000	52001000
Cytochrome c oxidase subunit NDUFA4	NDUFA4	4	4	4	4	2	3	4	4	4	4	4	4	2	2	3	3	3	4	4	2	3	4	4	4	4	4	4	2	2	3	3	3	75523000	85456000	0	94114000	92134000	72191000	58539000	92432000	44736000	68997000	92473000	43312000	72925000	57503000	100730000
26S proteasome non-ATPase regulatory subunit 14	PSMD14	4	4	3	3	4	3	4	4	3	3	4	3	3	3	3	3	4	3	3	4	3	4	4	3	3	4	3	3	3	3	3	4	69856000	57496000	65685000	55409000	56742000	59792000	58715000	66668000	73773000	66514000	66643000	56652000	86502000	53949000	62574000
Importin subunit alpha-4	KPNA3	6	5	4	5	4	5	6	5	5	5	5	6	4	4	4	6	6	3	4	3	4	5	4	4	4	4	5	3	3	3	5	5	64150000	60893000	63662000	61395000	53676000	58444000	72359000	64149000	67880000	71944000	68619000	72245000	78618000	68324000	62172000
Probable ubiquitin carboxyl-terminal hydrolase FAF-Y	USP9Y	37	1	28	27	29	27	29	28	31	28	29	31	29	31	28	27	31	0	0	0	0	0	0	0	0	0	0	0	0	0	0	1	0	0	0	0	0	0	0	0	0	0	0	0	0	0	33923000
Syntenin-1	SDCBP	3	3	2	2	0	2	1	1	0	2	1	1	0	3	2	3	3	2	2	0	2	1	1	0	2	1	1	0	3	2	3	3	28948000	0	0	0	0	0	0	32579000	0	0	0	27494000	0	30903000	26337000
Nucleolar protein 56	NOP56	14	14	9	9	8	9	10	11	11	10	9	8	10	8	10	8	13	9	9	8	9	10	11	11	10	9	8	10	8	10	8	13	87964000	80169000	66302000	68011000	70398000	80376000	80625000	74689000	71251000	59271000	79862000	68380000	79772000	74964000	78820000
Pirin	PIR	2	2	2	1	0	0	0	0	0	0	0	1	0	0	0	1	0	2	1	0	0	0	0	0	0	0	1	0	0	0	1	0	11793000	0	0	0	0	0	0	0	0	0	0	0	0	0	0
Importin subunit alpha-3	KPNA4	4	3	3	3	2	4	2	2	3	2	2	2	3	3	3	4	4	2	2	1	3	1	1	2	1	1	1	2	2	2	3	3	38377000	38776000	29583000	43641000	0	0	34661000	0	31108000	0	45666000	36987000	0	42851000	49880000
Serine/threonine-protein phosphatase 6 catalytic subunit;Serine/threonine-protein phosphatase 6 catalytic subunit, N-terminally processed	PPP6C	9	9	5	8	6	8	8	7	5	7	8	7	7	8	6	8	8	5	8	6	8	8	7	5	7	8	7	7	8	6	8	8	89970000	118470000	111670000	136190000	91133000	108130000	129560000	95788000	117220000	120030000	114800000	134610000	140540000	115230000	102720000
Acetyl-CoA carboxylase 2;Biotin carboxylase	ACACB	67	54	38	54	47	62	59	54	51	53	57	54	51	54	49	48	52	27	42	36	49	46	43	39	41	44	43	40	43	38	37	42	909580000	899140000	846600000	1001200000	844540000	822650000	857990000	878910000	1056900000	932910000	1021000000	1060100000	944330000	803990000	921730000
Pyridoxal kinase	PDXK	4	4	3	4	4	4	4	4	4	3	4	3	4	2	3	4	4	3	4	4	4	4	4	4	3	4	3	4	2	3	4	4	30787000	32740000	42109000	20033000	25786000	29357000	26808000	24856000	20065000	23242000	37783000	25967000	29654000	29387000	31312000
Acyl-CoA desaturase	SCD	3	3	2	2	2	2	3	2	1	1	2	3	2	1	2	2	2	2	2	2	2	3	2	1	1	2	3	2	1	2	2	2	127000000	126710000	102450000	118290000	110670000	141100000	0	0	120570000	162210000	164000000	0	145180000	149170000	163340000
Thioredoxin domain-0 mintaining protein 9	TXNDC9	3	3	2	1	2	2	2	1	1	1	3	1	0	2	2	1	2	2	1	2	2	2	1	1	1	3	1	0	2	2	1	2	0	0	0	12106000	0	0	0	0	10989000	0	0	0	10347000	0	0
TRAF-type zinc finger domain-0 mintaining protein 1	TRAFD1	4	4	2	2	1	1	3	1	1	2	3	1	3	2	1	1	2	2	2	1	1	3	1	1	2	3	1	3	2	1	1	2	0	38616000	0	0	13237000	0	0	0	0	0	24417000	0	0	0	0
Eukaryotic translation initiation factor 1A, X-chromosomal;Eukaryotic translation initiation factor 1A, Y-chromosomal	EIF1AX;EIF1AY	2	2	0	2	2	2	2	2	1	1	1	1	0	2	0	2	2	0	2	2	2	2	2	1	1	1	1	0	2	0	2	2	0	29463000	16876000	23466000	0	16311000	0	0	0	0	0	25695000	0	13354000	0
AP-3 complex subunit delta-1	AP3D1	15	15	9	12	10	12	11	11	12	12	12	10	10	10	9	11	10	9	12	10	12	11	11	12	12	12	10	10	10	9	11	10	199020000	208950000	193410000	187770000	192990000	224970000	245520000	232190000	193740000	222370000	228710000	223850000	203050000	236580000	208820000
Programmed cell death protein 5	PDCD5	3	3	1	0	0	2	0	3	2	1	0	2	0	1	1	1	2	1	0	0	2	0	3	2	1	0	2	0	1	1	1	2	0	0	0	0	0	0	11112000	0	0	0	0	0	0	0	7099700
Protein arginine N-methyltransferase 5;Protein arginine N-methyltransferase 5, N-terminally processed	PRMT5	19	19	14	15	14	17	18	15	14	19	17	14	13	13	14	16	15	14	15	14	17	18	15	14	19	17	14	13	13	14	16	15	426090000	515910000	381970000	399550000	386350000	336030000	395220000	510220000	515800000	388830000	414340000	400410000	408570000	398730000	398720000
Proteasome subunit alpha type-7;Proteasome subunit alpha type-7-like	PSMA7;PSMA8	6	6	3	4	3	4	5	3	4	3	4	4	4	3	5	4	4	3	4	3	4	5	3	4	3	4	4	4	3	5	4	4	48099000	55347000	54022000	49804000	54666000	55604000	43424000	58677000	53297000	58098000	52068000	48177000	54921000	44402000	53960000
Secretory carrier-associated membrane protein 3	SCAMP3	4	4	3	4	4	4	4	4	4	4	4	3	3	3	4	4	4	3	4	4	4	4	4	4	4	4	3	3	3	4	4	4	130080000	124840000	138540000	133160000	113280000	120230000	122050000	111100000	111260000	118790000	131970000	142930000	147410000	112030000	119150000
Transcription regulator protein BACH1	BACH1	8	8	5	6	5	6	6	5	3	5	4	5	6	4	6	4	6	5	6	5	6	6	5	3	5	4	5	6	4	6	4	6	66519000	61693000	74897000	67472000	67045000	62818000	69146000	61669000	63104000	68008000	64162000	47323000	71085000	80531000	69395000
Interferon-induced protein with tetratricopeptide repeats 3	IFIT3	10	10	3	7	7	7	7	7	6	6	7	6	7	7	9	7	8	3	7	7	7	7	7	6	6	7	6	7	7	9	7	8	50072000	60490000	54864000	62456000	52312000	46114000	59675000	64023000	53211000	54572000	65324000	48586000	54891000	53315000	55880000
Microsomal glutathione S-transferase 3	MGST3	5	5	4	4	4	3	5	3	3	5	5	3	3	4	3	3	3	4	4	4	3	5	3	3	5	5	3	3	4	3	3	3	184640000	206150000	175350000	174010000	172820000	167500000	184450000	162900000	178410000	164240000	219430000	185240000	237430000	194290000	188790000
Gem-associated protein 2	GEMIN2	6	6	3	3	3	5	5	6	6	6	5	4	6	6	5	6	6	3	3	3	5	5	6	6	6	5	4	6	6	5	6	6	76766000	69066000	60306000	52296000	81067000	90398000	144360000	119130000	141600000	118810000	102740000	127760000	138380000	146900000	174390000
Tax1-binding protein 3	TAX1BP3	1	1	1	1	1	1	0	0	1	1	1	1	0	0	1	1	0	1	1	1	1	0	0	1	1	1	1	0	0	1	1	0	0	0	6756400	0	0	0	0	0	0	0	0	0	0	0	0
Mitochondrial import inner membrane translocase subunit Tim23;Putative mitochondrial import inner membrane translocase subunit Tim23B	TIMM23;TIMM23B	5	5	3	4	3	5	5	5	4	4	4	4	3	3	2	5	4	3	4	3	5	5	5	4	4	4	4	3	3	2	5	4	94523000	119270000	84369000	95715000	121030000	102160000	91562000	123570000	98002000	73580000	74458000	96439000	84494000	68313000	98372000
Histone acetyltransferase type B catalytic subunit	HAT1	3	3	0	0	2	1	3	2	2	2	2	1	1	1	2	3	1	0	0	2	1	3	2	2	2	2	1	1	1	2	3	1	0	0	14733000	0	0	0	0	0	0	0	0	0	0	0	0
Peripheral plasma membrane protein CASK	CASK	7	7	3	5	4	6	5	5	4	3	7	3	4	5	6	6	5	3	5	4	6	5	5	4	3	7	3	4	5	6	6	5	32519000	26263000	33389000	31489000	31888000	28317000	27549000	31106000	23338000	28781000	30359000	29050000	33004000	26881000	32302000
Hepatocyte growth factor-regulated tyrosine kinase substrate	HGS	24	24	18	17	15	17	19	19	21	18	22	22	19	23	19	19	19	18	17	15	17	19	19	21	18	22	22	19	23	19	19	19	540270000	701200000	542090000	594250000	495920000	486100000	1016100000	885810000	1121500000	1440900000	1515100000	2044700000	657380000	598450000	659310000
Aurora kinase A	AURKA	6	5	3	3	2	4	2	3	4	2	3	1	2	1	2	2	4	2	2	1	3	1	2	3	1	2	1	2	1	1	1	3	30057000	25017000	0	27361000	0	21924000	26516000	26163000	27961000	0	24715000	0	0	0	29474000
Protein phosphatase 1 regulatory subunit 12A	PPP1R12A	23	23	15	18	18	22	16	18	16	18	19	16	18	17	18	17	20	15	18	18	22	16	18	16	18	19	16	18	17	18	17	20	518390000	503620000	567650000	514660000	472370000	438000000	385560000	331230000	452570000	527710000	400170000	398210000	453580000	416800000	431420000
Cyclin-G-associated kinase	GAK	10	10	6	6	6	8	5	7	6	7	10	6	6	7	7	8	7	6	6	6	8	5	7	6	7	10	6	6	7	7	8	7	100810000	114510000	100990000	85711000	79746000	101270000	114530000	112010000	107740000	94344000	129390000	118820000	124530000	139820000	112620000
Exportin-1	XPO1	29	29	22	24	22	27	26	24	22	23	27	23	20	23	22	25	24	22	24	22	27	26	24	22	23	27	23	20	23	22	25	24	607340000	560800000	611240000	585260000	548030000	616330000	732080000	678320000	671960000	601060000	669620000	618470000	637520000	709880000	648590000
Zinc finger protein 609	ZNF609	12	12	6	6	4	10	7	6	7	7	8	9	6	8	6	7	6	6	6	4	10	7	6	7	7	8	9	6	8	6	7	6	75232000	89826000	78049000	96440000	79769000	93592000	104000000	87664000	83458000	109500000	100250000	87448000	91112000	101590000	92023000
Spectrin beta chain, non-erythrocytic 2	SPTBN2	20	12	14	13	16	15	15	15	9	11	10	13	10	13	10	15	10	6	6	8	7	7	7	2	4	4	5	3	7	4	8	3	39137000	44528000	40605000	36109000	42170000	41104000	32475000	30166000	32584000	30413000	31065000	32318000	31396000	37513000	37968000
Plexin-B2	PLXNB2	5	5	1	1	2	1	3	1	2	2	2	2	4	4	2	4	5	1	1	2	1	3	1	2	2	2	2	4	4	2	4	5	0	0	20043000	0	19120000	0	0	0	0	0	29978000	22937000	22918000	19160000	13816000
U2 snRNP-associated SURP motif-0 mintaining protein	U2SURP	8	8	5	6	8	6	8	8	5	5	5	5	4	6	6	7	6	5	6	8	6	8	8	5	5	5	5	4	6	6	7	6	78883000	54240000	59772000	70431000	74264000	68518000	102730000	79416000	76971000	69940000	64597000	71670000	74860000	62527000	91851000
Phosphoribosylformylglycinamidine synthase	PFAS	18	18	12	14	13	13	11	13	12	13	13	13	13	15	14	14	13	12	14	13	13	11	13	12	13	13	13	13	15	14	14	13	208330000	208540000	193500000	202260000	176840000	200180000	210780000	221090000	219460000	224030000	252400000	219280000	230630000	206470000	242410000
Serine/threonine-protein phosphatase 6 regulatory ankyrin repeat subunit A	ANKRD28	7	7	4	4	5	6	5	4	6	5	5	6	4	6	6	3	4	4	4	5	6	5	4	6	5	5	6	4	6	6	3	4	61012000	59376000	64112000	53967000	64218000	73204000	65076000	71769000	67521000	73887000	55589000	64481000	61298000	60123000	62284000
Rho guanine nucleotide exchange factor 11	ARHGEF11	7	7	4	4	4	6	5	6	3	3	5	3	2	4	5	4	6	4	4	4	6	5	6	3	3	5	3	2	4	5	4	6	88025000	78920000	105290000	91619000	85024000	121810000	88220000	93661000	71767000	104510000	0	74884000	84776000	74819000	92040000
Inhibitor of nuclear factor kappa-B kinase subunit alpha	CHUK	6	6	3	4	2	3	3	3	4	4	4	5	2	4	4	4	4	3	4	2	3	3	3	4	4	4	5	2	4	4	4	4	27615000	31565000	24883000	27879000	25673000	23034000	30646000	29038000	27529000	31087000	31860000	32243000	43723000	28495000	29011000
Sphingolipid delta(4)-desaturase DES1	DEGS1	2	2	2	2	2	2	2	2	2	2	2	2	2	2	2	2	2	2	2	2	2	2	2	2	2	2	2	2	2	2	2	2	45668000	60440000	60099000	59684000	61396000	69829000	70030000	77049000	96112000	76183000	71610000	79366000	71622000	87201000	71981000
Actin-related protein 2/3 complex subunit 1B	ARPC1B	13	12	11	11	11	10	10	12	7	7	5	8	9	9	7	11	6	10	10	10	9	9	11	6	6	4	7	8	8	6	10	6	976720000	645250000	1264400000	669940000	975600000	993700000	318530000	359210000	106090000	365830000	410770000	376460000	156840000	617370000	105510000
Actin-related protein 2/3 complex subunit 2	ARPC2	14	14	12	12	13	13	11	13	8	11	6	11	11	12	7	13	5	12	12	13	13	11	13	8	11	6	11	11	12	7	13	5	681680000	545750000	926830000	491030000	734480000	655510000	197520000	388920000	50474000	186170000	273650000	266510000	93374000	387670000	51740000
Actin-related protein 2/3 complex subunit 3	ARPC3	7	7	6	7	6	6	6	7	4	6	3	6	5	7	3	7	3	6	7	6	6	6	7	4	6	3	6	5	7	3	7	3	262010000	319070000	529960000	389360000	493230000	432810000	75954000	159920000	22484000	134220000	145740000	168590000	33399000	281810000	39680000
DNA-directed RNA polymerases I and III subunit RPAC1	POLR1C	4	4	1	2	2	2	3	1	1	1	2	2	1	1	1	2	1	1	2	2	2	3	1	1	1	2	2	1	1	1	2	1	0	557440000	0	0	0	0	0	0	0	0	0	0	0	0	0
Transcription intermediary factor 1-alpha	TRIM24	4	4	3	4	4	3	4	4	4	3	4	2	1	3	3	3	2	3	4	4	3	4	4	4	3	4	2	1	3	3	3	2	0	0	95232000	0	0	0	0	0	0	0	0	0	0	0	0
Prefoldin subunit 6	PFDN6	2	2	2	2	1	2	0	2	2	2	2	1	2	2	2	2	2	2	2	1	2	0	2	2	2	2	1	2	2	2	2	2	29143000	27820000	0	42125000	0	28307000	31355000	32042000	26858000	0	29256000	25432000	32147000	29190000	30794000
NF-kappa-B-repressing factor	NKRF	19	19	14	14	12	15	16	13	12	12	15	12	15	14	10	12	14	14	14	12	15	16	13	12	12	15	12	15	14	10	12	14	178960000	228710000	169370000	191150000	200680000	234750000	201050000	194240000	209600000	181050000	220190000	213600000	178450000	205320000	201350000
Laminin subunit alpha-5	LAMA5	1	1	0	0	0	1	0	1	1	1	1	0	1	1	1	1	0	0	0	0	1	0	1	1	1	1	0	1	1	1	1	0	0	0	0	0	0	0	0	0	5190500	0	0	0	0	0	0
28S ribosomal protein S12, mitochondrial	MRPS12	1	1	1	1	1	1	1	0	1	1	0	1	1	1	1	1	1	1	1	1	1	1	0	1	1	0	1	1	1	1	1	1	0	0	0	0	0	0	0	0	0	0	0	0	0	0	20008000
Surfeit locus protein 4	SURF4	5	5	4	4	3	4	4	4	3	4	4	4	3	3	4	3	4	4	4	3	4	4	4	3	4	4	4	3	3	4	3	4	246520000	245970000	307000000	324120000	360570000	216640000	282150000	348350000	299340000	239690000	212310000	269740000	235070000	317410000	305840000
Serine palmitoyltransferase 1	SPTLC1	12	12	6	7	8	10	9	9	9	11	10	9	9	9	11	11	12	6	7	8	10	9	9	9	11	10	9	9	9	11	11	12	159950000	154870000	172380000	152410000	149310000	152690000	163260000	141040000	162700000	148800000	125680000	175620000	149860000	165130000	159560000
Serine palmitoyltransferase 2	SPTLC2	4	4	2	3	3	3	0	3	1	3	1	2	0	1	2	1	3	2	3	3	3	0	3	1	3	1	2	0	1	2	1	3	0	19435000	0	23034000	0	0	0	0	0	0	0	0	0	0	0
UDP-N-acetylglucosamine--peptide N-acetylglucosaminyltransferase 110 kDa subunit	OGT	18	18	10	12	12	11	11	9	11	13	12	12	11	11	11	12	13	10	12	12	11	11	9	11	13	12	12	11	11	11	12	13	139550000	146320000	131310000	99415000	100630000	146190000	129240000	128480000	120680000	119890000	150230000	122440000	140810000	140070000	123410000
E3 ubiquitin-protein ligase Midline-1	MID1	3	3	0	0	0	0	1	1	1	0	0	0	0	1	2	1	1	0	0	0	0	1	1	1	0	0	0	0	1	2	1	1	0	0	0	0	0	0	0	0	0	0	0	0	10729000	0	0
Protein phosphatase 1G	PPM1G	3	3	2	0	2	2	0	1	2	2	3	1	1	2	3	1	2	2	0	2	2	0	1	2	2	3	1	1	2	3	1	2	38272000	0	0	0	0	0	0	0	36147000	0	0	0	37154000	0	0
Phosphatidylinositol 3,4,5-trisphosphate 5-phosphatase 2	INPPL1	36	7	15	15	17	32	28	32	28	29	28	20	18	20	19	16	18	2	2	3	4	4	5	5	6	5	4	3	5	3	2	2	222450000	229210000	297810000	538240000	484820000	530750000	429020000	380960000	420720000	307180000	273250000	312180000	242260000	223990000	233120000
Eukaryotic translation initiation factor 3 subunit D	EIF3D	12	12	7	7	7	9	9	7	8	11	10	7	7	9	9	8	9	7	7	7	9	9	7	8	11	10	7	7	9	9	8	9	301540000	331510000	335650000	322850000	292190000	298200000	320600000	304810000	326230000	329620000	363580000	305750000	326230000	323960000	308690000
Nuclear valosin-0 mintaining protein-like	NVL	1	1	1	1	1	1	1	1	1	1	0	1	1	1	1	1	1	1	1	1	1	1	1	1	1	0	1	1	1	1	1	1	0	0	5977000	0	0	0	0	0	0	0	0	0	0	0	0
Importin-8	IPO8	9	8	5	4	4	7	6	6	6	6	5	6	6	4	3	6	6	4	3	3	6	5	5	5	5	4	5	5	3	2	5	5	31988000	34093000	38184000	31936000	29364000	21470000	31127000	28707000	38811000	34248000	36845000	36679000	33303000	32883000	36881000
Syntaxin-7	STX7	2	2	0	1	1	0	1	1	0	2	1	1	0	0	2	1	1	0	1	1	0	1	1	0	2	1	1	0	0	2	1	1	0	0	0	0	0	0	0	11308000	0	0	0	0	0	0	0
Monocarboxylate transporter 4	SLC16A3	10	10	8	8	8	9	10	9	9	8	9	9	7	9	8	8	8	8	8	8	9	10	9	9	8	9	9	7	9	8	8	8	330090000	502370000	427560000	446580000	419310000	332390000	381760000	375430000	383660000	360950000	331470000	373070000	375860000	337600000	431690000
Actin-related protein 2/3 complex subunit 5	ARPC5	5	5	4	2	5	4	4	3	1	2	1	1	1	2	1	2	1	4	2	5	4	4	3	1	2	1	1	1	2	1	2	1	96664000	85604000	140580000	69222000	61445000	88188000	0	64212000	0	0	0	55808000	0	54645000	0
Pre-mRNA-splicing factor ATP-dependent RNA helicase DHX15	DHX15	23	23	13	15	16	22	19	13	18	17	19	20	14	18	15	15	17	13	15	16	22	19	13	18	17	19	20	14	18	15	15	17	284480000	251590000	434310000	518260000	525960000	239010000	560560000	477160000	456110000	530260000	367530000	631700000	363850000	282640000	582100000
Zinc finger ZZ-type and EF-hand domain-0 mintaining protein 1	ZZEF1	11	11	3	5	4	5	5	5	5	4	9	7	6	5	5	8	5	3	5	4	5	5	5	5	4	9	7	6	5	5	8	5	27910000	37987000	32049000	38724000	36687000	39398000	45164000	27930000	55316000	36508000	45940000	41560000	45772000	45694000	36166000
TELO2-interacting protein 1 homolog	TTI1	6	6	4	3	1	2	4	4	2	4	3	2	3	4	2	3	3	4	3	1	2	4	4	2	4	3	2	3	4	2	3	3	22184000	17717000	0	0	28746000	0	0	23372000	0	0	23693000	24417000	0	17672000	0
Ribosomal RNA-processing protein 8	RRP8	5	5	3	5	3	3	3	3	2	3	3	3	3	4	4	4	3	3	5	3	3	3	3	2	3	3	3	3	4	4	4	3	29647000	28890000	26393000	18707000	26861000	22811000	30164000	29385000	19955000	27643000	33330000	25507000	25801000	29320000	19717000
E3 ubiquitin-protein ligase Praja-2	PJA2	4	4	1	3	2	4	2	3	3	1	3	2	2	1	3	2	2	1	3	2	4	2	3	3	1	3	2	2	1	3	2	2	0	20983000	18871000	18043000	0	15888000	29396000	0	20722000	16416000	15894000	0	20966000	17701000	13854000
U4/U6 small nuclear ribonucleoprotein Prp4	PRPF4	10	10	6	8	6	9	5	5	7	8	7	5	7	8	6	7	7	6	8	6	9	5	5	7	8	7	5	7	8	6	7	7	47291000	67945000	44925000	67038000	59367000	61245000	69171000	54965000	59331000	59047000	73406000	59302000	53228000	68154000	68228000
D-3-phosphoglycerate dehydrogenase	PHGDH	16	16	13	12	12	14	13	13	13	13	14	13	13	12	13	12	16	13	12	12	14	13	13	13	13	14	13	13	12	13	12	16	624760000	599610000	608160000	684880000	552910000	594920000	728410000	586510000	683830000	658670000	689350000	631610000	709600000	625730000	622780000
Cytoplasmic dynein 1 light intermediate chain 2	DYNC1LI2	2	1	1	1	2	2	2	2	2	1	2	1	2	2	1	2	2	1	1	1	1	1	1	1	1	1	1	1	1	1	1	1	0	0	5520400	0	0	0	0	0	0	0	0	0	0	0	0
26S proteasome non-ATPase regulatory subunit 3	PSMD3	25	25	16	21	16	18	17	17	20	20	24	19	18	23	22	19	23	16	21	16	18	17	17	20	20	24	19	18	23	22	19	23	504290000	458940000	429910000	441530000	474350000	494790000	466640000	521230000	435610000	482020000	478770000	485650000	491890000	447830000	445290000
Centromere/kinetochore protein zw10 homolog	ZW10	7	7	2	4	1	5	4	4	3	1	4	3	2	3	1	2	3	2	4	1	5	4	4	3	1	4	3	2	3	1	2	3	0	12807000	0	0	0	0	0	0	0	0	20444000	0	0	0	0
Zinc finger and BTB domain-0 mintaining protein 43	ZBTB43	1	1	0	0	0	0	1	0	0	0	0	0	0	0	0	0	0	0	0	0	0	1	0	0	0	0	0	0	0	0	0	0	0	0	0	0	0	0	0	0	0	0	0	0	0	0	0
Eukaryotic translation elongation factor 1 epsilon-1	EEF1E1;EEF1E1-BLOC1S5	6	6	6	5	4	6	6	6	4	6	5	6	6	5	4	6	5	6	5	4	6	6	6	4	6	5	6	6	5	4	6	5	85178000	73507000	73923000	87969000	80838000	68473000	99520000	107760000	105330000	84596000	102680000	115110000	128180000	109960000	120300000
Receptor-interacting serine/threonine-protein kinase 2	RIPK2	5	5	2	2	2	3	4	3	3	2	3	2	4	3	3	3	3	2	2	2	3	4	3	3	2	3	2	4	3	3	3	3	20208000	15249000	22374000	19829000	20465000	18237000	21779000	20330000	21387000	21652000	20511000	17434000	20948000	22230000	22059000
WD repeat-0 mintaining protein 62	WDR62	6	6	3	4	4	5	4	3	4	5	3	3	5	3	5	5	5	3	4	4	5	4	3	4	5	3	3	5	3	5	5	5	42447000	38857000	38445000	29820000	36078000	30562000	23387000	23287000	21652000	28653000	19971000	24926000	22111000	27108000	26598000
Heterogeneous nuclear ribonucleoprotein R	HNRNPR	11	8	6	9	9	9	9	9	8	8	9	9	9	9	8	7	10	3	6	6	6	6	6	5	5	6	6	6	6	5	4	7	55989000	72584000	82809000	70865000	52983000	81863000	77928000	81852000	85301000	69989000	73326000	68658000	64797000	63256000	88117000
Thioredoxin-like protein 1	TXNL1	5	5	4	4	4	5	4	3	3	3	4	2	3	4	4	4	5	4	4	4	5	4	3	3	3	4	2	3	4	4	4	5	33535000	27884000	36042000	29520000	29454000	25468000	35912000	30420000	44519000	0	22867000	33501000	27404000	29212000	27347000
Band 4.1-like protein 2	EPB41L2	11	11	7	5	8	9	9	6	10	8	9	9	8	9	9	8	9	7	5	8	9	9	6	10	8	9	9	8	9	9	8	9	57561000	71361000	61644000	80470000	75444000	75122000	66269000	85550000	75292000	62791000	63069000	74767000	80211000	68733000	76048000
Fibroblast growth factor receptor substrate 3	FRS3	1	1	0	0	0	0	0	0	0	0	0	0	0	0	0	0	1	0	0	0	0	0	0	0	0	0	0	0	0	0	0	1	0	0	0	0	0	0	0	0	0	0	0	0	0	0	8163500
Exportin-T	XPOT	26	26	18	19	15	20	22	21	19	19	20	20	19	20	20	22	16	18	19	15	20	22	21	19	19	20	20	19	20	20	22	16	475800000	477520000	497480000	474640000	469340000	482750000	395280000	468510000	415950000	460740000	436220000	422690000	429660000	506170000	451480000
Mitochondrial import inner membrane translocase subunit TIM44	TIMM44	6	6	6	5	5	6	5	6	5	5	5	5	5	6	6	6	6	6	5	5	6	5	6	5	5	5	5	5	6	6	6	6	64261000	48687000	48382000	50734000	48758000	59949000	62252000	54409000	49655000	50331000	50623000	46278000	48816000	56400000	60155000
NADH dehydrogenase [ubiquinone] 1 alpha subcomplex subunit 2	NDUFA2	1	1	0	0	0	0	0	1	0	0	0	0	0	0	0	0	0	0	0	0	0	0	1	0	0	0	0	0	0	0	0	0	0	0	0	0	0	0	0	0	0	0	0	0	0	0	0
Mitotic checkpoint serine/threonine-protein kinase BUB1	BUB1	3	3	1	2	2	3	2	1	1	1	2	3	0	2	3	2	2	1	2	2	3	2	1	1	1	2	3	0	2	3	2	2	0	13777000	10463000	13750000	13006000	0	0	0	8729900	11055000	0	0	18157000	0	9476400
Alpha-actinin-4	ACTN4	65	25	62	61	63	59	62	61	58	60	56	58	59	60	56	60	58	25	25	25	23	25	24	23	23	24	23	23	24	22	24	24	27009000000	17581000000	27932000000	14997000000	22807000000	20685000000	8696100000	12413000000	6025600000	9546000000	11466000000	9375200000	7121300000	16092000000	6686100000
HIV Tat-specific factor 1	HTATSF1	4	4	3	3	2	2	2	2	2	3	4	3	3	3	3	2	4	3	3	2	2	2	2	2	3	4	3	3	3	3	2	4	18637000	20728000	0	16985000	0	16137000	26834000	23197000	17640000	21441000	21869000	22314000	22020000	19448000	20233000
AP-1 complex subunit gamma-1	AP1G1	9	9	5	7	6	7	7	7	4	6	7	6	5	9	6	7	8	5	7	6	7	7	7	4	6	7	6	5	9	6	7	8	66549000	46185000	56458000	50678000	48920000	50085000	71213000	53262000	53119000	56609000	65119000	61512000	57818000	57155000	47402000
Synaptogyrin-2	SYNGR2	3	3	2	2	3	2	1	2	2	3	2	2	2	3	3	3	3	2	2	3	2	1	2	2	3	2	2	2	3	3	3	3	32586000	35054000	30717000	29420000	0	26190000	42210000	28742000	27750000	44214000	41618000	35779000	39261000	25886000	41467000
Asparagine--tRNA ligase, cytoplasmic	NARS	11	11	7	8	9	9	9	9	9	9	9	5	8	10	7	7	11	7	8	9	9	9	9	9	9	9	5	8	10	7	7	11	140910000	134740000	129460000	153820000	167890000	157100000	168420000	140990000	143330000	137440000	171310000	123410000	124590000	126240000	126780000
LanC-like protein 1	LANCL1	5	5	3	2	3	2	2	2	3	3	4	4	3	4	2	3	5	3	2	3	2	2	2	3	3	4	4	3	4	2	3	5	22415000	26363000	24678000	27307000	29014000	21718000	39715000	29418000	29537000	27754000	32160000	34588000	34486000	23118000	35617000
Striatin	STRN	5	5	3	4	1	3	2	2	4	4	4	2	4	2	2	3	5	3	4	1	3	2	2	4	4	4	2	4	2	2	3	5	19559000	21311000	0	25848000	0	0	27709000	16516000	29328000	0	29627000	29355000	0	27686000	37546000
A-kinase anchor protein 8	AKAP8	6	6	4	5	5	5	4	6	6	5	4	4	4	4	3	3	5	4	5	5	5	4	6	6	5	4	4	4	4	3	3	5	40645000	30242000	31298000	29729000	35126000	30479000	41186000	37542000	43392000	44021000	34296000	29598000	45025000	35429000	27192000
Calumenin	CALU	9	9	4	6	7	7	5	5	8	6	8	8	8	8	6	7	8	4	6	7	7	5	5	8	6	8	8	8	8	6	7	8	55009000	64531000	88308000	71517000	68468000	52811000	103820000	64191000	87493000	116210000	101760000	95035000	116060000	83998000	104730000
Kinesin-like protein KIF1C	KIF1C	8	5	5	4	6	3	3	4	6	6	4	4	5	6	7	5	5	2	1	3	0	1	2	3	3	1	1	2	4	4	2	2	33508000	41321000	33231000	41577000	45401000	26568000	35149000	41591000	43030000	43296000	34837000	38644000	36064000	42773000	39856000
Origin recognition complex subunit 4	ORC4	5	5	4	4	3	3	3	4	3	3	3	4	3	4	4	2	4	4	4	3	3	3	4	3	3	3	4	3	4	4	2	4	27650000	27967000	34290000	24506000	0	29783000	23300000	29541000	25753000	25680000	26367000	27991000	22586000	0	25403000
Double-strand-break repair protein rad21 homolog	RAD21	4	4	1	2	1	3	3	3	1	1	2	1	3	3	3	2	2	1	2	1	3	3	3	1	1	2	1	3	3	3	2	2	0	0	0	16477000	20807000	15676000	0	0	0	0	16677000	18072000	0	22365000	0
SWI/SNF-related matrix-associated actin-dependent regulator of chromatin subfamily A member 5	SMARCA5	21	21	16	16	17	17	16	19	15	17	17	19	17	16	18	20	18	16	16	17	17	16	19	15	17	17	19	17	16	18	20	18	227590000	221820000	279480000	187670000	219210000	250750000	256610000	258740000	265630000	217820000	248860000	232620000	236620000	239820000	211440000
C-Jun-amino-terminal kinase-interacting protein 4	SPAG9	21	1	14	19	14	18	16	15	14	16	15	18	14	15	13	17	17	0	0	1	1	0	0	0	0	1	1	0	0	0	1	0	0	0	5612700	0	0	0	0	0	0	0	0	0	0	0	0
Nucleolar pre-ribosomal-associated protein 1	URB1	6	6	3	1	2	2	2	3	3	4	2	2	3	3	2	2	1	3	1	2	2	2	3	3	4	2	2	3	3	2	2	1	13486000	0	0	8080100	0	13692000	0	9003100	6831000	0	6759500	0	0	0	0
Intron-binding protein aquarius	AQR	6	6	1	2	4	4	5	4	3	4	4	4	2	3	0	2	4	1	2	4	4	5	4	3	4	4	4	2	3	0	2	4	0	43347000	44188000	27672000	36769000	51978000	0	29237000	31720000	28955000	0	42825000	0	0	28506000
Germinal-center associated nuclear protein	MCM3AP	8	8	2	5	5	5	3	4	4	4	4	3	6	4	6	3	2	2	5	5	5	3	4	4	4	4	3	6	4	6	3	2	27868000	22689000	29491000	24079000	28934000	29562000	32450000	35261000	31822000	30032000	27509000	26152000	22980000	19573000	0
Lysine-specific histone demethylase 1A	KDM1A	5	5	2	2	3	3	2	1	3	4	4	4	2	4	3	3	4	2	2	3	3	2	1	3	4	4	4	2	4	3	3	4	29597000	19575000	28418000	25164000	30224000	0	25171000	31421000	33026000	31562000	32535000	25311000	32263000	23906000	35995000
TBC1 domain family member 4	TBC1D4	11	11	4	7	5	9	7	7	7	10	8	6	6	7	7	7	10	4	7	5	9	7	7	7	10	8	6	6	7	7	7	10	77001000	71061000	61207000	64329000	61090000	70182000	58101000	61373000	55112000	72239000	54260000	67971000	57823000	74532000	66645000
Fatty acid desaturase 1	FADS1	9	9	6	7	5	7	6	8	7	7	8	9	6	9	5	8	7	6	7	5	7	6	8	7	7	8	9	6	9	5	8	7	66727000	63839000	70842000	81282000	75012000	74717000	88061000	102530000	98970000	82432000	95385000	112740000	84375000	74438000	101850000
Non-syndromic hearing impairment protein 5	DFNA5	4	4	2	4	3	4	3	3	3	3	2	3	3	3	2	4	4	2	4	3	4	3	3	3	3	2	3	3	3	2	4	4	0	21943000	20354000	25838000	20556000	23947000	27302000	23740000	21780000	22845000	29540000	22431000	24378000	20281000	26263000
Long-chain-fatty-acid--CoA ligase 4	ACSL4	12	11	9	10	8	11	10	11	9	10	5	8	10	9	8	9	11	8	9	7	10	9	10	8	9	4	7	9	8	7	8	10	146890000	172350000	160940000	165110000	147420000	157370000	175500000	173500000	162670000	172230000	177870000	156760000	156250000	151330000	143040000
Sorting nexin-3	SNX3	3	3	0	1	0	1	2	1	2	1	3	2	2	3	2	2	2	0	1	0	1	2	1	2	1	3	2	2	3	2	2	2	0	0	0	0	12896000	0	16089000	0	14281000	22058000	16664000	24644000	15628000	11492000	13760000
Protein O-GlcNAcase	MGEA5	7	7	5	4	5	4	6	4	5	6	5	5	4	5	5	6	6	5	4	5	4	6	4	5	6	5	5	4	5	5	6	6	36547000	50807000	74726000	40904000	52571000	38376000	39908000	43627000	53311000	59256000	44664000	44530000	52876000	47868000	51249000
Adenylate cyclase type 9	ADCY9	4	4	1	2	1	1	1	1	2	1	3	2	0	2	2	2	3	1	2	1	1	1	1	2	1	3	2	0	2	2	2	3	0	0	0	0	0	0	0	0	15482000	0	0	0	13741000	0	12128000
Heterogeneous nuclear ribonucleoprotein Q	SYNCRIP	18	15	14	17	17	14	12	14	13	15	13	14	15	15	14	14	16	11	14	14	11	9	11	10	12	10	11	12	12	11	11	13	416340000	466340000	497140000	363670000	337080000	397420000	529980000	457980000	442420000	463600000	452510000	500900000	486490000	436040000	541710000
GDP-mannose 4,6 dehydratase	GMDS	6	6	2	6	4	6	5	4	5	5	4	5	4	5	5	2	3	2	6	4	6	5	4	5	5	4	5	4	5	5	2	3	47301000	56427000	51136000	47154000	41894000	50810000	48328000	54900000	60854000	46989000	42684000	59348000	56046000	40433000	57418000
Cyclin-T1	CCNT1	9	9	1	5	5	6	7	7	6	6	7	5	6	8	6	7	8	1	5	5	6	7	7	6	6	7	5	6	8	6	7	8	0	60376000	52590000	49772000	70334000	58520000	47773000	53331000	72241000	61880000	62969000	78141000	61446000	45200000	57156000
Mitotic checkpoint serine/threonine-protein kinase BUB1 beta	BUB1B	17	17	14	12	5	10	11	13	9	8	10	7	8	9	12	13	13	14	12	5	10	11	13	9	8	10	7	8	9	12	13	13	125990000	118250000	106140000	115170000	108670000	106730000	126070000	124220000	114500000	100680000	123580000	106470000	150450000	138900000	105900000
Procollagen-lysine,2-oxoglutarate 5-dioxygenase 3	PLOD3	6	6	0	2	0	0	4	2	3	4	4	5	3	4	4	4	5	0	2	0	0	4	2	3	4	4	5	3	4	4	4	5	0	20782000	0	0	26335000	0	36252000	36217000	30294000	31443000	33192000	46848000	33373000	20274000	33005000
Eukaryotic translation initiation factor 4E type 2	EIF4E2	4	4	3	4	3	2	2	3	2	3	3	3	3	1	3	3	4	3	4	3	2	2	3	2	3	3	3	3	1	3	3	4	28843000	32503000	26856000	0	0	28989000	32821000	27675000	33210000	29971000	28749000	0	34028000	32334000	30108000
Perilipin-3	PLIN3	16	16	11	14	11	13	13	12	14	12	14	14	12	11	10	15	11	11	14	11	13	13	12	14	12	14	14	12	11	10	15	11	440010000	502120000	409600000	442910000	384990000	421410000	470580000	411150000	448530000	413010000	418850000	414790000	534910000	441100000	431340000
Protein arginine N-methyltransferase 3	PRMT3	9	9	3	5	4	7	2	3	7	4	7	5	4	4	7	6	9	3	5	4	7	2	3	7	4	7	5	4	4	7	6	9	47012000	51346000	48497000	48434000	44830000	47001000	41884000	67347000	52131000	38663000	45313000	52396000	41046000	58796000	55780000
Importin subunit alpha-7;Importin subunit alpha-6	KPNA6;KPNA5	13	8	10	12	10	11	12	11	10	9	12	9	9	11	9	11	9	5	7	6	7	7	7	5	4	7	5	5	7	5	6	5	265490000	274030000	277410000	293020000	263250000	285780000	285940000	266010000	308160000	238690000	283940000	258010000	253760000	238190000	268820000
UDP-glucose 6-dehydrogenase	UGDH	6	6	2	2	3	3	2	1	2	3	3	4	1	2	3	2	4	2	2	3	3	2	1	2	3	3	4	1	2	3	2	4	35113000	0	30343000	35126000	0	0	0	31529000	39553000	40187000	0	38152000	33701000	0	35067000
Protein-S-isoprenylcysteine O-methyltransferase	ICMT	2	2	0	0	0	1	1	1	0	0	1	0	0	1	1	1	1	0	0	0	1	1	1	0	0	1	0	0	1	1	1	1	0	0	0	0	0	0	0	0	2142900	0	0	0	0	0	0
Sorting nexin-2	SNX2	6	5	4	4	3	4	5	5	4	4	5	4	4	3	4	4	4	4	4	3	4	4	4	4	4	5	4	4	3	4	4	4	47391000	40205000	40258000	43740000	37573000	40752000	48494000	33445000	36905000	41757000	45919000	43100000	52169000	37378000	42881000
General vesicular transport factor p115	USO1	13	12	4	12	9	10	7	6	4	9	11	8	8	10	8	11	7	4	11	9	9	7	5	4	8	11	8	8	10	8	10	6	86540000	80494000	72862000	75730000	71038000	79151000	83408000	65349000	68626000	93538000	79911000	77019000	87153000	68134000	78242000
Histone H2B;Histone H2B type 1-L;Histone H2B type 1-M;Histone H2B type 1-N;Histone H2B type 1-H;Histone H2B type 2-F;Histone H2B type 1-C/E/F/G/I;Histone H2B type 1-D;Histone H2B type F-S;Histone H2B type 1-K;Histone H2B type 1-A	HIST1H2BN;HIST1H2BL;HIST1H2BM;HIST1H2BH;HIST2H2BF;HIST1H2BC;HIST1H2BD;H2BFS;HIST1H2BK;HIST1H2BA	6	2	6	6	6	6	6	6	5	6	6	6	5	6	6	6	6	2	2	2	2	2	2	1	2	2	2	2	2	2	2	2	620760000	594110000	794050000	567260000	845840000	1789600000	1225200000	399350000	537180000	745310000	876650000	539840000	483340000	635610000	1466100000
6-phosphofructo-2-kinase/fructose-2,6-bisphosphatase 2;6-phosphofructo-2-kinase;Fructose-2,6-bisphosphatase;6-phosphofructo-2-kinase/fructose-2,6-bisphosphatase 3;6-phosphofructo-2-kinase;Fructose-2,6-bisphosphatase	PFKFB2;PFKFB3	2	2	0	1	1	1	0	1	1	0	1	1	0	1	1	1	1	0	1	1	1	0	1	1	0	1	1	0	1	1	1	1	0	0	0	0	0	0	0	0	0	0	0	0	0	4271400	0
Coiled-coil domain-0 mintaining protein 22	CCDC22	3	3	0	1	2	2	1	1	1	1	1	1	0	1	0	1	2	0	1	2	2	1	1	1	1	1	1	0	1	0	1	2	0	0	58845000	0	0	0	0	0	0	0	0	0	0	0	0
H/ACA ribonucleoprotein complex subunit 4	DKC1	5	5	2	3	2	2	3	3	3	2	2	1	3	2	2	1	4	2	3	2	2	3	3	3	2	2	1	3	2	2	1	4	0	23126000	0	0	25339000	28307000	0	0	0	0	0	28935000	0	0	0
DnaJ homolog subfamily A member 2	DNAJA2	11	11	9	9	9	10	10	8	7	8	8	6	8	8	5	7	9	9	9	9	10	10	8	7	8	8	6	8	8	5	7	9	161920000	164330000	179360000	180780000	135900000	154900000	191770000	220940000	176350000	182040000	230280000	226400000	170030000	184990000	216020000
Checkpoint protein HUS1	HUS1	1	1	0	0	0	0	0	0	1	1	1	0	1	1	1	0	1	0	0	0	0	0	0	1	1	1	0	1	1	1	0	1	0	0	0	0	0	0	0	0	4347400	0	0	0	0	0	0
ATP-binding cassette sub-family B member 7, mitochondrial	ABCB7	4	4	2	1	2	1	1	2	2	1	3	3	1	2	2	1	4	2	1	2	1	1	2	2	1	3	3	1	2	2	1	4	0	0	15639000	0	0	0	0	0	26959000	30195000	0	24442000	16753000	0	22322000
Carboxyl-terminal PDZ ligand of neuronal nitric oxide synthase protein	NOS1AP	2	2	0	1	0	0	1	2	2	1	1	1	1	1	1	2	1	0	1	0	0	1	2	2	1	1	1	1	1	1	2	1	0	0	0	0	0	11484000	12872000	0	15688000	13925000	0	0	0	10977000	0
EF-hand calcium-binding domain-0 mintaining protein 14	EFCAB14	1	1	1	0	1	1	1	1	0	0	1	0	0	1	1	0	0	1	0	1	1	1	1	0	0	1	0	0	1	1	0	0	0	0	1627800	0	0	0	0	0	0	0	0	0	0	0	0
WD repeat-0 mintaining protein 1	WDR1	4	4	1	2	1	2	2	2	1	2	2	1	3	2	0	2	1	1	2	1	2	2	2	1	2	2	1	3	2	0	2	1	0	0	0	0	0	0	0	0	14836000	0	0	0	0	0	0
NEDD4-binding protein 1	N4BP1	2	2	0	1	1	1	0	1	0	0	0	0	0	0	0	0	1	0	1	1	1	0	1	0	0	0	0	0	0	0	0	1	0	0	0	0	0	2343300	0	0	0	0	0	0	0	0	0
Rho-associated protein kinase 2	ROCK2	29	25	14	22	20	20	16	20	24	23	22	25	23	23	23	24	24	12	20	17	17	14	17	22	20	20	21	20	19	19	20	21	380200000	368590000	347490000	405650000	432220000	403180000	416200000	453100000	420620000	379600000	474010000	391680000	460230000	438390000	418120000
Protein cordon-bleu	COBL	17	17	5	12	8	14	12	12	13	13	13	12	12	11	11	11	12	5	12	8	14	12	12	13	13	13	12	12	11	11	11	12	71695000	91635000	93059000	94251000	85189000	84267000	104800000	102690000	101090000	89965000	96469000	78818000	90795000	90522000	93687000
Copine-3	CPNE3	12	12	8	12	7	9	10	7	11	10	12	8	10	10	8	8	12	8	12	7	9	10	7	11	10	12	8	10	10	8	8	12	140720000	133960000	125950000	143500000	104870000	114340000	149770000	126080000	167710000	127370000	157080000	142700000	148920000	154980000	161090000
Huntingtin-interacting protein 1-related protein	HIP1R	20	19	13	13	13	13	12	12	12	12	12	12	12	10	13	13	17	13	13	12	12	12	11	11	12	12	12	12	10	13	12	17	113840000	107250000	110670000	94395000	106620000	108910000	92563000	93384000	117340000	114980000	114180000	107940000	106840000	91100000	98524000
Zinc finger CCCH domain-0 mintaining protein 11A	ZC3H11A	6	6	1	4	3	4	3	2	3	6	3	2	4	3	4	4	3	1	4	3	4	3	2	3	6	3	2	4	3	4	4	3	0	21311000	25113000	21618000	13368000	27552000	23457000	13907000	23735000	17671000	10273000	27166000	21448000	26146000	16989000
DnaJ homolog subfamily C member 13	DNAJC13	38	38	22	27	23	23	28	24	29	30	26	25	25	30	23	26	31	22	27	23	23	28	24	29	30	26	25	25	30	23	26	31	372160000	340760000	317280000	331300000	297180000	359270000	377410000	439600000	375940000	404130000	411300000	384660000	443550000	443530000	426530000
Serine/threonine-protein phosphatase 6 regulatory subunit 2	PPP6R2	17	17	11	9	9	13	8	13	8	8	11	9	10	14	13	11	14	11	9	9	13	8	13	8	8	11	9	10	14	13	11	14	84429000	104040000	91213000	108030000	83089000	91332000	96440000	107740000	88184000	91586000	87413000	91627000	101070000	102490000	99826000
CCR4-NOT transcription complex subunit 3	CNOT3	3	3	2	1	2	3	3	1	2	3	3	2	3	3	3	3	3	2	1	2	3	3	1	2	3	3	2	3	3	3	3	3	21198000	0	27596000	21736000	26318000	0	37454000	17016000	26542000	29173000	25717000	34436000	32529000	42970000	25977000
Ankyrin repeat domain-0 mintaining protein 17	ANKRD17	36	23	25	26	24	32	29	30	29	26	24	22	30	28	29	25	30	13	15	16	19	17	18	17	15	15	14	20	17	19	15	19	585890000	569060000	668800000	598820000	535990000	588980000	620360000	643090000	628580000	598360000	634370000	577680000	687990000	555060000	647620000
Gamma-glutamylcyclotransferase	GGCT	2	2	0	1	1	0	0	1	0	0	1	2	0	0	0	1	1	0	1	1	0	0	1	0	0	1	2	0	0	0	1	1	0	0	0	0	0	0	0	0	0	11563000	0	0	0	0	0
RNA/RNP complex-1-interacting phosphatase	DUSP11	2	2	0	1	1	1	0	1	1	1	1	1	1	2	1	1	0	0	1	1	1	0	1	1	1	1	1	1	2	1	1	0	0	0	0	0	0	0	0	0	0	0	0	23309000	0	0	0
Hyaluronan mediated motility receptor	HMMR	6	6	4	6	4	4	6	5	4	3	6	3	4	6	5	4	6	4	6	4	4	6	5	4	3	6	3	4	6	5	4	6	31795000	37094000	34416000	0	43246000	30696000	0	0	37892000	0	40241000	38072000	48783000	41206000	38539000
Programmed cell death protein 6	PDCD6	8	8	5	5	5	6	8	7	6	6	7	7	6	6	5	5	5	5	5	5	6	8	7	6	6	7	7	6	6	5	5	5	237770000	273250000	268010000	275420000	282590000	258900000	269860000	322330000	285280000	378740000	328000000	358320000	288780000	286060000	306120000
V-type proton ATPase subunit G 1	ATP6V1G1	1	1	0	1	0	1	1	1	1	1	1	1	1	1	1	1	1	0	1	0	1	1	1	1	1	1	1	1	1	1	1	1	0	9646600	0	0	0	0	0	0	0	0	0	0	0	0	0
Core histone macro-H2A.1;Histone H2A	H2AFY	6	6	4	3	3	3	4	6	3	3	5	2	4	4	4	4	5	4	3	3	3	4	6	3	3	5	2	4	4	4	4	5	69472000	45546000	41517000	45901000	58733000	137450000	90917000	78226000	67798000	48494000	62027000	49817000	62984000	55407000	111830000
Filamin-B	FLNB	117	106	93	103	97	102	104	106	102	103	102	101	93	102	101	107	103	84	94	89	95	95	97	93	94	94	92	84	91	92	97	94	4004000000	4408700000	4372800000	4846800000	4044800000	4471200000	4397900000	4455100000	4751000000	4256300000	4157200000	4081000000	4623900000	4645800000	4546300000
Nuclear receptor corepressor 1	NCOR1	3	3	0	1	0	0	0	1	0	1	2	0	1	0	1	0	1	0	1	0	0	0	1	0	1	2	0	1	0	1	0	1	0	5250200	0	0	0	0	0	0	0	0	0	0	0	0	0
Vesicle-trafficking protein SEC22b	SEC22B	4	4	2	4	1	3	2	2	2	3	2	1	2	1	2	3	4	2	4	1	3	2	2	2	3	2	1	2	1	2	3	4	35074000	30860000	0	26278000	25628000	21514000	33055000	26041000	32494000	0	40003000	0	26673000	28652000	33593000
Pre-mRNA-processing factor 40 homolog A	PRPF40A	7	7	3	4	4	5	5	3	4	3	6	5	3	6	4	4	5	3	4	4	5	5	3	4	3	6	5	3	6	4	4	5	28130000	25329000	28310000	22214000	22391000	0	31883000	0	30610000	23488000	46091000	25819000	33164000	21316000	31868000
Cell division 0 mintrol protein 45 homolog	CDC45	1	1	0	0	0	1	0	0	0	0	0	0	1	0	0	0	0	0	0	0	1	0	0	0	0	0	0	1	0	0	0	0	0	0	0	0	0	0	0	0	0	0	0	0	0	0	0
PERQ amino acid-rich with GYF domain-0 mintaining protein 1	GIGYF1	1	1	0	1	1	0	0	0	0	0	0	0	0	0	0	0	0	0	1	1	0	0	0	0	0	0	0	0	0	0	0	0	0	0	13185000	0	0	0	0	0	0	0	0	0	0	0	0
Vacuolar protein sorting-associated protein 26A	VPS26A	10	10	5	6	8	8	8	7	8	6	7	9	3	7	7	7	4	5	6	8	8	8	7	8	6	7	9	3	7	7	7	4	104010000	109000000	136840000	99040000	103790000	119250000	112970000	138610000	119400000	132330000	113820000	91153000	130950000	87699000	98310000
P antigen family member 1	PAGE1	4	4	3	2	3	3	3	3	4	3	4	4	4	3	4	2	4	3	2	3	3	3	3	4	3	4	4	4	3	4	2	4	83284000	121620000	90791000	96023000	111630000	70358000	93582000	83603000	115410000	88237000	73308000	94400000	100650000	92959000	80095000
Erlin-1	ERLIN1	9	6	6	6	5	7	6	6	6	7	7	5	7	7	6	8	8	4	4	3	4	4	4	4	5	4	3	4	4	3	6	5	147660000	139290000	154650000	152150000	182120000	175130000	156750000	172910000	183030000	184840000	180760000	186830000	181890000	176140000	203040000
Serine/arginine-rich splicing factor 10	SRSF10	5	5	3	4	4	5	4	5	5	3	3	2	2	4	2	4	2	3	4	4	5	4	5	5	3	3	2	2	4	2	4	2	69340000	66942000	58824000	105230000	91012000	151560000	84435000	93611000	52167000	85052000	50879000	40055000	66298000	94036000	62554000
Splicing factor 3B subunit 1	SF3B1	18	18	5	9	9	10	11	6	8	11	9	11	7	14	9	11	10	5	9	9	10	11	6	8	11	9	11	7	14	9	11	10	84331000	110840000	110550000	84766000	80074000	96984000	79710000	81731000	130030000	96027000	117190000	119910000	117840000	99796000	131570000
Cold shock domain-0 mintaining protein E1	CSDE1	25	25	17	22	21	21	21	21	20	16	19	20	20	22	17	21	22	17	22	21	21	21	21	20	16	19	20	20	22	17	21	22	432880000	415350000	460380000	382610000	354600000	384320000	446910000	440790000	453750000	461790000	466470000	400560000	448520000	423870000	453490000
E3 ubiquitin-protein ligase MYCBP2	MYCBP2	31	31	13	14	15	20	21	22	20	18	22	21	22	18	21	20	24	13	14	15	20	21	22	20	18	22	21	22	18	21	20	24	216140000	192480000	186260000	149130000	173390000	182170000	192590000	197940000	193560000	200520000	213700000	180590000	200970000	200730000	225970000
GTPase Era, mitochondrial	ERAL1	2	2	0	0	0	0	0	0	0	0	1	2	0	0	0	0	1	0	0	0	0	0	0	0	0	1	2	0	0	0	0	1	0	0	0	0	0	0	0	0	0	6908500	0	0	0	0	0
U5 small nuclear ribonucleoprotein 200 kDa helicase	SNRNP200	19	19	8	10	9	15	11	14	12	15	12	8	12	15	10	12	15	8	10	9	15	11	14	12	15	12	8	12	15	10	12	15	97860000	99811000	112160000	94323000	87631000	107730000	119060000	111160000	116950000	75573000	136270000	117110000	127310000	107360000	138020000
TIP41-like protein	TIPRL	8	8	6	7	5	7	8	7	7	7	6	6	7	6	7	8	7	6	7	5	7	8	7	7	7	6	6	7	6	7	8	7	167070000	141140000	143310000	163080000	139650000	135870000	142810000	143890000	151460000	185620000	181700000	166750000	176360000	146560000	169430000
Surfeit locus protein 6	SURF6	3	3	1	1	1	2	1	2	2	2	1	1	2	2	0	3	1	1	1	1	2	1	2	2	2	1	1	2	2	0	3	1	0	7451500	6611600	4838700	5694300	5184200	5901400	5430000	7330500	5672900	6732100	22489000	0	6906500	9149100
Small subunit processome component 20 homolog	UTP20	7	7	2	1	1	3	2	3	3	2	4	2	3	3	1	3	1	2	1	1	3	2	3	3	2	4	2	3	3	1	3	1	18230000	0	0	0	13721000	14177000	12279000	16445000	12316000	11492000	0	14873000	0	7440600	0
Nuclear pore complex protein Nup155	NUP155	31	31	24	25	25	27	28	27	26	25	25	28	26	23	23	27	27	24	25	25	27	28	27	26	25	25	28	26	23	23	27	27	612890000	614540000	695470000	638500000	556170000	613080000	719390000	620660000	647720000	650410000	689720000	642790000	694960000	624200000	665150000
WD repeat and HMG-box DNA-binding protein 1	WDHD1	4	4	2	2	2	2	1	2	1	1	1	0	2	2	2	4	1	2	2	2	2	1	2	1	1	1	0	2	2	2	4	1	0	0	0	0	0	0	0	0	0	0	0	0	0	38543000	0
Calcium-binding mitochondrial carrier protein Aralar1	SLC25A12	13	7	8	12	7	10	11	10	10	10	11	9	8	11	10	9	9	4	6	2	5	6	4	4	4	6	4	2	6	4	4	4	38344000	28889000	37960000	44857000	41206000	31421000	33173000	33304000	43898000	42282000	39675000	38507000	36419000	39595000	38386000
Cell division cycle protein 123 homolog	CDC123	7	7	5	5	3	3	3	3	2	5	4	3	5	4	4	3	6	5	5	3	3	3	3	2	5	4	3	5	4	4	3	6	61640000	43089000	43262000	33345000	41044000	40691000	46421000	39908000	55488000	48726000	57043000	42910000	60788000	50993000	51809000
Breast cancer anti-estrogen resistance protein 3	BCAR3	15	15	3	7	11	9	10	11	6	5	11	6	6	8	6	9	7	3	7	11	9	10	11	6	5	11	6	6	8	6	9	7	88444000	65316000	86694000	64307000	64428000	55565000	67438000	66037000	62747000	78737000	74808000	55476000	59964000	75161000	58105000
Eukaryotic translation initiation factor 3 subunit G	EIF3G	11	11	8	9	9	8	9	6	7	7	7	9	5	8	7	9	7	8	9	9	8	9	6	7	7	7	9	5	8	7	9	7	141210000	153040000	158740000	166980000	131520000	134990000	157830000	154030000	129910000	141880000	135230000	144320000	156980000	172080000	145450000
Eukaryotic translation initiation factor 3 subunit J	EIF3J	5	5	2	5	3	4	4	4	5	5	3	4	4	4	4	5	3	2	5	3	4	4	4	5	5	3	4	4	4	4	5	3	0	60710000	51749000	58426000	46661000	44562000	62578000	51159000	49800000	52454000	53576000	46980000	45700000	47168000	50725000
Carbonyl reductase [NADPH] 3;Carbonyl reductase [NADPH] 1	CBR3;CBR1	3	3	2	2	2	3	2	2	3	3	3	2	3	3	3	2	3	2	2	2	3	2	2	3	3	3	2	3	3	3	2	3	0	22184000	24221000	14761000	14819000	19511000	18536000	17499000	17624000	18650000	22330000	16052000	27632000	26680000	23937000
Isocitrate dehydrogenase [NADP] cytoplasmic	IDH1	6	5	2	4	2	4	3	4	4	5	2	3	2	4	4	4	4	2	3	1	3	2	3	3	4	2	2	1	3	3	3	3	38804000	31253000	29076000	30234000	36291000	41939000	34482000	40315000	37044000	25118000	31361000	26637000	37247000	30040000	35360000
Signal transducing adapter molecule 2	STAM2	9	7	4	4	5	6	5	4	7	5	5	7	8	8	5	4	5	2	2	3	4	3	2	5	4	3	5	6	6	3	2	3	0	0	47823000	34151000	41126000	0	47648000	66285000	63708000	99858000	56799000	89282000	38560000	34564000	36299000
Flotillin-1	FLOT1	7	7	5	2	4	5	4	5	5	6	7	5	4	5	3	4	7	5	2	4	5	4	5	5	6	7	5	4	5	3	4	7	61623000	79026000	48764000	62278000	53583000	72625000	51776000	62381000	45313000	61305000	46516000	42741000	59921000	58575000	59204000
Triple functional domain protein	TRIO	20	18	9	14	12	13	13	9	11	11	14	10	10	12	9	14	14	9	13	11	12	12	8	11	10	13	9	9	10	9	13	13	70897000	81728000	78955000	94402000	69164000	94049000	78900000	92352000	85190000	107210000	113570000	95064000	104320000	86250000	82601000
Glutaredoxin-3	GLRX3	10	10	7	9	10	10	9	9	9	8	10	10	10	10	10	10	10	7	9	10	10	9	9	9	8	10	10	10	10	10	10	10	305460000	325910000	397160000	263960000	243090000	251000000	282840000	318450000	227350000	266010000	358350000	257700000	340660000	351310000	374640000
Ribosomal L1 domain-0 mintaining protein 1	RSL1D1	10	10	6	7	7	8	8	7	10	9	10	7	8	9	7	3	7	6	7	7	8	8	7	10	9	10	7	8	9	7	3	7	113190000	114800000	113450000	98636000	109940000	150160000	166700000	147870000	153740000	107440000	142830000	137070000	148210000	108720000	137170000
Wolframin	WFS1	2	2	0	1	1	1	1	1	0	1	1	1	1	2	2	1	1	0	1	1	1	1	1	0	1	1	1	1	2	2	1	1	0	0	0	0	5858000	0	0	0	6740300	5638600	9492200	3815600	0	0	5759100
Gamma-synuclein	SNCG	2	2	0	0	0	1	1	0	2	1	2	0	1	0	2	0	1	0	0	0	1	1	0	2	1	2	0	1	0	2	0	1	0	0	0	0	0	0	7558200	0	10765000	0	0	0	8071100	0	0
Probable cytosolic iron-sulfur protein assembly protein CIAO1	CIAO1	4	4	3	2	1	3	2	2	1	1	2	2	3	2	1	4	3	3	2	1	3	2	2	1	1	2	2	3	2	1	4	3	23152000	21469000	0	21119000	18499000	23411000	0	0	20563000	32696000	24466000	24527000	0	22414000	25756000
Metastasis-associated protein MTA2	MTA2	9	9	8	5	4	6	5	7	8	5	8	5	5	7	6	7	8	8	5	4	6	5	7	8	5	8	5	5	7	6	7	8	68065000	50538000	53325000	57079000	54714000	58154000	62929000	61691000	60130000	58403000	75475000	60918000	74281000	58435000	67067000
Serine/threonine-protein kinase 10	STK10	5	4	1	1	1	1	1	0	1	1	2	1	2	2	0	0	2	0	1	0	1	1	0	1	1	2	1	1	2	0	0	2	0	0	0	0	0	0	0	0	10543000	0	0	0	0	0	0
Glutamine--fructose-6-phosphate aminotransferase [isomerizing] 2	GFPT2	9	3	5	5	5	5	5	5	5	5	6	6	6	6	4	7	6	0	0	0	0	0	0	1	0	1	1	1	0	0	2	1	0	0	0	0	0	0	0	0	0	0	0	0	0	20050000	0
E3 ubiquitin-protein ligase listerin	LTN1	12	12	2	7	6	6	6	5	3	6	6	4	4	6	3	6	7	2	7	6	6	6	5	3	6	6	4	4	6	3	6	7	53144000	36271000	43534000	47798000	43895000	33895000	50819000	56048000	42742000	51177000	63447000	44111000	65665000	59405000	35506000
Mitochondrial import receptor subunit TOM70	TOMM70A	3	3	1	0	0	3	3	2	2	3	2	2	1	1	2	1	2	1	0	0	3	3	2	2	3	2	2	1	1	2	1	2	0	0	0	0	0	0	0	0	7373700	0	0	0	0	0	0
Importin-13	IPO13	3	3	0	2	1	0	0	0	1	0	1	2	0	2	1	1	1	0	2	1	0	0	0	1	0	1	2	0	2	1	1	1	0	0	0	0	0	0	0	0	0	0	0	9401200	0	0	0
E3 UFM1-protein ligase 1	UFL1	4	4	1	2	1	2	2	2	1	1	2	1	1	0	2	3	3	1	2	1	2	2	2	1	1	2	1	1	0	2	3	3	0	0	0	0	0	0	0	0	18775000	0	0	0	0	12956000	0
FERM, RhoGEF and pleckstrin domain-0 mintaining protein 2	FARP2	5	4	2	2	3	4	4	2	2	2	2	1	2	3	3	2	2	1	1	2	3	3	1	1	1	1	0	1	2	2	1	1	29011000	29608000	37289000	28621000	27586000	31021000	30596000	29143000	31065000	0	35901000	30035000	35468000	27576000	33361000
Pre-mRNA-processing factor 6	PRPF6	10	10	4	6	4	3	6	4	4	5	3	4	6	5	5	6	5	4	6	4	3	6	4	4	5	3	4	6	5	5	6	5	28337000	33131000	29318000	29552000	32225000	26660000	26756000	31391000	39826000	34474000	40279000	37134000	31808000	36272000	33988000
Protein furry homolog-like	FRYL	10	10	3	4	5	5	4	4	2	5	5	3	4	6	5	6	6	3	4	5	5	4	4	2	5	5	3	4	6	5	6	6	34513000	35131000	30957000	31736000	29129000	47814000	33709000	25823000	39027000	37704000	54376000	37576000	40258000	42995000	37682000
Glutaminase kidney isoform, mitochondrial	GLS	2	2	0	2	1	1	1	1	1	1	2	0	1	2	2	1	1	0	2	1	1	1	1	1	1	2	0	1	2	2	1	1	0	55533000	0	0	0	0	0	0	0	0	0	0	0	0	0
HAUS augmin-like complex subunit 5	HAUS5	7	7	3	6	3	4	5	4	3	5	3	2	3	5	4	6	5	3	6	3	4	5	4	3	5	3	2	3	5	4	6	5	37441000	37674000	28211000	27904000	21758000	29388000	31731000	27051000	21732000	28238000	35090000	35933000	33818000	30684000	34222000
Protein SOGA1;N-terminal form;C-terminal 80 kDa form	SOGA1	34	32	24	24	24	25	25	24	24	24	26	25	25	26	22	26	25	23	22	23	23	23	22	23	23	24	24	24	24	20	24	24	350750000	282610000	341860000	281790000	266540000	299970000	314570000	307780000	309220000	321620000	335840000	322720000	394150000	336160000	307070000
Ubiquitin carboxyl-terminal hydrolase 19	USP19	20	1	12	16	11	18	13	12	16	16	15	17	15	16	15	15	18	0	0	0	1	0	1	0	1	0	0	0	0	0	0	1	169410000	163520000	202270000	184870000	159330000	167730000	167630000	182550000	164060000	202370000	229520000	177650000	187420000	208470000	186370000
AP-2 complex subunit alpha-2	AP2A2	14	7	10	10	9	11	8	8	10	8	12	10	6	11	8	10	9	4	3	3	4	1	2	5	4	7	4	1	6	4	5	4	33131000	32063000	29500000	34900000	0	24679000	50918000	58979000	36958000	36850000	0	43812000	0	41312000	54691000
Centrosomal protein of 152 kDa	CEP152	4	4	2	3	0	2	1	2	1	2	2	1	1	0	1	3	1	2	3	0	2	1	2	1	2	2	1	1	0	1	3	1	15774000	7669000	0	10626000	0	0	0	0	0	0	0	0	0	16456000	0
Protein HEXIM1	HEXIM1	3	3	1	2	2	2	2	1	1	1	3	3	1	1	1	1	0	1	2	2	2	2	1	1	1	3	3	1	1	1	1	0	0	22970000	27926000	27817000	18825000	0	0	0	0	24404000	0	0	0	0	0
Serine protease 23	PRSS23	2	2	1	1	0	2	1	0	1	1	2	2	1	2	1	0	2	1	1	0	2	1	0	1	1	2	2	1	2	1	0	2	0	0	0	0	7064600	0	8344500	6715800	14417000	9443900	0	0	11383000	0	3870500
Mitofusin-2	MFN2	4	3	3	1	3	3	3	3	2	3	3	3	2	3	3	3	3	2	1	2	2	2	2	1	2	3	2	1	2	2	2	3	39078000	0	33882000	36442000	38783000	38881000	0	35753000	0	38590000	31517000	33247000	25432000	32572000	0
Ubiquitin 0 minjugation factor E4 B	UBE4B	6	6	2	5	2	5	3	4	3	3	3	2	1	2	3	4	4	2	5	2	5	3	4	3	3	3	2	1	2	3	4	4	18425000	23770000	19959000	21546000	24249000	18482000	22485000	19380000	36652000	22403000	0	0	22453000	17634000	19155000
Elongator complex protein 1	IKBKAP	18	18	13	13	15	16	15	12	15	13	17	17	13	16	16	17	17	13	13	15	16	15	12	15	13	17	17	13	16	16	17	17	161510000	161250000	184620000	155960000	132280000	166690000	192440000	168290000	173940000	199640000	176040000	189890000	195380000	199090000	190490000
Reticulon-3	RTN3	1	1	1	1	1	1	1	1	1	1	1	1	1	1	1	1	1	1	1	1	1	1	1	1	1	1	1	1	1	1	1	1	72273000	70510000	61084000	59316000	52068000	72748000	66961000	69218000	62128000	0	49217000	70557000	75719000	53750000	63600000
Protocadherin-8	PCDH8	1	1	0	0	0	0	0	0	0	0	1	0	0	0	0	0	0	0	0	0	0	0	0	0	0	1	0	0	0	0	0	0	0	0	0	0	0	0	0	0	0	0	0	0	0	0	0
Kinesin-like protein KIF20A	KIF20A	7	7	1	4	3	3	2	1	4	4	3	2	5	6	2	5	5	1	4	3	3	2	1	4	4	3	2	5	6	2	5	5	0	31820000	24477000	27417000	0	0	23957000	30111000	28541000	0	24640000	29975000	26255000	26938000	24783000
Chromosome-associated kinesin KIF4A;Chromosome-associated kinesin KIF4B	KIF4A;KIF4B	6	6	3	5	3	4	2	1	2	4	5	5	2	3	2	3	5	3	5	3	4	2	1	2	4	5	5	2	3	2	3	5	16956000	18074000	14204000	15779000	0	0	17489000	14484000	22748000	15353000	17502000	14317000	0	17269000	19934000
Histone acetyltransferase KAT7	KAT7	1	1	0	1	1	0	0	0	1	1	0	0	0	0	0	1	0	0	1	1	0	0	0	1	1	0	0	0	0	0	1	0	0	0	8665200	0	0	0	0	0	0	0	0	0	0	0	0
High affinity cAMP-specific and IBMX-insensitive 3,5-cyclic phosphodiesterase 8B	PDE8B	3	3	1	1	2	1	2	0	0	0	1	1	0	1	1	1	1	1	1	2	1	2	0	0	0	1	1	0	1	1	1	1	0	0	12320000	0	0	0	0	0	0	0	0	0	0	0	0
SNARE-associated protein Snapin	SNAPIN	3	3	1	2	1	1	1	1	1	1	0	1	2	2	2	3	1	1	2	1	1	1	1	1	1	0	1	2	2	2	3	1	0	0	0	0	0	0	0	0	0	0	23931000	0	0	0	0
6-phosphoglu0 minolactonase	PGLS	3	3	1	2	1	2	1	1	1	2	2	0	1	2	3	2	2	1	2	1	2	1	1	1	2	2	0	1	2	3	2	2	0	0	0	0	0	0	0	0	8386300	0	0	9993100	0	0	0
Bifunctional 3-phosphoadenosine 5-phosphosulfate synthase 2;Sulfate adenylyltransferase;Adenylyl-sulfate kinase	PAPSS2	20	19	14	14	17	17	18	18	17	19	18	13	19	17	17	17	17	14	14	16	16	18	17	17	18	17	13	19	17	17	17	17	287120000	254050000	303500000	241550000	299460000	262920000	271440000	269920000	268520000	249080000	278090000	276480000	258320000	205090000	267210000
Structural maintenance of chromosomes protein 2	SMC2	40	40	29	32	28	32	31	35	33	33	33	32	30	32	31	36	37	29	32	28	32	31	35	33	33	33	32	30	32	31	36	37	548460000	580590000	481860000	548860000	542140000	584420000	584920000	598100000	557140000	550200000	581680000	623810000	602950000	622620000	558790000
Ubiquitin-like modifier-activating enzyme ATG7	ATG7	14	14	6	7	3	10	9	10	9	12	8	9	10	8	9	7	8	6	7	3	10	9	10	9	12	8	9	10	8	9	7	8	57669000	64350000	57486000	50843000	46641000	60767000	76712000	57739000	88707000	64916000	59714000	93109000	45376000	47741000	58830000
Acyl-protein thioesterase 2	LYPLA2	2	2	1	2	0	2	2	1	2	1	2	1	0	1	0	2	1	1	2	0	2	2	1	2	1	2	1	0	1	0	2	1	0	0	0	31109000	0	0	0	0	38644000	0	0	0	0	0	0
Importin-7	IPO7	23	22	22	21	22	21	22	22	20	22	21	23	21	22	21	23	21	21	20	21	20	21	21	19	21	20	22	20	21	20	22	20	1061600000	1183300000	1099200000	1054700000	949030000	1078100000	988480000	1182400000	1115900000	1039000000	1216300000	1019300000	1107100000	1145800000	1138600000
Adenylyltransferase and sulfurtransferase MOCS3;Molybdopterin-synthase adenylyltransferase;Molybdopterin-synthase sulfurtransferase	MOCS3	1	1	0	1	0	1	0	0	1	0	1	0	0	1	1	0	1	0	1	0	1	0	0	1	0	1	0	0	1	1	0	1	0	3869000	0	0	0	0	0	0	0	0	0	0	0	0	0
Zinc finger FYVE domain-0 mintaining protein 9	ZFYVE9	4	4	1	3	1	1	1	0	3	1	3	2	2	3	1	1	2	1	3	1	1	1	0	3	1	3	2	2	3	1	1	2	0	10039000	0	0	0	0	0	0	0	15383000	0	0	0	0	0
Supervillin	SVIL	15	15	7	9	9	10	8	10	9	9	10	6	9	10	8	9	10	7	9	9	10	8	10	9	9	10	6	9	10	8	9	10	82128000	74475000	72567000	70312000	57845000	68573000	68378000	70290000	83788000	64884000	71441000	75476000	79371000	84664000	72010000
BAG family molecular chaperone regulator 4	BAG4	1	1	1	1	0	1	0	1	0	1	0	1	0	1	1	1	1	1	1	0	1	0	1	0	1	0	1	0	1	1	1	1	5578500	0	0	0	0	0	0	0	0	0	0	0	0	0	0
Activator of 90 kDa heat shock protein ATPase homolog 1	AHSA1	11	11	7	9	8	8	7	7	9	9	9	7	9	10	9	8	10	7	9	8	8	7	7	9	9	9	7	9	10	9	8	10	591950000	850290000	531390000	650570000	582050000	607020000	578620000	634280000	610360000	612370000	657010000	637850000	786480000	665950000	614860000
Proteasome assembly chaperone 1	PSMG1	3	3	1	2	2	3	3	3	3	3	3	2	3	3	3	2	2	1	2	2	3	3	3	3	3	3	2	3	3	3	2	2	0	42450000	44936000	56970000	46381000	45621000	37300000	55945000	58380000	40271000	50589000	50591000	76128000	39676000	63241000
Formin-like protein 1	FMNL1	3	3	1	0	2	1	0	0	0	1	0	0	0	0	0	2	0	1	0	2	1	0	0	0	1	0	0	0	0	0	2	0	0	0	2921100	0	0	0	0	0	0	0	0	0	0	0	0
Ribosome biogenesis protein NSA2 homolog	NSA2	3	3	2	1	2	2	2	2	2	2	3	3	2	3	2	2	3	2	1	2	2	2	2	2	2	3	3	2	3	2	2	3	51241000	0	37089000	49142000	46334000	51743000	48067000	46028000	47296000	54379000	48157000	46798000	50415000	45428000	49257000
Protein transport protein Sec24A	SEC24A	8	8	5	6	5	5	4	8	6	6	5	3	6	6	6	6	6	5	6	5	5	4	8	6	6	5	3	6	6	6	6	6	70589000	64101000	63778000	48085000	45242000	44966000	55089000	51394000	42956000	46041000	67445000	54645000	63560000	51341000	69279000
Protein transport protein Sec24B	SEC24B	14	14	12	10	8	12	9	10	11	10	12	8	9	12	8	11	11	12	10	8	12	9	10	11	10	12	8	9	12	8	11	11	115340000	151260000	122520000	108280000	100870000	125380000	137020000	144860000	116370000	136400000	164420000	125080000	119890000	140290000	133570000
NAD kinase	NADK	2	2	1	1	1	1	1	1	1	1	1	1	1	1	2	1	1	1	1	1	1	1	1	1	1	1	1	1	1	2	1	1	0	0	0	0	0	0	0	0	0	0	0	0	14714000	0	0
Long-chain-fatty-acid--CoA ligase 3	ACSL3	11	10	7	9	8	10	8	9	8	8	8	6	8	9	8	7	8	6	8	7	9	7	8	7	7	7	5	7	8	7	6	7	76881000	92753000	93413000	84853000	81187000	75576000	88744000	93298000	74550000	69575000	88779000	96857000	93980000	76895000	70474000
Pericentrin	PCNT	26	26	5	7	2	4	15	11	13	14	19	11	12	18	16	14	21	5	7	2	4	15	11	13	14	19	11	12	18	16	14	21	64986000	61390000	44454000	57271000	66325000	76237000	118190000	96523000	110330000	98481000	122240000	115360000	136260000	115560000	139760000
N-acetylserotonin O-methyltransferase-like protein	ASMTL	7	7	2	5	4	5	4	4	5	3	4	4	5	5	6	3	6	2	5	4	5	4	4	5	3	4	4	5	5	6	3	6	41967000	44066000	79471000	35048000	57108000	40564000	36137000	43943000	40129000	35395000	45276000	52741000	59205000	54554000	47501000
Endothelin-0 minverting enzyme-like 1	ECEL1	4	4	2	4	2	3	3	2	3	1	3	4	3	3	3	2	3	2	4	2	3	3	2	3	1	3	4	3	3	3	2	3	15108000	14012000	22621000	13733000	16893000	20134000	14943000	0	21821000	21456000	16074000	17196000	19853000	0	21186000
E3 ubiquitin-protein ligase HERC2	HERC2	32	32	12	22	18	23	16	14	20	22	19	19	21	20	21	25	26	12	22	18	23	16	14	20	22	19	19	21	20	21	25	26	154940000	146950000	172310000	131220000	136840000	144830000	166460000	158720000	174400000	175360000	175800000	177960000	180060000	143130000	170030000
Serine/threonine-protein kinase OSR1	OXSR1	6	6	4	5	5	6	6	5	5	6	5	5	5	6	4	5	5	4	5	5	6	6	5	5	6	5	5	5	6	4	5	5	37658000	49524000	44879000	36423000	46352000	38912000	62106000	36075000	49489000	41782000	54067000	63596000	57058000	39472000	49347000
Heat shock 70 kDa protein 4L	HSPA4L	13	11	10	8	7	10	8	7	12	12	12	6	9	9	11	10	11	8	6	5	8	6	5	10	10	10	4	7	7	9	8	9	87956000	79504000	79983000	78573000	71662000	74242000	83757000	70946000	80313000	76819000	78985000	78797000	107990000	76251000	89713000
Polypyrimidine tract-binding protein 3	PTBP3	7	5	2	3	3	3	3	4	2	3	4	3	4	3	2	3	3	1	2	2	2	2	2	1	2	2	1	2	1	1	2	2	0	19677000	0	19101000	0	18958000	0	0	0	0	0	0	0	0	0
AP-2 complex subunit alpha-1	AP2A1	23	16	17	20	12	17	18	15	18	19	16	15	16	16	16	16	17	11	13	6	10	11	9	13	15	11	9	11	11	12	11	12	300900000	327040000	298500000	344940000	322430000	339350000	349130000	341630000	347120000	307130000	356200000	350890000	342830000	385070000	342890000
Tetratricopeptide repeat protein 4	TTC4	3	3	3	2	1	2	3	2	2	2	1	1	1	1	1	2	3	3	2	1	2	3	2	2	2	1	1	1	1	1	2	3	18446000	0	0	0	0	0	0	0	0	0	0	0	0	0	0
BAG family molecular chaperone regulator 2	BAG2	12	12	9	12	11	10	11	11	11	11	12	11	10	10	10	12	11	9	12	11	10	11	11	11	11	12	11	10	10	10	12	11	907090000	761640000	845630000	770210000	706350000	802210000	958870000	1012200000	968570000	900660000	895390000	1256700000	1039900000	1009800000	1169600000
BAG family molecular chaperone regulator 3	BAG3	26	26	20	20	21	20	22	18	21	21	25	22	21	21	21	23	24	20	20	21	20	22	18	21	21	25	22	21	21	21	23	24	604220000	678010000	634420000	759150000	547190000	577850000	671460000	587130000	769800000	750720000	583810000	653020000	767650000	645320000	781200000
Apoptosis-inducing factor 1, mitochondrial	AIFM1	5	5	4	1	3	2	2	2	3	1	1	3	1	2	1	3	2	4	1	3	2	2	2	3	1	1	3	1	2	1	3	2	11562000	0	13202000	0	0	11318000	17563000	0	0	13100000	0	14948000	0	13862000	12538000
3(2),5-bisphosphate nucleotidase 1	BPNT1	4	4	3	3	0	2	1	3	2	1	3	3	1	3	2	2	2	3	3	0	2	1	3	2	1	3	3	1	3	2	2	2	20012000	15406000	0	15093000	0	15111000	0	0	16634000	15070000	0	16277000	15782000	18321000	0
Thioredoxin domain-0 mintaining protein 12	TXNDC12	4	4	2	4	3	3	3	3	4	4	3	3	3	4	3	1	2	2	4	3	3	3	3	4	4	3	3	3	4	3	1	2	18085000	23812000	28642000	26776000	31133000	28383000	33051000	30499000	49029000	36982000	35582000	40430000	23685000	0	37716000
Protein SGT1	ECD	3	3	0	0	0	0	0	0	1	1	1	1	1	0	1	2	1	0	0	0	0	0	0	1	1	1	1	1	0	1	2	1	0	0	0	0	0	0	0	4046400	0	0	0	0	0	0	0
Cleft lip and palate transmembrane protein 1	CLPTM1	2	2	0	1	1	0	1	0	0	1	1	1	0	2	1	1	2	0	1	1	0	1	0	0	1	1	1	0	2	1	1	2	0	0	0	0	0	0	0	0	0	0	0	0	0	0	8151200
Mitochondrial import receptor subunit TOM40 homolog	TOMM40	6	6	4	6	3	4	5	4	4	5	5	5	4	4	3	4	4	4	6	3	4	5	4	4	5	5	5	4	4	3	4	4	101650000	101260000	82096000	109240000	97414000	96287000	113130000	102230000	128000000	96502000	98049000	103820000	104690000	84348000	104270000
Peroxisomal membrane protein 11B	PEX11B	1	1	0	0	0	0	1	1	1	1	0	0	1	1	1	0	0	0	0	0	0	1	1	1	1	0	0	1	1	1	0	0	0	0	0	0	0	0	0	3447000	0	0	0	0	0	0	0
Actin-like protein 6A	ACTL6A	3	3	2	3	2	3	3	3	3	3	3	2	3	3	3	3	3	2	3	2	3	3	3	3	3	3	2	3	3	3	3	3	38195000	33107000	41315000	31351000	36341000	33471000	40135000	36502000	27816000	33930000	37255000	33381000	38155000	32649000	38226000
L-lactate dehydrogenase A chain	LDHA	19	18	14	14	14	17	16	14	14	16	16	16	14	12	13	14	14	13	13	13	16	15	13	13	15	15	15	13	11	12	13	13	833920000	840580000	876070000	810270000	661910000	921480000	778170000	622470000	692700000	807680000	998720000	720160000	987240000	789100000	914760000
Glutamate dehydrogenase 1, mitochondrial;Glutamate dehydrogenase 2, mitochondrial	GLUD1;GLUD2	3	3	1	1	2	2	3	1	1	1	2	1	1	2	2	2	3	1	1	2	2	3	1	1	1	2	1	1	2	2	2	3	0	0	0	0	0	0	0	0	0	0	0	0	0	0	19206000
Dihydrofolate reductase;Dihydrofolate reductase, mitochondrial	DHFR;DHFRL1	6	6	3	3	3	3	2	4	5	3	5	3	5	4	3	4	5	3	3	3	3	2	4	5	3	5	3	5	4	3	4	5	71122000	65851000	63291000	66295000	58777000	85289000	81275000	75646000	66962000	62243000	67836000	74919000	83568000	75744000	81611000
NADH-cytochrome b5 reductase 3;NADH-cytochrome b5 reductase 3 membrane-bound form;NADH-cytochrome b5 reductase 3 soluble form	CYB5R3	3	3	3	3	2	3	2	3	2	2	2	2	1	2	2	2	2	3	3	2	3	2	3	2	2	2	2	1	2	2	2	2	18448000	20977000	17918000	19218000	19678000	16099000	28516000	0	21182000	18375000	0	17277000	0	0	19955000
Glutathione reductase, mitochondrial	GSR	8	8	6	5	5	7	6	7	4	5	8	6	6	4	7	6	5	6	5	5	7	6	7	4	5	8	6	6	4	7	6	5	80151000	71991000	95563000	83753000	65517000	83022000	98448000	79818000	83362000	98324000	89028000	73138000	84726000	71123000	95889000
Cytochrome c oxidase subunit 3	MT-CO3	1	1	0	1	1	1	1	1	1	0	1	1	1	1	1	1	1	0	1	1	1	1	1	1	0	1	1	1	1	1	1	1	0	0	9282100	0	0	0	0	0	0	0	0	0	0	0	0
Hypoxanthine-guanine phosphoribosyltransferase	HPRT1	9	9	8	8	7	8	7	7	6	8	7	8	7	8	7	8	5	8	8	7	8	7	7	6	8	7	8	7	8	7	8	5	103370000	98466000	124950000	90260000	103010000	86910000	151110000	130570000	162610000	144430000	128040000	107230000	125520000	96053000	122650000
Epidermal growth factor receptor;Receptor protein-tyrosine kinase	EGFR	35	33	19	17	17	31	32	30	28	29	28	28	29	31	24	30	29	18	16	16	29	30	29	27	28	26	26	28	29	23	28	27	399850000	413440000	413220000	1787100000	2033000000	2073000000	1439100000	1490100000	1696600000	1808700000	1706800000	2237400000	1327100000	1169000000	1382000000
Phosphoglycerate kinase 1	PGK1	27	27	21	18	22	23	22	22	22	23	24	23	20	22	20	23	23	21	18	22	23	22	22	22	23	24	23	20	22	20	23	23	2103700000	2191700000	1883800000	2149000000	2186600000	2036700000	2044700000	2184800000	2047700000	1970200000	2336900000	1907100000	2000200000	1761200000	2082900000
Adenylate kinase isoenzyme 1	AK1	4	4	4	4	4	4	4	4	3	3	4	3	4	4	3	4	4	4	4	4	4	4	4	3	3	4	3	4	4	3	4	4	43387000	37421000	38619000	34451000	44012000	36736000	42577000	41885000	46222000	57660000	48320000	35723000	54087000	42476000	46547000
Argininosuccinate synthase	ASS1	21	21	17	17	16	18	17	18	18	18	19	17	16	18	18	19	19	17	17	16	18	17	18	18	18	19	17	16	18	18	19	19	1753500000	1642900000	1361800000	1610300000	1832100000	1464700000	1495600000	1841500000	1830200000	1465600000	1664100000	1647100000	1533500000	1590300000	1839000000
Collagen alpha-1(IV) chain;Arresten	COL4A1	2	1	0	2	1	1	2	1	2	2	2	2	1	2	2	2	2	0	1	0	0	1	0	1	1	1	1	1	1	1	1	1	0	7545200	8994900	0	9344900	0	9953600	15116000	0	0	0	14467000	10659000	8616700	9812900
Prelamin-A/C;Lamin-A/C	LMNA	45	4	35	40	35	43	41	39	35	38	37	36	37	39	39	41	40	3	4	4	4	4	4	4	4	4	4	4	3	4	4	4	2268200000	2509800000	2231000000	2589200000	2542700000	2378600000	2465200000	2463200000	2558900000	2693200000	2444000000	2739000000	2344900000	2168900000	2540300000
Fibronectin;Anastellin;Ugl-Y1;Ugl-Y2;Ugl-Y3	FN1	3	3	1	2	2	1	0	0	1	2	1	0	3	0	2	1	0	1	2	2	1	0	0	1	2	1	0	3	0	2	1	0	0	0	0	0	0	0	0	9790300	0	0	12039000	0	22974000	0	0
Transferrin receptor protein 1;Transferrin receptor protein 1, serum form	TFRC	6	5	2	3	2	4	3	4	3	5	4	3	4	5	5	5	3	2	2	2	4	3	4	2	5	4	2	4	4	4	4	2	38647000	38338000	37887000	41328000	39793000	45218000	41098000	67247000	48877000	45970000	50957000	41251000	61648000	44861000	55043000
C4b-binding protein alpha chain	C4BPA	9	9	5	4	3	6	6	8	7	8	8	7	6	9	7	8	7	5	4	3	6	6	8	7	8	8	7	6	9	7	8	7	63225000	52063000	43409000	62361000	65531000	69938000	62379000	86409000	129560000	111080000	77983000	125990000	74716000	89801000	103040000
Catalase	CAT	6	6	2	4	4	4	4	2	5	1	0	3	3	5	5	4	4	2	4	4	4	4	2	5	1	0	3	3	5	5	4	4	0	27968000	42720000	34431000	16998000	0	25401000	0	0	32630000	31094000	33241000	33469000	30874000	23942000
Fructose-bisphosphate aldolase A;Fructose-bisphosphate aldolase	ALDOA	21	19	14	16	14	17	16	15	19	18	16	16	11	15	16	17	17	12	14	12	16	14	13	17	16	14	14	9	13	14	15	15	1044600000	1284700000	1304500000	997000000	987860000	913950000	1029400000	1051900000	1062300000	1074800000	1084700000	1183400000	1194300000	1089300000	1230000000
Cystatin-B	CSTB	3	3	3	3	3	3	3	3	3	3	3	3	3	3	3	2	3	3	3	3	3	3	3	3	3	3	3	3	3	3	2	3	103250000	100200000	104470000	67107000	91644000	108550000	152090000	98356000	135290000	96433000	111710000	95689000	117490000	83347000	99004000
Annexin A1;Annexin	ANXA1	15	15	12	12	13	15	13	14	13	14	14	13	13	14	12	13	15	12	12	13	15	13	14	13	14	14	13	13	14	12	13	15	355440000	330700000	332620000	299040000	223900000	298590000	296520000	283670000	281890000	289310000	296060000	279800000	305960000	300480000	309470000
Glucocorticoid receptor	NR3C1	11	11	8	10	9	9	9	10	11	10	11	10	10	10	9	11	11	8	10	9	9	9	10	11	10	11	10	10	10	9	11	11	110890000	93055000	109340000	93761000	74931000	109680000	101170000	85085000	103600000	100840000	107420000	91781000	108610000	113500000	96801000
Thymidine kinase, cytosolic;Thymidine kinase	TK1	9	9	7	7	8	9	7	8	7	9	8	7	9	8	8	8	7	7	7	8	9	7	8	7	9	8	7	9	8	8	8	7	157170000	139390000	136200000	160930000	141510000	122630000	162000000	132870000	120960000	150430000	148430000	173980000	163360000	154760000	188420000
Keratin, type II cytoskeletal 6B	KRT6B	37	1	27	35	27	33	37	22	26	24	22	28	26	27	23	27	29	0	1	0	0	1	0	0	0	0	0	0	0	0	0	0	16968000	262860000	31910000	28123000	71705000	0	0	0	0	24429000	0	10998000	0	0	58888000
Keratin, type II cytoskeletal 1	KRT1	53	35	43	46	39	47	51	41	47	44	46	49	44	45	46	45	47	28	31	24	29	33	26	30	28	29	31	28	29	30	30	31	19824000000	22489000000	17034000000	17586000000	30613000000	12061000000	16975000000	6138700000	14184000000	16141000000	13560000000	12712000000	13358000000	13074000000	12252000000
Tubulin beta-4A chain	TUBB4A	19	0	18	18	17	18	18	17	17	18	17	17	18	18	17	19	18	0	0	0	0	0	0	0	0	0	0	0	0	0	0	0	74805000	74866000	79959000	102600000	67739000	0	67721000	0	0	0	92025000	67194000	91852000	0	0
Glyceraldehyde-3-phosphate dehydrogenase	GAPDH	18	18	17	17	15	17	17	16	15	18	16	14	13	15	15	16	16	17	17	15	17	17	16	15	18	16	14	13	15	15	16	16	5684600000	7328900000	6869400000	5407700000	5525800000	4740100000	4855700000	6883900000	4874000000	5680400000	5905200000	5653400000	4881700000	7360000000	6880600000
Heat shock protein beta-1	HSPB1	16	16	14	16	14	15	15	15	15	15	15	15	15	15	15	14	15	14	16	14	15	15	15	15	15	15	15	15	15	15	14	15	3465300000	3468600000	2977400000	3439300000	3365800000	3027100000	3145900000	3182300000	3448500000	2395200000	2203800000	2852700000	3041900000	2728300000	3017500000
Thymidylate synthase	TYMS	7	7	5	5	2	6	6	7	6	6	7	5	5	7	2	5	5	5	5	2	6	6	7	6	6	7	5	5	7	2	5	5	92298000	99267000	76190000	72076000	80984000	80665000	70902000	87067000	75047000	78022000	84945000	82968000	70180000	65323000	88605000
Dolichyl-diphosphooligosaccharide--protein glycosyltransferase subunit 1	RPN1	24	24	20	23	20	22	21	22	21	22	19	20	20	22	19	20	22	20	23	20	22	21	22	21	22	19	20	20	22	19	20	22	833570000	744640000	649360000	698590000	735130000	691860000	670210000	622060000	796740000	705680000	763790000	774470000	754970000	721950000	740570000
Dolichyl-diphosphooligosaccharide--protein glycosyltransferase subunit 2	RPN2	14	14	11	11	11	12	13	13	10	13	12	11	11	12	12	13	12	11	11	11	12	13	13	10	13	12	11	11	12	12	13	12	372240000	293560000	352250000	350760000	364840000	353960000	344440000	384200000	338120000	358770000	396020000	380700000	390520000	335870000	438580000
Guanine nucleotide-binding protein G(i) subunit alpha-2	GNAI2	10	5	7	7	10	10	7	8	8	8	8	7	7	8	8	8	7	3	3	5	5	2	3	3	3	3	4	4	3	3	4	2	46461000	38137000	37657000	29073000	34771000	34389000	35755000	34453000	31201000	19673000	48721000	33573000	41743000	40541000	30172000
Anion exchange protein 2	SLC4A2	4	4	1	2	3	4	2	3	3	3	4	2	3	2	2	3	4	1	2	3	4	2	3	3	3	4	2	3	2	2	3	4	0	0	13622000	18565000	0	17338000	17008000	17272000	18848000	0	15340000	0	0	12816000	12260000
Sodium/potassium-transporting ATPase subunit alpha-1	ATP1A1	26	17	19	20	17	22	20	21	22	21	21	19	19	21	17	19	19	12	12	11	15	12	14	14	14	12	12	13	13	10	12	12	291010000	328370000	335770000	326730000	322950000	338840000	361810000	308040000	344780000	334140000	358730000	313070000	347750000	336390000	352560000
Sodium/potassium-transporting ATPase subunit beta-1	ATP1B1	3	3	1	3	3	3	2	3	3	3	2	2	1	1	2	2	2	1	3	3	3	2	3	3	3	2	2	1	1	2	2	2	0	31861000	30309000	27912000	0	34897000	30995000	31645000	28345000	0	0	0	0	29790000	30240000
ADP/ATP translocase 2;ADP/ATP translocase 2, N-terminally processed	SLC25A5	13	5	12	13	13	13	12	12	13	12	12	12	12	12	12	12	11	5	5	5	5	5	5	5	5	5	5	5	5	5	5	4	613800000	729060000	584670000	914850000	972740000	745180000	552250000	923410000	822820000	599860000	463680000	817500000	460170000	876270000	825170000
Propionyl-CoA carboxylase alpha chain, mitochondrial	PCCA	41	41	34	34	30	36	36	35	36	38	38	34	33	36	35	34	34	34	34	30	36	36	35	36	38	38	34	33	36	35	34	34	4825700000	5190700000	4894600000	6015900000	4863900000	4765600000	5212800000	5409800000	5940000000	5238800000	5414400000	5593800000	5518500000	4915400000	5363700000
Alkaline phosphatase, placental-like;Alkaline phosphatase, placental type	ALPPL2;ALPP	3	3	0	2	1	3	2	2	1	1	0	1	1	3	0	2	2	0	2	1	3	2	2	1	1	0	1	1	3	0	2	2	0	21240000	0	19296000	19465000	0	0	0	0	0	0	0	0	0	0
Eukaryotic translation initiation factor 2 subunit 1	EIF2S1	7	7	6	4	6	6	5	6	5	6	5	5	6	6	5	6	7	6	4	6	6	5	6	5	6	5	5	6	6	5	6	7	84192000	79478000	94508000	70528000	68781000	88710000	92083000	78138000	76151000	87040000	89127000	82490000	83246000	72323000	74254000
60S acidic ribosomal protein P1	RPLP1	1	1	1	1	1	1	1	1	1	1	1	1	1	1	1	1	1	1	1	1	1	1	1	1	1	1	1	1	1	1	1	1	0	0	89468000	0	0	0	0	0	0	0	0	0	0	0	0
60S acidic ribosomal protein P2	RPLP2	4	4	4	4	3	4	4	4	3	3	2	3	3	4	4	3	3	4	4	3	4	4	4	3	3	2	3	3	4	4	3	3	83285000	110400000	122450000	101010000	88523000	127170000	178170000	131490000	164910000	109170000	106220000	119400000	161260000	180890000	157710000
DNA-directed RNA polymerase III subunit RPC4	POLR3D	1	1	0	0	0	0	0	0	0	0	0	0	0	1	0	1	1	0	0	0	0	0	0	0	0	0	0	0	1	0	1	1	0	0	0	0	0	0	0	0	0	0	0	0	0	0	4433900
Integrin beta-1	ITGB1	5	5	2	3	1	2	2	2	3	3	4	1	3	3	2	3	3	2	3	1	2	2	2	3	3	4	1	3	3	2	3	3	26567000	24465000	0	37451000	30931000	33566000	24808000	47154000	60667000	0	40878000	46605000	41774000	33456000	37532000
Keratin, type I cytoskeletal 18	KRT18	46	35	42	43	44	44	45	44	39	40	36	43	36	38	37	45	36	32	33	34	33	34	33	28	29	25	32	25	28	27	35	25	42866000000	38894000000	40906000000	40845000000	50744000000	42625000000	24332000000	40219000000	19846000000	32917000000	23211000000	26904000000	20024000000	42044000000	20182000000
Cyclin-dependent kinase 1	CDK1;CDC2	17	15	14	15	13	15	15	15	15	15	16	14	12	16	13	14	15	12	13	11	14	14	14	13	13	14	12	11	14	11	13	13	489120000	550650000	468760000	527300000	520650000	507280000	493880000	547130000	470530000	493720000	490140000	459620000	482250000	476170000	504400000
ATP synthase subunit beta, mitochondrial;ATP synthase subunit beta	ATP5B	14	14	10	13	9	13	13	12	12	13	12	7	8	11	10	11	13	10	13	9	13	13	12	12	13	12	7	8	11	10	11	13	226580000	263780000	196690000	229840000	235910000	273560000	220580000	279810000	282740000	193030000	189790000	244520000	215950000	204910000	256050000
Protein S100;Protein S100-A6	S100A6	2	2	1	1	0	1	0	0	2	2	1	1	1	0	1	1	1	1	1	0	1	0	0	2	2	1	1	1	0	1	1	1	0	0	0	0	0	0	187820000	219470000	0	0	0	0	0	0	0
Alpha-enolase	ENO1	10	10	8	8	9	8	8	8	8	8	9	9	7	8	10	8	8	8	8	9	8	8	8	8	8	9	9	7	8	10	8	8	278900000	228830000	271490000	213760000	213380000	242080000	251250000	184630000	188840000	246780000	206910000	192440000	226000000	194800000	229440000
Nucleophosmin	NPM1	10	10	6	8	7	9	7	8	8	8	10	7	7	8	7	10	9	6	8	7	9	7	8	8	8	10	7	7	8	7	10	9	396510000	498080000	425190000	438070000	471350000	449620000	524450000	344870000	440540000	371890000	500710000	529820000	566610000	508370000	514040000
Histone H2B type 2-E;Histone H2B type 1-B;Histone H2B type 1-O;Histone H2B type 1-J;Histone H2B type 3-B	HIST2H2BE;HIST1H2BB;HIST1H2BO;HIST1H2BJ;HIST3H2BB	6	2	6	6	5	6	6	6	6	6	6	6	5	6	6	6	5	2	2	1	2	2	2	2	2	2	2	2	2	2	2	1	67476000	0	0	103560000	81956000	258160000	126890000	72038000	55198000	136400000	0	72189000	57483000	68303000	124370000
L-lactate dehydrogenase B chain;L-lactate dehydrogenase	LDHB	14	13	13	13	12	12	13	13	12	13	12	12	13	13	14	13	13	12	12	11	11	12	12	11	12	11	11	12	12	13	12	12	583630000	567360000	542470000	532440000	448130000	612080000	574720000	595020000	507250000	482180000	699820000	538640000	642590000	557630000	718690000
Protein disulfide-isomerase	P4HB	23	23	15	15	17	19	22	20	17	23	20	21	22	21	21	20	20	15	15	17	19	22	20	17	23	20	21	22	21	21	20	20	467710000	509100000	575200000	523380000	490130000	595770000	653360000	700850000	815030000	787620000	801190000	878800000	727830000	586540000	825460000
Annexin A2;Annexin;Putative annexin A2-like protein	ANXA2;ANXA2P2	25	25	24	21	21	21	21	20	20	22	20	21	21	22	20	23	21	24	21	21	21	21	20	20	22	20	21	21	22	20	23	21	2456600000	2727100000	2777200000	2874100000	2622500000	2352200000	2861800000	2949200000	2830100000	2763400000	2839300000	2875900000	2610000000	2821400000	2847600000
Calpain-1 catalytic subunit	CAPN1	9	9	4	7	6	7	9	8	9	8	9	8	7	6	8	6	8	4	7	6	7	9	8	9	8	9	8	7	6	8	6	8	79726000	76314000	74835000	87652000	80908000	78296000	107850000	78883000	111270000	86830000	106120000	84689000	110370000	102800000	91582000
Tubulin beta chain	TUBB	22	4	21	21	20	21	21	20	20	21	20	20	21	21	20	22	21	4	4	4	4	4	4	4	4	4	4	4	4	4	4	4	1259200000	1599100000	1368000000	1958700000	2265400000	1631000000	1528900000	1889400000	1862100000	1205400000	1371000000	1392600000	1378900000	1555000000	1811200000
Profilin-1	PFN1	8	8	4	6	5	8	8	7	7	8	5	8	8	6	7	5	6	4	6	5	8	8	7	7	8	5	8	8	6	7	5	6	307130000	315780000	227930000	278450000	248220000	238970000	236370000	218690000	221010000	202590000	309550000	195560000	283210000	245790000	236340000
Bifunctional glutamate/proline--tRNA ligase;Glutamate--tRNA ligase;Proline--tRNA ligase	EPRS	78	77	63	66	66	70	64	67	63	66	65	65	62	65	59	72	69	62	65	65	69	63	66	62	65	64	64	61	64	58	71	68	4805000000	4669200000	4457900000	4658300000	4338400000	4630500000	5628400000	5480600000	5624300000	5603100000	5618300000	5568000000	6122500000	5839100000	6092900000
Cathepsin B;Cathepsin B light chain;Cathepsin B heavy chain	CTSB	3	3	2	2	0	1	2	2	2	2	2	2	1	2	1	1	3	2	2	0	1	2	2	2	2	2	2	1	2	1	1	3	27216000	18337000	0	0	19122000	14744000	24423000	20143000	0	26791000	0	25143000	0	0	22487000
Heat shock protein HSP 90-alpha	HSP90AA1	27	15	24	24	26	25	25	24	24	24	24	23	23	26	26	26	26	14	13	15	14	14	13	14	14	14	13	13	15	15	14	15	971550000	995860000	1175600000	995070000	827700000	1034000000	976900000	998940000	902620000	1017600000	1235800000	980980000	1134700000	1077600000	990300000
Cytochrome b-c1 complex subunit 6, mitochondrial	UQCRH	1	1	1	0	1	1	0	1	1	0	1	0	0	1	1	1	1	1	0	1	1	0	1	1	0	1	0	0	1	1	1	1	0	0	32230000	0	0	0	0	0	0	0	0	0	0	0	0
Fumarate hydratase, mitochondrial	FH	12	12	10	10	9	10	10	10	9	8	11	10	9	12	11	9	10	10	10	9	10	10	10	9	8	11	10	9	12	11	9	10	428470000	366610000	355910000	370240000	388750000	393040000	439820000	331950000	410430000	368170000	446140000	385090000	453870000	327790000	443530000
Annexin A6	ANXA6	12	3	7	7	10	7	10	8	8	9	10	9	7	10	8	9	9	3	0	2	1	3	1	1	3	3	0	2	2	1	1	1	74643000	79643000	71540000	86451000	80703000	80179000	73023000	67068000	65202000	71768000	81963000	66096000	85421000	71945000	86285000
ATP-dependent 6-phosphofructokinase, muscle type	PFKM	16	13	11	15	10	15	12	11	13	13	14	13	13	14	13	14	13	9	13	9	13	10	9	11	11	13	11	11	13	11	11	11	181890000	201500000	183020000	193440000	190550000	165230000	195460000	225550000	200280000	184350000	227480000	197970000	198200000	178650000	219240000
Heat shock protein HSP 90-beta	HSP90AB1	42	22	34	37	34	39	39	34	33	34	36	35	34	37	34	37	39	18	20	18	21	20	18	18	18	19	19	19	19	16	19	22	4330100000	4734900000	4568700000	4417900000	4283300000	4535800000	4469600000	4365600000	5119200000	4422500000	4774500000	4488300000	4989400000	4360000000	4494700000
Signal recognition particle receptor subunit alpha	SRPR	7	7	1	4	3	6	3	7	4	5	5	4	5	6	5	5	3	1	4	3	6	3	7	4	5	5	4	5	6	5	5	3	0	33366000	43371000	40452000	32500000	39473000	46428000	45974000	46929000	44607000	42119000	51437000	48922000	39213000	42846000
Asparagine synthetase [glutamine-hydrolyzing]	ASNS	8	8	5	4	7	7	8	6	7	7	8	5	8	7	6	6	7	5	4	7	7	8	6	7	7	8	5	8	7	6	6	7	109930000	109220000	86700000	101460000	85801000	96162000	99210000	109210000	104410000	95265000	103440000	95464000	105550000	93503000	99909000
Pyruvate dehydrogenase E1 component subunit alpha, somatic form, mitochondrial	PDHA1	12	10	6	10	7	11	8	7	6	9	9	9	6	9	6	9	9	5	9	6	9	7	6	5	8	7	8	5	8	5	8	8	158080000	143170000	157450000	170430000	170370000	185360000	172200000	188980000	201080000	148470000	157530000	178690000	204240000	165560000	166330000
Collagen alpha-2(IV) chain;Canstatin	COL4A2	3	3	1	1	0	2	1	1	1	1	3	2	3	2	2	2	1	1	1	0	2	1	1	1	1	3	2	3	2	2	2	1	0	0	0	0	0	0	0	0	25791000	0	44684000	0	0	0	0
U1 small nuclear ribonucleoprotein 70 kDa	SNRNP70	11	11	6	7	9	9	7	8	10	9	8	8	10	11	9	9	11	6	7	9	9	7	8	10	9	8	8	10	11	9	9	11	143630000	126120000	129120000	128530000	140590000	142630000	247020000	212250000	194890000	197990000	163750000	205680000	202760000	232490000	249550000
Nuclear factor 1 C-type	NFIC	1	1	0	0	0	0	0	0	0	0	0	0	0	0	0	1	1	0	0	0	0	0	0	0	0	0	0	0	0	0	1	1	0	0	0	0	0	0	0	0	0	0	0	0	0	0	17453000
Vimentin	VIM	62	43	49	58	53	55	59	53	44	48	45	49	42	47	42	59	43	35	40	38	38	40	37	30	33	31	32	29	33	30	42	29	49444000000	53506000000	47460000000	61303000000	68772000000	54912000000	20135000000	34444000000	12324000000	30480000000	18594000000	23782000000	12899000000	36731000000	12686000000
Guanine nucleotide-binding protein G(k) subunit alpha	GNAI3	10	5	6	9	9	10	10	10	10	9	8	8	7	8	9	8	9	2	5	4	5	5	5	5	4	3	5	4	3	4	4	4	238490000	216730000	273470000	239340000	242730000	245980000	239290000	232190000	238460000	208750000	288120000	227390000	295940000	271050000	215240000
Annexin A5;Annexin	ANXA5	4	4	4	1	4	3	2	3	3	0	1	3	2	2	3	4	4	4	1	4	3	2	3	3	0	1	3	2	2	3	4	4	26808000	0	18747000	12148000	19319000	16471000	16627000	0	0	18744000	22873000	0	20065000	18161000	12122000
Galectin-1	LGALS1	4	4	4	4	4	4	4	4	4	4	4	4	4	4	4	4	4	4	4	4	4	4	4	4	4	4	4	4	4	4	4	4	127630000	185950000	170910000	171350000	177260000	165400000	173980000	129460000	192380000	184980000	165980000	159530000	202870000	163070000	176180000
Clathrin light chain A	CLTA	6	6	4	6	6	5	6	6	6	5	5	6	6	6	6	5	6	4	6	6	5	6	6	6	5	5	6	6	6	6	5	6	446290000	670770000	414470000	616460000	609490000	511990000	466520000	769440000	621650000	622070000	374410000	867200000	373320000	677220000	859690000
Clathrin light chain B	CLTB	8	8	8	8	8	7	8	8	7	8	8	8	7	8	7	8	7	8	8	8	7	8	8	7	8	8	8	7	8	7	8	7	206870000	269020000	177220000	260990000	266890000	261100000	268250000	404300000	352350000	275310000	182280000	299320000	238700000	282600000	347160000
2,3-cyclic-nucleotide 3-phosphodiesterase	CNP	7	7	0	5	5	3	5	1	4	3	2	4	1	3	1	3	5	0	5	5	3	5	1	4	3	2	4	1	3	1	3	5	0	30249000	33072000	35382000	34373000	0	34684000	36154000	0	27447000	0	31677000	0	28527000	37794000
U2 small nuclear ribonucleoprotein A	SNRPA1	3	3	2	1	1	2	3	2	2	2	2	1	2	2	3	2	3	2	1	1	2	3	2	2	2	2	1	2	2	3	2	3	19154000	0	0	18827000	16564000	20319000	19047000	26964000	20403000	0	22617000	21353000	27045000	24583000	25889000
Poly [ADP-ribose] polymerase 1	PARP1	20	20	13	15	17	17	16	15	12	13	16	15	9	15	14	15	13	13	15	17	17	16	15	12	13	16	15	9	15	14	15	13	187610000	187860000	185380000	190450000	182940000	191190000	221420000	234070000	198110000	216110000	192230000	202080000	173570000	192260000	203610000
Interferon-induced protein with tetratricopeptide repeats 1	IFIT1	5	5	1	3	1	5	3	4	5	3	3	4	3	4	3	4	3	1	3	1	5	3	4	5	3	3	4	3	4	3	4	3	0	0	0	26253000	20303000	19350000	24988000	20410000	21829000	22357000	23150000	21374000	20901000	24100000	23162000
Leukotriene A-4 hydrolase	LTA4H	2	2	2	2	1	2	1	0	0	2	0	1	1	0	1	0	2	2	2	1	2	1	0	0	2	0	1	1	0	1	0	2	15996000	18298000	0	17508000	0	0	0	18248000	0	0	0	0	0	0	16201000
Fructose-bisphosphate aldolase C	ALDOC	3	1	2	3	3	2	3	3	2	3	3	2	2	3	2	3	2	0	1	1	1	1	1	0	1	1	0	0	1	0	1	0	0	0	58755000	0	0	0	0	0	0	0	0	0	0	0	0
Histone H2A.V;Histone H2A.Z;Histone H2A	H2AFV;H2AFZ	4	2	2	1	3	4	4	3	4	2	3	4	1	3	2	2	4	0	0	1	2	2	1	2	0	1	2	0	1	0	0	2	522830000	0	455320000	605850000	784660000	1518900000	1030000000	557220000	340860000	697910000	0	408870000	625080000	425720000	1464700000
F-box/SPRY domain-0 mintaining protein 1	FBXO45	2	2	1	1	0	1	1	1	1	1	2	1	2	1	1	2	1	1	1	0	1	1	1	1	1	2	1	2	1	1	2	1	0	0	0	0	0	0	0	0	0	0	0	0	16310000	0	9585400
POTE ankyrin domain family member J	POTEJ	5	1	4	4	5	4	5	4	4	3	3	4	3	3	3	4	3	1	1	1	1	1	1	1	0	0	1	0	0	0	0	0	0	0	30970000	0	0	0	0	0	0	0	0	0	0	0	0
Serine protease 56	PRSS56	13	13	3	9	5	9	7	7	8	8	9	9	9	11	8	9	8	3	9	5	9	7	7	8	8	9	9	9	11	8	9	8	73614000	105590000	109310000	110910000	78665000	111550000	117170000	114360000	167510000	159590000	151710000	179960000	215000000	123180000	168050000
Splicing factor U2AF 35 kDa subunit	U2AF1	3	3	3	3	3	3	3	3	3	3	3	3	3	3	3	3	3	3	3	3	3	3	3	3	3	3	3	3	3	3	3	3	67007000	76233000	106880000	102780000	114550000	82061000	88350000	79114000	102190000	105730000	82058000	102080000	68219000	77499000	111090000
Cystathionine beta-synthase	CBS	16	16	11	14	11	15	15	14	10	12	14	11	11	12	12	13	13	11	14	11	15	15	14	10	12	14	11	11	12	12	13	13	311290000	275520000	310910000	254810000	216770000	270630000	265450000	279600000	276540000	341120000	332270000	275670000	305230000	296490000	295760000
Zinc finger protein GLI2	GLI2	2	2	1	1	1	1	2	2	1	1	1	2	2	2	2	2	1	1	1	1	1	2	2	1	1	1	2	2	2	2	2	1	0	0	0	0	0	0	0	0	0	0	0	0	0	17384000	0
60 kDa SS-A/Ro ribonucleoprotein	TROVE2	2	2	0	1	2	0	1	1	0	0	1	1	1	0	1	1	1	0	1	2	0	1	1	0	0	1	1	1	0	1	1	1	0	0	10220000	0	0	0	0	0	0	0	0	0	0	0	0
HLA class I histocompatibility antigen, A-69 alpha chain;HLA class I histocompatibility antigen, A-2 alpha chain;HLA class I histocompatibility antigen, A-23 alpha chain;HLA class I histocompatibility antigen, A-24 alpha chain	HLA-A	9	1	7	7	6	8	8	7	8	7	8	7	6	6	7	8	7	1	0	1	1	1	1	1	1	1	1	1	1	1	1	1	161890000	157090000	155590000	213660000	179230000	183070000	192380000	154490000	163920000	204570000	210780000	187530000	183510000	176480000	215930000
Serine/threonine-protein kinase A-Raf	ARAF	5	3	2	3	2	4	3	3	3	2	2	0	1	2	4	2	3	1	2	1	2	2	2	2	1	1	0	0	1	3	0	3	21727000	25137000	23637000	31792000	24073000	25744000	17115000	23776000	28937000	0	0	25729000	24036000	24868000	28413000
Histone H1.2;Histone H1.4;Histone H1.3	HIST1H1C;HIST1H1E;HIST1H1D	3	2	2	1	2	3	2	2	3	2	3	2	3	2	2	2	3	1	1	1	2	1	1	2	1	2	1	2	1	1	1	2	44656000	0	45327000	62616000	27764000	40385000	66745000	41827000	34368000	46928000	34287000	38939000	64277000	41166000	51347000
Receptor-type tyrosine-protein phosphatase F	PTPRF	12	9	5	7	6	8	10	12	9	10	7	7	9	9	6	10	9	4	5	4	6	7	9	6	7	4	5	6	6	4	8	7	55127000	60378000	64017000	69530000	73844000	68268000	60616000	69601000	75060000	70003000	61481000	71682000	65484000	75707000	73549000
Thioredoxin	TXN	8	8	6	7	3	6	6	7	7	7	7	7	5	7	4	6	8	6	7	3	6	6	7	7	7	7	7	5	7	4	6	8	439190000	430340000	262470000	468940000	362370000	488430000	532280000	451090000	512910000	405170000	479580000	485860000	551440000	554130000	562790000
Microsomal glutathione S-transferase 1	MGST1	2	2	2	2	2	2	2	2	2	2	2	2	2	2	2	2	2	2	2	2	2	2	2	2	2	2	2	2	2	2	2	2	88830000	76712000	100060000	78413000	57321000	78650000	119280000	102840000	68952000	72608000	88462000	64057000	69832000	69863000	65836000
60 kDa heat shock protein, mitochondrial	HSPD1	17	17	13	14	15	15	14	14	16	14	16	15	13	14	14	13	15	13	14	15	15	14	14	16	14	16	15	13	14	14	13	15	430060000	477290000	451260000	454060000	419720000	485000000	476780000	482730000	429670000	450460000	400810000	486820000	519360000	478820000	499050000
Clusterin;Clusterin beta chain;Clusterin alpha chain;Clusterin	CLU	6	6	5	4	6	5	5	5	3	3	5	4	4	4	2	5	4	5	4	6	5	5	5	3	3	5	4	4	4	2	5	4	56418000	53973000	48791000	57397000	52280000	53919000	51169000	76587000	70915000	44583000	61462000	65264000	89560000	49986000	50995000
78 kDa glucose-regulated protein	HSPA5	31	30	25	29	26	29	29	27	28	31	29	28	27	29	28	28	29	24	28	25	28	28	26	27	30	28	27	26	28	27	27	28	2185700000	2298900000	2311500000	2477500000	2248800000	2410900000	2432100000	2718900000	2462500000	2678900000	2410500000	2421500000	2418800000	2409500000	2509700000
Laminin subunit gamma-1	LAMC1	7	7	1	1	3	4	5	4	4	4	4	3	3	6	3	4	6	1	1	3	4	5	4	4	4	4	3	3	6	3	4	6	0	0	0	11408000	15458000	19778000	24195000	19968000	35847000	31347000	0	39356000	24954000	21786000	36011000
Heat shock cognate 71 kDa protein	HSPA8	33	0	29	27	26	28	28	29	30	30	29	29	29	30	29	30	32	0	0	0	0	0	0	0	0	0	0	0	0	0	0	0	6839400000	8434800000	7794600000	9415400000	8553000000	8357500000	7485400000	8761200000	8143600000	9200200000	7318700000	8713900000	7575700000	8712600000	8793500000
Solute carrier family 2, facilitated glucose transporter member 1	SLC2A1	5	5	3	3	2	4	3	3	3	4	4	3	3	4	3	4	3	3	3	2	4	3	3	3	4	4	3	3	4	3	4	3	51330000	52593000	61894000	42114000	49379000	47449000	74203000	56033000	25388000	53372000	58410000	49626000	49766000	58738000	58460000
Solute carrier family 2, facilitated glucose transporter member 3;Solute carrier family 2, facilitated glucose transporter member 14	SLC2A3;SLC2A14	3	3	0	2	0	2	2	0	1	2	2	1	1	1	1	1	2	0	2	0	2	2	0	1	2	2	1	1	1	1	1	2	0	10167000	0	7615100	0	0	0	8550800	12282000	0	0	0	0	0	9197500
Uridine 5-monophosphate synthase;Orotate phosphoribosyltransferase;Orotidine 5-phosphate decarboxylase	UMPS	5	5	2	1	2	3	4	2	2	4	4	4	3	3	4	5	3	2	1	2	3	4	2	2	4	4	4	3	3	4	5	3	28243000	0	32735000	25040000	22252000	22971000	28856000	19049000	23234000	21462000	31468000	26671000	25679000	23121000	28363000
Pyruvate dehydrogenase E1 component subunit beta, mitochondrial	PDHB	8	8	5	6	5	8	8	7	7	8	8	7	6	6	3	5	8	5	6	5	8	8	7	7	8	8	7	6	6	3	5	8	80920000	90655000	105380000	101750000	110320000	92497000	97952000	104260000	80884000	105240000	108280000	90307000	93501000	97120000	97772000
Glycogen phosphorylase, brain form	PYGB	5	4	4	0	2	3	3	5	2	0	2	2	0	0	3	2	3	4	0	2	2	3	4	1	0	1	1	0	0	2	2	2	28918000	0	25323000	20549000	19543000	26988000	0	0	28507000	17294000	0	0	0	0	0
Breakpoint cluster region protein	BCR	5	5	1	4	1	4	4	2	2	3	4	1	2	2	3	2	3	1	4	1	4	4	2	2	3	4	1	2	2	3	2	3	0	16408000	0	16598000	14691000	18652000	18826000	15114000	16854000	0	0	16973000	16428000	14291000	15992000
DNA topoisomerase 1	TOP1	11	11	3	3	5	8	7	6	6	7	7	8	5	8	4	8	5	3	3	5	8	7	6	6	7	7	8	5	8	4	8	5	58126000	38147000	68062000	65937000	79181000	51714000	71247000	47167000	74209000	85345000	60817000	93558000	50008000	70285000	97563000
DNA topoisomerase 2-alpha	TOP2A	9	5	5	6	5	4	4	6	4	4	6	4	5	6	5	5	9	2	4	2	2	2	4	2	2	3	2	3	3	1	2	5	31690000	32612000	34565000	37596000	34610000	46658000	50084000	48134000	35933000	39906000	44878000	44077000	35106000	30651000	51450000
Glucose-6-phosphate 1-dehydrogenase	G6PD	15	15	12	13	10	13	10	12	14	11	15	13	9	13	13	12	11	12	13	10	13	10	12	14	11	15	13	9	13	13	12	11	195530000	158840000	182640000	163710000	160930000	178250000	191400000	203460000	217580000	187480000	159700000	178430000	176830000	189030000	205100000
Pyruvate carboxylase, mitochondrial	PC	64	64	61	60	58	63	63	61	57	63	63	61	62	63	59	60	61	61	60	58	63	63	61	57	63	63	61	62	63	59	60	61	79891000000	78248000000	65891000000	83462000000	76207000000	71572000000	79734000000	90120000000	96320000000	79102000000	81601000000	84939000000	76054000000	70714000000	84794000000
Cation-independent mannose-6-phosphate receptor	IGF2R	3	3	0	2	1	0	1	1	1	2	3	2	1	2	2	2	3	0	2	1	0	1	1	1	2	3	2	1	2	2	2	3	0	8488800	0	0	0	0	0	10478000	9304700	10275000	0	9152300	10225000	10845000	8572600
Ribose-phosphate pyrophosphokinase 2	PRPS2	7	2	4	6	5	7	5	5	5	6	6	5	5	6	5	6	6	1	2	1	2	2	1	2	2	2	1	1	2	1	2	2	0	0	0	11258000	13174000	0	0	19866000	9033800	0	0	0	0	0	0
Proliferating cell nuclear antigen	PCNA	8	8	6	8	6	8	7	8	7	7	8	8	7	8	8	8	7	6	8	6	8	7	8	7	7	8	8	7	8	8	8	7	305520000	321600000	313130000	369950000	299920000	294300000	322530000	383290000	336760000	302150000	332210000	299850000	385040000	305710000	332910000
Histidine--tRNA ligase, cytoplasmic	HARS	8	8	7	7	6	8	5	7	4	4	7	6	5	6	8	7	7	7	7	6	8	5	7	4	4	7	6	5	6	8	7	7	69193000	72735000	87216000	63696000	46304000	56593000	68759000	56536000	57108000	69210000	62230000	66220000	71584000	90050000	74209000
ADP/ATP translocase 1	SLC25A4	12	3	11	12	11	12	11	12	12	12	12	10	12	12	12	12	12	3	3	3	3	3	3	3	3	3	2	3	3	3	3	3	136570000	63465000	84299000	108810000	81928000	100880000	98013000	45748000	92768000	99476000	83274000	121140000	148410000	98977000	93264000
ADP/ATP translocase 3;ADP/ATP translocase 3, N-terminally processed	SLC25A6	14	2	12	14	13	14	12	13	14	13	13	13	13	13	13	13	13	2	2	2	2	2	2	2	2	2	2	2	2	2	2	2	6396100000	7243400000	6086200000	7458300000	7248900000	6865400000	6018700000	7522500000	7001600000	6980600000	7107200000	6467400000	6208100000	6844100000	7756500000
Inosine-5-monophosphate dehydrogenase 2	IMPDH2	20	19	17	18	17	18	17	15	17	18	20	17	15	17	17	17	19	16	18	16	17	17	14	16	17	19	17	15	16	16	16	18	591990000	718540000	626540000	676350000	526020000	616650000	625100000	651110000	693640000	645370000	713320000	667010000	736100000	601550000	745850000
Nucleoprotein TPR	TPR	2	2	1	1	1	1	2	1	2	1	2	1	1	2	1	1	2	1	1	1	1	2	1	2	1	2	1	1	2	1	1	2	0	0	0	0	0	0	10292000	0	0	0	0	0	0	0	0
Creatine kinase B-type	CKB	5	5	3	4	2	5	2	3	3	1	4	3	3	4	4	3	3	3	4	2	5	2	3	3	1	4	3	3	4	4	3	3	39296000	39346000	30380000	36278000	30514000	41799000	42649000	0	28371000	40700000	36179000	37800000	32486000	27931000	34210000
Alpha-actinin-1	ACTN1	50	27	43	46	42	45	44	47	39	44	36	38	41	39	36	42	42	23	25	22	24	23	26	17	23	18	18	20	20	16	23	23	1619300000	1155800000	1701200000	1206700000	1754500000	1418000000	693040000	1042400000	510190000	650210000	768460000	669990000	614730000	1089300000	518890000
Xaa-Pro dipeptidase	PEPD	2	2	0	0	0	1	1	1	1	1	0	1	1	1	1	0	0	0	0	0	1	1	1	1	1	0	1	1	1	1	0	0	0	0	0	0	0	0	3880200	0	0	0	0	0	0	0	0
X-ray repair cross-complementing protein 6	XRCC6	7	7	5	6	6	5	6	7	6	6	6	5	5	6	5	6	6	5	6	6	5	6	7	6	6	6	5	5	6	5	6	6	71388000	73070000	66467000	79990000	68592000	75301000	83987000	81110000	68645000	81068000	71773000	58133000	70543000	72473000	70525000
X-ray repair cross-complementing protein 5	XRCC5	10	10	7	9	9	9	9	7	9	9	10	10	10	7	8	7	10	7	9	9	9	9	7	9	9	10	10	10	7	8	7	10	126030000	128960000	151000000	121670000	141810000	153060000	122310000	121150000	113680000	182530000	108760000	126690000	123950000	157700000	114290000
Ribonuclease inhibitor	RNH1	18	18	14	14	14	14	14	15	15	14	15	14	14	15	12	14	16	14	14	14	14	14	15	15	14	15	14	14	15	12	14	16	386360000	346480000	366380000	389970000	412010000	399010000	379370000	372930000	353240000	337670000	412020000	315750000	387740000	314660000	354580000
Bone morphogenetic protein 1	BMP1	1	1	1	1	1	1	1	1	1	1	1	1	1	1	1	1	1	1	1	1	1	1	1	1	1	1	1	1	1	1	1	1	0	0	18520000	0	0	0	0	0	0	0	0	0	0	0	0
Cytochrome b-245 light chain	CYBA	2	2	2	2	2	2	1	2	2	2	2	1	1	1	1	2	1	2	2	2	2	1	2	2	2	2	1	1	1	1	2	1	0	0	0	0	0	0	11522000	9486500	11924000	0	0	0	0	10064000	0
Myosin-8	MYH8	4	2	1	2	0	3	3	3	2	3	2	2	3	2	1	1	3	1	1	0	1	1	2	1	1	1	1	1	1	1	1	1	0	17676000	0	0	11053000	0	0	0	0	0	0	0	0	0	0
Elongation factor 2	EEF2	46	45	39	41	37	40	41	41	40	42	41	40	37	39	38	43	38	38	40	36	39	40	40	39	41	40	39	36	38	37	42	37	5817800000	5468300000	5422900000	5145800000	4452000000	4837900000	6117500000	5223600000	6571800000	5494800000	5500400000	5097500000	5491100000	5156100000	5769400000
Protein disulfide-isomerase A4	PDIA4	23	23	11	14	14	17	18	18	17	19	20	18	20	23	16	18	20	11	14	14	17	18	18	17	19	20	18	20	23	16	18	20	284740000	315750000	326380000	348220000	392700000	375430000	422250000	551760000	647520000	543720000	507880000	701020000	540720000	471450000	563150000
Prolyl 4-hydroxylase subunit alpha-1	P4HA1	4	4	3	4	4	3	3	3	3	2	3	3	3	3	4	2	3	3	4	4	3	3	3	3	2	3	3	3	3	4	2	3	25595000	25171000	33300000	26259000	0	25552000	22520000	0	17663000	30259000	0	0	29605000	0	27027000
Plastin-3	PLS3	33	33	26	23	28	28	25	26	22	24	24	24	20	23	22	24	25	26	23	28	28	25	26	22	24	24	24	20	23	22	24	25	630240000	712990000	772770000	776990000	667380000	679910000	610340000	619430000	671830000	609240000	621560000	630210000	705480000	604310000	617160000
Glycogen [starch] synthase, muscle	GYS1	9	9	7	7	4	5	6	6	5	5	4	3	6	7	7	5	5	7	7	4	5	6	6	5	5	4	3	6	7	7	5	5	114340000	108820000	93498000	88678000	93803000	115720000	134740000	125380000	148920000	97488000	106170000	116740000	128760000	117740000	168730000
cAMP-dependent protein kinase type II-alpha regulatory subunit	PRKAR2A	7	7	3	4	4	4	4	5	4	5	5	5	3	5	5	6	5	3	4	4	4	4	5	4	5	5	5	3	5	5	6	5	68529000	31115000	41462000	31292000	42249000	47981000	59993000	45001000	56715000	47098000	34018000	51665000	47619000	64952000	56114000
Macrophage migration inhibitory factor	MIF	2	2	2	2	1	2	2	2	2	2	2	2	2	2	2	2	2	2	2	1	2	2	2	2	2	2	2	2	2	2	2	2	0	0	0	139540000	304970000	0	0	0	301800000	354780000	0	0	330730000	0	318940000
Farnesyl pyrophosphate synthase	FDPS	7	7	7	6	6	6	6	6	6	7	6	6	4	5	6	7	6	7	6	6	6	6	6	6	7	6	6	4	5	6	7	6	265520000	266360000	253160000	279190000	319340000	262830000	251210000	317000000	296740000	280300000	259650000	249620000	257900000	270820000	250780000
Zinc finger protein RFP	TRIM27	4	4	1	2	0	2	3	2	2	1	3	1	2	2	1	1	1	1	2	0	2	3	2	2	1	3	1	2	2	1	1	1	0	14237000	0	15764000	13850000	15954000	16398000	0	15869000	0	16090000	15108000	0	0	0
Pyruvate kinase PKM;Pyruvate kinase	PKM	40	5	32	37	31	37	33	34	35	37	36	37	34	35	35	36	37	4	5	4	5	5	5	5	5	5	5	5	5	5	5	5	8633100000	10256000000	8751000000	11022000000	10426000000	9660300000	9549800000	10473000000	10849000000	9325100000	9656900000	9874700000	9177700000	8463300000	10340000000
Endoplasmin	HSP90B1	14	12	7	11	9	10	9	11	12	9	8	9	10	12	10	12	10	5	9	8	8	7	10	11	7	7	8	8	10	8	10	8	87668000	74524000	81240000	78498000	98064000	99290000	64233000	98086000	102960000	73998000	106600000	80232000	78601000	87438000	85923000
Insulin-degrading enzyme	IDE	8	8	5	6	3	6	5	4	5	5	7	8	3	4	8	5	6	5	6	3	6	5	4	5	5	7	8	3	4	8	5	6	49464000	48170000	0	45875000	49047000	47970000	58319000	47169000	51315000	46249000	54403000	42139000	64230000	41813000	46282000
Heterogeneous nuclear ribonucleoprotein L	HNRNPL	18	11	10	14	14	16	17	12	15	15	15	16	12	14	12	13	17	6	9	9	9	10	7	8	8	8	9	7	7	6	8	10	448530000	634370000	614960000	650790000	737990000	507780000	829430000	688050000	909220000	899380000	758430000	949330000	788700000	604850000	1018500000
Aspartate--tRNA ligase, cytoplasmic	DARS	24	24	21	22	21	22	22	22	23	23	23	22	21	20	19	22	22	21	22	21	22	22	22	23	23	23	22	21	20	19	22	22	779430000	678640000	645580000	607400000	633730000	689740000	842130000	844840000	861190000	882890000	771640000	843520000	943530000	966500000	938260000
Junction plakoglobin	JUP	33	29	23	28	27	30	30	25	28	26	30	27	27	26	25	26	30	20	24	24	26	26	21	25	23	26	23	24	23	22	22	27	1051900000	1302100000	1226200000	1459100000	1487000000	1408800000	834240000	1055900000	744140000	1062200000	833970000	877650000	797170000	1020800000	824860000
Aldose reductase	AKR1B1	3	3	2	2	2	2	1	2	3	1	2	2	2	2	2	2	2	2	2	2	2	1	2	3	1	2	2	2	2	2	2	2	0	19076000	16313000	14753000	0	15468000	14223000	0	14200000	0	13452000	12770000	15980000	14826000	15209000
Eukaryotic peptide chain release factor GTP-binding subunit ERF3A	GSPT1	17	9	12	14	13	11	12	12	12	12	13	13	11	15	13	14	13	6	7	6	5	6	6	7	7	7	6	5	8	7	7	6	727920000	655280000	688310000	605070000	569660000	552820000	621110000	675540000	739110000	693820000	628460000	774740000	798940000	605710000	629900000
Nucleoside diphosphate kinase A	NME1	8	1	7	7	8	7	8	8	7	6	8	6	7	8	7	6	7	1	1	1	1	1	1	1	1	1	1	1	1	1	1	1	112800000	166550000	161830000	106740000	100370000	94375000	95374000	131640000	126730000	244770000	147680000	74662000	74031000	167940000	190920000
40S ribosomal protein S2	RPS2	15	15	14	13	14	15	14	14	15	12	15	15	14	14	13	15	15	14	13	14	15	14	14	15	12	15	15	14	14	13	15	15	3030800000	2807700000	2924900000	2792400000	2741100000	2596100000	2532300000	2404100000	3040100000	2787300000	2788000000	2956100000	2726800000	2623700000	3250300000
Desmoplakin	DSP	209	209	171	182	170	183	187	187	172	180	186	175	170	179	170	186	179	171	182	170	183	187	187	172	180	186	175	170	179	170	186	179	26845000000	25253000000	24526000000	27752000000	30274000000	27453000000	21036000000	24016000000	21407000000	22040000000	20222000000	22641000000	20824000000	23517000000	20720000000
Histone H2A type 1-A;Histone H2AX;Histone H2A type 2-B	HIST1H2AA;H2AFX;HIST2H2AB	3	1	2	1	2	2	2	3	3	2	2	2	1	2	2	2	2	0	0	0	0	0	1	1	0	0	0	0	0	0	0	0	0	0	0	0	0	0	0	0	0	0	0	0	0	0	0
NADPH--cytochrome P450 reductase	POR	3	3	1	1	2	1	1	1	1	2	1	2	2	3	1	2	3	1	1	2	1	1	1	1	2	1	2	2	3	1	2	3	0	0	0	0	0	0	0	13907000	0	0	15742000	14676000	0	12380000	21026000
Sarcoplasmic/endoplasmic reticulum calcium ATPase 2	ATP2A2	33	33	25	28	22	26	24	25	26	26	25	24	24	27	24	24	26	25	28	22	26	24	25	26	26	25	24	24	27	24	24	26	865820000	802440000	747820000	729230000	850120000	773970000	815850000	749100000	880560000	914820000	734080000	804300000	809350000	801650000	787120000
Y-box-binding protein 3	YBX3	5	1	3	4	4	3	5	4	3	4	4	5	4	4	5	5	4	1	1	1	1	1	1	1	1	1	1	1	1	1	1	1	0	0	13241000	0	0	0	0	0	0	0	0	0	0	0	0
Heat shock 70 kDa protein 6;Putative heat shock 70 kDa protein 7	HSPA6;HSPA7	11	1	10	9	10	8	8	9	8	9	8	7	9	8	8	9	9	0	1	1	0	0	0	0	0	0	0	1	0	0	0	0	0	0	729990000	0	0	0	0	0	0	0	0	0	0	0	0
Transmembrane protein 11, mitochondrial	TMEM11	2	2	2	2	1	2	2	2	2	2	1	1	1	2	2	2	1	2	2	1	2	2	2	2	2	1	1	1	2	2	2	1	0	0	0	26058000	22862000	0	0	26290000	0	0	0	0	0	0	0
Calpain-2 catalytic subunit	CAPN2	20	20	17	18	15	16	16	17	19	16	15	16	17	15	18	16	17	17	18	15	16	16	17	19	16	15	16	17	15	18	16	17	433580000	371620000	456670000	395490000	400020000	437710000	445880000	412490000	439990000	444170000	471260000	412540000	507340000	451750000	460010000
Desmin	DES	8	2	6	6	6	6	7	6	6	6	5	7	6	5	6	7	6	1	0	1	0	1	0	1	1	0	1	1	0	1	1	1	0	0	0	0	0	0	0	0	0	0	0	0	0	0	5079200
CTP synthase 1	CTPS1	22	20	18	17	19	20	19	18	18	19	19	19	17	21	14	18	19	16	15	17	18	17	16	16	17	17	17	15	19	12	16	17	572150000	561880000	518490000	604990000	518390000	500580000	690730000	679680000	644900000	537470000	602140000	616170000	677670000	578560000	667340000
ATP-dependent 6-phosphofructokinase, liver type	PFKL	17	13	13	12	10	14	14	13	12	14	13	12	12	12	10	14	12	10	9	8	11	11	11	10	12	11	9	10	11	8	10	9	206220000	186140000	172860000	193080000	205160000	219260000	201270000	244570000	229870000	249650000	240820000	216850000	249210000	184640000	219470000
Galectin-3;Galectin	LGALS3	8	8	8	7	6	8	8	6	8	6	7	8	7	8	8	8	8	8	7	6	8	8	6	8	6	7	8	7	8	8	8	8	355710000	468950000	440810000	448950000	308740000	308850000	270650000	358280000	309950000	315170000	320710000	310620000	378260000	306260000	344520000
T-complex protein 1 subunit alpha	TCP1	27	27	24	25	25	26	26	26	25	26	27	25	23	26	25	26	25	24	25	25	26	26	26	25	26	27	25	23	26	25	26	25	2612100000	2491600000	2541300000	2709900000	2440200000	2523600000	2515200000	2768300000	2682400000	2353600000	2625100000	2311000000	2745400000	2455900000	2531300000
Tyrosine-protein phosphatase non-receptor type 1;Tyrosine-protein phosphatase non-receptor type	PTPN1	8	8	6	8	7	8	8	8	6	8	7	6	8	7	6	6	8	6	8	7	8	8	8	6	8	7	6	8	7	6	6	8	84014000	81256000	83967000	63546000	70973000	58215000	104420000	85689000	102070000	102890000	83805000	86875000	97406000	75589000	80804000
ADP-ribosylation factor 4	ARF4	8	5	7	7	7	7	8	7	7	7	8	8	7	7	8	7	7	4	4	4	4	5	4	4	4	5	5	4	4	5	4	4	245380000	283180000	251280000	249910000	256520000	238390000	220980000	248820000	250650000	245320000	278210000	265330000	279150000	249690000	241510000
60S ribosomal protein L7	RPL7	20	20	19	14	14	17	17	18	17	17	16	16	16	16	17	19	15	19	14	14	17	17	18	17	17	16	16	16	16	17	19	15	3720900000	3175700000	3467700000	3746000000	3154000000	3601800000	3641000000	3170200000	3549700000	3519100000	3415200000	3378200000	3466600000	3204600000	3705900000
Vinculin	VCL	13	13	8	11	8	10	10	9	11	10	10	9	9	10	11	9	12	8	11	8	10	10	9	11	10	10	9	9	10	11	9	12	119380000	141980000	175400000	94306000	102950000	114610000	121670000	121810000	139610000	102020000	160040000	98521000	132050000	118390000	125540000
Gamma-aminobutyric acid receptor subunit beta-1	GABRB1	1	1	1	1	1	1	1	1	1	0	1	0	0	1	1	1	1	1	1	1	1	1	1	1	0	1	0	0	1	1	1	1	0	0	437950000	0	0	0	0	0	0	0	0	0	0	0	0
Protein SON	SON	22	11	14	13	15	16	18	17	15	14	19	15	12	16	17	15	15	8	9	7	9	11	11	9	9	10	9	7	10	10	9	10	277460000	297690000	298100000	287190000	257340000	300700000	315290000	270740000	316400000	295860000	270340000	296840000	303840000	228270000	291380000
Phosphoglycerate mutase 1	PGAM1	3	3	2	1	1	0	1	1	1	0	1	1	0	0	2	1	2	2	1	1	0	1	1	1	0	1	1	0	0	2	1	2	30634000	0	0	0	0	0	0	0	0	0	0	0	0	0	18344000
Regulator of chromosome 0 mindensation	RCC1	7	7	5	5	5	6	6	6	5	6	6	5	4	6	6	6	6	5	5	5	6	6	6	5	6	6	5	4	6	6	6	6	78705000	83526000	86388000	95948000	90492000	90154000	98184000	107670000	99276000	91001000	89359000	98824000	101770000	90959000	92713000
1-phosphatidylinositol 4,5-bisphosphate phosphodiesterase gamma-1	PLCG1	5	5	0	1	1	4	4	3	2	2	1	2	2	2	0	1	4	0	1	1	4	4	3	2	2	1	2	2	2	0	1	4	0	0	0	12046000	12453000	13925000	12370000	10118000	0	14446000	12114000	11911000	0	0	11727000
Nucleolin	NCL	8	8	5	6	6	5	2	4	5	5	5	5	4	4	6	5	7	5	6	6	5	2	4	5	5	5	5	4	4	6	5	7	36405000	31682000	41543000	38679000	36546000	43999000	49928000	44195000	34950000	68352000	37691000	36814000	46037000	36866000	54037000
DNA-directed RNA polymerase II subunit RPB3	POLR2C	2	2	1	2	2	1	1	1	0	1	1	2	1	1	2	2	1	1	2	2	1	1	1	0	1	1	2	1	1	2	2	1	0	0	28018000	0	0	0	0	0	0	0	0	0	0	0	0
Interferon-induced, double-stranded RNA-activated protein kinase	EIF2AK2	12	12	7	8	8	10	10	10	9	8	9	8	8	10	9	9	10	7	8	8	10	10	10	9	8	9	8	8	10	9	9	10	162210000	187760000	175180000	164050000	186230000	184010000	216060000	203140000	194970000	180000000	229560000	199520000	217200000	222190000	242410000
Spermidine synthase	SRM	4	4	3	4	3	4	3	3	3	3	2	3	3	3	4	3	3	3	4	3	4	3	3	3	3	2	3	3	3	4	3	3	38700000	48265000	50094000	45417000	47515000	47905000	43221000	42987000	46541000	53799000	44348000	36747000	45112000	45813000	47328000
Casein kinase II subunit alpha	CSNK2A2	4	4	1	4	2	2	1	0	1	2	1	0	3	2	2	3	2	1	4	2	2	1	0	1	2	1	0	3	2	2	3	2	0	36942000	0	0	0	0	0	36997000	0	0	28433000	27352000	0	28683000	0
Nuclear factor NF-kappa-B p105 subunit;Nuclear factor NF-kappa-B p50 subunit	NFKB1	14	14	7	7	6	7	6	5	10	8	8	8	8	10	7	9	10	7	7	6	7	6	5	10	8	8	8	8	10	7	9	10	62900000	85490000	61288000	62902000	54694000	65693000	81336000	68702000	78945000	89133000	76089000	80451000	79703000	76799000	95380000
Plasma membrane calcium-transporting ATPase 1;Calcium-transporting ATPase	ATP2B1	15	8	10	7	7	11	10	10	10	8	9	7	7	9	10	11	10	6	4	3	6	5	5	5	4	4	3	3	5	6	6	4	135780000	117530000	164050000	116020000	156950000	128680000	135850000	125060000	142080000	141890000	121040000	122800000	126960000	128940000	115910000
Eukaryotic translation initiation factor 2 subunit 2	EIF2S2	6	6	4	3	4	5	5	2	4	3	6	4	4	6	5	5	5	4	3	4	5	5	2	4	3	6	4	4	6	5	5	5	61590000	83902000	69087000	66568000	68224000	39568000	69023000	60294000	96822000	66865000	66905000	65217000	70167000	56826000	61044000
Annexin A7	ANXA7	16	16	16	14	16	15	16	16	15	16	16	14	14	16	16	15	15	16	14	16	15	16	16	15	16	16	14	14	16	16	15	15	566770000	690860000	635840000	656310000	514150000	515050000	545040000	593680000	738310000	580150000	581120000	548950000	558930000	528180000	629940000
Ras-related protein Rab-5A	RAB5A	6	3	2	5	4	5	5	4	5	5	4	3	3	5	4	5	4	0	2	2	2	2	1	2	2	1	1	1	2	1	2	1	0	24830000	0	27010000	0	0	0	26951000	0	0	0	20548000	0	0	0
Proteasome subunit beta type-1	PSMB1	3	3	0	2	1	3	3	1	1	2	1	2	1	3	3	2	2	0	2	1	3	3	1	1	2	1	2	1	3	3	2	2	0	0	0	0	0	0	0	0	0	0	0	0	0	20195000	11052000
Lamin-B1	LMNB1	10	9	6	7	4	6	7	5	7	5	5	6	6	6	6	5	5	5	6	4	5	6	4	6	4	5	6	6	6	5	4	4	42528000	56128000	44863000	44397000	47265000	55756000	47979000	55605000	61525000	43071000	55238000	37012000	59734000	59271000	43835000
Glutathione S-transferase Mu 3	GSTM3	13	13	10	10	8	10	11	9	8	11	11	11	11	11	12	11	12	10	10	8	10	11	9	8	11	11	11	11	11	12	11	12	364660000	275040000	243570000	284580000	277120000	302910000	383340000	342230000	353280000	305080000	334030000	375510000	400010000	383790000	399600000
V-type proton ATPase subunit B, brain isoform	ATP6V1B2	3	3	2	2	1	1	1	2	2	2	3	2	2	2	2	1	2	2	2	1	1	1	2	2	2	3	2	2	2	2	1	2	18699000	22336000	0	0	0	19132000	17818000	17100000	17191000	19400000	0	21302000	20179000	0	16634000
V-type proton ATPase subunit C 1	ATP6V1C1	4	4	0	2	1	1	2	2	2	1	2	2	3	1	1	1	1	0	2	1	1	2	2	2	1	2	2	3	1	1	1	1	0	0	0	0	0	13485000	0	0	19900000	0	0	0	0	0	0
Cysteine and glycine-rich protein 1	CSRP1	8	8	7	7	7	6	7	6	7	6	7	8	7	7	6	7	7	7	7	7	6	7	6	7	6	7	8	7	7	6	7	7	317630000	334580000	291540000	264240000	256490000	276950000	248120000	299930000	305970000	255800000	260580000	316640000	265640000	242600000	330970000
Filamin-A	FLNA	127	115	110	114	107	114	109	113	114	113	114	109	114	114	117	114	118	101	104	98	106	99	103	104	103	105	99	104	102	107	103	108	15563000000	17006000000	17802000000	19973000000	17737000000	18401000000	18015000000	17339000000	17580000000	18032000000	17051000000	15478000000	17693000000	17300000000	17099000000
Neurofibromin;Neurofibromin truncated	NF1	20	20	8	11	10	15	11	14	12	10	15	16	14	12	12	11	12	8	11	10	15	11	14	12	10	15	16	14	12	12	11	12	95043000	94636000	114960000	103050000	97212000	118270000	121700000	105990000	111690000	106810000	105170000	94647000	118220000	91933000	96137000
Cytoplasmic a0 minitate hydratase	ACO1	6	6	0	1	3	2	3	3	2	1	3	1	2	3	5	4	4	0	1	3	2	3	3	2	1	3	1	2	3	5	4	4	0	0	47815000	0	29382000	0	35387000	0	52750000	0	48016000	0	53971000	0	64459000
Multidrug resistance protein 3	ABCB4	1	1	1	1	0	1	0	0	0	0	0	1	0	1	0	1	0	1	1	0	1	0	0	0	0	0	1	0	1	0	1	0	0	956760000	0	0	0	0	0	0	0	0	0	0	0	0	0
Voltage-dependent anion-selective channel protein 1	VDAC1	9	9	6	7	6	9	6	8	7	7	7	6	9	8	8	7	9	6	7	6	9	6	8	7	7	7	6	9	8	8	7	9	203030000	194170000	165130000	165750000	148820000	159120000	188760000	212950000	161490000	140090000	165220000	151060000	189490000	157070000	189010000
Catechol O-methyltransferase	COMT	6	6	3	4	2	5	4	2	2	5	5	3	4	2	2	4	5	3	4	2	5	4	2	2	5	5	3	4	2	2	4	5	57802000	58061000	0	85577000	56992000	0	0	89577000	77011000	54051000	74280000	0	55883000	65644000	75566000
Oxysterol-binding protein 1	OSBP	8	8	4	3	5	7	5	7	6	2	6	4	4	5	4	6	5	4	3	5	7	5	7	6	2	6	4	4	5	4	6	5	46752000	46586000	44867000	34810000	36941000	44289000	41498000	37704000	36666000	42804000	44405000	36823000	48283000	45698000	37191000
rRNA 2-O-methyltransferase fibrillarin	FBL	9	7	6	9	7	8	7	6	6	8	7	9	7	7	9	8	9	5	7	6	7	6	5	5	7	5	7	6	6	7	7	7	314700000	266890000	253540000	278340000	340840000	224720000	277780000	356620000	320920000	296740000	369140000	358150000	261570000	260460000	334210000
Trifunctional purine biosynthetic protein adenosine-3;Phosphoribosylamine--glycine ligase;Phosphoribosylformylglycinamidine cyclo-ligase;Phosphoribosylglycinamide formyltransferase	GART	36	36	30	33	30	32	32	32	31	31	32	29	28	32	30	34	32	30	33	30	32	32	32	31	31	32	29	28	32	30	34	32	1486000000	1394900000	1358400000	1510400000	1329600000	1429200000	1661100000	1686000000	1713400000	1515200000	1653100000	1532300000	1601600000	1431600000	1778200000
Multifunctional protein ADE2;Phosphoribosylaminoimidazole-succinocarboxamide synthase;Phosphoribosylaminoimidazole carboxylase	PAICS	20	20	15	19	18	20	18	19	18	18	18	15	18	17	19	17	17	15	19	18	20	18	19	18	18	18	15	18	17	19	17	17	1621300000	1275600000	1694200000	1108400000	1059700000	1358300000	1352100000	1248100000	1438100000	1516300000	1812800000	1525300000	1731000000	1801200000	1298600000
Ubiquitin-like modifier-activating enzyme 1	UBA1	23	23	18	20	22	18	20	20	18	19	20	20	19	21	19	19	21	18	20	22	18	20	20	18	19	20	20	19	21	19	19	21	388930000	388470000	382590000	351730000	357960000	427090000	463820000	404300000	424460000	438310000	461370000	418880000	497740000	405590000	456180000
Cornifin-B;Cornifin-A	SPRR1B;SPRR1A	2	2	1	2	1	1	2	0	0	0	0	0	0	0	1	0	1	1	2	1	1	2	0	0	0	0	0	0	0	1	0	1	0	22379000	0	0	28322000	0	0	0	0	0	0	0	0	0	0
Small proline-rich protein 2A;Small proline-rich protein 2B;Small proline-rich protein 2D;Small proline-rich protein 2E;Small proline-rich protein 2G	SPRR2A;SPRR2B;SPRR2D;SPRR2E;SPRR2G	2	1	0	2	1	1	1	0	0	0	0	0	1	0	0	1	2	0	1	1	1	1	0	0	0	0	0	1	0	0	1	1	0	0	0	0	0	0	0	0	0	0	0	0	0	0	12214000
Heterogeneous nuclear ribonucleoproteins A2/B1	HNRNPA2B1	16	15	12	15	16	15	13	15	13	14	12	15	13	14	12	15	15	12	14	15	14	12	14	12	13	11	14	13	13	12	15	14	449090000	516030000	478740000	369740000	363980000	387220000	491370000	469060000	559990000	417830000	536210000	483850000	460650000	467250000	592590000
E3 ubiquitin-protein ligase CBL	CBL	26	25	11	14	9	25	24	22	21	23	23	21	17	22	19	19	20	10	13	8	24	23	21	20	22	22	20	16	21	18	18	19	218460000	212360000	206330000	1147600000	913730000	1049000000	630490000	663590000	627160000	671250000	582280000	818760000	380790000	321680000	343430000
Cytochrome b-c1 complex subunit 2, mitochondrial	UQCRC2	16	16	13	14	15	15	15	14	13	12	14	14	13	14	13	12	16	13	14	15	15	15	14	13	12	14	14	13	14	13	12	16	546380000	574720000	571510000	563230000	614350000	575660000	606020000	676070000	672770000	642200000	619350000	689630000	657180000	492520000	666820000
Splicing factor, proline- and glutamine-rich	SFPQ	18	17	13	16	16	15	17	14	16	15	18	16	15	16	13	13	16	13	15	15	14	16	13	15	14	17	15	14	15	13	12	15	692750000	738820000	861250000	1016400000	1115300000	584720000	895710000	879390000	1019000000	1038200000	912880000	1172900000	799300000	643720000	1034000000
Tubulin gamma-1 chain;Tubulin gamma-2 chain;Tubulin gamma chain	TUBG1;TUBG2	13	13	10	12	10	11	12	11	9	12	10	10	8	11	9	12	10	10	12	10	11	12	11	9	12	10	10	8	11	9	12	10	291240000	223660000	298190000	291570000	270600000	279330000	244140000	287570000	252020000	257950000	336670000	271290000	283020000	283040000	252190000
Tryptophan--tRNA ligase, cytoplasmic;T1-TrpRS;T2-TrpRS	WARS	9	9	7	7	6	6	8	5	6	6	6	6	5	6	6	8	6	7	7	6	6	8	5	6	6	6	6	5	6	6	8	6	127750000	151850000	137370000	148480000	157520000	113150000	134140000	170180000	139450000	112460000	138570000	152730000	176530000	125790000	196290000
40S ribosomal protein S3	RPS3	19	14	16	15	16	17	17	18	16	18	17	17	18	16	16	17	19	11	12	12	12	12	13	12	13	12	12	14	12	11	12	14	3144100000	3520700000	2924700000	3497200000	3329000000	3196000000	3756100000	3832200000	4303200000	3631600000	3216800000	3580900000	3451000000	3217200000	3635100000
Tyrosine-protein kinase JAK1	JAK1	14	14	4	10	9	9	10	9	11	10	10	10	10	10	9	11	12	4	10	9	9	10	9	11	10	10	10	10	10	9	11	12	84330000	93332000	93815000	100440000	89447000	101400000	131850000	115950000	118190000	115830000	123840000	117600000	133260000	111150000	145380000
Adenosylhomocysteinase	AHCY	15	15	14	14	13	12	15	15	13	11	15	12	13	11	12	13	13	14	14	13	12	15	15	13	11	15	12	13	11	12	13	13	475640000	500830000	523970000	530810000	467170000	449730000	510960000	550880000	556890000	494190000	481500000	478910000	508800000	484090000	532990000
Plasma membrane calcium-transporting ATPase 4	ATP2B4	11	4	6	5	5	8	8	8	8	8	8	5	7	7	6	7	9	2	2	1	3	3	3	3	4	3	1	3	3	2	2	3	20941000	19335000	0	22863000	21658000	19550000	21517000	19779000	19307000	0	20505000	25940000	35124000	18130000	24265000
Ribonucleoside-diphosphate reductase large subunit	RRM1	22	22	20	21	18	18	19	19	18	20	21	18	18	20	20	19	19	20	21	18	18	19	19	18	20	21	18	18	20	20	19	19	531070000	550390000	475440000	526760000	436060000	458950000	547660000	607130000	584570000	537330000	590900000	509740000	627300000	536960000	649450000
ER lumen protein-retaining receptor 1;ER lumen protein-retaining receptor	KDELR1	4	3	4	4	3	3	3	3	2	3	3	3	2	3	3	3	3	3	3	2	2	2	2	1	2	2	2	1	2	2	2	2	173000000	157420000	172810000	144780000	196400000	180220000	124350000	136130000	126370000	150470000	90714000	132550000	75064000	107360000	91378000
Elongation factor 1-beta	EEF1B2	7	6	4	5	4	5	6	6	6	5	6	6	6	4	6	6	5	4	5	4	4	5	6	5	5	5	5	5	3	5	5	5	448030000	401760000	395820000	390990000	287110000	373770000	366180000	397560000	416990000	337760000	391360000	364770000	405230000	399220000	515630000
ATP synthase F(0) complex subunit B1, mitochondrial	ATP5F1	1	1	1	1	1	1	1	1	1	1	1	1	1	1	1	1	1	1	1	1	1	1	1	1	1	1	1	1	1	1	1	1	0	0	9983300	0	0	0	0	0	0	0	0	0	0	0	0
Low molecular weight phosphotyrosine protein phosphatase	ACP1	4	4	2	3	2	3	4	3	3	4	3	3	2	3	2	2	4	2	3	2	3	4	3	3	4	3	3	2	3	2	2	4	32179000	37395000	37660000	45129000	37322000	39468000	30709000	55483000	62693000	40201000	39346000	37584000	0	0	38330000
Acetyl-CoA acetyltransferase, mitochondrial	ACAT1	9	9	4	3	2	5	4	3	6	6	7	5	4	4	3	4	6	4	3	2	5	4	3	6	6	7	5	4	4	3	4	6	59437000	39799000	36283000	38274000	30516000	42131000	34926000	38658000	37650000	39213000	31010000	44652000	41778000	41298000	43382000
DNA-directed RNA polymerase II subunit RPB1;DNA-directed RNA polymerase	POLR2A	37	37	20	29	27	29	25	27	24	26	27	21	23	23	24	30	28	20	29	27	29	25	27	24	26	27	21	23	23	24	30	28	371290000	360270000	386370000	334670000	326540000	296100000	323040000	294980000	279430000	266210000	374050000	245730000	397650000	360880000	342280000
Adenomatous polyposis coli protein	APC	27	27	9	13	14	16	13	16	15	12	19	13	13	15	15	14	18	9	13	14	16	13	16	15	12	19	13	13	15	15	14	18	159360000	147820000	145000000	137910000	122740000	161910000	137490000	146800000	146990000	140790000	157160000	135770000	175330000	161980000	156610000
DNA replication licensing factor MCM3	MCM3	19	19	11	10	10	15	16	11	16	14	14	11	12	10	8	12	12	11	10	10	15	16	11	16	14	14	11	12	10	8	12	12	122770000	116940000	113570000	115740000	128130000	131600000	134120000	128250000	135990000	124840000	149490000	124210000	128890000	115390000	136740000
Laminin subunit alpha-1	LAMA1	4	4	1	1	1	1	1	1	1	2	1	2	2	2	2	3	4	1	1	1	1	1	1	1	2	1	2	2	2	2	3	4	0	0	0	0	0	0	0	0	0	14047000	0	0	17660000	16932000	19825000
40S ribosomal protein S12	RPS12	7	7	6	6	7	7	6	7	6	6	7	7	5	7	7	5	6	6	6	7	7	6	7	6	6	7	7	5	7	7	5	6	328480000	349960000	453640000	399770000	393130000	359290000	369450000	353850000	482600000	416680000	361640000	337770000	462650000	508280000	294740000
DnaJ homolog subfamily B member 1	DNAJB1	8	7	6	7	4	6	7	8	6	7	6	4	4	7	5	6	6	5	6	3	5	6	7	5	6	5	3	3	6	4	5	5	48997000	50524000	56436000	47784000	45059000	47134000	53581000	54169000	54272000	59705000	48262000	42824000	47210000	47395000	37845000
ATP synthase subunit alpha, mitochondrial	ATP5A1	22	22	17	18	18	21	19	18	20	21	20	19	17	22	15	18	21	17	18	18	21	19	18	20	21	20	19	17	22	15	18	21	2477800000	2153400000	1898100000	2234900000	2089400000	2259500000	2154100000	2228500000	2424900000	1890900000	2302100000	2195100000	2298700000	1988000000	2386300000
Proteasome subunit alpha type-1	PSMA1	8	8	3	7	6	7	6	5	6	6	5	6	5	6	5	7	6	3	7	6	7	6	5	6	6	5	6	5	6	5	7	6	45736000	67195000	64432000	66898000	55992000	52935000	59587000	67479000	52507000	57912000	71608000	77980000	66173000	42583000	60197000
Proteasome subunit alpha type-3	PSMA3	2	2	1	1	1	2	1	1	1	2	2	1	1	1	1	1	1	1	1	1	2	1	1	1	2	2	1	1	1	1	1	1	0	0	0	51351000	0	0	0	51646000	40962000	0	0	0	0	0	0
Protein S100-P	S100P	1	1	1	1	1	1	1	1	1	1	1	1	1	1	1	1	1	1	1	1	1	1	1	1	1	1	1	1	1	1	1	1	0	0	13288000	0	0	0	0	0	0	0	0	0	0	0	0
NF-kappa-B inhibitor alpha	NFKBIA	3	3	0	1	1	1	1	1	0	1	1	1	0	2	2	2	3	0	1	1	1	1	1	0	1	1	1	0	2	2	2	3	0	0	0	0	0	0	0	0	0	0	0	19132000	18892000	17678000	16405000
Moesin	MSN	14	8	9	9	9	12	12	12	8	7	10	9	8	6	7	6	10	6	4	6	6	7	7	4	2	6	6	5	3	4	2	6	65263000	51259000	70075000	62004000	67551000	52637000	53828000	0	62142000	58382000	55052000	0	48383000	0	46630000
Probable ATP-dependent RNA helicase DDX6	DDX6	13	13	8	12	8	11	12	10	9	11	12	11	11	10	8	11	10	8	12	8	11	12	10	9	11	12	11	11	10	8	11	10	229100000	193610000	262170000	221220000	214510000	206260000	231610000	222160000	233510000	231720000	183260000	214500000	213140000	219210000	234920000
DNA (cytosine-5)-methyltransferase 1	DNMT1	8	8	3	5	2	4	4	5	7	6	4	5	4	5	6	4	4	3	5	2	4	4	5	7	6	4	5	4	5	6	4	4	36108000	33525000	0	30625000	25643000	31650000	33662000	27182000	37176000	34254000	24456000	28958000	30027000	30052000	31831000
60S ribosomal protein L13	RPL13	8	8	6	7	6	8	8	8	6	8	8	7	7	8	6	7	6	6	7	6	8	8	8	6	8	8	7	7	8	6	7	6	401430000	456140000	440580000	488240000	439540000	442120000	502170000	486340000	426980000	481510000	444100000	448130000	463770000	525770000	631030000
Protein S100-A4	S100A4	4	4	4	3	3	4	3	4	3	4	3	3	4	4	4	4	3	4	3	3	4	3	4	3	4	3	3	4	4	4	4	3	50664000	70218000	77474000	79201000	79417000	70390000	93979000	90754000	124610000	77377000	91896000	67838000	78619000	75362000	107270000
Threonine--tRNA ligase, cytoplasmic	TARS	25	25	19	23	22	23	22	21	20	23	22	23	22	21	21	19	21	19	23	22	23	22	21	20	23	22	23	22	21	21	19	21	649920000	652710000	681420000	558560000	504710000	569610000	678560000	694100000	714350000	614750000	799070000	702170000	793590000	622060000	773120000
Valine--tRNA ligase	VARS	29	29	20	23	23	22	24	22	22	22	21	23	22	22	23	21	24	20	23	23	22	24	22	22	22	21	23	22	22	23	21	24	428750000	453940000	456250000	407800000	385560000	434330000	411990000	474400000	402810000	386110000	498110000	373820000	443560000	443830000	420200000
Elongation factor 1-gamma	EEF1G	19	19	15	17	14	18	19	16	16	18	18	17	16	18	16	15	19	15	17	14	18	19	16	16	18	18	17	16	18	16	15	19	1773400000	1657000000	1890900000	1598600000	1292200000	1520300000	1739100000	1708400000	1777100000	1753600000	1931900000	1563200000	1860800000	1702000000	1991100000
Erythrocyte band 7 integral membrane protein	STOM	9	9	8	7	6	8	9	8	8	9	8	9	6	9	6	9	8	8	7	6	8	9	8	8	9	8	9	6	9	6	9	8	174410000	205320000	173290000	227910000	195360000	177340000	200510000	222250000	233260000	191680000	213840000	265470000	252840000	230080000	229410000
14-3-3 protein theta	YWHAQ	15	11	11	13	11	13	13	14	12	12	14	11	10	14	11	12	11	9	9	8	9	10	10	9	9	11	7	6	10	8	8	9	911690000	1079500000	1066400000	1085700000	931910000	1141600000	1243700000	1367700000	1161600000	1262200000	1140800000	934350000	1081000000	1044800000	1121300000
60S ribosomal protein L10	RPL10	10	2	7	10	8	9	9	8	9	9	9	9	9	10	9	8	8	1	2	1	1	1	1	1	1	1	2	1	2	1	1	1	0	0	0	0	0	0	0	0	0	88427000	0	118350000	0	0	0
Replication protein A 70 kDa DNA-binding subunit;Replication protein A 70 kDa DNA-binding subunit, N-terminally processed	RPA1	2	2	0	1	1	1	1	1	1	1	2	2	1	1	1	1	1	0	1	1	1	1	1	1	1	2	2	1	1	1	1	1	0	0	2616200	0	0	0	0	0	0	0	0	0	0	0	0
Calreticulin	CALR	2	2	1	2	1	1	1	2	1	1	2	1	2	2	2	1	2	1	2	1	1	1	2	1	1	2	1	2	2	2	1	2	0	13413000	0	0	0	11703000	0	0	12912000	0	10080000	12116000	11193000	0	9624600
Microtubule-associated protein 4	MAP4	39	2	27	27	27	31	31	33	30	28	34	33	31	32	32	33	30	0	0	2	1	0	1	1	0	2	1	1	0	1	1	0	0	0	12585000	0	0	0	0	0	8559400	10782000	9577100	0	0	0	0
Calnexin	CANX	8	8	6	5	6	6	5	7	6	8	7	7	6	7	7	6	7	6	5	6	6	5	7	6	8	7	7	6	7	7	6	7	54974000	83730000	79965000	67004000	71753000	73544000	88059000	94684000	79863000	90615000	81465000	88252000	86001000	84284000	114890000
Proteasome subunit alpha type-5	PSMA5	6	6	4	5	4	6	4	4	5	4	5	4	5	6	5	5	6	4	5	4	6	4	4	5	4	5	4	5	6	5	5	6	91664000	81573000	70618000	88948000	66243000	86047000	92019000	95216000	81901000	74976000	86838000	82077000	74764000	77810000	91398000
Proteasome subunit beta type-6	PSMB6	2	2	0	1	2	1	2	0	0	0	2	1	1	1	1	2	1	0	1	2	1	2	0	0	0	2	1	1	1	1	2	1	0	0	0	0	16113000	0	0	0	19273000	0	0	0	0	28718000	0
Proteasome subunit beta type-5	PSMB5	4	4	0	2	1	2	3	2	2	3	3	3	2	4	3	3	2	0	2	1	2	3	2	2	3	3	3	2	4	3	3	2	0	19568000	0	21615000	18936000	21626000	0	17062000	25798000	18058000	22818000	22647000	17669000	20328000	22809000
ATP-binding cassette sub-family D member 3	ABCD3	25	25	22	24	19	21	22	24	20	23	20	16	19	19	17	21	22	22	24	19	21	22	24	20	23	20	16	19	19	17	21	22	809380000	794150000	829830000	810530000	770600000	867580000	701520000	722790000	673940000	684280000	688350000	701480000	724230000	688970000	711650000
Mitogen-activated protein kinase 1;Mitogen-activated protein kinase;Mitogen-activated protein kinase 3	MAPK1;MAPK3	3	2	2	0	3	2	1	2	1	1	2	2	3	2	2	3	3	1	0	2	2	1	2	1	1	1	1	2	1	2	2	2	0	0	26201000	26470000	0	16706000	0	0	0	0	21794000	0	14709000	0	21393000
Cytosol aminopeptidase	LAP3	3	3	0	2	1	2	2	3	0	2	2	1	0	1	1	1	1	0	2	1	2	2	3	0	2	2	1	0	1	1	1	1	0	0	0	0	0	0	0	14494000	0	0	0	0	0	0	0
Tripeptidyl-peptidase 2	TPP2	13	13	3	8	3	6	6	7	6	7	6	4	7	7	9	8	7	3	8	3	6	6	7	6	7	6	4	7	7	9	8	7	35811000	39877000	42373000	61744000	43778000	40179000	47961000	49056000	51978000	51590000	58069000	46900000	50882000	37685000	43519000
Ephrin type-A receptor 2	EPHA2	2	2	1	1	1	0	2	0	1	2	1	1	0	0	1	0	1	1	1	1	0	2	0	1	2	1	1	0	0	1	0	1	0	0	0	0	12962000	0	0	17985000	0	0	0	0	0	0	0
SHC-transforming protein 1	SHC1	17	17	6	11	5	13	15	14	13	13	14	13	15	13	12	12	13	6	11	5	13	15	14	13	13	14	13	15	13	12	12	13	99567000	111940000	91255000	658110000	630440000	676210000	384720000	455920000	404370000	449400000	399320000	476290000	326920000	263070000	286710000
Myristoylated alanine-rich C-kinase substrate	MARCKS	8	8	6	7	8	7	7	7	7	6	7	6	8	7	6	7	7	6	7	8	7	7	7	7	6	7	6	8	7	6	7	7	145780000	130600000	155730000	118770000	93327000	104600000	154620000	101790000	134690000	146710000	116440000	114600000	152800000	107960000	121760000
Peroxiredoxin-6	PRDX6	18	18	16	18	15	17	16	16	16	18	16	15	15	16	14	17	16	16	18	15	17	16	16	16	18	16	15	15	16	14	17	16	4491200000	5306900000	5480100000	4312500000	3604300000	3825700000	4302100000	5311000000	5135100000	5395900000	5985200000	4916300000	4947800000	5477200000	6206600000
Flavin reductase (NADPH)	BLVRB	2	2	2	1	1	1	0	0	0	1	2	1	1	0	1	2	1	2	1	1	1	0	0	0	1	2	1	1	0	1	2	1	31337000	0	0	0	0	0	0	0	0	0	0	0	0	0	0
Peroxiredoxin-5, mitochondrial	PRDX5	7	7	6	6	6	6	6	6	5	7	7	6	5	7	5	6	7	6	6	6	6	6	6	5	7	7	6	5	7	5	6	7	252500000	242700000	233680000	222540000	208370000	222350000	239610000	251510000	233650000	209350000	260740000	184930000	331000000	248300000	248070000
Thioredoxin-dependent peroxide reductase, mitochondrial	PRDX3	6	6	5	5	4	6	5	5	4	4	4	6	5	6	5	5	5	5	5	4	6	5	5	4	4	4	6	5	6	5	5	5	89470000	93455000	93884000	94129000	89421000	90251000	88334000	95703000	91535000	101450000	97472000	97401000	111220000	83919000	95957000
60S ribosomal protein L12	RPL12	6	6	4	6	6	5	5	6	6	6	5	6	6	5	4	6	4	4	6	6	5	5	6	6	6	5	6	6	5	4	6	4	135560000	106650000	134210000	119220000	129680000	137450000	179000000	168280000	161500000	148550000	164080000	161880000	183150000	140540000	157360000
Enoyl-CoA hydratase, mitochondrial	ECHS1	4	4	4	4	3	3	4	3	4	3	4	3	4	4	4	4	4	4	4	3	3	4	3	4	3	4	3	4	4	4	4	4	35976000	24355000	28416000	28046000	32092000	40751000	30669000	36444000	34564000	41089000	33826000	29626000	34552000	31921000	37733000
UMP-CMP kinase	CMPK1	6	6	4	3	5	4	3	3	5	3	5	2	3	4	4	3	5	4	3	5	4	3	3	5	3	5	2	3	4	4	3	5	37486000	30870000	51199000	37837000	0	37354000	46922000	61327000	55459000	0	49864000	33268000	47443000	29992000	47576000
Phosphatidylethanolamine-binding protein 1;Hippocampal cholinergic neurostimulating peptide	PEBP1	4	4	1	3	1	2	1	2	2	2	0	1	2	0	2	2	3	1	3	1	2	1	2	2	2	0	1	2	0	2	2	3	0	17859000	0	16661000	0	0	11502000	17954000	0	0	0	0	15288000	15113000	14497000
Protein disulfide-isomerase A3	PDIA3	26	22	17	16	15	19	19	21	17	19	19	17	20	22	19	19	19	14	13	11	15	15	17	13	16	16	13	17	18	16	16	16	587610000	600970000	671380000	695460000	590910000	775840000	942410000	971840000	1087600000	1094200000	1166300000	1174400000	975810000	879960000	1018800000
Serine/threonine-protein phosphatase 2A 65 kDa regulatory subunit A alpha isoform	PPP2R1A	16	10	12	14	13	14	15	14	12	15	14	13	13	13	14	14	14	7	8	7	9	10	8	6	9	9	8	7	7	8	9	8	372290000	332060000	382450000	377820000	323270000	365600000	423840000	356530000	412280000	390590000	409120000	355270000	408390000	391210000	436270000
Serine/threonine-protein phosphatase 2A 65 kDa regulatory subunit A beta isoform	PPP2R1B	7	1	5	6	7	6	5	6	7	6	6	5	6	7	6	6	6	0	0	1	1	0	0	1	0	1	0	0	1	0	1	0	0	0	2346500	0	0	0	0	0	0	0	0	0	0	0	0
HLA class I histocompatibility antigen, Cw-12 alpha chain;HLA class I histocompatibility antigen, Cw-16 alpha chain;HLA class I histocompatibility antigen, Cw-6 alpha chain;HLA class I histocompatibility antigen, Cw-15 alpha chain;HLA class I histocompatibility antigen, Cw-14 alpha chain;HLA class I histocompatibility antigen, Cw-5 alpha chain;HLA class I histocompatibility antigen, Cw-8 alpha ch…	HLA-C;HLA-B	8	2	5	6	7	7	8	7	7	6	7	5	6	4	7	6	7	1	1	2	2	2	2	2	1	2	1	1	1	2	1	2	102220000	86635000	150820000	123140000	93719000	108290000	121450000	79924000	128400000	115900000	157130000	147850000	133370000	98422000	110570000
Adenylosuccinate synthetase isozyme 2	ADSS	9	9	4	4	7	7	7	7	9	5	9	6	4	6	5	5	9	4	4	7	7	7	7	9	5	9	6	4	6	5	5	9	67451000	70781000	117170000	61064000	48233000	66548000	67939000	62833000	85182000	72777000	58663000	78629000	98078000	71865000	66816000
Tyrosine-protein kinase receptor UFO;Receptor protein-tyrosine kinase	AXL	3	3	1	0	0	3	2	1	0	2	1	0	0	0	0	0	0	1	0	0	3	2	1	0	2	1	0	0	0	0	0	0	0	0	0	0	0	0	0	9989300	0	0	0	0	0	0	0
CAP-Gly domain-0 mintaining linker protein 1	CLIP1	18	18	8	11	7	14	12	14	12	15	11	9	13	10	10	9	13	8	11	7	14	12	14	12	15	11	9	13	10	10	9	13	290390000	285680000	305750000	245370000	223620000	253870000	314190000	259100000	289580000	256280000	250220000	269600000	354250000	291360000	327480000
Leukocyte elastase inhibitor	SERPINB1	10	9	4	7	6	6	6	6	5	8	7	7	5	6	8	9	9	3	6	5	5	6	5	4	7	6	6	5	5	7	8	8	114680000	103880000	109750000	106220000	111250000	115540000	100850000	103760000	122620000	119010000	124740000	135630000	127740000	98299000	137130000
Aldehyde dehydrogenase X, mitochondrial	ALDH1B1	2	2	0	1	0	1	1	1	1	2	2	1	0	1	2	0	2	0	1	0	1	1	1	1	2	2	1	0	1	2	0	2	0	0	0	0	0	0	0	0	15698000	0	0	0	0	0	13479000
Succinate dehydrogenase [ubiquinone] flavoprotein subunit, mitochondrial	SDHA	20	20	13	18	13	17	16	13	15	14	19	16	13	16	16	16	18	13	18	13	17	16	13	15	14	19	16	13	16	16	16	18	481820000	452620000	434370000	540700000	428310000	528030000	470760000	539370000	455150000	487430000	539990000	529760000	525550000	474070000	487510000
S-adenosylmethionine synthase isoform type-2	MAT2A	8	8	6	6	7	7	5	7	7	5	6	5	6	6	5	6	7	6	6	7	7	5	7	7	5	6	5	6	6	5	6	7	174500000	153240000	137630000	157670000	157620000	180910000	195920000	177180000	154060000	173210000	158590000	157530000	157100000	149940000	160580000
Carbamoyl-phosphate synthase [ammonia], mitochondrial	CPS1	60	58	41	50	43	51	54	48	45	51	53	49	47	52	50	46	54	40	48	42	49	52	46	43	50	51	47	45	50	48	44	52	1760800000	1766000000	1664000000	1809100000	1738100000	1656800000	1890200000	2068000000	2089600000	1715500000	2107700000	1960100000	1832700000	1740300000	1879500000
Ribonucleoside-diphosphate reductase subunit M2	RRM2	5	5	2	3	3	2	3	4	4	3	2	3	4	4	3	4	4	2	3	3	2	3	4	4	3	2	3	4	4	3	4	4	0	38280000	38268000	0	41902000	43220000	41877000	28162000	0	37190000	39730000	44773000	35639000	38552000	26923000
DnaJ homolog subfamily A member 1	DNAJA1	12	12	9	11	8	11	10	11	12	10	11	12	10	11	11	12	12	9	11	8	11	10	11	12	10	11	12	10	11	11	12	12	386940000	437100000	435840000	414470000	374710000	403590000	412470000	391000000	456060000	443850000	328690000	541620000	398830000	369320000	461270000
RAC-alpha serine/threonine-protein kinase	AKT1	2	2	0	0	0	0	0	0	0	1	0	1	0	0	0	0	0	0	0	0	0	0	0	0	1	0	1	0	0	0	0	0	0	0	0	0	0	0	0	0	0	4774800	0	0	0	0	0
Cytochrome b-c1 complex subunit 1, mitochondrial	UQCRC1	7	6	4	5	4	6	5	5	5	5	5	5	6	5	5	5	6	3	4	3	5	4	4	4	4	4	4	5	4	4	4	5	63251000	72109000	71863000	84297000	90284000	89568000	92874000	96073000	78705000	93351000	84701000	91426000	92265000	70922000	73535000
Heterogeneous nuclear ribonucleoprotein H3	HNRNPH3	7	6	5	7	6	7	6	6	7	7	6	6	6	6	7	7	7	5	6	5	6	5	5	6	6	5	6	5	6	6	6	6	170610000	131840000	182660000	184560000	194030000	120650000	200360000	184720000	208580000	196740000	153310000	234140000	149300000	121390000	225510000
14-3-3 protein beta/alpha;14-3-3 protein beta/alpha, N-terminally processed	YWHAB	10	5	6	9	7	10	9	8	8	9	9	8	9	10	7	9	6	4	5	4	5	5	4	5	5	5	4	5	5	4	5	4	142210000	192450000	242500000	185550000	189820000	204590000	145980000	139420000	181540000	187110000	170500000	141020000	217040000	211420000	245040000
14-3-3 protein sigma	SFN	11	8	6	9	6	8	7	8	7	9	8	8	7	7	6	9	7	4	6	4	5	5	5	5	7	6	5	4	4	4	6	5	160660000	216930000	201040000	220620000	191330000	178800000	274190000	141320000	306840000	231170000	232050000	216700000	266300000	215280000	219740000
Stress-induced-phosphoprotein 1	STIP1	12	12	6	7	8	6	8	10	7	8	8	9	7	10	9	9	9	6	7	8	6	8	10	7	8	8	9	7	10	9	9	9	151680000	129880000	135340000	128390000	117900000	116810000	158290000	125210000	129720000	145990000	140850000	119740000	155880000	121570000	147630000
Protein S100-A11;Protein S100-A11, N-terminally processed	S100A11	2	2	2	2	0	1	2	1	2	2	2	1	2	2	2	2	2	2	2	0	1	2	1	2	2	2	1	2	2	2	2	2	70461000	39224000	0	0	47869000	0	50632000	43237000	55885000	0	58641000	54088000	57718000	49268000	60895000
Neural cell adhesion molecule L1	L1CAM	5	5	1	4	3	5	2	2	1	1	4	3	2	3	4	3	3	1	4	3	5	2	2	1	1	4	3	2	3	4	3	3	0	14990000	0	15226000	0	14665000	0	0	15656000	21233000	0	20613000	17421000	14636000	22266000
Peroxiredoxin-2	PRDX2	14	13	14	13	13	14	14	14	14	14	14	14	13	14	14	14	14	13	12	12	13	13	13	13	13	13	13	12	13	13	13	13	10129000000	9032400000	9776700000	9522000000	8861100000	9539500000	8429500000	7957200000	8695100000	7360800000	8036500000	8239800000	8758600000	7031000000	8646600000
Cytidine deaminase	CDA	2	2	1	1	1	2	2	1	1	1	1	1	2	1	1	2	2	1	1	1	2	2	1	1	1	1	1	2	1	1	2	2	0	0	0	23464000	21551000	0	0	0	0	0	23076000	0	0	19240000	22853000
60S ribosomal protein L9	RPL9	11	11	11	11	10	11	11	11	11	10	10	11	11	11	11	11	11	11	11	10	11	11	11	11	10	10	11	11	11	11	11	11	2604900000	2534100000	2668600000	2551900000	2435700000	2529100000	2734800000	2686600000	2568900000	2558200000	2303800000	2913000000	2412300000	2461000000	2630200000
Kinesin-1 heavy chain	KIF5B	41	41	25	31	21	29	24	31	29	29	34	28	26	32	32	31	38	25	31	21	29	24	31	29	29	34	28	26	32	32	31	38	762810000	680000000	813990000	692340000	645140000	765000000	745250000	786480000	795540000	784270000	701720000	728110000	861300000	810880000	799290000
ATP-binding cassette sub-family D member 1	ABCD1	6	6	3	4	2	3	3	2	5	3	4	4	4	5	4	3	4	3	4	2	3	3	2	5	3	4	4	4	5	4	3	4	23798000	20082000	26189000	18344000	25134000	25039000	23309000	21094000	22669000	23639000	22844000	19580000	23200000	18625000	22560000
ER lumen protein-retaining receptor 2	KDELR2	4	3	4	4	4	4	4	4	4	4	3	4	4	3	4	4	4	3	3	3	3	3	3	3	3	2	3	3	2	3	3	3	63967000	65138000	49888000	48577000	47556000	52835000	46243000	53550000	48100000	35546000	60772000	45930000	48318000	53315000	43563000
Dual specificity protein kinase TTK	TTK	13	13	12	11	10	10	10	11	11	11	10	9	10	7	10	11	11	12	11	10	10	10	11	11	11	10	9	10	7	10	11	11	118890000	97015000	111590000	112400000	114190000	134940000	129250000	96226000	111790000	96875000	114860000	116050000	139320000	109930000	99888000
DNA replication licensing factor MCM4	MCM4	18	18	12	13	12	12	12	12	13	13	15	12	12	17	12	17	15	12	13	12	12	12	12	13	13	15	12	12	17	12	17	15	316410000	234300000	271480000	282260000	247650000	261450000	281970000	218480000	251350000	271080000	315280000	250000000	255280000	242840000	291610000
DNA replication licensing factor MCM5;DNA helicase	MCM5	16	16	9	10	11	12	14	9	10	11	15	12	8	13	9	12	12	9	10	11	12	14	9	10	11	15	12	8	13	9	12	12	208030000	219720000	195100000	209500000	225300000	200420000	250550000	219730000	196490000	200770000	217480000	236310000	217070000	202610000	223200000
DNA replication licensing factor MCM7	MCM7	25	25	17	21	17	21	21	18	19	23	22	20	17	20	19	20	20	17	21	17	21	21	18	19	23	22	20	17	20	19	20	20	595980000	616430000	585640000	578220000	579790000	577460000	588730000	603740000	615010000	562670000	564950000	563170000	601940000	528560000	577530000
Serine hydroxymethyltransferase, mitochondrial;Serine hydroxymethyltransferase	SHMT2	5	5	2	3	2	5	4	3	2	4	3	4	5	4	3	3	4	2	3	2	5	4	3	2	4	3	4	5	4	3	3	4	21273000	20455000	28013000	34364000	28901000	19782000	28090000	38164000	20466000	24096000	42784000	30184000	28548000	26283000	21349000
Heat shock 70 kDa protein 1-like	HSPA1L	13	1	11	9	13	12	12	12	12	12	12	12	11	12	12	11	12	0	0	1	1	1	1	1	1	1	1	0	1	1	1	1	0	0	11570000	0	0	0	0	0	0	0	0	0	0	0	0
Heat shock 70 kDa protein 4	HSPA4	16	15	10	11	10	10	8	10	11	13	11	13	9	11	10	12	13	9	10	9	9	7	9	10	12	10	12	8	10	9	11	12	132390000	116260000	148730000	101020000	88371000	123430000	142300000	114260000	105710000	122550000	161740000	108010000	156070000	119010000	152070000
Catenin alpha-1	CTNNA1	8	6	5	6	6	6	6	4	6	7	6	5	2	4	5	8	7	3	4	4	5	4	4	4	5	5	3	1	2	3	6	5	36996000	42833000	57490000	44757000	50170000	35657000	49096000	35889000	30948000	41017000	0	31013000	41948000	44203000	36255000
Prohibitin	PHB	17	17	15	16	14	15	16	16	15	14	14	16	15	16	17	16	15	15	16	14	15	16	16	15	14	14	16	15	16	17	16	15	916550000	965430000	918700000	967000000	1037000000	1039100000	917860000	1044600000	913330000	856880000	967810000	844770000	880930000	919800000	932040000
Replication factor C subunit 2	RFC2	3	3	1	3	1	2	2	2	2	2	2	2	2	3	2	2	2	1	3	1	2	2	2	2	2	2	2	2	3	2	2	2	0	0	0	0	0	0	0	0	0	0	21433000	19264000	0	0	20921000
Replication factor C subunit 1	RFC1	4	4	1	2	1	2	3	3	3	3	2	2	2	2	2	3	2	1	2	1	2	3	3	3	3	2	2	2	2	2	3	2	0	10839000	0	10453000	9243600	10923000	12524000	11630000	10697000	13684000	11475000	10431000	9794100	12885000	10264000
60S ribosomal protein L22	RPL22	3	3	3	3	3	3	3	3	3	3	3	3	3	3	3	3	3	3	3	3	3	3	3	3	3	3	3	3	3	3	3	3	404520000	519670000	593170000	716620000	772300000	516130000	587520000	627830000	626220000	729750000	459070000	491820000	717940000	764100000	546010000
Sepiapterin reductase	SPR	4	4	3	4	4	4	4	4	4	4	3	4	4	4	4	3	4	3	4	4	4	4	4	4	4	3	4	4	4	4	3	4	57919000	65697000	50804000	63411000	45892000	46674000	57432000	60789000	55631000	45875000	63136000	45693000	81883000	80751000	62017000
Prostaglandin G/H synthase 2	PTGS2	18	18	11	14	9	12	13	13	12	15	16	12	9	16	13	16	16	11	14	9	12	13	13	12	15	16	12	9	16	13	16	16	282710000	246710000	251710000	250990000	213440000	239450000	253700000	278220000	273980000	300980000	362760000	322210000	457380000	302660000	349460000
Keratin, type I cytoskeletal 9	KRT9	38	37	30	31	27	33	37	30	32	30	34	33	32	29	32	32	34	29	31	26	32	36	29	31	29	33	32	31	28	31	32	34	10764000000	11410000000	8210000000	13862000000	18303000000	6902900000	10065000000	3646300000	7244400000	8933900000	7288400000	6955600000	7414400000	6867800000	7744500000
Glycogen debranching enzyme;4-alpha-glucanotransferase;Amylo-alpha-1,6-glucosidase	AGL	6	6	0	3	0	3	1	1	1	2	2	2	0	0	2	4	1	0	3	0	3	1	1	1	2	2	2	0	0	2	4	1	0	104950000	0	0	0	0	0	0	384270000	0	0	0	0	60463000	0
Myosin-9	MYH9	103	87	75	87	81	90	93	90	87	87	90	85	85	89	80	91	92	62	75	70	76	78	76	74	74	77	72	71	77	67	79	77	5749800000	5572000000	5555500000	5958400000	6454800000	6556600000	6851200000	7128600000	7258000000	6100800000	6390700000	6159300000	6806200000	6560200000	6628500000
Myosin-10	MYH10	19	5	11	13	10	14	17	15	12	13	12	13	14	12	13	12	16	0	3	1	2	4	3	1	2	1	2	2	2	2	2	3	0	12604000	0	15881000	19199000	0	0	20056000	0	16012000	33948000	0	0	0	0
Coatomer subunit beta	COPB2	10	10	7	6	6	7	7	7	7	6	8	6	7	6	6	6	6	7	6	6	7	7	7	7	6	8	6	7	6	6	6	6	64186000	55310000	57894000	49764000	51235000	61808000	83394000	64116000	60546000	60674000	72600000	59633000	93186000	65224000	71597000
Alpha-actinin-2	ACTN2	17	0	13	14	13	14	14	14	14	13	13	14	14	12	14	12	13	0	0	0	0	0	0	0	0	0	0	0	0	0	0	0	0	0	0	0	0	0	0	0	0	0	0	0	0	0	0
Sterol O-acyltransferase 1	SOAT1	8	8	5	6	5	5	5	4	7	7	6	5	4	7	5	6	6	5	6	5	5	5	4	7	7	6	5	4	7	5	6	6	84879000	89272000	67676000	71639000	77994000	58479000	90317000	65261000	65607000	75724000	80235000	70850000	85205000	55622000	77053000
Nuclear pore complex protein Nup214	NUP214	51	51	41	41	41	43	47	40	46	40	48	45	42	40	39	45	45	41	41	41	43	47	40	46	40	48	45	42	40	39	45	45	1639800000	1648000000	1717500000	1772100000	1684400000	1708800000	1832300000	2009400000	2003200000	1919700000	1958300000	1992400000	2020600000	1637700000	1742600000
Keratin, type II cytoskeletal 2 epidermal	KRT2	57	1	52	56	46	50	55	49	46	38	47	52	53	49	52	52	50	1	1	1	1	1	1	1	1	1	1	1	1	1	1	1	11346000000	13176000000	10732000000	8779700000	13032000000	6990600000	9325900000	3764000000	7661700000	9823300000	9745500000	7530100000	8100700000	7015500000	8336700000
26S protease regulatory subunit 7	PSMC2	15	15	14	9	8	10	11	11	13	10	12	11	11	10	10	13	13	14	9	8	10	11	11	13	10	12	11	11	10	10	13	13	194900000	241990000	237540000	254700000	235420000	259570000	224460000	228460000	222800000	229140000	256620000	223760000	233750000	212990000	224730000
ADP-ribosylation factor-like protein 2	ARL2	5	5	4	5	5	4	5	2	4	4	4	3	3	4	2	4	4	4	5	5	4	5	2	4	4	4	3	3	4	2	4	4	51237000	53188000	54200000	51980000	46136000	0	52132000	61093000	49816000	43417000	50283000	47532000	42274000	41034000	55594000
Dual specificity mitogen-activated protein kinase kinase 2	MAP2K2	10	6	6	6	6	7	6	7	7	6	6	5	4	6	4	7	7	4	4	4	4	4	4	4	4	4	3	3	4	3	5	5	85464000	82777000	63540000	90027000	80395000	76301000	62832000	68649000	81062000	71082000	87465000	80542000	73588000	76384000	81396000
ATP synthase subunit gamma, mitochondrial	ATP5C1	9	9	6	8	6	8	8	6	7	7	8	6	6	8	8	6	9	6	8	6	8	8	6	7	7	8	6	6	8	8	6	9	405400000	326280000	363700000	394110000	326930000	327700000	323640000	348810000	372600000	317290000	357900000	332870000	371340000	353460000	347690000
60S ribosomal protein L4	RPL4	17	17	15	17	16	17	17	17	16	17	17	15	16	17	17	17	17	15	17	16	17	17	17	16	17	17	15	16	17	17	17	17	2142400000	2757700000	2014100000	2408500000	2541900000	2314600000	2363700000	2734700000	2644800000	2379300000	2275700000	2597100000	2624100000	2269300000	2845800000
7,8-dihydro-8-oxoguanine triphosphatase	NUDT1	4	4	3	4	2	4	3	2	2	3	3	4	4	4	2	3	2	3	4	2	4	3	2	2	3	3	4	4	4	2	3	2	37323000	38972000	42346000	32579000	30963000	30853000	45656000	50504000	48730000	37548000	37346000	30639000	28720000	37166000	41020000
Phosphoglucomutase-1	PGM1	6	6	4	6	3	3	3	6	3	3	3	4	6	3	5	5	6	4	6	3	3	3	6	3	3	3	4	6	3	5	5	6	30658000	37875000	49205000	30381000	35485000	44358000	37146000	29420000	28710000	28629000	44929000	22870000	34589000	22856000	26504000
Guanine nucleotide-binding protein-like 1	GNL1	3	3	0	1	0	1	0	0	1	2	1	2	0	0	2	1	0	0	1	0	1	0	0	1	2	1	2	0	0	2	1	0	0	0	0	0	0	0	0	0	0	11725000	0	0	0	0	0
Serpin B5	SERPINB5	10	10	7	7	5	7	7	5	6	4	5	5	4	8	9	8	7	7	7	5	7	7	5	6	4	5	5	4	8	9	8	7	41157000	55548000	56937000	59256000	72458000	60532000	61881000	67459000	81197000	65895000	0	57931000	75206000	71094000	59242000
Dihydrolipoyllysine-residue succinyltransferase component of 2-oxoglutarate dehydrogenase complex, mitochondrial	DLST	4	4	1	0	0	0	0	1	1	1	2	0	0	0	1	1	1	1	0	0	0	0	1	1	1	2	0	0	0	1	1	1	0	0	0	0	0	0	0	0	6677600	0	0	0	0	0	0
Signal recognition particle 14 kDa protein	SRP14	3	3	3	3	2	3	3	2	3	3	2	3	3	2	2	2	3	3	3	2	3	3	2	3	3	2	3	3	2	2	2	3	34700000	27446000	30087000	36482000	34827000	40399000	39196000	37025000	35658000	29370000	37093000	34984000	29081000	43247000	25718000
Nuclear pore glycoprotein p62	NUP62	9	9	9	8	8	8	8	9	8	9	9	9	8	9	7	9	8	9	8	8	8	8	9	8	9	9	9	8	9	7	9	8	308200000	383560000	307080000	364990000	300580000	328450000	341550000	319250000	276510000	408900000	345120000	316330000	347340000	273530000	280630000
Transgelin-2	TAGLN2	10	10	6	9	9	8	9	9	8	9	8	10	10	8	8	8	8	6	9	9	8	9	9	8	9	8	10	10	8	8	8	8	548300000	626760000	644350000	479900000	396770000	418410000	419220000	506610000	431250000	504870000	625260000	519210000	612710000	598150000	616080000
Electron transfer flavoprotein subunit beta	ETFB	2	2	1	1	1	1	0	1	0	1	0	0	0	0	0	0	0	1	1	1	1	0	1	0	1	0	0	0	0	0	0	0	0	7033700	0	0	0	0	0	0	0	0	0	0	0	0	0
RNA-binding motif protein, X chromosome;RNA-binding motif protein, X chromosome, N-terminally processed	RBMX	8	3	4	6	4	8	5	7	6	5	6	5	5	5	2	5	5	1	1	1	3	1	3	1	1	2	2	2	2	1	1	2	107180000	109200000	117210000	209550000	131180000	268950000	118330000	124420000	66774000	86012000	86280000	122040000	60388000	76414000	94049000
Coilin	COIL	8	8	2	1	5	3	2	4	5	4	5	3	5	6	5	6	6	2	1	5	3	2	4	5	4	5	3	5	6	5	6	6	33196000	0	26264000	19492000	26956000	29359000	47432000	35724000	48317000	41099000	42251000	44474000	38812000	43865000	48244000
Vitamin K-dependent gamma-carboxylase	GGCX	2	2	0	0	1	2	1	1	1	1	0	1	0	1	1	1	1	0	0	1	2	1	1	1	1	0	1	0	1	1	1	1	0	0	3568500	0	0	0	0	0	0	0	0	0	0	0	0
V-type proton ATPase catalytic subunit A	ATP6V1A	7	7	3	4	4	4	5	3	5	5	3	4	4	4	4	3	4	3	4	4	4	5	3	5	5	3	4	4	4	4	3	4	43771000	55342000	68815000	44248000	47107000	52486000	58786000	51732000	67773000	75747000	69487000	67823000	67513000	56422000	51407000
Stress-70 protein, mitochondrial	HSPA9	28	27	20	22	24	23	24	22	24	22	24	24	21	24	22	24	26	19	21	23	22	23	21	23	21	23	23	20	23	21	23	25	1094300000	1275600000	1140300000	1297800000	1273300000	1164000000	1251300000	1579900000	1529600000	1444800000	1194200000	1383600000	1212300000	1397300000	1455700000
Eukaryotic initiation factor 4A-III;Eukaryotic initiation factor 4A-III, N-terminally processed	EIF4A3	21	17	19	16	16	19	17	18	16	20	20	19	18	17	18	21	20	15	13	12	15	13	14	13	16	16	15	14	14	14	17	16	411190000	411040000	405790000	435020000	441540000	378490000	427570000	409830000	440940000	429250000	463920000	432960000	448960000	377330000	459320000
40S ribosomal protein S19	RPS19	3	3	2	1	0	2	1	0	1	1	1	0	1	1	1	2	1	2	1	0	2	1	0	1	1	1	0	1	1	1	2	1	0	0	0	0	0	0	0	0	0	0	0	0	0	11600000	0
60S ribosomal protein L3	RPL3	23	23	17	18	18	19	21	18	19	21	18	18	20	19	17	19	19	17	18	18	19	21	18	19	21	18	18	20	19	17	19	19	2465700000	2609200000	2218800000	2350300000	2438500000	2159000000	2288400000	2540300000	3131700000	2843700000	2315800000	2806600000	2396200000	2271500000	2778600000
Flap endonuclease 1	FEN1	3	3	2	1	2	1	1	2	3	1	1	2	3	1	1	1	3	2	1	2	1	1	2	3	1	1	2	3	1	1	1	3	48522000	0	34037000	0	0	26367000	35408000	0	0	34392000	32255000	0	0	0	30399000
Macrophage-capping protein	CAPG	5	5	4	5	4	4	4	5	5	2	4	4	3	4	5	4	5	4	5	4	4	4	5	5	2	4	4	3	4	5	4	5	77616000	62835000	67524000	61128000	49277000	59247000	57662000	72274000	52451000	63180000	57336000	49511000	62498000	45463000	59560000
Interleukin-6 receptor subunit beta	IL6ST	3	3	2	1	2	1	2	1	1	2	0	2	2	1	2	1	2	2	1	2	1	2	1	1	2	0	2	2	1	2	1	2	16378000	0	16477000	0	15493000	0	0	15876000	0	0	0	0	21921000	0	0
Alpha-taxilin	TXLNA	19	18	13	15	16	15	16	17	14	17	15	15	14	17	14	16	18	12	14	15	14	15	16	14	16	14	14	14	16	14	15	17	319230000	345570000	379770000	324340000	273400000	284590000	334670000	346020000	361680000	362560000	334650000	309870000	363820000	355350000	322690000
T-complex protein 1 subunit zeta	CCT6A	23	23	18	19	21	22	20	20	19	21	18	21	18	20	19	20	19	18	19	21	22	20	20	19	21	18	21	18	20	19	20	19	800140000	878880000	795180000	960470000	904820000	940530000	897760000	896970000	914860000	823860000	985180000	794040000	934120000	794390000	922520000
60S ribosomal protein L13a	RPL13A;RPL13a	9	9	6	7	6	8	7	8	8	8	7	4	8	8	8	8	9	6	7	6	8	7	8	8	8	7	4	8	8	8	8	9	680910000	612960000	661930000	584050000	684600000	548330000	584500000	737720000	435020000	483090000	500010000	643890000	760090000	676560000	557730000
Signal transducer and activator of transcription 3;Signal transducer and activator of transcription	STAT3	26	26	18	22	18	20	19	17	16	21	18	18	18	22	19	16	19	18	22	18	20	19	17	16	21	18	18	18	22	19	16	19	771400000	825370000	706790000	813160000	717220000	720010000	842780000	721590000	777320000	729120000	768340000	692250000	742110000	703740000	728160000
Ubiquitin carboxyl-terminal hydrolase 8	USP8	18	18	7	11	10	12	10	9	11	11	12	14	10	13	12	7	12	7	11	10	12	10	9	11	11	12	14	10	13	12	7	12	93407000	108690000	93167000	88912000	73245000	86349000	85916000	82299000	93515000	113670000	134890000	119400000	112170000	128790000	132120000
Replication factor C subunit 5	RFC5	3	3	3	3	0	2	1	2	2	0	2	2	1	3	2	3	0	3	3	0	2	1	2	2	0	2	2	1	3	2	3	0	20897000	17149000	0	0	20662000	15107000	20221000	0	0	0	0	19693000	16512000	17208000	0
Replication factor C subunit 3	RFC3	3	3	2	2	1	2	2	3	3	3	1	2	2	2	1	3	2	2	2	1	2	2	3	3	3	1	2	2	2	1	3	2	24326000	17141000	0	18999000	12534000	16141000	15977000	19795000	0	20593000	19753000	17227000	0	12220000	17258000
Trifunctional enzyme subunit alpha, mitochondrial;Long-chain enoyl-CoA hydratase;Long chain 3-hydroxyacyl-CoA dehydrogenase	HADHA	2	2	1	1	2	2	1	0	0	1	1	1	1	2	1	0	0	1	1	2	2	1	0	0	1	1	1	1	2	1	0	0	0	0	11601000	0	0	0	0	0	0	0	0	0	0	0	0
Eukaryotic translation initiation factor 2 subunit 3;Putative eukaryotic translation initiation factor 2 subunit 3-like protein	EIF2S3;EIF2S3L	22	22	17	18	19	19	20	18	18	18	19	22	19	19	20	16	20	17	18	19	19	20	18	18	18	19	22	19	19	20	16	20	1106900000	1248800000	1083400000	1145900000	1113400000	1168100000	1098500000	1129800000	1259100000	1163800000	1194700000	1213700000	1265700000	1162500000	1164700000
Eukaryotic translation initiation factor 2D	EIF2D	4	4	3	3	0	2	4	3	3	3	4	4	2	3	3	1	2	3	3	0	2	4	3	3	3	4	4	2	3	3	1	2	22609000	27992000	0	23532000	30428000	24483000	0	0	25239000	22168000	0	26267000	0	0	0
N-alpha-acetyltransferase 10	NAA10	7	7	5	7	5	7	7	6	6	6	7	7	5	6	6	6	7	5	7	5	7	7	6	6	6	7	7	5	6	6	6	7	97443000	97103000	84744000	102730000	87735000	91962000	95836000	98174000	148940000	99582000	100630000	114730000	94169000	107440000	90644000
C->U-editing enzyme APOBEC-1	APOBEC1	1	1	1	1	1	1	1	1	1	1	1	1	1	1	1	1	1	1	1	1	1	1	1	1	1	1	1	1	1	1	1	1	0	0	7742800	0	0	0	0	0	0	0	0	0	0	0	0
Tyrosine-protein kinase CSK	CSK	11	10	2	2	1	11	9	9	5	9	9	4	5	7	2	5	6	2	2	1	10	8	9	5	8	8	4	5	7	2	5	6	69429000	52170000	0	132890000	97849000	108200000	97568000	76181000	101080000	54061000	59671000	86978000	37313000	39483000	37975000
Glycine--tRNA ligase	GARS	19	19	14	16	15	16	17	16	17	19	18	14	18	18	15	16	18	14	16	15	16	17	16	17	19	18	14	18	18	15	16	18	692170000	700830000	642040000	663700000	650830000	649440000	713770000	606020000	709950000	733580000	721970000	742950000	748590000	688770000	732670000
Isoleucine--tRNA ligase, cytoplasmic	IARS	52	52	39	42	37	45	41	47	41	46	46	41	40	41	44	46	47	39	42	37	45	41	47	41	46	46	41	40	41	44	46	47	1980800000	2019400000	1794400000	1818900000	1855800000	1966100000	2309300000	2326000000	2279800000	2204100000	2006700000	2152600000	2183500000	2346400000	2461400000
Protein kinase C iota type	PRKCI	8	8	5	6	5	7	6	6	4	5	5	4	6	6	6	6	6	5	6	5	7	6	6	4	5	5	4	6	6	6	6	6	83330000	115140000	93809000	108730000	109630000	100280000	107560000	124290000	94081000	90277000	116210000	102620000	110480000	93041000	115910000
Lamina-associated polypeptide 2, isoform alpha;Thymopoietin;Thymopentin	TMPO	9	5	6	6	5	8	5	7	6	6	7	5	5	8	6	7	6	2	2	1	4	1	3	2	2	3	2	1	4	2	3	3	82237000	60511000	62639000	62403000	69399000	74804000	95170000	77692000	82878000	82295000	86507000	71637000	63547000	74806000	76909000
Signal transducer and activator of transcription 1-alpha/beta;Signal transducer and activator of transcription	STAT1	19	19	12	13	13	14	13	16	14	16	14	12	13	14	10	14	16	12	13	13	14	13	16	14	16	14	12	13	14	10	14	16	221420000	212510000	194570000	216470000	181980000	201140000	228650000	240590000	200740000	179650000	218800000	235360000	225790000	184380000	228900000
Signal transducer and activator of transcription 6	STAT6	3	3	1	2	2	1	1	1	1	1	1	2	1	2	1	1	1	1	2	2	1	1	1	1	1	1	2	1	2	1	1	1	0	37945000	19851000	17419000	0	0	0	0	18069000	20616000	0	21090000	0	0	15958000
Superkiller viralicidic activity 2-like 2	SKIV2L2	4	4	2	3	2	2	3	0	2	1	3	1	3	2	2	1	3	2	3	2	2	3	0	2	1	3	1	3	2	2	1	3	14425000	13639000	0	19796000	0	0	17672000	0	20607000	0	17587000	20875000	0	0	15083000
Phosphatidylinositol 4,5-bisphosphate 3-kinase catalytic subunit alpha isoform	PIK3CA	7	7	0	1	1	6	4	5	1	1	1	1	0	1	0	0	1	0	1	1	6	4	5	1	1	1	1	0	1	0	0	1	0	0	0	85781000	82734000	85802000	0	0	0	0	0	0	0	0	0
Phosphatidylinositol 4,5-bisphosphate 3-kinase catalytic subunit beta isoform	PIK3CB	3	3	1	2	1	3	1	1	2	2	2	1	0	3	1	1	2	1	2	1	3	1	1	2	2	2	1	0	3	1	1	2	0	0	0	92113000	0	0	0	0	60778000	0	0	0	0	0	0
Serine/threonine-protein kinase mTOR	MTOR	5	5	0	0	2	3	0	3	1	2	1	2	1	0	2	1	2	0	0	2	3	0	3	1	2	1	2	1	0	2	1	2	0	0	0	7270100	0	7743900	0	7555100	0	7648200	0	0	0	0	12604000
Phosphatidylinositol 4-kinase alpha	PI4KA	16	16	5	9	7	6	11	11	8	8	11	10	8	10	7	9	12	5	9	7	6	11	11	8	8	11	10	8	10	7	9	12	60731000	57313000	68673000	56364000	60144000	62719000	56850000	62131000	65183000	54024000	62868000	48943000	75828000	61344000	66745000
Epidermal growth factor receptor substrate 15	EPS15	20	20	17	15	15	19	15	18	15	19	18	17	16	17	15	16	16	17	15	15	19	15	18	15	19	18	17	16	17	15	16	16	207340000	193890000	178540000	255140000	216060000	236490000	207490000	213800000	201950000	189470000	187020000	189520000	193200000	165770000	165720000
Caspase-2;Caspase-2 subunit p18;Caspase-2 subunit p13;Caspase-2 subunit p12	CASP2	3	3	0	2	1	3	1	1	1	0	1	1	1	1	0	2	1	0	2	1	3	1	1	1	0	1	1	1	1	0	2	1	0	9050100	0	11168000	0	0	0	0	0	0	0	0	0	11015000	0
40S ribosomal protein S27	RPS27	5	3	5	5	5	5	5	5	5	5	5	4	5	5	4	5	5	3	3	3	3	3	3	3	3	3	2	3	3	2	3	3	822230000	703890000	696990000	848780000	814110000	692670000	774090000	884550000	981320000	894900000	728140000	960820000	760690000	851350000	850950000
Abelson tyrosine-protein kinase 2	ABL2	3	3	1	2	2	2	2	1	2	2	2	2	2	2	2	3	2	1	2	2	2	2	1	2	2	2	2	2	2	2	3	2	0	13372000	22494000	14235000	15692000	0	12091000	0	11560000	12638000	10587000	10518000	17850000	19934000	13505000
Probable helicase with zinc finger domain	HELZ	34	1	20	26	22	26	23	24	22	24	22	25	25	27	25	25	26	0	1	1	1	1	1	1	1	1	1	1	1	1	0	1	283610000	290970000	253770000	262770000	276390000	276720000	258280000	247890000	306120000	286510000	249440000	286440000	295280000	274350000	285930000
0 mindensin-2 complex subunit D3	NCAPD3	4	4	2	2	3	3	3	3	3	1	2	2	3	2	2	2	3	2	2	3	3	3	3	3	1	2	2	3	2	2	2	3	9313100	17758000	9383400	11405000	10430000	13862000	12737000	0	10850000	10308000	15904000	11980000	15199000	14720000	12362000
Leucine-rich PPR motif-0 mintaining protein, mitochondrial	LRPPRC	16	16	3	11	5	9	10	9	8	10	8	6	7	8	10	9	11	3	11	5	9	10	9	8	10	8	6	7	8	10	9	11	68542000	61015000	69171000	67401000	71469000	65778000	66010000	71349000	62121000	68016000	87459000	70175000	63918000	62409000	69257000
Huntingtin	HTT	5	5	2	2	2	2	3	2	2	0	3	4	1	4	1	3	3	2	2	2	2	3	2	2	0	3	4	1	4	1	3	3	25004000	19162000	0	0	12324000	0	17359000	0	10412000	16314000	0	15030000	0	18138000	0
DNA mismatch repair protein Msh2	MSH2	15	15	10	10	10	13	11	11	13	12	12	12	13	13	12	12	12	10	10	10	13	11	11	13	12	12	12	13	13	12	12	12	156570000	143220000	166860000	129920000	133840000	152200000	158340000	161200000	139830000	139580000	158690000	138420000	137220000	143030000	138800000
Glycerol-3-phosphate dehydrogenase, mitochondrial	GPD2	4	4	2	1	3	2	1	1	3	3	1	3	2	4	2	2	3	2	1	3	2	1	1	3	3	1	3	2	4	2	2	3	20368000	0	0	0	0	0	25356000	20055000	0	17530000	15376000	17870000	0	19408000	17268000
Melanoma-associated antigen 1	MAGEA1	11	8	9	8	9	7	9	8	7	8	7	8	5	8	8	9	8	7	6	7	6	7	7	6	7	6	6	4	6	6	7	5	137090000	125090000	124550000	141850000	124340000	143760000	138410000	128440000	139910000	146120000	129160000	140330000	163870000	134510000	132170000
Nicotinamide phosphoribosyltransferase	NAMPT	20	20	17	17	16	16	15	16	19	17	18	17	15	16	17	15	19	17	17	16	16	15	16	19	17	18	17	15	16	17	15	19	437410000	482490000	509140000	490940000	499250000	468040000	495140000	588740000	519890000	469730000	480610000	467550000	514300000	420010000	482560000
26S protease regulatory subunit 6B	PSMC4	11	11	10	10	7	6	9	7	6	8	9	8	7	5	7	9	7	10	10	7	6	9	7	6	8	9	8	7	5	7	9	7	125280000	123590000	137050000	111360000	108160000	114060000	88519000	136710000	122660000	141110000	121780000	116810000	133850000	130160000	141410000
Elongation factor Ts, mitochondrial;Elongation factor Ts	TSFM	6	6	3	5	5	5	6	4	4	4	5	5	4	4	4	6	5	3	5	5	5	6	4	4	4	5	5	4	4	4	6	5	60802000	77721000	72749000	84575000	77969000	67104000	63970000	69677000	87654000	60361000	84197000	90624000	96609000	81263000	82682000
Ubiquitin carboxyl-terminal hydrolase 5	USP5	18	18	11	13	10	11	11	9	14	11	11	12	11	12	11	13	16	11	13	10	11	11	9	14	11	11	12	11	12	11	13	16	203160000	177130000	186030000	174280000	132310000	167760000	219900000	204310000	189780000	181340000	174860000	188770000	207650000	192100000	190710000
Antigen KI-67	MKI67	64	64	37	45	39	51	49	52	50	49	51	49	47	52	50	49	48	37	45	39	51	49	52	50	49	51	49	47	52	50	49	48	596900000	656530000	586120000	540680000	601040000	646530000	766900000	699410000	819440000	738030000	667100000	716800000	794780000	714940000	749720000
Phosphorylase b kinase regulatory subunit alpha, liver isoform	PHKA2	6	6	4	4	3	4	4	4	4	4	5	4	5	5	4	4	3	4	4	3	4	4	4	4	4	5	4	5	5	4	4	3	32152000	27674000	31399000	22141000	21722000	30691000	32227000	32787000	40203000	31547000	30901000	34033000	32012000	33653000	35885000
Ran GTPase-activating protein 1	RANGAP1	15	15	12	13	12	14	13	12	13	14	13	13	12	13	13	12	13	12	13	12	14	13	12	13	14	13	13	12	13	13	12	13	221780000	224440000	232190000	221840000	210920000	235950000	265050000	253230000	240880000	272960000	240540000	217200000	260490000	323340000	251980000
ATP-dependent DNA helicase Q1	RECQL	6	6	2	1	1	1	4	2	1	2	5	3	1	1	2	5	2	2	1	1	1	4	2	1	2	5	3	1	1	2	5	2	0	0	0	0	0	0	0	0	61740000	0	0	0	0	0	0
Probable 28S rRNA (cytosine(4447)-C(5))-methyltransferase	NOP2	5	5	3	4	3	2	2	4	3	4	2	3	4	4	2	5	2	3	4	3	2	2	4	3	4	2	3	4	4	2	5	2	24862000	26842000	20790000	16879000	30468000	25335000	22766000	19776000	27077000	26249000	22365000	18636000	25114000	25663000	24566000
Transcriptional regulator ATRX	ATRX	6	6	1	4	2	2	2	3	4	2	3	3	4	4	4	4	4	1	4	2	2	2	3	4	2	3	3	4	4	4	4	4	0	16319000	0	0	16096000	15227000	15710000	0	15987000	0	15341000	18822000	17586000	12787000	17493000
Adapter molecule crk	CRK	6	6	0	0	0	6	5	5	4	3	3	3	2	4	0	1	3	0	0	0	6	5	5	4	3	3	3	2	4	0	1	3	0	0	0	70033000	45543000	53109000	24752000	20462000	30198000	28127000	24659000	38737000	0	0	15574000
Crk-like protein	CRKL	9	9	6	7	7	8	7	7	7	6	8	7	6	4	7	4	8	6	7	7	8	7	7	7	6	8	7	6	4	7	4	8	116110000	108590000	116500000	194660000	208660000	166670000	149700000	149170000	119820000	108950000	155800000	143090000	112510000	109950000	113770000
Dual specificity mitogen-activated protein kinase kinase 3	MAP2K3	4	4	1	4	4	4	4	4	2	4	4	4	3	3	2	2	3	1	4	4	4	4	4	2	4	4	4	3	3	2	2	3	0	34662000	32016000	31643000	36893000	35810000	36356000	33804000	39899000	24436000	0	27866000	0	30794000	33786000
60S ribosomal protein L27a	RPL27A	6	6	4	5	2	4	5	4	5	4	4	3	4	6	6	4	6	4	5	2	4	5	4	5	4	4	3	4	6	6	4	6	888020000	711310000	744670000	874790000	909840000	681840000	1112600000	1031000000	876290000	1020900000	962940000	1072400000	995190000	752810000	1346700000
60S ribosomal protein L5	RPL5	10	10	6	8	8	8	7	6	7	9	8	8	8	7	7	7	7	6	8	8	8	7	6	7	9	8	8	8	7	7	7	7	415720000	528140000	443290000	607770000	573500000	445500000	452450000	654560000	528840000	473620000	363330000	514870000	449090000	461320000	534390000
60S ribosomal protein L21	RPL21	6	6	5	6	6	6	6	6	6	6	6	6	5	5	5	6	5	5	6	6	6	6	6	6	6	6	6	5	5	5	6	5	1245600000	1326600000	922270000	1465500000	1247800000	1132800000	1029600000	1264500000	1200100000	1182700000	971240000	1240200000	1183200000	1382000000	1243600000
Transcriptional coactivator YAP1	YAP1	3	3	1	1	2	2	1	1	0	1	0	1	1	2	1	1	0	1	1	2	2	1	1	0	1	0	1	1	2	1	1	0	0	0	17861000	13464000	0	0	0	0	0	0	0	10870000	0	0	0
Utrophin	UTRN	15	14	5	7	6	11	6	8	5	7	5	6	7	7	5	9	9	4	7	6	10	6	8	5	6	5	6	7	6	5	8	9	37697000	42281000	49592000	51631000	38564000	49282000	42951000	53028000	53396000	44775000	39733000	50087000	49830000	55427000	48828000
Ras GTPase-activating-like protein IQGAP1	IQGAP1	75	71	61	68	64	71	67	67	60	70	63	62	60	66	63	67	65	59	65	61	67	64	64	58	67	60	59	57	63	61	65	63	4886200000	4832100000	5562200000	5749100000	5784500000	5486000000	4693100000	5237700000	4455200000	4172900000	4364600000	3939400000	4316600000	4411800000	4101700000
Dolichyl-diphosphooligosaccharide--protein glycosyltransferase subunit STT3A	STT3A	4	4	4	2	4	3	4	3	4	4	4	3	3	4	4	3	4	4	2	4	3	4	3	4	4	4	3	3	4	4	3	4	31845000	35790000	37497000	35391000	38550000	28567000	35145000	33879000	40855000	36125000	26445000	35472000	42023000	27241000	31295000
Cytosolic phospholipase A2;Phospholipase A2;Lysophospholipase	PLA2G4A	8	8	6	6	7	6	7	7	7	5	7	6	6	5	6	7	8	6	6	7	6	7	7	7	5	7	6	6	5	6	7	8	53256000	64018000	61658000	70244000	47323000	54310000	76219000	62809000	52827000	70230000	82392000	52029000	62958000	59803000	67373000
F-actin-capping protein subunit alpha-2	CAPZA2	6	4	5	5	6	6	5	3	4	3	4	5	3	4	2	3	5	3	4	4	4	3	2	3	2	3	3	2	3	1	2	4	63815000	66662000	71636000	60502000	68079000	62590000	53060000	53333000	43060000	44771000	51143000	42312000	0	48125000	39749000
Glutamine--tRNA ligase	QARS	39	38	27	32	33	35	33	33	33	34	36	36	35	35	31	35	34	26	31	32	34	32	32	32	33	35	35	34	34	30	34	33	1205100000	1207300000	1271100000	1259200000	1170200000	1347500000	1476500000	1374500000	1427600000	1622000000	1420900000	1516000000	1614600000	1588300000	1575900000
60S ribosomal protein L29	RPL29	2	2	2	2	2	2	2	2	2	2	2	2	2	2	2	2	2	2	2	2	2	2	2	2	2	2	2	2	2	2	2	2	199010000	243840000	289780000	330040000	336540000	164740000	200260000	267850000	178190000	262710000	184720000	286990000	194870000	136950000	206470000
Zinc finger protein 36, C3H1 type-like 2	ZFP36L2	1	1	1	1	1	1	0	0	1	1	1	1	1	1	1	1	1	1	1	1	1	0	0	1	1	1	1	1	1	1	1	1	0	0	6792900	0	0	0	0	0	0	0	0	0	0	0	7835600
Prolyl endopeptidase	PREP	3	3	0	2	0	0	1	1	1	0	0	1	1	1	1	2	1	0	2	0	0	1	1	1	0	0	1	1	1	1	2	1	0	0	0	0	0	0	0	0	0	0	0	0	0	12513000	0
Glutamate--cysteine ligase regulatory subunit	GCLM	6	6	4	4	3	6	5	6	5	5	5	5	4	3	4	4	5	4	4	3	6	5	6	5	5	5	5	4	3	4	4	5	125340000	80668000	170300000	104350000	81135000	106500000	140440000	105730000	133060000	95798000	105470000	110500000	142670000	107220000	111550000
Nuclear receptor-interacting protein 1	NRIP1	2	2	0	0	2	1	0	1	1	1	0	0	0	0	1	1	0	0	0	2	1	0	1	1	1	0	0	0	0	1	1	0	0	0	14334000	0	0	0	0	0	0	0	0	0	0	0	0
Protein PRRC2A	PRRC2A	27	27	19	22	17	23	18	16	19	21	21	18	19	17	18	21	25	19	22	17	23	18	16	19	21	21	18	19	17	18	21	25	348520000	319010000	365360000	283310000	244760000	277430000	304470000	274480000	261290000	331230000	306880000	279390000	404830000	273320000	315550000
T-complex protein 1 subunit epsilon	CCT5	25	25	20	18	17	19	20	19	21	20	22	20	19	20	21	21	22	20	18	17	19	20	19	21	20	22	20	19	20	21	21	22	1147800000	1078500000	1099900000	1156700000	1060700000	1232600000	1179200000	1231700000	1287000000	1095200000	1269800000	1104400000	1269400000	1071100000	1292600000
Phosphatidylserine synthase 1	PTDSS1	5	5	5	4	4	4	4	3	4	4	5	3	3	4	3	5	4	5	4	4	4	4	3	4	4	5	3	3	4	3	5	4	49820000	49383000	64823000	40042000	63052000	57120000	43506000	57438000	58339000	71504000	69204000	48501000	78469000	47483000	43700000
Nestin	NES	30	30	17	17	18	28	26	24	12	12	5	15	10	9	8	21	8	17	17	18	28	26	24	12	12	5	15	10	9	8	21	8	188790000	176190000	267080000	266000000	288910000	232630000	111010000	157090000	74627000	160910000	94369000	110500000	83844000	173880000	61971000
Casein kinase I isoform alpha;Casein kinase I isoform alpha-like	CSNK1A1;CSNK1A1L	3	3	2	3	3	3	3	3	3	3	3	3	3	2	3	3	3	2	3	3	3	3	3	3	3	3	3	3	2	3	3	3	47900000	51321000	49905000	47812000	35838000	44167000	40819000	47021000	42768000	54028000	46111000	46092000	47693000	57958000	50135000
Isocitrate dehydrogenase [NADP], mitochondrial	IDH2	6	5	1	1	1	2	1	2	2	3	2	1	1	2	3	2	4	1	0	0	1	0	1	1	2	2	0	0	1	2	1	3	0	0	0	0	0	0	0	0	0	0	0	0	0	0	11415000
CD97 antigen;CD97 antigen subunit alpha;CD97 antigen subunit beta	CD97	1	1	0	1	0	1	1	1	1	1	1	1	0	1	1	1	1	0	1	0	1	1	1	1	1	1	1	0	1	1	1	1	0	0	0	13204000	10674000	0	0	12539000	13855000	0	0	12212000	13341000	11241000	12906000
MAP kinase-activated protein kinase 2	MAPKAPK2	1	1	0	0	1	1	1	1	1	1	1	0	0	1	0	1	1	0	0	1	1	1	1	1	1	1	0	0	1	0	1	1	0	0	7209300	0	0	0	0	0	0	0	0	0	0	0	0
60S ribosomal protein L34	RPL34	5	5	3	4	4	5	4	4	5	4	4	5	5	5	5	4	4	3	4	4	5	4	4	5	4	4	5	5	5	5	4	4	507970000	459240000	495890000	380420000	461500000	426340000	625340000	417920000	613960000	670730000	683520000	603140000	507350000	640950000	578950000
Nuclear autoantigenic sperm protein	NASP	4	4	3	2	3	3	3	4	3	3	4	4	2	2	2	4	4	3	2	3	3	3	4	3	3	4	4	2	2	2	4	4	20765000	0	15698000	19875000	14236000	23217000	22971000	18228000	20070000	18964000	18031000	17300000	0	14892000	22416000
Fatty acid synthase;[Acyl-carrier-protein] S-acetyltransferase;[Acyl-carrier-protein] S-malonyltransferase;3-oxoacyl-[acyl-carrier-protein] synthase;3-oxoacyl-[acyl-carrier-protein] reductase;3-hydroxyacyl-[acyl-carrier-protein] dehydratase;Enoyl-[acyl-carrier-protein] reductase;Oleoyl-[acyl-carrier-protein] hydrolase	FASN	110	110	102	97	91	100	102	100	95	100	103	96	100	101	96	102	101	102	97	91	100	102	100	95	100	103	96	100	101	96	102	101	12140000000	12905000000	12066000000	13110000000	11789000000	12093000000	13209000000	13479000000	14745000000	12778000000	13180000000	12989000000	13403000000	12896000000	14177000000
T-complex protein 1 subunit gamma	CCT3	29	29	20	24	20	22	24	22	24	25	26	18	21	21	21	21	21	20	24	20	22	24	22	24	25	26	18	21	21	21	21	21	1148900000	1048700000	1152300000	1068600000	1105800000	1063100000	1111500000	1229000000	1227000000	1136300000	1099900000	1126600000	1146100000	1103800000	1153300000
Elongation factor Tu, mitochondrial	TUFM	20	20	19	18	18	19	19	17	18	19	18	17	17	19	18	19	18	19	18	18	19	19	17	18	19	18	17	17	19	18	19	18	1288200000	1226600000	1123400000	1438100000	1364900000	1106000000	1064000000	1216700000	1303100000	1175400000	1081600000	1219800000	1069200000	1231800000	1107200000
Centromere protein F	CENPF	15	15	4	3	3	0	2	5	9	4	7	6	4	6	8	8	9	4	3	3	0	2	5	9	4	7	6	4	6	8	8	9	50827000	0	89236000	0	0	74178000	87377000	72053000	66209000	55862000	69903000	78696000	89180000	84264000	100830000
Alanine--tRNA ligase, cytoplasmic	AARS	22	22	17	20	17	17	19	19	17	18	21	19	16	18	17	19	20	17	20	17	17	19	19	17	18	21	19	16	18	17	19	20	420910000	556230000	492890000	353330000	340890000	297590000	418210000	471790000	372610000	454900000	486440000	390790000	418700000	496040000	673250000
Serine--tRNA ligase, cytoplasmic	SARS	7	7	4	5	4	4	4	4	4	5	4	3	4	4	4	5	5	4	5	4	4	4	4	4	5	4	3	4	4	4	5	5	38953000	41861000	37576000	33901000	41822000	42343000	40085000	57096000	46826000	37799000	39497000	50995000	38268000	37345000	38019000
Proteasome subunit beta type-2	PSMB2	1	1	0	0	0	1	1	0	0	0	1	0	0	0	1	1	0	0	0	0	1	1	0	0	0	1	0	0	0	1	1	0	0	0	0	0	0	0	0	0	8643500	0	0	0	0	0	0
DNA replication licensing factor MCM2	MCM2	14	14	10	11	8	10	12	10	12	10	9	6	10	11	10	10	13	10	11	8	10	12	10	12	10	9	6	10	11	10	10	13	105490000	125950000	129240000	111910000	113350000	105740000	121020000	125170000	108290000	84378000	128710000	101770000	110320000	116940000	103380000
YLP motif-0 mintaining protein 1	YLPM1	3	3	0	3	1	2	2	1	2	1	2	1	2	0	2	2	1	0	3	1	2	2	1	2	1	2	1	2	0	2	2	1	0	7274600	0	5332100	6070200	0	7048600	0	9436900	0	7872000	0	6583600	6918500	0
Transmembrane emp24 domain-0 mintaining protein 10	TMED10	1	1	1	1	1	1	1	1	1	1	1	1	1	1	1	1	1	1	1	1	1	1	1	1	1	1	1	1	1	1	1	1	0	0	8721100	0	0	0	0	0	0	0	0	0	0	0	0
RNA-binding protein 25	RBM25	5	5	3	3	4	5	5	5	4	2	3	4	4	5	5	5	5	3	3	4	5	5	5	4	2	3	4	4	5	5	5	5	38901000	24363000	28404000	31540000	36798000	39443000	30691000	37664000	46166000	34480000	40355000	36817000	44691000	38899000	37792000
Protein numb homolog	NUMB	9	7	5	7	3	7	4	7	5	4	6	6	7	4	6	6	8	4	5	3	7	3	6	4	4	5	5	5	3	6	6	7	42366000	50195000	64461000	65958000	37718000	55644000	60101000	64201000	71213000	76395000	54117000	47997000	59341000	78907000	56933000
Histidine triad nucleotide-binding protein 1	HINT1	5	5	3	4	3	3	4	3	4	3	4	4	4	4	3	4	4	3	4	3	3	4	3	4	3	4	4	4	4	3	4	4	108370000	108750000	88267000	89543000	107780000	102290000	128990000	84128000	148740000	80202000	88745000	84668000	83617000	99388000	90465000
Nuclear pore complex protein Nup153	NUP153	25	25	15	14	14	20	19	19	19	19	20	18	17	19	18	17	21	15	14	14	20	19	19	19	19	20	18	17	19	18	17	21	258710000	249190000	270660000	258420000	239110000	263160000	293150000	259300000	279260000	228910000	256960000	272090000	328320000	235870000	260460000
E3 SUMO-protein ligase RanBP2	RANBP2	107	71	68	82	70	78	76	77	82	85	89	80	79	87	88	85	93	44	52	42	53	49	49	54	57	61	51	52	58	60	54	63	1854700000	1757300000	1755500000	1661800000	1542600000	1666000000	2042900000	1849200000	2042200000	2065000000	2041800000	2025900000	2067700000	1979800000	2125100000
Glycogen synthase kinase-3 alpha	GSK3A	4	2	1	2	2	3	3	1	3	3	3	1	2	2	2	1	4	0	1	0	1	1	0	1	1	1	0	0	0	0	0	2	0	0	0	0	0	0	0	0	0	0	0	0	0	0	10828000
Glycogen synthase kinase-3 beta	GSK3B	8	6	5	4	4	8	6	5	5	5	7	5	6	6	5	5	6	4	3	2	6	4	4	3	3	5	4	4	4	3	4	4	49118000	55610000	61970000	50936000	53370000	49006000	51651000	55468000	61182000	59380000	66984000	56713000	64966000	45244000	74128000
Cytosolic purine 5-nucleotidase	NT5C2	2	2	0	1	2	1	0	0	1	1	2	1	1	0	1	1	2	0	1	2	1	0	0	1	1	2	1	1	0	1	1	2	0	0	17717000	0	0	0	0	0	0	0	0	0	0	0	0
GMP synthase [glutamine-hydrolyzing]	GMPS	20	20	9	12	13	13	13	13	15	14	17	10	12	16	14	16	15	9	12	13	13	13	13	15	14	17	10	12	16	14	16	15	182180000	235650000	213900000	187410000	189520000	174650000	224960000	204170000	231800000	223890000	237030000	229300000	201010000	195930000	232340000
Rab GDP dissociation inhibitor beta	GDI2	12	12	9	11	12	12	9	11	9	8	10	9	11	10	10	10	10	9	11	12	12	9	11	9	8	10	9	11	10	10	10	10	137300000	140690000	163180000	120980000	121680000	161620000	141080000	118670000	113210000	126910000	128610000	102700000	110160000	110750000	120360000
Emerin	EMD	6	6	3	5	5	6	6	5	6	6	6	5	6	6	5	5	6	3	5	5	6	6	5	6	6	6	5	6	6	5	5	6	97556000	88231000	111070000	92354000	96376000	92391000	92480000	87841000	106900000	101670000	96818000	116180000	111310000	96500000	96004000
Carnitine O-palmitoyltransferase 1, liver isoform	CPT1A	9	9	5	5	4	8	7	7	7	8	9	7	6	7	5	7	8	5	5	4	8	7	7	7	8	9	7	6	7	5	7	8	65376000	77536000	53489000	66595000	65007000	76608000	73351000	84911000	83801000	83577000	107300000	80125000	62016000	60800000	75957000
Serpin H1	SERPINH1	18	18	14	16	17	18	18	16	17	18	18	17	16	17	16	15	17	14	16	17	18	18	16	17	18	18	17	16	17	16	15	17	1470500000	1503300000	1472800000	1603500000	1475300000	1457300000	1664500000	1564600000	1773900000	1621300000	1562400000	1644500000	1563900000	1469000000	1666800000
Vasodilator-stimulated phosphoprotein	VASP	11	11	7	9	11	10	9	6	10	9	8	9	8	10	10	10	10	7	9	11	10	9	6	10	9	8	9	8	10	10	10	10	100280000	124480000	104500000	106870000	87674000	122390000	100610000	90389000	92118000	95963000	86144000	100080000	109400000	92946000	100960000
Dynamin-2	DNM2	15	10	9	8	8	10	9	11	10	11	8	9	11	9	8	9	10	7	7	8	9	7	7	9	8	7	7	8	9	7	7	8	90930000	90339000	97551000	106400000	89910000	87968000	110560000	97414000	109770000	137290000	112730000	109210000	115290000	110060000	109630000
Methionine aminopeptidase 2	METAP2	5	5	4	3	2	5	2	3	4	3	2	3	3	3	5	5	5	4	3	2	5	2	3	4	3	2	3	3	3	5	5	5	28222000	20239000	33428000	28913000	26521000	34485000	32712000	0	20705000	18511000	29522000	25393000	27957000	28502000	29776000
Bis(5-nucleosyl)-tetraphosphatase [asymmetrical]	NUDT2	6	6	3	6	5	6	4	4	5	5	5	4	4	4	3	6	6	3	6	5	6	4	4	5	5	5	4	4	4	3	6	6	92202000	82472000	68416000	90175000	80980000	73323000	72631000	74526000	77337000	68120000	69924000	76030000	98330000	69596000	90070000
Biotin--protein ligase;Biotin--[methylmalonyl-CoA-carboxytransferase] ligase;Biotin--[propionyl-CoA-carboxylase [ATP-hydrolyzing]] ligase;Biotin--[methylcrotonoyl-CoA-carboxylase] ligase;Biotin--[acetyl-CoA-carboxylase] ligase	HLCS	2	2	1	0	0	1	2	0	0	1	1	0	0	0	0	0	0	1	0	0	1	2	0	0	1	1	0	0	0	0	0	0	0	0	0	0	15082000	0	0	0	0	0	0	0	0	0	0
Kinetochore-associated protein 1	KNTC1	18	18	5	7	7	9	8	6	8	8	10	10	8	10	9	9	7	5	7	7	9	8	6	8	8	10	10	8	10	9	9	7	72499000	64212000	78792000	59365000	72804000	75098000	84116000	66012000	65414000	62428000	71422000	87376000	65810000	76849000	57909000
Cyclin-dependent kinase 9	CDK9	5	4	3	3	3	3	4	2	3	3	2	2	3	4	3	3	2	2	2	2	2	3	1	2	2	1	1	2	3	2	2	1	21800000	0	19947000	17974000	20746000	0	21300000	16129000	0	0	18668000	24813000	20741000	18552000	0
Lipopolysaccharide-responsive and beige-like anchor protein	LRBA	13	0	8	11	6	8	8	10	8	8	9	7	8	10	9	10	10	0	0	0	0	0	0	0	0	0	0	0	0	0	0	0	0	6829500	0	0	0	0	0	0	0	0	0	0	0	0	0
T-complex protein 1 subunit theta	CCT8	25	25	18	19	18	22	22	22	21	23	20	18	17	20	18	20	22	18	19	18	22	22	22	21	23	20	18	17	20	18	20	22	753150000	761050000	780880000	796630000	720240000	735830000	708290000	674080000	773750000	766220000	785740000	729220000	789510000	733200000	865110000
T-complex protein 1 subunit delta	CCT4	20	20	16	19	16	16	18	19	18	16	19	17	17	17	19	17	19	16	19	16	16	18	19	18	16	19	17	17	17	19	17	19	872860000	869720000	891200000	917820000	843260000	912170000	1015000000	908290000	965190000	859450000	884210000	971630000	1068700000	971700000	885480000
Annexin A11	ANXA11	15	15	13	12	13	12	14	11	13	14	13	11	13	12	12	12	13	13	12	13	12	14	11	13	14	13	11	13	12	12	12	13	629450000	594240000	625080000	564510000	493870000	515310000	522160000	498770000	517480000	524970000	571340000	464480000	568050000	530060000	552830000
Fragile X mental retardation syndrome-related protein 2	FXR2	11	8	9	6	8	9	7	8	8	8	10	8	9	9	7	10	9	6	3	6	6	6	6	6	5	8	7	6	7	6	7	7	108080000	114810000	180400000	94338000	102940000	102810000	121360000	105230000	124680000	112010000	117720000	102520000	130400000	139340000	116540000
Ras-related protein Rab-5C	RAB5C;RAB5B	6	3	5	6	5	6	6	6	6	5	6	5	4	6	6	6	6	3	3	3	3	3	3	3	2	3	3	2	3	3	3	3	131630000	152000000	165660000	146370000	139740000	131480000	132420000	143920000	153750000	159760000	136240000	132980000	139060000	133430000	143150000
Ras-related protein Rab-7a	RAB7A	4	4	2	1	2	3	3	2	1	1	2	3	2	4	1	2	3	2	1	2	3	3	2	1	1	2	3	2	4	1	2	3	0	0	19374000	26901000	19973000	0	0	0	24535000	22021000	25511000	21711000	0	25305000	24297000
Ras-related protein Rab-9A	RAB9A	4	4	2	1	3	3	3	2	3	4	4	1	2	3	3	4	4	2	1	3	3	3	2	3	4	4	1	2	3	3	4	4	51251000	0	55039000	41310000	40271000	43910000	48215000	58426000	42333000	0	39806000	31688000	28586000	31231000	43991000
Ras-related protein Rab-13	RAB13	5	3	3	5	4	5	4	4	5	4	3	5	5	4	4	5	5	2	3	2	3	2	2	3	2	2	3	3	3	2	3	3	124690000	117760000	108240000	107670000	96930000	104430000	107670000	125190000	137030000	102350000	101520000	117810000	93821000	101850000	122210000
28S ribosomal protein S29, mitochondrial	DAP3	2	2	0	1	0	0	0	0	1	0	2	0	0	1	0	0	2	0	1	0	0	0	0	1	0	2	0	0	1	0	0	2	0	0	0	0	0	0	0	0	8022600	0	0	0	0	0	8894000
Galactokinase	GALK1	7	7	4	4	3	4	6	4	4	4	6	6	5	4	5	6	7	4	4	3	4	6	4	4	4	6	6	5	4	5	6	7	41927000	41792000	42581000	40427000	45620000	51010000	45992000	63785000	50368000	49235000	70440000	55208000	49051000	40863000	45007000
Translo0 min-associated protein subunit delta	SSR4	5	5	4	4	4	4	4	4	4	4	4	4	4	5	5	4	5	4	4	4	4	4	4	4	4	4	4	4	5	5	4	5	167300000	179850000	226120000	161710000	208820000	169240000	191380000	167650000	173180000	199520000	245860000	181420000	149430000	205810000	242160000
Signal transducer and activator of transcription 5B	STAT5B	8	2	5	6	6	6	6	6	4	6	7	8	5	6	4	6	6	1	1	1	1	1	1	1	1	2	2	1	1	1	1	2	65529000	57427000	64644000	66492000	59689000	65852000	70251000	66350000	52138000	58156000	72334000	47821000	59713000	51046000	54731000
Vesicle-associated membrane protein 7	VAMP7	1	1	1	1	0	1	1	1	0	1	1	1	1	1	1	1	1	1	1	0	1	1	1	0	1	1	1	1	1	1	1	1	0	7945300	0	0	0	0	0	0	0	0	0	0	0	0	0
Ribosomal protein S6 kinase alpha-3	RPS6KA3	21	15	11	17	12	16	17	15	12	14	16	13	12	15	13	17	13	7	13	7	11	11	11	9	9	11	9	8	10	10	12	10	178730000	170920000	174080000	178670000	143460000	138720000	192040000	158840000	183460000	151600000	154010000	150560000	165410000	143930000	154340000
Hepatoma-derived growth factor	HDGF	4	4	2	3	1	1	2	1	2	2	2	1	2	3	0	1	3	2	3	1	1	2	1	2	2	2	1	2	3	0	1	3	17549000	0	0	0	0	0	0	0	0	0	0	18392000	0	0	22634000
Heterogeneous nuclear ribonucleoprotein A3	HNRNPA3	11	11	9	10	8	10	10	9	11	11	11	10	9	10	9	10	11	9	10	8	10	10	9	11	11	11	10	9	10	9	10	11	312140000	358300000	323340000	313280000	386140000	337590000	359090000	404120000	427880000	391310000	332250000	359720000	426270000	337460000	364440000
6-phosphoglu0 minate dehydrogenase, decarboxylating	PGD	11	11	8	9	9	10	10	11	7	10	8	7	10	11	8	11	9	8	9	9	10	10	11	7	10	8	7	10	11	8	11	9	134130000	139120000	142180000	117720000	144000000	144480000	168130000	137630000	134760000	142860000	164820000	122510000	124770000	136280000	154130000
Heterogeneous nuclear ribonucleoprotein M	HNRNPM	27	17	20	20	17	23	23	20	17	23	22	20	18	21	18	23	19	13	13	12	14	15	14	13	15	15	14	13	14	14	13	13	1007100000	944970000	1009700000	1006000000	984710000	1048400000	950090000	1037800000	1209100000	1052700000	1047300000	1143000000	1042000000	1024400000	1073400000
Importin subunit alpha-1	KPNA2	14	14	13	12	10	11	12	11	11	11	9	8	12	11	8	11	12	13	12	10	11	12	11	11	11	9	8	12	11	8	11	12	262870000	267270000	308860000	276940000	239910000	302300000	292010000	284240000	255530000	290720000	260110000	227110000	283150000	244360000	307050000
Importin subunit alpha-5;Importin subunit alpha-5, N-terminally processed	KPNA1	11	6	9	11	8	9	10	10	11	10	9	9	9	8	7	11	9	4	6	4	5	5	6	6	5	4	5	5	4	3	6	5	60835000	62002000	71681000	67817000	62681000	53866000	63083000	51149000	60682000	47492000	53293000	64874000	67375000	60736000	55271000
Dual specificity mitogen-activated protein kinase kinase 6	MAP2K6	2	2	1	0	0	1	2	2	1	0	2	1	2	2	1	2	2	1	0	0	1	2	2	1	0	2	1	2	2	1	2	2	0	0	0	0	0	0	0	0	118260000	0	0	0	0	0	0
Heterogeneous nuclear ribonucleoprotein F;Heterogeneous nuclear ribonucleoprotein F, N-terminally processed	HNRNPF	11	9	9	11	9	10	11	8	9	10	9	10	7	11	7	10	11	7	9	7	8	9	6	7	8	7	8	5	9	5	8	9	341620000	360850000	334570000	343580000	424740000	313410000	392140000	394950000	561420000	427870000	427440000	408390000	446090000	315440000	447260000
Signal transducer and activator of transcription 2	STAT2	4	4	1	3	0	3	1	2	1	4	2	1	1	1	1	3	3	1	3	0	3	1	2	1	4	2	1	1	1	1	3	3	0	0	0	16109000	0	0	0	0	0	0	0	0	0	14317000	13892000
DNA mismatch repair protein Msh6	MSH6	19	19	10	11	9	13	11	13	10	11	13	13	11	14	9	12	13	10	11	9	13	11	13	10	11	13	13	11	14	9	12	13	90476000	112340000	126890000	105200000	126920000	119330000	116650000	124880000	103100000	109070000	125680000	99568000	111450000	115400000	118580000
Kinesin-like protein KIF11	KIF11	31	31	19	24	20	22	20	20	22	24	20	22	20	22	24	20	25	19	24	20	22	20	20	22	24	20	22	20	22	24	20	25	425030000	434220000	397120000	401650000	379620000	386190000	453580000	460410000	448140000	480240000	480020000	409460000	484250000	479470000	491180000
Guanine nucleotide exchange factor VAV2	VAV2	2	2	1	1	1	1	2	1	1	1	1	1	1	2	0	1	2	1	1	1	1	2	1	1	1	1	1	1	2	0	1	2	0	0	0	0	14984000	0	0	0	0	0	0	0	0	0	11771000
Spermine synthase	SMS	7	7	3	5	5	6	5	5	4	5	5	3	4	5	4	4	5	3	5	5	6	5	5	4	5	5	3	4	5	4	4	5	67191000	80946000	72444000	55151000	62392000	62446000	44509000	63734000	57629000	49843000	70467000	34968000	65305000	65096000	72653000
Thimet oligopeptidase	THOP1	9	9	3	7	4	6	5	6	6	7	7	5	6	5	7	6	6	3	7	4	6	5	6	6	7	7	5	6	5	7	6	6	69128000	55491000	42900000	45375000	41452000	47727000	62907000	56463000	59267000	52133000	71064000	57625000	56242000	40721000	57387000
F-actin-capping protein subunit alpha-1	CAPZA1	12	10	12	10	12	11	12	10	9	10	10	11	9	9	8	9	9	10	9	10	9	10	9	8	9	9	9	8	8	7	8	8	1484900000	1229000000	1722600000	1001900000	1714500000	1375700000	564060000	825100000	436050000	572270000	635480000	620570000	445130000	746460000	425700000
Nuclear pore complex protein Nup98-Nup96;Nuclear pore complex protein Nup98;Nuclear pore complex protein Nup96	NUP98	30	30	19	23	16	25	22	25	24	22	24	23	21	23	18	22	27	19	23	16	25	22	25	24	22	24	23	21	23	18	22	27	360630000	360740000	357750000	357990000	314290000	359060000	389390000	397770000	365240000	335790000	365820000	382800000	401550000	338280000	377880000
Biliverdin reductase A	BLVRA	10	10	8	8	6	9	9	7	8	10	9	9	7	9	7	7	7	8	8	6	9	9	7	8	10	9	9	7	9	7	7	7	218410000	204080000	239210000	193300000	213850000	219950000	197990000	219440000	216850000	232310000	244630000	196550000	244710000	234420000	201770000
Tricarboxylate transport protein, mitochondrial	SLC25A1	2	2	1	2	1	2	2	2	2	2	2	2	2	2	2	2	2	1	2	1	2	2	2	2	2	2	2	2	2	2	2	2	23085000	0	0	56740000	12553000	15817000	16355000	17999000	15365000	11997000	23239000	20415000	19361000	23907000	11411000
Serine/threonine-protein kinase PLK1	PLK1	6	6	4	4	5	4	3	4	4	4	4	3	5	4	5	4	4	4	4	5	4	3	4	4	4	4	3	5	4	5	4	4	39768000	39137000	41202000	33536000	35653000	35201000	45592000	50829000	39455000	43845000	32423000	31183000	36369000	36289000	38412000
Cytosolic Fe-S cluster assembly factor NUBP1	NUBP1	3	3	2	2	3	2	1	2	1	1	1	2	1	2	1	3	3	2	2	3	2	1	2	1	1	1	2	1	2	1	3	3	30667000	48677000	39164000	41295000	0	39617000	0	0	0	40503000	0	41775000	0	38644000	36892000
ATP-citrate synthase	ACLY	40	40	27	29	28	30	28	31	27	33	35	32	28	33	30	33	34	27	29	28	30	28	31	27	33	35	32	28	33	30	33	34	1027100000	1029200000	1048100000	1021000000	840590000	971910000	1190500000	1049700000	1225600000	1119600000	1089300000	1083900000	1145500000	1022100000	1107500000
Methionine aminopeptidase 1	METAP1	3	3	1	1	2	3	3	3	1	2	3	1	1	3	2	2	3	1	1	2	3	3	3	1	2	3	1	1	3	2	2	3	0	22456000	27707000	34353000	16574000	20946000	35631000	0	20553000	0	0	28316000	22517000	0	28233000
Succinyl-CoA ligase [ADP/GDP-forming] subunit alpha, mitochondrial	SUCLG1	6	6	3	4	1	4	3	3	5	5	4	2	5	5	5	4	4	3	4	1	4	3	3	5	5	4	2	5	5	5	4	4	42657000	30893000	0	38025000	35529000	33111000	34117000	46506000	54445000	30830000	40088000	42884000	41318000	28308000	42337000
Geranylgeranyl transferase type-2 subunit beta	RABGGTB	5	5	2	2	4	4	3	2	3	3	3	2	4	3	4	3	4	2	2	4	4	3	2	3	3	3	2	4	3	4	3	4	63335000	66113000	44216000	43095000	41773000	44748000	55044000	48727000	39072000	45770000	57414000	40853000	46778000	48262000	47637000
Coatomer subunit beta	COPB1	29	29	24	25	20	24	28	22	23	26	28	25	21	25	23	27	23	24	25	20	24	28	22	23	26	28	25	21	25	23	27	23	828690000	832920000	804370000	810170000	783480000	809540000	806290000	987970000	967610000	950380000	863230000	884520000	809610000	864180000	886280000
Coatomer subunit alpha;Xenin;Proxenin	COPA	42	42	30	32	32	35	36	32	30	35	33	33	34	34	32	33	36	30	32	32	35	36	32	30	35	33	33	34	34	32	33	36	938500000	863550000	880690000	890400000	859910000	813460000	902120000	923070000	905180000	917730000	957730000	973370000	1002900000	950880000	1010300000
Clathrin heavy chain 2	CLTCL1	21	2	17	18	15	18	19	17	18	20	21	18	19	19	18	18	19	0	1	0	0	0	0	0	1	2	1	0	1	1	0	1	0	0	0	0	0	0	0	0	11831000	0	0	0	0	0	0
Cytochrome c-type heme lyase	HCCS	4	4	3	4	3	3	3	3	3	3	3	3	3	3	4	3	3	3	4	3	3	3	3	3	3	3	3	3	3	4	3	3	39123000	46421000	46438000	41257000	28583000	37425000	41291000	26969000	33130000	33433000	30857000	44553000	43352000	30909000	36795000
Monocarboxylate transporter 1	SLC16A1	6	6	5	5	5	5	6	5	3	5	3	5	5	5	4	4	5	5	5	5	5	6	5	3	5	3	5	5	5	4	4	5	189830000	190880000	187680000	146490000	153520000	145790000	158680000	169820000	174070000	171210000	194180000	150700000	181820000	146580000	170680000
IST1 homolog	IST1	6	6	5	4	4	4	5	4	4	3	4	3	4	4	5	3	4	5	4	4	4	5	4	4	3	4	3	4	4	5	3	4	36692000	29719000	48903000	27287000	21688000	29644000	38440000	26833000	26888000	43198000	37655000	44333000	33081000	32670000	35248000
Protein transport protein Sec24C	SEC24C	16	16	12	15	13	12	14	12	13	10	15	13	12	13	12	14	11	12	15	13	12	14	12	13	10	15	13	12	13	12	14	11	330410000	383060000	364010000	343440000	300860000	287310000	312090000	297690000	342630000	350140000	372800000	342130000	300040000	340220000	342190000
Activated RNA polymerase II transcriptional coactivator p15	SUB1	2	2	1	2	1	1	1	2	1	1	1	1	1	1	2	2	2	1	2	1	1	1	2	1	1	1	1	1	1	2	2	2	0	26859000	0	0	0	46883000	0	0	0	0	0	0	41626000	58024000	0
Arginine--tRNA ligase, cytoplasmic	RARS	40	40	31	39	31	36	37	35	37	35	37	37	36	36	34	38	38	31	39	31	36	37	35	37	35	37	37	36	36	34	38	38	1847300000	1705400000	1648000000	1812900000	1633700000	1661900000	2171400000	2288300000	1924000000	2012400000	2101900000	2117400000	2224900000	2311800000	2240000000
Atrophin-1	ATN1	6	5	4	3	5	4	4	6	3	2	4	2	5	4	4	6	3	3	2	4	4	3	5	3	2	3	1	4	3	3	5	3	38218000	35436000	35665000	34638000	36162000	34979000	41638000	41575000	51324000	0	45195000	40046000	43136000	40734000	47716000
Tyrosine--tRNA ligase, cytoplasmic;Tyrosine--tRNA ligase, cytoplasmic, N-terminally processed;Tyrosine--tRNA ligase	YARS	14	14	10	12	10	10	10	12	10	13	13	13	13	11	11	9	11	10	12	10	10	10	12	10	13	13	13	13	11	11	9	11	178060000	231990000	198170000	199000000	155780000	189640000	185010000	181950000	193350000	203050000	212230000	182320000	203360000	199280000	188970000
Ubiquitin carboxyl-terminal hydrolase 14;Ubiquitin carboxyl-terminal hydrolase	USP14	15	14	12	12	11	14	13	13	14	14	14	11	12	10	12	14	14	11	12	11	13	13	12	13	13	14	10	12	10	12	13	14	499830000	556390000	511860000	459640000	399070000	409260000	428420000	458720000	413260000	459000000	464790000	392150000	487810000	498630000	498140000
Heat shock-related 70 kDa protein 2	HSPA2	15	4	11	11	11	12	10	11	10	11	12	11	10	11	12	14	12	0	1	1	2	0	0	0	0	2	1	0	1	2	3	1	0	0	0	24518000	0	0	0	0	19480000	0	0	0	23646000	15950000	0
Sodium/potassium-transporting ATPase subunit beta-3	ATP1B3	4	4	1	2	2	2	3	3	3	2	4	3	3	2	3	3	3	1	2	2	2	3	3	3	2	4	3	3	2	3	3	3	0	26553000	31410000	35359000	30495000	29578000	31554000	32795000	32465000	40517000	36923000	37348000	34610000	37385000	28236000
Receptor protein-tyrosine kinase;Ephrin type-B receptor 4	EPHB4	2	2	1	0	0	1	1	0	0	0	0	0	1	0	0	1	2	1	0	0	1	1	0	0	0	0	0	1	0	0	1	2	0	0	0	0	0	0	0	0	0	0	0	0	0	5410100	0
Delta-1-pyrroline-5-carboxylate synthase;Glutamate 5-kinase;Gamma-glutamyl phosphate reductase	ALDH18A1	25	25	19	24	17	22	23	25	22	24	21	22	21	21	21	19	22	19	24	17	22	23	25	22	24	21	22	21	21	21	19	22	555820000	518430000	578040000	567270000	549720000	558420000	567250000	597690000	675850000	635210000	685800000	590720000	629780000	564180000	604530000
26S proteasome non-ATPase regulatory subunit 4	PSMD4	5	4	3	4	3	4	4	5	4	3	4	4	3	3	2	3	4	2	3	2	3	3	4	3	2	3	3	2	2	2	2	3	59004000	58380000	36638000	62005000	60886000	44430000	35299000	59963000	43118000	37632000	37150000	48081000	56534000	48142000	54587000
Exportin-2	CSE1L	27	27	21	23	22	23	22	24	20	24	20	23	19	26	22	27	25	21	23	22	23	22	24	20	24	20	23	19	26	22	27	25	457950000	499970000	518970000	537850000	445210000	495180000	495600000	494840000	512870000	519250000	508070000	468330000	517340000	505060000	516310000
Transitional endoplasmic reticulum ATPase	VCP	30	30	22	26	26	26	25	26	23	27	29	27	23	26	23	27	29	22	26	26	26	25	26	23	27	29	27	23	26	23	27	29	1148900000	1344700000	1433900000	1258300000	1194400000	1114400000	1309500000	1258000000	1471900000	1303000000	1361900000	1183100000	1361400000	1384000000	1460900000
Trifunctional enzyme subunit beta, mitochondrial;3-ketoacyl-CoA thiolase	HADHB	8	8	4	6	5	5	5	4	5	6	6	5	5	7	4	4	6	4	6	5	5	5	4	5	6	6	5	5	7	4	4	6	63379000	65832000	58473000	53363000	63257000	54544000	56301000	71073000	55559000	68574000	68582000	56972000	67887000	63495000	73735000
RNA polymerase II elongation factor ELL	ELL	2	2	0	0	0	0	0	1	0	0	1	0	0	0	0	0	0	0	0	0	0	0	1	0	0	1	0	0	0	0	0	0	0	0	0	0	0	0	0	0	0	0	0	0	0	0	0
Adenosine kinase	ADK	1	1	0	1	0	1	0	0	0	1	0	0	0	1	1	0	0	0	1	0	1	0	0	0	1	0	0	0	1	1	0	0	0	3861800	0	0	0	0	0	0	0	0	0	0	0	0	0
Heterogeneous nuclear ribonucleoprotein H2	HNRNPH2	13	7	11	12	10	12	12	12	12	12	12	11	10	11	12	12	12	7	7	5	7	7	7	7	7	7	7	5	7	7	7	7	202390000	214430000	180400000	277970000	295830000	162840000	217960000	248830000	363640000	196090000	247140000	229060000	168460000	203040000	248160000
Succinyl-CoA:3-ketoacid coenzyme A transferase 1, mitochondrial	OXCT1	10	10	7	7	8	6	8	6	6	8	7	7	7	8	9	6	7	7	7	8	6	8	6	6	8	7	7	7	8	9	6	7	163760000	159190000	144820000	168330000	196990000	148720000	180240000	196860000	156280000	135630000	174290000	127470000	149710000	137320000	173410000
Eukaryotic translation initiation factor 3 subunit B	EIF3B	24	24	23	20	20	22	20	21	21	19	20	22	19	23	22	23	21	23	20	20	22	20	21	21	19	20	22	19	23	22	23	21	707790000	768740000	790460000	684170000	599020000	718500000	805220000	801920000	882510000	776710000	827860000	731900000	890390000	828860000	888160000
Methionine--tRNA ligase, cytoplasmic	MARS	32	31	27	27	23	29	28	28	27	29	26	29	27	30	26	29	26	26	26	22	28	27	27	26	28	25	28	26	29	25	28	25	843440000	880550000	915860000	893820000	835590000	943380000	1133200000	1068300000	1201000000	1168800000	1060000000	1121400000	1205100000	1257600000	1225700000
Eukaryotic translation initiation factor 6	EIF6	4	4	2	3	3	2	3	3	2	3	2	1	2	2	3	3	3	2	3	3	2	3	3	2	3	2	1	2	2	3	3	3	0	0	19654000	0	16841000	0	0	0	27309000	0	0	0	24067000	22004000	26702000
C-terminal-binding protein 2	CTBP2	6	6	4	5	5	5	6	5	4	5	6	5	4	6	4	6	6	4	5	5	5	6	5	4	5	6	5	4	6	4	6	6	55532000	40994000	56467000	61485000	42949000	53231000	56669000	53026000	56427000	51552000	41357000	59840000	48874000	53402000	46979000
Peroxisomal biogenesis factor 3	PEX3	1	1	1	1	1	1	1	1	1	1	1	1	1	1	0	0	1	1	1	1	1	1	1	1	1	1	1	1	1	0	0	1	0	3351600	0	0	0	0	0	0	0	0	0	0	0	0	0
Breast cancer anti-estrogen resistance protein 1	BCAR1	13	12	8	10	8	9	9	9	8	11	10	7	9	10	7	10	9	8	9	7	8	9	8	7	10	9	6	8	9	7	9	9	97091000	90578000	100620000	102640000	87232000	98540000	101470000	92537000	90917000	127270000	89743000	111530000	99348000	88787000	110070000
[truncated: 1,432 more rows]

## Sheet: Student's t-test_2 vs. 0 min
Protein IDs	Majority protein IDs	Protein names	Gene names	Student's T-test Significant LFQ intensity 2 min_LFQ intensity con	Student's T-test significant	Peptides	Razor + unique peptides	Unique peptides	Sequence coverage [%]	Unique + razor sequence coverage [%]	Unique sequence coverage [%]	Mol. weight [kDa]	Q-value	Score	Intensity	MS/MS count	-Log Student's T-test p-value LFQ intensity 2 min_LFQ intensity con	Student's T-test q-value LFQ intensity 2 min_LFQ intensity con	Student's T-test Difference LFQ intensity 2 min_LFQ intensity con	Student's T-test Test statistic LFQ intensity 2 min_LFQ intensity con	LFQ intensity 2 min_1 (Log2 transformed)	LFQ intensity 2 min_2 (Log2 transformed)	LFQ intensity 2 min_3 (Log2 transformed)	LFQ intensity con_1 (Log2 transformed)	LFQ intensity con_2 (Log2 transformed)	LFQ intensity con_3 (Log2 transformed)
[truncated: 1,790 more rows]

[truncated: 3 more sheets: Student's t-test_5 vs. 0 min, Student's t-test_10 vs. 0 min, Student's t-test_30 vs. 0 min]
