# Supplementary material for: Spatiotemporal profiling of cytosolic signaling complexes in living cells by selective proximity proteomics
Source: Nat Commun. 2021 Jan 4;12:71. doi: 10.1038/s41467-020-20367-x (PMC7782698; doi:10.1038/s41467-020-20367-x)
Supplement: Supplementary file 13 — Supplementary Data 10 [file 41467_2020_20367_MOESM13_ESM.xlsx]

## Sheet: Sheet1
Supplementary Data 10. Proteomic data for AP-MS-based EGF-stimulation time course experiment with STS1 as the bait protein. Related to Figure 5.
Protein names	Gene names	Peptides	Unique peptides	Peptides 0 min_1	Peptides 0 min_2	Peptides 0 min_3	Peptides 2 min_1	Peptides 2 min_2	Peptides 2 min_3	Peptides 5 min_1	Peptides 5 min_2	Peptides 5 min_3	Peptides 10 min_1	Peptides 10 min_2	Peptides 10 min_3	Peptides 30 min_1	Peptides 30 min_2	Peptides 30 min_3	Unique peptides 0 min_1	Unique peptides 0 min_2	Unique peptides 0 min_3	Unique peptides 2 min_1	Unique peptides 2 min_2	Unique peptides 2 min_3	Unique peptides 5 min_1	Unique peptides 5 min_2	Unique peptides 5 min_3	Unique peptides 10 min_1	Unique peptides 10 min_2	Unique peptides 10 min_3	Unique peptides 30 min_1	Unique peptides 30 min_2	Unique peptides 30 min_3	LFQ intensity 0 min_1	LFQ intensity 0 min_2	LFQ intensity 0 min_3	LFQ intensity 2 min_1	LFQ intensity 2 min_2	LFQ intensity 2 min_3	LFQ intensity 5 min_1	LFQ intensity 5 min_2	LFQ intensity 5 min_3	LFQ intensity 10 min_1	LFQ intensity 10 min_2	LFQ intensity 10 min_3	LFQ intensity 30 min_1	LFQ intensity 30 min_2	LFQ intensity 30 min_3
Programmed cell death protein 6	PDCD6	2	2	0	2	1	0	0	0	1	2	1	0	1	0	0	2	1	0	2	1	0	0	0	1	2	1	0	1	0	0	2	1	0	12543000	0	0	0	0	0	0	0	0	0	0	0	13609000	0
Cyclin-dependent kinase 1	CDC2;CDK1	12	10	10	10	11	8	9	10	11	12	11	9	10	11	11	9	12	8	9	9	7	8	8	10	10	9	7	8	9	9	8	10	324570000	298820000	456920000	275570000	311700000	358100000	299840000	260320000	396840000	286240000	395470000	369620000	356420000	313610000	318400000
Vigilin	HDLBP	29	29	19	23	21	19	20	18	24	23	19	16	18	20	19	21	22	19	23	21	19	20	18	24	23	19	16	18	20	19	21	22	218910000	205480000	280340000	190420000	204480000	221110000	255860000	241820000	275430000	205010000	193180000	246540000	186280000	193530000	233970000
40S ribosomal protein S9	RPS9	25	25	18	20	23	21	22	22	20	21	18	17	22	23	19	23	21	18	20	23	21	22	22	20	21	18	17	22	23	19	23	21	801940000	784000000	965710000	583120000	561450000	673780000	611600000	688690000	684330000	613070000	762810000	818670000	653410000	872790000	632180000
YTH domain-containing family protein 3	YTHDF3	4	2	3	4	3	4	4	3	4	4	4	2	2	3	3	4	4	1	2	1	2	2	1	2	2	2	1	1	1	1	2	2	0	25270000	0	33168000	23970000	0	30468000	28925000	23059000	0	0	0	0	19388000	22641000
Proteasome subunit alpha type;Proteasome subunit alpha type-2	PSMA2	2	2	1	1	1	0	0	0	1	2	2	1	2	1	1	2	0	1	1	1	0	0	0	1	2	2	1	2	1	1	2	0	0	0	0	0	0	0	0	13784000	0	0	7507300	0	0	10242000	0
Large proline-rich protein BAG6	BAT3;BAG6	5	5	3	2	2	3	2	2	3	1	2	0	2	1	1	1	0	3	2	2	3	2	2	3	1	2	0	2	1	1	1	0	32511000	0	33437000	28981000	30653000	0	23133000	0	0	0	0	0	0	0	0
Dynein heavy chain 8, axonemal	DNAH8	4	4	1	1	2	1	1	2	2	1	2	2	3	3	3	2	2	1	1	2	1	1	2	2	1	2	2	3	3	3	2	2	0	0	0	0	0	0	0	0	0	0	105240000	111240000	104090000	54827000	103300000
Dystrophin	DMD	2	2	1	0	2	2	1	0	2	1	2	0	1	0	1	1	0	1	0	2	2	1	0	2	1	2	0	1	0	1	1	0	0	0	0	5016200	0	0	5550100	0	5110300	0	0	0	0	0	0
Ig kappa chain V-III region POM	IGKV3OR2-268;IGKV3-7;IGKV3D-7	1	1	1	1	1	1	1	1	1	1	1	1	1	1	1	1	1	1	1	1	1	1	1	1	1	1	1	1	1	1	1	1	0	0	0	0	0	0	0	0	17577000	0	0	0	0	0	0
	IGKV2D-24	4	3	4	4	4	4	4	4	4	4	4	4	4	4	4	4	4	3	3	3	3	3	3	3	3	3	3	3	3	3	3	3	7210200000	5741700000	10471000000	5327000000	5863200000	7874000000	6663000000	5339900000	6266400000	6422100000	6896700000	8068800000	4927400000	4105100000	5374100000
	IGKV A18;IGKV2D-26;IGKV2D-29	5	2	5	5	5	5	5	5	5	5	5	5	5	5	5	5	5	2	2	2	2	2	2	2	2	2	2	2	2	2	2	2	17039000000	17415000000	21655000000	14076000000	15550000000	19852000000	12216000000	10354000000	18096000000	17315000000	15790000000	21111000000	14705000000	11898000000	12552000000
	IGHV4OR15-8	3	3	3	3	3	3	3	3	3	2	3	3	3	2	3	2	3	3	3	3	3	3	3	3	2	3	3	3	2	3	2	3	675070000	543270000	537800000	402230000	435430000	454720000	493420000	511200000	399200000	148280000	481760000	463690000	505600000	419100000	644080000
Arf-GAP with GTPase, ANK repeat and PH domain-containing protein 4	AGAP4	1	1	0	1	0	0	0	0	0	0	0	0	0	0	0	0	0	0	1	0	0	0	0	0	0	0	0	0	0	0	0	0	0	0	0	0	0	0	0	0	0	0	0	0	0	0	0
Thioredoxin reductase 1, cytoplasmic	TXNRD1	1	1	0	0	0	0	0	0	0	0	1	0	1	0	1	1	0	0	0	0	0	0	0	0	0	1	0	1	0	1	1	0	0	0	0	0	0	0	0	0	12110000	0	0	0	0	0	0
DDB1- and CUL4-associated factor 13	DCAF13	3	3	2	2	2	3	2	2	3	3	2	1	3	2	2	3	2	2	2	2	3	2	2	3	3	2	1	3	2	2	3	2	29035000	38994000	22455000	26924000	47273000	15786000	18011000	22016000	20397000	0	27767000	19104000	26061000	19520000	25487000
Phosphoacetylglucosamine mutase	PGM3	1	1	1	1	1	1	1	0	1	1	0	0	1	1	1	1	1	1	1	1	1	1	0	1	1	0	0	1	1	1	1	1	0	0	0	0	0	0	0	5340200	0	0	0	0	0	0	0
Phosphatidylinositol 5-phosphate 4-kinase type-2 beta	PIP4K2B	1	1	1	1	1	1	1	1	1	0	1	0	0	0	1	1	0	1	1	1	1	1	1	1	0	1	0	0	0	1	1	0	0	0	0	0	0	0	0	0	6355900	0	0	0	0	0	0
Synapsin-3	SYN3	1	1	1	0	0	1	1	1	1	0	0	0	1	0	0	0	1	1	0	0	1	1	1	1	0	0	0	1	0	0	0	1	0	0	0	0	0	0	1065400000	0	0	0	0	0	0	0	0
Far upstream element-binding protein 2	KHSRP	30	26	24	26	25	21	20	19	29	22	22	20	23	26	21	26	25	20	22	21	17	16	16	25	18	18	17	19	22	18	22	22	500420000	525790000	691710000	540960000	596320000	625030000	647670000	710310000	713230000	611310000	525920000	583170000	529380000	608320000	684780000
Alstrom syndrome protein 1	ALMS1	2	2	1	0	2	1	1	1	2	0	1	0	1	0	2	1	2	1	0	2	1	1	1	2	0	1	0	1	0	2	1	2	0	0	1188000000	0	0	0	2539800000	0	0	0	0	0	2881400000	0	2814800000
Pyrroline-5-carboxylate reductase 2;Pyrroline-5-carboxylate reductase	PYCR2	4	3	2	4	4	2	3	4	2	4	3	2	4	4	4	3	4	1	3	3	1	2	3	1	3	2	1	3	3	3	2	3	0	16560000	24663000	0	15128000	21056000	0	18128000	17318000	0	16574000	17963000	16269000	14656000	20301000
E3 ubiquitin-protein ligase UHRF1	UHRF1	17	16	14	11	9	9	9	11	15	12	10	7	9	10	10	13	13	13	10	8	8	8	10	14	11	9	6	8	9	9	12	12	130940000	122010000	159590000	197180000	196280000	180360000	148930000	144570000	162110000	125930000	176010000	153450000	187030000	143180000	184660000
Haptoglobin;Haptoglobin alpha chain;Haptoglobin beta chain;Haptoglobin-related protein	HP;HPR	2	2	2	2	2	2	2	2	2	2	2	2	2	2	2	2	2	2	2	2	2	2	2	2	2	2	2	2	2	2	2	2	91799000	67370000	105510000	72888000	86921000	91666000	58374000	55061000	95211000	40637000	115070000	110820000	90914000	90674000	75515000
39S ribosomal protein L51, mitochondrial	MRPL51	2	2	2	2	2	2	1	2	1	2	1	2	2	1	2	1	2	2	2	2	2	1	2	1	2	1	2	2	1	2	1	2	14933000	14820000	28507000	17675000	0	16190000	21328000	22539000	18959000	12662000	19605000	15978000	0	25026000	24098000
Zinc finger protein 714	ZNF714	1	1	1	1	1	1	1	1	1	1	1	1	1	1	1	1	1	1	1	1	1	1	1	1	1	1	1	1	1	1	1	1	0	0	0	0	0	0	0	0	15363000	0	0	0	0	0	0
Magnesium transporter protein 1	MAGT1	2	2	1	1	2	0	1	1	1	0	1	0	0	1	1	1	0	1	1	2	0	1	1	1	0	1	0	0	1	1	1	0	0	0	0	0	0	0	0	0	3241400	0	0	0	0	0	0
39S ribosomal protein L45, mitochondrial	MRPL45	2	2	2	1	2	2	2	2	1	0	0	1	2	0	1	1	1	2	1	2	2	2	2	1	0	0	1	2	0	1	1	1	36854000	0	31757000	26372000	34889000	29978000	0	0	0	0	39309000	0	0	0	0
Tumor necrosis factor alpha-induced protein 3;A20p50;A20p37	TNFAIP3	2	2	1	1	1	2	2	2	1	1	2	0	2	2	2	1	1	1	1	1	2	2	2	1	1	2	0	2	2	2	1	1	0	0	0	9684300	13377000	13086000	0	0	12473000	0	10296000	7630100	11402000	0	0
E3 ubiquitin-protein ligase TRAF7	TRAF7	1	1	1	1	1	0	1	1	1	0	1	1	1	0	1	0	1	1	1	1	0	1	1	1	0	1	1	1	0	1	0	1	0	0	0	0	0	0	0	0	5407500	0	0	0	0	0	0
Signal peptidase complex subunit 2	SPCS2	3	3	2	3	3	2	2	2	1	1	2	1	3	2	3	3	2	2	3	3	2	2	2	1	1	2	1	3	2	3	3	2	20051000	21920000	36812000	28011000	24446000	29504000	17247000	20989000	35801000	0	27770000	27202000	26164000	21732000	22377000
Zinc finger protein 787	ZNF787	4	4	3	4	4	1	3	3	3	2	3	1	2	3	2	4	4	3	4	4	1	3	3	3	2	3	1	2	3	2	4	4	13535000	10806000	23308000	0	11711000	17017000	0	15575000	17252000	0	13306000	13960000	0	18071000	19588000
G antigen 6;G antigen 5;G antigen 4;G antigen 12I;G antigen 12G;G antigen 12F;G antigen 7;G antigen 12J;G antigen 12H;G antigen 12B/C/D/E;G antigen 3;G antigen 1	GAGE2E;GAGE13;GAGE6;GAGE5;GAGE4;GAGE12I;GAGE12G;GAGE12F;GAGE7;GAGE12J;GAGE12H;GAGE12B;GAGE3;GAGE1	2	2	2	1	1	2	2	1	1	2	0	1	1	1	1	0	0	2	1	1	2	2	1	1	2	0	1	1	1	1	0	0	30120000	0	0	18505000	20036000	0	0	0	0	0	0	0	0	0	0
Heterogeneous nuclear ribonucleoprotein D-like	HNRNPDL	24	21	21	22	20	21	23	19	23	23	20	16	20	18	19	23	22	18	19	18	19	20	16	20	20	17	13	18	16	16	20	19	1416600000	1515800000	2042300000	1793600000	1914900000	1772500000	1701200000	1900500000	1765000000	1728000000	1466900000	1569600000	1547800000	1674600000	1827700000
Retrotransposon-derived protein PEG10	PEG10	2	2	2	1	0	0	0	1	0	0	0	0	0	0	1	0	0	2	1	0	0	0	1	0	0	0	0	0	0	1	0	0	8677200	0	0	0	0	0	0	0	0	0	0	0	0	0	0
SRA stem-loop-interacting RNA-binding protein, mitochondrial	SLIRP	5	5	4	4	4	3	3	3	5	5	4	1	4	4	4	5	4	4	4	4	3	3	3	5	5	4	1	4	4	4	5	4	77245000	75054000	90556000	99417000	62116000	67822000	74484000	52917000	84876000	0	83078000	90261000	74548000	79637000	77809000
40S ribosomal protein S24	RPS24	9	9	5	7	5	3	5	4	6	4	5	3	6	4	5	5	3	5	7	5	3	5	4	6	4	5	3	6	4	5	5	3	60285000	73946000	53560000	50813000	46695000	46165000	53145000	68780000	42862000	42827000	46719000	51550000	56033000	80239000	50084000
Eukaryotic translation initiation factor 5B	EIF5B	11	11	10	9	8	7	5	6	10	7	7	7	8	6	9	7	8	10	9	8	7	5	6	10	7	7	7	8	6	9	7	8	75198000	75687000	69142000	61847000	72526000	63825000	68708000	70089000	65701000	78827000	62346000	70945000	76693000	68360000	71989000
S-adenosyl-L-methionine-dependent tRNA 4-demethylwyosine synthase	TYW1B;TYW1	1	1	0	1	0	1	1	0	0	1	1	1	1	1	0	1	1	0	1	0	1	1	0	0	1	1	1	1	1	0	1	1	0	0	0	0	0	0	0	0	5182300	0	0	0	0	0	0
NF-kappa-B essential modulator	IKBKG	4	4	1	2	1	2	2	2	3	3	3	0	2	2	2	2	3	1	2	1	2	2	2	3	3	3	0	2	2	2	2	3	0	9652300	0	10628000	11353000	9098900	9336800	12451000	12570000	0	13192000	13302000	11347000	8916400	9411200
	SPTBN1	207	1	176	182	115	147	161	118	172	169	133	111	153	133	153	179	160	0	0	0	0	0	0	0	0	1	0	0	0	0	0	0	0	0	0	0	0	0	0	0	0	0	0	0	0	0	0
C-Myc-binding protein	MYCBP	2	2	2	2	2	1	2	1	2	1	1	1	2	2	1	2	1	2	2	2	1	2	1	2	1	1	1	2	2	1	2	1	24239000	18986000	26214000	0	9606700	0	17957000	0	0	0	18466000	21858000	0	4177400	0
Monofunctional C1-tetrahydrofolate synthase, mitochondrial	MTHFD1L	4	4	4	3	2	3	4	2	2	2	1	2	2	3	2	2	3	4	3	2	3	4	2	2	2	1	2	2	3	2	2	3	27795000	25964000	42739000	24892000	27068000	18645000	20190000	20836000	0	24330000	32874000	34753000	31742000	22135000	24057000
Smoothelin	SMTN	11	11	6	8	4	7	9	4	4	6	6	1	7	5	8	6	5	6	8	4	7	9	4	4	6	6	1	7	5	8	6	5	48892000	43153000	33780000	61827000	88578000	49024000	46432000	35840000	41764000	0	74062000	44124000	73571000	50378000	45460000
Clathrin heavy chain;Clathrin heavy chain 1	CLTC	20	20	12	18	10	11	11	11	15	15	12	9	14	10	10	16	13	12	18	10	11	11	11	15	15	12	9	14	10	10	16	13	238910000	276080000	192230000	179620000	207970000	150990000	241100000	244620000	209580000	150090000	174430000	214610000	167980000	201060000	137600000
MOB kinase activator 2	MOB2	6	6	4	5	5	5	3	4	5	3	5	2	3	5	4	5	3	4	5	5	5	3	4	5	3	5	2	3	5	4	5	3	49256000	32621000	47470000	27977000	32906000	38954000	25151000	22190000	32911000	0	35270000	34582000	31714000	26934000	12097000
Iodothyronine deiodinase;Type I iodothyronine deiodinase	DIO1	1	1	0	1	0	0	0	0	0	0	0	0	0	0	0	0	0	0	1	0	0	0	0	0	0	0	0	0	0	0	0	0	0	0	0	0	0	0	0	0	0	0	0	0	0	0	0
Ubiquitin-conjugating enzyme E2 D4;Ubiquitin-conjugating enzyme E2 D2;Ubiquitin-conjugating enzyme E2 D3;Ubiquitin-conjugating enzyme E2 D1	UBE2D3;UBE2D2;UBE2D1;UBE2D4	1	1	1	0	0	0	0	0	0	0	0	0	0	0	0	0	0	1	0	0	0	0	0	0	0	0	0	0	0	0	0	0	0	0	0	0	0	0	0	0	0	0	0	0	0	0	0
Trypsin-1;Alpha-trypsin chain 1;Alpha-trypsin chain 2;Putative trypsin-6;Trypsin-2	PRSS1;PRSS3P2;PRSS2	2	2	1	1	1	0	1	1	2	2	2	2	1	1	1	0	1	1	1	1	0	1	1	2	2	2	2	1	1	1	0	1	0	0	0	0	0	2614200000	0	0	0	0	0	0	0	0	0
26S proteasome non-ATPase regulatory subunit 1	PSMD1	9	9	7	8	6	5	7	7	7	8	5	7	8	9	5	8	7	7	8	6	5	7	7	7	8	5	7	8	9	5	8	7	70080000	51296000	73733000	46093000	61826000	75713000	62938000	76040000	62707000	65032000	47085000	72485000	58016000	69407000	62952000
Ras-related protein Rab-13	RAB13	4	2	3	3	3	4	3	3	4	4	3	3	3	3	4	3	2	2	2	2	2	2	1	2	2	2	1	2	2	2	2	1	49625000	47500000	56606000	43369000	39216000	54558000	51908000	65786000	66830000	44313000	49029000	63646000	46349000	61483000	66882000
N-alpha-acetyltransferase 50	NAA50	2	2	1	1	1	2	0	1	1	1	2	1	2	1	1	0	1	1	1	1	2	0	1	1	1	2	1	2	1	1	0	1	0	0	12203000	9218900	0	0	0	0	16219000	0	10323000	12576000	0	0	0
Putative RNA-binding protein 15	RBM15	26	26	18	14	22	17	19	18	22	19	22	13	20	20	21	22	21	18	14	22	17	19	18	22	19	22	13	20	20	21	22	21	202220000	196790000	327040000	202830000	219100000	301220000	188950000	190700000	198820000	194560000	204830000	211870000	231640000	214860000	219610000
Ribosomal RNA small subunit methyltransferase NEP1	EMG1	1	1	1	1	1	1	1	1	1	1	1	1	1	1	1	1	1	1	1	1	1	1	1	1	1	1	1	1	1	1	1	1	0	0	0	0	0	0	0	0	11672000	0	0	0	0	0	0
THO complex subunit 1	THOC1	6	6	3	4	4	3	2	3	3	3	4	2	4	2	4	3	3	3	4	4	3	2	3	3	3	4	2	4	2	4	3	3	0	19924000	19354000	30140000	0	0	23339000	25429000	26359000	18766000	33083000	25669000	26272000	24603000	31764000
Transmembrane protein 237	TMEM237	1	1	1	1	0	0	1	0	1	1	1	1	1	0	1	1	1	1	1	0	0	1	0	1	1	1	1	1	0	1	1	1	0	0	0	0	0	0	0	0	5257500	0	0	0	0	0	0
TAR DNA-binding protein 43	TARDBP	2	2	2	2	2	2	2	1	2	2	2	1	2	2	2	2	2	2	2	2	2	2	1	2	2	2	1	2	2	2	2	2	51751000	61597000	89257000	57390000	77667000	0	64536000	66032000	76427000	0	80354000	64455000	75245000	71256000	63082000
Proteasomal ubiquitin receptor ADRM1	ADRM1	1	1	1	1	1	1	1	1	1	1	1	1	1	1	1	1	1	1	1	1	1	1	1	1	1	1	1	1	1	1	1	1	0	0	0	0	0	0	0	0	44061000	0	0	0	0	0	0
NADH dehydrogenase [ubiquinone] 1 alpha subcomplex subunit 10, mitochondrial	NDUFA10	3	3	2	2	1	2	2	1	2	3	2	1	3	3	2	3	3	2	2	1	2	2	1	2	3	2	1	3	3	2	3	3	28168000	25738000	0	25034000	27435000	0	20237000	20659000	20613000	0	26197000	28728000	22812000	22103000	25026000
Protein FAM83D	FAM83D	2	2	1	1	0	1	2	0	1	0	0	0	2	0	1	1	1	1	1	0	1	2	0	1	0	0	0	2	0	1	1	1	0	0	0	0	0	0	5778600	0	0	0	0	0	0	0	0
60S ribosomal protein L17	RPL17;RPL17-C18orf32	25	25	22	22	22	22	21	17	21	24	22	19	20	22	23	19	19	22	22	22	22	21	17	21	24	22	19	20	22	23	19	19	860090000	854880000	1310000000	833980000	849370000	1053000000	918790000	1071800000	1089400000	1059500000	821460000	1029700000	893210000	877190000	993010000
Extended synaptotagmin-2	ESYT2	2	2	1	1	2	2	2	2	1	1	1	1	1	1	2	0	0	1	1	2	2	2	2	1	1	1	1	1	1	2	0	0	0	0	0	0	0	0	0	0	0	0	0	0	17342000	0	0
OTU domain-containing protein 5	OTUD5	1	1	1	0	0	1	1	1	0	0	0	0	0	0	0	0	0	1	0	0	1	1	1	0	0	0	0	0	0	0	0	0	0	0	0	0	0	9587100	0	0	0	0	0	0	0	0	0
Collagen alpha-1(V) chain	COL5A1	2	2	1	1	0	1	0	1	1	1	1	1	1	0	1	1	1	1	1	0	1	0	1	1	1	1	1	1	0	1	1	1	0	0	0	0	0	0	0	3804300	0	0	0	0	0	0	0
Leucine--tRNA ligase, cytoplasmic	LARS	1	1	1	1	1	1	1	0	0	0	1	1	0	0	0	0	0	1	1	1	1	1	0	0	0	1	1	0	0	0	0	0	0	0	0	0	0	0	0	0	7929300	0	0	0	0	0	0
	MYO5A	52	0	34	47	16	25	30	20	38	36	25	14	26	21	30	42	38	0	0	0	0	0	0	0	0	0	0	0	0	0	0	0	423270000	521910000	211980000	337360000	429710000	281760000	527150000	438610000	388130000	305320000	499320000	421450000	472910000	595650000	479030000
AT-rich interactive domain-containing protein 2	ARID2	1	1	1	1	0	1	1	0	0	1	1	0	1	1	1	0	0	1	1	0	1	1	0	0	1	1	0	1	1	1	0	0	0	0	0	0	0	0	0	0	4094400	0	0	0	0	0	0
AP-2 complex subunit mu	AP2M1	9	9	6	5	7	5	4	4	9	8	7	2	7	6	5	6	6	6	5	7	5	4	4	9	8	7	2	7	6	5	6	6	47614000	49903000	48978000	29642000	46094000	54801000	57744000	63722000	56743000	36453000	53076000	63668000	47309000	49861000	48036000
Regulator of nonsense transcripts 3B	UPF3B	6	6	5	4	4	4	4	2	3	3	3	2	3	2	2	4	4	5	4	4	4	4	2	3	3	3	2	3	2	2	4	4	33866000	23399000	47905000	31570000	34256000	35550000	28429000	25571000	27560000	21199000	30033000	23420000	32372000	23104000	31958000
WASH complex subunit FAM21C;WASH complex subunit FAM21A	FAM21A;FAM21C	2	2	0	0	1	0	1	1	0	1	1	1	0	1	0	0	0	0	0	1	0	1	1	0	1	1	1	0	1	0	0	0	0	0	0	0	0	0	0	0	3938400	0	0	0	0	0	0
ATP-dependent RNA helicase DHX29	DHX29	5	5	1	1	1	0	3	3	3	1	2	1	1	4	4	1	1	1	1	1	0	3	3	3	1	2	1	1	4	4	1	1	0	13383000	29154000	0	22244000	22387000	15710000	0	21561000	0	0	25139000	19090000	0	0
Signal recognition particle 19 kDa protein	SRP19	1	1	1	1	0	0	0	0	1	1	0	0	1	1	1	1	0	1	1	0	0	0	0	1	1	0	0	1	1	1	1	0	0	0	0	0	0	0	0	2447600	0	0	0	0	0	0	0
Prostaglandin E synthase 3	PTGES3	3	3	2	3	2	2	2	3	1	3	3	2	3	2	3	3	2	2	3	2	2	2	3	1	3	3	2	3	2	3	3	2	19417000	30987000	38311000	21428000	27783000	26439000	34913000	25144000	35242000	25202000	24295000	35277000	28790000	28112000	36495000
NK-tumor recognition protein;Putative peptidyl-prolyl cis-trans isomerase	NKTR	3	3	1	2	3	0	1	1	3	3	1	0	1	2	2	2	2	1	2	3	0	1	1	3	3	1	0	1	2	2	2	2	0	10638000	21293000	0	0	0	16318000	16438000	0	0	0	12394000	0	12993000	14536000
Ribonucleoprotein PTB-binding 1	RAVER1	14	14	11	7	9	7	7	8	8	10	7	5	10	7	8	10	10	11	7	9	7	7	8	8	10	7	5	10	7	8	10	10	94019000	87948000	160620000	118840000	137550000	121920000	102450000	115080000	133400000	117870000	109950000	129590000	109660000	82099000	86265000
Adenylyl cyclase-associated protein;Adenylyl cyclase-associated protein 2	CAP2	2	2	0	1	1	0	1	0	0	1	0	0	1	0	1	1	1	0	1	1	0	1	0	0	1	0	0	1	0	1	1	1	0	0	0	0	0	0	0	0	0	0	0	0	7414600	0	0
Pleckstrin homology domain-containing family A member 2	PLEKHA2	2	2	1	1	1	1	0	1	0	1	0	0	1	2	1	1	1	1	1	1	1	0	1	0	1	0	0	1	2	1	1	1	0	0	0	0	0	0	0	0	0	0	0	16929000	0	0	0
Rho guanine nucleotide exchange factor 18	ARHGEF18	3	3	2	2	2	3	2	2	2	0	1	1	2	2	1	0	1	2	2	2	3	2	2	2	0	1	1	2	2	1	0	1	0	42896000	42241000	33628000	42115000	52912000	42420000	0	0	0	0	37131000	0	0	0
Eukaryotic translation initiation factor 3 subunit H	EIF3H	4	4	1	3	2	2	3	2	2	2	2	3	3	2	2	2	2	1	3	2	2	3	2	2	2	2	3	3	2	2	2	2	0	25423000	0	0	25940000	23922000	0	0	0	31811000	0	24204000	0	0	0
BolA-like protein 2	BOLA2;BOLA2B	9	9	8	6	8	8	7	8	9	8	8	8	7	7	8	6	8	8	6	8	8	7	8	9	8	8	8	7	7	8	6	8	652130000	560480000	702840000	388440000	557420000	501670000	640290000	608910000	715640000	546700000	500580000	766190000	552360000	509670000	710890000
Ribosome maturation protein SBDS	SBDS	4	4	1	3	3	0	1	1	3	2	3	1	3	1	1	3	2	1	3	3	0	1	1	3	2	3	1	3	1	1	3	2	0	22214000	21996000	0	0	0	12092000	16869000	11152000	0	11447000	0	0	14108000	15385000
Protein FAM208A	FAM208A	2	2	1	1	2	2	1	2	1	2	2	0	2	2	2	2	2	1	1	2	2	1	2	1	2	2	0	2	2	2	2	2	0	0	11788000	21450000	0	12015000	0	9830700	11193000	0	13559000	11010000	12342000	11631000	12004000
RNA-binding protein 26	RBM26	4	4	3	3	3	2	3	3	4	3	2	2	3	4	2	3	3	3	3	3	2	3	3	4	3	2	2	3	4	2	3	3	12411000	11900000	26020000	18914000	23053000	25871000	24485000	17880000	27249000	20131000	14375000	19431000	22687000	11212000	18988000
Kanadaptin	SLC4A1AP	8	8	8	8	6	7	6	7	7	6	7	6	7	6	7	6	6	8	8	6	7	6	7	7	6	7	6	7	6	7	6	6	51455000	52876000	81080000	53503000	48174000	71598000	45508000	47385000	64411000	61555000	58246000	65072000	50269000	47863000	54797000
OTU domain-containing protein 6B	OTUD6B	1	1	1	1	1	1	1	1	1	1	1	1	1	1	1	1	1	1	1	1	1	1	1	1	1	1	1	1	1	1	1	1	0	0	0	0	0	0	0	0	6335500	0	0	0	0	0	0
Septin-8	2019-09-08	3	2	1	0	1	2	1	1	1	0	2	0	1	1	1	1	1	1	0	1	2	1	1	1	0	2	0	1	1	1	0	1	0	0	0	0	0	0	0	0	6426300	0	0	0	0	0	0
Double-stranded RNA-binding protein Staufen homolog 1	STAU1	4	3	2	3	3	1	2	3	3	4	3	1	3	3	3	2	3	1	2	2	1	1	2	2	3	2	1	2	2	2	1	2	0	0	0	0	0	0	0	0	14193000	0	0	0	0	0	0
Nebulin	NEB	4	4	2	3	4	3	4	3	2	2	3	3	2	2	2	2	2	2	3	4	3	4	3	2	2	3	3	2	2	2	2	2	76658000	60536000	79173000	76774000	86208000	69449000	82976000	0	0	0	0	74841000	0	87885000	0
WASH complex subunit 7	KIAA1033	2	2	2	2	2	1	1	0	0	1	1	0	1	1	2	1	1	2	2	2	1	1	0	0	1	1	0	1	1	2	1	1	0	0	0	0	0	0	0	0	0	0	0	0	8290100	0	0
Protein FAM184A	FAM184A	2	2	0	1	1	0	0	1	0	1	0	0	0	0	0	0	0	0	1	1	0	0	1	0	1	0	0	0	0	0	0	0	0	0	0	0	0	0	0	3480700	0	0	0	0	0	0	0
Basigin	BSG	6	6	4	5	4	5	5	3	6	4	5	2	3	5	4	4	4	4	5	4	5	5	3	6	4	5	2	3	5	4	4	4	72894000	75309000	106930000	71145000	66024000	73830000	66529000	55603000	66238000	68674000	93786000	66618000	80845000	57534000	75739000
Sorting nexin-20	SNX20	1	1	0	0	0	0	0	0	0	0	0	1	1	0	0	1	0	0	0	0	0	0	0	0	0	0	1	1	0	0	1	0	0	0	0	0	0	0	0	0	0	0	0	0	0	1652600	0
E3 ubiquitin-protein ligase HECTD1	HECTD1	3	3	2	3	0	2	1	2	1	2	2	1	1	2	1	2	2	2	3	0	2	1	2	1	2	2	1	1	2	1	2	2	0	0	0	0	0	0	0	0	7758600	0	0	0	0	0	0
26S protease regulatory subunit 10B	PSMC6	3	3	2	2	0	0	1	1	1	0	0	0	2	3	1	1	2	2	2	0	0	1	1	1	0	0	0	2	3	1	1	2	0	0	0	0	0	0	0	0	0	0	0	24779000	0	0	0
E3 ubiquitin-protein ligase RNF114	RNF114	3	3	2	2	2	2	1	3	3	1	2	2	2	3	2	1	2	2	2	2	2	1	3	3	1	2	2	2	3	2	1	2	14956000	15916000	21173000	12293000	0	16948000	16156000	0	25338000	18269000	14107000	24752000	14283000	0	11766000
Uncharacterized protein FLJ45252	AAK1	2	2	2	0	1	0	2	1	0	0	1	0	0	0	0	0	0	2	0	1	0	2	1	0	0	1	0	0	0	0	0	0	0	0	0	0	24621000	0	0	0	0	0	0	0	0	0	0
Mitogen-activated protein kinase kinase kinase kinase;Mitogen-activated protein kinase kinase kinase kinase 5	MAP4K5	1	1	0	0	0	1	1	1	1	1	1	0	1	1	0	0	0	0	0	0	1	1	1	1	1	1	0	1	1	0	0	0	0	0	0	0	0	0	0	12467000	7557100	0	0	0	0	0	0
Protein RTF2 homolog	RTFDC1	6	6	5	6	3	3	3	4	6	6	5	4	3	5	3	5	5	5	6	3	3	3	4	6	6	5	4	3	5	3	5	5	21060000	25614000	25157000	19709000	22017000	31577000	26001000	37749000	44858000	29931000	24414000	38212000	30616000	36563000	37231000
Pyrroline-5-carboxylate reductase;Pyrroline-5-carboxylate reductase 3	PYCRL	7	7	5	6	6	5	6	5	4	6	5	4	6	6	6	6	6	5	6	6	5	6	5	4	6	5	4	6	6	6	6	6	61065000	44499000	77500000	64200000	48478000	47081000	55299000	54052000	56613000	39457000	46926000	63619000	49704000	60279000	54850000
DDB1- and CUL4-associated factor 10	DCAF10	1	1	1	1	1	0	0	0	0	0	0	0	0	0	0	0	0	1	1	1	0	0	0	0	0	0	0	0	0	0	0	0	0	0	1827000	0	0	0	0	0	0	0	0	0	0	0	0
Inverted formin-2	INF2	2	2	1	1	0	0	0	1	0	0	0	0	0	0	1	1	0	1	1	0	0	0	1	0	0	0	0	0	0	1	1	0	0	0	0	0	0	0	0	0	0	0	0	0	2138200	0	0
Muscleblind-like protein 1;Muscleblind-like protein 2	MBNL1;MBLL;MBNL2	7	4	6	6	5	5	5	6	6	6	5	5	5	5	5	6	6	3	3	3	3	3	3	3	4	3	3	3	3	3	3	4	112500000	97569000	176600000	110480000	132100000	153340000	106340000	96803000	127760000	100370000	113420000	125230000	129460000	90371000	117780000
Ribosome biogenesis protein NSA2 homolog	NSA2	3	3	2	2	2	1	2	2	2	3	3	0	3	2	3	3	2	2	2	2	1	2	2	2	3	3	0	3	2	3	3	2	17510000	15699000	19598000	10690000	16432000	14248000	16069000	19083000	11155000	0	13573000	13255000	15721000	13330000	16581000
	MYO5B	14	1	8	13	6	7	7	7	9	9	7	5	9	6	10	10	8	1	1	0	0	0	0	1	0	0	0	0	0	0	1	0	0	0	0	0	0	0	4079000	0	0	0	0	0	0	0	0
RNA-binding protein 10	RBM10	83	77	74	73	71	67	62	65	69	69	66	56	60	64	68	75	67	69	70	65	63	58	59	65	65	61	53	56	60	63	72	63	4985700000	4654100000	7273600000	4793400000	4821800000	6238600000	4441200000	4474300000	5447200000	4460500000	4631300000	5634400000	4665400000	4015800000	4455400000
Nesprin-2	SYNE2	3	3	2	2	2	2	2	2	2	3	1	1	1	1	2	2	2	2	2	2	2	2	2	2	3	1	1	1	1	2	2	2	0	0	0	0	0	0	191410000	0	0	0	0	0	0	242460000	0
CDK5 regulatory subunit-associated protein 2	CDK5RAP2	1	1	0	0	0	0	0	0	0	0	0	1	1	0	0	0	0	0	0	0	0	0	0	0	0	0	1	1	0	0	0	0	0	0	0	0	0	0	0	0	0	0	59560000	0	0	0	0
Chromodomain-helicase-DNA-binding protein 1-like	CHD1L	3	3	1	1	1	1	1	0	0	1	0	0	1	1	0	1	0	1	1	1	1	1	0	0	1	0	0	1	1	0	1	0	0	0	0	0	8421100	0	0	0	0	0	0	0	0	0	0
Sorting nexin-6;Sorting nexin-6, N-terminally processed	SNX6	1	1	1	1	0	0	0	0	0	0	0	0	0	0	1	0	0	1	1	0	0	0	0	0	0	0	0	0	0	1	0	0	0	0	0	0	0	0	0	0	0	0	0	0	5352800	0	0
Non-specific serine/threonine protein kinase;Serine/threonine-protein kinase MRCK alpha	CDC42BPA	3	2	3	3	1	1	2	2	3	3	2	2	2	2	2	2	3	2	2	1	1	2	2	2	2	2	1	2	2	1	1	2	33612000	29544000	0	0	0	0	30635000	29745000	0	26696000	0	0	34573000	0	33412000
Neuron navigator 1	NAV1	3	3	1	2	2	2	2	3	3	0	2	0	1	2	3	0	2	1	2	2	2	2	3	3	0	2	0	1	2	3	0	2	0	12852000	15524000	15150000	14671000	16736000	8987800	0	14044000	0	0	11038000	13959000	0	0
Protein-L-isoaspartate O-methyltransferase;Protein-L-isoaspartate(D-aspartate) O-methyltransferase	PCMT1	3	3	3	2	3	2	3	2	2	2	3	2	2	3	3	3	3	3	2	3	2	3	2	2	2	3	2	2	3	3	3	3	29821000	28218000	42849000	34380000	31100000	39054000	0	37387000	35005000	35301000	36491000	36869000	33434000	26824000	32943000
Rho GTPase-activating protein 30	ARHGAP30	1	1	1	1	1	1	1	1	1	1	1	1	1	1	1	1	1	1	1	1	1	1	1	1	1	1	1	1	1	1	1	1	0	0	0	0	0	0	0	0	119660000	0	0	0	0	0	0
Unconventional myosin-VI	MYO6	50	50	38	39	29	33	35	28	41	42	35	31	32	34	36	45	44	38	39	29	33	35	28	41	42	35	31	32	34	36	45	44	1495200000	1402200000	958100000	1424600000	1437200000	1229700000	1556800000	1390900000	1248500000	1148300000	1458200000	1358600000	1571200000	1623400000	1438600000
Nucleolar and coiled-body phosphoprotein 1	NOLC1	9	9	6	8	8	8	7	8	9	8	5	5	7	7	8	8	9	6	8	8	8	7	8	9	8	5	5	7	7	8	8	9	103110000	113130000	69355000	136110000	152170000	127180000	170630000	206590000	122550000	89454000	142360000	75622000	156090000	166430000	176020000
MAP7 domain-containing protein 3	MAP7D3	4	4	3	2	3	4	2	4	2	2	4	2	3	3	2	2	2	3	2	3	4	2	4	2	2	4	2	3	3	2	2	2	11917000	12041000	10346000	10307000	0	13277000	0	0	15107000	10461000	14240000	11981000	11858000	0	0
WW domain-containing adapter protein with coiled-coil	WAC	2	2	1	1	1	1	1	1	1	1	1	0	1	1	1	2	1	1	1	1	1	1	1	1	1	1	0	1	1	1	2	1	0	0	0	0	0	0	0	0	12133000	0	0	0	0	0	0
Abl interactor 1;Abl interactor 2	ABI1;ABI2	2	2	2	2	2	2	2	2	2	1	2	1	2	2	1	2	2	2	2	2	2	2	2	2	1	2	1	2	2	1	2	2	14834000	13783000	19051000	13871000	13392000	13932000	12158000	0	12420000	0	13419000	14383000	0	12116000	13738000
Ribosome-binding protein 1	RRBP1	28	27	22	24	23	22	24	20	22	22	22	17	21	16	22	21	23	21	23	22	21	23	20	21	22	22	16	21	16	21	20	22	234610000	209270000	333110000	229190000	256390000	285070000	260960000	224870000	262260000	254200000	238130000	258780000	241160000	206420000	249960000
Nucleolar protein 6	NOL6	3	3	0	1	1	0	1	0	0	1	1	0	2	0	1	1	1	0	1	1	0	1	0	0	1	1	0	2	0	1	1	1	0	0	0	0	0	0	0	0	0	0	7465700	0	0	0	0
DDRGK domain-containing protein 1	DDRGK1	1	1	0	0	0	0	0	0	0	0	0	1	1	0	0	0	0	0	0	0	0	0	0	0	0	0	1	1	0	0	0	0	0	0	0	0	0	0	0	0	0	0	4795000	0	0	0	0
	IGHV1-45	1	1	1	1	1	1	1	1	1	1	1	1	1	1	1	1	1	1	1	1	1	1	1	1	1	1	1	1	1	1	1	1	0	0	0	0	0	0	0	0	61329000	0	0	0	0	0	0
		30	2	23	22	8	23	26	14	17	23	13	11	19	15	19	21	18	1	2	0	1	1	0	2	2	1	0	1	0	1	1	2	165690000	144200000	41429000	179330000	199290000	109880000	185280000	142500000	127850000	133110000	166000000	120220000	176560000	136860000	159900000
Sideroflexin;Sideroflexin-3	SFXN3	3	3	3	3	2	2	1	1	3	1	1	1	3	2	2	3	2	3	3	2	2	1	1	3	1	1	1	3	2	2	3	2	17453000	17245000	18374000	18246000	0	0	20085000	0	0	0	25385000	25206000	23184000	13391000	13965000
DENN domain-containing protein 1A	DENND1A	1	1	1	1	1	1	1	1	1	1	1	1	1	1	1	1	1	1	1	1	1	1	1	1	1	1	1	1	1	1	1	1	0	0	0	0	0	0	0	0	12767000	0	0	0	0	0	0
Calcium/calmodulin-dependent protein kinase type II subunit gamma;Calcium/calmodulin-dependent protein kinase type II subunit beta;Calcium/calmodulin-dependent protein kinase type II subunit alpha;Calcium/calmodulin-dependent protein kinase type II subunit delta	CAMK2G;CAMK2B;CAMK2D;CAMK2A	4	4	1	3	2	2	2	2	2	2	2	1	1	2	2	2	0	1	3	2	2	2	2	2	2	2	1	1	2	2	2	0	0	19181000	23693000	23899000	22512000	28139000	21738000	18922000	26921000	0	0	23332000	25934000	0	0
cAMP-dependent protein kinase catalytic subunit beta	PRKACB	2	1	2	0	1	2	0	0	0	0	0	0	1	0	1	0	0	1	0	1	1	0	0	0	0	0	0	1	0	1	0	0	0	0	0	0	0	0	0	0	0	0	0	0	4601300	0	0
G patch domain-containing protein 11	GPATCH11	5	5	5	5	5	5	5	5	4	4	3	4	4	3	5	4	4	5	5	5	5	5	5	4	4	3	4	4	3	5	4	4	52915000	52271000	88588000	50047000	66893000	92486000	75785000	57622000	72669000	68346000	69559000	81971000	69588000	49253000	63277000
Four and a half LIM domains protein 2	FHL2	10	10	9	9	9	6	10	7	8	9	9	7	7	9	8	8	7	9	9	9	6	10	7	8	9	9	7	7	9	8	8	7	77400000	89036000	105830000	79044000	84869000	75263000	71068000	85895000	71927000	65366000	78681000	100410000	83380000	89926000	87732000
Plastin-3	PLS3	6	4	4	4	2	3	3	1	5	5	5	0	3	4	3	3	4	2	2	0	1	1	0	3	4	3	0	1	2	1	2	3	23393000	40872000	16915000	26550000	20934000	0	28949000	19823000	23475000	0	18599000	24421000	23617000	24047000	20484000
Isoleucine--tRNA ligase, cytoplasmic	IARS	4	4	3	3	3	1	0	2	1	2	0	1	2	1	2	3	1	3	3	3	1	0	2	1	2	0	1	2	1	2	3	1	0	26181000	16664000	0	0	14621000	0	12701000	0	0	16406000	0	15862000	14654000	0
Negative elongation factor E	NELFE	10	10	8	5	8	8	6	7	6	6	6	6	5	5	5	6	6	8	5	8	8	6	7	6	6	6	6	5	5	5	6	6	71099000	75624000	96043000	93588000	74563000	92137000	56763000	57527000	68013000	52568000	62171000	70346000	60956000	47240000	63328000
ATP-dependent RNA helicase DDX39A;Spliceosome RNA helicase DDX39B	DDX39A;DDX39B	2	2	2	2	1	1	1	0	2	1	1	1	1	0	1	2	2	2	2	1	1	1	0	2	1	1	1	1	0	1	2	2	23445000	18685000	0	0	0	0	17847000	0	0	0	0	0	0	19267000	0
Protein SCAF8	SCAF8	5	5	5	5	5	3	5	4	4	5	4	2	5	5	4	4	4	5	5	5	3	5	4	4	5	4	2	5	5	4	4	4	33971000	27571000	50477000	39006000	34000000	38529000	28201000	27408000	34233000	26208000	41174000	42142000	29778000	26532000	32087000
Transcription activator BRG1	SMARCA4	12	8	9	8	8	8	6	5	9	8	3	5	5	5	7	5	7	7	5	5	6	4	3	6	6	2	4	3	4	4	3	4	34114000	28237000	37988000	34324000	36369000	59077000	42185000	40233000	50500000	57434000	32447000	38838000	41359000	39281000	42427000
WD repeat-containing protein 36	WDR36	6	6	2	4	1	2	3	2	2	3	1	1	4	2	3	5	2	2	4	1	2	3	2	2	3	1	1	4	2	3	5	2	36389000	22330000	0	40758000	33489000	36085000	37662000	25351000	0	0	37642000	37580000	38156000	32461000	27196000
Double-stranded RNA-binding protein Staufen homolog 2	STAU2	6	5	5	6	3	2	2	3	3	3	5	1	3	4	3	4	3	4	5	2	2	1	2	2	2	4	1	2	3	2	3	2	16833000	22275000	24496000	16955000	16760000	18919000	17624000	17946000	21379000	0	19547000	19834000	19081000	16520000	0
TATA-binding protein-associated factor 172	BTAF1	2	2	0	2	1	2	0	0	1	2	0	1	0	0	0	1	0	0	2	1	2	0	0	1	2	0	1	0	0	0	1	0	0	0	0	0	0	0	0	8617800	0	0	0	0	0	0	0
Peptidyl-prolyl cis-trans isomerase FKBP8	FKBP8	2	2	1	1	2	0	1	0	1	1	0	0	0	0	0	0	1	1	1	2	0	1	0	1	1	0	0	0	0	0	0	1	0	0	8571500	0	0	0	0	0	0	0	0	0	0	0	0
Titin	TTN	11	11	3	3	3	6	4	6	4	5	4	5	7	4	4	5	4	3	3	3	6	4	6	4	5	4	5	7	4	4	5	4	120220000	0	106450000	90649000	392260000	199930000	63848000	131500000	83916000	72819000	142850000	174180000	73510000	61925000	84506000
E3 ubiquitin-protein ligase ZFP91	ZFP91-CNTF;ZFP91	2	2	2	2	2	2	2	1	1	1	2	2	1	0	1	0	1	2	2	2	2	2	1	1	1	2	2	1	0	1	0	1	15378000	14042000	20800000	17943000	0	0	0	0	17583000	13992000	0	0	0	0	0
Suppressor of SWI4 1 homolog	PPAN-P2RY11;PPAN	2	2	1	1	1	1	1	2	2	1	1	1	2	1	1	2	2	1	1	1	1	1	2	2	1	1	1	2	1	1	2	2	0	0	0	0	0	20973000	19912000	0	0	0	38726000	0	0	22302000	19814000
Coronin;Mitochondrial import inner membrane translocase subunit TIM16	PAM16;CORO7-PAM16	1	1	1	1	1	1	1	1	1	1	1	1	1	1	1	1	1	1	1	1	1	1	1	1	1	1	1	1	1	1	1	1	0	0	0	0	0	0	0	0	25877000	0	0	0	0	0	0
Serine/arginine-rich splicing factor 7	SRSF7	15	14	11	11	13	11	10	11	13	13	12	11	11	12	13	14	14	10	10	12	10	10	10	12	12	11	10	10	11	12	13	13	632890000	733320000	908980000	523460000	553890000	623140000	688330000	746390000	482230000	533090000	708460000	625790000	553050000	799700000	701900000
Uncharacterized protein C11orf98	C11orf98	3	3	3	3	3	2	2	2	3	2	3	2	3	3	1	2	3	3	3	3	2	2	2	3	2	3	2	3	3	1	2	3	23689000	24794000	28271000	33552000	0	33402000	24606000	0	26673000	32098000	29681000	28579000	0	22113000	22975000
3-ketoacyl-CoA thiolase, mitochondrial	ACAA2	11	11	7	8	9	6	6	5	6	5	5	4	6	6	6	3	6	7	8	9	6	6	5	6	5	5	4	6	6	6	3	6	70427000	68611000	105110000	64898000	73549000	76313000	53977000	80280000	99248000	127480000	70312000	102640000	77203000	67179000	91238000
Terminal uridylyltransferase 4	ZCCHC11	3	3	2	1	2	1	3	2	2	0	0	1	2	1	1	2	2	2	1	2	1	3	2	2	0	0	1	2	1	1	2	2	0	0	28971000	0	22256000	27525000	25248000	0	0	0	0	0	0	0	15064000
Protein SEC13 homolog	SEC13	3	3	3	3	2	3	1	2	2	3	2	1	2	2	2	3	2	3	3	2	3	1	2	2	3	2	1	2	2	2	3	2	31249000	28583000	30095000	21970000	28732000	27240000	31493000	20712000	25262000	0	29747000	32691000	27815000	20480000	21557000
Protein SET	SET	9	9	8	8	7	7	7	8	7	6	7	7	8	7	7	8	7	8	8	7	7	7	8	7	6	7	7	8	7	7	8	7	171770000	211200000	224430000	107460000	107630000	138360000	144000000	205350000	173700000	89185000	129840000	173870000	93259000	191870000	164410000
Negative elongation factor A	NELFA	2	2	1	1	1	1	0	0	1	2	0	0	1	0	0	1	0	1	1	1	1	0	0	1	2	0	0	1	0	0	1	0	0	0	0	0	0	0	0	9133200	0	0	0	0	0	0	0
Nibrin	NBN	3	3	1	1	1	1	0	1	3	2	0	0	0	0	1	1	0	1	1	1	1	0	1	3	2	0	0	0	0	1	1	0	0	0	0	0	0	0	5866000	11056000	0	0	0	0	0	0	0
40S ribosomal protein SA	RPSA	8	8	4	6	7	3	5	5	6	6	7	4	6	7	6	5	6	4	6	7	3	5	5	6	6	7	4	6	7	6	5	6	204130000	192490000	291490000	147180000	179120000	208090000	159250000	126790000	181360000	169300000	148790000	212740000	178080000	160870000	122480000
ADP-ribosylation factor-like protein 6-interacting protein 4	ARL6IP4	10	10	10	9	8	7	10	8	9	8	8	8	7	10	9	8	8	10	9	8	7	10	8	9	8	8	8	7	10	9	8	8	450370000	419930000	651670000	463170000	351140000	487010000	415930000	477220000	497310000	682470000	388910000	589820000	460240000	364620000	452420000
Syntabulin	SYBU	3	3	2	1	3	1	2	3	3	2	2	1	2	2	2	2	3	2	1	3	1	2	3	3	2	2	1	2	2	2	2	3	0	0	16755000	0	0	15506000	0	9575700	0	0	0	0	0	0	0
Probable ATP-dependent RNA helicase DDX46	DDX46	21	21	13	14	13	13	11	13	11	13	11	6	10	13	13	13	12	13	14	13	13	11	13	11	13	11	6	10	13	13	13	12	169690000	208650000	287690000	152410000	167870000	175670000	183580000	173010000	197230000	175160000	189950000	210340000	185960000	163530000	174050000
THO complex subunit 2	THOC2	5	5	2	2	4	4	4	2	3	4	2	2	3	2	2	4	4	2	2	4	4	4	2	3	4	2	2	3	2	2	4	4	12070000	15961000	13352000	9014500	12860000	10659000	10613000	14608000	12557000	12788000	11736000	14080000	14089000	12813000	13606000
Enoyl-CoA delta isomerase 2, mitochondrial	ECI2	4	4	2	2	2	2	1	2	2	1	1	1	0	1	3	1	1	2	2	2	2	1	2	2	1	1	1	0	1	3	1	1	0	0	37029000	0	0	37507000	0	0	0	0	0	0	0	0	0
Helicase-like transcription factor	HLTF	2	2	1	1	0	1	0	0	0	1	1	1	0	0	0	0	1	1	1	0	1	0	0	0	1	1	1	0	0	0	0	1	0	0	0	6164000	0	0	0	0	0	0	0	0	0	0	0
Actin-binding LIM protein 3	ABLIM3	2	1	1	1	1	1	1	1	1	1	0	1	1	0	1	0	1	1	1	1	1	1	1	1	1	0	1	1	0	1	0	1	0	0	0	0	0	0	0	50674000	0	0	0	0	0	0	0
Calpastatin	CAST	11	11	8	9	8	8	8	8	8	6	6	7	7	9	9	10	7	8	9	8	8	8	8	8	6	6	7	7	9	9	10	7	133010000	107230000	152160000	113170000	132850000	134910000	112550000	104120000	120520000	134860000	92666000	133390000	109180000	90835000	114350000
Serum albumin	ALB	12	6	10	10	12	10	9	12	8	7	7	7	7	9	8	8	7	5	4	6	6	5	6	3	2	2	4	2	4	3	3	2	493540000	486920000	811850000	423350000	472360000	510300000	517590000	469950000	430420000	374490000	352440000	503370000	383560000	523770000	557720000
Phosphatidylinositol 4-phosphate 3-kinase C2 domain-containing subunit alpha	PIK3C2A	1	1	0	1	0	0	0	0	1	0	1	0	0	1	0	1	0	0	1	0	0	0	0	1	0	1	0	0	1	0	1	0	0	0	0	0	0	0	0	0	5158900	0	0	0	0	0	0
Chromodomain-helicase-DNA-binding protein 4	CHD4	20	15	16	18	18	12	15	15	16	13	12	14	14	12	14	16	13	12	14	13	9	11	11	12	11	9	11	10	9	9	11	9	164020000	136780000	215850000	190570000	155060000	179300000	161490000	145410000	173660000	153010000	171780000	150210000	177590000	171710000	179990000
Numb-like protein	NUMBL	3	3	1	1	2	2	2	1	3	2	2	0	0	1	2	2	2	1	1	2	2	2	1	3	2	2	0	0	1	2	2	2	0	0	0	0	0	0	0	0	9553100	0	0	0	0	0	0
UHRF1-binding protein 1-like	UHRF1BP1L	1	1	0	0	0	0	0	0	0	0	0	0	1	0	0	0	0	0	0	0	0	0	0	0	0	0	0	1	0	0	0	0	0	0	0	0	0	0	0	0	0	0	0	0	0	0	0
Citrate synthase;Citrate synthase, mitochondrial	CS	10	10	6	6	6	4	6	5	7	6	4	4	8	6	5	6	6	6	6	6	4	6	5	7	6	4	4	8	6	5	6	6	99078000	125010000	170110000	45294000	70650000	98023000	95101000	96380000	101820000	76594000	105390000	145440000	89420000	112000000	91650000
Regulation of nuclear pre-mRNA domain-containing protein 1A	RPRD1A	1	1	0	1	1	0	0	0	0	0	0	0	0	0	0	1	1	0	1	1	0	0	0	0	0	0	0	0	0	0	1	1	0	0	0	0	0	0	0	0	0	0	0	0	0	0	2843800
NEDD4 family-interacting protein 2	NDFIP2	1	1	1	1	1	0	0	0	1	1	1	0	0	1	1	1	0	1	1	1	0	0	0	1	1	1	0	0	1	1	1	0	0	0	0	0	0	0	0	5560300	0	0	0	0	0	0	0
Cullin-1	CUL1	2	2	2	2	2	1	2	1	2	1	1	0	1	1	0	2	2	2	2	2	1	2	1	2	1	1	0	1	1	0	2	2	0	13716000	0	0	0	0	14743000	0	0	0	0	0	0	15151000	14791000
Zinc finger CCCH domain-containing protein 8	ZC3H8	3	3	3	3	3	2	2	3	1	1	1	1	1	1	2	2	2	3	3	3	2	2	3	1	1	1	1	1	1	2	2	2	22498000	18722000	29706000	21788000	20771000	25530000	0	0	0	0	0	0	0	21452000	24462000
Coiled-coil domain-containing protein 102B	CCDC102B	1	1	1	1	1	1	1	1	1	1	1	1	1	1	1	0	1	1	1	1	1	1	1	1	1	1	1	1	1	1	0	1	0	0	0	0	0	0	0	0	47182000	0	0	0	0	0	0
Ig heavy chain V-I region V35	IGHV1-18	1	1	1	1	1	1	1	1	1	1	1	1	1	1	1	1	1	1	1	1	1	1	1	1	1	1	1	1	1	1	1	1	0	0	0	0	0	0	0	0	223450000	0	0	0	0	0	0
Cyclin-dependent kinase 11A;Cyclin-dependent kinase 11B	CDK11A;CDK11B;CDC2L1	3	3	2	2	2	2	2	3	2	2	2	0	0	2	1	0	1	2	2	2	2	2	3	2	2	2	0	0	2	1	0	1	12845000	0	0	12330000	0	0	0	0	0	0	0	0	0	0	0
Histone-lysine N-methyltransferase EHMT1	EHMT1	2	2	2	2	1	1	1	1	2	1	1	1	1	2	1	2	1	2	2	1	1	1	1	2	1	1	1	1	2	1	2	1	13264000	0	0	0	0	0	15315000	0	0	0	0	0	0	0	0
Ran-binding protein 10	RANBP10	4	4	2	4	3	2	2	2	2	2	1	1	2	3	3	2	2	2	4	3	2	2	2	2	2	1	1	2	3	3	2	2	32017000	26673000	53153000	28412000	33380000	34322000	22565000	23699000	0	0	24230000	32893000	26371000	23854000	28340000
Mitogen-activated protein kinase kinase kinase kinase 4;TRAF2 and NCK-interacting protein kinase	MAP4K4;TNIK	6	3	5	5	2	2	3	3	4	3	1	1	3	2	4	4	1	3	2	1	2	1	1	3	2	1	0	1	1	2	2	1	50308000	34304000	0	0	0	0	25073000	26914000	0	0	0	0	33977000	41873000	0
ATP-dependent RNA helicase DDX3X;ATP-dependent RNA helicase DDX3Y	DDX3X;DDX3Y	60	59	50	51	50	48	49	45	52	53	49	42	48	48	49	47	49	49	50	49	47	48	45	51	52	48	42	47	47	48	46	48	3477500000	3918900000	4794700000	3201200000	3356900000	3658800000	3398700000	3593700000	3843000000	3449700000	3735700000	4104600000	3819100000	3657000000	3581800000
	SPTAN1	274	2	230	240	155	210	217	172	236	242	186	161	222	195	228	253	234	0	0	0	0	0	0	1	1	0	0	0	0	1	1	1	0	0	0	0	0	0	0	9841400	0	0	0	0	0	0	0
71;77;1039	906;1178
F-box-like/WD repeat-containing protein TBL1XR1	TBL1XR1	1	1	0	1	0	1	0	0	0	0	0	1	0	0	0	1	0	0	1	0	1	0	0	0	0	0	1	0	0	0	1	0	0	0	0	0	0	0	0	0	0	0	0	0	0	3463800	0
ADP-ribosylation factor GTPase-activating protein 2	ARFGAP2	2	2	2	2	1	2	0	1	2	1	1	1	2	1	1	1	2	2	2	1	2	0	1	2	1	1	1	2	1	1	1	2	0	0	0	0	0	0	9196900	0	0	0	0	0	0	0	0
Unconventional myosin-XVIIIa	MYO18A	81	81	65	69	36	51	54	40	65	60	44	42	50	50	55	63	55	65	69	36	51	54	40	65	60	44	42	50	50	55	63	55	1533600000	1327600000	508430000	1183100000	1165000000	868940000	1238500000	1181800000	939150000	872490000	1198200000	1035200000	1272400000	1344500000	1329200000
Bifunctional polynucleotide phosphatase/kinase;Polynucleotide 3-phosphatase;Polynucleotide 5-hydroxyl-kinase	PNKP	4	4	2	2	2	2	2	1	3	3	1	1	2	0	2	2	2	2	2	2	2	2	1	3	3	1	1	2	0	2	2	2	0	9998200	0	0	0	0	0	11131000	0	0	0	0	0	0	10486000
RNA-binding protein EWS	EWSR1	5	1	5	5	4	5	5	4	5	5	5	4	4	5	5	5	5	1	1	1	1	1	1	1	1	1	1	1	1	1	1	1	470960000	406150000	498010000	445780000	527740000	538080000	330590000	374960000	431630000	379940000	528870000	402030000	387300000	372720000	365640000
Cordon-bleu protein-like 1	COBLL1	2	2	1	1	1	2	1	2	2	1	1	1	1	1	1	1	1	1	1	1	2	1	2	2	1	1	1	1	1	1	1	1	212650000	0	0	0	0	0	0	0	222500000	0	0	187430000	224770000	228190000	0
Ubiquitin-conjugating enzyme E2 A	UBE2A	1	1	1	1	1	1	1	1	1	0	1	0	0	1	1	1	1	1	1	1	1	1	1	1	0	1	0	0	1	1	1	1	0	0	0	0	0	0	5632000	0	0	0	0	0	0	0	0
Ubiquitin-protein ligase E3A	UBE3A	2	2	1	2	1	1	1	1	1	1	1	0	1	1	1	1	2	1	2	1	1	1	1	1	1	1	0	1	1	1	1	2	0	10178000	0	0	0	0	0	0	0	0	0	0	0	0	12763000
PHD finger protein 6	PHF6	5	5	4	5	4	4	3	3	5	4	3	2	3	3	2	5	3	4	5	4	4	3	3	5	4	3	2	3	3	2	5	3	58919000	60308000	75708000	57568000	55100000	73341000	68629000	70209000	80812000	58393000	50408000	77967000	64257000	52955000	67906000
	SPTAN1	282	0	239	250	162	220	227	178	244	247	192	166	230	202	236	261	241	0	0	0	0	0	0	0	0	0	0	0	0	0	0	0	40988000	86625000	22943000	33152000	59004000	30581000	0	0	0	0	0	0	0	83012000	0
71;77	906;1198
Synaptojanin-1	SYNJ1	4	4	3	2	2	3	4	3	2	3	3	2	1	2	1	1	1	3	2	2	3	4	3	2	3	3	2	1	2	1	1	1	56853000	0	0	56214000	98351000	54497000	0	0	79492000	59729000	0	0	0	0	0
Protein diaphanous homolog 1	DIAPH1	3	3	3	3	3	2	1	2	2	3	2	1	2	3	2	3	2	3	3	3	2	1	2	2	3	2	1	2	3	2	3	2	25167000	21458000	21688000	0	0	0	15458000	20130000	0	0	0	23315000	0	22908000	0
Heat shock 70 kDa protein 1B;Heat shock 70 kDa protein 1A	HSPA1B;HSPA1A	27	12	25	25	23	21	20	21	21	24	21	21	24	23	23	24	24	10	11	9	10	10	9	9	11	11	8	10	10	11	11	11	572620000	618520000	505940000	434340000	383910000	439270000	419560000	407700000	437960000	377440000	573670000	548490000	452540000	515800000	417020000
Tripartite motif-containing protein 26	TRIM26	2	2	2	2	2	2	2	2	2	2	2	1	2	2	2	2	2	2	2	2	2	2	2	2	2	2	1	2	2	2	2	2	0	14581000	20337000	0	13226000	0	14371000	16801000	0	0	14993000	0	0	0	0
Complement C4-B;Complement C4 beta chain;Complement C4-B alpha chain;C4a anaphylatoxin;C4b-B;C4d-B;Complement C4 gamma chain;Complement C4-A;Complement C4 beta chain;Complement C4-A alpha chain;C4a anaphylatoxin;C4b-A;C4d-A;Complement C4 gamma chain	C4B;C4A	3	3	3	2	3	1	3	2	2	2	2	2	3	3	3	3	3	3	2	3	1	3	2	2	2	2	2	3	3	3	3	3	72080000	99091000	78141000	0	53098000	59795000	58150000	65355000	69703000	69289000	73390000	91063000	53904000	67308000	41727000
Protein scribble homolog	SCRIB	34	2	20	23	12	22	21	15	21	21	16	10	21	17	20	17	25	0	2	0	2	2	0	0	1	1	0	1	1	1	0	2	277260000	279250000	190480000	344940000	315880000	267770000	278000000	224140000	230430000	160090000	274280000	240340000	316450000	273880000	280410000
Pantothenate kinase 4	PANK4	1	1	1	1	1	0	1	1	0	1	1	0	0	0	0	1	1	1	1	1	0	1	1	0	1	1	0	0	0	0	1	1	0	0	0	0	0	0	0	3077800	0	0	0	0	0	0	0
RNA binding protein fox-1 homolog;RNA binding protein fox-1 homolog 2;RNA binding protein fox-1 homolog 1	RBFOX2;RBFOX1	3	3	3	2	3	2	2	3	0	2	1	1	2	2	2	1	2	3	2	3	2	2	3	0	2	1	1	2	2	2	1	2	11395000	13074000	15893000	11578000	13946000	14723000	0	17799000	0	0	9368500	17660000	13313000	0	13122000
Poly(U)-binding-splicing factor PUF60	PUF60	12	12	8	9	8	5	9	6	9	11	8	5	7	8	6	11	9	8	9	8	5	9	6	9	11	8	5	7	8	6	11	9	136790000	145900000	184480000	88229000	99493000	122960000	124230000	132150000	137840000	108710000	137640000	140820000	128520000	132290000	141610000
PHD and RING finger domain-containing protein 1	PHRF1	8	8	6	5	5	6	5	4	6	5	5	5	6	6	6	4	6	6	5	5	6	5	4	6	5	5	5	6	6	6	4	6	57740000	46805000	80692000	51938000	67804000	71570000	45693000	44170000	64194000	50097000	63804000	64381000	63058000	61529000	76936000
14-3-3 protein beta/alpha;14-3-3 protein beta/alpha, N-terminally processed	YWHAB;YWHAH	5	1	5	3	4	4	4	4	3	3	5	3	4	3	4	4	4	1	1	1	1	1	1	1	1	1	1	1	1	1	1	1	21931000	30503000	16342000	24179000	18252000	0	34399000	43040000	24141000	24591000	0	22248000	20455000	34793000	0
Absent in melanoma 1 protein	AIM1	5	5	3	2	3	3	3	3	3	3	2	2	4	2	4	2	4	3	2	3	3	3	3	3	3	2	2	4	2	4	2	4	16164000	11042000	12859000	14908000	19868000	0	21069000	13997000	21361000	17200000	20454000	0	15794000	16469000	18254000
DnaJ homolog subfamily B member 6;DnaJ homolog subfamily B member 8;DnaJ homolog subfamily B member 2	DNAJB6;DNAJB2;DNAJB8	2	2	1	1	1	1	1	1	1	0	1	1	2	1	1	0	1	1	1	1	1	1	1	1	0	1	1	2	1	1	0	1	0	0	0	0	0	0	0	0	9823700	0	0	0	0	0	0
Ras-related protein Rap-1b;Ras-related protein Rap-1b-like protein	RAP1B	4	1	3	3	1	1	2	1	2	4	3	1	2	2	2	4	3	1	1	0	0	0	0	0	1	1	0	0	0	0	1	1	44339000	61257000	44819000	33795000	41500000	35448000	52584000	63420000	50231000	31906000	31359000	45683000	49062000	49013000	44450000
Perilipin-4	PLIN4	9	9	5	5	6	6	8	5	5	7	8	2	6	6	5	6	4	5	5	6	6	8	5	5	7	8	2	6	6	5	6	4	62805000	59938000	77721000	57025000	54336000	67704000	48522000	37987000	68283000	59096000	57076000	75661000	55226000	42408000	55062000
LIM and senescent cell antigen-like-containing domain protein 1;LIM and senescent cell antigen-like-containing domain protein 2	LIMS1;LIMS2	3	3	1	2	1	2	1	1	2	1	2	0	2	0	1	2	3	1	2	1	2	1	1	2	1	2	0	2	0	1	2	3	0	15062000	0	10774000	0	0	0	0	9517300	0	12917000	0	0	16049000	13152000
		2	1	2	1	0	2	2	2	2	2	2	0	1	1	2	2	2	1	1	0	1	1	1	1	1	1	0	1	1	1	1	1	11546000	0	0	0	26680000	0	16226000	16658000	15188000	0	18536000	0	18364000	0	14917000
Matrin-3	MATR3	38	38	32	34	27	33	29	32	30	31	32	29	30	31	31	33	34	32	34	27	33	29	32	30	31	32	29	30	31	31	33	34	2075900000	1754800000	2409700000	2179700000	2048700000	2205100000	1846900000	2042800000	2158200000	2120300000	1845500000	1976300000	2060900000	1924600000	1994200000
Spermatogenesis-associated protein 31A6;Spermatogenesis-associated protein 31A7;Spermatogenesis-associated protein 31A5;Spermatogenesis-associated protein 31A1;Spermatogenesis-associated protein 31A3	SPATA31A6;SPATA31A7;SPATA31A5;SPATA31A1;SPATA31A3	2	2	2	1	1	1	0	2	0	0	1	0	2	2	1	1	1	2	1	1	1	0	2	0	0	1	0	2	2	1	1	1	0	0	0	0	0	7129000	0	0	0	0	0	0	0	0	0
Interferon-related developmental regulator 2	IFRD2	1	1	1	0	0	0	0	1	0	1	0	0	0	0	0	0	0	1	0	0	0	0	1	0	1	0	0	0	0	0	0	0	0	0	0	0	0	0	0	1703800	0	0	0	0	0	0	0
Ceroid-lipofuscinosis neuronal protein 6	CLN6	1	1	0	1	0	0	0	0	1	1	0	0	0	0	0	0	0	0	1	0	0	0	0	1	1	0	0	0	0	0	0	0	0	0	0	0	0	0	0	5718000	0	0	0	0	0	0	0
SH3 domain-containing protein 19	SH3D19	3	3	2	2	2	2	1	3	1	1	1	2	1	1	1	0	1	2	2	2	2	1	3	1	1	1	2	1	1	1	0	1	0	15661000	0	33868000	0	18309000	0	0	0	21774000	0	0	0	0	0
Fatty acid synthase;[Acyl-carrier-protein] S-acetyltransferase;[Acyl-carrier-protein] S-malonyltransferase;3-oxoacyl-[acyl-carrier-protein] synthase;3-oxoacyl-[acyl-carrier-protein] reductase;3-hydroxyacyl-[acyl-carrier-protein] dehydratase;Enoyl-[acyl-carrier-protein] reductase;Oleoyl-[acyl-carrier-protein] hydrolase	FASN	35	35	28	27	24	19	17	19	24	27	21	14	22	25	25	26	24	28	27	24	19	17	19	24	27	21	14	22	25	25	26	24	591530000	578960000	689560000	395790000	462720000	445750000	440250000	440810000	500850000	524810000	525350000	590810000	510060000	513610000	455760000
Eukaryotic translation initiation factor 4 gamma 3	EIF4G3	9	5	4	5	4	2	2	4	3	4	3	1	5	3	4	5	5	2	2	1	2	1	2	0	1	1	0	2	1	2	2	1	0	6073600	0	6685000	0	0	0	0	0	0	7605200	0	0	6749800	0
PCNA-associated factor	KIAA0101	5	5	1	2	1	2	2	2	3	1	2	2	1	2	2	3	2	1	2	1	2	2	2	3	1	2	2	1	2	2	3	2	15710000	19248000	0	24169000	0	22379000	22092000	20887000	26585000	24415000	0	0	18040000	0	28660000
SCY1-like protein 2	SCYL2	6	6	4	6	5	2	3	3	3	2	2	2	4	4	5	4	4	4	6	5	2	3	3	3	2	2	2	4	4	5	4	4	29715000	46180000	60871000	22445000	31107000	32479000	24507000	29654000	24952000	21396000	38380000	52002000	32903000	34493000	31439000
EGF-containing fibulin-like extracellular matrix protein 1	EFEMP1	1	1	1	1	1	1	1	1	1	1	1	0	0	1	1	1	1	1	1	1	1	1	1	1	1	1	0	0	1	1	1	1	0	0	0	0	0	0	0	0	4094900	0	0	0	0	0	0
E3 ubiquitin-protein ligase CBL	CBL	17	15	11	10	8	14	13	14	16	16	11	10	14	14	11	13	8	10	10	8	13	13	12	15	14	10	9	12	13	11	11	8	130110000	140820000	201830000	302370000	304150000	373980000	211360000	184970000	267360000	181560000	240350000	289470000	158510000	136180000	130390000
		3	3	1	1	1	1	1	1	1	2	1	1	1	1	1	2	2	1	1	1	1	1	1	1	2	1	1	1	1	1	2	2	0	0	0	0	0	0	0	124150000	0	0	0	0	0	0	0
Transcriptional repressor p66-beta	GATAD2B	7	6	6	4	4	4	5	4	5	4	5	4	4	4	4	5	4	5	3	3	3	4	3	4	3	4	3	3	3	3	4	3	32068000	28147000	33029000	23979000	23599000	27331000	28621000	29407000	26375000	24220000	26374000	27764000	22277000	25077000	26724000
Fermitin family homolog 2	FERMT2	2	2	2	2	2	1	2	2	2	2	2	1	1	0	2	1	2	2	2	2	1	2	2	2	2	2	1	1	0	2	1	2	0	0	0	0	0	0	0	0	9451500	0	0	0	0	0	0
Negative elongation factor B	NELFB	3	3	2	2	2	2	2	2	2	2	2	2	2	2	2	3	2	2	2	2	2	2	2	2	2	2	2	2	2	2	3	2	19088000	20223000	32089000	13352000	14993000	19508000	31617000	12905000	35982000	11038000	18799000	19552000	14430000	17912000	15545000
Putative pre-mRNA-splicing factor ATP-dependent RNA helicase DHX16	DHX16	5	5	2	3	2	3	3	2	3	3	2	1	3	1	3	3	3	2	3	2	3	3	2	3	3	2	1	3	1	3	3	3	0	13682000	15165000	18900000	16195000	16091000	15170000	13456000	16227000	0	14539000	0	18621000	14840000	14926000
HLA class I histocompatibility antigen, Cw-12 alpha chain;HLA class I histocompatibility antigen, B-54 alpha chain;HLA class I histocompatibility antigen, Cw-16 alpha chain;HLA class I histocompatibility antigen, Cw-6 alpha chain;HLA class I histocompatibility antigen, Cw-15 alpha chain;HLA class I histocompatibility antigen, Cw-7 alpha chain;HLA class I histocompatibility antigen, A-29 alpha cha…	HLA-C;HLA-B;HLA-A	6	0	5	5	5	3	4	4	5	3	3	2	3	4	3	4	3	0	0	0	0	0	0	0	0	0	0	0	0	0	0	0	41877000	39230000	45813000	26766000	34401000	40010000	37564000	33433000	35775000	29624000	33073000	38268000	27435000	27867000	38776000
Flotillin-1	FLOT1	5	5	2	3	2	2	1	1	4	1	3	0	1	2	3	2	2	2	3	2	2	1	1	4	1	3	0	1	2	3	2	2	17413000	11540000	9379900	11349000	0	0	14816000	0	16656000	0	0	0	10842000	0	0
Keratin, type I cuticular Ha4	KRT34	1	1	0	0	0	0	1	0	1	0	1	0	1	0	1	1	0	0	0	0	0	1	0	1	0	1	0	1	0	1	1	0	0	0	0	0	0	0	0	0	4142500	0	0	0	0	0	0
		3	1	2	2	2	2	3	2	3	2	3	2	3	3	3	2	2	0	0	0	0	1	0	1	0	1	0	1	1	1	0	0	0	0	0	0	0	0	0	0	10006000	0	0	0	0	0	0
Protein QIL1	QIL1	2	2	2	2	2	1	2	2	2	2	2	1	2	2	2	2	2	2	2	2	1	2	2	2	2	2	1	2	2	2	2	2	10063000	11925000	13040000	0	11698000	12770000	11729000	10415000	10304000	0	12605000	12322000	9350100	10050000	12353000
Neuron navigator 3	NAV3	2	2	0	0	0	0	0	0	0	0	0	0	0	1	1	0	0	0	0	0	0	0	0	0	0	0	0	0	1	1	0	0	0	0	0	0	0	0	0	0	0	0	0	0	0	0	0
		1	1	1	0	0	1	1	1	0	0	1	1	1	1	1	1	1	1	0	0	1	1	1	0	0	1	1	1	1	1	1	1	0	0	0	0	0	0	0	0	2410100	0	0	0	0	0	0
Rab11 family-interacting protein 5	RAB11FIP5	3	3	3	2	2	2	2	2	3	1	2	2	2	1	3	1	1	3	2	2	2	2	2	3	1	2	2	2	1	3	1	1	20180000	0	0	0	0	0	0	0	0	0	0	0	19182000	0	0
Brain-enriched guanylate kinase-associated protein	BEGAIN	1	1	0	1	1	1	0	0	1	0	1	1	1	0	1	1	0	0	1	1	1	0	0	1	0	1	1	1	0	1	1	0	0	0	0	0	0	0	0	0	5405300	0	0	0	0	0	0
Paxillin	PXN	5	5	3	4	2	3	4	3	2	5	3	2	2	3	2	4	4	3	4	2	3	4	3	2	5	3	2	2	3	2	4	4	14876000	12357000	19026000	12308000	16655000	11217000	15307000	17754000	18180000	10448000	13938000	16975000	14928000	18138000	15877000
Tight junction protein ZO-2	TJP2	17	17	11	12	12	10	10	9	10	12	10	5	10	11	11	11	8	11	12	12	10	10	9	10	12	10	5	10	11	11	11	8	137800000	115680000	141140000	163060000	145670000	142820000	153830000	139780000	158810000	125210000	161700000	162600000	158910000	131730000	176090000
Kinesin-like protein KIF21A	KIF21A	3	3	3	2	1	0	1	1	1	2	2	1	2	2	2	0	1	3	2	1	0	1	1	1	2	2	1	2	2	2	0	1	11423000	0	0	0	0	0	0	0	0	0	0	0	0	0	0
FERM, RhoGEF and pleckstrin domain-containing protein 1	FARP1	1	1	1	1	0	0	1	1	1	0	1	0	1	1	1	0	0	1	1	0	0	1	1	1	0	1	0	1	1	1	0	0	0	0	0	0	0	0	0	0	20420000	0	0	0	0	0	0
Calpain-15	CAPN15	3	3	2	2	3	2	3	3	1	3	2	1	2	2	1	1	0	2	2	3	2	3	3	1	3	2	1	2	2	1	1	0	6832000	0	7793500	0	7708600	0	0	6331900	0	0	7550200	0	0	0	0
Ras-related protein Rab-34, isoform NARR	RAB34	2	2	2	2	2	2	1	2	2	2	2	2	2	2	2	2	1	2	2	2	2	1	2	2	2	2	2	2	2	2	2	1	11252000	22394000	12598000	14686000	0	11689000	14025000	10186000	11190000	8133800	12051000	11718000	11557000	10404000	0
E3 ubiquitin-protein ligase NEDD4-like	NEDD4L	2	2	1	2	2	2	2	2	2	1	2	1	2	2	2	2	2	1	2	2	2	2	2	2	1	2	1	2	2	2	2	2	0	13406000	16373000	15887000	13219000	13509000	15234000	0	15911000	0	18549000	20075000	22965000	13049000	12397000
		1	1	1	1	0	0	1	0	1	1	1	0	0	1	1	0	1	1	1	0	0	1	0	1	1	1	0	0	1	1	0	1	0	0	0	0	0	0	0	0	2634500	0	0	0	0	0	0
		1	1	0	1	1	0	0	0	0	1	1	1	0	0	1	1	0	0	1	1	0	0	0	0	1	1	1	0	0	1	1	0	0	0	0	0	0	0	0	0	959610000	0	0	0	0	0	0
Protein FAM107B	FAM107B	1	1	0	0	0	0	0	1	1	1	1	0	1	1	1	0	1	0	0	0	0	0	1	1	1	1	0	1	1	1	0	1	0	0	0	0	0	0	0	0	1911300	0	0	0	0	0	0
GAS2-like protein 1	GAS2L1	3	3	1	1	0	1	1	0	1	2	0	0	0	2	0	1	1	1	1	0	1	1	0	1	2	0	0	0	2	0	1	1	0	0	0	0	0	0	3791300	0	0	0	0	0	0	0	0
KAT8 regulatory NSL complex subunit 1-like protein	KANSL1L	2	2	2	1	2	2	2	1	1	2	0	1	1	1	2	0	0	2	1	2	2	2	1	1	2	0	1	1	1	2	0	0	0	0	10257000	27217000	33550000	0	0	0	0	0	0	0	0	0	0
Pleckstrin homology domain-containing family G member 3	PLEKHG3	18	18	13	12	3	14	14	9	13	13	9	6	7	8	10	7	10	13	12	3	14	14	9	13	13	9	6	7	8	10	7	10	116180000	83420000	31977000	161900000	189250000	118870000	107910000	116770000	71801000	56506000	72509000	46286000	72758000	52988000	69594000
SH3 and PX domain-containing protein 2B	SH3PXD2B	2	2	2	2	2	1	2	1	2	1	2	1	2	2	2	2	1	2	2	2	1	2	1	2	1	2	1	2	2	2	2	1	17015000	11541000	28596000	0	19226000	0	16067000	0	22941000	0	20751000	25932000	16687000	13972000	0
Stathmin;Stathmin-2	STMN1;STMN2	2	2	1	1	1	1	0	1	1	0	1	0	0	1	2	0	2	1	1	1	1	0	1	1	0	1	0	0	1	2	0	2	0	0	0	0	0	0	0	0	0	0	0	0	6946000	0	10506000
Coiled-coil domain-containing protein 144A;Coiled-coil domain-containing protein 144B;Putative coiled-coil domain-containing protein 144C	CCDC144A;CCDC144B;CCDC144CP	2	2	1	1	1	1	1	1	1	1	1	2	1	1	1	1	1	1	1	1	1	1	1	1	1	1	2	1	1	1	1	1	0	0	0	16911000	0	0	22273000	19710000	20738000	0	24553000	28678000	29802000	23934000	24827000
CCR4-NOT transcription complex subunit 1	CNOT1	4	4	4	3	4	4	3	3	4	3	4	3	4	3	3	1	4	4	3	4	4	3	3	4	3	4	3	4	3	3	1	4	28165000	36788000	38853000	21237000	33688000	26044000	18721000	19944000	27382000	21489000	23021000	21974000	25270000	0	16400000
28S ribosomal protein S16, mitochondrial	MRPS16	3	3	3	2	3	2	2	3	3	2	2	2	2	3	2	3	2	3	2	3	2	2	3	3	2	2	2	2	3	2	3	2	21202000	28621000	39821000	21090000	23039000	24310000	23447000	23662000	28252000	20584000	0	22732000	22978000	29069000	28219000
Pleckstrin homology domain-containing family D member 1	PLEKHD1	2	2	0	0	1	0	1	0	0	0	0	0	0	0	0	0	0	0	0	1	0	1	0	0	0	0	0	0	0	0	0	0	0	0	0	0	6845000	0	0	0	0	0	0	0	0	0	0
3(2),5-bisphosphate nucleotidase 1	BPNT1	1	1	0	1	0	0	0	1	0	0	0	0	0	1	0	0	1	0	1	0	0	0	1	0	0	0	0	0	1	0	0	1	0	0	0	0	0	5008200	0	0	0	0	0	0	0	0	0
Hematological and neurological expressed 1-like protein	HN1L	4	1	4	4	3	2	4	3	3	4	2	0	4	3	2	3	3	1	1	1	0	1	1	1	1	1	0	1	1	1	1	1	19234000	19155000	16879000	0	28306000	18514000	15502000	17812000	0	0	20582000	0	20119000	21283000	21454000
Small nuclear ribonucleoprotein E	SNRPE	1	1	1	1	1	1	1	1	1	1	1	1	1	1	1	1	1	1	1	1	1	1	1	1	1	1	1	1	1	1	1	1	0	0	0	0	0	0	0	0	24225000	0	0	0	0	0	0
Zinc finger MYM-type protein 3	ZMYM3	3	3	1	1	2	2	2	2	0	0	0	1	1	0	1	0	1	1	1	2	2	2	2	0	0	0	1	1	0	1	0	1	0	0	0	0	0	8697800	0	0	0	0	0	0	0	0	0
Structural maintenance of chromosomes flexible hinge domain-containing protein 1	SMCHD1	18	18	11	15	11	8	10	12	13	9	9	4	8	11	9	11	8	11	15	11	8	10	12	13	9	9	4	8	11	9	11	8	78347000	99830000	132800000	68533000	83739000	98116000	80537000	56633000	91022000	51870000	96320000	85443000	71957000	75748000	78512000
Rho GTPase-activating protein 42	ARHGAP42	2	2	1	0	0	0	1	1	1	1	0	0	0	0	0	1	0	1	0	0	0	1	1	1	1	0	0	0	0	0	1	0	0	0	0	0	0	0	0	3386600	0	0	0	0	0	0	0
Translocon-associated protein subunit delta	SSR4	3	3	2	2	2	2	1	0	2	1	3	1	1	2	1	1	2	2	2	2	2	1	0	2	1	3	1	1	2	1	1	2	0	0	0	0	0	0	0	0	7249600	0	0	0	0	0	0
Polypyrimidine tract-binding protein 1	PTBP1	20	17	17	18	17	17	18	16	18	18	17	15	17	18	16	19	17	15	15	15	16	16	15	16	16	16	13	16	16	15	16	15	775270000	1077100000	1175100000	710830000	791460000	914860000	998900000	966000000	898170000	733950000	899960000	996320000	790820000	1050400000	991550000
Pericentriolar material 1 protein	PCM1	3	3	1	2	2	1	1	1	1	0	0	0	1	0	3	1	2	1	2	2	1	1	1	1	0	0	0	1	0	3	1	2	0	0	8422000	0	0	0	0	0	0	0	0	0	0	0	0
Mesencephalic astrocyte-derived neurotrophic factor	MANF	7	7	3	6	3	3	2	3	6	4	3	3	5	4	4	6	4	3	6	3	3	2	3	6	4	3	3	5	4	4	6	4	23947000	29236000	24841000	23000000	27690000	24902000	24984000	32937000	19524000	21759000	27936000	21265000	25331000	25645000	33493000
	FMR1	18	0	15	18	16	14	12	15	14	13	14	9	15	10	10	14	14	0	0	0	0	0	0	0	0	0	0	0	0	0	0	0	12081000	11868000	16509000	10115000	11198000	18408000	0	14926000	20167000	0	11051000	0	0	13308000	14509000
Pituitary tumor-transforming gene 1 protein-interacting protein	PTTG1IP	1	1	1	1	1	1	1	1	1	1	1	1	1	1	1	1	1	1	1	1	1	1	1	1	1	1	1	1	1	1	1	1	0	0	0	0	0	0	0	0	8473500	0	0	0	0	0	0
Potassium channel subfamily U member 1	KCNU1	1	1	1	1	1	1	1	1	1	1	1	0	1	1	1	1	1	1	1	1	1	1	1	1	1	1	0	1	1	1	1	1	145310000	0	284410000	0	203170000	244360000	194700000	227410000	0	0	207340000	282700000	141040000	0	0
Hypoxia-inducible factor 1-alpha	HIF1A	1	1	1	1	1	1	1	0	1	1	1	0	1	1	1	1	1	1	1	1	1	1	0	1	1	1	0	1	1	1	1	1	0	0	0	0	0	0	0	0	27500000	0	0	0	0	0	0
Collagen alpha-5(VI) chain	COL6A5	1	1	1	0	0	0	0	0	0	0	0	0	0	0	0	0	0	1	0	0	0	0	0	0	0	0	0	0	0	0	0	0	0	0	0	0	0	0	0	0	0	0	0	0	0	0	0
Sister chromatid cohesion protein PDS5 homolog B	PDS5B	1	1	1	1	1	0	1	1	1	1	1	0	1	1	1	1	1	1	1	1	0	1	1	1	1	1	0	1	1	1	1	1	0	0	0	0	0	0	0	0	2527100	0	0	0	0	0	0
Serine/arginine repetitive matrix protein 1	SRRM1	3	3	3	3	3	2	2	2	2	3	3	2	3	3	3	2	3	3	3	3	2	2	2	2	3	3	2	3	3	3	2	3	35032000	28158000	37644000	31244000	34446000	33456000	37509000	34943000	22845000	33044000	32873000	27518000	28798000	28519000	36637000
Fer-1-like protein 4	FER1L4	3	2	2	3	2	2	2	1	2	2	2	1	1	2	0	1	1	1	2	1	1	1	0	1	1	1	0	1	1	0	1	0	0	74162000	0	0	0	0	0	0	0	0	0	0	0	0	0
Eukaryotic translation initiation factor 3 subunit L	EIF3L	6	6	0	3	2	1	0	1	2	3	3	0	1	2	1	4	2	0	3	2	1	0	1	2	3	3	0	1	2	1	4	2	0	0	0	0	0	0	13983000	12887000	0	0	0	15789000	0	21046000	13509000
Caspase recruitment domain-containing protein 10	CARD10	1	1	0	1	0	0	0	0	1	0	0	0	0	1	0	0	0	0	1	0	0	0	0	1	0	0	0	0	1	0	0	0	0	0	0	0	0	0	3326300	0	0	0	0	0	0	0	0
SUMO-conjugating enzyme UBC9	UBE2I	3	3	2	1	3	2	1	3	2	1	2	1	3	2	1	3	1	2	1	3	2	1	3	2	1	2	1	3	2	1	3	1	15717000	0	29342000	26511000	0	21211000	0	0	22085000	0	24310000	21761000	0	51442000	0
Copine-1	CPNE1	4	4	4	2	2	2	2	3	2	2	2	1	4	3	3	0	2	4	2	2	2	2	3	2	2	2	1	4	3	3	0	2	26187000	17764000	30237000	13131000	11782000	25026000	8397700	11237000	13856000	0	24341000	18539000	21242000	0	16103000
Coatomer subunit delta	ARCN1	3	3	2	3	1	1	2	0	2	2	2	0	2	2	2	3	2	2	3	1	1	2	0	2	2	2	0	2	2	2	3	2	9920100	9879000	0	0	9453900	0	12042000	13043000	9854300	0	9821900	9665600	0	12189000	0
Thiosulfate sulfurtransferase	TST	1	1	1	1	1	0	0	1	1	0	0	1	0	1	1	0	0	1	1	1	0	0	1	1	0	0	1	0	1	1	0	0	0	0	0	0	0	0	6634600	0	0	0	0	0	0	0	0
DNA helicase;DNA replication licensing factor MCM5	MCM5	15	15	7	10	10	5	4	6	9	10	8	4	9	7	7	12	9	7	10	10	5	4	6	9	10	8	4	9	7	7	12	9	87159000	109920000	119270000	67292000	75779000	97707000	68502000	67138000	79963000	153890000	90235000	111550000	89735000	93819000	80686000
X-ray repair cross-complementing protein 6	XRCC6	21	21	16	19	13	14	15	12	18	15	14	11	17	15	15	19	16	16	19	13	14	15	12	18	15	14	11	17	15	15	19	16	550020000	581020000	424820000	516640000	465350000	430830000	595990000	559150000	454050000	385640000	538210000	503840000	551770000	612100000	481590000
NHP2-like protein 1;NHP2-like protein 1, N-terminally processed	NHP2L1	9	9	8	8	7	6	7	7	8	6	8	6	9	7	8	9	9	8	8	7	6	7	7	8	6	8	6	9	7	8	9	9	118710000	154000000	163150000	180750000	214830000	166150000	156870000	205420000	145160000	127770000	190310000	134870000	170610000	164530000	187640000
Chromatin modification-related protein MEAF6	MEAF6	1	1	1	0	0	0	0	0	0	0	1	1	0	0	0	0	0	1	0	0	0	0	0	0	0	1	1	0	0	0	0	0	0	0	0	0	0	0	0	0	14636000	0	0	0	0	0	0
F-actin-capping protein subunit beta	CAPZB	33	33	30	31	23	33	31	26	32	31	29	25	30	27	30	29	26	30	31	23	33	31	26	32	31	29	25	30	27	30	29	26	7287200000	6537300000	3465700000	6148400000	7492500000	4744500000	7497700000	7097600000	5141100000	4431200000	7132800000	5476000000	7033200000	7629300000	6235900000
Rootletin	CROCC	3	3	2	1	1	1	2	2	2	2	2	1	1	2	2	3	1	2	1	1	1	2	2	2	2	2	1	1	2	2	3	1	266190000	0	0	0	322120000	247900000	311000000	276510000	206730000	0	0	229810000	240070000	275320000	0
Nuclear factor 1;Nuclear factor 1 A-type	NFIA	2	2	1	1	1	1	2	1	1	2	2	1	1	2	2	1	2	1	1	1	1	2	1	1	2	2	1	1	2	2	1	2	0	0	0	0	0	0	0	21004000	0	0	0	0	0	0	16001000
Dynein light chain roadblock-type 1;Dynein light chain roadblock-type 2	DYNLRB2;DYNLRB1	1	1	1	1	1	1	1	1	1	1	1	1	1	1	1	1	1	1	1	1	1	1	1	1	1	1	1	1	1	1	1	1	0	0	0	0	0	0	0	0	30146000	0	0	0	0	0	0
39S ribosomal protein L43, mitochondrial	MRPL43	6	6	3	5	3	2	3	2	6	6	3	2	5	4	5	5	5	3	5	3	2	3	2	6	6	3	2	5	4	5	5	5	24448000	31729000	49741000	0	35775000	35494000	39739000	36436000	36047000	27314000	38089000	42877000	30228000	35905000	35367000
Protein SMG7	SMG7	1	1	0	1	1	1	0	1	1	1	1	1	1	0	1	1	1	0	1	1	1	0	1	1	1	1	1	1	0	1	1	1	0	0	0	0	0	0	0	0	5536400	0	0	0	0	0	0
Septin-6	2019-09-06	5	4	4	4	4	3	3	4	4	4	4	3	4	4	4	5	4	4	4	4	3	3	4	4	4	4	3	4	4	4	4	4	74710000	64824000	95284000	53109000	78998000	63118000	67175000	65596000	92167000	66476000	62617000	82228000	71274000	43134000	68983000
Exosome complex component CSL4	EXOSC1	3	3	2	2	3	2	2	2	2	2	2	1	2	2	2	2	2	2	2	3	2	2	2	2	2	2	1	2	2	2	2	2	14366000	12741000	19259000	10139000	11190000	12964000	10058000	10264000	10352000	0	10916000	11356000	11091000	12593000	8437800
Trypsin-3	PRSS3	2	2	1	1	2	2	2	1	0	2	1	1	1	1	1	2	1	1	1	2	2	2	1	0	2	1	1	1	1	1	2	1	0	0	234500000	198290000	220580000	0	0	134700000	0	0	0	0	0	94706000	0
Polyadenylate-binding protein;Polyadenylate-binding protein 4	PABPC4	42	3	34	39	35	32	35	27	36	39	35	25	33	37	33	34	37	3	3	3	3	3	2	3	3	3	1	3	3	3	2	2	743960000	807300000	1025800000	621550000	636840000	673770000	704960000	642580000	730700000	566760000	713910000	749140000	647680000	661010000	691770000
Complement decay-accelerating factor	CD55	9	9	8	9	4	6	5	3	9	9	7	5	8	7	7	9	8	8	9	4	6	5	3	9	9	7	5	8	7	7	9	8	255870000	270650000	85245000	181770000	115940000	99727000	231940000	184840000	160300000	113360000	264440000	153100000	125850000	200870000	157250000
Transcription initiation factor IIB	GTF2B	4	4	4	3	4	4	3	4	4	4	4	3	4	4	4	2	4	4	3	4	4	3	4	4	4	4	3	4	4	4	2	4	124430000	109010000	198000000	144200000	137430000	140100000	109430000	110260000	155870000	119970000	125220000	151270000	120290000	114590000	108890000
Upstream stimulatory factor 1;Upstream stimulatory factor 2	USF1;USF2	3	3	0	0	0	1	2	0	3	0	0	0	1	0	0	1	1	0	0	0	1	2	0	3	0	0	0	1	0	0	1	1	0	0	0	0	0	0	16355000	0	0	0	0	0	0	0	0
Dual specificity protein kinase CLK2	CLK2	2	2	1	2	1	0	0	1	0	0	1	0	1	1	1	1	1	1	2	1	0	0	1	0	0	1	0	1	1	1	1	1	0	0	0	0	0	0	0	0	5676100	0	0	0	0	0	0
Unconventional myosin-IXa	MYO9A	2	2	2	2	1	2	0	0	2	0	0	0	0	2	0	0	0	2	2	1	2	0	0	2	0	0	0	0	2	0	0	0	16780000	0	0	0	0	0	22676000	0	0	0	0	18819000	0	0	0
Proteasome activator complex subunit 3	PSME3	2	2	1	2	1	1	2	1	1	1	2	0	2	2	2	1	0	1	2	1	1	2	1	1	1	2	0	2	2	2	1	0	0	6957000	0	0	4801300	0	0	0	0	0	0	0	0	0	0
Iron-sulfur cluster assembly enzyme ISCU, mitochondrial	ISCU	1	1	0	1	0	0	1	0	0	0	0	0	0	0	0	0	0	0	1	0	0	1	0	0	0	0	0	0	0	0	0	0	0	0	0	0	4163000	0	0	0	0	0	0	0	0	0	0
Mortality factor 4-like protein 1	MORF4L1	4	4	4	3	3	3	3	3	3	3	3	3	3	3	4	3	2	4	3	3	3	3	3	3	3	3	3	3	3	4	3	2	36428000	33260000	59352000	36000000	42882000	62138000	41534000	37467000	51371000	52319000	36809000	38890000	32191000	34740000	30072000
	DBNL	5	1	5	3	3	3	4	4	2	3	3	4	2	2	3	3	4	1	0	1	0	1	1	0	1	1	1	0	0	0	1	1	11988000	22041000	28302000	21841000	34245000	27250000	22162000	30127000	21867000	22246000	0	42907000	25170000	25110000	24704000
Glutamine--tRNA ligase	QARS	2	2	1	2	2	1	0	0	1	1	1	0	1	2	2	2	2	1	2	2	1	0	0	1	1	1	0	1	2	2	2	2	0	0	0	0	0	0	0	0	0	0	0	9417600	9962800	7049800	0
Histone H3;Histone H3.2;Histone H3.3;Histone H3.1;Histone H3.1t;Histone H3.3C	H3F3B;H3F3A;HIST2H3A;HIST1H3A;HIST3H3;H3F3C	8	2	7	7	6	6	7	6	7	8	8	3	6	7	6	7	8	2	2	2	2	2	2	2	2	2	2	2	2	2	2	2	218430000	251240000	354620000	164930000	236090000	236380000	214670000	254220000	246040000	152310000	238350000	222560000	238480000	283190000	254330000
Polyadenylate-binding protein 2	PABPN1	2	2	2	2	2	1	1	2	1	2	1	1	1	1	1	1	2	2	2	2	1	1	2	1	2	1	1	1	1	1	1	2	24812000	31208000	33332000	0	0	38021000	0	15292000	0	0	0	0	0	0	14789000
Nuclear receptor coactivator 4	NCOA4	3	3	3	2	0	2	2	0	2	2	1	2	2	0	1	2	0	3	2	0	2	2	0	2	2	1	2	2	0	1	2	0	16432000	11622000	0	11856000	0	0	10029000	9293700	0	9395400	13887000	0	0	12050000	0
SWI/SNF-related matrix-associated actin-dependent regulator of chromatin subfamily E member 1	SMARCE1	4	4	2	4	4	4	3	3	2	2	3	3	2	2	3	3	1	2	4	4	4	3	3	2	2	3	3	2	2	3	3	1	34589000	29492000	45552000	26281000	32261000	37889000	26886000	0	23958000	22828000	29969000	25968000	31547000	24961000	29832000
Catenin beta-1	CTNNB1	5	3	2	3	3	1	2	2	2	2	2	2	1	2	3	3	3	1	1	2	0	1	1	1	1	1	1	0	1	2	2	2	0	0	0	0	0	0	0	0	0	0	0	0	7238900	7214700	0
Syntenin-1	SDCBP	2	2	1	1	1	1	1	1	1	1	0	1	0	1	1	2	1	1	1	1	1	1	1	1	1	0	1	0	1	1	2	1	0	25036000	0	0	0	0	30094000	19086000	0	0	0	0	0	0	20868000
Sorcin	SRI	3	3	2	2	1	0	0	1	1	1	1	0	1	2	2	1	1	2	2	1	0	0	1	1	1	1	0	1	2	2	1	1	10420000	19525000	0	0	0	0	0	0	0	0	0	0	0	0	0
Serine/threonine-protein phosphatase 6 regulatory ankyrin repeat subunit A	ANKRD28	1	1	0	0	0	0	0	0	0	0	0	0	0	1	1	0	0	0	0	0	0	0	0	0	0	0	0	0	1	1	0	0	0	0	0	0	0	0	0	0	0	0	0	0	3157100	0	0
14-3-3 protein epsilon	YWHAE	5	3	4	4	3	2	4	3	3	4	5	4	4	4	4	4	3	2	3	2	1	3	2	2	3	3	3	3	3	3	3	2	23285000	20198000	21025000	0	18103000	19193000	21293000	16617000	25097000	16529000	27389000	29202000	22134000	24003000	20349000
Cysteine--tRNA ligase, cytoplasmic	CARS	3	3	2	1	1	1	1	0	2	1	1	0	1	2	2	2	2	2	1	1	1	1	0	2	1	1	0	1	2	2	2	2	9445300	0	0	0	0	0	8322700	0	0	0	0	9151200	7945300	10820000	9297200
39S ribosomal protein L12, mitochondrial	MRPL12	11	11	6	11	8	4	6	6	8	9	6	4	7	5	6	7	8	6	11	8	4	6	6	8	9	6	4	7	5	6	7	8	81003000	98441000	117230000	80990000	104070000	99229000	105170000	99245000	90794000	62580000	72934000	94328000	77749000	113130000	97437000
Kin of IRRE-like protein 1	KIRREL	6	6	6	5	3	2	4	1	4	3	5	2	2	3	3	4	4	6	5	3	2	4	1	4	3	5	2	2	3	3	4	4	25764000	23194000	24264000	14402000	21887000	20015000	21485000	15533000	22387000	19107000	21525000	26390000	21388000	19474000	20348000
Tricarboxylate transport protein, mitochondrial	SLC25A1	2	2	2	2	1	2	2	1	1	1	2	0	2	1	1	2	1	2	2	1	2	2	1	1	1	2	0	2	1	1	2	1	0	22665000	0	0	0	0	15298000	16558000	16507000	0	16523000	0	0	0	0
Mediator of RNA polymerase II transcription subunit 29	MED29;IXL	1	1	1	1	1	0	1	1	1	0	0	0	0	0	0	0	0	1	1	1	0	1	1	1	0	0	0	0	0	0	0	0	0	0	0	0	0	2987600	0	0	0	0	0	0	0	0	0
Brain-specific angiogenesis inhibitor 1-associated protein 2	BAIAP2	5	5	2	2	4	3	3	3	3	2	3	2	4	4	3	3	5	2	2	4	3	3	3	3	2	3	2	4	4	3	3	5	35586000	31032000	56386000	31548000	41044000	36302000	33401000	35100000	38431000	28709000	39096000	37163000	39140000	29833000	35672000
Interleukin enhancer-binding factor 2	ILF2	3	3	2	3	3	3	3	3	3	3	3	3	3	3	3	3	3	2	3	3	3	3	3	3	3	3	3	3	3	3	3	3	125670000	84316000	170030000	130620000	131000000	180650000	129360000	135330000	150300000	117270000	149670000	137110000	122760000	123020000	167960000
SUN domain-containing ossification factor	SUCO	1	1	1	1	1	1	1	1	1	1	1	1	1	1	1	1	1	1	1	1	1	1	1	1	1	1	1	1	1	1	1	1	0	0	0	0	0	0	0	0	12090000	0	0	0	0	0	0
Serine/threonine-protein kinase 26;Serine/threonine-protein kinase 25;Serine/threonine-protein kinase 24;Serine/threonine-protein kinase 24 36 kDa subunit;Serine/threonine-protein kinase 24 12 kDa subunit	STK26;STK25;STK24	3	3	1	2	0	1	0	1	1	1	1	1	1	0	0	2	1	1	2	0	1	0	1	1	1	1	1	1	0	0	2	1	0	31968000	0	0	0	0	0	0	0	0	0	0	0	0	0
Calcium-transporting ATPase;Calcium-transporting ATPase type 2C member 1	ATP2C1	1	1	1	1	1	0	1	0	1	1	1	0	1	1	1	1	1	1	1	1	0	1	0	1	1	1	0	1	1	1	1	1	0	0	0	0	0	0	0	0	3437600	0	0	0	0	0	0
RNA-binding protein with multiple splicing	RBPMS	1	1	1	1	1	1	0	0	1	0	1	0	0	0	1	1	1	1	1	1	1	0	0	1	0	1	0	0	0	1	1	1	0	0	0	0	0	0	0	0	6740900	0	0	0	0	0	0
Replication protein A 14 kDa subunit	RPA3	1	1	1	1	0	0	0	0	1	1	0	0	1	0	1	1	1	1	1	0	0	0	0	1	1	0	0	1	0	1	1	1	0	0	0	0	0	0	0	25813000	0	0	0	0	0	0	0
Pescadillo homolog	PES1	8	8	6	7	6	6	7	4	7	8	4	4	5	5	6	5	7	6	7	6	6	7	4	7	8	4	4	5	5	6	5	7	64658000	56081000	84015000	64262000	62050000	77004000	59382000	74918000	59841000	63109000	71609000	56733000	80617000	78012000	74535000
Tudor domain-containing protein 15	TDRD15	1	1	0	0	0	1	1	0	0	0	1	0	1	0	1	0	0	0	0	0	1	1	0	0	0	1	0	1	0	1	0	0	0	0	0	0	0	0	0	0	43649000	0	0	0	0	0	0
GTP-binding nuclear protein Ran	RAN	11	11	10	10	10	7	9	7	11	10	8	6	7	10	10	9	9	10	10	10	7	9	7	11	10	8	6	7	10	10	9	9	199720000	238750000	230890000	155820000	162570000	192020000	235120000	223450000	186460000	185930000	205270000	240090000	172940000	203310000	201760000
Septin-10	2019-09-10	2	2	0	1	1	0	0	0	1	1	0	0	0	0	0	1	0	0	1	1	0	0	0	1	1	0	0	0	0	0	1	0	0	0	0	0	0	0	0	5232300	0	0	0	0	0	0	0
GRB2-associated-binding protein 1	GAB1	5	5	0	0	0	5	5	5	2	3	3	2	2	1	1	0	0	0	0	0	5	5	5	2	3	3	2	2	1	1	0	0	0	0	0	29207000	35496000	51400000	29046000	29584000	25836000	24938000	22345000	0	0	0	0
Zinc finger protein 346	ZNF346	2	2	1	1	1	2	1	0	1	1	1	0	0	0	1	1	0	1	1	1	2	1	0	1	1	1	0	0	0	1	1	0	0	0	0	10706000	0	0	0	0	0	0	0	0	0	0	0
Mothers against decapentaplegic homolog;Mothers against decapentaplegic homolog 2;Mothers against decapentaplegic homolog 3	SMAD2;SMAD3	4	4	3	1	3	3	2	4	2	3	4	2	4	2	3	4	3	3	1	3	3	2	4	2	3	4	2	4	2	3	4	3	21096000	0	34281000	0	0	26682000	25324000	22635000	25968000	0	21451000	23682000	25286000	23525000	19476000
Next to BRCA1 gene 1 protein	NBR1	4	4	3	4	2	3	4	2	4	4	4	1	2	4	3	4	4	3	4	2	3	4	2	4	4	4	1	2	4	3	4	4	27253000	16545000	14083000	15388000	19797000	18592000	41223000	25506000	33449000	0	27095000	19621000	21701000	25391000	24342000
	SYNCRIP	32	2	26	30	28	25	27	21	25	22	25	17	22	24	25	25	25	2	1	1	2	2	1	1	1	1	1	1	2	2	2	2	94417000	0	103440000	156720000	109770000	126780000	0	36655000	120170000	107280000	113990000	116160000	82407000	56519000	67868000
Probable ATP-dependent RNA helicase DDX27	DDX27	10	10	3	6	5	4	5	4	7	6	4	4	6	3	6	5	7	3	6	5	4	5	4	7	6	4	4	6	3	6	5	7	37433000	32597000	41598000	48351000	51127000	53557000	34951000	34316000	29546000	32854000	50816000	29036000	51662000	39496000	45270000
Eukaryotic peptide chain release factor subunit 1	ETF1	3	3	2	3	2	0	1	1	3	1	1	0	2	3	0	3	1	2	3	2	0	1	1	3	1	1	0	2	3	0	3	1	12805000	14593000	15993000	0	0	0	11457000	0	0	0	0	13587000	0	13175000	0
Nucleosome assembly protein 1-like 1	NAP1L1	8	6	6	6	6	6	6	5	5	5	7	5	6	7	7	7	7	4	4	4	4	4	3	3	3	5	3	4	5	5	5	5	297240000	309170000	405550000	207340000	235770000	310600000	247500000	278210000	262430000	204880000	256670000	359380000	244100000	287490000	266870000
Rab GTPase-activating protein 1-like, isoform 10	RABGAP1L	2	1	2	2	2	2	2	1	2	2	2	2	2	1	2	1	2	1	1	1	1	1	1	1	1	1	1	1	1	1	1	1	36655000	24853000	0	0	0	0	24792000	33436000	0	0	0	0	0	0	40706000
Eukaryotic translation initiation factor 6	EIF6	2	2	2	1	1	2	1	1	2	2	2	1	2	2	2	2	2	2	1	1	2	1	1	2	2	2	1	2	2	2	2	2	19011000	0	0	14694000	0	0	13193000	13775000	15103000	0	17876000	16613000	20947000	15754000	18350000
Peptidyl-prolyl cis-trans isomerase;Peptidyl-prolyl cis-trans isomerase-like 3	PPIL3	1	1	1	1	0	0	0	0	1	1	1	0	1	1	0	1	1	1	1	0	0	0	0	1	1	1	0	1	1	0	1	1	0	0	0	0	0	0	0	0	19504000	0	0	0	0	0	0
Alkyldihydroxyacetonephosphate synthase, peroxisomal	AGPS	2	2	1	1	1	0	1	1	1	1	1	1	1	1	1	2	2	1	1	1	0	1	1	1	1	1	1	1	1	1	2	2	0	0	0	0	0	0	0	0	0	0	0	0	0	10608000	11688000
Mitotic-spindle organizing protein 2B	MZT2B	1	1	1	1	1	1	1	1	1	0	1	1	1	1	1	0	1	1	1	1	1	1	1	1	0	1	1	1	1	1	0	1	0	0	0	0	0	0	0	0	4600500	0	0	0	0	0	0
Tax1-binding protein 1	TAX1BP1	6	6	5	6	2	3	3	2	3	3	2	3	4	2	3	4	4	5	6	2	3	3	2	3	3	2	3	4	2	3	4	4	56173000	43083000	0	66006000	60055000	50926000	56661000	61041000	67099000	35727000	63510000	71520000	44961000	55827000	55736000
Arf-GAP domain and FG repeat-containing protein 1	AGFG1	1	1	1	1	1	1	1	1	1	1	1	1	0	1	0	0	1	1	1	1	1	1	1	1	1	1	1	0	1	0	0	1	0	0	0	0	0	0	0	0	6810900	0	0	0	0	0	0
Small EDRK-rich factor 2	SERF2	1	1	1	1	1	1	1	1	1	1	1	1	1	1	1	1	1	1	1	1	1	1	1	1	1	1	1	1	1	1	1	1	25466000	0	54523000	0	0	38800000	0	0	0	41022000	27195000	35988000	33542000	0	34884000
SPATS2-like protein	SPATS2L	4	4	4	4	4	3	2	3	3	1	1	1	2	2	2	2	3	4	4	4	3	2	3	3	1	1	1	2	2	2	2	3	14978000	12394000	14319000	8374900	13283000	13920000	13251000	0	0	0	12730000	13164000	12615000	11681000	14946000
U4/U6.U5 tri-snRNP-associated protein 2	USP39	4	4	3	3	2	2	2	1	2	0	3	2	1	2	2	2	2	3	3	2	2	2	1	2	0	3	2	1	2	2	2	2	25823000	0	0	34030000	0	0	0	0	29323000	0	0	0	0	0	0
MICOS complex subunit MIC60	IMMT	17	17	12	15	11	10	12	11	13	11	12	9	11	11	9	10	10	12	15	11	10	12	11	13	11	12	9	11	11	9	10	10	353560000	332660000	315890000	199860000	325850000	224340000	243850000	230030000	280480000	213850000	232330000	220440000	247570000	189430000	198040000
Protein Wiz	WIZ	6	6	3	5	5	5	5	5	4	4	3	1	4	4	3	5	5	3	5	5	5	5	5	4	4	3	1	4	4	3	5	5	32007000	29786000	47238000	42197000	53538000	45627000	37342000	30688000	38712000	31952000	51978000	43508000	41328000	28505000	41357000
Heterogeneous nuclear ribonucleoprotein L-like	HNRNPLL;HNRPLL	4	4	3	4	2	1	3	3	2	2	3	1	2	3	3	2	3	3	4	2	1	3	3	2	2	3	1	2	3	3	2	3	34261000	28270000	37424000	33813000	39082000	29427000	24907000	23167000	35204000	38124000	15949000	24684000	25708000	25142000	19025000
Zinc finger protein 639	ZNF639	1	1	1	0	1	1	1	1	1	0	1	1	1	1	0	1	1	1	0	1	1	1	1	1	0	1	1	1	1	0	1	1	0	0	0	0	0	0	0	0	6487800	0	0	0	0	0	0
Kalirin	KALRN	2	2	1	1	0	0	1	1	2	1	0	0	1	1	1	2	2	1	1	0	0	1	1	2	1	0	0	1	1	1	2	2	0	0	0	0	0	0	6302000	0	0	0	0	0	0	0	0
	SORBS2	3	3	3	3	1	3	3	1	2	3	2	1	3	2	2	3	2	3	3	1	3	3	1	2	3	2	1	3	2	2	3	2	19298000	15364000	0	17563000	23222000	0	12910000	16055000	11800000	0	16812000	11896000	16967000	17049000	19398000
	IGSF11	1	1	0	0	0	0	0	0	0	0	0	0	1	1	1	0	1	0	0	0	0	0	0	0	0	0	0	1	1	1	0	1	0	0	0	0	0	0	0	0	0	0	0	0	0	0	47085000
Charged multivesicular body protein 2b	CHMP2B	3	2	2	1	0	1	1	2	1	0	2	0	2	3	2	0	2	1	1	0	1	1	2	1	0	2	0	2	2	2	0	2	0	0	0	0	0	0	0	0	10135000	0	0	0	0	0	0
Nuclear receptor corepressor 2	NCOR2	2	2	0	0	1	1	0	1	0	0	0	0	0	0	1	0	1	0	0	1	1	0	1	0	0	0	0	0	0	1	0	1	0	0	0	0	0	0	0	0	0	0	0	0	0	0	4994900
Signal transducing adapter molecule 1	STAM	1	1	1	1	1	1	1	1	1	1	1	1	1	1	1	1	1	1	1	1	1	1	1	1	1	1	1	1	1	1	1	1	0	0	0	0	0	0	0	0	15041000	0	0	0	0	0	0
Eukaryotic translation elongation factor 1 epsilon-1	EEF1E1;EEF1E1-BLOC1S5	2	2	1	2	1	0	0	0	1	2	1	0	2	1	2	1	1	1	2	1	0	0	0	1	2	1	0	2	1	2	1	1	0	17272000	0	0	0	0	19781000	18668000	18617000	0	21245000	19116000	17194000	17375000	20012000
Activated CDC42 kinase 1	TNK2	7	7	1	1	3	6	5	7	6	4	5	4	5	6	5	2	5	1	1	3	6	5	7	6	4	5	4	5	6	5	2	5	0	0	24157000	77104000	74735000	86331000	71701000	74515000	85750000	73731000	108020000	80789000	45890000	13701000	37279000
DNA-directed RNA polymerase;DNA-directed RNA polymerase II subunit RPB2	POLR2B	5	5	3	5	4	4	3	4	0	4	3	3	3	1	3	4	1	3	5	4	4	3	4	0	4	3	3	3	1	3	4	1	43517000	33618000	59469000	39216000	37039000	44324000	0	40085000	55364000	43547000	43322000	0	40407000	35789000	0
Protein CMSS1	CMSS1	2	2	2	2	1	2	2	1	2	2	1	1	1	2	1	2	2	2	2	1	2	2	1	2	2	1	1	1	2	1	2	2	15480000	9982600	0	15660000	14595000	0	11006000	15448000	0	0	0	18300000	0	15277000	15200000
Ras-related protein Rab-7a	RAB7A	2	2	1	2	1	2	0	2	2	2	0	2	2	1	2	1	1	1	2	1	2	0	2	2	2	0	2	2	1	2	1	1	0	44041000	0	40436000	0	46503000	38136000	40538000	0	51982000	45592000	0	41412000	0	0
Ras-related protein Ral-B	RALB	1	1	1	1	0	1	1	1	1	1	0	0	0	1	1	1	1	1	1	0	1	1	1	1	1	0	0	0	1	1	1	1	9047100	0	0	0	0	0	0	15039000	0	0	0	0	0	8569600	0
Nucleosome assembly protein 1-like 4	NAP1L4	7	5	6	6	6	5	5	5	7	4	6	4	6	6	6	5	5	4	4	4	3	3	3	5	2	4	2	4	4	4	3	3	58366000	50093000	59965000	54304000	54391000	0	51716000	56588000	54547000	0	46743000	58811000	69065000	64373000	56541000
	IQCB1	1	1	0	0	1	0	0	0	0	0	0	0	0	0	0	0	1	0	0	1	0	0	0	0	0	0	0	0	0	0	0	1	0	0	0	0	0	0	0	0	0	0	0	0	0	0	5752900
Mannosyl-oligosaccharide glucosidase	MOGS	3	3	3	3	3	2	2	2	3	2	2	1	0	2	3	1	2	3	3	3	2	2	2	3	2	2	1	0	2	3	1	2	33994000	30356000	44146000	31191000	26104000	37316000	27616000	29780000	34575000	0	0	33989000	30392000	0	26209000
Replication factor C subunit 4	RFC4	5	5	2	2	3	3	3	2	4	3	3	4	2	3	3	3	5	2	2	3	3	3	2	4	3	3	4	2	3	3	3	5	15887000	17406000	21565000	15751000	14871000	16115000	20451000	16430000	21237000	24340000	17849000	16143000	16691000	10774000	15647000
Selenocysteine-specific elongation factor	EEFSEC	1	1	1	0	1	1	1	1	1	1	1	1	1	1	1	1	1	1	0	1	1	1	1	1	1	1	1	1	1	1	1	1	0	0	0	0	0	0	0	0	7238100	0	0	0	0	0	0
Aprataxin	APTX	2	2	2	2	1	2	1	0	1	0	2	1	0	0	0	0	1	2	2	1	2	1	0	1	0	2	1	0	0	0	0	1	9463000	14553000	0	10147000	0	0	0	0	9870300	0	0	0	0	0	0
Transcriptional activator GLI3;Transcriptional repressor GLI3R	GLI3	2	2	1	1	0	1	1	0	1	0	0	0	0	0	0	0	0	1	1	0	1	1	0	1	0	0	0	0	0	0	0	0	0	0	0	0	0	0	23332000	0	0	0	0	0	0	0	0
60S ribosomal export protein NMD3	NMD3	1	1	1	1	1	1	1	1	1	1	1	1	1	1	1	1	1	1	1	1	1	1	1	1	1	1	1	1	1	1	1	1	0	0	0	0	0	0	0	0	7538800	0	0	0	0	0	0
Translocon-associated protein subunit gamma	SSR3	2	2	2	2	2	1	1	1	2	1	1	1	1	1	1	2	1	2	2	2	1	1	1	2	1	1	1	1	1	1	2	1	0	20000000	0	0	0	0	20267000	0	0	0	0	0	0	17114000	0
Ras-related protein Rab-6B;Ras-related protein Rab-6A;Ras-related protein Rab-39A	RAB6B;RAB6A;RAB39A	1	1	1	1	1	0	1	0	1	1	1	0	0	1	0	1	0	1	1	1	0	1	0	1	1	1	0	0	1	0	1	0	0	0	0	0	0	0	0	0	2958700	0	0	0	0	0	0
28S ribosomal protein S33, mitochondrial	MRPS33	2	2	1	2	1	1	2	1	2	2	1	1	0	2	2	2	2	1	2	1	1	2	1	2	2	1	1	0	2	2	2	2	11582000	14591000	15432000	0	13090000	11966000	8623000	9284200	14720000	0	0	10169000	14659000	17480000	13914000
Mitochondrial inner membrane protein OXA1L	OXA1L	1	1	1	0	1	0	0	0	0	0	1	1	1	0	1	0	0	1	0	1	0	0	0	0	0	1	1	1	0	1	0	0	0	0	0	0	0	0	0	0	4173900	0	0	0	0	0	0
Fibrinogen gamma chain	FGG	3	3	3	3	3	3	2	3	3	3	3	3	3	3	3	3	3	3	3	3	3	2	3	3	3	3	3	3	3	3	3	3	67006000	74866000	62999000	37054000	48301000	57183000	55939000	52431000	49216000	42945000	67429000	71338000	53099000	73225000	48283000
Protein BUD31 homolog	BUD31	5	5	4	5	3	5	5	5	4	5	4	5	5	5	5	5	5	4	5	3	5	5	5	4	5	4	5	5	5	5	5	5	87603000	87346000	132640000	124460000	146280000	143280000	121550000	119240000	116160000	94379000	116410000	108190000	136060000	106720000	153210000
Fos-related antigen 2	FOSL2	1	1	0	0	0	0	0	0	1	1	0	1	0	0	0	1	0	0	0	0	0	0	0	1	1	0	1	0	0	0	1	0	0	0	0	0	0	0	0	2703300	0	0	0	0	0	0	0
DnaJ homolog subfamily A member 4	DNAJA4	2	2	1	2	1	1	1	0	1	1	0	0	1	1	1	1	1	1	2	1	1	1	0	1	1	0	0	1	1	1	1	1	0	66267000	0	0	0	0	0	0	0	0	0	0	0	0	0
Voltage-dependent calcium channel subunit alpha-2/delta-2;Voltage-dependent calcium channel subunit alpha-2-2;Voltage-dependent calcium channel subunit delta-2	CACNA2D2	1	1	0	0	0	0	0	0	0	0	0	0	1	0	0	0	0	0	0	0	0	0	0	0	0	0	0	1	0	0	0	0	0	0	0	0	0	0	0	0	0	0	0	0	0	0	0
Syntaxin-4	STX4	1	1	0	0	0	0	0	0	0	0	0	1	0	1	0	1	1	0	0	0	0	0	0	0	0	0	1	0	1	0	1	1	0	0	0	0	0	0	0	0	0	0	0	0	0	0	3789100
39S ribosomal protein L39, mitochondrial	MRPL39	3	3	1	1	2	1	1	1	1	1	1	1	1	1	1	2	2	1	1	2	1	1	1	1	1	1	1	1	1	1	2	2	0	0	0	0	0	0	0	0	0	0	0	0	0	0	30068000
Acylamino-acid-releasing enzyme	APEH	1	1	0	1	1	1	0	1	0	1	1	0	1	1	1	0	0	0	1	1	1	0	1	0	1	1	0	1	1	1	0	0	0	0	0	0	0	0	0	0	2258300	0	0	0	0	0	0
Guanine nucleotide-binding protein G(I)/G(S)/G(T) subunit beta-2	GNB2	5	3	5	4	5	4	3	3	5	2	4	4	4	3	3	3	3	3	3	3	2	1	1	3	1	2	2	2	1	1	2	2	114170000	101580000	66620000	72998000	68210000	59843000	79922000	90975000	79112000	61274000	108850000	71310000	60449000	73055000	66090000
28S ribosomal protein S34, mitochondrial	MRPS34	7	7	3	4	5	2	3	2	3	5	4	1	3	3	3	4	2	3	4	5	2	3	2	3	5	4	1	3	3	3	4	2	0	37446000	45788000	0	32565000	0	30421000	37052000	39099000	0	0	35869000	35238000	32985000	0
Sterile alpha motif domain-containing protein 9	SAMD9	1	1	1	1	0	0	0	0	1	0	0	0	0	0	0	0	0	1	1	0	0	0	0	1	0	0	0	0	0	0	0	0	0	0	0	0	0	0	4075800	0	0	0	0	0	0	0	0
Ubiquitin carboxyl-terminal hydrolase 42	USP42	1	1	1	1	1	1	0	0	0	1	1	1	1	0	1	1	1	1	1	1	1	0	0	0	1	1	1	1	0	1	1	1	42977000	75980000	0	0	0	0	0	98561000	0	62570000	49741000	0	0	0	0
Uncharacterized protein C7orf50	C7orf50	4	4	3	2	2	2	2	2	3	1	0	2	1	1	0	0	1	3	2	2	2	2	2	3	1	0	2	1	1	0	0	1	15482000	13944000	17968000	0	0	0	12384000	0	0	0	0	0	0	0	0
LIM domain-containing protein 1	LIMD1	3	3	2	2	3	2	2	2	2	2	3	1	2	2	3	2	2	2	2	3	2	2	2	2	2	3	1	2	2	3	2	2	0	16734000	0	0	26275000	0	27107000	28340000	38873000	0	33167000	39204000	0	26483000	27608000
MICOS complex subunit MIC19	CHCHD3	5	5	2	4	4	3	2	1	3	3	3	2	4	2	3	2	3	2	4	4	3	2	1	3	3	3	2	4	2	3	2	3	34756000	55130000	39290000	26767000	32543000	0	48009000	41220000	30291000	28482000	35416000	26896000	27725000	35798000	32836000
Ankyrin repeat domain-containing protein 54	ANKRD54	4	4	2	3	4	3	1	2	3	3	3	3	3	1	4	2	1	2	3	4	3	1	2	3	3	3	3	3	1	4	2	1	48375000	35470000	45708000	41727000	0	36859000	29013000	35053000	40548000	54494000	39872000	0	31708000	47892000	52015000
Regulator of chromosome condensation	RCC1	4	4	2	2	2	2	4	2	2	3	1	1	1	2	3	3	3	2	2	2	2	4	2	2	3	1	1	1	2	3	3	3	39862000	35515000	30735000	43180000	48517000	39134000	46565000	32693000	0	0	0	45034000	48670000	41201000	51939000
THO complex subunit 5 homolog	THOC5	2	2	1	2	1	1	1	1	1	0	0	1	1	0	0	1	1	1	2	1	1	1	1	1	0	0	1	1	0	0	1	1	0	10538000	0	0	0	0	0	0	0	0	0	0	0	0	0
Lamin-B receptor	LBR	3	3	1	3	2	2	3	2	3	3	3	0	1	3	2	3	2	1	3	2	2	3	2	3	3	3	0	1	3	2	3	2	16389000	15499000	16990000	20452000	13138000	20326000	17074000	18597000	15083000	0	0	15608000	15916000	16334000	21799000
Ras-related protein Rab-34	RAB34	1	1	1	0	1	0	1	1	1	0	0	0	0	0	1	1	1	1	0	1	0	1	1	1	0	0	0	0	0	1	1	1	0	0	0	0	0	0	4660700	0	0	0	0	0	0	0	0
Importin subunit alpha-5;Importin subunit alpha-5, N-terminally processed	KPNA1	3	3	2	2	2	2	2	2	2	2	1	2	2	1	2	2	1	2	2	2	2	2	2	2	2	1	2	2	1	2	2	1	14167000	18604000	0	0	17059000	16502000	17856000	32042000	0	0	0	0	21590000	0	0
Replication initiator 1	REPIN1	2	2	2	0	2	1	2	2	0	1	2	1	2	2	1	1	2	2	0	2	1	2	2	0	1	2	1	2	2	1	1	2	13069000	0	15412000	0	0	15429000	0	0	14025000	0	12832000	10673000	0	0	10590000
Ribonuclease P protein subunit p20	POP7	1	1	1	0	1	1	1	1	1	0	0	0	0	0	0	0	0	1	0	1	1	1	1	1	0	0	0	0	0	0	0	0	0	0	0	0	0	0	6947100	0	0	0	0	0	0	0	0
60S ribosomal protein L22-like 1	RPL22L1	2	1	2	1	2	1	2	1	2	2	1	0	1	1	1	1	1	1	0	1	1	1	0	1	1	1	0	1	1	0	0	1	0	0	0	0	0	0	0	0	55945000	0	0	0	0	0	0
Transmembrane protein 106B	TMEM106B	1	1	0	1	1	1	0	1	1	1	1	0	0	1	1	1	0	0	1	1	1	0	1	1	1	1	0	0	1	1	1	0	0	0	0	0	0	0	0	0	2321200	0	0	0	0	0	0
Catenin delta-1	CTNND1	15	15	11	15	12	9	15	11	13	14	11	11	11	13	13	14	13	11	15	12	9	15	11	13	14	11	11	11	13	13	14	13	166670000	153180000	230650000	164630000	187980000	214000000	167630000	147550000	181080000	192100000	167190000	179900000	166270000	158870000	145480000
Ras-associated and pleckstrin homology domains-containing protein 1	RAPH1	7	7	4	4	4	4	6	4	6	4	4	3	4	3	3	3	3	4	4	4	4	6	4	6	4	4	3	4	3	3	3	3	68310000	50634000	63374000	57884000	59355000	60081000	47636000	34443000	63523000	49353000	58076000	55304000	50534000	40648000	50816000
Segment polarity protein dishevelled homolog DVL-3;Segment polarity protein dishevelled homolog DVL-2	DVL3;DVL2	1	1	1	1	1	1	1	1	1	1	1	1	1	1	1	1	1	1	1	1	1	1	1	1	1	1	1	1	1	1	1	1	0	0	0	0	0	0	0	0	5316700	0	0	0	0	0	0
		1	1	0	0	1	1	0	1	0	1	1	0	1	1	1	1	0	0	0	1	1	0	1	0	1	1	0	1	1	1	1	0	0	0	0	0	0	0	0	0	2372700	0	0	0	0	0	0
		10	10	8	8	10	10	8	8	8	9	9	10	9	8	10	9	9	8	8	10	10	8	8	8	9	9	10	9	8	10	9	9	27466000000	21913000000	39943000000	29925000000	29923000000	27287000000	21323000000	19775000000	31843000000	44033000000	29652000000	31041000000	37222000000	21606000000	22973000000
		5	3	5	3	4	2	2	2	3	3	2	2	4	2	3	3	3	3	2	3	2	2	2	2	2	2	2	3	2	2	2	2	103380000	53989000	89469000	19771000	27959000	33146000	24786000	39590000	41458000	29726000	46035000	30633000	30483000	45187000	35241000
Keratin, type I cytoskeletal 14	KRT14	22	2	20	19	12	16	17	12	19	19	15	15	16	16	18	20	16	2	2	1	2	2	1	2	2	2	2	2	2	2	2	2	108540000	79185000	33354000	79432000	56612000	31827000	61772000	96040000	40687000	54218000	39731000	62595000	270440000	78985000	81017000
Keratin, type II cytoskeletal 6A	KRT6A	22	2	16	17	15	14	15	11	16	17	10	14	10	17	21	18	15	1	0	1	1	1	0	1	1	0	1	0	1	2	1	0	60909000	42600000	86647000	91807000	56373000	0	38376000	113360000	0	59939000	0	41546000	482140000	137670000	62742000
		3	3	3	2	1	2	0	1	3	1	2	1	1	2	2	2	0	3	2	1	2	0	1	3	1	2	1	1	2	2	2	0	114770000	67962000	0	65668000	0	0	62150000	0	33620000	0	0	24159000	29839000	16382000	0
		9	3	5	5	4	2	5	5	4	4	6	4	4	5	5	5	4	2	2	0	0	1	2	1	0	1	0	0	1	1	1	1	12767000	0	0	0	0	0	0	0	0	0	0	0	0	0	0
		2	2	2	1	1	1	1	1	1	1	1	0	1	1	1	1	0	2	1	1	1	1	1	1	1	1	0	1	1	1	1	0	37884000	0	0	0	0	0	0	0	0	0	0	0	0	0	0
		78	72	67	65	62	55	55	61	59	61	58	47	61	62	53	62	60	62	59	56	51	51	55	54	56	53	44	56	57	48	57	55	5006100000	4839600000	4882900000	3050500000	2996400000	4264500000	3408800000	3447300000	3645900000	3161400000	3375200000	4991400000	3377500000	3783900000	3714900000
		22	1	17	19	10	16	18	15	15	17	17	17	19	16	18	19	15	1	1	0	1	1	1	0	0	1	1	1	1	1	0	0	0	0	0	0	0	0	0	0	8382400	0	0	0	0	0	0
Keratin, type II cytoskeletal 8	KRT8	83	60	73	73	64	73	75	63	73	74	71	62	75	71	77	76	76	51	50	45	51	52	42	50	52	50	40	54	49	55	53	53	30810000000	34088000000	12519000000	33698000000	37846000000	21912000000	42212000000	35651000000	31927000000	31987000000	41289000000	33770000000	42933000000	39999000000	36516000000
		4	2	2	4	3	4	3	3	4	3	3	2	4	3	3	3	4	1	2	2	2	2	1	2	1	1	1	2	1	1	1	2	0	0	0	0	0	0	23626000	0	0	0	0	0	0	0	0
Keratin, type I cytoskeletal 19	KRT19	10	1	8	8	5	6	8	6	8	7	6	6	8	8	8	9	6	1	0	0	0	0	0	0	0	0	0	0	0	0	0	0	26934000	0	0	0	0	0	0	0	0	0	0	0	0	0	0
Keratin, type I cytoskeletal 16	KRT16	18	6	16	17	11	14	16	11	17	17	13	13	14	14	15	16	15	4	6	4	5	6	4	6	6	5	4	5	4	5	5	6	78425000	90285000	46241000	102030000	116030000	55871000	86753000	106810000	80992000	97810000	102950000	86273000	201940000	135650000	109780000
		16	16	15	14	13	13	13	10	15	14	13	11	12	13	11	14	13	15	14	13	13	13	10	15	14	13	11	12	13	11	14	13	1211300000	926760000	823140000	311520000	338650000	380370000	412550000	407750000	380190000	527640000	501400000	639570000	276720000	341540000	432100000
Keratin, type I cytoskeletal 10	KRT10	19	14	18	18	17	18	16	18	16	16	15	16	16	14	15	15	16	13	13	13	14	11	14	13	13	11	12	12	10	11	11	13	512460000	533530000	253070000	540620000	284100000	286240000	357870000	402060000	248120000	488110000	284310000	316770000	306490000	283720000	603660000
Keratin, type II cytoskeletal 5	KRT5	20	3	16	17	13	13	16	13	17	17	14	16	17	17	18	17	19	3	3	2	2	3	1	2	2	2	2	3	3	2	2	3	96082000	83099000	38810000	141400000	59164000	42417000	47494000	100860000	32519000	51572000	49505000	60603000	347860000	74721000	121000000
		1	1	1	1	1	1	1	1	0	0	0	0	1	1	0	1	1	1	1	1	1	1	1	0	0	0	0	1	1	0	1	1	0	0	0	0	0	0	0	0	0	0	0	0	0	0	2392800
Keratin, type I cytoskeletal 17	KRT17	42	24	38	39	28	33	36	30	39	41	33	30	38	36	36	40	34	22	22	17	20	21	18	23	24	20	17	22	21	21	22	20	8370200000	9313300000	2683300000	6037500000	7733300000	4891500000	7146300000	7196000000	5299800000	7081600000	8441200000	6109400000	8391400000	9197000000	6030300000
Serotransferrin	TF	2	2	2	2	2	1	1	2	1	1	2	0	1	1	0	1	0	2	2	2	1	1	2	1	1	2	0	1	1	0	1	0	11748000	10579000	14242000	0	0	13697000	0	0	8715600	0	0	0	0	0	0
		2	2	2	2	1	2	2	0	2	2	2	0	2	2	2	2	2	2	2	1	2	2	0	2	2	2	0	2	2	2	2	2	0	0	0	0	0	0	0	0	0	0	0	0	0	1595100000	1185700000
		3	3	2	2	1	1	2	2	3	2	3	2	0	2	2	3	2	2	2	1	1	2	2	3	2	3	2	0	2	2	3	2	0	14411000	0	0	12613000	14449000	13874000	0	15221000	20956000	0	12956000	12387000	15997000	0
Keratin, type II cytoskeletal 7	KRT7	52	30	45	48	37	44	45	37	48	45	41	42	49	45	47	45	45	25	28	20	25	26	21	26	25	22	22	28	25	25	25	25	9852400000	10879000000	4717500000	10624000000	12531000000	7641700000	12434000000	9774900000	9523000000	9649100000	13687000000	10924000000	12799000000	12159000000	10058000000
		3	3	2	2	0	1	0	1	2	1	2	1	3	0	2	1	0	2	2	0	1	0	1	2	1	2	1	3	0	2	1	0	14056000	0	0	0	0	0	0	0	0	0	0	0	0	0	0
		5	5	5	4	2	2	4	2	3	5	2	2	3	3	2	3	2	5	4	2	2	4	2	3	5	2	2	3	3	2	3	2	51762000	49421000	54243000	0	0	40090000	29260000	30688000	0	0	0	50951000	0	0	38708000
		42	7	33	37	27	33	32	32	39	38	37	36	36	36	41	37	37	5	6	2	4	4	3	7	6	5	3	6	4	6	6	5	209630000	265980000	65394000	105970000	134890000	94646000	195210000	221490000	200260000	135860000	209480000	213800000	191450000	253490000	147390000
		7	5	6	7	5	4	5	5	5	5	6	3	4	4	2	6	5	4	5	3	2	4	3	3	3	4	2	2	2	1	4	3	181640000	124030000	128800000	109240000	134880000	153550000	130610000	96021000	130630000	100920000	146870000	146850000	101600000	144260000	121960000
Filaggrin-2	FLG2	2	2	2	2	2	2	2	0	1	1	1	0	0	1	0	1	2	2	2	2	2	2	0	1	1	1	0	0	1	0	1	2	7551800	7924500	5729600	7570600	5722600	0	0	0	0	0	0	0	0	0	9549100
Keratin, type II cytoskeletal 80	KRT80	3	2	1	2	1	1	2	1	3	2	3	2	3	3	2	3	2	0	1	0	0	1	0	2	1	2	1	2	2	1	2	1	0	0	0	0	0	0	18344000	0	7345200	0	14321000	6499200	0	11968000	0
Keratin, type II cytoskeletal 1b	KRT77	5	1	4	4	3	3	3	4	4	3	3	4	3	4	4	4	5	1	0	0	0	0	1	0	0	0	0	0	0	0	0	1	0	0	0	0	0	0	0	0	0	0	0	0	0	0	3456400
Hornerin	HRNR	4	4	3	3	1	2	1	0	1	3	1	2	1	0	0	2	3	3	3	1	2	1	0	1	3	1	2	1	0	0	2	3	6535300	10292000	0	7125400	0	0	0	22375000	0	14726000	0	0	0	10276000	20244000
		17	0	12	15	13	14	14	13	15	15	12	14	13	17	15	15	15	0	0	0	0	0	0	0	0	0	0	0	0	0	0	0	0	0	0	0	0	0	0	0	12417000	0	0	0	0	0	0
Keratin, type II cuticular Hb2	KRT82	1	1	1	1	0	1	0	0	1	0	0	0	0	0	0	0	0	1	1	0	1	0	0	1	0	0	0	0	0	0	0	0	0	0	0	48853000	0	0	0	0	0	0	0	0	0	0	0
		3	3	3	2	2	3	2	3	3	3	3	3	3	2	2	3	3	3	2	2	3	2	3	3	3	3	3	3	2	2	3	3	90041000	26962000	68226000	173600000	32740000	117470000	432830000	214820000	172680000	1300400000	104780000	103010000	0	89760000	78962000
Eukaryotic translation initiation factor 4 gamma 2	EIF4G2	15	15	10	11	11	10	7	9	12	6	8	9	8	10	10	14	11	10	11	11	10	7	9	12	6	8	9	8	10	10	14	11	139800000	134450000	192920000	124250000	117070000	151600000	129930000	153740000	175940000	130110000	113030000	153740000	121800000	135380000	141670000
Neurabin-2	PPP1R9B	68	67	54	60	24	53	60	39	57	56	50	38	51	51	54	58	52	53	59	24	52	59	38	56	55	49	38	50	50	53	57	51	2122200000	2008800000	630720000	2581000000	2379300000	1722900000	2672800000	2653900000	2161900000	2510200000	2776700000	1947700000	2657400000	2832800000	2785100000
Calcineurin subunit B type 1	PPP3R1	1	1	1	1	0	1	1	0	1	1	0	1	0	0	0	0	1	1	1	0	1	1	0	1	1	0	1	0	0	0	0	1	0	0	0	0	0	0	0	8628300	0	0	0	0	0	0	0
60S ribosomal protein L32	RPL32	8	8	7	7	8	7	6	7	8	8	6	6	7	8	7	7	8	7	7	8	7	6	7	8	8	6	6	7	8	7	7	8	316270000	454180000	474070000	262580000	265480000	388860000	418470000	450380000	362230000	316780000	337670000	393640000	341930000	394840000	391480000
Polyadenylate-binding protein-interacting protein 1	PAIP1	1	1	1	1	1	1	1	1	1	1	1	1	0	1	1	1	1	1	1	1	1	1	1	1	1	1	1	0	1	1	1	1	0	0	0	0	0	0	0	0	14769000	0	0	0	0	0	0
	KIF2A	2	1	1	2	1	1	2	1	2	2	2	1	2	1	1	2	2	0	1	0	0	1	0	1	1	1	1	1	1	1	1	1	0	0	0	0	0	0	0	0	12654000	0	0	0	0	0	0
Heterogeneous nuclear ribonucleoprotein A/B	HNRNPAB	27	26	22	21	22	23	24	23	23	23	26	21	22	23	23	25	25	21	20	22	22	23	22	22	22	25	20	22	23	22	24	24	1184800000	1137000000	1723300000	1469400000	1342200000	1662200000	1223000000	1397100000	1595600000	1280200000	1267800000	1411400000	1334600000	1220800000	1469800000
3-hydroxybutyrate dehydrogenase type 2	BDH2	1	1	0	0	0	0	0	0	0	1	0	0	0	0	1	0	0	0	0	0	0	0	0	0	1	0	0	0	0	1	0	0	0	0	0	0	0	0	0	11233000	0	0	0	0	0	0	0
BRCA1-A complex subunit RAP80	UIMC1	1	1	0	0	1	1	0	1	1	0	1	0	0	1	0	0	0	0	0	1	1	0	1	1	0	1	0	0	1	0	0	0	0	0	0	0	0	0	0	0	4028400	0	0	0	0	0	0
H/ACA ribonucleoprotein complex subunit 2	NHP2	4	4	3	2	2	2	2	3	2	2	2	2	2	2	2	3	3	3	2	2	2	2	3	2	2	2	2	2	2	2	3	3	22030000	17523000	19183000	22925000	23695000	26811000	19653000	19321000	23153000	15469000	23196000	19063000	25382000	23658000	30667000
MOB kinase activator 1A;MOB kinase activator 1B	MOB1B;MOB1A	1	1	1	1	1	1	1	1	1	0	1	0	1	1	1	1	1	1	1	1	1	1	1	1	0	1	0	1	1	1	1	1	0	0	7399100	3693400	0	4829600	0	0	6239400	0	0	5560100	0	0	0
BRCA1-A complex subunit Abraxas	FAM175A	1	1	0	0	1	1	0	0	0	1	0	0	0	0	1	1	1	0	0	1	1	0	0	0	1	0	0	0	0	1	1	1	0	0	0	0	0	0	0	3989000	0	0	0	0	0	0	0
Protein transport protein Sec31A	SEC31A	4	4	0	3	1	0	1	0	2	1	2	1	0	2	0	2	0	0	3	1	0	1	0	2	1	2	1	0	2	0	2	0	0	0	0	0	0	0	0	0	5586600	0	0	0	0	0	0
Succinate dehydrogenase [ubiquinone] flavoprotein subunit, mitochondrial	SDHA	5	5	2	3	3	1	1	2	1	1	1	0	1	1	2	4	1	2	3	3	1	1	2	1	1	1	0	1	1	2	4	1	18016000	21639000	0	0	0	0	0	0	0	0	0	0	19859000	29547000	0
Ribosomal protein L37;60S ribosomal protein L37	RPL37	4	4	2	2	4	2	3	3	3	3	3	4	4	3	4	4	4	2	2	4	2	3	3	3	3	3	4	4	3	4	4	4	30927000	40085000	84699000	51964000	74280000	83996000	58899000	129830000	105660000	143520000	67457000	76927000	80933000	44276000	108490000
28S ribosomal protein S27, mitochondrial	MRPS27	4	4	0	2	2	0	1	1	1	1	1	0	2	1	1	2	2	0	2	2	0	1	1	1	1	1	0	2	1	1	2	2	0	0	10076000	0	0	0	0	0	0	0	10816000	0	0	0	0
G2/mitotic-specific cyclin-B1	CCNB1	1	1	1	1	1	1	1	1	1	1	1	1	1	1	1	1	1	1	1	1	1	1	1	1	1	1	1	1	1	1	1	1	0	0	0	0	0	0	0	0	30199000	0	0	0	0	0	0
	OTUD4	10	1	7	8	8	6	8	5	8	8	6	5	7	7	7	9	5	1	1	1	0	1	0	1	1	1	1	1	0	0	1	0	0	0	0	0	0	0	0	0	9343300	0	0	0	0	0	0
	SLAIN2	16	2	15	14	15	14	13	11	13	11	11	13	11	13	11	11	12	2	2	2	2	2	2	2	1	2	2	2	2	2	0	1	0	0	0	0	0	0	0	0	38741000	0	0	0	0	0	0
CLIP-associating protein 2	CLASP2	6	6	3	4	3	5	5	3	3	1	6	3	3	3	4	5	3	3	4	3	5	5	3	3	1	6	3	3	3	4	5	3	16458000	21374000	19847000	14359000	19451000	21390000	20087000	0	22691000	15852000	21010000	15411000	16272000	17090000	13936000
NudC domain-containing protein 2	NUDCD2	3	3	2	2	3	1	0	1	0	0	2	1	0	2	2	0	2	2	2	3	1	0	1	0	0	2	1	0	2	2	0	2	0	0	0	0	0	0	0	0	0	0	0	15564000	0	0	11736000
Serine/threonine-protein phosphatase 2A 55 kDa regulatory subunit B alpha isoform	PPP2R2A	2	2	2	2	2	2	1	2	1	1	2	1	1	1	1	1	1	2	2	2	2	1	2	1	1	2	1	1	1	1	1	1	14564000	17209000	20048000	12043000	0	15468000	0	0	20613000	0	0	0	0	0	0
Enolase;Beta-enolase	ENO3	2	1	1	1	1	1	2	1	1	1	1	1	1	1	1	1	1	0	0	0	0	1	0	0	0	0	0	0	0	0	0	0	0	0	0	0	0	0	0	0	0	0	0	0	0	0	0
Nucleolysin TIA-1 isoform p40	TIA1	5	1	4	5	3	2	5	3	4	3	4	3	3	3	3	4	3	1	1	1	1	1	1	1	1	1	1	1	1	1	1	1	11752000	14243000	20692000	11641000	13371000	18807000	15455000	14340000	15148000	13746000	11360000	16789000	14054000	12859000	14762000
Transcription elongation factor B polypeptide 1	TCEB1	3	3	1	2	1	1	1	2	2	2	1	1	2	2	1	3	1	1	2	1	1	1	2	2	2	1	1	2	2	1	3	1	0	16279000	0	0	0	14878000	12414000	17626000	26370000	0	24122000	22892000	0	22111000	22504000
Nuclear pore complex-interacting protein family member B11	NPIPB11	1	1	0	0	1	0	0	0	0	0	0	0	0	0	0	0	1	0	0	1	0	0	0	0	0	0	0	0	0	0	0	1	0	0	0	0	0	0	0	0	0	0	0	0	0	0	21717000
Elongator complex protein 3	ELP3	1	1	1	0	1	1	0	1	1	1	1	0	0	1	1	1	0	1	0	1	1	0	1	1	1	1	0	0	1	1	1	0	0	0	0	0	0	0	0	0	0	0	0	0	0	6502300	0
Transcription termination factor 3, mitochondrial	MTERF3	1	1	0	0	1	0	0	0	0	0	0	0	0	0	0	0	0	0	0	1	0	0	0	0	0	0	0	0	0	0	0	0	0	0	0	0	0	0	0	0	0	0	0	0	0	0	0
AP-3 complex subunit mu-2	AP3M2	1	1	1	0	1	0	1	0	1	1	1	0	1	1	0	1	1	1	0	1	0	1	0	1	1	1	0	1	1	0	1	1	0	0	0	0	0	0	0	0	236410000	0	0	0	0	0	0
39S ribosomal protein L13, mitochondrial	MRPL13	1	1	0	1	1	1	0	1	1	1	0	1	0	1	0	1	1	0	1	1	1	0	1	1	1	0	1	0	1	0	1	1	0	0	0	0	0	0	0	0	0	0	0	0	0	0	13984000
S-phase kinase-associated protein 1	SKP1	4	4	3	4	2	2	2	2	3	3	2	1	2	3	2	3	3	3	4	2	2	2	2	3	3	2	1	2	3	2	3	3	21344000	16254000	14630000	14154000	15512000	18515000	21435000	20947000	22022000	0	0	20577000	16861000	20623000	21297000
E3 ubiquitin-protein ligase TRIM17	TRIM17	1	1	1	1	1	1	1	0	1	0	1	1	1	0	0	1	0	1	1	1	1	1	0	1	0	1	1	1	0	0	1	0	0	0	0	0	0	0	0	0	18741000000	0	0	0	0	0	0
Glucose-6-phosphate 1-dehydrogenase	G6PD	2	2	1	2	2	0	2	0	1	0	1	0	1	1	1	0	1	1	2	2	0	2	0	1	0	1	0	1	1	1	0	1	0	7399500	0	0	0	0	0	0	0	0	0	0	0	0	0
Switch-associated protein 70	SWAP70	1	1	0	0	0	0	0	0	0	0	0	0	0	1	0	1	0	0	0	0	0	0	0	0	0	0	0	0	1	0	1	0	0	0	0	0	0	0	0	0	0	0	0	0	0	3992500	0
	CALM1;CALM2	9	9	7	9	4	7	5	4	7	7	4	4	7	3	5	9	8	7	9	4	7	5	4	7	7	4	4	7	3	5	9	8	135320000	166850000	32497000	130160000	96477000	68505000	130650000	106940000	71520000	74504000	98368000	76433000	151490000	198150000	126280000
Embryonic stem cell-specific 5-hydroxymethylcytosine-binding protein	HMCES	2	2	0	1	0	0	0	0	1	0	0	0	2	0	0	0	1	0	1	0	0	0	0	1	0	0	0	2	0	0	0	1	0	0	0	0	0	0	0	0	0	0	15758000	0	0	0	0
Cytoplasmic dynein 1 intermediate chain 2	DYNC1I2	2	2	2	1	2	1	2	1	1	0	1	1	1	2	1	0	0	2	1	2	1	2	1	1	0	1	1	1	2	1	0	0	17775000	0	18473000	0	16568000	0	0	0	0	0	0	0	0	0	0
Inhibitor of Bruton tyrosine kinase	IBTK	1	1	0	0	0	0	0	0	0	0	0	0	0	1	0	0	0	0	0	0	0	0	0	0	0	0	0	0	1	0	0	0	0	0	0	0	0	0	0	0	0	0	0	49629000	0	0	0
Septin-7	2019-09-07	15	15	13	14	13	10	7	12	15	11	12	7	7	14	10	12	11	13	14	13	10	7	12	15	11	12	7	7	14	10	12	11	109580000	142270000	202810000	112750000	152500000	141810000	151610000	153950000	170250000	191490000	122570000	175710000	126170000	169450000	162550000
Protein PRRC2C	PRRC2C	46	45	39	38	37	34	31	31	35	37	33	28	34	37	39	40	36	38	37	36	33	30	30	34	36	32	27	33	36	38	39	35	448510000	460780000	732900000	476400000	530810000	566210000	452720000	503330000	566810000	608430000	489800000	534680000	489300000	423550000	538090000
Serine/threonine-protein kinase Chk1	CHEK1	1	1	1	0	1	1	1	1	0	0	1	1	0	0	0	0	0	1	0	1	1	1	1	0	0	1	1	0	0	0	0	0	0	0	0	0	0	0	0	0	6041800	0	0	0	0	0	0
Ezrin	EZR	23	18	15	17	14	13	12	12	17	17	15	10	14	14	17	19	17	11	13	11	10	10	9	14	13	12	9	11	10	13	14	13	331950000	343750000	389400000	426410000	445980000	456950000	326800000	357600000	397780000	425780000	377120000	361940000	428040000	392660000	485990000
Methylcytosine dioxygenase TET2	TET2	21	21	11	12	11	13	12	9	12	9	11	8	14	12	12	10	9	11	12	11	13	12	9	12	9	11	8	14	12	12	10	9	91662000	86097000	122180000	84732000	91801000	74735000	90727000	87099000	119580000	70118000	78279000	109210000	88809000	73286000	101990000
Apoptotic chromatin condensation inducer in the nucleus	ACIN1	38	38	27	29	30	34	32	23	31	30	30	24	33	29	30	33	32	27	29	30	34	32	23	31	30	30	24	33	29	30	33	32	577850000	512100000	625400000	695190000	882200000	704840000	649480000	713220000	692260000	672270000	738660000	599190000	901720000	707260000	796020000
High mobility group protein B3	HMGB3	1	1	1	1	1	0	0	0	1	0	0	0	1	0	1	1	1	1	1	1	0	0	0	1	0	0	0	1	0	1	1	1	0	0	0	0	0	0	5674100	0	0	0	0	0	0	0	0
Survival motor neuron protein	SMN1;SMN2	7	7	6	6	6	5	6	5	5	7	5	4	6	5	5	7	6	6	6	6	5	6	5	5	7	5	4	6	5	5	7	6	125250000	99574000	135280000	88261000	76556000	136660000	90225000	78921000	75198000	91582000	118100000	89309000	74351000	91595000	90923000
PR domain zinc finger protein 15	PRDM15	1	1	1	0	0	0	0	0	0	0	0	0	0	0	0	0	0	1	0	0	0	0	0	0	0	0	0	0	0	0	0	0	0	0	0	0	0	0	0	0	0	0	0	0	0	0	0
Synaptojanin-2	SYNJ2	2	2	2	2	0	0	1	0	1	1	0	0	1	0	1	1	0	2	2	0	0	1	0	1	1	0	0	1	0	1	1	0	6736100	5897500	0	0	0	0	0	0	0	0	0	0	0	0	0
Translation initiation factor eIF-2B subunit delta	EIF2B4	2	2	1	0	0	0	0	0	2	1	0	0	1	0	0	1	0	1	0	0	0	0	0	2	1	0	0	1	0	0	1	0	0	0	0	0	0	0	7087500	0	0	0	0	0	0	0	0
Zinc finger CCCH domain-containing protein 18	ZC3H18	16	16	12	15	14	10	12	8	13	11	10	8	11	11	9	11	12	12	15	14	10	12	8	13	11	10	8	11	11	9	11	12	71913000	74515000	95235000	53744000	74920000	74763000	71955000	76792000	55571000	64119000	56154000	58843000	72548000	63427000	77736000
Cyclin-dependent kinase 2	CDK2	4	2	4	3	4	2	3	4	3	3	4	3	4	4	4	3	4	2	2	2	1	2	2	2	1	2	1	2	2	2	2	2	22349000	19158000	26033000	0	23380000	18523000	17088000	20898000	28399000	0	20956000	20234000	27560000	15407000	17932000
Tetratricopeptide repeat protein 9C	TTC9C	1	1	1	1	1	1	1	0	1	1	1	0	0	1	1	1	1	1	1	1	1	1	0	1	1	1	0	0	1	1	1	1	0	0	0	0	0	0	0	0	7699700	0	0	8322100	0	7132100	0
Metastasis-associated protein MTA1	MTA1	6	3	3	6	6	5	3	3	5	5	2	4	5	2	4	5	4	1	3	3	2	1	1	2	2	1	2	2	1	2	2	2	0	12367000	8581200	10988000	0	0	9502700	11990000	0	11104000	10686000	0	12239000	10939000	12711000
U2 snRNP-associated SURP motif-containing protein	U2SURP	24	24	17	17	17	17	18	17	18	18	16	15	16	16	16	16	17	17	17	17	17	18	17	18	18	16	15	16	16	16	16	17	455730000	413590000	636600000	370950000	492480000	593580000	446560000	455960000	516270000	431790000	425870000	497450000	396790000	401150000	487850000
Eyes absent homolog;Eyes absent homolog 2	EYA2	2	2	2	2	2	2	2	2	1	2	1	1	2	1	2	2	2	2	2	2	2	2	2	1	2	1	1	2	1	2	2	2	166270000	215120000	208740000	296150000	213070000	221310000	0	228560000	0	0	188590000	0	191620000	172250000	231510000
RNA-binding motif, single-stranded-interacting protein 1	RBMS1	4	3	4	3	2	1	2	2	2	2	3	1	2	2	3	3	1	3	2	2	1	1	1	1	2	2	1	1	2	2	2	1	14941000	13421000	0	0	0	0	0	0	0	0	0	0	0	14019000	0
39S ribosomal protein L3, mitochondrial	MRPL3	3	3	3	3	3	2	3	2	3	3	3	2	2	3	3	2	2	3	3	3	2	3	2	3	3	3	2	2	3	3	2	2	66046000	69362000	88619000	0	66780000	58609000	46537000	58444000	65292000	60061000	42673000	68658000	55801000	58851000	63313000
Procollagen-lysine,2-oxoglutarate 5-dioxygenase 2	PLOD2	1	1	1	0	0	0	0	0	1	0	0	0	0	0	0	1	0	1	0	0	0	0	0	1	0	0	0	0	0	0	1	0	0	0	0	0	0	0	3146600	0	0	0	0	0	0	0	0
Glutathione peroxidase;Probable glutathione peroxidase 8	GPX8	2	2	0	1	0	0	0	0	1	2	1	0	0	0	0	2	1	0	1	0	0	0	0	1	2	1	0	0	0	0	2	1	0	0	0	0	0	0	0	0	0	0	0	0	0	9315900	0
	NEXN	27	2	19	18	5	19	17	12	23	18	15	10	23	17	19	17	16	2	1	0	2	2	2	2	1	2	1	1	1	2	1	2	16783000	0	0	29292000	36908000	15015000	21357000	0	17273000	26534000	0	0	24943000	0	25796000
	EIF4G1	40	1	26	30	31	18	28	24	29	33	26	21	31	31	32	33	28	0	0	0	0	0	0	1	1	0	0	0	0	0	0	0	0	0	0	0	0	0	0	0	0	0	0	0	0	0	0
Microtubule-associated protein;Microtubule-associated protein 4	MAP4	46	46	33	34	36	30	32	31	32	32	36	26	25	34	35	31	35	33	34	36	30	32	31	32	32	36	26	25	34	35	31	35	878370000	861040000	1209600000	841060000	808410000	1028100000	889610000	886860000	1020500000	744860000	795390000	1076500000	818120000	690660000	869680000
Transportin-1	TNPO1	1	1	1	1	1	1	1	1	1	1	1	1	0	1	1	1	1	1	1	1	1	1	1	1	1	1	1	0	1	1	1	1	0	0	0	0	0	0	0	0	11342000	0	0	0	0	0	0
Cleavage stimulation factor subunit 2;Cleavage stimulation factor subunit 2 tau variant	CSTF2;CSTF2T	3	3	2	2	3	2	2	2	3	1	2	1	2	1	1	1	2	2	2	3	2	2	2	3	1	2	1	2	1	1	1	2	17190000	9403200	13183000	10960000	14732000	16063000	13620000	0	20500000	0	7990400	0	0	0	15046000
	CALD1	19	0	16	16	17	15	17	14	17	14	15	12	15	16	14	13	15	0	0	0	0	0	0	0	0	0	0	0	0	0	0	0	14936000	18276000	0	13184000	18309000	0	21826000	23165000	0	0	0	0	0	0	19989000
	POLR1E	1	1	0	1	1	1	1	1	1	0	0	0	0	0	0	1	0	0	1	1	1	1	1	1	0	0	0	0	0	0	1	0	0	0	0	0	0	0	3586500	0	0	0	0	0	0	0	0
Dynactin subunit 1	DCTN1;DKFZp686E0752	8	8	3	4	5	2	3	4	7	5	4	3	4	3	2	5	4	3	4	5	2	3	4	7	5	4	3	4	3	2	5	4	35515000	41616000	52390000	23455000	41179000	42798000	49061000	37565000	40550000	43448000	35585000	49927000	37432000	37466000	45190000
Chromosome transmission fidelity protein 18 homolog	CHTF18	4	4	2	2	4	1	2	2	1	2	1	0	1	1	2	2	1	2	2	4	1	2	2	1	2	1	0	1	1	2	2	1	5641900	7545300	7815400	0	8101600	6582300	0	9131100	0	0	0	0	6980300	8911600	0
Phosphatidylinositol 4-kinase type 2-alpha	PI4K2A	1	1	1	1	1	1	1	1	1	1	1	1	1	1	1	1	1	1	1	1	1	1	1	1	1	1	1	1	1	1	1	1	0	0	0	0	0	0	0	0	5415700	0	0	0	0	0	0
Nascent polypeptide-associated complex subunit alpha, muscle-specific form	NACA	3	3	2	2	1	2	2	2	2	2	0	2	1	2	1	2	2	2	2	1	2	2	2	2	2	0	2	1	2	1	2	2	0	82956000	0	72597000	0	82341000	66910000	0	0	75127000	0	28114000	0	66581000	0
THO complex subunit 4	ALYREF	10	10	8	8	8	8	7	7	9	9	8	8	7	7	8	8	9	8	8	8	8	7	7	9	9	8	8	7	7	8	8	9	768890000	759560000	1275900000	910580000	722530000	952800000	738420000	592060000	789130000	1188900000	735370000	695360000	759710000	612030000	758320000
Multifunctional protein ADE2;Phosphoribosylaminoimidazole-succinocarboxamide synthase;Phosphoribosylaminoimidazole carboxylase	PAICS	7	7	6	6	5	3	5	2	5	4	4	3	5	5	4	4	5	6	6	5	3	5	2	5	4	4	3	5	5	4	4	5	47706000	57906000	50158000	29735000	31686000	26718000	35037000	31972000	41100000	46699000	27835000	38704000	43884000	43234000	41262000
Serine/threonine-protein kinase MARK2	MARK2	7	7	2	3	4	4	4	5	4	3	4	1	5	5	5	3	4	2	3	4	4	4	5	4	3	4	1	5	5	5	3	4	0	54282000	43907000	47546000	40592000	41661000	46842000	54885000	64466000	0	41345000	48116000	50353000	51054000	50456000
Tenascin	TNC	1	1	1	1	1	1	1	1	1	1	1	1	1	1	1	1	1	1	1	1	1	1	1	1	1	1	1	1	1	1	1	1	0	0	0	0	0	0	0	0	96451000	0	0	0	0	0	0
Alpha-mannosidase;Epididymis-specific alpha-mannosidase	MAN2B2	1	1	1	1	1	0	1	1	0	1	1	1	1	1	0	1	1	1	1	1	0	1	1	0	1	1	1	1	1	0	1	1	0	0	0	0	0	0	0	0	23830000	0	0	0	0	0	0
Tensin-3	TNS3	2	2	0	0	0	0	1	1	0	1	1	0	1	0	0	0	0	0	0	0	0	1	1	0	1	1	0	1	0	0	0	0	0	0	0	0	0	0	0	0	4121400	0	0	0	0	0	0
Heterogeneous nuclear ribonucleoprotein H;Heterogeneous nuclear ribonucleoprotein H, N-terminally processed	HNRNPH1	26	15	23	21	21	22	17	14	21	21	18	16	21	18	22	21	18	13	10	12	14	10	8	10	11	10	10	11	11	12	12	10	1813700000	1902200000	3010300000	1556700000	1660700000	2183100000	1872200000	1714600000	1950300000	1726700000	2131000000	2301700000	1838000000	2072400000	1858600000
Structural maintenance of chromosomes protein;Structural maintenance of chromosomes protein 4	SMC4	10	10	6	7	7	4	5	4	5	4	4	1	4	7	4	5	5	6	7	7	4	5	4	5	4	4	1	4	7	4	5	5	38597000	36888000	47298000	37693000	34842000	34089000	48632000	37526000	44211000	0	42138000	46273000	39026000	34671000	42181000
Heat shock 70 kDa protein 4L	HSPA4L	7	4	7	5	5	4	5	5	6	5	4	1	5	3	4	4	5	4	2	2	2	2	2	3	3	2	0	3	1	2	2	3	29524000	0	0	25791000	21790000	25296000	19310000	14638000	20845000	0	22366000	0	21671000	19772000	20468000
Unconventional myosin-Ib	MYO1B	60	58	51	54	33	37	44	37	49	46	40	30	49	43	44	53	50	50	52	32	36	42	36	48	45	38	29	47	42	43	52	49	1770400000	1788800000	983660000	1358500000	1388800000	1265900000	1488300000	1539200000	1286200000	1320600000	1718300000	1404100000	1644100000	1927900000	1590600000
Far upstream element-binding protein 1	FUBP1	17	12	11	15	12	12	12	8	13	15	12	8	13	12	10	14	13	6	10	7	7	7	4	8	10	7	4	8	7	6	9	9	72166000	75839000	65518000	57483000	58383000	79074000	66997000	59968000	73828000	77107000	61648000	54096000	52267000	68070000	64677000
Cell division cycle-associated protein 2	CDCA2	1	1	1	1	0	1	1	0	1	1	1	0	0	0	1	0	1	1	1	0	1	1	0	1	1	1	0	0	0	1	0	1	0	0	0	0	0	0	0	0	3216400	0	0	0	0	0	0
Acetyltransferase component of pyruvate dehydrogenase complex;Dihydrolipoyllysine-residue acetyltransferase component of pyruvate dehydrogenase complex, mitochondrial	DLAT	3	3	1	2	2	2	1	0	2	2	0	0	1	1	1	2	1	1	2	2	2	1	0	2	2	0	0	1	1	1	2	1	0	10722000	0	0	0	0	0	11658000	0	0	0	0	0	0	0
Peptidyl-prolyl cis-trans isomerase;Peptidyl-prolyl cis-trans isomerase E	PPIE	2	2	2	2	2	2	2	1	2	2	2	1	1	2	2	2	2	2	2	2	2	2	1	2	2	2	1	1	2	2	2	2	40573000	61210000	0	0	0	0	0	42885000	0	0	0	0	0	0	0
Dihydrolipoyl dehydrogenase;Dihydrolipoyl dehydrogenase, mitochondrial	DLD	2	2	0	2	0	0	0	0	0	2	1	0	1	0	0	1	2	0	2	0	0	0	0	0	2	1	0	1	0	0	1	2	0	0	0	0	0	0	0	10446000	0	0	0	0	0	0	0
Nuclear pore complex protein Nup155	NUP155	1	1	1	0	0	1	1	1	1	1	1	1	1	1	1	1	1	1	0	0	1	1	1	1	1	1	1	1	1	1	1	1	0	0	0	0	0	0	0	0	0	0	0	0	0	0	21919000
Transducin beta-like protein 2	TBL2	6	6	4	5	3	3	4	3	5	3	3	3	5	3	3	2	4	4	5	3	3	4	3	5	3	3	3	5	3	3	2	4	48005000	46052000	43062000	32687000	39865000	44579000	36625000	31827000	41252000	40325000	38468000	53860000	45675000	32376000	32992000
Glutathione S-transferase kappa 1	GSTK1	2	2	2	1	0	2	1	1	1	1	1	1	1	1	2	2	1	2	1	0	2	1	1	1	1	1	1	1	1	2	2	1	18501000	0	0	13609000	0	0	0	0	0	0	0	0	12002000	15615000	0
Phosphatidylinositol 3-kinase regulatory subunit beta	PIK3R2	1	1	0	0	0	1	1	1	1	1	0	1	0	0	1	1	1	0	0	0	1	1	1	1	1	0	1	0	0	1	1	1	0	0	0	0	0	0	0	3746700	0	0	0	0	0	0	0
14-3-3 protein theta	YWHAQ	6	4	5	4	4	3	4	4	4	4	5	2	3	4	4	3	3	3	3	3	2	3	3	3	3	3	1	2	3	3	2	2	79709000	83887000	66091000	107930000	74962000	51218000	83106000	72085000	105130000	0	0	111900000	87326000	0	130590000
AP2-associated protein kinase 1	AAK1	6	6	3	5	3	4	4	3	3	3	4	1	2	3	4	4	2	3	5	3	4	4	3	3	3	4	1	2	3	4	4	2	21050000	24108000	34567000	34760000	31213000	0	32217000	22730000	24732000	0	0	0	24017000	28006000	0
Peptidyl-prolyl cis-trans isomerase G;Peptidyl-prolyl cis-trans isomerase	PPIG	9	9	5	3	5	5	6	6	6	7	5	5	5	5	5	5	6	5	3	5	5	6	6	6	7	5	5	5	5	5	5	6	120300000	132300000	183830000	121290000	112810000	142850000	96919000	100850000	135670000	113110000	137690000	110380000	125000000	98205000	145490000
Protein-tyrosine-phosphatase;Receptor-type tyrosine-protein phosphatase kappa	PTPRK	1	1	0	0	0	0	1	0	0	1	0	0	1	1	1	1	1	0	0	0	0	1	0	0	1	0	0	1	1	1	1	1	0	0	0	0	0	0	0	4919800	0	0	0	0	0	0	0
	CALD1	20	0	16	17	18	16	18	15	18	15	16	14	16	17	15	14	16	0	0	0	0	0	0	0	0	0	0	0	0	0	0	0	203270000	208900000	252350000	239510000	248390000	245060000	206330000	259720000	211280000	225080000	189590000	197020000	198810000	196910000	212980000
Condensin complex subunit 2	NCAPH	4	4	3	3	3	2	3	3	2	3	2	1	2	2	3	2	2	3	3	3	2	3	3	2	3	2	1	2	2	3	2	2	0	28492000	40991000	0	32984000	38336000	26961000	28491000	38086000	0	25356000	34692000	33470000	20753000	20281000
Dystonin	DST	2	2	2	2	1	2	2	1	2	2	1	0	1	1	1	2	2	2	2	1	2	2	1	2	2	1	0	1	1	1	2	2	0	0	0	0	0	0	0	14777000	0	0	0	0	0	0	0
Sperm-specific antigen 2	SSFA2	35	35	28	28	14	29	31	25	30	31	26	13	14	17	26	24	22	28	28	14	29	31	25	30	31	26	13	14	17	26	24	22	431120000	342700000	111950000	410590000	426230000	282610000	387480000	316270000	248090000	125040000	221310000	157170000	245240000	273470000	231510000
39S ribosomal protein L49, mitochondrial	MRPL49	1	1	1	1	1	1	1	1	1	1	1	1	1	0	1	1	1	1	1	1	1	1	1	1	1	1	1	1	0	1	1	1	0	0	0	0	0	0	0	0	19038000	0	0	0	0	0	0
Protein kinase C delta-binding protein	PRKCDBP	4	4	3	3	1	2	3	3	3	3	3	1	3	3	3	3	3	3	3	1	2	3	3	3	3	3	1	3	3	3	3	3	37009000	23582000	0	30318000	24614000	30032000	25921000	24177000	20833000	0	24960000	19038000	24527000	13293000	20073000
	DDHD2	1	1	1	0	0	1	0	0	0	0	0	0	1	0	0	1	0	1	0	0	1	0	0	0	0	0	0	1	0	0	1	0	0	0	0	0	0	0	0	0	0	0	0	0	0	3933400	0
AMP deaminase 2	AMPD2	2	2	1	1	1	1	1	0	0	2	1	0	1	1	0	0	2	1	1	1	1	1	0	0	2	1	0	1	1	0	0	2	0	0	0	0	0	0	0	3636600	0	0	0	0	0	0	0
Transmembrane protein 41B	TMEM41B	1	1	1	1	1	1	1	1	1	1	1	1	1	1	1	1	1	1	1	1	1	1	1	1	1	1	1	1	1	1	1	1	10680000	0	8177200	0	10995000	0	0	15629000	0	0	9359200	11996000	12919000	12052000	13447000
UBX domain-containing protein 1	UBXN1	4	4	2	0	3	2	2	4	1	2	3	0	2	3	2	0	2	2	0	3	2	2	4	1	2	3	0	2	3	2	0	2	13524000	0	15122000	12944000	14600000	14574000	0	0	16969000	0	0	0	0	0	0
	MMP8	1	1	1	1	0	0	0	0	1	0	0	0	0	0	0	0	0	1	1	0	0	0	0	1	0	0	0	0	0	0	0	0	0	0	0	0	0	0	101930000	0	0	0	0	0	0	0	0
Methylosome subunit pICln	CLNS1A	6	6	6	6	5	5	4	6	5	6	5	6	6	6	5	6	6	6	6	5	5	4	6	5	6	5	6	6	6	5	6	6	1313300000	1013100000	1773700000	1086700000	732300000	1311100000	678420000	780660000	1305700000	1973200000	1055200000	1317600000	1189400000	723050000	858430000
Mitochondrial glutamate carrier 1	SLC25A22	5	5	4	4	3	3	1	2	3	2	2	2	2	2	2	4	2	4	4	3	3	1	2	3	2	2	2	2	2	2	4	2	28067000	25982000	44217000	19641000	0	23309000	18487000	18148000	34824000	0	0	22753000	20755000	20860000	23822000
Mediator of RNA polymerase II transcription subunit 17	MED17	1	1	0	1	1	0	1	0	0	0	1	0	1	1	0	0	1	0	1	1	0	1	0	0	0	1	0	1	1	0	0	1	0	0	0	0	0	0	0	0	2396000	0	0	0	0	0	0
	EEF1D	9	1	7	7	9	7	7	4	7	7	6	4	8	8	9	7	7	0	0	1	0	1	0	0	0	0	0	0	0	1	0	0	0	0	0	0	0	0	0	0	0	0	0	0	3712600	0	0
Cofilin-1	CFL1	20	14	17	19	16	17	17	14	19	18	16	13	14	15	13	19	14	12	13	11	13	12	10	14	13	12	11	10	11	9	13	11	1212900000	1406600000	1207400000	1055300000	1091500000	1028600000	1080900000	961860000	979310000	1228200000	1033900000	1134500000	1076800000	1272100000	1156500000
Ras-related protein R-Ras2	RRAS2	1	1	1	1	1	0	0	0	0	0	0	0	1	0	1	0	0	1	1	1	0	0	0	0	0	0	0	1	0	1	0	0	0	0	0	0	0	0	0	0	0	0	0	0	1733000	0	0
	BCLAF1	92	1	84	80	84	82	81	76	83	85	82	69	82	71	82	85	78	1	1	1	1	1	1	1	1	1	1	1	1	1	1	1	494350000	416760000	1021600000	433490000	529200000	710880000	511250000	348330000	401310000	457480000	367450000	416780000	598900000	317210000	659720000
NADH dehydrogenase [ubiquinone] iron-sulfur protein 8, mitochondrial	NDUFS8	2	2	1	1	1	1	1	1	0	1	1	0	2	1	1	0	0	1	1	1	1	1	1	0	1	1	0	2	1	1	0	0	0	0	0	0	0	0	0	0	8438900	0	0	0	0	0	0
Nucleolar transcription factor 1	UBTF	13	13	6	5	4	9	8	5	8	11	10	7	9	11	13	12	11	6	5	4	9	8	5	8	11	10	7	9	11	13	12	11	90940000	131140000	56732000	149110000	154750000	111570000	141890000	172410000	132730000	88567000	136110000	105590000	198980000	170420000	162110000
NEDD8	NEDD8;NEDD8-MDP1	2	2	1	0	0	0	1	0	2	1	1	1	1	0	0	0	1	1	0	0	0	1	0	2	1	1	1	1	0	0	0	1	0	0	0	0	0	0	8985300	0	0	0	0	0	0	0	0
	EEF1D	14	1	13	14	13	11	11	8	13	12	11	8	12	13	13	13	12	1	1	1	1	1	1	1	1	1	1	1	1	1	1	1	33565000	32794000	42572000	15930000	0	22915000	28634000	40845000	32669000	19559000	18088000	38537000	0	27966000	31340000
Puromycin-sensitive aminopeptidase	NPEPPS	1	1	0	1	1	1	1	0	1	0	0	0	1	1	0	1	1	0	1	1	1	1	0	1	0	0	0	1	1	0	1	1	0	0	0	0	0	0	5054300	0	0	0	0	0	0	0	0
Multivesicular body subunit 12A	MVB12A	3	3	3	2	2	2	1	1	2	2	1	1	2	2	1	2	1	3	2	2	2	1	1	2	2	1	1	2	2	1	2	1	37714000	26913000	32658000	48156000	0	0	33484000	25246000	0	0	44588000	34396000	0	37572000	24710000
Vitamin K epoxide reductase complex subunit 1	VKORC1	1	1	1	1	1	1	1	1	1	1	1	1	1	1	0	1	1	1	1	1	1	1	1	1	1	1	1	1	1	0	1	1	0	0	0	0	0	0	0	0	12161000	0	0	0	0	0	0
PHD finger protein 21A	PHF21A	1	1	1	1	1	0	1	0	1	1	0	0	1	0	1	1	1	1	1	1	0	1	0	1	1	0	0	1	0	1	1	1	0	0	0	0	0	0	0	30532000	0	0	0	0	0	0	0
	MACF1	2	1	1	2	0	2	2	0	1	2	1	0	2	0	1	1	1	0	1	0	1	1	0	1	1	0	0	1	0	0	1	1	0	0	0	0	0	0	0	3477800	0	0	0	0	0	0	0
26S protease regulatory subunit 6A	PSMC3	4	4	3	4	2	1	3	2	2	3	3	2	2	2	3	2	3	3	4	2	1	3	2	2	3	3	2	2	2	3	2	3	36925000	58046000	41421000	29447000	34427000	0	47078000	39140000	46722000	30082000	34028000	37282000	34021000	45003000	39017000
Small acidic protein	C11orf58;SMAP	1	1	1	1	1	1	1	1	1	1	1	1	1	1	1	1	1	1	1	1	1	1	1	1	1	1	1	1	1	1	1	1	0	0	0	0	0	0	0	0	10304000	0	0	0	0	0	0
Sperm-associated antigen 5	SPAG5	1	1	0	1	1	1	0	1	1	1	1	1	0	0	0	1	0	0	1	1	1	0	1	1	1	1	1	0	0	0	1	0	0	0	0	0	0	0	0	0	4930200	0	0	0	0	0	0
Tripartite motif-containing protein 3;Tripartite motif-containing protein 2	TRIM3;TRIM2	2	2	2	1	1	1	0	2	0	1	1	0	2	1	2	0	0	2	1	1	1	0	2	0	1	1	0	2	1	2	0	0	0	0	0	0	0	0	0	0	0	0	0	0	10368000	0	0
	LMO7	140	3	119	122	104	124	128	113	125	125	116	110	125	117	129	129	126	1	1	1	3	2	2	2	3	2	1	2	3	3	3	2	312120000	233850000	144790000	821480000	635170000	354530000	238600000	271900000	346890000	0	545930000	285250000	976110000	238530000	529000000
	LMO7	165	0	146	150	127	150	155	136	154	151	146	135	149	141	154	154	153	0	0	0	0	0	0	0	0	0	0	0	0	0	0	0	1292000000	1048000000	374270000	2353000000	1493100000	1011800000	1158500000	1321200000	960030000	1688500000	1311900000	964340000	1626700000	1643100000	1688800000
	PLEC	60	4	57	57	42	47	45	39	50	51	44	36	48	43	48	50	45	3	3	4	4	3	4	3	3	3	2	3	3	3	3	3	125730000	119130000	51107000	144760000	150340000	96357000	133330000	112160000	97803000	74740000	128280000	79667000	103240000	105490000	124790000
ATP synthase subunit g, mitochondrial	ATP5L	2	2	1	2	1	1	2	2	2	2	1	1	1	2	2	2	1	1	2	1	1	2	2	2	2	1	1	1	2	2	2	1	0	8393500	0	0	7972500	8316600	9045700	18466000	0	0	0	0	8155800	15320000	0
CD59 glycoprotein	CD59	9	9	9	9	7	9	8	7	8	8	8	8	9	8	8	9	8	9	9	7	9	8	7	8	8	8	8	9	8	8	9	8	634760000	711860000	155060000	627700000	432440000	240820000	722710000	594910000	525750000	322190000	807690000	497710000	394740000	504120000	490300000
Leucine zipper protein 2	LUZP2	2	2	1	1	1	0	0	0	1	1	0	0	0	1	0	2	1	1	1	1	0	0	0	1	1	0	0	0	1	0	2	1	0	0	0	0	0	0	0	0	0	0	0	0	0	24529000	0
Protein CASC5	CASC5	1	1	1	1	1	1	1	0	0	0	0	0	0	0	0	1	0	1	1	1	1	1	0	0	0	0	0	0	0	0	1	0	0	0	0	0	0	0	0	0	0	0	0	0	0	9372400	0
Cysteine and histidine-rich domain-containing protein 1	CHORDC1	3	3	1	2	1	0	0	1	0	1	2	0	0	0	0	0	0	1	2	1	0	0	1	0	1	2	0	0	0	0	0	0	0	13312000	0	0	0	0	0	0	0	0	0	0	0	0	0
mRNA export factor	RAE1	3	3	3	3	3	3	1	2	3	3	2	1	2	2	2	3	3	3	3	3	3	1	2	3	3	2	1	2	2	2	3	3	28273000	20519000	37304000	21701000	0	32103000	17393000	17714000	22143000	0	21148000	0	19564000	21730000	20493000
Eukaryotic translation initiation factor 3 subunit F	EIF3F	3	3	2	2	1	1	1	1	2	1	1	0	1	2	1	1	1	2	2	1	1	1	1	2	1	1	0	1	2	1	1	1	12905000	8735100	0	0	0	0	13208000	21455000	15724000	0	0	18082000	0	14962000	21722000
Histone-lysine N-methyltransferase 2A;MLL cleavage product N320;MLL cleavage product C180	KMT2A	1	1	1	0	0	0	1	1	0	1	1	1	0	1	1	1	1	1	0	0	0	1	1	0	1	1	1	0	1	1	1	1	0	0	0	0	0	0	0	0	1967000	0	0	0	0	0	0
40S ribosomal protein S30	FAU	4	4	4	4	4	3	4	4	3	4	4	3	4	4	4	4	4	4	4	4	3	4	4	3	4	4	3	4	4	4	4	4	453040000	504210000	607150000	491760000	459390000	507570000	361390000	341560000	411790000	285850000	384430000	419400000	431640000	359870000	392010000
Elongation factor 1-delta	EEF1D	22	7	20	19	20	19	17	15	20	19	18	12	19	19	20	19	18	7	5	6	7	5	6	6	6	6	4	6	5	6	6	5	2143500000	2086600000	2497000000	1335900000	1656500000	1703300000	1710000000	1570200000	1939200000	1477200000	1651900000	1927100000	1425200000	1699400000	1686800000
WD repeat-containing protein 74	WDR74	1	1	0	1	0	0	1	0	0	1	0	1	1	0	1	1	1	0	1	0	0	1	0	0	1	0	1	1	0	1	1	1	0	0	0	0	0	0	0	7884700	0	0	0	0	0	0	0
	SEC16A	26	0	21	19	20	20	17	20	19	21	18	11	18	21	20	21	16	0	0	0	0	0	0	0	0	0	0	0	0	0	0	0	0	0	0	0	0	0	0	0	15160000	0	0	0	0	0	0
Deoxynucleotidyltransferase terminal-interacting protein 1	DNTTIP1	1	1	1	0	1	0	1	1	0	0	0	0	0	0	0	1	0	1	0	1	0	1	1	0	0	0	0	0	0	0	1	0	0	0	0	0	0	0	0	0	0	0	0	0	0	0	0
Gamma-tubulin complex component 2	TUBGCP2	3	3	0	1	1	0	1	0	0	0	0	0	0	1	0	2	0	0	1	1	0	1	0	0	0	0	0	0	1	0	2	0	0	0	0	0	0	0	0	0	0	0	0	0	0	3461100	0
Low molecular weight phosphotyrosine protein phosphatase	ACP1	3	3	2	1	3	1	0	0	2	1	2	0	2	3	2	2	2	2	1	3	1	0	0	2	1	2	0	2	3	2	2	2	0	0	0	0	0	0	10571000	0	0	0	0	0	0	13034000	9767900
tRNA (uracil-5-)-methyltransferase homolog A	TRMT2A	4	4	2	2	2	0	1	1	2	2	1	0	0	1	0	1	1	2	2	2	0	1	1	2	2	1	0	0	1	0	1	1	0	0	19756000	0	0	0	21638000	0	0	0	0	0	0	0	0
	SLC39A10	1	1	1	1	1	1	1	1	1	1	1	1	1	1	0	1	1	1	1	1	1	1	1	1	1	1	1	1	1	0	1	1	0	0	0	0	0	0	0	0	24091000	0	0	0	0	0	0
Phosphatidylinositol 4-phosphate 3-kinase C2 domain-containing subunit beta	PIK3C2B	9	9	4	6	4	6	6	7	7	3	6	5	9	7	7	6	6	4	6	4	6	6	7	7	3	6	5	9	7	7	6	6	73503000	67526000	80775000	120810000	91995000	135510000	95454000	90041000	147130000	155820000	155850000	148380000	86007000	54591000	65329000
Serine/threonine-protein kinase WNK1	WNK1	7	6	4	4	4	4	4	3	6	4	4	2	3	4	5	5	5	4	4	4	4	4	3	5	4	3	2	2	3	4	4	4	26031000	23753000	27338000	26551000	21384000	24317000	23280000	27839000	26266000	23871000	21080000	21875000	24390000	21019000	28406000
Cation-dependent mannose-6-phosphate receptor	M6PR	2	2	1	2	2	1	1	2	2	1	1	2	1	1	1	2	2	1	2	2	1	1	2	2	1	1	2	1	1	1	2	2	0	8187700	14544000	0	0	9948600	0	0	0	0	0	0	0	7986400	9152400
Multifunctional methyltransferase subunit TRM112-like protein	TRMT112	3	3	3	3	3	3	3	2	2	2	3	2	3	3	3	1	3	3	3	3	3	3	2	2	2	3	2	3	3	3	1	3	52872000	38591000	46111000	41444000	40300000	0	62175000	38632000	53066000	0	43834000	45924000	47386000	0	43855000
	CLPB	5	1	3	3	2	3	2	2	4	2	2	0	2	2	2	2	1	1	0	0	0	0	0	0	1	0	0	1	0	0	0	0	0	0	0	0	0	0	0	0	0	0	0	0	0	0	0
Nucleosome-remodeling factor subunit BPTF	BPTF	2	2	1	1	0	1	2	1	1	1	1	0	2	1	2	1	2	1	1	0	1	2	1	1	1	1	0	2	1	2	1	2	0	0	0	0	11317000	0	0	0	0	0	8419500	0	9504400	0	9520100
Complement component C8 beta chain	C8B	1	1	1	1	1	0	1	1	1	1	1	0	1	1	1	1	1	1	1	1	0	1	1	1	1	1	0	1	1	1	1	1	0	0	0	0	0	0	0	0	3923400	0	0	0	0	0	0
ATP-dependent RNA helicase DDX24	DDX24	1	1	0	0	0	0	0	0	0	1	0	0	1	0	0	1	0	0	0	0	0	0	0	0	1	0	0	1	0	0	1	0	0	0	0	0	0	0	0	0	0	0	0	0	0	2565600	0
Oxidized low-density lipoprotein receptor 1;Oxidized low-density lipoprotein receptor 1, soluble form	OLR1	1	1	1	1	0	0	0	0	0	0	0	0	1	0	0	0	0	1	1	0	0	0	0	0	0	0	0	1	0	0	0	0	0	0	0	0	0	0	0	0	0	0	3059700	0	0	0	0
4F2 cell-surface antigen heavy chain	SLC3A2	7	7	6	7	4	3	3	3	4	4	3	3	3	3	3	4	4	6	7	4	3	3	3	4	4	3	3	3	3	3	4	4	91502000	126520000	142780000	65017000	66790000	92868000	91326000	75618000	78785000	50049000	75204000	86342000	83260000	78431000	76910000
Gephyrin;Molybdopterin adenylyltransferase;Molybdopterin molybdenumtransferase	GPHN	2	2	0	0	0	0	0	1	0	0	1	0	0	1	2	1	1	0	0	0	0	0	1	0	0	1	0	0	1	2	1	1	0	0	0	0	0	0	0	0	6726200	0	0	0	0	0	0
Putative solute carrier organic anion transporter family member 1B7	SLCO1B7	1	1	0	0	1	1	1	1	0	1	1	0	1	0	1	1	1	0	0	1	1	1	1	0	1	1	0	1	0	1	1	1	0	0	0	0	0	0	0	0	32686000	0	0	0	0	0	0
CAP-Gly domain-containing linker protein 1	CLIP1	2	2	1	2	1	0	0	1	0	0	0	0	0	0	0	0	0	1	2	1	0	0	1	0	0	0	0	0	0	0	0	0	0	0	0	0	0	1604800	0	0	0	0	0	0	0	0	0
Ras-related protein Rab-35	RAB35	3	3	2	3	2	2	2	2	3	3	2	0	2	1	3	3	2	2	3	2	2	2	2	3	3	2	0	2	1	3	3	2	12741000	15585000	17510000	9437000	10430000	0	12100000	13024000	13038000	0	0	0	9494700	16683000	0
Vacuolar protein sorting-associated protein 37B	VPS37B	1	1	1	0	1	1	0	1	1	1	1	0	1	1	0	0	1	1	0	1	1	0	1	1	1	1	0	1	1	0	0	1	0	0	0	0	0	0	0	0	10414000	0	0	0	0	0	0
Uncharacterized protein KIAA1211	KIAA1211	3	3	2	2	0	2	2	1	2	1	0	0	2	1	1	0	0	2	2	0	2	2	1	2	1	0	0	2	1	1	0	0	4816300	0	0	4774400	5439300	0	5014000	0	0	0	4644000	0	0	0	0
Protein transport protein Sec23A	SEC23A;SEC23B	4	2	0	3	3	2	3	3	2	2	1	1	3	2	2	2	2	0	2	2	2	2	2	1	1	1	1	2	2	1	1	1	0	16081000	22999000	0	10785000	23675000	0	21383000	0	0	20565000	0	17013000	18335000	20736000
Tumor susceptibility gene 101 protein	TSG101	3	3	0	2	2	1	0	0	0	2	1	1	2	1	0	3	1	0	2	2	1	0	0	0	2	1	1	2	1	0	3	1	0	0	0	0	0	0	0	14432000	0	0	0	0	0	13606000	0
Aldehyde dehydrogenase family 16 member A1	ALDH16A1	2	2	2	1	2	0	1	0	1	1	2	0	1	1	1	1	1	2	1	2	0	1	0	1	1	2	0	1	1	1	1	1	0	0	1817200000	0	0	0	0	0	0	0	0	0	0	0	0
Protein phosphatase Slingshot homolog 2	SSH2	1	1	1	1	0	1	1	0	1	0	0	0	1	0	0	1	1	1	1	0	1	1	0	1	0	0	0	1	0	0	1	1	0	0	0	0	0	0	8452800	0	0	0	0	0	0	0	0
Serine/threonine-protein kinase 4;Serine/threonine-protein kinase 4 37kDa subunit;Serine/threonine-protein kinase 4 18kDa subunit	STK4	1	1	1	1	1	1	0	0	0	0	0	0	0	0	0	0	0	1	1	1	1	0	0	0	0	0	0	0	0	0	0	0	0	0	0	2692500	0	0	0	0	0	0	0	0	0	0	0
Tubulin alpha-1C chain	TUBA1C;TUBA1B;TUBA1A	23	1	18	17	16	15	14	13	20	18	15	12	16	14	17	20	19	1	1	0	0	0	0	1	0	0	0	0	0	0	0	0	33498000	26849000	0	0	0	0	0	0	0	0	0	0	0	0	0
G-rich sequence factor 1	GRSF1	3	3	1	2	1	2	2	1	3	2	0	1	1	0	2	2	2	1	2	1	2	2	1	3	2	0	1	1	0	2	2	2	0	26338000	0	29009000	31544000	0	22670000	24837000	0	0	0	0	24239000	22467000	23210000
Unconventional myosin-Ic	MYO1C	86	86	70	70	57	54	63	51	65	66	61	43	58	57	66	70	66	70	70	57	54	63	51	65	66	61	43	58	57	66	70	66	4409500000	4595700000	3765800000	3392400000	3457900000	3400400000	3851100000	3716000000	3135900000	2951700000	4557500000	3602300000	4361500000	4493500000	4301700000
Transducin-like enhancer protein 3	TLE3	2	2	2	2	2	2	1	2	1	1	2	1	1	1	1	1	2	2	2	2	2	1	2	1	1	2	1	1	1	1	1	2	6719100	7227600	8470200	5222100	0	7550500	0	0	8144900	0	0	0	0	0	9709500
Protein Wnt;Protein Wnt-5b	WNT5B	1	1	0	1	1	1	1	0	1	0	1	0	1	0	1	1	1	0	1	1	1	1	0	1	0	1	0	1	0	1	1	1	0	0	0	0	0	0	0	0	4801300	0	0	0	0	0	0
DNA repair protein XRCC1	XRCC1	5	5	2	1	0	1	2	2	3	5	1	0	2	1	2	5	2	2	1	0	1	2	2	3	5	1	0	2	1	2	5	2	12806000	0	0	0	21574000	18833000	16755000	17569000	0	0	18200000	0	0	16902000	16325000
ATP-dependent RNA helicase DDX19A;ATP-dependent RNA helicase DDX19B	DDX19A;DDX19B	4	4	4	4	4	3	3	4	4	4	2	2	4	4	3	4	4	4	4	4	3	3	4	4	4	2	2	4	4	3	4	4	45925000	37069000	43890000	52832000	37490000	40366000	37140000	35590000	0	50856000	41716000	52310000	48562000	36258000	43010000
Cytosolic carboxypeptidase 2	AGBL2	2	2	1	1	0	1	2	1	0	2	1	0	1	0	1	0	1	1	1	0	1	2	1	0	2	1	0	1	0	1	0	1	0	0	0	0	0	0	0	7817800	0	0	0	0	0	0	0
Guanine nucleotide-binding protein G(I)/G(S)/G(T) subunit beta-1	GNB1	4	4	2	4	1	1	1	1	1	1	1	1	2	1	1	1	1	2	4	1	1	1	1	1	1	1	1	2	1	1	1	1	19428000	23925000	20240000	13878000	0	15827000	25387000	25318000	23960000	0	33482000	27454000	17514000	20548000	24640000
Mitochondrial amidoxime reducing component 2;Mitochondrial amidoxime-reducing component 1	MARC2;MARC1	1	1	0	0	0	0	0	0	0	1	0	0	0	0	0	1	1	0	0	0	0	0	0	0	1	0	0	0	0	0	1	1	0	0	0	0	0	0	0	2863700	0	0	0	0	0	0	0
Probable global transcription activator SNF2L2	SMARCA2	6	2	3	4	5	3	3	4	3	3	1	1	2	1	3	3	4	1	1	2	1	1	2	0	1	0	0	0	0	0	1	1	0	0	0	0	0	10649000	0	0	0	0	0	0	0	0	0
Ran-specific GTPase-activating protein	RANBP1	9	9	8	8	7	8	8	8	9	8	8	4	7	6	9	8	8	8	8	7	8	8	8	9	8	8	4	7	6	9	8	8	185950000	192660000	226550000	198360000	177370000	222340000	156310000	138930000	162280000	119750000	193210000	196050000	166920000	150900000	168860000
Selenoprotein K	SELK	1	1	1	1	1	1	1	1	1	1	1	1	1	1	1	1	1	1	1	1	1	1	1	1	1	1	1	1	1	1	1	1	0	0	0	0	0	0	0	0	8986400	0	0	0	0	0	0
	EIF4B	42	1	34	36	40	35	35	36	39	36	36	33	37	36	34	37	34	1	1	1	1	1	1	1	1	1	1	1	1	1	1	1	25591000	17165000	23556000	0	19172000	0	0	17252000	0	18036000	0	0	16990000	0	0
CAD protein;Glutamine-dependent carbamoyl-phosphate synthase;Aspartate carbamoyltransferase;Dihydroorotase	CAD	7	7	5	2	5	5	4	3	6	5	5	1	5	3	3	6	4	5	2	5	5	4	3	6	5	5	1	5	3	3	6	4	36887000	32202000	42799000	32221000	34010000	37114000	36321000	36460000	26634000	0	35562000	41085000	34317000	39668000	33031000
Ataxin-2	ATXN2	17	4	9	15	16	13	11	13	12	8	12	10	14	13	11	15	11	1	3	3	3	2	3	4	3	1	3	3	2	1	3	2	122370000	114600000	191790000	145810000	131670000	168690000	138490000	128950000	171280000	188280000	137450000	159880000	177310000	125970000	143410000
Coiled-coil domain-containing protein 65	CCDC65	1	1	0	0	0	0	0	0	1	0	0	0	0	0	0	0	0	0	0	0	0	0	0	1	0	0	0	0	0	0	0	0	0	0	0	0	0	0	0	0	0	0	0	0	0	0	0
	LIMA1	52	1	45	44	44	49	46	39	48	47	43	40	45	41	47	50	47	0	0	0	1	0	0	1	0	0	0	0	0	1	1	1	0	0	0	0	0	0	2103100	0	0	0	0	0	0	0	0
SWI/SNF-related matrix-associated actin-dependent regulator of chromatin subfamily D member 1	SMARCD1	2	2	2	1	0	1	0	1	1	1	1	0	0	1	1	2	1	2	1	0	1	0	1	1	1	1	0	0	1	1	2	1	0	0	0	0	0	0	0	0	0	0	0	0	0	6165400	0
Density-regulated protein	DENR	4	4	3	2	3	4	2	2	2	2	1	1	2	2	2	2	2	3	2	3	4	2	2	2	2	1	1	2	2	2	2	2	12379000	12834000	9626600	6461100	8336600	7719500	12122000	9808000	0	0	8134600	9874700	7317300	13459000	8378000
Phosphate carrier protein, mitochondrial	SLC25A3	12	12	10	7	5	6	5	5	9	6	8	5	8	7	6	8	7	10	7	5	6	5	5	9	6	8	5	8	7	6	8	7	180470000	274900000	222720000	182820000	259250000	143980000	171270000	201300000	168450000	155560000	170750000	205080000	194600000	229090000	146670000
Cysteine and glycine-rich protein 2	CSRP2	8	8	7	7	7	7	7	6	6	7	6	3	5	7	6	6	4	7	7	7	7	7	6	6	7	6	3	5	7	6	6	4	64478000	66911000	87034000	72713000	66045000	81692000	63057000	74445000	70110000	81173000	84141000	86418000	68014000	61244000	71678000
FYVE, RhoGEF and PH domain-containing protein 4	FGD4	6	6	3	3	2	3	4	2	3	5	4	2	5	2	3	4	2	3	3	2	3	4	2	3	5	4	2	5	2	3	4	2	20904000	19135000	16081000	24876000	27887000	15357000	24291000	19774000	18400000	18526000	26809000	22077000	0	23240000	21273000
Rho GTPase-activating protein 29	ARHGAP29	3	3	3	3	2	2	2	2	3	3	3	3	3	3	3	2	3	3	3	2	2	2	2	3	3	3	3	3	3	3	2	3	128530000	196250000	151850000	149140000	138280000	148240000	131580000	123020000	182910000	167600000	102240000	136380000	116600000	121520000	128990000
SWI/SNF complex subunit SMARCC2	SMARCC2	8	7	3	6	3	4	3	2	1	2	2	3	3	2	1	2	2	3	5	3	4	3	2	1	2	2	3	3	2	1	1	2	22981000	24336000	36518000	28978000	28704000	41756000	0	0	0	24750000	0	0	0	0	0
Protein SCAF11	SCAF11	23	23	16	14	16	16	15	15	15	15	14	10	16	14	16	14	16	16	14	16	16	15	15	15	15	14	10	16	14	16	14	16	99037000	108240000	206510000	119860000	137550000	153890000	134060000	131810000	139990000	149490000	137600000	130140000	175500000	122070000	139690000
	MYL6	3	1	3	3	3	3	2	2	3	2	2	3	2	2	2	3	2	1	1	1	1	1	1	1	1	1	1	1	1	1	1	1	19252000	7490000	0	25847000	27074000	16682000	0	0	0	0	30300000	16861000	34980000	15431000	34234000
Zinc finger CCHC-type and RNA-binding motif-containing protein 1	ZCRB1	2	2	1	2	2	2	2	1	2	2	2	1	1	2	2	1	2	1	2	2	2	2	1	2	2	2	1	1	2	2	1	2	0	11151000	15029000	7727100	8914300	0	8927600	7989800	9510300	0	0	8299100	8774200	0	8442400
Serine/threonine-protein phosphatase;Serine/threonine-protein phosphatase PP1-gamma catalytic subunit	PPP1CC	9	2	5	7	2	5	6	3	7	6	2	2	5	3	5	5	5	2	2	1	2	2	1	2	1	1	1	1	1	1	1	1	20557000	28310000	0	15644000	26175000	0	16673000	0	0	0	0	0	0	0	0
Poly(rC)-binding protein 2	PCBP2	11	7	9	10	8	7	8	8	8	10	8	6	10	9	9	10	7	6	6	5	5	5	5	5	6	5	4	7	6	6	6	5	296460000	201750000	348570000	235660000	225760000	251990000	259770000	283770000	246080000	238830000	221410000	306300000	210500000	354230000	313380000
YEATS domain-containing protein 4	YEATS4	2	2	0	1	1	0	2	1	0	0	1	0	0	0	1	1	2	0	1	1	0	2	1	0	0	1	0	0	0	1	1	2	0	0	0	0	0	0	0	0	0	0	0	0	0	0	6854400
Periphilin-1	PPHLN1	12	4	9	7	10	11	10	10	9	10	9	10	10	9	10	9	10	3	3	4	4	3	4	3	4	2	4	3	3	3	4	4	110700000	97363000	159510000	138100000	163490000	146130000	145650000	143620000	160630000	107470000	162300000	138820000	140350000	121400000	149740000
	PPHLN1	9	1	7	4	6	7	7	6	6	7	7	6	7	6	7	6	7	1	0	0	0	0	0	0	1	0	0	0	0	0	1	1	0	0	0	0	0	0	0	4155800	0	0	0	0	0	0	0
Golgi integral membrane protein 4	GOLIM4	5	5	4	3	1	3	1	2	2	3	2	1	2	2	3	4	3	4	3	1	3	1	2	2	3	2	1	2	2	3	4	3	13267000	14828000	0	22109000	0	0	11068000	14786000	16383000	0	14797000	14730000	13020000	12764000	17815000
Constitutive coactivator of PPAR-gamma-like protein 2	FAM120C	4	4	2	2	3	4	3	3	3	2	3	2	2	4	3	3	2	2	2	3	4	3	3	3	2	3	2	2	4	3	3	2	25405000	11359000	18560000	22866000	16834000	20714000	7081700	0	21609000	21333000	0	25936000	22880000	9611300	16312000
Insulin-like growth factor 2 mRNA-binding protein 2	IGF2BP2	5	3	4	4	4	4	3	3	5	4	3	3	4	3	3	4	3	2	2	2	2	1	1	3	2	1	1	2	1	1	2	1	16387000	13162000	0	18124000	0	0	13961000	12062000	0	0	13085000	0	0	12429000	0
GTPase-activating protein and VPS9 domain-containing protein 1	GAPVD1	5	5	3	4	2	2	2	2	3	4	3	1	4	2	4	2	3	3	4	2	2	2	2	3	4	3	1	4	2	4	2	3	23201000	24061000	35452000	27197000	24840000	26539000	18369000	17118000	25035000	0	26605000	20540000	20466000	22807000	18224000
Coiled-coil domain-containing protein 93	CCDC93	1	1	0	0	0	0	0	1	0	0	0	0	0	0	0	0	0	0	0	0	0	0	1	0	0	0	0	0	0	0	0	0	0	0	0	0	0	0	0	0	0	0	0	0	0	0	0
Eukaryotic translation initiation factor 2A;Eukaryotic translation initiation factor 2A, N-terminally processed	EIF2A	18	18	12	13	14	12	11	11	15	13	12	7	12	9	11	17	13	12	13	14	12	11	11	15	13	12	7	12	9	11	17	13	193570000	217510000	242230000	154930000	174600000	196450000	182170000	181550000	205650000	163300000	200280000	214380000	182040000	211240000	194500000
Mediator of RNA polymerase II transcription subunit 12-like protein;Mediator of RNA polymerase II transcription subunit 12	MED12L;TNRC11;MED12	2	2	1	2	1	1	1	1	1	1	1	0	1	1	1	1	1	1	2	1	1	1	1	1	1	1	0	1	1	1	1	1	0	0	0	0	0	0	0	0	6880000	0	0	0	0	0	0
NADH dehydrogenase [ubiquinone] 1 alpha subcomplex subunit 5	NDUFA5	1	1	1	1	1	1	1	1	0	1	0	0	1	1	0	1	1	1	1	1	1	1	1	0	1	0	0	1	1	0	1	1	0	0	0	0	0	0	0	8045400	0	0	0	0	0	0	0
LIM domain only protein 7	LMO7	172	3	151	154	132	155	159	141	155	155	146	138	155	143	158	159	157	2	2	0	3	2	2	2	2	1	0	2	2	2	2	2	32930000000	27971000000	10663000000	32784000000	35167000000	21162000000	29151000000	31373000000	25054000000	24908000000	33316000000	22185000000	39010000000	36000000000	35010000000
Probable ATP-dependent RNA helicase DDX56	DDX56	4	4	3	4	3	4	3	3	4	3	3	3	4	4	4	4	4	3	4	3	4	3	3	4	3	3	3	4	4	4	4	4	49061000	45515000	90065000	91554000	55238000	97155000	46865000	47890000	72192000	30468000	63111000	52453000	66838000	43110000	55129000
Unconventional myosin-Va	MYO5A	52	0	34	47	17	25	30	20	38	37	25	14	27	22	31	42	38	0	0	0	0	0	0	0	0	0	0	0	0	0	0	0	16151000	21114000	11400000	14715000	15989000	14944000	18550000	17961000	17517000	13119000	16426000	17457000	21067000	19190000	17642000
Protein DGCR14	DGCR14	1	1	0	0	1	1	0	1	1	0	0	0	1	0	0	0	0	0	0	1	1	0	1	1	0	0	0	1	0	0	0	0	0	0	0	0	0	0	2641600	0	0	0	0	0	0	0	0
Cleavage and polyadenylation specificity factor subunit 6	CPSF6	4	4	3	3	3	3	2	2	2	3	3	3	2	3	2	4	2	3	3	3	3	2	2	2	3	3	3	2	3	2	4	2	33814000	56198000	55658000	36176000	32746000	34740000	42380000	27407000	40367000	37186000	40835000	43426000	27058000	35051000	31953000
Stromal interaction molecule 1	STIM1	4	4	1	3	2	0	0	1	0	1	0	0	1	1	2	2	1	1	3	2	0	0	1	0	1	0	0	1	1	2	2	1	0	0	0	0	0	0	0	0	0	0	0	0	0	5259200	0
Apoptosis inhibitor 5	API5	7	7	2	3	4	2	4	2	4	3	3	1	4	3	3	4	1	2	3	4	2	4	2	4	3	3	1	4	3	3	4	1	57983000	58420000	77332000	57835000	66959000	71617000	54409000	55887000	63727000	0	65546000	58562000	59219000	68682000	0
Tight junction protein ZO-1	TJP1	42	42	32	29	21	29	35	25	41	33	30	20	27	27	30	32	31	32	29	21	29	35	25	41	33	30	20	27	27	30	32	31	561000000	498530000	292310000	626780000	640410000	439280000	632910000	623820000	506420000	472280000	569710000	476860000	641870000	606230000	575980000
GAS2-like protein 3	GAS2L3	1	1	1	0	1	1	1	1	1	1	1	1	1	1	1	1	1	1	0	1	1	1	1	1	1	1	1	1	1	1	1	1	0	0	0	0	0	0	0	0	63693000	0	0	0	0	0	0
Mediator of RNA polymerase II transcription subunit 15	MED15	1	1	0	0	0	0	1	1	0	0	1	0	0	1	0	0	0	0	0	0	0	1	1	0	0	1	0	0	1	0	0	0	0	0	0	0	0	0	0	0	4463500	0	0	0	0	0	0
Nuclear pore complex protein Nup107	NUP107	2	2	1	1	1	2	2	1	1	1	1	1	1	1	1	2	1	1	1	1	2	2	1	1	1	1	1	1	1	1	2	1	0	0	0	15726000	31567000	0	0	0	0	0	0	0	0	13054000	0
Zinc finger CCCH domain-containing protein 14	ZC3H14	5	1	4	2	3	2	4	2	1	2	2	0	3	1	3	3	3	1	1	1	0	1	1	0	1	1	0	1	0	1	0	1	10374000	11781000	21408000	12837000	15411000	17392000	0	24553000	12246000	0	19319000	0	15899000	18788000	18201000
Proteasome subunit alpha type;Proteasome subunit alpha type-6	PSMA6	2	2	1	2	1	0	0	0	1	0	0	0	0	0	0	0	1	1	2	1	0	0	0	1	0	0	0	0	0	0	0	1	0	9613100	0	0	0	0	0	0	0	0	0	0	0	0	0
Receptor-interacting serine/threonine-protein kinase 3	RIPK3	1	1	0	0	0	0	0	0	0	1	0	0	0	0	0	1	1	0	0	0	0	0	0	0	1	0	0	0	0	0	1	1	0	0	0	0	0	0	0	4672800	0	0	0	0	0	0	0
Heterogeneous nuclear ribonucleoproteins C1/C2	HNRNPC	20	20	14	17	17	16	16	15	14	16	15	13	16	17	16	17	15	14	17	17	16	16	15	14	16	15	13	16	17	16	17	15	947920000	862420000	830810000	1065800000	830060000	721730000	813780000	894100000	724590000	1087800000	875130000	656890000	864550000	991860000	928160000
Protein max	MAX	1	1	1	1	1	0	1	0	1	0	1	1	1	1	1	1	0	1	1	1	0	1	0	1	0	1	1	1	1	1	1	0	0	0	0	0	0	0	0	0	3850100	0	0	0	0	0	0
Pentatricopeptide repeat-containing protein 1, mitochondrial	ATP5J2-PTCD1;PTCD1	7	7	5	5	4	2	3	3	6	2	4	2	1	4	5	6	4	5	5	4	2	3	3	6	2	4	2	1	4	5	6	4	20324000	21491000	32726000	27843000	23934000	25803000	23530000	18788000	21756000	33947000	0	20939000	18961000	22426000	29666000
	NDRG2	1	1	1	1	1	1	1	1	0	1	1	1	0	0	0	1	1	1	1	1	1	1	1	0	1	1	1	0	0	0	1	1	0	0	0	0	0	0	0	0	12374000	0	0	0	0	0	0
DDB1- and CUL4-associated factor 8	DCAF8	3	3	1	2	0	1	0	0	0	1	1	0	1	1	3	1	1	1	2	0	1	0	0	0	1	1	0	1	1	3	1	1	0	9260500	0	0	0	0	0	0	0	0	0	0	7089900	0	0
Protein numb homolog	NUMB	2	2	2	2	2	1	2	2	2	2	2	2	2	2	2	2	2	2	2	2	1	2	2	2	2	2	2	2	2	2	2	2	11726000	13454000	18419000	0	20199000	25909000	14303000	16456000	22474000	12524000	20873000	16643000	16666000	10834000	14473000
Signal recognition particle 54 kDa protein	SRP54	3	3	1	2	1	0	1	1	2	1	2	0	3	2	2	2	3	1	2	1	0	1	1	2	1	2	0	3	2	2	2	3	0	12354000	0	0	0	0	16904000	0	12262000	0	12027000	14493000	12545000	14349000	11394000
Creatine kinase B-type	CKB	2	2	2	2	0	2	2	0	2	2	2	0	2	0	1	1	2	2	2	0	2	2	0	2	2	2	0	2	0	1	1	2	24149000	26344000	0	0	14772000	0	18715000	0	21778000	0	19717000	0	0	0	25740000
Translation initiation factor eIF-2B subunit beta	EIF2B2	1	1	1	1	0	0	1	0	1	1	1	0	0	0	0	1	1	1	1	0	0	1	0	1	1	1	0	0	0	0	1	1	0	0	0	0	0	0	0	0	4499500	0	0	0	0	0	0
Protein FAM133B;Protein FAM133A	FAM133B;FAM133A	2	2	1	2	1	1	1	1	1	1	1	1	1	1	1	1	2	1	2	1	1	1	1	1	1	1	1	1	1	1	1	2	88633000	98549000	168590000	68339000	80098000	101940000	102680000	98553000	124920000	60904000	112090000	107880000	86376000	106840000	119930000
Protein ZGRF1	ZGRF1	3	3	2	2	2	2	2	3	2	3	3	2	3	3	3	2	2	2	2	2	2	2	3	2	3	3	2	3	3	3	2	2	0	83039000	97286000	0	99068000	69452000	0	72217000	115210000	0	73892000	106780000	99605000	94813000	93287000
Catenin alpha-1;Catenin alpha-2	CTNNA1;CTNNA2	8	8	6	6	5	5	4	7	6	7	5	3	5	6	5	6	6	6	6	5	5	4	7	6	7	5	3	5	6	5	6	6	49846000	55991000	75948000	55564000	72503000	74334000	48592000	52329000	49376000	58043000	46233000	48778000	50553000	41576000	50005000
Translocating chain-associated membrane protein 1	TRAM1	2	2	2	2	2	2	2	2	2	2	2	2	2	2	2	2	2	2	2	2	2	2	2	2	2	2	2	2	2	2	2	2	47814000	42508000	60837000	35260000	40978000	53504000	52597000	61927000	42181000	48796000	32696000	53087000	35467000	37569000	48154000
Myotubularin-related protein 5	SBF1	2	2	2	1	2	2	2	2	2	1	2	2	2	2	2	1	1	2	1	2	2	2	2	2	1	2	2	2	2	2	1	1	11307000	0	15736000	13599000	10981000	13806000	0	0	15719000	14823000	13027000	13202000	13885000	0	0
Son of sevenless homolog 1;Son of sevenless homolog 2	SOS1;SOS2	7	7	2	3	2	5	6	6	3	3	4	3	3	3	1	1	1	2	3	2	5	6	6	3	3	4	3	3	3	1	1	1	30533000	18264000	0	87046000	96623000	67830000	21591000	23813000	22240000	27956000	34723000	26777000	0	0	0
Poly [ADP-ribose] polymerase 12	PARP12	2	2	2	2	2	0	1	1	2	1	1	1	1	0	1	1	1	2	2	2	0	1	1	2	1	1	1	1	0	1	1	1	8295700	8987900	8788700	0	0	0	11045000	0	0	0	0	0	0	0	0
28S ribosomal protein S22, mitochondrial	MRPS22	7	7	4	5	4	4	2	2	2	3	1	0	4	2	3	3	3	4	5	4	4	2	2	2	3	1	0	4	2	3	3	3	24619000	19512000	25214000	20080000	20153000	17236000	0	18511000	0	0	0	19497000	22652000	21844000	14575000
Cleavage and polyadenylation specificity factor subunit 3	CPSF3	2	2	2	2	1	2	1	1	1	1	0	2	0	1	1	0	1	2	2	1	2	1	1	1	1	0	2	0	1	1	0	1	32380000	21503000	0	13197000	0	0	0	0	0	17484000	0	0	0	0	0
GTPase IMAP family member 4	GIMAP4	1	1	1	1	1	1	1	1	1	1	1	1	0	1	1	1	1	1	1	1	1	1	1	1	1	1	1	0	1	1	1	1	26275000	57594000	0	21884000	27423000	0	0	46335000	0	0	0	31649000	0	59238000	0
Protein transport protein Sec24C	SEC24C	2	2	0	1	1	1	1	0	1	1	1	0	1	1	1	1	1	0	1	1	1	1	0	1	1	1	0	1	1	1	1	1	0	0	0	0	0	0	0	0	7206200	0	0	0	0	0	0
Cell division cycle protein 27 homolog	CDC27	2	2	2	2	1	2	2	1	2	2	2	2	2	2	2	2	2	2	2	1	2	2	1	2	2	2	2	2	2	2	2	2	39625000	36412000	0	53156000	58986000	0	55804000	63340000	53150000	51461000	48739000	41822000	52734000	42237000	62015000
	MYL6	19	0	17	18	14	18	16	14	16	17	14	16	16	16	17	19	16	0	0	0	0	0	0	0	0	0	0	0	0	0	0	0	0	0	0	0	0	0	18260000	0	0	0	0	0	0	0	0
ELKS/Rab6-interacting/CAST family member 1	ERC1	13	13	7	11	9	8	8	6	7	6	4	3	6	8	6	6	5	7	11	9	8	8	6	7	6	4	3	6	8	6	6	5	41871000	56127000	66859000	38404000	53328000	54026000	43647000	49816000	50562000	42528000	57082000	56675000	39691000	47683000	40654000
Signal transducer and activator of transcription;Signal transducer and activator of transcription 3	STAT3	2	2	0	1	1	1	0	0	1	0	1	0	0	1	1	1	1	0	1	1	1	0	0	1	0	1	0	0	1	1	1	1	0	0	0	0	0	0	0	0	0	0	0	0	0	3310800	0
H(+)/Cl(-) exchange transporter 7	CLCN7	1	1	1	1	1	1	1	1	1	1	0	0	1	1	1	1	1	1	1	1	1	1	1	1	1	0	0	1	1	1	1	1	0	0	0	0	0	0	0	8840400	0	0	0	0	0	0	0
	MPRIP	100	29	82	85	44	66	70	49	79	73	56	54	77	62	77	85	73	20	21	10	17	18	14	21	19	16	16	23	18	23	23	20	4035700000	3773000000	1246900000	3248300000	3592300000	2362300000	3504500000	3713300000	2746900000	2800400000	3640900000	2655800000	3926900000	3948100000	3698900000
Centrosomal protein of 170 kDa	CEP170	16	16	8	8	10	9	12	12	12	11	13	9	13	12	12	11	11	8	8	10	9	12	12	12	11	13	9	13	12	12	11	11	103430000	93577000	128430000	116060000	110990000	136710000	90285000	83619000	108470000	109990000	107830000	108830000	111900000	67792000	90019000
	ATAD3A	13	0	8	11	10	9	11	9	9	9	9	7	7	9	8	10	10	0	0	0	0	0	0	0	0	0	0	0	0	0	0	0	83916000	82168000	113540000	103000000	98512000	119780000	107170000	111140000	109340000	80701000	97237000	96504000	86772000	95490000	76387000
Dolichol-phosphate mannosyltransferase subunit 1	DPM1	5	5	4	3	2	2	2	2	3	2	0	0	2	1	1	3	2	4	3	2	2	2	2	3	2	0	0	2	1	1	3	2	33257000	38939000	0	0	0	0	0	0	0	0	0	0	0	0	0
Disabled homolog 2-interacting protein	DAB2IP	5	5	0	0	3	3	5	4	4	4	3	1	3	2	2	0	1	0	0	3	3	5	4	4	4	3	1	3	2	2	0	1	0	0	11912000	21919000	30678000	23568000	21739000	24668000	20363000	0	15756000	0	12017000	0	0
RNA-binding protein 33	RBM33	5	5	3	5	3	3	3	4	3	3	3	5	3	4	5	1	3	3	5	3	3	3	4	3	3	3	5	3	4	5	1	3	19741000	22401000	31094000	22918000	24668000	28176000	22054000	18184000	26337000	21972000	21431000	26991000	28006000	0	20911000
Inosine-5-monophosphate dehydrogenase 2	IMPDH2	10	9	7	7	7	7	7	6	8	6	7	5	8	6	7	9	5	6	7	6	6	7	6	7	6	7	5	7	6	7	8	5	205360000	195580000	259400000	127720000	147870000	194800000	143830000	126140000	203350000	127500000	156280000	219830000	162850000	139740000	134060000
	LARP4B	10	2	9	8	10	8	10	9	9	9	9	6	9	8	8	8	9	1	1	2	1	2	2	1	1	1	1	1	1	1	1	1	0	0	5766000	0	7445100	9967800	0	0	0	0	0	0	0	0	0
SH3 and PX domain-containing protein 2A	SH3PXD2A	2	2	0	1	1	2	2	2	1	2	1	1	2	2	2	1	2	0	1	1	2	2	2	1	2	1	1	2	2	2	1	2	0	0	0	9508600	0	11249000	0	0	0	0	12376000	10778000	9453900	0	0
Discoidin domain-containing receptor 2	DDR2	1	1	1	1	1	0	1	0	1	1	1	0	1	0	0	1	1	1	1	1	0	1	0	1	1	1	0	1	0	0	1	1	0	0	0	0	0	0	0	0	3148700	0	0	0	0	0	0
Dedicator of cytokinesis protein 4	DOCK4	2	2	1	2	2	2	1	2	2	1	1	1	1	1	2	2	1	1	2	2	2	1	2	2	1	1	1	1	1	2	2	1	0	14293000	0	17848000	0	0	14374000	0	0	0	0	0	0	0	0
60S ribosomal protein L36a	RPL36A;RPL36A-HNRNPH2	12	3	7	10	10	10	9	9	9	9	10	9	10	10	10	10	10	2	3	3	3	3	3	3	3	3	3	3	3	3	3	3	520890000	529330000	835830000	639860000	568490000	827930000	617090000	687700000	764950000	637630000	458610000	696150000	592600000	507870000	659190000
Polyadenylate-binding protein	PABPC4	36	2	29	34	30	26	30	23	31	33	30	21	28	32	28	29	33	2	2	2	1	2	2	2	2	2	1	2	2	2	1	2	68529000	77723000	106910000	0	80756000	99071000	92167000	94884000	93434000	0	69808000	82439000	84001000	0	0
Casein kinase I isoform epsilon	CSNK1E	3	3	3	1	0	0	0	0	1	1	1	0	1	0	0	1	1	3	1	0	0	0	0	1	1	1	0	1	0	0	1	1	8429100	0	0	0	0	0	0	0	0	0	0	0	0	0	0
Ras GTPase-activating protein nGAP	RASAL2	2	2	2	2	1	2	2	2	1	1	1	1	0	0	2	0	2	2	2	1	2	2	2	1	1	1	1	0	0	2	0	2	0	0	0	13912000	0	17477000	0	0	0	0	0	0	9076600	0	7442500
AT-rich interactive domain-containing protein 4B	ARID4B	2	2	2	2	1	2	2	1	1	2	2	1	1	2	2	2	2	2	2	1	2	2	1	1	2	2	1	1	2	2	2	2	0	0	0	0	0	0	0	0	8979500	0	0	0	0	0	0
E3 ubiquitin-protein ligase NEDD4	NEDD4	2	2	1	1	2	1	1	2	0	1	1	0	2	1	0	2	2	1	1	2	1	1	2	0	1	1	0	2	1	0	2	2	0	0	0	0	0	0	0	0	0	0	0	0	0	0	10929000
Synaptopodin-2	SYNPO2	1	1	1	0	1	0	0	0	0	0	0	0	0	0	0	0	1	1	0	1	0	0	0	0	0	0	0	0	0	0	0	1	0	0	0	0	0	0	0	0	0	0	0	0	0	0	13781000
Rho guanine nucleotide exchange factor 10	ARHGEF10	4	4	2	2	3	2	2	1	2	2	2	1	3	2	1	0	1	2	2	3	2	2	1	2	2	2	1	3	2	1	0	1	0	14372000	25317000	9557700	11904000	0	9029400	9307900	11933000	0	9830900	12418000	0	0	0
Protein THEM6	THEM6	1	1	1	0	1	1	1	1	1	1	1	1	1	0	1	1	0	1	0	1	1	1	1	1	1	1	1	1	0	1	1	0	0	0	0	0	0	0	0	0	4464900	0	0	0	0	0	0
SH2 domain-containing protein 4A	SH2D4A	2	2	1	1	1	1	2	2	1	1	2	0	1	1	1	2	1	1	1	1	1	2	2	1	1	2	0	1	1	1	2	1	0	0	0	0	7529000	6167000	0	0	8662700	0	0	0	0	7155400	0
	HNRNPH1	6	1	5	5	3	2	1	0	5	4	2	0	4	1	4	4	2	1	0	0	0	0	0	0	0	0	0	0	0	0	0	0	3863800	0	0	0	0	0	0	0	0	0	0	0	0	0	0
Mitochondrial fission regulator 1	MTFR1	1	1	0	0	0	1	1	0	1	1	1	0	1	0	1	1	1	0	0	0	1	1	0	1	1	1	0	1	0	1	1	1	0	0	0	0	0	0	0	0	8420300	0	0	0	0	0	0
Clusterin;Clusterin;Clusterin beta chain;Clusterin alpha chain	CLU	1	1	1	1	1	1	1	0	1	1	1	0	1	1	1	0	1	1	1	1	1	1	0	1	1	1	0	1	1	1	0	1	0	0	0	0	0	0	0	0	7872300	0	0	0	0	0	0
Remodeling and spacing factor 1	RSF1	3	3	1	2	1	2	1	1	2	1	0	1	0	1	1	0	2	1	2	1	2	1	1	2	1	0	1	0	1	1	0	2	0	4110600	0	0	0	0	0	0	0	0	0	0	0	0	0
RUN and FYVE domain-containing protein 2	RUFY2	2	2	0	0	0	1	1	1	0	0	1	1	1	1	1	1	0	0	0	0	1	1	1	0	0	1	1	1	1	1	1	0	0	0	0	0	0	0	0	0	2337400	0	0	0	0	0	0
	LMO7	35	0	33	31	26	32	32	30	32	34	31	30	33	32	33	33	34	0	0	0	0	0	0	0	0	0	0	0	0	0	0	0	0	0	0	0	0	0	0	0	11361000	0	0	0	0	0	0
Ubiquilin-1;Ubiquilin-4	UBQLN1;UBQLN4	1	1	1	1	0	0	1	0	0	0	1	0	0	0	0	1	0	1	1	0	0	1	0	0	0	1	0	0	0	0	1	0	0	0	0	0	0	0	0	0	37737000	0	0	0	0	0	0
Cleavage stimulation factor subunit 3	CSTF3	2	2	1	1	1	1	0	1	1	1	1	1	1	0	1	2	1	1	1	1	1	0	1	1	1	1	1	1	0	1	2	1	15573000	17761000	35896000	0	0	16750000	12976000	17629000	18117000	0	12384000	0	14776000	12770000	18216000
Sjoegren syndrome/scleroderma autoantigen 1	SSSCA1	4	4	2	2	1	3	0	0	0	1	0	1	1	0	2	0	2	2	2	1	3	0	0	0	1	0	1	1	0	2	0	2	0	0	0	16571000	0	0	0	0	0	0	0	0	14864000	0	0
	PICALM	4	1	2	4	2	2	2	1	2	1	2	1	2	2	2	3	1	0	1	0	0	0	0	0	0	0	0	0	0	0	1	0	0	0	0	0	0	0	0	0	0	0	0	0	0	6190800	0
Fibrocystin-L	PKHD1L1	1	1	0	0	0	0	0	0	0	1	0	0	0	1	0	0	0	0	0	0	0	0	0	0	1	0	0	0	1	0	0	0	0	0	0	0	0	0	0	10141000	0	0	0	0	0	0	0
28S ribosomal protein S35, mitochondrial	MRPS35	1	1	1	1	1	0	0	0	0	1	0	0	1	0	1	1	1	1	1	1	0	0	0	0	1	0	0	1	0	1	1	1	0	0	0	0	0	0	0	42399000	0	0	0	0	0	0	0
Ras association domain-containing protein 8	RASSF8	2	2	2	1	1	1	1	1	1	0	1	0	0	1	1	0	0	2	1	1	1	1	1	1	0	1	0	0	1	1	0	0	0	0	0	0	0	0	0	0	2510500	0	0	0	0	0	0
	PLCD3	1	1	0	0	1	0	0	0	0	0	0	0	0	0	0	0	0	0	0	1	0	0	0	0	0	0	0	0	0	0	0	0	0	0	0	0	0	0	0	0	0	0	0	0	0	0	0
2-5-oligoadenylate synthase-like protein	OASL	1	1	0	1	0	0	0	0	1	0	0	0	0	0	0	0	1	0	1	0	0	0	0	1	0	0	0	0	0	0	0	1	0	0	0	0	0	0	6884800	0	0	0	0	0	0	0	0
	DNAJC4	1	1	0	0	1	0	0	0	0	0	1	1	1	1	0	0	0	0	0	1	0	0	0	0	0	1	1	1	1	0	0	0	0	0	0	0	0	0	0	0	8888600	0	0	0	0	0	0
SAP domain-containing ribonucleoprotein	SARNP	14	14	9	10	10	9	9	11	9	9	8	7	11	7	9	10	13	9	10	10	9	9	11	9	9	8	7	11	7	9	10	13	109330000	103660000	90958000	101180000	122520000	95123000	99139000	123500000	82063000	85190000	125270000	72817000	103510000	122030000	111510000
Centrosomal protein of 128 kDa	CEP128	1	1	0	0	0	0	0	0	0	0	0	0	1	0	0	0	0	0	0	0	0	0	0	0	0	0	0	1	0	0	0	0	0	0	0	0	0	0	0	0	0	0	8881300	0	0	0	0
SH2 domain-containing adapter protein E	SHE	1	1	0	0	0	0	1	0	0	0	0	0	0	0	0	0	0	0	0	0	0	1	0	0	0	0	0	0	0	0	0	0	0	0	0	0	0	0	0	0	0	0	0	0	0	0	0
	TPM1	26	0	24	25	19	23	23	20	25	25	24	24	23	25	25	25	24	0	0	0	0	0	0	0	0	0	0	0	0	0	0	0	30578000	23681000	0	28327000	23691000	0	25203000	25956000	26245000	17947000	35364000	22024000	26873000	23519000	0
ER membrane protein complex subunit 4	EMC4	1	1	0	0	0	1	1	0	1	1	1	0	0	1	1	1	0	0	0	0	1	1	0	1	1	1	0	0	1	1	1	0	0	0	0	0	0	0	0	0	8852000	0	0	0	0	0	0
Deoxyuridine 5-triphosphate nucleotidohydrolase, mitochondrial	DUT	7	2	4	5	5	5	6	5	6	5	6	4	7	5	5	6	6	1	2	1	1	2	1	2	1	2	1	2	1	1	2	2	88187000	71403000	141070000	99622000	97520000	237060000	66817000	71282000	123590000	123310000	86728000	98245000	94260000	77334000	71014000
Zinc finger protein 280D	ZNF280D	2	2	1	1	1	0	2	1	1	0	1	1	1	0	0	0	0	1	1	1	0	2	1	1	0	1	1	1	0	0	0	0	0	0	0	0	9975700	0	0	0	0	0	0	0	0	0	0
Ankyrin repeat domain-containing protein 17	ANKRD17	2	2	1	1	0	1	1	1	2	1	1	0	1	2	1	2	1	1	1	0	1	1	1	2	1	1	0	1	2	1	2	1	0	0	0	0	0	0	0	0	0	0	0	0	0	5556800	0
CTD small phosphatase-like protein 2	CTDSPL2	3	2	1	2	1	1	2	2	1	2	2	2	1	2	2	2	2	1	2	1	1	2	2	1	2	2	2	1	2	2	2	2	0	0	0	0	9482600	11297000	0	9748200	9993800	12114000	0	8240700	12291000	8533800	11348000
40S ribosomal protein S27;40S ribosomal protein S27-like	RPS27L	4	1	4	4	4	3	3	4	3	4	4	3	3	4	3	3	3	1	1	1	1	1	1	1	1	1	1	1	1	1	1	1	53739000	49758000	41129000	45742000	40425000	34714000	41237000	0	35975000	28842000	46487000	43744000	43225000	0	33776000
	UACA	8	1	6	4	0	3	1	1	5	3	3	3	4	1	2	3	5	1	1	0	0	0	0	1	0	0	0	0	0	0	0	1	0	0	0	0	0	0	5393000	0	0	0	0	0	0	0	0
Transcription factor 12	TCF12	1	1	0	0	0	1	0	1	0	0	0	0	0	0	0	0	0	0	0	0	1	0	1	0	0	0	0	0	0	0	0	0	0	0	0	0	0	5981700	0	0	0	0	0	0	0	0	0
Bloom syndrome protein	BLM	4	4	2	2	3	1	1	3	2	1	2	0	3	3	2	2	4	2	2	3	1	1	3	2	1	2	0	3	3	2	2	4	0	0	0	0	0	0	0	0	0	0	0	0	0	24452000	19705000
Golgi apparatus protein 1	GLG1	5	5	2	4	3	2	4	2	3	4	3	2	2	4	3	5	5	2	4	3	2	4	2	3	4	3	2	2	4	3	5	5	16952000	15726000	19755000	12031000	16093000	14891000	19323000	17358000	19518000	19717000	15507000	19265000	15975000	15828000	15150000
Nuclear pore complex protein Nup93	NUP93	3	3	0	0	0	1	0	1	0	0	0	0	2	0	0	2	0	0	0	0	1	0	1	0	0	0	0	2	0	0	2	0	0	0	0	0	0	0	0	0	0	0	0	0	0	7332900	0
Transcription factor 25	TCF25	2	2	2	2	1	2	1	1	2	1	2	1	0	0	2	2	2	2	2	1	2	1	1	2	1	2	1	0	0	2	2	2	20042000	10145000	14303000	15034000	0	0	11795000	0	9665000	0	0	0	17120000	16809000	10987000
RNA-binding protein with serine-rich domain 1	RNPS1	8	8	4	6	5	5	5	2	4	7	4	2	6	5	5	6	5	4	6	5	5	5	2	4	7	4	2	6	5	5	6	5	83188000	101180000	95400000	95749000	88358000	120340000	104030000	142410000	130530000	125040000	107500000	79892000	113480000	128300000	130210000
Pyridoxal-dependent decarboxylase domain-containing protein 1	PDXDC1	2	2	1	2	1	0	1	1	0	0	1	1	1	0	1	1	1	1	2	1	0	1	1	0	0	1	1	1	0	1	1	1	0	25130000	0	0	0	0	0	0	0	0	0	0	0	0	0
Ubiquitin carboxyl-terminal hydrolase;Ubiquitin carboxyl-terminal hydrolase 7	USP7	3	3	2	3	3	2	2	2	2	2	1	0	2	2	2	2	1	2	3	3	2	2	2	2	2	1	0	2	2	2	2	1	27604000	53691000	44496000	23948000	45676000	36054000	48262000	53600000	0	0	38180000	58561000	58686000	36447000	0
Protein Lines homolog	LINS	1	1	0	0	1	1	1	1	0	1	0	1	0	0	0	0	0	0	0	1	1	1	1	0	1	0	1	0	0	0	0	0	0	0	0	0	0	0	0	7046300	0	0	0	0	0	0	0
[3-methyl-2-oxobutanoate dehydrogenase [lipoamide]] kinase, mitochondrial	BCKDK	2	2	2	2	2	2	1	1	2	1	2	1	1	0	1	1	1	2	2	2	2	1	1	2	1	2	1	1	0	1	1	1	0	0	27300000	24037000	0	17302000	14343000	24295000	25896000	26174000	0	0	26743000	0	0
Zinc finger protein 106	ZNF106	1	1	0	0	1	0	1	1	1	0	1	1	1	1	1	0	1	0	0	1	0	1	1	1	0	1	1	1	1	1	0	1	0	0	0	0	0	0	0	0	6931700	0	0	0	0	0	0
Cytochrome c oxidase subunit 5A, mitochondrial	COX5A	4	4	0	2	2	1	2	1	2	2	1	0	2	1	1	1	1	0	2	2	1	2	1	2	2	1	0	2	1	1	1	1	0	21262000	0	0	14847000	0	13959000	16379000	0	0	0	0	0	0	0
E3 ubiquitin-protein ligase BRE1B	RNF40	7	7	6	4	7	3	5	3	6	4	5	4	5	5	6	3	6	6	4	7	3	5	3	6	4	5	4	5	5	6	3	6	22886000	25023000	45323000	32020000	24253000	26394000	27310000	31937000	39184000	40793000	29354000	36554000	33175000	24947000	31025000
Microtubule-actin cross-linking factor 1, isoforms 1/2/3/5	MACF1	6	5	5	3	2	3	5	3	3	4	4	0	5	2	4	3	3	4	2	2	2	4	3	3	3	3	0	4	2	3	3	3	11095000	11067000	15388000	12906000	13754000	12730000	17074000	11118000	13562000	0	11530000	12345000	13691000	13269000	15232000
Kinesin-like protein KIFC3;Kinesin-like protein	KIFC3	2	2	1	1	2	2	2	2	1	0	1	1	1	1	1	1	1	1	1	2	2	2	2	1	0	1	1	1	1	1	1	1	0	0	0	0	0	35191000	0	0	0	0	0	0	0	0	0
RNA-binding protein FUS	FUS	15	13	15	14	13	14	15	10	14	14	13	13	12	12	13	13	12	13	12	11	12	13	8	12	12	11	11	10	10	11	11	11	2019000000	1954000000	2845800000	2509300000	2266500000	2344200000	2024500000	1653800000	1930100000	1990300000	2092400000	2035200000	1852600000	1812700000	1737000000
NADH dehydrogenase [ubiquinone] 1 beta subcomplex subunit 10	NDUFB10	3	3	2	3	1	1	2	1	1	1	0	0	1	1	1	1	0	2	3	1	1	2	1	1	1	0	0	1	1	1	1	0	0	15518000	0	0	0	0	0	0	0	0	0	0	0	0	0
Dual specificity protein kinase CLK3	CLK3	4	4	3	3	3	4	4	2	3	4	3	2	3	3	3	2	3	3	3	3	4	4	2	3	4	3	2	3	3	3	2	3	16840000	15771000	16075000	19336000	14944000	21983000	20232000	24784000	21820000	0	26374000	20342000	22887000	18008000	20336000
Eukaryotic peptide chain release factor GTP-binding subunit ERF3A;Eukaryotic peptide chain release factor GTP-binding subunit ERF3B	GSPT1;GSPT2	3	3	3	3	3	2	3	3	3	3	3	2	2	3	3	3	3	3	3	3	2	3	3	3	3	3	2	2	3	3	3	3	37676000	74535000	66036000	32008000	48223000	48951000	53555000	58361000	59660000	37515000	54016000	73415000	49884000	65887000	59550000
Leucine-rich repeat-containing protein 57	LRRC57	1	1	1	1	1	1	1	1	1	1	1	0	0	1	1	1	1	1	1	1	1	1	1	1	1	1	0	0	1	1	1	1	0	0	0	0	0	0	0	0	11858000	0	0	0	0	0	0
	TMEM87A	2	2	0	0	0	0	0	0	1	0	0	0	2	1	0	1	0	0	0	0	0	0	0	1	0	0	0	2	1	0	1	0	0	0	0	0	0	0	0	0	0	0	38042000	0	0	0	0
Protein PML	PML	2	2	1	0	1	1	0	0	0	1	1	0	0	0	1	0	0	1	0	1	1	0	0	0	1	1	0	0	0	1	0	0	0	0	0	0	0	0	0	0	2270000	0	0	0	0	0	0
Polyribonucleotide nucleotidyltransferase 1, mitochondrial	PNPT1	2	2	1	0	1	2	1	0	2	1	0	0	1	0	0	1	0	1	0	1	2	1	0	2	1	0	0	1	0	0	1	0	0	0	0	0	0	0	4085100	0	0	0	0	0	0	0	0
Putative ATP-dependent RNA helicase DHX30	DHX30	33	33	22	27	27	22	22	21	28	26	20	10	20	24	23	25	22	22	27	27	22	22	21	28	26	20	10	20	24	23	25	22	271950000	278800000	384160000	287990000	262140000	305740000	265810000	237160000	294010000	212500000	330350000	319700000	299930000	237110000	269780000
	EWSR1	5	1	5	5	4	5	5	3	5	5	5	3	4	5	5	5	5	1	1	1	1	1	0	1	1	1	0	1	1	1	1	1	0	0	0	0	0	0	0	0	16187000	0	0	0	0	0	0
Citron Rho-interacting kinase	CIT	1	1	0	0	0	0	0	0	0	1	0	0	1	0	0	1	1	0	0	0	0	0	0	0	1	0	0	1	0	0	1	1	0	0	0	0	0	0	0	4064700	0	0	0	0	0	0	0
Transcription factor A, mitochondrial	TFAM	3	3	2	1	2	1	2	1	2	0	1	1	1	2	1	2	3	2	1	2	1	2	1	2	0	1	1	1	2	1	2	3	0	0	0	0	0	0	0	0	0	0	0	0	0	0	35064000
Kinesin-like protein;Kinesin-like protein KIF23	KIF23	4	4	1	4	2	2	2	1	3	2	2	0	1	0	2	2	1	1	4	2	2	2	1	3	2	2	0	1	0	2	2	1	0	0	0	0	0	0	7295000	0	9190400	0	0	0	9859600	11434000	0
Casein kinase I isoform delta	CSNK1D	3	3	3	2	3	2	2	2	3	3	3	1	2	2	1	2	3	3	2	3	2	2	2	3	3	3	1	2	2	1	2	3	27136000	24666000	30406000	28863000	30351000	30086000	30112000	35525000	29268000	0	33590000	29930000	0	32382000	29010000
	TPM1	31	1	28	29	23	28	25	25	29	29	28	27	28	28	30	29	28	1	1	0	1	0	0	1	1	1	0	1	1	1	1	1	1459800000	1446200000	551120000	1068100000	1346700000	962530000	1547800000	1605000000	1446500000	997820000	1504800000	1422400000	1667900000	1725500000	1439900000
	PDIA3	7	1	6	7	6	6	6	5	7	7	5	3	7	6	5	6	7	1	1	1	1	1	1	1	1	1	1	1	1	1	1	1	0	0	0	0	0	0	0	0	45087000	0	0	0	0	0	0
Sarcolemmal membrane-associated protein	SLMAP	3	3	1	0	0	0	1	0	0	1	1	0	1	0	0	0	0	1	0	0	0	1	0	0	1	1	0	1	0	0	0	0	0	0	0	0	0	0	0	0	0	0	104560000	0	0	0	0
WD repeat-containing protein 60	WDR60	1	1	1	1	1	1	1	1	1	0	1	0	1	0	1	1	0	1	1	1	1	1	1	1	0	1	0	1	0	1	1	0	0	0	0	0	0	0	0	0	1976800	0	0	0	0	0	0
	SF1	5	3	5	5	4	4	5	4	4	3	4	2	4	3	5	4	3	3	3	2	2	3	2	2	2	3	1	3	2	3	3	2	46503000	38300000	66856000	66541000	65443000	66791000	59278000	75477000	75312000	54591000	57721000	57702000	43216000	16995000	80797000
	PTH1R	1	1	1	1	1	1	1	1	1	1	0	1	0	1	1	0	1	1	1	1	1	1	1	1	1	0	1	0	1	1	0	1	0	0	0	0	0	0	0	10094000	0	0	0	0	0	0	0
AP-1 complex subunit sigma-1A	AP1S1	1	1	0	1	0	0	1	0	1	1	1	0	1	1	1	1	1	0	1	0	0	1	0	1	1	1	0	1	1	1	1	1	0	0	0	0	0	0	0	0	6233200	0	0	0	0	0	0
Solute carrier family 35 member E1	SLC35E1	2	2	1	1	0	0	1	0	0	0	1	1	2	1	0	1	1	1	1	0	0	1	0	0	0	1	1	2	1	0	1	1	0	0	0	0	0	0	0	0	0	0	10833000	0	0	0	0
Probable rRNA-processing protein EBP2	EBNA1BP2	11	11	8	9	9	8	7	8	8	8	9	6	8	7	9	7	9	8	9	9	8	7	8	8	8	9	6	8	7	9	7	9	108140000	111170000	164380000	108900000	126770000	152250000	108770000	103270000	103910000	90364000	125390000	109290000	125020000	106420000	122730000
	P2RX6	1	1	1	1	1	1	1	1	1	1	1	1	1	1	1	1	1	1	1	1	1	1	1	1	1	1	1	1	1	1	1	1	0	0	0	0	0	0	0	0	666860000	0	0	0	0	0	0
COX assembly mitochondrial protein homolog	CMC1	1	1	1	1	1	1	1	1	0	1	0	0	1	0	1	0	1	1	1	1	1	1	1	0	1	0	0	1	0	1	0	1	0	0	0	0	0	0	0	2695000	0	0	0	0	0	0	0
Mediator of RNA polymerase II transcription subunit 14	MED14	2	2	0	0	1	2	1	1	1	0	1	0	1	1	1	0	0	0	0	1	2	1	1	1	0	1	0	1	1	1	0	0	0	0	0	8900500	0	0	0	0	0	0	0	0	0	0	0
CWF19-like protein 2	CWF19L2	5	5	2	2	2	3	3	2	2	2	2	3	3	3	4	2	2	2	2	2	3	3	2	2	2	2	3	3	3	4	2	2	0	13527000	17085000	16157000	0	13844000	13264000	0	0	13564000	0	0	0	11752000	0
Signal recognition particle receptor subunit beta	SRPRB	3	3	3	3	3	3	3	3	3	3	3	3	3	3	3	3	3	3	3	3	3	3	3	3	3	3	3	3	3	3	3	3	73045000	80964000	103490000	72353000	63744000	94739000	76741000	83981000	72137000	58374000	71801000	95807000	69515000	68305000	80512000
Coiled-coil domain-containing protein 136	CCDC136	3	3	0	0	2	0	1	0	0	0	0	0	0	0	0	0	0	0	0	2	0	1	0	0	0	0	0	0	0	0	0	0	0	0	0	0	0	0	0	0	0	0	0	0	0	0	0
Guanine nucleotide-binding protein subunit beta-4	GNB4	3	1	3	2	3	3	3	3	3	2	3	3	3	3	3	2	2	1	1	1	1	1	1	1	1	1	1	1	1	1	1	1	21066000	22562000	0	0	0	0	19678000	18217000	18936000	0	0	0	0	16337000	0
28S ribosomal protein S28, mitochondrial	MRPS28	4	4	3	4	4	3	4	3	2	1	4	1	3	4	4	2	4	3	4	4	3	4	3	2	1	4	1	3	4	4	2	4	66135000	43457000	55826000	45520000	45050000	69081000	58880000	0	56792000	0	41012000	43722000	46400000	42573000	70124000
Coordinator of PRMT5 and differentiation stimulator	COPRS	2	2	2	1	1	2	2	1	2	1	1	1	2	1	1	1	1	2	1	1	2	2	1	2	1	1	1	2	1	1	1	1	35048000	0	0	20264000	21982000	0	17062000	0	0	0	32842000	0	0	0	0
28S ribosomal protein S17, mitochondrial	hCG_1984214;MRPS17	2	2	1	1	2	1	1	2	2	2	2	0	1	1	1	2	1	1	1	2	1	1	2	2	2	2	0	1	1	1	2	1	0	0	0	0	0	0	0	0	21766000	0	0	0	0	0	0
Heat shock protein 75 kDa, mitochondrial	TRAP1	2	2	1	1	0	1	1	2	1	0	1	0	0	0	0	1	1	1	1	0	1	1	2	1	0	1	0	0	0	0	1	1	0	0	0	0	0	0	0	0	7410900	0	0	0	0	0	0
Putative ATP-dependent RNA helicase DHX33	DHX33	2	2	0	0	0	1	0	1	0	0	0	1	1	0	0	0	0	0	0	0	1	0	1	0	0	0	1	1	0	0	0	0	0	0	0	0	0	2968500	0	0	0	0	0	0	0	0	0
Vesicle-fusing ATPase	NSF	3	3	2	2	1	2	2	1	1	1	1	1	1	3	2	2	0	2	2	1	2	2	1	1	1	1	1	1	3	2	2	0	0	0	0	8738300	0	0	0	0	0	0	0	0	13121000	12087000	0
	CREBBP	1	1	1	1	0	1	1	1	1	0	1	0	1	1	1	1	1	1	1	0	1	1	1	1	0	1	0	1	1	1	1	1	0	0	0	0	0	0	0	0	8207200	0	0	0	0	0	0
Coiled-coil domain-containing protein 137	CCDC137	4	4	1	3	2	2	2	1	3	2	1	0	1	0	1	2	2	1	3	2	2	2	1	3	2	1	0	1	0	1	2	2	0	11840000	13155000	11959000	14294000	0	10497000	11593000	0	0	0	0	0	11546000	12090000
Solute carrier family 12 member 4	SLC12A4	1	1	1	1	1	0	0	0	1	1	1	0	0	1	1	1	1	1	1	1	0	0	0	1	1	1	0	0	1	1	1	1	0	6088400	0	0	0	0	5209200	0	0	0	0	0	0	0	0
Mitochondrial 2-oxoglutarate/malate carrier protein	SLC25A11	1	1	1	1	1	1	0	0	0	0	0	0	0	0	0	0	0	1	1	1	1	0	0	0	0	0	0	0	0	0	0	0	0	0	0	3574300	0	0	0	0	0	0	0	0	0	0	0
B-cell CLL/lymphoma 7 protein family member C;B-cell CLL/lymphoma 7 protein family member B;B-cell CLL/lymphoma 7 protein family member A	BCL7C;BCL7B;BCL7A	2	2	1	1	1	1	2	1	2	1	0	0	1	2	1	1	0	1	1	1	1	2	1	2	1	0	0	1	2	1	1	0	0	0	0	0	22694000	0	17922000	0	0	0	0	18798000	0	0	0
FLYWCH family member 2	FLYWCH2	4	4	3	4	2	3	2	4	4	4	3	1	4	4	4	3	3	3	4	2	3	2	4	4	4	3	1	4	4	4	3	3	15488000	12451000	16271000	15332000	19669000	16500000	21747000	21996000	28218000	23140000	15090000	21227000	20549000	16516000	20521000
Clustered mitochondria protein homolog	CLUH	2	2	2	2	1	2	1	1	1	1	2	0	1	1	1	1	1	2	2	1	2	1	1	1	1	2	0	1	1	1	1	1	0	0	0	0	0	0	0	0	7050000	0	0	0	0	0	0
Gem-associated protein 4	GEMIN4	6	6	4	5	4	4	5	3	3	3	6	1	3	4	4	5	3	4	5	4	4	5	3	3	3	6	1	3	4	4	5	3	30704000	33366000	41357000	24990000	23679000	25153000	29403000	26344000	28003000	0	32809000	28346000	24829000	35194000	29635000
Zinc finger CCCH domain-containing protein 7A	ZC3H7A	3	3	2	2	2	2	3	2	2	1	2	0	1	1	1	1	1	2	2	2	2	3	2	2	1	2	0	1	1	1	1	1	13014000	11978000	11576000	11611000	11157000	0	12857000	12281000	9546100	0	0	0	0	0	0
Myc-associated zinc finger protein	MAZ	4	3	1	2	2	2	2	2	2	4	3	2	4	3	3	3	3	0	1	1	1	1	1	1	3	2	1	3	2	2	2	2	0	10508000	19941000	21332000	12640000	17699000	11224000	14712000	17573000	15306000	14581000	19710000	15435000	12368000	16173000
Eukaryotic translation initiation factor 5A;Eukaryotic translation initiation factor 5A-1;Eukaryotic translation initiation factor 5A-2;Eukaryotic translation initiation factor 5A-1-like	EIF5A;EIF5A2;EIF5AL1	5	5	4	5	3	5	5	5	5	3	4	4	4	5	5	4	3	4	5	3	5	5	5	5	3	4	4	4	5	5	4	3	94306000	87732000	77524000	48057000	60765000	73174000	76770000	75385000	65622000	53563000	47412000	75867000	67610000	84546000	80348000
Lysine-specific demethylase 2A	KDM2A	3	3	3	1	1	2	3	2	1	3	2	0	2	1	2	3	3	3	1	1	2	3	2	1	3	2	0	2	1	2	3	3	14828000	0	0	14065000	23891000	15157000	0	15632000	17543000	0	13480000	0	18501000	15796000	13973000
Ankyrin-2	ANK2	2	2	1	1	1	1	2	2	2	2	2	2	2	2	1	2	1	1	1	1	1	2	2	2	2	2	2	2	2	1	2	1	0	0	0	0	0	0	0	0	90875000	0	0	0	0	0	0
Peptidyl-prolyl cis-trans isomerase NIMA-interacting 4	PIN4	3	3	2	2	2	3	2	2	1	1	1	1	1	1	1	2	2	2	2	2	3	2	2	1	1	1	1	1	1	1	2	2	22338000	29755000	47956000	23384000	35256000	35668000	34534000	26202000	40497000	28526000	22602000	43631000	38002000	34439000	0
Nuclear pore complex protein Nup88	NUP88	2	2	1	2	2	1	1	1	1	0	1	1	1	1	1	1	2	1	2	2	1	1	1	1	0	1	1	1	1	1	1	2	0	12334000	15954000	0	0	0	0	0	0	0	0	0	0	0	14051000
Integrator complex subunit 2	INTS2	1	1	0	0	0	0	0	0	0	0	1	1	0	0	0	0	0	0	0	0	0	0	0	0	0	1	1	0	0	0	0	0	0	0	0	0	0	0	0	0	8923800	0	0	0	0	0	0
Zinc finger protein ubi-d4	DPF2	2	2	2	1	1	2	2	1	2	0	1	2	1	1	1	1	1	2	1	1	2	2	1	2	0	1	2	1	1	1	1	1	14729000	0	0	15596000	18768000	0	20470000	0	0	25958000	0	0	0	0	0
Proteasome-associated protein ECM29 homolog	KIAA0368;ECM29	3	3	1	1	0	0	0	0	0	1	0	0	2	0	0	1	1	1	1	0	0	0	0	0	1	0	0	2	0	0	1	1	0	0	0	0	0	0	0	0	0	0	12410000	0	0	0	0
	TOR1AIP1	8	1	7	8	7	7	6	8	7	8	6	3	6	7	5	8	8	1	1	1	1	1	1	1	1	1	1	1	1	1	1	1	0	0	0	0	0	0	0	0	12789000	0	0	0	0	0	0
	TPM3	47	0	37	38	34	39	39	33	43	42	40	40	41	40	42	39	42	0	0	0	0	0	0	0	0	0	0	0	0	0	0	0	358830000	362860000	284700000	514960000	859690000	452530000	507200000	640740000	891680000	404030000	482140000	559600000	852590000	423310000	586820000
TBC1 domain family member 8B	TBC1D8B	1	1	0	0	0	1	1	1	0	0	1	0	0	1	0	1	0	0	0	0	1	1	1	0	0	1	0	0	1	0	1	0	0	0	0	0	0	0	0	0	15388000	0	0	0	0	0	0
Myosin light polypeptide 6	MYL6	19	1	17	18	13	17	16	14	15	17	14	15	17	16	17	19	16	1	1	0	0	0	0	0	0	0	0	1	0	0	1	0	22197000000	18793000000	6007700000	15981000000	18043000000	6347300000	19145000000	19896000000	14235000000	11648000000	19746000000	15986000000	27334000000	26924000000	19630000000
Protein transport protein Sec16A	SEC16A	27	0	22	20	20	21	17	20	20	22	18	12	18	22	20	20	16	0	0	0	0	0	0	0	0	0	0	0	0	0	0	0	359810000	276290000	379120000	287550000	279830000	304990000	266080000	242390000	308710000	230600000	272280000	300780000	275140000	236280000	281980000
Probable ATP-dependent RNA helicase DDX41	DDX41	5	5	2	3	3	2	0	3	4	3	3	2	4	3	3	3	5	2	3	3	2	0	3	4	3	3	2	4	3	3	3	5	21205000	25464000	25045000	19384000	0	23341000	20568000	20015000	24428000	0	20232000	22945000	22021000	18851000	23561000
BRCA1-associated protein	BRAP	2	2	1	1	2	2	1	1	1	1	2	1	2	2	2	1	2	1	1	2	2	1	1	1	1	2	1	2	2	2	1	2	0	0	0	0	0	0	0	0	6044500	0	0	0	0	0	0
Serine/arginine-rich splicing factor 2	SRSF2	6	2	2	4	3	3	4	3	3	4	3	3	2	4	2	4	4	1	0	1	1	1	1	1	1	1	1	1	1	1	1	1	0	0	7906200	0	0	0	7997900	0	0	0	7877500	0	0	0	0
DnaJ homolog subfamily B member 12	DNAJB12	5	5	2	3	3	1	1	2	3	2	2	1	2	3	2	4	2	2	3	3	1	1	2	3	2	2	1	2	3	2	4	2	18438000	15877000	22884000	0	0	23919000	16250000	20876000	18941000	0	19912000	23212000	19535000	15616000	17191000
TraB domain-containing protein	TRABD	2	2	1	2	2	2	1	2	2	1	1	2	0	0	0	1	0	1	2	2	2	1	2	2	1	1	2	0	0	0	1	0	0	179660000	319420000	312260000	0	357740000	127340000	0	0	354410000	0	0	0	0	0
Prohibitin-2	PHB2	7	7	4	5	6	2	3	3	5	5	3	4	6	5	3	5	2	4	5	6	2	3	3	5	5	3	4	6	5	3	5	2	39887000	58934000	39056000	22985000	32050000	32741000	63216000	84926000	52090000	54068000	32764000	43344000	24657000	66520000	36949000
RANBP2-like and GRIP domain-containing protein 8;RANBP2-like and GRIP domain-containing protein 5/6	RGPD8;RGPD5	6	2	5	4	6	2	2	4	4	2	3	1	3	5	2	4	5	2	1	2	0	0	1	1	0	0	1	1	2	0	1	1	6466900	0	6272000	0	0	0	0	0	0	0	0	5722900	0	0	0
Peptidyl-tRNA hydrolase 2, mitochondrial	PTRH2	2	2	0	1	1	0	0	0	1	1	1	0	0	1	1	0	1	0	1	1	0	0	0	1	1	1	0	0	1	1	0	1	0	0	36137000	0	0	0	20817000	0	0	0	0	0	0	0	0
Apolipoprotein L2	APOL2	1	1	1	0	1	1	1	1	0	1	1	0	1	1	1	0	1	1	0	1	1	1	1	0	1	1	0	1	1	1	0	1	0	0	0	0	0	0	0	0	8985900	0	0	0	0	0	0
Centrosomal protein of 170 kDa protein B	CEP170B	3	3	0	2	2	1	2	1	1	2	2	0	3	2	1	1	2	0	2	2	1	2	1	1	2	2	0	3	2	1	1	2	0	11068000	18096000	0	16099000	0	0	13021000	17453000	0	10913000	13460000	0	0	12792000
BRISC and BRCA1-A complex member 1	BABAM1	2	2	1	2	2	2	2	1	2	2	2	2	2	2	1	1	1	1	2	2	2	2	1	2	2	2	2	2	2	1	1	1	0	8518700	10157000	12133000	11274000	0	13500000	12774000	13716000	12154000	7763800	10295000	0	0	0
Protein cordon-bleu	COBL	14	14	11	9	10	13	13	10	12	10	9	5	10	10	11	9	8	11	9	10	13	13	10	12	10	9	5	10	10	11	9	8	113350000	92815000	74560000	143940000	153980000	110330000	135860000	95301000	85283000	78584000	132900000	92572000	124420000	92111000	106160000
Coiled-coil domain-containing protein 12	CCDC12	3	3	3	3	3	3	3	3	3	3	2	3	1	2	1	3	2	3	3	3	3	3	3	3	3	2	3	1	2	1	3	2	20618000	16652000	32244000	24263000	30172000	28265000	20669000	26027000	24881000	19218000	0	16320000	0	24771000	27090000
Rho GDP-dissociation inhibitor 1	ARHGDIA	2	2	1	2	2	1	1	2	2	2	2	1	2	1	2	2	2	1	2	2	1	1	2	2	2	2	1	2	1	2	2	2	0	0	0	0	0	0	0	0	19294000	0	0	0	0	0	0
Aurora kinase B	AURKB	2	2	2	1	2	2	2	2	2	2	2	2	2	2	2	2	2	2	1	2	2	2	2	2	2	2	2	2	2	2	2	2	11525000	0	13453000	11818000	13718000	15759000	21206000	20368000	16876000	12250000	14993000	15169000	19498000	18945000	20247000
Cytoplasmic dynein 1 light intermediate chain 2	DYNC1LI2	1	1	0	1	1	1	1	1	1	1	0	0	1	1	1	1	1	0	1	1	1	1	1	1	1	0	0	1	1	1	1	1	0	0	0	0	0	0	0	5446700	0	0	0	0	0	0	0
Serine/threonine-protein kinase tousled-like 2	TLK2	2	2	0	0	1	1	1	1	0	1	1	1	1	1	1	1	0	0	0	1	1	1	1	0	1	1	1	1	1	1	1	0	0	0	0	0	0	0	0	5764100	0	0	0	0	0	0	0
26S protease regulatory subunit 8	PSMC5	3	3	1	2	2	0	1	1	1	1	0	0	2	0	0	1	2	1	2	2	0	1	1	1	1	0	0	2	0	0	1	2	0	0	0	0	0	0	0	0	0	0	0	0	0	0	21582000
Protein Njmu-R1	C17orf75	1	1	1	1	1	1	1	1	0	0	1	1	0	0	1	0	1	1	1	1	1	1	1	0	0	1	1	0	0	1	0	1	0	0	0	0	0	0	0	0	3803900	0	0	0	0	0	0
Hematological and neurological expressed 1 protein;Hematological and neurological expressed 1 protein, N-terminally processed	HN1	2	2	0	2	0	2	1	1	1	0	2	0	1	1	1	0	2	0	2	0	2	1	1	1	0	2	0	1	1	1	0	2	0	8924000	0	8167800	0	0	0	0	13758000	0	0	0	0	0	12726000
Ribosomal protein L19;60S ribosomal protein L19	RPL19	20	20	16	18	18	18	17	18	19	19	18	17	16	17	17	18	18	16	18	18	18	17	18	19	19	18	17	16	17	17	18	18	1360200000	1243600000	2197100000	1384400000	1302500000	1778700000	1545400000	1691500000	1659500000	1471900000	1310800000	1777100000	1511400000	1252000000	1649900000
Serine/arginine-rich splicing factor 1	SRSF1	18	18	17	15	17	15	14	16	15	14	16	12	16	17	15	16	16	17	15	17	15	14	16	15	14	16	12	16	17	15	16	16	755790000	902270000	1159800000	652730000	615600000	834380000	736470000	787390000	607470000	667000000	913070000	700140000	677030000	903120000	928020000
Calcium homeostasis endoplasmic reticulum protein	CHERP	19	18	13	16	16	13	14	14	14	13	12	12	13	14	12	12	11	13	16	16	13	14	14	14	13	12	12	13	14	12	12	11	315500000	345350000	495930000	341480000	305520000	352690000	309960000	348450000	325470000	288220000	332810000	347410000	334970000	295310000	375280000
Protein SCO1 homolog, mitochondrial	SCO1	2	2	2	2	1	1	1	0	2	1	2	1	1	1	1	0	0	2	2	1	1	1	0	2	1	2	1	1	1	1	0	0	0	6982000	0	0	0	0	0	0	9260000	0	0	0	0	0	0
Small nuclear ribonucleoprotein-associated protein N;Small nuclear ribonucleoprotein-associated proteins B and B	SNRPN;SNRPB	5	5	5	5	3	3	5	5	3	5	4	1	4	4	4	4	4	5	5	3	3	5	5	3	5	4	1	4	4	4	4	4	71656000	51522000	71211000	44632000	49966000	37550000	26898000	35037000	44927000	0	60871000	47680000	36885000	42115000	45546000
Small nuclear ribonucleoprotein Sm D1	SNRPD1	3	3	2	3	2	1	2	3	2	2	2	3	2	2	2	2	2	2	3	2	1	2	3	2	2	2	3	2	2	2	2	2	218600000	285200000	459580000	0	0	346360000	204110000	289310000	370660000	434110000	308630000	280440000	295180000	199380000	178920000
28S ribosomal protein S7, mitochondrial	MRPS7	5	5	3	5	3	3	2	3	5	5	4	4	3	5	3	5	5	3	5	3	3	2	3	5	5	4	4	3	5	3	5	5	75726000	42912000	95801000	105140000	90331000	72751000	65707000	66090000	56600000	35044000	71810000	50795000	51635000	56125000	66782000
Transmembrane and coiled-coil domain-containing protein 1	TMCO1	2	2	1	1	2	0	0	2	1	2	1	0	1	1	2	1	2	1	1	2	0	0	2	1	2	1	0	1	1	2	1	2	0	0	0	0	0	0	0	6684200	0	0	0	0	0	0	0
YTH domain-containing protein 1	YTHDC1	12	12	8	8	8	11	9	7	7	8	8	5	8	8	9	9	9	8	8	8	11	9	7	7	8	8	5	8	8	9	9	9	78591000	64231000	121180000	123100000	102880000	109230000	113390000	125180000	121500000	115350000	89389000	80883000	89109000	108600000	150420000
Cyclin-dependent kinase 4 inhibitor B;Cyclin-dependent kinase inhibitor 2A	CDKN2A;CDKN2B	1	1	1	0	0	0	0	1	1	0	1	0	1	1	0	1	0	1	0	0	0	0	1	1	0	1	0	1	1	0	1	0	0	0	0	0	0	0	0	0	6629800	0	0	0	0	0	0
Myosin regulatory light chain 12A;Myosin regulatory light chain 12B	MYL12A;MYL12B	14	7	12	10	8	11	9	5	9	10	8	7	9	7	10	13	9	7	6	6	7	6	4	6	6	6	6	6	5	7	6	6	10182000000	9438300000	3176500000	7589500000	8054700000	5900200000	7143100000	6278300000	7061100000	5713600000	8848200000	7203400000	10083000000	9296000000	6989100000
BUB3-interacting and GLEBS motif-containing protein ZNF207	ZNF207	5	5	3	4	4	4	4	3	5	3	3	3	3	4	5	4	4	3	4	4	4	4	3	5	3	3	3	3	4	5	4	4	72188000	46539000	139080000	79457000	54849000	112830000	50536000	60950000	63732000	73601000	39324000	62950000	50421000	65655000	71357000
Non-specific protein-tyrosine kinase;Tyrosine-protein kinase Yes	YES1	5	2	3	4	4	2	3	2	2	3	3	3	4	5	4	4	2	1	1	1	0	0	0	0	0	0	0	1	2	1	1	0	34983000	39840000	25524000	24546000	14518000	23992000	31682000	28167000	34477000	20214000	36007000	37452000	24052000	34717000	25698000
	ABLIM1	43	1	38	40	25	33	38	29	39	37	34	24	37	35	37	37	36	1	1	0	1	1	1	1	1	1	1	1	1	1	1	1	77759000	110300000	48563000	85909000	114400000	70001000	111320000	133630000	90455000	71713000	121220000	113800000	159260000	161240000	145880000
Sentrin-specific protease 7	SENP7	1	1	0	1	0	0	1	0	1	1	1	0	0	0	1	1	1	0	1	0	0	1	0	1	1	1	0	0	0	1	1	1	0	0	0	0	0	0	0	0	2246500	0	0	0	0	0	0
Fibrous sheath-interacting protein 2	FSIP2	2	2	0	0	1	0	0	1	1	1	2	1	1	1	1	1	0	0	0	1	0	0	1	1	1	2	1	1	1	1	1	0	0	0	0	0	0	0	0	0	13001000	0	0	0	0	0	0
Galactokinase	GALK1	1	1	1	1	0	1	1	1	1	1	1	0	1	1	1	1	1	1	1	0	1	1	1	1	1	1	0	1	1	1	1	1	0	0	0	0	0	0	0	0	13338000	0	0	0	0	0	0
Mitochondrial import inner membrane translocase subunit Tim13	TIMM13	3	3	2	3	3	3	3	1	3	3	3	1	3	3	3	3	3	2	3	3	3	3	1	3	3	3	1	3	3	3	3	3	17233000	13435000	17753000	19857000	15304000	0	18795000	22950000	16546000	0	13144000	14253000	14873000	15566000	17496000
40S ribosomal protein S15	RPS15	4	1	2	3	2	1	2	0	3	3	3	0	1	2	0	1	3	0	1	0	0	1	0	1	1	1	0	0	1	0	1	1	37837000	34890000	0	0	26494000	0	25137000	35149000	24233000	0	0	29648000	0	0	56467000
Calreticulin	CALR	4	4	3	3	2	2	2	2	2	3	2	1	3	2	2	4	3	3	3	2	2	2	2	2	3	2	1	3	2	2	4	3	51611000	76946000	32153000	39144000	40800000	39226000	48474000	31201000	45333000	0	49883000	54069000	52820000	64778000	55330000
DAZ-associated protein 1	DAZAP1	7	7	6	7	6	3	5	4	4	5	5	4	5	4	4	5	4	6	7	6	3	5	4	4	5	5	4	5	4	4	5	4	125140000	138210000	193500000	124380000	150210000	185710000	178650000	161000000	172590000	146200000	141730000	140600000	147350000	120350000	154760000
Thioredoxin-like protein 1	TXNL1	1	1	1	1	1	1	1	1	1	1	1	1	1	1	0	0	1	1	1	1	1	1	1	1	1	1	1	1	1	0	0	1	0	0	0	0	0	0	0	0	10071000	0	0	0	0	0	0
39S ribosomal protein L4, mitochondrial	MRPL4	2	2	2	2	2	2	2	2	2	2	1	1	1	1	2	2	2	2	2	2	2	2	2	2	2	1	1	1	1	2	2	2	33545000	29722000	47069000	51690000	32434000	45498000	27384000	28375000	0	0	0	0	36476000	33730000	39043000
Eukaryotic translation initiation factor 3 subunit G	EIF3G	10	10	7	9	8	8	7	6	8	8	6	4	4	7	5	7	7	7	9	8	8	7	6	8	8	6	4	4	7	5	7	7	86113000	119720000	130460000	60814000	76382000	70415000	91058000	93891000	68678000	80068000	51947000	83084000	65475000	88960000	93229000
Inositol monophosphatase 2	IMPA2	1	1	0	1	1	0	1	1	1	1	1	0	0	1	1	1	1	0	1	1	0	1	1	1	1	1	0	0	1	1	1	1	0	0	0	0	0	0	0	0	3715900	0	0	0	0	0	0
Protein phosphatase 1 regulatory subunit 12C	PPP1R12C	4	4	2	3	0	2	2	2	0	1	1	0	2	0	1	1	1	2	3	0	2	2	2	0	1	1	0	2	0	1	1	1	6729700	5730500	0	0	5759600	0	0	0	0	0	0	0	0	0	0
	ACTG1	16	1	15	15	15	14	14	14	14	15	13	13	14	15	15	14	13	1	1	1	1	1	1	0	0	0	1	1	1	1	0	0	0	0	0	0	0	0	0	0	0	0	0	0	10581000	0	0
6-phosphogluconate dehydrogenase, decarboxylating	PGD	1	1	1	1	1	0	0	0	1	0	1	0	0	0	0	0	0	1	1	1	0	0	0	1	0	1	0	0	0	0	0	0	0	0	0	0	0	0	0	0	5636100	0	0	0	0	0	0
	RPL22	7	1	5	5	4	4	3	3	5	4	4	2	3	3	4	5	4	0	0	0	1	0	0	0	0	0	0	0	0	0	0	0	0	0	0	0	0	0	0	0	0	0	0	0	0	0	0
DNA-directed RNA polymerase, mitochondrial	POLRMT	2	2	2	2	1	1	1	1	0	1	0	0	0	1	1	0	0	2	2	1	1	1	1	0	1	0	0	0	1	1	0	0	15865000	15171000	0	0	0	0	0	0	0	0	0	0	0	0	0
Putative oxidoreductase GLYR1	GLYR1	4	4	2	3	1	1	1	0	2	2	0	0	2	1	3	4	2	2	3	1	1	1	0	2	2	0	0	2	1	3	4	2	38726000	29857000	0	0	0	0	0	0	0	0	38396000	0	34511000	30542000	36799000
Splicing factor 3A subunit 2	SF3A2	4	4	4	3	3	4	3	2	1	1	3	4	2	2	3	4	4	4	3	3	4	3	2	1	1	3	4	2	2	3	4	4	12733000	20773000	33762000	21560000	23854000	25471000	0	0	25707000	24792000	21566000	0	27110000	25548000	40680000
Peptidyl-prolyl cis-trans isomerase NIMA-interacting 1	PIN1	1	1	0	0	0	0	1	0	0	0	0	0	0	0	0	0	0	0	0	0	0	1	0	0	0	0	0	0	0	0	0	0	0	0	0	0	0	0	0	0	0	0	0	0	0	0	0
Bifunctional coenzyme A synthase;Phosphopantetheine adenylyltransferase;Dephospho-CoA kinase	COASY	1	1	0	1	1	0	1	0	0	0	0	0	0	0	1	1	1	0	1	1	0	1	0	0	0	0	0	0	0	1	1	1	0	0	0	0	0	0	0	0	0	0	0	0	0	0	1782500
	TPM4	26	3	20	23	19	21	22	18	24	22	23	22	22	24	24	23	25	3	2	1	1	3	2	3	2	3	1	3	3	2	2	3	19434000	21022000	12746000	18854000	36246000	0	19223000	20889000	19048000	0	23100000	20016000	26009000	29173000	22986000
RNA-binding protein 42	RBM42	4	4	4	3	4	4	4	4	4	4	3	2	2	3	3	3	3	4	3	4	4	4	4	4	4	3	2	2	3	3	3	3	40785000	36774000	71625000	40546000	42686000	52244000	32435000	29655000	36122000	50249000	44127000	35178000	31348000	25807000	32493000
	DNM2	1	1	1	1	1	1	1	1	1	1	1	1	1	0	1	1	1	1	1	1	1	1	1	1	1	1	1	1	0	1	1	1	0	0	0	0	0	0	0	0	0	0	0	0	0	0	3349300000
RING finger protein unkempt homolog	UNK	1	1	0	0	1	1	1	1	0	0	1	0	1	1	1	0	1	0	0	1	1	1	1	0	0	1	0	1	1	1	0	1	0	0	0	0	0	0	0	0	2849400	0	0	0	0	0	0
Programmed cell death protein 5	PDCD5	2	2	1	2	0	1	0	0	0	0	1	0	1	0	1	1	1	1	2	0	1	0	0	0	0	1	0	1	0	1	1	1	0	16836000	0	0	0	0	0	0	0	0	0	0	0	0	0
Non-specific protein-tyrosine kinase;Megakaryocyte-associated tyrosine-protein kinase	MATK	3	2	2	1	1	2	2	2	0	2	3	2	3	3	3	3	3	2	1	1	1	1	1	0	1	2	1	2	2	2	2	2	6568600	0	0	0	0	0	0	0	9568200	0	13318000	12990000	9571800	4415200	6119000
Phenylalanine--tRNA ligase alpha subunit	FARSA	4	4	2	4	3	2	2	3	3	3	3	1	2	2	3	2	2	2	4	3	2	2	3	3	3	3	1	2	2	3	2	2	46360000	37106000	60278000	55307000	0	54356000	31411000	26315000	36492000	0	48560000	18157000	36927000	40952000	28202000
Gap junction gamma-1 protein	GJC1;DKFZp686P0738	1	1	1	0	0	0	1	1	1	1	1	1	0	1	1	1	1	1	0	0	0	1	1	1	1	1	1	0	1	1	1	1	0	0	0	0	0	0	0	0	12534000	0	0	0	0	0	0
		3	0	2	3	1	2	1	2	2	3	2	1	2	3	1	1	2	0	0	0	0	0	0	0	0	0	0	0	0	0	0	0	0	0	0	0	0	0	0	7901300	0	0	0	0	0	0	0
Coatomer subunit epsilon	COPE	3	3	1	2	1	2	2	0	2	0	1	1	1	1	0	1	2	1	2	1	2	2	0	2	0	1	1	1	1	0	1	2	0	11257000	0	0	0	0	0	0	0	0	0	0	0	0	0
Glia maturation factor gamma	GMFG	1	1	0	1	0	0	0	0	0	0	0	0	1	1	1	0	0	0	1	0	0	0	0	0	0	0	0	1	1	1	0	0	0	0	0	0	0	0	0	0	0	0	0	0	5319500	0	0
Amino acid transporter;Neutral amino acid transporter B(0)	SLC1A5	2	2	2	1	1	1	1	1	1	2	1	0	1	1	1	1	1	2	1	1	1	1	1	1	2	1	0	1	1	1	1	1	50791000	38192000	58714000	0	47305000	48236000	42855000	43368000	44702000	0	43931000	0	40868000	39051000	0
Zinc finger protein 428	ZNF428	2	2	1	0	0	0	1	1	0	2	1	0	1	1	1	2	2	1	0	0	0	1	1	0	2	1	0	1	1	1	2	2	0	0	0	0	0	0	0	4081000	0	0	0	0	0	6168100	6291000
Prostate tumor-overexpressed gene 1 protein	PTOV1	2	2	2	2	2	2	1	2	1	2	2	2	2	2	2	2	2	2	2	2	2	1	2	1	2	2	2	2	2	2	2	2	5141200	5125800	0	5298400	0	7062100	0	5900100	0	0	5541800	0	5942700	5801500	5950300
Probable ATP-dependent RNA helicase DDX49	DDX49	1	1	0	0	0	1	0	0	1	0	0	0	1	0	0	1	0	0	0	0	1	0	0	1	0	0	0	1	0	0	1	0	0	0	0	0	0	0	18640000	0	0	0	0	0	0	0	0
Protein SMG9	SMG9	2	2	0	1	2	1	2	2	2	1	2	1	1	1	1	1	1	0	1	2	1	2	2	2	1	2	1	1	1	1	1	1	0	0	0	0	0	0	0	0	11963000	0	0	0	0	0	0
	HNRNPM	22	1	19	19	19	19	20	13	21	19	19	14	21	20	19	21	21	1	1	1	1	1	1	1	1	1	1	1	1	1	1	1	0	0	0	0	0	0	0	0	413860000	0	0	0	0	0	0
40S ribosomal protein S5;40S ribosomal protein S5, N-terminally processed	RPS5	24	23	20	19	15	16	16	15	20	18	19	7	17	18	17	18	19	20	19	15	16	16	15	20	18	19	7	17	18	17	18	19	1856100000	2323100000	2333500000	1983500000	1662600000	1994700000	2207000000	2058700000	2248500000	1808000000	1954500000	2581100000	1842800000	2168800000	1981900000
Unconventional myosin-IXb	MYO9B	2	2	0	2	1	0	2	1	2	2	1	0	2	0	2	1	1	0	2	1	0	2	1	2	2	1	0	2	0	2	1	1	0	7231000	0	0	9721500	0	6852100	7156100	0	0	8813600	0	10715000	0	0
ER membrane protein complex subunit 10	EMC10	3	3	1	2	1	0	2	3	1	1	3	0	2	2	2	1	1	1	2	1	0	2	3	1	1	3	0	2	2	2	1	1	0	17363000	0	0	17325000	24350000	0	0	17715000	0	16639000	24297000	0	0	0
DNA polymerase;DNA polymerase delta catalytic subunit	POLD1	5	5	2	4	1	3	2	2	2	2	2	1	1	1	1	1	2	2	4	1	3	2	2	2	2	2	1	1	1	1	1	2	14341000	12357000	0	17985000	18341000	18046000	11335000	0	15755000	0	0	15278000	14174000	0	16780000
Very-long-chain enoyl-CoA reductase	TECR	5	5	2	3	3	3	2	2	3	5	2	2	3	3	3	3	3	2	3	3	3	2	2	3	5	2	2	3	3	3	3	3	67331000	78108000	69902000	56669000	60792000	45511000	57109000	61444000	77050000	50422000	56548000	66913000	74884000	59272000	62469000
DBF4-type zinc finger-containing protein 2	ZDBF2	3	3	1	1	0	1	0	1	1	1	0	1	1	0	1	0	1	1	1	0	1	0	1	1	1	0	1	1	0	1	0	1	0	0	0	0	0	0	0	7346800	0	0	0	0	0	0	0
Kinesin-like protein KIF2A	KIF2A	8	6	5	6	4	4	4	5	4	4	5	3	3	3	3	5	5	3	4	2	2	2	3	2	3	3	2	1	3	3	4	4	31844000	37183000	47088000	32731000	33595000	49484000	37067000	32090000	32940000	30718000	31236000	35863000	33900000	34465000	28312000
PDZ and LIM domain protein 1	PDLIM1	13	13	11	8	5	10	9	7	9	10	8	4	9	9	9	10	9	11	8	5	10	9	7	9	10	8	4	9	9	9	10	9	131510000	125330000	85734000	240090000	211530000	131910000	153300000	127000000	125590000	122730000	152600000	148210000	176500000	160460000	143180000
HCLS1-associated protein X-1	HAX1	3	3	2	1	1	1	1	1	1	1	1	1	1	1	2	3	1	2	1	1	1	1	1	1	1	1	1	1	1	2	3	1	0	0	0	0	0	0	0	0	0	0	0	0	0	17589000	0
AH receptor-interacting protein	AIP	2	2	1	2	1	2	1	1	1	1	1	0	1	1	1	2	2	1	2	1	2	1	1	1	1	1	0	1	1	1	2	2	0	7418900	0	8663900	0	0	0	0	0	0	0	0	0	8674800	9516800
Syntaxin-binding protein 3	STXBP3	1	1	1	1	1	1	1	0	1	0	1	1	1	1	1	0	1	1	1	1	1	1	0	1	0	1	1	1	1	1	0	1	0	0	0	0	0	0	0	0	7554500	0	0	0	0	0	0
26S proteasome non-ATPase regulatory subunit 11	PSMD11	9	9	4	6	3	0	3	1	4	6	4	0	1	5	3	6	4	4	6	3	0	3	1	4	6	4	0	1	5	3	6	4	0	27498000	28952000	0	0	0	18676000	19997000	27413000	0	0	27378000	19959000	30543000	19219000
26S proteasome non-ATPase regulatory subunit 12	PSMD12	3	3	2	1	1	1	1	1	2	1	2	0	2	1	1	2	1	2	1	1	1	1	1	2	1	2	0	2	1	1	2	1	0	0	0	0	0	0	28443000	0	0	0	0	0	0	0	0
E3 SUMO-protein ligase CBX4	CBX4	5	5	2	4	4	3	3	3	2	1	3	1	3	4	4	2	3	2	4	4	3	3	3	2	1	3	1	3	4	4	2	3	13542000	10285000	20138000	11301000	15265000	23744000	13905000	0	15537000	0	16299000	20328000	16633000	13649000	14570000
Membrane-associated progesterone receptor component 1	PGRMC1	4	3	1	3	2	3	3	2	3	3	3	1	4	3	3	3	3	1	2	1	2	2	1	2	2	2	1	3	2	2	2	2	0	20749000	24794000	16127000	15838000	21115000	17310000	12863000	20230000	0	21727000	21448000	18328000	20035000	21012000
Transcription elongation factor SPT5	SUPT5H	2	2	2	1	1	1	1	1	2	1	1	0	1	1	1	1	0	2	1	1	1	1	1	2	1	1	0	1	1	1	1	0	7510100	0	0	0	0	0	7688000	0	0	0	0	0	0	0	0
Transcription initiation factor TFIID subunit 4	TAF4	25	25	15	16	20	13	18	14	19	18	16	9	18	13	16	19	19	15	16	20	13	18	14	19	18	16	9	18	13	16	19	19	222260000	235470000	406630000	227760000	272800000	336110000	190960000	203040000	254830000	231580000	248430000	215670000	268680000	254680000	291790000
Chloride intracellular channel protein 1	CLIC1	2	2	1	2	1	1	1	1	1	1	1	1	1	1	1	2	1	1	2	1	1	1	1	1	1	1	1	1	1	1	2	1	0	0	0	0	0	0	0	0	0	0	0	0	0	12466000	0
NEDD4-like E3 ubiquitin-protein ligase WWP2	WWP2	8	8	5	7	7	4	6	4	6	5	6	3	6	7	7	5	5	5	7	7	4	6	4	6	5	6	3	6	7	7	5	5	37288000	33264000	47754000	29598000	39600000	55342000	44182000	41402000	41805000	45121000	46760000	51364000	39247000	39456000	46557000
LINE-1 retrotransposable element ORF2 protein;Reverse transcriptase;Endonuclease		1	1	0	0	0	0	0	0	0	1	0	0	1	0	0	0	0	0	0	0	0	0	0	0	1	0	0	1	0	0	0	0	0	0	0	0	0	0	0	10259000	0	0	0	0	0	0	0
Sulfhydryl oxidase 1	QSOX1	2	2	0	1	1	1	1	1	1	1	1	1	1	1	1	2	1	0	1	1	1	1	1	1	1	1	1	1	1	1	2	1	0	0	62002000	68950000	56197000	0	0	62045000	0	70379000	44688000	61694000	58818000	52098000	57750000
Neural Wiskott-Aldrich syndrome protein	WASL	5	5	2	4	3	2	4	2	2	4	2	1	1	2	2	3	2	2	4	3	2	4	2	2	4	2	1	1	2	2	3	2	0	28512000	39677000	26186000	32714000	33292000	27360000	28502000	40501000	0	0	43061000	28423000	25005000	23906000
Insulin-like growth factor 2 mRNA-binding protein 3	IGF2BP3	22	17	20	18	17	15	14	13	16	16	18	11	13	17	13	15	17	16	14	15	12	11	10	13	12	14	8	10	13	9	10	12	232040000	245830000	298070000	193330000	221940000	254500000	231740000	206280000	245860000	262490000	227560000	238810000	236890000	217950000	217270000
Dynamin-1-like protein	DNM1L	5	5	3	4	2	3	2	3	4	2	2	2	3	2	3	2	3	3	4	2	3	2	3	4	2	2	2	3	2	3	2	3	20242000	17593000	0	0	0	17150000	18744000	0	0	0	0	0	0	0	18099000
RNA 3-terminal phosphate cyclase	RTCA	1	1	0	1	0	0	0	0	0	0	0	0	0	0	0	1	0	0	1	0	0	0	0	0	0	0	0	0	0	0	1	0	0	0	0	0	0	0	0	0	0	0	0	0	0	0	0
High mobility group nucleosome-binding domain-containing protein 4	HMGN4	1	1	1	1	1	1	1	1	1	1	1	1	1	1	1	1	1	1	1	1	1	1	1	1	1	1	1	1	1	1	1	1	8649200	7951000	5122700	13845000	22152000	11904000	12804000	13991000	15468000	13514000	13346000	0	14033000	0	0
Cytochrome c oxidase subunit NDUFA4	NDUFA4	1	1	1	1	1	1	1	0	1	1	1	0	1	1	0	1	1	1	1	1	1	1	0	1	1	1	0	1	1	0	1	1	0	0	0	0	0	0	0	0	7086800	0	0	0	0	0	0
Zinc finger protein 593	ZNF593	3	3	2	1	1	2	1	2	2	2	2	1	1	3	3	1	2	2	1	1	2	1	2	2	2	2	1	1	3	3	1	2	16093000	0	0	22232000	0	19866000	15852000	16522000	15976000	0	0	18611000	14902000	15035000	23219000
U3 small nucleolar ribonucleoprotein protein MPP10	MPHOSPH10	5	5	2	4	3	4	4	3	4	4	4	1	3	3	5	3	3	2	4	3	4	4	3	4	4	4	1	3	3	5	3	3	0	23522000	18080000	0	24521000	19121000	17039000	22804000	18575000	0	15532000	18698000	19443000	22011000	21957000
Nucleolar protein 56	NOP56	15	5	4	8	5	9	5	7	8	7	4	3	6	3	5	11	10	2	4	1	3	2	1	2	2	1	1	2	0	1	4	3	34999000	41373000	31703000	41290000	48952000	38591000	41024000	56732000	43692000	42077000	56444000	30492000	49354000	66610000	68661000
Protein CYR61	CYR61	12	12	9	11	11	11	11	10	11	11	12	5	9	11	10	11	12	9	11	11	11	11	10	11	11	12	5	9	11	10	11	12	161820000	103840000	165760000	104710000	135180000	198950000	137540000	112110000	183070000	136860000	137360000	155170000	123390000	162330000	152200000
Serine/threonine-protein phosphatase 6 catalytic subunit;Serine/threonine-protein phosphatase 6 catalytic subunit, N-terminally processed	PPP6C	1	1	1	1	1	1	1	1	1	1	1	0	1	1	1	1	1	1	1	1	1	1	1	1	1	1	0	1	1	1	1	1	11976000	15180000	0	0	11984000	0	13021000	0	0	0	0	14854000	0	10627000	8783500
Acyl-CoA desaturase	SCD	1	1	1	0	0	1	0	0	0	0	0	1	0	1	0	0	0	1	0	0	1	0	0	0	0	0	1	0	1	0	0	0	0	0	0	11768000	0	0	0	0	0	0	0	0	0	0	0
AT-rich interactive domain-containing protein 1A	ARID1A	4	4	0	1	3	4	2	1	3	2	1	1	4	2	2	1	4	0	1	3	4	2	1	3	2	1	1	4	2	2	1	4	0	0	13853000	13312000	0	0	15206000	0	0	0	13847000	0	13808000	0	9887400
Cyclin-dependent kinase 2-associated protein 1;Cyclin-dependent kinase 2-associated protein 2	CDK2AP1;CDK2AP2	2	2	1	1	1	1	1	1	2	1	1	1	1	1	1	2	1	1	1	1	1	1	1	2	1	1	1	1	1	1	2	1	0	0	0	0	0	0	27331000	0	0	0	0	0	0	14016000	0
TRAF-type zinc finger domain-containing protein 1	TRAFD1	10	10	7	6	5	7	5	7	7	7	9	7	5	8	8	6	7	7	6	5	7	5	7	7	7	9	7	5	8	8	6	7	41566000	47106000	61808000	57202000	59009000	71228000	63123000	60225000	77115000	72474000	52591000	75977000	67876000	59872000	53779000
Actin-binding LIM protein 1	ABLIM1	46	4	41	43	26	36	40	29	40	38	35	24	40	36	39	40	38	4	4	1	4	3	1	2	2	2	1	4	2	3	4	3	2578600000	2294900000	1329900000	3168700000	3202200000	2103200000	2551300000	2773400000	2342900000	2280900000	2954700000	2053900000	3444000000	3194700000	3392200000
Disintegrin and metalloproteinase domain-containing protein 10	ADAM10	1	1	1	1	1	0	1	1	0	0	0	0	0	0	0	1	0	1	1	1	0	1	1	0	0	0	0	0	0	0	1	0	0	0	0	0	0	0	0	0	0	0	0	0	0	2106300	0
Histone-lysine N-methyltransferase 2D	KMT2D	2	2	2	2	2	2	2	2	2	1	2	0	2	2	2	2	2	2	2	2	2	2	2	2	1	2	0	2	2	2	2	2	0	0	91242000	0	66963000	0	0	0	0	0	0	0	0	83838000	0
Protein arginine N-methyltransferase 5;Protein arginine N-methyltransferase 5, N-terminally processed	PRMT5	40	40	33	34	32	24	32	28	34	34	31	23	26	35	29	36	34	33	34	32	24	32	28	34	34	31	23	26	35	29	36	34	9261700000	10962000000	10995000000	5431700000	6535900000	7018500000	7514200000	6906000000	8382000000	6659100000	8498900000	10659000000	7380700000	9246600000	7073100000
Tumor necrosis factor receptor superfamily member 10B	TNFRSF10B	2	2	2	0	1	0	1	1	1	1	1	0	1	1	1	1	1	2	0	1	0	1	1	1	1	1	0	1	1	1	1	1	8196200	0	0	0	0	0	0	0	0	0	0	0	0	0	0
Transcription elongation regulator 1	TCERG1	21	21	16	19	15	11	14	15	17	18	13	11	14	13	14	14	17	16	19	15	11	14	15	17	18	13	11	14	13	14	14	17	182740000	137430000	259300000	182760000	164670000	194870000	155710000	130990000	193650000	181620000	188730000	166370000	158880000	137340000	180540000
Proteasome subunit alpha type-7;Proteasome subunit alpha type-7-like	PSMA7;PSMA8	4	4	0	1	4	1	0	1	3	2	1	0	0	2	2	3	1	0	1	4	1	0	1	3	2	1	0	0	2	2	3	1	0	0	19948000	0	0	0	15017000	14644000	0	0	0	0	14011000	17621000	0
Secretory carrier-associated membrane protein 3	SCAMP3	5	5	4	4	2	2	3	3	3	2	3	3	4	3	1	4	3	4	4	2	2	3	3	3	2	3	3	4	3	1	4	3	60870000	51030000	75052000	73311000	58524000	69698000	49315000	59043000	66447000	64196000	53478000	68525000	0	44587000	43519000
Interferon-induced protein with tetratricopeptide repeats 3	IFIT3	1	1	0	1	1	0	1	0	1	1	1	0	0	1	1	1	1	0	1	1	0	1	0	1	1	1	0	0	1	1	1	1	0	0	0	0	0	0	0	0	5862600	0	0	0	0	0	0
Mitochondrial import inner membrane translocase subunit Tim23;Putative mitochondrial import inner membrane translocase subunit Tim23B	TIMM23;TIMM23B	1	1	0	1	0	0	0	0	1	0	0	0	0	0	0	0	0	0	1	0	0	0	0	1	0	0	0	0	0	0	0	0	0	0	0	0	0	0	3949000	0	0	0	0	0	0	0	0
Cytochrome b-c1 complex subunit 8	UQCRQ	3	3	2	3	2	3	2	2	3	3	2	1	2	1	1	2	1	2	3	2	3	2	2	3	3	2	1	2	1	1	2	1	20101000	37028000	26944000	22707000	33909000	26250000	26666000	20970000	31918000	0	29340000	0	0	35054000	0
Hepatocyte growth factor-regulated tyrosine kinase substrate	HGS	2	2	2	2	2	2	2	2	2	2	2	2	2	2	2	2	2	2	2	2	2	2	2	2	2	2	2	2	2	2	2	2	34749000	26388000	32595000	25066000	34668000	30303000	30439000	26112000	35184000	27043000	45272000	43285000	24017000	23603000	30422000
Aurora kinase A	AURKA	4	4	3	4	3	3	3	2	3	3	2	2	2	3	3	2	3	3	4	3	3	3	2	3	3	2	2	2	3	3	2	3	17029000	15331000	23421000	23739000	20875000	27497000	29946000	25364000	30980000	28486000	25422000	31613000	19185000	19232000	19308000
Protein phosphatase 1 regulatory subunit 12A	PPP1R12A	70	65	58	57	44	59	58	48	55	59	47	44	52	47	51	60	49	55	54	41	55	54	45	54	55	45	42	49	45	48	56	46	2615900000	2440800000	1027000000	2836600000	3006500000	2058700000	2698800000	2458500000	1891600000	1679200000	2295700000	1885900000	2502000000	2409000000	2203600000
Exportin-1	XPO1	1	1	0	1	0	0	0	0	0	0	0	0	0	0	0	0	0	0	1	0	0	0	0	0	0	0	0	0	0	0	0	0	0	0	0	0	0	0	0	0	0	0	0	0	0	0	0
Zinc finger protein 609	ZNF609	4	4	4	3	4	1	2	3	4	3	3	2	1	2	2	1	1	4	3	4	1	2	3	4	3	3	2	1	2	2	1	1	21675000	15111000	22994000	0	18430000	18130000	13058000	13426000	14106000	0	0	16600000	15204000	0	0
Spectrin beta chain, non-erythrocytic 2	SPTBN2	80	63	53	60	25	47	56	39	60	53	43	28	53	41	54	64	58	41	46	19	35	45	33	49	40	37	23	43	32	44	50	46	815840000	721170000	272110000	735900000	789650000	555970000	776460000	710270000	584350000	522020000	795650000	569430000	795010000	905460000	830730000
NEDD4-binding protein 3	N4BP3	4	4	1	1	1	1	2	2	3	3	2	0	2	2	3	2	2	1	1	1	1	2	2	3	3	2	0	2	2	3	2	2	0	0	0	0	0	15958000	14419000	10337000	15518000	0	15957000	16367000	17179000	0	0
Synemin	SYNM	7	7	5	6	0	6	5	1	5	4	4	2	3	3	3	2	3	5	6	0	6	5	1	5	4	4	2	3	3	3	2	3	15593000	19910000	0	29557000	24448000	0	24701000	21730000	16056000	0	0	16263000	14950000	14762000	14544000
T-box transcription factor TBX3	TBX3	1	1	0	0	0	0	1	0	1	0	0	0	0	0	0	0	0	0	0	0	0	1	0	1	0	0	0	0	0	0	0	0	0	0	0	0	0	0	3146900	0	0	0	0	0	0	0	0
Actin-related protein 2/3 complex subunit 1B	ARPC1B	19	19	17	18	17	15	17	16	17	16	16	15	17	17	18	18	15	17	18	17	15	17	16	17	16	16	15	17	17	18	18	15	736010000	551100000	431550000	580280000	532900000	400350000	586730000	634580000	488840000	570640000	578350000	539650000	652140000	684050000	530140000
Actin-related protein 2/3 complex subunit 2	ARPC2	10	10	9	7	6	7	7	5	8	10	6	4	6	8	5	5	5	9	7	6	7	7	5	8	10	6	4	6	8	5	5	5	151200000	114200000	130160000	190550000	167500000	135480000	150430000	152170000	151520000	200220000	226890000	166430000	218830000	113570000	138040000
Actin-related protein 2/3 complex subunit 3	ARPC3	6	6	4	5	4	4	4	4	4	4	4	4	4	4	5	5	4	4	5	4	4	4	4	4	4	4	4	4	4	5	5	4	112700000	73876000	38106000	64533000	43056000	42240000	77743000	97852000	55658000	45770000	70035000	42827000	82266000	118930000	82404000
Transcription intermediary factor 1-alpha	TRIM24	3	3	2	2	3	1	2	1	1	1	2	0	1	1	1	2	2	2	2	3	1	2	1	1	1	2	0	1	1	1	2	2	7964200	9777400	9793600	0	10563000	0	0	0	8736200	0	0	0	0	6885600	10386000
Prefoldin subunit 6	PFDN6	2	2	1	2	1	1	1	0	0	0	0	0	1	0	0	1	0	1	2	1	1	1	0	0	0	0	0	1	0	0	1	0	0	0	0	0	0	0	0	0	0	0	0	0	0	7079200	0
WD repeat-containing protein 46	WDR46	4	4	0	1	0	0	2	0	2	1	1	0	2	1	1	2	2	0	1	0	0	2	0	2	1	1	0	2	1	1	2	2	0	0	0	0	0	0	0	0	0	0	16350000	0	0	0	15671000
NF-kappa-B-repressing factor	NKRF	13	13	8	11	12	8	10	8	10	13	10	7	8	9	9	9	11	8	11	12	8	10	8	10	13	10	7	8	9	9	9	11	112650000	95857000	138690000	89679000	116860000	106010000	96376000	87766000	90370000	70280000	98680000	104210000	88340000	94765000	118970000
Protein CASC3	CASC3	2	2	1	1	1	1	1	1	2	0	0	1	2	1	1	0	0	1	1	1	1	1	1	2	0	0	1	2	1	1	0	0	0	12263000	14807000	13505000	14313000	14709000	8436800	0	0	0	9698400	12975000	12508000	0	0
28S ribosomal protein S12, mitochondrial	MRPS12	3	3	1	2	1	0	2	1	3	2	3	0	2	2	2	3	3	1	2	1	0	2	1	3	2	3	0	2	2	2	3	3	0	22913000	0	0	21043000	0	19412000	16982000	24386000	0	20377000	25832000	21736000	26341000	24048000
UDP-N-acetylglucosamine--peptide N-acetylglucosaminyltransferase 110 kDa subunit	OGT	12	12	9	10	10	8	6	9	7	7	9	5	8	9	8	10	9	9	10	10	8	6	9	7	7	9	5	8	9	8	10	9	77563000	75140000	106980000	61185000	53781000	72288000	67012000	65257000	67972000	51640000	72320000	79665000	50773000	71885000	61158000
Protein phosphatase 1G	PPM1G	5	5	3	3	5	2	3	5	2	1	4	3	4	5	3	2	2	3	3	5	2	3	5	2	1	4	3	4	5	3	2	2	13470000	17018000	32596000	22373000	22249000	25012000	20739000	0	22359000	20675000	17649000	19083000	23670000	14021000	23652000
Phosphatidylinositol 3,4,5-trisphosphate 5-phosphatase 2	INPPL1	20	20	3	4	4	15	18	18	15	17	14	3	7	10	4	6	5	3	4	4	15	18	18	15	17	14	3	7	10	4	6	5	38896000	30126000	74470000	361890000	386520000	489730000	293780000	282120000	328140000	63276000	170160000	188980000	59927000	50017000	57240000
Eukaryotic translation initiation factor 3 subunit D	EIF3D	14	14	10	12	8	7	7	4	10	8	6	6	6	7	8	6	10	10	12	8	7	7	4	10	8	6	6	6	7	8	6	10	131180000	136390000	168980000	88930000	114680000	115010000	117450000	105180000	98052000	82034000	95413000	128910000	95151000	120530000	99482000
Importin-8	IPO8	5	5	3	3	3	1	2	2	3	3	2	1	3	2	3	4	2	3	3	3	1	2	2	3	3	2	1	3	2	3	4	2	31319000	32866000	35690000	0	25711000	29267000	20659000	24407000	31066000	0	38724000	45126000	25241000	30081000	21786000
Monocarboxylate transporter 4	SLC16A3	6	6	2	3	4	3	5	5	5	6	5	2	5	3	4	3	5	2	3	4	3	5	5	5	6	5	2	5	3	4	3	5	32566000	38080000	43953000	24718000	34346000	28942000	40701000	34528000	36571000	34871000	33042000	32875000	20890000	40866000	33772000
Multidrug resistance-associated protein 4	ABCC4	1	1	0	0	0	0	0	0	0	1	0	0	0	0	0	0	0	0	0	0	0	0	0	0	1	0	0	0	0	0	0	0	0	0	0	0	0	0	0	0	0	0	0	0	0	0	0
DNA-directed RNA polymerase I subunit RPA34	CD3EAP	7	7	3	3	4	4	4	3	4	4	4	2	4	2	4	3	6	3	3	4	4	4	3	4	4	4	2	4	2	4	3	6	36667000	35521000	48412000	38482000	44862000	40476000	37491000	38374000	44381000	40409000	37694000	38241000	47584000	28939000	44627000
Actin-related protein 2/3 complex subunit 5	ARPC5	7	7	6	4	2	3	4	1	3	4	3	2	4	3	3	5	4	6	4	2	3	4	1	3	4	3	2	4	3	3	5	4	100760000	112790000	64712000	23314000	102320000	0	55556000	93081000	122270000	32409000	143350000	92069000	152300000	112600000	90087000
RING finger protein 113A	RNF113A	6	6	4	6	6	5	6	6	4	1	3	3	4	5	4	3	3	4	6	6	5	6	6	4	1	3	3	4	5	4	3	3	48652000	39146000	78147000	54989000	58555000	60347000	34440000	0	53371000	69224000	58205000	60348000	55284000	41637000	46427000
Pre-mRNA-splicing factor ATP-dependent RNA helicase DHX15	DHX15	33	33	18	28	27	20	19	17	25	27	23	13	23	20	20	27	25	18	28	27	20	19	17	25	27	23	13	23	20	20	27	25	340880000	378130000	501700000	287100000	289180000	382820000	343590000	341120000	364190000	347110000	355110000	415340000	353600000	393750000	409660000
mRNA cap guanine-N7 methyltransferase	RNMT	4	4	2	1	3	1	0	2	1	1	2	0	0	1	1	2	1	2	1	3	1	0	2	1	1	2	0	0	1	1	2	1	0	0	0	0	0	0	0	0	8166300	0	0	0	0	8694400	0
Ribosomal RNA-processing protein 8	RRP8	4	4	1	3	3	3	4	3	3	3	2	1	3	2	2	3	1	1	3	3	3	4	3	3	3	2	1	3	2	2	3	1	0	0	23455000	19755000	20902000	0	16879000	0	0	0	21693000	0	0	0	0
Signal-induced proliferation-associated 1-like protein 1	SIPA1L1	20	20	12	14	2	8	9	2	10	12	5	6	9	5	12	18	8	12	14	2	8	9	2	10	12	5	6	9	5	12	18	8	72830000	66703000	22795000	71668000	58320000	28186000	72295000	69705000	41662000	70047000	61146000	45764000	68155000	71430000	77631000
Zinc finger and BTB domain-containing protein 24	ZBTB24	4	4	3	2	2	2	2	2	2	2	2	1	3	2	2	1	1	3	2	2	2	2	2	2	2	2	1	3	2	2	1	1	0	23328000	40877000	29033000	33714000	40673000	29936000	28538000	36705000	0	28945000	25551000	27576000	25636000	31083000
U4/U6 small nuclear ribonucleoprotein Prp4	PRPF4	11	11	6	7	8	4	7	6	9	7	7	4	7	4	6	9	7	6	7	8	4	7	6	9	7	7	4	7	4	6	9	7	70778000	92078000	112660000	79356000	84358000	86671000	63739000	75895000	90264000	55815000	79699000	93256000	79955000	90418000	75229000
D-3-phosphoglycerate dehydrogenase	PHGDH	15	15	12	11	13	10	12	11	11	10	11	9	9	9	10	10	9	12	11	13	10	12	11	11	10	11	9	9	9	10	10	9	167840000	152380000	221320000	154100000	147980000	167370000	147020000	145580000	151950000	166460000	166200000	164620000	155480000	131520000	157250000
Rho GTPase-activating protein 6	ARHGAP6	1	1	0	0	0	0	0	1	0	0	0	0	0	0	0	0	0	0	0	0	0	0	1	0	0	0	0	0	0	0	0	0	0	0	0	0	0	0	0	0	0	0	0	0	0	0	0
26S proteasome non-ATPase regulatory subunit 3	PSMD3	7	7	5	5	5	5	6	6	7	3	6	4	4	5	5	5	6	5	5	5	5	6	6	7	3	6	4	4	5	5	5	6	52912000	55728000	61821000	34469000	56132000	55496000	66884000	70046000	63662000	73864000	72119000	74107000	48628000	59614000	77708000
U4/U6.U5 tri-snRNP-associated protein 1	SART1	29	29	23	27	25	16	19	20	22	25	22	15	16	20	21	23	23	23	27	25	16	19	20	22	25	22	15	16	20	21	23	23	255560000	251960000	358020000	238300000	206000000	283080000	192760000	188500000	223160000	240830000	265740000	211250000	215090000	212620000	206120000
Death-associated protein kinase 3	DAPK3	14	14	11	11	3	8	8	7	9	8	8	5	11	9	7	8	8	11	11	3	8	8	7	9	8	8	5	11	9	7	8	8	151710000	165970000	47558000	128490000	121790000	88976000	121970000	103100000	98323000	66103000	141540000	95340000	133110000	126810000	124900000
Centriolar coiled-coil protein of 110 kDa	CCP110	2	2	1	0	0	0	0	0	0	0	0	0	0	0	0	1	0	1	0	0	0	0	0	0	0	0	0	0	0	0	1	0	855880	0	0	0	0	0	0	0	0	0	0	0	0	0	0
Heterogeneous nuclear ribonucleoprotein R	HNRNPR	26	16	21	24	23	21	17	15	21	19	20	14	19	17	20	22	20	12	14	14	12	10	10	12	12	13	9	11	10	12	14	14	334770000	383940000	605620000	344020000	387600000	438100000	360260000	388320000	458580000	493310000	436280000	460160000	492230000	447790000	417000000
U4/U6 small nuclear ribonucleoprotein Prp3	PRPF3	10	10	10	7	9	7	6	10	8	7	10	5	6	7	9	7	8	10	7	9	7	6	10	8	7	10	5	6	7	9	7	8	97762000	111390000	167110000	112780000	136120000	136130000	123170000	125930000	127780000	89365000	122310000	98290000	116580000	118710000	125010000
ER membrane protein complex subunit 8	EMC8	2	2	1	2	1	1	1	1	1	1	1	1	0	0	1	2	1	1	2	1	1	1	1	1	1	1	1	0	0	1	2	1	0	13867000	0	0	0	0	0	0	0	0	0	0	0	8336300	0
Krueppel-like factor 4	KLF4	1	1	0	1	0	1	1	1	1	1	1	0	1	1	0	0	1	0	1	0	1	1	1	1	1	1	0	1	1	0	0	1	0	0	0	0	0	0	0	0	6989200	0	0	0	0	0	0
Exportin-T	XPOT	4	4	1	3	2	0	1	1	2	3	1	0	2	0	0	1	1	1	3	2	0	1	1	2	3	1	0	2	0	0	1	1	0	0	0	0	0	0	0	41705000	0	0	0	0	0	0	0
Protein sprouty homolog 2	SPRY2	3	3	0	0	0	1	3	3	3	1	3	0	1	1	0	0	0	0	0	0	1	3	3	3	1	3	0	1	1	0	0	0	0	0	0	0	15403000	15221000	11557000	0	19085000	0	0	0	0	0	0
Pleiotropic regulator 1	PLRG1	2	2	2	1	2	2	1	0	2	2	1	1	2	1	2	1	2	2	1	2	2	1	0	2	2	1	1	2	1	2	1	2	25316000	0	24953000	25763000	0	0	17433000	19094000	0	0	18151000	0	32373000	0	17380000
Protein regulator of cytokinesis 1	PRC1	3	3	1	2	2	2	1	2	2	1	1	1	3	1	2	1	3	1	2	2	2	1	2	2	1	1	1	3	1	2	1	3	0	11486000	11464000	18474000	0	13935000	9976500	0	0	0	12904000	0	12070000	0	10646000
Mitotic checkpoint protein BUB3	BUB3	5	5	4	3	4	1	3	2	2	3	3	0	2	3	3	4	4	4	3	4	1	3	2	2	3	3	0	2	3	3	4	4	17065000	16964000	19831000	0	16777000	0	15206000	15284000	20239000	0	19778000	18523000	15591000	16022000	15040000
Alpha-actinin-4	ACTN4	83	55	65	69	49	59	67	55	70	64	60	51	66	59	65	76	67	42	46	29	37	45	34	47	44	40	33	45	41	44	52	47	2823200000	3542800000	1250900000	2277800000	3054100000	2213500000	3357800000	3409700000	2297300000	2359200000	3560200000	2670700000	2875300000	4733300000	2997200000
HIV Tat-specific factor 1	HTATSF1	14	14	10	11	12	8	8	10	11	8	10	9	9	13	8	9	11	10	11	12	8	8	10	11	8	10	9	9	13	8	9	11	122670000	124460000	186750000	105830000	116990000	147200000	122650000	105340000	148790000	149870000	94021000	143890000	106830000	120230000	124360000
Asparagine--tRNA ligase, cytoplasmic	NARS	5	5	2	2	3	3	0	1	1	4	1	2	2	1	1	3	1	2	2	3	3	0	1	1	4	1	2	2	1	1	3	1	0	0	0	0	0	0	0	0	0	0	0	0	0	19756000	0
Sjoegren syndrome nuclear autoantigen 1	SSNA1	1	1	0	1	0	0	0	0	0	1	0	0	0	0	0	0	0	0	1	0	0	0	0	0	1	0	0	0	0	0	0	0	0	0	0	0	0	0	0	3085200	0	0	0	0	0	0	0
Cleavage and polyadenylation specificity factor subunit 5	NUDT21	7	7	5	6	6	4	5	5	7	5	5	4	4	5	6	7	6	5	6	6	4	5	5	7	5	5	4	4	5	6	7	6	471880000	579630000	664890000	497840000	534040000	547400000	450860000	458160000	544220000	403800000	514510000	582240000	512670000	426990000	486850000
U3 small nucleolar RNA-interacting protein 2	RRP9	5	5	2	1	1	2	3	3	4	3	2	2	1	0	3	2	4	2	1	1	2	3	3	4	3	2	2	1	0	3	2	4	16262000	0	0	21486000	21156000	18007000	15921000	20835000	19730000	20373000	0	0	22484000	16299000	20085000
A-kinase anchor protein 8	AKAP8	12	12	7	7	8	9	7	8	7	9	8	8	8	7	6	9	9	7	7	8	9	7	8	7	9	8	8	8	7	6	9	9	123870000	90360000	128820000	119170000	97702000	118680000	86676000	78671000	97696000	113920000	93989000	88905000	82757000	80622000	88945000
Calumenin	CALU	12	12	5	9	8	6	9	5	10	10	9	7	9	9	9	9	10	5	9	8	6	9	5	10	10	9	7	9	9	9	9	10	229800000	214400000	212940000	207790000	212290000	215530000	197040000	223670000	200070000	214540000	215110000	244610000	229170000	210880000	225640000
Kinesin-like protein KIF1C	KIF1C	4	4	3	2	3	3	3	2	4	3	3	0	2	1	2	2	3	3	2	3	3	3	2	4	3	3	0	2	1	2	2	3	11954000	0	18609000	11651000	11062000	12743000	10206000	10486000	10369000	0	0	0	10089000	0	9842500
Double-strand-break repair protein rad21 homolog	RAD21	8	8	5	4	5	1	3	2	5	6	3	0	1	3	2	4	3	5	4	5	1	3	2	5	6	3	0	1	3	2	4	3	35982000	34755000	52848000	0	28423000	35174000	32132000	28286000	27005000	0	0	36757000	33428000	25115000	25439000
Mitochondrial import inner membrane translocase subunit Tim8 A	TIMM8A	1	1	1	1	1	1	0	1	0	1	0	0	0	0	0	1	0	1	1	1	1	0	1	0	1	0	0	0	0	0	1	0	0	0	0	0	0	0	0	2005500	0	0	0	0	0	0	0
SWI/SNF-related matrix-associated actin-dependent regulator of chromatin subfamily A member 5	SMARCA5	20	20	14	12	10	13	16	15	14	18	16	12	17	13	17	17	16	14	12	10	13	16	15	14	18	16	12	17	13	17	17	16	152500000	163820000	124030000	170910000	187330000	147590000	187880000	193880000	139360000	144130000	194060000	125820000	223270000	214980000	193270000
Signal-induced proliferation-associated 1-like protein 3	SIPA1L3	21	21	13	17	7	15	16	10	18	15	11	12	16	14	17	16	15	13	17	7	15	16	10	18	15	11	12	16	14	17	16	15	140030000	122400000	51313000	162250000	172520000	94868000	154260000	144960000	120260000	108610000	195370000	111130000	169630000	169470000	163980000
Intron-binding protein aquarius	AQR	3	3	2	2	2	2	1	1	3	2	2	0	3	0	0	1	2	2	2	2	2	1	1	3	2	2	0	3	0	0	1	2	0	0	7563400	0	0	0	9442800	0	0	0	10931000	0	0	0	0
Germinal-center associated nuclear protein	MCM3AP	1	1	1	1	1	1	1	0	1	1	0	0	1	1	1	1	1	1	1	1	1	1	0	1	1	0	0	1	1	1	1	1	0	0	0	0	0	0	0	3940700	0	0	0	0	0	0	0
TBC1 domain family member 4	TBC1D4	1	1	0	0	1	1	1	1	0	1	0	0	1	0	0	0	0	0	0	1	1	1	1	0	1	0	0	1	0	0	0	0	0	0	0	0	0	0	0	4410700	0	0	0	0	0	0	0
Frizzled-6	FZD6	1	1	1	1	1	1	1	1	0	0	1	1	1	1	1	0	1	1	1	1	1	1	1	0	0	1	1	1	1	1	0	1	0	0	0	0	0	0	0	0	4586300	0	0	0	0	0	0
Long-chain-fatty-acid--CoA ligase 4	ACSL4	6	4	2	4	4	3	2	3	3	3	2	2	4	3	3	3	2	2	2	2	2	2	3	1	1	2	2	2	2	2	2	1	0	0	0	11554000	10589000	15427000	0	0	0	0	0	0	12345000	0	0
Heterogeneous nuclear ribonucleoprotein Q	SYNCRIP	39	5	30	36	33	28	29	23	30	27	28	20	26	26	29	30	27	3	3	3	2	2	2	3	3	2	2	2	2	3	3	2	1033400000	880290000	1358400000	947790000	931250000	1079400000	923920000	881270000	1053400000	1256100000	878670000	1133600000	964740000	905650000	957390000
Pre-mRNA-processing factor 17	CDC40	2	2	1	0	1	0	0	0	0	1	1	0	0	1	1	1	2	1	0	1	0	0	0	0	1	1	0	0	1	1	1	2	0	0	0	0	0	0	0	0	0	0	0	0	0	0	19034000
Nuclear export mediator factor NEMF	NEMF	2	2	1	0	1	0	1	0	1	0	0	0	0	0	0	0	0	1	0	1	0	1	0	1	0	0	0	0	0	0	0	0	0	0	5515700	0	0	0	0	0	0	0	0	0	0	0	0
Cyclin-T1	CCNT1	2	2	0	1	1	1	0	0	0	0	2	0	1	1	1	2	1	0	1	1	1	0	0	0	0	2	0	1	1	1	2	1	0	0	0	0	0	0	0	0	12598000	0	0	0	0	11854000	0
Mitotic checkpoint serine/threonine-protein kinase BUB1 beta	BUB1B	3	3	1	3	2	1	3	1	3	2	2	1	2	2	2	3	1	1	3	2	1	3	1	3	2	2	1	2	2	2	3	1	0	7089800	11212000	0	7686300	0	8015000	9630900	11756000	0	8005400	9752500	7829200	9166200	0
Eukaryotic translation initiation factor 4E type 2	EIF4E2	3	3	2	1	2	3	1	3	2	1	1	2	1	1	2	2	1	2	1	2	3	1	3	2	1	1	2	1	1	2	2	1	34351000	37352000	43990000	37089000	0	31674000	23429000	0	0	29423000	32957000	0	37960000	34675000	0
Perilipin-3	PLIN3	3	3	2	3	2	3	1	1	3	2	3	1	3	2	2	1	3	2	3	2	3	1	1	3	2	3	1	3	2	2	1	3	0	22675000	0	22092000	0	0	18846000	0	19407000	0	14825000	18774000	19735000	0	24422000
Tyrosine-protein kinase JAK2	JAK2	2	1	1	2	1	1	2	1	2	2	2	1	1	2	1	2	2	0	1	0	0	1	0	1	1	1	0	0	1	0	1	1	0	0	0	0	0	0	0	0	3404700	0	0	0	0	0	0
UDP-glucose 6-dehydrogenase	UGDH	5	5	2	4	4	1	2	2	4	4	3	1	5	4	2	4	3	2	4	4	1	2	2	4	4	3	1	5	4	2	4	3	24349000	27168000	32626000	0	31825000	25880000	25565000	22980000	31850000	0	34160000	36940000	32584000	31387000	30787000
General vesicular transport factor p115	USO1	2	2	1	2	1	1	2	1	2	1	1	1	0	2	2	1	2	1	2	1	1	2	1	2	1	1	1	0	2	2	1	2	0	12459000	0	0	6960200	0	8329200	0	0	0	0	7060000	6596400	0	7502500
28S ribosomal protein S14, mitochondrial	MRPS14	4	4	4	4	4	3	3	4	3	4	4	4	4	4	4	4	4	4	4	4	3	3	4	3	4	4	4	4	4	4	4	4	52913000	58476000	87196000	79434000	70653000	89907000	59053000	53301000	53744000	50924000	52122000	55223000	64053000	43202000	61795000
Target of Myb protein 1	TOM1	3	3	2	1	1	3	2	2	2	2	2	2	2	2	2	2	2	2	1	1	3	2	2	2	2	2	2	2	2	2	2	2	27355000	0	0	26583000	26376000	25085000	19580000	22750000	24521000	17762000	23117000	18537000	21645000	18530000	20525000
Histone H2B type 1-K;Histone H2B type F-S	HIST1H2BK;H2BFS	21	0	19	19	18	18	19	14	19	19	19	16	20	18	19	20	20	0	0	0	0	0	0	0	0	0	0	0	0	0	0	0	278920000	293980000	187390000	461630000	635530000	404610000	1044800000	963200000	569320000	950260000	610950000	637950000	608070000	408930000	955590000
6-phosphofructo-2-kinase/fructose-2,6-bisphosphatase 2;6-phosphofructo-2-kinase;Fructose-2,6-bisphosphatase	PFKFB2	41	33	31	34	31	25	25	25	24	28	28	18	28	28	26	27	25	25	28	25	22	20	21	21	24	24	17	23	23	22	24	22	1304600000	1434800000	1885800000	1098800000	995880000	1498600000	902820000	787480000	999280000	691220000	1073500000	1421900000	967660000	1084200000	953430000
H/ACA ribonucleoprotein complex subunit 4	DKC1	7	7	4	4	3	4	5	5	3	3	4	3	3	4	4	4	6	4	4	3	4	5	5	3	3	4	3	3	4	4	4	6	41640000	43049000	46526000	57929000	54134000	59978000	50951000	44486000	43026000	28525000	57960000	34033000	40082000	41631000	48067000
Endothelial differentiation-related factor 1	EDF1	11	11	8	10	9	9	9	8	10	10	10	9	10	9	10	8	8	8	10	9	9	9	8	10	10	10	9	10	9	10	8	8	159790000	164470000	230070000	133900000	124230000	177650000	153990000	172800000	178460000	171780000	154110000	188480000	147770000	148030000	185490000
DnaJ homolog subfamily A member 2	DNAJA2	9	9	5	4	5	4	2	4	4	3	2	1	3	4	5	3	4	5	4	5	4	2	4	4	3	2	1	3	4	5	3	4	38032000	39119000	76665000	37066000	51739000	64549000	79693000	119580000	37924000	0	35687000	90540000	88097000	55632000	95541000
WD repeat-containing protein 1	WDR1	13	13	10	10	8	7	7	4	8	7	6	3	8	5	9	9	5	10	10	8	7	7	4	8	7	6	3	8	5	9	9	5	75450000	65064000	48218000	60610000	78097000	56210000	102310000	75368000	74036000	63030000	84756000	73167000	100520000	89669000	76737000
Rho-associated protein kinase 2	ROCK2	10	7	5	6	6	5	5	4	7	7	7	3	4	7	5	8	6	4	4	4	4	4	4	6	5	5	3	4	5	4	5	5	60011000	54573000	75137000	55700000	61760000	51924000	79911000	74833000	50401000	49346000	69808000	50155000	57139000	73367000	105960000
Copine-3	CPNE3	2	2	1	1	1	1	1	1	1	1	1	1	2	2	1	1	1	1	1	1	1	1	1	1	1	1	1	2	2	1	1	1	0	0	0	0	0	0	0	0	0	0	0	27684000	0	0	0
Huntingtin-interacting protein 1-related protein	HIP1R	3	3	3	2	2	2	1	2	3	2	2	2	2	2	2	2	1	3	2	2	2	1	2	3	2	2	2	2	2	2	2	1	8250700	0	0	0	0	0	0	0	10298000	0	0	0	6221300	4223300	0
Zinc finger CCCH domain-containing protein 11A	ZC3H11A	19	19	14	12	17	12	15	15	14	13	10	12	16	13	12	9	10	14	12	17	12	15	15	14	13	10	12	16	13	12	9	10	129990000	86655000	166590000	127550000	134840000	165340000	120660000	113100000	127060000	121580000	122750000	105150000	121730000	125960000	133380000
DnaJ homolog subfamily C member 13	DNAJC13	6	6	2	2	2	2	3	1	1	1	2	1	2	1	2	3	0	2	2	2	2	3	1	1	1	2	1	2	1	2	3	0	0	0	0	0	15697000	0	0	0	0	0	0	0	0	0	0
RNA/RNP complex-1-interacting phosphatase	DUSP11	3	3	2	1	1	0	1	1	1	2	3	0	2	2	2	1	1	2	1	1	0	1	1	1	2	3	0	2	2	2	1	1	0	0	0	0	0	0	0	0	0	0	0	0	6213300	0	0
Hyaluronan mediated motility receptor	HMMR	2	2	1	1	2	2	1	1	1	2	1	0	2	1	2	2	0	1	1	2	2	1	1	1	2	1	0	2	1	2	2	0	0	0	14741000	13705000	0	0	0	8662000	0	0	13473000	0	8531800	7001000	0
V-type proton ATPase subunit G 1	ATP6V1G1	1	1	1	1	1	1	1	1	1	1	0	1	0	1	1	0	0	1	1	1	1	1	1	1	1	0	1	0	1	1	0	0	0	0	0	0	0	0	0	7478400	0	0	0	0	0	0	0
Zinc finger protein 217	ZNF217	1	1	1	1	1	1	1	1	1	1	1	0	1	0	1	0	1	1	1	1	1	1	1	1	1	1	0	1	0	1	0	1	0	0	0	0	0	0	0	0	4917200	0	0	0	0	0	0
Core histone macro-H2A.1;Histone H2A	H2AFY	18	18	11	12	8	12	14	10	14	15	10	8	15	11	14	13	13	11	12	8	12	14	10	14	15	10	8	15	11	14	13	13	249580000	304190000	186630000	291090000	386910000	290660000	378420000	346080000	295540000	179870000	381030000	286380000	462080000	387640000	384410000
Filamin-B	FLNB	63	51	46	52	30	46	43	38	45	41	40	28	40	32	41	45	35	36	43	22	37	34	29	37	31	31	20	33	24	33	37	28	634480000	535730000	276270000	727610000	758460000	512090000	684300000	567940000	441550000	359550000	510860000	411920000	513330000	594270000	526320000
Nuclear receptor corepressor 1	NCOR1	4	4	1	1	3	2	1	3	1	0	1	2	1	2	1	1	0	1	1	3	2	1	3	1	0	1	2	1	2	1	1	0	0	0	16545000	0	0	11623000	0	0	0	0	0	0	0	0	0
NADH dehydrogenase [ubiquinone] iron-sulfur protein 6, mitochondrial	NDUFS6	4	4	3	2	3	3	4	4	3	3	2	2	2	4	2	3	3	3	2	3	3	4	4	3	3	2	2	2	4	2	3	3	24458000	26420000	34621000	24869000	30489000	30764000	22495000	33367000	32683000	26558000	24741000	30306000	30197000	22744000	26040000
Serine/threonine-protein kinase ULK1	ULK1	3	3	3	1	2	3	2	2	1	1	1	0	3	1	2	3	1	3	1	2	3	2	2	1	1	1	0	3	1	2	3	1	12568000	0	18512000	12984000	14109000	14879000	0	0	0	0	14970000	0	14298000	9009800	0
Vesicle-trafficking protein SEC22b	SEC22B	3	3	2	3	3	3	3	3	2	2	3	3	3	3	3	3	3	2	3	3	3	3	3	2	2	3	3	3	3	3	3	3	27517000	27539000	38725000	21029000	21882000	26513000	31644000	23883000	28346000	16765000	24957000	26713000	27164000	26302000	28297000
Pre-mRNA-processing factor 40 homolog A	PRPF40A	7	7	5	6	6	3	6	5	5	6	3	6	4	4	5	5	5	5	6	6	3	6	5	5	6	3	6	4	4	5	5	5	44756000	41509000	60927000	28401000	45249000	50230000	51313000	42879000	37528000	28570000	44199000	33315000	39602000	41724000	51678000
P antigen family member 1	PAGE1	1	1	1	1	1	1	1	1	1	1	1	1	1	1	1	1	1	1	1	1	1	1	1	1	1	1	1	1	1	1	1	1	6351000	8985600	13040000	0	0	11976000	10846000	10478000	13654000	10121000	9654000	11944000	0	11308000	11302000
PC4 and SFRS1-interacting protein	PSIP1	25	24	15	17	16	19	19	16	17	18	14	11	16	14	18	16	19	15	17	15	19	18	16	16	17	14	11	16	14	17	15	18	281630000	276440000	199620000	350630000	388280000	297510000	364000000	388230000	328140000	330730000	360830000	273640000	415130000	360610000	394830000
Erlin-1	ERLIN1	2	2	1	1	1	2	0	0	1	1	0	1	0	2	0	1	0	1	1	1	2	0	0	1	1	0	1	0	2	0	1	0	0	0	0	7950400	0	0	0	0	0	0	0	8894400	0	0	0
NADH dehydrogenase [ubiquinone] iron-sulfur protein 3, mitochondrial	NDUFS3	1	1	1	1	1	0	1	1	1	0	1	0	1	1	1	1	1	1	1	1	0	1	1	1	0	1	0	1	1	1	1	1	0	0	0	0	0	0	0	0	4310100	0	0	0	0	0	0
Serine/arginine-rich splicing factor 10	SRSF10	14	14	10	11	13	13	12	11	11	13	11	10	12	11	11	13	12	10	11	13	13	12	11	11	13	11	10	12	11	11	13	12	518450000	695080000	598920000	408150000	532330000	444920000	416480000	503360000	459100000	293680000	524600000	523630000	531040000	595460000	550450000
Barrier-to-autointegration factor;Barrier-to-autointegration factor, N-terminally processed	BANF1	13	13	9	9	2	7	6	5	8	10	9	4	7	7	9	8	10	9	9	2	7	6	5	8	10	9	4	7	7	9	8	10	310150000	149470000	172680000	304310000	167260000	302100000	287250000	290200000	273930000	300780000	346600000	339980000	206030000	288410000	265240000
Splicing factor 3B subunit 1	SF3B1	51	51	41	45	43	41	37	41	46	42	41	36	40	40	43	45	43	41	45	43	41	37	41	46	42	41	36	40	40	43	45	43	1152800000	1209800000	1784100000	1198900000	1234600000	1607900000	1288200000	1394400000	1476700000	1277000000	1226400000	1306800000	1220300000	1237500000	1523000000
Cold shock domain-containing protein E1	CSDE1	16	16	12	11	14	11	9	10	11	11	9	9	13	12	9	10	10	12	11	14	11	9	10	11	11	9	9	13	12	9	10	10	155610000	190490000	229080000	146860000	139290000	173460000	167980000	184020000	162520000	139470000	160210000	188920000	139750000	171130000	136630000
WW domain-binding protein 4	WBP4	1	1	1	1	1	1	1	1	1	1	1	0	1	1	1	1	1	1	1	1	1	1	1	1	1	1	0	1	1	1	1	1	0	0	0	0	0	0	0	0	4125200	0	0	0	0	0	0
E3 ubiquitin-protein ligase MYCBP2	MYCBP2	6	6	1	1	2	2	0	0	2	3	2	2	3	3	4	0	3	1	1	2	2	0	0	2	3	2	2	3	3	4	0	3	0	0	0	0	0	0	0	0	0	0	0	0	22838000	0	0
GTPase Era, mitochondrial	ERAL1	5	5	2	5	3	4	3	2	3	2	3	4	1	2	2	4	3	2	5	3	4	3	2	3	2	3	4	1	2	2	4	3	0	20898000	22102000	20626000	21391000	0	18808000	20856000	28522000	19564000	0	0	18227000	23387000	24370000
U5 small nuclear ribonucleoprotein 200 kDa helicase	SNRNP200	20	20	16	15	13	12	8	10	13	13	9	6	10	11	10	14	12	16	15	13	12	8	10	13	13	9	6	10	11	10	14	12	174300000	170570000	259050000	133170000	163470000	192040000	144520000	141810000	136840000	123710000	180720000	148250000	179460000	171880000	154040000
Surfeit locus protein 6	SURF6	2	2	1	0	2	2	1	2	0	0	0	1	1	0	0	0	0	1	0	2	2	1	2	0	0	0	1	1	0	0	0	0	0	0	11074000	9002800	0	9479500	0	0	0	0	0	0	0	0	0
Protein phosphatase 1B	PPM1B	37	32	30	30	32	31	33	30	31	32	33	25	32	35	31	32	30	26	26	27	26	29	25	26	27	28	21	27	30	27	27	26	4743300000	4480700000	5431100000	3274900000	3550500000	3837500000	3832800000	3971900000	4257200000	3611400000	3590900000	5281400000	4069100000	3924700000	3530100000
Small subunit processome component 20 homolog	UTP20	3	3	1	1	0	1	1	0	1	1	0	0	0	0	2	1	1	1	1	0	1	1	0	1	1	0	0	0	0	2	1	1	0	0	0	0	0	0	0	0	0	0	0	0	77452000	0	0
Calcium-binding mitochondrial carrier protein Aralar1	SLC25A12	3	1	2	3	2	3	1	3	3	2	3	1	3	2	3	2	3	1	1	0	1	0	1	1	0	1	1	1	0	1	0	1	0	0	0	0	0	0	0	0	6539800	0	0	0	0	0	0
Cell division cycle protein 123 homolog	CDC123	2	2	1	1	0	0	1	0	1	1	0	0	1	0	2	1	2	1	1	0	0	1	0	1	1	0	0	1	0	2	1	2	0	0	0	0	0	0	0	0	0	0	0	0	18261000	0	24301000
Eukaryotic translation initiation factor 3 subunit J	EIF3J	2	2	2	2	2	2	2	2	1	1	1	2	2	2	2	1	1	2	2	2	2	2	2	1	1	1	2	2	2	2	1	1	35104000	35695000	37072000	34899000	39099000	34527000	25281000	0	38272000	25707000	30577000	26385000	31213000	45165000	0
Pre-mRNA-splicing factor SPF27	BCAS2	4	4	3	4	2	2	3	2	2	2	2	2	2	3	2	3	3	3	4	2	2	3	2	2	2	2	2	2	3	2	3	3	40485000	47211000	106420000	53864000	94854000	84018000	57804000	71599000	63219000	47447000	52277000	61678000	71912000	46498000	73005000
DnaJ homolog subfamily C member 8	DNAJC8	15	15	11	12	13	11	10	10	12	11	10	9	10	11	12	13	10	11	12	13	11	10	10	12	11	10	9	10	11	12	13	10	120610000	138940000	213630000	145240000	141380000	199760000	149160000	182260000	206850000	159610000	144550000	183400000	162410000	144900000	179820000
Survival of motor neuron-related-splicing factor 30	SMNDC1	4	4	2	4	2	3	3	1	3	1	2	1	3	4	2	4	2	2	4	2	3	3	1	3	1	2	1	3	4	2	4	2	0	55909000	45686000	32204000	43384000	0	33600000	0	41100000	0	30798000	30539000	41698000	34975000	39315000
ATP synthase subunit d, mitochondrial	ATP5H	7	7	5	5	7	5	5	5	5	6	6	4	4	6	5	4	6	5	5	7	5	5	5	5	6	6	4	4	6	5	4	6	80937000	65180000	146010000	93989000	104580000	109960000	78811000	79501000	100980000	77777000	82272000	96214000	73154000	72251000	79400000
Triple functional domain protein	TRIO	2	2	0	1	0	1	1	1	1	0	1	0	1	1	2	0	0	0	1	0	1	1	1	1	0	1	0	1	1	2	0	0	0	0	0	0	0	0	0	0	0	0	0	0	9653200	0	0
Glutaredoxin-3	GLRX3	1	1	1	1	1	0	0	0	1	0	0	0	0	0	0	0	0	1	1	1	0	0	0	1	0	0	0	0	0	0	0	0	0	0	0	0	0	0	1898000	0	0	0	0	0	0	0	0
Ribosomal L1 domain-containing protein 1	RSL1D1	19	19	12	13	13	11	13	12	10	16	12	11	12	12	11	18	14	12	13	13	11	13	12	10	16	12	11	12	12	11	18	14	101240000	104420000	184000000	143220000	205770000	181210000	137000000	147500000	136240000	118420000	179570000	109620000	179370000	149460000	182150000
ATP-dependent Clp protease ATP-binding subunit clpX-like, mitochondrial	CLPX	2	2	0	1	1	1	1	1	1	1	1	2	1	1	2	0	0	0	1	1	1	1	1	1	1	1	2	1	1	2	0	0	0	0	0	0	0	0	0	0	0	0	0	0	8315700	0	0
AN1-type zinc finger protein 5	ZFAND5	4	4	1	3	1	1	2	1	2	2	1	1	1	2	1	2	1	1	3	1	1	2	1	2	2	1	1	1	2	1	2	1	0	9407600	0	0	9418100	0	9148300	0	0	0	0	9960200	0	7504300	0
Metastasis-associated protein MTA2	MTA2	22	19	17	20	20	16	16	17	18	19	15	10	17	17	17	18	17	15	17	17	13	14	15	15	16	14	8	14	16	15	15	15	134400000	137140000	208140000	110740000	151800000	140750000	139720000	131490000	141300000	96664000	139230000	162330000	119510000	131060000	148700000
Ubiquitin carboxyl-terminal hydrolase 1	USP1	1	1	1	0	0	0	0	0	0	0	0	0	0	0	0	0	0	1	0	0	0	0	0	0	0	0	0	0	0	0	0	0	12980000	0	0	0	0	0	0	0	0	0	0	0	0	0	0
Serine/threonine-protein kinase 10	STK10	2	2	1	0	1	1	1	1	1	2	1	0	0	2	1	1	0	1	0	1	1	1	1	1	2	1	0	0	2	1	1	0	0	0	0	0	0	0	0	9658700	0	0	0	0	0	0	0
Mitochondrial import receptor subunit TOM70	TOMM70A	3	3	0	3	1	2	2	0	3	1	2	0	0	2	1	1	0	0	3	1	2	2	0	3	1	2	0	0	2	1	1	0	0	6078200	0	0	0	0	9597800	0	0	0	0	0	0	0	0
TOX high mobility group box family member 4	TOX4	3	3	2	2	1	1	1	1	2	2	1	1	1	1	3	1	1	2	2	1	1	1	1	2	2	1	1	1	1	3	1	1	11785000	10699000	0	0	0	0	0	7750200	0	0	0	0	0	0	0
Sorbin and SH3 domain-containing protein 2	SORBS2	7	7	7	5	1	6	5	4	5	5	2	3	4	3	5	6	5	7	5	1	6	5	4	5	5	2	3	4	3	5	6	5	70811000	54415000	0	92626000	69503000	61759000	57605000	59860000	57877000	41764000	76508000	52793000	78272000	78343000	50662000
Pre-mRNA-processing factor 6	PRPF6	12	12	10	9	7	5	6	8	9	10	8	4	5	8	6	8	9	10	9	7	5	6	8	9	10	8	4	5	8	6	8	9	65521000	51052000	76164000	50806000	49686000	52228000	69799000	45679000	42111000	50669000	60370000	36611000	49415000	39551000	44253000
Protein furry homolog-like	FRYL	2	2	2	2	1	1	1	1	1	2	2	0	1	2	0	1	1	2	2	1	1	1	1	1	2	2	0	1	2	0	1	1	5906500	5026400	0	0	0	0	0	5106900	7358700	0	0	9030900	0	0	0
F-box only protein 21	FBXO21	2	2	1	2	1	0	0	0	0	0	1	0	0	1	0	1	0	1	2	1	0	0	0	0	0	1	0	0	1	0	1	0	0	0	0	0	0	0	0	0	5159300	0	0	0	0	0	0
Protein SOGA1;N-terminal form;C-terminal 80 kDa form	SOGA1	3	2	1	1	2	1	1	0	0	0	1	0	1	1	0	1	0	1	1	1	1	0	0	0	0	0	0	1	1	0	1	0	0	0	0	6400300	0	0	0	0	0	0	0	0	0	0	0
Protein HEXIM1	HEXIM1	5	4	3	1	3	3	3	3	4	3	3	3	3	3	3	3	4	2	0	2	2	2	2	3	2	2	2	2	2	2	3	3	44535000	0	51964000	35457000	28840000	41329000	40162000	27347000	36104000	26164000	28537000	38141000	35758000	21266000	32682000
E3 ubiquitin-protein ligase UBR5	UBR5	13	13	9	9	6	9	9	7	10	8	4	4	8	7	10	7	8	9	9	6	9	9	7	10	8	4	4	8	7	10	7	8	95351000	75085000	89957000	110970000	71559000	99589000	92156000	76421000	53757000	76111000	61114000	96403000	74867000	60088000	72566000
NADH dehydrogenase [ubiquinone] 1 alpha subcomplex subunit 7	NDUFA7	4	4	1	3	3	2	1	3	3	2	3	2	1	2	2	1	2	1	3	3	2	1	3	3	2	3	2	1	2	2	1	2	0	9315000	11385000	9982100	0	9269400	8738100	8005500	0	11890000	0	0	0	0	8610000
LETM1 and EF-hand domain-containing protein 1, mitochondrial	LETM1	5	5	2	2	2	1	2	1	2	1	2	1	0	0	1	2	2	2	2	2	1	2	1	2	1	2	1	0	0	1	2	2	0	0	0	0	0	0	0	0	14905000	0	0	0	0	10356000	10983000
Zinc finger Ran-binding domain-containing protein 2	ZRANB2	21	21	15	17	20	17	16	17	18	18	18	17	17	19	16	17	13	15	17	20	17	16	17	18	18	18	17	17	19	16	17	13	1184100000	1034800000	1877100000	1212100000	1206100000	1545600000	1084200000	1182600000	1556900000	1117400000	1128700000	1407000000	1152300000	939850000	1245200000
Luc7-like protein 3	LUC7L3	26	26	20	20	21	16	19	16	19	21	21	16	17	15	20	20	20	20	20	21	16	19	16	19	21	21	16	17	15	20	20	20	478110000	513180000	759010000	382150000	410570000	552370000	475980000	518700000	523820000	604070000	438650000	528420000	466830000	467800000	687030000
Kinesin-like protein KIF20A	KIF20A	5	5	4	4	4	4	4	3	3	2	2	0	3	2	3	2	5	4	4	4	4	4	3	3	2	2	0	3	2	3	2	5	14162000	9014200	13806000	12514000	14469000	13965000	13392000	12366000	13502000	0	15326000	10720000	12910000	11448000	11197000
Chromosome-associated kinesin KIF4A	KIF4A	7	7	3	3	2	4	2	4	2	3	1	0	2	2	1	2	2	3	3	2	4	2	4	2	3	1	0	2	2	1	2	2	24180000	16712000	20791000	19286000	17299000	17019000	0	17715000	0	0	0	17444000	0	16855000	20120000
Methyl-CpG-binding domain protein 4	MBD4	1	1	1	1	1	1	1	1	1	1	1	1	1	1	1	1	1	1	1	1	1	1	1	1	1	1	1	1	1	1	1	1	0	0	0	0	0	0	0	0	3384900	0	0	0	0	0	0
Histone acetyltransferase KAT7	KAT7	2	2	1	1	0	1	2	1	1	0	1	1	1	0	0	1	1	1	1	0	1	2	1	1	0	1	1	1	0	0	1	1	0	0	0	0	12604000	0	0	0	0	0	0	0	0	0	0
Ly6/PLAUR domain-containing protein 3	LYPD3	5	5	3	4	2	3	4	2	3	4	3	2	2	2	2	3	4	3	4	2	3	4	2	3	4	3	2	2	2	2	3	4	36528000	40363000	10130000	33957000	22495000	20870000	46073000	40735000	35539000	26045000	51470000	29207000	24040000	24844000	21325000
Vesicle-associated membrane protein-associated protein B/C	VAPB	4	4	4	3	4	3	4	4	2	2	3	2	3	3	3	3	2	4	3	4	3	4	4	2	2	3	2	3	3	3	3	2	14706000	17158000	20236000	15383000	15805000	16056000	19745000	19675000	17869000	14995000	17299000	20302000	15556000	23888000	19625000
SNARE-associated protein Snapin	SNAPIN	2	2	0	1	1	1	1	1	0	1	0	0	0	2	1	1	0	0	1	1	1	1	1	0	1	0	0	0	2	1	1	0	0	0	0	0	0	0	0	3230900	0	0	0	0	0	0	0
Bifunctional 3-phosphoadenosine 5-phosphosulfate synthase 2;Sulfate adenylyltransferase;Adenylyl-sulfate kinase	PAPSS2	11	11	6	9	5	4	5	4	6	5	7	3	4	4	5	8	5	6	9	5	4	5	4	6	5	7	3	4	4	5	8	5	87252000	86581000	99052000	73302000	72493000	93906000	92027000	84492000	91712000	79775000	57912000	88274000	70019000	81257000	71790000
Structural maintenance of chromosomes protein 2	SMC2	18	18	11	13	12	9	5	8	13	11	11	5	10	9	8	9	7	11	13	12	9	5	8	13	11	11	5	10	9	8	9	7	101680000	107380000	128340000	87796000	89741000	98791000	87708000	86905000	118010000	79655000	88899000	90454000	109460000	103060000	115980000
Pre-mRNA-splicing factor SLU7	SLU7	4	4	1	2	1	2	0	2	2	1	2	1	2	1	2	2	1	1	2	1	2	0	2	2	1	2	1	2	1	2	2	1	0	0	0	0	0	0	0	0	12023000	0	0	0	0	0	0
CD2 antigen cytoplasmic tail-binding protein 2	CD2BP2	3	3	2	2	2	3	1	3	2	2	2	2	3	1	2	2	3	2	2	2	3	1	3	2	2	2	2	3	1	2	2	3	0	0	39948000	24978000	0	31898000	0	27381000	23972000	20987000	24085000	0	26174000	24859000	21506000
Supervillin	SVIL	101	101	79	81	61	73	73	60	83	85	71	63	74	65	80	83	79	79	81	61	73	73	60	83	85	71	63	74	65	80	83	79	2870500000	2604000000	1256900000	3039300000	3023100000	2195600000	2792700000	2900500000	2407500000	2634700000	2912200000	2205100000	3380400000	3230300000	3122100000
Activator of 90 kDa heat shock protein ATPase homolog 1	AHSA1	2	2	1	1	1	1	2	1	2	2	1	1	2	2	2	2	2	1	1	1	1	2	1	2	2	1	1	2	2	2	2	2	0	20292000	0	0	25180000	0	23199000	26335000	0	0	24161000	31890000	29724000	30765000	37764000
Long-chain-fatty-acid--CoA ligase 3	ACSL3	7	5	3	4	3	3	3	1	5	3	1	0	4	3	3	4	3	3	2	1	2	3	1	3	1	1	0	2	2	2	3	2	72853000	66172000	81329000	80417000	47971000	0	61728000	41839000	0	0	68498000	88689000	63324000	50439000	52280000
Cleavage and polyadenylation specificity factor subunit 4	CPSF4	6	6	6	6	6	6	6	6	6	5	4	5	5	6	5	6	5	6	6	6	6	6	6	6	5	4	5	5	6	5	6	5	59441000	53041000	90786000	59482000	56999000	67421000	64098000	61553000	62667000	55035000	56426000	59136000	68961000	50951000	77855000
E3 ubiquitin-protein ligase HERC2	HERC2	3	3	2	3	2	2	1	2	2	2	0	0	1	1	1	1	1	2	3	2	2	1	2	2	2	0	0	1	1	1	1	1	14612000	14121000	17691000	13138000	0	17481000	14873000	0	0	0	0	0	0	0	0
Synaptosomal-associated protein 29;Synaptosomal-associated protein	SNAP29	5	5	3	3	4	4	4	4	4	2	2	2	3	2	2	2	2	3	3	4	4	4	4	4	2	2	2	3	2	2	2	2	25082000	22168000	34759000	26025000	27811000	27380000	35367000	0	0	26918000	0	0	0	0	22913000
Polypyrimidine tract-binding protein 3	PTBP3	8	5	5	8	6	3	6	4	6	6	6	6	5	7	5	7	6	3	5	4	2	4	3	4	4	5	4	4	5	4	4	4	52261000	50608000	89763000	55513000	64593000	61519000	77694000	77067000	95489000	58387000	67065000	82201000	66999000	76130000	78371000
AP-2 complex subunit alpha-1	AP2A1	12	12	8	10	6	7	7	6	10	9	9	5	8	11	5	8	7	8	10	6	7	7	6	10	9	9	5	8	11	5	8	7	83617000	102460000	93654000	52000000	79838000	87486000	97556000	77455000	89910000	73526000	97210000	87609000	72210000	68644000	66931000
BAG family molecular chaperone regulator 2	BAG2	12	12	8	10	9	6	9	8	11	10	9	10	10	11	11	11	10	8	10	9	6	9	8	11	10	9	10	10	11	11	11	10	161960000	176620000	281380000	141370000	173870000	285120000	188190000	217330000	236240000	230840000	239320000	333700000	239040000	227330000	203320000
BAG family molecular chaperone regulator 3	BAG3	14	14	8	12	8	8	9	5	10	9	10	6	9	10	10	12	10	8	12	8	8	9	5	10	9	10	6	9	10	10	12	10	114020000	105020000	121270000	102780000	122150000	136130000	107520000	103970000	131240000	93176000	129090000	157800000	136780000	137270000	112360000
Apoptosis-inducing factor 1, mitochondrial	AIFM1	10	10	7	7	8	9	8	5	9	8	7	6	7	9	9	6	6	7	7	8	9	8	5	9	8	7	6	7	9	9	6	6	51844000	51099000	41387000	51066000	35277000	46530000	65215000	49597000	41771000	31587000	50756000	45140000	60752000	65123000	61932000
Thioredoxin domain-containing protein 12	TXNDC12	1	1	1	1	0	1	0	1	0	1	0	0	1	0	0	1	1	1	1	0	1	0	1	0	1	0	0	1	0	0	1	1	0	0	0	0	0	0	0	4755000	0	0	0	0	0	0	0
Probable tRNA pseudouridine synthase 2	TRUB2	2	2	2	2	2	1	0	0	0	2	2	1	1	0	1	2	1	2	2	2	1	0	0	0	2	2	1	1	0	1	2	1	34037000	20843000	41679000	0	0	0	0	20114000	29296000	0	0	0	0	26488000	0
Protein SGT1	ECD	1	1	1	1	1	0	0	0	0	0	0	0	0	0	0	1	0	1	1	1	0	0	0	0	0	0	0	0	0	0	1	0	0	0	1924800	0	0	0	0	0	0	0	0	0	0	0	0
DNA topoisomerase 3-beta-1;DNA topoisomerase	TOP3B	4	3	3	3	2	3	3	2	2	2	3	1	3	3	4	2	3	2	2	1	2	2	1	2	1	2	1	2	2	3	2	2	19465000	24005000	44292000	27940000	29301000	36029000	0	24462000	35499000	0	28177000	28750000	28793000	26496000	25822000
Serine/threonine-protein kinase PAK 4	PAK4	3	3	2	1	1	1	2	2	1	3	1	0	1	1	3	3	1	2	1	1	1	2	2	1	3	1	0	1	1	3	3	1	0	0	30381000	0	0	0	0	15132000	0	0	0	0	21497000	14374000	10711000
L-lactate dehydrogenase A chain	LDHA	9	8	5	7	6	7	6	5	6	7	6	5	5	5	5	6	7	4	6	5	6	5	4	5	6	5	4	4	4	4	5	6	81271000	105300000	84013000	54969000	57856000	60850000	62324000	102810000	73418000	55180000	65317000	83084000	88174000	78529000	105440000
Glutamate dehydrogenase 1, mitochondrial;Glutamate dehydrogenase 2, mitochondrial	GLUD1;GLUD2	11	11	7	6	9	6	8	8	7	9	6	6	8	7	7	9	7	7	6	9	6	8	8	7	9	6	6	8	7	7	9	7	128910000	122540000	168650000	90918000	96017000	124320000	98927000	101550000	134490000	90818000	106110000	111060000	105840000	100250000	100760000
Tyrosine-protein kinase ABL1	ABL1	2	1	0	1	0	0	0	1	1	0	1	0	1	0	1	2	1	0	1	0	0	0	1	1	0	1	0	1	0	1	1	1	0	0	0	0	0	0	2969300	0	0	0	0	0	0	0	0
Epidermal growth factor receptor;Receptor protein-tyrosine kinase	EGFR	68	66	9	13	13	58	61	57	60	63	58	53	58	61	44	48	44	9	13	13	56	59	55	59	61	56	51	56	59	43	47	43	72831000	89356000	108680000	6619300000	7162600000	9609500000	6939500000	6818700000	9393100000	4994000000	6075900000	7249600000	1854500000	1968600000	1753900000
Phosphoglycerate kinase 1	PGK1	12	12	9	10	5	4	6	3	9	9	7	2	7	6	9	8	7	9	10	5	4	6	3	9	9	7	2	7	6	9	8	7	74936000	135050000	85096000	106880000	61506000	78399000	78891000	70917000	108200000	92072000	90742000	71845000	103590000	79666000	85513000
Plasminogen;Plasmin heavy chain A;Activation peptide;Angiostatin;Plasmin heavy chain A, short form;Plasmin light chain B	PLG	6	4	3	6	4	5	3	6	5	6	6	2	2	4	4	4	5	2	4	3	3	2	4	3	4	4	1	0	2	2	2	3	130840000	111160000	123270000	89432000	123270000	145430000	117020000	93662000	116510000	0	0	145880000	62548000	84513000	100840000
Argininosuccinate synthase	ASS1	9	9	3	4	4	2	3	5	3	6	4	4	3	4	4	6	4	3	4	4	2	3	5	3	6	4	4	3	4	4	6	4	27338000	45114000	38186000	27881000	33948000	34968000	0	38085000	39996000	31693000	37536000	36989000	35515000	39005000	41294000
Pro-epidermal growth factor;Epidermal growth factor	EGF	3	3	0	0	0	3	3	3	3	2	3	3	3	3	1	2	1	0	0	0	3	3	3	3	2	3	3	3	3	1	2	1	0	0	0	200800000	164540000	183460000	114970000	104430000	185760000	84402000	124650000	116300000	34697000	28846000	0
Ig gamma-2 chain C region	IGHG2	1	1	1	1	1	1	1	1	1	1	1	1	1	1	1	1	1	1	1	1	1	1	1	1	1	1	1	1	1	1	1	1	0	0	0	0	0	0	0	0	1012600000	0	0	0	0	0	0
HLA class I histocompatibility antigen, B-59 alpha chain;HLA class I histocompatibility antigen, B-55 alpha chain;HLA class I histocompatibility antigen, A-34 alpha chain;HLA class I histocompatibility antigen, A-69 alpha chain;HLA class I histocompatibility antigen, A-68 alpha chain;HLA class I histocompatibility antigen, B-37 alpha chain;HLA class I histocompatibility antigen, B-35 alpha chain;…	HLA-B;HLA-A	4	0	4	2	4	2	3	3	3	3	1	2	2	2	2	3	3	0	0	0	0	0	0	0	0	0	0	0	0	0	0	0	0	0	0	0	0	0	0	12239000	0	0	0	0	0	0	0
Collagen alpha-1(I) chain	COL1A1	4	4	2	1	3	0	2	3	2	2	3	3	3	3	2	1	3	2	1	3	0	2	3	2	2	3	3	3	3	2	1	3	19142000	15083000	36117000	0	17771000	12928000	14895000	15353000	29797000	19198000	21542000	23713000	15127000	0	17155000
Prelamin-A/C;Lamin-A/C	LMNA	59	8	47	47	47	47	43	39	45	48	47	39	48	42	49	50	43	7	6	6	8	6	5	8	5	8	5	7	6	8	7	6	2862500000	2483700000	3203200000	3009700000	3070300000	3077800000	2837800000	3201300000	2746400000	2762700000	2820600000	2454400000	3105300000	2767800000	3115300000
Spectrin alpha chain, erythrocytic 1	SPTA1	3	3	0	0	0	0	1	1	0	1	0	0	1	0	0	2	2	0	0	0	0	1	1	0	1	0	0	1	0	0	2	2	0	0	0	0	0	0	0	0	0	0	0	0	0	0	56125000
Fibrinogen beta chain;Fibrinopeptide B;Fibrinogen beta chain	FGB	16	10	11	13	12	8	11	9	11	12	12	8	13	11	12	14	12	8	10	8	6	7	6	8	8	7	4	9	7	8	10	9	268040000	280590000	331360000	220980000	242920000	266000000	226030000	201500000	262880000	202030000	288260000	303240000	222740000	255520000	219940000
Fibronectin;Anastellin;Ugl-Y1;Ugl-Y2;Ugl-Y3	FN1	4	4	1	4	2	1	3	2	1	2	1	0	1	2	2	3	3	1	4	2	1	3	2	1	2	1	0	1	2	2	3	3	0	13251000	16292000	0	13538000	0	0	11867000	0	0	0	0	8483400	10720000	12838000
Transferrin receptor protein 1;Transferrin receptor protein 1, serum form	TFRC	4	4	4	4	4	1	3	2	3	4	3	2	4	2	3	3	4	4	4	4	1	3	2	3	4	3	2	4	2	3	3	4	79184000	71566000	73476000	0	72406000	64222000	53011000	52826000	72975000	99691000	75294000	62196000	60227000	58994000	81501000
Metallothionein-2	MT2A	5	2	5	5	5	4	5	5	3	3	5	5	5	5	5	4	5	2	2	2	1	2	2	1	2	2	2	2	2	2	2	2	102140000	86272000	147760000	106050000	150130000	154320000	128340000	147080000	190810000	129480000	105320000	135090000	120900000	115130000	143580000
C4b-binding protein alpha chain	C4BPA	9	8	8	6	6	6	7	7	6	7	6	4	6	6	6	7	7	7	5	5	5	6	6	5	6	5	3	5	5	5	6	6	112010000	111010000	141190000	101190000	115190000	103340000	99159000	79128000	109300000	66181000	111630000	120130000	99908000	83386000	97933000
Vitronectin;Vitronectin V65 subunit;Vitronectin V10 subunit;Somatomedin-B	VTN	4	2	3	3	3	2	3	3	4	2	3	1	4	4	2	3	2	1	1	1	0	2	1	2	0	1	0	2	2	1	1	0	0	0	0	0	14779000	0	0	0	0	0	0	22738000	0	0	0
Catalase	CAT	1	1	1	0	1	0	0	0	0	0	1	0	0	1	0	1	0	1	0	1	0	0	0	0	0	1	0	0	1	0	1	0	0	0	0	0	0	0	0	0	2950800	0	0	0	0	0	0
Fructose-bisphosphate aldolase A;Fructose-bisphosphate aldolase	ALDOA	20	20	15	16	11	14	15	11	18	18	14	11	16	11	14	15	15	15	16	11	14	15	11	18	18	14	11	16	11	14	15	15	240910000	261070000	190230000	152190000	192170000	171000000	234270000	295210000	160350000	183060000	187380000	212030000	190710000	314910000	250410000
Cystatin-B	CSTB	2	2	1	0	1	0	0	0	1	1	1	0	1	1	1	2	0	1	0	1	0	0	0	1	1	1	0	1	1	1	2	0	0	0	0	0	0	0	0	0	0	0	0	0	0	6828600	0
Annexin A1;Annexin	ANXA1	28	28	26	26	24	19	21	20	22	20	21	16	23	24	25	16	22	26	26	24	19	21	20	22	20	21	16	23	24	25	16	22	1202400000	1281300000	1271600000	845420000	667490000	1011200000	525220000	521860000	725270000	894260000	976350000	1010400000	946050000	496770000	753900000
Apolipoprotein B-100;Apolipoprotein B-48	APOB	3	3	1	1	0	0	1	2	1	0	0	1	0	0	0	0	0	1	1	0	0	1	2	1	0	0	1	0	0	0	0	0	0	0	0	0	0	231320000	0	0	0	0	0	0	0	0	0
Glucocorticoid receptor	NR3C1	1	1	1	0	1	1	1	1	1	0	1	1	1	1	1	0	1	1	0	1	1	1	1	1	0	1	1	1	1	1	0	1	0	0	0	0	0	0	0	0	38328000	0	0	0	0	0	0
Thymidine kinase, cytosolic;Thymidine kinase	TK1	3	3	2	3	3	3	0	3	3	3	3	2	3	3	3	2	3	2	3	3	3	0	3	3	3	3	2	3	3	3	2	3	25883000	24563000	40788000	31838000	0	34225000	22175000	26273000	32887000	29683000	32822000	31328000	34234000	30535000	35890000
Keratin, type II cytoskeletal 1	KRT1	40	29	32	30	25	30	25	21	28	34	23	28	20	21	24	28	30	24	21	18	22	18	15	20	25	16	20	14	15	16	20	21	1215000000	1424900000	625100000	1569200000	518320000	711030000	884220000	1374400000	654720000	948720000	619720000	754310000	670190000	928380000	1811800000
Tubulin beta-4A chain	TUBB4A	19	1	16	17	13	12	13	11	16	15	13	11	14	13	16	16	14	1	1	1	1	1	1	1	0	0	1	0	0	0	0	0	0	0	0	0	0	0	30780000	0	0	0	0	0	0	0	0
Glyceraldehyde-3-phosphate dehydrogenase	GAPDH	33	33	26	26	24	22	21	16	25	24	21	16	23	27	23	26	24	26	26	24	22	21	16	25	24	21	16	23	27	23	26	24	2841300000	3296500000	3664200000	2370100000	2984500000	2868100000	2639400000	2548700000	3220400000	2170600000	2938900000	3694600000	2914700000	3149200000	2592600000
Receptor tyrosine-protein kinase erbB-2;Receptor protein-tyrosine kinase	ERBB2	15	13	0	0	0	11	12	11	10	11	10	5	7	7	5	6	3	0	0	0	9	10	9	9	9	8	3	5	5	4	5	2	0	0	0	88777000	112830000	141500000	72417000	76338000	76923000	43982000	48477000	56560000	32515000	37080000	0
Alpha-amylase 2B;Pancreatic alpha-amylase;Alpha-amylase 1;Alpha-amylase	AMY2B;AMY2A;AMY1A;AMY1B	2	2	0	1	2	1	1	2	1	1	2	1	2	2	1	2	2	0	1	2	1	1	2	1	1	2	1	2	2	1	2	2	0	0	8570700	0	0	9843700	0	0	10177000	0	8536600	10381000	0	0	0
Heat shock protein beta-1	HSPB1	14	14	11	13	8	9	9	8	12	12	8	7	10	9	11	13	12	11	13	8	9	9	8	12	12	8	7	10	9	11	13	12	601870000	599300000	386530000	594330000	641010000	559990000	462570000	584950000	620100000	505520000	710140000	547580000	615280000	549170000	562310000
Dolichyl-diphosphooligosaccharide--protein glycosyltransferase subunit 1	RPN1	15	15	14	11	14	9	12	11	11	12	11	8	11	11	8	9	10	14	11	14	9	12	11	11	12	11	8	11	11	8	9	10	198190000	169160000	244750000	207570000	152400000	202830000	171210000	167130000	213750000	181230000	206030000	209250000	169840000	160460000	164100000
Guanine nucleotide-binding protein G(i) subunit alpha-2	GNAI2	4	3	2	3	3	2	2	2	4	2	2	2	3	2	1	3	4	1	2	2	1	1	1	3	1	1	1	2	1	0	2	3	0	128950000	0	0	0	0	0	0	103220000	0	155570000	0	0	0	0
Anion exchange protein 2	SLC4A2	2	2	2	1	2	2	2	2	1	0	1	2	1	1	1	0	0	2	1	2	2	2	2	1	0	1	2	1	1	1	0	0	0	0	12388000	12057000	0	14419000	0	0	0	11231000	0	0	0	0	0
Sodium/potassium-transporting ATPase subunit alpha-1	ATP1A1	16	15	13	13	16	13	10	13	15	10	13	10	13	14	11	10	9	12	12	15	12	9	12	14	9	12	9	12	13	10	9	8	199410000	201990000	268450000	126530000	126200000	168580000	131930000	135850000	172940000	141370000	168230000	189070000	145740000	139920000	135140000
Sodium/potassium-transporting ATPase subunit beta-1	ATP1B1	3	3	2	2	1	0	0	0	2	1	0	0	0	1	0	1	2	2	2	1	0	0	0	2	1	0	0	0	1	0	1	2	0	0	0	0	0	0	12131000	0	0	0	0	0	0	0	0
Non-histone chromosomal protein HMG-14	HMGN1	10	10	10	8	8	9	9	10	9	10	9	8	9	7	10	9	8	10	8	8	9	9	10	9	10	9	8	9	7	10	9	8	97230000	79954000	63061000	187890000	143140000	127660000	143510000	168330000	114460000	206550000	118960000	106980000	136160000	132910000	157080000
ADP/ATP translocase 2;ADP/ATP translocase 2, N-terminally processed	SLC25A5	24	9	22	23	17	18	18	16	23	22	21	14	21	18	22	21	21	8	9	7	8	6	5	9	8	7	6	8	6	9	8	9	699500000	825340000	935370000	705360000	590030000	732730000	720350000	691760000	809430000	762910000	723320000	910150000	715420000	771080000	738200000
Myeloperoxidase;Myeloperoxidase;89 kDa myeloperoxidase;84 kDa myeloperoxidase;Myeloperoxidase light chain;Myeloperoxidase heavy chain	MPO	3	3	0	0	1	0	1	1	0	0	0	0	1	0	0	1	0	0	0	1	0	1	1	0	0	0	0	1	0	0	1	0	0	0	0	0	0	5509700	0	0	0	0	0	0	0	0	0
Alkaline phosphatase, placental type;Alkaline phosphatase, placental-like	ALPP;ALPPL2	4	4	1	1	0	1	0	0	3	2	2	0	2	2	3	4	2	1	1	0	1	0	0	3	2	2	0	2	2	3	4	2	0	0	0	0	0	0	33270000	14414000	8245300	0	12900000	12044000	10459000	26380000	11009000
Eukaryotic translation initiation factor 2 subunit 1	EIF2S1	9	9	7	6	3	3	5	4	5	8	4	4	4	6	5	7	5	7	6	3	3	5	4	5	8	4	4	4	6	5	7	5	118910000	136920000	158200000	106890000	107820000	122030000	87691000	108470000	110520000	102450000	114560000	124200000	120420000	113130000	109010000
Non-histone chromosomal protein HMG-17	HMGN2	7	6	5	7	5	5	5	4	6	5	4	5	6	5	5	6	5	5	6	4	4	5	3	5	4	3	5	5	4	4	5	4	24206000	26296000	23246000	64976000	32009000	39764000	32694000	47763000	35862000	66779000	32312000	30328000	35760000	51958000	56055000
Intercellular adhesion molecule 1	ICAM1	5	5	3	4	4	4	5	5	4	5	5	3	5	4	3	4	4	3	4	4	4	5	5	4	5	5	3	5	4	3	4	4	18192000	22905000	35535000	35849000	28840000	30865000	22394000	21496000	28967000	28316000	28113000	25928000	30763000	22463000	30955000
60S acidic ribosomal protein P1	RPLP1	4	4	4	4	4	4	4	4	4	4	4	4	4	4	4	4	4	4	4	4	4	4	4	4	4	4	4	4	4	4	4	4	992560000	933000000	1553900000	1167900000	823660000	1275000000	1092200000	1115300000	1424200000	1573200000	1264200000	1482900000	1215100000	932400000	1126500000
60S acidic ribosomal protein P2	RPLP2	14	14	9	11	8	7	8	5	9	8	9	4	10	6	7	9	7	9	11	8	7	8	5	9	8	9	4	10	6	7	9	7	529190000	639700000	597090000	389610000	453190000	507870000	547880000	503590000	477920000	334890000	469980000	542890000	499430000	618260000	477450000
60S acidic ribosomal protein P0;60S acidic ribosomal protein P0-like	RPLP0;RPLP0P6	25	25	22	22	17	20	15	14	21	17	21	14	18	20	19	17	17	22	22	17	20	15	14	21	17	21	14	18	20	19	17	17	1251100000	1505400000	1630600000	1131200000	1041900000	1408900000	1057300000	955420000	1208200000	1098600000	1167800000	1364900000	1198200000	1123200000	1059100000
Lupus La protein	SSB	5	5	3	3	5	3	3	3	3	3	3	2	2	3	5	3	3	3	3	5	3	3	3	3	3	3	2	2	3	5	3	3	31769000	36960000	81342000	38663000	40732000	58769000	51243000	40563000	36532000	27514000	37213000	39755000	31381000	37397000	41554000
Integrin beta-1	ITGB1	4	4	3	3	3	2	3	2	3	2	3	1	4	3	2	3	2	3	3	3	2	3	2	3	2	3	1	4	3	2	3	2	14239000	19672000	14269000	10059000	11766000	11977000	13543000	16300000	16005000	0	15409000	13384000	14806000	16520000	17220000
Keratin, type I cytoskeletal 18	KRT18	61	40	54	54	41	47	49	43	53	53	50	43	50	46	51	53	47	38	36	30	32	32	29	37	36	34	27	32	31	34	34	33	18828000000	23230000000	9213200000	17825000000	24536000000	14719000000	26406000000	21014000000	19672000000	21806000000	24091000000	21022000000	24119000000	23307000000	18483000000
Myosin light chain 1/3, skeletal muscle isoform;Myosin light chain 3	MYL1;MYL3	2	2	2	2	2	2	2	2	2	2	2	2	2	2	2	2	2	2	2	2	2	2	2	2	2	2	2	2	2	2	2	2	709200000	834130000	75971000	201340000	250090000	35113000	454680000	638800000	215470000	125000000	465770000	342620000	525930000	1589900000	450900000
Tyrosine-protein kinase Fyn	FYN	4	1	2	4	3	2	4	2	3	4	3	3	3	3	4	4	3	0	1	0	0	1	0	1	1	0	0	0	0	1	1	1	0	0	0	0	0	0	0	4438700	0	0	0	0	0	0	0
Ig kappa chain V-IV region	IGKV4-1	1	1	1	1	1	1	1	1	1	1	1	1	0	0	1	1	0	1	1	1	1	1	1	1	1	1	1	0	0	1	1	0	0	0	0	0	0	0	0	0	26899000	0	0	0	0	0	0
ATP synthase subunit beta, mitochondrial;ATP synthase subunit beta	ATP5B	7	7	4	5	3	4	3	2	1	3	6	1	4	3	4	5	3	4	5	3	4	3	2	1	3	6	1	4	3	4	5	3	91249000	95939000	81353000	61107000	70844000	73608000	67448000	70109000	65643000	47357000	94628000	88388000	71838000	53667000	56984000
Alpha-enolase;Enolase	ENO1	25	24	19	20	19	17	20	19	17	20	19	13	16	15	19	20	18	18	19	18	16	19	18	16	19	18	12	15	14	18	19	17	527500000	621630000	607910000	549290000	536640000	576480000	501710000	608420000	641130000	610840000	575330000	658810000	625240000	544220000	624880000
Nucleophosmin	NPM1	17	17	13	16	15	13	13	13	17	15	16	13	15	16	16	17	16	13	16	15	13	13	13	17	15	16	13	15	16	16	17	16	932310000	1073600000	1196900000	1288800000	1036100000	1282100000	1334300000	1396900000	1287500000	1030700000	1120300000	1048400000	1227600000	1298300000	1502000000
Tropomyosin alpha-3 chain	TPM3	33	0	26	26	23	27	27	23	28	29	28	28	27	29	30	29	30	0	0	0	0	0	0	0	0	0	0	0	0	0	0	0	14561000	15192000	0	0	0	19963000	13802000	11324000	19573000	0	0	16294000	24358000	0	0
L-lactate dehydrogenase B chain;L-lactate dehydrogenase	LDHB	9	8	8	6	6	7	7	5	6	8	6	4	6	6	7	8	8	7	5	5	6	6	4	5	7	5	3	5	5	6	7	7	97664000	147560000	151280000	115860000	126900000	141890000	105770000	153160000	178790000	75356000	146340000	146510000	159590000	138600000	199460000
Protein disulfide-isomerase	P4HB	9	9	7	8	5	3	6	4	5	4	5	6	4	5	7	6	7	7	8	5	3	6	4	5	4	5	6	4	5	7	6	7	62888000	95250000	75040000	48665000	63557000	55854000	82561000	70757000	74651000	69657000	79682000	80066000	67681000	78514000	77866000
Annexin A2;Annexin;Putative annexin A2-like protein	ANXA2;ANXA2P2	26	26	22	23	19	20	16	18	22	20	19	16	20	19	21	21	18	22	23	19	20	16	18	22	20	19	16	20	19	21	21	18	1737100000	1939900000	1493700000	1139900000	1220700000	1294800000	1420100000	1330900000	1153100000	1134100000	1302100000	1493200000	1259700000	1567400000	1203000000
Tubulin beta chain;Tubulin beta-2B chain;Tubulin beta-2A chain	TUBB;TUBB2B;TUBB2A	23	4	20	21	18	15	16	13	20	21	17	16	18	17	21	21	19	4	4	4	3	3	3	4	4	3	4	4	3	4	3	3	759240000	777440000	731710000	527310000	513480000	507550000	553170000	470010000	551810000	599070000	608810000	681840000	562560000	523030000	506980000
Profilin-1	PFN1	7	7	5	7	4	6	6	2	6	5	4	2	5	3	4	3	5	5	7	4	6	6	2	6	5	4	2	5	3	4	3	5	88640000	100830000	127920000	120210000	114630000	107500000	66575000	85640000	96849000	96076000	155190000	113500000	99064000	97836000	99751000
Bifunctional glutamate/proline--tRNA ligase;Glutamate--tRNA ligase;Proline--tRNA ligase	EPRS	34	34	27	25	28	17	18	20	26	21	20	13	22	21	20	23	19	27	25	28	17	18	20	26	21	20	13	22	21	20	23	19	549660000	505520000	696160000	508230000	456720000	505410000	442550000	426910000	491260000	361790000	447950000	512600000	442590000	407260000	466920000
Heat shock protein HSP 90-alpha	HSP90AA1	35	22	30	32	24	21	24	24	24	28	21	19	20	23	23	30	24	17	20	13	10	13	13	15	18	12	10	12	14	13	20	15	231750000	308490000	203120000	110280000	201140000	160550000	225790000	254500000	207460000	166330000	201400000	252040000	195700000	366310000	293730000
Cytochrome b-c1 complex subunit 6, mitochondrial	UQCRH	6	6	6	5	5	6	4	4	4	5	5	3	4	4	5	4	5	6	5	5	6	4	4	4	5	5	3	4	4	5	4	5	104960000	112980000	129420000	123500000	139680000	108370000	122680000	153050000	117990000	104680000	132830000	138430000	102980000	114630000	145250000
Tyrosine-protein kinase Lyn	LYN	4	4	4	4	3	3	2	2	3	2	3	1	3	3	3	3	3	4	4	3	3	2	2	3	2	3	1	3	3	3	3	3	19075000	21786000	15637000	14980000	15994000	17719000	20391000	14678000	19633000	0	28455000	16794000	21610000	16952000	13932000
Tropomyosin beta chain	TPM2	43	0	36	39	29	35	35	34	40	39	39	39	36	39	40	38	39	0	0	0	0	0	0	0	0	0	0	0	0	0	0	0	65851000	29291000	0	0	0	0	45275000	0	0	0	0	0	49086000	0	0
Transcription factor Sp1	SP1	4	4	4	4	4	3	3	2	2	2	3	2	2	2	3	2	3	4	4	4	3	3	2	2	2	3	2	2	2	3	2	3	13690000	14632000	20407000	16824000	19910000	27018000	0	0	0	0	21434000	0	19604000	16687000	21111000
Rho-related GTP-binding protein RhoC	RHOC;RHOA	4	1	2	4	2	2	3	3	3	3	2	2	1	3	2	3	3	1	1	0	0	0	0	1	1	1	0	0	1	0	0	0	36067000	29712000	25736000	16919000	14576000	16823000	15553000	18409000	18950000	13936000	0	20745000	30542000	29776000	24132000
ATP-dependent 6-phosphofructokinase, muscle type	PFKM	2	2	0	1	0	1	1	0	0	0	0	1	1	0	0	0	0	0	1	0	1	1	0	0	0	0	1	1	0	0	0	0	0	0	0	0	5162900	0	0	0	0	0	0	0	0	0	0
Heat shock protein HSP 90-beta	HSP90AB1	42	20	35	36	34	33	33	29	32	33	28	25	28	32	31	35	32	16	17	17	15	14	13	15	17	14	11	15	16	16	17	17	1014600000	1115000000	818570000	570020000	581730000	629190000	887220000	1044600000	738100000	815620000	784180000	908680000	755200000	1346200000	968550000
Signal recognition particle receptor subunit alpha	SRPR	6	6	4	5	4	4	4	4	6	4	4	3	3	3	6	5	5	4	5	4	4	4	4	6	4	4	3	3	3	6	5	5	60681000	39392000	61390000	46428000	44650000	50546000	47830000	42861000	46392000	29348000	40200000	50276000	38620000	39667000	46575000
Pyruvate dehydrogenase E1 component subunit alpha, somatic form, mitochondrial	PDHA1	3	2	3	2	2	2	1	2	2	3	1	0	1	2	2	2	2	2	2	2	2	1	2	2	2	1	0	1	2	2	2	2	12074000	14739000	21896000	10069000	0	12045000	0	15007000	0	0	0	17252000	14605000	14310000	14927000
Collagen alpha-2(IV) chain;Canstatin	COL4A2	1	1	1	0	1	0	0	0	0	0	0	0	1	0	0	0	1	1	0	1	0	0	0	0	0	0	0	1	0	0	0	1	0	0	0	0	0	0	0	0	0	0	0	0	0	0	7674500
Cytochrome c1, heme protein, mitochondrial	CYC1	1	1	0	1	1	0	1	0	0	1	0	0	1	0	1	0	0	0	1	1	0	1	0	0	1	0	0	1	0	1	0	0	0	0	0	0	0	0	0	4221900	0	0	0	0	0	0	0
U1 small nuclear ribonucleoprotein 70 kDa	SNRNP70	24	24	23	20	22	20	18	19	17	19	20	16	19	22	19	19	22	23	20	22	20	18	19	17	19	20	16	19	22	19	19	22	515830000	677160000	1000300000	577400000	612810000	788960000	614790000	640450000	621470000	591380000	617890000	619480000	613260000	660910000	709250000
Vimentin	VIM	98	88	94	93	82	94	95	84	91	94	89	80	90	90	94	93	91	84	83	73	84	85	74	81	84	79	70	81	80	84	84	81	111330000000	107610000000	40737000000	94586000000	108690000000	74396000000	111300000000	88148000000	100370000000	86748000000	106540000000	103560000000	97778000000	95207000000	72990000000
40S ribosomal protein S17	RPS17	15	15	15	14	11	12	11	8	12	12	11	8	13	12	12	13	13	15	14	11	12	11	8	12	12	11	8	13	12	12	13	13	631090000	733820000	1102300000	622790000	572970000	821280000	705780000	788240000	651920000	657810000	600980000	809230000	793750000	776170000	714260000
Guanine nucleotide-binding protein G(k) subunit alpha	GNAI3	4	3	3	3	3	3	3	3	4	4	3	3	4	3	3	4	3	2	2	2	2	2	2	3	3	2	2	3	2	2	3	2	67060000	64895000	31886000	34209000	38211000	30164000	49966000	28915000	51355000	37063000	49280000	51201000	37631000	29335000	26366000
U1 small nuclear ribonucleoprotein C	SNRPC	3	3	2	3	3	2	3	3	2	3	3	2	2	3	2	3	3	2	3	3	2	3	3	2	3	3	2	2	3	2	3	3	237800000	165840000	477690000	239380000	226980000	348130000	152090000	166540000	323830000	277090000	210580000	226500000	254920000	154070000	211070000
Galectin-1	LGALS1	7	7	7	6	7	6	7	6	6	7	6	5	7	7	4	5	7	7	6	7	6	7	6	6	7	6	5	7	7	4	5	7	254150000	247580000	227540000	194580000	213590000	179240000	168320000	221480000	240140000	196430000	198510000	227150000	160170000	233490000	222840000
High mobility group protein B1	HMGB1	9	6	7	7	5	5	6	4	7	8	4	4	5	5	6	8	5	4	4	3	3	4	2	4	5	3	2	3	3	4	6	4	124600000	133660000	100190000	92462000	82082000	64018000	144430000	174870000	61816000	81147000	138820000	82487000	116720000	216740000	123170000
Clathrin light chain A	CLTA	6	6	4	3	6	6	6	5	4	5	6	5	5	5	5	3	4	4	3	6	6	6	5	4	5	6	5	5	5	5	3	4	80610000	75943000	55167000	76365000	70460000	67784000	84483000	79917000	63696000	43967000	69241000	66181000	58072000	61885000	53186000
Clathrin light chain B	CLTB	5	5	5	4	4	4	2	4	5	5	4	4	4	4	5	2	4	5	4	4	4	2	4	5	5	4	4	4	4	5	2	4	47137000	42904000	33801000	42428000	40427000	33441000	45757000	44819000	42331000	30117000	25771000	40300000	38837000	28600000	38687000
2,3-cyclic-nucleotide 3-phosphodiesterase	CNP	21	21	11	16	14	9	10	11	17	17	11	6	14	12	11	15	13	11	16	14	9	10	11	17	17	11	6	14	12	11	15	13	154080000	168060000	201510000	122490000	135510000	151500000	128420000	120970000	162660000	88167000	160300000	170670000	148060000	122950000	136890000
Heterogeneous nuclear ribonucleoprotein A1;Heterogeneous nuclear ribonucleoprotein A1, N-terminally processed	HNRNPA1	29	28	26	26	25	25	24	23	24	26	25	20	21	23	23	26	24	25	25	24	24	23	22	23	25	24	19	20	22	22	25	23	4572800000	5292600000	6674200000	4899400000	4966800000	5716200000	5383000000	5001800000	5640000000	6076000000	4087200000	5208100000	5091000000	6065000000	6112700000
U2 small nuclear ribonucleoprotein A	SNRPA1	7	7	4	3	3	3	2	4	4	3	3	4	4	4	5	3	5	4	3	3	3	2	4	4	3	3	4	4	4	5	3	5	56965000	60056000	79717000	72023000	70271000	58211000	72229000	80440000	64454000	87348000	76453000	65580000	53816000	71026000	75943000
Poly [ADP-ribose] polymerase 1	PARP1	47	47	32	37	28	29	33	30	36	38	34	27	31	32	30	41	34	32	37	28	29	33	30	36	38	34	27	31	32	30	41	34	1308700000	1236200000	920460000	1672900000	1555400000	1359500000	1613300000	1717600000	1447800000	1461500000	1581300000	1345000000	1729000000	1637500000	1694000000
Histone H2A.V;Histone H2A.Z;Histone H2A	H2AFV;H2AFZ	8	6	6	7	6	7	7	6	7	7	7	5	7	7	7	8	7	4	5	4	5	5	4	5	5	5	3	5	5	5	6	5	71753000	91185000	76713000	90413000	111310000	100600000	95820000	111880000	102640000	169820000	91097000	81597000	101520000	125070000	98667000
Serine protease 56	PRSS56	9	9	7	6	8	4	6	7	8	6	7	3	6	6	7	5	3	7	6	8	4	6	7	8	6	7	3	6	6	7	5	3	39204000	41816000	59358000	37054000	38818000	54526000	40658000	42710000	48975000	58275000	38780000	50377000	39967000	42850000	44476000
Splicing factor U2AF 35 kDa subunit	U2AF1	8	8	8	7	7	6	8	7	8	7	5	4	7	7	7	6	6	8	7	7	6	8	7	8	7	5	4	7	7	7	6	6	548800000	380000000	581380000	309110000	308560000	298310000	369690000	335210000	303000000	118500000	411490000	394850000	374800000	453410000	354510000
Cystathionine beta-synthase	CBS	4	4	0	2	2	2	1	1	2	2	3	1	3	4	2	3	2	0	2	2	2	1	1	2	2	3	1	3	4	2	3	2	0	0	0	15216000	0	0	0	16373000	25523000	0	19058000	18646000	23144000	24279000	21791000
Histone H1.4;Histone H1.3	HIST1H1E;HIST1H1D	30	4	25	26	28	30	30	29	29	28	29	25	29	28	28	26	28	3	4	3	4	4	3	4	3	4	2	4	4	3	3	2	4954700000	5077700000	6799800000	6520700000	7992400000	7276900000	6643700000	7772800000	6592700000	5152800000	6423300000	5772100000	6905600000	5927400000	7567700000
Thioredoxin	TXN	2	2	2	2	2	2	2	2	2	2	2	1	2	2	2	2	2	2	2	2	2	2	2	2	2	2	1	2	2	2	2	2	10262000	14995000	15160000	13045000	13466000	16975000	14530000	17677000	15035000	0	14345000	15903000	12711000	18116000	14894000
Cytochrome c oxidase subunit 5B, mitochondrial	COX5B	3	3	3	3	1	1	2	2	1	3	2	1	2	2	1	2	2	3	3	1	1	2	2	1	3	2	1	2	2	1	2	2	8918400	17355000	0	0	0	0	0	7128700	0	0	0	0	0	0	0
cAMP-dependent protein kinase type I-alpha regulatory subunit;cAMP-dependent protein kinase type I-alpha regulatory subunit, N-terminally processed	PRKAR1A	3	3	3	3	3	2	2	1	2	3	2	1	2	3	3	3	3	3	3	3	2	2	1	2	3	2	1	2	3	3	3	3	16927000	20060000	23224000	20013000	19482000	0	19388000	22463000	23928000	0	16967000	20058000	20518000	20946000	21021000
60 kDa heat shock protein, mitochondrial	HSPD1	26	26	18	21	18	18	19	17	16	15	17	13	14	17	17	20	18	18	21	18	18	19	17	16	15	17	13	14	17	17	20	18	440690000	435370000	455540000	346270000	315680000	396690000	347240000	351940000	407320000	418760000	351150000	372490000	395290000	321010000	340770000
78 kDa glucose-regulated protein	HSPA5	41	40	33	36	34	34	31	26	31	31	33	28	33	31	35	33	32	32	35	33	33	30	25	30	30	32	28	32	30	34	32	31	2023200000	1975100000	1913100000	1706800000	1750800000	1469400000	1677800000	1652800000	1712100000	1346900000	1790000000	2045800000	1832300000	1709600000	1688700000
Laminin subunit gamma-1	LAMC1	3	3	2	1	2	3	1	2	0	1	1	0	2	1	1	1	1	2	1	2	3	1	2	0	1	1	0	2	1	1	1	1	0	0	14362000	6737200	0	8881000	0	0	0	0	0	0	0	0	0
Heat shock cognate 71 kDa protein	HSPA8	42	35	40	39	33	34	34	30	38	36	34	24	35	34	35	34	33	33	32	27	27	28	23	32	31	30	19	28	28	29	30	28	2025300000	2447100000	1770600000	1462900000	1365900000	1495800000	1631300000	1542000000	1494800000	1178800000	1857300000	2035300000	1686300000	1914100000	1607400000
Solute carrier family 2, facilitated glucose transporter member 1	SLC2A1	2	2	2	1	0	1	1	1	2	1	2	1	2	2	2	2	0	2	1	0	1	1	1	2	1	2	1	2	2	2	2	0	26411000	0	0	0	0	0	22779000	0	23714000	0	0	33115000	0	18725000	0
Pyruvate dehydrogenase E1 component subunit beta, mitochondrial	PDHB	2	2	1	0	0	0	0	0	1	1	0	1	1	1	1	1	1	1	0	0	0	0	0	1	1	0	1	1	1	1	1	1	0	0	0	0	0	0	1201700	0	0	0	0	0	0	0	0
Lipoamide acyltransferase component of branched-chain alpha-keto acid dehydrogenase complex, mitochondrial	DBT	2	2	1	1	2	1	1	2	1	1	1	0	1	1	1	1	1	1	1	2	1	1	2	1	1	1	0	1	1	1	1	1	16927000	16247000	0	17329000	0	0	14089000	13258000	15598000	0	37476000	16387000	13772000	13516000	16007000
Lysosome-associated membrane glycoprotein 1	LAMP1	1	1	1	1	1	1	1	1	0	1	1	1	1	1	1	1	1	1	1	1	1	1	1	0	1	1	1	1	1	1	1	1	0	0	0	0	0	0	0	0	4016800	0	0	0	0	0	0
Medium-chain specific acyl-CoA dehydrogenase, mitochondrial	ACADM	9	9	7	5	4	4	6	5	6	5	4	4	6	6	6	7	7	7	5	4	4	6	5	6	5	4	4	6	6	6	7	7	48632000	52982000	70764000	44045000	41684000	44521000	46951000	41671000	46999000	36644000	53225000	44853000	42908000	44633000	45390000
DNA topoisomerase 1	TOP1	17	17	9	14	7	12	10	5	14	12	6	5	9	11	8	11	12	9	14	7	12	10	5	14	12	6	5	9	11	8	11	12	74379000	81561000	96867000	83113000	77999000	84823000	81603000	104630000	93525000	71899000	99706000	86499000	96757000	94106000	90112000
DNA topoisomerase 2-alpha	TOP2A	13	11	6	7	4	7	5	5	9	6	6	2	6	5	9	11	5	5	6	3	6	5	4	9	6	4	2	5	4	8	9	5	46301000	45398000	33435000	65987000	80075000	52312000	65173000	82896000	58057000	55317000	63102000	53008000	83679000	66954000	68554000
Ubiquitin-like protein 4A	UBL4A	1	1	1	1	1	1	1	0	1	0	1	1	1	0	0	1	0	1	1	1	1	1	0	1	0	1	1	1	0	0	1	0	0	0	0	0	0	0	0	0	14879000	0	0	0	0	0	0
Pyruvate carboxylase, mitochondrial	PC	10	10	2	2	1	0	0	1	6	2	2	10	0	0	1	0	3	2	2	1	0	0	1	6	2	2	10	0	0	1	0	3	34144000	27005000	0	0	0	0	38642000	32758000	0	119100000	0	0	0	0	11152000
C-1-tetrahydrofolate synthase, cytoplasmic;Methylenetetrahydrofolate dehydrogenase;Methenyltetrahydrofolate cyclohydrolase;Formyltetrahydrofolate synthetase;C-1-tetrahydrofolate synthase, cytoplasmic, N-terminally processed	MTHFD1	10	10	5	7	8	5	5	8	8	7	6	4	10	7	6	7	7	5	7	8	5	5	8	8	7	6	4	10	7	6	7	7	67830000	60526000	66854000	50462000	57543000	60015000	50752000	56208000	71361000	50630000	64414000	68518000	62282000	56658000	59295000
Ribose-phosphate pyrophosphokinase 2	PRPS2	6	2	4	3	1	2	2	1	2	3	2	2	3	3	2	5	1	2	1	1	1	1	1	1	1	1	1	1	1	1	1	1	0	0	0	0	0	0	0	0	9526600	0	0	0	0	0	0
Polyadenylate-binding protein 1;Polyadenylate-binding protein	PABPC1	55	42	47	48	39	44	42	36	44	43	39	38	40	39	44	43	42	34	37	29	33	32	28	34	31	30	30	29	29	33	32	31	3287100000	3637500000	3961100000	2373000000	2445500000	2597700000	2866300000	2899100000	2597800000	2078900000	2961100000	2885400000	2520300000	3505600000	3029800000
Proliferating cell nuclear antigen	PCNA	8	8	3	7	6	6	7	6	5	4	5	3	7	5	7	6	5	3	7	6	6	7	6	5	4	5	3	7	5	7	6	5	126940000	145820000	212840000	121010000	145180000	154030000	127560000	145060000	148420000	109420000	140340000	161160000	137890000	142250000	147010000
ADP/ATP translocase 1	SLC25A4	13	1	12	12	8	7	10	8	12	12	10	6	11	9	10	11	11	1	1	0	1	1	1	1	1	1	1	1	1	1	1	1	0	0	0	0	0	0	0	0	69501000	0	0	0	0	0	0
ADP/ATP translocase 3;ADP/ATP translocase 3, N-terminally processed	SLC25A6	23	6	21	21	17	17	18	16	21	20	19	12	21	18	18	19	19	5	5	5	6	5	5	5	5	5	4	6	5	4	4	5	196380000	183790000	281340000	220650000	212250000	266240000	196230000	186860000	328900000	244430000	226380000	302880000	243780000	179640000	206450000
Nucleoprotein TPR	TPR	16	16	14	11	8	7	8	8	8	12	7	1	9	8	8	10	9	14	11	8	7	8	8	8	12	7	1	9	8	8	10	9	71936000	50396000	68834000	60004000	58326000	59174000	67314000	66468000	61798000	0	52081000	65104000	76035000	54706000	75184000
Ski-like protein	SKIL	1	1	0	0	0	0	0	1	0	0	0	0	0	1	1	0	1	0	0	0	0	0	1	0	0	0	0	0	1	1	0	1	0	0	0	0	0	0	0	0	0	0	0	0	0	0	3459900
Alpha-actinin-1	ACTN1	49	21	36	36	23	33	34	26	34	38	28	24	36	29	32	38	32	14	14	4	12	13	6	12	18	9	7	16	12	12	14	12	206360000	252170000	26905000	119170000	116860000	54839000	123470000	163140000	84320000	59931000	169880000	120420000	124220000	241830000	111250000
Promotilin;Motilin;Motilin-associated peptide	MLN	1	1	0	1	1	0	0	0	1	1	1	0	0	1	0	1	1	0	1	1	0	0	0	1	1	1	0	0	1	0	1	1	0	0	0	0	0	0	0	0	20577000	0	0	0	0	0	0
X-ray repair cross-complementing protein 5	XRCC5	20	20	15	17	10	11	11	9	13	15	15	10	11	12	13	16	12	15	17	10	11	11	9	13	15	15	10	11	12	13	16	12	307910000	298010000	227180000	314960000	255570000	224150000	311040000	288670000	263590000	240030000	348610000	273970000	302510000	288570000	290630000
Uracil-DNA glycosylase	UNG;DKFZp781L1143	2	2	1	1	1	1	1	1	1	1	1	0	1	1	1	2	1	1	1	1	1	1	1	1	1	1	0	1	1	1	2	1	0	0	0	0	0	0	0	0	0	0	0	0	0	8481700	0
Ribonuclease inhibitor	RNH1	9	9	6	6	5	6	5	4	8	5	4	3	7	7	3	7	4	6	6	5	6	5	4	8	5	4	3	7	7	3	7	4	69928000	67371000	67194000	48603000	56528000	48437000	56633000	46588000	44822000	46482000	60520000	64008000	46468000	66193000	49097000
Elongation factor 2	EEF2	35	35	30	33	23	24	25	18	28	26	24	17	25	25	29	32	26	30	33	23	24	25	18	28	26	24	17	25	25	29	32	26	902740000	896060000	1072900000	716120000	776410000	832140000	831030000	891770000	823250000	899080000	806050000	950200000	789650000	856330000	794920000
Bifunctional methylenetetrahydrofolate dehydrogenase/cyclohydrolase, mitochondrial;NAD-dependent methylenetetrahydrofolate dehydrogenase;Methenyltetrahydrofolate cyclohydrolase	MTHFD2	4	4	3	3	4	3	3	2	3	4	4	2	1	3	4	4	4	3	3	4	3	3	2	3	4	4	2	1	3	4	4	4	29514000	21680000	44864000	36161000	31910000	38097000	31391000	25389000	37230000	24419000	0	30112000	29428000	28610000	30732000
Macrophage migration inhibitory factor	MIF	2	2	2	2	2	1	2	1	1	2	1	0	2	2	2	2	2	2	2	2	1	2	1	1	2	1	0	2	2	2	2	2	26522000	26380000	21996000	23371000	24707000	18427000	0	24465000	21975000	0	36246000	25168000	20389000	28097000	40769000
Zinc finger protein RFP	TRIM27	9	9	5	6	2	3	1	2	6	6	2	3	5	4	5	6	4	5	6	2	3	1	2	6	6	2	3	5	4	5	6	4	120340000	98647000	49298000	124390000	0	87567000	92211000	91951000	103870000	83610000	127030000	90765000	92691000	103640000	95511000
Pyruvate kinase PKM;Pyruvate kinase	PKM	32	32	27	30	28	25	22	22	28	27	24	19	27	27	26	28	26	27	30	28	25	22	22	28	27	24	19	27	27	26	28	26	2157600000	2198300000	2651900000	1813100000	1920900000	1920900000	1581600000	1576200000	1890200000	1716600000	1824400000	2268400000	1822600000	1673200000	1695100000
Endoplasmin	HSP90B1	22	20	15	14	11	11	12	10	16	15	12	11	16	14	14	17	12	14	12	10	10	10	9	14	14	11	10	15	12	13	15	11	116450000	143560000	100090000	129450000	118170000	113290000	159340000	153760000	131990000	129550000	123050000	121490000	152410000	169910000	163790000
Myosin light chain 6B	MYL6B	17	14	13	13	9	12	14	9	14	13	13	10	12	11	11	13	9	10	10	6	9	11	6	11	10	10	7	9	8	8	10	6	327870000	303970000	131440000	278310000	287500000	219190000	279240000	314200000	239430000	224100000	278960000	249360000	316220000	261080000	277330000
Cytochrome c oxidase subunit 6B1	COX6B1	3	3	0	1	1	1	1	1	2	1	2	0	1	2	2	2	1	0	1	1	1	1	1	2	1	2	0	1	2	2	2	1	0	0	0	0	0	0	0	0	20910000	0	0	0	0	0	0
Heterogeneous nuclear ribonucleoprotein L	HNRNPL	40	40	35	38	30	29	29	24	32	36	34	25	31	31	34	37	34	35	38	30	29	29	24	32	36	34	25	31	31	34	37	34	3487900000	3933700000	4470500000	2732500000	2979200000	3248700000	3314200000	3379400000	3092600000	3808900000	2772000000	3151400000	2620400000	3691900000	3107900000
Aspartate--tRNA ligase, cytoplasmic	DARS	4	4	1	2	3	1	1	3	3	2	2	2	2	1	2	3	2	1	2	3	1	1	3	3	2	2	2	2	1	2	3	2	0	16992000	19554000	0	0	10130000	0	16415000	0	0	0	0	0	29575000	0
Junction plakoglobin	JUP	27	25	21	26	12	17	17	14	21	16	14	10	21	15	16	22	17	20	24	11	16	16	13	20	15	13	9	20	14	15	21	16	744260000	789930000	292500000	572300000	570210000	434030000	584170000	418930000	427890000	367410000	589090000	459060000	478870000	517770000	436580000
Cytochrome b-c1 complex subunit 7	UQCRB	3	3	0	2	0	0	0	0	0	1	1	0	0	0	0	1	0	0	2	0	0	0	0	0	1	1	0	0	0	0	1	0	0	12838000	0	0	0	0	0	0	0	0	0	0	0	0	0
Interferon gamma receptor 1	IFNGR1	1	1	1	1	1	1	1	1	1	1	1	0	1	1	1	1	1	1	1	1	1	1	1	1	1	1	0	1	1	1	1	1	0	0	0	0	0	0	0	0	18356000	0	0	0	0	0	0
Folate receptor alpha	FOLR1	9	9	6	8	3	5	6	4	6	6	6	3	6	5	5	5	5	6	8	3	5	6	4	6	6	6	3	6	5	5	5	5	167290000	162610000	44697000	116260000	69075000	52960000	121650000	107710000	90626000	92275000	111150000	97709000	74211000	102900000	80591000
Nucleoside diphosphate kinase A	NME1	6	1	3	5	3	2	2	2	3	4	2	2	3	4	4	6	5	1	1	1	1	1	1	1	1	1	0	1	1	1	1	1	0	0	0	0	0	0	0	0	4567100	0	0	0	0	0	0
40S ribosomal protein S2	RPS2	30	30	27	26	24	25	26	24	24	26	23	22	26	24	26	25	24	27	26	24	25	26	24	24	26	23	22	26	24	26	25	24	2412300000	2842700000	3428500000	2338100000	2185600000	2659800000	2488000000	2639100000	2896900000	2411500000	2514400000	3095100000	2397000000	2495600000	2507300000
Desmoplakin	DSP	163	163	131	147	113	118	122	96	137	121	111	87	111	104	117	125	113	131	147	113	118	122	96	137	121	111	87	111	104	117	125	113	3774900000	4424000000	2477700000	3363900000	3716200000	2754300000	3633600000	3063100000	3002000000	2434700000	2980600000	2966700000	2785600000	3013100000	2703100000
CD44 antigen	CD44	9	9	8	8	4	8	7	6	8	7	8	5	8	8	8	8	9	8	8	4	8	7	6	8	7	8	5	8	8	8	8	9	371070000	329480000	160940000	544900000	398610000	226780000	523510000	331310000	390880000	239470000	453770000	371850000	306030000	342720000	324760000
Carbonyl reductase [NADPH] 1	CBR1	9	7	4	6	7	3	4	5	5	7	7	1	4	8	4	7	6	2	4	5	2	3	3	4	5	5	0	2	6	4	5	4	75306000	80805000	122700000	70581000	63810000	95588000	66708000	50076000	94185000	0	71508000	87221000	69085000	63506000	77028000
Cyclic AMP-responsive element-binding protein 1;Cyclic AMP-dependent transcription factor ATF-1	CREB1;CREM;ATF1	3	3	1	3	2	1	1	0	1	1	1	0	1	0	1	1	1	1	3	2	1	1	0	1	1	1	0	1	0	1	1	1	0	14116000	0	0	0	0	0	0	0	0	0	0	0	0	0
Histone H1.5	HIST1H1B	26	15	23	23	23	26	25	23	24	25	26	22	25	24	25	22	24	14	14	12	15	14	12	14	15	15	11	14	13	14	13	13	916000000	932630000	1167300000	1041600000	1245600000	1266100000	1380700000	1425200000	1033500000	836780000	1106800000	994220000	1128500000	1284300000	1375000000
Histone H1.2	HIST1H1C	28	2	22	22	26	27	27	27	25	27	26	24	26	25	26	24	28	0	0	1	1	1	1	0	2	1	1	1	1	1	1	2	0	0	0	0	0	0	0	7845700	0	0	0	0	0	0	10484000
Sarcoplasmic/endoplasmic reticulum calcium ATPase 2	ATP2A2	8	8	5	5	5	4	4	4	6	4	5	4	4	4	4	5	5	5	5	5	4	4	4	6	4	5	4	4	4	4	5	5	53642000	45881000	57284000	34561000	31851000	42876000	29536000	33832000	32511000	49023000	43340000	41498000	34517000	38541000	32189000
Y-box-binding protein 3	YBX3	19	9	14	15	14	16	16	14	17	15	16	16	14	15	14	18	18	7	8	7	8	8	7	8	8	9	9	7	7	6	8	8	225190000	333710000	596420000	314110000	463830000	468300000	414600000	454720000	501870000	319290000	311450000	500880000	479220000	324820000	455420000
Heat shock 70 kDa protein 6;Putative heat shock 70 kDa protein 7	HSPA6;HSPA7	12	2	12	12	11	10	10	12	12	9	10	11	11	12	10	10	9	2	2	2	1	2	2	2	2	2	2	1	2	2	2	2	156200000	131750000	149310000	0	133970000	136110000	120040000	125930000	85321000	179170000	0	130850000	120140000	128230000	0
High mobility group protein HMG-I/HMG-Y	HMGA1	7	7	6	6	5	6	6	5	6	5	4	7	6	4	6	5	6	6	6	5	6	6	5	6	5	4	7	6	4	6	5	6	269980000	315450000	207300000	388630000	422970000	367590000	336740000	438720000	422330000	274160000	423620000	383310000	523660000	380000000	446120000
Transcription factor jun-B	JUNB	2	2	1	1	0	1	0	0	0	0	0	0	0	0	0	1	0	1	1	0	1	0	0	0	0	0	0	0	0	0	1	0	0	0	0	4734700	0	0	0	0	0	0	0	0	0	0	0
Transcription factor jun-D	JUND	1	1	0	0	0	1	0	1	1	0	0	1	0	0	1	0	0	0	0	0	1	0	1	1	0	0	1	0	0	1	0	0	0	0	0	0	0	0	0	0	0	0	0	0	6719300	0	0
cAMP-dependent protein kinase catalytic subunit alpha	KIN27;PRKACA	3	2	3	2	2	1	1	2	1	1	1	1	1	1	2	0	2	2	2	2	0	1	2	1	1	1	1	1	1	2	0	2	13128000	11229000	15166000	0	0	6081000	0	0	0	0	0	0	0	0	0
Calpain-2 catalytic subunit	CAPN2	3	3	2	3	3	2	3	2	3	2	2	1	2	3	2	3	3	2	3	3	2	3	2	3	2	2	1	2	3	2	3	3	21992000	20441000	27980000	0	19925000	0	18203000	0	0	0	0	22191000	0	18628000	12349000
CCAAT/enhancer-binding protein beta	CEBPB	4	4	2	2	0	1	2	1	2	1	0	0	0	1	1	3	1	2	2	0	1	2	1	2	1	0	0	0	1	1	3	1	0	0	0	0	15115000	0	11344000	0	0	0	0	0	0	11450000	0
CTP synthase 1	CTPS1	4	4	4	4	4	2	3	1	4	3	3	1	3	3	3	4	2	4	4	4	2	3	1	4	3	3	1	3	3	3	4	2	38101000	45525000	45944000	27694000	37903000	0	27706000	31188000	31216000	0	37113000	38373000	36263000	48930000	41543000
Probable ATP-dependent RNA helicase DDX5	DDX5	62	50	54	52	51	53	52	46	55	53	51	46	51	49	50	52	47	43	42	40	42	40	37	44	41	40	36	40	38	39	41	36	3639800000	3688800000	5158800000	3793100000	3875200000	4441200000	3578100000	3447700000	3746700000	2913000000	3886800000	4045700000	3512000000	3916100000	3887500000
ATP-dependent 6-phosphofructokinase, liver type	PFKL	3	3	2	3	1	0	0	1	1	1	1	0	0	0	0	1	2	2	3	1	0	0	1	1	1	1	0	0	0	0	1	2	0	0	0	0	0	0	0	0	0	0	0	0	0	0	10189000
Galectin-3;Galectin	LGALS3	15	15	14	14	13	14	14	12	14	14	13	11	13	14	13	13	13	14	14	13	14	14	12	14	14	13	11	13	14	13	13	13	786560000	1088700000	999480000	924040000	1009200000	880370000	1104000000	1164900000	1150700000	859230000	1121300000	1066000000	921210000	1080700000	1031000000
T-complex protein 1 subunit alpha	TCP1	21	21	17	15	14	8	11	9	15	17	14	9	12	14	12	17	16	17	15	14	8	11	9	15	17	14	9	12	14	12	17	16	154720000	225590000	206210000	113960000	147000000	139930000	172180000	176380000	163510000	119740000	157270000	193210000	151950000	204410000	166370000
60S ribosomal protein L35a	RPL35A	12	12	10	10	10	9	9	9	8	9	11	9	10	12	11	10	10	10	10	10	9	9	9	8	9	11	9	10	12	11	10	10	209820000	269610000	443770000	248340000	259710000	346330000	336180000	363570000	387610000	342600000	293390000	322600000	332060000	287190000	310640000
60S ribosomal protein L7	RPL7	31	31	26	28	22	18	20	17	24	25	20	12	22	23	19	24	22	26	28	22	18	20	17	24	25	20	12	22	23	19	24	22	1109000000	1419500000	1475200000	931810000	862950000	1016000000	1258600000	1306300000	1182800000	906300000	1154900000	1416800000	1145400000	1363400000	1264300000
Vinculin	VCL	1	1	0	0	0	1	0	0	0	1	0	0	0	0	0	0	0	0	0	0	1	0	0	0	1	0	0	0	0	0	0	0	0	0	0	0	0	0	0	6211400	0	0	0	0	0	0	0
Protein SON	SON	17	17	9	6	11	10	11	12	9	10	10	4	11	8	12	8	11	9	6	11	10	11	12	9	10	10	4	11	8	12	8	11	97794000	92579000	114010000	123480000	111630000	121570000	99971000	102890000	103270000	79915000	110120000	100900000	133660000	102820000	128290000
Phosphoglycerate mutase 1;Phosphoglycerate mutase 2;Probable phosphoglycerate mutase 4	PGAM1;PGAM2;PGAM4	6	6	2	6	4	1	2	2	3	5	5	1	3	1	2	4	3	2	6	4	1	2	2	3	5	5	1	3	1	2	4	3	41311000	58721000	37411000	42208000	45418000	47317000	35373000	49308000	68718000	0	54116000	0	56419000	47063000	49225000
ATP synthase-coupling factor 6, mitochondrial	ATP5J	2	2	2	2	2	1	2	2	2	2	2	2	1	1	2	0	0	2	2	2	1	2	2	2	2	2	2	1	1	2	0	0	20789000	18855000	24158000	0	18998000	20383000	0	20756000	15045000	0	0	0	19112000	0	0
Nucleolin	NCL	57	57	50	49	52	46	51	49	50	53	50	44	49	53	52	50	52	50	49	52	46	51	49	50	53	50	44	49	53	52	50	52	2750100000	2926900000	3766100000	2408700000	2350100000	2917500000	2773600000	2966500000	2722700000	3036700000	2586300000	2739300000	2498400000	2989600000	2784600000
E3 ubiquitin-protein ligase TRIM21	TRIM21	27	27	24	22	24	23	25	22	22	21	23	17	23	22	20	21	20	24	22	24	23	25	22	22	21	23	17	23	22	20	21	20	775060000	915940000	1202600000	678940000	894070000	1120900000	616320000	707260000	927570000	761120000	879550000	1127300000	906970000	964190000	716660000
Interferon-induced, double-stranded RNA-activated protein kinase	EIF2AK2	5	5	3	4	3	3	2	2	5	4	2	1	4	2	4	4	3	3	4	3	3	2	2	5	4	2	1	4	2	4	4	3	33988000	37872000	46571000	38815000	31938000	40578000	44512000	33305000	38454000	22829000	44381000	46496000	37646000	31521000	40477000
Plasma membrane calcium-transporting ATPase 1;Calcium-transporting ATPase	ATP2B1	5	5	3	4	3	2	1	4	4	5	2	1	4	3	5	4	4	3	4	3	2	1	4	4	5	2	1	4	3	5	4	4	23271000	24660000	0	17090000	0	18886000	24837000	18692000	21333000	0	22906000	26437000	23238000	18700000	18079000
Eukaryotic translation initiation factor 2 subunit 2	EIF2S2	21	21	15	15	15	12	15	14	15	16	14	12	16	13	15	16	15	15	15	15	12	15	14	15	16	14	12	16	13	15	16	15	255600000	212190000	315150000	220430000	185030000	260380000	200770000	168120000	232470000	211260000	196010000	236110000	202150000	211660000	215980000
DNA mismatch repair protein Msh3	MSH3	2	2	1	1	1	2	1	1	0	1	0	1	1	2	1	1	1	1	1	1	2	1	1	0	1	0	1	1	2	1	1	1	0	0	0	6098700	0	0	0	0	0	0	0	9648000	0	0	0
Lamin-B1	LMNB1	26	26	18	21	16	15	18	18	17	21	16	14	16	14	17	21	21	18	21	16	15	18	18	17	21	16	14	16	14	17	21	21	309830000	281520000	273360000	268300000	282510000	222360000	273720000	263620000	271680000	204530000	276390000	243570000	270640000	293630000	307360000
Ribose-phosphate pyrophosphokinase 1;Ribose-phosphate pyrophosphokinase 3	PRPS1;PRPS1L1	6	2	4	4	2	3	3	1	3	4	3	2	4	3	2	6	1	2	2	2	2	2	1	2	2	2	1	2	1	1	2	1	22334000	55760000	24692000	18855000	21691000	0	21678000	25966000	31727000	21632000	23961000	24766000	20115000	34697000	19780000
Cysteine and glycine-rich protein 1	CSRP1	20	20	20	17	16	16	15	15	16	16	15	11	14	16	14	18	19	20	17	16	16	15	15	16	16	15	11	14	16	14	18	19	489320000	472370000	608980000	501860000	507450000	519930000	400860000	489690000	501190000	413230000	450010000	541370000	495800000	468300000	502560000
Filamin-A	FLNA	131	1	105	105	90	101	106	91	105	107	96	79	97	93	92	107	98	0	0	0	0	1	0	1	0	1	0	0	1	1	1	0	0	0	0	0	0	0	0	0	143160000	0	0	0	0	0	0
Voltage-dependent anion-selective channel protein 1	VDAC1	4	4	2	4	3	1	1	2	2	2	2	2	3	1	2	1	0	2	4	3	1	1	2	2	2	2	2	3	1	2	1	0	0	20485000	23388000	0	0	0	0	28567000	0	0	17594000	0	0	0	0
Succinate dehydrogenase [ubiquinone] iron-sulfur subunit, mitochondrial	SDHB	3	3	3	3	1	1	1	2	2	1	0	0	1	2	2	1	2	3	3	1	1	1	2	2	1	0	0	1	2	2	1	2	22596000	19809000	0	0	0	27126000	21817000	0	0	0	0	0	0	0	20719000
rRNA 2-O-methyltransferase fibrillarin	FBL	12	12	8	12	6	8	9	7	10	10	7	6	8	5	12	11	11	8	12	6	8	9	7	10	10	7	6	8	5	12	11	11	131800000	135270000	146330000	182100000	187800000	198910000	170390000	213600000	177380000	173360000	213470000	163220000	208380000	204780000	203710000
Trifunctional purine biosynthetic protein adenosine-3;Phosphoribosylamine--glycine ligase;Phosphoribosylformylglycinamidine cyclo-ligase;Phosphoribosylglycinamide formyltransferase	GART	7	7	5	6	3	2	2	2	5	4	4	3	4	3	3	5	4	5	6	3	2	2	2	5	4	4	3	4	3	3	5	4	51698000	68086000	59772000	39697000	37422000	33347000	43738000	49453000	47642000	37914000	43385000	61012000	57499000	56117000	52001000
UDP-glucuronosyltransferase 1-5;UDP-glucuronosyltransferase 1-4	UGT1A5;UGT1A4	1	1	1	1	1	1	1	1	1	1	0	1	1	1	1	0	0	1	1	1	1	1	1	1	1	0	1	1	1	1	0	0	0	0	0	0	0	0	0	12607000	0	0	0	0	0	0	0
Ubiquitin-like modifier-activating enzyme 1	UBA1	4	4	3	4	0	1	1	0	2	1	0	0	0	2	2	4	2	3	4	0	1	1	0	2	1	0	0	0	2	2	4	2	31319000	18524000	0	0	0	0	14795000	0	0	0	0	23248000	20767000	17210000	0
Heterogeneous nuclear ribonucleoproteins A2/B1	HNRNPA2B1	39	38	38	37	34	37	35	35	38	36	34	32	32	35	35	38	37	37	36	33	36	34	34	37	35	33	31	31	34	34	37	36	5372400000	6149700000	7937500000	6649800000	6174400000	7183500000	6459600000	6857800000	7327600000	6367600000	6444600000	6838200000	6692800000	7027100000	7341500000
Cytochrome b-c1 complex subunit 2, mitochondrial	UQCRC2	4	4	1	4	2	2	2	1	3	3	2	1	3	2	3	3	2	1	4	2	2	2	1	3	3	2	1	3	2	3	3	2	0	26054000	21726000	19281000	15749000	0	19609000	23204000	18394000	0	20930000	24944000	18810000	24863000	16725000
Ferrochelatase, mitochondrial	FECH	1	1	1	1	1	1	1	1	1	1	1	0	1	1	1	1	0	1	1	1	1	1	1	1	1	1	0	1	1	1	1	0	0	0	0	0	0	0	0	0	11776000	0	0	0	0	0	0
Transcription elongation factor A protein 1	TCEA1	10	10	6	6	7	4	7	5	7	6	3	4	5	6	4	5	6	6	6	7	4	7	5	7	6	3	4	5	6	4	5	6	65163000	51271000	95320000	60358000	57708000	81157000	50155000	47502000	44377000	43819000	47644000	46822000	53019000	37753000	60087000
Splicing factor, proline- and glutamine-rich	SFPQ	38	36	29	29	26	31	26	25	32	30	29	27	30	29	32	31	30	27	27	24	29	24	23	30	28	27	25	28	27	30	30	29	1257300000	1268400000	1474300000	1525000000	1324000000	1492200000	1476300000	1412800000	1495200000	1165800000	1330300000	1481300000	1266300000	1403500000	1349700000
Tubulin gamma-1 chain;Tubulin gamma-2 chain;Tubulin gamma chain	TUBG1;TUBG2	4	4	4	3	2	1	2	2	1	1	2	2	3	3	3	3	2	4	3	2	1	2	2	1	1	2	2	3	3	3	3	2	17979000	16451000	30424000	0	0	20532000	0	0	17603000	23284000	21884000	17865000	16161000	21426000	19220000
Peptidyl-prolyl cis-trans isomerase B	PPIB	23	23	17	21	13	11	14	12	18	15	15	10	14	16	14	20	17	17	21	13	11	14	12	18	15	15	10	14	16	14	20	17	1057400000	1283300000	1261500000	589830000	707930000	742630000	883380000	858590000	835690000	618310000	896880000	1026600000	798500000	1063100000	797620000
Tryptophan--tRNA ligase, cytoplasmic;T1-TrpRS;T2-TrpRS	WARS	5	5	5	4	4	3	5	5	3	3	4	2	5	4	4	4	3	5	4	4	3	5	5	3	3	4	2	5	4	4	4	3	80690000	68798000	92236000	58996000	71415000	68322000	64752000	46470000	80421000	36019000	86409000	99767000	57833000	50045000	54086000
40S ribosomal protein S3	RPS3	32	20	26	29	26	18	23	19	27	28	26	19	26	27	26	29	24	17	18	16	11	15	14	17	18	17	11	15	17	16	18	17	1339400000	1712200000	1703500000	1110500000	1054000000	1274400000	1235000000	1266400000	1348800000	1184800000	1337600000	1557700000	1162900000	1512300000	1188600000
Tyrosine-protein kinase JAK1	JAK1	68	67	63	62	57	50	51	46	57	56	52	44	55	56	49	57	55	62	61	56	49	50	45	56	55	51	43	54	55	48	56	54	2847500000	3063000000	4197600000	2476000000	2322900000	3088300000	2629200000	2818300000	3313600000	2366900000	3035500000	3556700000	2651200000	2729300000	2610600000
Adenosylhomocysteinase	AHCY	1	1	0	1	0	0	0	0	1	0	0	0	0	1	1	1	0	0	1	0	0	0	0	1	0	0	0	0	1	1	1	0	0	0	0	0	0	0	0	0	0	0	0	0	0	4251300	0
Eukaryotic translation initiation factor 4B	EIF4B	99	58	80	83	90	80	86	89	86	83	85	84	85	84	80	86	85	47	48	51	46	52	54	48	48	50	52	49	49	47	50	52	28605000000	31196000000	44879000000	34207000000	31554000000	47095000000	35350000000	34938000000	47137000000	48044000000	28526000000	39096000000	29695000000	28966000000	34252000000
Endothelial transcription factor GATA-2;Transcription factor GATA-5;Erythroid transcription factor;Transcription factor GATA-4;Trans-acting T-cell-specific transcription factor GATA-3	GATA2;GATA4;GATA1;GATA5;GATA3	2	2	2	1	0	1	1	0	2	1	1	0	1	0	0	0	0	2	1	0	1	1	0	2	1	1	0	1	0	0	0	0	0	0	0	0	0	0	7363700	0	0	0	0	0	0	0	0
Elongation factor 1-beta	EEF1B2	16	16	14	16	14	13	13	13	13	15	14	12	16	13	15	14	14	14	16	14	13	13	13	13	15	14	12	16	13	15	14	14	1053900000	1006000000	1428400000	836300000	959170000	1000500000	1061100000	943520000	961830000	1410400000	910530000	1116800000	904360000	909540000	932210000
ATP synthase F(0) complex subunit B1, mitochondrial	ATP5F1	4	4	2	3	0	1	1	1	3	1	2	1	0	0	3	1	0	2	3	0	1	1	1	3	1	2	1	0	0	3	1	0	9880500	13345000	0	0	0	0	10205000	0	0	0	0	0	8685600	0	0
Acetyl-CoA acetyltransferase, mitochondrial	ACAT1	7	7	4	4	6	6	3	5	5	7	3	2	4	3	4	5	4	4	4	6	6	3	5	5	7	3	2	4	3	4	5	4	74998000	86116000	78114000	53866000	68674000	65119000	47252000	53121000	60470000	66605000	45454000	61790000	55028000	59883000	49117000
Myosin regulatory light polypeptide 9	MYL9	9	2	7	6	3	5	4	2	5	5	3	2	4	3	4	9	4	2	2	1	1	1	1	2	1	1	1	1	1	1	2	1	51865000	38669000	0	0	0	0	32849000	0	0	0	0	0	0	70274000	0
DNA-directed RNA polymerase II subunit RPB1;DNA-directed RNA polymerase	POLR2A	11	11	6	10	8	6	6	8	8	9	8	1	8	8	8	6	8	6	10	8	6	6	8	8	9	8	1	8	8	8	6	8	59661000	66862000	91210000	53248000	67848000	67616000	63422000	59261000	49361000	0	65763000	59746000	57818000	56011000	59473000
Adenomatous polyposis coli protein	APC	7	7	4	5	4	5	5	5	3	2	3	2	3	2	2	2	1	4	5	4	5	5	5	3	2	3	2	3	2	2	2	1	22937000	14419000	29520000	20609000	17232000	22394000	18670000	0	18302000	16292000	15212000	20993000	19558000	0	0
DNA replication licensing factor MCM3	MCM3	31	31	22	24	22	17	15	19	20	19	17	12	17	20	17	22	18	22	24	22	17	15	19	20	19	17	12	17	20	17	22	18	343430000	366540000	459340000	288940000	266400000	345310000	278970000	250530000	288100000	274000000	321710000	380410000	258240000	354660000	279100000
40S ribosomal protein S12	RPS12	16	16	13	14	14	13	14	13	12	13	12	12	13	13	12	13	13	13	14	14	13	14	13	12	13	12	12	13	13	12	13	13	1303400000	1349400000	1762600000	1197200000	1288800000	1270300000	1310800000	1229700000	1194700000	1205900000	1178600000	1320800000	998610000	1329700000	1337400000
Transcriptional repressor protein YY1;Transcription factor YY2	YY1;YY2	3	3	2	3	1	2	3	1	1	2	1	0	1	0	1	2	0	2	3	1	2	3	1	1	2	1	0	1	0	1	2	0	16990000	15760000	0	0	0	0	0	0	0	0	0	0	0	0	0
DnaJ homolog subfamily B member 1	DNAJB1	9	8	8	7	7	5	6	5	7	9	7	3	7	8	7	9	7	7	6	7	5	6	5	7	8	6	3	6	8	7	8	6	159150000	159940000	230650000	239460000	168300000	238380000	137240000	144580000	196500000	145260000	173570000	212620000	189570000	151830000	163440000
ATP synthase subunit alpha, mitochondrial	ATP5A1	21	21	20	19	17	15	16	12	17	15	15	11	14	15	15	15	15	20	19	17	15	16	12	17	15	15	11	14	15	15	15	15	745720000	628850000	883090000	559900000	579350000	600660000	558330000	588700000	573840000	682080000	619570000	698370000	572470000	626940000	458020000
Proteasome subunit alpha type-1	PSMA1	5	5	3	3	2	4	4	1	3	5	3	4	2	5	3	2	3	3	3	2	4	4	1	3	5	3	4	2	5	3	2	3	24168000	18896000	24599000	13718000	13531000	0	24496000	20618000	18942000	14427000	14906000	23599000	17967000	22514000	17298000
Proteasome subunit alpha type-4;Proteasome subunit alpha type;Proteasome subunit beta type	PSMA4	7	7	4	6	3	2	3	1	4	3	3	1	2	5	4	4	2	4	6	3	2	3	1	4	3	3	1	2	5	4	4	2	47274000	55569000	66166000	35242000	45300000	0	36283000	36243000	41876000	0	47074000	58207000	41122000	54284000	26396000
Moesin	MSN	14	9	10	11	9	8	8	8	10	11	7	5	8	8	9	13	13	6	7	6	5	6	5	7	7	4	4	5	4	5	8	9	59986000	74913000	82222000	83280000	84010000	91100000	85381000	108320000	110360000	75492000	87423000	77731000	77197000	106480000	100720000
Probable ATP-dependent RNA helicase DDX6	DDX6	5	5	4	4	5	4	4	5	5	5	4	3	5	5	4	5	5	4	4	5	4	4	5	5	5	4	3	5	5	4	5	5	116260000	115760000	117260000	99417000	58849000	108690000	75807000	93165000	95874000	69753000	75856000	103450000	94274000	92192000	67507000
DNA (cytosine-5)-methyltransferase 1	DNMT1	25	24	13	16	16	16	13	14	14	14	14	12	14	17	15	15	15	13	15	15	15	12	13	14	14	13	11	13	16	14	15	15	137760000	149750000	216330000	145590000	161180000	159390000	150020000	158560000	174370000	121200000	155830000	177960000	168250000	144090000	169870000
Splicing factor U2AF 65 kDa subunit	U2AF2	9	9	8	6	8	6	7	5	6	7	6	6	8	6	6	6	6	8	6	8	6	7	5	6	7	6	6	8	6	6	6	6	96327000	114160000	119250000	98784000	85990000	155250000	114020000	127690000	103740000	116380000	84977000	77350000	89235000	106050000	123100000
60S ribosomal protein L13	RPL13	35	35	30	31	32	30	33	31	29	31	31	29	30	33	28	30	27	30	31	32	30	33	31	29	31	31	29	30	33	28	30	27	1415000000	1591800000	2490500000	2078200000	1550400000	2391900000	1705100000	1584600000	2169000000	1496100000	1578300000	1803700000	1902800000	1482200000	1850700000
Protein S100-A4	S100A4	5	5	2	2	3	2	2	2	4	3	3	0	2	2	3	3	4	2	2	3	2	2	2	4	3	3	0	2	2	3	3	4	0	47652000	25049000	23335000	23865000	0	23171000	27400000	22835000	0	27418000	32478000	25674000	36301000	32020000
High mobility group protein B2	HMGB2	5	2	4	4	4	3	4	4	5	5	3	3	4	4	4	4	3	1	1	2	1	2	2	2	2	2	1	2	2	2	2	2	0	13867000	0	0	0	0	14528000	15416000	0	0	14905000	0	0	16583000	0
Threonine--tRNA ligase, cytoplasmic	TARS	6	6	6	6	5	3	4	3	5	6	4	2	4	5	5	5	5	6	6	5	3	4	3	5	6	4	2	4	5	5	5	5	33568000	38608000	38734000	30877000	35158000	42218000	47738000	45219000	44313000	26804000	43044000	41153000	43855000	39946000	41815000
Valine--tRNA ligase	VARS	15	15	11	12	14	11	12	10	12	11	12	8	10	9	9	13	12	11	12	14	11	12	10	12	11	12	8	10	9	9	13	12	220520000	249950000	356760000	206340000	218140000	249830000	316290000	240940000	283980000	174540000	214710000	302270000	250940000	235340000	248610000
Elongation factor 1-gamma	EEF1G	22	22	20	20	20	18	19	16	17	17	19	17	18	20	18	19	17	20	20	20	18	19	16	17	17	19	17	18	20	18	19	17	978360000	1150700000	1585900000	940400000	924910000	1234800000	1061800000	1049700000	1250200000	1015100000	1052700000	1348100000	1007800000	1058800000	1161400000
Erythrocyte band 7 integral membrane protein	STOM	4	4	2	1	3	3	1	2	3	3	2	1	2	2	3	2	1	2	1	3	3	1	2	3	3	2	1	2	2	3	2	1	18727000	12800000	0	16985000	0	14506000	13621000	0	0	0	14075000	0	13690000	0	0
Aryl hydrocarbon receptor nuclear translocator	ARNT	2	2	2	2	2	1	2	1	0	1	1	0	1	1	1	0	0	2	2	2	1	2	1	0	1	1	0	1	1	1	0	0	7741400	5450900	0	0	7474600	0	0	0	0	0	0	0	0	0	0
60S ribosomal protein L10	RPL10	24	24	23	23	22	21	20	16	21	22	21	13	22	19	23	21	19	23	23	22	21	20	16	21	22	21	13	22	19	23	21	19	920170000	1056100000	1192200000	765690000	759230000	964630000	905650000	1042000000	943940000	557040000	787390000	964470000	820830000	987350000	979570000
Replication protein A 70 kDa DNA-binding subunit;Replication protein A 70 kDa DNA-binding subunit, N-terminally processed	RPA1	5	5	2	4	2	4	2	3	4	3	3	2	3	3	4	3	4	2	4	2	4	2	3	4	3	3	2	3	3	4	3	4	29376000	31159000	17515000	26054000	34910000	24232000	36718000	39006000	44317000	26019000	36236000	37727000	37685000	33220000	31199000
DNA-(apurinic or apyrimidinic site) lyase;DNA-(apurinic or apyrimidinic site) lyase, mitochondrial	APEX1	13	13	12	12	10	8	8	9	13	10	11	7	11	12	9	11	10	12	12	10	8	8	9	13	10	11	7	11	12	9	11	10	209340000	199170000	297670000	275410000	195210000	242250000	210500000	221510000	223030000	191020000	228050000	218280000	220180000	224740000	221940000
Calnexin	CANX	9	9	7	7	5	5	6	5	6	7	6	3	7	6	6	7	6	7	7	5	5	6	5	6	7	6	3	7	6	6	7	6	93440000	101750000	87345000	66155000	66368000	66895000	78694000	72828000	90484000	64396000	78713000	74781000	88094000	92577000	84110000
Proteasome subunit alpha type-5	PSMA5	5	5	4	4	3	3	3	3	4	4	3	1	4	3	3	4	3	4	4	3	3	3	3	4	4	3	1	4	3	3	4	3	54920000	68884000	51662000	39341000	36851000	38970000	48070000	33680000	56936000	0	55605000	74255000	53541000	56226000	31670000
Proteasome subunit beta type-6	PSMB6	3	3	2	2	2	1	2	2	3	1	1	0	2	2	2	1	1	2	2	2	1	2	2	3	1	1	0	2	2	2	1	1	0	0	0	0	0	0	13484000	0	0	0	0	0	0	0	0
Proteasome subunit beta type-5	PSMB5	2	2	0	2	1	0	0	0	0	0	0	0	1	1	0	1	0	0	2	1	0	0	0	0	0	0	0	1	1	0	1	0	0	0	1210000	0	0	0	0	0	0	0	0	0	0	0	0
ATP-binding cassette sub-family D member 3	ABCD3	6	6	3	4	3	3	2	2	4	1	1	0	2	3	1	2	1	3	4	3	3	2	2	4	1	1	0	2	3	1	2	1	19606000	18133000	0	18265000	0	0	0	0	0	0	0	0	0	0	0
Tropomodulin-1	TMOD1	7	6	5	5	2	4	5	2	4	6	3	4	4	5	4	6	6	4	4	2	3	4	2	3	5	3	3	3	4	3	5	5	61225000	58651000	24479000	59651000	94238000	47162000	66660000	68679000	66385000	47049000	73712000	49739000	64753000	62992000	78228000
Mitogen-activated protein kinase 1	MAPK1	3	3	2	3	2	2	2	2	2	1	2	0	2	2	2	2	1	2	3	2	2	2	2	2	1	2	0	2	2	2	2	1	17983000	17435000	22907000	11891000	13557000	14958000	11780000	0	14688000	0	13445000	12945000	16412000	0	0
Granulins;Acrogranin;Paragranulin;Granulin-1;Granulin-2;Granulin-3;Granulin-4;Granulin-5;Granulin-6;Granulin-7	GRN	8	8	8	5	4	5	6	4	4	5	5	5	7	6	6	4	3	8	5	4	5	6	4	4	5	5	5	7	6	6	4	3	61035000	52302000	67616000	68995000	89826000	64110000	74376000	45329000	59134000	52529000	56525000	66963000	52317000	51540000	52882000
Ephrin type-A receptor 2	EPHA2	2	1	2	2	1	1	1	0	1	1	1	1	0	0	0	1	1	1	1	0	0	0	0	0	1	1	1	0	0	0	1	1	0	10491000	0	0	0	0	0	0	0	0	0	0	0	0	0
SHC-transforming protein 1	SHC1	21	21	3	5	2	20	20	21	18	20	17	17	19	18	15	14	14	3	5	2	20	20	21	18	20	17	17	19	18	15	14	14	23236000	29659000	14127000	2636200000	2474200000	2935000000	1704300000	1439400000	1982200000	1460500000	1503200000	1699500000	536440000	461690000	455560000
DNA-3-methyladenine glycosylase	MPG	6	6	5	5	5	4	6	4	4	5	5	3	5	5	5	5	5	5	5	5	4	6	4	4	5	5	3	5	5	5	5	5	73018000	51465000	78703000	84649000	87298000	81610000	73193000	52520000	81946000	79788000	64803000	93378000	64262000	62128000	63191000
Transketolase	TKT	4	4	2	4	3	2	2	1	2	4	2	2	2	2	3	2	2	2	4	3	2	2	1	2	4	2	2	2	2	3	2	2	780760000	567790000	620140000	750270000	526060000	0	538160000	406000000	917890000	903730000	804010000	1131600000	852550000	468730000	790800000
Myristoylated alanine-rich C-kinase substrate	MARCKS	7	7	4	6	3	4	4	4	3	4	4	3	5	4	5	6	5	4	6	3	4	4	4	3	4	4	3	5	4	5	6	5	20733000	22892000	19161000	13902000	16492000	11745000	20775000	21431000	22274000	21877000	16635000	14310000	18093000	22569000	24624000
Peroxiredoxin-6	PRDX6	26	26	23	22	18	16	20	18	21	21	22	17	18	22	23	21	19	23	22	18	16	20	18	21	21	22	17	18	22	23	21	19	5486800000	4645200000	6027000000	4283300000	4723800000	4991900000	4035200000	4154200000	4364400000	4475200000	4425300000	6330800000	4829100000	4475500000	5269300000
Flavin reductase (NADPH)	BLVRB	2	2	1	1	2	1	1	1	1	0	1	1	2	2	1	0	1	1	1	2	1	1	1	1	0	1	1	2	2	1	0	1	22397000	0	23655000	0	0	0	0	0	0	0	14434000	22815000	0	0	0
Peroxiredoxin-5, mitochondrial	PRDX5	1	1	0	1	0	0	1	0	1	1	0	0	0	0	0	0	0	0	1	0	0	1	0	1	1	0	0	0	0	0	0	0	0	0	0	0	0	0	0	16676000	0	0	0	0	0	0	0
60S ribosomal protein L12	RPL12	16	16	13	12	15	13	14	14	14	13	15	13	11	13	13	13	12	13	12	15	13	14	14	14	13	15	13	11	13	13	13	12	1457300000	1413200000	2139000000	1219000000	1315700000	1672900000	1270300000	1214700000	1500700000	1594900000	1261100000	1622500000	1232400000	1137700000	1190700000
UMP-CMP kinase	CMPK1	2	2	1	2	1	2	0	2	2	1	0	0	1	1	0	1	0	1	2	1	2	0	2	2	1	0	0	1	1	0	1	0	0	7667900	0	5025100	0	6910500	6176800	0	0	0	0	0	0	0	0
Protein disulfide-isomerase A3	PDIA3	22	16	15	19	12	16	15	9	18	19	15	6	17	16	17	19	19	10	13	7	11	10	5	12	13	11	4	11	11	13	14	13	398890000	437840000	236510000	315390000	359580000	340040000	365910000	376650000	306170000	125280000	360800000	285280000	388810000	368040000	434200000
Serine/threonine-protein phosphatase 2A 65 kDa regulatory subunit A alpha isoform	PPP2R1A	8	7	6	7	8	2	5	4	7	6	6	4	4	7	6	6	5	6	6	7	2	4	3	6	5	5	4	3	6	5	5	4	56966000	70312000	71824000	46147000	43727000	73340000	55239000	49788000	66114000	43769000	78384000	68228000	57865000	60226000	58847000
Peptidyl-prolyl cis-trans isomerase F, mitochondrial;Peptidyl-prolyl cis-trans isomerase	PPIF	10	10	10	10	10	7	8	9	6	7	9	5	7	7	7	6	6	10	10	10	7	8	9	6	7	9	5	7	7	7	6	6	153020000	192220000	218080000	148450000	136040000	153260000	188550000	224230000	163310000	157050000	130670000	200760000	166990000	203430000	165410000
Glycylpeptide N-tetradecanoyltransferase 1	NMT1	4	4	3	4	4	2	3	3	3	3	3	1	4	3	2	3	2	3	4	4	2	3	3	3	3	3	1	4	3	2	3	2	39226000	43431000	63502000	66937000	47110000	49005000	45462000	39613000	44395000	0	37436000	45634000	51709000	44081000	53522000
S-adenosylmethionine synthase isoform type-2	MAT2A	22	22	19	22	19	15	19	17	19	18	17	11	18	15	17	17	16	19	22	19	15	19	17	19	18	17	11	18	15	17	17	16	535470000	584720000	848140000	435520000	498940000	691720000	522270000	524530000	636820000	444310000	629770000	744860000	532760000	548190000	493660000
Carbamoyl-phosphate synthase [ammonia], mitochondrial	CPS1	18	18	10	10	12	8	7	5	11	11	9	4	9	14	9	12	10	10	10	12	8	7	5	11	11	9	4	9	14	9	12	10	114450000	140390000	127910000	86318000	81395000	94449000	92906000	90349000	83589000	67606000	99764000	107960000	103170000	107870000	74653000
DnaJ homolog subfamily A member 1	DNAJA1	18	18	12	15	12	10	10	11	11	15	12	8	12	13	11	15	12	12	15	12	10	10	11	11	15	12	8	12	13	11	15	12	175590000	214730000	249210000	170750000	175020000	233920000	218780000	234570000	253330000	179410000	189950000	300720000	200960000	235430000	219810000
RAC-beta serine/threonine-protein kinase;RAC-alpha serine/threonine-protein kinase	AKT2;AKT1	2	2	1	1	1	1	1	1	1	1	1	1	0	1	1	1	1	1	1	1	1	1	1	1	1	1	1	0	1	1	1	1	0	0	0	0	0	0	0	0	4189500	0	0	0	0	0	0
Cytochrome b-c1 complex subunit 1, mitochondrial	UQCRC1	2	2	0	1	1	1	1	1	1	1	1	1	2	1	1	1	1	0	1	1	1	1	1	1	1	1	1	2	1	1	1	1	0	16182000	0	0	0	0	0	0	0	0	0	0	0	12942000	0
Heterogeneous nuclear ribonucleoprotein H3	HNRNPH3	5	4	4	3	3	3	3	3	3	3	3	1	3	3	3	2	2	3	2	2	2	2	2	2	2	2	0	2	2	2	1	1	22090000	0	31100000	20268000	21997000	15778000	21891000	21400000	19858000	0	20121000	19569000	24045000	0	0
14-3-3 protein sigma	SFN	7	5	6	6	5	5	5	5	5	5	6	4	5	5	6	5	5	4	5	4	4	4	4	4	4	4	3	4	4	5	4	4	51707000	43552000	40668000	47178000	59740000	44646000	38524000	40552000	49986000	38415000	41734000	53233000	67029000	30049000	47233000
Stress-induced-phosphoprotein 1	STIP1	8	8	5	5	5	4	4	5	6	7	3	2	4	5	1	6	5	5	5	5	4	4	5	6	7	3	2	4	5	1	6	5	56792000	42464000	53567000	49316000	55809000	56055000	45987000	51970000	48064000	45452000	45427000	55489000	0	45176000	62456000
Protein S100-A11;Protein S100-A11, N-terminally processed	S100A11	9	9	7	7	7	6	8	6	8	6	5	5	7	6	7	6	6	7	7	7	6	8	6	8	6	5	5	7	6	7	6	6	342240000	298150000	299950000	112070000	125360000	208730000	173990000	162040000	123210000	138940000	186500000	224410000	135610000	193540000	196170000
Peroxiredoxin-2	PRDX2	5	4	3	5	3	2	2	2	2	3	3	3	2	2	2	2	3	2	4	2	1	1	1	1	2	2	2	1	1	1	1	2	23686000	18483000	21857000	0	0	0	0	0	19184000	30010000	0	0	0	0	16999000
Cytidine deaminase	CDA	2	2	2	1	2	1	2	1	1	2	2	2	1	1	2	2	1	2	1	2	1	2	1	1	2	2	2	1	1	2	2	1	17289000	18608000	12531000	0	18466000	0	15964000	20484000	13156000	11670000	14024000	0	9775400	20255000	15146000
Pyrroline-5-carboxylate reductase 1, mitochondrial;Pyrroline-5-carboxylate reductase	PYCR1	5	4	4	5	4	4	4	3	4	5	3	3	4	3	4	4	3	3	4	3	3	3	2	3	4	2	2	3	2	3	3	2	46449000	50210000	89084000	35687000	42482000	62538000	40660000	35268000	59194000	44966000	40490000	59712000	40634000	38037000	39558000
60S ribosomal protein L9	RPL9	16	16	11	12	11	7	7	9	11	11	10	9	10	13	10	11	10	11	12	11	7	7	9	11	11	10	9	10	13	10	11	10	265490000	324820000	341990000	251790000	223330000	289130000	217590000	221410000	288610000	292950000	255340000	288480000	232130000	271320000	244210000
Kinesin-1 heavy chain	KIF5B	27	27	16	18	20	18	19	18	15	15	17	15	15	17	15	16	14	16	18	20	18	19	18	15	15	17	15	15	17	15	16	14	241940000	211100000	298150000	215510000	203530000	253290000	185040000	205950000	234360000	200040000	224840000	273540000	223390000	196070000	223900000
ATP-binding cassette sub-family D member 1	ABCD1	1	1	1	1	1	1	1	1	1	1	1	0	1	1	1	1	1	1	1	1	1	1	1	1	1	1	0	1	1	1	1	1	0	0	0	0	0	0	0	0	7015900	0	0	0	0	0	0
Dual specificity protein kinase TTK	TTK	2	2	2	2	1	2	2	1	2	1	1	1	0	1	1	1	1	2	2	1	2	2	1	2	1	1	1	0	1	1	1	1	9784600	9872800	0	6213200	0	0	9433500	0	0	0	0	0	0	0	0
DNA replication licensing factor MCM4	MCM4	3	3	1	2	2	1	2	2	2	0	2	1	2	2	2	1	2	1	2	2	1	2	2	2	0	2	1	2	2	2	1	2	0	0	0	0	10643000	0	11020000	0	13074000	0	10450000	0	0	0	0
DNA replication licensing factor MCM7	MCM7	11	11	3	8	7	4	4	4	7	5	6	6	4	5	5	5	4	3	8	7	4	4	4	7	5	6	6	4	5	5	5	4	34782000	32952000	45895000	38660000	37207000	57408000	35827000	35322000	37633000	41906000	38592000	40192000	45283000	35872000	34751000
Serine hydroxymethyltransferase, cytosolic	SHMT1	2	2	2	2	1	1	1	1	1	1	1	2	1	2	2	1	2	2	2	1	1	1	1	1	1	1	2	1	2	2	1	2	19048000	20906000	0	0	0	0	0	0	0	15860000	0	18908000	15878000	0	19171000
Serine hydroxymethyltransferase, mitochondrial;Serine hydroxymethyltransferase	SHMT2	22	22	18	15	18	16	14	14	14	16	12	13	14	14	12	13	13	18	15	18	16	14	14	14	16	12	13	14	14	12	13	13	405070000	372110000	461940000	256940000	227490000	291630000	256760000	272640000	273190000	235620000	264050000	316260000	243810000	309600000	278170000
Prohibitin	PHB	12	12	11	10	11	8	9	10	9	10	10	10	8	8	7	8	9	11	10	11	8	9	10	9	10	10	10	8	8	7	8	9	170210000	220100000	258680000	123550000	174890000	178880000	148750000	192550000	195140000	117730000	176870000	205000000	141220000	156110000	138960000
Merlin	NF2	6	6	1	3	4	2	2	4	4	3	1	2	3	4	2	4	3	1	3	4	2	2	4	4	3	1	2	3	4	2	4	3	17125000	19578000	35656000	30928000	23721000	32147000	26865000	25736000	0	26419000	22705000	17227000	29060000	28390000	28422000
Pulmonary surfactant-associated protein D	SFTPD	1	1	0	0	0	0	1	0	0	0	0	0	0	0	1	1	0	0	0	0	0	1	0	0	0	0	0	0	0	1	1	0	0	0	0	0	0	0	0	0	0	0	0	0	0	6815400	0
Replication factor C subunit 2	RFC2	3	3	2	2	3	2	2	0	2	3	3	0	2	2	2	1	3	2	2	3	2	2	0	2	3	3	0	2	2	2	1	3	68853000	37290000	61898000	49673000	43016000	0	36776000	31351000	46238000	0	57030000	39906000	53097000	0	33990000
Replication factor C subunit 1	RFC1	9	9	8	7	8	7	7	6	7	6	7	6	8	6	6	7	7	8	7	8	7	7	6	7	6	7	6	8	6	6	7	7	88980000	64217000	68693000	98397000	98720000	95689000	87084000	66602000	83446000	68794000	80669000	85572000	111210000	77178000	77286000
60S ribosomal protein L22	RPL22	8	2	6	7	5	4	3	4	6	6	5	2	4	3	5	5	5	1	2	1	1	0	1	1	2	1	0	1	0	1	0	1	51561000	79685000	76100000	34579000	35051000	60244000	52248000	52975000	56178000	52537000	44277000	66540000	70891000	76388000	76462000
Keratin, type I cytoskeletal 9	KRT9	34	33	28	32	12	29	17	16	23	29	23	16	17	18	19	26	25	27	31	12	28	16	15	23	28	22	15	16	17	18	25	24	881940000	1419100000	363020000	1202900000	303640000	337460000	639090000	1069600000	517470000	714690000	361030000	512840000	314780000	719570000	1251500000
Fibrillin-1	FBN1	4	4	0	2	1	1	3	2	1	1	1	1	3	2	1	1	1	0	2	1	1	3	2	1	1	1	1	3	2	1	1	1	0	10263000	0	0	15824000	15823000	0	0	0	0	0	12742000	0	0	0
Myosin-9	MYH9	361	302	322	331	280	294	297	257	303	311	296	270	298	293	315	332	314	272	280	238	250	249	212	254	264	244	226	249	245	263	279	262	99017000000	110100000000	44498000000	63492000000	65842000000	51958000000	81920000000	95157000000	65758000000	68668000000	82963000000	71907000000	85105000000	114610000000	93182000000

## Sheet: Student's t-test_2 vs. 0 min
Protein IDs	Majority protein IDs	Protein names	Gene names	Student's T-test Significant LFQ intensity 2 min_LFQ intensity 0 min	Student's T-test significant	Peptides	Razor + unique peptides	Unique peptides	Sequence coverage [%]	Unique + razor sequence coverage [%]	Unique sequence coverage [%]	Mol. weight [kDa]	Q-value	Score	Intensity	MS/MS count	-Log Student's T-test p-value LFQ intensity 2 min_LFQ intensity 0 min	Student's T-test q-value LFQ intensity 2 min_LFQ intensity 0 min	Student's T-test Difference LFQ intensity 2 min_LFQ intensity 0 min	Student's T-test Test statistic LFQ intensity 2 min_LFQ intensity 0 min	LFQ intensity 2 min_1 (Log2 transformed)	LFQ intensity 2 min_2 (Log2 transformed)	LFQ intensity 2 min_3 (Log2 transformed)	LFQ intensity 0 min_1 (Log2 transformed)	LFQ intensity 0 min_2 (Log2 transformed)	LFQ intensity 0 min_3 (Log2 transformed)
A0A1B0GW38;A0A0U1RQX8;P22681;A0A0U1RR39;A0A0U1RRJ5	A0A1B0GW38;A0A0U1RQX8;P22681;A0A0U1RR39	E3 ubiquitin-protein ligase CBL	CBL	+	LFQ intensity 2 min_LFQ intensity 0 min	17	17	15	27.8	27.8	25.4	95.95	0	83.028	3432100000	153	2.09041	0.0443243	1.07244	1.49063	28.1717	28.1802	28.4784	26.9552	27.0693	27.5886
Q06124;H0YF12	Q06124	Tyrosine-protein phosphatase non-receptor type 11	PTPN11	+	LFQ intensity 2 min_LFQ intensity 0 min	7	7	7	12.9	12.9	12.9	68.436	0	30.101	2258600000	77	2.39599	0.0433939	1.08379	1.58837	27.5508	27.8933	27.9959	26.5576	26.6632	26.968
Q7Z7K6	Q7Z7K6	Centromere protein V	CENPV	+	LFQ intensity 2 min_LFQ intensity 0 min	5	5	4	27.6	27.6	24.4	29.946	0	13.629	1708700000	70	1.93159	0.0392258	1.28007	1.61822	27.1174	27.222	26.4716	25.8681	25.7869	25.3158
Q9Y5K6	Q9Y5K6	CD2-associated protein	CD2AP	+	LFQ intensity 2 min_LFQ intensity 0 min	14	14	14	25.8	25.8	25.8	71.45	0	22.994	1072300000	39	1.86069	0.038	1.30915	1.6117	26.6171	26.6843	26.8764	25.1009	25.1279	26.0215
Q96B97;Q5JPT2;Q5VSN0;Q5JPT1;Q5JPT3	Q96B97;Q5JPT2;Q5VSN0	SH3 domain-containing kinase-binding protein 1	SH3KBP1	+	LFQ intensity 2 min_LFQ intensity 0 min	13	13	13	21.8	21.8	21.8	73.125	0	49.338	1436800000	74	2.98394	0	1.32984	2.02736	27.145	26.981	27.2136	25.6129	25.6766	26.0606
D3TTY5;A0A087WU80;P21580;A0A087X1N1	D3TTY5;A0A087WU80;P21580;A0A087X1N1	Tumor necrosis factor alpha-induced protein 3;A20p50;A20p37	TNFAIP3	+	LFQ intensity 2 min_LFQ intensity 0 min	2	2	2	4.5	4.5	4.5	76.161	0.00052715	3.2007	105600000	11	1.69807	0.0195556	1.64433	1.75092	23.2072	23.6732	23.6415	21.0577	22.1096	22.4216
E7EUA0;E7ETM8	E7EUA0;E7ETM8		NEXN	+	LFQ intensity 2 min_LFQ intensity 0 min	27	2	2	41.8	4.8	4.8	52.738	0	6.1092	258470000	15	1.16497	0.0421176	2.09126	1.55587	24.804	25.1374	23.8399	24.0005	21.7772	21.7299
Q5QJE6;J3KP30;E9PRB3	Q5QJE6;J3KP30	Deoxynucleotidyltransferase terminal-interacting protein 2	DNTTIP2	+	LFQ intensity 2 min_LFQ intensity 0 min	9	9	9	20.8	20.8	20.8	84.468	0	16.909	613220000	34	1.30681	0.0203077	2.42286	1.77035	25.3597	25.5906	25.6016	22.3961	24.8144	22.0729
P41240;H3BUM9	P41240	Tyrosine-protein kinase CSK	CSK	+	LFQ intensity 2 min_LFQ intensity 0 min	5	5	5	11.8	11.8	11.8	50.704	0	7.6387	336510000	16	2.17908	0	2.54514	2.56658	25.3111	25.5856	25.6621	22.1284	23.7902	23.0048
Q86VH2;F2Z355	Q86VH2;F2Z355	Kinesin-like protein KIF27;Kinesin-like protein	KIF27	+	LFQ intensity 2 min_LFQ intensity 0 min	2	2	2	1.6	1.6	1.6	160.28	0.00094697	2.4804	1044800000	12	1.71664	0	2.6856	2.22345	26.0545	25.9165	25.62	23.5517	21.8297	24.1528
Q96S59	Q96S59	Ran-binding protein 9	RANBP9	+	LFQ intensity 2 min_LFQ intensity 0 min	5	5	5	8.6	8.6	8.6	77.846	0	6.2621	654220000	17	1.19635	0.0188571	2.74959	1.73992	26.0836	25.6285	25.6798	21.8309	25.182	22.1301
B7Z3B9;Q13480	B7Z3B9;Q13480	GRB2-associated-binding protein 1	GAB1	+	LFQ intensity 2 min_LFQ intensity 0 min	5	5	5	13.2	13.2	13.2	64.473	0	6.2171	219480000	14	3.05881	0	2.80895	3.44693	24.7998	25.0812	25.6153	22.0334	22.2997	22.7363
G5E9C8;Q07889;Q07890	G5E9C8;Q07889;Q07890	Son of sevenless homolog 1;Son of sevenless homolog 2	SOS1;SOS2	+	LFQ intensity 2 min_LFQ intensity 0 min	7	7	7	5.6	5.6	5.6	150.86	0	8.7983	398250000	16	1.26179	0.01616	2.83275	1.8234	26.3753	26.5259	26.0154	24.8639	24.1225	21.432
C9J1X3;Q07912;H0Y5H7;H7C343;H7C412;H7BZM8	C9J1X3;Q07912;H0Y5H7	Activated CDC42 kinase 1	TNK2	+	LFQ intensity 2 min_LFQ intensity 0 min	7	7	7	6.9	6.9	6.9	114.95	0	7.4791	813430000	40	1.76057	0	3.01417	2.37268	26.2003	26.1553	26.3634	21.8681	23.2824	24.5259
Q96P48;E7EU13;A0A0A0MSJ2;F8WBT0;F5GWN4;F5GWQ2;H0YGD1	Q96P48;E7EU13;A0A0A0MSJ2	Arf-GAP with Rho-GAP domain, ANK repeat and PH domain-containing protein 1	ARAP1	+	LFQ intensity 2 min_LFQ intensity 0 min	48	48	48	31.4	31.4	31.4	162.19	0	204.75	12477000000	311	4.16915	0	3.10313	4.55745	30.1892	30.1737	30.5432	27.1693	26.9816	27.4457
O15357;A0A0A0MTP6;H7BXR2;F5GY16;H0YFZ4	O15357;A0A0A0MTP6	Phosphatidylinositol 3,4,5-trisphosphate 5-phosphatase 2	INPPL1	+	LFQ intensity 2 min_LFQ intensity 0 min	20	20	20	15.9	15.9	15.9	138.6	0	47.392	2895400000	85	2.83783	0	3.20553	3.52022	28.431	28.526	28.8674	25.2131	24.8445	26.1502
P04626;B4DTR1;J3QLU9;F5H1T4;J3KTI5;A0A0A0MSE1;Q15303;M0R0A7;E9PLB1;E9PRQ2;J3QRX1;H0YCF5;G3V4P9;A0A087WW79;J3KPI6;Q16584;Q02779;Q5TCX8;P80192	P04626;B4DTR1;J3QLU9	Receptor tyrosine-protein kinase erbB-2;Receptor protein-tyrosine kinase	ERBB2	+	LFQ intensity 2 min_LFQ intensity 0 min	15	13	13	14.6	12.9	12.9	137.91	0	35.064	772820000	49	3.94044	0	3.69383	4.95122	26.4037	26.7496	27.0762	22.8913	22.9052	23.3514
Q12774;H0Y895;A5YM69;C9J591	Q12774	Rho guanine nucleotide exchange factor 5	ARHGEF5	+	LFQ intensity 2 min_LFQ intensity 0 min	15	15	15	14.7	14.7	14.7	176.8	0	51.841	1219800000	65	1.75301	0	4.21127	2.66196	27.2241	27.2781	27.5838	23.8753	21.0332	24.5437
P62993;J3KT38;J3QRL5;J3QLF6	P62993	Growth factor receptor-bound protein 2	GRB2	+	LFQ intensity 2 min_LFQ intensity 0 min	57	17	17	77	24.1	24.1	54.052	0	38.23	5119300000	114	3.9566	0	4.58198	5.71079	28.7817	29.4042	29.4235	24.2523	25.0027	24.6085
P01133	P01133	Pro-epidermal growth factor;Epidermal growth factor	EGF	+	LFQ intensity 2 min_LFQ intensity 0 min	3	3	3	2.1	2.1	2.1	133.99	0	5.7866	1230900000	39	3.11553	0	4.86443	4.7359	27.5812	27.2939	27.4509	23.6186	22.0461	22.068
P00533;E9PFD7;Q504U8;C9JYS6;H3BLT0;P07949	P00533;E9PFD7;Q504U8	Epidermal growth factor receptor;Receptor protein-tyrosine kinase	EGFR	+	LFQ intensity 2 min_LFQ intensity 0 min	68	68	66	42.2	42.2	41.5	134.28	0	323.31	69638000000	759	4.98529	0	6.43235	8.76827	32.624	32.7378	33.1618	26.1181	26.4131	26.6955
P29353;X6R6D0;H0Y539;Q5T182;Q5T188;Q5T181;Q5T187;P98077	P29353;X6R6D0	SHC-transforming protein 1	SHC1	+	LFQ intensity 2 min_LFQ intensity 0 min	21	21	21	38.6	38.6	38.6	62.821	0	323.31	17143000000	256	4.56417	0	6.96902	8.46831	31.2958	31.2043	31.4507	24.4699	24.822	23.752
Q5JVZ5;Q96JJ3;Q5JW01;H0YCM7;Q5JVZ8	Q5JVZ5;Q96JJ3;Q5JW01;H0YCM7	Engulfment and cell motility protein 2	ELMO2			4	4	4	8.8	8.8	8.8	82.364	0.00054615	3.5182	64653000000	8	0.929653	0.0217931	-5.88103	-1.70131	23.0181	31.6047	22.5004	31.6462	31.282	31.8381
J3QLI9;P62314	J3QLI9;P62314	Small nuclear ribonucleoprotein Sm D1	SNRPD1			3	3	3	50.7	50.7	50.7	8.3926	0	8.513	3575800000	25	0.877369	0.0468571	-3.93099	-1.51997	21.8957	22.5105	28.3677	27.7037	28.0874	28.7757
Q13155;A8MU58;F8W950	Q13155;A8MU58;F8W950	Aminoacyl tRNA synthase complex-interacting multifunctional protein 2	AIMP2			3	3	3	12.8	12.8	12.8	35.348	0	13.664	673590000	19	2.19957	0	-3.09904	-2.84112	21.6411	22.7026	23.5796	25.3679	25.8975	25.9551
Q8IWZ3;A0A0A0MQZ8;H0Y7Y3;H0Y785;H0Y472;H0Y4P6;E9PDP5;D6RHC4;H7C2F5;H3BLS9	Q8IWZ3;A0A0A0MQZ8;H0Y7Y3;H0Y785;H0Y472;H0Y4P6;E9PDP5	Ankyrin repeat and KH domain-containing protein 1	ANKHD1			4	4	4	1.7	1.7	1.7	269.45	0	4.1492	1029700000	11	2.57105	0	-2.79122	-3.03065	22.988	22.8988	24.1761	26.2551	25.9715	26.21
Q09161;X6R941;F2Z2T1	Q09161	Nuclear cap-binding protein subunit 1	NCBP1			6	6	6	9.6	9.6	9.6	91.838	0	9.6724	528860000	17	2.25403	0	-2.56525	-2.63854	22.1115	22.8256	23.4181	24.8786	25.314	25.8583
Q96DA6;F2Z3A7;G5E9V2	Q96DA6;F2Z3A7	Mitochondrial import inner membrane translocase subunit TIM14	DNAJC19			3	3	3	19.8	19.8	19.8	12.498	0.00051335	3.0019	413400000	6	4.79223	0	-2.54445	-4.2174	22.6087	22.5814	22.2918	25.0235	25.0777	25.0139
O95900	O95900	Probable tRNA pseudouridine synthase 2	TRUB2			2	2	2	10.3	10.3	10.3	36.694	0.00052994	3.234	288640000	8	2.94	0	-2.4738	-3.10047	22.4275	22.3579	22.4397	25.0206	24.3131	25.3128
P54136;E5RH09;E5RJM9	P54136	Arginine--tRNA ligase, cytoplasmic	RARS			5	5	5	8	8	8	75.378	0	5.4187	272010000	17	1.59053	0	-2.35591	-1.99707	23.5739	21.7757	21.9091	24.0695	25.0377	25.2193
Q9Y230;M0R0Z0;X6R2L4	Q9Y230;M0R0Z0;X6R2L4	RuvB-like 2	RUVBL2			2	2	2	4.5	4.5	4.5	51.156	0.00051921	3.1038	289140000	5	2.87214	0	-2.28974	-2.90849	22.9771	22.1191	22.544	24.898	24.5594	25.052
Q6FI81;H3BV90	Q6FI81;H3BV90	Anamorsin	CIAPIN1			2	2	2	7.7	7.7	7.7	33.582	0	3.7512	264140000	16	1.73185	0	-1.94384	-1.93053	23.1313	22.7381	21.8844	25.0444	23.8645	24.6764
Q92616	Q92616	Translational activator GCN1	GCN1L1			6	6	6	3.1	3.1	3.1	292.75	0	8.679	170700000	15	1.41266	0.0282667	-1.83525	-1.66072	21.5389	21.1505	23.0417	23.5472	24.1117	23.578
H9KV28;A0A140T8Z0;A0A0G2JH68;O60610	H9KV28;A0A140T8Z0;A0A0G2JH68;O60610	Protein diaphanous homolog 1	DIAPH1			3	3	3	3.5	3.5	3.5	136.85	0.00053447	3.3047	350100000	5	2.28071	0	-1.7198	-2.11996	23.3205	22.3846	22.4459	24.585	24.355	24.3704
A0A087WV05;Q99417;A0A0D9SEI7	A0A087WV05;Q99417;A0A0D9SEI7	C-Myc-binding protein	MYCBP			2	2	2	18.2	18.2	18.2	12.755	0.00049628	2.7555	208770000	15	2.21022	0	-1.59767	-1.9909	22.3249	23.1956	23.0396	24.5308	24.1784	24.6438
B7Z7P8;P62495;D6RCB3;D6RJE8;I3L492	B7Z7P8;P62495;D6RCB3;D6RJE8;I3L492	Eukaryotic peptide chain release factor subunit 1	ETF1			3	3	3	6.1	6.1	6.1	47.475	0.00053562	3.3267	131580000	4	3.8569	0	-1.46225	-2.42788	22.3982	22.2543	22.3007	23.6102	23.7988	23.9309
Q7Z406;M0QY43	Q7Z406;M0QY43	Myosin-14	MYH14			30	3	3	9	1.2	1.2	227.87	0	66.906	2573900000	68	1.75702	0.0455556	-1.20731	-1.49173	25.8924	26.1051	26.2181	27.5214	27.6226	26.6937
P29401;E9PFF2;A0A0B4J1R6;F8W888	P29401;E9PFF2;A0A0B4J1R6	Transketolase	TKT			4	4	4	10.4	10.4	10.4	67.877	0	7.1365	14030000000	31	0.436056	0.294828	-2.35397	-0.836776	29.4828	28.9706	22.3137	29.5403	29.0808	29.208
O15511;B1ALC0	O15511;B1ALC0	Actin-related protein 2/3 complex subunit 5	ARPC5			7	7	7	70.9	70.9	70.9	16.32	0	14.161	1659400000	29	0.743964	0.179789	-1.69376	-1.09641	24.4747	26.6085	23.1184	26.5863	26.7491	25.9475
P25789;H0YMZ1;H0YN18;H0YL69;H0YMI6;H0YMA1;H0YKT8;H0YLS6;H0YLC2;H0YKS0	P25789;H0YMZ1;H0YN18;H0YL69;H0YMI6;H0YMA1;H0YKT8	Proteasome subunit alpha type-4;Proteasome subunit alpha type;Proteasome subunit beta type	PSMA4			7	7	7	25.7	25.7	25.7	29.483	0	9.7581	704230000	27	0.622706	0.212407	-1.69012	-0.982268	25.0708	25.433	21.6277	25.4945	25.7278	25.9796
P17066;P48741	P17066;P48741	Heat shock 70 kDa protein 6;Putative heat shock 70 kDa protein 7	HSPA6;HSPA7			12	2	2	15.7	3.7	3.7	71.027	0	26.078	1889200000	29	0.461196	0.334957	-1.65022	-0.806762	22.3776	26.9973	27.0202	27.2188	26.9732	27.1537
Q9BWJ5	Q9BWJ5	Splicing factor 3B subunit 5	SF3B5			2	2	2	40.7	40.7	40.7	10.135	0	8.5924	1127400000	18	0.42138	0.400414	-1.57023	-0.751691	26.0918	26.2921	21.5518	26.1837	25.6099	26.8528
P05976;P08590	P05976;P08590	Myosin light chain 1/3, skeletal muscle isoform;Myosin light chain 3	MYL1;MYL3			2	2	2	8.2	8.2	8.2	21.145	0	10.505	9538600000	38	0.471056	0.334942	-1.55594	-0.805785	27.5851	27.8979	25.0655	29.4016	29.6357	26.179
Q86TB9	Q86TB9	Protein PAT1 homolog 1	PATL1			4	4	4	6.8	6.8	6.8	86.849	0	9.6283	344400000	27	1.02721	0.108231	-1.54522	-1.28095	22.8993	24.382	21.9831	24.4868	24.5842	24.829
P23258;K7EKE5;Q9NRH3;K7EIS0	P23258;K7EKE5;Q9NRH3;K7EIS0	Tubulin gamma-1 chain;Tubulin gamma-2 chain;Tubulin gamma chain	TUBG1;TUBG2			4	4	4	13.1	13.1	13.1	51.169	0	5.637	265440000	13	0.810305	0.172747	-1.48802	-1.10253	21.5247	22.6501	24.2914	24.0998	23.9717	24.8587
Q9Y678;Q9UBF2	Q9Y678	Coatomer subunit gamma-1	COPG1			6	6	6	8.5	8.5	8.5	97.717	0	8.7755	720970000	24	0.552824	0.267895	-1.48351	-0.878618	21.6096	24.9995	25.3275	25.4423	25.4642	25.4808
P50395;Q5SX91;Q5SX87;P31150	P50395;Q5SX91;Q5SX87;P31150	Rab GDP dissociation inhibitor beta;Rab GDP dissociation inhibitor alpha	GDI2;GDI1			4	4	4	14.6	14.6	14.6	50.663	0	7.8555	437800000	19	0.980697	0.135071	-1.4625	-1.21982	22.7438	22.8888	24.6798	24.5223	24.6462	25.5314
P49959;F8W7U8;F5GXT0	P49959;F8W7U8	Double-strand break repair protein MRE11A	MRE11A			5	5	5	9	9	9	80.592	0	6.4653	251580000	15	0.659733	0.216319	-1.45009	-0.96968	21.0605	24.2355	23.5216	24.6713	23.8762	24.6204
Q9Y399;Q5T8A0	Q9Y399	28S ribosomal protein S2, mitochondrial	MRPS2			3	3	3	9.1	9.1	9.1	33.249	0	3.6671	252080000	10	1.22777	0.0878222	-1.40543	-1.35436	23.8438	22.2964	22.2765	23.958	24.2335	24.4416
B4DEH8;G3V4T2;Q86U42;H0YJH9	B4DEH8;G3V4T2;Q86U42;H0YJH9	Polyadenylate-binding protein 2	PABPN1			2	2	2	11.3	11.3	11.3	18.99	0	3.8551	284010000	12	0.656762	0.225213	-1.363	-0.946935	21.9891	23.1919	25.1803	24.5645	24.8954	24.9904
Q5VUA4	Q5VUA4	Zinc finger protein 318	ZNF318			7	7	7	4.8	4.8	4.8	251.11	0	5.702	1703000000	18	0.482453	0.35572	-1.28532	-0.775202	26.4714	27.0094	23.3897	27.3964	26.4911	26.8389
E9PF06;H0Y9G6;E7ETU7;P09001;D6RC14	E9PF06;H0Y9G6;E7ETU7;P09001	39S ribosomal protein L3, mitochondrial	MRPL3			3	3	3	36.4	36.4	36.4	19.58	0	8.5286	989640000	25	0.539877	0.305438	-1.28084	-0.827752	22.7857	25.9929	25.8046	25.977	26.0476	26.4011
H0YE74;Q12996	H0YE74;Q12996	Cleavage stimulation factor subunit 3	CSTF3			2	2	2	40.7	40.7	40.7	10.058	0	8.6448	234270000	21	0.938226	0.161863	-1.26769	-1.12001	22.236	23.0354	23.9977	23.8925	24.0822	25.0973
Q8TAD8	Q8TAD8	Smad nuclear-interacting protein 1	SNIP1			3	3	3	7.3	7.3	7.3	45.777	0	6.7544	224760000	13	0.746276	0.211162	-1.26319	-0.989142	22.3455	21.4741	23.8924	23.4806	23.5437	24.4772
Q6NUK1	Q6NUK1	Calcium-binding mitochondrial carrier protein SCaMC-1	SLC25A24			2	2	2	5.2	5.2	5.2	53.354	0.00049554	2.7504	187450000	14	1.02696	0.1376	-1.26263	-1.17207	23.0767	21.4689	23.1394	23.657	23.6214	24.1944
O15397;F5H815;F5H2I3	O15397	Importin-8	IPO8			5	5	5	4.6	4.6	4.6	119.94	0	11.045	463110000	19	0.568127	0.289867	-1.25991	-0.848021	21.7613	24.6159	24.8028	24.9005	24.9701	25.089
E9PLL0;E9PQA6;Q96EY5;M0QZK6;E9PLZ8	E9PLL0;E9PQA6;Q96EY5;M0QZK6	Multivesicular body subunit 12A	MVB12A			3	3	3	40.5	40.5	40.5	12.987	0	5.7692	479460000	17	0.537853	0.326174	-1.22991	-0.815053	25.5212	22.0745	23.5258	25.1686	24.6818	24.9609
H0Y5F5;H0YEU6;H0Y6X6	H0Y5F5;H0YEU6	Polyadenylate-binding protein	PABPC4			36	2	2	49.5	3.6	3.6	60.133	0.0070277	1.735	1161300000	9	0.379891	0.488881	-1.19562	-0.656161	22.498	26.2671	26.562	26.0302	26.2118	26.6718
Q9NQG5;A2A2M0	Q9NQG5	Regulation of nuclear pre-mRNA domain-containing protein 1B	RPRD1B			3	3	3	13.2	13.2	13.2	36.899	0	7.0538	130530000	12	1.11	0.129841	-1.19397	-1.18706	23.3673	22.1464	22.0283	24.1843	23.2512	23.6884
P60842;J3KT04;J3KS93;J3QKZ9;J3QLN6;J3KS25;J3QR64;J3KTB5;J3QL43;J3QS69;J3KT12;E7EQG2;Q14240;J3QQP0;E7EMV8;J3KSN7;E9PBH4;F8WE11	P60842;J3KT04;J3KS93;J3QKZ9;J3QLN6;J3KS25;J3QR64;J3KTB5;J3QL43;J3QS69;J3KT12;E7EQG2;Q14240	Eukaryotic initiation factor 4A-I;Eukaryotic initiation factor 4A-II;Eukaryotic initiation factor 4A-II, N-terminally processed	EIF4A1;EIF4A2			6	5	5	15	11.1	11.1	46.153	0	13.602	703870000	29	0.888086	0.185195	-1.1872	-1.05718	25.0889	24.866	23.1716	25.4007	25.8563	25.431
Q75N03;C9J2P9;F8WEM5;C9K074	Q75N03;C9J2P9	E3 ubiquitin-protein ligase Hakai	CBLL1			3	3	3	7.5	7.5	7.5	54.519	0.00053107	3.2493	196700000	5	1.45166	0.0885106	-1.18048	-1.34494	23.4621	22.9256	22.1784	24.0796	23.9096	24.1184
P60891;P21108;B1ALA7;A0A0B4J207	P60891;P21108;B1ALA7;A0A0B4J207	Ribose-phosphate pyrophosphokinase 1;Ribose-phosphate pyrophosphokinase 3	PRPS1;PRPS1L1			6	6	2	17.9	17.9	5.3	34.834	0	12.294	472350000	29	0.787534	0.213192	-1.17705	-0.989337	24.1684	24.3706	22.6328	24.4127	25.7327	24.5575
P35250;H7C5S7;H7C5P1;H7C5Q7;F8WC37;H7C5A0;H7C5G4	P35250;H7C5S7;H7C5P1;H7C5Q7;F8WC37;H7C5A0;H7C5G4	Replication factor C subunit 2	RFC2			3	3	3	12.4	12.4	12.4	39.157	0	11.069	604230000	19	0.52383	0.35194	-1.17117	-0.789734	25.566	25.3584	22.6349	26.037	25.1523	25.8834
P54577;A0A0C4DGZ5	P54577;A0A0C4DGZ5	Tyrosine--tRNA ligase, cytoplasmic;Tyrosine--tRNA ligase, cytoplasmic, N-terminally processed;Tyrosine--tRNA ligase	YARS			11	11	11	21.2	21.2	21.2	59.143	0	12.791	744490000	34	0.670023	0.255562	-1.16616	-0.904238	25.3487	25.2321	22.9243	25.7056	25.655	25.643
Q9Y4W6	Q9Y4W6	AFG3-like protein 2	AFG3L2			3	3	3	5.8	5.8	5.8	88.583	0	5.2484	217410000	9	0.766288	0.22	-1.15079	-0.966041	21.8222	23.8193	22.7463	23.7111	23.4377	24.6913
P84090;G3V279	P84090;G3V279	Enhancer of rudimentary homolog	ERH			6	6	6	45.2	45.2	45.2	12.259	0	31.185	2850900000	60	1.67987	0.0566829	-1.14218	-1.41186	26.3274	26.6395	26.8464	27.5396	28.2814	27.4188
P31949	P31949	Protein S100-A11;Protein S100-A11, N-terminally processed	S100A11			9	9	9	59	59	59	11.74	0	65.133	3288900000	62	1.78386	0.0507368	-1.12788	-1.4393	26.7398	26.9015	27.6371	28.3504	28.1515	28.1602
Q9ULX3;H3BUR4	Q9ULX3	RNA-binding protein NOB1	NOB1			8	8	8	26.5	26.5	26.5	46.674	0	9.8351	963300000	20	0.361959	0.51312	-1.11685	-0.624898	26.1221	22.2125	25.9726	25.8771	25.6386	26.142
P82933	P82933	28S ribosomal protein S9, mitochondrial	MRPS9			5	5	5	17.9	17.9	17.9	45.834	0	14.78	579440000	24	0.637419	0.272586	-1.11649	-0.8655	24.8982	24.7298	22.4896	24.8687	25.2485	25.3499
S4R3N9;A0A0A0MS41;A0A1P0AYU5;Q9BWM7	S4R3N9;A0A0A0MS41;A0A1P0AYU5;Q9BWM7	Sideroflexin;Sideroflexin-3	SFXN3			3	3	3	20.9	20.9	20.9	19.605	0.00054765	3.5429	307080000	19	0.872824	0.208632	-1.1146	-1.01847	24.1211	22.1606	22.6023	24.057	24.0397	24.1312
P61163;P42025;A0A1B0GVS3;R4GMT0	P61163;P42025;A0A1B0GVS3;R4GMT0	Alpha-centractin;Beta-centractin	ACTR1A;ACTR1B			4	4	4	10.6	10.6	10.6	42.613	0	8.4605	861110000	32	0.651363	0.267714	-1.11294	-0.874514	25.2603	25.7592	23.3015	25.5534	25.9121	26.1943
P45880;A0A0A0MR02;Q5JSD2;Q5JSD1	P45880;A0A0A0MR02	Voltage-dependent anion-selective channel protein 2	VDAC2			5	5	5	22.8	22.8	22.8	31.566	0	6.3434	406790000	21	1.11216	0.163493	-1.08488	-1.13159	24.004	24.4718	22.9682	24.9556	25.0635	24.6795
P68032;P68133;P62736;P63267;A6NL76;C9JFL5;F6UVQ4;F6QUT6;F8WB63;B8ZZJ2	P68032;P68133;P62736;P63267;A6NL76	Actin, alpha cardiac muscle 1;Actin, alpha skeletal muscle;Actin, aortic smooth muscle;Actin, gamma-enteric smooth muscle	ACTC1;ACTA1;ACTA2;ACTG2			33	7	7	52	23.3	23.3	42.019	0	133.32	66110000000	259	0.324411	0.546246	-1.08459	-0.579027	31.76	31.1763	28.5802	32.6305	32.4768	29.663
F5GXS0;A0A140TA49;A0A140TA44;A0A140TA32;A0A140TA29;A0A0G2JL54;A0A0G2JPR0;P0C0L5;P0C0L4	F5GXS0;A0A140TA49;A0A140TA44;A0A140TA32;A0A140TA29;A0A0G2JL54;A0A0G2JPR0;P0C0L5;P0C0L4	Complement C4-B;Complement C4 beta chain;Complement C4-B alpha chain;C4a anaphylatoxin;C4b-B;C4d-B;Complement C4 gamma chain;Complement C4-A;Complement C4 beta chain;Complement C4-A alpha chain;C4a anaphylatoxin;C4b-A;C4d-A;Complement C4 gamma chain	C4B;C4A			3	3	3	2.1	2.1	2.1	187.67	0	50.166	1202700000	25	0.913139	0.213231	-1.0791	-1.02601	24.152	25.6622	25.8335	26.1031	26.5622	26.2196
E9PNW0;E9PJJ2;E9PS34;E9PNJ7;C9J6D1;Q99733;A8MXH2;E9PKT8;C9JZI7;E9PKI2;C9J1B1;E9PP22	E9PNW0;E9PJJ2;E9PS34;E9PNJ7;C9J6D1;Q99733;A8MXH2;E9PKT8;C9JZI7;E9PKI2	Nucleosome assembly protein 1-like 4	NAP1L4			7	5	5	71	60.7	60.7	12.25	0	8.9001	887220000	24	0.446212	0.443831	-1.07382	-0.699751	25.6946	25.6969	22.6015	25.7986	25.5781	25.8376
P25786;F5GX11;B4DEV8	P25786;F5GX11	Proteasome subunit alpha type-1	PSMA1			5	5	5	25.5	25.5	25.5	29.555	0	7.3571	307710000	22	1.34818	0.132073	-1.06559	-1.22545	23.7096	23.6898	22.6542	24.5266	24.1716	24.5521
O95573	O95573	Long-chain-fatty-acid--CoA ligase 3	ACSL3			7	7	5	15	15	12.2	80.419	0	20.635	888820000	17	0.548725	0.354272	-1.05689	-0.781629	26.261	25.5157	23.4281	26.1185	25.9797	26.2773
P14373;A0A0G2JIZ4;A0A140T9Q6;A0A140T9B9;A0A140T9N6;A0A140T9V9;H0Y551	P14373	Zinc finger protein RFP	TRIM27			9	9	9	22.6	22.6	22.6	58.489	0	126.38	1495900000	49	0.298238	0.57087	-1.05576	-0.545097	26.8903	22.5119	26.3839	26.8425	26.5558	25.555
C9JRZ6;Q9NX63;F8WAR4	C9JRZ6;Q9NX63;F8WAR4	MICOS complex subunit MIC19	CHCHD3			5	5	5	21.1	21.1	21.1	26.694	0	20.944	571710000	30	0.858631	0.214364	-1.03298	-0.975169	24.674	24.9558	23.266	25.0508	25.7163	25.2277
Q92747;E9PF58	Q92747;E9PF58	Actin-related protein 2/3 complex subunit 1A	ARPC1A			3	3	3	12.4	12.4	12.4	41.569	0	6.7212	497880000	15	0.745695	0.257441	-1.02018	-0.904408	24.2673	22.4743	24.3582	24.8059	24.8986	24.456
Q8N9T8;H0YH26;H0YG91;H0YFD2;F8WFC1	Q8N9T8;H0YH26	Protein KRI1 homolog	KRI1			5	5	5	10.7	10.7	10.7	82.597	0	10.03	247780000	15	0.680307	0.282	-1.00079	-0.856396	21.9831	23.261	24.294	24.1748	24.1503	24.2153
Q86VP6;F5H6I6;A0A0C4DGH5;F8WBB8;H0YH27;O75155	Q86VP6;F5H6I6;A0A0C4DGH5	Cullin-associated NEDD8-dissociated protein 1	CAND1			4	4	4	3.7	3.7	3.7	136.37	0	10.505	322460000	19	0.899656	0.211486	-0.998414	-0.981107	23.8766	24.13	22.4782	24.3953	24.4697	24.615
E9PM69;R4GNH3;P17980;E9PKD5;E9PLG2;E9PN50;E9PMD8	E9PM69;R4GNH3;P17980;E9PKD5	26S protease regulatory subunit 6A	PSMC3			4	4	4	13.1	13.1	13.1	44.323	0	8.1458	659410000	21	0.840618	0.22716	-0.996646	-0.948956	24.8116	25.037	23.3941	25.1381	25.7907	25.3039
C9JQV0;Q9BRJ6;H7C0T1;H7C2R9	C9JQV0;Q9BRJ6;H7C0T1;H7C2R9	Uncharacterized protein C7orf50	C7orf50			4	4	4	35.9	35.9	35.9	21.883	0	4.7133	168360000	8	1.40086	0.129935	-0.981719	-1.18758	22.419	23.4848	22.8672	23.8841	23.7331	24.0989
P17655	P17655	Calpain-2 catalytic subunit	CAPN2			3	3	3	4.3	4.3	4.3	79.994	0	3.9568	260180000	12	0.868812	0.223932	-0.980329	-0.956399	23.6958	24.2481	22.5285	24.3905	24.285	24.7379
Q8TDM6;A0A0A0MSL1;A0A0J9YYG8	Q8TDM6;A0A0A0MSL1	Disks large homolog 5	DLG5			5	5	5	3	3	3	213.87	0	4.0659	637240000	11	0.339067	0.546	-0.978665	-0.578088	22.4743	25.8075	26.1854	26.1415	25.5244	25.7372
Q52LJ0	Q52LJ0	Protein FAM98B	FAM98B			4	3	3	15.5	11.2	11.2	37.19	0	7.7153	614440000	22	0.748783	0.261551	-0.974933	-0.887974	25.4122	24.869	23.4194	25.452	25.5147	25.6587
A0A087WX29;Q13148	A0A087WX29;Q13148	TAR DNA-binding protein 43	TARDBP			2	2	2	8.6	8.6	8.6	26.743	0	42.05	1072400000	27	0.400166	0.50583	-0.971664	-0.636028	25.7743	26.2108	23.0128	25.6251	25.8764	26.4115
F5GX77;Q9UI30	F5GX77;Q9UI30	Multifunctional methyltransferase subunit TRM112-like protein	TRMT112			3	3	3	36.8	36.8	36.8	11.972	0	5.6461	636300000	22	0.514993	0.422224	-0.969201	-0.731194	25.3047	25.2643	22.8398	25.656	25.2018	25.4586
P02786;F8WBE5;G3V0E5	P02786;F8WBE5;G3V0E5	Transferrin receptor protein 1;Transferrin receptor protein 1, serum form	TFRC			4	4	4	7.1	7.1	7.1	84.87	0	50.266	1086600000	30	0.504126	0.426777	-0.969154	-0.722828	23.5086	26.1096	25.9366	26.2387	26.0928	26.1308
P60903	P60903	Protein S100-A10	S100A10			3	3	3	30.9	30.9	30.9	11.203	0	4.9869	702550000	24	0.69301	0.288634	-0.964582	-0.850652	23.9978	24.5327	24.7634	25.4966	26.3672	24.3239
P40222	P40222	Alpha-taxilin	TXLNA			7	6	6	17.2	15.8	15.8	61.89	0	9.0423	498830000	19	0.470075	0.440632	-0.956512	-0.692493	24.686	22.2493	24.9484	24.9937	24.5476	25.2119
Q16401;F2Z3J2	Q16401	26S proteasome non-ATPase regulatory subunit 5	PSMD5			5	5	5	12.1	12.1	12.1	56.195	0	6.9037	347430000	14	0.476397	0.444315	-0.945163	-0.694531	22.0231	24.3021	24.8251	24.7275	24.613	24.6452
Q9NZN4	Q9NZN4	EH domain-containing protein 2	EHD2			5	5	4	9.6	9.6	7.9	61.161	0	5.3016	319660000	29	0.404283	0.508969	-0.934071	-0.631417	21.5422	24.5998	24.267	24.1154	24.5188	24.5771
E9PJH7;Q9H936;E9PS95;A0A0D9SEI9;A0A0D9SFE1;K4DIB8;K4DIA8;Q9H1K4	E9PJH7;Q9H936;E9PS95;A0A0D9SEI9;A0A0D9SFE1	Mitochondrial glutamate carrier 1	SLC25A22			5	5	5	20.4	20.4	20.4	33.281	0	24.694	364260000	26	0.998723	0.214139	-0.933065	-0.994509	24.2274	23.2705	24.4744	24.7424	24.631	25.3981
A0A0C4DGI3;B4DJV2;O75390;F8VPF9;F8VPA1;F8W1S4;H0YH82;F8W642;F8VZK9;F8VX07;F8VRP1;F8VX68;F8VTT8;F8W4S1;F8VRI6;H0YIC4;F8VWQ5;F8VR34	A0A0C4DGI3;B4DJV2;O75390;F8VPF9;F8VPA1;F8W1S4;H0YH82;F8W642;F8VZK9;F8VX07;F8VRP1;F8VX68;F8VTT8;F8W4S1	Citrate synthase;Citrate synthase, mitochondrial	CS			10	10	10	19.5	19.5	19.5	44.703	0	12.369	1710300000	54	1.09322	0.209634	-0.915934	-1.02462	25.4328	26.0742	26.5466	26.5621	26.8975	27.3419
P17812	P17812	CTP synthase 1	CTPS1			4	4	4	5.8	5.8	5.8	66.69	0	6.3524	610580000	33	0.798403	0.261808	-0.915234	-0.888852	24.7231	25.1758	23.4323	25.1833	25.4402	25.4534
P32119	P32119	Peroxiredoxin-2	PRDX2			5	4	4	20.7	15.2	15.2	21.892	0	8.7513	179720000	14	0.919784	0.227074	-0.912385	-0.947107	24.3281	23.0226	22.931	24.4975	24.1397	24.3816
A0A140T9R1;O75955;A0A140T9W4;A0A140T9X0;A2AB09;A0A140T907;A0A140T974;A0A140T9B1;A0A140T957;A0A140T910;A0A140T9C3;A0A140T959;A2AB13;A2AB11;A0A0G2JJQ6;A2AB12;A2AB10	A0A140T9R1;O75955;A0A140T9W4;A0A140T9X0;A2AB09	Flotillin-1	FLOT1			5	5	5	15.1	15.1	15.1	39.777	0	5.2105	216440000	21	0.855407	0.252812	-0.901841	-0.91097	23.4361	22.0258	22.5076	24.0537	23.4601	23.1611
J3KPS0;Q9NXW2;V9GYN7;V9GY70	J3KPS0;Q9NXW2;V9GYN7	DnaJ homolog subfamily B member 12	DNAJB12			5	5	5	16.4	16.4	16.4	45.489	0	9.0451	279670000	16	0.622552	0.35256	-0.897449	-0.781551	22.4616	22.8388	24.5116	24.1362	23.9204	24.4478
Q9UN37;I3L4J1	Q9UN37;I3L4J1	Vacuolar protein sorting-associated protein 4A	VPS4A			4	4	4	11.9	11.9	11.9	48.897	0	4.2561	389680000	10	0.38109	0.537692	-0.892136	-0.601216	21.7984	24.7934	24.6769	24.5421	24.5695	24.8335
C9JU48;Q6NXT1;H7BZV9;H7C3L3;D3YTC9;B5MCX7	C9JU48;Q6NXT1;H7BZV9;H7C3L3;D3YTC9	Ankyrin repeat domain-containing protein 54	ANKRD54			4	4	4	39.4	39.4	39.4	22.608	0	11.186	605460000	24	0.500076	0.44191	-0.887643	-0.695953	25.3145	22.9409	25.1355	25.5278	25.0801	25.4459
Q9Y6Y0;H0Y5Y2;X6R674	Q9Y6Y0	Influenza virus NS1A-binding protein	IVNS1ABP			22	22	22	23.5	23.5	23.5	71.729	0	82.225	3662300000	130	1.25683	0.189553	-0.876535	-1.05947	26.6464	27.3765	27.6233	27.8024	28.2146	28.2588
O60573;C9JEL3;B9A044;B8ZZ50;B8ZZL3	O60573;C9JEL3;B9A044;B8ZZ50	Eukaryotic translation initiation factor 4E type 2	EIF4E2			3	3	3	13.1	13.1	13.1	28.362	0	5.6297	377080000	23	0.535524	0.437597	-0.858295	-0.71123	25.1445	22.943	24.9168	25.0339	25.1547	25.3907
A0A087WU28;A0A0B4J2C1;Q4U2R6;M0R176	A0A087WU28;A0A0B4J2C1;Q4U2R6;M0R176	39S ribosomal protein L51, mitochondrial	MRPL51			2	2	2	30.1	30.1	30.1	8.8403	0.00052083	3.1226	315920000	27	0.466569	0.487048	-0.857749	-0.662169	24.0752	21.8208	23.9486	23.832	23.821	24.7648
P04183;K7ERV3	P04183;K7ERV3	Thymidine kinase, cytosolic;Thymidine kinase	TK1			3	3	3	24.8	24.8	24.8	25.468	0	9.0935	456090000	19	0.33905	0.565142	-0.842209	-0.551672	24.9243	21.9777	25.0285	24.6255	24.55	25.2816
F6UT28;P62873;B1AKQ8;F6X3N5;B3KVK2	F6UT28;P62873;B1AKQ8;F6X3N5	Guanine nucleotide-binding protein G(I)/G(S)/G(T) subunit beta-1	GNB1			4	4	4	26.7	26.7	26.7	18.426	0	7.5219	357810000	27	1.13651	0.211883	-0.84193	-0.992388	23.7263	22.8264	23.9159	24.2116	24.512	24.2707
Q86XZ4;F8VS10	Q86XZ4	Spermatogenesis-associated serine-rich protein 2	SPATS2			8	8	8	18.9	18.9	18.9	59.544	0	14.246	329090000	28	0.569145	0.426895	-0.835044	-0.724682	24.2517	24.3864	22.4369	24.4188	24.2937	24.8676
O60701;E7ER83;E7ETF4;E7EV97;D6RHF4;E9PBD2;E7ER95	O60701	UDP-glucose 6-dehydrogenase	UGDH			5	5	5	14	14	14	55.023	0	7.9225	468750000	22	0.395593	0.541214	-0.830116	-0.598637	22.153	24.9237	24.6253	24.5374	24.6954	24.9595
P23284	P23284	Peptidyl-prolyl cis-trans isomerase B	PPIB			23	23	23	71.8	71.8	71.8	23.742	0	190.48	15490000000	271	2.43359	0.10304	-0.821585	-1.29385	29.1357	29.399	29.4681	29.9779	30.2572	30.2325
E9PBS1;P22234;D6RF62	E9PBS1;P22234	Multifunctional protein ADE2;Phosphoribosylaminoimidazole-succinocarboxamide synthase;Phosphoribosylaminoimidazole carboxylase	PAICS			7	7	7	14.8	14.8	14.8	45.651	0	14.612	703330000	41	2.75748	0.0866667	-0.820181	-1.34385	24.8257	24.9173	24.6713	25.5077	25.7872	25.58
M0QXM4;Q15758	M0QXM4;Q15758	Amino acid transporter;Neutral amino acid transporter B(0)	SLC1A5			2	2	2	8.2	8.2	8.2	39.443	0	4.4265	657220000	14	0.427508	0.520605	-0.814636	-0.61987	23.129	25.4955	25.5236	25.5981	25.1868	25.8072
P62318	P62318	Small nuclear ribonucleoprotein Sm D3	SNRPD3			3	3	3	17.5	17.5	17.5	13.916	0	7.3906	508870000	32	1.94666	0.134267	-0.813648	-1.19107	24.1381	24.4488	24.6849	25.0914	25.4075	25.2139
P53999	P53999	Activated RNA polymerase II transcriptional coactivator p15	SUB1			4	4	4	19.7	19.7	19.7	14.395	0	11.07	1473300000	25	1.58641	0.177455	-0.802015	-1.09553	26.1784	25.749	25.8196	26.8841	26.9307	26.3381
P51148;K7EIP6;K7ENY4;K7ERI8;K7ERQ8	P51148	Ras-related protein Rab-5C	RAB5C			3	3	3	20.8	20.8	20.8	23.482	0	12.244	611190000	21	0.601182	0.427077	-0.796913	-0.728759	23.3133	24.7481	25.27	25.0433	25.3707	25.3081
Q16531	Q16531	DNA damage-binding protein 1	DDB1			2	2	2	1.4	1.4	1.4	126.97	0	65.381	431510000	17	0.396188	0.548865	-0.792807	-0.589125	24.6323	24.7323	22.1891	24.6775	24.362	24.8926
F5H157;Q15286	F5H157;Q15286	Ras-related protein Rab-35	RAB35			3	3	3	15.1	15.1	15.1	21.214	0	4.7736	181340000	7	1.58361	0.178025	-0.792793	-1.0862	23.1699	23.3142	22.6958	23.603	23.8937	24.0617
Q9UBB5;X6RBL6	Q9UBB5	Methyl-CpG-binding domain protein 2	MBD2			6	6	5	16.8	16.8	13.9	43.254	0	12.565	523510000	26	0.57022	0.436016	-0.791777	-0.708538	24.9089	25.0727	23.3036	25.0342	24.9104	25.716
O15014;E7ERY8	O15014	Zinc finger protein 609	ZNF609			4	4	4	7.3	7.3	7.3	151.19	0	10.104	195730000	15	0.480389	0.499921	-0.783158	-0.648196	22.0765	24.1355	24.1119	24.3695	23.8491	24.4548
E5RFR9;P63151	E5RFR9;P63151	Serine/threonine-protein phosphatase 2A 55 kDa regulatory subunit B alpha isoform	PPP2R2A			2	2	2	7.1	7.1	7.1	23.007	0.00094162	2.4545	205380000	12	0.739429	0.348796	-0.782656	-0.794208	23.5217	22.3371	23.8828	23.7959	24.0367	24.2569
A0A0C4DFV9;Q01105;A0A087X027;P0DME0	A0A0C4DFV9;Q01105	Protein SET	SET			9	9	9	23.3	23.3	23.3	31.124	0	21.714	2641300000	62	2.01478	0.138303	-0.782349	-1.17071	26.6792	26.6815	27.0438	27.3559	27.654	27.7417
P82932	P82932	28S ribosomal protein S6, mitochondrial	MRPS6			4	4	4	40	40	40	14.226	0	6.6774	394420000	16	0.564049	0.444342	-0.762516	-0.693004	22.8912	24.7927	24.4108	24.9291	24.9626	24.4906
E9PQ57;P78406;B0QZ37;B0QZ36;E9PPG9	E9PQ57;P78406	mRNA export factor	RAE1			3	3	3	13	13	13	47.831	0	57.366	339330000	23	0.437904	0.529057	-0.756096	-0.60961	24.3713	22.6205	24.9362	24.7529	24.2905	25.1528
Q04837;C9K0U8;A0A0G2JLD8;E7EUY5	Q04837;C9K0U8;A0A0G2JLD8;E7EUY5	Single-stranded DNA-binding protein, mitochondrial	SSBP1			4	4	4	32.4	32.4	32.4	17.259	0	12.742	477720000	22	0.612271	0.435135	-0.753038	-0.715843	24.8639	24.5659	23.2844	24.5781	24.9117	25.4836
E7ESI2;G3V5T9;P24941;G3V317	E7ESI2;G3V5T9;P24941;G3V317	Cyclin-dependent kinase 2	CDK2			4	2	2	21.4	13.4	13.4	27.164	0	3.7705	325930000	20	0.489378	0.506614	-0.751877	-0.643086	22.3618	24.4788	24.1428	24.4137	24.1914	24.6338
Q9NZM5;M0QZ34;M0QZU5;M0QYZ9;M0QX73	Q9NZM5;M0QZ34	Glioma tumor suppressor candidate region gene 2 protein	GLTSCR2			4	4	4	8.4	8.4	8.4	54.389	0	6.7831	173650000	17	0.51268	0.494667	-0.739909	-0.65325	23.3699	23.6865	22.0117	23.2504	23.5578	24.4796
C9JBY7;Q9Y291	C9JBY7;Q9Y291	28S ribosomal protein S33, mitochondrial	MRPS33			2	2	2	21.9	21.9	21.9	11.456	0.001824	2.2614	198690000	11	0.528251	0.484014	-0.736934	-0.661489	21.7782	23.642	23.5124	23.4654	23.7986	23.8794
O14744;G3V580;G3V2L6;G3V5L5;C9JSX3;H0YJX6;G3V2X6;H7BZ44;H0YJ77;H0YJD3;G3V507;G3V2F5;G3V5T6;H0YJY6	O14744;G3V580	Protein arginine N-methyltransferase 5;Protein arginine N-methyltransferase 5, N-terminally processed	PRMT5			40	40	40	50.5	50.5	50.5	72.683	0	300.58	126780000000	577	2.20244	0.165829	-0.72118	-1.13175	32.3388	32.6057	32.7085	33.1086	33.3518	33.3561
P08238;Q58FF7;F8W026	P08238	Heat shock protein HSP 90-beta	HSP90AB1			42	42	20	43.6	43.6	25.6	83.263	0	323.31	15495000000	441	2.17408	0.164111	-0.716687	-1.12177	29.0864	29.1158	29.2289	29.9183	30.0544	29.6085
Q9UKV8;Q5TA58;Q9UL18	Q9UKV8;Q5TA58;Q9UL18	Protein argonaute-2;Protein argonaute;Protein argonaute-1	AGO2;AGO1			2	2	2	2.4	2.4	2.4	97.207	0	4.881	416610000	34	0.483547	0.515539	-0.714926	-0.625549	24.3232	24.4698	23.1437	23.7479	24.9663	25.3673
Q9NXE8	Q9NXE8	Pre-mRNA-splicing factor CWC25 homolog	CWC25			7	7	7	13.4	13.4	13.4	49.647	0	4.6236	354860000	14	0.600429	0.445289	-0.710315	-0.689891	24.7058	24.3012	22.9579	24.6517	24.6712	24.7729
Q9UHR4	Q9UHR4	Brain-specific angiogenesis inhibitor 1-associated protein 2-like protein 1	BAIAP2L1			3	3	3	8.2	8.2	8.2	56.882	0	15.68	385920000	31	0.559804	0.48351	-0.703063	-0.665062	22.8998	24.4671	24.3395	24.1521	24.6914	24.972
P35268	P35268	60S ribosomal protein L22	RPL22			8	8	2	68	68	27.3	14.787	0	38.25	1036900000	41	0.992276	0.28793	-0.699439	-0.842149	25.0434	25.063	25.8443	25.6198	26.2478	26.1814
H3BMJ8;Q9H7D3;H3BSP8;H3BTU3;Q9BQ70;H3BR53;H3BS87	H3BMJ8;Q9H7D3;H3BSP8;H3BTU3;Q9BQ70;H3BR53;H3BS87	Transcription factor 25	TCF25			2	2	2	14.8	14.8	14.8	23.484	0	5.2853	167120000	10	0.645995	0.437719	-0.699221	-0.707019	23.8417	22.5173	22.8439	24.2565	23.2743	23.7698
P0DN76;Q01081;Q8WU68;A0A1B0GW87;M0QYK5;M0R2N4	P0DN76;Q01081	Splicing factor U2AF 35 kDa subunit	U2AF1			8	8	8	30	30	30	27.872	0	55.205	6165000000	89	1.64848	0.210141	-0.697093	-1.00611	28.2035	28.201	28.1522	29.0317	28.5014	29.1149
P22102;F8WD69;C9JBJ1;C9JTV6;C9JZG2;C9JKQ7;H7C366	P22102;F8WD69;C9JBJ1;C9JTV6	Trifunctional purine biosynthetic protein adenosine-3;Phosphoribosylamine--glycine ligase;Phosphoribosylformylglycinamidine cyclo-ligase;Phosphoribosylglycinamide formyltransferase	GART			7	7	7	11.1	11.1	11.1	107.77	0	12.44	871090000	36	2.15517	0.176615	-0.695487	-1.09277	25.2425	25.1574	24.9911	25.6236	26.0208	25.833
B4DJF2;I3L3T1;P62258;K7EIT4;I3L0W5	B4DJF2;I3L3T1;P62258;K7EIT4	14-3-3 protein epsilon	YWHAE			5	3	3	39.4	31.9	31.9	10.949	0	5.6662	337600000	33	0.632126	0.441697	-0.693198	-0.697319	22.6828	24.1097	24.1941	24.4729	24.2677	24.3256
J3QRU1;P07947;Q573B4;P06239;P12931	J3QRU1;P07947	Non-specific protein-tyrosine kinase;Tyrosine-protein kinase Yes	YES1			5	5	2	13.1	13.1	7.7	61.386	0	8.9024	495180000	23	1.03108	0.286924	-0.685614	-0.844095	24.549	23.7913	24.516	25.0602	25.2477	24.6054
K7ER90;K7EL20;O75821;K7ENA8;K7EP16;K7EL60;K7ENH0	K7ER90;K7EL20;O75821;K7ENA8	Eukaryotic translation initiation factor 3 subunit G	EIF3G			10	10	10	54.2	54.2	54.2	25.441	0	31.136	1387400000	53	1.52126	0.222957	-0.679946	-0.962496	25.8579	26.1867	26.0694	26.3597	26.8351	26.959
Q9Y265;E7ETR0;H7C4I3;H7C4G5	Q9Y265	RuvB-like 1	RUVBL1			5	5	5	14.5	14.5	14.5	50.227	0	11.281	501550000	28	0.921459	0.335305	-0.679694	-0.80477	24.2735	24.9176	24.0045	24.661	25.213	25.3607
F5GZS6;J3KPF3;P08195;F5GZI0;H0YFS2;F5H867;F5H0E2	F5GZS6;J3KPF3;P08195	4F2 cell-surface antigen heavy chain	SLC3A2			7	7	7	12.5	12.5	12.5	64.872	0	25.463	1428600000	58	1.2579	0.259429	-0.678396	-0.900781	25.9543	25.9931	26.4687	26.4473	26.9148	27.0892
P34897;H0YIZ0;G3V5L0;G3V2Y4;G3V241;G3V3Y8;G3V4T0;G3V4X0;G3V2W0;G3V2E4;G3V540;G3V4W5	P34897;H0YIZ0	Serine hydroxymethyltransferase, mitochondrial;Serine hydroxymethyltransferase	SHMT2			22	22	22	42.5	42.5	42.5	55.992	0	66.386	4720800000	143	2.10004	0.187714	-0.676744	-1.06137	27.9369	27.7612	28.1196	28.5936	28.4712	28.7831
P07900;G3V2J8;Q14568;Q58FG0;Q58FF6;Q58FG1	P07900	Heat shock protein HSP 90-alpha	HSP90AA1			35	22	22	41.5	29	29	84.659	0	143.81	4124100000	136	1.02631	0.293955	-0.675911	-0.835269	26.7166	27.5836	27.2584	27.788	28.2006	27.5978
P46063;F8WA66;F8WD97;F5H4P4;F5H3W0;F5H2L2	P46063	ATP-dependent DNA helicase Q1	RECQL			8	8	8	17.1	17.1	17.1	73.457	0	14.09	350070000	28	1.06444	0.285657	-0.674606	-0.845529	23.9004	24.0609	23.1378	24.2698	24.5478	24.3054
H0Y6Y8;B1AL05;Q8N983;M0R051;H0YBU8	H0Y6Y8;B1AL05;Q8N983;M0R051;H0YBU8	39S ribosomal protein L43, mitochondrial	MRPL43			6	6	6	34.9	34.9	34.9	18.657	0	6.8333	630070000	25	0.345697	0.591267	-0.674156	-0.51532	22.8345	25.0924	25.0811	24.5432	24.9193	25.5679
O60216;E5RG18;E5RI01;E5RFZ5;Q9H4I0	O60216	Double-strand-break repair protein rad21 homolog	RAD21			8	8	8	15.2	15.2	15.2	71.689	0	9.6962	488860000	19	0.814423	0.386618	-0.670794	-0.761186	23.9659	24.7606	25.068	25.1008	25.0507	25.6553
K7ER00;Q9Y285;K7ER16;K7EK06	K7ER00;Q9Y285;K7ER16;K7EK06	Phenylalanine--tRNA ligase alpha subunit	FARSA			4	4	4	10	10	10	62.395	0	9.2231	572250000	24	0.296924	0.626768	-0.670628	-0.473552	25.721	23.0279	25.6959	25.4664	25.1452	25.8451
P05023;M0R116;B1AKY9;A0A0A0MT26;P13637;P50993;H0Y7C1;Q13733;E9PRA5;M0QXF2;P20648	P05023	Sodium/potassium-transporting ATPase subunit alpha-1	ATP1A1			16	16	15	19	19	18.1	112.89	0	43.233	2529100000	149	1.56191	0.223207	-0.668684	-0.959371	26.9149	26.9111	27.3289	27.5712	27.5897	28.0001
A0A0A0MSQ0;P13797;U3KQI3;Q5TBN3	A0A0A0MSQ0;P13797;U3KQI3	Plastin-3	PLS3			6	6	4	13.9	13.9	10.4	69.334	0	10.364	372170000	25	0.414193	0.558546	-0.662992	-0.561456	24.6622	24.3194	22.8055	24.4796	25.2846	24.0118
P18859;A8MUH2	P18859;A8MUH2	ATP synthase-coupling factor 6, mitochondrial	ATP5J			2	2	2	30.6	30.6	30.6	12.587	0	3.6251	211970000	9	0.511029	0.520059	-0.659831	-0.619118	22.5641	24.1793	24.2809	24.3093	24.1684	24.526
P53985;Q5T8R3;Q5T8R5	P53985	Monocarboxylate transporter 1	SLC16A1			3	3	3	7	7	7	53.944	0	17.926	770010000	39	1.7475	0.212432	-0.651321	-0.975043	24.6875	24.91	25.2547	25.54	25.6433	25.6229
J3KPX7;Q99623;F5GY37;F5GWA7;F5H3X6;F5H2D2;U3KPZ5;F5H0C5	J3KPX7;Q99623;F5GY37	Prohibitin-2	PHB2			7	7	7	24.5	24.5	24.5	33.239	0	50.641	788030000	46	1.18937	0.287117	-0.642815	-0.852463	24.4542	24.9338	24.9646	25.2494	25.8126	25.219
E9PG46;Q2M2I8	E9PG46;Q2M2I8	AP2-associated protein kinase 1	AAK1			6	6	6	11.9	11.9	11.9	73.769	0	5.6794	399420000	8	0.252162	0.677027	-0.638857	-0.42448	25.0509	24.8956	22.0301	24.3273	24.523	25.0429
P68366;C9JEV8;C9JQ00;C9JJQ8;C9JDL2	P68366	Tubulin alpha-4A chain	TUBA4A			22	6	6	51.3	21	21	49.924	0	16.157	2091200000	52	1.65956	0.235516	-0.633018	-0.93955	26.4814	26.3089	26.8306	27.2731	27.235	27.0119
Q5JR04;Q9HCE1	Q5JR04;Q9HCE1	Putative helicase MOV-10	MOV10			15	15	15	20.1	20.1	20.1	107.21	0	44.417	1183300000	54	1.34925	0.269669	-0.63194	-0.878949	25.5799	26.0864	25.8165	26.3988	26.2127	26.7671
P00338;F5GXH2;F5GYU2;F5GXY2;A0A087WUM2;Q6ZMR3;F5H8H6;F5GXC7;F5GWW2;F5GXU1;F5GZQ4;F5H5J4;F5H6W8;F5H5G7;F5H155;G3XAP5;F5H245;P07864	P00338	L-lactate dehydrogenase A chain	LDHA			9	8	8	32.8	32.8	32.8	36.688	0	17.562	1314800000	44	2.14301	0.211175	-0.631149	-1.01016	25.7121	25.786	25.8588	26.2762	26.6499	26.3241
F8VSC5;A0A0U1RQQ9;Q6P3W7	F8VSC5;A0A0U1RQQ9;Q6P3W7	SCY1-like protein 2	SCYL2			6	6	6	10.4	10.4	10.4	77.053	0	78.334	559750000	32	0.843535	0.40837	-0.627024	-0.741967	24.4199	24.8907	24.953	24.8247	25.4608	25.8592
F8VVL1;O43583	F8VVL1;O43583	Density-regulated protein	DENR			4	4	4	23.8	23.8	23.8	17.77	0	19.042	153600000	25	1.67569	0.236921	-0.626335	-0.934905	22.6233	22.991	22.8801	23.5614	23.6135	23.1986
O95714;A0A0J9YVP0	O95714	E3 ubiquitin-protein ligase HERC2	HERC2			3	3	3	0.8	0.8	0.8	527.22	0	6.3906	168530000	17	0.429555	0.562737	-0.621386	-0.555543	23.6472	22.0578	24.0593	23.8007	23.7513	24.0765
P61769;H0YLF3;F5H6I0	P61769	Beta-2-microglobulin;Beta-2-microglobulin form pI 5.3	B2M			3	3	3	42.9	42.9	42.9	13.714	0	5.0927	413330000	19	0.377663	0.589009	-0.620638	-0.521641	22.5868	24.802	24.4194	24.3734	24.6333	24.6634
B0QZ18;Q99829;A6PVH9;F2Z2V0;H0Y524;Q5JX45;E7ENH5;Q5JX58;Q5JX59;Q5JX61;Q5JX60;Q5JX44;Q5JX52	B0QZ18;Q99829;A6PVH9;F2Z2V0;H0Y524;Q5JX45;E7ENH5	Copine-1	CPNE1			4	4	4	11.6	11.6	11.6	59.717	0	5.7142	235030000	23	0.689824	0.456087	-0.620377	-0.682191	23.6465	23.4901	24.5769	24.6424	24.0825	24.8498
Q5TDF0;Q9BSD7	Q5TDF0;Q9BSD7	Cancer-related nucleoside-triphosphatase	NTPCR			5	5	5	28.5	28.5	28.5	25.072	0	8.048	542550000	26	0.334774	0.612333	-0.613097	-0.488313	25.3189	24.9762	22.9026	25.0766	24.9676	24.9927
Q9Y6Q9	Q9Y6Q9	Nuclear receptor coactivator 3	NCOA3			2	2	2	1.3	1.3	1.3	155.29	0.0018198	2.2351	199900000	11	0.369908	0.595578	-0.607919	-0.511821	22.6943	24.0588	24.2118	23.7078	23.8405	25.2403
A0A096LNV3;A0A096LP02;Q9Y508;A0A096LNT1;A0A096LNN8;A0A096LPF9	A0A096LNV3;A0A096LP02;Q9Y508	E3 ubiquitin-protein ligase RNF114	RNF114			3	3	3	21.8	21.8	21.8	20.885	0	4.9847	257760000	11	0.667058	0.484139	-0.606401	-0.664743	23.5513	22.7088	24.0146	23.8342	23.924	24.3357
P08754	P08754	Guanine nucleotide-binding protein G(k) subunit alpha	GNAI3			4	3	3	12.7	9.6	9.6	40.532	0	11.68	692650000	28	0.766202	0.443385	-0.605097	-0.700749	25.0279	25.1875	24.8463	25.999	25.9516	24.9264
P68371;M0QY85;M0R0X0;M0QY37;M0QX14;M0R2D3;M0QZL7;M0R278;M0R2T4;A0A075B724	P68371	Tubulin beta-4B chain	TUBB4B			25	25	2	53.7	53.7	3.6	49.83	0	323.31	41012000000	410	2.11735	0.214964	-0.603773	-0.971639	30.8563	30.733	30.8405	31.5543	31.5012	31.1856
Q9NWB6;X6R9F1	Q9NWB6;X6R9F1	Arginine and glutamate-rich protein 1	ARGLU1			16	16	16	42.5	42.5	42.5	33.216	0	18.479	3350500000	83	1.54204	0.259436	-0.603558	-0.887007	27.0725	27.3003	27.6366	27.7914	28.038	27.9908
A0A0A6YYC7;Q96JP5	A0A0A6YYC7;Q96JP5	E3 ubiquitin-protein ligase ZFP91	ZFP91-CNTF;ZFP91			2	2	2	7	7	7	59.57	0	3.801	137190000	6	0.592933	0.510229	-0.601033	-0.630633	24.0969	22.6441	23.3836	23.8744	23.7432	24.3101
Q15136;P17612;K7ERP6;A0A087WVC4	Q15136;P17612	cAMP-dependent protein kinase catalytic subunit alpha	KIN27;PRKACA			3	3	2	13	13	13	23.954	0.00050277	2.8556	86843000	6	0.80298	0.437739	-0.59901	-0.708996	22.9505	23.6378	22.5359	23.6461	23.4207	23.8543
P80723;U3KQP0	P80723	Brain acid soluble protein 1	BASP1			15	15	15	87.7	87.7	87.7	22.693	0	168.85	3110300000	138	0.694849	0.472451	-0.597193	-0.66983	26.8627	27.1071	26.7405	27.5942	28.1007	26.8069
P28066	P28066	Proteasome subunit alpha type-5	PSMA5			5	5	5	29.5	29.5	29.5	26.411	0	48.524	814660000	36	2	0.2263	-0.596835	-0.947911	25.2295	25.1352	25.2159	25.7108	26.0377	25.6226
Q8TA86;C9J6V2	Q8TA86	Retinitis pigmentosa 9 protein	RP9			9	9	9	40.7	40.7	40.7	26.106	0	17.328	1242600000	66	1.11721	0.348244	-0.595502	-0.7933	25.4937	25.7377	26.022	26.0625	26.2478	26.7296
Q15365;F8VTZ0;H3BSP4	Q15365	Poly(rC)-binding protein 1	PCBP1			13	13	9	56.5	56.5	41.6	37.497	0	68.634	5976500000	120	2.55541	0.211224	-0.594393	-1.00655	28.1907	28.0901	28.2261	28.7741	28.8976	28.6182
P09429;Q5T7C4;B2RPK0	P09429;Q5T7C4	High mobility group protein B1	HMGB1			9	9	6	38.6	38.6	27.9	24.893	0	15.893	2052500000	56	1.3829	0.286395	-0.59333	-0.847359	26.4624	26.2906	25.932	26.8927	26.994	26.5782
P04083;Q5T3N1;Q5T3N0	P04083;Q5T3N1	Annexin A1;Annexin	ANXA1			28	28	28	66.2	66.2	66.2	38.714	0	318.42	13529000000	293	1.55286	0.266144	-0.593181	-0.877581	29.6551	29.3142	29.9134	30.1633	30.255	30.244
A0A0J9YYL3;A0A0J9YXJ8;A0A0J9YVP6;A0A0J9YXX5;Q9UHX1;A0A0J9YVR6;E9PQ56;A0A0J9YWM1;H0YEM1;E9PN18;E9PMU7;H0YCP8;E9PL19	A0A0J9YYL3;A0A0J9YXJ8;A0A0J9YVP6;A0A0J9YXX5;Q9UHX1;A0A0J9YVR6;E9PQ56;A0A0J9YWM1;H0YEM1	Poly(U)-binding-splicing factor PUF60	PUF60			12	12	12	21.6	21.6	21.6	54.626	0	45.095	2322200000	82	1.43118	0.288173	-0.590076	-0.852966	26.3947	26.5681	26.8736	27.0274	27.1204	27.4589
P29966	P29966	Myristoylated alanine-rich C-kinase substrate	MARCKS			7	7	7	31.3	31.3	31.3	31.554	0	34.709	319230000	30	1.66794	0.261189	-0.585279	-0.887211	23.7288	23.9753	23.4855	24.3054	24.4483	24.1917
Q15029;K7EJ74;K7EP67	Q15029	116 kDa U5 small nuclear ribonucleoprotein component	EFTUD2			6	6	6	9.3	9.3	9.3	109.43	0	7.3151	607650000	28	2.97777	0.208638	-0.581731	-1.02332	24.776	24.8407	24.7395	25.4706	25.2569	25.3739
Q6YN16	Q6YN16	Hydroxysteroid dehydrogenase-like protein 2	HSDL2			5	5	5	17.9	17.9	17.9	45.394	0	18.23	295090000	19	0.579145	0.528105	-0.580405	-0.613167	23.068	24.1391	24.5211	24.6306	24.2931	24.5458
P53396;K7ESG8;K7EIE7	P53396	ATP-citrate synthase	ACLY			13	13	13	16.1	16.1	16.1	120.84	0	17.837	815200000	42	1.92279	0.252212	-0.578751	-0.915218	25.4007	25.0762	25.4288	25.8517	26.0115	25.7788
P62277;J3KMX5;E9PS50	P62277;J3KMX5	40S ribosomal protein S13	RPS13			21	21	21	72.8	72.8	72.8	17.222	0	156.02	20282000000	269	1.78275	0.258361	-0.576296	-0.893431	29.6226	29.7974	29.9222	30.1251	30.4835	30.4626
A0A087WUD1;Q6DD87	A0A087WUD1;Q6DD87	Zinc finger protein 787	ZNF787			4	4	4	18.6	18.6	18.6	40.428	0.00052411	3.1658	234310000	7	0.403134	0.58872	-0.575962	-0.521073	22.3001	23.4814	24.0205	23.6902	23.3653	24.4743
Q16576;E9PC52;Q5JP01;Q5JP02;C9JAJ9;Q5JNZ6;C9J7L0	Q16576;E9PC52	Histone-binding protein RBBP7	RBBP7			14	14	8	50.4	50.4	42.1	47.82	0	44.169	2313800000	100	0.941063	0.422113	-0.575001	-0.731756	26.1836	26.8801	26.9819	27.0994	27.5296	27.1415
Q10570;A0A087X101	Q10570	Cleavage and polyadenylation specificity factor subunit 1	CPSF1			7	7	7	6.4	6.4	6.4	160.88	0	25.165	577180000	35	1.14761	0.352923	-0.574287	-0.780988	24.824	24.8069	25.2635	25.5423	25.2226	25.8523
P61158;B4DXW1;Q9P1U1;F8WEW2;F8WE84;A0A0A0MTI9;H7C4J1;C9IZN3;Q9C0K3	P61158;B4DXW1	Actin-related protein 3	ACTR3			22	22	22	53.6	53.6	53.6	47.371	0	208.94	12538000000	223	0.892825	0.436082	-0.572014	-0.716195	29.1654	29.3349	28.9634	29.9651	30.0436	29.171
Q9BRL6	Q9BRL6	Serine/arginine-rich splicing factor 8	SRSF8			7	7	3	22.3	22.3	17	32.287	0	15.27	1193300000	33	1.18712	0.353134	-0.57199	-0.78731	25.5474	25.4143	25.9577	25.9697	26.1605	26.5053
Q9UJS0	Q9UJS0	Calcium-binding mitochondrial carrier protein Aralar2	SLC25A13			6	6	4	12.4	12.4	9	74.175	0	12.686	1332000000	39	2.14944	0.238822	-0.569012	-0.92969	25.8651	25.8177	26.1509	26.5342	26.4336	26.5729
Q07021;I3L3Q7;I3L3B0	Q07021;I3L3Q7;I3L3B0	Complement component 1 Q subcomponent-binding protein, mitochondrial	C1QBP			4	4	4	18.4	18.4	18.4	31.362	0	18.243	3229300000	32	2.05558	0.250992	-0.567289	-0.916802	27.5583	27.2403	27.2966	27.8585	27.8722	28.0663
Q6PD62	Q6PD62	RNA polymerase-associated protein CTR9 homolog	CTR9			2	2	2	2.6	2.6	2.6	133.5	0	4.0521	84014000	7	0.443104	0.575899	-0.566639	-0.540062	23.7889	22.2218	23.3695	23.6852	23.2008	24.1941
Q8NFW8;F5H296	Q8NFW8;F5H296	N-acylneuraminate cytidylyltransferase	CMAS			4	4	4	14.5	14.5	14.5	48.379	0	6.2101	233360000	16	1.09542	0.394727	-0.558491	-0.755	23.2106	23.8119	23.9481	24.2656	24.0618	24.3186
P61353;K7ELC7;K7EQQ9;K7ERY7	P61353;K7ELC7;K7EQQ9	60S ribosomal protein L27	RPL27			6	6	6	52.2	52.2	52.2	15.798	0	5.5249	976710000	25	0.976284	0.427765	-0.556009	-0.725035	25.3888	25.2453	25.7049	26.3417	26.101	25.5643
A0A0X1KG71;Q8WX92	A0A0X1KG71;Q8WX92	Negative elongation factor B	NELFB			3	3	3	5.9	5.9	5.9	70.038	0	4.6293	318540000	17	0.902029	0.438837	-0.55511	-0.705263	23.6705	23.8378	24.2176	24.1862	24.2695	24.9356
Q5JZB8;Q9BPZ2;Q99865;Q5JZB7;A0A087X074;A0A1B0GU50	Q5JZB8;Q9BPZ2;Q99865;Q5JZB7;A0A087X074	Spindlin-2B;Spindlin-2A	SPIN2B;SPIN2A			7	6	6	24.7	21.9	21.9	27.811	0	14.116	571030000	44	0.683808	0.50833	-0.551599	-0.636332	24.2014	25.0638	25.255	25.1579	25.2901	25.7269
O43896	O43896	Kinesin-like protein KIF1C	KIF1C			4	4	4	4.2	4.2	4.2	122.95	0	4.5519	147480000	16	0.892263	0.442137	-0.551362	-0.699636	23.4739	23.3991	23.6032	23.511	24.4699	24.1495
A1X283	A1X283	SH3 and PX domain-containing protein 2B	SH3PXD2B			2	2	2	4.4	4.4	4.4	101.58	0	12.09	246940000	21	0.472491	0.56986	-0.550809	-0.547935	23.2613	24.1966	23.1396	24.0203	23.4603	24.7693
Q5JP53;P07437;Q5ST81;Q9BVA1;Q13885;A6NNZ2;G3V2A3;K7ESM5;CON__ENSEMBL:ENSBTAP00000025008;Q9H4B7;M0R1I1;G3V5W4;G3V2R8;G3V3R4;G3V2N6	Q5JP53;P07437;Q5ST81;Q9BVA1;Q13885	Tubulin beta chain;Tubulin beta-2B chain;Tubulin beta-2A chain	TUBB;TUBB2B;TUBB2A			23	5	4	51.6	17.1	13.6	47.766	0	52.212	9610000000	108	4.27269	0.198157	-0.550684	-1.03859	28.9741	28.9357	28.919	29.5	29.5342	29.4467
P11940;A0A087WTT1;E7EQV3;E7ERJ7;H0YAR2;Q9H361;H0YAP2;H0YBN4;E5RJB9;E5RGH3;E5RH24;H0YB86;Q4VXU2;H0YAS6;H0YB75;E5RHG7;H0YAS7;Q96DU9;H0YC10;H0YAW6;E5RGC4	P11940;A0A087WTT1;E7EQV3;E7ERJ7;H0YAR2	Polyadenylate-binding protein 1;Polyadenylate-binding protein	PABPC1			55	55	42	58.2	58.2	45.6	70.67	0	323.31	47285000000	690	2.501	0.236	-0.550528	-0.938305	31.1441	31.1875	31.2746	31.6142	31.7603	31.8833
J3QLE5;P63162;P14678;J3KRY3;S4R3P3	J3QLE5;P63162;P14678;J3KRY3;S4R3P3	Small nuclear ribonucleoprotein-associated protein N;Small nuclear ribonucleoprotein-associated proteins B and B	SNRPN;SNRPB			5	5	5	17.8	17.8	17.8	17.546	0	27.036	746360000	35	1.30429	0.35394	-0.550179	-0.788633	25.4116	25.5744	25.1623	26.0946	25.6187	26.0856
A0A1B0GVI6;A8MYQ9;P0DI83;A0A1B0GWB1;A0A1B0GTQ2	A0A1B0GVI6;A8MYQ9;P0DI83;A0A1B0GWB1;A0A1B0GTQ2	Ras-related protein Rab-34, isoform NARR	RAB34			2	2	2	18.3	18.3	18.3	20.99	0	5.9831	188220000	18	0.476034	0.571033	-0.549722	-0.549161	23.8079	22.4912	23.4786	23.4237	24.4166	23.5867
Q8IZH2;H7C5E4	Q8IZH2;H7C5E4	5-3 exoribonuclease 1	XRN1			5	5	5	3.8	3.8	3.8	194.1	0	7.2438	292510000	22	1.85655	0.27231	-0.548847	-0.869405	23.7343	23.8298	24.0051	24.4815	24.1983	24.5358
Q13347;Q5TFK1	Q13347	Eukaryotic translation initiation factor 3 subunit I	EIF3I			9	9	9	31.7	31.7	31.7	36.501	0	12.131	1426000000	65	0.881997	0.441875	-0.546126	-0.692681	25.6502	26.3688	26.3632	26.373	26.7187	26.9289
P31327;Q5R211	P31327	Carbamoyl-phosphate synthase [ammonia], mitochondrial	CPS1			18	18	18	12.9	12.9	12.9	164.94	0	40.241	1642200000	69	2.17048	0.262241	-0.543645	-0.897694	26.3632	26.2784	26.493	26.7701	27.0649	26.9306
C9JEU5;C9JC84;P02679;C9JPQ9;C9JU00	C9JEU5;C9JC84;P02679	Fibrinogen gamma chain	FGG			3	3	3	9.4	9.4	9.4	50.322	0	101.9	974010000	45	1.29533	0.353486	-0.54222	-0.77883	25.1431	25.5255	25.7691	25.9978	26.1578	25.9088
P17987;F5H282;E7EQR6;E7ERF2;F5H136;F5GZ03;F5H7Y1;F5GZI8;F5H676;F5GYL4;F5H726	P17987;F5H282;E7EQR6;E7ERF2	T-complex protein 1 subunit alpha	TCP1			21	21	21	36.5	36.5	36.5	60.343	0	67.34	2946100000	113	1.27227	0.3616	-0.539476	-0.771874	26.764	27.1312	27.0601	27.2051	27.7491	27.6195
Q06830;A0A0A0MSI0;A0A0A0MRQ5;H7C3T4	Q06830;A0A0A0MSI0;A0A0A0MRQ5	Peroxiredoxin-1	PRDX1			19	19	15	75.9	75.9	75.9	22.11	0	46.778	24297000000	225	2.21397	0.258573	-0.538799	-0.895363	30.2223	30.2177	30.3639	30.7413	30.6948	30.9842
Q5RKV6	Q5RKV6	Exosome complex component MTR3	EXOSC6			7	7	7	36	36	36	28.235	0	11.797	491840000	20	0.805467	0.483569	-0.536931	-0.664304	24.2725	24.7095	24.822	24.9627	25.6476	24.8045
P61221;D6R9I9;H0Y990;D6RGF4	P61221;D6R9I9;H0Y990;D6RGF4	ATP-binding cassette sub-family E member 1	ABCE1			6	6	6	10.7	10.7	10.7	67.314	0	9.5377	515500000	35	2.44074	0.252567	-0.534338	-0.90966	24.4108	24.4079	24.6618	25.0748	25.0092	24.9997
P48643;E7ENZ3;B7ZAR1;E9PCA1;D6RIZ7;H0Y914	P48643;E7ENZ3;B7ZAR1;E9PCA1	T-complex protein 1 subunit epsilon	CCT5			23	23	23	46.6	46.6	46.6	59.67	0	199.72	7181100000	167	1.56617	0.327827	-0.533997	-0.81299	28.2137	28.5538	28.4976	28.8077	28.8743	29.185
P63244;D6RHH4;D6RAC2;D6RFX4;D6R9Z1;J3KPE3;D6R9L0;D6REE5;H0YAM7;H0Y8W2;H0Y8R5;D6RBD0;H0YAF8;D6RAU2;E9PD14;D6RFZ9;D6RGK8;D6RF23;D6R909;H0Y9P0;D6RHJ5	P63244;D6RHH4;D6RAC2;D6RFX4;D6R9Z1;J3KPE3;D6R9L0;D6REE5;H0YAM7;H0Y8W2;H0Y8R5;D6RBD0;H0YAF8	Guanine nucleotide-binding protein subunit beta-2-like 1;Guanine nucleotide-binding protein subunit beta-2-like 1, N-terminally processed	GNB2L1			10	10	10	30	30	30	35.076	0	12.477	1241700000	54	0.841554	0.471364	-0.531764	-0.670327	25.3269	26.0963	26.0882	26.1659	26.2918	26.649
Q7Z2T5	Q7Z2T5	TRMT1-like protein	TRMT1L			3	3	3	4.2	4.2	4.2	81.746	0	64.151	227180000	24	0.74154	0.508948	-0.531119	-0.640989	23.4649	22.9609	23.7788	23.7639	23.6533	24.3807
O43684;J3QT28;J3QSX4	O43684;J3QT28	Mitotic checkpoint protein BUB3	BUB3			5	5	5	21.6	21.6	21.6	37.154	0	8.0499	247330000	22	0.647192	0.528937	-0.529754	-0.609012	22.8446	24	23.8479	24.0245	24.016	24.2413
I3L397;I3L504;P63241;F8WCJ1;C9J7B5;C9J4W5;Q9GZV4;Q6IS14	I3L397;I3L504;P63241;F8WCJ1;C9J7B5;C9J4W5;Q9GZV4;Q6IS14	Eukaryotic translation initiation factor 5A;Eukaryotic translation initiation factor 5A-1;Eukaryotic translation initiation factor 5A-2;Eukaryotic translation initiation factor 5A-1-like	EIF5A;EIF5A2;EIF5AL1			5	5	5	22.6	22.6	22.6	16.019	0	11.65	1205300000	57	1.27831	0.387019	-0.528592	-0.761726	25.5182	25.8567	26.1248	26.4908	26.3866	26.2081
P16615;H7C5W9;Q93084;J3QSY6;O14983	P16615;H7C5W9	Sarcoplasmic/endoplasmic reticulum calcium ATPase 2	ATP2A2			8	8	8	9.3	9.3	9.3	114.76	0	26.126	626660000	40	1.52512	0.346259	-0.526246	-0.798168	25.0426	24.9248	25.3537	25.6769	25.4514	25.7716
P28482	P28482	Mitogen-activated protein kinase 1	MAPK1			3	3	3	8.1	8.1	8.1	41.389	0	3.7927	194500000	22	1.54008	0.346187	-0.524861	-0.798702	23.5034	23.6925	23.8344	24.1001	24.0555	24.4493
E9PRY8;P29692;E9PK01;A0A087X1X7;E9PQ49;E9PI39;E9PPR1;E9PL12;E9PMW7;E9PIZ1;H0YCK7;E9PQZ1;H0YE72;E9PQC9;H0YE58	E9PRY8;P29692;E9PK01;A0A087X1X7;E9PQ49;E9PI39;E9PPR1;E9PL12;E9PMW7;E9PIZ1;H0YCK7;E9PQZ1	Elongation factor 1-delta	EEF1D			22	22	7	27.3	27.3	9.8	76.569	0	323.01	29488000000	279	1.72354	0.317956	-0.522346	-0.819996	30.3152	30.6255	30.6657	30.9973	30.9585	31.2175
P78371;F5GWF6;F8VQ14	P78371;F5GWF6;F8VQ14	T-complex protein 1 subunit beta	CCT2			19	19	19	38.3	38.3	38.3	57.488	0	91.493	2399500000	103	1.7031	0.324612	-0.522132	-0.817182	26.5343	26.9819	26.808	27.2584	27.3929	27.2393
P11142;E9PKE3;E9PN89;E9PNE6;A8K7Q2;E9PLF4;E9PQQ4;E9PQK7;E9PK54;P54652;E9PI65;E9PPY6;E9PS65;E9PN25;E9PM13	P11142;E9PKE3;E9PN89;E9PNE6;A8K7Q2	Heat shock cognate 71 kDa protein	HSPA8			42	42	35	49.7	49.7	46.3	70.897	0	323.31	28791000000	557	1.67073	0.336193	-0.517949	-0.807991	30.4462	30.3472	30.4783	30.9155	31.1884	30.7216
P48047;H7C0C1;H7C086	P48047;H7C0C1;H7C086	ATP synthase subunit O, mitochondrial	ATP5O			8	8	8	31.5	31.5	31.5	23.277	0	17.386	3063500000	77	1.49969	0.353695	-0.517502	-0.78448	27.1672	27.2032	27.3742	27.4751	27.8803	27.9417
Q9BQA1;H0Y711	Q9BQA1	Methylosome protein 50	WDR77			12	12	12	36.5	36.5	36.5	36.724	0	76.418	82192000000	237	1.02254	0.442388	-0.513177	-0.697627	32.0809	32.0549	32.2168	32.3894	32.4118	33.0909
A0A0U1RQF0;P49327;A0A0U1RRG3;J3KTF0	A0A0U1RQF0;P49327	Fatty acid synthase;[Acyl-carrier-protein] S-acetyltransferase;[Acyl-carrier-protein] S-malonyltransferase;3-oxoacyl-[acyl-carrier-protein] synthase;3-oxoacyl-[acyl-carrier-protein] reductase;3-hydroxyacyl-[acyl-carrier-protein] dehydratase;Enoyl-[acyl-carrier-protein] reductase;Oleoyl-[acyl-carrier-protein] hydrolase	FASN			35	35	35	20.8	20.8	20.8	273.2	0	123.69	8435100000	249	2.09059	0.285388	-0.510827	-0.845014	28.5602	28.7856	28.7317	29.1399	29.1089	29.3611
J3KNN5;Q9UJV9;D6RGI7;D6RD33;H0YA06	J3KNN5;Q9UJV9;D6RGI7	Probable ATP-dependent RNA helicase DDX41	DDX41			5	5	5	9.8	9.8	9.8	71.648	0	6.3718	328730000	15	0.629993	0.549789	-0.509055	-0.589241	24.2084	23.306	24.4764	24.3379	24.602	24.578
P52298;C9JQX9;B3KSB0;F8WE41	P52298;C9JQX9;B3KSB0	Nuclear cap-binding protein subunit 2	NCBP2			6	6	6	28.2	28.2	28.2	18.001	0	10.889	819420000	37	0.454049	0.590043	-0.508399	-0.517424	24.9125	25.364	26.0192	25.8684	25.3558	26.5968
P15328	P15328	Folate receptor alpha	FOLR1			9	9	9	36.6	36.6	36.6	29.819	0	38.731	1673300000	49	0.286866	0.68702	-0.50515	-0.417173	26.7928	26.0417	25.6584	27.3178	27.2768	25.4137
I3L2C7;P57678;I3L4A4;I3L399;I3L1J7;E7EN12;I3L4M4	I3L2C7;P57678	Gem-associated protein 4	GEMIN4			6	6	6	4.8	4.8	4.8	118.82	0	7.67	471190000	24	1.73435	0.346082	-0.503082	-0.79733	24.5749	24.4971	24.5842	24.8719	24.9919	25.3016
P18124;A8MUD9;C9JIJ5;C9JZ88	P18124;A8MUD9	60S ribosomal protein L7	RPL7			31	31	31	66.1	66.1	66.1	29.225	0	120.04	19629000000	243	1.58236	0.35334	-0.502399	-0.777936	29.7955	29.6847	29.9202	30.0466	30.4027	30.4583
H0Y4R1;P12268;E7ETK5	H0Y4R1;P12268;E7ETK5	Inosine-5-monophosphate dehydrogenase 2	IMPDH2			10	10	9	24.3	24.3	22.6	50.957	0	33.774	2771600000	81	1.07769	0.441721	-0.500596	-0.696863	26.9284	27.1397	27.5374	27.6136	27.5432	27.9506
P27824;D6RAQ8;D6RAU8;D6RB85;D6RDP7;D6RHJ3;D6RD16;H0Y9Q7	P27824	Calnexin	CANX			9	9	9	18.8	18.8	18.8	67.567	0	20.992	1370200000	60	2.84111	0.258613	-0.499829	-0.886384	25.9794	25.984	25.9954	26.4775	26.6004	26.3802
P05556;C9JPK5;H7C4N8;E7ERX5;Q5T3E6;E9PLR6;E7EUI6;E7EQW5	P05556	Integrin beta-1	ITGB1			4	4	4	6.3	6.3	6.3	88.414	0	6.0025	240380000	22	1.33746	0.412439	-0.498499	-0.739215	23.262	23.4881	23.5138	23.7633	24.2296	23.7664
H3BLV0;B1AP13;H7BY55;P08174;B1AP15	H3BLV0;B1AP13;H7BY55;P08174;B1AP15	Complement decay-accelerating factor	CD55			9	9	9	32.2	32.2	32.2	35.695	0	34.349	3130200000	88	0.341485	0.647311	-0.496659	-0.450802	27.4375	26.7888	26.5715	27.9308	28.0118	26.3451
P07355;H0YN42;H0YMD0;H0YMU9;H0YM50;A6NMY6;H0YKS4;H0YMM1;H0YNP5;H0YN28;H0YL33;H0YKZ7;H0YLV6;H0YMT9;H0YKX9;H0YMW4;H0YKV8;H0YKL9;H0YMD9;H0YKN4;H0YNA0;H0YNB8;H0YN52;H0YLE2	P07355;H0YN42;H0YMD0;H0YMU9;H0YM50;A6NMY6;H0YKS4;H0YMM1;H0YNP5	Annexin A2;Annexin;Putative annexin A2-like protein	ANXA2;ANXA2P2			26	26	26	69.3	69.3	69.3	38.604	0	223.84	23101000000	218	1.81604	0.349456	-0.494069	-0.794943	30.0863	30.1851	30.2701	30.694	30.8533	30.4762
A0A024R4M0;P46781;B5MCT8;C9JM19;F2Z3C0;A8MXK4	A0A024R4M0;P46781;B5MCT8;C9JM19	40S ribosomal protein S9	RPS9			25	25	25	69.6	69.6	69.6	22.591	0	97.844	11192000000	257	1.75976	0.353321	-0.486904	-0.779652	29.1192	29.0646	29.3277	29.5789	29.5463	29.847
A0A0A0MRP0;Q8IWC1	A0A0A0MRP0;Q8IWC1	MAP7 domain-containing protein 3	MAP7D3			4	4	4	4.9	4.9	4.9	90.131	0.00054377	3.4841	156380000	14	0.379565	0.636759	-0.483279	-0.46702	23.2971	21.9212	23.6624	23.5065	23.5215	23.3026
O15145;C9JZD1;F8VR50	O15145;C9JZD1	Actin-related protein 2/3 complex subunit 3	ARPC3			6	6	6	38.2	38.2	38.2	20.546	0	10.242	1241300000	42	0.408458	0.619326	-0.478227	-0.479664	25.9435	25.3597	25.3321	26.7479	26.1386	25.1835
Q92522	Q92522	Histone H1x	H1FX			7	7	7	26.8	26.8	26.8	22.487	0	16.565	526310000	18	1.08063	0.467447	-0.475725	-0.672924	24.4278	24.7001	24.7264	24.7963	25.0562	25.4291
Q9Y5A9;S4R3V3	Q9Y5A9	YTH domain-containing family protein 2	YTHDF2			5	4	4	12.1	10.5	10.5	62.333	0	30.05	477760000	34	0.515525	0.587429	-0.473237	-0.524238	24.5163	24.4092	24.4747	24.2299	24.9704	25.6197
Q96HS1;F5GXG4	Q96HS1	Serine/threonine-protein phosphatase PGAM5, mitochondrial	PGAM5			17	17	17	42.9	42.9	42.9	32.004	0	43.423	4276900000	131	1.62866	0.403982	-0.473077	-0.747639	27.4608	27.5955	27.8576	27.9845	28.1863	28.1624
Q8WUA2	Q8WUA2	Peptidyl-prolyl cis-trans isomerase-like 4	PPIL4			9	9	9	19.1	19.1	19.1	57.224	0	55.371	1364500000	72	0.479865	0.600501	-0.468969	-0.507274	25.8415	25.9021	26.7405	26.1783	26.4891	27.2236
G3XAI9;Q5BKY9;Q8N9E0	G3XAI9;Q5BKY9;Q8N9E0	Protein FAM133B;Protein FAM133A	FAM133B;FAM133A			2	2	2	31.4	31.4	31.4	12.41	0.00093197	2.3826	1671500000	18	0.632366	0.559078	-0.46667	-0.560553	26.0262	26.2553	26.6031	26.4013	26.5543	27.3289
Q9Y4E8;H0YI31;F8VVY7;F8VZG8;H0YHM4;F8W0H4;H0YI26;Q13107;H7C189;G5E9A6;P51784	Q9Y4E8	Ubiquitin carboxyl-terminal hydrolase 15	USP15			32	32	32	28.5	28.5	28.5	112.42	0	90.947	6058800000	216	1.68498	0.405742	-0.466292	-0.745249	28.1274	28.3317	28.4445	28.6515	28.7185	28.9325
P62269;J3JS69;A0A0G2JQH2;Q5GGW2	P62269	40S ribosomal protein S18	RPS18			29	29	29	74.3	74.3	74.3	17.718	0	119.86	29198000000	367	1.40416	0.438458	-0.46459	-0.710174	30.3538	30.4402	30.673	30.7119	31.0584	31.0906
O15294;C9JZL3	O15294	UDP-N-acetylglucosamine--peptide N-acetylglucosaminyltransferase 110 kDa subunit	OGT			12	12	12	14.1	14.1	14.1	116.92	0	30.187	1081700000	82	1.06579	0.485619	-0.463397	-0.657912	25.8667	25.6806	26.1073	26.2089	26.1631	26.6728
P23396;E9PL09;E9PPU1;F2Z2S8;H0YCJ7;H0YF32;H0YEU2;E9PQ96;E9PJH4;E9PSF4;E9PQX2;H0YES8;E9PJN9	P23396;E9PL09;E9PPU1;F2Z2S8;H0YCJ7;H0YF32;H0YEU2	40S ribosomal protein S3	RPS3			32	32	20	91.4	91.4	65	26.688	0	126.81	21558000000	305	1.50206	0.428214	-0.463012	-0.720519	30.0486	29.9732	30.2472	30.3189	30.6732	30.6659
P61978;S4R359;S4R457	P61978	Heterogeneous nuclear ribonucleoprotein K	HNRNPK			47	47	13	68.5	68.5	26.3	50.976	0	323.31	92309000000	773	2.19726	0.354216	-0.460073	-0.782655	32.165	32.1472	32.3653	32.6259	32.6398	32.7919
P07237;H7BZ94;I3NI03;I3L3U6;H0Y3Z3;I3L0S0;I3L3P5;I3L398;I3L312;I3L514;I3L4M2	P07237;H7BZ94	Protein disulfide-isomerase	P4HB			9	9	9	21.3	21.3	21.3	57.116	0	31.318	1213400000	43	1.04817	0.496644	-0.459856	-0.651252	25.5364	25.9215	25.7352	25.9063	26.5052	26.1612
C9JIS1;C9JXA5;P62879;E7EP32;C9JZN1	C9JIS1;C9JXA5;P62879;E7EP32;C9JZN1	Guanine nucleotide-binding protein G(I)/G(S)/G(T) subunit beta-2	GNB2			5	5	3	22.8	22.8	15.9	25.538	0	11.983	1260100000	52	0.849368	0.529249	-0.458197	-0.610462	26.1213	26.0235	25.8347	26.7666	26.598	25.9895
O75688;C9JIR6;B8ZZF0	O75688;C9JIR6;B8ZZF0	Protein phosphatase 1B	PPM1B			37	37	32	61.8	61.8	54.9	52.642	0	323.31	68649000000	655	1.90895	0.393557	-0.457074	-0.754851	31.6088	31.7254	31.8375	32.1433	32.0611	32.3386
P37802;X6RJP6;C9J5W6;Q9UI15	P37802;X6RJP6	Transgelin-2	TAGLN2			9	9	9	63.8	63.8	63.8	22.391	0	25.094	1298200000	43	0.739787	0.54845	-0.456393	-0.582906	25.9566	25.8809	25.7908	26.8131	26.3373	25.8471
O15371;B0QYA5;B0QYA6;B0QYA4;B0QYA8	O15371;B0QYA5	Eukaryotic translation initiation factor 3 subunit D	EIF3D			14	14	14	26.1	26.1	26.1	63.972	0	50.357	1896100000	69	1.27585	0.457739	-0.455341	-0.682259	26.4062	26.773	26.7772	26.967	27.0232	27.3323
F8WJN3;Q16630	F8WJN3;Q16630	Cleavage and polyadenylation specificity factor subunit 6	CPSF6			4	4	4	9.4	9.4	9.4	52.269	0	12.471	616010000	40	0.859334	0.527726	-0.453926	-0.608821	25.1085	24.9648	25.0501	25.0111	25.744	25.7301
P62888;E5RI99;A0A0B4J213;A0A0C4DH44;E5RJH3	P62888;E5RI99;A0A0B4J213;A0A0C4DH44	60S ribosomal protein L30	RPL30			10	10	10	71.3	71.3	71.3	12.784	0	27.937	2223900000	64	0.763343	0.552279	-0.453087	-0.586063	26.8647	26.3031	26.9402	26.8174	27.4542	27.1956
Q14008;E9PQH5;H0YDX5	Q14008	Cytoskeleton-associated protein 5	CKAP5			21	21	21	11.2	11.2	11.2	225.49	0	40.797	1456200000	67	1.12265	0.494757	-0.4502	-0.653801	25.6809	26.074	26.2655	26.3332	26.4389	26.5987
C9J406;B9A067;Q16891;H7C463;A0A087WYS0;D6RAW4	C9J406;B9A067;Q16891;H7C463	MICOS complex subunit MIC60	IMMT			17	17	17	24.9	24.9	24.9	73.253	0	65.553	4083100000	81	0.964585	0.51426	-0.448846	-0.6252	27.5744	28.2796	27.7411	28.3974	28.3095	28.2349
Q14157;F8W726;Q5VU77;Q5VU78;Q5VU81;Q5VU80;Q5VU79;H0Y5H6;H7C2T8	Q14157;F8W726;Q5VU77	Ubiquitin-associated protein 2-like	UBAP2L			17	17	17	18.9	18.9	18.9	114.53	0	72.378	3076800000	127	1.07007	0.509239	-0.4445	-0.639345	27.1181	27.2126	27.516	27.6788	27.4872	28.0142
Q13283;E5RI46;E5RIF8;E5RH42;E5RJU8;E5RIZ6;E5RH00	Q13283	Ras GTPase-activating protein-binding protein 1	G3BP1			15	13	13	36.9	32.8	32.8	52.164	0	81.343	12035000000	167	1.63789	0.440293	-0.444031	-0.711835	29.2695	29.3731	29.5473	29.664	29.8756	29.9824
D3YTB1;F8W727;P62910;D3YTI8	D3YTB1;F8W727;P62910	60S ribosomal protein L32	RPL32			8	8	8	55.6	55.6	55.6	15.616	0	12.57	5933300000	61	0.777345	0.544423	-0.44297	-0.580826	27.9682	27.984	28.5347	28.2366	28.7587	28.8205
P62244;I3L3P7;I3L246;H3BV27;H3BT37;I3L303;H3BVC7	P62244;I3L3P7;I3L246	40S ribosomal protein S15a	RPS15A			11	11	6	71.5	71.5	43.1	14.839	0	17.003	5490200000	116	2.1777	0.396881	-0.442502	-0.755698	28.0809	28.0585	28.1363	28.3699	28.6097	28.6237
P35232;C9JW96;E9PCW0;C9JZ20;E7ESE2;D6RBK0	P35232;C9JW96;E9PCW0;C9JZ20;E7ESE2	Prohibitin	PHB			12	12	12	50.4	50.4	50.4	29.804	0	21.617	2789100000	89	0.831446	0.546899	-0.442036	-0.592127	26.8805	27.3819	27.4144	27.3427	27.7136	27.9466
P26196;Q8IV96	P26196	Probable ATP-dependent RNA helicase DDX6	DDX6			5	5	5	15.7	15.7	15.7	54.416	0	19.661	1514100000	57	0.724375	0.557716	-0.43711	-0.563167	26.567	25.8105	26.6956	26.7928	26.7866	26.8051
A0A075B7B6;A0A087WW49;A0A075B6R2	A0A075B7B6		IGHV4OR15-8			3	3	3	26.5	26.5	26.5	12.999	0.0018207	2.2375	7874900000	16	1.66945	0.438517	-0.436112	-0.704704	28.5834	28.6979	28.7604	29.3305	29.0171	29.0025
P10644;K7EPR5;K7EQK3;K7EMU2;X6RAV4;K7EMZ6;K7EM13;K7EIE5;K7EID3;K7EJ40;K7EK41;K7EPB2	P10644	cAMP-dependent protein kinase type I-alpha regulatory subunit;cAMP-dependent protein kinase type I-alpha regulatory subunit, N-terminally processed	PRKAR1A			3	3	3	10.8	10.8	10.8	42.981	0	6.5624	331660000	20	0.417561	0.641634	-0.435244	-0.461124	24.2544	24.2156	22.964	24.0128	24.2578	24.4691
A0A087WVM4;B7ZM99;Q6UB35;Q4VXM0;H0Y327	A0A087WVM4;B7ZM99;Q6UB35	Monofunctional C1-tetrahydrofolate synthase, mitochondrial	MTHFD1L			4	4	4	5.3	5.3	5.3	99.31	0	5.9323	406930000	25	0.709927	0.561967	-0.431945	-0.555304	24.5692	24.6901	24.1523	24.7283	24.63	25.349
P00367;P49448	P00367;P49448	Glutamate dehydrogenase 1, mitochondrial;Glutamate dehydrogenase 2, mitochondrial	GLUD1;GLUD2			11	11	11	28.7	28.7	28.7	61.397	0	60.956	1831300000	72	1.01572	0.522024	-0.431864	-0.617337	26.4381	26.5168	26.8895	26.9418	26.8687	27.3295
H0YHC3;F8W020;F8W118;F8VY35;F8VV59;B7Z9C2;F8W0J6;F5H4R6;H0YIV4;P55209;F8VRJ2;H0YH88;F8W543;F8VVB5;F8VXI6;F8VUX1	H0YHC3;F8W020;F8W118;F8VY35;F8VV59;B7Z9C2;F8W0J6;F5H4R6;H0YIV4;P55209;F8VRJ2;H0YH88;F8W543;F8VVB5;F8VXI6;F8VUX1	Nucleosome assembly protein 1-like 1	NAP1L1			8	8	6	31.3	31.3	26.3	23.417	0	45.4	4680000000	62	0.90632	0.5429	-0.431824	-0.597808	27.6274	27.8128	28.2105	28.1471	28.2038	28.5953
H3BR35;P15170;Q8IYD1	H3BR35;P15170;Q8IYD1	Eukaryotic peptide chain release factor GTP-binding subunit ERF3A;Eukaryotic peptide chain release factor GTP-binding subunit ERF3B	GSPT1;GSPT2			3	3	3	7.2	7.2	7.2	52.832	0	6.8357	928000000	31	0.521723	0.602555	-0.431775	-0.499935	24.9319	25.5232	25.5448	25.1671	26.1514	25.9767
Q15208	Q15208	Serine/threonine-protein kinase 38	STK38			28	28	20	40.6	40.6	34.8	54.19	0	323.31	14870000000	348	1.12777	0.505492	-0.431617	-0.634744	29.4281	29.4747	29.8653	29.8157	30.0346	30.2127
A0A0G2JIW1;P0DMV9;P0DMV8;V9GZ37	A0A0G2JIW1;P0DMV9;P0DMV8;V9GZ37	Heat shock 70 kDa protein 1B;Heat shock 70 kDa protein 1A	HSPA1B;HSPA1A			27	23	12	37.5	34.1	18.4	70.108	0	83.588	7937300000	272	1.82878	0.439368	-0.43022	-0.711239	28.6943	28.5162	28.7105	29.093	29.2042	28.9144
Q5VTR2;C9JWJ4;C9J0A5;C9JXC9	Q5VTR2	E3 ubiquitin-protein ligase BRE1A	RNF20			8	8	8	10.4	10.4	10.4	113.66	0	38.632	6371400000	36	0.963576	0.528203	-0.429893	-0.606398	29.114	29.1714	29.4574	29.4982	29.4969	30.0373
I3L2K5;Q8IWR0;I3L3S2;I3L3F9;I3L1Y3;I3L382;I3L323;Q9UGR2	I3L2K5;Q8IWR0	Zinc finger CCCH domain-containing protein 7A	ZC3H7A			3	3	3	6.5	6.5	6.5	83.647	0	4.0049	164810000	13	0.56739	0.594136	-0.428871	-0.513059	23.469	23.4114	22.445	23.6336	23.5139	23.4646
Q15007;A0A087X1R4	Q15007	Pre-mRNA-splicing regulator WTAP	WTAP			10	10	10	32.1	32.1	32.1	44.243	0	59.411	1178000000	79	1.27064	0.49524	-0.428171	-0.650629	26.0456	25.9292	26.0365	26.4204	26.1718	26.7036
P63167;F8VXL2;F8VRV5;Q96FJ2;F8VXI7	P63167;F8VXL2;F8VRV5	Dynein light chain 1, cytoplasmic	DYNLL1			6	6	6	61.8	61.8	61.8	10.366	0	14.593	1916500000	76	2.09219	0.428528	-0.427211	-0.727391	26.4803	26.7453	26.614	26.9981	27.1245	26.9986
P51659;E7EWE5;G5E9S2;E7ET17;E7EPL9;E7ER27	P51659;E7EWE5;G5E9S2;E7ET17;E7EPL9;E7ER27	Peroxisomal multifunctional enzyme type 2;(3R)-hydroxyacyl-CoA dehydrogenase;Enoyl-CoA hydratase 2	HSD17B4			18	18	18	24.6	24.6	24.6	79.685	0	70.729	3033500000	140	1.2286	0.505603	-0.426285	-0.642983	27.1181	27.2727	27.5472	27.653	27.6179	27.946
Q9Y657;X6R8Y7;Q56A73	Q9Y657	Spindlin-1	SPIN1			20	20	18	63.4	63.4	61.1	29.6	0	49.863	10033000000	181	1.17546	0.50517	-0.426069	-0.635521	29.0093	28.9723	29.2661	29.5001	29.2649	29.7608
P50416;H3BMD2	P50416	Carnitine O-palmitoyltransferase 1, liver isoform	CPT1A			5	5	5	8	8	8	88.367	0	92.499	1652500000	45	0.724312	0.56437	-0.425374	-0.553318	26.2387	26.4083	26.718	26.5024	26.8447	27.294
Q08378;A0A087WV43	Q08378	Golgin subfamily A member 3	GOLGA3			28	28	28	21.7	21.7	21.7	167.35	0	55.287	2133200000	138	0.982731	0.533955	-0.424345	-0.604135	26.7565	26.8933	27.2743	27.2009	27.3516	27.6446
O75396;A0A087X1A9	O75396	Vesicle-trafficking protein SEC22b	SEC22B			3	3	3	14.9	14.9	14.9	24.593	0	14.921	434150000	31	1.02199	0.527989	-0.42208	-0.60829	24.3259	24.3832	24.6602	24.7138	24.715	25.2068
Q9UNX3;E5RIT6;E5RHH1	Q9UNX3;E5RIT6	60S ribosomal protein L26-like 1	RPL26L1			17	3	3	62.8	13.1	13.1	17.256	0	4.2048	460920000	18	0.219789	0.782754	-0.421811	-0.338032	24.1548	22.7694	24.7906	24.3214	23.5486	25.1102
R4GNH9;B1AMU3;B1AMU4;Q9Y3B2;B1AMU7;R4GMQ7	R4GNH9;B1AMU3;B1AMU4;Q9Y3B2;B1AMU7	Exosome complex component CSL4	EXOSC1			3	3	3	20.1	20.1	20.1	15.105	0	3.98	184920000	17	0.960928	0.545138	-0.420345	-0.596382	23.2734	23.4157	23.628	23.7762	23.603	24.199
P39748;F5H1Y3;I3L3E9;CON__P01030;CON__ENSEMBL:ENSBTAP00000007350	P39748;F5H1Y3	Flap endonuclease 1	FEN1			16	16	16	33.9	33.9	33.9	42.592	0	101.05	3270600000	110	1.17225	0.516025	-0.419903	-0.628199	27.3292	27.6167	27.6005	27.6598	28.0276	28.1187
P04075;J3KPS3;H3BQN4;H3BUH7;H3BPS8;H3BR04;H3BMQ8;H3BR68;H3BU78;P09972;K7EKH5;C9J8F3;J3KSV6;J3QKP5;A8MVZ9	P04075;J3KPS3;H3BQN4;H3BUH7;H3BPS8;H3BR04	Fructose-bisphosphate aldolase A;Fructose-bisphosphate aldolase	ALDOA			20	20	20	59.9	59.9	59.9	39.42	0	130.42	3762800000	145	1.17405	0.514862	-0.419475	-0.627965	27.1813	27.5178	27.3494	27.8439	27.9599	27.5032
P13489;E9PMJ3;E9PLZ3;E9PIM9;E9PIK5;E9PMN0;E9PMA9;E9PR82;E9PMI1;H0YCR7	P13489;E9PMJ3;E9PLZ3;E9PIM9;E9PIK5	Ribonuclease inhibitor	RNH1			9	9	9	28.6	28.6	28.6	49.973	0	30.675	927430000	45	2.27304	0.424299	-0.416737	-0.723766	25.5345	25.7525	25.5296	26.0594	26.0056	26.0018
Q9H0S4	Q9H0S4	Probable ATP-dependent RNA helicase DDX47	DDX47			4	4	4	9.2	9.2	9.2	50.646	0	52.3	351670000	26	0.379329	0.672235	-0.415966	-0.433042	23.3213	24.2257	24.7632	24.3379	24.3261	24.8942
Q8N7H5;B4DGJ5	Q8N7H5	RNA polymerase II-associated factor 1 homolog	PAF1			5	5	5	12.6	12.6	12.6	59.975	0	9.4681	357480000	25	0.570071	0.603618	-0.415484	-0.50417	23.8825	24.4692	24.8039	24.7954	24.4909	25.1157
A0A087WZT3;Q9H3K6;H3BV85;H3BTW0;A0A0B4J295;H3BVE0	A0A087WZT3;Q9H3K6;H3BV85;H3BTW0;A0A0B4J295;H3BVE0	BolA-like protein 2	BOLA2;BOLA2B			9	9	9	44.7	44.7	44.7	16.932	0	127.45	9211600000	137	1.06842	0.528316	-0.413941	-0.606867	28.5331	29.0542	28.9022	29.2806	29.0621	29.3886
J3KTL2;Q07955;J3KSR8;J3QQV5;J3KSW7	J3KTL2;Q07955	Serine/arginine-rich splicing factor 1	SRSF1			18	18	18	40.3	40.3	40.3	28.329	0	42.751	13245000000	209	0.856305	0.548893	-0.412721	-0.570042	29.2819	29.1974	29.6361	29.4934	29.749	30.1112
M0R3C3;Q9NZ01;M0QXM3	M0R3C3;Q9NZ01	Very-long-chain enoyl-CoA reductase	TECR			5	5	5	41	41	41	11.773	0	9.7206	1061700000	42	1.35576	0.508887	-0.409807	-0.639054	25.7561	25.8574	25.4397	26.0048	26.219	26.0588
A0A0B4J1Z1;C9JAB2;Q16629;F8WEA1	A0A0B4J1Z1;C9JAB2;Q16629	Serine/arginine-rich splicing factor 7	SRSF7			15	15	14	73.7	73.7	63.5	15.763	0	91.25	11067000000	147	1.13637	0.52989	-0.407803	-0.609782	28.9635	29.045	29.215	29.2374	29.4499	29.7597
Q96DG6	Q96DG6	Carboxymethylenebutenolidase homolog	CMBL			9	9	9	28.2	28.2	28.2	28.048	0	13.065	623590000	26	0.980244	0.551416	-0.405329	-0.584217	24.8558	24.8901	25.2695	25.3312	25.2151	25.6852
P14866;M0QXS5;M0QYT0;B4DVF8;M0R1W6;M0R076;M0QYL7	P14866;M0QXS5	Heterogeneous nuclear ribonucleoprotein L	HNRNPL			40	40	40	77.4	77.4	77.4	64.132	0	323.31	54114000000	517	1.48701	0.504119	-0.404557	-0.646233	31.3476	31.4723	31.5972	31.6997	31.8732	32.0578
P63092;Q5JWF2;A0A0A0MR13;Q5JWD1;H0Y7E8;S4R3E3;Q5JWE9;A0A087WTB6;A2A2R6;S4R3V9;A0A087WZE5;H0Y7F4;P11488;P19087;A8MTJ3;P38405	P63092;Q5JWF2;A0A0A0MR13	Guanine nucleotide-binding protein G(s) subunit alpha isoforms short;Guanine nucleotide-binding protein G(s) subunit alpha isoforms XLas	GNAS			7	7	6	20.6	20.6	17.8	45.664	0	31.626	667160000	34	0.909768	0.550055	-0.403116	-0.570317	25.1649	25.0911	24.8867	25.7055	25.5659	25.0807
B1ANR0;Q13310;B1ANR1;H0YCC8;H0YEQ8;H0YER0;P0CB38	B1ANR0;Q13310	Polyadenylate-binding protein;Polyadenylate-binding protein 4	PABPC4			42	31	3	50.6	36.9	6.5	67.97	0	156.84	11523000000	322	1.31606	0.515745	-0.40265	-0.625939	29.2113	29.2464	29.3277	29.4706	29.5885	29.9341
Q99615;K7EIH8;K7ESP1;K7ELJ8;K7EJL5;K7EN19;K7EJV7;K7ER44;K7EJ24;K7EJE9;K7EK03	Q99615;K7EIH8;K7ESP1	DnaJ homolog subfamily C member 7	DNAJC7			9	9	5	22.7	22.7	12.8	56.44	0	13.839	723490000	27	1.43232	0.510454	-0.401694	-0.637156	25.2648	25.3829	25.424	25.5377	25.7829	25.9562
Q5W0G0;Q5W0F9;B4DN67;Q96J84	Q5W0G0;Q5W0F9;B4DN67;Q96J84	Kin of IRRE-like protein 1	KIRREL			6	6	6	15.4	15.4	15.4	63.099	0	10.716	360860000	31	0.994177	0.54553	-0.400167	-0.580993	23.7798	24.3836	24.2546	24.6188	24.4672	24.5323
B1AHB1;P33992;B1AHB2;B1AHA9	B1AHB1;P33992	DNA helicase;DNA replication licensing factor MCM5	MCM5			15	15	15	23.6	23.6	23.6	77.592	0	23.754	1522200000	67	0.891605	0.559086	-0.399165	-0.56324	26.0039	26.1753	26.542	26.3772	26.7119	26.8297
P62854;Q5JNZ5	P62854;Q5JNZ5	40S ribosomal protein S26;Putative 40S ribosomal protein S26-like 1	RPS26;RPS26P11			7	7	7	36.5	36.5	36.5	13.015	0	16.819	3041400000	67	1.00747	0.54487	-0.399002	-0.581782	27.3912	27.2347	27.3631	27.37	27.9204	27.8957
Q14558;B4DP31;C9JNQ3;I3L4G9;C9J168;I3L0S1;E7EPA1;O60256	Q14558	Phosphoribosyl pyrophosphate synthase-associated protein 1	PRPSAP1			8	8	8	17.4	17.4	17.4	39.393	0	28.312	510100000	28	0.859775	0.562527	-0.395746	-0.554263	24.9431	24.7584	25.3332	25.1557	25.4715	25.5948
Q13263;M0R0K9;M0R2I3;M0R3C0;M0QZE6	Q13263	Transcription intermediary factor 1-beta	TRIM28			17	17	17	42.6	42.6	42.6	88.549	0	136.71	3067000000	101	1.25144	0.527794	-0.394971	-0.609374	27.1562	27.4013	27.599	27.8476	27.6317	27.8622
Q32Q12;J3KPD9;P22392;O60361;F6XY72	Q32Q12;J3KPD9;P22392;O60361	Nucleoside diphosphate kinase;Nucleoside diphosphate kinase B;Putative nucleoside diphosphate kinase	NME1-NME2;NME2;NME2P1			7	7	2	42.1	42.1	6.5	32.642	0	7.8877	716610000	34	2.12893	0.455237	-0.394213	-0.681244	25.0106	25.1074	25.2084	25.5988	25.4988	25.4115
A0A0C4DG89;Q7L014;D6RJA6;H0Y9U3	A0A0C4DG89;Q7L014	Probable ATP-dependent RNA helicase DDX46	DDX46			21	21	21	19.9	19.9	19.9	117.46	0	37.187	3054200000	149	0.790883	0.574429	-0.393443	-0.539209	27.1834	27.3228	27.3883	27.3383	27.6365	28.0999
Q9NQX4;H0YMK3;H0YM93	Q9NQX4	Unconventional myosin-Vc	MYO5C			20	16	16	12.2	9.8	9.8	202.81	0	34.7	947760000	64	0.233051	0.784818	-0.393007	-0.338193	25.1663	25.2243	25.5262	26.276	26.4237	24.3962
B5MDF5;J3KQE5;P62826;F5H018;B4DV51;H0YFC6	B5MDF5;J3KQE5;P62826;F5H018;B4DV51	GTP-binding nuclear protein Ran	RAN			11	11	11	35.2	35.2	35.2	26.224	0	31.967	3398200000	124	1.49907	0.508386	-0.392829	-0.632306	27.2153	27.2765	27.5167	27.5734	27.8309	27.7826
E9PJF4;P54105;E9PMI6;J3KN38;E9PQ83	E9PJF4;P54105;E9PMI6;J3KN38	Methylosome subunit pICln	CLNS1A			6	6	6	50.8	50.8	50.8	19.743	0	150	15127000000	121	0.504457	0.637763	-0.3925	-0.467086	30.0173	29.4479	30.2881	30.2905	29.9161	30.7241
Q99832;F8WAM2;F8WBP8;A0A0D9SG95	Q99832	T-complex protein 1 subunit eta	CCT7			20	20	20	33	33	33	59.366	0	239.28	3558800000	109	1.17582	0.543114	-0.392366	-0.597304	27.2995	27.5427	27.5043	27.6868	27.7212	28.1156
P05387;H0YDD8	P05387	60S acidic ribosomal protein P2	RPLP2			14	14	14	85.2	85.2	85.2	11.665	0	121.69	8777300000	121	1.33837	0.528737	-0.390842	-0.613945	28.5374	28.7555	28.9199	28.9792	29.2528	29.1534
P60174;U3KQF3;U3KPZ0	P60174	Triosephosphate isomerase	TPI1			5	5	5	21	21	21	30.791	0	6.003	275190000	16	0.567181	0.618389	-0.39017	-0.484264	24.0604	24.3258	24.2539	25.0121	24.7685	24.03
A0A087WVQ6;Q00610;J3KS13;A0A087WX41;P53675	A0A087WVQ6;Q00610	Clathrin heavy chain;Clathrin heavy chain 1	CLTC			20	20	20	13.1	13.1	13.1	192.06	0	132.37	3539400000	125	0.898824	0.562581	-0.389538	-0.55479	27.4204	27.6318	27.1699	27.8319	28.0405	27.5183
Q8N9Q2	Q8N9Q2	Protein SREK1IP1	SREK1IP1			6	6	6	22.6	22.6	22.6	18.177	0	11.79	1687500000	59	0.733609	0.590092	-0.387002	-0.521742	25.9469	25.6825	26.4333	26.4518	26.5559	26.216
P06576;H0YH81;F8W079	P06576;H0YH81;F8W079	ATP synthase subunit beta, mitochondrial;ATP synthase subunit beta	ATP5B			7	7	7	19.3	19.3	19.3	56.559	0	16.203	1145300000	39	1.63566	0.50743	-0.386759	-0.636126	25.8648	26.0781	26.1334	26.4433	26.5156	26.2777
P35579;Q5BKV1;B1AH99;A0A0C4DFM8;A1L2Z2;A0A087X0T3;P12883;P13535;Q9Y623;P11055;Q9UKX2;A7E2Y1;REV__S4R3H4;REV__E7EQT4;REV__Q9UKV3	P35579	Myosin-9	MYH9			361	361	302	86.6	86.6	78.2	226.53	0	323.31	1332800000000	6273	0.381258	0.68798	-0.38641	-0.417294	35.8859	35.9383	35.5966	36.527	36.68	35.373
Q5JRI1;O75494;Q8WXF0;Q6IQ42;R4GMP8	Q5JRI1;O75494	Serine/arginine-rich splicing factor 10	SRSF10			14	14	14	58.1	58.1	58.1	20.913	0	32.099	8268300000	127	1.09217	0.545532	-0.38626	-0.579724	28.6045	28.9877	28.729	28.9496	29.3726	29.1578
Q5T4U5;P11310;B7Z9I1;E9PJM9;E9PRX4;H0YDT5	Q5T4U5;P11310;B7Z9I1	Medium-chain specific acyl-CoA dehydrogenase, mitochondrial	ACADM			9	9	9	26.2	26.2	26.2	50.27	0	15.531	774960000	62	1.09061	0.544849	-0.385822	-0.579026	25.3925	25.313	25.408	25.5354	25.659	26.0765
Q92769;E5RFI6;E5RJ04;E5RGV4;E5RHE7;E5RH52;E5RG37;E5RFP9;H3BM24;E5RK19;Q5TEE2	Q92769;E5RFI6;E5RJ04;E5RGV4;E5RHE7;E5RH52;E5RG37;E5RFP9;H3BM24	Histone deacetylase 2	HDAC2			3	3	2	8	8	5.5	55.364	0	5.1335	397770000	22	1.50361	0.517162	-0.384499	-0.621876	24.3116	24.452	24.7024	24.9322	24.8571	24.8303
O15427	O15427	Monocarboxylate transporter 4	SLC16A3			6	6	6	10.8	10.8	10.8	49.469	0	7.3618	568040000	16	0.967897	0.556606	-0.383164	-0.559014	24.5591	25.0336	24.7867	24.9569	25.1825	25.3895
Q8TF42	Q8TF42	Ubiquitin-associated and SH3 domain-containing protein B	UBASH3B			125	125	85	88.3	88.3	62	101.54	0	323.31	1558900000000	2824	1.75024	0.508816	-0.383105	-0.639977	36.224	36.1581	36.4405	36.5851	36.6346	36.7521
P78347;C9J6M0;A0A087WW90;A0A0D9SF80;A0A0A0MSY2;Q86UP8;Q6EKJ0	P78347	General transcription factor II-I	GTF2I			9	9	9	9.9	9.9	9.9	112.42	0	10.091	646660000	36	0.981013	0.557724	-0.38268	-0.56043	24.6847	24.9787	25.2746	25.3315	25.2651	25.4894
P55795	P55795	Heterogeneous nuclear ribonucleoprotein H2	HNRNPH2			15	7	7	34.7	17.1	17.1	49.263	0	50.873	2393300000	79	1.16313	0.545896	-0.381186	-0.582758	26.8955	27.0672	27.1945	27.266	27.3511	27.6837
O95782;O94973;M0R2D9;E9PR62;A0A0G2JQM1;A0A0G2JS82;E9PPY8;A0A0G2JS17;A0A0G2JQT9;H0YDE9;H0YEG0;A0A0G2JRF9;A0A0G2JQA4	O95782	AP-2 complex subunit alpha-1	AP2A1			12	12	12	12.8	12.8	12.8	107.54	0	17.273	1361400000	64	0.705989	0.59537	-0.381162	-0.510664	25.632	26.2506	26.3825	26.3173	26.6105	26.4808
Q9Y388;Q5JY83	Q9Y388	RNA-binding motif protein, X-linked 2	RBMX2			3	3	3	10.9	10.9	10.9	37.335	0	6.1116	206250000	22	0.291527	0.745673	-0.379344	-0.369557	23.6247	22.5116	24.0752	23.4269	23.6637	24.2589
P32322;E2QRB3;J3QKT4;J3QL24;J3KQ22;J3KSA9;J3QLK9;J3QL23;J3QL32	P32322;E2QRB3;J3QKT4	Pyrroline-5-carboxylate reductase 1, mitochondrial;Pyrroline-5-carboxylate reductase	PYCR1			5	5	4	23.5	23.5	19.4	33.36	0	15.101	760790000	36	0.422727	0.671891	-0.377268	-0.428364	25.0889	25.3404	25.8982	25.4691	25.5815	26.4087
E9PLD3;A0A0B4J220;E9PRG8	E9PLD3;A0A0B4J220;E9PRG8	Uncharacterized protein C11orf98	C11orf98			3	3	3	23.2	23.2	23.2	11.6	0	3.8251	421120000	14	0.186133	0.819979	-0.376451	-0.295897	24.9999	22.6913	24.9934	24.4977	24.5635	24.7528
Q5SWX8	Q5SWX8	Protein odr-4 homolog	ODR4			5	5	5	15	15	15	51.103	0	25.519	1079200000	56	0.959263	0.566974	-0.376298	-0.550414	25.4923	25.8724	26.0014	25.9671	26.2217	26.3062
Q96HC4;H0Y8Y3;A0A0A0MSP3;H0YBI4;A0A0D9SFR4	Q96HC4;H0Y8Y3	PDZ and LIM domain protein 5	PDLIM5			12	12	12	31.5	31.5	31.5	63.944	0	36.651	1239700000	48	1.25904	0.550957	-0.375623	-0.586894	25.8466	26.2439	26.1688	26.3832	26.4035	26.5995
E7ETK0;A0A087WUS0;P62847	E7ETK0;A0A087WUS0;P62847	40S ribosomal protein S24	RPS24			9	9	9	40.5	40.5	40.5	15.197	0	10.643	909670000	39	1.23296	0.54989	-0.37472	-0.583001	25.5987	25.4768	25.4603	25.8453	26.14	25.6746
P50991	P50991	T-complex protein 1 subunit delta	CCT4			25	25	25	47.5	47.5	47.5	57.924	0	49.864	4537500000	180	1.32059	0.54713	-0.374537	-0.591887	27.8338	27.744	27.6687	27.879	28.2099	28.2812
P25205;J3KQ69;Q7Z6P5	P25205;J3KQ69	DNA replication licensing factor MCM3	MCM3			31	31	31	44.8	44.8	44.8	90.98	0	256.36	5152600000	217	1.04221	0.557947	-0.373763	-0.559144	28.1062	27.989	28.3633	28.3554	28.4494	28.775
P36578;H3BM89;H3BTP7;H3BU31	P36578;H3BM89	60S ribosomal protein L4	RPL4			39	39	39	66.7	66.7	66.7	47.697	0	188.42	35826000000	554	1.55724	0.530783	-0.372533	-0.610579	30.8314	30.875	30.9735	31.1583	31.1699	31.4693
A5YKK6;H3BR89;H3BMH0;H3BVC9;H3BMZ2	A5YKK6;H3BR89;H3BMH0	CCR4-NOT transcription complex subunit 1	CNOT1			4	4	4	2.1	2.1	2.1	266.94	0	42.615	345210000	11	0.703961	0.604131	-0.370467	-0.50056	24.3401	25.0057	24.6345	24.7474	25.1327	25.2115
P63000;P60763;J3KSC4;J3QLK0;B1AH77;B1AH80;P15153;B1AH78	P63000;P60763;J3KSC4;J3QLK0	Ras-related C3 botulinum toxin substrate 1;Ras-related C3 botulinum toxin substrate 3	RAC1;RAC3			6	6	6	30.7	30.7	30.7	21.45	0	10.499	716720000	43	0.880133	0.576717	-0.368695	-0.53042	24.7379	25.3009	25.3144	25.4348	25.4492	25.5753
O60825;F6RAZ1;Q4VBA9;F6XNB3;A0A087X278;A0A087X2H4	O60825	6-phosphofructo-2-kinase/fructose-2,6-bisphosphatase 2;6-phosphofructo-2-kinase;Fructose-2,6-bisphosphatase	PFKFB2			41	41	33	64	64	53.5	58.476	0	304.53	17730000000	329	0.704995	0.601203	-0.368682	-0.499139	30.0333	29.8914	30.481	30.281	30.4182	30.8125
A0A0A0MQZ6;O95478;H0YAI9	A0A0A0MQZ6;O95478	Ribosome biogenesis protein NSA2 homolog	NSA2			3	3	3	21.7	21.7	21.7	22.653	0	4.0956	252530000	17	0.836528	0.587037	-0.368677	-0.523344	23.3498	23.97	23.7643	24.0617	23.9042	24.2242
O95232;J3KPP4;D6RDI2;C9JL41;H0YA81;H7C5U7;D6RHH0;U3KQT3;E7EN55;H0YBV7;H0YAR4	O95232;J3KPP4	Luc7-like protein 3	LUC7L3			26	26	26	44.2	44.2	44.2	51.466	0	284.08	8365700000	216	0.628403	0.62202	-0.367842	-0.481753	28.5096	28.6131	29.0411	28.8328	28.9349	29.4995
Q9Y2H1;F5H277;H0YGN4;F5GY51;I3L0D0;F5H7Z3;F5H5E6;F5H0V1	Q9Y2H1	Serine/threonine-protein kinase 38-like	STK38L			20	12	12	33.4	25.2	25.2	54.002	0	51.44	4476200000	128	1.72517	0.52244	-0.367622	-0.61649	27.8171	27.685	27.8653	27.9982	28.2197	28.2523
Q9Y3F4;H0YH33	Q9Y3F4	Serine-threonine kinase receptor-associated protein	STRAP			8	8	8	27.4	27.4	27.4	38.438	0	47.202	1813600000	85	1.22802	0.551407	-0.365489	-0.571251	26.4594	26.7157	26.866	26.9533	26.9924	27.1919
Q93008;O00507;H7C2M9	Q93008	Probable ubiquitin carboxyl-terminal hydrolase FAF-X	USP9X			19	19	19	9.8	9.8	9.8	292.28	0	49.592	1595400000	113	0.689741	0.608928	-0.364614	-0.492299	25.8622	26.3035	26.4992	26.3569	26.5342	26.8676
A0A087WVS8;Q70IA6	A0A087WVS8;Q70IA6	MOB kinase activator 2	MOB2			6	6	6	16.9	16.9	16.9	26.879	0	4.6966	483300000	25	0.705778	0.606169	-0.362918	-0.493986	24.7377	24.9718	25.2153	25.5538	24.9593	25.5005
P25705;K7EK77;K7ERX7;K7EJP1;K7ENJ4;K7EQH4;K7ESA0	P25705;K7EK77;K7ERX7;K7EJP1;K7ENJ4	ATP synthase subunit alpha, mitochondrial	ATP5A1			21	21	21	35.6	35.6	35.6	59.75	0	119.88	9875300000	196	1.1805	0.556822	-0.362585	-0.562667	29.0606	29.1099	29.162	29.4741	29.2281	29.718
Q8NBS9	Q8NBS9	Thioredoxin domain-containing protein 5	TXNDC5			14	14	14	32.9	32.9	32.9	47.628	0	71.15	2143300000	94	1.01439	0.574363	-0.361395	-0.541654	26.525	26.8896	26.5831	27.0809	27.2086	26.7923
K7EMV3;B4DEB1;K7EK07;K7ES00;Q71DI3;P84243;P68431;Q16695;Q6NXT2;K7EP01	K7EMV3;B4DEB1;K7EK07;K7ES00;Q71DI3;P84243;P68431;Q16695;Q6NXT2;K7EP01	Histone H3;Histone H3.2;Histone H3.3;Histone H3.1;Histone H3.1t;Histone H3.3C	H3F3B;H3F3A;HIST2H3A;HIST1H3A;HIST3H3;H3F3C			8	8	2	46.7	46.7	12	10.334	0	10.098	4102700000	73	0.596016	0.638106	-0.360071	-0.467504	27.2973	27.8148	27.8165	27.7026	27.9045	28.4017
Q6NZY4;F5H6J5;F5GX80	Q6NZY4;F5H6J5;F5GX80	Zinc finger CCHC domain-containing protein 8	ZCCHC8			7	7	7	14	14	14	78.576	0	14.467	339480000	33	0.549569	0.64424	-0.359076	-0.455024	24.3156	24.0423	24.5268	24.7718	24.1691	25.0209
Q9NZM1;H0YD14	Q9NZM1;H0YD14	Myoferlin	MYOF			6	6	6	3.5	3.5	3.5	234.71	0	7.6262	313060000	20	0.647454	0.624534	-0.358221	-0.477622	23.9186	23.9866	24.4799	24.3049	24.3149	24.84
P62081;B5MCP9	P62081;B5MCP9	40S ribosomal protein S7	RPS7			21	21	21	72.2	72.2	72.2	22.127	0	148.69	15411000000	160	1.62216	0.546689	-0.357421	-0.594932	29.6924	29.4307	29.7073	29.877	30.0231	30.0025
Q9BPW8;H7C2U6;C9JDV8;F8WCR5	Q9BPW8	Protein NipSnap homolog 1	NIPSNAP1			8	8	8	29.9	29.9	29.9	33.31	0	17.811	1341800000	41	1.33572	0.5504	-0.3566	-0.570648	26.4803	26.3808	26.4555	26.5694	26.8324	26.9846
Q9P2I0;H0YJF4	Q9P2I0	Cleavage and polyadenylation specificity factor subunit 2	CPSF2			11	11	11	16.4	16.4	16.4	88.486	0	17.216	1210400000	49	0.922168	0.588742	-0.355527	-0.52275	25.874	26.0547	26.2116	26.2812	26.2224	26.7032
P24752;H0YEL7;E9PRQ6	P24752	Acetyl-CoA acetyltransferase, mitochondrial	ACAT1			7	7	7	22.5	22.5	22.5	45.199	0	20.905	933140000	45	1.36459	0.552534	-0.355499	-0.57182	25.6829	26.0333	25.9566	26.1604	26.3598	26.2191
C9J9K3;A0A0C4DG17;P08865;F8WD59	C9J9K3;A0A0C4DG17;P08865;F8WD59	40S ribosomal protein SA	RPSA			8	8	8	37.3	37.3	37.3	29.404	0	31.969	2901100000	71	0.680451	0.621653	-0.354001	-0.480681	27.133	27.4164	27.6326	27.6049	27.5202	28.1189
A0A0C4DG98;Q8NI27;H0Y815;B7ZBA0;H0Y594;H0Y7U4	A0A0C4DG98;Q8NI27	THO complex subunit 2	THOC2			5	5	5	4.8	4.8	4.8	169.58	0	23.37	213190000	24	0.866824	0.594611	-0.352583	-0.511562	23.1038	23.6164	23.3456	23.5249	23.928	23.6705
Q9UBI6	Q9UBI6	Guanine nucleotide-binding protein G(I)/G(S)/G(O) subunit gamma-12	GNG12			4	4	4	70.8	70.8	70.8	8.0061	0	15.14	731600000	28	0.376034	0.715477	-0.35214	-0.394412	24.6188	24.7036	25.4354	25.2132	25.8093	24.7918
P09543;K7ERC4;C9K0L8;K7ERZ0;K7EN66	P09543	2,3-cyclic-nucleotide 3-phosphodiesterase	CNP			21	21	21	44.7	44.7	44.7	47.578	0	70.681	2468500000	123	1.14323	0.569764	-0.351042	-0.544755	26.8681	27.0138	27.1747	27.1991	27.3244	27.5863
P30405;R4GN99;H0Y548	P30405;R4GN99;H0Y548	Peptidyl-prolyl cis-trans isomerase F, mitochondrial;Peptidyl-prolyl cis-trans isomerase	PPIF			10	10	10	56	56	56	22.04	0	26.119	2884200000	84	1.04081	0.579937	-0.350449	-0.532472	27.1454	27.0194	27.1914	27.1891	27.5182	27.7003
P27635;X1WI28;A0A087WV22;F8W7C6;A6QRI9;Q96L21;B8A6G2;H7C123;H7C2C5;H7C2U2	P27635;X1WI28;A0A087WV22;F8W7C6	60S ribosomal protein L10	RPL10			24	24	24	82.7	82.7	82.7	24.604	0	101.25	15644000000	260	1.04829	0.577354	-0.348952	-0.531626	29.5122	29.5	29.8454	29.7773	29.9761	30.151
Q9NW13;C9JE21	Q9NW13	RNA-binding protein 28	RBM28			7	7	7	9.2	9.2	9.2	85.737	0	11.032	457950000	23	0.16163	0.837744	-0.348629	-0.266036	22.7686	25.2807	24.9931	24.4605	24.6175	25.0103
P23458;K7EJR6;E9PM19;P29597	P23458	Tyrosine-protein kinase JAK1	JAK1			68	68	67	46.4	46.4	45.7	133.28	0	295.61	43949000000	770	0.753362	0.613278	-0.347818	-0.488405	31.2054	31.1133	31.5242	31.4071	31.5123	31.9669
P36542	P36542	ATP synthase subunit gamma, mitochondrial	ATP5C1			6	6	6	16.4	16.4	16.4	32.996	0	9.7787	1225300000	27	0.827344	0.603387	-0.347445	-0.500173	26.1661	26.0082	26.5065	26.3415	26.7811	26.6006
O60869	O60869	Endothelial differentiation-related factor 1	EDF1			11	11	11	53.4	53.4	53.4	16.368	0	22.379	2719300000	116	0.678365	0.630193	-0.344289	-0.471244	26.9966	26.8884	27.4045	27.2516	27.2933	27.7775
A6ND22;Q9Y3D3	A6ND22;Q9Y3D3	28S ribosomal protein S16, mitochondrial	MRPS16			3	3	3	29.3	29.3	29.3	11.15	0.00053706	3.3952	408720000	16	0.568073	0.6559	-0.344206	-0.447418	24.3301	24.4576	24.535	24.3377	24.7706	25.247
Q14258	Q14258	E3 ubiquitin/ISG15 ligase TRIM25	TRIM25			14	14	14	24.6	24.6	24.6	70.973	0	32.589	1949300000	94	1.1106	0.580189	-0.34407	-0.532876	26.6855	26.6328	26.8351	26.9472	26.9124	27.3261
P62316;K7ERG4;K7EJB5	P62316;K7ERG4	Small nuclear ribonucleoprotein Sm D2	SNRPD2			8	8	8	53.4	53.4	53.4	13.527	0	27.151	2310600000	55	1.77274	0.549632	-0.343934	-0.585757	26.7428	26.8872	26.7435	27.097	27.2758	27.0326
P50990;H7C4C8;H7C2U0	P50990;H7C4C8	T-complex protein 1 subunit theta	CCT8			24	24	24	40.7	40.7	40.7	59.62	0	116.31	4911500000	204	1.61665	0.547959	-0.343819	-0.575596	27.8962	28.0681	28.0607	28.2089	28.3641	28.4836
K7EJB9;P27797	K7EJB9;P27797	Calreticulin	CALR			4	4	4	23.9	23.9	23.9	28.431	0	5.8118	813560000	28	0.397373	0.713766	-0.342436	-0.396171	25.2223	25.2821	25.2253	25.6212	26.1973	24.9384
Q15046;J3KRL2;H3BPV7;H3BVA8	Q15046	Lysine--tRNA ligase	KARS			3	3	3	5.4	5.4	5.4	68.047	0.00053908	3.4069	194630000	12	1.12466	0.579937	-0.342019	-0.531898	23.5358	23.2538	23.7411	23.8357	23.8243	23.8967
Q02543;M0R1A7;M0R117;M0R3D6;M0R0P7	Q02543;M0R1A7;M0R117;M0R3D6;M0R0P7	60S ribosomal protein L18a	RPL18A			16	16	16	73.9	73.9	73.9	20.762	0	20.795	14539000000	120	1.17612	0.578845	-0.341818	-0.536904	29.6597	29.4859	29.6515	29.8772	29.7644	30.1809
O43143	O43143	Pre-mRNA-splicing factor ATP-dependent RNA helicase DHX15	DHX15			33	33	33	35	35	35	90.932	0	61.048	6138100000	227	0.725589	0.624486	-0.341595	-0.477424	28.097	28.1074	28.5121	28.3447	28.4943	28.9022
Q05519;Q5T757;Q5T760;B4DWT1;S4R3C4	Q05519;Q5T757;Q5T760	Serine/arginine-rich splicing factor 11	SRSF11			10	10	10	19.8	19.8	19.8	53.542	0	36.41	2116500000	65	1.00528	0.593182	-0.339773	-0.515921	26.5434	26.4859	26.7287	26.7806	26.7898	27.207
Q8WXA9	Q8WXA9	Splicing regulatory glutamine/lysine-rich protein 1	SREK1			6	6	6	18.5	18.5	18.5	59.38	0	14.137	469890000	22	0.278736	0.783188	-0.338064	-0.342276	24.6128	23.7794	25.2998	24.5197	24.9376	25.2488
P46778;M0R181;G3V1B3	P46778	60S ribosomal protein L21	RPL21			11	11	11	50	50	50	18.565	0	22.791	6156100000	120	1.09828	0.587342	-0.337554	-0.523732	28.3254	28.4833	28.6973	28.8546	28.6658	28.9982
Q8WU90;F8WB26;F8WF67;H7C466	Q8WU90	Zinc finger CCCH domain-containing protein 15	ZC3H15			10	10	10	26.3	26.3	26.3	48.602	0	15.864	693070000	44	0.734638	0.62896	-0.337491	-0.474966	25.2759	25.2862	25.3327	25.4896	25.3682	26.0495
P10809;E7EXB4;E7ESH4;C9JL25;C9JCQ4;C9JL19	P10809	60 kDa heat shock protein, mitochondrial	HSPD1			26	26	26	47.6	47.6	47.6	61.054	0	192.8	4786300000	199	1.58448	0.557803	-0.33707	-0.563969	28.3673	28.2339	28.5634	28.7152	28.6977	28.763
P63010;A0A087X253;A0A087WU93;A0A087WZQ6;K7EN71;K7ERB2;A0A087WYD1;A0A087WXS3;K7EKZ5;K7EJX1;C9J1E7	P63010;A0A087X253	AP-2 complex subunit beta	AP2B1			11	11	9	9.3	9.3	8.2	104.55	0	13.809	670780000	49	0.956403	0.599152	-0.3367	-0.506466	24.7966	25.0759	25.0993	25.382	25.5255	25.0743
Q5JPU3;P08559	Q5JPU3;P08559	Pyruvate dehydrogenase E1 component subunit alpha, somatic form, mitochondrial	PDHA1			3	3	2	24.8	24.8	18.3	12.588	0	4.4099	197860000	18	0.452122	0.694166	-0.334762	-0.408791	23.2634	23.9331	23.5219	23.5254	23.8131	24.3842
P62995;H7BXF3;H7C2L4	P62995;H7BXF3;H7C2L4	Transformer-2 protein homolog beta	TRA2B			18	13	13	52.1	45.1	45.1	33.665	0	15.995	4667600000	64	0.329525	0.753423	-0.334753	-0.364592	27.4812	27.8362	28.261	27.5878	28.1869	28.8079
P49411;H3BNU3	P49411	Elongation factor Tu, mitochondrial	TUFM			19	19	19	41.4	41.4	41.4	49.541	0	139.42	9113000000	219	1.24402	0.580883	-0.333851	-0.533303	28.6125	28.7663	28.9379	29.0623	28.9877	29.2683
Q96AG4;I3L223	Q96AG4	Leucine-rich repeat-containing protein 59	LRRC59			22	22	22	55.4	55.4	55.4	34.93	0	198.19	10946000000	241	1.11485	0.58774	-0.333771	-0.520874	29.1933	29.0679	29.2924	29.3888	29.398	29.768
Q92499;F1T0B3;A0A087X2G1	Q92499;F1T0B3;A0A087X2G1	ATP-dependent RNA helicase DDX1	DDX1			29	29	29	36.8	36.8	36.8	82.431	0	323.31	12388000000	235	0.854974	0.614497	-0.332668	-0.488624	29.6679	29.3679	29.6471	29.6683	29.8275	30.1851
Q5VTE0;P68104;A0A087WVQ9;A0A087WV01;Q05639;A6PW80;Q5JR01	Q5VTE0;P68104;A0A087WVQ9;A0A087WV01	Putative elongation factor 1-alpha-like 3;Elongation factor 1-alpha 1;Elongation factor 1-alpha	EEF1A1P5;EEF1A1			28	28	28	56.3	56.3	56.3	50.184	0	323.31	114800000000	460	0.835384	0.620685	-0.327796	-0.480625	32.5179	32.3582	32.6172	32.6441	32.6761	33.1563
K7EIT2;Q9Y5L4	K7EIT2;Q9Y5L4	Mitochondrial import inner membrane translocase subunit Tim13	TIMM13			3	3	3	32.5	32.5	32.5	8.8941	0.00054735	3.537	267940000	8	0.273752	0.78768	-0.327147	-0.334044	24.2431	23.8674	22.7077	24.0387	23.6795	24.0816
Q9NXS2;K7EQG1	Q9NXS2;K7EQG1	Glutaminyl-peptide cyclotransferase-like protein	QPCTL			2	2	2	6.5	6.5	6.5	42.924	0	5.418	198540000	13	0.239912	0.803704	-0.326758	-0.315174	23.9406	22.6525	24.0875	23.3324	24.0623	24.2661
P30153;B3KQV6;E9PH38;C9J9C1	P30153;B3KQV6;E9PH38;C9J9C1	Serine/threonine-protein phosphatase 2A 65 kDa regulatory subunit A alpha isoform	PPP2R1A			8	8	7	14.6	14.6	12.7	65.308	0	17.742	1007600000	38	0.543854	0.684182	-0.319659	-0.42075	25.4597	25.382	26.1281	25.7636	26.0673	26.098
O94906	O94906	Pre-mRNA-processing factor 6	PRPF6			12	12	12	14.7	14.7	14.7	106.92	0	15.375	862880000	50	0.869244	0.626224	-0.316791	-0.473118	25.5985	25.5663	25.6383	25.9655	25.6055	26.1826
Q9Y266;A0A0A0MSS4;A0A0A0MSU9	Q9Y266;A0A0A0MSS4;A0A0A0MSU9	Nuclear migration protein nudC	NUDC			3	3	3	10	10	10	38.242	0	4.206	212170000	13	0.479215	0.708919	-0.316118	-0.401946	22.9822	22.7543	23.266	23.5284	23.5946	22.8279
A0A0U1RRM1;Q8WXI9;A0A0U1RR30;A0A1B0GVS4;A0A0U1RRK3;A0A0U1RR34;A0A1B0GW07	A0A0U1RRM1;Q8WXI9;A0A0U1RR30	Transcriptional repressor p66-beta	GATAD2B			7	6	6	14	12.1	12.1	63.461	0	7.0476	431800000	23	1.49658	0.579444	-0.315605	-0.528113	24.5153	24.4922	24.704	24.9346	24.7465	24.9772
Q9Y383;A0A0A6YYJ8;V9GZ75;F8WEU3	Q9Y383;A0A0A6YYJ8	Putative RNA-binding protein Luc7-like 2	LUC7L2			28	28	21	46.9	46.9	40.6	46.513	0	289.18	13689000000	312	0.665586	0.668698	-0.315512	-0.441334	29.1755	29.4278	29.6447	29.4776	29.6712	30.0457
P09382;F8WEI7	P09382	Galectin-1	LGALS1			7	7	7	40.7	40.7	40.7	14.716	0	69.187	3603600000	97	1.63928	0.580679	-0.314198	-0.534803	27.5358	27.6703	27.4173	27.9211	27.8833	27.7615
F8WAE5;Q9BY44;C9IZE1;H7C5R5;H7C5Q3;F8WF18;F8WAT3	F8WAE5;Q9BY44	Eukaryotic translation initiation factor 2A;Eukaryotic translation initiation factor 2A, N-terminally processed	EIF2A			18	18	18	44.7	44.7	44.7	64.449	0	55.289	3291800000	119	1.08341	0.608104	-0.313494	-0.492889	27.207	27.3795	27.5496	27.5283	27.6965	27.8518
O75534;E9PLT0;E9PKN4;E9PLD4	O75534;E9PLT0	Cold shock domain-containing protein E1	CSDE1			16	16	16	18.9	18.9	18.9	88.884	0	20.723	2580000000	59	0.76748	0.645946	-0.312122	-0.454181	27.1299	27.0535	27.37	27.2134	27.5051	27.7713
F5H6E2;O00159;I3L204;I3L501;I3L4D4;I3L3Y6;I3L3F5;I3L168	F5H6E2;O00159	Unconventional myosin-Ic	MYO1C			86	86	86	61.4	61.4	61.4	118.99	0	323.31	64474000000	881	1.62203	0.577721	-0.311983	-0.530608	31.6597	31.6872	31.6631	32.038	32.0976	31.8103
P46060;B0QYT5;B0QYT4;B0QYT6;H0Y4Q3	P46060;B0QYT5;B0QYT4	Ran GTPase-activating protein 1	RANGAP1			9	9	9	14.8	14.8	14.8	63.541	0	17.805	675030000	49	0.711332	0.661424	-0.311518	-0.445004	25.1815	25.0948	25.632	25.7085	25.3934	25.7409
Q9Y224;G3V4C6;H0YJB9;G3V4E7	Q9Y224;G3V4C6;H0YJB9	UPF0568 protein C14orf166	C14orf166			16	16	16	75.8	75.8	75.8	28.068	0	35.952	2529300000	78	0.619639	0.673038	-0.310852	-0.428481	26.7751	26.7953	27.2483	26.9731	27.2364	27.5416
A6NLN1;P26599;A0A0U1RRM4;K7ES59;A0A0D9SF20;K7EK45;A0A087WU68;K7EKJ7;A0A087WUW5;K7ELW5	A6NLN1;P26599;A0A0U1RRM4	Polypyrimidine tract-binding protein 1	PTBP1			20	20	17	36.4	36.4	32.6	56.51	0	323.31	15240000000	293	0.667004	0.669776	-0.310306	-0.436459	29.4049	29.5599	29.769	29.5301	30.0045	30.1301
P62805	P62805	Histone H4	HIST1H4A			10	10	10	66	66	66	11.367	0	68.466	13557000000	115	1.32253	0.600343	-0.30939	-0.507599	29.2506	29.575	29.4842	29.7367	29.6616	29.8396
Q9BQ67;M0QX71	Q9BQ67;M0QX71	Glutamate-rich WD repeat-containing protein 1	GRWD1			4	4	4	15	15	15	49.419	0	18.031	1027200000	41	0.433192	0.728629	-0.307574	-0.382578	25.357	25.2275	25.803	25.4145	25.6458	26.2499
Q9HB71;B2ZWH1	Q9HB71	Calcyclin-binding protein	CACYBP			10	10	10	41.2	41.2	41.2	26.21	0	48.21	2779100000	94	0.533607	0.696808	-0.307466	-0.407794	26.8545	27.1897	27.439	27.0922	27.6927	27.6206
Q9BRS2;E9PFQ8	Q9BRS2	Serine/threonine-protein kinase RIO1	RIOK1			30	30	30	50.9	50.9	50.9	65.582	0	299.12	25352000000	348	0.722634	0.666531	-0.307278	-0.44241	30.5129	30.4304	30.9571	30.785	30.8957	31.1415
Q9Y295;H0YI06	Q9Y295	Developmentally-regulated GTP-binding protein 1	DRG1			7	7	7	26.4	26.4	26.4	40.542	0	26.98	925960000	51	0.494706	0.713462	-0.306814	-0.398184	25.7004	25.7815	25.9065	26.1265	25.6348	26.5477
Q13561;F8W1I6;F8VW18;H0YI98;F8VX93;F8VRV7;H0YHL1;F8W0U6	Q13561;F8W1I6;F8VW18;H0YI98	Dynactin subunit 2	DCTN2			14	14	14	35.4	35.4	35.4	44.23	0	64.999	2242700000	115	1.26419	0.601931	-0.305726	-0.498347	27.0044	27.1553	26.8457	27.4456	27.2196	27.2574
P24534;C9JZW3;F2Z2G2;F8WF65	P24534;C9JZW3	Elongation factor 1-beta	EEF1B2			16	16	16	64	64	64	24.763	0	143.07	16213000000	195	0.798205	0.648274	-0.305365	-0.451212	29.6395	29.8372	29.8981	29.9731	29.906	30.4118
Q15019;B5MCX3;H7C2Y0;C9J2Q4;C9IZU3;C9J938;H7C310;C9JB25;C9JT15;C9JSE7;A0A1B0GXJ2;C9JFT1;F8WB65;B5MD47;C9JZI2;C9IY94;C9JQJ4	Q15019;B5MCX3;H7C2Y0	Septin-2	2019-09-02			12	12	12	36.8	36.8	36.8	41.487	0	95.726	3229100000	117	0.631185	0.677462	-0.305126	-0.425103	27.4989	27.1501	27.6223	27.5807	27.5464	28.0595
P14618;H3BTN5;B4DNK4;H3BQ34;H3BR70;H3BT25;H3BUW1;H3BTJ2;H3BU13;P30613;H3BN34;H3BQZ3	P14618;H3BTN5;B4DNK4;H3BQ34	Pyruvate kinase PKM;Pyruvate kinase	PKM			32	32	32	57.8	57.8	57.8	57.936	0	296.55	29664000000	361	1.42697	0.599683	-0.303605	-0.506853	30.7558	30.8391	30.8391	31.0068	31.0337	31.3044
P35998;C9JLS9	P35998;C9JLS9	26S protease regulatory subunit 7	PSMC2			12	12	12	24.2	24.2	24.2	48.633	0	23.224	1824700000	70	0.742538	0.667673	-0.30335	-0.441268	26.403	26.5491	26.8505	26.7229	26.8257	27.1642
Q8NE71;Q5STZ8;H0YGW7;A0A0G2JIC2;F5GYK6	Q8NE71;Q5STZ8;H0YGW7	ATP-binding cassette sub-family F member 1	ABCF1			19	19	19	26.4	26.4	26.4	95.925	0	120.34	2627300000	135	1.90755	0.577307	-0.302831	-0.531306	27.3098	27.163	27.2371	27.4746	27.4935	27.6503
Q13200;C9JPC0;F8WBS8;H7C2Q3	Q13200	26S proteasome non-ATPase regulatory subunit 2	PSMD2			6	6	6	11.8	11.8	11.8	100.2	0	23.251	2091500000	56	0.44007	0.732491	-0.302802	-0.380777	25.9239	26.6267	26.8702	26.6137	26.8701	26.8454
P13639	P13639	Elongation factor 2	EEF2			35	35	35	40.4	40.4	40.4	95.337	0	123.03	14212000000	300	1.34146	0.60154	-0.3025	-0.499612	29.4156	29.5322	29.6322	29.7497	29.739	29.9989
E7EX90;Q14203;Q6AWB1;E7EWF7	E7EX90;Q14203;Q6AWB1	Dynactin subunit 1	DCTN1;DKFZp686E0752			8	8	8	7.9	7.9	7.9	139.09	0	12.806	756370000	23	0.392962	0.750512	-0.301836	-0.366195	24.4834	25.2954	25.351	25.0819	25.3106	25.6428
Q7Z460;F8WA11;H0Y5T1	Q7Z460;F8WA11;H0Y5T1	CLIP-associating protein 1	CLASP1			11	11	11	10.1	10.1	10.1	169.45	0	25.36	465480000	46	0.744228	0.668162	-0.301648	-0.439708	24.4852	24.7543	24.5933	24.9484	24.604	25.1854
P46776;E9PJD9;E9PLL6;E9PLX7	P46776;E9PJD9;E9PLL6	60S ribosomal protein L27a	RPL27A			14	14	14	62.8	62.8	62.8	16.561	0	82.292	16863000000	170	0.52408	0.710682	-0.301181	-0.400143	29.859	29.6512	29.8441	29.883	29.8037	30.5711
P49368;B4DUR8;Q5SZX6;E9PRC8;Q5SZX9;E9PM09;Q5SZW8;E9PQ35	P49368;B4DUR8	T-complex protein 1 subunit gamma	CCT3			23	23	23	40.6	40.6	40.6	60.533	0	52.501	5114400000	168	1.70435	0.596397	-0.296368	-0.512042	28.0265	28.0387	28.176	28.3123	28.3162	28.5018
P05388;F8VWS0;F8VU65;G3V210;F8VW21;F8VZS0;F8VQY6;F8VPE8;F8VRK7;F8VS58;Q8NHW5;F8VWV4;F8W1K8;F8VYN4	P05388;F8VWS0;F8VU65;G3V210;F8VW21;F8VZS0;F8VQY6;F8VPE8;F8VRK7;F8VS58;Q8NHW5;F8VWV4	60S acidic ribosomal protein P0;60S acidic ribosomal protein P0-like	RPLP0;RPLP0P6			25	25	25	68.1	68.1	68.1	34.273	0	195.59	18875000000	258	0.792322	0.668834	-0.295703	-0.439819	30.0752	29.9566	30.3919	30.2205	30.4875	30.6028
P46783;F6U211;S4R435;Q9NQ39	P46783;F6U211;S4R435	40S ribosomal protein S10	RPS10;RPS10-NUDT3			7	7	7	37	37	37	18.898	0	130.78	9089800000	126	0.60637	0.696224	-0.295137	-0.410958	29.1225	28.6476	29.0849	28.9366	29.3712	29.4325
Q9Y3I0	Q9Y3I0	tRNA-splicing ligase RtcB homolog	RTCB			21	21	21	42.2	42.2	42.2	55.21	0	88.814	6718900000	177	1.37316	0.609645	-0.295111	-0.491569	28.5576	28.5338	28.6094	28.6666	28.9515	28.968
Q9BUQ8;H0YI52;F8VVA2;H0YIL9	Q9BUQ8	Probable ATP-dependent RNA helicase DDX23	DDX23			16	16	16	17.2	17.2	17.2	95.581	0	17.904	2096300000	63	0.599368	0.695463	-0.294566	-0.40914	26.8868	26.7338	27.1989	27.1814	26.9662	27.5556
A6NHR9;J3KTL8	A6NHR9;J3KTL8	Structural maintenance of chromosomes flexible hinge domain-containing protein 1	SMCHD1			18	18	18	10.8	10.8	10.8	226.37	0	23.021	1346200000	69	0.480622	0.726811	-0.294449	-0.384318	26.0303	26.3194	26.548	26.2234	26.573	26.9847
O75643;B4E0P5	O75643	U5 small nuclear ribonucleoprotein 200 kDa helicase	SNRNP200			20	20	20	10.3	10.3	10.3	244.5	0	47.933	2796600000	109	0.5192	0.717246	-0.293822	-0.392543	26.9887	27.2844	27.5168	27.377	27.3458	27.9487
E9PCY7;G8JLB6;P31943;D6RBM0;D6RIU0;D6RFM3;D6RIT2;E7EN40;H0YB39;D6RAM1;E5RGV0;D6R9T0;D6RDU3;D6RJ04;D6RIH9;E7EQJ0;D6RDL0;H0YBD7;D6RF17;E5RGH4;D6R9D3;H0YAQ2;E5RJ94	E9PCY7;G8JLB6;P31943;D6RBM0;D6RIU0;D6RFM3;D6RIT2;E7EN40;H0YB39	Heterogeneous nuclear ribonucleoprotein H;Heterogeneous nuclear ribonucleoprotein H, N-terminally processed	HNRNPH1			26	26	15	58	58	35	47.087	0	323.31	30102000000	298	0.456888	0.733748	-0.293284	-0.37751	30.5358	30.6291	31.0237	30.7563	30.825	31.4873
P19338;H7BY16;C9JYW2;C9JLB1;C9J1H7;C9JWL1	P19338;H7BY16	Nucleolin	NCL			57	57	57	54.4	54.4	54.4	76.613	0	323.31	44416000000	769	0.792613	0.669101	-0.292073	-0.435829	31.1656	31.1301	31.4421	31.3568	31.4467	31.8104
P12814;H9KV75;G3V2N5;G3V2W4;Q08043;H7C5W8;H0YJ11;H0YJW3;A0A087WSZ2;G3V2X9;G3V5M4;G3V380	P12814;H9KV75	Alpha-actinin-1	ACTN1			49	22	21	47.3	25.3	23.9	103.06	0	138.51	2473400000	103	0.0951268	0.915712	-0.291477	-0.182718	26.8285	26.8002	25.7087	27.6206	27.9098	24.6814
P05198;H0YJS4;G3V4T5	P05198;H0YJS4;G3V4T5	Eukaryotic translation initiation factor 2 subunit 1	EIF2S1			9	9	9	31.7	31.7	31.7	36.112	0	20.245	2022700000	49	1.01958	0.642055	-0.290988	-0.458994	26.6715	26.684	26.8627	26.8253	27.0288	27.2372
Q96I24	Q96I24	Far upstream element-binding protein 3	FUBP3			18	17	16	42.1	42.1	40.6	61.64	0	36.753	2753000000	126	1.2036	0.62874	-0.290525	-0.473597	27.1059	27.2736	27.3307	27.4712	27.405	27.7056
E7EQZ4;Q16637;B4DP61;H0YBZ9;A0A0G2JRX5;A0A0G2JRY6	E7EQZ4;Q16637;B4DP61	Survival motor neuron protein	SMN1;SMN2			7	7	7	21.4	21.4	21.4	31.689	0	33.013	1558200000	76	0.43677	0.744545	-0.289858	-0.369513	26.3953	26.19	27.026	26.9002	26.5693	27.0114
H3BM42;Q92896;H3BQT1;H3BRD8;H3BQU9	H3BM42;Q92896	Golgi apparatus protein 1	GLG1			5	5	5	7.4	7.4	7.4	79.317	0	13.623	292490000	24	0.849163	0.669458	-0.289731	-0.439999	23.5203	23.9399	23.8279	24.0149	23.9066	24.2357
Q9UHF1;R4GMT3	Q9UHF1	Epidermal growth factor-like protein 7	EGFL7			5	5	5	26.7	26.7	26.7	29.617	0	6.5451	325250000	18	0.458534	0.744012	-0.28731	-0.372928	24.3607	24.1476	24.3205	24.2246	24.3861	25.08
P32969;H0Y9V9;D6RAN4;E7ESE0;H0Y9R4	P32969;H0Y9V9;D6RAN4;E7ESE0	60S ribosomal protein L9	RPL9			16	16	16	67.2	67.2	67.2	21.863	0	105.26	4332200000	138	0.859255	0.670589	-0.286378	-0.437253	27.9077	27.7346	28.1071	27.9841	28.2751	28.3494
Q09666;E9PQE3;E9PJZ0;E9PKR9;E9PJC6;E9PLK4	Q09666	Neuroblast differentiation-associated protein AHNAK	AHNAK			98	98	97	35.8	35.8	35.5	629.09	0	323.31	12107000000	574	1.28521	0.625258	-0.285845	-0.473028	29.2813	29.4397	29.3525	29.7818	29.465	29.6842
P41091;Q2VIR3;F8W810;H7BZU1	P41091;Q2VIR3	Eukaryotic translation initiation factor 2 subunit 3;Putative eukaryotic translation initiation factor 2 subunit 3-like protein	EIF2S3;EIF2S3L			17	17	17	44.1	44.1	44.1	51.109	0	48.737	2726000000	131	0.788916	0.672054	-0.285266	-0.427751	26.9376	27.2818	27.1495	27.1419	27.5563	27.5265
P51114;B4DXZ6;E9PFF5;E7EU85;H7C4S4;C9JAJ4;C9J5B4;C9IZ22;C9JZE0;C9JY20	P51114;B4DXZ6;E9PFF5;E7EU85	Fragile X mental retardation syndrome-related protein 1	FXR1			28	28	22	45.6	45.6	40.3	69.72	0	161.7	9058000000	281	0.661687	0.69619	-0.284535	-0.409513	28.8838	28.9917	29.2449	29.2114	29.117	29.6456
O95347;A0A0C4DGE5;Q5T821	O95347	Structural maintenance of chromosomes protein 2	SMC2			18	18	18	19.8	19.8	19.8	135.65	0	27.286	1631100000	90	1.16503	0.641675	-0.282738	-0.460398	26.3877	26.4193	26.5579	26.5995	26.6781	26.9354
P62701;C9JEH7;P22090;Q8TD47	P62701;C9JEH7;P22090	40S ribosomal protein S4, X isoform;40S ribosomal protein S4, Y isoform 1	RPS4X;RPS4Y1			32	32	32	71.9	71.9	71.9	29.597	0	122.85	41694000000	421	0.922488	0.667592	-0.282624	-0.43945	31.053	31.0678	31.3337	31.2205	31.4934	31.5886
Q6IBS0;D6RG15;F8W645	Q6IBS0;D6RG15	Twinfilin-2	TWF2			3	2	2	10	8	8	39.548	0	4.2805	228900000	22	0.251796	0.81859	-0.28249	-0.298941	23.8295	24.273	22.8289	23.8896	24.1585	23.7308
G5E9U9;Q9H0J9;H7C4L8	G5E9U9;Q9H0J9;H7C4L8	Poly [ADP-ribose] polymerase 12	PARP12			2	2	2	7.4	7.4	7.4	47.485	0.0004948	2.7425	85319000	3	0.686809	0.696223	-0.281487	-0.410045	22.8586	23.0316	22.4161	22.9839	23.0996	23.0672
Q06787	Q06787	Fragile X mental retardation protein 1	FMR1			21	18	4	35.8	33.1	4.3	71.174	0	34.469	1938300000	96	0.429229	0.759946	-0.280436	-0.359845	26.8162	26.691	26.8387	26.922	26.6712	27.5941
Q07065;H3BUW6;H3BN64;H3BRM1;H3BRF9;Q96K21	Q07065	Cytoskeleton-associated protein 4	CKAP4			35	35	35	57.1	57.1	57.1	66.022	0	298.61	9639800000	339	1.11418	0.648475	-0.27837	-0.450808	28.9518	29.1873	29.137	29.4029	29.1953	29.513
P23381;H0YJP3;G3V5W1;G3V3S7;G3V3X0;G3V423;G3V3P2;G3V227;G3V5U1;G3V456;G3V2Y7;G3V277;G3V3H8;G3V3Y5	P23381	Tryptophan--tRNA ligase, cytoplasmic;T1-TrpRS;T2-TrpRS	WARS			5	5	5	15.5	15.5	15.5	53.165	0	38.594	1072800000	55	0.871341	0.671749	-0.276964	-0.427459	25.8141	26.0897	26.0258	26.2659	26.0359	26.4588
Q9P219;A0A0A0MR69;H0YJX5	Q9P219	Protein Daple	CCDC88C			19	19	19	11.7	11.7	11.7	228.23	0	29.792	1638300000	72	0.477139	0.746353	-0.276326	-0.367776	26.2856	26.673	26.8485	26.6932	26.6873	27.2557
P05141	P05141	ADP/ATP translocase 2;ADP/ATP translocase 2, N-terminally processed	SLC25A5			24	24	9	50.7	50.7	27.9	32.852	0	100.43	12345000000	252	0.821396	0.686313	-0.274806	-0.419568	29.3938	29.1362	29.4487	29.3818	29.6204	29.801
Q9UHC7;C9JYX8;C9J031;C9IY57;C9IZP5;C9JYI0;F8WAS8	Q9UHC7;C9JYX8;C9J031;C9IY57	E3 ubiquitin-protein ligase makorin-1	MKRN1			4	4	4	10.8	10.8	10.8	53.349	0	3.9886	3356000000	18	0.977186	0.671215	-0.27413	-0.43412	27.5253	27.2711	27.1795	27.525	27.5118	27.7615
P31153;Q00266	P31153	S-adenosylmethionine synthase isoform type-2	MAT2A			22	22	22	51.9	51.9	51.9	43.66	0	108.16	9206000000	234	0.409429	0.777092	-0.273687	-0.349155	28.6982	28.8943	29.3656	28.9962	29.1232	29.6597
A0A075B6R9;A0A0C4DH68	A0A075B6R9		IGKV2D-24			4	3	3	13.3	13.3	13.3	13.079	0	6.1255	99460000000	87	0.375658	0.784302	-0.272578	-0.338889	32.3107	32.449	32.8745	32.7474	32.4188	33.2857
Q9BZF9;F5H2B9;H0YNH8	Q9BZF9;F5H2B9;H0YNH8	Uveal autoantigen with coiled-coil domains and ankyrin repeats	UACA			25	25	18	21	21	15.3	162.5	0	53.186	1795300000	89	0.212395	0.833117	-0.272513	-0.273109	26.4873	26.5832	25.8559	27.0633	26.983	25.6976
P53350;I3L387	P53350;I3L387	Serine/threonine-protein kinase PLK1	PLK1			3	3	3	7.8	7.8	7.8	68.254	0	12.003	266020000	19	0.233735	0.829882	-0.271262	-0.283801	23.8072	24.4796	22.9767	24.173	24.153	23.7513
O75400;F5H578;H0YG38	O75400	Pre-mRNA-processing factor 40 homolog A	PRPF40A			7	7	7	9.5	9.5	9.5	108.8	0	14.205	717530000	38	0.371601	0.785842	-0.27007	-0.335764	24.7594	25.4314	25.582	25.4156	25.3069	25.8606
Q92917	Q92917	G patch domain and KOW motifs-containing protein	GPKOW			6	6	6	19.1	19.1	19.1	52.228	0	10.806	458250000	25	0.696945	0.714232	-0.268775	-0.39774	24.4518	24.4546	24.9803	24.8996	24.9038	24.8897
P26640;A0A140T936;A0A140T954;A2ABF4;A0A0G2JJT9;A0A140T904	P26640;A0A140T936	Valine--tRNA ligase	VARS			15	15	15	14.8	14.8	14.8	140.47	0	39.091	4280900000	109	0.52961	0.742941	-0.268759	-0.371497	27.6205	27.7007	27.8964	27.7163	27.8971	28.4104
Q14678	Q14678	KN motif and ankyrin repeat domain-containing protein 1	KANK1			4	4	4	3.6	3.6	3.6	147.29	0	6.4572	154670000	17	0.619405	0.723881	-0.267862	-0.38577	23.111	23.6792	23.2772	23.6561	23.7723	23.4425
P02675;D6REL8	P02675;D6REL8	Fibrinogen beta chain;Fibrinopeptide B;Fibrinogen beta chain	FGB			16	16	10	25.1	25.1	18.3	55.928	0	44.109	4146800000	109	1.04097	0.670756	-0.267829	-0.43139	27.7193	27.8559	27.9869	27.9979	28.0639	28.3038
B1AMS2;Q14141;C9JV02;D6RDU5;D6RGI3;D6RER5;Q9NVA2	B1AMS2;Q14141	Septin-6	2019-09-06			5	5	4	15.8	15.8	12.5	49.303	0	41.189	1113000000	53	0.503345	0.753161	-0.26708	-0.364858	25.6624	26.2353	25.9115	26.1548	25.95	26.5057
P84095	P84095	Rho-related GTP-binding protein RhoG	RHOG			4	4	4	26.2	26.2	26.2	21.308	0	20.561	580530000	36	0.581658	0.735573	-0.267015	-0.378922	24.8956	24.8777	24.9463	25.0808	24.8765	25.5634
P08708;H0YN88;A0A075B716;H0YN73;H3BNC9	P08708;H0YN88;A0A075B716	40S ribosomal protein S17	RPS17			15	15	15	80.7	80.7	80.7	15.55	0	62.638	13215000000	208	0.392441	0.78626	-0.26688	-0.339101	29.2142	29.0939	29.6133	29.2333	29.4508	30.0379
P11021	P11021	78 kDa glucose-regulated protein	HSPA5			41	40	40	50.5	50.5	50.5	72.332	0	323.31	28165000000	523	1.50006	0.642004	-0.266647	-0.457958	30.6686	30.7054	30.4526	30.914	30.8793	30.8333
G3V1A4;E9PK25;P23528;E9PP50;E9PQB7;E9PLJ3;E9PS23	G3V1A4;E9PK25;P23528;E9PP50;E9PQB7	Cofilin-1	CFL1			20	20	14	90.6	90.6	60.4	16.811	0	276.52	18912000000	268	1.59477	0.642879	-0.265977	-0.461366	29.975	30.0237	29.938	30.1758	30.3896	30.1693
P52948;H7BYP8	P52948	Nuclear pore complex protein Nup98-Nup96;Nuclear pore complex protein Nup98;Nuclear pore complex protein Nup96	NUP98			5	5	5	4	4	4	197.58	0	8.9224	312520000	19	0.952577	0.683508	-0.265887	-0.421616	24.2003	24.428	24.4779	24.6271	24.4673	24.8094
G5E9W7;G5E9V5;P82650;H7C5L9;H7C5H3;H7C5F2	G5E9W7;G5E9V5;P82650;H7C5L9;H7C5H3	28S ribosomal protein S22, mitochondrial	MRPS22			7	7	7	19.7	19.7	19.7	36.805	0	12.997	272690000	35	0.886958	0.688909	-0.265393	-0.415045	24.2593	24.2645	24.0389	24.5533	24.2179	24.5877
P52292;J3QLL0;J3KS65	P52292;J3QLL0;J3KS65	Importin subunit alpha-1	KPNA2			8	8	8	15.9	15.9	15.9	57.861	0	42.932	2792500000	94	0.898679	0.690223	-0.264854	-0.415486	27.0741	27.3013	27.4486	27.4283	27.4865	27.7038
P16152;E9PQ63;A8MTM1	P16152	Carbonyl reductase [NADPH] 1	CBR1			9	9	7	43.3	43.3	38.6	30.375	0	51.475	1177800000	52	0.398483	0.785288	-0.264793	-0.33901	26.0728	25.9273	26.5103	26.1663	26.2679	26.8706
Q9UH99;B0QY60	Q9UH99	SUN domain-containing protein 2	SUN2			11	11	11	24.8	24.8	24.8	80.31	0	27.347	2067600000	80	0.460141	0.769341	-0.264312	-0.353347	26.8175	26.6402	26.8169	26.8829	26.693	27.4917
P15880;H0YEN5;E9PQD7;I3L404;E9PM36;E9PMM9;E9PPT0;H3BNG3;H0YE27	P15880;H0YEN5;E9PQD7;I3L404;E9PM36;E9PMM9	40S ribosomal protein S2	RPS2			30	30	30	68.6	68.6	68.6	31.324	0	216.56	41235000000	417	0.715	0.714478	-0.263522	-0.394234	31.1227	31.0254	31.3087	31.1678	31.4046	31.6749
Q9Y490;H0YMT1;A0A1C7CYV7;A0A1B0GVU7;Q9Y4G6	Q9Y490	Talin-1	TLN1			18	18	18	9.2	9.2	9.2	269.76	0	25.369	862330000	59	0.691438	0.720818	-0.26306	-0.390741	25.5191	25.5531	25.1021	25.4841	25.8116	25.6679
P40429;M0QYS1;Q8J015;Q6NVV1	P40429;M0QYS1;Q8J015	60S ribosomal protein L13a	RPL13A;RPL13a			19	19	19	51.7	51.7	51.7	23.577	0	148.47	9000100000	221	0.452893	0.774216	-0.262787	-0.350394	28.7508	28.8882	29.0788	28.768	29.1694	29.5688
Q15032;H7C207;C9JIX1;H7C1X4;H7C2F9	Q15032;H7C207	R3H domain-containing protein 1	R3HDM1			6	6	6	7	7	7	120.69	0	11.84	325810000	22	0.39279	0.784944	-0.2623	-0.335472	24.2504	24.0927	24.2582	24.5283	23.9541	24.9058
Q8IX12;A0A0C4DGG8;F5H2E6;F5H1H2;F5H3E1;H0YFJ7;F5H7M9	Q8IX12;A0A0C4DGG8;F5H2E6;F5H1H2	Cell division cycle and apoptosis regulator protein 1	CCAR1			22	22	22	18.9	18.9	18.9	132.82	0	44.045	3562600000	141	0.433559	0.783171	-0.261383	-0.344779	27.4852	27.4962	27.7829	27.53	27.7013	28.3172
Q6ZNB6	Q6ZNB6	NF-X1-type zinc finger protein NFXL1	NFXL1			6	6	6	11.3	11.3	11.3	101.34	0	5.1947	256220000	17	0.23836	0.829636	-0.259996	-0.279716	24.088	24.4481	23.0947	23.8881	24.1363	24.3864
B8ZZZ7;Q9NUQ6;F2Z2S1;C9JKE4;F8VZ02;F8VT91;C9JGM8;C9JW67;F8W6C2	B8ZZZ7;Q9NUQ6	SPATS2-like protein	SPATS2L			4	4	4	12.7	12.7	12.7	54.945	0	4.1132	187840000	10	0.451176	0.778539	-0.259844	-0.347393	22.9976	23.6631	23.7307	23.8363	23.5631	23.7714
P55265;H0YCK3	P55265;H0YCK3	Double-stranded RNA-specific adenosine deaminase	ADAR			26	26	26	26.8	26.8	26.8	136.06	0	61.974	4042900000	139	0.931282	0.696536	-0.259264	-0.411443	27.8956	27.6641	27.9479	28.0629	27.9463	28.2762
E5RJN7;E7EVI1;A0A0A0MTC4;A0A0A0MTD1;F8VPI7;E7EPX0;A0A0A0MTC6;E7EVJ4;E9PH62;A0A0A0MTC5;Q9NUL3;G5EA18;E5RJ67;E5RFK1	E5RJN7;E7EVI1;A0A0A0MTC4;A0A0A0MTD1;F8VPI7;E7EPX0;A0A0A0MTC6;E7EVJ4;E9PH62;A0A0A0MTC5;Q9NUL3;G5EA18	Double-stranded RNA-binding protein Staufen homolog 2	STAU2			6	6	5	21.2	21.2	18.8	34.861	0	11.671	291860000	28	0.68179	0.72775	-0.257566	-0.383429	24.0152	23.9985	24.1733	24.0048	24.4089	24.546
Q8N8S7;A0A0U1RRM6;A0A075B6E5;A0A0U1RQP7	Q8N8S7;A0A0U1RRM6;A0A075B6E5;A0A0U1RQP7	Protein enabled homolog	ENAH			18	18	18	36.4	36.4	36.4	66.509	0	31.647	3317000000	131	0.900477	0.698309	-0.257402	-0.40642	27.0806	27.374	27.4926	27.4785	27.58	27.6609
Q8NC51	Q8NC51	Plasminogen activator inhibitor 1 RNA-binding protein	SERBP1			43	43	43	71.1	71.1	71.1	44.965	0	323.31	50020000000	499	0.802153	0.714385	-0.25702	-0.396566	31.261	31.1571	31.5057	31.384	31.5594	31.7515
O43242	O43242	26S proteasome non-ATPase regulatory subunit 3	PSMD3			7	7	7	15.7	15.7	15.7	60.977	0	38.748	1016700000	53	0.455285	0.780968	-0.254529	-0.343481	25.0388	25.7423	25.7259	25.6571	25.7319	25.8816
E7ERS3;Q86VM9;H3BRH3;H3BP01;H3BRN6;H3BPD0	E7ERS3;Q86VM9	Zinc finger CCCH domain-containing protein 18	ZC3H18			16	16	16	22.4	22.4	22.4	108.94	0	29.444	1154400000	66	0.550988	0.759242	-0.253832	-0.36059	25.6796	26.1589	26.1558	26.0998	26.151	26.505
I3L192;A0A087X2B5;P35613;R4GMX5;A0A087WUV8;R4GN83	I3L192;A0A087X2B5;P35613;R4GMX5;A0A087WUV8	Basigin	BSG			6	6	6	39.4	39.4	39.4	17.247	0	27.765	1176300000	25	0.621122	0.745483	-0.253085	-0.370446	26.0843	25.9765	26.1377	26.1193	26.1663	26.6721
P04406;E7EUT5;O14556	P04406;E7EUT5	Glyceraldehyde-3-phosphate dehydrogenase	GAPDH			33	33	33	67.5	67.5	67.5	36.053	0	323.31	48640000000	353	0.789288	0.720589	-0.252817	-0.390241	31.1423	31.4748	31.4174	31.4039	31.6183	31.7708
P40227;Q92526	P40227	T-complex protein 1 subunit zeta	CCT6A			14	14	14	27.1	27.1	27.1	58.024	0	48.353	2889000000	119	0.894189	0.714825	-0.25021	-0.396866	27.2658	27.154	27.3051	27.3654	27.3737	27.7365
Q9UMS4;F5GY56;H0YGF3;F5H2I0;H0YGZ5	Q9UMS4;F5GY56	Pre-mRNA-processing factor 19	PRPF19			15	15	15	31.3	31.3	31.3	55.18	0	48.041	4113600000	115	0.480674	0.782095	-0.249156	-0.34357	27.4143	27.8204	27.9302	27.6623	28.0419	28.2082
P55072;C9JUP7;C9IZA5	P55072	Transitional endoplasmic reticulum ATPase	VCP			22	22	22	27.8	27.8	27.8	89.321	0	53.217	6147700000	151	1.10706	0.697368	-0.248294	-0.410087	28.2951	28.5018	28.1618	28.5781	28.4999	28.6256
P78527	P78527	DNA-dependent protein kinase catalytic subunit	PRKDC			37	37	37	10.2	10.2	10.2	469.08	0	123.78	10375000000	188	1.59763	0.671666	-0.248193	-0.434486	29.1269	29.1323	29.1926	29.2877	29.3863	29.5225
H3BND8;Q93009;I3L2D8;F5H2X1	H3BND8;Q93009	Ubiquitin carboxyl-terminal hydrolase;Ubiquitin carboxyl-terminal hydrolase 7	USP7			3	3	3	5.1	5.1	5.1	105.55	0	34.754	633110000	19	0.248063	0.830317	-0.247245	-0.276397	24.5134	25.4449	25.1037	24.7184	25.6782	25.4072
P00558;P07205	P00558	Phosphoglycerate kinase 1	PGK1			12	12	12	37.6	37.6	37.6	44.614	0	25.206	1569100000	62	0.288045	0.82637	-0.246896	-0.291761	26.6714	25.8742	26.2243	26.1592	27.0089	26.3426
P46777;Q5T7N0;R4GNJ2	P46777	60S ribosomal protein L5	RPL5			13	13	13	47.1	47.1	47.1	34.362	0	21.091	2285400000	67	0.343303	0.81225	-0.245695	-0.308539	27.0303	26.8802	27.5598	27.121	27.2666	27.8198
Q7KZF4;H7C597	Q7KZF4	Staphylococcal nuclease domain-containing protein 1	SND1			32	32	32	34.9	34.9	34.9	102	0	105.62	8945900000	278	0.380468	0.804348	-0.244633	-0.317635	28.6612	28.8977	29.1838	28.8839	28.9901	29.6026
P26641	P26641	Elongation factor 1-gamma	EEF1G			22	22	22	39.1	39.1	39.1	50.118	0	135.06	17356000000	260	0.425384	0.793509	-0.244414	-0.327928	29.8087	29.7847	30.2016	29.8658	30.0999	30.5627
A0A0D9SFB3;A0A0D9SG12;A0A0D9SF53;O00571;O15523;A0A0J9YVQ7;B4DLA0;A0A0J9YYH6;A0A087WVZ1;A0A087WX09;C9J081;C9J8G5;D6RCM4;Q9NQI0;H0Y960	A0A0D9SFB3;A0A0D9SG12;A0A0D9SF53;O00571;O15523	ATP-dependent RNA helicase DDX3X;ATP-dependent RNA helicase DDX3Y	DDX3X;DDX3Y			60	59	59	66.2	66.2	66.2	70.839	0	323.31	59186000000	694	0.767516	0.733966	-0.244277	-0.377835	31.576	31.6445	31.7687	31.6954	31.8678	32.1588
Q92900	Q92900	Regulator of nonsense transcripts 1	UPF1			24	24	24	25.2	25.2	25.2	124.34	0	221.96	4338200000	178	0.449295	0.78944	-0.244051	-0.332609	28.0714	27.9023	28.1339	28.1639	27.9645	28.7114
Q9BXP5;H7C3A1;H7C1K0;A0A0A0MSP6	Q9BXP5;H7C3A1	Serrate RNA effector molecule homolog	SRRT			16	16	16	17.9	17.9	17.9	100.67	0	98.1	2705100000	104	0.344458	0.812159	-0.243587	-0.307199	27.0468	27.2939	27.5108	27.2511	27.2832	28.048
[truncated: 926 more rows]

## Sheet: Student's t-test_5 vs. 0 min
Protein IDs	Majority protein IDs	Protein names	Gene names	Student's T-test Significant LFQ intensity 5 min_LFQ intensity 0 min	Student's T-test significant	Peptides	Razor + unique peptides	Unique peptides	Sequence coverage [%]	Unique + razor sequence coverage [%]	Unique sequence coverage [%]	Mol. weight [kDa]	Q-value	Score	Intensity	MS/MS count	-Log Student's T-test p-value LFQ intensity 5 min_LFQ intensity 0 min	Student's T-test q-value LFQ intensity 5 min_LFQ intensity 0 min	Student's T-test Difference LFQ intensity 5 min_LFQ intensity 0 min	Student's T-test Test statistic LFQ intensity 5 min_LFQ intensity 0 min	LFQ intensity 5 min_1 (Log2 transformed)	LFQ intensity 5 min_2 (Log2 transformed)	LFQ intensity 5 min_3 (Log2 transformed)	LFQ intensity 0 min_1 (Log2 transformed)	LFQ intensity 0 min_2 (Log2 transformed)	LFQ intensity 0 min_3 (Log2 transformed)
[truncated: 1,421 more rows]

[truncated: 2 more sheets: Student's t-test_10 vs. 0 min, Student's t-test_30 vs. 0 min]
