# Supplementary material for: Spatiotemporal profiling of cytosolic signaling complexes in living cells by selective proximity proteomics
Source: Nat Commun. 2021 Jan 4;12:71. doi: 10.1038/s41467-020-20367-x (PMC7782698; doi:10.1038/s41467-020-20367-x)
Supplement: Supplementary file 14 — Supplementary Data 11 [file 41467_2020_20367_MOESM14_ESM.xlsx]

## Sheet: Sheet1
Supplementary Data 11. Primer list.
Plasmid names	Forward Primers	Reverse primers
APEX2-FLAG-GRB2	ACGACGACAAGCCCTTAATTAACATGGAAGCCATCGCCAAATATG	GCTTAGCTGGCCGGTTTAAACTTAGACGTTCCGGTTCACGG
APEX2-FLAG-SHC1	ACGACGACAAGCCCTTAATTAACATGGATCTCCTGCCC	GCTTAGCTGGCCGGTTTAAACTCACAGTTTCCGCTC
APEX2-FLAG-STS1	ACGACGACAAGCCCTTAATTAACATGGCTCAGTACGGCCAC	GCTTAGCTGGCCGGTTTAAACTTATTCTTGAAGCAAGGTC
APEX2-FLAG-W295A	CAGCGAGGGTGCGATCTATGGCACGTCCTTAACCACCGGCTG	GCCATAGATCGCACCCTCGCTGGTGCTGGTCTGCTCCATTGG
APEX2-FLAG-CD2AP	ACGACGACAAGCCCTTAATTAACATGGTTGACTATATTGTGGAG	GCTTAGCTGGCCGGTTTAAACTCAAGAAGACAGGACAGC
APEX2-FLAG-ILK	ACGACGACAAGCCCTTAATTAACATGGACGACATTTTCACTCAG	GCTTAGCTGGCCGGTTTAAACCTACTTGTCCTGCATCTTCTCAAG
APEX2-FLAG-RSU1	ACGACGACAAGCCCTTAATTAAC ATGTCCAAGTCTCTGAAG	GCTTAGCTGGCCGGTTTAAACTTATCTGTTCTTGGCTGCCAG
APEX2-FLAG-PINCH	ACGACGACAAGCCCTTAATTAACATGGCCTTCTCAGGCCGAG	GCTTAGCTGGCCGGTTTAAACTTA TTTCCTTCCTAAGGTCTC
APEX2-FLAG-PARVA	ACGACGACAAGCCCTTAATTAACATGGCCACCTCCCCGC	GCTTAGCTGGCCGGTTTAAACTTACTCCACGTTACGGTAC
APEX2-FLAG-GFP	ACGACGACAAGCCCTTAATTAACATGGCCACAACCATGGTGAG	GCTTAGCTGGCCGGTTTAAACTTACTTGTACAGCTCGTCCATG
APEX2-FLAG-GAB2	ACGACGACAAGCCCTTAATTAACAGCGGCGGCGGCGACGTGGTGTGCAC	AGGCTTAGCTGGCCGGTTTAAACTCACAGCTTGGCACCCTTGGAAG
GFP-C2-RABEP1	ATCTCGAGCTCAAGCTTCGAATTCGCGCAGCCGGGCCCGGCTTCCCA	AGTTATCTAGATCCGGTGGATCCCTCATGTCTCAGGAAGCTGGT
CD2AP-GFP-N1	CTCGAGCTCAAGCTTCGAATTCTGATGGTTGACTATATTGTGGAG	CATGGTGGCGACCGGTGGATCCCGAGAAGACAGGACAGCTT
mCherry-STS1	CAAGTCCGGCCGGACTGGATCCATGGCTCAGTACGGCCACCCCAG	GCTGGATATCTGCAGAATTCCATTCTTGAAGCAAGGTCTCTC
GFP-C2-GRB2	ATCTCGAGCTCAAGCTTCGAATTCATGGAAGCCATCGCCAAATATG	AGTTATCTAGATCCGGTGGATCCCTTAGACGTTCCGGTTCACGGG
