# Supplementary material for: Spatiotemporal profiling of cytosolic signaling complexes in living cells by selective proximity proteomics
Source: Nat Commun. 2021 Jan 4;12:71. doi: 10.1038/s41467-020-20367-x (PMC7782698; doi:10.1038/s41467-020-20367-x)
Supplement: Supplementary file 16 — Source Data [file 41467_2020_20367_MOESM16_ESM.zip]

Archive with 260 entries (193 files):
- NCOMMS-20-22505C_sd/Figure 1c.xlsx
- NCOMMS-20-22505C_sd/Figure 1e and Supplementary Fig. 1d.xlsx
- NCOMMS-20-22505C_sd/Figure 1f and Supplementary Fig. 1f.xlsx
- NCOMMS-20-22505C_sd/Figure 2b-c.xlsx
- NCOMMS-20-22505C_sd/Figure 2d.xlsx
- NCOMMS-20-22505C_sd/Figure 2e.xlsx
- NCOMMS-20-22505C_sd/Figure 3b-c and Supplementay Figure 6a.xlsx
- NCOMMS-20-22505C_sd/Figure 3d and Supplementary Fig. 6b-c.xlsx
- NCOMMS-20-22505C_sd/Figure 3e.xlsx
- NCOMMS-20-22505C_sd/Figure 3f.xlsx
- NCOMMS-20-22505C_sd/Figure 4b.xlsx
- NCOMMS-20-22505C_sd/Figure 4c.xlsx
- NCOMMS-20-22505C_sd/Figure 4d.xlsx
- NCOMMS-20-22505C_sd/Figure 4e.xlsx
- NCOMMS-20-22505C_sd/Figure 4g.xlsx
- NCOMMS-20-22505C_sd/Figure 5b-c and Supplementary Figure 10.xlsx
- NCOMMS-20-22505C_sd/Figure 6b.xlsx
- NCOMMS-20-22505C_sd/Figure 6c.xlsx
- NCOMMS-20-22505C_sd/Supplementary Fig. 11.xlsx
- NCOMMS-20-22505C_sd/Supplementary Fig. 12.xlsx
- NCOMMS-20-22505C_sd/Supplementary Fig. 13.xlsx
- NCOMMS-20-22505C_sd/Supplementary Fig. 1a.xlsx
- NCOMMS-20-22505C_sd/Supplementary Fig. 1e.xlsx
- NCOMMS-20-22505C_sd/Supplementary Fig. 4.xlsx
- NCOMMS-20-22505C_sd/Supplementary Fig. 5a-b.xlsx
- NCOMMS-20-22505C_sd/Supplementary Fig. 5d-e.xlsx
- NCOMMS-20-22505C_sd/Supplementary Fig. 5f.xlsx
- NCOMMS-20-22505C_sd/Supplementary Fig. 5g-h.xlsx
- NCOMMS-20-22505C_sd/Supplementary Fig. 5i.xlsx
- NCOMMS-20-22505C_sd/Supplementary Fig. 5k-l.xlsx
- NCOMMS-20-22505C_sd/Supplementary Fig. 6d.xlsx
- NCOMMS-20-22505C_sd/Supplementary Fig. 6e.xlsx
- NCOMMS-20-22505C_sd/Supplementary Fig. 7b.xlsx
- NCOMMS-20-22505C_sd/Supplementary Fig. 8a.xlsx
- NCOMMS-20-22505C_sd/Supplementary Fig. 8b.xlsx
- NCOMMS-20-22505C_sd/Supplementary Fig. 8c.xlsx
- NCOMMS-20-22505C_sd/Supplementary Fig. 9b.xlsx
- NCOMMS-20-22505C_sd/Supplementary Fig. 9f.xlsx
- NCOMMS-20-22505C_sd/WB and IF_Replicates and Quantification/
- NCOMMS-20-22505C_sd/WB and IF_Replicates and Quantification/Figure 1d/
- NCOMMS-20-22505C_sd/WB and IF_Replicates and Quantification/Figure 1d/desktop.ini
- NCOMMS-20-22505C_sd/WB and IF_Replicates and Quantification/Figure 1d/Replicate 1/
- NCOMMS-20-22505C_sd/WB and IF_Replicates and Quantification/Figure 1d/Replicate 1/anti-FLAG ú¿APEX2-FLAG-GRB2ú⌐.tif
- NCOMMS-20-22505C_sd/WB and IF_Replicates and Quantification/Figure 1d/Replicate 1/Streptavidin-HRP.tif
- NCOMMS-20-22505C_sd/WB and IF_Replicates and Quantification/Figure 1d/Replicate 2/
- NCOMMS-20-22505C_sd/WB and IF_Replicates and Quantification/Figure 1d/Replicate 2/anti-FLAG (APEX2-FLAG-GRB2).tif
- NCOMMS-20-22505C_sd/WB and IF_Replicates and Quantification/Figure 1d/Replicate 2/Streptavidin-HRP.tif
- NCOMMS-20-22505C_sd/WB and IF_Replicates and Quantification/Figure 1d/Replicate 3/
- NCOMMS-20-22505C_sd/WB and IF_Replicates and Quantification/Figure 1d/Replicate 3/anti-FLAG (APEX2-FLAG-GRB2).tif
- NCOMMS-20-22505C_sd/WB and IF_Replicates and Quantification/Figure 1d/Replicate 3/Streptavidin-HRP.tif
- NCOMMS-20-22505C_sd/WB and IF_Replicates and Quantification/Figure 1d/Three replicates.pptx
- NCOMMS-20-22505C_sd/WB and IF_Replicates and Quantification/Figure 4f/
- NCOMMS-20-22505C_sd/WB and IF_Replicates and Quantification/Figure 4f/Replicate 1/
- NCOMMS-20-22505C_sd/WB and IF_Replicates and Quantification/Figure 4f/Replicate 1/4G10 (Input).tif
- NCOMMS-20-22505C_sd/WB and IF_Replicates and Quantification/Figure 4f/Replicate 1/anti-FLAG (Input).tif
- NCOMMS-20-22505C_sd/WB and IF_Replicates and Quantification/Figure 4f/Replicate 1/anti-FLAG (pull-down).tif
- NCOMMS-20-22505C_sd/WB and IF_Replicates and Quantification/Figure 4f/Replicate 1/anti-GRB2 ú¿pull-downú⌐.tif
- NCOMMS-20-22505C_sd/WB and IF_Replicates and Quantification/Figure 4f/Replicate 2/
- NCOMMS-20-22505C_sd/WB and IF_Replicates and Quantification/Figure 4f/Replicate 2/4G10 (Input).tif
- NCOMMS-20-22505C_sd/WB and IF_Replicates and Quantification/Figure 4f/Replicate 2/anti-EGFR (pY1068).tif
- NCOMMS-20-22505C_sd/WB and IF_Replicates and Quantification/Figure 4f/Replicate 2/anti-FLAG (Input).tif
- NCOMMS-20-22505C_sd/WB and IF_Replicates and Quantification/Figure 4f/Replicate 2/anti-FLAG (pull-down).tif
- NCOMMS-20-22505C_sd/WB and IF_Replicates and Quantification/Figure 4f/Replicate 2/anti-GRB2 (pull-down).tif
- NCOMMS-20-22505C_sd/WB and IF_Replicates and Quantification/Figure 4f/Replicate 3/
- NCOMMS-20-22505C_sd/WB and IF_Replicates and Quantification/Figure 4f/Replicate 3/4G10 (Input).tif
- NCOMMS-20-22505C_sd/WB and IF_Replicates and Quantification/Figure 4f/Replicate 3/anti-FLAG (Input).tif
- NCOMMS-20-22505C_sd/WB and IF_Replicates and Quantification/Figure 4f/Replicate 3/anti-FLAG (pull-down).tif
- NCOMMS-20-22505C_sd/WB and IF_Replicates and Quantification/Figure 4f/Replicate 3/anti-GRB2 (pull-down).tif
- NCOMMS-20-22505C_sd/WB and IF_Replicates and Quantification/Figure 4f/Replicate 3/anti-pEGFR (pY1068).tif
- NCOMMS-20-22505C_sd/WB and IF_Replicates and Quantification/Figure 4f/Three replicates.pptx
- NCOMMS-20-22505C_sd/WB and IF_Replicates and Quantification/Figure 4h/
- NCOMMS-20-22505C_sd/WB and IF_Replicates and Quantification/Figure 4h/Replicate 1/
- NCOMMS-20-22505C_sd/WB and IF_Replicates and Quantification/Figure 4h/Replicate 1/anti-FLAG (APEX2-FLAG-GAB2).tif
- NCOMMS-20-22505C_sd/WB and IF_Replicates and Quantification/Figure 4h/Replicate 1/anti-STS1.tif
- NCOMMS-20-22505C_sd/WB and IF_Replicates and Quantification/Figure 4h/Replicate 2/
- NCOMMS-20-22505C_sd/WB and IF_Replicates and Quantification/Figure 4h/Replicate 2/anti-FLAG (APEX2-FLAG-GAB2).png
- NCOMMS-20-22505C_sd/WB and IF_Replicates and Quantification/Figure 4h/Replicate 2/anti-STS1.png
- NCOMMS-20-22505C_sd/WB and IF_Replicates and Quantification/Figure 4h/Replicate 3/
- NCOMMS-20-22505C_sd/WB and IF_Replicates and Quantification/Figure 4h/Replicate 3/anti-FLAG (APEX21-FLAG-GAB2).tif
- NCOMMS-20-22505C_sd/WB and IF_Replicates and Quantification/Figure 4h/Replicate 3/anti-STS1.tif
- NCOMMS-20-22505C_sd/WB and IF_Replicates and Quantification/Figure 4h/Three replicates.pptx
- NCOMMS-20-22505C_sd/WB and IF_Replicates and Quantification/Figure 5d/
- NCOMMS-20-22505C_sd/WB and IF_Replicates and Quantification/Figure 5d/Replicate 1/
- NCOMMS-20-22505C_sd/WB and IF_Replicates and Quantification/Figure 5d/Replicate 1/anti-FLAG (APEX2-FLAG-CD2AP).tif
- NCOMMS-20-22505C_sd/WB and IF_Replicates and Quantification/Figure 5d/Replicate 1/anti-STS1.tif
- NCOMMS-20-22505C_sd/WB and IF_Replicates and Quantification/Figure 5d/Replicate 2/
- NCOMMS-20-22505C_sd/WB and IF_Replicates and Quantification/Figure 5d/Replicate 2/anti-FLAG (APEX2-FLAG-CD2AP).tif
- NCOMMS-20-22505C_sd/WB and IF_Replicates and Quantification/Figure 5d/Replicate 2/anti-STS1.tif
- NCOMMS-20-22505C_sd/WB and IF_Replicates and Quantification/Figure 5d/Replicate 3/
- NCOMMS-20-22505C_sd/WB and IF_Replicates and Quantification/Figure 5d/Replicate 3/anti-FLAG (APEX2-FLAG-CD2AP).tif
- NCOMMS-20-22505C_sd/WB and IF_Replicates and Quantification/Figure 5d/Replicate 3/anti-STS1.tif
- NCOMMS-20-22505C_sd/WB and IF_Replicates and Quantification/Figure 5d/Three replicates.pptx
- NCOMMS-20-22505C_sd/WB and IF_Replicates and Quantification/Figure 5e/
- NCOMMS-20-22505C_sd/WB and IF_Replicates and Quantification/Figure 5e/Replicate 1/
- NCOMMS-20-22505C_sd/WB and IF_Replicates and Quantification/Figure 5e/Replicate 1/0 min.zip
- NCOMMS-20-22505C_sd/WB and IF_Replicates and Quantification/Figure 5e/Replicate 1/2 min.zip
- NCOMMS-20-22505C_sd/WB and IF_Replicates and Quantification/Figure 5e/Replicate 2/
- NCOMMS-20-22505C_sd/WB and IF_Replicates and Quantification/Figure 5e/Replicate 2/0 min.zip
- NCOMMS-20-22505C_sd/WB and IF_Replicates and Quantification/Figure 5e/Replicate 2/2 min.zip
- NCOMMS-20-22505C_sd/WB and IF_Replicates and Quantification/Figure 5e/Replicate 3/
- NCOMMS-20-22505C_sd/WB and IF_Replicates and Quantification/Figure 5e/Replicate 3/~$-+.pptx
- NCOMMS-20-22505C_sd/WB and IF_Replicates and Quantification/Figure 5e/Replicate 3/0 min.zip
- NCOMMS-20-22505C_sd/WB and IF_Replicates and Quantification/Figure 5e/Replicate 3/2 min.zip
- NCOMMS-20-22505C_sd/WB and IF_Replicates and Quantification/Figure 5e/Three replicates.pptx
- NCOMMS-20-22505C_sd/WB and IF_Replicates and Quantification/Figure 6d/
- NCOMMS-20-22505C_sd/WB and IF_Replicates and Quantification/Figure 6d/Replicate 1/
- NCOMMS-20-22505C_sd/WB and IF_Replicates and Quantification/Figure 6d/Replicate 1/0 min.zip
- NCOMMS-20-22505C_sd/WB and IF_Replicates and Quantification/Figure 6d/Replicate 1/10 min.zip
- NCOMMS-20-22505C_sd/WB and IF_Replicates and Quantification/Figure 6d/Replicate 2/
- NCOMMS-20-22505C_sd/WB and IF_Replicates and Quantification/Figure 6d/Replicate 2/0 min.zip
- NCOMMS-20-22505C_sd/WB and IF_Replicates and Quantification/Figure 6d/Replicate 2/10 min.zip
- NCOMMS-20-22505C_sd/WB and IF_Replicates and Quantification/Figure 6d/Replicate 3/
- NCOMMS-20-22505C_sd/WB and IF_Replicates and Quantification/Figure 6d/Replicate 3/~$-+.pptx
- NCOMMS-20-22505C_sd/WB and IF_Replicates and Quantification/Figure 6d/Replicate 3/0 min.zip
- NCOMMS-20-22505C_sd/WB and IF_Replicates and Quantification/Figure 6d/Replicate 3/10 min.zip
- NCOMMS-20-22505C_sd/WB and IF_Replicates and Quantification/Figure 6d/Three replicates.pptx
- NCOMMS-20-22505C_sd/WB and IF_Replicates and Quantification/Supplementary Figure 3a/
- NCOMMS-20-22505C_sd/WB and IF_Replicates and Quantification/Supplementary Figure 3a/desktop.ini
- NCOMMS-20-22505C_sd/WB and IF_Replicates and Quantification/Supplementary Figure 3a/Replicate 1/
- NCOMMS-20-22505C_sd/WB and IF_Replicates and Quantification/Supplementary Figure 3a/Replicate 1/anti-GRB2 ú¿upper membraneú⌐.tif
- NCOMMS-20-22505C_sd/WB and IF_Replicates and Quantification/Supplementary Figure 3a/Replicate 2/
- NCOMMS-20-22505C_sd/WB and IF_Replicates and Quantification/Supplementary Figure 3a/Replicate 2/anti-GRB2.tif
- NCOMMS-20-22505C_sd/WB and IF_Replicates and Quantification/Supplementary Figure 3a/Replicate 3/
- NCOMMS-20-22505C_sd/WB and IF_Replicates and Quantification/Supplementary Figure 3a/Replicate 3/anti-GRB2.tif
- NCOMMS-20-22505C_sd/WB and IF_Replicates and Quantification/Supplementary Figure 3a/Three replicates.pptx
- NCOMMS-20-22505C_sd/WB and IF_Replicates and Quantification/Supplementary Figure 3b/
- NCOMMS-20-22505C_sd/WB and IF_Replicates and Quantification/Supplementary Figure 3b/desktop.ini
- NCOMMS-20-22505C_sd/WB and IF_Replicates and Quantification/Supplementary Figure 3b/Replicate 1/
- NCOMMS-20-22505C_sd/WB and IF_Replicates and Quantification/Supplementary Figure 3b/Replicate 1/anti-b-actin.tif
- NCOMMS-20-22505C_sd/WB and IF_Replicates and Quantification/Supplementary Figure 3b/Replicate 1/anti-GRB2.tif
- NCOMMS-20-22505C_sd/WB and IF_Replicates and Quantification/Supplementary Figure 3b/Replicate 1/Streptavidin-HRP.tif
- NCOMMS-20-22505C_sd/WB and IF_Replicates and Quantification/Supplementary Figure 3b/Replicate 2/
- NCOMMS-20-22505C_sd/WB and IF_Replicates and Quantification/Supplementary Figure 3b/Replicate 2/anti-b-actin.jpg
- NCOMMS-20-22505C_sd/WB and IF_Replicates and Quantification/Supplementary Figure 3b/Replicate 2/anti-FLAG.jpg
- NCOMMS-20-22505C_sd/WB and IF_Replicates and Quantification/Supplementary Figure 3b/Replicate 2/Streptavidin-HRP.jpg
- NCOMMS-20-22505C_sd/WB and IF_Replicates and Quantification/Supplementary Figure 3b/Replicate 3/
- NCOMMS-20-22505C_sd/WB and IF_Replicates and Quantification/Supplementary Figure 3b/Replicate 3/anti-b-actin.tif
- NCOMMS-20-22505C_sd/WB and IF_Replicates and Quantification/Supplementary Figure 3b/Replicate 3/anti-FLAG.tif
- NCOMMS-20-22505C_sd/WB and IF_Replicates and Quantification/Supplementary Figure 3b/Replicate 3/Streptavidin-HRP.tif
- NCOMMS-20-22505C_sd/WB and IF_Replicates and Quantification/Supplementary Figure 3b/Three replicates.pptx
- NCOMMS-20-22505C_sd/WB and IF_Replicates and Quantification/Supplementary Figure 3c/
- NCOMMS-20-22505C_sd/WB and IF_Replicates and Quantification/Supplementary Figure 3c/Replicate 1 and 2/
- NCOMMS-20-22505C_sd/WB and IF_Replicates and Quantification/Supplementary Figure 3c/Replicate 1 and 2/4G10.tif
- NCOMMS-20-22505C_sd/WB and IF_Replicates and Quantification/Supplementary Figure 3c/Replicate 1 and 2/anti-EGFR (pY1068).tif
- NCOMMS-20-22505C_sd/WB and IF_Replicates and Quantification/Supplementary Figure 3c/Replicate 1 and 2/anti-EGFR.tif
- NCOMMS-20-22505C_sd/WB and IF_Replicates and Quantification/Supplementary Figure 3c/Replicate 1 and 2/anti-ERK+pERK.tif
- NCOMMS-20-22505C_sd/WB and IF_Replicates and Quantification/Supplementary Figure 3c/Replicate 3/
- NCOMMS-20-22505C_sd/WB and IF_Replicates and Quantification/Supplementary Figure 3c/Replicate 3/4G10.tif
- NCOMMS-20-22505C_sd/WB and IF_Replicates and Quantification/Supplementary Figure 3c/Replicate 3/anti-ERK.tif
- NCOMMS-20-22505C_sd/WB and IF_Replicates and Quantification/Supplementary Figure 3c/Replicate 3/anti-pEGFR(1068) upper+anti-EGFR bottom.tif
- NCOMMS-20-22505C_sd/WB and IF_Replicates and Quantification/Supplementary Figure 3c/Replicate 3/anti-pERK.tif
- NCOMMS-20-22505C_sd/WB and IF_Replicates and Quantification/Supplementary Figure 3c/Three replicates.pptx
- NCOMMS-20-22505C_sd/WB and IF_Replicates and Quantification/Supplementary Figure 3f/
- NCOMMS-20-22505C_sd/WB and IF_Replicates and Quantification/Supplementary Figure 3f/Replicate 1/
- NCOMMS-20-22505C_sd/WB and IF_Replicates and Quantification/Supplementary Figure 3f/Replicate 1/anti-CBL.tif
- NCOMMS-20-22505C_sd/WB and IF_Replicates and Quantification/Supplementary Figure 3f/Replicate 1/anti-EGFR.tif
- NCOMMS-20-22505C_sd/WB and IF_Replicates and Quantification/Supplementary Figure 3f/Replicate 1/anti-FLAG.tif
- NCOMMS-20-22505C_sd/WB and IF_Replicates and Quantification/Supplementary Figure 3f/Replicate 1/anti-SHC.tif
- NCOMMS-20-22505C_sd/WB and IF_Replicates and Quantification/Supplementary Figure 3f/Replicate 2 and 3/
- NCOMMS-20-22505C_sd/WB and IF_Replicates and Quantification/Supplementary Figure 3f/Replicate 2 and 3/anti-CBL.tif
- NCOMMS-20-22505C_sd/WB and IF_Replicates and Quantification/Supplementary Figure 3f/Replicate 2 and 3/anti-EGFR.tif
- NCOMMS-20-22505C_sd/WB and IF_Replicates and Quantification/Supplementary Figure 3f/Replicate 2 and 3/anti-FLAG.tif
- NCOMMS-20-22505C_sd/WB and IF_Replicates and Quantification/Supplementary Figure 3f/Replicate 2 and 3/anti-SHC.tif
- NCOMMS-20-22505C_sd/WB and IF_Replicates and Quantification/Supplementary Figure 3f/Replicate 4/
- NCOMMS-20-22505C_sd/WB and IF_Replicates and Quantification/Supplementary Figure 3f/Replicate 4/anti-CBL.tif
- NCOMMS-20-22505C_sd/WB and IF_Replicates and Quantification/Supplementary Figure 3f/Replicate 4/anti-EGFR.tif
- NCOMMS-20-22505C_sd/WB and IF_Replicates and Quantification/Supplementary Figure 3f/Replicate 4/anti-GRB2.tif
- NCOMMS-20-22505C_sd/WB and IF_Replicates and Quantification/Supplementary Figure 3f/Replicate 4/anti-SHC.tif
- NCOMMS-20-22505C_sd/WB and IF_Replicates and Quantification/Supplementary Figure 3f/Three replicates.pptx
- NCOMMS-20-22505C_sd/WB and IF_Replicates and Quantification/Supplementary Figure 3g/
- NCOMMS-20-22505C_sd/WB and IF_Replicates and Quantification/Supplementary Figure 3g/Replicate 1/
- NCOMMS-20-22505C_sd/WB and IF_Replicates and Quantification/Supplementary Figure 3g/Replicate 1/anti-GRB2 (Input)_EGF 0 2 5 10 30 min.tif
- NCOMMS-20-22505C_sd/WB and IF_Replicates and Quantification/Supplementary Figure 3g/Replicate 1/anti-GRB2 (Pull-down)_EGF 0 2 5 10 30 min.tif
- NCOMMS-20-22505C_sd/WB and IF_Replicates and Quantification/Supplementary Figure 3g/Replicate 1/anti-STS1 (Input)_EGF 0 2 5 10 30 min.tif
- NCOMMS-20-22505C_sd/WB and IF_Replicates and Quantification/Supplementary Figure 3g/Replicate 1/anti-STS1 (Pull-down)_EGF 0 2 5 10 30 min.tif
- NCOMMS-20-22505C_sd/WB and IF_Replicates and Quantification/Supplementary Figure 3g/Replicate 2/
- NCOMMS-20-22505C_sd/WB and IF_Replicates and Quantification/Supplementary Figure 3g/Replicate 2/4G10.tif
- NCOMMS-20-22505C_sd/WB and IF_Replicates and Quantification/Supplementary Figure 3g/Replicate 2/anti-FLAG (APEX2-FLAG-GRB2).tif
- NCOMMS-20-22505C_sd/WB and IF_Replicates and Quantification/Supplementary Figure 3g/Replicate 2/anti-STS1.tif
- NCOMMS-20-22505C_sd/WB and IF_Replicates and Quantification/Supplementary Figure 3g/Replicate 3/
- NCOMMS-20-22505C_sd/WB and IF_Replicates and Quantification/Supplementary Figure 3g/Replicate 3/anti-GRB2.tif
- NCOMMS-20-22505C_sd/WB and IF_Replicates and Quantification/Supplementary Figure 3g/Replicate 3/anti-STS1.tif
- NCOMMS-20-22505C_sd/WB and IF_Replicates and Quantification/Supplementary Figure 3g/Three replicates.pptx
- NCOMMS-20-22505C_sd/WB and IF_Replicates and Quantification/Supplementary Figure 3h/
- NCOMMS-20-22505C_sd/WB and IF_Replicates and Quantification/Supplementary Figure 3h/Replicate 1/
- NCOMMS-20-22505C_sd/WB and IF_Replicates and Quantification/Supplementary Figure 3h/Replicate 1/4G10.tif
- NCOMMS-20-22505C_sd/WB and IF_Replicates and Quantification/Supplementary Figure 3h/Replicate 1/anti-FLAG (STS1).tif
- NCOMMS-20-22505C_sd/WB and IF_Replicates and Quantification/Supplementary Figure 3h/Replicate 1/anti-GRB2.tif
- NCOMMS-20-22505C_sd/WB and IF_Replicates and Quantification/Supplementary Figure 3h/Replicate 2/
- NCOMMS-20-22505C_sd/WB and IF_Replicates and Quantification/Supplementary Figure 3h/Replicate 2/4G10.tif
- NCOMMS-20-22505C_sd/WB and IF_Replicates and Quantification/Supplementary Figure 3h/Replicate 2/anti-EGFR_Pull-down.tif
- NCOMMS-20-22505C_sd/WB and IF_Replicates and Quantification/Supplementary Figure 3h/Replicate 2/anti-FLAG_Input.tif
- NCOMMS-20-22505C_sd/WB and IF_Replicates and Quantification/Supplementary Figure 3h/Replicate 2/anti-FLAG_Pull-down.tif
- NCOMMS-20-22505C_sd/WB and IF_Replicates and Quantification/Supplementary Figure 3h/Replicate 2/anti-GRB2_Pull-down.tif
- NCOMMS-20-22505C_sd/WB and IF_Replicates and Quantification/Supplementary Figure 3h/Replicate 3/
- NCOMMS-20-22505C_sd/WB and IF_Replicates and Quantification/Supplementary Figure 3h/Replicate 3/anti-FLAG (APEX2-FLAG-STS1).tif
- NCOMMS-20-22505C_sd/WB and IF_Replicates and Quantification/Supplementary Figure 3h/Replicate 3/anti-GRB2.tif
- NCOMMS-20-22505C_sd/WB and IF_Replicates and Quantification/Supplementary Figure 3h/Three replicates.pptx
- NCOMMS-20-22505C_sd/WB and IF_Replicates and Quantification/Supplementary Figure 3i/
- NCOMMS-20-22505C_sd/WB and IF_Replicates and Quantification/Supplementary Figure 3i/Replicate 1/
- NCOMMS-20-22505C_sd/WB and IF_Replicates and Quantification/Supplementary Figure 3i/Replicate 1/0 min.zip
- NCOMMS-20-22505C_sd/WB and IF_Replicates and Quantification/Supplementary Figure 3i/Replicate 1/2 min.zip
- NCOMMS-20-22505C_sd/WB and IF_Replicates and Quantification/Supplementary Figure 3i/Replicate 2/
- NCOMMS-20-22505C_sd/WB and IF_Replicates and Quantification/Supplementary Figure 3i/Replicate 2/0 min.zip
- NCOMMS-20-22505C_sd/WB and IF_Replicates and Quantification/Supplementary Figure 3i/Replicate 2/2 min.zip
- NCOMMS-20-22505C_sd/WB and IF_Replicates and Quantification/Supplementary Figure 3i/Replicate 3/
- NCOMMS-20-22505C_sd/WB and IF_Replicates and Quantification/Supplementary Figure 3i/Replicate 3/~$-+.pptx
- NCOMMS-20-22505C_sd/WB and IF_Replicates and Quantification/Supplementary Figure 3i/Replicate 3/0 min.zip
- NCOMMS-20-22505C_sd/WB and IF_Replicates and Quantification/Supplementary Figure 3i/Replicate 3/2 min.zip
- NCOMMS-20-22505C_sd/WB and IF_Replicates and Quantification/Supplementary Figure 3i/Three replicates.pptx
- NCOMMS-20-22505C_sd/WB and IF_Replicates and Quantification/Supplementary Figure 5j/
- NCOMMS-20-22505C_sd/WB and IF_Replicates and Quantification/Supplementary Figure 5j/desktop.ini
- NCOMMS-20-22505C_sd/WB and IF_Replicates and Quantification/Supplementary Figure 5j/Replicate 1/
- NCOMMS-20-22505C_sd/WB and IF_Replicates and Quantification/Supplementary Figure 5j/Replicate 1/anti-GRB2.tif
- NCOMMS-20-22505C_sd/WB and IF_Replicates and Quantification/Supplementary Figure 5j/Replicate 1/Streptavidin-HRP.tif
- NCOMMS-20-22505C_sd/WB and IF_Replicates and Quantification/Supplementary Figure 5j/Replicate 2/
- NCOMMS-20-22505C_sd/WB and IF_Replicates and Quantification/Supplementary Figure 5j/Replicate 2/anti-GRB2.bmp
- NCOMMS-20-22505C_sd/WB and IF_Replicates and Quantification/Supplementary Figure 5j/Replicate 2/Steptavidin-HRP.bmp
- NCOMMS-20-22505C_sd/WB and IF_Replicates and Quantification/Supplementary Figure 5j/Replicate 3/
- NCOMMS-20-22505C_sd/WB and IF_Replicates and Quantification/Supplementary Figure 5j/Replicate 3/~$╨-╜¿ Microsoft PowerPoint ╤▌-╛+-╕σ.pptx
- NCOMMS-20-22505C_sd/WB and IF_Replicates and Quantification/Supplementary Figure 5j/Replicate 3/anti-GRB2.tif
- NCOMMS-20-22505C_sd/WB and IF_Replicates and Quantification/Supplementary Figure 5j/Replicate 3/Streptavidin-HRP.tif
- NCOMMS-20-22505C_sd/WB and IF_Replicates and Quantification/Supplementary Figure 5j/Three replicates.pptx
- NCOMMS-20-22505C_sd/WB and IF_Replicates and Quantification/Supplementary Figure 7a/
- NCOMMS-20-22505C_sd/WB and IF_Replicates and Quantification/Supplementary Figure 7a/Replicate 1/
- NCOMMS-20-22505C_sd/WB and IF_Replicates and Quantification/Supplementary Figure 7a/Replicate 1/4G10.tif
- NCOMMS-20-22505C_sd/WB and IF_Replicates and Quantification/Supplementary Figure 7a/Replicate 1/anti-FLAG.tif
- NCOMMS-20-22505C_sd/WB and IF_Replicates and Quantification/Supplementary Figure 7a/Replicate 2 and 3/
- NCOMMS-20-22505C_sd/WB and IF_Replicates and Quantification/Supplementary Figure 7a/Replicate 2 and 3/4G10.tif
- NCOMMS-20-22505C_sd/WB and IF_Replicates and Quantification/Supplementary Figure 7a/Replicate 2 and 3/anti-FLAG.tif
- NCOMMS-20-22505C_sd/WB and IF_Replicates and Quantification/Supplementary Figure 7a/Three replicates.pptx
- NCOMMS-20-22505C_sd/WB and IF_Replicates and Quantification/Supplementary Figure 9d/
- NCOMMS-20-22505C_sd/WB and IF_Replicates and Quantification/Supplementary Figure 9d/Replicate 1/
- NCOMMS-20-22505C_sd/WB and IF_Replicates and Quantification/Supplementary Figure 9d/Replicate 1/4G10 (Input).tif
- NCOMMS-20-22505C_sd/WB and IF_Replicates and Quantification/Supplementary Figure 9d/Replicate 1/CD2AP (Pull-down0.tif
- NCOMMS-20-22505C_sd/WB and IF_Replicates and Quantification/Supplementary Figure 9d/Replicate 1/FLAG (Input).tif
- NCOMMS-20-22505C_sd/WB and IF_Replicates and Quantification/Supplementary Figure 9d/Replicate 1/FLAG (Pull-down).tif
- NCOMMS-20-22505C_sd/WB and IF_Replicates and Quantification/Supplementary Figure 9d/Replicate 2/
- NCOMMS-20-22505C_sd/WB and IF_Replicates and Quantification/Supplementary Figure 9d/Replicate 2/4G10.tif
- NCOMMS-20-22505C_sd/WB and IF_Replicates and Quantification/Supplementary Figure 9d/Replicate 2/anti-CD2AP (Pull-down).tif
- NCOMMS-20-22505C_sd/WB and IF_Replicates and Quantification/Supplementary Figure 9d/Replicate 2/anti-FLAG (Input).tif
- NCOMMS-20-22505C_sd/WB and IF_Replicates and Quantification/Supplementary Figure 9d/Replicate 2/anti-FLAG (Pull-down).tif
- NCOMMS-20-22505C_sd/WB and IF_Replicates and Quantification/Supplementary Figure 9d/Replicate 3/
- NCOMMS-20-22505C_sd/WB and IF_Replicates and Quantification/Supplementary Figure 9d/Replicate 3/4G10.tif
- NCOMMS-20-22505C_sd/WB and IF_Replicates and Quantification/Supplementary Figure 9d/Replicate 3/anti-CD2AP (Pull-down).tif
- NCOMMS-20-22505C_sd/WB and IF_Replicates and Quantification/Supplementary Figure 9d/Replicate 3/anti-FLAG (Input).tif
- NCOMMS-20-22505C_sd/WB and IF_Replicates and Quantification/Supplementary Figure 9d/Replicate 3/anti-FLAG (Pull-down).tif
- NCOMMS-20-22505C_sd/WB and IF_Replicates and Quantification/Supplementary Figure 9d/Three replicates.pptx
- NCOMMS-20-22505C_sd/WB and IF_Replicates and Quantification/Supplementary Figure 9e/
- NCOMMS-20-22505C_sd/WB and IF_Replicates and Quantification/Supplementary Figure 9e/Replicate 1/
- NCOMMS-20-22505C_sd/WB and IF_Replicates and Quantification/Supplementary Figure 9e/Replicate 1/anti-EGFR (Pull-down).tif
- NCOMMS-20-22505C_sd/WB and IF_Replicates and Quantification/Supplementary Figure 9e/Replicate 1/anti-FLAG (Pull-down).tif
- NCOMMS-20-22505C_sd/WB and IF_Replicates and Quantification/Supplementary Figure 9e/Replicate 1/anti-FLAG_Input.tif
- NCOMMS-20-22505C_sd/WB and IF_Replicates and Quantification/Supplementary Figure 9e/Replicate 2/
- NCOMMS-20-22505C_sd/WB and IF_Replicates and Quantification/Supplementary Figure 9e/Replicate 2/anti-EGFR.tif
- NCOMMS-20-22505C_sd/WB and IF_Replicates and Quantification/Supplementary Figure 9e/Replicate 2/anti-FLAG.tif
- NCOMMS-20-22505C_sd/WB and IF_Replicates and Quantification/Supplementary Figure 9e/Replicate 3/
- NCOMMS-20-22505C_sd/WB and IF_Replicates and Quantification/Supplementary Figure 9e/Replicate 3/anti-EGFR.tif
- NCOMMS-20-22505C_sd/WB and IF_Replicates and Quantification/Supplementary Figure 9e/Replicate 3/anti-FLAG.tif
- NCOMMS-20-22505C_sd/WB and IF_Replicates and Quantification/Supplementary Figure 9e/Three replicates.pptx
