# Supplementary material for: Spatiotemporal profiling of cytosolic signaling complexes in living cells by selective proximity proteomics
Source: Nat Commun. 2021 Jan 4;12:71. doi: 10.1038/s41467-020-20367-x (PMC7782698; doi:10.1038/s41467-020-20367-x)
Supplement: Supplementary file 16 — Source Data [file 41467_2020_20367_MOESM16_ESM.zip › NCOMMS-20-22505C_sd/Figure 1c.xlsx]

## Sheet: Sheet1
Probe	Control_1	Control_2	Control_3	20 min_1	20 min_2	20 min_3	Consumption Rate.1	Consumption Rate.2	Consumption Rate.3
BP1	857600	810735	706772	305011	316402	305499	0.644344	0.609734	0.567755
BP2	883410	1086171	928083	984605	815458	839529	-0.11455	0.249236	0.095416
BP3	647593	503862	617694	594954	535775	624219	0.0812841	-0.0633368	-0.0105635
BP4	497208	493870	441758	509796	403832	481445	-0.0253174	0.182311	-0.0898388
BP5	537565	512906	561260	24565	30524	22034	0.954303	0.940488	0.960742
BP6	2916814	2888620	3043280	1656560	1762658	1677639	0.432065	0.389792	0.44874
BP7	3773707	2914199	2883580	3082762	2892825	2874316	0.183095	0.00733443	0.00321267
BP8	3485111	3460704	3806124	2369625	2261636	2466104	0.320072	0.346481	0.352069
BP9	3232485	3313597	3230845	3157187	3182687	3135447	0.0232942	0.0395069	0.0295273
BP10	8043212	7711699	7026230	267110	267825	269652	0.966791	0.96527	0.961622
BN1	10347962	9550207	8973879	9178865	8482485	7561005	0.112978	0.111801	0.157443
BN2	9257470	9286544	10637687	3135422	3401240	3525763	0.661309	0.633745	0.668559
