# Supplementary material for: Spatiotemporal profiling of cytosolic signaling complexes in living cells by selective proximity proteomics
Source: Nat Commun. 2021 Jan 4;12:71. doi: 10.1038/s41467-020-20367-x (PMC7782698; doi:10.1038/s41467-020-20367-x)
Supplement: Supplementary file 16 — Source Data [file 41467_2020_20367_MOESM16_ESM.zip › NCOMMS-20-22505C_sd/Figure 1e and Supplementary Fig. 1d.xlsx]

## Sheet: Sheet1
BP1 only	Relative peak area and SD
Reaction time	BP1	SD	BP1 dimer	SD
0 min	0.937768	0.0996146	0	0
1 min	0.868602	0.0483404	0.629414	0.0854186
20 min	0.450941	0.0140271	0.963827	0.0319717
BP5 only	Relative peak area and SD
Reaction time	BP5	SD	BP5 dimer	SD	BP5 trimer	SD
0 min	0.934553	0.0863637	0.140948	0.0272778	0	0
1 min	0.726728	0.0493702	0.881605	0.137321	0.14964	0.0297183
20 min	0.0568058	0.00829625	0.788699	0.0918305	0.868754	0.129198
BP5 + BP1	Relative peak area and SD
Reaction time	BP1	SD	BP1 dimer	SD	BP5	SD	BP5 dimer	SD	BP1-BP5 dimer	SD	BP5 trimer	SD
0 min	0.944242	0.0621488	0	0	0.984796	0.0207314	0.313844	0.0204888	0	0	0	0
1 min	0.874741	0.0318669	0	0	0.692066	0.0216268	0.958022	0.0597003	0.51049	0.0337452	0.0995167	0.00863681
20 min	0.746733	0.017927	0.998437	0.00157526	0.0344028	0.00153798	0	0	0.960236	0.0348181	0.941268	0.0511054

## Sheet: Source data
BP1 only			BP5 only				BP1+BP5
Reaction	BP1	BP1_dimer	Reaction	BP5	BP5_dimer	BP5_trimer	Reaction	BP1	BP1_dimer	BP5	BP5_dimer	BP1-BP5_dimer	BP5_trimer
BP1_0 min_1	692526	0	BP5_0 min_1	498625	5776	0	BP1+BP5_0 min_1	772016	0	529259	9540	0	0
BP1_0 min_2	833537	0	BP5_0 min_2	595966	7728	0	BP1+BP5_0 min_2	880053	0	546894	10868	0	0
BP1_0 min_3	841592	0	BP5_0 min_3	576295	8544	0	BP1+BP5_0 min_3	840880	0	550634	10350	0	0
BP1_1 min_1	684297	248965	BP5_1 min_1	399259	38119	7710	BP1+BP5_1 min_1	794295	0	385864	32158	12199	5241
BP1_1 min_2	750047	295526	BP5_1 min_2	447473	47645	11173	BP1+BP5_1 min_2	775943	0	389844	32668	13390	6032
BP1_1 min_3	758681	327390	BP5_1 min_3	452584	52142	11129	BP1+BP5_1 min_3	739218	0	367518	29064	11808	5178
BP1_20 min_1	392399	461742	BP5_20 min_1	34568	41535	57799	BP1+BP5_20 min_1	675275	298084	19833	0	22837	50522
BP1_20 min_2	376900	439638	BP5_20 min_2	38403	45694	66854	BP1+BP5_20 min_2	649817	299026	18147	0	23088	49975
BP1_20 min_3	369225	433738	BP5_20 min_3	28592	36144	49586	BP1+BP5_20 min_3	646402	298566	18850	0	24419	55103
