# Supplementary material for: Spatiotemporal profiling of cytosolic signaling complexes in living cells by selective proximity proteomics
Source: Nat Commun. 2021 Jan 4;12:71. doi: 10.1038/s41467-020-20367-x (PMC7782698; doi:10.1038/s41467-020-20367-x)
Supplement: Supplementary file 16 — Source Data [file 41467_2020_20367_MOESM16_ESM.zip › NCOMMS-20-22505C_sd/Figure 1f and Supplementary Fig. 1f.xlsx]

## Sheet: Sheet1
BP1 + Tyr	Relative peak area and SD
Reaction time	BP1	SD	BP1 dimer	SD	BP1-Tyr	SD
0 min	0.930876	0.0602982	0.0175741	0.0152236	0	0
1 min	0.905466	0.0761589	0.516779	0.093123	0.537718	0.0616314
20 min	0.903829	0.0140682	0.96979	0.0282061	0.989049	0.0147132
BP5 + Tyr	Relative peak area and SD
Reaction time	BP5	SD	BP5 dimer	SD	BP5-Tyr	SD
0 min	0.932144	0.0609733	0.186603	0.0274781	0	0
1 min	0.839592	0.033176	0.910534	0.0874664	0.553075	0.0481538
20 min	0.748532	0.0553077	0.82814	0.104489	0.868641	0.114448
BP5 + BP1 + Tyr	Relative peak area and SD
Reaction time	BP1	SD	BP1_dimer	SD	BP1-Tyr	SD	BP5	SD	BP5 dimer	SD	BP1-BP5	SD	BP5-Tyr	SD
0 min	0.962338	0.0341523	0	0	0	0	0.968382	0.0340192	0.273584	0.0265304	0.175053	0.013569	0	0
1 min	0.940358	0.0752571	0.545995	0.121979	0	0	0.859702	0.0647759	0.923978	0.112382	0.781874	0.111098	0.553628	0.11023
20 min	0.87007	0.0701219	0.874257	0.115788	0	0	0.699895	0.0501783	0.769391	0.125444	0.855304	0.12584	0.864243	0.119589

## Sheet: Source data
	Original data			Relative intensity			Average and SD
Reaction	BP1	BP1_dimer	BP1_Tyr	BP1	BP1_dimer	BP1_Tyr	BP1	SD	BP1_dimer	SD	BP1_Tyr	SD
BP1+Tyr_0 min_1	448078	0	0	0.903542	0	0	0.930876	0.0602982	0.0175741	0.0152236	0	0
BP1+Tyr_0 min_2	495913	2822	0	1	0.0267113	0	0.905466	0.0761589	0.516779	0.093123	0.537718	0.0616314
BP1+Tyr_0 min_3	440909	2748	0	0.889085	0.0260109	0	0.903829	0.0140682	0.96979	0.0282061	0.989049	0.0147132
BP1+Tyr_1 min_1	413394	44226	8807	0.833602	0.418617	0.490422
BP1+Tyr_1 min_2	488620	63798	10908	0.985294	0.603873	0.607417
BP1+Tyr_1 min_3	445083	55766	9254	0.897502	0.527847	0.515314
BP1+Tyr_20 min_1	451111	105648	17958	0.909658	1	1
BP1+Tyr_20 min_2	453287	101974	17865	0.914045	0.965224	0.994821
BP1+Tyr_20 min_3	440263	99747	17461	0.887783	0.944145	0.972324
	Original data			Relative intensity			Average and SD
Reaction	BP5	BP5_dimer	BP5_Tyr	BP5	BP5_dimer	BP5_Tyr	BP5	SD	BP5_dimer	SD	BP5_Tyr	SD
BP5+Tyr_0 min_1	328260	16112	0	0.881955	0.163853	0	0.932144	0.0609733	0.186603	0.0274781	0	0
BP5+Tyr_0 min_2	340365	17584	0	0.914478	0.178823	0	0.839592	0.033176	0.910534	0.0874664	0.553075	0.0481538
BP5+Tyr_0 min_3	372196	21351	0	1	0.217132	0	0.748532	0.0553077	0.82814	0.104489	0.868641	0.114448
BP5+Tyr_1 min_1	323792	98332	1332	0.86995	1	0.606834
BP5+Tyr_1 min_2	314374	89127	1182	0.844646	0.906389	0.538497
BP5+Tyr_1 min_3	299312	81145	1128	0.804178	0.825215	0.513895
BP5+Tyr_20 min_1	302331	93275	2195	0.81229	0.948572	1
BP5+Tyr_20 min_2	267922	74889	1790	0.719841	0.761593	0.81549
BP5+Tyr_20 min_3	265549	76134	1735	0.713465	0.774255	0.790433
	Original data							Relative intensity							Average and SD
Reaction	BP1	BP1_dimer	BP1_Tyr	BP5	BP5_dimer	BP1_BP5	BP5_Tyr	BP1	BP1_dimer	BP1_Tyr	BP5	BP5_dimer	BP1_BP5	BP5_Tyr	BP1	SD	BP1_dimer	SD	BP1_Tyr	SD	BP5	SD	BP5_dimer	SD	BP1_BP5	SD	BP5_Tyr	SD
BP5+BP1+Tyr_0 min_1	535320	0	0	389843	32304	7227	0	1	0	0	1	0.29531	0.181014	0	0.962338	0.0341523	0	0	0	0	0.968382	0.0340192	0.273584	0.0265304	0.175053	0.013569	0	0
BP5+BP1+Tyr_0 min_2	510499	0	0	379224	30785	7371	0	0.953633	0	0	0.972761	0.281424	0.184621	0	0.940358	0.0752571	0.545995	0.121979	0	0	0.859702	0.0647759	0.923978	0.112382	0.781874	0.111098	0.553628	0.11023
BP5+BP1+Tyr_0 min_3	499657	0	0	363484	26693	6369	0	0.93338	0	0	0.932386	0.244017	0.159524	0	0.87007	0.0701219	0.874257	0.115788	0	0	0.699895	0.0501783	0.769391	0.125444	0.855304	0.12584	0.864243	0.119589
BP5+BP1+Tyr_1 min_1	519517	2481	0	349736	106879	33179	1529	0.970479	0.650839	0	0.89712	0.977045	0.831033	0.631557
BP5+BP1+Tyr_1 min_2	533119	2192	0	349721	109390	34332	1457	0.995888	0.575026	0	0.897082	1	0.859912	0.601817
BP5+BP1+Tyr_1 min_3	457541	1571	0	305990	86953	26138	1035	0.854706	0.41212	0	0.784906	0.79489	0.654678	0.427509
BP5+BP1+Tyr_20 min_1	508908	3812	0	295242	99992	39925	2421	0.950661	1	0	0.757336	0.914087	1	1
BP5+BP1+Tyr_20 min_2	440571	2943	0	259087	75617	30799	1981	0.823005	0.772036	0	0.664593	0.691261	0.771421	0.818257
BP5+BP1+Tyr_20 min_3	447818	3243	0	264219	76882	31720	1875	0.836543	0.850735	0	0.677757	0.702825	0.79449	0.774473
