# Supplementary material for: Spatiotemporal profiling of cytosolic signaling complexes in living cells by selective proximity proteomics
Source: Nat Commun. 2021 Jan 4;12:71. doi: 10.1038/s41467-020-20367-x (PMC7782698; doi:10.1038/s41467-020-20367-x)
Supplement: Supplementary file 16 — Source Data [file 41467_2020_20367_MOESM16_ESM.zip › NCOMMS-20-22505C_sd/Figure 2b-c.xlsx]

## Sheet: BP5_GRB2
Symbol color	Protein IDs	Majority protein IDs	Protein names	Gene names	Student's T-test Significant LFQ intensity BP5_GRB2_EGF_LFQ intensity BP5_GRB2	Student's T-test significant	Peptides	Razor + unique peptides	Unique peptides	Sequence coverage [%]	Unique + razor sequence coverage [%]	Unique sequence coverage [%]	Mol. weight [kDa]	Q-value	Score	Intensity	MS/MS count	-Log Student's T-test p-value LFQ intensity BP5_GRB2_EGF_LFQ intensity BP5_GRB2	Student's T-test q-value LFQ intensity BP5_GRB2_EGF_LFQ intensity BP5_GRB2	Student's T-test Difference LFQ intensity BP5_GRB2_EGF_LFQ intensity BP5_GRB2	Student's T-test Test statistic LFQ intensity BP5_GRB2_EGF_LFQ intensity BP5_GRB2	LFQ intensity BP5_GRB2_EGF_1 (Log2 transformed)	LFQ intensity BP5_GRB2_EGF_2 (Log2 transformed)	LFQ intensity BP5_GRB2_EGF_3 (Log2 transformed)	LFQ intensity BP5_GRB2_1 (Log2 transformed)	LFQ intensity BP5_GRB2_2 (Log2 transformed)	LFQ intensity BP5_GRB2_3 (Log2 transformed)
Color [Red]	C9JC03;A0A024R571;Q9H4M9;C9J2Z4;C9JDQ8;C9JIJ3;C9IZH1	C9JC03;A0A024R571;Q9H4M9;C9J2Z4;C9JDQ8	EH domain-containing protein 1	EHD1	+	LFQ intensity BP5_GRB2_EGF_LFQ intensity BP5_GRB2	8	7	4	27.3	24.9	16.6	42.737	0	4.2352	877090000	17	1.23442	0.01928	2.03131	1.59587	26.642	26.5461	26.6934	24.0784	26.1137	23.5954
Color [Red]	A0A087WVF7;Q9NZM3;E7EPJ2;F8W719	A0A087WVF7;Q9NZM3;E7EPJ2	Intersectin-2	ITSN2	+	LFQ intensity BP5_GRB2_EGF_LFQ intensity BP5_GRB2	7	7	7	5.7	5.7	5.7	191.6	0	12.078	774800000	19	1.95098	0.008	1.44065	1.74983	26.0321	26.997	26.2094	24.9351	25.2115	24.7699
Color [Red]	A0A087WXN9;Q765P7;I3L2G4	A0A087WXN9;Q765P7	MTSS1-like protein	MTSS1L	+	LFQ intensity BP5_GRB2_EGF_LFQ intensity BP5_GRB2	10	10	10	24.1	24.1	24.1	79.797	0	22.59	1461400000	50	2.30557	0.0137391	1.16165	1.64324	27.6362	27.5699	27.5983	26.0314	26.6915	26.5965
Color [Red]	A0A096LNH6;Q14185	A0A096LNH6;Q14185	Dedicator of cytokinesis protein 1	DOCK1	+	LFQ intensity BP5_GRB2_EGF_LFQ intensity BP5_GRB2	10	9	9	6.4	5.9	5.9	217.75	0	7.702	601250000	28	1.49666	0.0134468	1.66243	1.6393	26.4991	26.5577	25.83	24.0891	25.5436	24.2668
Color [Red]	A0A0A0MRE5;Q9ULH1;H0YBF7;H0YBM4;E5RHD7;E5RFD9	A0A0A0MRE5;Q9ULH1;H0YBF7	Arf-GAP with SH3 domain, ANK repeat and PH domain-containing protein 1	ASAP1	+	LFQ intensity BP5_GRB2_EGF_LFQ intensity BP5_GRB2	16	16	16	20.6	20.6	20.6	124.77	0	69.892	2626300000	82	1.72599	0.00847059	1.64362	1.76663	28.9056	28.629	28.8351	27.58	27.5571	26.3018
Color [Red]	A0A0C4DGS1;P39656;U3KQ84	A0A0C4DGS1;P39656;U3KQ84	Dolichyl-diphosphooligosaccharide--protein glycosyltransferase 48 kDa subunit	DDOST	+	LFQ intensity BP5_GRB2_EGF_LFQ intensity BP5_GRB2	3	3	3	13.9	13.9	13.9	48.799	0.0013602	2.3376	345860000	10	1.23127	0.0495	1.51743	1.40651	25.7318	25.8739	25.9361	25.481	23.734	23.7744
Color [Red]	C9K0J5;Q70E73;C9J164;C9JLG4;C9J0R8;Q7Z5R6	C9K0J5;Q70E73;C9J164	Ras-associated and pleckstrin homology domains-containing protein 1	RAPH1	+	LFQ intensity BP5_GRB2_EGF_LFQ intensity BP5_GRB2	18	18	18	21	21	21	141.18	0	40.664	4991000000	120	1.80791	0.0131667	1.37822	1.63904	29.2871	29.5546	29.2816	28.2012	28.4348	27.3527
Color [Red]	E7EQR4;P15311;E9PQ82;E9PNP4	E7EQR4;P15311	Ezrin	EZR	+	LFQ intensity BP5_GRB2_EGF_LFQ intensity BP5_GRB2	40	40	29	64.3	64.3	50.3	69.371	0	108.35	32408000000	351	3.9538	0.012898	0.913586	1.6303	31.3924	31.4562	31.4352	30.466	30.6287	30.4485
Color [Red]	G3V5Y4;F6S9Y6;G3V524;G3V2Q5;Q9NZ32;G3V4K6;V9GYX7	G3V5Y4;F6S9Y6;G3V524;G3V2Q5;Q9NZ32	Actin-related protein 10	ACTR10	+	LFQ intensity BP5_GRB2_EGF_LFQ intensity BP5_GRB2	3	3	3	18.4	18.4	18.4	19.913	0.0082544	1.4594	468680000	4	3.31909	0	2.14484	3.03848	27.1767	26.5796	27.0338	24.9325	24.5946	24.8286
Color [Red]	F6TDL0;Q92569;Q5T4P3;P27986	F6TDL0;Q92569;Q5T4P3	Phosphatidylinositol 3-kinase regulatory subunit gamma	PIK3R3	+	LFQ intensity BP5_GRB2_EGF_LFQ intensity BP5_GRB2	9	8	8	23.3	21.1	21.1	59.394	0	9.2054	509860000	22	1.75739	0.009	1.64694	1.78653	26.5633	26.7739	26.796	25.2963	25.6387	24.2574
Color [Red]	G5E9C8;Q07889;Q07890;A0A087X277	G5E9C8;Q07889	Son of sevenless homolog 1	SOS1	+	LFQ intensity BP5_GRB2_EGF_LFQ intensity BP5_GRB2	24	24	24	21.9	21.9	21.9	150.86	0	52.909	5695700000	150	4.58999	0.0494194	0.761726	1.42439	29.4637	29.4881	29.456	28.6464	28.7147	28.7614
Color [Red]	H0Y3A3;Q5VWQ8;F6R503;F8WA47	H0Y3A3;Q5VWQ8	Disabled homolog 2-interacting protein	DAB2IP	+	LFQ intensity BP5_GRB2_EGF_LFQ intensity BP5_GRB2	11	10	10	14.8	13.9	13.9	118.06	0	7.6458	801430000	15	2.08476	0	2.45582	2.44506	27.0883	26.8253	26.7253	25.0852	23.4607	24.7256
Color [Red]	H0Y599;Q8N1I0;H0Y7H7;F5GXW1;C9J7D9	H0Y599;Q8N1I0;H0Y7H7	Dedicator of cytokinesis protein 4	DOCK4	+	LFQ intensity BP5_GRB2_EGF_LFQ intensity BP5_GRB2	21	21	20	12.9	12.9	12.6	228.52	0	28.973	1441700000	58	3.29423	0	1.39778	2.19716	27.8348	28.102	27.7734	26.6177	26.575	26.3244
Color [Red]	K7EQ71;K7EKI8;O60437	K7EQ71;K7EKI8;O60437	Periplakin	PPL	+	LFQ intensity BP5_GRB2_EGF_LFQ intensity BP5_GRB2	6	6	6	7.1	7.1	7.1	131.37	0	5.2681	346230000	17	2.00116	0.00738462	1.36034	1.71061	25.489	25.6604	25.6929	24.1147	24.808	23.8385
Color [Red]	O00161;H3BM38;H3BNE1;H3BR18;H3BPJ0;H3BP15;H3BQY9;H3BV99;H3BNG6;H3BU94;H3BR99	O00161;H3BM38;H3BNE1;H3BR18;H3BPJ0;H3BP15;H3BQY9	Synaptosomal-associated protein 23;Synaptosomal-associated protein	SNAP23	+	LFQ intensity BP5_GRB2_EGF_LFQ intensity BP5_GRB2	8	8	8	48.8	48.8	48.8	23.354	0	14.06	2410600000	26	3.84953	0.0140444	0.929481	1.64425	28.3438	28.5076	28.4828	27.5753	27.4373	27.5332
Color [Red]	O00401	O00401	Neural Wiskott-Aldrich syndrome protein	WASL	+	LFQ intensity BP5_GRB2_EGF_LFQ intensity BP5_GRB2	21	21	21	46.5	46.5	46.5	54.826	0	87.099	8316600000	129	3.03741	0.00317241	1.2839	1.98809	30.1948	30.1205	30.3978	29.115	29.0272	28.7193
Color [Red]	O00459;E9PFP1;V9GYJ4;E5RJY0;H0YBC2	O00459;E9PFP1	Phosphatidylinositol 3-kinase regulatory subunit beta	PIK3R2	+	LFQ intensity BP5_GRB2_EGF_LFQ intensity BP5_GRB2	24	24	23	43.1	43.1	41.6	81.544	0	81.02	3824900000	77	2.83901	0	3.47265	3.67671	30.1347	29.4792	29.3321	26.1501	25.5489	26.829
Color [Red]	O15357;A0A0A0MTP6;F5GY16;H7BXR2;H0YFZ4;Q92835;H0Y5Q9;D6RJB9;A0A0A0MSJ4;Q7Z7G1	O15357;A0A0A0MTP6	Phosphatidylinositol 3,4,5-trisphosphate 5-phosphatase 2	INPPL1	+	LFQ intensity BP5_GRB2_EGF_LFQ intensity BP5_GRB2	57	57	56	58.6	58.6	56.9	138.6	0	193.36	25036000000	381	4.48265	0	1.1671	2.09645	31.8998	31.9016	31.9372	30.6413	30.7663	30.8298
Color [Red]	O75083;D6RD66	O75083;D6RD66	WD repeat-containing protein 1	WDR1	+	LFQ intensity BP5_GRB2_EGF_LFQ intensity BP5_GRB2	6	6	6	15.8	15.8	15.8	66.193	0	6.6574	1081000000	21	2.25998	0	1.93306	2.26222	26.4895	26.8112	26.7502	25.1577	25.0197	24.0742
Color [Red]	O75822;H0YLP3;H0YGJ7	O75822	Eukaryotic translation initiation factor 3 subunit J	EIF3J	+	LFQ intensity BP5_GRB2_EGF_LFQ intensity BP5_GRB2	11	11	11	37.6	37.6	37.6	29.062	0	15.249	1391400000	21	2.24175	0	1.8154	2.16939	27.0832	26.8856	27.1035	24.866	25.8677	24.8925
Color [Red]	O94804;H0YB71	O94804	Serine/threonine-protein kinase 10	STK10	+	LFQ intensity BP5_GRB2_EGF_LFQ intensity BP5_GRB2	12	11	11	17.7	16.7	16.7	112.13	0	11.663	925090000	24	1.05464	0.0451724	2.13116	1.47028	26.8637	26.4174	27.0208	24.0257	26.4669	23.4159
Color [Red]	P00533;E9PFD7;Q504U8;C9JYS6;H3BLT0	P00533;E9PFD7;Q504U8	Epidermal growth factor receptor;Receptor protein-tyrosine kinase	EGFR	+	LFQ intensity BP5_GRB2_EGF_LFQ intensity BP5_GRB2	35	35	34	34.1	34.1	33.1	134.28	0	136.52	18743000000	244	4.329	0	2.11689	3.45646	31.6948	31.6249	31.7758	29.6721	29.6979	29.3748
Color [Red]	P04626;B4DTR1;J3QLU9;J3KTI5;J3QRJ7;F5H1T4;J3QRX1	P04626;B4DTR1;J3QLU9	Receptor tyrosine-protein kinase erbB-2;Receptor protein-tyrosine kinase	ERBB2	+	LFQ intensity BP5_GRB2_EGF_LFQ intensity BP5_GRB2	12	11	10	11.4	10.4	9.8	137.91	0	10.599	1071300000	23	1.10542	0.0469333	1.8698	1.44342	27.0387	26.9904	27.5499	26.7468	25.1425	24.0804
Color [Red]	P06241;E5RFS5;E5RH71;E5RIX5;E5RGM6;E5RI25;E5RFM0;E5RGT0	P06241;E5RFS5	Tyrosine-protein kinase Fyn	FYN	+	LFQ intensity BP5_GRB2_EGF_LFQ intensity BP5_GRB2	7	4	4	14.3	10.6	10.6	60.761	0	6.0361	265010000	10	3.78272	0.00985366	0.970959	1.70067	25.6821	25.6014	25.5384	24.6425	24.5339	24.7326
Color [Red]	P22681;A0A1B0GW38;A0A0U1RQX8;A0A0U1RR39;A0A0U1RRJ5	P22681;A0A1B0GW38;A0A0U1RQX8;A0A0U1RR39	E3 ubiquitin-protein ligase CBL	CBL	+	LFQ intensity BP5_GRB2_EGF_LFQ intensity BP5_GRB2	32	32	30	47.5	47.5	46.2	99.632	0	75.018	10141000000	165	4.67901	0	1.59484	2.80215	30.7079	30.6277	30.6232	29.1735	29.0461	28.9547
Color [Red]	P29353;X6R6D0;H0Y539;Q5T181;Q5T188;Q5T182;Q5T187;P98077	P29353;X6R6D0;H0Y539	SHC-transforming protein 1	SHC1	+	LFQ intensity BP5_GRB2_EGF_LFQ intensity BP5_GRB2	24	24	24	51.8	51.8	51.8	62.821	0	134.16	11925000000	170	3.97759	0	2.60998	3.8948	31.3083	31.1391	31.3723	28.5242	28.9732	28.4923
Color [Red]	P41240;H3BUM9;H3BU69;K7ENL8;K7ES68	P41240	Tyrosine-protein kinase CSK	CSK	+	LFQ intensity BP5_GRB2_EGF_LFQ intensity BP5_GRB2	13	13	12	30.2	30.2	28	50.704	0	16.885	3103700000	74	3.67084	0.0250566	0.874553	1.53912	28.5999	28.6509	28.57	27.7614	27.8258	27.6099
Color [Red]	P42336;C9JAM9	P42336	Phosphatidylinositol 4,5-bisphosphate 3-kinase catalytic subunit alpha isoform	PIK3CA	+	LFQ intensity BP5_GRB2_EGF_LFQ intensity BP5_GRB2	15	15	15	18.6	18.6	18.6	124.28	0	40.199	7488200000	49	2.32779	0	3.1875	3.0075	28.8128	28.47	29.2384	26.6491	24.9362	25.3734
Color [Red]	P42338;H0Y871;H7C565;Q68DL0	P42338;H0Y871	Phosphatidylinositol 4,5-bisphosphate 3-kinase catalytic subunit beta isoform	PIK3CB	+	LFQ intensity BP5_GRB2_EGF_LFQ intensity BP5_GRB2	3	3	3	5.9	5.9	5.9	122.76	0	6.6877	352770000	14	2.2913	0	2.22107	2.4699	26.5737	26.2258	26.606	23.8263	25.0064	23.9095
Color [Red]	P46108;I3L297	P46108;I3L297	Adapter molecule crk	CRK	+	LFQ intensity BP5_GRB2_EGF_LFQ intensity BP5_GRB2	11	11	11	48.4	48.4	48.4	33.83	0	15.393	1616900000	39	2.20708	0	2.26074	2.43379	28.6586	27.6671	27.3629	25.7528	25.2897	25.864
Color [Red]	P46109	P46109	Crk-like protein	CRKL	+	LFQ intensity BP5_GRB2_EGF_LFQ intensity BP5_GRB2	15	15	15	61.4	61.4	61.4	33.777	0	23.3	4530800000	75	3.18356	0.0255385	0.917162	1.54033	29.5296	29.2144	29.3392	28.4715	28.3906	28.4696
Color [Red]	P52735	P52735	Guanine nucleotide exchange factor VAV2	VAV2	+	LFQ intensity BP5_GRB2_EGF_LFQ intensity BP5_GRB2	9	9	9	12.6	12.6	12.6	101.29	0	13.897	1097000000	23	1.28491	0.0101	2.24863	1.70275	27.0324	26.9815	27.2363	23.7133	26.4244	24.3667
Color [Red]	Q06124;A0A0U1RRI0;H0YF12	Q06124	Tyrosine-protein phosphatase non-receptor type 11	PTPN11	+	LFQ intensity BP5_GRB2_EGF_LFQ intensity BP5_GRB2	35	35	35	57.6	57.6	57.6	68.436	0	106.56	18874000000	241	3.06011	0	1.37988	2.10804	31.5536	31.605	31.5915	30.3278	30.385	29.8976
Color [Red]	Q10567;C9J1E7;H7C034	Q10567;C9J1E7	AP-1 complex subunit beta-1	AP1B1	+	LFQ intensity BP5_GRB2_EGF_LFQ intensity BP5_GRB2	15	5	5	17.2	6.4	6.4	104.64	0	3.5828	672670000	11	3.26564	0	1.64699	2.4834	25.9498	25.9718	25.8763	24.5397	24.3288	23.9884
Color [Red]	Q14161;R4GNG3;F8VXI9;F8WAK2;F8W822	Q14161;R4GNG3;F8VXI9;F8WAK2	ARF GTPase-activating protein GIT2	GIT2	+	LFQ intensity BP5_GRB2_EGF_LFQ intensity BP5_GRB2	10	9	9	17.4	17.4	17.4	84.542	0	5.7024	963650000	18	1.44589	0.0385	1.42935	1.48988	26.6702	26.8175	26.9774	26.258	25.1774	24.7417
Color [Red]	Q5JPT2;Q96B97;Q5VSN0;Q5JPT1	Q5JPT2;Q96B97	SH3 domain-containing kinase-binding protein 1	SH3KBP1	+	LFQ intensity BP5_GRB2_EGF_LFQ intensity BP5_GRB2	11	11	11	25.9	25.9	25.9	70.443	0	10.019	652430000	14	3.88895	0	2.47111	3.69027	26.4264	26.3523	26.6972	24.2722	23.9724	23.818
Color [Red]	Q5T447	Q5T447	E3 ubiquitin-protein ligase HECTD3	HECTD3	+	LFQ intensity BP5_GRB2_EGF_LFQ intensity BP5_GRB2	3	3	3	5.3	5.3	5.3	97.112	0	4.5474	2653300000	16	2.96324	0	2.90611	3.43891	28.1116	28.5406	28.2183	25.2632	25.9889	24.9001
Color [Red]	Q8IVM0	Q8IVM0	Coiled-coil domain-containing protein 50	CCDC50	+	LFQ intensity BP5_GRB2_EGF_LFQ intensity BP5_GRB2	7	7	7	33.7	33.7	33.7	35.822	0	11.196	1160900000	24	2.61185	0	2.60046	2.94681	26.8563	27.6909	26.5593	24.164	24.3718	24.7693
Color [Red]	Q8IY22;A0A087WU05;A0A087WY48;A0A087WUL1	Q8IY22;A0A087WU05;A0A087WY48	C-Maf-inducing protein	CMIP	+	LFQ intensity BP5_GRB2_EGF_LFQ intensity BP5_GRB2	5	5	5	12.7	12.7	12.7	86.33	0	10.027	853560000	21	1.12311	0.0477288	1.86569	1.45619	27.0674	26.6505	26.8276	26.5135	24.3902	24.0447
Color [Red]	Q8IZ21;A0A0J9YVR0	Q8IZ21	Phosphatase and actin regulator 4	PHACTR4	+	LFQ intensity BP5_GRB2_EGF_LFQ intensity BP5_GRB2	7	7	7	15.7	15.7	15.7	78.21	0	11.025	604810000	22	1.52012	0.00822857	1.90266	1.76472	26.6226	26.9283	26.5181	24.7791	25.7694	23.8125
Color [Red]	Q8TF42	Q8TF42	Ubiquitin-associated and SH3 domain-containing protein B	UBASH3B	+	LFQ intensity BP5_GRB2_EGF_LFQ intensity BP5_GRB2	37	10	10	36.1	10.1	10.1	101.54	0	18.47	1503400000	33	1.57776	0	3.20797	2.23679	28.3757	28.4608	28.2433	26.9836	24.5358	23.9364
Color [Red]	Q8TF74;A8MWR2;J3QKM5;J3KSA3;J3QQS0	Q8TF74	WAS/WASL-interacting protein family member 2	WIPF2	+	LFQ intensity BP5_GRB2_EGF_LFQ intensity BP5_GRB2	25	25	25	67.7	67.7	67.7	46.288	0	39.341	11575000000	185	4.1838	0	1.1981	2.10471	30.5925	30.6113	30.6925	29.3488	29.3984	29.5548
Color [Red]	Q8WU20	Q8WU20	Fibroblast growth factor receptor substrate 2	FRS2	+	LFQ intensity BP5_GRB2_EGF_LFQ intensity BP5_GRB2	2	2	2	5.5	5.5	5.5	57.028	0	43.906	172460000	12	2.07172	0	1.88461	2.11657	25.6056	25.3698	25.4992	22.905	23.6862	24.2295
Color [Red]	Q92625	Q92625	Ankyrin repeat and SAM domain-containing protein 1A	ANKS1A	+	LFQ intensity BP5_GRB2_EGF_LFQ intensity BP5_GRB2	13	13	13	16.4	16.4	16.4	123.11	0	20.477	3153000000	78	2.62139	0.00757895	1.1699	1.74337	28.7378	28.7008	28.9238	27.738	27.8076	27.3071
Color [Red]	X6RAB3;Q92738	X6RAB3;Q92738	USP6 N-terminal-like protein	USP6NL	+	LFQ intensity BP5_GRB2_EGF_LFQ intensity BP5_GRB2	14	14	14	23.1	23.1	23.1	96.665	0	22.32	1610900000	44	1.4869	0.018902	1.57669	1.5907	27.6549	27.5707	28.3028	26.5682	26.8186	25.4116
Color [Red]	Q9BPZ7;H0Y866;E9PGB8;B1AMA5	Q9BPZ7;H0Y866;E9PGB8;B1AMA5	Target of rapamycin complex 2 subunit MAPKAP1	MAPKAP1	+	LFQ intensity BP5_GRB2_EGF_LFQ intensity BP5_GRB2	4	4	4	14.6	14.6	14.6	59.122	0	6.0987	606300000	10	2.59411	0	2.43056	2.8216	26.383	26.3636	26.9125	24.6702	23.5843	24.1129
Color [Red]	Q9BXS5;E7ENJ6;K7EJL1;Q9Y6Q5;K7ENA7;K7EQX3;K7EPR4;K7EJJ1;K7EK69;K7EQ90;K7ERH5;K7ER75;K7EPJ8;K7EL08;A0A087WZX7;K7EMG5	Q9BXS5;E7ENJ6;K7EJL1	AP-1 complex subunit mu-1	AP1M1	+	LFQ intensity BP5_GRB2_EGF_LFQ intensity BP5_GRB2	10	10	10	38.3	38.3	38.3	48.586	0	11.085	970120000	22	1.83829	0.00872727	1.56518	1.78041	26.7787	26.179	26.6695	24.3686	25.055	25.5081
Color [Red]	Q9BXS6	Q9BXS6	Nucleolar and spindle-associated protein 1	NUSAP1	+	LFQ intensity BP5_GRB2_EGF_LFQ intensity BP5_GRB2	2	2	2	5.4	5.4	5.4	49.451	0.0010968	2.4192	71287000	4	2.45329	0	1.93443	2.3766	24.3635	25.2608	24.7349	22.5463	22.8554	23.1543
Color [Red]	Q9C0B5;H0YEF4	Q9C0B5;H0YEF4	Palmitoyltransferase ZDHHC5;Palmitoyltransferase	ZDHHC5	+	LFQ intensity BP5_GRB2_EGF_LFQ intensity BP5_GRB2	9	9	9	21.3	21.3	21.3	77.544	0	16.57	2124400000	51	2.94404	0.0245926	0.943542	1.53837	28.0728	27.9539	28.0374	26.9142	27.0382	27.281
Color [Red]	Q9H871;D6RER3;D6RIF9;F5H6G4;Q96G75	Q9H871;D6RER3;D6RIF9;F5H6G4;Q96G75	Protein RMD5 homolog A;Protein RMD5 homolog B	RMND5A;RMND5B	+	LFQ intensity BP5_GRB2_EGF_LFQ intensity BP5_GRB2	2	2	2	6.6	6.6	6.6	43.992	0	6.475	556370000	26	1.66252	0.00929032	1.76541	1.79497	25.4207	26.8916	25.8602	24.6153	23.9003	24.3606
Color [Red]	Q9HA65;M0R2L2;M0QXA2;M0QYC9	Q9HA65;M0R2L2	TBC1 domain family member 17	TBC1D17	+	LFQ intensity BP5_GRB2_EGF_LFQ intensity BP5_GRB2	6	6	6	16.5	16.5	16.5	72.727	0	7.806	442390000	14	1.54216	0.0264	1.40181	1.52528	26.4299	26.1776	26.8819	25.1799	24.4243	25.6798
Color [Red]	Q9UIC8;I3L4A2;I3L2E3;I3L2Q8;I3L537;H3BUP7	Q9UIC8;I3L4A2;I3L2E3	Leucine carboxyl methyltransferase 1	LCMT1	+	LFQ intensity BP5_GRB2_EGF_LFQ intensity BP5_GRB2	6	6	6	26.6	26.6	26.6	38.379	0	5.9474	854870000	10	2.2145	0	2.2341	2.42357	26.5428	26.4078	26.4073	23.7471	25.0551	23.8535
Color [Red]	Q9ULH7;I3L2S3;I3L2A0	Q9ULH7	MKL/myocardin-like protein 2	MKL2	+	LFQ intensity BP5_GRB2_EGF_LFQ intensity BP5_GRB2	8	7	7	12.5	11.3	11.3	118.13	0	8.6765	557770000	18	1.06466	0.0486349	1.89955	1.41915	26.2519	26.1116	25.8129	24.3986	25.4595	22.6197
Color [Red]	Q9UQB8;I3L3C5;I3L3C6	Q9UQB8	Brain-specific angiogenesis inhibitor 1-associated protein 2	BAIAP2	+	LFQ intensity BP5_GRB2_EGF_LFQ intensity BP5_GRB2	18	18	2	40	40	4.9	60.867	0	43.908	4441100000	80	1.46809	0.0435789	1.38547	1.47736	29.1347	29.1195	28.7119	28.2029	27.8012	26.8056
Color [Red]	Q9UQC2;E9PJE2	Q9UQC2	GRB2-associated-binding protein 2	GAB2	+	LFQ intensity BP5_GRB2_EGF_LFQ intensity BP5_GRB2	5	5	5	11.7	11.7	11.7	74.457	0	12.074	544150000	22	1.93202	0	2.05901	2.12709	26.3004	26.7863	26.8602	24.3696	23.9734	25.4269
Color [Red]	Q9Y5K6	Q9Y5K6	CD2-associated protein	CD2AP	+	LFQ intensity BP5_GRB2_EGF_LFQ intensity BP5_GRB2	28	28	28	51.8	51.8	51.8	71.45	0	67.203	10212000000	161	3.7523	0.00939535	0.949088	1.66339	30.3528	30.364	30.4087	29.5312	29.2975	29.4495
Color [Red]	Q9Y5X2;C9J014;C9J271;C9J8E6;C9IYC5;C9JCB9	Q9Y5X2;C9J014;C9J271;C9J8E6	Sorting nexin-8	SNX8	+	LFQ intensity BP5_GRB2_EGF_LFQ intensity BP5_GRB2	4	4	4	13.1	13.1	13.1	52.569	0	5.4275	612880000	10	1.78511	0.0115455	1.41795	1.65596	26.4782	26.8034	25.9912	24.8631	25.5233	24.6327
Color [Red]	Q9Y6A5;H0Y8F2;F8WC55;Q8IX09;C9JWI7;E7EMT0;C9JA91	Q9Y6A5	Transforming acidic coiled-coil-containing protein 3	TACC3	+	LFQ intensity BP5_GRB2_EGF_LFQ intensity BP5_GRB2	7	7	7	14.6	14.6	14.6	90.359	0	14.728	942620000	28	2.53005	0	2.74651	2.96946	27.4537	26.7209	26.4368	23.5495	24.2737	24.5486
Color [Red]	Q9Y6N7;A0A087WTM1;A0A0A0MSX4;A0A087WZ85;H7C4Y7;F8WBR3;R4GMM8;F8W703;Q9HCK4;H7C545	Q9Y6N7;A0A087WTM1;A0A0A0MSX4;A0A087WZ85	Roundabout homolog 1	ROBO1	+	LFQ intensity BP5_GRB2_EGF_LFQ intensity BP5_GRB2	27	27	27	25.5	25.5	25.5	180.93	0	42.492	5537900000	114	2.72167	0.0502295	0.892012	1.43263	29.3787	29.6959	29.4458	28.7607	28.5765	28.5071
Color [Black]	B8ZZQ6;B8ZZA1;B8ZZW7;H7C2N1;P06454	B8ZZQ6;B8ZZA1;B8ZZW7;H7C2N1;P06454	Prothymosin alpha;Prothymosin alpha, N-terminally processed;Thymosin alpha-1	PTMA	+	LFQ intensity BP5_GRB2_EGF_LFQ intensity BP5_GRB2	2	2	2	13.1	13.1	13.1	11.758	0	4.5551	32715000	6	2.13625	0.0096	-1.48604	-1.86891	22.6607	22.4056	22.6988	24.6332	23.8364	23.7536
Color [Black]	E9PJH7;Q9H936;K4DIB8;K4DIA8;A0A0D9SEI9;A0A0D9SFE1;A0A0D9SFA8;K4DIB0;K4DIA2;A0A0D9SG84;E9PI74;E9PQ36;K4DIB6;K4DIB3;E9PJY0;A0A0A6YYN8;E9PS95;Q9H1K4	E9PJH7;Q9H936;K4DIB8;K4DIA8;A0A0D9SEI9;A0A0D9SFE1	Mitochondrial glutamate carrier 1	SLC25A22	+	LFQ intensity BP5_GRB2_EGF_LFQ intensity BP5_GRB2	5	5	5	25.2	25.2	25.2	33.281	0	8.9792	646880000	15	3.5677	0	-1.5026	-2.40596	24.6475	24.6083	24.9423	26.356	26.2226	26.1273
Color [Black]	F5H157;Q15286	F5H157;Q15286	Ras-related protein Rab-35	RAB35	+	LFQ intensity BP5_GRB2_EGF_LFQ intensity BP5_GRB2	3	3	3	13	13	13	21.214	0	3.0427	133050000	10	2.02738	0.00961905	-1.29068	-1.66477	23.6947	23.5363	23.8442	25.4979	24.6586	24.7908
Color [Black]	O75909;G3V5E1;G3V2Q3;G3V235	O75909;G3V5E1;G3V2Q3	Cyclin-K	CCNK	+	LFQ intensity BP5_GRB2_EGF_LFQ intensity BP5_GRB2	5	5	5	16.7	16.7	16.7	64.239	0	19.77	366810000	16	3.61665	0	-2.17691	-3.22363	24.4034	24.7426	24.536	26.6009	27.0272	26.5846
Color [Black]	Q6PIW4;C9JKI6;C9JP37;C9JTG6;C9JSC4;C9JTB2;C9JHJ4	Q6PIW4	Fidgetin-like protein 1	FIGNL1	+	LFQ intensity BP5_GRB2_EGF_LFQ intensity BP5_GRB2	9	9	8	18.2	18.2	16.5	74.076	0	5.6635	5422500000	17	1.12858	0.00778378	-3.18714	-1.74342	25.2741	29.1818	25.2551	29.8123	29.3124	30.1477
Color [Black]	A0A024QZX5;A0A087X1N8;P35237;C9JTJ8	A0A024QZX5;A0A087X1N8;P35237	Serpin B6	SERPINB6			22	22	21	64.2	64.2	64.2	43.024	0	99.609	9719300000	177	0.00921712	0.994411	-0.00328954	-0.00532748	30.1452	30.1054	30.0602	29.9	30.1239	30.2968
Color [Black]	A0A024R4E5;Q00341;H0Y394;H7C0A4;C9JIZ1;C9J5E5;C9JZI8;C9JHZ8;C9JES8;H7BZC3;C9JHS7;H7C2D1;C9JT62;C9JK79;C9JBS3;C9JEJ8;C9JHN6;C9JQ82;C9JMQ6;H7C3D0	A0A024R4E5;Q00341;H0Y394	Vigilin	HDLBP			64	64	64	54.6	54.6	54.6	141.44	0	175.44	24861000000	346	1.15166	0.78625	0.120115	0.21877	31.2875	31.3082	31.3628	31.2275	31.2568	31.1138
Color [Black]	A0A024R4M0;P46781;B5MCT8;C9JM19;F2Z3C0;A8MXK4	A0A024R4M0;P46781;B5MCT8;C9JM19	40S ribosomal protein S9	RPS9			28	28	28	64.4	64.4	64.4	22.591	0	50.143	68093000000	262	0.178441	0.940198	-0.040067	-0.0684539	32.9248	32.7814	32.8932	32.8194	32.8477	33.0524
Color [Black]	A0A024RA52;P25787;H3BT36;C9JCK5;H7C402	A0A024RA52;P25787	Proteasome subunit alpha type;Proteasome subunit alpha type-2	PSMA2			6	6	6	42.7	42.7	42.7	25.898	0	50.001	2292200000	62	0.0941169	0.922854	0.0597102	0.0821799	27.6608	27.6484	27.8214	27.7106	27.9973	27.2436
Color [Black]	A0A024RCR6;A0A0G2JK23;P46379;A0A0G2JL47;F6S6P2;X6REW1;A0A0G2JJM1;H0Y710;F6UR09;F6U1F2;F6XTU0;A0A0G2JJR8;A0A1B0GX79;F6WML8;F6VEM6;F6X9W3;F6U341;H0Y4L1;F6TC96	A0A024RCR6;A0A0G2JK23;P46379;A0A0G2JL47	Large proline-rich protein BAG6	BAT3;BAG6			16	16	16	18	18	18	118.7	0	43.178	4327100000	69	0.0150981	0.988721	0.00718625	0.0109267	28.7973	28.9482	28.8207	29.039	28.9546	28.5511
Color [Black]	A0A075B6F6;Q8TCT9;A0A0C4DGU3	A0A075B6F6;Q8TCT9;A0A0C4DGU3	Minor histocompatibility antigen H13	HM13			3	3	3	7.7	7.7	7.7	30.162	0	3.9975	612040000	12	1.70996	0.177119	-0.685003	-1.00529	25.9798	26.1207	25.8752	26.9806	26.6451	26.4051
Color [Black]	A0A087WV90;E9PDN5;A0A087WTU7;A0A075B6G3;P11532;E7EQR9;F5GZY3;E7EQS5;H0Y3E8	A0A087WV90;E9PDN5;A0A087WTU7;A0A075B6G3;P11532;E7EQR9;F5GZY3;E7EQS5	Dystrophin	DMD			12	10	1	3.7	3	0.2	426.09	0	15.544	1339200000	35	0.384035	0.658483	0.255353	0.327475	27.2123	27.1334	27.7041	26.7612	27.0251	27.4975
Color [Black]	A0A087WSW9;A0A087WSY9;Q16881;E9PIR7;F8W809;A0A182DWI3;E2QRB9;E9PKD3;A0A0B4J225;E9PIZ5;E9PLT3;E9PKI4;E9PQI3;E9PRI8;A0A096LPD9;E7EWK1;A0A096LPK7;A0A182DWF2;D3YTF8;A0A182DWF3;Q9NNW7	A0A087WSW9;A0A087WSY9;Q16881;E9PIR7;F8W809;A0A182DWI3;E2QRB9	Thioredoxin reductase 1, cytoplasmic	TXNRD1			26	26	26	66.2	66.2	66.2	60.078	0	232.45	21185000000	263	0.467537	0.487649	0.514256	0.526899	31.9234	31.8056	31.8263	31.7507	31.871	30.3908
Color [Black]	A0A087X2I2;A0A087WT12;P36969;K7ERP4;K7EJ20;K7EKX7;R4GNE4;K7ENB4;A0A0A0MTT1;A0A087X247	A0A087X2I2;A0A087WT12;P36969;K7ERP4;K7EJ20;K7EKX7;R4GNE4;K7ENB4	Glutathione peroxidase;Phospholipid hydroperoxide glutathione peroxidase, mitochondrial	GPX4			6	6	6	36.7	36.7	36.7	22.024	0	9.8313	1595300000	35	0.586531	0.730218	-0.164047	-0.262544	27.4195	27.3371	27.1177	27.5815	27.2899	27.495
Color [Black]	A0A087WT20;Q9NV06;B3KME9;E5RHM4;A0A087X1F8	A0A087WT20;Q9NV06;B3KME9;E5RHM4;A0A087X1F8	DDB1- and CUL4-associated factor 13	DCAF13			8	8	8	16.1	16.1	16.1	67.55	0	8.9384	1107600000	21	0.0601369	0.895812	0.162976	0.113227	25.5916	26.7755	26.1389	27.3673	26.2767	24.3732
Color [Black]	A0A087WT44;P30519;I3L159;I3L1F5;I3L276;I3L4P8;A0A1B0GXH0;I3L463;I3L1Y2	A0A087WT44;P30519;I3L159;I3L1F5;I3L276;I3L4P8;A0A1B0GXH0;I3L463	Heme oxygenase 2	HMOX2			21	21	21	51.9	51.9	51.9	41.669	0	61.282	9759500000	132	0.550731	0.584112	0.290449	0.396004	30.6057	30.5085	30.4464	30.5612	30.3372	29.7908
Color [Black]	A0A087WT45;Q4V328;A0A075B793;A0A087WXA6;A0A087WZF5;A0A087WW92	A0A087WT45;Q4V328;A0A075B793	GRIP1-associated protein 1	GRIPAP1			32	32	32	49.6	49.6	49.6	90.856	0	87.804	6112600000	122	1.51626	0.446386	0.34909	0.575691	29.2054	29.2058	29.0618	28.6188	28.8968	28.9101
Color [Black]	A0A087WTA5;E7ERK9;Q9UI10;A0A087WW69;F8W8L6;H7C2L8	A0A087WTA5;E7ERK9;Q9UI10	Translation initiation factor eIF-2B subunit delta	EIF2B4			7	7	7	19.2	19.2	19.2	57.495	0	4.5426	626930000	10	0.785705	0.219294	0.99289	0.916753	26.0613	26.0274	26.528	24.1835	25.3435	26.1109
Color [Black]	A0A087WV20;A0A087WTU9;A0A087WZY3;Q8TCU4;H7C1D9	A0A087WV20;A0A087WTU9;A0A087WZY3;Q8TCU4	Alstrom syndrome protein 1	ALMS1			18	18	18	7	7	7	425.23	0	22.819	1121300000	42	0.000809581	0.999032	-0.000799815	-0.000972903	26.8447	26.657	27.2463	26.7344	26.5657	27.4503
Color [Black]	A0A087WVR3;A0A087WTW0;Q96T88;A0A087WWG9	A0A087WVR3;A0A087WTW0;Q96T88;A0A087WWG9	E3 ubiquitin-protein ligase UHRF1	UHRF1			20	20	20	25.6	25.6	25.6	91.099	0	54.438	3208000000	84	0.435258	0.813334	-0.119139	-0.193014	28.4911	28.1615	28.4365	28.5578	28.3685	28.5203
Color [Black]	F8W0R1;F8VPA6;A0A087WU02;Q96RQ1;F8VR88;F8VUZ2;H0YI50	F8W0R1;F8VPA6;A0A087WU02;Q96RQ1;F8VR88;F8VUZ2	Endoplasmic reticulum-Golgi intermediate compartment protein 2	ERGIC2			3	3	3	17.4	17.4	17.4	19.509	0	3.2952	689600000	18	0.104011	0.923149	-0.0595907	-0.0843723	25.7711	26.219	25.8867	25.9377	25.7969	26.3211
Color [Black]	A0A087WU53;Q9H0U3	A0A087WU53;Q9H0U3	Magnesium transporter protein 1	MAGT1			4	4	4	9.3	9.3	9.3	41.531	0	5.5484	1317800000	21	0.170539	0.87259	0.096084	0.134767	27.2798	26.9552	26.9731	26.6031	27.1593	27.1574
Color [Black]	A0A087WU64;A6NMQ1;P09884	A0A087WU64;A6NMQ1;P09884	DNA polymerase;DNA polymerase alpha catalytic subunit	POLA1			26	26	26	21.6	21.6	21.6	165.77	0	35.139	3863200000	113	0.0933275	0.95421	-0.0321719	-0.0516376	28.8393	28.8192	28.8383	28.6593	28.85	29.0841
Color [Black]	E9PL01;A0A087WUC6;E9PI68;Q15005;E9PRB9;H0YE04	E9PL01;A0A087WUC6;E9PI68;Q15005;E9PRB9	Signal peptidase complex subunit 2	SPCS2			8	8	8	47.1	47.1	47.1	17.027	0	11.641	2551400000	49	1.01675	0.4412	0.396841	0.580861	27.8985	28.0069	27.876	27.7011	27.7167	27.173
Color [Black]	A0A087WUD6;Q13068;P0CL82;P0CL81;P0CL80;O76087;Q13065;Q13070;Q13069;A6NER3;A6NDE8;A1L429;Q13067	A0A087WUD6;Q13068;P0CL82;P0CL81;P0CL80;O76087;Q13065	G antigen 4;G antigen 12I;G antigen 12G;G antigen 12F;G antigen 7;G antigen 1	GAGE2E;GAGE4;GAGE12I;GAGE12G;GAGE12F;GAGE7;GAGE1			3	3	2	40	40	31.8	12.217	0	17.133	1925400000	33	0.600378	0.318186	0.830791	0.742125	28.1391	27.7519	27.3896	27.3787	27.6317	25.7777
Color [Black]	A0A087WUK2;O14979	A0A087WUK2;O14979	Heterogeneous nuclear ribonucleoprotein D-like	HNRNPDL			18	16	16	39.7	36.9	36.9	40.04	0	53.459	8248600000	87	0.737134	0.537039	-0.332102	-0.470022	29.9898	29.574	30.0844	30.2497	30.4285	29.9664
Color [Black]	A0A087WXK2;A0A087WUL4;A0A087WX23;Q86TG7;A0A087WZG9;B4DSP0	A0A087WXK2;A0A087WUL4;A0A087WX23;Q86TG7;A0A087WZG9;B4DSP0	Retrotransposon-derived protein PEG10	PEG10			8	8	8	18.2	18.2	18.2	80.101	0	65.835	924130000	30	0.00400079	0.994008	-0.00565974	-0.00587784	26.4283	26.3856	26.3359	25.6527	26.2732	27.2409
Color [Black]	A0A087WUQ6;P07203	A0A087WUQ6;P07203	Glutathione peroxidase;Glutathione peroxidase 1	GPX1			6	6	6	48	48	48	21.938	0	8.3248	1084600000	27	0.624781	0.504098	0.401467	0.508765	27.1845	27.3289	27.1294	27.1391	27.05	26.2493
Color [Black]	E7ETK0;A0A087WUS0;P62847	E7ETK0;A0A087WUS0;P62847	40S ribosomal protein S24	RPS24			11	11	11	49.6	49.6	49.6	15.197	0	62.201	25832000000	109	0.202712	0.787802	0.179963	0.213614	31.4726	31.562	31.5295	31.514	31.8274	30.6829
Color [Black]	A0A087WUT6;O60841	A0A087WUT6;O60841	Eukaryotic translation initiation factor 5B	EIF5B			25	25	25	24.4	24.4	24.4	138.68	0	63.586	7486300000	175	0.90295	0.626258	0.220399	0.359026	29.2356	29.4428	29.4894	29.2653	29.2376	29.0038
Color [Black]	X6RCC3;A0A087WV97;Q8WU79	X6RCC3;A0A087WV97;Q8WU79	Stromal membrane-associated protein 2	SMAP2			2	2	2	13.8	13.8	13.8	20.605	0.00056306	2.6616	189410000	5	0.381829	0.595602	0.33068	0.382694	25.2709	25.1415	25.1823	25.4483	24.9518	24.2025
Color [Black]	A0A087WW06;Q96AY4;B0QYP5	A0A087WW06;Q96AY4	Tetratricopeptide repeat protein 28	TTC28			21	21	21	13.6	13.6	13.6	256.86	0	61.402	1460300000	57	0.477526	0.37485	0.842054	0.665448	27.1146	27.2547	27.4045	27.2412	27.1103	24.8961
Color [Black]	A0A087WW39;P55198	A0A087WW39;P55198	Protein AF-17	MLLT6			3	3	3	3.9	3.9	3.9	112.05	0.0033722	1.948	172060000	9	0.577701	0.225075	-1.48393	-0.902506	22.5698	23.1565	23.0775	23.0769	23.5157	26.663
Color [Black]	A0A087WW40;Q9Y371	A0A087WW40;Q9Y371	Endophilin-B1	SH3GLB1			12	12	11	31.2	31.2	29.2	44.26	0	15.26	1724100000	28	0.120684	0.873112	0.112456	0.133887	27.2357	27.7745	27.1079	27.7956	27.0733	26.9118
Color [Black]	A0A087WWA3;Q4R9M9;O60333;H7C0K6;A0A0U1RQL3	A0A087WWA3;Q4R9M9;O60333	Kinesin-like protein;Kinesin-like protein KIF1B	KIF1B;KIF1Bbeta			20	20	16	15	15	11.9	202.01	0	33.887	2669900000	65	2.2477	0.365405	0.395788	0.690544	28.2741	28.1497	28.3481	27.8676	27.9358	27.7812
Color [Black]	F8W8R3;A0A087WWF6;P49005;C9IZD2;C9J8Z7;C9JLE1;C9JHC7;H7C1B3	F8W8R3;A0A087WWF6;P49005;C9IZD2;C9J8Z7;C9JLE1;C9JHC7	DNA polymerase delta subunit 2	POLD2			5	5	5	15.4	15.4	15.4	49.612	0	10.214	916150000	28	0.0116084	0.989114	0.00951894	0.0123525	26.6494	27.0785	26.5865	27.1773	26.6906	26.4179
Color [Black]	A0A087WWP4;Q96T37;Q8NDT2	A0A087WWP4;Q96T37	Putative RNA-binding protein 15	RBM15			20	20	20	25.9	25.9	25.9	102.13	0	40.166	2968800000	77	0.666268	0.786621	-0.128195	-0.218302	28.1668	28.3061	28.2936	28.273	28.3513	28.5268
Color [Black]	A0A087WWP8;Q5VWQ0;A0A0C4DGT8;A0A0C4DH79	A0A087WWP8;Q5VWQ0;A0A0C4DGT8	Round spermatid basic protein 1	RSBN1			5	5	4	8.1	8.1	7.2	84.975	0	8.9361	874590000	30	0.405951	0.550058	-0.427772	-0.451752	25.9429	26.2892	27.2933	26.7277	26.7672	27.3138
Color [Black]	A0A087WWU8;D6R904;H0YL80;D6RFM2	A0A087WWU8		TPM3			36	36	1	83.3	83.3	4.4	26.42	0	323.31	76638000000	385	0.0105949	0.988606	0.0131671	0.0144746	33.018	32.9858	33.0288	32.5558	32.6215	33.8157
Color [Black]	A0A087WXC5;E7ESZ7;O95299;Q8N1B9;C9J6X0	A0A087WXC5;E7ESZ7;O95299;Q8N1B9;C9J6X0	NADH dehydrogenase [ubiquinone] 1 alpha subcomplex subunit 10, mitochondrial	NDUFA10			5	5	5	20.8	20.8	20.8	40.836	0	8.7477	1216700000	31	1.02287	0.605284	0.228068	0.377175	27.2737	27.2576	27.4891	27.1279	26.9778	27.2306
Color [Black]	A0A087WXK8;Q9H4H8	A0A087WXK8;Q9H4H8	Protein FAM83D	FAM83D			10	10	10	21.5	21.5	21.5	67.664	0	17.157	753790000	28	0.177504	0.865213	0.100883	0.140936	25.9729	26.3631	26.1646	26.1181	25.7244	26.3556
Color [Black]	A0A087WXM6;J3QQT2;J3KRX5;A0A0A6YYL6;P18621;J3QLC8;A0A0A0MRF8;J3KRB3;A0A087WWH0;J3QS96;A0A087WY81;J3KSJ0	A0A087WXM6;J3QQT2;J3KRX5;A0A0A6YYL6;P18621;J3QLC8;A0A0A0MRF8;J3KRB3;A0A087WWH0;J3QS96	60S ribosomal protein L17	RPL17;RPL17-C18orf32			16	16	16	61.5	61.5	61.5	19.586	0	52.407	22368000000	184	1.6647	0.570902	-0.234175	-0.415176	31.1464	31.2187	31.2	31.3426	31.3843	31.5406
Color [Black]	A0A0G2JLV0;A0A087WYD6;X5CMH5;Q03519;A0A140T9S0;E7ENX8;Q9NUT2	A0A0G2JLV0;A0A087WYD6;X5CMH5;Q03519;A0A140T9S0;E7ENX8	Antigen peptide transporter 2	TAP2			8	8	7	13.8	13.8	12.7	77.64	0	7.6299	1510900000	23	0.280631	0.53775	0.718629	0.46949	27.2553	27.6165	27.138	27.4249	27.8382	24.5908
Color [Black]	A0A087WYN9;Q7Z478;H0Y8L1	A0A087WYN9;Q7Z478	ATP-dependent RNA helicase DHX29	DHX29			23	23	23	23.1	23.1	23.1	155.29	0	46.464	2516700000	66	0.0279152	0.964738	0.0369581	0.0391255	27.411	27.5433	27.9584	27.0965	27.2862	28.4191
Color [Black]	A0A087WYR0;P09132	A0A087WYR0;P09132	Signal recognition particle 19 kDa protein	SRP19			2	2	2	13.3	13.3	13.3	13.654	0	16.142	94635000	16	0.621484	0.676901	0.2032	0.314062	23.4411	23.8658	23.5064	23.4764	23.4548	23.2726
Color [Black]	A0A087WYS1;E7EUC7;Q16851;C9JNZ1;C9JWG0;C9JVG3;C9JQU9;C9JTZ5;C9JUW1;F2Z3H1;C9J6Q0	A0A087WYS1;E7EUC7;Q16851	UTP--glucose-1-phosphate uridylyltransferase	UGP2			19	19	19	48	48	48	56.967	0	50.178	6840200000	105	0.378275	0.881727	0.0714792	0.123382	29.4183	29.3093	29.3413	29.3551	29.3595	29.14
Color [Black]	A0A087WZK9;B3KS98;O15372;E5RJT0;E5RGU4;E5RHC7;E5RH59;E5RFW7;E5RFH0	A0A087WZK9;B3KS98;O15372;E5RJT0	Eukaryotic translation initiation factor 3 subunit H	EIF3H			14	14	14	44.1	44.1	44.1	39.589	0	82.215	4885900000	80	0.379208	0.557676	-0.431902	-0.441463	27.6377	28.5365	28.9088	28.3323	28.7065	29.3399
Color [Black]	A0A087WZT3;Q9H3K6;H3BV85;H3BTW0;A0A0B4J295;H3BVE0	A0A087WZT3;Q9H3K6;H3BV85;H3BTW0;A0A0B4J295;H3BVE0	BolA-like protein 2	BOLA2;BOLA2B			6	6	6	39.5	39.5	39.5	16.932	0	10.094	3458100000	30	0.286174	0.734055	0.202154	0.257494	28.4463	28.5995	28.4419	27.7814	28.3528	28.7471
Color [Black]	A0A087WZX0;Q86UU0;E9PNR0	A0A087WZX0;Q86UU0	B-cell CLL/lymphoma 9-like protein	BCL9L			11	11	11	14.3	14.3	14.3	153.09	0	12.876	1410500000	36	0.286972	0.521173	0.816381	0.495223	27.3832	27.4694	27.2331	27.7718	27.6102	24.2545
Color [Black]	A0A087X0M4;Q9BWU0;A0A087WWF4;H7C256	A0A087X0M4;Q9BWU0;A0A087WWF4	Kanadaptin	SLC4A1AP			8	8	8	12.5	12.5	12.5	82.89	0	21.755	1191700000	38	1.79319	0.137664	-0.771882	-1.11405	27.1256	26.4895	26.7633	27.4867	27.5316	27.6759
Color [Black]	A0A087X142;A6NMH6;A6NFQ9;F8W8I8;Q92599;C9JV02;A0A0A0MRP8;C9J4G8	A0A087X142;A6NMH6;A6NFQ9;F8W8I8;Q92599	Septin-8	2019-09-08			9	6	6	26.5	21.4	21.4	49.355	0	8.4377	1275900000	24	1.99199	0.427187	0.348061	0.60427	26.9775	27.0802	27.176	26.6498	26.8215	26.7182
Color [Black]	A0A087X1E4;P53365;E9PPY7;E9PRV8	A0A087X1E4;P53365	Arfaptin-2	ARFIP2			7	7	7	19.3	19.3	19.3	41.595	0	7.8623	743950000	23	0.223529	0.707208	0.278278	0.282185	26.6163	26.2877	26.2466	26.7856	26.3315	25.1986
Color [Black]	A0A087X1H5;Q15057;A0A0U1RQT1;H7C3K3;H7C3Q8	A0A087X1H5;Q15057;A0A0U1RQT1	Arf-GAP with coiled-coil, ANK repeat and PH domain-containing protein 2	ACAP2			10	10	10	13.6	13.6	13.6	88.02	0	14.137	1040600000	34	0.0377201	0.964592	0.0313422	0.0400875	25.8138	26.4265	26.2255	25.6925	26.306	26.3733
Color [Black]	A0A087X1U6;A0A075B730	A0A087X1U6;A0A075B730		EPPK1			165	4	4	72.1	1.5	1.5	555.65	0	32.712	1653900000	18	0.943227	0.481153	-0.360385	-0.530972	26.4963	26.4751	26.8624	27.2133	26.7828	26.9189
Color [Black]	A0A0G2JQX1;A0A0G2JPW5;A0A0G2JSA7;A0A087X1Z1;Q96RT8;A0A0G2JQK2;A0A087WVL9;A0A0G2JQK7;A0A0G2JR45;A0A0G2JRG1;A0A0G2JS51;A0A087WVZ8;A0A087X006	A0A0G2JQX1;A0A0G2JPW5;A0A0G2JSA7;A0A087X1Z1;Q96RT8	Gamma-tubulin complex component 5	TUBGCP5			9	9	9	12.3	12.3	12.3	118.65	0	13.315	528630000	28	0.259423	0.692782	-0.273958	-0.297614	25.8575	24.776	25.4315	25.0893	26.0227	25.7748
Color [Black]	H0YM70;A0A087X1Z3;Q9UL46;H0YKU2	H0YM70;A0A087X1Z3;Q9UL46	Proteasome activator complex subunit 2	PSME2			11	11	11	55.3	55.3	55.3	26.011	0	102.52	5966700000	85	1.01076	0.427561	0.412573	0.596595	29.5396	29.2931	29.1873	29.2465	28.7353	28.8006
Color [Black]	A0A087X211;Q8TCG1;F8WAX6;F8WF26	A0A087X211;Q8TCG1	Protein CIP2A	KIAA1524			24	24	24	24.3	24.3	24.3	102.28	0	28.252	3567500000	101	1.32698	0.400907	0.412001	0.638444	28.4875	28.7857	28.8581	28.4748	28.2482	28.1723
Color [Black]	A0A087X253;P63010;A0A087WYD1;A0A087WU93;A0A087WZQ6;K7EN71;K7ERB2;K7EJX1;A0A087WXS3;K7EKZ5;K7EJ01	A0A087X253;P63010	AP-2 complex subunit beta	AP2B1			33	33	23	44.1	44.1	33	101.33	0	71.303	8322000000	154	0.0267576	0.987972	-0.00975609	-0.0156776	29.6889	29.6844	29.6301	29.503	29.6202	29.9096
Color [Black]	A0A087X256;Q2M389;F8W1W1;F8VYH7	A0A087X256;Q2M389	WASH complex subunit 7	KIAA1033			11	11	11	11.4	11.4	11.4	136.5	0	11.423	1034500000	20	0.0771744	0.895229	0.120204	0.11467	26.5279	26.4907	26.838	26.28	25.6972	27.5188
Color [Black]	E7ER32;A0A087X287;B0QY83;A0A087WU73;W0Z7M9;Q969V6;B0QY84	E7ER32;A0A087X287;B0QY83;A0A087WU73;W0Z7M9;Q969V6	MKL/myocardin-like protein 1	MKL1;mkl1			11	11	10	21.2	21.2	19.5	85.075	0	14.047	1110400000	42	0.399209	0.476651	0.634327	0.541101	26.8792	26.94	26.9436	26.7689	27.1318	24.9591
Color [Black]	A0A087X295;Q9NNW5;E9PDU5;E9PBK6;Q6PKC6;C9K020;C9JFP6;V9GYU1;V9GZ65	A0A087X295;Q9NNW5;E9PDU5	WD repeat-containing protein 6	WDR6			23	23	23	25.4	25.4	25.4	125	0	65.559	5657800000	160	1.18303	0.557384	0.263546	0.435806	29.4051	29.1519	29.2098	29.0826	29.0424	28.8512
Color [Black]	A0A087X2D8;D6RHI8;H0YBE9;E9PFH7;A0A087WYG2;Q9UPT6;H0YBS5	A0A087X2D8		SPAG9			43	43	1	39.3	39.3	1.4	145.17	0	200.98	13445000000	269	0.0168708	0.994377	-0.0026652	-0.00482447	30.0417	30.1694	30.0624	30.0368	30.1557	30.0889
Color [Black]	A0A087X2H1;Q9ULT8;H0YJP0;H0YJD4;G3V4V5;A0A087WVU6;H0YJ72	A0A087X2H1;Q9ULT8;H0YJP0	E3 ubiquitin-protein ligase HECTD1	HECTD1			63	63	63	31.3	31.3	31.3	289.63	0	177.23	19089000000	410	1.36334	0.638492	0.195101	0.344181	30.9763	31.0425	30.819	30.74	30.7682	30.7444
Color [Black]	A0A087X2I1;P62333;H0YJC0;H0YJS8;H0YJT1;H0YJX2;H0YJE9;H0YJD2;H0YJY8	A0A087X2I1;P62333;H0YJC0;H0YJS8	26S protease regulatory subunit 10B	PSMC6			17	17	17	47.6	47.6	47.6	45.796	0	97.787	7411800000	113	0.436383	0.697632	0.205066	0.292375	29.4975	29.5345	29.0855	29.2881	29.3276	28.8866
Color [Black]	A0A088AWN3;A0A0A0MSY4;Q9BZ29;Q6ZSL5;A0A0A0MT38;H0Y3S1;A0A0D9SFH5;X6RGR3;H7BZ79;Q5JUD3;Q5JUD8;A0A1B0GVL8	A0A088AWN3;A0A0A0MSY4;Q9BZ29;Q6ZSL5;A0A0A0MT38	Dedicator of cytokinesis protein 9	DOCK9			21	19	19	13.4	12.5	12.5	237.91	0	42.491	2058400000	54	0.621285	0.22514	1.27987	0.897403	27.8615	28.0277	27.6845	27.3318	24.7458	27.6565
Color [Black]	A0A096LP25;Q6ZSR9;A0A096LNZ0	A0A096LP25;Q6ZSR9;A0A096LNZ0	Uncharacterized protein FLJ45252	AAK1			11	10	10	33.7	31.9	31.9	54.448	0	31.797	3386800000	73	0.79298	0.500518	0.370769	0.517898	28.676	28.4363	28.3722	28.443	28.1593	27.7699
Color [Black]	A0A0A0MQR2;Q9BY42;A2A2L5;A2A2L6	A0A0A0MQR2;Q9BY42;A2A2L5	Protein RTF2 homolog	RTFDC1			5	5	5	18.2	18.2	18.2	37.531	0	11.969	623120000	30	0.125876	0.843129	0.154238	0.162567	26.1468	26.3473	25.684	26.2944	26.3228	25.0983
Color [Black]	A0A0A0MQS1;Q53H96;B5MD87;F8WEI0	A0A0A0MQS1;Q53H96;B5MD87	Pyrroline-5-carboxylate reductase;Pyrroline-5-carboxylate reductase 3	PYCRL			9	9	9	37.4	37.4	37.4	29.892	0	11.874	2790900000	56	1.27457	0.414066	0.401489	0.619812	28.2474	28.5573	28.2857	27.923	28.1707	27.7922
Color [Black]	A0A0A0MQX1;Q9HD67;E9PEW5;D6RGD1;E9PCN3	A0A0A0MQX1;Q9HD67;E9PEW5	Unconventional myosin-X	MYO10			35	35	35	20.8	20.8	20.8	238.51	0	84.122	5097500000	128	1.62251	0.112696	0.864305	1.16228	29.3166	29.4385	29.3396	28.8155	28.6585	28.0277
Color [Black]	A0A0A0MQZ6;O95478;H0YAI9	A0A0A0MQZ6;O95478;H0YAI9	Ribosome biogenesis protein NSA2 homolog	NSA2			5	5	5	27.5	27.5	27.5	22.653	0	4.5591	826740000	11	0.665989	0.229216	-1.10774	-0.883286	24.9036	26.7737	24.3523	26.1109	26.714	26.5279
Color [Black]	A0A0A0MR66;P98175	A0A0A0MR66;P98175	RNA-binding protein 10	RBM10			21	21	20	29.2	29.2	28.5	110.36	0	123.22	3148900000	76	0.560909	0.701905	-0.185471	-0.286785	28.6367	28.2671	28.6477	28.6728	28.8478	28.5872
Color [Black]	A0A0A0MRB5;Q8WXG6;C9JM97;C9JLZ9;C9K0L0;C9J6B0;A0A0U1RR25;F8W8U2	A0A0A0MRB5;Q8WXG6	MAP kinase-activating death domain protein	MADD			9	9	9	7.9	7.9	7.9	176.55	0	9.7696	732670000	16	0.642604	0.3684	0.664719	0.687404	26.2255	26.4183	26.2047	24.9924	25.3421	26.5199
Color [Black]	A0A0A0MRE6;O94967;E9PKZ6;E9PR96	A0A0A0MRE6;O94967	WD repeat-containing protein 47	WDR47			12	12	12	15.1	15.1	15.1	98.701	0	15.696	2453100000	85	1.69106	0.213401	0.619108	0.929371	28.0582	28.3378	28.3989	27.8994	27.5592	27.4789
Color [Black]	A0A0A0MRF6;Q99996;A0A087WX84;Q6PJH3;H7BZV6	A0A0A0MRF6;Q99996	A-kinase anchor protein 9	AKAP9			130	130	0	38.5	38.5	0	453.49	0	323.31	28669000000	617	0.0963315	0.969093	-0.0207558	-0.0359662	31.4225	31.4169	31.3806	31.5791	31.3445	31.3587
Color [Black]	A0A0A0MRJ0;Q5VT25;H0Y5V1;H0Y7V8;A0A0A0MRJ1;H0Y6V3;H0Y6R0	A0A0A0MRJ0;Q5VT25;H0Y5V1;H0Y7V8;A0A0A0MRJ1	Non-specific serine/threonine protein kinase;Serine/threonine-protein kinase MRCK alpha	CDC42BPA			20	20	15	15.3	15.3	12.5	193.63	0	28.661	2504900000	67	1.52849	0.171702	0.734756	1.01783	28.1007	28.0718	28.4905	27.672	27.6525	27.1343
Color [Black]	A0A0A0MRJ3;Q8NEY1;H0Y6F6	A0A0A0MRJ3;Q8NEY1	Neuron navigator 1	NAV1			8	8	8	6.5	6.5	6.5	197.4	0	8.2476	691100000	30	0.26972	0.642151	0.345332	0.34106	25.484	26.8235	25.7164	25.5907	26.22	25.1772
Color [Black]	F6S8N6;A0A0A0MRJ6;H7BY58;P22061;F8WDT3;F8WAV5;F8WAX2;H7C4X2	F6S8N6;A0A0A0MRJ6;H7BY58;P22061	Protein-L-isoaspartate O-methyltransferase;Protein-L-isoaspartate(D-aspartate) O-methyltransferase	PCMT1			11	11	11	50	50	50	26.626	0	59.104	5741900000	69	0.0122389	0.991039	0.00589116	0.00894011	29.6022	29.4783	29.077	29.4045	29.3698	29.3655
Color [Black]	A0A0A0MRK1;E9PAV9;Q5T3I0;E9PPY4;F2Z3C6;F8W895	A0A0A0MRK1;E9PAV9;Q5T3I0;E9PPY4;F2Z3C6;F8W895	G patch domain-containing protein 4	GPATCH4			5	5	5	19.5	19.5	19.5	42.054	0	7.8281	862050000	13	0.558011	0.756249	-0.149181	-0.241179	26.335	26.6622	26.3548	26.5365	26.5574	26.7057
Color [Black]	F8W8M4;A0A0A0MRL6;O14639;J3QSX6;H0Y7N6;F6XFR5	F8W8M4;A0A0A0MRL6;O14639;J3QSX6;H0Y7N6;F6XFR5	Actin-binding LIM protein 1	ABLIM1			10	10	10	19.5	19.5	19.5	81.104	0	14.587	1429500000	34	0.444828	0.795567	-0.129388	-0.207023	26.7893	26.7981	26.8028	26.7017	26.9431	27.1335
Color [Black]	A0A0A0MRM8;E7EW20;Q9UM54;A0A0D9SGC1	A0A0A0MRM8;E7EW20;Q9UM54;A0A0D9SGC1	Unconventional myosin-VI	MYO6			19	19	19	17.4	17.4	17.4	145.01	0	61.997	1585000000	55	1.10655	0.493125	0.336555	0.523397	27.1742	27.6346	27.539	27.1646	27.0696	27.104
Color [Black]	A0A0A0MRM9;Q14978;S4R349;S4R402;S4R341;S4R3C2	A0A0A0MRM9;Q14978	Nucleolar and coiled-body phosphoprotein 1	NOLC1			14	14	14	20.6	20.6	20.6	74.543	0	20.2	1729900000	49	1.03012	0.0819341	-1.46675	-1.25513	25.9371	26.3741	26.1771	27.0036	26.9428	28.9421
Color [Black]	A0A0A0MRT6;Q8IZP0;B6VEX4	A0A0A0MRT6;Q8IZP0;B6VEX4	Abl interactor 1	ABI1			14	14	8	30.9	30.9	22.1	51.769	0	67.449	7714800000	128	1.15596	0.344925	0.502977	0.713831	30.0045	29.6216	29.9713	29.5095	29.5434	29.0356
Color [Black]	A0A0A0MRV0;Q9P2E9;A0A087WVV2;F8W7S5;A0A087WU26;V9GY78;A2A2S5	A0A0A0MRV0;Q9P2E9;A0A087WVV2;F8W7S5	Ribosome-binding protein 1	RRBP1			57	57	56	51.9	51.9	51.9	152.45	0	323.31	18366000000	402	0.121277	0.939961	0.0423031	0.0674362	30.5505	30.7546	30.7334	30.7813	30.7082	30.4221
Color [Black]	A0A0A0MRZ4;Q15025;E7EMV7;E7EW15;H0YC17;E7EWG2;E7EW68	A0A0A0MRZ4;Q15025;E7EMV7	TNFAIP3-interacting protein 1	TNIP1			10	10	10	18.6	18.6	18.6	70.074	0	65.594	925990000	36	0.46506	0.842103	0.0953115	0.161922	26.8788	26.8724	26.737	26.5831	26.8033	26.8159
Color [Black]	A0A0A0MS24;O60237;E1CKY7	A0A0A0MS24;O60237;E1CKY7	Protein phosphatase 1 regulatory subunit 12B	PPP1R12B;sm-M20			3	2	2	3.9	3	3	116.5	0	5.6004	141320000	15	0.139871	0.874103	0.101166	0.131787	24.5227	24.3685	24.7056	24.1878	24.1759	24.9296
Color [Black]	A0A0A0MS41;A0A1P0AYU5;Q9BWM7;S4R3N9	A0A0A0MS41;A0A1P0AYU5;Q9BWM7;S4R3N9	Sideroflexin;Sideroflexin-3	SFXN3			4	4	4	16.5	16.5	16.5	35.503	0	6.4992	868490000	29	0.166352	0.857653	-0.112808	-0.149293	26.4747	26.6587	26.4499	27.1314	26.443	26.3473
Color [Black]	A0A0A0MS52;A0A0A0MT11;Q13555;Q8WU40;H0Y6G2;H7BXS4;D6RFJ0;E9PBE8;E7EQE4;H7C394;D6RHX9;E7ERS6;E7ETC9	A0A0A0MS52;A0A0A0MT11;Q13555;Q8WU40;H0Y6G2	Calcium/calmodulin-dependent protein kinase type II subunit gamma	CAMK2G			24	24	2	49.9	49.9	8.3	60.201	0	78.505	20882000000	151	1.35361	0.736781	0.140334	0.255869	30.9689	30.9182	30.9156	30.8827	30.7646	30.7344
Color [Black]	A0A0A0MS54;P22694;A0A087WVC4;B1APG2;B1APF8;B1APF9;B1APG3;B1APF7;B1APG1;B1APG0;K7ERP6;P22612	A0A0A0MS54;P22694;A0A087WVC4;B1APG2;B1APF8;B1APF9;B1APG3	cAMP-dependent protein kinase catalytic subunit beta	PRKACB			14	14	3	37	37	12.9	41.308	0	17.223	2400900000	66	0.723128	0.318396	-0.698195	-0.741344	27.8204	27.3908	27.9449	27.824	28.2261	29.2005
Color [Black]	J3KNW4;A0A0A0MSG2;Q14192;C9J3S8;F8WDA8;U3KQT4	J3KNW4;A0A0A0MSG2;Q14192	Four and a half LIM domains protein 2	FHL2			8	8	8	22.4	22.4	22.4	44.205	0	10.786	2767200000	34	0.719403	0.720638	0.162263	0.269026	27.7912	27.9663	27.9529	27.5832	27.881	27.7594
Color [Black]	A0A0A0MSJ0;Q86XP3;J3KRE3	A0A0A0MSJ0;Q86XP3	ATP-dependent RNA helicase DDX42	DDX42			14	14	14	29.1	29.1	29.1	77.813	0	17.361	1156000000	33	0.891672	0.421819	-0.450364	-0.612368	27.3161	26.6433	26.9047	27.1436	27.5381	27.5336
Color [Black]	A0A0A0MSK5;Q5JTV8;H0YD16;H0YDU3;H0Y4R4	A0A0A0MSK5;Q5JTV8;H0YD16	Torsin-1A-interacting protein 1	TOR1AIP1			9	9	2	25.3	25.3	7.6	52.406	0	11.894	841170000	36	1.04837	0.410842	-0.435308	-0.626276	26.4914	25.841	26.3137	26.6294	26.6328	26.6898
Color [Black]	A0A0A0MST9;A0A0A0MSZ1;A0A0A0MT23;J3KNR0;P27448;A0A0A0MQR8;H0YIY6;A2SY06;H0YKP9;K7EK17;K7EKG8;H0YKJ3;H0YNV4;Q96L34	A0A0A0MST9;A0A0A0MSZ1;A0A0A0MT23;J3KNR0;P27448;A0A0A0MQR8;H0YIY6	MAP/microtubule affinity-regulating kinase 3	MARK3			8	8	6	14.7	14.7	12	74.09	0	11.7	664300000	33	0.871214	0.40995	-0.472812	-0.628263	25.4713	25.9346	26.0659	26.2887	26.607	25.9945
Color [Black]	A0A0A0MT60;Q5T1M5;X6RKW4	A0A0A0MT60;Q5T1M5	Peptidyl-prolyl cis-trans isomerase;FK506-binding protein 15	FKBP15			32	32	32	30.9	30.9	30.9	136.27	0	176.28	8091900000	214	0.468493	0.788456	0.134392	0.215311	29.5557	29.4807	29.5934	29.6293	29.2179	29.3795
Color [Black]	A0A0A0MTB8;Q8NI36	A0A0A0MTB8;Q8NI36	WD repeat-containing protein 36	WDR36			13	13	13	18.1	18.1	18.1	99.365	0	19.001	1061300000	29	0.0640145	0.923848	0.0785904	0.0847725	26.4063	26.5197	26.3399	27.1257	26.2347	25.6696
Color [Black]	E9PH62;A0A0A0MTC5;Q9NUL3;A0A0A0MTD1;F8VPI7;E7EPX0;E7EVJ4;A0A0A0MTC4;A0A0A0MTC6;E5RJN7;G5EA18;E7EVI1;E5RJ67;H0YBY0;E5RFK1;E5RGT3;E5RGQ5	E9PH62;A0A0A0MTC5;Q9NUL3;A0A0A0MTD1;F8VPI7;E7EPX0;E7EVJ4;A0A0A0MTC4;A0A0A0MTC6;E5RJN7;G5EA18;E7EVI1	Double-stranded RNA-binding protein Staufen homolog 2	STAU2			16	16	16	47.2	47.2	47.2	58.97	0	36.867	2652700000	84	0.448747	0.713807	0.186838	0.27511	27.8058	28.2376	28.0118	27.6254	27.8014	28.0679
Color [Black]	A0A0A0MTH3;Q13418;A0A087WWY6	A0A0A0MTH3;Q13418	Integrin-linked protein kinase	ILK			14	14	14	30	30	30	54.611	0	20.201	4263600000	65	0.812267	0.266032	0.741908	0.804072	28.6899	28.5845	28.4367	28.1328	28.3473	27.0052
Color [Black]	A0A0A0MTN0;Q13617;Q5T2B5;Q5T2B7	A0A0A0MTN0;Q13617;Q5T2B5	Cullin-2	CUL2			17	17	17	24.3	24.3	24.3	88.505	0	13.772	1345400000	39	0.481496	0.710688	0.185472	0.277906	26.6987	26.9184	27.2551	26.8247	26.8041	26.687
Color [Black]	A0A0A0MTR7;Q63HN8;A0A0A0MTC1;I3L3H9	A0A0A0MTR7;Q63HN8;A0A0A0MTC1	E3 ubiquitin-protein ligase RNF213	RNF213			110	110	110	24.7	24.7	24.7	591.4	0	253.03	20175000000	507	0.0509545	0.97943	-0.0128568	-0.0219136	30.9541	30.932	31.0148	30.8528	30.9505	31.1361
Color [Black]	A0A0A0MTS2;P06744;A0A0J9YXP8;A0A0J9YYH3;K7EQ48;A0A0J9YX90;K7ENA0;K7ERC6;K7EPY4;K7ERK8;K7ELR7;K7EP41;K7EIL4	A0A0A0MTS2;P06744;A0A0J9YXP8;A0A0J9YYH3;K7EQ48;A0A0J9YX90;K7ENA0	Glucose-6-phosphate isomerase	GPI			8	8	8	24.6	24.6	24.6	64.824	0	10.545	1402200000	18	0.993639	0.101942	-1.40159	-1.20672	25.377	24.5792	26.8226	27.1384	26.8598	26.9853
Color [Black]	A0A0A0MTS7;Q8WZ42;A0A0A0MRA3	A0A0A0MTS7;Q8WZ42;A0A0A0MRA3	Titin	TTN			8	8	8	0.3	0.3	0.3	3994.6	0	4.9703	7469500000	23	0.43575	0.764214	-0.151815	-0.233824	29.1246	29.4616	29.5213	29.5683	29.6367	29.358
Color [Black]	A0A0A6YYC7;Q96JP5;H3BTR0	A0A0A6YYC7;Q96JP5	E3 ubiquitin-protein ligase ZFP91	ZFP91-CNTF;ZFP91			4	4	4	12.9	12.9	12.9	59.57	0	7.2872	1141300000	30	0.101037	0.895884	-0.0938524	-0.112581	26.891	26.8658	26.2748	27.2005	26.8283	26.2843
Color [Black]	A0A0A6YYG7;Q6IBW4;E5RJN3;E5RJL4;F8WAR3;H0YC55	A0A0A6YYG7;Q6IBW4;E5RJN3	Condensin-2 complex subunit H2	NCAPH2			4	4	4	11.5	11.5	11.5	66.257	0	4.3557	516000000	11	0.15863	0.8297	-0.151153	-0.176313	26.4479	25.7548	26.5904	25.9455	26.5182	26.7828
Color [Black]	A0A0A6YYI3;A0A0B4J1V8;Q9NQ55;A8MV53;H7C446;C9J3W3;C9JHF7	A0A0A6YYI3;A0A0B4J1V8;Q9NQ55;A8MV53;H7C446	Suppressor of SWI4 1 homolog	PPAN-P2RY11;PPAN			11	11	11	31.3	31.3	31.3	58.199	0	25.803	1773800000	45	0.439442	0.684395	0.217925	0.305761	27.3845	27.7294	27.4916	27.5331	27.4732	26.9454
Color [Black]	A0A0B4J1W3;Q9BXJ9;Q6N069	A0A0B4J1W3;Q9BXJ9	N-alpha-acetyltransferase 15, NatA auxiliary subunit	NAA15			25	25	25	26.8	26.8	26.8	101.2	0	31.404	6256700000	116	1.04914	0.543811	0.28857	0.458613	29.0328	29.2162	29.0589	28.8896	28.9659	28.5866
Color [Black]	A0A0B4J1Z1;C9JAB2;Q16629;F8WEA1	A0A0B4J1Z1;C9JAB2;Q16629	Serine/arginine-rich splicing factor 7	SRSF7			8	8	7	49.6	49.6	49.6	15.763	0	11.581	2824400000	40	0.570165	0.429134	-0.561669	-0.598754	28.2268	28.1502	28.2133	28.301	28.3413	29.633
Color [Black]	K7EM56;A0A0B4J2B4;S4R417;K7ELC2;P62841;S4R456;K7EJ78;K7EQJ5	K7EM56;A0A0B4J2B4;S4R417;K7ELC2;P62841;S4R456;K7EJ78;K7EQJ5	40S ribosomal protein S15	RPS15			2	2	2	34.8	34.8	34.8	12.99	0	6.2977	730110000	10	0.803121	0.135835	1.5838	1.12191	27.0534	26.7487	26.5509	26.987	24.1176	24.497
Color [Black]	Q5W0H4;A0A0B4J2C3;P13693;J3KPG2;E9PJF7;Q56UQ5;H0YCX0	Q5W0H4;A0A0B4J2C3;P13693;J3KPG2;E9PJF7;Q56UQ5	Translationally-controlled tumor protein;TPT1-like protein	TPT1			3	3	3	18.1	18.1	18.1	21.525	0	17.315	2386100000	33	0.31736	0.621322	0.347399	0.366379	27.6588	28.1325	28.0391	28.1457	27.8808	26.7617
Color [Black]	A0A0B4J2E5;Q15269;A0A0J9YX21;C9J544;A0A096LPI6	A0A0B4J2E5;Q15269	Periodic tryptophan protein 2 homolog	PWP2			8	8	8	12.7	12.7	12.7	102.45	0	15.275	786910000	24	0.446166	0.673325	-0.228638	-0.31742	26.6795	26.3073	26.656	26.789	27.0892	26.4504
Color [Black]	A0A0B4J2G4;A0A087WTU1;Q15345;A0A087X0S7;A0A0C4DH00;A0A087WTI9	A0A0B4J2G4;A0A087WTU1;Q15345;A0A087X0S7;A0A0C4DH00	Leucine-rich repeat-containing protein 41	LRRC41			12	12	12	14.9	14.9	14.9	86.238	0	18.73	1618100000	45	0.227969	0.86636	-0.0920003	-0.13982	27.3178	27.739	27.3675	27.5503	27.7222	27.4277
Color [Black]	A0A0C4DFM7;Q5TAX3;E9PKY2;E9PKX1;H0YDJ1;H0YEE8;X6R5G7;E9PRG2;E9PQS7;E9PJN7	A0A0C4DFM7;Q5TAX3;E9PKY2;E9PKX1	Terminal uridylyltransferase 4	ZCCHC11			22	22	20	16.5	16.5	15.6	185.25	0	33.726	3785800000	114	1.6351	0.651864	0.184637	0.334745	28.5125	28.6483	28.4829	28.3784	28.3501	28.3612
Color [Black]	A0A0C4DFR6;P55735;A8MXL6;E7ERC8	A0A0C4DFR6;P55735;A8MXL6	Protein SEC13 homolog	SEC13			8	8	8	34.8	34.8	34.8	35.857	0	11.105	1740700000	25	0.289391	0.673201	-0.284376	-0.316964	27.2253	26.0505	27.2087	27.2022	26.9512	27.1842
Color [Black]	A0A0C4DFT3;Q12959;E7EQD7;B4E2H8;C9JCP6;A8MUT6;H7C166;B7Z264;E9PIW2;B7Z2T4;E9PN83;Q15700;C9J110;F2Z2L0;C9IYP1;C9JUA9;C9JN61;A8MUT9;Q6ZSU2;H7C325;C9JWP9;C9JYG3;O14909;B5MCC5;P78352	A0A0C4DFT3;Q12959;E7EQD7	Disks large homolog 1	DLG1			18	18	18	28.1	28.1	28.1	99.813	0	29.885	2191700000	47	1.32299	0.23879	0.61968	0.861536	28.368	27.7494	27.9134	27.3278	27.2254	27.6185
Color [Black]	A0A0C4DFV9;Q01105;A0A087X027;P0DME0	A0A0C4DFV9;Q01105;A0A087X027;P0DME0	Protein SET;Protein SETSIP	SET;SETSIP			3	3	3	20.7	20.7	20.7	31.124	0	19.32	410330000	16	0.255432	0.707429	-0.248199	-0.280095	26.4047	26.0905	25.2113	26.1795	26.3888	25.8828
Color [Black]	C9J9K3;A0A0C4DG17;P08865;F8WD59	C9J9K3;A0A0C4DG17;P08865;F8WD59	40S ribosomal protein SA	RPSA			11	11	11	50.2	50.2	50.2	29.404	0	45.022	8042500000	97	0.441039	0.923088	-0.0451743	-0.083047	29.5525	29.571	29.513	29.6651	29.5812	29.5258
Color [Black]	E7EW77;E7EP65;A0A0C4DG21;F8WAL6;Q9NYB9;E9PEZ7;B7Z836;H7C3Q7;H0Y6B5;E7EUA1;F8WAU3;F8WCD7;F8WAZ8;F8WBL5;F8WEB9	E7EW77;E7EP65;A0A0C4DG21;F8WAL6;Q9NYB9;E9PEZ7;B7Z836	Abl interactor 2	ABI2			10	4	4	19.2	10.4	10.4	52.789	0	4.4845	422050000	9	1.38158	0.138237	0.906762	1.12461	25.9573	26.0753	26.1568	25.545	24.5644	25.3596
Color [Black]	F5GYV5;H7BZV4;A0A0C4DG62;F8WCT1;Q66PJ3;F5H7X4;F8WEP2;A0A0C4DH18	F5GYV5;H7BZV4;A0A0C4DG62;F8WCT1;Q66PJ3;F5H7X4	ADP-ribosylation factor-like protein 6-interacting protein 4	ARL6IP4			5	5	5	24.6	24.6	24.6	23.687	0	8.1586	772270000	27	0.544577	0.690426	0.197216	0.298784	26.849	26.4147	26.6461	26.3053	26.3794	26.6335
Color [Black]	A0A0C4DG89;Q7L014;D6RJA6;H0Y9U3	A0A0C4DG89;Q7L014	Probable ATP-dependent RNA helicase DDX46	DDX46			17	17	17	19.2	19.2	19.2	117.46	0	32.028	2631200000	81	0.362423	0.809157	-0.128241	-0.198011	27.9512	28.4292	28.183	28.3491	28.3856	28.2133
Color [Black]	A0A0C4DGA6;Q14527;H7C5K0	A0A0C4DGA6;Q14527	Helicase-like transcription factor	HLTF			25	25	25	32.6	32.6	32.6	113.86	0	24.983	3405700000	87	0.354497	0.789308	0.141593	0.212559	28.4146	28.7273	28.8137	28.5579	28.6788	28.2941
Color [Black]	A0A0C4DGB5;E9PCH5;B7Z574;P20810;E7ES10;E9PDE4;H0Y7F0;E7EQ12;E7EQA0;H0Y944;D6RGF7;D6RBR1;E7EN75;A0A0C4DGD1;D6RAA8;D6RC54;E7EQK6	A0A0C4DGB5;E9PCH5;B7Z574;P20810;E7ES10;E9PDE4;H0Y7F0;E7EQ12;E7EQA0	Calpastatin	CAST			40	40	3	58.5	58.5	5.3	80.998	0	323.31	19111000000	288	1.7022	0.329163	0.450801	0.727056	30.9128	30.8831	30.8961	30.2143	30.512	30.6133
Color [Black]	A0A0C4DGG1;Q9UKS6;E9PIY1;E9PJ75;E9PNM9;E9PJ33;H0YDM6	A0A0C4DGG1;Q9UKS6;E9PIY1	Protein kinase C and casein kinase substrate in neurons protein 3	PACSIN3			9	9	9	26.2	26.2	26.2	46.494	0	14.264	1218900000	31	0.498592	0.328814	1.00171	0.727288	26.8777	27.1381	27.0833	27.3422	26.3767	24.3751
Color [Black]	F5GWX5;A0A0C4DGG9;Q14839;F5H6N4;K7EPV1;K7ESA5	F5GWX5;A0A0C4DGG9;Q14839	Chromodomain-helicase-DNA-binding protein 4	CHD4			90	90	68	49.1	49.1	40	217.1	0	323.31	39011000000	591	0.12145	0.919803	-0.0607084	-0.0889554	32.0448	32.0316	31.9511	32.2022	32.2939	31.7136
Color [Black]	A0A0C4DGN6;Q9Y2X7;J3QRU8;J3QLH1;J3QQI0;J3QL89	A0A0C4DGN6;Q9Y2X7;J3QRU8	ARF GTPase-activating protein GIT1	GIT1			23	23	22	42.6	42.6	42.6	83.131	0	42.103	5533400000	73	1.03626	0.430504	0.409576	0.597374	29.1414	29.2689	29.1447	28.8874	29.0173	28.4216
Color [Black]	A0A0C4DGQ5;P04632;K7EM73;K7EIV0;A0A075B7C0;U3KQE2;K7EKD8;K7ELJ7;U3KPR7;K7ES78	A0A0C4DGQ5;P04632;K7EM73;K7EIV0;A0A075B7C0;U3KQE2;K7EKD8;K7ELJ7	Calpain small subunit 1	CAPNS1			5	5	5	34.2	34.2	34.2	33.786	0	13.454	728280000	27	0.841781	0.137076	1.47699	1.12368	26.8003	26.4318	26.9779	26.8363	24.2523	24.6905
Color [Black]	A0A0C4DGQ8;Q6IAN0;J3KRS1;J3QLK1;J3QKT1	A0A0C4DGQ8;Q6IAN0;J3KRS1	Dehydrogenase/reductase SDR family member 7B	DHRS7B			4	4	4	17.7	17.7	17.7	33.524	0	6.6178	478260000	14	0.469018	0.3619	0.959977	0.692543	26.1083	26.1644	26.4011	26.2987	25.9843	23.5108
Color [Black]	A0A0C4DGX4;Q13616	A0A0C4DGX4;Q13616	Cullin-1	CUL1			17	17	17	28.3	28.3	28.3	87.387	0	28.248	2061800000	56	0.515646	0.573288	-0.313948	-0.409261	27.7868	27.5577	27.6009	27.6735	27.7372	28.4765
Color [Black]	A0A0C4DGZ1;Q8N5P1	A0A0C4DGZ1;Q8N5P1	Zinc finger CCCH domain-containing protein 8	ZC3H8			2	2	2	7.7	7.7	7.7	34.315	0	3.2047	297380000	11	0.53324	0.584621	-0.295495	-0.397048	23.5681	23.7913	23.9804	23.7182	24.0526	24.4556
Color [Black]	A0A0C4DH22;Q9H4G0;A0A1B0GTW6;X6RC15;Q4VXN0;H0Y482	A0A0C4DH22;Q9H4G0;A0A1B0GTW6	Band 4.1-like protein 1	EPB41L1			8	7	4	11.4	10	5.6	98.374	0	8.063	961580000	19	0.953959	0.0786818	1.69883	1.27393	26.351	26.2996	26.7977	24.5293	26.3115	23.511
Color [Black]	H0YNT2;A0A0D9SES8;H0YKT5;H0YKN8;H0YL70;Q04726;H0YLI3;F5H7D6;H0YNI7;K7EJR7;H0YKH0;H0YLW9;K7EMK7;Q04725;Q04724;Q04727	H0YNT2;A0A0D9SES8;H0YKT5;H0YKN8;H0YL70;Q04726;H0YLI3;F5H7D6;H0YNI7	Transducin-like enhancer protein 3	TLE3			4	4	4	9.1	9.1	9.1	76.897	0	6.1125	676470000	19	1.36785	0.433755	-0.367257	-0.587236	26.5714	26.3796	26.6455	26.8101	26.7946	27.0937
Color [Black]	E7ENQ1;G3XAA2;H7C360;G5E948;A0A0D9SEY1;O95819;C9J840;E7EX83;A0A0D9SG62;H7C0P6;Q9UKE5;C9J338;E7ETN6;I3L1U1;H7C3Z6	E7ENQ1;G3XAA2;H7C360;G5E948;A0A0D9SEY1;O95819;C9J840;E7EX83;A0A0D9SG62;H7C0P6	Mitogen-activated protein kinase kinase kinase kinase 4	MAP4K4			20	9	1	21.5	12.7	1	132.16	0	15.197	1163900000	43	0.0360275	0.975047	0.0223681	0.0314939	27.1921	26.9588	26.9208	26.6168	27.1895	27.1983
Color [Black]	A0A0D9SFB3;A0A0D9SG12;A0A0D9SF53;O00571;O15523;A0A0J9YVQ7;B4DLA0;A0A0J9YYH6;A0A087WVZ1;C9J081;A0A087WX09;C9J8G5	A0A0D9SFB3;A0A0D9SG12;A0A0D9SF53;O00571;O15523	ATP-dependent RNA helicase DDX3X;ATP-dependent RNA helicase DDX3Y	DDX3X;DDX3Y			56	56	53	69.5	69.5	69.5	70.839	0	323.31	112500000000	548	0.620943	0.901193	0.0588417	0.108444	33.6811	33.5982	33.6251	33.5283	33.644	33.5556
Color [Black]	A0A0D9SF60;Q99569;E7EST6;H0YFB1;E9PHJ1;E7EP40;E7EMY7;B4DRK2;E9PHB5;E7EPC8;Q9UQB3	A0A0D9SF60;Q99569	Plakophilin-4	PKP4			21	21	21	32	32	32	133.97	0	31.293	1996000000	63	0.18297	0.831	0.136281	0.173867	27.796	27.4981	27.487	27.4078	27.9395	27.025
Color [Black]	A0A0D9SFK2;Q92614;H0YEV9	A0A0D9SFK2;Q92614	Unconventional myosin-XVIIIa	MYO18A			25	25	25	16.8	16.8	16.8	231.1	0	54.352	3200800000	85	0.983341	0.551583	0.289351	0.453577	28.4956	28.2206	28.2828	28.053	28.2293	27.8486
Color [Black]	A0A0X1KG75;A0A0D9SG04;Q53SF7;A0A0B4J1Z0;H7C1G2;C9J8C4;C9JAU3;C9J5Y6;C9JK90	A0A0X1KG75;A0A0D9SG04;Q53SF7	Cordon-bleu protein-like 1	COBLL1			16	16	16	19.9	19.9	19.9	127.83	0	24.556	3195400000	78	0.52729	0.68487	0.20336	0.303651	27.9725	28.1954	28.231	28.1094	28.0459	27.6335
Color [Black]	A0A1B0GWF2;A0A1B0GVQ5;A0A0D9SG72;A0A1B0GTP9;P61764;A0A1B0GW76;A0A0D9SEH5;A0A0D9SFQ7;A0A0D9SFW6;A0A1B0GTD8;A0A0D9SEP9;A0A1B0GVV9	A0A1B0GWF2;A0A1B0GVQ5;A0A0D9SG72;A0A1B0GTP9;P61764;A0A1B0GW76;A0A0D9SEH5;A0A0D9SFQ7;A0A0D9SFW6	Syntaxin-binding protein 1	STXBP1			4	4	4	8.5	8.5	8.5	65.215	0	4.8002	554930000	11	0.694334	0.260774	0.867352	0.811317	26.2139	26.0367	25.9562	26.2	25.1569	24.2479
Color [Black]	A0A0D9SG79;Q9NZ09	A0A0D9SG79;Q9NZ09	Ubiquitin-associated protein 1	UBAP1			4	4	4	9.5	9.5	9.5	57.854	0	4.5813	481920000	12	1.07755	0.572102	0.251876	0.412993	26.2097	26.1092	26.1276	26.0275	25.975	25.6883
Color [Black]	A0A0D9SGE8;Q8IWS0;Q5JRC6	A0A0D9SGE8;Q8IWS0;Q5JRC6	PHD finger protein 6	PHF6			8	8	8	24.6	24.6	24.6	41.361	0	8.2501	896980000	33	0.0438051	0.969915	-0.0241528	-0.0350978	26.6648	26.6914	26.3809	26.3809	26.5155	26.9132
Color [Black]	A0A0D9SGJ6;J3KQV8;O43426;J3KPK1;C9JFZ1;C9JW66;H7BZ56;H7BZC2	A0A0D9SGJ6;J3KQV8;O43426;J3KPK1;C9JFZ1;C9JW66	Synaptojanin-1	SYNJ1			20	20	20	20.7	20.7	20.7	168.16	0	49.668	1901200000	55	1.40201	0.228996	0.623635	0.881684	27.8114	27.7157	27.6753	27.0743	27.4795	26.7778
Color [Black]	A0A0G2JH68;O60610;A0A140T8Z0;H9KV28;B4E2I7;E5RJ79	A0A0G2JH68;O60610;A0A140T8Z0;H9KV28	Protein diaphanous homolog 1	DIAPH1			58	58	58	43.4	43.4	43.4	141.36	0	307.82	25698000000	399	2.3972	0.345766	0.405601	0.713855	31.4459	31.5304	31.4825	31.084	31.1892	30.9688
Color [Black]	A0A0G2JHC2;Q6NYC8	A0A0G2JHC2;Q6NYC8	Phostensin	PPP1R18			13	13	13	31.6	31.6	31.6	68.041	0	33.065	2479700000	70	0.24478	0.841832	0.110941	0.163368	27.9854	28.1755	28.14	27.7384	27.918	28.3117
Color [Black]	A0A0G2JIS2;A2ABF8;A0A0G2JIR1;A2ABF9;A0A0G2JK64;Q96KQ7;A0A0G2JRR0;A0A0G2JRN8;H0Y4K5	A0A0G2JIS2;A2ABF8;A0A0G2JIR1;A2ABF9;A0A0G2JK64;Q96KQ7;A0A0G2JRR0;A0A0G2JRN8	Histone-lysine N-methyltransferase EHMT2	EHMT2			18	18	18	16	16	16	129.03	0	27.52	1747600000	50	1.12673	0.313414	-0.548674	-0.752629	27.6941	27.067	27.4405	28.1162	27.6735	28.0579
Color [Black]	A0A0G2JIW1;P0DMV9;P0DMV8;V9GZ37	A0A0G2JIW1;P0DMV9;P0DMV8;V9GZ37	Heat shock 70 kDa protein 1B;Heat shock 70 kDa protein 1A	HSPA1B;HSPA1A			52	46	30	69.9	67.9	46.9	70.108	0	321.07	126590000000	652	0.585242	0.901397	0.0566521	0.104295	33.5555	33.5862	33.5138	33.5336	33.5323	33.4197
Color [Black]	A0A0G2JKR7;P28702;P19793;A0A087WZ88;P48443	A0A0G2JKR7;P28702;P19793	Retinoic acid receptor RXR-beta;Retinoic acid receptor RXR-alpha	RXRB;RXRA			4	4	4	14.1	14.1	14.1	38.516	0	4.1392	442710000	15	0.767003	0.669873	0.198407	0.320488	25.7033	26.0223	25.9344	25.8293	25.6392	25.5963
Color [Black]	H0YEI0;A0A0G2JLR5;A0A0G2JMW4;Q02833	H0YEI0;A0A0G2JLR5;A0A0G2JMW4;Q02833	Ras association domain-containing protein 7	RASSF7			2	2	2	14.4	14.4	14.4	20.98	0	5.5421	283490000	10	1.08914	0.556214	0.271936	0.440462	25.3284	25.0342	25.2863	24.9803	25.0491	24.8037
Color [Black]	A0A0G2JNZ2;A0A0G2JPP5;Q14160;A0A0G2JMS7;H0YCG0;Q5T0G3	A0A0G2JNZ2;A0A0G2JPP5;Q14160;A0A0G2JMS7	Protein scribble homolog	SCRIB			43	43	37	41.5	41.5	36.4	174.91	0	164.53	17203000000	284	2.67884	0.158204	0.622946	1.05957	31.1302	31.1023	31.0346	30.513	30.5809	30.3043
Color [Black]	A0A0G2JQ92;Q96BW9;H7C1A2;B4E101	A0A0G2JQ92;Q96BW9	Phosphatidate cytidylyltransferase, mitochondrial	TAMM41			5	5	5	28.8	28.8	28.8	26.722	0	7.8684	591890000	20	0.219557	0.831695	-0.123346	-0.171579	26.6216	26.1123	25.952	26.2372	26.3014	26.5172
Color [Black]	B0QYV1;A0A0G2JRA5;O43251;A0A0G2JRD1;S4R3K7;S4R469;B0QYY4;F8VR27;F8VZY7;A0A087X2B1;J3KNW3;B7Z1U7;F8VZG9;Q9NWB1;A0A0G2JSB3;I3L1D4;B0QYY7;J3QRF4;A6NFN3;B0QYY6;J3QQZ2;F8VRS4;F5H0M1	B0QYV1;A0A0G2JRA5;O43251;A0A0G2JRD1;S4R3K7;S4R469;B0QYY4;F8VR27;F8VZY7;A0A087X2B1;J3KNW3;B7Z1U7;F8VZG9;Q9NWB1	RNA binding protein fox-1 homolog;RNA binding protein fox-1 homolog 2;RNA binding protein fox-1 homolog 1	RBFOX2;RBFOX1			7	7	7	30.3	30.3	30.3	37.865	0	12.068	948300000	15	0.0145666	0.986087	0.0153294	0.0180682	26.4014	26.8288	26.8098	26.3369	26.3539	27.3032
Color [Black]	A0A0J9YYL3;A0A0J9YXJ8;A0A0J9YVP6;A0A0J9YXX5;Q9UHX1;A0A0J9YVR6;E9PQ56;A0A0J9YWM1;H0YEM1;E9PN18;H0YCP8;E9PMU7;E9PL19	A0A0J9YYL3;A0A0J9YXJ8;A0A0J9YVP6;A0A0J9YXX5;Q9UHX1;A0A0J9YVR6;E9PQ56;A0A0J9YWM1;H0YEM1;E9PN18;H0YCP8	Poly(U)-binding-splicing factor PUF60	PUF60			10	10	10	30.9	30.9	30.9	54.626	0	16.348	1755600000	36	0.747425	0.608651	-0.243437	-0.374782	27.782	27.5603	27.699	28.1089	28.0013	27.6615
Color [Black]	A0A0J9YX88;E9PJ24;B7ZM65;F8WEF5;A0A0J9YYB5;A0A0J9YWD5;Q9P1Y6	A0A0J9YX88;E9PJ24;B7ZM65;F8WEF5;A0A0J9YYB5;A0A0J9YWD5;Q9P1Y6	PHD and RING finger domain-containing protein 1	PHRF1			6	6	6	5.4	5.4	5.4	161.91	0	6.4177	335070000	11	0.375355	0.562373	-0.410426	-0.428173	24.2983	25.6537	25.485	25.2372	25.6211	25.81
Color [Black]	A0A0J9YXM6;Q562E7;E9PDG3;K7ELV8;C9JCF9;I3L1G2	A0A0J9YXM6;Q562E7	WD repeat-containing protein 81	WDR81			23	23	23	18.4	18.4	18.4	211.57	0	43.314	4135800000	121	1.09336	0.568163	0.254775	0.417965	28.8262	28.7871	28.9841	28.51	28.7937	28.5294
Color [Black]	A0A0J9YXN7;Q96Q06	A0A0J9YXN7;Q96Q06	Perilipin-4	PLIN4			63	63	63	69.2	69.2	69.2	136.02	0	323.31	42245000000	586	0.208855	0.903297	0.0628166	0.1019	32.0784	32.361	32.1306	32.0048	32.1057	32.2711
Color [Black]	A0A0R4J2E8;A8MXP9;P43243;D6REM6;D6R991;B3KM87;H0Y8T4;D6RBK5;Q68E03;D6R8Z5;D6RBI2;D6RE02;D6RIA2;D6RAM9;D6RAY2;D6RCM3;D6REK4;A0A1B0GX04;D6R9F3;D6RBS2	A0A0R4J2E8;A8MXP9;P43243;D6REM6;D6R991	Matrin-3	MATR3			42	42	41	52.9	52.9	51.8	94.622	0	196.95	50013000000	441	0.192478	0.874214	-0.0906512	-0.133204	32.6198	32.6748	32.7069	32.8323	33.0234	32.4178
Color [Black]	A0A0U1RQK7;A0A0A0MSA7;O43432	A0A0U1RQK7;A0A0A0MSA7;O43432	Eukaryotic translation initiation factor 4 gamma 3	EIF4G3			28	22	22	17	13.9	13.9	195.27	0	31	2137700000	70	0.828632	0.786483	0.123714	0.217343	27.5913	27.6324	27.7591	27.4953	27.4847	27.6317
Color [Black]	A0A0U1RR27;Q7Z401;H3BTW5	A0A0U1RR27;Q7Z401;H3BTW5	C-myc promoter-binding protein	DENND4A			15	15	15	10.9	10.9	10.9	214.83	0	16.334	623470000	27	0.517598	0.300391	1.08354	0.763656	26.5064	26.4213	26.1864	24.148	24.6204	27.0952
Color [Black]	A0A0U1RRH6;O94880	A0A0U1RRH6;O94880	PHD finger protein 14	PHF14			18	18	18	20.5	20.5	20.5	106.99	0	34.324	3802600000	85	1.1245	0.426697	-0.40207	-0.601765	28.5608	28.5232	28.4593	28.8382	28.6772	29.2342
Color [Black]	A0A0U1RRM1;Q8WXI9;A0A0U1RR34;A0A0U1RR30;A0A0U1RRK3;A0A1B0GW07	A0A0U1RRM1;Q8WXI9	Transcriptional repressor p66-beta	GATAD2B			24	24	22	57.4	57.4	53.7	63.461	0	68.738	8101100000	144	1.67437	0.453022	-0.335602	-0.567715	29.6001	29.8501	29.8048	30.1288	30.1433	29.9898
Color [Black]	A0A0U1RRM6;Q8N8S7;A0A075B6E5;A0A0U1RQP7;REV__A0A0U1RQP7;REV__Q8N8S7;REV__A0A0U1RRM6	A0A0U1RRM6;Q8N8S7	Protein enabled homolog	ENAH			13	13	13	23.3	23.3	23.3	87.399	0	17.596	1886500000	38	1.00595	0.408906	0.445279	0.629207	27.8964	27.6475	27.2502	27.2688	26.9806	27.2089
Color [Black]	A0A140T9T7;Q03518	A0A140T9T7;Q03518	Antigen peptide transporter 1	TAP1			13	13	13	25.7	25.7	25.7	87.175	0	37.794	3960100000	71	0.137465	0.941061	0.0420373	0.0685801	28.6976	28.9206	28.8763	28.6918	28.7072	28.9694
Color [Black]	A0A140TA76;Q8ND56;K7EMZ9;A0A140TA66;A0A0G2JQ95;A0A096LP11	A0A140TA76;Q8ND56;K7EMZ9	Protein LSM14 homolog A	LSM14A			3	3	3	12.8	12.8	12.8	38.018	0	4.7032	886480000	21	0.554062	0.400098	0.661382	0.642858	27.0677	27.2628	26.9212	26.9258	26.958	25.3837
Color [Black]	A0A1B0GWJ0;A0A1B0GTJ7;P30566;A0A0A6YY92;A0A096LNY6;A0A1B0GTG9;A0A1B0GWF8;A0A096LNY5;A0A096LPA2;A0A096LP92;A0A096LP76;A0A096LNY4;V9GY96;A0A096LNT0;B4DEP1;A0A096LP72	A0A1B0GWJ0;A0A1B0GTJ7;P30566;A0A0A6YY92;A0A096LNY6;A0A1B0GTG9;A0A1B0GWF8	Adenylosuccinate lyase	ADSL			14	14	14	39.2	39.2	39.2	54.465	0	21.426	2695300000	58	1.5197	0.504333	0.301195	0.509159	28.0243	28.1584	28.1959	27.9528	27.8301	27.6921
Color [Black]	F5GZ78;A0A1B0GTU4;P49023;A0A1B0GU60;F5H836;A0A1B0GV30;REV__D6RBA6	F5GZ78;A0A1B0GTU4;P49023;A0A1B0GU60	Paxillin	PXN			17	17	17	43.1	43.1	43.1	64.232	0	45.899	4250800000	87	1.43867	0.59123	0.221235	0.387116	28.9295	28.7339	28.8886	28.5875	28.7084	28.5924
Color [Black]	A0A1B0GUA3;Q96EK5;A0A1B0GTE6;A0A0D9SFK7;A0A1B0GV79;A0A1B0GW21;A0A1B0GVY9	A0A1B0GUA3;Q96EK5	KIF1-binding protein	KIAA1279			13	13	10	28	28	19.5	74.783	0	21.656	2240800000	57	0.794387	0.480809	0.396348	0.542619	28.055	27.3428	27.8525	27.2242	27.5283	27.3089
Color [Black]	A0A1B0GUA8;Q9H1H9;H0Y9Z7;H0Y307;H0Y925	A0A1B0GUA8;Q9H1H9	Kinesin-like protein KIF13A	KIF13A			19	19	15	13	13	10.9	207.22	0	68.659	2476500000	114	1.16023	0.427328	0.40085	0.605088	28.105	28.0267	28.0839	27.6696	27.9502	27.3933
Color [Black]	A0A1B0GUH9;A0A1P0AZG4	A0A1B0GUH9;A0A1P0AZG4					9	9	7	8.1	8.1	5.8	167.32	0	9.1728	603270000	26	0.247267	0.856307	0.100304	0.151861	26.1501	25.915	26.3817	25.9917	26.2199	25.9343
Color [Black]	A0A1B0GV54;A0A1B0GUS1;Q9H1Y0	A0A1B0GV54;A0A1B0GUS1;Q9H1Y0	Autophagy protein 5	ATG5			2	2	2	20.9	20.9	20.9	17.851	0	4.45	604350000	12	0.741196	0.276885	0.781484	0.794441	26.1969	25.8481	26.1029	24.6667	24.9372	26.1995
Color [Black]	A0A1C7CYX1;A0A0A0MSU2;Q6PJG2;H7C1L3;C9JYU7	A0A1C7CYX1;A0A0A0MSU2;Q6PJG2	ELM2 and SANT domain-containing protein 1	ELMSAN1			12	12	12	18.2	18.2	18.2	120.73	0	28.025	1704500000	70	1.84926	0.303966	-0.465504	-0.760739	27.1424	27.4403	27.4292	27.7335	27.7636	27.9112
Color [Black]	A0A1C7CYX9;Q16555;E5RFU4;Q14195;H0YBT4;E9PD68;Q14194;D6RF19	A0A1C7CYX9;Q16555	Dihydropyrimidinase-related protein 2	DPYSL2			19	19	19	40	40	40	73.502	0	61.938	4627600000	95	2.01004	0.479204	0.302579	0.535269	28.6831	28.7673	28.8179	28.4202	28.5557	28.3847
Color [Black]	A0AV96;D6R9D6;B7Z8Z7;D6REZ6;D6RBS9;D6RCT1;D6RBP6;D6RA49;D6RFL5;D6R9M7	A0AV96;D6R9D6;B7Z8Z7;D6REZ6;D6RBS9	RNA-binding protein 47	RBM47			6	6	6	16	16	16	64.098	0	7.5992	584240000	22	0.123159	0.890716	0.0906785	0.117902	26.0923	26.0568	26.348	26.4994	26.1014	25.6243
Color [Black]	A0AVT1;H0Y8S8;H0Y9U5	A0AVT1	Ubiquitin-like modifier-activating enzyme 6	UBA6			25	25	25	27.2	27.2	27.2	117.97	0	41.09	5649800000	124	1.14952	0.674631	0.181489	0.316047	29.4547	29.3089	29.4103	29.1013	29.3101	29.218
Color [Black]	A0JNW5;A0A0C4DGH6;H0YHT7;F8W1I2;F8VW65;F8W665	A0JNW5;A0A0C4DGH6	UHRF1-binding protein 1-like	UHRF1BP1L			13	13	13	12.9	12.9	12.9	164.2	0	18.013	1587000000	40	0.144836	0.864791	0.110659	0.141193	26.8909	27.6826	27.3034	27.0988	26.941	27.5051
Color [Black]	A0MZ66	A0MZ66	Shootin-1	KIAA1598			38	38	38	55.3	55.3	55.3	71.639	0	89.819	7761100000	165	0.659617	0.660948	0.209728	0.325668	29.5244	29.5444	29.51	29.2392	29.1155	29.5948
Color [Black]	A1L390;G3V311;G3V3I3;G3V278;A0A0U1RR71	A1L390;G3V311	Pleckstrin homology domain-containing family G member 3	PLEKHG3			6	6	6	6.6	6.6	6.6	134.41	0	5.0757	350420000	18	0.870152	0.527711	0.328395	0.486062	25.3209	25.5619	25.4925	24.9223	25.0223	25.4455
Color [Black]	A1X283;G3V144;A0A1B0GUF2	A1X283	SH3 and PX domain-containing protein 2B	SH3PXD2B			16	16	14	27	27	24.9	101.58	0	12.838	2480500000	47	0.928417	0.55713	0.278016	0.434433	28.0585	28.0525	28.26	27.796	27.6632	28.0778
Color [Black]	A2A2Q9;Q9Y312	A2A2Q9;Q9Y312	Protein AAR2 homolog	AAR2			9	9	9	29.9	29.9	29.9	45.034	0	51.148	2458300000	51	0.420829	0.786094	0.139327	0.21731	27.9487	28.0065	28.2227	28.0577	28.0082	27.6941
Color [Black]	B7ZM87;A2RUF3;O75044;A0A075B7B5;P0DMP2;P0DJJ0;Q5VZB4;E9PDX4;A0A087WW56;A0A075B743;A0A075B7E6;A0A075B7E9;A0A087X0L1;A0A075B7C8;A0A087X1G6	B7ZM87;A2RUF3;O75044;A0A075B7B5;P0DMP2	SLIT-ROBO Rho GTPase-activating protein 2;SLIT-ROBO Rho GTPase-activating protein 2B	SRGAP2;SRGAP2B			25	25	23	30.4	30.4	28.1	120.74	0	52.647	4499800000	107	1.81299	0.37425	0.397542	0.664809	28.8179	28.8569	29.1157	28.5871	28.5246	28.4862
Color [Black]	H0Y2M0;A2VDJ0	H0Y2M0;A2VDJ0	Transmembrane protein 131-like	KIAA0922			4	4	4	3.2	3.2	3.2	154.75	0	6.6874	248310000	13	1.35451	0.37561	0.429405	0.662485	24.8895	25.3394	25.0037	24.5509	24.6328	24.7606
Color [Black]	C9J1X0;A4D1P6	C9J1X0;A4D1P6	WD repeat-containing protein 91	WDR91			11	11	11	18.4	18.4	18.4	79.239	0	15.655	1494400000	52	0.781551	0.670159	0.197855	0.320805	27.134	27.4313	27.1716	26.9896	27.1871	26.9666
Color [Black]	A5YKK6;H3BMZ2;H3BVC9;H3BNB1;H3BR89;H3BMH0;H3BTH2;H3BT18;H3BU44	A5YKK6	CCR4-NOT transcription complex subunit 1	CNOT1			82	82	82	38.3	38.3	38.3	266.94	0	323.31	31695000000	583	0.791351	0.895707	0.0615603	0.114869	31.6665	31.6326	31.549	31.5698	31.5407	31.553
Color [Black]	A6NDG6;H3BV17	A6NDG6	Phosphoglycolate phosphatase	PGP			6	6	6	21.8	21.8	21.8	34.006	0	6.4328	1111800000	17	1.09859	0.585732	0.237487	0.394728	27.2241	27.0616	27.2148	27.0883	26.9108	26.7889
Color [Black]	A6NDU8;A0A0C4DGW6	A6NDU8;A0A0C4DGW6	UPF0600 protein C5orf51	C5orf51			5	5	5	21.8	21.8	21.8	33.62	0	37.355	1724600000	26	0.180534	0.829371	0.138919	0.175233	27.8718	27.4522	27.4433	27.4685	26.9973	27.8848
Color [Black]	A6NEM2;Q9Y5Z7	A6NEM2		HCFC1			44	44	2	29.6	29.6	1.3	213.47	0	217.08	21487000000	317	0.544127	0.850254	0.0883217	0.15448	31.1167	31.233	31.0585	31.01	30.9861	31.147
Color [Black]	H3BU16;A6NGP5;Q9H910;H3BMT0;H3BTV5;H3BMV3;H3BMM8;B4E1P3	H3BU16;A6NGP5;Q9H910;H3BMT0;H3BTV5;H3BMV3	Hematological and neurological expressed 1-like protein	HN1L			7	7	7	57.5	57.5	57.5	17.603	0	11.621	2050600000	37	0.379432	0.419412	0.9577	0.613854	27.5393	27.577	27.5707	27.6053	27.7231	24.4856
Color [Black]	A6NHB5;Q14202;A6NHN7;A6NL54	A6NHB5;Q14202;A6NHN7	Zinc finger MYM-type protein 3	ZMYM3			24	23	23	20.5	20.5	20.5	152.6	0	64.898	5502000000	134	0.905382	0.586328	-0.244911	-0.39109	29.1883	29.1179	29.1394	29.303	29.6396	29.2378
Color [Black]	A6NHR9;J3KTL8;J3KRK8;J3QSH1	A6NHR9;J3KTL8	Structural maintenance of chromosomes flexible hinge domain-containing protein 1	SMCHD1			46	46	46	27.5	27.5	27.5	226.37	0	72.414	9022300000	203	0.674278	0.876523	-0.0718199	-0.130972	29.8774	29.8371	29.9399	29.8806	29.9959	29.9933
Color [Black]	A6NIW2;Q5JSL3;A0A0J9YW64;A0A0J9YXQ7	A6NIW2;Q5JSL3;A0A0J9YW64	Dedicator of cytokinesis protein 11	DOCK11			23	23	21	11.3	11.3	10.8	238.1	0	30.002	2372800000	90	1.50285	0.58641	0.22355	0.393012	27.975	28.003	27.9103	27.6422	27.7178	27.8576
Color [Black]	J3KNE0;A6NKT7	J3KNE0;A6NKT7	RanBP2-like and GRIP domain-containing protein 3	RGPD3			61	5	0	34.9	3.1	0	197.62	0	6.0843	2790100000	20	0.356681	0.423327	1.05401	0.609182	28.056	27.6937	28.0765	24.445	27.9772	28.242
Color [Black]	A6NLN1;P26599;A0A0U1RRM4;A0A0D9SF20;K7EK45;A0A087WU68;K7ES59;A0A087WUW5;K7EKJ7;K7ELW5	A6NLN1;P26599;A0A0U1RRM4	Polypyrimidine tract-binding protein 1	PTBP1			19	19	15	46.3	46.3	42.5	56.51	0	141.38	25282000000	258	0.884362	0.536432	-0.313171	-0.470946	31.7234	31.4503	31.4782	31.8515	31.6272	32.1128
Color [Black]	A6PVH9;B0QZ18;Q99829;E7ENH5;F2Z2V0;Q5JX58;Q5JX59;Q5JX60;Q5JX44;Q5JX56;Q5JX55;Q5JX45;Q5JX61;Q5JX52;Q5JX54;H0Y524;Q5JX57;E7EV27	A6PVH9;B0QZ18;Q99829;E7ENH5;F2Z2V0;Q5JX58;Q5JX59;Q5JX60;Q5JX44;Q5JX56;Q5JX55;Q5JX45	Copine-1	CPNE1			8	8	8	20.8	20.8	20.8	53.046	0	15.18	1283300000	38	2.09521	0.638157	0.186146	0.346014	27.2723	27.3758	27.2555	27.1251	27.1127	27.1073
Color [Black]	A6PW57;Q99755;A2A5X0;O14986;A2A3N6;A6PW58;A0A0A0MT25;A0A0A0MSP5;O60331	A6PW57;Q99755	Phosphatidylinositol 4-phosphate 5-kinase type-1 alpha	PIP5K1A			10	10	10	23.6	23.6	23.6	61.257	0	9.1332	1218900000	28	0.97058	0.352507	0.532052	0.703025	27.4728	27.3875	27.2934	27.02	27.1796	26.358
Color [Black]	S4R393;S4R410;A7E2V4;S4R3H3;S4R3B3;H7C453;H7BZ52;S4R3U7;H0YCW2	S4R393;S4R410;A7E2V4;S4R3H3;S4R3B3;H7C453;H7BZ52;S4R3U7	Zinc finger SWIM domain-containing protein 8	ZSWIM8			20	20	20	17	17	17	192.98	0	36.928	3024600000	85	1.65091	0.54434	0.262285	0.45819	28.3174	28.301	28.4787	28.1446	28.1523	28.0134
Color [Black]	A8MQ02;J3KN01;P55196;Q5TIG5;H0Y8L4;H0Y7R8;H0Y948;F8W9I4;E9PFY5;H0Y8U8;H0Y9I0	A8MQ02;J3KN01;P55196;Q5TIG5	Afadin	MLLT4			21	21	21	16.8	16.8	16.8	201.8	0	25.962	2176000000	65	1.48008	0.19168	0.707211	0.980253	28.0422	27.8616	28.0879	27.6984	26.998	27.1737
Color [Black]	A8MQB8;G3V0J0;A0A087WXI3;R9WNI0;Q8IXW7;A0A087WY29;A0A087WWR6	A8MQB8;G3V0J0;A0A087WXI3;R9WNI0		FMR1			23	22	2	38.8	37.5	2.9	65.821	0	73.219	3468000000	114	0.175254	0.881889	-0.087822	-0.127277	28.2711	28.2661	28.2864	28.0622	28.3109	28.714
Color [Black]	A8MTK3;Q5MJ34;B7Z7M5;Q9NUX5;Q5MJ35;V9GZ21;V9GYE6	A8MTK3;Q5MJ34;B7Z7M5;Q9NUX5;Q5MJ35	Protection of telomeres protein 1	POT1			3	3	3	7.8	7.8	7.8	56.816	0	3.1286	180720000	8	0.979549	0.628276	0.215645	0.357516	25.5372	25.3122	25.2369	25.0526	25.1631	25.2237
Color [Black]	Q49AN9;F5H013;P62308;A8MWD9;C9JVQ0	Q49AN9;F5H013;P62308;A8MWD9	Small nuclear ribonucleoprotein G;Putative small nuclear ribonucleoprotein G-like protein 15	SNRPG;SNRPGP15			3	3	3	31.2	31.2	31.2	7.1013	0	3.5385	2074300000	15	0.38534	0.363155	1.36657	0.685729	27.9005	27.7315	27.8151	28.0131	27.8681	23.4661
Color [Black]	A8MYT4;Q8NEB9;K7ENH3;K7EIV6;M0R308;K7EKH3	A8MYT4;Q8NEB9	Phosphatidylinositol 3-kinase;Phosphatidylinositol 3-kinase catalytic subunit type 3	PIK3C3			7	7	7	10.7	10.7	10.7	94.399	0	7.9493	481430000	18	0.85983	0.371021	0.530286	0.674029	25.3738	25.6615	25.7828	25.3363	25.3348	24.5561
Color [Black]	B0QY89;Q9Y262;B0QY90;C9JHP4;C9K0Q7;H7C3A0;H0Y7E6	B0QY89;Q9Y262;B0QY90	Eukaryotic translation initiation factor 3 subunit L	EIF3L			30	30	30	51.4	51.4	51.4	70.901	0	323.31	30481000000	343	0.471425	0.816022	-0.113392	-0.187668	31.2048	31.2616	31.2883	31.2735	31.2542	31.5672
Color [Black]	B0QYD3;Q9UH17;P31941	B0QYD3;Q9UH17	DNA dC->dU-editing enzyme APOBEC-3B	APOBEC3B			5	5	5	15.3	15.3	15.3	57.208	0	11.829	736010000	16	0.312314	0.652309	-0.296565	-0.334001	26.3448	26.5888	26.4613	26.2092	26.5819	27.4935
Color [Black]	B0QYK0;Q01844;A0A0D9SFL3;C9JGE3;H7BY36	B0QYK0;Q01844;A0A0D9SFL3;C9JGE3;H7BY36	RNA-binding protein EWS	EWSR1			8	8	8	17	17	17	64.929	0	196.04	13310000000	113	0.397408	0.622303	-0.295998	-0.363219	31.1347	30.5836	30.6832	31.3787	31.3447	30.5661
Color [Black]	H3BPC4;H3BQQ9;B0QYN7;P63279	H3BPC4;H3BQQ9;B0QYN7;P63279	SUMO-conjugating enzyme UBC9	UBE2I			3	3	3	51.4	51.4	51.4	7.8891	0	8.8636	2467500000	46	0.100777	0.878481	-0.119842	-0.129274	27.646	27.8553	27.4289	27.1193	27.6486	28.5219
Color [Black]	B0QZE2;B7Z2J6;E7ENI9;Q15326;A0A0A0MRY2;J3QKD2;E9PE09;E7EV75	B0QZE2;B7Z2J6;E7ENI9;Q15326;A0A0A0MRY2;J3QKD2	Zinc finger MYND domain-containing protein 11	ZMYND11			6	6	6	14.2	14.2	14.2	61.286	0	9.2058	507270000	22	0.149671	0.895956	0.0792433	0.113643	25.671	25.6303	25.8277	25.8301	25.8062	25.2549
Color [Black]	B0YIW6;P48444;Q6P1Q5;E9PK34	B0YIW6;P48444	Coatomer subunit delta	ARCN1			20	20	20	43.8	43.8	43.8	61.626	0	44.121	8820700000	159	0.240081	0.809842	0.147373	0.198632	29.8296	29.771	29.7744	29.9037	29.8668	29.1624
Color [Black]	B1AH87;P30536	B1AH87;P30536	Translocator protein	TSPO			3	3	3	36.4	36.4	36.4	11.896	0	4.7918	1989700000	34	0.543365	0.5379	-0.372573	-0.463995	27.8987	27.5092	27.5183	28.2844	28.2936	27.4658
Color [Black]	B1AK87;B1AK88;P47756;B1AK85	B1AK87;B1AK88;P47756;B1AK85	F-actin-capping protein subunit beta	CAPZB			22	22	22	66.2	66.2	66.2	29.295	0	167.37	21853000000	192	1.17807	0.31491	0.534663	0.749477	31.188	31.2285	31.3834	31.0794	30.7464	30.37
Color [Black]	B1AKJ5;O43847;G3V1R5;F5H7V1;H0Y5G9	B1AKJ5;O43847;G3V1R5;F5H7V1	Nardilysin	NRD1			21	21	21	18	18	18	139.41	0	36.37	4706600000	128	0.154208	0.901805	0.0697988	0.104301	28.899	28.8811	29.0274	28.8714	28.5814	29.1453
Color [Black]	B1AKN7;B1AKN5;B1AKN8;Q12857;B1AKN6;S4R3W2;S4R3K4;S4R3K5;U3KPY9;A0A087WXP2;Q5W0Y9	B1AKN7;B1AKN5;B1AKN8;Q12857;B1AKN6	Nuclear factor 1;Nuclear factor 1 A-type	NFIA			10	8	7	23.4	18.5	16.3	51.451	0	8.8503	592590000	15	0.453182	0.42404	-0.723855	-0.609209	25.1782	26.8627	25.3297	26.2795	25.9164	27.3463
Color [Black]	B1ALK7;Q14155;E7EUY6;E9PDQ5;E7EU80;C9JDI6;B1ANY6;E7ENL8;F6SJA5;C9JAD7	B1ALK7;Q14155;E7EUY6;E9PDQ5	Rho guanine nucleotide exchange factor 7	ARHGEF7			24	24	20	42.3	42.3	36.9	79.831	0	51.663	4123100000	100	0.372841	0.746025	0.172207	0.248312	28.8497	28.5928	28.6005	28.3154	28.3546	28.8564
Color [Black]	B1AMS2;Q14141	B1AMS2;Q14141	Septin-6	2019-09-06			16	15	10	37.6	36	23.7	49.303	0	74.024	4901700000	86	0.831897	0.618495	0.232229	0.36894	28.759	28.9259	28.6571	28.3454	28.6189	28.6809
Color [Black]	H7C1Q6;H7BXF4;B1PBA3;Q9NXE4;H7C235;H7C0W5;H7C2E2;H7C2J2	H7C1Q6;H7BXF4;B1PBA3;Q9NXE4;H7C235;H7C0W5	Sphingomyelin phosphodiesterase 4	SMPD4			5	5	5	7.4	7.4	7.4	83.146	0	3.6813	548220000	16	0.00131933	0.998448	0.00154877	0.00175409	25.6912	25.8109	25.643	26.1331	26.0517	24.9556
Color [Black]	G3V4W0;B4DY08;B2R5W2;G3V2D6;G3V5V7;A0A0G2JNQ3;O60812;B2RXH8;G3V251;A0A0G2JPF8;P0DMR1;B7ZW38;G3V5X6;G3V3K6;B4DSU6;G3V4M8;G3V2H6	G3V4W0;B4DY08;B2R5W2;G3V2D6;G3V5V7;A0A0G2JNQ3;O60812;B2RXH8	Heterogeneous nuclear ribonucleoprotein C-like 1;Heterogeneous nuclear ribonucleoprotein C-like 2	HNRNPC;HNRNPCL1;HNRNPCL2			25	25	0	61.1	61.1	0	28.916	0	165.03	29044000000	188	1.56788	0.157919	-0.766855	-1.05782	31.3508	31.3464	31.2462	32.035	31.7215	32.4875
Color [Black]	B4DDF4;B4DUT8;Q99439;A0A087X271;A0A087X1X5;H3BVI6;K7ES69;H3BQH0;A0A087WV51;U3KPS3;Q15417	B4DDF4;B4DUT8;Q99439;A0A087X271;A0A087X1X5;H3BVI6	Calponin;Calponin-2	CNN2			17	17	17	65.1	65.1	65.1	32.616	0	163.54	17494000000	159	0.403407	0.652418	0.257384	0.334111	31.0753	30.8328	30.7645	30.9352	30.8353	30.13
Color [Black]	B4DZ85;B4DF87;Q13772	B4DZ85;B4DF87;Q13772	Nuclear receptor coactivator 4	NCOA4			7	7	7	24.6	24.6	24.6	50.712	0	12.284	802300000	29	0.30785	0.562597	0.494972	0.428362	25.9674	26.8855	26.2562	26.2964	26.631	24.6968
Color [Black]	B4DGU4;P35222;E7EMJ5;C9IZ65;E9PDF9;E7EV28	B4DGU4;P35222	Catenin beta-1	CTNNB1			20	15	15	34.2	27.1	27.1	84.765	0	43.724	2828600000	75	3.35793	0.136563	0.618719	1.10873	28.3833	28.3012	28.1991	27.6378	27.7174	27.6724
Color [Black]	B4DKY1;P49589;E9PRS8;C9JLN0	B4DKY1;P49589	Cysteine--tRNA ligase, cytoplasmic	CARS			33	33	32	46.7	46.7	45.5	84.277	0	72.839	7859700000	162	1.24633	0.620764	0.211958	0.365541	29.894	29.6463	29.7529	29.6202	29.503	29.5343
Color [Black]	B4DR61;P61619;F8W776;Q8TC24;Q9H9S3;H7C1Q9;C9JXC6;H7C069;A6NK38;F2Z2C7;A6NIF9;C9JJV4;H7C1S8	B4DR61;P61619;F8W776;Q8TC24;Q9H9S3	Protein transport protein Sec61 subunit alpha isoform 1;Protein transport protein Sec61 subunit alpha isoform 2	SEC61A1;SEC61A2			8	8	8	10.8	10.8	10.8	52.949	0	12.987	4331300000	72	0.089899	0.948741	0.0371736	0.0574413	28.6276	28.619	28.2124	28.5383	28.4566	28.3526
Color [Black]	J3QSB7;B4DUC8;Q13126;F2Z2F3;F8WES2;J3KRN1	J3QSB7;B4DUC8;Q13126;F2Z2F3	Purine nucleoside phosphorylase;S-methyl-5-thioadenosine phosphorylase	MTAP			3	3	3	23.6	23.6	23.6	26.777	0	6.5875	424400000	16	1.04921	0.215164	0.787847	0.923858	26.5346	25.7704	26.1216	25.1754	25.8944	24.9933
Color [Black]	B4DXW1;P61158;F8WDR7;Q9P1U1	B4DXW1;P61158	Actin-related protein 3	ACTR3			7	7	7	24.3	24.3	24.3	42.003	0	14.792	1902300000	39	0.767992	0.383703	0.540144	0.655675	27.1411	27.1811	27.2879	27.0836	26.8728	26.0332
Color [Black]	B4E0T2;P50542;F5H432;F5GXX3;F5H205;F5GZ41;F5H0L9;F5GYB4;F5H637;F5H3X7;F5H5C0;J3KPV0	B4E0T2;P50542	Peroxisomal targeting signal 1 receptor	PEX5			5	5	5	13.2	13.2	13.2	73.182	0	6.5828	433290000	12	0.998449	0.175345	0.951358	1.00468	25.4517	25.6544	25.8284	24.979	25.2597	23.8418
Color [Black]	Q8NBY1;B4E0Y9;Q9P289;C9JJV0	Q8NBY1;B4E0Y9;Q9P289	Serine/threonine-protein kinase 26	STK26			9	9	5	28.8	28.8	16.8	43.867	0	13.065	2242900000	34	0.385598	0.703047	0.206792	0.284926	27.8739	27.8142	27.7042	27.8673	27.7491	27.1555
Color [Black]	E5RGY0;B4E1G1;Q9BUN8	E5RGY0;B4E1G1;Q9BUN8	Derlin-1	DERL1			2	2	2	12.6	12.6	12.6	17.221	0	3.9221	1347200000	16	0.641641	0.207067	-1.38841	-0.9402	27.3004	24.4554	27.3937	28.0772	27.5696	27.668
Color [Black]	H0Y9V7;B4E2Q0;P98194;H0Y8X9;H0Y9S7	H0Y9V7;B4E2Q0;P98194;H0Y8X9;H0Y9S7	Calcium-transporting ATPase;Calcium-transporting ATPase type 2C member 1	ATP2C1			7	7	7	10.7	10.7	10.7	98.938	0	6.8923	656730000	19	0.682317	0.545981	0.327951	0.456422	25.6936	26.2129	26.3294	25.644	25.946	25.6621
Color [Black]	B5MCF9;O00541;B3KXD6;H7C267;H7BYY8	B5MCF9;O00541;B3KXD6	Pescadillo homolog	PES1			16	16	16	30.1	30.1	30.1	66.077	0	20.857	3472800000	65	0.513805	0.652312	-0.233299	-0.33371	28.1059	28.4249	28.6956	28.6152	28.8324	28.4787
Color [Black]	B5MDF5;J3KQE5;P62826;F5H018;H0YFC6;B4DV51	B5MDF5;J3KQE5;P62826;F5H018;H0YFC6	GTP-binding nuclear protein Ran	RAN			23	23	23	48.1	48.1	48.1	26.224	0	323.31	104030000000	289	0.911876	0.62268	0.223562	0.363837	33.563	33.6241	33.7336	33.5441	33.4931	33.2128
Color [Black]	E7EW69;B5ME97;Q9P0V9;E7EX04;F5H1F2;C9JEQ7;F5GYV2;C9JEW2;C9JNR7;F5H1W3;F8WC85	E7EW69;B5ME97;Q9P0V9;E7EX04	Septin-10	2019-09-10			19	19	18	53.1	53.1	51.6	52.145	0	75.904	6506200000	116	0.351101	0.814582	0.123431	0.191062	29.2665	29.5149	29.3017	29.4558	29.2295	29.0276
Color [Black]	B7WPE2;Q32P44;H0Y3M3;G3V195;G3V1D0;C9J6V3;E9PJV5;E9PSB4;H7C355	B7WPE2;Q32P44;H0Y3M3;G3V195;G3V1D0	Echinoderm microtubule-associated protein-like 3	EML3			11	11	11	16.8	16.8	16.8	95.283	0	12.468	1332000000	44	0.521245	0.752512	0.152904	0.243135	26.6918	26.9406	27.1304	26.7711	26.7283	26.8045
Color [Black]	B7WPG3;C9IYN3;D6W592;Q8WVV9;H7BXH8;C9JJZ7;H7C464	B7WPG3;C9IYN3;D6W592;Q8WVV9	Heterogeneous nuclear ribonucleoprotein L-like	HNRNPLL;HNRPLL			13	13	13	43.1	43.1	43.1	56.45	0	25.191	2145600000	56	0.175127	0.845711	-0.118319	-0.156476	27.8226	28.3596	28.0955	27.8451	28.2377	28.5499
Color [Black]	B7Z2R7;Q5T8D3;X6RDD7;Q5T8E0	B7Z2R7;Q5T8D3;X6RDD7;Q5T8E0	Acyl-CoA-binding domain-containing protein 5	ACBD5			7	7	7	19.3	19.3	19.3	58.792	0	22.68	1816100000	34	0.401176	0.413672	0.900364	0.620838	27.3323	27.5705	27.6339	27.563	27.5524	24.7203
Color [Black]	E7EPW5;G3XAH9;E9PCV1;B7Z4U3;B7Z4L1;E7ENZ9;C9JU30;E7EPD9;H7BXS2;Q9NRC1	E7EPW5;G3XAH9;E9PCV1;B7Z4U3;B7Z4L1;E7ENZ9;C9JU30;E7EPD9;H7BXS2;Q9NRC1	Suppressor of tumorigenicity 7 protein	ST7			4	4	4	9.1	9.1	9.1	58.067	0	5.1891	386430000	25	0.0231035	0.971935	-0.0321541	-0.0333196	24.6598	25.5611	25.2877	24.4747	25.3683	25.7621
Color [Black]	B7Z6D5;Q96GQ7;A0A087X059;A0A087WYH5	B7Z6D5;Q96GQ7	Probable ATP-dependent RNA helicase DDX27	DDX27			14	14	14	22.7	22.7	22.7	86.604	0	34.884	1941100000	67	0.588148	0.751503	-0.149951	-0.244285	27.4959	27.698	27.6599	27.8991	27.5822	27.8223
Color [Black]	B7Z7F3;Q9H6Z4;K7EIJ4;K7ESQ0;K7EN31;K7EMH9	B7Z7F3;Q9H6Z4;K7EIJ4	Ran-binding protein 3	RANBP3			8	8	8	21.5	21.5	21.5	52.894	0	14.113	2183500000	57	0.168757	0.841737	0.128933	0.163527	27.6738	28.004	28.1101	27.8285	28.2305	27.3422
Color [Black]	B7Z7P8;P62495;D6RJE8;I3L492;D6RCB3	B7Z7P8;P62495	Eukaryotic peptide chain release factor subunit 1	ETF1			7	7	7	22	22	22	47.475	0	26.636	2707700000	39	0.498919	0.642006	-0.244286	-0.342218	28.2718	27.7251	28.1595	28.1915	28.1354	28.5623
Color [Black]	B7ZL14;Q96RU3;H0Y7W6	B7ZL14;Q96RU3;H0Y7W6	Formin-binding protein 1	FNBP1			7	7	7	17.8	17.8	17.8	64.071	0	9.8341	1204200000	21	0.53731	0.364009	0.77828	0.683275	26.8973	27.1448	26.9391	26.9783	26.7123	24.9559
Color [Black]	B8ZZN6;P63165;B8ZZ67;B8ZZJ0;B9A032	B8ZZN6;P63165;B8ZZ67	Small ubiquitin-related modifier 1	SUMO1			3	3	3	19.2	19.2	19.2	16.645	0	4.058	4986900000	23	0.0531866	0.948265	-0.049242	-0.0601375	28.6517	28.9145	29.2633	29.3802	29.1116	28.4854
Color [Black]	B8ZZZ7;Q9NUQ6;F8W6C2	B8ZZZ7;Q9NUQ6	SPATS2-like protein	SPATS2L			5	5	5	12.7	12.7	12.7	54.945	0	6.5343	254520000	17	0.214377	0.715995	-0.271971	-0.273941	23.9294	24.5966	24.6072	23.8911	24.6465	25.4114
Color [Black]	B9A067;Q16891;C9J406;H7C463;A0A087WYS0;D6RAW4	B9A067;Q16891;C9J406;H7C463	MICOS complex subunit MIC60	IMMT			30	30	30	49.2	49.2	49.2	78.973	0	82.007	7021600000	168	0.204801	0.866525	-0.0945206	-0.139357	29.1485	29.5674	29.4136	29.4043	29.2874	29.7214
Color [Black]	J3KMX2;B9EGA3;Q92925;J3QWB6;J3QQL7	J3KMX2;B9EGA3;Q92925;J3QWB6	SWI/SNF-related matrix-associated actin-dependent regulator of chromatin subfamily D member 2	SMARCD2			19	17	16	50.4	46.3	43.6	52.238	0	55.306	5285900000	90	0.599715	0.551782	-0.339221	-0.450384	29.5096	28.9545	29.0853	29.5019	29.8609	29.2042
Color [Black]	B9ZVT1;Q8IXT5;E5RJW8;E5RHG1;E5RJ83;E5RJV8	B9ZVT1;Q8IXT5	RNA-binding protein 12B	RBM12B			8	8	8	10.8	10.8	10.8	102.7	0	10.736	734220000	29	0.979998	0.279858	-0.625781	-0.782936	26.8838	26.136	25.9562	27.0677	26.7643	27.0213
Color [Black]	C9J050;C9JEJ2;P49585;H7C1T3;H7BZN1;Q9Y5K3;C9J2E1;C9JVS0;C9JPY0;F8WAZ5;F2Z2B1	C9J050;C9JEJ2;P49585;H7C1T3	Choline-phosphate cytidylyltransferase A	PCYT1A			9	9	9	42.7	42.7	42.7	33.711	0	52.959	3428800000	66	0.0109146	0.992965	0.00473658	0.0073652	28.724	28.6169	28.3546	28.6863	28.6134	28.3816
Color [Black]	C9J0I9;Q86WB0;F8WAU5	C9J0I9;Q86WB0	Nuclear-interacting partner of ALK	ZC3HC1			8	8	8	24	24	24	50.562	0	17.628	814490000	34	0.0751541	0.954608	-0.0320956	-0.0493733	26.7086	26.4291	26.3147	26.704	26.43	26.4147
Color [Black]	C9J0K6;P30626;B4DHQ6	C9J0K6;P30626	Sorcin	SRI			12	12	12	58.1	58.1	58.1	17.605	0	18.292	8376100000	84	0.621445	0.563094	-0.310876	-0.428843	29.7945	29.6148	29.2137	29.6701	29.7463	30.1392
Color [Black]	C9JE98;C9J0Q5;C9JFD3;Q9Y618;C9J7T7;C9JQE8;C9J330;H0YGK8;H7C0P3;H7C1J7;H7C1Y3;C9JNV9	C9JE98;C9J0Q5;C9JFD3;Q9Y618;C9J7T7;C9JQE8	Nuclear receptor corepressor 2	NCOR2			37	35	35	20.5	19.8	19.8	268.04	0	47.135	4135400000	106	1.22301	0.426857	-0.386666	-0.596221	28.5734	29.0248	28.981	29.3173	29.2321	29.1899
Color [Black]	C9J1X3;Q07912;H7BZZ3;H0Y5H7;F8WER3;C9JDG3;C9JIR5;H7C343;H7C412;H7BZM8	C9J1X3;Q07912	Activated CDC42 kinase 1	TNK2			7	7	7	8.3	8.3	8.3	114.95	0	6.7611	521560000	16	1.23649	0.0792099	1.26942	1.2925	26.5134	25.959	26.4854	25.81	25.0778	24.2617
Color [Black]	C9J2Y9;P30876;C9J4M6;C9JMN3;C9JZW8	C9J2Y9;P30876;C9J4M6	DNA-directed RNA polymerase;DNA-directed RNA polymerase II subunit RPB2	POLR2B			43	43	43	38.7	38.7	38.7	133.06	0	104.21	13771000000	273	1.64216	0.536916	-0.271584	-0.471927	30.3784	30.5235	30.3698	30.6066	30.6791	30.8009
Color [Black]	C9J4Z3;P61513;M0R0A1;Q6P4E4;E9PEL3;M0R2L6;G5E9R3	C9J4Z3;P61513;M0R0A1;Q6P4E4;E9PEL3;M0R2L6	60S ribosomal protein L37a	RPL37A			3	3	3	57.4	57.4	57.4	7.624	0	3.5611	219140000	3	1.31008	0.563023	-0.252944	-0.4284	25.0264	24.9278	25.0099	25.0921	25.2437	25.387
Color [Black]	C9J5N1;Q9BTE6;L7N2F4;K7EQ85;K7N799	C9J5N1;Q9BTE6	Alanyl-tRNA editing protein Aarsd1	PTGES3L-AARSD1;AARSD1			11	11	11	32.9	32.9	32.9	55.065	0	14.981	1600000000	41	1.22008	0.47264	0.351631	0.553397	27.9046	27.9583	27.6954	27.2831	27.6019	27.6183
Color [Black]	C9J7K9;O15162;C9J0H3;C9J9P4;C9JE06;H7C5I5	C9J7K9;O15162;C9J0H3;C9J9P4;C9JE06;H7C5I5	Phospholipid scramblase 1	PLSCR1			5	5	5	16.1	16.1	16.1	34.217	0	8.375	1481700000	24	0.776443	0.129915	1.74203	1.13561	27.1809	27.7601	27.4411	26.8283	26.6471	23.6806
Color [Black]	C9J8E1;Q16644	C9J8E1;Q16644	MAP kinase-activated protein kinase 3	MAPKAPK3			3	2	2	16.9	13.3	13.3	37.389	0.00083102	2.5021	509580000	18	1.4912	0.0923299	0.995708	1.2305	26.1135	26.4512	26.627	25.679	25.664	24.8616
Color [Black]	C9JA08;Q96D46;C9J0B9;C9IZW9;C9K0C2;C9IY70	C9JA08;Q96D46	60S ribosomal export protein NMD3	NMD3			11	11	11	24.6	24.6	24.6	60.125	0	18.025	1608700000	51	0.395357	0.819183	-0.115136	-0.184797	27.2435	26.9325	27.2832	27.2377	27.195	27.3719
Color [Black]	C9JBL0;E9PHV6;P23497;H7BYP4;U5Y3L1;Q9H930	C9JBL0;E9PHV6;P23497	Nuclear autoantigen Sp-100	SP100			10	10	10	55.7	55.7	55.7	21.866	0	23.992	2748800000	54	0.756851	0.568804	-0.280401	-0.418309	28.5483	28.0433	28.13	28.622	28.3902	28.5506
Color [Black]	C9JFE4;Q13098;A0A096LP07;A0A096LPJ3;A8K070;J3QQX0;J3QS84;J3QS88;J3KTB0;J3QLE8;J3QLT0;J3QL53;J3KRE8;J3KSA5;J3KRJ4	C9JFE4;Q13098;A0A096LP07;A0A096LPJ3;A8K070	COP9 signalosome complex subunit 1	GPS1			10	10	10	25.1	25.1	25.1	53.371	0	16.835	3239400000	80	0.00432868	0.996156	0.00207074	0.00315379	28.3596	28.2939	28.4162	28.3385	28.0986	28.6263
Color [Black]	C9JFV4;Q8IZL8;I3L445;E7EV54;I3L1P4;I3L4M7;I3L4P1	C9JFV4;Q8IZL8;I3L445;E7EV54	Proline-, glutamic acid- and leucine-rich protein 1	PELP1			6	6	6	7.5	7.5	7.5	124.94	0	8.2435	636890000	42	0.230028	0.900682	-0.0646229	-0.10592	26.2422	26.3044	26.0718	26.1841	26.1867	26.4415
Color [Black]	C9JIF9;P13798;H7C393;H7C1U0;C9JLK2;H0YFE5;F8WEH5	C9JIF9;P13798;H7C393;H7C1U0	Acylamino-acid-releasing enzyme	APEH			12	12	12	21.8	21.8	21.8	81.673	0	21.072	3153500000	62	0.714627	0.568078	0.284922	0.417649	27.9369	28.3783	28.0323	27.985	27.9207	27.587
Color [Black]	C9JJT5;C9JU26;G3V325;P56134	C9JJT5;C9JU26;G3V325;P56134	ATP synthase subunit f, mitochondrial	ATP5J2-PTCD1;ATP5J2			2	2	2	44.4	44.4	44.4	5.9149	0	3.9578	1136600000	18	0.694404	0.174333	-1.5597	-1.02395	27.2662	24.1054	24.6824	27.3608	27.0812	26.2911
Color [Black]	C9JLU1;P52434	C9JLU1;P52434	DNA-directed RNA polymerases I, II, and III subunit RPABC3	POLR2H			5	5	5	39.2	39.2	39.2	16.925	0	14.83	2241400000	41	0.515978	0.563275	-0.338059	-0.429301	27.4643	27.8739	28.4063	28.4247	28.2187	28.1153
Color [Black]	C9JME2;Q9Y4F1;A0A1B0GV68;M0QYB0;H0Y783;M0QXT1;M0R262	C9JME2;Q9Y4F1;A0A1B0GV68	FERM, RhoGEF and pleckstrin domain-containing protein 1	FARP1			11	11	11	14.8	14.8	14.8	122.09	0	19.964	1000100000	35	0.726442	0.229121	0.971027	0.873281	27.0995	27.1057	26.8687	26.2083	24.9336	27.0189
Color [Black]	C9JRT6;F8WDB6;H3BM14;H3BM74;Q9Y5A7;C9J7X7	C9JRT6;F8WDB6;H3BM14;H3BM74;Q9Y5A7	NEDD8 ultimate buster 1	NUB1			4	4	4	21.7	21.7	21.7	29.539	0	9.4023	485240000	22	0.242334	0.820936	-0.129824	-0.18249	25.6532	25.4846	25.7192	25.6237	26.1396	25.4832
Color [Black]	C9JRZ6;F8WAR4;Q9NX63	C9JRZ6;F8WAR4;Q9NX63	MICOS complex subunit MIC19	CHCHD3			4	4	4	15.1	15.1	15.1	26.694	0	5.291	497290000	16	0.135286	0.89902	-0.078942	-0.110375	25.8631	25.3063	25.5453	25.5719	25.4526	25.9271
Color [Black]	C9JUN5;J3KR35;Q8WUD4;S4R331	C9JUN5;J3KR35;Q8WUD4;S4R331	Coiled-coil domain-containing protein 12	CCDC12			2	2	2	29.2	29.2	29.2	10.545	0.00028612	2.8003	319840000	14	0.177398	0.76269	-0.239168	-0.236354	24.9896	24.7045	25.2881	24.9822	26.1673	24.5502
Color [Black]	C9JYM0;O75817	C9JYM0;O75817	Ribonuclease P protein subunit p20	POP7			2	2	2	18.2	18.2	18.2	15.324	0	3.9722	560850000	20	0.854669	0.493805	0.365472	0.523057	26.454	26.0738	26.1264	25.9086	26.096	25.5532
Color [Black]	C9JZR2;O60716;E9PRE2;E9PKY0;H0YC95;E9PKL1	C9JZR2;O60716	Catenin delta-1	CTNND1			39	39	39	49.1	49.1	49.1	104.85	0	211.12	20745000000	314	1.54307	0.445325	0.348026	0.576232	31.1453	30.9847	31.2866	30.8724	30.8182	30.682
Color [Black]	H0Y3P2;D3DQV9;P78344;H0YCH5;H0YD77;H0YEC5;E9PKF8;H0YE22;H0YD99;H0YEN8;H0YDC0;H0YCF8	H0Y3P2;D3DQV9;P78344;H0YCH5	Eukaryotic translation initiation factor 4 gamma 2	EIF4G2			15	15	15	18.4	18.4	18.4	98.117	0	18.685	1386000000	40	0.0484977	0.976	0.0192553	0.0302704	26.9839	27.0436	26.7734	27.0918	26.717	26.9344
Color [Black]	D3DTX6;Q96SB3	D3DTX6;Q96SB3	Neurabin-2	PPP1R9B			12	12	12	19.2	19.2	19.2	89.333	0	18.54	1596000000	53	0.467623	0.708934	0.188002	0.278939	27.0242	27.2277	26.881	26.7787	26.6585	27.1316
Color [Black]	D3DTZ5;J3QSB9;P63272	D3DTZ5;J3QSB9;P63272	Transcription elongation factor SPT4	SUPT4H1			2	2	2	30.3	30.3	30.3	8.5057	0	2.9142	993710000	15	0.179285	0.678657	0.447433	0.308842	27.0354	26.7587	27.0446	27.5159	27.368	24.6125
Color [Black]	D3YTB1;F8W727;P62910;D3YTI8	D3YTB1;F8W727;P62910	60S ribosomal protein L32	RPL32			12	12	12	56.4	56.4	56.4	15.616	0	23.748	9722100000	76	0.163478	0.941459	-0.0389442	-0.0660495	29.7362	29.6127	29.7912	29.6717	29.6883	29.8968
Color [Black]	D3YTB5;P51617;H7C2I6;H7C224;F8WAB6;H7C3C1;H7C1F0;F6U4U2;P51955	D3YTB5;P51617;H7C2I6;H7C224	Interleukin-1 receptor-associated kinase 1	IRAK1			9	9	9	17.9	17.9	17.9	76.059	0	16.348	1023500000	37	0.749101	0.204187	1.12065	0.944075	26.8702	27.2701	27.2192	26.8834	26.4415	24.6726
Color [Black]	D6R9P3;D6RD18;D6RBZ0;Q99729	D6R9P3;D6RD18;D6RBZ0;Q99729	Heterogeneous nuclear ribonucleoprotein A/B	HNRNPAB			10	10	10	33.6	33.6	33.6	30.302	0	17.639	8014500000	103	0.468735	0.617474	-0.280436	-0.369477	30.1161	29.6927	29.8378	30.5161	30.2335	29.7384
Color [Black]	D6RAX7;Q9BT78;D6RFN0;D6RD63	D6RAX7;Q9BT78;D6RFN0;D6RD63	COP9 signalosome complex subunit 4	COPS4			11	11	11	31.9	31.9	31.9	47.726	0	21.665	2938700000	70	0.0637641	0.948517	-0.040425	-0.0561077	28.3239	27.9315	28.271	27.9207	28.176	28.551
Color [Black]	D6RBW1;P06730;H0Y8J7;D6RHE2;H0Y8X3;A6NMX2	D6RBW1;P06730;H0Y8J7	Eukaryotic translation initiation factor 4E	EIF4E			6	6	6	20	20	20	28.512	0	17.044	2498700000	47	0.886485	0.528868	0.323502	0.482806	27.9025	28.1332	28.2184	28.0336	27.6911	27.5588
Color [Black]	D6REX3;O94979;H7BXG7;D6RHZ5;H0YAB3;H0Y9K1;H0Y8V7;H0Y8W8;H0Y9T9;H0YAF5;D6RE64;D6RCQ9;D6RHE8;H0Y9V3	D6REX3;O94979;H7BXG7;D6RHZ5	Protein transport protein Sec31A	SEC31A			40	40	40	30.4	30.4	30.4	136.22	0	266.23	25414000000	346	0.29611	0.846449	-0.100259	-0.15732	31.0773	30.9935	30.9691	30.9248	31.0449	31.371
Color [Black]	D6RFG8;P27707;D6RCP9	D6RFG8;P27707;D6RCP9	Deoxycytidine kinase	DCK			6	6	6	23.3	23.3	23.3	36.764	0	8.4075	810460000	22	0.229281	0.755988	0.205839	0.241672	26.6512	26.1015	26.6244	26.4369	26.6611	25.6615
Color [Black]	D6RIY6;Q06265;H0Y9L5;D6R905;D6RA17	D6RIY6;Q06265;H0Y9L5;D6R905	Exosome complex component RRP45	EXOSC9			4	4	4	10.4	10.4	10.4	46.977	0	4.5052	711130000	17	0.324565	0.811551	-0.130276	-0.195943	26.6165	26.2412	26.4533	26.7838	26.5638	26.3543
Color [Black]	E5KLK1;E5KLJ9;E5KLJ5;E5KLJ6;O60313;H7C141	E5KLK1;E5KLJ9;E5KLJ5;E5KLJ6;O60313	Dynamin-like 120 kDa protein, mitochondrial;Dynamin-like 120 kDa protein, form S1	OPA1			9	9	9	11.2	11.2	11.2	111.82	0	5.8344	883430000	19	0.962111	0.0673973	1.93067	1.34105	27.2385	26.8641	26.4962	24.3454	26.7307	23.7307
Color [Black]	E5RFP0;Q8WVJ2	E5RFP0;Q8WVJ2	NudC domain-containing protein 2	NUDCD2			5	5	5	38.6	38.6	38.6	14.745	0	5.7686	582320000	18	0.966461	0.0942737	1.5303	1.2325	26.1878	26.3714	26.2477	24.3356	23.7076	26.1729
Color [Black]	E5RHG8;Q15369;R4GMY8	E5RHG8;Q15369;R4GMY8	Transcription elongation factor B polypeptide 1	TCEB1			6	6	6	74.2	74.2	74.2	9.9601	0	43.899	3108100000	70	0.167599	0.942318	0.0385265	0.0656642	28.3768	28.3982	28.2137	28.272	28.1906	28.4106
Color [Black]	E5RJR5;P63208;E7ERH2;F8W8N3;E5RGM3;E5RI56	E5RJR5;P63208;E7ERH2;F8W8N3	S-phase kinase-associated protein 1	SKP1			7	7	7	44.2	44.2	44.2	18.72	0	76.052	2245400000	24	0.560136	0.333756	-0.847777	-0.723685	28.0065	27.104	27.6163	27.4233	28.2927	29.554
Color [Black]	E7EM64;Q7L5N1;H7C3T0	E7EM64;Q7L5N1	COP9 signalosome complex subunit 6	COPS6			8	8	8	27	27	27	36.064	0	13.658	2312200000	56	0.0422448	0.980359	0.0133807	0.0220105	27.6723	27.8247	27.712	27.9017	27.5648	27.7023
Color [Black]	J3QLD9;E7EMK3;Q14254;K7EKW9	J3QLD9;E7EMK3;Q14254	Flotillin-2	FLOT2			12	12	12	32.2	32.2	32.2	47.142	0	62.288	2360200000	67	0.946995	0.543087	-0.297127	-0.45938	27.423	26.9739	27.2717	27.6482	27.466	27.4458
Color [Black]	E7EMZ9;E9PBC6;O95359;D6RAA5;Q4VXL8;Q4VXL4;A0A0U1RRM9;H0Y911;E9PGB3;H0Y9C3;H0Y954;H0Y8P9;H0Y9Y7;H0YA73	E7EMZ9;E9PBC6;O95359	Transforming acidic coiled-coil-containing protein 2	TACC2			65	65	64	31.5	31.5	31.5	296.74	0	232.34	19996000000	444	0.254143	0.899878	0.0639121	0.106544	30.871	30.9111	30.8678	30.7058	30.7359	31.0164
Color [Black]	E9PGW7;Q5T8T7;E7EN96;Q5T8T8;Q15528	E9PGW7;Q5T8T7;E7EN96;Q5T8T8;Q15528	Mediator of RNA polymerase II transcription subunit 22	MED22			3	3	3	32.4	32.4	32.4	12.853	0	5.4019	430370000	21	0.236203	0.60908	0.498468	0.374793	24.8883	26.161	25.4011	25.1248	26.1964	23.6337
Color [Black]	E7EV99;E7ENY0;P35611;A0A0A0MSR2;H0Y9H2;D6RAH3;D6RJE2;H0YFD8;D6RF25	E7EV99;E7ENY0;P35611;A0A0A0MSR2;H0Y9H2	Alpha-adducin	ADD1			9	9	8	22.2	22.2	20.9	70.055	0	13.575	1151700000	24	0.0147495	0.989398	-0.00815773	-0.0119413	26.9739	26.42	26.8266	26.6553	26.6861	26.9037
Color [Black]	E7EPN9;Q9Y520;H7C5N8;A0A0A0MS30	E7EPN9;Q9Y520	Protein PRRC2C	PRRC2C			107	107	105	42.2	42.2	41.5	308.77	0	323.31	63686000000	786	0.442769	0.789686	0.133906	0.212593	32.6952	32.6872	32.5599	32.5908	32.6758	32.2739
Color [Black]	E7EQT4;Q9UKV3;S4R3H4;G3V3B0;G3V3T3;A0A087WYN3	E7EQT4;Q9UKV3;S4R3H4	Apoptotic chromatin condensation inducer in the nucleus	ACIN1			35	35	35	30.9	30.9	30.9	147.36	0	75.875	7087100000	186	1.46707	0.565584	-0.24293	-0.421151	29.4366	29.5987	29.4103	29.7094	29.8169	29.6482
Color [Black]	E7EQY4;E7EV10;Q9BTC8;D6W5A2;E9PCS8;E9PF88	E7EQY4;E7EV10;Q9BTC8;D6W5A2;E9PCS8	Metastasis-associated protein MTA3	MTA3			17	7	7	38.5	18.3	18.3	58.726	0	12.072	1289100000	31	1.23449	0.536688	-0.286563	-0.470529	26.9555	26.8903	27.0815	27.1583	27.4488	27.1799
Color [Black]	E7EQZ4;Q16637;B4DP61;A0A0G2JRX5;A0A0G2JRY6;H0YBZ9;A0A0G2JQN8	E7EQZ4;Q16637;B4DP61	Survival motor neuron protein	SMN1;SMN2			10	10	10	36.1	36.1	36.1	31.689	0	43.27	27973000000	148	0.144569	0.860647	0.117854	0.146824	31.5716	31.6292	31.45	31.911	31.5009	30.8853
Color [Black]	E7ERI8;E7EW49	E7ERI8;E7EW49		CLASP2			30	25	2	24.5	21.5	1.5	165.63	0	157.67	4354300000	132	0.507223	0.579495	0.308616	0.402721	28.44	28.6088	28.9671	28.4312	28.6994	27.9595
Color [Black]	E7ERS3;Q86VM9;H3BRN6;H3BRH3;H3BP01	E7ERS3;Q86VM9	Zinc finger CCCH domain-containing protein 18	ZC3H18			12	12	12	15.9	15.9	15.9	108.94	0	17.293	1232400000	46	0.877446	0.433068	-0.427932	-0.588554	27.1689	26.861	26.7243	27.1753	27.1468	27.7159
Color [Black]	H0YBP1;E7ESA6;Q05397;E9PEI4;H0YB16;H0YBZ1;B4DWJ1;E5RHD8;E5RI03;H0YB99;E5RIK4;E5RG54;E5RH48;E5RH01;E5RG66;E5RI72;E5RFW9;E5RJP0;H0YB33;E5RJQ2;E5RG80;E5RGA6;Q14289	H0YBP1;E7ESA6;Q05397;E9PEI4;H0YB16;H0YBZ1;B4DWJ1	Focal adhesion kinase 1	PTK2			16	16	16	23.7	23.7	23.7	115.45	0	24.359	3582900000	81	0.652868	0.536348	0.348935	0.470421	28.4904	28.1782	28.1847	28.2134	28.0891	27.504
Color [Black]	E7ESC6;Q9UIA9;E5RIW1;H0YBE1	E7ESC6;Q9UIA9	Exportin-7	XPO7			12	12	12	13.2	13.2	13.2	124.07	0	11.79	1182700000	41	0.113545	0.915852	-0.0644792	-0.091328	26.5668	26.9144	26.3089	26.8277	26.6971	26.4588
Color [Black]	E7ESC7;Q7L5Y9;B4DQT1;B4DVN3;D6RIB6;D6RDW4;D6REW7;D6RE80;D6RID6;D6RA86;D6R8Z3	E7ESC7;Q7L5Y9;B4DQT1;B4DVN3;D6RIB6;D6RDW4;D6REW7;D6RE80	Macrophage erythroblast attacher	MAEA			10	10	10	20.5	20.5	20.5	49.392	0	27.208	1099300000	36	0.10095	0.902637	0.0789185	0.101077	27.3207	26.904	26.4453	26.7079	27.0544	26.6709
Color [Black]	E7EST9;B5MEG5;E7ESU0	E7EST9;B5MEG5;E7ESU0	Ubiquitin carboxyl-terminal hydrolase	USP19			25	25	1	27.3	27.3	1.4	145.56	0	61.22	5166300000	124	1.57279	0.637231	0.193012	0.346888	29.095	29.1348	29.0874	28.914	29.0064	28.8178
Color [Black]	E7ET07;Q9NXR8	E7ET07;Q9NXR8	Inhibitor of growth protein;Inhibitor of growth protein 3	ING3			2	2	2	4.5	4.5	4.5	44.86	0.00083822	2.5743	219780000	9	0.86613	0.304351	-0.642461	-0.760255	24.3827	24.6221	24.4745	24.8187	24.777	25.811
Color [Black]	E7ET49;Q8NCG7	E7ET49;Q8NCG7	Sn1-specific diacylglycerol lipase beta	DAGLB			5	5	5	12.8	12.8	12.8	68.951	0	12.197	767430000	23	0.290015	0.627946	0.35619	0.357417	26.3754	26.4387	26.0848	26.4621	26.3929	24.9754
Color [Black]	E7ETA6;Q15154;A6NNN6;E7EV93;E9PGW9;E5RGQ4;H0YBA1	E7ETA6;Q15154;A6NNN6	Pericentriolar material 1 protein	PCM1			26	26	26	16.8	16.8	16.8	227.73	0	42.602	2756900000	96	0.179678	0.842008	-0.125161	-0.163635	28.1207	27.9751	28.2715	28.6819	28.2473	27.8135
Color [Black]	E7ETY2;J3KQ96	E7ETY2;J3KQ96		TCOF1			41	2	2	31.1	3.1	3.1	152.3	0	4.7053	457630000	10	0.407191	0.736408	-0.173573	-0.254929	25.669	25.5193	25.4692	25.4697	25.6591	26.0493
Color [Black]	E7EU96;P68400;Q8NEV1;A0A087WY74;V9GYA2;V9GY80	E7EU96;P68400;Q8NEV1	Casein kinase II subunit alpha;Casein kinase II subunit alpha 3	CSNK2A1;CSNK2A3			13	13	13	49.9	49.9	49.9	45.31	0	24.019	2983200000	79	0.376095	0.70216	-0.209847	-0.285873	27.9857	27.9375	27.9367	28.5434	28.2077	27.7383
Color [Black]	E7EVA0;P27816;B5MEG9;H7C4C5;H0Y2V1;F8W9U4;H7C456;A0A0J9YVV8;A0A0J9YW37	E7EVA0;P27816	Microtubule-associated protein;Microtubule-associated protein 4	MAP4			133	133	133	57.6	57.6	57.6	245.44	0	323.31	115740000000	1042	0.820939	0.81928	0.102896	0.184383	33.4231	33.5195	33.5796	33.334	33.4522	33.4272
Color [Black]	G3V2E7;F8W6L3;G3V3H3;G3V5R9;E7EVH7;Q07866;G5E9S8;H0YG16;G3V2P7;H0YJU9;H0YJL0;H0YJT3;H0YGB8	G3V2E7;F8W6L3;G3V3H3;G3V5R9;E7EVH7;Q07866;G5E9S8	Kinesin light chain 1	KLC1			29	29	20	54.3	54.3	38.5	62.715	0	83.432	11255000000	223	0.284669	0.81619	0.128274	0.188163	30.1795	30.1546	30.0955	29.8947	29.7812	30.3689
Color [Black]	E7EVJ5;Q96F07;A0A087WWZ1;A0A087WVE1;A0A087WTQ3	E7EVJ5;Q96F07	Cytoplasmic FMR1-interacting protein 2	CYFIP2			20	1	1	18.8	1.2	1.2	142.58	0.0050723	1.7555	987440000	13	0.463541	0.356891	1.00158	0.698482	26.7558	26.9571	26.6146	26.5249	26.8702	23.9277
Color [Black]	E7EVX8;Q8WWY3;E7EU94;E7ESX0;E7EN72	E7EVX8;Q8WWY3;E7EU94;E7ESX0;E7EN72	U4/U6 small nuclear ribonucleoprotein Prp31	PRPF31			5	5	5	12.6	12.6	12.6	54.766	0	7.2845	1009300000	23	0.240362	0.604825	0.495186	0.377399	26.9665	26.7498	26.9783	27.2448	27.1782	24.7861
Color [Black]	E7EX17;P23588;F8VX11;F8VP89;F8VSC7;F8W0K0;F8VRU1;F8VYE9	E7EX17;P23588;F8VX11	Eukaryotic translation initiation factor 4B	EIF4B			34	34	34	53.6	53.6	53.6	69.697	0	230.05	23628000000	217	0.379391	0.585224	-0.350391	-0.394625	30.3808	30.759	30.8589	30.5321	30.7987	31.7191
Color [Black]	E7EX90;Q14203;Q6AWB1;E7EWF7;C9J1B7;C9JZA4;C9JTE5;C9JJN7;C9JJD0;C9JKG6;E9PCY0	E7EX90;Q14203;Q6AWB1	Dynactin subunit 1	DCTN1;DKFZp686E0752			23	23	23	24.5	24.5	24.5	139.09	0	64.433	3913400000	95	0.114887	0.942162	-0.0402699	-0.0641958	28.5907	28.5856	28.2863	28.6441	28.5597	28.3796
Color [Black]	E7EXA6;Q8WVB6	E7EXA6;Q8WVB6	Chromosome transmission fidelity protein 18 homolog	CHTF18			4	3	0	6.2	5.4	0	107.43	0	5.5067	70209000	16	0.157793	0.840437	-0.135724	-0.165045	23.0884	23.5941	23.6588	23.0656	23.7251	23.9578
Color [Black]	F8W1N5;F8VZJ2;F8VNW4;F8W0W4;H0YHX9;Q13765;E9PAV3;F8VZ58;Q9BZK3	F8W1N5;F8VZJ2;F8VNW4;F8W0W4;H0YHX9;Q13765;E9PAV3;F8VZ58;Q9BZK3	Nascent polypeptide-associated complex subunit alpha;Nascent polypeptide-associated complex subunit alpha, muscle-specific form;Putative nascent polypeptide-associated complex subunit alpha-like protein	NACA;NACAP1			2	2	2	38	38	38	7.813	0	3.7017	284470000	11	0.275736	0.70707	-0.236275	-0.27993	25.6761	25.3476	25.7616	25.685	25.3648	26.4442
Color [Black]	E9PB61;Q86V81	E9PB61;Q86V81	THO complex subunit 4	ALYREF			5	5	5	34.1	34.1	34.1	27.557	0	11.303	895380000	23	0.215005	0.655549	0.407048	0.329412	27.4714	25.961	28.0396	27.2511	27.0302	25.9693
Color [Black]	E9PDE8;O95757;D6RJ96	E9PDE8;O95757;D6RJ96	Heat shock 70 kDa protein 4L	HSPA4L			30	26	26	43.4	40.3	40.3	91.953	0	49.235	4462300000	115	1.51083	0.653047	0.184668	0.331835	28.8044	28.6408	28.7064	28.4783	28.584	28.5353
Color [Black]	E9PDF6;O43795;H7C2Y7;E7EQD9;C9JUP5;C9JYW1;A0A0U1RRI3;C9K0I9;G3V342;Q9UBC5	E9PDF6;O43795	Unconventional myosin-Ib	MYO1B			15	15	15	16.4	16.4	16.4	128.48	0	25.913	2597700000	81	1.00766	0.621968	0.218359	0.362916	28.3106	28.1243	28.3327	28.1902	27.9407	27.9816
Color [Black]	E9PDR0;P05166;C9JQS9;E7EX59;E7EUY3;E7ETT1;E7ETT4;E9PEC3;F8WBI9;E7ENC1;H7C5C9;C9JVY9;C9JVW9;C9JAW3	E9PDR0;P05166;C9JQS9;E7EX59;E7EUY3;E7ETT1;E7ETT4;E9PEC3;F8WBI9	Propionyl-CoA carboxylase beta chain, mitochondrial	PCCB			30	30	30	64	64	64	59.403	0	199.17	35895000000	391	0.357471	0.856779	-0.0919724	-0.151484	32.3703	32.1308	32.4607	32.4714	32.4358	32.3304
Color [Black]	E9PEM5;P50851;H0YAC6;H0Y9N9	E9PEM5;P50851;H0YAC6	Lipopolysaccharide-responsive and beige-like anchor protein	LRBA			26	26	24	13.2	13.2	12.1	286.97	0	51.271	3581800000	96	0.219273	0.883237	-0.081735	-0.12668	28.0435	28.246	28.2132	28.0626	28.1836	28.5017
Color [Black]	E9PER6;O15530;Q6A1A2;H3BQ10	E9PER6;O15530;Q6A1A2	3-phosphoinositide-dependent protein kinase 1;Putative 3-phosphoinositide-dependent protein kinase 2	PDPK1;PDPK2P			6	6	6	17.6	17.6	17.6	60.328	0	7.1942	613110000	23	1.15497	0.308919	0.547184	0.757042	26.1123	26.2505	26.4428	25.749	26.0551	25.36
Color [Black]	E9PF19;Q9Y4P3;Q96E41;A0A087WXC6;F8WCR3;F8WDI9	E9PF19;Q9Y4P3;Q96E41	Transducin beta-like protein 2	TBL2			6	6	6	19.7	19.7	19.7	45.935	0	10.546	1302000000	23	1.20704	0.444486	-0.371997	-0.576887	26.9813	26.9803	27.169	27.6546	27.387	27.2051
Color [Black]	E9PFE2;Q9UHL9;H7C4Q8	E9PFE2;Q9UHL9	General transcription factor II-I repeat domain-containing protein 1	GTF2IRD1			6	6	6	9.6	9.6	9.6	106.05	0	10.202	810660000	13	0.444314	0.442898	0.663186	0.581086	26.6413	26.8954	26.4271	26.8037	26.4123	24.7583
Color [Black]	E9PFR3;Q14738;H0Y8C4;H7C5Q9;H0YJ35;H0YN84;H0YJ49	E9PFR3;Q14738;H0Y8C4	Serine/threonine-protein phosphatase 2A 56 kDa regulatory subunit delta isoform	PPP2R5D			16	16	12	28.1	28.1	22.6	69.116	0	24.592	2969500000	56	0.56445	0.621051	0.256747	0.365734	28.4849	28.0957	28.3215	28.2503	28.1695	27.7121
Color [Black]	E9PFW3;Q96CW1;A0A087WY71;C9JJ47;C9JTK4;C9JGT8;C9JJD3;C9JPV8;H7C4C3	E9PFW3;Q96CW1;A0A087WY71;C9JJ47	AP-2 complex subunit mu	AP2M1			23	23	23	50.2	50.2	50.2	52.303	0	30.8	10844000000	140	1.14994	0.561877	0.259181	0.427697	30.2232	30.2806	30.3097	30.0747	30.1504	29.8109
Color [Black]	Q5TG12;E9PGC5;Q15262;H0YDP9;H0Y6V4;A0A0G2JQF6;H0Y6P5;E9PRW2;E7EPS8;P28827	Q5TG12;E9PGC5;Q15262	Protein-tyrosine-phosphatase;Receptor-type tyrosine-protein phosphatase kappa	PTPRK			13	13	13	12.7	12.7	12.7	164.2	0	16.477	1503500000	37	0.508486	0.372863	0.796065	0.671494	27.3584	27.4039	27.526	27.5356	27.0721	25.2924
Color [Black]	E9PGM4;Q04446	E9PGM4;Q04446	1,4-alpha-glucan-branching enzyme	GBE1			6	6	6	12	12	12	75.959	0	13.222	974490000	34	0.361296	0.701644	0.213926	0.286398	26.3922	25.9824	25.9411	25.6305	26.2858	25.7576
Color [Black]	E9PGT1;Q15631;H7C1D4;A0A0J9YVW2	E9PGT1;Q15631	Translin	TSN			13	13	13	54.3	54.3	54.3	25.572	0	53.725	5733500000	98	0.352307	0.587413	-0.361842	-0.390413	29.0146	29.7391	28.7364	29.1702	29.2737	30.1317
Color [Black]	E9PGT3;Q15418;Q5SVM6;E9PAN7;E9PMM7;Q5SVM7;B7Z3B5;D6R910;D6RHW7	E9PGT3;Q15418	Ribosomal protein S6 kinase;Ribosomal protein S6 kinase alpha-1	RPS6KA1			23	16	16	41.9	33	33	81.471	0	47.821	4401800000	101	0.939413	0.663745	0.193303	0.324207	28.91	28.9054	28.8897	28.7413	28.8558	28.5281
Color [Black]	E9PGT6;Q99627;H7C3S9	E9PGT6;Q99627;H7C3S9	COP9 signalosome complex subunit 8	COPS8			4	4	4	36.4	36.4	36.4	19.344	0	6.9185	733000000	18	0.985987	0.0982178	1.44098	1.21588	26.3693	26.4282	27.0014	24.9195	24.1632	26.3933
Color [Black]	E9PGZ1;C9J813	E9PGZ1;C9J813		CALD1			23	23	1	37.1	37.1	2.4	61.705	0	100.48	4226400000	129	0.455232	0.555056	0.383116	0.444022	28.6327	28.8175	28.724	28.6203	28.7751	27.6294
Color [Black]	E9PGZ4;Q9NTJ5;F8WDN7;C9J3E3;C9JV50	E9PGZ4;Q9NTJ5;F8WDN7	Phosphatidylinositide phosphatase SAC1	SACM1L			4	4	4	9.5	9.5	9.5	55.571	0	4.1769	292320000	9	1.14568	0.180971	0.838661	0.993377	25.1288	25.3081	25.266	24.1743	25.0631	23.9496
Color [Black]	E9PH99;Q9Y4E5	E9PH99;Q9Y4E5	Zinc finger protein 451	ZNF451			5	5	5	5.2	5.2	5.2	119.33	0	19.453	206640000	8	0.0567959	0.920793	-0.094944	-0.0881044	24.9574	24.4011	24.5431	23.9357	24.4578	25.793
Color [Black]	E9PHI4;O94901;H0Y6N5;H7C2K3;C9JK55;H7C019;C9K051;H7C3X3;C9JS54;C9JJU6	E9PHI4;O94901;H0Y6N5	SUN domain-containing protein 1	SUN1			25	25	5	42.7	42.7	9.5	91.112	0	123.29	8591500000	190	0.424147	0.861269	-0.0852699	-0.145561	29.7369	29.916	29.8911	29.9557	30.0329	29.8112
Color [Black]	E9PHM6;F6QMI7;Q03001;F8W9J4;A0A0U1RQJ2;E7ETB9;Q6P0N6;H0YC82;H0YC65;Q5T0V7;E7ESK0;E7ERX3;H0YAT7	E9PHM6;F6QMI7;Q03001;F8W9J4	Dystonin	DST			88	82	82	20.9	19.6	19.6	629.78	0	127.73	10045000000	245	0.612347	0.552244	0.332741	0.447314	29.8567	29.7987	29.7158	29.677	29.7186	28.9774
Color [Black]	E9PHV5;P28290;E7EUL7;H7BZ26	E9PHV5;P28290;E7EUL7	Sperm-specific antigen 2	SSFA2			30	30	30	31.7	31.7	31.7	136.14	0	59.601	8799700000	161	0.398117	0.768493	0.151956	0.229739	29.9058	29.7975	29.8002	29.8195	29.8596	29.3685
Color [Black]	E9PK25;P23528;G3V1A4;E9PP50;E9PQB7;E9PLJ3;E9PS23	E9PK25;P23528;G3V1A4;E9PP50;E9PQB7	Cofilin-1	CFL1			17	17	10	65.7	65.7	40.7	22.728	0	237.1	51143000000	167	0.124396	0.94538	-0.0382042	-0.062389	32.5031	32.5507	32.5009	32.6067	32.7188	32.3437
Color [Black]	E9PK54	E9PK54		HSPA8			19	1	1	90.2	6.6	6.6	19.955	0.0077764	1.4698	630900000	9	0.602839	0.440828	0.509853	0.58016	26.7619	26.4237	26.6922	25.8795	25.6372	26.8316
Color [Black]	E9PK91;E9PK09;E9PQN2;E9PKI6;E9PJA7;H0YF00;H0YF63	E9PK91;E9PK09;E9PQN2;E9PKI6;E9PJA7		BCLAF1			26	1	1	30.4	1.8	1.8	100.4	0.0023955	2.1749	536340000	16	0.248891	0.787707	0.163184	0.214818	25.8515	25.6343	25.5526	25.827	25.0354	25.6865
Color [Black]	H7BXH2;E9PKF6;Q5H9R7;E9PQP7;H0YEN2;E9PK08;E9PNN8;H0YDW1;E9PKG4	H7BXH2;E9PKF6;Q5H9R7;E9PQP7;H0YEN2	Serine/threonine-protein phosphatase 6 regulatory subunit 3	PPP6R3			14	14	14	16	16	16	92.407	0	21.911	2119900000	40	0.236162	0.732171	0.228924	0.259778	27.793	27.7526	27.8808	27.4022	27.0299	28.3075
Color [Black]	E9PKG1;H7C2I1;Q99873;E9PIX6;E9PQ98;A0A087X1W2;H0YDE4;E9PNR9;E9PMW9;Q9NR22;E9PMZ2	E9PKG1;H7C2I1;Q99873;E9PIX6;E9PQ98;A0A087X1W2;H0YDE4	Protein arginine N-methyltransferase 1	PRMT1			26	26	26	77.5	77.5	77.5	37.709	0	74.367	37350000000	246	0.42769	0.622827	-0.286201	-0.364149	32.0276	31.5962	31.9229	31.8835	31.8773	32.6446
Color [Black]	E9PL17;Q92989;E9PJM4	E9PL17;Q92989	Polyribonucleotide 5-hydroxyl-kinase Clp1	CLP1			4	4	4	8.3	8.3	8.3	48.939	0	3.0372	641100000	13	0.296926	0.764802	0.169049	0.231276	25.9896	26.7083	26.1166	26.2153	26.1038	25.9884
Color [Black]	E9PL24;A0A0C4DFQ0;E9PQG4	E9PL24;A0A0C4DFQ0;E9PQG4		PDE4DIP			37	37	8	38.9	38.9	8.2	126.95	0	61.637	7865500000	123	0.110763	0.925557	-0.0542539	-0.0801016	29.1302	29.2727	29.4191	29.0155	29.477	29.4923
Color [Black]	E9PLK3;P55786;A6NEC2;H0YDG0;E9PP11;E9PJ74;E9PRQ5;H0YCQ5;E9PJY4;E9PPD4	E9PLK3;P55786	Puromycin-sensitive aminopeptidase	NPEPPS			36	36	36	49.6	49.6	49.6	102.99	0	103.87	15889000000	235	0.751188	0.624292	0.231937	0.361363	30.9998	31.1658	31.01	31.0148	30.8911	30.574
Color [Black]	E9PLP0	E9PLP0		CARS			4	3	3	37.5	30.5	30.5	14.277	0	5.6899	486310000	10	1.03601	0.233095	0.719552	0.870928	25.7113	25.4252	25.6001	25.4705	24.4186	24.6888
Color [Black]	E9PM92;O00193;E9PRZ9;E9PQA1	E9PM92;O00193;E9PRZ9	Small acidic protein	C11orf58;SMAP			3	3	3	29.3	29.3	29.3	17.634	0	32.883	1002700000	34	0.612345	0.555899	-0.328314	-0.443295	27.2064	26.9502	26.5344	27.3039	26.9535	27.4185
Color [Black]	E9PMH5;Q13490;A0A087X2B2;H0YDY3;E9PIW1;E9PI77;E9PNM6;Q13489;E9PQZ9	E9PMH5;Q13490;A0A087X2B2;H0YDY3	Baculoviral IAP repeat-containing protein 2	BIRC2			17	17	17	38.7	38.7	38.7	67.513	0	23.477	3831200000	75	1.12678	0.623317	-0.211968	-0.360203	28.9846	28.7256	28.9784	29.075	29.1534	29.0962
Color [Black]	E9PMI6;J3KN38;P54105;E9PJF4;E9PQ83	E9PMI6;J3KN38;P54105;E9PJF4	Methylosome subunit pICln	CLNS1A			5	5	5	59.9	59.9	59.9	18.259	0	33.313	2645300000	56	0.338091	0.434425	1.04237	0.58767	28.3675	27.9962	27.8857	28.1042	28.4978	24.5202
Color [Black]	E9PMR6;Q9NZN5	E9PMR6;Q9NZN5	Rho guanine nucleotide exchange factor 12	ARHGEF12			12	12	12	11.8	11.8	11.8	161.91	0	15.352	1067600000	45	2.3246	0.24549	0.501282	0.852198	26.8561	27.1162	26.8782	26.5014	26.4004	26.4448
Color [Black]	E9PN17;O75964	E9PN17;O75964	ATP synthase subunit g, mitochondrial	ATP5L			5	5	5	64.5	64.5	64.5	8.4518	0	8.9248	1569500000	34	0.11392	0.922789	0.0564378	0.0830231	27.2355	27.3414	27.6256	27.5726	27.3615	27.0991
Color [Black]	E9PP16;Q8ND30;H0YET1;E9PIK8;H0YDJ2	E9PP16;Q8ND30	Liprin-beta-2	PPFIBP2			7	5	5	13	9.7	9.7	81.379	0	5.9012	561400000	19	0.221888	0.639121	0.437199	0.344599	25.641	26.2362	25.4226	26.2281	25.8749	23.8852
Color [Black]	E9PRY8;P29692;E9PK01;A0A087X1X7;E9PQ49;E9PI39;E9PPR1;E9PL12;E9PQZ1;E9PMW7;E9PIZ1;H0YCK7;E9PK06;H0YE72;E9PK72;H0YE58;E9PQC9	E9PRY8;P29692;E9PK01;A0A087X1X7;E9PQ49;E9PI39;E9PPR1;E9PL12;E9PQZ1;E9PMW7;E9PIZ1;H0YCK7	Elongation factor 1-delta	EEF1D			17	17	7	29.8	29.8	15.4	76.569	0	178.82	47974000000	186	0.0445875	0.974551	0.020951	0.0317211	31.7379	31.6925	31.7991	31.9217	31.8334	31.4114
Color [Black]	E9PSD3;O43427;E9PJW6;H0YCE7	E9PSD3;O43427;E9PJW6	Acidic fibroblast growth factor intracellular-binding protein	FIBP			4	4	4	17.8	17.8	17.8	39.313	0	6.819	424460000	14	1.07918	0.299283	0.573821	0.765141	25.7266	25.6952	25.9478	25.5734	25.307	24.7678
Color [Black]	F1T0I1;X6RGP5	F1T0I1;X6RGP5		SEC16A			83	83	0	46.7	46.7	0	249.48	0	323.31	76663000000	831	0.0486381	0.985943	0.0104612	0.0182332	33.0367	33.0138	32.8811	33.0778	32.9108	32.9115
Color [Black]	F2Z2U4;Q9Y4A5;H0Y4W2;C9K0N1	F2Z2U4;Q9Y4A5;H0Y4W2	Transformation/transcription domain-associated protein	TRRAP			41	41	41	13.2	13.2	13.2	436.13	0	52.374	3621200000	124	1.16791	0.47487	-0.34993	-0.546011	28.1659	28.639	28.4238	28.7741	28.8095	28.6948
Color [Black]	F2Z3H6;Q9BQE9;F8WE18;F8WDZ4;Q4VC05	F2Z3H6;Q9BQE9;F8WE18;F8WDZ4;Q4VC05	B-cell CLL/lymphoma 7 protein family member B;B-cell CLL/lymphoma 7 protein family member A	BCL7B;BCL7A			3	2	2	10.8	10.8	10.8	23.487	0.0033687	1.9429	148320000	4	0.1381	0.847605	-0.133806	-0.155936	24.4144	25.0615	24.4514	25.11	25.0205	24.1981
Color [Black]	F5GWN5;O00750;Q5SW97;Q5SW98	F5GWN5;O00750	Phosphatidylinositol 4-phosphate 3-kinase C2 domain-containing subunit beta	PIK3C2B			18	18	18	15.8	15.8	15.8	181.68	0	31.825	2869200000	74	1.70106	0.37117	0.407799	0.669979	28.0888	28.1924	28.3827	27.9343	27.7054	27.8008
Color [Black]	F5GWT4;Q9H4A3;F6UYG0;H0YH68;Q96J92;K7ENT7;H0YFF1	F5GWT4;Q9H4A3	Serine/threonine-protein kinase WNK1	WNK1			55	55	47	28.5	28.5	26.4	225.5	0	231.8	23675000000	339	0.309099	0.896133	0.0666676	0.113384	31.0533	31.0985	31.136	30.9178	30.9746	31.1954
Color [Black]	F5H5V4;F5GX23;J3KN29;O00233;F5H169;F5H7X1	F5H5V4;F5GX23;J3KN29;O00233;F5H169;F5H7X1	26S proteasome non-ATPase regulatory subunit 9	PSMD9			6	6	6	42.5	42.5	42.5	16.913	0	7.5137	1536800000	34	0.00132903	0.998697	0.00172806	0.00186986	26.4459	27.5541	26.6816	27.28	26.9916	26.4048
Color [Black]	I3L521;F5GXV8;J3KPD3;F5GY08;Q9Y580;F5H606;G3V1T9	I3L521;F5GXV8;J3KPD3;F5GY08;Q9Y580	RNA-binding protein 7	RBM7			5	5	5	55.4	55.4	55.4	16.436	0	9.7393	830290000	16	0.0134675	0.990828	-0.00565147	-0.00884748	26.6417	26.9103	26.827	26.9839	26.5915	26.8206
Color [Black]	F5GYN4;J3KR44;Q96FW1;F5H6Q1;F5GYJ8;F5H3F0	F5GYN4;J3KR44;Q96FW1;F5H6Q1;F5GYJ8	Ubiquitin thioesterase OTUB1	OTUB1			9	9	9	44	44	44	28.05	0	75.944	3607000000	69	0.0585723	0.963352	-0.0275434	-0.0415586	28.9256	28.4497	28.6851	28.6818	28.5821	28.8791
Color [Black]	F5GZ90;Q9NZJ0	F5GZ90;Q9NZJ0	Denticleless protein homolog	DTL			11	11	11	20.9	20.9	20.9	74.999	0	12.309	1344000000	29	0.911719	0.584776	0.248163	0.39575	27.1826	27.3607	27.1206	26.8517	27.1817	26.886
Color [Black]	F5GZS6;J3KPF3;P08195;H0YFS2;F5H0E2;F5H867;F5GZI0;H0YFX4;F5GZR9	F5GZS6;J3KPF3;P08195	4F2 cell-surface antigen heavy chain	SLC3A2			30	30	30	53.1	53.1	53.1	64.872	0	261.66	51125000000	346	1.07221	0.434249	0.3956	0.587446	32.722	32.5174	32.5029	32.4357	32.2276	31.8922
Color [Black]	F5H039;Q9NQX3;H0YJ30;H0YJR5;G3V4R0;G3V355	F5H039;Q9NQX3	Gephyrin;Molybdopterin adenylyltransferase;Molybdopterin molybdenumtransferase	GPHN			21	21	14	36.2	36.2	27	84.733	0	71.556	4499400000	77	1.31503	0.680065	0.17318	0.308328	28.9006	28.8387	28.8228	28.5699	28.7142	28.7585
Color [Black]	F5H070;Q9Y4C1;F8WE62;C9J7Q7;C9JC73	F5H070;Q9Y4C1;F8WE62	Lysine-specific demethylase 3A	KDM3A			12	10	10	13.1	11.2	11.2	148.12	0	18.862	1232900000	45	1.03342	0.775834	-0.124705	-0.22402	26.7601	26.7323	26.6846	26.826	26.9505	26.7747
Color [Black]	F5H0F9;Q9UJX4;H0YFB5;F5H0N1;F5GY68;F5H3S5	F5H0F9;Q9UJX4	Anaphase-promoting complex subunit 5	ANAPC5			14	14	14	27.8	27.8	27.8	83.674	0	32.21	2084200000	49	0.191858	0.865157	-0.0984484	-0.14132	27.6602	27.6857	27.9314	27.7826	28.1939	27.5961
Color [Black]	F5H212;P15822	F5H212;P15822	Zinc finger protein 40	HIVEP1			11	11	11	6.6	6.6	6.6	296.67	0	11.559	647920000	21	0.310678	0.764455	-0.169029	-0.234081	25.5946	26.2014	26.1294	26.0298	26.0333	26.3695
Color [Black]	F5H2X7;Q9ULV3;Q9BTG3;Q5SYW2;H0Y5D5;F6VD24	F5H2X7;Q9ULV3;Q9BTG3;Q5SYW2;H0Y5D5	Cip1-interacting zinc finger protein	CIZ1			15	15	15	20.6	20.6	20.6	106.3	0	54.246	1217600000	60	0.633592	0.549936	-0.333644	-0.452504	27.1332	26.9568	26.9604	26.9609	27.3331	27.7573
Color [Black]	F5H365;Q15436;G3V4V1;G3V1W4;G3V3G5;G3V2R6;G3V5X8;G3V4Q2	F5H365;Q15436	Protein transport protein Sec23A	SEC23A			35	35	31	57.6	57.6	53.5	82.968	0	178.81	20710000000	255	0.280723	0.925827	-0.0453809	-0.0803107	30.8639	30.8502	30.8186	31.0168	30.83	30.8219
Color [Black]	F5H3M2;Q9BVG8;B7Z896;H3BTL6;A0A0C4DGM9;H3BMZ5;H3BV47;H3BPE2;H3BMQ3;H3BSN2;H3BUC0;A0A0A0MRS8;Q9P2E2	F5H3M2;Q9BVG8;B7Z896	Kinesin-like protein;Kinesin-like protein KIFC3	KIFC3			7	7	6	11.9	11.9	10.4	81.371	0	7.699	437550000	22	0.264839	0.695043	0.263869	0.293889	25.3526	25.6651	25.0668	25.2133	25.6524	24.4272
Color [Black]	F8VY35;F8W0J6;F5H4R6;H0YIV4;P55209;H0YHC3;F8W020;F8W118;F8VV59;B7Z9C2;H0YH88;F8VUX1;F8W543;F8VXI6;F8VRJ2;F8VVB5;B7Z4K9	F8VY35;F8W0J6;F5H4R6;H0YIV4;P55209;H0YHC3;F8W020;F8W118;F8VV59;B7Z9C2;H0YH88;F8VUX1;F8W543;F8VXI6;F8VRJ2;F8VVB5	Nucleosome assembly protein 1-like 1	NAP1L1			11	11	9	48.5	48.5	44.7	31.02	0	323.31	18608000000	140	0.389492	0.563869	0.38951	0.422635	31.0278	30.837	30.6218	30.8698	30.8183	29.6299
Color [Black]	F5H6E2;O00159;I3L204;I3L501;I3L4D4;I3L3Y6;I3L168;I3L3F5	F5H6E2;O00159	Unconventional myosin-Ic	MYO1C			49	49	49	49.9	49.9	49.9	118.99	0	180.4	21021000000	350	1.22794	0.707235	0.156762	0.279949	31.3074	31.13	31.3053	31.1103	31.0928	31.0694
Color [Black]	F5H8F7;Q9UBL3;H0YBF6;H0YAQ0	F5H8F7;Q9UBL3;H0YBF6	Set1/Ash2 histone methyltransferase complex subunit ASH2	ASH2L			13	13	13	37.6	37.6	37.6	55.324	0	21.129	2600400000	52	2.58062	0.344311	-0.399381	-0.713329	28.2195	28.1428	28.077	28.495	28.6324	28.5101
Color [Black]	F6TLX2;Q9HC38;I3L1I0;I3L3Q4;I3NI27;I3NI24;I3L2C2;I3L1F4;I3L277	F6TLX2;Q9HC38;I3L1I0;I3L3Q4	Glyoxalase domain-containing protein 4	GLOD4			6	6	6	13.3	13.3	13.3	54.719	0	5.505	1267400000	22	1.27182	0.362485	0.454446	0.680689	27.1822	27.0005	26.9039	26.8203	26.3137	26.5892
Color [Black]	F6VRR5;Q9BY77;Q8WUT1;F8WCX5;Q6R954;F8WEE2	F6VRR5;Q9BY77;Q8WUT1;F8WCX5	Polymerase delta-interacting protein 3	POLDIP3			7	7	7	23.5	23.5	23.5	48.103	0	11.304	889870000	30	1.16248	0.445922	-0.37554	-0.576062	26.2549	26.4451	26.7336	26.9692	26.8286	26.7626
Color [Black]	F6WQW2;P43487;C9JXG8;C9JJ34;C9JGV6;C9JDM3;C9JIC6	F6WQW2;P43487;C9JXG8;C9JJ34;C9JGV6;C9JDM3	Ran-specific GTPase-activating protein	RANBP1			5	5	5	20.1	20.1	20.1	31.904	0	7.2047	2248800000	28	0.144017	0.954198	0.0297012	0.0515158	27.8741	27.8628	27.9459	27.7251	27.9035	27.9652
Color [Black]	F8VPD4;P27708;H7C2E4;H7BZB3;H7C3Z5	F8VPD4;P27708	CAD protein;Glutamine-dependent carbamoyl-phosphate synthase;Aspartate carbamoyltransferase;Dihydroorotase	CAD			95	95	92	54.3	54.3	53.6	236.02	0	323.31	57728000000	748	2.36085	0.551258	0.242198	0.447141	32.7523	32.6628	32.6949	32.399	32.4762	32.5082
Color [Black]	J3KPG5;F8VU39;Q9UIF9;A0A0C4DGI9;H0YII3;H0YHL2	J3KPG5;F8VU39;Q9UIF9;A0A0C4DGI9	Bromodomain adjacent to zinc finger domain protein 2A	BAZ2A			18	18	18	11.5	11.5	11.5	208.07	0	33.968	3293100000	107	0.0719295	0.922936	0.0714366	0.0842444	28.5412	28.5594	28.743	28.9638	28.7996	27.8658
Color [Black]	F8VWL3;B7Z493;E9PJX4;Q96M96;F8W1R0;E9PQT1;E9PNX0	F8VWL3;B7Z493;E9PJX4;Q96M96;F8W1R0	FYVE, RhoGEF and PH domain-containing protein 4	FGD4			9	9	9	13.6	13.6	13.6	101	0	13.363	645140000	39	0.18827	0.83421	-0.13011	-0.17025	25.9708	26.0559	25.8532	26.4496	25.5907	26.23
Color [Black]	F8VXG7;Q99590;A0A0A0MTP7;A0A087WTB7	F8VXG7;Q99590	Protein SCAF11	SCAF11			33	33	33	23.2	23.2	23.2	142.6	0	54.005	8280500000	166	0.570524	0.836469	-0.0970802	-0.168637	29.9784	30.0334	29.994	30.1187	30.216	29.9624
Color [Black]	F8VY01;Q6ZV73	F8VY01;Q6ZV73	FYVE, RhoGEF and PH domain-containing protein 6	FGD6			5	5	5	5.1	5.1	5.1	135.5	0	55.402	333820000	18	0.521267	0.412643	0.655244	0.622681	25.3652	25.5817	25.6148	23.7815	25.2821	25.5324
Color [Black]	F8VYN9;P40616;B4DZG7;F8VP99;F8VP63	F8VYN9;P40616;B4DZG7	ADP-ribosylation factor-like protein 1	ARL1			4	4	4	20.1	20.1	20.1	21.778	0	7.9485	1625100000	21	0.454313	0.366	-0.983568	-0.686318	26.291	27.2225	26.1405	27.1281	26.2739	29.2027
Color [Black]	F8VZ44;Q9NRG9;H3BU82;F8VUB6	F8VZ44;Q9NRG9;H3BU82	Aladin	AAAS			11	11	11	33.9	33.9	33.9	45.634	0	26.9	2309600000	62	0.0361573	0.988246	0.0090332	0.0154517	28.1685	27.9557	27.945	28.0076	28.0917	27.9428
Color [Black]	F8VZG5;F8W1A4;P54819;G3V213;F8VY04;F8VPP1	F8VZG5;F8W1A4;P54819;G3V213;F8VY04	Adenylate kinase 2, mitochondrial;Adenylate kinase 2, mitochondrial;Adenylate kinase 2, mitochondrial, N-terminally processed	AK2			5	5	5	35.2	35.2	35.2	17.499	0	6.2885	597020000	15	0.15053	0.84205	0.137714	0.163725	25.7969	25.9737	26.4629	26.362	26.04	25.4184
Color [Black]	F8VZX2;H3BRU6;F8W0G4;F8VXH9;F8W1G6;H3BND9	F8VZX2;H3BRU6		PCBP2			21	14	2	80.7	62.9	7.5	33.8	0	165.91	35990000000	148	0.0164667	0.982227	0.0174567	0.0204961	31.8636	31.9713	31.9352	32.2046	32.3053	31.2078
Color [Black]	F8W0Q9;Q8NEY8;B7Z8L1;F8WF16;F8W6A0;F8VPY7;F8VWU8;F8VRK2;REV__K7EN69	F8W0Q9;Q8NEY8;B7Z8L1;F8WF16;F8W6A0	Periphilin-1	PPHLN1			10	10	10	23.4	23.4	23.4	44.682	0	10.733	1424600000	28	1.63666	0.336645	-0.451628	-0.721435	27.0764	27.2374	27.363	27.7739	27.7704	27.4875
Color [Black]	F8W1F5;Q8IVF7	F8W1F5;Q8IVF7	Formin-like protein 3	FMNL3			3	3	2	3.6	3.6	2.3	117.08	0	3.9839	269120000	16	0.938899	0.58892	0.241344	0.389131	24.8939	24.8167	25.0881	24.719	24.5254	24.8303
Color [Black]	F8W7U8;P49959;F5GXT0;F5H742;F5H256	F8W7U8;P49959	Double-strand break repair protein MRE11A	MRE11A			17	17	17	32.5	32.5	32.5	80.521	0	19.269	2488900000	45	0.29583	0.900714	-0.0618591	-0.105783	27.7736	27.6426	27.8844	27.8034	27.9216	27.7612
Color [Black]	F8W8C2;Q9HBM0;F2Z3A6	F8W8C2;Q9HBM0;F2Z3A6	Vezatin	VEZT			10	10	10	19.1	19.1	19.1	82.277	0	11.887	476300000	27	0.341365	0.586644	0.371872	0.391167	25.8221	25.2558	25.879	25.5434	25.8114	24.4866
Color [Black]	F8W914;Q9NQC3;H7C106;A0A0U1RQR6	F8W914;Q9NQC3;H7C106	Reticulon;Reticulon-4	RTN4			6	6	6	28.1	28.1	28.1	37.144	0	54.71	4093000000	41	0.39187	0.874521	-0.0771376	-0.132297	28.804	28.7781	28.8442	28.8455	28.7706	29.0417
Color [Black]	F8W9F9;H0Y7T5;Q9Y3S1;H0Y7R3;H0Y7J9;A6PVV2;H0Y493;E9PCD1;B1AQN8	F8W9F9;H0Y7T5;Q9Y3S1;H0Y7R3;H0Y7J9;A6PVV2;H0Y493	Serine/threonine-protein kinase WNK2	WNK2			18	12	10	8.3	6.5	6.1	234.38	0	27.006	1810500000	55	0.441833	0.584435	0.322767	0.39671	27.2725	27.4689	27.8593	26.7766	27.1741	27.6817
Color [Black]	F8W9S7;Q14C86;C9IZ08;B4DGD8;B0QZ65;H0Y7I9;H0Y4E7;A0A0A0MQV8;C9IZX9	F8W9S7;Q14C86;C9IZ08	GTPase-activating protein and VPS9 domain-containing protein 1	GAPVD1			42	42	42	34.3	34.3	34.3	157.46	0	144.68	17967000000	244	2.41653	0.572018	0.22261	0.414566	30.9098	30.8421	30.8625	30.5875	30.6875	30.6717
Color [Black]	F8W9U3;Q96IU4;B4DQI4	F8W9U3;Q96IU4;B4DQI4	Alpha/beta hydrolase domain-containing protein 14B	ABHD14B			4	4	4	25	25	25	22.38	0	7.2524	942710000	36	0.132983	0.95934	0.0265497	0.0462934	26.9434	26.7959	26.8193	26.7305	26.9294	26.819
Color [Black]	F8WA39;Q13613;Q8NEC6;H0YDX3;E9PIH9;H7BZJ1;H7C406;E9PPP8	F8WA39;Q13613;Q8NEC6	Myotubularin-related protein 1	MTMR1			9	9	9	18	18	18	75.717	0	10.274	1138300000	28	0.818842	0.590097	0.248784	0.388301	26.7682	27.0588	26.6064	26.5876	26.4699	26.6295
Color [Black]	F8WBF9;Q9UGV2;Q5TH30	F8WBF9;Q9UGV2;Q5TH30	Protein NDRG3	NDRG3			3	3	3	14.6	14.6	14.6	30.723	0	6.4725	631760000	23	2.11623	0.535635	0.263407	0.476324	26.1378	26.1112	26.1654	25.8465	25.9731	25.8046
Color [Black]	F8WBJ6;Q9NRX1	F8WBJ6;Q9NRX1	RNA-binding protein PNO1	PNO1			3	3	3	27.9	27.9	27.9	15.175	0	4.9403	388150000	10	0.420717	0.480424	0.578763	0.532713	25.7936	25.621	25.6727	25.1025	26.136	24.1124
Color [Black]	F8WD26;J3KP06;Q8WWI1	F8WD26;J3KP06;Q8WWI1	LIM domain only protein 7	LMO7			66	66	0	45.7	45.7	0	186.18	0	308.26	25327000000	406	0.472188	0.844016	-0.0935402	-0.159666	30.7143	30.9007	30.7871	30.7738	30.9056	31.0034
Color [Black]	G3V126;Q9UI12	G3V126;Q9UI12	V-type proton ATPase subunit H	ATP6V1H			7	7	7	21.9	21.9	21.9	51.57	0	21.168	2247200000	46	0.260855	0.761703	-0.186783	-0.237836	28.2746	27.452	27.7102	28.0606	27.7144	28.222
Color [Black]	G3V1C3;Q9BZZ5;H0YER7;E9PQK6	G3V1C3;Q9BZZ5;H0YER7	Apoptosis inhibitor 5	API5			6	6	6	14.5	14.5	14.5	57.56	0	7.0864	805500000	15	0.848061	0.574987	-0.261859	-0.406988	26.3347	26.3532	26.3431	26.4453	26.4798	26.8914
Color [Black]	G3V1L9;Q07157;H0YKB1;H0Y3R8;H0YLT6	G3V1L9;Q07157	Tight junction protein ZO-1	TJP1			91	91	5	62.7	62.7	5.2	197.46	0	323.31	62982000000	860	3.36843	0.455276	0.298331	0.565221	32.6226	32.6662	32.6974	32.3565	32.3379	32.3969
Color [Black]	G3V394	G3V394		MYO5A			17	17	1	11.5	11.5	0.8	215.47	0	19.049	1967100000	34	0.957223	0.0932917	1.54648	1.23095	27.663	27.6284	27.8216	26.9276	26.896	24.65
Color [Black]	G3V448;Q9H3N1	G3V448;Q9H3N1	Thioredoxin-related transmembrane protein 1	TMX1			2	2	2	19	19	19	11.911	0.00082804	2.4687	352440000	10	0.246306	0.7856	-0.170008	-0.219944	26.1851	25.8408	25.9292	25.7733	26.6327	26.059
Color [Black]	G3V529;Q9GZR7;F5GYL3;A0A087WXU8	G3V529;Q9GZR7;F5GYL3;A0A087WXU8	ATP-dependent RNA helicase DDX24	DDX24			28	28	28	42.2	42.2	42.2	91.48	0	147.76	5016800000	138	0.59804	0.787252	-0.129833	-0.217425	29.1887	29.0456	28.9786	29.0627	29.22	29.3198
Color [Black]	G3V599;O15320;Q96PC5;G3V5K6;G3V3C4;A4FU28;Q86UF2;A4D2H0	G3V599;O15320;Q96PC5	cTAGE family member 5;Melanoma inhibitory activity protein 2	CTAGE5;MIA2			14	14	12	11.9	11.9	10.4	151.72	0	22.056	1610600000	53	0.600283	0.526183	-0.380199	-0.485237	27.1936	26.7626	26.6019	27.1147	26.9217	27.6622
Color [Black]	G3V5T9;P24941;E7ESI2;G3V317	G3V5T9;P24941;E7ESI2	Cyclin-dependent kinase 2	CDK2			18	16	15	54.6	49.1	49.1	39.178	0	33.822	9498000000	152	0.394607	0.824767	0.111494	0.180019	29.9894	30.1169	30.0287	30.1216	29.9487	29.7303
Color [Black]	G3V5V3;O60524;G3V4D9;G3V547	G3V5V3;O60524	Nuclear export mediator factor NEMF	NEMF			9	9	9	10.6	10.6	10.6	113.95	0	6.9564	577870000	16	0.719212	0.30918	-0.730034	-0.757148	24.3646	25.8361	25.031	25.7378	25.5261	26.158
Color [Black]	G3V5Z7;P60900;G3V295;G3V3U4;G3V3I1;G3V4S5;G3V2S7;H0YJC4	G3V5Z7;P60900;G3V295;G3V3U4;G3V3I1	Proteasome subunit alpha type;Proteasome subunit alpha type-6	PSMA6			7	7	7	30.6	30.6	30.6	28.147	0	11.069	1596700000	42	0.57034	0.230084	-1.36908	-0.873414	23.6711	26.7507	26.9672	27.1786	27.0196	27.2981
Color [Black]	G5E933;O95248;H0Y5W8;Q86WG5	G5E933;O95248	Myotubularin-related protein 5	SBF1			18	18	18	13.5	13.5	13.5	208.44	0	21.139	1491100000	42	1.65622	0.339172	0.447767	0.718503	27.6546	27.2982	27.3823	27.0465	26.8777	27.0676
Color [Black]	G5E953;Q13615	G5E953;Q13615	Myotubularin-related protein 3	MTMR3			14	14	13	18.1	18.1	17.4	117.57	0	21.1	1826100000	53	2.03411	0.37394	0.386444	0.663924	27.5966	27.5579	27.6889	27.2882	27.3116	27.0841
Color [Black]	G5E972;P42167;H0YJH7	G5E972;P42167	Lamina-associated polypeptide 2, isoforms beta/gamma;Thymopoietin;Thymopentin	TMPO			18	3	3	44.2	8.9	8.9	46.306	0	4.9073	854240000	15	0.255216	0.774065	0.173329	0.225147	26.4115	26.6426	26.4159	25.822	26.6962	26.4318
Color [Black]	G5E9A6;P51784;Q5JXD3	G5E9A6;P51784	Ubiquitin carboxyl-terminal hydrolase;Ubiquitin carboxyl-terminal hydrolase 11	USP11			14	13	12	22.6	21.6	21.6	105.03	0	41.036	1970500000	62	0.30265	0.84671	0.0994765	0.156982	27.7529	28.0353	27.8126	27.7593	27.9488	27.5943
Color [Black]	I3L4X3;G5E9C2;Q15653	I3L4X3;G5E9C2;Q15653	NF-kappa-B inhibitor beta	NFKBIB			3	3	3	18.9	18.9	18.9	25.119	0	4.4504	794970000	16	0.407653	0.454496	0.699109	0.569406	26.2779	26.2415	26.0339	26.3121	26.101	24.0428
Color [Black]	G5E9D4;Q96EB1;E9PPJ9	G5E9D4;Q96EB1	Elongator complex protein 4	ELP4			8	8	8	20	20	20	58.832	0	13.334	1187400000	27	0.501591	0.678924	0.211591	0.30918	26.7515	27.0811	27.2648	26.6454	26.8027	27.0146
Color [Black]	G5E9D5;Q9BQ52;E7ES68;H7C2I4;J3QRS2;V9GYU5;J3QL08;V9GZ72;V9GYS7;J3QLK4	G5E9D5;Q9BQ52;E7ES68	Zinc phosphodiesterase ELAC protein 2	ELAC2			17	17	17	32.6	32.6	32.6	90.036	0	30.948	1816100000	43	0.273777	0.787707	0.159608	0.217495	27.9957	27.5687	28.099	27.704	28.0311	27.4495
Color [Black]	G5E9E7;A0A087X0K9	G5E9E7;A0A087X0K9		TJP1			87	1	1	61	0.9	0.9	189.67	0.0031381	2.024	1714300000	11	1.2439	0.352276	0.481138	0.705877	27.5777	27.8927	27.4597	27.4066	26.9763	27.1038
Color [Black]	G5E9W3;Q9UKF6;C9JZH6	G5E9W3;Q9UKF6	Cleavage and polyadenylation specificity factor subunit 3	CPSF3			7	7	7	11.3	11.3	11.3	73.476	0	13.79	749060000	28	0.225479	0.678591	0.33312	0.30914	26.3682	26.571	26.2011	26.5042	26.7182	24.9185
Color [Black]	G5EA30;Q92879;E9PQK4;E9PSH0;E9PKU1;Q5VZZ6;A0A0J9YX66;A0A1B0GU44;E9PC62;A0A1B0GUN8;A0A0J9YXJ0;O95319;E9PKA1;F5H4Y5;F5H0D8;V9GYD9	G5EA30;Q92879;E9PQK4;E9PSH0;E9PKU1	CUGBP Elav-like family member 1	CELF1			6	6	6	13.2	13.2	13.2	55.142	0	7.6672	1293300000	35	0.213399	0.668817	0.383012	0.320031	26.891	27.1782	26.9839	27.2607	27.3899	25.2534
Color [Black]	G5EA36;I3L394;I3L328;F6QPS0;K7EMA6;I3L2Z8;E9PRZ6	G5EA36		CDC27			16	16	1	26.1	26.1	1.2	91.737	0	25.605	1735700000	55	0.0440438	0.949369	0.0532602	0.0583507	26.7653	27.5943	27.5046	27.1525	26.7291	27.8229
Color [Black]	G5EA48;Q7Z6B7	G5EA48;Q7Z6B7	SLIT-ROBO Rho GTPase-activating protein 1	SRGAP1			15	13	13	20.7	18.4	18.4	116.84	0	16.451	2411800000	48	0.707773	0.498971	0.388025	0.517175	27.6822	28.082	27.9914	27.5582	27.8954	27.138
Color [Black]	G8JLA2;F8VZU9;F8W180;F8VXL3	G8JLA2;F8VZU9;F8W180		MYL6			10	10	1	73.7	73.7	17.8	17.089	0	95.506	46989000000	121	0.679557	0.474373	0.429936	0.545942	32.3266	32.2304	32.3892	32.2684	32.0568	31.3312
Color [Black]	G8JLB3;Q9Y606;F5H1S9;F5GY32;F5GXL3;F5H168;F8W9U5;F5H1B2	G8JLB3;Q9Y606;F5H1S9;F5GY32	tRNA pseudouridine synthase;tRNA pseudouridine synthase A, mitochondrial	PUS1			11	11	11	32	32	32	42.92	0	15.788	1132200000	26	0.157992	0.892288	-0.0809498	-0.116973	27.0005	27.0589	26.4915	27.0055	26.7987	26.9895
Color [Black]	G8JLB6;P31943;E9PCY7;H0YB39;H0YBD7;D6RIT2;D6RIU0;D6RBM0;E7EQJ0;D6RAM1;D6R9T0;D6RFM3;D6RDU3;D6RJ04;D6RIH9;H0YBG7;E7EN40;D6RDL0;E5RGV0;D6RF17;E5RGH4;H0YAQ2;D6R9D3;E5RJ94;H0YBK1	G8JLB6;P31943;E9PCY7;H0YB39;H0YBD7	Heterogeneous nuclear ribonucleoprotein H;Heterogeneous nuclear ribonucleoprotein H, N-terminally processed	HNRNPH1			25	25	18	52.1	52.1	42.2	51.229	0	323.31	111190000000	475	0.46442	0.67623	-0.21921	-0.311346	33.9966	33.5749	33.7843	34.205	34.1285	33.6799
Color [Black]	G8JLD5;F8VUJ9;H0YHY4;F8VR28;F8VYL3;H0YI79	G8JLD5		DNM1L			38	2	2	60.4	3.2	3.2	79.621	0	8.1101	340990000	19	0.573178	0.518583	0.405225	0.497451	25.4897	25.8472	25.6782	25.6365	25.4843	24.6786
Color [Black]	H0Y2S9;H0Y7E2;H7C3G6;J3QRL2;K7EL39;J3QL44	H0Y2S9;H0Y7E2		MPRIP			46	14	13	32.8	13.3	12.7	203.37	0	16.335	1129800000	44	0.520789	0.399562	0.701618	0.642594	26.7341	26.9147	26.7653	26.9594	26.3762	24.9738
Color [Black]	H0Y2W2;Q5T2N8;J3QSF3;Q5SV16	H0Y2W2		ATAD3A			9	9	0	17.8	17.8	0	64.243	0	11.219	761750000	31	0.537419	0.317115	0.961599	0.745756	26.2416	26.816	26.5184	26.2721	26.3973	24.0218
Color [Black]	Q5QPK2;H0Y368;O60762;Q5QPJ9	Q5QPK2;H0Y368;O60762	Dolichol-phosphate mannosyltransferase subunit 1	DPM1			13	13	13	38.7	38.7	38.7	32.426	0	37.283	2916500000	76	0.433465	0.835442	0.101819	0.169538	28.2907	28.2836	28.3346	28.005	28.2726	28.3259
Color [Black]	H0Y3N9;Q9UPP1;H0Y589	H0Y3N9;Q9UPP1;H0Y589	Histone lysine demethylase PHF8	PHF8			4	4	4	6.4	6.4	6.4	105.85	0	6.1907	504300000	16	0.688501	0.200085	-1.28045	-0.951008	25.2904	24.7221	24.5133	25.156	25.471	27.7401
Color [Black]	H0Y507;Q5TCZ1	H0Y507;Q5TCZ1	SH3 and PX domain-containing protein 2A	SH3PXD2A			8	6	6	9.8	8	8	116.37	0	6.9307	404060000	19	2.0667	0.309059	0.449877	0.758006	25.3761	25.6076	25.5321	25.1833	24.9867	24.9962
Color [Black]	H0Y5B4;H7BZ11;J3KQN4;P83881;H7BY91;H0Y3V9;R4GN19	H0Y5B4;H7BZ11;J3KQN4;P83881;H7BY91;H0Y3V9	60S ribosomal protein L36a	RPL36A;RPL36A-HNRNPH2			10	10	2	49.1	49.1	9.8	13.228	0	14.196	3393200000	54	0.234795	0.831079	0.120909	0.172144	28.2935	28.5633	28.6407	28.3422	28.0985	28.6941
Color [Black]	H0Y5F5;H0YEU6;H0YCC8;H0YER0	H0Y5F5	Polyadenylate-binding protein	PABPC4			42	2	0	51.3	3.6	0	60.133	0	3.7312	1413600000	20	0.103381	0.895287	-0.0949739	-0.114343	26.6004	26.441	26.7722	26.8159	27.1801	26.1025
Color [Black]	H0Y720	H0Y720		TNRC6B			48	1	1	57.4	1.1	1.1	148.57	0.003143	2.0502	391840000	10	0.126598	0.841364	-0.152077	-0.161751	25.0525	26.0961	24.9675	25.1526	25.9977	25.4221
Color [Black]	H7C5A5;H0Y860;Q9P246;H7C5K2;R4GNC5;R4GN82;R4GMP0;H7C5C6	H7C5A5;H0Y860;Q9P246;H7C5K2	Stromal interaction molecule 2	STIM2			4	4	4	7.3	7.3	7.3	68.007	0.00083264	2.5217	343680000	14	0.501728	0.427123	0.628313	0.599918	24.9232	25.2693	25.1494	25.1225	24.9179	23.4165
Color [Black]	H0YAN8;O15013;E9PB39	H0YAN8;O15013	Rho guanine nucleotide exchange factor 10	ARHGEF10			8	8	8	12.2	12.2	12.2	109.65	0	8.1081	591230000	19	0.704025	0.192362	1.33003	0.976571	26.0701	26.4046	26.2322	26.5521	24.4919	23.6729
Color [Black]	H0YCK3	H0YCK3		ADAR			58	1	1	46.9	1.9	1.9	132.65	0	3.7742	1147800000	14	0.903779	0.0787952	1.9193	1.28739	27.3889	27.5678	27.3071	25.1843	27.3495	23.972
Color [Black]	H0YDU8;P53041;A8MU39;M0R196;A0A087WY80;E7EU14	H0YDU8;P53041;A8MU39	Serine/threonine-protein phosphatase;Serine/threonine-protein phosphatase 5	PPP5C			12	12	12	30.9	30.9	30.9	55.096	0	24.791	2086600000	68	0.821234	0.482172	0.379127	0.531106	27.902	27.7516	27.7423	27.4914	27.7375	27.0296
Color [Black]	H0YEB6;O60232;G3V1B8;H0YEK1;E9PN57;E9PK41	H0YEB6;O60232;G3V1B8	Sjoegren syndrome/scleroderma autoantigen 1	SSSCA1			7	7	7	64.8	64.8	64.8	20.916	0	12.76	4394400000	47	0.22753	0.706555	-0.274689	-0.282451	28.6788	28.2707	28.3463	28.4854	28.0518	29.5828
Color [Black]	H0YH87;V9GY86;Q99700;F8WB06;F8VQP2;F8VRK6;F8W0B5;F8VVY6	H0YH87;V9GY86;Q99700;F8WB06;F8VQP2	Ataxin-2	ATXN2			27	27	27	36.2	36.2	36.2	98.004	0	129.43	9982900000	179	0.481698	0.699263	0.196029	0.289617	29.9611	30.2347	30.0571	30.0612	30.0301	29.5735
Color [Black]	H0YLA4;Q00796;H0YKB3	H0YLA4;Q00796	Sorbitol dehydrogenase	SORD			7	7	7	23.2	23.2	23.2	36.229	0	7.8681	1019900000	23	0.115612	0.939956	-0.0433458	-0.0681282	26.5812	26.5559	26.289	26.6755	26.3352	26.5453
Color [Black]	H0YLN8;Q96QT4;A0A0C4DGL2	H0YLN8;Q96QT4	Transient receptor potential cation channel subfamily M member 7	TRPM7			10	10	10	8.4	8.4	8.4	212.62	0	15.426	658540000	40	0.720172	0.426725	0.486731	0.601557	25.8248	26.2482	26.4063	25.6126	26.1431	25.2633
Color [Black]	H0YM23;O75179;H0YLQ3	H0YM23;O75179	Ankyrin repeat domain-containing protein 17	ANKRD17			50	50	35	28.6	28.6	22.3	263.25	0	323.31	16316000000	330	0.892362	0.608146	0.233625	0.375574	30.8645	30.8796	30.9292	30.8154	30.7362	30.4209
Color [Black]	H0YMV8;Q71UM5;C9JLI6	H0YMV8;Q71UM5;C9JLI6	40S ribosomal protein S27;40S ribosomal protein S27-like	RPS27L			7	2	2	38	13	13	11.345	0	4.0657	3924300000	31	0.348741	0.441934	0.931938	0.579235	28.2702	28.9535	28.5683	28.4466	29.0394	25.5102
Color [Black]	H0YN18;P25789;H0YMZ1;H0YL69;H0YKT8;H0YMI6;H0YMA1;H0YKS0;H0YLC2;H0YMV3;H0YLS6	H0YN18;P25789;H0YMZ1;H0YL69;H0YKT8;H0YMI6;H0YMA1	Proteasome subunit alpha type-4;Proteasome subunit alpha type;Proteasome subunit beta type	PSMA4			7	7	7	29.1	29.1	29.1	26.282	0	18.434	1830500000	36	1.48055	0.63102	-0.198678	-0.353398	27.4898	27.4587	27.3934	27.7504	27.6254	27.5621
Color [Black]	H0YN81;Q9GZS3;H0YMF9;H0YM76;H0YLA1;H3BQA8;H0YL19	H0YN81;Q9GZS3;H0YMF9	WD repeat-containing protein 61;WD repeat-containing protein 61, N-terminally processed	WDR61			3	3	3	19.7	19.7	19.7	32.253	0	5.6529	704650000	20	0.260369	0.736819	-0.210611	-0.256136	26.055	26.1711	25.579	25.7779	25.9952	26.6637
Color [Black]	H0YNU5;P54132	H0YNU5;P54132	Bloom syndrome protein	BLM			7	7	7	7	7	7	144.47	0	12.155	1476100000	45	0.913388	0.476926	-0.37276	-0.539807	27.1287	27.5182	27.2401	27.5634	27.4751	27.9667
Color [Black]	H0YNW5;P33316;A0A0C4DGL3;H0YKC5;H0YMM5;H0YNJ9;H0YKI0;H0YMP1	H0YNW5;P33316;A0A0C4DGL3;H0YKC5;H0YMM5;H0YNJ9;H0YKI0	Deoxyuridine 5-triphosphate nucleotidohydrolase, mitochondrial	DUT			7	7	7	57.5	57.5	57.5	17.827	0	36.382	4091800000	49	0.0622093	0.967683	-0.0238476	-0.0376661	28.5207	28.7063	28.4368	28.7439	28.6125	28.379
Color [Black]	H3BM67;H3BUP2;H3BUN4;O60936	H3BM67;H3BUP2;H3BUN4;O60936	Nucleolar protein 3	NOL3			2	2	2	19.6	19.6	19.6	14.924	0.0055346	1.6994	536350000	7	1.18628	0.476289	0.343326	0.539772	26.6269	26.4134	26.2833	26.0291	26.2802	25.9842
Color [Black]	H3BV80;H3BMM9;H3BTC0;Q15287;H3BPG5;H3BMS0;H3BRK4;H3BTV0;H3BNI3;H3BP82;H3BTR6;H3BUG0;H3BTY0;H3BNU7;H3BUL0	H3BV80;H3BMM9;H3BTC0;Q15287;H3BPG5;H3BMS0	RNA-binding protein with serine-rich domain 1	RNPS1			9	9	9	42.2	42.2	42.2	24.561	0	25.13	6000300000	92	0.0555604	0.940221	0.060662	0.0691832	29.4649	29.3154	29.6081	29.851	29.6811	28.6743
Color [Black]	H3BMU1;H3BUI0;P53990;F5GXM3;H3BQF7;J3KR23;H3BRE2;H3BPP6	H3BMU1;H3BUI0;P53990;F5GXM3;H3BQF7;J3KR23	IST1 homolog	IST1			5	5	5	27.2	27.2	27.2	23.375	0	3.684	1045100000	16	0.917966	0.172748	1.07546	1.02702	26.7811	26.6645	26.6822	24.5442	26.2405	26.1166
Color [Black]	H3BNP3;H3BTL2;H3BS02;O14874;H3BQP2	H3BNP3;H3BTL2;H3BS02;O14874;H3BQP2	[3-methyl-2-oxobutanoate dehydrogenase [lipoamide]] kinase, mitochondrial	BCKDK			2	2	2	28.4	28.4	28.4	9.3597	0.0073529	1.5333	183980000	8	0.149373	0.920572	0.0567106	0.08841	24.48	24.4671	24.5029	24.6845	24.3968	24.1986
Color [Black]	H3BP71;O75150;H3BS50;A0A087WTK2;H3BQ99;H3BUL6;I3L332	H3BP71;O75150	E3 ubiquitin-protein ligase BRE1B	RNF40			14	14	13	20.4	20.4	20.4	109.05	0	19.963	1487400000	41	0.70247	0.442683	-0.467079	-0.581457	26.9704	27.4142	26.9092	27.464	27.1769	28.0541
Color [Black]	H3BPE1;H3BQK9;E9PNZ4;H0Y314;H0Y4F5;E9PLY0;H0Y6T5;H0Y7I1;E9PS75;H0YBX0	H3BPE1;H3BQK9		MACF1			170	169	4	27.6	27.5	0.6	856.87	0	323.31	40874000000	873	2.20522	0.521166	0.273169	0.494974	31.9944	32.0015	32.0228	31.6647	31.7012	31.8332
Color [Black]	H3BPU4;Q9UGJ1	H3BPU4;Q9UGJ1	Gamma-tubulin complex component 4	TUBGCP4			2	2	2	6.3	6.3	6.3	44.905	0	3.9314	522330000	13	0.695556	0.31877	0.713083	0.737325	26.1757	26.0043	25.9602	24.4092	25.8209	25.7709
Color [Black]	H3BQM0;Q8NDF8;E9PC61	H3BQM0;Q8NDF8;E9PC61	Non-canonical poly(A) RNA polymerase PAPD5	PAPD5			10	10	10	25.9	25.9	25.9	64.693	0	18.528	1060800000	39	0.540963	0.669484	-0.216851	-0.320304	26.6634	26.7322	26.5832	26.539	26.9902	27.1002
Color [Black]	H3BRB3;Q14807;H3BTH5;I3L306	H3BRB3;Q14807	Kinesin-like protein;Kinesin-like protein KIF22	KIF22			9	9	9	24.2	24.2	24.2	67.752	0	18.255	1014200000	44	0.877154	0.579676	-0.256529	-0.403237	26.6702	26.3665	26.3729	26.656	26.614	26.9093
Color [Black]	H3BSW6;Q2VPK5;H3BNU5	H3BSW6;Q2VPK5	Cytoplasmic tRNA 2-thiolation protein 2	CTU2			6	6	6	11.4	11.4	11.4	63.681	0	6.5218	613990000	18	1.44849	0.0743684	1.14182	1.31814	25.9361	26.0617	26.0821	25.2738	24.1587	25.222
Color [Black]	H3BUX2;J3KNF8;O43169;D6RFH4;J3QR91	H3BUX2;J3KNF8;O43169;D6RFH4;J3QR91	Cytochrome b5 type B	CYB5B			4	4	4	47.1	47.1	47.1	15.716	0	22.942	1493700000	26	0.206771	0.768148	0.200293	0.229013	27.4428	28.5414	28.4442	28.0382	27.6843	28.105
Color [Black]	H7BXF5;Q9H0E3;C9J683;C9JTJ5	H7BXF5;Q9H0E3	Histone deacetylase complex subunit SAP130	SAP130			9	9	9	9.3	9.3	9.3	111.28	0	10.926	988740000	25	0.135213	0.856586	0.12801	0.15075	26.3717	27.092	27.2013	26.8488	27.112	26.3203
Color [Black]	H7BXI1;A0A087WXU3;A0FGR8	H7BXI1;A0A087WXU3;A0FGR8	Extended synaptotagmin-2	ESYT2			16	16	16	23.2	23.2	23.2	98.008	0	23.975	2043800000	41	0.767168	0.540008	0.320033	0.462452	27.917	27.8357	28.3721	27.7064	27.5652	27.8931
Color [Black]	H7BXY3;Q7L2E3	H7BXY3;Q7L2E3	Putative ATP-dependent RNA helicase DHX30	DHX30			28	28	28	29.2	29.2	29.2	130.55	0	44.332	7240400000	152	0.749811	0.723297	0.159239	0.266491	29.6552	29.7362	29.6192	29.6418	29.5556	29.3355
Color [Black]	H7BYT1;P48730;B0QY35;B0QY34;H0Y645;B0QY36;J3QQI9;H0Y2N6;J3KRM8;B4DLF1	H7BYT1;P48730;B0QY35;B0QY34;H0Y645;B0QY36	Casein kinase I isoform delta	CSNK1D;CSNK1E			8	8	2	25.5	25.5	10.8	49.064	0	5.0734	780250000	16	0.972658	0.155834	1.08895	1.06288	26.5597	26.1559	26.6587	26.0966	25.6033	24.4075
Color [Black]	H7C0C1;P48047;H7C086;H7C068	H7C0C1;P48047	ATP synthase subunit O, mitochondrial	ATP5O			6	6	6	33.5	33.5	33.5	26.799	0	7.3955	746210000	11	0.469123	0.451602	0.604165	0.571259	26.5562	26.7637	26.3634	26.4596	26.5442	24.867
Color [Black]	H7C1J4;Q6BDS2	H7C1J4;Q6BDS2	UHRF1-binding protein 1	UHRF1BP1			6	6	6	7.1	7.1	7.1	154.72	0	9.2795	591600000	21	1.22221	0.197016	0.757182	0.957185	26.2126	26.517	25.9588	25.6323	25.7883	24.9962
Color [Black]	H7C1M2	H7C1M2		SON			36	2	2	33.6	1.8	1.8	159.91	0	6.2074	332150000	16	0.0172479	0.982044	-0.0172488	-0.0207302	25.2514	25.2349	25.9418	25.92	25.4571	25.1027
Color [Black]	H7C1M5;Q9H147;F2Z2A4;H7C1J2;H0Y501	H7C1M5;Q9H147;F2Z2A4;H7C1J2	Deoxynucleotidyltransferase terminal-interacting protein 1	DNTTIP1			6	6	6	31.4	31.4	31.4	31.664	0	8.574	792490000	19	0.333036	0.76576	-0.164893	-0.234185	26.303	26.7763	26.3478	26.581	26.9029	26.4379
Color [Black]	H7C2K6	H7C2K6		EPB41L1			4	1	1	18.7	4.1	4.1	29.051	0.0041057	1.8663	465530000	22	1.35048	0.134229	0.893219	1.10382	25.8429	25.9384	26.2009	25.5095	25.2533	24.5399
Color [Black]	H7C561	H7C561		SF1			5	3	0	21	12.4	0	30.159	0	3.3856	127400000	8	0.221099	0.882376	0.0784149	0.122849	24.6463	24.5091	24.7865	24.3535	24.6187	24.7344
Color [Black]	H9KVB4;O15417;H7C0N9;H7C177;H7BXS9	H9KVB4;O15417	Trinucleotide repeat-containing gene 18 protein	TNRC18			9	9	9	4.6	4.6	4.6	314.46	0	5.6796	189340000	20	0.05448	0.969505	-0.022871	-0.035473	24.4537	24.7177	24.7208	24.7028	24.8228	24.4353
Color [Black]	I3L0N3;P46459;I3L0L3	I3L0N3;P46459	Vesicle-fusing ATPase	NSF			9	9	9	14.2	14.2	14.2	82.091	0	29.56	1707700000	48	0.64407	0.752181	0.147872	0.244952	27.3928	27.1886	27.0389	27.0893	27.0451	27.0423
Color [Black]	I3L0U2;Q9Y6M0;I3L3C7	I3L0U2;Q9Y6M0;I3L3C7	Testisin	PRSS21			4	4	4	20.2	20.2	20.2	24.706	0	5.8315	750390000	16	0.664794	0.72825	0.160896	0.26389	26.706	26.6615	26.5206	26.3999	26.6551	26.3504
Color [Black]	I3L100;I3L2W2;Q96JN8;I3L2Z9;K7EPS7;K7ESJ6;K7ESM1	I3L100;I3L2W2;Q96JN8;I3L2Z9	Neuralized-like protein 4	NEURL4			7	7	7	7.8	7.8	7.8	153.06	0	8.762	685400000	15	0.172791	0.787698	-0.203713	-0.215274	26.207	25.1769	26.6263	26.2234	26.4017	25.9963
Color [Black]	I3L1P8;Q02978	I3L1P8;Q02978	Mitochondrial 2-oxoglutarate/malate carrier protein	SLC25A11			12	12	12	44.9	44.9	44.9	32.182	0	19.633	2536500000	76	0.356579	0.695079	-0.223532	-0.293749	28.0776	27.9608	28.4542	28.2152	28.1341	28.8138
Color [Black]	I3L2B0;I3L4B5;I3L318;I3L350	I3L2B0		CLUH			31	31	2	33.6	33.6	1.4	138.23	0	74.606	7955300000	164	0.298756	0.930465	0.0417042	0.0749169	29.5675	29.5313	29.3963	29.4211	29.4513	29.4976
Color [Black]	I3L2C7;P57678;I3L399;I3L4A4;I3L4M4;E7EN12;I3L1J7	I3L2C7;P57678	Gem-associated protein 4	GEMIN4			44	44	44	42.4	42.4	42.4	118.82	0	229.49	43198000000	435	0.438397	0.609586	-0.295949	-0.374863	32.1993	31.8997	32.2659	32.1947	32.1094	32.9486
Color [Black]	I3L2J0;A0A0A0MQR4;Q96RK0;I3L135;I3L1Q4;I3L373;I3L2I4	I3L2J0;A0A0A0MQR4;Q96RK0	Protein capicua homolog	CIC			17	17	17	10.3	10.3	10.3	257.75	0	21.051	1026200000	38	0.228328	0.816488	-0.138005	-0.187336	26.9512	27.2068	26.7191	27.1726	27.3821	26.7364
Color [Black]	I3L397;I3L504;P63241;F8WCJ1;C9J7B5;C9J4W5;Q9GZV4;Q6IS14	I3L397;I3L504;P63241;F8WCJ1;C9J7B5;C9J4W5;Q9GZV4;Q6IS14	Eukaryotic translation initiation factor 5A;Eukaryotic translation initiation factor 5A-1;Eukaryotic translation initiation factor 5A-2;Eukaryotic translation initiation factor 5A-1-like	EIF5A;EIF5A2;EIF5AL1			9	9	9	58.9	58.9	58.9	16.019	0	48.923	12963000000	93	0.688229	0.788009	0.124088	0.21319	30.4119	30.5006	30.4989	30.2534	30.2873	30.4984
Color [Black]	I3VM54;Q9Y2K7	I3VM54;Q9Y2K7	Lysine-specific demethylase 2A	KDM2A			12	12	12	12.1	12.1	12.1	130.66	0	9.8277	922970000	43	0.952513	0.259818	-0.672932	-0.810126	25.6516	26.7025	26.2538	26.9208	26.633	27.073
Color [Black]	J3KN16;Q5VYK3;R4GMY1;R4GMY3;F6XAQ5	J3KN16;Q5VYK3;R4GMY1	Proteasome-associated protein ECM29 homolog	KIAA0368;ECM29			36	36	36	22.4	22.4	22.4	223.69	0	46.301	7721800000	158	0.523925	0.78656	0.133724	0.218424	29.6407	29.6421	29.5144	29.6342	29.4858	29.2759
Color [Black]	J3KNN5;Q9UJV9;H0Y8L8	J3KNN5;Q9UJV9	Probable ATP-dependent RNA helicase DDX41	DDX41			4	4	4	8	8	8	71.648	0	6.3006	320990000	10	0.203088	0.78765	0.181379	0.21475	25.6539	25.3631	25.8665	25.7672	25.7501	24.8221
Color [Black]	J3KNN7;Q7Z569	J3KNN7;Q7Z569	BRCA1-associated protein	BRAP			7	7	7	14.6	14.6	14.6	64.279	0	14.251	1157500000	32	0.991637	0.615026	0.225393	0.371578	26.7974	26.9887	27.0899	26.8027	26.7902	26.607
Color [Black]	J3KPF0;F8VWT9;Q9Y4D8;V9GYT9	J3KPF0;F8VWT9;Q9Y4D8	Probable E3 ubiquitin-protein ligase HECTD4	HECTD4			20	20	20	5.7	5.7	5.7	484.35	0	22.855	1605400000	51	2.14859	0.219314	0.554208	0.909745	27.3228	27.4999	27.2827	26.9833	26.6984	26.761
Color [Black]	J3KPP4;O95232;D6RDI2;D6RHH0;U3KQT3;H0YA81	J3KPP4;O95232	Luc7-like protein 3	LUC7L3			9	9	9	20.9	20.9	20.9	58.22	0	25.624	1941100000	54	0.473301	0.558343	-0.357461	-0.432024	27.7066	27.6127	27.6705	27.8391	27.5688	28.6543
Color [Black]	J3KQ34;Q9H9Q2;J3QT73;A0A087X1P5;J3KQ41;J3QT95	J3KQ34;Q9H9Q2;J3QT73;A0A087X1P5;J3KQ41	COP9 signalosome complex subunit 7b	COPS7B			4	4	4	21.3	21.3	21.3	26.424	0	6.1962	851000000	13	0.829695	0.431211	0.442368	0.592046	26.3897	26.5792	26.3245	25.5572	26.0428	26.3662
Color [Black]	J3KQR7;Q9Y4F5	J3KQR7;Q9Y4F5	Centrosomal protein of 170 kDa protein B	CEP170B			6	6	6	5.5	5.5	5.5	171.76	0	8.751	332580000	27	0.11761	0.827088	-0.198938	-0.178323	23.8447	25.6923	25.6251	25.1643	25.1157	25.4788
Color [Black]	J3KR72;P49848	J3KR72;P49848	Transcription initiation factor TFIID subunit 6	TAF6			3	3	3	6.3	6.3	6.3	78.948	0	5.4893	227700000	12	0.4552	0.503858	-0.492836	-0.509776	23.9287	25.3612	25.0401	25.2519	24.9811	25.5754
Color [Black]	J3KR97;Q9BTW9;I3L439;A0A0J9YWI5;A0A0J9YVR1;I3L163;A0A0J9YVU1;I3L1S3;I3L143;I3L500;I3L3H4;I3L131;I3L0V3;I3L120;A0A0J9YXU4;A0A0J9YYG2;I3L4D2	J3KR97;Q9BTW9;I3L439;A0A0J9YWI5;A0A0J9YVR1	Tubulin-specific chaperone D	TBCD			12	12	12	11.9	11.9	11.9	136.55	0	137.56	1859000000	35	0.86935	0.586739	0.248063	0.392023	27.5242	27.614	27.9463	27.3791	27.4775	27.4839
Color [Black]	J3KRA9;Q96Q15;H3BQN7	J3KRA9;Q96Q15	Serine/threonine-protein kinase SMG1	SMG1			11	11	11	3.7	3.7	3.7	398.84	0	7.0093	1001200000	26	0.427499	0.442383	0.692839	0.581004	26.658	26.1123	26.6473	26.2178	26.6548	24.4664
Color [Black]	J3KRI4;O43237;J3KRZ2	J3KRI4;O43237;J3KRZ2	Cytoplasmic dynein 1 light intermediate chain 2	DYNC1LI2			7	7	7	37.1	37.1	37.1	17.778	0	12.378	499160000	33	0.423036	0.796217	0.131901	0.208366	25.3241	25.4857	25.622	25.3418	25.5228	25.1715
Color [Black]	J3QQY0;J3KSZ8;Q68DK7;J3KTC2	J3QQY0;J3KSZ8;Q68DK7	Male-specific lethal 1 homolog	MSL1			5	5	5	16.3	16.3	16.3	48.976	0	5.326	424820000	20	1.59533	0.266885	-0.523184	-0.804388	25.2672	25.6561	25.3048	25.7669	26.0511	25.9796
Color [Black]	J3KTA4;P17844;J3QRQ7;J3QSF1;J3KRZ1;J3KRX8;J3QR02;X6RLV5;J3QRN5;J3QLG9;J3QR62	J3KTA4;P17844	Probable ATP-dependent RNA helicase DDX5	DDX5			49	48	37	59.8	59.8	50	69.086	0	163.69	47215000000	422	2.39436	0.247908	-0.493181	-0.845855	32.3458	32.2306	32.3782	32.7258	32.7584	32.95
Color [Black]	J3QR09;J3KTE4;P84098;J3QL15	J3QR09;J3KTE4;P84098	Ribosomal protein L19;60S ribosomal protein L19	RPL19			16	16	16	50.3	50.3	50.3	23.134	0	47.457	11565000000	116	1.58862	0.550505	0.260286	0.452515	30.141	30.0808	30.1712	29.971	29.906	29.7351
Color [Black]	J3KTF8;J3QQX2;P52565;J3KRE2;J3KS60;J3KRY1	J3KTF8;J3QQX2;P52565;J3KRE2;J3KS60;J3KRY1	Rho GDP-dissociation inhibitor 1	ARHGDIA			4	4	4	23.8	23.8	23.8	21.517	0	8.66	1146800000	31	0.0631792	0.963647	0.0254847	0.0398067	26.6999	27.1066	26.8796	27.022	26.8028	26.7848
Color [Black]	J3KTL2;Q07955;J3KSR8;J3QQV5;J3KSW7	J3KTL2;Q07955;J3KSR8	Serine/arginine-rich splicing factor 1	SRSF1			10	10	9	39.1	39.1	36.4	28.329	0	8.9788	1617900000	44	0.937668	0.429466	-0.425208	-0.597156	27.0148	27.4174	27.5913	27.5175	27.8595	27.9222
Color [Black]	J3QLE5;P63162;P14678;J3KRY3;S4R3P3	J3QLE5;P63162;P14678;J3KRY3;S4R3P3	Small nuclear ribonucleoprotein-associated protein N;Small nuclear ribonucleoprotein-associated proteins B and B	SNRPN;SNRPB			8	8	8	34.9	34.9	34.9	17.546	0	10.264	3075500000	41	0.882403	0.317968	-0.615022	-0.74578	28.2317	27.9764	28.1587	28.5047	28.3453	29.3619
Color [Black]	J3QLN8;Q96GD4;J3QR41;J3KTD6;J3KRJ2;J3KRF8;J3KT86	J3QLN8;Q96GD4;J3QR41;J3KTD6;J3KRJ2;J3KRF8;J3KT86	Aurora kinase B	AURKB			5	5	5	28.3	28.3	28.3	26.698	0	9.6055	737020000	24	0.448558	0.716628	-0.18386	-0.271844	25.6486	26.2046	26.1075	26.0882	26.2098	26.2142
Color [Black]	J3QQ67;Q07020;H0YHA7;G3V203;F8VUA6;F8VYV2;A0A075B7A0;F8VXR6	J3QQ67;Q07020;H0YHA7;G3V203;F8VUA6;F8VYV2;A0A075B7A0	60S ribosomal protein L18	RPL18			17	17	17	54.2	54.2	54.2	21.728	0	85.888	49056000000	186	1.3299	0.509247	-0.307869	-0.506082	32.191	32.3626	32.0454	32.5591	32.3923	32.5712
Color [Black]	J3QR07;Q96MU7;J3KS01;J3KRG5	J3QR07;Q96MU7	YTH domain-containing protein 1	YTHDC1			12	12	12	16.9	16.9	16.9	85.586	0	36.874	2954300000	76	0.117363	0.872701	0.114188	0.133705	28.3046	28.267	28.3153	28.373	28.6754	27.4959
Color [Black]	J3QRS3;P19105;O14950;P24844;J3KTJ1	J3QRS3;P19105;O14950;P24844;J3KTJ1	Myosin regulatory light chain 12A;Myosin regulatory light chain 12B;Myosin regulatory light polypeptide 9	MYL12A;MYL12B;MYL9			8	8	8	49.2	49.2	49.2	20.457	0	90.453	7538400000	48	0.152655	0.828534	0.155925	0.1769	29.7929	29.2859	29.5597	29.0836	28.9945	30.0927
Color [Black]	J3QRS9;X6R4W8;O43670;J3KS31;J3KTL1;J3KRB6;J3KRW6;H0Y3M2;J3QS27	J3QRS9;X6R4W8;O43670	BUB3-interacting and GLEBS motif-containing protein ZNF207	ZNF207			9	9	9	18.7	18.7	18.7	52.541	0	28.202	4418400000	58	1.17791	0.175372	-0.837538	-1.00388	29.002	28.8175	28.7537	29.2202	29.5463	30.3193
Color [Black]	J3QRU1;P07947	J3QRU1;P07947	Non-specific protein-tyrosine kinase;Tyrosine-protein kinase Yes	YES1			8	8	5	15.5	15.5	11.9	61.386	0	9.2816	982230000	36	1.81006	0.537816	0.26526	0.469064	26.9759	26.9548	26.9013	26.676	26.7868	26.5734
Color [Black]	K4DI93;Q13620;A6NE76	K4DI93;Q13620	Cullin-4B	CUL4B			16	7	7	20.7	12.2	12.2	102.75	0	13.65	515730000	30	0.0508131	0.974824	0.0198956	0.0313549	25.3303	25.6979	25.5688	25.3834	25.4932	25.6608
Color [Black]	K7EIN2;Q9BRJ7;K7ENA3;W4VSQ8;Q96DE0	K7EIN2;Q9BRJ7;K7ENA3;W4VSQ8	Protein syndesmos	NUDT16L1			6	6	6	42.4	42.4	42.4	21.809	0	5.32	696590000	18	0.298139	0.783839	-0.15767	-0.220628	26.8913	26.7474	26.2392	26.9188	26.6316	26.8006
Color [Black]	K7EJE8;K7EKE6;P36776;K7ER27;K7ER56;K7ERR6	K7EJE8;K7EKE6;P36776	Lon protease homolog, mitochondrial	LONP1			9	9	9	18.3	18.3	18.3	93.296	0	33.454	1065500000	36	0.173958	0.796105	0.186883	0.206047	26.4938	26.965	27.1431	27.2687	26.7394	26.033
Color [Black]	K7EJR3;R4GMR5;P48556;K7EJC1;K7ENY6	K7EJR3;R4GMR5;P48556;K7EJC1	26S proteasome non-ATPase regulatory subunit 8	PSMD8			4	4	4	18.8	18.8	18.8	28.065	0	5.7134	343950000	7	0.77281	0.421365	0.481672	0.611943	25.2165	25.379	25.272	25.3385	24.7124	24.3716
Color [Black]	K7EJU9;B2WTI3;B2WTI4;Q6NYC1	K7EJU9;B2WTI3;B2WTI4;Q6NYC1	Bifunctional arginine demethylase and lysyl-hydroxylase JMJD6	JMJD6			8	8	8	28.1	28.1	28.1	45.367	0	13.764	860480000	25	0.647657	0.557502	-0.314089	-0.436752	26.7884	26.0736	26.3239	26.8362	26.6248	26.6672
Color [Black]	K7EQ02;K7EQ55;K7EK33;Q96EP5	K7EQ02;K7EQ55;K7EK33;Q96EP5	DAZ-associated protein 1	DAZAP1			7	7	7	32.4	32.4	32.4	35.02	0	34.541	2202400000	30	0.507921	0.684034	-0.207946	-0.306145	28.4285	27.9061	28.0563	28.4855	28.1763	28.3529
Color [Black]	K7EL66;K7ERD8;Q15555;M0QX52	K7EL66;K7ERD8;Q15555;M0QX52	Microtubule-associated protein RP/EB family member 2	MAPRE2			4	4	4	40.3	40.3	40.3	15.035	0	4.6157	521250000	14	0.77122	0.250803	0.848715	0.842939	25.0522	26.1668	25.834	24.3564	24.5545	25.5958
Color [Black]	K7ENR6;Q969U7;V9GZ55	K7ENR6;Q969U7;V9GZ55	Proteasome assembly chaperone 2	PSMG2			5	5	5	17.1	17.1	17.1	26.696	0	4.0415	1281500000	21	1.32049	0.315014	0.509375	0.748416	27.5211	27.0999	27.1931	26.7681	26.98	26.5378
Color [Black]	K7ER00;Q9Y285;K7EPH2;K7ER16;K7ERS0;K7EK06	K7ER00;Q9Y285;K7EPH2	Phenylalanine--tRNA ligase alpha subunit	FARSA			12	12	12	38.1	38.1	38.1	62.395	0	45.294	2631700000	63	0.642465	0.791365	0.124027	0.211234	28.0213	28.1829	28.0632	28.1065	27.9219	27.8669
Color [Black]	M0QXA7;B9EGQ5	M0QXA7;B9EGQ5		WIZ			14	14	2	19	19	2.5	103.28	0	16.606	1953600000	58	0.192609	0.899891	-0.0677102	-0.106668	27.7628	28.0777	27.7868	28.1144	27.8148	27.9013
Color [Black]	M0QXB4;O14579;M0R061	M0QXB4;O14579;M0R061	Coatomer subunit epsilon	COPE			14	14	14	55.9	55.9	55.9	36.923	0	52.555	9667100000	111	0.21384	0.910867	-0.0580775	-0.0959218	29.8099	29.8086	30.0181	30.0625	29.7905	29.9578
Color [Black]	M0QXM4;Q15758;M0QX44	M0QXM4;Q15758	Amino acid transporter;Neutral amino acid transporter B(0)	SLC1A5			7	7	7	20.5	20.5	20.5	39.443	0	10.373	1647200000	25	0.746662	0.557135	0.302373	0.440829	27.877	27.6814	27.6854	27.366	27.1913	27.7794
Color [Black]	M0QY97;Q9UPT8	M0QY97;Q9UPT8	Zinc finger CCCH domain-containing protein 4	ZC3H4			10	10	10	21.6	21.6	21.6	95.425	0	25.937	1314400000	66	0.853866	0.366808	-0.548006	-0.686524	26.8837	27.1111	26.8253	27.8121	27.7325	26.9195
Color [Black]	M0QYA2;Q9NWS0;M0R2P8;M0R3A4;M0QXD5;M0QYF4;M0QZ61;M0QZZ1;M0R028;M0QZM3	M0QYA2;Q9NWS0;M0R2P8;M0R3A4;M0QXD5	PIH1 domain-containing protein 1	PIH1D1			5	5	5	28.6	28.6	28.6	30.672	0	4.6965	959660000	7	0.45961	0.454183	0.60632	0.566908	26.3961	26.7586	26.5753	26.4291	26.6255	24.8565
Color [Black]	M0QYS1;P40429;Q8J015;Q6NVV1	M0QYS1;P40429;Q8J015	60S ribosomal protein L13a	RPL13A;RPL13a			20	20	20	52.4	52.4	52.4	24.104	0	42.605	34496000000	145	0.718265	0.753743	0.14404	0.243437	31.7171	31.7701	31.87	31.4871	31.7547	31.6832
Color [Black]	M0R0N4;M0QYZ2;P53680;M0QZ21;X6R390;M0R1S0	M0R0N4;M0QYZ2;P53680;M0QZ21;X6R390	AP-2 complex subunit sigma	AP2S1			4	4	4	25	25	25	17.303	0	3.3466	797960000	16	0.660059	0.280191	-0.849396	-0.784426	24.868	26.3834	26.1377	26.5399	26.1078	27.2896
Color [Black]	M0QZR4;Q92888;M0QYC1;M0R2C7;M0QYS3;M0QZH8;M0QXV6;M0R3H5	M0QZR4;Q92888;M0QYC1	Rho guanine nucleotide exchange factor 1	ARHGEF1			20	20	20	22.8	22.8	22.8	108.32	0	27.109	3486700000	84	0.0878317	0.93992	0.0484301	0.0695947	28.1746	28.618	28.2674	28.3585	28.0367	28.5195
Color [Black]	M0R0F0;P46782;M0R0R2;M0QZN2	M0R0F0;P46782;M0R0R2;M0QZN2	40S ribosomal protein S5;40S ribosomal protein S5, N-terminally processed	RPS5			5	5	5	28	28	28	22.391	0	18.645	3499800000	42	0.348597	0.795883	-0.138364	-0.20816	28.7774	28.5454	28.2709	28.8094	28.6489	28.5505
Color [Black]	M0R0P8;Q13459;M0R300;M0QZY4;M0R2J3;M0R240;M0QXP0	M0R0P8;Q13459;M0R300	Unconventional myosin-IXb	MYO9B			16	16	16	10	10	10	243.4	0	18.331	1458000000	55	0.391699	0.616089	0.307975	0.370271	26.4458	27.2918	26.4212	26.5718	26.0761	26.5869
Color [Black]	M0R2B7;P28340;M0QZR8;M0QXE6;M0QXQ2;M0QZB4;M0R3H8;M0R2I8;M0R2J2	M0R2B7;P28340;M0QZR8	DNA polymerase;DNA polymerase delta catalytic subunit	POLD1			34	34	34	39.9	39.9	39.9	126.39	0	108.88	10785000000	188	0.224162	0.820304	0.134322	0.182979	30.0771	30.1511	30.0505	30.1866	30.1948	29.4943
Color [Black]	M0R2P6;Q8TBC3;M0R0S1;M0QYB1;M0R0E3;M0R0S2;M0R0K4;M0QZF4;M0R1G0;M0QZE8;M0R204;M0R2U6;M0QZF2;M0QYJ9	M0R2P6;Q8TBC3;M0R0S1;M0QYB1;M0R0E3;M0R0S2;M0R0K4;M0QZF4	SH3KBP1-binding protein 1	SHKBP1			8	6	6	22	16.3	16.3	73.707	0	9.4791	1165000000	24	0.552762	0.256822	1.20077	0.821293	27.0774	27.0643	27.2082	26.9883	26.7609	23.9985
Color [Black]	M0R2Z9;Q8IX01;M0R3F6;M0R065;M0R216;M0R2Y3	M0R2Z9;Q8IX01;M0R3F6	SURP and G-patch domain-containing protein 2	SUGP2			37	37	37	42	42	42	121.54	0	147.02	11192000000	246	1.6872	0.561316	-0.240728	-0.42623	30.3699	30.3075	30.3573	30.4767	30.5891	30.6911
Color [Black]	O00139;H0Y5Z9;H0Y8H2	O00139	Kinesin-like protein KIF2A	KIF2A			17	17	13	21.7	21.7	16	79.954	0	26.005	2796700000	67	0.000436694	0.999557	0.000116348	0.000198267	28.1392	28.1906	28.1245	28.0029	28.2954	28.1556
Color [Black]	O00148;K7EQN7;K7EPJ3;A0A0D9SEM9;K7EN69	O00148;K7EQN7	ATP-dependent RNA helicase DDX39A	DDX39A			19	19	7	43.8	43.8	23.2	49.129	0	45.377	12178000000	135	0.757917	0.734954	-0.152934	-0.257995	30.454	30.1861	30.2574	30.3752	30.4444	30.5368
Color [Black]	O00151	O00151	PDZ and LIM domain protein 1	PDLIM1			15	15	15	63.2	63.2	63.2	36.071	0	51.667	11258000000	103	1.10765	0.326112	0.530028	0.731055	29.8822	30.1328	29.853	29.5819	29.6797	29.0163
Color [Black]	O00154;K7EKP8	O00154;K7EKP8	Cytosolic acyl coenzyme A thioester hydrolase	ACOT7			11	11	11	34.7	34.7	34.7	41.796	0	19.91	2672000000	50	0.0231095	0.989143	-0.00687663	-0.011472	28.2349	28.2121	28.1801	28.2277	28.0404	28.3797
Color [Black]	O00165;E9PIQ7;Q5VYD6	O00165	HCLS1-associated protein X-1	HAX1			7	7	7	44.4	44.4	44.4	31.62	0	15.491	804130000	24	0.760253	0.572859	0.271667	0.408922	26.8241	26.3892	26.598	26.1507	26.518	26.3277
Color [Black]	O00170;E9PMH2;V9GYQ3	O00170;E9PMH2	AH receptor-interacting protein	AIP			10	10	10	42.4	42.4	42.4	37.636	0	16.84	2720800000	61	0.517106	0.72041	0.174692	0.269475	28.3104	28.449	28.3238	28.3255	28.3303	27.9033
Color [Black]	O00178;B0QY59;F5H716	O00178;B0QY59	GTP-binding protein 1	GTPBP1			8	8	8	18.5	18.5	18.5	72.453	0	33.713	1274600000	38	0.4313	0.458638	0.635616	0.562249	27.1721	27.2552	27.0584	27.3997	26.871	25.3081
Color [Black]	O00186	O00186	Syntaxin-binding protein 3	STXBP3			10	10	10	18.4	18.4	18.4	67.764	0	13.721	1718400000	33	0.716673	0.530927	0.345144	0.479265	27.4711	27.8801	27.3443	27.0914	27.0506	27.518
Color [Black]	O00203;Q13367;H0YBD0	O00203	AP-3 complex subunit beta-1	AP3B1			24	24	24	24.4	24.4	24.4	121.32	0	49.128	6001200000	133	0.294328	0.840548	0.107739	0.166186	29.3867	29.223	29.3814	29.4581	29.2303	28.9794
Color [Black]	O00231;J3QRY4;J3KSW3	O00231	26S proteasome non-ATPase regulatory subunit 11	PSMD11			14	14	14	38.2	38.2	38.2	47.463	0	20.203	1846600000	48	0.577024	0.736589	-0.159293	-0.255707	27.2005	27.5416	27.1878	27.5515	27.4317	27.4245
Color [Black]	O00232	O00232	26S proteasome non-ATPase regulatory subunit 12	PSMD12			10	10	10	24.6	24.6	24.6	52.904	0	56.722	1288800000	26	1.5608	0.692961	-0.163196	-0.297738	27.1147	26.996	27.036	27.2055	27.1582	27.2726
Color [Black]	O00257;F8WCW6;I3L4F1	O00257	E3 SUMO-protein ligase CBX4	CBX4			8	8	8	21.8	21.8	21.8	61.367	0	7.7632	821510000	31	0.852295	0.475718	-0.390034	-0.547321	25.9216	26.1989	26.2406	26.1506	26.5983	26.7823
Color [Black]	O00267;M0QYL9	O00267	Transcription elongation factor SPT5	SUPT5H			39	39	39	40.6	40.6	40.6	121	0	114.59	9902000000	228	0.835892	0.554851	-0.291348	-0.440309	30.1221	30.1594	30.0811	30.5167	30.6221	30.0979
Color [Black]	O00273;K7ERT1	O00273	DNA fragmentation factor subunit alpha	DFFA			5	5	5	15.7	15.7	15.7	36.521	0	6.2403	669620000	13	0.785355	0.477507	0.393839	0.538498	26.6905	26.1682	25.947	25.8507	26.0067	25.7666
Color [Black]	O00291;C9JMG5	O00291	Huntingtin-interacting protein 1	HIP1			8	8	8	12.2	12.2	12.2	116.22	0	30.922	1591600000	28	0.0193614	0.981167	0.0205631	0.0240939	27.5582	26.5993	26.474	27.0309	26.7847	26.7543
Color [Black]	O00299	O00299	Chloride intracellular channel protein 1	CLIC1			10	10	10	45.2	45.2	45.2	26.922	0	33.532	5060100000	74	0.476504	0.796173	-0.127778	-0.207311	28.8344	28.735	28.7853	29.1342	28.8387	28.7651
Color [Black]	O00303;H0YDT6;E9PQV8;A0A0D9SEZ9	O00303	Eukaryotic translation initiation factor 3 subunit F	EIF3F			12	12	12	37.8	37.8	37.8	37.563	0	112.75	12401000000	112	1.10309	0.831612	-0.093298	-0.172847	30.2246	30.2609	30.318	30.4182	30.3234	30.3418
Color [Black]	O00410;H0Y8C6;C9JMV5;E7ETV3;H0Y3V4;E7EWK4;E7EX05;E7EQT5;E7EV12;C9JZD8;C9JQT6;E7ESA1;E7ESZ1;E7ETV8;C9J875;C9JXE0;C9JZ53	O00410;H0Y8C6	Importin-5	IPO5			46	46	44	52.3	52.3	51.7	123.63	0	323.31	21190000000	327	0.255416	0.915868	0.0529391	0.090904	31.3874	31.3211	31.1953	31.3612	31.2274	31.1563
Color [Black]	X6RAL5;O00422;H7BZW6;U3KPY7;U3KQ12	X6RAL5;O00422;H7BZW6	Histone deacetylase complex subunit SAP18	SAP18			9	9	9	54.7	54.7	54.7	19.526	0	119.96	1924000000	44	0.300756	0.632515	-0.330727	-0.349289	27.225	27.3938	26.9897	27.0747	27.1305	28.3954
Color [Black]	O00425;F8WD15	O00425	Insulin-like growth factor 2 mRNA-binding protein 3	IGF2BP3			18	16	16	38.2	34.2	34.2	63.704	0	52.252	5642500000	74	0.357298	0.812229	0.126512	0.195403	29.5114	29.452	29.3467	29.4308	29.4675	29.0323
Color [Black]	O00429;F8VZ52;B4DPZ9;F8W1W3;B4DDQ3	O00429	Dynamin-1-like protein	DNM1L			40	40	4	63.6	63.6	8.3	81.876	0	323.31	16969000000	289	2.07641	0.52679	0.27122	0.487795	30.8121	30.8329	30.8222	30.6619	30.4852	30.5064
Color [Black]	O00443;A0A0C4DGF9;E9PPP3	O00443	Phosphatidylinositol 4-phosphate 3-kinase C2 domain-containing subunit alpha	PIK3C2A			16	16	16	12	12	12	190.68	0	14.297	1077000000	34	0.430703	0.744698	-0.165868	-0.249529	26.6755	26.9773	26.6374	26.7566	26.8595	27.1717
Color [Black]	O00483	O00483	Cytochrome c oxidase subunit NDUFA4	NDUFA4			2	2	2	22.2	22.2	22.2	9.3697	0	3.0094	718290000	14	1.47357	0.456403	-0.342369	-0.563349	26.3066	26.2718	26.2341	26.5158	26.4994	26.8243
Color [Black]	O00487	O00487	26S proteasome non-ATPase regulatory subunit 14	PSMD14			7	7	7	27.7	27.7	27.7	34.577	0	37.55	3615600000	50	0.367147	0.557045	0.426627	0.432789	28.9861	28.6258	28.8693	28.9939	28.7439	27.4634
Color [Black]	O00505;H0Y4S9	O00505	Importin subunit alpha-4	KPNA3			8	8	5	15.7	15.7	10	57.81	0	8.1566	1430400000	23	0.17994	0.910174	0.0600046	0.0957278	27.1286	26.9712	27.1943	26.9669	26.8967	27.2505
Color [Black]	O00534;B4DHS6	O00534;B4DHS6	von Willebrand factor A domain-containing protein 5A	VWA5A			6	6	6	11.7	11.7	11.7	86.488	0	6.9733	455730000	11	0.208286	0.712363	0.283229	0.275965	25.8449	25.2154	25.939	26.1249	25.5258	24.4989
Color [Black]	O00560;G5EA09;B4DHN5;E9PBU7	O00560;G5EA09;B4DHN5;E9PBU7	Syntenin-1	SDCBP			7	7	7	42.6	42.6	42.6	32.444	0	26.593	1259300000	38	0.0365707	0.980915	0.0152963	0.0238367	27.2645	26.8096	26.9024	26.9878	27.0202	26.9225
Color [Black]	O00567;H0Y653;H0YDU4;Q5JXT2	O00567	Nucleolar protein 56	NOP56			29	29	29	48.5	48.5	48.5	66.049	0	118.71	12000000000	205	0.34266	0.737062	-0.185494	-0.256182	30.1216	30.4314	29.9202	30.6136	30.3799	30.0363
Color [Black]	O00743;Q5T1S7	O00743	Serine/threonine-protein phosphatase 6 catalytic subunit;Serine/threonine-protein phosphatase 6 catalytic subunit, N-terminally processed	PPP6C			8	8	8	31.1	31.1	31.1	35.144	0	45.06	3854200000	76	0.398309	0.833085	0.104453	0.170978	28.3997	28.468	28.6729	28.4115	28.5371	28.2787
Color [Black]	O00763;F8W8T8;H0YGH5;A0A087WUA1	O00763	Acetyl-CoA carboxylase 2;Biotin carboxylase	ACACB			50	33	33	24.7	17.2	17.2	276.54	0	39.018	10897000000	121	0.222049	0.886526	-0.0762348	-0.120252	30.7187	30.2887	30.5941	30.6888	30.5858	30.5556
Color [Black]	O00764;F2Z2Y4;A8MV33	O00764;F2Z2Y4	Pyridoxal kinase	PDXK			6	6	6	33.7	33.7	33.7	35.102	0	12.037	1439700000	48	0.152456	0.882568	-0.09143	-0.126299	27.1359	27.594	27.6615	27.3432	27.4745	27.8481
Color [Black]	O14497;H0Y488;A0A1B0GTU5;A0A087WUV6;H0YCU6;H0YEW5	O14497;H0Y488;A0A1B0GTU5	AT-rich interactive domain-containing protein 1A	ARID1A			54	54	52	35.1	35.1	33.4	242.04	0	143.1	16162000000	363	3.40581	0.245969	-0.462289	-0.852687	30.9388	30.8312	30.9306	31.3735	31.3976	31.3164
Color [Black]	O14545;F8VNX8	O14545;F8VNX8	TRAF-type zinc finger domain-containing protein 1	TRAFD1			7	7	7	18.2	18.2	18.2	64.84	0	16.035	1255200000	36	0.448616	0.816722	0.113941	0.187012	26.7838	26.7	26.9859	26.5891	26.7112	26.8276
Color [Black]	O14578;H7BYJ3	O14578;H7BYJ3	Citron Rho-interacting kinase	CIT			21	21	21	13	13	13	231.43	0	27.89	1531100000	33	0.506569	0.478264	0.498851	0.535837	26.7618	26.9837	25.6766	25.8442	26.2754	25.806
Color [Black]	O14617;K7ELX8;K7ERW8;A0A087WYN6	O14617	AP-3 complex subunit delta-1	AP3D1			26	26	26	27.3	27.3	27.3	130.16	0	44.832	5576800000	100	0.0468565	0.967384	0.0262273	0.0379236	29.3546	28.8884	29.2952	29.2117	29.3317	28.9162
Color [Black]	O14641;I3L2N2;I3L2W9;I3L0M7;C9K0P9;I3L0Z8	O14641;I3L2N2;I3L2W9	Segment polarity protein dishevelled homolog DVL-2	DVL2			11	11	9	25	25	21.7	78.947	0	27.563	1819500000	49	0.0208983	0.979858	0.018671	0.0234026	27.5843	27.6481	27.4711	26.9902	27.6745	27.9827
Color [Black]	O14646;A0A1B0GTU9;H0Y8V4;A0A087WVF4	O14646	Chromodomain-helicase-DNA-binding protein 1	CHD1			9	8	6	7.5	7	5.6	196.69	0	6.6863	485320000	19	0.122999	0.814251	0.221834	0.191385	25.3831	26.7259	25.1829	25.5761	26.2986	24.7515
Color [Black]	O14686;F8VWW4;H0YEF2	O14686	Histone-lysine N-methyltransferase 2D	KMT2D			20	20	20	4.8	4.8	4.8	593.38	0	26.463	1713900000	57	0.0464309	0.948023	-0.0542304	-0.0602826	27.4401	27.9788	27.2784	28.1405	27.7358	26.9837
Color [Black]	O14737;K7EQA1;K7ESJ4;Q3HM38;X6R2P6	O14737;K7EQA1	Programmed cell death protein 5	PDCD5			5	5	5	39.2	39.2	39.2	14.285	0	31.066	868550000	40	0.54379	0.337748	0.867495	0.719943	25.6168	25.8286	26.8544	25.0934	24.283	26.3209
Color [Black]	O14744;G3V580;G3V5L5;H0YJX6;G3V2L6;G3V2X6;C9JSX3;H0YJD3;H7BZ44;H0YJ77;G3V507;G3V2F5;G3V5T6	O14744;G3V580	Protein arginine N-methyltransferase 5;Protein arginine N-methyltransferase 5, N-terminally processed	PRMT5			25	25	25	46.3	46.3	46.3	72.683	0	53.772	20938000000	244	0.466871	0.841296	0.0977974	0.16558	31.2941	31.028	31.0539	31.0861	31.0218	30.9749
Color [Black]	O14745;J3QRP6	O14745;J3QRP6	Na(+)/H(+) exchange regulatory cofactor NHE-RF1	SLC9A3R1			3	3	3	10.6	10.6	10.6	38.868	0	4.2935	549280000	18	0.786418	0.630351	0.221907	0.35212	25.9893	25.8772	25.6802	25.7668	25.6654	25.4489
Color [Black]	O14776;G3V220;Q5VWI1	O14776;G3V220	Transcription elongation regulator 1	TCERG1			15	15	15	14.8	14.8	14.8	123.9	0	13.573	1411900000	38	0.138777	0.828522	-0.168191	-0.177392	27.2022	28.1293	27.503	28.4355	27.6888	27.2147
Color [Black]	O14777;I3L4G3	O14777	Kinetochore protein NDC80 homolog	NDC80			12	12	12	26.9	26.9	26.9	73.912	0	15.849	1243800000	30	0.627889	0.210021	1.42665	0.936803	26.9233	27.198	26.9465	26.3893	26.8252	23.5733
Color [Black]	O14802;Q7Z755	O14802	DNA-directed RNA polymerase III subunit RPC1	POLR3A			5	5	5	5.3	5.3	5.3	155.64	0	7.014	215790000	10	0.29572	0.574126	0.461699	0.40752	25.2058	25.6705	25.4621	25.4233	25.7666	23.7634
Color [Black]	O14818;H0Y586;Q8TAA3;A0A087WYS6;F5GY34	O14818;H0Y586;Q8TAA3	Proteasome subunit alpha type-7;Proteasome subunit alpha type-7-like	PSMA7;PSMA8			9	9	9	44.8	44.8	44.8	27.887	0	19.43	3911500000	72	1.02628	0.568786	-0.257832	-0.417234	28.6298	28.6418	28.6439	29.1147	28.7103	28.864
Color [Black]	O14828	O14828	Secretory carrier-associated membrane protein 3	SCAMP3			7	7	7	31.4	31.4	31.4	38.287	0	51.715	4657900000	74	0.854878	0.689923	-0.178556	-0.299056	28.7784	28.5394	28.5934	28.921	28.6979	28.828
Color [Black]	O14867;C9IYH8;C9JMP6;C9IYR0;H7C4B6	O14867	Transcription regulator protein BACH1	BACH1			6	6	6	10.3	10.3	10.3	81.957	0	10.55	781340000	20	0.0302052	0.980022	0.0145753	0.0220028	26.2424	26.1675	26.6168	26.4915	26.2786	26.2129
Color [Black]	O14879	O14879	Interferon-induced protein with tetratricopeptide repeats 3	IFIT3			10	10	10	22.2	22.2	22.2	55.984	0	12.883	1169400000	27	1.43956	0.523407	0.291979	0.491304	27.272	27.4313	27.157	26.9137	26.9827	27.088
Color [Black]	Q5VV89;O14880;Q5VV87	Q5VV89;O14880	Microsomal glutathione S-transferase 3	MGST3			5	5	5	36.1	36.1	36.1	18.416	0	11.182	4724400000	81	0.776013	0.452652	-0.431653	-0.57071	28.5077	28.3145	28.8197	29.0153	28.5986	29.323
Color [Black]	O14893;H0YEL0;G5EA29;H0YDP6	O14893;H0YEL0;G5EA29;H0YDP6	Gem-associated protein 2	GEMIN2			8	8	8	20	20	20	31.585	0	8.7759	2459700000	45	0.3588	0.873489	-0.079291	-0.13392	28.226	28.0756	28.3291	28.2363	28.2322	28.4002
Color [Black]	O14920;G3V105;E5RGW5;J3KNS5;E5RJH2;E5RGA0;E5RIW0;E5RFT3;E5RFG5	O14920;G3V105;E5RGW5	Inhibitor of nuclear factor kappa-B kinase subunit beta	IKBKB			12	12	11	21.6	21.6	20.5	86.563	0	14.307	1493200000	35	0.130792	0.900605	0.0751209	0.105636	27.0706	27.6648	27.1051	27.24	27.3344	27.0407
Color [Black]	O14925;Q5SRD1;B4DDK6	O14925;Q5SRD1	Mitochondrial import inner membrane translocase subunit Tim23;Putative mitochondrial import inner membrane translocase subunit Tim23B	TIMM23;TIMM23B			6	6	6	50.2	50.2	50.2	21.943	0	32.747	1924600000	40	0.22075	0.882429	-0.0791702	-0.123736	28.0956	28.0573	27.7201	28.1775	28.0001	27.9329
Color [Black]	O14929	O14929	Histone acetyltransferase type B catalytic subunit	HAT1			8	8	8	32.2	32.2	32.2	49.512	0	55.216	4226700000	52	0.583067	0.775397	0.135489	0.224455	29.1216	29.3622	29.0686	29.0323	28.97	29.1436
Color [Black]	O14936;Q5JS74;Q5JS72;Q5JS79	O14936;Q5JS74	Peripheral plasma membrane protein CASK	CASK			11	11	11	12.4	12.4	12.4	105.12	0	16.327	1102900000	35	0.470645	0.417574	0.711758	0.616199	26.9475	26.6527	26.7852	24.7865	26.6666	26.797
Color [Black]	O14964;I3L1P5;I3L1E3;I3L165;I3L2H4	O14964	Hepatocyte growth factor-regulated tyrosine kinase substrate	HGS			33	33	33	34.7	34.7	34.7	86.191	0	80.115	22280000000	236	1.53608	0.573854	0.232679	0.408301	31.1094	31.0659	31.0331	30.7486	30.7952	30.9666
Color [Black]	O14974;F8VZN8;H0YHI8;H0YIS4;H0YIS3;H0YIM2;A0A0U1RQZ1;H0YHL8;F8VW28;H0YIL7	O14974;F8VZN8	Protein phosphatase 1 regulatory subunit 12A	PPP1R12A			57	57	56	43.5	43.5	42.5	115.28	0	323.31	33394000000	419	0.425178	0.70132	0.202319	0.287728	31.5494	31.8147	31.6645	31.2771	31.2946	31.8499
Color [Black]	O14976;A0A087X1U9;H0Y8H5;D6RE78;D6RAW3	O14976	Cyclin-G-associated kinase	GAK			20	20	20	20.7	20.7	20.7	143.19	0	37.589	6320000000	112	1.06639	0.261632	0.631508	0.811371	29.3606	29.6487	29.495	29.2183	29.043	28.3485
Color [Black]	O14980;C9JKM9;C9J673;C9IZS4;C9JQ02;C9JV99;F8WF71;C9IYM2;C9JF49;H7BZC5	O14980	Exportin-1	XPO1			42	42	42	41.6	41.6	41.6	123.38	0	323.31	18301000000	318	0.408587	0.895955	0.0652847	0.114972	30.9362	30.9894	31.0293	30.8614	30.8536	31.0441
Color [Black]	O15014;E7ERY8;A2RRB2;B3KPE6;A0A0C4DGB8;Q9ULD9	O15014	Zinc finger protein 609	ZNF609			36	36	36	34.2	34.2	34.2	151.19	0	97.079	7872300000	219	0.042429	0.965325	-0.0281957	-0.038812	29.8005	29.9557	29.8475	30.126	30.1097	29.4527
Color [Black]	O15020;A4QPE4	O15020;A4QPE4	Spectrin beta chain, non-erythrocytic 2	SPTBN2			36	22	22	19.2	13.9	13.9	271.32	0	37.198	2123900000	67	0.200409	0.87798	0.0863959	0.12971	27.47	27.5826	27.3695	27.5829	27.4967	27.0831
Color [Black]	O15031;A6QRG9;E2PU09;A6QRH1;H0Y6J7;A0A087WU36	O15031	Plexin-B2	PLXNB2			10	10	10	9.3	9.3	9.3	205.12	0	16.685	988160000	30	0.0602608	0.940213	-0.0551637	-0.0674917	26.4541	26.863	26.365	26.0645	26.8316	26.9515
Color [Black]	O15042;E7ET15;H0Y8D9;E7EW00;H7C4V2;C9JDJ7;C9J5L1;U3KPT1	O15042;E7ET15	U2 snRNP-associated SURP motif-containing protein	U2SURP			37	37	37	40.8	40.8	40.8	118.29	0	82.241	23824000000	311	0.215571	0.874072	-0.0873381	-0.132836	31.5855	31.4961	31.4324	31.7885	31.6926	31.2949
Color [Black]	O15047;C9J2Z9	O15047	Histone-lysine N-methyltransferase SETD1A	SETD1A			11	11	11	9.3	9.3	9.3	186.03	0	22.551	1224800000	39	0.961227	0.478027	-0.366731	-0.540386	27.4398	26.8827	27.0738	27.4682	27.6362	27.3922
Color [Black]	O15067;H0YGH1;J3KTQ5;J3QSG0;J3QSH6;J3KTL4;J3KT98	O15067	Phosphoribosylformylglycinamidine synthase	PFAS			27	27	27	30.2	30.2	30.2	144.73	0	109.45	12407000000	241	1.5242	0.628148	0.199495	0.355963	30.5907	30.6562	30.6443	30.5385	30.4094	30.3447
Color [Black]	O15084;B4DIW9	O15084;B4DIW9	Serine/threonine-protein phosphatase 6 regulatory ankyrin repeat subunit A	ANKRD28			21	21	20	25.1	25.1	24.1	112.96	0	47.298	3496600000	109	1.67118	0.385478	0.399791	0.65666	28.5687	28.5678	28.4843	28.1874	28.2946	27.9394
Color [Black]	O15085	O15085	Rho guanine nucleotide exchange factor 11	ARHGEF11			17	17	17	17.5	17.5	17.5	167.7	0	23.414	1415200000	50	2.5429	0.22578	0.518087	0.893996	27.1381	27.3704	27.248	26.7679	26.6492	26.7851
Color [Black]	O15111	O15111	Inhibitor of nuclear factor kappa-B kinase subunit alpha	CHUK			11	10	10	16.2	15.2	15.2	84.639	0	16.721	1526600000	38	0.528073	0.556355	0.345484	0.438454	27.591	27.3218	27.1709	26.8657	26.6588	27.5227
Color [Black]	O15121	O15121	Sphingolipid delta(4)-desaturase DES1	DEGS1			3	3	3	15.8	15.8	15.8	37.866	0	7.2301	824830000	17	0.49494	0.375771	0.808781	0.666843	26.8423	27.1143	27.5523	27.1051	26.979	24.9984
Color [Black]	O15143;C9J4Z7;F8VXW2;C9JEY1;C9JQM8;C9JFG9;C9J6C8;C9JBJ7;C9K057;C9JTT6	O15143;C9J4Z7;F8VXW2;C9JEY1;C9JQM8;C9JFG9;C9J6C8	Actin-related protein 2/3 complex subunit 1B	ARPC1B			7	7	7	25.5	25.5	25.5	40.949	0	12.985	1698300000	46	0.447616	0.572269	-0.340852	-0.4119	26.869	27.0042	27.0566	27.841	26.7288	27.3825
Color [Black]	O15144;H7C3F9	O15144;H7C3F9	Actin-related protein 2/3 complex subunit 2	ARPC2			6	6	6	27.7	27.7	27.7	34.333	0	8.17	753180000	21	0.315898	0.556507	0.495692	0.434034	26.3058	25.7543	26.1241	26.7239	24.5972	25.3761
Color [Black]	O15145;C9JZD1	O15145	Actin-related protein 2/3 complex subunit 3	ARPC3			5	5	5	29.8	29.8	29.8	20.546	0	15.851	1327000000	43	0.227308	0.749348	0.214893	0.247011	26.9109	26.6264	26.4807	27.064	26.4498	25.8595
Color [Black]	O15160;D6RDJ3;E7EQB9;H0Y723	O15160;D6RDJ3;E7EQB9	DNA-directed RNA polymerases I and III subunit RPAC1	POLR1C			8	8	8	33.8	33.8	33.8	39.249	0	14.838	2116400000	37	0.04857	0.96365	-0.0287959	-0.0409462	28.0458	27.5526	27.7749	27.859	28.0489	27.5518
Color [Black]	O15164	O15164	Transcription intermediary factor 1-alpha	TRIM24			9	8	8	10.7	9.6	9.6	116.83	0	14.942	339170000	18	0.754584	0.232694	-0.925232	-0.86997	25.3415	23.5608	24.7113	25.5325	25.7942	25.0626
Color [Black]	O15212;A2AB88	O15212;A2AB88	Prefoldin subunit 6	PFDN6			9	9	9	66.7	66.7	66.7	14.582	0	39.81	3054900000	47	0.492276	0.249004	1.65291	0.841758	28.089	28.7789	28.2585	28.0835	28.2575	23.8266
Color [Black]	O15213;H0Y6G3	O15213	WD repeat-containing protein 46	WDR46			6	6	5	13.4	13.4	11.1	68.07	0	8.9555	723070000	12	0.200422	0.778528	-0.194933	-0.222863	25.7355	26.0269	25.7985	26.7545	25.8499	25.5412
Color [Black]	O15226	O15226	NF-kappa-B-repressing factor	NKRF			35	35	35	50.3	50.3	50.3	77.672	0	99.628	12916000000	210	0.190927	0.882563	-0.0844574	-0.126166	30.4353	30.3549	30.4449	30.6714	30.6547	30.1623
Color [Black]	O15234;J3KSY7;K7EQ38	O15234;J3KSY7	Protein CASC3	CASC3			11	11	11	18.9	18.9	18.9	76.277	0	15.515	1725500000	50	0.482281	0.487027	-0.502781	-0.527504	26.9601	27.1855	27.1997	27.4481	26.9436	28.4619
Color [Black]	Q5T8U5;O15260;B7Z1G8	Q5T8U5;O15260;B7Z1G8	Surfeit locus protein 4	SURF4			4	4	4	24.2	24.2	24.2	21.127	0	58.982	1738000000	12	0.729856	0.42636	-0.474529	-0.594803	26.9804	26.4862	27.2317	27.0406	27.3436	27.7377
Color [Black]	O15265	O15265	Ataxin-7	ATXN7			3	3	3	4.8	4.8	4.8	95.45	0.0024013	2.1965	182650000	7	0.032245	0.950204	0.0641009	0.0547603	24.1684	24.7973	24.8078	25.6321	24.5215	23.4277
Color [Black]	O15269	O15269	Serine palmitoyltransferase 1	SPTLC1			14	14	14	33	33	33	52.743	0	75.665	6951500000	104	0.106574	0.940323	-0.0438881	-0.0676682	29.5897	29.3849	29.2767	29.5602	29.2282	29.5946
Color [Black]	O15294;C9JZL3	O15294	UDP-N-acetylglucosamine--peptide N-acetylglucosaminyltransferase 110 kDa subunit	OGT			40	40	40	41	41	41	116.92	0	84.721	18549000000	297	0.0498376	0.988223	0.00894292	0.0159241	30.9373	31.0435	30.9642	31.0283	31.0225	30.8674
Color [Black]	O15305;H3BV55;H3BPH4;H3BRM0;H3BR08;H3BM92;H3BV34;H3BT06;H3BNY9;Q92871	O15305;H3BV55;H3BPH4;H3BRM0	Phosphomannomutase 2;Phosphomannomutase	PMM2			7	7	7	27.6	27.6	27.6	28.082	0	5.2282	1154400000	29	0.374645	0.454788	0.767682	0.56485	26.5095	26.6835	26.6023	26.7548	26.6202	24.1173
Color [Black]	O15355	O15355	Protein phosphatase 1G	PPM1G			15	15	15	39.9	39.9	39.9	59.271	0	42.457	5426600000	99	0.325635	0.831511	-0.10998	-0.172169	28.8062	29.1527	29.0044	29.1452	29.2349	28.9132
Color [Black]	O15371;B0QYA5;B0QYA4;B0QYA6;B0QYA8;A0A0D9SGB5	O15371;B0QYA5	Eukaryotic translation initiation factor 3 subunit D	EIF3D			18	18	18	39.4	39.4	39.4	63.972	0	117.14	13321000000	176	1.02331	0.591494	-0.234451	-0.38589	30.1216	30.2565	30.2166	30.543	30.2334	30.5218
Color [Black]	O15379;E7ESJ6;E7EW19	O15379	Histone deacetylase 3	HDAC3			7	6	6	20.1	18.2	18.2	48.847	0	9.7591	1116200000	38	0.0522733	0.961786	-0.0314687	-0.0445022	27.236	27.148	27.469	27.4591	27.5371	26.9513
Color [Black]	O15381;E9PH71;C9J6P7;E7EWK7;C9JP83;E9PGD8	O15381	Nuclear valosin-containing protein-like	NVL			7	7	6	12.3	12.3	10.3	95.05	0	39.225	825460000	31	1.01321	0.52423	-0.318858	-0.492298	26.3575	26.1335	26.5685	26.6426	26.5546	26.8189
Color [Black]	O15397;F5H2I3;F5H244;F5H815	O15397	Importin-8	IPO8			11	10	10	14	13	13	119.94	0	20.959	1503800000	43	0.172864	0.845841	0.120361	0.157625	27.447	27.1873	27.2986	27.181	27.6328	26.7579
Color [Black]	O15427;J3QQV2;J3QSC3;J3KTI8;J3QQS9;J3KT83;J3QRA0;J3QRP8;J3QLE3;J3KTM6;J3QRU2	O15427;J3QQV2;J3QSC3	Monocarboxylate transporter 4	SLC16A3			10	10	10	23	23	23	49.469	0	15.952	3703100000	47	0.851535	0.152895	-1.28508	-1.0699	27.4647	27.3267	27.1227	27.92	27.8718	29.9776
Color [Black]	O15534;J3KRL7;J3KTM2;J3QSH9;J3QL46	O15534;J3KRL7;J3KTM2	Period circadian protein homolog 1	PER1			9	9	9	10.9	10.9	10.9	136.21	0	11.157	1081300000	43	0.190568	0.882217	-0.0853774	-0.127136	27.0005	27.1503	26.6439	26.9366	26.9316	27.1826
Color [Black]	O15541	O15541	RING finger protein 113A	RNF113A			6	6	6	16.6	16.6	16.6	38.787	0	4.6283	510640000	17	0.0687892	0.956204	-0.0319347	-0.0482254	25.1614	25.5506	25.5756	25.5481	25.5567	25.2786
Color [Black]	O43143	O43143	Pre-mRNA-splicing factor ATP-dependent RNA helicase DHX15	DHX15			41	41	40	52.1	52.1	50.9	90.932	0	126.72	31625000000	361	0.117644	0.911995	-0.0656274	-0.0933497	31.944	32.0901	31.6657	32.0451	32.1949	31.6566
Color [Black]	O43148;K7EP06;K7ERH6	O43148;K7EP06	mRNA cap guanine-N7 methyltransferase	RNMT			9	9	9	26.1	26.1	26.1	54.843	0	18.898	2070700000	44	0.176463	0.886839	0.0815175	0.120714	27.9568	27.7549	27.7945	27.7549	28.0375	27.4692
Color [Black]	O43149;I3L141;I3L3Q3	O43149	Zinc finger ZZ-type and EF-hand domain-containing protein 1	ZZEF1			20	20	19	9.2	9.2	8.7	331.07	0	37.011	2137300000	62	1.2771	0.136913	0.937793	1.11058	27.5068	27.9792	27.8093	27.2321	27.0442	26.2057
Color [Black]	O43156	O43156	TELO2-interacting protein 1 homolog	TTI1			4	4	4	3.9	3.9	3.9	122.07	0	8.0646	538450000	18	1.07768	0.563816	0.260117	0.424014	26.0378	26.0085	26.0756	25.8828	25.5572	25.9016
Color [Black]	O43159;E9PPY3;E9PPP6	O43159;E9PPY3	Ribosomal RNA-processing protein 8	RRP8			13	13	13	36.2	36.2	36.2	50.714	0	26.071	3550100000	89	0.427847	0.857984	0.0874233	0.148852	28.6798	28.4227	28.4572	28.4822	28.447	28.3683
Color [Black]	O43164	O43164	E3 ubiquitin-protein ligase Praja-2	PJA2			5	5	5	10.3	10.3	10.3	78.213	0	31.287	576390000	34	0.555399	0.556848	0.339661	0.440538	26.1021	25.5101	25.6982	25.4426	25.7832	25.0656
Color [Black]	O43172	O43172	U4/U6 small nuclear ribonucleoprotein Prp4	PRPF4			11	11	11	24.5	24.5	24.5	58.449	0	18.742	1786500000	43	0.155544	0.873328	-0.0997957	-0.134846	27.6751	27.5322	27.7453	28.1617	27.7307	27.3597
Color [Black]	O43175;Q5SZU1	O43175;Q5SZU1	D-3-phosphoglycerate dehydrogenase	PHGDH			27	27	27	57.6	57.6	57.6	56.65	0	160.3	29750000000	258	2.661	0.173082	0.596636	1.01965	32.1558	32.1641	31.931	31.5549	31.4247	31.4813
Color [Black]	O43242;H0YGV8	O43242	26S proteasome non-ATPase regulatory subunit 3	PSMD3			30	30	30	52.1	52.1	52.1	60.977	0	167.87	12209000000	218	1.31572	0.752438	-0.134249	-0.245078	30.4077	30.4453	30.5029	30.6487	30.5147	30.5952
Color [Black]	O43252	O43252	Bifunctional 3-phosphoadenosine 5-phosphosulfate synthase 1;Sulfate adenylyltransferase;Adenylyl-sulfate kinase	PAPSS1			9	9	9	18.3	18.3	18.3	70.832	0	34.806	1490800000	36	0.0516739	0.930207	-0.0764898	-0.0758071	26.6295	27.5363	27.0459	27.7139	27.4384	26.289
Color [Black]	O43264	O43264	Centromere/kinetochore protein zw10 homolog	ZW10			11	11	11	18.5	18.5	18.5	88.828	0	87.763	1582000000	58	0.399608	0.622392	0.295399	0.36343	27.522	27.511	26.9796	27.5404	26.8986	26.6873
Color [Black]	O43290;E9PQI8	O43290	U4/U6.U5 tri-snRNP-associated protein 1	SART1			10	10	10	17.8	17.8	17.8	90.254	0	46.233	1007400000	35	1.09078	0.411352	-0.428962	-0.626315	27.09	26.8392	26.4718	27.3058	27.1525	27.2296
Color [Black]	O43303	O43303	Centriolar coiled-coil protein of 110 kDa	CCP110			8	8	8	10.2	10.2	10.2	113.42	0	9.2779	599980000	31	0.335445	0.59114	0.366215	0.385277	25.4262	26.2816	25.7639	25.9684	25.6794	24.7252
Color [Black]	O43324;H0YAL7;D6RBD7;C9J1V9;D6RCQ0	O43324;H0YAL7;D6RBD7;C9J1V9	Eukaryotic translation elongation factor 1 epsilon-1	EEF1E1;EEF1E1-BLOC1S5			9	9	9	58.6	58.6	58.6	19.81	0	103.15	5149700000	51	0.357933	0.753585	-0.170767	-0.244401	28.6031	28.6621	28.8097	28.8928	28.5209	29.1735
Color [Black]	O43353;Q16566	O43353	Receptor-interacting serine/threonine-protein kinase 2	RIPK2			11	11	11	27.6	27.6	27.6	61.194	0	21.298	2469900000	57	1.0166	0.608398	0.226521	0.374671	28.0889	27.9075	28.1041	27.9733	27.7338	27.7138
Color [Black]	O43379;H7C3R4	O43379	WD repeat-containing protein 62	WDR62			10	10	10	8.7	8.7	8.7	165.95	0	16.389	1790600000	49	0.309476	0.796253	0.141324	0.205918	27.6279	27.321	27.2811	27.0025	27.2793	27.5242
Color [Black]	O43390;B4DT28	O43390;B4DT28	Heterogeneous nuclear ribonucleoprotein R	HNRNPR			37	37	29	51.8	51.8	42.5	70.942	0	161.91	29821000000	288	1.55587	0.357721	-0.440583	-0.698917	31.7784	31.4052	31.6044	32.0358	31.91	32.1639
Color [Black]	O43396;K7ER96;K7EKG2;K7EPB7;K7EML9	O43396;K7ER96	Thioredoxin-like protein 1	TXNL1			3	3	3	15.2	15.2	15.2	32.251	0	3.704	1487800000	15	0.879743	0.250418	0.750942	0.836671	28.1565	27.3463	27.1659	26.4477	27.3001	26.6682
Color [Black]	O43474;A0A087X0S4;Q5T3J6;O75840;Q9Y5W3;Q13351	O43474	Krueppel-like factor 4	KLF4			3	3	2	9.6	9.6	7.8	54.67	0	5.7651	314630000	18	0.78379	0.705222	-0.170038	-0.283362	25.4256	25.6919	25.3963	25.625	25.7402	25.6587
Color [Black]	O43491;Q6ZSX4;Q6R5J7;E9PMV8;E9PPC9;E9PN54	O43491	Band 4.1-like protein 2	EPB41L2			29	29	0	37.1	37.1	0	112.59	0	86.601	5740500000	120	0.999952	0.572511	0.256188	0.413088	29.1162	29.0146	28.9453	28.9662	28.5881	28.7532
Color [Black]	O43583;F8VVL1	O43583;F8VVL1	Density-regulated protein	DENR			3	3	3	22.7	22.7	22.7	22.092	0.00028233	2.6771	412310000	20	0.961774	0.246	0.72364	0.849026	26.2991	25.6425	25.1539	24.7556	25.1626	25.0064
Color [Black]	O43592;F8WDU6;F5GYW6;F5GZM3	O43592	Exportin-T	XPOT			26	26	26	30.7	30.7	30.7	109.96	0	49.567	6092300000	130	0.620951	0.540838	-0.346321	-0.461308	29.5036	29.1815	29.2672	29.5072	29.3647	30.1194
Color [Black]	O43660;D6RA26;H0YA24;B7Z982;H0YAA2	O43660;D6RA26	Pleiotropic regulator 1	PLRG1			14	14	14	43	43	43	57.193	0	33.98	1784900000	52	1.99512	0.231557	-0.541223	-0.875859	27.7146	27.5333	27.4735	27.967	28.0914	28.2867
Color [Black]	O43684;J3QT28;J3QSX4	O43684;J3QT28	Mitotic checkpoint protein BUB3	BUB3			17	17	17	54.9	54.9	54.9	37.154	0	90.47	15336000000	135	1.07743	0.698686	-0.165524	-0.289267	30.9958	30.7792	30.857	31.0582	31.0937	30.9766
Color [Black]	O43707;F5GXS2;K7EJH8;K7EP19;D6RH00	O43707	Alpha-actinin-4	ACTN4			98	98	43	83.6	83.6	41.4	104.85	0	323.31	267510000000	1245	0.803336	0.615826	0.235202	0.370187	34.6277	34.3754	34.4096	34.1041	34.149	34.454
Color [Black]	O43719;Q5H919;Q5H918	O43719;Q5H919;Q5H918	HIV Tat-specific factor 1	HTATSF1			21	21	21	33	33	33	85.852	0	58.684	5264400000	108	0.801813	0.305096	-0.67585	-0.759701	28.7314	28.7468	28.7034	29.0673	28.9623	30.1795
Color [Black]	O43747;H3BR36;H3BUN9;H3BNR4;H3BN75;H3BS13;H3BV30;H3BRM7;H3BN71;B4DGE1;B3KNW1	O43747	AP-1 complex subunit gamma-1	AP1G1			12	12	12	18.4	18.4	18.4	91.35	0	25.098	1141000000	54	0.743994	0.564404	-0.286207	-0.423041	26.4002	26.6095	26.3214	26.6684	26.4989	27.0223
Color [Black]	O43765;K7EMD6;K7ERW5	O43765;K7EMD6	Small glutamine-rich tetratricopeptide repeat-containing protein alpha	SGTA			3	3	3	12.8	12.8	12.8	34.063	0	4.078	153710000	7	0.901696	0.359021	0.545122	0.697061	24.7494	25.4389	24.6715	24.6683	24.3752	24.1809
Color [Black]	O43776;K7EMQ6;K7EIU7;K7EPK2;K7EQ35;K7EJ19	O43776	Asparagine--tRNA ligase, cytoplasmic	NARS			10	10	10	21.9	21.9	21.9	62.942	0	45.421	1570100000	45	1.03032	0.353791	-0.518789	-0.704457	27.2167	26.7466	26.531	27.252	27.2056	27.5931
Color [Black]	O43809;H3BND3;H3BV41	O43809;H3BND3	Cleavage and polyadenylation specificity factor subunit 5	NUDT21			15	15	15	56.8	56.8	56.8	26.227	0	46.287	9099400000	114	1.7944	0.401445	-0.379805	-0.638524	30.153	29.8392	30.0289	30.4375	30.3703	30.3529
Color [Black]	O43813;E9PHS0;F8WDS9	O43813;E9PHS0;F8WDS9	LanC-like protein 1	LANCL1			10	10	10	24.1	24.1	24.1	45.283	0	12.798	3812000000	44	1.32495	0.477771	0.334578	0.54121	28.0586	28.3049	28.2915	27.9432	27.7123	27.9957
Color [Black]	O43815	O43815	Striatin	STRN			12	12	10	22.6	22.6	21.3	86.131	0	23.653	2257700000	53	0.481227	0.66064	0.231106	0.326109	27.6346	27.8152	27.7121	27.8197	27.526	27.1228
Color [Black]	O43823;M0QYL4	O43823	A-kinase anchor protein 8	AKAP8			20	20	20	35.5	35.5	35.5	76.107	0	51.702	4239600000	92	1.18129	0.538051	-0.284355	-0.463746	29.2903	29.1148	29.2414	29.4066	29.3925	29.7004
Color [Black]	O43865;H0Y8B3;Q96HN2	O43865	Putative adenosylhomocysteinase 2	AHCYL1			11	11	11	25.7	25.7	25.7	58.951	0	16.847	3970100000	64	0.916224	0.535796	0.314123	0.475869	28.2755	28.411	28.526	27.8542	28.3475	28.0684
Color [Black]	O43896	O43896	Kinesin-like protein KIF1C	KIF1C			14	11	10	18.2	15	13.6	122.95	0	12.986	1288400000	38	0.561558	0.68201	0.202735	0.307071	27.3309	27.0294	26.9486	27.0816	26.9179	26.7012
Color [Black]	O60216;E5RI01;E5RFZ5;E5RG18;Q9H4I0;E5RJW1;E5RJK5;E5RFV8;E5RIN7;A0A140T8W2	O60216	Double-strand-break repair protein rad21 homolog	RAD21			14	14	14	26	26	26	71.689	0	22.691	2226300000	66	0.2836	0.701303	0.241887	0.286671	28.2821	28.0418	28.2755	28.3583	28.2221	27.2934
Color [Black]	O60244;H7C3E5;H7C017	O60244	Mediator of RNA polymerase II transcription subunit 14	MED14			15	15	15	14.2	14.2	14.2	160.6	0	34.03	2105700000	68	0.220675	0.869598	-0.0909869	-0.137703	28.0588	27.5655	27.8377	27.9209	28.0351	27.7789
Color [Black]	O60264;A0A0A0MRP6;B7ZLQ5;P28370	O60264	SWI/SNF-related matrix-associated actin-dependent regulator of chromatin subfamily A member 5	SMARCA5			67	67	67	52.1	52.1	52.1	121.9	0	323.31	48246000000	623	0.359476	0.846878	-0.0956065	-0.156515	32.3297	32.3739	32.3984	32.5395	32.6014	32.2479
Color [Black]	O60287	O60287	Nucleolar pre-ribosomal-associated protein 1	URB1			29	29	29	16.6	16.6	16.6	254.39	0	44.081	2467200000	73	1.09217	0.359594	-0.497029	-0.696151	28.1627	27.6542	28.0833	28.2564	28.3935	28.7414
Color [Black]	O60292	O60292	Signal-induced proliferation-associated 1-like protein 3	SIPA1L3			10	9	9	8.3	7.7	7.7	194.61	0	8.9232	367870000	16	0.293581	0.621163	0.370951	0.36665	25.4102	25.8218	25.1839	25.6453	25.5062	24.1515
Color [Black]	O60293;G3V1X1	O60293	Zinc finger C3H1 domain-containing protein	ZFC3H1			18	18	18	12	12	12	226.35	0	38.901	2095300000	47	0.00725574	0.992645	0.00509898	0.00697731	27.8964	28.062	28.1024	27.6408	27.9956	28.4092
Color [Black]	O60306;H0YH15	O60306	Intron-binding protein aquarius	AQR			14	14	14	13.9	13.9	13.9	171.29	0	21.532	1635700000	51	0.860333	0.551394	-0.300012	-0.453096	27.3159	27.4359	27.0145	27.3699	27.7251	27.5712
Color [Black]	O60318	O60318	Germinal-center associated nuclear protein	MCM3AP			14	14	14	9.2	9.2	9.2	218.4	0	16.313	1592100000	44	0.742399	0.50204	-0.376501	-0.51386	26.9325	27.4826	27.5841	27.549	27.9319	27.6479
Color [Black]	O60341;R4GMP9;R4GMQ1	O60341	Lysine-specific histone demethylase 1A	KDM1A			22	22	22	31.3	31.3	31.3	92.902	0	54.313	5344600000	124	2.30668	0.459925	-0.312105	-0.561786	29.128	29.138	29.0133	29.346	29.392	29.4776
Color [Black]	O60343;Q5JU47	O60343	TBC1 domain family member 4	TBC1D4			30	30	30	24.7	24.7	24.7	146.56	0	168.44	8057400000	170	1.03345	0.500294	0.338402	0.517612	29.3756	29.7266	29.8788	29.3233	29.2555	29.387
Color [Black]	O60427;A0A0A0MR51;H7C2V0;F5H8G5;F5H3P6;H0YB97;F5H3U5	O60427;A0A0A0MR51	Fatty acid desaturase 1	FADS1			5	5	5	15.8	15.8	15.8	51.964	0	14.247	752320000	21	1.21538	0.427912	0.385455	0.593905	26.4983	26.91	26.9719	26.4255	26.4108	26.3876
Color [Black]	O60488;H0Y9A0;D6RFW9;D6RDA8;D6RD96;D6RF95	O60488	Long-chain-fatty-acid--CoA ligase 4	ACSL4			11	8	8	20	15	15	79.187	0	12.641	1702500000	35	0.185897	0.788158	0.192212	0.214825	27.1629	27.8544	26.8726	26.673	27.0491	27.5911
Color [Black]	O60502;H7C3X0	O60502	Protein O-GlcNAcase	MGEA5			20	20	20	29.3	29.3	29.3	102.91	0	43.233	5139400000	101	1.11235	0.477127	0.350857	0.541172	28.7883	28.9671	28.7532	28.6881	28.5324	28.2356
Color [Black]	O60506;F6UXX1	O60506	Heterogeneous nuclear ribonucleoprotein Q	SYNCRIP			34	26	6	49.9	40.4	11.1	69.602	0	323.31	14581000000	217	0.785385	0.61425	-0.238269	-0.372313	30.5972	30.3914	30.6585	30.7816	30.5922	30.9881
Color [Black]	Q5SRN1;O60508	Q5SRN1;O60508	Pre-mRNA-processing factor 17	CDC40			6	6	6	15.4	15.4	15.4	60.83	0	6.5506	535820000	12	0.498519	0.28069	-1.24646	-0.78304	23.5343	26.2712	25.6088	27.4696	26.6509	25.0331
Color [Black]	O60547	O60547	GDP-mannose 4,6 dehydratase	GMDS			8	8	8	31.2	31.2	31.2	41.949	0	20.38	1103500000	25	0.546168	0.383688	0.698268	0.655471	27.1247	26.9627	26.8649	26.8	26.8909	25.1667
Color [Black]	O60563;C9JUL2;H7BZ27	O60563	Cyclin-T1	CCNT1			17	17	16	28.1	28.1	26.3	80.684	0	56.125	4397900000	119	0.0913427	0.940428	-0.0460618	-0.0677699	28.8413	29.1048	28.9236	29.1003	29.2212	28.6864
Color [Black]	O60566;H0YMK5	O60566	Mitotic checkpoint serine/threonine-protein kinase BUB1 beta	BUB1B			27	27	27	31.8	31.8	31.8	119.54	0	121.19	5237000000	141	0.403545	0.909675	0.0536537	0.0964403	28.9622	29.0574	29.1145	28.9814	29.0553	28.9364
Color [Black]	O60568;H7C2V1;H7C0B8;H7C2S8	O60568;H7C2V1	Procollagen-lysine,2-oxoglutarate 5-dioxygenase 3	PLOD3			6	6	6	11.1	11.1	11.1	84.784	0	6.9253	421100000	11	0.357169	0.555779	-0.458258	-0.443088	26.2485	25.6995	24.4484	25.9331	25.8486	25.9895
Color [Black]	O60573;B9A044;B8ZZ50;C9JEL3;B8ZZL3;B4E1E4	O60573;B9A044;B8ZZ50;C9JEL3;B8ZZL3	Eukaryotic translation initiation factor 4E type 2	EIF4E2			9	9	6	43.3	43.3	24.9	28.362	0	13.489	2095600000	54	0.0630116	0.948018	-0.0404905	-0.055978	27.7745	27.9985	27.766	27.6422	27.7135	28.3047
Color [Black]	O60664;K7ERZ3;K7EL96;K7ER39	O60664;K7ERZ3	Perilipin-3	PLIN3			29	29	29	72.4	72.4	72.4	47.074	0	298.39	36009000000	335	0.852476	0.562323	0.278872	0.427721	31.7539	31.9149	31.8179	31.6903	31.6989	31.2609
Color [Black]	O60678;A0A0A0MSN7	O60678;A0A0A0MSN7	Protein arginine N-methyltransferase 3	PRMT3			8	8	8	17.5	17.5	17.5	59.875	0	11.757	1569100000	36	0.53496	0.676269	0.211676	0.313842	27.4679	27.3576	27.3997	27.371	27.3654	26.8538
Color [Black]	O60684;Q5TFJ7;S4R3E5	O60684;Q5TFJ7	Importin subunit alpha-7	KPNA6			11	7	5	18.8	11.4	7.6	60.029	0	14.174	1643900000	43	0.717723	0.715595	0.165748	0.273699	27.211	27.3457	27.3451	26.9655	27.1426	27.2965
Color [Black]	O60701;D6RHF4;E9PBD2;E7ER95;E7ER83;E7ETF4;E7EV97	O60701	UDP-glucose 6-dehydrogenase	UGDH			11	11	11	24.9	24.9	24.9	55.023	0	18.13	1546600000	52	1.21669	0.537675	-0.286189	-0.468763	27.2302	27.2007	27.1557	27.6365	27.5357	27.2729
Color [Black]	O60749;D6RC15	O60749	Sorting nexin-2	SNX2			13	13	12	29.7	29.7	27.7	58.47	0	23.269	2205400000	57	0.828759	0.555949	0.290214	0.43817	27.8526	28.114	27.677	27.6258	27.7462	27.401
Color [Black]	O60763;REV__R4GMN2;REV__Q5VZ89	O60763	General vesicular transport factor p115	USO1			27	27	26	34.4	34.4	33.7	107.89	0	73.689	6952900000	167	0.346956	0.797443	0.136173	0.205468	29.2853	29.3838	29.3362	29.4218	29.287	28.8881
Color [Black]	O60814;P57053	O60814;P57053	Histone H2B type 1-K;Histone H2B type F-S	HIST1H2BK;H2BFS			19	19	0	83.3	83.3	0	13.89	0	169.85	98637000000	166	0.0203453	0.988605	-0.00970904	-0.0147333	31.5682	31.7247	31.549	31.7582	31.7866	31.3263
Color [Black]	O60825;F2Z2I2;Q5W015;Q5VX20;Q16875;I1Z9G3;F6XNB3;F6RAZ1;H0Y483;Q4VBA9;Q66S35;Q16877	O60825	6-phosphofructo-2-kinase/fructose-2,6-bisphosphatase 2;6-phosphofructo-2-kinase;Fructose-2,6-bisphosphatase	PFKFB2			8	8	6	19	19	15	58.476	0	9.1963	1139200000	41	0.915365	0.55522	0.286222	0.44306	27.111	26.9476	27.0459	26.5324	26.7079	27.0055
Color [Black]	O60826	O60826	Coiled-coil domain-containing protein 22	CCDC22			7	7	7	14.8	14.8	14.8	70.755	0	9.5907	641660000	20	1.05265	0.0797561	1.52036	1.28996	26.1235	26.1862	26.5969	24.006	24.2403	26.0993
Color [Black]	O60828;C9JQA1;H7C053	O60828;C9JQA1	Polyglutamine-binding protein 1	PQBP1			3	3	3	14.7	14.7	14.7	30.472	0	5.8623	845640000	14	0.214967	0.838337	0.120415	0.167787	26.2977	26.7025	26.7142	26.6203	26.6202	26.1127
Color [Black]	O60832;H7C0M1;C9IYT0;H7C2Q9;H7BZF2;H7C2Q2	O60832;H7C0M1;C9IYT0	H/ACA ribonucleoprotein complex subunit 4	DKC1			14	14	14	37.2	37.2	37.2	57.673	0	80.172	4360800000	113	1.58241	0.206337	-0.650811	-0.944742	28.8095	28.7237	28.5096	29.1729	29.1577	29.6646
Color [Black]	O60884;A0A087WT48	O60884	DnaJ homolog subfamily A member 2	DNAJA2			14	14	14	41.3	41.3	41.3	45.745	0	69.047	4064400000	75	0.682306	0.652394	-0.215071	-0.334319	28.6954	28.4419	28.5488	28.977	28.5529	28.8014
Color [Black]	O60907;Q9BQ87;A0A0D9SFI2	O60907;Q9BQ87	F-box-like/WD repeat-containing protein TBL1X;F-box-like/WD repeat-containing protein TBL1Y	TBL1X;TBL1Y			9	4	4	29.6	15.9	15.9	62.495	0	10.437	536180000	14	0.998742	0.318095	-0.569132	-0.741743	26.0858	26.1942	25.4322	26.2698	26.4593	26.6905
Color [Black]	O60925;E5RGS4	O60925;E5RGS4	Prefoldin subunit 1	PFDN1			5	5	5	36.1	36.1	36.1	14.21	0	8.0483	848000000	21	0.367507	0.639297	-0.283068	-0.344351	26.4405	26.1875	25.3797	26.233	26.2669	26.3571
Color [Black]	O60934;A0A0C4DG07;E5RGU1;E2QRP0;A0A087X1V5;E5RGR7	O60934;A0A0C4DG07	Nibrin	NBN			16	16	16	31.7	31.7	31.7	84.958	0	33.762	2577500000	73	0.568121	0.632732	-0.240454	-0.349435	27.8284	28.2369	27.8041	28.2447	28.386	27.9601
Color [Black]	O75113	O75113	NEDD4-binding protein 1	N4BP1			4	4	4	6.7	6.7	6.7	100.38	0	6.1906	389060000	19	0.000787757	0.999138	-0.000659307	-0.000853078	25.0384	25.4043	24.899	24.669	25.4172	25.2575
Color [Black]	O75116;E9PF63;Q14DU5;D6REE7;C9JFJ0	O75116;E9PF63;Q14DU5	Rho-associated protein kinase 2	ROCK2			63	63	57	47.1	47.1	43.9	160.9	0	115.79	18079000000	285	1.15009	0.392115	0.441978	0.649277	30.6196	30.5407	30.6586	30.3666	30.3155	29.8108
Color [Black]	O75128;J3KR05;H7C1N2;H7C2C4;A0A0J9YWK3;C9J9X1	O75128;J3KR05;H7C1N2	Protein cordon-bleu	COBL			28	28	28	29.2	29.2	29.2	135.62	0	76.159	4422400000	137	2.83077	0.3754	0.363903	0.665498	29.0069	28.9071	28.9904	28.6523	28.5357	28.6247
Color [Black]	O75131;A0A087WYQ3;E5RHZ0;H0YB26;A0A087WXR6;A0A087WUS8;E5RFT7;Q8IYJ1;Q96A23;O95741;Q9UBL6	O75131;A0A087WYQ3	Copine-3	CPNE3			18	18	17	31.3	31.3	31.3	60.13	0	38.606	5104600000	118	1.16968	0.651766	0.192485	0.333377	28.9999	28.7813	28.9611	28.7223	28.7874	28.6553
Color [Black]	O75146;H0YH66	O75146	Huntingtin-interacting protein 1-related protein	HIP1R			33	33	33	37.6	37.6	37.6	119.39	0	107.43	7005400000	178	1.29857	0.529615	0.291156	0.481189	29.2121	29.3797	29.2932	29.0679	29.1235	28.8201
Color [Black]	O75152;E9PQ61;E9PBY7	O75152;E9PQ61;E9PBY7	Zinc finger CCCH domain-containing protein 11A	ZC3H11A			25	25	20	34.3	34.3	30.6	89.13	0	96.481	7389200000	187	0.524332	0.786257	-0.134607	-0.219628	29.4829	29.5859	29.3064	29.5941	29.7275	29.4574
Color [Black]	O75165;H0Y8Q2;H0YA63	O75165	DnaJ homolog subfamily C member 13	DNAJC13			57	57	57	32.2	32.2	32.2	254.41	0	95.536	11360000000	264	0.382684	0.822284	-0.113656	-0.181879	29.9806	29.9999	29.8991	29.9702	29.9356	30.3147
Color [Black]	O75170;T1ECW5;A0A0A0MSJ8	O75170;T1ECW5;A0A0A0MSJ8	Serine/threonine-protein phosphatase 6 regulatory subunit 2	PPP6R2			21	21	21	28.1	28.1	28.1	104.94	0	41.353	5125200000	129	1.33886	0.255932	0.574294	0.81966	29.2465	29.0892	29.2735	28.758	28.8778	28.2506
Color [Black]	O75175;H7C3F5;H0Y5X7;H7C148;H7C5J4;A0A0G2JPP0	O75175;H7C3F5	CCR4-NOT transcription complex subunit 3	CNOT3			16	16	16	22.2	22.2	22.2	81.871	0	28.826	4656600000	90	0.0773109	0.949407	0.0402406	0.0588967	29.0013	28.7105	28.7205	28.4925	28.7851	29.034
Color [Black]	O75319	O75319	RNA/RNP complex-1-interacting phosphatase	DUSP11			3	3	3	10.6	10.6	10.6	38.938	0	3.1402	2528000000	11	0.740889	0.798131	0.117389	0.204981	28.2438	28.2631	28.4462	28.1887	28.149	28.2632
Color [Black]	O75330;E5RIH2;E5RI30	O75330	Hyaluronan mediated motility receptor	HMMR			13	13	13	23.9	23.9	23.9	84.099	0	17.064	1381900000	50	0.0505132	0.981026	-0.0123927	-0.0212106	26.8926	27.0634	26.9376	26.9174	27.1107	26.9028
Color [Black]	O75340;A0A024QZ42;E7EPW6;H0Y9X3;A0A087WZ38;D6RA21;Q86W51	O75340;A0A024QZ42	Programmed cell death protein 6	PDCD6			10	10	10	64.9	64.9	64.9	21.868	0	37.991	9789700000	100	1.01441	0.638314	-0.204428	-0.343818	29.9154	29.7363	29.9396	30.1552	29.9307	30.1187
Color [Black]	O75362;A2A326;Q9BZ31	O75362	Zinc finger protein 217	ZNF217			8	8	8	10.2	10.2	10.2	115.27	0	9.1299	578680000	26	0.259907	0.74483	-0.202909	-0.250209	25.9091	26.0967	26.2283	25.7319	26.751	26.36
Color [Black]	O75367;B4DJC3;D6RCF2;Q9P0M6;Q5SQT3	O75367;B4DJC3	Core histone macro-H2A.1;Histone H2A	H2AFY			16	16	16	58.3	58.3	58.3	39.617	0	213.46	9301600000	98	0.346083	0.819167	-0.118222	-0.184262	28.652	28.8446	28.6943	29.0137	28.9375	28.5943
Color [Black]	O75369;E7EN95;A0A0A0MT44;H7C5L4;A0A0C4DGA1	O75369;E7EN95	Filamin-B	FLNB			168	156	153	69.4	68	66.9	278.16	0	323.31	150320000000	1436	1.14674	0.688906	0.172015	0.301493	33.8566	33.783	33.8598	33.5443	33.6665	33.7725
Color [Black]	O75376;A0A088AWL3;E7EVK1;E7EVU5;E7EW50;J3KS51;C9JAP0;J3QKP0;J3KS29;J3KT44;J3KRE4;Q9H4R4	O75376;A0A088AWL3	Nuclear receptor corepressor 1	NCOR1			38	38	36	21.8	21.8	21.1	270.21	0	63.123	7045400000	187	0.265675	0.886746	-0.0734571	-0.120332	29.7185	29.649	29.7299	29.8442	29.9124	29.5612
Color [Black]	O75381	O75381	Peroxisomal membrane protein PEX14	PEX14			4	4	4	10.1	10.1	10.1	41.236	0	6.3799	292580000	20	0.164156	0.860639	0.110418	0.146604	24.6408	24.8481	25.2449	24.462	25.0794	24.8612
Color [Black]	O75385	O75385	Serine/threonine-protein kinase ULK1	ULK1			3	3	3	3.6	3.6	3.6	112.63	0	7.2591	229340000	24	0.413171	0.426618	-0.801763	-0.60506	22.9586	22.7294	24.4471	23.1244	25.2882	24.1278
Color [Black]	O75396;A0A087X1A9	O75396	Vesicle-trafficking protein SEC22b	SEC22B			8	8	8	43.3	43.3	43.3	24.593	0	38.197	2533700000	49	0.729149	0.671216	-0.199312	-0.318803	27.6411	27.7778	27.5686	28	27.6464	27.939
Color [Black]	O75400;F5H578;H0YG38;H7C2N3	O75400	Pre-mRNA-processing factor 40 homolog A	PRPF40A			23	23	23	28.8	28.8	28.8	108.8	0	96.209	7842400000	165	1.70713	0.442979	-0.344088	-0.581915	29.7644	29.8601	29.8878	30.0765	30.122	30.346
Color [Black]	O75410;E7EVI4;E7ET87;H0YAY0;B4E3H6;H0YBT8;E5RFM9;R4GMT7;E5RJU4;E5RJG6	O75410;E7EVI4;E7ET87;H0YAY0;B4E3H6;H0YBT8	Transforming acidic coiled-coil-containing protein 1	TACC1			12	11	11	18	16.6	16.6	87.793	0	12.473	1691700000	25	0.622048	0.250736	1.06631	0.839073	27.0394	27.4364	27.2545	26.8847	24.6539	26.9927
Color [Black]	O75436;S4R3Q6;S4R2Y3	O75436;S4R3Q6	Vacuolar protein sorting-associated protein 26A	VPS26A			13	13	12	55.4	55.4	53.2	38.169	0	45.555	4113200000	80	0.410911	0.81637	-0.117321	-0.18883	28.8093	28.5706	28.7223	28.6566	28.7989	28.9987
Color [Black]	O75439;G3V0E4;F8WEA6;F8WBE1;F8WAZ6	O75439;G3V0E4	Mitochondrial-processing peptidase subunit beta	PMPCB			4	4	4	14.1	14.1	14.1	54.366	0	7.9398	410200000	11	1.54734	0.08	-1.03373	-1.27962	24.488	24.4615	25.1366	26.0548	25.3243	25.8082
Color [Black]	O75459	O75459	P antigen family member 1	PAGE1			4	4	4	26	26	26	16.15	0	25.239	2170000000	68	0.257848	0.799209	0.149298	0.204412	28.3346	27.8631	27.829	27.5844	27.8469	28.1475
Color [Black]	O75475;V9GYT7	O75475	PC4 and SFRS1-interacting protein	PSIP1			13	11	11	26.2	24.3	24.3	60.103	0	14.215	1558000000	51	0.651433	0.702188	0.178182	0.285691	27.2752	27.6809	27.3922	27.2968	27.301	27.2159
Color [Black]	O75477;B0QZ43	O75477;B0QZ43	Erlin-1	ERLIN1			11	6	6	31.5	19.1	19.1	38.925	0	9.4519	946860000	28	0.581762	0.453611	-0.502959	-0.568016	25.9443	26.3787	26.9003	26.7757	26.5278	27.4288
Color [Black]	Q5JRI1;O75494;Q6IQ42;Q8WXF0;R4GMP8	Q5JRI1;O75494	Serine/arginine-rich splicing factor 10	SRSF10			10	10	10	55.8	55.8	55.8	20.913	0	20.998	8124800000	58	1.02418	0.503407	-0.332565	-0.50972	30.1505	29.8428	29.8486	30.4999	30.1205	30.2192
Color [Black]	O75529	O75529	TAF5-like RNA polymerase II p300/CBP-associated factor-associated factor 65 kDa subunit 5L	TAF5L			5	5	5	9.8	9.8	9.8	66.155	0	8.2027	684740000	17	0.21955	0.815985	-0.141995	-0.188826	26.5843	26.1716	26.2489	26.3275	26.9061	26.1973
Color [Black]	O75530;E9PJK2;H0YEL4;E9PMU3	O75530;E9PJK2	Polycomb protein EED	EED			13	13	13	31.5	31.5	31.5	50.197	0	21.993	4094300000	80	0.088629	0.940838	-0.0451768	-0.0663187	29.0968	28.9718	28.7087	29.1477	29.0719	28.6932
Color [Black]	O75533;H7C341;B4DGZ4;F8WC19	O75533	Splicing factor 3B subunit 1	SF3B1			59	59	59	49.2	49.2	49.2	145.83	0	323.31	20807000000	458	0.879068	0.644376	-0.207197	-0.339799	31.3621	31.133	31.0501	31.3311	31.5045	31.3311
Color [Black]	O75534;E9PLT0;E9PNG3;E9PLD4	O75534;E9PLT0	Cold shock domain-containing protein E1	CSDE1			29	29	29	35.6	35.6	35.6	88.884	0	311.55	15667000000	226	1.46445	0.536241	0.274253	0.467289	30.2381	30.4882	30.3422	30.037	30.1776	30.0312
Color [Black]	O75592;H7C3U4;A0A0C4DGY7	O75592	E3 ubiquitin-protein ligase MYCBP2	MYCBP2			73	73	73	19.1	19.1	19.1	510.08	0	126.62	13420000000	306	2.11301	0.479392	0.300442	0.53595	30.3642	30.4764	30.5282	30.1147	30.1244	30.2285
Color [Black]	O75638	O75638	Cancer/testis antigen 2	CTAG2			2	2	2	10	10	10	21.06	0	10.621	1698100000	21	0.723702	0.133794	1.79057	1.09702	28.1009	27.5586	27.5474	28.1296	25.2607	24.4449
Color [Black]	O75643;B4E0P5	O75643	U5 small nuclear ribonucleoprotein 200 kDa helicase	SNRNP200			83	83	83	47.1	47.1	47.1	244.5	0	323.31	32208000000	472	3.67077	0.426515	-0.312017	-0.595068	31.7594	31.7715	31.7175	32.0958	32.0347	32.054
Color [Black]	O75663	O75663	TIP41-like protein	TIPRL			12	12	12	53.3	53.3	53.3	31.444	0	26.965	3256400000	63	0.0438297	0.962981	-0.0315393	-0.0423024	28.3571	29.04	28.5589	28.6721	28.449	28.9296
Color [Black]	O75691	O75691	Small subunit processome component 20 homolog	UTP20			31	31	31	12	12	12	318.38	0	50.911	4193400000	114	0.749004	0.535888	-0.327346	-0.467164	28.5584	28.5083	28.8603	29.157	28.6346	29.1174
Color [Black]	O75694;E9PF10;D6RA13	O75694;E9PF10	Nuclear pore complex protein Nup155	NUP155			46	46	46	39.1	39.1	39.1	155.2	0	231.74	21319000000	336	1.44759	0.750419	0.133528	0.245973	31.2892	31.3645	31.4089	31.2353	31.1722	31.2545
Color [Black]	O75717;C9JYB3	O75717	WD repeat and HMG-box DNA-binding protein 1	WDHD1			18	18	18	23	23	23	125.97	0	55.595	1850200000	52	0.933485	0.25037	-0.728856	-0.842584	27.2768	27.2764	27.4153	27.4719	27.9659	28.7173
Color [Black]	O75794;X6RKY7;X6RA30;X6RF82;H7BZW7	O75794;X6RKY7;X6RA30	Cell division cycle protein 123 homolog	CDC123			7	7	7	22	22	22	39.134	0	7.8794	1009900000	24	2.29085	0.557553	0.236248	0.435497	26.8217	26.7277	26.6918	26.4799	26.5404	26.512
Color [Black]	O75815;Q5T7I8;F5H5M1;Q92529;Q6S5L8	O75815	Breast cancer anti-estrogen resistance protein 3	BCAR3			17	17	17	29.5	29.5	29.5	92.565	0	20.989	1932400000	44	0.182748	0.881717	0.086792	0.127457	27.5204	27.9601	27.7488	27.6865	27.863	27.4194
Color [Black]	O75821;K7ER90;K7EL20;K7ENA8;K7EP16	O75821;K7ER90;K7EL20;K7ENA8	Eukaryotic translation initiation factor 3 subunit G	EIF3G			12	12	9	38.8	38.8	24.4	35.611	0	68.318	12756000000	127	0.41462	0.746001	-0.167056	-0.248816	30.2231	30.2152	30.1043	30.1256	30.2431	30.6751
Color [Black]	O75828	O75828	Carbonyl reductase [NADPH] 3	CBR3			4	4	2	17.7	17.7	7.2	30.85	0	9.4956	738960000	23	0.971297	0.699487	-0.168184	-0.289414	26.4469	26.2905	26.2883	26.4957	26.6237	26.4109
Color [Black]	O75874;C9J4N6;C9JJE5;C9JLU6	O75874;C9J4N6	Isocitrate dehydrogenase [NADP] cytoplasmic	IDH1			7	7	6	16.7	16.7	14.5	46.659	0	13.953	857600000	30	1.85746	0.250657	0.525744	0.840268	26.0796	26.0739	25.8882	25.6898	25.4583	25.3164
Color [Black]	O75886	O75886	Signal transducing adapter molecule 2	STAM2			10	8	8	22.9	20.8	20.8	58.164	0	90.749	3227500000	49	0.996383	0.319032	0.571085	0.742811	28.3545	28.3218	28.3707	28.0538	28.0388	27.2411
Color [Black]	O75934	O75934	Pre-mRNA-splicing factor SPF27	BCAS2			9	9	9	54.2	54.2	54.2	26.131	0	36.841	1993300000	37	0.6935	0.537328	-0.337627	-0.467788	28.2748	27.7638	27.9832	28.5548	28.4607	28.0191
Color [Black]	O75955;A0A140T9W4;A2AB09;A2AB10;A2AB12;A2AB13;A0A0G2JJQ6;A0A140T974;A0A140T907;A0A140T905;A2ABJ5	O75955;A0A140T9W4	Flotillin-1	FLOT1			20	20	1	55.5	55.5	3.3	47.355	0	41.117	3353500000	89	0.0770129	0.948436	0.0389036	0.0573976	28.2853	28.0005	28.0138	28.3633	27.9306	27.889
Color [Black]	O75962;E7EWP2;E7EPJ7;F5H228;A0A087X139;H7C0I9	O75962;E7EWP2;E7EPJ7	Triple functional domain protein	TRIO			45	45	40	19.1	19.1	17.3	346.9	0	103.38	6338300000	188	0.561924	0.829837	0.101473	0.174908	29.4234	29.3053	29.3185	29.1686	29.1851	29.3891
Color [Black]	O75970;F5H1U9;H0YGQ3;B7ZB24;A0A075B6R8;F8WDQ8;H0YH70;F5H8D6	O75970;F5H1U9;H0YGQ3	Multiple PDZ domain protein	MPDZ			42	42	40	32.4	32.4	32	221.62	0	91.115	7253100000	166	0.970278	0.419164	0.439114	0.616725	29.4434	29.6851	29.5029	29.2316	29.3683	28.7143
Color [Black]	O76003	O76003	Glutaredoxin-3	GLRX3			16	16	16	54.6	54.6	54.6	37.432	0	77.602	7588400000	99	0.2771	0.696694	-0.252954	-0.291835	29.7829	29.6389	29.524	29.5901	29.4969	30.6176
Color [Black]	O76021;J3QSV6;I3L3U9;I3L3C4;I3L234;I3L1A3;J3KPU7;I3L2F2;I3L4T8;I3L1Y4	O76021;J3QSV6;I3L3U9;I3L3C4	Ribosomal L1 domain-containing protein 1	RSL1D1			23	23	23	50.2	50.2	50.2	54.972	0	119.24	11454000000	168	0.520706	0.758144	-0.150391	-0.239903	30.0936	30.1498	30.01	30.4735	30.1403	30.0907
Color [Black]	O76031	O76031	ATP-dependent Clp protease ATP-binding subunit clpX-like, mitochondrial	CLPX			5	5	5	13	13	13	69.223	0	5.5498	232720000	18	0.270747	0.787952	0.156296	0.213751	24.8893	24.8955	24.2177	24.5443	24.5831	24.4062
Color [Black]	O76071	O76071	Probable cytosolic iron-sulfur protein assembly protein CIAO1	CIAO1			4	4	4	16.5	16.5	16.5	37.84	0	5.2319	451890000	20	0.165006	0.799154	0.191291	0.204242	25.4433	25.252	25.6761	25.9639	25.3184	24.5153
Color [Black]	O94762;J3KTQ2;J3QLU0;J3KSV9;J3KS37;J3KRM6;J3KSL7	O94762	ATP-dependent DNA helicase Q5	RECQL5			10	10	10	11.1	11.1	11.1	108.86	0	7.1693	569820000	14	1.24215	0.406007	-0.414195	-0.630842	25.848	25.6718	25.6621	25.8993	26.1262	26.399
Color [Black]	O94763;I3NI51;I3L2V7;I3L130;I3L104;I3L280	O94763	Unconventional prefoldin RPB5 interactor 1	URI1			10	10	10	28.8	28.8	28.8	59.832	0	9.7101	1072800000	18	1.22148	0.0572941	1.4892	1.38817	26.8113	26.8099	27.0115	26.5161	24.6944	24.9546
Color [Black]	O94776	O94776	Metastasis-associated protein MTA2	MTA2			36	36	29	51.9	51.9	43	75.022	0	120.37	20084000000	274	1.10571	0.668681	-0.185346	-0.320211	31.01	31.0677	31.1887	31.3254	31.1571	31.34
Color [Black]	O94782;C9JC88	O94782	Ubiquitin carboxyl-terminal hydrolase 1	USP1			8	8	8	12	12	12	88.206	0	12.023	462290000	31	0.656597	0.637301	-0.227835	-0.34675	25.6792	25.8178	25.807	25.7138	26.0452	26.2285
Color [Black]	O94822;H7BYG8	O94822	E3 ubiquitin-protein ligase listerin	LTN1			7	7	7	5.9	5.9	5.9	200.55	0	10.121	570540000	14	0.384714	0.557119	0.426814	0.44142	25.7403	25.643	25.7379	25.8007	25.6893	24.3509
Color [Black]	O94855;E9PDM8;E9PC44	O94855;E9PDM8;E9PC44	Protein transport protein Sec24D	SEC24D			16	15	15	23.4	22	22	113.01	0	20.994	3512900000	53	0.627846	0.659666	0.213255	0.326622	28.4407	28.1699	28.3483	27.9831	27.9685	28.3675
Color [Black]	O94864	O94864	STAGA complex 65 subunit gamma	SUPT7L			5	5	5	15.2	15.2	15.2	46.192	0	9.8189	734530000	13	0.243326	0.855994	-0.100325	-0.151367	26.3491	26.6327	26.1819	26.5719	26.5958	26.297
Color [Black]	O94887;C9JWM9;C9JVQ5	O94887;C9JWM9;C9JVQ5	FERM, RhoGEF and pleckstrin domain-containing protein 2	FARP2			6	6	5	5.9	5.9	4.9	119.89	0	11.919	1222100000	28	0.379127	0.479831	0.67809	0.541977	26.531	26.8361	26.7651	26.7958	26.7603	24.5418
Color [Black]	O94905;E5RHW4;E5RJ09	O94905;E5RHW4;E5RJ09	Erlin-2	ERLIN2			12	12	7	40.1	40.1	27.4	37.839	0	36.573	1788600000	55	0.0961099	0.916217	0.0687377	0.090941	27.5732	27.7567	27.7882	27.5682	27.2483	28.0953
Color [Black]	O94906	O94906	Pre-mRNA-processing factor 6	PRPF6			16	16	16	20.2	20.2	20.2	106.92	0	71.338	2378800000	86	1.79279	0.250838	-0.529142	-0.836924	27.9447	27.8484	27.6861	28.3746	28.1586	28.5333
Color [Black]	O94913;E9PKN0;E9PQ01;E9PQF9;E9PNY7	O94913;E9PKN0;E9PQ01	Pre-mRNA cleavage complex 2 protein Pcf11	PCF11			13	13	13	10.8	10.8	10.8	173.05	0	18.199	1461700000	47	0.0729775	0.947443	0.0434793	0.0613298	27.7863	27.8998	27.8575	27.8037	28.1621	27.4474
Color [Black]	O94915;F2Z2S2;H0Y9X0;D6RJI4;D6R9B9	O94915;F2Z2S2	Protein furry homolog-like	FRYL			19	19	19	7.8	7.8	7.8	339.59	0	32.43	1135500000	44	0.615903	0.365196	0.686494	0.686091	26.6835	26.5436	26.8943	26.1197	25.1266	26.8157
Color [Black]	O94916;J3KRL6	O94916	Nuclear factor of activated T-cells 5	NFAT5			9	9	9	8.4	8.4	8.4	165.76	0	11.073	999470000	29	0.417536	0.551335	0.416381	0.450307	26.3518	26.4779	26.3196	26.4773	26.2932	25.1296
Color [Black]	O94927;U3KQG4;K7EQ61	O94927	HAUS augmin-like complex subunit 5	HAUS5			14	14	14	26.5	26.5	26.5	71.682	0	22.489	1702200000	60	0.36287	0.702744	0.211743	0.284783	27.2045	27.6897	27.0714	26.8011	27.2457	27.2837
Color [Black]	O94964;H0YDM2;X6R3R3;E9PJP2;Q5TF21	O94964;H0YDM2;X6R3R3	Protein SOGA1;N-terminal form;C-terminal 80 kDa form	SOGA1			55	55	52	44.3	44.3	42.7	159.76	0	115.31	15349000000	297	1.26285	0.615211	0.215195	0.371049	30.6491	30.918	30.7756	30.6008	30.5608	30.5355
Color [Black]	O94973;A0A0G2JS82;A0A0G2JQM1;E9PR62;A0A0G2JS17;A0A0G2JQT9;H0YDE9;H0YEG0;A0A0G2JRF9;A0A0G2JQA4;E9PQP4;A0A0G2JRS3	O94973;A0A0G2JS82;A0A0G2JQM1	AP-2 complex subunit alpha-2	AP2A2			13	7	7	19.4	11.7	11.7	103.96	0	7.3842	926930000	12	0.406551	0.47449	-0.646074	-0.550254	24.524	26.7534	26.1232	26.2578	26.6668	26.4143
Color [Black]	O94992	O94992	Protein HEXIM1	HEXIM1			14	14	13	32.6	32.6	30.4	40.623	0	83.279	12544000000	143	0.391782	0.582225	0.351994	0.4004	30.6967	30.4403	30.4817	30.5357	30.5805	29.4467
Color [Black]	O95071;E7EMW7;E7ET84;E5RFK7;H0YBB4	O95071;E7EMW7	E3 ubiquitin-protein ligase UBR5	UBR5			68	68	68	33.4	33.4	33.4	309.35	0	267.85	18323000000	430	1.01576	0.689909	-0.174046	-0.299862	30.9998	31.0622	31.1639	31.1657	31.2058	31.3766
Color [Black]	O95155;K7EP75;B1AQ61	O95155	Ubiquitin conjugation factor E4 B	UBE4B			13	13	13	15.8	15.8	15.8	146.18	0	16.121	1431300000	37	0.251584	0.856703	0.098465	0.15028	27.0263	27.3825	27.3623	27.2368	26.9532	27.2858
Color [Black]	O95163;F5H2T0;H0YDF3	O95163;F5H2T0	Elongator complex protein 1	IKBKAP			30	30	30	31.8	31.8	31.8	150.25	0	96.511	9011500000	175	1.85277	0.557117	0.246988	0.441652	29.7482	29.7344	29.9076	29.5841	29.5131	29.5519
Color [Black]	O95197	O95197	Reticulon-3	RTN3			2	2	2	1.3	1.3	1.3	112.61	0	4.1761	1592400000	24	0.206478	0.730729	-0.25497	-0.260855	26.8717	27.7876	27.5986	27.4719	27.1279	28.423
Color [Black]	O95235;D6RBN1;D6R9E4	O95235	Kinesin-like protein KIF20A	KIF20A			18	18	18	29	29	29	100.28	0	46.488	1887100000	65	0.255224	0.873843	0.0832405	0.132214	27.7373	27.5099	27.5945	27.6581	27.625	27.3089
Color [Black]	O95239;Q2VIQ3;Q5JRK0;H0Y718;Q6ZMV9	O95239	Chromosome-associated kinesin KIF4A	KIF4A			51	51	50	45.5	45.5	45.5	139.88	0	323.31	12357000000	313	1.1734	0.770223	-0.125093	-0.227391	30.4536	30.5128	30.4923	30.6982	30.599	30.5367
Color [Black]	O95251;E7EUP3	O95251;E7EUP3	Histone acetyltransferase KAT7;Histone acetyltransferase	KAT7			5	5	5	8.8	8.8	8.8	70.642	0	7.9462	462780000	12	0.443093	0.920339	-0.0476869	-0.0873033	25.8797	25.8436	25.8664	25.8821	25.9992	25.8515
Color [Black]	O95263;D6RH10;D6RJD7	O95263	High affinity cAMP-specific and IBMX-insensitive 3,5-cyclic phosphodiesterase 8B	PDE8B			10	10	9	17.7	17.7	16.4	98.978	0	13.935	999590000	21	0.620084	0.195934	1.59103	0.962324	26.3641	27.0874	26.2722	23.3638	27.1438	24.443
Color [Black]	O95292;E5RK64	O95292	Vesicle-associated membrane protein-associated protein B/C	VAPB			6	5	5	33.7	28.8	28.8	27.228	0	8.3112	973040000	28	0.804345	0.626869	0.224726	0.357171	26.5622	26.4983	26.2937	26.0845	26.4211	26.1744
Color [Black]	O95297;Q9UEL6	O95297;Q9UEL6	Myelin protein zero-like protein 1	MPZL1			4	4	4	18.2	18.2	18.2	29.082	0	4.0008	470580000	15	1.99853	0.176071	0.643209	1.00527	26.0462	25.7362	25.7739	25.1299	25.0891	25.4077
Color [Black]	O95340	O95340	Bifunctional 3-phosphoadenosine 5-phosphosulfate synthase 2;Sulfate adenylyltransferase;Adenylyl-sulfate kinase	PAPSS2			20	20	20	41.9	41.9	41.9	69.5	0	43.661	6095800000	118	0.412284	0.903787	0.0559349	0.100301	29.3793	29.3666	29.2581	29.36	29.2139	29.2624
Color [Black]	O95347;A0A0C4DGE5;Q5T821;Q8NEM0;Q8IYE0	O95347	Structural maintenance of chromosomes protein 2	SMC2			79	79	79	59.1	59.1	59.1	135.65	0	323.31	42336000000	603	0.488109	0.900909	0.0571111	0.103661	31.9141	32.0727	32.0173	31.9166	31.9852	31.9311
Color [Black]	O95352;C9JFF4;C9JGL2;F8WDY9;C9JNU2;C9JKA3;H7C2R3;H7BZ92;C9JE55;H7C2J8;C9J415;H7C369;H7C059	O95352	Ubiquitin-like modifier-activating enzyme ATG7	ATG7			12	12	12	20.2	20.2	20.2	77.959	0	13.643	1661700000	42	2.32295	0.152482	0.660454	1.07154	27.5952	27.6783	27.8214	27.2263	26.9737	26.9137
Color [Black]	O95373;E9PLB2;E9PLJ0	O95373	Importin-7	IPO7			36	36	35	33.6	33.6	32.7	119.52	0	224.02	25882000000	302	0.597823	0.550251	-0.342745	-0.453055	31.3515	31.0485	31.1484	31.2292	31.3455	32.0019
Color [Black]	O95405	O95405	Zinc finger FYVE domain-containing protein 9	ZFYVE9			7	7	7	6.6	6.6	6.6	156.4	0	73.151	946790000	35	0.770961	0.253831	0.818308	0.827542	26.4451	26.3864	26.4384	26.0555	26.1305	24.629
Color [Black]	O95425;A0A0J9YWY6	O95425;A0A0J9YWY6	Supervillin	SVIL			29	29	29	18.2	18.2	18.2	247.74	0	108.27	3477300000	134	0.467161	0.653096	0.239812	0.332091	28.2783	28.5766	28.5085	28.3937	28.4406	27.8096
Color [Black]	O95429;H0YBT1	O95429	BAG family molecular chaperone regulator 4	BAG4			5	5	5	17.5	17.5	17.5	49.593	0	5.4551	274550000	11	0.962534	0.418696	0.437483	0.613721	26.0253	26.188	25.6035	25.7303	25.4619	25.3121
Color [Black]	O95433;G3V438;H0YJG7;H0YJU2;H0YJ63;G3V3W9	O95433;G3V438;H0YJG7	Activator of 90 kDa heat shock protein ATPase homolog 1	AHSA1			18	18	18	63.3	63.3	63.3	38.274	0	60.733	11377000000	132	0.388341	0.795309	0.133214	0.206674	30.5202	30.2467	30.4719	30.357	30.4332	30.049
Color [Black]	O95453;H3BRK1;F5H1Z4	O95453	Poly(A)-specific ribonuclease PARN	PARN			15	15	15	24.7	24.7	24.7	73.45	0	21.607	2348600000	47	0.742349	0.515465	-0.36178	-0.499967	28.2575	27.9472	27.8309	28.1087	28.2854	28.7269
Color [Black]	O95456;F8WBH7	O95456	Proteasome assembly chaperone 1	PSMG1			6	6	6	24.7	24.7	24.7	32.854	0	11.196	729700000	26	0.582146	0.3091	-0.895137	-0.754984	26.4281	26.2978	24.5936	26.7816	26.0177	27.2056
Color [Black]	O95486;H0Y9J6	O95486	Protein transport protein Sec24A	SEC24A			21	19	19	23.4	21.9	21.9	119.75	0	37.626	5094800000	99	0.216497	0.884882	0.077582	0.121341	29.0035	28.7312	28.9713	28.9369	28.6049	28.9314
Color [Black]	O95487	O95487	Protein transport protein Sec24B	SEC24B			25	25	23	23.2	23.2	21.8	137.42	0	68.12	10092000000	183	0.00698832	0.99426	-0.0033493	-0.00509513	29.7774	29.9723	29.8077	29.9213	29.578	30.0682
Color [Black]	O95573;F5GWH2;C9JC11;F5H062	O95573	Long-chain-fatty-acid--CoA ligase 3	ACSL3			13	13	10	23.2	23.2	18.3	80.419	0	19.467	3197700000	65	0.158745	0.854954	0.119506	0.152761	27.7439	28.4273	28.5117	28.2629	28.2402	27.8213
Color [Black]	O95613;H7C2A3	O95613	Pericentrin	PCNT			59	59	59	21.6	21.6	21.6	378.03	0	109.85	6573800000	209	0.0694417	0.969802	-0.0212434	-0.0350006	29.118	29.4591	29.2456	29.2514	29.2613	29.3737
Color [Black]	O95671	O95671	N-acetylserotonin O-methyltransferase-like protein	ASMTL			5	5	5	10.3	10.3	10.3	68.856	0	7.4529	600640000	27	0.800851	0.571916	0.270592	0.412384	26.1212	25.9138	26.0216	25.9885	25.7665	25.4899
Color [Black]	O95672;H7C3M0	O95672	Endothelin-converting enzyme-like 1	ECEL1			9	9	9	14.3	14.3	14.3	87.79	0	11.016	588200000	16	0.564837	0.433445	0.549227	0.589384	26.2758	26.5177	26.3666	26.1621	26.3575	24.9929
Color [Black]	O95714;A0A0J9YVP0;A0A0J9YXQ8;Q9BVR0;A0A0G2JPS8;H3BUQ1	O95714;A0A0J9YVP0	E3 ubiquitin-protein ligase HERC2	HERC2			64	64	64	17.5	17.5	17.5	527.22	0	115.9	8623100000	267	0.423776	0.842122	0.0968761	0.162121	29.5977	29.8391	29.739	29.764	29.5535	29.5677
Color [Black]	O95721;C9JAF7	O95721;C9JAF7	Synaptosomal-associated protein 29;Synaptosomal-associated protein	SNAP29			10	10	10	45.3	45.3	45.3	28.97	0	29.541	1684000000	39	0.546786	0.266801	1.13545	0.80056	27.1092	27.2557	27.4581	27.0027	27.0997	24.3143
Color [Black]	O95747;C9JIG9	O95747;C9JIG9	Serine/threonine-protein kinase OSR1	OXSR1			7	7	7	18.4	18.4	18.4	58.022	0	16.492	611940000	33	0.143676	0.813194	-0.192301	-0.192948	25.8674	26.0508	25.9957	25.5155	25.8426	27.1327
Color [Black]	O95758;X6R242	O95758	Polypyrimidine tract-binding protein 3	PTBP3			12	8	8	21.6	17.9	17.9	59.689	0	37.627	1697700000	50	0.423182	0.826948	-0.108816	-0.178472	27.5682	27.5817	27.7074	27.7567	27.8855	27.5415
Color [Black]	O95782;M0R2D9;E9PPY8;E9PPZ3;E9PS94	O95782	AP-2 complex subunit alpha-1	AP2A1			28	28	22	32.2	32.2	24.9	107.54	0	61.224	8042500000	164	0.638055	0.716314	0.169262	0.273153	29.8035	29.5795	29.723	29.6552	29.6087	29.3342
Color [Black]	O95816	O95816	BAG family molecular chaperone regulator 2	BAG2			21	21	21	79.1	79.1	79.1	23.772	0	323.31	66714000000	239	0.270893	0.759643	-0.185083	-0.239229	32.7772	32.6859	32.745	32.8839	32.4691	33.4103
Color [Black]	O95817	O95817	BAG family molecular chaperone regulator 3	BAG3			36	36	16	75.8	75.8	34.4	61.594	0	171.22	24317000000	303	0.331596	0.89342	0.0679188	0.116222	31.3741	31.2112	31.1822	31.149	31.1097	31.305
Color [Black]	O95861;A6NF51;F8VZG4;F8W1J0;F8VRY7;F8VVW8	O95861;A6NF51	3(2),5-bisphosphate nucleotidase 1	BPNT1			5	5	5	21.4	21.4	21.4	33.392	0	5.6778	734670000	20	0.0357534	0.97218	-0.0246232	-0.0335859	26.5401	26.2991	26.2138	26.6903	26.4635	25.973
Color [Black]	O95983;K7EIE8;A0A087WT34;A0A087X1H1;A0A0A0MTS6	O95983;K7EIE8	Methyl-CpG-binding domain protein 3	MBD3			11	11	10	32.6	32.6	28.5	32.844	0	36.996	3008100000	65	1.14143	0.346689	-0.503064	-0.711277	27.8301	27.9415	28.3702	28.7681	28.551	28.332
Color [Black]	O95985;H0Y6W0;H7C4B0;C9JF56;C9JTQ7;C9JHR0;C9JEQ1;C9J9X4;C9JKE2;C9JT00;F2Z2A5;C9JEI7	O95985;H0Y6W0;H7C4B0	DNA topoisomerase 3-beta-1;DNA topoisomerase	TOP3B			9	8	8	13.9	12.6	12.6	96.661	0	9.3135	816840000	26	0.410342	0.573806	0.355054	0.409264	26.4737	26.4746	26.3806	26.5281	26.3748	25.3608
Color [Black]	O96006;C9JXP4	O96006	Zinc finger BED domain-containing protein 1	ZBED1			8	8	8	15.4	15.4	15.4	78.155	0	5.3364	1947000000	32	0.320908	0.475232	0.909868	0.54722	27.5083	27.5839	28.0801	28.1693	27.7436	24.5298
Color [Black]	O96008;K7EKG4;K7EJ57	O96008;K7EKG4;K7EJ57	Mitochondrial import receptor subunit TOM40 homolog	TOMM40			10	10	10	51	51	51	37.893	0	62.642	4030800000	82	1.49418	0.427341	-0.371311	-0.603715	28.6742	28.7519	28.7007	29.1993	28.8548	29.1865
Color [Black]	O96019;H7C5S0;C9JQT2;O94805	O96019	Actin-like protein 6A	ACTL6A			18	18	18	50.6	50.6	50.6	47.46	0	159.31	11827000000	137	3.54683	0.2264	-0.47939	-0.887393	30.2442	30.1642	30.2573	30.6463	30.722	30.7356
Color [Black]	O96028;H0Y9L4;D6RIS1;D6R9V2;D6RFE7;H0Y9U6	O96028	Histone-lysine N-methyltransferase NSD2	WHSC1			7	7	7	7.6	7.6	7.6	152.26	0	8.1606	632300000	21	0.705953	0.21624	1.14893	0.924495	26.3722	25.9573	26.1271	26.4676	24.3288	24.2133
Color [Black]	P00338;F5GYU2;F5GXY2;F5GXH2;F5H5J4;F5H6W8;F5GZQ4;F5H8H6;F5GXC7;F5GWW2;F5GXU1;A0A087WUM2;Q6ZMR3;F5H5G7;F5H155;G3XAP5;F5H245;P07864	P00338	L-lactate dehydrogenase A chain	LDHA			25	25	23	70.8	70.8	69	36.688	0	126.19	34442000000	231	0.142134	0.949388	0.0329685	0.0562626	31.2875	31.1127	31.2102	31.066	31.3022	31.1433
Color [Black]	P00374;B4DM58	P00374;B4DM58	Dihydrofolate reductase	DHFR			8	8	7	46.5	46.5	46.5	21.452	0	9.9702	2159700000	28	0.227028	0.79969	0.157004	0.203743	28.2804	27.8002	27.7177	27.8854	28.0649	27.377
Color [Black]	P00390;E5RI06;H0YC68	P00390	Glutathione reductase, mitochondrial	GSR			10	10	10	24.3	24.3	24.3	56.256	0	42.52	4204600000	71	0.422811	0.550995	0.414056	0.451154	28.8746	28.8279	28.5537	28.6397	28.8393	27.535
Color [Black]	P00403	P00403	Cytochrome c oxidase subunit 2	MT-CO2			3	3	3	16.3	16.3	16.3	25.565	0	5.6013	1014000000	12	0.467821	0.344435	-1.04568	-0.712609	27.0094	24.0144	26.748	27.0815	27.1292	26.6982
Color [Black]	P00492;Q9NRG1	P00492	Hypoxanthine-guanine phosphoribosyltransferase	HPRT1			9	9	9	46.8	46.8	46.8	24.579	0	83.356	4465100000	63	0.92519	0.537691	0.306323	0.467878	29.1439	28.8548	28.9887	28.7712	28.8628	28.4344
Color [Black]	P00558	P00558	Phosphoglycerate kinase 1	PGK1			30	30	24	76.3	76.3	64.3	44.614	0	227.71	25866000000	267	0.402271	0.688491	0.220617	0.301268	31.7512	31.5093	31.189	31.5141	31.3235	30.95
Color [Black]	Q5T9B7;P00568;H0Y4J6;H0YID2	Q5T9B7;P00568;H0Y4J6	Adenylate kinase isoenzyme 1	AK1			7	7	7	35.2	35.2	35.2	23.411	0	7.5618	1244100000	40	1.316	0.571195	0.242826	0.414091	27.442	27.1797	27.2195	27.0496	27.0796	26.9835
Color [Black]	P00966;Q5T6L6;Q5T6L5	P00966	Argininosuccinate synthase	ASS1			36	36	36	79.1	79.1	79.1	46.53	0	323.31	36835000000	336	0.529305	0.796463	-0.126068	-0.208423	31.9403	31.9952	31.8946	32.1061	31.8795	32.2227
Color [Black]	P02545;H0YAB0;A0A0C4DGC5	P02545	Prelamin-A/C;Lamin-A/C	LMNA			83	83	6	85.1	85.1	15.7	74.139	0	323.31	154280000000	924	0.786022	0.522942	-0.345135	-0.491227	33.9467	33.8393	33.9012	33.9769	34.1122	34.6336
Color [Black]	P02786;G3V0E5;F8WBE5	P02786;G3V0E5	Transferrin receptor protein 1;Transferrin receptor protein 1, serum form	TFRC			8	8	8	13.2	13.2	13.2	84.87	0	48.989	1392300000	40	0.354529	0.674872	0.250629	0.315635	27.128	27.698	27.4584	27.3043	27.5208	26.7074
Color [Black]	P04049;H7C155	P04049;H7C155	RAF proto-oncogene serine/threonine-protein kinase	RAF1			8	8	5	23	23	17.9	73.051	0	11.343	932010000	23	0.754349	0.535775	0.333579	0.474355	26.5932	27.0343	26.9267	26.4736	26.8037	26.2763
Color [Black]	P04075;H3BQN4;J3KPS3;H3BPS8;H3BUH7;H3BR04;H3BMQ8;H3BU78;H3BR68;A0A087WXX2;P05062	P04075;H3BQN4;J3KPS3;H3BPS8;H3BUH7	Fructose-bisphosphate aldolase A;Fructose-bisphosphate aldolase	ALDOA			37	37	33	85.2	85.2	73.1	39.42	0	300.43	68204000000	384	1.45616	0.760101	-0.129088	-0.238538	32.4038	32.3348	32.3142	32.4191	32.5008	32.5202
Color [Black]	P04080	P04080	Cystatin-B	CSTB			3	3	3	45.9	45.9	45.9	11.139	0	6.9932	2399600000	38	0.143522	0.802285	-0.212838	-0.202661	27.6792	28.267	28.0409	27.5087	27.8854	29.2315
Color [Black]	P04083;Q5T3N1;Q5T3N0	P04083;Q5T3N1	Annexin A1;Annexin	ANXA1			24	24	24	62.4	62.4	62.4	38.714	0	286.85	22812000000	226	0.00603222	0.994599	-0.00329781	-0.00485473	30.5916	30.6792	30.5217	30.9292	30.533	30.3401
Color [Black]	P04150;D6RDA9;Q3MSN4;B0ZBF8	P04150	Glucocorticoid receptor	NR3C1			18	18	17	27.2	27.2	25.5	85.658	0	156.8	3307900000	101	0.162401	0.88277	-0.0893224	-0.126381	28.6756	28.3614	28.5777	28.308	28.6266	28.9481
Color [Black]	P04183;K7ERV3;K7ES52;K7ERJ1;K7ENW5	P04183;K7ERV3;K7ES52;K7ERJ1	Thymidine kinase, cytosolic;Thymidine kinase	TK1			9	9	9	49.1	49.1	49.1	25.468	0	81.66	3902100000	76	0.0717751	0.948126	0.0386225	0.0560959	28.8905	28.7017	28.4159	28.6728	28.3902	28.8292
Color [Black]	P04406;E7EUT5	P04406;E7EUT5	Glyceraldehyde-3-phosphate dehydrogenase	GAPDH			33	33	32	81.8	81.8	81.8	36.053	0	323.31	219520000000	609	0.708714	0.557258	-0.303711	-0.436578	34.6063	34.4151	34.3107	34.9075	34.9385	34.3973
Color [Black]	P04792;F8WE04;C9J3N8	P04792	Heat shock protein beta-1	HSPB1			20	20	20	90.2	90.2	90.2	22.782	0	173.5	76223000000	282	0.0142593	0.988506	0.00943756	0.013125	33.2964	32.9569	32.934	33.2878	33.1835	32.6878
Color [Black]	P04818	P04818	Thymidylate synthase	TYMS			7	7	7	32.6	32.6	32.6	35.716	0	7.5161	614810000	17	0.440844	0.451982	-0.641965	-0.570659	26.7375	25.7961	24.6392	26.6345	26.3468	26.1174
Color [Black]	P04843;B7Z4L4;F8WF32	P04843;B7Z4L4	Dolichyl-diphosphooligosaccharide--protein glycosyltransferase subunit 1	RPN1			29	29	29	59.6	59.6	59.6	68.569	0	133.91	11641000000	219	0.424435	0.843007	0.0970243	0.162364	30.6429	30.5047	30.5356	30.6201	30.4569	30.3151
Color [Black]	P04844;Q5JYR4;Q5JYR7;F2Z3K5;Q5JYR3;H0Y5M1	P04844	Dolichyl-diphosphooligosaccharide--protein glycosyltransferase subunit 2	RPN2			18	18	18	41.8	41.8	41.8	69.283	0	39.952	3665700000	65	0.303021	0.796507	-0.145061	-0.2088	28.9347	28.7177	28.554	28.8263	28.6336	29.1817
Color [Black]	P04899;F8WE78;P11488;P19087;A8MTJ3;A0A087WTB6;A2A2R6;H3BTM2;A0A087WZE5;P38405	P04899	Guanine nucleotide-binding protein G(i) subunit alpha-2	GNAI2			11	7	6	38	25.1	24.2	40.45	0	9.6846	1090800000	28	1.56079	0.368081	0.432217	0.688856	27.1601	27.37	26.9534	26.7327	26.8	26.6542
Color [Black]	P04920;C9JVC2;C9J722;C9J035;C9J9M9	P04920	Anion exchange protein 2	SLC4A2			10	10	10	14.3	14.3	14.3	137.01	0	11.459	527130000	18	1.42604	0.0564638	1.25031	1.37699	25.7858	26.3488	25.97	24.0654	25.3146	24.9737
Color [Black]	P05023;M0R116;A0A0A0MT26;P13637;B1AKY9;P50993;H0Y7C1;Q5TC01;Q5TC02;Q13733;Q5TC05;M0QXF2;E9PRA5	P05023	Sodium/potassium-transporting ATPase subunit alpha-1	ATP1A1			30	30	27	34.4	34.4	30.8	112.89	0	68.509	10920000000	168	2.37066	0.428242	0.332231	0.596688	30.0693	30.0552	30.1337	29.8559	29.6924	29.7132
Color [Black]	P05026;V9GYR2	P05026;V9GYR2	Sodium/potassium-transporting ATPase subunit beta-1	ATP1B1			3	3	3	11.6	11.6	11.6	35.061	0	4.13	796810000	15	0.490328	0.363703	0.877623	0.68576	26.3867	26.7203	26.3876	26.1593	26.604	24.0984
Color [Black]	P05141;Q9H0C2	P05141	ADP/ATP translocase 2;ADP/ATP translocase 2, N-terminally processed	SLC25A5			30	10	9	60.4	31.2	25.5	32.852	0	31.986	16202000000	82	0.186276	0.881563	0.0827662	0.123593	30.8206	30.7608	30.7314	31.0129	30.598	30.4537
Color [Black]	P05165;A0A1B0GU58;A0A1B0GWI4;A0A1B0GUX9;A0A1B0GWA1;A0A1B0GTR1;H0Y5U0;Q5JTW6;Q5JVH2;H0Y4B9;H0Y798	P05165;A0A1B0GU58;A0A1B0GWI4;A0A1B0GUX9;A0A1B0GWA1	Propionyl-CoA carboxylase alpha chain, mitochondrial	PCCA			51	51	51	67.7	67.7	67.7	80.058	0	186.82	66997000000	566	0.0421062	0.975872	-0.019633	-0.0297988	33.3721	33.0815	33.2888	33.4957	33.2716	33.034
Color [Black]	P05198;G3V4T5;H0YJS4	P05198;G3V4T5;H0YJS4	Eukaryotic translation initiation factor 2 subunit 1	EIF2S1			13	13	13	51.7	51.7	51.7	36.112	0	22.044	3734100000	68	0.0731681	0.929178	0.0624167	0.0780974	28.6853	28.2048	28.2375	28.7637	28.2992	27.8775
Color [Black]	P05387;H0YDD8	P05387;H0YDD8	60S acidic ribosomal protein P2	RPLP2			6	6	6	80	80	80	11.665	0	27.952	3263500000	70	0.967047	0.245027	-0.72418	-0.851222	28.7832	27.9867	27.9721	28.7827	28.7097	29.4222
Color [Black]	P05388;F8VWS0;F8VU65;F8VPE8;G3V210;F8VW21;F8VQY6;F8VRK7;Q8NHW5;F8VWV4;F8VZS0;F8VS58;F8W1K8	P05388;F8VWS0;F8VU65;F8VPE8;G3V210;F8VW21;F8VQY6;F8VRK7;Q8NHW5;F8VWV4;F8VZS0	60S acidic ribosomal protein P0;60S acidic ribosomal protein P0-like	RPLP0;RPLP0P6			12	12	12	49.5	49.5	49.5	34.273	0	36.464	6258700000	69	1.1278	0.50103	-0.326279	-0.512973	29.3196	29.2457	29.1772	29.8149	29.3704	29.5361
Color [Black]	P05556;C9JPK5;E7ERX5;Q5T3E6;E9PLR6;E7EUI6;E7EQW5	P05556	Integrin beta-1	ITGB1			4	4	4	4.9	4.9	4.9	88.414	0	6.6395	529070000	18	0.192987	0.736272	0.259799	0.25565	25.4881	26.2195	25.7367	25.8869	26.1497	24.6284
Color [Black]	P05783;F8VZY9;CON__H-INV:HIT000015463;CON__Q14525;CON__A2A5Y0;CON__A2AB72;CON__O76015;CON__O76013;CON__O76014;CON__REFSEQ:XP_986630;Q14525;O76014;O76015;O76013	P05783;F8VZY9	Keratin, type I cytoskeletal 18	KRT18			65	65	50	93.7	93.7	78.1	48.057	0	323.31	561240000000	1096	0.76801	0.49575	-0.378671	-0.520871	35.5261	35.6198	35.5698	36.2022	36.1486	35.5009
Color [Black]	P06493;A0A024QZP7;A0A087WZZ9;E5RIU6	P06493;A0A024QZP7;A0A087WZZ9;E5RIU6	Cyclin-dependent kinase 1	CDK1;CDC2			29	29	27	76.8	76.8	74.1	34.095	0	163.88	28169000000	281	1.1207	0.690021	0.171084	0.299207	31.4465	31.4809	31.4183	31.332	31.3609	31.1396
Color [Black]	P06576;H0YH81;F8W079;F8W0P7;H0YI37	P06576;H0YH81;F8W079	ATP synthase subunit beta, mitochondrial;ATP synthase subunit beta	ATP5B			21	21	21	63.9	63.9	63.9	56.559	0	59.545	13210000000	217	0.372459	0.672373	0.247285	0.317799	30.5929	30.545	30.5808	30.6928	30.503	29.781
Color [Black]	R4GN98;P06703	R4GN98;P06703	Protein S100;Protein S100-A6	S100A6			4	4	4	38.8	38.8	38.8	9.681	0	10.279	2422200000	14	0.396295	0.695527	-0.214741	-0.29456	27.8487	27.876	27.7405	27.6653	28.001	28.4432
Color [Black]	P06733;K7EM90;F5H1C3;E5RI09;E5RG95;K7EPM1;K7EKN2;E5RGZ4;F5H0C8;P13929;P09104	P06733	Alpha-enolase	ENO1			24	24	24	68.2	68.2	68.2	47.168	0	99.364	13563000000	164	0.159103	0.861135	0.111425	0.146094	30.4205	30.3808	30.219	30.4388	30.5268	29.7205
Color [Black]	P06748;E5RI98;E5RGW4	P06748	Nucleophosmin	NPM1			27	27	27	75.5	75.5	75.5	32.575	0	323.31	83609000000	298	0.246291	0.717906	0.239376	0.270679	32.9269	33.0621	33.3633	33.1759	33.3008	32.1575
Color [Black]	P06899;Q6DRA6;Q6DN03	P06899	Histone H2B type 1-J	HIST1H2BJ			19	4	0	83.3	11.9	0	13.904	0	5.3238	4555100000	22	0.251606	0.623744	-0.416917	-0.360299	28.2413	28.1647	26.5133	28.308	28.4742	27.3879
Color [Black]	P07195;A8MW50;C9J7H8;F5H793	P07195;A8MW50;C9J7H8	L-lactate dehydrogenase B chain;L-lactate dehydrogenase	LDHB			20	18	18	51.2	43.7	43.7	36.638	0	60.941	25269000000	195	0.150301	0.925747	-0.0500673	-0.0802116	30.9241	30.849	30.688	30.6653	30.9608	30.9853
Color [Black]	P07237;H7BZ94;H0Y3Z3;I3L0S0;I3L312;I3L398;I3NI03;I3L3U6;I3L4M2;I3L3P5;I3L1Y5;I3L514	P07237;H7BZ94;H0Y3Z3	Protein disulfide-isomerase	P4HB			17	17	17	31.9	31.9	31.9	57.116	0	74.878	2171900000	64	0.268886	0.845456	0.103457	0.158202	28.6866	28.492	28.5553	28.3598	28.3052	28.7585
Color [Black]	P07355;H0YN42;H0YMD0;H0YMU9;H0YM50;A6NMY6;H0YNP5;H0YN28;H0YL33;H0YKS4;H0YMM1;H0YKZ7;H0YLV6;H0YMT9;H0YKX9;H0YNA0;H0YMW4;H0YKL9;H0YN52;H0YKV8;H0YMD9;H0YNB8;H0YKN4;H0YLE2	P07355;H0YN42;H0YMD0;H0YMU9;H0YM50;A6NMY6;H0YNP5;H0YN28;H0YL33;H0YKS4	Annexin A2;Annexin;Putative annexin A2-like protein	ANXA2;ANXA2P2			49	49	49	87.9	87.9	87.9	38.604	0	323.31	113330000000	457	0.0854321	0.95469	-0.0307452	-0.0489894	33.3338	33.2612	33.3611	33.3578	33.1305	33.56
Color [Black]	P07384;E9PRM1;E9PLX0;E9PJJ3;E9PLC9;E9PMC6;E9PJA6;E9PSA6;E9PL37;E9PQB3;E9PIA9	P07384	Calpain-1 catalytic subunit	CAPN1			15	15	15	23.8	23.8	23.8	81.889	0	21.186	2195000000	46	1.68933	0.145884	0.764836	1.08407	28.1154	27.7246	28.2632	27.2513	27.0573	27.5001
Color [Black]	Q5JP53;P07437;Q5ST81;A6NNZ2	Q5JP53;P07437;Q5ST81	Tubulin beta chain	TUBB			35	7	6	67.4	21.4	17.8	47.766	0	323.31	71292000000	168	0.180234	0.844323	0.119593	0.158948	33.285	32.8286	32.6619	33.0284	32.9173	32.4709
Color [Black]	P07737;K7EJ44;I3L3D5;CON__P02584	P07737;K7EJ44	Profilin-1	PFN1			15	15	15	75	75	75	15.054	0	54.155	14277000000	105	0.144907	0.873011	-0.102962	-0.134787	29.8007	29.8484	30.2309	30.0483	29.679	30.4617
Color [Black]	P07814;V9GYZ6;V9GZ76	P07814;V9GYZ6	Bifunctional glutamate/proline--tRNA ligase;Glutamate--tRNA ligase;Proline--tRNA ligase	EPRS			145	145	145	79.4	79.4	79.4	170.59	0	323.31	299950000000	1632	0.796287	0.835874	0.094017	0.16954	34.7673	34.676	34.6847	34.66	34.6628	34.523
Color [Black]	P07858;E9PR54;E9PJ67;E9PCB3;E9PKQ7;E9PNL5;E9PHZ5;E9PLY3;E9PSG5;E9PQM1;R4GMQ5;E9PS78	P07858;E9PR54;E9PJ67;E9PCB3;E9PKQ7;E9PNL5;E9PHZ5;E9PLY3;E9PSG5;E9PQM1	Cathepsin B;Cathepsin B light chain;Cathepsin B heavy chain	CTSB			3	3	3	10.6	10.6	10.6	37.821	0.0023904	2.1629	632630000	11	1.09463	0.0809888	1.38201	1.26369	26.2388	26.2127	26.3494	25.7985	23.7755	25.0808
Color [Black]	P07900;G3V2J8;Q14568;Q58FG0;Q58FG1	P07900	Heat shock protein HSP 90-alpha	HSP90AA1			48	30	30	50.5	35.1	35.1	84.659	0	278.7	33380000000	279	0.0998501	0.952077	-0.0331599	-0.0535556	31.649	31.4609	31.505	31.6666	31.6855	31.3622
Color [Black]	P07948;H0Y3C5;J3KPD6;P08631	P07948	Tyrosine-protein kinase Lyn	LYN			7	6	6	19.1	17.6	17.6	58.573	0	11.043	579160000	17	1.15302	0.0574286	1.55449	1.3708	25.7945	26.6395	26.1106	24.3475	25.7491	23.7844
Color [Black]	P07954	P07954	Fumarate hydratase, mitochondrial	FH			18	18	18	54.1	54.1	54.1	54.636	0	119.11	8862000000	124	0.100802	0.940769	-0.0446847	-0.0677871	30.0497	29.9107	29.7848	29.9231	30.2178	29.7384
Color [Black]	P08133;E5RJF5;E5RK63;E5RI05	P08133	Annexin A6	ANXA6			25	25	7	42.3	42.3	11.7	75.872	0	42.74	6840800000	114	0.0385924	0.981083	0.0152136	0.0240026	29.1623	29.0193	28.8831	29.1647	29.0514	28.803
Color [Black]	P08237;F8VP00;F8VX13;F8VNX2;F8VZQ1;F8VW30;F8VSL1;F8VZI0;F8W1J8;F8VSF7;F8VUB8;F8VYK8;F8VTQ3;F8VVE3;H0YHB8	P08237	ATP-dependent 6-phosphofructokinase, muscle type	PFKM			28	25	24	38.6	35.5	34.4	85.182	0	74.957	9309500000	176	0.782063	0.86105	0.0795434	0.145442	30.1187	29.9845	30.066	29.9929	30.0117	29.9259
Color [Black]	P08238;Q58FF7	P08238	Heat shock protein HSP 90-beta	HSP90AB1			68	68	39	71	71	47.5	83.263	0	323.31	182300000000	784	0.165821	0.954423	0.0293045	0.0517208	34.0869	34.0075	34.0378	34.0772	34.0772	33.8899
Color [Black]	P08240	P08240	Signal recognition particle receptor subunit alpha	SRPR			18	18	18	32.3	32.3	32.3	69.81	0	31.02	5961500000	111	0.561283	0.427239	0.56311	0.595748	29.4293	29.3161	29.1433	29.2497	29.0862	27.8635
Color [Black]	P08243;F8WEJ5;C9J057;C9JT45;C9JLN6;C9JM09	P08243;F8WEJ5	Asparagine synthetase [glutamine-hydrolyzing]	ASNS			16	16	16	31.9	31.9	31.9	64.369	0	28.361	6372400000	109	0.948716	0.257973	0.682618	0.815863	29.6291	29.6101	29.4813	29.2331	29.2155	28.224
Color [Black]	P08559;Q5JPU3;P29803;Q5JPU0;Q5JPT9;Q5JPU1	P08559	Pyruvate dehydrogenase E1 component subunit alpha, somatic form, mitochondrial	PDHA1			11	11	11	25.9	25.9	25.9	43.295	0	16.181	2610300000	63	0.0866242	0.929578	0.0574239	0.0780999	28.0755	28.3269	27.9581	28.4304	28.0496	27.7081
Color [Black]	P08621;M0QYR1;M0QX04	P08621	U1 small nuclear ribonucleoprotein 70 kDa	SNRNP70			26	26	26	45.5	45.5	45.5	51.556	0	50.187	19339000000	204	1.82056	0.519611	-0.282766	-0.496664	30.8343	30.8826	31.0448	31.2328	31.1484	31.2288
Color [Black]	P08651;S4R308;K7ESG9;K7EKH0;K7EJB0;C9JWJ8;K7EN08;Q14938	P08651	Nuclear factor 1 C-type	NFIC			11	11	9	29.9	29.9	25.4	55.674	0	57.937	2295200000	50	1.16227	0.220947	-0.723317	-0.912539	27.6486	27.6941	27.8206	29.0179	28.1097	28.2055
Color [Black]	P08670;B0YJC4;B0YJC5;A0A1B0GUA0;Q5JVS8;A0A1B0GTT5;A0A1B0GVG8;H7C5W5;P41219;P17661;F8W835;E7EMV2;E7ESP9;P07197;K7EKH6;P07196	P08670;B0YJC4;B0YJC5	Vimentin	VIM			86	86	80	95.5	95.5	92.9	53.651	0	323.31	748600000000	1362	1.29929	0.2563	-0.583204	-0.821007	35.7009	35.765	35.7622	36.4279	35.9233	36.6265
Color [Black]	P08708;H0YN88;A0A075B716;H0YN73;H3BNC9	P08708;H0YN88;A0A075B716	40S ribosomal protein S17	RPS17			5	5	5	59.3	59.3	59.3	15.55	0	26.21	3176000000	30	0.651337	0.414464	0.542398	0.618778	28.576	28.53	28.5662	28.1216	28.6069	27.3165
Color [Black]	P08754	P08754	Guanine nucleotide-binding protein G(k) subunit alpha	GNAI3			16	16	12	49.7	49.7	40.1	40.532	0	63.385	6671800000	90	0.578435	0.63205	0.239627	0.350041	29.548	29.6429	29.611	29.1849	29.1723	29.7258
Color [Black]	P08758;D6RBL5;E9PHT9;D6RBE9	P08758;D6RBL5;E9PHT9;D6RBE9	Annexin A5;Annexin	ANXA5			12	12	12	52.8	52.8	52.8	35.936	0	121.89	3953300000	38	0.381089	0.416144	-0.960251	-0.615937	27.9618	27.8743	24.8392	28.2575	27.9316	27.367
Color [Black]	P09012;M0R268;M0QZG7;M0R221;M0R2B8;M0R0G9;M0QXK2	P09012;M0R268;M0QZG7;M0R221;M0R2B8	U1 small nuclear ribonucleoprotein A	SNRPA			6	6	5	29.1	29.1	26.2	31.279	0	13.61	905210000	27	0.016733	0.978123	0.0302258	0.0274915	26.5502	26.6721	25.6213	26.4698	26.9852	25.2979
Color [Black]	P09382;F8WEI7	P09382	Galectin-1	LGALS1			9	9	9	63	63	63	14.716	0	41.709	6367000000	64	0.148328	0.877838	-0.0960484	-0.129606	29.3837	28.9725	29.4566	29.4646	29.0034	29.633
Color [Black]	Q5T7C4;P09429;B2RPK0	Q5T7C4;P09429	High mobility group protein B1	HMGB1			5	5	5	37.3	37.3	37.3	18.311	0	7.8721	1180600000	15	1.08572	0.0972549	-1.28069	-1.21443	24.9457	26.7981	25.5989	27.2727	27.0361	26.8758
Color [Black]	P09496;F8WF69;C9J8P9	P09496;F8WF69	Clathrin light chain A	CLTA			13	13	13	27.4	27.4	27.4	27.076	0	71.659	51753000000	122	0.504759	0.872892	0.0760765	0.134428	32.1681	31.9664	32.0962	32.0161	31.9441	32.0422
Color [Black]	P09497;D6RJD1;H0Y9Q6	P09497	Clathrin light chain B	CLTB			17	17	17	36.2	36.2	36.2	25.19	0	129.4	18574000000	117	1.76049	0.368661	0.417625	0.688305	30.5139	30.6752	30.6517	30.1215	30.383	30.0835
Color [Black]	P09651;F8W6I7;F8VZ49;F8VTQ5;Q32P51;F8VYN5;F8W646;H0YH80	P09651;F8W6I7;F8VZ49;F8VTQ5;Q32P51	Heterogeneous nuclear ribonucleoprotein A1;Heterogeneous nuclear ribonucleoprotein A1, N-terminally processed;Heterogeneous nuclear ribonucleoprotein A1-like 2	HNRNPA1;HNRNPA1L2			25	24	24	56.5	56.5	56.5	38.746	0	306.39	36521000000	280	1.75138	0.160698	-0.721347	-1.05222	31.9889	31.5465	31.8076	32.2704	32.5023	32.7344
Color [Black]	P09661;H0YMA0;H0YKK0;H0YLR3	P09661;H0YMA0;H0YKK0	U2 small nuclear ribonucleoprotein A	SNRPA1			9	9	9	35.7	35.7	35.7	28.415	0	15.053	1005800000	22	0.751949	0.195757	-1.17043	-0.963229	26.3801	24.7636	26.8464	26.9992	26.687	27.8152
Color [Black]	P09874;Q5VX84;Q5VX85	P09874	Poly [ADP-ribose] polymerase 1	PARP1			71	71	71	67.8	67.8	67.8	113.08	0	323.31	72886000000	677	0.172614	0.941033	0.0388616	0.0664056	32.8278	32.8494	32.7862	32.8208	32.9031	32.6229
Color [Black]	P09960	P09960	Leukotriene A-4 hydrolase	LTA4H			10	10	10	22.6	22.6	22.6	69.284	0	9.8711	1189900000	29	0.0985039	0.856406	0.167646	0.151028	26.2422	26.6433	26.3857	26.6928	27.0031	25.0723
Color [Black]	P09972;K7EKH5;C9J8F3;J3KSV6;J3QKP5;A8MVZ9;J3QKK1	P09972;K7EKH5;C9J8F3;J3KSV6;J3QKP5;A8MVZ9	Fructose-bisphosphate aldolase C;Fructose-bisphosphate aldolase	ALDOC			7	3	3	23.1	11	11	39.455	0	48.84	2456600000	32	0.378177	0.733452	-0.18206	-0.259305	27.7761	27.6581	27.4795	27.94	28.059	27.4608
Color [Black]	Q99878;Q96KK5;Q9BTM1;Q16777;Q6FI13;P0C0S8	Q99878;Q96KK5;Q9BTM1;Q16777;Q6FI13;P0C0S8	Histone H2A type 1-J;Histone H2A type 1-H;Histone H2A.J;Histone H2A type 2-C;Histone H2A type 2-A;Histone H2A type 1	HIST1H2AJ;HIST1H2AH;H2AFJ;HIST2H2AC;HIST2H2AA3;HIST1H2AG			9	9	0	46.1	46.1	0	13.936	0	91.526	61265000000	89	1.0828	0.353123	-0.506827	-0.703881	31.1008	31.2952	30.6853	31.7605	31.3223	31.519
Color [Black]	P0C7T5	P0C7T5	Ataxin-1-like	ATXN1L			4	4	4	5.4	5.4	5.4	73.305	0	7.2008	285200000	18	0.875751	0.561942	-0.278552	-0.429808	24.9704	25.0029	24.7019	25.3112	24.9462	25.2535
Color [Black]	P0DN76;Q01081	P0DN76;Q01081	Splicing factor U2AF 35 kDa subunit	U2AF1			4	4	4	28.8	28.8	28.8	27.872	0	30.659	2185700000	49	0.175039	0.882735	-0.0865555	-0.125905	28.0524	27.6894	27.743	27.6448	27.9388	28.1609
Color [Black]	P0DN79;P35520;C9JMA6;H7C2H4;H7C1W6;H7C2W0	P0DN79;P35520	Cystathionine beta-synthase	CBS			25	25	25	55.2	55.2	55.2	60.586	0	100.23	13778000000	180	1.01313	0.55161	0.281995	0.447166	30.6052	30.7817	30.8694	30.3796	30.3512	30.6795
Color [Black]	P10070	P10070	Zinc finger protein GLI2	GLI2			6	6	5	6.4	6.4	5.4	167.78	0	5.7471	407220000	17	0.449763	0.536381	0.420741	0.466135	25.3929	25.4038	25.614	25.2101	24.2973	25.6411
Color [Black]	P10316;A0A140T955;A0A140T933;A0A140T9I0;A0A140T9X5;A0A140T913;P01892	P10316;A0A140T955;A0A140T933;A0A140T9I0;A0A140T9X5;A0A140T913;P01892	HLA class I histocompatibility antigen, A-69 alpha chain;HLA class I histocompatibility antigen, A-2 alpha chain	HLA-A			15	15	0	40.5	40.5	0	40.976	0	110.19	8702000000	129	0.934797	0.521208	0.328671	0.494699	29.8195	30.2836	30.1517	29.9313	29.6991	29.6384
Color [Black]	P10398;Q96II5	P10398;Q96II5	Serine/threonine-protein kinase A-Raf	ARAF			5	4	4	11.9	9.9	9.9	67.585	0	4.5099	442160000	12	0.528395	0.595342	0.281183	0.382957	26.3398	25.9243	26.1908	25.4708	26.0479	26.0926
Color [Black]	P16403;P10412;P16402;Q02539;P22492	P16403;P10412;P16402;Q02539	Histone H1.2;Histone H1.4;Histone H1.3;Histone H1.1	HIST1H1C;HIST1H1E;HIST1H1D;HIST1H1A			7	7	5	27.2	27.2	17.8	21.364	0	10.396	2119700000	41	1.29636	0.197247	-0.731077	-0.956515	27.7565	26.9726	27.6598	28.0047	28.2909	28.2865
Color [Black]	P10586;H0Y6Z7;H0Y4H1;H0Y7Z9;H0Y380;A2A437	P10586;H0Y6Z7;H0Y4H1;H0Y7Z9	Receptor-type tyrosine-protein phosphatase F	PTPRF			43	43	39	32.1	32.1	29.2	212.88	0	93.291	10297000000	264	3.13219	0.09804	0.699607	1.21657	30.2615	30.2247	30.3049	29.5873	29.6745	29.4305
Color [Black]	P10599	P10599	Thioredoxin	TXN			9	9	9	51.4	51.4	51.4	11.737	0	25.16	7924400000	68	0.0212516	0.984438	0.0136464	0.019109	30.3102	29.6624	30.0989	30.0677	29.8203	30.1425
Color [Black]	P10644;K7EPB2;K7EM13;K7EKR1;K7EPR5;K7EQK3;K7EMU2;X6RAV4;K7EMZ6;K7EIE5;K7EID3;K7EJ40;K7EK41;H7BYW5;C9JSK5;P31321	P10644;K7EPB2;K7EM13	cAMP-dependent protein kinase type I-alpha regulatory subunit;cAMP-dependent protein kinase type I-alpha regulatory subunit, N-terminally processed	PRKAR1A			5	5	5	16.5	16.5	16.5	42.981	0	10.852	2008500000	38	0.279203	0.711953	0.229694	0.276447	27.5305	27.4448	27.4839	27.4091	27.7366	26.6245
Color [Black]	P10809;E7ESH4;E7EXB4;C9JL25;C9JCQ4;C9JL19	P10809	60 kDa heat shock protein, mitochondrial	HSPD1			29	29	29	56.7	56.7	56.7	61.054	0	250.02	11996000000	232	0.63369	0.812744	-0.112513	-0.193981	30.5321	30.4304	30.4561	30.7118	30.4556	30.5888
Color [Black]	P10909;H0YLK8;H0YAS8;E7ERK6;H0YC35;E5RG36;E5RGB0;E5RH61;E5RJZ5;E7ETB4	P10909;H0YLK8	Clusterin;Clusterin beta chain;Clusterin alpha chain	CLU			7	7	7	20.9	20.9	20.9	52.494	0	11.547	1103100000	27	1.02201	0.536031	-0.303618	-0.474801	26.9105	27.1866	26.7553	27.323	27.3043	27.1359
Color [Black]	P11021	P11021	78 kDa glucose-regulated protein	HSPA5			54	53	53	65.9	65.9	65.9	72.332	0	323.31	88949000000	609	0.613854	0.891924	-0.0642548	-0.117469	33.2535	33.1579	33.3118	33.3332	33.2905	33.2921
Color [Black]	P11142;E9PKE3;E9PNE6;A8K7Q2;E9PN89;E9PS65;E9PLF4;E9PQQ4;E9PQK7;E9PPY6;E9PM13;E9PN25;E9PI65	P11142;E9PKE3;E9PNE6;A8K7Q2	Heat shock cognate 71 kDa protein	HSPA8			57	57	24	69	69	37.2	70.897	0	323.31	271280000000	812	0.358959	0.962867	-0.0225779	-0.0429068	34.6317	34.6862	34.7208	34.7097	34.6999	34.6968
Color [Black]	P11166;A6NL68;A0A0D9SG74;A0A0D9SFK9	P11166	Solute carrier family 2, facilitated glucose transporter member 1	SLC2A1			6	6	6	14.2	14.2	14.2	54.083	0	40.556	1678800000	31	0.834985	0.523567	-0.339551	-0.493082	27.4944	27.381	27.3123	27.7632	27.409	28.0342
Color [Black]	P11172;F2Z3P2;F2Z303;F8WDG4;E9PFD2	P11172	Uridine 5-monophosphate synthase;Orotate phosphoribosyltransferase;Orotidine 5-phosphate decarboxylase	UMPS			5	5	5	15.6	15.6	15.6	52.221	0	7.5837	1075300000	19	1.04282	0.0752821	1.60694	1.31302	27.0952	26.7304	26.9111	24.3756	26.7137	24.8266
Color [Black]	P11177;C9J634;F8WF02	P11177;C9J634;F8WF02	Pyruvate dehydrogenase E1 component subunit beta, mitochondrial	PDHB			10	10	10	36.2	36.2	36.2	39.233	0	14.172	3730100000	67	0.50103	0.582223	0.307239	0.400071	28.9013	28.6761	28.9886	28.9662	28.5804	28.0976
Color [Black]	P11216;P11217;H0Y4Z6	P11216;P11217	Glycogen phosphorylase, brain form;Glycogen phosphorylase, muscle form	PYGB;PYGM			7	7	3	11.9	11.9	6.5	96.695	0	13.019	611300000	27	0.220611	0.812526	-0.148033	-0.194371	25.9685	26.3728	25.5643	26.3486	25.9618	26.0393
Color [Black]	P11274;H0Y554;A9UF01;I3L1U8;I3L2P5	P11274	Breakpoint cluster region protein	BCR			14	14	13	16.4	16.4	15.6	142.82	0	16.585	2006900000	46	1.84939	0.385551	0.389406	0.655999	27.734	27.7261	27.9009	27.2668	27.5239	27.4022
Color [Black]	P11387;E5RIC7;Q969P6;E5RJ95;E5RFS0;E5RJ33;H0YBR3;H0YC03;E5RGE7;E5RGR4;E5RFE3;E5RGR2	P11387	DNA topoisomerase 1	TOP1			16	16	16	22.7	22.7	22.7	90.725	0	16.853	1605700000	49	0.101098	0.936213	0.0485179	0.072158	27.6609	27.6151	27.1665	27.5582	27.4209	27.3179
Color [Black]	P11388;J3KTB7	P11388	DNA topoisomerase 2-alpha	TOP2A			50	39	39	39.9	34.3	34.3	174.38	0	88.02	6125700000	114	0.0298977	0.980624	-0.0158927	-0.0234102	29.2063	29.1583	28.9931	29.3469	29.2524	28.806
Color [Black]	P11413;E7EUI8;E9PD92;E7EM57	P11413;E7EUI8;E9PD92;E7EM57	Glucose-6-phosphate 1-dehydrogenase	G6PD			29	29	29	60.6	60.6	60.6	59.256	0	51.187	12529000000	203	1.37866	0.386242	0.42222	0.656695	30.5233	30.607	30.6448	30.295	30.3202	29.8931
Color [Black]	P11498;E9PRE7;E9PS68	P11498	Pyruvate carboxylase, mitochondrial	PC			101	101	101	80.6	80.6	80.6	129.63	0	323.31	1226400000000	2104	0.321453	0.841792	-0.101915	-0.161758	37.2976	37.168	37.3727	37.5467	37.4383	37.159
Color [Black]	P11586;F5H2F4;V9GYY3	P11586;F5H2F4	C-1-tetrahydrofolate synthase, cytoplasmic;Methylenetetrahydrofolate dehydrogenase;Methenyltetrahydrofolate cyclohydrolase;Formyltetrahydrofolate synthetase;C-1-tetrahydrofolate synthase, cytoplasmic, N-terminally processed	MTHFD1			49	49	49	62.2	62.2	62.2	101.56	0	110.57	14847000000	258	0.250265	0.896039	0.0679989	0.1119	30.6924	30.3395	30.5318	30.5003	30.4733	30.3861
Color [Black]	P11802;F8VYH9;F8VTV8;F8VWX7;F8W1L8;F8VZZ0;F8VZ51;F8VYY1;Q96BE9;F8VXD2;F8VZ13	P11802;F8VYH9;F8VTV8;F8VWX7	Cyclin-dependent kinase 4	CDK4			11	10	10	53.1	50.5	50.5	33.729	0	44.741	3230200000	69	0.833711	0.439044	0.433283	0.584698	28.6414	28.6622	28.7501	28.5346	28.4424	27.7768
Color [Black]	P11940;E7EQV3;E7ERJ7;A0A087WTT1;H0YAR2;H0YAP2;H0YBN4;H0YB86;E5RGH3;E5RJB9;H0YAS6;H0YB75;E5RH24;Q4VXU2;H0YAS7;H0YAW6;H0YC10;E5RHG7;Q96DU9;E5RGC4;E5RFD8	P11940;E7EQV3;E7ERJ7;A0A087WTT1;H0YAR2	Polyadenylate-binding protein 1;Polyadenylate-binding protein	PABPC1			56	56	14	66.7	66.7	21.4	70.67	0	323.31	165300000000	655	0.557715	0.866328	-0.0787392	-0.139956	33.9797	33.8291	34.0081	34.0729	33.9753	34.005
Color [Black]	P12004	P12004	Proliferating cell nuclear antigen	PCNA			13	13	13	69.3	69.3	69.3	28.768	0	77.943	6483600000	88	1.19004	0.584426	-0.23444	-0.395608	29.5457	29.2323	29.3646	29.6363	29.63	29.5796
Color [Black]	P12081;B4DDD8;B3KWE1;B4E1C5;E7ETE2;P49590;B4DQ67;D6RF05;D6RJE6	P12081;B4DDD8;B3KWE1;B4E1C5;E7ETE2	Histidine--tRNA ligase, cytoplasmic	HARS			13	13	13	25.1	25.1	25.1	57.41	0	68.746	4193500000	76	2.06831	0.233138	0.535954	0.876781	29.0113	28.9093	28.9825	28.5589	28.219	28.5173
Color [Black]	P12236	P12236	ADP/ATP translocase 3;ADP/ATP translocase 3, N-terminally processed	SLC25A6			30	30	5	69.8	69.8	18.8	32.866	0	79.925	123150000000	358	0.692119	0.891591	-0.0635719	-0.117329	33.8075	33.6775	33.7962	33.8214	33.818	33.8324
Color [Black]	P12268;H0Y4R1;E7ETK5	P12268;H0Y4R1	Inosine-5-monophosphate dehydrogenase 2	IMPDH2			28	28	27	52.5	52.5	51	55.804	0	190.06	22849000000	273	0.770888	0.528436	-0.340491	-0.484051	30.87	30.8182	30.7294	31.1115	30.82	31.5075
Color [Black]	P12270;Q5SWX9	P12270	Nucleoprotein TPR	TPR			98	98	98	47.2	47.2	47.2	267.29	0	323.31	22157000000	497	1.7146	0.410912	-0.373407	-0.62384	31.1119	31.1534	31.1358	31.6148	31.5947	31.3118
Color [Black]	P12277;H0YJG0;G3V4N7;G3V2I1;H0YJK0	P12277;H0YJG0	Creatine kinase B-type	CKB			9	9	9	34.1	34.1	34.1	42.644	0	44.625	3149200000	42	0.423952	0.706947	0.197414	0.282534	27.5967	27.2772	27.2034	27.4717	27.0588	26.9546
Color [Black]	P12814;H9KV75;G3V2N5;G3V2W4;H7C5W8;H0YJW3;H0YJ11;G3V2X9;F6THM6;G3V5M4;G3V2E8;G3V380	P12814;H9KV75	Alpha-actinin-1	ACTN1			71	43	39	76.3	55.5	53.8	103.06	0	304.56	30541000000	387	0.608658	0.579542	0.28565	0.402063	31.5502	31.3919	31.1568	30.8209	31.003	31.4182
Color [Black]	P12956;B1AHC9	P12956;B1AHC9	X-ray repair cross-complementing protein 6	XRCC6			29	29	29	49.8	49.8	49.8	69.842	0	80.577	7447000000	161	0.652552	0.68374	-0.193682	-0.305375	29.5542	29.5202	29.4152	29.9425	29.5968	29.5313
Color [Black]	P13010;C9JZ81;H7C0H9	P13010	X-ray repair cross-complementing protein 5	XRCC5			23	23	23	40.7	40.7	40.7	82.704	0	148.69	4684900000	119	0.176437	0.903298	-0.0646756	-0.101199	29.0732	28.8573	28.9786	29.2287	29.0714	28.803
Color [Black]	P13489;E9PMJ3;E9PLZ3;E9PIM9;H0YCR7;E9PMN0;E9PIK5;E9PMA9	P13489	Ribonuclease inhibitor	RNH1			13	13	13	33.6	33.6	33.6	49.973	0	25.212	3187400000	59	0.0373447	0.977835	-0.0182883	-0.0274579	28.1021	27.9887	28.1712	27.912	27.9877	28.4172
Color [Black]	P13639	P13639	Elongation factor 2	EEF2			71	71	69	71.6	71.6	70.4	95.337	0	323.31	169170000000	858	1.27722	0.479053	0.332706	0.534743	34.1048	34.1069	33.9564	33.8513	33.8177	33.5011
Color [Black]	P13667	P13667	Protein disulfide-isomerase A4	PDIA4			16	16	16	30.1	30.1	30.1	72.932	0	47.461	1048000000	39	0.575878	0.536497	0.364497	0.46621	27.8225	28.0747	28.3094	28.0308	27.856	27.2264
Color [Black]	P13797;A0A0A0MSQ0;U3KQI3;H7C4N2;P13796;Q5TBN3;C9JAM8;F2Z2Z9	P13797;A0A0A0MSQ0	Plastin-3	PLS3			35	35	32	56.7	56.7	51.1	70.81	0	137.88	15733000000	217	0.120117	0.938204	0.0454407	0.0712297	30.8306	30.8275	30.5477	30.5448	30.6402	30.8845
Color [Black]	P13807;M0QYU1;P54840	P13807	Glycogen [starch] synthase, muscle	GYS1			15	15	15	25.8	25.8	25.8	83.785	0	43.063	5727000000	123	0.436895	0.864759	0.0822194	0.141596	29.0296	29.2502	29.2319	29.1607	29.0273	29.077
Color [Black]	P13861;H7C1L0;H7C330;H7C4A9;P31323;C9J830	P13861;H7C1L0	cAMP-dependent protein kinase type II-alpha regulatory subunit	PRKAR2A			20	20	20	54.5	54.5	54.5	45.518	0	156.84	9005900000	158	0.0460725	0.971747	-0.0227992	-0.034067	29.8514	29.5331	29.611	29.8611	29.7909	29.4119
Color [Black]	P14174	P14174	Macrophage migration inhibitory factor	MIF			2	2	2	17.4	17.4	17.4	12.476	0	9.4759	2858000000	24	0.49755	0.319722	1.04018	0.736327	27.7303	27.7622	27.7086	27.5756	27.6362	24.8688
Color [Black]	P14324;A0A087X1D8;A0A087X090;A0A087WVN4;A0A087WTP2	P14324;A0A087X1D8;A0A087X090;A0A087WVN4	Farnesyl pyrophosphate synthase	FDPS			8	8	8	26.5	26.5	26.5	48.275	0	19.535	3600300000	51	0.715574	0.563633	0.290481	0.423726	28.2152	28.1376	28.1673	28.1767	27.9283	27.5436
Color [Black]	P14373;A0A0G2JIZ4;A0A140T9B9;A0A140T9N6;A0A140T9V9;H0Y551;A0A140T9Q6	P14373;A0A0G2JIZ4	Zinc finger protein RFP	TRIM27			12	12	12	29.6	29.6	29.6	58.489	0	26.53	2115800000	49	1.45298	0.557672	-0.252253	-0.434446	27.9844	28.045	27.9215	28.2184	28.369	28.1203
Color [Black]	P14618;B4DNK4;H3BTN5;H3BQ34;H3BR70;H3BUW1;H3BTJ2;H3BT25;H3BU13;P30613;H3BN34;H3BQZ3	P14618;B4DNK4;H3BTN5;H3BQ34	Pyruvate kinase PKM;Pyruvate kinase	PKM			54	54	54	81.9	81.9	81.9	57.936	0	323.31	220400000000	806	0.0515451	0.980672	0.0141614	0.0238223	34.8178	34.6411	34.621	34.7391	34.7602	34.538
Color [Black]	P14625;Q96GW1;F8W026;H0YIV0	P14625	Endoplasmin	HSP90B1			19	17	16	27.4	25.7	24.4	92.468	0	23.636	3735400000	79	0.172396	0.92407	0.0520986	0.0848	28.7435	28.6337	28.5952	28.7173	28.704	28.3948
Color [Black]	P14735;Q5T5N3	P14735	Insulin-degrading enzyme	IDE			21	21	21	28.1	28.1	28.1	117.97	0	28.772	4095400000	74	0.178795	0.893021	0.077404	0.11648	28.8065	28.9517	28.7502	28.7361	28.5054	29.0346
Color [Black]	P14866;M0QXS5;M0QYT0;M0R1W6;M0R076;B4DVF8;M0QYL7	P14866;M0QXS5	Heterogeneous nuclear ribonucleoprotein L	HNRNPL			32	32	32	61.8	61.8	61.8	64.132	0	323.31	50127000000	361	0.610989	0.590993	-0.269155	-0.385804	32.4558	32.5356	32.3271	32.4233	32.6391	33.0636
Color [Black]	P14868;H7BZ35;C9J7S3;C9JLC1;H7C278;C9JQM9	P14868	Aspartate--tRNA ligase, cytoplasmic	DARS			38	38	38	69.9	69.9	69.9	57.136	0	140.55	35489000000	346	0.285312	0.922697	-0.0490583	-0.0861635	31.7141	31.6297	31.7348	31.6257	31.7654	31.8347
Color [Black]	P14923;C9JK18;C9JKY1;C9JTX4;C9J826;C9JPI2;K7ERP3	P14923	Junction plakoglobin	JUP			42	42	37	62.3	62.3	54.9	81.744	0	298.69	35173000000	410	1.33582	0.498597	0.31698	0.518775	31.8279	31.5731	31.773	31.5661	31.3153	31.3417
Color [Black]	P15170;H3BR35;H3BSV8	P15170;H3BR35	Eukaryotic peptide chain release factor GTP-binding subunit ERF3A	GSPT1			25	25	14	51.1	51.1	31.3	55.755	0	91.615	20447000000	237	0.787137	0.476095	0.404725	0.548949	31.2611	31.099	31.1141	31.0062	30.9629	30.2909
Color [Black]	P15531	P15531	Nucleoside diphosphate kinase A	NME1			11	1	1	73	9.2	9.2	17.149	0	2.8593	919350000	10	0.476137	0.249338	-1.75191	-0.835672	25.0961	24.9309	24.738	25.0329	25.1286	29.8592
Color [Black]	P15880;H0YEN5;E9PMM9;E9PQD7;I3L404;E9PM36;E9PPT0;H3BNG3;H0YE27	P15880;H0YEN5;E9PMM9;E9PQD7;I3L404;E9PM36	40S ribosomal protein S2	RPS2			23	23	23	63.8	63.8	63.8	31.324	0	83.365	56945000000	304	1.6206	0.54567	-0.261826	-0.456217	32.4272	32.3456	32.3199	32.6815	32.4937	32.7029
Color [Black]	P15924	P15924	Desmoplakin	DSP			310	310	309	79.1	79.1	79	331.77	0	323.31	448990000000	2914	0.436536	0.861184	-0.0851962	-0.145974	35.4134	35.4048	35.4038	35.6316	35.5034	35.3426
Color [Black]	P15927;Q5TEJ7;Q5TEJ0	P15927;Q5TEJ7	Replication protein A 32 kDa subunit	RPA2			7	7	7	44.8	44.8	44.8	29.247	0	11.924	994360000	26	0.23922	0.621015	0.459393	0.365606	27.1394	26.3156	26.8813	26.9959	27.0748	24.8874
Color [Black]	P16333;C9JAB9;C9JVV5;H7C5C7;C9J869;C9K098;C9J0K5	P16333;C9JAB9;C9JVV5;H7C5C7;C9J869	Cytoplasmic protein NCK1	NCK1			6	6	6	19.1	19.1	19.1	42.864	0	5.8806	396330000	11	0.91661	0.176376	1.02939	1.00481	25.6914	25.7597	25.7462	25.3746	25.0641	23.6704
Color [Black]	P16615;H7C5W9;O14983;Q93084;J3QSY6;H3BVB2;A0A0C4DH86	P16615;H7C5W9	Sarcoplasmic/endoplasmic reticulum calcium ATPase 2	ATP2A2			39	39	39	38.6	38.6	38.6	114.76	0	218.11	19892000000	292	0.288302	0.804369	0.140219	0.201325	31.1357	31.256	31.2295	31.3254	31.1859	30.6892
Color [Black]	P16989;A0A0D9SEI8	P16989	Y-box-binding protein 3	YBX3			12	6	6	51.9	42.5	42.5	40.089	0	29.956	1023100000	27	0.0913201	0.858832	0.176488	0.148483	26.3546	26.5625	25.5101	26.6614	26.4838	24.7527
Color [Black]	P17152	P17152	Transmembrane protein 11, mitochondrial	TMEM11			2	2	2	12.5	12.5	12.5	21.541	0.001362	2.358	372680000	16	0.616738	0.731851	-0.160608	-0.260315	25.2318	25.2555	25.3004	25.6535	25.3004	25.3157
Color [Black]	P17252;J3KRN5;M0R0I9;P05771;P05129	P17252	Protein kinase C alpha type	PRKCA			8	8	8	15.9	15.9	15.9	76.749	0	8.293	1102800000	20	0.516875	0.451988	0.555996	0.571968	26.1771	26.4004	26.6536	26.4515	26.1425	24.969
Color [Black]	P17480;E9PKP7;E9PLT2	P17480;E9PKP7	Nucleolar transcription factor 1	UBTF			7	7	7	9.2	9.2	9.2	89.405	0	5.3817	1101300000	17	0.223903	0.816149	-0.140491	-0.188558	26.7049	26.8178	26.9991	26.8922	27.4157	26.6353
Color [Black]	P17544;K7ESA4;K7ELQ4;E9PEK8;H7C2N6;B8ZZU6;E9PBF9;P15336	P17544;K7ESA4;K7ELQ4	Cyclic AMP-dependent transcription factor ATF-7	ATF7			4	4	4	13.4	13.4	13.4	52.967	0	11.449	457660000	23	0.9408	0.496604	-0.351893	-0.521368	25.6888	25.4257	25.9314	26.2166	25.8897	25.9953
Color [Black]	P17655;C9JWY7	P17655	Calpain-2 catalytic subunit	CAPN2			24	24	24	40.7	40.7	40.7	79.994	0	58.768	7577300000	147	0.302712	0.912129	0.0534134	0.093418	29.6287	29.685	29.6781	29.5649	29.5196	29.7471
Color [Black]	P17812	P17812	CTP synthase 1	CTPS1			29	29	26	49.9	49.9	47.2	66.69	0	88.569	19420000000	262	2.28904	0.561567	0.231142	0.426769	30.9811	31.1161	31.0138	30.7903	30.8066	30.8206
Color [Black]	P17858	P17858	ATP-dependent 6-phosphofructokinase, liver type	PFKL			19	15	15	31.7	25.8	25.8	85.018	0	38.94	4529800000	88	0.644195	0.695238	0.185361	0.29425	28.8941	28.8146	29.0555	28.8867	28.797	28.5244
Color [Black]	P17931;G3V3R6	P17931;G3V3R6	Galectin-3;Galectin	LGALS3			6	6	6	28.4	28.4	28.4	26.152	0	13.076	4625400000	86	0.30593	0.62162	-0.356982	-0.36602	28.7077	28.7819	28.487	28.6829	28.4266	29.938
Color [Black]	R4GNH3;P17980;E9PM69;E9PKD5;E9PMD8;E9PN50;E9PLG2	R4GNH3;P17980;E9PM69;E9PKD5;E9PMD8;E9PN50	26S protease regulatory subunit 6A	PSMC3			22	22	22	58.4	58.4	58.4	47.352	0	323.31	7774800000	127	0.108119	0.901453	0.0798054	0.104098	29.269	29.4973	29.282	29.6079	29.4337	28.7673
Color [Black]	P17987;E7EQR6;F5H282;E7ERF2;F5GZ03;F5H136;F5H676;F5GZI8;F5H726;F5H7Y1;F5GYL4	P17987;E7EQR6;F5H282;E7ERF2	T-complex protein 1 subunit alpha	TCP1			38	38	38	63.3	63.3	63.3	60.343	0	255.76	53770000000	362	0.220611	0.911954	0.0564384	0.0941055	32.5344	32.5384	32.4373	32.5997	32.4657	32.2754
Color [Black]	P18031;B4DSN5	P18031;B4DSN5	Tyrosine-protein phosphatase non-receptor type 1;Tyrosine-protein phosphatase non-receptor type	PTPN1			11	11	11	29.9	29.9	29.9	49.966	0	32.769	3147300000	49	0.097648	0.924423	0.0577679	0.081146	28.6362	28.1339	28.3962	28.1218	28.2387	28.6325
Color [Black]	P18077;C9K025;F8WBS5;F8WB72	P18077;C9K025;F8WBS5;F8WB72	60S ribosomal protein L35a	RPL35A			15	15	15	63.6	63.6	63.6	12.538	0	16.768	14245000000	95	0.649267	0.477643	0.433027	0.540288	31.1094	30.1342	30.7888	30.3145	30.3574	30.0614
Color [Black]	P18085;C9JPM4;C9JAK5;U3KQF2	P18085;C9JPM4;C9JAK5	ADP-ribosylation factor 4	ARF4			11	6	6	65.6	35.6	35.6	20.511	0	11.207	3093300000	38	0.364839	0.555952	-0.444027	-0.440367	28.4727	27.4849	28.137	28.1759	27.9504	29.3003
Color [Black]	P18124;A8MUD9;C9JIJ5;C9JZ88	P18124;A8MUD9	60S ribosomal protein L7	RPL7			24	24	24	64.5	64.5	64.5	29.225	0	70.302	87161000000	338	0.940092	0.65003	-0.201797	-0.336109	33.3455	33.1965	33.0931	33.5412	33.3059	33.3933
Color [Black]	P18206;Q5JQ13;A0A096LPE1	P18206;Q5JQ13	Vinculin	VCL			33	33	33	31.9	31.9	31.9	123.8	0	83.006	11263000000	140	1.85374	0.134776	0.744801	1.0977	30.0909	29.6759	29.9591	29.2934	29.2941	28.904
Color [Black]	P18583;J3QSZ5;H7C2G8;H7C1S4;H7C257	P18583	Protein SON	SON			51	51	17	28.5	28.5	9.4	263.83	0	128.09	18966000000	301	1.06596	0.544784	-0.286802	-0.457819	30.8529	31.0702	30.8571	31.2848	31.3474	31.0084
Color [Black]	P18615;A0A0A0MT02;A0A0A0MSN9;A0A0G2JI50;E9PD43;A2ABK4	P18615;A0A0A0MT02;A0A0A0MSN9;A0A0G2JI50;E9PD43	Negative elongation factor E	NELFE			5	5	5	21.1	21.1	21.1	43.239	0	8.6661	574110000	26	0.374441	0.701095	0.212446	0.287924	26.3636	26.2868	26.0288	26.2	26.2571	25.5848
Color [Black]	P18669;P15259;Q8N0Y7	P18669;P15259	Phosphoglycerate mutase 1;Phosphoglycerate mutase 2	PGAM1;PGAM2			10	10	10	51.2	51.2	51.2	28.804	0	16.592	2645500000	45	0.45941	0.652541	0.240291	0.331074	27.2722	27.5037	27.6005	27.4271	27.4173	26.8112
Color [Black]	P18754;C9JW69;C9JRH2;C9JMJ4;C9J3R0;C9JQZ4	P18754;C9JW69;C9JRH2;C9JMJ4;C9J3R0;C9JQZ4	Regulator of chromosome condensation	RCC1			9	9	9	28	28	28	44.969	0	11.593	1829500000	35	0.314446	0.675009	0.263199	0.312489	27.8375	27.3602	27.9048	27.7188	27.7487	26.8454
Color [Black]	P18846;F8VS03;F8VYN3	P18846	Cyclic AMP-dependent transcription factor ATF-1	ATF1			7	7	5	25.8	25.8	22.5	29.232	0	7.6565	1098400000	32	0.64865	0.721651	-0.16463	-0.267816	26.9554	26.9651	27.1374	27.0573	27.3775	27.1169
Color [Black]	P19174;V9GY71;A0A0D9SEK2;V9GYH5;M0QX77;V9GY63	P19174	1-phosphatidylinositol 4,5-bisphosphate phosphodiesterase gamma-1	PLCG1			15	15	15	18.5	18.5	18.5	148.53	0	33.674	2093400000	50	1.71765	0.13346	0.771086	1.0967	27.806	27.8151	28.0631	26.9299	26.9479	27.4931
Color [Black]	P19338;H7BY16;C9JYW2;C9JLB1;C9J1H7;C9JWL1	P19338;H7BY16	Nucleolin	NCL			29	29	29	36.1	36.1	36.1	76.613	0	70.317	6656500000	130	1.79781	0.2496	-0.525444	-0.832892	29.1896	29.2718	29.334	29.975	29.5548	29.842
Color [Black]	P19387;H3BRR2	P19387	DNA-directed RNA polymerase II subunit RPB3	POLR2C			12	12	12	52.4	52.4	52.4	31.441	0	31.847	3192000000	66	0.74361	0.564727	-0.286326	-0.42312	28.1343	28.3817	28.5239	28.3641	28.7919	28.7429
Color [Black]	P19388;A0A087WWX0;A0A087WVZ9;A0A0A0MQR7;A0A087WVN5	P19388;A0A087WWX0;A0A087WVZ9;A0A0A0MQR7	DNA-directed RNA polymerases I, II, and III subunit RPABC1	POLR2E			6	6	6	46.2	46.2	46.2	24.551	0	9.0339	1534000000	25	0.243967	0.767741	0.182405	0.229354	27.4383	27.2217	27.5347	27.2311	27.6937	26.7226
Color [Black]	P19525;C9JZT2;F8WBH4	P19525	Interferon-induced, double-stranded RNA-activated protein kinase	EIF2AK2			24	24	24	37.9	37.9	37.9	62.094	0	86.206	9401800000	191	0.50089	0.646355	-0.239887	-0.338217	29.9646	29.8759	29.6676	30.0252	29.7753	30.4271
Color [Black]	P19623;K7EL89;K7EQ47;K7EKM4;K7ESL0	P19623	Spermidine synthase	SRM			9	9	9	33.1	33.1	33.1	33.824	0	11.695	1149500000	34	0.0158637	0.98849	0.0101159	0.0142193	26.6264	27.1905	27.2242	26.9074	27.1717	26.9317
Color [Black]	P19784;H3BSA1;H3BV19;H3BNI9	P19784;H3BSA1	Casein kinase II subunit alpha	CSNK2A2			13	13	13	40.6	40.6	40.6	41.213	0	60.941	2068900000	66	0.324963	0.745464	-0.180834	-0.248191	27.8643	27.7577	27.5439	27.9389	28.2442	27.5253
Color [Black]	P19838;D6RH30;D6RF93;D6RC45	P19838	Nuclear factor NF-kappa-B p105 subunit;Nuclear factor NF-kappa-B p50 subunit	NFKB1			18	18	18	25.6	25.6	25.6	105.35	0	36.462	5540100000	135	1.06755	0.474353	0.363256	0.550449	29.3366	29.2342	29.3746	29.2273	28.9351	28.6934
Color [Black]	P20020;E7ERY9;H0Y7S3;Q01814;H0YHH6;A0A0U1RQU3	P20020;E7ERY9	Plasma membrane calcium-transporting ATPase 1;Calcium-transporting ATPase	ATP2B1			17	17	7	17.2	17.2	8.3	138.75	0	48.118	4005400000	68	0.81003	0.697299	0.175478	0.292353	28.4511	28.5404	28.7186	28.2867	28.395	28.502
Color [Black]	P20042	P20042	Eukaryotic translation initiation factor 2 subunit 2	EIF2S2			11	11	11	23.7	23.7	23.7	38.388	0	14.13	1045400000	29	0.0314285	0.974258	-0.0245393	-0.0321549	26.3948	26.2859	26.9428	26.7028	26.7612	26.2331
Color [Black]	P20073	P20073	Annexin A7	ANXA7			25	24	24	42.8	42.8	42.8	52.739	0	210.05	20763000000	192	0.261366	0.829757	-0.119594	-0.175257	31.2234	30.9081	31.2624	31.2358	31.0097	31.5072
Color [Black]	P20339	P20339	Ras-related protein Rab-5A	RAB5A			8	5	5	45.6	30.7	30.7	23.658	0	6.4683	503800000	14	0.132771	0.810153	0.217849	0.197321	25.1394	25.9337	25.815	24.4154	25.5013	26.3179
Color [Black]	P20585	P20585	DNA mismatch repair protein Msh3	MSH3			14	14	14	17.1	17.1	17.1	127.41	0	20.834	1508400000	46	0.115634	0.883266	0.103061	0.125094	27.2325	27.8353	27.2608	27.4535	27.718	26.8479
Color [Black]	P20618	P20618	Proteasome subunit beta type-1	PSMB1			4	4	4	24.1	24.1	24.1	26.489	0	8.5951	1367000000	30	0.525338	0.570368	-0.319439	-0.416235	26.5632	26.9293	26.5248	26.7425	26.7729	27.4602
Color [Black]	P20700;E9PBF6;A0A0D9SFE5;A0A0D9SFY5	P20700;E9PBF6;A0A0D9SFE5	Lamin-B1	LMNB1			36	34	32	60.6	60.6	56.7	66.408	0	70.293	7551100000	128	0.740567	0.675875	-0.192401	-0.310738	29.4728	29.7727	29.4765	29.8878	29.6615	29.75
Color [Black]	P20839;C9J381;C9K0R9;C9J029;H7C5T1;H7C511	P20839;C9J381	Inosine-5-monophosphate dehydrogenase 1;Inosine-5-monophosphate dehydrogenase	IMPDH1			13	12	12	33.1	31.5	31.5	55.405	0	23.447	2190500000	39	0.0613987	0.942098	0.0520922	0.065572	27.3438	27.0055	27.2191	26.684	27.0871	27.6409
Color [Black]	P21266;A0A0A0MTN3	P21266;A0A0A0MTN3	Glutathione S-transferase Mu 3	GSTM3			15	15	15	60.4	60.4	60.4	26.559	0	78.053	9347800000	128	0.0944586	0.923254	-0.0596447	-0.0822032	30.0452	29.8314	29.9606	29.8273	29.752	30.4369
Color [Black]	P21291;E9PS42;E9PND2;E9PP21	P21291;E9PS42;E9PND2;E9PP21	Cysteine and glycine-rich protein 1	CSRP1			9	9	9	64.2	64.2	64.2	20.567	0	27.345	6408500000	71	0.275701	0.588562	-0.449949	-0.389478	29.1928	28.6933	28.9978	28.5501	29.0242	30.6595
Color [Black]	P21333;Q5HY54;F8WE98;H0Y5C6;H0Y5F3;H7C2E7	P21333;Q5HY54	Filamin-A	FLNA			177	177	3	65.4	65.4	1.4	280.74	0	323.31	493660000000	2056	0.107887	0.901559	0.0851402	0.108456	35.5917	35.4979	35.4818	35.1084	35.2058	36.0018
Color [Black]	P21359;H0Y465;J3KSB5;J3QSG6;J3QLS2;K7EP94;J3KRT8;J3QQN8;K7EID4	P21359;H0Y465;J3KSB5	Neurofibromin;Neurofibromin truncated	NF1			37	37	37	15	15	15	319.37	0	43.232	7671200000	107	1.09181	0.563421	0.259594	0.424319	29.8772	29.7664	29.9636	29.464	29.5733	29.791
Color [Black]	P21399	P21399	Cytoplasmic aconitate hydratase	ACO1			9	9	9	16.9	16.9	16.9	98.398	0	8.1195	514580000	24	0.399898	0.526405	0.497663	0.484736	25.7359	26.2311	25.6553	25.8139	25.9267	24.3887
Color [Black]	P21796;C9JI87	P21796;C9JI87	Voltage-dependent anion-selective channel protein 1	VDAC1			13	13	13	54.1	54.1	54.1	30.772	0	31.389	4603700000	74	0.495354	0.598432	-0.286521	-0.380833	29.0353	28.3701	28.9678	29.0793	28.8379	29.3154
Color [Black]	P22059;H0YCV6;H7C1R2;H7C368;H7C428;A0A0A0MSB4;Q6ZN50;Q969R2	P22059	Oxysterol-binding protein 1	OSBP			17	17	17	27	27	27	89.42	0	41.225	4463700000	94	0.405874	0.728137	0.182095	0.263801	28.7519	28.9403	29.1037	28.9546	28.8625	28.4326
Color [Black]	P22087;M0QXL5;M0R0P1;M0R299;M0R2Q4;M0R2U2;M0R1H0;M0R2B0	P22087;M0QXL5;M0R0P1;M0R299;M0R2Q4;M0R2U2;M0R1H0;M0R2B0	rRNA 2-O-methyltransferase fibrillarin	FBL			17	17	15	54.2	54.2	50.8	33.784	0	42.168	12387000000	164	0.111016	0.939754	-0.0449505	-0.069518	30.1978	30.2556	30.3951	30.445	30.4787	30.0597
Color [Black]	P22102;F8WD69;C9JBJ1;C9JTV6;C9JZG2;C9JKQ7;A0A140TA71;H7C366	P22102	Trifunctional purine biosynthetic protein adenosine-3;Phosphoribosylamine--glycine ligase;Phosphoribosylformylglycinamidine cyclo-ligase;Phosphoribosylglycinamide formyltransferase	GART			54	54	54	58.1	58.1	58.1	107.77	0	290.3	44400000000	519	0.820699	0.53722	0.32438	0.474883	32.157	32.2508	32.1793	32.0706	32.0331	31.5102
Color [Black]	P22234;E9PBS1;D6RF62	P22234;E9PBS1;D6RF62	Multifunctional protein ADE2;Phosphoribosylaminoimidazole-succinocarboxamide synthase;Phosphoribosylaminoimidazole carboxylase	PAICS			27	27	27	57.2	57.2	57.2	47.079	0	175.77	29276000000	279	0.49384	0.812263	0.1179	0.195161	31.4145	31.6287	31.5158	31.2661	31.3845	31.5547
Color [Black]	P22314;Q5JRR9;Q5JRS0;Q5JRR6;Q5JRS2;Q5JRS1;Q5JRS3	P22314	Ubiquitin-like modifier-activating enzyme 1	UBA1			42	42	42	46.4	46.4	46.4	117.85	0	323.31	27352000000	367	0.209415	0.942096	0.0363623	0.0641026	31.5022	31.5758	31.3781	31.4654	31.499	31.3826
Color [Black]	P22626;A0A087WUI2	P22626;A0A087WUI2	Heterogeneous nuclear ribonucleoproteins A2/B1	HNRNPA2B1			36	36	35	75.6	75.6	75.6	37.429	0	323.31	135180000000	606	1.09692	0.223056	-0.728879	-0.897154	33.762	33.4828	33.7627	34.1364	34.0646	34.993
Color [Black]	P22695;H3BRG4;H3BSJ9;H3BP04;H3BUE4;H3BUI9;A0A087WVZ4	P22695;H3BRG4;H3BSJ9;H3BP04	Cytochrome b-c1 complex subunit 2, mitochondrial	UQCRC2			20	20	20	50.6	50.6	50.6	48.442	0	73.005	13921000000	199	0.112271	0.961887	0.0256252	0.0439751	30.444	30.6844	30.6348	30.4855	30.6052	30.5956
Color [Black]	P23193;E5RJ93;E5RIS7;E5RK46;E5RFI1;B7Z4S1	P23193;E5RJ93;E5RIS7	Transcription elongation factor A protein 1	TCEA1			6	6	6	19.9	19.9	19.9	33.969	0	8.8966	675980000	20	0.515318	0.454459	-0.551362	-0.56879	26.1498	24.8453	25.9406	26.6523	25.8489	26.0887
Color [Black]	P23246;H0Y9K7;H0Y9U2	P23246	Splicing factor, proline- and glutamine-rich	SFPQ			48	46	46	56.2	54.7	54.7	76.149	0	194.37	37060000000	367	0.622786	0.752416	-0.148059	-0.243952	32.2375	32.1898	31.9835	32.3116	32.3963	32.1471
Color [Black]	P23258;Q9NRH3;K7EIS0;K7EKE5	P23258;Q9NRH3	Tubulin gamma-1 chain;Tubulin gamma-2 chain	TUBG1;TUBG2			14	14	14	46.1	46.1	46.1	51.169	0	70.224	5044100000	99	0.0645822	0.961165	-0.0298684	-0.045189	29.42	29.0049	29.0996	29.3617	29.2354	29.0171
Color [Black]	P23381;G3V3H8;G3V3Y5;G3V3P2;G3V227;G3V277;G3V5W1;G3V3S7;G3V3X0;G3V423;G3V5U1;G3V456;G3V2Y7;H0YJP3;G3V2F2;G3V3R3;G3V4S4;G3V313;G3V339;G3V2C0;G3V4C7;G3V4N8	P23381	Tryptophan--tRNA ligase, cytoplasmic;T1-TrpRS;T2-TrpRS	WARS			9	9	9	24.8	24.8	24.8	53.165	0	19.34	2153100000	59	0.263891	0.674342	0.301366	0.315301	27.6847	27.0337	27.8454	27.5845	27.6197	26.4555
Color [Black]	P23396;E9PL09;E9PPU1;F2Z2S8;H0YCJ7;H0YF32;H0YEU2;E9PQ96;E9PJH4;E9PK82;E9PSF4;E9PQX2;H0YES8;E9PJN9	P23396;E9PL09;E9PPU1;F2Z2S8;H0YCJ7	40S ribosomal protein S3	RPS3			35	35	35	88.9	88.9	88.9	26.688	0	169.52	101480000000	386	1.45437	0.573144	-0.236448	-0.410856	33.339	33.3536	33.3095	33.5434	33.4573	33.7107
Color [Black]	P23458;K7EJR6	P23458	Tyrosine-protein kinase JAK1	JAK1			29	29	27	34.7	34.7	33	133.28	0	48.214	4567100000	126	0.391791	0.75013	0.167643	0.246334	29.0339	28.791	28.9316	28.5638	28.6071	29.0828
Color [Black]	P23526	P23526	Adenosylhomocysteinase	AHCY			22	22	22	47	47	47	47.716	0	89.628	22659000000	217	0.655821	0.822189	0.104127	0.182087	31.0005	30.9116	30.8264	30.8687	30.8509	30.7065
Color [Black]	P23921;E9PL69;E9PP77;H0YCY7;E9PRY9;E9PJ62	P23921;E9PL69	Ribonucleoside-diphosphate reductase large subunit	RRM1			42	42	42	60	60	60	90.069	0	314.23	31558000000	405	1.0186	0.5612	0.265315	0.426372	31.7084	31.7432	31.7527	31.5726	31.6085	31.2273
Color [Black]	P24534;C9JZW3;F2Z2G2;F8WF65	P24534;C9JZW3	Elongation factor 1-beta	EEF1B2			8	8	8	59.1	59.1	59.1	24.763	0	46.205	8402900000	82	0.318784	0.67549	-0.261145	-0.312516	29.5569	29.3139	29.4748	29.3002	29.4707	30.3581
Color [Black]	P24666;G5E9R5;F2Z2Q9;D3YTI2	P24666;G5E9R5;F2Z2Q9	Low molecular weight phosphotyrosine protein phosphatase	ACP1			7	7	7	38.6	38.6	38.6	18.042	0	15.114	2442900000	49	0.0277064	0.980741	0.0150216	0.0220248	28.0314	27.6353	27.5014	27.7885	27.5311	27.8035
Color [Black]	P24752;H0YEL7;E9PRQ6;E9PKF3	P24752	Acetyl-CoA acetyltransferase, mitochondrial	ACAT1			18	18	18	50.8	50.8	50.8	45.199	0	45.327	3216400000	82	0.0961693	0.901412	0.0838407	0.103266	28.9442	28.4914	28.7731	29.091	28.7417	28.1244
Color [Black]	P24928;A0A087WWE2	P24928;A0A087WWE2	DNA-directed RNA polymerase II subunit RPB1;DNA-directed RNA polymerase	POLR2A			74	74	74	45.3	45.3	45.3	217.17	0	273.14	36114000000	541	0.466072	0.785706	-0.136063	-0.217255	31.8265	31.7975	31.8473	31.9757	32.1688	31.7351
Color [Black]	P25054;E9PFT7;B7Z2B6;E7EMH9;D6RFL6;R4GMU6;H3BNH8;A0A0C4DGQ0;B5MDS5;O95996	P25054;E9PFT7	Adenomatous polyposis coli protein	APC			64	64	64	28.4	28.4	28.4	311.64	0	281.85	11580000000	368	0.751117	0.752419	0.143616	0.244314	30.1209	30.3441	30.2448	30.0688	30.0041	30.2061
Color [Black]	P25205;J3KQ69;Q7Z6P5	P25205;J3KQ69	DNA replication licensing factor MCM3	MCM3			33	33	33	45.5	45.5	45.5	90.98	0	65.351	10326000000	207	1.32771	0.568936	-0.245665	-0.418795	30.1728	30.0245	30.104	30.3716	30.4618	30.2049
Color [Black]	P25325;B1AH49	P25325;B1AH49	3-mercaptopyruvate sulfurtransferase;Sulfurtransferase	MPST			5	5	5	31	31	31	33.178	0	14.118	4709500000	23	0.139991	0.843153	-0.139327	-0.160454	28.9288	28.7989	28.6147	29.48	29.0236	28.2568
Color [Black]	P25398	P25398	40S ribosomal protein S12	RPS12			8	8	8	60.6	60.6	60.6	14.515	0	27.742	7790800000	99	0.328542	0.7678	0.161797	0.230274	29.5689	29.7426	29.5939	29.7693	29.546	29.1048
Color [Black]	P25705;K7EK77;K7ENJ4;K7ERX7;K7EJP1;K7EQH4;K7ESA0	P25705;K7EK77	ATP synthase subunit alpha, mitochondrial	ATP5A1			42	42	42	64.4	64.4	64.4	59.75	0	274.97	54753000000	380	0.0896906	0.969661	-0.0206896	-0.0355444	32.637	32.7093	32.6046	32.7891	32.6948	32.529
Color [Black]	P25786;F5GX11;B4DEV8	P25786;F5GX11	Proteasome subunit alpha type-1	PSMA1			11	11	11	50.2	50.2	50.2	29.555	0	17.889	3533900000	68	0.00211857	0.998536	0.00146675	0.00202016	28.1857	28.0376	28.398	28.5257	28.2545	27.8366
Color [Black]	P25788;G3V4X5;G3V3W4;G3V5N4;H0YJ03	P25788	Proteasome subunit alpha type-3	PSMA3			9	9	9	38	38	38	28.433	0	15.731	3094800000	55	0.291906	0.813866	0.132064	0.193335	28.059	27.8957	27.9484	27.9986	28.0256	27.4827
Color [Black]	P26038;V9GZ54	P26038	Moesin	MSN			38	29	28	56.3	43.5	41.1	67.819	0	40.525	6339300000	116	0.907544	0.138	1.29523	1.11076	28.153	28.6589	28.8142	27.7907	27.9697	25.9801
Color [Black]	P26196;Q8IV96	P26196	Probable ATP-dependent RNA helicase DDX6	DDX6			18	18	18	58.2	58.2	58.2	54.416	0	103.78	8217800000	131	0.402375	0.702397	0.205797	0.287168	29.9807	29.6757	29.8398	29.8707	29.7737	29.2345
Color [Black]	P26358;K7ENW7;K7EJL0;K7ENQ6;K7EMU8;K7ERQ1;K7EIZ6;K7ELB1	P26358	DNA (cytosine-5)-methyltransferase 1	DNMT1			54	54	54	35.6	35.6	35.6	183.16	0	88.64	11879000000	223	0.684856	0.721704	-0.163029	-0.268019	30.2022	30.3812	30.4459	30.428	30.4241	30.6663
Color [Black]	P26368;K7ENG2;K7ELP8	P26368;K7ENG2	Splicing factor U2AF 65 kDa subunit	U2AF2			9	9	9	30.3	30.3	30.3	53.5	0	44.073	1462000000	27	0.0233568	0.963365	0.0506611	0.0413587	27.6777	27.4079	27.8039	27.5881	26.3356	28.8139
Color [Black]	P26373;J3QSB4;J3KS98;H3BTH3;H3BUK8	P26373;J3QSB4	60S ribosomal protein L13	RPL13			22	22	22	64.9	64.9	64.9	24.261	0	97.231	25264000000	207	0.022396	0.989472	-0.0070858	-0.0116998	31.4247	31.542	31.3594	31.4619	31.2853	31.6002
Color [Black]	P26447	P26447	Protein S100-A4	S100A4			7	7	7	58.4	58.4	58.4	11.728	0	9.5069	7332700000	77	0.513892	0.473633	0.519926	0.550968	29.2558	29.9046	29.4691	29.4627	29.3835	28.2236
Color [Black]	P26639;D6RCA5;D6R9F8;D6RDJ6;D6RBR8;D6RJ97;D6RHV7;D6RCS6	P26639	Threonine--tRNA ligase, cytoplasmic	TARS			39	39	35	50.2	50.2	44.7	83.434	0	82.287	9559900000	170	0.329636	0.716942	-0.20528	-0.271408	29.564	29.4327	29.2933	29.418	29.3652	30.1226
Color [Black]	P26640;A0A140T936;A0A140T954;H0Y426;A2ABF4;A0A0G2JJT9;A0A140T904	P26640;A0A140T936	Valine--tRNA ligase	VARS			37	37	37	34.7	34.7	34.7	140.47	0	93.572	14676000000	227	0.765385	0.622145	0.232777	0.363731	30.4384	30.4345	30.5381	30.3412	30.4031	29.9683
Color [Black]	P26641	P26641	Elongation factor 1-gamma	EEF1G			26	26	26	54	54	54	50.118	0	195.1	40113000000	252	0.227124	0.941577	-0.0363731	-0.0646442	31.8253	31.8114	31.9982	31.9187	31.8819	31.9433
Color [Black]	P27105;F8VSL7	P27105	Erythrocyte band 7 integral membrane protein	STOM			15	15	15	57.3	57.3	57.3	31.73	0	68.67	6903700000	100	0.360158	0.841268	-0.0993582	-0.161556	29.4601	29.4877	29.3901	29.4891	29.387	29.76
Color [Black]	P27348;E9PG15	P27348;E9PG15	14-3-3 protein theta	YWHAQ			22	17	17	62.9	55.1	55.1	27.764	0	99.975	7828300000	99	1.22818	0.585776	0.231658	0.393574	29.8351	29.6782	29.896	29.6836	29.4767	29.5542
Color [Black]	P27540;A6NGV6	P27540;A6NGV6	Aryl hydrocarbon receptor nuclear translocator	ARNT			8	8	8	18.8	18.8	18.8	86.636	0	14.311	906640000	31	0.653133	0.557342	0.310428	0.434168	26.9365	27.3226	26.9692	27.0724	26.7614	26.4631
Color [Black]	P27635;X1WI28;F8W7C6;A0A087WV22;H7C123;H7C2C5;B8A6G2;A6QRI9;Q96L21;H7C2U2	P27635;X1WI28;F8W7C6;A0A087WV22	60S ribosomal protein L10	RPL10			20	20	20	67.8	67.8	67.8	24.604	0	96.294	37308000000	211	0.280079	0.739201	0.198948	0.253174	31.9827	32.0279	32.0365	32.1698	32.0286	31.252
Color [Black]	P27694;I3L4R8;I3L2M5;I3L524	P27694;I3L4R8	Replication protein A 70 kDa DNA-binding subunit;Replication protein A 70 kDa DNA-binding subunit, N-terminally processed	RPA1			20	20	20	49.5	49.5	49.5	68.137	0	82.087	6657400000	116	0.562983	0.683846	-0.201758	-0.306112	29.4405	29.5045	29.4093	29.571	29.956	29.4325
Color [Black]	P27824;D6RAU8;D6RB85;D6RDP7;H0Y9Q7;D6RGY2;D6RAQ8;D6RFL1;D6RHJ3;D6RD16;H0Y9H1	P27824	Calnexin	CANX			13	13	13	22	22	22	67.567	0	19.399	2869800000	47	0.190163	0.755783	-0.233629	-0.240782	28.452	27.8108	28.1275	28.0982	27.7839	29.2092
Color [Black]	P28066	P28066	Proteasome subunit alpha type-5	PSMA5			7	7	7	44.4	44.4	44.4	26.411	0	32.374	4758100000	50	0.349237	0.883348	-0.071256	-0.121871	28.8337	28.8305	28.7592	28.8399	29.035	28.7623
Color [Black]	P28072;A0A087X2I4;I3L3X7	P28072;A0A087X2I4	Proteasome subunit beta type-6;Proteasome subunit beta type	PSMB6			5	5	5	33.9	33.9	33.9	25.357	0	12.342	1078900000	22	0.108975	0.915645	0.0654341	0.0912543	26.298	26.4312	26.9683	26.6422	26.4112	26.4478
Color [Black]	P28074;H0YJM8	P28074;H0YJM8	Proteasome subunit beta type-5	PSMB5			5	5	5	22.4	22.4	22.4	28.48	0	9.8808	1259500000	23	1.38901	0.374965	-0.429381	-0.666536	26.2494	26.6803	26.5418	26.7872	26.9581	27.0144
Color [Black]	P28288	P28288	ATP-binding cassette sub-family D member 3	ABCD3			32	32	32	42.5	42.5	42.5	75.475	0	72.325	15632000000	188	0.822015	0.697328	-0.175241	-0.292674	30.5682	30.611	30.5771	30.923	30.7745	30.5847
Color [Black]	P28715;R4GMW8	P28715;R4GMW8	DNA repair protein complementing XP-G cells	ERCC5;BIVM-ERCC5			6	6	6	6.7	6.7	6.7	133.11	0	7.4703	523510000	18	0.431091	0.428078	-0.74364	-0.600703	25.7479	23.7399	26.017	25.7772	25.7113	26.2473
Color [Black]	Q5VZU9;P29144	Q5VZU9;P29144	Tripeptidyl-peptidase 2	TPP2			22	22	22	25	25	25	139.76	0	33.58	2943500000	102	1.12544	0.537207	0.288557	0.464981	27.8885	27.9944	28.0372	27.8543	27.7275	27.4727
Color [Black]	P29372;A2IDA3	P29372;A2IDA3	DNA-3-methyladenine glycosylase	MPG			8	8	8	38.3	38.3	38.3	32.868	0	15.047	1473800000	34	0.0403776	0.969837	0.0254269	0.0356034	27.5148	27.6161	27.105	27.6501	27.3654	27.144
Color [Black]	P29401;A0A0B4J1R6;E9PFF2;F8W888;F8WAX4	P29401;A0A0B4J1R6;E9PFF2	Transketolase	TKT			11	11	11	25.7	25.7	25.7	67.877	0	16.823	1154500000	31	1.07517	0.134785	-1.05433	-1.09718	26.2292	26.4837	26.2352	26.7212	27.1471	28.2429
Color [Black]	P29590;H3BT57;H3BT29;H3BUJ5;H3BVD2;H3BRN3	P29590;H3BT57;H3BT29	Protein PML	PML			24	24	24	35.4	35.4	35.4	97.55	0	40.551	3142300000	83	0.00148459	0.998707	-0.00114314	-0.00152168	28.1839	28.4529	27.9289	28.1208	27.882	28.5664
Color [Black]	P29966	P29966	Myristoylated alanine-rich C-kinase substrate	MARCKS			10	10	10	47	47	47	31.554	0	113.83	2211300000	91	0.250469	0.675208	-0.315466	-0.315721	27.3748	27.6091	27.5625	27.3847	27.2907	28.8175
Color [Black]	P30041	P30041	Peroxiredoxin-6	PRDX6			28	28	28	86.2	86.2	86.2	25.035	0	323.31	103700000000	410	0.561803	0.66048	-0.219495	-0.32595	33.8927	33.3612	33.5358	33.7418	33.7406	33.9658
Color [Black]	P30044	P30044	Peroxiredoxin-5, mitochondrial	PRDX5			11	11	11	49.5	49.5	49.5	22.086	0	53.534	6859600000	76	0.630588	0.737451	0.155479	0.254442	30.0977	29.8088	30.1724	29.8765	29.878	29.8579
Color [Black]	P30048	P30048	Thioredoxin-dependent peroxide reductase, mitochondrial	PRDX3			3	3	3	14.5	14.5	14.5	27.692	0	4.4711	1242000000	18	1.08949	0.475928	0.358554	0.547636	27.4661	27.3669	27.4325	27.1557	27.2678	26.7664
Color [Black]	P30050	P30050	60S ribosomal protein L12	RPL12			6	6	6	45.5	45.5	45.5	17.818	0	76.663	3873200000	42	0.582984	0.764097	-0.142218	-0.233605	28.8459	28.8028	29.0324	29.2015	28.9593	28.9469
Color [Black]	P30085;Q5T0D2	P30085;Q5T0D2	UMP-CMP kinase	CMPK1			8	8	8	53.6	53.6	53.6	22.222	0	21.329	1813600000	53	0.205498	0.922457	-0.0513318	-0.0860518	27.7595	27.6094	27.5251	27.5508	27.7773	27.7197
Color [Black]	P30101	P30101	Protein disulfide-isomerase A3	PDIA3			22	22	17	52.5	52.5	43.4	56.782	0	64.857	5803800000	121	0.453321	0.835564	0.100794	0.169173	29.6791	29.9054	29.7393	29.7597	29.54	29.7218
Color [Black]	P30153;B3KQV6;C9J9C1;E9PH38;E9PPI5;E9PNM7;E9PHZ6	P30153;B3KQV6;C9J9C1	Serine/threonine-protein phosphatase 2A 65 kDa regulatory subunit A alpha isoform	PPP2R1A			23	23	19	46.5	46.5	38	65.308	0	119.13	17177000000	172	0.670937	0.615327	0.247428	0.370766	30.7666	30.7986	30.7038	30.5793	30.7529	30.1945
Color [Black]	P30414;A0A087WYW3	P30414;A0A087WYW3	NK-tumor recognition protein;Putative peptidyl-prolyl cis-trans isomerase	NKTR			15	15	15	14.8	14.8	14.8	165.67	0	38.459	2137500000	59	0.209343	0.764853	0.203179	0.231968	28.0958	28.1867	28.1163	28.3944	28.2071	27.1878
Color [Black]	P30419;B7Z8J4;K7EN82;Q5VUC6;O60551;K7EN42	P30419	Glycylpeptide N-tetradecanoyltransferase 1	NMT1			7	7	7	17.5	17.5	17.5	56.806	0	6.8823	652780000	23	0.231191	0.676707	0.33446	0.313343	25.7479	25.7412	25.8724	25.8252	26.1919	24.3411
Color [Black]	P30508;A0A140T937;A0A140T912;A0A140T930;Q29960;Q07000;P30510;A0A140T9M5;P30505;A0A0G2JIF0;A0A0G2JH50;A2BF26;Q9TNN7;P30504;A0A140T9W2;A0A140T9U0;A0A140T9M0;P04222;A0A0G2JI36;A0A0G2JIF2;A0A0G2JL56;P30455;P30443;A0A140T9Z4;A0A140T9T1;A0A140TA03;A0A140TA19;A0A140T9S7;A0A140T9Q4;A0A0G2JKJ1	P30508;A0A140T937;A0A140T912;A0A140T930;Q29960;Q07000;P30510;A0A140T9M5;P30505;A0A0G2JIF0;A0A0G2JH50;A2BF26;Q9TNN7;P30504;A0A140T9W2;A0A140T9U0;A0A140T9M0;P04222	HLA class I histocompatibility antigen, Cw-12 alpha chain;HLA class I histocompatibility antigen, Cw-16 alpha chain;HLA class I histocompatibility antigen, Cw-15 alpha chain;HLA class I histocompatibility antigen, Cw-14 alpha chain;HLA class I histocompatibility antigen, Cw-8 alpha chain;HLA class I histocompatibility antigen, Cw-5 alpha chain;HLA class I histocompatibility antigen, Cw-4 alpha ch…	HLA-C			14	8	0	44.5	27.6	0	40.885	0	55.58	5946400000	102	0.586764	0.527105	0.387259	0.487369	29.2436	29.7694	29.7883	28.8148	29.6262	29.1986
Color [Black]	P30520;Q8N142	P30520	Adenylosuccinate synthetase isozyme 2	ADSS			14	14	14	37.7	37.7	37.7	50.097	0	32.602	4740000000	102	1.6184	0.515899	0.291941	0.501154	28.7521	28.6727	28.8472	28.3491	28.5751	28.472
Color [Black]	P30530;M0R0W6;H7C3L9;A0A087WZQ5;E9PHX8;Q12866	P30530;M0R0W6	Tyrosine-protein kinase receptor UFO;Receptor protein-tyrosine kinase	AXL			5	5	5	7	7	7	98.335	0	4.6467	411070000	14	1.34862	0.150457	0.858632	1.07642	25.5493	25.9411	25.7151	24.8632	25.3596	24.4067
Color [Black]	P30622;J3KP58;F5H0N7;F5H6A0;F5H1T5;F6VGP8;F5H367;F5H270	P30622;J3KP58;F5H0N7	CAP-Gly domain-containing linker protein 1	CLIP1			58	58	56	41.7	41.7	40.6	162.24	0	156.37	10519000000	255	2.47979	0.396426	0.360417	0.646449	29.6979	29.6949	29.5985	29.3949	29.2789	29.2362
Color [Black]	P30740;C9J7N5;P50453	P30740	Leukocyte elastase inhibitor	SERPINB1			17	17	16	57	57	54.4	42.741	0	33.878	5017200000	91	0.871287	0.535786	0.320112	0.477077	29.2144	29.085	29.0677	28.9507	28.9825	28.4736
Color [Black]	P31040;D6RFM5;A0A087X1I3;H0Y8X1	P31040;D6RFM5;A0A087X1I3	Succinate dehydrogenase [ubiquinone] flavoprotein subunit, mitochondrial	SDHA			17	17	17	30.4	30.4	30.4	72.691	0	30.07	4763100000	78	0.291904	0.840539	-0.106717	-0.1647	28.8615	29.2161	29.0953	29.0705	29.0483	29.3742
Color [Black]	P31153;Q00266	P31153	S-adenosylmethionine synthase isoform type-2	MAT2A			13	13	13	31.6	31.6	31.6	43.66	0	22.969	4631800000	76	0.09926	0.969619	-0.0202192	-0.0352829	28.907	29.0791	28.8812	29.0363	28.9871	28.9045
Color [Black]	P31327;Q5R211;E7EWJ3;C9JTA4	P31327	Carbamoyl-phosphate synthase [ammonia], mitochondrial	CPS1			81	78	78	56.3	55.3	55.3	164.94	0	323.31	51257000000	640	0.0933637	0.95248	-0.0332286	-0.0529937	32.553	32.4747	32.474	32.7288	32.5699	32.3028
Color [Black]	P31689	P31689	DnaJ homolog subfamily A member 1	DNAJA1			20	20	20	56.9	56.9	56.9	44.868	0	69.944	8044200000	149	0.565871	0.573804	-0.3	-0.407874	29.312	29.4092	28.8726	29.4244	29.8186	29.2507
Color [Black]	P31942	P31942	Heterogeneous nuclear ribonucleoprotein H3	HNRNPH3			11	11	11	54.9	54.9	54.9	36.926	0	196.59	9235100000	125	0.0170964	0.987876	0.0114759	0.015876	29.901	30.2294	30.2544	30.271	30.3434	29.736
Color [Black]	P31946;Q4VY19;A0A0J9YWE8;Q4VY20;A0A0J9YWZ2	P31946	14-3-3 protein beta/alpha;14-3-3 protein beta/alpha, N-terminally processed	YWHAB			17	9	9	56.5	36.6	36.6	28.082	0	45.203	4626500000	73	0.00660822	0.99065	0.00773112	0.00874617	29.5856	28.5712	28.5048	28.6181	28.855	29.1654
Color [Black]	P31947	P31947	14-3-3 protein sigma	SFN			11	8	8	38.3	31	31	27.774	0	15.605	8228900000	84	0.309582	0.763321	0.170757	0.235511	29.4593	29.6402	29.4783	28.978	29.3559	29.7318
Color [Black]	P31948;F5H783;F5GXD8;H0YGI8	P31948	Stress-induced-phosphoprotein 1	STIP1			18	18	18	37.6	37.6	37.6	62.639	0	33.903	3886200000	84	0.0800473	0.930413	0.0566241	0.0755364	28.5006	28.1298	28.2163	28.5642	28.308	27.8047
Color [Black]	P31949	P31949	Protein S100-A11;Protein S100-A11, N-terminally processed	S100A11			4	4	4	45.7	45.7	45.7	11.74	0	6.0867	1648800000	23	0.515537	0.450158	-0.560283	-0.573602	27.0638	27.3743	25.8385	27.4829	27.287	27.1875
Color [Black]	P32119;A6NIW5	P32119;A6NIW5	Peroxiredoxin-2	PRDX2			20	19	19	74.2	68.7	68.7	21.892	0	202.42	132190000000	281	0.0329426	0.980748	0.0162582	0.0243899	34.8759	34.7305	34.7604	34.6207	34.6036	35.0937
Color [Black]	P32320	P32320	Cytidine deaminase	CDA			3	3	3	32.2	32.2	32.2	16.185	0	5.3543	732510000	19	0.446717	0.402894	0.814323	0.634307	26.2704	24.9307	26.0329	23.6367	25.8544	25.2999
Color [Black]	P32322;J3QL24;J3KQ22;E2QRB3;J3KTA8;J3QKT3;J3QRZ0;J3QLK9;J3QL23;J3QL32;J3QR88;J3QKT4	P32322;J3QL24;J3KQ22;E2QRB3;J3KTA8;J3QKT3;J3QRZ0;J3QLK9;J3QL23;J3QL32	Pyrroline-5-carboxylate reductase 1, mitochondrial;Pyrroline-5-carboxylate reductase	PYCR1			5	5	5	18.5	18.5	18.5	33.36	0	7.7018	613750000	18	0.670017	0.369798	0.622011	0.675221	25.9307	26.2865	25.6139	25.4834	25.8728	24.6089
Color [Black]	P32969;H0Y9V9;D6RAN4;E7ESE0;H0Y9R4	P32969;H0Y9V9;D6RAN4;E7ESE0	60S ribosomal protein L9	RPL9			21	21	21	81.2	81.2	81.2	21.863	0	323.31	57659000000	272	0.515097	0.765304	-0.14624	-0.234158	32.5244	32.4987	32.4969	32.5985	32.4702	32.8901
Color [Black]	P33176;A0A0G2JMZ6;O60282;J3KNA1;Q12840	P33176	Kinesin-1 heavy chain	KIF5B			67	67	67	60.1	60.1	60.1	109.68	0	323.31	34431000000	510	1.79844	0.641977	0.186197	0.3408	31.642	31.5989	31.6235	31.4067	31.5228	31.3763
Color [Black]	P33897;A6NEP8	P33897	ATP-binding cassette sub-family D member 1	ABCD1			10	10	10	22.3	22.3	22.3	82.936	0	22.164	1131100000	38	0.309395	0.662251	0.284196	0.324888	26.6568	27.0397	26.8971	26.8579	27.0126	25.8705
Color [Black]	P33981;D6RF82;D6REX1;D6RIC6	P33981	Dual specificity protein kinase TTK	TTK			16	16	16	33.8	33.8	33.8	97.071	0	55.661	5447500000	140	0.527629	0.639769	0.241943	0.344744	29.4698	29.4032	29.2566	29.2782	29.3708	28.7549
Color [Black]	P33991;E5RG31;E5RFJ8;Q9UJA3	P33991	DNA replication licensing factor MCM4	MCM4			31	31	31	41.4	41.4	41.4	96.557	0	134.18	9993600000	203	0.150874	0.918768	-0.0576642	-0.0897432	30.0794	29.8887	29.9382	30.1538	30.1603	29.7653
Color [Black]	P33992;B1AHB1;B1AHA9;B1AHB2;F8WFD7	P33992;B1AHB1	DNA replication licensing factor MCM5;DNA helicase	MCM5			24	24	24	41	41	41	82.285	0	29.87	8297700000	117	0.11222	0.90139	0.0773544	0.103165	29.8839	29.6358	29.7526	29.9627	29.8733	29.2042
Color [Black]	P33993;C9J8M6	P33993	DNA replication licensing factor MCM7	MCM7			41	41	41	63.3	63.3	63.3	81.307	0	140.46	20869000000	317	0.130804	0.94847	-0.0344041	-0.0576586	31.2121	31.1324	31.2151	31.2858	31.3392	31.0379
Color [Black]	P34897;G3V2Y4;H0YIZ0;G3V5L0;G3V540;G3V4W5	P34897;G3V2Y4;H0YIZ0	Serine hydroxymethyltransferase, mitochondrial;Serine hydroxymethyltransferase	SHMT2			11	11	11	29.4	29.4	29.4	55.992	0	11.473	763090000	18	0.249254	0.562945	0.656613	0.42543	25.8351	26.4072	26.4561	26.7545	26.4381	23.536
Color [Black]	P34932;A0A087WYC1;A0A087WTS8	P34932;A0A087WYC1	Heat shock 70 kDa protein 4	HSPA4			39	35	35	56.3	52.4	52.4	94.33	0	130.51	8264500000	128	1.08928	0.540042	-0.28871	-0.462222	29.2953	29.0982	29.3208	29.5169	29.3538	29.7098
Color [Black]	P35221;G3XAM7;E5RIB1;E5RGY7;E5RJ41;E5RFM3;E5RJL0;E5RIE0;E5RHV7;E5RGY6;E5RG03;A0A0A0MTJ6;A0A0A0MRI5;Q9UI47	P35221;G3XAM7	Catenin alpha-1	CTNNA1			11	11	10	16.6	16.6	14.7	100.07	0	28.686	2033800000	57	0.71959	0.220364	1.07954	0.910158	27.7087	27.8726	27.8638	27.4823	27.3548	25.3695
Color [Black]	P35232;C9JW96;E9PCW0;C9JZ20;E7ESE2;D6RBK0	P35232;C9JW96;E9PCW0;C9JZ20;E7ESE2	Prohibitin	PHB			23	23	23	86.8	86.8	86.8	29.804	0	140.55	21032000000	244	1.49886	0.7061	-0.155001	-0.282924	31.1769	31.2166	31.1002	31.3756	31.2597	31.3234
Color [Black]	P35250;A0A087WVY3;H7C5P1;H7C5Q7;F8WC37;H7C5A0;H7C5G4;H7C5P4;H7C5S7	P35250	Replication factor C subunit 2	RFC2			7	7	7	26.6	26.6	26.6	39.157	0	8.6467	1156500000	34	0.0499763	0.977491	-0.0168641	-0.0273837	27.1172	26.828	27.1815	26.9872	27.1253	27.0648
Color [Black]	P35268;K7EMH1;K7ERI7;K7ELC4;K7EP65;K7EKS7;K7EJT5;C9JYQ9;H0Y8C2;Q6P5R6	P35268;K7EMH1;K7ERI7;K7ELC4;K7EP65;K7EKS7	60S ribosomal protein L22	RPL22			8	8	8	57	57	57	14.787	0	60.52	21455000000	126	0.761946	0.619518	-0.236708	-0.36818	30.8562	31.2134	31.0562	31.1646	31.1961	31.4752
Color [Black]	P35270	P35270	Sepiapterin reductase	SPR			9	9	9	41	41	41	28.048	0	36.431	2895700000	63	0.106478	0.900999	0.0840015	0.107061	27.8016	27.3278	27.2746	27.7698	27.4083	26.9739
Color [Black]	P35573;A0A1C7CYW1	P35573	Glycogen debranching enzyme;4-alpha-glucanotransferase;Amylo-alpha-1,6-glucosidase	AGL			15	15	15	11.9	11.9	11.9	174.76	0	22.663	2004400000	53	0.231788	0.824038	0.130506	0.181032	26.7655	27.3589	27.3323	27.2276	26.8714	26.9662
Color [Black]	P35579;Q5BKV1;B1AH99;A1L2Z2;REV__S4R3H4;REV__E7EQT4;REV__Q9UKV3	P35579	Myosin-9	MYH9			207	207	177	72.1	72.1	62.7	226.53	0	323.31	329860000000	2227	2.67232	0.47209	0.299924	0.552855	34.9544	34.959	34.9979	34.642	34.6197	34.7499
Color [Black]	P35580;E7ERA5	P35580	Myosin-10	MYH10			36	18	17	20.6	12.3	11.8	229	0	18.531	3231200000	37	0.521795	0.254247	1.36633	0.827752	28.2357	28.0603	28.5658	28.1225	28.0005	24.6399
Color [Black]	P35606;H0YAC7;H0Y938	P35606	Coatomer subunit beta	COPB2			12	12	12	18.8	18.8	18.8	102.49	0	18.352	1640100000	47	0.236161	0.840863	0.114306	0.165575	27.0263	27.4339	27.2084	26.9285	26.9919	27.4053
Color [Black]	P35610;B1APM4	P35610;B1APM4	Sterol O-acyltransferase 1	SOAT1			7	7	7	12.4	12.4	12.4	64.734	0	77.888	2774800000	54	0.520678	0.579644	0.305438	0.403111	28.5733	28.1634	28.1696	28.2175	28.2141	27.5584
Color [Black]	P35637;H3BPE7;H3BNZ4	P35637;H3BPE7	RNA-binding protein FUS	FUS			15	13	13	27.9	27.9	27.9	53.425	0	122.99	44554000000	199	1.13005	0.238245	-0.668224	-0.8588	32.4523	31.8069	32.6103	32.8526	32.8045	33.217
Color [Black]	P35658;A0A0A0MSW3;H0Y837;B7ZAV2;H0YF36;H0YDS4	P35658;A0A0A0MSW3	Nuclear pore complex protein Nup214	NUP214			51	51	47	35.1	35.1	31.9	213.62	0	187.88	21519000000	388	0.519828	0.928578	0.0420634	0.078544	31.2383	31.2846	31.2924	31.1774	31.2262	31.2855
Color [Black]	P35659;B4DFG0;D6R9L5;D6RDA2;H0Y993;H0Y8X0	P35659;B4DFG0;D6R9L5;D6RDA2	Protein DEK	DEK			12	12	12	28	28	28	42.674	0	21.905	3711900000	63	0.585562	0.683902	0.199113	0.305511	28.954	28.8278	28.5421	28.396	28.6843	28.6464
Color [Black]	P35908	P35908	Keratin, type II cytoskeletal 2 epidermal	KRT2			59	53	1	86.1	83.3	4.7	65.432	0	323.31	73296000000	485	0.183389	0.729503	0.287584	0.261982	34.1265	32.7039	33.1551	33.886	32.5307	32.706
Color [Black]	P35998;C9JLS9	P35998	26S protease regulatory subunit 7	PSMC2			22	22	22	58.4	58.4	58.4	48.633	0	167.69	11262000000	183	0.132426	0.912307	0.0637633	0.0941555	29.9133	30.0201	29.9578	30.1777	29.9441	29.5781
Color [Black]	P36404;V9GYD0	P36404;V9GYD0	ADP-ribosylation factor-like protein 2	ARL2;ARL2-SNX15			6	6	6	34.8	34.8	34.8	20.878	0	10.37	1195500000	28	0.504746	0.806866	0.120841	0.199829	26.9866	27.1156	26.8867	27.007	26.8919	26.7275
Color [Black]	P36507;A0A1B0GUL7;G5E9C7;M0R1B6	P36507;A0A1B0GUL7	Dual specificity mitogen-activated protein kinase kinase 2	MAP2K2			15	15	10	41.8	41.8	33.5	44.424	0	33.106	5296200000	118	0.360455	0.786185	0.146974	0.219363	29.3991	29.324	29.1341	29.2818	29.2969	28.8377
Color [Black]	P36542	P36542	ATP synthase subunit gamma, mitochondrial	ATP5C1			11	11	11	38.6	38.6	38.6	32.996	0	194.29	7461700000	73	1.46888	0.558076	-0.252026	-0.434834	29.6476	29.709	29.7028	29.8409	29.8838	30.0908
Color [Black]	P36578;H3BM89;H3BTP7;H3BU31	P36578;H3BM89	60S ribosomal protein L4	RPL4			38	38	38	63.7	63.7	63.7	47.697	0	113.41	69252000000	358	0.583918	0.816306	-0.108344	-0.185913	32.8613	32.8248	32.7054	32.8626	32.8151	33.0389
Color [Black]	P36639	P36639	7,8-dihydro-8-oxoguanine triphosphatase	NUDT1			3	3	3	14.2	14.2	14.2	22.519	0	6.1005	489070000	20	0.609965	0.451716	0.491566	0.570595	25.7082	25.941	25.8088	25.736	25.627	24.6202
Color [Black]	P36871	P36871	Phosphoglucomutase-1	PGM1			15	15	15	35.8	35.8	35.8	61.448	0	20.915	1840300000	61	0.592742	0.54999	-0.342801	-0.451959	26.9049	26.9289	26.1919	27.0507	27.1575	26.8459
Color [Black]	P36915;A0A140T8Y2;A2AB27	P36915;A0A140T8Y2	Guanine nucleotide-binding protein-like 1	GNL1			8	8	8	16	16	16	68.66	0	10.361	568960000	29	1.61544	0.219355	0.612144	0.908986	25.838	25.6929	26.2289	25.2112	25.2763	25.436
Color [Black]	P36952;C9JLM5	P36952	Serpin B5	SERPINB5			5	5	5	16.3	16.3	16.3	42.1	0	8.0387	478220000	23	0.716892	0.42455	0.496543	0.608034	25.724	26.0179	25.9296	25.8502	25.515	24.8166
Color [Black]	P37198;M0QXN5	P37198;M0QXN5	Nuclear pore glycoprotein p62	NUP62			8	8	8	20.5	20.5	20.5	53.254	0	52.874	2817500000	48	0.673714	0.455588	-0.457245	-0.565812	28.3688	28.1265	28.313	28.5024	28.3582	29.3194
Color [Black]	P37275;A0A1B0GWI0;A0A1B0GVV8;A0A1B0GW50;A0JP08;A0A1B0GV02;O60315;H0YMD3;H0YMN2;H0YND9;U3KQ51;E7ESP8;E7EUW9	P37275	Zinc finger E-box-binding homeobox 1	ZEB1			8	8	8	8.1	8.1	8.1	124.07	0	48.493	1129000000	28	0.367073	0.421102	1.01094	0.612221	26.642	27.4498	27.0483	26.8999	27.4073	23.8001
Color [Black]	P37802;X6RJP6;C9J5W6;Q9UI15	P37802;X6RJP6	Transgelin-2	TAGLN2			18	18	18	78.4	78.4	78.4	22.391	0	323.31	33846000000	200	1.5423	0.317391	-0.480602	-0.746676	31.6044	31.2665	31.2092	31.7841	31.751	31.9867
Color [Black]	P38159;H0Y6E7;H3BT71;H3BUY5;H3BR27;O75526;H3BNC1;Q8N7X1	P38159;H0Y6E7;H3BT71;H3BUY5	RNA-binding motif protein, X chromosome;RNA-binding motif protein, X chromosome, N-terminally processed	RBMX			24	24	10	50.4	50.4	19.7	42.331	0	109.46	22853000000	241	1.16263	0.369024	-0.476596	-0.687965	31.0023	31.226	31.4006	31.7177	31.9367	31.4043
Color [Black]	P38432;I3L369	P38432	Coilin	COIL			29	29	29	45.8	45.8	45.8	62.608	0	160.37	18348000000	257	1.14687	0.271887	-0.591976	-0.797015	30.9018	30.8275	30.9149	31.3109	31.1612	31.948
Color [Black]	P38606;C9JA17;C9JVW8	P38606	V-type proton ATPase catalytic subunit A	ATP6V1A			23	23	23	50.4	50.4	50.4	68.303	0	86.682	8914700000	149	0.803221	0.564396	0.279251	0.42264	29.9128	30.0411	29.933	29.8586	29.8181	29.3725
Color [Black]	P38646;D6RJI2;H0Y8S0;H0YBG6;D6RA73	P38646	Stress-70 protein, mitochondrial	HSPA9			50	49	49	71.3	71.3	71.3	73.68	0	323.31	64950000000	474	1.63991	0.715987	-0.147774	-0.273081	32.6346	32.7564	32.721	32.8885	32.8216	32.8452
Color [Black]	P38919;I3L3H2;E9PBH4;F8WE11	P38919	Eukaryotic initiation factor 4A-III;Eukaryotic initiation factor 4A-III, N-terminally processed	EIF4A3			25	21	21	44	38	38	46.871	0	82.453	14397000000	169	0.40887	0.811509	-0.123088	-0.196059	30.526	30.4004	30.7497	30.7434	30.7728	30.5292
Color [Black]	P39023;G5E9G0;B5MCW2;H7C422;H7C3M2;F8WCR1;Q92901	P39023;G5E9G0;B5MCW2;H7C422;H7C3M2	60S ribosomal protein L3	RPL3			42	42	42	68.2	68.2	68.2	46.108	0	323.31	94100000000	513	0.467126	0.902643	-0.0562197	-0.101833	33.2029	33.2134	33.1968	33.2825	33.1618	33.3374
Color [Black]	P39748;I3L3E9;F5H1Y3	P39748;I3L3E9;F5H1Y3	Flap endonuclease 1	FEN1			8	8	8	26.6	26.6	26.6	42.592	0	46.631	1081500000	26	0.268904	0.764848	-0.179654	-0.234128	27.3009	26.7922	26.707	27.0494	26.8158	27.4738
Color [Black]	P39880	P39880	Homeobox protein cut-like 1	CUX1			22	22	12	19.6	19.6	10.8	164.19	0	32.855	2275100000	84	1.07859	0.4753	-0.358894	-0.546747	27.5945	27.8286	28.0146	28.2498	28.2887	27.9759
Color [Black]	P40121;E7ENU9;H7C0X8;B8ZZL6	P40121;E7ENU9	Macrophage-capping protein	CAPG			8	8	8	29.9	29.9	29.9	38.498	0	15.268	2063900000	47	0.249128	0.707042	-0.252893	-0.280355	27.5427	27.5918	27.6281	27.5421	27.3443	28.6348
Color [Black]	P40123;A0A087X0J3;A0A087WZ15;E9PDI2;B7Z385;F8WDB9;F8WEW0	P40123;A0A087X0J3;A0A087WZ15;E9PDI2;B7Z385	Adenylyl cyclase-associated protein 2;Adenylyl cyclase-associated protein	CAP2			6	5	5	19.1	17.4	17.4	52.823	0	7.7445	608030000	24	0.100284	0.903943	0.0774352	0.0996366	26.3555	26.0174	26.3021	26.5466	25.6687	26.2273
Color [Black]	P40189;D6RH03;Q5FC05	P40189	Interleukin-6 receptor subunit beta	IL6ST			8	8	8	13.8	13.8	13.8	103.54	0	6.2819	1020700000	19	0.74451	0.517169	0.360301	0.498954	26.7748	26.7781	27.2724	26.6835	26.2892	26.7717
Color [Black]	P40222	P40222	Alpha-taxilin	TXLNA			26	26	26	58.8	58.8	58.8	61.89	0	235.16	14623000000	192	0.346653	0.764804	0.16302	0.234569	30.5841	30.6317	30.3194	30.5999	30.419	30.0271
Color [Black]	P40227;Q92526	P40227	T-complex protein 1 subunit zeta	CCT6A			28	28	28	52.4	52.4	52.4	58.024	0	142.42	20705000000	248	0.0698584	0.963616	0.025912	0.0411485	31.1698	31.1433	31.1097	31.2543	31.2325	30.8582
Color [Black]	P40692;H0Y818;F2Z298;E9PF25;A0A087WX20;H0Y5L7;H0Y793;E7EUC9;H0Y806	P40692;H0Y818	DNA mismatch repair protein Mlh1	MLH1			14	14	14	25.9	25.9	25.9	84.6	0	37.428	3588300000	69	0.616028	0.541806	-0.346277	-0.460194	28.2269	28.2049	28.2683	28.2884	28.3696	29.081
Color [Black]	P40763;G8JLH9;K7EP08	P40763;G8JLH9	Signal transducer and activator of transcription 3;Signal transducer and activator of transcription	STAT3			42	42	42	57	57	57	88.067	0	323.31	31525000000	371	1.51762	0.555637	0.249887	0.433775	31.6268	31.7135	31.7064	31.562	31.4169	31.3181
Color [Black]	P40818;A0A075B720;H0YNL5;H0YM47;H0YKV1	P40818	Ubiquitin carboxyl-terminal hydrolase 8	USP8			19	19	19	26.4	26.4	26.4	127.52	0	43.058	2977300000	70	0.529204	0.721212	0.173392	0.269136	28.4871	28.3161	28.7129	28.1583	28.4052	28.4324
Color [Black]	P40937;F5H304;F5H5S0;C9JH72;F5H0U6;E9PEP3	P40937	Replication factor C subunit 5	RFC5			9	9	9	42.4	42.4	42.4	38.496	0	16.364	1174100000	31	0.46803	0.364037	0.966646	0.693465	27.493	26.8283	27.2259	27.0326	24.4713	27.1435
Color [Black]	P40938;A0A087X270	P40938	Replication factor C subunit 3	RFC3			7	7	7	20.2	20.2	20.2	40.556	0	23.563	1209600000	44	0.849462	0.630432	-0.217313	-0.351168	26.7807	27.1076	27.0131	27.3207	27.1279	27.1047
Color [Black]	P41091;Q2VIR3;F8W810;H7BZU1	P41091;Q2VIR3;F8W810	Eukaryotic translation initiation factor 2 subunit 3;Putative eukaryotic translation initiation factor 2 subunit 3-like protein	EIF2S3;EIF2S3L			24	24	24	48.5	48.5	48.5	51.109	0	63.708	12355000000	186	0.0188829	0.988587	0.00824992	0.0127841	30.3319	30.3818	30.1006	30.3099	30.0418	30.4379
Color [Black]	P41182;A0A0C4DH53;C9JL16;C9JCS5	P41182	B-cell lymphoma 6 protein	BCL6			6	6	6	11.8	11.8	11.8	78.846	0	8.026	437340000	15	0.846558	0.628375	-0.222561	-0.357767	25.7389	25.5819	25.7261	25.8117	26.1264	25.7765
Color [Black]	P41208;Q12798	P41208	Centrin-2	CETN2			6	6	6	57.6	57.6	57.6	19.738	0	22.382	782010000	31	0.524324	0.362601	0.796999	0.68213	26.6378	26.4743	26.7227	26.4544	26.5034	24.4861
Color [Black]	P41212;H0YG25	P41212;H0YG25	Transcription factor ETV6	ETV6			6	6	6	14.8	14.8	14.8	52.999	0	25.975	591750000	22	0.175345	0.846497	-0.11828	-0.1565	26.2938	25.944	26.1546	26.6498	26.2603	25.837
Color [Black]	P41227;F8W808;A8MWP7;C9JN83;C9JW55;Q9BSU3;H0Y8T0	P41227;F8W808;A8MWP7	N-alpha-acetyltransferase 10	NAA10			12	12	12	63.4	63.4	63.4	26.458	0	39.342	4207200000	66	0.31356	0.629828	0.330592	0.355113	28.5529	29.0654	28.7159	28.7335	28.958	27.6508
Color [Black]	P41229;H7BZF9	P41229	Lysine-specific demethylase 5C	KDM5C			8	8	6	6.8	6.8	5.6	175.72	0	10.738	625040000	27	0.192132	0.696353	0.35062	0.292324	26.089	25.8726	25.6971	26.1597	26.2899	24.1573
Color [Black]	P41250;H7C443	P41250	Glycine--tRNA ligase	GARS			34	34	34	48.3	48.3	48.3	83.165	0	171.09	22094000000	295	0.48199	0.842955	0.093771	0.160414	31.2269	31.1051	31.1543	31.048	30.9466	31.2103
Color [Black]	P41252;A0A0A0MSX9;J3KR24;Q5TCD1;Q5TCC6;Q5TCC9	P41252;A0A0A0MSX9;J3KR24	Isoleucine--tRNA ligase, cytoplasmic	IARS			85	85	85	58.8	58.8	58.8	144.5	0	323.31	97430000000	826	0.137421	0.97174	0.0186831	0.0339556	33.1763	33.064	33.1434	33.1697	33.0404	33.1176
Color [Black]	P41743	P41743	Protein kinase C iota type	PRKCI			9	9	9	20.6	20.6	20.6	68.262	0	21.082	4191700000	65	0.258403	0.74437	0.203496	0.250171	28.8604	28.7627	28.539	28.5945	28.9915	27.9657
Color [Black]	P42166	P42166	Lamina-associated polypeptide 2, isoform alpha;Thymopoietin;Thymopentin	TMPO			37	37	22	52.4	52.4	31.4	75.491	0	274.32	28279000000	351	0.126242	0.959093	0.0266533	0.0461652	31.5746	31.5626	31.672	31.5211	31.7139	31.4943
Color [Black]	P42224;J3KPM9;E7EPD2;D2KFR9;E7ENM1;E9PH66;H7BZB5;H7BZ88	P42224;J3KPM9	Signal transducer and activator of transcription 1-alpha/beta;Signal transducer and activator of transcription	STAT1			28	28	28	40.9	40.9	40.9	87.334	0	73.071	11561000000	192	0.418908	0.846592	0.0938943	0.157675	30.3762	30.126	30.313	30.2693	30.0677	30.1965
Color [Black]	P42226;G3V2X7;G3V5I8;G3V370;G3V5K5;H0YJH6;G3V568;H0YIY2;Q5FBW6;G3V2L2;G3V2M3;G3V3E9;G3V2H4	P42226	Signal transducer and activator of transcription 6	STAT6			10	10	10	16.4	16.4	16.4	94.134	0	15.689	2219600000	44	0.010697	0.991687	0.00642141	0.00920099	28.1177	27.7144	27.8201	27.5686	28.0781	27.9864
Color [Black]	P42285;H0Y8U3;H0YAC4	P42285	Superkiller viralicidic activity 2-like 2	SKIV2L2			19	19	19	21.7	21.7	21.7	117.8	0	26.893	3225900000	68	0.886074	0.579269	-0.256138	-0.403562	28.7712	28.3145	28.6205	28.8181	28.8437	28.8128
Color [Black]	P42345;B1AKP8;B1AKQ2	P42345	Serine/threonine-protein kinase mTOR	MTOR			20	20	20	11.4	11.4	11.4	288.89	0	16.214	1154400000	31	0.353367	0.882222	0.0728811	0.124424	26.7011	26.9619	26.8995	26.7565	26.7385	26.8489
Color [Black]	P42356;A4QPH2;A8MTF1;Q8N8J0;C9JLI1	P42356	Phosphatidylinositol 4-kinase alpha	PI4KA			28	28	28	17	17	17	236.83	0	29.811	3427300000	83	0.137647	0.881774	0.0925293	0.123643	28.4672	28.5564	28.3482	28.1618	28.0877	28.8447
Color [Black]	P42566;B1AUU8;S4R3U1	P42566;B1AUU8	Epidermal growth factor receptor substrate 15	EPS15			21	21	21	32.3	32.3	32.3	98.655	0	114.82	6022200000	125	0.655579	0.515923	0.382404	0.500547	29.737	29.5526	29.5776	29.0091	28.9566	29.7543
Color [Black]	P42575;A0A087WYM1;C9JRR9	P42575	Caspase-2;Caspase-2 subunit p18;Caspase-2 subunit p13;Caspase-2 subunit p12	CASP2			3	3	3	8.4	8.4	8.4	50.685	0	4.9301	468080000	21	0.367637	0.736475	0.179684	0.255103	25.8441	25.4131	25.8385	25.229	25.6975	25.6301
Color [Black]	P42677;Q5T4L4;C9J1C5	P42677;Q5T4L4	40S ribosomal protein S27	RPS27			10	10	5	50	50	20.2	9.461	0	18.08	24922000000	66	0.093958	0.923633	0.0628249	0.0850398	31.3832	31.1987	31.1784	31.3224	31.5059	30.7436
Color [Black]	P42684	P42684	Abelson tyrosine-protein kinase 2	ABL2			10	10	7	11.8	11.8	9.1	128.34	0	13.583	1420400000	47	0.234759	0.868407	0.0900021	0.138324	27.1487	27.4458	27.1474	26.963	27.1532	27.3557
Color [Black]	P42694	P42694	Probable helicase with zinc finger domain	HELZ			23	23	1	17.1	17.1	0.5	218.97	0	30.874	2000900000	76	0.984264	0.555735	0.277571	0.439059	28.2237	28.2472	28.193	28.1584	27.9673	27.7055
Color [Black]	P42695;G3V1A9;E9PKK4;E9PQA3;E9PLE0	P42695;G3V1A9	Condensin-2 complex subunit D3	NCAPD3			9	9	9	9	9	9	168.89	0	17.396	1256000000	27	0.137341	0.856645	-0.12558	-0.149903	27.0405	27.0044	27.2068	27.5851	27.4958	26.5476
Color [Black]	P42704;B8ZZ38;A0A0C4DG06;C9JCA9;H7C3W8	P42704	Leucine-rich PPR motif-containing protein, mitochondrial	LRPPRC			21	21	21	20.3	20.3	20.3	157.9	0	44.386	2762900000	65	0.427051	0.701926	-0.201413	-0.287122	28.1807	28.1351	28.0963	28.7387	28.1449	28.1327
Color [Black]	P42766;F2Z388	P42766;F2Z388	60S ribosomal protein L35	RPL35			5	5	5	36.6	36.6	36.6	14.551	0	7.7394	975400000	23	0.0494575	0.975965	-0.0190163	-0.0300921	26.6499	26.7334	26.5922	26.9184	26.6175	26.4966
Color [Black]	P42771;J3QRG6;K7ES20;K7ENC6;G3XAG3	P42771;J3QRG6;K7ES20;K7ENC6	Cyclin-dependent kinase inhibitor 2A	CDKN2A			7	7	6	39.7	39.7	32.1	16.532	0	17.739	1455100000	34	1.12006	0.433498	-0.391413	-0.589176	27.0883	26.9911	27.0615	27.2833	27.27	27.7618
Color [Black]	P43246;E9PHA6;C9J809	P43246;E9PHA6	DNA mismatch repair protein Msh2	MSH2			31	31	31	38.4	38.4	38.4	104.74	0	153.05	8654100000	166	0.268772	0.929737	-0.0433337	-0.0767634	29.9743	29.9345	29.888	30.0097	30.0572	29.8598
Color [Black]	P43304;F5GYK7;E9PDK4;E7EM56	P43304	Glycerol-3-phosphate dehydrogenase, mitochondrial	GPD2			17	17	17	33.3	33.3	33.3	80.852	0	45.04	4231000000	68	0.705352	0.151833	1.73536	1.0694	28.578	28.9769	28.7811	28.4525	27.8396	24.8379
Color [Black]	P43355;P43361;P43358;A0A075B7A9;Q3SYA6;A0A0A0MSA3;P43362;A2A368;A8MXT2;Q96M61;O15480;P43363;O60732	P43355	Melanoma-associated antigen 1	MAGEA1			11	11	11	24.6	24.6	24.6	34.342	0	20.237	2857200000	70	0.0802595	0.948486	0.0412305	0.0605159	28.3102	28.1401	28.4395	27.983	28.2485	28.5345
Color [Black]	P43490;A0A0C4DFS8	P43490;A0A0C4DFS8	Nicotinamide phosphoribosyltransferase	NAMPT			20	20	20	49.1	49.1	49.1	55.52	0	136.59	10169000000	150	0.0398252	0.968673	-0.0264861	-0.0364791	30.2914	29.9755	29.8809	30.2335	30.2943	29.6995
Color [Black]	P43686	P43686	26S protease regulatory subunit 6B	PSMC4			19	19	19	56	56	56	47.366	0	128.3	9267300000	102	0.342859	0.565058	0.428272	0.421078	29.6555	29.6661	29.752	29.7716	29.7866	28.2306
Color [Black]	P43897;C9JT21;C9JG32;F8VPA7;F8VS27	P43897;C9JT21	Elongation factor Ts, mitochondrial;Elongation factor Ts	TSFM			7	7	7	39.1	39.1	39.1	35.39	0	22.344	1812500000	36	0.757682	0.479499	0.404241	0.542386	27.6826	28.0316	27.6686	27.5186	26.971	27.6805
Color [Black]	P45880;A0A0A0MR02;Q5JSD2;Q5JSD1;A2A3S1	P45880;A0A0A0MR02;Q5JSD2;Q5JSD1	Voltage-dependent anion-selective channel protein 2	VDAC2			18	18	18	62.2	62.2	62.2	31.566	0	115.67	51195000000	193	0.0711653	0.980081	-0.0127398	-0.0226413	32.216	32.2628	32.3114	32.3874	32.2356	32.2054
Color [Black]	P45973;F8VNY3	P45973	Chromobox protein homolog 5	CBX5			11	11	11	50.8	50.8	50.8	22.225	0	16.225	3527600000	53	0.552147	0.866034	-0.0789833	-0.140205	28.0423	28.1614	28.2116	28.1626	28.1977	28.2919
Color [Black]	P45974;F5H571;H7C5J3;Q92995	P45974	Ubiquitin carboxyl-terminal hydrolase 5	USP5			23	23	23	38.7	38.7	38.7	95.785	0	113.95	11743000000	191	1.7	0.645835	0.18621	0.338773	30.4987	30.5279	30.4688	30.3284	30.3837	30.2246
Color [Black]	P46013	P46013	Antigen KI-67	MKI67			229	229	229	68.9	68.9	68.9	358.69	0	323.31	167100000000	2039	1.98932	0.764283	-0.123342	-0.234054	33.9506	33.9796	33.9368	34.08	34.1198	34.0371
Color [Black]	P46019	P46019	Phosphorylase b kinase regulatory subunit alpha, liver isoform	PHKA2			16	16	14	16	16	14.7	138.41	0	24.296	3294800000	88	0.768557	0.52739	0.341195	0.484377	28.3536	28.3078	28.2342	28.2598	28.0365	27.5757
Color [Black]	P46060;H0Y4Q3;B0QYT5;B0QYT4;B0QYT6	P46060	Ran GTPase-activating protein 1	RANGAP1			31	31	31	62.7	62.7	62.7	63.541	0	130.37	20485000000	204	0.109293	0.942779	-0.0403659	-0.0637146	30.9629	30.7807	30.8795	31.1299	30.9093	30.7049
Color [Black]	P46063;F8WA66;F8WD97;F5H2L2;F5H4P4;F5H3W0;F5GYB7	P46063	ATP-dependent DNA helicase Q1	RECQL			25	25	25	46.2	46.2	46.2	73.457	0	65.942	10331000000	200	0.0870108	0.929252	0.0564842	0.077327	30.3903	30.2016	30.1996	30.312	30.528	29.782
Color [Black]	P46087;F5GWB7;F5H709;F5H5X6;F5GYR3;F5H359;F5H8G6	P46087	Probable 28S rRNA (cytosine(4447)-C(5))-methyltransferase	NOP2			11	11	11	15.3	15.3	15.3	89.301	0	21.776	1778300000	49	0.0273038	0.986935	-0.0110715	-0.0174057	27.7167	27.4147	27.4417	27.7249	27.4672	27.4142
Color [Black]	P46100;A0A096LNL9;A0A096LNW1;A0A096LNN3;A0A087WWG0;A0A096LNX6;A0A096LNL6;A0A096LP59;A0A096LPG6;A0A096LNR8	P46100	Transcriptional regulator ATRX	ATRX			39	39	39	18.2	18.2	18.2	282.58	0	69.888	9134200000	236	0.038281	0.978743	0.0182927	0.0276251	29.6903	29.981	29.8744	29.9923	29.9432	29.5554
Color [Black]	P46734;E9PRZ0;J3QR49;P52564;K7ELM6;K7EIW3;A0A1B0GVD9;J3KRV4	P46734;E9PRZ0;J3QR49;P52564	Dual specificity mitogen-activated protein kinase kinase 3;Dual specificity mitogen-activated protein kinase kinase 6	MAP2K3;MAP2K6			6	6	6	19.9	19.9	19.9	39.318	0	10.696	866850000	19	0.31304	0.678055	0.260028	0.309761	26.5828	26.1983	26.8283	25.7142	26.4697	26.6454
Color [Black]	P46736;X6RJS7	P46736;X6RJS7	Lys-63-specific deubiquitinase BRCC36	BRCC3			8	8	0	33.5	33.5	0	36.072	0	12.339	943230000	37	0.61924	0.249504	-1.06401	-0.836348	26.1768	26.3689	23.9639	26.6003	26.5916	26.5097
Color [Black]	P46776;E9PLL6;E9PJD9;E9PLX7	P46776;E9PLL6;E9PJD9	60S ribosomal protein L27a	RPL27A			9	9	9	45.3	45.3	45.3	16.561	0	25.154	21054000000	76	0.379463	0.524977	-0.53259	-0.48883	31.0043	30.8472	30.693	30.6384	30.9741	32.5298
Color [Black]	P46777;Q5T7N0;R4GNJ2	P46777	60S ribosomal protein L5	RPL5			22	22	22	51.9	51.9	51.9	34.362	0	82.569	25199000000	243	0.176088	0.859708	0.108105	0.147502	31.1277	31.5189	31.0772	31.3111	31.3281	30.7604
Color [Black]	P46778;M0R181;G3V1B3	P46778;M0R181;G3V1B3	60S ribosomal protein L21	RPL21			16	16	16	51.2	51.2	51.2	18.565	0	57.098	55514000000	142	0.564892	0.519967	0.407039	0.496368	32.4416	32.5209	32.2279	32.3039	32.2912	31.3741
Color [Black]	P46779;H0YKD8;H0YMF4;H0YLP6	P46779;H0YKD8;H0YMF4;H0YLP6	60S ribosomal protein L28	RPL28			22	22	22	66.4	66.4	66.4	15.747	0	142.3	38968000000	195	0.493756	0.479432	-0.510831	-0.537055	31.7415	31.6068	31.8138	31.7981	31.7709	33.1256
Color [Black]	P46783;F6U211;S4R435;Q9NQ39	P46783;F6U211;S4R435	40S ribosomal protein S10	RPS10;RPS10-NUDT3			9	9	9	58.2	58.2	58.2	18.898	0	18.79	2603500000	40	0.486413	0.708627	-0.186057	-0.279173	27.8991	28.174	27.6386	28.134	28.1679	27.968
Color [Black]	P46926;D6RAY7;D6RFF8;D6R9P4;D6RB13;D6R917;Q8TDQ7;V9GYW0;V9GYK3	P46926;D6RAY7;D6RFF8;D6R9P4	Glucosamine-6-phosphate isomerase 1;Glucosamine-6-phosphate isomerase	GNPDA1			8	8	8	35.6	35.6	35.6	32.668	0	18.389	1827500000	38	0.329143	0.728117	0.197339	0.264263	26.8307	26.7313	27.1576	27.0529	26.7479	26.3268
Color [Black]	P46937;H0YCI3	P46937;H0YCI3	Transcriptional coactivator YAP1	YAP1			13	13	13	43.3	43.3	43.3	54.461	0	28.155	2183500000	59	0.13037	0.886766	-0.0907033	-0.12003	26.8461	27.5226	27.5565	27.5867	27.2096	27.401
Color [Black]	P46939;Q5T097;H0Y337;Q5T098;A0A0D9SG57;A0A0A0MSM3;Q4G0X0	P46939	Utrophin	UTRN			55	55	53	22	22	21.3	394.46	0	82.195	6888000000	176	0.962173	0.320567	0.577534	0.739411	29.5536	29.6711	29.5202	29.2861	29.2767	28.4495
Color [Black]	P46940;A0A0J9YXZ5;H0YLE8;A0A087WWP1;A0A087X225;H0YKA5;E9PDT6	P46940;A0A0J9YXZ5;H0YLE8	Ras GTPase-activating-like protein IQGAP1	IQGAP1			123	123	118	69.3	69.3	67.5	189.25	0	323.31	164430000000	1341	1.92289	0.591132	0.210983	0.38483	34.1319	34.0136	34.1605	33.9163	33.8575	33.8991
Color [Black]	P46977;A0A0C4DH80;E9PN73;E9PI32	P46977	Dolichyl-diphosphooligosaccharide--protein glycosyltransferase subunit STT3A	STT3A			9	8	8	12.3	11.3	11.3	80.529	0	36.154	1188800000	32	0.261923	0.87217	-0.0847562	-0.134743	27.1847	27.1141	27.305	27.1777	27.1618	27.5186
Color [Black]	P47712	P47712	Cytosolic phospholipase A2;Phospholipase A2;Lysophospholipase	PLA2G4A			19	19	19	31	31	31	85.238	0	29.638	5135500000	98	2.21396	0.479614	0.301741	0.541733	28.9391	29.01	29.0307	28.6022	28.6981	28.7743
Color [Black]	P47755;C9JUG7;F8W9N7;A0A0D9SET8	P47755;C9JUG7;F8W9N7;A0A0D9SET8	F-actin-capping protein subunit alpha-2	CAPZA2			8	5	5	38.5	30.1	30.1	32.949	0	16.485	2253600000	31	0.0158805	0.988518	0.0086085	0.0126646	28.0655	27.8383	27.8195	27.7983	27.684	28.2152
Color [Black]	P47897;B4DDN1;A0A0U1RQT0;C9J165;H7C0R3;A0A0U1RQE9;A0A0U1RRI9;A0A0U1RQM8;A0A0U1RQL2;A0A0U1RQU2;F2Z2V6;A0A0U1RQC3	P47897;B4DDN1	Glutamine--tRNA ligase	QARS			60	60	6	64	64	6.7	87.798	0	250.37	65664000000	566	0.267406	0.92647	0.0452271	0.0796776	32.5335	32.6856	32.6004	32.4614	32.5908	32.6317
Color [Black]	P47914	P47914	60S ribosomal protein L29	RPL29			6	6	6	25.8	25.8	25.8	17.752	0	7.9178	6303500000	52	0.831083	0.550822	0.303176	0.453078	29.3511	29.4851	29.0441	29.1145	29.0803	28.776
Color [Black]	P48147	P48147	Prolyl endopeptidase	PREP			9	9	9	16.6	16.6	16.6	80.699	0	16.706	1414800000	41	0.247768	0.551568	0.788789	0.448184	27.2589	27.3637	26.9963	23.9116	27.5395	27.8014
Color [Black]	P48506;E1CEI4;A0A0C4DGB2;D6R959;H0Y9I7;D6RGF8;H0YAB6;D6REX4	P48506;E1CEI4	Glutamate--cysteine ligase catalytic subunit	GCLC			12	12	12	24.2	24.2	24.2	72.765	0	16.064	1364300000	44	0.194064	0.816961	0.152397	0.190178	27.5137	27.2291	27.2505	27.2366	27.6445	26.655
Color [Black]	P48507	P48507	Glutamate--cysteine ligase regulatory subunit	GCLM			5	5	5	20.4	20.4	20.4	30.727	0	24.318	2995100000	54	0.667484	0.497847	0.398596	0.51711	28.8393	28.2497	28.2586	28.1078	28.3436	27.7004
Color [Black]	P48634	P48634	Protein PRRC2A	PRRC2A			62	60	60	37.4	36.4	36.4	228.86	0	135.96	22989000000	391	0.0620032	0.981039	0.0141392	0.0244124	31.2809	31.1724	31.1354	31.2561	31.2398	31.0503
Color [Black]	P48643;E7ENZ3;B7ZAR1;E9PCA1;H0Y914;D6RIZ7	P48643;E7ENZ3;B7ZAR1;E9PCA1	T-complex protein 1 subunit epsilon	CCT5			39	39	39	67.1	67.1	67.1	59.67	0	183.29	21037000000	251	0.0367233	0.976044	0.020167	0.0293943	31.1939	31.1061	31.1059	31.3823	31.2002	30.763
Color [Black]	P48651;J3KNR6	P48651	Phosphatidylserine synthase 1	PTDSS1			3	3	3	9.1	9.1	9.1	55.527	0	5.0463	1235500000	17	0.603163	0.478758	0.445148	0.535945	26.6748	27.0842	27.4328	26.5529	27.0767	26.2266
Color [Black]	P48681	P48681	Nestin	NES			21	21	20	17.2	17.2	16.3	177.44	0	29.236	1775500000	64	1.11745	0.304832	-0.559768	-0.760996	27.0066	27.3301	26.7674	27.9317	27.3883	27.4633
Color [Black]	P48729;D6REM4;E7ETM0;H0Y9X2;U3KQK7;Q8N752;U3KPX3;E5RG27;D6RGE5;U3KQ83	P48729;D6REM4;E7ETM0	Casein kinase I isoform alpha	CSNK1A1			13	13	13	45.1	45.1	45.1	38.914	0	56.738	3670500000	78	0.0156273	0.989475	-0.00763321	-0.0115322	28.4971	28.5002	28.4856	28.2352	28.7941	28.4765
Color [Black]	P49137	P49137	MAP kinase-activated protein kinase 2	MAPKAPK2			3	3	2	9.8	9.8	6.8	45.567	0	4.6605	665330000	14	0.488461	0.351163	0.962191	0.708674	26.9727	26.9544	26.4112	26.1953	27.0418	24.2146
Color [Black]	P49207	P49207	60S ribosomal protein L34	RPL34			11	11	11	44.4	44.4	44.4	13.293	0	11.342	8286900000	42	0.0879194	0.89616	-0.107462	-0.115024	29.3727	29.3452	29.3749	29.0395	29.0356	30.34
Color [Black]	P49321;Q5T624;H0YDS9;E9PRH9;H0YF33;E9PI86;E9PPQ8;E9PPR5	P49321;Q5T624;H0YDS9;E9PRH9;H0YF33	Nuclear autoantigenic sperm protein	NASP			16	16	16	29.8	29.8	29.8	85.237	0	76.078	6082200000	109	0.147687	0.899971	0.0741094	0.107916	29.1097	29.4119	29.3014	29.3662	29.3634	28.8712
Color [Black]	P49327;A0A0U1RQF0;A0A0U1RRG3;J3KTF0	P49327;A0A0U1RQF0	Fatty acid synthase;[Acyl-carrier-protein] S-acetyltransferase;[Acyl-carrier-protein] S-malonyltransferase;3-oxoacyl-[acyl-carrier-protein] synthase;3-oxoacyl-[acyl-carrier-protein] reductase;3-hydroxyacyl-[acyl-carrier-protein] dehydratase;Enoyl-[acyl-carrier-protein] reductase;Oleoyl-[acyl-carrier-protein] hydrolase	FASN			151	151	151	66.1	66.1	66.1	273.42	0	323.31	370860000000	1804	2.29542	0.645452	0.180543	0.339132	35.3467	35.319	35.2417	35.1346	35.1236	35.1076
Color [Black]	P49368;B4DUR8;Q5SZX6;E9PRC8;Q5SZW8;E9PQ35;E9PM09;Q5SZX9	P49368;B4DUR8	T-complex protein 1 subunit gamma	CCT3			29	29	29	60.7	60.7	60.7	60.533	0	73.226	24896000000	227	0.317934	0.82997	0.113234	0.175322	31.387	31.3819	31.3654	31.3004	31.4977	30.9966
Color [Black]	P49411;H3BNU3	P49411	Elongation factor Tu, mitochondrial	TUFM			30	30	30	60.6	60.6	60.6	49.541	0	197.31	32241000000	303	0.193032	0.882055	0.0828667	0.124682	31.9206	31.9783	31.7075	31.9134	31.943	31.5013
Color [Black]	P49454;A0A087WTY4	P49454	Centromere protein F	CENPF			89	89	89	34	34	34	367.76	0	226.01	12502000000	380	1.21966	0.499601	-0.322961	-0.517228	30.2242	30.3892	30.0665	30.4455	30.4908	30.7124
Color [Black]	P49458;E9PE20	P49458;E9PE20	Signal recognition particle 9 kDa protein	SRP9			4	4	4	38.4	38.4	38.4	10.112	0	3.9334	1321200000	15	0.742847	0.522952	0.354483	0.493046	27.3613	27.1861	27.4533	27.2225	27.1419	26.5728
Color [Black]	P49588;H3BPK7	P49588	Alanine--tRNA ligase, cytoplasmic	AARS			40	40	40	47	47	47	106.81	0	271.56	18234000000	317	0.0150918	0.990982	0.00572586	0.00915135	30.7814	30.7534	30.9093	30.8483	30.9877	30.591
Color [Black]	P49593;B5MCT7;A8MX49;C9JL74;C9J2F3	P49593;B5MCT7;A8MX49	Protein phosphatase 1F	PPM1F			5	5	5	13.7	13.7	13.7	49.83	0	5.434	373240000	15	1.37792	0.238651	0.605698	0.858922	25.3989	25.5082	25.7642	25.0796	25.1681	24.6066
Color [Black]	P49736;H0Y8E6	P49736;H0Y8E6	DNA replication licensing factor MCM2	MCM2			23	23	23	31.4	31.4	31.4	101.89	0	43.894	4330700000	106	2.93696	0.557244	-0.233425	-0.44196	28.7702	28.7919	28.7751	28.9909	28.9797	29.0669
Color [Black]	P49750	P49750	YLP motif-containing protein 1	YLPM1			32	32	0	21.8	21.8	0	219.98	0	76.135	6005500000	168	1.05385	0.528669	-0.306238	-0.481099	29.3839	29.6161	29.4948	29.8546	29.9809	29.5781
Color [Black]	P49756;E9PQU5;H0YE46;E9PSE8	P49756	RNA-binding protein 25	RBM25			25	25	25	29.5	29.5	29.5	100.18	0	38.562	8477200000	144	1.63025	0.43302	-0.352809	-0.589098	30.21	30.0478	29.8903	30.4362	30.3312	30.4392
Color [Black]	P49757;G3V3Z8;G3V3R1;G3V3M5;G3V4S6;G3V433	P49757;G3V3Z8	Protein numb homolog	NUMB			7	7	6	12.3	12.3	11.1	70.803	0	9.9287	1569000000	34	0.595871	0.276061	0.976223	0.791928	27.7353	27.7734	27.9649	27.5572	27.5978	25.39
Color [Black]	P49773;D6REP8;D6RE99;D6RD60;D6RC06	P49773;D6REP8;D6RE99;D6RD60	Histidine triad nucleotide-binding protein 1	HINT1			4	4	4	66.7	66.7	66.7	13.802	0	12.313	1892200000	40	0.435721	0.401037	0.848148	0.635799	27.6908	27.7066	27.7185	27.5922	27.7862	25.193
Color [Black]	P49790	P49790	Nuclear pore complex protein Nup153	NUP153			60	60	60	47.3	47.3	47.3	153.94	0	266.91	35177000000	468	1.64151	0.864483	-0.0740732	-0.142285	31.7917	31.8584	31.8338	31.89	31.9133	31.9028
Color [Black]	P49792;F8WBP7	P49792	E3 SUMO-protein ligase RanBP2	RANBP2			168	168	105	60.2	60.2	41.7	358.2	0	323.31	103810000000	1249	0.661786	0.961809	-0.0226377	-0.0439143	33.1966	33.2	33.1679	33.2083	33.2322	33.192
Color [Black]	P49841	P49841	Glycogen synthase kinase-3 beta	GSK3B			7	7	6	31	31	27.4	46.744	0	10.141	1149900000	38	0.0926085	0.896253	0.0989183	0.11228	26.6185	27.3206	26.3416	26.3819	26.4514	27.1506
Color [Black]	P49902;Q5JUV4;Q5JUV6;Q5JUV3;REV__M0QX83;S4R3E7;S4R3A6;REV__H0YES7;H0YHR8;REV__F5GWJ3;REV__Q17RW3;REV__A0A1B0GW38	P49902	Cytosolic purine 5-nucleotidase	NT5C2			10	10	10	22.8	22.8	22.8	64.969	0	12.094	1736800000	29	0.523733	0.753626	0.152849	0.243269	27.5549	27.2049	27.4197	27.3887	27.2077	27.1245
Color [Black]	P49915	P49915	GMP synthase [glutamine-hydrolyzing]	GMPS			34	34	34	59.3	59.3	59.3	76.715	0	173.31	20878000000	260	0.355192	0.787758	0.142903	0.214122	31.2204	31.1112	31.2399	31.1828	31.2359	30.7239
Color [Black]	P49916;K7ERZ5;K7EQB6;K7ENR9;K7EJR4	P49916;K7ERZ5	DNA ligase 3	LIG3			15	15	15	16.4	16.4	16.4	112.91	0	16.202	1412800000	42	1.10795	0.459444	-0.368772	-0.56171	26.7839	27.0575	27.222	27.3452	27.2605	27.5641
Color [Black]	P50395;Q5SX87;P31150;V9GYJ7;V9GYF8;Q5SX90;Q5SX91;Q5SX86;G5E9U5	P50395;Q5SX87;P31150	Rab GDP dissociation inhibitor beta;Rab GDP dissociation inhibitor alpha	GDI2;GDI1			17	17	17	43.4	43.4	43.4	50.663	0	55.024	6193700000	98	1.2063	0.279565	0.567756	0.787249	29.01	29.2111	28.9524	28.7193	28.6737	28.0773
Color [Black]	P50402;Q5HY57	P50402;Q5HY57	Emerin	EMD			8	8	8	27.6	27.6	27.6	28.994	0	13.766	2893400000	37	0.332481	0.82433	-0.115864	-0.180018	28.2493	28.2631	28.2152	28.6065	28.3574	28.1114
Color [Black]	P50416;H3BMD2;H3BP22;H3BUV7	P50416	Carnitine O-palmitoyltransferase 1, liver isoform	CPT1A			10	10	10	18.2	18.2	18.2	88.367	0	13.794	1025900000	41	0.403661	0.840928	-0.0994237	-0.164506	26.7021	26.7411	26.4882	26.6196	26.7533	26.8569
Color [Black]	P50454;E9PPV6;E9PR70;E9PKH2;E9PK86;E9PMI5;E9PNX1;E9PJH8;E9PIG2;E9PRS3;E9PQ34;H0YEP8;E9PLA6	P50454;E9PPV6;E9PR70;E9PKH2;E9PK86;E9PMI5	Serpin H1	SERPINH1			28	28	28	68.2	68.2	68.2	46.44	0	160.29	41859000000	303	0.0337621	0.980787	-0.0157763	-0.023981	32.3125	32.1671	32.1041	32.2835	32.4174	31.9302
Color [Black]	P50502;Q3KNR6;Q8NFI4;H7C3I1;F6VDH7;Q8IZP2;F8WAQ7	P50502;Q3KNR6;Q8NFI4;H7C3I1;F6VDH7;Q8IZP2	Hsc70-interacting protein;Putative protein FAM10A5;Putative protein FAM10A4	ST13;ST13P5;ST13P4			8	8	8	23.3	23.3	23.3	41.331	0	48.86	2367900000	39	0.443426	0.63033	0.267658	0.352523	27.7705	27.5232	27.7318	27.6683	27.6417	26.9125
Color [Black]	P50552;K7EM16;K7ENR7;K7ENL7;K7EQD0;K7EIG8	P50552;K7EM16	Vasodilator-stimulated phosphoprotein	VASP			18	18	18	43.4	43.4	43.4	39.829	0	33.003	4669700000	136	1.9832	0.556497	0.24247	0.438261	28.9701	28.9155	28.8074	28.6408	28.7011	28.6238
Color [Black]	P50570;K7EMQ3;E5RHK8;A0A0D9SFE4;Q9UQ16;A0A1B0GU67;E5RIK2;A0A1B0GUX5;H7C5U0;K7EPK9	P50570	Dynamin-2	DNM2			31	31	23	40.2	40.2	31	98.063	0	50.206	6526200000	160	1.05256	0.256441	0.650249	0.822826	29.4889	29.3186	29.4898	28.9854	29.1411	28.2201
Color [Black]	P50748;E7ES84;F5H5V0	P50748;E7ES84	Kinetochore-associated protein 1	KNTC1			15	15	15	9.5	9.5	9.5	250.75	0	21.151	1486500000	36	0.552055	0.751961	0.151921	0.244304	27.2686	27.2071	27.1673	27.1575	27.2024	26.8274
Color [Black]	P50750;X6RE90	P50750	Cyclin-dependent kinase 9	CDK9			9	8	8	27.7	25.5	25.5	42.777	0	19.971	933220000	32	0.319165	0.674722	-0.26465	-0.315142	25.958	26.904	26.8753	26.6151	26.8253	27.0908
Color [Black]	P50914;E7EPB3	P50914;E7EPB3	60S ribosomal protein L14	RPL14			17	17	17	50.7	50.7	50.7	23.432	0	57.454	18612000000	115	0.365543	0.728417	0.188294	0.263275	30.6379	31.2116	30.9256	30.7587	30.4886	30.963
Color [Black]	P50990;H7C4C8;H7C2U0	P50990	T-complex protein 1 subunit theta	CCT8			36	36	36	63	63	63	59.62	0	196.85	26015000000	334	0.393845	0.875562	0.0763919	0.131278	31.2063	31.2203	31.0851	31.2072	31.1084	30.9669
Color [Black]	P50991	P50991	T-complex protein 1 subunit delta	CCT4			31	31	31	62	62	62	57.924	0	136.49	21080000000	253	0.765656	0.816823	-0.106789	-0.189278	31.0432	31.1291	31.177	31.2845	31.1223	31.2629
Color [Black]	P50995;H0Y6E1;E5RIN3;P27216	P50995	Annexin A11	ANXA11			27	27	26	43	43	43	54.389	0	72.977	22447000000	209	0.7634	0.856352	0.083348	0.151477	31.136	31.1741	31.1975	31.1248	30.9924	31.1403
Color [Black]	P51114;B4DXZ6;E9PFF5;E7EU85;C9JZE0;C9JY20;C9JAJ4;H7C4S4;C9IZ22	P51114;B4DXZ6;E9PFF5;E7EU85	Fragile X mental retardation syndrome-related protein 1	FXR1			28	28	25	54.8	54.8	51.4	69.72	0	67.923	14988000000	216	1.04989	0.685011	0.175571	0.303458	30.46	30.5622	30.5206	30.3924	30.4289	30.1947
Color [Black]	P51116;I3L1Z2	P51116	Fragile X mental retardation syndrome-related protein 2	FXR2			21	17	17	37.4	34.3	34.3	74.222	0	106.03	5757300000	103	0.197409	0.85649	0.106167	0.150209	29.1332	29.1973	28.7797	29.1316	29.0478	28.6123
Color [Black]	P51148;K7ENY4;K7ERI8;K7ERQ8;F8VVK3;F8VWU4;F8VVZ0;F8VUA5;F8VSF8;K7EIP6;F8WCY6;F8WD79;F8VPW9;F8VWZ7	P51148;K7ENY4;K7ERI8;K7ERQ8	Ras-related protein Rab-5C	RAB5C			14	14	11	70.4	70.4	55.6	23.482	0	45.73	8419200000	117	0.589047	0.876365	-0.0726541	-0.130889	29.727	29.645	29.7246	29.746	29.7041	29.8645
Color [Black]	P51149;C9J592;C9J8S3;C9IZZ0;C9J4V0;C9J4S4;C9J7D1	P51149;C9J592;C9J8S3;C9IZZ0;C9J4V0	Ras-related protein Rab-7a	RAB7A			10	10	10	56.5	56.5	56.5	23.489	0	33.272	2300400000	47	0.204937	0.901752	0.0647723	0.104121	27.4754	27.2743	27.3901	27.528	27.2322	27.1853
Color [Black]	P51151;A0A1B0GUI0;Q9NP90	P51151	Ras-related protein Rab-9A	RAB9A			7	7	7	44.8	44.8	44.8	22.837	0	11.424	1283700000	20	0.653486	0.530438	-0.36154	-0.481877	27.0756	26.9985	26.8271	27.125	27.0554	27.8054
Color [Black]	P51153;A0A087WWB9	P51153;A0A087WWB9	Ras-related protein Rab-13	RAB13			9	8	6	49.3	43.8	36.5	22.774	0	47.037	4878600000	61	0.600664	0.537072	0.35726	0.466227	28.8758	28.946	29.0919	29.0726	28.5916	28.1778
Color [Black]	P51531;F6VDE0;A0A0U1RQZ9;A0A0U1RRG6;A0A0U1RQU0;A0A0U1RQE1;F6XE55;A0A0U1RQW7;A0A0U1RRN2;A0A0U1RR83;A0A0U1RQX3;A0A0U1RR26;B4DNT1;B1ALF6;A0A0U1RRD6;A0A0U1RRF8;A0A0A0MSS5;F6UH26;A0A0U1RR09;B1ALG1;F6T8Q0;B1ALG2;A0A0U1RRF5;A0A0U1RRJ4;F6RS74;A0A0A0MT03;A0A1B0GWA8;A0A1B0GU54;A0A0U1RRJ8	P51531;F6VDE0;A0A0U1RQZ9	Probable global transcription activator SNF2L2	SMARCA2			41	18	18	25.9	13.3	13.3	181.28	0	47.968	4551600000	118	1.3911	0.480777	-0.331998	-0.54309	29.127	28.8232	29.0463	29.3423	29.4361	29.2142
Color [Black]	Q9HBD4;P51532;A0A0A0MT49;K7EP28	Q9HBD4;P51532;A0A0A0MT49	Transcription activator BRG1	SMARCA4			57	57	34	33.6	33.6	21.7	188.15	0	323.31	27540000000	453	0.971022	0.499777	-0.344813	-0.517459	31.5519	31.6305	31.5805	32.0041	32.1752	31.6181
Color [Black]	P51553;E9PF84;G5E9Q7;E7EQB8;H7C1W2;H0Y5Q7	P51553	Isocitrate dehydrogenase [NAD] subunit gamma, mitochondrial	IDH3G			5	5	5	18.1	18.1	18.1	42.794	0	10.2	356950000	10	0.688779	0.225901	1.07993	0.889851	26.3426	25.996	26.035	25.5788	25.9078	23.6472
Color [Black]	P51570;K7ERJ9;K7EII7	P51570	Galactokinase	GALK1			8	8	8	20.9	20.9	20.9	42.272	0	16.801	1046800000	29	1.17112	0.525397	0.304248	0.489023	26.8546	26.6283	26.9403	26.5255	26.6281	26.3568
Color [Black]	P51571;A6NLM8	P51571;A6NLM8	Translocon-associated protein subunit delta	SSR4			7	7	7	38.2	38.2	38.2	18.998	0	17.631	3497000000	67	0.167169	0.902674	-0.0659847	-0.101692	28.6001	28.8433	28.8071	28.6614	28.7166	29.0705
Color [Black]	P51587	P51587	Breast cancer type 2 susceptibility protein	BRCA2			12	12	12	5.7	5.7	5.7	384.2	0	10.435	491860000	22	0.302877	0.584349	0.427586	0.398034	25.4613	25.9434	25.895	25.8994	25.8854	24.2322
Color [Black]	P51665;H3BNT7;H3BTM8;H3BQV2	P51665;H3BNT7;H3BTM8	26S proteasome non-ATPase regulatory subunit 7	PSMD7			5	5	5	23.8	23.8	23.8	37.025	0	8.6346	581500000	11	0.870938	0.430556	0.433839	0.592822	25.9723	26.0494	26.2792	25.8004	25.2498	25.9492
Color [Black]	P51692	P51692	Signal transducer and activator of transcription 5B	STAT5B			13	13	3	20.3	20.3	6	89.865	0	16.614	2908200000	51	1.3561	0.431837	0.371613	0.591675	28.1725	28.2145	28.4594	27.9997	28.0046	27.7273
Color [Black]	P51812;B1AXG1;B1AXG2;Q9UK32;F2Z2J1;Q15349;D6RA62;D6RE03	P51812	Ribosomal protein S6 kinase alpha-3	RPS6KA3			31	31	24	49.1	49.1	41.4	83.735	0	94.806	12007000000	222	2.55361	0.429389	0.32913	0.59822	30.5614	30.5399	30.4669	30.1272	30.2692	30.1845
Color [Black]	P51858;H3BPQ6;A0A024R216;Q9Y3E1	P51858	Hepatoma-derived growth factor	HDGF			17	17	15	71.2	71.2	67.1	26.788	0	193.21	12298000000	113	0.32861	0.788884	-0.144674	-0.212396	30.5393	30.5499	30.5706	30.9245	30.829	30.3403
Color [Black]	P51991;H7C1J8	P51991	Heterogeneous nuclear ribonucleoprotein A3	HNRNPA3			25	25	25	42.6	42.6	42.6	39.594	0	138.68	28879000000	274	1.28479	0.254671	-0.589446	-0.824254	31.752	31.4557	31.4639	31.9082	32.0056	32.5261
Color [Black]	P52209;K7EM49;K7EMN2;K7EPF6;K7ELN9	P52209;K7EM49;K7EMN2;K7EPF6	6-phosphogluconate dehydrogenase, decarboxylating	PGD			13	13	13	33.3	33.3	33.3	53.139	0	18.636	2195900000	33	0.369493	0.712671	-0.200782	-0.276038	27.4882	27.7142	27.4036	27.3215	27.924	27.9628
Color [Black]	P52272;A0A087X0X3;M0R019;M0R2T0;M0R0N3;M0QYQ7;M0R2I7;M0R0Y6;M0QY96;M0QYL3	P52272;A0A087X0X3	Heterogeneous nuclear ribonucleoprotein M	HNRNPM			52	52	27	74.7	74.7	33.2	77.515	0	269.21	53939000000	398	0.319711	0.755611	0.17439	0.241014	32.771	32.6859	32.7906	32.7116	32.8708	32.1419
Color [Black]	P52292;J3QLL0;J3KS65	P52292	Importin subunit alpha-1	KPNA2			13	13	13	27.4	27.4	27.4	57.861	0	95.421	6849300000	121	0.482246	0.795755	0.126998	0.20668	29.3093	29.4635	29.4967	29.4021	29.3877	29.0987
Color [Black]	P52294;C9JYI4;C9J352;C9JWD9;F2Z3G4;C9J4U1	P52294;C9JYI4;C9J352;C9JWD9;F2Z3G4;C9J4U1	Importin subunit alpha-5;Importin subunit alpha-5, N-terminally processed	KPNA1			13	13	7	22.3	22.3	13.2	60.221	0	24.134	5728700000	87	0.455922	0.843559	0.0960547	0.16257	29.0026	28.8918	28.9184	28.8879	28.9591	28.6776
Color [Black]	P52435;A0A0B4J2F8;F6S314;E2QRJ6;A6NFM0;Q9H1A7;Q9GZM3;F8WF84	P52435;A0A0B4J2F8;F6S314;E2QRJ6;A6NFM0;Q9H1A7;Q9GZM3	DNA-directed RNA polymerase II subunit RPB11-a;DNA-directed RNA polymerase II subunit RPB11-b2;DNA-directed RNA polymerase II subunit RPB11-b1	POLR2J;POLR2J3;POLR2J2			3	3	3	22.2	22.2	22.2	13.293	0	4.8329	606350000	13	0.182919	0.830324	-0.136838	-0.174304	26.272	25.5981	26.0131	26.4772	26.0507	25.7658
Color [Black]	P52597;A0A1B0GW42	P52597	Heterogeneous nuclear ribonucleoprotein F;Heterogeneous nuclear ribonucleoprotein F, N-terminally processed	HNRNPF			22	19	19	63.9	63.9	63.9	45.671	0	305.78	42050000000	269	0.486533	0.682253	-0.211496	-0.306881	32.4014	32.494	32.4661	32.8919	32.8102	32.294
Color [Black]	P52630;B4DLC8	P52630	Signal transducer and activator of transcription 2	STAT2			8	8	8	12.5	12.5	12.5	97.915	0	7.8022	870330000	19	0.535761	0.318758	0.948445	0.74056	26.8112	26.3338	26.3737	26.0509	26.5666	24.0558
Color [Black]	P52701;A0A087WWJ1;A0A087WYT6;C9JH55;C9J8Y8;C9J7Y7;F8WAX8;U3KQ72	P52701;A0A087WWJ1	DNA mismatch repair protein Msh6	MSH6			28	28	28	23.8	23.8	23.8	152.78	0	37.942	4506300000	107	0.31304	0.900774	-0.0621344	-0.106923	28.9139	28.8478	29.1086	28.9992	29.0614	28.9961
Color [Black]	P52732	P52732	Kinesin-like protein KIF11	KIF11			40	40	40	42	42	42	119.16	0	154.19	13436000000	245	1.01216	0.618368	0.222471	0.368849	30.4792	30.3748	30.1673	30.133	30.1914	30.0296
Color [Black]	P52788;H7C2R7	P52788;H7C2R7	Spermine synthase	SMS			12	12	12	48.4	48.4	48.4	41.268	0	59.269	6250500000	79	0.255599	0.662174	0.328585	0.325044	29.2615	28.9914	29.0993	29.3547	29.2301	27.7818
Color [Black]	P52789;E9PB90;P19367;P52790;B1AR62;B1AR61;B1AR63;Q2TB90	P52789;E9PB90	Hexokinase-2;Hexokinase	HK2			17	17	17	17	17	17	102.38	0	34.92	2591300000	48	0.558329	0.627448	-0.249523	-0.357387	27.6042	27.7767	27.6883	28.1014	28.1593	27.5571
Color [Black]	P52888;K7EP46;K7EKB6;K7EL02;K7EIK4;K7EL32;K7EMU4	P52888;K7EP46	Thimet oligopeptidase	THOP1			17	17	17	25	25	25	78.839	0	27.877	3912800000	102	0.464391	0.703515	0.193904	0.284933	28.4098	28.7512	28.5885	28.5362	28.5448	28.0868
Color [Black]	P52907	P52907	F-actin-capping protein subunit alpha-1	CAPZA1			17	17	14	68.2	68.2	59.8	32.922	0	196.45	20273000000	184	0.754813	0.744381	0.147784	0.250488	31.1059	31.1968	31.0655	31.0235	30.8165	31.0849
Color [Black]	P52943;H0YFA4;H0YHD8	P52943;H0YFA4	Cysteine-rich protein 2	CRIP2			4	4	4	34.6	34.6	34.6	22.492	0	43.94	2808500000	47	0.575309	0.267743	1.06646	0.804693	27.7377	28.0972	28.3361	27.9883	27.5898	25.3935
Color [Black]	P52948;H7C3P6;H0YDF4;H0YDA1;H0YCT1;H0YEN4;H0YCR0	P52948;H7C3P6	Nuclear pore complex protein Nup98-Nup96;Nuclear pore complex protein Nup98;Nuclear pore complex protein Nup96	NUP98			40	40	40	22	22	22	197.58	0	90.304	6781900000	153	0.233263	0.941861	-0.0364374	-0.0649119	29.574	29.6191	29.7324	29.6355	29.6425	29.7566
Color [Black]	P53004;C9J1E1	P53004	Biliverdin reductase A	BLVRA			17	17	17	54.4	54.4	54.4	33.428	0	119.32	5547300000	106	0.0879504	0.946614	-0.0410881	-0.0616953	29.3676	29.4956	29.2156	29.2489	29.2628	29.6904
Color [Black]	P53007;B4DP62	P53007	Tricarboxylate transport protein, mitochondrial	SLC25A1			5	5	5	17	17	17	34.012	0	13.136	1075600000	37	1.01445	0.384039	-0.470905	-0.655982	26.2298	26.64	26.8064	27.2166	27.1038	26.7685
Color [Black]	P53384;I3L531;I3L3A0;REV__H0YBE5	P53384;I3L531	Cytosolic Fe-S cluster assembly factor NUBP1	NUBP1			5	5	4	23.8	23.8	21.6	34.534	0	3.4486	1855800000	17	0.241854	0.846135	-0.105054	-0.156478	27.3024	27.5138	26.949	27.4064	27.4081	27.2658
Color [Black]	P53396;K7ESG8;K7EIE7	P53396	ATP-citrate synthase	ACLY			65	65	65	61.7	61.7	61.7	120.84	0	323.31	100720000000	702	1.3195	0.570664	0.243914	0.415845	33.3663	33.3839	33.2275	33.1554	33.1506	32.94
Color [Black]	P53582;H0Y955	P53582;H0Y955	Methionine aminopeptidase 1	METAP1			4	4	4	11.7	11.7	11.7	43.215	0	7.7457	1557200000	25	0.450405	0.585011	0.316661	0.394519	27.3392	26.8457	26.9909	27.0916	26.9116	26.2225
Color [Black]	P53597	P53597	Succinyl-CoA ligase [ADP/GDP-forming] subunit alpha, mitochondrial	SUCLG1			5	5	5	20.2	20.2	20.2	36.249	0	18.225	998230000	27	0.331673	0.529263	0.597888	0.481119	27.465	26.8775	26.8465	26.8585	27.4589	25.0779
Color [Black]	P53611;Q5T4U8	P53611;Q5T4U8	Geranylgeranyl transferase type-2 subunit beta	RABGGTB			5	5	5	12.7	12.7	12.7	36.924	0	7.3928	2067300000	33	0.140453	0.938338	0.0434456	0.070699	27.9388	27.9083	27.7665	27.8142	27.6592	28.0099
Color [Black]	P53618;E9PP73;E9PP63;E9PKQ1	P53618;E9PP73	Coatomer subunit beta	COPB1			33	33	33	37.9	37.9	37.9	107.14	0	114.05	24083000000	331	0.0456348	0.982542	0.0119317	0.0202444	31.4265	31.1871	31.3595	31.4039	31.2174	31.316
Color [Black]	P53621	P53621	Coatomer subunit alpha;Xenin;Proxenin	COPA			58	58	58	50.7	50.7	50.7	138.34	0	170.81	30054000000	447	0.654355	0.840583	0.0932357	0.165175	31.4789	31.5578	31.4418	31.4351	31.4714	31.2923
Color [Black]	P53701	P53701	Cytochrome c-type heme lyase	HCCS			13	13	13	63.4	63.4	63.4	30.601	0	17.702	3895800000	70	1.00386	0.557159	0.275034	0.437579	28.4377	28.7708	28.5513	28.4686	28.1841	28.282
Color [Black]	P53985;Q5T8R3;Q5T8R5	P53985;Q5T8R3;Q5T8R5	Monocarboxylate transporter 1	SLC16A1			4	4	4	7	7	7	53.944	0	22.343	4156500000	69	0.10174	0.948823	-0.0355994	-0.0568906	29.2223	28.8734	28.8857	28.9601	29.1322	28.9959
Color [Black]	P53992;G5EA31;A0A0U1RR49	P53992;G5EA31	Protein transport protein Sec24C	SEC24C			29	29	28	31	31	29.6	118.32	0	161.2	18583000000	231	0.274696	0.848362	0.100676	0.155585	30.9399	30.595	30.8973	30.9046	30.6468	30.5788
Color [Black]	P53999	P53999	Activated RNA polymerase II transcriptional coactivator p15	SUB1			3	3	3	30.7	30.7	30.7	14.395	0	4.9192	664830000	10	0.127523	0.832952	0.168063	0.170922	26.8479	26.657	26.6798	27.1235	26.9507	25.6063
Color [Black]	P54136;E5RJM9;E5RH09	P54136	Arginine--tRNA ligase, cytoplasmic	RARS			57	57	57	74.2	74.2	74.2	75.378	0	255.6	78348000000	509	0.0151445	0.994337	0.002491	0.0044924	32.9114	32.7824	32.8629	32.8965	32.8813	32.7714
Color [Black]	P54198	P54198	Protein HIRA	HIRA			16	16	16	24.5	24.5	24.5	111.83	0	35.967	1722800000	46	0.908889	0.622648	-0.223658	-0.363756	27.7408	27.66	27.4204	27.829	27.723	27.9403
Color [Black]	P54259	P54259	Atrophin-1	ATN1			13	13	13	24.6	24.6	24.6	125.41	0	39.146	1955200000	45	0.0763025	0.952353	-0.0356178	-0.0536262	28.109	28.0059	28.4326	28.2811	28.3549	28.0183
Color [Black]	P54278;C9J167;Q13401;Q13670;A4D2B8	P54278;C9J167	Mismatch repair endonuclease PMS2	PMS2			18	18	18	23.9	23.9	23.9	95.796	0	39.524	1774900000	96	1.03856	0.427384	-0.412357	-0.600679	27.606	27.4866	27.3152	27.6142	27.844	28.1866
Color [Black]	P54577;A0A0C4DGZ5	P54577;A0A0C4DGZ5	Tyrosine--tRNA ligase, cytoplasmic;Tyrosine--tRNA ligase, cytoplasmic, N-terminally processed;Tyrosine--tRNA ligase	YARS			20	20	20	46.2	46.2	46.2	59.143	0	26.905	3249200000	91	0.227425	0.844691	-0.109431	-0.158983	28.5261	28.3404	28.2678	28.2286	28.4211	28.8129
Color [Black]	P54578;A6NJA2;J3QQT6;J3KS55	P54578;A6NJA2	Ubiquitin carboxyl-terminal hydrolase 14;Ubiquitin carboxyl-terminal hydrolase	USP14			17	17	17	43.7	43.7	43.7	56.068	0	32.738	6276600000	96	0.029955	0.976309	0.0229689	0.0303003	29.4972	29.5461	29.5507	29.668	29.8525	29.0045
Color [Black]	P54619;F8VYY9;H0YIC9;H0YHF8;F8VPF5;F8VVA3;F8VZX1;F8VSH3;F8VRY2;F8VSL2	P54619;F8VYY9;H0YIC9	5-AMP-activated protein kinase subunit gamma-1	PRKAG1			8	8	8	30.2	30.2	30.2	37.579	0	10.947	765500000	37	0.454166	0.4186	0.743089	0.616588	26.7191	26.7421	26.5704	24.5558	26.3818	26.8648
Color [Black]	P54652	P54652	Heat shock-related 70 kDa protein 2	HSPA2			25	9	9	34.7	16.3	16.3	70.02	0	15.65	1184900000	29	0.0734358	0.900435	-0.108012	-0.106308	27.2475	26.3615	26.9585	27.0107	26.1703	27.7105
Color [Black]	P54709;C9JA36;C9JXZ1;H7C547;F8WBY4;H7C4L9	P54709;C9JA36;C9JXZ1	Sodium/potassium-transporting ATPase subunit beta-3	ATP1B3			6	6	6	26.5	26.5	26.5	31.512	0	11.604	1356400000	28	1.0549	0.411736	0.4348	0.626812	27.3654	27.3244	26.8585	26.545	26.8008	26.898
Color [Black]	P54886	P54886	Delta-1-pyrroline-5-carboxylate synthase;Glutamate 5-kinase;Gamma-glutamyl phosphate reductase	ALDH18A1			29	29	29	43.1	43.1	43.1	87.301	0	78.27	19743000000	253	0.17304	0.922623	-0.0528495	-0.0858453	30.9317	30.9549	30.8718	31.1943	30.825	30.8976
Color [Black]	P55010;H0YK29;H0YK11;H0YMJ8;H0YM54;H0YLZ1;H0YN40	P55010	Eukaryotic translation initiation factor 5	EIF5			7	7	7	14.8	14.8	14.8	49.222	0	7.401	1162900000	26	0.12683	0.908538	0.0679054	0.0975329	26.8171	26.1826	26.4566	26.2973	26.4195	26.5359
Color [Black]	Q5VWC4;P55036;H0Y3Y9;A6PVX3;H0Y561	Q5VWC4;P55036;H0Y3Y9;A6PVX3	26S proteasome non-ATPase regulatory subunit 4	PSMD4			4	4	4	14.5	14.5	14.5	41.079	0	9.5176	1732700000	22	1.48868	0.224563	0.624243	0.899211	27.4049	27.3146	27.6352	27.0502	26.9363	26.4955
Color [Black]	P55039;A8MZF9;J3QKW7;J3KRL5;J3QR71;J3QRI9;J3QL90;J3QKV7;J3QLF3;J3QQI1	P55039;A8MZF9;J3QKW7	Developmentally-regulated GTP-binding protein 2	DRG2			11	11	11	36.5	36.5	36.5	40.746	0	44.422	1775600000	49	0.535608	0.623791	0.257195	0.36135	27.5714	27.8369	27.7323	27.6522	27.6548	27.062
Color [Black]	P55060	P55060	Exportin-2	CSE1L			28	28	28	33.2	33.2	33.2	110.42	0	121.99	11790000000	173	1.34204	0.583287	-0.231827	-0.399157	30.2996	30.0892	30.196	30.5332	30.3752	30.3718
Color [Black]	P55072;C9IZA5;C9JUP7	P55072	Transitional endoplasmic reticulum ATPase	VCP			66	66	66	70.3	70.3	70.3	89.321	0	323.31	104420000000	677	0.881042	0.753239	-0.139561	-0.24323	32.895	32.7702	32.9671	32.9825	33.1085	32.96
Color [Black]	P55081	P55081	Microfibrillar-associated protein 1	MFAP1			7	7	7	21.4	21.4	21.4	51.958	0	10.434	514640000	28	0.534857	0.496725	-0.456644	-0.521024	25.9224	25.4756	25.5231	26.348	26.5351	25.4079
Color [Black]	P55084;F5GZQ3;B5MD38;C9JEY0;C9JE81;C9K0M0	P55084;F5GZQ3;B5MD38	Trifunctional enzyme subunit beta, mitochondrial;3-ketoacyl-CoA thiolase	HADHB			10	10	10	31.4	31.4	31.4	51.294	0	10.884	2171200000	28	0.304842	0.478656	0.932797	0.534312	28.1138	28.0557	28.0085	28.5038	28.2353	24.6405
Color [Black]	P55199;U3KQ90	P55199;U3KQ90	RNA polymerase II elongation factor ELL	ELL			17	17	17	29.8	29.8	29.8	68.264	0	71.252	2650500000	70	0.819022	0.579513	-0.261846	-0.404047	28.3357	28.3063	28.1672	28.6514	28.6883	28.2551
Color [Black]	P55265	P55265	Double-stranded RNA-specific adenosine deaminase	ADAR			61	61	4	47.2	47.2	3.4	136.06	0	146.65	44662000000	480	0.214926	0.887001	0.0770238	0.12049	32.1778	32.2916	32.3901	32.2699	32.3894	31.9691
Color [Black]	P55795	P55795	Heterogeneous nuclear ribonucleoprotein H2	HNRNPH2			18	13	12	45.2	33.6	33.2	49.263	0	242.06	11832000000	159	0.0674844	0.929222	-0.0653725	-0.0780056	30.8035	30.5427	30.579	30.9929	31.0756	30.0527
Color [Black]	P55809;E9PDW2;Q9BYC2	P55809;E9PDW2	Succinyl-CoA:3-ketoacid coenzyme A transferase 1, mitochondrial	OXCT1			18	18	18	35.8	35.8	35.8	56.157	0	42.168	2980200000	72	0.911738	0.704906	0.166036	0.283814	28.6181	28.6453	28.4604	28.456	28.485	28.2847
Color [Black]	P55884;C9JZG1;C9JQN7	P55884	Eukaryotic translation initiation factor 3 subunit B	EIF3B			43	43	43	52.1	52.1	52.1	92.48	0	266.11	29659000000	306	0.421389	0.809993	-0.124132	-0.198418	31.1879	31.272	31.3884	31.1865	31.4892	31.5449
Color [Black]	P56182;D6RE82	P56182	Ribosomal RNA processing protein 1 homolog A	RRP1			6	6	6	14.5	14.5	14.5	52.839	0	16.712	454260000	18	0.57789	0.402563	-0.625479	-0.636841	25.2569	24.9431	25.7182	25.1857	25.9466	26.6625
Color [Black]	P56192;H0YHV5;H0YIP0;F5H2V6;F8VS26;F8W0M7;F8W0S4;F8VZZ9;H0YIC2;H0YI94;F8VPL7;H0YHL6;H0YI27	P56192	Methionine--tRNA ligase, cytoplasmic	MARS			39	39	39	44.3	44.3	44.3	101.11	0	158.84	45702000000	380	0.231438	0.954865	0.027174	0.0497641	31.9899	32.0797	31.9847	31.9543	31.9592	32.0593
Color [Black]	P56537;B7ZBH1;A0A0U1RQV5;F8WD20;A0A0B4J1Y7;F8WDS6	P56537	Eukaryotic translation initiation factor 6	EIF6			6	6	6	36.3	36.3	36.3	26.599	0	20.376	1349800000	32	0.472778	0.583117	0.315071	0.399402	27.4135	27.1164	27.1208	27.3661	26.914	26.4255
Color [Black]	Q5SQP8;P56545;Q13363;H0Y9M9;H0Y8U5;H0Y8W7;A0A087WYL1;E9PGB1;E7EUB3;E7ESU7;D6RAX2;E7EPF8	Q5SQP8;P56545	C-terminal-binding protein 2	CTBP2			10	10	10	22.2	22.2	22.2	56.101	0	14.529	1331200000	26	1.20991	0.614582	-0.217472	-0.372087	27.3341	27.3949	27.2313	27.6273	27.4003	27.5851
Color [Black]	P56945;H3BN62;H3BVF0;H3BSY4;H3BQJ7;H3BSB2;H3BTL5;H3BTB0;H3BU42;Q14511	P56945	Breast cancer anti-estrogen resistance protein 1	BCAR1			19	19	19	33.2	33.2	33.2	93.371	0	48.871	5408200000	138	0.579079	0.675558	0.20589	0.312699	29.2118	28.7822	29.1265	28.7087	28.7886	29.0055
Color [Black]	P57088;D6RAA6;H0Y8N0;J3KN43;D6RBY2	P57088;D6RAA6	Transmembrane protein 33	TMEM33			8	8	8	27.9	27.9	27.9	27.978	0	40.263	2571400000	39	0.336667	0.586617	-0.3769	-0.391696	28.1659	27.7774	28.0184	27.9635	27.8702	29.2588
Color [Black]	P57740;H0YG15;G3V1T4	P57740	Nuclear pore complex protein Nup107	NUP107			21	21	21	26.7	26.7	26.7	106.37	0	49.775	5598000000	135	0.512426	0.865117	-0.0803235	-0.141238	29.0648	29.0227	29.1801	29.2596	29.1626	29.0865
Color [Black]	P58107	P58107	Epiplakin	EPPK1			167	155	7	73.2	68.8	3	555.61	0	323.31	113330000000	954	2.01983	0.0977143	-0.82531	-1.21922	32.8488	32.7087	32.6089	33.6371	33.2318	33.7734
Color [Black]	P58546;C9JL85	P58546;C9JL85	Myotrophin	MTPN			4	4	4	36.4	36.4	36.4	12.895	0	5.9954	752450000	22	0.457151	0.363258	0.952392	0.680904	27.2606	26.1725	26.8149	26.3084	26.9296	24.1528
Color [Black]	P60174;U3KPZ0;U3KQF3	P60174;U3KPZ0	Triosephosphate isomerase	TPI1			4	4	4	24.1	24.1	24.1	30.791	0	7.5644	550790000	23	0.150518	0.820603	0.167487	0.183064	25.1549	25.899	26.2464	25.1487	26.0553	25.5938
Color [Black]	P60228;E5RGA2;H0YBR5;E5RIT4;E5RHS5;H0YBP5;E5RII3;H0YAW4;E5RIP5;E5RJ25	P60228;E5RGA2;H0YBR5	Eukaryotic translation initiation factor 3 subunit E	EIF3E			19	19	19	40.7	40.7	40.7	52.22	0	28.903	10281000000	141	0.278374	0.815687	-0.127735	-0.186617	29.613	29.8453	29.6519	29.8438	29.5307	30.1189
Color [Black]	P60468;S4R3B5	P60468	Protein transport protein Sec61 subunit beta	SEC61B			4	4	4	41.7	41.7	41.7	9.9743	0	9.0192	2274800000	20	0.324134	0.706731	0.218397	0.281185	27.4088	27.8135	27.5179	26.8666	27.5645	27.654
Color [Black]	P63261;P60709;I3L3I0;I3L1U9;I3L4N8;G5E9R0;K7EM38;E7EVS6;I3L3R2;J3KT65;C9JUM1;C9JZR7;C9JTX5;P0CG38;Q9BYX7;F8WCH0	P63261;P60709;I3L3I0;I3L1U9	Actin, cytoplasmic 2;Actin, cytoplasmic 2, N-terminally processed;Actin, cytoplasmic 1;Actin, cytoplasmic 1, N-terminally processed	ACTG1;ACTB			38	38	14	84	84	51.2	41.792	0	323.31	725190000000	780	0.739469	0.479001	-0.399642	-0.534372	35.5487	35.4486	35.3874	36.2946	35.8364	35.4526
Color [Black]	P60842;J3KT12;J3QS69;J3KTB5;J3KSZ0;J3QL43;J3QR64;J3QLN6;J3QKZ9;J3KS25;J3QL52;J3KT04;J3KS93;J3QQP0;E7EMV8	P60842;J3KT12;J3QS69;J3KTB5;J3KSZ0;J3QL43	Eukaryotic initiation factor 4A-I	EIF4A1			31	31	11	64.3	64.3	25.6	46.153	0	323.31	119230000000	420	0.325241	0.882497	0.0727628	0.122927	33.6728	33.4938	33.6279	33.5981	33.6018	33.3763
Color [Black]	P60866;E5RJX2;G3XAN0;E5RIP1	P60866;E5RJX2	40S ribosomal protein S20	RPS20			8	8	8	47.9	47.9	47.9	13.373	0	93.792	13793000000	77	0.0565318	0.95737	-0.0335032	-0.0475404	30.2616	30.3993	30.4568	30.0562	30.4264	30.7355
Color [Black]	P60891;B1ALA9;A0A0B4J207;P21108;B1ALA7	P60891;B1ALA9;A0A0B4J207;P21108	Ribose-phosphate pyrophosphokinase 1;Ribose-phosphate pyrophosphokinase 3	PRPS1;PRPS1L1			11	11	5	36.2	36.2	13.8	34.834	0	59.074	5105200000	78	0.0252884	0.988849	0.00674566	0.0114462	29.1512	29.0739	29.0913	29.26	29.0709	28.9652
Color [Black]	P60903	P60903	Protein S100-A10	S100A10			5	5	5	54.6	54.6	54.6	11.203	0	65.507	8119800000	78	0.00906299	0.989	-0.00951703	-0.0112552	29.3526	29.1827	29.5932	29.7193	29.7008	28.737
Color [Black]	P60981;F6RFD5	P60981;F6RFD5	Destrin	DSTN			10	7	7	44.2	37	37	18.506	0	15.459	2701900000	41	0.646546	0.707027	0.174817	0.280984	28.2489	28.2139	27.9252	28.0426	27.8246	27.9964
Color [Black]	P61006;H0YMN7;H0YNE9;Q92930;H0YLJ8;H0YL94;M0R257;P59190;P20337;O95716;P20336;Q96E17	P61006	Ras-related protein Rab-8A	RAB8A			7	4	4	32.4	19.8	19.8	23.668	0	11.769	288650000	18	0.78529	0.529856	-0.335557	-0.481332	24.7892	24.7779	24.9782	24.8585	25.5032	25.1903
Color [Black]	P61019;H7C125;Q5HYI5;Q8WUD1;E9PKL7	P61019;H7C125	Ras-related protein Rab-2A	RAB2A			5	5	5	31.6	31.6	31.6	23.545	0	10.498	430260000	13	0.456859	0.527181	-0.450329	-0.486746	25.4798	25.4424	24.6556	25.4845	26.2762	25.1681
Color [Black]	P61026	P61026	Ras-related protein Rab-10	RAB10			4	2	2	20.5	11.5	11.5	22.541	0	3.9549	432550000	12	0.884735	0.276486	-0.677246	-0.790583	25.5062	24.4783	25.1572	25.8562	25.9673	25.3498
Color [Black]	P61077;D6RAW0;D6RA11;D6RFM0;D6RAH7;A0A0A0MQU3;A0A087WY85;P62837;D6R9F6;D6R933;D6RGD0;D6R980;D6RIZ3;A0A087WW00;C9J9H9;Q9Y2X8;P51668	P61077;D6RAW0;D6RA11;D6RFM0;D6RAH7;A0A0A0MQU3;A0A087WY85;P62837	Ubiquitin-conjugating enzyme E2 D3;Ubiquitin-conjugating enzyme E2 D2	UBE2D3;UBE2D2			3	3	1	26.5	26.5	6.8	16.687	0	4.9134	1450600000	20	0.397155	0.42644	-0.839026	-0.60224	27.1628	24.5395	27.2459	27.3289	27.0264	27.1099
Color [Black]	P61081;M0QX69	P61081	NEDD8-conjugating enzyme Ubc12	UBE2M			5	5	5	22.4	22.4	22.4	20.9	0	9.3704	1864900000	38	0.25707	0.763952	-0.184678	-0.235043	27.4017	27.5926	27.2409	27.4383	27.2337	28.1172
Color [Black]	P61088;F8VSD4;F8VV71;F8VZ29;F8VQQ8;Q5JXB2	P61088;F8VSD4;F8VV71;F8VZ29;F8VQQ8;Q5JXB2	Ubiquitin-conjugating enzyme E2 N;Putative ubiquitin-conjugating enzyme E2 N-like	UBE2N;UBE2NL			6	6	6	44.7	44.7	44.7	17.138	0	9.8696	831900000	16	0.4524	0.639864	-0.257018	-0.345122	26.443	26.0956	26.3049	26.5321	26.1551	26.9273
Color [Black]	P61106;X6RFL8	P61106;X6RFL8	Ras-related protein Rab-14	RAB14			11	11	11	54	54	54	23.897	0	29.876	5445100000	102	0.307611	0.816513	-0.124142	-0.186817	28.942	28.9601	29.1254	29.1074	28.8808	29.4117
Color [Black]	P61160;F5H6T1	P61160;F5H6T1	Actin-related protein 2	ACTR2			8	8	8	29.2	29.2	29.2	44.76	0	55.558	3131100000	65	0.0631925	0.949452	-0.0430628	-0.0584397	28.215	27.8961	28.0141	28.3508	27.653	28.2505
Color [Black]	P61163;R4GMT0;A0A1B0GVS3	P61163;R4GMT0;A0A1B0GVS3	Alpha-centractin	ACTR1A			16	16	10	58.5	58.5	38	42.613	0	73.169	11916000000	134	0.17307	0.900091	-0.0696074	-0.106714	29.6357	30.1075	29.9851	30.084	29.8897	29.9633
Color [Black]	P61201;B4DIH5;H0YKU5;H0YM03;H0YMC2	P61201;B4DIH5	COP9 signalosome complex subunit 2	COPS2			13	13	13	43.1	43.1	43.1	51.596	0	35.166	4538300000	100	0.708579	0.706762	0.171439	0.280833	28.9524	28.7953	28.9167	28.9105	28.6606	28.579
Color [Black]	P84077;P61204;F5H423;F5H0C7;H0YGG7;F5H1V1;F5H6T5;F8WDB3	P84077;P61204;F5H423	ADP-ribosylation factor 1;ADP-ribosylation factor 3	ARF1;ARF3			15	15	9	68.5	68.5	38.7	20.697	0	79.64	20750000000	145	0.695338	0.367583	-0.625362	-0.687384	31.1407	30.712	30.9737	31.2323	31.1246	32.3457
Color [Black]	P61221;D6R9I9;H0Y990;D6RGF4	P61221;D6R9I9	ATP-binding cassette sub-family E member 1	ABCE1			16	16	16	39.1	39.1	39.1	67.314	0	33.082	3967100000	81	1.39827	0.463811	0.343938	0.559547	28.6629	28.488	28.6607	28.266	28.4282	28.0856
Color [Black]	P61247;D6RAT0;D6RG13;E9PFI5;H0Y9Y4;H0Y8L7;D6RB09;D6R9B6;D6RAS7;D6RI02;D6RED7;D6RGE0	P61247;D6RAT0;D6RG13;E9PFI5;H0Y9Y4;H0Y8L7;D6RB09;D6R9B6	40S ribosomal protein S3a	RPS3A			19	19	19	63.3	63.3	63.3	29.945	0	323.31	25582000000	207	1.54574	0.50288	-0.300992	-0.51038	31.0743	31.2322	31.1095	31.4292	31.3137	31.5761
Color [Black]	P61254;J3QRI7;J3QQQ9;J3QQV1;J3KTJ8;J3QRC4;J3KSS0;J3KS10	P61254;J3QRI7;J3QQQ9;J3QQV1;J3KTJ8;J3QRC4	60S ribosomal protein L26	RPL26			19	19	6	64.8	64.8	16.6	17.258	0	36.292	30574000000	189	1.17133	0.409775	-0.41718	-0.625022	31.3646	31.4153	31.328	31.7509	31.5192	32.0893
Color [Black]	P61289;B3KQ25;K7ESG5;K9J957;A0A087WTV2;K7ENH2;K7EMD0;K7EPX6;K7EKR3;B7Z8D3	P61289;B3KQ25;K7ESG5;K9J957;A0A087WTV2	Proteasome activator complex subunit 3	PSME3			13	13	13	49.6	49.6	49.6	29.506	0	140.37	7475000000	103	0.954456	0.676354	-0.183311	-0.31075	29.6642	29.7824	29.6671	30.0161	29.9096	29.7379
Color [Black]	P61313;E7EQV9;E7ENU7;E7EX53;E7ERA2	P61313;E7EQV9;E7ENU7;E7EX53	60S ribosomal protein L15;Ribosomal protein L15	RPL15			22	22	22	57.8	57.8	57.8	24.146	0	87.545	99882000000	283	0.0680658	0.962632	0.0279706	0.0434678	33.1966	33.2752	33.22	33.1832	32.9677	33.457
Color [Black]	P61326;Q96A72;F5H6N1;F5H6P7;F5H3U9	P61326;Q96A72;F5H6N1;F5H6P7	Protein mago nashi homolog;Protein mago nashi homolog 2	MAGOH;MAGOHB			5	5	5	47.3	47.3	47.3	17.163	0	8.3457	914120000	15	0.424148	0.451453	0.673358	0.571822	26.9284	26.766	26.4485	27.0639	26.2594	24.7995
Color [Black]	P61353;K7ELC7;K7EQQ9;K7ERY7	P61353;K7ELC7;K7EQQ9	60S ribosomal protein L27	RPL27			9	9	9	51.5	51.5	51.5	15.798	0	8.9717	5486200000	72	0.333698	0.813447	-0.125891	-0.192033	29.3792	28.9546	29.0291	29.3085	29.3514	29.0806
Color [Black]	P61586;Q5JR07;C9JNR4;C9JX21;Q5JR05;Q5JR06;E9PN11;E9PLA2;C9JRM1;P62745	P61586;Q5JR07;C9JNR4;C9JX21;Q5JR05	Transforming protein RhoA	RHOA;RHOC			6	6	2	35.8	35.8	12.4	21.768	0	10.86	1069700000	25	0.272113	0.813411	-0.134495	-0.19266	26.7201	26.1204	26.6703	26.7331	26.5761	26.6051
Color [Black]	P61758;B4DWR3	P61758;B4DWR3	Prefoldin subunit 3	VBP1			7	7	7	33.5	33.5	33.5	22.658	0	20.618	775590000	18	1.30579	0.102154	1.05786	1.20273	26.8272	26.6352	26.3668	25.6509	24.893	26.1117
Color [Black]	P61769;H0YLF3;F5H6I0	P61769;H0YLF3;F5H6I0	Beta-2-microglobulin;Beta-2-microglobulin form pI 5.3	B2M			3	3	3	37.8	37.8	37.8	13.714	0	4.3294	1450400000	19	0.478638	0.375123	0.845034	0.667183	27.099	27.9642	27.2933	27.4643	27.1814	25.1757
Color [Black]	P61956	P61956	Small ubiquitin-related modifier 2	SUMO2			3	3	2	27.4	27.4	14.7	10.871	0	85.009	8615200000	33	0.174664	0.811063	-0.171531	-0.19666	30.1026	29.3378	29.9852	29.6336	29.7584	30.5482
Color [Black]	P61962;A0A087WWI6	P61962;A0A087WWI6	DDB1- and CUL4-associated factor 7	DCAF7			6	6	6	24.3	24.3	24.3	38.926	0	11.956	1840900000	32	0.740525	0.479974	0.397366	0.532559	27.9422	27.794	27.7656	27.8363	27.4666	27.0067
Color [Black]	P61964;V9GZ59;V9GYQ5	P61964;V9GZ59	WD repeat-containing protein 5	WDR5			14	14	14	49.7	49.7	49.7	36.588	0	26.352	3188300000	48	0.822884	0.171091	-1.22221	-1.0287	28.7036	27.4105	28.0949	29.2712	28.3013	30.303
Color [Black]	P61978;Q5T6W2;S4R457;S4R359	P61978;Q5T6W2	Heterogeneous nuclear ribonucleoprotein K	HNRNPK			34	34	34	66.5	66.5	66.5	50.976	0	323.31	103100000000	430	1.10031	0.561742	-0.261562	-0.427545	33.741	33.6133	33.6515	33.7284	33.9795	34.0826
Color [Black]	P61981;I3L0W5	P61981	14-3-3 protein gamma;14-3-3 protein gamma, N-terminally processed	YWHAG			19	15	13	59.5	53	46.6	28.302	0	234.79	10553000000	105	0.260982	0.676657	-0.301523	-0.313945	29.8526	29.8882	29.755	29.6288	29.7222	31.0493
Color [Black]	P62070;E9PK85;P10301;E9PQK5;E9PQC5;E9PQ87	P62070;E9PK85	Ras-related protein R-Ras2	RRAS2			5	5	5	32.4	32.4	32.4	23.399	0	38.707	2205900000	32	0.957456	0.346611	0.548311	0.713855	27.7715	27.9733	27.8948	27.32	27.7903	26.8844
Color [Black]	P62081;B5MCP9	P62081;B5MCP9	40S ribosomal protein S7	RPS7			19	19	19	68	68	68	22.127	0	231.82	25048000000	189	1.65726	0.455297	-0.335183	-0.566044	31.4051	31.1991	31.3057	31.5391	31.6019	31.7745
Color [Black]	P62136;E9PMD7;F5H1L6;F5H037;F8WE71;F8W1A0;F8W0V8;H0Y3Y6	P62136;E9PMD7	Serine/threonine-protein phosphatase PP1-alpha catalytic subunit;Serine/threonine-protein phosphatase	PPP1CA			17	6	3	52.7	24.5	10	37.512	0	8.1482	2471000000	36	0.982298	0.230576	0.752234	0.875764	27.6914	28.0091	27.7762	27.3345	27.498	26.3875
Color [Black]	P62140;E7ETD8;C9JP48;C9J9S3	P62140;E7ETD8	Serine/threonine-protein phosphatase PP1-beta catalytic subunit;Serine/threonine-protein phosphatase	PPP1CB			18	18	7	55	55	26.6	37.186	0	93.485	12859000000	156	0.191918	0.765809	-0.216321	-0.232118	30.2645	30.3631	30.109	30.0192	30.0536	31.3127
Color [Black]	P62191;G3V4X1	P62191	26S protease regulatory subunit 4	PSMC1			21	21	21	50.9	50.9	50.9	49.184	0	149.02	7933500000	129	0.486881	0.673382	-0.221469	-0.317302	29.6681	29.2379	29.4284	29.643	29.412	29.9438
Color [Black]	P62195;J3QQM1;J3QSA9;J3KRP2;J3QLH6;J3QSE0;J3QRW1;J3QRR3	P62195;J3QQM1;J3QSA9;J3KRP2;J3QLH6	26S protease regulatory subunit 8	PSMC5			21	21	20	55.7	55.7	52.7	45.626	0	198.72	6978300000	124	0.983541	0.693608	-0.173028	-0.297061	29.4812	29.2875	29.2161	29.4667	29.5448	29.4924
Color [Black]	P62241;Q5JR95	P62241;Q5JR95	40S ribosomal protein S8	RPS8			22	22	22	63.9	63.9	63.9	24.205	0	193.96	105140000000	304	0.739867	0.710856	-0.167699	-0.277665	33.3819	33.3477	33.4437	33.6303	33.3611	33.685
Color [Black]	P62244;I3L3P7;I3L246;H3BN98;H3BV27;H3BT37;I3L303;H3BVC7	P62244;I3L3P7;I3L246;H3BN98	40S ribosomal protein S15a	RPS15A			14	14	14	72.3	72.3	72.3	14.839	0	87.594	34446000000	163	0.286225	0.901324	0.0608959	0.103942	32.0061	31.8106	31.9517	31.8839	31.7433	31.9585
Color [Black]	P62249;M0R210;M0R3H0;A0A087WZ27;M0R1M5;M0QX76;Q6IPX4	P62249;M0R210;M0R3H0;A0A087WZ27;M0R1M5;M0QX76;Q6IPX4	40S ribosomal protein S16	RPS16;ZNF90			12	12	12	58.9	58.9	58.9	16.445	0	21.114	10440000000	97	0.430624	0.696088	-0.208399	-0.294767	29.9007	30.1998	29.9418	30.0627	30.0141	30.5907
Color [Black]	P62258;B4DJF2;I3L3T1;K7EIT4;K7EM20	P62258	14-3-3 protein epsilon	YWHAE			22	19	19	71	67.1	67.1	29.174	0	41.119	11777000000	119	0.218246	0.652773	-0.40447	-0.331119	30.0155	29.7888	29.729	29.7761	29.3142	31.6563
Color [Black]	P62263;H0YB22;E5RH77	P62263;H0YB22;E5RH77	40S ribosomal protein S14	RPS14			11	11	11	43	43	43	16.273	0	51.464	21380000000	140	0.621259	0.73738	-0.157276	-0.256226	31.3196	30.9681	31.191	31.3496	31.3806	31.2203
Color [Black]	P62266;D6RD47;D6RIX0;D6R9I7;D6RDJ2	P62266;D6RD47;D6RIX0;D6R9I7;D6RDJ2	40S ribosomal protein S23	RPS23			12	12	12	65	65	65	15.807	0	16.313	22913000000	76	0.248871	0.827527	0.124259	0.178092	31.0113	31.1785	31.2859	30.7422	30.9956	31.3651
Color [Black]	P62269;A0A0G2JQH2;Q5GGW2;J3JS69	P62269	40S ribosomal protein S18	RPS18			6	6	6	32.2	32.2	32.2	17.718	0	6.0397	1438300000	27	0.682404	0.572706	-0.285057	-0.413172	27.2729	27.1439	26.7626	27.2724	27.1971	27.5651
Color [Black]	P62273;A0A087WTT6	P62273;A0A087WTT6	40S ribosomal protein S29	RPS29			2	2	2	33.9	33.9	33.9	6.6767	0	9.4836	4135000000	25	0.0284748	0.979475	-0.0161489	-0.0233851	28.6631	28.0936	28.1792	28.3215	28.4521	28.2106
Color [Black]	P62277;J3KMX5;E9PS50	P62277;J3KMX5	40S ribosomal protein S13	RPS13			10	10	10	45	45	45	17.222	0	14.278	3834200000	73	0.141961	0.882688	-0.0916443	-0.123969	28.6288	28.664	28.5117	28.3634	28.5686	29.1475
Color [Black]	P62280;M0QZC5;M0R1H6;M0R1H5	P62280;M0QZC5	40S ribosomal protein S11	RPS11			26	26	26	75.3	75.3	75.3	18.431	0	92.695	85245000000	224	0.706484	0.90197	-0.0562159	-0.104818	33.2178	33.1445	33.2681	33.2664	33.2565	33.2761
Color [Black]	P62304;A6NHK2	P62304;A6NHK2	Small nuclear ribonucleoprotein E	SNRPE			4	4	4	56.5	56.5	56.5	10.803	0	21.875	3448900000	20	0.471357	0.761417	-0.151637	-0.237162	28.5189	28.8363	28.3781	28.748	28.774	28.6661
Color [Black]	P62306;A0A0B4J254;F8W0W6	P62306	Small nuclear ribonucleoprotein F	SNRPF			3	3	3	33.7	33.7	33.7	9.7251	0	47.891	1572500000	24	0.346568	0.656433	-0.270763	-0.328631	27.0769	27.5043	27.2634	27.3339	27.1787	28.1443
Color [Black]	P62314;J3QLR7;J3QLI9	P62314	Small nuclear ribonucleoprotein Sm D1	SNRPD1			3	3	3	37.8	37.8	37.8	13.281	0	15.117	3512100000	43	0.612893	0.412342	-0.571855	-0.622404	28.5621	28.4436	28.3271	28.4994	28.7159	29.8331
Color [Black]	P62316;K7EJB5;K7ERG4	P62316	Small nuclear ribonucleoprotein Sm D2	SNRPD2			11	11	11	65.3	65.3	65.3	13.527	0	25.598	2902200000	53	0.449212	0.585611	-0.317583	-0.394894	28.1936	28.3482	28.2113	28.1873	28.3573	29.1611
Color [Black]	P62318;H3BT13	P62318	Small nuclear ribonucleoprotein Sm D3	SNRPD3			3	3	3	31	31	31	13.916	0	6.6457	1914300000	26	0.536889	0.24972	-1.32092	-0.833208	28.0066	24.6316	27.7116	27.9137	28.0872	28.3116
Color [Black]	P62424;Q5T8U3;Q5T8U2	P62424;Q5T8U3	60S ribosomal protein L7a	RPL7A			25	25	25	63.5	63.5	63.5	29.995	0	112.56	61824000000	252	0.155537	0.929207	0.047713	0.0776094	32.6611	32.8704	32.6568	32.781	32.7634	32.5009
Color [Black]	P62633	P62633	Cellular nucleic acid-binding protein	CNBP			6	6	6	40.1	40.1	40.1	19.463	0	12.123	311090000	20	0.349938	0.503016	-0.64465	-0.509678	24.5569	25.0665	24.9666	25.1314	24.4411	26.9515
Color [Black]	P62699	P62699	Protein yippee-like 5	YPEL5			4	4	4	41.3	41.3	41.3	13.841	0	4.8773	342940000	11	0.761443	0.231367	0.92162	0.872114	25.9694	26.0275	25.8384	24.6783	24.2844	26.1078
Color [Black]	P62701;C9JEH7;P22090;Q8TD47	P62701	40S ribosomal protein S4, X isoform	RPS4X			30	30	30	75.7	75.7	75.7	29.597	0	188.5	57912000000	344	0.106695	0.922939	0.0602341	0.085596	32.5313	32.5363	32.52	32.7268	32.6132	32.067
Color [Black]	P62714;P67775;E7ESG8;E5RHC1;H0YC23;E5RFI3;E5RHP4;E5RJX4;H0YBN9;H3BV22;H3BTA2;P60510	P62714;P67775	Serine/threonine-protein phosphatase 2A catalytic subunit beta isoform;Serine/threonine-protein phosphatase 2A catalytic subunit alpha isoform	PPP2CB;PPP2CA			12	12	12	43.4	43.4	43.4	35.575	0	45.237	3641600000	63	0.197295	0.815756	0.149029	0.188542	28.6806	28.0735	28.5349	27.9761	28.1447	28.7211
Color [Black]	P62750;H7BY10;K7ERT8;A8MUS3;K7EJV9;K7EMA7	P62750;H7BY10;K7ERT8;A8MUS3;K7EJV9;K7EMA7	60S ribosomal protein L23a	RPL23A			13	13	13	54.5	54.5	54.5	17.695	0	79.093	15554000000	150	0.17226	0.949728	-0.0339661	-0.0591108	30.5128	30.6218	30.6515	30.5242	30.6264	30.7374
Color [Black]	P62753;A2A3R5;A2A3R7	P62753;A2A3R5	40S ribosomal protein S6	RPS6			23	23	23	55	55	55	28.68	0	323.31	79030000000	259	0.228398	0.73893	-0.224302	-0.253573	32.6882	33.0507	32.8916	32.7256	32.7367	33.8411
Color [Black]	P62805	P62805	Histone H4	HIST1H4A			19	19	19	68.9	68.9	68.9	11.367	0	58.41	55475000000	175	1.5968	0.244868	-0.562808	-0.850637	31.7444	31.9396	31.4388	32.3495	32.131	32.3306
Color [Black]	P62820;E7END7	P62820;E7END7	Ras-related protein Rab-1A	RAB1A			13	13	6	61.5	61.5	31.7	22.677	0	86.757	7086000000	77	1.04309	0.426083	-0.415801	-0.605021	29.465	29.313	29.3741	29.6443	29.5926	30.1625
Color [Black]	P62829;J3KT29;C9JD32;J3KTJ3;B9ZVP7;J3QQT9	P62829;J3KT29;C9JD32;J3KTJ3;B9ZVP7	60S ribosomal protein L23	RPL23			16	16	16	77.1	77.1	77.1	14.865	0	46.535	54907000000	166	0.00982569	0.992336	0.0044899	0.00690221	32.6631	32.3781	32.584	32.6511	32.6716	32.2891
Color [Black]	P62834;A0A075B6Q0	P62834	Ras-related protein Rap-1A	RAP1A			7	7	2	41.3	41.3	15.2	20.987	0	23.905	2991100000	30	0.17528	0.959557	0.0257543	0.0463446	28.2041	28.2166	28.1487	28.0696	28.2475	28.175
Color [Black]	P62851	P62851	40S ribosomal protein S25	RPS25			4	4	4	24	24	24	13.742	0	4.0617	1109100000	11	0.406764	0.416858	0.861548	0.616022	26.7553	26.612	26.458	26.7128	26.568	23.9599
Color [Black]	P62854;Q5JNZ5	P62854;Q5JNZ5	40S ribosomal protein S26;Putative 40S ribosomal protein S26-like 1	RPS26;RPS26P11			5	5	5	37.4	37.4	37.4	13.015	0	32.517	9914000000	38	0.516092	0.585199	-0.29999	-0.397315	29.8307	30.0714	29.9548	30.0535	29.9631	30.7403
Color [Black]	P62857	P62857	40S ribosomal protein S28	RPS28			5	5	5	56.5	56.5	56.5	7.8409	0	41.858	904270000	23	1.00634	0.198203	0.86177	0.955625	27.038	26.9814	27.0715	26.6061	26.5317	25.3679
Color [Black]	P62875	P62875	DNA-directed RNA polymerases I, II, and III subunit RPABC5	POLR2L			3	3	3	74.6	74.6	74.6	7.645	0	14.982	1868700000	28	0.425745	0.558468	-0.380774	-0.431755	27.832	27.0233	27.6087	28.0506	28.2661	27.2897
Color [Black]	P62879;C9JZN1;C9JIS1;C9JXA5;E7EP32;P62873;B1AKQ8;F6X3N5;F6UT28;F5H8J8;F5H100;F5H0S8;E9PCP0;P16520;H7C5J5;B3KVK2	P62879;C9JZN1;C9JIS1;C9JXA5;E7EP32;P62873;B1AKQ8;F6X3N5;F6UT28	Guanine nucleotide-binding protein G(I)/G(S)/G(T) subunit beta-2;Guanine nucleotide-binding protein G(I)/G(S)/G(T) subunit beta-1	GNB2;GNB1			7	7	3	24.1	24.1	11.2	37.331	0	8.0888	1057700000	19	0.152367	0.82104	-0.166009	-0.183075	26.2499	26.5108	27.2955	26.5767	26.6098	27.3677
Color [Black]	P62888;E5RI99;A0A0C4DH44;A0A0B4J213;E5RJH3	P62888;E5RI99;A0A0C4DH44	60S ribosomal protein L30	RPL30			8	8	8	73.9	73.9	73.9	12.784	0	17.3	2240100000	38	0.0226531	0.987986	0.00883738	0.0140212	27.6172	27.7435	27.7105	27.5127	27.9249	27.6072
Color [Black]	P62899;H7C2W9;C9JU56;B7Z4E3;B7Z4C8;B8ZZK4	P62899;H7C2W9;C9JU56;B7Z4E3;B7Z4C8;B8ZZK4	60S ribosomal protein L31	RPL31			8	8	8	56	56	56	14.463	0	23.597	17279000000	67	0.251776	0.900186	0.0637786	0.106215	30.7633	30.7397	30.6866	30.5908	30.8602	30.5473
Color [Black]	P62906	P62906	60S ribosomal protein L10a	RPL10A			9	9	9	44.2	44.2	44.2	24.831	0	82.163	7603800000	88	0.549819	0.578996	0.29933	0.403991	29.7717	29.5521	29.503	29.5745	29.495	28.8593
Color [Black]	P62913;Q5VVC8;Q5VVC9	P62913;Q5VVC8;Q5VVC9	60S ribosomal protein L11	RPL11			16	16	16	72.5	72.5	72.5	20.252	0	59.074	27825000000	123	0.413258	0.701497	-0.203368	-0.286737	30.9999	31.4408	31.5239	31.5407	31.2893	31.7448
Color [Black]	P62917;E9PKU4;E9PKZ0;G3V1A1;E9PP36	P62917;E9PKU4;E9PKZ0;G3V1A1;E9PP36	60S ribosomal protein L8	RPL8			20	20	20	65.4	65.4	65.4	28.024	0	28.496	48185000000	174	1.91166	0.527711	-0.273451	-0.485694	32.1698	32.0112	32.1808	32.4512	32.3867	32.3442
Color [Black]	P62937;F8WE65;C9J5S7;E5RIZ5;P0DN26;A0A0H2UH34;A0A0B4J2A2;A0A075B767;A0A075B759;Q9Y536;F5H284;P0DN37	P62937;F8WE65;C9J5S7	Peptidyl-prolyl cis-trans isomerase A;Peptidyl-prolyl cis-trans isomerase A, N-terminally processed;Peptidyl-prolyl cis-trans isomerase	PPIA			14	14	14	82.4	82.4	82.4	18.012	0	94.145	28399000000	196	0.250024	0.809965	0.143458	0.197232	31.3704	31.5801	31.217	31.5231	31.3604	30.8538
Color [Black]	P62979;J3QS39;J3QTR3;F5H6Q2;F5GYU3;F5H2Z3;F5H265;B4DV12;F5H388;F5H747;F5GXK7;J3QKN0;Q5PY61;Q96C32;P0CG47;P0CG48;M0R1V7;J3QSA3;F5GZ39	P62979;J3QS39;J3QTR3;F5H6Q2;F5GYU3;F5H2Z3;F5H265;B4DV12;F5H388;F5H747;F5GXK7;J3QKN0;Q5PY61;Q96C32;P0CG47;P0CG48	Ubiquitin-40S ribosomal protein S27a;Ubiquitin;40S ribosomal protein S27a;Polyubiquitin-B;Ubiquitin;Polyubiquitin-C;Ubiquitin	RPS27A;UBB;UBC			11	11	4	59.6	59.6	28.2	17.965	0	111.3	16908000000	145	0.367535	0.537241	-0.510085	-0.472186	30.347	30.799	30.329	30.3534	30.536	32.1158
Color [Black]	P62993;GFP;J3KT38;J3QRL5;J3QLF6	P62993	Growth factor receptor-bound protein 2	GRB2			61	61	34	97.7	97.7	48.3	54.052	0	323.31	395460000000	922	0.583492	0.745542	0.15361	0.248793	35.5551	35.3316	35.4854	35.1808	35.235	35.4954
Color [Black]	P62995;H7BXF3;H7C2L4	P62995;H7BXF3	Transformer-2 protein homolog beta	TRA2B			15	15	13	45.8	45.8	39.9	33.665	0	24.314	8718300000	91	0.18331	0.860882	-0.104733	-0.145916	29.8494	29.7101	29.8183	30.1985	30.0092	29.4843
Color [Black]	P63000;J3KSC4;J3QLK0;B1AH77;B1AH80;P60763;P15153;B1AH78	P63000;J3KSC4;J3QLK0;B1AH77;B1AH80;P60763;P15153	Ras-related C3 botulinum toxin substrate 1;Ras-related C3 botulinum toxin substrate 3;Ras-related C3 botulinum toxin substrate 2	RAC1;RAC3;RAC2			9	9	9	45.3	45.3	45.3	21.45	0	28.235	3360400000	39	0.817403	0.427061	0.454965	0.60044	28.3575	28.2257	28.3219	28.0556	28.1447	27.3399
Color [Black]	P63092;Q5JWF2;A0A0A0MR13;S4R3E3;Q5JWE9;Q5JWD1;S4R3V9;H0Y7F4;H0Y7E8	P63092;Q5JWF2;A0A0A0MR13	Guanine nucleotide-binding protein G(s) subunit alpha isoforms short;Guanine nucleotide-binding protein G(s) subunit alpha isoforms XLas	GNAS			14	13	13	41.1	38.3	38.3	45.664	0	17.121	3718600000	69	0.0743114	0.94906	-0.040788	-0.058881	28.4916	28.573	28.4821	28.3587	28.373	28.9374
Color [Black]	P63104;E7EX29;E7ESK7;B0AZS6;E5RIR4;E9PD24;E7EVZ2;B7Z2E6;H0YB80;E5RGE1	P63104;E7EX29;E7ESK7;B0AZS6	14-3-3 protein zeta/delta	YWHAZ			22	22	16	64.1	64.1	53.9	27.745	0	160.69	26386000000	191	0.20704	0.898048	-0.070008	-0.110986	31.2199	31.1954	31.2512	31.116	31.2152	31.5454
Color [Black]	P63151;E5RIY1;E5RFR9;Q9Y2T4	P63151	Serine/threonine-protein phosphatase 2A 55 kDa regulatory subunit B alpha isoform	PPP2R2A			12	12	9	30.9	30.9	22.4	51.691	0	22.556	7286200000	91	0.199463	0.929695	0.0451406	0.0768834	29.838	29.8075	29.8749	29.9446	29.7899	29.6506
Color [Black]	P63167;F8VXL2;F8VRV5;F8VXI7	P63167;F8VXL2;F8VRV5	Dynein light chain 1, cytoplasmic	DYNLL1			10	10	7	69.7	69.7	43.8	10.366	0	227.12	28192000000	130	0.0503924	0.963245	0.0299358	0.042521	31.8264	31.5532	31.6124	31.9333	31.6768	31.2919
Color [Black]	P63173;J3KT73;J3QL01;J3KSP2	P63173;J3KT73;J3QL01;J3KSP2	60S ribosomal protein L38	RPL38			6	6	6	54.3	54.3	54.3	8.2178	0	7.8397	3975700000	48	0.182367	0.828583	0.140495	0.177067	28.745	28.7361	28.6813	28.5926	29.0812	28.0672
Color [Black]	P63244;J3KPE3;D6RAC2;H0YAF8;D6REE5;H0YAM7;D6RHH4;D6R9Z1;D6R9L0;D6RFX4;D6RAU2;E9PD14;D6RBD0;D6RFZ9;D6RF23;H0Y8R5;H0Y9P0;D6RGK8;D6RHJ5;D6R909;D6RDI0	P63244;J3KPE3;D6RAC2;H0YAF8;D6REE5;H0YAM7;D6RHH4;D6R9Z1;D6R9L0;D6RFX4	Guanine nucleotide-binding protein subunit beta-2-like 1;Guanine nucleotide-binding protein subunit beta-2-like 1, N-terminally processed	GNB2L1			26	26	7	83.3	83.3	27.1	35.076	0	223.17	82376000000	323	0.689529	0.51555	-0.373453	-0.500247	33.2183	32.7186	33.0339	33.2295	33.1068	33.7548
Color [Black]	P67809;H0Y449;C9J5V9;Q9Y2T7	P67809;H0Y449	Nuclease-sensitive element-binding protein 1	YBX1			18	18	12	57.4	57.4	46.6	35.924	0	114.18	10901000000	161	0.8954	0.251011	-0.752216	-0.843551	29.5691	29.4161	29.3126	29.7919	29.8088	30.9539
Color [Black]	P67936;K7EMU5;K7EPB9;K7EQW8	P67936	Tropomyosin alpha-4 chain	TPM4			27	15	11	61.3	37.9	29	28.521	0	74.059	7715300000	124	0.218238	0.72132	-0.257387	-0.268345	29.6935	29.5358	29.6044	29.3524	29.4738	30.7797
Color [Black]	P68133;P68032;A6NL76;P63267;P62736;F8WB63;B8ZZJ2;C9JFL5;F6UVQ4;F6QUT6	P68133;P68032;A6NL76;P63267;P62736	Actin, alpha skeletal muscle;Actin, alpha cardiac muscle 1;Actin, gamma-enteric smooth muscle;Actin, aortic smooth muscle	ACTA1;ACTC1;ACTG2;ACTA2			23	5	5	34.7	9	9	42.051	0	42.065	77778000000	71	0.258139	0.469267	1.93542	0.555581	31.9141	32.9267	31.1135	32.7216	33.2436	24.1828
Color [Black]	P68036;A0A1B0GUS4	P68036	Ubiquitin-conjugating enzyme E2 L3	UBE2L3			7	7	7	55.8	55.8	55.8	17.861	0	13.672	1154200000	20	0.0684478	0.901258	0.11377	0.10529	27.109	26.955	26.8413	27.2166	25.7278	27.6197
Color [Black]	Q5VTE0;P68104;A0A087WV01;A0A087WVQ9;Q05639;A6PW80;Q5JR01	Q5VTE0;P68104;A0A087WV01;A0A087WVQ9	Putative elongation factor 1-alpha-like 3;Elongation factor 1-alpha 1;Elongation factor 1-alpha	EEF1A1P5;EEF1A1			35	35	35	56.7	56.7	56.7	50.184	0	315.18	247950000000	459	0.116123	0.976225	0.0165176	0.0299391	34.5754	34.7409	34.6585	34.6766	34.6408	34.608
Color [Black]	P68363;C9JDS9	P68363	Tubulin alpha-1B chain	TUBA1B			41	41	0	73.4	73.4	0	50.151	0	323.31	352410000000	750	0.80374	0.653887	-0.203729	-0.33009	35.2672	34.924	35.0323	35.3398	35.1605	35.3344
Color [Black]	P68366;C9JEV8;C9JQ00;C9JJQ8;C9JDL2	P68366	Tubulin alpha-4A chain	TUBA4A			37	8	8	64.3	15.2	15.2	49.924	0	43.204	10255000000	80	0.212678	0.895449	0.0726083	0.114799	30.1091	29.877	29.9047	29.995	30.0077	29.6702
Color [Black]	P68371;M0R2D3;M0QY85;M0R0X0;M0QY37;M0QX14;M0QZL7;M0QYM7;M0R042;M0R2T4;A0A075B724	P68371	Tubulin beta-4B chain	TUBB4B			37	37	2	68.8	68.8	3.6	49.83	0	323.31	263070000000	637	0.158757	0.84461	0.127608	0.159226	35.0106	34.7939	34.6789	35.0402	34.9271	34.1333
Color [Black]	Q71DI3;P68431;Q16695;K7EK07;P84243;K7EMV3;B4DEB1;K7ES00;Q6NXT2;K7EP01	Q71DI3;P68431;Q16695;K7EK07;P84243;K7EMV3;B4DEB1;K7ES00;Q6NXT2	Histone H3.2;Histone H3.1;Histone H3.1t;Histone H3;Histone H3.3;Histone H3.3C	HIST2H3A;HIST1H3A;HIST3H3;H3F3B;H3F3A;H3F3C			14	14	6	47.1	47.1	19.9	15.388	0	16.669	38781000000	56	1.06498	0.426861	-0.412355	-0.604651	31.4294	31.7426	31.789	31.8205	32.0626	32.3148
Color [Black]	P78318	P78318	Immunoglobulin-binding protein 1	IGBP1			8	8	8	29.8	29.8	29.8	39.221	0	12.323	862340000	23	0.0352977	0.964204	-0.0325203	-0.0400622	26.5639	26.2157	26.3918	25.9023	26.924	26.4427
Color [Black]	P78332;E9PGM9;F8WCA5;F8WF63;C9JSL1	P78332;E9PGM9;F8WCA5	RNA-binding protein 6	RBM6			8	7	6	8.8	8.2	7.4	128.64	0	5.6308	370150000	13	0.148364	0.901502	-0.0710042	-0.104698	25.8619	25.6848	26.1829	25.8097	26.1639	25.969
Color [Black]	P78346;Q5VU10;Q5VU11	P78346;Q5VU10;Q5VU11	Ribonuclease P protein subunit p30	RPP30			10	10	10	48.1	48.1	48.1	29.321	0	53.41	2919600000	50	0.801183	0.583979	-0.258594	-0.398336	28.2405	28.0542	28.2681	28.4108	28.2352	28.6926
Color [Black]	P78347;A0A087WW90;A0A0D9SF80;A0A0A0MSY2;Q86UP8;Q6EKJ0	P78347	General transcription factor II-I	GTF2I			47	47	47	44.6	44.6	44.6	112.42	0	158.25	16333000000	287	0.944444	0.622259	-0.221245	-0.362942	30.5275	30.7771	30.5908	30.7212	30.8405	30.9975
Color [Black]	P78356;A0A087WT35	P78356;A0A087WT35	Phosphatidylinositol 5-phosphate 4-kinase type-2 beta	PIP4K2B			4	4	3	12.3	12.3	10.1	47.377	0	4.8293	402440000	15	0.454506	0.608401	-0.290261	-0.3744	24.9257	25.108	25.621	25.406	25.2605	25.8589
Color [Black]	P78362;H7C521;F8WBW4;H7C2I2;A8MPP7;A8MPY5;E7ETV6;Q9UPE1	P78362	SRSF protein kinase 2;SRSF protein kinase 2 N-terminal;SRSF protein kinase 2 C-terminal	SRPK2			9	8	4	17	15.7	6.5	77.526	0	11.341	1201100000	39	0.326321	0.528769	0.616856	0.483037	26.8768	27.0536	27.0898	27.2483	27.0767	24.8446
Color [Black]	P78371;F5GWF6;F8VQ14	P78371;F5GWF6;F8VQ14	T-complex protein 1 subunit beta	CCT2			39	39	39	79.3	79.3	79.3	57.488	0	323.31	26823000000	352	0.713386	0.552279	0.319241	0.453166	31.5429	31.6932	31.5927	31.5179	31.4606	30.8924
Color [Black]	P78406;E9PQ57;E9PPG9;B0QZ36;B0QZ37	P78406;E9PQ57	mRNA export factor	RAE1			15	15	15	50.3	50.3	50.3	40.968	0	30.419	3886800000	52	0.200351	0.81586	0.147193	0.187984	28.7551	28.7936	28.6432	28.994	28.7065	28.0499
Color [Black]	Q5TA02;P78417;Q5TA01	Q5TA02;P78417;Q5TA01	Glutathione S-transferase omega-1	GSTO1			6	6	6	26	26	26	23.341	0	7.2751	1282400000	29	0.318472	0.810747	-0.131513	-0.196534	26.9642	27.0181	26.5763	26.8045	27.1334	27.0152
Color [Black]	P78524;B4DDL8;E9PKE0;E9PJC3;E9PKM1;E9PNX7;E9PLH5;H0YE59;E9PQA9;E9PNM8;H0YDL0;E9PKN3	P78524;B4DDL8	Suppression of tumorigenicity 5 protein	ST5			8	8	8	10	10	10	126.48	0	10.001	689060000	17	0.617222	0.329421	0.773322	0.727594	26.2013	26.3795	26.3482	26.1545	26.0365	24.4181
Color [Black]	P78527;F5GX40;H0YG84	P78527	DNA-dependent protein kinase catalytic subunit	PRKDC			254	254	254	54.1	54.1	54.1	469.08	0	323.31	263410000000	2332	0.799575	0.632407	-0.219143	-0.349701	34.9305	34.8072	34.8679	34.9865	34.9468	35.3297
Color [Black]	P80723;U3KQP0	P80723	Brain acid soluble protein 1	BASP1			16	16	16	76.7	76.7	76.7	22.693	0	115.34	4893700000	122	0.00887035	0.988382	0.0091629	0.01091	29.2116	28.3089	28.3465	28.2808	28.7261	28.8327
Color [Black]	P81605	P81605	Dermcidin;Survival-promoting peptide;DCD-1	DCD			3	3	3	35.5	35.5	35.5	11.284	0	8.7392	568470000	13	0.456172	0.368673	0.98793	0.688948	27.1594	26.2357	28.1206	27.3986	26.3654	24.7879
Color [Black]	P82094;F8WF45	P82094;F8WF45	TATA element modulatory factor	TMF1			22	22	21	26.4	26.4	25.2	122.84	0	28.923	1726000000	43	0.071462	0.954935	-0.0323493	-0.0491228	26.7256	26.7468	26.5896	26.4234	26.9157	26.8199
Color [Black]	P82675	P82675	28S ribosomal protein S5, mitochondrial	MRPS5			4	4	4	12.3	12.3	12.3	48.006	0	5.575	472700000	19	0.409784	0.607807	0.30788	0.375885	25.8287	25.8034	25.6595	25.7415	25.799	24.8274
Color [Black]	P83111;H0YNN5	P83111	Serine beta-lactamase-like protein LACTB, mitochondrial	LACTB			14	14	14	22.5	22.5	22.5	60.693	0	86.4	2832500000	80	1.41387	0.519458	0.297083	0.496911	28.0472	27.9511	27.9395	27.7915	27.5	27.7551
Color [Black]	P83731;C9JXB8;C9JNW5	P83731;C9JXB8;C9JNW5	60S ribosomal protein L24	RPL24			12	12	12	49.7	49.7	49.7	17.779	0	71.101	28188000000	103	0.138078	0.955327	-0.028876	-0.0500201	31.5751	31.669	31.5534	31.6067	31.5212	31.7562
Color [Black]	P84085;C9J1Z8	P84085;C9J1Z8	ADP-ribosylation factor 5	ARF5			9	3	3	57.8	27.8	27.8	20.529	0	14.594	1325500000	16	0.74208	0.133212	1.73693	1.10358	27.8739	27.1569	26.8773	27.5854	24.925	24.1868
Color [Black]	P84090;G3V279	P84090;G3V279	Enhancer of rudimentary homolog	ERH			6	6	6	47.1	47.1	47.1	12.259	0	124.93	1932500000	25	0.311697	0.475573	0.968419	0.547476	27.7369	28.5905	28.1613	28.6805	28.1812	24.7218
Color [Black]	P84095	P84095	Rho-related GTP-binding protein RhoG	RHOG			6	6	6	41.9	41.9	41.9	21.308	0	17	2426700000	52	0.0198998	0.98826	0.0102342	0.0152464	27.7553	27.9117	27.7118	27.8514	28.0192	27.4774
Color [Black]	P84103;A0A087X2D0	P84103;A0A087X2D0	Serine/arginine-rich splicing factor 3	SRSF3			7	6	6	44.5	44.5	44.5	19.329	0	95.437	9064300000	90	0.345768	0.537584	0.541189	0.47113	29.8635	29.962	29.9403	30.1177	29.9355	28.089
Color [Black]	P85037;U3KQ26;E9PM37;E9PPI7	P85037	Forkhead box protein K1	FOXK1			15	15	12	25.1	25.1	21	75.456	0	24.696	5171400000	76	0.427847	0.672191	0.233192	0.318173	29.2048	29.468	29.3259	29.3714	29.2639	28.6638
Color [Black]	P98082;D6RFF7;D6RIA5;D6REB1	P98082	Disabled homolog 2	DAB2			20	20	20	30.1	30.1	30.1	82.447	0	32.364	4269500000	94	1.27255	0.522563	0.301212	0.492952	28.9675	28.8783	29.051	28.5085	28.636	28.8487
Color [Black]	P98170;B1AKU2	P98170	E3 ubiquitin-protein ligase XIAP	XIAP			20	20	20	52.3	52.3	52.3	56.684	0	33.961	5152900000	103	0.719409	0.750437	-0.146134	-0.246475	29.6144	29.3605	29.434	29.5999	29.7166	29.5308
Color [Black]	P98179	P98179	RNA-binding protein 3	RBM3			8	8	8	60.5	60.5	60.5	17.17	0	85.562	5908100000	56	0.00680022	0.988873	0.0119902	0.0111147	28.8891	29.0702	29.1222	29.3425	29.8052	27.8978
Color [Black]	Q00325;F8VVM2;F8VZL5;F8VWR4;F8VWQ0	Q00325;F8VVM2	Phosphate carrier protein, mitochondrial	SLC25A3			14	14	14	29.8	29.8	29.8	40.094	0	14.906	9777100000	87	0.343118	0.812307	-0.127182	-0.19463	29.7104	29.9843	29.8722	30.2291	29.7808	29.9386
Color [Black]	Q00535	Q00535	Cyclin-dependent-like kinase 5	CDK5			11	10	10	43.8	41.1	41.1	33.304	0	10.529	2629300000	56	0.599477	0.621114	0.251759	0.365945	28.1714	28.3826	28.2494	28.223	28.1625	27.6626
Color [Black]	Q00577	Q00577	Transcriptional activator protein Pur-alpha	PURA			10	10	9	42.2	42.2	39.4	34.91	0	124.56	2321600000	42	0.367236	0.793307	0.138209	0.210257	28.3839	27.8692	27.973	27.9505	27.9255	27.9354
Color [Black]	Q00587;B0QYC6;B0QYC7;B0QYC8	Q00587	Cdc42 effector protein 1	CDC42EP1			6	6	6	20.5	20.5	20.5	40.294	0	7.1133	1075100000	33	1.41842	0.3734	0.424376	0.663814	27.1428	27.0227	26.9077	26.8417	26.5035	26.4549
Color [Black]	Q00610;A0A087WVQ6;J3KS13;K7EJJ5;J3KRF5;J3KSQ2;J3QL20	Q00610;A0A087WVQ6	Clathrin heavy chain 1;Clathrin heavy chain	CLTC			145	145	115	76	76	63	191.61	0	323.31	734060000000	2206	0.346851	0.923434	0.0464795	0.0836619	36.0635	35.916	36.0687	35.9543	35.9377	36.0168
Color [Black]	Q00653;M0R119	Q00653	Nuclear factor NF-kappa-B p100 subunit;Nuclear factor NF-kappa-B p52 subunit	NFKB2			34	34	33	44.7	44.7	43.7	96.748	0	179.4	20471000000	328	1.87514	0.629637	0.191968	0.352013	31.1431	31.153	31.1077	30.858	30.9699	31
Color [Black]	Q00839;Q5RI18	Q00839	Heterogeneous nuclear ribonucleoprotein U	HNRNPU			44	44	44	48.5	48.5	48.5	90.583	0	193.67	84415000000	468	1.16129	0.631028	-0.206439	-0.353738	33.112	33.0731	33.087	33.3919	33.3674	33.1321
Color [Black]	Q01082;A0A087WUZ3;F8W6C1;P11277;E9PJZ2	Q01082;A0A087WUZ3	Spectrin beta chain, non-erythrocytic 1	SPTBN1			161	161	147	68.9	68.9	63.9	274.61	0	323.31	105840000000	1329	0.189771	0.910511	-0.0594254	-0.095872	32.9806	32.7259	32.9008	32.8707	32.8038	33.1111
Color [Black]	Q01085;E7ETJ9;E7ETC0;A6NKZ9;F8WE16	Q01085;E7ETJ9	Nucleolysin TIAR	TIAL1			7	7	3	25.6	25.6	10.4	41.59	0	14.28	1704000000	31	1.13502	0.434118	-0.389962	-0.589443	27.4617	27.3631	27.2488	27.8764	27.45	27.9172
Color [Black]	Q01433;H0Y360;E9PIJ1;E9PJF6;H0YCL9;H0YF16	Q01433;H0Y360	AMP deaminase 2	AMPD2			15	15	15	19.9	19.9	19.9	100.69	0	16.461	2992100000	52	0.322356	0.809442	0.13262	0.198289	28.2227	28.457	28.1348	27.8617	28.2648	28.29
Color [Black]	Q01518;Q5T0R1;Q5T0R9;Q5T0R7;Q5T0R6;Q5T0R5;Q5T0R4;Q5T0R3;Q5T0R2;Q5T0S3;Q5T0R8	Q01518;Q5T0R1;Q5T0R9;Q5T0R7;Q5T0R6;Q5T0R5;Q5T0R4;Q5T0R3;Q5T0R2	Adenylyl cyclase-associated protein 1;Adenylyl cyclase-associated protein	CAP1			20	20	19	46.7	46.7	45.1	51.901	0	51.366	6726000000	147	1.84924	0.883252	0.0628554	0.122023	29.0896	29.1331	29.1137	29.0403	29.0416	29.0659
Color [Black]	Q01650;A0A0C4DGL4;H0YJ95;G3V4Z6;Q9UM01;Q92536	Q01650	Large neutral amino acids transporter small subunit 1	SLC7A5			7	7	7	14.8	14.8	14.8	55.01	0	43.413	9881100000	67	0.0530215	0.938646	0.0646788	0.0703023	29.875	30.14	30.2456	29.8941	29.3931	30.7794
Color [Black]	Q01780;K7EJ37	Q01780	Exosome component 10	EXOSC10			22	22	22	29.9	29.9	29.9	100.83	0	28.954	3361800000	66	0.223408	0.816056	-0.140085	-0.188073	28.312	28.4131	28.4006	28.1929	28.3621	28.9909
Color [Black]	Q01804	Q01804	OTU domain-containing protein 4	OTUD4			9	9	9	11.5	11.5	11.5	124.04	0	12.696	1339700000	31	0.574017	0.685127	0.198677	0.303764	27.0779	27.4295	27.2918	27.2666	27.0689	26.8676
Color [Black]	Q01813;B1APP6;B1APP8;H0Y757;V9GY25;H0Y3Y3;Q5VSR5;V9GYV7	Q01813	ATP-dependent 6-phosphofructokinase, platelet type	PFKP			30	30	26	42.3	42.3	36.9	85.595	0	185.97	15060000000	195	0.393934	0.842266	0.0981801	0.162215	30.4777	30.4223	30.4111	30.5189	30.3364	30.1613
Color [Black]	Q01968	Q01968	Inositol polyphosphate 5-phosphatase OCRL-1	OCRL			10	10	10	12.2	12.2	12.2	104.2	0	16.87	1055900000	28	0.59846	0.249429	1.13697	0.842107	27.044	26.6776	26.8767	26.5452	26.5997	24.0423
Color [Black]	Q01970	Q01970	1-phosphatidylinositol 4,5-bisphosphate phosphodiesterase beta-3	PLCB3			12	12	12	12.5	12.5	12.5	138.8	0	14.51	1065000000	37	0.570028	0.26109	1.11346	0.813574	26.8189	26.9096	27.2103	26.6863	26.7664	24.1457
Color [Black]	Q01974;B1APY4;A0A0A0MTJ5;Q01973	Q01974;B1APY4	Tyrosine-protein kinase transmembrane receptor ROR2	ROR2			10	10	10	12.4	12.4	12.4	104.76	0	14.455	1408100000	55	1.03728	0.226509	0.748922	0.892528	27.2569	26.9033	27.6518	26.5922	26.935	26.0382
Color [Black]	Q02040;X6RAJ1	Q02040;X6RAJ1	A-kinase anchor protein 17A	AKAP17A			16	16	16	20.4	20.4	20.4	80.735	0	45.173	5042100000	114	0.69761	0.841535	0.0918948	0.164086	28.8986	28.969	28.7922	28.7598	28.8566	28.7677
Color [Black]	Q02241;H7BYN4;H0YME6;H0YKQ5;H0YMJ4	Q02241;H7BYN4	Kinesin-like protein KIF23;Kinesin-like protein	KIF23			36	36	35	39	39	38.1	110.06	0	196.65	6557000000	151	0.523055	0.869977	-0.0778745	-0.137722	29.0195	29.1294	28.9123	29.1319	29.0962	29.0667
Color [Black]	Q02543;M0R117;M0R1A7;M0R3D6;M0R0P7	Q02543;M0R117;M0R1A7;M0R3D6;M0R0P7	60S ribosomal protein L18a	RPL18A			22	22	22	70.5	70.5	70.5	20.762	0	76.041	81820000000	285	0.25722	0.856538	-0.0982068	-0.150656	33.2203	33.1917	33.1376	33.0854	33.1829	33.5759
Color [Black]	Q02750;H3BRW9	Q02750	Dual specificity mitogen-activated protein kinase kinase 1	MAP2K1			12	7	7	30	21.9	21.9	43.439	0	8.6304	1349500000	27	0.0941182	0.882131	0.116501	0.123665	27.1592	26.9124	27.4787	27.7063	27.1935	26.3011
Color [Black]	Q02790;F5H1U3;H0YFG2;F5H120	Q02790	Peptidyl-prolyl cis-trans isomerase FKBP4;Peptidyl-prolyl cis-trans isomerase FKBP4, N-terminally processed	FKBP4			27	27	27	68.4	68.4	68.4	51.804	0	63.309	9819500000	158	0.454991	0.764402	-0.148641	-0.231949	29.2929	29.0969	28.8455	29.1326	29.3245	29.2241
Color [Black]	Q02809;Q5JXB7;Q5JXB8	Q02809	Procollagen-lysine,2-oxoglutarate 5-dioxygenase 1	PLOD1			17	17	17	32.9	32.9	32.9	83.549	0	20.653	2639200000	71	1.12842	0.538161	0.291584	0.469146	28.4088	28.3184	28.4914	27.9492	28.325	28.0698
Color [Black]	Q02878;F8VZ45;U3KQR5;F8VR69;F8VZA3;F8VWR1;F8VU16	Q02878	60S ribosomal protein L6	RPL6			28	28	28	61.8	61.8	61.8	32.728	0	221.23	58756000000	329	0.564186	0.804171	-0.1194	-0.201017	32.3793	32.4229	32.2712	32.4672	32.3396	32.6247
Color [Black]	Q02880;E9PCY5;H7BZ82	Q02880;E9PCY5	DNA topoisomerase 2-beta;DNA topoisomerase 2	TOP2B			54	54	43	33.3	33.3	26.6	183.26	0	183.84	14837000000	274	0.548488	0.8288	-0.103374	-0.177198	30.5063	30.3255	30.5983	30.5662	30.6251	30.5489
Color [Black]	Q03135;E9PCT5;C9JKI3;P56539	Q03135;E9PCT5;C9JKI3	Caveolin-1;Caveolin	CAV1			10	10	10	45.5	45.5	45.5	20.471	0	48.173	14074000000	88	0.293398	0.579569	-0.453928	-0.402942	29.9668	29.5877	29.8908	29.6169	29.6904	31.4998
Color [Black]	Q03164;E9PR05;H7C5W4;H7BYJ6	Q03164	Histone-lysine N-methyltransferase 2A;MLL cleavage product N320;MLL cleavage product C180	KMT2A			25	25	25	8.5	8.5	8.5	431.76	0	33.679	1759600000	62	1.77442	0.511539	-0.289263	-0.504628	27.5818	27.4633	27.668	27.7873	27.8577	27.9358
Color [Black]	Q03188;H0Y8J2;H0Y9W1	Q03188;H0Y8J2	Centromere protein C	CENPC			15	15	15	20	20	20	106.83	0	11.109	865900000	19	0.138706	0.811783	-0.203869	-0.195381	26.9364	25.4809	26.4348	26.1506	26.1526	27.1606
Color [Black]	Q03252	Q03252	Lamin-B2	LMNB2			21	17	17	35.2	31.5	31.5	69.948	0	28.478	2276200000	84	1.32981	0.523616	-0.297667	-0.49221	27.7085	27.7278	27.8402	28.2282	28.0465	27.8948
Color [Black]	Q03468;D6R9X7	Q03468	DNA excision repair protein ERCC-6	ERCC6			15	15	15	15.3	15.3	15.3	168.41	0	22.356	1822400000	48	0.212321	0.922627	-0.0497487	-0.0841904	27.6936	27.6542	27.5651	27.7203	27.5307	27.8111
Color [Black]	Q03701;C9J9W7	Q03701	CCAAT/enhancer-binding protein zeta	CEBPZ			7	7	7	8.5	8.5	8.5	120.97	0	8.8972	763300000	20	1.15158	0.431154	-0.390625	-0.592289	26.4457	26.0001	26.1698	26.7162	26.6576	26.4137
Color [Black]	Q04637;C9JF13;C9J6B6	Q04637	Eukaryotic translation initiation factor 4 gamma 1	EIF4G1			79	79	1	44.8	44.8	0.5	175.49	0	323.31	70386000000	569	0.11038	0.978406	0.0151609	0.02758	32.7187	32.6074	32.6798	32.6095	32.6228	32.7281
Color [Black]	Q04721	Q04721	Neurogenic locus notch homolog protein 2;Notch 2 extracellular truncation;Notch 2 intracellular domain	NOTCH2			10	10	10	5.7	5.7	5.7	265.4	0	12.895	1493800000	44	1.09961	0.619771	0.218154	0.367705	27.3139	27.4492	27.5286	27.119	27.3473	27.1708
Color [Black]	Q04864	Q04864	Proto-oncogene c-Rel	REL			14	13	13	27.1	25.7	25.7	68.519	0	15.835	2788400000	70	1.13961	0.383602	0.448947	0.655141	27.9497	28.0737	28.4643	27.8244	27.8054	27.5112
Color [Black]	Q04917;A2IDB2;F8WEB6;A2IDB1	Q04917;A2IDB2	14-3-3 protein eta	YWHAH			13	9	9	44.3	37.8	37.8	28.218	0	24.979	3045200000	77	0.498691	0.681851	-0.2102	-0.30728	28.0764	27.9367	27.8134	27.9162	28.0644	28.4766
Color [Black]	Q05209;H3BM04;H0YC15;H0YB59;C9JJC1;C9J1X8;F8WB51	Q05209	Tyrosine-protein phosphatase non-receptor type 12	PTPN12			18	18	18	32.1	32.1	32.1	88.105	0	35.071	3763800000	96	1.7842	0.541682	0.260017	0.459904	28.6299	28.7034	28.5211	28.3163	28.4347	28.3235
Color [Black]	Q5T760;Q05519;Q5T757;B4DWT1;S4R3C4	Q5T760;Q05519;Q5T757	Serine/arginine-rich splicing factor 11	SRSF11			6	6	6	21.1	21.1	21.1	42.316	0	10.388	2395200000	58	0.126655	0.900798	0.078591	0.108045	28.2551	28.3535	28.2319	28.2349	28.5724	27.7975
Color [Black]	Q05655;C9K0E3;C9JZU8;C9J9P1	Q05655	Protein kinase C delta type;Protein kinase C delta type regulatory subunit;Protein kinase C delta type catalytic subunit	PRKCD			9	9	9	12.7	12.7	12.7	77.504	0	12.318	1009800000	45	0.285981	0.920959	0.0499891	0.0876177	26.8112	26.632	26.8368	26.6749	26.6881	26.767
Color [Black]	Q06190	Q06190	Serine/threonine-protein phosphatase 2A regulatory subunit B subunit alpha	PPP2R3A			6	6	6	7.5	7.5	7.5	130.28	0	4.9123	325980000	8	1.17282	0.0994128	1.15036	1.19681	25.5245	25.8077	25.6909	25.4254	24.1656	23.9811
Color [Black]	Q06203;D6RCC8;D6RE15	Q06203	Amidophosphoribosyltransferase	PPAT			5	5	5	13	13	13	57.398	0	5.9899	742590000	26	0.429822	0.866405	0.0815086	0.140269	26.0103	26.2498	26.1138	26.1269	26.0074	25.9952
Color [Black]	Q06210;E5RJP4	Q06210	Glutamine--fructose-6-phosphate aminotransferase [isomerizing] 1	GFPT1			51	51	44	71.2	71.2	61.4	78.806	0	323.31	64609000000	594	2.00911	0.552213	0.248951	0.449576	32.8108	32.7484	32.7267	32.6061	32.4828	32.4502
Color [Black]	Q06323;H0YLU2;H0YKK6	Q06323;H0YLU2;H0YKK6	Proteasome activator complex subunit 1	PSME1			10	10	10	38.2	38.2	38.2	28.723	0	11.639	2252500000	60	0.127104	0.900913	-0.0731684	-0.102905	27.8697	27.3237	27.7392	27.8317	27.4541	27.8664
Color [Black]	Q06587	Q06587	E3 ubiquitin-protein ligase RING1	RING1			9	9	7	26.8	26.8	23.2	42.429	0	33.179	4701900000	85	0.294231	0.883037	-0.0765476	-0.126442	28.9818	29.0984	29.1093	29.2062	29.2646	28.9483
Color [Black]	Q06830;A0A0A0MSI0;A0A0A0MRQ5	Q06830;A0A0A0MSI0	Peroxiredoxin-1	PRDX1			28	28	24	80.4	80.4	76.9	22.11	0	122.12	345190000000	473	0.179826	0.903001	-0.0642878	-0.101089	36.0424	35.8032	35.7962	35.8886	35.7902	36.1559
Color [Black]	Q07065;H3BUW6	Q07065	Cytoskeleton-associated protein 4	CKAP4			34	34	33	68.8	68.8	67.6	66.022	0	323.31	15304000000	245	1.8372	0.453791	0.329835	0.568728	31.2961	31.2525	31.2224	30.9596	31.0414	30.7805
Color [Black]	Q07666;Q5VWX1;O75525	Q07666	KH domain-containing, RNA-binding, signal transduction-associated protein 1	KHDRBS1			14	14	14	33.9	33.9	33.9	48.227	0	99.466	29038000000	174	0.831502	0.478092	-0.387634	-0.54126	31.3861	32.0401	31.574	31.8671	32.1705	32.1255
Color [Black]	Q08211	Q08211	ATP-dependent RNA helicase A	DHX9			61	61	61	47.4	47.4	47.4	140.96	0	323.31	94576000000	687	1.67558	0.555622	-0.25161	-0.44276	33.3612	33.2594	33.4724	33.611	33.6696	33.5673
Color [Black]	Q08378;A0A087WV43	Q08378	Golgin subfamily A member 3	GOLGA3			45	45	45	37	37	37	167.35	0	100.92	6660100000	196	0.110281	0.949171	0.0360069	0.0582498	29.109	29.3449	29.1003	29.0914	29.0354	29.3193
Color [Black]	Q08379;A0A087WYC0	Q08379	Golgin subfamily A member 2	GOLGA2			35	35	23	39.8	39.8	25.9	113.08	0	174.36	10399000000	182	0.0810359	0.948437	0.0386918	0.0578668	29.5294	29.7844	29.6207	29.4494	29.4605	29.9086
Color [Black]	Q08380;K7ESM3;K7EKQ5;K7EP36;K7EQT9;K7ES75;K7EN99;K7ERZ6;K7EJY8;K7EJD3	Q08380	Galectin-3-binding protein	LGALS3BP			9	9	9	22.2	22.2	22.2	65.33	0	23.661	3559500000	66	0.269918	0.736378	0.205493	0.255337	29.1353	28.7978	28.5764	28.7118	29.0317	28.1495
Color [Black]	Q08945;E9PMD4;A0A0U1RRK2;E9PPZ7	Q08945	FACT complex subunit SSRP1	SSRP1			14	14	14	20.9	20.9	20.9	81.074	0	15.362	2455400000	53	1.49154	0.551984	-0.259979	-0.447692	28.1365	27.9425	28.037	28.4122	28.2208	28.2629
Color [Black]	Q08AD1;H0Y4Z1	Q08AD1	Calmodulin-regulated spectrin-associated protein 2	CAMSAP2			21	21	21	20.4	20.4	20.4	168.09	0	32.408	4612100000	108	1.3372	0.553494	0.263873	0.445495	28.7847	28.8997	28.7944	28.6863	28.6004	28.4005
Color [Black]	Q08J23;A0A140T9Y7	Q08J23	tRNA (cytosine(34)-C(5))-methyltransferase	NSUN2			44	44	44	62.2	62.2	62.2	86.47	0	323.31	30590000000	383	0.1461	0.957558	0.0271015	0.0476341	31.7263	31.7532	31.6882	31.8159	31.6833	31.5871
Color [Black]	Q09028;H0YF10;H0YCT5;H0YDK2;H0YEU5;E9PNS6;E9PND5;C9JPP3	Q09028	Histone-binding protein RBBP4	RBBP4			15	6	6	46.8	36.5	36.5	47.655	0	28.973	2982600000	30	0.160682	0.862092	-0.108575	-0.14405	28.3379	28.1041	28.7859	28.7372	28.6006	28.2158
Color [Black]	Q09161;X6R941	Q09161	Nuclear cap-binding protein subunit 1	NCBP1			13	13	13	20.1	20.1	20.1	91.838	0	31.778	2133500000	60	0.596037	0.388008	-0.640059	-0.652929	27.6104	27.4804	27.7313	27.6693	27.8841	29.1889
Color [Black]	Q09472;A0A0U1RR87	Q09472	Histone acetyltransferase p300	EP300			24	13	13	11.9	7.2	7.2	264.16	0	18.328	1236100000	45	0.487249	0.620026	-0.274326	-0.368189	27.0784	27.1764	26.8306	27.4875	27.5608	26.8599
Color [Black]	Q09666;E9PJZ0;E9PKR9;E9PJC6;E9PLK4;E9PQE3	Q09666	Neuroblast differentiation-associated protein AHNAK	AHNAK			416	416	414	84.4	84.4	84.4	629.09	0	323.31	477830000000	4113	1.38894	0.681197	0.171665	0.307835	35.6478	35.5794	35.5074	35.4881	35.3585	35.3731
Color [Black]	Q0JRZ9;H7BXJ4;H0YAE2	Q0JRZ9;H7BXJ4	F-BAR domain only protein 2	FCHO2			14	14	14	25.9	25.9	25.9	88.923	0	53.162	1693800000	38	0.816334	0.159627	1.30467	1.05221	27.9231	27.148	28.073	26.9692	27.2082	25.0527
Color [Black]	Q10570;A0A087X101;E9PIM1;A0A087WTV4	Q10570	Cleavage and polyadenylation specificity factor subunit 1	CPSF1			27	27	27	23.1	23.1	23.1	160.88	0	41.702	3743600000	96	3.23563	0.25494	-0.446661	-0.819476	28.756	28.6852	28.6175	29.1734	29.1203	29.1049
Color [Black]	Q10589	Q10589	Bone marrow stromal antigen 2	BST2			3	3	3	18.3	18.3	18.3	19.769	0	16.253	2161600000	33	1.4589	0.248435	0.569165	0.835637	28.4299	28.3906	28.4103	27.6605	28.2026	27.6602
Color [Black]	Q12768;E7EQI7;E5RFU6	Q12768;E7EQI7	WASH complex subunit strumpellin	KIAA0196			5	5	5	5.2	5.2	5.2	134.28	0	6.0143	661610000	14	0.578184	0.373574	0.680812	0.664479	25.655	25.8111	25.7735	26.0859	24.3598	24.7515
Color [Black]	Q12769;G3V198;E9PR16;E9PSI3	Q12769;G3V198;E9PR16	Nuclear pore complex protein Nup160	NUP160			26	26	26	24.3	24.3	24.3	162.12	0	107.64	5591900000	128	0.507752	0.8318	-0.101631	-0.172952	29.3649	29.3393	29.13	29.3509	29.4702	29.3179
Color [Black]	Q12774;H0Y895;A5YM69;C9J591	Q12774;H0Y895	Rho guanine nucleotide exchange factor 5	ARHGEF5			48	48	48	39.1	39.1	39.1	176.8	0	144.13	11289000000	296	1.42445	0.434109	0.365138	0.589601	30.4268	30.5003	30.5384	29.9221	30.1287	30.3194
Color [Black]	Q12788;J3KNP2;A0A087WYP7	Q12788;J3KNP2	Transducin beta-like protein 3	TBL3			13	13	13	22.8	22.8	22.8	89.034	0	32.735	2443000000	64	0.0910659	0.954633	-0.0301647	-0.0488104	28.1739	27.9769	27.9432	28.2483	27.9603	27.9759
Color [Black]	Q12789;H3BRD0;H3BU37;I3L1Z3	Q12789	General transcription factor 3C polypeptide 1	GTF3C1			74	74	70	41.3	41.3	39.7	238.87	0	167.35	20152000000	392	1.39582	0.627185	-0.202845	-0.357273	31.057	31.2344	31.2637	31.3499	31.3934	31.4203
Color [Black]	Q12792;F8VS81	Q12792;F8VS81	Twinfilin-1	TWF1			10	8	8	25.7	21.7	21.7	40.282	0	14.448	1979400000	46	0.0881041	0.923375	0.0630366	0.0835765	28.013	27.3714	27.8675	27.7859	27.3674	27.9095
Color [Black]	Q12800;F8VWL0;F8VX55;C9JWL3;Q9NZI6	Q12800;F8VWL0;F8VX55	Alpha-globin transcription factor CP2	TFCP2			6	6	5	15.3	15.3	11.8	57.255	0	51.694	1942800000	52	0.212187	0.809604	0.155196	0.198017	27.6361	27.3315	27.3572	27.6561	27.434	26.7691
Color [Black]	Q12802;H0YMW2;A0A087WTD7;A8MYJ1;A0A087WY36;H0YLH1;A0A087WX73;A0A087X047;H0YK84	Q12802;H0YMW2;A0A087WTD7;A8MYJ1	A-kinase anchor protein 13	AKAP13			85	85	85	44.2	44.2	44.2	307.55	0	323.31	40951000000	695	1.01952	0.568616	0.259382	0.418746	31.9932	32.0557	31.9842	31.9465	31.7673	31.5411
Color [Black]	Q12824;G5E975;B5MCL5;C9JTA6;A0A0G2JSE9;A0A0U1RRB8;A0A0U1RQQ2	Q12824;G5E975;B5MCL5;C9JTA6;A0A0G2JSE9	SWI/SNF-related matrix-associated actin-dependent regulator of chromatin subfamily B member 1	SMARCB1			14	14	14	46.5	46.5	46.5	44.141	0	206.13	5342200000	71	1.6942	0.27652	-0.503976	-0.793715	29.3048	29.3327	29.2562	29.6605	29.6773	30.0679
Color [Black]	Q12830;E7ETD6;F5GXF5;A0A0A0MR81;E9PE19;J3QQQ8;J3KSK9;J3QQK4;J3KSY0;F5H176	Q12830;E7ETD6;F5GXF5	Nucleosome-remodeling factor subunit BPTF	BPTF			45	45	45	19.8	19.8	19.8	338.26	0	130.77	7260200000	170	0.37602	0.819494	-0.115668	-0.183882	29.4576	29.3984	29.5199	29.4904	29.4138	29.8187
Color [Black]	Q12872;H0YFR9	Q12872	Splicing factor, suppressor of white-apricot homolog	SFSWAP			8	8	8	7.9	7.9	7.9	104.82	0	4.9698	493940000	14	0.128767	0.79682	0.253586	0.207376	25.9798	26.364	25.9756	26.3488	26.7596	24.4503
Color [Black]	Q12873;H7C2H0	Q12873	Chromodomain-helicase-DNA-binding protein 3	CHD3			42	27	20	26.6	20	14.6	226.59	0	49.863	3868000000	122	0.935664	0.591066	-0.239392	-0.386347	28.7518	28.4311	28.7269	28.8696	28.9844	28.7739
Color [Black]	Q12874	Q12874	Splicing factor 3A subunit 3	SF3A3			6	6	6	16.4	16.4	16.4	58.848	0	10.475	1047900000	30	2.55339	0.0734026	-0.823132	-1.31592	26.4335	26.7104	26.6755	27.2542	27.5555	27.4792
Color [Black]	Q12888;A6NNK5;C9JXV0;H7BZY0;H7C3N7;M0R142;H7C151;H7C495	Q12888;A6NNK5	Tumor suppressor p53-binding protein 1	TP53BP1			91	91	91	52.8	52.8	52.8	213.57	0	323.31	49156000000	647	1.25262	0.662866	-0.184705	-0.324489	32.4273	32.3128	32.2458	32.5968	32.4986	32.4446
Color [Black]	Q12899;A2AE48;A0A0G2JIW2;A2AE50;Q5SPU2	Q12899;A2AE48;A0A0G2JIW2	Tripartite motif-containing protein 26	TRIM26			8	8	8	19.1	19.1	19.1	62.165	0	9.984	1045000000	23	0.161104	0.827066	-0.153068	-0.178636	26.4879	26.4079	25.4503	26.2666	26.4901	26.0485
Color [Black]	Q12904;D6R937	Q12904;D6R937	Aminoacyl tRNA synthase complex-interacting multifunctional protein 1;Endothelial monocyte-activating polypeptide 2	AIMP1			22	22	22	76.6	76.6	76.6	34.352	0	323.31	35276000000	317	0.0934796	0.962945	0.0257956	0.0431004	31.6772	31.618	31.6832	31.749	31.7095	31.4424
Color [Black]	Q12905;B4DY09;X6R6Z1;A0A0A0MRL0	Q12905;B4DY09	Interleukin enhancer-binding factor 2	ILF2			23	23	23	63.6	63.6	63.6	43.062	0	93.071	27350000000	272	1.37171	0.516619	-0.301858	-0.500795	31.6864	31.5618	31.6571	32.0457	32.0188	31.7463
Color [Black]	Q12906;K7EKJ9;K7EQR9;K7EKY0;K7ER69;K7EPG3;K7ERM6;K7ENK6;K7EM82;K7EJ09;K7ELV3;K7EQ75	Q12906	Interleukin enhancer-binding factor 3	ILF3			44	44	40	58.3	58.3	56.4	95.337	0	304.58	51244000000	430	1.66052	0.473547	-0.325012	-0.551667	32.5745	32.3512	32.5643	32.776	32.7646	32.9243
Color [Black]	Q12931;I3L0K7;I3L239;I3L2D5;I3L253	Q12931;I3L0K7	Heat shock protein 75 kDa, mitochondrial	TRAP1			31	31	31	51.3	51.3	51.3	80.109	0	200.24	15053000000	214	0.161614	0.930335	-0.0456327	-0.0752901	30.7982	30.8265	30.7269	30.962	30.8973	30.6292
Color [Black]	Q12965;H0YNQ8;O00160;H0YN00;H0YLJ4;H0YLE5;M0QXU2	Q12965	Unconventional myosin-Ie	MYO1E			35	35	35	37.4	37.4	37.4	127.06	0	91.695	12144000000	200	2.5781	0.135262	0.663684	1.10675	30.3471	30.1349	30.4386	29.6722	29.6987	29.5587
Color [Black]	Q12986	Q12986	Transcriptional repressor NF-X1	NFX1			17	17	17	19.5	19.5	19.5	124.39	0	71.221	2469800000	77	0.648658	0.707123	0.174367	0.280561	28.0377	28.2082	28.0129	27.7042	28.0406	27.9909
Color [Black]	Q13042;Q5T8C6	Q13042;Q5T8C6	Cell division cycle protein 16 homolog	CDC16			8	8	8	18.1	18.1	18.1	71.655	0	94.44	1852800000	52	0.564831	0.531074	-0.38502	-0.479626	27.1786	27.5031	27.4988	27.6455	27.3684	28.3215
Color [Black]	Q13045;J3QLR6;K7EQZ7;J3QQQ2;J3QQU5;J3KT47;J3KS39;K7EP37;K7EP27	Q13045	Protein flightless-1 homolog	FLII			36	36	22	35.2	35.2	23.2	144.75	0	147.56	9232500000	203	0.210717	0.923513	0.0499541	0.0843975	29.6246	29.7539	29.7697	29.7762	29.5115	29.7107
Color [Black]	Q13057;K7ES73;K7EN91;K7EQ60;K7ESK6;K7EP09;K7EPC2;K7EPT0	Q13057	Bifunctional coenzyme A synthase;Phosphopantetheine adenylyltransferase;Dephospho-CoA kinase	COASY			15	15	15	35.6	35.6	35.6	62.328	0	39.517	5227600000	93	1.29041	0.696826	0.163542	0.292346	28.9846	28.9041	28.8432	28.8045	28.6628	28.7739
Color [Black]	Q13085;Q59FY4;A0A0C4DGT1;A0A087X0W4;A0A087WWN5;A0A087WYK6;S4R3S7;A0A087WVR6;A0A087X2F8;A0A087X126;A0A087WYS8	Q13085;Q59FY4	Acetyl-CoA carboxylase 1;Biotin carboxylase	ACACA			175	175	158	69.7	69.7	63.2	265.55	0	323.31	310170000000	2001	0.849798	0.569246	-0.26999	-0.416921	35.4206	35.001	35.4171	35.4861	35.6454	35.5172
Color [Black]	Q13111;K7EPA1;K7EJF1	Q13111	Chromatin assembly factor 1 subunit A	CHAF1A			14	14	14	17.8	17.8	17.8	106.92	0	55.919	2204700000	58	0.0228545	0.980312	0.0167058	0.0224489	27.5589	27.9502	27.4256	27.7287	27.8893	27.2666
Color [Black]	Q13123;E7EQZ7;D6REL4;D6RCQ4;D6RAY9	Q13123;E7EQZ7;D6REL4	Protein Red	IK			11	11	11	24.6	24.6	24.6	65.601	0	7.9256	1057200000	32	0.308964	0.795955	0.142501	0.207084	27.1999	27.4599	26.9574	27.1812	27.1847	26.8237
Color [Black]	Q13129	Q13129	Zinc finger protein Rlf	RLF			10	10	10	6.1	6.1	6.1	217.95	0	12.614	661160000	32	0.994296	0.195111	-0.891345	-0.968421	25.7471	25.595	26.0583	26.4178	26.1815	27.4751
Color [Black]	Q13131;Q96E92	Q13131	5-AMP-activated protein kinase catalytic subunit alpha-1	PRKAA1			16	16	13	36.7	36.7	27.7	64.009	0	61.947	5410000000	115	1.48135	0.564037	0.243198	0.422159	29.1786	29.3289	29.3554	28.9397	29.0894	29.1041
Color [Black]	Q13136;E9PJZ7;H0YDW2;H0YEF9;H0YD72;A0A1B0GVT3;E9PPF6;H0YHK3;G3V200;O75334;E9PID5;H0YH95;M0QZB5;B1APN9;O75335;R4GNF1;H0YIJ4;H0YHJ4;R4GN36;O75145	Q13136	Liprin-alpha-1	PPFIA1			30	30	30	35.1	35.1	35.1	135.78	0	95.473	6126200000	161	0.61363	0.274564	0.944054	0.792903	29.34	29.2379	29.2213	28.84	29.1707	26.9564
Color [Black]	Q13148;A0A087WX29;B1AKP7;G3V162;A0A087X260;A0A087WYY0;K7EJM5;K7EN94;A0A087WXQ5;A0A087WV68;A0A087WW61;A0A087WX67;A0A087WXV3;A0A087WZC9;A0A087WTZ4;K7EL26;K7EJ99;A0A0A0MSV7;A0A087WYE7	Q13148;A0A087WX29;B1AKP7;G3V162;A0A087X260;A0A087WYY0;K7EJM5;K7EN94;A0A087WXQ5;A0A087WV68	TAR DNA-binding protein 43	TARDBP			12	12	12	29.5	29.5	29.5	44.739	0	97.733	10752000000	137	0.0583304	0.954039	-0.0375392	-0.0519431	30.099	30.1167	30.0596	30.1213	30.5178	29.7487
Color [Black]	Q13151	Q13151	Heterogeneous nuclear ribonucleoprotein A0	HNRNPA0			21	21	21	55.1	55.1	55.1	30.84	0	225.17	28414000000	213	0.680514	0.279386	-0.827197	-0.785946	31.3958	30.9544	31.4184	31.5941	31.5108	33.1452
Color [Black]	Q13155;A8MU58	Q13155;A8MU58	Aminoacyl tRNA synthase complex-interacting multifunctional protein 2	AIMP2			18	18	6	69.7	69.7	31.9	35.348	0	169.71	15294000000	131	0.00291356	0.995758	0.00278918	0.00343132	30.7388	30.2961	30.3688	30.7108	29.9041	30.7805
Color [Black]	Q13162;H7C3T4;A6NG45;A6NJJ0	Q13162;H7C3T4	Peroxiredoxin-4	PRDX4			13	10	10	57.9	50.9	50.9	30.54	0	23.671	1373000000	32	0.310785	0.526609	-0.669708	-0.485401	27.0156	27.4944	27.0989	27.474	26.6102	29.5339
Color [Black]	Q13177;H7C1X3;B1AKS5	Q13177	Serine/threonine-protein kinase PAK 2;PAK-2p27;PAK-2p34	PAK2			16	16	10	52.3	52.3	38.5	58.042	0	47.764	3805300000	79	0.121546	0.91127	0.0661945	0.0947254	28.3756	28.1667	28.6484	28.5219	28.4163	28.054
Color [Black]	Q13185;S4R2Y4	Q13185;S4R2Y4	Chromobox protein homolog 3	CBX3			7	7	3	43.2	43.2	19.7	20.811	0	115	11286000000	90	0.5364	0.669554	-0.219194	-0.322229	30.3185	30.0765	30.2878	30.6357	30.5832	30.1214
Color [Black]	Q13188;E5RFQ9;A0A087WZ06	Q13188;E5RFQ9;A0A087WZ06	Serine/threonine-protein kinase 3;Serine/threonine-protein kinase 3 36kDa subunit;Serine/threonine-protein kinase 3 20kDa subunit	STK3			10	10	5	22.4	22.4	12.2	56.3	0	17.856	1579600000	45	0.147292	0.862731	-0.112356	-0.143351	27.3399	26.9938	27.2073	27.0209	27.0339	27.8232
Color [Black]	Q13191;B5MC15;Q68CY2;E9PHA9;C9JU85;C9JRB3	Q13191;B5MC15	E3 ubiquitin-protein ligase CBL-B	CBLB			8	6	6	9.1	7.9	7.9	109.45	0	5.7694	791690000	9	0.877562	0.234091	0.80552	0.868568	26.9487	26.6033	26.6561	26.5908	25.1686	26.0322
Color [Black]	Q13200;H7C1H2;C9JPC0;H7C2Q3;F8WBS8	Q13200	26S proteasome non-ATPase regulatory subunit 2	PSMD2			30	30	30	39.1	39.1	39.1	100.2	0	97.954	19719000000	228	0.158221	0.919686	-0.0565898	-0.0892475	31.0125	30.6982	30.726	30.9344	30.9789	30.693
Color [Black]	Q13228;A6PVX1;H0Y532;F2Z2W8;F8WCR4;C9JVL0	Q13228;A6PVX1	Selenium-binding protein 1	SELENBP1			21	21	21	55.3	55.3	55.3	52.39	0	50.56	6799100000	160	0.17709	0.864176	0.102339	0.142261	29.4075	29.22	29.231	29.1165	28.857	29.5779
Color [Black]	Q13242;H0YIB4;S4R3G0	Q13242;H0YIB4;S4R3G0	Serine/arginine-rich splicing factor 9	SRSF9			8	7	7	34.4	31.2	31.2	25.542	0	5.1794	1318600000	25	0.514298	0.57516	-0.311087	-0.406504	27.375	26.5901	26.8477	27.1029	27.5088	27.1343
Color [Black]	Q13247;A0A0D9SEM4;B4DJK0;B4DUA4	Q13247	Serine/arginine-rich splicing factor 6	SRSF6			7	7	5	17.2	17.2	14.5	39.586	0	36.394	4197500000	77	1.78983	0.421153	-0.361128	-0.611624	28.5199	28.5402	28.4137	28.8773	28.7005	28.9795
Color [Black]	Q13263;M0R0K9;M0R3C0;M0R2I3	Q13263	Transcription intermediary factor 1-beta	TRIM28			31	31	31	44.1	44.1	44.1	88.549	0	118.24	20678000000	265	0.782956	0.698596	-0.175512	-0.290875	30.9066	30.9951	30.9981	31.1524	31.3081	30.9658
Color [Black]	Q13283;E5RIZ6;E5RH42;E5RJU8;E5RI46;E5RIF8;E5RH00	Q13283;E5RIZ6	Ras GTPase-activating protein-binding protein 1	G3BP1			19	17	17	53	49.6	49.6	52.164	0	97.197	14795000000	138	0.0848022	0.942428	0.0446657	0.0650503	30.0608	30.1413	29.9432	30.2008	30.1611	29.6494
Color [Black]	Q13310;B1ANR0;H0YEQ8;B1ANR1	Q13310;B1ANR0	Polyadenylate-binding protein 4;Polyadenylate-binding protein	PABPC4			50	33	2	57.9	38.5	3.6	70.782	0	323.31	66390000000	448	0.0800843	0.95936	-0.0292702	-0.0465358	32.774	32.6453	32.6156	32.7062	32.9152	32.5013
Color [Black]	Q13315;E9PIN0;E9PRG7;Q6P7P1;M0QXY8;E9PIQ5;H0YDU7;A0A087X0E9	Q13315	Serine-protein kinase ATM	ATM			31	31	31	12	12	12	350.68	0	40.149	2835500000	117	0.646876	0.765822	0.138632	0.23228	28.4827	28.4939	28.2499	28.175	28.3664	28.2693
Color [Black]	Q13330;E7ESY4;H0Y4T7;F8W9Y9;H7C3F3;H0YIT0	Q13330;E7ESY4;H0Y4T7	Metastasis-associated protein MTA1	MTA1			20	16	12	35.9	29.4	22.4	80.785	0	60.008	4110800000	77	0.0623417	0.955238	-0.0350246	-0.0503853	28.7543	28.476	29.0861	28.8664	28.9128	28.6422
Color [Black]	Q13332;Q8NHS7	Q13332	Receptor-type tyrosine-protein phosphatase S	PTPRS			13	10	3	11.1	8.8	2.6	217.04	0	11.612	1034500000	31	0.541529	0.397573	0.684707	0.646914	26.4239	26.9905	26.7718	26.482	26.6676	24.9824
Color [Black]	Q13347;Q5TFK1	Q13347	Eukaryotic translation initiation factor 3 subunit I	EIF3I			23	23	23	77.8	77.8	77.8	36.501	0	97.721	20770000000	203	0.274629	0.910253	0.0555528	0.0955872	30.5841	30.733	30.7029	30.6588	30.7082	30.4864
Color [Black]	Q13370	Q13370	cGMP-inhibited 3,5-cyclic phosphodiesterase B	PDE3B			6	4	4	8.9	6.8	6.8	124.33	0	7.1825	407470000	18	0.438008	0.551504	0.402365	0.450135	26.2171	25.169	25.7968	25.6715	25.4641	24.8403
Color [Black]	Q13395	Q13395	Probable methyltransferase TARBP1	TARBP1			13	13	13	10.9	10.9	10.9	181.67	0	11.362	840730000	33	1.02308	0.619112	0.221455	0.368097	26.6393	26.444	26.535	26.3768	26.1514	26.4258
Color [Black]	Q13409;E7EQL5;E9PGG1;E7EUM4;E7ERR6;E7ERH4;E7ET01;E7ETL8;E7EQU2;E7ESD3;E7EMU4;E7EV09;E7EU01	Q13409;E7EQL5	Cytoplasmic dynein 1 intermediate chain 2	DYNC1I2			9	9	9	17.9	17.9	17.9	71.456	0	20.693	1110000000	40	1.51925	0.572228	0.234689	0.410754	26.7971	26.9648	26.9671	26.6157	26.7607	26.6486
Color [Black]	Q13425;H0YCS0;A0A140TA73;A0A0G2JM75;J3KT21;H7BY41	Q13425;H0YCS0;A0A140TA73	Beta-2-syntrophin	SNTB2			16	16	15	33.7	33.7	31.9	57.949	0	26.775	3484300000	104	1.43963	0.5023	0.306098	0.511145	28.6659	28.6268	28.8286	28.5426	28.3835	28.277
Color [Black]	Q13428;H0YA99;H0YAB7	Q13428	Treacle protein	TCOF1			43	43	4	32.5	32.5	4.5	152.1	0	115.13	11075000000	257	0.387894	0.813458	-0.121688	-0.192488	29.7614	30.2107	29.9954	30.0683	30.1561	30.1082
Color [Black]	Q13435;E9PPJ0;H0YCG1;E9PJ04;E9PJT3;H0YEX5;E9PIL8	Q13435;E9PPJ0	Splicing factor 3B subunit 2	SF3B2			39	39	39	50.6	50.6	50.6	100.23	0	160.31	14694000000	251	0.943981	0.523125	-0.325441	-0.492141	30.7037	30.6351	30.6258	31.0994	31.1768	30.6647
Color [Black]	Q13439;H0Y6I0;C9JHJ5;E7EVX2;A0A087WTW2;Q86W71	Q13439;H0Y6I0	Golgin subfamily A member 4	GOLGA4			66	66	66	34.3	34.3	34.3	261.14	0	298.37	10045000000	264	0.240758	0.943541	0.035305	0.0632914	29.5815	29.7154	29.611	29.5611	29.6829	29.558
Color [Black]	Q13442	Q13442	28 kDa heat- and acid-stable phosphoprotein	PDAP1			2	2	2	17.7	17.7	17.7	20.63	0	3.3821	59607000	7	0.481608	0.372462	-0.849111	-0.670607	21.7647	21.6062	21.7948	21.7159	21.9019	24.0951
Color [Black]	Q13464;A0A0U1RQV4	Q13464;A0A0U1RQV4	Rho-associated protein kinase 1	ROCK1			27	21	21	26.3	22.2	22.2	158.17	0	53.033	2925700000	100	0.868539	0.193551	1.0166	0.973192	27.7185	28.1942	28.5155	27.4315	27.7853	26.1616
[truncated: 1,103 more rows]

## Sheet: BP1_GRB2
Symbol color	Protein IDs	Majority protein IDs	Protein names	Gene names	Student's T-test Significant LFQ intensity BP1_GRB2_EGF_LFQ intensity BP1_GRB2	Student's T-test significant	Peptides	Razor + unique peptides	Unique peptides	Sequence coverage [%]	Unique + razor sequence coverage [%]	Unique sequence coverage [%]	Mol. weight [kDa]	Q-value	Score	Intensity	MS/MS count	-Log Student's T-test p-value LFQ intensity BP1_GRB2_EGF_LFQ intensity BP1_GRB2	Student's T-test q-value LFQ intensity BP1_GRB2_EGF_LFQ intensity BP1_GRB2	Student's T-test Difference LFQ intensity BP1_GRB2_EGF_LFQ intensity BP1_GRB2	Student's T-test Test statistic LFQ intensity BP1_GRB2_EGF_LFQ intensity BP1_GRB2	LFQ intensity BP1_GRB2_EGF_1 (Log2 transformed)	LFQ intensity BP1_GRB2_EGF_2 (Log2 transformed)	LFQ intensity BP1_GRB2_EGF_3 (Log2 transformed)	LFQ intensity BP1_GRB2_1 (Log2 transformed)	LFQ intensity BP1_ GRB2_2 (Log2 transformed)	LFQ intensity BP1_GRB2_3 (Log2 transformed)
[truncated: 2,820 more rows]
