# Supplementary material for: Spatiotemporal profiling of cytosolic signaling complexes in living cells by selective proximity proteomics
Source: Nat Commun. 2021 Jan 4;12:71. doi: 10.1038/s41467-020-20367-x (PMC7782698; doi:10.1038/s41467-020-20367-x)
Supplement: Supplementary file 16 — Source Data [file 41467_2020_20367_MOESM16_ESM.zip › NCOMMS-20-22505C_sd/Figure 2d.xlsx]

## Sheet: Sheet1
Majority protein IDs	Gene names	Bait	Signifiacnt in	Classification	Reported
Q9Y5K6	CD2AP	GRB2	BP5 and BP1	Adapter molecule	Yes
P29353;X6R6D0;H0Y539	SHC1	GRB2	BP5 and BP1	Adapter molecule	Yes
O00401	WASL	GRB2	BP5 and BP1	Cytoskeletal associated protein	Yes
P52735	VAV2	GRB2	BP5 and BP1	GTPase regulators	Yes
P42336	PIK3CA	GRB2	BP5 and BP1	Lipid signaling	Yes
P42338;H0Y871	PIK3CB	GRB2	BP5 and BP1	Lipid signaling	Yes
O00459;E9PFP1	PIK3R2	GRB2	BP5 and BP1	Lipid signaling	Yes
F6TDL0;Q92569;Q5T4P3	PIK3R3	GRB2	BP5 and BP1	Lipid signaling	Yes
P00533;E9PFD7;Q504U8	EGFR	GRB2	BP5 and BP1	Membrane protein	Yes
Q06124	PTPN11	GRB2	BP5 and BP1	Phosphatase	Yes
P22681;A0A1B0GW38;A0A0U1RQX8;A0A0U1RR39	CBL	GRB2	BP5 and BP1	Ubiquitination	Yes
P46109	CRKL	GRB2	BP5	Adapter molecule	Yes
Q8WU20	FRS2	GRB2	BP5	Adapter molecule	Yes
Q9UQC2	GAB2	GRB2	BP5	Adapter molecule	Yes
A0A087WVF7;Q9NZM3;E7EPJ2	ITSN2	GRB2	BP5	Adapter molecule	Yes
Q5JPT2;Q96B97	SH3KBP1	GRB2	BP5	Adapter molecule	Yes
Q8TF74	WIPF2	GRB2	BP5	Cytoskeletal associated protein	Yes
A0A096LNH6;Q14185	DOCK1	GRB2	BP5	GTPase regulators	Yes
H0Y599;Q8N1I0;H0Y7H7	DOCK4	GRB2	BP5	GTPase regulators	Yes
G5E9C8;Q07889	SOS1	GRB2	BP5	GTPase regulators	Yes
P41240	CSK	GRB2	BP5	kinase	Yes
P04626;B4DTR1;J3QLU9	ERBB2	GRB2	BP5	Membrane protein	Yes
O75822	EIF3J	GRB2	BP5	Others	Yes
Q10567;C9J1E7	AP1B1	GRB2	BP5	Trafficking	Yes
Q8IVM0	CCDC50	GRB2	BP5	Ubiquitination	Yes
P06241;E5RFS5	FYN	GRB2	BP5	kinase	Yes
P46108;I3L297	CRK	GRB2	BP5 and BP1	Adapter molecule
E7EQR4;P15311	EZR	GRB2	BP5 and BP1	Cytoskeletal associated protein
Q9C0B5;H0YEF4	ZDHHC5	GRB2	BP5 and BP1	Membrane protein
Q8TF42	UBASH3B	GRB2	BP5 and BP1	Ubiquitination
Q92625	ANKS1A	GRB2	BP5	Adapter molecule
Q9BXS5;E7ENJ6;K7EJL1	AP1M1	GRB2	BP5	Adapter molecule
Q9UQB8	BAIAP2	GRB2	BP5	Adapter molecule
Q8IY22;A0A087WU05;A0A087WY48	CMIP	GRB2	BP5	Adapter molecule
C9K0J5;Q70E73;C9J164	RAPH1	GRB2	BP5	Cytoskeletal associated protein
K7EQ71;K7EKI8;O60437	PPL	GRB2	BP5	Cytoskeletal associated protein
A0A0A0MRE5;Q9ULH1;H0YBF7	ASAP1	GRB2	BP5	GTPase regulators
H0Y3A3;Q5VWQ8	DAB2IP	GRB2	BP5	GTPase regulators
Q14161;R4GNG3;F8VXI9;F8WAK2	GIT2	GRB2	BP5	GTPase regulators
A0A087WXN9;Q765P7	MTSS1L	GRB2	BP5	GTPase regulators
Q9HA65;M0R2L2	TBC1D17	GRB2	BP5	GTPase regulators
X6RAB3;Q92738	USP6NL	GRB2	BP5	GTPase regulators
O94804	STK10	GRB2	BP5	Kinase
Q9Y6N7;A0A087WTM1;A0A0A0MSX4;A0A087WZ85	ROBO1	GRB2	BP5	Membrane protein
C9JC03;A0A024R571;Q9H4M9;C9J2Z4;C9JDQ8	EHD1	GRB2	BP5	Others
Q9UIC8;I3L4A2;I3L2E3	LCMT1	GRB2	BP5	Others
Q8IZ21	PHACTR4	GRB2	BP5	Others
Q9Y6A5	TACC3	GRB2	BP5	Others
A0A0C4DGS1;P39656;U3KQ84	DDOST	GRB2	BP5	Others
Q9ULH7	MKL2	GRB2	BP5	Others
Q9BXS6	NUSAP1	GRB2	BP5	Others
G3V5Y4;F6S9Y6;G3V524;G3V2Q5;Q9NZ32	ACTR10	GRB2	BP5	Others
O15357;A0A0A0MTP6	INPPL1	GRB2	BP5	phosphatase
Q9BPZ7;H0Y866;E9PGB8;B1AMA5	MAPKAP1	GRB2	BP5	Trafficking
O75083;D6RD66	WDR1	GRB2	BP5	Trafficking
O00161;H3BM38;H3BNE1;H3BR18;H3BPJ0;H3BP15;H3BQY9	SNAP23	GRB2	BP5	Trafficking
Q9Y5X2;C9J014;C9J271;C9J8E6	SNX8	GRB2	BP5	Trafficking
Q5T447	HECTD3	GRB2	BP5	Ubiquitination
Q9H871;D6RER3;D6RIF9;F5H6G4;Q96G75	RMND5A;RMND5B	GRB2	BP5	Ubiquitination
Q9H089;F8WFC6	LSG1	GRB2	BP1	Others
Q96J84;B4DN67;Q5W0G0;Q5W0F9	KIRREL	GRB2	BP1	Others
F5H527;Q76I76	SSH2	GRB2	BP1	Others
P26038	MSN	GRB2	BP1	Others
Q9H8H0;J3QLQ6	NOL11	GRB2	BP1	Others
A0A0X1KG68;Q5XG87	PAPD7	GRB2	BP1	Others
P32004	L1CAM	GRB2	BP1	Others
Q5VT79;A0A075B752;B4DTF2;P13928	ANXA8L2;ANXA8L1;ANXA8	GRB2	BP1	Others
