# Supplementary material for: Spatiotemporal profiling of cytosolic signaling complexes in living cells by selective proximity proteomics
Source: Nat Commun. 2021 Jan 4;12:71. doi: 10.1038/s41467-020-20367-x (PMC7782698; doi:10.1038/s41467-020-20367-x)
Supplement: Supplementary file 16 — Source Data [file 41467_2020_20367_MOESM16_ESM.zip › NCOMMS-20-22505C_sd/Figure 2e.xlsx]

## Sheet: Unrelevent cytosolic proteins
Gene names	Log2 (BP5/BP1)
NAA10	-0.156753
RPL4	-0.157223
RPL28	-0.161815
RPS6	-0.164473
RPL22	-0.168828
RPS2	-0.178023
RPS27	-0.18208
EIF2AK2	-0.206246
RPS12	-0.211765
CCT7	-0.212778
RPS5	-0.216744
RPL23A	-0.217684
GEMIN5	-0.222621
RPL15	-0.224209
RPL13A;RPL13a	-0.228111
RPSA	-0.235091
RPS20	-0.235487
RPS26;RPS26P11	-0.237052
RPL26	-0.23998
RPL31	-0.244959
RPL10A	-0.250887
EIF2AK4	-0.254441
RPL18	-0.254547
ERC1	-0.260101
FXR2	-0.267833
RPL36A;RPL36A-HNRNPH2	-0.271372
RPL14	-0.278986
LARP4	-0.297892
ZNF622	-0.299041
HTT	-0.303959
CIAO1	-0.306653
RPS27A;UBB;UBC	-0.314334
RPL21	-0.315199
PFKP	-0.333373
RPS27L	-0.342423
RPS23	-0.343465
RPL30	-0.362156
CCT8	-0.370252
RPL6	-0.399036
RPL27A	-0.422804
RPL8	-0.424236
PSMC6	-0.441739
RPL29	-0.452306
RPS3A	-0.45324
RPS29	-0.461773
HPS5	-0.469731
RPL19	-0.48909
EIF2A	-0.4901
PSMC4	-0.497781
RPL5	-0.529302
RPS25	-0.593117
DHX33	-0.601577
RPL32	-0.635772
RPL11	-0.665538
RPL34	-1.31245
IKBKB	-0.152776
MCTS1	-0.150169
RPL10	-0.143794
RPL7L1	-0.139225
RPL36AL	-0.132555
RPL35	-0.131077
RPS16;ZNF90	-0.126995
RPS4X	-0.125413
PIN1	-0.125249
RPS18	-0.11265
RPL24	-0.103939
CASP8	-0.101305
EIF4G1	-0.0991667
RPS13	-0.098967
HSPA8.1	-0.0949416
UCHL5	-0.0883816
CCT3	-0.0880597
RPL27	-0.0804319
MTOR	-0.0713658
RPS14	-0.0709592
CCT4	-0.0589705
RPL3	-0.0574028
PSMD2	-0.0546865
RPL17;RPL17-C18orf32	-0.0522316
TSC1	-0.0457695
RPL35A	-0.0209346
PFKL	-0.0168483
ENO1	-0.011923
RPS8	-0.00596209
CCT5	0.00124375
RPS17	0.00739551
PSMC5	0.0170429
CHUK	0.0190929
RPL7A	0.0225686
RPL13	0.0293671
RPL38	0.0396425
DTNBP1	0.0484962
RPS10;RPS10-NUDT3	0.0510987
RRM1	0.0536924
UBQLN4	0.0585465
TCP1	0.0617445
TSC2	0.0713055
IKBKG	0.0726037
CCT6A	0.0860573
PLCB3	0.0950235
EIF4E	0.102526
RPS3	0.105289
RPS24	0.12043
CCT2	0.130172
IDE	0.138489
RPS11	0.138607
RPL9	0.142679
RPL7	0.148852
RPS9	0.164539
BAT3;BAG6	0.169196
RPL18A	0.181055
RIPK1	0.181647
EIF4A3	0.226755
PFKM	0.241177
RPL36	0.247669
RPS7	0.250692
RPLP0;RPLP0P6	0.250941
HPS6	0.25453
RPL23	0.271644
DBN1	0.281776
RPL26L1	0.288503
PSMD1	0.288756
MMS19	0.288892
RPS21	0.289643
CTBP2	0.297291
RPS15A	0.314849
DDX3X;DDX3Y	0.328612
RPL12	0.375835
PSMD14	0.459525
RPS28	0.546658
RPLP2	0.595047
SGTA	3.32193
HSPA8	4.95868
RPS15	5.12479

## Sheet: Known interactome of GRB2
Gene name	Log2 BP5/BP1
FYN	4.3254
FRS2	0.889687
PIK3CB	0.524287
DOCK4	0.499139
SHC1	0.471876
PIK3CA	0.428974
CRKL	0.4085
GRB2	0.28
PTPN11	0.236929
PIK3R2	0.232429
PIK3R3	0.199893
EGFR	0.144798
CBL	0.140727
GAB2	0.0630097
WIPF2	0.0404819
WASL	0.0177497
CCDC50	-0.0508844
SOS1	-0.0841929
DOCK1	-0.111215
ERBB2	-0.116858
SH3KBP1	-0.149555
CSK	-0.183572
CD2AP	-0.183849
VAV2	-0.28039
ITSN2	-0.553202
AP1B1	-0.559867
