# Supplementary material for: Spatiotemporal profiling of cytosolic signaling complexes in living cells by selective proximity proteomics
Source: Nat Commun. 2021 Jan 4;12:71. doi: 10.1038/s41467-020-20367-x (PMC7782698; doi:10.1038/s41467-020-20367-x)
Supplement: Supplementary file 16 — Source Data [file 41467_2020_20367_MOESM16_ESM.zip › NCOMMS-20-22505C_sd/Figure 3b-c and Supplementay Figure 6a.xlsx]

## Sheet: BN2
Symbol color	Protein IDs	Majority protein IDs	Protein names	Gene names	Student's T-test Significant LFQ intensity BN_ILK_LFQ intensity BN_GFP	Student's T-test significant	Peptides	Razor + unique peptides	Unique peptides	Sequence coverage [%]	Unique + razor sequence coverage [%]	Unique sequence coverage [%]	Mol. weight [kDa]	Q-value	Score	Intensity	MS/MS count	-Log Student's T-test p-value LFQ intensity BN_ILK_LFQ intensity BN_GFP	Student's T-test q-value LFQ intensity BN_ILK_LFQ intensity BN_GFP	Student's T-test Difference LFQ intensity BN_ILK_LFQ intensity BN_GFP	Student's T-test Test statistic LFQ intensity BN_ILK_LFQ intensity BN_GFP	LFQ intensity BN_ILK_1 (Log2 transformed)	LFQ intensity BN_ILK_2 (Log2 transformed)	LFQ intensity BN_ILK_3 (Log2 transformed)	LFQ intensity BN_GFP_1 (Log2 transformed)	LFQ intensity BN_GFP_2 (Log2 transformed)	LFQ intensity BN_GFP_3 (Log2 transformed)
Color [Red]	A0A087WT20;Q9NV06;B3KME9;E5RHM4;A0A087X1F8	A0A087WT20;Q9NV06;B3KME9	DDB1- and CUL4-associated factor 13	DCAF13	+	LFQ intensity BN_ILK_LFQ intensity BN_GFP	9	9	9	15.1	15.1	15.1	67.55	0	10.471	2626100000	65	1.84347	0.020856	0.87745	1.23275	26.5978	27.0918	26.4783	26.0226	25.8281	25.6848
Color [Red]	A0A087WVB5;Q75MD7;Q8WXX7;H7BZZ9	A0A087WVB5;Q75MD7;Q8WXX7	Autism susceptibility gene 2 protein	AUTS2	+	LFQ intensity BN_ILK_LFQ intensity BN_GFP	6	6	6	7.8	7.8	7.8	109.15	0	14.747	1002100000	22	1.49364	0.0022495	1.86378	1.72942	26.1744	26.7579	26.8455	25.2518	25.2815	23.6531
Color [Red]	A0A087WZB5;Q9HBI1;B0QYP8	A0A087WZB5;Q9HBI1;B0QYP8	Beta-parvin	PARVB	+	LFQ intensity BN_ILK_LFQ intensity BN_GFP	7	7	6	32.9	32.9	30.1	33.257	0	21.313	1647300000	32	2.82007	0	3.2418	3.52465	28.0359	27.0782	28.1246	24.8914	24.593	24.0289
Color [Red]	A0A087WZN1;O43837;A0A087X2E5;A0A0D9SG66	A0A087WZN1;O43837;A0A087X2E5	Isocitrate dehydrogenase [NAD] subunit, mitochondrial;Isocitrate dehydrogenase [NAD] subunit beta, mitochondrial	IDH3B	+	LFQ intensity BN_ILK_LFQ intensity BN_GFP	10	10	10	24.3	24.3	24.3	42.41	0	32.292	3024500000	51	1.29112	0.0299536	0.997909	1.15723	27.5191	28.1336	27.5505	26.9188	27.1445	26.1462
Color [Red]	A0A087X1K9;O75608;E5RGR0;E5RJ48;B4DP64;E5RI35	A0A087X1K9;O75608;E5RGR0;E5RJ48;B4DP64	Acyl-protein thioesterase 1	LYPLA1	+	LFQ intensity BN_ILK_LFQ intensity BN_GFP	6	6	6	48.2	48.2	48.2	17.981	0	14.571	854050000	11	1.20025	0.00541497	1.98896	1.55526	26.5524	27.4738	24.9363	24.057	24.8058	24.1328
Color [Red]	A0A0A0MR39;Q9P2K5;A0A087WUT0;A0A0A0MQW0;A0A0C4DGV1;H0YN19;H0YKS1;A0A087WWC8	A0A0A0MR39;Q9P2K5;A0A087WUT0;A0A0A0MQW0	Myelin expression factor 2	MYEF2	+	LFQ intensity BN_ILK_LFQ intensity BN_GFP	9	9	9	22.2	22.2	22.2	64.149	0	18.272	1695600000	25	1.91335	0.022613	0.842845	1.21448	26.6736	26.57	26.582	25.3856	25.9193	25.9922
Color [Red]	A0A0A0MRA8;Q9Y2J2;A0A0A0MSA4;A0A1B0GTF8;A0A0J9YW26;J3QS55;J3KT37;J3KS70;J3QKY2;J3KRD1;J3QKK4;J3QR33;J3QRQ6;J3QLU5;J3QS83;Q4VB86;P11171	A0A0A0MRA8;Q9Y2J2;A0A0A0MSA4;A0A1B0GTF8	Band 4.1-like protein 3;Band 4.1-like protein 3, N-terminally processed	EPB41L3	+	LFQ intensity BN_ILK_LFQ intensity BN_GFP	36	36	4	46.5	46.5	9.4	102.29	0	132.5	10675000000	183	1.58911	0.0355834	0.824207	1.11677	26.3337	26.1952	25.5874	25.3394	25.1264	25.1779
Color [Red]	A0A0A0MTH3;Q13418;A0A087WWY6;E9PQ52;A0A087WW45	A0A0A0MTH3;Q13418	Integrin-linked protein kinase	ILK	+	LFQ intensity BN_ILK_LFQ intensity BN_GFP	41	41	41	59.6	59.6	59.6	54.611	0	153.09	503160000000	713	5.1996	0	5.99517	8.65907	35.6849	35.1893	35.7476	29.6668	29.4047	29.5648
Color [Red]	K7EM56;A0A0B4J2B4;S4R417;K7ELC2;P62841;K7EQJ5;S4R456;K7EJ78	K7EM56;A0A0B4J2B4;S4R417;K7ELC2;P62841;K7EQJ5;S4R456;K7EJ78	40S ribosomal protein S15	RPS15	+	LFQ intensity BN_ILK_LFQ intensity BN_GFP	5	5	5	64.3	64.3	64.3	12.99	0	12.44	865950000	16	2.32021	0.00139713	1.49038	1.95324	25.7335	26.0724	25.5334	24.2985	24.6499	23.9198
Color [Red]	A0A0D9SFB3;A0A0D9SG12;A0A0D9SF53;O00571;A0A0J9YVQ7;B4DLA0;A0A0J9YYH6;A0A087WVZ1;A0A087WX09;D6RCM4;Q9NQI0;H0Y960	A0A0D9SFB3;A0A0D9SG12;A0A0D9SF53;O00571	ATP-dependent RNA helicase DDX3X	DDX3X	+	LFQ intensity BN_ILK_LFQ intensity BN_GFP	56	56	17	67.8	67.8	26.7	70.839	0	254.1	220650000000	873	3.39687	0.0229495	0.68103	1.21087	33.2695	33.3325	33.3518	32.6863	32.5227	32.7016
Color [Red]	B7ZL25;A0A140TA45;B4E0K6;A0A0G2JIA5;A0A140TA36;A0A0G2JL52;A0A140TA40;A0A0A0MTG1;A0A140T8Y0;A0A140TA35;Q5ST30	B7ZL25;A0A140TA45;B4E0K6;A0A0G2JIA5;A0A140TA36;A0A0G2JL52;A0A140TA40;A0A0A0MTG1;A0A140T8Y0;A0A140TA35;Q5ST30	Valine--tRNA ligase, mitochondrial	VARS2	+	LFQ intensity BN_ILK_LFQ intensity BN_GFP	4	4	4	4.7	4.7	4.7	118.37	0.0003076	4.0198	296560000	12	1.50265	0.00301328	1.73751	1.67888	25.2713	25.4428	24.9596	24.3139	23.608	22.5392
Color [Red]	A0A0G2JIW1;P0DMV9;P0DMV8;V9GZ37	A0A0G2JIW1;P0DMV9;P0DMV8;V9GZ37	Heat shock 70 kDa protein 1B;Heat shock 70 kDa protein 1A	HSPA1B;HSPA1A	+	LFQ intensity BN_ILK_LFQ intensity BN_GFP	44	38	24	58.9	56.9	33.3	70.108	0	113.35	73637000000	498	3.72796	0.0138886	0.749808	1.34722	31.1952	31.2202	31.1106	30.4992	30.4358	30.3415
Color [Red]	A0A0U1RQQ9;Q6P3W7;F8VSC5;H0YIK6;F8VPW3	A0A0U1RQQ9;Q6P3W7;F8VSC5	SCY1-like protein 2	SCYL2	+	LFQ intensity BN_ILK_LFQ intensity BN_GFP	19	19	19	29.6	29.6	29.6	104.11	0	36.27	6070300000	118	2.17293	0.0296324	0.747593	1.15908	28.7147	28.2664	28.4696	27.8122	27.7889	27.6067
Color [Red]	A0A1B0GU24;Q9HCJ0	A0A1B0GU24;Q9HCJ0	Trinucleotide repeat-containing gene 6C protein	TNRC6C	+	LFQ intensity BN_ILK_LFQ intensity BN_GFP	10	9	9	7	6.4	6.4	202.72	0	17.79	4499100000	31	1.3033	0.0356643	0.930346	1.1149	27.6952	27.7603	27.6607	26.1756	26.8226	27.3269
Color [Red]	A8MZF9;P55039;J3QKW7;J3QRI9;J3KRL5;J3QR71;J3QL90;J3QKV7;J3QQI1;J3QLF3	A8MZF9;P55039;J3QKW7;J3QRI9	Developmentally-regulated GTP-binding protein 2	DRG2	+	LFQ intensity BN_ILK_LFQ intensity BN_GFP	8	7	7	25.7	23	23	38.129	0	20.614	2849300000	44	2.32547	0.0249468	0.754367	1.19231	27.5344	27.3685	27.1037	26.6398	26.6071	26.4967
Color [Red]	B0QY89;Q9Y262;B0QY90;C9JHP4;C9K0Q7;H7C3A0;H0Y7E6	B0QY89;Q9Y262;B0QY90	Eukaryotic translation initiation factor 3 subunit L	EIF3L	+	LFQ intensity BN_ILK_LFQ intensity BN_GFP	32	32	32	52.2	52.2	52.2	70.901	0	107.75	51569000000	374	1.7239	0.024493	0.871757	1.19648	29.6829	30.1964	29.5799	28.8821	29.1918	28.77
Color [Red]	B1AH77;B1AH80;P15153;B1AH78	B1AH77;B1AH80;P15153;B1AH78	Ras-related C3 botulinum toxin substrate 2	RAC2	+	LFQ intensity BN_ILK_LFQ intensity BN_GFP	7	3	3	38.5	16.2	16.2	16.775	0	6.5718	10635000000	49	1.75335	0.0439134	0.73941	1.07171	28.6376	28.786	28.4393	27.9779	28.0998	27.5669
Color [Red]	B7Z7P8;P62495;I3L492;D6RCB3;D6RJE8	B7Z7P8;P62495;I3L492	Eukaryotic peptide chain release factor subunit 1	ETF1	+	LFQ intensity BN_ILK_LFQ intensity BN_GFP	8	8	8	21	21	21	47.475	0	45.001	8656200000	89	2.38137	0.0245242	0.751134	1.19696	28.4885	28.5051	28.214	27.7207	27.7526	27.4809
Color [Red]	B7Z9U0;Q9UFF9;E5RIL2	B7Z9U0;Q9UFF9;E5RIL2	CCR4-NOT transcription complex subunit 8	CNOT8	+	LFQ intensity BN_ILK_LFQ intensity BN_GFP	4	4	4	31.2	31.2	31.2	14.656	0	7.5262	565280000	13	0.967171	0.0356764	1.20399	1.11164	24.2532	25.2048	25.2871	23.2221	23.2411	24.67
Color [Red]	C9JA28;Q9UNL2;C9J365	C9JA28;Q9UNL2	Translocon-associated protein subunit gamma	SSR3	+	LFQ intensity BN_ILK_LFQ intensity BN_GFP	3	3	3	16.1	16.1	16.1	20.161	0.00032841	4.8403	2179500000	23	0.820687	0.0170153	2.33013	1.28375	26.6535	26.5514	26.96	22.7163	23.486	26.9722
Color [Red]	C9JJT5;C9JU26;G3V325;P56134	C9JJT5;C9JU26;G3V325;P56134	ATP synthase subunit f, mitochondrial	ATP5J2-PTCD1;ATP5J2	+	LFQ intensity BN_ILK_LFQ intensity BN_GFP	2	2	2	44.4	44.4	44.4	5.9149	0	6.7186	2219000000	23	3.50994	0	3.5171	4.38768	26.9885	27.4658	26.9185	23.3354	23.3843	24.1019
Color [Red]	D6REA0;O75879;D6RDU9	D6REA0;O75879;D6RDU9	Glutamyl-tRNA(Gln) amidotransferase subunit B, mitochondrial	PET112;GATB	+	LFQ intensity BN_ILK_LFQ intensity BN_GFP	7	7	7	14.1	14.1	14.1	57.653	0	7.3926	771030000	18	2.1571	0	2.06518	2.28287	26.026	26.5659	25.5728	24.1146	24.4093	23.4453
Color [Red]	D6RFM5;P31040;A0A087X1I3;H0Y8X1	D6RFM5;P31040;A0A087X1I3	Succinate dehydrogenase [ubiquinone] flavoprotein subunit, mitochondrial	SDHA	+	LFQ intensity BN_ILK_LFQ intensity BN_GFP	8	8	8	13.7	13.7	13.7	63.566	0	21.35	2052400000	43	1.30836	0.0424467	0.877598	1.07784	27.1853	27.4785	26.6403	26.3803	26.4567	25.8343
Color [Red]	E9PC69;Q7KZI7;E7ETY4;F5H4F6;F5H6N2;F5H4J8	E9PC69;Q7KZI7;E7ETY4	Serine/threonine-protein kinase MARK2	MARK2	+	LFQ intensity BN_ILK_LFQ intensity BN_GFP	12	12	9	21.3	21.3	16.8	86.69	0	27.672	2075600000	51	1.39487	0.0181319	1.10135	1.26858	26.1382	26.7322	26.2211	24.6324	25.6514	25.5036
Color [Red]	F2Z2L2;E9PD12;Q96AX9;D6RAZ0;H0YAM8;J3QR95;D6RED3	F2Z2L2;E9PD12;Q96AX9;D6RAZ0;H0YAM8;J3QR95;D6RED3	E3 ubiquitin-protein ligase MIB2	MIB2	+	LFQ intensity BN_ILK_LFQ intensity BN_GFP	6	6	6	9.4	9.4	9.4	99.495	0	11.331	478890000	14	3.3775	0	1.51278	2.3627	25.7857	25.6724	25.7732	24.4357	23.9746	24.2826
Color [Red]	E9PI90;Q9H061	E9PI90;Q9H061	Transmembrane protein 126A	TMEM126A	+	LFQ intensity BN_ILK_LFQ intensity BN_GFP	2	2	2	31.6	31.6	31.6	10.564	0	7.525	890170000	12	0.790673	0.0346841	1.61617	1.11951	25.1418	25.9038	26.0077	22.2735	25.1446	24.7866
Color [Red]	E9PN17;O75964	E9PN17;O75964	ATP synthase subunit g, mitochondrial	ATP5L	+	LFQ intensity BN_ILK_LFQ intensity BN_GFP	4	4	4	44.7	44.7	44.7	8.4518	0	5.563	901840000	28	2.11216	0.00581219	1.09098	1.51504	25.4726	25.731	25.4357	24.1071	24.7982	24.4611
Color [Red]	R4GN72;F5GYQ1;P61421;J3QL14;H3BQJ1	R4GN72;F5GYQ1;P61421;J3QL14	V-type proton ATPase subunit d 1	ATP6V0D1	+	LFQ intensity BN_ILK_LFQ intensity BN_GFP	10	10	10	29.2	29.2	29.2	31.676	0	13.309	3638300000	45	2.11329	0.0293219	0.760167	1.16368	28.0964	28.203	27.7448	27.1267	27.292	27.3449
Color [Red]	F5H5D3;Q9BQE3;F8VVB9;F8VRZ4;F8VS66;F8VWV9;F8VX09;A6NHL2;F8VRK0;C9K0S6;F8W0F6;F8VXZ7;Q9H853	F5H5D3;Q9BQE3	Tubulin alpha-1C chain	TUBA1C	+	LFQ intensity BN_ILK_LFQ intensity BN_GFP	39	2	2	57.2	7.9	7.9	57.73	0	19.575	7699800000	22	0.841855	0.00721395	3.77955	1.46273	29.2608	29.1819	27.8783	29.0643	22.9389	22.9792
Color [Red]	F8VXU5;Q9UBQ0	F8VXU5;Q9UBQ0	Vacuolar protein sorting-associated protein 29	VPS29	+	LFQ intensity BN_ILK_LFQ intensity BN_GFP	5	5	5	31.3	31.3	31.3	23.98	0	9.0093	3142800000	28	0.862915	0.0254994	1.65454	1.18886	26.601	27.8289	27.5288	26.4356	26.5168	24.0427
Color [Red]	F8W930;Q9Y6M1	F8W930;Q9Y6M1	Insulin-like growth factor 2 mRNA-binding protein 2	IGF2BP2	+	LFQ intensity BN_ILK_LFQ intensity BN_GFP	41	41	39	58.2	58.2	55.4	66.785	0	214.82	86337000000	501	2.69203	0.0425442	0.635337	1.07876	32.1021	32.3114	32.0783	31.4316	31.562	31.5922
Color [Red]	G3V4R8;G3V2J9;Q6EMB2	G3V4R8;G3V2J9;Q6EMB2	Tubulin polyglutamylase TTLL5	TTLL5	+	LFQ intensity BN_ILK_LFQ intensity BN_GFP	2	2	2	4	4	4	86.437	0	6.9417	371200000	16	1.62799	0.00550588	1.36704	1.54674	24.7514	25.1684	25.5303	24.2489	23.9068	23.1934
Color [Red]	Q5QPK2;H0Y368;O60762;Q5QPJ9	Q5QPK2;H0Y368;O60762	Dolichol-phosphate mannosyltransferase subunit 1	DPM1	+	LFQ intensity BN_ILK_LFQ intensity BN_GFP	10	10	10	38.7	38.7	38.7	32.426	0	17.384	5316000000	56	2.4221	0.0203396	0.787118	1.24887	28.2327	28.2683	28.2946	27.697	27.4869	27.2503
Color [Red]	H7C0V5	H7C0V5		ANKHD1-EIF4EBP3	+	LFQ intensity BN_ILK_LFQ intensity BN_GFP	6	3	3	17.3	5.5	5.5	66.134	0	7.2762	1017300000	25	1.25702	0.0346159	0.962912	1.12027	25.2953	25.2979	25.2303	23.8329	25.0141	24.0879
Color [Red]	J3KNQ4;Q9NVD7;E9PS97	J3KNQ4;Q9NVD7;E9PS97	Alpha-parvin	PARVA	+	LFQ intensity BN_ILK_LFQ intensity BN_GFP	7	6	6	21.4	19.4	19.4	46.589	0	13.178	916070000	26	3.34707	0	2.86187	3.71573	26.5723	25.8483	26.7203	23.5518	23.5237	23.4798
Color [Red]	J3KNZ9;Q9HAH7;H3BRE6	J3KNZ9;Q9HAH7	Probable fibrosin-1	FBRS	+	LFQ intensity BN_ILK_LFQ intensity BN_GFP	11	11	11	15.3	15.3	15.3	103.77	0	17.425	5745500000	71	4.00986	0.0158571	0.715602	1.31117	28.4202	28.5616	28.4651	27.7782	27.7922	27.7298
Color [Red]	J3KR72;P49848;C9JFL8;C9JTY6	J3KR72;P49848	Transcription initiation factor TFIID subunit 6	TAF6	+	LFQ intensity BN_ILK_LFQ intensity BN_GFP	8	8	8	16.5	16.5	16.5	78.948	0	23.414	1502400000	50	1.52721	0.0129688	1.16121	1.36453	27.0343	27.1045	26.4817	25.1712	26.1662	25.7995
Color [Red]	J3KTA4;P17844;J3QRQ7;J3QSF1;J3KRZ1;J3KRX8;J3QR02;X6RLV5;J3QRN5;J3QKN9;J3QLG9;J3QR62	J3KTA4;P17844	Probable ATP-dependent RNA helicase DDX5	DDX5	+	LFQ intensity BN_ILK_LFQ intensity BN_GFP	51	50	40	62.1	62.1	52.4	69.086	0	198.31	101570000000	639	1.95779	0.0359766	0.735749	1.10745	32.1423	32.5217	32.0466	31.6496	31.3896	31.4642
Color [Red]	J3QK89;Q8IWX8	J3QK89;Q8IWX8	Calcium homeostasis endoplasmic reticulum protein	CHERP	+	LFQ intensity BN_ILK_LFQ intensity BN_GFP	29	29	29	38.1	38.1	38.1	104.93	0	183.15	46583000000	439	1.96151	0.0438635	0.703774	1.07147	31.5454	31.303	31.2758	30.6916	30.8874	30.4338
Color [Red]	K7EJE8;K7EKE6;P36776;K7ER27;K7ER56;K7ERR6	K7EJE8;K7EKE6;P36776	Lon protease homolog, mitochondrial	LONP1	+	LFQ intensity BN_ILK_LFQ intensity BN_GFP	11	11	11	20.9	20.9	20.9	93.296	0	32.215	1973000000	59	2.07826	0.0057553	1.09586	1.50937	26.9485	27.1314	26.707	25.4796	25.8906	26.1292
Color [Red]	M0R208;Q16740;M0QYV5	M0R208;Q16740;M0QYV5	ATP-dependent Clp protease proteolytic subunit;ATP-dependent Clp protease proteolytic subunit, mitochondrial	CLPP	+	LFQ intensity BN_ILK_LFQ intensity BN_GFP	3	3	3	21.6	21.6	21.6	20.568	0.00032041	4.5352	211890000	5	1.0583	0.0285248	1.21569	1.16917	25.0909	25.1964	25.2163	23.4779	23.3521	25.0265
Color [Red]	O00116;A0A1B0GWA2;B8ZZ81	O00116;A0A1B0GWA2	Alkyldihydroxyacetonephosphate synthase, peroxisomal	AGPS	+	LFQ intensity BN_ILK_LFQ intensity BN_GFP	10	10	10	21	21	21	72.911	0	20.888	2150500000	68	1.44733	0.0135059	1.20249	1.35716	27.0652	27.7063	26.8552	25.4372	26.3777	26.2043
Color [Red]	O00268;A0A0G2JRY5;V9GY14;V9GY03;J3KTH2;Q92750	O00268;A0A0G2JRY5	Transcription initiation factor TFIID subunit 4	TAF4	+	LFQ intensity BN_ILK_LFQ intensity BN_GFP	14	14	14	20.2	20.2	20.2	110.11	0	51.425	4936600000	97	2.34649	0.015671	0.856177	1.32002	28.6224	28.7281	28.9461	27.7178	27.8981	28.1123
Color [Red]	O00303;H0YDT6;A0A0D9SEZ9;E9PQV8	O00303	Eukaryotic translation initiation factor 3 subunit F	EIF3F	+	LFQ intensity BN_ILK_LFQ intensity BN_GFP	15	15	15	39.8	39.8	39.8	37.563	0	57.092	48502000000	238	2.73636	0.0040361	1.04018	1.62089	31.3871	31.6499	31.1859	30.3829	30.2827	30.4368
Color [Red]	O14925;Q5SRD1;B4DDK6	O14925;Q5SRD1	Mitochondrial import inner membrane translocase subunit Tim23;Putative mitochondrial import inner membrane translocase subunit Tim23B	TIMM23;TIMM23B	+	LFQ intensity BN_ILK_LFQ intensity BN_GFP	8	8	8	64.6	64.6	64.6	21.943	0	33.638	2783200000	40	1.20072	0.0450802	0.914709	1.06603	27.1806	26.8329	27.5029	26.4801	26.631	25.6612
Color [Red]	O15427;J3QRP8;J3QLE3;J3KTM6;J3QRU2;J3KT83;J3QRA0;J3QQS9;J3QQV2;J3QSC3	O15427	Monocarboxylate transporter 4	SLC16A3	+	LFQ intensity BN_ILK_LFQ intensity BN_GFP	6	6	6	13.5	13.5	13.5	49.469	0	9.0571	2020200000	27	1.35259	0.002272	2.17549	1.73785	26.4763	25.7902	26.9463	23.5595	25.5742	23.5526
Color [Red]	O15516;C9JK03;H7C0J4;H7C0Z2;H7BZA3	O15516	Circadian locomoter output cycles protein kaput	CLOCK	+	LFQ intensity BN_ILK_LFQ intensity BN_GFP	7	7	6	12.6	12.6	11.7	95.303	0	17.475	1087400000	16	2.34805	0.00503754	1.0673	1.55794	26.2971	26.055	26.0866	25.4164	24.9044	24.916
Color [Red]	O43615;M0QXU7;M0R301;M0R124;M0QXM9	O43615;M0QXU7	Mitochondrial import inner membrane translocase subunit TIM44	TIMM44	+	LFQ intensity BN_ILK_LFQ intensity BN_GFP	9	9	9	25.4	25.4	25.4	51.355	0	19.138	2443400000	54	2.08373	0.0247766	0.792568	1.19561	26.9344	27.1549	26.939	25.9515	26.2451	26.454
Color [Red]	O43776;K7EIU7;K7EJ19;K7EQ35;K7EPK2;K7EMQ6;K7ENF0	O43776	Asparagine--tRNA ligase, cytoplasmic	NARS	+	LFQ intensity BN_ILK_LFQ intensity BN_GFP	33	33	33	52.7	52.7	52.7	62.942	0	101	25386000000	242	1.9941	0.00166588	1.6809	1.93983	30.5241	30.9136	30.3566	28.3401	29.4733	28.9383
Color [Red]	O60488;D6RF95;H0Y9A0;D6RD96;D6RFW9;D6RDA8	O60488	Long-chain-fatty-acid--CoA ligase 4	ACSL4	+	LFQ intensity BN_ILK_LFQ intensity BN_GFP	24	24	20	38	38	32.8	79.187	0	91.558	10332000000	134	1.98227	0.00206306	1.60012	1.87881	29.5201	29.4565	29.4273	27.167	28.1992	28.2374
Color [Red]	O60684;Q5TFJ7;S4R3E5	O60684;Q5TFJ7	Importin subunit alpha-7	KPNA6	+	LFQ intensity BN_ILK_LFQ intensity BN_GFP	8	4	3	16.4	11.6	8	60.029	0	12.963	680490000	14	2.46011	0	2.25933	2.6116	25.5296	24.5857	25.6444	23.2222	22.7269	23.0327
Color [Red]	O75190;E9PH18;A0A0J9YX62;C9J2C4;C9JDR7;C9JDX6;F8WCZ4;C9J2P2;C9JB42;C9JN01;Q8WWF6;Q8NHS0;Q7Z6W7	O75190;E9PH18;A0A0J9YX62;C9J2C4	DnaJ homolog subfamily B member 6	DNAJB6	+	LFQ intensity BN_ILK_LFQ intensity BN_GFP	13	13	12	42.6	42.6	42.6	36.087	0	32.117	12308000000	115	2.09654	0.00438128	1.15961	1.57482	29.8177	29.7576	29.6771	29.004	28.5712	28.1983
Color [Red]	O75319;H7C0E6;C9JYA6	O75319	RNA/RNP complex-1-interacting phosphatase	DUSP11	+	LFQ intensity BN_ILK_LFQ intensity BN_GFP	8	8	8	26.4	26.4	26.4	38.938	0	10.298	1423100000	33	1.56202	0.0407344	0.799213	1.08671	26.2917	26.551	26.9464	25.6139	25.7087	26.0688
Color [Red]	O75439;G3V0E4;F8WAZ6;F8WEA6;F8WBE1	O75439;G3V0E4	Mitochondrial-processing peptidase subunit beta	PMPCB	+	LFQ intensity BN_ILK_LFQ intensity BN_GFP	18	17	17	40.9	39.5	39.5	54.366	0	74.645	11021000000	144	2.79139	0.0175571	0.765093	1.27344	29.7726	29.6738	29.7674	29.1574	28.9235	28.8376
Color [Red]	O75815;Q5T7I8;F5H5M1;Q92529;Q6S5L8	O75815	Breast cancer anti-estrogen resistance protein 3	BCAR3	+	LFQ intensity BN_ILK_LFQ intensity BN_GFP	21	21	21	34.8	34.8	34.8	92.565	0	85.187	12148000000	189	2.68339	0.00916875	0.901902	1.43858	28.8741	29.0035	29.1085	27.939	28.2997	28.0416
Color [Red]	O75874;C9J4N6;C9JLU6;C9JJE5	O75874;C9J4N6	Isocitrate dehydrogenase [NADP] cytoplasmic	IDH1	+	LFQ intensity BN_ILK_LFQ intensity BN_GFP	11	11	10	29	29	26.8	46.659	0	19.205	3382400000	78	1.81847	0.00364595	1.41365	1.6688	27.6317	28.2707	27.0798	26.1582	26.273	26.31
Color [Red]	O94874	O94874	E3 UFM1-protein ligase 1	UFL1	+	LFQ intensity BN_ILK_LFQ intensity BN_GFP	11	11	11	18.3	18.3	18.3	89.594	0	16.563	2280800000	25	2.10292	0.00628849	1.07589	1.49769	27.2918	27.4075	27.6014	26.6044	25.9642	26.5043
Color [Red]	O95372;Q5QPQ0;Q5QPQ1;Q5QPQ3;Q5QPQ2;Q5QPN9;Q5QPN5	O95372;Q5QPQ0;Q5QPQ1;Q5QPQ3;Q5QPQ2	Acyl-protein thioesterase 2	LYPLA2	+	LFQ intensity BN_ILK_LFQ intensity BN_GFP	9	9	9	54.1	54.1	54.1	24.737	0	18.739	5484000000	43	1.74313	0.0211114	0.898924	1.22709	28.3319	28.213	28.2291	26.908	27.6589	27.5104
Color [Red]	O95433;G3V438;H0YJG7;H0YJU2;H0YJ63;G3V3W9	O95433;G3V438	Activator of 90 kDa heat shock protein ATPase homolog 1	AHSA1	+	LFQ intensity BN_ILK_LFQ intensity BN_GFP	18	18	18	58.9	58.9	58.9	38.274	0	121.88	45640000000	317	2.5396	0.0057931	0.986302	1.51345	31.216	31.3868	31.4671	30.5765	30.4112	30.1234
Color [Red]	O95470;H0Y3V8;H7BXL7	O95470	Sphingosine-1-phosphate lyase 1	SGPL1	+	LFQ intensity BN_ILK_LFQ intensity BN_GFP	6	6	6	15.1	15.1	15.1	63.523	0	8.7132	2218100000	28	1.80327	0.0208836	0.888355	1.23311	26.5083	26.9412	26.4024	26.0197	25.5546	25.6125
Color [Red]	O95573;F5GWH2;C9JC11;F5H062	O95573	Long-chain-fatty-acid--CoA ligase 3	ACSL3	+	LFQ intensity BN_ILK_LFQ intensity BN_GFP	20	16	16	38.6	33.5	33.5	80.419	0	68.31	6629400000	125	2.41893	0.00651118	0.975215	1.47377	28.471	28.6877	28.6871	27.3847	27.8858	27.6497
Color [Red]	O95602;B9ZVN9	O95602;B9ZVN9	DNA-directed RNA polymerase I subunit RPA1;DNA-directed RNA polymerase	POLR1A	+	LFQ intensity BN_ILK_LFQ intensity BN_GFP	7	7	7	4.8	4.8	4.8	194.81	0	8.7522	657740000	29	1.15437	0.0164337	1.39913	1.30764	24.8552	25.0919	24.4084	24.2741	23.4545	22.4295
Color [Red]	P00558;P07205	P00558	Phosphoglycerate kinase 1	PGK1	+	LFQ intensity BN_ILK_LFQ intensity BN_GFP	45	45	45	89.9	89.9	89.9	44.614	0	258.5	154410000000	599	1.86647	0.00115842	1.91073	2.00289	33.8718	34.3	33.1903	31.2518	32.2998	32.0784
Color [Red]	P03928	P03928	ATP synthase protein 8	MT-ATP8	+	LFQ intensity BN_ILK_LFQ intensity BN_GFP	2	2	2	16.2	16.2	16.2	7.9916	0.0021271	2.4229	1734400000	12	2.20756	0.00117	1.62976	2.01431	26.9047	27.8062	27.4317	25.4387	25.8162	25.9984
Color [Red]	P06132;A0A1B0GVN9;A0A1B0GVZ4;H0Y5R6;Q5T446	P06132;A0A1B0GVN9;A0A1B0GVZ4;H0Y5R6	Uroporphyrinogen decarboxylase	UROD	+	LFQ intensity BN_ILK_LFQ intensity BN_GFP	6	6	6	24.3	24.3	24.3	40.786	0	16.357	1451400000	21	1.9723	0	4.02094	2.8936	27.5864	28.5784	25.7026	22.8672	23.1226	23.8147
Color [Red]	P08243;F8WEJ5;C9J057;C9JT45;C9JM09;C9JLN6	P08243;F8WEJ5	Asparagine synthetase [glutamine-hydrolyzing]	ASNS	+	LFQ intensity BN_ILK_LFQ intensity BN_GFP	40	40	40	65.2	65.2	65.2	64.369	0	160.29	139630000000	659	2.56006	0.0277456	0.714898	1.17473	32.5067	32.7631	32.4169	31.8406	31.9059	31.7956
Color [Red]	P09960	P09960	Leukotriene A-4 hydrolase	LTA4H	+	LFQ intensity BN_ILK_LFQ intensity BN_GFP	10	10	10	23.7	23.7	23.7	69.284	0	18.879	2231600000	57	1.37061	0.0058314	1.57798	1.52075	27.1023	27.5417	26.9516	25.0659	26.6344	25.1614
Color [Red]	P10071;C9J9N4;A0A0D9SEX9;Q9BZE0;Q8NBF1;Q8NEA6;P08151	P10071	Transcriptional activator GLI3;Transcriptional repressor GLI3R	GLI3	+	LFQ intensity BN_ILK_LFQ intensity BN_GFP	7	5	5	6.5	4.8	4.8	169.86	0	19.93	691190000	58	2.40299	0.00636538	0.986713	1.48318	25.3411	25.3828	25.8343	24.6007	24.5592	24.4382
Color [Red]	P11172;E9PFD2;F2Z3P2;F2Z303;F8WDG4	P11172;E9PFD2	Uridine 5-monophosphate synthase;Orotate phosphoribosyltransferase;Orotidine 5-phosphate decarboxylase	UMPS	+	LFQ intensity BN_ILK_LFQ intensity BN_GFP	17	17	17	42.5	42.5	42.5	52.221	0	42.5	9532400000	91	2.2271	0.00454577	1.11513	1.57315	29.1372	29.63	29.2107	28.1984	28.4621	27.972
Color [Red]	P11387;E5RJ95;E5RFS0;E5RJ33;H0YBR3;H0YAR3;H0YC03;E5RGE7;E5RGR4;E5RFE3;E5RGR2	P11387	DNA topoisomerase 1	TOP1	+	LFQ intensity BN_ILK_LFQ intensity BN_GFP	25	25	20	31	31	27.2	90.725	0	35.439	5750200000	109	2.42821	0.0271539	0.731659	1.17891	28.2496	28.1213	28.282	27.3272	27.6978	27.433
Color [Red]	P11586;F5H2F4;V9GYY3	P11586;F5H2F4	C-1-tetrahydrofolate synthase, cytoplasmic;Methylenetetrahydrofolate dehydrogenase;Methenyltetrahydrofolate cyclohydrolase;Formyltetrahydrofolate synthetase;C-1-tetrahydrofolate synthase, cytoplasmic, N-terminally processed	MTHFD1	+	LFQ intensity BN_ILK_LFQ intensity BN_GFP	77	77	77	76.6	76.6	76.6	101.56	0	323.31	179520000000	1218	3.71765	0.018732	0.696438	1.25972	33.3279	33.2897	33.4302	32.6755	32.5893	32.6936
Color [Red]	P12004	P12004	Proliferating cell nuclear antigen	PCNA	+	LFQ intensity BN_ILK_LFQ intensity BN_GFP	15	15	15	67	67	67	28.768	0	62.411	11382000000	112	2.0644	0.0037075	1.23718	1.63319	29.5374	29.8182	29.4182	27.8978	28.5576	28.6069
Color [Red]	P17655	P17655	Calpain-2 catalytic subunit	CAPN2	+	LFQ intensity BN_ILK_LFQ intensity BN_GFP	29	29	29	41.1	41.1	41.1	79.994	0	135.14	35957000000	295	2.10273	0.0285601	0.767132	1.16991	30.7369	30.7127	30.6087	29.9739	30.1481	29.6349
Color [Red]	P17987;E7EQR6;F5H282;E7ERF2;F5GZ03;F5H136;F5H676;F5H726;F5GZI8;F5GYL4;F5H7Y1	P17987;E7EQR6;F5H282;E7ERF2	T-complex protein 1 subunit alpha	TCP1	+	LFQ intensity BN_ILK_LFQ intensity BN_GFP	47	47	47	68.9	68.9	68.9	60.343	0	221.34	187590000000	734	3.79587	0.00455363	0.888234	1.57381	33.5198	33.4586	33.5972	32.6919	32.6827	32.5364
Color [Red]	P18124;A8MUD9;C9JIJ5;C9JZ88	P18124;A8MUD9	60S ribosomal protein L7	RPL7	+	LFQ intensity BN_ILK_LFQ intensity BN_GFP	23	23	23	61.7	61.7	61.7	29.225	0	64.177	93505000000	337	3.61317	0.0207084	0.686745	1.23646	32.3206	32.3509	32.2133	31.5414	31.6163	31.6669
Color [Red]	P18754;C9JW69;C9JRH2;C9JMJ4;C9J3R0;C9JQZ4	P18754;C9JW69;C9JRH2;C9JMJ4;C9J3R0;C9JQZ4	Regulator of chromosome condensation	RCC1	+	LFQ intensity BN_ILK_LFQ intensity BN_GFP	13	13	13	43	43	43	44.969	0	76.336	8442900000	95	1.4693	0.0441725	0.808294	1.07033	28.7789	29.2581	28.8638	27.7696	28.4814	28.2249
Color [Red]	P19021;H7BYD9;H0Y9I4	P19021;H7BYD9	Peptidyl-glycine alpha-amidating monooxygenase;Peptidylglycine alpha-hydroxylating monooxygenase;Peptidyl-alpha-hydroxyglycine alpha-amidating lyase	PAM	+	LFQ intensity BN_ILK_LFQ intensity BN_GFP	4	4	4	6.5	6.5	6.5	108.33	0	11.975	496260000	15	1.13114	0.0488904	0.91675	1.0404	26.4357	26.1801	26.6799	24.9482	25.4348	26.1624
Color [Red]	P19623;K7EL89;K7EQ47;K7EKM4;K7ESL0	P19623	Spermidine synthase	SRM	+	LFQ intensity BN_ILK_LFQ intensity BN_GFP	10	10	10	33.1	33.1	33.1	33.824	0	18.668	4786600000	114	1.75425	0.0440818	0.737968	1.07038	28.0789	28.4011	27.8326	27.4927	27.4229	27.1831
Color [Red]	P20042	P20042	Eukaryotic translation initiation factor 2 subunit 2	EIF2S2	+	LFQ intensity BN_ILK_LFQ intensity BN_GFP	8	8	8	20.4	20.4	20.4	38.388	0	14.688	1745800000	32	1.13868	0.0165892	1.40095	1.29885	26.5428	26.4778	24.9088	24.2792	24.4365	25.0108
Color [Red]	P23246;H0Y9K7;H0Y9U2	P23246	Splicing factor, proline- and glutamine-rich	SFPQ	+	LFQ intensity BN_ILK_LFQ intensity BN_GFP	69	67	67	61.8	60.4	60.4	76.149	0	323.31	271570000000	1031	1.89572	0.04766	0.692415	1.04708	33.9235	33.9379	34.0655	33.0809	33.1814	33.5874
Color [Red]	P23381;G3V3H8;G3V3Y5;G3V277;G3V423;G3V3P2;G3V227;G3V5U1;G3V456;H0YJP3;G3V2Y7;G3V3X0;G3V5W1;G3V3S7;G3V2F2;G3V3R3;G3V4S4;G3V313;G3V339;G3V2C0;G3V4C7;G3V4N8;G3V5H5;P78534;G3V4A3;G3V4Q0;G3V4N0	P23381	Tryptophan--tRNA ligase, cytoplasmic;T1-TrpRS;T2-TrpRS	WARS	+	LFQ intensity BN_ILK_LFQ intensity BN_GFP	36	36	36	73	73	73	53.165	0	206.15	171010000000	581	3.27892	0.0202306	0.708791	1.24419	33.5846	33.4451	33.4794	32.7967	32.8893	32.6967
Color [Red]	P24752;H0YEL7;E9PRQ6;E9PKF3	P24752	Acetyl-CoA acetyltransferase, mitochondrial	ACAT1	+	LFQ intensity BN_ILK_LFQ intensity BN_GFP	21	21	21	52	52	52	45.199	0	139.59	12198000000	201	2.78749	0	1.78465	2.42578	30.0275	30.2827	29.5656	28.1728	28.3603	27.9887
Color [Red]	P25205;J3KQ69;Q7Z6P5	P25205;J3KQ69	DNA replication licensing factor MCM3	MCM3	+	LFQ intensity BN_ILK_LFQ intensity BN_GFP	23	23	23	32.8	32.8	32.8	90.98	0	66.004	13711000000	197	2.43051	0.0117636	0.897725	1.38583	29.4704	29.5857	29.2638	28.3174	28.6867	28.6227
Color [Red]	P26640;A0A140T936;A0A140T954;H0Y426;A2ABF4;A0A0G2JJT9;A0A140T904	P26640;A0A140T936	Valine--tRNA ligase	VARS	+	LFQ intensity BN_ILK_LFQ intensity BN_GFP	42	42	42	38.1	38.1	38.1	140.47	0	187.29	49563000000	566	2.88666	0.0287891	0.682561	1.16701	31.1342	31.2085	31.1542	30.3964	30.6468	30.406
Color [Red]	P27635;X1WI28;Q96L21;B8A6G2;A6QRI9	P27635;X1WI28	60S ribosomal protein L10	RPL10	+	LFQ intensity BN_ILK_LFQ intensity BN_GFP	24	24	4	76.2	76.2	17.8	24.604	0	87.537	88506000000	273	2.42907	0.0208021	0.77548	1.23527	32.0468	32.2646	31.9658	31.4449	31.3661	31.1397
Color [Red]	P28074;H0YJM8;G8JLC2;G3V3K3	P28074	Proteasome subunit beta type-5	PSMB5	+	LFQ intensity BN_ILK_LFQ intensity BN_GFP	13	13	13	62	62	62	28.48	0	31.546	6913800000	107	2.30494	0.0210838	0.784994	1.22676	28.4545	28.6557	28.72	28.0511	27.7468	27.6773
Color [Red]	P29317	P29317	Ephrin type-A receptor 2	EPHA2	+	LFQ intensity BN_ILK_LFQ intensity BN_GFP	17	17	16	20.2	20.2	19.4	108.27	0	34.192	4618700000	70	1.53569	0.00205231	1.83807	1.74703	26.234	26.1491	26.5799	23.4145	24.9378	25.0965
Color [Red]	P30084	P30084	Enoyl-CoA hydratase, mitochondrial	ECHS1	+	LFQ intensity BN_ILK_LFQ intensity BN_GFP	9	9	9	39	39	39	31.387	0	31.207	2555600000	42	1.02429	0.00415575	2.9678	1.59535	27.9534	29.1679	27.2139	22.675	26.3018	26.4551
Color [Red]	P30085;Q5T0D2	P30085;Q5T0D2	UMP-CMP kinase	CMPK1	+	LFQ intensity BN_ILK_LFQ intensity BN_GFP	6	6	6	31.6	31.6	31.6	22.222	0	7.8262	568820000	19	2.95534	0	2.47416	3.11145	25.2901	25.6665	25.3593	23.2776	22.4235	23.1922
Color [Red]	P31327;Q5R211	P31327	Carbamoyl-phosphate synthase [ammonia], mitochondrial	CPS1	+	LFQ intensity BN_ILK_LFQ intensity BN_GFP	9	7	7	6.9	5.9	5.9	164.94	0	9.5938	386230000	16	1.47908	0.0208011	1.00266	1.23145	25.0283	24.6905	25.1388	24.1946	24.2711	23.384
Color [Red]	P33992;B1AHB1;B1AHB2;B1AHA9	P33992;B1AHB1	DNA replication licensing factor MCM5;DNA helicase	MCM5	+	LFQ intensity BN_ILK_LFQ intensity BN_GFP	33	33	33	43.6	43.6	43.6	82.285	0	49.242	28747000000	248	2.3224	0.016968	0.829268	1.2834	30.8551	30.6356	30.7797	29.6926	30.1461	29.9439
Color [Red]	P34897;H0YIZ0;G3V5L0;G3V2Y4;G3V4W5;G3V540;G3V2W0;G3V241;G3V3Y8;G3V4T0;G3V4X0;G3V2E4;G3V2D2;G3V2Y1;G3V3C6;P34896	P34897;H0YIZ0	Serine hydroxymethyltransferase, mitochondrial;Serine hydroxymethyltransferase	SHMT2	+	LFQ intensity BN_ILK_LFQ intensity BN_GFP	28	28	28	66.3	66.3	66.3	55.992	0	105.25	29133000000	302	1.93077	0.0357287	0.741421	1.10882	30.8756	31.1697	30.6516	30.1396	30.0339	30.2991
Color [Red]	P36578;H3BM89;H3BTP7;H3BU31	P36578;H3BM89	60S ribosomal protein L4	RPL4	+	LFQ intensity BN_ILK_LFQ intensity BN_GFP	39	39	39	63.7	63.7	63.7	47.697	0	112.51	155060000000	620	2.63502	0.0346571	0.668835	1.12037	32.6512	32.8631	32.5504	32.0644	31.9619	32.0319
Color [Red]	P36952	P36952	Serpin B5	SERPINB5	+	LFQ intensity BN_ILK_LFQ intensity BN_GFP	4	4	4	13.6	13.6	13.6	42.1	0	6.1744	369920000	8	1.01011	0.0193884	1.50088	1.2536	25.1457	25.2109	25.098	24.4147	22.26	24.2773
Color [Red]	P37108;H0YLA2	P37108;H0YLA2	Signal recognition particle 14 kDa protein	SRP14	+	LFQ intensity BN_ILK_LFQ intensity BN_GFP	3	3	3	30.1	30.1	30.1	14.57	0	8.0014	1330800000	20	1.21879	0.00720253	1.66577	1.45846	26.1333	26.4192	25.9259	25.5853	23.4168	24.479
Color [Red]	P40227	P40227	T-complex protein 1 subunit zeta	CCT6A	+	LFQ intensity BN_ILK_LFQ intensity BN_GFP	38	38	31	64	64	56.5	58.024	0	317.26	124630000000	584	3.33354	0.0036391	0.991048	1.66753	33.0879	33.0881	33.1096	31.9165	32.2092	32.1867
Color [Red]	P40939;H0YFD6	P40939	Trifunctional enzyme subunit alpha, mitochondrial;Long-chain enoyl-CoA hydratase;Long chain 3-hydroxyacyl-CoA dehydrogenase	HADHA	+	LFQ intensity BN_ILK_LFQ intensity BN_GFP	14	14	14	25.2	25.2	25.2	82.999	0	25.545	2871100000	54	1.26956	0.0378933	0.925233	1.09896	27.7132	28.0542	27.2871	26.2693	27.1555	26.854
Color [Red]	P41247;C9IZF6	P41247;C9IZF6	Patatin-like phospholipase domain-containing protein 4	PNPLA4	+	LFQ intensity BN_ILK_LFQ intensity BN_GFP	4	4	4	22.9	22.9	22.9	27.98	0	12.625	1498300000	15	1.6489	0.00539661	1.36052	1.55259	26.9658	27.3388	27.0805	26.4748	25.5302	25.2984
Color [Red]	P42677;Q5T4L4	P42677;Q5T4L4	40S ribosomal protein S27	RPS27	+	LFQ intensity BN_ILK_LFQ intensity BN_GFP	10	10	5	50	50	20.2	9.461	0	18.72	57062000000	110	1.97766	0.0235206	0.819149	1.2036	31.2455	31.3493	31.7727	30.6318	30.4983	30.7799
Color [Red]	P42704;B8ZZ38;A0A0C4DG06;C9JCA9;H7C3W8	P42704	Leucine-rich PPR motif-containing protein, mitochondrial	LRPPRC	+	LFQ intensity BN_ILK_LFQ intensity BN_GFP	29	29	29	24.1	24.1	24.1	157.9	0	48.397	5540400000	129	1.91225	0.0062987	1.14726	1.50115	28.413	28.7607	28.2237	27.3293	27.6808	26.9454
Color [Red]	P45954	P45954	Short/branched chain specific acyl-CoA dehydrogenase, mitochondrial	ACADSB	+	LFQ intensity BN_ILK_LFQ intensity BN_GFP	6	6	6	20.6	20.6	20.6	47.485	0	13.725	1308700000	22	1.96233	0.0280696	0.793129	1.17215	26.7266	26.8819	27.0846	25.8216	26.2825	26.2096
Color [Red]	P46734;J3QR49;E9PRZ0;A0A1B0GVD9;P52564;K7ELM6;K7EIW3;J3KRV4	P46734;J3QR49	Dual specificity mitogen-activated protein kinase kinase 3	MAP2K3	+	LFQ intensity BN_ILK_LFQ intensity BN_GFP	10	10	10	28	28	28	39.318	0	21.481	3604800000	48	1.33794	0.0129489	1.31995	1.37279	27.0728	27.3454	27.3775	25.0436	26.3612	26.431
Color [Red]	P48059;A0A0M3HER1;A0A0J9YXC7;C9JF46;Q7Z4I7;H0Y592;F8WB59;F8WE10;F8WC86	P48059;A0A0M3HER1;A0A0J9YXC7	LIM and senescent cell antigen-like-containing domain protein 1	LIMS1	+	LFQ intensity BN_ILK_LFQ intensity BN_GFP	13	13	13	36	36	36	37.251	0	18.726	5882100000	52	3.56999	0	4.82426	5.36451	29.9237	29.1906	29.5527	25.2849	24.1167	24.7926
Color [Red]	P48643;E7ENZ3;B7ZAR1;E9PCA1;H0Y914;D6RIZ7	P48643;E7ENZ3;B7ZAR1;E9PCA1	T-complex protein 1 subunit epsilon	CCT5	+	LFQ intensity BN_ILK_LFQ intensity BN_GFP	52	52	52	76.3	76.3	76.3	59.67	0	323.31	119670000000	800	4.17841	0.00542419	0.854927	1.55563	32.9763	32.9247	32.9796	32.1922	32.0894	32.0343
Color [Red]	P48735;H0YL11	P48735	Isocitrate dehydrogenase [NADP], mitochondrial	IDH2	+	LFQ intensity BN_ILK_LFQ intensity BN_GFP	10	9	9	27.4	27.4	27.4	50.909	0	14.244	1956300000	42	2.35265	0.00141404	1.48503	1.96236	27.748	27.7467	27.4324	25.6905	26.4259	26.3556
Color [Red]	P49368;B4DUR8;Q5SZX6;E9PRC8;E9PQ35;Q5SZX9	P49368;B4DUR8	T-complex protein 1 subunit gamma	CCT3	+	LFQ intensity BN_ILK_LFQ intensity BN_GFP	38	38	27	67.9	67.9	53.6	60.533	0	198.43	111620000000	531	3.87132	0.0037211	0.923431	1.63716	32.8144	32.8325	32.6796	31.7955	31.9344	31.8262
Color [Red]	P49593;A8MX49;B5MCT7;C9JL74;C9J2F3	P49593;A8MX49;B5MCT7	Protein phosphatase 1F	PPM1F	+	LFQ intensity BN_ILK_LFQ intensity BN_GFP	9	9	9	27.5	27.5	27.5	49.83	0	26.5	4969400000	96	1.60212	0.0347488	0.822632	1.11871	28.3056	27.8852	28.1918	27.2957	27.6542	26.9649
Color [Red]	P49841	P49841	Glycogen synthase kinase-3 beta	GSK3B	+	LFQ intensity BN_ILK_LFQ intensity BN_GFP	8	8	5	29.3	29.3	22.1	46.744	0	38.808	8196100000	134	2.40522	0.00580263	1.01386	1.51418	28.745	29.0381	28.578	27.6672	27.9797	27.6726
Color [Red]	P50213;H0YL72;H0YKD0;H0YLI6;H0YMU3;H0YM64;H0YNF5	P50213;H0YL72;H0YKD0;H0YLI6;H0YMU3	Isocitrate dehydrogenase [NAD] subunit alpha, mitochondrial	IDH3A	+	LFQ intensity BN_ILK_LFQ intensity BN_GFP	8	8	8	23.2	23.2	23.2	39.591	0	13.723	2345500000	46	3.93278	0.0223459	0.66254	1.21717	27.2588	27.2689	27.229	26.5712	26.6712	26.5268
Color [Red]	P50452;A0A1B0GU38;H7BXK7;C9JVA8;C9JTJ8;P50453	P50452;A0A1B0GU38	Serpin B8	SERPINB8	+	LFQ intensity BN_ILK_LFQ intensity BN_GFP	22	22	20	42.2	42.2	37.4	42.766	0	44.933	12537000000	154	1.19639	0.022224	1.16712	1.2176	28.526	28.5661	27.7002	27.2511	27.6315	26.4083
Color [Red]	P50990;H7C4C8;H7C2U0	P50990	T-complex protein 1 subunit theta	CCT8	+	LFQ intensity BN_ILK_LFQ intensity BN_GFP	41	41	41	69.3	69.3	69.3	59.62	0	160	70426000000	517	2.44308	0.0239539	0.746623	1.20045	31.8963	32.1146	31.7074	31.128	31.2238	31.1266
Color [Red]	P50991	P50991	T-complex protein 1 subunit delta	CCT4	+	LFQ intensity BN_ILK_LFQ intensity BN_GFP	33	33	33	65.7	65.7	65.7	57.924	0	208.53	86571000000	497	2.87651	0.00368058	1.02133	1.62686	32.3764	32.5662	32.2377	31.233	31.3562	31.5271
Color [Red]	P51153;A0A087WWB9;H0YLJ8;H0YL94;H0YMN7;H0YNE9;Q92930;P59190	P51153;A0A087WWB9	Ras-related protein Rab-13	RAB13	+	LFQ intensity BN_ILK_LFQ intensity BN_GFP	8	7	6	44.3	38.9	35.5	22.774	0	16.25	5767500000	76	2.19475	0.0479295	0.653271	1.04536	27.3998	27.5301	27.6777	26.6926	26.9574	26.9979
Color [Red]	P51553;G5E9Q7;E7EQB8;E9PF84;H7C1W2;H0Y5Q7	P51553;G5E9Q7;E7EQB8;E9PF84	Isocitrate dehydrogenase [NAD] subunit gamma, mitochondrial;Isocitrate dehydrogenase [NAD] subunit, mitochondrial	IDH3G	+	LFQ intensity BN_ILK_LFQ intensity BN_GFP	7	7	7	30.5	30.5	30.5	42.794	0	13.776	1149100000	25	1.97028	0	3.15323	2.63084	27.3179	27.6364	27.1696	23.1872	25.5163	23.9607
Color [Red]	P52209;K7EM49;K7EMN2;K7EPF6;K7ELN9	P52209;K7EM49;K7EMN2;K7EPF6	6-phosphogluconate dehydrogenase, decarboxylating	PGD	+	LFQ intensity BN_ILK_LFQ intensity BN_GFP	16	16	16	43.3	43.3	43.3	53.139	0	35.548	15566000000	134	2.5352	0.00551515	1.01627	1.54747	29.3402	29.7287	29.307	28.3201	28.59	28.4169
Color [Red]	P53597;H7C233	P53597	Succinyl-CoA ligase [ADP/GDP-forming] subunit alpha, mitochondrial	SUCLG1	+	LFQ intensity BN_ILK_LFQ intensity BN_GFP	16	16	16	38.2	38.2	38.2	36.249	0	67.643	18143000000	201	1.93759	0.00263796	1.39747	1.71165	30.4326	30.7671	30.1846	28.5368	29.4083	29.2468
Color [Red]	P54259	P54259	Atrophin-1	ATN1	+	LFQ intensity BN_ILK_LFQ intensity BN_GFP	15	15	15	22.4	22.4	22.4	125.41	0	49.949	11981000000	129	3.73909	0.0185499	0.697323	1.26268	29.5492	29.6403	29.6856	28.9939	28.9033	28.8858
Color [Red]	P55795	P55795	Heterogeneous nuclear ribonucleoprotein H2	HNRNPH2	+	LFQ intensity BN_ILK_LFQ intensity BN_GFP	23	13	13	52.3	36.1	36.1	49.263	0	194.77	44847000000	217	2.77761	0.0238927	0.713335	1.19932	31.165	31.1248	31.0581	30.5773	30.3492	30.2814
Color [Red]	P55809;E9PDW2;Q9BYC2	P55809;E9PDW2	Succinyl-CoA:3-ketoacid coenzyme A transferase 1, mitochondrial	OXCT1	+	LFQ intensity BN_ILK_LFQ intensity BN_GFP	9	9	9	18.8	18.8	18.8	56.157	0	103.98	1206000000	27	1.39606	0.00186939	2.15529	1.76687	27.1109	27.7437	26.1564	23.744	25.3652	25.4359
Color [Red]	Q5SQP8;P56545;A0A087WYL1;H0Y8U5;E7EUB3	Q5SQP8;P56545	C-terminal-binding protein 2	CTBP2	+	LFQ intensity BN_ILK_LFQ intensity BN_GFP	19	19	12	35.3	35.3	26.3	56.101	0	36.589	8394000000	100	3.24292	0.0169915	0.740931	1.28988	28.9562	28.7662	28.7429	28.1388	28.0719	28.0318
Color [Red]	P63261;P60709;I3L3I0;I3L1U9;I3L4N8;G5E9R0;K7EM38;E7EVS6;I3L3R2;J3KT65;C9JUM1;C9JZR7;C9JTX5;Q9BYX7;F8WCH0	P63261;P60709;I3L3I0;I3L1U9	Actin, cytoplasmic 2;Actin, cytoplasmic 2, N-terminally processed;Actin, cytoplasmic 1;Actin, cytoplasmic 1, N-terminally processed	ACTG1;ACTB	+	LFQ intensity BN_ILK_LFQ intensity BN_GFP	37	37	12	77.9	77.9	38.4	41.792	0	323.31	1239200000000	1148	2.22153	0.00571524	1.08898	1.54535	35.6766	36.0661	35.5533	34.4241	34.723	34.8819
Color [Red]	P60842;J3KT12;J3QS69;J3KTB5;J3KSZ0;J3QL43;J3QR64;J3QLN6;J3QKZ9;J3KS25;J3QL52;J3KS93;J3KSN7;J3KT04;E7EMV8	P60842;J3KT12;J3QS69;J3KTB5;J3KSZ0;J3QL43	Eukaryotic initiation factor 4A-I	EIF4A1	+	LFQ intensity BN_ILK_LFQ intensity BN_GFP	33	33	13	74.4	74.4	36	46.153	0	323.31	284170000000	620	3.07729	0.043589	0.608526	1.07235	33.5123	33.6152	33.7189	33.0453	33.0311	32.9443
Color [Red]	P61081;M0QX69;M0QYI6	P61081	NEDD8-conjugating enzyme Ubc12	UBE2M	+	LFQ intensity BN_ILK_LFQ intensity BN_GFP	10	10	10	38.8	38.8	38.8	20.9	0	22.091	7670800000	88	2.04466	0.00427368	1.19073	1.58533	28.7561	28.9771	28.6546	27.1712	27.966	27.6783
Color [Red]	P61353;K7ELC7;K7EQQ9;K7ERY7	P61353;K7ELC7;K7EQQ9	60S ribosomal protein L27	RPL27	+	LFQ intensity BN_ILK_LFQ intensity BN_GFP	6	6	6	51.5	51.5	51.5	15.798	0	8.4639	5142000000	62	1.28405	0.0222529	1.09987	1.21984	27.65	28.0809	27.3932	25.9813	27.1834	26.6598
Color [Red]	P62136;E9PMD7;F5H1L6;F5H037	P62136;E9PMD7	Serine/threonine-protein phosphatase PP1-alpha catalytic subunit;Serine/threonine-protein phosphatase	PPP1CA	+	LFQ intensity BN_ILK_LFQ intensity BN_GFP	11	3	3	31.8	9.1	9.1	37.512	0	5.2631	3440700000	39	2.77055	0.00140723	1.32569	1.95846	25.8941	25.893	25.5369	24.3847	24.7011	24.2612
Color [Red]	P62701	P62701	40S ribosomal protein S4, X isoform	RPS4X	+	LFQ intensity BN_ILK_LFQ intensity BN_GFP	32	32	16	78.3	78.3	44.5	29.597	0	104.81	118870000000	535	2.33321	0.0269023	0.743543	1.17995	32.6446	32.6676	32.7327	31.685	32.0382	32.0911
Color [Red]	P62888;E5RI99;A0A0C4DH44;A0A0B4J213;E5RJH3	P62888;E5RI99;A0A0C4DH44	60S ribosomal protein L30	RPL30	+	LFQ intensity BN_ILK_LFQ intensity BN_GFP	6	6	6	49.6	49.6	49.6	12.784	0	11.692	1721600000	32	1.48449	0.00226747	1.89519	1.73633	26.7438	26.9976	26.1008	23.6632	25.2518	25.2416
Color [Red]	P62899;C9JU56;B7Z4E3;B7Z4C8;H7C2W9;B8ZZK4	P62899;C9JU56;B7Z4E3;B7Z4C8;H7C2W9;B8ZZK4	60S ribosomal protein L31	RPL31	+	LFQ intensity BN_ILK_LFQ intensity BN_GFP	12	12	12	58.4	58.4	58.4	14.463	0	58.455	22225000000	116	1.56374	0.0208285	0.965724	1.23158	30.044	30.6028	30.1094	29.0795	29.048	29.7315
Color [Red]	P62913;Q5VVC8;Q5VVC9	P62913;Q5VVC8	60S ribosomal protein L11	RPL11	+	LFQ intensity BN_ILK_LFQ intensity BN_GFP	13	13	13	42.1	42.1	42.1	20.252	0	27.549	92782000000	162	1.97551	0.0444711	0.698659	1.06789	32.1698	32.0509	32.486	31.3863	31.5506	31.6738
Color [Red]	P62917;E9PKZ0;E9PKU4;G3V1A1;E9PP36	P62917;E9PKZ0;E9PKU4;G3V1A1;E9PP36	60S ribosomal protein L8	RPL8	+	LFQ intensity BN_ILK_LFQ intensity BN_GFP	25	25	25	71.6	71.6	71.6	28.024	0	123.94	118570000000	337	1.80281	0.0310885	0.802758	1.14803	32.5968	32.6954	32.7335	31.488	32.0073	32.122
Color [Red]	P63173;J3KT73;J3QL01;J3KSP2	P63173;J3KT73;J3QL01;J3KSP2	60S ribosomal protein L38	RPL38	+	LFQ intensity BN_ILK_LFQ intensity BN_GFP	4	4	4	50	50	50	8.2178	0	8.1404	6157700000	39	1.53957	0.00366667	1.67604	1.67271	28.1331	27.5432	28.1785	26.8528	26.6037	25.3701
Color [Red]	P63244;J3KPE3;D6RAC2;D6RHH4;H0Y8W2;D6REE5;H0YAF8;D6R9Z1;H0YAM7;D6R9L0;D6RFX4;D6RAU2;E9PD14;D6RBD0;D6RFZ9;H0Y8R5;D6RF23;D6R909;D6RGK8;H0Y9P0;D6RHJ5;D6RDI0	P63244;J3KPE3;D6RAC2;D6RHH4;H0Y8W2;D6REE5;H0YAF8;D6R9Z1;H0YAM7;D6R9L0;D6RFX4	Guanine nucleotide-binding protein subunit beta-2-like 1;Guanine nucleotide-binding protein subunit beta-2-like 1, N-terminally processed	GNB2L1	+	LFQ intensity BN_ILK_LFQ intensity BN_GFP	30	30	30	94.6	94.6	94.6	35.076	0	211.56	246840000000	566	2.25986	0.00422917	1.11169	1.57937	33.9194	34.1474	33.7243	33.0163	32.9447	32.495
Color [Red]	P68366;C9JEV8;C9JQ00;C9JJQ8;C9JDL2	P68366	Tubulin alpha-4A chain	TUBA4A	+	LFQ intensity BN_ILK_LFQ intensity BN_GFP	37	9	9	65	16.5	16.5	49.924	0	25.905	44277000000	131	2.56838	0.0173296	0.792199	1.27839	31.1993	31.5919	31.3857	30.6743	30.5463	30.5797
Color [Red]	P84085;C9J1Z8	P84085;C9J1Z8	ADP-ribosylation factor 5	ARF5	+	LFQ intensity BN_ILK_LFQ intensity BN_GFP	7	3	3	57.8	27.8	27.8	20.529	0	11.468	1696100000	28	1.28807	0.0454938	0.867023	1.06307	26.5461	26.8958	26.3262	25.994	25.9877	25.1854
Color [Red]	P84095	P84095	Rho-related GTP-binding protein RhoG	RHOG	+	LFQ intensity BN_ILK_LFQ intensity BN_GFP	4	4	4	35.1	35.1	35.1	21.308	0	29.167	6926600000	90	1.75079	0.0476585	0.719412	1.05004	28.1519	28.5142	28.3004	27.4111	27.4934	27.9038
Color [Red]	P98170;B1AKU2	P98170	E3 ubiquitin-protein ligase XIAP	XIAP	+	LFQ intensity BN_ILK_LFQ intensity BN_GFP	19	19	19	46.5	46.5	46.5	56.684	0	49.591	15172000000	168	3.31881	0.0187575	0.716813	1.26017	29.7974	29.8911	29.971	29.0755	29.2193	29.2143
Color [Red]	Q00839;Q5RI18	Q00839	Heterogeneous nuclear ribonucleoprotein U	HNRNPU	+	LFQ intensity BN_ILK_LFQ intensity BN_GFP	41	41	41	44.7	44.7	44.7	90.583	0	160.69	115750000000	647	2.07232	0.0316904	0.751697	1.14648	32.3183	32.5257	32.2176	31.3735	31.6227	31.8103
Color [Red]	Q01085;E7ETJ9;E7ETC0;A6NKZ9	Q01085;E7ETJ9;E7ETC0	Nucleolysin TIAR	TIAL1	+	LFQ intensity BN_ILK_LFQ intensity BN_GFP	11	11	5	31.5	31.5	13.9	41.59	0	24.13	6987800000	76	2.93703	0.0280347	0.682264	1.17167	28.2467	28.2177	28.4337	27.7005	27.5385	27.6122
Color [Red]	Q08211	Q08211	ATP-dependent RNA helicase A	DHX9	+	LFQ intensity BN_ILK_LFQ intensity BN_GFP	61	61	61	45.5	45.5	45.5	140.96	0	237.73	100020000000	817	3.23764	0.0439635	0.60093	1.07204	32.1236	32.1403	32.0931	31.6163	31.5254	31.4125
Color [Red]	Q12792;F8VS81	Q12792;F8VS81	Twinfilin-1	TWF1	+	LFQ intensity BN_ILK_LFQ intensity BN_GFP	8	6	6	27.1	23.1	23.1	40.282	0	17.984	2980300000	26	0.892802	0.0149028	2.18143	1.33088	26.1537	26.0059	25.8976	26.1086	22.6122	22.7921
Color [Red]	Q13144	Q13144	Translation initiation factor eIF-2B subunit epsilon	EIF2B5	+	LFQ intensity BN_ILK_LFQ intensity BN_GFP	8	8	8	16.2	16.2	16.2	80.379	0	33.223	1706100000	33	2.09483	0.00362547	1.25851	1.66296	27.2931	27.5325	26.9464	26.1779	26.2041	25.6145
Color [Red]	Q13322;C9JTW6	Q13322	Growth factor receptor-bound protein 10	GRB10	+	LFQ intensity BN_ILK_LFQ intensity BN_GFP	6	6	6	16.3	16.3	16.3	67.231	0	6.4212	2705300000	17	1.33421	0.0126838	1.33228	1.37745	26.0399	25.6177	25.4547	23.5679	24.4929	25.0547
Color [Red]	Q13363;D6RAX2;E7ESU7;E7EPF8;H0Y9M9;H0Y8W7;E9PGB1	Q13363;D6RAX2;E7ESU7;E7EPF8	C-terminal-binding protein 1	CTBP1	+	LFQ intensity BN_ILK_LFQ intensity BN_GFP	12	5	5	22.3	11.8	11.8	47.535	0	8.2269	1426500000	32	1.99372	0.00206061	1.42518	1.75766	26.9852	27.0608	26.8037	24.9384	25.9385	25.6973
Color [Red]	Q13423;D6RHU2;D6RAI5;E9PCX7;D6RCR6	Q13423;D6RHU2;D6RAI5;E9PCX7	NAD(P) transhydrogenase, mitochondrial	NNT	+	LFQ intensity BN_ILK_LFQ intensity BN_GFP	6	6	6	8.1	8.1	8.1	113.89	0	10.123	528810000	16	0.896588	0.0234903	1.60749	1.20313	25.353	25.6115	25.3083	23.3987	25.4184	22.6332
Color [Red]	Q13490;E9PMH5;A0A087X2B2;E9PIW1;H0YDY3;E9PI77;E9PNM6;E9PQZ9;Q13489	Q13490;E9PMH5;A0A087X2B2	Baculoviral IAP repeat-containing protein 2	BIRC2	+	LFQ intensity BN_ILK_LFQ intensity BN_GFP	26	26	26	48.9	48.9	48.9	69.899	0	64.949	23375000000	248	2.04567	0.0295599	0.766363	1.15853	30.4899	30.9818	30.6293	29.9457	29.8104	30.0458
Color [Red]	Q13838;Q5STU3;A0A0G2JJZ9;A0A140T9X3;F6WLT2;A0A0A0MT12;F6TRA5;H0Y400;A0A140T996;A0A140T973;A0A140T9K1;A0A140T9X9;F6UJC5;A0A140TA18;H0YCC6	Q13838;Q5STU3;A0A0G2JJZ9;A0A140T9X3;F6WLT2;A0A0A0MT12;F6TRA5	Spliceosome RNA helicase DDX39B	DDX39B	+	LFQ intensity BN_ILK_LFQ intensity BN_GFP	13	3	3	31.8	13.3	13.3	48.991	0	12.47	2823900000	33	0.696761	0.032048	2.21569	1.13671	26.9815	27.0705	27.2131	21.9777	26.3583	26.282
Color [Red]	Q14019;H3BT58	Q14019;H3BT58	Coactosin-like protein	COTL1	+	LFQ intensity BN_ILK_LFQ intensity BN_GFP	10	10	10	45.8	45.8	45.8	15.945	0	21.836	3858800000	56	1.57353	0.00365974	1.63324	1.67154	27.9072	28.6071	27.4806	25.9466	27.0517	26.0968
Color [Red]	Q14103;H0Y8G5;H0YA96;D6RAF8;D6RF44;D6RBQ9;D6RD83	Q14103;H0Y8G5;H0YA96;D6RAF8;D6RF44;D6RBQ9	Heterogeneous nuclear ribonucleoprotein D0	HNRNPD	+	LFQ intensity BN_ILK_LFQ intensity BN_GFP	18	18	16	39.7	39.7	36.9	38.434	0	103.64	27657000000	233	1.57064	0.031	0.86737	1.1505	29.9083	30.2195	29.6332	28.9212	29.426	28.8117
Color [Red]	Q14240;E7EQG2	Q14240;E7EQG2	Eukaryotic initiation factor 4A-II;Eukaryotic initiation factor 4A-II, N-terminally processed	EIF4A2	+	LFQ intensity BN_ILK_LFQ intensity BN_GFP	18	4	4	40	10.1	10.1	46.402	0	12.263	3427700000	44	0.683162	0.0448597	1.83838	1.06657	26.9234	26.4227	26.6831	25.5457	26.4975	22.4708
Color [Red]	Q14498;A0A0U1RQH7;H0Y4X3;G3XAC6;A0A0U1RQW2;Q5QP23;A0A087X122;Q5QP22	Q14498;A0A0U1RQH7;H0Y4X3;G3XAC6;A0A0U1RQW2	RNA-binding protein 39	RBM39	+	LFQ intensity BN_ILK_LFQ intensity BN_GFP	9	9	9	24.9	24.9	24.9	59.379	0	10.658	1252700000	29	1.02558	0.0452492	1.03863	1.06474	26.3294	26.0973	26.0135	25.5013	25.6433	24.1797
Color [Red]	Q14687;H0Y613;H7C3B5;C9JLW9	Q14687;H0Y613	Genetic suppressor element 1	GSE1	+	LFQ intensity BN_ILK_LFQ intensity BN_GFP	18	18	18	21.6	21.6	21.6	136.16	0	37.437	3092400000	77	1.62933	0.0412428	0.778973	1.08417	27.7728	27.8385	27.9411	27.0448	26.7172	27.4534
Color [Red]	Q14964;C9JB90;C9JU14;J3KR73;Q9NRW1;P20340	Q14964;C9JB90;C9JU14;J3KR73;Q9NRW1;P20340	Ras-related protein Rab-39A;Ras-related protein Rab-6B;Ras-related protein Rab-6A	RAB39A;RAB6B;RAB6A	+	LFQ intensity BN_ILK_LFQ intensity BN_GFP	2	2	2	6	6	6	25.006	0.001122	2.9605	4371100000	15	0.663107	0.0485971	1.80978	1.04204	27.185	27.5931	27.567	23.1901	27.0637	26.6619
Color [Red]	Q15404	Q15404	Ras suppressor protein 1	RSU1	+	LFQ intensity BN_ILK_LFQ intensity BN_GFP	23	23	23	78.7	78.7	78.7	31.54	0	231.81	24699000000	188	3.66946	0	5.48296	5.90817	32.1701	31.1843	32.1326	26.539	26.7074	25.7917
Color [Red]	Q15773;F5H0Y3;F5H7L5;F5H800	Q15773;F5H0Y3	Myeloid leukemia factor 2	MLF2	+	LFQ intensity BN_ILK_LFQ intensity BN_GFP	9	9	9	48.8	48.8	48.8	28.147	0	30.79	14871000000	83	1.1618	0.0425931	0.957469	1.0788	29.6425	29.8665	29.8101	28.0783	29.0129	29.3554
Color [Red]	Q15911	Q15911	Zinc finger homeobox protein 3	ZFHX3	+	LFQ intensity BN_ILK_LFQ intensity BN_GFP	7	7	3	2.4	2.4	1.4	404.41	0	13.988	706790000	42	2.23674	0.0207192	0.796366	1.22852	25.1945	25.3067	25.5156	24.6609	24.6533	24.3135
Color [Red]	Q16666;H3BM18;X6RHM1;A0A0A0MRB1;H3BVE6;H3BR88;H3BR65;X6RHR0	Q16666	Gamma-interferon-inducible protein 16	IFI16	+	LFQ intensity BN_ILK_LFQ intensity BN_GFP	36	36	34	47.5	47.5	46.1	88.255	0	87.146	14262000000	257	2.06987	0.0185753	0.855819	1.2632	29.6538	29.6613	29.4586	28.4536	28.7288	29.0238
Color [Red]	Q16795;F5H0J3;H3BRM9;F5GY40	Q16795	NADH dehydrogenase [ubiquinone] 1 alpha subcomplex subunit 9, mitochondrial	NDUFA9	+	LFQ intensity BN_ILK_LFQ intensity BN_GFP	14	14	14	43.5	43.5	43.5	42.509	0	27.869	6841500000	104	3.90282	0.0229793	0.660249	1.21156	28.6978	28.7631	28.7587	28.1369	28.0033	28.0986
Color [Red]	Q16822;B4DW73;H0YML5;H0YM31;A0A0A0MS74;H0YMA5;P35558;H0YNG4;H0YMU6;H0YMY3	Q16822;B4DW73;H0YML5;H0YM31	Phosphoenolpyruvate carboxykinase [GTP], mitochondrial	PCK2	+	LFQ intensity BN_ILK_LFQ intensity BN_GFP	34	34	34	50.5	50.5	50.5	70.729	0	98.29	28837000000	317	2.58279	0.00625806	0.959508	1.49067	31.1056	31.2897	30.8778	29.9754	30.1766	30.2425
Color [Red]	Q3LXA3;H0YCY6;I3L252	Q3LXA3;H0YCY6;I3L252	Bifunctional ATP-dependent dihydroxyacetone kinase/FAD-AMP lyase (cyclizing);ATP-dependent dihydroxyacetone kinase;FAD-AMP lyase (cyclizing)	DAK;TKFC	+	LFQ intensity BN_ILK_LFQ intensity BN_GFP	7	7	7	18.3	18.3	18.3	58.946	0	14.457	774120000	19	1.57919	0.0285827	0.884701	1.16814	25.1928	25.0495	25.1477	24.7124	23.8393	24.1842
Color [Red]	Q58FF8	Q58FF8	Putative heat shock protein HSP 90-beta 2	HSP90AB2P	+	LFQ intensity BN_ILK_LFQ intensity BN_GFP	11	2	2	21.3	4.5	4.5	44.348	0	21.639	6047600000	47	1.72504	0.0456117	0.735745	1.06202	27.5569	27.6676	27.352	26.7524	27.0997	26.5173
Color [Red]	Q5HYI8;F8WF50;F8WDC7;C9JXM3;H7C533;F8WAX9	Q5HYI8;F8WF50;F8WDC7;C9JXM3	Rab-like protein 3	RABL3	+	LFQ intensity BN_ILK_LFQ intensity BN_GFP	3	3	3	12.7	12.7	12.7	26.422	0.00085227	3.0866	358850000	4	1.34866	0.0185246	1.12198	1.26213	24.7809	25.4668	24.8699	23.7426	23.4644	24.5449
Color [Red]	Q5JRX3;A0A0A0MRX9;H0Y7L7;B1APQ0;H0Y4F7;B1APQ1	Q5JRX3;A0A0A0MRX9	Presequence protease, mitochondrial	PITRM1	+	LFQ intensity BN_ILK_LFQ intensity BN_GFP	26	26	26	29.3	29.3	29.3	117.41	0	56.729	7327700000	165	2.34951	0.00201762	1.36517	1.85358	29.5851	29.7719	29.5136	27.8876	28.6603	28.2271
Color [Red]	Q5JVZ5;Q96JJ3;H0YCM7;Q5JW01;Q5JVZ8;Q5JVZ4	Q5JVZ5;Q96JJ3;H0YCM7;Q5JW01	Engulfment and cell motility protein 2	ELMO2	+	LFQ intensity BN_ILK_LFQ intensity BN_GFP	10	10	9	23.5	23.5	22.1	82.364	0	23.434	1569100000	37	1.59209	0.0402081	0.793274	1.08876	26.47	26.4348	26.1895	25.5543	25.2151	25.945
Color [Red]	Q5T3J3	Q5T3J3	Ligand-dependent nuclear receptor-interacting factor 1	LRIF1	+	LFQ intensity BN_ILK_LFQ intensity BN_GFP	4	4	4	8.5	8.5	8.5	84.567	0	5.8066	583830000	14	1.37807	0.00992912	1.37784	1.4253	24.8002	24.4904	25.0323	22.5176	23.8536	23.8181
Color [Red]	Q5VWZ2	Q5VWZ2	Lysophospholipase-like protein 1	LYPLAL1	+	LFQ intensity BN_ILK_LFQ intensity BN_GFP	4	4	4	16.9	16.9	16.9	26.316	0	6.3745	1096600000	12	3.25709	0	2.4022	3.24953	26.4774	26.6234	26.3681	24.5138	23.7364	24.0121
Color [Red]	Q6DKI1;R4GMU7	Q6DKI1;R4GMU7	60S ribosomal protein L7-like 1	RPL7L1	+	LFQ intensity BN_ILK_LFQ intensity BN_GFP	3	3	3	14.2	14.2	14.2	28.661	0.00031526	4.3658	999040000	17	0.779934	0.0453002	1.43893	1.06537	25.7817	25.2648	25.4124	22.3901	25.0755	24.6766
Color [Red]	Q6P2H3;H7BZW2	Q6P2H3;H7BZW2	Centrosomal protein of 85 kDa	CEP85	+	LFQ intensity BN_ILK_LFQ intensity BN_GFP	18	18	18	22.4	22.4	22.4	85.638	0	38.397	5238500000	76	2.69101	0.0169677	0.786573	1.28906	28.6843	28.692	28.4076	27.8166	27.9043	27.7033
Color [Red]	Q6P4A7	Q6P4A7	Sideroflexin-4	SFXN4	+	LFQ intensity BN_ILK_LFQ intensity BN_GFP	2	2	2	8.6	8.6	8.6	37.998	0.00059542	3.688	335910000	13	1.89192	0.000625	1.98005	2.05742	25.1413	25.4587	25.745	23.9724	22.6165	23.8158
Color [Red]	Q6PI48	Q6PI48	Aspartate--tRNA ligase, mitochondrial	DARS2	+	LFQ intensity BN_ILK_LFQ intensity BN_GFP	22	22	22	41.9	41.9	41.9	73.562	0	67.149	14337000000	181	2.40506	0.00623794	0.989001	1.48624	29.9275	29.8832	29.9047	29.0064	29.1458	28.5962
Color [Red]	Q6ZW49;F8WC23;H7BZI8	Q6ZW49	PAX-interacting protein 1	PAXIP1	+	LFQ intensity BN_ILK_LFQ intensity BN_GFP	10	10	10	13.9	13.9	13.9	121.34	0	16.737	764880000	26	1.2777	0.00203104	2.91222	1.85607	26.0463	26.21	25.8629	21.8109	22.3374	25.2344
Color [Red]	Q709F0;F8WEV0;D6RDI8;H0Y9C6	Q709F0	Acyl-CoA dehydrogenase family member 11	ACAD11	+	LFQ intensity BN_ILK_LFQ intensity BN_GFP	7	7	7	10	10	10	87.282	0	10.03	534030000	17	1.94322	0.00416312	1.24813	1.59697	25.5658	25.0321	25.3452	23.6512	24.4654	24.0821
Color [Red]	Q86SE9	Q86SE9	Polycomb group RING finger protein 5	PCGF5	+	LFQ intensity BN_ILK_LFQ intensity BN_GFP	4	4	4	20.7	20.7	20.7	29.714	0	13.109	1247600000	18	0.982639	0.0210562	1.4777	1.22643	26.6763	26.6197	26.5459	26.0953	25.5492	23.7643
Color [Red]	Q8N5M9	Q8N5M9	Protein jagunal homolog 1	JAGN1	+	LFQ intensity BN_ILK_LFQ intensity BN_GFP	2	2	2	13.1	13.1	13.1	21.125	0	5.7162	486590000	7	1.47754	0.0174455	1.0636	1.27576	24.148	25.1942	24.7733	23.8538	23.6877	23.3832
Color [Red]	Q8NDV7;H3BRT3;H3BTQ1;I3L3S5;I3L218	Q8NDV7	Trinucleotide repeat-containing gene 6A protein	TNRC6A	+	LFQ intensity BN_ILK_LFQ intensity BN_GFP	39	39	10	31.3	31.3	8.2	210.29	0	122.95	16610000000	323	3.16991	0.0156034	0.764749	1.31802	29.9316	29.9475	30.0305	29.1063	29.1588	29.3503
Color [Red]	Q8TEA1;U3KQU2	Q8TEA1;U3KQU2	Putative methyltransferase NSUN6	NSUN6	+	LFQ intensity BN_ILK_LFQ intensity BN_GFP	5	5	5	15.6	15.6	15.6	51.77	0	6.9498	835100000	16	1.23579	0.00538748	1.89352	1.55257	26.4307	25.9921	26.0709	23.06	25.5081	24.2451
Color [Red]	Q8WWC4;H7C0V0	Q8WWC4	Uncharacterized protein C2orf47, mitochondrial	C2orf47	+	LFQ intensity BN_ILK_LFQ intensity BN_GFP	5	5	5	19.6	19.6	19.6	32.544	0	7.7761	1394300000	17	2.70206	0.00414841	1.02027	1.58929	27.0366	27.0464	26.7516	26.1199	25.8889	25.7651
Color [Red]	Q92540;E9PD50;B1ALB4;E9PEK3;D6RAD0;E9PBK2	Q92540;E9PD50;B1ALB4	Protein SMG7	SMG7	+	LFQ intensity BN_ILK_LFQ intensity BN_GFP	17	17	17	17.8	17.8	17.8	127.28	0	27.306	3859000000	89	2.07443	0.0339305	0.73426	1.12645	28.1277	27.7672	27.9182	27.3259	27.3008	26.9837
Color [Red]	Q92562;Q5JRV4;Q5TCS5	Q92562	Polyphosphoinositide phosphatase	FIG4	+	LFQ intensity BN_ILK_LFQ intensity BN_GFP	5	5	5	5.8	5.8	5.8	103.63	0	6.8417	944890000	23	1.72025	0.0462793	0.732642	1.05779	25.5271	25.4234	25.343	24.9129	24.8527	24.33
Color [Red]	Q92947;K7EKT3;K7EQ99;K7ESA6;K7ES74;K7EKH1	Q92947	Glutaryl-CoA dehydrogenase, mitochondrial	GCDH	+	LFQ intensity BN_ILK_LFQ intensity BN_GFP	7	7	7	23.5	23.5	23.5	48.127	0	14.909	995900000	24	2.1383	0.00227655	1.33059	1.74181	26.9644	27.1204	26.9407	25.2242	26.117	25.6925
Color [Red]	Q969Z0;H7C4R5;C9J5A2;C9J347;C9J7P5;C9IZN7	Q969Z0	Protein TBRG4	TBRG4	+	LFQ intensity BN_ILK_LFQ intensity BN_GFP	5	5	5	15.8	15.8	15.8	70.737	0	9.1918	1075900000	16	1.63508	0.0284895	0.867791	1.16889	26.1812	26.746	26.2164	25.7934	25.2415	25.5054
Color [Red]	Q96D09	Q96D09	G-protein coupled receptor-associated sorting protein 2	GPRASP2	+	LFQ intensity BN_ILK_LFQ intensity BN_GFP	2	2	2	3.3	3.3	3.3	93.772	0.0011186	2.9336	254960000	12	0.970495	0.0424954	1.12382	1.07803	23.9294	23.2896	23.446	21.4357	22.7602	23.0975
Color [Red]	Q96IU4;F8W9U3;B4DQI4	Q96IU4;F8W9U3;B4DQI4	Alpha/beta hydrolase domain-containing protein 14B	ABHD14B	+	LFQ intensity BN_ILK_LFQ intensity BN_GFP	8	8	8	47.1	47.1	47.1	22.345	0	29.965	10659000000	135	2.17637	0.00585075	1.08179	1.52507	29.7177	29.6265	29.4686	28.4624	28.8885	28.2166
Color [Red]	Q96P11;Q63ZY6	Q96P11	Probable 28S rRNA (cytosine-C(5))-methyltransferase	NSUN5	+	LFQ intensity BN_ILK_LFQ intensity BN_GFP	4	4	4	11.7	11.7	11.7	46.691	0	7.3063	608570000	20	1.6026	0.0019448	1.87057	1.80742	25.1176	25.8179	25.1856	24.3659	22.6832	23.4602
Color [Red]	Q99623;J3KPX7;F5GY37;F5GWA7;F5H3X6;F5H0C5;F5H2D2;U3KPZ5	Q99623;J3KPX7;F5GY37;F5GWA7;F5H3X6	Prohibitin-2	PHB2	+	LFQ intensity BN_ILK_LFQ intensity BN_GFP	30	30	30	84.6	84.6	84.6	33.296	0	132.82	98786000000	444	2.38615	0.0464554	0.643528	1.05681	32.6487	32.5473	32.7823	32.1776	31.8891	31.981
Color [Red]	Q99797	Q99797	Mitochondrial intermediate peptidase	MIPEP	+	LFQ intensity BN_ILK_LFQ intensity BN_GFP	7	7	7	14	14	14	80.64	0	9.067	645330000	13	1.47508	0.00397865	1.6243	1.60732	25.5658	25.9675	25.5744	23.6814	23.4949	25.0585
Color [Red]	Q99832;F8WAM2;F8WBP8;A0A0D9SG95	Q99832	T-complex protein 1 subunit eta	CCT7	+	LFQ intensity BN_ILK_LFQ intensity BN_GFP	43	43	43	71.3	71.3	71.3	59.366	0	249.04	117280000000	613	3.12962	0.00196989	1.13749	1.82808	33.0301	33.2306	33.0513	31.7811	32.1423	31.9761
Color [Red]	Q9BSC4	Q9BSC4	Nucleolar protein 10	NOL10	+	LFQ intensity BN_ILK_LFQ intensity BN_GFP	6	6	6	10.9	10.9	10.9	80.301	0	9.2144	1425100000	37	1.72582	0.0319615	0.811016	1.13845	26.6319	26.0481	26.218	25.5282	25.2587	25.6781
Color [Red]	Q9BWD1	Q9BWD1	Acetyl-CoA acetyltransferase, cytosolic	ACAT2	+	LFQ intensity BN_ILK_LFQ intensity BN_GFP	12	12	12	47.6	47.6	47.6	41.35	0	69.365	5544400000	72	0.774306	0.0376957	1.59101	1.09973	26.2373	26.2009	23.8151	23.5416	24.8067	23.132
Color [Red]	Q9BZQ6;H0Y498	Q9BZQ6	ER degradation-enhancing alpha-mannosidase-like protein 3	EDEM3	+	LFQ intensity BN_ILK_LFQ intensity BN_GFP	3	3	3	3.4	3.4	3.4	104.66	0	7.8123	837760000	24	1.08367	0.0134519	1.66017	1.36055	26.179	26.0891	25.5402	24.0622	25.567	23.1986
Color [Red]	Q9H089;H7C2X7;F8WFC6	Q9H089	Large subunit GTPase 1 homolog	LSG1	+	LFQ intensity BN_ILK_LFQ intensity BN_GFP	22	22	22	35.4	35.4	35.4	75.225	0	40.324	7067800000	131	1.86249	0.0101529	1.06549	1.41341	28.7554	28.729	28.5546	27.3217	28.1029	27.418
Color [Red]	Q9H4A4;A6NKB8;A0A087WU27;C9JMZ3;A0A087WUS4;H7C2T3	Q9H4A4;A6NKB8	Aminopeptidase B	RNPEP	+	LFQ intensity BN_ILK_LFQ intensity BN_GFP	19	19	19	38	38	38	72.595	0	63.882	8680300000	154	2.02393	0.0151433	0.922874	1.32351	28.9434	29.2176	28.6475	27.8843	27.9261	28.2294
Color [Red]	Q9H832;I3L4C5	Q9H832;I3L4C5	Ubiquitin-conjugating enzyme E2 Z	UBE2Z	+	LFQ intensity BN_ILK_LFQ intensity BN_GFP	4	4	4	12.4	12.4	12.4	38.21	0	6.4639	1289800000	35	1.23223	0.0056772	1.84709	1.53406	26.0192	26.3266	25.9579	23.206	23.9883	25.5682
Color [Red]	Q9H974	Q9H974	Queuine tRNA-ribosyltransferase subunit QTRTD1	QTRTD1	+	LFQ intensity BN_ILK_LFQ intensity BN_GFP	7	7	7	18.6	18.6	18.6	46.712	0	23.93	2039600000	57	2.8133	0.0150319	0.799845	1.32427	26.9123	26.9284	26.8192	26.2629	26.0742	25.9232
Color [Red]	Q9H9G7;Q9HCK5;Q5TA56	Q9H9G7	Protein argonaute-3	AGO3	+	LFQ intensity BN_ILK_LFQ intensity BN_GFP	13	13	8	18.4	18.4	12.6	97.359	0	29.084	4638700000	86	1.38215	0.0287537	0.962514	1.16671	27.7837	28.2274	27.7244	27.3203	27.1354	26.3923
Color [Red]	Q9HB07;F8VR84;F8VQQ3;H3BPH3	Q9HB07;F8VR84;F8VQQ3	UPF0160 protein MYG1, mitochondrial	C12orf10	+	LFQ intensity BN_ILK_LFQ intensity BN_GFP	8	8	8	29	29	29	42.449	0	18.185	3024400000	68	2.0284	0.0202577	0.846684	1.24426	27.9255	28.3091	28.114	27.4088	27.4152	26.9846
Color [Red]	Q9HC21;J3KSI7;J3QL84;J3KS44;J3QLV3;J3KRY6	Q9HC21	Mitochondrial thiamine pyrophosphate carrier	SLC25A19	+	LFQ intensity BN_ILK_LFQ intensity BN_GFP	3	3	3	7.5	7.5	7.5	35.511	0.0071836	1.9085	185990000	10	2.26168	0.00428873	1.11952	1.58779	24.5223	24.4657	24.8414	23.702	23.6114	23.1575
Color [Red]	Q9HCJ3;E9PE10	Q9HCJ3	Ribonucleoprotein PTB-binding 2	RAVER2	+	LFQ intensity BN_ILK_LFQ intensity BN_GFP	3	3	3	8.5	8.5	8.5	74.338	0	26.518	1053900000	23	1.20051	0.00576471	1.85079	1.51135	25.6529	26.1251	25.781	23.0425	25.3902	23.574
Color [Red]	Q9HD45;Q5TB53	Q9HD45;Q5TB53	Transmembrane 9 superfamily member 3	TM9SF3	+	LFQ intensity BN_ILK_LFQ intensity BN_GFP	3	3	3	7.8	7.8	7.8	67.887	0	7.0364	955550000	19	1.67429	0.0103267	1.14593	1.41257	24.8443	25.183	25.7795	24.0936	24.3941	23.8812
Color [Red]	Q9NPF4;G3V445;G3V249	Q9NPF4;G3V445	Probable tRNA N6-adenosine threonylcarbamoyltransferase	OSGEP	+	LFQ intensity BN_ILK_LFQ intensity BN_GFP	6	6	6	25.4	25.4	25.4	36.426	0	10.262	1661400000	41	1.87819	0.0478184	0.696707	1.04891	26.6891	26.5648	26.7261	25.8075	25.8055	26.2769
Color [Red]	Q9NRR4;H0YB67;H7C5U6	Q9NRR4	Ribonuclease 3	DROSHA	+	LFQ intensity BN_ILK_LFQ intensity BN_GFP	20	20	20	16	16	16	159.31	0	43.055	5241000000	130	3.09475	0.0354965	0.633864	1.11292	28.6796	28.7306	28.5505	28.1063	27.9599	27.9928
Color [Red]	Q9NSE4	Q9NSE4	Isoleucine--tRNA ligase, mitochondrial	IARS2	+	LFQ intensity BN_ILK_LFQ intensity BN_GFP	15	15	15	19.8	19.8	19.8	113.79	0	23.743	2181700000	45	1.97101	0.0318019	0.767471	1.14558	27.4386	27.1731	27.6439	26.4915	26.622	26.8397
Color [Red]	Q9NSY1;H0Y9P1;K4DI97	Q9NSY1;H0Y9P1	BMP-2-inducible protein kinase	BMP2K	+	LFQ intensity BN_ILK_LFQ intensity BN_GFP	12	11	11	12.6	12	12	129.17	0	26.525	4493800000	120	1.72098	0.031201	0.821404	1.14747	27.5736	28.2239	27.6175	26.8833	27.0446	27.023
Color [Red]	Q9NTX5;H0Y5L2;J3KP84;E9PPG7;E9PRU6;F2Z2D6;E9PJS8;E9PLY6;H0Y525;H0YCS9	Q9NTX5;H0Y5L2	Ethylmalonyl-CoA decarboxylase	ECHDC1	+	LFQ intensity BN_ILK_LFQ intensity BN_GFP	9	9	9	38.4	38.4	38.4	33.698	0	21.973	2851800000	61	1.35204	0.0344211	0.91873	1.12363	27.2258	27.6476	27.3751	26.5374	26.9832	25.9717
Color [Red]	Q9NWB6;X6R9F1	Q9NWB6;X6R9F1	Arginine and glutamate-rich protein 1	ARGLU1	+	LFQ intensity BN_ILK_LFQ intensity BN_GFP	4	4	4	12.8	12.8	12.8	33.216	0.0013808	2.7923	1104600000	11	1.17757	0.0166128	1.35243	1.30044	26.0416	25.3681	25.2214	24.4712	24.8417	23.261
Color [Red]	Q9NYL2;C9J3F7	Q9NYL2	Mitogen-activated protein kinase kinase kinase MLT	ZAK	+	LFQ intensity BN_ILK_LFQ intensity BN_GFP	10	10	2	11.8	11.8	3.1	91.154	0	13.533	1903400000	25	1.25083	0.00703975	1.62936	1.4659	26.5787	26.3889	26.9934	23.8546	25.6162	25.6022
Color [Red]	Q9P2R7;Q5T9Q5;A0A0U1RQF8;A0A0U1RQL1;Q5T9Q8;A0A0U1RRI1;A0A0U1RQU7	Q9P2R7	Succinyl-CoA ligase [ADP-forming] subunit beta, mitochondrial	SUCLA2	+	LFQ intensity BN_ILK_LFQ intensity BN_GFP	17	17	17	37.6	37.6	37.6	50.317	0	29.894	8396400000	121	3.17704	0.0258492	0.67646	1.1854	29.047	29.0778	29.1151	28.2692	28.4879	28.4534
Color [Red]	Q9UBS4;H7C2Y5	Q9UBS4;H7C2Y5	DnaJ homolog subfamily B member 11	DNAJB11	+	LFQ intensity BN_ILK_LFQ intensity BN_GFP	5	5	5	14.2	14.2	14.2	40.513	0	7.4146	1059900000	22	0.813151	0.0363594	1.49364	1.10629	26.3176	26.0997	26.7497	26.4487	24.6178	23.6197
Color [Red]	Q9UHD1;E9PPQ5;E9PHZ2;E9PIZ4;E9PSD5	Q9UHD1;E9PPQ5	Cysteine and histidine-rich domain-containing protein 1	CHORDC1	+	LFQ intensity BN_ILK_LFQ intensity BN_GFP	13	13	13	45.2	45.2	45.2	37.489	0	100.92	12711000000	185	1.6492	0.0236769	0.899029	1.20095	29.0023	29.1639	28.7802	28.4983	28.0133	27.7376
Color [Red]	Q9UHR4	Q9UHR4	Brain-specific angiogenesis inhibitor 1-associated protein 2-like protein 1	BAIAP2L1	+	LFQ intensity BN_ILK_LFQ intensity BN_GFP	10	10	10	31.9	31.9	31.9	56.882	0	55.031	2135200000	38	0.933208	0.0217546	1.57852	1.22292	26.0285	26.1077	26.1484	23.4563	26.061	24.0317
Color [Red]	Q9UL25	Q9UL25	Ras-related protein Rab-21	RAB21	+	LFQ intensity BN_ILK_LFQ intensity BN_GFP	5	5	5	22.7	22.7	22.7	24.347	0	37.218	3385200000	55	1.94986	0.03479	0.747417	1.11912	27.7532	27.5068	27.2445	26.8409	26.8297	26.5916
Color [Red]	Q9UNQ2;A0A0C4DGB1;D6RCL3	Q9UNQ2;A0A0C4DGB1	Probable dimethyladenosine transferase	DIMT1	+	LFQ intensity BN_ILK_LFQ intensity BN_GFP	11	11	11	42.5	42.5	42.5	35.236	0	25.559	6415700000	100	2.04637	0.00940775	1.02487	1.43163	28.8454	28.5023	28.9592	28.0659	27.6576	27.5087
Color [Red]	Q9UQ80;F8VR77;H0YIN7;F8W0A3	Q9UQ80	Proliferation-associated protein 2G4	PA2G4	+	LFQ intensity BN_ILK_LFQ intensity BN_GFP	11	11	11	28.4	28.4	28.4	43.786	0	30.248	3005600000	47	0.919384	0.0208298	1.65877	1.23538	27.127	28.222	26.9192	26.5554	24.2862	26.4503
Color [Red]	Q9Y2P8;Q5VZU2;Q5VZU3;Q5VYW8	Q9Y2P8;Q5VZU2;Q5VZU3	RNA 3-terminal phosphate cyclase-like protein	RCL1	+	LFQ intensity BN_ILK_LFQ intensity BN_GFP	5	5	5	15	15	15	40.842	0.00031486	4.3405	516220000	10	0.891741	0.0355383	1.33221	1.1135	24.7267	25.999	24.4105	23.734	22.8381	24.5674
Color [Red]	Q9Y2Z0	Q9Y2Z0	Suppressor of G2 allele of SKP1 homolog	SUGT1	+	LFQ intensity BN_ILK_LFQ intensity BN_GFP	12	12	12	49	49	49	41.024	0	69.066	8379500000	116	3.93873	0.00630894	0.834164	1.50132	27.9514	27.969	27.9574	27.0171	27.2004	27.1578
Color [Red]	Q9Y2Z4;H0YHS6	Q9Y2Z4;H0YHS6	Tyrosine--tRNA ligase, mitochondrial;Tyrosine--tRNA ligase	YARS2	+	LFQ intensity BN_ILK_LFQ intensity BN_GFP	7	7	7	25.2	25.2	25.2	53.198	0	15.899	2131400000	39	1.31116	0.00373481	1.98584	1.64199	27.125	27.3866	27.1081	25.6094	26.1978	23.855
Color [Red]	Q9Y316;B5MCI6	Q9Y316	Protein MEMO1	MEMO1	+	LFQ intensity BN_ILK_LFQ intensity BN_GFP	15	15	15	67.3	67.3	67.3	33.733	0	69.641	9997300000	127	2.86545	0.00120308	1.3708	2.03784	29.6901	29.6765	29.2017	28.0837	28.2788	28.0933
Color [Red]	Q9Y399;Q5T8A0	Q9Y399;Q5T8A0	28S ribosomal protein S2, mitochondrial	MRPS2	+	LFQ intensity BN_ILK_LFQ intensity BN_GFP	7	7	7	27	27	27	33.249	0	14.955	3475200000	70	2.77524	0.0166364	0.786735	1.30107	27.5876	27.6091	27.468	26.895	26.8274	26.5822
Color [Red]	Q9Y3A5;A0A087X020;F8WE72	Q9Y3A5;A0A087X020	Ribosome maturation protein SBDS	SBDS	+	LFQ intensity BN_ILK_LFQ intensity BN_GFP	10	10	10	38.4	38.4	38.4	28.763	0	26.852	5836200000	87	2.1416	0.0171108	0.862205	1.28564	28.4722	28.498	28.3668	27.2686	27.6506	27.8312
Color [Red]	Q9Y3I0	Q9Y3I0	tRNA-splicing ligase RtcB homolog	RTCB	+	LFQ intensity BN_ILK_LFQ intensity BN_GFP	35	35	35	62	62	62	55.21	0	127.94	65011000000	366	2.29924	0.00736278	0.982931	1.45447	31.8021	32.0432	31.5727	30.6046	30.8927	30.9719
Color [Red]	Q9Y4W6;K7EP56	Q9Y4W6	AFG3-like protein 2	AFG3L2	+	LFQ intensity BN_ILK_LFQ intensity BN_GFP	9	8	8	11.8	10.8	10.8	88.583	0	11.295	1338800000	41	3.57489	0.00202208	1.09447	1.85402	26.9602	27.1328	26.855	25.8305	25.965	25.8691
Color [Red]	Q9Y5T5;H9KVB6	Q9Y5T5	Ubiquitin carboxyl-terminal hydrolase 16	USP16	+	LFQ intensity BN_ILK_LFQ intensity BN_GFP	10	10	10	17.4	17.4	17.4	93.569	0	25.475	2968400000	62	1.33379	0.0481276	0.82363	1.04398	26.0531	26.3757	25.8867	25.4993	24.7814	25.5639
Color [Red]	Q9Y6W3	Q9Y6W3	Calpain-7	CAPN7	+	LFQ intensity BN_ILK_LFQ intensity BN_GFP	3	3	3	4.2	4.2	4.2	92.651	0.0006068	3.8641	370530000	9	1.27978	0.0237073	1.07462	1.2023	23.6585	24.6823	23.4877	22.6279	23.0556	22.9212
Color [Black]	A0A024QZX5;A0A087X1N8;P35237	A0A024QZX5;A0A087X1N8;P35237	Serpin B6	SERPINB6			16	15	15	45.5	45.5	45.5	43.024	0	77.061	6979300000	109	0.642845	0.161787	0.770419	0.740019	27.3136	28.0317	26.5245	26.8075	26.8734	25.8778
Color [Black]	A0A024R4E5;Q00341;H0Y394;H7C0A4;C9JIZ1;C9J5E5;C9JZI8;C9JHS7;C9JHZ8;C9JES8;H7BZC3;H7C2D1;C9JT62;C9JK79;C9JBS3;C9JEJ8;C9JHN6;C9JQ82;C9JMQ6	A0A024R4E5;Q00341;H0Y394	Vigilin	HDLBP			59	59	59	45.3	45.3	45.3	141.44	0	265.49	49455000000	523	3.95068	0.000628272	-1.19417	-2.06223	28.9787	28.7968	28.7638	29.9575	30.0961	30.0682
Color [Black]	A0A024R4M0;P46781;B5MCT8;C9JM19;F2Z3C0;A8MXK4	A0A024R4M0;P46781;B5MCT8;C9JM19	40S ribosomal protein S9	RPS9			25	25	25	64.4	64.4	64.4	22.591	0	63.874	96821000000	367	1.45883	0.109355	0.568097	0.834474	32.2354	32.1486	32.2574	31.8213	31.8255	31.2903
Color [Black]	A0A024RA52;P25787;C9JCK5;H3BT36;H7C402	A0A024RA52;P25787	Proteasome subunit alpha type;Proteasome subunit alpha type-2	PSMA2			9	9	9	54.3	54.3	54.3	25.898	0	24.318	3450300000	92	1.13841	0.0203122	-1.28804	-1.24799	24.9065	23.4255	24.7225	25.1491	26.0167	25.7527
Color [Black]	A0A024RAC6;Q14241	A0A024RAC6;Q14241	Transcription elongation factor B polypeptide 3	TCEB3			10	10	10	18.5	18.5	18.5	87.229	0	18.813	1062500000	35	0.460036	0.463396	-0.350561	-0.422861	23.2814	23.9298	23.6569	23.4358	24.2884	24.1956
Color [Black]	A0A0G2JL47;A0A024RCR6;A0A0G2JK23;P46379;F6S6P2;X6REW1;A0A0G2JJM1;F6UR09;F6U1F2;F6XTU0;A0A0G2JJR8;A0A1B0GX79;F6WML8;F6VEM6;F6X9W3;F6U341;H0Y710;H0Y4L1;F6TC96	A0A0G2JL47;A0A024RCR6;A0A0G2JK23;P46379;F6S6P2;X6REW1;A0A0G2JJM1	Large proline-rich protein BAG6	BAT3;BAG6			11	11	11	14	14	14	113.46	0	31.437	4850700000	68	2.296	0	-3.28794	-3.01848	23.7103	24.2536	22.4184	27.0712	26.8614	26.3136
Color [Black]	A0A087WSW9;A0A087WSY9;Q16881;F8W809;A0A182DWI3;E9PIR7;E2QRB9;E9PKD3;A0A0B4J225;E9PIZ5;E9PLT3;E9PKI4;E9PRI8;E9PQI3;E9PJU2;A0A096LPD9;E7EWK1;A0A096LPK7;A0A182DWF2;D3YTF8;A0A182DWF3;Q9NNW7	A0A087WSW9;A0A087WSY9;Q16881;F8W809;A0A182DWI3;E9PIR7;E2QRB9	Thioredoxin reductase 1, cytoplasmic	TXNRD1			33	33	33	66.4	66.4	66.4	60.078	0	323.31	121970000000	497	4.03495	0	-1.77803	-2.90491	28.981	29.1801	28.9348	30.8832	30.9025	30.6443
Color [Black]	A0A087WT44;P30519;I3L159;I3L1F5;I3L276;I3L4P8;A0A1B0GXH0;I3L463;I3L1Y2	A0A087WT44;P30519;I3L159;I3L1F5;I3L276;I3L4P8;A0A1B0GXH0;I3L463	Heme oxygenase 2	HMOX2			16	16	16	45.7	45.7	45.7	41.669	0	85.141	15660000000	192	3.10835	0.00194894	-1.12571	-1.80833	27.6532	27.4704	27.7192	28.8514	28.8225	28.5461
Color [Black]	A0A087WT45;Q4V328;A0A075B793;A0A087WXA6;A0A087WZF5	A0A087WT45;Q4V328;A0A075B793	GRIP1-associated protein 1	GRIPAP1			16	16	16	24.4	24.4	24.4	90.856	0	41.286	3198800000	75	2.14424	0	-2.23613	-2.37429	24.6597	23.4717	23.3159	26.1166	26.225	25.8141
Color [Black]	A0A0C4DH00;A0A087WTU1;A0A0B4J2G4;Q15345;A0A087X0S7	A0A0C4DH00;A0A087WTU1;A0A0B4J2G4;Q15345;A0A087X0S7	Leucine-rich repeat-containing protein 41	LRRC41			5	5	5	11.2	11.2	11.2	67	0	14.191	413500000	32	0.830229	0.0475333	-1.27843	-1.05313	23.4789	21.2102	22.7734	23.2804	23.9435	24.0739
Color [Black]	A0A087WTU9;A0A087WZY3;Q8TCU4;A0A087WV20;H7C1D9	A0A087WTU9;A0A087WZY3;Q8TCU4;A0A087WV20;H7C1D9	Alstrom syndrome protein 1	ALMS1			6	6	6	1.7	1.7	1.7	456.41	0	7.8092	460170000	9	0.495172	0.312714	0.542832	0.554899	24.6379	24.1349	24.2035	22.9462	23.9058	24.4958
Color [Black]	A0A087WVR3;A0A087WTW0;Q96T88;A0A087WWG9	A0A087WVR3;A0A087WTW0;Q96T88;A0A087WWG9	E3 ubiquitin-protein ligase UHRF1	UHRF1			11	11	11	16.3	16.3	16.3	91.099	0	21.424	1370100000	35	1.72808	0.00186179	-1.63406	-1.76228	22.9769	24.0668	23.9551	25.6064	25.4906	24.8041
Color [Black]	F8W0R1;F8VPA6;A0A087WU02;Q96RQ1;F8VR88;F8VUZ2;H0YI50	F8W0R1;F8VPA6;A0A087WU02;Q96RQ1;F8VR88;F8VUZ2;H0YI50	Endoplasmic reticulum-Golgi intermediate compartment protein 2	ERGIC2			2	2	2	12.8	12.8	12.8	19.509	0.00033113	4.9561	720870000	21	1.20191	0.174559	0.49858	0.717418	25.2788	25.1486	24.7197	24.6798	24.612	24.3596
Color [Black]	A0A087WU65;Q9NRW7;B7Z7G7;A0A1B0GXI6	A0A087WU65;Q9NRW7	Vacuolar protein sorting-associated protein 45	VPS45			5	5	5	14.1	14.1	14.1	50.736	0	7.3018	427300000	23	0.26938	0.513042	-0.456689	-0.387505	24.5247	24.3619	22.4486	24.3381	23.9828	24.3844
Color [Black]	E9PL01;A0A087WUC6;Q15005;E9PI68;E9PRB9;H0YE04	E9PL01;A0A087WUC6;Q15005;E9PI68;E9PRB9	Signal peptidase complex subunit 2	SPCS2			12	12	12	61.8	61.8	61.8	17.027	0	28.297	11220000000	66	0.348918	0.548796	0.319759	0.363232	27.4819	28.3872	28.7055	27.7254	27.8233	28.0666
Color [Black]	A0A087WUQ6;P07203	A0A087WUQ6;P07203	Glutathione peroxidase;Glutathione peroxidase 1	GPX1			5	5	5	32.7	32.7	32.7	21.938	0	8.7882	2625200000	37	0.821825	0.0343799	-1.5293	-1.12281	25.4201	25.7386	23.0727	26.6193	26.2401	25.9599
Color [Black]	E7ETK0;A0A087WUS0;P62847	E7ETK0;A0A087WUS0;P62847	40S ribosomal protein S24	RPS24			12	12	12	49.6	49.6	49.6	15.197	0	31.673	32874000000	136	0.927355	0.340411	0.361617	0.53005	30.2791	30.3825	30.3432	30.2857	29.971	29.6631
Color [Black]	A0A087WUT6;O60841	A0A087WUT6;O60841	Eukaryotic translation initiation factor 5B	EIF5B			22	22	22	25.4	25.4	25.4	138.68	0	52.097	7111700000	89	1.15682	0.00368727	-2.40204	-1.62691	24.3384	26.5436	23.22	27.1029	27.1226	27.0826
Color [Black]	A0A087WVC1;Q9BQ39	A0A087WVC1;Q9BQ39	ATP-dependent RNA helicase DDX50	DDX50			6	4	4	10.7	7	7	82.226	0	17.373	1785000000	39	0.537603	0.497832	0.295808	0.398248	26.2857	26.3171	25.6453	25.7984	25.9627	25.5995
Color [Black]	A0A087WVC4;A0A0A0MS54;P22694;P17612;B1APF7;B1APG1;B1APG0;B1APG2;B1APF8;B1APF9;B1APG3;Q15136;K7ERP6	A0A087WVC4;A0A0A0MS54;P22694;P17612;B1APF7;B1APG1;B1APG0;B1APG2;B1APF8;B1APF9;B1APG3	cAMP-dependent protein kinase catalytic subunit beta;cAMP-dependent protein kinase catalytic subunit alpha	PRKACB;PRKACA			8	8	8	17.2	17.2	17.2	39.236	0	12.698	1300900000	32	0.547156	0.450653	-0.334491	-0.434196	25.231	25.5455	25.7538	25.5049	25.7624	26.2664
Color [Black]	A0A087WVQ6;Q00610;J3KS13;P53675;A0A087WX41;K7EJJ5;J3KSQ2;J3KRF5;J3QL20;A0A087WV74;A0A087WXH4;F5H5N6	A0A087WVQ6;Q00610	Clathrin heavy chain;Clathrin heavy chain 1	CLTC			92	92	92	53.6	53.6	53.6	192.06	0	323.31	237990000000	1273	1.04041	0.482991	-0.251167	-0.409472	30.781	31.0079	30.6203	31.0836	31.0369	31.0422
Color [Black]	A0A087WW76;Q5T5U3;A0A1B0GV73;E7ESW5;F8W9U9;Q5JSD8;A0A1B0GTZ9;H0Y468	A0A087WW76;Q5T5U3;A0A1B0GV73;E7ESW5;F8W9U9	Rho GTPase-activating protein 21	ARHGAP21			12	12	12	12.7	12.7	12.7	155.98	0	15.344	1458500000	49	1.26235	0.0170868	-1.23098	-1.28547	22.6017	23.0907	23.1847	23.4303	24.2578	24.8819
Color [Black]	A0A087WW77;Q15334	A0A087WW77;Q15334	Lethal(2) giant larvae protein homolog 1	LLGL1			11	11	11	15.3	15.3	15.3	114.43	0	21.589	4548600000	69	3.19016	0	-2.9256	-3.64234	23.4303	23.4111	24.2791	26.7523	26.4334	26.7116
Color [Black]	A0A087WWA3;Q4R9M9;O60333;H7C0K6	A0A087WWA3;Q4R9M9;O60333	Kinesin-like protein;Kinesin-like protein KIF1B	KIF1B;KIF1Bbeta			14	14	9	9.2	9.2	5.5	202.01	0	42.524	4799800000	83	0.458944	0.622697	0.216886	0.308087	27.0469	26.4542	27.0815	26.6678	26.6388	26.6253
Color [Black]	F8W8R3;A0A087WWF6;P49005;C9JHC7;C9IZD2;C9J8Z7;C9JLE1;H7C1B3	F8W8R3;A0A087WWF6;P49005;C9JHC7;C9IZD2;C9J8Z7;C9JLE1	DNA polymerase delta subunit 2	POLD2			8	8	8	18.9	18.9	18.9	49.612	0	9.4852	2005100000	38	0.0560462	0.916031	0.0742804	0.0775663	25.6187	26.0537	26.4943	26.2986	25.2217	26.4236
Color [Black]	A0A087WWP4;Q96T37	A0A087WWP4;Q96T37	Putative RNA-binding protein 15	RBM15			16	16	15	20.5	20.5	19.7	102.13	0	39.37	5054100000	109	0.536254	0.695663	0.158573	0.251533	27.2824	27.4592	27.6719	27.4348	27.2091	27.2939
Color [Black]	A0A087WXC5;E7ESZ7;O95299;H7C2W5;H7C1Y7;H7C2X4;Q8N1B9;C9J6X0	A0A087WXC5;E7ESZ7;O95299	NADH dehydrogenase [ubiquinone] 1 alpha subcomplex subunit 10, mitochondrial	NDUFA10			13	13	13	42	42	42	40.836	0	33.747	13293000000	142	1.95572	0.06924	0.600721	0.946934	29.4847	29.2514	29.4021	28.9392	28.8428	28.554
Color [Black]	B7Z879;A0A087WXL6;Q9H270;A0A0G2JS92;A0A087X2J4	B7Z879;A0A087WXL6;Q9H270;A0A0G2JS92	Vacuolar protein sorting-associated protein 11 homolog	VPS11			7	7	7	10.7	10.7	10.7	107.37	0	19.361	1268200000	25	2.88529	0	-1.95951	-2.63417	23.0315	23.5584	22.8384	24.916	25.3118	25.079
Color [Black]	A0A087WXM6;J3QQT2;J3KRX5;A0A0A6YYL6;P18621;J3KRB3;A0A087WWH0;J3QS96;J3QLC8;A0A0A0MRF8;A0A087WY81;J3KSJ0	A0A087WXM6;J3QQT2;J3KRX5;A0A0A6YYL6;P18621;J3KRB3;A0A087WWH0;J3QS96;J3QLC8;A0A0A0MRF8;A0A087WY81	60S ribosomal protein L17	RPL17;RPL17-C18orf32			15	15	15	69.8	69.8	69.8	19.586	0	27.733	25718000000	195	2.53772	0.201251	0.378619	0.678165	30.0726	30.0743	29.9555	29.6631	29.726	29.5775
Color [Black]	A0A087WY71;E9PFW3;Q96CW1;C9JJ47;C9JTK4;C9JGT8;C9JJD3;C9JPV8;H7C4C3	A0A087WY71;E9PFW3;Q96CW1;C9JJ47	AP-2 complex subunit mu	AP2M1			18	18	18	37.8	37.8	37.8	49.526	0	34.208	18780000000	172	0.886557	0.742917	0.121826	0.215991	29.3821	29.3635	29.2975	29.343	29.1611	29.1735
Color [Black]	A0A087WYS1;E7EUC7;Q16851;C9JNZ1;C9JWG0;C9JVG3;C9JQU9;C9JTZ5;C9JUW1;F2Z3H1	A0A087WYS1;E7EUC7;Q16851;C9JNZ1	UTP--glucose-1-phosphate uridylyltransferase	UGP2			12	12	12	31.1	31.1	31.1	56.967	0	100.94	6221700000	119	1.54919	0.0247452	-0.927333	-1.19536	26.026	25.9688	26.4362	27.4534	27.111	26.6486
Color [Black]	A0A087WYT3;Q15185;B4DDC6	A0A087WYT3;Q15185;B4DDC6	Prostaglandin E synthase 3	PTGES3			2	2	2	14	14	14	19.155	0.0011293	3.0278	778850000	16	1.9995	0	-2.47517	-2.38507	23.1012	23.1537	22.2414	24.6001	25.1811	26.1406
Color [Black]	A0A087WZ13;E9PAU2;Q8IY67;K7EKR9	A0A087WZ13;E9PAU2;Q8IY67	Ribonucleoprotein PTB-binding 1	RAVER1			4	4	4	9.6	9.6	9.6	77.843	0	8.9538	462040000	13	0.830059	0.205735	-0.536748	-0.671102	23.5723	23.56	24.3971	24.3069	24.2281	24.6046
Color [Black]	A0A087WZT3;Q9H3K6;H3BV85;H3BTW0;A0A0B4J295;H3BVE0	A0A087WZT3;Q9H3K6;H3BV85;H3BTW0;A0A0B4J295;H3BVE0	BolA-like protein 2	BOLA2;BOLA2B			4	4	4	34.9	34.9	34.9	16.932	0	7.6227	3152700000	18	0.419619	0.416985	0.434177	0.461436	26.4829	27.7921	27.4969	26.6837	26.5812	27.2045
Color [Black]	A0A087WZV0;O43314;D6RBU4;H0Y9S9;D6RFG4;A0A087WWN8	A0A087WZV0;O43314;D6RBU4	Inositol hexakisphosphate and diphosphoinositol-pentakisphosphate kinase 2	PPIP5K2			8	8	6	8.7	8.7	6.7	144.36	0	10.178	1470000000	43	1.74217	0.00117884	-2.11947	-2.02103	23.3279	21.5627	22.945	24.9017	24.5073	24.785
Color [Black]	A0A087WZX0;Q86UU0;E9PNR0	A0A087WZX0;Q86UU0	B-cell CLL/lymphoma 9-like protein	BCL9L			27	27	27	31.4	31.4	31.4	153.09	0	123.65	16843000000	283	0.662506	0.377065	0.379873	0.499961	29.496	29.3539	30.0904	29.0105	29.4184	29.3718
Color [Black]	A0A087X054;Q9Y4L1;E9PJ21;A0A087WWI4;K7EQK2;J3KTF1;J3QL06;Q9BST8;J3QQH7;J3QLE9;A0A087WW13;A0A087X214	A0A087X054;Q9Y4L1;E9PJ21;A0A087WWI4;K7EQK2	Hypoxia up-regulated protein 1	HYOU1			26	26	26	33.1	33.1	33.1	104.78	0	88.848	7201800000	147	0.814395	0.691942	0.149201	0.255131	28.2876	28.3391	28.5497	28.1896	28.2825	28.2567
Color [Black]	A0A087X0Q9;Q9BVL4	A0A087X0Q9;Q9BVL4	Selenoprotein O	SELO			6	6	6	13	13	13	73.338	0	51.637	905780000	26	1.40147	0.148587	0.507822	0.759198	25.1623	25.4341	25.0108	24.6939	24.8938	24.4961
Color [Black]	E7EWM3;A0A087X127;Q8NF64;F6WR09	E7EWM3;A0A087X127;Q8NF64	Zinc finger MIZ domain-containing protein 2	ZMIZ2			6	6	4	11.3	11.3	8.7	93.667	0.00033146	4.9598	1227400000	25	0.841969	0.0952289	0.832771	0.868283	25.5963	25.7357	25.2457	25.1718	25.0837	23.8239
Color [Black]	A0A087X1G1;H7BYD0;Q16718;F8WAS3;C9IZN5;A0A087WXR5	A0A087X1G1;H7BYD0;Q16718;F8WAS3;C9IZN5	NADH dehydrogenase [ubiquinone] 1 alpha subcomplex subunit 5	NDUFA5			3	3	3	35.6	35.6	35.6	11.965	0.00059242	3.6349	191800000	7	1.28314	0.0588117	0.77641	0.990643	24.0103	24.1611	24.4576	23.0329	23.8971	23.3698
Color [Black]	A0A087X1R1;P53814;A0A087WVP4;A0A096LNK9;H7C372;C9JQZ8;H7BZZ8;B5MCI0;C9JV14;C9JYU8;C9JGQ0;C9JBH9;C9JP19	A0A087X1R1;P53814;A0A087WVP4	Smoothelin	SMTN			28	28	28	36.4	36.4	36.4	108.01	0	188.89	12190000000	167	0.339254	0.688317	-0.190077	-0.259816	28.3666	28.0632	28.7186	28.6922	28.3067	28.7196
Color [Black]	E9PK01;A0A087X1X7;E9PRY8;P29692;E9PQ49;E9PI39;E9PPR1;E9PL12;E9PMW7;H0YCK7;E9PQZ1;E9PIZ1;E9PK06;E9PK72;H0YE58;H0YE72;E9PQC9;E9PKK3;E9PNW6;E9PJD0	E9PK01;A0A087X1X7;E9PRY8;P29692;E9PQ49;E9PI39;E9PPR1;E9PL12;E9PMW7;H0YCK7;E9PQZ1;E9PIZ1	Elongation factor 1-delta	EEF1D			16	16	5	55.2	55.2	21.8	28.821	0	114.48	73636000000	231	2.53468	0	-1.92809	-2.41784	27.9977	28.032	28.2593	30.4831	30.0907	29.4994
Color [Black]	A0A087X1Z3;Q9UL46;H0YM70;H0YKU2	A0A087X1Z3;Q9UL46;H0YM70	Proteasome activator complex subunit 2	PSME2			12	12	12	59.1	59.1	59.1	29.126	0	53.867	10761000000	117	2.36379	0	-3.4265	-3.14857	23.5098	24.7626	23.11	27.6501	27.4015	26.6103
Color [Black]	A0A087X211;Q8TCG1;F8WAX6;F8WF26	A0A087X211;Q8TCG1	Protein CIP2A	KIAA1524			37	37	37	39.4	39.4	39.4	102.28	0	87.611	22750000000	310	3.45508	0.00189277	-1.15678	-1.92011	27.6946	27.481	27.6999	28.8373	28.6377	28.8709
Color [Black]	A0A087X253;P63010;A0A087WYD1;A0A087WU93;A0A087WZQ6;K7EN71;K7ERB2;K7EJX1;A0A087WXS3;K7EKZ5	A0A087X253;P63010	AP-2 complex subunit beta	AP2B1			24	24	18	33.3	33.3	24.5	101.33	0	71.253	15932000000	167	0.451374	0.576758	0.253606	0.341815	29.0338	28.998	28.9957	29.1107	28.8619	28.2942
Color [Black]	A0A087X256;Q2M389;F8W1W1;F8VYH7;F8VNZ5	A0A087X256;Q2M389	WASH complex subunit 7	KIAA1033			13	13	13	14	14	14	136.5	0	21.714	2714100000	62	0.156408	0.873887	0.0721556	0.107259	26.7403	26.5201	26.3608	26.6558	26.5382	26.2108
Color [Black]	A0A087X295;Q9NNW5;E9PDU5;E9PBK6;Q6PKC6;C9K020;V9GZ65;C9JFP6;V9GYU1;E5RFX3;F8WE36	A0A087X295;Q9NNW5;E9PDU5	WD repeat-containing protein 6	WDR6			21	21	21	25.5	25.5	25.5	125	0	67.135	9862000000	223	0.952774	0.0876632	-0.789956	-0.889538	27.1502	27.3108	26.0794	27.6997	27.5794	27.6312
Color [Black]	A0A087X2H1;Q9ULT8;H0YJP0;H0YJD4;G3V4V5;A0A087WVU6;H0YJ72	A0A087X2H1;Q9ULT8;H0YJP0	E3 ubiquitin-protein ligase HECTD1	HECTD1			65	65	65	30.5	30.5	30.5	289.63	0	196.82	27257000000	421	4.27788	0	-3.51699	-5.07905	25.2671	25.6499	25.06	29.0078	28.7928	28.7273
Color [Black]	A0A087X2I1;P62333;H0YJC0;H0YJS8;H0YJT1;H0YJX2;H0YJE9;H0YJD2;H0YJY8	A0A087X2I1;P62333;H0YJC0	26S protease regulatory subunit 10B	PSMC6			22	22	22	59.8	59.8	59.8	45.796	0	59.636	18729000000	187	0.0642619	0.945227	-0.0379302	-0.0537733	28.7569	28.9216	29.1235	29.1414	28.6202	29.1542
Color [Black]	A0A088AWN3;A0A0A0MSY4;Q9BZ29;Q6ZSL5;A0A0A0MT38;H0Y3S1;H7BZ79;A0A0D9SFH5;Q5JUD3;Q5JUD8;X6RGR3	A0A088AWN3;A0A0A0MSY4;Q9BZ29;Q6ZSL5;A0A0A0MT38	Dedicator of cytokinesis protein 9	DOCK9			21	20	19	13.6	13.1	12.7	237.91	0	46.835	6098500000	113	0.950307	0.0149244	-1.93303	-1.33138	24.0351	22.9124	26.1163	25.9792	26.5074	26.3763
Color [Black]	A0A096LP25;Q6ZSR9;A0A096LNZ0	A0A096LP25;Q6ZSR9;A0A096LNZ0	Uncharacterized protein FLJ45252	AAK1			12	11	11	35	32.5	32.5	54.448	0	55.915	6891000000	69	0.896735	0.268515	-0.437354	-0.601223	26.3274	26.8287	26.8868	27.366	26.8737	27.1152
Color [Black]	A0A0A0MQR1;Q9Y4K4;G3V3V7;G3V4Q4;G3V4T8	A0A0A0MQR1;Q9Y4K4;G3V3V7;G3V4Q4;G3V4T8	Mitogen-activated protein kinase kinase kinase kinase;Mitogen-activated protein kinase kinase kinase kinase 5	MAP4K5			4	4	4	5.6	5.6	5.6	95.023	0	9.1075	1096200000	31	1.08648	0.0207737	-1.31807	-1.23144	23.3254	23.6705	25.1355	25.3055	25.1668	25.6134
Color [Black]	U3KQC1;A0A0A0MQU0;Q9BV38;K7EIR0;K7EML4;A0A087X237;K7EKX5;U3KQK3	U3KQC1;A0A0A0MQU0;Q9BV38;K7EIR0	WD repeat-containing protein 18	WDR18			11	11	11	32	32	32	43.237	0	65.465	4066600000	73	1.66882	0.204364	0.412831	0.673939	27.6337	27.7081	27.5571	27.1286	27.1046	27.4273
Color [Black]	C9JP00;A0A0A0MQX8;Q9NR56;Q86VM6;B1AKI6;Q9NUK0;C9J4T8;C9JCX1;H7C4Y1	C9JP00;A0A0A0MQX8;Q9NR56;Q86VM6	Muscleblind-like protein 1	MBNL1			12	12	3	33	33	14.4	37.898	0	37.231	10556000000	99	0.852313	0.412154	0.312808	0.466515	28.3882	28.6911	28.2048	28.2919	28.0862	27.9676
Color [Black]	A0A0C4DG68;A0A0A0MR59	A0A0C4DG68;A0A0A0MR59		PUM2			19	2	2	20.5	2.6	2.6	94.068	0.00057703	3.2523	1352800000	14	0.18171	0.787727	0.145346	0.180653	26.2675	25.598	26.3656	25.5627	26.0756	26.1567
Color [Black]	A0A0A0MRA5;B7Z4B8;Q9BUJ2;M0R3F1;M0QYZ0;M0R203;M0QZV6;M0R0K8;M0QYI8;M0QYM5	A0A0A0MRA5;B7Z4B8;Q9BUJ2;M0R3F1;M0QYZ0	Heterogeneous nuclear ribonucleoprotein U-like protein 1	HNRNPUL1			17	17	17	24.2	24.2	24.2	85.939	0	29.174	7773300000	78	2.43188	0	-2.45683	-2.7174	24.4803	23.1665	24.1862	26.2622	26.4764	26.465
Color [Black]	A0A0A0MRC4;A0A0A0MSK4;Q86YR5;A0A087WVF5	A0A0A0MRC4;A0A0A0MSK4;Q86YR5;A0A087WVF5	G-protein-signaling modulator 1	GPSM1			9	9	9	18.2	18.2	18.2	72.135	0	15.664	3391300000	44	0.950331	0.281812	-0.412052	-0.586212	26.165	26.4383	26.2654	26.4054	26.6532	27.0461
Color [Black]	A0A0A0MRE6;O94967	A0A0A0MRE6;O94967	WD repeat-containing protein 47	WDR47			7	7	7	9.6	9.6	9.6	98.701	0	12.176	1806500000	52	1.10384	0.0141813	-1.57296	-1.34433	22.6083	24.8034	23.8471	25.7504	25.1363	25.0908
Color [Black]	A0A0A0MRG9;Q96SN8;F8WCI3;B1AMJ5;Q5JTU8;F8WF55;F8WBJ0	A0A0A0MRG9;Q96SN8;F8WCI3;B1AMJ5	CDK5 regulatory subunit-associated protein 2	CDK5RAP2			11	11	11	7.9	7.9	7.9	189.63	0	14.648	2051600000	33	0.157974	0.661419	-0.423035	-0.281333	25.2619	22.7167	26.0201	25.2501	25.1013	24.9166
Color [Black]	A0A0A0MRI2;Q9UNH7;G3V5X9;H0YJF8;G3V4Z5;G3V5U2;G3V2U1	A0A0A0MRI2;Q9UNH7	Sorting nexin-6;Sorting nexin-6, N-terminally processed	SNX6			8	8	8	25.8	25.8	25.8	47.804	0	23.622	4166200000	74	0.788599	0.741181	-0.124755	-0.217717	27.2834	27.1912	27.078	27.2385	27.3032	27.3852
Color [Black]	F6S8N6;A0A0A0MRJ6;H7BY58;P22061;F8WDT3;F8WAV5;F8WAX2;C9J0F2;H7C4X2	F6S8N6;A0A0A0MRJ6;H7BY58;P22061	Protein-L-isoaspartate O-methyltransferase;Protein-L-isoaspartate(D-aspartate) O-methyltransferase	PCMT1			13	13	13	57.6	57.6	57.6	26.626	0	28.79	10920000000	99	0.602419	0.403368	0.364595	0.472852	28.2981	28.9202	28.8122	28.6349	28.3293	27.9725
Color [Black]	A0A0A0MRM8;A0A0D9SGC1;E7EW20;Q9UM54;Q5JVM0	A0A0A0MRM8;A0A0D9SGC1;E7EW20;Q9UM54	Unconventional myosin-VI	MYO6			18	18	18	19.9	19.9	19.9	145.01	0	107.53	4037900000	85	0.789109	0.462713	0.281916	0.423998	26.7548	26.811	26.4975	26.2077	26.3495	26.6604
Color [Black]	A0A0A0MRV0;Q9P2E9;A0A087WVV2;F8W7S5;A0A087WU26;V9GY78;A2A2S5;H0YDJ4;H9KV85;E9PN67;C9J066;Q8N4C6	A0A0A0MRV0;Q9P2E9;A0A087WVV2;F8W7S5	Ribosome-binding protein 1	RRBP1			42	42	42	34.8	34.8	34.8	152.45	0	128.92	11049000000	256	0.998134	0.116274	-0.668161	-0.820855	25.1803	24.2021	24.7725	25.6508	25.298	25.2106
Color [Black]	A0A0A0MRY2;B0QZE2;B7Z2J6;E7ENI9;J3QKD2;Q15326;E9PE09;E7EV75	A0A0A0MRY2;B0QZE2;B7Z2J6;E7ENI9;J3QKD2;Q15326	Zinc finger MYND domain-containing protein 11	ZMYND11			6	6	6	13.5	13.5	13.5	56.527	0	8.3822	611380000	17	0.463996	0.230275	-0.797551	-0.641602	24.9736	22.6253	23.5442	23.9772	24.5753	24.9833
Color [Black]	A0A0A0MRZ4;Q15025;E7EMV7;E7EW15;H0YC17;E7EWG2;E7EW68	A0A0A0MRZ4;Q15025;E7EMV7	TNFAIP3-interacting protein 1	TNIP1			13	13	13	23.3	23.3	23.3	70.074	0	31.395	5957700000	100	2.94472	0.00204819	-1.10473	-1.74621	25.5189	25.3719	25.4104	26.5376	26.7556	26.3221
Color [Black]	A0A0A0MS41;A0A1P0AYU5;Q9BWM7;S4R3N9	A0A0A0MS41;A0A1P0AYU5;Q9BWM7;S4R3N9	Sideroflexin;Sideroflexin-3	SFXN3			14	13	13	53	47	47	35.503	0	29.128	14619000000	165	0.606755	0.755787	0.120255	0.204222	29.3171	29.0971	29.2924	29.0593	29.0608	29.2257
Color [Black]	A0A0A0MS52;Q5SWX3;A0A0A0MT11;Q13555;Q8WU40;H0Y6G2;H7BXS4;D6RFJ0;E9PBE8;E7EQE4;E7ERS6;E7ETC9;D6RHX9;H7C394	A0A0A0MS52;Q5SWX3;A0A0A0MT11;Q13555;Q8WU40;H0Y6G2	Calcium/calmodulin-dependent protein kinase type II subunit gamma	CAMK2G			17	17	8	32.8	32.8	18.9	60.201	0	43.439	16414000000	165	0.903365	0.490796	-0.25511	-0.40381	28.3733	28.2572	28.5664	28.7177	28.7793	28.4653
Color [Black]	A0A0A0MSA9;A0A0C4DG49;P15151	A0A0A0MSA9;A0A0C4DG49;P15151	Poliovirus receptor	PVR			5	5	5	10.5	10.5	10.5	42.882	0	8.1054	1646500000	25	0.666131	0.262236	-0.517135	-0.606978	24.4134	23.4157	23.6353	24.2763	24.6763	24.0633
Color [Black]	J3KNW4;A0A0A0MSG2;Q14192	J3KNW4;A0A0A0MSG2;Q14192	Four and a half LIM domains protein 2	FHL2			7	7	7	18	18	18	44.205	0	8.6646	9469300000	69	0.288074	0.6642	-0.227854	-0.278041	26.7903	26.8517	27.3538	26.9685	27.7564	26.9545
Color [Black]	A0A0A0MSK5;Q5JTV8;J3KN66;H0YD16;H0YDU3;H0Y4R4	A0A0A0MSK5;Q5JTV8;J3KN66;H0YD16	Torsin-1A-interacting protein 1	TOR1AIP1			7	7	7	15.8	15.8	15.8	52.406	0	12.087	1759800000	46	1.64768	0.230484	0.389757	0.641161	26.3676	26.5752	26.3576	25.8828	26.1443	26.1041
Color [Black]	A0A0A0MSK6;Q13017;G3V360	A0A0A0MSK6;Q13017	Rho GTPase-activating protein 5	ARHGAP5			10	10	10	10.8	10.8	10.8	171.68	0	19.849	1785800000	43	1.87199	0.00209132	-1.72091	-1.89663	23.6703	22.7138	23.3802	24.5135	25.5183	24.8951
Color [Black]	A0A0C4DFN8;A0A0A0MSZ4;P22570;A0A0A0MTN9;A0A0A0MTR6;A0A0C4DGN7;A0A0A0MT64;J3QQX3;J3QKZ8;J3QQW7	A0A0C4DFN8;A0A0A0MSZ4;P22570;A0A0A0MTN9;A0A0A0MTR6;A0A0C4DGN7;A0A0A0MT64;J3QQX3	NADPH:adrenodoxin oxidoreductase, mitochondrial	FDXR			18	18	18	41.5	41.5	41.5	53.808	0	61.096	11825000000	173	0.514589	0.601566	0.222514	0.322647	29.2553	28.9748	29.3317	28.6651	29.1869	29.0423
Color [Black]	A0A0A0MT60;Q5T1M5;X6RKW4	A0A0A0MT60;Q5T1M5	Peptidyl-prolyl cis-trans isomerase;FK506-binding protein 15	FKBP15			19	19	19	19.8	19.8	19.8	136.27	0	185.47	5791400000	117	3.55764	0	-1.43082	-2.31042	24.7075	25.0222	24.9393	26.4041	26.3827	26.1746
Color [Black]	A0A0A0MTB8;Q8NI36	A0A0A0MTB8;Q8NI36	WD repeat-containing protein 36	WDR36			4	4	4	5.7	5.7	5.7	99.365	0	8.2704	586580000	32	0.336136	0.405104	-0.560088	-0.471528	24.2993	24.0066	22.4552	23.3853	24.5715	24.4845
Color [Black]	A0A0A0MTR7;A0A0A0MTC1;Q63HN8;I3L3H9	A0A0A0MTR7;A0A0A0MTC1;Q63HN8	E3 ubiquitin-protein ligase RNF213	RNF213			33	33	32	8.1	8.1	7.9	591.4	0	61.693	7051000000	97	1.52156	0.00190833	-1.95323	-1.78721	23.8571	24.2671	25.6777	26.1816	26.9364	26.5436
Color [Black]	E9PH62;A0A0A0MTC5;Q9NUL3;A0A0A0MTD1;F8VPI7;E7EPX0;E7EVJ4;A0A0A0MTC4;E5RJN7;A0A0A0MTC6;E7EVI1;G5EA18;E5RJ67;H0YBY0;E5RFK1;E5RGT3;E5RGQ5	E9PH62;A0A0A0MTC5;Q9NUL3;A0A0A0MTD1;F8VPI7;E7EPX0;E7EVJ4;A0A0A0MTC4;E5RJN7;A0A0A0MTC6;E7EVI1;G5EA18	Double-stranded RNA-binding protein Staufen homolog 2	STAU2			19	16	16	43.1	41.1	41.1	58.97	0	31.249	5036300000	77	0.764827	0.2038	-0.568031	-0.674792	25.512	25.318	26.0497	25.6699	26.441	26.4729
Color [Black]	A0A0A0MTH9;O14981	A0A0A0MTH9;O14981	TATA-binding protein-associated factor 172	BTAF1			5	5	5	3.7	3.7	3.7	206.93	0	5.3617	701670000	6	0.997253	0.0367683	-1.15003	-1.10486	24.354	22.8831	24.4807	25.0309	25.366	24.7709
Color [Black]	A0A0R4J2G3;A0A0A0MTJ9;Q6PIU2;H7C046	A0A0R4J2G3;A0A0A0MTJ9;Q6PIU2;H7C046	Neutral cholesterol ester hydrolase 1	NCEH1			6	6	6	18	18	18	49.062	0	8.7942	1324800000	39	0.906368	0.240924	-0.467337	-0.631008	25.3053	25.6223	25.9091	25.9292	25.8987	26.4107
Color [Black]	A0A0A0MTN0;Q13617;Q5T2B5;Q5T2B7	A0A0A0MTN0;Q13617;Q5T2B5	Cullin-2	CUL2			19	19	19	27.4	27.4	27.4	88.505	0	33.814	2295400000	59	1.42792	0.0135258	-1.21699	-1.35741	23.9214	25.112	23.9565	25.5723	25.4234	25.6451
Color [Black]	A0A0B4J2A0;Q9UHJ6	A0A0B4J2A0;Q9UHJ6	Sedoheptulokinase	TRPV1;SHPK			7	7	7	21.8	21.8	21.8	51.504	0	16.464	818100000	37	0.43356	0.742116	0.137995	0.216882	25.7592	26.0768	25.6877	25.6047	25.6781	25.8269
Color [Black]	Q5W0H4;A0A0B4J2C3;P13693;J3KPG2;E9PJF7;Q56UQ5;H0YCX0;Q9HAU6	Q5W0H4;A0A0B4J2C3;P13693;J3KPG2;E9PJF7;Q56UQ5	Translationally-controlled tumor protein;TPT1-like protein	TPT1			4	4	4	21.8	21.8	21.8	21.525	0	10.422	3464400000	29	0.334802	0.256992	1.25846	0.613663	25.9301	25.6131	25.6761	25.9199	26.1356	21.3884
Color [Black]	A0A0C4DFL8;F5GX28;O94953;K7ES23;K7EQ54	A0A0C4DFL8;F5GX28;O94953	Lysine-specific demethylase 4B	KDM4B			6	6	5	6.6	6.6	5.8	121.9	0	9.3231	627740000	12	0.992365	0.0474806	-1.04658	-1.05232	22.7289	23.2112	24.3832	24.5793	24.3818	24.5019
Color [Black]	A0A0C4DFM7;Q5TAX3;E9PKY2;E9PKX1;H0YDJ1;E9PJN7;E9PQS7;X6R5G7;H0YEE8;E9PRG2	A0A0C4DFM7;Q5TAX3;E9PKY2;E9PKX1	Terminal uridylyltransferase 4	ZCCHC11			16	16	15	11.9	11.9	11.4	185.25	0	30.608	3448400000	64	1.12605	0.389515	0.304726	0.4858	26.5202	26.1471	26.2069	25.8818	26.0524	26.0258
Color [Black]	A0A0C4DFZ9;Q58A45	A0A0C4DFZ9;Q58A45	PAB-dependent poly(A)-specific ribonuclease subunit PAN3	PAN3			10	10	10	16	16	16	75.972	0	28.345	2618800000	67	1.49907	0.193924	0.437995	0.689532	26.8874	26.7331	26.7605	26.477	26.1026	26.4875
Color [Black]	C9J9K3;A0A0C4DG17;P08865;F8WD59	C9J9K3;A0A0C4DG17;P08865;F8WD59	40S ribosomal protein SA	RPSA			6	6	6	40.3	40.3	40.3	29.404	0	17.706	6578000000	41	0.228675	0.833756	0.0966555	0.145229	26.8577	27.0282	27.0995	26.8747	27.168	26.6528
Color [Black]	A0A0C4DG89;Q7L014;D6RJA6;H0Y9U3	A0A0C4DG89;Q7L014	Probable ATP-dependent RNA helicase DDX46	DDX46			9	9	9	10.7	10.7	10.7	117.46	0	13.871	1357300000	34	0.585043	0.303229	-0.49486	-0.564003	24.6601	25.6429	25.5315	25.5119	25.6094	26.1978
Color [Black]	A0A0C4DGA6;Q14527;H7C5K0	A0A0C4DGA6;Q14527	Helicase-like transcription factor	HLTF			20	20	20	27.7	27.7	27.7	113.86	0	44.252	7453100000	142	0.00732966	0.994024	-0.00330544	-0.00510006	27.9698	27.4765	27.722	27.6486	27.7431	27.7865
Color [Black]	A0A0C4DGB0;Q9UIL1	A0A0C4DGB0;Q9UIL1	Short coiled-coil protein	SCOC			2	2	2	34.1	34.1	34.1	9.3544	0	9.4611	1289400000	15	1.87441	0.00423652	-1.26232	-1.58124	23.8858	24.1119	23.1303	25.0319	24.9459	24.9371
Color [Black]	F5GWX5;A0A0C4DGG9;Q14839;F5H6N4	F5GWX5;A0A0C4DGG9;Q14839	Chromodomain-helicase-DNA-binding protein 4	CHD4			62	62	44	36.3	36.3	28.6	217.1	0	212.94	28572000000	421	4.39985	0.000376731	-1.21495	-2.16208	28.2851	28.4246	28.3412	29.5891	29.6317	29.4749
Color [Black]	A0A0C4DGQ8;Q6IAN0;J3KRS1	A0A0C4DGQ8;Q6IAN0;J3KRS1	Dehydrogenase/reductase SDR family member 7B	DHRS7B			3	3	3	12.9	12.9	12.9	33.524	0.00031686	4.4002	296380000	12	1.61646	0.144953	0.489528	0.766572	24.5798	24.7524	24.7311	23.9586	24.3936	24.2425
Color [Black]	A0A0C4DGS1;P39656;U3KQ84	A0A0C4DGS1;P39656	Dolichyl-diphosphooligosaccharide--protein glycosyltransferase 48 kDa subunit	DDOST			9	9	9	29.6	29.6	29.6	48.799	0	70.78	5761800000	87	2.18696	0.093574	0.526491	0.875754	28.3928	28.2993	28.5189	28.0185	27.8667	27.7464
Color [Black]	A0A0D9SEJ5;F5GY05;Q96EK7	A0A0D9SEJ5;F5GY05;Q96EK7	Constitutive coactivator of peroxisome proliferator-activated receptor gamma	FAM120B			14	14	14	22	22	22	105.19	0	19.577	4288200000	66	1.03231	0.177968	-0.525686	-0.711218	25.9753	26.5519	26.4051	26.9242	27.0682	26.517
Color [Black]	A0A0D9SF60;Q99569;E7EST6;E9PHB5;Q9UQB3;E7EMY7;H0YFB1;B4DRK2;E7EPC8;E9PHJ1;E7EP40;D6RBA8;D6RC65;D6RHE9;D6R9A8	A0A0D9SF60;Q99569	Plakophilin-4	PKP4			20	19	19	24.3	23.8	23.8	133.97	0	46.04	2837900000	105	0.356386	0.741286	0.146196	0.217957	26.7473	26.5395	26.3234	26.6284	26.2615	26.2817
Color [Black]	A0A0D9SF63;Q9BZK7;A0A1B0GVH3;C9JLJ1;C9JCK0;C9JBN1;A0A0D9SF25;A0A1B0GUU2;F8W9D8;C9IYU9	A0A0D9SF63;Q9BZK7	F-box-like/WD repeat-containing protein TBL1XR1	TBL1XR1			7	7	4	18.4	18.4	12.2	51.556	0	52.014	6673200000	118	0.257814	0.808204	0.1109	0.16524	27.6746	27.9564	27.7166	27.7009	27.9102	27.4038
Color [Black]	A0A0D9SGJ6;J3KQV8;O43426;J3KPK1;C9JFZ1;C9JW66;H7BZ56;H7BZC2	A0A0D9SGJ6;J3KQV8;O43426;J3KPK1;C9JFZ1;C9JW66	Synaptojanin-1	SYNJ1			11	11	11	12.8	12.8	12.8	168.16	0	13.975	1452000000	39	0.421166	0.632131	-0.215337	-0.299914	24.794	25.1076	24.6893	24.7229	25.2469	25.2671
Color [Black]	A0A0G2JH68;O60610;A0A140T8Z0;H9KV28;B4E2I7;E5RJ79;H7C2W8	A0A0G2JH68;O60610;A0A140T8Z0;H9KV28	Protein diaphanous homolog 1	DIAPH1			56	56	56	43.2	43.2	43.2	141.36	0	192.4	47251000000	538	0.561892	0.632627	-0.196233	-0.299591	29.3777	29.272	29.4404	29.7875	29.6065	29.2848
Color [Black]	A0A0G2JHC2;Q6NYC8	A0A0G2JHC2;Q6NYC8	Phostensin	PPP1R18			18	18	18	34.6	34.6	34.6	68.041	0	79.561	6850300000	108	3.13039	0	-2.44321	-3.20455	24.1489	24.2989	24.3296	26.1952	26.8903	27.0216
Color [Black]	A0A0G2JNZ2;A0A0G2JPP5;Q14160;A0A0G2JMS7;H0YCG0;Q5T0G3	A0A0G2JNZ2;A0A0G2JPP5;Q14160;A0A0G2JMS7	Protein scribble homolog	SCRIB			32	32	28	29.1	29.1	25.2	174.91	0	128.06	19886000000	212	3.72924	0	-4.81491	-5.5798	24.1375	23.1764	23.2048	28.5834	28.4009	27.9791
Color [Black]	A0A0G2JQ62;Q8NF37;A0A0G2JRI7	A0A0G2JQ62;Q8NF37;A0A0G2JRI7	Lysophosphatidylcholine acyltransferase 1	LPCAT1			4	4	4	14.3	14.3	14.3	54.472	0	13.941	1071100000	29	1.2373	0.357708	-0.320437	-0.515484	25.1383	24.9549	24.8429	25.4197	25.3449	25.1329
Color [Black]	B0QYV1;A0A0G2JRA5;O43251;S4R469;B0QYY4;F8VR27;F8VZY7;A0A087X2B1;J3KNW3;B7Z1U7;F8VZG9;Q9NWB1;I3L1D4;A0A0G2JRD1;S4R3K7;A0A0G2JSB3;B0QYY7;F8VRS4;J3QRF4;A6NFN3;B0QYY6;J3QQZ2;F5H0M1	B0QYV1;A0A0G2JRA5;O43251;S4R469;B0QYY4;F8VR27;F8VZY7;A0A087X2B1;J3KNW3;B7Z1U7;F8VZG9;Q9NWB1;I3L1D4;A0A0G2JRD1;S4R3K7;A0A0G2JSB3;B0QYY7;F8VRS4	RNA binding protein fox-1 homolog;RNA binding protein fox-1 homolog 2;RNA binding protein fox-1 homolog 1	RBFOX2;RBFOX1			12	12	12	35.9	35.9	35.9	37.865	0	34.108	11185000000	122	0.154047	0.868597	0.0792802	0.114505	29.181	28.9269	28.8649	29.0817	28.5791	29.0742
Color [Black]	A0A0J9YVR6;E9PQ56;A0A0J9YWM1;H0YEM1;A0A0J9YYL3;A0A0J9YXJ8;A0A0J9YVP6;A0A0J9YXX5;Q9UHX1;E9PMU7;E9PN18;E9PL19;H0YCP8	A0A0J9YVR6;E9PQ56;A0A0J9YWM1;H0YEM1;A0A0J9YYL3;A0A0J9YXJ8;A0A0J9YVP6;A0A0J9YXX5;Q9UHX1;E9PMU7;E9PN18;E9PL19;H0YCP8	Poly(U)-binding-splicing factor PUF60	PUF60			5	5	5	29	29	29	33.655	0	7.5698	1653800000	22	0.621447	0.0876591	1.25038	0.890174	25.6631	25.6201	25.8614	22.6642	25.2759	25.4533
Color [Black]	A0A0R4J2E8;A8MXP9;P43243;D6REM6;D6R991;B3KM87;H0Y8T4;D6RBK5;D6R8Z5;Q68E03;D6RCM3;D6REK4;D6RBI2;D6RE02;D6RIA2;D6RB45;A0A1B0GX04;D6R9F3;D6RAM9;D6RAY2;D6RBS2	A0A0R4J2E8;A8MXP9;P43243;D6REM6;D6R991	Matrin-3	MATR3			37	37	37	53.2	53.2	53.2	94.622	0	189.65	33759000000	306	3.46251	0	-1.66664	-2.57607	28.09	28.1381	28.453	29.9682	30.004	29.7089
Color [Black]	A0A0U1RQK7;O43432;A0A0A0MSA7	A0A0U1RQK7;O43432;A0A0A0MSA7	Eukaryotic translation initiation factor 4 gamma 3	EIF4G3			46	38	38	26	22.3	22.3	195.27	0	77.097	17010000000	206	1.4807	0.00141063	-2.53054	-1.95856	26.6923	25.5174	24.0298	28.197	28.0483	27.5859
Color [Black]	A0A0U1RR32;A0A0U1RRH7;Q99878;Q96KK5;Q9BTM1;Q16777;Q6FI13;P20671;P0C0S8;H0YFX9;Q93077;Q7L7L0;P04908;C9J0D1;Q71UI9;P0C0S5;Q96QV6;P16104;C9J386;Q8IUE6	A0A0U1RR32;A0A0U1RRH7;Q99878;Q96KK5;Q9BTM1;Q16777;Q6FI13;P20671;P0C0S8;H0YFX9;Q93077;Q7L7L0;P04908	Histone H2A type 1-J;Histone H2A type 1-H;Histone H2A.J;Histone H2A type 2-C;Histone H2A type 2-A;Histone H2A type 1-D;Histone H2A type 1;Histone H2A;Histone H2A type 1-C;Histone H2A type 3;Histone H2A type 1-B/E	HIST1H2AJ;HIST1H2AH;H2AFJ;HIST2H2AC;HIST2H2AA3;HIST1H2AD;HIST1H2AG;HIST1H2AC;HIST3H2A;HIST1H2AB			5	5	5	27.2	27.2	27.2	18.481	0	38.124	7628300000	65	0.257532	0.772358	-0.13884	-0.194326	26.8899	27.4088	27.1198	27.0897	27.5818	27.1636
Color [Black]	A0A0U1RRM1;Q8WXI9;A0A0U1RR30;A0A0U1RR34;A0A0U1RRK3;A0A1B0GW07	A0A0U1RRM1;Q8WXI9	Transcriptional repressor p66-beta	GATAD2B			19	19	18	47.5	47.5	45.6	63.461	0	48.715	9741600000	128	2.62	0.00189256	-1.1989	-1.77498	26.581	26.6687	26.3646	27.4379	27.8592	27.914
Color [Black]	A0A0X1KG71;Q8WX92	A0A0X1KG71;Q8WX92	Negative elongation factor B	NELFB			3	3	3	5.6	5.6	5.6	70.038	0.00031908	4.4773	115950000	9	0.159133	0.794289	0.147362	0.173908	23.1546	23.913	22.9934	23.2989	23.4983	22.8217
Color [Black]	A0A1B0GWJ0;A0A1B0GTJ7;P30566;A0A0A6YY92;A0A096LNY6;A0A1B0GWF8;A0A1B0GTG9;A0A096LNY5;A0A096LPA2;A0A096LP92;A0A096LNY4;A0A096LP76;B4DEP1;A0A096LP72;V9GY96;A0A096LNT0	A0A1B0GWJ0;A0A1B0GTJ7;P30566;A0A0A6YY92;A0A096LNY6;A0A1B0GWF8;A0A1B0GTG9	Adenylosuccinate lyase	ADSL			17	17	17	49.8	49.8	49.8	54.465	0	64.69	21268000000	198	1.51876	0.210921	0.417424	0.665778	29.8845	29.6898	29.6675	29.4312	29.4417	29.1166
Color [Black]	F5GZ78;A0A1B0GTU4;P49023;A0A1B0GU60;F5H836;A0A1B0GV30;REV__D6RBA6	F5GZ78;A0A1B0GTU4;P49023;A0A1B0GU60	Paxillin	PXN			17	17	17	39.2	39.2	39.2	64.232	0	151.91	22639000000	183	1.97341	0.000634921	-1.93629	-2.08636	25.0167	25.2386	26.3822	27.5792	27.3581	27.509
Color [Black]	A0A1B0GUA3;Q96EK5;A0A1B0GTE6;A0A0D9SFK7;A0A1B0GUH6;A0A1B0GVY9;A0A1B0GU96;A0A1B0GV79;A0A1B0GW21	A0A1B0GUA3;Q96EK5	KIF1-binding protein	KIAA1279			7	7	7	15.2	15.2	15.2	74.783	0	16.571	1236700000	38	0.889952	0.224715	0.490302	0.647873	25.8969	25.414	25.3655	24.696	25.1687	25.3408
Color [Black]	A0A1B0GVL3;Q05086;A0A0D9SG77;S4R306;A0A0D9SGI3;A0A0D9SF91;A0A0D9SG63;A0A0D9SES7	A0A1B0GVL3;Q05086;A0A0D9SG77	Ubiquitin-protein ligase E3A	UBE3A			13	13	13	18.8	18.8	18.8	93.543	0	44.585	3704000000	49	1.42139	0.00414109	-1.65606	-1.58878	23.9248	25.5499	23.9389	26.2312	26.1146	26.036
Color [Black]	A0A1B0GVL4;P78312;E7EUR8;D6RFZ4	A0A1B0GVL4;P78312;E7EUR8	Protein FAM193A	FAM193A			18	18	18	19.5	19.5	19.5	166.37	0	51.543	2561000000	77	0.564611	0.256065	-0.595652	-0.615004	25.1117	24.3791	24.1008	24.5808	24.9955	25.8024
Color [Black]	A0A1B0GVY1;Q96PU5;K7ERN1;K7ENS6;K7EKL1	A0A1B0GVY1;Q96PU5;K7ERN1	E3 ubiquitin-protein ligase NEDD4-like	NEDD4L			14	14	12	17.5	17.5	16.7	140.82	0	57.745	5604800000	102	0.379382	0.687691	-0.18213	-0.259579	26.5789	26.7087	26.2456	26.8745	26.402	26.803
Color [Black]	A0A1C7CYX1;A0A0A0MSU2;Q6PJG2;H7C1L3	A0A1C7CYX1;A0A0A0MSU2;Q6PJG2	ELM2 and SANT domain-containing protein 1	ELMSAN1			13	13	13	21.5	21.5	21.5	120.73	0	26.324	2588700000	40	0.0611127	0.89632	-0.0932795	-0.0906025	26.3141	26.7172	25.5333	25.9177	25.8472	27.0796
Color [Black]	A0AVT1;H0Y8S8;H0Y9U5	A0AVT1	Ubiquitin-like modifier-activating enzyme 6	UBA6			32	32	32	34.4	34.4	34.4	117.97	0	86.608	29915000000	286	2.97701	0	-2.45006	-3.10719	26.4453	27.2599	26.8485	29.6202	29.2285	29.0551
Color [Black]	A0JNW5;A0A0C4DGH6;H0YHT7;F8W1I2;F8VW65;F8W665	A0JNW5;A0A0C4DGH6	UHRF1-binding protein 1-like	UHRF1BP1L			11	11	11	10.7	10.7	10.7	164.2	0	19.372	1558900000	35	0.650023	0.0978309	-1.06954	-0.859857	24.2719	22.2608	24.0129	23.8881	24.6183	25.2477
Color [Black]	A1L0T0;M0R026;E9PL44;E9PJS0;M0R1B5;M0QZX5	A1L0T0;M0R026	Acetolactate synthase-like protein	ILVBL			10	10	10	29.4	29.4	29.4	67.867	0	67.315	3115700000	68	0.753981	0.170373	0.650803	0.725805	28.6987	27.6115	27.4331	27.3219	27.2185	27.2504
Color [Black]	B7ZM87;A2RUF3;O75044;A0A075B7B5;P0DMP2;Q5VZB4;P0DJJ0;E9PDX4;A0A087WW56;A0A087X0L1;A0A075B743;A0A075B7C8;A0A075B7E6;A0A075B7E9	B7ZM87;A2RUF3;O75044;A0A075B7B5;P0DMP2	SLIT-ROBO Rho GTPase-activating protein 2;SLIT-ROBO Rho GTPase-activating protein 2B	SRGAP2;SRGAP2B			18	18	15	22.8	22.8	20.5	120.74	0	51.244	5117200000	93	3.82095	0	-3.5705	-4.72888	22.651	23.0997	23.4328	26.4088	26.8059	26.6804
Color [Black]	A3KMH1	A3KMH1	von Willebrand factor A domain-containing protein 8	VWA8			10	10	10	6.6	6.6	6.6	214.82	0	19.039	1034800000	16	0.494564	0.135593	1.2811	0.786007	26.4863	26.5524	26.5999	26.509	26.276	23.0103
Color [Black]	A5YKK6;H3BMZ2;H3BNB1;H3BVC9;H3BMH0;H3BTH2;H3BR89;H3BT18;H3BU44	A5YKK6	CCR4-NOT transcription complex subunit 1	CNOT1			64	64	64	29.9	29.9	29.9	266.94	0	229.56	57874000000	673	0.16305	0.89156	-0.0600281	-0.0940193	30.5826	30.3609	30.455	30.7705	30.3844	30.4237
Color [Black]	A6NEM2	A6NEM2		HCFC1			34	34	2	20.7	20.7	1.4	213.47	0	81.456	19099000000	286	2.64478	0.00188477	-1.18985	-1.77197	27.4499	27.0299	27.0813	28.2421	28.593	28.2955
Color [Black]	A6NEM5;Q92643;B1AK81	A6NEM5;Q92643;B1AK81	GPI-anchor transamidase	PIGK			4	4	4	13.3	13.3	13.3	37.785	0	6.0119	674530000	18	0.662403	0.153601	0.776044	0.752834	24.8849	25.0038	25.015	23.1349	24.7676	24.6731
Color [Black]	A6NGP5;Q9H910;H3BU16;H3BMV3;H3BMT0;H3BTV5;H3BMM8;B4E1P3	A6NGP5;Q9H910;H3BU16;H3BMV3;H3BMT0;H3BTV5	Hematological and neurological expressed 1-like protein	HN1L			8	8	8	64.6	64.6	64.6	18.906	0	13.277	4303300000	51	2.08653	0	-2.22451	-2.32601	23.1973	23.2162	23.4797	24.711	25.602	26.2539
Color [Black]	A6NHR9;J3KTL8;J3QSH1	A6NHR9;J3KTL8	Structural maintenance of chromosomes flexible hinge domain-containing protein 1	SMCHD1			26	26	26	16.4	16.4	16.4	226.37	0	135.75	7520300000	138	2.08302	0.0680806	-0.593376	-0.95396	27.0477	27.2277	27.0316	27.9024	27.6203	27.5644
Color [Black]	A6NJ78;A0A0U1RR76;A0A0U1RRF2;B5MC64;A0A0U1RR64;A0A0U1RRD2;F8WD83;P0C7V9	A6NJ78	Probable methyltransferase-like protein 15	METTL15			5	5	5	18.2	18.2	18.2	46.121	0	11.882	421730000	19	1.14733	0.0827996	0.718506	0.904344	26.1096	26.0636	25.5885	24.7457	25.2862	25.5744
Color [Black]	A6NLN1;P26599;A0A0U1RRM4;K7ES59;A0A0D9SF20;K7EKJ7;A0A087WU68;K7EK45;K7ELW5;A0A087WUW5	A6NLN1;P26599;A0A0U1RRM4	Polypyrimidine tract-binding protein 1	PTBP1			22	22	18	58.6	58.6	54.8	56.51	0	188.83	45572000000	284	1.54736	0.0357705	-0.828472	-1.1095	29.3474	29.6897	29.2019	30.3907	30.4881	29.8456
Color [Black]	A6NNK5;Q12888;C9JXV0;H7BZY0;H7C3N7;M0R142	A6NNK5;Q12888	Tumor suppressor p53-binding protein 1	TP53BP1			30	30	30	23.2	23.2	23.2	209.02	0	161.5	9058900000	161	3.19133	0	-4.65829	-4.74144	22.5687	22.1705	23.6515	27.0759	27.5892	27.7005
Color [Black]	A6PW57;Q99755;A2A3N6;A2A5X0;A6PW58;O14986;A0A0A0MT25;A0A0A0MSP5	A6PW57;Q99755	Phosphatidylinositol 4-phosphate 5-kinase type-1 alpha	PIP5K1A			9	9	7	21.5	21.5	17.5	61.257	0	17.357	3289500000	65	0.611673	0.543534	-0.251461	-0.367379	26.0058	25.9531	25.4711	26.2033	26.0036	25.9775
Color [Black]	S4R393;S4R410;A7E2V4;S4R3H3;H7BZ52;S4R3B3;H7C453;S4R3U7;H0YCW2;S4R3S6	S4R393;S4R410;A7E2V4;S4R3H3;H7BZ52;S4R3B3;H7C453	Zinc finger SWIM domain-containing protein 8	ZSWIM8			23	23	23	16.7	16.7	16.7	192.98	0	46.426	5426700000	123	1.29037	0.0632731	-0.752676	-0.973139	26.4323	26.6209	25.7462	27.0982	27.0677	26.8914
Color [Black]	A8MQB8;G3V0J0;A0A087WXI3;R9WNI0;Q8IXW7;A0A087WY29;A0A087WWR6	A8MQB8;G3V0J0;A0A087WXI3;R9WNI0		FMR1			15	13	2	28.9	24.2	2.9	65.821	0	29.256	3649200000	93	2.00048	0.00195726	-1.5031	-1.81892	24.6607	24.8256	25.0428	25.8164	26.342	26.8799
Color [Black]	Q49AN9;F5H013;P62308;A8MWD9;C9JVQ0	Q49AN9;F5H013;P62308;A8MWD9;C9JVQ0	Small nuclear ribonucleoprotein G;Putative small nuclear ribonucleoprotein G-like protein 15	SNRPG;SNRPGP15			2	2	2	31.2	31.2	31.2	7.1013	0.00032478	4.7134	1459800000	20	0.390824	0.425093	-0.447168	-0.455077	24.8024	23.43	24.6683	25.0827	24.7847	24.3748
Color [Black]	B0QYK0;Q01844;A0A0D9SFL3;C9JGE3;H7BY36	B0QYK0;Q01844;A0A0D9SFL3;C9JGE3;H7BY36	RNA-binding protein EWS	EWSR1			7	7	7	18.1	18.1	18.1	64.929	0	30.497	6889000000	46	1.13611	0.00584106	-2.06084	-1.52308	24.363	23.3954	23.83	26.7434	26.7156	24.3119
Color [Black]	H3BPC4;H3BQQ9;B0QYN7;P63279	H3BPC4;H3BQQ9;B0QYN7;P63279	SUMO-conjugating enzyme UBC9	UBE2I			2	2	2	37.1	37.1	37.1	7.8891	0	6.7471	1808700000	26	0.778418	0.0393241	-1.54564	-1.09207	23.3136	25.7395	23.2294	25.893	24.8549	26.1716
Color [Black]	B0QZ18;Q99829;A6PVH9;F2Z2V0;E7ENH5;Q5JX58;Q5JX59;Q5JX60;Q5JX44;Q5JX45;Q5JX61;Q5JX52;Q5JX56;H0Y524;Q5JX55;Q5JX54;Q5JX57;E7EV27	B0QZ18;Q99829;A6PVH9;F2Z2V0;E7ENH5;Q5JX58;Q5JX59;Q5JX60;Q5JX44;Q5JX45;Q5JX61;Q5JX52	Copine-1	CPNE1			10	10	10	27.7	27.7	27.7	59.717	0	30.5	3127700000	46	0.486311	0.204615	-0.846727	-0.673248	23.8272	25.9644	26.1799	26.0258	26.1207	26.3652
Color [Black]	B0YIW6;P48444;Q6P1Q5;E9PK34	B0YIW6;P48444	Coatomer subunit delta	ARCN1			24	24	24	48	48	48	61.626	0	59.03	17264000000	221	2.0084	0.0641064	0.613578	0.970041	29.744	29.8893	29.4572	29.0384	29.0525	29.159
Color [Black]	B1AH87;P30536	B1AH87;P30536	Translocator protein	TSPO			4	4	4	43	43	43	11.896	0	21.347	17617000000	50	1.0428	0.114225	0.657649	0.825941	30.2251	30.1393	29.7282	29.8706	29.0395	29.2097
Color [Black]	B1AHC9;P12956	B1AHC9;P12956	X-ray repair cross-complementing protein 6	XRCC6			27	27	27	47.4	47.4	47.4	64.283	0	91.587	22774000000	341	1.21063	0.0955642	0.652384	0.866116	29.7279	30.0627	29.7139	28.754	29.2714	29.522
Color [Black]	B1AK87;B1AK88;P47756;B1AK85	B1AK87;B1AK88;P47756	F-actin-capping protein subunit beta	CAPZB			17	17	17	60.4	60.4	60.4	29.295	0	68.168	33944000000	164	2.52527	0.00942236	-0.921166	-1.43274	28.3699	28.6165	28.3558	29.5148	29.4496	29.1413
Color [Black]	B1AKJ5;O43847;G3V1R5;F5H7V1;H0Y5G9	B1AKJ5;O43847;G3V1R5;F5H7V1;H0Y5G9	Nardilysin	NRD1			10	10	10	9.3	9.3	9.3	139.41	0	21.107	3002200000	69	4.00333	0	-3.16332	-4.49904	23.1479	23.1852	22.8057	26.229	26.4822	25.9175
Color [Black]	B1ALK7;Q14155;E7EUY6;E9PDQ5;E7EU80;C9JDI6;B1ANY6;F6SJA5;E7ENL8	B1ALK7;Q14155;E7EUY6;E9PDQ5	Rho guanine nucleotide exchange factor 7	ARHGEF7			17	17	12	30.6	30.6	24.1	79.831	0	29.862	4570000000	71	0.481643	0.192108	-0.922574	-0.692406	25.4777	25.0451	23.1267	25.5164	24.7352	26.1656
Color [Black]	H7C1Q6;H7BXF4;B1PBA3;Q9NXE4;H7C0W5;H7C235;H7C2J2;H7C2E2	H7C1Q6;H7BXF4;B1PBA3;Q9NXE4;H7C0W5;H7C235;H7C2J2	Sphingomyelin phosphodiesterase 4	SMPD4			7	7	7	11.2	11.2	11.2	83.146	0	10.468	2000000000	41	0.141887	0.855212	0.0962728	0.128115	26.5531	26.0159	26.7859	26.5512	26.3281	26.1869
Color [Black]	B3KNJ4;Q9UBE0;M0QX65;M0QZS6;M0R054;M0R375;M0QYM8	B3KNJ4;Q9UBE0;M0QX65;M0QZS6	SUMO-activating enzyme subunit 1;SUMO-activating enzyme subunit 1, N-terminally processed	SAE1			7	7	7	24.1	24.1	24.1	33.384	0	10.079	1020300000	16	0.123132	0.862751	0.0921446	0.119126	25.5979	25.3853	24.7059	25.1439	25.2199	25.0488
Color [Black]	B3KS98;O15372;A0A087WZK9;E5RJT0;E5RGU4;E5RFW7;E5RFH0;E5RHC7;E5RH59	B3KS98;O15372;A0A087WZK9;E5RJT0	Eukaryotic translation initiation factor 3 subunit H	EIF3H			16	16	16	51.1	51.1	51.1	41.581	0	180.41	14563000000	115	1.95339	0.00304215	-1.35419	-1.68555	25.908	25.8242	26.5554	27.8391	27.205	27.3062
Color [Black]	B4DDF4;B4DUT8;Q99439;A0A087X271;A0A087X1X5;H3BVI6;K7ES69;H3BQH0;U3KPS3;A0A087WV51	B4DDF4;B4DUT8;Q99439;A0A087X271;A0A087X1X5;H3BVI6	Calponin;Calponin-2	CNN2			19	19	18	65.4	65.4	61.7	32.616	0	323.31	109500000000	333	2.76828	0	-1.68949	-2.32788	29.3784	29.6283	29.2402	31.1561	31.4147	30.7446
Color [Black]	B4DZ85;B4DF87;Q13772	B4DZ85;B4DF87;Q13772	Nuclear receptor coactivator 4	NCOA4			8	8	8	16.7	16.7	16.7	50.712	0	14.868	2182700000	48	1.63166	0.00367391	-1.48846	-1.62353	23.7248	24.7193	25.0825	26.1668	25.8377	25.9875
Color [Black]	B4DJ81;P28331	B4DJ81;P28331	NADH-ubiquinone oxidoreductase 75 kDa subunit, mitochondrial	NDUFS1			14	14	14	34.4	34.4	34.4	66.921	0	22.42	2787900000	73	0.587748	0.631938	0.194538	0.300319	27.2682	27.3096	27.1844	27.1844	26.774	27.2201
Color [Black]	B4DR61;P61619;F8W776;Q8TC24;Q9H9S3;H7C1Q9;C9JXC6;H7C069;A6NK38;F2Z2C7;A6NIF9;C9JJV4;H7C1S8	B4DR61;P61619;F8W776;Q8TC24;Q9H9S3	Protein transport protein Sec61 subunit alpha isoform 1;Protein transport protein Sec61 subunit alpha isoform 2	SEC61A1;SEC61A2			8	8	8	11.6	11.6	11.6	52.949	0	13.074	16076000000	124	1.5036	0.150889	0.493246	0.756807	29.679	29.8187	29.721	28.992	29.4977	29.2492
Color [Black]	H0Y630;B4DR80;Q9Y6E0;Q8NBY1;B4E0Y9;Q9P289;C9J6L2;Q5JV98;H7C279;O00506;Q5JV99	H0Y630;B4DR80;Q9Y6E0;Q8NBY1;B4E0Y9;Q9P289;C9J6L2;Q5JV98;H7C279;O00506	Serine/threonine-protein kinase 24;Serine/threonine-protein kinase 24 36 kDa subunit;Serine/threonine-protein kinase 24 12 kDa subunit;Serine/threonine-protein kinase 26;Serine/threonine-protein kinase 25	STK24;STK26;STK25			6	6	3	17.3	17.3	6.5	40.781	0	6.359	2481800000	36	1.7768	0.00197414	-1.70211	-1.82994	23.221	24.3787	24.0904	26.0927	25.2577	25.446
Color [Black]	B4DXZ6;P51114;E9PFF5;E7EU85;C9JAJ4;H7C4S4;C9JZE0;C9JY20;C9IZ22;C9J5B4	B4DXZ6;P51114;E9PFF5;E7EU85	Fragile X mental retardation syndrome-related protein 1	FXR1			34	34	30	59.2	59.2	55.3	68.326	0	118.26	54668000000	412	3.84927	0	-1.59053	-2.59999	28.8431	29.1901	29.0766	30.7026	30.6329	30.5459
Color [Black]	B4DY09;Q12905;X6R6Z1;A0A0A0MRL0	B4DY09;Q12905	Interleukin enhancer-binding factor 2	ILF2			18	18	18	62.2	62.2	62.2	38.91	0	76.103	14481000000	148	4.46309	0.00117293	-1.11905	-2.01635	26.5966	26.754	26.7266	27.8621	27.7948	27.7775
Color [Black]	B4E1G1;Q9BUN8;E5RGY0	B4E1G1;Q9BUN8;E5RGY0	Derlin-1	DERL1			5	5	5	36.4	36.4	36.4	17.033	0	6.4178	9947200000	36	1.35931	0.0629218	0.733571	0.975272	29.4083	29.3095	29.5826	29.176	28.421	28.5027
Color [Black]	B4E1Q4;O14730;J3QLP4;J3QQL5	B4E1Q4;O14730	Serine/threonine-protein kinase RIO3	RIOK3			8	8	8	21.5	21.5	21.5	57.474	0	11.183	1939900000	34	3.54293	0	-2.39821	-3.4178	24.0141	23.6791	24.097	26.0314	26.3931	26.5604
Color [Black]	H0Y9V7;B4E2Q0;P98194;H0Y8X9;H0Y9S7	H0Y9V7;B4E2Q0;P98194;H0Y8X9;H0Y9S7	Calcium-transporting ATPase;Calcium-transporting ATPase type 2C member 1	ATP2C1			8	8	8	12	12	12	98.938	0	13.976	1849600000	44	0.125538	0.854125	-0.103955	-0.129426	24.731	25.2914	25.6694	25.0753	25.4148	25.5137
Color [Black]	B5MCF9;O00541;B3KXD6;H7C267;H7BYY8	B5MCF9;O00541;B3KXD6	Pescadillo homolog	PES1			9	9	9	17	17	17	66.077	0	8.6783	2102500000	30	0.715569	0.177603	-0.65324	-0.712175	25.7341	25.7677	25.3001	26.7203	25.4811	26.5603
Color [Black]	B5MCN7;Q15788	B5MCN7;Q15788	Nuclear receptor coactivator 1	NCOA1			10	10	10	9.5	9.5	9.5	135.62	0	14.414	1664500000	48	0.779026	0.482684	0.270174	0.409426	26.3203	25.9264	26.3037	25.7913	26.1004	25.8482
Color [Black]	B5MDF5;J3KQE5;P62826;F5H018;H0YFC6;B4DV51	B5MDF5;J3KQE5;P62826;F5H018;H0YFC6	GTP-binding nuclear protein Ran	RAN			23	23	23	52.4	52.4	52.4	26.224	0	166.39	129180000000	355	1.28417	0.135869	0.550294	0.785082	32.5255	32.3536	32.4076	32.1538	31.9789	31.5031
Color [Black]	E7EW69;B5ME97;Q9P0V9;E7EX04;C9JEQ7;F5H1F2;F5GYV2;F5H1W3;F8WC85;C9JEW2;C9JNR7	E7EW69;B5ME97;Q9P0V9;E7EX04	Septin-10	2020-09-10			9	8	8	23.8	22.2	22.2	52.145	0	22.349	2799600000	61	3.3401	0	-2.20249	-3.10732	23.6866	23.3656	23.1792	25.4745	25.4574	25.907
Color [Black]	B7WPE2;Q32P44;G3V195;G3V1D0;H0Y3M3;H7C355;C9J6V3;E9PJV5;E9PSB4	B7WPE2;Q32P44;G3V195;G3V1D0;H0Y3M3	Echinoderm microtubule-associated protein-like 3	EML3			19	19	19	29.3	29.3	29.3	95.283	0	57.668	8138400000	118	2.66432	0.00578361	-0.964224	-1.51296	26.3166	26.2716	26.0366	26.9822	27.35	27.1853
Color [Black]	B7WPG3;C9IYN3;D6W592;Q8WVV9;H7C464;C9JJZ7	B7WPG3;C9IYN3;D6W592;Q8WVV9	Heterogeneous nuclear ribonucleoprotein L-like	HNRNPLL;HNRPLL			6	6	4	19.3	19.3	14.4	56.45	0	16.497	2615000000	34	0.947802	0.161993	0.58163	0.738921	26.4992	26.0356	25.9315	25.6117	25.9485	25.1613
Color [Black]	B7Z6D5;Q96GQ7;A0A087X059;A0A087WYH5	B7Z6D5;Q96GQ7	Probable ATP-dependent RNA helicase DDX27	DDX27			9	9	9	13.7	13.7	13.7	86.604	0	9.4387	778240000	24	0.695414	0.181811	0.658274	0.706837	25.0265	25.054	24.8358	24.6587	23.467	24.8156
Color [Black]	F8W1R7;J3KND3;G8JLA2;G3V1V0;B7Z6Z4;P60660;F8VPF3;G3V1Y7;F8VZU9;F8W180;H0YI43;F8VXL3	F8W1R7;J3KND3;G8JLA2;G3V1V0;B7Z6Z4;P60660;F8VPF3;G3V1Y7	Myosin light polypeptide 6	MYL6			9	9	7	58.6	58.6	51	16.29	0	94.239	103350000000	172	3.5644	0	-1.87219	-2.85627	29.2828	28.9843	29.3543	31.2826	31.0324	30.923
Color [Black]	B7Z7F3;Q9H6Z4;K7EIJ4;K7EN31	B7Z7F3;Q9H6Z4;K7EIJ4	Ran-binding protein 3	RANBP3			6	6	6	13.6	13.6	13.6	52.894	0	30.108	2102400000	43	1.51185	0.00189648	-1.95194	-1.77965	22.7195	24.3444	24.1033	26.0778	25.8939	25.0513
Color [Black]	F8WF16;B7Z8L1;F8W6A0;F8W0Q9;Q8NEY8;REV__K7EN69;F8VPY7;F8VWU8	F8WF16;B7Z8L1;F8W6A0;F8W0Q9;Q8NEY8	Periphilin-1	PPHLN1			4	4	4	12.5	12.5	12.5	34.86	0.00031201	4.2287	1248700000	19	1.80974	0.00167773	-1.86729	-1.94256	23.7544	23.5989	22.5554	25.3142	24.6536	25.5426
Color [Black]	B7ZBM3;Q8IVH2;A2A312	B7ZBM3;Q8IVH2	Forkhead box protein P4	FOXP4			9	6	6	17.2	13.6	13.6	72.286	0	27.73	2468300000	59	0.198734	0.773314	0.154284	0.193155	26.8164	26.8847	26.9759	26.1623	26.9131	27.1388
Color [Black]	B7ZLQ8;Q17RY0;E5RJM0;E5RFP2;H0YBG1;J3KN18;Q7Z5Q1;Q8NE35;H0Y9D9	B7ZLQ8;Q17RY0;E5RJM0;E5RFP2	Cytoplasmic polyadenylation element-binding protein 4	CPEB4			24	24	24	35.2	35.2	35.2	77.296	0	72.811	20177000000	258	2.42429	0.115001	0.477027	0.82411	30.0669	30.2356	30.1683	29.5602	29.7662	29.7133
Color [Black]	B8ZZD4;Q86VP1;H7C3L5	B8ZZD4;Q86VP1	Tax1-binding protein 1	TAX1BP1			12	12	12	16.6	16.6	16.6	93.609	0	15.169	925080000	34	2.51924	0.000383099	-1.64894	-2.17874	23.074	23.1872	22.6706	24.645	24.2648	24.9687
Color [Black]	B8ZZN6;P63165;B8ZZ67;B8ZZJ0;B9A032	B8ZZN6;P63165;B8ZZ67;B8ZZJ0;B9A032	Small ubiquitin-related modifier 1	SUMO1			4	4	4	24.7	24.7	24.7	16.645	0	5.6445	9927100000	56	1.1888	0.0433272	-0.934676	-1.07483	27.1441	26.4008	27.3622	28.3566	27.7209	27.6336
Color [Black]	B8ZZU8;Q15370;I3L0M9;A0A0B4J296	B8ZZU8;Q15370;I3L0M9;A0A0B4J296	Transcription elongation factor B polypeptide 2	TCEB2			8	8	8	62.8	62.8	62.8	12.527	0	9.1826	2315600000	42	2.02943	0.0012	-1.79833	-2.03649	22.9966	23.6924	23.9525	24.8637	25.4387	25.7341
Color [Black]	B9A062;P13995;B8ZZU9	B9A062;P13995;B8ZZU9	Bifunctional methylenetetrahydrofolate dehydrogenase/cyclohydrolase, mitochondrial;NAD-dependent methylenetetrahydrofolate dehydrogenase;Methenyltetrahydrofolate cyclohydrolase	MTHFD2			5	5	5	28.4	28.4	28.4	23.867	0	7.5642	637270000	22	0.906309	0.213631	0.502343	0.662146	25.0128	24.49	25.3779	24.4264	24.4447	24.5025
Color [Black]	B9A067;Q16891;H7C463;C9J406;A0A087WYS0;D6RAW4	B9A067;Q16891;H7C463;C9J406	MICOS complex subunit MIC60	IMMT			22	22	22	40.4	40.4	40.4	78.973	0	59.309	6574800000	138	0.719065	0.390197	-0.350511	-0.48486	26.6814	26.5645	26.8365	26.6454	27.3487	27.1398
Color [Black]	J3KMX2;B9EGA3;Q92925;J3QWB6;J3QQL7	J3KMX2;B9EGA3;Q92925;J3QWB6	SWI/SNF-related matrix-associated actin-dependent regulator of chromatin subfamily D member 2	SMARCD2			12	12	10	36.2	36.2	32	52.238	0	22.221	4083700000	79	0.155678	0.809216	-0.135457	-0.16407	27.0269	26.652	26.9085	27.1561	26.4064	27.4313
Color [Black]	C9J0J7;G5E9Q6;C9JQ45;C9J2N0	C9J0J7;G5E9Q6;C9JQ45	Profilin	PFN2			6	6	3	53.8	53.8	19.8	9.8402	0	39.641	7693600000	63	1.26328	0.00187321	-2.58037	-1.76919	25.8706	26.2417	23.2568	28.0852	27.5245	27.5005
Color [Black]	C9JE98;C9J0Q5;C9JFD3;Q9Y618;C9J7T7;C9JQE8;C9J330;H7C1J7;C9JNV9;H7C184;H0YGK8;H7C0P3;H7C1Y3	C9JE98;C9J0Q5;C9JFD3;Q9Y618;C9J7T7;C9JQE8	Nuclear receptor corepressor 2	NCOR2			68	68	66	37.6	37.6	37	268.04	0	147.25	40547000000	514	0.616661	0.639848	0.187546	0.294601	30.7039	30.2945	30.6649	30.3353	30.318	30.4474
Color [Black]	C9J2Y9;P30876;C9J4M6	C9J2Y9;P30876;C9J4M6	DNA-directed RNA polymerase;DNA-directed RNA polymerase II subunit RPB2	POLR2B			30	30	30	30	30	30	133.06	0	89.533	15623000000	230	0.996928	0.00626817	-2.51059	-1.49338	26.315	23.3237	27.2005	28.1658	28.3413	27.8638
Color [Black]	C9J6A7;Q96AT9;C9IYE8;E7ESZ6;C9J8S0;C9J9T0;C9IZU8;Q2QD12;C9JCL8	C9J6A7;Q96AT9;C9IYE8;E7ESZ6;C9J8S0;C9J9T0;C9IZU8;Q2QD12	Ribulose-phosphate 3-epimerase;Ribulose-phosphate 3-epimerase-like protein 1	RPE;RPEL1			4	4	4	28.9	28.9	28.9	17.414	0.00059084	3.5717	600090000	25	0.691914	0.113898	0.90621	0.826527	25.6669	25.3923	24.5844	25.2201	24.2087	23.4961
Color [Black]	C9JBL0;E9PHV6;P23497;H7BYP4;U5Y3L1;Q9H930	C9JBL0;E9PHV6;P23497	Nuclear autoantigen Sp-100	SP100			10	10	10	51	51	51	21.866	0	12.398	5934600000	44	3.8192	0	-2.72812	-3.92496	24.4886	24.079	24.0134	26.6995	27.1368	26.929
Color [Black]	C9JEH7;P22090	C9JEH7;P22090	40S ribosomal protein S4, Y isoform 1	RPS4Y1			21	7	3	57.6	29.4	13.7	29.383	0	13.712	2447600000	32	0.531581	0.343204	0.468679	0.527546	27.5142	26.7821	26.4916	26.7566	26.6431	25.9822
Color [Black]	C9JEJ2;P49585;C9J050;H7C1T3;C9J2E1;C9JPY0;C9JVS0;F8WAZ5;H7BZN1;F8WBU2;F2Z2B1	C9JEJ2;P49585;C9J050	Choline-phosphate cytidylyltransferase A	PCYT1A			13	13	10	40.3	40.3	30.3	43.263	0	21.22	5823100000	86	2.41929	0	-3.43114	-3.21014	25.2203	23.6085	23.4528	27.4692	27.4495	27.6563
Color [Black]	C9JFE4;Q13098;A0A096LP07;A0A096LPJ3;A8K070;J3QQX0;J3QS84;J3QS88;J3KTB0;J3QLE8;J3QLT0;J3QL53;J3KRE8;J3KSA5;J3KRJ4	C9JFE4;Q13098;A0A096LP07;A0A096LPJ3;A8K070	COP9 signalosome complex subunit 1	GPS1			11	11	11	24.8	24.8	24.8	53.371	0	23.305	3737200000	64	0.883158	0.0255315	-1.5979	-1.18992	23.5139	26.0123	26.0014	26.813	26.996	26.5123
Color [Black]	C9JFV4;Q8IZL8;I3L445;I3L1P4;I3L4M7;E7EV54;I3L4P1	C9JFV4;Q8IZL8;I3L445;I3L1P4;I3L4M7;E7EV54	Proline-, glutamic acid- and leucine-rich protein 1	PELP1			4	4	4	4.3	4.3	4.3	124.94	0	9.0829	523430000	28	0.407274	0.501151	-0.337049	-0.39599	24.2001	23.7279	24.8869	24.7792	24.4315	24.6154
Color [Black]	C9JIF9;P13798;H7C393;H7C1U0;C9JLK2;H0YFE5;F8WEH5	C9JIF9;P13798;H7C393;H7C1U0	Acylamino-acid-releasing enzyme	APEH			11	11	11	15.9	15.9	15.9	81.673	0	24.431	4664800000	62	2.14444	0.0239233	-0.786743	-1.20036	25.9547	25.8986	26.3333	26.9042	26.9408	26.7019
Color [Black]	C9JLU1;P52434	C9JLU1;P52434	DNA-directed RNA polymerases I, II, and III subunit RPABC3	POLR2H			5	5	5	37.8	37.8	37.8	16.925	0	13.84	3530400000	50	0.352727	0.604664	0.256166	0.319465	26.1258	26.4813	26.5973	26.6705	25.9613	25.8042
Color [Black]	I3L2L5;I3L4Q0;C9JLW8;I3L317;I3L3A7	I3L2L5;I3L4Q0;C9JLW8;I3L317	Protein FAM195B	FAM195B			5	5	5	62	62	62	10.463	0	8.7614	4652700000	56	2.32546	0	-2.29192	-2.53771	23.5747	24.5236	23.198	25.9065	26.1958	26.0697
Color [Black]	C9JP16;O75718	C9JP16;O75718	Cartilage-associated protein	CRTAP			3	3	3	8.4	8.4	8.4	41.432	0.0021203	2.4067	468280000	14	0.374653	0.365848	-0.590106	-0.508556	23.1067	24.5576	24.4058	25.5534	24.2415	24.0455
Color [Black]	C9JQD4;O43447;H0YEL5;A6NM32	C9JQD4;O43447;H0YEL5	Peptidyl-prolyl cis-trans isomerase;Peptidyl-prolyl cis-trans isomerase H	PPIH			5	5	5	31.9	31.9	31.9	15.8	0	8.0809	1342500000	36	1.73675	0.0623942	-0.655089	-0.977393	25.6274	26.1442	25.8865	26.6956	26.5113	26.4163
Color [Black]	C9JR56;Q9UPW6;F8WCV6	C9JR56;Q9UPW6	DNA-binding protein SATB;DNA-binding protein SATB2	SATB2			9	9	7	16	16	12.9	76.034	0	11.366	1572900000	44	0.246463	0.716364	-0.190026	-0.236077	25.1353	25.5303	25.834	25.2335	25.9185	25.9176
Color [Black]	C9JZR2;O60716;E9PRE2;E9PKY0;H0YC95;E9PKL1	C9JZR2;O60716	Catenin delta-1	CTNND1			39	39	38	51.5	51.5	50.7	104.85	0	163.24	25850000000	253	0.636619	0.372392	-0.391891	-0.503977	27.5312	27.3629	27.5522	28.2747	27.9898	27.3574
Color [Black]	D3DQV9;P78344;H0Y3P2;H0YCH5;E9PKF8;H0YD77;H0YE22;H0YEC5	D3DQV9;P78344;H0Y3P2	Eukaryotic translation initiation factor 4 gamma 2	EIF4G2			21	21	21	30.4	30.4	30.4	102.33	0	38.46	6185900000	151	0.649265	0.602628	-0.20742	-0.321878	27.4852	27.3474	27.5067	27.8422	27.7284	27.3909
Color [Black]	D3DTX6;Q96SB3	D3DTX6;Q96SB3	Neurabin-2	PPP1R9B			12	12	12	20.6	20.6	20.6	89.333	0	39.073	3246500000	77	3.06758	0	-1.71302	-2.4789	23.5387	23.8918	23.759	25.1221	25.6261	25.5803
Color [Black]	D3YTB1;F8W727;P62910;D3YTI8	D3YTB1;F8W727;P62910	60S ribosomal protein L32	RPL32			10	10	10	68.4	68.4	68.4	15.616	0	15.73	11547000000	95	1.19363	0.071185	0.744068	0.938271	29.0741	29.559	28.6701	28.0845	28.5548	28.4318
Color [Black]	D3YTB5;P51617;H7C224;H7C2I6;F8WAB6;H7C3C1;H7C1F0;F6U4U2;P51955	D3YTB5;P51617;H7C224	Interleukin-1 receptor-associated kinase 1	IRAK1			11	11	11	22.2	22.2	22.2	76.059	0	34.812	7400200000	125	0.438662	0.774163	-0.117939	-0.191676	27.2744	27.1377	27.5042	27.4463	27.4839	27.3399
Color [Black]	D6R938;E9PBG7;E9PF82;Q13557;Q9UQM7;H0Y9C2;H0Y9J2	D6R938;E9PBG7;E9PF82;Q13557;Q9UQM7	Calcium/calmodulin-dependent protein kinase type II subunit delta;Calcium/calmodulin-dependent protein kinase type II subunit alpha	CAMK2D;CAMK2A			12	6	5	24.9	14.9	12.7	56.298	0	9.3612	2131900000	30	0.0876524	0.96564	0.0204213	0.0350427	25.7481	25.7688	25.809	25.8994	25.7451	25.62
Color [Black]	D6RAX7;Q9BT78;D6RFN0;D6RD63	D6RAX7;Q9BT78;D6RFN0;D6RD63	COP9 signalosome complex subunit 4	COPS4			10	10	10	33.6	33.6	33.6	47.726	0	31.696	6173700000	91	1.28355	0.00263281	-2.28312	-1.71136	23.3282	25.8072	25.5058	27.3787	27.5278	26.5841
Color [Black]	D6RBW1;P06730;H0Y8J7;D6RHE2;H0Y8X3;A6NMX2	D6RBW1;P06730;H0Y8J7	Eukaryotic translation initiation factor 4E	EIF4E			6	6	6	20	20	20	28.512	0	7.1721	5606800000	48	0.800575	0.0251768	-1.90517	-1.19083	25.6134	25.7164	22.4049	26.5273	26.7486	26.1744
Color [Black]	D6RGI3;D6RER5;Q9NVA2;D6RDU5;H0Y961;H0Y9G8;D6RDP1;D6R9Y6	D6RGI3;D6RER5;Q9NVA2;D6RDU5	Septin-11	2020-09-11			19	19	12	40.5	40.5	26.1	49.005	0	175.04	10705000000	130	3.17969	0	-3.04798	-3.72667	23.7925	23.6417	23.0235	26.8894	26.5619	26.1504
Color [Black]	D6REX3;O94979;H7BXG7;D6RHZ5;H0YAB3;H0Y9K1;H0Y8V7;H0Y8W8;H0YAF5;H0Y9T9;H0Y9V3;D6RE64;D6RCQ9	D6REX3;O94979;H7BXG7;D6RHZ5;H0YAB3	Protein transport protein Sec31A	SEC31A			26	26	26	19.7	19.7	19.7	136.22	0	48.33	12858000000	144	2.89375	0.000377778	-1.47928	-2.16531	26.1986	25.9406	26.1087	27.4892	27.8803	27.3162
Color [Black]	E5KLJ5;E5KLK1;E5KLJ9;E5KLJ6;O60313;H7C141;H7C321;C9JMB8;C9JY58;H7C3G2;A8MXB6	E5KLJ5;E5KLK1;E5KLJ9;E5KLJ6;O60313	Dynamin-like 120 kDa protein, mitochondrial;Dynamin-like 120 kDa protein, form S1	OPA1			31	31	31	36.2	36.2	36.2	117.74	0	88.527	6333500000	136	1.26869	0.439369	0.265994	0.444533	28.1673	27.902	28.081	27.6654	27.8312	27.8556
Color [Black]	E5RFX4;Q96KB5	E5RFX4;Q96KB5	Lymphokine-activated killer T-cell-originated protein kinase	PBK			9	9	9	49.7	49.7	49.7	17.075	0	15.555	2838200000	60	2.41928	0	-2.49552	-2.73113	24.2647	23.0595	23.8715	26.4552	26.4247	25.8023
Color [Black]	E5RHG8;Q15369;R4GMY8	E5RHG8;Q15369;R4GMY8	Transcription elongation factor B polypeptide 1	TCEB1			6	6	6	74.2	74.2	74.2	9.9601	0	24.147	9595600000	69	3.65055	0	-1.44103	-2.34791	26.2128	26.2796	25.9648	27.5002	27.7093	27.5709
Color [Black]	Q4VXL4;E7EMZ9;E9PBC6;O95359;D6RAA5;Q4VXL8;A0A0U1RRM9;H0Y9C3;H0Y911;H0Y9Y7;H0YA73;E9PGB3	Q4VXL4;E7EMZ9;E9PBC6;O95359;D6RAA5;Q4VXL8;A0A0U1RRM9	Transforming acidic coiled-coil-containing protein 2	TACC2			11	9	9	20	18.6	18.6	64.675	0	30.411	2612400000	50	1.37441	0.00400717	-1.78742	-1.61441	23.1829	24.5681	23.0235	24.8123	25.2834	26.041
Color [Black]	E7END7;P62820	E7END7;P62820	Ras-related protein Rab-1A	RAB1A			9	4	4	53.2	32.9	32.9	19.018	0	11.572	1105800000	17	0.195413	0.649804	0.333038	0.288463	25.5964	25.2504	23.8488	24.0687	24.3202	25.3076
Color [Black]	E7EV99;E7ENY0;P35611;A0A0A0MSR2;H0Y9H2;D6RF25;D6RJE2;D6RAH3;H0YG19;H0YFD8	E7EV99;E7ENY0;P35611;A0A0A0MSR2;H0Y9H2	Alpha-adducin	ADD1			18	18	17	32.3	32.3	31	70.055	0	36.651	6597200000	122	0.353142	0.604019	-0.257461	-0.320593	25.9731	25.9394	26.3311	25.7873	26.5928	26.6359
Color [Black]	E7EP32;P62879;P62873;B1AKQ8;C9JZN1;F6X3N5;F6UT28;C9JIS1;C9JXA5;Q9HAV0;C9JD14;F5H8J8;F5H100;B3KVK2;F5H0S8;E9PCP0;P16520	E7EP32;P62879;P62873;B1AKQ8;C9JZN1;F6X3N5;F6UT28;C9JIS1;C9JXA5;Q9HAV0	Guanine nucleotide-binding protein G(I)/G(S)/G(T) subunit beta-2;Guanine nucleotide-binding protein G(I)/G(S)/G(T) subunit beta-1;Guanine nucleotide-binding protein subunit beta-4	GNB2;GNB1;GNB4			4	4	4	14.2	14.2	14.2	32.408	0	6.4068	2222100000	27	0.137028	0.810434	-0.143552	-0.161863	26.2023	26.6088	26.2252	27.1929	25.9782	26.2958
Color [Black]	E7EPN9;Q9Y520;H7C5N8;A0A0A0MS30	E7EPN9;Q9Y520	Protein PRRC2C	PRRC2C			99	99	96	39.1	39.1	38.4	308.77	0	323.31	110980000000	1180	0.259653	0.833395	-0.0939846	-0.145904	31.0568	30.8026	31.0885	30.8669	31.1123	31.2507
Color [Black]	E7EQI7;Q12768;E5RFU6	E7EQI7;Q12768	WASH complex subunit strumpellin	KIAA0196			6	6	6	7.8	7.8	7.8	117.06	0	12.303	1696700000	42	1.07122	0.341063	-0.34491	-0.52954	25.8577	25.9843	26.2303	26.5782	26.2613	26.2676
Color [Black]	E7EQR4;P15311;E9PQ82;E9PNV3	E7EQR4;P15311	Ezrin	EZR			29	20	19	47.1	37.7	36.3	69.371	0	58.378	15735000000	126	0.383598	0.313278	-0.705001	-0.553745	22.6647	22.1415	24.1972	23.2118	24.6379	23.2687
Color [Black]	S4R3H4;E7EQT4;Q9UKV3;G3V3B0;G3V3T3	S4R3H4;E7EQT4;Q9UKV3	Apoptotic chromatin condensation inducer in the nucleus	ACIN1			17	17	17	16.5	16.5	16.5	145.44	0	40.425	2587400000	56	1.47835	0.00262768	-1.84599	-1.71113	22.5754	22.8283	24.3028	24.7587	25.005	25.4808
Color [Black]	E7EQZ4;Q16637;B4DP61;H0YBZ9;A0A0G2JRX5;A0A0G2JRY6	E7EQZ4;Q16637;B4DP61	Survival motor neuron protein	SMN1;SMN2			7	7	7	24.8	24.8	24.8	31.689	0	37.753	15060000000	84	1.25415	0.00402158	-2.05336	-1.61871	24.2705	26.1653	26.6512	27.3035	27.7701	28.1735
Color [Black]	H0YBP1;E7ESA6;Q05397;E9PEI4;H0YB16;H0YBZ1;B4DWJ1;E5RHD8;E5RI03;H0YB99;E5RG86;E5RJP0;E5RJQ2;E5RG80;E5RGA6	H0YBP1;E7ESA6;Q05397;E9PEI4;H0YB16;H0YBZ1	Focal adhesion kinase 1	PTK2			15	15	14	17.9	17.9	17.1	115.45	0	33.284	6590200000	85	0.569419	0.442803	0.337712	0.44221	27.0592	27.1646	27.1376	27.2929	26.6298	26.4256
Color [Black]	E7ESC6;Q9UIA9;E5RIW1;H0YBE1	E7ESC6;Q9UIA9	Exportin-7	XPO7			13	13	13	13.5	13.5	13.5	124.07	0	17.62	2803500000	51	0.596397	0.463918	-0.309002	-0.42228	25.9703	26.212	25.6677	26.5262	26.3077	25.9431
Color [Black]	E7ETA6;Q15154;A6NNN6;E7EV93;E9PGW9;E5RGQ4;H0YBA1	E7ETA6;Q15154;A6NNN6	Pericentriolar material 1 protein	PCM1			35	35	35	20.2	20.2	20.2	227.73	0	64.783	10215000000	169	2.52118	0.000631579	-1.53474	-2.07746	26.0482	26.0466	26.3757	27.3719	27.6096	28.0932
Color [Black]	E7ETU9;O00469;C9JXZ0	E7ETU9;O00469	Procollagen-lysine,2-oxoglutarate 5-dioxygenase 2	PLOD2			19	19	19	36	36	36	81.169	0	44.258	5830100000	88	2.64475	0.00568667	-0.989533	-1.53985	26.7614	26.54	26.3395	27.4754	27.4501	27.684
Color [Black]	E7EU96;P68400;Q8NEV1;A0A087WY74;V9GYA2;V9GY80	E7EU96;P68400;Q8NEV1	Casein kinase II subunit alpha;Casein kinase II subunit alpha 3	CSNK2A1;CSNK2A3			10	10	10	35.8	35.8	35.8	45.31	0	27.006	3002900000	51	0.940785	0.191787	0.528405	0.692811	26.0015	26.0003	26.1707	25.5261	25.0863	25.9749
Color [Black]	E7EVA0;P27816;H7C4C5;B5MEG9;H0Y2V1;F8W9U4;H7C456;A0A0J9YVV8;A0A0J9YW37	E7EVA0;P27816	Microtubule-associated protein;Microtubule-associated protein 4	MAP4			82	82	82	32.9	32.9	32.9	245.44	0	323.31	195550000000	1038	4.09594	0	-2.84508	-4.227	28.6634	28.2948	28.6155	31.1168	31.4544	31.5378
Color [Black]	G3V2E7;G3V3H3;G3V5R9;E7EVH7;Q07866;F8W6L3;G5E9S8;H0YG16;G3V2P7;H0YJU9;H0YJT3;H0YJL0;H0YGB8	G3V2E7;G3V3H3;G3V5R9;E7EVH7;Q07866;F8W6L3;G5E9S8	Kinesin light chain 1	KLC1			45	45	31	67.3	67.3	46.6	62.715	0	217.52	44103000000	455	2.28602	0	-4.32998	-3.38023	25.7537	25.0292	23.1891	28.9195	28.7415	29.3011
Color [Black]	E7EVX8;Q8WWY3;E7EU94;E7ESX0;E7EN72	E7EVX8;Q8WWY3;E7EU94;E7ESX0;E7EN72	U4/U6 small nuclear ribonucleoprotein Prp31	PRPF31			6	6	6	17.4	17.4	17.4	54.766	0	9.1436	1391900000	31	0.576197	0.117494	1.11129	0.817824	25.8583	25.8273	26.0379	25.5148	25.7838	23.0909
Color [Black]	E7EVZ1;Q86UP3	E7EVZ1;Q86UP3	Zinc finger homeobox protein 4	ZFHX4			6	2	2	2.2	1.1	1.1	396.21	0	7.939	25134000	13	1.59482	0.00485077	-1.42698	-1.56742	21.671	21.1217	22.4717	23.0349	23.4233	23.0871
Color [Black]	E7EW05;Q9NVU7	E7EW05;Q9NVU7	Protein SDA1 homolog	SDAD1			4	4	4	7.1	7.1	7.1	75.44	0.00031368	4.2978	525180000	6	0.401652	0.631139	0.220376	0.300917	24.6449	24.6159	24.679	23.966	24.6107	24.702
Color [Black]	E7EWW0;Q7Z3J2;C9J7I2;H3BV68;F5H7K1;H3BVG8;I3L1U5;H3BRV8;H3BNX2;F6S1J4	E7EWW0;Q7Z3J2;C9J7I2;H3BV68;F5H7K1;H3BVG8	UPF0505 protein C16orf62	C16orf62			8	8	8	10.5	10.5	10.5	118.61	0	11.703	911480000	27	0.654004	0.365161	0.394115	0.510093	25.8596	25.696	25.4381	25.6324	25.3716	24.8073
Color [Black]	E7EX17;P23588;F8VX11;F8W0K0;F8VSC7;F8VP89;F8VRU1;F8VYE9	E7EX17;P23588	Eukaryotic translation initiation factor 4B	EIF4B			28	28	28	46.8	46.8	46.8	69.697	0	323.31	25373000000	214	3.3267	0	-4.29029	-4.71467	23.2194	22.5883	22.0241	26.5449	26.8517	27.3062
Color [Black]	E7EX90;Q14203;Q6AWB1;E7EWF7;C9JJD0;C9JKG6;E9PCY0;C9J1B7;C9JZA4;C9JTE5;C9JJN7	E7EX90;Q14203;Q6AWB1	Dynactin subunit 1	DCTN1;DKFZp686E0752			36	36	36	37.4	37.4	37.4	139.09	0	192.15	18828000000	316	2.2362	0.134247	0.461397	0.787485	29.8604	29.7269	29.8618	29.4991	29.2596	29.3061
Color [Black]	E9PB90;P52789	E9PB90;P52789	Hexokinase;Hexokinase-2	HK2			14	10	10	17.8	14.4	14.4	98.972	0	16.865	2033500000	38	1.0596	0.386727	-0.311328	-0.48792	25.5414	25.7265	25.4883	25.7271	26.1229	25.8403
Color [Black]	E9PC52;Q16576;Q5JP02;Q5JP01;C9JAJ9;E9PNS2;Q5JNZ6;E9PIC4;E9PNS6;C9J7L0	E9PC52;Q16576	Histone-binding protein RBBP7	RBBP7			13	13	5	38.7	38.7	25	46.938	0	58.919	17529000000	130	3.3223	0	-1.62053	-2.47308	26.9366	27.0023	26.9473	28.8336	28.6114	28.3027
Color [Black]	E9PDF6;O43795;H7C2Y7;E7EQD9;C9JYW1;A0A0U1RRI3;Q9UBC5;C9K0I9;C9JUP5;G3V342	E9PDF6;O43795	Unconventional myosin-Ib	MYO1B			33	33	33	29.3	29.3	29.3	128.48	0	77.689	13216000000	174	0.596956	0.679107	0.16538	0.265061	28.8704	28.6568	28.9213	28.7452	28.7439	28.4632
Color [Black]	E9PDR0;P05166;E7EUY3;C9JQS9;E7EX59;E7ETT1;E7ETT4;E9PEC3;F8WBI9;E7ENC1;H7C5C9;C9JVY9;C9JVW9;C9JAW3	E9PDR0;P05166;E7EUY3;C9JQS9;E7EX59;E7ETT1;E7ETT4;E9PEC3;F8WBI9	Propionyl-CoA carboxylase beta chain, mitochondrial	PCCB			27	27	27	56.7	56.7	56.7	59.403	0	131.78	33519000000	301	0.0849915	0.921736	-0.0522245	-0.0727597	30.7138	30.2064	30.8304	30.6333	30.4576	30.8164
Color [Black]	E9PE20;P49458	E9PE20;P49458	Signal recognition particle 9 kDa protein	SRP9			3	3	3	37.9	37.9	37.9	7.6677	0.0005767	3.2484	2228600000	29	0.75916	0.0562123	1.28093	1.00392	26.4848	26.9312	26.3037	26.1635	25.9209	23.7924
Color [Black]	E9PER6;O15530;Q6A1A2;H3BQ10	E9PER6;O15530;Q6A1A2	3-phosphoinositide-dependent protein kinase 1;Putative 3-phosphoinositide-dependent protein kinase 2	PDPK1;PDPK2P			6	6	6	16.4	16.4	16.4	60.328	0	16.937	1898700000	34	1.25521	0.00484247	-1.87806	-1.56206	22.7171	23.0342	24.9378	25.4528	25.2432	25.6272
Color [Black]	E9PF10;O75694;D6RA13	E9PF10;O75694	Nuclear pore complex protein Nup155	NUP155			35	35	35	33.7	33.7	33.7	148.09	0	172.07	22833000000	301	0.0628765	0.968251	-0.0190678	-0.031497	29.2131	29.1794	29.0569	29.1511	29.34	29.0155
Color [Black]	E9PFN5;Q9Y2Q3;C9JNT3	E9PFN5;Q9Y2Q3;C9JNT3	Glutathione S-transferase kappa 1	GSTK1			4	4	4	31.1	31.1	31.1	21.707	0	8.6748	1074400000	32	0.639677	0.661621	0.175604	0.281477	25.6588	25.5037	25.8997	25.4316	25.5892	25.5145
Color [Black]	E9PGC0;P20936	E9PGC0;P20936	Ras GTPase-activating protein 1	RASA1			16	16	16	20.8	20.8	20.8	101.79	0	62.91	8109700000	89	1.79943	0.00370073	-1.37513	-1.63297	25.3635	26.3339	25.6654	27.4463	27.2311	26.8108
Color [Black]	E9PGM1;E7EX73;E7EUU4;C9K073;C9J2Z7;H7C044;H7C0V6;F8WCF2;C9JHW9;C9J987;C9JWH7;C9J556;REV__F5H7J8;C9JSU8;B1AN91;B1AN92;C9JWW9;REV__Q8NEG2;REV__C9JQZ6;REV__J3KQX6	E9PGM1;E7EX73;E7EUU4		EIF4G1			81	81	3	47.7	47.7	2.6	166.75	0	323.31	145140000000	782	4.8862	0	-2.03782	-3.5234	28.8771	28.921	29.1013	31.0655	31.0124	30.935
Color [Black]	E9PGM4;Q04446	E9PGM4;Q04446	1,4-alpha-glucan-branching enzyme	GBE1			13	13	13	23.4	23.4	23.4	75.959	0	35.558	6602900000	105	2.42052	0	-3.2467	-3.12829	24.3435	23.0489	24.3645	26.9662	27.7851	26.7456
Color [Black]	E9PGT1;Q15631;H7C1D4;A0A0J9YVW2	E9PGT1;Q15631	Translin	TSN			9	9	9	39	39	39	25.572	0	23.706	7019700000	78	1.92503	0	-3.09285	-2.56393	25.9786	23.572	24.4626	27.6363	27.8898	27.7657
Color [Black]	E9PGT3;Q15418	E9PGT3;Q15418	Ribosomal protein S6 kinase;Ribosomal protein S6 kinase alpha-1	RPS6KA1			4	2	2	6.6	4	4	81.471	0.00060277	3.7969	1112800000	15	0.488117	0.268409	-0.646714	-0.600558	24.6388	24.7528	23.2615	24.2244	25.1393	25.2297
Color [Black]	E9PH82;Q8NCA5	E9PH82;Q8NCA5	Protein FAM98A	FAM98A			5	5	5	20.2	20.2	20.2	34.431	0	12.654	3494700000	58	1.2067	0.00485911	-2.01367	-1.568	22.7324	25.2477	23.7824	26.2502	26.1941	25.3593
Color [Black]	E9PHI4;O94901;H0Y6N5;H0Y742;H7C2K3;C9JK55;H7C3X3;H7C019;C9K051	E9PHI4;O94901;H0Y6N5;H0Y742	SUN domain-containing protein 1	SUN1			22	22	22	35.4	35.4	35.4	91.112	0	70.059	10525000000	164	1.62747	0.200414	-0.42046	-0.68025	27.6926	27.3598	27.6135	28.0968	27.9399	27.8905
Color [Black]	E9PHS0;O43813;F8WDS9	E9PHS0;O43813;F8WDS9	LanC-like protein 1	LANCL1			6	6	6	34.2	34.2	34.2	22.042	0	10.349	2628900000	22	1.20214	0.0101685	-1.58634	-1.41612	23.7766	25.7423	24.19	26.0916	26.4651	25.9111
Color [Black]	E9PHV5;P28290;E7EUL7;H7BZ26	E9PHV5;P28290;E7EUL7	Sperm-specific antigen 2	SSFA2			12	12	12	12.2	12.2	12.2	136.14	0	22.062	3109600000	87	0.010942	0.994031	0.00271098	0.00466042	26.7465	26.5692	26.6882	26.5548	26.6684	26.7725
Color [Black]	E9PJ81;E9PRQ7;Q04323;A0A087WTZ5;E9PS08	E9PJ81;E9PRQ7;Q04323;A0A087WTZ5	UBX domain-containing protein 1	UBXN1			4	4	4	20.7	20.7	20.7	32.611	0	5.7672	1039000000	20	1.04253	0.0557825	-0.921701	-1.007	23.4369	24.8479	24.2395	25.2033	25.1322	24.9538
Color [Black]	E9PK25;P23528;G3V1A4;E9PP50;E9PQB7;E9PLJ3;E9PS23;F8WDN3	E9PK25;P23528;G3V1A4;E9PP50;E9PQB7;E9PLJ3;E9PS23	Cofilin-1	CFL1			18	18	11	69.6	69.6	44.6	22.728	0	109.74	118970000000	273	3.1447	0.0975064	-0.473879	-0.86087	31.5906	31.4672	31.5832	32.022	32.0737	31.967
Color [Black]	E9PQN2;E9PKI6;E9PK91;Q9NYF8;E9PK09;E9PJA7;H0YF00;H0YF14	E9PQN2;E9PKI6;E9PK91;Q9NYF8;E9PK09;E9PJA7	Bcl-2-associated transcription factor 1	BCLAF1			13	13	13	19.3	19.3	19.3	86.212	0	19.421	5712600000	64	3.2474	0	-2.13844	-2.99414	24.2206	23.5251	23.674	25.8995	26.0122	25.9232
Color [Black]	H7BXH2;E9PKF6;Q5H9R7;E9PQP7;H0YEN2;E9PK08;E9PNN8;E9PKG4;H0YDW1	H7BXH2;E9PKF6;Q5H9R7;E9PQP7;H0YEN2	Serine/threonine-protein phosphatase 6 regulatory subunit 3	PPP6R3			13	13	13	14.3	14.3	14.3	92.407	0	143.9	4894000000	73	1.47621	0.00486747	-1.5459	-1.56864	24.6035	26.1125	24.9224	26.4723	26.7874	27.0164
Color [Black]	E9PKG1;H7C2I1;Q99873;E9PIX6;E9PQ98;A0A087X1W2;E9PNR9;H0YDE4;E9PMW9;Q9NR22;E9PMZ2	E9PKG1;H7C2I1;Q99873;E9PIX6;E9PQ98;A0A087X1W2;E9PNR9;H0YDE4	Protein arginine N-methyltransferase 1	PRMT1			20	20	20	56.9	56.9	56.9	37.709	0	53.464	44478000000	224	3.69552	0	-2.73571	-3.85137	27.2677	27.3769	27.772	30.2838	30.4107	29.9292
Color [Black]	E9PL17;Q92989;E9PJM4	E9PL17;Q92989	Polyribonucleotide 5-hydroxyl-kinase Clp1	CLP1			3	3	3	6.2	6.2	6.2	48.939	0.00058021	3.3274	943410000	30	0.038469	0.95716	-0.0332044	-0.041872	25.6884	25.4285	25.1361	25.8627	25.4774	25.0126
Color [Black]	E9PLK3;P55786;A6NEC2;H0YCQ5;H0YDG0;E9PP11;E9PJY4;E9PJ74;E9PPD4;E9PRQ5	E9PLK3;P55786	Puromycin-sensitive aminopeptidase	NPEPPS			23	23	23	33.3	33.3	33.3	102.99	0	39.467	11279000000	140	1.54672	0.392349	-0.281476	-0.482095	28.0901	28.3501	28.1684	28.5478	28.4695	28.4357
Color [Black]	E9PLL6;P46776;E9PJD9;E9PLX7;E9PKT2;H0YF34	E9PLL6;P46776;E9PJD9	60S ribosomal protein L27a	RPL27A			10	10	10	63.9	63.9	63.9	12.201	0	27.679	28101000000	136	0.684762	0.381372	0.367663	0.49403	29.9378	29.9516	29.8433	29.0651	29.8456	29.7189
Color [Black]	E9PLP0	E9PLP0		CARS			6	3	3	49.2	29.7	29.7	14.277	0.00033201	4.982	3272900000	26	0.00887815	0.986173	0.0139955	0.0137392	25.2843	25.1686	25.2365	24.2023	25.9049	25.5402
Color [Black]	E9PMI6;J3KN38;P54105;E9PJF4	E9PMI6;J3KN38;P54105;E9PJF4	Methylosome subunit pICln	CLNS1A			4	4	4	52.7	52.7	52.7	18.259	0	36.986	3369900000	51	4.44878	0	-3.53973	-5.24102	22.6826	22.6494	22.7424	26.317	25.8975	26.4791
Color [Black]	E9PMR6;Q9NZN5	E9PMR6;Q9NZN5	Rho guanine nucleotide exchange factor 12	ARHGEF12			13	13	13	11	11	11	161.91	0	20.266	6488300000	46	0.823971	0.020747	-2.01249	-1.23338	24.1865	26.8655	23.0733	26.8485	26.4827	26.8315
Color [Black]	E9PNR2;Q13671	E9PNR2;Q13671	Ras and Rab interactor 1	RIN1			8	8	8	14.9	14.9	14.9	66.545	0	14.721	3000700000	32	0.532035	0.117477	-1.2695	-0.818339	22.5469	25.5127	25.7372	25.5679	26.297	25.7404
Color [Black]	E9PQ61;O75152;E9PBY7	E9PQ61;O75152;E9PBY7	Zinc finger CCCH domain-containing protein 11A	ZC3H11A			12	12	9	24.7	24.7	21.6	72.531	0	23.37	1948200000	63	2.24737	0.00369399	-1.16458	-1.6281	23.3303	23.4248	23.3591	24.9432	24.4435	24.2213
Color [Black]	E9PQA6;Q96EY5;E9PLL0;M0QZK6;E9PLZ8;E9PJW8	E9PQA6;Q96EY5;E9PLL0;M0QZK6;E9PLZ8	Multivesicular body subunit 12A	MVB12A			4	4	4	19.8	19.8	19.8	28.703	0	11.793	1720000000	42	2.85687	0	-3.02579	-3.42621	23.2106	22.7019	21.8981	25.6859	25.597	25.6049
Color [Black]	E9PS00;Q9Y5Q0	E9PS00;Q9Y5Q0	Fatty acid desaturase 3	FADS3			4	4	4	8.6	8.6	8.6	48.166	0	5.6221	632590000	10	0.386219	0.405701	0.483388	0.470664	25.1761	26.5779	25.8897	25.5829	24.7429	25.8678
Color [Black]	F2Z2W7;Q8IZ69	F2Z2W7;Q8IZ69	tRNA (uracil-5-)-methyltransferase homolog A	TRMT2A			3	3	3	5.6	5.6	5.6	70.834	0.00033234	4.9931	953350000	23	1.35278	0.0151214	-1.21832	-1.32285	23.1515	24.4459	24.0152	24.9876	25.439	24.841
Color [Black]	F5GWT4;Q9H4A3;F6UYG0;K7ENT7;H0YH68;H0YFF1;H0Y7J9;H0Y493;H0Y7R3	F5GWT4;Q9H4A3	Serine/threonine-protein kinase WNK1	WNK1			31	31	26	15.6	15.6	14.2	225.5	0	81.485	10336000000	187	0.819652	0.0640409	-1.07327	-0.97002	25.3904	24.2693	25.7645	26.8201	26.3842	25.4397
Color [Black]	F5GWZ1;Q9BTZ2	F5GWZ1;Q9BTZ2	Dehydrogenase/reductase SDR family member 4	DHRS4			2	2	2	9	9	9	16.828	0.00031786	4.4327	372930000	7	0.305439	0.463325	0.484394	0.42274	24.1545	25.686	24.2028	24.9829	23.9764	23.6308
Color [Black]	F5H5V4;F5GX23;J3KN29;O00233;F5H7X1;F5H169	F5H5V4;F5GX23;J3KN29;O00233;F5H7X1;F5H169	26S proteasome non-ATPase regulatory subunit 9	PSMD9			4	4	4	28.8	28.8	28.8	16.913	0	12.591	1762500000	51	1.5891	0.0137739	-1.10331	-1.34774	24.381	24.0605	23.4906	25.2033	25.3192	24.7195
Color [Black]	F5H163;F5H368;F5GXC0;F5H092;F5H8H2;Q03426	F5H163;F5H368;F5GXC0;F5H092;F5H8H2;Q03426	Mevalonate kinase	MVK			2	2	2	31.3	31.3	31.3	9.0585	0.00032552	4.7529	79481000	11	0.149364	0.758402	-0.204636	-0.202522	23.6783	23.4961	22.9629	23.2719	24.4949	22.9844
Color [Black]	F5GYN4;J3KR44;Q96FW1;F5H6Q1;F5GYJ8;F5H3F0	F5GYN4;J3KR44;Q96FW1;F5H6Q1;F5GYJ8	Ubiquitin thioesterase OTUB1	OTUB1			8	8	8	36.5	36.5	36.5	28.05	0	26.643	11276000000	111	0.503113	0.592141	-0.232206	-0.330873	28.1514	28.1903	28.2133	28.6706	28.5606	28.0203
Color [Black]	F5GZ90;Q9NZJ0	F5GZ90;Q9NZJ0	Denticleless protein homolog	DTL			2	2	2	4.5	4.5	4.5	74.999	0.001392	2.8824	444680000	16	0.0351565	0.9639	-0.028223	-0.0365773	23.6518	23.2444	23.3151	23.0789	23.8921	23.325
Color [Black]	F5GZP6;H0YGH8;E9PP16;Q8ND30	F5GZP6		PPFIBP1			29	2	2	41.4	1.7	1.7	84.071	0	5.6618	2452000000	22	1.21931	0.030887	-1.03168	-1.14946	24.8499	23.7427	24.4167	24.9437	25.4139	25.7467
Color [Black]	F5GZS6;J3KPF3;P08195;H0YFS2;F5H0E2;F5GZI0;F5H867;F5GZR9;H0YFX4	F5GZS6;J3KPF3;P08195;H0YFS2	4F2 cell-surface antigen heavy chain	SLC3A2			15	15	15	28.4	28.4	28.4	64.872	0	91.848	17477000000	173	0.0325832	0.981117	0.0104103	0.0171275	29.01	29.1179	29.0863	29.1029	29.2146	28.8655
Color [Black]	F5H039;Q9NQX3;G3V582;H0YJ30;H0YJR5	F5H039;Q9NQX3	Gephyrin;Molybdopterin adenylyltransferase;Molybdopterin molybdenumtransferase	GPHN			19	19	19	31.8	31.8	31.8	84.733	0	84.474	14294000000	164	4.84617	0	-4.45939	-6.60147	23.4097	23.3531	23.5388	28.2254	27.7025	27.7518
Color [Black]	F5H1U9;O75970;H0YGQ3;B7ZB24;A0A075B6R8;F8WDQ8;H0YH70;F5H8D6	F5H1U9;O75970;H0YGQ3;B7ZB24	Multiple PDZ domain protein	MPDZ			22	22	22	16.3	16.3	16.3	223.12	0	36.768	5605700000	77	2.42053	0	-3.39975	-3.19764	24.3705	23.2934	22.5996	26.4296	26.8153	27.2178
Color [Black]	F5H2X7;Q9ULV3;H0Y5D5;Q5SYW2;A0A0U1RQR2;F6VD24	F5H2X7;Q9ULV3;H0Y5D5;Q5SYW2	Cip1-interacting zinc finger protein	CIZ1			21	21	3	31.1	31.1	3.8	106.3	0	126.84	10238000000	200	1.60742	0.555893	0.199077	0.357581	28.621	28.7185	28.7125	28.5792	28.441	28.4347
Color [Black]	F5H365;Q15436;G3V4V1;G3V1W4;G3V3G5;G3V2R6;G3V5X8;G3V4Q2	F5H365;Q15436	Protein transport protein Sec23A	SEC23A			30	26	26	51	46.9	46.9	82.968	0	118.11	27244000000	261	0.405615	0.856885	0.0723203	0.125641	29.1561	28.9814	29.0394	29.0975	28.9363	28.9261
Color [Black]	F8W020;F8VY35;F8W0J6;F5H4R6;H0YIV4;P55209;H0YHC3;F8W118;F8VXI6;F8VUX1;F8VV59;B7Z9C2;H0YH88;F8W543;F8VRJ2;F8VVB5	F8W020;F8VY35;F8W0J6;F5H4R6;H0YIV4;P55209;H0YHC3;F8W118;F8VXI6;F8VUX1;F8VV59;B7Z9C2;H0YH88;F8W543;F8VRJ2;F8VVB5	Nucleosome assembly protein 1-like 1	NAP1L1			11	11	9	47.8	47.8	43	24.366	0	214.88	31703000000	169	3.62969	0	-3.31423	-4.33321	25.826	26.025	25.3037	29.0523	29.2897	28.7554
Color [Black]	F5H6E2;O00159;I3L204;I3L501;I3L4D4;I3L3Y6;I3L168;I3L3F5	F5H6E2;O00159	Unconventional myosin-Ic	MYO1C			61	61	61	51.5	51.5	51.5	118.99	0	159.68	44458000000	507	2.69109	0.216325	0.363253	0.659398	30.9739	30.9826	31.0426	30.7081	30.5504	30.6509
Color [Black]	F5H6I7;Q6DD88	F5H6I7;Q6DD88	Atlastin-3	ATL3			3	3	3	7.1	7.1	7.1	58.772	0	10.437	343760000	27	0.20345	0.869275	-0.0717901	-0.112845	24.4449	24.0199	24.0832	24.1911	24.2919	24.2804
Color [Black]	F6VRR5;Q9BY77;F8WCX5;Q8WUT1;Q6R954;F8WEE2	F6VRR5;Q9BY77;F8WCX5	Polymerase delta-interacting protein 3	POLDIP3			5	5	5	16.7	16.7	16.7	48.103	0	9.8542	621280000	16	0.473115	0.380236	-0.454359	-0.495862	23.8119	23.9124	23.929	23.8498	24.0032	25.1634
Color [Black]	F6WQW2;P43487;C9JJ34;C9JDM3;C9JXG8;C9JGV6;C9JIC6	F6WQW2;P43487;C9JJ34;C9JDM3;C9JXG8;C9JGV6	Ran-specific GTPase-activating protein	RANBP1			5	5	5	12.6	12.6	12.6	31.904	0	10.414	3958300000	44	1.52408	0.00118782	-2.62659	-2.02701	23.1062	25.8164	24.366	27.3403	26.9163	26.9118
Color [Black]	F8VPD4;P27708;H7C2E4;H7C3Z5;H7BZB3	F8VPD4;P27708	CAD protein;Glutamine-dependent carbamoyl-phosphate synthase;Aspartate carbamoyltransferase;Dihydroorotase	CAD			71	71	69	40.7	40.7	40.3	236.02	0	273.48	70591000000	696	1.47682	0.170335	-0.469847	-0.725642	30.3301	30.1365	30.3795	31.0003	30.6776	30.5778
Color [Black]	F8VQE1;Q9UHB6;F8VS07;F8VRN8	F8VQE1;Q9UHB6;F8VS07	LIM domain and actin-binding protein 1	LIMA1			25	25	25	49.2	49.2	49.2	66.99	0	67.178	14015000000	170	1.76412	0	-3.20732	-2.43401	22.9648	25.1139	22.4428	26.6728	26.7163	26.7543
Color [Black]	F8VUA7;F8VQX7;Q9BZF1;F8VVD3;F8VVE7;F8VZ43	F8VUA7;F8VQX7;Q9BZF1	Oxysterol-binding protein;Oxysterol-binding protein-related protein 8	OSBPL8			7	7	7	11.8	11.8	11.8	79.052	0	39.101	1581400000	45	0.0508367	0.935197	0.0524673	0.0613931	25.292	24.7801	24.2994	24.492	24.5686	25.1534
Color [Black]	J3KPG5;F8VU39;Q9UIF9;A0A0C4DGI9;H0YHL2;H0YII3	J3KPG5;F8VU39;Q9UIF9;A0A0C4DGI9	Bromodomain adjacent to zinc finger domain protein 2A	BAZ2A			10	10	10	7.5	7.5	7.5	208.07	0	18.812	1428300000	28	1.09659	0.0356222	-1.06757	-1.11466	24.1558	22.7994	24.0529	24.9331	24.8107	24.4671
Color [Black]	F8VU51	F8VU51		YLPM1			30	5	2	26.3	5.1	3.4	160.74	0	12.184	717570000	12	0.0411888	0.9451	-0.0492687	-0.054312	25.1842	24.3864	24.0214	24.981	24.2277	24.5311
Color [Black]	F8VU65;Q8NHW5;P05388;F8VPE8;G3V210;F8VW21;F8VWS0;F8VQY6;F8VRK7;F8VWV4;F8VS58;F8VZS0	F8VU65;Q8NHW5;P05388;F8VPE8;G3V210;F8VW21;F8VWS0;F8VQY6;F8VRK7	60S acidic ribosomal protein P0-like;60S acidic ribosomal protein P0	RPLP0;RPLP0P6			6	6	6	32.8	32.8	32.8	27.187	0	11.491	1957500000	29	0.0757262	0.945256	0.0355886	0.0534992	25.5203	25.1064	25.4363	25.186	25.2407	25.5294
Color [Black]	F8VV52;Q9NZN8;F8VP97;F8VUB4;F8VRS8;F8W145;F8VQD8;F8VVY1;F8VX63;A0A087X050;H0YH84;F8VWH8;F8VQF4;H0YI11;F8VVD4;F8VRJ3;H0YHT6	F8VV52;Q9NZN8;F8VP97;F8VUB4;F8VRS8;F8W145	CCR4-NOT transcription complex subunit 2	CNOT2			12	12	12	34.3	34.3	34.3	58.62	0	46.997	7926700000	141	2.43194	0.302772	0.311396	0.564923	27.8569	27.8609	27.9316	27.5021	27.5569	27.6562
Color [Black]	F8VXG7;Q99590;A0A0A0MTP7	F8VXG7;Q99590	Protein SCAF11	SCAF11			11	11	11	10.3	10.3	10.3	142.6	0	15.169	2600700000	60	3.5	0	-2.19276	-3.18192	23.5034	23.1281	23.4107	25.2378	25.6676	25.7149
Color [Black]	F8VY02;P30040	F8VY02;P30040	Endoplasmic reticulum resident protein 29	ERP29			2	2	2	15.6	15.6	15.6	18.116	0.001368	2.7028	307390000	7	0.644429	0.121267	0.933582	0.808817	25.8755	24.4321	24.133	24.1402	23.1455	24.354
Color [Black]	F8VYY9;P54619;H0YHF8;H0YIC9;F8VZX1;F8VSH3;F8VRY2;F8VSL2;F8VPF5;F8VVA3;E9PGP6;Q9UGJ0	F8VYY9;P54619;H0YHF8;H0YIC9	5-AMP-activated protein kinase subunit gamma-1	PRKAG1			7	7	7	26.8	26.8	26.8	31.905	0	8.6539	2328400000	38	0.965749	0.0126647	-2.07383	-1.37729	21.6182	24.6926	24.5668	25.6686	25.6333	25.7972
Color [Black]	F8W6I7;P09651;F8VZ49;F8VTQ5;F8W646;H0YH80;Q32P51;F8VYN5	F8W6I7;P09651;F8VZ49;F8VTQ5;F8W646;H0YH80	Heterogeneous nuclear ribonucleoprotein A1;Heterogeneous nuclear ribonucleoprotein A1, N-terminally processed	HNRNPA1			18	18	18	57.7	57.7	57.7	33.155	0	73.467	23162000000	148	0.682982	0.246231	-0.536142	-0.625645	27.1153	27.6788	27.0702	27.3168	27.8057	28.3502
Color [Black]	F8W914;Q9NQC3;H7C106	F8W914;Q9NQC3;H7C106	Reticulon;Reticulon-4	RTN4			7	7	5	29	29	22.6	37.144	0	33.566	9455900000	64	0.55693	0.386525	-0.399772	-0.48859	27.7428	27.6401	27.6376	28.6095	28.0958	27.5144
Color [Black]	F8W9J4;Q03001;E9PHM6;F6QMI7;E7ETB9;Q6P0N6;A0A0U1RQJ2;Q5T0V7;H0YC82;H0YAT7;H0YC65	F8W9J4;Q03001;E9PHM6;F6QMI7	Dystonin	DST			57	53	53	9.6	9	9	847.96	0	96.025	7518600000	172	2.12251	0.000382022	-1.93237	-2.17799	22.9811	24.0822	23.0293	25.5467	25.0463	25.2966
Color [Black]	F8W9S7;Q14C86;C9IZ08;B0QZ65;B4DGD8;H0Y4E7;H0Y7I9;A0A0A0MQV8;C9IZX9	F8W9S7;Q14C86;C9IZ08	GTPase-activating protein and VPS9 domain-containing protein 1	GAPVD1			35	35	35	26.7	26.7	26.7	157.46	0	82.991	20597000000	221	3.16063	0	-1.77411	-2.58187	26.8714	27.3742	27.3289	29.1573	28.8819	28.8576
Color [Black]	F8WAH1;Q9UDR5;F8WE53	F8WAH1;Q9UDR5;F8WE53	Alpha-aminoadipic semialdehyde synthase, mitochondrial;Lysine ketoglutarate reductase;Saccharopine dehydrogenase	AASS			5	5	5	13.9	13.9	13.9	81.037	0	10.872	3804100000	27	0.0442037	0.946209	-0.0442855	-0.0525944	27.8472	27.0692	27.8243	27.6789	27.2066	27.9881
Color [Black]	F8WE88;Q9Y4I1;A0A087WY00;G3V394;F8W6H6;E7ERV5;Q9UES5;O95317;H0YM93;H0YMK3;Q9NQX4	F8WE88;Q9Y4I1;A0A087WY00;G3V394;F8W6H6	Unconventional myosin-Va	MYO5A			19	19	18	13	13	12.2	215.36	0	62.43	4187700000	73	0.800776	0.0463311	-1.35858	-1.05797	25.6429	23.2178	25.381	25.8575	26.3941	26.0659
Color [Black]	G0XQ39;Q13586;E9PNJ4;E9PIQ8;H0YDB2;E9PRZ7;E9PR09;E9PN27;E9PRE4;E9PR07;E9PJ19;E9PMB4	G0XQ39;Q13586;E9PNJ4;E9PIQ8;H0YDB2	Stromal interaction molecule 1	STIM1			6	6	6	9.6	9.6	9.6	88.645	0	17.894	1023900000	23	2.75067	0.00166981	-1.31453	-1.94011	22.5543	23.1577	22.7841	24.1317	24.1947	24.1133
Color [Black]	G3V4K3;Q9H9C1;G3V549	G3V4K3;Q9H9C1	Spermatogenesis-defective protein 39 homolog	VIPAS39			4	4	4	9.4	9.4	9.4	59.718	0.00032436	4.707	946520000	21	1.49965	0.120081	0.542403	0.812754	25.0415	25.5208	25.4248	24.6565	24.9355	24.7679
Color [Black]	G3V4T7;Q96NE9;H0YJC1;G3V2L4	G3V4T7;Q96NE9;H0YJC1	FERM domain-containing protein 6	FRMD6			6	6	6	14.9	14.9	14.9	62.852	0	9.1314	965270000	27	0.672591	0.392166	0.356911	0.48175	24.603	24.6704	24.5296	24.2257	24.6642	23.8424
Color [Black]	G3V529;Q9GZR7;F5GYL3;A0A087WXU8	G3V529;Q9GZR7;F5GYL3;A0A087WXU8	ATP-dependent RNA helicase DDX24	DDX24			16	16	16	26.5	26.5	26.5	91.48	0	84.052	2574300000	72	1.1331	0.0873732	-0.708577	-0.892314	24.8401	25.2361	25.5188	26.2936	25.8898	25.5373
Color [Black]	G3V5T9;P24941;E7ESI2;Q00526;G3V317;K7EJ83	G3V5T9;P24941;E7ESI2	Cyclin-dependent kinase 2	CDK2			13	11	11	49.7	44.2	44.2	39.178	0	23.311	6238400000	72	2.54511	0.0980496	0.494904	0.859424	28.0857	28.0679	28.0493	27.4608	27.7155	27.5419
Color [Black]	G3V5Z7;P60900;G3V295;G3V3U4;G3V3I1;G3V4S5;G3V2S7;H0YJC4	G3V5Z7;P60900;G3V295;G3V3U4;G3V3I1	Proteasome subunit alpha type;Proteasome subunit alpha type-6	PSMA6			8	8	8	31	31	31	28.147	0	17.122	3821700000	59	0.345104	0.511516	-0.365192	-0.389139	26.0192	25.3466	26.1669	26.3608	26.7406	25.5268
Color [Black]	G5E953;Q13615	G5E953;Q13615	Myotubularin-related protein 3	MTMR3			6	6	5	7	7	6.3	117.57	0	22.708	1557300000	18	2.34437	0.000636605	-1.63874	-2.08805	23.0389	23.4764	23.5749	25.3453	24.5592	25.1019
Color [Black]	G5E975;Q12824;B5MCL5;C9JTA6;A0A0G2JSE9;A0A0U1RQQ2;A0A0U1RRB8	G5E975;Q12824;B5MCL5	SWI/SNF-related matrix-associated actin-dependent regulator of chromatin subfamily B member 1	SMARCB1			8	8	8	27.4	27.4	27.4	45.05	0	25.707	2256000000	29	1.55424	0.00262257	-1.73049	-1.70877	23.6892	24.3736	23.1465	26.2066	25.0847	25.1094
Color [Black]	G5E9A6;P51784;Q5JXD3	G5E9A6;P51784	Ubiquitin carboxyl-terminal hydrolase;Ubiquitin carboxyl-terminal hydrolase 11	USP11			16	15	14	22.4	21.4	21.4	105.03	0	42.551	7169900000	118	4.95281	0	-2.42607	-4.11356	25.3063	25.5339	25.4357	27.9672	27.8261	27.7607
Color [Black]	G5E9W3;Q9UKF6	G5E9W3;Q9UKF6	Cleavage and polyadenylation specificity factor subunit 3	CPSF3			9	9	9	13.3	13.3	13.3	73.476	0	22.797	1772200000	31	0.554316	0.121497	-1.14298	-0.808605	22.9088	25.3883	25.8117	26.0774	25.7956	25.6647
Color [Black]	G5EA30;Q92879;E9PQK4;E9PSH0;E9PKU1;Q5VZZ6;A0A0J9YX66;A0A1B0GU44;E9PC62;A0A1B0GUN8;A0A0J9YXJ0;O95319;E9PKA1;F5H4Y5;F5H0D8;V9GYD9	G5EA30;Q92879	CUGBP Elav-like family member 1	CELF1			7	7	7	16.7	16.7	16.7	55.142	0	26.686	4191300000	66	0.797137	0.0373767	-1.52158	-1.1011	25.6703	25.5034	22.9506	26.1309	26.233	26.3252
Color [Black]	G5EA36;P30260;I3L328;F6QPS0;I3L394;I3L3H6;K7EMA6;I3L2Z8;E9PRZ6	G5EA36;P30260	Cell division cycle protein 27 homolog	CDC27			13	13	13	19.6	19.6	19.6	91.737	0	24.239	3822700000	68	1.3935	0.0647013	0.714177	0.966409	27.3031	27.1268	27.1696	26.2782	26.228	26.9508
Color [Black]	G8JLB6;P31943;E9PCY7;H0YB39;D6RBM0;H0YBD7;E5RGV0;D6RIT2;E7EN40;D6RIU0;D6RAM1;D6R9T0;D6RFM3;D6RDU3;D6RJ04;D6RIH9;E7EQJ0;H0YBG7;E5RGH4;D6RDL0;H0YAQ2;D6RF17;D6R9D3;E5RJ94	G8JLB6;P31943;E9PCY7;H0YB39;D6RBM0	Heterogeneous nuclear ribonucleoprotein H;Heterogeneous nuclear ribonucleoprotein H, N-terminally processed	HNRNPH1			29	29	17	59.3	59.3	43.9	51.229	0	297.3	218430000000	621	1.96993	0.0570641	0.641146	0.998559	33.5485	33.5779	33.3355	33.048	32.8571	32.6334
Color [Black]	H0Y4E8;J3KPC8;Q9Y2K2;H0Y494;H7C3X8;H7C038	H0Y4E8;J3KPC8;Q9Y2K2;H0Y494	Serine/threonine-protein kinase SIK3	SIK3			30	30	30	32.1	32.1	32.1	149.98	0	142.51	11774000000	241	1.99093	0.24634	0.362137	0.625311	29.3309	29.4107	29.1514	28.972	28.9298	28.9048
Color [Black]	H0Y5K5;Q9Y282;H0Y802;H0Y6Z0;H0Y621;A6PVJ2;A0A0C4DH46	H0Y5K5;Q9Y282;H0Y802;H0Y6Z0;H0Y621	Endoplasmic reticulum-Golgi intermediate compartment protein 3	ERGIC3			4	4	4	14.4	14.4	14.4	44.568	0.00059809	3.7283	331960000	12	0.21142	0.724769	0.198849	0.229959	23.2165	23.268	23.4262	22.5036	23.0645	23.746
Color [Black]	H0Y6K5;H0Y7L6;Q02447;A0A087X0Q6;Q3SY56;P0CG40;Q8IXZ3;Q02086;Q02446;P08047	H0Y6K5;H0Y7L6;Q02447	Transcription factor Sp3	SP3			3	3	3	3.6	3.6	3.6	75.311	0.00032227	4.6147	358430000	28	0.0695541	0.929196	0.049715	0.0662956	23.441	23.7265	23.8485	23.2918	23.5392	24.0359
Color [Black]	H0Y818;P40692;A0A087WX20;H0Y5L7;H0Y806	H0Y818;P40692	DNA mismatch repair protein Mlh1	MLH1			8	8	8	19.4	19.4	19.4	75.747	0	119.92	2602900000	43	0.734658	0.0670626	-1.18806	-0.957186	23.39	25.6259	25.4547	26.1252	26.2547	25.6548
Color [Black]	H0Y8P0;Q86TI0;A0JNU9;H7C380;C9JIE2;H7C0Z7;H0YA01	H0Y8P0;Q86TI0;A0JNU9	TBC1 domain family member 1	TBC1D1			9	9	9	12.6	12.6	12.6	97.827	0	15.949	1793800000	50	1.16791	0.00702857	-1.78716	-1.46545	24.8466	22.5093	24.3241	25.8047	25.4269	25.8098
Color [Black]	H0Y8X6;P46934	H0Y8X6;P46934	E3 ubiquitin-protein ligase NEDD4	NEDD4			8	7	7	8.1	7	7	104.69	0	12.399	2841700000	25	0.73685	0.0584712	-1.29672	-0.992259	25.5773	25.5474	23.1703	26.2886	26.0308	25.8658
Color [Black]	H0YAN8;O15013;E9PB39	H0YAN8;O15013	Rho guanine nucleotide exchange factor 10	ARHGEF10			12	12	12	18.5	18.5	18.5	109.65	0	19.291	2178500000	52	1.99858	0	-2.25912	-2.27932	22.4345	23.9997	23.2758	25.8227	25.5052	25.1595
Color [Black]	H0YMZ1;H0YL69;P25789;H0YMI6;H0YMA1;H0YN18;H0YKT8;H0YKS0;H0YLS6;H0YLC2	H0YMZ1;H0YL69;P25789;H0YMI6;H0YMA1;H0YN18;H0YKT8	Proteasome subunit alpha type;Proteasome subunit alpha type-4;Proteasome subunit beta type	PSMA4			5	5	5	23.2	23.2	23.2	24.526	0	8.4688	3062700000	43	0.523531	0.217683	-0.734573	-0.657719	25.7977	25.9545	24.0866	26.2687	25.7477	26.026
Color [Black]	H0YM23;O75179;H0YLQ3	H0YM23;O75179	Ankyrin repeat domain-containing protein 17	ANKRD17			70	70	52	36	36	28.8	263.25	0	323.31	65918000000	786	2.70951	0.0690471	0.546203	0.948837	31.534	31.4111	31.625	31.0447	30.9906	30.8961
Color [Black]	H0YMV8;Q71UM5;C9JLI6;C9J1C5	H0YMV8;Q71UM5;C9JLI6	40S ribosomal protein S27;40S ribosomal protein S27-like	RPS27L			7	2	2	38	13	13	11.345	0.00032755	4.819	5879200000	35	0.403872	0.437556	0.419788	0.446342	28.8669	29.6079	28.2287	28.1305	28.7725	28.5411
Color [Black]	H0YNH8;Q9BZF9;F5H2B9;H0YN48	H0YNH8;Q9BZF9;F5H2B9	Uveal autoantigen with coiled-coil domains and ankyrin repeats	UACA			38	38	37	34.4	34.4	33.5	161.31	0	167.6	12412000000	227	1.76886	0.0167242	-0.967273	-1.29697	26.6102	26.9003	26.2668	27.2352	27.7627	27.6813
Color [Black]	H3BLU7;O43488;Q8NHP1	H3BLU7;O43488	Aflatoxin B1 aldehyde reductase member 2	AKR7A2			4	4	4	18.2	18.2	18.2	34.684	0	6.4856	588770000	9	2.54025	0	-3.05	-3.14791	22.1653	23.6086	22.577	26.0733	25.9662	25.4614
Color [Black]	H3BLV9;Q96SB4;D6RBF8;H7C2I2;D6RBM8;A8MPP7;A8MPY5;E7ETV6;Q9UPE1	H3BLV9;Q96SB4	SRSF protein kinase 1	SRPK1			15	15	13	22.1	22.1	19.4	76.039	0	32.176	7450000000	98	0.156891	0.953308	-0.0249532	-0.0445937	26.8923	26.8138	26.7284	26.8564	26.8868	26.7662
Color [Black]	H3BM14;H3BM74;Q9Y5A7;C9JRT6;F8WDB6;C9J7X7;F8WDL9;H7C5N1	H3BM14;H3BM74;Q9Y5A7;C9JRT6;F8WDB6	NEDD8 ultimate buster 1	NUB1			9	9	9	21.1	21.1	21.1	71.921	0	33.915	1830900000	61	0.054631	0.896318	-0.107165	-0.091093	24.6374	24.5619	24.1189	23.233	25.2125	25.1942
Color [Black]	H3BV80;H3BMM9;H3BTC0;Q15287;H3BPG5;H3BMS0	H3BV80;H3BMM9;H3BTC0;Q15287;H3BPG5;H3BMS0	RNA-binding protein with serine-rich domain 1	RNPS1			5	5	5	24.2	24.2	24.2	24.561	0.00033179	4.9781	1706500000	20	1.26815	0.0042812	-1.91717	-1.58535	22.7217	25.1328	23.7647	26.0037	25.5694	25.7976
Color [Black]	H3BMQ0;P49815;H3BQK4	H3BMQ0;P49815	Tuberin	TSC2			12	12	12	10.9	10.9	10.9	194.39	0	22.072	2548300000	74	1.77016	0.00210575	-1.84533	-1.90536	22.8418	23.7017	24.2262	24.9622	25.6263	25.7172
Color [Black]	H3BPE1;H3BQK9;E9PNZ4;H0YD69;E9PLY0;H0Y4F5;H0Y6T5;H0Y7I1;E9PS75;H0YBX0	H3BPE1;H3BQK9		MACF1			137	136	6	22.7	22.6	1	856.87	0	323.31	39919000000	743	2.6913	0	-2.99526	-3.25738	24.839	26.0789	24.9213	28.4797	28.0466	28.2987
Color [Black]	H3BU93;Q9GZU8;H3BP64;H3BNK9;H3BUL4;H3BMX9;H3BQQ6;H3BTI2;H3BTP8;H3BSY6	H3BU93;Q9GZU8;H3BP64;H3BNK9;H3BUL4;H3BMX9	Protein FAM192A	FAM192A			4	4	4	18.1	18.1	18.1	19.351	0	6.5737	1067000000	24	1.90035	0.00193658	-1.54955	-1.80222	22.7917	23.8774	23.7317	24.7826	25.1227	25.1442
Color [Black]	H7BXI1;A0A087WXU3;A0FGR8	H7BXI1;A0A087WXU3;A0FGR8	Extended synaptotagmin-2	ESYT2			14	14	14	19.6	19.6	19.6	98.008	0	27.814	2830300000	66	0.488439	0.680443	0.173063	0.264509	26.8008	26.4685	26.9875	26.5324	26.6283	26.577
Color [Black]	Q5JRG1;H7BYF2;Q9BVL2	Q5JRG1;H7BYF2;Q9BVL2	Nucleoporin p58/p45	NUPL1			12	12	12	22.7	22.7	22.7	49.095	0	18.991	7866000000	89	0.453093	0.701988	-0.161615	-0.24724	28.3174	28.1468	28.2699	28.6379	28.4417	28.1393
Color [Black]	H7BYN4;Q02241;H0YME6;H0YMJ4;H0YKQ5	H7BYN4;Q02241	Kinesin-like protein;Kinesin-like protein KIF23	KIF23			14	14	14	17.5	17.5	17.5	109.13	0	30.03	1933700000	68	2.601	0	-1.89707	-2.42937	22.8409	22.5668	22.0607	24.3194	24.1433	24.6969
Color [Black]	H7BZW6;X6RAL5;O00422	H7BZW6;X6RAL5;O00422	Histone deacetylase complex subunit SAP18	SAP18			2	2	2	16.8	16.8	16.8	16.036	0	9.0995	619340000	19	0.248795	0.577885	-0.372919	-0.341018	23.447	23.2728	23.2329	22.8137	23.4452	24.8126
Color [Black]	H7C5Q2	H7C5Q2		ACOT9			19	2	2	52.7	4.9	4.9	30.047	0.0003202	4.5339	2750700000	21	1.76854	0.000373626	-2.34894	-2.14119	25.1335	24.6308	23.339	27.0215	26.1866	26.942
Color [Black]	H9KVB4;O15417;H7C3U5;H7C0N9;H7BXS9	H9KVB4;O15417	Trinucleotide repeat-containing gene 18 protein	TNRC18			11	11	11	5.2	5.2	5.2	314.46	0	11.97	328220000	29	0.0157124	0.975512	-0.0221895	-0.0229196	23.4917	23.6297	23.0558	22.8415	23.1342	24.2681
Color [Black]	I3L0N3;P46459;I3L2G1;K7EQD6;I3L0L3	I3L0N3;P46459	Vesicle-fusing ATPase	NSF			17	17	17	23.4	23.4	23.4	82.091	0	26.818	4905100000	89	0.6516	0.732266	0.133262	0.22492	27.3185	27.083	27.3215	27.0755	27.0453	27.2024
Color [Black]	I3L1P8;Q02978	I3L1P8;Q02978	Mitochondrial 2-oxoglutarate/malate carrier protein	SLC25A11			10	10	10	34.8	34.8	34.8	32.182	0	14.625	2063200000	52	0.772958	0.224529	0.527221	0.64752	26.6447	26.3662	26.2799	26.082	26.2992	25.328
Color [Black]	I3L2B0;I3L4B5;I3L318	I3L2B0		CLUH			22	22	2	22.2	22.2	1.4	138.23	0	37.943	5419000000	114	1.86727	0.276151	-0.345364	-0.593395	26.4477	26.5969	26.5246	26.9705	26.8999	26.7349
Color [Black]	I3L397;I3L504;P63241;F8WCJ1;C9J7B5;C9J4W5;Q9GZV4;Q6IS14	I3L397;I3L504;P63241;F8WCJ1;C9J7B5;C9J4W5;Q9GZV4;Q6IS14	Eukaryotic translation initiation factor 5A;Eukaryotic translation initiation factor 5A-1;Eukaryotic translation initiation factor 5A-2;Eukaryotic translation initiation factor 5A-1-like	EIF5A;EIF5A2;EIF5AL1			9	9	9	56.2	56.2	56.2	16.019	0	22.197	12110000000	74	0.301585	0.567351	-0.328899	-0.348655	27.977	28.3073	27.3139	28.5824	28.4715	27.531
Color [Black]	I3L4X7;I3L3Y9;Q13227	I3L4X7;I3L3Y9;Q13227	G protein pathway suppressor 2	GPS2			5	5	5	18.5	18.5	18.5	29.334	0	8.6136	1133000000	17	0.15119	0.774596	0.182668	0.192137	25.3363	25.3832	25.3935	25.6894	24.2896	25.5861
Color [Black]	I3VM54;Q9Y2K7	I3VM54;Q9Y2K7	Lysine-specific demethylase 2A	KDM2A			5	5	5	5.7	5.7	5.7	130.66	0	8.1384	478460000	20	0.434676	0.693899	-0.168894	-0.253437	24.1794	23.8186	23.9639	24.1868	24.3633	23.9186
Color [Black]	J3KN01;P55196;A8MQ02;Q5TIG5;H0Y7R8;H0Y8L4;H0Y9I0;F8W9I4;E9PFY5;H0Y948;H0Y8U8;H0YA98	J3KN01;P55196;A8MQ02;Q5TIG5	Afadin	MLLT4			40	40	40	25.6	25.6	25.6	207.62	0	88.129	16878000000	225	2.28888	0	-3.00332	-2.88585	23.9298	23.0775	24.6809	26.3508	27.262	27.0854
Color [Black]	J3KN16;Q5VYK3;R4GMY1;R4GMY3;F6XAQ5	J3KN16;Q5VYK3	Proteasome-associated protein ECM29 homolog	KIAA0368;ECM29			27	27	27	16.9	16.9	16.9	223.69	0	41.326	6287600000	128	1.5754	0.0710556	-0.647462	-0.939888	26.8693	26.2614	26.4982	27.1533	27.0989	27.319
Color [Black]	S4R3Q9;J3KNA0;Q15070;E7EVY0;C9JC63	S4R3Q9;J3KNA0;Q15070;E7EVY0;C9JC63	Mitochondrial inner membrane protein OXA1L	OXA1L			5	5	5	9.7	9.7	9.7	48.519	0	7.2782	1614300000	25	0.465599	0.571046	0.255145	0.346189	26.0517	26.7424	26.2473	25.9629	26.3277	25.9854
Color [Black]	J3KNN7;Q7Z569	J3KNN7;Q7Z569	BRCA1-associated protein	BRAP			7	7	7	14.9	14.9	14.9	64.279	0	12.981	2297900000	33	3.20599	0	-1.89305	-2.72633	23.6604	23.7038	23.7249	25.9705	25.3411	25.4568
Color [Black]	J3KPD3;I3L521;F5GXV8;Q9Y580;F5GY08;F5H606;G3V1T9;F5H674	J3KPD3;I3L521;F5GXV8;Q9Y580;F5GY08	RNA-binding protein 7	RBM7			7	7	7	37.8	37.8	37.8	30.59	0	21.338	2080800000	38	1.11683	0.0133923	-1.59061	-1.35977	25.2818	24.085	23.2071	25.9837	26.1612	25.2007
Color [Black]	J3KQN4;P83881;H0Y5B4;H7BZ11;H7BY91;H0Y3V9;R4GN19	J3KQN4;P83881;H0Y5B4;H7BZ11;H7BY91;H0Y3V9	60S ribosomal protein L36a	RPL36A;RPL36A-HNRNPH2			13	13	2	45.8	45.8	7.7	16.378	0	20.509	7397100000	97	0.559314	0.403837	0.378347	0.472906	27.3572	27.8923	27.6649	26.9154	27.1019	27.7621
Color [Black]	J3KR97;Q9BTW9;I3L439;I3L163;I3L143;I3L0V3;I3L500;I3L3H4;I3L131;A0A0J9YWI5;A0A0J9YVR1;I3L4D2;I3L1S3;A0A0J9YVU1;I3L120;A0A0J9YXU4;A0A0J9YY08;A0A0J9YYG2	J3KR97;Q9BTW9;I3L439	Tubulin-specific chaperone D	TBCD			15	15	15	16	16	16	136.55	0	34.382	3389100000	80	2.82301	0	-3.43337	-3.63796	23.4801	22.3125	23.4075	26.8801	26.5436	26.0765
Color [Black]	J3KRA9;Q96Q15;I3L144;H3BQN7	J3KRA9;Q96Q15	Serine/threonine-protein kinase SMG1	SMG1			11	11	11	4	4	4	398.84	0	12.442	1739000000	30	0.126631	0.839799	-0.118699	-0.140722	24.9292	25.4475	24.3712	24.7505	25.2371	25.1164
Color [Black]	J3KSZ8;Q68DK7;J3QQY0;J3KTC2	J3KSZ8;Q68DK7;J3QQY0	Male-specific lethal 1 homolog	MSL1			4	4	4	9.5	9.5	9.5	65.539	0.0003124	4.2536	426330000	10	0.1458	0.810906	-0.138702	-0.162503	22.8811	23.1102	24.0321	23.4134	23.5344	23.4918
Color [Black]	J3QR09;J3KTE4;P84098;J3QL15	J3QR09;J3KTE4;P84098;J3QL15	Ribosomal protein L19;60S ribosomal protein L19	RPL19			14	14	14	48.7	48.7	48.7	23.134	0	21.899	6153600000	100	0.0203116	0.975176	-0.018884	-0.0233215	27.684	27.4358	27.1578	27.0042	27.395	27.9351
Color [Black]	J3QLN8;Q96GD4;J3KRJ2;J3QR41;J3KTD6;J3KRF8;J3KT86;B4DXA6;A3KFJ1;A0A0A0MSY3;Q5Y191;Q9UQB9	J3QLN8;Q96GD4;J3KRJ2;J3QR41;J3KTD6;J3KRF8;J3KT86	Aurora kinase B	AURKB			5	5	4	27.4	27.4	23.9	26.698	0	9.5768	881480000	26	0.727097	0.244578	0.518738	0.627526	24.8956	25.0578	24.6223	23.8317	24.3145	24.8732
Color [Black]	J3QQ67;Q07020;H0YHA7;G3V203;F8VUA6;F8VYV2;A0A075B7A0;F8VXR6	J3QQ67;Q07020;H0YHA7;G3V203;F8VUA6;F8VYV2;A0A075B7A0	60S ribosomal protein L18	RPL18			15	15	15	55.8	55.8	55.8	21.728	0	45.547	84348000000	260	1.54616	0.173789	0.457175	0.718531	31.8342	31.4139	31.7028	31.1763	31.1053	31.2978
Color [Black]	J3QR07;Q96MU7;J3KS01	J3QR07;Q96MU7	YTH domain-containing protein 1	YTHDC1			12	12	12	17	17	17	85.586	0	38.244	5830700000	142	0.252223	0.674632	0.233569	0.269285	27.9247	27.8287	27.9261	27.054	27.6064	28.3184
Color [Black]	J3QRS3;P19105;O14950;P24844;J3KTJ1	J3QRS3;P19105;O14950;P24844	Myosin regulatory light chain 12A;Myosin regulatory light chain 12B;Myosin regulatory light polypeptide 9	MYL12A;MYL12B;MYL9			6	6	6	33.3	33.3	33.3	20.457	0	13.228	3322100000	28	0.810143	0.027231	-1.7984	-1.17769	22.7692	25.498	26.016	26.2664	26.4664	26.9457
Color [Black]	J3QRS9;X6R4W8;O43670;J3KTL1;J3KRB6;J3KRW6;H0Y3M2;J3KS31;J3QS27	J3QRS9;X6R4W8;O43670	BUB3-interacting and GLEBS motif-containing protein ZNF207	ZNF207			5	5	5	10.3	10.3	10.3	52.541	0	7.9406	2881800000	30	2.50357	0	-2.26752	-2.64699	23.7983	24.3768	23.2095	25.9529	25.9385	26.2957
Color [Black]	K7EJL1;Q9BXS5;E7ENJ6;K7EQX3;Q9Y6Q5;K7EK69;K7ERH5;A0A087WZX7;K7EL08;K7EPR4;K7EJJ1;K7EMG5	K7EJL1;Q9BXS5;E7ENJ6	AP-1 complex subunit mu-1	AP1M1			9	9	9	35	35	35	40.296	0	15.292	3336400000	50	0.400306	0.513213	-0.328405	-0.387616	26.0342	26.391	26.0118	27.1237	26.1481	26.1505
Color [Black]	K7EQ55;K7EK33;Q96EP5;K7EQ02	K7EQ55;K7EK33;Q96EP5;K7EQ02	DAZ-associated protein 1	DAZAP1			6	6	6	18.5	18.5	18.5	43.312	0	15.751	6710000000	41	0.365561	0.454964	0.423857	0.430573	28.4172	28.6625	27.2869	28.1371	27.3332	27.6248
Color [Black]	K7ENL9;Q96DM3	K7ENL9;Q96DM3	Uncharacterized protein C18orf8	C18orf8			2	2	2	4.8	4.8	4.8	69.389	0.00032873	4.8663	196540000	7	0.803635	0.0533866	1.23344	1.0197	25.2183	24.9293	24.9094	25.1901	23.0486	23.118
Color [Black]	K7ER00;Q9Y285;K7EPH2;K7ER16;K7ERS0;K7EK06	K7ER00;Q9Y285;K7EPH2;K7ER16	Phenylalanine--tRNA ligase alpha subunit	FARSA			16	16	16	44.3	44.3	44.3	62.395	0	124	16621000000	257	0.297118	0.834026	-0.0902309	-0.144787	28.8371	28.9806	29.0875	29.0737	28.8791	29.2231
Color [Black]	K7ERV3;P04183;K7ES52;K7ERJ1;K7ENW5	K7ERV3;P04183;K7ES52;K7ERJ1;K7ENW5	Thymidine kinase;Thymidine kinase, cytosolic	TK1			9	9	9	39	39	39	28.594	0	19.47	5011400000	61	1.56341	0.00401436	-1.538	-1.6145	25.044	25.5012	24.8851	26.3899	26.1575	27.4969
Color [Black]	M0QXB4;O14579;M0R061	M0QXB4;O14579;M0R061	Coatomer subunit epsilon	COPE			9	9	9	49.8	49.8	49.8	36.923	0	46.434	7380500000	59	0.875636	0.476613	0.265481	0.414068	27.4236	27.6276	27.5458	27.1061	27.52	27.1745
Color [Black]	M0QY97;Q9UPT8	M0QY97;Q9UPT8	Zinc finger CCCH domain-containing protein 4	ZC3H4			8	8	8	14.5	14.5	14.5	95.425	0	20.504	1041900000	53	0.432358	0.494523	-0.331922	-0.400603	24.1224	23.9087	23.1153	23.8105	24.1519	24.1798
Color [Black]	M0QYS1;P40429;Q8J015;Q6NVV1	M0QYS1;P40429;Q8J015	60S ribosomal protein L13a	RPL13A;RPL13a			21	21	21	52.9	52.9	52.9	24.104	0	59.075	69687000000	270	1.33836	0.312784	0.344037	0.554675	31.5181	31.2009	31.581	31.0914	31.1316	31.0449
Color [Black]	M0R0N4;M0QYZ2;P53680;M0QZ21;X6R390;M0R1S0	M0R0N4;M0QYZ2;P53680;M0QZ21;X6R390;M0R1S0	AP-2 complex subunit sigma	AP2S1			4	4	4	18.8	18.8	18.8	17.303	0.00030836	4.0497	3086200000	28	0.420852	0.675261	0.184635	0.268742	26.9618	26.4212	26.7689	26.6295	26.6355	26.333
Color [Black]	M0QZ28;Q9Y4J8;K7ERH7;M0R021;E9PEY4;E7EVB6;O60941;M0R0C4	M0QZ28;Q9Y4J8;K7ERH7;M0R021;E9PEY4;E7EVB6;O60941	Dystrobrevin alpha;Dystrobrevin;Dystrobrevin beta	DTNA;DTNB			4	4	4	14.5	14.5	14.5	40.886	0	8.8984	1090600000	30	1.49693	0.0381228	-0.829861	-1.09685	23.1387	22.9065	22.6352	23.5174	24.146	23.5066
Color [Black]	M0QZR4;Q92888;M0QYC1;M0QYS3;M0R2C7;M0QZH8;M0QXV6;M0R3H5	M0QZR4;Q92888;M0QYC1	Rho guanine nucleotide exchange factor 1	ARHGEF1			21	21	21	27.4	27.4	27.4	108.32	0	38.987	9231600000	181	0.185422	0.920554	-0.04363	-0.0739737	27.8011	27.9741	28.1114	28.0101	28.0047	28.0027
Color [Black]	M0R0F0;P46782;M0R0R2;M0QZN2	M0R0F0;P46782;M0R0R2;M0QZN2	40S ribosomal protein S5;40S ribosomal protein S5, N-terminally processed	RPS5			9	9	9	47.5	47.5	47.5	22.391	0	44.53	4108500000	55	0.0307309	0.93516	0.0922832	0.0610588	28.222	25.0188	27.1784	26.0543	27.3148	26.7733
Color [Black]	M0R3F4;M0R2A4;M0R2K3;M0R193;M0R0I0;M0R2I2;Q9NWV8;M0QXG9;J3KQS6;M0QYV1	M0R3F4;M0R2A4;M0R2K3;M0R193;M0R0I0;M0R2I2;Q9NWV8;M0QXG9;J3KQS6	BRISC and BRCA1-A complex member 1	BABAM1			3	3	3	22.7	22.7	22.7	19.636	0	12.065	956620000	29	0.949129	0.0317636	-1.30836	-1.14263	22.8392	23.0006	24.5404	25.4508	24.5584	24.2961
Color [Black]	M0R213;M0R0Y2;P54920;A0A087WZQ7;Q9H115	M0R213;M0R0Y2;P54920;A0A087WZQ7;Q9H115	Alpha-soluble NSF attachment protein;Beta-soluble NSF attachment protein	NAPA;NAPB			2	2	2	25.3	25.3	25.3	9.8571	0.00058754	3.4783	327070000	7	0.150417	0.807191	-0.141049	-0.166013	24.5223	24.2524	24.4341	24.0675	25.2035	24.3609
Color [Black]	M0R1C8;Q6AW86;O75467	M0R1C8;Q6AW86;O75467	Zinc finger protein 324B;Zinc finger protein 324A	ZNF324;ZNF324B			2	2	2	6.1	6.1	6.1	45.279	0	6.0823	373170000	12	0.189477	0.737242	0.199069	0.220697	23.8966	23.5261	23.9481	22.8454	23.843	24.0852
Color [Black]	M0R2B7;P28340;M0QZR8;M0QXE6;M0QXQ2;M0QZB4;M0R3H8;M0R2J2;M0R2I8	M0R2B7;P28340;M0QZR8	DNA polymerase;DNA polymerase delta catalytic subunit	POLD1			18	18	18	20.4	20.4	20.4	126.39	0	55.856	6299300000	101	1.41563	0.146334	-0.510518	-0.764323	26.8743	27.0092	26.8942	27.6856	27.4927	27.1309
Color [Black]	M0R2Z9;Q8IX01;M0R3F6;M0R065;M0R216;M0R1Y3	M0R2Z9;Q8IX01;M0R3F6	SURP and G-patch domain-containing protein 2	SUGP2			24	24	24	28	28	28	121.54	0	66.031	7245000000	127	1.67819	0.0629866	-0.662764	-0.975357	26.8942	27.0506	27.2504	27.9937	27.7036	27.4863
Color [Black]	M0R3B2;Q9Y314;A0A075B6F9;M0R1K2;A0A075B797;M0R1T7;M0QX85	M0R3B2;Q9Y314;A0A075B6F9	Nitric oxide synthase-interacting protein	NOSIP			9	9	9	44.4	44.4	44.4	26.804	0	17.468	1853500000	29	0.561583	0.163719	0.879106	0.73582	25.3819	26.2186	25.3897	23.5283	25.5954	25.2294
Color [Black]	O00139;H0Y8H2	O00139	Kinesin-like protein KIF2A	KIF2A			18	18	12	26.1	26.1	15.3	79.954	0	33.563	5993900000	82	0.807792	0.212424	-0.535373	-0.663774	26.6036	26.1885	25.6189	26.891	26.6044	26.5217
Color [Black]	O00148;K7EQN7;K7EPJ3;F6S4E6;K7EN69;F6QYI9;A0A0G2JJL7;F6R6M7;K7ENP6;A0A0G2JHN7;K7EL56;K7EIL8;F6U6E2;A0A140T9L4;F6S2B7;F6SXL5;A0A0D9SEM9;A0A140T9K2;A0A140T9N3	O00148;K7EQN7	ATP-dependent RNA helicase DDX39A	DDX39A			14	14	4	32.3	32.3	13.8	49.129	0	28.698	15155000000	169	3.30738	0.053329	0.565484	1.01951	29.407	29.4632	29.3766	28.7899	28.8145	28.9459
Color [Black]	O00154;K7EKP8;Q6ZUV0	O00154;K7EKP8	Cytosolic acyl coenzyme A thioester hydrolase	ACOT7			13	13	13	35	35	35	41.796	0	31.133	18461000000	188	1.65791	0.106526	0.548326	0.842699	29.9167	30.04	30.1481	29.5684	29.6686	29.2228
Color [Black]	O00165;E9PIQ7;Q5VYD6	O00165;E9PIQ7	HCLS1-associated protein X-1	HAX1			9	9	9	45.2	45.2	45.2	31.62	0	21.418	3988900000	48	0.724645	0.412291	0.330305	0.466127	28.0566	27.8657	27.7998	27.9568	27.319	27.4555
Color [Black]	O00170;E9PMH2;V9GYQ3	O00170;E9PMH2	AH receptor-interacting protein	AIP			14	14	14	45.8	45.8	45.8	37.636	0	102.59	9511600000	88	0.919442	0.0186008	-1.76703	-1.26427	25.9606	26.338	23.4855	26.9388	27.1754	26.971
Color [Black]	O00178;F5H716;B0QY59;F8WAZ4;F5H257	O00178	GTP-binding protein 1	GTPBP1			12	12	12	25.9	25.9	25.9	72.453	0	28.314	3456200000	61	0.548491	0.390179	-0.397786	-0.484602	25.6409	26.6193	26.4844	26.4872	26.819	26.6319
Color [Black]	O00203;H0YBD0;Q13367	O00203	AP-3 complex subunit beta-1	AP3B1			12	12	12	12.8	12.8	12.8	121.32	0	22.002	4958400000	84	0.0071904	0.992755	0.00534757	0.00718539	26.8729	27.1023	27.2188	27.372	27.1762	26.6298
Color [Black]	O00232	O00232	26S proteasome non-ATPase regulatory subunit 12	PSMD12			8	8	8	19.1	19.1	19.1	52.904	0	24.73	3651500000	51	0.947849	0.394897	-0.314701	-0.480202	26.552	26.6772	26.4091	26.9683	27.0209	26.5932
Color [Black]	O00264	O00264	Membrane-associated progesterone receptor component 1	PGRMC1			2	2	2	7.7	7.7	7.7	21.671	0.00031095	4.1711	382300000	9	1.89926	0	-2.3335	-2.23894	24.9466	23.7189	23.4575	26.4058	26.858	25.8597
Color [Black]	O00267;M0QYL9	O00267	Transcription elongation factor SPT5	SUPT5H			20	20	20	27	27	27	121	0	48.135	3782500000	54	0.21298	0.718935	-0.204075	-0.234058	24.2616	23.5084	24.6835	24.1693	24.262	24.6345
Color [Black]	O00299	O00299	Chloride intracellular channel protein 1	CLIC1			8	8	8	33.2	33.2	33.2	26.922	0	21.489	7904900000	64	1.23604	0.00365283	-2.28235	-1.66937	23.476	25.4942	22.9866	26.1897	27.0033	25.6108
Color [Black]	O00410;H0Y8C6;E7ETV3;E7EWK4;E7EX05;E7EQT5;E7EV12;C9JMV5;H0Y3V4;C9JZD8;C9JQT6;E7ESA1;E7ESZ1;E7ETV8;C9J875;C9JXE0;C9JZ53	O00410;H0Y8C6	Importin-5	IPO5			39	39	37	46	46	45.4	123.63	0	188.01	28430000000	317	1.84089	0.0019061	-1.81474	-1.93309	27.8176	26.7102	27.3571	29.5924	29.1739	28.5629
Color [Black]	O00411	O00411	DNA-directed RNA polymerase, mitochondrial	POLRMT			6	6	6	6.7	6.7	6.7	138.62	0	24.214	852580000	35	0.590465	0.30348	0.490849	0.563319	25.9776	25.57	26.3867	25.7029	24.9189	25.84
Color [Black]	O00425;F8WD15	O00425	Insulin-like growth factor 2 mRNA-binding protein 3	IGF2BP3			28	24	24	47.5	40.4	40.4	63.704	0	47.93	34408000000	201	2.63955	0.0881056	0.509054	0.887467	30.5796	30.6821	30.7588	30.1447	30.0856	30.263
Color [Black]	O00429;F8VZ52;B4DPZ9;F8W1W3;B4DDQ3	O00429	Dynamin-1-like protein	DNM1L			34	34	2	62.8	62.8	5	81.876	0	323.31	23556000000	301	1.11685	0.2978	-0.374828	-0.569797	28.802	28.7433	28.7336	29.3313	29.2465	28.8256
Color [Black]	O00442;A6NIC1	O00442	RNA 3-terminal phosphate cyclase	RTCA			4	4	4	19.1	19.1	19.1	39.336	0	33.209	1221200000	39	0.706047	0.296999	0.451775	0.570401	26.1608	25.2702	25.4966	25.3519	25.2589	24.9615
Color [Black]	O00443;A0A0C4DGF9;E9PPP3	O00443	Phosphatidylinositol 4-phosphate 3-kinase C2 domain-containing subunit alpha	PIK3C2A			24	24	24	16.4	16.4	16.4	190.68	0	29.947	3548500000	58	0.43993	0.592299	0.244352	0.330966	26.8102	26.5232	26.7317	26.8769	26.1392	26.3159
Color [Black]	O00487	O00487	26S proteasome non-ATPase regulatory subunit 14	PSMD14			12	12	12	43.2	43.2	43.2	34.577	0	47.195	20372000000	139	0.959868	0.287741	0.404586	0.580175	30.0177	30.2364	30.1234	30.0913	29.5827	29.4897
Color [Black]	O00505;H0Y4S9	O00505	Importin subunit alpha-4	KPNA3			6	6	3	12.1	12.1	6.3	57.81	0	6.8792	2720900000	30	1.20562	0.0707398	-0.74448	-0.942134	25.413	25.8715	25.1826	26.644	25.9708	26.0858
Color [Black]	O00567;Q5JXT2;H0Y653;H0YDU4	O00567	Nucleolar protein 56	NOP56			19	19	19	31.6	31.6	31.6	66.049	0	44.426	8188500000	141	0.0597117	0.966686	-0.0207882	-0.0334955	27.6826	27.9552	27.7415	27.644	27.8609	27.9367
Color [Black]	O00743;Q5T1S7	O00743	Serine/threonine-protein phosphatase 6 catalytic subunit;Serine/threonine-protein phosphatase 6 catalytic subunit, N-terminally processed	PPP6C			9	9	9	37.7	37.7	37.7	35.144	0	19.469	11302000000	109	4.34412	0.0194146	-0.671949	-1.25509	27.4379	27.5131	27.4565	28.0901	28.15	28.1831
Color [Black]	O00764;F2Z2Y4;A8MV33	O00764;F2Z2Y4	Pyridoxal kinase	PDXK			4	4	4	16.7	16.7	16.7	35.102	0	16.574	818240000	20	2.01052	0.00064	-1.90495	-2.09135	23.7076	22.9163	23.8631	25.7165	24.8258	25.6596
Color [Black]	O14497;H0Y488;A0A1B0GTU5;A0A087WUV6;H0YCU6;H0YEW5	O14497;H0Y488;A0A1B0GTU5	AT-rich interactive domain-containing protein 1A	ARID1A			34	34	33	22.2	22.2	21.4	242.04	0	98.105	9007800000	187	2.1146	0	-2.87063	-2.66239	23.859	23.0798	24.9977	27.1605	26.7024	26.6854
Color [Black]	O14530;B8ZZX4;F8WCJ3;F8WBV5;G3XAJ4	O14530;B8ZZX4	Thioredoxin domain-containing protein 9	TXNDC9			6	6	6	23	23	23	26.534	0	10.613	1950700000	54	0.345034	0.671904	0.202449	0.272434	26.5103	26.5713	27.0144	26.6994	26.6604	26.1288
Color [Black]	O14617;K7ELX8;K7ERW8;A0A087WYN6	O14617	AP-3 complex subunit delta-1	AP3D1			17	17	17	17	17	17	130.16	0	35.083	6670700000	123	0.432526	0.588516	-0.248574	-0.333222	27.5047	27.1006	27.5776	27.8968	27.7749	27.2568
Color [Black]	O14734;E9PJN0;Q9BR14;E9PMC4;E9PIS4;E9PRD4;H7C5A7;H0Y698;F6VBM3	O14734;E9PJN0;Q9BR14;E9PMC4;E9PIS4;E9PRD4;H7C5A7	Acyl-coenzyme A thioesterase 8	ACOT8			4	4	4	18.8	18.8	18.8	35.914	0	5.4057	807660000	11	0.395988	0.494286	0.350697	0.40113	26.3445	25.571	25.5859	24.9359	25.7506	25.7628
Color [Black]	O14744;G3V580;G3V5L5;H0YJX6;G3V2L6;G3V2X6;C9JSX3;H0YJ77;H7BZ44;G3V5T6;H0YJD3	O14744;G3V580;G3V5L5;H0YJX6	Protein arginine N-methyltransferase 5;Protein arginine N-methyltransferase 5, N-terminally processed	PRMT5			20	20	20	33.3	33.3	33.3	72.683	0	54.009	20673000000	211	2.88655	0	-1.66745	-2.35724	27.9874	27.617	28.1597	29.8114	29.5998	29.3552
Color [Black]	O14802;Q7Z755;R4GMX2	O14802	DNA-directed RNA polymerase III subunit RPC1	POLR3A			14	14	14	13.2	13.2	13.2	155.64	0	19.884	2011500000	27	0.855885	0.0200756	-1.94373	-1.24958	23.3969	26.1494	22.7072	25.8573	26.1738	26.0537
Color [Black]	O14818;H0Y586;Q8TAA3;A0A087WYS6;F5GY34	O14818;H0Y586;Q8TAA3	Proteasome subunit alpha type-7;Proteasome subunit alpha type-7-like	PSMA7;PSMA8			10	10	10	48.4	48.4	48.4	27.887	0	18.316	4645700000	88	1.60715	0.0477655	-0.74778	-1.04857	26.1672	25.7417	25.9733	27.0509	26.5919	26.4827
Color [Black]	O14828	O14828	Secretory carrier-associated membrane protein 3	SCAMP3			9	9	9	30.5	30.5	30.5	38.287	0	32.722	8073400000	82	1.13381	0.219411	0.449642	0.654972	27.8586	27.6169	28.0235	27.1639	27.3307	27.6555
Color [Black]	O14867;C9JMP6;C9IYR0;C9IYH8;H7C4B6;M0QZP0	O14867	Transcription regulator protein BACH1	BACH1			8	8	8	14	14	14	81.957	0	16.891	1891200000	43	2.55365	0	-2.08781	-2.55135	23.6591	24.067	24.1069	25.8076	25.6919	26.5969
Color [Black]	O14874;H3BTL2;H3BS02;H3BNP3;H3BQP2	O14874;H3BTL2;H3BS02;H3BNP3	[3-methyl-2-oxobutanoate dehydrogenase [lipoamide]] kinase, mitochondrial	BCKDK			10	10	10	29.9	29.9	29.9	46.36	0	17.315	3496500000	63	0.906071	0.210575	0.507511	0.666563	27.8187	27.8136	27.7443	27.2138	26.8735	27.7667
Color [Black]	O14920;G3V105;E5RGW5;J3KNS5;E5RJH2;E5RGA0;E5RIW0;E5RFT3;E5RFG5	O14920;G3V105	Inhibitor of nuclear factor kappa-B kinase subunit beta	IKBKB			15	15	15	21.3	21.3	21.3	86.563	0	23.805	4291200000	82	0.7751	0.138113	-0.727552	-0.780194	24.5118	25.7197	25.6408	25.8682	25.7972	26.3896
Color [Black]	O14964;I3L1P5;I3L1E3;I3L165;I3L2H4	O14964;I3L1P5	Hepatocyte growth factor-regulated tyrosine kinase substrate	HGS			22	22	22	25.1	25.1	25.1	86.191	0	53.334	18600000000	146	0.959912	0.0184993	-1.64027	-1.26168	22.7935	25.3295	23.9209	25.2677	26.2884	25.4086
Color [Black]	O14974;F8VZN8;H0YHI8;H0YIS4;H0YIM2;H0YIS3;A0A0U1RQZ1;H0YHL8;F8VW28;H0YIL7;E1CKY7;A0A0A0MS24;O60237	O14974;F8VZN8	Protein phosphatase 1 regulatory subunit 12A	PPP1R12A			44	44	44	38.2	38.2	38.2	115.28	0	266.19	34834000000	400	3.93493	0	-5.38671	-6.26388	21.6552	20.8243	21.9504	26.6592	26.8369	27.094
Color [Black]	O14976;A0A087X1U9;H0Y8H5;D6RE78;D6RC24	O14976	Cyclin-G-associated kinase	GAK			28	28	28	24.9	24.9	24.9	143.19	0	157.54	18940000000	231	3.92716	0	-1.42264	-2.38899	27.0663	26.8038	27.0008	28.4082	28.4552	28.2754
Color [Black]	O14980;C9JKM9;C9J673;C9IZS4;C9JQ02;C9JV99;F8WF71;C9IYM2;C9JF49;H7BZC5	O14980	Exportin-1	XPO1			30	30	30	32	32	32	123.38	0	110.44	22389000000	294	1.65553	0.0230336	-0.905788	-1.20879	28.6872	28.3868	28.7772	29.7245	29.76	29.0841
Color [Black]	O15014;E7ERY8;A2RRB2;B3KPE6;A0A0C4DGB8;Q9ULD9	O15014	Zinc finger protein 609	ZNF609			35	35	35	30.4	30.4	30.4	151.19	0	166.22	18474000000	324	0.624828	0.715764	0.142619	0.236635	29.4209	29.4999	29.4577	29.1861	29.2509	29.5136
Color [Black]	O15020;A4QPE4;E9PJZ2	O15020	Spectrin beta chain, non-erythrocytic 2	SPTBN2			24	21	21	14.6	13.8	13.8	271.32	0	47.611	4170700000	95	2.88936	0	-1.93938	-2.61801	23.9141	24.228	23.6272	25.5342	26.0796	25.9736
Color [Black]	O15042;E7ET15;H0Y8D9;E7EW00;H7C4V2;C9JDJ7;C9J5L1;U3KPT1	O15042;E7ET15	U2 snRNP-associated SURP motif-containing protein	U2SURP			45	45	45	47.2	47.2	47.2	118.29	0	131.82	64449000000	603	1.44993	0.0804569	0.647292	0.915045	31.7791	31.7845	31.648	31.2451	31.3363	30.6883
Color [Black]	O15047;C9J2Z9	O15047	Histone-lysine N-methyltransferase SETD1A	SETD1A			5	5	5	4	4	4	186.03	0.00031358	4.2952	710630000	11	1.59303	0.0279502	-0.885062	-1.17246	23.1807	23.9422	23.2321	24.4721	24.2659	24.2721
Color [Black]	O15056;E7ER60;X6R647	O15056;E7ER60;X6R647	Synaptojanin-2	SYNJ2			7	7	7	6.6	6.6	6.6	165.54	0	8.9569	1109600000	16	0.942407	0.0562085	-1.00187	-1.00461	23.563	24.5979	22.8983	24.6895	24.5967	24.7787
Color [Black]	O15063;A0A0G2JQ76	O15063	Uncharacterized protein KIAA0355	KIAA0355			8	8	8	11.7	11.7	11.7	116.02	0	14.354	1209600000	19	0.181442	0.74024	-0.202099	-0.218715	24.891	24.8288	24.725	24.175	25.4134	25.4628
Color [Black]	O15067;H0YGH1;J3KTQ5;J3KT98;J3QSG0;J3QSH6;J3KTL4	O15067	Phosphoribosylformylglycinamidine synthase	PFAS			29	29	29	29.1	29.1	29.1	144.73	0	131.67	16935000000	286	0.842135	0.557779	0.220957	0.355356	29.228	29.4754	29.1908	28.9338	29.0769	29.2206
Color [Black]	O15084;B4DIW9	O15084;B4DIW9	Serine/threonine-protein phosphatase 6 regulatory ankyrin repeat subunit A	ANKRD28			16	16	15	18.2	18.2	17.3	112.96	0	74.256	7992900000	136	1.0695	0.0172818	-1.45803	-1.27812	24.7023	26.4472	24.4401	26.6565	26.8571	26.4501
Color [Black]	O15111	O15111	Inhibitor of nuclear factor kappa-B kinase subunit alpha	CHUK			12	12	12	21.3	21.3	21.3	84.639	0	24.456	3308900000	88	1.29595	0.139085	-0.542248	-0.778969	25.851	26.0274	25.4593	26.1244	26.4615	26.3785
Color [Black]	O15143;C9J4Z7;F8VXW2;C9JEY1;C9JQM8;C9JFG9;C9J6C8;C9JBJ7;C9K057;C9JTT6	O15143	Actin-related protein 2/3 complex subunit 1B	ARPC1B			9	9	9	28	28	28	40.949	0	20.786	4498700000	84	0.927939	0.0782335	0.859977	0.921619	26.7462	27.7544	26.3461	25.8869	26.1158	26.2641
Color [Black]	O15144;G5E9S7;C9JTV5;G5E9J0;H7C3F9	O15144	Actin-related protein 2/3 complex subunit 2	ARPC2			12	12	12	36.7	36.7	36.7	34.333	0	17.905	4030400000	55	0.525049	0.382765	0.419722	0.492877	26.651	27.2816	26.5485	26.5626	26.7714	25.888
Color [Black]	O15145;C9JZD1	O15145	Actin-related protein 2/3 complex subunit 3	ARPC3			5	5	5	29.8	29.8	29.8	20.546	0	11.112	3111200000	50	0.360797	0.488371	-0.382245	-0.405875	25.419	26.3131	25.0867	25.9031	26.4529	25.6096
Color [Black]	O15160;E7EQB9;D6RDJ3;H0Y723	O15160;E7EQB9;D6RDJ3	DNA-directed RNA polymerases I and III subunit RPAC1	POLR1C			7	7	7	26	26	26	39.249	0	20.827	4453400000	64	0.1739	0.85239	-0.0921224	-0.131475	26.5188	26.9318	26.342	26.8012	26.7749	26.4929
Color [Black]	O15173	O15173	Membrane-associated progesterone receptor component 2	PGRMC2			5	5	5	22.9	22.9	22.9	23.818	0	6.8482	487080000	14	0.850926	0.0476392	-1.2396	-1.0534	23.8731	25.8999	25.7116	26.3276	26.7786	26.0972
Color [Black]	O15212;A2AB88	O15212;A2AB88	Prefoldin subunit 6	PFDN6			8	8	8	66.7	66.7	66.7	14.582	0	56.446	6599000000	78	2.84813	0	-3.1208	-3.47814	23.9526	23.0566	23.443	26.8713	26.9389	26.0045
Color [Black]	O15226	O15226	NF-kappa-B-repressing factor	NKRF			25	25	25	39.7	39.7	39.7	77.672	0	52.177	8106800000	151	0.587815	0.618319	0.203591	0.311001	28.4708	28.1854	28.4668	28.3955	28.1425	27.9743
Color [Black]	O15231;H7BZT5	O15231;H7BZT5	Zinc finger protein 185	ZNF185			26	26	9	41.4	41.4	13.4	73.525	0	69.18	16513000000	215	2.69649	0	-3.69203	-3.63574	24.5553	24.2249	22.9202	27.4328	27.8468	27.4969
Color [Black]	Q5T8U5;O15260;B7Z1G8	Q5T8U5;O15260	Surfeit locus protein 4	SURF4			6	6	6	32.8	32.8	32.8	21.127	0	162.31	16005000000	68	0.434513	0.573327	0.26101	0.344676	29.1924	29.0447	29.4765	29.3636	28.979	28.588
Color [Black]	O15269	O15269	Serine palmitoyltransferase 1	SPTLC1			13	13	13	32.8	32.8	32.8	52.743	0	69.531	7635700000	118	1.62918	0.137516	-0.501421	-0.78266	27.1539	27.0104	26.8364	27.661	27.2994	27.5447
Color [Black]	O15270;H0YJV2	O15270;H0YJV2	Serine palmitoyltransferase 2	SPTLC2			13	13	13	35.2	35.2	35.2	62.924	0	20.381	4435100000	48	1.18569	0.00188866	-2.99172	-1.77424	22.2471	26.1332	23.0512	26.9294	26.7045	26.7727
Color [Black]	O15294;C9JZL3	O15294	UDP-N-acetylglucosamine--peptide N-acetylglucosaminyltransferase 110 kDa subunit	OGT			30	30	30	32.7	32.7	32.7	116.92	0	82.756	23995000000	316	0.706059	0.455827	0.296949	0.42915	29.3575	29.4063	29.1827	29.218	29.1774	28.6602
Color [Black]	O15355	O15355	Protein phosphatase 1G	PPM1G			20	20	20	41.2	41.2	41.2	59.271	0	65.4	15046000000	134	3.5456	0	-1.99345	-2.98698	26.1942	26.5698	26.6623	28.5372	28.2966	28.5729
Color [Black]	O15357;A0A0A0MTP6;F5GY16;H7BXR2;F5H588;H0YFZ4;H0Y5Q9	O15357;A0A0A0MTP6	Phosphatidylinositol 3,4,5-trisphosphate 5-phosphatase 2	INPPL1			22	22	21	23.6	23.6	22.8	138.6	0	60.356	8800600000	125	1.9958	0.000388571	-2.13187	-2.21072	23.585	24.2178	24.0987	25.2661	26.3997	26.6313
Color [Black]	O15371;B0QYA5;B0QYA4;B0QYA6;B0QYA8;A0A0D9SGB5	O15371;B0QYA5	Eukaryotic translation initiation factor 3 subunit D	EIF3D			18	18	18	35.2	35.2	35.2	63.972	0	194.6	26572000000	245	0.453895	0.516879	0.30243	0.384214	29.3713	30.0576	29.1742	29.0509	29.2346	29.4104
Color [Black]	O15379	O15379	Histone deacetylase 3	HDAC3			4	3	3	11.2	9.3	9.3	48.847	0	6.1303	1856300000	34	0.368817	0.784198	-0.116686	-0.184529	26.0006	26.0055	26.2952	26.3875	26.0839	26.1799
Color [Black]	O15479;Q96LZ2;P43366;Q9UBF1	O15479	Melanoma-associated antigen B2	MAGEB2			16	16	14	32.3	32.3	29.5	35.277	0	86.413	16522000000	168	3.60939	0	-2.4675	-3.52728	25.5222	25.7234	25.3941	28.2948	28.0548	27.6926
Color [Black]	O15504;B4DT96;C9JYA1	O15504;B4DT96;C9JYA1	Nucleoporin-like protein 2	NUPL2			2	2	2	5.9	5.9	5.9	44.871	0.0013665	2.6807	345890000	11	0.245444	0.73273	0.175437	0.224191	24.9776	24.9251	25.3908	25.3625	24.5316	24.873
Color [Black]	O15523;C9J081;C9J8G5	O15523	ATP-dependent RNA helicase DDX3Y	DDX3Y			52	13	13	65.9	22.1	22.1	73.153	0	57.673	12729000000	88	1.94879	0.0571242	0.643854	0.99868	28.9059	28.9671	28.6112	28.3562	28.1647	28.0318
Color [Black]	O43143	O43143	Pre-mRNA-splicing factor ATP-dependent RNA helicase DHX15	DHX15			30	30	29	38.4	38.4	37.2	90.932	0	76.696	27149000000	266	1.35471	0.068978	-0.705217	-0.948754	29.1078	29.4111	28.6169	29.7641	29.8736	29.6138
Color [Black]	O43148;K7EP06;K7ERH6	O43148;K7EP06	mRNA cap guanine-N7 methyltransferase	RNMT			14	14	14	29.2	29.2	29.2	54.843	0	28.417	6501400000	91	0.512524	0.124269	-1.28184	-0.802993	26.1953	27.1352	23.5075	26.9885	27.0813	26.6137
Color [Black]	O43156	O43156	TELO2-interacting protein 1 homolog	TTI1			6	6	6	7.2	7.2	7.2	122.07	0	18.837	1456400000	28	1.05507	0.0203422	-1.39301	-1.24334	24.486	22.7012	22.808	24.6025	25.1617	24.41
Color [Black]	O43159;E9PPY3;E9PPP6	O43159;E9PPY3	Ribosomal RNA-processing protein 8	RRP8			9	9	9	23.7	23.7	23.7	50.714	0	28.647	3899600000	97	1.17676	0.186048	-0.486554	-0.700683	26.0981	26.3254	26.0106	26.2922	26.7733	26.8283
Color [Black]	O43164	O43164	E3 ubiquitin-protein ligase Praja-2	PJA2			9	9	8	20.6	20.6	16.7	78.213	0	92.646	2632100000	75	0.85771	0.257558	-0.458857	-0.612885	25.442	25.4085	25.7763	26.1389	26.2926	25.5717
Color [Black]	O43166;F5GYF8;G3V4Z3;H0YJY2	O43166;F5GYF8	Signal-induced proliferation-associated 1-like protein 1	SIPA1L1			16	16	15	13.3	13.3	12.6	200.03	0	37.513	15301000000	48	2.57432	0	-4.56786	-3.84636	23.1192	24.2682	23.7005	27.7002	27.6237	29.4676
Color [Black]	O43172	O43172	U4/U6 small nuclear ribonucleoprotein Prp4	PRPF4			18	18	18	40.4	40.4	40.4	58.449	0	42.41	11469000000	188	1.72625	0.0712372	0.621486	0.937805	29.1279	29.2756	29.12	28.2652	28.5989	28.795
Color [Black]	O43175;Q5SZU1	O43175;Q5SZU1	D-3-phosphoglycerate dehydrogenase	PHGDH			26	26	26	48	48	48	56.65	0	194.28	66210000000	451	2.47373	0.0711261	-0.553453	-0.940155	31.0175	31.309	31.1986	31.7789	31.7087	31.6978
Color [Black]	O43242;H0YGV8	O43242	26S proteasome non-ATPase regulatory subunit 3	PSMD3			33	33	33	55.1	55.1	55.1	60.977	0	118.93	32718000000	387	1.1952	0.349402	0.328596	0.522219	30.5938	30.7035	30.6198	30.5485	30.2571	30.1257
Color [Black]	O43252	O43252	Bifunctional 3-phosphoadenosine 5-phosphosulfate synthase 1;Sulfate adenylyltransferase;Adenylyl-sulfate kinase	PAPSS1			15	15	15	26.4	26.4	26.4	70.832	0	39.644	9328900000	123	0.119002	0.831885	-0.133417	-0.14686	27.5633	28.0342	27.116	27.2451	27.572	28.2967
Color [Black]	O43264	O43264	Centromere/kinetochore protein zw10 homolog	ZW10			13	13	13	20.9	20.9	20.9	88.828	0	37.761	6219900000	95	1.10259	0.0711968	-0.78499	-0.940361	27.2127	26.3119	26.2503	27.4398	27.5524	27.1377
Color [Black]	O43294;H3BQC4;H3BSN4	O43294;H3BQC4	Transforming growth factor beta-1-induced transcript 1 protein	TGFB1I1			9	9	9	26.9	26.9	26.9	49.814	0	170.97	8011100000	81	1.53773	0.00210092	-2.22128	-1.9047	25.1942	26.0292	23.7739	27.4248	27.1133	27.1231
Color [Black]	O43303	O43303	Centriolar coiled-coil protein of 110 kDa	CCP110			9	9	9	9.9	9.9	9.9	113.42	0	17.134	2811500000	50	0.267367	0.579895	-0.344435	-0.339318	25.5183	23.8757	25.2574	25.1033	25.2201	25.3614
Color [Black]	O43318	O43318	Mitogen-activated protein kinase kinase kinase 7	MAP3K7			16	16	7	31.8	31.8	12.9	67.195	0	46.415	11927000000	143	0.672778	0.601798	0.206603	0.323123	28.9846	28.6854	28.8478	28.7045	28.4179	28.7756
Color [Black]	O43324;D6RBD7;C9J1V9;H0YAL7;D6RCQ0	O43324;D6RBD7;C9J1V9;H0YAL7	Eukaryotic translation elongation factor 1 epsilon-1	EEF1E1;EEF1E1-BLOC1S5			4	4	4	37.9	37.9	37.9	19.81	0	120.27	5897800000	53	1.20061	0.100051	-0.643391	-0.855719	25.9014	26.2005	26.2348	27.0724	26.8825	26.3119
Color [Black]	O43353	O43353	Receptor-interacting serine/threonine-protein kinase 2	RIPK2			9	9	8	23	23	21.5	61.194	0	14.571	3727800000	63	0.794495	0.0322734	-1.66691	-1.13471	23.6388	26.5337	23.7371	26.5169	26.4812	25.9121
Color [Black]	O43390;B4DT28	O43390;B4DT28	Heterogeneous nuclear ribonucleoprotein R	HNRNPR			34	25	25	50.9	40.1	40.1	70.942	0	78.765	11120000000	130	2.36582	0	-3.19378	-3.04861	23.3876	25.0088	23.9763	26.8141	27.3812	27.7587
Color [Black]	O43396;K7ER96;K7EML9;K7EKG2;K7EPB7	O43396;K7ER96	Thioredoxin-like protein 1	TXNL1			7	7	7	26.6	26.6	26.6	32.251	0	11.959	4976100000	55	0.217811	0.750322	0.168377	0.210238	26.1481	26.3376	26.003	26.4816	26.007	25.495
Color [Black]	O43402;M0R1B0	O43402;M0R1B0	ER membrane protein complex subunit 8	EMC8			2	2	2	10	10	10	23.773	0.00032134	4.5855	251950000	11	0.358413	0.392276	0.547735	0.481885	24.0822	24.8467	23.0913	23.0022	23.1536	24.2211
Color [Black]	O43491;E9PHY5;E9PK52;E9PII3;Q6R5J7;Q6ZSX4;E9PPC9;E9PN54;E9PRG1;E9PIG0;E9PQD2;E9PJP4;E9PQN0;Q4VXN0	O43491;E9PHY5;E9PK52;E9PII3	Band 4.1-like protein 2	EPB41L2			35	33	20	44.3	43.6	22.2	112.59	0	151.55	19680000000	270	0.57401	0.282688	-0.534742	-0.584652	26.977	27.7112	26.516	27.6449	27.9705	27.1931
Color [Black]	O43572;E7EMD6;J3QL61;J3QRM7	O43572;E7EMD6	A-kinase anchor protein 10, mitochondrial	AKAP10			5	5	5	10.3	10.3	10.3	73.817	0	7.7697	1156000000	18	0.657859	0.216491	-0.603696	-0.659449	24.4597	25.6158	24.8477	26.0054	25.5508	25.1782
Color [Black]	O43592;F8WDU6;F5GYW6;F5GZM3	O43592	Exportin-T	XPOT			17	17	17	19.9	19.9	19.9	109.96	0	30.448	7266500000	125	1.08901	0.32593	-0.354052	-0.542315	27.4523	27.4247	27.4934	28.1129	27.682	27.6377
Color [Black]	O43684;J3QT28;J3QSX4	O43684;J3QT28	Mitotic checkpoint protein BUB3	BUB3			17	17	17	47.9	47.9	47.9	37.154	0	68.819	19101000000	180	0.732335	0.78228	0.105373	0.186195	29.0046	29.0682	29.2164	29.0218	28.9531	28.9981
Color [Black]	O43707;F5GXS2;H7C144;K7EJH8;K7EP19	O43707	Alpha-actinin-4	ACTN4			92	92	64	81.4	81.4	63.8	104.85	0	323.31	420720000000	1431	2.88388	0	-1.80834	-2.49337	31.5689	31.4101	31.6021	33.6958	33.3655	32.9448
Color [Black]	O43747;H3BNR4;H3BR36;H3BUN9;H3BRM7;H3BN71;B4DGE1;H3BN75;H3BS13;H3BV30;B3KNW1	O43747	AP-1 complex subunit gamma-1	AP1G1			11	11	11	18.1	18.1	18.1	91.35	0	33.547	2173600000	51	0.143676	0.8293	-0.121498	-0.149299	26.0683	25.9639	25.1437	25.6485	25.8487	26.0432
Color [Black]	O43765;K7EMD6;K7ERW5	O43765;K7EMD6	Small glutamine-rich tetratricopeptide repeat-containing protein alpha	SGTA			4	4	4	15	15	15	34.063	0	7.3781	195540000	13	1.26218	0.0514886	-0.83211	-1.02809	23.8641	23.1923	23.4285	23.9114	24.7384	24.3315
Color [Black]	O43809;H3BND3;H3BV41	O43809;H3BND3	Cleavage and polyadenylation specificity factor subunit 5	NUDT21			13	13	13	65.6	65.6	65.6	26.227	0	31.698	10854000000	79	2.9034	0	-4.37496	-4.21245	22.1862	23.8157	22.3501	27.2948	27.3178	26.8643
Color [Black]	O43815;M0QXN2;G3V3G7;G3V340	O43815	Striatin	STRN			13	13	12	25.1	25.1	23.8	86.131	0	42.729	5731100000	106	4.06292	0	-3.57186	-4.95055	22.6865	23.1786	22.6994	26.6637	26.1456	26.4708
Color [Black]	O43823;M0QYL4	O43823	A-kinase anchor protein 8	AKAP8			17	17	17	31.5	31.5	31.5	76.107	0	35.651	6474000000	94	3.25914	0.00208182	-1.16467	-1.89115	26.3617	26.4815	26.2246	27.4276	27.4358	27.6984
Color [Black]	O43852;H0Y875	O43852;H0Y875	Calumenin	CALU			2	2	2	8.3	8.3	8.3	37.106	0.00031037	4.1441	179190000	9	0.869573	0.132339	0.685273	0.790665	24.1673	23.8451	23.599	23.7738	23.1405	22.6412
Color [Black]	O43896	O43896	Kinesin-like protein KIF1C	KIF1C			11	7	7	12.1	8	8	122.95	0	21.123	1819600000	39	0.507531	0.199579	0.829123	0.682328	25.4334	25.1858	25.4438	23.1409	24.9422	25.4926
Color [Black]	O60264	O60264	SWI/SNF-related matrix-associated actin-dependent regulator of chromatin subfamily A member 5	SMARCA5			44	44	25	39.5	39.5	27.6	121.9	0	103.55	24829000000	375	2.09708	0.0711406	-0.580435	-0.938823	28.7968	28.7018	28.8575	29.5752	29.3151	29.2071
Color [Black]	O60292;M0R2Q7;M0QX89	O60292	Signal-induced proliferation-associated 1-like protein 3	SIPA1L3			28	28	28	21.7	21.7	21.7	194.61	0	73.079	7393500000	131	3.53544	0	-3.26055	-4.20491	22.8653	23.4884	23.71	26.5225	26.4902	26.8327
Color [Black]	O60294;H3BU01	O60294	tRNA wybutosine-synthesizing protein 4	LCMT2			9	9	9	12.4	12.4	12.4	75.601	0	20.594	1209900000	61	0.006083	0.991568	0.00751114	0.00829972	26.0245	25.5115	24.8734	25.1358	25.3434	25.9076
Color [Black]	O60306;H0YH15	O60306	Intron-binding protein aquarius	AQR			11	11	11	10.2	10.2	10.2	171.29	0	38.804	2656900000	76	0.35559	0.725368	0.156453	0.229039	26.5617	26.7178	26.7142	26.7503	26.6075	26.1665
Color [Black]	O60318	O60318	Germinal-center associated nuclear protein	MCM3AP			35	35	35	22.4	22.4	22.4	218.4	0	88.646	14075000000	249	1.13157	0.415665	0.2864	0.46266	29.6684	29.4658	29.5436	29.4704	29.1211	29.2272
Color [Black]	O60341;R4GMP9;R4GMQ1	O60341	Lysine-specific histone demethylase 1A	KDM1A			20	20	20	30.2	30.2	30.2	92.902	0	34.264	5512800000	112	3.11419	0.120924	0.443962	0.80993	28.0548	28.1746	28.0918	27.7156	27.6704	27.6034
Color [Black]	O60343;Q5JU47	O60343	TBC1 domain family member 4	TBC1D4			19	19	19	17.9	17.9	17.9	146.56	0	66.966	5150800000	127	2.82271	0	-2.91368	-3.32361	23.4665	24.5759	23.5296	26.7677	26.5795	26.9659
Color [Black]	O60427;A0A0A0MR51;H7C2V0;H0YB97;F5H852;F5GWE3;C9J425;F5H1Q7;F5H0Y2;F5H2H3;F5H5X5;F5H8G5;C9JJB3;F5GYH4	O60427;A0A0A0MR51;H7C2V0	Fatty acid desaturase 1	FADS1			10	10	10	25.2	25.2	25.2	51.964	0	32.506	3497600000	67	1.26968	0.229503	0.421206	0.642435	27.8439	27.8523	27.8596	27.7284	27.3604	27.2034
Color [Black]	O60443;H7C3W1;H7BZJ0;H7C147	O60443	Non-syndromic hearing impairment protein 5	DFNA5			9	9	9	28.8	28.8	28.8	54.554	0	22.096	4190900000	51	0.807437	0.13911	-0.701756	-0.778006	27.0788	25.8849	25.8675	26.9789	27.0302	26.9273
Color [Black]	O60502;H7C3X0	O60502	Protein O-GlcNAcase	MGEA5			26	26	26	35.9	35.9	35.9	102.91	0	66.224	17566000000	225	1.95063	0.116377	-0.503136	-0.820858	28.0927	28.0967	27.8566	28.5647	28.3621	28.6285
Color [Black]	O60506;F6UXX1	O60506	Heterogeneous nuclear ribonucleoprotein Q	SYNCRIP			36	36	7	58.3	58.3	15.7	69.602	0	323.31	67224000000	387	4.07526	0	-1.77886	-2.91843	28.0561	28.1593	27.9242	29.9665	29.8395	29.6702
Color [Black]	O60547	O60547	GDP-mannose 4,6 dehydratase	GMDS			9	9	9	31.2	31.2	31.2	41.949	0	22.574	4171800000	88	0.165829	0.81102	-0.129016	-0.162661	25.2617	25.846	25.3536	25.8357	25.857	25.1557
Color [Black]	O60563	O60563	Cyclin-T1	CCNT1			16	16	16	26.7	26.7	26.7	80.684	0	98.478	11247000000	228	0.185946	0.785749	0.145486	0.182151	28.6831	28.2988	29.2158	28.5419	28.8423	28.377
Color [Black]	O60566;H0YMK5;H0YN44;H3BTB9	O60566	Mitotic checkpoint serine/threonine-protein kinase BUB1 beta	BUB1B			24	24	24	30.1	30.1	30.1	119.54	0	66.854	6075700000	131	2.02897	0.00191232	-1.44381	-1.78771	25.5428	25.4704	24.7596	26.4249	26.6415	27.0378
Color [Black]	O60573;C9JEL3;B9A044;B8ZZ50;B8ZZL3;B4E1E4	O60573;C9JEL3;B9A044;B8ZZ50;B8ZZL3	Eukaryotic translation initiation factor 4E type 2	EIF4E2			11	11	7	54.7	54.7	29.8	28.362	0	21.871	9424900000	127	1.00431	0.252572	-0.435209	-0.618807	27.2502	27.0949	27.6702	27.9307	27.5651	27.8251
Color [Black]	O60664;K7ERZ3;K7EL96;K7ER39	O60664;K7ERZ3	Perilipin-3	PLIN3			26	26	26	68	68	68	47.074	0	213.85	52959000000	389	4.73098	0	-6.44554	-8.35805	22.4557	23.0408	23.2052	29.1935	29.6414	29.2034
Color [Black]	O60678;A0A0A0MSN7	O60678;A0A0A0MSN7	Protein arginine N-methyltransferase 3	PRMT3			10	10	10	22.2	22.2	22.2	59.875	0	23.318	5291400000	85	0.811199	0.522055	-0.243381	-0.38098	26.4882	26.4914	26.567	27.0306	26.601	26.6451
Color [Black]	O60701;E7ER95;E7ER83;E7ETF4;E7EV97;D6RHF4;E9PBD2	O60701	UDP-glucose 6-dehydrogenase	UGDH			14	14	14	33.2	33.2	33.2	55.023	0	28.721	5407800000	117	1.3954	0.12931	0.541854	0.795599	28.304	28.4171	28.148	27.8727	27.947	27.4239
Color [Black]	O60749;D6RC15	O60749	Sorting nexin-2	SNX2			14	14	12	31.2	31.2	27.2	58.47	0	77.173	6603000000	127	0.127743	0.926631	0.0426712	0.0685467	27.7412	27.7726	28.1135	27.8439	27.7797	27.8757
Color [Black]	O60763	O60763	General vesicular transport factor p115	USO1			19	19	19	26.3	26.3	26.3	107.89	0	90.55	11333000000	176	2.22639	0.00770487	-0.997075	-1.45171	26.9767	27.2389	26.8032	27.7983	28.2642	27.9475
Color [Black]	U3KQK0;Q99880;Q99879;Q99877;Q93079;Q5QNW6;P62807;P58876;P57053;O60814;Q96A08	U3KQK0;Q99880;Q99879;Q99877;Q93079;Q5QNW6;P62807;P58876;P57053;O60814;Q96A08	Histone H2B;Histone H2B type 1-L;Histone H2B type 1-M;Histone H2B type 1-N;Histone H2B type 1-H;Histone H2B type 2-F;Histone H2B type 1-C/E/F/G/I;Histone H2B type 1-D;Histone H2B type F-S;Histone H2B type 1-K;Histone H2B type 1-A	HIST1H2BN;HIST1H2BL;HIST1H2BM;HIST1H2BH;HIST2H2BF;HIST1H2BC;HIST1H2BD;H2BFS;HIST1H2BK;HIST1H2BA			8	8	3	34.3	34.3	7.2	18.804	0	36.809	19371000000	94	0.537427	0.444887	0.344376	0.439977	28.8166	29.0409	29.051	28.2232	28.5082	29.144
Color [Black]	O60884;A0A087WT48	O60884	DnaJ homolog subfamily A member 2	DNAJA2			11	11	11	29.4	29.4	29.4	45.745	0	45.381	6038500000	81	0.344828	0.817368	-0.0965163	-0.156692	26.4511	26.7585	26.7847	26.6749	26.7861	26.8229
Color [Black]	O60934;A0A0C4DG07;E2QRP0;E5RGU1;A0A087X1V5	O60934;A0A0C4DG07	Nibrin	NBN			8	8	8	12.7	12.7	12.7	84.958	0	14.189	2213900000	34	4.05125	0	-2.05258	-3.26761	23.6439	24.0252	23.9975	25.8678	25.9763	25.9803
Color [Black]	O75083;D6RD66	O75083;D6RD66	WD repeat-containing protein 1	WDR1			16	16	16	36	36	36	66.193	0	35.033	9715400000	83	1.3344	0.0207464	-1.08041	-1.22938	25.8267	26.8035	25.8071	26.9317	27.5757	27.1712
Color [Black]	O75116;E9PF63;Q14DU5;D6REE7;C9JFJ0	O75116;E9PF63;Q14DU5	Rho-associated protein kinase 2	ROCK2			37	37	32	28.6	28.6	25.4	160.9	0	91.013	12207000000	158	2.65027	0	-2.13348	-2.64553	25.6618	25.2181	25.2053	28.0178	27.3307	27.1371
Color [Black]	O75131;A0A087WYQ3;E5RHZ0;A0A087WXR6;H0YB26;A0A087WUS8	O75131;A0A087WYQ3	Copine-3	CPNE3			14	14	14	23.1	23.1	23.1	60.13	0	23	7199000000	123	1.36647	0.0024142	-2.0973	-1.72348	25.5716	26.2368	23.9998	27.6299	27.6479	26.8224
Color [Black]	O75146;H0YH66	O75146	Huntingtin-interacting protein 1-related protein	HIP1R			21	21	21	23.9	23.9	23.9	119.39	0	56.975	8113600000	136	0.0655574	0.917394	0.0645161	0.0765474	27.6319	27.4057	27.83	27.2489	27.2269	28.1982
Color [Black]	O75165;H0Y8Q2;H0YA63	O75165	DnaJ homolog subfamily C member 13	DNAJC13			43	43	43	26	26	26	254.41	0	107.24	16149000000	223	1.06525	0.0640451	-0.849438	-0.971048	26.2048	27.17	26.7956	28.0555	27.4306	27.2325
Color [Black]	O75170;T1ECW5;A0A0A0MSJ8	O75170;T1ECW5;A0A0A0MSJ8	Serine/threonine-protein phosphatase 6 regulatory subunit 2	PPP6R2			17	17	17	25.1	25.1	25.1	104.94	0	38.957	6036200000	98	2.23531	0	-2.91698	-2.79552	22.8379	23.0327	24.4607	26.5134	26.5733	25.9955
Color [Black]	O75175;H7C148;H7C3F5;H0Y5X7;H7C5J4;A0A0G2JPP0;A0A0G2JN65;A0A087X0F9	O75175	CCR4-NOT transcription complex subunit 3	CNOT3			15	15	15	19.8	19.8	19.8	81.871	0	31.956	4434200000	88	1.828	0	-2.72615	-2.34005	24.0672	22.1002	23.8775	26.3373	25.6308	26.2553
Color [Black]	O75306	O75306	NADH dehydrogenase [ubiquinone] iron-sulfur protein 2, mitochondrial	NDUFS2			7	7	7	20.1	20.1	20.1	52.545	0	9.2289	2139300000	27	0.631019	0.443809	0.32214	0.441309	26.8736	26.2639	26.9729	26.4997	26.3493	26.295
Color [Black]	O75330;E5RIH2;E5RI30	O75330	Hyaluronan mediated motility receptor	HMMR			14	14	14	24.4	24.4	24.4	84.099	0	21.482	4564700000	51	3.92078	0	-2.83204	-4.09953	23.4399	23.1703	23.7316	26.2973	26.444	26.0967
Color [Black]	O75340;A0A024QZ42;H0Y9X3;E7EPW6;A0A087WZ38	O75340;A0A024QZ42	Programmed cell death protein 6	PDCD6			7	7	7	50.8	50.8	50.8	21.868	0	15.007	4764900000	59	0.0637463	0.903494	-0.0815201	-0.0862876	26.3143	26.0435	26.3343	26.5951	26.8829	25.4587
Color [Black]	O75362;Q9BZ31;K7EKT4;O15090	O75362	Zinc finger protein 217	ZNF217			7	7	6	9.1	9.1	8.3	115.27	0	10.911	1049000000	24	0.499978	0.327328	-0.51323	-0.541138	24.2497	24.4652	23.0293	24.3737	24.4924	24.4178
Color [Black]	O75369;E7EN95;A0A0A0MT44;H7C5L4;A0A0C4DGA1	O75369;E7EN95	Filamin-B	FLNB			158	146	143	61	59.3	57.5	278.16	0	323.31	315300000000	2055	3.09183	0	-1.84986	-2.63016	30.5883	30.6195	30.1655	32.5727	32.2591	32.0911
Color [Black]	O75376;A0A088AWL3;E7EVK1;E7EVU5;E7EW50;J3KS51;C9JAP0;J3KS29;J3QKP0;J3KT44	O75376;A0A088AWL3	Nuclear receptor corepressor 1	NCOR1			26	24	24	14.1	13.4	13.4	270.21	0	49.129	7216500000	139	0.546954	0.858313	0.0685895	0.123483	27.9407	27.8391	27.985	27.9096	27.8598	27.7897
Color [Black]	O75382;E9PMK8	O75382	Tripartite motif-containing protein 3	TRIM3			4	4	4	6.3	6.3	6.3	80.829	0	5.2001	346600000	14	0.749016	0.0952747	0.927341	0.867824	24.824	25.4822	24.5695	24.5263	23.0326	24.5347
Color [Black]	O75396;A0A087X1A9	O75396	Vesicle-trafficking protein SEC22b	SEC22B			4	4	4	25.1	25.1	25.1	24.593	0	6.3783	1187700000	28	1.61139	0.00118481	-2.37808	-2.0226	23.587	25.3505	23.1413	26.3851	26.3452	26.4828
Color [Black]	O75400;F5H578	O75400	Pre-mRNA-processing factor 40 homolog A	PRPF40A			19	19	16	22	22	17.2	108.8	0	60.692	9730400000	126	2.75793	0.00200877	-1.23285	-1.85172	26.7512	26.5065	26.8297	28.1256	27.9881	27.6722
Color [Black]	O75410;E7EVI4;E7ET87;H0YAY0;B4E3H6;H0YBT8;E5RFM9;R4GMT7;E5RJU4;E5RJG6	O75410;E7EVI4;E7ET87;H0YAY0;B4E3H6;H0YBT8	Transforming acidic coiled-coil-containing protein 1	TACC1			16	16	14	22.4	22.4	21.4	87.793	0	111.13	8546100000	151	3.12577	0	-4.1026	-4.35581	23.4789	22.1393	22.4279	26.4666	27.0568	26.8305
Color [Black]	O75436;S4R2Y3;S4R3Q6	O75436;S4R2Y3;S4R3Q6	Vacuolar protein sorting-associated protein 26A	VPS26A			4	4	4	17.1	17.1	17.1	38.169	0	6.984	1694000000	28	0.428552	0.450725	0.383352	0.434468	26.0701	25.198	25.8296	25.4846	24.7686	25.6945
Color [Black]	O75477;B0QZ43	O75477;B0QZ43	Erlin-1	ERLIN1			14	14	9	40.5	40.5	28	38.925	0	24.271	5216500000	63	0.160294	0.854489	0.0931238	0.129682	26.8873	26.8301	27.2653	27.0224	27.1156	26.5652
Color [Black]	O75489;E9PS48	O75489	NADH dehydrogenase [ubiquinone] iron-sulfur protein 3, mitochondrial	NDUFS3			4	4	4	15.2	15.2	15.2	30.241	0	6.9806	1526900000	33	0.458513	0.278284	0.664862	0.590573	26.3324	26.3318	26.261	26.5196	25.9785	24.4325
Color [Black]	O75533;H7C341;B4DGZ4;F8WC19	O75533	Splicing factor 3B subunit 1	SF3B1			46	46	46	41.1	41.1	41.1	145.83	0	127.56	10029000000	202	0.228352	0.690991	-0.228409	-0.256157	27.134	27.3855	26.9031	27.7526	27.7178	26.6374
Color [Black]	O75534;E9PLT0;E9PLD4;E9PKN4;E9PNG3	O75534;E9PLT0	Cold shock domain-containing protein E1	CSDE1			31	31	31	38.6	38.6	38.6	88.884	0	238.63	33842000000	335	3.02743	0	-3.12154	-3.64407	26.2803	27.3768	26.3809	29.9294	29.7784	29.6949
Color [Black]	O75569;G5E9Q4;F8WEG8;C9JMM3	O75569	Interferon-inducible double-stranded RNA-dependent protein kinase activator A	PRKRA			9	9	9	39	39	39	34.404	0	18.354	3855100000	58	1.07378	0.259821	-0.415309	-0.609134	26.1711	26.5146	26.2525	26.9705	26.758	26.4556
Color [Black]	O75592;H7C3U4;A0A0C4DGY7	O75592	E3 ubiquitin-protein ligase MYCBP2	MYCBP2			37	37	37	9.7	9.7	9.7	510.08	0	58.728	6532200000	137	0.754705	0.0296687	-1.97489	-1.15989	25.5985	22.1112	25.5237	27.0575	26.2301	25.8704
Color [Black]	O75638	O75638	Cancer/testis antigen 2	CTAG2			5	5	5	25.7	25.7	25.7	21.06	0	18.156	6322000000	55	1.7419	0.013432	-1.0497	-1.36005	26.2314	26.7528	26.3827	27.9028	27.13	27.4832
Color [Black]	O75643;B4E0P5	O75643	U5 small nuclear ribonucleoprotein 200 kDa helicase	SNRNP200			36	36	36	24	24	24	244.5	0	87.665	7750200000	117	1.4376	0.0156484	-1.15105	-1.31958	25.035	25.641	26.0358	26.9872	26.9188	26.259
Color [Black]	O75663	O75663	TIP41-like protein	TIPRL			18	18	18	71.7	71.7	71.7	31.444	0	61.265	22823000000	215	0.876944	0.40534	0.31465	0.471694	29.8582	29.7066	30.0984	29.3443	29.7614	29.6135
Color [Black]	O75746;F8W9J0;H0YFB2;B4DGK6	O75746	Calcium-binding mitochondrial carrier protein Aralar1	SLC25A12			20	13	13	36.4	29.6	29.6	74.761	0	28.871	2207700000	53	0.498097	0.54925	0.265463	0.362308	27.1254	26.8785	27.037	27.063	26.3216	26.8599
Color [Black]	O75794;X6RKY7;X6RF82;X6RA30;H7BZW7	O75794;X6RKY7;X6RF82;X6RA30	Cell division cycle protein 123 homolog	CDC123			5	5	5	14.9	14.9	14.9	39.134	0	8.2537	1550800000	41	0.90011	0.400732	0.315043	0.474991	25.6617	25.4955	26.0407	25.4031	25.3833	25.4663
Color [Black]	O75821;K7ER90;K7EL20;K7ENA8;K7EP16;K7EL60	O75821;K7ER90;K7EL20;K7ENA8	Eukaryotic translation initiation factor 3 subunit G	EIF3G			11	11	11	40.9	40.9	40.9	35.611	0	54.523	13530000000	129	0.209169	0.725247	-0.199579	-0.229532	27.6103	27.6816	26.7767	27.5197	27.9681	27.1796
Color [Black]	O75843;G3V532;G3V2V9;G3V3Z2;H0YJ08	O75843	AP-1 complex subunit gamma-like 2	AP1G2			6	6	5	7.4	7.4	6.2	87.116	0	6.1521	893620000	21	0.128179	0.903803	0.0573737	0.0863778	24.9695	24.9956	25.0442	24.9607	25.2199	24.6566
Color [Black]	O75891;C9IZ36;C9JY00;C9JYZ6	O75891	Cytosolic 10-formyltetrahydrofolate dehydrogenase	ALDH1L1			10	10	9	13.9	13.9	13	98.828	0	37.821	1460800000	36	1.25882	0.0126265	-1.41328	-1.37624	23.9531	25.7234	25.2178	26.389	26.3366	26.4085
Color [Black]	O75915	O75915	PRA1 family protein 3	ARL6IP5			3	3	3	14.4	14.4	14.4	21.614	0	87.436	1403900000	31	0.90483	0.20071	0.522867	0.679367	26.2977	26.6898	25.9713	26.125	25.7214	25.5438
Color [Black]	O75962;E7EWP2;E7EPJ7;F5H228;A0A087X139;H7C0I9;H0Y662;Q5JYJ5;H7BYP9;P10911;O15068	O75962;E7EWP2;E7EPJ7;F5H228	Triple functional domain protein	TRIO			58	58	50	23.2	23.2	20.4	346.9	0	177.94	20602000000	371	2.2203	0	-2.55385	-2.60491	26.557	25.4231	25.4178	28.7431	27.7739	28.5425
Color [Black]	O76003	O76003	Glutaredoxin-3	GLRX3			16	16	16	50.7	50.7	50.7	37.432	0	42.315	8277500000	67	0.980429	0.00989862	-2.23101	-1.42419	23.5775	26.5752	23.3979	26.7972	26.249	27.1975
Color [Black]	O76021;J3QSV6;I3L3U9;I3L3C4;I3L234	O76021;J3QSV6;I3L3U9	Ribosomal L1 domain-containing protein 1	RSL1D1			8	8	8	19	19	19	54.972	0	20.323	1991000000	52	0.0736529	0.874139	-0.108817	-0.106846	24.8224	25.7587	24.7457	24.4833	25.296	25.8741
Color [Black]	O76031	O76031	ATP-dependent Clp protease ATP-binding subunit clpX-like, mitochondrial	CLPX			7	7	7	13.7	13.7	13.7	69.223	0	8.4092	648420000	23	0.359032	0.559418	0.300553	0.35408	25.8248	24.7545	25.2161	25.0497	25.1893	24.6548
Color [Black]	O94776	O94776	Metastasis-associated protein MTA2	MTA2			34	34	29	47.3	47.3	41.8	75.022	0	63.999	15627000000	168	2.54486	0	-2.78878	-3.00673	26.0836	25.1019	26.0253	28.1815	28.3027	29.0929
Color [Black]	O94804;H0YB71	O94804	Serine/threonine-protein kinase 10	STK10			13	12	12	16.7	15.8	15.8	112.13	0	21.366	2899000000	61	1.79553	0.00203556	-1.72819	-1.85607	24.0927	23.6029	25.0682	25.9456	26.0114	25.9914
Color [Black]	O94808;E5RJP4	O94808	Glutamine--fructose-6-phosphate aminotransferase [isomerizing] 2	GFPT2			42	42	35	58.5	58.5	47.5	76.93	0	318.72	53827000000	460	0.167712	0.810587	-0.127899	-0.162366	29.9738	29.966	30.202	30.5045	30.3965	29.6244
Color [Black]	O94826	O94826	Mitochondrial import receptor subunit TOM70	TOMM70A			6	6	6	9.7	9.7	9.7	67.454	0	6.5404	343410000	15	1.69649	0.00187963	-1.95322	-1.9108	24.4238	22.8779	24.2929	26.113	25.5367	25.8046
Color [Black]	O94851;E9PNC3;E9PKI3;E9PKW5;E9PJB0;E9PRE0;E9PL42;E9PP85	O94851	Protein-methionine sulfoxide oxidase MICAL2	MICAL2			16	16	15	17.2	17.2	15.8	126.69	0	33.049	5152300000	87	2.3561	0.0205973	-0.788284	-1.23945	26.3575	26.2699	25.9212	27.002	26.9168	26.9945
Color [Black]	O94903;E5RG77;E5RFX7;H0YBG2;E5RFZ4	O94903;E5RG77;E5RFX7	Proline synthase co-transcribed bacterial homolog protein	PROSC			7	7	7	30.5	30.5	30.5	30.344	0	12.662	2868600000	42	3.60949	0	-2.14931	-3.18981	23.0317	23.2972	23.4145	25.4922	25.5626	25.1365
Color [Black]	O94906	O94906	Pre-mRNA-processing factor 6	PRPF6			21	21	21	25	25	25	106.92	0	36.764	2245400000	58	2.1146	0.106931	0.506076	0.840747	26.5181	26.4266	26.3976	25.9451	25.7746	26.1044
Color [Black]	O94913;E9PKN0;E9PQ01;E9PQF9;E9PNY7	O94913;E9PKN0;E9PQ01	Pre-mRNA cleavage complex 2 protein Pcf11	PCF11			12	12	12	8.5	8.5	8.5	173.05	0	21.408	1778600000	49	0.434608	0.588024	-0.248981	-0.334041	25.8522	25.7598	25.678	25.5675	26.078	26.3916
Color [Black]	O94915;H0Y9X0;F2Z2S2;D6RJI4;D6R9B9	O94915;H0Y9X0;F2Z2S2	Protein furry homolog-like	FRYL			25	25	25	11.6	11.6	11.6	339.59	0	99.704	5875100000	119	0.640246	0.0866946	-1.21152	-0.89483	23.9832	24.5358	23.8992	26.2585	26.1014	23.693
Color [Black]	O94916;J3KRL6	O94916	Nuclear factor of activated T-cells 5	NFAT5			5	5	5	3.9	3.9	3.9	165.76	0	9.0504	1850700000	29	0.68106	0.347773	-0.402455	-0.523615	24.913	25.0552	24.6637	24.8181	25.3788	25.6422
Color [Black]	O94925;H7BZD1	O94925	Glutaminase kidney isoform, mitochondrial	GLS			11	11	11	25.4	25.4	25.4	73.46	0	23.598	4960100000	54	0.680071	0.397785	0.351292	0.478102	27.6742	27.4364	27.7588	27.3243	26.8777	27.6134
Color [Black]	O94964;H0YDM2;X6R3R3	O94964;H0YDM2;X6R3R3	Protein SOGA1;N-terminal form;C-terminal 80 kDa form	SOGA1			32	32	31	27.8	27.8	26.8	159.76	0	62.213	11482000000	151	1.14916	0.00225397	-2.95993	-1.72964	25.9987	22.4034	26.043	27.6767	28.0028	27.6453
Color [Black]	O94973;A0A0G2JS82	O94973;A0A0G2JS82	AP-2 complex subunit alpha-2	AP2A2			12	3	3	16.6	5.8	5.8	103.96	0	13.944	914010000	12	0.319008	0.825602	0.094202	0.151695	24.7571	24.9416	24.9216	24.6199	24.9799	24.7379
Color [Black]	O94992	O94992	Protein HEXIM1	HEXIM1			10	10	10	30.1	30.1	30.1	40.623	0	23.651	7285500000	58	1.96043	0	-3.18917	-2.63308	24.8363	22.7899	24.4588	27.5402	27.5595	26.5529
Color [Black]	O95071;E7EMW7;E7ET84;E5RFK7;H0YBB4;H0YAV7	O95071;E7EMW7	E3 ubiquitin-protein ligase UBR5	UBR5			31	31	31	15.6	15.6	15.6	309.35	0	77.125	3617200000	92	0.806037	0.0773737	-0.984219	-0.924417	23.4462	25.1562	23.5484	25.0005	25.2408	24.8622
Color [Black]	O95140;Q5JXC5	O95140	Mitofusin-2	MFN2			9	9	9	15.6	15.6	15.6	86.401	0	10.69	1217000000	42	0.332087	0.696171	-0.182154	-0.25089	25.686	25.6075	25.9784	26.2788	25.9391	25.6004
Color [Black]	O95163;F5H2T0;H0YDF3	O95163;F5H2T0	Elongator complex protein 1	IKBKAP			18	18	18	19.4	19.4	19.4	150.25	0	24.489	4136600000	62	2.78936	0	-3.00265	-3.35074	22.6961	23.9239	23.7327	26.3116	26.3861	26.663
Color [Black]	O95239;Q2VIQ3;Q5JRK0	O95239	Chromosome-associated kinesin KIF4A	KIF4A			23	23	21	21.3	21.3	19.2	139.88	0	154.88	5790500000	114	2.76562	0	-2.5966	-3.06369	24.3142	25.2099	24.0925	27.1435	27.0205	27.2425
Color [Black]	O95292;E5RK64	O95292;E5RK64	Vesicle-associated membrane protein-associated protein B/C	VAPB			4	3	3	21.8	16.9	16.9	27.228	0	5.724	1020200000	26	0.328935	0.498374	-0.395905	-0.397771	24.3872	23.1319	23.6441	23.4855	24.2364	24.6291
Color [Black]	O95336;M0R261;M0R0U3;M0R1L2	O95336;M0R261;M0R0U3	6-phosphogluconolactonase	PGLS			8	8	8	51.2	51.2	51.2	27.547	0	15.386	1880900000	35	1.39207	0.00376252	-1.84789	-1.65124	22.3864	24.2344	24.104	25.4423	25.7059	25.1202
Color [Black]	O95340	O95340	Bifunctional 3-phosphoadenosine 5-phosphosulfate synthase 2;Sulfate adenylyltransferase;Adenylyl-sulfate kinase	PAPSS2			12	12	12	24.8	24.8	24.8	69.5	0	36.196	7597400000	102	0.800405	0.200429	0.55985	0.680033	28.4415	28.8089	28.653	27.4654	28.3444	28.4139
Color [Black]	O95347;A0A0C4DGE5;Q5T821	O95347	Structural maintenance of chromosomes protein 2	SMC2			61	61	61	51.7	51.7	51.7	135.65	0	244.18	41752000000	522	2.3748	0.0663008	-0.57523	-0.961805	28.803	28.9453	28.8164	29.572	29.4462	29.2721
Color [Black]	O95352;C9J415;C9JFF4;H7C2R3;H7BZ92;C9JE55;H7C2J8;C9JNU2;C9JKA3;C9JGL2;F8WDY9;H7C059	O95352	Ubiquitin-like modifier-activating enzyme ATG7	ATG7			21	21	21	35.1	35.1	35.1	77.959	0	48.956	11048000000	156	1.16899	0.448049	-0.264837	-0.436645	27.7076	27.5908	27.77	28.1213	27.8011	27.9406
Color [Black]	O95373;E9PLB2	O95373	Importin-7	IPO7			21	21	21	20.8	20.8	20.8	119.52	0	109.8	19755000000	160	2.12793	0.00302476	-1.26341	-1.67944	28.0344	28.0355	28.0925	29.7915	29.2267	28.9345
Color [Black]	O95394;J3KN95;A0A087WT27;D6RCD1;D6RC77;D6RCQ8;D6RF77;H0Y8I3;H0Y987;D6RIS6	O95394;J3KN95;A0A087WT27	Phosphoacetylglucosamine mutase	PGM3			11	11	11	28.4	28.4	28.4	59.851	0	22.003	3813100000	57	1.02923	0.488727	-0.249302	-0.406203	26.8303	26.8997	26.5375	26.9955	26.9676	27.0522
Color [Black]	O95405	O95405	Zinc finger FYVE domain-containing protein 9	ZFYVE9			9	9	9	8.4	8.4	8.4	156.4	0	67.28	1962500000	58	3.44135	0	-1.92927	-2.8698	23.5451	23.5368	23.0359	25.2552	25.3737	25.2767
Color [Black]	O95453;H3BRK1;F5H1Z4	O95453	Poly(A)-specific ribonuclease PARN	PARN			13	13	13	25.2	25.2	25.2	73.45	0	40.027	2657400000	57	1.86912	0.00204009	-1.66514	-1.86065	24.9163	24.7835	24.692	25.6842	26.8213	26.8818
Color [Black]	O95466;K7EJE6;A0A0A0MR62;K7EK60	O95466	Formin-like protein 1	FMNL1			11	11	9	10.5	10.5	9.6	121.85	0	12.491	1739800000	42	1.27628	0.0706148	-0.721322	-0.942789	24.0807	24.0793	23.4119	24.3249	24.5882	24.8228
Color [Black]	O95478;A0A0A0MQZ6;H0YAI9	O95478;A0A0A0MQZ6	Ribosome biogenesis protein NSA2 homolog	NSA2			5	5	5	20	20	20	30.065	0	7.5675	1765300000	20	0.909643	0.195363	0.53181	0.688078	26.5348	25.8519	26.4224	26.0085	25.7881	25.4171
Color [Black]	O95486;H0Y9J6	O95486	Protein transport protein Sec24A	SEC24A			23	20	20	25.6	24.1	24.1	119.75	0	57.183	15850000000	147	0.029868	0.974519	-0.0170981	-0.0246858	28.4903	28.237	28.6334	28.7493	28.4445	28.2182
Color [Black]	O95487	O95487	Protein transport protein Sec24B	SEC24B			30	30	27	27.1	27.1	25.7	137.42	0	184.45	39290000000	355	2.45739	0.0879207	0.519076	0.888787	30.5149	30.4127	30.4651	30.0958	29.8306	29.909
Color [Black]	O95613	O95613	Pericentrin	PCNT			11	11	11	4.1	4.1	4.1	378.03	0	12.546	3272600000	28	3.53927	0	-3.33398	-4.26895	22.5562	22.4277	22.9883	26.0882	25.5641	26.3219
Color [Black]	O95671	O95671	N-acetylserotonin O-methyltransferase-like protein	ASMTL			14	14	14	28.8	28.8	28.8	68.856	0	33.629	4606500000	109	0.441968	0.825789	-0.0886873	-0.151305	27.0293	27.1282	27.0605	27.2498	27.2348	26.9995
Color [Black]	O95714;A0A0J9YVP0;A0A0J9YXQ8;H3BUQ1;A0A0G2JPS8;Q9BVR0	O95714;A0A0J9YVP0	E3 ubiquitin-protein ligase HERC2	HERC2			25	25	25	6.9	6.9	6.9	527.22	0	61.85	5017500000	139	1.30818	0.00915445	-1.47673	-1.43538	24.5406	23.7319	25.5277	26.0806	26.2482	25.9015
Color [Black]	O95758;X6R242	O95758	Polypyrimidine tract-binding protein 3	PTBP3			12	8	8	25.9	22.3	22.3	59.689	0	39.338	4994900000	69	0.410109	0.547423	0.292303	0.364135	27.7512	27.8303	28.157	27.0686	27.8843	27.9088
Color [Black]	O95782;A0A0G2JQM1;E9PR62;M0R2D9;E9PPY8;A0A0G2JS17;A0A0G2JQT9;H0YDE9;H0YEG0;A0A0G2JRF9;A0A0G2JQA4;E9PPZ3;E9PS94;E9PQP4	O95782	AP-2 complex subunit alpha-1	AP2A1			29	29	20	37.1	37.1	26.6	107.54	0	80.874	15543000000	194	3.08323	0.0551368	0.569176	1.01118	29.635	29.7522	29.6499	29.1989	29.0223	29.1084
Color [Black]	O95793;Q5JW30;A0A087X1A5;Q5JW28;F6UDC6	O95793;Q5JW30;A0A087X1A5	Double-stranded RNA-binding protein Staufen homolog 1	STAU1			24	24	21	36.4	36.4	33.4	63.182	0	95.023	12115000000	125	1.46446	0.00195309	-2.12638	-1.81156	25.517	23.8008	23.4081	26.1131	26.731	26.2609
Color [Black]	O95816	O95816	BAG family molecular chaperone regulator 2	BAG2			18	18	18	79.1	79.1	79.1	23.772	0	119.76	47332000000	224	1.75053	0.0317253	-0.807575	-1.14088	28.6943	28.1716	28.6236	29.4872	29.3675	29.0575
Color [Black]	O95817	O95817	BAG family molecular chaperone regulator 3	BAG3			24	24	12	61.6	61.6	25.6	61.594	0	79.229	26078000000	313	1.57169	0.20934	0.415003	0.667862	29.2396	29.4266	29.4031	28.7662	29.133	28.9251
Color [Black]	O95819;A0A0D9SEY1;E7ENQ1;H7C360;G3XAA2;G5E948;E7EN19;E7EX83;A0A0D9SG62;C9J840;H7C0P6;Q9UKE5;C9J338;H7C3Z6;E7ETN6;I3L1U1;I3L203	O95819;A0A0D9SEY1;E7ENQ1;H7C360;G3XAA2;G5E948;E7EN19;E7EX83;A0A0D9SG62;C9J840;H7C0P6	Mitogen-activated protein kinase kinase kinase kinase 4	MAP4K4			42	42	27	34.9	34.9	26.8	142.1	0	111.65	23491000000	348	2.62813	0.120921	0.459164	0.810017	29.5952	29.6874	29.719	29.1315	29.1765	29.3162
Color [Black]	O95835	O95835	Serine/threonine-protein kinase LATS1	LATS1			3	3	3	3.1	3.1	3.1	126.87	0	6.3559	1145100000	19	1.25181	0.0668381	-0.749428	-0.959531	24.273	23.6618	23.7491	25.0113	24.2975	24.6233
Color [Black]	O95983;K7EIE8;A0A087WT34;A0A087X1H1;A0A0A0MTS6;A0A087WZ12;J3KSA7	O95983;K7EIE8;A0A087WT34;A0A087X1H1;A0A0A0MTS6	Methyl-CpG-binding domain protein 3	MBD3			11	11	10	38.8	38.8	34.7	32.844	0	26.933	3653200000	55	3.34859	0	-3.82584	-4.44406	22.1936	22.8278	23.299	26.5945	26.3137	26.8898
Color [Black]	O96008;K7EKG4;K7EJ57	O96008;K7EKG4;K7EJ57	Mitochondrial import receptor subunit TOM40 homolog	TOMM40			8	8	8	35.5	35.5	35.5	37.893	0	55.203	5610600000	93	0.477656	0.4507	0.359428	0.434812	28.1153	28.1696	28.2185	28.3798	27.792	27.2534
Color [Black]	O96011;H7C3V6	O96011	Peroxisomal membrane protein 11B	PEX11B			7	7	7	28.2	28.2	28.2	28.431	0	9.6586	685570000	20	0.991926	0.116085	0.672511	0.822219	25.3459	25.3998	25.2202	25.2227	24.1431	24.5826
Color [Black]	O96019;H7C5S0;C9JQT2;O94805	O96019	Actin-like protein 6A	ACTL6A			11	11	11	37.1	37.1	37.1	47.46	0	50.401	8180900000	92	2.24917	0.00937867	-0.972307	-1.43082	26.419	26.697	26.7989	27.5735	27.868	27.3903
Color [Black]	P00338;F5GYU2;F5GXY2;F5GXH2;F5H5J4;F5H6W8;F5GZQ4;F5H8H6;F5GXC7;F5GWW2;F5GXU1;F5H5G7;F5H155;A0A087WUM2;G3XAP5;F5H245;Q6ZMR3;P07864	P00338	L-lactate dehydrogenase A chain	LDHA			20	20	18	69.9	69.9	62.3	36.688	0	92.144	45126000000	272	1.20081	0.235041	0.424325	0.637044	29.4484	29.5407	29.496	28.8085	29.0313	29.3723
Color [Black]	P00374;B4DM58;C9JJ68;Q86XF0	P00374;B4DM58	Dihydrofolate reductase	DHFR			10	10	10	50.3	50.3	50.3	21.452	0	21.765	9145900000	91	0.600472	0.538622	0.255998	0.370551	28.7234	28.7649	28.9248	28.8973	28.4554	28.2924
Color [Black]	P00390;E5RI06;H0YC68	P00390	Glutathione reductase, mitochondrial	GSR			13	13	13	29.1	29.1	29.1	56.256	0	29.896	7453300000	98	2.83432	0	-2.82421	-3.27433	24.0011	23.8574	22.9827	26.2082	26.7783	26.3273
Color [Black]	P00403	P00403	Cytochrome c oxidase subunit 2	MT-CO2			5	5	5	19.4	19.4	19.4	25.565	0	28.586	4418600000	41	0.0838618	0.934582	0.0419648	0.0619709	27.3439	27.5177	27.868	27.3995	27.5061	27.6981
Color [Black]	P00533;E9PFD7;Q504U8;C9JYS6;H3BLT0	P00533;E9PFD7;Q504U8	Epidermal growth factor receptor;Receptor protein-tyrosine kinase	EGFR			20	20	19	21.1	21.1	20.1	134.28	0	43.991	9847800000	169	3.09158	0	-2.82887	-3.48822	23.6683	23.8663	23.6622	26.8131	26.9137	25.9566
Color [Black]	P02545;H0YAB0;A0A0C4DGC5;REV__Q5VX52	P02545	Prelamin-A/C;Lamin-A/C	LMNA			83	83	4	84.6	84.6	13.7	74.139	0	323.31	257250000000	1310	0.830619	0.664412	-0.164804	-0.278387	32.601	32.6129	32.5928	32.8409	32.8756	32.5845
Color [Black]	P04049;H7C155;A0A0B4J1W9;H7C4S5	P04049;H7C155	RAF proto-oncogene serine/threonine-protein kinase	RAF1			10	10	6	21	21	13.9	73.051	0	20.661	3727100000	61	0.893337	0.255988	-0.453147	-0.61528	26.5434	26.4977	26.6852	26.9751	27.4504	26.6603
Color [Black]	P04075;J3KPS3;H3BQN4;H3BUH7;H3BPS8;H3BR04;H3BMQ8;H3BU78;H3BR68;A0A087WXX2;P05062	P04075;J3KPS3;H3BQN4;H3BUH7;H3BPS8	Fructose-bisphosphate aldolase A;Fructose-bisphosphate aldolase	ALDOA			37	37	34	85.2	85.2	73.1	39.42	0	195.57	126200000000	441	3.61404	0	-1.83483	-2.83162	29.0773	28.9877	28.855	30.9005	30.9783	30.5457
Color [Black]	P04083;Q5T3N1;Q5T3N0	P04083;Q5T3N1	Annexin A1;Annexin	ANXA1			26	26	26	65.9	65.9	65.9	38.714	0	258.76	41277000000	284	3.44929	0.00211547	-1.14831	-1.90732	27.9819	28.1201	28.1992	29.0899	29.3429	29.3134
Color [Black]	P04150;D6RDA9;Q3MSN4;B0ZBF8;B0ZBF6;P08235	P04150	Glucocorticoid receptor	NR3C1			19	19	19	29.9	29.9	29.9	85.658	0	112.94	6964900000	142	1.8445	0.00305385	-1.42552	-1.68936	25.2416	26.2275	25.4215	27.153	27.2752	26.7389
Color [Black]	P04406;E7EUT5;O14556	P04406;E7EUT5	Glyceraldehyde-3-phosphate dehydrogenase	GAPDH			34	34	34	83.3	83.3	83.3	36.053	0	323.31	296350000000	855	1.47975	0.278032	0.361968	0.590124	33.6225	33.852	33.7985	33.5724	33.2802	33.3346
Color [Black]	P04843;B7Z4L4;F8WF32	P04843;B7Z4L4	Dolichyl-diphosphooligosaccharide--protein glycosyltransferase subunit 1	RPN1			29	29	29	56	56	56	68.569	0	67.06	16964000000	223	1.90471	0.116465	-0.506446	-0.820488	28.4242	28.8038	28.7223	29.185	29.1159	29.1688
Color [Black]	P04844;Q5JYR7;Q5JYR4;F2Z3K5;Q5JYR3;H0Y5M1	P04844	Dolichyl-diphosphooligosaccharide--protein glycosyltransferase subunit 2	RPN2			21	21	21	46	46	46	69.283	0	255.4	27054000000	236	2.81249	0.066995	0.54642	0.956823	30.5762	30.5368	30.5008	29.8734	30.1077	29.9935
Color [Black]	P04899;P63096;F8WE78;P11488;P09471;P19087;A0A087WTB6;A2A2R6;Q5JWD1;H0Y7E8;H3BTM2;A0A087WZE5;C9JPP4;P38405	P04899;P63096	Guanine nucleotide-binding protein G(i) subunit alpha-2;Guanine nucleotide-binding protein G(i) subunit alpha-1	GNAI2;GNAI1			14	14	9	42.8	42.8	32.1	40.45	0	87.668	13109000000	133	0.957086	0.133331	-0.642182	-0.788812	27.4655	28.3583	27.4604	28.2169	28.5485	28.4453
Color [Black]	P05023;M0R116;A0A0A0MT26;P13637;B1AKY9;P50993;H0Y7C1;Q13733;Q5TC01;P20648;Q5TC02;Q5TC05;M0QXF2;P54707;E9PRA5	P05023	Sodium/potassium-transporting ATPase subunit alpha-1	ATP1A1			25	25	25	30.5	30.5	30.5	112.89	0	63.028	16097000000	181	2.78442	0.183878	-0.387681	-0.703216	28.1149	28.166	28.194	28.6369	28.5096	28.4914
Color [Black]	P05121	P05121	Plasminogen activator inhibitor 1	SERPINE1			9	9	9	24.9	24.9	24.9	45.059	0	14.469	2323700000	44	0.825602	0.374316	0.35016	0.502707	27.1006	26.9131	27.1341	26.9606	26.3438	26.7929
Color [Black]	P05141	P05141	ADP/ATP translocase 2;ADP/ATP translocase 2, N-terminally processed	SLC25A5			36	13	13	65.1	35.9	35.9	32.852	0	36.618	39646000000	147	0.874744	0.111695	0.743213	0.829914	31.2814	31.2083	31.1192	30.9901	30.6964	29.6928
Color [Black]	P05165;A0A1B0GU58;A0A1B0GWI4;A0A1B0GUX9;A0A1B0GWA1;H0Y5U0;Q5JTW6;A0A1B0GTR1;Q5JVH2	P05165;A0A1B0GU58;A0A1B0GWI4;A0A1B0GUX9;A0A1B0GWA1	Propionyl-CoA carboxylase alpha chain, mitochondrial	PCCA			43	43	43	55.1	55.1	55.1	80.058	0	144.14	67149000000	607	1.71561	0.19212	0.422914	0.691544	31.9294	31.7656	31.738	31.4334	31.5239	31.2071
Color [Black]	P05198;H0YJS4;G3V4T5	P05198;H0YJS4;G3V4T5	Eukaryotic translation initiation factor 2 subunit 1	EIF2S1			11	11	11	41	41	41	36.112	0	33.79	8850700000	111	0.982213	0.217272	0.479804	0.658197	27.9773	28.3793	27.7296	27.4483	27.8046	27.3939
Color [Black]	P05556;C9JPK5;Q5T3E6;E9PLR6;E7EUI6;E7EQW5;H7C4N8;E7ERX5	P05556	Integrin beta-1	ITGB1			15	15	15	17.9	17.9	17.9	88.414	0	44.007	17289000000	109	0.936008	0.10153	-0.743144	-0.852979	25.5161	24.611	25.2876	26.3647	25.7691	25.5104
Color [Black]	P05783;CON__H-INV:HIT000015463;CON__A2AB72;CON__O76013;O76013	P05783	Keratin, type I cytoskeletal 18	KRT18			59	59	8	87.7	87.7	10.5	48.057	0	323.31	403490000000	1175	0.876242	0.377063	-0.339878	-0.499385	33.5902	33.4664	33.9141	34.1998	33.7792	34.0113
Color [Black]	P06400	P06400	Retinoblastoma-associated protein	RB1			14	14	14	19.7	19.7	19.7	106.16	0	25.253	4322500000	92	0.661926	0.147354	-0.795383	-0.761566	26.7482	25.5939	25.4214	26.4023	26.3308	27.4165
Color [Black]	P06493;A0A024QZP7;A0A087WZZ9;E5RIU6;K7ELV5;H0YAZ9;E7EUK8;O94921	P06493;A0A024QZP7;A0A087WZZ9;E5RIU6	Cyclin-dependent kinase 1	CDK1;CDC2			22	22	20	62.3	62.3	59.6	34.095	0	58.222	31150000000	246	0.915611	0.413058	0.305132	0.465411	30.2876	30.1143	30.4948	29.9239	30.2096	29.8478
Color [Black]	P06576;H0YH81;F8W079;F8W0P7;H0YI37	P06576;H0YH81;F8W079	ATP synthase subunit beta, mitochondrial;ATP synthase subunit beta	ATP5B			18	18	18	52.6	52.6	52.6	56.559	0	87.774	13298000000	221	2.47646	0.192244	0.389121	0.692086	29.4627	29.3515	29.4334	28.9256	29.1025	29.0521
Color [Black]	R4GN98;P06703	R4GN98;P06703	Protein S100;Protein S100-A6	S100A6			2	2	2	17.6	17.6	17.6	9.681	0.0062594	1.9814	2521200000	9	0.480356	0.147316	-1.22479	-0.761852	26.3318	26.3527	23.1609	27.1366	26.287	26.0962
Color [Black]	P06733;K7EM90;F5H1C3;E5RI09;E5RG95;K7EPM1;K7EKN2;E5RGZ4;F5H0C8;P13929;P09104	P06733;K7EM90	Alpha-enolase;Enolase	ENO1			25	25	25	74	74	74	47.168	0	114.67	24698000000	239	1.6266	0.268458	-0.361027	-0.600245	29.5243	29.3457	29.6038	29.9805	29.8213	29.7551
Color [Black]	P06737;E9PK47	P06737;E9PK47	Glycogen phosphorylase, liver form;Alpha-1,4 glucan phosphorylase	PYGL			49	49	37	59.3	59.3	48.9	97.147	0	239.92	58294000000	713	1.26689	0.453215	0.25703	0.431844	31.1281	31.1371	31.3067	31.0064	31.0116	30.7828
Color [Black]	P06748;E5RI98;E5RGW4	P06748	Nucleophosmin	NPM1			21	21	21	55.1	55.1	55.1	32.575	0	310.01	63778000000	304	3.12428	0	-1.79199	-2.58518	29.6074	29.0136	29.4999	31.0985	31.107	31.2913
Color [Black]	P07195;A8MW50;C9J7H8;F5H793	P07195;A8MW50	L-lactate dehydrogenase B chain;L-lactate dehydrogenase	LDHB			16	14	14	43.1	35.6	35.6	36.638	0	39.214	25491000000	183	0.0139694	0.993578	-0.00261116	-0.00464747	28.335	28.3364	28.3768	28.4544	28.3561	28.2456
Color [Black]	P07237;H7BZ94;I3L312;H0Y3Z3;I3L3U6;I3L398;I3L0S0;I3NI03;I3L514;I3L4M2;I3L3P5;I3L1Y5	P07237;H7BZ94	Protein disulfide-isomerase	P4HB			21	21	21	43.5	43.5	43.5	57.116	0	69.285	7951800000	76	0.780168	0.224382	-0.526174	-0.648821	23.251	23.3479	23.8123	23.5321	24.4245	24.0332
Color [Black]	P07355;H0YN42;A6NMY6;H0YMD0;H0YMU9;H0YM50;H0YKS4;H0YNP5;H0YN28;H0YL33;H0YMM1;H0YKZ7;H0YLV6;H0YMT9;H0YKX9;H0YMW4;H0YNA0;H0YKL9;H0YN52;H0YKV8;H0YMD9;H0YLE2;H0YKN4;H0YNB8	P07355;H0YN42;A6NMY6;H0YMD0;H0YMU9;H0YM50;H0YKS4;H0YNP5;H0YN28;H0YL33	Annexin A2;Annexin;Putative annexin A2-like protein	ANXA2;ANXA2P2			54	54	54	91.7	91.7	91.7	38.604	0	323.31	388020000000	776	2.21315	0.00191632	-1.3539	-1.79122	30.7549	31.2251	30.4307	32.2639	32.2725	31.936
Color [Black]	P07384;E9PRM1;E9PLX0;E9PJJ3;E9PLC9;E9PMC6;E9PJA6;E9PSA6;E9PQB3;E9PL37;E9PIA9	P07384	Calpain-1 catalytic subunit	CAPN1			20	20	20	33.3	33.3	33.3	81.889	0	31.545	10091000000	159	1.65075	0.273851	0.35608	0.595101	28.4972	28.6747	28.3954	28.2	28.24	28.059
Color [Black]	Q5JP53;P07437;Q5ST81	Q5JP53;P07437;Q5ST81	Tubulin beta chain	TUBB			38	7	6	67.8	21.4	17.8	47.766	0	323.31	178870000000	281	1.90117	0.0896982	0.556089	0.884012	33.0229	33.4361	33.1991	32.7513	32.5853	32.6532
Color [Black]	P07737;K7EJ44;I3L3D5;CON__P02584	P07737;K7EJ44	Profilin-1	PFN1			15	15	15	75	75	75	15.054	0	53.232	44141000000	155	0.173137	0.70978	-0.258209	-0.242521	26.4204	28.0898	26.4356	27.0276	27.3926	27.3002
Color [Black]	P07814;V9GYZ6;V9GZ76	P07814;V9GYZ6	Bifunctional glutamate/proline--tRNA ligase;Glutamate--tRNA ligase;Proline--tRNA ligase	EPRS			109	109	109	63.8	63.8	63.8	170.59	0	323.31	235660000000	1516	1.47425	0.382407	-0.291987	-0.493357	31.9081	31.7937	31.9401	32.3094	32.1774	32.0311
Color [Black]	P07858;R4GMQ5;E9PR54;E9PJ67;E9PCB3;E9PKQ7;E9PNL5;E9PHZ5;E9PLY3;E9PSG5;E9PQM1;E9PS78	P07858	Cathepsin B;Cathepsin B light chain;Cathepsin B heavy chain	CTSB			12	12	12	32.4	32.4	32.4	37.821	0	61.738	45968000000	242	0.0979732	0.945722	-0.0325572	-0.0525913	30.7764	30.8887	30.8953	31.0044	30.9928	30.6608
Color [Black]	P07900;G3V2J8;Q14568;Q58FG1	P07900	Heat shock protein HSP 90-alpha	HSP90AA1			35	23	20	39.8	24.5	23.2	84.659	0	103.87	31458000000	253	2.12498	0.146962	-0.450076	-0.762782	28.5339	28.7482	28.4526	29.0006	29.0217	29.0626
Color [Black]	P07954	P07954	Fumarate hydratase, mitochondrial	FH			9	9	9	26.1	26.1	26.1	54.636	0	14.81	1366800000	35	1.31701	0.0562684	0.781886	1.00499	26.5121	26.5113	25.7794	25.6604	25.2244	25.5723
Color [Black]	P08133;E5RK69;E7EMC6;E5RJF5;E5RK63;E5RI05;E5RFF0;H0YC77;E5RIU8;E5RJR0	P08133;E5RK69;E7EMC6	Annexin A6;Annexin	ANXA6			28	28	28	45.2	45.2	45.2	75.872	0	82.892	12334000000	139	1.65376	0.0946258	-0.573076	-0.871004	22.8501	23.0711	23.172	23.5931	23.8279	23.3914
Color [Black]	P08237;F8VP00;F8VX13;F8VNX2;F8VZQ1;F8W1J8;F8VSF7;F8VW30;F8VSL1;F8VUB8;F8VYK8;F8VTQ3;F8VZI0;F8VVE3;H0YHB8	P08237	ATP-dependent 6-phosphofructokinase, muscle type	PFKM			17	13	13	28.5	23.8	23.8	85.182	0	27.838	3487600000	78	0.25426	0.859609	0.0752004	0.12179	26.734	26.9347	26.5795	26.5653	26.7563	26.7009
Color [Black]	P08238;Q58FF7;Q58FF6;F8W026;Q96GW1	P08238	Heat shock protein HSP 90-beta	HSP90AB1			49	49	32	49.6	49.6	36	83.263	0	209.08	145240000000	654	0.68018	0.761914	0.115589	0.200246	31.5359	31.6512	31.5842	31.5005	31.5805	31.3435
Color [Black]	P08240	P08240	Signal recognition particle receptor subunit alpha	SRPR			29	29	29	48	48	48	69.81	0	63.169	18771000000	211	2.7082	0.0691708	-0.544971	-0.946879	27.9779	28.1281	28.1048	28.5204	28.7246	28.6007
Color [Black]	P08559;Q5JPU3;Q5JPU0;Q5JPT9;Q5JPU1;Q5JPU2	P08559	Pyruvate dehydrogenase E1 component subunit alpha, somatic form, mitochondrial	PDHA1			26	26	21	54.6	54.6	42.3	43.295	0	54.397	16027000000	196	1.05549	0.106821	0.673096	0.841742	29.8146	29.8706	29.8527	28.6017	29.304	29.6129
Color [Black]	P08621;M0QYR1;M0QX04	P08621;M0QYR1	U1 small nuclear ribonucleoprotein 70 kDa	SNRNP70			10	10	10	24	24	24	51.556	0	95.959	2480800000	36	0.159412	0.786001	-0.159627	-0.182289	23.7564	24.4062	24.4507	24.5954	24.7303	23.7665
Color [Black]	P08651;B1AKN6;B1AKN7;B1AKN5;B1AKN8;Q12857;S4R308;K7ESG9;K7EKH0;U3KPY9;K7EJB0;S4R3K4;A0A087WXP2;Q5W0Y9;C9JWJ8	P08651	Nuclear factor 1 C-type	NFIC			5	5	4	17.5	17.5	15.4	55.674	0	17.336	2731700000	37	0.781532	0.13915	-0.719974	-0.778491	25.8139	25.3363	25.4734	26.6264	26.6956	25.4613
Color [Black]	P08670;B0YJC4;B0YJC5;A0A1B0GUA0;Q5JVS8;A0A1B0GTT5;A0A1B0GVG8;H7C5W5;P41219;B4DIR1;K7ELP4;F8W835;K7EKH9;CON__Q8N1N4-2;CON__Q7RTT2;E7EMV2;E7ESP9;Q16352;Q8N1N4;P07197;K7EKH6;P07196	P08670;B0YJC4	Vimentin	VIM			86	86	77	95.1	95.1	92.5	53.651	0	323.31	1865800000000	2501	1.56138	0.117793	-0.538367	-0.817353	35.3228	35.0438	35.4092	35.8415	35.5809	35.9685
Color [Black]	P08754	P08754	Guanine nucleotide-binding protein G(k) subunit alpha	GNAI3			12	7	7	42.4	31.6	31.6	40.532	0	19.539	2360100000	46	0.348738	0.617627	-0.247645	-0.311631	26.023	26.086	25.5522	26.2031	26.5151	25.6859
Color [Black]	P09211;A8MX94;A0A087X2E9;A0A087X243	P09211;A8MX94;A0A087X2E9	Glutathione S-transferase P	GSTP1			6	6	6	48.6	48.6	48.6	23.356	0	24.897	7436400000	53	1.54421	0.0142682	-1.11787	-1.34091	26.3867	27.4499	26.5513	27.8548	28.0059	27.8808
Color [Black]	P09382;F8WEI7	P09382	Galectin-1	LGALS1			11	11	11	61.5	61.5	61.5	14.716	0	127.93	19641000000	134	0.0854934	0.869363	-0.10356	-0.111418	28.8743	29.223	28.482	29.4979	29.145	28.2471
Color [Black]	Q5T7C4;P09429;B2RPK0	Q5T7C4;P09429;B2RPK0	High mobility group protein B1;Putative high mobility group protein B1-like 1	HMGB1;HMGB1P1			3	3	3	27.8	27.8	27.8	18.311	0	5.2354	1043500000	17	0.967922	0.0254073	-1.4039	-1.19037	24.3973	22.7439	24.8722	24.9839	25.5831	25.6581
Color [Black]	P09496;F8WF69;C9J8P9	P09496;F8WF69;C9J8P9	Clathrin light chain A	CLTA			11	11	11	24.6	24.6	24.6	27.076	0	24.062	11118000000	72	0.279539	0.790301	-0.119073	-0.177363	25.3976	25.7241	25.9415	25.6929	25.922	25.8055
Color [Black]	P09497;D6RJD1;H0Y9Q6	P09497	Clathrin light chain B	CLTB			10	10	10	31.4	31.4	31.4	25.19	0	10.319	4873300000	56	0.615354	0.0814619	-1.35888	-0.910985	25.2222	25.4002	22.403	25.4065	26.089	25.6066
Color [Black]	P09874;Q5VX84;Q5VX85	P09874	Poly [ADP-ribose] polymerase 1	PARP1			41	41	41	47.2	47.2	47.2	113.08	0	225.14	30398000000	310	2.41993	0	-2.92107	-2.9683	25.3152	26.9449	25.9822	29.0459	29.1538	28.8058
Color [Black]	P09972;A8MVZ9;J3KSV6;J3QKP5;C9J8F3;K7EKH5;J3QKK1	P09972;A8MVZ9;J3KSV6;J3QKP5;C9J8F3;K7EKH5	Fructose-bisphosphate aldolase C;Fructose-bisphosphate aldolase	ALDOC			11	8	8	39.8	27.7	27.7	39.455	0	51.503	3960400000	31	3.0985	0	-2.86899	-3.52418	23.612	22.8416	23.601	26.4931	26.2968	25.8717
Color [Black]	P0CG12	P0CG12	Chromosome transmission fidelity protein 8 homolog isoform 2	CHTF8			15	15	15	48.3	48.3	48.3	51.391	0	30.42	7671900000	114	1.03573	0.22529	0.457521	0.646709	28.9326	28.8686	29.2415	28.6429	28.2242	28.8031
Color [Black]	Q8NHU0;Q5HYN5;Q5DJT8;P0DMV2;P0DMV1;P0DMV0;P0DMU9;P0DMU8;P0DMU7	Q8NHU0;Q5HYN5;Q5DJT8;P0DMV2;P0DMV1;P0DMV0;P0DMU9;P0DMU8;P0DMU7	Cancer/testis antigen family 45 member A3;Cancer/testis antigen family 45 member A1;Cancer/testis antigen family 45 member A2;Cancer/testis antigen family 45 member A9;Cancer/testis antigen family 45 member A8;Cancer/testis antigen family 45 member A7;Cancer/testis antigen family 45 member A10;Cancer/testis antigen family 45 member A5;Cancer/testis antigen family 45 member A6	CT45A3;CT45A1;CT45A2;CT45A9;CT45A8;CT45A7;CT45A10;CT45A5;CT45A6			5	5	5	27.5	27.5	27.5	21.33	0	10.149	2082000000	30	2.34844	0	-2.28801	-2.55175	23.8454	23.8158	22.7503	25.9351	25.9139	25.4266
Color [Black]	P0DN79;P35520;C9JMA6;H7C2H4;H7C1W6;H7C2W0	P0DN79;P35520	Cystathionine beta-synthase	CBS			19	19	19	40.7	40.7	40.7	60.586	0	46.402	17883000000	154	1.99713	0.0164103	-0.912138	-1.30587	27.033	26.9139	27.3371	27.8761	27.8318	28.3125
Color [Black]	P10070	P10070	Zinc finger protein GLI2	GLI2			9	9	7	8.7	8.7	7.1	167.78	0	13.884	2203900000	38	0.322884	0.755951	-0.13902	-0.205433	25.9529	25.8184	25.9367	25.9577	25.7955	26.3718
Color [Black]	P10155;D6RE09;G5E9R9;D6RDN1;H0Y9N5	P10155	60 kDa SS-A/Ro ribonucleoprotein	TROVE2			9	9	9	19.9	19.9	19.9	60.67	0	14.291	2342500000	43	0.352923	0.594132	0.268442	0.328903	26.6062	27.0106	26.017	26.4242	26.3861	26.0183
Color [Black]	P10809;E7ESH4;E7EXB4;C9JL25;C9JCQ4;C9JL19	P10809	60 kDa heat shock protein, mitochondrial	HSPD1			19	19	19	37.2	37.2	37.2	61.054	0	104.61	6158200000	155	0.0209579	0.9926	-0.00394758	-0.00701427	28.0742	28.2108	28.102	28.1921	28.0402	28.1666
Color [Black]	P11021	P11021	78 kDa glucose-regulated protein	HSPA5			51	50	50	62.5	62.5	62.5	72.332	0	179.37	152500000000	772	2.26305	0.221825	-0.370509	-0.652519	31.5894	31.4787	31.6382	32.029	31.9272	31.8616
Color [Black]	P11166	P11166	Solute carrier family 2, facilitated glucose transporter member 1	SLC2A1			6	6	6	12.6	12.6	12.6	54.083	0	25.682	5983300000	60	0.147357	0.840679	-0.108066	-0.139829	27.7033	27.7704	26.9727	27.4804	27.7811	27.5091
Color [Black]	P11177;C9J634;F8WF02	P11177;C9J634;F8WF02	Pyruvate dehydrogenase E1 component subunit beta, mitochondrial	PDHB			15	15	15	46.8	46.8	46.8	39.233	0	47.407	35296000000	155	1.43224	0.081717	0.644829	0.908954	30.9038	31.3722	30.9409	30.6672	30.1639	30.4514
Color [Black]	P11216;H0Y4Z6	P11216	Glycogen phosphorylase, brain form	PYGB			48	37	35	54.9	46	43.1	96.695	0	169.99	36471000000	384	0.0500626	0.962916	-0.0254161	-0.0376921	30.1356	30.164	30.1074	30.4916	30.0875	29.9041
Color [Black]	P11274;H0Y554;A9UF01	P11274	Breakpoint cluster region protein	BCR			16	16	15	16.1	16.1	15.3	142.82	0	30.021	3750500000	70	0.131885	0.889652	-0.0658417	-0.0963068	26.0673	25.842	25.5678	26.0732	25.9185	25.6829
Color [Black]	P11413;E7EUI8;E9PD92;E7EM57	P11413;E7EUI8;E9PD92;E7EM57	Glucose-6-phosphate 1-dehydrogenase	G6PD			32	32	32	53.6	53.6	53.6	59.256	0	78.978	35848000000	393	0.0719027	0.942795	0.0386454	0.0561455	29.8178	30.2186	29.678	29.8528	30.0387	29.7069
Color [Black]	P11498;E9PRE7;E9PS68	P11498	Pyruvate carboxylase, mitochondrial	PC			57	57	57	58.1	58.1	58.1	129.63	0	256.88	81519000000	720	0.179959	0.801783	0.131681	0.169192	31.8571	31.1458	32.0144	31.677	31.4075	31.5379
Color [Black]	P11802;F8VYH9;F8VTV8;F8VWX7;F8VZZ0;F8VZ51;F8W1L8;F8VYY1;Q96BE9;F8VXD2;F8VZ13	P11802;F8VYH9;F8VTV8;F8VWX7;F8VZZ0;F8VZ51	Cyclin-dependent kinase 4	CDK4			16	15	15	67	64.4	64.4	33.729	0	48.672	9343800000	147	6.19017	0.0680121	0.485209	0.953648	28.6878	28.6816	28.6863	28.1829	28.2094	28.2078
Color [Black]	P11940;E7EQV3;E7ERJ7;A0A087WTT1;H0YAR2;Q9H361;H0YAP2;H0YBN4;E5RGH3;E5RJB9;E5RH24;H0YB75;H0YB86;H0YAS6;Q4VXU2;H0YAW6;H0YAS7;E5RHG7;H0YC10;Q96DU9;E5RGC4;E5RFD8	P11940;E7EQV3;E7ERJ7;A0A087WTT1;H0YAR2	Polyadenylate-binding protein 1;Polyadenylate-binding protein	PABPC1			49	49	33	65.7	65.7	45.8	70.67	0	182.18	182370000000	642	3.12684	0.000648649	-1.3767	-2.12394	28.956	28.8958	28.984	30.5778	30.3156	30.0725
Color [Black]	P12081;B4DDD8;B4E1C5;B3KWE1;E7ETE2;D6RF05;P49590;B4DQ67;D6RJE6	P12081;B4DDD8;B4E1C5;B3KWE1;E7ETE2	Histidine--tRNA ligase, cytoplasmic	HARS			26	26	26	50.5	50.5	50.5	57.41	0	99.739	16633000000	189	2.85158	0	-3.19118	-3.52473	25.3044	26.3219	25.5959	28.9365	29.397	28.4623
Color [Black]	P12235;V9GYG0	P12235;V9GYG0	ADP/ATP translocase 1	SLC25A4			26	3	3	52	7	7	33.064	0	5.898	1216900000	16	0.675569	0.0729892	1.25359	0.933635	26.8611	26.7584	26.7135	26.4257	26.3041	23.8424
Color [Black]	P12236;Q9H0C2	P12236	ADP/ATP translocase 3;ADP/ATP translocase 3, N-terminally processed	SLC25A6			39	39	11	75.2	75.2	27.5	32.866	0	114.06	180100000000	517	1.67559	0.115982	0.529152	0.822193	33.27	33.0187	33.1656	32.6605	32.8149	32.3915
Color [Black]	P12268;H0Y4R1;E7ETK5;C9K0R9	P12268;H0Y4R1	Inosine-5-monophosphate dehydrogenase 2	IMPDH2			29	29	27	48.8	48.8	47.3	55.804	0	128.36	43580000000	324	2.09279	0.00115271	-1.68373	-1.99492	27.9143	27.9295	27.7113	30.0907	29.5879	28.9277
Color [Black]	P12270	P12270	Nucleoprotein TPR	TPR			24	24	24	14.4	14.4	14.4	267.29	0	55.247	3296000000	70	0.0677475	0.854957	-0.186349	-0.127626	23.3688	24.6725	23.1875	22.3183	24.3313	25.1382
Color [Black]	P12955;V9GYL0;K7ES25	P12955	Xaa-Pro dipeptidase	PEPD			6	6	6	17.6	17.6	17.6	54.548	0	40.662	3134300000	23	5.19082	0	-3.38745	-5.56012	23.5042	23.5949	23.5789	26.8941	27.1502	26.796
Color [Black]	P13010;C9JZ81;H7C0H9	P13010	X-ray repair cross-complementing protein 5	XRCC5			35	35	35	51.1	51.1	51.1	82.704	0	238.98	50699000000	543	1.19834	0.0933743	0.667359	0.876076	31.0637	31.4017	30.9549	30.0242	30.7161	30.6779
Color [Black]	P13489;H0YCR7;E9PMJ3;E9PLZ3;E9PIM9;E9PMA9;E9PMN0;E9PIK5;E9PR82;E9PMI1	P13489;H0YCR7	Ribonuclease inhibitor	RNH1			13	13	13	35.6	35.6	35.6	49.973	0	40.564	13906000000	110	0.663237	0.566233	0.229958	0.349948	28.7496	29.0141	28.7804	28.6823	28.8097	28.3623
Color [Black]	P13639	P13639	Elongation factor 2	EEF2			78	78	76	78.4	78.4	77.3	95.337	0	323.31	384050000000	1415	3.95659	0.000641711	-1.21444	-2.09338	31.933	31.8407	31.8678	33.12	33.211	32.9538
Color [Black]	P13796;Q5TBN3;Q5TBN5	P13796	Plastin-2	LCP1			22	17	17	40.8	32.4	32.4	70.288	0	60.136	12390000000	121	1.39712	0.00116708	-3.05701	-2.01098	23.3324	26.0533	23.776	28.4013	27.5174	26.4142
Color [Black]	P13797;A0A0A0MSQ0;H7C4N2;U3KQI3;Q14651;C9JAM8	P13797;A0A0A0MSQ0	Plastin-3	PLS3			23	23	18	39.7	39.7	33.3	70.81	0	64.754	24483000000	238	2.57379	0	-4.37496	-3.77556	23.322	25.2066	23.5113	28.6363	28.6871	27.8413
Color [Black]	P13807;M0QYU1;P54840	P13807	Glycogen [starch] synthase, muscle	GYS1			12	12	12	21.6	21.6	21.6	83.785	0	31.694	8337200000	123	3.53076	0.0712677	0.511021	0.940614	28.1611	28.2102	28.1924	27.6882	27.7412	27.6012
Color [Black]	P14317;E7EVW7;F8WDD5;F8WEZ6	P14317;E7EVW7	Hematopoietic lineage cell-specific protein	HCLS1			28	28	28	53.3	53.3	53.3	54.013	0	69.33	16754000000	209	2.32243	0	-3.20122	-3.00817	23.5645	22.3155	23.394	25.5898	26.9985	26.2894
Color [Black]	P14324;A0A087X090;A0A087X1D8;A0A087WVN4;A0A087WTP2	P14324;A0A087X090	Farnesyl pyrophosphate synthase	FDPS			9	9	9	26.3	26.3	26.3	48.275	0	28.464	6900200000	77	1.25515	0.0500437	0.845357	1.03581	28.0366	28.1703	28.1286	27.86	26.7938	27.1458
Color [Black]	P14373;A0A0G2JIZ4;A0A140T9Q6;A0A140T9B9;A0A140T9N6;A0A140T9V9;H0Y551	P14373	Zinc finger protein RFP	TRIM27			8	8	8	21.2	21.2	21.2	58.489	0	15.09	3215300000	24	3.80089	0	-3.42214	-4.57915	22.8181	23.4416	22.9881	26.7086	26.623	26.1827
Color [Black]	P14618;B4DNK4	P14618;B4DNK4	Pyruvate kinase PKM;Pyruvate kinase	PKM			67	67	5	86.8	86.8	9.4	57.936	0	323.31	1586300000000	2139	1.94029	0.137269	0.4748	0.781796	36.4011	36.4968	36.331	36.1232	35.809	35.8722
Color [Black]	P14866;M0QXS5;M0QYT0;M0R076;M0R1W6;B4DVF8;M0QYL7	P14866;M0QXS5	Heterogeneous nuclear ribonucleoprotein L	HNRNPL			26	26	26	50.4	50.4	50.4	64.132	0	236.99	38780000000	344	0.111597	0.868823	-0.0913817	-0.114712	29.7764	30.4931	29.5665	29.8847	30.2154	30.0101
Color [Black]	P14868;H7BZ35;C9J7S3;C9JLC1;H7C278;C9JQM9	P14868	Aspartate--tRNA ligase, cytoplasmic	DARS			36	36	36	64.3	64.3	64.3	57.136	0	141.22	44283000000	438	1.62292	0.172937	0.451375	0.719671	30.4702	30.3276	30.345	30.0181	30.0766	29.6939
Color [Black]	P14923;C9JTX4;C9J826;C9JK18;C9JKY1	P14923	Junction plakoglobin	JUP			12	11	11	20.7	19.3	19.3	81.744	0	28.389	2813100000	71	0.041719	0.93193	-0.0676689	-0.0643008	24.7757	26.2022	24.7687	25.3296	25.7934	24.8267
Color [Black]	P15170;H3BR35;H3BSV8	P15170;H3BR35	Eukaryotic peptide chain release factor GTP-binding subunit ERF3A	GSPT1			28	28	12	55.3	55.3	31.1	55.755	0	100.37	22865000000	272	1.61192	0.00196567	-1.8955	-1.82538	27.4401	27.9689	26.1642	28.9806	29.1619	29.1172
Color [Black]	P15880;H0YEN5;E9PQD7;E9PMM9;I3L404;E9PM36;E9PPT0;H3BNG3;H0YE27	P15880;H0YEN5;E9PQD7;E9PMM9;I3L404	40S ribosomal protein S2	RPS2			30	30	30	69.6	69.6	69.6	31.324	0	87.121	134840000000	428	1.77678	0.062932	0.647713	0.975932	32.5967	32.4601	32.6103	32.2183	31.7173	31.7884
Color [Black]	P15924	P15924	Desmoplakin	DSP			79	79	79	28.8	28.8	28.8	331.77	0	158.12	25529000000	388	0.735193	0.368537	-0.370492	-0.506836	28.2415	28.9264	28.2339	28.7918	28.8419	28.8797
Color [Black]	P16615;H7C5W9;O14983;Q93084;J3QSY6;H3BVB2	P16615;H7C5W9	Sarcoplasmic/endoplasmic reticulum calcium ATPase 2	ATP2A2			27	27	27	31.9	31.9	31.9	114.76	0	184.63	23852000000	352	0.101337	0.952537	0.0269705	0.0452816	29.3933	29.3389	29.4299	29.5441	29.2721	29.2649
Color [Black]	P17152	P17152	Transmembrane protein 11, mitochondrial	TMEM11			2	2	2	12.5	12.5	12.5	21.541	0.0005814	3.3364	1346800000	25	0.654527	0.151849	0.790135	0.755243	25.5366	25.31	26.0488	23.8636	25.5158	25.1456
Color [Black]	P17252;J3KRN5;P05771;M0R0I9;H3BV73;J3KN97	P17252	Protein kinase C alpha type	PRKCA			16	16	15	28.4	28.4	26	76.749	0	39.578	7710800000	124	1.27541	0.29598	0.362326	0.572165	27.9726	27.7892	28.1475	27.4412	27.7115	27.6695
Color [Black]	P17812	P17812	CTP synthase 1	CTPS1			29	29	27	50.1	50.1	47.7	66.69	0	77.132	38341000000	378	1.47149	0.399513	-0.280495	-0.476702	30.0101	29.9514	29.8652	30.1862	30.3719	30.1101
Color [Black]	P17858	P17858	ATP-dependent 6-phosphofructokinase, liver type	PFKL			19	16	15	31.7	26.9	25.8	85.018	0	92.028	12503000000	166	2.11428	0.581429	0.181466	0.338203	29.0594	28.9598	29.0456	28.8719	28.8058	28.8426
Color [Black]	R4GNH3;P17980;E9PM69;E9PKD5;E9PMD8;E9PN50;E9PLG2	R4GNH3;P17980;E9PM69;E9PKD5;E9PMD8;E9PN50	26S protease regulatory subunit 6A	PSMC3			20	20	20	53.7	53.7	53.7	47.352	0	323.31	23907000000	189	0.590769	0.62155	-0.201344	-0.308687	29.2452	29.0978	29.1387	29.653	29.2305	29.2022
Color [Black]	P18031;B4DSN5	P18031;B4DSN5	Tyrosine-protein phosphatase non-receptor type 1;Tyrosine-protein phosphatase non-receptor type	PTPN1			11	11	11	28	28	28	49.966	0	22.871	7813500000	93	1.06029	0.00570569	-2.44616	-1.54414	26.1471	25.9104	22.8339	27.5985	27.604	27.0273
Color [Black]	P18077;C9K025;F8WBS5;F8WB72	P18077;C9K025;F8WBS5;F8WB72	60S ribosomal protein L35a	RPL35A			14	14	14	55.5	55.5	55.5	12.538	0	20.227	22076000000	115	0.173844	0.756438	-0.184331	-0.204434	29.2684	29.2876	29.2121	28.8486	29.2673	30.2051
Color [Black]	P18085;C9JPM4;C9JAK5;U3KQF2;F5H1V1;F5H6T5;F8WDB3	P18085;C9JPM4;C9JAK5;U3KQF2	ADP-ribosylation factor 4	ARF4			10	6	6	57.8	27.8	27.8	20.511	0	16.176	12477000000	69	0.826036	0.126244	0.725389	0.79979	29.0887	29.1723	29.266	29.2529	27.9721	28.1258
Color [Black]	P18206;Q5JQ13;A0A096LPE1	P18206;Q5JQ13	Vinculin	VCL			39	39	39	42.4	42.4	42.4	123.8	0	140.05	33262000000	213	1.71288	0	-3.28981	-2.40235	22.951	25.1299	23.4536	27.6848	27.7191	26
Color [Black]	P18583;J3QSZ5;H7C2G8;H7C1S4;H7C257	P18583	Protein SON	SON			32	32	12	19.1	19.1	7.6	263.83	0	44.418	20923000000	188	0.559457	0.756541	0.122206	0.204737	29.5788	29.7384	29.6556	29.6114	29.3653	29.6295
Color [Black]	P18669;P15259;Q8N0Y7	P18669;P15259	Phosphoglycerate mutase 1;Phosphoglycerate mutase 2	PGAM1;PGAM2			7	7	7	31.9	31.9	31.9	28.804	0	11.065	3793600000	29	0.886634	0.0170391	-1.97819	-1.28483	22.8894	26.21	23.4872	26.303	26.4207	25.7975
Color [Black]	P19174;V9GY71;V9GYH5;V9GY63	P19174	1-phosphatidylinositol 4,5-bisphosphate phosphodiesterase gamma-1	PLCG1			16	16	16	15.1	15.1	15.1	148.53	0	27.225	8686600000	105	0.825322	0.0159026	-2.50054	-1.31329	26.2355	26.3684	22.1061	27.5851	27.4408	27.1856
Color [Black]	P19367;B1AR63;Q2TB90;B1AR62;B1AR61;P52790	P19367	Hexokinase-1	HK1			30	30	26	31	31	26.8	102.48	0	108.16	20600000000	257	1.23666	0.405304	0.287266	0.47163	29.7989	29.8882	29.8647	29.5122	29.7666	29.4111
Color [Black]	P19387;H3BRR2	P19387;H3BRR2	DNA-directed RNA polymerase II subunit RPB3	POLR2C			8	8	8	30.5	30.5	30.5	31.441	0	22.682	4015400000	39	1.73866	0.000633245	-2.26995	-2.08422	23.7411	23.0941	24.9918	25.9608	26.5891	26.087
Color [Black]	P19525;C9JZT2;F8WBH4	P19525	Interferon-induced, double-stranded RNA-activated protein kinase	EIF2AK2			17	17	17	29.4	29.4	29.4	62.094	0	40.788	8333500000	156	0.337622	0.877438	0.0601457	0.10486	27.6874	27.7896	27.8583	27.78	27.6101	27.7648
Color [Black]	P19784;H3BSA1;H3BV19;H3BNI9	P19784;H3BSA1	Casein kinase II subunit alpha	CSNK2A2			8	8	8	23.4	23.4	23.4	41.213	0	23.27	1624900000	34	0.17739	0.775906	-0.160545	-0.190301	25.776	25.4256	24.9569	25.3897	25.2167	26.0337
Color [Black]	P19838;D6RH30;D6RC45	P19838	Nuclear factor NF-kappa-B p105 subunit;Nuclear factor NF-kappa-B p50 subunit	NFKB1			27	27	20	34.1	34.1	24.3	105.35	0	124.73	17955000000	231	3.38422	0	-3.76344	-4.44016	23.7662	24.4285	23.3456	27.9032	27.4589	27.4685
Color [Black]	P20020;E7ERY9;H0Y7S3;Q01814;P23634;H0YHH6;A0A0U1RQU3;H0YDG5;H7BZS8;H7BY13	P20020;E7ERY9;H0Y7S3;Q01814	Plasma membrane calcium-transporting ATPase 1;Calcium-transporting ATPase;Plasma membrane calcium-transporting ATPase 2	ATP2B1;ATP2B2			12	12	6	11.1	11.1	6.4	138.75	0	16.13	2701800000	55	0.0544339	0.96001	0.0261606	0.0392981	26.0193	26.0738	25.9791	25.7973	26.3217	25.8748
Color [Black]	P20073	P20073	Annexin A7	ANXA7			19	19	19	37.7	37.7	37.7	52.739	0	68.57	23267000000	158	0.976397	0.425298	0.291172	0.455141	28.5036	28.9194	28.5149	28.2996	28.3681	28.3966
Color [Black]	P20339	P20339	Ras-related protein Rab-5A	RAB5A			7	4	4	40	25.1	25.1	23.658	0	6.3548	1013300000	31	0.380252	0.513608	-0.337348	-0.386537	25.341	24.1508	25.093	25.0294	25.2527	25.3147
Color [Black]	P20585	P20585	DNA mismatch repair protein Msh3	MSH3			5	5	5	6.5	6.5	6.5	127.41	0.0003231	4.6698	448270000	18	0.0123121	0.977169	-0.0231927	-0.0206685	23.1314	23.6173	24.4928	22.8786	23.9183	24.5141
Color [Black]	P20618	P20618	Proteasome subunit beta type-1	PSMB1			4	4	4	27	27	27	26.489	0	11.941	3831500000	27	0.244793	0.695968	-0.211948	-0.251683	25.8581	26.6393	26.7312	27.0155	26.4916	26.3573
Color [Black]	P20700;E9PBF6;A0A0D9SFE5;A0A0D9SFY5	P20700;E9PBF6;A0A0D9SFE5	Lamin-B1	LMNB1			27	25	24	46.4	46.2	44.5	66.408	0	58.369	8796300000	126	0.703689	0.478999	-0.281562	-0.412517	27.8564	27.2937	27.5705	27.9535	27.9222	27.6896
Color [Black]	P21266;A0A0A0MTN3	P21266;A0A0A0MTN3	Glutathione S-transferase Mu 3	GSTM3			9	9	9	40.4	40.4	40.4	26.559	0	13.002	3805100000	59	2.82448	0	-3.34367	-3.58846	23.9626	23.9904	22.7018	26.934	27.0038	26.748
Color [Black]	P21281;H0YC04;C9JL73;P15313;E5RGH6;H0YAT8;C9JZ02;C9J5E3;C9JNS9	P21281;H0YC04	V-type proton ATPase subunit B, brain isoform	ATP6V1B2			17	17	17	47	47	47	56.5	0	38.81	6636000000	117	2.36124	0.0065008	-0.986673	-1.47338	26.3036	26.3291	25.9697	27.3259	26.94	27.2966
Color [Black]	P21291;E9PP21;E9PS42;E9PND2;A0A087X134	P21291;E9PP21;E9PS42;E9PND2	Cysteine and glycine-rich protein 1	CSRP1			7	7	7	54.9	54.9	54.9	20.567	0	29.189	12506000000	104	2.75881	0	-2.66208	-3.10343	23.9604	24.4498	23.3058	26.3859	26.8311	26.4853
Color [Black]	P21333;Q5HY54;F8WE98;H0Y5C6;H0Y5F3;H7C2E7	P21333;Q5HY54	Filamin-A	FLNA			169	169	3	61.2	61.2	1.4	280.74	0	323.31	979400000000	2846	2.62892	0.000653951	-1.53976	-2.12647	32.3836	32.2686	32.4103	34.3082	33.8142	33.5593
Color [Black]	P21359;H0Y465;J3KSB5;J3QSG6;J3KRT8;J3QQN8;K7EP94;J3QLS2;J3KSX8;K7EID4	P21359;H0Y465;J3KSB5	Neurofibromin;Neurofibromin truncated	NF1			39	39	39	15.9	15.9	15.9	319.37	0	91.206	6203400000	162	0.271103	0.494039	0.492135	0.401028	25.2365	27.1542	27.0938	26.1537	26.5443	25.3101
Color [Black]	P21399	P21399	Cytoplasmic aconitate hydratase	ACO1			9	9	9	15.4	15.4	15.4	98.398	0	14.302	2101500000	60	1.25407	0.0979209	-0.634144	-0.860021	24.6218	25.1206	25.3587	25.4865	25.7044	25.8127
Color [Black]	P21796;C9JI87	P21796;C9JI87	Voltage-dependent anion-selective channel protein 1	VDAC1			12	12	12	42.4	42.4	42.4	30.772	0	20.913	7080100000	103	0.706839	0.178658	0.65667	0.710641	27.821	28.1735	27.7581	27.6939	27.6349	26.4538
Color [Black]	P21980;A2A299;A2A2A0	P21980	Protein-glutamine gamma-glutamyltransferase 2	TGM2			25	25	25	42.2	42.2	42.2	77.328	0	105.43	26215000000	230	3.21785	0	-1.45062	-2.239	28.2707	28.6293	28.3548	29.996	29.9406	29.67
Color [Black]	P22059;H0YCV6;H7C1R2;H7C368;H7C428;A0A0A0MSB4;Q6ZN50;Q969R2	P22059	Oxysterol-binding protein 1	OSBP			8	8	8	13.9	13.9	13.9	89.42	0	60.134	2046200000	36	0.756534	0.0647673	-1.17138	-0.966657	25.5065	23.4602	23.3535	25.3183	25.4735	25.0425
Color [Black]	P22087;M0R299;M0QXL5	P22087;M0R299;M0QXL5	rRNA 2-O-methyltransferase fibrillarin	FBL			11	11	2	43.9	43.9	10.3	33.784	0	27.462	9712400000	119	1.21919	0.190226	0.474078	0.694424	28.7621	28.8668	28.5213	28.0055	28.1982	28.5242
Color [Black]	P22102;F8WD69;C9JBJ1;C9JTV6;C9JZG2;C9JKQ7;A0A140TA71;H7C366	P22102	Trifunctional purine biosynthetic protein adenosine-3;Phosphoribosylamine--glycine ligase;Phosphoribosylformylglycinamidine cyclo-ligase;Phosphoribosylglycinamide formyltransferase	GART			54	54	54	60.2	60.2	60.2	107.77	0	323.31	127320000000	826	1.4707	0.714249	0.128514	0.237756	31.9347	32.0147	31.9703	31.9102	31.8224	31.8015
Color [Black]	P22234;E9PBS1;D6RF62	P22234;E9PBS1;D6RF62	Multifunctional protein ADE2;Phosphoribosylaminoimidazole-succinocarboxamide synthase;Phosphoribosylaminoimidazole carboxylase	PAICS			25	25	25	55.8	55.8	55.8	47.079	0	136.59	43514000000	311	2.61092	0	-1.79043	-2.34509	28.3774	28.8382	29.1891	30.7077	30.7144	30.354
Color [Black]	P22314;Q5JRR9;Q5JRS0;Q5JRR6;Q5JRS2;Q5JRS1;Q5JRS3	P22314	Ubiquitin-like modifier-activating enzyme 1	UBA1			44	44	44	49.5	49.5	49.5	117.85	0	323.31	39274000000	362	4.36728	0	-2.11262	-3.46473	29.483	29.7498	29.4125	31.728	31.6609	31.5943
Color [Black]	P22626;A0A087WUI2	P22626;A0A087WUI2	Heterogeneous nuclear ribonucleoproteins A2/B1	HNRNPA2B1			29	29	29	72.8	72.8	72.8	37.429	0	158.2	59960000000	332	2.07211	0.00665605	-1.05807	-1.47133	28.3398	28.3125	28.202	28.9181	29.4963	29.614
Color [Black]	P22681;A0A0U1RR39;A0A1B0GW38;A0A0U1RQX8	P22681;A0A0U1RR39;A0A1B0GW38;A0A0U1RQX8	E3 ubiquitin-protein ligase CBL	CBL			21	21	19	27.6	27.6	26.6	99.632	0	57.345	11330000000	149	2.9869	0	-3.44282	-3.81259	23.2156	23.0332	24.0105	26.5761	27.4004	26.6112
Color [Black]	P22695;H3BRG4;H3BSJ9;H3BP04;H3BUE4;H3BUI9;A0A087WVZ4	P22695;H3BRG4;H3BSJ9;H3BP04	Cytochrome b-c1 complex subunit 2, mitochondrial	UQCRC2			26	26	26	60.5	60.5	60.5	48.442	0	110.65	77676000000	482	3.27562	0.340139	0.27976	0.530294	31.9683	31.9547	31.9421	31.6433	31.7279	31.6546
Color [Black]	P22830;K7ELX4;K7EPN2;K7EKP7;K7EJX5	P22830;K7ELX4	Ferrochelatase, mitochondrial	FECH			6	6	6	21.5	21.5	21.5	47.862	0	8.0109	2190100000	13	0.514064	0.104729	1.5339	0.848154	27.2722	27.1524	26.5386	22.8854	26.5533	26.9228
Color [Black]	P23258;Q9NRH3;K7EIS0;K7EKE5	P23258;Q9NRH3	Tubulin gamma-1 chain;Tubulin gamma-2 chain	TUBG1;TUBG2			28	28	28	63.9	63.9	63.9	51.169	0	135.19	38585000000	357	1.54793	0.147637	0.492102	0.761199	31.2232	31.0605	31.1492	30.613	30.4339	30.9096
Color [Black]	P23396;E9PL09;E9PPU1;F2Z2S8;H0YCJ7;H0YF32;H0YEU2;E9PQ96;E9PJH4;E9PK82;E9PSF4;E9PQX2;H0YES8;E9PJN9	P23396;E9PL09;E9PPU1;F2Z2S8;H0YCJ7;H0YF32	40S ribosomal protein S3	RPS3			40	40	40	92.2	92.2	92.2	26.688	0	119.99	234670000000	658	1.16653	0.255165	0.410178	0.616495	33.2908	33.3628	33.3884	33.2147	32.9455	32.6512
Color [Black]	P23526	P23526	Adenosylhomocysteinase	AHCY			28	28	28	47.5	47.5	47.5	47.716	0	89.799	51939000000	354	0.749428	0.148872	0.709283	0.75886	30.455	31.0194	29.6517	29.5154	30.0196	29.4633
Color [Black]	P23743;G3V4E1;H0YJH4;G3V327;C9JM35;F8W1M3;F8W1H7;G3V4I3;F8VNZ9;F8VWX8;G3V312;H0YJE7	P23743;G3V4E1	Diacylglycerol kinase alpha;Diacylglycerol kinase	DGKA			16	16	16	28.2	28.2	28.2	82.629	0	29.941	5489300000	93	0.341402	0.693894	0.183221	0.25376	27.1059	27.0844	27.2425	26.8353	27.3826	26.6652
Color [Black]	P23921;E9PL69;E9PRY9;E9PJ62;E9PP77;H0YCY7	P23921;E9PL69	Ribonucleoside-diphosphate reductase large subunit	RRM1			34	34	34	49.2	49.2	49.2	90.069	0	117.31	28852000000	317	1.72587	0	-3.50829	-2.47288	26.3289	23.2216	25.3616	28.5481	28.438	28.4509
Color [Black]	P24534;C9JZW3;F8WF65;F2Z2G2	P24534	Elongation factor 1-beta	EEF1B2			10	9	9	37.8	34.7	34.7	24.763	0	37.92	14301000000	79	3.16322	0.00139379	-1.22953	-1.95319	26.7558	26.8252	26.5855	27.838	28.1679	27.8491
Color [Black]	P24666;G5E9R5;F2Z2Q9;D3YTI2	P24666;G5E9R5;F2Z2Q9	Low molecular weight phosphotyrosine protein phosphatase	ACP1			5	5	5	28.5	28.5	28.5	18.042	0	11.315	2114400000	43	0.375704	0.558124	0.294585	0.355408	26.013	26.8636	25.8314	25.803	26.0909	25.9304
Color [Black]	P24928;A0A087WWE2	P24928;A0A087WWE2	DNA-directed RNA polymerase II subunit RPB1;DNA-directed RNA polymerase	POLR2A			48	48	48	33	33	33	217.17	0	238.2	23433000000	276	1.35924	0.261016	-0.384322	-0.607988	27.7466	27.7044	27.3663	27.8827	28.0275	28.06
Color [Black]	P25398	P25398	40S ribosomal protein S12	RPS12			7	7	7	47	47	47	14.515	0	16.795	10120000000	78	1.52286	0.0412903	-0.808434	-1.08491	26.8812	27.2577	27.0763	28.3189	27.6389	27.6827
Color [Black]	P25685;M0R080;M0R128;A0A1B0GX60;M0R1D6;M0QZD0;M0QYT3;M0QXK0	P25685;M0R080	DnaJ homolog subfamily B member 1	DNAJB1			6	6	6	20.3	20.3	20.3	38.044	0	7.4477	585560000	22	0.443376	0.482934	0.339612	0.409668	24.6346	24.9674	23.9344	24.3809	23.9493	24.1873
Color [Black]	P25686;C9JRD2;C9JXB9;C9J1G2;E7ETU0;C9JX00	P25686;C9JRD2;C9JXB9	DnaJ homolog subfamily B member 2	DNAJB2			6	5	5	18.2	15.1	15.1	35.58	0	14.963	1556900000	62	0.608562	0.357437	0.416433	0.516115	26.212	26.3319	26.2915	25.328	25.8743	26.3838
Color [Black]	P25705;K7EK77;K7ENJ4;K7ERX7;K7EJP1;K7EQH4;K7ESA0	P25705	ATP synthase subunit alpha, mitochondrial	ATP5A1			63	63	63	71.4	71.4	71.4	59.75	0	323.31	381880000000	1060	2.37788	0.135942	0.452859	0.784769	34.5429	34.5062	34.7053	34.2209	34.1131	34.0618
Color [Black]	P25786;F5GX11;B4DEV8;F5H112	P25786;F5GX11;B4DEV8	Proteasome subunit alpha type-1;Proteasome subunit alpha type	PSMA1			10	10	10	37.6	37.6	37.6	29.555	0	19.106	2673400000	42	0.693145	0.0719331	-1.21579	-0.936022	25.2423	25.6648	23.4217	25.3423	25.896	26.7379
Color [Black]	P25788;G3V4X5;G3V3W4;G3V5N4	P25788;G3V4X5	Proteasome subunit alpha type-3	PSMA3			8	8	8	33.7	33.7	33.7	28.433	0	12.881	4870400000	63	0.0663665	0.973013	0.0154133	0.0265305	27.0217	26.9249	26.8722	26.8038	27.0396	26.9292
Color [Black]	P26006;K7EMU3;H0YA32;D6R9X8;H0YA49	P26006	Integrin alpha-3;Integrin alpha-3 heavy chain;Integrin alpha-3 light chain	ITGA3			19	19	19	20.1	20.1	20.1	116.61	0	40.953	12416000000	122	1.56937	0.00374861	-1.59555	-1.64915	24.0454	23.0066	23.6278	24.8139	24.7833	25.8693
Color [Black]	P26038;V9GZ54	P26038	Moesin	MSN			34	34	25	40.9	40.9	31.4	67.819	0	81.203	16792000000	176	2.57821	0	-2.40347	-2.79176	25.0355	24.0833	24.2923	27.1231	27.0554	26.4431
Color [Black]	P26196;Q8IV96	P26196	Probable ATP-dependent RNA helicase DDX6	DDX6			19	19	19	55.5	55.5	55.5	54.416	0	224.88	22593000000	217	1.15144	0.287707	0.379997	0.579973	29.5792	29.8275	29.6084	29.4899	29.3489	29.0365
Color [Black]	P26358;K7ENW7;K7EJL0;K7ENQ6;K7ERQ1;K7EIZ6;K7EMU8;K7ELB1	P26358	DNA (cytosine-5)-methyltransferase 1	DNMT1			33	33	33	23	23	23	183.16	0	47.366	9084200000	137	1.34553	0.00202655	-2.60656	-1.85406	26.2919	23.3529	25.7697	27.7336	27.6941	27.8065
Color [Black]	P26368;K7ENG2	P26368;K7ENG2	Splicing factor U2AF 65 kDa subunit	U2AF2			3	3	3	13.9	13.9	13.9	53.5	0	26.028	1696200000	23	0.222491	0.714107	-0.204784	-0.238338	24.9194	25.7039	24.9724	25.4328	25.8294	24.9479
Color [Black]	P26373;J3QSB4;H3BTH3;J3KS98;H3BUK8	P26373;J3QSB4	60S ribosomal protein L13	RPL13			18	18	18	62.1	62.1	62.1	24.261	0	105.92	17429000000	227	1.27656	0.217403	0.433886	0.657979	29.4528	29.4708	29.4057	28.9398	29.3113	28.7765
Color [Black]	P26639;D6RCA5;D6R9F8;D6RDJ6;D6RBR8;D6RJ97;D6RHV7;D6RCS6;A2RTX5	P26639	Threonine--tRNA ligase, cytoplasmic	TARS			24	24	24	32.6	32.6	32.6	83.434	0	59.024	13662000000	173	0.752498	0.327556	-0.404081	-0.541139	27.3261	27.3371	26.9571	27.3517	27.4481	28.0328
Color [Black]	P26641	P26641	Elongation factor 1-gamma	EEF1G			29	29	29	48.1	48.1	48.1	50.118	0	78.857	75046000000	313	1.72587	0.0721532	-0.619649	-0.93565	30.0417	30.2024	29.8903	30.9059	30.648	30.4394
Color [Black]	P27348;E9PG15	P27348;E9PG15	14-3-3 protein theta	YWHAQ			17	12	12	64.1	53.5	53.5	27.764	0	34.252	12847000000	88	0.822393	0.295484	-0.422839	-0.572804	27.3381	27.5341	28.0678	28.2436	28.0519	27.913
Color [Black]	P27694;I3L4R8	P27694;I3L4R8	Replication protein A 70 kDa DNA-binding subunit;Replication protein A 70 kDa DNA-binding subunit, N-terminally processed	RPA1			9	9	9	23.1	23.1	23.1	68.137	0	23.923	2532600000	56	0.84031	0.0924739	-0.852943	-0.87835	25.1546	24.9919	24.1096	25.0381	25.559	26.2179
Color [Black]	P27707;D6RFG8;D6RCP9	P27707;D6RFG8;D6RCP9	Deoxycytidine kinase	DCK			9	9	9	44.6	44.6	44.6	30.518	0	20.712	5419400000	66	1.76781	0.0411949	-0.749537	-1.08533	26.4964	26.4699	26.505	27.5336	27.3029	26.8834
Color [Black]	P28070	P28070	Proteasome subunit beta type-4	PSMB4			6	6	6	35.2	35.2	35.2	29.204	0	22.78	1988300000	28	0.00236271	0.997594	0.0016168	0.0022347	26.8147	26.1298	26.5501	26.5173	26.66	26.3124
Color [Black]	P28288	P28288	ATP-binding cassette sub-family D member 3	ABCD3			13	13	13	21.9	21.9	21.9	75.475	0	39.649	5723300000	88	0.341626	0.750432	0.140706	0.20988	27.9287	27.7042	27.6148	27.7869	27.7119	27.3267
Color [Black]	P29144;Q5VZU9	P29144;Q5VZU9	Tripeptidyl-peptidase 2	TPP2			31	31	31	32.8	32.8	32.8	138.35	0	233.41	12819000000	273	1.32508	0.303014	0.352081	0.563894	29.0788	29.0797	29.0928	28.5871	28.9791	28.6289
Color [Black]	P29218;E5RIP7;H0YBL1;E5RG13;E5RG94;E5RHE9;E5RI82;E5RGY4;E5RIF4	P29218;E5RIP7;H0YBL1;E5RG13	Inositol monophosphatase 1	IMPA1			7	7	7	32.1	32.1	32.1	30.188	0	11.026	2809300000	42	1.27703	0.080499	0.688965	0.914903	27.1943	27.9444	27.2072	26.6625	26.8335	26.7831
Color [Black]	P29353;Q5T182;Q5T181;X6R6D0;H0Y539;Q5T188;Q5T187	P29353;Q5T182;Q5T181	SHC-transforming protein 1	SHC1			11	11	10	22	22	19.9	62.821	0	27.655	4875600000	73	0.792149	0.211008	-0.543697	-0.665549	26.2865	26.0586	25.3136	26.4852	26.6026	26.2021
Color [Black]	P29401;E9PFF2;F8W888;A0A0B4J1R6;F8WAX4	P29401;E9PFF2;F8W888;A0A0B4J1R6	Transketolase	TKT			8	8	8	13.8	13.8	13.8	67.877	0	12.199	1320900000	41	0.748537	0.277576	-0.464258	-0.591551	23.3935	24.3173	24.1444	24.3634	24.4339	24.4507
Color [Black]	P29590;H3BT57;H3BUJ5;H3BT29;H3BVD2;H3BRN3	P29590;H3BT57;H3BUJ5	Protein PML	PML			22	22	22	27	27	27	97.55	0	39.486	8795300000	111	3.64971	0	-3.51356	-4.51912	24.4101	24.9344	24.0794	27.9348	27.8075	28.2222
Color [Black]	P30041	P30041	Peroxiredoxin-6	PRDX6			20	20	20	75.9	75.9	75.9	25.035	0	125.84	43546000000	296	0.101003	0.890659	0.0717583	0.095022	30.2829	30.3197	30.2474	30.6961	30.1034	29.8353
Color [Black]	P30044	P30044	Peroxiredoxin-5, mitochondrial	PRDX5			10	10	10	49.5	49.5	49.5	22.086	0	52.405	12901000000	80	1.30498	0.0277111	-1.01547	-1.17453	25.7981	25.3309	26.3211	26.5725	27.2827	26.6414
Color [Black]	P30050	P30050	60S ribosomal protein L12	RPL12			3	3	3	24.2	24.2	24.2	17.818	0	8.0366	2309000000	32	1.11438	0.289443	0.382561	0.578378	25.833	25.984	25.9269	25.7895	25.2528	25.5539
Color [Black]	P30101	P30101	Protein disulfide-isomerase A3	PDIA3			30	30	24	60.4	60.4	48.9	56.782	0	100.58	25593000000	176	0.496796	0.180833	-0.936453	-0.707973	24.363	25.5313	23.0614	24.6721	26.0458	25.0472
Color [Black]	P30153;B3KQV6;C9J9C1;E9PH38;E9PPI5;E9PNM7;E9PHZ6	P30153;B3KQV6;C9J9C1	Serine/threonine-protein phosphatase 2A 65 kDa regulatory subunit A alpha isoform	PPP2R1A			20	20	16	41.6	41.6	34.6	65.308	0	138.33	24087000000	209	3.45651	0	-1.44627	-2.30302	27.7112	28.114	27.8991	29.2504	29.3859	29.4268
Color [Black]	P30419;B7Z8J4;K7EN82;K7EN42	P30419	Glycylpeptide N-tetradecanoyltransferase 1	NMT1			12	12	10	27.4	27.4	26	56.806	0	32.9	5194000000	84	1.96743	0.000652174	-2.01164	-2.12533	23.2823	22.745	23.4472	24.4076	25.3849	25.7169
Color [Black]	P30520	P30520	Adenylosuccinate synthetase isozyme 2	ADSS			14	14	14	36.2	36.2	36.2	50.097	0	29.262	9182800000	94	3.84907	0	-3.65243	-4.8272	23.4435	24.0094	23.1394	27.2285	27.1938	27.1273
Color [Black]	P30530;M0R0W6;H7C3L9;A0A087WZQ5;E9PHX8;Q12866	P30530;M0R0W6	Tyrosine-protein kinase receptor UFO;Receptor protein-tyrosine kinase	AXL			11	11	11	15.1	15.1	15.1	98.335	0	22.352	7417000000	77	1.14359	0.00260735	-2.83401	-1.70167	26.2432	23.371	22.4968	26.9789	27.2908	26.3433
Color [Black]	P30622;J3KP58;F5H0N7;F5H6A0;F5H1T5;F6VGP8;F5H367;F5H270	P30622;J3KP58;F5H0N7	CAP-Gly domain-containing linker protein 1	CLIP1			36	36	34	30	30	28.2	162.24	0	99.073	9938100000	168	0.785181	0.0499081	-1.32638	-1.03676	25.8369	23.5755	23.7234	25.1833	25.8334	26.0983
Color [Black]	P30837;A0A0U1RQK9	P30837	Aldehyde dehydrogenase X, mitochondrial	ALDH1B1			15	15	15	41.2	41.2	41.2	57.206	0	39.084	9308300000	141	1.46152	0.200464	0.433924	0.680341	29.0633	29.2763	28.938	28.513	28.8401	28.6228
Color [Black]	P31153;Q00266	P31153	S-adenosylmethionine synthase isoform type-2	MAT2A			12	12	12	27.8	27.8	27.8	43.66	0	22.481	9761900000	93	0.147154	0.86988	-0.0796394	-0.113557	27.8895	27.9156	28.1445	27.8142	28.4228	27.9516
Color [Black]	P31629	P31629	Transcription factor HIVEP2	HIVEP2			13	13	13	10.3	10.3	10.3	269.05	0	22.569	1522700000	37	0.68271	0.0570042	1.48767	0.99791	25.9827	25.7464	25.9937	25.3541	22.4459	25.4598
Color [Black]	P31689	P31689	DnaJ homolog subfamily A member 1	DNAJA1			18	18	18	49.9	49.9	49.9	44.868	0	80.361	20752000000	237	0.302141	0.621405	0.264345	0.308901	28.5182	28.8932	28.5478	27.819	28.369	28.9782
Color [Black]	P31749;G3V2I6;A0A087WY56;G3V3X1	P31749;G3V2I6	RAC-alpha serine/threonine-protein kinase	AKT1			5	4	3	13.3	11.7	8.3	55.686	0	7.9438	1555400000	30	1.35415	0.252949	-0.393515	-0.618901	25.5082	25.1941	25.4222	25.9087	25.8175	25.5789
Color [Black]	P31751;M0R0P9;J3QKW1;M0QZW8;J3QL45;M0R283;C9JIJ1;A0A0A0MRF1;J3KRI8;A0A1B0GXA2;A8MX96;E7EVP8;M0QZK3;J3QLS6;C9JHS6;C9JIF6;C9J258;J3KSY8;C9JC83;M0R275	P31751;M0R0P9;J3QKW1	RAC-beta serine/threonine-protein kinase	AKT2			6	6	5	10.8	10.8	9.1	55.768	0	7.0394	946210000	24	0.623056	0.221012	-0.618519	-0.653492	24.2983	23.2349	24.5786	24.4819	25.0127	24.4728
Color [Black]	P31930	P31930	Cytochrome b-c1 complex subunit 1, mitochondrial	UQCRC1			20	20	19	50.4	50.4	49	52.645	0	45.224	11021000000	160	1.76413	0.0960959	0.554204	0.864197	29.3816	29.4141	29.495	28.6728	29.1373	28.818
Color [Black]	P31942	P31942	Heterogeneous nuclear ribonucleoprotein H3	HNRNPH3			13	12	12	54.9	52.6	52.6	36.926	0	134.71	15021000000	154	2.383	0.139458	0.447084	0.776412	29.2883	29.1533	29.1358	28.6853	28.6883	28.8625
Color [Black]	P31946;Q4VY19;A0A0J9YWE8;Q4VY20;A0A0J9YWZ2	P31946	14-3-3 protein beta/alpha;14-3-3 protein beta/alpha, N-terminally processed	YWHAB			18	13	10	59.3	49.2	39.8	28.082	0	33.447	15533000000	121	4.40972	0	-2.30253	-3.7336	26.621	26.8771	26.5128	28.9362	29.0607	28.9215
Color [Black]	P31948;F5H783;H0YGI8;F5GXD8	P31948	Stress-induced-phosphoprotein 1	STIP1			17	17	17	38.1	38.1	38.1	62.639	0	48.676	7819000000	105	0.736858	0.0537371	-1.38896	-1.01814	23.9529	25.2301	23.3149	26.5955	25.7257	24.3436
Color [Black]	P31949	P31949	Protein S100-A11;Protein S100-A11, N-terminally processed	S100A11			3	3	3	37.1	37.1	37.1	11.74	0	9.4798	1948700000	21	1.20711	0.0131335	-1.4488	-1.3616	23.439	25.0131	23.9224	26.1339	25.0311	25.556
Color [Black]	P32119;A6NIW5	P32119;A6NIW5	Peroxiredoxin-2	PRDX2			14	13	13	40.9	35.4	35.4	21.892	0	45.922	30962000000	157	2.84234	0	-2.70303	-3.19775	23.8803	23.5091	23.8972	25.9793	27.0721	26.3442
Color [Black]	P32322;J3QL24;J3KQ22;E2QRB3;J3KTA8;J3QKT3;J3QRZ0;J3QLK9;J3QL23;J3QL32;J3QR88;J3QKT4	P32322;J3QL24;J3KQ22;E2QRB3;J3KTA8;J3QKT3;J3QRZ0;J3QLK9;J3QL23;J3QL32	Pyrroline-5-carboxylate reductase 1, mitochondrial;Pyrroline-5-carboxylate reductase	PYCR1			5	4	4	16.9	12.9	12.9	33.36	0	7.6859	684580000	16	0.060556	0.947393	0.0358874	0.0508681	25.8076	25.7374	25.6652	25.3675	26.0632	25.6718
Color [Black]	P32455	P32455	Interferon-induced guanylate-binding protein 1	GBP1			6	6	4	12.7	12.7	7.9	67.93	0	19.5	4187200000	41	0.359346	0.422817	0.486338	0.457072	26.9278	26.8115	27.1957	25.3873	27.0598	27.029
Color [Black]	P32969;D6RAN4;H0Y9V9;E7ESE0;H0Y9R4	P32969;D6RAN4;H0Y9V9;E7ESE0	60S ribosomal protein L9	RPL9			21	21	21	82.3	82.3	82.3	21.863	0	323.31	84906000000	357	2.25477	0.104073	0.503131	0.849058	32.1467	32.1139	32.3667	31.8013	31.6557	31.6611
Color [Black]	P33176	P33176	Kinesin-1 heavy chain	KIF5B			76	76	60	68.6	68.6	60.5	109.68	0	323.31	84790000000	775	3.15325	0.0021106	-1.19426	-1.90613	28.6594	28.809	29.0286	30.1507	29.92	30.009
Color [Black]	P33981;D6RF82;D6REX1;D6RIC6	P33981	Dual specificity protein kinase TTK	TTK			13	13	13	22.3	22.3	22.3	97.071	0	63.459	4940600000	96	1.52479	0.139759	-0.506527	-0.775236	26.0061	26.4451	26.2344	26.8407	26.8006	26.5638
Color [Black]	P33991;E5RG31;E5RFJ8;E5RFR3;Q9UJA3	P33991	DNA replication licensing factor MCM4	MCM4			26	26	26	39	39	39	96.557	0	102.41	14295000000	252	1.42428	0.511569	0.222975	0.389231	29.1108	29.1055	29.2816	28.9859	28.9887	28.8544
Color [Black]	P33993;C9J8M6	P33993	DNA replication licensing factor MCM7	MCM7			43	43	43	66.6	66.6	66.6	81.307	0	150.71	66485000000	522	1.11493	0.386988	0.307214	0.487967	31.6348	31.5622	31.8842	31.4796	31.216	31.4639
Color [Black]	P34932;A0A087WYC1;A0A087WTS8	P34932;A0A087WYC1;A0A087WTS8	Heat shock 70 kDa protein 4	HSPA4			32	28	27	43	39	39	94.33	0	120.09	13044000000	149	1.7896	0	-3.57668	-2.56231	24.3393	25.6318	22.5739	27.7601	27.9843	27.5307
Color [Black]	P35221;G3XAM7;E5RGY7;E5RIB1;E5RJ41;E5RFM3;E5RJL0;E5RIE0;E5RHV7;H0YBB8;E5RGY6;E5RG03	P35221;G3XAM7	Catenin alpha-1	CTNNA1			12	12	11	20.1	20.1	18.9	100.07	0	24.818	3915700000	61	2.67866	0	-2.2358	-2.74132	23.4446	24.3761	24.0345	26.3864	26.3052	25.8711
Color [Black]	P35232;C9JW96;E9PCW0;C9JZ20;E7ESE2;D6RBK0	P35232;C9JW96;E9PCW0;C9JZ20;E7ESE2	Prohibitin	PHB			20	20	20	79.4	79.4	79.4	29.804	0	113.41	19434000000	244	5.18645	0.0545665	0.524351	1.01431	30.1507	30.1612	30.19	29.654	29.6186	29.6563
Color [Black]	P35250;A0A087WVY3;H7C5P4;H7C596	P35250;A0A087WVY3	Replication factor C subunit 2	RFC2			5	5	5	24.3	24.3	24.3	39.157	0	11.539	774620000	21	0.36314	0.664294	-0.204561	-0.278271	24.4945	24.8344	24.2139	24.71	24.9863	24.4601
Color [Black]	P35268;K7EMH1;K7ERI7;K7ELC4;K7EP65;K7EKS7;K7EJT5;C9JYQ9;H0Y8C2;Q6P5R6	P35268;K7EMH1;K7ERI7;K7ELC4;K7EP65;K7EKS7	60S ribosomal protein L22	RPL22			8	8	8	57	57	57	14.787	0	43.193	19063000000	124	1.12218	0.455845	0.261872	0.429479	29.4239	29.6685	29.5008	29.1846	29.4345	29.1885
Color [Black]	P35270	P35270	Sepiapterin reductase	SPR			6	6	6	31.4	31.4	31.4	28.048	0	38.777	1593400000	42	1.14465	0.383667	0.308168	0.491802	25.9568	25.5835	25.6929	25.5242	25.4661	25.3184
Color [Black]	P35579;Q5BKV1;B1AH99;A0A0C4DFM8;A1L2Z2;REV__Q5T655;REV__S4R3H4;REV__E7EQT4;REV__Q9UKV3	P35579	Myosin-9	MYH9			226	226	194	75.4	75.4	69.1	226.53	0	323.31	953310000000	3526	2.40616	0	-2.20269	-2.53706	32.3412	31.3451	32.4355	34.4776	34.1026	34.1497
Color [Black]	P35606;D6RBZ7;D6RCL6;D6RBG7;D6RBT6;D6R997;H0YAC7;H0Y938	P35606	Coatomer subunit beta	COPB2			15	15	15	22.5	22.5	22.5	102.49	0	19.657	3460800000	62	0.607201	0.10564	-1.12647	-0.845889	22.9027	25.3868	25.2749	25.7142	25.2932	25.9363
Color [Black]	P35637;H3BPE7	P35637;H3BPE7	RNA-binding protein FUS	FUS			12	12	10	24.1	24.1	24.1	53.425	0	54.282	26812000000	111	2.17711	0	-3.77183	-3.06769	23.4012	22.4983	24.9053	27.7094	27.3883	27.0226
Color [Black]	P35658;A0A0A0MSW3;H0Y837;B7ZAV2;H0YF36;E9PKD2;H0YDS4	P35658;A0A0A0MSW3	Nuclear pore complex protein Nup214	NUP214			74	74	74	42.6	42.6	42.6	213.62	0	323.31	140770000000	1020	4.07436	0.0609886	0.522732	0.982206	32.8869	32.7999	32.8473	32.2879	32.3575	32.3205
Color [Black]	P35659;B4DFG0;D6R9L5;D6RDA2;H0Y993;H0Y8X0	P35659;B4DFG0;D6R9L5;D6RDA2	Protein DEK	DEK			12	12	12	28.3	28.3	28.3	42.674	0	22.398	6190700000	64	2.28147	0.000374656	-1.75421	-2.14631	24.887	25.2228	25.2673	26.8598	27.3984	26.3815
Color [Black]	P35998;C9JLS9	P35998	26S protease regulatory subunit 7	PSMC2			33	33	33	73	73	73	48.633	0	133.02	36470000000	327	0.014605	0.992762	0.00382233	0.0065155	30.1141	30.007	30.0967	30.1968	30.088	29.9215
Color [Black]	P36404;V9GYD0	P36404;V9GYD0	ADP-ribosylation factor-like protein 2	ARL2;ARL2-SNX15			7	7	7	36.4	36.4	36.4	20.878	0	11.563	3105100000	53	1.03634	0.259593	0.421703	0.610183	27.3944	27.0446	27.5203	27.1531	26.7638	26.7773
Color [Black]	P36542	P36542	ATP synthase subunit gamma, mitochondrial	ATP5C1			12	12	12	39.9	39.9	39.9	32.996	0	35.795	15830000000	118	1.58652	0.0852481	0.606495	0.897863	30.0603	30.241	30.08	29.8524	29.354	29.3555
Color [Black]	P36957;Q86SW4	P36957;Q86SW4	Dihydrolipoyllysine-residue succinyltransferase component of 2-oxoglutarate dehydrogenase complex, mitochondrial	DLST			4	4	4	9.3	9.3	9.3	48.755	0	6.2917	415090000	24	0.254796	0.597152	0.332801	0.32664	25.621	24.5492	24.7038	25.3947	24.4075	24.0734
Color [Black]	P37198;M0QXN5	P37198;M0QXN5	Nuclear pore glycoprotein p62	NUP62			14	14	14	24.9	24.9	24.9	53.254	0	47.92	17939000000	128	0.123656	0.902989	0.0575841	0.0859123	29.6136	29.5245	29.5453	29.7335	29.1761	29.6011
Color [Black]	P37275;H0YMD3;A0A1B0GWI0;A0A1B0GVV8;A0A1B0GW50;A0JP08;A0A1B0GV02;O60315;H0YMN2;H0YND9;U3KQ51;E7ESP8;E7EUW9	P37275	Zinc finger E-box-binding homeobox 1	ZEB1			5	5	5	7.1	7.1	7.1	124.07	0	40.216	811180000	25	0.0993966	0.879572	-0.0820726	-0.103083	23.3311	23.27	23.4549	23.0419	23.2574	24.0029
Color [Black]	P37802;X6RJP6;C9J5W6;Q9UI15	P37802;X6RJP6	Transgelin-2	TAGLN2			19	19	19	83.4	83.4	83.4	22.391	0	323.31	43185000000	178	2.35858	0	-2.82105	-2.86132	25.4096	24.6282	23.8826	27.4154	27.8359	27.1323
Color [Black]	P38606;C9JA17;C9JVW8	P38606	V-type proton ATPase catalytic subunit A	ATP6V1A			24	24	24	47	47	47	68.303	0	283.05	26143000000	252	3.364	0.00261748	-1.01605	-1.70772	27.9337	28.1613	28.1714	29.0008	29.1274	29.1863
Color [Black]	P38646;D6RJI2;D6RA73;H0Y8S0;H0YBG6	P38646	Stress-70 protein, mitochondrial	HSPA9			32	31	31	48.5	48.5	48.5	73.68	0	144.72	46758000000	467	0.756656	0.540277	0.237994	0.369214	30.6559	30.6539	30.3978	30.2936	30.151	30.5491
Color [Black]	P38919;I3L3H2;J3QQP0;E9PBH4;F8WE11	P38919	Eukaryotic initiation factor 4A-III;Eukaryotic initiation factor 4A-III, N-terminally processed	EIF4A3			20	16	16	41.8	35.8	35.8	46.871	0	38.388	10521000000	164	1.11069	0.414355	0.288609	0.463857	28.6578	28.898	28.6615	28.2931	28.4438	28.6145
Color [Black]	P39023;G5E9G0;B5MCW2;H7C422;H7C3M2;F8WCR1;Q92901	P39023;G5E9G0;B5MCW2;H7C422	60S ribosomal protein L3	RPL3			49	49	49	73	73	73	46.108	0	323.31	178260000000	799	0.432783	0.687593	0.174212	0.259129	32.6477	32.6342	32.8514	32.8002	32.256	32.5545
Color [Black]	P39748;I3L3E9;F5H1Y3	P39748	Flap endonuclease 1	FEN1			7	7	7	18.2	18.2	18.2	42.592	0	16.573	1800800000	34	0.0293608	0.975564	0.0161826	0.0236115	26.0985	26.2522	26.0849	26.4431	26.115	25.8289
Color [Black]	P39880;Q13948;O14529	P39880	Homeobox protein cut-like 1	CUX1			18	18	18	16.9	16.9	16.9	164.19	0	49.26	1954500000	51	1.46112	0.0364242	-0.852343	-1.10584	23.3397	23.733	23.4101	24.6456	23.8671	24.5271
Color [Black]	P40222	P40222	Alpha-taxilin	TXLNA			20	20	20	48.4	48.4	48.4	61.89	0	119.58	20028000000	207	2.96856	0	-4.66953	-4.43585	23.5041	23.6949	24.9387	28.3713	29.3572	28.4178
Color [Black]	P40261	P40261	Nicotinamide N-methyltransferase	NNMT			2	2	2	10.2	10.2	10.2	29.574	0.00031114	4.1916	774090000	15	1.89597	0.00119693	-1.93275	-2.03424	23.302	23.5556	24.5843	25.8437	26.0718	25.3246
Color [Black]	P40616;B4DZG7;F8VYN9;F8VP99;F8W1Z8;F8VP63	P40616;B4DZG7;F8VYN9	ADP-ribosylation factor-like protein 1	ARL1			4	4	4	28.2	28.2	28.2	20.417	0	10.074	1714000000	29	0.130029	0.839861	0.117076	0.140921	25.8394	25.7909	25.505	26.1459	25.5794	25.0588
Color [Black]	P40763;G8JLH9;K7EP08	P40763;G8JLH9	Signal transducer and activator of transcription 3;Signal transducer and activator of transcription	STAT3			37	37	37	57.5	57.5	57.5	88.067	0	239.49	46498000000	385	2.73053	0.00737441	-0.907813	-1.45451	28.6322	28.9276	28.9269	29.8278	29.796	29.5863
Color [Black]	P40818;A0A075B720;H0YLS3;H0YM17;H0YLH2;H0YM47;H0YNL5;H0YKV1	P40818	Ubiquitin carboxyl-terminal hydrolase 8	USP8			16	16	16	18	18	18	127.52	0	39.309	4809800000	99	2.80996	0	-2.85422	-3.27377	22.8675	23.6091	23.8144	26.0705	26.7553	26.0279
Color [Black]	P40938;A0A087X270	P40938	Replication factor C subunit 3	RFC3			5	5	5	16.9	16.9	16.9	40.556	0	17.93	20303000000	41	0.715808	0.655882	-0.173954	-0.284668	29.4405	29.6521	29.4928	29.5891	29.6356	29.8825
Color [Black]	P41091;Q2VIR3;F8W810;H7BZU1	P41091;Q2VIR3;F8W810	Eukaryotic translation initiation factor 2 subunit 3;Putative eukaryotic translation initiation factor 2 subunit 3-like protein	EIF2S3;EIF2S3L			13	13	13	32.8	32.8	32.8	51.109	0	37.283	12274000000	129	1.87229	0.0984968	0.538623	0.858404	28.7151	28.8944	28.8723	28.4295	28.3741	28.0623
Color [Black]	P41214;Q5SY38;A0A087X1L6	P41214	Eukaryotic translation initiation factor 2D	EIF2D			12	12	12	33.9	33.9	33.9	64.706	0	20.231	1967700000	29	0.0873975	0.853907	0.136038	0.129219	24.3842	25.9172	26.1272	25.2173	25.4037	25.3995
Color [Black]	P41227;F8W808;A8MWP7;C9JN83;C9JW55;Q9BSU3;H0Y8T0	P41227;F8W808;A8MWP7	N-alpha-acetyltransferase 10	NAA10			12	12	12	50.6	50.6	50.6	26.458	0	39.377	18032000000	153	1.21253	0.259835	0.399059	0.609577	29.5783	29.7332	29.7946	29.1384	29.1877	29.5828
Color [Black]	P41240;H3BUM9;H3BN15;H3BU69;K7ENL8;K7ES68;K7EQY5;P42679	P41240	Tyrosine-protein kinase CSK	CSK			13	13	13	30.4	30.4	30.4	50.704	0	24.37	5526800000	94	0.0745832	0.966655	0.0202109	0.0339582	27.1744	27.2526	27.215	27.3198	27.0136	27.2479
Color [Black]	P41250;H7C443;F8WCK4	P41250	Glycine--tRNA ligase	GARS			47	47	47	64.4	64.4	64.4	83.165	0	323.31	134460000000	801	1.75215	0.0952556	0.558624	0.867947	32.7079	32.6068	32.67	32.197	32.2854	31.8265
Color [Black]	P41252;A0A0A0MSX9;J3KR24;Q5TCD1;Q5TCC6	P41252;A0A0A0MSX9;J3KR24	Isoleucine--tRNA ligase, cytoplasmic	IARS			72	72	72	50.5	50.5	50.5	144.5	0	323.31	99932000000	781	0.0519244	0.963736	-0.0245024	-0.0369957	30.9527	30.8603	31.0663	31.2518	30.9717	30.7292
Color [Black]	P41743	P41743	Protein kinase C iota type	PRKCI			7	7	7	20.3	20.3	20.3	68.262	0	22.604	3078100000	44	0.0212837	0.97782	-0.0158189	-0.0211523	25.918	26.3373	25.9978	25.8063	26.5116	25.9826
Color [Black]	P42166	P42166	Lamina-associated polypeptide 2, isoform alpha;Thymopoietin;Thymopentin	TMPO			35	35	23	61.7	61.7	43.8	75.491	0	141.04	21038000000	277	3.43307	0	-1.79562	-2.71602	27.456	27.4233	27.0072	29.0309	29.2333	29.0091
Color [Black]	P42224;J3KPM9;E7EPD2;D2KFR9;E7ENM1;E9PH66;H7BZ88;H7BZB5	P42224;J3KPM9	Signal transducer and activator of transcription 1-alpha/beta;Signal transducer and activator of transcription	STAT1			29	29	29	42.7	42.7	42.7	87.334	0	76.508	22560000000	315	0.483239	0.705565	0.157244	0.245129	29.2189	29.2986	29.4181	29.2527	29.3124	28.8988
Color [Black]	P42226;G3V2X7;H0YJH6;G3V5I8;G3V370;H0YIY2;G3V5K5;Q5FBW6;G3V2L2;G3V2M3;G3V3E9;G3V2H4;G3V568	P42226	Signal transducer and activator of transcription 6	STAT6			11	11	11	18.7	18.7	18.7	94.134	0	30.434	2806100000	73	2.29033	0	-2.2367	-2.47885	23.0683	23.261	22.8311	24.6066	25.9298	25.334
Color [Black]	P42285;H0YAC4;H0Y8U3	P42285	Superkiller viralicidic activity 2-like 2	SKIV2L2			18	18	18	21.6	21.6	21.6	117.8	0	30.243	5797100000	91	2.92442	0.00425874	-0.981694	-1.5851	26.4242	26.5767	26.1798	27.406	27.4038	27.3161
Color [Black]	P42336;C9JAM9	P42336	Phosphatidylinositol 4,5-bisphosphate 3-kinase catalytic subunit alpha isoform	PIK3CA			9	9	9	9.9	9.9	9.9	124.28	0	14.503	1295200000	54	1.49818	0.00577414	-1.41852	-1.51199	22.8789	23.2557	24.2188	24.5308	24.9276	25.1505
Color [Black]	P42345;B1AKP8;B1AKQ2	P42345	Serine/threonine-protein kinase mTOR	MTOR			16	16	16	7.7	7.7	7.7	288.89	0	33.547	2869100000	49	0.770755	0.38963	-0.342093	-0.485645	25.9293	25.4371	26.0542	25.9903	26.2245	26.2321
Color [Black]	P42356;A4QPH2;C9JLI1;A8MTF1	P42356	Phosphatidylinositol 4-kinase alpha	PI4KA			15	15	15	8.9	8.9	8.9	236.83	0	23.398	4704200000	92	1.81456	0.00194068	-1.62776	-1.80711	25.2745	24.2458	25.433	26.8795	26.5913	26.3657
Color [Black]	P42566;B1AUU8;S4R3U1	P42566;B1AUU8	Epidermal growth factor receptor substrate 15	EPS15			19	19	19	29.6	29.6	29.6	98.655	0	159.91	12771000000	129	3.85121	0	-4.56796	-5.56685	23.1826	22.6169	23.6761	27.9154	27.6575	27.6068
Color [Black]	P42695;E9PKK4;G3V1A9;E9PQA3	P42695;E9PKK4;G3V1A9	Condensin-2 complex subunit D3	NCAPD3			6	6	6	6.7	6.7	6.7	168.89	0	18.312	1474200000	29	1.9275	0.00188837	-1.70599	-1.91913	23.7012	23.9541	23.04	25.652	25.4304	24.7311
Color [Black]	P43246;E9PHA6;C9J809	P43246;E9PHA6	DNA mismatch repair protein Msh2	MSH2			24	24	24	28.2	28.2	28.2	104.74	0	57.392	10924000000	131	0.486917	0.669441	-0.181701	-0.2743	28.2885	28.2535	28.2643	28.772	28.3254	28.254
Color [Black]	P43355;P43361;P43358;A0A075B7A9;Q3SYA6;A0A0A0MSA3;P43362;A2A368;A8MXT2;Q96M61;P43363;O60732	P43355	Melanoma-associated antigen 1	MAGEA1			10	10	9	23.9	23.9	21.4	34.342	0	16.39	2175500000	49	0.690255	0.251594	0.524902	0.62031	25.5421	26.1721	26.2087	24.949	25.8765	25.5227
Color [Black]	P43490;A0A0C4DFS8;C9JG65;C9JF35	P43490;A0A0C4DFS8	Nicotinamide phosphoribosyltransferase	NAMPT			30	30	30	62.5	62.5	62.5	55.52	0	323.31	60999000000	393	2.03488	0.064826	0.607599	0.966044	31.6075	31.6603	31.6811	31.2445	31.0739	30.8077
Color [Black]	P43686	P43686	26S protease regulatory subunit 6B	PSMC4			22	22	22	58.6	58.6	58.6	47.366	0	93.939	24314000000	255	0.546395	0.698481	0.156279	0.249458	29.7154	29.5727	29.5897	29.4776	29.2611	29.6703
Color [Black]	P45880;A0A0A0MR02;Q5JSD2;Q5JSD1;A2A3S1	P45880;A0A0A0MR02;Q5JSD2;Q5JSD1	Voltage-dependent anion-selective channel protein 2	VDAC2			15	15	15	55.8	55.8	55.8	31.566	0	165.04	70200000000	272	0.0576135	0.948982	-0.0342007	-0.0484924	30.7766	30.5633	30.6444	30.9415	30.8363	30.3091
Color [Black]	P45974;H7C5J3;Q92995;F5H571	P45974	Ubiquitin carboxyl-terminal hydrolase 5	USP5			19	19	19	33.6	33.6	33.6	95.785	0	58.458	9800800000	139	4.1384	0	-2.98492	-4.4081	25.2348	24.7219	24.7733	27.7781	28.0175	27.8892
Color [Black]	P46013	P46013	Antigen KI-67	MKI67			122	122	122	47.2	47.2	47.2	358.69	0	323.31	56688000000	963	4.36943	0	-3.63815	-5.28213	25.5875	25.719	26.1876	29.5677	29.4335	29.4073
Color [Black]	P46060;H0Y4Q3;B0QYT5;B0QYT4;B0QYT6	P46060	Ran GTPase-activating protein 1	RANGAP1			22	22	22	53.5	53.5	53.5	63.541	0	97.735	24279000000	228	0.87476	0.199736	-0.535743	-0.682378	28.33	27.8664	28.5035	28.8804	29.0685	28.3583
Color [Black]	P46063;F8WA66;F8WD97;F5H2L2;F5H4P4;F5H3W0;F5GYB7	P46063	ATP-dependent DNA helicase Q1	RECQL			22	22	22	33.4	33.4	33.4	73.457	0	50.697	19307000000	206	0.261266	0.695626	-0.204231	-0.251649	28.552	29.1295	28.1699	28.9027	29.0107	28.5508
Color [Black]	P46100;A0A096LNW1;A0A096LNL9;A0A096LNN3;A0A096LNR8;A0A096LNX6	P46100;A0A096LNW1;A0A096LNL9	Transcriptional regulator ATRX	ATRX			16	16	16	7.6	7.6	7.6	282.58	0	28.278	2671900000	58	0.0233463	0.974898	-0.019179	-0.0247613	25.5525	25.9926	26.0756	25.483	25.9522	26.2431
Color [Black]	P46777;Q5T7N0;R4GNJ2	P46777	60S ribosomal protein L5	RPL5			23	23	23	56.6	56.6	56.6	34.362	0	68.027	48955000000	359	2.36415	0.124007	0.466713	0.804527	30.8923	30.7814	30.8641	30.469	30.2349	30.4338
Color [Black]	P46778;M0R181;G3V1B3	P46778;M0R181	60S ribosomal protein L21	RPL21			16	16	16	61.2	61.2	61.2	18.565	0	34.087	105970000000	259	1.41264	0.557365	0.20222	0.356853	31.9784	32.1293	32.1173	31.9483	31.7901	31.8801
Color [Black]	P46779;H0YKD8;H0YMF4;H0YLP6	P46779;H0YKD8;H0YMF4;H0YLP6	60S ribosomal protein L28	RPL28			24	24	24	65.7	65.7	65.7	15.747	0	140.99	72274000000	377	0.299383	0.807228	-0.107257	-0.166164	31.3061	30.9991	31.3102	31.2481	31.1755	31.5136
Color [Black]	P46821;D6RA32;D6RA40;D6RCL2;D6RGJ3	P46821	Microtubule-associated protein 1B;MAP1B heavy chain;MAP1 light chain LC1	MAP1B			94	94	93	45.3	45.3	44.9	270.63	0	323.31	130710000000	927	3.92992	0	-5.44176	-6.29318	24.4875	23.4012	24.3913	29.7567	29.449	29.3997
Color [Black]	P46937;H0YCI3	P46937;H0YCI3	Transcriptional coactivator YAP1	YAP1			10	10	10	30.4	30.4	30.4	54.461	0	15.917	4013700000	31	2.97	0	-2.99164	-3.504	22.9665	23.6268	23.2534	26.8693	25.9756	25.9767
Color [Black]	P46939;Q5T097;H0Y337;A0A087WV90;E9PDN5;A0A087WTU7;A0A075B6G3;P11532;Q5T098;A0A0D9SG57;A0A0A0MSM3;Q4G0X0;E7EQR9;F5GZY3;E7EQS5;F8VX32;E7ESB2;H0Y304	P46939	Utrophin	UTRN			43	43	43	16.7	16.7	16.7	394.46	0	67.45	11869000000	197	3.34298	0	-3.09337	-3.90198	24.7183	24.8913	24.1359	28.0098	27.3792	27.6366
Color [Black]	P46940;A0A0J9YXZ5;H0YLE8;A0A087WWP1;A0A087X225;E9PDT6	P46940;A0A0J9YXZ5;H0YLE8	Ras GTPase-activating-like protein IQGAP1	IQGAP1			98	98	94	59.4	59.4	58	189.25	0	323.31	108860000000	920	2.89165	0.00241897	-1.09643	-1.72412	30.3398	30.2899	30.2502	31.5784	31.4589	31.1319
Color [Black]	P46976;C9JQ42;G5E9W8;C9J8R8;C9J7C7	P46976;C9JQ42;G5E9W8	Glycogenin-1	GYG1			10	10	10	21.7	21.7	21.7	39.383	0	19.495	10873000000	136	0.44544	0.588314	-0.246033	-0.333652	27.8971	27.669	27.7976	28.0541	28.4184	27.6293
Color [Black]	P46977;A0A0C4DH80;E9PN73;E9PI32	P46977	Dolichyl-diphosphooligosaccharide--protein glycosyltransferase subunit STT3A	STT3A			7	7	7	13.2	13.2	13.2	80.529	0	20.853	2226200000	22	1.20354	0.153255	0.533429	0.753107	26.4132	26.4193	26.4163	25.5977	26.2884	25.7623
Color [Black]	P47755;C9JUG7;F8W9N7;A0A0D9SET8	P47755;C9JUG7;F8W9N7;A0A0D9SET8	F-actin-capping protein subunit alpha-2	CAPZA2			10	6	6	46.5	36.4	36.4	32.949	0	40.596	17884000000	81	1.48527	0.0629846	0.700471	0.974923	29.9173	29.961	29.8343	29.6325	28.9553	29.0234
Color [Black]	P47897;A0A1B0GVU9;B4DDN1;H7C0R3;C9J165;A0A0U1RQT0;A0A0U1RQQ5;A0A1B0GTT3;A0A0U1RQM8;A0A0U1RR66;A0A0U1RQE9;A0A0U1RQX5;A0A0U1RQU2;A0A0U1RRI9;A0A0U1RRC8;A0A0U1RQL2;A0A0U1RQJ6;F2Z2V6;A0A0U1RQX9;A0A0U1RRJ7;A0A0U1RQC3;A0A0U1RR79	P47897;A0A1B0GVU9;B4DDN1	Glutamine--tRNA ligase	QARS			39	39	39	54.3	54.3	54.3	87.798	0	130.61	38409000000	408	2.41934	0.168013	-0.414092	-0.728202	29.1017	29.0895	29.1571	29.6578	29.4914	29.4414
Color [Black]	P47914	P47914	60S ribosomal protein L29	RPL29			4	4	4	23.3	23.3	23.3	17.752	0	6.5924	6376800000	57	0.513246	0.372384	-0.44261	-0.504057	27.0591	27.5063	27.0759	26.9598	28.0314	27.9779
Color [Black]	P48507	P48507	Glutamate--cysteine ligase regulatory subunit	GCLM			6	6	6	25.2	25.2	25.2	30.727	0	19.401	4208900000	63	0.5361	0.520595	0.278702	0.382157	26.6544	26.8166	26.6925	26.7936	26.5078	26.026
Color [Black]	P48634	P48634	Protein PRRC2A	PRRC2A			58	55	55	36	35.1	35.1	228.86	0	127.81	38202000000	443	3.10395	0	-2.03754	-2.82076	27.1314	26.4755	26.7914	28.6079	28.988	28.9149
Color [Black]	P48729;D6REM4;U3KQ83;U3KPX3;H0Y9X2;U3KQK7;E7ETM0;Q8N752;E5RG27;D6RGE5	P48729;D6REM4	Casein kinase I isoform alpha	CSNK1A1			8	8	8	26.7	26.7	26.7	38.914	0	60.821	1623800000	47	0.322299	0.303236	-0.998489	-0.563726	22.0341	24.9467	26.1518	24.6833	25.6435	25.8013
Color [Black]	P49207	P49207	60S ribosomal protein L34	RPL34			15	15	15	56.4	56.4	56.4	13.293	0	20.222	15831000000	84	0.397104	0.392524	0.495604	0.482271	29.1678	29.2788	28.8882	27.7849	28.5055	29.5576
Color [Black]	P49321;Q5T624;E9PI86;E9PRH9;H0YF33;E9PPQ8;H0YDS9;E9PPR5	P49321;Q5T624;E9PI86;E9PRH9;H0YF33	Nuclear autoantigenic sperm protein	NASP			10	10	10	11.9	11.9	11.9	85.237	0	47.645	3278500000	59	3.09778	0	-3.35147	-3.86531	23.9762	22.932	23.1461	26.5135	27.0679	26.5272
Color [Black]	P49327;A0A0U1RQF0;A0A0U1RRG3;J3KTF0	P49327;A0A0U1RQF0	Fatty acid synthase;[Acyl-carrier-protein] S-acetyltransferase;[Acyl-carrier-protein] S-malonyltransferase;3-oxoacyl-[acyl-carrier-protein] synthase;3-oxoacyl-[acyl-carrier-protein] reductase;3-hydroxyacyl-[acyl-carrier-protein] dehydratase;Enoyl-[acyl-carrier-protein] reductase;Oleoyl-[acyl-carrier-protein] hydrolase	FASN			137	137	137	62.5	62.5	62.5	273.42	0	323.31	489270000000	2200	0.88191	0.653228	-0.168836	-0.286563	33.0713	33.0662	33.133	33.3695	33.3192	33.0883
Color [Black]	P49411;H3BNU3	P49411	Elongation factor Tu, mitochondrial	TUFM			34	34	34	64.6	64.6	64.6	49.541	0	176.64	100950000000	603	1.98035	0.0621322	0.623007	0.977885	32.343	32.4819	32.4673	32.0673	31.6812	31.6746
Color [Black]	P49588;H3BPK7	P49588	Alanine--tRNA ligase, cytoplasmic	AARS			51	51	51	53.5	53.5	53.5	106.81	0	323.31	60832000000	545	2.45603	0.0189634	-0.789337	-1.25713	29.9985	30.2158	30.0584	31.0929	30.8241	30.7236
Color [Black]	P49589;B4DKY1;E9PRS8;C9JLN0	P49589;B4DKY1	Cysteine--tRNA ligase, cytoplasmic	CARS			49	49	46	61.5	61.5	58.2	85.472	0	145.15	57498000000	444	2.76938	0	-1.67919	-2.31857	28.1475	28.8914	28.4498	30.2368	30.2345	30.0549
Color [Black]	Q5T5C7;P49591	Q5T5C7;P49591	Serine--tRNA ligase, cytoplasmic	SARS			10	10	10	21.8	21.8	21.8	61.312	0	25.491	2609700000	34	0.66418	0.579317	0.221285	0.339912	26.8554	26.6151	26.7036	26.3209	26.4254	26.764
Color [Black]	P49736;H0Y8E6;H7C4N9;C9J013;C9JZ21;F8WDM3	P49736;H0Y8E6	DNA replication licensing factor MCM2	MCM2			27	27	27	38.6	38.6	38.6	101.89	0	82.635	13483000000	242	1.74478	0.0771562	0.607924	0.925165	29.2261	29.4596	29.534	28.576	29.0151	28.8048
Color [Black]	P49755;G3V2K7	P49755;G3V2K7	Transmembrane emp24 domain-containing protein 10	TMED10			9	9	9	38.4	38.4	38.4	24.976	0	35.167	7612700000	99	1.67408	0.0508174	0.716707	1.0317	29.0027	28.464	28.9873	27.9953	28.0483	28.2602
Color [Black]	P49756;E9PQU5;H0YE46	P49756	RNA-binding protein 25	RBM25			20	20	20	24.6	24.6	24.6	100.18	0	40.56	6186500000	108	2.86394	0	-1.96891	-2.63138	25.7969	25.3775	25.2137	27.3321	27.1864	27.7762
Color [Black]	P49757;G3V3Z8;G3V3R1;G3V3M5;G3V4S6;G3V433	P49757;G3V3Z8	Protein numb homolog	NUMB			10	10	10	15.7	15.7	15.7	70.803	0	18.666	5633700000	83	2.54273	0.00199564	-1.28312	-1.84103	25.2997	25.6848	25.3734	27.047	26.6244	26.5359
Color [Black]	P49790	P49790	Nuclear pore complex protein Nup153	NUP153			62	62	62	42.9	42.9	42.9	153.94	0	257.64	69447000000	764	0.583705	0.790195	0.103038	0.178038	31.1932	31.1399	31.2521	31.2243	31.0742	30.9777
Color [Black]	P49792;C9J1W9;C9JF75;C9J6W1;F8WBP7;H0YBN8	P49792	E3 SUMO-protein ligase RanBP2	RANBP2			114	114	73	41	41	29.7	358.2	0	323.31	73736000000	913	1.59804	0.232693	-0.391534	-0.639404	30.2257	30.1055	30.2016	30.7767	30.4264	30.5044
Color [Black]	P49915	P49915	GMP synthase [glutamine-hydrolyzing]	GMPS			37	37	37	62.6	62.6	62.6	76.715	0	323.31	63395000000	482	1.63151	0.513737	0.216813	0.38667	31.0487	31.1932	31.2178	30.8791	30.9495	30.9807
Color [Black]	P49916;K7ERZ5;K7EQB6;K7ENR9	P49916	DNA ligase 3	LIG3			9	9	9	11	11	11	112.91	0	11.701	943340000	21	0.446535	0.722326	0.148761	0.23127	25.3068	25.4422	24.9996	25.0329	25.0531	25.2164
Color [Black]	P49959;F8W7U8;F5GXT0;F5H742;F5H256	P49959;F8W7U8	Double-strand break repair protein MRE11A	MRE11A			13	13	13	21.8	21.8	21.8	80.592	0	17.609	1682300000	32	0.135599	0.852584	0.101706	0.130947	24.3157	24.5373	24.5661	23.8472	24.7032	24.5635
Color [Black]	P50281;F8W1B7	P50281	Matrix metalloproteinase-14	MMP14			11	11	11	18	18	18	65.893	0	19.295	5147200000	73	0.00931203	0.9924	-0.00607109	-0.00849571	27.5572	27.8754	28.2866	27.9834	27.8512	27.9029
Color [Black]	P50395;Q5SX87;V9GYF8;Q5SX90;Q5SX86;P31150;V9GYJ7;Q5SX91;G5E9U5	P50395;Q5SX87	Rab GDP dissociation inhibitor beta	GDI2			17	17	17	49.7	49.7	49.7	50.663	0	86.243	8259300000	101	0.046437	0.912369	-0.0979996	-0.0801941	25.5887	26.1533	23.826	25.2526	25.6036	25.0058
Color [Black]	P50402;Q5HY57	P50402;Q5HY57	Emerin	EMD			4	4	4	17.7	17.7	17.7	28.994	0.00032787	4.8295	1281200000	21	1.28372	0.380155	-0.302717	-0.495789	23.7229	23.786	23.5952	23.8317	24.0198	24.1606
Color [Black]	P50454;E9PPV6;E9PR70;E9PKH2;E9PK86;E9PMI5;E9PNX1;E9PJH8;E9PIG2;E9PRS3;E9PQ34;H0YEP8;E9PLA6	P50454;E9PPV6;E9PR70;E9PKH2	Serpin H1	SERPINH1			23	23	23	57.7	57.7	57.7	46.44	0	113.59	39665000000	331	1.21418	0.460675	0.254736	0.425565	30.6624	30.8672	30.9912	30.6276	30.5805	30.5485
Color [Black]	P50552;K7EM16;K7EQD0;K7ENR7;K7ENL7;K7EIG8	P50552;K7EM16	Vasodilator-stimulated phosphoprotein	VASP			19	19	19	40.3	40.3	40.3	39.829	0	61.28	13431000000	217	4.25596	0	-2.1214	-3.43506	25.8842	26.099	25.7902	27.8982	28.1267	28.1127
Color [Black]	P50570;K7EMQ3;E5RHK8;A0A0D9SFB1;A0A0U1RQP1;A0A0D9SFE4;Q05193;Q9UQ16;E5RIK2;A0A1B0GUX5;A0A1B0GU67;H7C5U0	P50570	Dynamin-2	DNM2			21	21	21	29.1	29.1	29.1	98.063	0	49.861	7916700000	138	0.0939294	0.881078	0.0829792	0.101758	27.9264	28.1377	28.215	28.613	27.7682	27.649
Color [Black]	P50579;F8VQZ7;F8VRR3;G3V1U3;F8VSC4;F8VY03	P50579;F8VQZ7;F8VRR3;G3V1U3	Methionine aminopeptidase 2	METAP2			6	6	6	18.4	18.4	18.4	52.891	0	45.628	2138900000	48	0.0932602	0.893027	0.0725358	0.0932843	26.0277	26.273	25.653	25.5126	25.9935	26.23
Color [Black]	P50750;X6RE90	P50750	Cyclin-dependent kinase 9	CDK9			8	7	7	21.2	19.1	19.1	42.777	0	13.903	1425700000	52	0.130563	0.86952	0.0832818	0.113395	25.8641	25.9158	25.2109	25.6619	25.4651	25.6138
Color [Black]	P50914;E7EPB3	P50914;E7EPB3	60S ribosomal protein L14	RPL14			16	16	16	60	60	60	23.432	0	77.864	26165000000	156	0.163046	0.838061	0.105486	0.141911	29.691	29.754	29.5737	29.1614	29.5569	29.984
Color [Black]	P50995;H0Y6E1;E5RIN3;P27216	P50995	Annexin A11	ANXA11			24	24	24	42.8	42.8	42.8	54.389	0	65.013	29903000000	182	1.45325	0.0835721	0.634478	0.902827	28.9415	29.4214	28.7679	28.3793	28.5141	28.3342
Color [Black]	P51116;I3L1Z2	P51116	Fragile X mental retardation syndrome-related protein 2	FXR2			20	16	15	38.5	34.9	32.1	74.222	0	58.363	7970500000	130	3.46865	0.000384181	-1.34924	-2.1813	25.9898	26.2254	25.9909	27.5696	27.4226	27.2615
Color [Black]	P51148;K7ERI8;K7ERQ8;F8VVK3;K7ENY4;F8VWU4;F8VVZ0;F8VUA5;F8VSF8;K7EIP6;F8WCY6;F8WD79;F8VPW9;F8VWZ7	P51148;K7ERI8;K7ERQ8	Ras-related protein Rab-5C	RAB5C			11	11	8	59.3	59.3	44.4	23.482	0	31.023	11722000000	140	0.290162	0.738395	0.158564	0.219935	28.8521	28.2415	28.717	28.5336	28.5948	28.2064
Color [Black]	Q9HBD4;P51532;A0A0A0MT49;K7EP28	Q9HBD4;P51532;A0A0A0MT49	Transcription activator BRG1	SMARCA4			33	33	19	20.7	20.7	13.8	188.15	0	139.34	10599000000	159	2.31269	0.00168171	-1.48463	-1.94509	25.1948	25.6366	25.833	27.3625	27.0289	26.7269
Color [Black]	P51570;K7ERJ9;K7ERN9;K7EII7	P51570	Galactokinase	GALK1			8	8	8	18.9	18.9	18.9	42.272	0	11.627	1999500000	41	1.54176	0.187783	0.440587	0.69741	26.5536	26.6205	26.3645	26.1317	26.2209	25.8642
Color [Black]	P51571	P51571	Translocon-associated protein subunit delta	SSR4			8	8	4	41.6	41.6	17.9	18.998	0	20.189	2921600000	46	0.714723	0.297395	0.447944	0.569599	27.143	27.2638	27.2204	27.0257	26.1931	27.0646
Color [Black]	P51659;E7EWE5;E7ER27;G5E9S2;E7ET17;E7EPL9	P51659;E7EWE5;E7ER27;G5E9S2;E7ET17	Peroxisomal multifunctional enzyme type 2;(3R)-hydroxyacyl-CoA dehydrogenase;Enoyl-CoA hydratase 2	HSD17B4			11	11	11	23.2	23.2	23.2	79.685	0	20.859	1225900000	32	0.905374	0.0892045	0.81305	0.884665	26.7089	26.1334	25.3212	25.4736	25.1077	25.1429
Color [Black]	P51812;Q9UK32;Q5SVM6;B1AXG1;B7Z3B5;F2Z2J1;V9GXZ1;Q15349;O60307	P51812	Ribosomal protein S6 kinase alpha-3	RPS6KA3			7	6	5	11.1	10	8.5	83.735	0	10.339	2176600000	44	0.835176	0.297588	-0.416761	-0.569756	25.1578	25.4659	25.8019	25.7278	26.1657	25.7823
Color [Black]	P51858	P51858	Hepatoma-derived growth factor	HDGF			8	8	8	54.2	54.2	54.2	26.788	0	23.536	3994600000	48	3.92947	0	-4.29571	-5.45159	22.4976	23.2179	23.3457	27.2785	27.5315	27.1384
Color [Black]	P51991;H7C1J8	P51991	Heterogeneous nuclear ribonucleoprotein A3	HNRNPA3			21	21	21	45	45	45	39.594	0	83.026	32519000000	317	1.01369	0.0824722	0.779479	0.905443	29.6885	30.2166	29.0616	28.8139	29.1384	28.676
Color [Black]	P52272;A0A087X0X3;M0R019;M0R2T0;M0R0N3;M0QYQ7;M0R2I7;M0R0Y6;M0QY96;M0QYL3	P52272;A0A087X0X3	Heterogeneous nuclear ribonucleoprotein M	HNRNPM			68	68	35	84.8	84.8	38.6	77.515	0	323.31	249540000000	951	0.81979	0.556238	0.224117	0.357663	33.5937	33.5702	33.7779	33.3884	33.2555	33.6256
Color [Black]	P52292;J3QLL0;J3KS65	P52292;J3QLL0;J3KS65	Importin subunit alpha-1	KPNA2			11	11	11	25.3	25.3	25.3	57.861	0	42.046	5980000000	120	0.639648	0.679443	-0.163018	-0.265073	27.0395	27.3608	27.3326	27.4256	27.3102	27.4862
Color [Black]	P52294;C9JYI4;C9J352;C9JWD9;F2Z3G4;C9J4U1	P52294;C9JYI4	Importin subunit alpha-5;Importin subunit alpha-5, N-terminally processed	KPNA1			10	10	5	18	18	9.9	60.221	0	27.407	10339000000	90	1.07979	0.268348	0.406848	0.600847	27.9687	28.08	28.1439	27.7365	27.9033	27.3322
Color [Black]	P52597;A0A1B0GW42	P52597	Heterogeneous nuclear ribonucleoprotein F;Heterogeneous nuclear ribonucleoprotein F, N-terminally processed	HNRNPF			20	17	17	52.5	50.1	50.1	45.671	0	135.92	34250000000	176	3.60997	0.0126456	-0.774305	-1.37631	29.1207	29.149	29.2255	29.831	29.996	29.9911
Color [Black]	P52701;A0A087WWJ1;A0A087WYT6;C9JH55;C9J8Y8;C9J7Y7;F8WAX8;U3KQ72;F8W7G9	P52701;A0A087WWJ1	DNA mismatch repair protein Msh6	MSH6			22	22	22	20.5	20.5	20.5	152.78	0	30.642	4245200000	83	0.302565	0.86863	-0.0684185	-0.115578	26.6245	26.5742	26.5673	26.6565	26.8136	26.5012
Color [Black]	P52732	P52732	Kinesin-like protein KIF11	KIF11			31	31	31	34.8	34.8	34.8	119.16	0	68.317	14143000000	218	3.25167	0	-3.07881	-3.81219	24.9024	24.887	23.9772	27.6114	27.6666	27.7251
Color [Black]	P52888;K7EP46;K7EKB6;K7EL02;K7EIK4;K7EL32;K7EMU4	P52888;K7EP46	Thimet oligopeptidase	THOP1			14	14	14	20.3	20.3	20.3	78.839	0	24.431	4511700000	74	3.91058	0	-3.94954	-5.14459	22.6439	23.5128	22.9374	27.0796	26.8206	27.0425
Color [Black]	P52907	P52907	F-actin-capping protein subunit alpha-1	CAPZA1			13	13	9	46.2	46.2	36	32.922	0	90.589	27055000000	147	1.08056	0.119975	0.628615	0.81271	29.6271	30.3915	29.5874	29.257	29.3685	29.0947
Color [Black]	P52943;H0YFA4;H0YHD8	P52943;H0YFA4	Cysteine-rich protein 2	CRIP2			8	8	8	49	49	49	22.492	0	58.056	8963100000	77	2.46616	0	-2.88481	-2.99119	22.7442	23.0832	24.0933	25.7536	26.5137	26.3077
Color [Black]	P52948;H7C3P6;H0YEN4;H0YCR0;H0YDF4;H0YDA1;H0YCT1	P52948	Nuclear pore complex protein Nup98-Nup96;Nuclear pore complex protein Nup98;Nuclear pore complex protein Nup96	NUP98			44	44	44	29.9	29.9	29.9	197.58	0	171.2	35902000000	376	0.772396	0.411597	0.323799	0.467171	30.8827	30.6515	30.9764	30.6674	30.1789	30.6929
Color [Black]	P53004;C9J1E1	P53004	Biliverdin reductase A	BLVRA			9	9	9	43.6	43.6	43.6	33.428	0	34.741	4158700000	85	0.223754	0.722159	0.194414	0.231625	27.4406	27.0258	27.4143	27.1969	27.5835	26.517
Color [Black]	P53007;B4DP62	P53007;B4DP62	Tricarboxylate transport protein, mitochondrial	SLC25A1			5	5	5	18.3	18.3	18.3	34.012	0	9.2637	2788500000	50	0.471965	0.416087	0.401464	0.462194	27.4329	27.6119	27.1538	26.3157	27.4104	27.2682
Color [Black]	P53396;K7ESG8;K7EIE7	P53396	ATP-citrate synthase	ACLY			58	58	58	56.7	56.7	56.7	120.84	0	271.87	166460000000	866	4.96055	0	-1.84975	-3.25578	30.2376	30.1346	30.3533	32.0407	32.114	32.12
Color [Black]	P53582;H0Y955	P53582;H0Y955	Methionine aminopeptidase 1	METAP1			4	4	4	11.1	11.1	11.1	43.215	0	8.0028	4107000000	46	0.662544	0.324911	-0.432803	-0.543729	25.9567	26.6542	25.6594	26.5003	26.5756	26.4928
Color [Black]	P53618;E9PP73;E9PP63;E9PKQ1	P53618;E9PP73	Coatomer subunit beta	COPB1			29	29	29	39.1	39.1	39.1	107.14	0	110.51	40758000000	431	0.184136	0.792585	0.138281	0.175845	30.3408	30.3903	30.4058	30.4496	30.5968	29.6756
Color [Black]	P53621	P53621	Coatomer subunit alpha;Xenin;Proxenin	COPA			43	43	43	41.1	41.1	41.1	138.34	0	111.58	40273000000	476	0.652118	0.750676	0.123126	0.210331	29.9717	30.1005	29.9123	29.8597	29.9896	29.7659
Color [Black]	P53701	P53701	Cytochrome c-type heme lyase	HCCS			8	8	8	28.4	28.4	28.4	30.601	0	7.8114	2000700000	25	1.202	0.0919253	-0.669846	-0.879159	25.4791	25.0121	25.081	25.4745	25.8792	26.2281
Color [Black]	P53992;G5EA31;A0A0U1RR49	P53992;G5EA31	Protein transport protein Sec24C	SEC24C			29	28	26	28.2	27.5	26.1	118.32	0	62.646	34265000000	268	0.462952	0.447397	0.369497	0.437317	29.4842	29.7384	29.2579	29.4733	29.4051	28.4937
Color [Black]	P54098;A0A1B0GTU7;H0YCV2;A0A1B0GVT8;H0YD36;A0A1B0GW33;H0YE43;H0YCD2;H0YDF1;A0A0D9SFM1;A0A1B0GTQ6	P54098;A0A1B0GTU7	DNA polymerase subunit gamma-1	POLG			9	9	9	11.1	11.1	11.1	139.56	0	12.351	903720000	19	0.727573	0.307558	0.431468	0.559238	26.2557	26.5149	26.0815	25.386	25.9841	26.1876
Color [Black]	P54136;E5RJM9;E5RH09	P54136	Arginine--tRNA ligase, cytoplasmic	RARS			47	47	47	63.9	63.9	63.9	75.378	0	120.1	85402000000	548	1.33738	0.208581	-0.43664	-0.668939	30.3281	30.1416	30.3458	30.9692	30.6568	30.4994
Color [Black]	P54577;A0A0C4DGZ5	P54577;A0A0C4DGZ5	Tyrosine--tRNA ligase, cytoplasmic;Tyrosine--tRNA ligase, cytoplasmic, N-terminally processed;Tyrosine--tRNA ligase	YARS			17	17	17	39.8	39.8	39.8	59.143	0	22.987	4388300000	94	0.303092	0.67151	0.214731	0.27243	26.6881	26.8083	27.1188	26.5023	26.3079	27.1608
Color [Black]	P54578;A6NJA2;J3QQT6;J3KS55	P54578;A6NJA2	Ubiquitin carboxyl-terminal hydrolase 14;Ubiquitin carboxyl-terminal hydrolase	USP14			10	10	9	23.7	23.7	22.3	56.068	0	16.959	7257200000	80	0.50465	0.614515	0.215517	0.313798	27.2541	27.6871	27.3848	26.9594	27.4029	27.3173
Color [Black]	P54687;F5H2F2;A0A087WYF2	P54687	Branched-chain-amino-acid aminotransferase, cytosolic	BCAT1			9	9	9	29.8	29.8	29.8	42.966	0	26.133	10931000000	69	1.45294	0.000657534	-3.3431	-2.13119	23.2002	26.0658	22.7042	27.5138	27.5725	26.9132
Color [Black]	P54709;C9JA36;H7C547;F8WBY4;C9JXZ1;H7C4L9	P54709;C9JA36	Sodium/potassium-transporting ATPase subunit beta-3	ATP1B3			5	5	5	26.5	26.5	26.5	31.512	0	7.5655	1961200000	26	0.469267	0.158958	-1.19269	-0.745208	22.3959	25.5806	25.7437	25.9835	25.8442	25.4707
Color [Black]	P54886	P54886	Delta-1-pyrroline-5-carboxylate synthase;Glutamate 5-kinase;Gamma-glutamyl phosphate reductase	ALDH18A1			30	30	30	40.1	40.1	40.1	87.301	0	118.8	29123000000	392	0.579247	0.52242	0.26895	0.380463	30.231	30.1702	30.6266	30.3005	30.1288	29.7917
Color [Black]	P55010;H0YK29;H0YK11;H0YMJ8;H0YM54;H0YLZ1;H0YN40	P55010	Eukaryotic translation initiation factor 5	EIF5			7	7	7	13	13	13	49.222	0	10.213	2385200000	49	1.95489	0	-2.57114	-2.39065	24.3475	23.4897	22.5283	26.3578	26.1484	25.5726
Color [Black]	P55060	P55060	Exportin-2	CSE1L			19	19	19	24.3	24.3	24.3	110.42	0	88.981	10457000000	109	2.81116	0.000380952	-1.51262	-2.17044	27.6553	27.2989	27.2895	29.1637	28.9848	28.6331
Color [Black]	P55072;C9JUP7;C9IZA5	P55072	Transitional endoplasmic reticulum ATPase	VCP			63	63	63	58.3	58.3	58.3	89.321	0	323.31	123160000000	604	3.45449	0	-2.09215	-3.0526	27.5217	27.5472	27.6493	29.8567	29.8353	29.3026
Color [Black]	P55084;F5GZQ3;B5MD38;C9JEY0;C9JE81;C9K0M0	P55084;F5GZQ3;B5MD38	Trifunctional enzyme subunit beta, mitochondrial;3-ketoacyl-CoA thiolase	HADHB			21	21	21	46.6	46.6	46.6	51.294	0	70.845	19552000000	194	2.21092	0.131424	0.465618	0.791711	30.2727	30.4443	30.1527	29.8088	29.7916	29.8724
Color [Black]	P55265	P55265	Double-stranded RNA-specific adenosine deaminase	ADAR			42	42	4	35.6	35.6	3.4	136.06	0	86.618	30506000000	290	2.67666	0.00190164	-1.32892	-1.93209	28.3598	28.2908	28.0531	29.6325	29.8053	29.2527
Color [Black]	P55884;C9JZG1;C9JQN7	P55884	Eukaryotic translation initiation factor 3 subunit B	EIF3B			39	39	39	48	48	48	92.48	0	164.21	40986000000	381	1.19353	0.109141	-0.622749	-0.835609	29.0122	29.4677	28.6827	29.7995	29.4982	29.7331
Color [Black]	P56192;H0YIP0;H0YHV5;H0YI94;F5H2V6;H0YIC2;H0YHL6;H0YI27	P56192	Methionine--tRNA ligase, cytoplasmic	MARS			30	30	30	37.2	37.2	37.2	101.11	0	224.61	59487000000	465	0.364389	0.879471	-0.0586713	-0.103434	30.277	30.3604	30.4531	30.5094	30.3688	30.3882
Color [Black]	P56524;C9J481;C9J0X4;H7BZT3	P56524	Histone deacetylase 4	HDAC4			6	6	6	8	8	8	119.04	0	12.67	228550000	18	0.240873	0.626758	-0.305199	-0.305321	23.4903	23.1992	23.3306	24.4605	22.759	23.7163
Color [Black]	P56537;B7ZBH1;A0A0U1RQV5	P56537;B7ZBH1;A0A0U1RQV5	Eukaryotic translation initiation factor 6	EIF6			4	4	4	26.9	26.9	26.9	26.599	0	16.982	4054900000	39	2.68958	0	-2.48008	-2.92552	23.9949	24.3567	23.3332	26.0755	26.6865	26.363
Color [Black]	P57088;D6RAA6;H0Y8N0;J3KN43;D6RBY2	P57088;D6RAA6;H0Y8N0	Transmembrane protein 33	TMEM33			9	9	9	32.8	32.8	32.8	27.978	0	20.516	27334000000	120	0.926709	0.0714601	0.888	0.936919	31.0163	30.7099	31.0272	30.841	29.8991	29.3493
Color [Black]	P57740;G3V1T4;H0YG15	P57740	Nuclear pore complex protein Nup107	NUP107			15	15	15	20	20	20	106.37	0	29.702	5643400000	108	1.10347	0.11957	-0.623244	-0.814076	26.9902	27.1755	26.3607	27.6589	27.3353	27.402
Color [Black]	P57772;C9J8T0	P57772	Selenocysteine-specific elongation factor	EEFSEC			3	3	3	6	6	6	65.304	0	8.2733	1345000000	37	0.139008	0.785685	0.178079	0.182876	25.387	25.5881	25.6275	25.2052	24.6319	26.2314
Color [Black]	P59998;F8WCF6;F8WDD7;H7C0A3;A0A0A6YYG9;R4GN08;F8WE39	P59998;F8WCF6;F8WDD7;H7C0A3;A0A0A6YYG9	Actin-related protein 2/3 complex subunit 4	ARPC4;ARPC4-TTLL3			7	7	7	31	31	31	19.667	0	9.6725	3355700000	51	0.241451	0.690167	-0.221233	-0.25683	25.8469	26.1262	25.7435	26.5876	26.336	25.4566
Color [Black]	P60228;E5RGA2;E5RHS5;H0YAW4	P60228;E5RGA2	Eukaryotic translation initiation factor 3 subunit E	EIF3E			26	26	12	51.2	51.2	25.8	52.22	0	117.21	32843000000	244	1.28639	0.417618	0.277	0.460928	29.3693	29.615	29.3811	29.2993	29.1368	29.0983
Color [Black]	P60468;S4R3B5	P60468	Protein transport protein Sec61 subunit beta	SEC61B			4	4	4	41.7	41.7	41.7	9.9743	0	6.0837	4850600000	27	3.83702	0	-3.16141	-4.36836	23.1817	22.7583	23.3632	26.1215	26.5301	26.1356
Color [Black]	P60866;E5RJX2;G3XAN0;E5RIP1	P60866;E5RJX2	40S ribosomal protein S20	RPS20			7	7	7	48.7	48.7	48.7	13.373	0	20.934	18846000000	114	0.913805	0.173504	0.568057	0.718833	29.3278	30.1602	29.5379	29.3486	29.1338	28.8393
Color [Black]	P60891;B1ALA9;A0A0B4J207;P21108;B7ZB02;B1ALA7	P60891;B1ALA9;A0A0B4J207;P21108	Ribose-phosphate pyrophosphokinase 1;Ribose-phosphate pyrophosphokinase 3	PRPS1;PRPS1L1			10	10	4	37.1	37.1	12.6	34.834	0	25.384	8899900000	107	1.5867	0.0557225	0.71091	1.00742	28.7862	28.8412	29.0107	27.8278	28.5006	28.177
Color [Black]	P60903	P60903	Protein S100-A10	S100A10			5	5	5	54.6	54.6	54.6	11.203	0	18.899	15254000000	87	2.59183	0.00187705	-1.20146	-1.76971	27.9841	27.9388	27.6973	29.2472	29.2122	28.7651
Color [Black]	P61009	P61009	Signal peptidase complex subunit 3	SPCS3			5	5	5	26.1	26.1	26.1	20.313	0	6.7054	3712700000	24	0.435737	0.167941	1.2847	0.728614	27.1068	26.7518	27.0954	26.875	27.0387	23.1861
Color [Black]	P61020	P61020	Ras-related protein Rab-5B	RAB5B			7	4	4	39.1	24.2	24.2	23.707	0	9.71	1392600000	31	0.600513	0.105543	1.14659	0.846328	25.3945	25.7178	25.5353	24.9718	25.5047	22.7314
Color [Black]	P61026	P61026	Ras-related protein Rab-10	RAB10			4	2	2	20.5	11.5	11.5	22.541	0	6.7765	699940000	26	1.80446	0.0093642	-1.10715	-1.42954	23.7697	24.171	23.2329	24.7674	24.826	24.9016
Color [Black]	P61088;F8VSD4;F8VV71;F8VQQ8;Q5JXB2;F8VZ29	P61088;F8VSD4;F8VV71;F8VQQ8;Q5JXB2	Ubiquitin-conjugating enzyme E2 N;Putative ubiquitin-conjugating enzyme E2 N-like	UBE2N;UBE2NL			8	8	8	48.7	48.7	48.7	17.138	0	16.898	5509200000	71	1.11448	0.444724	0.269953	0.439729	28.1989	27.8417	27.974	27.8215	27.6653	27.718
Color [Black]	P61106;X6RFL8	P61106;X6RFL8	Ras-related protein Rab-14	RAB14			16	16	16	77.2	77.2	77.2	23.897	0	56.728	18189000000	176	1.32794	0.488061	0.236799	0.405853	28.9369	29.1027	29.0574	28.8425	28.8812	28.663
Color [Black]	P61158;B4DXW1;F8WDR7;Q9P1U1	P61158;B4DXW1	Actin-related protein 3	ACTR3			15	15	15	40	40	40	47.371	0	37.741	10468000000	106	0.0911774	0.901151	0.0670993	0.0880358	27.4195	28.0056	27.1462	27.3996	27.5899	27.3805
Color [Black]	P61160;F5H6T1;A0A1B0GWD0;A0A1B0GWH0	P61160;F5H6T1	Actin-related protein 2	ACTR2			15	15	15	39.1	39.1	39.1	44.76	0	35.73	11448000000	132	1.96782	0.0828199	0.565469	0.904058	28.8034	28.8874	28.9638	28.0864	28.4263	28.4455
Color [Black]	P61163;R4GMT0;A0A1B0GVS3	P61163;R4GMT0;A0A1B0GVS3	Alpha-centractin	ACTR1A			12	12	5	47.9	47.9	23.4	42.613	0	75.779	18203000000	110	1.60508	0.0576411	-0.694805	-0.994936	27.6246	27.6096	27.1136	28.3316	27.9662	28.1343
Color [Black]	P61201;B4DIH5;H0YKU5;H0YM03	P61201;B4DIH5;H0YKU5	COP9 signalosome complex subunit 2	COPS2			10	10	10	26.2	26.2	26.2	51.596	0	36.514	7338200000	87	2.46788	0.00303633	-1.15485	-1.68414	26.3709	26.7779	26.4187	27.9263	27.4662	27.6396
Color [Black]	P61221;D6R9I9;D6RGF4;H0Y990	P61221;D6R9I9	ATP-binding cassette sub-family E member 1	ABCE1			27	27	27	53.8	53.8	53.8	67.314	0	139.63	30980000000	283	3.05171	0	-1.8588	-2.62068	27.4961	27.3625	27.8333	29.583	29.5735	29.1119
Color [Black]	P61247;E9PFI5;D6RG13;D6RAT0;H0Y8L7;H0Y9Y4;D6RB09;D6R9B6;D6RAS7;D6RI02;D6RED7;D6RGE0	P61247;E9PFI5;D6RG13;D6RAT0;H0Y8L7;H0Y9Y4;D6RB09;D6R9B6	40S ribosomal protein S3a	RPS3A			22	22	22	66.7	66.7	66.7	29.945	0	192.5	40218000000	317	3.47719	0.0552548	0.55523	1.0122	30.6395	30.6142	30.4995	30.0173	30.0725	29.9977
Color [Black]	P61254;J3QRI7;J3QQQ9;J3QQV1;J3KTJ8;J3QRC4;J3KSS0;J3KS10	P61254;J3QRI7;J3QQQ9;J3QQV1;J3KTJ8;J3QRC4;J3KSS0	60S ribosomal protein L26	RPL26			19	19	7	62.1	62.1	17.2	17.258	0	51.172	36970000000	233	1.02979	0.168508	0.544666	0.727815	30.4237	30.5248	30.1749	29.3906	30.1386	29.9602
Color [Black]	P61289;K9J957;K7ESG5;B3KQ25;A0A087WTV2;K7ENH2;K7EMD0;K7EPX6;K7EKR3;B7Z8D3	P61289;K9J957;K7ESG5;B3KQ25;A0A087WTV2;K7ENH2	Proteasome activator complex subunit 3	PSME3			15	15	15	53.5	53.5	53.5	29.506	0	46.265	17370000000	125	3.31892	0	-2.90824	-3.73233	26.8248	26.2882	26.245	29.5438	29.5926	28.9463
Color [Black]	P61313;E7EQV9;E7ENU7;E7EX53;E7ERA2	P61313;E7EQV9;E7ENU7;E7EX53	60S ribosomal protein L15;Ribosomal protein L15	RPL15			25	25	25	69.1	69.1	69.1	24.146	0	145.81	172130000000	464	0.224128	0.802075	0.119371	0.168589	32.7172	32.5038	32.5631	32.2311	32.3272	32.8676
Color [Black]	P61962;A0A087WWI6	P61962;A0A087WWI6	DDB1- and CUL4-associated factor 7	DCAF7			6	6	6	21.9	21.9	21.9	38.926	0	59.049	4006800000	60	1.07558	0.453349	0.265907	0.431519	27.0565	27.1457	27.2037	27.051	26.8799	26.6772
Color [Black]	P61970;H3BRV9	P61970;H3BRV9	Nuclear transport factor 2	NUTF2			5	5	5	40.2	40.2	40.2	14.478	0	11.052	2253800000	25	0.554045	0.0873251	1.55036	0.891195	27.5297	28.0162	26.9435	27.1804	23.546	27.1119
Color [Black]	P61978;S4R457;S4R359	P61978	Heterogeneous nuclear ribonucleoprotein K	HNRNPK			33	33	8	62.4	62.4	23.8	50.976	0	215.21	122340000000	477	0.966034	0.175091	0.548466	0.716095	31.9498	32.538	31.753	31.3218	31.7475	31.5261
Color [Black]	P61981	P61981	14-3-3 protein gamma;14-3-3 protein gamma, N-terminally processed	YWHAG			15	10	10	47.8	34.8	34.8	28.302	0	23.659	7644000000	102	2.30414	0.00140385	-1.50193	-1.95618	25.7468	26.3715	26.174	27.8946	27.6705	27.2331
Color [Black]	P62070;E9PK85;E9PQK5;E9PQC5;E9PQ87	P62070;E9PK85	Ras-related protein R-Ras2	RRAS2			4	4	3	21.1	21.1	15.7	23.399	0	22.307	1949200000	31	0.822174	0.0648335	-1.06216	-0.966938	25.2435	25.425	23.57	25.9338	25.8756	25.6156
Color [Black]	P62081;B5MCP9	P62081;B5MCP9	40S ribosomal protein S7	RPS7			18	18	18	68	68	68	22.127	0	137.77	45005000000	254	2.95141	0.0563717	0.568813	1.00139	30.9617	31.1787	31.0385	30.5336	30.4896	30.4493
Color [Black]	P62140;E7ETD8;C9JP48;C9J9S3;F8WE71;F8W1A0;H0Y3Y6	P62140;E7ETD8	Serine/threonine-protein phosphatase PP1-beta catalytic subunit;Serine/threonine-protein phosphatase	PPP1CB			13	13	5	41	41	18	37.186	0	54.755	9004200000	99	0.686809	0.557703	-0.233276	-0.356397	26.8368	26.8185	26.9437	27.3904	27.0145	26.8939
Color [Black]	P62191;G3V4X1	P62191	26S protease regulatory subunit 4	PSMC1			26	26	26	59.1	59.1	59.1	49.184	0	156.77	34211000000	282	1.10503	0.354646	-0.332713	-0.518583	29.6723	29.3941	29.7987	30.0615	29.8076	29.9942
Color [Black]	P62195;J3QSA9;J3QQM1;J3KRP2;J3QLH6;J3QSE0;J3QRW1;J3QRR3	P62195;J3QSA9;J3QQM1;J3KRP2;J3QLH6	26S protease regulatory subunit 8	PSMC5			23	23	22	63.8	63.8	60.8	45.626	0	139.3	23440000000	221	1.10811	0.281921	0.3898	0.585798	29.2667	29.1837	29.5438	28.9654	29.1444	28.715
Color [Black]	P62241;Q5JR95	P62241;Q5JR95	40S ribosomal protein S8	RPS8			20	20	20	63.9	63.9	63.9	24.205	0	146.17	178060000000	437	0.0758515	0.95838	-0.0248604	-0.040408	32.4556	32.3845	32.7429	32.4836	32.6033	32.5706
Color [Black]	P62244;I3L3P7;I3L246;H3BN98;H3BV27;H3BT37;I3L303;H3BVC7	P62244;I3L3P7;I3L246;H3BN98	40S ribosomal protein S15a	RPS15A			14	14	14	73.1	73.1	73.1	14.839	0	48.434	63193000000	219	0.784484	0.297049	0.429279	0.570517	31.2832	31.2739	31.5455	31.2405	31.1015	30.4727
Color [Black]	P62249;M0R210;A0A087WZ27;M0R3H0;M0R1M5;M0QX76;Q6IPX4	P62249;M0R210;A0A087WZ27;M0R3H0;M0R1M5	40S ribosomal protein S16	RPS16;ZNF90			14	14	14	70.5	70.5	70.5	16.445	0	22.91	17130000000	177	2.00986	0.0817385	0.564928	0.908389	29.4786	29.7383	29.3774	28.9869	29.0543	28.8582
Color [Black]	P62258;B4DJF2;I3L3T1;K7EM20;K7EIT4	P62258	14-3-3 protein epsilon	YWHAE			16	14	14	56.9	52.9	52.9	29.174	0	35.766	19097000000	136	2.65738	0	-1.97523	-2.52432	26.9111	27.4348	27.3598	29.2957	29.56	28.7758
Color [Black]	P62263;H0YB22;E5RH77	P62263;H0YB22;E5RH77	40S ribosomal protein S14	RPS14			10	10	10	43	43	43	16.273	0	27.53	35205000000	187	1.66835	0.10936	0.540463	0.834804	30.5049	30.6556	30.8361	30.0053	30.0207	30.3491
Color [Black]	P62266;D6RD47;D6RIX0;D6R9I7;D6RDJ2	P62266;D6RD47;D6RIX0;D6R9I7;D6RDJ2	40S ribosomal protein S23	RPS23			15	15	15	70.6	70.6	70.6	15.807	0	35.131	38667000000	127	0.64137	0.437465	0.32596	0.446893	30.2681	30.1158	30.6013	29.6798	30.0291	30.2984
Color [Black]	P62269;J3JS69;A0A0G2JQH2;Q5GGW2	P62269	40S ribosomal protein S18	RPS18			9	9	9	46.1	46.1	46.1	17.718	0	14.777	3174400000	51	1.21852	0.224212	0.432632	0.648804	26.9168	26.5024	26.745	26.4607	26.3368	26.0688
Color [Black]	P62277;J3KMX5;E9PS50	P62277;J3KMX5	40S ribosomal protein S13	RPS13			8	8	8	37.7	37.7	37.7	17.222	0	17.671	4721700000	79	1.86981	0.0507622	0.682578	1.03138	27.7068	27.896	27.8531	27.2671	27.3069	26.8343
Color [Black]	P62280;M0QZC5;M0R1H5;M0R1H6	P62280;M0QZC5	40S ribosomal protein S11	RPS11			26	26	26	77.2	77.2	77.2	18.431	0	172.28	136370000000	386	1.68821	0.153026	0.472345	0.753309	32.5015	32.2429	32.4973	32.0852	31.9746	31.7649
Color [Black]	P62318	P62318	Small nuclear ribonucleoprotein Sm D3	SNRPD3			2	2	2	15.1	15.1	15.1	13.916	0.00058685	3.4634	1336400000	20	0.746753	0.0456629	-1.53096	-1.06225	24.6307	24.2311	21.9074	25.8825	24.9842	24.4953
Color [Black]	P62424;Q5T8U3;Q5T8U2	P62424;Q5T8U3	60S ribosomal protein L7a	RPL7A			21	21	21	44.7	44.7	44.7	29.995	0	46.92	44957000000	232	2.94144	0.0589676	0.560863	0.988345	30.958	30.7633	30.9175	30.2734	30.381	30.3018
Color [Black]	P62750;H7BY10;K7ERT8;A8MUS3;K7EJV9;K7EMA7	P62750;H7BY10;K7ERT8;A8MUS3;K7EJV9;K7EMA7	60S ribosomal protein L23a	RPL23A			12	12	12	44.9	44.9	44.9	17.695	0	22.975	19789000000	178	0.92137	0.27738	0.423256	0.592301	29.2272	29.7864	29.4688	28.8123	29.1034	29.2969
Color [Black]	P62753;A2A3R7	P62753	40S ribosomal protein S6	RPS6			24	24	7	50.2	50.2	18.5	28.68	0	140.23	157220000000	404	0.674127	0.711026	-0.143922	-0.241103	32.0379	32.1178	32.3506	32.3606	32.2801	32.2975
Color [Black]	P62805	P62805	Histone H4	HIST1H4A			9	9	9	63.1	63.1	63.1	11.367	0	21.022	14650000000	110	1.25646	0.131851	0.561446	0.791067	28.4024	28.3726	28.1846	28.1551	27.5584	27.5618
Color [Black]	P62829;C9JD32;J3KT29;J3KTJ3;B9ZVP7;J3QQT9	P62829;C9JD32;J3KT29;J3KTJ3;B9ZVP7	60S ribosomal protein L23	RPL23			12	12	12	62.9	62.9	62.9	14.865	0	59.601	66711000000	184	1.21683	0.191727	0.472783	0.692666	31.336	31.4672	31.2677	31.1076	31.0011	30.5439
Color [Black]	P62854;Q5JNZ5	P62854;Q5JNZ5	40S ribosomal protein S26;Putative 40S ribosomal protein S26-like 1	RPS26;RPS26P11			4	4	4	27	27	27	13.015	0	11.424	9744900000	40	1.33182	0.177504	0.475421	0.712731	28.6966	28.7439	28.2781	28.2002	27.9458	28.1463
Color [Black]	P62937;F8WE65;C9J5S7;P0DN26;A0A0H2UH34;A0A0B4J2A2;A0A075B767;A0A075B759;Q9Y536;F5H284;E5RIZ5;P0DN37	P62937;F8WE65;C9J5S7	Peptidyl-prolyl cis-trans isomerase A;Peptidyl-prolyl cis-trans isomerase A, N-terminally processed;Peptidyl-prolyl cis-trans isomerase	PPIA			12	12	12	75.2	75.2	75.2	18.012	0	38.643	29556000000	173	2.78732	0.00205843	-1.24488	-1.8736	28.3735	28.2191	28.5444	29.5208	29.8914	29.4594
Color [Black]	P62979;J3QS39;J3QTR3;F5H6Q2;F5GYU3;F5H2Z3;F5H265;B4DV12;F5H388;F5H747;F5GXK7;J3QKN0;Q5PY61;Q96C32;P62987;P0CG47;P0CG48;M0R1M6;M0R2S1;M0R1V7;F5GZ39;J3QSA3	P62979;J3QS39;J3QTR3;F5H6Q2;F5GYU3;F5H2Z3;F5H265;B4DV12;F5H388;F5H747;F5GXK7;J3QKN0;Q5PY61;Q96C32;P62987;P0CG47;P0CG48;M0R1M6;M0R2S1;M0R1V7	Ubiquitin-40S ribosomal protein S27a;Ubiquitin;40S ribosomal protein S27a;Ubiquitin-60S ribosomal protein L40;Ubiquitin;60S ribosomal protein L40;Polyubiquitin-B;Ubiquitin;Polyubiquitin-C;Ubiquitin	RPS27A;UBB;UBC;UBA52			12	12	12	46.8	46.8	46.8	17.965	0	37.87	35175000000	222	0.673157	0.415391	-0.336199	-0.462627	29.4608	29.4532	29.3845	30.1982	29.6738	29.435
Color [Black]	P63000;J3KSC4;J3QLK0;P60763	P63000;J3KSC4;J3QLK0;P60763	Ras-related C3 botulinum toxin substrate 1;Ras-related C3 botulinum toxin substrate 3	RAC1;RAC3			8	8	4	36.5	36.5	19.3	21.45	0	17.836	26017000000	108	2.88898	0.0647739	0.549035	0.966303	29.8049	29.7845	29.7535	29.3417	29.2422	29.1119
Color [Black]	P63092;Q5JWF2;A0A0A0MR13;S4R3E3;Q5JWE9;H0Y7F4;S4R3V9	P63092;Q5JWF2;A0A0A0MR13	Guanine nucleotide-binding protein G(s) subunit alpha isoforms short;Guanine nucleotide-binding protein G(s) subunit alpha isoforms XLas	GNAS			8	7	7	21.1	18.3	18.3	45.664	0	9.2013	2644700000	48	0.506526	0.664892	-0.182613	-0.277622	25.6097	26.0435	25.6525	25.9923	25.803	26.0581
Color [Black]	P63104;E7EX29;E7ESK7;B0AZS6;E5RIR4;E9PD24;E7EVZ2;B7Z2E6;H0YB80;E5RGE1	P63104;E7EX29;E7ESK7;B0AZS6	14-3-3 protein zeta/delta	YWHAZ			19	19	14	59.2	59.2	49	27.745	0	171.04	46424000000	197	4.15739	0	-2.67954	-4.07676	27.9934	28.1891	27.7163	30.6875	30.7533	30.4968
Color [Black]	P63151;E5RIY1;Q66LE6;E5RFR9;H0YB06;Q00005;Q9Y2T4	P63151	Serine/threonine-protein phosphatase 2A 55 kDa regulatory subunit B alpha isoform	PPP2R2A			14	14	14	34.2	34.2	34.2	51.691	0	28.2	12053000000	135	1.62178	0	-3.49046	-2.3514	22.6881	25.2216	25.7693	28.4716	28.1074	27.5713
Color [Black]	P63167;F8VXL2;F8VRV5;F8VXI7	P63167;F8VXL2;F8VRV5	Dynein light chain 1, cytoplasmic	DYNLL1			6	6	4	64	64	39.3	10.366	0	29.543	17131000000	127	0.786632	0.147513	-0.687644	-0.761198	27.7567	27.7919	27.0885	28.7255	28.3738	27.6007
Color [Black]	Q8WVC2;P63220;Q9BYK1	Q8WVC2;P63220	40S ribosomal protein S21	RPS21			3	3	3	24.7	24.7	24.7	8.85	0	7.1018	2140500000	29	1.38628	0.00399286	-1.75759	-1.61024	22.0168	23.3413	23.9232	25.0236	24.4953	25.0351
Color [Black]	P67809;H0Y449;C9J5V9;Q9Y2T7	P67809;H0Y449	Nuclease-sensitive element-binding protein 1	YBX1			12	12	8	51.2	51.2	43.8	35.924	0	180.77	16424000000	140	1.0951	0.0134121	-1.63402	-1.35989	23.8	23.9729	23.002	26.0248	25.6801	23.972
Color [Black]	Q5SRQ6;P67870;Q5SRQ3;N0E472;A0A0G2JM12	Q5SRQ6;P67870;Q5SRQ3;N0E472;A0A0G2JM12	Casein kinase II subunit beta	CSNK2B;CSNK2B-LY6G5B-1181;CSNK2B-LY6G5B--991			2	2	2	7.3	7.3	7.3	26.925	0.0011264	2.9966	2106900000	18	0.425775	0.627628	0.219113	0.304425	25.5906	25.6133	25.6988	24.9806	25.6314	25.6333
Color [Black]	P67936;K7ENT6;K7ERG3;K7EMU5;K7EPV9;K7EPB9;Q2TAC2	P67936;K7ENT6;K7ERG3	Tropomyosin alpha-4 chain	TPM4			28	17	15	64.1	43.1	43.1	28.521	0	70.146	20063000000	194	3.60451	0	-1.93357	-2.94384	27.3178	27.3646	27.5284	29.6232	29.18	29.2084
Color [Black]	P68133;P68032;P63267;P62736;A6NL76;C9JFL5;F6UVQ4;F6QUT6;F8WB63;B8ZZJ2	P68133;P68032;P63267;P62736;A6NL76	Actin, alpha skeletal muscle;Actin, alpha cardiac muscle 1;Actin, gamma-enteric smooth muscle;Actin, aortic smooth muscle	ACTA1;ACTC1;ACTG2;ACTA2			26	6	6	51.5	24.1	24.1	42.051	0	62.316	28536000000	99	1.32153	0.137398	0.541355	0.782551	29.7329	30.1424	29.9862	29.6191	29.1204	29.4978
Color [Black]	P68104;Q5VTE0;A0A087WV01;A0A087WVQ9;A6PW80;Q5JR01	P68104;Q5VTE0;A0A087WV01;A0A087WVQ9	Elongation factor 1-alpha 1;Putative elongation factor 1-alpha-like 3;Elongation factor 1-alpha	EEF1A1;EEF1A1P5			39	39	21	65.8	65.8	43.3	50.14	0	213.18	580180000000	733	1.89608	0.0712231	0.602304	0.94072	34.8205	34.9591	34.855	34.288	34.5016	34.0381
Color [Black]	P68371;M0R2D3;M0QY85;M0R0X0;M0QY37;M0QX14;M0QZL7;M0R2T4;A0A075B724	P68371	Tubulin beta-4B chain	TUBB4B			40	40	2	69.2	69.2	3.6	49.83	0	323.31	811550000000	1093	1.87114	0.172635	0.434725	0.720982	35.2837	35.4239	35.2292	34.9876	34.7102	34.935
Color [Black]	P78347	P78347	General transcription factor II-I	GTF2I			30	30	29	35.6	35.6	34.4	112.42	0	54.959	8243500000	89	1.97274	0	-2.92939	-2.55194	25.336	23.5752	23.3706	27.3194	27.0367	26.7139
Color [Black]	P78358;A0A0A0MTT5	P78358;A0A0A0MTT5	Cancer/testis antigen 1	CTAG1A;CTAG1B			9	9	9	67.8	67.8	67.8	17.992	0	85.812	6561100000	86	0.598637	0.0736259	-1.53877	-0.932424	27.1984	23.5202	26.6865	27.3511	27.3347	27.3354
Color [Black]	P78371;F5GWF6;F8VQ14	P78371;F5GWF6;F8VQ14	T-complex protein 1 subunit beta	CCT2			44	44	44	80.6	80.6	80.6	57.488	0	273.77	60685000000	538	2.16409	0.475189	0.225778	0.415004	30.5709	30.4548	30.5856	30.3361	30.2838	30.3141
Color [Black]	P78406;E9PQ57;E9PPG9;B0QZ36;B0QZ37	P78406;E9PQ57	mRNA export factor	RAE1			20	20	20	60.3	60.3	60.3	40.968	0	106.34	42808000000	350	0.536707	0.664366	0.180803	0.278759	30.9126	30.8982	30.946	31.0322	30.6189	30.5633
Color [Black]	P78527;F5GX40;H0YG84	P78527	DNA-dependent protein kinase catalytic subunit	PRKDC			194	194	194	45.3	45.3	45.3	469.08	0	323.31	202490000000	1858	1.84042	0.0319231	-0.785475	-1.1384	31.5369	31.3677	31.6164	32.6311	32.2016	32.0447
Color [Black]	P82094;F8WF45	P82094	TATA element modulatory factor	TMF1			15	15	15	17	17	17	122.84	0	23.129	2780100000	35	2.66242	0	-1.97252	-2.52492	23.4235	24.1727	24.1488	25.6688	25.8553	26.1384
Color [Black]	P82675	P82675	28S ribosomal protein S5, mitochondrial	MRPS5			8	8	8	21.9	21.9	21.9	48.006	0	15.484	2594900000	46	0.222197	0.793946	-0.125573	-0.17428	26.7295	26.2772	26.1091	26.2988	26.4814	26.7123
Color [Black]	P83731;C9JXB8;C9JNW5	P83731;C9JXB8;C9JNW5	60S ribosomal protein L24	RPL24			14	14	14	59.2	59.2	59.2	17.779	0	23.272	35280000000	139	0.132707	0.858773	0.09456	0.124045	29.7925	30.3125	30.0513	29.683	29.808	30.3817
Color [Black]	P84077;P61204;F5H423;F5H0C7;H0YGG7	P84077;P61204;F5H423	ADP-ribosylation factor 1;ADP-ribosylation factor 3	ARF1;ARF3			11	11	7	70.7	70.7	40.9	20.697	0	89.058	32821000000	179	0.822154	0.0892883	0.882522	0.884936	30.184	30.6048	30.5629	30.2085	29.8646	28.631
Color [Black]	P84103;A0A087X2D0	P84103;A0A087X2D0	Serine/arginine-rich splicing factor 3	SRSF3			6	6	6	44.5	44.5	44.5	19.329	0	34.024	10148000000	98	0.66011	0.378044	-0.378628	-0.498337	27.8748	28.2176	27.805	27.9321	28.3887	28.7124
Color [Black]	P85037;U3KQ26;E9PM37;E9PPI7	P85037	Forkhead box protein K1	FOXK1			16	16	14	24.1	24.1	21	75.456	0	28.064	6718100000	101	1.35957	0.00566777	-1.61694	-1.5316	24.8357	26.1658	26.6678	27.5696	27.6401	27.3103
Color [Black]	Q00325;F8VVM2;F8VZL5;F8VWR4;F8VWQ0	Q00325;F8VVM2	Phosphate carrier protein, mitochondrial	SLC25A3			20	20	20	40.1	40.1	40.1	40.094	0	36.631	29882000000	196	0.9541	0.221924	0.479151	0.65185	30.6232	31.0132	30.4941	29.9998	30.1172	30.5761
Color [Black]	Q00534	Q00534	Cyclin-dependent kinase 6	CDK6			9	8	8	34.4	31.9	31.9	36.938	0	15.663	4034600000	61	0.031757	0.980626	0.0109374	0.0177521	27.2807	27.4079	27.0893	27.1086	27.3087	27.3278
Color [Black]	Q00535	Q00535	Cyclin-dependent-like kinase 5	CDK5			12	11	11	43.8	41.1	41.1	33.304	0	20.718	9975900000	146	0.963652	0.450407	0.275632	0.434787	28.5107	28.8608	28.7249	28.2493	28.5076	28.5127
Color [Black]	Q00537;F5H6Z0;F8VQZ9;F8VZY6;E5RGN0;A0A087WZU2;Q00536;F8W1S5;H0YBX5;E5RJM2;F8VUX2;E5RIY8;E5RIU4;D6RA44;A0A0A0MSJ6	Q00537;F5H6Z0	Cyclin-dependent kinase 17	CDK17			19	18	17	45.3	43.8	41.7	59.582	0	58.22	7491000000	129	1.04829	0.188668	0.505741	0.695989	28.5193	28.6242	28.4064	28.443	27.7477	27.8421
Color [Black]	Q00577	Q00577	Transcriptional activator protein Pur-alpha	PURA			11	11	8	38.5	38.5	32.3	34.91	0	47.189	3162200000	79	1.41197	0.17765	-0.465221	-0.711925	25.701	25.7382	25.7142	25.8871	26.2627	26.3991
Color [Black]	Q00653;M0R119	Q00653	Nuclear factor NF-kappa-B p100 subunit;Nuclear factor NF-kappa-B p52 subunit	NFKB2			35	35	34	45	45	44	96.748	0	225.47	35975000000	292	5.06298	0	-3.74249	-5.94101	25.2216	25.4351	25.5053	28.9522	29.1467	29.2905
Color [Black]	Q01196;H9KVB1;A8MZI9;C9JWM1	Q01196;H9KVB1;A8MZI9	Runt-related transcription factor 1	RUNX1			14	14	14	38.4	38.4	38.4	48.736	0	28.11	12526000000	171	1.7072	0.0740411	0.618076	0.930841	29.5998	29.2024	29.6525	28.9732	28.9216	28.7057
Color [Black]	Q01433;H0Y360;H0YCL9;E9PIJ1;E9PJF6;H0YF16	Q01433;H0Y360	AMP deaminase 2	AMPD2			25	25	25	28	28	28	100.69	0	46.335	14898000000	171	3.04449	0	-1.66391	-2.41794	26.5767	26.6992	26.3054	28.4858	28.0238	28.0634
Color [Black]	Q01518;Q5T0R7;Q5T0R6;Q5T0R5;Q5T0R4;Q5T0R3;Q5T0R2;Q5T0R1;Q5T0R9;Q5T0S3;Q5T0R8	Q01518;Q5T0R7;Q5T0R6;Q5T0R5;Q5T0R4;Q5T0R3;Q5T0R2;Q5T0R1;Q5T0R9	Adenylyl cyclase-associated protein 1;Adenylyl cyclase-associated protein	CAP1			23	23	23	57.5	57.5	57.5	51.901	0	232.85	26754000000	275	0.959513	0.066695	-0.903861	-0.960485	27.0886	27.353	27.443	27.3521	28.5121	28.732
Color [Black]	Q01650;H0YJ95;A0A0C4DGL4;G3V4Z6;Q9UM01;Q92536	Q01650	Large neutral amino acids transporter small subunit 1	SLC7A5			4	4	4	8.1	8.1	8.1	55.01	0	14.355	8200800000	63	0.0923287	0.944481	0.0349058	0.0549854	27.9704	27.9302	28.2867	28.1424	27.8894	28.0508
Color [Black]	Q01780;K7EJ37	Q01780	Exosome component 10	EXOSC10			24	24	24	31.9	31.9	31.9	100.83	0	54.78	5787900000	75	1.34887	0.00363227	-1.97306	-1.66659	25.2207	25.2538	23.5615	26.7464	25.9261	27.2827
Color [Black]	Q01804;D6RI06	Q01804	OTU domain-containing protein 4	OTUD4			28	28	28	27.2	27.2	27.2	124.04	0	59.874	21671000000	273	2.11131	0.27753	0.335996	0.591727	29.4888	29.4187	29.544	29.0524	29.2505	29.1407
Color [Black]	Q01813;B1APP8;B1APP6;H0Y757;H0Y3Y3;Q5VSR5;V9GY25;V9GYV7	Q01813	ATP-dependent 6-phosphofructokinase, platelet type	PFKP			35	35	31	44.6	44.6	39.2	85.595	0	110.84	36061000000	360	0.984072	0.353625	0.344858	0.51915	30.271	30.5324	30.1831	30.2293	29.8084	29.9141
Color [Black]	Q01970	Q01970	1-phosphatidylinositol 4,5-bisphosphate phosphodiesterase beta-3	PLCB3			21	21	21	20.7	20.7	20.7	138.8	0	56.917	5418800000	81	1.0205	0.00772913	-2.18991	-1.45282	23.5954	25.8771	22.7728	26.9622	26.2426	25.6102
Color [Black]	Q02040;X6RAJ1	Q02040;X6RAJ1	A-kinase anchor protein 17A	AKAP17A			11	11	11	15.7	15.7	15.7	80.735	0	21.362	2061100000	44	0.201567	0.589086	-0.458242	-0.332931	26.1774	25.8611	23.4619	25.7042	25.8927	25.2782
Color [Black]	Q02543;M0R117;M0R0P7	Q02543;M0R117;M0R0P7	60S ribosomal protein L18a	RPL18A			26	26	5	79.5	79.5	13.1	20.762	0	54.055	220740000000	442	1.24511	0.258168	0.397947	0.612167	33.308	33.1583	33.6633	32.9725	32.9972	32.966
Color [Black]	Q02750;H3BRW9	Q02750	Dual specificity mitogen-activated protein kinase kinase 1	MAP2K1			18	18	12	42.7	42.7	28.8	43.439	0	60.165	10515000000	146	1.44842	0.083652	0.635569	0.902967	28.4745	29.0731	29.0669	28.2086	28.3264	28.1728
Color [Black]	Q02809;Q5JXB8;Q5JXB7	Q02809	Procollagen-lysine,2-oxoglutarate 5-dioxygenase 1	PLOD1			9	9	9	14.6	14.6	14.6	83.549	0	13.407	1401200000	48	0.366221	0.270888	0.940904	0.597915	25.6706	25.9409	25.5791	25.8478	25.867	22.6531
Color [Black]	Q02878;F8VZ45;U3KQR5;F8VR69;F8VZA3;F8VWR1;F8VU16	Q02878	60S ribosomal protein L6	RPL6			20	20	20	49.3	49.3	49.3	32.728	0	51.822	57777000000	358	0.340148	0.671644	0.203201	0.272018	30.1016	30.4439	30.2192	29.6416	30.0933	30.4201
Color [Black]	Q02952	Q02952	A-kinase anchor protein 12	AKAP12			31	31	31	26	26	26	191.48	0	134.56	14549000000	199	2.77461	0	-3.49376	-3.62024	23.9811	23.3104	24.749	27.8769	27.4904	27.1545
Color [Black]	Q03252	Q03252	Lamin-B2	LMNB2			18	15	15	31	29.2	29.2	69.948	0	17.928	2558900000	65	0.214259	0.793086	-0.128351	-0.17518	25.6083	25.2276	25.5826	25.6944	25.222	25.8872
Color [Black]	Q03701;C9J9W7	Q03701	CCAAT/enhancer-binding protein zeta	CEBPZ			5	5	5	6.3	6.3	6.3	120.97	0	7.4832	669070000	41	0.110324	0.925852	-0.0447604	-0.069201	24.7886	24.5117	24.597	24.4411	24.7425	24.8479
Color [Black]	Q04721	Q04721	Neurogenic locus notch homolog protein 2;Notch 2 extracellular truncation;Notch 2 intracellular domain	NOTCH2			11	11	11	6.7	6.7	6.7	265.4	0	17.912	3132700000	63	2.01369	0	-2.23588	-2.27863	23.6461	23.1078	22.6527	25.0149	26.1431	24.9563
Color [Black]	Q04760	Q04760	Lactoylglutathione lyase	GLO1			5	5	5	26.1	26.1	26.1	20.777	0	5.3516	3723400000	35	2.1579	0.0169916	-0.857124	-1.2834	26.8789	27.0793	27.4071	28.1118	27.9248	27.9
Color [Black]	Q04837;A0A0G2JLD8;E7EUY5;C9K0U8	Q04837;A0A0G2JLD8;E7EUY5;C9K0U8	Single-stranded DNA-binding protein, mitochondrial	SSBP1			10	10	10	64.9	64.9	64.9	17.259	0	193.5	14543000000	123	1.40245	0.236589	0.40259	0.635208	29.7308	29.6309	29.8426	29.4065	29.0992	29.4908
Color [Black]	Q04917;A2IDB2;F8WEB6;A2IDB1	Q04917;A2IDB2	14-3-3 protein eta	YWHAH			9	6	6	38.2	31.7	31.7	28.218	0	16.557	6246900000	67	2.4984	0.0206248	-0.771066	-1.24032	26.4671	26.7695	26.6955	27.2552	27.5146	27.4755
Color [Black]	Q05209;H0YC15;H3BM04;H0YB59;C9JJC1;C9J1X8;F8WB51	Q05209	Tyrosine-protein phosphatase non-receptor type 12	PTPN12			17	17	17	31.3	31.3	31.3	88.105	0	43.943	13846000000	172	2.57303	0	-3.2708	-3.29474	24.7677	23.6736	23.2676	26.7674	27.3281	27.4258
Color [Black]	Q05655;C9K0E3;C9JZU8;C9J9P1	Q05655	Protein kinase C delta type;Protein kinase C delta type regulatory subunit;Protein kinase C delta type catalytic subunit	PRKCD			16	16	16	25.6	25.6	25.6	77.504	0	44.971	6514400000	122	2.15754	0.0621965	0.6053	0.978552	27.927	27.9088	28.2288	27.317	27.4159	27.5158
Color [Black]	Q06124;H0YF12;A0A0U1RRI0	Q06124	Tyrosine-protein phosphatase non-receptor type 11	PTPN11			31	31	31	54.4	54.4	54.4	68.436	0	96.213	22688000000	219	3.45416	0.00301901	-0.986373	-1.67919	27.8102	27.5883	27.6824	28.5896	28.7915	28.659
Color [Black]	Q06190;A0A0G2JNR6;A0A0G2JN52;Q9Y5P8;H7C1M1	Q06190	Serine/threonine-protein phosphatase 2A regulatory subunit B subunit alpha	PPP2R3A			16	16	16	17	17	17	130.28	0	39.27	4126400000	81	2.55831	0	-3.21702	-3.25258	22.6588	22.6914	24.0237	25.9629	26.5904	26.4716
Color [Black]	Q06203;D6RCC8;D6RE15	Q06203	Amidophosphoribosyltransferase	PPAT			13	13	13	28.8	28.8	28.8	57.398	0	18.868	5650900000	80	3.5219	0	-3.4345	-4.33412	24.0438	23.2958	23.9483	27.496	27.2022	26.8933
Color [Black]	Q06210	Q06210	Glutamine--fructose-6-phosphate aminotransferase [isomerizing] 1	GFPT1			37	30	30	56.1	45.4	45.4	78.806	0	173.48	34758000000	315	0.0514178	0.968206	-0.0196889	-0.0311711	29.6186	29.732	29.8039	29.8994	29.8111	29.5032
Color [Black]	Q06323;H0YLU2;H0YKK6	Q06323;H0YLU2	Proteasome activator complex subunit 1	PSME1			9	9	9	44.6	44.6	44.6	28.723	0	19.575	4387800000	62	1.46698	0.00361869	-1.75152	-1.66188	24.6621	23.5	23.1048	25.8426	25.7647	24.9141
Color [Black]	Q06587	Q06587	E3 ubiquitin-protein ligase RING1	RING1			6	6	5	20.7	20.7	17.2	42.429	0	18.212	9630800000	133	0.87344	0.742441	0.1222	0.216236	28.3032	28.3057	28.4458	28.2568	28.2898	28.1415
Color [Black]	Q06830;A0A0A0MSI0;H7C3T4;Q13162	Q06830;A0A0A0MSI0	Peroxiredoxin-1	PRDX1			23	23	14	67.8	67.8	28.6	22.11	0	66.099	371720000000	462	3.52696	0	-2.08751	-3.08249	30.0828	30.0877	29.7908	32.2677	32.1713	31.7848
Color [Black]	Q07065;H3BUW6;H3BN64;H3BRM1;H3BRF9;Q96K21	Q07065	Cytoskeleton-associated protein 4	CKAP4			44	44	44	73.4	73.4	73.4	66.022	0	323.31	53889000000	526	1.99877	0.00624799	-1.09964	-1.48794	29.0702	28.7349	29.5498	30.2358	30.1506	30.2674
Color [Black]	Q07666;Q5VWX1;O75525	Q07666	KH domain-containing, RNA-binding, signal transduction-associated protein 1	KHDRBS1			14	14	14	35.9	35.9	35.9	48.227	0	83.679	25500000000	164	3.39677	0	-1.75921	-2.66032	27.5499	27.7716	27.5725	29.1062	29.5828	29.4826
Color [Black]	Q07812;K4JQN1;I6LPK7	Q07812	Apoptosis regulator BAX	BAX			5	5	5	35.9	35.9	35.9	21.184	0	9.9714	2415700000	30	6.90732	0	-3.07124	-5.7212	23.355	23.2733	23.3165	26.4371	26.3395	26.3818
Color [Black]	Q08378;A0A087WV43	Q08378	Golgin subfamily A member 3	GOLGA3			46	46	46	38.4	38.4	38.4	167.35	0	230.2	22809000000	351	3.26019	0	-3.22648	-3.93115	25.4589	24.441	25.2255	28.1612	28.1966	28.447
Color [Black]	Q08379;B7ZC06;A0A087WYC0;H0Y7B8	Q08379	Golgin subfamily A member 2	GOLGA2			17	17	17	21.6	21.6	21.6	113.08	0	38.07	4517900000	78	3.36531	0	-3.83284	-4.46725	23.3344	23.1565	22.3512	26.9317	26.3998	27.009
Color [Black]	Q08380;K7EQT9;K7ES75;K7EN99;K7ERZ6;K7EJD3;K7ESM3;K7EKQ5;K7EP36	Q08380	Galectin-3-binding protein	LGALS3BP			7	7	7	16.2	16.2	16.2	65.33	0	16.13	2880100000	56	0.25085	0.814675	0.105747	0.158515	26.9214	27.1143	27.091	27.2291	26.8821	26.6982
Color [Black]	Q08AD1	Q08AD1	Calmodulin-regulated spectrin-associated protein 2	CAMSAP2			12	12	12	9.9	9.9	9.9	168.09	0	24.081	2413500000	43	1.42354	0.00201319	-2.35107	-1.85317	24.7225	22.5765	22.2954	25.527	25.4623	25.6584
Color [Black]	Q08J23;A0A140T9Y7	Q08J23	tRNA (cytosine(34)-C(5))-methyltransferase	NSUN2			32	32	32	46.7	46.7	46.7	86.47	0	125.42	29034000000	328	0.223756	0.907365	0.048907	0.0835494	29.9262	30.0657	30.0238	29.9111	29.8556	30.1023
Color [Black]	Q09161;X6R941	Q09161	Nuclear cap-binding protein subunit 1	NCBP1			10	10	10	14.9	14.9	14.9	91.838	0	23.67	1820200000	44	0.90488	0.0225837	-1.62425	-1.21433	23.8296	25.6402	22.9847	25.2745	25.7518	26.3011
Color [Black]	Q09472;A0A0U1RR87	Q09472	Histone acetyltransferase p300	EP300			13	8	8	6.8	4.1	4.1	264.16	0	14.463	1236700000	36	0.566974	0.414464	-0.364809	-0.464183	24.528	24.6012	24.6845	24.4575	25.0189	25.4317
Color [Black]	Q09666;E9PJZ0;E9PKR9;E9PJC6;E9PLK4;E9PQE3	Q09666	Neuroblast differentiation-associated protein AHNAK	AHNAK			365	365	364	79.7	79.7	79.7	629.09	0	323.31	433730000000	3427	3.52067	0	-3.23425	-4.17009	28.7958	28.2604	28.5529	32.1415	31.815	31.3554
Color [Black]	Q10567;C9J1E7	Q10567;C9J1E7	AP-1 complex subunit beta-1	AP1B1			13	7	7	17.5	9.1	9.1	104.64	0	7.9755	1677800000	20	1.22584	0.00383363	-2.14627	-1.62291	22.6016	23.1396	25.1607	25.4529	26.3026	25.5853
Color [Black]	Q10570;E9PIM1;A0A087X101	Q10570	Cleavage and polyadenylation specificity factor subunit 1	CPSF1			16	16	16	14.9	14.9	14.9	160.88	0	35.246	2709300000	75	1.08656	0.0783096	-0.766484	-0.921647	24.204	24.1513	25.1598	25.3559	25.1807	25.2781
Color [Black]	Q12765;C9K052;B8ZZP4;C9J7U9	Q12765;C9K052	Secernin-1	SCRN1			6	6	6	14	14	14	46.382	0	9.196	506610000	18	0.780467	0.139789	-0.715283	-0.775302	23.0459	22.962	23.1058	23.0602	23.687	24.5124
Color [Black]	Q12769;G3V198;E9PR16;E9PSI3	Q12769;G3V198;E9PR16	Nuclear pore complex protein Nup160	NUP160			18	18	18	16.3	16.3	16.3	162.12	0	114.3	6037600000	120	0.11823	0.854326	0.108183	0.129845	27.7133	27.9663	27.4663	27.9393	27.8743	27.0077
Color [Black]	Q12789;H3BRD0;H3BU37;H3BU55	Q12789	General transcription factor 3C polypeptide 1	GTF3C1			27	27	27	15.1	15.1	15.1	238.87	0	36.849	3993900000	83	3.54896	0	-3.30131	-4.25073	23.521	23.1864	23.3829	26.1688	26.7827	27.0426
Color [Black]	Q12800;F8VWL0;F8VX55;C9JWL3	Q12800;F8VWL0;F8VX55	Alpha-globin transcription factor CP2	TFCP2			3	3	2	9.2	9.2	5.6	57.255	0	7.3891	1609300000	15	0.810659	0.103576	-0.825362	-0.849938	25.1715	25.0839	23.7192	25.4635	25.5411	25.4462
Color [Black]	Q12802;H0YMW2;A0A087WTD7;A0A087WX73;H0YLH1;H0YK84	Q12802;H0YMW2;A0A087WTD7	A-kinase anchor protein 13	AKAP13			47	47	23	24.2	24.2	13.7	307.55	0	178.68	16400000000	296	1.48128	0.00198698	-2.16747	-1.83979	24.7336	25.4467	23.4601	26.6226	27.3604	26.1598
Color [Black]	Q12830;E7ETD6;F5GXF5;J3KSK9;E9PE19;A0A0A0MR81;J3QQK4;J3QQQ8	Q12830;E7ETD6;F5GXF5	Nucleosome-remodeling factor subunit BPTF	BPTF			19	19	19	8.5	8.5	8.5	338.26	0	119.71	3750300000	80	3.11248	0	-3.01949	-3.64757	22.8069	23.2777	23.5786	25.768	26.5371	26.4166
Color [Black]	Q12834	Q12834	Cell division cycle protein 20 homolog	CDC20			5	5	5	14.2	14.2	14.2	54.722	0	10.264	1007900000	36	0.187588	0.670789	0.307701	0.273054	24.7301	24.5898	24.4054	23.2167	24.2233	25.3623
Color [Black]	Q12904;D6R937	Q12904	Aminoacyl tRNA synthase complex-interacting multifunctional protein 1;Endothelial monocyte-activating polypeptide 2	AIMP1			17	17	17	67	67	67	34.352	0	145.27	23293000000	217	2.17621	0.0945056	-0.524496	-0.871973	28.1025	28.0102	28.11	28.7768	28.5731	28.4462
Color [Black]	Q12906;K7EKJ9;K7EQR9;K7EKY0;K7ER69;K7EPG3;K7ERM6;K7ENK6;K7EM82;K7ELV3;K7EJ09	Q12906	Interleukin enhancer-binding factor 3	ILF3			30	30	27	38	38	36.1	95.337	0	109.03	19540000000	178	4.73275	0	-3.20832	-5.05372	24.5501	24.5938	24.2513	27.804	27.6917	27.5244
Color [Black]	Q12931;I3L0K7;I3L239;I3L253	Q12931;I3L0K7	Heat shock protein 75 kDa, mitochondrial	TRAP1			20	20	20	31.5	31.5	31.5	80.109	0	50.65	10895000000	161	1.01705	0.268477	0.415762	0.60092	29.2387	28.8988	29.2938	28.9664	28.7575	28.4602
Color [Black]	Q13045;K7EQZ7;J3QQQ2;J3QLR6;J3QQU5;J3KT47;J3KS39;K7EP37;K7EP27	Q13045	Protein flightless-1 homolog	FLII			32	32	19	32.3	32.3	19.1	144.75	0	144.63	27039000000	378	1.31484	0.278566	-0.372972	-0.589359	29.2374	29.1963	28.8436	29.5239	29.4955	29.3769
Color [Black]	Q13085;Q59FY4;A0A087X0W4;A0A0C4DGT1;S4R3S7;F8W8T8;H0YGH5;A0A087X2F8;A0A087X126;A0A087WYK6;A0A087WVR6;A0A087WWN5;A0A087WYS8	Q13085;Q59FY4	Acetyl-CoA carboxylase 1;Biotin carboxylase	ACACA			87	87	78	43.4	43.4	38.5	265.55	0	248.44	63410000000	779	0.226395	0.676346	0.249809	0.268151	31.3217	30.4147	31.5737	31.3525	30.6267	30.5814
Color [Black]	Q13107;C9JNU9;H7C189	Q13107	Ubiquitin carboxyl-terminal hydrolase 4	USP4			15	13	13	16.7	15.8	15.8	108.56	0	18.786	3208100000	70	0.00311267	0.99559	0.00275548	0.00349073	26.1125	26.7116	26.1255	26.5818	26.4631	25.8965
Color [Black]	Q13123;E7EQZ7;D6REL4	Q13123;E7EQZ7;D6REL4	Protein Red	IK			5	5	5	9.7	9.7	9.7	65.601	0	9.1759	1083300000	17	1.04516	0.0309622	-1.19006	-1.14993	23.1414	23.3603	24.8304	24.9489	24.8565	25.0969
Color [Black]	Q13131;Q96E92;A0A087WXX9;P54646	Q13131	5-AMP-activated protein kinase catalytic subunit alpha-1	PRKAA1			18	18	18	34	34	34	64.009	0	56.665	10152000000	160	3.22177	0.00788715	-0.851088	-1.45097	27.0589	27.2678	27.2757	28.1054	28.0973	27.9529
Color [Black]	Q13136;H0YDW2;E9PJZ7;A0A1B0GVT3;H0YEF9;H0YHK3;G3V200;O75334;E9PPF6;H0YD72;E9PID5;R4GNF1;H0YIJ4;H0YHJ4;H0YH95;R4GN36;M0QZB5;B1APN9;O75335;O75145	Q13136	Liprin-alpha-1	PPFIA1			18	18	18	22	22	22	135.78	0	36.88	4203600000	90	0.498511	0.444843	-0.35735	-0.439534	25.1372	25.4245	24.5237	25.3971	25.0937	25.6667
Color [Black]	Q13148;A0A087WX29;B1AKP7;G3V162;A0A087X260;A0A087WYY0;K7EJM5;K7EN94;A0A087WXQ5;A0A087WV68;A0A087WW61;A0A087WX67;A0A087WXV3;A0A087WZC9;A0A087WTZ4;K7EL26;K7EJ99;A0A0A0MSV7;A0A087WYE7	Q13148;A0A087WX29;B1AKP7;G3V162;A0A087X260;A0A087WYY0;K7EJM5;K7EN94	TAR DNA-binding protein 43	TARDBP			14	14	14	30	30	30	44.739	0	92.341	22828000000	195	1.38276	0.54326	0.209679	0.367368	29.9629	30.0394	30.1191	29.7493	29.8086	29.9344
Color [Black]	Q13151	Q13151	Heterogeneous nuclear ribonucleoprotein A0	HNRNPA0			22	22	22	55.7	55.7	55.7	30.84	0	269.12	86808000000	416	1.64652	0.0889642	0.587113	0.885996	32.1009	32.1354	31.9863	31.2284	31.4644	31.7684
Color [Black]	Q13155;A8MU58;F8W950	Q13155;A8MU58;F8W950	Aminoacyl tRNA synthase complex-interacting multifunctional protein 2	AIMP2			8	8	8	39.7	39.7	39.7	35.348	0	61.155	7580300000	112	0.34514	0.578055	0.28883	0.341105	27.6205	27.1837	27.2847	27.4567	27.3285	26.4371
Color [Black]	Q13177;H7C1X3;H0YCG5	Q13177	Serine/threonine-protein kinase PAK 2;PAK-2p27;PAK-2p34	PAK2			18	18	12	46	46	32.8	58.042	0	41.614	6116600000	95	0.237682	0.789039	-0.127849	-0.179633	26.3499	26.7772	26.4573	26.8823	26.7589	26.3268
Color [Black]	Q13185;S4R2Y4;C9JMM0;B8ZZ43;K7ELA4;B5MD17;J3KS05;P83916	Q13185;S4R2Y4	Chromobox protein homolog 3	CBX3			8	8	8	47.5	47.5	47.5	20.811	0	104.37	10705000000	88	2.45571	0.00139048	-1.42823	-1.95262	26.9411	26.3875	26.4751	28.2416	28.1193	27.7275
Color [Black]	Q13188;A0A087WZ06;E5RFQ9;E5RIM6;Q8NBU1	Q13188;A0A087WZ06;E5RFQ9	Serine/threonine-protein kinase 3;Serine/threonine-protein kinase 3 36kDa subunit;Serine/threonine-protein kinase 3 20kDa subunit	STK3			14	14	10	32.4	32.4	24.4	56.3	0	25.372	5127300000	85	0.149882	0.83644	0.111104	0.143124	26.6289	26.6231	27.0721	27.0988	26.3025	26.5896
Color [Black]	Q13200;C9JPC0;H7C1H2;H7C2Q3;F8WBS8	Q13200	26S proteasome non-ATPase regulatory subunit 2	PSMD2			40	40	40	46.9	46.9	46.9	100.2	0	167.93	64113000000	486	0.020605	0.976755	-0.0172195	-0.0221192	30.4802	30.5875	30.498	30.9357	30.6745	30.007
Color [Black]	Q13263;M0R0K9;M0R3C0;M0R2I3	Q13263	Transcription intermediary factor 1-beta	TRIM28			34	34	34	39.2	39.2	39.2	88.549	0	121.82	32775000000	268	1.59637	0	-4.46483	-2.50461	26.2126	26.3162	22.4427	29.4194	29.7249	29.2217
Color [Black]	Q13268;C9JZP6;H0YJG9;H0YJP4	Q13268;C9JZP6;H0YJG9;H0YJP4	Dehydrogenase/reductase SDR family member 2, mitochondrial	DHRS2			19	19	19	71.4	71.4	71.4	29.926	0	151.57	82610000000	348	3.26066	0.114111	0.450159	0.826377	32.1842	32.1058	32.1574	31.6773	31.646	31.7735
Color [Black]	Q13283;E5RIZ6;E5RH42;E5RJU8;E5RI46;E5RIF8;E5RH00	Q13283;E5RIZ6	Ras GTPase-activating protein-binding protein 1	G3BP1			15	14	14	40.6	38	38	52.164	0	81.104	19071000000	139	2.28381	0	-2.51829	-2.63737	23.6927	23.6952	22.3634	25.5751	25.9149	25.8161
Color [Black]	Q13310;B1ANR0;H0YEQ8;B1ANR1	Q13310;B1ANR0	Polyadenylate-binding protein 4;Polyadenylate-binding protein	PABPC4			45	30	2	61.5	42.4	3.6	70.782	0	323.31	64401000000	354	2.54258	0	-1.69855	-2.23273	26.9497	27.4625	27.8253	29.198	29.1366	28.9985
Color [Black]	Q13315;E9PIN0;E9PRG7;Q6P7P1;M0QXY8;E9PIQ5;A0A087X0E9;H0YDU7	Q13315	Serine-protein kinase ATM	ATM			34	34	34	12.9	12.9	12.9	350.68	0	56.185	5936400000	122	1.72484	0.00192034	-1.6924	-1.79374	25.1185	24.4735	25.8839	27.1782	26.5809	26.794
Color [Black]	Q13330;E7ESY4;H0Y4T7;F8W9Y9;H7C3F3	Q13330;E7ESY4;H0Y4T7	Metastasis-associated protein MTA1	MTA1			21	17	14	35.2	29.8	24.3	80.785	0	41.069	6485200000	81	1.70439	0.000650407	-2.44076	-2.12442	23.7614	23.0546	24.9156	25.7834	27.0079	26.2625
Color [Black]	Q13347;Q5TFK1	Q13347	Eukaryotic translation initiation factor 3 subunit I	EIF3I			19	19	19	68	68	68	36.501	0	68.857	29353000000	208	1.01878	0.209307	-0.482531	-0.668025	28.2303	28.896	28.7909	29.051	29.0286	29.2852
Color [Black]	Q13409	Q13409	Cytoplasmic dynein 1 intermediate chain 2	DYNC1I2			8	8	3	16.8	16.8	7.7	71.456	0	31.096	4321100000	65	0.3828	0.4733	0.383502	0.416251	26.5044	27.1747	25.8132	25.9807	25.9444	26.4167
Color [Black]	Q13425;H0YCS0;A0A140TA73;A0A0G2JM75;J3KT21;H7BY41;Q13884	Q13425;H0YCS0;A0A140TA73	Beta-2-syntrophin	SNTB2			12	12	12	29.4	29.4	29.4	57.949	0	20.066	5959200000	80	0.160791	0.840871	-0.103193	-0.139261	26.2865	26.3374	26.3662	26.0663	26.3491	26.8844
Color [Black]	Q13428;J3KQ96;E7ETY2;H0YA99	Q13428;J3KQ96;E7ETY2	Treacle protein	TCOF1			33	33	33	26.4	26.4	26.4	152.1	0	70.013	8919500000	144	2.72766	0	-2.98481	-3.28411	24.9072	23.6432	24.5164	27.2642	27.0986	27.6585
Color [Black]	Q13464;A0A0U1RQV4;J3KRH6	Q13464;A0A0U1RQV4	Rho-associated protein kinase 1	ROCK1			30	25	25	27.2	23.9	23.9	158.17	0	98.307	5312100000	139	2.92677	0	-3.25872	-3.63883	23.023	21.799	22.182	25.8648	25.3092	25.6062
Color [Black]	Q13492;H0YCY1;E9PI56;E9PKP6;E9PLJ8;E9PK13;E9PJT1;E5RFU0;E5RHK9;E5RFC6;E5RK51;E5RIJ5;E5RGY9;E9PDG8;O60641	Q13492	Phosphatidylinositol-binding clathrin assembly protein	PICALM			34	34	19	55.7	55.7	33.4	70.754	0	323.31	106480000000	499	1.5061	0.128724	0.527714	0.797095	32.6314	32.465	32.4883	32.2402	32.0468	31.7146
Color [Black]	Q13501;E7EMC7;E9PFW8;C9JRJ8;E3W990;D6RBF1;C9J6J8	Q13501;E7EMC7	Sequestosome-1	SQSTM1			17	17	17	61.4	61.4	61.4	47.687	0	121.61	54304000000	275	0.0946501	0.922255	0.049703	0.072282	30.1076	29.8276	30.3076	30.2811	29.9319	29.8807
Color [Black]	Q13509;A0A0B4J269;G3V2A3;G3V5W4;G3V2R8;G3V3R4;G3V2N6;G3V542;G3V3J6;G3V3W7	Q13509;A0A0B4J269	Tubulin beta-3 chain	TUBB3			29	11	11	63.1	35.6	35.6	50.432	0	90.387	43819000000	240	1.46133	0.0837321	0.633079	0.903005	31.1455	30.8193	31.4314	30.3097	30.5689	30.6183
Color [Black]	Q13523;H0YDJ3	Q13523;H0YDJ3	Serine/threonine-protein kinase PRP4 homolog	PRPF4B			11	11	11	12	12	12	116.99	0	19.39	1656200000	45	1.02779	0.205161	0.484695	0.671855	25.9867	26.3579	26.3063	25.6918	26.0772	25.4279
Color [Black]	Q13535;H0Y9K2;H0Y8R8;H0Y8Y6	Q13535	Serine/threonine-protein kinase ATR	ATR			9	9	9	4.6	4.6	4.6	301.36	0	14.301	3280300000	40	3.43305	0	-3.24851	-4.1043	22.7534	23.5746	23.0835	26.607	26.4928	26.0573
Color [Black]	Q13546	Q13546	Receptor-interacting serine/threonine-protein kinase 1	RIPK1			18	18	18	30	30	30	75.93	0	30.69	5590300000	73	0.181325	0.840895	-0.0985298	-0.139394	26.5632	26.7787	27.0802	26.6403	26.9492	27.1282
Color [Black]	Q13547;Q5TEE2;E7ESJ6	Q13547;Q5TEE2	Histone deacetylase 1	HDAC1			16	8	8	32.4	18.3	18.3	55.102	0	53.584	6368100000	84	0.260911	0.713697	0.18734	0.238303	27.4645	27.1568	27.1816	26.8935	27.6099	26.7375
Color [Black]	Q13561;F8W1I6;F8VW18;H0YI98;F8VX93;F8VRV7;H0YHL1;F8W0U6	Q13561;F8W1I6;F8VW18;H0YI98	Dynactin subunit 2	DCTN2			18	18	18	47.9	47.9	47.9	44.23	0	48.007	7094900000	107	2.15823	0	-3.00034	-2.75907	23.7911	22.8077	24.0308	27.1698	26.7971	25.6638
Color [Black]	Q13563;B4DFN3	Q13563	Polycystin-2	PKD2			8	8	8	11.9	11.9	11.9	109.69	0	16.485	2121500000	38	1.93436	0.0020771	-1.65268	-1.88867	23.0374	23.4396	24.0784	24.7416	25.4754	25.2965
Color [Black]	Q13596;H0YK42;H0YK43	Q13596;H0YK42	Sorting nexin-1	SNX1			12	10	10	26.8	22.8	22.8	59.069	0	21.503	4408400000	39	4.25525	0	-3.56043	-5.10523	22.9463	23.0963	22.655	26.3414	26.7556	26.2819
Color [Black]	Q13618;A0A087WTG3;H7C399;H7C1L6	Q13618	Cullin-3	CUL3			14	14	14	24.1	24.1	24.1	88.929	0	26.159	3456200000	68	1.33565	0.00196146	-2.50777	-1.8193	22.7475	25.5432	23.4402	26.8404	25.9591	26.4547
Color [Black]	Q13619;A0A0A0MR50;A0A087WWN2	Q13619;A0A0A0MR50	Cullin-4A	CUL4A			16	16	8	21.9	21.9	11.6	87.679	0	33.693	3759200000	91	0.596152	0.57648	0.229772	0.341725	26.8359	26.9139	26.8881	26.7975	26.8423	26.3088
Color [Black]	Q13751;X1WI29;Q5THA1	Q13751	Laminin subunit beta-3	LAMB3			18	18	18	20.9	20.9	20.9	129.57	0	69.749	3508700000	63	0.0304731	0.973231	0.0189139	0.0266774	26.8854	26.7832	27.434	27.1004	26.9172	27.0283
Color [Black]	Q13761	Q13761	Runt-related transcription factor 3	RUNX3			5	5	3	19	19	13	44.355	0	10.149	1631000000	50	0.133372	0.862786	0.0884781	0.11887	26.5197	26.667	26.7303	26.9366	26.5932	26.1216
Color [Black]	Q13813;A0A0D9SGF6;A0A0D9SF54;A0A0D9SFF6;A0A1B0GTB7;A0A1B0GUH3	Q13813;A0A0D9SGF6;A0A0D9SF54	Spectrin alpha chain, non-erythrocytic 1	SPTAN1			57	57	57	30.9	30.9	30.9	284.54	0	323.31	23380000000	258	2.21384	0.00943701	-0.982601	-1.43319	23.3048	23.8093	23.526	24.7564	24.4418	24.3896
Color [Black]	Q13885;Q9BVA1	Q13885;Q9BVA1	Tubulin beta-2A chain;Tubulin beta-2B chain	TUBB2A;TUBB2B			36	6	5	64.9	17.8	15.1	49.906	0	23.388	12879000000	90	0.814051	0.426927	0.305763	0.453753	29.3303	29.2571	28.9884	29.1589	28.7001	28.7995
Color [Black]	Q13907;C9JKM8;C9JD53	Q13907	Isopentenyl-diphosphate Delta-isomerase 1	IDI1			5	5	5	24.7	24.7	24.7	26.319	0	7.5387	454260000	8	0.40571	0.575693	0.267248	0.342911	25.3199	25.7772	25.1973	25.5755	24.8409	25.0764
Color [Black]	Q14008;E9PQH5;H0YDX5;H0YCF6;H0YEK7	Q14008	Cytoskeleton-associated protein 5	CKAP5			62	62	62	33.4	33.4	33.4	225.49	0	153.43	33712000000	437	2.42448	0	-4.16361	-3.50462	24.4509	23.5738	25.8679	29.0922	28.7624	28.5287
Color [Black]	Q14126;J3KSI6	Q14126	Desmoglein-2	DSG2			20	20	20	26.3	26.3	26.3	122.29	0	60.137	8919600000	154	3.62835	0	-2.66777	-3.73977	24.1961	23.6158	23.9802	26.648	26.353	26.7944
Color [Black]	Q14145;K7ESE0;K7EQX2;K7EJ49;K7EJD8;K7EPZ3	Q14145;K7ESE0	Kelch-like ECH-associated protein 1	KEAP1			10	10	10	17.6	17.6	17.6	69.666	0	11.636	2683200000	37	3.47423	0	-2.03592	-3.00153	23.4585	24.032	23.8786	25.9202	25.8003	25.7562
Color [Black]	Q14149;H0YHQ4;H0YIR5	Q14149	MORC family CW-type zinc finger protein 3	MORC3			9	9	9	9.2	9.2	9.2	107.11	0	23.143	1397800000	26	1.63062	0.00614984	-1.30501	-1.50744	23.2993	23.5718	24.3736	24.8767	24.8846	25.3984
Color [Black]	Q14151;K7EQU4;K7ERX3	Q14151	Scaffold attachment factor B2	SAFB2			18	11	11	25.6	16.6	16.6	107.47	0	13.412	3688600000	63	0.0438621	0.946793	-0.0416012	-0.0505064	26.6866	26.6769	26.0933	26.0207	26.7004	26.8605
Color [Black]	Q14152	Q14152	Eukaryotic translation initiation factor 3 subunit A	EIF3A			72	72	72	48.8	48.8	48.8	166.57	0	297.15	98277000000	807	0.900481	0.444475	-0.285194	-0.440294	30.0948	30.4226	29.9738	30.4599	30.3364	30.5505
Color [Black]	Q14157;Q5VU78;Q5VU81;Q5VU80;H0Y5H6	Q14157	Ubiquitin-associated protein 2-like	UBAP2L			34	34	2	40.1	40.1	2.5	114.53	0	323.31	134230000000	778	0.947634	0.450867	0.27595	0.433712	31.9669	31.7807	32.1787	31.8168	31.5653	31.7162
Color [Black]	Q14166	Q14166	Tubulin--tyrosine ligase-like protein 12	TTLL12			17	17	17	35.7	35.7	35.7	74.403	0	91.737	8515600000	142	0.612531	0.442772	0.326829	0.441977	28.1938	28.5634	28.1059	28.2791	27.9944	27.609
Color [Black]	Q14195;H0YBT4;D6RF19;H0YB87;Q14117	Q14195	Dihydropyrimidinase-related protein 3	DPYSL3			22	17	16	53.3	46.3	45.1	61.963	0	77.99	21519000000	232	1.40155	0.004	-1.7398	-1.61303	26.4815	27.5328	25.641	28.3379	28.5914	27.9454
Color [Black]	Q14204;H0YJ21	Q14204	Cytoplasmic dynein 1 heavy chain 1	DYNC1H1			233	233	233	52.2	52.2	52.2	532.4	0	323.31	227540000000	2174	0.401145	0.756083	-0.13031	-0.204396	32.0456	31.8724	32.096	32.361	32.0903	31.9536
Color [Black]	Q14247;H0YCD9;H0YEV2	Q14247	Src substrate cortactin	CTTN			59	59	59	71.1	71.1	71.1	61.585	0	302.24	125800000000	780	3.60301	0	-2.47168	-3.52776	27.1198	27.8076	27.4592	29.9525	29.9719	29.8773
Color [Black]	Q14258	Q14258	E3 ubiquitin/ISG15 ligase TRIM25	TRIM25			28	28	28	38.3	38.3	38.3	70.973	0	158.87	52469000000	393	3.2063	0.000385269	-1.4132	-2.19078	28.4996	28.6367	28.2403	30.0129	29.8894	29.7138
Color [Black]	Q14315	Q14315	Filamin-C	FLNC			61	46	46	26.7	21.4	21.4	291.02	0	108.58	26433000000	297	0.200108	0.834152	-0.10082	-0.145263	28.827	28.836	29.2419	29.3381	28.9847	28.8845
Color [Black]	Q14318;A0A0A0MTJ1;U3KQ64;U3KQI1;M0R2K9;M0R1Q0;M0R1S6;M0R2Q6	Q14318;A0A0A0MTJ1	Peptidyl-prolyl cis-trans isomerase FKBP8	FKBP8			7	7	7	21.8	21.8	21.8	44.561	0	14.533	2546200000	36	0.862521	0.0230039	-1.7324	-1.20804	25.1557	25.7824	22.724	26.3465	26.3249	26.1879
Color [Black]	Q5QPP3;Q14376;Q5QPP1;Q5QPP4	Q5QPP3;Q14376;Q5QPP1;Q5QPP4	UDP-glucose 4-epimerase	GALE			2	2	2	13.7	13.7	13.7	25.03	0	21.895	1177800000	28	0.677219	0.0466355	-1.80488	-1.05507	25.1235	25.9284	22.0361	26.0024	26.6439	25.8563
Color [Black]	Q14444;G3V153;E9PLA9	Q14444;G3V153;E9PLA9	Caprin-1	CAPRIN1			26	26	26	31.7	31.7	31.7	78.365	0	220.98	81186000000	276	3.91492	0	-4.29798	-5.43644	23.9309	24.2615	24.1786	28.7194	28.6694	27.8762
Color [Black]	Q14566	Q14566	DNA replication licensing factor MCM6	MCM6			16	16	16	21	21	21	92.888	0	32.75	6548600000	156	0.315745	0.862473	0.0706971	0.1195	27.9042	28.1221	28.0013	27.9752	28.0308	27.8095
Color [Black]	Q14573	Q14573	Inositol 1,4,5-trisphosphate receptor type 3	ITPR3			36	36	32	15.1	15.1	14.2	304.1	0	57.692	8636000000	155	1.84418	0.000389685	-2.37131	-2.21191	25.8208	24.009	25.0477	27.7656	26.9979	27.2279
Color [Black]	Q14669;H7C2Y1	Q14669	E3 ubiquitin-protein ligase TRIP12	TRIP12			28	28	23	19.8	19.8	16.2	220.43	0	142.12	11130000000	230	2.52821	0.00208656	-1.3374	-1.89125	26.1468	26.7613	26.4752	27.9664	27.8287	27.6003
Color [Black]	Q14671;H0YEH2;E9PR38;E9PMX1;H0YDC5;E9PM68;E9PL65;H0YDQ6	Q14671;H0YEH2;E9PR38	Pumilio homolog 1	PUM1			36	2	2	33.4	1.9	1.9	126.47	0.00032237	4.6323	2078400000	22	0.0163114	0.977326	0.0185051	0.0211168	26.4067	26.0485	26.8281	25.8316	26.5488	26.8474
Color [Black]	Q14677;H0YDU9;H0YD52	Q14677	Clathrin interactor 1	CLINT1			16	16	16	30.7	30.7	30.7	68.259	0	75.046	9148100000	140	0.58902	0.626922	0.198789	0.305493	28.5365	28.2165	28.4627	28.0645	28.1195	28.4354
Color [Black]	Q14683;G8JLG1;H0Y7K8;V9GY57;V9GYN9	Q14683;G8JLG1	Structural maintenance of chromosomes protein 1A;Structural maintenance of chromosomes protein	SMC1A			33	33	33	27	27	27	143.23	0	58.347	9617500000	205	0.40735	0.586801	-0.257463	-0.335153	27.5721	27.3782	27.4362	27.2075	27.8799	28.0715
Color [Black]	Q14690	Q14690	Protein RRP5 homolog	PDCD11			13	13	13	10.7	10.7	10.7	208.7	0	50.867	2547900000	53	0.776187	0.0798448	1.00789	0.917574	26.272	25.7427	26.3585	23.9883	25.7732	25.588
Color [Black]	Q14694;J3KT19;H3BQP1;H3BQC6;H3BNA1;H3BVF1;H3BNS8	Q14694	Ubiquitin carboxyl-terminal hydrolase 10	USP10			28	28	28	44.9	44.9	44.9	87.133	0	87.572	25075000000	231	2.52151	0.0355802	-0.673774	-1.11405	28.1377	28.1592	28.0707	28.9679	28.8039	28.617
Color [Black]	Q14697;F5H6X6;E9PKU7;E9PNH1	Q14697;F5H6X6;E9PKU7	Neutral alpha-glucosidase AB	GANAB			25	25	25	34.6	34.6	34.6	106.87	0	66.266	11906000000	182	1.86541	0.0869392	0.567882	0.894266	29.1111	29.3456	29.1388	28.5388	28.8553	28.4978
Color [Black]	Q14699;G3XAJ6;C9JHG2;C9JRN3;C9JWQ9;F8WAR1	Q14699;G3XAJ6;C9JHG2	Raftlin	RFTN1			16	16	16	37.9	37.9	37.9	63.145	0	79.359	5634400000	112	2.19239	0.0244076	-0.776621	-1.19713	25.9698	26.0667	26.2182	27.0433	26.9316	26.6096
Color [Black]	Q14739;C9JXK0;C9JES9	Q14739;C9JXK0	Lamin-B receptor	LBR			14	14	14	19.2	19.2	19.2	70.702	0	22.386	5117400000	47	0.0767596	0.946258	0.0342986	0.0521867	27.6094	27.4119	27.8014	27.4432	27.4849	27.7917
Color [Black]	Q14789;E7EU81;H0Y867;F8WF12;C9J8Q0;H7C5I7	Q14789;E7EU81	Golgin subfamily B member 1	GOLGB1			47	47	46	20.1	20.1	19.8	376.01	0	85.493	7047800000	169	1.00468	0.010624	-2.05548	-1.408	23.2718	23.3576	22.7532	25.5522	23.4	26.5968
Color [Black]	Q147X3;J3KNC2	Q147X3	N-alpha-acetyltransferase 30	NAA30			6	6	6	23.2	23.2	23.2	39.319	0	15.84	1768600000	31	0.44763	0.366038	-0.497355	-0.508608	24.3244	24.0796	24.1452	24.3007	24.1213	25.6192
Color [Black]	Q14847;C9J9W2;F6S2S5;K7ESD6	Q14847;C9J9W2	LIM and SH3 domain protein 1	LASP1			21	21	21	50.2	50.2	50.2	29.717	0	141.03	58600000000	212	4.39288	0	-4.80859	-6.44479	23.6286	23.6824	23.6864	28.0047	28.5859	28.8326
Color [Black]	Q14966;A0A096LPH6;A0A096LPI0;A0A096LPB4;C9JWN0;A0A096LPK8;A0A096LNS4;A0A096LNR2;A0A096LNX0;A0A096LNQ0	Q14966;A0A096LPH6	Zinc finger protein 638	ZNF638			22	22	22	16	16	16	220.62	0	43.921	5617900000	103	1.14724	0.0541701	-0.872082	-1.01703	27.0295	26.6402	25.8243	27.4464	27.3595	27.3043
Color [Black]	Q14974;J3KTM9;J3QR48;J3QKQ5;J3KS06;J3QRG4	Q14974;J3KTM9	Importin subunit beta-1	KPNB1			23	23	23	30	30	30	97.169	0	109.58	26309000000	172	2.52343	0.00264314	-1.16673	-1.71262	28.4133	28.2255	27.8136	29.3707	29.3395	29.2424
Color [Black]	Q14980;A0A087WY61;H0YFY6;F5H4J1;F5H6Y5;K4DIE0;F5H763;F5H2F3;F5H3L6;F5H0Z7;F5GZW1;F5H1L0	Q14980;A0A087WY61	Nuclear mitotic apparatus protein 1	NUMA1			122	122	122	59.4	59.4	59.4	238.26	0	323.31	48315000000	688	1.91228	0.00116129	-1.86793	-2.00799	27.8634	27.1093	28.5033	29.4478	29.6633	29.9686
Color [Black]	Q14999	Q14999	Cullin-7	CUL7			19	19	17	15.8	15.8	14.6	191.16	0	37.706	3330200000	88	1.24281	0.106303	-0.618467	-0.842981	25.5983	25.3637	25.8684	26.4069	25.8635	26.4154
Color [Black]	Q15003;E9PHA2;C9J470;C9JZP1;H7C415	Q15003;E9PHA2;C9J470	Condensin complex subunit 2	NCAPH			20	20	20	36	36	36	82.562	0	45.056	10079000000	165	2.01999	0.256184	-0.353851	-0.614492	27.68	27.7353	27.8942	28.0743	28.2038	28.093
Color [Black]	Q15019;B5MCX3;C9J2Q4;H7C2Y0;C9J938;C9JB25;C9IZU3;C9IY94;H7C310;C9JZI2;C9JQJ4;A0A1B0GXJ2;C9JFT1;F8WB65;B5MD47;C9JT15;C9JSE7;H7C1T1	Q15019;B5MCX3;C9J2Q4;H7C2Y0	Septin-2	2020-09-02			26	26	26	71.5	71.5	71.5	41.487	0	323.31	28213000000	260	2.25753	0.0475862	-0.653001	-1.05333	28.0657	28.2259	28.3193	29.0237	28.8492	28.697
Color [Black]	Q15020;F8VV04;F8W667;H0YHU8;F8VVK9;F8VZM2	Q15020;F8VV04	Squamous cell carcinoma antigen recognized by T-cells 3	SART3			21	21	21	26.6	26.6	26.6	109.93	0	36.242	4156600000	84	1.81411	0.00114988	-1.95948	-1.99424	23.6937	25.0081	24.4282	25.7674	26.7691	26.4718
Color [Black]	Q15021;E7EN77;F5GZK7;F5H431;REV__Q02790	Q15021;E7EN77	Condensin complex subunit 1	NCAPD2			42	42	42	38.2	38.2	38.2	157.18	0	100.13	15762000000	237	1.70884	0	-3.29025	-2.39812	23.9445	23.4678	26.2359	28.107	27.8997	27.5123
Color [Black]	Q15029;K7EP67;K7EJ74;K7EIT3;K7EIV5	Q15029	116 kDa U5 small nuclear ribonucleoprotein component	EFTUD2			33	31	31	44.3	43.2	43.2	109.43	0	73.848	11125000000	162	2.04638	0	-2.47318	-2.42246	25.3212	23.5417	24.3272	26.7117	26.9581	26.9398
Color [Black]	Q15032;H7C207;H7C2F9;H7C1X4;H7BZ47;C9JIX1;Q9UBL0	Q15032;H7C207	R3H domain-containing protein 1	R3HDM1			14	14	13	14.2	14.2	13.2	120.69	0	28.515	1857200000	75	0.264467	0.709621	-0.191039	-0.242315	25.3226	24.6652	24.4361	25.0208	24.7947	25.1815
Color [Black]	Q15042;C9J1R5	Q15042	Rab3 GTPase-activating protein catalytic subunit	RAB3GAP1			18	18	18	28	28	28	110.52	0	36.952	8525000000	114	2.29519	0.000643432	-1.68667	-2.10192	26.3156	25.4739	26.3539	27.8178	27.8406	27.5451
Color [Black]	Q15046;H3BVA8;J3KRL2;H3BPV7	Q15046	Lysine--tRNA ligase	KARS			23	23	23	33.7	33.7	33.7	68.047	0	46.828	16572000000	188	1.69436	0.123899	-0.512681	-0.80449	28.0538	27.793	27.8106	28.5857	28.3997	28.21
Color [Black]	Q15054;E9PRK3;H0YEX7;E9PM91;E9PNC0;H0YD46	Q15054	DNA polymerase delta subunit 3	POLD3			7	7	7	16.3	16.3	16.3	51.4	0	10.197	498260000	17	1.29572	0.0637538	0.750032	0.972415	24.6052	24.7692	24.0503	23.4136	23.8013	23.9595
Color [Black]	Q15057;A0A087X1H5;A0A0U1RQT1;H7C3Q8;H7C3K3	Q15057;A0A087X1H5;A0A0U1RQT1	Arf-GAP with coiled-coil, ANK repeat and PH domain-containing protein 2	ACAP2			14	14	14	23.1	23.1	23.1	88.028	0	30.881	5003400000	99	0.732392	0.299698	-0.44084	-0.568245	26.3908	26.4846	25.8945	26.3322	26.7141	27.0461
Color [Black]	Q15058	Q15058	Kinesin-like protein KIF14	KIF14			32	32	32	25.2	25.2	25.2	186.49	0	59.437	7655600000	150	1.18631	0.0480747	-0.890052	-1.04379	25.0558	25.6776	25.0481	26.4703	26.3981	25.5832
Color [Black]	Q15075	Q15075	Early endosome antigen 1	EEA1			55	55	55	43.5	43.5	43.5	162.46	0	323.31	19680000000	315	2.58851	0	-3.09754	-3.21928	23.6097	23.3213	22.5111	26.0147	26.886	25.834
Color [Black]	Q15084	Q15084	Protein disulfide-isomerase A6	PDIA6			14	14	14	39.5	39.5	39.5	48.121	0	66.635	17482000000	111	0.828566	0.15437	0.649277	0.752129	27.8833	28.1828	27.9368	27.7588	27.6442	26.6521
Color [Black]	Q15149;E9PMV1;H0YDN1;E9PKG0;E9PQ28;E9PIA2	Q15149	Plectin	PLEC			429	429	419	74.8	74.8	73.9	531.78	0	323.31	764950000000	5015	0.182074	0.868379	-0.0760028	-0.115335	33.7456	33.5037	33.5447	33.8314	33.3941	33.7964
Color [Black]	Q15181;Q5SQT6	Q15181;Q5SQT6	Inorganic pyrophosphatase	PPA1			13	13	13	50.2	50.2	50.2	32.66	0	71.164	10052000000	129	0.124579	0.918727	0.048336	0.0752942	28.0974	28.1764	27.8314	28.1609	27.9707	27.8286
Color [Black]	Q15233;H7C367;C9JYS8;C9IZL7;C9J4X2;C9JJ13	Q15233;H7C367;C9JYS8	Non-POU domain-containing octamer-binding protein	NONO			71	71	68	77.9	77.9	77.9	54.231	0	323.31	581480000000	1421	2.32229	0.0719961	0.560374	0.935879	35.0235	34.8802	34.9693	34.2556	34.3734	34.5629
Color [Black]	Q15276;K7ENJ9;I3L2B8;A0A087WZZ3;I3L456	Q15276	Rab GTPase-binding effector protein 1	RABEP1			22	22	22	31.9	31.9	31.9	99.289	0	59.594	5198000000	98	4.12504	0	-3.23072	-4.66039	23.1311	23.7966	23.5176	26.7165	26.7279	26.6931
Color [Black]	Q15365	Q15365	Poly(rC)-binding protein 1	PCBP1			18	12	12	71.3	58.4	58.4	37.497	0	280.8	122670000000	305	2.65715	0.557645	0.187542	0.355986	32.1212	32.123	32.0935	31.9673	31.9273	31.8805
Color [Black]	Q15366;H3BSS4	Q15366	Poly(rC)-binding protein 2	PCBP2			19	19	2	71	71	6.3	38.58	0	323.31	180210000000	486	1.04577	0.310184	0.371526	0.557099	32.7364	33.1941	32.839	32.6788	32.3708	32.6053
Color [Black]	Q15382;C9J931;C9J469	Q15382;C9J931	GTP-binding protein Rheb	RHEB			3	3	3	19	19	19	20.497	0	7.8206	1324400000	28	0.572008	0.604973	0.212753	0.319705	25.4728	25.5393	25.3799	25.2652	25.5192	24.9693
Color [Black]	Q15386;H7C0Y1	Q15386	Ubiquitin-protein ligase E3C	UBE3C			22	22	22	26.2	26.2	26.2	123.92	0	64.913	7840100000	122	0.430005	0.585007	0.25268	0.336329	28.3579	27.976	28.3667	28.4105	27.7305	27.8016
Color [Black]	Q15393;J3QL37;J3QRB2;I3L4G7	Q15393	Splicing factor 3B subunit 3	SF3B3			27	27	27	24.8	24.8	24.8	135.58	0	60.087	11056000000	153	1.91195	0.00209611	-1.6907	-1.9007	26.6082	25.7718	26.9473	28.4776	27.9706	27.9512
Color [Black]	Q15417;E9PDU6;K7ESJ2;K7ENC5;K7ERK4;B7Z7E1;P51911	Q15417;E9PDU6	Calponin-3;Calponin	CNN3			19	18	18	58.1	54.7	54.7	36.413	0	133.93	44579000000	249	2.5895	0	-1.98486	-2.4936	26.4293	26.8244	26.3816	28.9446	28.5962	28.0492
Color [Black]	Q15424;K7EII0;K7ES42	Q15424	Scaffold attachment factor B1	SAFB			18	18	11	23.1	23.1	13.4	102.64	0	63.804	4422100000	88	2.60366	0	-3.09817	-3.23408	24.4388	23.7581	22.861	26.7949	26.7249	26.8326
Color [Black]	Q15434;F8W1T6;F8VV01;F8VQS9;F5H5C8;F8VZR4	Q15434;F8W1T6	RNA-binding motif, single-stranded-interacting protein 2	RBMS2			10	10	8	35.6	35.6	33.4	43.958	0	75.559	21828000000	117	1.05712	0.172294	0.53201	0.722367	30.2409	30.4972	30.2683	29.5843	29.5784	30.2476
Color [Black]	Q15437;Q5QPE1;Q5QPE2;G3V5K1	Q15437	Protein transport protein Sec23B	SEC23B			38	38	34	61	61	57.1	86.478	0	253	58981000000	466	0.919178	0.677831	0.154494	0.267057	30.6125	30.6099	30.5813	30.4289	30.5896	30.3216
Color [Black]	Q15459;H7C1L2;F8WC79;F8WB66	Q15459	Splicing factor 3A subunit 1	SF3A1			14	14	14	23.5	23.5	23.5	88.885	0	316.85	3793600000	59	3.09406	0	-2.95429	-3.58407	23.2203	23.8582	22.904	26.4141	26.4727	25.9586
Color [Black]	Q15477;H7C5N0;H7C4L3;B4E0B4;F8WDE8	Q15477	Helicase SKI2W	SKIV2L			21	21	21	22.2	22.2	22.2	137.75	0	54.673	7183700000	86	0.231143	0.629575	-0.310975	-0.302609	26.9887	26.973	26.2249	27.4308	27.5725	26.1163
Color [Black]	Q15542	Q15542	Transcription initiation factor TFIID subunit 5	TAF5			4	4	4	7	7	7	86.829	0	31.147	554920000	20	0.132352	0.843383	-0.110873	-0.137168	25.288	25.2836	25.7821	25.5575	26.0149	25.1138
Color [Black]	Q15596;E7EWM1;H0YBB6	Q15596;E7EWM1	Nuclear receptor coactivator 2	NCOA2			12	12	12	9.9	9.9	9.9	159.15	0	20.393	2726900000	65	0.523465	0.584942	0.234496	0.336467	26.9328	26.7121	27.0544	26.6897	26.3602	26.946
Color [Black]	Q15637;F8WEV5;C9J792	Q15637	Splicing factor 1	SF1			12	12	10	24.7	24.7	22.4	68.329	0	34.806	10549000000	118	1.29493	0.412337	-0.280767	-0.46668	28.2258	28.1479	28.3843	28.5178	28.4136	28.6689
Color [Black]	Q15645;H0YAL2	Q15645	Pachytene checkpoint protein 2 homolog	TRIP13			15	15	15	30.8	30.8	30.8	48.55	0	29.517	12503000000	160	0.161168	0.850885	0.095967	0.132613	28.2272	28.4551	28.2441	28.4688	28.3761	27.7936
Color [Black]	Q15650;H0YL91;H0YKD9	Q15650;H0YL91	Activating signal cointegrator 1	TRIP4			12	12	12	19.8	19.8	19.8	66.145	0	21.462	2645200000	45	1.09019	0.0167006	-1.4709	-1.29669	23.587	25.6337	24.1038	26.2023	25.8741	25.6609
Color [Black]	Q15652;H7BXU7	Q15652	Probable JmjC domain-containing histone demethylation protein 2C	JMJD1C			37	37	37	18.3	18.3	18.3	284.52	0	70.767	10768000000	262	1.0368	0.337312	0.351423	0.533114	29.1027	28.8009	29.1291	28.4213	28.764	28.7932
Color [Black]	Q15654;A0A0D9SFS2;H7BZE2	Q15654;A0A0D9SFS2	Thyroid receptor-interacting protein 6	TRIP6			17	17	17	44.3	44.3	44.3	50.287	0	91.245	29275000000	201	3.33127	0	-1.62107	-2.47683	26.7684	26.8593	27.1975	28.4039	28.6031	28.6814
Color [Black]	Q15678;E2J9M0	Q15678	Tyrosine-protein phosphatase non-receptor type 14	PTPN14			24	24	24	27.5	27.5	27.5	135.26	0	53.742	7733300000	129	1.32344	0.0739922	-0.694289	-0.9312	25.8256	26.313	26.4347	27.1431	26.5915	26.9215
Color [Black]	Q15691	Q15691	Microtubule-associated protein RP/EB family member 1	MAPRE1			16	16	16	59.7	59.7	59.7	29.999	0	48.242	16891000000	121	3.25304	0	-2.38299	-3.2294	23.9743	23.399	23.7973	26.4114	25.8389	26.0692
Color [Black]	Q15717;M0QZR9;M0R055;B1APY9;B1APY8;A0A0R4J2E6;P26378;B1AM48	Q15717	ELAV-like protein 1	ELAVL1			21	21	19	58	58	52.5	36.091	0	72.288	35289000000	385	2.16199	0.140805	0.45564	0.773589	30.5973	30.6264	30.5307	29.9712	30.2595	30.1569
Color [Black]	Q15738;C9JDR0	Q15738;C9JDR0	Sterol-4-alpha-carboxylate 3-dehydrogenase, decarboxylating	NSDHL			14	14	14	45	45	45	41.9	0	39.64	5945800000	103	1.73528	0.0715306	0.61954	0.937038	28.4384	28.464	28.1509	27.7233	27.5174	27.954
Color [Black]	Q15746;D6R9C2;F8WBL7	Q15746	Myosin light chain kinase, smooth muscle;Myosin light chain kinase, smooth muscle, deglutamylated form	MYLK			51	51	51	29.8	29.8	29.8	210.71	0	123.2	38893000000	448	4.51518	0	-3.7719	-5.54828	25.1365	25.3301	24.7614	28.7325	28.847	28.9641
Color [Black]	Q15750	Q15750	TGF-beta-activated kinase 1 and MAP3K7-binding protein 1	TAB1			17	17	17	54.2	54.2	54.2	54.643	0	44.633	7542100000	127	1.22603	0.346299	0.328773	0.525222	28.2178	28.0053	28.4129	27.9702	27.82	27.8596
Color [Black]	Q15758;M0QXM4	Q15758;M0QXM4	Neutral amino acid transporter B(0);Amino acid transporter	SLC1A5			6	6	6	11.1	11.1	11.1	56.598	0	27.354	3922500000	61	0.501867	0.743634	0.132526	0.215344	27.422	27.3516	27.6017	27.4869	27.1829	27.3079
Color [Black]	Q15813	Q15813	Tubulin-specific chaperone E	TBCE			7	7	6	20.5	20.5	19.2	59.345	0	17.032	1269000000	37	0.17396	0.774474	-0.164888	-0.191934	24.5276	24.9631	24.1096	24.1777	24.9956	24.9218
Color [Black]	Q15843;S4R3E9;F8VSA6;E9PS38;E9PL57	Q15843;S4R3E9;F8VSA6;E9PS38;E9PL57	NEDD8	NEDD8;NEDD8-MDP1			5	5	5	71.6	71.6	71.6	9.0714	0	17.97	3640900000	83	0.42246	0.688244	0.174671	0.25825	26.9994	27.511	27.0347	26.9744	26.9191	27.1276
Color [Black]	Q15942;H0Y2Y8;H7C3D3;C9IZ41;C9JJK5;H7C3R3	Q15942;H0Y2Y8	Zyxin	ZYX			20	20	20	40.9	40.9	40.9	61.277	0	84.104	50159000000	241	3.51381	0	-3.31226	-4.22821	25.0564	25.7647	25.4601	28.4201	28.7034	29.0945
Color [Black]	Q16181;E7ES33;E7EPK1;G3V1Q4;A0A0U1RRM2;Q5JXL7;A0A0U1RRD1;A0A0U1RRH9;A0A0U1RRE1	Q16181;E7ES33;E7EPK1;G3V1Q4	Septin-7	2020-09-07			25	25	22	48.7	48.7	42.6	50.679	0	86.693	25864000000	304	1.88381	0.0156259	-0.954581	-1.31821	27.6551	27.6627	27.5714	28.3272	28.3988	29.0269
Color [Black]	Q16186;A0A087WX59;A0A087WUX6	Q16186;A0A087WX59	Proteasomal ubiquitin receptor ADRM1	ADRM1			5	5	5	14.5	14.5	14.5	42.153	0	14.617	3360000000	35	0.151504	0.922318	-0.0437673	-0.0720104	27.1348	27.3523	26.9915	27.1544	27.2358	27.2197
Color [Black]	Q16204	Q16204	Coiled-coil domain-containing protein 6	CCDC6			20	20	20	48.5	48.5	48.5	53.29	0	49.796	8127600000	86	2.91256	0	-2.68861	-3.2426	23.5546	24.3099	24.1968	26.2902	26.7526	27.0843
Color [Black]	Q16222	Q16222	UDP-N-acetylhexosamine pyrophosphorylase;UDP-N-acetylgalactosamine pyrophosphorylase;UDP-N-acetylglucosamine pyrophosphorylase	UAP1			10	10	9	25.1	25.1	22.6	58.768	0	22.172	3468900000	56	1.4891	0.0130269	-1.1886	-1.36671	24.7135	25.7799	24.8489	26.2605	26.0562	26.5913
Color [Black]	Q16512;K7EKY9;K7EM57;K7EN76;K7EL10;K7ES10	Q16512	Serine/threonine-protein kinase N1	PKN1			12	12	12	15.4	15.4	15.4	103.93	0	76.996	3656900000	62	1.12006	0.016677	-1.41926	-1.29507	25.7983	23.9426	25.1132	25.8821	26.539	26.6907
Color [Black]	Q16513;B1AL79;H0Y5V5	Q16513;B1AL79	Serine/threonine-protein kinase N2	PKN2			19	19	19	29.1	29.1	29.1	112.03	0	41.027	3739400000	89	2.38942	0.118994	-0.472582	-0.81503	26.1814	26.1164	26.2927	26.7877	26.5842	26.6364
Color [Black]	Q16531;F5GY55;F5H2L3;F5GWI0;F5GZY8;F5GYG8;F5H198	Q16531;F5GY55	DNA damage-binding protein 1	DDB1			21	21	21	23.8	23.8	23.8	126.97	0	48.393	7250900000	112	2.69841	0	-3.75504	-3.66824	24.2448	23.5268	22.4839	27.2544	26.9494	27.3168
Color [Black]	Q16543;K7EKQ2;K7EQA9;K7EL68;K7EIU0	Q16543;K7EKQ2;K7EQA9	Hsp90 co-chaperone Cdc37;Hsp90 co-chaperone Cdc37, N-terminally processed	CDC37			22	22	22	55.3	55.3	55.3	44.468	0	79.738	34989000000	263	2.46999	0.047731	-0.62882	-1.0463	28.4047	28.4093	28.4931	29.0352	29.2449	28.9134
Color [Black]	Q16630;F8WJN3;F8W084	Q16630;F8WJN3	Cleavage and polyadenylation specificity factor subunit 6	CPSF6			10	10	10	18.1	18.1	18.1	59.209	0	88.577	3215300000	44	2.95329	0	-2.13963	-2.83175	23.3574	23.2522	23.7293	25.6509	25.1929	25.9139
Color [Black]	Q16643;D6R9W4;D6R9Q9;D6RCR4;D6RFI1	Q16643;D6R9W4	Drebrin	DBN1			27	27	27	37.6	37.6	37.6	71.428	0	89.349	32986000000	264	2.15654	0	-3.88271	-3.07897	23.9573	26.3909	25.7922	29.0662	29.6784	29.044
Color [Black]	Q16658;C9JFC0;A0A0A0MSB2;C9JPH9	Q16658	Fascin	FSCN1			13	13	13	31	31	31	54.529	0	47.885	7003700000	106	0.0545924	0.938259	0.0474726	0.0593517	27.5925	28.399	27.4545	27.6849	27.7435	27.8751
Color [Black]	Q16698;E5RJG7;E5RFV2;E5RJD2;H0YAW3;E5RID6	Q16698	2,4-dienoyl-CoA reductase, mitochondrial	DECR1			12	12	12	31	31	31	36.067	0	70.958	11551000000	136	1.78974	0.372446	0.288267	0.503789	29.1838	29.3379	29.2621	29.0064	29.0505	28.8622
Color [Black]	Q27J81;A0A0A0MQU1	Q27J81;A0A0A0MQU1	Inverted formin-2	INF2			36	36	36	31.2	31.2	31.2	135.62	0	146.85	26529000000	298	4.67994	0	-1.71138	-2.98066	27.4045	27.1944	27.3129	28.9922	28.9561	29.0976
Color [Black]	Q29RF7;H0Y9L6;H0Y9L9	Q29RF7	Sister chromatid cohesion protein PDS5 homolog A	PDS5A			22	22	21	22.7	22.7	22.2	150.83	0	71.768	6137600000	123	1.07344	0.0138682	-1.63794	-1.34562	26.26	24.1819	26.2877	27.4414	27.3146	26.8874
Color [Black]	Q2KHR3;H0YCQ7;E9PQD3	Q2KHR3	Glutamine and serine-rich protein 1	QSER1			16	16	16	12.2	12.2	12.2	189.97	0	28.125	2614600000	50	0.65724	0.410722	0.345156	0.467863	26.698	27.1537	27.1839	27.0209	26.453	26.5263
Color [Black]	Q2M1Z3;C9J652	Q2M1Z3	Rho GTPase-activating protein 31	ARHGAP31			15	15	14	12	12	11.6	156.98	0	27.323	2730500000	61	1.13029	0.0170889	-1.37407	-1.28212	23.1762	24.6262	23.5114	24.8259	24.7325	25.8776
Color [Black]	Q2M2I8;E9PG46;A0A096LP60	Q2M2I8;E9PG46	AP2-associated protein kinase 1	AAK1			12	12	10	19.7	19.7	17.6	103.88	0	37.984	9036500000	138	2.24731	0.187661	-0.401129	-0.698637	26.9035	26.9439	26.9689	27.2219	27.3285	27.4693
Color [Black]	Q2NKX8;B5MDQ0	Q2NKX8;B5MDQ0	DNA excision repair protein ERCC-6-like	ERCC6L			17	17	17	14.1	14.1	14.1	141.1	0	52.36	4760800000	93	2.77735	0	-3.36388	-3.55205	23.5642	22.3802	23.8122	26.5048	26.7393	26.6041
Color [Black]	Q2TAL8;C9JAL2;C9JIA8	Q2TAL8	Glutamine-rich protein 1	QRICH1			12	12	12	22	22	22	86.435	0	22.178	2339300000	63	1.59772	0.287724	0.347733	0.57975	25.8936	26.0656	25.7507	25.6229	25.5622	25.4816
Color [Black]	Q2TAM5;A0A087X0W8;Q04206;E9PKH5;E9PI38;E9PQS6;E9PKV4;A0A087WVP0;E9PMD5;E9PJR1;E9PRX2;E9PNV4;E9PM47;E9PNK5;E9PN69;E9PJZ9	Q2TAM5;A0A087X0W8;Q04206;E9PKH5;E9PI38;E9PQS6;E9PKV4;A0A087WVP0	Transcription factor p65	RELA			13	13	13	36.9	36.9	36.9	42.868	0	20.27	8889900000	76	2.76871	0.00206478	-1.14922	-1.75849	26.2126	26.0135	25.9195	26.9647	27.4013	27.2272
Color [Black]	Q32MZ4;C9JTC6	Q32MZ4	Leucine-rich repeat flightless-interacting protein 1	LRRFIP1			38	38	37	47.3	47.3	47.3	89.252	0	323.31	39551000000	341	2.04804	0	-2.237	-2.30458	27.0072	26.827	26.8329	28.194	29.5411	29.643
Color [Black]	Q32P41;G3V5X1	Q32P41	tRNA (guanine(37)-N1)-methyltransferase	TRMT5			13	13	13	29.5	29.5	29.5	58.246	0	29.166	3288900000	87	0.47641	0.543056	0.27592	0.367254	27.2327	27.4102	27.6011	26.7638	27.1024	27.55
Color [Black]	Q32Q12;J3KPD9;P22392;E7ERL0;O60361;P15531;F6XY72;E5RHP0;C9K028	Q32Q12;J3KPD9;P22392;E7ERL0;O60361;P15531	Nucleoside diphosphate kinase;Nucleoside diphosphate kinase B;Putative nucleoside diphosphate kinase;Nucleoside diphosphate kinase A	NME1-NME2;NME2;NME1;NME2P1			9	9	9	54.1	54.1	54.1	32.642	0	26.43	11895000000	84	2.31157	0	-1.84489	-2.22978	26.6667	26.5905	26.0092	28.3795	28.6383	27.7833
Color [Black]	Q3KQU3;C9JIR3;H0YF21;E9PLH3;A0A087WZ40;Q14244	Q3KQU3	MAP7 domain-containing protein 1	MAP7D1			21	21	21	29.1	29.1	29.1	92.819	0	121.74	8181600000	129	3.41241	0	-2.01376	-2.94878	25.4256	25.1698	25.2024	27.2671	27.5704	27.0016
Color [Black]	Q3MHD2;K7ELG9	Q3MHD2;K7ELG9	Protein LSM12 homolog	LSM12			9	9	9	39	39	39	21.701	0	31.415	7186500000	89	1.35547	0.0788571	-0.673317	-0.919627	26.3285	26.7195	26.6334	26.8526	27.3218	27.5269
Color [Black]	Q3SXM5;H3BT52;H3BQI7	Q3SXM5;H3BT52;H3BQI7	Inactive hydroxysteroid dehydrogenase-like protein 1	HSDL1			6	6	6	19.7	19.7	19.7	37.001	0	5.405	824300000	13	0.464327	0.463694	0.348815	0.422916	24.375	25.3729	24.8659	24.7282	24.2306	24.6087
Color [Black]	Q3ZCQ8;M0R0C3;M0R2F8;M0R003;M0QXC3;M0R2Z3;M0R303;M0R2D2;M0R047;M0R1Y4	Q3ZCQ8;M0R0C3;M0R2F8	Mitochondrial import inner membrane translocase subunit TIM50	TIMM50			9	9	9	30.9	30.9	30.9	39.646	0	48.06	3397800000	77	0.99394	0.173807	0.543344	0.718366	27.2326	27.4901	27.7527	26.5883	26.9488	27.3082
Color [Black]	Q49AM3;G5E9H3;H7BZ54	Q49AM3;G5E9H3	Tetratricopeptide repeat protein 31	TTC31			4	4	4	8.9	8.9	8.9	57.104	0	5.691	577770000	11	1.02325	0.0354548	-1.13701	-1.1129	23.0939	22.8586	22.3352	23.2481	23.6361	24.8146
Color [Black]	Q4VXZ8;Q9NUI1;A0A0J9YWI0;A0A0J9YY83;G3V0I9;A0A0J9YXZ6;H7C078	Q4VXZ8;Q9NUI1;A0A0J9YWI0	Peroxisomal 2,4-dienoyl-CoA reductase	DECR2			11	11	11	37.9	37.9	37.9	29.484	0	21.316	3324200000	80	0.957566	0.257033	0.437879	0.613208	27.5827	27.3824	27.6031	26.8268	26.9444	27.4835
Color [Black]	Q52LW3;F8VWZ8	Q52LW3;F8VWZ8	Rho GTPase-activating protein 29	ARHGAP29			24	24	24	24.2	24.2	24.2	142.06	0	100.59	6534400000	138	1.78366	0.000390805	-2.49395	-2.2124	23.5554	24.4428	22.9053	27.0054	25.6008	25.7792
Color [Black]	Q53EL6;Q5VZS7	Q53EL6	Programmed cell death protein 4	PDCD4			9	9	9	27.1	27.1	27.1	51.735	0	12.662	2439600000	25	2.27227	0	-1.95028	-2.28141	24.8136	23.841	23.8107	26.2344	26.2405	25.8413
Color [Black]	Q53EP0;C9JKH7	Q53EP0	Fibronectin type III domain-containing protein 3B	FNDC3B			22	22	22	21.4	21.4	21.4	132.89	0	50.202	14909000000	160	0.226344	0.81314	0.110189	0.159599	28.5309	28.876	28.4163	28.4848	28.7306	28.2772
Color [Black]	Q53EZ4;H0Y432	Q53EZ4;H0Y432	Centrosomal protein of 55 kDa	CEP55			8	8	8	18.1	18.1	18.1	54.178	0	14.778	1472000000	31	1.95144	0.00225845	-1.41414	-1.73034	23.2549	23.5967	22.5359	24.4352	24.6028	24.592
Color [Black]	Q53GQ0;A0A1B0GV93;A0A1B0GVY6;E9PI21	Q53GQ0;A0A1B0GV93	Very-long-chain 3-oxoacyl-CoA reductase	HSD17B12			12	12	12	40.7	40.7	40.7	34.324	0	60.685	17785000000	150	1.17312	0.160385	0.528687	0.742644	29.9978	29.7369	29.8728	29.6167	29.4482	28.9565
Color [Black]	Q5BJD5;E9PJ42	Q5BJD5;E9PJ42	Transmembrane protein 41B	TMEM41B			2	2	2	8.9	8.9	8.9	32.513	0	5.9918	1358100000	40	0.00983179	0.985787	-0.0125968	-0.0136626	25.432	25.583	25.5582	24.7868	25.5872	26.237
Color [Black]	Q5BKZ1;A0A0A0MRN4	Q5BKZ1;A0A0A0MRN4	DBIRD complex subunit ZNF326	ZNF326			17	17	17	33	33	33	65.653	0	60.784	10982000000	129	0.361262	0.812328	0.098355	0.160305	28.6575	28.7272	28.7731	28.6633	28.4155	28.784
Color [Black]	Q5GLZ8;H0Y6K7;D6RCL5	Q5GLZ8	Probable E3 ubiquitin-protein ligase HERC4	HERC4			9	9	9	12.2	12.2	12.2	118.56	0	18.299	2183500000	50	2.16087	0.000645161	-1.79908	-2.11248	23.8327	24.5776	23.6305	25.8848	26.1206	25.4327
Color [Black]	Q5JPH6;H3BTB7	Q5JPH6;H3BTB7	Probable glutamate--tRNA ligase, mitochondrial	EARS2			6	6	6	16.6	16.6	16.6	58.688	0	6.2623	428780000	15	1.24575	0.0881887	0.666794	0.887508	25.7217	25.4029	25.3673	24.8779	24.4199	25.1937
Color [Black]	Q5JRA6;A0A0A0MRH6;H7C0T4	Q5JRA6;A0A0A0MRH6	Melanoma inhibitory activity protein 3	MIA3			29	29	29	17.3	17.3	17.3	213.7	0	71.989	9112100000	185	1.54931	0	-4.62211	-2.46587	20.7888	21.0814	24.9499	26.3481	27.3886	26.9498
Color [Black]	Q5JSZ5;Q5JT00;Q5JSZ9;H3BLU0	Q5JSZ5	Protein PRRC2B	PRRC2B			61	58	45	34.9	34.1	26.9	242.96	0	284.53	56739000000	704	0.160344	0.885739	0.0642236	0.0987498	30.7409	30.6369	30.8009	30.4019	30.6911	30.8931
Color [Black]	Q5JTH9;A0A087X1U8;A0A087WYW2;H7C1M8;A0A087X0G0	Q5JTH9	RRP12-like protein	RRP12			20	20	20	18.1	18.1	18.1	143.7	0	46.4	5616400000	100	1.39996	0.172776	-0.474477	-0.721103	26.8805	26.8984	27.3554	27.5248	27.5656	27.4674
Color [Black]	Q5JVF3	Q5JVF3	PCI domain-containing protein 2	PCID2			10	10	10	27.8	27.8	27.8	46.029	0	27.699	4397900000	82	2.01158	0.0561527	0.639903	1.0031	28.11	28.3604	28.2543	27.4088	27.8138	27.5823
Color [Black]	Q5JWT2;Q9ULK4	Q5JWT2;Q9ULK4	Mediator of RNA polymerase II transcription subunit 23	MED23			9	9	9	8.6	8.6	8.6	157.11	0	12.486	777240000	28	0.249901	0.858516	0.0768922	0.123638	25.2698	25.5334	25.5814	25.4605	25.4568	25.2366
Color [Black]	Q5JZ02;Q96S44	Q5JZ02;Q96S44	TP53-regulating kinase	TP53RK			3	3	3	33.1	33.1	33.1	13.659	0.00031696	4.4064	422610000	20	0.54666	0.331875	0.474588	0.53692	24.7648	24.8467	23.9649	23.9826	24.5337	23.6363
Color [Black]	Q5M775;J3KSG2;J3QQM0	Q5M775	Cytospin-B	SPECC1			15	15	15	12.6	12.6	12.6	118.58	0	27.611	2999800000	82	1.23707	0.00569616	-1.85802	-1.54147	24.0035	23.9099	21.8647	24.9128	25.2045	25.2349
Color [Black]	Q5QPM2;Q5QPM0;Q5QPM1;Q5QPL9;Q9UKM9	Q5QPM2;Q5QPM0;Q5QPM1;Q5QPL9;Q9UKM9	RNA-binding protein Raly	RALY			2	2	2	28.1	28.1	28.1	9.714	0.00060809	3.8942	257020000	23	0.534698	0.137281	-1.10264	-0.78246	23.7086	22.5692	20.6995	23.9043	23.2337	23.1471
Color [Black]	Q5R3I4;A9UJP8;H7C089;H7C2L7	Q5R3I4;A9UJP8	Tetratricopeptide repeat protein 38	TTC38			4	4	4	10	10	10	52.787	0	5.618	303580000	13	1.50508	0.0507072	0.754707	1.03112	25.7158	25.8992	25.3799	25.2422	24.8413	24.6473
Color [Black]	Q5SRE5;H7C4K7	Q5SRE5	Nucleoporin NUP188 homolog	NUP188			13	13	13	7.4	7.4	7.4	196.04	0	25.837	2701000000	59	0.93567	0.224039	-0.480813	-0.64951	25.7081	25.7125	25.1715	26.2457	26.0824	25.7065
Color [Black]	Q5SW79;H0Y2V6;H0Y4T4;E7EWM2;E7EMW0;H0YB92;Q96L14;E5RFU8;E5RJT5;E5RG47;E5RGW7;E5RIH6;H0YB66	Q5SW79;H0Y2V6	Centrosomal protein of 170 kDa	CEP170			53	53	51	38.6	38.6	37.8	175.29	0	251.09	28307000000	389	3.13131	0	-2.58566	-3.32532	25.0869	25.0844	25.6705	27.4758	28.0086	28.1143
Color [Black]	Q5SY16	Q5SY16	Polynucleotide 5-hydroxyl-kinase NOL9	NOL9			10	10	10	23.5	23.5	23.5	79.322	0	43.288	4875100000	64	1.72896	0.00378358	-1.46706	-1.66081	25.3347	24.9763	26.0539	26.8101	26.6171	27.3389
Color [Black]	Q5T160;H0Y450	Q5T160	Probable arginine--tRNA ligase, mitochondrial	RARS2			8	8	8	17	17	17	65.505	0	11.406	857950000	29	0.645574	0.203638	0.640479	0.675505	26.0855	26.0972	25.8689	25.8931	25.7398	24.4972
Color [Black]	Q5T171;Q9BRQ0	Q5T171;Q9BRQ0	Pygopus homolog 2	PYGO2			5	5	5	19	19	19	37.773	0	9.1999	1843200000	31	0.509696	0.259715	0.638767	0.608968	25.8223	26.7803	26.6108	26.1263	26.3236	24.8471
Color [Black]	Q5T1Z4;Q5T1Z8;H0YDK8;H0YC97	Q5T1Z4;Q5T1Z8;H0YDK8		PUM1			36	36	2	33.5	33.5	2.1	126.76	0	227.56	60755000000	546	1.93779	0.16674	0.437509	0.730329	31.3889	31.2729	31.5332	31.0315	30.8323	31.0187
Color [Black]	Q5T447	Q5T447	E3 ubiquitin-protein ligase HECTD3	HECTD3			3	3	3	5.3	5.3	5.3	97.112	0.00031867	4.4532	33632000000	21	1.07941	0.0716012	-0.791637	-0.93711	29.9991	30.3902	30.3354	31.3738	31.337	30.3889
Color [Black]	Q5T4S7;A0A0A0MSW0;X6R960;X6RE05;Q5TBN9	Q5T4S7	E3 ubiquitin-protein ligase UBR4	UBR4			101	101	101	24.8	24.8	24.8	573.83	0	323.31	56464000000	900	0.246475	0.797269	-0.118739	-0.171954	30.1287	29.7815	30.2941	30.3318	30.2715	29.9571
Color [Black]	Q5T5P2;Q5T5P0;Q5T5P1;A0A0U1RRK8	Q5T5P2;Q5T5P0;Q5T5P1	Sickle tail protein homolog	KIAA1217			12	12	12	8.6	8.6	8.6	214.11	0	28.565	1800900000	47	0.353443	0.615717	-0.24757	-0.312896	25.7931	25.6048	25.3497	25.7071	25.4517	26.3316
Color [Black]	Q5T6F2;F5H2U4;A2A305;A0A0D9SFI5;Q5JV08;H0YDN2	Q5T6F2;F5H2U4	Ubiquitin-associated protein 2	UBAP2			21	21	21	33.8	33.8	33.8	117.11	0	170.03	27137000000	321	1.60375	0.0860248	-0.602519	-0.896387	28.137	28.4611	28.6908	28.9812	28.9599	29.1554
Color [Black]	Q5TA45;C9IYS7;A0A087WYI0;J3QRY6;C9J979;Q96HV7;E9PMA2;A0A0D9SGA8;H0YE15;E9PJG0;E9PKA4;E9PNS4;A0A087WXT8	Q5TA45;C9IYS7;A0A087WYI0;J3QRY6;C9J979;Q96HV7	Integrator complex subunit 11	CPSF3L			6	6	6	12.8	12.8	12.8	67.662	0	7.1269	1326000000	30	1.35517	0.143174	0.523826	0.769586	26.1296	26.019	26.3096	25.8983	25.346	25.6425
Color [Black]	Q5TFE4;Q5QPD0;H0YDA5	Q5TFE4	5-nucleotidase domain-containing protein 1	NT5DC1			12	12	12	35.8	35.8	35.8	51.844	0	35.609	7384200000	98	2.12315	0.00453793	-1.14826	-1.57295	26.2214	25.9256	25.6104	26.7753	27.1766	27.2503
Color [Black]	Q5TGY3	Q5TGY3	AT-hook DNA-binding motif-containing protein 1	AHDC1			17	17	17	16.3	16.3	16.3	168.35	0	40.25	4634200000	82	1.17875	0.00425131	-2.14855	-1.58334	26.2524	23.5909	25.969	27.6707	27.4323	27.155
Color [Black]	Q5UIP0;H7BZN3;H7C2B5	Q5UIP0	Telomere-associated protein RIF1	RIF1			35	35	35	18.7	18.7	18.7	274.46	0	116.47	8374000000	145	2.46112	0	-3.02346	-3.05927	23.2227	24.5872	24.5204	26.8768	26.9898	27.5342
Color [Black]	Q5VSL9;Q9ULQ0	Q5VSL9	Striatin-interacting protein 1	STRIP1			7	7	7	9.6	9.6	9.6	95.575	0	13.821	1285300000	25	2.21858	0	-2.67764	-2.66633	23.6403	22.7247	21.9874	25.1942	25.7486	25.4425
Color [Black]	Q5VT52	Q5VT52	Regulation of nuclear pre-mRNA domain-containing protein 2	RPRD2			6	6	6	5.5	5.5	5.5	156.02	0	8.3632	741510000	17	1.55282	0.027265	-0.904936	-1.17769	23.5622	24.3626	23.9024	25.1173	24.7035	24.7212
Color [Black]	Q5VWU8;Q5VWV2;Q8TEW0;F5GZI3;B1AP52	Q5VWU8;Q5VWV2;Q8TEW0;F5GZI3	Partitioning defective 3 homolog	PARD3			9	9	9	10.4	10.4	10.4	110	0	15.879	2996600000	50	0.471619	0.313631	-0.562821	-0.553368	24.6642	24.3097	23.5156	23.9475	25.157	25.0734
Color [Black]	Q5VY60;Q7Z4H7;Q5SYF9	Q5VY60;Q7Z4H7	HAUS augmin-like complex subunit 6	HAUS6			20	20	20	31.3	31.3	31.3	91.127	0	34.136	5142100000	89	0.735401	0.0433829	-1.61869	-1.07273	25.5624	22.8529	26.1152	26.5184	26.4905	26.3776
Color [Black]	Q5VZE5	Q5VZE5	N-alpha-acetyltransferase 35, NatC auxiliary subunit	NAA35			9	9	9	15.3	15.3	15.3	83.638	0	10.838	1650400000	35	1.43197	0.134417	0.52899	0.787382	26.3856	26.497	26.6023	25.661	26.0342	26.2027
Color [Black]	Q5W0B1	Q5W0B1	RING finger protein 219	RNF219			12	12	12	20.9	20.9	20.9	81.116	0	25.27	2200700000	65	0.704967	0.221755	-0.563768	-0.651815	25.5904	25.9383	25.878	25.7879	26.317	26.9931
Color [Black]	Q60FE5;A0A087WWY3	Q60FE5;A0A087WWY3		FLNA			168	2	2	61.1	0.6	0.6	278.22	0	17.824	19243000000	84	0.960065	0.00771698	-2.48942	-1.45234	26.8306	23.3183	26.7154	27.4881	28.0358	28.8087
Color [Black]	Q63ZY3;K7ERU2;K7EIU4	Q63ZY3	KN motif and ankyrin repeat domain-containing protein 2	KANK2			15	15	15	17.7	17.7	17.7	91.173	0	323.31	7897400000	88	3.03533	0	-1.99771	-2.74735	24.8475	25.3898	25.2602	27.4704	26.9474	27.0729
Color [Black]	Q66K74;M0QXQ9;M0QY41;M0R1J2;M0QZ50;M0R1M7	Q66K74	Microtubule-associated protein 1S;MAP1S heavy chain;MAP1S light chain	MAP1S			22	22	22	24.4	24.4	24.4	112.21	0	42.469	7614500000	105	2.5764	0.00627832	-0.965764	-1.49688	26.1874	26.4337	26.1463	27.0657	27.1551	27.444
Color [Black]	Q68CZ2;E9PCX8;C9JHU5	Q68CZ2	Tensin-3	TNS3			17	17	14	18.5	18.5	16.7	155.26	0	84.782	8432700000	144	0.641369	0.789333	-0.102362	-0.178944	27.368	27.4213	27.3436	27.3593	27.4852	27.5956
Color [Black]	Q68DQ2	Q68DQ2	Very large A-kinase anchor protein	CRYBG3			20	20	20	11.2	11.2	11.2	330.63	0	74.164	3954500000	76	1.35527	0.00186558	-2.25132	-1.76382	22.5287	24.9251	22.7748	25.9078	25.6945	25.3803
Color [Black]	Q69YQ0;F8WAN1;C9J8U1;C9JLY8	Q69YQ0;F8WAN1;C9J8U1	Cytospin-A	SPECC1L;SPECC1L-ADORA2A			33	33	33	37.9	37.9	37.9	124.6	0	86.522	12330000000	173	1.59622	0	-3.14925	-2.24178	23.4936	22.1315	25.0888	26.1442	27.135	26.8825
Color [Black]	Q6FI81;H3BV90;H3BT65;H3BUG4;H3BPG7;H3BQ23	Q6FI81;H3BV90;H3BT65;H3BUG4;H3BPG7	Anamorsin	CIAPIN1			10	10	10	49	49	49	33.582	0	34.016	8097100000	79	1.31539	0.00283622	-2.12916	-1.69247	24.5823	25.2122	23.0312	25.7323	26.3868	27.0942
Color [Black]	Q6IBS0;D6RG15;H0Y858;F8W645;H7C5I2;F8W1Q9	Q6IBS0;D6RG15;H0Y858	Twinfilin-2	TWF2			16	16	14	54.7	54.7	50.7	39.548	0	59.901	12159000000	161	1.89124	0.259705	0.355593	0.609853	28.9115	29.0256	29.0042	28.4882	28.6383	28.7481
Color [Black]	Q6KC79	Q6KC79	Nipped-B-like protein	NIPBL			19	19	19	7.6	7.6	7.6	316.05	0	24.97	1762900000	49	2.29699	0.000391931	-1.83476	-2.21423	23.4485	23.4427	23.5215	24.7998	25.1979	25.9193
Color [Black]	Q6L8Q7;F6T1Q0	Q6L8Q7;F6T1Q0	2,5-phosphodiesterase 12	PDE12			10	10	10	19.7	19.7	19.7	67.351	0	17.542	1763000000	42	0.362905	0.392169	0.54086	0.482055	25.6722	26.893	24.7589	25.1484	25.37	25.1831
Color [Black]	Q6NUM9;H7BZ81;H7C3J0;H0YGU3;H7BZ16	Q6NUM9;H7BZ81;H7C3J0	All-trans-retinol 13,14-reductase	RETSAT			4	4	4	6.9	6.9	6.9	66.819	0	6.8915	727710000	19	1.86013	0.00206772	-1.7077	-1.88175	24.0471	22.6781	23.2414	25.0139	25.1945	24.8813
Color [Black]	Q6NUQ1	Q6NUQ1	RAD50-interacting protein 1	RINT1			3	3	3	4	4	4	90.631	0	5.7315	836990000	34	0.0888993	0.932396	0.0428346	0.0638056	24.582	24.5161	24.7337	24.8499	24.3006	24.5528
Color [Black]	Q6NW34;E9PFF8	Q6NW34	Uncharacterized protein C3orf17	C3orf17			5	5	5	10.8	10.8	10.8	64.551	0	11.271	967730000	39	1.05094	0.224255	-0.456708	-0.648571	25.0071	24.918	25.0735	25.6292	25.059	25.6805
Color [Black]	Q6NZY4;F5H6J5;F5GX80	Q6NZY4	Zinc finger CCHC domain-containing protein 8	ZCCHC8			19	19	19	37.6	37.6	37.6	78.576	0	67.477	6882400000	77	1.5163	0.00190437	-1.95443	-1.7839	25.2142	26.0514	24.0551	27.2063	27.1972	26.7804
Color [Black]	Q6P158;H7C109;A0A087WZ11;A0A087WW12	Q6P158;H7C109	Putative ATP-dependent RNA helicase DHX57	DHX57			14	12	12	11.9	11.2	11.2	155.6	0	14.555	2459200000	33	1.16706	0.174421	-0.50501	-0.717883	24.985	24.8039	25.4645	25.5564	25.5233	25.6888
Color [Black]	Q6P179;D6RGW0;H0Y9X9	Q6P179;D6RGW0	Endoplasmic reticulum aminopeptidase 2	ERAP2			8	8	8	10.9	10.9	10.9	110.46	0	14.147	1780000000	56	0.907502	0.566623	0.213137	0.349628	26.7012	26.6454	26.6955	26.6469	26.4827	26.2731
Color [Black]	Q6P1N0;K7EJY5;K7EMP1	Q6P1N0	Coiled-coil and C2 domain-containing protein 1A	CC2D1A			12	12	12	15.6	15.6	15.6	104.06	0	25.744	4950000000	59	1.85437	0	-2.69972	-2.3542	23.6185	25.2937	23.2588	26.8791	26.949	26.4421
Color [Black]	Q6P2E9;I3L2F4;I3L0V0;I3L3M2	Q6P2E9	Enhancer of mRNA-decapping protein 4	EDC4			30	30	30	32.4	32.4	32.4	151.66	0	323.31	27057000000	313	2.33349	0	-2.09227	-2.41557	25.9907	27.152	26.9545	28.9322	28.7561	28.6857
Color [Black]	Q6P2Q9;I3L0J9;I3L3Z8;I3L1T8	Q6P2Q9	Pre-mRNA-processing-splicing factor 8	PRPF8			52	52	52	26.3	26.3	26.3	273.6	0	122.78	12551000000	215	2.01424	0.00121558	-1.82674	-2.04554	24.9412	24.3877	24.9137	27.2373	26.0519	26.4336
Color [Black]	Q6P3X3;F8WCH1	Q6P3X3	Tetratricopeptide repeat protein 27	TTC27			9	9	9	12.9	12.9	12.9	96.631	0	13.468	3733000000	49	1.38343	0.161478	-0.493834	-0.74086	25.8864	25.982	26.3279	26.7549	26.4849	26.4379
Color [Black]	Q6PGP7;D6RCE2;H0Y964;D6RDA0	Q6PGP7;D6RCE2	Tetratricopeptide repeat protein 37	TTC37			24	24	23	20.6	20.6	20.5	175.48	0	47.961	6289700000	109	1.56522	0.0357183	-0.825645	-1.11175	25.9581	25.6964	26.4681	26.9745	26.6947	26.9302
Color [Black]	Q6PIY7;D6RAF2	Q6PIY7;D6RAF2	Poly(A) RNA polymerase GLD2	PAPD4			8	8	8	22.9	22.9	22.9	56.027	0	14.186	1724800000	35	2.14394	0.0709851	0.576991	0.939691	26.9293	27.1693	27.1054	26.3702	26.4392	26.6637
Color [Black]	Q6PJG6	Q6PJG6	BRCA1-associated ATM activator 1	BRAT1			10	10	10	14.5	14.5	14.5	88.118	0	27.613	4501100000	87	1.7529	0	-2.69549	-2.26014	24.8316	22.9638	25.1521	26.9893	27.2274	26.8173
Color [Black]	Q6PJT7;G3V256;H0YJA2;G3V5I6;A0A087WTC9;G3V3Y4;G3V411;G3V473;H0YJ87;G3V240;G3V572;G3V4R5;G3V3R9;H0YJ51	Q6PJT7;G3V256;H0YJA2;G3V5I6	Zinc finger CCCH domain-containing protein 14	ZC3H14			15	15	15	23.2	23.2	23.2	82.875	0	22.277	2101900000	49	0.704436	0.0562721	-1.43647	-1.00422	24.432	25.3347	22.3794	24.8831	25.9638	25.6087
Color [Black]	Q6PKG0;A0A0B4J210;E5RH50;H0YBW1;H0YC33;H0YC73;H0YAN4;H0YBR8;H0YAX9;E5RHK4;H0YBM7	Q6PKG0;A0A0B4J210;E5RH50	La-related protein 1	LARP1			41	41	40	50.5	50.5	49.2	123.51	0	165.74	39873000000	353	3.19201	0	-2.19106	-3.0145	27.1586	26.6053	26.4125	28.9062	28.8561	28.9872
Color [Black]	Q6UB35;A0A087WVM4;B7ZM99;H0Y327;Q5JYA3;Q5JYA8;Q4VXM1;Q4VXM0	Q6UB35;A0A087WVM4;B7ZM99	Monofunctional C1-tetrahydrofolate synthase, mitochondrial	MTHFD1L			26	26	26	32.4	32.4	32.4	105.79	0	76.233	9859800000	206	2.45496	0.0662718	0.569653	0.961675	29.0946	29.0554	29.1326	28.4675	28.7003	28.4059
Color [Black]	Q6UN15;A0A0B4J203;H0Y8P7	Q6UN15;A0A0B4J203	Pre-mRNA 3-end-processing factor FIP1	FIP1L1			6	6	6	17	17	17	66.526	0	26.105	1977800000	31	1.43743	0.00304798	-1.85559	-1.68654	22.1174	23.6679	24.033	25.2526	25.2529	24.8797
Color [Black]	Q6UVJ0	Q6UVJ0	Spindle assembly abnormal protein 6 homolog	SASS6			13	13	13	22.8	22.8	22.8	74.396	0	59.508	3178400000	69	0.57442	0.506643	0.281928	0.392401	26.6449	26.5704	27.1921	26.6555	26.5724	26.3336
Color [Black]	Q6UWE0	Q6UWE0	E3 ubiquitin-protein ligase LRSAM1	LRSAM1			19	19	19	32.4	32.4	32.4	83.593	0	95.436	5123200000	76	1.66502	0.0455095	-0.747636	-1.06137	26.2816	26.1533	26.4359	27.4118	26.8735	26.8285
Color [Black]	Q6UWP7;C9K0C3	Q6UWP7;C9K0C3	Lysocardiolipin acyltransferase 1	LCLAT1			2	2	2	4.6	4.6	4.6	48.92	0.0057978	2.0289	67020000	3	0.572826	0.27901	-0.541792	-0.588358	23.3362	22.8653	23.3592	23.0117	24.3481	23.8263
Color [Black]	Q6W2J9;H7C231;H7BZ37;H7C2V9;A6NE70;H7BYY2;A1A564	Q6W2J9;H7C231;H7BZ37;H7C2V9;A6NE70;H7BYY2	BCL-6 corepressor	BCOR			4	4	3	3.1	3.1	2.6	192.19	0	8.5978	883750000	18	0.914371	0.204523	0.51385	0.673991	25.3678	25.0817	25.6664	25.202	24.8661	24.5062
Color [Black]	Q6WCQ1;J3KSK7	Q6WCQ1	Myosin phosphatase Rho-interacting protein	MPRIP			43	43	6	47.1	47.1	6.1	116.53	0	264.41	35597000000	372	3.70847	0	-3.97718	-4.95013	24.1166	24.9885	24.9775	28.7861	28.4871	28.741
Color [Black]	Q6XZF7;A0A1C7CYY6;A0A1B0GTX1	Q6XZF7;A0A1C7CYY6;A0A1B0GTX1	Dynamin-binding protein	DNMBP			44	44	44	35.5	35.5	35.5	177.35	0	307.41	32771000000	444	2.91707	0.00140048	-1.28297	-1.95384	27.681	27.8831	28.185	29.094	29.2827	29.2214
Color [Black]	Q6Y1H2	Q6Y1H2	Very-long-chain (3R)-3-hydroxyacyl-CoA dehydratase 2	HACD2			2	2	2	8.7	8.7	8.7	28.368	0	5.7264	919420000	49	0.458319	0.439676	0.38177	0.444194	26.0456	24.876	25.2874	24.8792	25.2354	24.949
Color [Black]	Q6Y7W6;I1E4Y6;E7ESB6;C9JHW1;C9JH78;C9IYH5;F8WCD5;C9JPV7;C9JXQ0;C9J0V6;C9JHT0;C9JRZ2;C9JW88;B8ZZD2;F8WBF1;C9J1A6;A0A1U8QZH8;C9JZC0;C9J7G1	Q6Y7W6;I1E4Y6;E7ESB6	PERQ amino acid-rich with GYF domain-containing protein 2	GIGYF2			37	37	30	37.4	37.4	31.9	150.07	0	323.31	31926000000	357	0.775018	0.601289	-0.199835	-0.322933	29.194	28.898	29.2235	29.3769	29.3469	29.1912
Color [Black]	Q6YHU6;H0Y3V5;B5MC89;B6ZDE5;F5H3M9;H7BYZ4	Q6YHU6;H0Y3V5;B5MC89	Thyroid adenoma-associated protein	THADA			16	16	16	10	10	10	219.6	0	40.263	4115500000	89	1.42983	0.00142092	-2.73118	-1.96681	25.3501	22.3088	23.6395	26.7281	26.4504	26.3135
Color [Black]	Q6YN16	Q6YN16	Hydroxysteroid dehydrogenase-like protein 2	HSDL2			6	6	6	23	23	23	45.394	0	22.057	3145200000	38	1.17261	0.116472	0.611203	0.820319	28.2528	28.2865	27.5573	27.5263	27.3191	27.4176
Color [Black]	Q6ZMI0;F8WE40	Q6ZMI0	Protein phosphatase 1 regulatory subunit 21	PPP1R21			5	5	5	7.9	7.9	7.9	88.313	0	8.8456	558280000	20	0.264365	0.558896	-0.381596	-0.35456	23.9494	23.2692	22.8946	23.6758	22.9509	24.6312
Color [Black]	Q709C8	Q709C8	Vacuolar protein sorting-associated protein 13C	VPS13C			24	24	24	8.6	8.6	8.6	422.39	0	45.806	4237500000	83	0.878227	0.0173057	-1.98339	-1.27824	26.5576	23.3279	23.5727	26.7842	26.4128	26.2114
Color [Black]	Q70CQ2;A0A0C4DG73;H7C183;H7C150	Q70CQ2	Ubiquitin carboxyl-terminal hydrolase 34	USP34			17	17	17	6.3	6.3	6.3	404.23	0	24.049	2238700000	52	0.913069	0.0346062	-1.31561	-1.12185	23.6453	25.6046	24.786	26.472	26.2223	25.2884
Color [Black]	Q70EL1;H7C1E9;R4GN32;H7C296	Q70EL1	Inactive ubiquitin carboxyl-terminal hydrolase 54	USP54			12	12	12	8.4	8.4	8.4	187.39	0	14.688	1610000000	43	0.919874	0.181665	0.551235	0.706794	26.1093	26.4213	25.8249	25.1272	25.7592	25.8155
Color [Black]	Q71RC2;X6RLN4;Q96J85;Q8TBL5;A0A087WTL9;F8W1I4;F8VY40;F8W1Z5	Q71RC2;X6RLN4;Q96J85	La-related protein 4	LARP4			18	18	18	30.1	30.1	30.1	80.595	0	135.32	23575000000	227	1.80213	0.087408	-0.57243	-0.891435	28.0354	28.425	28.1919	28.8835	28.868	28.6181
Color [Black]	Q7KZF4;H7C597	Q7KZF4	Staphylococcal nuclease domain-containing protein 1	SND1			35	35	35	48.8	48.8	48.8	102	0	150.03	20613000000	273	1.07716	0.217596	-0.460938	-0.657398	28.1569	28.4951	27.8407	28.4895	28.7157	28.6704
Color [Black]	Q7L0Y3;C9JVB6	Q7L0Y3;C9JVB6	Mitochondrial ribonuclease P protein 1	TRMT10C			11	11	11	30	30	30	47.346	0	23.872	3406100000	61	1.62984	0.0604449	0.679541	0.984073	27.5193	27.6455	27.4827	27.2283	26.6186	26.7619
Color [Black]	Q7L1Q6;H0Y503;C9IZ80	Q7L1Q6;H0Y503;C9IZ80	Basic leucine zipper and W2 domain-containing protein 1	BZW1			5	5	5	10.3	10.3	10.3	48.043	0	8.3713	1309100000	28	1.16043	0.00991385	-1.68489	-1.42454	24.2217	23.1087	25.4652	25.8739	25.9217	26.0546
Color [Black]	Q7L2E3;H7BXY3;F6R0H4	Q7L2E3;H7BXY3	Putative ATP-dependent RNA helicase DHX30	DHX30			44	44	44	40.6	40.6	40.6	133.94	0	87.003	21443000000	296	0.745739	0.687431	0.154366	0.259429	29.617	29.4622	29.7353	29.5427	29.4484	29.3603
Color [Black]	Q7L2J0	Q7L2J0	7SK snRNA methylphosphate capping enzyme	MEPCE			8	8	8	14.5	14.5	14.5	74.354	0	14.007	2663200000	70	1.76973	0	-2.59559	-2.23918	24.8021	22.7631	22.9136	26.0908	26.1986	25.9761
Color [Black]	Q7L576;A0A0G2JR96;A0A0G2JQT1;A0A0G2JQH3;A0A087WVZ5;H0YL50;A0A0G2JRX2;A0A087WU52;A0A0G2JRV9;A0A087WWL1;A0A087WZL7;A0A0G2JRP0;A0A087WZ89;A0A087WV63;A0A0G2JRF5;A0A087WWY5	Q7L576;A0A0G2JR96;A0A0G2JQT1	Cytoplasmic FMR1-interacting protein 1	CYFIP1			49	49	29	37.1	37.1	23.1	145.18	0	139.56	42229000000	448	2.08503	0.365835	-0.283789	-0.508329	29.7644	29.7244	29.9103	30.0715	30.0669	30.1121
Color [Black]	Q7L8L6	Q7L8L6	FAST kinase domain-containing protein 5	FASTKD5			8	8	8	12.2	12.2	12.2	86.573	0	12.129	1760800000	28	1.5315	0.0611843	0.696459	0.981134	26.7651	26.6355	26.2368	26.0731	25.8743	25.6005
Color [Black]	Q7LBC6;H0Y9V5	Q7LBC6	Lysine-specific demethylase 3B	KDM3B			26	26	25	21.5	21.5	20.8	191.58	0	50.42	7657300000	73	1.10896	0.0551957	-0.885692	-1.01156	26.829	26.314	25.7906	26.7722	27.2742	27.5444
Color [Black]	Q7Z2T5;X6RK96	Q7Z2T5	TRMT1-like protein	TRMT1L			10	10	10	16.6	16.6	16.6	81.746	0	36.72	2385700000	59	2.3348	0	-2.75927	-2.80845	22.8139	24.3906	23.1459	26.118	26.29	26.2202
Color [Black]	Q7Z2W4;C9J6P4;H7C5K1;G5E9U9	Q7Z2W4;C9J6P4	Zinc finger CCCH-type antiviral protein 1	ZC3HAV1			23	23	22	33.4	33.4	32.5	101.43	0	115.62	14883000000	177	0.983641	0.0568809	-0.954203	-0.999453	27.3922	27.7268	26.263	28.1917	28.1779	27.875
Color [Black]	Q7Z2Z2	Q7Z2Z2	Elongation factor Tu GTP-binding domain-containing protein 1	EFTUD1			13	13	13	13.8	13.8	13.8	125.43	0	21.194	3983100000	65	0.303203	0.718579	-0.171463	-0.234861	26.3936	26.2675	26.64	27.0088	26.3768	26.43
Color [Black]	Q7Z3B4	Q7Z3B4	Nucleoporin p54	NUP54			22	22	22	40.4	40.4	40.4	55.435	0	59.672	18015000000	184	0.287136	0.753778	0.14632	0.207326	29.5494	29.6256	29.626	29.816	29.4365	29.1094
Color [Black]	Q7Z3K3;H0YCT3;M0R2X2;H7C238	Q7Z3K3	Pogo transposable element with ZNF domain	POGZ			12	12	12	12.7	12.7	12.7	155.34	0	19.26	1263200000	54	0.634735	0.201911	-0.652311	-0.677184	24.2202	24.4554	23.5038	24.3091	24.388	25.4394
Color [Black]	Q7Z3T8;D6RC80;H0Y8R0	Q7Z3T8	Zinc finger FYVE domain-containing protein 16	ZFYVE16			18	18	18	17.9	17.9	17.9	168.9	0	81.229	7862400000	97	3.74592	0	-3.56015	-4.64936	23.5833	22.7727	23.4643	26.8519	26.9659	26.683
Color [Black]	Q7Z417	Q7Z417	Nuclear fragile X mental retardation-interacting protein 2	NUFIP2			32	32	32	54.5	54.5	54.5	76.12	0	126.3	27013000000	276	2.77355	0.0158798	-0.795268	-1.31248	27.7022	27.8891	27.9074	28.7632	28.6448	28.4765
Color [Black]	Q7Z460;F8WA11;H0Y5T1;C9J151	Q7Z460;F8WA11;H0Y5T1	CLIP-associating protein 1	CLASP1			24	24	21	18.4	18.4	16	169.45	0	86.644	4243400000	110	2.42285	0	-2.57571	-2.78133	22.4875	22.7976	23.0779	24.6004	25.8891	25.6006
Color [Black]	Q7Z5J4;A8MXE8;J3QLL5;J3QR08	Q7Z5J4	Retinoic acid-induced protein 1	RAI1			9	9	9	7.4	7.4	7.4	203.35	0	20.608	1139200000	36	1.01582	0.0564346	-0.931126	-1.00098	23.2865	23.4454	23.5044	23.8653	23.9729	25.1915
Color [Black]	Q7Z5K2;Q8WVX6	Q7Z5K2;Q8WVX6	Wings apart-like protein homolog	WAPAL			14	14	14	16.8	16.8	16.8	132.94	0	56.167	3684900000	64	5.00076	0	-3.08321	-5.04641	23.7794	23.9233	23.5551	26.8799	26.7813	26.8463
Color [Black]	Q7Z6B7;G5EA48	Q7Z6B7;G5EA48	SLIT-ROBO Rho GTPase-activating protein 1	SRGAP1			17	14	14	18.9	16.7	16.7	124.26	0	29.836	4982400000	99	0.949228	0.121566	-0.67147	-0.808013	22.6411	22.8016	23.5001	23.3056	23.6527	23.9988
Color [Black]	Q7Z6Z7;H0Y659;A0A087X146;A0A087X1S3	Q7Z6Z7	E3 ubiquitin-protein ligase HUWE1	HUWE1			71	71	71	21.3	21.3	21.3	481.89	0	323.31	38450000000	540	2.59157	0	-3.31163	-3.33431	26.3744	24.9343	26.4481	29.206	29.2709	29.2148
Color [Black]	Q86SQ0;E9PFQ4;E9PGF6;G5E9V3;E9PDY7	Q86SQ0;E9PFQ4;E9PGF6	Pleckstrin homology-like domain family B member 2	PHLDB2			20	19	19	17.8	17.2	17.2	142.16	0	31.78	3933400000	105	1.09105	0.132706	-0.598958	-0.790069	26.1762	25.6037	25.3712	26.4701	26.3409	26.1369
Color [Black]	Q86TB9	Q86TB9	Protein PAT1 homolog 1	PATL1			28	28	28	38.8	38.8	38.8	86.849	0	103.74	28334000000	357	1.6401	0.218176	0.401688	0.656566	30.3343	30.2507	30.6042	29.9977	30.0512	29.9352
Color [Black]	Q86UE8;J3KRK0;J3QLK5;J3QS44;J3KT82;J3KST4	Q86UE8;J3KRK0;J3QLK5	Serine/threonine-protein kinase tousled-like 2	TLK2			8	8	6	16.5	16.5	12.7	87.66	0	13.302	1013300000	30	0.913816	0.0880038	-0.814352	-0.888945	22.5971	23.861	23.8247	24.198	24.2806	24.2473
Color [Black]	Q86UK7;H3BQQ2;H3BR87	Q86UK7;H3BQQ2	Zinc finger protein 598	ZNF598			24	24	24	28	28	28	98.636	0	62.474	12930000000	145	1.89996	0	-4.07143	-2.81638	22.4739	25.7061	23.6824	27.9446	28.1686	27.9633
Color [Black]	Q86UP2;G3V4Y7;B7Z6P3;G3V5P0;G3V5G2;H0YJZ8;G3V475;G3V4L8;H0YJV5;H0YJP2	Q86UP2	Kinectin	KTN1			51	51	51	39.3	39.3	39.3	156.27	0	172.86	19847000000	333	2.01948	0	-2.72769	-2.51436	21.7024	23.1522	22.6426	25.5211	25.7278	24.4313
Color [Black]	Q86US8;I3L390	Q86US8	Telomerase-binding protein EST1A	SMG6			9	9	9	7.6	7.6	7.6	160.46	0	14.295	1814700000	56	1.11487	0.114327	-0.633785	-0.825955	23.93	24.3715	24.4748	24.4751	25.1036	25.0989
Color [Black]	Q86UU1;A0A087WTZ7;A0A087WXY7	Q86UU1	Pleckstrin homology-like domain family B member 1	PHLDB1			34	34	17	31.5	31.5	18.4	151.16	0	85.731	13143000000	217	1.32081	0.00483419	-1.74054	-1.55827	26.5057	27.1256	25.0648	27.7936	28.0561	28.0681
Color [Black]	Q86V48;E5RFK8	Q86V48	Leucine zipper protein 1	LUZP1			77	77	77	63.6	63.6	63.6	120.27	0	323.31	67626000000	889	2.68649	0	-1.76936	-2.36369	28.0143	28.0343	28.5863	29.7239	29.9352	30.2838
Color [Black]	Q86VI3;F2Z2E2	Q86VI3;F2Z2E2	Ras GTPase-activating-like protein IQGAP3	IQGAP3			42	39	39	31.8	30.7	30.7	184.7	0	104.52	16479000000	275	1.56305	0.286494	-0.350844	-0.581564	28.4187	28.3232	28.451	28.9031	28.7693	28.573
Color [Black]	Q86VP6;A0A0C4DGH5;H0YH27	Q86VP6;A0A0C4DGH5	Cullin-associated NEDD8-dissociated protein 1	CAND1			31	31	28	27.8	27.8	25	136.37	0	77.84	23023000000	304	0.235655	0.754199	-0.157442	-0.206432	29.1778	29.1829	29.0418	29.6704	29.4071	28.7973
Color [Black]	Q86VS8;H0YE69;H0YDM4;H0YDK4	Q86VS8	Protein Hook homolog 3	HOOK3			8	8	8	12.4	12.4	12.4	83.125	0	17.369	1566800000	38	0.965057	0.0499628	-1.04347	-1.03684	24.8898	23.694	23.2025	25.077	25.0092	24.8305
Color [Black]	Q86W56;A0A087WXI6;A0A087WX07	Q86W56	Poly(ADP-ribose) glycohydrolase	PARG			15	15	15	19.4	19.4	19.4	111.11	0	19.537	2284600000	62	0.573575	0.25276	-0.595219	-0.618839	24.2089	25.685	24.5914	25.2096	25.394	25.6674
Color [Black]	Q86W92;H0YFE4;A0A0A0MTP2;F5H6Q7;F5H0E0;F5H495	Q86W92	Liprin-beta-1	PPFIBP1			38	38	11	41.6	41.6	11.4	114.02	0	174.65	36239000000	358	2.33788	0.0237378	-0.760997	-1.20257	28.7182	28.5618	28.8693	29.6331	29.5049	29.2943
Color [Black]	Q86WA6;Q49AI2;B4DML3	Q86WA6;Q49AI2;B4DML3	Valacyclovir hydrolase	BPHL			2	2	2	11.3	11.3	11.3	32.542	0.0003283	4.8394	101330000	5	1.19204	0.050735	0.870853	1.03253	24.2669	24.0585	23.966	23.2512	22.6397	23.7879
Color [Black]	Q86X55;K7EQA8;K7EQB9;K7EK20;K7EPK1	Q86X55;K7EQA8	Histone-arginine methyltransferase CARM1	CARM1			13	13	13	24.3	24.3	24.3	65.853	0	57.25	19666000000	154	2.47877	0	-2.41743	-2.72804	25.7516	27.0594	26.4144	28.6645	28.9193	28.8939
Color [Black]	Q86X76	Q86X76	Nitrilase homolog 1	NIT1			3	3	3	10.7	10.7	10.7	35.896	0.00032971	4.8882	693420000	17	2.12957	0	-2.61058	-2.55756	23.0758	22.6295	23.223	26.2709	24.6389	25.8502
Color [Black]	Q86XL3;F5H6J0;F5H1D4	Q86XL3	Ankyrin repeat and LEM domain-containing protein 2	ANKLE2			13	13	13	18.9	18.9	18.9	104.11	0	27.094	4272300000	71	0.675738	0.0561651	-1.53731	-1.00269	25.0637	22.2633	25.0735	24.8086	26.2486	25.9553
Color [Black]	Q86Y56;H0Y650;E9PGY2;H7C3B1	Q86Y56;H0Y650	Dynein assembly factor 5, axonemal	DNAAF5			8	8	8	11	11	11	93.52	0	11.458	925060000	31	0.400946	0.357883	-0.566037	-0.515664	25.2395	23.364	24.2123	25.1487	24.3402	25.025
Color [Black]	Q86YP4;C9JGN4;C9JHD7;C9JJK9;C9JVY3;V9GY85;H7C3H1;C9JMI3;V9GYX5	Q86YP4	Transcriptional repressor p66-alpha	GATAD2A			13	12	12	29.2	27.5	27.5	68.062	0	17.914	3422700000	54	2.5847	0	-2.03526	-2.53017	24.2331	23.5558	23.8699	25.4965	26.3003	25.9678
Color [Black]	Q86YV5	Q86YV5	Tyrosine-protein kinase SgK223	SGK223			10	10	10	10.8	10.8	10.8	149.62	0	26.109	2116600000	71	1.81937	0.00200438	-1.69621	-1.85131	23.7504	22.8993	24.0091	24.7667	25.58	25.4007
Color [Black]	Q8IUC6;A0A087WVI8	Q8IUC6;A0A087WVI8	TIR domain-containing adapter molecule 1	TICAM1			12	12	12	22.1	22.1	22.1	76.421	0	47.588	2681500000	67	1.9888	0.0575807	0.635887	0.994902	27.6713	27.7092	27.492	26.8628	26.8698	27.2322
Color [Black]	Q8IVF7;F8W1F5;F8VYL1	Q8IVF7;F8W1F5	Formin-like protein 3	FMNL3			16	16	11	17.7	17.7	13.7	117.21	0	36.088	6541300000	109	1.33941	0.0542065	-0.787586	-1.01617	25.9813	25.9757	26.6516	27.1165	26.6744	27.1804
Color [Black]	Q8IVM0	Q8IVM0	Coiled-coil domain-containing protein 50	CCDC50			13	13	13	50.7	50.7	50.7	35.822	0	74.309	6814300000	94	1.49993	0.0065216	-1.35389	-1.47536	24.8073	24.1605	23.6967	25.1454	26.0615	25.5192
Color [Black]	Q8IW35;E9PG22;H7C4Y5;F8WF91	Q8IW35;E9PG22	Centrosomal protein of 97 kDa	CEP97			11	11	11	14.2	14.2	14.2	96.98	0	54.289	4932900000	72	1.07414	0.00939319	-1.91364	-1.43084	23.1321	25.6811	25.4477	26.3219	26.6705	27.0095
Color [Black]	Q8IWI9;H3BP52;H3BTF4;H3BU53	Q8IWI9;H3BP52;H3BTF4	MAX gene-associated protein	MGA			6	6	6	3	3	3	331.83	0	13.363	547070000	34	0.18614	0.73648	-0.203131	-0.221594	23.4959	23.4808	23.2284	22.8031	24.1329	23.8785
Color [Black]	Q8IWJ2;B8ZZW2;B8ZZA5;H7BYJ9	Q8IWJ2;B8ZZW2	GRIP and coiled-coil domain-containing protein 2	GCC2			20	19	19	14.9	14	14	195.91	0	42.654	1775200000	64	3.82828	0	-2.32576	-3.49518	22.7461	23.0313	22.4714	25.0587	25.1428	25.0245
Color [Black]	Q8IWR0;I3L2K5;I3L382;I3L2N8;I3L323;I3L3S2;I3L3F9;I3L1Y3;I3L282	Q8IWR0;I3L2K5	Zinc finger CCCH domain-containing protein 7A	ZC3H7A			8	8	8	11.4	11.4	11.4	110.54	0	22.946	1160900000	26	0.271734	0.599577	-0.31145	-0.324671	23.6892	24.5543	24.7874	24.4006	24.2829	25.2817
Color [Black]	Q8IWZ3;E9PDP5;H7C2F5;H3BLS9;H0Y4P6;H0Y785;H0Y472;H0Y7Y3;A0A0A0MQZ8;D6RHC4;H7C2E1	Q8IWZ3;E9PDP5	Ankyrin repeat and KH domain-containing protein 1	ANKHD1			54	36	33	30.6	23.5	20.6	269.45	0	82.101	18002000000	321	2.15406	0.462693	0.231146	0.423827	29.539	29.415	29.4573	29.2823	29.1892	29.2465
Color [Black]	Q8IX12;A0A0C4DGG8;F5H2E6;F5H1H2;F5H3E1;H0YFJ7	Q8IX12;A0A0C4DGG8;F5H2E6;F5H1H2	Cell division cycle and apoptosis regulator protein 1	CCAR1			21	21	21	24.6	24.6	24.6	132.82	0	48.759	11070000000	150	0.976651	0.197068	-0.510735	-0.6855	27.5725	27.0894	27.8971	28.0997	28.1024	27.889
Color [Black]	Q8IXB1;E7EP04;A0A087WXH7;H7C1G0	Q8IXB1	DnaJ homolog subfamily C member 10	DNAJC10			9	9	9	15.4	15.4	15.4	91.079	0	18.681	3287100000	59	0.166146	0.810624	-0.128007	-0.161958	26.2345	26.6323	26.7537	27.0833	26.2371	26.684
Color [Black]	Q8IXI1;H3BST5;I3L2C6;H7BXZ6;Q8IXI2	Q8IXI1;H3BST5;I3L2C6	Mitochondrial Rho GTPase 2	RHOT2			3	3	3	5.8	5.8	5.8	68.117	0.00031807	4.4362	1027600000	14	0.985485	0.0295961	-1.29059	-1.15859	23.9539	25.8618	24.4262	26.3217	26.184	25.6079
Color [Black]	Q8IY17;M0R2H4;M0R2K2;M0R2C2;M0QYF5;M0QZK5;M0QXH7;M0QYT1;Q6ZV29	Q8IY17	Neuropathy target esterase	PNPLA6			26	26	26	24.5	24.5	24.5	149.99	0	168.55	8535200000	163	2.12343	0	-2.90315	-2.6846	25.742	25.2619	23.9497	28.2745	27.897	27.4916
Color [Black]	Q8IY57	Q8IY57	YY1-associated factor 2	YAF2			2	2	2	15	15	15	19.901	0	9.4723	92203000	13	0.849146	0.0564313	-1.10722	-1.00142	22.6584	21.6509	23.3167	24.2683	23.0094	23.6699
Color [Black]	Q8IY81	Q8IY81	pre-rRNA processing protein FTSJ3	FTSJ3			9	9	9	13.1	13.1	13.1	96.557	0	23.813	2341000000	49	0.850185	0.674589	-0.158087	-0.269599	25.8102	25.8641	25.666	25.9475	26.0423	25.8248
Color [Black]	Q8IYA6;F8WBE0	Q8IYA6	Cytoskeleton-associated protein 2-like	CKAP2L			7	7	7	9.4	9.4	9.4	83.586	0	5.2933	2562300000	11	2.89038	0	-3.03957	-3.4653	22.8051	22.6566	23.6605	25.6769	26.1769	26.3871
Color [Black]	Q8IYB7;H7C440;C9JGP4;H7C036	Q8IYB7;H7C440	DIS3-like exonuclease 2	DIS3L2			9	9	9	12	12	12	99.278	0	93.873	2038400000	40	1.17652	0.0063756	-1.82089	-1.4832	23.6405	25.4064	23.0688	26.2295	25.7039	25.645
Color [Black]	Q8IYU8;A0A0A0MTD5	Q8IYU8	Calcium uptake protein 2, mitochondrial	MICU2			3	3	3	10.1	10.1	10.1	49.666	0	6.371	1243500000	19	1.47102	0.00192437	-2.07933	-1.79935	22.417	22.8286	24.4668	25.4888	25.5333	24.9282
Color [Black]	Q8IZ83;F5H4B6;M0QY06	Q8IZ83;F5H4B6	Aldehyde dehydrogenase family 16 member A1	ALDH16A1			13	13	13	22.7	22.7	22.7	85.126	0	48.718	10632000000	112	1.81189	0.0810888	-0.588177	-0.911798	27.577	27.5601	27.3675	28.2369	28.1988	27.8335
Color [Black]	Q8IZH2;H7C5E4;F8WDA0;C9JCZ8	Q8IZH2;H7C5E4	5-3 exoribonuclease 1	XRN1			50	50	50	29.8	29.8	29.8	194.1	0	138.58	37262000000	525	0.881926	0.612389	0.189131	0.315275	30.3057	30.1527	30.1309	30.114	30.065	29.843
Color [Black]	Q8N0X7	Q8N0X7	Spartin	SPG20			18	18	18	28.7	28.7	28.7	72.832	0	108.53	18363000000	195	2.07002	0.00303053	-1.29098	-1.68156	27.3068	27.8256	26.9942	28.5813	28.8914	28.5268
[truncated: 465 more rows]

## Sheet: BP1
Symbol color	Protein IDs	Majority protein IDs	Protein names	Gene names	Student's T-test Significant LFQ intensity BP1_ILK_LFQ intensity BP1_GFP	Student's T-test significant	Peptides	Razor + unique peptides	Unique peptides	Sequence coverage [%]	Unique + razor sequence coverage [%]	Unique sequence coverage [%]	Mol. weight [kDa]	Q-value	Score	Intensity	MS/MS count	-Log Student's T-test p-value LFQ intensity BP1_ILK_LFQ intensity BP1_GFP	Student's T-test q-value LFQ intensity BP1_ILK_LFQ intensity BP1_GFP	Student's T-test Difference LFQ intensity BP1_ILK_LFQ intensity BP1_GFP	Student's T-test Test statistic LFQ intensity BP1_ILK_LFQ intensity BP1_GFP	LFQ intensity BP1_ILK_1 (Log2 transformed)	LFQ intensity BP1_ILK_2 (Log2 transformed)	LFQ intensity BP1_ILK_3 (Log2 transformed)	LFQ intensity BP1_GFP_1 (Log2 transformed)	LFQ intensity BP1_GFP_2 (Log2 transformed)	LFQ intensity BP1_GFP_3 (Log2 transformed)
[truncated: 2,403 more rows]

[truncated: 1 more sheets: BP5]
