# Supplementary material for: Spatiotemporal profiling of cytosolic signaling complexes in living cells by selective proximity proteomics
Source: Nat Commun. 2021 Jan 4;12:71. doi: 10.1038/s41467-020-20367-x (PMC7782698; doi:10.1038/s41467-020-20367-x)
Supplement: Supplementary file 16 — Source Data [file 41467_2020_20367_MOESM16_ESM.zip › NCOMMS-20-22505C_sd/Figure 3d and Supplementary Fig. 6b-c.xlsx]

## Sheet: BN2
Symbol color	Protein IDs	Majority protein IDs	Protein names	Gene names	Student's T-test Significant LFQ intensity BN_RSU1_LFQ intensity BN_GFP	Student's T-test significant	Peptides	Razor + unique peptides	Unique peptides	Sequence coverage [%]	Unique + razor sequence coverage [%]	Unique sequence coverage [%]	Mol. weight [kDa]	Q-value	Score	Intensity	MS/MS count	-Log Student's T-test p-value LFQ intensity BN_RSU1_LFQ intensity BN_GFP	Student's T-test q-value LFQ intensity BN_RSU1_LFQ intensity BN_GFP	Student's T-test Difference LFQ intensity BN_RSU1_LFQ intensity BN_GFP	Student's T-test Test statistic LFQ intensity BN_RSU1_LFQ intensity BN_GFP	LFQ intensity BN_RSU1_1 (Log2 transformed)	LFQ intensity BN_RSU1_2 (Log2 transformed)	LFQ intensity BN_RSU1_3 (Log2 transformed)	LFQ intensity BN_GFP_1 (Log2 transformed)	LFQ intensity BN_GFP_2 (Log2 transformed)	LFQ intensity BN_GFP_3 (Log2 transformed)
Color [Red]	A0A087WSW9;A0A087WSY9;Q16881;F8W809;A0A182DWI3;E9PIR7;E9PKD3;A0A0B4J225;E9PIZ5;E9PLT3;E9PKI4;E9PQI3;E9PRI8;E9PJU2;A0A096LPD9;E7EWK1;A0A096LPK7;A0A182DWF2;D3YTF8;A0A182DWF3;Q9NNW7	A0A087WSW9;A0A087WSY9;Q16881;F8W809;A0A182DWI3;E9PIR7	Thioredoxin reductase 1, cytoplasmic	TXNRD1	+	LFQ intensity BN_RSU1_LFQ intensity BN_GFP	35	35	6	72.8	72.8	13.7	60.078	0	323.31	277810000000	505	2.16893	0.0172444	0.841194	1.26769	33.4116	33.1171	32.8574	32.2583	32.2498	32.3544
Color [Red]	A0A087WV97;Q8WU79;X6RCC3	A0A087WV97;Q8WU79;X6RCC3	Stromal membrane-associated protein 2	SMAP2	+	LFQ intensity BN_RSU1_LFQ intensity BN_GFP	5	5	5	13.7	13.7	13.7	46.382	0	8.6521	3198900000	21	2.77195	0.00214778	1.34582	1.98079	28.1494	28.346	28.3953	26.699	27.256	26.8983
Color [Red]	A0A087WVM4;B7ZM99;Q6UB35;H0Y327;Q4VXM0;Q4VXV2;Q5JYA8;Q5JYA3;Q4VXM1	A0A087WVM4;B7ZM99;Q6UB35	Monofunctional C1-tetrahydrofolate synthase, mitochondrial	MTHFD1L	+	LFQ intensity BN_RSU1_LFQ intensity BN_GFP	22	22	22	33.5	33.5	33.5	99.31	0	59.908	9226000000	108	3.29884	0.0190676	0.70141	1.23456	30.2393	30.1562	30.2253	29.3837	29.5951	29.5377
Color [Red]	A0A087WXC5;E7ESZ7;O95299;H7C2W5;H7C1Y7;H7C2X4;Q8N1B9;C9J6X0	A0A087WXC5;E7ESZ7;O95299	NADH dehydrogenase [ubiquinone] 1 alpha subcomplex subunit 10, mitochondrial	NDUFA10	+	LFQ intensity BN_RSU1_LFQ intensity BN_GFP	14	14	14	34.1	34.1	34.1	40.836	0	64.946	9150900000	65	4.21758	0.00176166	1.45231	2.49407	30.3172	30.4606	30.5606	29.0513	28.9115	29.0188
Color [Red]	A0A087WZN1;O43837;A0A087X2E5;A0A0D9SG66	A0A087WZN1;O43837;A0A087X2E5	Isocitrate dehydrogenase [NAD] subunit, mitochondrial;Isocitrate dehydrogenase [NAD] subunit beta, mitochondrial	IDH3B	+	LFQ intensity BN_RSU1_LFQ intensity BN_GFP	9	9	9	29.2	29.2	29.2	42.41	0	11.969	2761100000	33	2.1478	0.00252552	1.37642	1.7845	29.1092	28.8319	28.7014	27.8088	27.0236	27.6809
Color [Red]	A0A0A0MS41;A0A1P0AYU5;Q9BWM7;S4R3N9	A0A0A0MS41;A0A1P0AYU5;Q9BWM7;S4R3N9	Sideroflexin;Sideroflexin-3	SFXN3	+	LFQ intensity BN_RSU1_LFQ intensity BN_GFP	11	10	10	47.4	41.4	41.4	35.503	0	46.139	5321000000	41	1.99027	0.00702844	1.05152	1.44069	28.8463	29.2379	29.5374	28.0801	28.3782	28.0088
Color [Red]	J3KNW4;A0A0A0MSG2;Q14192;F8WDA8;U3KQT4;C9J3S8	J3KNW4;A0A0A0MSG2;Q14192	Four and a half LIM domains protein 2	FHL2	+	LFQ intensity BN_RSU1_LFQ intensity BN_GFP	23	23	23	59.1	59.1	59.1	44.205	0	323.31	77934000000	254	2.26151	0.0432498	0.64274	1.04044	31.3264	31.6853	31.6077	30.8085	30.9352	30.9475
Color [Red]	A0A0A0MTH3;Q13418;A0A087WWY6;E9PQ52;A0A087WW45	A0A0A0MTH3;Q13418	Integrin-linked protein kinase	ILK	+	LFQ intensity BN_RSU1_LFQ intensity BN_GFP	25	25	25	58.2	58.2	58.2	54.611	0	171.96	51335000000	180	4.40189	0	5.37275	6.94547	34.7777	34.2882	34.14	29.113	28.6588	29.3158
Color [Red]	A0A0C4DGA7;O94929;D6RHE7;A0A0A0MRD5	A0A0C4DGA7;O94929	Actin-binding LIM protein 3	ABLIM3	+	LFQ intensity BN_RSU1_LFQ intensity BN_GFP	20	20	20	32.6	32.6	32.6	74.167	0	118.29	5992900000	77	3.243	0	3.36731	4.01737	29.1622	29.3261	28.9246	25.2427	25.7282	26.3401
Color [Red]	A0A0C4DGS1;P39656;U3KQ84	A0A0C4DGS1;P39656;U3KQ84	Dolichyl-diphosphooligosaccharide--protein glycosyltransferase 48 kDa subunit	DDOST	+	LFQ intensity BN_RSU1_LFQ intensity BN_GFP	11	11	11	31.2	31.2	31.2	48.799	0	19.93	3453200000	55	1.71696	0.00824714	1.13475	1.42017	28.3912	28.5538	28.9059	27.3561	27.1128	27.9778
Color [Red]	A0A0D9SFB3;A0A0D9SG12;A0A0D9SF53;O00571;A0A0J9YVQ7;A0A0J9YYH6;B4DLA0;A0A087WX09;A0A087WVZ1;D6RCM4;Q9NQI0;H0Y960	A0A0D9SFB3;A0A0D9SG12;A0A0D9SF53;O00571	ATP-dependent RNA helicase DDX3X	DDX3X	+	LFQ intensity BN_RSU1_LFQ intensity BN_GFP	44	44	13	67	67	21.9	70.839	0	323.31	334580000000	453	2.92522	0.00738642	0.867448	1.43288	34.8302	34.6107	34.5078	33.8687	33.7631	33.7146
Color [Red]	A0A0D9SF60;Q99569;H0YFB1;E7EST6;B4DRK2;E9PHB5;E7EPC8;Q9UQB3	A0A0D9SF60;Q99569	Plakophilin-4	PKP4	+	LFQ intensity BN_RSU1_LFQ intensity BN_GFP	26	26	26	30.5	30.5	30.5	133.97	0	57.604	10744000000	146	2.68365	0.0052749	0.960487	1.51219	30.027	29.9432	29.9427	29.1899	29.0889	28.7525
Color [Red]	A0A0J9YYL3;A0A0J9YVP6;A0A0J9YXJ8;A0A0J9YXX5;Q9UHX1;A0A0J9YVR6;E9PQ56;A0A0J9YWM1;H0YEM1;E9PN18;E9PMU7;E9PL19;H0YCP8	A0A0J9YYL3;A0A0J9YVP6;A0A0J9YXJ8;A0A0J9YXX5;Q9UHX1;A0A0J9YVR6;E9PQ56;A0A0J9YWM1;H0YEM1;E9PN18;E9PMU7	Poly(U)-binding-splicing factor PUF60	PUF60	+	LFQ intensity BN_RSU1_LFQ intensity BN_GFP	14	14	14	40.8	40.8	40.8	54.626	0	18.519	4539300000	73	2.10952	0.0180435	0.835306	1.24894	28.0615	28.463	28.4981	27.3171	27.5968	27.6028
Color [Red]	A0A0U1RQQ9;Q6P3W7;F8VSC5;H0YI32;H0YIK6;F8VPW3	A0A0U1RQQ9;Q6P3W7;F8VSC5	SCY1-like protein 2	SCYL2	+	LFQ intensity BN_RSU1_LFQ intensity BN_GFP	19	19	19	27.8	27.8	27.8	104.11	0	83.112	6241100000	65	2.70218	0.00698759	0.920752	1.46591	29.7073	29.6348	29.4754	28.6023	28.5533	28.8998
Color [Red]	A0A140T9T7;Q03518	A0A140T9T7;Q03518	Antigen peptide transporter 1	TAP1	+	LFQ intensity BN_RSU1_LFQ intensity BN_GFP	14	14	14	25.5	25.5	25.5	87.175	0	69.885	4652500000	51	1.9747	0.00499592	1.16413	1.53754	27.77	28.1184	28.0619	27.0964	27.006	26.3555
Color [Red]	A0A1B0GVI7;P35869;E5RGQ2;G3V143;E5RFG4;A9YTQ3	A0A1B0GVI7;P35869	Aryl hydrocarbon receptor	AHR	+	LFQ intensity BN_RSU1_LFQ intensity BN_GFP	11	11	11	16.3	16.3	16.3	90.58	0	21.577	2834000000	48	2.49882	0.00182295	1.66285	2.18133	28.3786	28.3513	28.4764	27.1297	26.8403	26.2478
Color [Red]	B1AH87;P30536	B1AH87;P30536	Translocator protein	TSPO	+	LFQ intensity BN_RSU1_LFQ intensity BN_GFP	4	4	4	43	43	43	11.896	0	60.886	34822000000	38	0.590595	0.0389485	2.86506	1.0742	32.4111	32.13	31.6797	31.0502	24.9099	31.6655
Color [Red]	B4DLR8;P15559;H3BRK3;H3BNV2	B4DLR8;P15559;H3BRK3;H3BNV2	NAD(P)H dehydrogenase [quinone] 1	NQO1	+	LFQ intensity BN_RSU1_LFQ intensity BN_GFP	9	9	9	44.6	44.6	44.6	22.793	0	25.378	10169000000	46	0.84883	0.0235586	1.73999	1.19825	27.3319	28.0571	28.1342	26.7269	27.2814	24.2949
Color [Red]	B4DR61;P61619;F8W776;Q8TC24;Q9H9S3;H7C1Q9;C9JXC6;H7C069;A6NK38;F2Z2C7;A6NIF9;C9JJV4;H7C1S8	B4DR61;P61619	Protein transport protein Sec61 subunit alpha isoform 1	SEC61A1	+	LFQ intensity BN_RSU1_LFQ intensity BN_GFP	9	9	9	22.6	22.6	22.6	52.949	0	14.904	11199000000	53	2.34199	0.00413372	1.1094	1.60061	30.5296	30.0744	30.0123	29.2196	29.1779	28.8906
Color [Red]	B4E3T4;Q93062;H0YC46;H0YBU9;E5RJD7;E5RFP4;E5RJ31	B4E3T4;Q93062	RNA-binding protein with multiple splicing	RBPMS	+	LFQ intensity BN_RSU1_LFQ intensity BN_GFP	5	5	5	28.1	28.1	28.1	24.997	0	18.913	954540000	18	2.06253	0.0129543	0.910447	1.31998	26.5409	26.0681	26.4012	25.5075	25.5956	25.1758
Color [Red]	B7Z6D5;Q96GQ7;A0A087X059;A0A087WYH5	B7Z6D5;Q96GQ7	Probable ATP-dependent RNA helicase DDX27	DDX27	+	LFQ intensity BN_RSU1_LFQ intensity BN_GFP	14	14	14	20	20	20	86.604	0	12.801	2488800000	58	3.1251	0.00713839	0.857848	1.44801	27.9729	28.0472	27.9965	27.0402	27.326	27.0768
Color [Red]	C9JEH7;P22090	C9JEH7;P22090	40S ribosomal protein S4, Y isoform 1	RPS4Y1	+	LFQ intensity BN_RSU1_LFQ intensity BN_GFP	13	5	2	45.8	23.3	13.7	29.383	0	19.298	2313800000	27	2.3024	0.0129801	0.863735	1.32035	28.3299	28.1329	28.155	27.6106	27.283	27.133
Color [Red]	C9JP16;O75718	C9JP16;O75718	Cartilage-associated protein	CRTAP	+	LFQ intensity BN_RSU1_LFQ intensity BN_GFP	4	4	4	11.5	11.5	11.5	41.432	0.00025727	4.0165	2248300000	10	1.5882	0.00380424	1.6463	1.68718	26.8522	26.724	26.911	24.6579	24.7646	26.1259
Color [Red]	D6R938;Q13557;E9PBG7;E9PF82;H0Y9J2;H0Y9C2;Q9UQM7	D6R938;Q13557;E9PBG7;E9PF82	Calcium/calmodulin-dependent protein kinase type II subunit delta	CAMK2D	+	LFQ intensity BN_RSU1_LFQ intensity BN_GFP	18	14	13	48.2	38.8	36.5	56.298	0	46.167	19629000000	79	2.11698	0.0428389	0.660666	1.04392	29.5646	29.9293	29.8941	29.0081	29.2175	29.1805
Color [Red]	E7EVZ1;Q86UP3	E7EVZ1;Q86UP3	Zinc finger homeobox protein 4	ZFHX4	+	LFQ intensity BN_RSU1_LFQ intensity BN_GFP	9	3	3	2.8	1.1	1.1	396.21	0.00068135	2.3818	330210000	6	1.2808	0.0453667	0.81999	1.02468	25.6678	24.7875	25.0203	24.2584	24.6185	24.1387
Color [Red]	E7EX90;Q14203;Q6AWB1;E7EWF7;C9JZA4;C9JTE5;C9JJN7;C9JJD0;C9JKG6;E9PCY0;C9J1B7	E7EX90;Q14203;Q6AWB1	Dynactin subunit 1	DCTN1;DKFZp686E0752	+	LFQ intensity BN_RSU1_LFQ intensity BN_GFP	42	42	42	45.5	45.5	45.5	139.09	0	249.1	22151000000	252	2.93191	0.0287813	0.671315	1.15499	30.9082	31.114	30.9935	30.3836	30.2239	30.3943
Color [Red]	E9PD50;Q92540;B1ALB4;E9PEK3;D6RAD0;E9PBK2	E9PD50;Q92540;B1ALB4	Protein SMG7	SMG7	+	LFQ intensity BN_RSU1_LFQ intensity BN_GFP	20	20	20	18.4	18.4	18.4	130.86	0	41.534	5291400000	74	1.91047	0.0204032	0.852926	1.22424	28.7426	28.7095	28.859	28.1496	28.065	27.5378
Color [Red]	E9PDF6;O43795;E7EQD9;H7C2Y7;A0A0U1RRI3;C9JYW1;C9JUP5	E9PDF6;O43795	Unconventional myosin-Ib	MYO1B	+	LFQ intensity BN_RSU1_LFQ intensity BN_GFP	37	37	33	38.8	38.8	34.5	128.48	0	211.49	21132000000	213	2.9997	0.00172491	1.54904	2.27821	30.6251	31.2307	30.9828	29.3217	29.4481	29.4218
Color [Red]	E9PFD3;Q9H334;A0A0B4J2F3;G5E965;C9J0F0;A0A087X299;H0Y882;C9J5T4;C9IYY1;A0A087X2G3;A0A087WVT2	E9PFD3;Q9H334;A0A0B4J2F3;G5E965;C9J0F0;A0A087X299;H0Y882	Forkhead box protein P1	FOXP1	+	LFQ intensity BN_RSU1_LFQ intensity BN_GFP	18	18	17	36.7	36.7	34.8	76.313	0	134.64	12543000000	65	2.84546	0.00403675	1.04028	1.64435	31.0957	30.8469	30.8493	29.9262	29.6953	30.0496
Color [Red]	E9PHV5;P28290;E7EUL7;H7BZ26	E9PHV5;P28290;E7EUL7	Sperm-specific antigen 2	SSFA2	+	LFQ intensity BN_RSU1_LFQ intensity BN_GFP	32	32	32	35.3	35.3	35.3	136.14	0	147.19	14549000000	155	2.13128	0.031188	0.732529	1.13402	30.0058	30.0594	29.7247	29.0163	29.2046	29.3715
Color [Red]	E9PS00;Q9Y5Q0;E9PKP8;H0YCN1;E9PPZ4;E9PQC2;H0YED5	E9PS00;Q9Y5Q0	Fatty acid desaturase 3	FADS3	+	LFQ intensity BN_RSU1_LFQ intensity BN_GFP	5	5	5	13.4	13.4	13.4	48.166	0.00028571	5.7508	1612800000	17	1.72382	0.00681313	1.19855	1.47185	29.0943	28.3024	28.062	27.3581	27.2827	27.2223
Color [Red]	F5GYQ1;P61421;J3QL14;R4GN72;H3BQJ1;H3BQB4;H3BSG7	F5GYQ1;P61421;J3QL14;R4GN72	V-type proton ATPase subunit d 1	ATP6V0D1	+	LFQ intensity BN_RSU1_LFQ intensity BN_GFP	7	7	7	22.7	22.7	22.7	44.659	0	19.555	1057100000	22	1.21709	0.0194048	1.17389	1.23155	27.2076	26.9668	27.422	25.1939	26.6555	26.2253
Color [Red]	F5H5D3;Q9BQE3;F8VVB9;F8VS66;F8VRZ4;F8VWV9;F8VX09;F8VRK0;F8W0F6;F8VXZ7	F5H5D3;Q9BQE3	Tubulin alpha-1C chain	TUBA1C	+	LFQ intensity BN_RSU1_LFQ intensity BN_GFP	31	5	3	70.5	14.3	11.6	57.73	0	152.98	78285000000	79	1.40655	0.0104911	1.23989	1.36141	33.8528	32.5794	33.3785	32.1381	31.6879	32.2649
Color [Red]	F5H6E2;O00159;I3L204;I3L501;I3L4D4;I3L3Y6;I3L168;I3L3F5	F5H6E2;O00159	Unconventional myosin-Ic	MYO1C	+	LFQ intensity BN_RSU1_LFQ intensity BN_GFP	39	39	38	41.5	41.5	40.8	118.99	0	94.082	28914000000	237	2.79626	0.0132857	0.796823	1.31776	31.238	31.5267	31.4087	30.5835	30.7079	30.4915
Color [Red]	F8VVM2;Q00325;F8VWQ0;F8VZL5;F8VWR4	F8VVM2;Q00325	Phosphate carrier protein, mitochondrial	SLC25A3	+	LFQ intensity BN_RSU1_LFQ intensity BN_GFP	11	11	11	40.7	40.7	40.7	36.161	0	111.8	17590000000	92	3.58966	0.00705351	0.817853	1.44264	30.9894	30.8968	31.0133	30.182	30.0381	30.2259
Color [Red]	F8W930;Q9Y6M1	F8W930;Q9Y6M1	Insulin-like growth factor 2 mRNA-binding protein 2	IGF2BP2	+	LFQ intensity BN_RSU1_LFQ intensity BN_GFP	22	22	21	41.2	41.2	39	66.785	0	298.08	46277000000	277	4.15211	0.0188218	0.669494	1.24115	32.149	32.2183	32.2854	31.5491	31.5511	31.544
Color [Red]	F8WCF6;P59998;F8WDD7;H7C0A3;A0A0A6YYG9;R4GN08;F8WE39;F8WDW3	F8WCF6;P59998;F8WDD7;H7C0A3;A0A0A6YYG9	Actin-related protein 2/3 complex subunit 4	ARPC4-TTLL3;ARPC4	+	LFQ intensity BN_RSU1_LFQ intensity BN_GFP	7	7	7	48.6	48.6	48.6	21.058	0	47.26	14923000000	70	1.57603	0.00408915	1.53518	1.62004	30.2783	31.3263	30.0975	28.9256	29.4759	28.695
Color [Red]	G3V0I5;P49821;E9PQP1;E9PMX3;B4DE93;E9PJL9;E9PLC6;E9PPR0;E9PPD6;E9PPS5;H0YE81	G3V0I5;P49821;E9PQP1;E9PMX3;B4DE93;E9PJL9;E9PLC6;E9PPR0	NADH dehydrogenase [ubiquinone] flavoprotein 1, mitochondrial	NDUFV1	+	LFQ intensity BN_RSU1_LFQ intensity BN_GFP	6	6	6	13.6	13.6	13.6	50.054	0.00028177	5.4858	564020000	12	1.53689	0.00502326	1.43929	1.5444	25.9628	27.2815	26.5221	25.5504	24.9157	24.9825
Color [Red]	H0Y4E8;J3KPC8;Q9Y2K2;H0Y494;H7C3X8;H7C038;H7C042	H0Y4E8;J3KPC8;Q9Y2K2;H0Y494;H7C3X8	Serine/threonine-protein kinase SIK3	SIK3	+	LFQ intensity BN_RSU1_LFQ intensity BN_GFP	36	36	36	34.4	34.4	34.4	149.98	0	239.25	14993000000	195	3.14498	0.017038	0.733163	1.26831	30.4978	30.5049	30.4681	29.639	29.73	29.9024
Color [Red]	H0YD13;P16070;H0Y2P0;H0YE40;H0YDW7;H0YCV9;H0Y5E4;E9PKC6;H0YDX6;H0YD17;Q86UZ1;J3KN83	H0YD13;P16070;H0Y2P0;H0YE40;H0YDW7;H0YCV9;H0Y5E4	CD44 antigen	CD44	+	LFQ intensity BN_RSU1_LFQ intensity BN_GFP	6	6	6	34	34	34	22.683	0	16.36	2646300000	32	1.50315	0.0214936	0.967983	1.21317	26.8873	27.7491	27.36	26.3131	26.1103	26.669
Color [Red]	H0YMV8;Q71UM5;C9JLI6	H0YMV8;Q71UM5;C9JLI6	40S ribosomal protein S27;40S ribosomal protein S27-like	RPS27L	+	LFQ intensity BN_RSU1_LFQ intensity BN_GFP	6	6	3	35	35	13	11.345	0	12.912	54163000000	40	1.82495	0.0208414	0.867082	1.21789	32.7417	32.3787	32.5092	31.4322	31.5607	32.0354
Color [Red]	I3L0H8;Q9NUU7;F6QDS0;I3L352;H3BQK0;Q9UMR2;H3BTB3;H3BMQ5;H3BN59;H0YD26;A0A1B0GV69;E9PR46;J3QL17;Q9UHL0	I3L0H8;Q9NUU7;F6QDS0;I3L352;H3BQK0;Q9UMR2	ATP-dependent RNA helicase DDX19A;ATP-dependent RNA helicase DDX19B	DDX19A;DDX19B	+	LFQ intensity BN_RSU1_LFQ intensity BN_GFP	10	10	10	30.6	30.6	30.6	50.519	0	18.212	3264600000	43	3.64614	0.0325918	0.614902	1.12072	27.605	27.5942	27.6681	26.9834	26.9484	27.0908
Color [Red]	S4R3Q9;J3KNA0;Q15070;E7EVY0;C9JC63	S4R3Q9;J3KNA0;Q15070;E7EVY0;C9JC63	Mitochondrial inner membrane protein OXA1L	OXA1L	+	LFQ intensity BN_RSU1_LFQ intensity BN_GFP	7	7	7	13.6	13.6	13.6	48.519	0.00029317	6.3354	2615900000	22	1.8353	0.0102971	1.01786	1.36251	28.272	28.4457	28.3033	27.5523	27.5749	26.8403
Color [Red]	J3KTA4;P17844;J3QRQ7;J3QSF1;J3KRZ1;J3KRX8;J3QR02;X6RLV5;J3QRN5;J3QLG9;J3QR62;A0A0U1RQJ0	J3KTA4;P17844	Probable ATP-dependent RNA helicase DDX5	DDX5	+	LFQ intensity BN_RSU1_LFQ intensity BN_GFP	35	34	26	59.9	58.1	45.9	69.086	0	249.82	114180000000	326	2.9372	0.0330215	0.645036	1.11636	32.814	32.943	33.0046	32.2183	32.3831	32.225
Color [Red]	K7EMR1;P28799;K7EPL0;K7EKL3	K7EMR1;P28799;K7EPL0;K7EKL3	Granulins;Acrogranin;Paragranulin;Granulin-1;Granulin-2;Granulin-3;Granulin-4;Granulin-5;Granulin-6;Granulin-7	GRN	+	LFQ intensity BN_RSU1_LFQ intensity BN_GFP	2	2	2	17.4	17.4	17.4	18.07	0	47.395	5677000000	33	1.03401	0.00749065	2.0472	1.43182	28.7398	29.0516	29.0351	25.0669	28.0465	27.5714
Color [Red]	M0R117;Q02543;M0R3D6;M0R1A7;M0R0P7	M0R117;Q02543;M0R3D6;M0R1A7;M0R0P7	60S ribosomal protein L18a	RPL18A	+	LFQ intensity BN_RSU1_LFQ intensity BN_GFP	13	13	13	59.1	59.1	59.1	18.079	0	57.197	228470000000	264	2.63756	0.00866667	0.877401	1.39933	34.7895	34.4967	34.4111	33.6697	33.7913	33.6041
Color [Red]	O00116;A0A1B0GWA2;B8ZZ81	O00116;A0A1B0GWA2	Alkyldihydroxyacetonephosphate synthase, peroxisomal	AGPS	+	LFQ intensity BN_RSU1_LFQ intensity BN_GFP	5	5	5	12.6	12.6	12.6	72.911	0.00030367	7.25	915910000	9	1.52555	0.0187899	0.995543	1.24242	26.4974	26.9398	25.9387	25.5899	25.4926	25.3068
Color [Red]	O00154;K7EKP8;Q6ZUV0	O00154;K7EKP8	Cytosolic acyl coenzyme A thioester hydrolase	ACOT7	+	LFQ intensity BN_RSU1_LFQ intensity BN_GFP	12	12	12	37.1	37.1	37.1	41.796	0	96.838	17978000000	109	2.70065	0.0022541	1.23744	1.84051	31.2935	30.8737	30.8728	29.8336	29.5805	29.9136
Color [Red]	O00194;K7ES41	O00194;K7ES41	Ras-related protein Rab-27B	RAB27B	+	LFQ intensity BN_RSU1_LFQ intensity BN_GFP	6	6	4	28.4	28.4	20.2	24.608	0.00030553	7.3505	1475000000	31	2.87422	0.00152466	1.73466	2.41816	27.1725	27.6269	26.9613	25.5894	25.6331	25.3343
Color [Red]	O00303;H0YDT6;E9PQV8	O00303	Eukaryotic translation initiation factor 3 subunit F	EIF3F	+	LFQ intensity BN_RSU1_LFQ intensity BN_GFP	11	11	9	39.2	39.2	33.9	37.563	0	39.342	14942000000	101	2.1639	0.00833746	0.970662	1.40808	30.6984	30.4287	30.2838	29.4738	29.262	29.7632
Color [Red]	O00411;K7EMH3;K7ESD1	O00411	DNA-directed RNA polymerase, mitochondrial	POLRMT	+	LFQ intensity BN_RSU1_LFQ intensity BN_GFP	15	15	15	12.8	12.8	12.8	138.62	0	19.44	4785500000	50	2.59347	0.0033064	1.14739	1.71079	29.0878	29.558	29.2862	28.2757	27.9581	28.2561
Color [Red]	O00469;E7ETU9;C9JXZ0;F8WEW3	O00469;E7ETU9	Procollagen-lysine,2-oxoglutarate 5-dioxygenase 2	PLOD2	+	LFQ intensity BN_RSU1_LFQ intensity BN_GFP	20	20	20	34.1	34.1	34.1	84.685	0	35.245	5366400000	76	1.9976	0.0108507	0.95526	1.3496	28.559	28.3092	27.894	27.3326	27.4079	27.1559
Color [Red]	O00767	O00767	Acyl-CoA desaturase	SCD	+	LFQ intensity BN_RSU1_LFQ intensity BN_GFP	4	4	4	14.2	14.2	14.2	41.522	0.00029146	6.2186	984330000	13	1.59376	0.0024695	1.82029	1.77777	27.5262	27.8788	26.7589	26.2765	24.8686	25.5579
Color [Red]	O14530;F8WCJ3;B8ZZX4;F8WBV5;G3XAJ4	O14530;F8WCJ3;B8ZZX4	Thioredoxin domain-containing protein 9	TXNDC9	+	LFQ intensity BN_RSU1_LFQ intensity BN_GFP	5	5	5	27	27	27	26.534	0.00026357	4.3416	1038300000	30	2.1962	0.0260133	0.765385	1.18439	26.9682	26.7437	27.0548	25.9315	26.2529	26.2861
Color [Red]	O15121	O15121	Sphingolipid delta(4)-desaturase DES1	DEGS1	+	LFQ intensity BN_RSU1_LFQ intensity BN_GFP	2	2	2	9.9	9.9	9.9	37.866	0.00028145	5.4759	939500000	17	0.846739	0.0432192	1.20929	1.03961	25.4222	26.7469	26.0489	25.451	23.7812	25.3579
Color [Red]	O15143;C9JBJ7;C9K057;C9J4Z7;F8VXW2;C9JEY1;C9JQM8;C9JFG9;C9J6C8;C9JTT6	O15143	Actin-related protein 2/3 complex subunit 1B	ARPC1B	+	LFQ intensity BN_RSU1_LFQ intensity BN_GFP	10	9	9	36.8	30.6	30.6	40.949	0	43.912	5717800000	52	1.122	0.0186631	1.30335	1.24569	29.3315	29.8534	28.32	27.4272	28.463	27.7046
Color [Red]	O15144;C9JTV5;G5E9J0;H7C3F9;G5E9S7	O15144	Actin-related protein 2/3 complex subunit 2	ARPC2	+	LFQ intensity BN_RSU1_LFQ intensity BN_GFP	17	17	17	61.7	61.7	61.7	34.333	0	52.271	16070000000	124	1.81334	0.00246637	1.80674	1.91151	31.0958	31.6454	30.2501	28.8377	29.4522	29.2812
Color [Red]	O15145;C9JZD1;F8VR50	O15145	Actin-related protein 2/3 complex subunit 3	ARPC3	+	LFQ intensity BN_RSU1_LFQ intensity BN_GFP	7	7	7	40.4	40.4	40.4	20.546	0	16.096	9918800000	36	1.43277	0.00331197	1.92753	1.71223	30.7617	30.9721	29.2129	27.9497	28.2793	28.9351
Color [Red]	O15427;J3QQV2;J3QSC3;J3QQS9;J3KTI8;J3KT83;J3QRA0;J3KTM6;J3QLE3;J3QRU2;J3QRP8	O15427;J3QQV2;J3QSC3;J3QQS9;J3KTI8	Monocarboxylate transporter 4	SLC16A3	+	LFQ intensity BN_RSU1_LFQ intensity BN_GFP	10	10	10	28.2	28.2	28.2	49.469	0	17.891	10714000000	49	2.58905	0.0327809	0.671532	1.11891	29.5067	29.8462	29.626	28.9919	28.9657	29.0067
Color [Red]	O15511;B1ALC0	O15511;B1ALC0	Actin-related protein 2/3 complex subunit 5	ARPC5	+	LFQ intensity BN_RSU1_LFQ intensity BN_GFP	6	6	5	62.3	62.3	62.3	16.32	0	10.669	3027800000	24	1.39399	0.00408309	1.76525	1.61872	28.5647	28.8251	26.9519	26.2191	26.4766	26.3503
Color [Red]	O15523;C9J081;C9J8G5	O15523	ATP-dependent RNA helicase DDX3Y	DDX3Y	+	LFQ intensity BN_RSU1_LFQ intensity BN_GFP	38	7	7	58.2	14.4	14.4	73.153	0	139.04	9736300000	68	1.80166	0.0365898	0.748462	1.09119	28.8082	29.1783	28.6669	28.1853	28.2906	27.9321
Color [Red]	O43242;H0YGV8	O43242	26S proteasome non-ATPase regulatory subunit 3	PSMD3	+	LFQ intensity BN_RSU1_LFQ intensity BN_GFP	30	30	30	56.6	56.6	56.6	60.977	0	165.11	26859000000	254	6.04902	0.00174843	1.12576	2.1561	31.8704	31.8073	31.864	30.7401	30.711	30.7132
Color [Red]	O43852;H0Y875	O43852;H0Y875	Calumenin	CALU	+	LFQ intensity BN_RSU1_LFQ intensity BN_GFP	12	12	12	48.3	48.3	48.3	37.106	0	44.389	3752200000	39	0.854171	0.0406401	1.25658	1.06164	29.0387	30.4184	28.628	27.8837	27.5189	28.9127
Color [Red]	O60313;E5KLK1;E5KLJ6;E5KLJ9;E5KLJ5;H7C141;C9JY58;H7C3G2;H7C321	O60313;E5KLK1;E5KLJ6;E5KLJ9;E5KLJ5	Dynamin-like 120 kDa protein, mitochondrial;Dynamin-like 120 kDa protein, form S1	OPA1	+	LFQ intensity BN_RSU1_LFQ intensity BN_GFP	30	30	30	33.2	33.2	33.2	111.63	0	64.024	9663300000	102	2.14625	0.0109065	0.921034	1.35101	30.4322	30.0141	29.8664	29.1301	29.314	29.1057
Color [Red]	O60701;E7ER83;E7ETF4;E7EV97;E7ER95;D6RHF4;E9PBD2	O60701	UDP-glucose 6-dehydrogenase	UGDH	+	LFQ intensity BN_RSU1_LFQ intensity BN_GFP	15	15	15	43.5	43.5	43.5	55.023	0	21.129	2817300000	51	3.06365	0.000805195	1.91375	2.68059	28.6044	28.7467	28.699	26.3861	26.814	27.1088
Color [Red]	O75306	O75306	NADH dehydrogenase [ubiquinone] iron-sulfur protein 2, mitochondrial	NDUFS2	+	LFQ intensity BN_RSU1_LFQ intensity BN_GFP	7	7	7	16.2	16.2	16.2	52.545	0.00026998	4.708	1654600000	22	1.89482	0.00823771	1.06089	1.4197	28.1961	27.5308	28.169	27.111	26.7029	26.8993
Color [Red]	O75439;G3V0E4;F8WAZ6;F8WEA6;F8WBE1	O75439;G3V0E4	Mitochondrial-processing peptidase subunit beta	PMPCB	+	LFQ intensity BN_RSU1_LFQ intensity BN_GFP	20	20	20	48.5	48.5	48.5	54.366	0	234.04	13571000000	117	3.14497	0.00216915	1.26102	1.98815	31.8909	31.7676	31.4724	30.4974	30.5033	30.3471
Color [Red]	O75746;F8W9J0;H0YFB2;B4DGK6	O75746	Calcium-binding mitochondrial carrier protein Aralar1	SLC25A12	+	LFQ intensity BN_RSU1_LFQ intensity BN_GFP	16	10	10	26.5	18.6	18.6	74.761	0	22.532	2452200000	51	4.20076	0.00102479	1.69178	2.83465	28.3222	28.1889	28.3798	26.7594	26.5016	26.5546
Color [Red]	O75815;Q5T7I8;Q5JU32;F5H5M1;Q92529;Q8N5H7	O75815	Breast cancer anti-estrogen resistance protein 3	BCAR3	+	LFQ intensity BN_RSU1_LFQ intensity BN_GFP	40	40	39	61.3	61.3	60.5	92.565	0	323.31	46551000000	325	2.14371	0.00820957	0.98512	1.41804	31.6013	31.2291	30.9773	30.2801	30.1629	30.4092
Color [Red]	O75828	O75828	Carbonyl reductase [NADPH] 3	CBR3	+	LFQ intensity BN_RSU1_LFQ intensity BN_GFP	7	7	5	30.3	30.3	19.9	30.85	0	22.863	2336500000	37	1.25168	0.0233215	1.09001	1.1994	26.3451	26.8958	26.5973	26.0359	24.7889	25.7434
Color [Red]	O75915;F8WF90;C9JQU6;F8WF33	O75915;F8WF90;C9JQU6;F8WF33	PRA1 family protein 3	ARL6IP5	+	LFQ intensity BN_RSU1_LFQ intensity BN_GFP	2	2	2	16	16	16	21.614	0	104.54	1863500000	22	2.22298	0.00231579	1.43205	1.86242	28.3234	27.704	27.8348	26.7881	26.6284	26.1496
Color [Red]	O94925;H7BZD1;C9JIJ6;B7Z509;H7C201	O94925	Glutaminase kidney isoform, mitochondrial	GLS	+	LFQ intensity BN_RSU1_LFQ intensity BN_GFP	15	15	13	32.4	32.4	28.1	73.46	0	100.44	5111100000	85	2.39993	0.000738095	2.30385	2.59844	30.3922	30.0434	29.6285	27.2075	27.6451	28.2999
Color [Red]	O95140;Q5JXC5	O95140	Mitofusin-2	MFN2	+	LFQ intensity BN_RSU1_LFQ intensity BN_GFP	13	13	13	19.7	19.7	19.7	86.401	0	17.336	2683800000	57	1.3286	0.0286947	0.975884	1.15658	28.5339	28.058	28.1255	27.2608	26.7277	27.8014
Color [Red]	O95478;A0A0A0MQZ6;H0YAI9	O95478;A0A0A0MQZ6	Ribosome biogenesis protein NSA2 homolog	NSA2	+	LFQ intensity BN_RSU1_LFQ intensity BN_GFP	4	4	4	16.9	16.9	16.9	30.065	0.00024178	3.1732	2759100000	18	1.57564	0.0401543	0.77242	1.06499	27.7305	28.4764	28.1978	27.3876	27.2512	27.4486
Color [Red]	O95573;F5GWH2;F5H062;C9JC11	O95573	Long-chain-fatty-acid--CoA ligase 3	ACSL3	+	LFQ intensity BN_RSU1_LFQ intensity BN_GFP	24	24	22	44.3	44.3	40.3	80.419	0	129.55	25269000000	172	2.35039	0.0149163	0.831539	1.29126	30.697	30.9016	30.9499	30.2151	30.0419	29.7969
Color [Red]	O96008;K7EKG4;K7EJ57	O96008	Mitochondrial import receptor subunit TOM40 homolog	TOMM40	+	LFQ intensity BN_RSU1_LFQ intensity BN_GFP	7	7	7	32.4	32.4	32.4	37.893	0	13.09	3355100000	46	1.71731	0.0343825	0.77577	1.10136	27.9646	28.044	27.9112	26.8045	27.323	27.4649
Color [Red]	P00338;F5GXY2;F5GYU2;F5GXH2;F5H5J4;F5H6W8;F5GZQ4;F5H8H6;F5GXC7;F5GWW2;F5GXU1;F5H5G7;F5H155;A0A087WUM2;G3XAP5;F5H245;Q6ZMR3;P07864	P00338	L-lactate dehydrogenase A chain	LDHA	+	LFQ intensity BN_RSU1_LFQ intensity BN_GFP	21	21	20	64.8	64.8	61.1	36.688	0	163.76	64798000000	130	1.47759	0.0149839	1.07707	1.28543	30.7433	30.3039	30.9191	29.2005	29.3998	30.1348
Color [Red]	P49448;P00367	P49448;P00367	Glutamate dehydrogenase 2, mitochondrial;Glutamate dehydrogenase 1, mitochondrial	GLUD2;GLUD1	+	LFQ intensity BN_RSU1_LFQ intensity BN_GFP	7	7	7	13.8	13.8	13.8	61.433	0.00026281	4.318	373690000	10	1.23341	0.0225233	1.10916	1.20253	26.5739	25.5651	25.2616	24.4467	24.6776	24.9488
Color [Red]	P00374;B4DM58	P00374;B4DM58	Dihydrofolate reductase	DHFR	+	LFQ intensity BN_RSU1_LFQ intensity BN_GFP	12	12	9	76.5	76.5	63.1	21.452	0	26.571	10085000000	71	2.98378	0.0266841	0.682024	1.17593	30.2309	30.1789	30.0354	29.5749	29.4228	29.4015
Color [Red]	P02545;H0YAB0;A0A0C4DGC5	P02545	Prelamin-A/C;Lamin-A/C	LMNA	+	LFQ intensity BN_RSU1_LFQ intensity BN_GFP	57	57	5	76.4	76.4	15.7	74.139	0	323.31	526260000000	766	3.52324	0.00226804	1.09443	1.84523	35.1192	35.0296	34.9463	33.8379	33.8815	34.0925
Color [Red]	P02751;H0Y7Z1;H0Y4K8	P02751	Fibronectin;Anastellin;Ugl-Y1;Ugl-Y2;Ugl-Y3	FN1	+	LFQ intensity BN_RSU1_LFQ intensity BN_GFP	17	17	17	9.7	9.7	9.7	262.62	0	51.83	4839000000	44	0.75504	0.0257889	2.12741	1.18517	27.6183	31.4579	28.4041	26.1871	28.0725	26.8385
Color [Red]	P02786;G3V0E5;H7C3V5;F8WBE5	P02786;G3V0E5	Transferrin receptor protein 1;Transferrin receptor protein 1, serum form	TFRC	+	LFQ intensity BN_RSU1_LFQ intensity BN_GFP	32	32	32	46.4	46.4	46.4	84.87	0	193.33	30501000000	207	4.48545	0.00382295	0.92016	1.6895	30.948	31.0411	30.9791	29.9987	30.1065	30.1025
Color [Red]	P04040	P04040	Catalase	CAT	+	LFQ intensity BN_RSU1_LFQ intensity BN_GFP	21	21	21	48	48	48	59.755	0	66.864	7714000000	121	2.07769	0.00382923	1.29752	1.69006	29.9615	30.815	30.449	29.0361	29.3143	28.9825
Color [Red]	P04406;E7EUT5;O14556	P04406;E7EUT5	Glyceraldehyde-3-phosphate dehydrogenase	GAPDH	+	LFQ intensity BN_RSU1_LFQ intensity BN_GFP	20	20	20	74.3	74.3	74.3	36.053	0	321.4	184810000000	289	3.27544	0.00184106	1.39374	2.18693	34.3305	34.3861	34.6708	33.0465	32.9287	33.2311
Color [Red]	P04844;Q5JYR4;F2Z3K5;Q5JYR3;H0Y5M1	P04844	Dolichyl-diphosphooligosaccharide--protein glycosyltransferase subunit 2	RPN2	+	LFQ intensity BN_RSU1_LFQ intensity BN_GFP	18	18	12	42.2	42.2	26.1	69.283	0	323.31	26496000000	162	3.89214	0.0100783	0.754611	1.36778	31.7436	31.5948	31.6264	30.861	30.9467	30.8934
Color [Red]	P05091;S4R3S4;F8VP50	P05091	Aldehyde dehydrogenase, mitochondrial	ALDH2	+	LFQ intensity BN_RSU1_LFQ intensity BN_GFP	7	6	6	14.9	13.3	13.3	56.381	0.00030312	7.1939	458180000	8	3.17764	0.00104202	2.01472	2.83613	26.8401	26.661	27.1645	25.0219	25.026	24.5735
Color [Red]	P05141;Q9H0C2	P05141	ADP/ATP translocase 2;ADP/ATP translocase 2, N-terminally processed	SLC25A5	+	LFQ intensity BN_RSU1_LFQ intensity BN_GFP	15	7	6	46	22.5	16.8	32.852	0	95.375	60675000000	94	2.77838	0.00611282	0.92729	1.48807	32.6633	32.7334	32.8429	32.0369	31.6686	31.7521
Color [Red]	P05783;F8VZY9;CON__H-INV:HIT000015463	P05783;F8VZY9	Keratin, type I cytoskeletal 18	KRT18	+	LFQ intensity BN_RSU1_LFQ intensity BN_GFP	40	40	27	80.7	80.7	61.9	48.057	0	323.31	283290000000	504	3.10146	0.00243352	1.09446	1.76638	35.2568	34.8678	34.9669	33.9108	33.9091	33.9882
Color [Red]	P05976;P08590	P05976;P08590	Myosin light chain 1/3, skeletal muscle isoform;Myosin light chain 3	MYL1;MYL3	+	LFQ intensity BN_RSU1_LFQ intensity BN_GFP	2	2	2	8.2	8.2	8.2	21.145	0	71.908	9329000000	37	0.933864	0.00977873	2.20203	1.37421	31.6938	31.1456	28.2493	27.9655	27.8208	28.6964
Color [Red]	P06576;H0YH81;F8W079;F8W0P7;H0YI37	P06576;H0YH81;F8W079	ATP synthase subunit beta, mitochondrial;ATP synthase subunit beta	ATP5B	+	LFQ intensity BN_RSU1_LFQ intensity BN_GFP	16	16	16	43.1	43.1	43.1	56.559	0	31.592	7218500000	65	2.40394	0.0078007	0.937344	1.4269	30.1478	29.6934	29.7987	28.8477	28.8875	29.0927
Color [Red]	P06733;K7EM90;P13929;E5RI09;E5RG95;K7EPM1;K7EKN2;E5RGZ4	P06733	Alpha-enolase	ENO1	+	LFQ intensity BN_RSU1_LFQ intensity BN_GFP	31	31	28	74.4	74.4	65.9	47.168	0	323.31	211890000000	390	3.35304	0.00190947	1.5024	2.34256	35.023	34.7413	34.8952	33.4921	33.1532	33.507
Color [Red]	P07093;C9JN98	P07093;C9JN98	Glia-derived nexin	SERPINE2	+	LFQ intensity BN_RSU1_LFQ intensity BN_GFP	6	6	6	16.6	16.6	16.6	44.002	0	12.636	1896800000	25	1.98669	0.00115508	2.8068	2.5172	28.7035	29.073	28.5858	26.5201	26.6339	24.7879
Color [Red]	Q5JP53;P07437;Q5ST81;A6NNZ2	Q5JP53;P07437;Q5ST81	Tubulin beta chain	TUBB	+	LFQ intensity BN_RSU1_LFQ intensity BN_GFP	24	4	4	64.6	16.7	16.7	47.766	0	168.79	89875000000	109	1.6179	0.0175118	0.971847	1.25422	32.9913	32.9732	33.541	32.0391	31.9531	32.5977
Color [Red]	P07686;Q5URX0;H0YA83	P07686;Q5URX0;H0YA83	Beta-hexosaminidase subunit beta;Beta-hexosaminidase subunit beta chain B;Beta-hexosaminidase subunit beta chain A	HEXB	+	LFQ intensity BN_RSU1_LFQ intensity BN_GFP	4	4	4	8.6	8.6	8.6	63.111	0.00025145	3.6599	618610000	9	1.76415	0.0329769	0.781068	1.1172	27.5573	27.0098	27.2318	26.3242	26.4118	26.7196
Color [Red]	P07858;E9PKQ7;E9PNL5;E9PHZ5;E9PLY3;E9PSG5;E9PQM1;R4GMQ5;E9PR54;E9PJ67;E9PCB3;E9PS78	P07858	Cathepsin B;Cathepsin B light chain;Cathepsin B heavy chain	CTSB	+	LFQ intensity BN_RSU1_LFQ intensity BN_GFP	13	13	13	42.2	42.2	42.2	37.821	0	223.76	11828000000	69	2.43864	0.0024142	1.29179	1.81537	31.0107	31.2624	31.3376	29.6417	29.8225	30.2711
Color [Red]	P08237;F8VP00;F8W1J8;F8VSF7;F8VW30;F8VSL1;F8VUB8;F8VYK8;F8VTQ3;F8VZI0;F8VX13;F8VNX2;F8VZQ1;F8VVE3	P08237	ATP-dependent 6-phosphofructokinase, muscle type	PFKM	+	LFQ intensity BN_RSU1_LFQ intensity BN_GFP	17	14	14	27.7	24.2	24.2	85.182	0	54.859	5438100000	62	2.57989	0.00864745	0.884164	1.3976	28.8567	28.7642	28.5708	27.8676	27.6593	28.0123
Color [Red]	P08670;B0YJC4;B0YJC5;A0A1B0GUA0;Q5JVS8;A0A1B0GTT5;A0A1B0GVG8;H7C5W5;P17661;B4DIR1;K7ELP4;K7EKH6;K7EKH9;E7EMV2;E7ESP9;P07196;P07197	P08670;B0YJC4	Vimentin	VIM	+	LFQ intensity BN_RSU1_LFQ intensity BN_GFP	60	60	52	90.8	90.8	80.9	53.651	0	323.31	2225000000000	984	2.76321	0.00412174	1.01636	1.59746	38.0315	37.7223	37.6866	36.6638	36.7838	36.9436
Color [Red]	P09601;B1AHA8	P09601;B1AHA8	Heme oxygenase 1	HMOX1	+	LFQ intensity BN_RSU1_LFQ intensity BN_GFP	7	7	7	31.9	31.9	31.9	32.818	0	12.617	1996600000	12	1.33352	0.0140644	1.20742	1.30722	29.4198	28.3926	28.1138	27.1924	27.4095	27.702
Color [Red]	P0CG12	P0CG12	Chromosome transmission fidelity protein 8 homolog isoform 2	CHTF8	+	LFQ intensity BN_RSU1_LFQ intensity BN_GFP	12	12	12	32.1	32.1	32.1	51.391	0	26.163	4000600000	51	1.35579	0.0345358	0.886735	1.10062	28.6935	29.5533	29.3155	28.2294	28.0546	28.6181
Color [Red]	P10071;C9J9N4	P10071	Transcriptional activator GLI3;Transcriptional repressor GLI3R	GLI3	+	LFQ intensity BN_RSU1_LFQ intensity BN_GFP	11	8	7	8.9	6.8	6.1	169.86	0	18.927	1424100000	31	1.47848	0.00241228	2.33557	1.89537	28.2731	27.7034	26.5923	25.2324	24.2287	26.101
Color [Red]	P10620;F5H7F6;F5H6X2;F5GX73;F5H613;F5H760	P10620;F5H7F6;F5H6X2	Microsomal glutathione S-transferase 1	MGST1	+	LFQ intensity BN_RSU1_LFQ intensity BN_GFP	4	4	4	27.1	27.1	27.1	17.598	0	68.383	5028400000	40	1.63708	0.00247748	2.04843	1.91196	27.4774	27.8527	27.7512	24.6404	26.5771	25.7184
Color [Red]	P10809;E7ESH4;E7EXB4;C9JL25;C9JL19;C9JCQ4	P10809	60 kDa heat shock protein, mitochondrial	HSPD1	+	LFQ intensity BN_RSU1_LFQ intensity BN_GFP	18	18	18	34.4	34.4	34.4	61.054	0	52.671	5641600000	82	1.09796	0.0487165	0.889955	1.01002	29.3861	29.2915	29.6518	28.163	28.2128	29.2837
Color [Red]	P11166;A6NL68;A0A0D9SG74;A0A0D9SFK9	P11166	Solute carrier family 2, facilitated glucose transporter member 1	SLC2A1	+	LFQ intensity BN_RSU1_LFQ intensity BN_GFP	7	7	7	13.2	13.2	13.2	54.083	0	17.589	6510500000	59	2.26127	0.00299461	1.2916	1.75331	29.0541	29.307	29.5307	28.3308	27.6644	28.0217
Color [Red]	P11216;H0Y4Z6	P11216	Glycogen phosphorylase, brain form	PYGB	+	LFQ intensity BN_RSU1_LFQ intensity BN_GFP	46	46	35	59.8	59.8	45.8	96.695	0	280.7	71992000000	374	4.52654	0.00175258	1.41321	2.49271	32.6526	32.5364	32.4969	31.193	31.053	31.2003
Color [Red]	P11498;E9PRE7;E9PS68	P11498	Pyruvate carboxylase, mitochondrial	PC	+	LFQ intensity BN_RSU1_LFQ intensity BN_GFP	54	54	54	61.5	61.5	61.5	129.63	0	323.31	199930000000	675	3.15617	0.00201386	1.21616	1.93463	35.0509	34.9155	34.621	33.6808	33.6084	33.6497
Color [Red]	P11586;F5H2F4;V9GYY3	P11586;F5H2F4	C-1-tetrahydrofolate synthase, cytoplasmic;Methylenetetrahydrofolate dehydrogenase;Methenyltetrahydrofolate cyclohydrolase;Formyltetrahydrofolate synthetase;C-1-tetrahydrofolate synthase, cytoplasmic, N-terminally processed	MTHFD1	+	LFQ intensity BN_RSU1_LFQ intensity BN_GFP	56	56	56	70.1	70.1	70.1	101.56	0	323.31	126070000000	454	4.08598	0.00385455	0.944303	1.69297	33.9728	33.9573	33.9755	33.1387	32.9764	32.9576
Color [Red]	P11802;F8VYH9;F8VTV8;F8VWX7;F8W1L8;Q96BE9;F8VZZ0;F8VZ51;F8VYY1;F8VXD2;F8VZ13	P11802;F8VYH9;F8VTV8;F8VWX7;F8W1L8	Cyclin-dependent kinase 4	CDK4	+	LFQ intensity BN_RSU1_LFQ intensity BN_GFP	13	12	12	54.1	51.5	51.5	33.729	0	43.445	6936800000	74	2.76719	0.00813544	0.869918	1.41147	29.4518	29.1683	29.0813	28.3463	28.3195	28.4258
Color [Red]	P12004	P12004	Proliferating cell nuclear antigen	PCNA	+	LFQ intensity BN_RSU1_LFQ intensity BN_GFP	7	7	7	36.4	36.4	36.4	28.768	0	88.027	4226100000	28	2.34408	0.00444318	1.08958	1.58046	29.2497	29.2804	29.32	27.8195	28.4172	28.3447
Color [Red]	P12111;I3L392	P12111	Collagen alpha-3(VI) chain	COL6A3	+	LFQ intensity BN_RSU1_LFQ intensity BN_GFP	114	114	10	46.8	46.8	4.9	343.67	0	323.31	77502000000	393	3.84725	0	5.85836	6.42314	32.0284	32.1363	31.7456	25.399	26.7642	26.172
Color [Red]	P12236	P12236	ADP/ATP translocase 3;ADP/ATP translocase 3, N-terminally processed	SLC25A6	+	LFQ intensity BN_RSU1_LFQ intensity BN_GFP	16	16	4	56	56	14.8	32.866	0	130.17	228680000000	240	2.84642	0.00506483	0.967545	1.55232	34.5672	34.3629	34.6727	33.7325	33.4696	33.4981
Color [Red]	P14618;B4DNK4	P14618;B4DNK4	Pyruvate kinase PKM;Pyruvate kinase	PKM	+	LFQ intensity BN_RSU1_LFQ intensity BN_GFP	52	52	5	82.7	82.7	9.4	57.936	0	323.31	1243200000000	902	4.48444	0.00195781	1.33916	2.37021	37.4848	37.4007	37.4966	36.206	36.0115	36.1471
Color [Red]	P14625;Q96GW1;F8W026;Q58FF3;H0YIV0	P14625	Endoplasmin	HSP90B1	+	LFQ intensity BN_RSU1_LFQ intensity BN_GFP	18	16	16	23.4	21.7	21.7	92.468	0	17.434	3258000000	46	0.891517	0.0408196	1.17928	1.05612	29.1973	28.5648	28.5859	26.6168	27.5659	28.6273
Color [Red]	P14649;F8W1I5;F8VSA2	P14649;F8W1I5	Myosin light chain 6B	MYL6B	+	LFQ intensity BN_RSU1_LFQ intensity BN_GFP	11	11	9	54.3	54.3	42.8	22.764	0	31.619	115490000000	107	1.84522	0.00246085	1.77204	1.9112	33.7175	34.5223	33.3439	31.7173	32.5599	31.9904
Color [Red]	P14923;C9JTX4;C9J826;C9JK18;C9JKY1	P14923	Junction plakoglobin	JUP	+	LFQ intensity BN_RSU1_LFQ intensity BN_GFP	22	17	17	38.4	32.8	32.8	81.744	0	35.024	4673900000	50	1.29432	0.00237581	2.98141	1.88735	29.3207	27.9333	31.4233	26.6369	25.9102	27.1859
Color [Red]	P15153;B1AH77;B1AH80;B1AH78;J3KSC4;J3QLK0;F8WET9;B1AH79;G3V4H1;G3V476;P17081;Q9H4E5	P15153;B1AH77;B1AH80;B1AH78	Ras-related C3 botulinum toxin substrate 2	RAC2	+	LFQ intensity BN_RSU1_LFQ intensity BN_GFP	10	9	4	50	44.3	19.8	21.429	0	50.251	44491000000	117	2.1808	0.0200282	0.803485	1.22663	31.7307	31.8437	31.4928	30.9992	31.003	30.6546
Color [Red]	P15880;H0YEN5;E9PQD7;E9PMM9;I3L404;E9PPT0;E9PM36;H3BNG3;H0YE27	P15880;H0YEN5;E9PQD7;E9PMM9;I3L404;E9PPT0	40S ribosomal protein S2	RPS2	+	LFQ intensity BN_RSU1_LFQ intensity BN_GFP	15	15	15	52.2	52.2	52.2	31.324	0	77.454	169240000000	187	3.42181	0.0418054	0.581081	1.05175	33.7855	33.7372	33.737	33.2062	33.2365	33.0738
Color [Red]	P17858	P17858	ATP-dependent 6-phosphofructokinase, liver type	PFKL	+	LFQ intensity BN_RSU1_LFQ intensity BN_GFP	25	22	21	43.7	39	37.8	85.018	0	120.25	12443000000	116	3.94913	0.00458924	0.881785	1.57902	30.3594	30.2809	30.4072	29.4968	29.527	29.3783
Color [Red]	P17987;E7ERF2;E7EQR6;F5H282;F5GZ03;F5GZI8;F5H7Y1;F5GYL4	P17987;E7ERF2;E7EQR6;F5H282	T-complex protein 1 subunit alpha	TCP1	+	LFQ intensity BN_RSU1_LFQ intensity BN_GFP	32	32	22	64.4	64.4	45.5	60.343	0	323.31	198690000000	402	3.54366	0.0134073	0.740545	1.31711	34.2729	34.467	34.4083	33.6893	33.6113	33.6259
Color [Red]	P18124;A8MUD9;C9JIJ5;C9JZ88	P18124;A8MUD9	60S ribosomal protein L7	RPL7	+	LFQ intensity BN_RSU1_LFQ intensity BN_GFP	18	18	18	52.8	52.8	52.8	29.225	0	38.246	57948000000	138	2.35175	0.00821893	0.939771	1.41836	32.5993	32.1236	32.5555	31.4488	31.6007	31.4097
Color [Red]	P19021;H7BYD9;H0Y9I4	P19021	Peptidyl-glycine alpha-amidating monooxygenase;Peptidylglycine alpha-hydroxylating monooxygenase;Peptidyl-alpha-hydroxyglycine alpha-amidating lyase	PAM	+	LFQ intensity BN_RSU1_LFQ intensity BN_GFP	16	16	16	17.7	17.7	17.7	108.33	0	25.551	2653800000	26	2.24281	0.0338772	0.695378	1.10565	29.616	29.4225	29.2087	28.623	28.7338	28.8043
Color [Red]	P19367;B1AR63;B1AR62;B1AR61	P19367	Hexokinase-1	HK1	+	LFQ intensity BN_RSU1_LFQ intensity BN_GFP	28	28	22	36.6	36.6	30.8	102.48	0	142.39	15225000000	165	4.52958	0.00685928	0.788217	1.46709	30.3801	30.2955	30.3504	29.5044	29.6007	29.5562
Color [Red]	P19623;K7EL89;K7EKM4;K7EQ47;K7ESL0	P19623	Spermidine synthase	SRM	+	LFQ intensity BN_RSU1_LFQ intensity BN_GFP	7	7	7	27.2	27.2	27.2	33.824	0.00030012	6.914	1947100000	35	4.22536	0.00384818	0.935505	1.69237	27.6296	27.7163	27.6337	26.8109	26.6625	26.6998
Color [Red]	P21796;C9JI87	P21796;C9JI87	Voltage-dependent anion-selective channel protein 1	VDAC1	+	LFQ intensity BN_RSU1_LFQ intensity BN_GFP	9	9	9	40.6	40.6	40.6	30.772	0	40.277	11724000000	82	1.92491	0.00238596	1.53408	1.80405	29.5009	30.1372	30.6699	28.4955	28.458	28.7524
Color [Red]	P22532;P35325	P22532;P35325	Small proline-rich protein 2D;Small proline-rich protein 2B	SPRR2D;SPRR2B	+	LFQ intensity BN_RSU1_LFQ intensity BN_GFP	5	5	2	79.2	79.2	30.6	7.9053	0.00027382	4.9665	1677200000	10	0.97495	0.00431384	3.30704	1.58279	27.4523	26.2043	31.3885	24.4692	25.2201	25.4348
Color [Red]	P22570;A0A0C4DFN8;A0A0A0MSZ4;A0A0A0MTR6;A0A0C4DGN7;A0A0A0MT64;A0A0A0MTN9	P22570;A0A0C4DFN8;A0A0A0MSZ4;A0A0A0MTR6;A0A0C4DGN7;A0A0A0MT64;A0A0A0MTN9	NADPH:adrenodoxin oxidoreductase, mitochondrial	FDXR	+	LFQ intensity BN_RSU1_LFQ intensity BN_GFP	18	18	4	49.1	49.1	10	53.836	0	36.945	4178000000	66	2.0704	0.00176426	2.19405	2.29767	30.4876	29.4869	29.2584	27.6773	27.9125	27.061
Color [Red]	P22695;H3BRG4;H3BSJ9;H3BP04;H3BUE4;H3BUI9;A0A087WVZ4	P22695;H3BRG4;H3BSJ9;H3BP04	Cytochrome b-c1 complex subunit 2, mitochondrial	UQCRC2	+	LFQ intensity BN_RSU1_LFQ intensity BN_GFP	20	20	20	59.4	59.4	59.4	48.442	0	266.51	56505000000	186	4.1979	0.00163462	1.42838	2.45475	33.2137	33.1294	32.9513	31.7228	31.6356	31.6508
Color [Red]	P23246;H0Y9K7;H0Y9U2	P23246	Splicing factor, proline- and glutamine-rich	SFPQ	+	LFQ intensity BN_RSU1_LFQ intensity BN_GFP	33	33	32	47.2	47.2	46.1	76.149	0	323.31	146520000000	278	2.79716	0.00408682	1.05326	1.65012	34.1768	33.8896	33.7664	32.8334	33.0225	32.8171
Color [Red]	P23381;G3V3H8;G3V3Y5;G3V277;G3V423;G3V5U1;G3V456;G3V3P2;G3V227;H0YJP3;G3V2Y7;G3V3X0;G3V5W1;G3V3S7;G3V4C7;G3V4N8;G3V2F2;G3V3R3;G3V4S4;G3V313;G3V339;G3V2C0;G3V5H5;P78534;G3V4A3;G3V4Q0;G3V4N0	P23381;G3V3H8;G3V3Y5	Tryptophan--tRNA ligase, cytoplasmic;T1-TrpRS;T2-TrpRS	WARS	+	LFQ intensity BN_RSU1_LFQ intensity BN_GFP	25	25	25	74.7	74.7	74.7	53.165	0	323.31	46996000000	181	1.9844	0.0192476	0.844455	1.23219	32.6136	32.3035	32.1348	31.5913	31.2671	31.6602
Color [Red]	P23396;E9PL09;E9PPU1;H0YEU2;F2Z2S8;H0YCJ7;H0YF32;E9PQ96;E9PSF4;E9PJH4;E9PK82;E9PQX2;H0YES8;E9PJN9	P23396;E9PL09;E9PPU1;H0YEU2;F2Z2S8;H0YCJ7	40S ribosomal protein S3	RPS3	+	LFQ intensity BN_RSU1_LFQ intensity BN_GFP	21	21	21	80.7	80.7	80.7	26.688	0	258.72	288330000000	306	3.2889	0.0273806	0.659807	1.16887	34.5604	34.5742	34.692	33.9818	34.013	33.8525
Color [Red]	P25686;C9JRD2;C9JXB9;C9J1G2;E7ETU0;C9JX00	P25686;C9JRD2;C9JXB9	DnaJ homolog subfamily B member 2	DNAJB2	+	LFQ intensity BN_RSU1_LFQ intensity BN_GFP	7	6	6	29.6	26.5	26.5	35.58	0	8.8088	1344600000	22	2.03982	0.00155251	2.50557	2.43248	28.3479	27.7024	27.5318	24.8931	26.2915	24.8808
Color [Red]	P25705;K7EK77;K7ENJ4;K7ERX7;K7EJP1;K7EQH4;K7ESA0	P25705	ATP synthase subunit alpha, mitochondrial	ATP5A1	+	LFQ intensity BN_RSU1_LFQ intensity BN_GFP	34	34	34	62.9	62.9	62.9	59.75	0	323.31	224540000000	316	4.18863	0.00164539	1.28892	2.24438	35.068	35.0271	35.1722	33.9125	33.7827	33.7053
Color [Red]	P26006;D6R9X8;H0YA49;K7EMU3;H0YA32	P26006	Integrin alpha-3;Integrin alpha-3 heavy chain;Integrin alpha-3 light chain	ITGA3	+	LFQ intensity BN_RSU1_LFQ intensity BN_GFP	20	20	20	23.4	23.4	23.4	116.61	0	58.894	18719000000	114	1.72134	0.0125732	1.02683	1.33397	28.4436	28.3628	29.0786	27.7135	27.3105	27.7806
Color [Red]	P26373;J3QSB4;H3BTH3;J3KS98;H3BUK8	P26373;J3QSB4	60S ribosomal protein L13	RPL13	+	LFQ intensity BN_RSU1_LFQ intensity BN_GFP	10	10	10	43.1	43.1	43.1	24.261	0	28.921	16256000000	65	2.42125	0.0434403	0.627563	1.03916	30.7497	30.412	30.5209	29.9887	29.8861	29.9251
Color [Red]	P27824;H0Y9Q7;D6RGY2;D6RAU8;D6RB85;D6RDP7;D6RAQ8;D6RFL1;D6RHJ3;D6RD16;H0Y9H1	P27824	Calnexin	CANX	+	LFQ intensity BN_RSU1_LFQ intensity BN_GFP	13	13	13	23.8	23.8	23.8	67.567	0	16.984	5666300000	61	1.5684	0.0480937	0.721928	1.0144	28.4375	27.9268	28.3635	27.2737	27.5322	27.756
Color [Red]	P28331;B4DJ81;C9JPQ5	P28331;B4DJ81	NADH-ubiquinone oxidoreductase 75 kDa subunit, mitochondrial	NDUFS1	+	LFQ intensity BN_RSU1_LFQ intensity BN_GFP	12	12	12	22.7	22.7	22.7	79.467	0	17.551	4194100000	31	1.64702	0.0278641	0.857171	1.16243	28.5294	28.7635	28.5774	27.4983	28.2164	27.5841
Color [Red]	P30837;A0A0U1RQK9;H0YMG7;P00352;O94788	P30837	Aldehyde dehydrogenase X, mitochondrial	ALDH1B1	+	LFQ intensity BN_RSU1_LFQ intensity BN_GFP	11	11	10	30.9	30.9	29.4	57.206	0	17.124	2815300000	30	2.60409	0.00200866	1.84269	2.38592	29.364	28.6521	28.6255	27.2361	27.071	26.8065
Color [Red]	P31930	P31930	Cytochrome b-c1 complex subunit 1, mitochondrial	UQCRC1	+	LFQ intensity BN_RSU1_LFQ intensity BN_GFP	6	6	6	14.6	14.6	14.6	52.645	0.00030386	7.256	840860000	32	1.74319	0.00540369	1.23682	1.50837	26.9638	27.1885	27.4413	26.0113	25.4377	26.434
Color [Red]	P31939;F8WEF0;C9JLK0;H7C1S2	P31939	Bifunctional purine biosynthesis protein PURH;Phosphoribosylaminoimidazolecarboxamide formyltransferase;IMP cyclohydrolase	ATIC	+	LFQ intensity BN_RSU1_LFQ intensity BN_GFP	10	10	10	19.1	19.1	19.1	64.615	0.00029214	6.2541	1875400000	29	1.31844	0.033047	0.925625	1.11692	26.5866	26.6722	26.136	24.9755	25.8743	25.7681
Color [Red]	P31942	P31942	Heterogeneous nuclear ribonucleoprotein H3	HNRNPH3	+	LFQ intensity BN_RSU1_LFQ intensity BN_GFP	11	10	10	49.7	47.4	47.4	36.926	0	215.13	17993000000	79	2.17864	0.0189065	0.811356	1.23536	30.335	29.9171	29.8752	29.1895	29.1636	29.3403
Color [Red]	P32969;H0Y9V9;D6RAN4;E7ESE0;H0Y9R4	P32969;H0Y9V9;D6RAN4;E7ESE0	60S ribosomal protein L9	RPL9	+	LFQ intensity BN_RSU1_LFQ intensity BN_GFP	13	13	13	66.1	66.1	66.1	21.863	0	323.31	109680000000	150	1.75037	0.036162	0.76097	1.09354	33.2899	33.3488	33.8973	32.744	32.8082	32.7009
Color [Red]	P32970;M0QZW2	P32970	CD70 antigen	CD70	+	LFQ intensity BN_RSU1_LFQ intensity BN_GFP	8	8	8	45.1	45.1	45.1	21.118	0	49.955	3335500000	14	0.881992	0.0222886	1.65672	1.20492	26.5698	27.5342	27.1127	27.065	24.7405	24.4411
Color [Red]	P33993;C9J8M6	P33993	DNA replication licensing factor MCM7	MCM7	+	LFQ intensity BN_RSU1_LFQ intensity BN_GFP	38	38	38	61.2	61.2	61.2	81.307	0	279.79	73755000000	376	3.53445	0.0322184	0.623365	1.12788	32.9973	32.8647	32.8907	32.3172	32.3374	32.2279
Color [Red]	P35232;C9JW96;C9JZ20;E7ESE2;E9PCW0;D6RBK0	P35232;C9JW96;C9JZ20;E7ESE2;E9PCW0	Prohibitin	PHB	+	LFQ intensity BN_RSU1_LFQ intensity BN_GFP	13	13	13	60.7	60.7	60.7	29.804	0	95.16	11208000000	95	4.88415	0.0021012	1.06654	1.97118	30.5294	30.52	30.5204	29.5312	29.4491	29.39
Color [Red]	P35268;K7EP65;K7EKS7;K7ELC4;K7EMH1;K7ERI7;K7EJT5	P35268;K7EP65;K7EKS7;K7ELC4;K7EMH1;K7ERI7;K7EJT5	60S ribosomal protein L22	RPL22	+	LFQ intensity BN_RSU1_LFQ intensity BN_GFP	4	4	4	39.8	39.8	39.8	14.787	0	85.64	14294000000	43	4.50984	0.0186029	0.662966	1.24687	30.2636	30.2127	30.2182	29.5611	29.6191	29.5254
Color [Red]	P35568	P35568	Insulin receptor substrate 1	IRS1	+	LFQ intensity BN_RSU1_LFQ intensity BN_GFP	42	42	42	46.6	46.6	46.6	131.59	0	299.16	18630000000	177	2.15557	0.000905109	2.99045	2.75232	29.8135	30.0625	28.4918	26.2981	27.0954	26.0031
Color [Red]	P35579;Q5BKV1;B1AH99;A0A0C4DFM8;A1L2Z2;REV__S4R3H4;REV__E7EQT4;REV__Q9UKV3	P35579	Myosin-9	MYH9	+	LFQ intensity BN_RSU1_LFQ intensity BN_GFP	226	226	190	77	77	67.6	226.53	0	323.31	3313300000000	2957	1.61777	0.00230126	1.9576	1.85783	39.0498	39.5244	38.0183	36.5072	37.5614	36.651
Color [Red]	P35658;A0A0A0MSW3;H0Y837;B7ZAV2;H0YF36;E9PKD2;H0YDS4	P35658;A0A0A0MSW3	Nuclear pore complex protein Nup214	NUP214	+	LFQ intensity BN_RSU1_LFQ intensity BN_GFP	65	65	65	46.5	46.5	46.5	213.62	0	323.31	182860000000	662	5.82385	0.0024	0.943364	1.81029	34.5616	34.5428	34.5188	33.5805	33.5807	33.6319
Color [Red]	P36507;G5E9C7;A0A1B0GUL7;M0R1B6	P36507;G5E9C7;A0A1B0GUL7	Dual specificity mitogen-activated protein kinase kinase 2	MAP2K2	+	LFQ intensity BN_RSU1_LFQ intensity BN_GFP	17	17	9	44.8	44.8	28.8	44.424	0	127.82	7366800000	89	2.43228	0.038517	0.654689	1.07739	29.4966	29.6844	29.4119	28.745	28.8929	28.9909
Color [Red]	P36542	P36542	ATP synthase subunit gamma, mitochondrial	ATP5C1	+	LFQ intensity BN_RSU1_LFQ intensity BN_GFP	8	8	8	28.9	28.9	28.9	32.996	0	17.246	12061000000	50	2.55977	0.00340381	1.17337	1.73007	30.4225	30.5762	30.9764	29.4175	29.4181	29.6194
Color [Red]	P36578;H3BM89;H3BTP7;H3BU31	P36578;H3BM89	60S ribosomal protein L4	RPL4	+	LFQ intensity BN_RSU1_LFQ intensity BN_GFP	21	21	21	48	48	48	47.697	0	323.31	167770000000	284	2.995	0.00695309	0.881847	1.4631	34.0956	34.0353	33.7718	33.06	33.1373	33.0597
Color [Red]	P36952;C9JLM5	P36952	Serpin B5	SERPINB5	+	LFQ intensity BN_RSU1_LFQ intensity BN_GFP	13	13	13	48	48	48	42.1	0	18.222	2246400000	47	3.22177	0	2.48265	3.29916	28.5177	28.5513	29.208	26.0797	26.2707	26.4786
Color [Red]	P37198;M0QXN5	P37198;M0QXN5	Nuclear pore glycoprotein p62	NUP62	+	LFQ intensity BN_RSU1_LFQ intensity BN_GFP	12	12	12	25.5	25.5	25.5	53.254	0	322.35	35017000000	138	1.51868	0.0445658	0.751722	1.03163	31.4436	32.1101	32.1219	31.0684	31.2236	31.1285
Color [Red]	P40121;E7ENU9;B8ZZL6;H7C0X8	P40121;E7ENU9	Macrophage-capping protein	CAPG	+	LFQ intensity BN_RSU1_LFQ intensity BN_GFP	7	7	7	27.3	27.3	27.3	38.498	0	19.022	5509600000	24	1.53705	0.00229474	2.5871	2.02701	27.5098	27.7333	27.6885	24.1735	24.3989	26.5979
Color [Red]	P40227;Q92526;J3KRI6	P40227	T-complex protein 1 subunit zeta	CCT6A	+	LFQ intensity BN_RSU1_LFQ intensity BN_GFP	29	29	29	60.1	60.1	60.1	58.024	0	274.24	105480000000	230	3.97347	0.00465363	0.87348	1.56799	33.7555	33.6412	33.707	32.9193	32.7679	32.7961
Color [Red]	P42224;J3KPM9;E7EPD2;D2KFR9;E7ENM1;E9PH66;H7BZ88;H7BZB5	P42224;J3KPM9	Signal transducer and activator of transcription 1-alpha/beta;Signal transducer and activator of transcription	STAT1	+	LFQ intensity BN_RSU1_LFQ intensity BN_GFP	30	30	30	46	46	46	87.334	0	323.31	40555000000	273	3.13397	0.00416398	0.968814	1.60443	31.6948	31.4078	31.4051	30.5444	30.461	30.5959
Color [Red]	P43355;P43361;P43358;A0A075B7A9;A0A0A0MSA3;P43362;A2A368;A8MXT2;Q96M61;O15480;P43363;O60732	P43355	Melanoma-associated antigen 1	MAGEA1	+	LFQ intensity BN_RSU1_LFQ intensity BN_GFP	11	11	10	31.7	31.7	29.1	34.342	0	14.831	8695100000	99	2.99726	0.0243916	0.692109	1.19224	28.4893	28.5536	28.5956	27.8367	27.9906	27.7349
Color [Red]	P43490;A0A0C4DFS8;C9JG65;C9JF35	P43490;A0A0C4DFS8	Nicotinamide phosphoribosyltransferase	NAMPT	+	LFQ intensity BN_RSU1_LFQ intensity BN_GFP	27	27	27	67.4	67.4	67.4	55.52	0	248.34	58632000000	237	3.79	0.00214251	1.15561	1.9786	32.6948	32.6143	32.885	31.6194	31.5751	31.5328
Color [Red]	P47755;F8W9N7;A0A0D9SET8;C9JUG7	P47755;F8W9N7;A0A0D9SET8;C9JUG7	F-actin-capping protein subunit alpha-2	CAPZA2	+	LFQ intensity BN_RSU1_LFQ intensity BN_GFP	13	11	11	60.8	51.4	51.4	32.949	0	121.08	18489000000	102	1.91702	0.00495547	1.18548	1.53523	30.4591	31.3017	31.053	29.7334	29.948	29.576
Color [Red]	P48059;A0A0J9YXC7;A0A0M3HER1;C9JF46;Q7Z4I7;H0Y592;F8WB59;F8WC86	P48059;A0A0J9YXC7;A0A0M3HER1	LIM and senescent cell antigen-like-containing domain protein 1	LIMS1	+	LFQ intensity BN_RSU1_LFQ intensity BN_GFP	18	18	17	61.8	61.8	59.4	37.251	0	195.66	55907000000	155	4.40448	0	5.79353	7.29166	34.431	34.8347	34.6358	28.4551	28.7039	29.3619
Color [Red]	P48507	P48507	Glutamate--cysteine ligase regulatory subunit	GCLM	+	LFQ intensity BN_RSU1_LFQ intensity BN_GFP	9	9	9	41.6	41.6	41.6	30.727	0	119.27	14736000000	87	3.6568	0.00418235	0.920021	1.60742	29.7194	29.7711	29.6258	28.8005	28.8784	28.6773
Color [Red]	P48643;B7ZAR1;E9PCA1;E7ENZ3;H0Y914;D6RIZ7	P48643;B7ZAR1;E9PCA1;E7ENZ3	T-complex protein 1 subunit epsilon	CCT5	+	LFQ intensity BN_RSU1_LFQ intensity BN_GFP	40	40	40	70.8	70.8	70.8	59.67	0	314.16	92822000000	296	2.48921	0.0320187	0.687377	1.12854	33.5073	33.1589	33.2899	32.6652	32.5523	32.6766
Color [Red]	P49368;B4DUR8;E9PRC8;Q5SZX6;Q5SZW8;E9PQ35;E9PM09;Q5SZX9	P49368;B4DUR8	T-complex protein 1 subunit gamma	CCT3	+	LFQ intensity BN_RSU1_LFQ intensity BN_GFP	38	38	38	68.1	68.1	68.1	60.533	0	244.07	86873000000	322	2.48753	0.0091416	0.889482	1.38699	33.5561	33.2326	33.1317	32.3955	32.3264	32.5301
Color [Red]	P49411;H3BNU3	P49411	Elongation factor Tu, mitochondrial	TUFM	+	LFQ intensity BN_RSU1_LFQ intensity BN_GFP	32	32	32	73	73	73	49.541	0	323.31	94722000000	288	2.64127	0.0174766	0.771528	1.26183	33.6425	33.3733	33.2917	32.6966	32.701	32.5954
Color [Red]	P49755;G3V2K7	P49755;G3V2K7	Transmembrane emp24 domain-containing protein 10	TMED10	+	LFQ intensity BN_RSU1_LFQ intensity BN_GFP	4	4	4	17.8	17.8	17.8	24.976	0	7.934	1519900000	15	1.24413	0.00581534	1.72158	1.49738	28.358	27.6877	28.206	26.7042	25.1641	27.2186
Color [Red]	P50281;F8W1B7	P50281	Matrix metalloproteinase-14	MMP14	+	LFQ intensity BN_RSU1_LFQ intensity BN_GFP	8	8	8	13.1	13.1	13.1	65.893	0	15.558	2950400000	49	2.87497	0.0023675	1.16103	1.79891	27.8833	28.0671	27.7598	26.9716	26.6389	26.6167
Color [Red]	P50454;E9PPV6;E9PR70;E9PKH2;E9PK86;E9PMI5;E9PNX1;E9PQ34;E9PJH8;E9PIG2;E9PRS3;H0YEP8;E9PLA6	P50454;E9PPV6;E9PR70;E9PKH2;E9PK86;E9PMI5	Serpin H1	SERPINH1	+	LFQ intensity BN_RSU1_LFQ intensity BN_GFP	18	18	18	49.3	49.3	49.3	46.44	0	114.58	19969000000	147	2.27736	0.0486831	0.617957	1.00961	30.9777	30.8893	30.7404	30.2276	30.1117	30.4143
Color [Red]	P50570;A0A1B0GUX5;H7C5U0	P50570	Dynamin-2	DNM2	+	LFQ intensity BN_RSU1_LFQ intensity BN_GFP	26	26	10	32.4	32.4	14.4	98.063	0	129.82	13508000000	172	3.34453	0.0335439	0.61997	1.10982	29.9035	29.8976	29.7945	29.1547	29.3105	29.2706
Color [Red]	P50991	P50991	T-complex protein 1 subunit delta	CCT4	+	LFQ intensity BN_RSU1_LFQ intensity BN_GFP	33	33	33	68.1	68.1	68.1	57.924	0	193.78	59443000000	265	2.54483	0.0263599	0.720177	1.17984	32.6825	32.7424	32.4893	31.9334	31.7727	32.0476
Color [Red]	P51570;K7ERJ9;K7EII7	P51570	Galactokinase	GALK1	+	LFQ intensity BN_RSU1_LFQ intensity BN_GFP	5	5	5	16.1	16.1	16.1	42.272	0.00026702	4.5486	1140400000	18	0.933853	0.0473946	1.03516	1.01662	27.1244	26.4948	27.3413	26.4762	25.0522	26.3266
Color [Red]	P52209;K7EM49;K7EPF6;K7EMN2;K7ELN9	P52209;K7EM49	6-phosphogluconate dehydrogenase, decarboxylating	PGD	+	LFQ intensity BN_RSU1_LFQ intensity BN_GFP	15	15	15	42.4	42.4	42.4	53.139	0	99.296	15531000000	85	1.95182	0.0327556	0.746202	1.11813	29.0705	29.1928	29.5855	28.5552	28.4208	28.6342
Color [Red]	P52594;B8ZZY2;C9J2I0	P52594;B8ZZY2;C9J2I0	Arf-GAP domain and FG repeat-containing protein 1	AGFG1	+	LFQ intensity BN_RSU1_LFQ intensity BN_GFP	9	9	9	23.8	23.8	23.8	58.259	0	41.122	4654900000	48	2.38578	0.00234542	1.37488	1.87622	29.0246	28.3502	28.7014	27.5514	27.2876	27.1126
Color [Red]	P52907	P52907	F-actin-capping protein subunit alpha-1	CAPZA1	+	LFQ intensity BN_RSU1_LFQ intensity BN_GFP	13	13	11	69.2	69.2	59.8	32.922	0	323.31	56435000000	190	1.52561	0.00769767	1.26013	1.42977	31.879	32.9151	31.7921	30.7942	31.1819	30.8297
Color [Red]	P53004;C9J1E1	P53004	Biliverdin reductase A	BLVRA	+	LFQ intensity BN_RSU1_LFQ intensity BN_GFP	10	10	10	37.5	37.5	37.5	33.428	0	48.398	6733400000	61	2.38899	0.00706424	0.962442	1.45246	29.3597	29.5321	29.6337	28.5942	28.2803	28.7637
Color [Red]	P53350;I3L387;I3L2H5;I3L309	P53350	Serine/threonine-protein kinase PLK1	PLK1	+	LFQ intensity BN_RSU1_LFQ intensity BN_GFP	16	16	16	35.2	35.2	35.2	68.254	0	31.307	9658600000	111	2.10248	0.0175438	0.843948	1.25711	28.7857	28.6361	28.5464	27.8777	28.0443	27.5143
Color [Red]	P53597;H7C233	P53597	Succinyl-CoA ligase [ADP/GDP-forming] subunit alpha, mitochondrial	SUCLG1	+	LFQ intensity BN_RSU1_LFQ intensity BN_GFP	8	8	8	29.8	29.8	29.8	36.249	0	11.835	3054900000	36	1.77372	0.00234483	1.64719	1.79598	29.1614	28.7755	28.6226	26.9306	26.7208	27.9666
Color [Red]	P55084;F5GZQ3;B5MD38;C9JEY0;C9JE81;C9K0M0	P55084;F5GZQ3;B5MD38	Trifunctional enzyme subunit beta, mitochondrial;3-ketoacyl-CoA thiolase	HADHB	+	LFQ intensity BN_RSU1_LFQ intensity BN_GFP	18	18	18	50.4	50.4	50.4	51.294	0	45.969	6637300000	76	3.36569	0.00168116	1.43015	2.25737	30.3161	30.2766	30.5129	28.9774	28.7282	29.1095
Color [Red]	P56559;P49703	P56559	ADP-ribosylation factor-like protein 4C	ARL4C	+	LFQ intensity BN_RSU1_LFQ intensity BN_GFP	4	4	4	29.7	29.7	29.7	21.487	0.00027663	5.181	530730000	7	4.04577	0.000849315	1.63991	2.72084	25.9557	26.08	26.1632	24.2657	24.5438	24.4697
Color [Red]	P57088;D6RAA6;H0Y8N0;J3KN43;D6RBY2	P57088;D6RAA6	Transmembrane protein 33	TMEM33	+	LFQ intensity BN_RSU1_LFQ intensity BN_GFP	12	12	12	36	36	36	27.978	0	96.995	93712000000	143	3.44771	0.00235385	1.0705	1.79847	33.3254	33.5461	33.6099	32.4187	32.3556	32.4955
Color [Red]	P60174;U3KPZ0;U3KQF3;U3KPS5	P60174;U3KPZ0;U3KQF3	Triosephosphate isomerase	TPI1	+	LFQ intensity BN_RSU1_LFQ intensity BN_GFP	8	8	8	38.8	38.8	38.8	30.791	0	13.119	1616700000	22	0.880856	0.0188068	1.8122	1.24275	26.9897	27.0428	29.3438	25.239	25.6181	27.0826
Color [Red]	P63261;P60709;I3L3I0;I3L1U9;I3L4N8;G5E9R0;K7EM38;E7EVS6;I3L3R2;J3KT65;C9JUM1;C9JZR7;C9JTX5;Q9BYX7;F8WCH0	P63261;P60709;I3L3I0;I3L1U9	Actin, cytoplasmic 2;Actin, cytoplasmic 2, N-terminally processed;Actin, cytoplasmic 1;Actin, cytoplasmic 1, N-terminally processed	ACTG1;ACTB	+	LFQ intensity BN_RSU1_LFQ intensity BN_GFP	30	30	8	73.1	73.1	33.6	41.792	0	323.31	2385700000000	932	2.4266	0.0016338	1.78078	2.24313	38.3023	38.5633	37.6784	36.1662	36.6234	36.4121
Color [Red]	P60842;J3KT12;J3QS69;J3KTB5;J3QL43;J3KSZ0;J3QR64;J3QLN6;J3QKZ9;J3KS25;J3QL52;J3KT04;J3KS93;J3QQP0;E7EMV8	P60842;J3KT12;J3QS69;J3KTB5;J3QL43;J3KSZ0;J3QR64	Eukaryotic initiation factor 4A-I	EIF4A1	+	LFQ intensity BN_RSU1_LFQ intensity BN_GFP	28	28	8	59.4	59.4	21.2	46.153	0	323.31	185540000000	373	1.66076	0.0431331	0.728559	1.0411	34.1129	33.8221	33.6576	33.1567	32.8677	33.3825
Color [Red]	P60891;B1ALA9;B7ZB02;B1ALA7	P60891;B1ALA9	Ribose-phosphate pyrophosphokinase 1	PRPS1	+	LFQ intensity BN_RSU1_LFQ intensity BN_GFP	11	11	3	44	44	11.9	34.834	0	56.51	6689900000	62	2.39464	0.00406499	1.10997	1.61593	29.7624	29.7391	29.5924	28.9084	28.2889	28.5666
Color [Red]	P61006;H0YMN7;H0YNE9;Q92930;M0R257;Q96E17	P61006	Ras-related protein Rab-8A	RAB8A	+	LFQ intensity BN_RSU1_LFQ intensity BN_GFP	7	5	5	32.9	23.7	23.7	23.668	0	14.28	3149700000	33	1.13421	0.0406696	0.949931	1.06271	28.8095	28.2176	27.4692	27.0775	27.2767	27.2923
Color [Red]	P61019;E9PKL7;E9PE37;H7C125;H0YD31;H0YDL5;Q6PIK3	P61019;E9PKL7	Ras-related protein Rab-2A	RAB2A	+	LFQ intensity BN_RSU1_LFQ intensity BN_GFP	12	12	5	62.7	62.7	26.9	23.545	0	50.464	8166500000	86	2.11056	0.0150265	0.868279	1.28567	29.3383	29.6695	29.913	28.8299	28.8238	28.6623
Color [Red]	P61026	P61026	Ras-related protein Rab-10	RAB10	+	LFQ intensity BN_RSU1_LFQ intensity BN_GFP	6	4	4	33	24	24	22.541	0.00027894	5.2999	5518200000	30	2.6169	0.00503014	0.998286	1.54445	29.5389	29.0853	29.1814	28.3472	28.1797	28.2839
Color [Red]	P61158;B4DXW1;F8WDR7;Q9P1U1;F8WEW2;F8WE84;A0A0A0MTI9;H7C4J1;C9IZN3;Q9C0K3	P61158;B4DXW1	Actin-related protein 3	ACTR3	+	LFQ intensity BN_RSU1_LFQ intensity BN_GFP	20	20	20	61.2	61.2	61.2	47.371	0	98.294	30976000000	169	1.88441	0.00235043	1.67764	1.87702	31.4881	32.2106	30.9777	29.5924	30.1629	29.8881
Color [Red]	P61160;F5H6T1;A0A1B0GWD0;A0A1B0GWH0	P61160;F5H6T1	Actin-related protein 2	ACTR2	+	LFQ intensity BN_RSU1_LFQ intensity BN_GFP	15	15	15	45.4	45.4	45.4	44.76	0	114.22	16107000000	90	1.17415	0.0165575	1.301	1.27426	30.6675	31.1726	29.5059	28.8577	29.1485	29.4369
Color [Red]	P62241;Q5JR95	P62241;Q5JR95	40S ribosomal protein S8	RPS8	+	LFQ intensity BN_RSU1_LFQ intensity BN_GFP	13	13	13	58.7	58.7	58.7	24.205	0	253.86	224340000000	243	2.67025	0.0243712	0.717237	1.19189	34.0323	34.1772	34.2719	33.5117	33.523	33.295
Color [Red]	P62701	P62701	40S ribosomal protein S4, X isoform	RPS4X	+	LFQ intensity BN_RSU1_LFQ intensity BN_GFP	21	21	11	66.9	66.9	38	29.597	0	131.35	94750000000	196	3.64893	0.00854709	0.791154	1.40647	33.0517	33.1126	33.2621	32.3479	32.3519	32.3531
Color [Red]	P62913;Q5VVC8;Q5VVC9	P62913;Q5VVC8;Q5VVC9	60S ribosomal protein L11	RPL11	+	LFQ intensity BN_RSU1_LFQ intensity BN_GFP	11	11	11	51.1	51.1	51.1	20.252	0	61.705	74806000000	100	2.24299	0.020369	0.790398	1.22252	32.576	32.6338	33.0373	31.9851	31.9727	31.9181
Color [Red]	P63244;J3KPE3;D6RAC2;H0YAF8;H0Y8W2;D6REE5;D6RHH4;H0YAM7;D6R9Z1;D6R9L0;D6RFX4;D6RF23;D6RAU2;E9PD14;D6RBD0;D6RFZ9;H0Y8R5;H0Y9P0;D6RGK8;D6RHJ5;D6R909;D6RDI0	P63244;J3KPE3;D6RAC2;H0YAF8;H0Y8W2;D6REE5;D6RHH4;H0YAM7;D6R9Z1;D6R9L0;D6RFX4	Guanine nucleotide-binding protein subunit beta-2-like 1;Guanine nucleotide-binding protein subunit beta-2-like 1, N-terminally processed	GNB2L1	+	LFQ intensity BN_RSU1_LFQ intensity BN_GFP	21	21	21	77.6	77.6	77.6	35.076	0	323.31	217040000000	253	1.89814	0.0272463	0.803107	1.16942	34.0937	34.5148	34.695	33.7267	33.6348	33.5326
Color [Red]	P68366;C9JEV8;C9JQ00;C9JJQ8;C9JDL2	P68366	Tubulin alpha-4A chain	TUBA4A	+	LFQ intensity BN_RSU1_LFQ intensity BN_GFP	27	4	4	61.8	12.1	12.1	49.924	0	36.59	37947000000	39	2.82221	0.00167509	1.59381	2.2572	32.5503	32.0286	32.6731	30.8299	30.9218	30.7188
Color [Red]	P78406;E9PQ57;E9PPG9;B0QZ36;B0QZ37	P78406;E9PQ57;E9PPG9	mRNA export factor	RAE1	+	LFQ intensity BN_RSU1_LFQ intensity BN_GFP	18	18	18	58.4	58.4	58.4	40.968	0	267.57	45019000000	178	1.9565	0.0316204	0.757474	1.13163	32.7009	32.4047	32.1303	31.5873	31.653	31.7233
Color [Red]	P84077;P61204;F5H423;F5H0C7;H0YGG7;F5H1V1;F5H6T5;F8WDB3	P84077;P61204;F5H423	ADP-ribosylation factor 1;ADP-ribosylation factor 3	ARF1;ARF3	+	LFQ intensity BN_RSU1_LFQ intensity BN_GFP	13	13	7	65.2	65.2	35.4	20.697	0	127.82	43613000000	115	1.73976	0.0264774	0.848309	1.17822	31.6816	31.8102	32.2994	30.957	30.9797	31.3095
Color [Red]	P98170;B1AKU2	P98170	E3 ubiquitin-protein ligase XIAP	XIAP	+	LFQ intensity BN_RSU1_LFQ intensity BN_GFP	25	25	25	63	63	63	56.684	0	96.142	33764000000	211	3.8517	0.00874336	0.773134	1.39494	31.9196	32.0104	31.8752	31.2272	31.0996	31.159
Color [Red]	Q01196;A8MZI9;H9KVB1;C9JWM1	Q01196;A8MZI9;H9KVB1	Runt-related transcription factor 1	RUNX1	+	LFQ intensity BN_RSU1_LFQ intensity BN_GFP	13	13	13	31.6	31.6	31.6	48.736	0	25.143	7509600000	55	1.63012	0.00689362	1.24731	1.468	30.5668	29.7884	29.7124	28.3837	28.8031	29.1389
Color [Red]	Q01813;B1APP6;B1APP8;Q5VSR5;H0Y757;V9GYV7;V9GY25;H0Y3Y3	Q01813	ATP-dependent 6-phosphofructokinase, platelet type	PFKP	+	LFQ intensity BN_RSU1_LFQ intensity BN_GFP	31	31	28	48.5	48.5	43.8	85.595	0	323.31	40217000000	224	2.07577	0.029141	0.755159	1.15112	31.3388	31.0293	31.1694	30.3718	30.2334	30.6668
Color [Red]	Q02809;Q5JXB7;Q5JXB8	Q02809	Procollagen-lysine,2-oxoglutarate 5-dioxygenase 1	PLOD1	+	LFQ intensity BN_RSU1_LFQ intensity BN_GFP	11	11	11	20.6	20.6	20.6	83.549	0	20.763	1549400000	23	1.47238	0.0260829	0.94418	1.18409	27.3819	27.0264	26.884	25.6378	26.4281	26.3939
Color [Red]	Q04837;A0A0G2JLD8;E7EUY5;C9K0U8	Q04837;A0A0G2JLD8;E7EUY5;C9K0U8	Single-stranded DNA-binding protein, mitochondrial	SSBP1	+	LFQ intensity BN_RSU1_LFQ intensity BN_GFP	7	7	7	52	52	52	17.259	0	71.543	7467200000	49	2.50406	0.0140971	0.819845	1.3036	29.937	29.5867	29.9097	28.8693	29.0255	29.079
Color [Red]	Q05639	Q05639	Elongation factor 1-alpha 2	EEF1A2	+	LFQ intensity BN_RSU1_LFQ intensity BN_GFP	16	3	3	46.2	13.8	13.8	50.47	0	19.252	6868600000	49	3.434	0.0203853	0.687574	1.22418	29.1204	28.9569	29.1495	28.3949	28.3602	28.409
Color [Red]	Q08380;K7EP36;K7ES75;K7EN99;K7ERZ6;K7EJD3;K7ESM3;K7EKQ5;K7EQT9	Q08380	Galectin-3-binding protein	LGALS3BP	+	LFQ intensity BN_RSU1_LFQ intensity BN_GFP	10	10	10	21.5	21.5	21.5	65.33	0	46.184	3011200000	38	1.47066	0.0169005	1.06205	1.27199	28.2584	28.4566	27.7103	27.1829	26.6048	27.4514
Color [Red]	Q12834	Q12834	Cell division cycle protein 20 homolog	CDC20	+	LFQ intensity BN_RSU1_LFQ intensity BN_GFP	10	10	10	26.1	26.1	26.1	54.722	0	30.084	2938700000	30	0.996022	0.0223076	1.39353	1.20529	27.8603	27.8315	26.8388	25.0389	26.9424	26.3687
Color [Red]	Q12931;I3L0K7;I3L239;I3L253	Q12931;I3L0K7	Heat shock protein 75 kDa, mitochondrial	TRAP1	+	LFQ intensity BN_RSU1_LFQ intensity BN_GFP	18	18	18	31.7	31.7	31.7	80.109	0	130.52	7442800000	90	2.54457	0.00709002	0.935834	1.45432	30.2363	29.8448	29.8432	29.0334	28.9395	29.1438
Color [Red]	Q13085;Q59FY4;A0A0C4DGT1;A0A087WWN5;A0A087X0W4;A0A087WYK6;S4R3S7;A0A087X2F8;A0A087X126;A0A087WVR6;A0A087WYS8	Q13085	Acetyl-CoA carboxylase 1;Biotin carboxylase	ACACA	+	LFQ intensity BN_RSU1_LFQ intensity BN_GFP	129	129	115	66	66	59.9	265.55	0	323.31	378560000000	1293	4.72232	0.00246494	0.96096	1.77747	35.5642	35.496	35.4906	34.6133	34.4989	34.5557
Color [Red]	Q13151	Q13151	Heterogeneous nuclear ribonucleoprotein A0	HNRNPA0	+	LFQ intensity BN_RSU1_LFQ intensity BN_GFP	13	13	13	56.1	56.1	56.1	30.84	0	323.31	62469000000	129	3.61349	0.0204045	0.678381	1.22291	32.4002	32.4346	32.571	31.8232	31.7703	31.7771
Color [Red]	Q13268;C9JZP6;H0YJG9;H0YJP4	Q13268;C9JZP6;H0YJG9;H0YJP4	Dehydrogenase/reductase SDR family member 2, mitochondrial	DHRS2	+	LFQ intensity BN_RSU1_LFQ intensity BN_GFP	16	16	16	65.7	65.7	65.7	29.926	0	202.41	100020000000	198	2.57111	0.0126901	0.829661	1.32718	33.304	33.4841	33.5161	32.7334	32.6877	32.3941
Color [Red]	Q13490;E9PMH5;A0A087X2B2;H0YDY3;E9PIW1;E9PNM6;E9PI77;E9PQZ9	Q13490;E9PMH5;A0A087X2B2	Baculoviral IAP repeat-containing protein 2	BIRC2	+	LFQ intensity BN_RSU1_LFQ intensity BN_GFP	34	34	27	60.7	60.7	48.5	69.899	0	153.47	48480000000	225	3.50022	0.00165125	1.39177	2.24468	32.6416	33.0474	32.8434	31.4361	31.4175	31.5035
Color [Red]	Q13492;H0YCY1;E9PKP6;E9PLJ8;E9PI56;E9PK13;E9PJT1;E5RFU0;E5RHK9;E5RFC6;E5RK51;E5RIJ5;E5RGY9;E9PDG8;O60641	Q13492	Phosphatidylinositol-binding clathrin assembly protein	PICALM	+	LFQ intensity BN_RSU1_LFQ intensity BN_GFP	27	27	18	52.8	52.8	35.4	70.754	0	323.31	108220000000	199	1.98369	0.0103087	0.97526	1.36565	34.1279	33.623	33.5279	32.5771	32.8508	32.925
Color [Red]	Q13501;E7EMC7;E9PFW8;E3W990;C9JRJ8;C9J6J8	Q13501;E7EMC7	Sequestosome-1	SQSTM1	+	LFQ intensity BN_RSU1_LFQ intensity BN_GFP	24	24	20	84.5	84.5	74.8	47.687	0	323.31	279200000000	403	4.33938	0.00122034	1.46394	2.53586	34.1613	34.1797	34.1359	32.5885	32.6538	32.8428
Color [Red]	Q13509;A0A0B4J269;G3V2A3;G3V5W4;G3V2R8;G3V3R4;G3V2N6;G3V542;G3V3J6;G3V3W7	Q13509;A0A0B4J269	Tubulin beta-3 chain	TUBB3	+	LFQ intensity BN_RSU1_LFQ intensity BN_GFP	24	8	8	64.4	32.2	32.2	50.432	0	172.39	24106000000	82	1.8624	0.00420057	1.27378	1.58531	31.7532	31.3379	31.8715	30.1069	30.1408	30.8936
Color [Red]	Q13637;P57729;H0YEA4	Q13637	Ras-related protein Rab-32	RAB32	+	LFQ intensity BN_RSU1_LFQ intensity BN_GFP	6	6	5	31.1	31.1	26.2	24.997	0	12.66	1647600000	22	1.46596	0.0445021	0.767721	1.03328	27.2194	27.5113	26.9498	26.3076	26.2501	26.8196
Color [Red]	Q13751;X1WI29;Q5THA1	Q13751	Laminin subunit beta-3	LAMB3	+	LFQ intensity BN_RSU1_LFQ intensity BN_GFP	22	22	22	23.8	23.8	23.8	129.57	0	63.06	4776000000	46	3.08474	0.0127156	0.777817	1.32766	28.4347	28.6361	28.6308	27.8588	27.8276	27.6817
Color [Red]	Q13761	Q13761	Runt-related transcription factor 3	RUNX3	+	LFQ intensity BN_RSU1_LFQ intensity BN_GFP	4	4	3	16.9	16.9	13	44.355	0	15.322	1233600000	22	2.30383	0.00168727	1.89033	2.25818	28.3056	28.0526	27.3092	26.3038	25.9005	25.7922
Color [Red]	Q13885;Q9BVA1	Q13885;Q9BVA1	Tubulin beta-2A chain;Tubulin beta-2B chain	TUBB2A;TUBB2B	+	LFQ intensity BN_RSU1_LFQ intensity BN_GFP	26	7	5	69	27.6	21.6	49.906	0	28.257	48077000000	67	1.22101	0.0274509	1.05847	1.16665	32.7261	32.3673	31.8679	31.0965	30.8049	31.8844
Color [Red]	Q13951;J3KS23;H3BSC0;J3KRT0	Q13951;J3KS23;H3BSC0	Core-binding factor subunit beta	CBFB	+	LFQ intensity BN_RSU1_LFQ intensity BN_GFP	6	6	6	35.7	35.7	35.7	21.508	0	65.023	2450000000	23	3.58391	0.0024879	1.0426	1.78042	27.9561	27.914	28.1513	26.9058	26.936	27.0519
Color [Red]	Q14671;Q5T1Z4;Q5T1Z8;H0YEH2;E9PR38;H0YDK8;H0YC97;H0YDC5;E9PMX1;E9PM68;E9PL65;H0YDQ6	Q14671;Q5T1Z4;Q5T1Z8;H0YEH2;E9PR38;H0YDK8	Pumilio homolog 1	PUM1	+	LFQ intensity BN_RSU1_LFQ intensity BN_GFP	36	36	31	37.2	37.2	32.5	126.47	0	323.31	52647000000	331	2.83003	0.0129672	0.795202	1.32018	32.1797	32.1129	32.0125	31.16	31.2889	31.4705
Color [Red]	Q14678;Q5W0W3;Q5W0W2	Q14678	KN motif and ankyrin repeat domain-containing protein 1	KANK1	+	LFQ intensity BN_RSU1_LFQ intensity BN_GFP	25	24	24	26.6	25.3	25.3	147.29	0	59.859	10233000000	100	1.61705	0.00970011	1.12674	1.37598	28.9246	28.3938	28.6187	27.949	26.9952	27.6127
Color [Red]	Q14697;F5H6X6;E9PKU7;E9PNH1	Q14697;F5H6X6;E9PKU7	Neutral alpha-glucosidase AB	GANAB	+	LFQ intensity BN_RSU1_LFQ intensity BN_GFP	23	23	23	27.9	27.9	27.9	106.87	0	30.479	5178800000	72	2.31283	0.0398541	0.657811	1.06677	29.5815	29.3118	29.3079	28.782	28.6002	28.8455
Color [Red]	Q15118;F8WEJ6;C9IYB4;C9JKT3;F8WC75	Q15118;F8WEJ6	[Pyruvate dehydrogenase (acetyl-transferring)] kinase isozyme 1, mitochondrial	PDK1	+	LFQ intensity BN_RSU1_LFQ intensity BN_GFP	8	8	7	21.8	21.8	19.3	49.244	0.00029762	6.7221	657920000	16	2.52524	0.000832215	2.32367	2.70012	26.9867	27.3019	27.1382	25.4841	24.3041	24.6676
Color [Red]	Q15233;H7C367;C9JYS8;C9IZL7;C9J4X2	Q15233;H7C367;C9JYS8	Non-POU domain-containing octamer-binding protein	NONO	+	LFQ intensity BN_RSU1_LFQ intensity BN_GFP	29	28	28	48.8	47.1	47.1	54.231	0	323.31	202530000000	320	1.46454	0.0261602	0.944425	1.18165	35.0342	34.6273	34.4787	33.6044	33.4443	34.2582
Color [Red]	Q15293;E9PP27	Q15293	Reticulocalbin-1	RCN1	+	LFQ intensity BN_RSU1_LFQ intensity BN_GFP	8	8	8	29.3	29.3	29.3	38.89	0.00030377	7.2525	2177700000	26	1.67653	0.026706	0.863396	1.17609	28.7502	28.1579	28.0089	27.3541	27.5559	27.4168
Color [Red]	Q3LIE7;Q15392;H7C4B7	Q3LIE7;Q15392	Delta(24)-sterol reductase	Nbla03646;DHCR24	+	LFQ intensity BN_RSU1_LFQ intensity BN_GFP	6	6	6	15.9	15.9	15.9	49.436	0.00030921	7.6211	970140000	11	1.24498	0.0452089	0.83815	1.02702	26.3988	26.4711	26.7246	26.0471	25.0962	25.9366
Color [Red]	Q15404	Q15404	Ras suppressor protein 1	RSU1	+	LFQ intensity BN_RSU1_LFQ intensity BN_GFP	16	16	16	69	69	69	31.54	0	323.31	642410000000	200	4.12515	0	10.6425	9.36438	38.4372	38.4026	38.4427	26.6553	28.8575	27.8422
Color [Red]	Q15434;F8W1T6;F8VV01;F5H5C8;F8VQS9;F8VZR4	Q15434;F8W1T6;F8VV01	RNA-binding motif, single-stranded-interacting protein 2	RBMS2	+	LFQ intensity BN_RSU1_LFQ intensity BN_GFP	8	8	7	32.2	32.2	29.7	43.958	0	84.342	14480000000	68	2.19768	0.0385889	0.677869	1.07704	30.262	30.6826	30.5614	29.8819	29.8244	29.7661
Color [Red]	Q15773;F5H0Y3;F5H7L5;F5H800	Q15773	Myeloid leukemia factor 2	MLF2	+	LFQ intensity BN_RSU1_LFQ intensity BN_GFP	7	7	7	42.7	42.7	42.7	28.147	0	19.814	3784300000	26	1.00621	0.0149981	1.60487	1.2856	29.5585	28.3634	28.0494	26.72	26.2369	28.1998
Color [Red]	Q15800;D6RDP9;D6R952;D6REA2	Q15800;D6RDP9;D6R952	Methylsterol monooxygenase 1	MSMO1	+	LFQ intensity BN_RSU1_LFQ intensity BN_GFP	4	4	4	15	15	15	35.215	0	32.951	3211100000	31	1.29947	0.0392652	0.873117	1.07148	29.0657	30.116	29.7485	28.9038	28.6985	28.7086
Color [Red]	Q16795;H3BRM9;F5H0J3;F5GY40	Q16795	NADH dehydrogenase [ubiquinone] 1 alpha subcomplex subunit 9, mitochondrial	NDUFA9	+	LFQ intensity BN_RSU1_LFQ intensity BN_GFP	19	19	19	54.9	54.9	54.9	42.509	0	21.572	9855300000	89	3.31331	0.00217456	1.23062	1.98956	30.4877	30.4696	30.6929	29.4577	29.1388	29.3618
Color [Red]	Q2KHR3;H0YCQ7;E9PQD3	Q2KHR3	Glutamine and serine-rich protein 1	QSER1	+	LFQ intensity BN_RSU1_LFQ intensity BN_GFP	26	26	26	21.6	21.6	21.6	189.97	0	55.074	7063300000	92	3.49075	0.0144895	0.72977	1.29555	29.1586	29.0276	29.0709	28.4231	28.2577	28.387
Color [Red]	Q32P41	Q32P41	tRNA (guanine(37)-N1)-methyltransferase	TRMT5	+	LFQ intensity BN_RSU1_LFQ intensity BN_GFP	13	13	13	25.9	25.9	25.9	58.246	0	11.961	3151400000	54	2.7617	0.0438223	0.602961	1.03798	28.4168	28.5489	28.6171	27.938	27.8224	28.0135
Color [Red]	Q3ZCM7;A0A075B736;Q5SQY0	Q3ZCM7;A0A075B736;Q5SQY0	Tubulin beta-8 chain	TUBB8	+	LFQ intensity BN_RSU1_LFQ intensity BN_GFP	11	2	2	24.5	7.4	7.4	49.775	0	117.63	9135600000	22	1.10823	0.00218254	3.996	1.82002	30.337	29.8932	30.787	24.6862	24.6484	29.6947
Color [Red]	Q3ZCQ8;M0R0C3;M0R2F8;M0R003;M0QXC3;M0R2Z3;M0R303;M0R2D2;M0R047;M0R1Y4	Q3ZCQ8;M0R0C3;M0R2F8	Mitochondrial import inner membrane translocase subunit TIM50	TIMM50	+	LFQ intensity BN_RSU1_LFQ intensity BN_GFP	7	7	7	26.6	26.6	26.6	39.646	0	19.148	3458600000	28	1.81692	0.00491566	1.22247	1.52717	28.6649	28.6869	28.883	27.8835	27.7402	26.9436
Color [Red]	Q53EU6	Q53EU6	Glycerol-3-phosphate acyltransferase 3	AGPAT9	+	LFQ intensity BN_RSU1_LFQ intensity BN_GFP	10	10	9	26.5	26.5	24.4	48.705	0	23.844	2381500000	24	2.76816	0.00177636	1.52645	2.16829	28.0208	28.3302	27.6276	26.4883	26.4778	26.4333
Color [Red]	Q53GQ0;A0A1B0GV93;A0A1B0GVY6;E9PI21;A0A1B0GW85;A0A1B0GU83	Q53GQ0;A0A1B0GV93;A0A1B0GVY6	Very-long-chain 3-oxoacyl-CoA reductase	HSD17B12	+	LFQ intensity BN_RSU1_LFQ intensity BN_GFP	14	14	14	58.3	58.3	58.3	34.324	0	77.349	14709000000	71	2.81287	0.0108124	0.820956	1.35301	30.6888	30.7829	30.8403	29.8714	29.8348	30.143
Color [Red]	Q5BJF2;J3KT68;Q86XC5;J3KTD1	Q5BJF2;J3KT68	Transmembrane protein 97	TMEM97	+	LFQ intensity BN_RSU1_LFQ intensity BN_GFP	3	3	3	18.8	18.8	18.8	20.848	0.00024919	3.5386	1030600000	5	0.876248	0.0490917	1.08341	1.0072	27.1852	27.1827	27.1939	26.918	24.9918	26.4018
Color [Red]	Q5JRX3;A0A0A0MRX9;B1APQ0;H0Y7L7;H0Y4F7;B1APQ1	Q5JRX3;A0A0A0MRX9	Presequence protease, mitochondrial	PITRM1	+	LFQ intensity BN_RSU1_LFQ intensity BN_GFP	25	25	25	30.5	30.5	30.5	117.41	0	49.888	6149100000	70	2.54099	0.00155963	1.94402	2.43389	30.6572	30.7228	30.0504	28.9494	28.3154	28.3335
Color [Red]	Q5T160;H0Y450	Q5T160	Probable arginine--tRNA ligase, mitochondrial	RARS2	+	LFQ intensity BN_RSU1_LFQ intensity BN_GFP	7	7	7	13	13	13	65.505	0	11.104	1980600000	38	1.21221	0.0214751	1.14505	1.21314	27.7874	27.9237	27.9239	27.4608	25.936	26.803
Color [Red]	Q5T171;Q9BRQ0	Q5T171;Q9BRQ0	Pygopus homolog 2	PYGO2	+	LFQ intensity BN_RSU1_LFQ intensity BN_GFP	6	6	6	22.5	22.5	22.5	37.773	0	50.47	2285000000	27	2.69562	0.00335154	1.13323	1.72143	28.1097	28.3634	28.4969	27.4071	27.0472	27.1161
Color [Red]	Q5T5P2;Q5T5P0;Q5T5P1;A0A0U1RRK8	Q5T5P2;Q5T5P0;Q5T5P1	Sickle tail protein homolog	KIAA1217	+	LFQ intensity BN_RSU1_LFQ intensity BN_GFP	40	40	40	26.2	26.2	26.2	214.11	0	84.216	13565000000	143	4.86391	0	1.99739	3.45683	30.4596	30.5907	30.4124	28.4746	28.5952	28.4008
Color [Red]	Q5T749	Q5T749	Keratinocyte proline-rich protein	KPRP	+	LFQ intensity BN_RSU1_LFQ intensity BN_GFP	10	10	10	33.3	33.3	33.3	64.135	0	12.905	1912200000	20	1.31412	0.00249433	3.01471	1.91484	27.4223	28.5193	30.3936	25.8963	24.6055	26.7893
Color [Red]	Q5T9A4	Q5T9A4	ATPase family AAA domain-containing protein 3B	ATAD3B	+	LFQ intensity BN_RSU1_LFQ intensity BN_GFP	20	20	6	35.5	35.5	15	72.572	0	60.252	8570900000	82	2.99476	0.00166467	1.41573	2.1291	30.1852	30.2485	30.4848	29.1185	28.9094	28.6435
Color [Red]	Q5TA45;C9J979;C9IYS7;A0A087WYI0;J3QRY6;Q96HV7;E9PMA2;A0A0D9SGA8;H0YE15;E9PJG0;E9PKA4;E9PNS4;A0A087WXT8	Q5TA45;C9J979;C9IYS7;A0A087WYI0;J3QRY6;Q96HV7	Integrator complex subunit 11	CPSF3L	+	LFQ intensity BN_RSU1_LFQ intensity BN_GFP	5	5	5	8.7	8.7	8.7	67.662	0.00028035	5.4366	3206800000	35	4.29916	0.0219539	0.647042	1.20949	27.9385	27.9088	27.8608	27.2081	27.2587	27.3002
Color [Red]	Q5VZE5	Q5VZE5	N-alpha-acetyltransferase 35, NatC auxiliary subunit	NAA35	+	LFQ intensity BN_RSU1_LFQ intensity BN_GFP	15	15	15	22.8	22.8	22.8	83.638	0	16.464	4285300000	48	2.88331	0.0140919	0.78147	1.30816	28.8533	28.5745	28.6587	28.0139	27.8869	27.8414
Color [Red]	Q68CZ2;E9PCX8;C9JHU5;C9JWN9;C9JTD0	Q68CZ2;E9PCX8	Tensin-3	TNS3	+	LFQ intensity BN_RSU1_LFQ intensity BN_GFP	43	43	41	52.1	52.1	50.7	155.26	0	321.68	26716000000	248	3.36404	0.00860714	0.807596	1.40333	30.4173	30.3535	30.3558	29.6844	29.5847	29.4348
Color [Red]	Q6DKI1;R4GMU7	Q6DKI1;R4GMU7	60S ribosomal protein L7-like 1	RPL7L1	+	LFQ intensity BN_RSU1_LFQ intensity BN_GFP	5	5	5	23.6	23.6	23.6	28.661	0.00027949	5.3445	874800000	25	1.60196	0.00245138	1.80099	1.77388	27.0586	27.5477	26.4486	25.4405	24.4304	25.7809
Color [Red]	Q6NUM9;H7BZ81;H7C3J0;H0YGU3;H7BZ16	Q6NUM9;H7BZ81;H7C3J0	All-trans-retinol 13,14-reductase	RETSAT	+	LFQ intensity BN_RSU1_LFQ intensity BN_GFP	6	6	6	12.8	12.8	12.8	66.819	0	8.5458	1406000000	18	1.23549	0.00397587	2.16076	1.63524	28.232	26.4049	26.1661	25.0409	23.8073	25.4724
Color [Red]	Q6P2H3	Q6P2H3	Centrosomal protein of 85 kDa	CEP85	+	LFQ intensity BN_RSU1_LFQ intensity BN_GFP	29	29	11	48.2	48.2	24.1	85.638	0	267.93	15399000000	149	3.36468	0.00635623	0.858491	1.47961	30.9181	30.7376	30.6895	29.947	29.8454	29.9773
Color [Red]	Q6PI48	Q6PI48	Aspartate--tRNA ligase, mitochondrial	DARS2	+	LFQ intensity BN_RSU1_LFQ intensity BN_GFP	16	16	16	29.1	29.1	29.1	73.562	0	23.672	5538100000	62	3.02708	0.0374993	0.618706	1.08412	29.2257	29.3993	29.253	28.5882	28.7445	28.6893
Color [Red]	Q6UWP8	Q6UWP8	Suprabasin	SBSN	+	LFQ intensity BN_RSU1_LFQ intensity BN_GFP	3	3	3	19	19	19	60.54	0.00023992	3.0426	49282000000	5	1.27209	0.00175949	5.30161	2.15941	32.5125	31.6108	31.994	25.0296	24.5789	30.6039
Color [Red]	Q6YN16	Q6YN16	Hydroxysteroid dehydrogenase-like protein 2	HSDL2	+	LFQ intensity BN_RSU1_LFQ intensity BN_GFP	6	6	6	22.7	22.7	22.7	45.394	0	17.944	1871200000	22	1.75951	0.00394611	1.39621	1.62898	28.974	28.2744	27.7471	26.8745	26.9345	26.9979
Color [Red]	Q7L0Y3;C9JVB6	Q7L0Y3;C9JVB6	Mitochondrial ribonuclease P protein 1	TRMT10C	+	LFQ intensity BN_RSU1_LFQ intensity BN_GFP	10	10	10	26.6	26.6	26.6	47.346	0	9.697	2825200000	36	1.21945	0.0213299	1.13959	1.21354	28.1174	28.0746	28.5883	26.3296	27.6832	27.3487
Color [Red]	Q7L8L6	Q7L8L6	FAST kinase domain-containing protein 5	FASTKD5	+	LFQ intensity BN_RSU1_LFQ intensity BN_GFP	13	13	13	22.6	22.6	22.6	86.573	0	20.533	2437000000	31	2.0105	0.0497778	0.640102	1.0032	28.0243	27.8518	27.8054	27.087	27.1854	27.4888
Color [Red]	Q86SE9	Q86SE9	Polycomb group RING finger protein 5	PCGF5	+	LFQ intensity BN_RSU1_LFQ intensity BN_GFP	4	4	4	21.5	21.5	21.5	29.714	0	19.07	1788600000	20	1.3155	0.00831874	1.40892	1.40673	27.7246	28.1823	27.2584	25.4972	26.5147	26.9265
Color [Red]	Q86TB9	Q86TB9	Protein PAT1 homolog 1	PATL1	+	LFQ intensity BN_RSU1_LFQ intensity BN_GFP	31	31	31	44.8	44.8	44.8	86.849	0	99.208	34328000000	173	2.22495	0.0173924	0.828911	1.26462	31.8045	31.6085	31.4273	30.7623	30.6045	30.9868
Color [Red]	Q86UU0;A0A087WZX0;E9PNR0	Q86UU0;A0A087WZX0	B-cell CLL/lymphoma 9-like protein	BCL9L	+	LFQ intensity BN_RSU1_LFQ intensity BN_GFP	34	34	34	36.2	36.2	36.2	157.13	0	177.1	18694000000	169	2.97287	0.002	1.24841	1.92841	31.4442	31.0435	31.1831	29.8008	30.0313	30.0935
Color [Red]	Q8N5M9	Q8N5M9	Protein jagunal homolog 1	JAGN1	+	LFQ intensity BN_RSU1_LFQ intensity BN_GFP	3	3	3	13.7	13.7	13.7	21.125	0.00026652	4.5087	2269900000	19	1.99584	0.040552	0.690155	1.06126	28.513	28.2449	28.544	27.8422	27.5116	27.8776
Color [Red]	Q8NCD3;C9JWC4;H7C3V8	Q8NCD3;C9JWC4	Holliday junction recognition protein	HJURP	+	LFQ intensity BN_RSU1_LFQ intensity BN_GFP	11	11	11	17.5	17.5	17.5	83.538	0	21.573	2374200000	35	1.08191	0.0153968	1.45063	1.28337	26.5094	26.1095	27.2028	24.5681	24.6595	26.2422
Color [Red]	Q8NDV7;H3BRT3;H3BTQ1	Q8NDV7	Trinucleotide repeat-containing gene 6A protein	TNRC6A	+	LFQ intensity BN_RSU1_LFQ intensity BN_GFP	53	53	21	38.3	38.3	16.2	210.29	0	323.31	48176000000	360	4.68318	0.00174436	1.26828	2.28578	32.7247	32.8876	32.8469	31.5478	31.5961	31.5104
Color [Red]	Q8NF37;A0A0G2JQ62;A0A0G2JRI7	Q8NF37;A0A0G2JQ62;A0A0G2JRI7	Lysophosphatidylcholine acyltransferase 1	LPCAT1	+	LFQ intensity BN_RSU1_LFQ intensity BN_GFP	9	9	9	22.7	22.7	22.7	59.151	0	73.883	5687000000	53	2.25878	0.0329747	0.700433	1.11437	28.2562	27.9574	27.9552	27.3971	27.4705	27.1999
Color [Red]	Q8TB61	Q8TB61	Adenosine 3-phospho 5-phosphosulfate transporter 1	SLC35B2	+	LFQ intensity BN_RSU1_LFQ intensity BN_GFP	9	9	9	25.7	25.7	25.7	47.514	0	28.671	4866900000	48	2.58488	0.00405302	1.05861	1.60807	29.1444	29.2062	28.7313	27.9539	28.0676	27.8846
Color [Red]	Q8TDD1;F8VRX4;H0YHH7	Q8TDD1	ATP-dependent RNA helicase DDX54	DDX54	+	LFQ intensity BN_RSU1_LFQ intensity BN_GFP	14	14	14	19.1	19.1	19.1	98.594	0	19.521	345650000000	53	2.37471	0.0107083	0.885325	1.36005	35.4187	35.2898	34.9907	34.2105	34.3387	34.494
Color [Red]	R4GND3;Q8WV24	R4GND3;Q8WV24	Pleckstrin homology-like domain family A member 1	PHLDA1	+	LFQ intensity BN_RSU1_LFQ intensity BN_GFP	4	4	4	13.5	13.5	13.5	29.652	0.000271	4.7714	1054200000	20	0.792745	0.0486405	1.22853	1.01063	27.4641	26.4575	25.9247	26.0098	24.2792	25.8718
Color [Red]	Q8WVM0	Q8WVM0	Dimethyladenosine transferase 1, mitochondrial	TFB1M	+	LFQ intensity BN_RSU1_LFQ intensity BN_GFP	4	4	4	11.8	11.8	11.8	39.542	0.00067613	2.3053	508030000	8	1.08649	0.0106861	1.65067	1.35939	26.8175	26.7262	26.9574	26.3135	23.8705	25.3651
Color [Red]	Q8WVX9;E9PNW8;E9PPB8	Q8WVX9;E9PNW8	Fatty acyl-CoA reductase 1	FAR1	+	LFQ intensity BN_RSU1_LFQ intensity BN_GFP	9	9	9	20.4	20.4	20.4	59.356	0	11.76	2589400000	46	2.9512	0.00402564	1.04746	1.67519	28.019	28.323	28.0193	27.2165	26.9719	27.0306
Color [Red]	Q8WWC4;H7C0V0	Q8WWC4	Uncharacterized protein C2orf47, mitochondrial	C2orf47	+	LFQ intensity BN_RSU1_LFQ intensity BN_GFP	5	5	5	19.9	19.9	19.9	32.544	0	15.762	2547100000	28	3.33278	0.00168997	1.34329	2.13932	28.8066	29.026	28.6608	27.358	27.5013	27.6042
Color [Red]	Q92547;H0Y8I7;I3L1F2	Q92547	DNA topoisomerase 2-binding protein 1	TOPBP1	+	LFQ intensity BN_RSU1_LFQ intensity BN_GFP	26	26	26	22.1	22.1	22.1	170.68	0	55.676	8919700000	97	1.66704	0.0175759	0.958736	1.25861	29.7348	28.8923	29.3355	28.2046	28.3445	28.5373
Color [Red]	Q92572;F5H459	Q92572	AP-3 complex subunit sigma-1	AP3S1	+	LFQ intensity BN_RSU1_LFQ intensity BN_GFP	3	3	3	18.7	18.7	18.7	21.732	0	13.656	1178500000	20	1.65445	0.00377346	1.56979	1.68352	26.6724	26.7534	27.2245	24.8635	24.9729	26.1045
Color [Red]	Q92747;E9PF58	Q92747;E9PF58	Actin-related protein 2/3 complex subunit 1A	ARPC1A	+	LFQ intensity BN_RSU1_LFQ intensity BN_GFP	15	15	14	51.4	51.4	45.1	41.569	0	49.794	11454000000	94	1.77194	0.00225323	2.05707	2.01357	29.7211	31.1234	30.1358	27.9091	28.8968	28.0031
Color [Red]	Q92828	Q92828	Coronin-2A	CORO2A	+	LFQ intensity BN_RSU1_LFQ intensity BN_GFP	7	7	7	17.3	17.3	17.3	59.763	0.00030321	7.1971	844530000	22	1.92371	0.00835626	1.03958	1.40939	26.9605	26.3592	26.9674	25.9124	25.7711	25.4848
Color [Red]	Q969M3;E5RGR9;E5RHH4	Q969M3;E5RGR9;E5RHH4	Protein YIPF5;Protein YIPF	YIPF5	+	LFQ intensity BN_RSU1_LFQ intensity BN_GFP	2	2	2	8.2	8.2	8.2	27.989	0	12.255	2469300000	16	1.24269	0.0175238	1.20244	1.25996	27.9185	27.7548	27.7212	25.7398	27.2659	26.7814
Color [Red]	Q969S3	Q969S3	Zinc finger protein 622	ZNF622	+	LFQ intensity BN_RSU1_LFQ intensity BN_GFP	11	11	11	27.3	27.3	27.3	54.271	0	24.568	5653300000	49	1.87956	0.020913	0.852211	1.21624	28.7909	28.5349	28.4474	27.496	27.6487	28.0718
Color [Red]	Q969V3;K7EMW4;K7ENM2;A0A0C4DGP7;K7ELZ9;K7EQ66	Q969V3;K7EMW4;K7ENM2;A0A0C4DGP7	Nicalin	NCLN	+	LFQ intensity BN_RSU1_LFQ intensity BN_GFP	15	15	15	31.6	31.6	31.6	62.974	0	14.491	2997700000	47	1.43857	0.00930283	1.24846	1.38182	29.3257	28.0924	28.6339	27.0724	27.5317	27.7026
Color [Red]	Q969Z0;C9J7P5;C9IZN7;H7C4R5;C9J5A2;C9J347	Q969Z0	Protein TBRG4	TBRG4	+	LFQ intensity BN_RSU1_LFQ intensity BN_GFP	9	9	9	20.4	20.4	20.4	70.737	0	15.936	2345700000	27	5.05111	0.00332318	0.911626	1.714	27.9431	27.972	27.9053	26.9887	27.0211	27.0756
Color [Red]	Q96BY6;H7C0I3;F8WE73;H0YFC5;F8WB48	Q96BY6	Dedicator of cytokinesis protein 10	DOCK10	+	LFQ intensity BN_RSU1_LFQ intensity BN_GFP	59	57	56	33.2	32.3	31.9	249.53	0	323.31	42598000000	347	2.83132	0.0308626	0.665812	1.13693	30.3513	30.4321	30.3608	29.8466	29.7347	29.5654
Color [Red]	Q96EY1;I3L1T6	Q96EY1	DnaJ homolog subfamily A member 3, mitochondrial	DNAJA3	+	LFQ intensity BN_RSU1_LFQ intensity BN_GFP	20	20	20	45.2	45.2	45.2	52.488	0	315.52	68741000000	191	4.41527	0.00235676	1.1469	2.05558	33.3258	33.388	33.2131	32.1599	32.1162	32.2102
Color [Red]	Q96F45	Q96F45	Zinc finger protein 503	ZNF503	+	LFQ intensity BN_RSU1_LFQ intensity BN_GFP	6	6	5	15	15	13.2	62.554	0	10.496	881410000	11	3.53787	0.000815789	1.74283	2.6937	26.7839	26.5754	26.3477	24.9754	24.7288	24.7744
Color [Red]	Q96I59;H0YEL9;E9PRK2;H0YE96	Q96I59	Probable asparagine--tRNA ligase, mitochondrial	NARS2	+	LFQ intensity BN_RSU1_LFQ intensity BN_GFP	5	5	5	15.7	15.7	15.7	54.089	0.00027337	4.916	846450000	15	2.05758	0.0261046	0.786867	1.18411	27.0717	27.2087	27.3741	26.4447	26.1835	26.6658
Color [Red]	Q96IJ6;A0A0U1RRC2;A0A087WUI8;C9J255;F8WD54	Q96IJ6;A0A0U1RRC2;A0A087WUI8	Mannose-1-phosphate guanyltransferase alpha	GMPPA	+	LFQ intensity BN_RSU1_LFQ intensity BN_GFP	4	4	4	13.1	13.1	13.1	46.291	0.00026015	4.1794	710700000	16	2.06093	0.00114286	2.6238	2.50507	27.0544	26.5468	26.3448	23.2372	23.871	24.9664
Color [Red]	Q96IU4;B4DQI4;F8W9U3	Q96IU4;B4DQI4;F8W9U3	Alpha/beta hydrolase domain-containing protein 14B	ABHD14B	+	LFQ intensity BN_RSU1_LFQ intensity BN_GFP	6	6	6	37.6	37.6	37.6	22.345	0	23.214	4415800000	64	4.37868	0.00167488	1.4172	2.47271	29.353	29.4019	29.4489	28.0582	28.0451	27.8489
Color [Red]	Q96K37;H7C1I0	Q96K37;H7C1I0	Solute carrier family 35 member E1	SLC35E1	+	LFQ intensity BN_RSU1_LFQ intensity BN_GFP	7	7	7	25.1	25.1	25.1	44.772	0	8.2775	2151700000	50	1.42126	0.0420612	0.798185	1.04828	27.4184	27.8559	28.0106	27.3471	26.7543	26.7889
Color [Red]	Q96PK6;A0A0A6YYI9;F8WDX3;A0A0A0MSL8;B8ZZ74	Q96PK6	RNA-binding protein 14	RBM14	+	LFQ intensity BN_RSU1_LFQ intensity BN_GFP	33	33	33	48.7	48.7	48.7	69.491	0	313.97	175110000000	300	3.48878	0.00541799	0.868357	1.50915	34.4415	34.288	34.2751	33.5027	33.535	33.3618
Color [Red]	Q96PU5;A0A1B0GVY1;K7ERN1;K7EKL1;K7ENS6;H0Y8H4	Q96PU5;A0A1B0GVY1;K7ERN1	E3 ubiquitin-protein ligase NEDD4-like	NEDD4L	+	LFQ intensity BN_RSU1_LFQ intensity BN_GFP	27	27	22	34.4	34.4	29.9	111.93	0	61.929	20558000000	168	2.4754	0.00399364	1.14043	1.67085	29.7953	30.0847	30.2645	29.0999	28.9392	28.6842
Color [Red]	Q96RQ3;E9PHF7;E9PG35;F5GYT8;G5E9X5;F8WDI3	Q96RQ3;E9PHF7;E9PG35;F5GYT8;G5E9X5	Methylcrotonoyl-CoA carboxylase subunit alpha, mitochondrial	MCCC1	+	LFQ intensity BN_RSU1_LFQ intensity BN_GFP	36	36	36	64.3	64.3	64.3	80.472	0	323.31	224100000000	489	2.68008	0.00394349	1.08676	1.66358	35.1955	34.9626	34.8442	33.9154	33.717	34.1095
Color [Red]	Q96SK2;C9JYX1	Q96SK2	Transmembrane protein 209	TMEM209	+	LFQ intensity BN_RSU1_LFQ intensity BN_GFP	11	11	11	26.6	26.6	26.6	62.921	0	44.279	5228700000	46	1.38752	0.0391789	0.836798	1.07097	28.8858	28.6618	28.3532	27.6159	27.5112	28.2633
Color [Red]	Q96TA1	Q96TA1	Niban-like protein 1	FAM129B	+	LFQ intensity BN_RSU1_LFQ intensity BN_GFP	10	10	10	20.5	20.5	20.5	84.137	0	72.297	5269800000	59	2.48115	0.0450881	0.615314	1.02871	27.8446	27.9617	27.9008	27.2776	27.1324	27.4511
Color [Red]	Q99567;J3KMX1;I3L245;I3L4K7;I3L2W3	Q99567;J3KMX1	Nuclear pore complex protein Nup88	NUP88	+	LFQ intensity BN_RSU1_LFQ intensity BN_GFP	36	36	36	52	52	52	83.541	0	323.31	52630000000	312	2.01228	0.0138053	0.913995	1.3115	32.361	32.8202	32.898	31.8762	31.8887	31.5724
Color [Red]	Q99623;J3KPX7;F5GY37;F5GWA7;F5H3X6;F5H0C5;F5H2D2;U3KPZ5	Q99623;J3KPX7;F5GY37;F5GWA7;F5H3X6	Prohibitin-2	PHB2	+	LFQ intensity BN_RSU1_LFQ intensity BN_GFP	19	19	19	65.6	65.6	65.6	33.296	0	323.31	85177000000	148	3.14756	0.00250657	1.09865	1.78122	33.7526	33.5137	33.3668	32.4769	32.4779	32.3824
Color [Red]	Q99714;Q5H928	Q99714;Q5H928	3-hydroxyacyl-CoA dehydrogenase type-2	HSD17B10	+	LFQ intensity BN_RSU1_LFQ intensity BN_GFP	9	9	9	53.3	53.3	53.3	26.923	0	52.223	1746000000	18	1.49391	0.0101104	1.18739	1.36802	28.4818	27.3228	28.2102	27.0309	26.6429	26.7788
Color [Red]	Q99988;A0A0A0MTT8	Q99988	Growth/differentiation factor 15	GDF15	+	LFQ intensity BN_RSU1_LFQ intensity BN_GFP	5	5	5	19.5	19.5	19.5	34.14	0	43.356	903180000	16	2.64834	0	3.05437	3.25195	27.4451	27.5975	27.3639	24.0153	23.9467	25.2813
Color [Red]	Q9BPX5	Q9BPX5	Actin-related protein 2/3 complex subunit 5-like protein	ARPC5L	+	LFQ intensity BN_RSU1_LFQ intensity BN_GFP	3	2	2	21.6	16.3	16.3	16.941	0.00025582	3.931	2009400000	11	2.99858	0	3.53774	3.8824	28.5902	28.5486	27.3969	24.8482	24.4091	24.6652
Color [Red]	Q9BQ52;G5E9D5;E7ES68;V9GYS7;H7C2I4;J3QRS2;V9GYU5;J3QL08;V9GZ72;J3QLK4	Q9BQ52;G5E9D5;E7ES68	Zinc phosphodiesterase ELAC protein 2	ELAC2	+	LFQ intensity BN_RSU1_LFQ intensity BN_GFP	18	18	18	28	28	28	92.218	0	22.735	6499300000	78	2.51312	0.0437373	0.6198	1.03835	28.4658	28.7371	28.7668	28.0096	28.04	28.0607
Color [Red]	Q9BSC4;H7C1Z3	Q9BSC4	Nucleolar protein 10	NOL10	+	LFQ intensity BN_RSU1_LFQ intensity BN_GFP	7	7	7	13.1	13.1	13.1	80.301	0.00028637	5.8169	1723800000	15	1.11253	0.00710377	1.83393	1.43817	27.099	26.5951	26.6369	24.5003	23.9084	26.4204
Color [Red]	Q9BUF5;K7ESM5;K7ES63;K7EL29;K7EN98;K7ESQ3;K7EQT3;K7EJ64;K7ERA8;K7EJZ4;K7EPE5	Q9BUF5;K7ESM5	Tubulin beta-6 chain	TUBB6	+	LFQ intensity BN_RSU1_LFQ intensity BN_GFP	25	17	12	72.4	56.7	44.2	49.857	0	323.31	96199000000	235	1.7831	0.00479666	1.29178	1.56575	34.144	33.5938	33.6078	32.3779	32.0889	33.0034
Color [Red]	Q9BUK6	Q9BUK6	Protein misato homolog 1	MSTO1	+	LFQ intensity BN_RSU1_LFQ intensity BN_GFP	10	10	10	26.1	26.1	26.1	61.835	0	32.436	3528600000	57	2.40164	0.0021165	1.47598	1.97474	29.3333	28.6774	29.089	27.2535	27.7768	27.6415
Color [Red]	Q9BV20	Q9BV20	Methylthioribose-1-phosphate isomerase	MRI1	+	LFQ intensity BN_RSU1_LFQ intensity BN_GFP	9	9	9	32.8	32.8	32.8	39.149	0	16.875	2694700000	36	3.42793	0.00161905	1.56769	2.44533	28.9586	28.7273	29.1818	27.3041	27.4829	27.3776
Color [Red]	Q9BVP2;C9JYH9;C9JZT7;B4DMU5	Q9BVP2	Guanine nucleotide-binding protein-like 3	GNL3	+	LFQ intensity BN_RSU1_LFQ intensity BN_GFP	19	19	19	41.9	41.9	41.9	61.992	0	155.6	12216000000	99	3.23437	0.00464714	0.930346	1.56645	30.1716	29.966	30.2365	29.2434	29.1012	29.2384
Color [Red]	Q9BW60	Q9BW60	Elongation of very long chain fatty acids protein 1	ELOVL1	+	LFQ intensity BN_RSU1_LFQ intensity BN_GFP	3	3	3	12.5	12.5	12.5	32.662	0	32.907	7302900000	49	3.2027	0.00159624	1.63005	2.44134	29.7009	29.5088	29.4422	27.7368	28.2149	27.8101
Color [Red]	Q9BYJ9	Q9BYJ9	YTH domain-containing family protein 1	YTHDF1	+	LFQ intensity BN_RSU1_LFQ intensity BN_GFP	20	20	13	34.2	34.2	23.8	60.873	0	297.51	31782000000	200	3.06341	0.00610499	0.892152	1.48756	31.7172	31.5066	31.4878	30.6242	30.8124	30.5986
Color [Red]	Q9BZE1;S4R369;A6NHR2;H0Y4J2	Q9BZE1;S4R369	39S ribosomal protein L37, mitochondrial	MRPL37	+	LFQ intensity BN_RSU1_LFQ intensity BN_GFP	8	8	8	24.8	24.8	24.8	48.117	0	11.336	1085300000	19	4.07798	0.000821192	1.61529	2.69531	27.3101	27.5897	27.3639	25.8987	25.7262	25.7929
Color [Red]	Q9BZE4;Q5T3R7	Q9BZE4	Nucleolar GTP-binding protein 1	GTPBP4	+	LFQ intensity BN_RSU1_LFQ intensity BN_GFP	27	27	27	46.7	46.7	46.7	73.964	0	89.426	23980000000	183	3.44877	0.0140781	0.739988	1.30789	31.3318	31.1402	31.1617	30.4359	30.5209	30.4569
Color [Red]	Q9BZK7;A0A0D9SF63;A0A1B0GVH3;Q9BQ87;A0A0D9SFI2;C9JLJ1;C9JCK0;C9JBN1;A0A0D9SF25;A0A1B0GUU2;F8W9D8;C9IYU9	Q9BZK7;A0A0D9SF63;A0A1B0GVH3	F-box-like/WD repeat-containing protein TBL1XR1	TBL1XR1	+	LFQ intensity BN_RSU1_LFQ intensity BN_GFP	20	20	14	50.4	50.4	33.7	55.594	0	323.31	28534000000	204	2.49031	0.0219165	0.747159	1.20804	31.004	31.1615	31.1163	30.5173	30.3788	30.1443
Color [Red]	Q9H089;H7C2X7;F8WFC6	Q9H089	Large subunit GTPase 1 homolog	LSG1	+	LFQ intensity BN_RSU1_LFQ intensity BN_GFP	20	20	20	37.4	37.4	37.4	75.225	0	25.858	8855400000	104	2.48791	0.00457627	1.05206	1.57708	29.4542	29.8502	29.5677	28.7659	28.5933	28.3568
Color [Red]	Q9H0A0;A0A087WV29;E9PMU0;E9PJN6	Q9H0A0;A0A087WV29	N-acetyltransferase 10	NAT10	+	LFQ intensity BN_RSU1_LFQ intensity BN_GFP	32	32	32	35.7	35.7	35.7	115.73	0	173.02	8501200000	123	2.51855	0.0412376	0.630875	1.05444	29.6364	29.4797	29.3176	28.8455	28.9076	28.788
Color [Red]	Q9H0S4;F5H1N9	Q9H0S4	Probable ATP-dependent RNA helicase DDX47	DDX47	+	LFQ intensity BN_RSU1_LFQ intensity BN_GFP	11	11	11	31.4	31.4	31.4	50.646	0	15.497	2917500000	47	1.87702	0.0405813	0.70792	1.06135	27.8435	27.3497	27.4949	26.7226	26.8424	26.9993
Color [Red]	Q9H9A6	Q9H9A6	Leucine-rich repeat-containing protein 40	LRRC40	+	LFQ intensity BN_RSU1_LFQ intensity BN_GFP	24	24	24	50.2	50.2	50.2	68.249	0	60.683	13752000000	112	2.7489	0.00568668	0.942525	1.50216	30.1645	30.2446	30.5221	29.4081	29.4586	29.2368
Color [Red]	Q9H9B4;D6RFI0;D6RDG7;S4R2X2;D6RAE9	Q9H9B4;D6RFI0	Sideroflexin-1	SFXN1	+	LFQ intensity BN_RSU1_LFQ intensity BN_GFP	12	12	11	39.8	39.8	33.9	35.619	0	60.948	17338000000	92	3.4478	0.0303619	0.634385	1.1401	30.749	30.8624	30.9151	30.2483	30.221	30.154
Color [Red]	Q9H9G7;Q5TA56;Q9HCK5;A0A0U1RR19	Q9H9G7	Protein argonaute-3	AGO3	+	LFQ intensity BN_RSU1_LFQ intensity BN_GFP	21	17	12	29.5	23.3	15.9	97.359	0	17.439	6998100000	57	1.95283	0.010873	0.967738	1.34988	29.2334	29.3485	29.5514	28.0191	28.5813	28.6297
Color [Red]	Q9H9Y2	Q9H9Y2	Ribosome production factor 1	RPF1	+	LFQ intensity BN_RSU1_LFQ intensity BN_GFP	5	5	5	14.3	14.3	14.3	40.11	0.00028902	6.0408	1426600000	21	1.5423	0.014037	1.07142	1.30621	27.5251	27.7535	26.7107	26.2355	26.1872	26.3523
Color [Red]	Q9HB07;F8VR84;F8VQQ3;H3BPH3	Q9HB07;F8VR84;F8VQQ3	UPF0160 protein MYG1, mitochondrial	C12orf10	+	LFQ intensity BN_RSU1_LFQ intensity BN_GFP	14	14	14	49.7	49.7	49.7	42.449	0	66.154	8208700000	63	1.80739	0.00570157	1.19821	1.50442	31.141	31.0592	30.6897	29.272	30.1648	29.8585
Color [Red]	Q9HBI1;A0A087WZB5;B0QYP8	Q9HBI1;A0A087WZB5	Beta-parvin	PARVB	+	LFQ intensity BN_RSU1_LFQ intensity BN_GFP	12	12	10	35.2	35.2	33	41.714	0	104.75	3335000000	30	4.98744	0	5.14387	7.49212	30.0292	30.5055	30.0629	25.2511	24.8865	25.0285
Color [Red]	Q9HCC0;D6RD67;D6RDF7;D6R9R1;A0A0G2JM88	Q9HCC0;D6RD67	Methylcrotonoyl-CoA carboxylase beta chain, mitochondrial	MCCC2	+	LFQ intensity BN_RSU1_LFQ intensity BN_GFP	30	30	30	61.5	61.5	61.5	61.332	0	323.31	54584000000	392	3.4813	0.00223907	1.28461	2.09894	32.6255	32.7842	32.7992	31.2578	31.5627	31.5345
Color [Red]	Q9HCM7	Q9HCM7	Fibrosin-1-like protein	FBRSL1	+	LFQ intensity BN_RSU1_LFQ intensity BN_GFP	6	6	6	9.7	9.7	9.7	110.91	0	9.1882	1384000000	14	1.87877	0.00192388	2.3322	2.22217	27.6029	27.7316	27.077	24.6181	24.635	26.1618
Color [Red]	Q9NPJ8;Q9UKK6	Q9NPJ8	NTF2-related export protein 2	NXT2	+	LFQ intensity BN_RSU1_LFQ intensity BN_GFP	3	3	3	32.4	32.4	32.4	16.228	0	28.46	2760700000	20	1.16473	0.00404294	2.45197	1.64571	28.6209	28.1955	28.9762	27.8972	24.5727	25.9668
Color [Red]	Q9NR31;H0Y5E8;Q5SQT8;X1WI22;D6RAA2;D6RDB2;D6RD69;Q9Y6B6	Q9NR31	GTP-binding protein SAR1a	SAR1A	+	LFQ intensity BN_RSU1_LFQ intensity BN_GFP	5	5	5	38.9	38.9	38.9	22.367	0	11.119	1714000000	14	1.11945	0.0149715	1.4019	1.28742	27.2115	26.9654	27.1725	24.5793	26.0446	26.5198
Color [Red]	Q9NRR4;H7C5U6;H0YB67	Q9NRR4	Ribonuclease 3	DROSHA	+	LFQ intensity BN_RSU1_LFQ intensity BN_GFP	34	34	34	31.4	31.4	31.4	159.31	0	54.485	14845000000	185	5.25986	0.0040805	0.869107	1.64937	30.7564	30.8171	30.836	29.9452	29.9473	29.9097
Color [Red]	Q9NRW3	Q9NRW3	DNA dC->dU-editing enzyme APOBEC-3C	APOBEC3C	+	LFQ intensity BN_RSU1_LFQ intensity BN_GFP	9	9	8	65.3	65.3	58.9	22.826	0	129.17	25593000000	87	1.95994	0.00950813	0.995231	1.37841	30.6477	30.306	30.3105	29.805	29.2794	29.1941
Color [Red]	Q9NSD9	Q9NSD9	Phenylalanine--tRNA ligase beta subunit	FARSB	+	LFQ intensity BN_RSU1_LFQ intensity BN_GFP	22	22	22	43	43	43	66.115	0	60.741	15112000000	135	3.58603	0.00875305	0.787819	1.39538	29.1147	29.2722	29.237	28.3463	28.4172	28.497
Color [Red]	Q9NVV4;Q5T852;Q5T851	Q9NVV4	Poly(A) RNA polymerase, mitochondrial	MTPAP	+	LFQ intensity BN_RSU1_LFQ intensity BN_GFP	10	10	10	17.5	17.5	17.5	66.171	0.00029612	6.6276	2714400000	29	1.93965	0.0260613	0.808312	1.18385	28.1985	28.5632	28.2105	27.791	27.3999	27.3563
Color [Red]	Q9NX20;E9PI14	Q9NX20;E9PI14	39S ribosomal protein L16, mitochondrial	MRPL16	+	LFQ intensity BN_RSU1_LFQ intensity BN_GFP	7	7	7	32.7	32.7	32.7	28.449	0	13.504	1471600000	28	2.14167	0.00401278	1.25044	1.67289	28.1518	27.9166	27.6562	26.6565	26.3087	27.0081
Color [Red]	Q9NX46	Q9NX46	Poly(ADP-ribose) glycohydrolase ARH3	ADPRHL2	+	LFQ intensity BN_RSU1_LFQ intensity BN_GFP	5	5	5	22	22	22	38.946	0	10.429	1421100000	18	0.948699	0.0295904	1.32225	1.14761	27.0751	27.2757	27.2814	26.5434	26.5308	24.5912
Color [Red]	Q9NY93;H7C3E9;G3V0G3;F8WDT8;F8WEI3;H7BZN7	Q9NY93;H7C3E9;G3V0G3;F8WDT8	Probable ATP-dependent RNA helicase DDX56	DDX56	+	LFQ intensity BN_RSU1_LFQ intensity BN_GFP	13	13	13	28.2	28.2	28.2	61.589	0	15.75	3420100000	54	1.58502	0.0282458	0.872461	1.15908	28.5849	28.0715	27.8753	27.1587	27.1746	27.5811
Color [Red]	Q9NYL9;H0YNJ8;H0YKU1;H0YNU8;G5EA42;Q9NZR1	Q9NYL9;H0YNJ8;H0YKU1	Tropomodulin-3	TMOD3	+	LFQ intensity BN_RSU1_LFQ intensity BN_GFP	17	17	17	60.2	60.2	60.2	39.594	0	323.31	21864000000	124	1.18358	0.0274732	1.0875	1.16689	31.0447	31.5366	30.1842	29.5541	30.1542	29.7947
Color [Red]	Q9NYY8	Q9NYY8	FAST kinase domain-containing protein 2	FASTKD2	+	LFQ intensity BN_RSU1_LFQ intensity BN_GFP	17	17	17	31.4	31.4	31.4	81.462	0	73.163	6545500000	82	2.67147	0.00235838	1.20703	1.7985	29.9715	29.8408	29.9033	28.6987	28.987	28.4088
Color [Red]	Q9P0J0;U3KQP3;B4DEZ3;K7EJE1;E7ENQ6	Q9P0J0;U3KQP3;B4DEZ3;K7EJE1;E7ENQ6	NADH dehydrogenase [ubiquinone] 1 alpha subcomplex subunit 13	NDUFA13	+	LFQ intensity BN_RSU1_LFQ intensity BN_GFP	6	6	6	43.1	43.1	43.1	16.698	0	8.7719	7437000000	22	2.01624	0.00704513	1.04486	1.44216	29.4407	29.4759	29.8876	28.2146	28.77	28.685
Color [Red]	Q9P0V3;C9JED2;C9JF25	Q9P0V3	SH3 domain-binding protein 4	SH3BP4	+	LFQ intensity BN_RSU1_LFQ intensity BN_GFP	16	16	16	24	24	24	107.49	0	26.896	2836700000	57	3.18103	0.000725146	1.76357	2.57915	27.59	27.5659	27.5537	25.466	26.0953	25.8576
Color [Red]	Q9P2R6;B1AKN3;H7BYW9;H0Y975;K7EIE3;D6RA28;A0A075B770	Q9P2R6;B1AKN3	Arginine-glutamic acid dipeptide repeats protein	RERE	+	LFQ intensity BN_RSU1_LFQ intensity BN_GFP	23	23	23	24.3	24.3	24.3	172.42	0	152.26	8329500000	87	3.75764	0.00405538	0.93749	1.64618	30.1609	30.0858	30.1404	29.2021	29.2998	29.0727
Color [Red]	Q9UBS4;H7C2Y5	Q9UBS4	DnaJ homolog subfamily B member 11	DNAJB11	+	LFQ intensity BN_RSU1_LFQ intensity BN_GFP	3	3	3	10.1	10.1	10.1	40.513	0.00025132	3.6552	584260000	7	1.7379	0.00386093	1.51087	1.69319	26.3668	27.2255	27.3714	25.1941	25.2914	25.9458
Color [Red]	Q9UBX3;B4DLN1	Q9UBX3;B4DLN1	Mitochondrial dicarboxylate carrier	SLC25A10	+	LFQ intensity BN_RSU1_LFQ intensity BN_GFP	14	14	5	62	62	22	31.282	0	97.455	16627000000	103	2.18373	0.0335951	0.706305	1.11049	30.5866	30.5192	30.7346	30.0384	30.016	29.667
Color [Red]	Q9UG63;C9JHK9;C9JZV3	Q9UG63;C9JHK9;C9JZV3	ATP-binding cassette sub-family F member 2	ABCF2	+	LFQ intensity BN_RSU1_LFQ intensity BN_GFP	22	22	22	37.1	37.1	37.1	71.289	0	36.247	15717000000	152	1.6437	0.0295808	0.840436	1.14608	30.7478	30.2589	30.0825	29.3845	29.418	29.7654
Color [Red]	Q9UJS0;R4GN64	Q9UJS0	Calcium-binding mitochondrial carrier protein Aralar2	SLC25A13	+	LFQ intensity BN_RSU1_LFQ intensity BN_GFP	23	23	17	39.4	39.4	31.4	74.175	0	39.282	9461900000	108	2.05116	0.0205576	0.820415	1.22037	29.6515	29.8951	30.1891	28.9608	29.2182	29.0954
Color [Red]	Q9UKD2	Q9UKD2	mRNA turnover protein 4 homolog	MRTO4	+	LFQ intensity BN_RSU1_LFQ intensity BN_GFP	11	11	11	43.9	43.9	43.9	27.56	0	16.841	1663200000	19	1.37474	0.003	2.16796	1.75366	28.3706	27.7959	27.0679	25.3249	24.6293	26.7763
Color [Red]	Q9UNQ2;A0A0C4DGB1;D6RCL3	Q9UNQ2;A0A0C4DGB1	Probable dimethyladenosine transferase	DIMT1	+	LFQ intensity BN_RSU1_LFQ intensity BN_GFP	10	10	10	43.8	43.8	43.8	35.236	0	17.404	4416200000	61	2.81996	0.00815385	0.865567	1.41414	28.9749	28.8536	28.7552	28.1731	27.8627	27.9511
Color [Red]	Q9UPQ9	Q9UPQ9	Trinucleotide repeat-containing gene 6B protein	TNRC6B	+	LFQ intensity BN_RSU1_LFQ intensity BN_GFP	61	61	6	49.2	49.2	5.6	194	0	323.31	41105000000	382	1.76157	0.0440986	0.704687	1.03633	32.0681	31.6022	31.5716	30.9593	30.9636	31.205
Color [Red]	Q9Y305;C9J7L8	Q9Y305	Acyl-coenzyme A thioesterase 9, mitochondrial	ACOT9	+	LFQ intensity BN_RSU1_LFQ intensity BN_GFP	21	21	9	54.2	54.2	24.4	49.901	0	65.243	18824000000	153	2.02307	0.00493499	1.17114	1.56046	31.6467	31.1984	31.0822	30.1509	29.8164	30.4466
Color [Red]	Q9Y399;Q5T8A0	Q9Y399;Q5T8A0	28S ribosomal protein S2, mitochondrial	MRPS2	+	LFQ intensity BN_RSU1_LFQ intensity BN_GFP	5	5	5	15.2	15.2	15.2	33.249	0.00066696	2.186	1018300000	20	3.32031	0.00131915	2.11312	3.00715	27.8094	28.1057	27.7983	25.5842	26.1413	25.6486
Color [Red]	Q9Y3P4	Q9Y3P4	Rhomboid domain-containing protein 3	RHBDD3	+	LFQ intensity BN_RSU1_LFQ intensity BN_GFP	4	4	4	14.2	14.2	14.2	40.484	0	7.7238	920740000	15	1.02446	0.0350151	1.10637	1.09866	27.3502	27.7845	26.2503	26.3245	26.1486	25.5928
Color [Red]	Q9Y4I1;A0A087WY00;G3V394;F8WE88;F8W6H6;E7ERV5;Q9UES5;O95317;H0YMK3;H0YM96;G3V3C9;H0YM93	Q9Y4I1;A0A087WY00;G3V394;F8WE88;F8W6H6	Unconventional myosin-Va	MYO5A	+	LFQ intensity BN_RSU1_LFQ intensity BN_GFP	46	46	39	28.4	28.4	23.6	215.4	0	92.396	14605000000	156	1.34295	0.00504396	1.68516	1.55049	30.7097	31.4916	30.0972	28.6694	29.9331	28.6406
Color [Red]	Q9Y5X2;C9J271;C9J014;C9J8E6;C9JCB9;C9IYC5	Q9Y5X2;C9J271	Sorting nexin-8	SNX8	+	LFQ intensity BN_RSU1_LFQ intensity BN_GFP	12	12	12	35.5	35.5	35.5	52.569	0	47.359	5943900000	57	1.61348	0.0473619	0.713905	1.01615	28.3706	28.1678	28.3017	27.8249	27.1873	27.6862
Color [Red]	Q9Y6I9;C9JXQ7;C9JHH5;A0A087WTU3;C9JL43;C9JUC3;C9J7N0	Q9Y6I9;C9JXQ7;C9JHH5;A0A087WTU3	Testis-expressed sequence 264 protein	TEX264	+	LFQ intensity BN_RSU1_LFQ intensity BN_GFP	6	6	6	20.1	20.1	20.1	34.188	0	9.0787	1475100000	23	1.77366	0.0208594	0.880713	1.21805	26.7056	26.4866	26.7666	25.4541	25.7039	26.1586
Color [Black]	A0A024QZX5;A0A087X1N8;P35237	A0A024QZX5;A0A087X1N8;P35237	Serpin B6	SERPINB6			12	11	11	38.7	36.6	36.6	43.024	0	172.58	8142900000	79	1.07123	0.0201579	-1.32452	-1.22508	26.9525	25.3265	25.1224	27.1941	27.1527	27.0281
Color [Black]	A0A024RAC6;Q14241	A0A024RAC6;Q14241	Transcription elongation factor B polypeptide 3	TCEB3			15	15	15	22.8	22.8	22.8	87.229	0	41.495	4539300000	51	2.81975	0.0021573	-1.41992	-2.07625	25.3725	25.2302	25.2285	26.3505	26.8023	26.9381
Color [Black]	A0A024RCR6;A0A0G2JK23;P46379;A0A0G2JL47;F6S6P2;X6REW1;A0A0G2JJM1;F6UR09;F6U1F2;F6XTU0;A0A0G2JJR8;A0A1B0GX79;F6WML8;F6VEM6;F6X9W3;F6U341;F6TC96;H0Y710;H0Y4L1	A0A024RCR6;A0A0G2JK23;P46379;A0A0G2JL47;F6S6P2;X6REW1;A0A0G2JJM1	Large proline-rich protein BAG6	BAT3;BAG6			17	17	17	22	22	22	118.7	0	58.07	12092000000	73	1.45589	0.00226549	-3.229	-2.11065	27.778	24.4229	25.097	29.0465	28.7959	29.1426
Color [Black]	K7ERP4;A0A087X2I2;A0A087WT12;P36969;K7EJ20;A0A0A0MTT1;K7EKX7;K7ENB4;R4GNE4;A0A087X247	K7ERP4;A0A087X2I2;A0A087WT12;P36969;K7EJ20;A0A0A0MTT1;K7EKX7;K7ENB4;R4GNE4	Glutathione peroxidase;Phospholipid hydroperoxide glutathione peroxidase, mitochondrial	GPX4			6	6	6	49.7	49.7	49.7	17.629	0	8.3205	5075100000	37	1.14414	0.00402443	-2.52279	-1.64143	24.909	27.1942	23.6631	27.7121	27.9349	27.6877
Color [Black]	A0A087WT67;O14628;E9PIY8;E9PNM0;E9PIT0;A0A0D9SFC3;Q5SXM1;Q5HYK9	A0A087WT67;O14628;E9PIY8	Zinc finger protein 195	ZNF195			6	6	5	12.8	12.8	11.5	72.659	0.00029061	6.1541	740450000	16	1.86104	0.0344592	-0.746565	-1.10106	25.1245	24.6631	25.2027	25.768	25.633	25.829
Color [Black]	A0A087WVR3;A0A087WTW0;Q96T88;A0A087WWG9	A0A087WVR3;A0A087WTW0;Q96T88;A0A087WWG9	E3 ubiquitin-protein ligase UHRF1	UHRF1			21	21	20	34.7	34.7	33.5	91.099	0	47.721	14600000000	121	4.28801	0	-2.43281	-3.8473	26.7403	26.3846	26.7308	28.9457	29.0487	29.1597
Color [Black]	A0A087WU64;A6NMQ1;P09884	A0A087WU64;A6NMQ1;P09884	DNA polymerase;DNA polymerase alpha catalytic subunit	POLA1			15	15	15	13	13	13	165.77	0	34.343	3018800000	49	2.46945	0.00173134	-1.79934	-2.28028	25.5372	24.7835	24.7124	26.897	26.5769	26.9573
Color [Black]	A0A087WU65;Q9NRW7;B7Z7G7;A0A1B0GXI6	A0A087WU65;Q9NRW7;B7Z7G7;A0A1B0GXI6	Vacuolar protein sorting-associated protein 45	VPS45			4	4	4	11	11	11	50.736	0	7.728	1249500000	22	2.20269	0.0175598	-0.827173	-1.25831	24.8317	24.7772	25.2023	25.7037	25.9288	25.6603
Color [Black]	A0A087WUK2;O14979	A0A087WUK2;O14979	Heterogeneous nuclear ribonucleoprotein D-like	HNRNPDL			12	11	11	30.6	28.4	28.4	40.04	0	73.897	12132000000	51	2.33779	0.000953846	-2.6852	-2.77211	24.9206	24.1393	25.1575	26.997	27.1501	28.1259
Color [Black]	A0A087WUQ6;P07203	A0A087WUQ6;P07203	Glutathione peroxidase;Glutathione peroxidase 1	GPX1			10	10	10	60.9	60.9	60.9	21.938	0	24.152	12206000000	90	2.43056	0.00708141	-0.955324	-1.45348	27.7172	27.8547	28.2356	28.9064	28.9272	28.8398
Color [Black]	A0A087WUT6;O60841	A0A087WUT6;O60841	Eukaryotic translation initiation factor 5B	EIF5B			28	28	28	29.3	29.3	29.3	138.68	0	98.075	18470000000	168	2.35179	0.0134384	-0.849178	-1.31269	28.5162	28.9396	28.4875	29.507	29.5159	29.468
Color [Black]	A0A087WVQ6;Q00610;J3KS13;K7EJJ5;J3KSQ2;J3KRF5;J3QL20;F5H5N6	A0A087WVQ6;Q00610	Clathrin heavy chain;Clathrin heavy chain 1	CLTC			89	89	69	62.4	62.4	52.7	192.06	0	323.31	628870000000	1068	4.13228	0.004	-0.907431	-1.63783	32.8531	32.8236	32.9858	33.8095	33.7539	33.8214
Color [Black]	A0A087WWW7;E9PGF5;E9PF55;Q9HBL0;H0Y4U1;E7ERH1	A0A087WWW7;E9PGF5;E9PF55;Q9HBL0;H0Y4U1	Tensin-1	TNS1			16	14	14	17.2	15.8	15.8	143.52	0	19.944	4577000000	41	1.43132	0.0044495	-1.62746	-1.58172	25.1376	26.5168	24.8091	27.168	27.216	26.9619
Color [Black]	A0A087WXK8;Q9H4H8	A0A087WXK8;Q9H4H8	Protein FAM83D	FAM83D			9	9	9	15.3	15.3	15.3	67.664	0	9.4715	2512500000	37	1.65155	0.00341565	-1.65718	-1.73079	25.5511	24.7306	24.1056	26.0837	26.6382	26.637
Color [Black]	B7Z879;A0A087WXL6;Q9H270;A0A0G2JS92;A0A087X2J4	B7Z879;A0A087WXL6;Q9H270;A0A0G2JS92	Vacuolar protein sorting-associated protein 11 homolog	VPS11			13	13	13	19.4	19.4	19.4	107.37	0	15.268	3794500000	28	2.41317	0.00175094	-1.84792	-2.28832	25.5401	25.06	24.7798	26.8726	26.6676	27.3835
Color [Black]	A0A087WZ13;E9PAU2;Q8IY67;K7EKR9	A0A087WZ13;E9PAU2;Q8IY67	Ribonucleoprotein PTB-binding 1	RAVER1			8	8	8	17.6	17.6	17.6	77.843	0	19.181	2094300000	15	3.84577	0.00114815	-1.82798	-2.9076	24.7249	24.3424	24.7035	26.441	26.3512	26.4625
Color [Black]	A0A087X0N3;Q96MY1;A0A087WTU5	A0A087X0N3;Q96MY1;A0A087WTU5	Nucleolar protein 4-like	NOL4L			6	6	5	12.2	12.2	10.3	74.224	0.00030039	6.934	1143500000	19	1.83138	0.00537533	-1.18981	-1.50693	24.1449	24.9774	24.9297	25.7537	26.0827	25.785
Color [Black]	A0A087X0P0;Q02224;D6RBW0	A0A087X0P0;Q02224;D6RBW0	Kinesin-like protein;Centromere-associated protein E	CENPE			23	23	23	10.2	10.2	10.2	312.1	0	49.666	5513000000	54	2.58216	0.000810458	-2.24528	-2.68466	25.3596	25.6281	24.5222	27.3915	27.3484	27.5059
Color [Black]	A0A087X1B1;Q9Y6K9;A0A087X0G7;A0A087WUW6;C9JN51;A0A087WV30;C9J2V2;C9JH59;C9JCG6;A0A087X1K7	A0A087X1B1;Q9Y6K9;A0A087X0G7;A0A087WUW6;C9JN51	NF-kappa-B essential modulator	IKBKG			11	11	11	36.4	36.4	36.4	48.069	0	83.349	8510400000	76	2.09261	0.0162887	-0.86295	-1.27592	27.7046	27.8684	28.1389	29.0043	28.594	28.7025
Color [Black]	A0A087X1E4;P53365;E9PPY7;E9PRV8	A0A087X1E4;P53365	Arfaptin-2	ARFIP2			4	4	4	13.6	13.6	13.6	41.595	0	28.234	2651600000	29	3.36287	0.00224742	-1.24006	-2.01312	24.8447	25.183	25.1077	26.3812	26.2806	26.1937
Color [Black]	A0A087X1Z3;Q9UL46;H0YM70;H0YKU2	A0A087X1Z3;Q9UL46;H0YM70	Proteasome activator complex subunit 2	PSME2			10	10	10	46.5	46.5	46.5	29.126	0	99.209	17662000000	75	2.465	0.0142432	-0.821299	-1.29887	27.3963	27.4261	27.4751	28.0471	28.4946	28.2197
Color [Black]	A0A087X211;Q8TCG1;F8WAX6;F8WF26	A0A087X211;Q8TCG1	Protein CIP2A	KIAA1524			48	48	48	55.2	55.2	55.2	102.28	0	263.26	69749000000	293	3.60387	0.00233546	-1.10226	-1.87004	30.5492	30.7127	30.4358	31.7124	31.7021	31.5899
Color [Black]	A0A087X295;Q9NNW5;E9PDU5;E9PBK6;Q6PKC6;C9K020;V9GYU1;C9JFP6;V9GZ65;E5RFX3;F8WE36	A0A087X295;Q9NNW5;E9PDU5;E9PBK6	WD repeat-containing protein 6	WDR6			34	34	34	42.7	42.7	42.7	125	0	123.13	31339000000	253	2.50848	0.0188387	-0.770542	-1.24116	29.3262	29.4453	29.1883	30.269	30.0593	29.9432
Color [Black]	A0A088AWN3;A0A0A0MSY4;Q9BZ29;Q6ZSL5;A0A0A0MT38;H0Y3S1;A0A0D9SFH5;Q5JUD8;H7BZ79;X6RGR3;Q5JUD3;A0A1B0GVL8	A0A088AWN3;A0A0A0MSY4;Q9BZ29;Q6ZSL5;A0A0A0MT38	Dedicator of cytokinesis protein 9	DOCK9			62	62	58	39.8	39.8	38	237.91	0	252.24	30149000000	279	2.64383	0.000918519	-2.29303	-2.76045	28.0856	27.056	27.9717	29.9613	30.1075	29.9237
Color [Black]	A0A096LP25;Q6ZSR9;A0A096LNZ0	A0A096LP25;Q6ZSR9;A0A096LNZ0	Uncharacterized protein FLJ45252	AAK1			11	10	10	31.5	29	29	54.448	0	56.484	4148000000	42	2.55473	0.00161137	-1.94749	-2.44437	25.8533	25.1619	25.048	26.9925	27.5059	27.4072
Color [Black]	F8W7U3;J3KP36;E7ESD2;A0A0A0MR88;A0A096LPC5;Q9Y4E1;Q641Q2;A0A087WYF6;A0A0A0MT65;B1AP61;Q5SRD0	F8W7U3;J3KP36;E7ESD2;A0A0A0MR88;A0A096LPC5;Q9Y4E1;Q641Q2;A0A087WYF6	WASH complex subunit FAM21C;WASH complex subunit FAM21A	FAM21A;FAM21C			9	9	9	12.1	12.1	12.1	136.86	0	13.922	2618700000	44	1.49241	0.00414577	-1.59096	-1.60123	24.9473	25.4558	23.8006	26.3656	26.4093	26.2018
Color [Black]	A0A0A0MR09;P43378;H3BQT6	A0A0A0MR09;P43378	Protein-tyrosine-phosphatase;Tyrosine-protein phosphatase non-receptor type 9	PTPN9			6	6	6	10.5	10.5	10.5	66.953	0.00028474	5.6917	1603600000	23	1.6416	0.0102761	-1.09972	-1.36483	25.4566	25.0942	24.4451	26.2413	25.9768	26.0768
Color [Black]	A0A0A0MRA5;B7Z4B8;Q9BUJ2;M0R3F1;M0QYZ0;M0R0K8;M0QZV6;M0QYI8;M0R203;M0QYM5	A0A0A0MRA5;B7Z4B8;Q9BUJ2;M0R3F1;M0QYZ0	Heterogeneous nuclear ribonucleoprotein U-like protein 1	HNRNPUL1			23	23	23	33.2	33.2	33.2	85.939	0	179.93	19135000000	148	0.922193	0.0295666	-1.37063	-1.1476	27.8397	25.6546	27.3376	28.1887	28.0245	28.7305
Color [Black]	A0A0A0MRA8;Q9Y2J2;A0A0A0MSA4;A0A1B0GTF8;A0A0J9YY18;J3KT37;J3QS55;A0A0J9YW26;A0A0J9YWN0;A0A0J9YWE1;A0A0J9YWS4;J3KS70;J3QKY2;J3KRD1;J3QKK4;J3QR33;J3QRQ6;J3QLU5;J3QS83;Q4VXN0;A0A1B0GWG0;Q4VB86;P11171;Q4VXN1	A0A0A0MRA8;Q9Y2J2;A0A0A0MSA4;A0A1B0GTF8	Band 4.1-like protein 3;Band 4.1-like protein 3, N-terminally processed	EPB41L3			32	29	3	46.3	43.1	6.3	102.29	0	200.62	16755000000	127	1.84699	0.00234933	-1.58416	-1.79725	27.1192	25.975	26.3592	27.7355	28.3541	28.1163
Color [Black]	A0A0A0MRE5;Q9ULH1;H0YBF7;H0YBM4;E5RHD7	A0A0A0MRE5;Q9ULH1;H0YBF7	Arf-GAP with SH3 domain, ANK repeat and PH domain-containing protein 1	ASAP1			22	22	19	22.6	22.6	21.7	124.77	0	48.275	7969400000	74	5.79718	0	-2.25424	-4.08945	24.8219	24.9488	24.9084	27.2158	27.1252	27.1008
Color [Black]	A0A0A0MRE6;O94967;E9PR96;E9PN15;E9PNF6;E9PKZ6	A0A0A0MRE6;O94967	WD repeat-containing protein 47	WDR47			13	13	13	18.8	18.8	18.8	98.701	0	17.894	2885800000	46	3.19412	0	-3.09029	-3.77079	24.4049	23.5875	24.321	27.1039	26.9273	27.5531
Color [Black]	A0A0A0MRI2;Q9UNH7;G3V5X9;H0YJF8;G3V4Z5;G3V5U2;G3V2U1	A0A0A0MRI2;Q9UNH7;G3V5X9	Sorting nexin-6;Sorting nexin-6, N-terminally processed	SNX6			7	7	6	18.4	18.4	16	47.804	0	10.132	1730200000	28	2.30891	0.0102437	-0.899981	-1.36365	26.2048	25.7085	26.0859	27.0079	26.875	26.8162
Color [Black]	A0A0A0MRJ0;Q5VT25;H0Y7V8;H0Y6R0	A0A0A0MRJ0;Q5VT25;H0Y7V8	Non-specific serine/threonine protein kinase;Serine/threonine-protein kinase MRCK alpha	CDC42BPA			28	24	10	19.8	17.7	7.1	193.63	0	27.602	4797600000	72	0.877162	0.0242345	-1.63184	-1.19441	27.3519	24.4532	25.2512	27.4071	27.219	27.3257
Color [Black]	E7EMV7;A0A0A0MRZ4;Q15025;E7EW15;H0YC17;E7EWG2;E7EW68	E7EMV7;A0A0A0MRZ4;Q15025;E7EW15	TNFAIP3-interacting protein 1	TNIP1			12	12	12	27.4	27.4	27.4	55.697	0	61.17	7989200000	86	2.55385	0.0325963	-0.676375	-1.12148	27.8217	27.8103	28.096	28.6402	28.6176	28.4993
Color [Black]	A0A0A0MST8;E9PFN4;C9JRP1;Q9Y6M7	A0A0A0MST8;E9PFN4;C9JRP1;Q9Y6M7	Anion exchange protein;Sodium bicarbonate cotransporter 3	SLC4A7			9	9	4	11.4	11.4	5.7	134.57	0	15.635	1972600000	22	0.962011	0.0473292	-1.00532	-1.01615	25.0658	25.6278	24.202	26.3523	26.085	25.4743
Color [Black]	A0A0A0MT60;Q5T1M5;X6RKW4	A0A0A0MT60;Q5T1M5	Peptidyl-prolyl cis-trans isomerase;FK506-binding protein 15	FKBP15			19	19	19	22.7	22.7	22.7	136.27	0	161.25	6458100000	70	3.08606	0	-2.74615	-3.42035	24.4381	25.02	24.9158	27.1723	28.001	27.4391
Color [Black]	A0A0A0MTR7;A0A0A0MTC1;Q63HN8	A0A0A0MTR7;A0A0A0MTC1;Q63HN8	E3 ubiquitin-protein ligase RNF213	RNF213			111	111	111	26.2	26.2	26.2	591.4	0	214.54	36737000000	447	2.3113	0.0017	-2.21303	-2.4788	29.1596	27.9752	27.9957	30.6551	30.5569	30.5575
Color [Black]	A0A0A0MTC4;E9PH62;A0A0A0MTC5;Q9NUL3;E5RJN7;A0A0A0MTD1;F8VPI7;E7EPX0;A0A0A0MTC6;E7EVJ4;G5EA18;E7EVI1;E5RJ67;H0YBY0;E5RFK1	A0A0A0MTC4;E9PH62;A0A0A0MTC5;Q9NUL3;E5RJN7;A0A0A0MTD1;F8VPI7;E7EPX0;A0A0A0MTC6;E7EVJ4;G5EA18;E7EVI1;E5RJ67	Double-stranded RNA-binding protein Staufen homolog 2	STAU2			11	11	11	32.9	32.9	32.9	43.278	0	16.561	4038100000	29	1.63292	0.00244444	-2.04538	-1.90757	25.9442	24.5438	24.2359	26.7679	26.689	27.4032
Color [Black]	A0A0A0MTH9;O14981	A0A0A0MTH9;O14981	TATA-binding protein-associated factor 172	BTAF1			19	19	19	12.6	12.6	12.6	206.93	0	21.121	3482700000	49	1.43013	0.00237069	-2.44408	-1.88726	24.2183	26.2474	26.6918	28.0821	27.8133	28.5943
Color [Black]	A0A0A0MTL6;Q6ZS17;H3BSX9;H3BSV5;H3BMG9;H3BQI5;H3BU12;H3BS40;H3BUP6	A0A0A0MTL6;Q6ZS17	Protein FAM65A	FAM65A			19	19	19	17.5	17.5	17.5	134.07	0	26.299	3763400000	68	0.956222	0.0296045	-1.30636	-1.1464	25.0672	27.2368	26.4966	27.6343	27.6309	27.4544
Color [Black]	A0A0A6YY96;P48200;H0YNL8;H0YLE0;H0YN46;H0YMA8;H0YL48	A0A0A6YY96;P48200	Iron-responsive element-binding protein 2	IREB2			18	18	18	26.6	26.6	26.6	105.06	0	38.901	18984000000	56	0.973139	0.00400608	-3.87329	-1.63788	25.7908	24.2856	30.1546	31.8495	30.0326	29.9687
Color [Black]	A0A0A6YYC7;Q96JP5;H3BTR0	A0A0A6YYC7;Q96JP5;H3BTR0	E3 ubiquitin-protein ligase ZFP91	ZFP91-CNTF;ZFP91			6	6	6	16.4	16.4	16.4	59.57	0	22.54	1432000000	21	3.33118	0.00154545	-1.57704	-2.42508	24.5016	24.7229	24.8334	26.1761	26.4897	26.1232
Color [Black]	A0A0B4J1S8;Q9UBF8;F8W860;E9PL47;H0Y4F8;H0YCW3;A6PVV8	A0A0B4J1S8;Q9UBF8;F8W860	Phosphatidylinositol 4-kinase beta	PI4KB			6	6	6	7.9	7.9	7.9	92.723	0.00027503	5.018	1247600000	20	2.71887	0.00686783	-0.91957	-1.46745	25.0079	24.8595	25.2031	25.7963	25.9688	26.064
Color [Black]	A0A0B4J2F8;F6S314;E2QRJ6;P52435;A6NFM0;Q9H1A7;Q9GZM3;D6RAG0;E7EP90;A0A0B4J1Z8;F8WF84;E7EWC6;H0Y980	A0A0B4J2F8;F6S314;E2QRJ6;P52435;A6NFM0;Q9H1A7;Q9GZM3	DNA-directed RNA polymerase II subunit RPB11-a;DNA-directed RNA polymerase II subunit RPB11-b2;DNA-directed RNA polymerase II subunit RPB11-b1	POLR2J3;POLR2J;POLR2J2			5	5	5	38.3	38.3	38.3	13.074	0	8.0552	2363400000	34	3.14532	0.031668	-0.642825	-1.13088	25.5817	25.7948	25.6901	26.3085	26.3911	26.2955
Color [Black]	A0A0C4DFS6;Q9C004;D6RB56	A0A0C4DFS6;Q9C004	Protein sprouty homolog 4	SPRY4			4	4	4	19.3	19.3	19.3	34.929	0.00030479	7.2995	1637500000	23	1.69135	0.0146451	-0.98899	-1.29216	25.1736	24.4952	24.8976	25.9656	26.0735	25.4943
Color [Black]	A0A0C4DFX4;Q6ZRS2;A0A0A0MS59;A0A087X0E3	A0A0C4DFX4;Q6ZRS2;A0A0A0MS59	Helicase SRCAP	SRCAP			16	16	16	5.5	5.5	5.5	325.77	0	11.46	8672700000	46	2.34649	0.00124	-3.08089	-2.97741	24.3451	25.8922	24.99	28.7378	27.8391	27.893
Color [Black]	C9JHL4;A0A0C4DFX9;Q9H3P2;H7C3C2;F8W954;F8WF98;H7C2M8;H7C0W2;C9JEM7;H7C2C7;H0Y3X6	C9JHL4;A0A0C4DFX9;Q9H3P2;H7C3C2;F8W954;F8WF98;H7C2M8;H7C0W2;C9JEM7;H7C2C7;H0Y3X6	Negative elongation factor A	NELFA			4	4	4	17	17	17	32.401	0.00025063	3.6182	948300000	13	1.3249	0.0142907	-1.19989	-1.29868	25.8081	24.4696	24.6354	26.1095	26.1387	26.2645
Color [Black]	A0A0C4DG40;Q8NF91;E7ENN3;H0Y325;H0Y326;Q5JV20;F8WAI0;F5GXQ8;F5GZ83;F5H6R8;A0A087WYJ5;F5GYQ7;F5H4Q0	A0A0C4DG40;Q8NF91;E7ENN3	Nesprin-1	SYNE1			22	22	21	2.9	2.9	2.8	1005.2	0	17.752	3614700000	42	3.53287	0	-2.19632	-3.20255	25.2937	24.8776	25.4964	27.4876	27.4072	27.3619
Color [Black]	A0A0C4DG98;Q8NI27;H0Y815;H7C477;H0Y594;H0Y7U4	A0A0C4DG98;Q8NI27	THO complex subunit 2	THOC2			25	25	25	20.6	20.6	20.6	169.58	0	79.565	8221200000	118	2.21826	0.012754	-0.889648	-1.33267	26.9379	27.1869	27.4368	28.0409	28.2398	27.9498
Color [Black]	F5GWX5;A0A0C4DGG9;Q14839;F5H6N4;K7EPV1;F6T542;K7ESA5	F5GWX5;A0A0C4DGG9;Q14839	Chromodomain-helicase-DNA-binding protein 4	CHD4			81	81	62	47.1	47.1	37.5	217.1	0	323.31	80104000000	439	1.44455	0.0150123	-1.09627	-1.28566	31.2121	30.3457	30.0445	31.6205	31.5598	31.7108
Color [Black]	A0A0C4DGH3;Q9Y6R0;M0QXQ4;M0QYC2;M0R0Q4;M0QZV7	A0A0C4DGH3;Q9Y6R0;M0QXQ4;M0QYC2	Numb-like protein	NUMBL			9	5	5	17.3	10.6	10.6	60.812	0.00030941	7.6342	5533000000	16	2.33934	0.000733728	-2.36097	-2.58976	25.4138	24.759	26.1662	27.9359	27.7536	27.7323
Color [Black]	Q5QPR4;J3QR29;A0A0D9SEI3;Q5QPR3;B7ZVY7;A0A0D9SER5;A0A0D9SEN2;J3QR44;Q9UQ88;P21127;Q13882	Q5QPR4;J3QR29;A0A0D9SEI3;Q5QPR3;B7ZVY7;A0A0D9SER5;A0A0D9SEN2;J3QR44;Q9UQ88;P21127	Cyclin-dependent kinase 11A;Cyclin-dependent kinase 11B	CDK11A;CDK11B;CDC2L1			10	10	10	13.1	13.1	13.1	86.823	0	7.91	2030100000	38	1.83615	0.0328062	-0.768045	-1.1191	25.5987	25.5525	25.0537	26.039	26.2294	26.2405
Color [Black]	A0A0D9SEJ5;F5GY05;Q96EK7	A0A0D9SEJ5;F5GY05;Q96EK7	Constitutive coactivator of peroxisome proliferator-activated receptor gamma	FAM120B			30	30	30	40.7	40.7	40.7	105.19	0	66.181	11450000000	150	1.34954	0.0339364	-0.894869	-1.10477	28.3834	27.7154	27.5	28.8541	28.4506	28.9786
Color [Black]	A0A0G2JH68;O60610;A0A140T8Z0;H9KV28;B4E2I7;E5RJ79	A0A0G2JH68;O60610;A0A140T8Z0;H9KV28	Protein diaphanous homolog 1	DIAPH1			54	54	54	47.2	47.2	47.2	141.36	0	323.31	72221000000	356	2.32826	0.0474952	-0.618209	-1.01587	30.7853	30.4865	30.4876	31.2637	31.2308	31.1195
Color [Black]	A0A0G2JNZ2;Q14160;A0A0G2JPP5;A0A0G2JMS7;H0YCG0;Q5T0G3	A0A0G2JNZ2;Q14160;A0A0G2JPP5;A0A0G2JMS7	Protein scribble homolog	SCRIB			48	48	42	43.6	43.6	38	174.91	0	234.11	40334000000	248	1.68593	0.0022132	-2.16471	-1.99864	27.5299	28.7926	26.8213	29.7465	30.044	29.8474
Color [Black]	A0A0G2JS82;O94973;A0A0G2JQM1;A0A0G2JRF9;A0A0G2JQA4;E9PR62;E9PNC4;A0A0G2JRS3	A0A0G2JS82;O94973;A0A0G2JQM1	AP-2 complex subunit alpha-2	AP2A2			19	10	10	27.7	16	16	101.54	0	18.04	13658000000	24	1.16503	0.00326889	-2.92043	-1.73966	28.8118	25.1333	25.5018	29.5323	29.5655	29.1103
Color [Black]	E9PJ24;B7ZM65;F8WEF5;A0A0J9YYB5;A0A0J9YWD5;Q9P1Y6;A0A0J9YX88	E9PJ24;B7ZM65;F8WEF5;A0A0J9YYB5;A0A0J9YWD5;Q9P1Y6;A0A0J9YX88	PHD and RING finger domain-containing protein 1	PHRF1			12	12	12	10.8	10.8	10.8	178.22	0	9.7777	3380800000	26	2.28563	0.00170588	-1.91807	-2.26713	24.2092	25.1288	24.576	26.1716	26.9328	26.5639
Color [Black]	A0A0J9YWL0;Q9Y4K1;Q96QW7	A0A0J9YWL0;Q9Y4K1	Absent in melanoma 1 protein	AIM1			28	28	28	19.3	19.3	19.3	231.71	0	269.54	13399000000	131	2.25695	0.00707032	-0.981743	-1.44292	27.6612	27.2953	27.6792	28.6567	28.6572	28.267
Color [Black]	A0A0R4J2E8;A8MXP9;P43243;D6R991;H0Y8T4;B3KM87;Q68E03;D6R8Z5;D6RBK5;D6RCM3;D6REK4;D6RBI2;D6RE02;D6RIA2;D6RB45;A0A1B0GX04;D6R9F3;D6RAM9;D6RAY2;D6RBS2	A0A0R4J2E8;A8MXP9;P43243;D6R991	Matrin-3	MATR3			35	35	3	54.7	54.7	5.1	94.622	0	323.31	109230000000	363	2.47857	0.0393358	-0.645455	-1.07021	31.6871	31.5331	31.3706	32.0859	32.1924	32.2488
Color [Black]	A0A0U1RQK7;A0A0A0MSA7;O43432;B1AN91;B1AN92	A0A0U1RQK7;A0A0A0MSA7;O43432	Eukaryotic translation initiation factor 4 gamma 3	EIF4G3			55	49	49	34	30.8	30.8	195.27	0	243.99	31307000000	254	2.10042	0.00231092	-1.49529	-1.85984	28.7038	29.236	28.1952	30.2534	30.2527	30.1148
Color [Black]	H0Y329;A0A0U1RR06;Q9Y484;A0A0U1RQR1;G8JLI5;C9JYH8;C9J5L0;C9J7Q8;C9JBX7;C9J0A8;C9J471;A0A0U1RQG6;A0A0U1RQM7;C9JE01;A0A0U1RQS7;C9JUS5;A0A0U1RQJ7;A0A0U1RR42;H7C5B4;H7C4N7;C9JVT3;A0A0U1RRJ9	H0Y329;A0A0U1RR06;Q9Y484;A0A0U1RQR1;G8JLI5;C9JYH8;C9J5L0;C9J7Q8;C9JBX7;C9J0A8;C9J471;A0A0U1RQG6;A0A0U1RQM7	WD repeat domain phosphoinositide-interacting protein 4	WDR45			5	5	4	19.5	19.5	16.4	31.781	0.0003076	7.4826	1823500000	31	2.69156	0.00204405	-1.8126	-2.40449	24.9597	24.2067	24.2291	26.2656	26.3819	26.1857
Color [Black]	A0A0U1RRH6;O94880	A0A0U1RRH6;O94880	PHD finger protein 14	PHF14			13	13	13	18	18	18	106.99	0	13.952	2066600000	23	2.24286	0.0023504	-1.66031	-2.05527	24.3352	24.6575	23.9339	25.8005	25.6909	26.4162
Color [Black]	A0A0U1RRM1;Q8WXI9;A0A0U1RR30;A0A0U1RR34;A0A0U1RRK3;A0A1B0GW07	A0A0U1RRM1;Q8WXI9	Transcriptional repressor p66-beta	GATAD2B			18	17	17	49.4	47.5	47.5	63.461	0	132.1	9541300000	118	1.66283	0.00494868	-1.36744	-1.56378	27.8832	26.7641	26.7587	28.5091	28.5333	28.466
Color [Black]	A6NLN1;A0A0U1RRM4;P26599;A0A0D9SF20;K7EK45;K7EKJ7;K7ELW5;K7ES59;A0A087WU68;A0A087WUW5	A6NLN1;A0A0U1RRM4;P26599	Polypyrimidine tract-binding protein 1	PTBP1			17	17	14	53.7	53.7	49	56.51	0	323.31	68975000000	146	2.45362	0.032571	-0.685411	-1.12139	30.8891	30.8678	30.5862	31.5118	31.5273	31.3602
Color [Black]	A0A1B0GUA3;Q96EK5;A0A1B0GTE6;A0A0D9SFK7;A0A1B0GUH6;A0A1B0GVY9;A0A1B0GU96;A0A1B0GV79;A0A1B0GW21	A0A1B0GUA3;Q96EK5	KIF1-binding protein	KIAA1279			14	14	14	24.9	24.9	24.9	74.783	0	22.383	2148200000	26	1.29735	0.0366278	-0.900368	-1.09101	26.9396	27.4996	26.5787	28.2315	27.5928	27.8946
Color [Black]	A0A1B0GUI1;Q6GYQ0;H0YJB5;H0YJ04	A0A1B0GUI1;Q6GYQ0	Ral GTPase-activating protein subunit alpha-1	RALGAPA1			10	10	10	4.7	4.7	4.7	280.41	0	10.944	1109700000	24	1.67996	0.00539657	-1.27298	-1.50764	24.0535	24.5091	25.0437	25.4798	25.8021	26.1433
Color [Black]	A0A1B0GVL4;P78312;E7EUR8;D6RFZ4	A0A1B0GVL4;P78312;E7EUR8;D6RFZ4	Protein FAM193A	FAM193A			24	24	24	23	23	23	166.37	0	92.965	7159700000	98	1.6628	0.00241551	-2.38853	-2.06966	24.7136	26.9093	25.5556	27.8671	28.3402	28.1368
Color [Black]	A0A1C7CYX1;A0A0A0MSU2;Q6PJG2;H7C1L3;C9JYU7	A0A1C7CYX1;A0A0A0MSU2;Q6PJG2	ELM2 and SANT domain-containing protein 1	ELMSAN1			13	13	13	19.7	19.7	19.7	120.73	0	185.83	6029300000	50	0.631159	0.0451034	-1.93324	-1.02842	27.6533	23.4808	27.5146	27.8322	28.4472	28.1691
Color [Black]	A0AVT1;H0Y8S8;H0Y9U5	A0AVT1	Ubiquitin-like modifier-activating enzyme 6	UBA6			50	50	50	64.2	64.2	64.2	117.97	0	323.31	64487000000	438	3.77415	0.00240175	-1.09804	-1.89118	30.1066	30.3457	30.2881	31.3224	31.4156	31.2966
Color [Black]	A0JNW5;A0A0C4DGH6;F8W1I2;F8VW65;F8W665;H0YHT7	A0JNW5;A0A0C4DGH6	UHRF1-binding protein 1-like	UHRF1BP1L			20	20	20	18.7	18.7	18.7	164.2	0	37.625	6253300000	72	0.810506	0.0429617	-1.28881	-1.04295	27.4462	26.9999	25.1124	27.8372	28.0913	27.4965
Color [Black]	A2RRP1;H0Y5G7;H7C007;H7C1Y9;H7BZR3;C9JCM7;H7BZU5;H7C1U4	A2RRP1;H0Y5G7	Neuroblastoma-amplified sequence	NBAS			37	37	37	19.3	19.3	19.3	268.57	0	51.345	8314400000	122	2.42059	0.0175399	-0.796942	-1.26095	27.5644	27.9725	27.8932	28.6097	28.6794	28.5318
Color [Black]	A5PLN9;D6RB83	A5PLN9	Trafficking protein particle complex subunit 13	TRAPPC13			3	3	3	11.5	11.5	11.5	46.523	0.00030148	7.0082	969010000	7	2.02786	0.0201756	-0.82928	-1.22525	25.1778	25.0066	24.8203	25.9586	25.9897	25.5443
Color [Black]	K7EIJ0;K7ENL2;A6NG10;K7EMC9;Q969T9;B4DFG2;K7EIN1;K7ESN4;K7EIK1	K7EIJ0;K7ENL2;A6NG10;K7EMC9;Q969T9;B4DFG2;K7EIN1;K7ESN4	WW domain-binding protein 2	WBP2			5	5	5	26.3	26.3	26.3	18.224	0	15.12	4923600000	25	0.966487	0.0106972	-1.99239	-1.3595	24.1556	27.2498	24.704	27.3949	27.6106	27.0812
Color [Black]	H3BU16;A6NGP5;Q9H910;H3BMT0;H3BTV5;H3BMV3;H3BMM8;B4E1P3	H3BU16;A6NGP5;Q9H910;H3BMT0;H3BTV5;H3BMV3	Hematological and neurological expressed 1-like protein	HN1L			5	5	5	41.9	41.9	41.9	17.603	0	18.512	3260600000	18	1.56899	0.00409317	-1.60949	-1.65634	26.3329	24.9514	25.2793	26.959	26.8637	27.5693
Color [Black]	A6NHB5;Q14202;A6NHN7;A6NL54	A6NHB5;Q14202;A6NHN7	Zinc finger MYM-type protein 3	ZMYM3			15	14	14	13.5	12.8	12.8	152.6	0	18.597	2790000000	49	0.766775	0.0300843	-1.81259	-1.14133	25.9663	23.0291	26.521	27.0116	27.1453	26.7974
Color [Black]	A6NHR9;J3KTL8;J3QSH1;J3KTK7;J3KRK8	A6NHR9;J3KTL8	Structural maintenance of chromosomes flexible hinge domain-containing protein 1	SMCHD1			59	59	59	35.6	35.6	35.6	226.37	0	192.68	25722000000	231	1.80769	0.00172136	-2.28877	-2.14673	28.7074	28.6765	27.0501	30.1456	30.5512	30.6035
Color [Black]	A6NIT2;A6NMN0;P46020	A6NIT2;A6NMN0;P46020	Phosphorylase b kinase regulatory subunit alpha, skeletal muscle isoform	PHKA1			11	11	10	10.7	10.7	9.8	132.63	0	9.7689	1957000000	45	1.54937	0.0336208	-0.829109	-1.11061	24.9962	25.7894	25.1572	26.1659	26.0534	26.2107
Color [Black]	A6NIW2;Q5JSL3;A0A0J9YW64	A6NIW2;Q5JSL3;A0A0J9YW64	Dedicator of cytokinesis protein 11	DOCK11			16	12	12	8.6	6.9	6.9	238.1	0	15.408	15376000000	39	3.82468	0	-3.18016	-4.37639	26.1585	25.5602	25.419	28.896	28.8862	28.896
Color [Black]	A6NN40;Q2M3G4;C9JXU1	A6NN40;Q2M3G4	Protein Shroom1	SHROOM1			9	9	9	16	16	16	83.238	0	14.167	1887300000	41	1.10946	0.0133941	-1.48914	-1.31645	24.271	24.1883	26.0828	26.4056	26.5145	26.0894
Color [Black]	B0QYK0;Q01844;A0A0D9SFL3;C9JGE3	B0QYK0;Q01844;A0A0D9SFL3;C9JGE3	RNA-binding protein EWS	EWSR1			9	9	2	17.2	17.2	7	64.929	0	233.67	21088000000	82	2.39652	0.00233155	-1.56051	-2.04672	28.1759	27.4026	27.4803	29.1546	29.1553	29.4305
Color [Black]	F2Z2V0;B0QZ18;Q99829;A6PVH9;Q5JX45;E7ENH5;Q5JX58;Q5JX59;Q5JX61;Q5JX60;Q5JX44;Q5JX52;Q5JX56;Q5JX54;Q5JX57;E7EV27;Q5JX55;Q5JX53;H0Y524	F2Z2V0;B0QZ18;Q99829;A6PVH9;Q5JX45;E7ENH5;Q5JX58;Q5JX59;Q5JX61;Q5JX60;Q5JX44;Q5JX52;Q5JX56	Copine-1	CPNE1			9	9	9	25.1	25.1	25.1	58.634	0	22.508	4080900000	37	1.38763	0.0338859	-0.882301	-1.10756	25.9801	25.8911	26.7854	26.9356	27.2097	27.1582
Color [Black]	B1AKJ5;O43847;G3V1R5;F5H7V1;H0Y5G9	B1AKJ5;O43847;G3V1R5;F5H7V1	Nardilysin	NRD1			33	33	33	31	31	31	139.41	0	161.02	24740000000	203	3.52696	0.00962162	-0.779765	-1.3772	28.8202	29.0048	28.8762	29.7432	29.6836	29.6138
Color [Black]	B1ALK7;Q14155;E7EUY6;E9PDQ5;E7EU80;C9JDI6;B1ANY6;E7ENL8;C9JAD7;F6SJA5	B1ALK7;Q14155;E7EUY6;E9PDQ5	Rho guanine nucleotide exchange factor 7	ARHGEF7			27	27	22	46.7	46.7	41.3	79.831	0	211.55	15174000000	132	2.73288	0.00189116	-1.5751	-2.20272	28.198	27.7518	27.5042	29.3425	29.5334	29.3034
Color [Black]	B1ANM7;Q9UNN5;B3KT28	B1ANM7;Q9UNN5;B3KT28	FAS-associated factor 1	FAF1			4	4	4	7.8	7.8	7.8	55.998	0.00024728	3.455	662610000	10	2.60368	0.0122386	-0.832591	-1.33627	25.1888	24.8116	25.019	25.7531	25.9468	25.8171
Color [Black]	B2WTI3;B2WTI4;K7EJU9;Q6NYC1	B2WTI3;B2WTI4;K7EJU9;Q6NYC1	Bifunctional arginine demethylase and lysyl-hydroxylase JMJD6	JMJD6			6	6	6	27.8	27.8	27.8	39.241	0	10.362	3491100000	18	2.5198	0.00166667	-2.01026	-2.47264	24.6478	25.672	24.9498	27.1666	27.1839	26.9499
Color [Black]	B4DDF4;B4DUT8;Q99439;A0A087X271;H3BVI6;A0A087X1X5;K7ES69;H3BQH0;U3KPS3;A0A087WV51	B4DDF4;B4DUT8;Q99439;A0A087X271;H3BVI6;A0A087X1X5	Calponin;Calponin-2	CNN2			14	13	13	60.1	56.4	56.4	32.616	0	260.1	53326000000	63	1.63397	0.00492225	-1.33342	-1.5278	29.1639	30.0809	29.3565	30.5561	30.6904	31.3552
Color [Black]	B4DGM3;Q969G3;J3QKS7;K7EMQ8;J3QR61;H7C048;J3KT85;J3QKX6;J3KS99;J3QL66	B4DGM3;Q969G3;J3QKS7;K7EMQ8	SWI/SNF-related matrix-associated actin-dependent regulator of chromatin subfamily E member 1	SMARCE1			13	13	13	36.9	36.9	36.9	44.77	0	67.587	9154800000	73	0.700778	0.0490877	-1.46428	-1.00787	27.8935	24.7191	26.9848	27.904	28.2544	27.8318
Color [Black]	B4DXZ6;P51114;E9PFF5;E7EU85;C9JAJ4;C9JZE0;C9JY20;H7C4S4;C9IZ22;C9J5B4	B4DXZ6;P51114;E9PFF5;E7EU85	Fragile X mental retardation syndrome-related protein 1	FXR1			31	31	29	56.2	56.2	53.6	68.326	0	323.31	73076000000	306	2.26559	0.0173099	-0.824341	-1.26699	31.2553	30.9975	30.7451	31.7896	31.7946	31.8867
Color [Black]	B4DY09;Q12905;X6R6Z1;A0A0A0MRL0	B4DY09;Q12905	Interleukin enhancer-binding factor 2	ILF2			17	17	17	81.8	81.8	81.8	38.91	0	175.06	30406000000	198	1.94307	0.00224033	-1.56338	-1.83342	27.4705	28.5814	28.3107	29.5273	29.6242	29.9012
Color [Black]	B7WPE2;Q32P44;G3V195;G3V1D0;H0Y3M3;H7C355;C9J6V3;E9PJV5;E9PSB4	B7WPE2;Q32P44;G3V195;G3V1D0;H0Y3M3	Echinoderm microtubule-associated protein-like 3	EML3			17	17	17	27.9	27.9	27.9	95.283	0	79.098	12727000000	107	4.32311	0.000992	-1.63238	-2.78086	27.4429	27.3877	27.5389	29.1904	28.9426	29.1336
Color [Black]	B7ZLQ5;P28370;A0A0A0MRP6	B7ZLQ5;P28370;A0A0A0MRP6	Probable global transcription activator SNF2L1	SMARCA1			36	16	16	30.2	16.4	16.4	124.33	0	25.501	3702700000	57	1.11498	0.0168691	-1.36789	-1.27018	26.606	25.2716	24.688	26.6844	26.975	27.0098
Color [Black]	B8ZZD4;Q86VP1;H7C3L5;C9J7J4;V9GZ06	B8ZZD4;Q86VP1	Tax1-binding protein 1	TAX1BP1			14	14	14	18.6	18.6	18.6	93.609	0	16.148	3828500000	33	1.19492	0.00456982	-2.07331	-1.57596	24.4923	26.9689	24.5589	27.4123	27.4802	27.3475
Color [Black]	C9J0K6;P30626;B4DHQ6	C9J0K6;P30626;B4DHQ6	Sorcin	SRI			10	10	10	70.3	70.3	70.3	17.605	0	160.75	24743000000	88	2.22947	0.0018125	-2.03331	-2.30996	25.8161	24.5756	24.8127	27.0914	27.1091	27.1038
Color [Black]	C9J2Y9;P30876;C9J4M6;C9JMN3;C9JZW8	C9J2Y9;P30876;C9J4M6	DNA-directed RNA polymerase;DNA-directed RNA polymerase II subunit RPB2	POLR2B			47	47	47	46.5	46.5	46.5	133.06	0	281.91	41721000000	291	2.68976	0.0110367	-0.830661	-1.34748	29.705	29.6568	29.3614	30.3756	30.3462	30.4934
Color [Black]	C9J8T6;Q14061;H7C4E5	C9J8T6;Q14061;H7C4E5	Cytochrome c oxidase copper chaperone	COX17			2	2	2	29.6	29.6	29.6	10.853	0	77.427	6951100000	27	1.67762	0.00415789	-1.41784	-1.60357	26.0954	27.3454	26.5828	27.858	28.1419	28.2773
Color [Black]	C9JEJ2;P49585;C9J050;H7C1T3;C9J2E1;C9JPY0;H7BZN1;C9JVS0;F8WAZ5;F8WBU2;F2Z2B1	C9JEJ2;P49585;C9J050;H7C1T3;C9J2E1	Choline-phosphate cytidylyltransferase A	PCYT1A			13	13	9	47.6	47.6	32.1	43.263	0	23.786	16617000000	70	3.5202	0.00193728	-1.37248	-2.22452	27.5103	27.7019	27.7011	28.968	29.1973	28.8654
Color [Black]	C9JFR7;P99999;CON__P62894	C9JFR7;P99999	Cytochrome c	CYCS			5	5	5	58.4	58.4	58.4	11.333	0.00024938	3.5453	1329500000	18	1.09486	0.0203924	-1.28446	-1.22142	24.5283	26.0676	24.3735	26.2011	26.1332	26.4885
Color [Black]	C9JFV4;Q8IZL8;E7EV54;I3L445;I3L4P1;I3L1P4;I3L4M7	C9JFV4;Q8IZL8;E7EV54;I3L445	Proline-, glutamic acid- and leucine-rich protein 1	PELP1			14	14	14	17.3	17.3	17.3	124.94	0	21.765	3579700000	48	1.82073	0.00389316	-1.45916	-1.70121	25.5418	26.7085	26.2513	27.5421	27.8501	27.4869
Color [Black]	C9JIF9;P13798;H7C393;H7C1U0;C9JLK2;F8WEH5	C9JIF9;P13798;H7C393;H7C1U0	Acylamino-acid-releasing enzyme	APEH			17	17	17	34.1	34.1	34.1	81.673	0	49.468	7935700000	81	2.03713	0.00478999	-1.17135	-1.56548	27.1775	26.7488	27.5953	28.3421	28.2711	28.4224
Color [Black]	I3L2L5;I3L4Q0;C9JLW8;I3L317;I3L3A7	I3L2L5;I3L4Q0;C9JLW8;I3L317	Protein FAM195B	FAM195B			4	4	4	53.3	53.3	53.3	10.463	0	10.183	5281700000	40	1.50884	0.0407066	-0.78352	-1.05866	26.1739	26.6172	26.8868	27.5782	27.2678	27.1824
Color [Black]	C9JRZ6;Q9NX63;F8WAR4;F8WD73	C9JRZ6;Q9NX63;F8WAR4	MICOS complex subunit MIC19	CHCHD3			6	6	6	24.1	24.1	24.1	26.694	0.00030139	7.0001	1998200000	17	0.893355	0.0317496	-1.37808	-1.13033	25.2259	26.6309	24.173	26.5985	26.9232	26.6424
Color [Black]	C9JVP0;Q9UPW0;H7C1Y6;H0YJG3;S4R3U5;C9JXI1;H0YJ94;H0YJ22;H0YJ54;G3V3A7;C9JTA7;A0A087X1X6;Q92949;P32314;P55316;O00409;Q96NZ1;O15353	C9JVP0;Q9UPW0;H7C1Y6	Forkhead box protein J3	FOXJ3			4	4	3	14.4	14.4	12.6	42.372	0.00030544	7.3482	1537700000	13	2.12556	0.00691092	-1.04012	-1.46907	25.0857	24.8387	25.3746	26.3046	26.251	25.8637
Color [Black]	C9JYM0;O75817	C9JYM0;O75817	Ribonuclease P protein subunit p20	POP7			3	3	3	32.1	32.1	32.1	15.324	0	13.295	1973500000	18	1.70761	0.00500272	-1.29861	-1.53778	24.5126	25.018	25.7008	26.3683	26.3977	26.3612
Color [Black]	D3DTX6;Q96SB3	D3DTX6;Q96SB3	Neurabin-2	PPP1R9B			10	10	10	16.6	16.6	16.6	89.333	0	27.705	4363200000	32	2.14145	0.00182677	-2.13345	-2.31322	25.0547	24.3061	25.2113	27.389	27.2183	26.3651
Color [Black]	D6RBW1;P06730;H0Y8J7;D6RHE2;H0Y8X3;A6NMX2	D6RBW1;P06730;H0Y8J7	Eukaryotic translation initiation factor 4E	EIF4E			7	7	7	26.5	26.5	26.5	28.512	0.0003059	7.3632	9284600000	42	1.72515	0.0338602	-0.779871	-1.10726	27.2289	27.2286	26.981	28.0273	27.5638	28.187
Color [Black]	D6RGI3;D6RER5;Q9NVA2;D6RDU5;H0Y961;D6RDP1;D6R9Y6;H0Y9G8	D6RGI3;D6RER5;Q9NVA2;D6RDU5;H0Y961	Septin-11	2020-09-11			17	17	9	44.2	44.2	24.9	49.005	0	323.31	14750000000	115	2.83758	0.00163958	-1.57494	-2.24425	26.7021	27.3661	27.1297	28.5558	28.7421	28.6248
Color [Black]	D6RFG8;P27707;D6RCP9;D6RG38	D6RFG8;P27707;D6RCP9	Deoxycytidine kinase	DCK			11	11	11	41.6	41.6	41.6	36.764	0	129.37	8003400000	49	1.98658	0.00238251	-1.87782	-2.06011	26.2754	27.5855	27.403	28.8935	29.0272	28.9768
Color [Black]	D6RIY6;Q06265;D6R905;D6RA17;D6RAP4;H0Y9L5	D6RIY6;Q06265;D6R905;D6RA17	Exosome complex component RRP45	EXOSC9			7	7	7	24.6	24.6	24.6	46.977	0	20.32	3476100000	33	1.96263	0.0024022	-1.91323	-2.06606	24.1865	25.5729	24.5781	26.4813	26.7831	26.8127
Color [Black]	E2QRD4;Q6ZRQ5;H9KVD8;H0YAJ2;H0Y8J1;H9KVD7	E2QRD4;Q6ZRQ5	Protein MMS22-like	MMS22L			15	15	15	15.3	15.3	15.3	137.5	0	27.206	3723100000	37	2.32582	0.00187838	-1.79607	-2.20146	25.1805	25.7539	25.2549	27.3091	27.5723	26.6962
Color [Black]	E5RJR5;P63208;E7ERH2;F8W8N3;E5RGM3	E5RJR5;P63208;E7ERH2;F8W8N3;E5RGM3	S-phase kinase-associated protein 1	SKP1			10	10	9	67.5	67.5	50.3	18.72	0	118.53	11905000000	64	2.97979	0.00418857	-0.973158	-1.5839	27.621	27.8583	28.0094	28.7996	28.8349	28.7737
Color [Black]	E7EM64;Q7L5N1;H7C3T0	E7EM64;Q7L5N1	COP9 signalosome complex subunit 6	COPS6			11	11	11	42.3	42.3	42.3	36.064	0	57.787	8188200000	79	2.6124	0.0266525	-0.711832	-1.17725	27.8632	27.5588	27.8131	28.5308	28.3738	28.466
Color [Black]	Q4VXL4;E7EMZ9;E9PBC6;D6RAA5;Q4VXL8;O95359;H0Y911;A0A0U1RRM9;H0Y9C3;E9PGB3;H0Y9Y7;H0Y8P9	Q4VXL4;E7EMZ9;E9PBC6;D6RAA5;Q4VXL8;O95359	Transforming acidic coiled-coil-containing protein 2	TACC2			13	10	10	29.4	24.7	24.7	64.675	0	62.298	5632000000	61	1.30288	0.00704716	-1.51767	-1.4512	25.4913	25.2438	26.8852	27.3226	27.7527	27.098
Color [Black]	E7ENJ6;Q9BXS5;K7EJL1;K7EPJ8;K7ER75;A0A087WZX7;K7ENA7;K7EQ90;K7EQX3;Q9Y6Q5;K7EK69;K7ERH5;K7EL08;K7EPR4;K7EJJ1;K7EMG5	E7ENJ6;Q9BXS5;K7EJL1	AP-1 complex subunit mu-1	AP1M1			11	11	11	41.1	41.1	41.1	42.636	0	18.775	4403600000	46	0.850037	0.030887	-1.50131	-1.13699	26.1413	24.3935	26.9791	27.5253	26.7433	27.7493
Color [Black]	E7EV99;E7ENY0;P35611;A0A0A0MSR2;H0Y9H2;D6RF25;D6RJE2;D6RAH3;H0YFD8;H0YG19	E7EV99;E7ENY0;P35611;A0A0A0MSR2;H0Y9H2	Alpha-adducin	ADD1			16	16	15	35.6	35.6	34.3	70.055	0	74.553	12156000000	73	2.82838	0.0329962	-0.651726	-1.11604	28.0247	27.8904	27.789	28.6499	28.5168	28.4926
Color [Black]	S4R3H4;E7EQT4;Q9UKV3;G3V3B0;G3V3T3;A0A087WYN3	S4R3H4;E7EQT4;Q9UKV3;G3V3B0	Apoptotic chromatin condensation inducer in the nucleus	ACIN1			25	25	25	25	25	25	145.44	0	71.656	8232700000	116	1.95616	0.00191736	-2.46547	-2.34499	25.3503	26.5622	24.709	28.0525	28.14	27.8254
Color [Black]	E7EQZ4;Q16637;B4DP61;A0A0G2JRX5;A0A0G2JRY6;A0A0G2JQN8;H0YBZ9	E7EQZ4;Q16637;B4DP61	Survival motor neuron protein	SMN1;SMN2			10	10	10	36.7	36.7	36.7	31.689	0	323.31	25384000000	87	2.63621	0.0068764	-0.932127	-1.4678	29.0346	29.2283	29.4434	30.1604	30.2846	30.0578
Color [Black]	E7ERI8;E7EW49;E3W994;J3KR49;A0A0U1RQI6;O75122;B3KR06;E7ENG2;D6RBU8;C9J668;H7C4X8;H7C4I5;H7C5M8;H7C4M5	E7ERI8;E7EW49;E3W994;J3KR49;A0A0U1RQI6;O75122	CLIP-associating protein 2	CLASP2			32	26	26	26	22.3	22.3	165.63	0	125.14	7361300000	90	0.932092	0.0428693	-1.09556	-1.04394	27.0118	26.68	25.2641	27.4062	27.2083	27.628
Color [Black]	E7EVA0;B5MEG9;H7C4C5;H0Y2V1;F8W9U4;A0A0J9YVV8;A0A0J9YW37	E7EVA0	Microtubule-associated protein	MAP4			78	78	18	36.8	36.8	10.3	245.44	0	323.31	231970000000	539	3.00542	0.00497561	-0.934762	-1.53691	31.7858	31.8664	31.536	32.6082	32.6364	32.7478
Color [Black]	E7EVW7;P14317	E7EVW7;P14317	Hematopoietic lineage cell-specific protein	HCLS1			15	15	15	36.1	36.1	36.1	49.704	0	229.02	21548000000	117	0.859378	0.0138189	-2.25804	-1.31161	28.0671	27.4188	24.1289	28.8657	28.6426	28.8806
Color [Black]	E7EWD6;Q76L83	E7EWD6;Q76L83	Putative Polycomb group protein ASXL2	ASXL2			8	8	8	6.9	6.9	6.9	150.46	0	8.6118	1260000000	25	2.17924	0.00454418	-1.13009	-1.57333	24.476	24.3424	23.9402	25.5004	25.0901	25.5584
Color [Black]	E7EX17;P23588;F8VX11;F8VP89;F8W0K0;F8VSC7;F8VRU1;F8VYE9	E7EX17;P23588	Eukaryotic translation initiation factor 4B	EIF4B			22	22	22	32.5	32.5	32.5	69.697	0	323.31	40535000000	108	2.53634	0.00179355	-1.63407	-2.17347	26.9413	27.2616	26.4748	28.3824	28.4642	28.7334
Color [Black]	F8W1N5;F8VZJ2;F8VNW4;F8W0W4;H0YHX9;Q13765;E9PAV3;F8VZ58;Q9BZK3	F8W1N5;F8VZJ2;F8VNW4;F8W0W4;H0YHX9;Q13765;E9PAV3	Nascent polypeptide-associated complex subunit alpha;Nascent polypeptide-associated complex subunit alpha, muscle-specific form	NACA			3	3	3	59.2	59.2	59.2	7.813	0	36.985	4996600000	44	2.20094	0.0366692	-0.688277	-1.09061	27.0697	26.8521	26.6769	27.4658	27.6822	27.5156
Color [Black]	E9PCH4;Q8TEU7;D6RE77;B7Z7Y1;H0Y8T6	E9PCH4;Q8TEU7;D6RE77;B7Z7Y1	Rap guanine nucleotide exchange factor 6	RAPGEF6			17	17	15	14.6	14.6	13.3	185.19	0	38.631	4619100000	65	0.875781	0.0128024	-2.22982	-1.32304	27.1931	24.6115	23.1394	27.2429	27.2576	27.1329
Color [Black]	E9PDE8;O95757;D6RJ96	E9PDE8;O95757;D6RJ96	Heat shock 70 kDa protein 4L	HSPA4L			21	17	17	34.2	27.9	27.9	91.953	0	30.796	3977200000	31	2.5803	0.000885714	-2.32303	-2.73818	24.4697	24.4614	25.4472	26.9675	27.0276	27.3523
Color [Black]	E9PEB5;Q96AE4	E9PEB5;Q96AE4	Far upstream element-binding protein 1	FUBP1			24	18	12	39.2	34.2	22.6	68.903	0	221.16	15335000000	124	2.54408	0.00162807	-1.70137	-2.23587	26.2246	26.15	25.5485	27.7454	27.3894	27.8924
Color [Black]	E9PFK9;Q9UJ41;Q3HKR1;A0A0A0MSJ3;V9GYI8;E9PHB8;C9JDA2	E9PFK9;Q9UJ41;Q3HKR1	Rab5 GDP/GTP exchange factor	RABGEF1			11	11	11	27	27	27	58.394	0	61.424	2484800000	35	2.62691	0.00177099	-1.72966	-2.29996	24.9279	25.4344	25.5989	26.8363	26.9726	27.3413
Color [Black]	E9PFR3;Q14738;H0Y8C4;H7C5Q9;H0YJ35;H0YJU0;G3V2U3	E9PFR3;Q14738;H0Y8C4	Serine/threonine-protein phosphatase 2A 56 kDa regulatory subunit delta isoform	PPP2R5D			12	12	6	24.9	24.9	11.4	69.116	0	39.296	7544000000	57	1.04187	0.0108235	-1.73471	-1.35303	26.7827	25.196	24.3481	26.7638	26.9597	27.8074
Color [Black]	E9PGC0;P20936	E9PGC0;P20936	Ras GTPase-activating protein 1	RASA1			31	31	31	43.8	43.8	43.8	101.79	0	89.918	17057000000	141	1.87823	0.0293376	-0.788053	-1.14918	27.7989	28.4295	28.158	28.9773	28.8596	28.9136
Color [Black]	E9PGC8;P78559	E9PGC8;P78559	Microtubule-associated protein 1A;MAP1A heavy chain;MAP1 light chain LC2	MAP1A			29	26	26	12.7	12	12	331.25	0	91.027	6104300000	85	1.45143	0.00393114	-1.7765	-1.66257	25.6908	24.6743	24.3797	27.119	25.8781	27.0771
Color [Black]	E9PGT1;Q15631;H7C1D4;A0A0J9YVW2	E9PGT1;Q15631;H7C1D4	Translin	TSN			13	13	13	51.1	51.1	51.1	25.572	0	222.88	22914000000	88	1.61484	0.0237847	-0.906427	-1.19751	29.4782	28.6633	28.963	30.0178	30.0571	29.7489
Color [Black]	E9PGT6;Q99627;H7C3S9;F8WEF2	E9PGT6;Q99627;H7C3S9	COP9 signalosome complex subunit 8	COPS8			5	5	5	43.9	43.9	43.9	19.344	0	26.396	3294100000	28	1.74328	0.00213725	-2.02556	-1.97811	24.7808	24.1897	25.9681	27.024	27.0516	26.9396
Color [Black]	E9PGZ1;C9J813;C9JEK3;C9JE79;F8WE61	E9PGZ1;C9J813		CALD1			23	23	3	36	36	2.4	61.705	0	296.79	25318000000	124	1.42098	0.00227743	-2.33876	-1.84712	27.7153	27.0588	25.2072	28.9387	29.2877	28.7712
Color [Black]	H7BXH2;E9PKF6;Q5H9R7;E9PQP7;E9PNN8;H0YEN2;E9PK08;E9PKG4;H0YDW1;E9PJD8	H7BXH2;E9PKF6;Q5H9R7;E9PQP7	Serine/threonine-protein phosphatase 6 regulatory subunit 3	PPP6R3			29	29	29	41.5	41.5	41.5	92.407	0	323.31	36235000000	243	3.04041	0.00230688	-1.31972	-2.0316	28.9385	29.3535	29.3792	30.6323	30.4934	30.5047
Color [Black]	E9PKG1;H7C2I1;Q99873;E9PIX6;E9PQ98;A0A087X1W2;H0YDE4;E9PNR9;E9PMW9;E9PMZ2	E9PKG1;H7C2I1;Q99873;E9PIX6;E9PQ98;A0A087X1W2;H0YDE4;E9PNR9	Protein arginine N-methyltransferase 1	PRMT1			24	24	20	72.3	72.3	59.4	37.709	0	323.31	185720000000	327	4.80298	0	-1.89821	-3.29207	31.0223	31.0734	30.9399	33.0268	32.9051	32.7983
Color [Black]	E9PMI6;J3KN38;P54105;E9PJF4;E9PQ83	E9PMI6;J3KN38;P54105;E9PJF4	Methylosome subunit pICln	CLNS1A			5	5	5	60.5	60.5	60.5	18.259	0	40.695	3214000000	23	1.16119	0.00709866	-1.7696	-1.45452	26.5506	24.3988	24.5256	26.8351	26.6982	27.2506
Color [Black]	E9PRY8;P29692;E9PQZ1;H0YE72;E9PK01;A0A087X1X7;H0YE58;E9PQ49;E9PI39;E9PPR1;E9PL12;E9PMW7;E9PIZ1;H0YCK7;E9PK06;E9PQC9;E9PK72;E9PKK3;E9PKH7;E9PNC8;E9PPY1;E9PJV8;E9PN56;E9PN71;E9PRL0;E9PQR8	E9PRY8;P29692;E9PQZ1;H0YE72;E9PK01;A0A087X1X7	Elongation factor 1-delta	EEF1D			19	19	12	31.6	31.6	19.7	76.569	0	323.31	120830000000	169	2.92441	0.0204926	-0.716632	-1.22061	30.875	31.1117	31.0796	31.6495	31.8008	31.7658
Color [Black]	F2Z2W7;Q8IZ69;H7C100;C9K041;H7BZZ4	F2Z2W7;Q8IZ69	tRNA (uracil-5-)-methyltransferase homolog A	TRMT2A			15	15	15	30.3	30.3	30.3	70.834	0	18.325	4044900000	34	1.239	0.00503704	-1.87924	-1.55019	24.9802	24.4225	26.7457	27.2914	27.472	27.0228
Color [Black]	F5GWT4;Q9H4A3;F6UYG0;H0YH68;H0YFF1;H0Y7J9;H0Y493;H0Y7R3	F5GWT4;Q9H4A3	Serine/threonine-protein kinase WNK1	WNK1			34	34	28	19.4	19.4	16.2	225.5	0	122.8	24477000000	177	2.02805	0.0212771	-0.819365	-1.21444	29.0364	28.5579	28.5349	29.5133	29.6429	29.4312
Color [Black]	F5GX77;Q9UI30;F5GYQ2	F5GX77;Q9UI30	Multifunctional methyltransferase subunit TRM112-like protein	TRMT112			5	5	5	56.6	56.6	56.6	11.972	0	66.492	16852000000	26	1.10318	0.00297326	-3.45644	-1.75161	29.1728	24.1759	25.7888	29.9347	29.8169	29.7553
Color [Black]	H0YG54;H0YGR4;F5GYG5;Q9Y3B8;H0YF66;F5H784	H0YG54;H0YGR4;F5GYG5;Q9Y3B8	Oligoribonuclease, mitochondrial	REXO2			6	6	6	34	34	34	21.848	0.00025608	3.9454	1743600000	15	1.78456	0.00207126	-1.92187	-1.95496	23.9759	24.6956	25.5158	26.5319	27.02	26.401
Color [Black]	F5H039;Q9NQX3;H0YJ30;H0YJR5;G3V4R0;G3V355	F5H039;Q9NQX3	Gephyrin;Molybdopterin adenylyltransferase;Molybdopterin molybdenumtransferase	GPHN			34	34	18	56.6	56.6	34.1	84.733	0	323.31	58240000000	232	2.52563	0.00184861	-1.80988	-2.31804	29.6959	29.4835	28.7678	31.1156	31.1307	31.1304
Color [Black]	F5H070;Q9Y4C1;F8WE62;C9J7Q7;C9JC73	F5H070;Q9Y4C1;F8WE62	Lysine-specific demethylase 3A	KDM3A			24	23	23	23.1	22.2	22.2	148.12	0	31.986	5744200000	85	1.34439	0.00336301	-2.15195	-1.72355	24.336	26.8445	25.9105	27.5849	28.1274	27.8344
Color [Black]	F5H1D6;Q07864;F5H7E4	F5H1D6;Q07864	DNA polymerase;DNA polymerase epsilon catalytic subunit A	POLE			13	13	13	7.7	7.7	7.7	258.35	0	15.532	2338600000	39	1.03789	0.0175499	-1.44683	-1.25296	25.8117	25.7782	23.8999	26.7801	26.7838	26.2664
Color [Black]	F5H1U9;O75970;B7ZB24;H0YGQ3;A0A075B6R8;F8WDQ8;H0YH70;F5H8D6;A0A0U1RQR3;B4DE90;A0A0U1RQT2;Q8NI35	F5H1U9;O75970;B7ZB24;H0YGQ3	Multiple PDZ domain protein	MPDZ			32	32	32	22.8	22.8	22.8	223.12	0	82.568	8799700000	81	2.04306	0.00242291	-1.58322	-1.89786	27.858	26.8473	26.8829	28.869	28.7456	28.7232
Color [Black]	F8VY35;F5H4R6;H0YIV4;P55209;F8W020;F8W118;F8VV59;F8W0J6;H0YH88;H0YHC3;F8W543;B7Z9C2;F8VRJ2;F8VXI6;F8VUX1;F8VVB5	F8VY35;F5H4R6;H0YIV4;P55209;F8W020;F8W118;F8VV59;F8W0J6;H0YH88;H0YHC3;F8W543;B7Z9C2;F8VRJ2;F8VXI6;F8VUX1;F8VVB5	Nucleosome assembly protein 1-like 1	NAP1L1			10	10	9	45.5	45.5	41.7	31.02	0	323.31	30512000000	96	3.29762	0.00171077	-1.35433	-2.14403	27.8926	28.1116	28.3275	29.4173	29.4337	29.5438
Color [Black]	J3KNB8;F5H538;Q9Y6R4;F5H4R1;F5H1X6	J3KNB8;F5H538;Q9Y6R4;F5H4R1	Mitogen-activated protein kinase kinase kinase 4	MAP3K4			33	33	33	25	25	25	176.57	0	80.091	16193000000	151	2.36862	0.00173209	-1.70299	-2.15163	27.3202	27.8181	26.9406	29.1387	29.263	28.786
Color [Black]	F6TJN8;P57723;C9J0A4;C9JTY5;C9JZY3;C9IZV9;C9J7A9;C9JSA6;C9J5V4	F6TJN8;P57723;C9J0A4;C9JTY5;C9JZY3	Poly(rC)-binding protein 4	PCBP4			5	4	4	18.5	16.4	16.4	38.946	0	27.278	1169700000	13	1.26227	0.00705569	-1.57736	-1.45189	24.4432	25.622	25.8168	27.3563	27.1792	26.0786
Color [Black]	F6WQW2;P43487;C9JXG8;C9JJ34;C9JGV6;C9JDM3;C9JIC6	F6WQW2;P43487;C9JXG8;C9JJ34;C9JGV6	Ran-specific GTPase-activating protein	RANBP1			5	5	5	27	27	27	31.904	0	27.88	10006000000	45	2.3015	0.00711216	-0.967843	-1.43842	28.4982	28.4878	27.9919	29.2739	29.3786	29.2289
Color [Black]	J3KPG5;F8VU39;Q9UIF9;A0A0C4DGI9;H0YHL2;H0YII3;H0YHQ7	J3KPG5;F8VU39;Q9UIF9;A0A0C4DGI9	Bromodomain adjacent to zinc finger domain protein 2A	BAZ2A			28	28	28	19.9	19.9	19.9	208.07	0	63.182	7094100000	57	1.29159	0.00395202	-1.99328	-1.62923	27.4983	25.2293	25.7431	27.7159	28.2526	28.4821
Color [Black]	F8VXG7;Q99590;A0A0A0MTP7;A0A087WTB7	F8VXG7;Q99590;A0A0A0MTP7	Protein SCAF11	SCAF11			22	22	22	19.6	19.6	19.6	142.6	0	109.23	11174000000	93	3.15211	0.00180519	-1.41595	-2.17796	27.3394	27.7532	27.4386	28.7607	29.0287	28.9896
Color [Black]	F8W038;Q8IXM2;H0YIS7;F8W1H0	F8W038;Q8IXM2;H0YIS7;F8W1H0	Chromatin complexes subunit BAP18	C17orf49;BAP18;RNASEK-C17orf49			5	5	5	45.9	45.9	45.9	16.29	0.00028539	5.7308	2528600000	19	1.54589	0.0201933	-0.96634	-1.2262	25.7914	25.6032	26.2767	26.7584	26.5583	27.2538
Color [Black]	F8W881;Q9NX05	F8W881;Q9NX05	Constitutive coactivator of PPAR-gamma-like protein 2	FAM120C			5	3	3	6.4	3.9	3.9	99.351	0.00024225	3.181	817940000	3	2.40036	0.0038802	-1.18878	-1.69961	25.2912	24.7849	25.0561	26.1124	26.5034	26.0827
Color [Black]	F8WEC0;Q9H3L0	F8WEC0;Q9H3L0	Methylmalonic aciduria and homocystinuria type D protein, mitochondrial	MMADHC			6	6	6	28.2	28.2	28.2	36.376	0.00029283	6.313	2278000000	29	2.84397	0.00204215	-1.29259	-1.94388	25.1634	25.284	25.2234	26.7223	26.6278	26.1984
Color [Black]	F8WJN3;Q16630;F8W084	F8WJN3;Q16630	Cleavage and polyadenylation specificity factor subunit 6	CPSF6			9	9	9	22.4	22.4	22.4	52.269	0	161.03	13894000000	67	1.48804	0.00236957	-2.86345	-2.05812	23.9258	26.8109	24.5096	27.7263	28.198	27.9124
Color [Black]	G3V1L9;Q07157;H0YKB1;H0Y3R8;H0YLT6	G3V1L9;Q07157	Tight junction protein ZO-1	TJP1			62	62	3	52.2	52.2	2.5	197.46	0	323.31	62000000000	338	1.49543	0.00215309	-2.56657	-1.98274	28.0191	28.1536	25.7296	29.6838	29.8486	30.0696
Color [Black]	G3V5R9;G3V3H3;G3V2E7;F8W6L3;E7EVH7;Q07866;G5E9S8;G3V2P7;H0YJU9;H0YJL0;H0YJT3;H0YGB8	G3V5R9;G3V3H3;G3V2E7;F8W6L3;E7EVH7;Q07866;G5E9S8	Kinesin light chain 1	KLC1			36	36	17	56.8	56.8	23.3	71.407	0	323.31	76229000000	283	2.96143	0.00237209	-1.14414	-1.79896	29.9923	30.4398	30.2006	31.4309	31.349	31.285
Color [Black]	G5E933;O95248;H0Y5W8;Q86WG5	G5E933;O95248	Myotubularin-related protein 5	SBF1			31	31	31	21.8	21.8	21.8	208.44	0	59.703	6356000000	90	1.10749	0.0445971	-0.918229	-1.03186	27.4991	27.1178	26.1883	27.8356	27.8275	27.8968
Color [Black]	G5E9A6;P51784;Q5JXD3	G5E9A6;P51784	Ubiquitin carboxyl-terminal hydrolase;Ubiquitin carboxyl-terminal hydrolase 11	USP11			26	25	24	34.6	33.6	33.6	105.03	0	91.006	19779000000	134	2.30784	0.0020531	-2.10272	-2.40579	28.8448	28.6968	27.7123	30.6153	30.2889	30.658
Color [Black]	G5E9D4;Q96EB1;E9PPJ9	G5E9D4;Q96EB1	Elongator complex protein 4	ELP4			12	12	12	31	31	31	58.832	0	48.008	3987300000	33	2.29433	0.00206222	-2.11943	-2.40776	25.5746	24.7376	24.7879	26.9456	26.8307	27.6822
Color [Black]	G5E9W3;Q9UKF6	G5E9W3;Q9UKF6	Cleavage and polyadenylation specificity factor subunit 3	CPSF3			10	10	10	16.7	16.7	16.7	73.476	0	25.16	4202400000	53	1.03342	0.0261307	-1.27715	-1.18214	26.3698	24.7421	25.3554	26.6074	27.4076	26.2837
Color [Black]	G8JLD3;X6RLX0;Q8IUD2;X6RM00;K7EPP6;A0A0U1RQM4;K7EPD6;A0A0U1RQN0	G8JLD3;X6RLX0;Q8IUD2;X6RM00	ELKS/Rab6-interacting/CAST family member 1	ERC1			21	21	15	21.1	21.1	16.8	124.82	0	33.247	8520900000	52	0.702207	0.040815	-1.6888	-1.0575	27.0998	24.4334	28.1036	28.1244	28.3422	28.2365
Color [Black]	H0Y4Z8;Q3YEC7;A0A0X1KG72;G3V154;F2Z2T0;H0Y7H6	H0Y4Z8;Q3YEC7;A0A0X1KG72;G3V154;F2Z2T0	Rab-like protein 6	RABL6			10	10	10	14.5	14.5	14.5	79.635	0	99.145	5653900000	58	1.71838	0.00205176	-1.99214	-1.94463	25.4512	26.1676	24.3993	27.4548	27.42	27.1196
Color [Black]	H0Y760;Q9Y4B4	H0Y760;Q9Y4B4	Helicase ARIP4	RAD54L2			5	5	5	4.6	4.6	4.6	143.63	0	8.2744	815990000	17	2.75793	0.00348993	-1.10783	-1.70704	24.4564	24.4897	24.6483	25.7268	25.8198	25.3712
Color [Black]	H0Y860;Q9P246;H7C5A5;H7C5K2;R4GN82;R4GMP0;H7C5C6;R4GNC5	H0Y860;Q9P246;H7C5A5	Stromal interaction molecule 2	STIM2			11	11	10	19.1	19.1	17	84.798	0	17.67	3520600000	56	0.938753	0.0481405	-1.02493	-1.01419	25.0694	26.0987	26.8126	27.1244	27.0409	26.8902
Color [Black]	H0Y9C1;H0Y9Z5;Q96LI5;D6RGK9;H0YA76	H0Y9C1;H0Y9Z5;Q96LI5;D6RGK9	CCR4-NOT transcription complex subunit 6-like	CNOT6L			6	6	3	16.8	16.8	9.2	52.768	0	21.222	4944900000	24	1.11559	0.00528895	-2.09393	-1.51441	24.8427	27.4159	24.7464	27.8733	27.519	27.8946
Color [Black]	H0Y9H3;P45984;P53779;D7R525;J3KNK1;A0A1P0B7D2;Q499Y8;A8MWW6;E5RJ57;D6RAU3;D6RBH2;D6R9C1;C9JWQ4;D6RAJ0;D6RCB1;A8MPV1	H0Y9H3;P45984;P53779;D7R525;J3KNK1;A0A1P0B7D2;Q499Y8;A8MWW6	Mitogen-activated protein kinase 9;Mitogen-activated protein kinase 10	MAPK10;MAPK9			5	5	2	16.1	16.1	6.3	38.415	0.00028321	5.599	778200000	11	1.32498	0.0277215	-0.986911	-1.16291	24.9653	24.1141	25.278	25.7411	25.8218	25.7554
Color [Black]	H0YAN8;O15013;E9PB39;Q5VXI4;Q9HCE6	H0YAN8;O15013	Rho guanine nucleotide exchange factor 10	ARHGEF10			18	18	18	26.2	26.2	26.2	109.65	0	63.821	6906000000	88	4.73376	0	-2.84669	-4.5946	25.0058	25.1122	24.8833	27.718	28.0431	27.7802
Color [Black]	H0YCB3;Q8N9N2;H0YE76;H0YER2;E9PR40	H0YCB3;Q8N9N2;H0YE76;H0YER2	Activating signal cointegrator 1 complex subunit 1	ASCC1			6	6	4	26.4	26.4	15.4	32.915	0	10.333	3426800000	38	1.13033	0.0204749	-1.24003	-1.22059	26.7191	25.8324	24.9425	26.9645	27.1557	27.0939
Color [Black]	H0YDU8;P53041;A8MU39	H0YDU8;P53041;A8MU39	Serine/threonine-protein phosphatase;Serine/threonine-protein phosphatase 5	PPP5C			11	11	11	27.2	27.2	27.2	55.096	0	81.216	4603000000	53	2.33819	0.006885	-0.986746	-1.46799	27.0622	26.8497	26.5931	27.8837	27.9664	27.6151
Color [Black]	H3BLV9;Q96SB4;D6RBF8;D6RBM8;H0Y932;A8MPP7;A8MPY5;E7ETV6;Q9UPE1	H3BLV9;Q96SB4	SRSF protein kinase 1	SRPK1			16	16	13	31	31	25.9	76.039	0	76.353	17799000000	136	2.26809	0.00232558	-1.41468	-1.86611	28.3301	28.3017	27.5552	29.5716	29.4367	29.4228
Color [Black]	H3BM14;H3BM74;Q9Y5A7;C9JRT6;F8WDB6;H7C5N1;C9J7X7;H7C5E1;F8WDL9	H3BM14;H3BM74;Q9Y5A7	NEDD8 ultimate buster 1	NUB1			13	13	13	23.4	23.4	23.4	71.921	0	40.694	5867100000	70	2.97248	0.0145524	-0.762728	-1.29262	26.9672	27.0407	26.8476	27.6842	27.8486	27.6108
Color [Black]	H3BMQ0;P49815;H3BQK4;Q5HYF7;C9JX95	H3BMQ0;P49815	Tuberin	TSC2			31	31	31	25.4	25.4	25.4	194.39	0	77.845	8343900000	117	1.27525	0.0110255	-1.3354	-1.34727	27.5023	26.9426	25.8506	27.9715	28.0894	28.2408
Color [Black]	H7BXC7;Q9H7P9;E7ESZ3;M0QZT7;M0R348	H7BXC7;Q9H7P9;E7ESZ3	Pleckstrin homology domain-containing family G member 2	PLEKHG2			9	9	9	8	8	8	134.48	0	8.5977	1354700000	23	1.80354	0.00701182	-1.11862	-1.43874	24.8762	25.1326	25.0549	26.6697	25.8182	25.9317
Color [Black]	H7BXS2;B7Z4U3;B7Z4L1;E7EPD9;Q9NRC1;C9JU30;E7EPW5;G3XAH9;E9PCV1;E7ENZ9;H0Y7M0;Q8TDW4;E9PF01;E7EMS3;C9JZV9;C9JRQ0;Q5TEH7;C9JRW1	H7BXS2;B7Z4U3;B7Z4L1;E7EPD9;Q9NRC1;C9JU30;E7EPW5;G3XAH9;E9PCV1;E7ENZ9	Suppressor of tumorigenicity 7 protein	ST7			9	9	9	21.1	21.1	21.1	66.111	0	11.121	3773500000	35	2.1295	0.00189388	-2.19357	-2.33963	25.715	24.5315	24.3316	27.1274	27.1216	26.9098
Color [Black]	H7C1J4;Q6BDS2	H7C1J4;Q6BDS2	UHRF1-binding protein 1	UHRF1BP1			10	10	10	9.5	9.5	9.5	154.72	0	12.67	2536600000	26	1.68978	0.00408621	-1.38445	-1.58785	26.0538	24.9695	26.0574	26.9079	27.1684	27.1578
Color [Black]	I3L2C7;P57678;I3L399;I3L4A4;I3L4M4;E7EN12;I3L1J7	I3L2C7;P57678	Gem-associated protein 4	GEMIN4			39	39	39	43.9	43.9	43.9	118.82	0	186.41	30187000000	263	2.93553	0.0104802	-0.814107	-1.36071	29.5311	29.3291	29.6325	30.3473	30.3585	30.2292
Color [Black]	I3L397;I3L504;P63241;Q6IS14	I3L397;I3L504;P63241;Q6IS14	Eukaryotic translation initiation factor 5A;Eukaryotic translation initiation factor 5A-1;Eukaryotic translation initiation factor 5A-1-like	EIF5A;EIF5AL1			10	10	5	53.4	53.4	27.4	16.019	0	268.58	34337000000	94	2.20905	0.00528191	-1.06146	-1.51396	30.0405	29.6556	29.7893	30.7274	30.7196	31.2229
Color [Black]	J3KMZ7;Q9H0H0;J3KRH0	J3KMZ7;Q9H0H0	Integrator complex subunit 2	INTS2			6	6	6	7.7	7.7	7.7	133.38	0	9.9464	1062600000	13	1.79893	0.0187547	-0.89636	-1.23965	24.9818	25.4065	25.1413	26.3605	25.726	26.1323
Color [Black]	J3KMZ8;Q92785;E9PN04	J3KMZ8;Q92785;E9PN04	Zinc finger protein ubi-d4	DPF2			8	7	7	26.7	24.9	24.9	45.78	0	44.829	3370400000	37	2.36306	0.00235546	-1.38784	-1.87957	25.6389	24.9032	25.0614	26.4235	26.6706	26.6728
Color [Black]	J3KNF8;O43169;H3BUX2;D6RFH4;J3QR91	J3KNF8;O43169;H3BUX2;D6RFH4	Cytochrome b5 type B	CYB5B			5	5	5	54	54	54	16.694	0	98.36	10541000000	47	2.1992	0.0102545	-0.921986	-1.36428	27.631	27.6227	27.1625	28.4918	28.4621	28.2283
Color [Black]	J3KPD3;Q9Y580;I3L521;F5GXV8;F5GY08;F5H606;G3V1T9;F5H674	J3KPD3;Q9Y580;I3L521;F5GXV8;F5GY08	RNA-binding protein 7	RBM7			8	8	8	44.9	44.9	44.9	30.59	0	71.687	2946500000	23	1.54215	0.00932314	-1.17818	-1.38251	26.3528	26.1927	25.327	27.4011	27.1245	26.8813
Color [Black]	J3KR97;Q9BTW9;A0A0J9YWI5;A0A0J9YVR1;I3L439;I3L163;I3L0V3;I3L500;I3L4D2;I3L3H4;I3L131;I3L143;A0A0J9YVU1;I3L120;A0A0J9YXU4;A0A0J9YYG2;I3L1S3;A0A0J9YY08;I3L1L0	J3KR97;Q9BTW9	Tubulin-specific chaperone D	TBCD			28	28	28	32	32	32	136.55	0	61.646	11040000000	117	3.61816	0.002313	-1.21486	-2.03242	28.0234	28.0908	27.7829	29.2365	29.1417	29.1635
Color [Black]	J3KRA9;Q96Q15;H3BQN7;I3L144;I3L400;I3L0W2;A0A087WXM7;E9PNP6	J3KRA9;Q96Q15	Serine/threonine-protein kinase SMG1	SMG1			34	34	33	12.8	12.8	12.6	398.84	0	64.588	6044300000	74	0.760728	0.0406042	-1.48927	-1.06342	26.9451	24.385	27.2073	27.6858	27.6884	27.631
Color [Black]	J3QQY0;J3KSZ8;Q68DK7;J3KTC2	J3QQY0;J3KSZ8;Q68DK7	Male-specific lethal 1 homolog	MSL1			5	5	5	17.8	17.8	17.8	48.976	0	54.087	2299000000	30	1.99186	0.00210628	-1.73313	-1.97289	25.2148	24.9415	24.0838	26.6994	26.5831	26.1571
Color [Black]	J3QQJ5;Q9Y2L5;J3KSL8;J3QSA1;J3QR00;J3QQS5	J3QQJ5;Q9Y2L5;J3KSL8;J3QSA1	Trafficking protein particle complex subunit 8	TRAPPC8			28	28	28	25.4	25.4	25.4	154.98	0	44.026	8437500000	83	1.39506	0.00237602	-3.29769	-2.05817	24.4511	27.4775	23.9538	28.6595	28.4926	28.6233
Color [Black]	J3QQW9;Q15022	J3QQW9;Q15022	Polycomb protein SUZ12	SUZ12			13	13	13	21.8	21.8	21.8	80.321	0	30.919	7000900000	80	2.07043	0.00678742	-1.05793	-1.4707	26.7664	26.7897	27.2601	27.8065	28.2907	27.8928
Color [Black]	J3QRS9;O43670;X6R4W8;J3KS31;J3QS27;J3KTL1;J3KRB6;J3KRW6;H0Y3M2	J3QRS9;O43670;X6R4W8	BUB3-interacting and GLEBS motif-containing protein ZNF207	ZNF207			9	9	9	20.5	20.5	20.5	52.541	0	42.856	13193000000	68	1.32926	0.0315978	-0.941422	-1.13226	27.4642	27.5733	28.4147	28.9782	28.8007	28.4976
Color [Black]	J3QSE8;Q9BX63;J3QKX0	J3QSE8;Q9BX63	Fanconi anemia group J protein	BRIP1			9	9	9	11.5	11.5	11.5	112.47	0	15.545	1672200000	18	1.75257	0.0231554	-0.867659	-1.20008	24.748	25.2901	25.4832	26.0402	26.1046	25.9795
Color [Black]	K7EMM8;Q49A26;K7EQB2	K7EMM8;Q49A26	Putative oxidoreductase GLYR1	GLYR1			8	8	8	19.5	19.5	19.5	57.215	0	57.197	5722200000	45	0.850853	0.019422	-1.88006	-1.23162	26.482	27.4348	24.0002	27.7886	28.0035	27.7651
Color [Black]	M0QXA7;B9EGQ5;O95785	M0QXA7;B9EGQ5;O95785	Protein Wiz	WIZ			17	17	17	21.6	21.6	21.6	103.28	0	77.084	4501500000	70	1.13566	0.00992324	-1.5828	-1.36986	24.683	25.9404	26.663	27.2319	27.9261	26.8768
Color [Black]	M0QZR4;Q92888;M0QYC1;M0R2C7;M0QYS3;M0QZH8;M0QXV6;M0R3H5;REV__Q9BZR6;REV__H7C215	M0QZR4;Q92888;M0QYC1	Rho guanine nucleotide exchange factor 1	ARHGEF1			36	36	35	39.4	39.4	38.6	108.32	0	115.29	19042000000	183	3.7275	0.00200922	-1.13111	-1.93239	28.9815	29.2367	29.1669	30.3089	30.2859	30.1836
Color [Black]	M0R0P8;Q13459;M0R300;M0QXP0;M0QZY4;M0R240;M0R332	M0R0P8;Q13459;M0R300	Unconventional myosin-IXb	MYO9B			12	12	12	6.7	6.7	6.7	243.4	0	15.028	2245600000	35	1.72482	0.0180271	-0.928098	-1.24876	25.2547	25.4344	25.2609	26.683	26.1775	25.8739
Color [Black]	M0R165;Q9UBC2;M0R2S2;M0R1V5;M0QX30;K7EJR2;M0R330;M0R3I1	M0R165;Q9UBC2;M0R2S2	Epidermal growth factor receptor substrate 15-like 1	EPS15L1			20	20	20	36.4	36.4	36.4	83.474	0	112.91	7768600000	92	2.33715	0.0102115	-0.894461	-1.36315	26.4472	26.3477	26.7401	27.5626	27.4428	27.213
Color [Black]	M0R2B7;P28340;M0QZR8;M0QXE6;M0QXQ2;M0QZB4;M0R3H8;M0R2I8	M0R2B7;P28340;M0QZR8	DNA polymerase;DNA polymerase delta catalytic subunit	POLD1			40	40	40	44.8	44.8	44.8	126.39	0	159.26	17708000000	165	2.51263	0.00712981	-0.935685	-1.44767	27.9641	27.7619	28.2033	28.8829	28.8051	29.0482
Color [Black]	M0R2P6;Q8TBC3;M0R0S1;M0QYB1;M0R0E3;M0R0S2;M0QZF4;M0R0K4;M0R204;M0QXA4;M0R1G0;M0QZE8	M0R2P6;Q8TBC3;M0R0S1	SH3KBP1-binding protein 1	SHKBP1			11	11	9	27.4	27.4	21.7	73.707	0	21.031	3921200000	55	1.80226	0.0022449	-1.68492	-1.83471	26.2107	25.2646	24.8109	27.2137	27.1504	26.9767
Color [Black]	O00139;H0Y8H2	O00139	Kinesin-like protein KIF2A	KIF2A			20	20	13	31.6	31.6	21.1	79.954	0	38.07	9470200000	102	2.15793	0.036698	-0.692747	-1.0898	27.165	27.5194	27.5959	28.0971	28.0862	28.1752
Color [Black]	O00161;H3BM38;H3BNE1;H3BR18;H3BPJ0;H3BV99;H3BP15;H3BQY9;H3BR99;H3BNG6;H3BU94	O00161;H3BM38;H3BNE1;H3BR18;H3BPJ0	Synaptosomal-associated protein 23;Synaptosomal-associated protein	SNAP23			9	9	9	53.1	53.1	53.1	23.354	0	29.745	3924600000	30	0.832487	0.0365625	-1.39114	-1.09114	26.7331	25.7795	24.1156	26.8374	26.7827	27.1816
Color [Black]	O00170;E9PMH2;V9GYQ3	O00170;E9PMH2	AH receptor-interacting protein	AIP			15	15	15	63.9	63.9	63.9	37.636	0	179.7	17456000000	132	2.97188	0.00230079	-1.33598	-2.03096	27.9195	28.319	27.7961	29.3462	29.3482	29.3482
Color [Black]	O00231;J3QRY4;J3QS13;J3KSW3	O00231	26S proteasome non-ATPase regulatory subunit 11	PSMD11			11	11	11	28.7	28.7	28.7	47.463	0	12.46	3354000000	28	2.49587	0.0491213	-0.599508	-1.00801	26.5955	26.6363	26.4208	27.0217	27.1772	27.2522
Color [Black]	O00233;J3KN29;F5H5V4;F5GX23;F5H169;F5H7X1	O00233;J3KN29;F5H5V4;F5GX23;F5H169	26S proteasome non-ATPase regulatory subunit 9	PSMD9			10	10	10	44.8	44.8	44.8	24.682	0	17.931	6082300000	49	2.0728	0.0203675	-0.819616	-1.22392	27.2129	27.2159	26.7171	27.9273	27.8751	27.8024
Color [Black]	O00264	O00264	Membrane-associated progesterone receptor component 1	PGRMC1			8	8	7	41.5	41.5	36.9	21.671	0	14.287	2314700000	40	1.39071	0.0261386	-0.978011	-1.18116	27.1246	28.2015	27.9605	28.7005	28.8071	28.713
Color [Black]	O00410;H0Y8C6;E7ETV3;E7EQT5;E7EV12;C9JMV5;H0Y3V4;E7EWK4;E7EX05;C9JZD8;C9JQT6;E7ESA1;E7ESZ1;E7ETV8;C9J875;C9JXE0	O00410;H0Y8C6	Importin-5	IPO5			46	46	40	54.8	54.8	48.6	123.63	0	323.31	123630000000	394	2.59688	0.00223124	-1.25738	-1.83119	31.7466	31.3751	31.1325	32.6286	32.614	32.7837
Color [Black]	O00418;H3BRH4	O00418	Eukaryotic elongation factor 2 kinase	EEF2K			11	11	11	17	17	17	82.143	0	14.336	3474700000	39	0.856436	0.039241	-1.27819	-1.07079	26.752	24.5357	25.0009	26.9094	26.8242	26.3895
Color [Black]	O00429;F8VZ52;B4DDQ3;B4DPZ9;F8W1W3	O00429	Dynamin-1-like protein	DNM1L			40	40	3	70.8	70.8	8.2	81.876	0	323.31	60635000000	295	2.94496	0.00710419	-0.874317	-1.44523	30.8607	30.7565	30.527	31.6307	31.6192	31.5173
Color [Black]	O00505;H0Y4S9	O00505	Importin subunit alpha-4	KPNA3			14	9	9	41.1	31.1	31.1	57.81	0	121.06	7376600000	51	2.71708	0.00224545	-1.30967	-1.92438	27.0724	27.5094	27.1203	28.7479	28.3463	28.5369
Color [Black]	O00629;H7C4F6	O00629	Importin subunit alpha-3	KPNA4			15	15	10	45.9	45.9	35.9	57.886	0	323.31	17593000000	113	3.06973	0.00797704	-0.844968	-1.42224	28.6842	28.7381	28.9857	29.6436	29.6232	29.6762
Color [Black]	O00743;Q5T1S7	O00743	Serine/threonine-protein phosphatase 6 catalytic subunit;Serine/threonine-protein phosphatase 6 catalytic subunit, N-terminally processed	PPP6C			12	12	12	51.1	51.1	51.1	35.144	0	149.26	22229000000	114	2.52823	0.0262028	-0.722703	-1.18101	28.8586	28.7543	28.9171	29.7625	29.5107	29.4249
Color [Black]	O00764;F2Z2Y4;A8MV33	O00764;F2Z2Y4	Pyridoxal kinase	PDXK			5	5	5	21.8	21.8	21.8	35.102	0.00028458	5.6829	1295400000	23	1.57872	0.00370569	-1.68771	-1.70282	24.1427	25.6606	24.6482	26.4254	26.8932	26.196
Color [Black]	O14497;H0Y488;A0A1B0GTU5;A0A087WUV6;H0YCU6;H0YEW5	O14497;H0Y488;A0A1B0GTU5	AT-rich interactive domain-containing protein 1A	ARID1A			45	45	44	27	27	26.2	242.04	0	195.45	26484000000	212	1.29273	0.0134783	-1.25746	-1.31538	28.7329	27.9739	27.3362	29.1233	29.0021	29.69
Color [Black]	O14524;G3V5K2	O14524	Transmembrane protein 194A	TMEM194A			6	6	6	14.4	14.4	14.4	50.639	0.00026867	4.6291	1564400000	12	1.84786	0.00494879	-1.21648	-1.53455	24.9054	24.9928	25.5724	26.6948	26.432	25.9932
Color [Black]	O14545;F8VNX8;F8VVF3;S4R2Z9;F8VWK2	O14545;F8VNX8	TRAF-type zinc finger domain-containing protein 1	TRAFD1			14	14	14	27.8	27.8	27.8	64.84	0	21.966	6258200000	74	2.25572	0.00190411	-1.86237	-2.21062	25.9126	25.5726	25.0731	27.0192	27.8368	27.2893
Color [Black]	O14744;G3V580;H0YJX6;G3V5L5;G3V2X6;H7BZ44;H0YJD3;G3V2L6;C9JSX3;H0YJ77;G3V507;H0YJY6;G3V2F5;G3V5T6	O14744	Protein arginine N-methyltransferase 5;Protein arginine N-methyltransferase 5, N-terminally processed	PRMT5			27	27	27	49.9	49.9	49.9	72.683	0	281.78	75820000000	250	4.22479	0.00297857	-0.971998	-1.7518	31.6785	31.7381	31.6326	32.6869	32.7131	32.5652
Color [Black]	O14776;G3V220	O14776;G3V220	Transcription elongation regulator 1	TCERG1			17	17	17	16.4	16.4	16.4	123.9	0	11.204	3876700000	47	0.931136	0.0145663	-1.84351	-1.29328	26.6859	26.6837	23.9304	27.6842	27.7638	27.3824
Color [Black]	O14777;V9GYM9	O14777	Kinetochore protein NDC80 homolog	NDC80			22	22	20	34.7	34.7	32.1	73.912	0	83.563	12314000000	98	1.60926	0.033	-0.816268	-1.11465	26.8971	27.4352	27.6698	28.1894	28.0689	28.1926
Color [Black]	O14787;A0A075B780;K7ESC1	O14787;A0A075B780	Transportin-2	TNPO2			13	8	8	18.6	13.6	13.6	101.39	0	23.123	1672100000	21	1.46086	0.0206292	-0.995147	-1.21925	25.8071	25.0897	25.1682	26.1804	26.0836	26.7864
Color [Black]	O14802;Q7Z755;R4GMX2	O14802	DNA-directed RNA polymerase III subunit RPC1	POLR3A			33	33	33	30.5	30.5	30.5	155.64	0	79.614	10745000000	112	2.0621	0.0127284	-0.920165	-1.33006	28.5156	28.5096	28.0168	29.2383	29.4488	29.1153
Color [Black]	O14867;C9JMP6;C9IYR0;C9IYH8;H7C4B6;M0QZP0	O14867	Transcription regulator protein BACH1	BACH1			18	18	18	31.7	31.7	31.7	81.957	0	103.57	11359000000	108	3.0186	0.0187714	-0.722757	-1.2397	28.9713	28.9655	28.7232	29.5831	29.6125	29.6327
Color [Black]	O14893;H0YEL0;G5EA29;H0YDP6;S4R421	O14893;H0YEL0;G5EA29;H0YDP6	Gem-associated protein 2	GEMIN2			6	6	6	35.7	35.7	35.7	31.585	0	36.893	4290200000	37	5.59154	0	-3.20817	-5.51143	24.8295	24.6362	24.7819	27.8421	28.0052	28.0249
Color [Black]	O14929;F8W9G7;F8WEW1	O14929	Histone acetyltransferase type B catalytic subunit	HAT1			10	10	10	37.9	37.9	37.9	49.512	0	90.287	8040900000	65	2.98552	0.0451349	-0.584703	-1.0285	28.0779	27.9833	28.0776	28.6041	28.5417	28.7472
Color [Black]	O14965;A3KFJ0;Q5QPD4;A3KFJ1;Q5QPD2;Q5QPD1;A3KFJ2	O14965;A3KFJ0;Q5QPD4	Aurora kinase A	AURKA			13	13	12	43.2	43.2	41.2	45.809	0	16.442	5168600000	40	2.80293	0.00122727	-1.90096	-2.53896	24.7928	25.3483	25.5496	26.9252	27.2443	27.2241
Color [Black]	O14974;F8VZN8;H0YHI8;H0YIS4;H0YIS3;H0YIM2;A0A0U1RQZ1;H0YHL8;F8VW28;H0YIL7;E1CKY7;A0A0A0MS24;O60237	O14974;F8VZN8	Protein phosphatase 1 regulatory subunit 12A	PPP1R12A			41	41	41	38.7	38.7	38.7	115.28	0	247.41	47747000000	222	0.936862	0.00538239	-3.03997	-1.50695	28.1632	27.901	23.4953	29.5869	29.714	29.3786
Color [Black]	O14976;A0A087X1U9;H0Y8H5;D6RAW3;D6RC24;H0Y9M4;D6RE78	O14976	Cyclin-G-associated kinase	GAK			31	31	31	28.3	28.3	28.3	143.19	0	277.55	27616000000	215	1.74591	0.0454934	-0.696299	-1.02428	28.9644	29.1923	28.5847	29.6399	29.6413	29.5491
Color [Black]	O14980;C9JKM9;C9J673;C9IZS4;C9JQ02;C9JV99;F8WF71;C9JF49;C9IYM2;H7BZC5	O14980	Exportin-1	XPO1			41	41	41	50.3	50.3	50.3	123.38	0	323.31	79032000000	390	3.23167	0.00700366	-0.854165	-1.45671	31.4299	31.4292	31.3994	32.4057	32.1128	32.3025
Color [Black]	O15020;A4QPE4;E9PJZ2	O15020	Spectrin beta chain, non-erythrocytic 2	SPTBN2			48	42	42	27.2	24.1	24.1	271.32	0	118.61	11621000000	130	2.09028	0.00218803	-1.8172	-2.08421	26.6435	26.5188	27.5603	28.7153	28.4271	29.0318
Color [Black]	O15040	O15040	Tectonin beta-propeller repeat-containing protein 2	TECPR2			9	9	9	8.4	8.4	8.4	153.85	0	14.433	1940300000	35	2.5698	0.00164251	-1.95226	-2.45664	24.9703	24.2996	24.8821	26.7477	26.9815	26.2797
Color [Black]	O15067;H0YGH1;J3QSG0;J3QSH6;J3KTL4;J3KTQ5;J3QL39;J3KT98	O15067	Phosphoribosylformylglycinamidine synthase	PFAS			31	31	31	33.7	33.7	33.7	144.73	0	112.8	27830000000	224	3.09251	0.0497439	-0.563276	-1.00247	29.9791	30.0216	30.0977	30.5406	30.5492	30.6984
Color [Black]	O15084;B4DIW9	O15084;B4DIW9	Serine/threonine-protein phosphatase 6 regulatory ankyrin repeat subunit A	ANKRD28			31	31	27	41.2	41.2	39.3	112.96	0	228.73	27661000000	190	1.82945	0.00407704	-1.33417	-1.61693	28.6636	28.9951	27.9155	29.8619	29.9636	29.7513
Color [Black]	O15111;Q9UPZ9	O15111	Inhibitor of nuclear factor kappa-B kinase subunit alpha	CHUK			27	27	26	39.5	39.5	38.4	84.639	0	57.176	13752000000	133	2.73951	0.00188475	-1.57126	-2.20163	28.2115	27.9896	27.5467	29.4108	29.3911	29.6597
Color [Black]	O15212;A2AB88	O15212;A2AB88	Prefoldin subunit 6	PFDN6			8	8	8	51.9	51.9	51.9	14.582	0	40.198	5174500000	45	2.18526	0.00179935	-1.87048	-2.17528	25.0746	24.7113	25.9209	27.0437	27.1573	27.1172
Color [Black]	O15269	O15269	Serine palmitoyltransferase 1	SPTLC1			16	16	16	38.7	38.7	38.7	52.743	0	185.63	20266000000	86	2.09095	0.027336	-0.767859	-1.1686	29.108	29.0825	29.2336	30.1181	29.9912	29.6183
Color [Black]	O15270;H0YJV2	O15270;H0YJV2	Serine palmitoyltransferase 2	SPTLC2			19	19	19	47	47	47	62.924	0	64.008	10614000000	117	1.9286	0.0427321	-0.686015	-1.0453	27.9702	28.1838	27.9015	28.606	28.9643	28.5432
Color [Black]	O15294;C9JZL3	O15294	UDP-N-acetylglucosamine--peptide N-acetylglucosaminyltransferase 110 kDa subunit	OGT			37	37	37	40.2	40.2	40.2	116.92	0	211.1	36823000000	286	3.31988	0.0140507	-0.747068	-1.30679	29.7761	29.833	29.6273	30.5656	30.4679	30.4442
Color [Black]	O15355	O15355	Protein phosphatase 1G	PPM1G			18	18	18	45.6	45.6	45.6	59.271	0	323.31	23324000000	106	1.67569	0.00379805	-1.55319	-1.68563	28.3119	28.8625	27.7119	30.0505	29.3341	30.1613
Color [Black]	O15357;A0A0A0MTP6;F5GY16;H7BXR2;H0YFZ4;H0Y5Q9;Q92835	O15357;A0A0A0MTP6	Phosphatidylinositol 3,4,5-trisphosphate 5-phosphatase 2	INPPL1			24	24	24	24.5	24.5	24.5	138.6	0	65.525	9272000000	94	2.82095	0.00203738	-1.29613	-1.94109	26.044	26.5664	26.2342	27.6356	27.6583	27.4392
Color [Black]	O15397;F5H2I3;H0YH64;F5H244	O15397	Importin-8	IPO8			11	10	10	13.1	12.2	12.2	119.94	0	28.894	2798800000	38	1.61015	0.00397468	-1.58352	-1.66621	25.8985	26.2847	24.8428	27.008	27.4489	27.3198
Color [Black]	O15479;O15481;Q96LZ2;P43366;Q9UBF1	O15479	Melanoma-associated antigen B2	MAGEB2			15	15	15	47.3	47.3	47.3	35.277	0	235.51	31613000000	118	2.56361	0.00993383	-0.86445	-1.37	29.0491	29.0137	28.776	29.8033	29.9858	29.643
Color [Black]	O43148;K7EP06;K7EPP5;K7ERH6	O43148;K7EP06	mRNA cap guanine-N7 methyltransferase	RNMT			15	15	15	37.6	37.6	37.6	54.843	0	119.18	13126000000	88	1.4581	0.00330373	-1.97	-1.74761	26.9509	26.9117	25.0591	28.3176	28.1553	28.3589
Color [Black]	O43149;I3L141;I3L3Q3;I3L1Q8	O43149	Zinc finger ZZ-type and EF-hand domain-containing protein 1	ZZEF1			43	43	43	17.7	17.7	17.7	331.07	0	104.18	12571000000	138	2.02925	0.00219124	-1.48955	-1.82248	27.7307	27.9907	26.9938	29.1063	29.2208	28.8567
Color [Black]	O43156	O43156	TELO2-interacting protein 1 homolog	TTI1			12	12	12	16.5	16.5	16.5	122.07	0	75.355	4599800000	68	1.21477	0.0264992	-1.08306	-1.17861	26.6815	26.5672	25.4025	27.1489	27.4677	27.2837
Color [Black]	O43166;F5GYF8;H0YJY2;Q9P2F8;G3V4Z3	O43166;F5GYF8	Signal-induced proliferation-associated 1-like protein 1	SIPA1L1			29	28	28	21.6	21	21	200.03	0	47.894	6625300000	68	4.29673	0	-2.89862	-4.41268	24.9267	24.8107	24.9731	28.047	27.8275	27.5318
Color [Black]	O43175;Q5SZU1	O43175;Q5SZU1	D-3-phosphoglycerate dehydrogenase	PHGDH			24	24	24	52.9	52.9	52.9	56.65	0	233.48	88168000000	203	3.67054	0.0060894	-0.840106	-1.48549	32.1468	32.24	32.2191	33.1202	32.926	33.08
Color [Black]	O43252	O43252	Bifunctional 3-phosphoadenosine 5-phosphosulfate synthase 1;Sulfate adenylyltransferase;Adenylyl-sulfate kinase	PAPSS1			16	16	15	32.5	32.5	30.3	70.832	0	108.57	16940000000	131	2.02348	0.0261818	-0.790822	-1.1819	28.1321	28.1588	27.8208	28.9287	28.5707	28.9849
Color [Black]	O43264;F5H3C1	O43264	Centromere/kinetochore protein zw10 homolog	ZW10			21	21	21	39	39	39	88.828	0	84.875	11928000000	86	3.10363	0.00620637	-0.884539	-1.48278	28.1763	28.2651	28.1546	29.199	28.905	29.1455
Color [Black]	O43290;E9PQI8	O43290	U4/U6.U5 tri-snRNP-associated protein 1	SART1			14	14	14	22.4	22.4	22.4	90.254	0	39.584	3522000000	38	1.91296	0.00185333	-2.2181	-2.19469	24.9856	25.2921	23.6701	26.6625	27.0607	26.879
Color [Black]	O43294;H3BQC4;H3BSN4;H3BS04;H3BN49	O43294	Transforming growth factor beta-1-induced transcript 1 protein	TGFB1I1			18	18	18	62.9	62.9	62.9	49.814	0	223.78	13831000000	114	1.34968	0.045706	-0.79261	-1.02331	27.6828	28.553	27.9411	29.0212	28.6972	28.8364
Color [Black]	O43303;I3L262	O43303	Centriolar coiled-coil protein of 110 kDa	CCP110			17	17	17	23.8	23.8	23.8	113.42	0	41.133	6828300000	65	1.33945	0.0316452	-0.935769	-1.13181	28.088	27.909	27.0451	28.7031	28.6345	28.5118
Color [Black]	O43353	O43353	Receptor-interacting serine/threonine-protein kinase 2	RIPK2			13	13	12	32	32	30.6	61.194	0	95.589	7920000000	88	0.802962	0.04875	-1.20696	-1.01009	25.4982	27.6283	27.4917	28.1515	28.196	27.8916
Color [Black]	O43390;B4DT28	O43390;B4DT28	Heterogeneous nuclear ribonucleoprotein R	HNRNPR			27	20	20	42.5	33.2	33.2	70.942	0	96.174	26811000000	107	2.68038	0.00170552	-1.53537	-2.14289	28.0808	28.0724	27.7873	29.3251	29.3183	29.9031
Color [Black]	O43592;F8WDU6;F5GYW6;F5GZM3	O43592	Exportin-T	XPOT			30	30	30	41.7	41.7	41.7	109.96	0	154.36	32893000000	198	2.10798	0.00859755	-0.979632	-1.40313	29.6353	30.2377	30.1783	31.0641	31.0281	30.8982
Color [Black]	O43617;A0A087WWM0;A6NKE1;A0A087WYS5	O43617;A0A087WWM0;A6NKE1	Trafficking protein particle complex subunit 3	TRAPPC3			6	6	6	38.3	38.3	38.3	20.274	0.00029129	6.2012	1873700000	20	2.06425	0.00247191	-1.58805	-1.91196	25.1198	25.0025	25.9724	26.7715	27.1952	26.8922
Color [Black]	O43660;D6RA26;H0YA24;B7Z982;H0YAA2	O43660	Pleiotropic regulator 1	PLRG1			13	13	13	41.2	41.2	41.2	57.193	0	28.446	3228300000	40	1.23632	0.0407653	-0.886156	-1.05921	26.2078	25.1592	25.5334	26.4723	26.307	26.7796
Color [Black]	O43747;H3BNR4;H3BR36;H3BUN9;H3BS13;H3BV30;H3BRM7;H3BN71;B4DGE1;H3BN75;B3KNW1	O43747	AP-1 complex subunit gamma-1	AP1G1			13	13	13	19.5	19.5	19.5	91.35	0	27.648	4492700000	79	1.17122	0.0414431	-0.912655	-1.05339	26.0561	26.6313	27.3162	27.6594	27.5519	27.5304
Color [Black]	O43765;K7EMD6;K7ERW5	O43765;K7EMD6	Small glutamine-rich tetratricopeptide repeat-containing protein alpha	SGTA			8	8	8	31.6	31.6	31.6	34.063	0	16.116	2811700000	36	1.2991	0.039307	-0.871488	-1.07013	26.9008	27.8557	26.9785	28.0064	28.2501	28.093
Color [Black]	O43776;K7EIU7;K7EPK2;K7EQ35;K7EMQ6;K7EJ19	O43776	Asparagine--tRNA ligase, cytoplasmic	NARS			19	19	19	42.3	42.3	42.3	62.942	0	101.69	16125000000	98	2.76764	0.0338345	-0.649714	-1.10712	27.8433	27.6235	27.5608	28.3515	28.3232	28.302
Color [Black]	O43809;H3BND3;H3BV41	O43809;H3BND3	Cleavage and polyadenylation specificity factor subunit 5	NUDT21			12	12	12	59	59	59	26.227	0	75.715	19387000000	97	2.92423	0.00377958	-1.05872	-1.68397	28.0943	27.7879	27.6731	28.8773	28.9652	28.889
Color [Black]	O43813;E9PHS0;F8WDS9;H7C2E3	O43813;E9PHS0	LanC-like protein 1	LANCL1			12	12	12	46.1	46.1	46.1	45.283	0	108.75	13945000000	91	3.21006	0.00391888	-0.998821	-1.65834	27.5953	27.6965	27.6258	28.7278	28.4426	28.7437
Color [Black]	O43815	O43815	Striatin	STRN			15	15	15	27.2	27.2	27.2	86.131	0	100.62	7593500000	67	2.12048	0.000712644	-2.64266	-2.56504	25.3972	26.8003	25.0754	28.4445	28.4066	28.3498
Color [Black]	O43865;H0Y8B3;Q96HN2;C9K0S0	O43865;H0Y8B3;Q96HN2	Putative adenosylhomocysteinase 2;Adenosylhomocysteinase;Putative adenosylhomocysteinase 3	AHCYL1;AHCYL2			13	13	13	31.1	31.1	31.1	58.951	0	55.704	4133900000	35	1.1104	0.00994444	-1.63201	-1.37011	24.808	27.1854	25.8631	27.5036	27.7205	27.5283
Color [Black]	O60216;E5RFV8;E5RIN7;E5RJW1;E5RJK5;E5RI01;E5RFZ5;E5RG18;Q9H4I0;A0A140T8W2	O60216	Double-strand-break repair protein rad21 homolog	RAD21			15	15	15	27.3	27.3	27.3	71.689	0	32.877	3471100000	50	1.30356	0.00343357	-2.31034	-1.73655	23.2305	25.972	25.1324	27.1215	27.3802	26.7642
Color [Black]	O60244;H7C3E5;H7C017	O60244	Mediator of RNA polymerase II transcription subunit 14	MED14			15	15	15	13.6	13.6	13.6	160.6	0	16.03	3342400000	44	2.85322	0.00108772	-2.24432	-2.8597	24.6751	24.3847	25.2579	27.2634	26.9005	26.8868
Color [Black]	O60264	O60264	SWI/SNF-related matrix-associated actin-dependent regulator of chromatin subfamily A member 5	SMARCA5			60	60	40	49.1	49.1	35.2	121.9	0	294.91	46730000000	367	1.547	0.0453982	-0.737647	-1.02491	30.6169	30.2865	29.9489	31.0443	30.8291	31.1918
Color [Black]	O60287	O60287	Nucleolar pre-ribosomal-associated protein 1	URB1			44	44	44	25.6	25.6	25.6	254.39	0	138.75	13307000000	151	2.58819	0.00387375	-1.1362	-1.69692	27.8926	27.5922	27.9422	29.1388	28.6991	28.9977
Color [Black]	O60292;M0R2Q7;M0QX89	O60292	Signal-induced proliferation-associated 1-like protein 3	SIPA1L3			48	48	47	37.8	37.8	37.2	194.61	0	141.6	16721000000	163	1.84536	0.00331757	-1.45828	-1.71257	28.0826	27.4732	26.8747	28.9664	28.9912	28.8477
Color [Black]	O60293;G3V1X1	O60293	Zinc finger C3H1 domain-containing protein	ZFC3H1			27	27	27	17.2	17.2	17.2	226.35	0	55.87	4872200000	74	1.4554	0.00252075	-2.07108	-1.78419	26.4843	26.1042	24.3445	27.6272	27.7874	27.7317
Color [Black]	O60443;H7C3W1;H7BZJ0;H7C147	O60443	Non-syndromic hearing impairment protein 5	DFNA5			14	14	14	30.6	30.6	30.6	54.554	0	56.186	8709200000	78	2.97375	0.00715561	-0.873547	-1.4485	28.0054	28.0615	28.3045	29.0119	29.0703	28.9098
Color [Black]	O60502;H7C3X0	O60502	Protein O-GlcNAcase	MGEA5			35	35	35	46.2	46.2	46.2	102.91	0	138.75	31925000000	185	1.96717	0.00749942	-1.04958	-1.43188	29.2047	29.7708	29.0054	30.3663	30.4532	30.3102
Color [Black]	O60504;H0YAZ3;H0YB51;E5RJP2;E7EQH0	O60504;H0YAZ3;H0YB51	Vinexin	SORBS3			6	6	6	11.6	11.6	11.6	75.34	0.00028297	5.5942	1930400000	15	2.298	0.00242909	-1.29105	-1.76593	24.8883	24.8263	24.4118	26.17	26.1819	25.6476
Color [Black]	O60506;F6UXX1	O60506	Heterogeneous nuclear ribonucleoprotein Q	SYNCRIP			30	30	7	53.8	53.8	15.7	69.602	0	323.31	119220000000	249	3.19332	0.004	-1.0105	-1.67154	30.4026	30.6074	30.3395	31.4109	31.3785	31.5915
Color [Black]	O60645;D6RB59;H0Y995;D6RBR9	O60645;D6RB59	Exocyst complex component 3	EXOC3			8	8	8	11.9	11.9	11.9	86.844	0.00030581	7.3596	797310000	15	2.96576	0.00171218	-1.55224	-2.26925	24.8411	24.7223	24.4167	25.9531	26.2844	26.3993
Color [Black]	O60664;K7ERZ3;K7EL96;K7ER39	O60664;K7ERZ3	Perilipin-3	PLIN3			20	20	20	68.4	68.4	68.4	47.074	0	323.31	51777000000	208	2.88724	0.00240472	-1.17172	-1.81476	29.0481	29.0117	28.6477	29.9896	30.0204	30.2127
Color [Black]	O60784;B0QY01;V9GYF4;B0QY02;V9GZ68;Q6UW50	O60784	Target of Myb protein 1	TOM1			8	8	8	25.2	25.2	25.2	53.818	0	40.432	2422100000	22	1.46007	0.0216048	-0.983503	-1.21019	25.2731	24.4107	25.4034	25.9872	26.0677	25.9827
Color [Black]	O60885;M0QZD9;M0R0H4;M0QYW0;Q15059	O60885;M0QZD9	Bromodomain-containing protein 4	BRD4			4	4	4	3.9	3.9	3.9	152.22	0.00028818	5.9847	7266500000	18	4.68066	0	-3.75414	-5.66565	24.9673	24.4779	24.6053	28.3854	28.3505	28.5771
Color [Black]	O60942	O60942	mRNA-capping enzyme;Polynucleotide 5-triphosphatase;mRNA guanylyltransferase	RNGTT			9	9	9	17.1	17.1	17.1	68.556	0	10.864	1827600000	36	1.89864	0.00496888	-1.19472	-1.53616	25.0571	24.6864	24.9219	25.5729	26.3687	26.308
Color [Black]	O75113	O75113	NEDD4-binding protein 1	N4BP1			8	8	8	13.4	13.4	13.4	100.38	0	14.351	2706400000	32	2.6678	0.0023913	-1.29179	-1.88979	25.0516	25.5543	25.2757	26.3654	26.6602	26.7314
Color [Black]	O75116;E9PF63;Q14DU5;D6REE7;C9JFJ0	O75116;E9PF63	Rho-associated protein kinase 2	ROCK2			47	47	41	37.9	37.9	33.8	160.9	0	190.33	27258000000	252	1.96859	0.0029839	-1.43254	-1.75187	29.2865	29.2721	28.3573	30.5617	30.2961	30.3557
Color [Black]	O75131;A0A087WYQ3;H0YB26;E5RHZ0;A0A087WXR6;A0A087WUS8;E5RFT7;Q96A23;O95741;Q9UBL6	O75131;A0A087WYQ3;H0YB26	Copine-3	CPNE3			20	20	19	42.8	42.8	41.2	60.13	0	80.945	21048000000	121	3.12628	0.00226337	-1.14993	-1.84338	28.5007	28.7034	28.7874	29.8805	29.6357	29.9251
Color [Black]	O75143;H0YEM7;J9JIF6;H0YCL5	O75143	Autophagy-related protein 13	ATG13			9	9	9	28.6	28.6	28.6	56.571	0	110.72	2558100000	39	1.81354	0.00381669	-1.44601	-1.68876	24.9617	25.6558	24.9353	26.4612	26.2762	27.1534
Color [Black]	O75150;H3BP71;A0A087WTK2;H3BS50;H3BQ99;H3BUL6;I3L332	O75150;H3BP71	E3 ubiquitin-protein ligase BRE1B	RNF40			20	18	18	24	21.2	21.2	113.65	0	21.259	3201400000	40	1.43606	0.0108797	-1.21031	-1.35698	26.2691	25.28	26.356	27.3359	26.8086	27.3916
Color [Black]	O75152;E9PQ61;E9PBY7;A0A1B0GTU1;A0A1B0GUI2	O75152;E9PQ61;E9PBY7	Zinc finger CCCH domain-containing protein 11A	ZC3H11A			13	13	13	20.4	20.4	20.4	89.13	0	40.449	3910300000	37	1.92773	0.00312456	-1.45411	-1.74886	24.3134	25.3465	24.9856	26.2486	26.6009	26.1584
Color [Black]	O75157;H0Y865;Q15714;A0A087X0H8;Q5JRJ0;E7EWD5;Q99576	O75157	TSC22 domain family protein 2	TSC22D2			7	7	6	9.2	9.2	8.1	79.227	0	19.29	4747600000	35	2.89199	0.0020046	-1.27045	-1.93229	26.0113	26.1112	25.8232	27.1849	27.5088	27.0633
Color [Black]	O75164	O75164	Lysine-specific demethylase 4A	KDM4A			12	12	11	12.9	12.9	12.1	120.66	0	10.058	2136900000	31	2.65267	0.00116757	-1.97282	-2.51972	24.4683	24.2033	24.6073	26.6367	26.6749	25.8857
Color [Black]	O75170	O75170	Serine/threonine-protein phosphatase 6 regulatory subunit 2	PPP6R2			26	26	11	37.5	37.5	13.1	104.94	0	217.81	18128000000	147	1.26684	0.00217822	-2.78009	-1.81745	27.7432	27.6752	24.6287	29.3147	29.5301	29.5425
Color [Black]	O75330;E5RIH2;E5RI30	O75330	Hyaluronan mediated motility receptor	HMMR			32	32	32	50.3	50.3	50.3	84.099	0	179.02	13588000000	170	2.13421	0.00166967	-1.84769	-2.13003	27.9746	26.962	26.9125	28.9965	29.0183	29.3774
Color [Black]	O75362;Q9BZ31;K7EKT4;Q92618;O15090	O75362	Zinc finger protein 217	ZNF217			14	14	14	18.6	18.6	18.6	115.27	0	90.218	6148000000	59	0.772418	0.0295429	-1.81546	-1.14708	27.743	25.8759	24.0373	27.5301	28.0346	27.5379
Color [Black]	O75400;F5H578;H0YG38;H7C2N3	O75400	Pre-mRNA-processing factor 40 homolog A	PRPF40A			17	17	17	17.6	17.6	17.6	108.8	0	81.75	13685000000	69	1.30267	0.00526093	-1.65522	-1.5111	27.8726	27.722	26.22	29.4194	28.8958	28.4651
Color [Black]	O75410;E7EVI4;E7ET87;H0YAY0;H0YBT8;E5RFM9;R4GMT7;B4E3H6;E5RJG6;A0A0C4DGD3;E5RJU4;A0A0C4DGD5;E5RIP3	O75410;E7EVI4;E7ET87;H0YAY0;H0YBT8;E5RFM9;R4GMT7	Transforming acidic coiled-coil-containing protein 1	TACC1			31	31	28	48.9	48.9	45.6	87.793	0	323.31	23740000000	149	1.38022	0.0335556	-0.88719	-1.10899	28.4321	28.3804	29.2878	29.6487	29.4703	29.6428
Color [Black]	O75436;S4R3Q6;S4R2Y3	O75436;S4R3Q6	Vacuolar protein sorting-associated protein 26A	VPS26A			11	11	10	43.7	43.7	41.6	38.169	0	40.077	2294100000	29	1.5437	0.00677889	-1.31024	-1.47014	26.1915	24.9755	25.2191	26.5558	26.7799	26.9811
Color [Black]	O75475;H3BPQ6	O75475	PC4 and SFRS1-interacting protein	PSIP1			7	6	6	15.3	13.8	13.8	60.103	0	8.6758	2942800000	24	3.71039	0	-2.50495	-3.62559	25.061	25.2915	25.3041	27.3857	27.8229	27.9628
Color [Black]	Q5JRI1;O75494;Q6IQ42;R4GMP8;Q8WXF0	Q5JRI1;O75494	Serine/arginine-rich splicing factor 10	SRSF10			5	5	5	33.1	33.1	33.1	20.913	0	9.6359	3013100000	14	1.46198	0.00245588	-2.03042	-1.77393	24.9377	24.6756	24.3956	26.3325	25.8486	27.919
Color [Black]	O75529	O75529	TAF5-like RNA polymerase II p300/CBP-associated factor-associated factor 65 kDa subunit 5L	TAF5L			7	7	7	14.6	14.6	14.6	66.155	0.00028935	6.0668	1244800000	28	1.15319	0.013465	-1.41636	-1.31439	24.9837	25.1288	23.331	25.9652	25.86	25.8675
Color [Black]	O75530;E9PJK2;E9PMU3;H0YEL4	O75530;E9PJK2	Polycomb protein EED	EED			15	15	15	37.4	37.4	37.4	50.197	0	52.971	8485300000	96	0.93805	0.00913158	-2.24107	-1.38576	27.2214	27.2972	23.9088	28.3517	28.4205	28.3784
Color [Black]	O75533;H7C341;B4DGZ4;F8WC19	O75533	Splicing factor 3B subunit 1	SF3B1			44	44	44	47.9	47.9	47.9	145.83	0	266.59	39961000000	301	1.77132	0.0237306	-0.860519	-1.198	29.7898	29.4193	29.2033	30.1066	30.3128	30.5745
Color [Black]	O75534;E9PLT0;E9PNG3;E9PLD4;E9PJK7;E9PKN4	O75534;E9PLT0	Cold shock domain-containing protein E1	CSDE1			41	41	41	50.6	50.6	50.6	88.884	0	323.31	70118000000	300	3.6193	0.00348409	-0.988538	-1.70591	30.5738	30.513	30.3297	31.5021	31.4789	31.4011
Color [Black]	O75592;H7C3U4;A0A0C4DGY7;A0A087WY34	O75592	E3 ubiquitin-protein ligase MYCBP2	MYCBP2			55	55	55	14.7	14.7	14.7	510.08	0	111.45	15545000000	176	2.92319	0.00181699	-1.48199	-2.17852	28.021	27.7266	27.496	29.3522	29.299	29.0382
Color [Black]	O75643;B4E0P5	O75643	U5 small nuclear ribonucleoprotein 200 kDa helicase	SNRNP200			66	66	66	40.4	40.4	40.4	244.5	0	323.31	33637000000	264	2.05992	0.00165049	-2.52807	-2.45975	27.5094	28.2858	26.5307	29.8029	29.8507	30.2565
Color [Black]	O75717;C9JYB3	O75717	WD repeat and HMG-box DNA-binding protein 1	WDHD1			20	20	20	23.7	23.7	23.7	125.97	0	112.68	4435200000	75	3.30359	0.000770186	-1.76923	-2.63512	25.5693	25.466	25.0821	27.3136	27.0647	27.0468
Color [Black]	O75818;A0A087X1N3;X6RLL4;F8WC38	O75818;A0A087X1N3;X6RLL4	Ribonuclease P protein subunit p40	RPP40			9	9	9	35.5	35.5	35.5	41.833	0	9.1342	2405600000	20	2.22109	0.00184718	-1.85979	-2.18885	23.9254	25.0975	24.3253	26.2709	26.2251	26.4316
Color [Black]	O75821;K7EL20;K7ENA8;K7ER90;K7EP16;K7EL60;K7ENH0	O75821;K7EL20;K7ENA8;K7ER90	Eukaryotic translation initiation factor 3 subunit G	EIF3G			16	16	16	56.9	56.9	56.9	35.611	0	265.08	17431000000	99	1.73751	0.0223681	-0.875868	-1.20395	28.4453	29.0109	28.3138	29.3316	29.6004	29.4656
Color [Black]	O75962;E7EPJ7;E7EWP2;F5H228;A0A087X139;C9J1B4;H7C1X7;H7C0I9	O75962;E7EPJ7;E7EWP2;F5H228	Triple functional domain protein	TRIO			99	99	85	42.6	42.6	38.4	346.9	0	323.31	63930000000	636	2.25421	0.0193705	-0.796184	-1.23144	30.7935	30.6619	30.3087	31.43	31.3607	31.362
Color [Black]	O76003	O76003	Glutaredoxin-3	GLRX3			17	17	17	57.3	57.3	57.3	37.432	0	72.237	35913000000	144	2.09904	0.00193056	-2.03079	-2.22375	26.7064	27.7521	28.0088	29.4165	29.4034	29.7397
Color [Black]	O76071	O76071	Probable cytosolic iron-sulfur protein assembly protein CIAO1	CIAO1			10	10	10	44.8	44.8	44.8	37.84	0	57.5	4769500000	54	1.3599	0.0110031	-1.25291	-1.34649	26.3326	25.1987	26.5363	27.2221	27.4876	27.1165
Color [Black]	O94763;I3NI51;I3L104;I3L2V7;I3L130;I3L280	O94763	Unconventional prefoldin RPB5 interactor 1	URI1			8	8	8	21.3	21.3	21.3	59.832	0	11.799	3565400000	31	0.964156	0.0321182	-1.24377	-1.12647	26.8651	24.9778	26.0268	27.3337	27.5664	26.7008
Color [Black]	O94776	O94776	Metastasis-associated protein MTA2	MTA2			29	29	26	52.1	52.1	47.5	75.022	0	90.118	36148000000	182	4.87032	0.00165714	-1.23158	-2.24822	29.2081	29.2417	29.3331	30.4367	30.5386	30.5023
Color [Black]	O94822;H7BYG8;S4R3T2	O94822	E3 ubiquitin-protein ligase listerin	LTN1			33	33	33	23.3	23.3	23.3	200.55	0	149.69	14257000000	159	4.33652	0.00201852	-1.0777	-1.93484	28.1843	28.2771	28.3142	29.2707	29.3239	29.4142
Color [Black]	O94903;H0YBG2;E5RFX7;E5RG77;E5RFZ4	O94903;H0YBG2;E5RFX7;E5RG77	Proline synthase co-transcribed bacterial homolog protein	PROSC			7	7	7	31.6	31.6	31.6	30.344	0	8.4401	3387800000	24	1.17305	0.00453782	-2.12425	-1.57182	24.6639	26.0853	23.2168	26.6105	26.5538	27.1745
Color [Black]	O94915;F2Z2S2;H0Y9X0;D6RJI4;D6R9B9;A0A0C4DFX2;Q5TBA9	O94915;F2Z2S2;H0Y9X0	Protein furry homolog-like	FRYL			54	54	54	21.3	21.3	21.3	339.59	0	152.26	29940000000	308	3.87902	0	-2.21304	-3.39009	28.2153	28.1084	27.7338	30.2879	30.266	30.1427
Color [Black]	O94927;U3KQG4;K7EQ61;U3KQJ5	O94927	HAUS augmin-like complex subunit 5	HAUS5			17	17	17	34.9	34.9	34.9	71.682	0	113.64	8981800000	110	2.63303	0.00400638	-1.10362	-1.67161	27.2474	27.2434	27.6838	28.6214	28.4629	28.401
Color [Black]	O94992	O94992	Protein HEXIM1	HEXIM1			10	10	10	33.4	33.4	33.4	40.623	0	160.75	11924000000	68	3.20536	0	-2.39424	-3.20983	27.0042	26.8859	26.3293	29.1706	28.891	29.3405
Color [Black]	O95071;E7EMW7;E7ET84;E5RFK7;H0YBB4;H0YAV7	O95071;E7EMW7	E3 ubiquitin-protein ligase UBR5	UBR5			50	50	50	24	24	24	309.35	0	272.77	21343000000	191	1.91172	0.00179151	-2.46109	-2.30637	26.6528	26.2054	28.0693	29.2931	29.459	29.5587
Color [Black]	O95163;F5H2T0;H0YDF3	O95163;F5H2T0	Elongator complex protein 1	IKBKAP			28	28	28	26.9	26.9	26.9	150.25	0	101.39	14896000000	158	3.94352	0.00242222	-1.20003	-2.06977	28.1166	27.9919	27.9962	29.1401	29.368	29.1965
Color [Black]	O95239;Q2VIQ3;Q5JRK0;H0Y718;Q6ZMV9	O95239	Chromosome-associated kinesin KIF4A	KIF4A			44	44	43	37.7	37.7	36.9	139.88	0	212.76	25032000000	235	1.99818	0.0102329	-0.968924	-1.36333	29.4997	29.0674	28.8358	30.027	30.2648	30.0178
Color [Black]	O95243;D6RBI7	O95243	Methyl-CpG-binding domain protein 4	MBD4			13	13	13	23.4	23.4	23.4	66.05	0	10.428	1972000000	31	1.87855	0.00395591	-1.37004	-1.66498	25.6141	24.6239	24.9702	26.3129	26.7223	26.2831
Color [Black]	O95292;E5RK64	O95292	Vesicle-associated membrane protein-associated protein B/C	VAPB			5	4	4	30.5	25.5	25.5	27.228	0.000297	6.6682	1526800000	21	1.55988	0.00707873	-1.24739	-1.43701	25.2634	25.3986	24.2417	26.2454	26.1251	26.2754
Color [Black]	O95295	O95295	SNARE-associated protein Snapin	SNAPIN			2	2	2	17.6	17.6	17.6	14.874	0	9.9804	1319100000	18	3.1951	0.00186345	-1.53078	-2.32575	24.9241	25.0051	24.5027	26.392	26.3359	26.2963
Color [Black]	O95336;M0R1L2;M0R261;M0R0U3	O95336;M0R1L2;M0R261	6-phosphogluconolactonase	PGLS			8	8	8	41.5	41.5	41.5	27.547	0	12.2	5557700000	52	1.45923	0.0491253	-0.741594	-1.0077	26.3299	27.0098	26.9497	27.4802	27.6746	27.3593
Color [Black]	O95347;A0A0C4DGE5;Q5T821	O95347	Structural maintenance of chromosomes protein 2	SMC2			53	53	53	45.7	45.7	45.7	135.65	0	323.31	75347000000	341	4.04575	0.00249254	-1.00221	-1.78082	30.3442	30.5225	30.3515	31.4154	31.4448	31.3647
Color [Black]	O95373;E9PLJ0	O95373	Importin-7	IPO7			33	33	29	37.7	37.7	32.7	119.52	0	323.31	81006000000	308	4.19111	0.00243902	-1.06973	-1.90491	31.3216	31.4084	31.2468	32.4644	32.3962	32.3254
Color [Black]	O95382;H0Y894	O95382;H0Y894	Mitogen-activated protein kinase kinase kinase 6	MAP3K6			10	10	10	12.7	12.7	12.7	142.59	0	30.533	2571000000	33	2.6343	0.00217564	-1.49067	-2.08127	25.527	24.8855	24.9953	26.7703	26.4706	26.6389
Color [Black]	O95405	O95405	Zinc finger FYVE domain-containing protein 9	ZFYVE9			13	13	13	11.6	11.6	11.6	156.4	0	33.17	4265000000	58	1.61939	0.0363026	-0.789856	-1.09225	26.7357	26.5546	26.37	27.0419	27.7127	27.2753
Color [Black]	O95429;H0YBT1	O95429	BAG family molecular chaperone regulator 4	BAG4			5	5	5	12.9	12.9	12.9	49.593	0	7.9632	1386800000	27	1.16439	0.0309117	-1.04927	-1.1359	24.0334	23.9679	25.217	25.2488	25.6698	25.4475
Color [Black]	O95453;H3BRK1;F5H1Z4	O95453;H3BRK1	Poly(A)-specific ribonuclease PARN	PARN			22	22	22	35.1	35.1	35.1	73.45	0	42.028	11618000000	93	2.86955	0.00298925	-1.1242	-1.75312	27.8422	28.2789	27.8997	29.1057	29.1993	29.0884
Color [Black]	O95456;F8WBH7	O95456	Proteasome assembly chaperone 1	PSMG1			8	8	8	43.4	43.4	43.4	32.854	0	88.841	8695800000	51	1.73044	0.0142769	-0.982101	-1.29846	27.0951	27.6957	27.8817	28.7312	28.468	28.4197
Color [Black]	O95613	O95613	Pericentrin	PCNT			35	35	35	12.5	12.5	12.5	378.03	0	66.518	7502300000	102	1.73765	0.00333447	-1.54979	-1.71723	26.7273	26.8065	27.4277	27.9296	28.5911	29.0901
Color [Black]	O95714;A0A0J9YVP0;Q9BVR0;A0A0J9YXQ8;H3BUQ1;A0A0G2JPS8	O95714	E3 ubiquitin-protein ligase HERC2	HERC2			77	77	77	21.6	21.6	21.6	527.22	0	306.73	28608000000	336	1.5896	0.00798621	-1.20746	-1.4229	29.3657	29.52	28.4077	30.3217	30.3318	30.2621
Color [Black]	O95793;A0A087X1A5;Q5JW30;F6UDC6	O95793;A0A087X1A5;Q5JW30	Double-stranded RNA-binding protein Staufen homolog 1	STAU1			23	23	14	47.5	47.5	36	63.182	0	161.46	26434000000	132	2.56064	0.00169512	-1.58432	-2.1395	27.6096	26.8608	27.2315	28.6106	28.8902	28.954
Color [Black]	O95825;C9JQD0;C9K0F7;C9JAL0;H7C3I5;A6NND8;A6NHJ8;A6NMA8;H7C3S0;F8WF64;A0A0C4DG14;C9JZK8	O95825;C9JQD0;C9K0F7;C9JAL0;H7C3I5;A6NND8;A6NHJ8;A6NMA8	Quinone oxidoreductase-like protein 1	CRYZL1			5	5	5	24.9	24.9	24.9	38.696	0.00029078	6.1652	2444700000	18	1.53353	0.00338621	-1.79721	-1.72692	26.2819	24.6876	24.7972	26.7313	27.2943	27.1327
Color [Black]	O95905;C9J316;F2Z2R1;C9JGV1	O95905;C9J316	Protein SGT1	ECD			10	10	10	17.9	17.9	17.9	72.757	0	11.707	3025600000	34	1.65108	0.0188556	-0.944674	-1.24158	25.3369	25.391	26.1082	26.6905	26.5631	26.4166
Color [Black]	O95983;K7EIE8;A0A0A0MTS6;A0A087WT34;A0A087X1H1	O95983;K7EIE8	Methyl-CpG-binding domain protein 3	MBD3			7	7	7	28.2	28.2	28.2	32.844	0	22.137	7625800000	27	0.761529	0.0389772	-1.53037	-1.07437	27.1819	24.8873	27.9224	28.0726	28.4752	28.0348
Color [Black]	O95985;H0Y6W0;H7C4B0;C9JEI7;C9JKE2;C9JT00;F2Z2A5	O95985;H0Y6W0	DNA topoisomerase 3-beta-1;DNA topoisomerase	TOP3B			14	14	13	20.2	20.2	18.9	96.661	0	16.57	3345800000	46	0.797968	0.0338088	-1.53909	-1.10633	24.2368	27.1496	24.8787	26.8418	27.1925	26.8479
Color [Black]	O96007	O96007	Molybdopterin synthase catalytic subunit	MOCS2			5	5	5	33.5	33.5	33.5	20.944	0	10.252	3748700000	30	3.62391	0.00105085	-1.84169	-2.84355	24.9217	25.3014	24.9724	27.0294	26.7376	26.9535
Color [Black]	P00492;Q9NRG1	P00492	Hypoxanthine-guanine phosphoribosyltransferase	HPRT1			12	12	12	72.9	72.9	72.9	24.579	0	96.649	16999000000	110	1.54586	0.00707876	-1.26671	-1.44332	28.0782	27.4969	26.7797	28.7445	28.6399	28.7705
Color [Black]	P02795;P80297;P13640;H3BSF1;H3BSP9;P80294;P04731	P02795;P80297;P13640	Metallothionein-2;Metallothionein-1X;Metallothionein-1G	MT2A;MT1X;MT1G			4	4	2	67.2	67.2	45.9	6.0422	0	112.58	155240000000	50	3.7579	0.00121569	-1.89371	-2.95727	29.6578	29.6696	29.8494	31.6754	31.8039	31.3787
Color [Black]	P04183;K7ERV3;K7ES52;K7ERJ1;K7ENW5	P04183;K7ERV3;K7ES52;K7ERJ1	Thymidine kinase, cytosolic;Thymidine kinase	TK1			14	14	14	61.1	61.1	61.1	25.468	0	88.403	42299000000	156	2.64883	0.00505089	-0.998069	-1.55103	28.9771	28.5035	28.737	29.7907	29.651	29.7701
Color [Black]	P04899;P63096	P04899	Guanine nucleotide-binding protein G(i) subunit alpha-2	GNAI2			17	17	11	62.5	62.5	43.4	40.45	0	65.719	27033000000	148	1.86571	0.045272	-0.679959	-1.02769	29.5953	29.8477	30.1131	30.624	30.4154	30.5566
Color [Black]	P05412	P05412	Transcription factor AP-1	JUN			6	6	5	28.1	28.1	25.7	35.675	0	56.158	5990100000	45	1.0455	0.0219388	-1.31843	-1.20691	26.1223	26.7301	24.7675	27.3225	26.9516	27.3011
Color [Black]	P05423	P05423	DNA-directed RNA polymerase III subunit RPC4	POLR3D			4	4	4	13.3	13.3	13.3	44.395	0	34.292	1450700000	9	1.44098	0.0343298	-0.85578	-1.10271	24.7002	24.888	25.4328	25.5583	26.1346	25.8955
Color [Black]	P06400	P06400	Retinoblastoma-associated protein	RB1			20	20	20	27.4	27.4	27.4	106.16	0	136.28	9496200000	84	1.04948	0.0272686	-1.22747	-1.16958	27.9367	27.6651	26.2219	28.6535	28.2285	28.6242
Color [Black]	P06748;E5RI98;E5RGW4	P06748	Nucleophosmin	NPM1			10	10	10	36.1	36.1	36.1	32.575	0	323.31	75822000000	134	2.99014	0.0022869	-1.18204	-1.85244	30.1556	30.3434	30.5873	31.5069	31.6593	31.4662
Color [Black]	P07814;V9GYZ6;V9GZ76	P07814;V9GYZ6	Bifunctional glutamate/proline--tRNA ligase;Glutamate--tRNA ligase;Proline--tRNA ligase	EPRS			84	84	83	67.8	67.8	67.8	170.59	0	323.31	364600000000	877	4.04055	0.00933333	-0.757413	-1.38318	33.3842	33.2525	33.2388	34.0293	34.0523	34.0662
Color [Black]	P08240	P08240	Signal recognition particle receptor subunit alpha	SRPR			27	27	27	48.3	48.3	48.3	69.81	0	120.68	25679000000	159	1.92047	0.0406772	-0.698639	-1.05849	29.556	29.231	29.2756	30.1913	29.8064	30.1609
Color [Black]	P08572	P08572	Collagen alpha-2(IV) chain;Canstatin	COL4A2			5	5	5	4	4	4	167.55	0	13.527	1160600000	15	1.27054	0.0417756	-0.85972	-1.05171	24.5742	25.4378	25.5386	25.8747	26.1254	26.1296
Color [Black]	P08621;M0QYR1;M0QX04	P08621;M0QYR1	U1 small nuclear ribonucleoprotein 70 kDa	SNRNP70			13	13	13	29.3	29.3	29.3	51.556	0	14.812	6817100000	64	2.62451	0.00498913	-0.991028	-1.53738	26.8295	26.8447	26.7989	27.7064	27.6391	28.1007
Color [Black]	P08754;P11488;P09471;P19087;A8MTJ3;A0A087WTB6;A2A2R6;Q5JWD1;H0Y7E8;H3BTM2;A0A087WZE5;C9JPP4	P08754	Guanine nucleotide-binding protein G(k) subunit alpha	GNAI3			13	7	7	48	28.8	28.8	40.532	0	73.273	6846200000	66	2.86165	0.0413095	-0.607679	-1.05368	27.9199	28.124	27.9421	28.5256	28.6166	28.6668
Color [Black]	Q5T7C4;P09429;B2RPK0	Q5T7C4;P09429;B2RPK0	High mobility group protein B1;Putative high mobility group protein B1-like 1	HMGB1;HMGB1P1			6	6	5	48.1	48.1	40.5	18.311	0	27.218	3762200000	27	1.22901	0.00820023	-1.54717	-1.4177	26.8328	24.9187	26.1349	27.1656	27.5327	27.8297
Color [Black]	P09497;D6RJD1;H0Y9Q6	P09497	Clathrin light chain B	CLTB			8	8	8	24.9	24.9	24.9	25.19	0	24.614	8273800000	43	0.804269	0.027575	-1.76149	-1.16449	27.8724	24.9348	24.7474	27.6922	27.5648	27.5822
Color [Black]	P09874;Q5VX84;Q5VX85	P09874	Poly [ADP-ribose] polymerase 1	PARP1			48	48	48	50.8	50.8	50.8	113.08	0	323.31	49629000000	212	2.42839	0.000843537	-2.45731	-2.71503	28.2048	28.6078	27.2431	30.47	30.4544	30.5032
Color [Black]	Q8NHU0;Q5HYN5;Q5DJT8;P0DMV2;P0DMV1;P0DMV0;P0DMU9;P0DMU8;P0DMU7	Q8NHU0;Q5HYN5;Q5DJT8;P0DMV2;P0DMV1;P0DMV0;P0DMU9;P0DMU8;P0DMU7	Cancer/testis antigen family 45 member A3;Cancer/testis antigen family 45 member A1;Cancer/testis antigen family 45 member A2;Cancer/testis antigen family 45 member A9;Cancer/testis antigen family 45 member A8;Cancer/testis antigen family 45 member A7;Cancer/testis antigen family 45 member A10;Cancer/testis antigen family 45 member A5;Cancer/testis antigen family 45 member A6	CT45A3;CT45A1;CT45A2;CT45A9;CT45A8;CT45A7;CT45A10;CT45A5;CT45A6			5	5	5	25.4	25.4	25.4	21.33	0.00027518	5.0403	2317100000	13	2.38939	0.00218182	-1.60671	-2.08277	25.2433	24.6933	24.4691	26.4043	26.1611	26.6604
Color [Black]	P0DN79;P35520;C9JMA6;H7C2H4;H7C1W6;H7C2W0	P0DN79;P35520	Cystathionine beta-synthase	CBS			24	24	24	55.5	55.5	55.5	60.586	0	323.31	30628000000	173	3.28382	0.00337457	-1.03744	-1.7242	28.3016	28.6412	28.5021	29.4933	29.5692	29.4948
Color [Black]	P10644;K7EPB2;K7EM13;K7EIE5;K7EID3;K7EJ40;K7EK41;K7EPR5;K7EQK3;K7EMU2;X6RAV4;K7EMZ6;K7EKR1;H7BYW5;C9JSK5;P31321	P10644;K7EPB2;K7EM13	cAMP-dependent protein kinase type I-alpha regulatory subunit;cAMP-dependent protein kinase type I-alpha regulatory subunit, N-terminally processed	PRKAR1A			10	10	10	27.6	27.6	27.6	42.981	0	23.721	5087600000	41	1.77976	0.00415182	-1.34431	-1.60223	24.915	25.0808	25.935	26.8586	26.6709	26.4341
Color [Black]	P11274;H0Y554;A9UF01;I3L1U8	P11274	Breakpoint cluster region protein	BCR			23	23	22	23.3	23.3	22.5	142.82	0	45.721	10850000000	106	1.96788	0.00704668	-1.07994	-1.46011	27.9766	27.7802	27.2005	28.6741	28.8447	28.6784
Color [Black]	P11940;E7EQV3;A0A087WTT1;E7ERJ7;H0YAR2;H0YBN4;H0YAP2;H0YB86;H0YB75;E5RGH3;H0YAS6;Q4VXU2;E5RJB9;E5RH24;H0YAS7;H0YAW6;H0YC10;E5RHG7;Q96DU9;E5RGC4;E5RFD8	P11940;E7EQV3;A0A087WTT1;E7ERJ7;H0YAR2	Polyadenylate-binding protein 1;Polyadenylate-binding protein	PABPC1			40	40	10	62.4	62.4	19.5	70.67	0	323.31	379220000000	482	3.50722	0.0108012	-0.765376	-1.35289	32.0072	32.0556	32.1197	32.8365	32.7226	32.9196
Color [Black]	P12081;B4DDD8;B3KWE1;B4E1C5;E7ETE2;D6RF05;D6RJE6	P12081;B4DDD8;B3KWE1;B4E1C5;E7ETE2	Histidine--tRNA ligase, cytoplasmic	HARS			24	24	18	50.7	50.7	39.3	57.41	0	123.55	44646000000	172	3.08755	0.00227273	-1.15825	-1.84543	29.5944	29.8887	29.9904	31.0153	31.0425	30.8905
Color [Black]	P12268;H0Y4R1;E7ETK5	P12268;H0Y4R1	Inosine-5-monophosphate dehydrogenase 2	IMPDH2			26	26	25	52.7	52.7	51.2	55.804	0	323.31	157460000000	319	3.25433	0.0020232	-1.19905	-1.93515	31.5089	31.7322	31.4323	32.8293	32.8419	32.5994
Color [Black]	P12270;Q5SWX9	P12270	Nucleoprotein TPR	TPR			59	59	59	29	29	29	267.29	0	296.59	17265000000	175	1.46584	0.00240884	-2.99659	-2.06871	27.486	24.7487	27.6289	29.3981	29.5602	29.895
Color [Black]	P12814;G3V2N5;G3V5M4;G3V380	P12814	Alpha-actinin-1	ACTN1			64	44	5	71.6	51.1	6.7	103.06	0	323.31	340280000000	523	2.30579	0.0251109	-0.753684	-1.18833	33.5279	33.4462	33.15	34.1319	34.0061	34.2471
Color [Black]	P13489;H0YCR7;E9PIM9;E9PMJ3;E9PLZ3;E9PIK5;E9PMN0;E9PMA9;E9PR82;E9PMI1	P13489;H0YCR7	Ribonuclease inhibitor	RNH1			22	22	22	76.6	76.6	76.6	49.973	0	323.31	54804000000	205	1.46776	0.0407856	-0.793304	-1.05669	30.3794	30.9721	31.2212	31.6972	31.6297	31.6257
Color [Black]	P13639	P13639	Elongation factor 2	EEF2			55	55	54	68.9	68.9	67.7	95.337	0	323.31	691900000000	665	2.78262	0.0268585	-0.695347	-1.17436	34.1701	34.0299	33.8653	34.6842	34.6965	34.7707
Color [Black]	P13796;Q5TBN3;Q5TBN5	P13796	Plastin-2	LCP1			41	41	33	83.3	83.3	71.1	70.288	0	323.31	223690000000	358	2.89966	0	-3.7573	-3.89928	28.6122	30.0655	29.8958	33.3681	33.3264	33.1508
Color [Black]	P13797;A0A0A0MSQ0;U3KQI3;H7C4N2;C9JAM8;F2Z2Z9	P13797;A0A0A0MSQ0	Plastin-3	PLS3			32	25	23	59	48.9	44.8	70.81	0	206.69	44566000000	167	1.72434	0.0213482	-0.890326	-1.21397	28.8593	28.9621	29.5383	30.0275	30.1726	29.8305
Color [Black]	P13807;M0QYU1	P13807	Glycogen [starch] synthase, muscle	GYS1			21	21	21	37.7	37.7	37.7	83.785	0	180.14	12317000000	97	3.82226	0.00852796	-0.781221	-1.40568	27.6611	27.8314	27.6779	28.5249	28.48	28.5092
Color [Black]	P13861;H7C330;H7C1L0;H7C4A9;C9J830	P13861	cAMP-dependent protein kinase type II-alpha regulatory subunit	PRKAR2A			11	11	9	37.4	37.4	30.2	45.518	0	36.377	4499900000	58	1.69615	0.0024972	-1.70002	-1.78084	24.9798	26.5271	25.6082	27.5437	27.3271	27.3444
Color [Black]	P14373;A0A0G2JIZ4;A0A140T9B9;A0A140T9N6;A0A140T9V9;H0Y551;A0A140T9Q6;Q9HCM9	P14373;A0A0G2JIZ4	Zinc finger protein RFP	TRIM27			17	17	17	37.4	37.4	37.4	58.489	0	90.876	6685100000	69	3.74055	0	-4.29533	-5.22791	24.6822	24.8724	25.6769	29.1689	29.4541	29.4946
Color [Black]	P14866;M0QXS5;M0QYT0;M0R1W6;B4DVF8;M0R076;M0QYL7	P14866;M0QXS5	Heterogeneous nuclear ribonucleoprotein L	HNRNPL			22	22	21	62.1	62.1	61	64.132	0	323.31	51106000000	198	2.23138	0.004059	-1.15008	-1.60894	29.9897	29.8719	30.0456	31.0103	30.8247	31.5224
Color [Black]	P14921	P14921	Protein C-ets-1	ETS1			7	7	6	22.4	22.4	18.8	50.407	0	8.682	6468000000	17	2.03214	0.00100813	-3.46006	-2.8001	24.9633	24.2079	24.1036	27.8976	26.6941	29.0634
Color [Black]	P15121;E9PCX2;C9JRZ8	P15121;E9PCX2	Aldose reductase	AKR1B1			4	4	4	17.7	17.7	17.7	35.853	0.00067751	2.3132	877270000	11	2.14161	0.00177778	-2.11283	-2.30115	24.4483	23.4743	24.847	26.4658	26.1837	26.4586
Color [Black]	P15170;H3BR35;H3BSV8	P15170;H3BR35	Eukaryotic peptide chain release factor GTP-binding subunit ERF3A	GSPT1			25	25	12	55.3	55.3	29.5	55.755	0	171.24	54638000000	171	2.38436	0.00604651	-1.00052	-1.4943	30.1251	30.0656	29.6228	30.8944	30.863	31.0577
Color [Black]	P15407;E9PPX2;E9PKL5	P15407;E9PPX2	Fos-related antigen 1	FOSL1			6	6	6	24.4	24.4	24.4	29.413	0	100.52	9854300000	65	1.3374	0.0235784	-1.0316	-1.19836	27.2057	27.8709	26.7169	28.4753	28.0304	28.3826
Color [Black]	P18031;B4DSN5	P18031;B4DSN5	Tyrosine-protein phosphatase non-receptor type 1;Tyrosine-protein phosphatase non-receptor type	PTPN1			16	16	16	49.9	49.9	49.9	49.966	0	261.24	22151000000	107	3.16632	0.0142295	-0.752133	-1.29886	28.9695	29.1632	29.0491	29.8956	29.707	29.8355
Color [Black]	P18206;Q5JQ13;A0A096LPE1	P18206;Q5JQ13	Vinculin	VCL			53	53	53	53.3	53.3	53.3	123.8	0	323.31	60901000000	218	2.28297	0.00245536	-1.45823	-1.90987	28.4437	28.3239	27.6851	29.739	29.3728	29.7157
Color [Black]	P18850	P18850	Cyclic AMP-dependent transcription factor ATF-6 alpha;Processed cyclic AMP-dependent transcription factor ATF-6 alpha	ATF6			7	7	7	11.6	11.6	11.6	74.584	0.00071208	2.8976	771620000	12	1.75432	0.0263816	-0.846203	-1.17984	24.7101	24.3638	24.6953	25.6616	25.0681	25.5781
Color [Black]	P19174;V9GY71;V9GYH5;V9GY63;A0A0D9SEK2	P19174	1-phosphatidylinositol 4,5-bisphosphate phosphodiesterase gamma-1	PLCG1			27	27	27	27.2	27.2	27.2	148.53	0	94.882	14354000000	132	3.60375	0.001	-1.79795	-2.7837	27.3363	27.0854	27.3826	29.2119	29.1424	28.8437
Color [Black]	P19387;H3BRR2	P19387	DNA-directed RNA polymerase II subunit RPB3	POLR2C			9	9	9	50.9	50.9	50.9	31.441	0	32.96	8479500000	46	0.945458	0.0297161	-1.31778	-1.14383	25.2791	27.2826	27.1779	27.8309	27.908	27.954
Color [Black]	P19838;D6RH30;D6RC45	P19838	Nuclear factor NF-kappa-B p105 subunit;Nuclear factor NF-kappa-B p50 subunit	NFKB1			34	34	21	41.2	41.2	28.4	105.35	0	323.31	26694000000	219	2.38599	0	-3.85354	-3.34394	27.1982	25.2365	25.2506	29.7588	29.6871	29.7999
Color [Black]	P20585	P20585	DNA mismatch repair protein Msh3	MSH3			11	11	11	13.9	13.9	13.9	127.41	0	11.564	2463000000	19	0.950577	0.0321933	-1.26794	-1.12784	26.8397	24.762	25.3269	27.0411	26.8914	26.7997
Color [Black]	P21266;A0A0A0MTN3	P21266;A0A0A0MTN3	Glutathione S-transferase Mu 3	GSTM3			16	16	15	64.4	64.4	60.4	26.559	0	28.049	13820000000	94	3.27386	0.00137778	-2.18301	-3.05205	27.3468	27.6337	26.92	29.3677	29.5364	29.5456
Color [Black]	P21291;E9PS42;E9PND2;E9PP21	P21291;E9PS42;E9PND2;E9PP21	Cysteine and glycine-rich protein 1	CSRP1			11	11	11	64.8	64.8	64.8	20.567	0	323.31	134540000000	156	2.17241	0.000898551	-2.93088	-2.74272	28.5981	28.8464	27.0405	31.1741	30.9695	31.1341
Color [Black]	P21359;H0Y465;J3KSB5;J3QSG6;J3QQN8;J3KRT8;J3QLS2;K7EP94;J3KSX8;K7EID4	P21359;H0Y465;J3KSB5	Neurofibromin;Neurofibromin truncated	NF1			69	69	69	29	29	29	319.37	0	132.4	28508000000	286	3.1415	0	-3.0034	-3.66065	27.8656	27.5177	26.8126	30.2499	30.5318	30.4245
Color [Black]	P22234;E9PBS1;D6RF62	P22234;E9PBS1;D6RF62	Multifunctional protein ADE2;Phosphoribosylaminoimidazole-succinocarboxamide synthase;Phosphoribosylaminoimidazole carboxylase	PAICS			25	25	25	60.9	60.9	60.9	47.079	0	323.31	127900000000	269	3.42952	0.00410983	-0.931026	-1.595	31.9149	32.005	31.9067	33.0052	32.8779	32.7366
Color [Black]	P22314;Q5JRR6;Q5JRR9;Q5JRS0;Q5JRS2;Q5JRS1;Q5JRS3	P22314	Ubiquitin-like modifier-activating enzyme 1	UBA1			36	36	36	49.3	49.3	49.3	117.85	0	323.31	76727000000	318	4.05033	0.00410134	-0.906089	-1.62788	32.1899	32.1721	32.1739	33.0798	33.1846	32.9897
Color [Black]	P22626;A0A087WUI2	P22626;A0A087WUI2	Heterogeneous nuclear ribonucleoproteins A2/B1	HNRNPA2B1			23	23	22	69.1	69.1	69.1	37.429	0	323.31	161440000000	215	1.33419	0.00697893	-1.5078	-1.46564	29.291	29.891	29.7478	30.5156	30.8072	32.1304
Color [Black]	P22681;A0A0U1RR39;A0A1B0GW38;A0A0U1RQX8	P22681;A0A0U1RR39;A0A1B0GW38;A0A0U1RQX8	E3 ubiquitin-protein ligase CBL	CBL			25	25	23	37.1	37.1	35.1	99.632	0	66.863	20989000000	177	4.39369	0.00118095	-1.72605	-2.93395	27.8112	27.7345	27.6753	29.6228	29.3681	29.4082
Color [Black]	P23526	P23526	Adenosylhomocysteinase	AHCY			20	20	20	45.8	45.8	45.8	47.716	0	242.27	51138000000	161	3.27855	0.0441464	-0.5769	-1.03623	29.5628	29.6805	29.4893	30.1385	30.1494	30.1755
Color [Black]	P23921;E9PL69;H0YCY7;E9PP77	P23921;E9PL69	Ribonucleoside-diphosphate reductase large subunit	RRM1			42	42	42	68.7	68.7	68.7	90.069	0	323.31	89356000000	317	5.28634	0	-4.53311	-7.10141	25.7949	26.2474	25.9552	30.6017	30.5318	30.4632
Color [Black]	P24534;C9JZW3;F2Z2G2;F8WF65	P24534	Elongation factor 1-beta	EEF1B2			11	9	9	67.1	61.8	61.8	24.763	0	254.42	52225000000	88	4.30648	0.00953913	-0.744712	-1.3789	29.9749	29.9826	29.8618	30.6761	30.6749	30.7025
Color [Black]	P24928;A0A087WWE2	P24928;A0A087WWE2	DNA-directed RNA polymerase II subunit RPB1;DNA-directed RNA polymerase	POLR2A			58	58	58	39.4	39.4	39.4	217.17	0	210.42	32964000000	269	1.4561	0.0020566	-2.57312	-1.94853	26.3077	28.4245	26.0474	29.0284	29.3435	30.1269
Color [Black]	P25325;B1AH49	P25325;B1AH49	3-mercaptopyruvate sulfurtransferase;Sulfurtransferase	MPST			7	7	7	37	37	37	33.178	0	12.144	12921000000	20	3.39455	0	-4.65125	-5.01769	24.4808	25.485	25.9102	30.0471	29.9008	29.8818
Color [Black]	P25398	P25398	40S ribosomal protein S12	RPS12			7	7	7	53.8	53.8	53.8	14.515	0	54.237	47248000000	84	1.94519	0.0329708	-0.745436	-1.11602	30.5347	30.8421	30.4053	31.3604	31.1447	31.5132
Color [Black]	P25786;F5GX11;B4DEV8	P25786;F5GX11	Proteasome subunit alpha type-1	PSMA1			11	11	11	54.8	54.8	54.8	29.555	0	40.375	7187700000	64	1.43415	0.0454001	-0.768711	-1.02593	27.1559	27.7408	27.9785	28.2971	28.4562	28.428
Color [Black]	P26358;K7ENW7;K7EJL0;K7ENQ6;K7EMU8;K7EIZ6;K7ERQ1	P26358	DNA (cytosine-5)-methyltransferase 1	DNMT1			49	49	48	35.4	35.4	34.8	183.16	0	227.29	40499000000	268	2.90457	0	-2.69405	-3.24031	27.4093	28.4571	27.6063	30.6665	30.4982	30.3901
Color [Black]	P26641	P26641	Elongation factor 1-gamma	EEF1G			24	24	24	50.3	50.3	50.3	50.118	0	134.59	184430000000	286	3.17996	0.0216233	-0.692683	-1.2105	31.8653	32.0449	31.9285	32.5998	32.7372	32.5797
Color [Black]	P27708;F8VPD4;H7C2E4;H7C3Z5;H7BZB3	P27708;F8VPD4	CAD protein;Glutamine-dependent carbamoyl-phosphate synthase;Aspartate carbamoyltransferase;Dihydroorotase	CAD			96	96	94	59	59	58.2	242.98	0	323.31	258360000000	930	4.36705	0.0023953	-0.996937	-1.80671	32.8274	32.8547	32.916	33.9381	33.8674	33.7834
Color [Black]	P28482;E9PBK7;E9PJF0;E9PQW4;P27361;H0YDH9;K7ELV1;B3KR49;K7EN18;Q16659	P28482	Mitogen-activated protein kinase 1	MAPK1			10	10	9	37.8	37.8	35	41.389	0	16.377	3595200000	25	1.01898	0.00814463	-2.01977	-1.41201	23.6701	25.1925	26.8413	27.5838	27.0778	27.1017
Color [Black]	Q5VZU9;P29144	Q5VZU9;P29144	Tripeptidyl-peptidase 2	TPP2			35	35	35	36.1	36.1	36.1	139.76	0	66.427	11164000000	113	3.27702	0.000925373	-1.9033	-2.76913	28.1794	27.5566	27.7419	29.6667	29.7544	29.7667
Color [Black]	P29353;X6R6D0;H0Y539;Q5T181;Q5T182;Q5T188;P98077	P29353;X6R6D0;H0Y539	SHC-transforming protein 1	SHC1			12	12	11	29.5	29.5	27.4	62.821	0	85.749	6889900000	48	1.25624	0.00494213	-1.78883	-1.53107	26.9762	27.1528	25.0891	28.2955	27.9896	28.2995
Color [Black]	P30153;B3KQV6;C9J9C1;E9PH38;E9PPI5;E9PNM7;E9PHZ6	P30153;B3KQV6	Serine/threonine-protein phosphatase 2A 65 kDa regulatory subunit A alpha isoform	PPP2R1A			23	23	18	48.9	48.9	38.5	65.308	0	156.85	47825000000	170	2.44593	0.0133808	-0.837676	-1.31591	29.9285	30.0914	30.3645	31.0134	30.8664	31.0176
Color [Black]	P30520	P30520	Adenylosuccinate synthetase isozyme 2	ADSS			16	16	16	43.4	43.4	43.4	50.097	0	72.214	18791000000	115	2.30513	0.00176508	-1.75511	-2.15951	26.4927	27.5392	27.2205	28.7695	28.9192	28.829
Color [Black]	P30530;M0R0W6;H7C3L9;A0A087WZQ5;E9PHX8;Q12866	P30530;M0R0W6	Tyrosine-protein kinase receptor UFO;Receptor protein-tyrosine kinase	AXL			21	21	21	31.1	31.1	31.1	98.335	0	54.068	14992000000	143	1.60588	0.0191545	-0.951613	-1.23347	28.2058	28.0254	27.3445	28.8799	28.881	28.6697
Color [Black]	P30622	P30622	CAP-Gly domain-containing linker protein 1	CLIP1			43	43	2	33.6	33.6	1.3	162.24	0	143.6	19668000000	186	5.26437	0	-2.06172	-3.65734	26.8351	26.9892	27.0048	28.9745	29.0718	28.968
Color [Black]	P30825;Q5JR49;P52569	P30825	High affinity cationic amino acid transporter 1	SLC7A1			6	6	6	9.7	9.7	9.7	67.638	0	12.471	2498700000	22	2.55375	0.00103333	-2.49652	-2.835	25.3019	24.1801	24.4774	27.1489	27.4611	26.8389
Color [Black]	P31689	P31689	DnaJ homolog subfamily A member 1	DNAJA1			14	14	14	49.9	49.9	49.9	44.868	0	154.92	42418000000	196	2.3604	0.0203319	-0.77481	-1.22343	29.4493	29.8918	29.7163	30.5116	30.4765	30.3937
Color [Black]	P31749;G3V4I6;A0A087WY56;G3V3X1;G3V2I6	P31749	RAC-alpha serine/threonine-protein kinase	AKT1			11	11	9	30	30	24	55.686	0	22.094	3244400000	39	0.81132	0.044795	-1.2493	-1.03033	27.063	24.6207	26.0882	27.2928	27.0827	27.1443
Color [Black]	P31751;M0R0P9;J3QKW1;M0QZW8;J3QL45;M0R283;M0R275;J3QLS6;C9JHS6	P31751;M0R0P9;J3QKW1	RAC-beta serine/threonine-protein kinase	AKT2			6	4	4	14.6	8.5	8.5	55.768	0.00070922	2.8437	1300600000	23	1.62749	0.0229079	-0.905759	-1.20063	24.8198	25.647	25.3547	26.0254	26.2764	26.237
Color [Black]	P31946;Q4VY20;Q4VY19;A0A0J9YWE8;A0A0J9YWZ2	P31946	14-3-3 protein beta/alpha;14-3-3 protein beta/alpha, N-terminally processed	YWHAB			12	6	6	56.5	38.6	38.6	28.082	0	323.31	14469000000	52	2.74545	0.00233051	-1.2506	-1.86808	28.3102	28.6985	28.7692	29.6978	29.82	30.0118
Color [Black]	P32929	P32929	Cystathionine gamma-lyase	CTH			9	9	9	29.4	29.4	29.4	44.508	0	37.942	2066800000	23	0.945431	0.0127528	-1.93013	-1.32645	22.7812	26.0695	24.2213	26.3076	26.1384	26.4164
Color [Black]	P33176	P33176	Kinesin-1 heavy chain	KIF5B			68	68	54	70	70	58.3	109.68	0	323.31	141590000000	547	3.31254	0.00259928	-1.05811	-1.75775	31.3727	31.2227	31.0291	32.2866	32.2216	32.2907
Color [Black]	P34932;A0A087WYC1;A0A087WTS8	P34932;A0A087WYC1;A0A087WTS8	Heat shock 70 kDa protein 4	HSPA4			30	29	28	51.1	49.4	47.5	94.33	0	323.31	27178000000	192	3.43436	0.0019661	-1.50518	-2.37053	28.5997	28.4066	28.3241	29.7579	29.9584	30.1296
Color [Black]	P35221;G3XAM7;E5RIB1;E5RG03;E5RJ41;A0A0A0MRI5;E5RHV7;E5RGY7;E5RGY6;E5RJL0;E5RIE0;E5RJP7;E5RGD2;A0A0A0MTJ6;E5RFG3;E5RFM3;E5RFK9;E5RFM5;H0YBB8;Q9UI47	P35221;G3XAM7	Catenin alpha-1	CTNNA1			23	23	19	37.2	37.2	31.5	100.07	0	143.18	7211800000	79	1.71001	0.0167395	-0.960608	-1.27338	26.4828	26.8376	26.5179	27.4769	27.2357	28.0075
Color [Black]	P35244;B5MC59	P35244;B5MC59	Replication protein A 14 kDa subunit	RPA3			5	5	5	61.2	61.2	61.2	13.569	0.00030656	7.4285	2427800000	13	1.13528	0.0144756	-1.3952	-1.2943	25.522	24.0494	25.6999	26.1037	26.4082	26.9449
Color [Black]	P35580;E7ERA5	P35580	Myosin-10	MYH10			87	62	59	46.2	35.7	34.4	229	0	323.31	23715000000	195	2.25224	0	-4.72419	-3.44668	26.0581	27.013	24.3135	29.9779	31.2147	30.3646
Color [Black]	P35659;B4DFG0;D6RDA2;D6R9L5;H0Y993;H0Y8X0	P35659;B4DFG0;D6RDA2	Protein DEK	DEK			11	11	11	28.3	28.3	28.3	42.674	0	24.412	8765100000	80	1.32159	0.00334014	-2.19895	-1.71931	26.9329	26.6483	24.4676	28.2582	28.1978	28.1897
Color [Black]	P36915;A0A140T8Y2;A2AB27	P36915;A0A140T8Y2	Guanine nucleotide-binding protein-like 1	GNL1			9	9	9	18.5	18.5	18.5	68.66	0	7.8679	1760000000	19	2.60531	0.0016597	-1.54955	-2.1261	24.9945	24.7375	24.581	26.1392	26.7093	26.1133
Color [Black]	P37275;H0YMD3;H0YND9;H0YMN2;U3KQ51;E7ESP8;F6TDF5	P37275	Zinc finger E-box-binding homeobox 1	ZEB1			14	14	10	15.2	15.2	10.4	124.07	0	66.389	5177200000	57	1.51696	0.0142158	-1.07434	-1.29872	26.1452	25.0732	25.5328	26.7083	26.4594	26.8065
Color [Black]	P38159;H0Y6E7;H3BT71;H3BR27;H3BNC1;H3BUY5;O75526;Q8N7X1	P38159;H0Y6E7;H3BT71	RNA-binding motif protein, X chromosome;RNA-binding motif protein, X chromosome, N-terminally processed	RBMX			9	9	4	26.1	26.1	9.5	42.331	0	33.643	15678000000	60	0.792798	0.0328824	-1.61016	-1.11984	25.2492	27.6716	26.8141	27.4647	27.6919	29.4088
Color [Black]	P38398;Q5YLB2;A0A0U1RRA9;E9PH68;E7EWN5;Q3B891;H0Y850;A0A0A0MSN1;C9IZW4;H0Y8D8;E7EUM2;K7EPC7;B7ZA85;E7ENB7;E7EQW4;H0Y8B8;E9PC22;C6YB45	P38398;Q5YLB2	Breast cancer type 1 susceptibility protein	BRCA1			21	21	21	13.7	13.7	13.7	207.72	0	42.445	4861600000	77	0.83975	0.0319938	-1.49905	-1.12844	26.6189	26.4757	24.0686	27.2563	27.2711	27.1329
Color [Black]	P38432	P38432	Coilin	COIL			9	9	9	20.7	20.7	20.7	62.608	0	32.282	4116900000	57	1.16927	0.00702081	-1.7622	-1.458	24.6578	26.9273	25.0782	27.1556	27.2258	27.5685
Color [Black]	P39880;Q13948	P39880;Q13948	Homeobox protein cut-like 1;Protein CASP	CUX1			20	20	20	16.4	16.4	16.4	164.19	0	83.016	5039400000	47	1.43114	0.00455696	-1.61311	-1.5748	26.7432	25.0724	25.4616	27.6527	27.2707	27.1931
Color [Black]	P40222	P40222	Alpha-taxilin	TXLNA			22	22	21	46.2	46.2	44.7	61.89	0	287.74	28845000000	163	1.8212	0.0149573	-0.9391	-1.28617	28.603	29.3237	29.1454	29.8436	30.1084	29.9375
Color [Black]	P40763;G8JLH9;K7EP08	P40763;G8JLH9	Signal transducer and activator of transcription 3;Signal transducer and activator of transcription	STAT3			32	32	32	55.3	55.3	55.3	88.067	0	323.31	45695000000	244	2.86914	0.00216338	-1.40501	-2.07662	29.3888	28.7839	29.0143	30.4871	30.4501	30.4649
Color [Black]	P40818;A0A075B720;H0YLH2;H0YM47;H0YNL5;H0YKV1;H0YLS3;H0YM17	P40818;A0A075B720	Ubiquitin carboxyl-terminal hydrolase 8	USP8			21	21	21	24.7	24.7	24.7	127.52	0	80.67	6731500000	78	1.26443	0.00412772	-1.96425	-1.59832	26.8003	26.4868	24.4988	27.7521	27.8175	28.1091
Color [Black]	P41161;B7Z5F4;B5MCT2;P50549;P43268;C9J5A5;C9J0Z2;C9JMF0	P41161	ETS translocation variant 5	ETV5			7	7	6	18	18	16.3	57.837	0.00027693	5.1917	1375300000	18	2.12428	0.00242897	-1.76716	-2.06997	24.0128	25.222	24.7158	26.502	26.3403	26.4098
Color [Black]	P41229	P41229	Lysine-specific demethylase 5C	KDM5C			20	20	11	18.8	18.8	11.8	175.72	0	29.261	4229600000	41	1.27815	0.00396391	-2.04046	-1.63401	26.6923	24.0996	25.388	27.4535	27.4554	27.3924
Color [Black]	P41252;A0A0A0MSX9;J3KR24;Q5TCD1;Q5TCC6;Q5TCC9	P41252;A0A0A0MSX9;J3KR24	Isoleucine--tRNA ligase, cytoplasmic	IARS			63	63	63	58.4	58.4	58.4	144.5	0	323.31	217330000000	651	3.62969	0.0176464	-0.695859	-1.25243	32.6589	32.5423	32.7091	33.3798	33.2923	33.3258
Color [Black]	P41743;E9PBE1;Q05513	P41743	Protein kinase C iota type	PRKCI			18	18	18	44.1	44.1	44.1	68.262	0	73.431	12596000000	96	1.22559	0.0273583	-1.05859	-1.16874	28.9006	27.9096	27.6132	29.046	29.1297	29.4235
Color [Black]	P42166	P42166	Lamina-associated polypeptide 2, isoform alpha;Thymopoietin;Thymopentin	TMPO			32	32	24	70.3	70.3	53	75.491	0	323.31	82414000000	341	3.23078	0.00212683	-1.23499	-1.97618	30.758	30.4684	30.3722	31.8432	31.7777	31.6828
Color [Black]	P42285;H0Y8U3;H0YAC4	P42285	Superkiller viralicidic activity 2-like 2	SKIV2L2			29	29	29	37.7	37.7	37.7	117.8	0	87.333	18523000000	156	3.09862	0.00240945	-1.13275	-1.81531	28.658	28.8382	28.6338	29.7735	29.704	30.0508
Color [Black]	P42336;C9JAM9	P42336	Phosphatidylinositol 4,5-bisphosphate 3-kinase catalytic subunit alpha isoform	PIK3CA			20	20	20	24.5	24.5	24.5	124.28	0	22.055	3981400000	67	3.35308	0	-2.68666	-3.56908	24.2802	25.0393	24.4294	27.3935	27.3432	27.0721
Color [Black]	P42356;A4QPH2;A8MTF1;Q8N8J0;C9JLI1	P42356	Phosphatidylinositol 4-kinase alpha	PI4KA			45	45	45	27.6	27.6	27.6	236.83	0	98.171	13952000000	145	2.79671	0.00247866	-1.16121	-1.77961	28.2755	27.7897	28.1543	29.2817	29.1462	29.2753
Color [Black]	P42566;B1AUU8;S4R3U1	P42566;B1AUU8	Epidermal growth factor receptor substrate 15	EPS15			35	35	35	48	48	48	98.655	0	323.31	38641000000	216	2.79346	0.00376129	-1.07948	-1.6813	29.0874	29.5224	29.1552	30.3747	30.3819	30.2469
Color [Black]	P42575;C9JRR9	P42575	Caspase-2;Caspase-2 subunit p18;Caspase-2 subunit p13;Caspase-2 subunit p12	CASP2			10	10	10	32.3	32.3	32.3	50.685	0	35.755	3279600000	40	2.5155	0.00169963	-1.75021	-2.26348	25.3887	24.666	24.8318	27.0317	26.4881	26.6174
Color [Black]	P42684	P42684	Abelson tyrosine-protein kinase 2	ABL2			15	15	10	18.8	18.8	14.2	128.34	0	19.145	3759600000	51	1.53016	0.00570904	-1.37901	-1.50559	26.2971	25.0188	25.2067	27.0596	26.9418	26.6583
Color [Black]	P42695;G3V1A9;E9PKK4;E9PLE0;E9PQA3;E9PJ63;E9PL84;E9PJM8;E9PR72;E9PL95	P42695;G3V1A9;E9PKK4	Condensin-2 complex subunit D3	NCAPD3			32	32	32	28.2	28.2	28.2	168.89	0	194.22	16316000000	135	3.04626	0.000742515	-1.84244	-2.60189	27.6027	27.5206	26.9463	29.2079	29.2389	29.1501
Color [Black]	P42858;H0YA07	P42858	Huntingtin	HTT			37	37	37	16.3	16.3	16.3	347.6	0	71.397	8560400000	95	1.2525	0.00329204	-2.5266	-1.74618	23.8749	26.7008	26.6756	28.4508	28.3609	28.0195
Color [Black]	P43246;E9PHA6;C9J809	P43246;E9PHA6	DNA mismatch repair protein Msh2	MSH2			25	25	25	31.3	31.3	31.3	104.74	0	51.291	15407000000	132	2.62099	0.0430843	-0.614674	-1.042	29.0262	28.8738	28.7234	29.4904	29.5247	29.4522
Color [Black]	P43304;F5GYK7;E7EM56;E9PDK4	P43304	Glycerol-3-phosphate dehydrogenase, mitochondrial	GPD2			21	21	21	33.4	33.4	33.4	80.852	0	31.801	9261400000	80	1.11367	0.00779167	-1.79193	-1.42594	27.2725	24.8244	26.7737	28.2653	27.8533	28.1277
Color [Black]	P45973;F8VNY3	P45973	Chromobox protein homolog 5	CBX5			10	10	9	53.4	53.4	47.1	22.225	0	21.726	8729000000	35	1.40651	0.00208612	-2.82532	-1.96752	25.1359	27.8371	25.0872	28.4661	28.8263	29.2436
Color [Black]	P45974;F5H571	P45974	Ubiquitin carboxyl-terminal hydrolase 5	USP5			21	21	19	33.8	33.8	32.5	95.785	0	68.358	15059000000	113	1.71136	0.00409798	-1.37212	-1.58993	28.7057	27.548	27.7093	29.4052	29.3135	29.3607
Color [Black]	P46013	P46013	Antigen KI-67	MKI67			151	151	151	60.4	60.4	60.4	358.69	0	323.31	218170000000	1070	3.13961	0.00747319	-0.844738	-1.43119	32.0117	32.0018	31.7435	32.7482	32.7379	32.8051
Color [Black]	P46063;F8WA66;F8WD97;F5H2L2;F5H4P4;F5H3W0;F5GYB7	P46063	ATP-dependent DNA helicase Q1	RECQL			26	26	26	52.2	52.2	52.2	73.457	0	301.36	28717000000	189	1.55272	0.00401218	-1.59816	-1.64076	29.3361	28.3563	27.7674	30.0879	29.8684	30.298
Color [Black]	P46934;H0Y8X6;Q9P2P5;Q76N89	P46934;H0Y8X6	E3 ubiquitin-protein ligase NEDD4	NEDD4			16	12	12	14.7	12.1	12.1	149.11	0	14.49	4846500000	61	1.3685	0.00228216	-2.50217	-1.84808	27.1322	24.4132	24.8647	27.6992	28.2014	28.016
Color [Black]	P46939;Q5T097;H0Y337;A0A0D9SG57;A0A0A0MSM3;Q5JT45;Q5JT44;Q5JT49;Q5SYY2;Q5T098;Q4G0X0;Q13474	P46939	Utrophin	UTRN			97	97	94	37	37	36.3	394.46	0	323.31	43912000000	453	2.73917	0.0297516	-0.676966	-1.14337	30.3149	30.0556	30.0686	30.8271	30.8852	30.7576
Color [Black]	P46940;A0A0J9YXZ5;H0YLE8;A0A087X225;H0YKA5;A0A087WWP1;E7EWC2;F5H7S7;Q13576;E9PDT6	P46940;A0A0J9YXZ5;H0YLE8	Ras GTPase-activating-like protein IQGAP1	IQGAP1			85	85	81	61.1	61.1	59.3	189.25	0	323.31	199740000000	768	4.19314	0.0443789	-0.549398	-1.03351	32.5694	32.6547	32.6294	33.1693	33.1336	33.1989
Color [Black]	P46976;C9JQ42;G5E9W8;C9J8R8;C9J7C7	P46976;C9JQ42;G5E9W8	Glycogenin-1	GYG1			7	7	7	21.4	21.4	21.4	39.383	0	22.173	9702900000	71	1.42993	0.0456743	-0.765814	-1.02224	28.2171	28.0404	27.6684	28.5285	28.5756	29.1192
Color [Black]	P47897;A0A0U1RQT0;C9J165;A0A0U1RQM8;A0A0U1RQE9;A0A0U1RQU2;A0A0U1RRI9;A0A0U1RQL2;F2Z2V6;A0A0U1RQC3	P47897	Glutamine--tRNA ligase	QARS			41	40	3	63.7	63.7	4.8	87.798	0	317.54	82426000000	362	3.13468	0.0402793	-0.600714	-1.06442	31.065	31.2196	31.04	31.6937	31.6637	31.7693
Color [Black]	P48147	P48147	Prolyl endopeptidase	PREP			12	12	12	22.5	22.5	22.5	80.699	0	23.014	14009000000	36	1.11925	0.00340972	-3.16843	-1.73018	24.8601	24.6935	28.7652	29.1797	29.3492	29.2952
Color [Black]	P48553;A0A096LPH7;F8WE24	P48553	Trafficking protein particle complex subunit 10	TRAPPC10			17	17	17	17.8	17.8	17.8	142.19	0	125.09	3114000000	45	1.10815	0.00789862	-1.79814	-1.42366	24.0534	26.6715	25.2009	27.2326	26.9325	27.1552
Color [Black]	P49247	P49247	Ribose-5-phosphate isomerase	RPIA			9	9	9	35	35	35	33.269	0	33.882	5317500000	39	2.01187	0.00174359	-2.68753	-2.49042	25.5083	24.9065	23.6764	27.4672	27.7028	26.9837
Color [Black]	P49321;E9PPR5;Q5T624;H0YDS9;E9PI86;E9PRH9;H0YF33;E9PPQ8;E9PNB5	P49321	Nuclear autoantigenic sperm protein	NASP			16	16	16	26.6	26.6	26.6	85.237	0	113.47	12458000000	76	2.38934	0.00192531	-1.94652	-2.34848	27.4418	26.7133	27.668	29.3956	28.9042	29.363
Color [Black]	P49327;A0A0U1RQF0;A0A0U1RRG3;J3KTF0	P49327;A0A0U1RQF0	Fatty acid synthase;[Acyl-carrier-protein] S-acetyltransferase;[Acyl-carrier-protein] S-malonyltransferase;3-oxoacyl-[acyl-carrier-protein] synthase;3-oxoacyl-[acyl-carrier-protein] reductase;3-hydroxyacyl-[acyl-carrier-protein] dehydratase;Enoyl-[acyl-carrier-protein] reductase;Oleoyl-[acyl-carrier-protein] hydrolase	FASN			126	126	126	63.6	63.6	63.6	273.42	0	323.31	975550000000	1702	4.30539	0.00884862	-0.753279	-1.3935	34.671	34.5963	34.5381	35.3783	35.3339	35.353
Color [Black]	P49366;A0A087WZK0;Q5J8M5;M0R253;M0QX43;B4E3M2;M0R0V2;M0R264;M0R0J4;M0QYZ7;M0R1T2	P49366;A0A087WZK0;Q5J8M5	Deoxyhypusine synthase	DHPS			6	6	6	20.9	20.9	20.9	40.97	0	10.019	1618400000	29	2.8388	0.00759953	-0.875886	-1.43089	25.7429	25.7051	25.6499	26.7	26.3583	26.6671
Color [Black]	P49454;A0A087WTY4;E9PDD2;P19320	P49454	Centromere protein F	CENPF			55	55	55	20.5	20.5	20.5	367.76	0	155.67	12381000000	152	1.25577	0.00220884	-2.88276	-1.82743	24.4269	27.7441	27.4245	29.1027	29.3226	29.8185
Color [Black]	P49589;B4DKY1;E9PRS8;C9JLN0	P49589;B4DKY1	Cysteine--tRNA ligase, cytoplasmic	CARS			41	41	39	66.8	66.8	63.6	85.472	0	323.31	86722000000	382	3.74803	0.000729412	-1.60237	-2.58674	29.9963	30.4002	30.243	31.8548	31.7816	31.8102
Color [Black]	Q5T5C7;P49591	Q5T5C7;P49591	Serine--tRNA ligase, cytoplasmic	SARS			13	13	13	27.4	27.4	27.4	61.312	0	31.078	6256100000	59	3.40486	0.00209113	-1.19969	-1.96846	26.943	27.3023	27.0228	28.2677	28.2953	28.3041
Color [Black]	P49754;C9J3F8;H7BXH3;C9JZ11;C9JU58;C9J2U9;H7BZX6;H7C0K2	P49754	Vacuolar protein sorting-associated protein 41 homolog	VPS41			12	12	12	17.8	17.8	17.8	98.565	0	11.747	2217300000	29	2.93288	0.001125	-1.78865	-2.49705	25.0131	25.1472	24.5799	26.4396	26.8053	26.8612
Color [Black]	P49756;E9PQU5;H0YE46;E9PSE8	P49756	RNA-binding protein 25	RBM25			18	18	18	24.4	24.4	24.4	100.18	0	157.9	16326000000	153	3.69596	0.00254962	-1.04103	-1.79484	28.0689	28.2697	28.1482	29.1157	29.3039	29.1902
Color [Black]	P50402;Q5HY57	P50402;Q5HY57	Emerin	EMD			9	9	9	45.7	45.7	45.7	28.994	0	14.844	2782300000	26	1.71604	0.00851844	-1.11604	-1.40509	25.6853	25.1659	24.855	26.0199	26.4799	26.5545
Color [Black]	P50452;A0A1B0GU38;C9JVA8;H7BXK7;C9JTJ8;P50453;C9J7N5;A0A0C4DGW9;O75830	P50452;A0A1B0GU38	Serpin B8	SERPINB8			17	17	15	45.5	45.5	40.6	42.766	0	59.164	19979000000	107	3.24488	0.00113684	-1.66984	-2.50156	26.9362	26.9605	26.8554	28.8959	28.5313	28.3344
Color [Black]	P50502;H7C3I1;Q8NFI4;Q3KNR6;Q8IZP2;F6VDH7;F8WAQ7	P50502;H7C3I1;Q8NFI4;Q3KNR6;Q8IZP2;F6VDH7	Hsc70-interacting protein;Putative protein FAM10A5;Putative protein FAM10A4	ST13;ST13P5;ST13P4			8	8	8	24.9	24.9	24.9	41.331	0	8.8082	4658600000	36	2.38409	0.0140834	-0.83667	-1.3036	25.6011	25.8246	25.7837	26.4938	26.4092	26.8164
Color [Black]	P50552;K7EM16;K7ENL7;K7ENR7;K7EQD0;K7EIG8	P50552	Vasodilator-stimulated phosphoprotein	VASP			13	13	13	39.5	39.5	39.5	39.829	0	117.91	15589000000	103	1.53124	0.00391277	-1.65712	-1.65811	28.6096	27.9308	26.9255	29.3324	29.6712	29.4337
Color [Black]	P50748;E7ES84;F5H5V0;H0YFL5;J3KQF2	P50748;E7ES84	Kinetochore-associated protein 1	KNTC1			35	35	35	19	19	19	250.75	0	44.572	11608000000	112	2.57606	0.00178778	-1.61134	-2.17078	27.5934	28.1868	27.3846	29.2882	29.3927	29.3178
Color [Black]	P51116;I3L1Z2	P51116	Fragile X mental retardation syndrome-related protein 2	FXR2			19	17	16	38.9	36.6	33.7	74.222	0	124.98	13868000000	104	3.56001	0.00220202	-1.19704	-1.9962	28.6287	28.54	28.3014	29.6675	29.7262	29.6676
Color [Black]	P51530;F8VR31;H0Y455	P51530;F8VR31	DNA replication ATP-dependent helicase/nuclease DNA2;DNA replication nuclease DNA2;DNA replication ATP-dependent helicase DNA2	DNA2			14	14	14	15.3	15.3	15.3	120.41	0	14.075	2727400000	45	2.9132	0.00113761	-2.23249	-2.88731	24.7321	24.272	25.1533	27.1499	26.8649	26.84
Color [Black]	P51531;A0A0U1RQZ9;F6VDE0;A0A0U1RRG6;A0A0U1RQU0;F6XE55;A0A0U1RQW7;A0A0U1RRN2;A0A0U1RR83;A0A0U1RQX3;A0A0U1RR26;B4DNT1;B1ALF6;A0A0U1RRD6;A0A0U1RRF8;A0A0A0MSS5;F6UH26;A0A0U1RR09;A0A0U1RQE1;B1ALG1;F6T8Q0;B1ALG2;A0A0A0MT03;A0A1B0GWA8;A0A1B0GU54;A0A0U1RRJ4;F6RS74;A0A0U1RRJ8	P51531;A0A0U1RQZ9;F6VDE0	Probable global transcription activator SNF2L2	SMARCA2			28	13	13	20.4	10.6	10.6	181.28	0	21.89	5604500000	53	2.45562	0.0155782	-0.809894	-1.283	26.7698	26.6894	26.5921	27.6758	27.5399	27.2652
Color [Black]	Q9HBD4;P51532;A0A0A0MT49;K7EP28;A0A0U1RRF5	Q9HBD4;P51532;A0A0A0MT49	Transcription activator BRG1	SMARCA4			42	42	27	28.5	28.5	19.2	188.15	0	220.91	34994000000	243	3.56747	0.00227676	-1.21441	-2.02178	28.9829	29.1294	28.889	30.0701	30.2901	30.2843
Color [Black]	P51587	P51587	Breast cancer type 2 susceptibility protein	BRCA2			22	22	22	8.2	8.2	8.2	384.2	0	21.6	3033600000	52	0.99601	0.0261523	-1.33503	-1.18286	25.2268	27.0551	25.1331	27.0172	27.2084	27.1944
Color [Black]	P51665;H3BNT7;H3BTM8;H3BQV2	P51665;H3BNT7;H3BTM8	26S proteasome non-ATPase regulatory subunit 7	PSMD7			6	6	6	25.9	25.9	25.9	37.025	0	28.221	2738700000	30	1.09017	0.0168082	-1.40922	-1.27214	25.553	26.6037	24.566	27.2882	26.8281	26.834
Color [Black]	P51812;B1AXG1;B1AXG2	P51812	Ribosomal protein S6 kinase alpha-3	RPS6KA3			20	20	11	31.1	31.1	18.6	83.735	0	17.943	5785800000	53	2.17289	0.0145033	-0.865501	-1.29593	27.7767	27.4701	27.2449	28.2943	28.2983	28.4957
Color [Black]	P51858	P51858	Hepatoma-derived growth factor	HDGF			14	14	13	65	65	61.7	26.788	0	117.44	8577900000	66	0.931416	0.0353263	-1.22004	-1.09686	27.283	26.6715	28.6455	28.4812	28.6703	29.1087
Color [Black]	P52630;B4DLC8	P52630;B4DLC8	Signal transducer and activator of transcription 2	STAT2			17	17	17	27.1	27.1	27.1	97.915	0	48.344	5867900000	80	1.75532	0.00253992	-1.6588	-1.7923	26.4652	25.7354	25.0221	27.5118	27.458	27.2293
Color [Black]	P52732	P52732	Kinesin-like protein KIF11	KIF11			43	43	43	43.4	43.4	43.4	119.16	0	283.1	54857000000	297	4.74475	0.00183399	-1.2815	-2.31532	29.9373	30.0038	30.116	31.3231	31.2964	31.2821
Color [Black]	P53384;I3L531;I3L518;I3L3A0;REV__H0YBE5;REV__Q8N7X0	P53384;I3L531	Cytosolic Fe-S cluster assembly factor NUBP1	NUBP1			8	8	8	29.1	29.1	29.1	34.534	0	36.633	7969400000	53	0.695723	0.0406647	-1.74931	-1.06297	26.8563	24.0633	27.8535	27.8038	28.3248	27.8924
Color [Black]	P53396;K7ESG8;K7EIE7	P53396	ATP-citrate synthase	ACLY			56	56	56	57.5	57.5	57.5	120.84	0	323.31	188390000000	599	3.38533	0.00327465	-1.03698	-1.74074	32.2467	31.9471	32.0679	33.1148	33.0604	33.1974
Color [Black]	P53701	P53701	Cytochrome c-type heme lyase	HCCS			11	11	11	39.6	39.6	39.6	30.601	0	37.212	9029900000	51	0.618186	0.0491292	-1.87649	-1.00675	28.6816	28.0151	24.3187	28.7571	28.7309	29.1569
Color [Black]	P54278;C9J167;Q13401;A4D2B8	P54278;C9J167	Mismatch repair endonuclease PMS2	PMS2			9	9	8	13.1	13.1	11.1	95.796	0	10.955	1850600000	26	0.902773	0.0498457	-1.04214	-1.00344	24.2777	25.9425	24.7261	25.9083	25.7387	26.4257
Color [Black]	P54687;F5H2F2;A0A087WYF2	P54687	Branched-chain-amino-acid aminotransferase, cytosolic	BCAT1			15	15	15	46.1	46.1	46.1	42.966	0	100.63	56295000000	76	1.78273	0.000939394	-4.57093	-2.76962	28.2563	24.955	24.698	30.5276	30.7269	30.3676
Color [Black]	P55010;H0YLZ1;H0YN40;H0YMJ8;H0YM54;H0YK11;H0YK29	P55010;H0YLZ1;H0YN40	Eukaryotic translation initiation factor 5	EIF5			15	15	15	37.1	37.1	37.1	49.222	0	31.376	6493100000	57	1.67472	0.00458274	-1.38179	-1.57886	27.1839	27.1479	26.0688	28.2085	28.0266	28.311
Color [Black]	P55060	P55060	Exportin-2	CSE1L			42	42	42	47.9	47.9	47.9	110.42	0	323.31	38404000000	277	3.51165	0.0041039	-0.922733	-1.59355	30.7785	30.8629	31.0076	31.8797	31.8037	31.7338
Color [Black]	P55072	P55072	Transitional endoplasmic reticulum ATPase	VCP			51	51	42	72.5	72.5	59.2	89.321	0	323.31	260380000000	416	1.93726	0.00853751	-1.03164	-1.40616	30.4423	30.7848	31.227	31.8075	31.783	31.9585
Color [Black]	P55199;U3KQ90;U3KQA3	P55199;U3KQ90	RNA polymerase II elongation factor ELL	ELL			17	17	17	31.1	31.1	31.1	68.264	0	18.824	3542200000	50	1.66977	0.00230608	-1.88441	-1.85938	26.4701	25.3098	24.8287	27.1765	27.7277	27.3576
Color [Black]	P55265	P55265	Double-stranded RNA-specific adenosine deaminase	ADAR			43	43	3	40.4	40.4	3.3	136.06	0	323.31	63374000000	353	3.06149	0.00227893	-1.38511	-2.11456	30.3151	30.0914	29.813	31.4449	31.3717	31.5582
Color [Black]	P57740;H0YG15;G3V1T4	P57740	Nuclear pore complex protein Nup107	NUP107			24	24	24	32.2	32.2	32.2	106.37	0	243.72	12799000000	115	1.93158	0.0498169	-0.650471	-1.00398	28.4763	28.58	28.8928	29.1712	29.4429	29.2864
Color [Black]	P58546;C9JL85	P58546	Myotrophin	MTPN			6	6	6	66.9	66.9	66.9	12.895	0	76.478	6721600000	54	1.29474	0.00251601	-2.51867	-1.78402	24.2068	25.5284	27.345	28.2373	28.0943	28.3046
Color [Black]	P60510;H3BTA2;H3BV22;I3L4X0	P60510;H3BTA2;H3BV22	Serine/threonine-protein phosphatase 4 catalytic subunit;Serine/threonine-protein phosphatase	PPP4C			7	5	5	27.7	22.8	22.8	35.08	0	53.774	2849600000	22	1.92553	0.0017375	-2.11488	-2.1519	25.5238	24.0607	24.407	26.9827	26.9655	26.3878
Color [Black]	P61201;B4DIH5;H0YKU5;H0YM03;H0YMC2	P61201;B4DIH5;H0YKU5	COP9 signalosome complex subunit 2	COPS2			15	15	15	39.3	39.3	39.3	51.596	0	43.469	14452000000	127	2.14252	0.00790773	-0.991096	-1.42391	28.7309	28.3801	28.0846	29.3406	29.3203	29.508
Color [Black]	P61289;K9J957;B3KQ25;K7ESG5;K7ENH2;A0A087WTV2;K7EMD0;K7EPX6;K7EKR3;B7Z8D3	P61289;K9J957;B3KQ25;K7ESG5;K7ENH2;A0A087WTV2	Proteasome activator complex subunit 3	PSME3			14	14	14	59.4	59.4	59.4	29.506	0	119.05	27752000000	102	3.47225	0.00116129	-1.61581	-2.51814	29.1173	28.8563	28.6514	30.5541	30.5111	30.4073
Color [Black]	P61978;S4R457;S4R359	P61978	Heterogeneous nuclear ribonucleoprotein K	HNRNPK			25	25	5	58.1	58.1	18.8	50.976	0	277.8	183300000000	331	2.57917	0.0352205	-0.656965	-1.09751	32.0305	31.9508	32.0474	32.6816	32.4967	32.8213
Color [Black]	P62258;B4DJF2;I3L3T1;K7EM20;K7EIT4;I3L0W5	P62258	14-3-3 protein epsilon	YWHAE			17	14	14	68.2	58.4	58.4	29.174	0	182.24	59420000000	135	3.57743	0.0026087	-1.02963	-1.7605	30.7927	30.8459	30.6845	31.7819	31.6947	31.9353
Color [Black]	P62273;A0A087WTT6	P62273;A0A087WTT6	40S ribosomal protein S29	RPS29			2	2	2	32.1	32.1	32.1	6.6767	0.0002881	5.9838	2018800000	28	2.04387	0.00202791	-1.63698	-1.93639	25.1363	24.9766	24.9415	26.2758	26.3557	27.3338
Color [Black]	P62314;J3QLI9;J3QLR7	P62314;J3QLI9	Small nuclear ribonucleoprotein Sm D1	SNRPD1			5	5	5	54.6	54.6	54.6	13.281	0	24.722	10528000000	50	2.25845	0.0123434	-0.884697	-1.33559	27.7925	28.105	28.2917	29.0706	28.951	28.8216
Color [Black]	P62316;K7ERG4;K7EJB5	P62316;K7ERG4	Small nuclear ribonucleoprotein Sm D2	SNRPD2			6	6	6	49.2	49.2	49.2	13.527	0	12.031	5664800000	21	3.57135	0	-2.73645	-3.76761	25.0004	24.9503	24.8583	28.115	27.4943	27.4091
Color [Black]	P62318	P62318	Small nuclear ribonucleoprotein Sm D3	SNRPD3			2	2	2	15.1	15.1	15.1	13.916	0.00028345	5.6148	5951200000	24	1.38433	0.01274	-1.19826	-1.32568	26.4388	26.7672	25.4739	27.2127	27.5916	27.4704
Color [Black]	P62699	P62699	Protein yippee-like 5	YPEL5			3	3	3	29.8	29.8	29.8	13.841	0	8.7463	1584400000	23	1.72655	0.00708706	-1.15186	-1.43715	24.2974	24.1698	24.9399	25.5767	25.3255	25.9605
Color [Black]	P62714;H0YC23;E5RHC1;E7ESG8;E5RFI3;E5RHP4;E5RJX4;H0YBN9	P62714	Serine/threonine-protein phosphatase 2A catalytic subunit beta isoform	PPP2CB			13	13	2	58.6	58.6	6.8	35.575	0	182.29	16001000000	107	2.59595	0.0039684	-1.10689	-1.66599	27.6504	27.9556	27.4457	28.8578	28.6483	28.8662
Color [Black]	P62834;A0A075B6Q0;P61224;F5H004;F5GX62;E7ESV4;A0A0J9YXB3;F5H7Y6;A6NIZ1;F5H4H0;F5GYH7;F5H077;F5GWU8;F5H491;F5H0B7;F5H500;F5H6R7;F5GYB5;F8WBC0;F5H823;B7ZB78;F5GZG1	P62834;A0A075B6Q0;P61224;F5H004;F5GX62;E7ESV4;A0A0J9YXB3;F5H7Y6;A6NIZ1	Ras-related protein Rap-1A;Ras-related protein Rap-1b;Ras-related protein Rap-1b-like protein	RAP1A;RAP1B			7	7	6	45.1	45.1	41.3	20.987	0.00030349	7.2207	1673300000	22	2.10747	0.00342757	-1.33861	-1.73645	25.3342	24.9869	24.5857	26.3865	26.5422	25.994
Color [Black]	P62873;F6UT28;B1AKQ8;F6X3N5;B3KVK2;F5H8J8;F5H100;F5H0S8;E9PCP0;P16520	P62873;F6UT28;B1AKQ8;F6X3N5	Guanine nucleotide-binding protein G(I)/G(S)/G(T) subunit beta-1	GNB1			9	9	3	34.1	34.1	12.9	37.377	0	57.052	7216400000	43	2.36087	0.0159774	-0.821707	-1.28125	28.0995	28.1094	27.7135	28.7252	28.9034	28.7589
Color [Black]	P62993;J3KT38;J3QRL5;J3QLF6	P62993	Growth factor receptor-bound protein 2	GRB2			8	8	8	35.5	35.5	35.5	25.206	0	9.6619	3201900000	38	1.61849	0.00229167	-1.94507	-1.85267	24.4177	25.9256	24.2309	26.5978	26.7964	27.0152
Color [Black]	P67809;H0Y449;C9J5V9;Q9Y2T7	P67809;H0Y449	Nuclease-sensitive element-binding protein 1	YBX1			16	16	10	53.7	53.7	41	35.924	0	323.31	43513000000	171	1.1357	0.0407359	-0.943166	-1.05907	27.2816	27.8829	27.7722	28.0972	28.4173	29.2517
Color [Black]	P78345;Q5VUC9;Q5VUC3	P78345	Ribonuclease P protein subunit p38	RPP38			8	8	8	35.3	35.3	35.3	31.834	0	28.554	1629900000	22	1.64324	0.00455056	-1.39736	-1.57352	25.4944	24.4027	24.3275	26.315	26.0068	26.0949
Color [Black]	P78347;C9J6M0;A0A087WW90;A0A0D9SF80;A0A0A0MSY2;Q86UP8;Q6EKJ0	P78347	General transcription factor II-I	GTF2I			35	35	35	39.3	39.3	39.3	112.42	0	172.47	20364000000	164	3.78928	0	-2.26041	-3.40175	26.9756	27.2126	26.7964	29.2931	29.4274	29.0453
Color [Black]	P78356;A0A087WT35	P78356	Phosphatidylinositol 5-phosphate 4-kinase type-2 beta	PIP4K2B			5	5	4	16.8	16.8	14.7	47.377	0	11.824	1335700000	17	1.54181	0.0039879	-1.60289	-1.63679	23.4239	24.7451	24.8294	26.0018	26.1566	25.6487
Color [Black]	P78417;Q5TA02;Q5TA01	P78417;Q5TA02;Q5TA01	Glutathione S-transferase omega-1	GSTO1			11	11	11	43.2	43.2	43.2	27.566	0	20.638	16242000000	69	1.77912	0.030504	-0.799479	-1.13932	27.6486	28.2407	27.6398	28.6949	28.5794	28.6532
Color [Black]	P78527;F5GX40;H0YG84	P78527	DNA-dependent protein kinase catalytic subunit	PRKDC			209	209	209	54.9	54.9	54.9	469.08	0	323.31	671400000000	2061	3.67656	0.0070619	-0.812553	-1.44283	34.0342	34.1135	34.2222	34.9928	34.9326	34.8822
Color [Black]	P82094;F8WF45	P82094;F8WF45	TATA element modulatory factor	TMF1			28	28	28	30.4	30.4	30.4	122.84	0	40.913	7444800000	78	1.57974	0.00219095	-2.37625	-1.99521	25.5749	27.5414	25.3857	28.4738	28.518	28.639
Color [Black]	P83436	P83436	Conserved oligomeric Golgi complex subunit 7	COG7			7	7	7	12.3	12.3	12.3	86.343	0.00028662	5.8413	1421900000	24	3.06165	0.00223256	-1.3707	-2.09777	24.9108	24.9573	24.5539	26.3485	26.0843	26.1013
Color [Black]	P84103;A0A087X2D0	P84103;A0A087X2D0	Serine/arginine-rich splicing factor 3	SRSF3			6	6	5	30.5	30.5	22	19.329	0	30.623	5998400000	41	2.22124	0.0126774	-0.884112	-1.32708	27.5263	27.1255	27.4506	28.0313	28.3278	28.3957
Color [Black]	P85037;U3KQ26;E9PM37;E9PPI7;P58012	P85037	Forkhead box protein K1	FOXK1			21	21	19	39.8	39.8	37.9	75.456	0	63.805	13172000000	94	0.773024	0.0288323	-1.84802	-1.15407	24.823	28.4882	27.4299	28.514	28.7001	29.0711
Color [Black]	Q00587;B0QYC6;B0QYC7;B0QYC8	Q00587	Cdc42 effector protein 1	CDC42EP1			10	10	10	39.1	39.1	39.1	40.294	0	22.074	5032700000	48	3.52932	0	-2.4302	-3.44212	24.8739	24.6349	24.1775	26.9477	26.9896	27.0396
Color [Black]	Q00653;M0R119	Q00653	Nuclear factor NF-kappa-B p100 subunit;Nuclear factor NF-kappa-B p52 subunit	NFKB2			32	32	31	45.8	45.8	44.8	96.748	0	253.52	44244000000	238	2.79747	0	-3.33183	-3.55442	28.1101	27.5736	26.6471	30.7018	30.6639	30.9606
Color [Black]	Q01201;D6R992;D6RIV7	Q01201;D6R992	Transcription factor RelB	RELB			15	15	15	39.4	39.4	39.4	62.134	0	44.881	5636000000	41	3.86369	0	-3.07445	-4.30484	24.5558	24.9029	24.2805	27.4224	27.7624	27.7778
Color [Black]	Q01581;D6RIW1;P54868	Q01581	Hydroxymethylglutaryl-CoA synthase, cytoplasmic	HMGCS1			11	11	11	30.8	30.8	30.8	57.293	0	28.338	2298300000	35	1.57902	0.00248869	-2.15756	-1.91321	24.4524	24.7125	26.4036	27.5394	27.4293	27.0724
Color [Black]	Q01968	Q01968	Inositol polyphosphate 5-phosphatase OCRL-1	OCRL			10	10	10	13.8	13.8	13.8	104.2	0	8.4704	1657000000	35	1.80932	0.00395796	-1.36517	-1.63041	25.1298	24.7249	24.2796	26.5132	25.7257	25.9909
Color [Black]	Q01970	Q01970	1-phosphatidylinositol 4,5-bisphosphate phosphodiesterase beta-3	PLCB3			25	25	25	26.3	26.3	26.3	138.8	0	208.1	7730500000	122	1.05832	0.0187291	-1.39004	-1.24422	26.5904	27.4115	25.3345	27.832	28.0576	27.6169
Color [Black]	Q02040;X6RAJ1	Q02040;X6RAJ1	A-kinase anchor protein 17A	AKAP17A			12	12	12	18.3	18.3	18.3	80.735	0	16.06	4989300000	56	1.17632	0.00832809	-1.60755	-1.407	26.6313	26.2998	24.5711	27.3696	27.5818	27.3734
Color [Black]	Q02952	Q02952	A-kinase anchor protein 12	AKAP12			40	40	40	33.4	33.4	33.4	191.48	0	323.31	36676000000	232	3.18439	0	-3.86314	-4.28396	27.108	26.758	25.8676	30.1338	30.6617	30.5275
Color [Black]	Q03001;F8W9J4	Q03001;F8W9J4	Dystonin	DST			175	167	24	28.5	27.2	3.9	860.65	0	323.31	54631000000	654	1.47566	0.0321432	-0.873084	-1.12756	29.7203	29.8366	28.964	30.3691	30.4192	30.3518
Color [Black]	Q03164;E9PR05;H7C5W4;H7BYJ6	Q03164	Histone-lysine N-methyltransferase 2A;MLL cleavage product N320;MLL cleavage product C180	KMT2A			22	22	22	8	8	8	431.76	0	28.569	5210700000	48	1.03949	0.0174401	-1.47089	-1.26298	27.1948	25.1306	25.2974	27.2385	27.4407	27.3562
Color [Black]	Q03252	Q03252	Lamin-B2	LMNB2			20	18	18	33.5	30.8	30.8	69.948	0	30.934	7945100000	74	1.63756	0.0102222	-1.0996	-1.36323	27.2874	27.5508	26.7182	28.1611	28.0481	28.646
Color [Black]	Q04446;E9PGM4	Q04446;E9PGM4	1,4-alpha-glucan-branching enzyme	GBE1			20	20	20	30.6	30.6	30.6	80.473	0	34.495	9569900000	100	2.47981	0.00238904	-1.53505	-2.06036	27.4454	26.7618	27.2866	28.8024	28.4379	28.8585
Color [Black]	Q04760	Q04760	Lactoylglutathione lyase	GLO1			10	10	10	52.2	52.2	52.2	20.777	0	15.788	11151000000	60	3.61202	0.00201739	-1.48166	-2.39117	28.9097	29.2676	29.2455	30.6636	30.6402	30.5639
Color [Black]	Q05086;A0A1B0GVL3;A0A0D9SG77;A0A0D9SF91;S4R306;A0A0D9SGI3;A0A0D9SES7;A0A0D9SG63;A0A0D9SFU3;A0A1B0GTB3;A0A0D9SGJ0;A0A0D9SG54	Q05086;A0A1B0GVL3;A0A0D9SG77	Ubiquitin-protein ligase E3A	UBE3A			20	20	20	31.5	31.5	31.5	100.69	0	148.8	8927700000	75	0.78586	0.018805	-2.28367	-1.24059	23.4981	28.1372	26.0126	28.1871	28.1533	28.1585
Color [Black]	Q05209;H3BM04;H0YC15;C9J1X8;F8WB51;H0YB59;C9JJC1	Q05209	Tyrosine-protein phosphatase non-receptor type 12	PTPN12			25	25	25	45.1	45.1	45.1	88.105	0	230.05	24373000000	174	1.92988	0.00219429	-1.98305	-2.08439	27.5362	27.7343	26.3162	29.3455	29.0711	29.1192
Color [Black]	Q06124;A0A0U1RRI0;H0YF12	Q06124	Tyrosine-protein phosphatase non-receptor type 11	PTPN11			27	27	27	55.3	55.3	55.3	68.436	0	285.74	27304000000	180	3.11023	0.00129167	-2.22427	-2.99847	26.8481	27.5115	27.6177	29.5627	29.5075	29.5799
Color [Black]	Q06190;H7C1M1;A0A0G2JNR6;A0A0G2JN52;Q9Y5P8	Q06190	Serine/threonine-protein phosphatase 2A regulatory subunit B subunit alpha	PPP2R3A			30	30	30	31.7	31.7	31.7	130.28	0	131.2	14927000000	162	2.24546	0.00592746	-1.03337	-1.49488	27.8386	27.7261	28.3296	29.0649	29.0234	28.9063
Color [Black]	Q06203;D6RCC8;D6RE15	Q06203	Amidophosphoribosyltransferase	PPAT			15	15	15	33.7	33.7	33.7	57.398	0	40.104	7304000000	98	2.42411	0.00608163	-0.982825	-1.48362	27.3815	27.305	26.9263	28.2664	28.27	28.0249
Color [Black]	Q06787	Q06787	Fragile X mental retardation protein 1	FMR1			15	13	3	29.3	25	6	71.174	0	54.064	6335900000	56	2.46725	0.00207619	-1.42775	-1.95662	27.0113	26.6959	26.9651	27.9392	28.6543	28.3621
Color [Black]	Q07666;Q5VWX1;O75525	Q07666	KH domain-containing, RNA-binding, signal transduction-associated protein 1	KHDRBS1			10	10	10	18.1	18.1	18.1	48.227	0	323.31	39446000000	81	2.6047	0.00239651	-1.31105	-1.89	29.5607	29.5197	29.1881	30.5014	30.6762	31.0241
Color [Black]	Q08378;A0A087WV43	Q08378	Golgin subfamily A member 3	GOLGA3			54	54	54	46.7	46.7	46.7	167.35	0	323.31	37357000000	345	1.87954	0.0052679	-1.17366	-1.51168	29.9392	29.5187	28.9957	30.5866	30.7377	30.6502
Color [Black]	Q08379;B7ZC06;A0A087WYC0;H0Y7B8	Q08379	Golgin subfamily A member 2	GOLGA2			26	26	26	33.4	33.4	33.4	113.08	0	215.91	12928000000	118	1.03617	0.0384859	-1.05599	-1.07904	28.8399	27.3732	27.8551	28.9332	28.816	29.4869
Color [Black]	Q08945;E9PMD4;E9PPZ7;A0A0U1RRK2	Q08945	FACT complex subunit SSRP1	SSRP1			14	14	14	28.5	28.5	28.5	81.074	0	24.231	5157900000	56	1.14308	0.0114071	-1.50049	-1.34293	25.7262	26.3689	24.9732	26.3761	27.1986	27.995
Color [Black]	Q08AD1;H0YE13;H0Y4Z1	Q08AD1	Calmodulin-regulated spectrin-associated protein 2	CAMSAP2			29	29	29	26.9	26.9	26.9	168.09	0	70.291	8833700000	79	3.45047	0.00157407	-1.5551	-2.43704	26.6234	26.8073	26.3571	28.0618	28.199	28.1924
Color [Black]	Q09028;H0YF10;H0YCT5;H0YDK2;H0YEU5;C9JPP3;E9PND5;E9PNS6	Q09028;H0YF10	Histone-binding protein RBBP4	RBBP4			13	7	7	55.1	44.2	44.2	47.655	0	241.97	13731000000	74	0.978733	0.00601542	-2.59879	-1.4898	27.9924	24.1414	27.7138	29.2499	29.3786	29.0155
Color [Black]	Q09161;X6R941;F2Z2T1	Q09161	Nuclear cap-binding protein subunit 1	NCBP1			23	23	23	39.9	39.9	39.9	91.838	0	140.18	14546000000	122	4.10153	0.00106897	-1.72358	-2.85121	27.3378	27.4112	27.0771	28.9991	28.9548	29.043
Color [Black]	Q09472;A0A0U1RR87;A0A0U1RQG3	Q09472	Histone acetyltransferase p300	EP300			21	21	9	10.1	10.1	4.4	264.16	0	38.717	6306600000	76	2.18549	0.00194142	-2.15222	-2.35466	26.6867	25.8239	25.2932	27.9293	28.1349	28.1963
Color [Black]	Q0JRZ9;H7BXJ4;H0YAE2	Q0JRZ9;H7BXJ4;H0YAE2	F-BAR domain only protein 2	FCHO2			5	5	5	8.6	8.6	8.6	88.923	0.00029351	6.3717	1321400000	21	1.38204	0.0108571	-1.24894	-1.35501	24.0827	24.7541	25.4558	26.05	25.7475	26.242
Color [Black]	Q10567;C9J1E7;H7C034	Q10567;C9J1E7	AP-1 complex subunit beta-1	AP1B1			22	9	9	28.9	13.6	13.6	104.64	0	19.559	3725100000	21	1.06251	0.0120081	-1.63957	-1.33822	25.082	27.1822	24.9618	27.3537	27.2619	27.5292
Color [Black]	Q10570;A0A087X101;E9PIM1	Q10570	Cleavage and polyadenylation specificity factor subunit 1	CPSF1			26	26	26	24.3	24.3	24.3	160.88	0	145.08	10600000000	129	1.67897	0.00822831	-1.15125	-1.41842	27.0379	27.4317	26.6682	28.2566	28.5455	27.7894
Color [Black]	Q12768;E7EQI7;E5RFU6	Q12768;E7EQI7	WASH complex subunit strumpellin	KIAA0196			21	21	21	23.3	23.3	23.3	134.28	0	27.99	4181600000	61	1.40724	0.0120325	-1.20308	-1.33923	26.9383	27.5766	28.2629	28.9443	28.5777	28.865
Color [Black]	Q12789;H3BRD0;H3BU37;H3BU55;I3L1Z3	Q12789	General transcription factor 3C polypeptide 1	GTF3C1			60	60	60	36.4	36.4	36.4	238.87	0	154.37	29134000000	293	1.42266	0.0079954	-1.33218	-1.4235	29.718	28.6941	28.2622	30.223	30.328	30.1199
Color [Black]	Q12802;H0YMW2;A0A087WTD7;A8MYJ1;A0A087WY36;H0YLH1;A0A087X047;A0A087WX73;H0YK84	Q12802;H0YMW2;A0A087WTD7;A8MYJ1	A-kinase anchor protein 13	AKAP13			78	78	78	42.1	42.1	42.1	307.55	0	323.31	53062000000	441	2.45105	0.00882911	-0.899429	-1.39192	30.2064	30.1493	29.7509	30.9657	30.9624	30.8769
Color [Black]	Q12824;G5E975;B5MCL5;C9JTA6;A0A0G2JSE9;A0A0U1RRB8;A0A0U1RQQ2	Q12824;G5E975;B5MCL5	SWI/SNF-related matrix-associated actin-dependent regulator of chromatin subfamily B member 1	SMARCB1			14	14	14	49.9	49.9	49.9	44.141	0	69.475	6778500000	47	0.956028	0.0225922	-1.46043	-1.20191	27.3833	27.2464	25.1888	27.9726	28.2403	27.9868
Color [Black]	Q12873;I3L229;F2Z2R5;H7C2H0	Q12873	Chromodomain-helicase-DNA-binding protein 3	CHD3			35	21	17	21.2	14.1	11.5	226.59	0	40.962	4384500000	55	2.89533	0.00140909	-2.49341	-3.08418	25.3083	25.5543	24.5944	27.439	27.8182	27.68
Color [Black]	Q12888;A6NNK5;C9JXV0;H7C3N7;H7BZY0;M0R142;H7C151;H7C495	Q12888;A6NNK5;C9JXV0	Tumor suppressor p53-binding protein 1	TP53BP1			59	59	59	44.4	44.4	44.4	213.57	0	323.31	38453000000	336	2.63627	0.00118033	-1.9883	-2.52302	28.2713	29.0414	29.1282	30.6707	30.7512	30.984
Color [Black]	Q12906;K7EKJ9;K7EQR9;K7ER69;K7EJ09;K7EKY0;K7ERM6;K7ENK6;K7EM82;K7EQ75;K7EPG3;K7ELV3	Q12906	Interleukin enhancer-binding factor 3	ILF3			30	30	26	40.8	40.8	37	95.337	0	169.96	37712000000	194	1.79673	0.00250187	-1.60162	-1.78117	28.2233	28.97	28.379	29.8966	29.7079	30.7727
Color [Black]	Q12933;B1AMX8;B1AMX7;B1AMY1	Q12933	TNF receptor-associated factor 2	TRAF2			19	19	19	46.5	46.5	46.5	55.859	0	82.982	13073000000	111	2.17984	0.00261343	-1.33375	-1.76069	27.2111	28.0595	27.6218	28.8398	29.1122	28.9418
Color [Black]	Q12986	Q12986	Transcriptional repressor NF-X1	NFX1			16	16	16	19.3	19.3	19.3	124.39	0	60.694	4692500000	101	2.22536	0.00203509	-2.18653	-2.40286	24.6181	25.9629	24.9307	27.4558	27.3479	27.2677
Color [Black]	Q13042;Q5T8C6	Q13042;Q5T8C6	Cell division cycle protein 16 homolog	CDC16			15	15	15	28.4	28.4	28.4	71.655	0	88.924	7126600000	73	2.44519	0.000765432	-2.30267	-2.62979	26.6939	25.5117	25.6951	28.4015	28.1303	28.2769
Color [Black]	Q13107;H7C189;C9JNU9	Q13107;H7C189	Ubiquitin carboxyl-terminal hydrolase 4;Ubiquitin carboxyl-terminal hydrolase	USP4			25	22	22	31.3	29.3	29.3	108.56	0	48.229	8571200000	75	2.71402	0.00191724	-1.60133	-2.22039	26.8509	27.1466	27.5367	28.8677	28.5848	28.8856
Color [Black]	Q13111;K7EJF1;K7EPA1	Q13111	Chromatin assembly factor 1 subunit A	CHAF1A			18	18	18	27.1	27.1	27.1	106.92	0	69.163	6307700000	71	2.39626	0.000867133	-2.52339	-2.72961	23.9825	24.8176	24.3128	26.7769	26.3588	27.5475
Color [Black]	Q13123;E7EQZ7;D6REL4	Q13123;E7EQZ7;D6REL4	Protein Red	IK			5	5	5	9.3	9.3	9.3	65.601	0	13.634	2018100000	29	1.38438	0.0361349	-0.865544	-1.09323	25.1931	24.3227	24.9279	25.6561	25.4557	25.9285
Color [Black]	Q13137;D6REB0;D6RJE7;D6RF70;H0Y9G3;H0YBP4;I3L4E1;I3L493;D6RBI4	Q13137;D6REB0	Calcium-binding and coiled-coil domain-containing protein 2	CALCOCO2			12	12	12	32.7	32.7	32.7	52.253	0	154.73	6367700000	53	2.62676	0.00109735	-2.45996	-2.86544	25.3337	24.2999	25.3338	27.6364	27.4101	27.3009
Color [Black]	Q13185;S4R2Y4;C9JMM0;B8ZZ43;K7ELA4;B5MD17;J3KS05;P83916	Q13185	Chromobox protein homolog 3	CBX3			8	7	7	58.5	51.9	51.9	20.811	0	105.18	18681000000	94	3.92772	0.00153153	-1.44782	-2.42451	28.2339	28.0776	28.1046	29.46	29.5533	29.7464
Color [Black]	Q13242;H0YIB4;S4R3G0	Q13242;H0YIB4	Serine/arginine-rich splicing factor 9	SRSF9			3	3	3	14.9	14.9	14.9	25.542	0.00069077	2.5192	1064100000	9	1.83331	0.00496216	-1.225	-1.5356	25.5956	25.0223	24.586	26.3802	26.1874	26.3112
Color [Black]	Q13247;A0A0D9SEM4;Q08170;B4DJK0;B4DUA4	Q13247	Serine/arginine-rich splicing factor 6	SRSF6			7	7	6	20.1	20.1	17.4	39.586	0.00030836	7.5414	3620100000	21	2.7012	0.000892086	-2.218	-2.74238	24.9479	24.5787	25.5492	27.1239	27.1149	27.4911
Color [Black]	Q13263;M0R0K9;M0R3C0;M0R2I3	Q13263	Transcription intermediary factor 1-beta	TRIM28			37	37	37	61.3	61.3	61.3	88.549	0	323.31	70081000000	301	2.08236	0.00673952	-1.05948	-1.4757	30.2381	29.5403	29.8063	31.0114	30.7647	30.987
Color [Black]	Q13310;B1ANR0;H0YCC8;H0YEQ8;B1ANR1;H0YER0;P0CB38	Q13310;B1ANR0	Polyadenylate-binding protein 4;Polyadenylate-binding protein	PABPC4			37	25	2	54.2	35.6	3.6	70.782	0	220.27	103870000000	267	2.56692	0.00593515	-0.965996	-1.49518	30.3286	30.3483	29.9764	31.1469	31.0636	31.3407
Color [Black]	Q13315;E9PIN0;E9PIQ5;M0QXY8;A0A087X0E9;E9PRG7;Q6P7P1;H0YDU7	Q13315	Serine-protein kinase ATM	ATM			80	80	80	31.2	31.2	31.2	350.68	0	250.98	32191000000	367	2.24155	0.0012	-2.38657	-2.53121	28.6656	28.5178	27.2727	30.5918	30.483	30.5409
Color [Black]	Q13325	Q13325	Interferon-induced protein with tetratricopeptide repeats 5	IFIT5			6	6	6	18.3	18.3	18.3	55.846	0	34.346	1992400000	36	1.37046	0.00703804	-1.45265	-1.45997	24.2563	25.4204	25.7766	26.6764	26.8818	26.253
Color [Black]	Q13330;E7ESY4;H0Y4T7;F8W9Y9	Q13330;E7ESY4;H0Y4T7	Metastasis-associated protein MTA1	MTA1			27	24	21	44.9	40.6	35.4	80.785	0	40.219	14112000000	124	1.44671	0.00920788	-1.24468	-1.38333	28.4949	27.5821	27.1511	29.0753	28.9973	28.8896
Color [Black]	Q13409;E7EQL5;E7EQU2;E7ESD3;E7EMU4;E7EV09;E9PGG1;E7EUM4;E7ERR6;E7ERH4;E7ET01;E7ETL8;E7EU01	Q13409;E7EQL5	Cytoplasmic dynein 1 intermediate chain 2	DYNC1I2			9	9	9	20.7	20.7	20.7	71.456	0	42.171	3689500000	43	0.957231	0.0291176	-1.31493	-1.15033	26.9764	25.599	24.8192	27.2182	27.2586	26.8625
Color [Black]	Q13428	Q13428	Treacle protein	TCOF1			34	34	3	26.1	26.1	2.4	152.1	0	92.537	27159000000	152	2.32497	0.00216949	-1.63717	-2.07745	28.4887	27.8248	27.6475	29.3798	29.6596	29.833
Color [Black]	Q13435;E9PPJ0;E9PJT3;E9PJ04;H0YCG1;H0YEX5;E9PIL8	Q13435;E9PPJ0	Splicing factor 3B subunit 2	SF3B2			15	15	15	23.6	23.6	23.6	100.23	0	24.713	5136500000	33	2.00689	0.00168317	-2.6676	-2.47745	24.3093	23.922	25.572	26.8992	27.0648	27.8422
Color [Black]	Q13439;H0Y6I0;C9JHJ5;E7EVX2;Q86W71;A0A087WTW2	Q13439;H0Y6I0	Golgin subfamily A member 4	GOLGA4			19	19	19	9.5	9.5	9.5	261.14	0	17.614	6925300000	36	2.30249	0.00111712	-2.97149	-2.88393	24.8972	25.5774	25.3395	27.8265	29.2222	27.6799
Color [Black]	Q13464;A0A0U1RQV4;J3KRH6	Q13464;A0A0U1RQV4	Rho-associated protein kinase 1	ROCK1			34	28	28	27.7	23.5	23.5	158.17	0	50.75	11846000000	103	1.80066	0.00453147	-1.28906	-1.57122	27.8872	26.8152	27.5169	28.6557	28.8172	28.6136
Color [Black]	Q13535;H0Y9K2;D6RIG7;H0Y8Y6;H0Y8R8	Q13535	Serine/threonine-protein kinase ATR	ATR			45	45	45	21.8	21.8	21.8	301.36	0	68.462	12425000000	161	2.051	0.0376815	-0.701166	-1.08332	28.023	27.8578	28.2904	28.897	28.743	28.6347
Color [Black]	Q13561;F8W1I6;H0YI98;F8VW18;F8VX93;H0YHL1;F8VRV7	Q13561;F8W1I6;H0YI98;F8VW18	Dynactin subunit 2	DCTN2			14	14	14	41.6	41.6	41.6	44.23	0	28.26	7297900000	77	2.42382	0.00445584	-1.07133	-1.58221	27.6134	27.6176	27.1249	28.3872	28.5907	28.592
Color [Black]	Q13563;B4DFN3	Q13563	Polycystin-2	PKD2			11	11	11	14.5	14.5	14.5	109.69	0	15.894	2935800000	33	3.33832	0.00133333	-2.10753	-3.01069	24.309	24.9402	24.8641	26.8406	26.7717	26.8237
Color [Black]	Q13564;J3QRA5;J3KRK3;H3BMR3	Q13564	NEDD8-activating enzyme E1 regulatory subunit	NAE1			5	5	5	12.4	12.4	12.4	60.246	0.0002942	6.4386	1317000000	17	1.62823	0.00518024	-1.32425	-1.51908	25.4249	24.2636	24.3844	26.1075	25.9921	25.9461
Color [Black]	Q13615;G5E953;J3QR65;Q9NYA4;C9JLU3	Q13615;G5E953	Myotubularin-related protein 3	MTMR3			21	21	21	26.3	26.3	26.3	133.62	0	45.128	8022600000	50	0.851325	0.0173764	-2.03509	-1.26358	28.6381	25.6737	25.0861	28.7628	28.5247	28.2156
Color [Black]	Q13627;Q9Y463;E7EMI5;M0R2X3;M0R131	Q13627	Dual specificity tyrosine-phosphorylation-regulated kinase 1A	DYRK1A			14	14	14	18.9	18.9	18.9	85.583	0	14.959	3125500000	38	1.33564	0.0102653	-1.30668	-1.36438	24.8551	26.2055	25.0338	26.3251	26.8641	26.8253
Color [Black]	Q13868;A3KFL2;A3KFL5;A3KFL1	Q13868;A3KFL2;A3KFL5;A3KFL1	Exosome complex component RRP4	EXOSC2			8	8	8	36.2	36.2	36.2	32.789	0	12.778	3510600000	31	1.20738	0.0069703	-1.70073	-1.46365	25.6598	26.3519	24.1296	26.9616	27.2444	27.0376
Color [Black]	Q13907;C9JKM8;C9JD53;Q9BXS1	Q13907	Isopentenyl-diphosphate Delta-isomerase 1	IDI1			9	9	9	48	48	48	26.319	0	13.86	2308600000	29	1.73088	0.0142632	-0.981943	-1.29846	27.4413	26.8999	27.7072	28.5092	28.1793	28.3058
Color [Black]	Q14008;H0YDX5;E9PQH5;H0YCF6;H0YEK7	Q14008	Cytoskeleton-associated protein 5	CKAP5			81	81	81	45.8	45.8	45.8	225.49	0	204.84	82599000000	474	2.58427	0.00712125	-0.923285	-1.44687	30.5826	30.743	30.2767	31.4508	31.4278	31.4937
Color [Black]	Q14012;H7C071;A0A087WUR6;Q8IU85;C9JES6	Q14012;H7C071	Calcium/calmodulin-dependent protein kinase type 1	CAMK1			8	8	8	21.4	21.4	21.4	41.337	0	25.962	3623400000	48	2.7169	0	-2.97723	-3.26982	24.3797	24.9994	23.7655	27.7591	27.2279	27.0893
Color [Black]	Q14145;K7ESE0;K7EJ49;K7EJD8;K7EQX2;K7EPZ3	Q14145	Kelch-like ECH-associated protein 1	KEAP1			24	24	24	51.1	51.1	51.1	69.666	0	65.697	7884600000	96	1.57156	0.0483304	-0.719749	-1.01295	27.7376	27.502	27.4865	28.5719	27.9206	28.3928
Color [Black]	Q14149;H0YHQ4;H0YIR5	Q14149	MORC family CW-type zinc finger protein 3	MORC3			25	25	25	31.3	31.3	31.3	107.11	0	136.59	11950000000	135	3.06818	0	-3.38264	-3.8566	25.9943	25.0933	24.7423	28.5469	28.7088	28.7221
Color [Black]	Q14151;K7EQU4;K7ERX3	Q14151	Scaffold attachment factor B2	SAFB2			27	27	16	31.5	31.5	18.9	107.47	0	116.02	22045000000	138	2.78709	0.00987152	-0.837351	-1.37132	29.3177	29.2529	29.3946	30.196	30.3157	29.9655
Color [Black]	Q14191	Q14191	Werner syndrome ATP-dependent helicase	WRN			11	11	11	10	10	10	162.46	0	31.49	2581100000	20	1.49158	0.00825659	-1.27037	-1.42041	25.2434	26.0344	25.317	27.1364	26.1969	27.0726
Color [Black]	Q14207;H0YET3	Q14207;H0YET3	Protein NPAT	NPAT			7	7	7	5.5	5.5	5.5	154.29	0	9.256	1187000000	21	1.27022	0.0276532	-1.0201	-1.16348	25.323	24.1918	25.0387	25.7688	25.6547	26.1903
Color [Black]	Q14258	Q14258	E3 ubiquitin/ISG15 ligase TRIM25	TRIM25			33	33	33	61.1	61.1	61.1	70.973	0	323.31	150240000000	423	2.23988	0.04418	-0.641404	-1.03595	31.4206	31.7852	31.7225	32.2823	32.3528	32.2174
Color [Black]	Q14315	Q14315	Filamin-C	FLNC			84	66	66	41.5	35.4	35.4	291.02	0	323.31	58480000000	286	2.33148	0	-7.26711	-4.09782	24.224	23.0299	27.1799	31.5261	32.0868	32.6221
Color [Black]	Q14318;U3KQ64;A0A0A0MTJ1;M0R2K9;U3KQI1;M0R1Q0;M0R1S6;M0R2Q6	Q14318;U3KQ64	Peptidyl-prolyl cis-trans isomerase FKBP8	FKBP8			7	7	7	23.8	23.8	23.8	44.561	0	90.951	4129400000	43	1.02435	0.0141108	-1.62079	-1.3041	27.3231	25.3053	25.0037	27.4648	27.7684	27.2613
Color [Black]	Q5QPP3;Q5QPP4;Q14376;Q5QPP9;Q5QPP1	Q5QPP3;Q5QPP4;Q14376;Q5QPP9;Q5QPP1	UDP-glucose 4-epimerase	GALE			4	4	4	22.5	22.5	22.5	25.03	0	27.564	1897300000	31	1.22908	0.0384574	-0.918051	-1.07898	25.8561	25.1661	26.1465	27.0161	26.5543	26.3525
Color [Black]	Q14444;G3V153;E9PLA9	Q14444;G3V153;E9PLA9	Caprin-1	CAPRIN1			19	19	19	31.3	31.3	31.3	78.365	0	323.31	118740000000	157	2.61933	0.00343958	-1.16528	-1.73768	29.4762	29.665	29.344	30.4128	30.6604	30.9078
Color [Black]	Q14676;A2AB05;A2AB07;A2AB06;A0A087X0R2	Q14676	Mediator of DNA damage checkpoint protein 1	MDC1			19	19	19	13.4	13.4	13.4	226.66	0	43.465	4057300000	51	0.810137	0.0335811	-1.51253	-1.10905	23.9428	26.8539	25.4388	27.1907	27.0484	26.5341
Color [Black]	Q14683;G8JLG1;H0Y7K8;V9GY57;V9GYN9	Q14683;G8JLG1	Structural maintenance of chromosomes protein 1A;Structural maintenance of chromosomes protein	SMC1A			41	41	41	36.1	36.1	36.1	143.23	0	101.85	20653000000	170	3.92293	0.00409953	-0.932132	-1.65645	28.9609	28.8627	28.7767	29.7434	29.795	29.8582
Color [Black]	Q14684	Q14684	Ribosomal RNA processing protein 1 homolog B	RRP1B			15	15	15	26.6	26.6	26.6	84.427	0	91.563	4764000000	53	2.65963	0.000911765	-2.27502	-2.75792	24.9188	24.8078	25.6559	27.431	27.0664	27.7102
Color [Black]	Q14694;J3KT19;H3BQC6;H3BQP1;H3BNA1;H3BVF1;H3BNS8	Q14694	Ubiquitin carboxyl-terminal hydrolase 10	USP10			27	27	27	42.4	42.4	42.4	87.133	0	323.31	51460000000	222	2.52913	0.0331271	-0.672765	-1.11358	30.0678	29.9064	29.8132	30.6252	30.7149	30.4656
Color [Black]	Q14699;G3XAJ6;C9JHG2;C9JRN3;C9JWQ9;F8WAR1;U3KPZ2;H7BZ31;Q52LD8	Q14699;G3XAJ6;C9JHG2	Raftlin	RFTN1			17	17	17	42.6	42.6	42.6	63.145	0	62.456	9903200000	89	1.576	0.0450719	-0.734258	-1.02823	28.3062	27.7063	27.707	28.5553	28.794	28.5729
Color [Black]	Q14789;E7EU81;H0Y867;H7C5I7;F8WF12;C9J8Q0;REV__Q8N884	Q14789	Golgin subfamily B member 1	GOLGB1			82	82	81	32.6	32.6	32.4	376.01	0	268.18	24047000000	245	3.54209	0	-2.53426	-3.55321	27.7633	27.9551	27.3581	30.0197	30.4368	30.2227
Color [Black]	Q147X3;J3KNC2;B4DK34	Q147X3	N-alpha-acetyltransferase 30	NAA30			9	9	9	34.8	34.8	34.8	39.319	0	22.988	6735200000	60	2.22048	0.0188237	-0.811163	-1.24303	27.1091	26.7631	26.6264	27.5513	27.7291	27.6516
Color [Black]	Q14847;C9J9W2;F6S2S5;K7ESD6;J3KSN1	Q14847;C9J9W2	LIM and SH3 domain protein 1	LASP1			15	15	15	59.4	59.4	59.4	29.717	0	123.84	55989000000	104	1.08762	0.00603871	-2.10972	-1.49416	28.0057	27.7036	25.1983	28.7282	29.4214	29.0872
Color [Black]	Q14966;A0A096LPH6;C9JWN0;A0A096LPI0;A0A096LPK8;A0A096LNS4;A0A096LPB4;A0A096LNR2;A0A096LNX0;A0A096LNQ0	Q14966	Zinc finger protein 638	ZNF638			36	36	36	24.4	24.4	24.4	220.62	0	195.53	18637000000	163	1.8505	0.00504813	-1.19806	-1.52081	29.0429	29.3942	28.4951	29.9904	30.4001	30.136
Color [Black]	Q14974;J3KTM9;J3QR48;J3QKQ5;J3QRG4;J3KS06	Q14974;J3KTM9	Importin subunit beta-1	KPNB1			28	28	28	42	42	42	97.169	0	279.57	53271000000	235	2.9179	0.0174562	-0.74684	-1.26339	30.3046	30.1787	30.4113	30.971	30.9971	31.1672
Color [Black]	Q14997;F8WBH5	Q14997	Proteasome activator complex subunit 4	PSME4			13	13	13	8.6	8.6	8.6	211.33	0	13.276	2049000000	49	2.39263	0.00169343	-1.82493	-2.25951	25.6799	25.1971	24.7726	27.2207	27.1838	26.7199
Color [Black]	Q14999	Q14999	Cullin-7	CUL7			36	36	32	28.3	28.3	25.7	191.16	0	54.78	10942000000	125	1.19359	0.0175278	-1.24188	-1.25559	28.2223	28.3803	26.9237	29.1141	28.7896	29.3483
Color [Black]	Q14BN4;H7C3M8;C9JCH4;H7BZW9;B7Z863;B7Z964;H7BZK0;C9JA20;H7C5G9	Q14BN4;H7C3M8	Sarcolemmal membrane-associated protein	SLMAP			8	8	8	10.7	10.7	10.7	95.197	0	19.688	1972700000	24	2.48434	0.00166308	-1.75118	-2.24871	24.8251	25.5149	24.924	27.1854	26.7297	26.6023
Color [Black]	Q14C86;C9IZ08;H0Y7I9;B4DGD8;A0A0A0MQV8	Q14C86;C9IZ08	GTPase-activating protein and VPS9 domain-containing protein 1	GAPVD1			46	46	2	39.2	39.2	2	164.98	0	249.91	39675000000	280	4.45769	0.00185953	-1.23282	-2.19844	29.6345	29.8421	29.7654	30.9708	30.985	30.9847
Color [Black]	Q15007;A0A087X1R4	Q15007;A0A087X1R4	Pre-mRNA-splicing regulator WTAP	WTAP			6	6	6	19.2	19.2	19.2	44.243	0	36.38	1662300000	19	1.90718	0.00239062	-1.54988	-1.80592	24.7747	24.3372	25.4972	26.2027	26.6088	26.4473
Color [Black]	Q15020;F8VV04;H0YHU8;F8VVK9;F8VZM2;F8W667	Q15020;F8VV04	Squamous cell carcinoma antigen recognized by T-cells 3	SART3			20	20	20	25.3	25.3	25.3	109.93	0	85.903	8748700000	77	1.73878	0.00179845	-2.87354	-2.30677	25.4766	26.6242	24.0542	28.3152	28.139	28.3215
Color [Black]	Q15024	Q15024	Exosome complex component RRP42	EXOSC7			6	6	6	26.1	26.1	26.1	31.821	0	15.308	2444300000	26	3.0884	0	-2.60764	-3.31252	23.9152	24.9022	24.4728	27.0318	27.0907	26.9905
Color [Black]	Q15029;K7EP67;K7EJ74;K7EIT3	Q15029	116 kDa U5 small nuclear ribonucleoprotein component	EFTUD2			35	34	34	51.7	50.7	50.7	109.43	0	323.31	33986000000	235	2.04788	0.0022359	-1.73118	-2.00301	27.7688	28.7793	27.7548	29.7497	29.6546	30.0921
Color [Black]	Q15042;C9J1R5	Q15042	Rab3 GTPase-activating protein catalytic subunit	RAB3GAP1			27	27	27	34.6	34.6	34.6	110.52	0	68.346	16620000000	184	3.086	0.00396988	-0.997126	-1.63468	29.178	28.879	28.837	29.9178	29.9998	29.9677
Color [Black]	Q15046;H3BVA8;J3KRL2;H3BPV7	Q15046	Lysine--tRNA ligase	KARS			30	30	30	52.9	52.9	52.9	68.047	0	215.58	56586000000	248	2.70781	0.0346546	-0.648536	-1.09936	30.6313	30.7792	30.6066	31.2823	31.2201	31.4604
Color [Black]	Q15047;E9PRF4;E9PQM8;E9PAP1;X6RHV1;B0QZE6;E9PS59;X6R732	Q15047;E9PRF4;E9PQM8	Histone-lysine N-methyltransferase SETDB1	SETDB1			11	11	11	12.3	12.3	12.3	143.16	0	9.5549	65054000000	25	1.04797	0.00332881	-3.72843	-1.71704	29.3071	25.4311	25.7722	31.8504	31.5152	28.3301
Color [Black]	Q15057;A0A087X1H5;A0A0U1RQT1;H7C3Q8;H7C3K3;F8WAU0	Q15057;A0A087X1H5;A0A0U1RQT1	Arf-GAP with coiled-coil, ANK repeat and PH domain-containing protein 2	ACAP2			26	26	25	44.2	44.2	42.9	88.028	0	107.13	9877200000	75	3.237	0.000826667	-1.85151	-2.69657	27.153	27.7031	27.1425	29.1378	29.208	29.2073
Color [Black]	Q15058	Q15058	Kinesin-like protein KIF14	KIF14			43	43	43	30.9	30.9	30.9	186.49	0	59.99	18141000000	183	1.66523	0.00998937	-1.09374	-1.36891	28.8213	28.0194	27.9663	29.4394	29.5097	29.1392
Color [Black]	Q15061;C9IZK7;C9JEE7	Q15061	WD repeat-containing protein 43	WDR43			7	7	7	12.9	12.9	12.9	74.89	0	11.943	1991400000	37	1.30878	0.00791686	-1.4523	-1.42409	24.2578	25.7992	24.8343	26.1289	26.1825	26.9367
Color [Black]	Q15075	Q15075	Early endosome antigen 1	EEA1			57	57	57	47.5	47.5	47.5	162.46	0	323.31	38453000000	305	2.55857	0.00207143	-1.90363	-2.41164	29.0231	28.2879	28.0679	30.3414	30.3981	30.3504
Color [Black]	Q15139;F8WBA3;H0YHL5	Q15139;F8WBA3	Serine/threonine-protein kinase D1;Serine/threonine-protein kinase	PRKD1			12	8	5	19.4	13.6	9.3	101.7	0	14.314	1515200000	16	2.19469	0.0297753	-0.731775	-1.1435	25.4818	25.0901	25.1484	26.0016	25.8411	26.073
Color [Black]	Q15276;K7ENJ9;I3L2B8;I3L456;A0A087WZZ3	Q15276	Rab GTPase-binding effector protein 1	RABEP1			26	26	26	39.8	39.8	39.8	99.289	0	221.99	9846500000	95	3.17407	0.0015814	-1.63817	-2.43985	27.5626	27.1897	27.1275	29.0789	28.7294	28.986
Color [Black]	Q15334;A0A087WW77	Q15334;A0A087WW77	Lethal(2) giant larvae protein homolog 1	LLGL1			17	17	17	22.8	22.8	22.8	115.42	0	41.347	8461300000	82	1.52633	0.00244989	-2.25687	-1.90834	24.8855	27.1751	26.4958	28.4479	28.5626	28.3166
Color [Black]	Q15393;I3L4G7;H3BMB0;J3QL37;J3QRB2;J3QKV4	Q15393	Splicing factor 3B subunit 3	SF3B3			38	38	38	39.5	39.5	39.5	135.58	0	159.14	33387000000	198	2.6659	0.00505785	-0.995669	-1.55174	29.5094	29.7217	29.2512	30.4237	30.5605	30.4851
Color [Black]	Q15459;H7C1L2;F8WC79;F8WB66	Q15459	Splicing factor 3A subunit 1	SF3A1			20	20	20	30.8	30.8	30.8	88.885	0	218.08	8304200000	95	1.60467	0.00234043	-2.0114	-1.8722	25.6888	26.9118	25.4274	27.5555	27.8069	28.6998
Color [Black]	Q15477;H7C5N0;H7C4L3;B4E0B4;F8WDE8	Q15477	Helicase SKI2W	SKIV2L			35	35	35	39.3	39.3	39.3	137.75	0	91.281	16828000000	167	2.37118	0.0392076	-0.655656	-1.07126	28.9285	29.0091	28.6471	29.5586	29.4811	29.5119
Color [Black]	Q15633;F8VSA1;F8VYK6;F8VZZ7;F8VP94;H3BV98;F8VYK3;F8VZ57;F8VTT7;F8VW32	Q15633;F8VSA1	RISC-loading complex subunit TARBP2	TARBP2			8	8	8	24	24	24	39.039	0	12.635	3298000000	45	1.13558	0.0413391	-0.935039	-1.05388	25.3523	26.3508	26.4763	26.8961	27.2956	26.7929
Color [Black]	Q15643;H0YJ97;G3V4R7;H0YJI2	Q15643;H0YJ97	Thyroid receptor-interacting protein 11	TRIP11			21	21	21	12.2	12.2	12.2	227.58	0	37.982	10324000000	63	3.67698	0	-4.28107	-5.14101	25.6998	24.9619	24.6982	29.3252	29.6803	29.1976
Color [Black]	Q15654;A0A0D9SFS2;H7BZE2	Q15654;A0A0D9SFS2	Thyroid receptor-interacting protein 6	TRIP6			22	22	22	78.6	78.6	78.6	50.287	0	323.31	82138000000	292	3.31913	0.0175658	-0.712221	-1.2531	30.3822	30.4235	30.5989	31.2069	31.1832	31.151
Color [Black]	Q15691	Q15691	Microtubule-associated protein RP/EB family member 1	MAPRE1			11	11	10	54.1	54.1	50.7	29.999	0	181.07	18330000000	68	1.32331	0.00417009	-1.85824	-1.60557	24.5291	26.4912	26.2805	27.3439	27.4887	28.0429
Color [Black]	Q15751;H0YNB1;H0YL74;H0YKW7;H0YMH0;H0YK45	Q15751	Probable E3 ubiquitin-protein ligase HERC1	HERC1			41	41	41	10.2	10.2	10.2	532.22	0	46.943	11150000000	117	2.24184	0.0039873	-1.20674	-1.66704	27.1536	27.3078	27.8542	28.5626	28.5879	28.7853
Color [Black]	Q15813	Q15813	Tubulin-specific chaperone E	TBCE			11	11	10	28.7	28.7	27.3	59.345	0	34.358	2787400000	39	2.18803	0.00165854	-2.3422	-2.4659	25.3141	24.4149	23.8443	27.128	26.6536	26.8182
Color [Black]	Q15910;A0A0A0MSY9;Q92800;E9PDH6;G3XAL2	Q15910	Histone-lysine N-methyltransferase EZH2	EZH2			10	10	10	15.1	15.1	15.1	85.362	0	25.342	4374800000	48	1.03335	0.0143241	-1.57906	-1.29685	27.1589	24.9101	25.2226	27.317	27.6017	27.11
Color [Black]	Q15942;H0Y2Y8;C9IZ41;C9JJK5;H7C3D3;H7C3R3	Q15942;H0Y2Y8	Zyxin	ZYX			24	24	24	65.7	65.7	65.7	61.277	0	323.31	62714000000	294	1.84289	0.00492886	-1.2122	-1.52922	29.2495	29.1143	28.3272	30.0482	30.0614	30.2181
Color [Black]	Q16181;E7ES33;E7EPK1;G3V1Q4;Q5JXL7;A0A0U1RRM2;A0A0U1RRD1;A0A0U1RQK0;Q6ZU15	Q16181;E7ES33;E7EPK1;G3V1Q4	Septin-7	2020-09-07			18	18	12	53.5	53.5	33.6	50.679	0	197.83	33130000000	161	3.76614	0.0376535	-0.588508	-1.08299	29.2161	29.1477	29.2112	29.7672	29.8504	29.7229
Color [Black]	Q16204	Q16204	Coiled-coil domain-containing protein 6	CCDC6			19	19	19	40.1	40.1	40.1	53.29	0	323.31	14071000000	83	1.52534	0.00702012	-1.27481	-1.43904	27.8252	26.8468	26.5631	28.2789	28.4543	28.3264
Color [Black]	Q16222	Q16222	UDP-N-acetylhexosamine pyrophosphorylase;UDP-N-acetylgalactosamine pyrophosphorylase;UDP-N-acetylglucosamine pyrophosphorylase	UAP1			9	9	8	21.3	21.3	18.8	58.768	0	15.684	5093500000	46	1.36501	0.00495556	-1.68545	-1.56526	27.0226	26.3559	25.0627	27.8744	27.8724	27.7508
Color [Black]	Q16531;F5GY55;F5H2L3;F5GWI0;F5GZY8;F5GYG8;F5H198	Q16531;F5GY55	DNA damage-binding protein 1	DDB1			40	40	40	39.7	39.7	39.7	126.97	0	199.12	38134000000	305	1.4895	0.0398251	-0.798031	-1.06671	29.025	29.6251	29.2814	30.2345	30.332	29.7589
Color [Black]	Q16566;D6REY7;D6RE65;D6RCD6	Q16566	Calcium/calmodulin-dependent protein kinase type IV	CAMK4			9	8	8	23	21.4	21.4	51.925	0	43.206	3429800000	33	1.78756	0.00236052	-1.78507	-1.88347	25.6291	25.0445	24.1668	27.0033	26.6626	26.5298
Color [Black]	Q16576;E9PC52;Q5JP01;Q5JP02;Q5JNZ6;C9J7L0	Q16576;E9PC52;Q5JP01	Histone-binding protein RBBP7	RBBP7			16	16	10	69.2	69.2	58.4	47.82	0	187.19	52658000000	158	3.49404	0.00166906	-1.39649	-2.24923	29.9266	29.5472	29.6445	31.1442	31.021	31.1426
Color [Black]	Q16643;D6R9W4;D6RFI1;D6R9Q9;D6RCR4	Q16643;D6R9W4	Drebrin	DBN1			26	26	26	49	49	49	71.428	0	323.31	60851000000	219	1.06166	0.0391052	-1.02223	-1.07322	30.7581	30.7133	29.4421	31.0597	31.4109	31.5095
Color [Black]	Q16799;Q2NKQ5;A8MT72	Q16799;Q2NKQ5	Reticulon-1;Reticulon	RTN1			10	10	10	15.3	15.3	15.3	83.617	0	26.163	14207000000	36	1.4027	0.00248307	-2.62353	-1.91261	26.1556	27.9137	24.961	28.8329	29.2791	28.7889
Color [Black]	Q17RS7;E9PM30;E9PLG0;A0A087WXY3	Q17RS7	Flap endonuclease GEN homolog 1	GEN1			9	9	9	13.4	13.4	13.4	102.88	0	20.263	1852100000	31	1.12466	0.0246951	-1.18516	-1.19042	25.9869	24.6637	24.4143	26.3799	26.1186	26.122
Color [Black]	Q29RF7;H0Y9L9;H0Y9L6	Q29RF7	Sister chromatid cohesion protein PDS5 homolog A	PDS5A			38	38	34	38.1	38.1	35	150.83	0	132.9	17788000000	158	2.02957	0.00175394	-1.99843	-2.15898	28.4427	27.9826	27.0031	29.7536	29.8626	29.8075
Color [Black]	Q2M1Z3;C9J652	Q2M1Z3	Rho GTPase-activating protein 31	ARHGAP31			25	25	24	24.2	24.2	23.8	156.98	0	185.34	5261600000	81	1.3943	0.00990213	-1.26293	-1.36921	27.2459	26.6143	25.8042	27.699	27.9259	27.8283
Color [Black]	Q2M2I8;E9PG46;A0A096LP60	Q2M2I8;E9PG46	AP2-associated protein kinase 1	AAK1			17	17	15	25.5	25.5	22.9	103.88	0	59.305	10063000000	115	1.17938	0.0204101	-1.19031	-1.22144	27.3714	27.7101	26.1733	28.4496	28.1615	28.2146
Color [Black]	Q2NKX8;B5MDQ0	Q2NKX8;B5MDQ0	DNA excision repair protein ERCC-6-like	ERCC6L			36	36	36	38	38	38	141.1	0	125.59	14485000000	121	1.19366	0.0134517	-1.35901	-1.31283	28.4328	28.1239	26.7748	29.4127	28.8415	29.1544
Color [Black]	Q2NL82;I3L1Q5	Q2NL82	Pre-rRNA-processing protein TSR1 homolog	TSR1			9	9	9	12.7	12.7	12.7	91.809	0	8.8157	1863500000	18	4.5216	0.00122772	-1.72373	-2.96236	24.4489	24.6904	24.4447	26.2308	26.2633	26.2612
Color [Black]	Q2TAL8;C9JAL2;C9JIA8	Q2TAL8	Glutamine-rich protein 1	QRICH1			13	13	13	19.8	19.8	19.8	86.435	0	30.488	8313300000	88	1.19349	0.00949784	-1.50688	-1.37804	27.1974	25.6946	27.6269	28.4453	28.4381	28.1562
Color [Black]	Q2TAZ0;H7C3T2	Q2TAZ0;H7C3T2	Autophagy-related protein 2 homolog A	ATG2A			16	14	14	10.5	9.7	9.7	212.86	0	14.474	2238700000	37	1.45834	0.00334583	-1.90345	-1.72109	23.9181	24.7351	25.9413	26.9345	26.8971	26.4733
Color [Black]	Q32Q12;J3KPD9;P22392;E7ERL0;E5RHP0;O60361;F6XY72;C9K028	Q32Q12;J3KPD9;P22392;E7ERL0	Nucleoside diphosphate kinase;Nucleoside diphosphate kinase B	NME1-NME2;NME2;NME1			16	16	6	71.9	71.9	24	32.642	0	103.68	86125000000	137	1.00766	0.0438532	-1.00486	-1.03817	30.7342	32.0547	32.0461	32.8423	32.7065	32.3008
Color [Black]	Q3B7T1;H0Y353;H0YCQ0;H0YCS2;E9PJ07	Q3B7T1	Erythroid differentiation-related factor 1	EDRF1			10	10	10	10.2	10.2	10.2	138.53	0.00030202	7.0422	1822900000	40	2.97793	0.002	-1.65834	-2.38551	24.9532	24.2928	24.7215	26.2754	26.3634	26.3038
Color [Black]	Q3V6T2;A0A087WXD9;H7C2C6;H0Y7U8;H0Y470;H0Y7K3	Q3V6T2;A0A087WXD9	Girdin	CCDC88A			17	17	17	11.7	11.7	11.7	216.04	0	45.914	3931100000	52	0.874618	0.0417959	-1.1921	-1.05076	27.0551	25.2496	25.5627	26.8185	27.7549	26.8703
Color [Black]	Q460N5;H7C5R8;H7C4Y3	Q460N5;H7C5R8	Poly [ADP-ribose] polymerase 14	PARP14			27	27	27	21.1	21.1	21.1	202.8	0	100.34	7174700000	90	1.81668	0.00213203	-1.92193	-1.9763	26.5028	25.2748	25.8826	28.4194	27.3895	27.6171
Color [Black]	Q4G0J3;H0YA82;D6RFF0;D6R9Z6;D6RF22;D6RF49;D6RAF3;D6RBH8	Q4G0J3;H0YA82;D6RFF0	La-related protein 7	LARP7			17	17	17	35.7	35.7	35.7	66.898	0	99.803	10641000000	93	1.99245	0.00165476	-1.97415	-2.1206	26.8223	26.8207	25.6205	28.1556	28.3328	28.6975
Color [Black]	Q4V328;A0A075B793;A0A087WT45;A0A087WXA6;A0A087WW92;A0A087WZF5;A0A087WV84;A0A087WWF2	Q4V328;A0A075B793;A0A087WT45	GRIP1-associated protein 1	GRIPAP1			16	16	16	24.1	24.1	24.1	95.988	0	56.308	3169000000	38	2.21974	0.00189761	-1.89092	-2.20947	26.3726	26.2781	25.2804	27.8178	28.0013	27.7847
Color [Black]	Q52LJ0;H0YNA1	Q52LJ0	Protein FAM98B	FAM98B			12	9	9	47.9	41.5	41.5	37.19	0	63.854	5521400000	50	1.54817	0.0108953	-1.12873	-1.35027	26.6557	26.3612	25.5461	27.3442	27.2155	27.3894
Color [Black]	Q53EL6;Q5VZS7	Q53EL6	Programmed cell death protein 4	PDCD4			14	14	14	39.4	39.4	39.4	51.735	0	29.432	5832800000	28	3.86808	0	-3.26692	-4.49365	24.7011	25.4255	24.9515	28.2673	28.4427	28.1688
Color [Black]	Q5BIX2;Q96B23;A0A087WVF1;K7EQH1	Q5BIX2;Q96B23;A0A087WVF1	Uncharacterized protein C18orf25	ARKL1;C18orf25			5	5	5	16.1	16.1	16.1	43.395	0	16.755	2586300000	27	1.08854	0.0219352	-1.26499	-1.20894	25.0847	24.0776	25.8477	26.5961	26.2678	25.9411
Color [Black]	Q5C9Z4	Q5C9Z4	Nucleolar MIF4G domain-containing protein 1	NOM1			9	9	9	11.9	11.9	11.9	96.256	0.00030239	7.0701	7616200000	24	0.74916	0.02555	-2.18249	-1.18748	28.8916	24.8897	24.9745	28.8197	28.0657	28.4178
Color [Black]	Q5GLZ8;H0Y6K7;D6RCL5	Q5GLZ8	Probable E3 ubiquitin-protein ligase HERC4	HERC4			24	24	24	27.5	27.5	27.5	118.56	0	32.371	7116900000	93	1.27882	0.0333221	-0.939053	-1.1121	26.7983	27.9512	27.5003	28.394	28.4677	28.2054
Color [Black]	Q5JR04;Q9HCE1	Q5JR04;Q9HCE1	Putative helicase MOV-10	MOV10			36	36	36	48.4	48.4	48.4	107.21	0	171.83	16586000000	159	2.04829	0.00096124	-3.32789	-2.77304	26.8407	25.7474	24.4378	28.9541	28.8823	29.1732
Color [Black]	Q5JRA6;A0A0A0MRH6	Q5JRA6;A0A0A0MRH6	Melanoma inhibitory activity protein 3	MIA3			34	34	34	21.9	21.9	21.9	213.7	0	69.185	10692000000	139	2.91326	0.00398098	-1.04708	-1.66697	27.5008	27.9205	27.7624	28.7976	28.8265	28.7009
Color [Black]	Q5JTD0;E2QRK7;H0Y4D6;A0A075B6G8	Q5JTD0	Tight junction-associated protein 1	TJAP1			17	17	17	41.7	41.7	41.7	61.82	0	31.616	4790600000	48	0.944628	0.0187882	-1.60772	-1.24033	25.2776	27.2957	24.7004	27.2048	27.2863	27.6058
Color [Black]	Q5JXI8;Q13642;Q5JXH8;Q5JXH7;Q5JXI3;A0A0D9SFZ9;Q5JXI2;A0A0D9SFI6;A0A0D9SFB0;Q5JXH9;A0A0D9SGB2;Q5JXI0;A0A0D9SG53;A0A0D9SGD1;A0A0D9SEY7;A0A0D9SGC5	Q5JXI8;Q13642;Q5JXH8;Q5JXH7;Q5JXI3;A0A0D9SFZ9;Q5JXI2;A0A0D9SFI6;A0A0D9SFB0;Q5JXH9;A0A0D9SGB2;Q5JXI0	Four and a half LIM domains protein 1	FHL1			13	13	13	62.3	62.3	62.3	29.16	0	68.278	24474000000	133	1.15064	0.00951844	-1.57893	-1.3786	25.8824	27.9967	27.527	28.8385	28.5807	28.7237
Color [Black]	Q5LJA5;Q5LJA9;Q9Y5K5;Q5LJB0;H0Y6Y4;H0Y4E0;H0Y4K0;H0Y636	Q5LJA5;Q5LJA9;Q9Y5K5;Q5LJB0;H0Y6Y4	Ubiquitin carboxyl-terminal hydrolase;Ubiquitin carboxyl-terminal hydrolase isozyme L5	UCHL5			5	5	5	14.9	14.9	14.9	40.423	0.00026413	4.3576	1060300000	33	1.4673	0.00881938	-1.24278	-1.39177	24.1257	24.7303	25.434	26.2177	25.9313	25.8693
Color [Black]	Q5M775;J3KSG2;J3QQM0;J3KRN9	Q5M775;J3KSG2	Cytospin-B	SPECC1			25	25	25	27.2	27.2	27.2	118.58	0	44.337	9630600000	99	1.26447	0.00328622	-2.47704	-1.74535	27.7569	24.8849	25.1776	28.5272	28.194	28.5293
Color [Black]	Q5QJE6;J3KP30;E9PRB3	Q5QJE6;J3KP30	Deoxynucleotidyltransferase terminal-interacting protein 2	DNTTIP2			11	11	11	19.7	19.7	19.7	84.468	0	93.287	3211000000	36	1.18999	0.0142495	-1.33114	-1.2976	24.4584	25.0265	25.9971	26.1556	26.2867	27.0332
Color [Black]	Q5QPM7;Q92530;Q5QPM9;H0Y555;F5H4Z3	Q5QPM7;Q92530;Q5QPM9;H0Y555	Proteasome inhibitor PI31 subunit	PSMF1			6	6	6	23.2	23.2	23.2	28.956	0	37.517	5458000000	36	2.41698	0.00222222	-1.31383	-1.8295	25.8298	26.4143	25.9735	27.572	27.4488	27.1383
Color [Black]	Q5SRE5;H7C4K7	Q5SRE5	Nucleoporin NUP188 homolog	NUP188			35	35	35	25.4	25.4	25.4	196.04	0	85.8	13159000000	185	2.52761	0.00394969	-1.12076	-1.6637	28.2181	28.2222	27.8178	29.3737	29.2483	28.9985
Color [Black]	Q5SVZ6;Q5SVZ7	Q5SVZ6	Zinc finger MYM-type protein 1	ZMYM1			18	18	18	18.9	18.9	18.9	128.72	0	28.116	5388000000	80	1.31589	0.00246041	-2.4126	-1.77582	24.1881	24.6442	26.9131	27.9833	27.4417	27.5582
Color [Black]	Q5SW79;H0Y4T4;E5RFU8;E7EWM2;E5RG47;Q96L14;E5RJT5;E5RIH6;E5RGW7;H0YB66	Q5SW79	Centrosomal protein of 170 kDa	CEP170			50	50	6	43.1	43.1	5.1	175.29	0	323.31	46796000000	282	2.74893	0.00116981	-2.41487	-2.92172	27.9485	28.4446	27.3227	30.2988	30.3895	30.2722
Color [Black]	Q5SY16	Q5SY16	Polynucleotide 5-hydroxyl-kinase NOL9	NOL9			20	20	20	39.9	39.9	39.9	79.322	0	129.39	26344000000	155	2.8832	0.00778266	-0.865895	-1.42439	29.0105	29.2197	29.0687	29.8934	30.1408	29.8624
Color [Black]	Q5SYE7	Q5SYE7	NHS-like protein 1	NHSL1			19	19	16	17.6	17.6	14	170.67	0	136.31	6746700000	92	1.97474	0.00199142	-2.51303	-2.38183	25.1683	24.92	26.6568	28.3317	27.9807	27.9719
Color [Black]	Q5T5X7	Q5T5X7	BEN domain-containing protein 3	BEND3			16	16	16	23.7	23.7	23.7	94.474	0	30.77	3896700000	74	1.60932	0.00388667	-1.64693	-1.70016	26.5357	26.1743	25.0003	27.6672	27.5577	27.4261
Color [Black]	Q5T5Y3	Q5T5Y3	Calmodulin-regulated spectrin-associated protein 1	CAMSAP1			26	26	26	22.4	22.4	22.4	177.97	0	120.51	8082800000	107	1.465	0.0025351	-2.07074	-1.79148	25.4073	27.4516	25.626	28.2215	28.4124	28.0632
Color [Black]	Q5T8P6;A0A087X0H9;E2PSN0	Q5T8P6;A0A087X0H9	RNA-binding protein 26	RBM26			10	10	9	12.4	12.4	11.2	113.6	0	34.411	2378400000	25	2.18292	0.00193333	-2.15006	-2.3516	24.9389	25.0527	24.7591	27.4868	27.4577	26.2563
Color [Black]	Q5TFE4;Q5QPD0;H0YDA5	Q5TFE4	5-nucleotidase domain-containing protein 1	NT5DC1			18	18	18	56	56	56	51.844	0	108.77	18340000000	127	1.42513	0.0376232	-0.838422	-1.08353	28.9491	28.396	28.2774	29.2868	29.1256	29.7254
Color [Black]	Q5TGY3	Q5TGY3	AT-hook DNA-binding motif-containing protein 1	AHDC1			25	25	25	24.8	24.8	24.8	168.35	0	104.76	10643000000	108	2.30015	0.0023956	-1.63576	-2.06434	27.8381	28.2073	27.2713	29.4286	29.5818	29.2136
Color [Black]	Q5TH69	Q5TH69	Brefeldin A-inhibited guanine nucleotide-exchange protein 3	ARFGEF3			16	16	16	9.4	9.4	9.4	240.65	0	19.628	2290600000	34	3.15968	0.000837838	-1.88946	-2.70146	25.0304	24.6546	24.5468	26.8995	26.4588	26.5419
Color [Black]	Q5THK1;H7BZH1;H3BLU3;C9J9V0;H7C1B0	Q5THK1	Protein PRR14L	PRR14L			15	15	15	8.2	8.2	8.2	237.3	0	14.435	7887200000	43	2.48632	0.00139326	-2.98538	-3.06313	25.0545	26.4838	25.15	28.3588	28.7447	28.541
Color [Black]	Q5UIP0;H7C2B5;H7BZN3	Q5UIP0	Telomere-associated protein RIF1	RIF1			69	69	69	35.2	35.2	35.2	274.46	0	323.31	60207000000	358	2.10781	0.00078481	-2.89582	-2.6668	29.5389	28.5168	27.5097	31.3987	31.4304	31.4237
Color [Black]	Q5VTR2;C9J0A5;C9JXC9;C9JWJ4	Q5VTR2	E3 ubiquitin-protein ligase BRE1A	RNF20			21	21	19	27.5	27.5	24.6	113.66	0	56.385	8022800000	66	1.6577	0.00456338	-1.38858	-1.57501	26.8833	27.6748	26.7521	28.1809	28.3082	28.9869
Color [Black]	Q5VUA4	Q5VUA4	Zinc finger protein 318	ZNF318			17	17	17	9.2	9.2	9.2	251.11	0	22.226	3088600000	48	3.29712	0.00153846	-1.58646	-2.4247	25.6395	25.6386	25.291	27.1426	27.2668	26.9191
Color [Black]	Q5VUJ6	Q5VUJ6	Leucine-rich repeat and calponin homology domain-containing protein 2	LRCH2			11	9	9	19.1	16.3	16.3	84.587	0	10.889	2503500000	26	2.60904	0.00211138	-1.39113	-1.97335	25.1927	24.7668	24.715	26.3607	26.4732	26.014
Color [Black]	Q5VV42	Q5VV42	Threonylcarbamoyladenosine tRNA methylthiotransferase	CDKAL1			10	10	10	23.8	23.8	23.8	65.111	0	42.096	5183000000	33	1.94708	0.00171852	-2.3312	-2.27539	25.7187	24.9427	24.4026	26.6335	27.7152	27.7089
Color [Black]	Q5VW36;S4R400;S4R3N8;S4R450	Q5VW36;S4R400	Focadhesin	FOCAD			28	28	28	21	21	21	200.07	0	77.26	10898000000	125	2.1944	0.0418104	-0.65677	-1.04979	28.349	28.0604	28.3122	28.9126	29.0396	28.7397
Color [Black]	Q5VWN6;J3KPH3	Q5VWN6	Protein FAM208B	FAM208B			35	35	35	18.6	18.6	18.6	268.84	0	48.927	9500300000	86	1.21562	0.005296	-1.83208	-1.51644	27.1811	27.6209	25.3215	28.6493	28.5605	28.4101
Color [Black]	Q5VZK9;A0A0U1RQQ1;A0A0U1RR91	Q5VZK9;A0A0U1RQQ1	Leucine-rich repeat-containing protein 16A	LRRC16A			15	15	15	13.8	13.8	13.8	151.56	0	12.324	2980000000	40	1.2184	0.0376256	-0.92957	-1.08283	25.6777	26.0999	24.8979	26.3722	26.6053	26.4868
Color [Black]	Q5VZL5;H7C1I7	Q5VZL5;H7C1I7	Zinc finger MYM-type protein 4	ZMYM4			28	28	27	22.7	22.7	22	172.79	0	45.928	8725300000	107	2.54567	0.00376737	-1.13361	-1.68268	27.6777	27.6825	27.3807	28.4742	28.7013	28.9662
Color [Black]	Q5W0B1	Q5W0B1	RING finger protein 219	RNF219			20	20	20	32.1	32.1	32.1	81.116	0	68.68	7895400000	94	1.52847	0.0406352	-0.782682	-1.06291	27.6686	28.1836	28.2465	28.9599	28.9702	28.5166
Color [Black]	Q5W0V3;Q5W0V4	Q5W0V3	Protein FAM160B1	FAM160B1			10	10	9	18.2	18.2	17	86.557	0	19.158	1754700000	28	3.19347	0.0022522	-1.34742	-2.10739	25.2366	25.2386	25.4651	26.8522	26.6815	26.4488
Color [Black]	Q60FE5;A0A087WWY3	Q60FE5;A0A087WWY3		FLNA			154	141	2	71.5	69	0.6	278.22	0	323.31	2596400000000	2301	2.49269	0.0198095	-0.762404	-1.22824	35.5625	35.8296	35.7683	36.5094	36.6227	36.3154
Color [Black]	Q63HR2;F8VV64;R4GMX1	Q63HR2;F8VV64	Tensin-2	TNS2			16	14	14	13.9	12.5	12.5	152.58	0	20.151	2517600000	39	3.73109	0	-2.48687	-3.61863	24.5043	25.0227	24.4936	27.2459	27.2084	27.0269
Color [Black]	Q63ZY3;K7EIU4;K7ERU2;K7ES05	Q63ZY3	KN motif and ankyrin repeat domain-containing protein 2	KANK2			27	27	26	36.4	36.4	34.4	91.173	0	149.67	23610000000	138	1.05891	0.0375976	-1.04223	-1.08282	29.7531	28.5014	28.266	29.834	29.9386	29.8746
Color [Black]	Q658Y4;E7ER68;G3V120;H0YBR6;P0C866	Q658Y4;E7ER68	Protein FAM91A1	FAM91A1			12	12	12	18.5	18.5	18.5	93.908	0	36.591	4280600000	50	1.54779	0.0225424	-0.937875	-1.20364	26.3392	26.9467	27.175	27.7925	27.9564	27.5257
Color [Black]	Q66K14;G3V133;Q6ZT07;H0YB08;E5RIN2	Q66K14	TBC1 domain family member 9B	TBC1D9B			22	22	22	21	21	21	140.52	0	54.7	7273500000	75	3.6904	0.00208115	-1.15615	-1.96239	27.1923	27.4605	27.2753	28.5003	28.512	28.3842
Color [Black]	Q66K74;M0QXQ9;M0QY41;M0R1J2;M0QZ50;M0R1M7	Q66K74	Microtubule-associated protein 1S;MAP1S heavy chain;MAP1S light chain	MAP1S			25	25	25	31.4	31.4	31.4	112.21	0	91.064	20945000000	178	2.33516	0.0401835	-0.654323	-1.065	29.1294	29.0366	28.9096	29.7162	29.8226	29.4997
Color [Black]	Q68DQ2	Q68DQ2	Very large A-kinase anchor protein	CRYBG3			57	57	57	25.6	25.6	25.6	330.63	0	141.44	17957000000	217	3.19618	0	-2.36446	-3.17725	26.9523	27.1228	26.344	29.2646	29.1924	29.0555
Color [Black]	Q68E01;A0A096LNW8;H0Y8Z1	Q68E01;A0A096LNW8	Integrator complex subunit 3	INTS3			9	9	9	12.7	12.7	12.7	118.07	0	42.785	2327700000	28	1.52974	0.00694451	-1.30779	-1.46193	25.3204	26.4011	25.1774	26.9994	27.0412	26.7817
Color [Black]	Q69YN2;X6R7M0	Q69YN2	CWF19-like protein 1	CWF19L1			12	12	12	24.9	24.9	24.9	60.618	0	31.389	2719100000	39	2.25669	0.00117391	-2.35068	-2.52222	24.2649	25.4422	24.0714	27.0356	26.8421	26.9529
Color [Black]	Q69YQ0;F8WAN1;C9J8U1;C9JLY8	Q69YQ0;F8WAN1;C9J8U1	Cytospin-A	SPECC1L;SPECC1L-ADORA2A			37	37	37	36.6	36.6	36.6	124.6	0	154.99	22763000000	237	3.11352	0.00125253	-2.21062	-2.98796	27.8022	28.0601	27.3855	29.9149	29.7475	30.2173
Color [Black]	Q6AI08;A0A087WXZ7;K7EIX2;K7ELR8;K7ELA5;K7EK31;K7ESP5	Q6AI08;A0A087WXZ7;K7EIX2	HEAT repeat-containing protein 6	HEATR6			14	14	14	16.9	16.9	16.9	128.78	0	75.511	4981900000	34	3.03294	0	-2.48838	-3.17664	25.1629	24.4406	25.1325	27.1512	27.6905	27.3595
Color [Black]	Q6FI81;H3BV90;H3BT65;H3BUG4;H3BPG7;H3BQ23;H3BTZ8	Q6FI81;H3BV90;H3BT65;H3BUG4;H3BPG7	Anamorsin	CIAPIN1			20	20	20	66	66	66	33.582	0	87.42	32367000000	139	1.46547	0.00714699	-1.33752	-1.44833	28.4394	28.9105	27.4747	29.5615	29.6571	29.6186
Color [Black]	Q6IA86;K7ER35;F5GYE9;F5GWY6;F5GX79	Q6IA86	Elongator complex protein 2	ELP2			17	17	17	26.8	26.8	26.8	92.499	0	68.044	7841100000	93	0.767549	0.0326171	-1.71102	-1.12107	24.6002	27.6756	27.6082	28.428	28.5561	28.033
Color [Black]	Q6KC79	Q6KC79	Nipped-B-like protein	NIPBL			36	36	36	15.8	15.8	15.8	316.05	0	140.82	8949700000	90	3.46984	0	-3.32296	-4.19692	25.6415	24.9767	24.6598	28.4197	28.3479	28.4792
Color [Black]	Q6L8Q7;F6T1Q0	Q6L8Q7;F6T1Q0	2,5-phosphodiesterase 12	PDE12			12	12	12	25.9	25.9	25.9	67.351	0	18.646	4132700000	47	2.55035	0.00169154	-1.99459	-2.47859	25.5664	24.6609	24.6665	26.8688	27.0329	26.976
Color [Black]	Q6NZY4;F5H6J5;F5GX80	Q6NZY4	Zinc finger CCHC domain-containing protein 8	ZCCHC8			28	28	28	52.5	52.5	52.5	78.576	0	323.31	14896000000	139	5.24252	0	-2.50778	-4.33502	26.9099	26.8698	26.6671	29.3573	29.3325	29.2804
Color [Black]	Q6P0N0;G5E9K5;H7C1S6;H0YJM1;C9J2Q8	Q6P0N0	Mis18-binding protein 1	MIS18BP1			15	15	15	17.1	17.1	17.1	129.08	0	18.501	2279600000	51	1.35924	0.00417621	-1.79598	-1.60726	24.949	25.9703	23.8715	26.7939	26.8894	26.4955
Color [Black]	Q6P1N0;K7EMP1;K7EJY5	Q6P1N0	Coiled-coil and C2 domain-containing protein 1A	CC2D1A			15	15	15	19.5	19.5	19.5	104.06	0	28.945	4893200000	81	2.35742	0.00541083	-1.01947	-1.50869	26.7195	26.4641	26.1511	27.4309	27.5848	27.3774
Color [Black]	Q6P1Q9;Q96IZ6;A0A087WW35;H7C552;F8WAS9	Q6P1Q9;Q96IZ6;A0A087WW35	Methyltransferase-like protein 2B;Methyltransferase-like protein 2A	METTL2B;METTL2A			8	8	8	24.6	24.6	24.6	43.426	0	14.654	3291600000	47	1.78571	0.0025303	-1.62688	-1.79053	24.4692	25.5278	24.7562	26.1046	26.528	27.0012
Color [Black]	Q6P2E9;I3L2F4;I3L3M2;I3L0V0	Q6P2E9	Enhancer of mRNA-decapping protein 4	EDC4			43	43	43	47.9	47.9	47.9	151.66	0	323.31	57152000000	337	2.30135	0.00696168	-0.990808	-1.46359	30.2739	29.8941	29.846	31.0848	30.769	31.1326
Color [Black]	Q6PD62;H0YCE8	Q6PD62	RNA polymerase-associated protein CTR9 homolog	CTR9			17	17	17	19.8	19.8	19.8	133.5	0	23.093	2916600000	34	0.924636	0.0339985	-1.24774	-1.10369	25.2238	26.5723	24.4299	26.5578	26.8166	26.5946
Color [Black]	Q6PGP7;D6RCE2;D6RDA0;H0Y964	Q6PGP7	Tetratricopeptide repeat protein 37	TTC37			36	36	36	30.8	30.8	30.8	175.48	0	125.66	19488000000	183	1.91672	0.0321682	-0.760892	-1.12769	28.4068	28.9346	28.6417	29.54	29.4688	29.257
Color [Black]	Q6PIJ6	Q6PIJ6	F-box only protein 38	FBXO38			12	12	12	13.8	13.8	13.8	133.94	0	21.709	4004000000	46	1.83355	0.0457285	-0.679359	-1.02146	25.6284	25.1982	25.5197	26.0334	26.0174	26.3336
Color [Black]	Q6PJ69;H0YG27;H0YGS7;K7EM44;K7EJ59	Q6PJ69;H0YG27;H0YGS7	Tripartite motif-containing protein 65	TRIM65			6	6	6	15.9	15.9	15.9	57.353	0	9.6718	2207500000	20	2.51469	0.00221883	-1.45336	-1.99909	24.9593	24.3711	24.9011	26.4226	25.9775	26.1916
Color [Black]	Q6PJG6;F8WDN5	Q6PJG6	BRCA1-associated ATM activator 1	BRAT1			32	32	32	50.9	50.9	50.9	88.118	0	248.43	30206000000	202	2.58295	0.00976824	-0.864766	-1.37379	29.7216	29.694	29.6004	30.6927	30.6262	30.2914
Color [Black]	Q6PJT7;G3V256;H0YJA2;G3V5I6;G3V3Y4;G3V3R9;G3V572;G3V411;H0YJ87;G3V240;A0A087WTC9;G3V473;G3V4R5	Q6PJT7;G3V256;H0YJA2;G3V5I6	Zinc finger CCCH domain-containing protein 14	ZC3H14			14	14	14	26	26	26	82.875	0	25.741	3132200000	41	1.11942	0.0161351	-1.37837	-1.27738	25.8118	26.0887	24.2548	26.7502	26.6013	26.9389
Color [Black]	Q6PKG0;A0A0B4J210;E5RH50;H0YBW1;H0YC33;H0YC73;H0YAN4;E5RHK4;H0YBR8;H0YAX9;H0YBM7	Q6PKG0;A0A0B4J210;E5RH50	La-related protein 1	LARP1			44	44	39	53.6	53.6	49.4	123.51	0	323.31	102270000000	316	1.60494	0.036018	-0.795748	-1.09429	30.9565	30.4165	30.226	31.4013	31.2071	31.3778
Color [Black]	Q6PL18;A0A0B4J211	Q6PL18;A0A0B4J211	ATPase family AAA domain-containing protein 2	ATAD2			38	38	34	34.6	34.6	31.2	158.55	0	137.37	20466000000	184	3.5536	0	-3.77373	-4.62824	26.341	26.4034	25.4816	29.9188	29.9856	29.6428
Color [Black]	Q6SJ93;E9PS27	Q6SJ93	Protein FAM111B	FAM111B			15	15	15	25.1	25.1	25.1	84.673	0	20.96	4514800000	62	1.3123	0.00329787	-2.31766	-1.7463	26.7523	24.6346	24.0406	27.5673	27.2954	27.5177
Color [Black]	Q6UB99;A0A087WTN8;H3BVB8	Q6UB99	Ankyrin repeat domain-containing protein 11	ANKRD11			13	13	13	7.7	7.7	7.7	297.91	0	39.097	1855400000	26	3.60331	0.002407	-1.11706	-1.8912	25.0766	25.1122	24.836	26.1145	26.1754	26.086
Color [Black]	Q6ULP2;B8ZZI9;A0A0A0MSN6;A0A0U1RR74	Q6ULP2;B8ZZI9	Aftiphilin	AFTPH			14	14	14	22.9	22.9	22.9	102.2	0	52.424	4207100000	48	3.242	0	-2.47568	-3.30626	24.8975	25.1136	24.4303	27.3528	27.0115	27.5042
Color [Black]	Q6VY07;B4DF77;E9PNZ9;E9PPK2;E9PSG7;H0YCU5;E9PSE1;H0YF56	Q6VY07;B4DF77	Phosphofurin acidic cluster sorting protein 1	PACS1			10	10	10	14.7	14.7	14.7	104.9	0	11.451	3805700000	55	1.23099	0.010675	-1.41152	-1.35908	26.6348	25.2372	24.9886	27.3289	27.0114	26.7548
Color [Black]	Q6XZF7;A0A1C7CYY6;A0A1B0GTX1	Q6XZF7;A0A1C7CYY6;A0A1B0GTX1	Dynamin-binding protein	DNMBP			60	60	60	48.8	48.8	48.8	177.35	0	323.31	81675000000	456	3.65775	0.0309359	-0.624561	-1.13744	30.8111	30.8439	30.8815	31.4643	31.5501	31.3957
Color [Black]	Q6YHU6;H0Y3V5;B5MC89;H7BYZ4;F5H3M9;B6ZDE5	Q6YHU6;H0Y3V5	Thyroid adenoma-associated protein	THADA			48	48	48	31.2	31.2	31.2	219.6	0	208.27	25154000000	267	3.79768	0.00220441	-1.05299	-1.82733	28.9825	29.1518	29.02	30.216	30.0624	30.0349
Color [Black]	Q6ZNJ1;H0Y764;H7C3Y7;H7C408;H7C354	Q6ZNJ1;H0Y764	Neurobeachin-like protein 2	NBEAL2			45	45	45	21.9	21.9	21.9	302.51	0	72.118	13578000000	191	2.59945	0.00507182	-1.01082	-1.55557	28.6251	29.0988	29.0153	29.9545	29.9604	29.8567
Color [Black]	Q709C8	Q709C8	Vacuolar protein sorting-associated protein 13C	VPS13C			56	56	56	20.1	20.1	20.1	422.39	0	83.138	13962000000	171	1.72167	0.00389068	-1.50093	-1.6785	27.4552	28.2048	26.8697	29.1661	28.917	28.9494
Color [Black]	Q70CQ2;A0A0C4DG73;H7C183;H7C150;H7BZ73	Q70CQ2	Ubiquitin carboxyl-terminal hydrolase 34	USP34			53	53	53	18.5	18.5	18.5	404.23	0	117.95	18562000000	215	2.17456	0.00236314	-1.71148	-2.05812	28.0297	27.4643	28.5837	29.7449	29.6051	29.8622
Color [Black]	Q71F56	Q71F56	Mediator of RNA polymerase II transcription subunit 13-like	MED13L			10	9	9	6	5.7	5.7	242.6	0	12.33	1171700000	25	1.40999	0.00700498	-1.42248	-1.46651	24.3371	23.8575	25.4254	26.0355	26.0408	25.8111
Color [Black]	Q7KZ85	Q7KZ85	Transcription elongation factor SPT6	SUPT6H			20	20	20	14.7	14.7	14.7	199.07	0	60.539	3352600000	36	1.17251	0.0100997	-1.515	-1.3679	26.2916	24.5702	24.5769	26.2603	26.8083	26.915
Color [Black]	Q7KZF4;H7C597	Q7KZF4	Staphylococcal nuclease domain-containing protein 1	SND1			33	33	33	48.5	48.5	48.5	102	0	179.3	16813000000	150	1.99	0.0022069	-1.91962	-2.08718	27.1044	26.3038	27.6803	28.9264	29.1845	28.7364
Color [Black]	Q7L1Q6;C9IZ80;C9JFN4	Q7L1Q6;C9IZ80	Basic leucine zipper and W2 domain-containing protein 1	BZW1			7	7	6	15.5	15.5	13.8	48.043	0.00028944	6.0703	3000500000	31	2.59179	0.0196434	-0.75212	-1.22896	26.7274	26.9056	26.9516	27.7523	27.4485	27.6403
Color [Black]	Q7L2J0	Q7L2J0	7SK snRNA methylphosphate capping enzyme	MEPCE			22	22	22	40.6	40.6	40.6	74.354	0	162.85	15247000000	142	2.03157	0.0040679	-1.26756	-1.647	28.3852	28.3657	27.6808	29.5203	29.5766	29.1374
Color [Black]	Q7LBC6;H0Y9V5	Q7LBC6	Lysine-specific demethylase 3B	KDM3B			40	40	39	31.5	31.5	30.8	191.58	0	247.35	28166000000	170	2.44428	0.000760736	-2.29925	-2.62692	27.9268	28.5392	27.2585	30.0807	30.2589	30.2827
Color [Black]	Q7Z2T5;X6RK96	Q7Z2T5	TRMT1-like protein	TRMT1L			17	17	17	32.5	32.5	32.5	81.746	0	195.59	10855000000	85	1.76427	0.0104692	-1.04166	-1.36068	28.177	27.3714	27.4599	28.8587	28.6408	28.6337
Color [Black]	Q7Z2Z2;H0YK75	Q7Z2Z2	Elongation factor Tu GTP-binding domain-containing protein 1	EFTUD1			22	22	22	26.8	26.8	26.8	125.43	0	73.723	7690700000	99	2.17587	0.00594286	-1.05314	-1.49624	27.493	27.2606	27.4802	28.6159	28.6893	28.088
Color [Black]	Q7Z333;X6RI79	Q7Z333	Probable helicase senataxin	SETX			41	41	40	18.2	18.2	17.9	302.88	0	59.253	8365600000	128	3.77802	0	-2.69051	-3.8597	25.9974	25.387	25.7764	28.2628	28.417	28.5525
Color [Black]	Q7Z392;D6RHE5;D6R9T9	Q7Z392	Trafficking protein particle complex subunit 11	TRAPPC11			20	20	20	22.3	22.3	22.3	128.88	0	45.59	7296400000	78	2.28758	0.00968966	-0.914788	-1.37597	27.4498	27.737	27.8373	28.6204	28.7749	28.3732
Color [Black]	Q7Z3K3;H0YCT3;A6PW30;M0R2X2;E9PJY9;E9PIR8	Q7Z3K3	Pogo transposable element with ZNF domain	POGZ			20	20	20	19	19	19	155.34	0	50.819	6026500000	65	0.845003	0.0190507	-1.91822	-1.23437	24.1811	27.4028	27.2273	28.2262	28.3939	27.9459
Color [Black]	Q7Z3T8;D6RC80;H0Y8R0	Q7Z3T8	Zinc finger FYVE domain-containing protein 16	ZFYVE16			36	36	36	30.3	30.3	30.3	168.9	0	254.46	20570000000	155	2.15279	0.00198291	-2.23653	-2.3807	28.039	26.7722	26.7223	29.4585	29.5373	29.2474
Color [Black]	Q7Z3U7;F8VZV1;F8VZV6;F8VQS2	Q7Z3U7;F8VZV1	Protein MON2 homolog	MON2			34	34	34	22.4	22.4	22.4	190.36	0	69.894	9866000000	143	2.01919	0.00170031	-1.97895	-2.14082	26.1281	27.3187	26.0516	28.6797	28.3064	28.4492
Color [Black]	Q7Z401;A0A0U1RR27;H3BTW5	Q7Z401;A0A0U1RR27;H3BTW5	C-myc promoter-binding protein	DENND4A			21	20	20	17.7	17.1	17.1	209.24	0	37.454	4467300000	51	1.6134	0.00223018	-2.31572	-2.00136	25.2855	26.5789	24.3671	27.4769	27.7329	27.9688
Color [Black]	Q7Z4Q2	Q7Z4Q2	HEAT repeat-containing protein 3	HEATR3			14	14	14	24.7	24.7	24.7	74.582	0	29.614	7352200000	82	1.90296	0.00818161	-1.05297	-1.41516	27.1151	27.8975	27.2885	28.5145	28.5691	28.3765
Color [Black]	Q7Z5J4;A8MXE8;J3QLL5;J3QR08	Q7Z5J4;A8MXE8	Retinoic acid-induced protein 1	RAI1			27	27	26	20.8	20.8	20.4	203.35	0	58.186	7377500000	106	1.25609	0.00699627	-1.62086	-1.46595	26.7749	27.5604	25.6638	28.369	27.8135	28.6792
Color [Black]	Q7Z5K2;Q8WVX6	Q7Z5K2	Wings apart-like protein homolog	WAPAL			36	36	36	41.5	41.5	41.5	132.94	0	323.31	21825000000	171	3.81716	0	-3.21361	-4.40185	27.2454	26.9106	26.4678	30.1673	30.0044	30.0928
Color [Black]	Q7Z6Z7;H0Y659;A0A087X146;A0A1B0GXC7;A5YM72	Q7Z6Z7	E3 ubiquitin-protein ligase HUWE1	HUWE1			131	131	126	40.6	40.6	39.3	481.89	0	323.31	151090000000	901	5.50688	0.00182895	-1.16025	-2.18431	31.4388	31.4412	31.3625	32.6061	32.5715	32.5458
Color [Black]	Q86TI0;H0Y8P0;C9JIE2;A0JNU9;H7C380;H0YA01;H7C0Z7;B5MCJ2	Q86TI0;H0Y8P0	TBC1 domain family member 1	TBC1D1			17	16	16	17.7	16.9	16.9	133.08	0	22.969	5285900000	80	1.01696	0.0164869	-1.54779	-1.27456	27.1766	27.1784	25.1162	28.2632	28.2025	27.6488
Color [Black]	Q86TI2;M0R2A8;M0R2G6;M0R1L4;M0QXI5	Q86TI2	Dipeptidyl peptidase 9	DPP9			7	7	7	9.3	9.3	9.3	98.262	0	8.4469	2524000000	44	3.1552	0.00187854	-1.54974	-2.33392	24.8939	25.2075	25.3949	26.8546	26.6002	26.6907
Color [Black]	Q86U44;H0YFV6;F5H6D8;B4DTN4;B4E349	Q86U44;H0YFV6	N6-adenosine-methyltransferase 70 kDa subunit	METTL3			9	9	9	18.1	18.1	18.1	64.473	0	10.952	1984400000	34	1.80717	0.00679597	-1.15637	-1.47092	25.1179	24.7114	24.6119	26.1331	26.2808	25.4963
Color [Black]	Q86U86;E7EVG2;H0Y5B5;C9JPI5;C9JQF1;C9JCJ2;C9J053	Q86U86;E7EVG2;H0Y5B5	Protein polybromo-1	PBRM1			33	33	33	22.2	22.2	22.2	192.95	0	45.701	11987000000	148	4.37405	0	-3.19148	-4.79815	25.7737	25.484	25.3266	28.7233	28.892	28.5434
Color [Black]	Q86UK7	Q86UK7	Zinc finger protein 598	ZNF598			39	39	4	49.7	49.7	4.5	98.636	0	238.28	95116000000	245	3.46799	0.0023767	-1.06897	-1.79974	30.4789	30.6522	30.6218	31.7099	31.7495	31.5004
Color [Black]	Q86UP2;G3V4Y7;B7Z6P3;G3V5P0;G3V5G2;H0YJZ8;H0YJP2	Q86UP2	Kinectin	KTN1			53	53	53	45.1	45.1	45.1	156.27	0	323.31	39046000000	226	2.12165	0.00609719	-1.05847	-1.48615	29.9954	29.2783	29.6808	30.6295	30.7829	30.7174
Color [Black]	Q86US8;I3L3A9;I3L355;K7EKV2;I3L176;I3L421;I3L1W8;K7ENH7;K7ELM2;I3L390	Q86US8	Telomerase-binding protein EST1A	SMG6			19	19	19	16.1	16.1	16.1	160.46	0	41.276	4812200000	51	3.651	0	-2.95266	-4.02811	24.3659	24.638	25.1587	27.6919	27.6459	27.6828
Color [Black]	Q86UU1;A0A087WZL0;A0A087WXY7;A0A087WTZ7;Q96C94	Q86UU1	Pleckstrin homology-like domain family B member 1	PHLDB1			38	38	37	34.6	34.6	34.1	151.16	0	125.08	21159000000	177	2.10926	0.041208	-0.669921	-1.05431	28.8529	28.958	28.5393	29.3805	29.5497	29.4298
Color [Black]	Q86UV5;A0A0A0MRS6;E9PJH5;E9PRY5;H3BLX5;E9PJ93	Q86UV5	Ubiquitin carboxyl-terminal hydrolase 48	USP48			16	16	16	20.4	20.4	20.4	119.03	0	56.921	7204500000	49	4.78658	0	-2.76148	-4.50853	24.9147	25.1918	25.2654	27.8424	27.8583	27.9557
Color [Black]	Q86V48;E5RFK8;E5RHU7	Q86V48	Leucine zipper protein 1	LUZP1			61	61	61	62.7	62.7	62.7	120.27	0	323.31	97851000000	567	2.38875	0.0292872	-0.713486	-1.14971	31.3036	31.0999	30.8882	31.7852	31.824	31.823
Color [Black]	Q86VS8;H0YDM4;H0YDK4;H0YE69	Q86VS8	Protein Hook homolog 3	HOOK3			11	11	11	20.2	20.2	20.2	83.125	0	34.115	3305600000	43	1.81553	0.00255449	-1.60718	-1.79488	26.1168	26.4683	25.2121	27.751	27.5584	27.3092
Color [Black]	Q86VV8;J3KTD2;J3KT00	Q86VV8;J3KTD2	Rotatin	RTTN			8	8	8	4.1	4.1	4.1	248.63	0	11.923	5472900000	59	1.29033	0.00389694	-2.1565	-1.68018	27.043	24.6315	24.8305	27.6431	27.8887	27.4427
Color [Black]	Q86W56;A0A087WXI6;A0A087WX07	Q86W56	Poly(ADP-ribose) glycohydrolase	PARG			19	19	19	26.4	26.4	26.4	111.11	0	45.798	7100300000	69	1.54612	0.030863	-0.857444	-1.13483	26.7853	27.0939	26.4436	27.9079	27.675	27.3122
Color [Black]	Q86X10;A2A2F0;A0A0J9YW54	Q86X10;A2A2F0	Ral GTPase-activating protein subunit beta	RALGAPB			17	17	17	15.8	15.8	15.8	166.8	0	70.274	4234100000	63	2.18559	0.000932331	-2.96298	-2.76925	23.5002	24.7612	25.43	27.6646	27.4488	27.4668
Color [Black]	Q86X55;K7EQA8;K7EPK1;K7EIQ8;K7EK20;K7EQB9	Q86X55;K7EQA8	Histone-arginine methyltransferase CARM1	CARM1			17	17	17	35.2	35.2	35.2	65.853	0	125.41	38435000000	137	4.24731	0.00238095	-1.05524	-1.88848	29.1363	29.11	29.1521	30.3015	30.1153	30.1472
Color [Black]	Q86X76	Q86X76	Nitrilase homolog 1	NIT1			5	5	5	18.7	18.7	18.7	35.896	0.00026889	4.6555	1327100000	14	2.81292	0.00105983	-2.26514	-2.85078	24.4169	24.089	24.9343	26.5059	27.0538	26.6759
Color [Black]	Q86XI2;H0Y6U5;F8WE06	Q86XI2;H0Y6U5	Condensin-2 complex subunit G2	NCAPG2			25	25	25	29.1	29.1	29.1	130.96	0	36.932	7084800000	90	1.72173	0.00183498	-2.56337	-2.1849	25.5145	26.9692	24.7169	28.5195	28.05	28.3212
Color [Black]	Q86XL3;F5H6J0	Q86XL3	Ankyrin repeat and LEM domain-containing protein 2	ANKLE2			24	24	19	32.8	32.8	25.4	104.11	0	124.39	6702500000	82	1.06324	0.0240303	-1.26946	-1.19635	27.3903	25.5627	26.9949	27.9947	28.0054	27.7559
Color [Black]	Q86Y56;H0Y650;E9PGY2;H7C3B1	Q86Y56;H0Y650	Dynein assembly factor 5, axonemal	DNAAF5			23	23	23	34.4	34.4	34.4	93.52	0	69.559	8346500000	116	2.63711	0.0321896	-0.672699	-1.12603	28.5007	28.2613	28.3862	29.1848	28.9511	29.0305
Color [Black]	Q86YP4;C9JMI3;C9JGN4;C9JHD7;C9JJK9;C9JVY3;V9GY85;H7C3H1;V9GYX5	Q86YP4	Transcriptional repressor p66-alpha	GATAD2A			20	20	19	43.3	43.3	41.5	68.062	0	47.074	9925800000	93	1.28286	0.00218688	-2.72243	-1.82084	27.6598	24.9568	24.4937	28.294	28.3082	28.6754
Color [Black]	Q86YS7;H0YFC4;H0YFE9;H0YGU7	Q86YS7	C2 domain-containing protein 5	C2CD5			14	14	14	16.1	16.1	16.1	110.45	0	23.687	7155600000	53	3.74762	0	-2.58258	-3.72897	25.2907	25.7682	25.3887	28.3122	27.9847	27.8985
Color [Black]	Q8IU81	Q8IU81	Interferon regulatory factor 2-binding protein 1	IRF2BP1			11	11	11	22.6	22.6	22.6	61.687	0	9.1626	3014400000	22	1.77251	0.0240101	-0.857958	-1.19582	25.8987	25.4241	25.2224	26.2471	26.3388	26.5331
Color [Black]	Q8IUR7;B7Z637;G5E9V6;G5E9V7;C9J2I1;C9JAA7;C9JBY2;H7C4J4;H7C5H2;C9J8P8;H7C5B7	Q8IUR7;B7Z637;G5E9V6	Armadillo repeat-containing protein 8	ARMC8			18	18	18	37.3	37.3	37.3	75.509	0	60.749	6158000000	72	2.95047	0.00215842	-1.3012	-1.98446	26.7958	26.6505	26.3987	27.9995	27.7097	28.0393
Color [Black]	Q8IV48;E5RIV7	Q8IV48	3-5 exoribonuclease 1	ERI1			5	5	5	15.5	15.5	15.5	40.063	0	8.096	1628400000	26	0.961905	0.0404448	-1.1035	-1.06393	25.8776	24.1106	25.2563	26.3019	25.8986	26.3546
Color [Black]	Q8IV76	Q8IV76	PAS domain-containing protein 1	PASD1			3	3	3	4.1	4.1	4.1	87.427	0.00026055	4.2153	601700000	17	1.32993	0.0444101	-0.812593	-1.03391	24.6764	24.3098	25.0017	25.2506	25.8836	25.2914
Color [Black]	Q8IVM0	Q8IVM0	Coiled-coil domain-containing protein 50	CCDC50			8	8	8	36.9	36.9	36.9	35.822	0	33.027	6001000000	32	2.80466	0	-2.72922	-3.18571	24.5884	25.6228	24.5396	27.7388	27.6316	27.5682
Color [Black]	Q8IW35;E9PG22;H7C4Y5;F8WF91	Q8IW35;E9PG22	Centrosomal protein of 97 kDa	CEP97			22	22	22	35.5	35.5	35.5	96.98	0	90.795	15904000000	106	2.3777	0.00168485	-1.67563	-2.13411	27.4433	27.4186	28.2015	29.4615	29.511	29.1178
Color [Black]	Q8IWJ2;B8ZZW2;B8ZZA5;H7BYJ9;U3KQE0;U3KPU4	Q8IWJ2;B8ZZW2	GRIP and coiled-coil domain-containing protein 2	GCC2			48	44	44	32.6	29.6	29.6	195.91	0	198.22	10588000000	160	5.01507	0	-2.52604	-4.2802	27.0694	27.0837	26.8534	29.6099	29.5397	29.4351
Color [Black]	Q8IWV7;A0A087WTJ9;A0A0C4DGM0;H3BUC4;H3BS20;H3BNQ6;H3BUZ4;H3BQF8	Q8IWV7;A0A087WTJ9	E3 ubiquitin-protein ligase UBR1	UBR1			29	29	29	19.5	19.5	19.5	200.21	0	135.35	8795200000	109	2.82837	0.00160377	-1.7831	-2.44355	27.9371	27.3862	27.5235	29.2774	29.2043	29.7143
Color [Black]	Q8IWV8	Q8IWV8	E3 ubiquitin-protein ligase UBR2	UBR2			13	13	13	9	9	9	200.54	0	16.983	3380200000	34	1.22326	0.00971058	-1.45992	-1.3764	25.0671	25.5352	26.8485	27.5642	26.9651	27.3013
Color [Black]	Q8IX90;F5GWG1;F5H8H7	Q8IX90	Spindle and kinetochore-associated protein 3	SKA3			14	14	14	40.3	40.3	40.3	46.359	0	48.323	8037500000	77	4.13634	0.0016747	-1.2195	-2.13028	26.52	26.5886	26.3484	27.7093	27.7239	27.6824
Color [Black]	Q8IXW5	Q8IXW5	Putative RNA polymerase II subunit B1 CTD phosphatase RPAP2	RPAP2			7	7	7	14.4	14.4	14.4	69.508	0	67.505	3544600000	30	2.79516	0.00127835	-2.47281	-2.9971	24.1736	24.7469	24.3236	26.9891	27.3067	26.3667
Color [Black]	Q8IY17;M0R2C2;M0QYT1;M0R2K2;Q6ZV29;M0R2H4;M0QXH7	Q8IY17	Neuropathy target esterase	PNPLA6			29	29	29	28.5	28.5	28.5	149.99	0	104.22	16158000000	147	1.64739	0.0296568	-0.837269	-1.14409	28.4451	28.0828	28.8517	29.368	29.3591	29.1643
Color [Black]	Q8IZ83;F5H4B6;M0QY06	Q8IZ83;F5H4B6	Aldehyde dehydrogenase family 16 member A1	ALDH16A1			19	19	19	35.3	35.3	35.3	85.126	0	205.61	20861000000	137	2.5367	0.00156682	-1.94983	-2.43601	27.84	28.8412	28.5858	30.3609	30.38	30.3756
Color [Black]	Q8IZQ1;H0Y9T6;D6RJE4	Q8IZQ1	WD repeat and FYVE domain-containing protein 3	WDFY3			25	25	25	7.8	7.8	7.8	395.25	0	16.931	3239600000	56	1.38634	0.0140698	-1.16113	-1.30354	26.1499	26.1455	25.027	26.9115	27.1446	26.7497
Color [Black]	Q8N0X7	Q8N0X7	Spartin	SPG20			20	20	20	38	38	38	72.832	0	270.76	31886000000	136	4.66452	0.00126531	-1.72412	-2.99647	28.9597	28.9571	28.7735	30.6179	30.6975	30.5472
Color [Black]	Q8N1I0;H0Y599;H0Y7H7;F5GXW1;C9J7D9;C9J637;C9JDB3;F8WES4;Q8IZD9	Q8N1I0;H0Y599;H0Y7H7;F5GXW1	Dedicator of cytokinesis protein 4	DOCK4			62	62	62	38.6	38.6	38.6	225.2	0	223.86	31118000000	277	2.81735	0.00136264	-2.50323	-3.03548	28.2205	27.3924	27.1491	30.0981	30.1132	30.0603
Color [Black]	Q8N201;H7C582	Q8N201	Integrator complex subunit 1	INTS1			29	29	29	16.1	16.1	16.1	244.29	0	29.554	4828700000	94	1.72768	0.00494183	-1.31993	-1.56166	26.2536	27.3828	26.7977	28.3132	28.1578	27.9229
Color [Black]	Q8N3D4;E9PIH6;H0YDZ9;A0A0U1RQH4	Q8N3D4	EH domain-binding protein 1-like protein 1	EHBP1L1			15	15	13	13.1	13.1	11.8	161.85	0	33.09	4565300000	72	1.15247	0.00693596	-1.81047	-1.46152	26.7201	25.4956	24.1943	27.4213	27.3744	27.0457
Color [Black]	Q8N3F8;H0Y6J8;B0QY91;B0QY86	Q8N3F8	MICAL-like protein 1	MICALL1			20	20	19	29	29	27.7	93.44	0	52.12	9359100000	105	0.929727	0.041766	-1.11357	-1.05072	27.6139	27.5444	25.9014	28.1606	28.1067	28.1332
Color [Black]	Q8N3U4;B1AMT4;Q8WVM7;B1AMT1;B1AMT2;B1AMT3;Q68DW7;D6W5U7;Q9UJ98;B1AMT0;C9JJQ0	Q8N3U4	Cohesin subunit SA-2	STAG2			17	17	17	15	15	15	141.32	0	30.671	3086900000	37	2.28939	0.0023378	-1.62468	-2.05031	25.239	24.4563	24.4448	26.2879	26.5807	26.1455
Color [Black]	Q8N3X1	Q8N3X1	Formin-binding protein 4	FNBP4			9	9	9	9.8	9.8	9.8	110.26	0	8.3116	2491000000	24	2.72921	0.000855172	-2.16856	-2.72168	24.3422	24.9683	24.2748	26.7594	27.005	26.3266
Color [Black]	Q8N5C6	Q8N5C6	S1 RNA-binding domain-containing protein 1	SRBD1			22	22	22	26.6	26.6	26.6	111.77	0	30.599	5271800000	75	0.832262	0.047278	-1.17412	-1.01725	27.2911	26.936	25.2019	27.8123	27.6906	27.4485
Color [Black]	Q8N5K1;I3L1N9;D6RCF4	Q8N5K1;I3L1N9	CDGSH iron-sulfur domain-containing protein 2	CISD2			5	5	5	37	37	37	15.278	0	53.089	5844600000	66	1.63305	0.0120203	-1.0704	-1.33894	26.5198	27.5503	27.1147	28.1222	28.1732	28.1005
Color [Black]	Q8N6R0	Q8N6R0	Methyltransferase-like protein 13	METTL13			9	9	9	16	16	16	78.767	0	11.307	1809800000	15	1.36935	0.00501639	-1.62513	-1.54151	26.8208	25.2769	25.062	27.3471	27.3123	27.3757
Color [Black]	Q8N6T3;F8W1U7;F8VWH9;E5RHT6;E5RHC5;F8VWB3;E5RGL6;E5RHH7;E5RIU2;H0YIQ0	Q8N6T3;F8W1U7;F8VWH9;E5RHT6;E5RHC5	ADP-ribosylation factor GTPase-activating protein 1	ARFGAP1			10	10	10	31.8	31.8	31.8	44.667	0	18.089	5093300000	39	1.57605	0.0184087	-0.980879	-1.24794	26.1647	25.5475	26.4353	26.8674	26.9754	27.2473
Color [Black]	Q8N7H5;B4DGJ5	Q8N7H5	RNA polymerase II-associated factor 1 homolog	PAF1			9	9	9	22.6	22.6	22.6	59.975	0	15.565	2247800000	23	1.00813	0.0328315	-1.16831	-1.11931	26.275	24.4669	25.0497	26.2169	26.5155	26.5642
Color [Black]	Q8N806;E9PCJ7;H0YJY4;H0YJM2;H0YJA0;G3V3Q6;G3V2G3;G3V336	Q8N806;E9PCJ7;H0YJY4;H0YJM2	Putative E3 ubiquitin-protein ligase UBR7	UBR7			10	10	10	23.1	23.1	23.1	47.998	0	18.399	4193800000	38	3.99691	0	-2.6633	-3.96533	25.0621	24.8837	25.4298	27.8174	27.673	27.8751
Color [Black]	Q8N999;G3V1X7	Q8N999	Uncharacterized protein C12orf29	C12orf29			9	9	9	28.9	28.9	28.9	37.49	0	14.368	4732200000	43	1.02138	0.0149858	-1.5782	-1.28795	26.6666	24.2967	25.7733	27.1104	27.5605	26.8003
Color [Black]	Q8NB78;H0Y6H0;Q08EI0	Q8NB78;H0Y6H0	Lysine-specific histone demethylase 1B	KDM1B			9	9	9	14.8	14.8	14.8	92.097	0	12.088	1402700000	27	1.44792	0.038429	-0.824546	-1.07842	25.399	24.7492	24.9332	25.624	25.7228	26.2084
Color [Black]	Q8NBT2;K7EJH0;K7EMX1;K7EJV2;K7ESQ2;K7ERQ7;A0A0A0MSN0	Q8NBT2;K7EJH0;K7EMX1;K7EJV2;K7ESQ2	Kinetochore protein Spc24	SPC24			7	7	7	58.9	58.9	58.9	22.478	0	45.056	4211000000	42	1.86648	0.00221326	-2.08372	-2.094	24.5683	24.5651	25.8411	27.5232	27.0595	26.6429
Color [Black]	Q8NCE2;C9JSR1;B4DQK9;B4DJ23;F8WCC0;F8WEA3;C9JR61	Q8NCE2;C9JSR1	Myotubularin-related protein 14	MTMR14			8	8	8	16.8	16.8	16.8	72.203	0	17.282	3507300000	40	2.64933	0.00226494	-1.42027	-2.01708	25.038	25.5538	25.3427	26.9554	26.7623	26.4777
Color [Black]	Q8NDX1	Q8NDX1	PH and SEC7 domain-containing protein 4	PSD4			8	8	8	10.5	10.5	10.5	116.25	0	12.942	1991800000	29	2.23076	0.00218546	-1.58613	-1.9917	24.4455	25.2898	25.0622	26.5057	26.7944	26.2557
Color [Black]	Q8NEU8;F8VXB0;F8VWV2;F8W124;H0YH86	Q8NEU8;F8VXB0;F8VWV2	DCC-interacting protein 13-beta	APPL2			8	8	8	15.5	15.5	15.5	74.493	0	13.157	2790300000	23	2.33934	0.00198633	-1.44884	-1.92507	25.7607	24.9587	25.3657	26.6638	26.7636	27.0042
Color [Black]	Q8NEZ2;H0YBN0;E5RG91;E5RJ10;E5RHB8;E5RJX6	Q8NEZ2;H0YBN0	Vacuolar protein sorting-associated protein 37A	VPS37A			9	9	9	31.7	31.7	31.7	44.314	0	47.802	4859400000	37	1.24553	0.00602317	-1.69961	-1.48999	24.7005	26.7696	25.0742	27.3517	27.1824	27.109
Color [Black]	Q8NEZ5;H3BTH6;H3BVA4;H3BUC1;H3BRE0;H3BTR7	Q8NEZ5;H3BTH6	F-box only protein 22	FBXO22			8	8	8	27.8	27.8	27.8	44.508	0	76.813	4810300000	48	1.43967	0.00707042	-1.34031	-1.43685	26.0362	26.9553	25.5016	27.6288	27.5417	27.3435
Color [Black]	Q8NFA0;K7EQL6;K7EKZ1;K7EII4;P35125;K7EL53;K7EKK3;K7ENU6	Q8NFA0;K7EQL6;K7EKZ1	Ubiquitin carboxyl-terminal hydrolase 32;Ubiquitin carboxyl-terminal hydrolase	USP32			15	15	15	11.5	11.5	11.5	181.65	0	24.44	4718500000	68	1.88677	0.00167976	-2.13153	-2.13257	26.1566	24.5026	25.0601	27.5732	27.3692	27.1715
Color [Black]	Q8NFC6;H0Y9Y2;Q96IK1;C9J8U9;F8WDD0;H7C5I4	Q8NFC6	Biorientation of chromosomes in cell division protein 1-like 1	BOD1L1			65	65	65	28	28	28	330.46	0	323.31	32835000000	341	2.91536	0	-3.03106	-3.48217	27.9837	27.1288	26.7445	30.2791	30.2445	30.4265
Color [Black]	Q8NFG4;C9J4C4	Q8NFG4;C9J4C4	Folliculin	FLCN			8	8	8	18.3	18.3	18.3	64.473	0	10.563	1679800000	19	0.847045	0.0498117	-1.11524	-1.00343	26.1929	24.1267	24.7819	26.0673	26.1502	26.2297
Color [Black]	Q8NFW8;F5H296;F5GYM0	Q8NFW8	N-acylneuraminate cytidylyltransferase	CMAS			12	12	12	35.5	35.5	35.5	48.379	0	22.378	7239600000	75	2.41521	0.0034216	-1.22023	-1.73619	26.4447	26.5849	27.0184	28.1044	27.743	27.8613
Color [Black]	Q8NG31;E9PPJ1;H0YCZ2;H0YEY7	Q8NG31;E9PPJ1;H0YCZ2	Protein CASC5	CASC5			57	57	57	29.6	29.6	29.6	265.39	0	167.71	20033000000	254	3.05658	0.00175758	-1.54633	-2.29565	28.3475	28.2433	28.8002	29.9964	29.9657	30.0679
Color [Black]	Q8TAQ2;F8VXC8;F8VZW6	Q8TAQ2;F8VXC8	SWI/SNF complex subunit SMARCC2	SMARCC2			40	29	29	34.2	26.6	26.6	132.88	0	173.49	18849000000	149	2.45577	0.00223577	-1.30276	-1.83203	27.4714	28.1126	27.991	29.0956	29.3143	29.0735
Color [Black]	Q8TB52	Q8TB52	F-box only protein 30	FBXO30			13	13	13	21.6	21.6	21.6	82.303	0	124.1	8592400000	80	1.79517	0.00204695	-1.88864	-1.94456	26.9872	25.4604	26.4834	28.111	28.0081	28.4778
Color [Black]	Q8TBC4;F8W8D4;F8WF86	Q8TBC4;F8W8D4	NEDD8-activating enzyme E1 catalytic subunit	UBA3			7	7	7	22	22	22	51.852	0	9.1515	2147800000	30	2.88717	0.00170854	-1.79831	-2.48535	24.3864	24.0821	24.8143	26.3643	26.1391	26.1745
Color [Black]	Q8TC07;F8WCB5;F8WDJ1;F8WF35	Q8TC07	TBC1 domain family member 15	TBC1D15			30	30	14	45.6	45.6	21.3	79.49	0	210.53	59838000000	239	2.72589	0.00222609	-1.4704	-2.09568	29.3147	29.8689	29.8736	31.2912	31.1594	31.0178
Color [Black]	Q8TCY9;F8WDN0;S4R325	Q8TCY9	Up-regulator of cell proliferation	URGCP			13	13	13	15.4	15.4	15.4	104.99	0	9.433	1610200000	25	3.67056	0.00178205	-1.30577	-2.16952	25.2363	25.0101	25.1409	26.3271	26.3912	26.5863
Color [Black]	Q8TD16;A0A087WYJ7	Q8TD16	Protein bicaudal D homolog 2	BICD2			30	30	27	41.1	41.1	37	93.532	0	47.419	15401000000	131	1.54033	0.0186799	-0.993402	-1.24585	28.6255	28.1025	27.6323	29.2701	29.0408	29.0296
Color [Black]	Q8TD19;G3V459;G3V2Z5;G3V5V0;REV__Q5SQT3;REV__Q9P0M6	Q8TD19	Serine/threonine-protein kinase Nek9	NEK9			33	33	33	42.3	42.3	42.3	107.17	0	323.31	60809000000	295	3.67434	0.00181961	-1.41004	-2.31246	29.8455	30.1307	29.9439	31.516	31.3617	31.2727
Color [Black]	Q8TDM6;A0A0A0MSL1;A0A0J9YYG8;R4GMQ2	Q8TDM6	Disks large homolog 5	DLG5			55	55	55	34	34	34	213.87	0	90.04	26194000000	295	2.92678	0.0318843	-0.654568	-1.12964	29.3527	29.6024	29.5573	30.1888	30.167	30.1203
Color [Black]	Q8TDY2;H0YC28;E5RH63;E5RH44	Q8TDY2	RB1-inducible coiled-coil protein 1	RB1CC1			37	37	37	30.5	30.5	30.5	183.09	0	171.96	13250000000	178	1.1709	0.0137512	-1.38248	-1.31021	27.6438	27.9362	29.4079	29.5779	29.9098	29.6475
Color [Black]	Q8TDZ2;Q5TED7;H0Y6Z4	Q8TDZ2	Protein-methionine sulfoxide oxidase MICAL1	MICAL1			20	20	20	26.1	26.1	26.1	117.87	0	29.948	5633200000	75	1.06472	0.0295572	-1.15969	-1.14607	26.1985	27.4866	25.8597	27.8346	27.7683	27.4211
Color [Black]	Q8TEQ6	Q8TEQ6	Gem-associated protein 5	GEMIN5			54	54	54	50.3	50.3	50.3	168.59	0	315.74	63696000000	394	2.01999	0.0102978	-0.965059	-1.3653	30.172	30.1609	29.5579	30.9135	31.0049	30.8675
Color [Black]	Q8TER5;G3V485;G3V3N2;G3V5C1	Q8TER5	Rho guanine nucleotide exchange factor 40	ARHGEF40			13	13	13	10.9	10.9	10.9	164.66	0	21.446	2555600000	35	4.2847	0	-2.10172	-3.41993	24.1776	24.5572	24.43	26.4586	26.5415	26.4698
Color [Black]	Q8TEX9;H0YN14;H0YMR4;H0YN07;H0YLV0;H0YL92;H0YKG5	Q8TEX9;H0YN14	Importin-4	IPO4			31	31	31	42.1	42.1	42.1	118.71	0	305.88	22280000000	188	3.2552	0.00330084	-1.03056	-1.70975	28.9541	28.965	29.0635	30.1661	30.0683	29.8398
Color [Black]	Q8TF05;J3QLA6;J3QL26;J3KSB0;J3QQV0;J3KRU1;J3QRV2;F8WAJ9;J3KSS1	Q8TF05	Serine/threonine-protein phosphatase 4 regulatory subunit 1	PPP4R1			21	21	21	29.5	29.5	29.5	107	0	266.85	9470900000	91	1.08484	0.0175978	-1.37227	-1.25357	25.4631	26.4339	27.4209	27.9388	28.049	27.447
Color [Black]	Q8TF68;E9PHB3;Q5T0B9;R4GMR4;F5H8L7	Q8TF68	Zinc finger protein 384	ZNF384			7	7	6	14.9	14.9	13.3	63.218	0	29.536	3141700000	36	2.19858	0.00123429	-2.47442	-2.54567	23.8654	25.1709	24.3595	26.8679	27.4553	26.496
Color [Black]	Q8WU76;A0A087WUD7	Q8WU76;A0A087WUD7	Sec1 family domain-containing protein 2	SCFD2			9	9	9	18.1	18.1	18.1	75.126	0	38.355	2710800000	38	1.24335	0.0354591	-0.934588	-1.09572	25.2753	26.147	26.3647	26.8491	27.0738	26.6678
Color [Black]	Q8WU90;F8WB26;H7C466;F8WF67	Q8WU90	Zinc finger CCCH domain-containing protein 15	ZC3H15			15	15	15	37.3	37.3	37.3	48.602	0	189.8	10070000000	85	2.71308	0.0167083	-0.772561	-1.27323	26.4057	26.7575	26.5636	27.3399	27.2966	27.408
Color [Black]	Q8WUA4;A0A087WZD8;H0Y4Q6;H7C3X9;H7C1A9;C9JNH7;H7C318	Q8WUA4;A0A087WZD8	General transcription factor 3C polypeptide 2	GTF3C2			12	12	12	15.6	15.6	15.6	100.68	0	12.057	4195500000	45	1.52264	0.00409524	-1.60388	-1.62589	24.7149	26.3116	25.2131	27.1983	27.0604	26.7925
Color [Black]	Q8WUM0	Q8WUM0	Nuclear pore complex protein Nup133	NUP133			25	25	25	27.5	27.5	27.5	128.98	0	53.982	8387800000	79	3.2903	0.00407101	-0.960048	-1.61693	27.6304	27.5257	27.6838	28.5987	28.4214	28.7
Color [Black]	Q8WUP2;E7EWE8;D6RAI6;E7EPI5;E7EN81;D6R9V9;D6R9I4;D6RA19	Q8WUP2	Filamin-binding LIM protein 1	FBLIM1			16	16	16	42.6	42.6	42.6	40.669	0	39.756	14621000000	120	1.87517	0.00118681	-3.12516	-2.52404	24.4298	26.9365	25.616	28.9349	28.9249	28.498
Color [Black]	Q8WVT3;A0A0J9YXQ9;Q53QD4;A0A0G2JQW1;H7C0K3;H0Y550;H7C373;H7C1E5;H7C2F7	Q8WVT3;A0A0J9YXQ9;Q53QD4;A0A0G2JQW1	Trafficking protein particle complex subunit 12	TRAPPC12;CGI-87			11	11	5	19.3	19.3	10.2	79.374	0	15.075	3850500000	39	1.07545	0.0143103	-1.49633	-1.29662	26.6543	26.7191	24.776	27.8385	27.4344	27.3654
Color [Black]	Q8WWN8;G5E9Y3;Q05CH1	Q8WWN8;G5E9Y3	Arf-GAP with Rho-GAP domain, ANK repeat and PH domain-containing protein 3	ARAP3			22	22	22	20.9	20.9	20.9	169.84	0	41.772	5142500000	53	1.88079	0.00225907	-1.91627	-2.01523	24.795	25.8415	26.2982	27.6728	27.4236	27.5871
Color [Black]	Q8WX93;H0YA05;F8WA26;D6R9F5;A0A087WX60;Q86TC9	Q8WX93	Palladin	PALLD			20	20	20	20.7	20.7	20.7	150.56	0	60.578	7479100000	81	3.72755	0.00096875	-1.75664	-2.77714	25.1761	25.5195	25.3036	27.2632	27.0034	27.0026
Color [Black]	Q8WXE1;A0A0U1RQW3;A0A0U1RRM7;A0A0U1RQR9;A0A0U1RQJ8	Q8WXE1;A0A0U1RQW3	ATR-interacting protein	ATRIP			11	11	11	15.3	15.3	15.3	85.837	0	16.993	9349800000	24	4.62373	0	-4.10201	-6.00023	24.5539	24.9779	25.0546	28.9159	29.1517	28.8249
Color [Black]	Q8WXH0;G3V5X4;A0A0A0MRE3;A0A0C4DGK3;A0A0C4DH87;G3V3D4;G3V4T3	Q8WXH0;G3V5X4;A0A0A0MRE3	Nesprin-2	SYNE2			20	19	19	3.4	3.3	3.3	796.43	0	20.747	3054300000	52	1.95216	0.00172671	-2.0745	-2.14933	25.1338	25.8567	24.2739	26.9996	27.2069	27.2814
Color [Black]	Q8WXX5	Q8WXX5	DnaJ homolog subfamily C member 9	DNAJC9			10	10	10	40.8	40.8	40.8	29.909	0	97.142	4956100000	32	3.00939	0.000779874	-1.91915	-2.65945	25.2639	25.4878	25.8727	27.69	27.4603	27.2315
Color [Black]	Q8WY36;C9JA69;C9J8D0;C9JYU6;C9JZA0;C9K0D1;C9JSH4;H7C1Q0;C9JNU3;C9JIZ2	Q8WY36;C9JA69	HMG box transcription factor BBX	BBX			19	19	19	25	25	25	105.13	0	67.272	13160000000	87	4.08039	0.000756098	-1.56257	-2.62211	27.3779	27.3501	27.5304	28.971	28.8531	29.122
Color [Black]	Q8WYP5;H7C4S1	Q8WYP5	Protein ELYS	AHCTF1			55	55	55	31.8	31.8	31.8	252.5	0	149.63	26746000000	279	3.25805	0	-2.40427	-3.25202	27.9681	27.7167	27.1784	29.9633	30.1347	29.978
Color [Black]	Q92538	Q92538	Golgi-specific brefeldin A-resistance guanine nucleotide exchange factor 1	GBF1			55	55	55	40.6	40.6	40.6	206.44	0	254.75	28884000000	324	3.2801	0.00858797	-0.813293	-1.40247	29.4365	29.4762	29.6142	30.3271	30.4219	30.2177
Color [Black]	Q92543;E9PLV3;E9PJV7;E7ERC7	Q92543;E9PLV3	Sorting nexin-19	SNX19			14	14	14	17.9	17.9	17.9	108.6	0	74.863	3308300000	53	1.42587	0.00703677	-1.36146	-1.44172	24.5446	25.7777	25.7975	26.8866	26.9036	26.4141
Color [Black]	Q92558;Q5SZK5;Q5SZK4;Q5SZK3	Q92558;Q5SZK5	Wiskott-Aldrich syndrome protein family member 1	WASF1			8	8	7	18.2	18.2	15.9	61.651	0.00024207	3.1797	1708300000	21	3.04327	0.00218	-1.28437	-1.99023	24.3857	24.6742	24.8759	25.8702	25.9649	25.9538
Color [Black]	Q92560;F8W6N3;C9J7L9;H0Y8E8	Q92560;F8W6N3	Ubiquitin carboxyl-terminal hydrolase BAP1;Ubiquitin carboxyl-terminal hydrolase	BAP1			8	8	8	12.8	12.8	12.8	80.361	0	30.426	1849900000	22	2.34418	0.00336878	-1.23062	-1.72377	24.5301	24.9284	24.4672	26.0322	25.5569	26.0285
Color [Black]	Q92575;F8WB86;Q6PJ80;C9JLR4	Q92575	UBX domain-containing protein 4	UBXN4			4	4	4	13.8	13.8	13.8	56.777	0	48.732	2440500000	18	1.58398	0.00411577	-1.48482	-1.59585	25.3046	24.5772	25.4478	27.1539	25.9937	26.6364
Color [Black]	Q92598;A0A0A0MSM0;Q5TBM3;R4GN69	Q92598;A0A0A0MSM0	Heat shock protein 105 kDa	HSPH1			45	45	42	63.1	63.1	59	96.864	0	323.31	114000000000	360	2.51323	0.00300541	-1.20815	-1.75379	30.9937	31.025	30.5152	32.0377	31.9016	32.2192
Color [Black]	Q92615;A0A087X183;B5MCU2;X6RCG6;V9GYI5	Q92615	La-related protein 4B	LARP4B			25	25	13	45.5	45.5	27.2	80.551	0	155.44	26910000000	110	2.08928	0.0098821	-0.954496	-1.37246	28.4391	29.0042	28.4764	29.69	29.6354	29.4579
Color [Black]	Q92667;I3L0W0;I3L2A2;I3L2N7;I3NI36;I3L0K6;I3L3K1;I3L364;I3L0V5;I3L3V6	Q92667	A-kinase anchor protein 1, mitochondrial	AKAP1			24	24	24	34.8	34.8	34.8	97.34	0	46.922	8682400000	112	1.72909	0.00684772	-1.19905	-1.47433	26.6891	27.2166	26.2539	27.6316	28.0724	28.0528
Color [Black]	Q92734;C9JJP5;C9JUE0;C9JTY3	Q92734;C9JJP5;C9JUE0;C9JTY3	Protein TFG	TFG			15	15	15	43.8	43.8	43.8	43.447	0	323.31	61080000000	152	1.89719	0.00396215	-1.36007	-1.66577	27.6496	27.1505	28.2362	29.0737	29.0867	28.9562
Color [Black]	Q92794;A5PLL3;C9K0F9;J3KQY6;C8C3P2;E9PDV3;Q92784;Q92782	Q92794;A5PLL3	Histone acetyltransferase KAT6A;Histone acetyltransferase	KAT6A;MYST3			24	24	16	14.9	14.9	10.6	225.03	0	29.944	9167400000	75	2.4278	0.00199087	-1.41246	-1.92716	27.1939	26.7514	27.198	28.8073	28.2059	28.3674
Color [Black]	Q92797;A0A087WUE9;M0R3C7;M0R1C2;M0R180;M0QXP5	Q92797;A0A087WUE9;M0R3C7	Symplekin	SYMPK			19	19	19	20.6	20.6	20.6	141.15	0	26.59	4904900000	50	1.30374	0.00199542	-3.13588	-1.92742	23.9542	26.8178	23.151	27.4205	27.9517	27.9583
Color [Black]	Q92844;E7EQA9;H7C3L4;E7ENY2;E7EVA2;E7EW82;E7EV32;E7EMT6;H7BZ28;E7EWR8;E7EM55;E7ERM9	Q92844;E7EQA9;H7C3L4	TRAF family member-associated NF-kappa-B activator	TANK			8	8	8	28.5	28.5	28.5	47.815	0	190.7	3423400000	26	3.02769	0.00142529	-2.41286	-3.11094	24.6171	25.2283	25.1081	27.7297	27.0308	27.4316
Color [Black]	Q92878;E7EN38;E7ESD9;H7C0V2;H7C0P8;C9JNH8;E9PM98	Q92878	DNA repair protein RAD50	RAD50			24	24	24	20.4	20.4	20.4	153.89	0	42.052	7758100000	87	1.50216	0.0022	-2.08502	-1.82553	25.1191	26.8625	27.1752	28.3646	28.5572	28.4902
Color [Black]	Q92905;E5RHH5;E5RHF2;E5RFS1;E5RG35;E5RK55	Q92905;E5RHH5	COP9 signalosome complex subunit 5	COPS5			11	11	11	37.7	37.7	37.7	37.578	0	15.055	6760300000	76	2.80882	0.0202111	-0.729827	-1.2263	27.5456	27.3709	27.2208	28.1298	28.1184	28.0785
Color [Black]	Q92922;F8WE13	Q92922	SWI/SNF complex subunit SMARCC1	SMARCC1			43	43	32	42.3	42.3	33.9	122.87	0	323.31	54452000000	244	1.7394	0.00244241	-1.63734	-1.77064	28.2507	29.6709	29.2462	30.7452	30.7553	30.5793
Color [Black]	Q92945;A0A087WTP3;M0R0I5;M0QYH3;M0R3J3;M0QXW7;M0R0C6;M0QYG1;M0R251;M0R263	Q92945;A0A087WTP3	Far upstream element-binding protein 2	KHSRP			35	35	31	59.1	59.1	55.7	73.114	0	323.31	139760000000	408	3.31684	0.00231915	-1.26442	-2.03433	31.4318	31.411	31.164	32.511	32.5172	32.7717
Color [Black]	Q92973;E7EW37;S4R398;K7ENW1	Q92973	Transportin-1	TNPO1			24	24	19	36	36	31	102.35	0	229.66	23050000000	154	2.76192	0.0444413	-0.600349	-1.03413	29.774	29.8561	30.0216	30.5342	30.5003	30.4182
Color [Black]	Q93008	Q93008	Probable ubiquitin carboxyl-terminal hydrolase FAF-X	USP9X			75	75	41	33.8	33.8	20.9	292.28	0	297.44	87097000000	627	4.61648	0.00224949	-1.00206	-1.83847	30.7481	30.7622	30.6853	31.8021	31.7303	31.6694
Color [Black]	Q93009;H3BND8;F5H2X1;H3BQD1;H3BUV0;H3BTM1;H3BRA2;H3BMF6;I3L2D8	Q93009;H3BND8	Ubiquitin carboxyl-terminal hydrolase 7;Ubiquitin carboxyl-terminal hydrolase	USP7			50	50	50	59.8	59.8	59.8	128.3	0	320.56	50011000000	257	3.18215	0	-2.47599	-3.26713	28.8792	29.3165	28.477	31.2703	31.2882	31.5422
Color [Black]	Q93052;A0A087WZF1;C9JUT4;C9JXK9;C9JIY7;C9JT42;C9J3U9;C9J1K7;C9J5C8;C9J4E3;C9J2R5;C9JE51	Q93052;A0A087WZF1;C9JUT4	Lipoma-preferred partner	LPP			24	24	24	49.3	49.3	49.3	65.746	0	323.31	62922000000	292	2.67374	0.00339206	-1.14311	-1.72716	29.6128	29.8327	29.3974	30.5864	30.9392	30.7467
Color [Black]	Q93074;Q7Z3Z5;H7C191	Q93074;Q7Z3Z5	Mediator of RNA polymerase II transcription subunit 12	MED12;TNRC11			35	35	34	19.6	19.6	18.8	243.08	0	164.98	11539000000	163	3.67341	0.00162679	-1.51061	-2.44572	27.8768	27.5958	27.712	29.405	29.1849	29.1264
Color [Black]	Q93100;H3BV13;I3NHZ9;H3BQ89;I3L3F2;I3L0Z1	Q93100	Phosphorylase b kinase regulatory subunit beta	PHKB			14	14	12	16.1	16.1	14.4	124.88	0	23.601	4253600000	49	1.81753	0.00215126	-2.11583	-2.07465	26.0821	25.4491	24.358	27.6323	27.4198	27.1846
Color [Black]	Q969U7;K7ENR6;V9GZ55;K7ER45	Q969U7;K7ENR6;V9GZ55	Proteasome assembly chaperone 2	PSMG2			8	8	8	27.3	27.3	27.3	29.396	0	9.5007	3852100000	29	2.6055	0.00134783	-2.71364	-3.01289	25.5941	24.3274	24.8878	27.7873	27.8355	27.3274
Color [Black]	Q96AC1;H0YJ34;A0A0U1RRM8;H0YJB6;G3V281;G3V3J0;G3V5R2;G3V379	Q96AC1;H0YJ34;A0A0U1RRM8	Fermitin family homolog 2	FERMT2			23	23	22	45.4	45.4	44	77.86	0	63.944	13714000000	98	1.57298	0.00410746	-1.55324	-1.62831	26.6207	28.0699	26.9586	28.8685	28.5308	28.9096
Color [Black]	Q96AD5;B1AHL9;Q7Z6Z6	Q96AD5	Patatin-like phospholipase domain-containing protein 2	PNPLA2			10	10	10	27	27	27	55.315	0	14.519	3733400000	31	2.50943	0.00247407	-1.23243	-1.77806	26.5054	26.7189	26.8307	28.2403	27.8362	27.6759
Color [Black]	Q96BD8;K7EP61;K7EPW0	Q96BD8;K7EP61	Spindle and kinetochore-associated protein 1	SKA1			5	5	5	25.1	25.1	25.1	29.484	0	19.991	2065900000	32	1.10881	0.0206908	-1.26103	-1.21862	25.8282	24.0229	24.6053	26.1682	26.0923	25.979
Color [Black]	Q96BY7	Q96BY7	Autophagy-related protein 2 homolog B	ATG2B			24	24	22	14.2	14.2	13.5	232.76	0	23.231	5452700000	50	1.85038	0.0017707	-2.25234	-2.1635	24.2231	24.7786	25.9567	27.2186	26.9413	27.5555
Color [Black]	Q96C86	Q96C86	m7GpppX diphosphatase	DCPS			6	6	6	24.3	24.3	24.3	38.608	0	18.16	1568100000	18	1.81318	0.00493548	-1.22849	-1.53037	25.2466	25.0184	24.3052	25.8803	26.14	26.2354
Color [Black]	Q96CV9;A0A087WY28	Q96CV9	Optineurin	OPTN			12	12	12	23.9	23.9	23.9	65.92	0	37.71	4837800000	49	0.824748	0.0420285	-1.27678	-1.04882	27.6075	25.1759	26.8224	27.7471	27.8704	27.8185
Color [Black]	Q96CW5;A0A087WU06;A0A0J9YX63;A0A0J9YX56;A0A087WZV5	Q96CW5	Gamma-tubulin complex component 3	TUBGCP3			36	36	36	46.9	46.9	46.9	103.57	0	323.31	31967000000	288	4.1059	0.00209615	-1.11875	-1.97079	29.2812	29.4502	29.4961	30.5305	30.4962	30.5571
Color [Black]	Q96D71;E9PMG1;H0YDT0;H0YE89;H0YE73;H0YCR2;F2Z3L2;H7C225;H7C1V2;H0YCF0	Q96D71;E9PMG1;H0YDT0	RalBP1-associated Eps domain-containing protein 1	REPS1			16	16	15	28.6	28.6	27.4	86.661	0	33.152	4771600000	50	1.1067	0.0108618	-1.58231	-1.34972	25.0356	24.7293	26.5096	27.7736	26.7214	26.5264
Color [Black]	Q96EN8	Q96EN8	Molybdenum cofactor sulfurase	MOCOS			21	21	21	29.1	29.1	29.1	98.119	0	73.136	10559000000	98	1.19265	0.0296805	-1.04321	-1.14492	27.5833	27.7934	26.5596	28.2681	28.1425	28.6554
Color [Black]	Q96EP0;H0YKX0;A0A0B4J293;H0YM13;H0YMN0;H0YKI4;H0YNT1;H0YMG8;H0YNJ0;H0YMG4;H0YNK5;H0YM83	Q96EP0;H0YKX0	E3 ubiquitin-protein ligase RNF31	RNF31			27	27	27	36.3	36.3	36.3	119.65	0	209.08	24056000000	193	1.61864	0.00406163	-1.53964	-1.6463	28.4834	28.1145	27.0331	29.4078	29.4208	29.4213
Color [Black]	Q96ER3;J3KND1;E9PRZ1;H0YCN7;H0YEK5;E9PMD2;H0YDM3;E9PL53	Q96ER3;J3KND1;E9PRZ1	Protein SAAL1	SAAL1			6	6	6	11.4	11.4	11.4	53.557	0.0002576	4.0354	1722900000	17	2.11286	0.00690226	-1.04315	-1.4685	25.618	25.114	24.9408	26.1694	26.2741	26.3587
Color [Black]	Q96EY5;E9PQA6;E9PLL0;M0QZK6;E9PLZ8;E9PJW8	Q96EY5;E9PQA6;E9PLL0	Multivesicular body subunit 12A	MVB12A			7	7	7	36.6	36.6	36.6	28.783	0	29.799	5959500000	40	3.92229	0.0012067	-1.52585	-2.53161	25.2883	25.5166	25.3176	26.7746	27.0292	26.8963
Color [Black]	Q96F86;H3BPN4;H3BSQ0;H3BPW9;H3BQ37;H3BQP5;H3BU87;H3BMB8;H3BTH0;H3BNJ7;H3BTF8;H3BTD6	Q96F86	Enhancer of mRNA-decapping protein 3	EDC3			23	23	23	56.1	56.1	56.1	56.077	0	180.66	18892000000	134	1.77492	0.00692743	-1.15952	-1.46144	28.5898	28.0753	27.5757	29.277	29.2116	29.2308
Color [Black]	Q96G03;E7ENQ8;E9PD70;H0Y921	Q96G03	Phosphoglucomutase-2	PGM2			15	15	15	28.3	28.3	28.3	68.283	0	53.426	3839400000	36	0.823852	0.0441297	-1.2423	-1.03639	27.945	28.2514	28.4201	29.7814	30.4312	28.1308
Color [Black]	Q96GA3;A0A075B6Q4	Q96GA3	Protein LTV1 homolog	LTV1			11	11	11	26.3	26.3	26.3	54.854	0	125.21	3745900000	46	1.28832	0.00683038	-1.58932	-1.47381	26.2452	24.6981	25.4533	26.3676	27.6238	27.1731
Color [Black]	Q96GM5;F8VRQ4;H0YHV1;F8VUB0;F8VZ70;F8VW95	Q96GM5;F8VRQ4	SWI/SNF-related matrix-associated actin-dependent regulator of chromatin subfamily D member 1	SMARCD1			17	16	14	38.6	35.3	29.7	58.232	0	90.264	7446200000	80	2.72552	0.00228871	-1.39953	-2.02255	26.1904	26.7179	26.7575	27.9792	28.042	27.8432
Color [Black]	Q96GX5;A0A087WUU7	Q96GX5	Serine/threonine-protein kinase greatwall	MASTL			17	16	16	27.4	26.5	26.5	97.318	0	98.866	9268000000	80	2.93539	0.00224165	-1.32114	-2.00316	27.6906	27.3799	27.1768	28.8363	28.7317	28.6427
Color [Black]	Q96GX9;S4R3D6	Q96GX9;S4R3D6	Methylthioribulose-1-phosphate dehydratase	APIP			9	9	9	47.5	47.5	47.5	27.125	0	124.47	7008800000	49	1.28837	0.00328042	-2.37971	-1.74214	27.0676	25.0182	24.165	27.913	27.6204	27.8566
Color [Black]	Q96HC4;H0Y8Y3;A0A0A0MSP3;H0YBI4;A0A0D9SFR4;H0Y929	Q96HC4;H0Y8Y3	PDZ and LIM domain protein 5	PDLIM5			23	23	23	46.6	46.6	46.6	63.944	0	169.77	38485000000	211	1.03535	0.0168848	-1.49912	-1.27043	29.2914	29.1541	27.2132	29.8319	30.1532	30.1709
Color [Black]	Q96HI0;C9JHT8;H7C424;H7C2F8	Q96HI0	Sentrin-specific protease 5	SENP5			13	13	13	20.5	20.5	20.5	86.692	0	15.954	1616500000	30	1.53234	0.03804	-0.80141	-1.08106	25.3389	25.4793	24.9106	26.3759	25.9454	25.8116
Color [Black]	Q96HS1;F5GXG4	Q96HS1	Serine/threonine-protein phosphatase PGAM5, mitochondrial	PGAM5			18	18	18	64	64	64	32.004	0	61.303	27696000000	141	2.02782	0.0391412	-0.694645	-1.07178	28.6827	28.5003	28.9593	29.2969	29.4094	29.5198
Color [Black]	Q96HW7;F8WAA7;E9PIM3	Q96HW7	Integrator complex subunit 4	INTS4			13	13	13	15	15	15	108.17	0	21.878	1890800000	43	1.56363	0.0309114	-0.854516	-1.13718	26.3374	25.7929	25.5057	26.6433	26.7062	26.8499
Color [Black]	Q96I24	Q96I24	Far upstream element-binding protein 3	FUBP3			30	28	26	59.8	58.2	55.4	61.64	0	183.84	50210000000	232	1.95674	0.0418257	-0.687047	-1.05119	30.7009	30.3104	30.1934	31.0751	31.0993	31.0914
Color [Black]	Q96IZ0;H0YI16;H0YHP5;A0A0B4J260;F8W1M8	Q96IZ0	PRKC apoptosis WT1 regulator protein	PAWR			13	13	13	52.9	52.9	52.9	36.567	0	323.31	12005000000	97	0.676717	0.0483576	-1.58203	-1.0129	27.7659	26.7834	24.2621	27.5916	27.7274	28.2385
Color [Black]	Q96JC1	Q96JC1	Vam6/Vps39-like protein	VPS39			11	11	11	16.5	16.5	16.5	101.81	0	17.478	2750600000	45	2.97032	0.00219647	-1.3057	-1.99533	25.0754	25.1239	24.7748	26.0833	26.3658	26.442
Color [Black]	Q96JM3;S4R3K0	Q96JM3	Chromosome alignment-maintaining phosphoprotein 1	CHAMP1			18	18	18	23.2	23.2	23.2	89.098	0	17.145	7222400000	59	3.33027	0	-2.31594	-3.21281	25.873	25.1867	25.6239	27.7262	27.8604	28.0448
Color [Black]	Q96K76	Q96K76	Ubiquitin carboxyl-terminal hydrolase 47	USP47			41	41	41	37.5	37.5	37.5	157.31	0	234.42	19970000000	227	3.53656	0	-2.78037	-3.78436	26.0071	26.4683	26.8064	29.2457	29.2449	29.1322
Color [Black]	Q96KB5;E5RFX4;E5RIE1	Q96KB5;E5RFX4	Lymphokine-activated killer T-cell-originated protein kinase	PBK			12	12	12	47.8	47.8	47.8	36.085	0	25.519	11757000000	86	1.24636	0.00398187	-2.13401	-1.63665	25.2478	28.0011	26.814	28.7693	28.6762	29.0193
Color [Black]	Q96KP1;Q2MDF5	Q96KP1	Exocyst complex component 2	EXOC2			18	18	18	22.5	22.5	22.5	104.07	0	24.979	5759300000	82	1.81029	0.0452404	-0.688154	-1.02722	27.1778	27.5905	27.7341	28.2231	28.2203	28.1235
Color [Black]	Q96L91;A0A0A0MR70;A0A0A0MR80;A0A0A0MR72	Q96L91	E1A-binding protein p400	EP400			41	41	41	17.9	17.9	17.9	343.48	0	65.207	11745000000	151	2.33345	0.003925	-1.1702	-1.66034	27.2632	27.3137	27.7336	28.3268	28.7615	28.7329
Color [Black]	Q96L92;A0A0C4DFU6	Q96L92;A0A0C4DFU6	Sorting nexin-27	SNX27			9	9	9	20.5	20.5	20.5	61.264	0	26.32	2788800000	31	1.6732	0.00206635	-2.0771	-1.95109	24.0392	25.8618	24.4227	26.9542	26.9587	26.6421
Color [Black]	Q96N67;A0A1B0GWE0;A0A1B0GUE9;A0A1B0GVW2;A0A0C4DGY6;A0A0U1RQJ5;A0A0U1RRC1;A0A0U1RQT6;A2A369;A0A0U1RR97;A0A0U1RQG7	Q96N67	Dedicator of cytokinesis protein 7	DOCK7			93	93	84	52.8	52.8	49.7	242.56	0	323.31	146660000000	689	2.3194	0.0219574	-0.767166	-1.20726	31.8041	31.4828	31.378	32.2561	32.4052	32.3051
Color [Black]	Q96P11;Q63ZY6;Q3KNT7	Q96P11	Probable 28S rRNA (cytosine-C(5))-methyltransferase	NSUN5			8	8	8	21.7	21.7	21.7	46.691	0	8.5147	1806300000	27	4.21216	0	-1.93361	-3.17022	24.3793	24.0208	24.2457	26.1604	26.2008	26.0854
Color [Black]	Q96P47;H0Y873;E7ESL9;C9J975;H7C5G0;H7C4U6;H7C4F1	Q96P47;H0Y873	Arf-GAP with GTPase, ANK repeat and PH domain-containing protein 3	AGAP3			10	10	9	13.4	13.4	11.5	95.043	0	52.632	5855100000	57	1.99775	0.00187097	-2.36126	-2.32952	24	25.348	25.6317	27.2884	27.5552	27.2199
Color [Black]	Q96P48;E7EU13;A0A0A0MSJ2;F8WBT0;F5GWN4;F5GWQ2;H0YGD1	Q96P48;E7EU13;A0A0A0MSJ2	Arf-GAP with Rho-GAP domain, ANK repeat and PH domain-containing protein 1	ARAP1			42	42	42	35	35	35	162.19	0	241.62	43176000000	275	3.47859	0.00178462	-1.44129	-2.30276	29.685	29.5031	29.2556	30.9528	30.928	30.8868
Color [Black]	Q96P70	Q96P70	Importin-9	IPO9			23	23	23	28.3	28.3	28.3	115.96	0	199.1	14218000000	85	2.34849	0.00221328	-1.33747	-1.82751	29.0579	28.6471	28.3651	30.0008	30.2393	29.8425
Color [Black]	Q96PE2;REV__Q8WY22;REV__Q13751;Q86YS6	Q96PE2	Rho guanine nucleotide exchange factor 17	ARHGEF17			27	27	27	17.4	17.4	17.4	221.67	0	46.208	8452900000	106	1.68612	0.0140561	-1.00205	-1.30157	27.2804	26.9751	27.8816	28.4627	28.3123	28.3682
Color [Black]	Q96PU4;B1AL33;A0A0A0MSQ3	Q96PU4	E3 ubiquitin-protein ligase UHRF2	UHRF2			14	13	13	23.9	22.7	22.7	89.984	0	111.87	4276700000	51	2.89222	0.00172589	-1.79911	-2.48846	25.4207	24.7416	24.9454	27.0114	26.8134	26.6803
Color [Black]	Q96Q05;H0YBR0;A0A0J9YWK7	Q96Q05;H0YBR0	Trafficking protein particle complex subunit 9	TRAPPC9			12	12	12	12.5	12.5	12.5	128.53	0	23.516	1601000000	38	1.47038	0.0159624	-1.07189	-1.27892	25.315	24.4916	25.6205	26.1711	26.2103	26.2613
Color [Black]	Q96Q89;A0A0A0MSJ5	Q96Q89	Kinesin-like protein KIF20B	KIF20B			35	35	35	24.7	24.7	24.7	210.63	0	113.77	8538000000	87	1.26793	0.00339792	-2.39912	-1.72876	25.4852	27.4993	24.5164	28.0391	28.4739	28.1853
Color [Black]	Q96QE3;A0A075B754	Q96QE3;A0A075B754	ATPase family AAA domain-containing protein 5	ATAD5			13	13	13	8.7	8.7	8.7	207.57	0	15.557	1929100000	38	1.06412	0.04971	-0.898634	-1.00196	25.9529	24.9448	25.1715	26.6641	26.3101	25.791
Color [Black]	Q96QG7;E9PR67	Q96QG7	Myotubularin-related protein 9	MTMR9			7	7	7	17.3	17.3	17.3	63.461	0.00030211	7.0466	1558300000	33	1.36131	0.0302875	-0.936714	-1.14025	25.4309	24.5196	25.1695	25.8702	26.3152	25.7447
Color [Black]	Q96RE7;K7ENW4;K7ELC5	Q96RE7	Nucleus accumbens-associated protein 1	NACC1			11	11	10	26.4	26.4	24.1	57.258	0	68.726	6473900000	84	1.24444	0.00711271	-1.59098	-1.44597	25.18	27.1563	26.5659	28.1501	27.8044	27.7206
Color [Black]	Q96RS6;E5RGX7	Q96RS6	NudC domain-containing protein 1	NUDCD1			18	18	18	44.6	44.6	44.6	66.755	0	157.12	17637000000	119	4.78909	0.000775	-1.48053	-2.64273	28.4061	28.3401	28.4764	29.9073	29.9556	29.8012
Color [Black]	Q96RT7;E7EQL8;H7C2H5;H7C358	Q96RT7;E7EQL8	Gamma-tubulin complex component 6	TUBGCP6			21	21	21	17	17	17	200.5	0	58.602	5931400000	88	3.45708	0.000879433	-1.80509	-2.73628	26.6207	26.6043	26.1608	28.3678	28.1885	28.2448
Color [Black]	Q96RU3;B7ZL14;H0Y7W6	Q96RU3;B7ZL14;H0Y7W6	Formin-binding protein 1	FNBP1			10	10	10	16.5	16.5	16.5	71.306	0	21.913	14747000000	35	1.61024	0.00174295	-2.77483	-2.15245	24.5412	27.1096	26.0805	28.9315	28.952	28.1723
Color [Black]	Q96S55	Q96S55	ATPase WRNIP1	WRNIP1			18	18	18	35.3	35.3	35.3	72.132	0	52.254	11153000000	113	1.28148	0.0127273	-1.28504	-1.32443	26.5807	27.092	28.1057	28.7044	28.6693	28.2598
Color [Black]	Q96S59	Q96S59	Ran-binding protein 9	RANBP9			15	15	13	30.5	30.5	25.8	77.846	0	111.61	9128500000	65	2.57603	0.00567927	-0.968966	-1.50064	27.1218	27.3097	27.2909	27.9526	28.3964	28.2802
Color [Black]	Q96SB8;C9JMN1;A0A0A0MRY1	Q96SB8;C9JMN1	Structural maintenance of chromosomes protein 6	SMC6			12	12	12	13.7	13.7	13.7	126.32	0	33.877	2094900000	41	1.56426	0.00251128	-1.8731	-1.7824	25.8164	24.7731	23.9681	26.561	26.9849	26.631
Color [Black]	Q96SI9	Q96SI9	Spermatid perinuclear RNA-binding protein	STRBP			9	5	5	12.4	7.3	7.3	73.652	0.003485	1.5159	3113200000	16	2.11447	0.00220759	-1.67064	-1.99709	24.0383	24.9089	24.8566	25.9062	26.422	26.4874
Color [Black]	Q96SN8;A0A0A0MRG9;B1AMJ5;Q5JTU8;F8WCI3;F8WF55;C9K0C9;F8WBJ0	Q96SN8;A0A0A0MRG9;B1AMJ5	CDK5 regulatory subunit-associated protein 2	CDK5RAP2			28	28	28	20	20	20	215.04	0	91.941	15772000000	113	2.52844	0.00238612	-1.33573	-1.88967	28.6126	27.9294	28.1453	29.5145	29.5226	29.6572
Color [Black]	Q96ST3;H3BP90;H3BNZ3;H3BT34;H3BQ76;H3BQ88;H3BNA0;H3BQL7;H3BMA2	Q96ST3	Paired amphipathic helix protein Sin3a	SIN3A			43	43	43	39.6	39.6	39.6	145.17	0	284.49	23744000000	208	3.37167	0	-2.93403	-3.79561	26.5327	27.0139	26.0858	29.5175	29.5421	29.3749
Color [Black]	Q96SU4;H0YE19;A0A096LPC8;E9PK98;E9PKX6;H0YCW0;E9PJ80;E9PLH0;E9PNR1;G8JLK0	Q96SU4	Oxysterol-binding protein-related protein 9	OSBPL9			19	19	19	31	31	31	83.184	0	140.24	15839000000	144	1.19559	0.0272908	-1.08366	-1.17021	28.0321	27.7559	26.7161	28.7806	28.6724	28.3021
Color [Black]	Q96T23;H0YER1;H7C306;H0YCN2;H0YDG9	Q96T23;H0YER1;H7C306;H0YCN2	Remodeling and spacing factor 1	RSF1			14	14	14	12.2	12.2	12.2	163.82	0	25.413	3606400000	34	0.980504	0.0392364	-1.09787	-1.07131	25.0567	26.7265	25.2822	26.7073	26.8003	26.8514
Color [Black]	Q96T51;H0YA47;H0YAC8;J3KPP6;H0Y9Y8	Q96T51;H0YA47	RUN and FYVE domain-containing protein 1	RUFY1			21	21	20	36.4	36.4	35.3	79.817	0	44.666	6247200000	84	2.09947	0.00567187	-1.07853	-1.49921	27.1063	26.6932	26.4666	27.6287	28.0238	27.8491
Color [Black]	Q96T76;H0Y746;Q5T454;B0QZ77;H7C1W5;F8WCH8;H0Y7V3;H7C0A9	Q96T76;H0Y746	MMS19 nucleotide excision repair protein homolog	MMS19			38	38	38	52.4	52.4	52.4	113.29	0	323.31	48004000000	293	3.69982	0.0175919	-0.696734	-1.25894	30.2388	30.4138	30.3685	31.0373	31.0547	31.0192
Color [Black]	Q99459	Q99459	Cell division cycle 5-like protein	CDC5L			16	16	16	29.2	29.2	29.2	92.25	0	90.037	4949700000	59	2.27605	0.00180545	-1.98423	-2.3068	25.4842	26.4254	25.3211	27.7612	27.5294	27.8928
Color [Black]	Q99543;H7C3L7;C9IZ83;F2Z3N9;F2Z3H0	Q99543	DnaJ homolog subfamily C member 2;DnaJ homolog subfamily C member 2, N-terminally processed	DNAJC2			14	14	14	28.3	28.3	28.3	71.996	0	12.008	2860500000	40	1.07845	0.0215458	-1.28365	-1.21153	24.5685	26.2937	25.7928	26.919	26.411	27.1759
Color [Black]	Q99570;D6RJ98;D6RAC3;D6RBB7	Q99570	Phosphoinositide 3-kinase regulatory subunit 4	PIK3R4			34	34	34	30.3	30.3	30.3	153.1	0	168.35	16036000000	153	2.72213	0.0335183	-0.65459	-1.10953	28.577	28.5328	28.4948	29.3542	29.1544	29.0599
Color [Black]	Q99614;H0YB37	Q99614	Tetratricopeptide repeat protein 1	TTC1			11	11	11	52.1	52.1	52.1	33.526	0	74.037	10167000000	62	1.38407	0.00706213	-1.39328	-1.4368	26.9162	25.8397	27.2882	27.8404	28.4259	27.9577
Color [Black]	Q99615;K7EPP7;K7EIH8;K7ESP1;K7ER44;K7EJL5;K7EN19;K7EJV7;K7EJE9;K7EK03;K7ELJ8;K7EJ24;K7EQ73	Q99615;K7EPP7;K7EIH8;K7ESP1	DnaJ homolog subfamily C member 7	DNAJC7			20	20	20	38.1	38.1	38.1	56.44	0	225.25	12774000000	83	1.46801	0.0203141	-0.996763	-1.22303	28.8914	28.1669	27.8492	29.2863	29.1952	29.4162
Color [Black]	Q99707;B1ANE3	Q99707;B1ANE3	Methionine synthase	MTR			9	9	9	7.9	7.9	7.9	140.53	0	17.859	1937400000	27	1.31773	0.00893289	-1.37473	-1.39071	24.9884	26.0328	24.4555	26.8427	26.3559	26.4023
Color [Black]	Q99733;C9J6D1;E9PNW0;E9PJJ2;E9PS34;E9PNJ7;A8MXH2;E9PKT8;C9JZI7;E9PKI2;E9PP22;H0YCI4;C9J1B1	Q99733;C9J6D1;E9PNW0;E9PJJ2;E9PS34;E9PNJ7;A8MXH2;E9PKT8;C9JZI7	Nucleosome assembly protein 1-like 4	NAP1L4			6	5	5	19.7	17.1	17.1	42.823	0	10.091	2313100000	29	1.43938	0.0174926	-1.06533	-1.2621	25.4069	25.3713	24.4783	26.0477	26.4678	25.9371
Color [Black]	Q99816;F5H442;J3QRU6;J3QKS4	Q99816;F5H442	Tumor susceptibility gene 101 protein	TSG101			13	13	13	31.8	31.8	31.8	43.944	0	125.73	27629000000	83	2.43329	0.0040192	-1.15552	-1.67491	28.7164	28.1285	28.6162	29.7292	29.6594	29.5391
Color [Black]	Q99871;A6NDA1	Q99871;A6NDA1	HAUS augmin-like complex subunit 7	HAUS7			7	7	7	30.4	30.4	30.4	40.778	0	20.128	2204500000	27	3.87457	0	-2.05505	-3.19973	24.6567	24.2828	24.6113	26.6623	26.4131	26.6406
Color [Black]	Q9BPX3;D6RA93;H0Y9Z8	Q9BPX3	Condensin complex subunit 3	NCAPG			28	28	28	32.1	32.1	32.1	114.33	0	127.35	17758000000	145	3.98168	0.00381046	-0.948112	-1.68808	28.4606	28.3137	28.2776	29.348	29.2875	29.2606
Color [Black]	Q9BQ70;Q9H7D3;H3BSP8;H3BMJ8;H3BTU3;H3BQ53;H3BS87;H3BSS3;Q9H384;H3BR53;H3BRP4	Q9BQ70;Q9H7D3;H3BSP8;H3BMJ8;H3BTU3;H3BQ53	Transcription factor 25	TCF25			11	11	11	21.3	21.3	21.3	76.666	0	10.782	2535300000	48	1.10298	0.0140426	-1.46134	-1.30128	26.247	24.3129	26.0001	27.2316	26.9527	26.7596
Color [Black]	Q9BQA1;H0Y711	Q9BQA1;H0Y711	Methylosome protein 50	WDR77			11	11	11	48.2	48.2	48.2	36.724	0	83.419	44581000000	113	2.37997	0.00912158	-0.905556	-1.38487	30.6906	31.1027	31.0692	32.0118	31.8201	31.7473
Color [Black]	Q9BQS8;C9J2W6;H7BZ74	Q9BQS8	FYVE and coiled-coil domain-containing protein 1	FYCO1			31	31	31	30.3	30.3	30.3	166.98	0	213.32	10943000000	122	1.82315	0.00378571	-1.43249	-1.6841	28.5945	27.8875	27.3983	29.374	29.4843	29.3194
Color [Black]	Q9BRZ2;C9JI91;A0A0D9SF19	Q9BRZ2	E3 ubiquitin-protein ligase TRIM56	TRIM56			19	19	19	34.2	34.2	34.2	81.487	0	57.651	14803000000	107	1.53663	0.0137782	-1.08106	-1.31118	27.7628	27.393	26.7366	28.5832	28.1562	28.3961
Color [Black]	Q9BSJ8;F8VZB1	Q9BSJ8	Extended synaptotagmin-1	ESYT1			35	35	35	40.3	40.3	40.3	122.85	0	299.41	61342000000	288	4.93334	0.00221965	-1.13698	-2.09562	30.326	30.2646	30.3554	31.4991	31.4696	31.3884
Color [Black]	Q9BT78;D6RAX7;D6RFN0;D6RD63;D6REK7	Q9BT78;D6RAX7;D6RFN0;D6RD63	COP9 signalosome complex subunit 4	COPS4			18	18	18	59.1	59.1	59.1	46.268	0	122.68	11298000000	86	2.50057	0.0219761	-0.74569	-1.20759	28.1277	28.3058	28.2393	28.9597	28.7927	29.1574
Color [Black]	Q9BTC0	Q9BTC0	Death-inducer obliterator 1	DIDO1			49	49	49	32.7	32.7	32.7	243.87	0	136.78	28477000000	221	4.08741	0	-2.97739	-4.36552	27.9295	27.381	27.4785	30.4609	30.5653	30.6949
Color [Black]	Q9BTL3	Q9BTL3	RNMT-activating mini protein	FAM103A1			4	4	4	37.3	37.3	37.3	14.381	0	54.115	2773700000	26	2.07618	0.00413974	-1.19619	-1.60117	24.9592	24.7339	24.4486	25.7425	25.6832	26.3047
Color [Black]	Q9BV44;H7C3J3;H7C0R6;C9J9V2	Q9BV44;H7C3J3	THUMP domain-containing protein 3	THUMPD3			13	13	13	30.6	30.6	30.6	57.002	0	26.797	8335000000	87	1.5001	0.0169685	-1.04239	-1.26884	26.9951	28.0322	27.2066	28.4451	28.5568	28.3591
Color [Black]	Q9BWF3;E9PB51;Q9BQ04;D6R9K7;J3QRR5;E9PLB0;E9PM61;U3KQD5	Q9BWF3;E9PB51;Q9BQ04;D6R9K7;J3QRR5;E9PLB0;E9PM61;U3KQD5	RNA-binding protein 4;RNA-binding protein 4B	RBM4;RBM4B			17	17	17	57.4	57.4	57.4	40.313	0	273.07	13245000000	105	1.01058	0.00680454	-2.32037	-1.47094	27.3753	28.0518	24.5372	28.9146	29.0558	28.955
Color [Black]	Q9BWJ5	Q9BWJ5	Splicing factor 3B subunit 5	SF3B5			4	4	4	55.8	55.8	55.8	10.135	0.00030769	7.4873	5375300000	40	1.69745	0.0263177	-0.861669	-1.18002	27.6871	27.2	27.1337	27.9021	28.368	28.3358
Color [Black]	Q9BXB4	Q9BXB4	Oxysterol-binding protein-related protein 11	OSBPL11			19	19	18	40.4	40.4	39.1	83.642	0	89.632	19358000000	125	1.16105	0.00401829	-2.44732	-1.64118	24.4365	27.2899	27.4857	28.853	29.0362	28.6649
Color [Black]	Q9BXW9;H7BZJ7	Q9BXW9;H7BZJ7	Fanconi anemia group D2 protein	FANCD2			6	6	6	5	5	5	164.13	0.00030572	7.3549	1189300000	21	2.13709	0.0039373	-1.24163	-1.66336	25.4083	24.6159	24.7662	26.1452	26.2526	26.1175
Color [Black]	Q9BY44;F8WAE5;C9IZE1;H7C5R5;H7C5Q3;F8WF18;F8WAT3	Q9BY44;F8WAE5	Eukaryotic translation initiation factor 2A;Eukaryotic translation initiation factor 2A, N-terminally processed	EIF2A			26	26	26	62.7	62.7	62.7	64.989	0	118.1	17388000000	134	1.05615	0.00780974	-1.95767	-1.42793	26.5665	27.6155	24.6477	28.3399	28.1309	28.2319
Color [Black]	Q9BYG3;C9J808;H7BZL0;C9J6C5	Q9BYG3;C9J808;H7BZL0;C9J6C5	MKI67 FHA domain-interacting nucleolar phosphoprotein	NIFK			4	4	4	17.4	17.4	17.4	34.222	0	28.715	2455200000	30	1.20585	0.0308873	-1.01757	-1.13495	25.6782	24.992	26.0171	26.11	26.6323	26.9978
Color [Black]	Q9BYK8	Q9BYK8	Helicase with zinc finger domain 2	HELZ2			29	29	29	13.1	13.1	13.1	294.65	0	39.65	5522900000	97	2.87904	0.0008	-2.00536	-2.67191	25.3549	26.1227	25.4637	27.7783	27.6516	27.5275
Color [Black]	Q9BYM8;G3XAG9;B4DML5;H0Y4S7;A6PVK0;A6PVJ6;A6PVJ7;Q5JWR1	Q9BYM8;G3XAG9;B4DML5	RanBP-type and C3HC4-type zinc finger-containing protein 1	RBCK1			17	17	17	42	42	42	57.571	0	34.829	6425300000	73	0.964956	0.0108841	-1.95848	-1.35018	27.6847	25.384	24.863	28.6619	27.819	27.3262
Color [Black]	Q9BYW2;H7C3H4;H7BZ93;C9JG86;H7BXT4	Q9BYW2;H7C3H4;H7BZ93;C9JG86;H7BXT4	Histone-lysine N-methyltransferase SETD2	SETD2			27	27	27	12.6	12.6	12.6	287.59	0	34.473	5342300000	59	1.12817	0.0174606	-1.33	-1.26136	27.6842	25.9445	26.1417	27.847	28.0601	27.8533
Color [Black]	Q9BYX2	Q9BYX2	TBC1 domain family member 2A	TBC1D2			28	28	28	39.3	39.3	39.3	105.41	0	150.86	18454000000	148	2.07261	0.0175818	-0.846195	-1.25327	28.987	29.1508	28.623	29.8653	29.8255	29.6086
Color [Black]	Q9BZF1;F8VUA7;F8VQX7;F8VVD3;F8VVE7;F8VZ43	Q9BZF1;F8VUA7;F8VQX7	Oxysterol-binding protein-related protein 8;Oxysterol-binding protein	OSBPL8			13	13	10	18.9	18.9	15.1	101.19	0	15.767	3450800000	51	3.44378	0.00144186	-2.18095	-3.1405	25.3826	24.8658	25.1334	27.5289	27.0973	27.2986
Color [Black]	Q9BZF3	Q9BZF3	Oxysterol-binding protein-related protein 6	OSBPL6			26	24	24	33.1	30.8	30.8	106.3	0	46.214	10323000000	121	3.26418	0.0144618	-0.742385	-1.29419	28.0812	27.95	27.8457	28.7405	28.6473	28.7162
Color [Black]	Q9BZG1;C9JBG0;Q96PJ7;C9JY26;E7ES60;K7EIF2;J3QLC6;H7C0Y7;V9GY61;K7EJW7	Q9BZG1;C9JBG0;Q96PJ7;C9JY26;E7ES60	Ras-related protein Rab-34	RAB34			6	6	6	26.3	26.3	26.3	29.044	0.00030451	7.2863	1652800000	17	2.10358	0.0041136	-1.21623	-1.62871	24.733	24.6314	25.3896	26.1253	26.2536	26.0238
Color [Black]	Q9BZQ8;H0Y7M9;REV__A0A087X280;REV__Q9UHV5;REV__A0A087WVW6	Q9BZQ8	Protein Niban	FAM129A			29	29	29	35.6	35.6	35.6	103.13	0	172.33	27343000000	173	1.28572	0.0384006	-0.888496	-1.07825	29.8401	28.914	28.8278	30.0803	30.083	30.0841
Color [Black]	Q9BZX2	Q9BZX2	Uridine-cytidine kinase 2	UCK2			6	6	5	34.5	34.5	31.4	29.299	0	14.135	2290400000	31	1.17443	0.0167239	-1.29854	-1.27324	25.6922	24.234	24.1836	25.8585	25.826	26.321
Color [Black]	Q9C035;E7EQQ5;H7C134;C9JWN8;E9PFM0;B2RNG4;Q9C030;Q9BYJ4	Q9C035;E7EQQ5	Tripartite motif-containing protein 5	TRIM5			8	8	8	18.7	18.7	18.7	56.338	0	90.707	2585600000	41	1.83295	0.00243796	-1.5516	-1.7688	25.0016	24.3378	25.6004	26.7218	26.4089	26.4638
Color [Black]	Q9C0B0;K7EQ93;K7ELF5;A0A0A0MRZ1;E9PDK2	Q9C0B0	RING finger protein unkempt homolog	UNK			15	15	15	28.4	28.4	28.4	88.084	0	51.555	4001100000	37	2.88164	0.000873239	-2.07701	-2.73623	25.0812	24.7443	25.4919	26.995	27.0903	27.463
Color [Black]	Q9C0B7	Q9C0B7	Transport and Golgi organization protein 6 homolog	TANGO6			14	14	14	15.3	15.3	15.3	120.75	0	15.448	2048000000	40	4.57025	0.00110714	-1.65905	-2.87724	24.6413	24.6699	24.7121	26.4788	26.2385	26.2832
Color [Black]	Q9C0C2;E9PKK0;E9PKE7	Q9C0C2	182 kDa tankyrase-1-binding protein	TNKS1BP1			77	77	77	60	60	60	181.79	0	323.31	116890000000	638	3.43388	0.00238132	-1.0736	-1.80047	31.1975	31.1577	30.9018	32.1657	32.2012	32.1109
Color [Black]	Q9C0F1;D6RGX6;D6RC25;D6RBX1	Q9C0F1;D6RGX6	Centrosomal protein of 44 kDa	CEP44			9	9	9	35.4	35.4	35.4	44.139	0	26.735	6002100000	50	0.87311	0.0196608	-1.78432	-1.22951	27.2177	27.4943	24.5332	28.0905	28.4285	28.0793
Color [Black]	Q9C0J8;C9J8B4	Q9C0J8	pre-mRNA 3 end processing protein WDR33	WDR33			12	12	12	11.3	11.3	11.3	145.89	0	21.499	4115700000	40	1.19646	0.00538947	-1.84693	-1.50698	26.5259	24.1517	24.7024	26.8654	27.1904	26.865
Color [Black]	Q9GZS3;H0YN81;H0YL19;H0YMF9;H3BQA8;H0YLA1;H0YM76	Q9GZS3;H0YN81;H0YL19;H0YMF9	WD repeat-containing protein 61;WD repeat-containing protein 61, N-terminally processed	WDR61			10	10	10	49.8	49.8	49.8	33.58	0	25.758	2332900000	18	1.14157	0.0172939	-1.32386	-1.26639	25.2157	24.5526	26.3761	26.9328	26.5524	26.6308
Color [Black]	Q9GZU8;H3BP64;H3BUL4;H3BMX9;H3BU93;H3BTP8;H3BSY6;H3BNK9;H3BQQ6;H3BTI2;Q6P4H7;H3BSF0;H3BN22;H3BPH9;H3BPF9	Q9GZU8;H3BP64;H3BUL4;H3BMX9;H3BU93;H3BTP8;H3BSY6;H3BNK9	Protein FAM192A	FAM192A			9	9	9	37.4	37.4	37.4	28.912	0	65.552	3367500000	23	1.94044	0.00173783	-2.35329	-2.28061	24.1283	25.9306	24.9649	27.4973	27.4391	27.1472
Color [Black]	Q9H074;D6REB4;D6R9H8;D6RJF2;D6RJ02;H0YA44;D6RD97	Q9H074;D6REB4	Polyadenylate-binding protein-interacting protein 1	PAIP1			11	11	11	26.9	26.9	26.9	53.524	0	135.22	9837300000	64	2.57168	0.00222672	-1.26457	-1.83095	27.3092	27.7182	27.4056	28.8615	28.4531	28.9121
Color [Black]	Q9H0B6;A8MZ87;A8MX29;C9JHT2;E9PM83;E9PQ02;E9PP09;E9PI24	Q9H0B6;A8MZ87	Kinesin light chain 2	KLC2			30	21	21	53.7	37.6	37.6	68.934	0	118.33	11422000000	123	4.23698	0.000789809	-1.56797	-2.66723	27.2782	27.1828	27.2124	28.9448	28.7743	28.6582
Color [Black]	Q9H0E2;F2Z2Y8;E7EN89;E9PP67;E9PQ25;E9PNS3	Q9H0E2;F2Z2Y8;E7EN89;E9PP67;E9PQ25	Toll-interacting protein	TOLLIP			4	4	4	15.7	15.7	15.7	30.281	0.00029472	6.4957	2771600000	21	2.28939	0.00171605	-1.74685	-2.14497	24.3076	24.9713	25.273	26.8571	26.5131	26.4222
Color [Black]	Q9H1I8;B1AH59;F2Z2W4;F8WAQ6;H7C3Y4	Q9H1I8;B1AH59	Activating signal cointegrator 1 complex subunit 2	ASCC2			15	15	15	22.1	22.1	22.1	86.359	0	77.959	10589000000	103	1.84666	0.00703865	-1.11495	-1.45078	26.7917	26.874	27.5934	28.2356	28.3288	28.0395
Color [Black]	Q9H2D6;H0Y5J9;F6WYE2;F6TR96;F6WMF4	Q9H2D6	TRIO and F-actin-binding protein	TRIOBP			24	23	23	10.7	10.3	10.3	261.37	0	87.887	8583500000	123	2.00866	0.00219561	-1.50323	-1.82292	26.7861	26.7534	26.0217	28.191	27.6108	28.2691
Color [Black]	Q9H2G2	Q9H2G2	STE20-like serine/threonine-protein kinase	SLK			22	22	21	22.6	22.6	21.7	142.69	0	59.019	11313000000	65	4.50116	0	-3.5328	-5.27435	25.4213	24.9945	25.4474	28.7852	28.6935	28.9829
Color [Black]	Q9H2M9;H7C4Y9	Q9H2M9	Rab3 GTPase-activating protein non-catalytic subunit	RAB3GAP2			31	31	31	28.2	28.2	28.2	155.98	0	161.69	16660000000	155	3.22066	0.0020262	-1.58955	-2.40193	28.5817	28.5067	28.0809	30.0301	30.014	29.8938
Color [Black]	Q9H2U1;E7EWK3;A0A0G2JQU7;H7C5F5;A0A0G2JRP3;H7C514	Q9H2U1;E7EWK3	ATP-dependent RNA helicase DHX36	DHX36			34	34	33	41.8	41.8	40.9	114.76	0	248.03	33757000000	228	1.0223	0.0470228	-0.955863	-1.01802	29.5382	28.8807	28.0898	29.7169	29.6111	30.0483
Color [Black]	Q9H3C7;A0A087X1N0;A0A087X1D7	Q9H3C7	Gametogenetin-binding protein 2	GGNBP2			11	11	11	22.7	22.7	22.7	79.086	0	25.464	3343800000	40	2.48725	0.00162238	-1.72731	-2.23036	25.3923	25.0856	24.5642	26.6165	27.0012	26.6062
Color [Black]	Q9H3U1	Q9H3U1	Protein unc-45 homolog A	UNC45A			24	24	24	29.9	29.9	29.9	103.08	0	48.93	9239100000	106	1.77514	0.00952877	-1.05873	-1.3788	27.1332	27.8277	27.8804	28.9027	28.5974	28.5174
Color [Black]	Q9H4L7;D6RAY8	Q9H4L7	SWI/SNF-related matrix-associated actin-dependent regulator of chromatin subfamily A containing DEAD/H box 1	SMARCAD1			13	13	13	16.2	16.2	16.2	117.4	0	22.386	2935100000	29	1.28926	0.0206471	-1.09623	-1.21989	26.4556	25.2459	25.6586	27.0957	26.5225	27.0307
Color [Black]	Q9H568	Q9H568	Actin-like protein 8	ACTL8			17	17	17	66.4	66.4	66.4	41.36	0	273.72	55091000000	116	4.22337	0	-5.97725	-7.13607	25.9798	26.3377	25.1993	31.853	31.7522	31.8435
Color [Black]	Q9H5N1;B4DHR0;H3BT64;H3BNR2;H3BMR7;H3BU67;H3BNR8	Q9H5N1;B4DHR0	Rab GTPase-binding effector protein 2	RABEP2			16	16	16	32.7	32.7	32.7	63.542	0	22.686	8017000000	70	1.04161	0.00883885	-1.87483	-1.39344	27.6195	25.04	27.4558	28.6146	28.8022	28.3228
Color [Black]	Q9H6D7;G3V541;G3V5A5;H0YIZ6;H0YJ09;G3V4X7;G3V2T6;G3V5Z2	Q9H6D7;G3V541;G3V5A5	HAUS augmin-like complex subunit 4	HAUS4			11	11	11	35.5	35.5	35.5	42.399	0	37.24	3818800000	40	2.96338	0.00112727	-2.19531	-2.88611	25.2114	24.5332	25.0215	26.8952	27.4391	27.0178
Color [Black]	Q9H6R7;C9JYC1	Q9H6R7	WD repeat and coiled-coil-containing protein C2orf44	C2orf44			20	20	20	42.7	42.7	42.7	79.135	0	117.75	15102000000	134	1.61822	0.0367254	-0.788015	-1.0902	28.4621	28.9044	29.203	29.5809	29.5931	29.7596
Color [Black]	Q9H6S0;D6RA70;D6RF50;D6R9T8	Q9H6S0	Probable ATP-dependent RNA helicase YTHDC2	YTHDC2			24	24	24	23.7	23.7	23.7	160.25	0	27.933	4771100000	41	1.0191	0.0189234	-1.44235	-1.23875	27.3625	25.5352	25.2949	27.6115	27.2611	27.6471
Color [Black]	Q9H6S3;A0A087WX39;E9PN68;E9PLN2;E9PNT0;E9PLH1;H0YD62;H0YF37	Q9H6S3	Epidermal growth factor receptor kinase substrate 8-like protein 2	EPS8L2			15	15	15	29.2	29.2	29.2	80.62	0	38.781	8865400000	68	0.84711	0.0174241	-2.0526	-1.26293	27.0701	27.8683	24.1809	28.5097	28.5563	28.2111
Color [Black]	Q9H6T3	Q9H6T3	RNA polymerase II-associated protein 3	RPAP3			12	12	12	22.1	22.1	22.1	75.718	0	20.478	3679100000	39	1.98264	0.00187205	-2.1288	-2.19976	24.1017	24.1178	25.4872	26.5669	26.8676	26.6585
Color [Black]	Q9H792;H0YN99;H3BUZ5	Q9H792;H0YN99	Pseudopodium-enriched atypical kinase 1	PEAK1			24	24	24	18.7	18.7	18.7	193.1	0	49.34	9455700000	70	6.2114	0	-3.05572	-5.50882	25.3311	25.2723	25.2409	28.3674	28.2433	28.4007
Color [Black]	Q9H7D7;H0Y9R3;C9JCS7;H0Y917	Q9H7D7	WD repeat-containing protein 26	WDR26			21	21	21	42.1	42.1	42.1	72.123	0	155.28	20643000000	132	3.5066	0.000946565	-1.81857	-2.77117	27.9779	27.7085	27.9651	29.7934	29.8664	29.4473
Color [Black]	Q9H7F0;A0A087WYY3;C9J7Z7;C9JAP7	Q9H7F0;A0A087WYY3	Probable cation-transporting ATPase 13A3	ATP13A3			16	16	15	18.5	18.5	17.7	138.04	0	34.982	5209000000	68	2.07269	0.00232068	-1.51833	-1.86452	26.4723	26.3894	25.5159	27.7645	27.6532	27.5149
Color [Black]	Q9H7N4	Q9H7N4	Splicing factor, arginine/serine-rich 19	SCAF1			9	9	9	8.1	8.1	8.1	139.27	0	15.596	2528700000	30	3.39128	0.000716763	-1.68574	-2.57347	24.9182	24.5806	25.1008	26.5777	26.4951	26.5839
Color [Black]	Q9H814	Q9H814	Phosphorylated adapter RNA export protein	PHAX			5	5	5	18.8	18.8	18.8	44.402	0	42.364	2175300000	36	1.89821	0.00254476	-1.5382	-1.79343	25.3242	24.3887	24.1734	26.2334	26.2125	26.055
Color [Black]	Q9H8K7	Q9H8K7	Uncharacterized protein C10orf88	C10orf88			10	10	10	33.9	33.9	33.9	49.248	0	39.767	2239300000	25	1.05336	0.00865705	-1.85676	-1.39794	26.6158	25.7535	23.8774	27.1904	27.6173	27.0094
Color [Black]	Q9H8V3;H7C3G1;H7C103;C9JDB4	Q9H8V3	Protein ECT2	ECT2			13	13	13	17.8	17.8	17.8	103.5	0	26.053	2366500000	32	0.790755	0.0393646	-1.42745	-1.07055	26.8445	24.3782	24.3266	26.5885	26.5099	26.7332
Color [Black]	Q9H9A5;E9PCN5;H7C0K1;H7C1X9;H7BZZ7	Q9H9A5;E9PCN5	CCR4-NOT transcription complex subunit 10	CNOT10			23	23	23	39.9	39.9	39.9	82.309	0	82.633	11210000000	105	1.96365	0.0396672	-0.700423	-1.06795	28.3858	27.9635	28.2315	29.0786	28.7611	28.8424
Color [Black]	Q9H9H4;F5H4M0;F5H1F6	Q9H9H4;F5H4M0;F5H1F6	Vacuolar protein sorting-associated protein 37B	VPS37B			7	7	7	40	40	40	31.307	0	300.83	12148000000	66	0.75452	0.0305282	-1.86226	-1.13947	24.0072	27.5592	27.2163	28.2266	27.9568	28.1861
Color [Black]	Q9H9T3;B4DKA4;E5RHR2;E5RHY2;E5RIC0;E5RIZ7;H0YAP7;E5RG26;H0YC54	Q9H9T3;B4DKA4	Elongator complex protein 3	ELP3			19	19	19	43	43	43	62.258	0	36.962	7321400000	84	2.28457	0.00709569	-0.977142	-1.44461	27.4141	27.4928	26.9402	28.1869	28.3029	28.2887
Color [Black]	Q9H9Y6;C9JJG2;C9JS83;H7C0D9;F8WDS4;F8WAK7;F8WBB9;F8WCS3	Q9H9Y6	DNA-directed RNA polymerase I subunit RPA2	POLR1B			16	16	16	17.1	17.1	17.1	128.23	0	21.042	4067900000	38	1.01613	0.014257	-1.62477	-1.29931	24.143	26.5015	25.5127	26.5002	26.9629	27.5685
Color [Black]	Q9HAD4;D6RBY6;D6RE66;H0YAA3;D6RB94;B4DK73;B4DHS8;H0YAI6;D6RA22;D6R9M1;D6RJA5;D6RH33;D6R9E7;H0Y9Z3;D6RGW4;D6RIX6	Q9HAD4;D6RBY6;D6RE66;H0YAA3	WD repeat-containing protein 41	WDR41			7	7	7	19.4	19.4	19.4	51.727	0	8.5799	1946200000	21	1.57862	0.00979978	-1.14525	-1.37437	25.7692	25.435	24.7737	26.7591	26.4473	26.2072
Color [Black]	Q9HAU0;A0JP02;B4DJX4;H0YGJ6;F5H1X3;H0YG48	Q9HAU0;A0JP02;B4DJX4	Pleckstrin homology domain-containing family A member 5	PLEKHA5			27	27	27	35	35	35	127.46	0	146.17	13828000000	152	1.70934	0.0108396	-1.05018	-1.34945	28.106	28.2144	27.3671	28.7877	29.0542	28.9962
Color [Black]	Q9HAV4;H0Y3W3;E2QRM3;H0Y9I3;H0Y3Q8;H0YA57	Q9HAV4	Exportin-5	XPO5			39	39	39	43.2	43.2	43.2	136.31	0	288.69	38842000000	233	4.24628	0.00203263	-1.08551	-1.93668	30.0508	30.1707	29.9836	31.1981	31.1547	31.1087
Color [Black]	Q9HAW4;E7ESG2	Q9HAW4;E7ESG2	Claspin	CLSPN			13	13	13	11.5	11.5	11.5	151.09	0	16.427	3267700000	48	2.56885	0.000751515	-2.17002	-2.62159	24.9597	25.6929	24.9399	27.7751	27.0474	27.2802
Color [Black]	Q9HB71;B2ZWH1	Q9HB71	Calcyclin-binding protein	CACYBP			15	15	15	70.2	70.2	70.2	26.21	0	171.87	37425000000	120	3.41542	0.00228272	-1.23795	-2.02199	29.5	29.5351	29.1944	30.686	30.6683	30.5889
Color [Black]	Q9HBD1;A6NHN2;H0Y5D9	Q9HBD1;A6NHN2	Roquin-2	RC3H2			14	14	10	15.5	15.5	11.8	131.67	0	23.198	2971500000	44	0.821072	0.0496762	-1.15224	-1.00192	26.2378	26.4845	24.4345	26.9731	26.9054	26.7351
Color [Black]	Q9HBM1;C9JW94	Q9HBM1;C9JW94	Kinetochore protein Spc25	SPC25			8	8	8	40.6	40.6	40.6	26.152	0	25.72	3592700000	40	1.12928	0.0141245	-1.43055	-1.30555	25.8348	24.4051	26.4071	26.9671	26.9488	27.0227
Color [Black]	Q9HC35;B5MBZ0	Q9HC35;B5MBZ0	Echinoderm microtubule-associated protein-like 4	EML4			28	28	28	31	31	31	108.91	0	82.554	18845000000	137	1.14061	0.00344561	-3.07217	-1.73895	27.7696	27.4294	23.8261	29.4129	29.6101	29.2186
Color [Black]	Q9HCE0;K7EPN4;K7EM87;K7ENS1;K7ENK5	Q9HCE0	Ectopic P granules protein 5 homolog	EPG5			36	36	36	19.2	19.2	19.2	292.48	0	100.18	16584000000	159	2.94276	0.000984127	-2.08671	-2.77912	27.0684	26.8135	26.7029	28.8212	28.6356	29.388
Color [Black]	Q9HCH0;H7C1V4	Q9HCH0;H7C1V4	Nck-associated protein 5-like	NCKAP5L			19	19	19	18.3	18.3	18.3	139.01	0	19.658	7205500000	57	1.18854	0.00709541	-1.66551	-1.43733	25.6512	27.8528	27.1319	28.6217	28.6989	28.3118
Color [Black]	Q9HCI7;C9IZG7;C9J5S2;C9IZ03	Q9HCI7	E3 ubiquitin-protein ligase MSL2	MSL2			7	7	7	15.1	15.1	15.1	62.54	0	7.8172	1380300000	23	1.78625	0.00892308	-1.06793	-1.39033	25.2232	24.6741	24.7573	26.045	26.2556	25.5578
Color [Black]	Q9HCJ3;E9PE10	Q9HCJ3	Ribonucleoprotein PTB-binding 2	RAVER2			3	3	3	8	8	8	74.338	0.00026582	4.473	1315000000	16	2.51321	0.00194958	-1.8636	-2.35495	24.7011	24.7278	23.9758	26.0799	26.616	26.2995
Color [Black]	Q9HCS7	Q9HCS7	Pre-mRNA-splicing factor SYF1	XAB2			6	6	6	8.8	8.8	8.8	100.01	0.0002551	3.8837	2429400000	18	0.889267	0.0198696	-1.72041	-1.22739	24.0278	26.8997	24.4127	26.7255	26.8726	26.9035
Color [Black]	Q9NP61;B0QYV8;B0QYV9;E9PMR9;E9PM63;E9PNY8;H0YDX1;E9PJT7;E9PK28;E9PN48	Q9NP61	ADP-ribosylation factor GTPase-activating protein 3	ARFGAP3			14	14	7	29.8	29.8	15.5	56.928	0	16.347	3842600000	47	2.57893	0.00113089	-2.00042	-2.49972	24.9447	24.9058	24.0514	26.5579	26.567	26.7782
Color [Black]	Q9NPD3;E9PI41;E9PPI9	Q9NPD3;E9PI41	Exosome complex component RRP41	EXOSC4			7	7	7	31.8	31.8	31.8	26.383	0	16.17	3731900000	35	1.76523	0.00236293	-1.66037	-1.79891	24.939	25.9181	26.0881	27.2497	27.7249	26.9517
Color [Black]	Q9NPI1;I3L4V5	Q9NPI1	Bromodomain-containing protein 7	BRD7			8	8	8	20.4	20.4	20.4	74.138	0	23.748	2307300000	25	2.46203	0.00243363	-1.37075	-1.90052	24.7778	24.6461	25.2788	26.0688	26.4406	26.3056
Color [Black]	Q9NPI6;A0A087WT55;A0A087WXD0;A0A087WVE6	Q9NPI6;A0A087WT55	mRNA-decapping enzyme 1A	DCP1A			12	12	12	31.4	31.4	31.4	63.309	0	164.75	5403300000	59	1.51896	0.00335726	-1.81052	-1.72325	24.2721	26.1603	25.0482	26.9242	27.0795	26.9085
Color [Black]	Q9NPQ8;H0YEN0;E9PSI0;H0YE35;REV__E9PNP5;H0YC88;E9PI04;B7WPL0;Q9NVN3	Q9NPQ8;H0YEN0	Synembryn-A	RIC8A			14	14	14	30.1	30.1	30.1	59.709	0	19.428	17398000000	54	2.48647	0.00403058	-1.112	-1.6431	29.1777	28.8695	28.6944	30.2194	30.0053	29.853
Color [Black]	Q9NQC7;J3KRR7;H3BS09;H3BPZ5;J3QKR2;H3BTB8;H3BSW9	Q9NQC7;J3KRR7;H3BS09	Ubiquitin carboxyl-terminal hydrolase CYLD	CYLD			10	10	10	13.5	13.5	13.5	107.31	0	20.23	2651500000	42	1.34264	0.00867631	-1.36752	-1.40064	24.9788	24.0129	25.4818	25.8471	26.1794	26.5496
Color [Black]	Q9NQS7;E9PM67	Q9NQS7	Inner centromere protein	INCENP			7	7	7	9.7	9.7	9.7	105.43	0	70.531	2771600000	41	1.09458	0.0138395	-1.49597	-1.30926	25.7948	24.8277	23.8222	26.0427	26.9053	25.9846
Color [Black]	Q9NQT4;M0R050;M0R102	Q9NQT4;M0R050	Exosome complex component RRP46	EXOSC5			5	5	5	29.4	29.4	29.4	25.249	0	24.05	4011000000	15	2.10792	0.00184127	-2.18038	-2.31685	25.5006	24.9077	24.0068	27.1393	26.8967	26.9204
Color [Black]	Q9NQT5	Q9NQT5	Exosome complex component RRP40	EXOSC3			11	11	11	60.4	60.4	60.4	29.572	0	47.854	3798300000	37	2.15263	0.00173469	-2.43531	-2.48869	25.3423	24.0437	24.4882	26.8157	26.7277	27.6368
Color [Black]	Q9NQW6;H7C3S1;H7C1K5;H7C1C2;C9JJT6;H7C167;C9J0G4;H7C0Y6	Q9NQW6	Actin-binding protein anillin	ANLN			51	51	51	50.8	50.8	50.8	124.2	0	323.31	79411000000	359	2.34415	0.00379187	-1.1915	-1.68501	30.2464	30.0728	29.5873	31.2148	31.2318	31.0343
Color [Black]	Q9NR12;D6RH06;D6RF83;H7BYK4;D6RAN1;H0Y8W6	Q9NR12	PDZ and LIM domain protein 7	PDLIM7			23	23	23	72.2	72.2	72.2	49.844	0	213.27	23910000000	130	3.13074	0.00188618	-1.56093	-2.33805	27.2319	27.5999	27.5214	29.1012	28.7655	29.1692
Color [Black]	Q9NRL2;A0A087WWN7	Q9NRL2	Bromodomain adjacent to zinc finger domain protein 1A	BAZ1A			17	17	17	14.9	14.9	14.9	178.7	0	87.175	4611300000	41	1.68624	0.00234409	-2.30085	-2.05502	25.2936	25.9319	23.8938	27.5381	27.0528	27.431
Color [Black]	Q9NRL3;F5GYK2;M0R317;M0QZM0;M0R0W8;R4GN16;M0QXN2;M0R2A7;M0QYS2;M0R0P4	Q9NRL3;F5GYK2;M0R317	Striatin-4	STRN4			14	14	13	27.9	27.9	26.6	80.595	0	30.635	6756100000	61	1.27555	0.0129013	-1.28419	-1.32086	27.1184	26.999	25.6622	27.924	27.7366	27.9716
Color [Black]	Q9NRY5;E7ESJ7;E5RGF9;E5RHI8;E5RFK2	Q9NRY5;E7ESJ7	Protein FAM114A2	FAM114A2			7	7	7	19.4	19.4	19.4	55.468	0	7.7888	1391400000	13	2.63983	0.00114894	-1.9721	-2.51193	24.5945	25.0634	24.2009	26.6583	26.7909	26.3259
Color [Black]	Q9NS86	Q9NS86	LanC-like protein 2	LANCL2			14	14	14	40.2	40.2	40.2	50.854	0	111.2	10194000000	100	1.82551	0.00569412	-1.18795	-1.50321	26.9717	27.722	27.8436	28.7518	28.8414	28.508
Color [Black]	Q9NS87;C9JKA9;D6RCT7;H7BZT2;H7C1K7	Q9NS87;C9JKA9	Kinesin-like protein KIF15	KIF15			19	19	19	17.6	17.6	17.6	160.16	0	165.45	6425800000	77	3.54936	0.00224561	-1.27561	-2.10195	26.8881	26.5783	26.7722	28.0286	28.117	27.9197
Color [Black]	Q9NSK0;C9J8T5;H7C4M1;C9JZE5;K7EL76;Q6P597;C9JXT5;C9JQU1;C9K0D5;K7ELP9;K7ENJ3	Q9NSK0	Kinesin light chain 4	KLC4			13	7	7	22.3	14.2	14.2	68.639	0	11.37	1853800000	21	3.20872	0.000746988	-1.7755	-2.60339	24.8397	24.8162	24.5468	26.8069	26.2795	26.4428
Color [Black]	Q9NSV4	Q9NSV4	Protein diaphanous homolog 3	DIAPH3			32	32	32	29.8	29.8	29.8	136.92	0	104.44	13388000000	114	2.20442	0.00072093	-2.52006	-2.57435	27.0491	26.5441	25.4345	28.9413	28.7876	28.8589
Color [Black]	Q9NT62;F8WDI0	Q9NT62	Ubiquitin-like-conjugating enzyme ATG3	ATG3			9	9	9	42.4	42.4	42.4	35.864	0	20.464	12611000000	57	1.18117	0.00781882	-1.65496	-1.42826	27.3622	27.5215	25.5309	28.4637	28.1782	28.7376
Color [Black]	Q9NTJ3;E9PD53;C9JR83;C9J578;C9J9E4;C9JVD8;C9JWF0;C9IYK2;C9JJ64	Q9NTJ3;E9PD53	Structural maintenance of chromosomes protein 4;Structural maintenance of chromosomes protein	SMC4			57	57	57	47.4	47.4	47.4	147.18	0	323.31	76587000000	373	1.95746	0.0130645	-0.934622	-1.31853	30.9835	30.5494	30.3039	31.5477	31.435	31.6579
Color [Black]	Q9NTZ6;A6PVI1;A6PVI0;Q5JX62	Q9NTZ6	RNA-binding protein 12	RBM12			13	13	13	14.9	14.9	14.9	97.394	0	14.046	2642500000	40	1.55533	0.00338038	-1.76502	-1.72614	25.7453	25.0437	24.0609	27.0431	26.7008	26.401
Color [Black]	Q9NU22;Q5T795	Q9NU22	Midasin	MDN1			89	89	89	20.8	20.8	20.8	632.81	0	172.01	23839000000	284	3.52939	0	-2.58944	-3.5989	27.2552	26.8843	27.6307	29.8086	29.8001	29.9297
Color [Black]	Q9NUQ3;Q9BZA5	Q9NUQ3	Gamma-taxilin	TXLNG			21	20	20	46	44.5	44.5	60.585	0	287.58	16764000000	142	1.81556	0.00229645	-1.70278	-1.853	28.0055	26.8805	26.6509	28.8569	28.9156	28.8728
Color [Black]	Q9NVC6;E9PM72;E9PJZ4;E9PKQ4	Q9NVC6;E9PM72	Mediator of RNA polymerase II transcription subunit 17	MED17			8	8	8	15.4	15.4	15.4	72.889	0	11.114	1334500000	17	1.55842	0.0127412	-1.09568	-1.3303	24.7336	24.9981	25.1433	25.9107	26.6313	25.6201
Color [Black]	Q9NVM9;F5H5W1;F5H457;H0YH12;F8VRX9	Q9NVM9	Protein asunder homolog	ASUN			8	8	8	14	14	14	80.224	0.00030694	7.4526	1496600000	15	1.73476	0.00260398	-1.62242	-1.75926	25.0792	25.254	23.9977	26.4774	26.1012	26.6196
Color [Black]	Q9NW08;F8VRU2	Q9NW08	DNA-directed RNA polymerase III subunit RPC2	POLR3B			19	19	19	18.3	18.3	18.3	127.78	0	17.273	4075000000	42	2.53272	0.00121348	-2.07958	-2.53235	25.8514	25.1992	25.744	27.4451	28.1771	27.4112
Color [Black]	Q9NWU2	Q9NWU2	Glucose-induced degradation protein 8 homolog	GID8			6	6	6	45.2	45.2	45.2	26.748	0	197.72	5202000000	46	1.82039	0.00212165	-1.91642	-1.97584	26.5572	25.71	24.9862	27.7944	27.4248	27.7836
Color [Black]	Q9NWZ8;H7BYE2	Q9NWZ8	Gem-associated protein 8	GEMIN8			5	5	5	23.6	23.6	23.6	28.636	0.00025038	3.6088	2489900000	20	1.34636	0.00419456	-1.76127	-1.5843	24.1896	26.0008	24.5664	27.1131	26.7257	26.2018
Color [Black]	Q9NXC5;C9JTV2;C9JAQ1	Q9NXC5	WD repeat-containing protein mio	MIOS			14	14	14	19.4	19.4	19.4	98.583	0	23.087	3182000000	78	1.63247	0.0425263	-0.740108	-1.04664	26.3268	25.9282	26.4883	27.1535	26.7469	27.0631
Color [Black]	Q9NXH8	Q9NXH8	Torsin-4A	TOR4A			13	13	13	37.6	37.6	37.6	46.914	0	37.877	4592600000	63	1.74647	0.00225882	-2.31583	-2.10963	26.3571	24.8281	24.4506	27.7781	27.4781	27.3271
Color [Black]	Q9NXR7;F8W733;C9J2G0;A0A075B7D2	Q9NXR7;F8W733;C9J2G0	BRCA1-A complex subunit BRE	BRE			10	10	10	38.4	38.4	38.4	43.551	0	35.563	5355200000	45	0.782568	0.0411092	-1.39478	-1.05503	27.5976	25.1484	25.1744	27.5871	27.3716	27.1461
Color [Black]	Q9NY27;C9IZ04;F8WCA1;H7C559;F8WDK3;C9IZF4	Q9NY27;C9IZ04	Serine/threonine-protein phosphatase 4 regulatory subunit 2	PPP4R2			9	9	9	24.2	24.2	24.2	46.898	0	15.759	2478100000	27	2.08453	0.00181107	-1.97103	-2.17819	25.5178	25.5278	24.4054	26.8767	27.4188	27.0687
Color [Black]	Q9NZ09;A0A0D9SG79	Q9NZ09;A0A0D9SG79	Ubiquitin-associated protein 1	UBAP1			9	9	9	27.5	27.5	27.5	55.083	0	16.228	3580600000	26	1.09386	0.00702941	-1.95304	-1.45804	26.9999	24.6342	24.4544	27.0834	27.1963	27.6678
Color [Black]	Q9NZJ4;H0Y6M8;B2REB0	Q9NZJ4	Sacsin	SACS			71	71	71	18.6	18.6	18.6	521.12	0	114.49	13598000000	211	2.18696	0.000794872	-2.74053	-2.66925	27.6655	26.2558	26.0244	29.6111	29.1985	29.3576
Color [Black]	Q9NZL9;H7C0X7;E5RJR3	Q9NZL9;H7C0X7	Methionine adenosyltransferase 2 subunit beta	MAT2B			5	5	5	16.2	16.2	16.2	37.551	0.00028694	5.8748	1571200000	25	3.08209	0.00225873	-1.15633	-1.84176	24.8877	25.1107	24.8585	25.9555	26.0737	26.2966
Color [Black]	Q9NZT2;A0A0A0MRN5;A0A087X028;Q4VXW3	Q9NZT2;A0A0A0MRN5	Opioid growth factor receptor	OGFR			20	20	20	50.5	50.5	50.5	73.324	0	255.75	17824000000	132	1.29043	0.0389204	-0.882089	-1.07513	28.3593	28.4551	27.4824	28.9462	29.1391	28.8578
Color [Black]	Q9NZZ3	Q9NZZ3	Charged multivesicular body protein 5	CHMP5			2	2	2	10.5	10.5	10.5	24.57	0.00069622	2.6187	1224300000	14	1.63657	0.0155635	-0.998983	-1.2828	25.2502	24.7106	24.9472	26.1284	25.5131	26.2633
Color [Black]	Q9P0K7;D6RE17;D6REL2;D6R9G6;D6RF74;D6RB27;D6R9G4;D6RBY4;D6RB25;D6RBW6	Q9P0K7	Ankycorbin	RAI14			48	48	48	58.7	58.7	58.7	110.04	0	273.42	45958000000	299	2.42242	0.0102869	-0.881584	-1.36495	29.6829	29.7066	29.2838	30.3641	30.5331	30.4209
Color [Black]	Q9P0L0;J3QKM9	Q9P0L0	Vesicle-associated membrane protein-associated protein A	VAPA			9	9	8	43	43	43	27.893	0	39.358	13938000000	74	3.95454	0.00232533	-1.1756	-2.03509	28.4128	28.2909	28.2901	29.4321	29.4498	29.6387
Color [Black]	Q9P1Z2;F8VQE3;F8VUB3;F8VZI3;F8W0X2;F8VRQ9;F8VXS2;F8VWP8;F8VPN1;H3BRW8	Q9P1Z2	Calcium-binding and coiled-coil domain-containing protein 1	CALCOCO1			11	11	11	18.7	18.7	18.7	77.335	0	50.112	3009600000	30	1.95582	0.00214525	-1.93533	-2.0745	24.6182	25.3485	24.4449	26.7466	27.3118	26.159
Color [Black]	Q9P258	Q9P258	Protein RCC2	RCC2			16	16	16	38.7	38.7	38.7	56.084	0	100.76	9085600000	109	1.99646	0.00708722	-1.05246	-1.44345	28.0624	27.3987	27.4424	28.5855	28.6283	28.8471
Color [Black]	Q9P260;A0A075B785;A0A075B768	Q9P260;A0A075B785	LisH domain and HEAT repeat-containing protein KIAA1468	KIAA1468			15	15	15	16.1	16.1	16.1	134.63	0	51.77	6904100000	98	3.14052	0.00227219	-1.36319	-2.11173	26.8539	26.8016	26.5306	28.0908	28.2752	27.9096
Color [Black]	Q9P265	Q9P265	Disco-interacting protein 2 homolog B	DIP2B			29	29	24	25	25	21.6	171.49	0	83.999	10336000000	95	1.64618	0.0215863	-0.910206	-1.21001	27.3158	28.1244	27.4413	28.5177	28.513	28.5814
Color [Black]	Q9P2B4;B1AMN7	Q9P2B4	CTTNBP2 N-terminal-like protein	CTTNBP2NL			22	22	22	45.4	45.4	45.4	70.157	0	284.3	14355000000	136	2.65645	0.00171717	-1.93017	-2.48671	27.4619	26.6835	26.8925	28.8954	28.7119	29.2212
Color [Black]	Q9P2I0;H0YJF4;G3V3T7	Q9P2I0	Cleavage and polyadenylation specificity factor subunit 2	CPSF2			14	14	14	24.8	24.8	24.8	88.486	0	46.537	3849500000	43	1.26597	0.0303116	-0.987598	-1.14036	25.8567	25.105	26.3075	26.9061	26.7779	26.548
Color [Black]	Q9UBB4;B1AHE4;B1AHE3	Q9UBB4	Ataxin-10	ATXN10			20	20	20	52.6	52.6	52.6	53.488	0	182.27	9262900000	93	1.30743	0.00241897	-2.59705	-1.81542	27.6262	24.9975	24.6994	28.3669	28.4347	28.3127
Color [Black]	Q9UBB5;X6RBL6	Q9UBB5	Methyl-CpG-binding domain protein 2	MBD2			7	7	7	28	28	28	43.254	0	36.583	4208900000	28	3.40535	0	-2.76172	-3.67297	24.2008	24.6771	25.0351	27.5139	27.4152	27.269
Color [Black]	Q9UBH6	Q9UBH6	Xenotropic and polytropic retrovirus receptor 1	XPR1			12	12	12	20.8	20.8	20.8	81.534	0	79.278	3243200000	52	2.57603	0.00221774	-1.26034	-1.82787	25.4508	25.0851	25.6175	26.8374	26.4725	26.6245
Color [Black]	Q9UBL3;F5H8F7;H0YBF6;H0YAQ0;E5RFH5	Q9UBL3;F5H8F7	Set1/Ash2 histone methyltransferase complex subunit ASH2	ASH2L			11	11	11	22.1	22.1	22.1	68.722	0	20.314	3036700000	46	1.42935	0.00383553	-1.87949	-1.69057	26.0443	25.0585	23.9346	26.9945	26.8174	26.864
Color [Black]	Q9UBQ5;K7ERF1;K7ES31;K7EQM4;A0A087WVB9;B4DQ48;K7EK53	Q9UBQ5;K7ERF1;K7ES31;K7EQM4;A0A087WVB9	Eukaryotic translation initiation factor 3 subunit K	EIF3K			8	8	8	51.4	51.4	51.4	25.059	0	99.833	10418000000	56	2.52911	0.00115888	-2.66409	-2.91983	25.0363	24.5688	23.9593	27.4937	27.4155	26.6476
Color [Black]	Q9UBS8;D6RA38;D6R996;E7EP22;D6RDU6;D6RBU3;D6R988;D6RBK4;D6RAS4	Q9UBS8;D6RA38	E3 ubiquitin-protein ligase RNF14	RNF14			11	11	11	25.9	25.9	25.9	53.837	0	43.062	6886300000	96	1.5872	0.0275974	-0.878253	-1.1648	27.9913	28.0762	27.374	28.8511	28.779	28.4462
Color [Black]	Q9UBW7;A0A087X151	Q9UBW7	Zinc finger MYM-type protein 2	ZMYM2			17	17	17	15.5	15.5	15.5	154.91	0	18.76	6622000000	57	1.32067	0.0335695	-0.91519	-1.11007	28.47	27.6197	27.4985	28.7756	28.9675	28.5905
Color [Black]	Q9UDY2;A0A1B0GTW1;B1AN86;U3KQJ2	Q9UDY2;A0A1B0GTW1	Tight junction protein ZO-2	TJP2			62	62	62	61.7	61.7	61.7	133.96	0	323.31	160000000000	522	2.07156	0.010089	-0.954336	-1.3678	30.4802	30.1753	29.7984	31.0939	31.1343	31.0887
Color [Black]	Q9UER7;Q4VX54;Q5STR5	Q9UER7	Death domain-associated protein 6	DAXX			9	9	9	17.7	17.7	17.7	81.372	0	16.022	4469800000	39	3.19831	0.000976378	-1.94711	-2.7783	25.1448	24.5331	24.8182	26.5899	26.8949	26.8527
Color [Black]	Q9UFC0;H7C5S6;F8WDB4	Q9UFC0;H7C5S6	Leucine-rich repeat and WD repeat-containing protein 1	LRWD1			7	7	7	17.5	17.5	17.5	70.86	0	11.91	1912900000	19	1.52642	0.0137647	-1.08598	-1.31085	25.0894	24.8623	25.9148	26.3391	26.2663	26.519
Color [Black]	Q9UGI8;F8W7T0;H7BYK1;F8WDI4	Q9UGI8	Testin	TES			21	21	21	59.6	59.6	59.6	47.996	0	301.05	21987000000	140	2.24219	0.00816308	-0.958698	-1.41438	28.1939	27.6761	27.9036	28.7113	28.8962	29.0421
Color [Black]	Q9UGP4;C9JRJ5;G3V5F5;G3V481;K7EKM1;Q96IF1	Q9UGP4;C9JRJ5	LIM domain-containing protein 1	LIMD1			24	24	23	56.5	56.5	55.3	72.189	0	323.31	26462000000	185	1.55297	0.00931298	-1.17069	-1.38187	28.7762	29.3484	28.1517	29.8924	29.9959	29.9001
Color [Black]	Q9UGU0;I3L1M7;A9JX13	Q9UGU0	Transcription factor 20	TCF20			16	15	15	12.2	11.9	11.9	211.77	0	95.327	2763700000	36	1.783	0.00242826	-1.81986	-1.8998	24.5609	24.4675	25.8569	26.6439	26.7424	26.9586
Color [Black]	Q9UHD2;F5H206;F5H1A3;A0A075B7B4;Q14164	Q9UHD2	Serine/threonine-protein kinase TBK1	TBK1			25	25	25	42.7	42.7	42.7	83.641	0	99.098	18810000000	137	2.41693	0.0242752	-0.745162	-1.1947	28.916	29.08	29.3241	29.8549	29.9116	29.7892
Color [Black]	Q9UHD8;K7EL40;K7EK18;K7ER52;K7EIE4;K7ER14;K7EQD7;K7ELJ9;K7EJZ2;K7EIR4;K7EKN4;K7EN52;K7ENQ5;K7EJ51;K7ENL0;K7EJL9;K7EJV0;K7EPY1;K7ERG1;K7EQ08;K7ER34	Q9UHD8	Septin-9	2020-09-09			22	22	22	51.5	51.5	51.5	65.401	0	192.94	16511000000	137	1.78238	0.0309361	-0.795582	-1.1361	27.941	27.8873	27.5764	28.5343	28.9089	28.3482
Color [Black]	Q9UHI6;E9PJ60	Q9UHI6	Probable ATP-dependent RNA helicase DDX20	DDX20			31	31	31	49	49	49	92.239	0	165.76	37366000000	246	1.23608	0.0203513	-1.14128	-1.22243	29.9293	29.6719	28.5206	30.4995	30.4886	30.5575
Color [Black]	Q9UHY1;F8W6G1;C9JHZ6	Q9UHY1;F8W6G1	Nuclear receptor-binding protein	NRBP1			12	12	12	32.1	32.1	32.1	59.844	0	132.62	12859000000	75	1.46687	0.00222449	-2.72373	-2.00056	27.2104	25.6389	24.2413	28.5661	28.283	28.4127
Color [Black]	Q9UI26;F8WDV0;D6RJB1;E7EMB7;D6RCN7;H0Y8M5	Q9UI26;F8WDV0	Importin-11	IPO11			15	15	15	21.4	21.4	21.4	112.53	0	67.123	5546400000	65	3.72322	0.00101639	-1.7817	-2.80685	26.6403	26.5699	26.9967	28.4969	28.4849	28.5703
Color [Black]	Q9UIG0	Q9UIG0	Tyrosine-protein kinase BAZ1B	BAZ1B			41	41	41	33.2	33.2	33.2	170.9	0	167.43	24010000000	245	2.14704	0.00682174	-1.03876	-1.4737	29.1798	28.4768	28.8767	29.8916	29.918	29.84
Color [Black]	Q9UIS9;A0A0A0MS90;K7EPZ6;K7EN65;K7EMA9	Q9UIS9;A0A0A0MS90;K7EPZ6;K7EN65	Methyl-CpG-binding domain protein 1	MBD1			9	9	9	21.8	21.8	21.8	66.606	0	39.503	3972300000	46	2.03311	0.00190164	-2.32945	-2.34121	24.8336	24.819	26.0953	28.0333	27.5593	27.1437
Color [Black]	Q9UJA5	Q9UJA5	tRNA (adenine(58)-N(1))-methyltransferase non-catalytic subunit TRM6	TRMT6			10	10	10	25.2	25.2	25.2	55.799	0	12.586	2677300000	23	1.52403	0.00500955	-1.4434	-1.5399	25.5446	25.6713	24.3793	26.4268	26.5707	26.928
Color [Black]	Q9UJF2;H0Y638;M0QX12;Q86YV0	Q9UJF2;H0Y638	Ras GTPase-activating protein nGAP	RASAL2			27	27	24	30.3	30.3	28.1	128.56	0	37.905	13014000000	140	2.38499	0.0114187	-0.869413	-1.34317	28.1272	28.1672	28.3149	29.1951	29.221	28.8014
Color [Black]	Q9UJU6;H0Y5J4;F8WBG8	Q9UJU6;H0Y5J4	Drebrin-like protein	DBNL			17	17	3	47.9	47.9	10	48.207	0	62.551	15419000000	100	2.51779	0.00834685	-0.903102	-1.40936	27.7073	27.9922	28.0868	28.8919	28.9351	28.6686
Color [Black]	Q9UJW0;E5RGG1;H9KVE0;E5RK21;E5RI97	Q9UJW0;E5RGG1;H9KVE0	Dynactin subunit 4	DCTN4			8	8	8	23	23	23	52.337	0	92.624	4978000000	59	2.81403	0.00227083	-1.37042	-2.02099	25.1514	25.621	25.188	26.5035	26.8103	26.7579
Color [Black]	Q9UJX2;D6RBY8;D6RCF8;H0Y936	Q9UJX2	Cell division cycle protein 23 homolog	CDC23			22	22	22	39.9	39.9	39.9	68.833	0	51.551	8903700000	117	1.83357	0.00248327	-1.56866	-1.78017	26.234	26.9637	27.4703	28.5769	28.5962	28.2008
Color [Black]	Q9UJX3;H0YIW2	Q9UJX3	Anaphase-promoting complex subunit 7	ANAPC7			17	17	17	40.1	40.1	40.1	66.855	0	90.112	10652000000	91	4.09386	0.0406107	-0.56745	-1.06152	28.2839	28.3278	28.3656	28.8491	28.8941	28.9365
Color [Black]	Q9UJX5;D6RAP6;D6RFM7	Q9UJX5	Anaphase-promoting complex subunit 4	ANAPC4			12	12	12	17.9	17.9	17.9	92.115	0	95.118	2719100000	35	1.58092	0.00591979	-1.32075	-1.49453	25.9572	24.7207	25.2709	26.4267	26.5846	26.8997
Color [Black]	Q9UJY4;H3BMM6;B0QYR9;B0QYS0;B0QYS1;A0A087WYN2;B0QYS2;B0QYS3;B0QYR5;J3QRS8;B0QYS5;H3BPI3;J3QRP3;B7Z1E9;B0QYR6;Q9UJY5	Q9UJY4	ADP-ribosylation factor-binding protein GGA2	GGA2			7	7	6	17	17	15.8	67.15	0	14.384	4487500000	31	1.9404	0.00119337	-2.95192	-2.52911	23.8455	25.9816	24.3727	28.0448	27.5162	27.4946
Color [Black]	Q9UK61;A0A087X0F1	Q9UK61;A0A087X0F1	Protein FAM208A	FAM208A			27	27	27	17.6	17.6	17.6	189.03	0	40.387	7068900000	99	0.986038	0.0108459	-1.8986	-1.35356	27.1838	27.4128	24.6141	28.3707	28.4297	28.1061
Color [Black]	Q9UKA4	Q9UKA4	A-kinase anchor protein 11	AKAP11			54	54	54	40.7	40.7	40.7	210.51	0	254.21	34093000000	308	2.55235	0.0167551	-0.790663	-1.27394	29.8507	29.8445	29.4958	30.5757	30.4812	30.5061
Color [Black]	Q9UKG1;C9JAB0;C9K0C4	Q9UKG1	DCC-interacting protein 13-alpha	APPL1			15	15	15	27.2	27.2	27.2	79.663	0	20.233	3942100000	51	1.01087	0.0110143	-1.79689	-1.34683	24.4822	27.3655	25.8716	27.7439	27.7662	27.5999
Color [Black]	Q9UKX7;B0QY21	Q9UKX7	Nuclear pore complex protein Nup50	NUP50			20	20	20	62.4	62.4	62.4	50.144	0	323.31	24011000000	181	3.18214	0.00107826	-2.03505	-2.85849	27.5792	27.7216	27.0789	29.4546	29.655	29.3753
Color [Black]	Q9UL15;G3V274	Q9UL15	BAG family molecular chaperone regulator 5	BAG5			12	12	12	40.3	40.3	40.3	51.199	0	228.85	7680200000	71	1.22924	0.0040321	-2.32881	-1.67553	27.7182	24.9175	25.3117	28.4193	28.5191	27.9953
Color [Black]	Q9UL63;C9J7E8;C9JXB0;F8WEY7;C9JVL5;C9JWX9	Q9UL63;C9J7E8	Muskelin	MKLN1			15	15	15	25.4	25.4	25.4	84.767	0	9.8271	2907900000	41	3.33786	0.00130526	-2.09978	-3.00254	24.0412	23.9752	24.3987	25.984	26.5024	26.2279
Color [Black]	Q9ULC4	Q9ULC4	Malignant T-cell-amplified sequence 1	MCTS1			6	6	6	53	53	53	20.555	0	42.067	2488800000	31	2.24152	0.00612067	-1.02889	-1.48915	25.1701	25.7482	25.2219	26.4853	26.319	26.4225
Color [Black]	Q9ULG6;H3BV63;H3BN32;H3BNE2	Q9ULG6	Cell cycle progression protein 1	CCPG1			6	6	6	8.7	8.7	8.7	87.339	0	9.1857	1236600000	19	2.88218	0.00244689	-1.13629	-1.77077	24.5313	24.8147	24.8808	25.7586	26.0608	25.8161
Color [Black]	Q9ULH0;E9PH70;H0Y8E4;H7C584	Q9ULH0;E9PH70;H0Y8E4	Kinase D-interacting substrate of 220 kDa	KIDINS220			34	34	34	23.2	23.2	23.2	196.54	0	163.37	13337000000	155	1.25315	0.0137917	-1.28879	-1.3114	27.2654	26.5677	28.219	28.5613	28.5921	28.765
Color [Black]	Q9ULJ3;E7EVF9	Q9ULJ3	Zinc finger and BTB domain-containing protein 21	ZBTB21			11	11	11	15.1	15.1	15.1	118.87	0	20.868	2668700000	32	2.45478	0.0203868	-0.762435	-1.22259	25.6674	25.3447	25.3217	26.3105	26.1338	26.1769
Color [Black]	Q9ULM3;H0Y6M6	Q9ULM3	YEATS domain-containing protein 2	YEATS2			22	22	22	21.5	21.5	21.5	150.78	0	53.577	6573400000	101	1.05251	0.0108684	-1.72034	-1.35676	26.5511	24.696	27.2705	27.9392	27.9263	27.8131
Color [Black]	Q9ULT8;A0A087X2H1;H0YJP0;G3V4V5;H0YJD4;A0A087WVU6;H0YJ72	Q9ULT8;A0A087X2H1;H0YJP0	E3 ubiquitin-protein ligase HECTD1	HECTD1			80	80	80	37.9	37.9	37.9	289.38	0	286.22	67220000000	446	1.51867	0.00701222	-1.30997	-1.45796	30.7906	30.4075	29.458	31.4667	31.6122	31.5071
Color [Black]	Q9ULW0	Q9ULW0	Targeting protein for Xklp2	TPX2			43	43	43	57.4	57.4	57.4	85.652	0	213.89	45373000000	253	1.71416	0.00603093	-1.23199	-1.49279	29.528	29.2833	28.4811	30.4211	30.3897	30.1776
Color [Black]	Q9UMS4;F5GY56;F5H2I0;H0YGF3	Q9UMS4	Pre-mRNA-processing factor 19	PRPF19			15	15	13	42.5	42.5	35.7	55.18	0	153.25	31429000000	138	1.85977	0.00707282	-1.11244	-1.45317	29.9028	29.4533	28.9968	30.4718	30.6057	30.6128
Color [Black]	Q9UN86;D6RAC7;D6RB17;D6RGJ4;D6RE13;D6RBW8;D6RBM9;D6REX8;D6RBR0;D6R9X5;D6R9A4	Q9UN86;D6RAC7;D6RB17	Ras GTPase-activating protein-binding protein 2	G3BP2			16	14	14	44.6	42.1	42.1	54.12	0	145.9	20051000000	64	0.781515	0.0328569	-1.65067	-1.11984	27.4142	26.8407	24.2715	27.68	27.7284	28.07
Color [Black]	Q9UNE7;H3BTA3;H3BS86;H3BUD0	Q9UNE7;H3BTA3;H3BS86	E3 ubiquitin-protein ligase CHIP	STUB1			10	10	10	35	35	35	34.856	0	12.746	2657000000	44	0.938542	0.0255287	-1.45262	-1.18697	26.8698	25.1296	24.5857	27.0095	26.5828	27.3509
Color [Black]	Q9UNS2;H7C3P9;J3KTQ1;J3QKR0;C9JLV5	Q9UNS2;H7C3P9	COP9 signalosome complex subunit 3	COPS3			9	9	9	30.5	30.5	30.5	47.873	0	84.077	4481800000	44	1.06832	0.00986096	-1.72809	-1.37121	27.1818	25.3739	24.8985	27.5871	26.9952	28.0561
Color [Black]	Q9UPN7;K7EM28	Q9UPN7	Serine/threonine-protein phosphatase 6 regulatory subunit 1	PPP6R1			20	20	20	30.3	30.3	30.3	96.723	0	115.08	16878000000	112	1.48034	0.0127028	-1.13557	-1.32734	28.5252	28.7625	27.7027	29.4643	29.7307	29.2021
Color [Black]	Q9UPN9;H0Y612	Q9UPN9;H0Y612	E3 ubiquitin-protein ligase TRIM33	TRIM33			24	24	24	26.1	26.1	26.1	122.53	0	119.32	14216000000	116	4.63033	0	-1.83616	-3.15551	26.5561	26.7671	26.6885	28.5539	28.5673	28.399
Color [Black]	Q9UPQ3;A0A087X1U1;F5GXM9;E7EUN2;A0A0U1RRF1;C9J8Z2;A0A087X044;H7C0A7;J3KQL4;A0A0D9SFU9;Q8TF27;A8MT82;A6NIR3	Q9UPQ3;A0A087X1U1;F5GXM9;E7EUN2	Arf-GAP with GTPase, ANK repeat and PH domain-containing protein 1	AGAP1			8	7	7	13.1	11.2	11.2	94.469	0	15.62	2024900000	30	1.43944	0.00748191	-1.33141	-1.43161	24.636	25.0056	24.9475	26.8104	26.3667	25.4062
Color [Black]	Q9UPU5;A0A0U1RQI9	Q9UPU5	Ubiquitin carboxyl-terminal hydrolase 24	USP24			75	75	75	37.2	37.2	37.2	294.36	0	323.31	46652000000	461	3.02559	0.0186197	-0.727182	-1.24696	30.0734	30.0109	29.8672	30.7642	30.7707	30.5982
Color [Black]	Q9UPU7;C9JW56	Q9UPU7	TBC1 domain family member 2B	TBC1D2B			23	23	23	24.9	24.9	24.9	109.88	0	25.745	5271500000	91	1.32245	0.00407419	-1.97973	-1.64863	25.1698	27.2153	25.1147	27.7777	28.0289	27.6324
Color [Black]	Q9UPY3;H0YJZ6	Q9UPY3	Endoribonuclease Dicer	DICER1			47	47	47	32.8	32.8	32.8	218.68	0	104.68	18194000000	219	4.22186	0	-2.49969	-3.89776	26.7501	26.4097	26.8552	29.139	29.1176	29.2575
Color [Black]	Q9UQ35;I3L4D8;I3L182;I3L1I8;A0A087X1W1;I3L1C0;I3L3Q8;I3L4U6;I3L0N7	Q9UQ35	Serine/arginine repetitive matrix protein 2	SRRM2			79	79	79	37.1	37.1	37.1	299.61	0	323.31	114770000000	551	2.98288	0.00206147	-1.26328	-1.9488	30.648	30.9048	30.4403	31.8556	32.0525	31.8749
Color [Black]	Q9UQE7	Q9UQE7	Structural maintenance of chromosomes protein 3	SMC3			42	42	42	41.9	41.9	41.9	141.54	0	257.69	20029000000	184	1.35946	0.00409209	-1.75167	-1.58942	29.0993	27.8422	27.032	29.7039	29.7264	29.7983
Color [Black]	Q9Y217;Q9Y216	Q9Y217	Myotubularin-related protein 6	MTMR6			15	15	15	28.3	28.3	28.3	71.967	0	25.301	2721100000	42	1.14254	0.00817234	-1.69347	-1.41471	24.0481	24.61	26.3057	26.5309	26.5131	27.0002
Color [Black]	Q9Y230;M0R0Y3;X6R2L4;M0QXI6;M0R0Z0	Q9Y230;M0R0Y3	RuvB-like 2	RUVBL2			18	18	18	47.7	47.7	47.7	51.156	0	51.162	18931000000	89	3.00153	0.0316226	-0.651844	-1.13239	27.9512	28.081	28.1371	28.8046	28.6935	28.6267
Color [Black]	Q9Y244	Q9Y244	Proteasome maturation protein	POMP			4	4	4	32.6	32.6	32.6	15.789	0	13.796	2044200000	9	2.43643	0.00186577	-1.72039	-2.1995	25.2395	25.1626	24.9323	27.0638	27.1318	26.3
Color [Black]	Q9Y265;E7ETR0;H7C4G5;H7C4I3;J3QLR1	Q9Y265;E7ETR0	RuvB-like 1	RUVBL1			19	19	19	51.5	51.5	51.5	50.227	0	248.67	29457000000	110	1.06324	0.0257138	-1.2474	-1.18647	27.1812	28.9812	27.5871	29.0384	29.133	29.3204
Color [Black]	Q9Y295;H0YI06;F8WEE0	Q9Y295	Developmentally-regulated GTP-binding protein 1	DRG1			17	17	17	55	55	55	40.542	0	182.27	14617000000	91	1.63476	0.039363	-0.763125	-1.06997	27.0746	27.0748	27.7137	28.0562	28.0639	28.0323
Color [Black]	Q9Y2D5;C9JVY5	Q9Y2D5;C9JVY5	A-kinase anchor protein 2	AKAP2			32	32	32	45.9	45.9	45.9	94.659	0	323.31	47182000000	253	1.35673	0.0242548	-1.01506	-1.19468	29.8199	29.3836	28.6363	30.1898	30.3343	30.3609
Color [Black]	Q9Y2H0;F8WF49;A0A0B4J2C2;A0A087X246;A0A087WWE6	Q9Y2H0;F8WF49;A0A0B4J2C2	Disks large-associated protein 4	DLGAP4			10	10	10	13.9	13.9	13.9	108.01	0	9.161	6200200000	26	4.79376	0	-2.55837	-4.23715	24.9467	25.053	25.048	27.4177	27.5509	27.7542
Color [Black]	Q9Y2H6;G5E9X3;A0A087X1M6	Q9Y2H6;G5E9X3	Fibronectin type-III domain-containing protein 3A	FNDC3A			6	6	6	7.6	7.6	7.6	131.85	0	12.033	1537200000	22	2.71103	0.001856	-1.71349	-2.32458	24.3301	24.8734	24.1488	26.0787	26.062	26.352
Color [Black]	Q9Y2I7;E9PDH4;F8WEZ0;C9JL08	Q9Y2I7;E9PDH4	1-phosphatidylinositol 3-phosphate 5-kinase	PIKFYVE			18	18	18	9.9	9.9	9.9	237.13	0	35.738	4629900000	94	0.977853	0.0151962	-1.66925	-1.28406	26.7589	26.1824	24.1459	27.5376	27.3928	27.1645
Color [Black]	Q9Y2K1;G3V2I8;G3V447	Q9Y2K1	Zinc finger and BTB domain-containing protein 1	ZBTB1			8	8	8	14.3	14.3	14.3	82.015	0	13.272	1948600000	33	1.46826	0.0193876	-1.00797	-1.23152	25.9079	24.9266	25.2779	26.5482	26.4824	26.1056
Color [Black]	Q9Y2L9;C9JWE0;C9J5B8	Q9Y2L9	Leucine-rich repeat and calponin homology domain-containing protein 1	LRCH1			17	14	13	29.8	27.2	25.3	80.874	0	43.235	8296000000	55	1.60831	0.00220057	-2.56969	-2.08607	27.044	24.8082	24.9644	28.1833	28.3921	27.9503
Color [Black]	Q9Y2U8	Q9Y2U8	Inner nuclear membrane protein Man1	LEMD3			21	21	21	29.9	29.9	29.9	99.996	0	84.872	7824100000	99	2.13157	0.00683904	-1.04319	-1.47382	27.616	26.9587	27.0945	28.1986	28.3758	28.2243
Color [Black]	Q9Y2V2;H3BTK3;I3L3X8;H3BSW7;H3BUY4;H3BPY5;H3BNU9	Q9Y2V2;H3BTK3;I3L3X8;H3BSW7;H3BUY4;H3BPY5;H3BNU9	Calcium-regulated heat stable protein 1	CARHSP1			2	2	2	18.4	18.4	18.4	15.892	0.00068729	2.4576	2223500000	16	2.16624	0.00812385	-0.983139	-1.42176	24.849	25.1274	24.4672	25.7889	25.7916	25.8126
Color [Black]	Q9Y2W1	Q9Y2W1	Thyroid hormone receptor-associated protein 3	THRAP3			22	22	21	23.7	23.7	23.7	108.66	0	79.497	9820500000	100	2.9569	0.00197447	-1.65748	-2.37611	25.6055	26.0744	26.0932	27.52	27.4182	27.8073
Color [Black]	Q9Y2X7;A0A0C4DGN6;J3QRU8;J3QL89;J3QQI0;K7EN79;J3QLH1	Q9Y2X7;A0A0C4DGN6;J3QRU8	ARF GTPase-activating protein GIT1	GIT1			27	27	24	51.4	51.4	47.2	84.34	0	155.22	23814000000	184	4.0008	0.00386733	-0.950683	-1.69422	28.8213	28.6656	28.7664	29.6715	29.7824	29.6515
Color [Black]	Q9Y2Z0	Q9Y2Z0	Suppressor of G2 allele of SKP1 homolog	SUGT1			17	17	17	58.9	58.9	58.9	41.024	0	114.05	12140000000	124	1.88246	0.0329455	-0.756003	-1.11557	27.7262	27.8365	27.2939	28.3062	28.3147	28.5037
Color [Black]	Q9Y315;E9PPM8;G3V158;E9PML7;E9PMH9;E9PJ44;E9PJB9;E9PPK3	Q9Y315;E9PPM8;G3V158;E9PML7	Deoxyribose-phosphate aldolase	DERA			16	16	16	61	61	61	35.23	0	66.638	13139000000	80	2.19005	0.00216377	-1.60446	-1.98634	27.5307	28.3618	27.4569	29.5525	29.4113	29.199
Color [Black]	S4R3N1;Q9Y3A3;B4DM50	S4R3N1;Q9Y3A3;B4DM50	MOB-like protein phocein	HSPE1-MOB4;MOB4			5	5	5	30.7	30.7	30.7	29.736	0	108.45	3851500000	34	3.14841	0	-2.58225	-3.33459	24.3221	25.1217	24.6393	27.3185	27.5055	27.0058
Color [Black]	Q9Y3F4;H0YH33;F5H1G1	Q9Y3F4	Serine-threonine kinase receptor-associated protein	STRAP			19	19	19	71.7	71.7	71.7	38.438	0	254.73	62031000000	218	4.49533	0.00241758	-1.04343	-1.89602	30.1788	30.3153	30.2009	31.3278	31.2364	31.2611
Color [Black]	Q9Y3P9;A0A0U1RQV7;B5MCD9;A0A0U1RQX4;E9PS63;F5H8L0;B7ZAP0	Q9Y3P9	Rab GTPase-activating protein 1	RABGAP1			30	30	29	31.5	31.5	30.7	121.74	0	146.16	16759000000	156	2.75321	0.00120388	-2.4559	-2.95462	28.0074	27.0034	27.0477	29.9057	29.7458	29.7746
Color [Black]	Q9Y478;F5H2X8;F5H610;F5H4Y8	Q9Y478;F5H2X8	5-AMP-activated protein kinase subunit beta-1	PRKAB1			6	6	6	40.7	40.7	40.7	30.382	0	13.268	3613200000	22	2.63731	0.000861111	-2.25475	-2.72821	25.288	24.2615	24.6591	26.8902	26.831	27.2517
Color [Black]	Q9Y490	Q9Y490	Talin-1	TLN1			117	117	107	61.3	61.3	57.2	269.76	0	323.31	197900000000	970	3.24938	0.00404916	-0.985354	-1.64613	32.5877	32.7563	32.4421	33.601	33.6348	33.5064
Color [Black]	Q9Y4A5;F2Z2U4;H0Y4W2	Q9Y4A5;F2Z2U4;H0Y4W2	Transformation/transcription domain-associated protein	TRRAP			83	83	83	26.2	26.2	26.2	437.6	0	189.59	21555000000	276	4.22659	0	-2.92322	-4.39713	26.7002	27.0793	26.5699	29.829	29.658	29.632
Color [Black]	Q9Y4B6	Q9Y4B6	Protein VPRBP	VPRBP			26	26	26	21.9	21.9	21.9	169.01	0	39.421	4266100000	81	2.96329	0	-2.69792	-3.28879	25.466	25.3085	24.5301	27.6125	27.7183	28.0676
Color [Black]	Q9Y4C2	Q9Y4C2	TRPM8 channel-associated factor 1	TCAF1			14	14	14	18.1	18.1	18.1	102.12	0	21.032	3084900000	45	0.811226	0.0380682	-1.40998	-1.08107	26.1515	26.4255	23.9145	26.75	27.1423	26.8292
Color [Black]	Q9Y4E8;H0YI31;F8W0H4;F8VZG8;F8VVY7;H0YHM4;H0YI26;H0YH96	Q9Y4E8	Ubiquitin carboxyl-terminal hydrolase 15	USP15			44	44	42	50.4	50.4	48.4	112.42	0	308.56	43406000000	304	3.58511	0.00498236	-0.87951	-1.5372	29.6579	29.8243	29.6037	30.6079	30.5981	30.5186
Color [Black]	Q9Y4G6;A0A1C7CYV7;A0A1B0GVU7;H0YMT1;H0YN01	Q9Y4G6;A0A1C7CYV7;A0A1B0GVU7;H0YMT1	Talin-2	TLN2			26	16	16	12.9	8.9	8.9	271.61	0	30.085	1458300000	31	1.55936	0.0295192	-0.866676	-1.14668	25.5687	25.2628	24.9743	26.2678	26.3769	25.7611
Color [Black]	Q9Y4H2	Q9Y4H2	Insulin receptor substrate 2	IRS2			28	28	28	32.4	32.4	32.4	137.33	0	105.34	9897300000	129	1.91418	0.0042066	-1.24787	-1.58548	27.7998	27.0593	26.8559	28.4959	28.4999	28.4628
Color [Black]	Q9Y4J8;M0R021;M0QZ28;K7ERH7;K7ESB2;K7EJ84;K7ERZ2	Q9Y4J8;M0R021;M0QZ28;K7ERH7	Dystrobrevin alpha	DTNA			8	8	4	12.9	12.9	8.1	83.9	0	18.548	2358600000	27	1.19347	0.0316928	-1.02003	-1.13117	25.6914	25.9617	24.6587	26.5799	26.4024	26.3897
Color [Black]	Q9Y4K3	Q9Y4K3	TNF receptor-associated factor 6	TRAF6			12	12	12	28.2	28.2	28.2	59.573	0	317.92	8437000000	81	1.31947	0.00384185	-2.11545	-1.69145	26.5546	27.1389	24.6713	28.0893	28.2046	28.4173
Color [Black]	Q9Y4R8;H3BRS3	Q9Y4R8;H3BRS3	Telomere length regulation protein TEL2 homolog	TELO2			22	22	21	30.6	30.6	29.6	91.746	0	47.689	7679900000	94	1.64268	0.0262537	-0.878575	-1.18075	26.853	27.272	27.6626	28.0009	28.203	28.2195
Color [Black]	Q9Y4W2	Q9Y4W2	Ribosomal biogenesis protein LAS1L	LAS1L			27	27	27	46.9	46.9	46.9	83.064	0	239.79	41962000000	213	3.70235	0.00978925	-0.767932	-1.37425	30.0587	29.9809	29.9193	30.7498	30.6824	30.8304
Color [Black]	Q9Y4X5;H3BNB9;A0A087WT96;H3BSK4	Q9Y4X5	E3 ubiquitin-protein ligase ARIH1	ARIH1			17	17	17	39.5	39.5	39.5	64.117	0	34.512	4595000000	76	1.06873	0.00991267	-1.72204	-1.36961	24.8381	27.4104	26.1612	27.5686	28.0582	27.949
Color [Black]	Q9Y5B0;A0A0J9YWB6;A0A0J9YWJ4;K7EJD2;A0A0A0MR03	Q9Y5B0;A0A0J9YWB6;A0A0J9YWJ4;K7EJD2;A0A0A0MR03	RNA polymerase II subunit A C-terminal domain phosphatase	CTDP1			10	10	10	13.8	13.8	13.8	104.4	0	10.722	2994100000	39	1.23047	0.0107901	-1.39704	-1.35203	24.5559	24.8487	26.1653	26.6103	26.9187	26.232
Color [Black]	Q9Y5K6	Q9Y5K6	CD2-associated protein	CD2AP			22	22	22	41.8	41.8	41.8	71.45	0	44.009	10378000000	78	1.29802	0.00699512	-1.53632	-1.45665	25.4094	27.1894	26.8618	27.8502	28.0543	28.1651
Color [Black]	Q9Y5L0;C9J7E5;E9PFH4	Q9Y5L0;C9J7E5;E9PFH4	Transportin-3	TNPO3			24	24	24	35.9	35.9	35.9	104.2	0	76.046	15222000000	157	2.52786	0.0248481	-0.728959	-1.1893	29.017	29.1951	29.1506	29.9636	29.9342	29.6517
Color [Black]	Q9Y5Q8;Q5T7U1;Q5T7U4;H7BY84;Q5T7U0;H0Y5D2	Q9Y5Q8;Q5T7U1;Q5T7U4;H7BY84	General transcription factor 3C polypeptide 5	GTF3C5			21	21	21	45.5	45.5	45.5	59.57	0	52.01	13974000000	111	3.17426	0.00929271	-0.807683	-1.38182	28.5688	28.7011	28.5154	29.3559	29.5293	29.3231
Color [Black]	Q9Y5Q9;H7C0C0;H7BZV8;H7C143;F8WC64;H0YFI7	Q9Y5Q9	General transcription factor 3C polypeptide 3	GTF3C3			25	25	25	34.7	34.7	34.7	101.27	0	215.49	16717000000	126	1.75805	0.0454298	-0.695351	-1.02554	29.1716	28.6351	29.0531	29.7795	29.6359	29.5305
Color [Black]	Q9Y5S2;H0YLY0;A0A0U1RRC3;M0R333;Q09013;Q6DT37	Q9Y5S2	Serine/threonine-protein kinase MRCK beta	CDC42BPB			37	37	33	26.1	26.1	24.1	194.31	0	49.05	12358000000	124	1.74805	0.00399394	-1.4169	-1.63744	27.7246	28.2438	26.9922	29.1455	29.0597	29.0061
Color [Black]	Q9Y613;J3KTH7	Q9Y613	FH1/FH2 domain-containing protein 1	FHOD1			31	31	27	37.6	37.6	33.3	126.55	0	181.86	19879000000	194	2.11	0.00158879	-2.40785	-2.4409	25.4295	27.051	26.4545	28.7263	28.9091	28.5232
Color [Black]	Q9Y617	Q9Y617	Phosphoserine aminotransferase	PSAT1			13	13	13	40.8	40.8	40.8	40.422	0	32.971	5538400000	71	2.1193	0.00236559	-1.5167	-1.88512	26.4471	26.849	26.0294	27.7405	27.7943	28.3408
Color [Black]	Q9Y6A5;C9JA91;C9JWI7;E7EMT0;H0Y8F2;Q8IX09	Q9Y6A5	Transforming acidic coiled-coil-containing protein 3	TACC3			30	30	29	48.1	48.1	46.1	90.359	0	323.31	27034000000	220	1.62049	0.0203497	-0.934828	-1.22376	28.5777	29.3374	28.5338	29.8244	29.7417	29.6871
Color [Black]	Q9Y6D5	Q9Y6D5	Brefeldin A-inhibited guanine nucleotide-exchange protein 2	ARFGEF2			22	22	14	15.4	15.4	10.1	202.04	0	49.712	5259100000	68	0.922551	0.0348546	-1.2388	-1.09888	26.3707	27.3656	25.2218	27.6661	27.6491	27.3593
Color [Black]	Q9Y6D6;E5RIF2;E5RHL7;E5RHZ1;E5RJN9	Q9Y6D6;E5RIF2;E5RHL7	Brefeldin A-inhibited guanine nucleotide-exchange protein 1	ARFGEF1			20	12	12	11.8	6.8	6.8	208.76	0	13.888	2470300000	39	1.43832	0.0108347	-1.20314	-1.35349	25.8728	24.7777	24.6758	26.445	26.2366	26.254
Color [Black]	Q9Y6H1;Q5T1J5	Q9Y6H1;Q5T1J5	Coiled-coil-helix-coiled-coil-helix domain-containing protein 2;Putative coiled-coil-helix-coiled-coil-helix domain-containing protein CHCHD2P9, mitochondrial	CHCHD2;CHCHD2P9			4	4	4	33.8	33.8	33.8	15.512	0	63.033	2658900000	37	3.21191	0.00119231	-2.10052	-2.93819	24.7169	25.3673	24.7429	27.0147	27.0085	27.1055
Color [Black]	Q9Y6Y8;A0A0C4DH82;H7C0V8;H7C4C4	Q9Y6Y8	SEC23-interacting protein	SEC23IP			30	30	30	40.5	40.5	40.5	111.08	0	323.31	55094000000	231	2.14626	0.00443688	-1.14812	-1.58024	29.6591	28.896	29.3249	30.436	30.5314	30.3569
Color [Black]	R4GMX3;R4GN54;R4GMW6;H0Y4W0;H0Y6Z9;P35226;Q5T8Z6;Q5T8Z4;Q5T8Z2;R4GN06;Q5T8Z1;A0A087X259;J3KT13;P35227	R4GMX3;R4GN54;R4GMW6;H0Y4W0;H0Y6Z9;P35226	Polycomb complex protein BMI-1	COMMD3-BMI1;COMMD3;BMI1			6	6	3	15.4	15.4	6.4	53.293	0	19.759	1692800000	21	1.39023	0.00819091	-1.3498	-1.41657	25.2126	24.7	23.8515	25.8824	26.3403	25.5908
Color [Black]	R4GNB2;R4GN35;Q5VZ89;X6RAE7;X6R5W5;R4GMN2;A0A0A0MRX3	R4GNB2;R4GN35;Q5VZ89	DENN domain-containing protein 4C	DENND4C			30	30	29	20.7	20.7	20.1	212.71	0	59.987	9800600000	132	2.74581	0.00191065	-1.58102	-2.21375	26.3609	27.0057	26.523	28.1353	28.1044	28.393
Color [Black]	A0A024R3M2;J3KNL5;A0A1B0GWG7;A0A1B0GUD6;Q3KR37;E9PRD6;A0A0J9YXF6;M0R0J9;A0A0J9YY71;A0A0J9YXZ1;S4R3I2	A0A024R3M2;J3KNL5;A0A1B0GWG7;A0A1B0GUD6;Q3KR37;E9PRD6	GRAM domain-containing protein 1B	hCG_39893;GRAMD1B			7	7	5	11	11	8.1	80.628	0.00025355	3.7907	775100000	10	0.236542	0.643125	-0.256404	-0.276775	25.5866	24.8918	24.1135	25.1304	25.1632	25.0675
Color [Black]	A0A024R4E5;Q00341;H0Y394;H7C0A4;C9JIZ1;C9J5E5;H7BZC3;C9JZI8;H7C2D1;C9JHZ8;C9JES8;C9JHS7;C9JT62;C9JK79;C9JBS3;C9JEJ8;C9JHN6;C9JMQ6;C9JQ82	A0A024R4E5;Q00341;H0Y394	Vigilin	HDLBP			43	43	43	43.3	43.3	43.3	141.44	0	257.42	76815000000	357	0.442552	0.701666	-0.155584	-0.239007	31.6317	31.4014	31.1164	31.4907	31.5676	31.558
Color [Black]	A0A024R4M0;P46781;B5MCT8;C9JM19;F2Z3C0;A8MXK4	A0A024R4M0;P46781;B5MCT8;C9JM19	40S ribosomal protein S9	RPS9			17	17	17	58.8	58.8	58.8	22.591	0	40.335	123590000000	150	1.53993	0.104568	0.546884	0.823926	33.2248	33.525	33.6617	32.8888	33.1129	32.769
Color [Black]	A0A024RA52;P25787;H3BT36;C9JCK5;H7C402	A0A024RA52;P25787	Proteasome subunit alpha type;Proteasome subunit alpha type-2	PSMA2			6	6	6	42.7	42.7	42.7	25.898	0	55.177	7407100000	34	0.645764	0.0583648	-1.49367	-0.966862	27.5247	25.0478	28.5247	28.2845	28.4811	28.8127
Color [Black]	A0A087WT20;Q9NV06;B3KME9;E5RHM4;A0A087X1F8	A0A087WT20;Q9NV06;B3KME9	DDB1- and CUL4-associated factor 13	DCAF13			9	9	9	16.6	16.6	16.6	67.55	0.00030665	7.4377	2392900000	26	0.947213	0.644313	0.159779	0.275993	27.1046	27.227	27.2124	26.9036	27.0191	27.142
Color [Black]	A0A087WT44;P30519;I3L159;I3L1F5;I3L4P8;A0A1B0GXH0;I3L463;I3L276;I3L1Y2	A0A087WT44;P30519;I3L159;I3L1F5	Heme oxygenase 2	HMOX2			18	18	18	58.6	58.6	58.6	41.669	0	290.12	37327000000	129	0.239963	0.656521	0.239648	0.268186	31.3803	30.7126	30.2026	30.3771	30.2844	30.915
Color [Black]	A0A087WTA5;E7ERK9;Q9UI10;A0A087WW69;F8W8L6;H7C2L8	A0A087WTA5;E7ERK9;Q9UI10	Translation initiation factor eIF-2B subunit delta	EIF2B4			10	10	10	24.6	24.6	24.6	57.495	0	21.337	4341900000	40	0.652162	0.11468	-0.89216	-0.797499	25.9192	27.2427	25.1369	26.9025	27.1328	26.9399
Color [Black]	A0A087WTE7;C9JMY0;A0A087WUE4;Q96PV6;A0A0G2JNN3;E7EWC7;B0VJY8;H7BZP5;A0A0G2JPW6	A0A087WTE7;C9JMY0;A0A087WUE4;Q96PV6;A0A0G2JNN3	Leukocyte receptor cluster member 8	LENG8			16	16	16	27.9	27.9	27.9	86.312	0	22.488	6165100000	60	1.86982	0.126989	0.47328	0.773087	28.2314	28.543	28.4532	28.041	27.822	27.9447
Color [Black]	A0A087WU02;Q96RQ1;H0YI50;H0YI58;F8W0R1;F8VPA6;F8VR88;F8VUZ2;H0YHJ8	A0A087WU02;Q96RQ1;H0YI50;H0YI58;F8W0R1;F8VPA6	Endoplasmic reticulum-Golgi intermediate compartment protein 2	ERGIC2			6	6	6	21.8	21.8	21.8	43.432	0	9.093	1308600000	13	0.537408	0.180779	0.771973	0.680893	27.582	26.517	26.5822	25.0808	26.4528	26.8317
Color [Black]	A0A087WUC6;E9PI68;Q15005;E9PL01;E9PRB9;H0YE04	A0A087WUC6;E9PI68;Q15005;E9PL01;E9PRB9	Signal peptidase complex subunit 2	SPCS2			7	7	7	41.4	41.4	41.4	25.09	0	179.46	8094000000	60	0.990922	0.149034	-0.557899	-0.730238	27.2731	27.6668	27.4877	27.6163	28.0436	28.4413
Color [Black]	A0A087WUL2;P49720;A0A087WXQ8;A0A087WY10	A0A087WUL2;P49720;A0A087WXQ8;A0A087WY10	Proteasome subunit beta type-3	PSMB3			4	4	4	40	40	40	16.161	0	20.358	3435000000	15	0.601603	0.665432	-0.16241	-0.261578	27.0244	26.9319	27.2822	27.324	27.2773	27.1245
Color [Black]	E7ETK0;A0A087WUS0;P62847	E7ETK0;A0A087WUS0;P62847	40S ribosomal protein S24	RPS24			5	5	5	30.5	30.5	30.5	15.197	0	23.943	42544000000	68	0.716593	0.262071	0.454693	0.575518	31.8051	31.4108	31.8383	31.205	30.8005	31.6846
Color [Black]	A0A087WVF7;Q9NZM3;E7EPJ2;F8W719;H7C3E2;H0Y3G5;C9JQZ7;A8CTZ0	A0A087WVF7;Q9NZM3	Intersectin-2	ITSN2			24	24	22	16.7	16.7	15.6	191.6	0	28.419	6667900000	65	0.762115	0.267902	0.433	0.568708	28.4549	28.2381	29.105	28.1537	28.1366	28.2086
Color [Black]	A0A087WWA3;Q4R9M9;O60333;Q12756;A0A0U1RQL3;F8W8V9;H7C0K6;H7C437;H7C3Y8	A0A087WWA3;Q4R9M9;O60333	Kinesin-like protein;Kinesin-like protein KIF1B	KIF1B;KIF1Bbeta			35	35	31	24.4	24.4	21.8	202.01	0	74.633	9471800000	118	0.766403	0.617626	0.179223	0.29495	28.9715	28.7376	28.7405	28.6105	28.5234	28.778
Color [Black]	A0A087WWP4;Q96T37	A0A087WWP4;Q96T37	Putative RNA-binding protein 15	RBM15			23	23	22	29.4	29.4	28.6	102.13	0	35.284	7203500000	82	1.23024	0.142703	0.516022	0.740327	29.511	29.1031	28.8729	28.5926	28.7726	28.5738
Color [Black]	A0A087WWP5;Q12962	A0A087WWP5;Q12962	Transcription initiation factor TFIID subunit 10	TAF10			2	2	2	19.1	19.1	19.1	12.197	0.00026378	4.3484	1679900000	26	1.03864	0.140417	-0.562897	-0.746006	24.9476	25.7188	25.6469	25.8753	26.0302	26.0965
Color [Black]	A0A087WXM6;J3QQT2;J3KRX5;A0A0A6YYL6;P18621;J3QLC8;A0A0A0MRF8;J3KRB3;A0A087WWH0;J3QS96;A0A087WY81;J3KSJ0	A0A087WXM6;J3QQT2;J3KRX5;A0A0A6YYL6;P18621;J3QLC8;A0A0A0MRF8;J3KRB3;A0A087WWH0;J3QS96;A0A087WY81	60S ribosomal protein L17	RPL17;RPL17-C18orf32			9	9	9	56.2	56.2	56.2	19.586	0	120.04	20477000000	100	1.01637	0.221446	0.43584	0.6215	31.31	30.7338	30.766	30.4527	30.4025	30.647
Color [Black]	A0A087WY71;E9PFW3;Q96CW1;C9JJ47;C9JTK4;C9JGT8;C9JJD3;C9JPV8;H7C4C3	A0A087WY71;E9PFW3;Q96CW1;C9JJ47	AP-2 complex subunit mu	AP2M1			18	18	18	47	47	47	49.526	0	94.637	18264000000	118	0.149392	0.830311	-0.107961	-0.140346	29.3986	29.8788	29.6612	29.901	29.302	30.0596
Color [Black]	D6RFM0;D6RAH7;H9KV45;A0A0A0MQU3;A0A087WY85;P62837;P61077;D6RAW0	D6RFM0;D6RAH7;H9KV45;A0A0A0MQU3;A0A087WY85;P62837;P61077;D6RAW0	Ubiquitin-conjugating enzyme E2 D2;Ubiquitin-conjugating enzyme E2 D3	UBE2D2;UBE2D3			3	3	2	54.1	54.1	35.7	11.065	0	46.875	12968000000	46	0.366986	0.46837	0.35851	0.39468	28.8052	29.7154	30.1444	29.3338	29.2638	28.992
Color [Black]	A0A087WYD6;X5CMH5;Q03519;A0A0G2JLV0;E7ENX8;A0A140T9S0;Q9NUT2	A0A087WYD6;X5CMH5;Q03519;A0A0G2JLV0;E7ENX8;A0A140T9S0	Antigen peptide transporter 2	TAP2			9	9	8	17.9	17.9	16.8	77.596	0	20.285	2355800000	43	0.579326	0.147252	0.841207	0.733362	26.7273	26.4591	27.1189	26.6909	24.7036	26.3872
Color [Black]	A0A087WYN9;Q7Z478	A0A087WYN9;Q7Z478	ATP-dependent RNA helicase DHX29	DHX29			23	23	23	23.2	23.2	23.2	155.29	0	49.632	6905000000	65	0.552342	0.406902	-0.34337	-0.442894	26.2167	26.6041	26.9876	26.73	26.8452	27.2634
Color [Black]	A0A087WYS1;E7EUC7;Q16851;C9JNZ1;C9JWG0;C9JVG3;C9JQU9;C9JTZ5;C9JUW1;F2Z3H1;C9J6Q0	A0A087WYS1;E7EUC7;Q16851	UTP--glucose-1-phosphate uridylyltransferase	UGP2			16	16	16	39.6	39.6	39.6	56.967	0	91.503	9761900000	68	0.753441	0.17076	-0.605625	-0.696628	28.8253	27.6218	28.4795	29.0511	28.953	28.7396
Color [Black]	A0A087WYT3;Q15185;B4DDC6	A0A087WYT3;Q15185;B4DDC6	Prostaglandin E synthase 3	PTGES3			7	7	7	50	50	50	19.155	0	26.181	12819000000	61	1.18675	0.10294	-0.615728	-0.827692	28.2244	27.9139	28.4395	28.6237	29.1889	28.6125
Color [Black]	A0A087WZ32;A8K727;Q9HB19;A0A087X038;E5RHB5;E5RGP3	A0A087WZ32;A8K727;Q9HB19;A0A087X038	Pleckstrin homology domain-containing family A member 2	PLEKHA2			12	12	12	40.8	40.8	40.8	41.21	0	67.962	3694900000	59	0.705013	0.273032	0.441654	0.561999	27.7651	27.4086	26.9509	26.9055	26.6678	27.2264
Color [Black]	A0A087WZK9;B3KS98;O15372;E5RJT0;E5RGU4;E5RHC7;E5RH59;E5RFW7;E5RFH0	A0A087WZK9;B3KS98;O15372;E5RJT0	Eukaryotic translation initiation factor 3 subunit H	EIF3H			11	11	11	37	37	37	39.589	0	17.623	5882500000	28	0.326254	0.465607	-0.398537	-0.397696	26.5895	26.1946	25.0579	25.9479	26.6177	26.472
Color [Black]	A0A087WZT3;Q9H3K6;H3BV85;H3BTW0;A0A0B4J295	A0A087WZT3;Q9H3K6;H3BV85;H3BTW0;A0A0B4J295	BolA-like protein 2	BOLA2;BOLA2B			4	4	2	34.9	34.9	18.4	16.932	0	65.252	8978600000	35	0.238979	0.802879	-0.111432	-0.162992	27.83	28.1329	27.8247	27.7966	28.0032	28.322
Color [Black]	A0A087WZV0;O43314;D6RBU4;A0A087WWN8	A0A087WZV0;O43314;D6RBU4	Inositol hexakisphosphate and diphosphoinositol-pentakisphosphate kinase 2	PPIP5K2			11	11	5	9.4	9.4	3.9	144.36	0	17.714	4534400000	38	1.40865	0.167267	-0.45584	-0.700471	27.1372	27.264	27.0646	27.7831	27.7144	27.3359
Color [Black]	A0A087X020;Q9Y3A5;F8WE72	A0A087X020;Q9Y3A5	Ribosome maturation protein SBDS	SBDS			7	7	7	28.8	28.8	28.8	28.864	0.00027609	5.1599	1446200000	31	0.481168	0.160202	-0.993589	-0.7111	26.8428	27.0564	24.2792	27.017	26.9102	27.232
Color [Black]	A0A087X054;Q9Y4L1;E9PJ21;A0A087WWI4;K7EQK2;J3KTF1;Q9BST8;J3QQH7;J3QLE9;J3QL06;A0A087X214;A0A087WW13;Q9BXT5	A0A087X054;Q9Y4L1;E9PJ21;A0A087WWI4;K7EQK2	Hypoxia up-regulated protein 1	HYOU1			20	20	20	28.6	28.6	28.6	104.78	0	55.645	2764100000	43	0.787602	0.0966612	0.827349	0.840136	28.3529	28.3333	28.5216	27.9654	26.6185	28.1418
Color [Black]	A0A087X0M0;Q7Z5L2	A0A087X0M0;Q7Z5L2	Coiled-coil domain-containing protein R3HCC1L	R3HCC1L			9	9	9	17	17	17	87.882	0	25.821	1788400000	35	0.512548	0.280451	-0.527213	-0.554439	26.2593	24.9986	24.8381	25.8257	25.8978	25.9542
Color [Black]	A0A087X0M4;Q9BWU0;A0A087WWF4;H7C256	A0A087X0M4;Q9BWU0	Kanadaptin	SLC4A1AP			10	10	10	15.5	15.5	15.5	82.89	0	19.463	3188300000	44	0.86082	0.0567498	-1.02613	-0.973311	26.7556	24.9118	25.5164	26.8582	26.5286	26.8755
Color [Black]	A0A087X0Q9;Q9BVL4	A0A087X0Q9;Q9BVL4	Selenoprotein O	SELO			8	8	8	17.2	17.2	17.2	73.338	0	96.185	2014600000	36	0.918173	0.404	0.287725	0.445149	26.3844	26.4218	26.0285	25.9109	26.1415	25.919
Color [Black]	E7EWM3;A0A087X127;Q8NF64	E7EWM3;A0A087X127;Q8NF64	Zinc finger MIZ domain-containing protein 2	ZMIZ2			8	8	5	11.5	11.5	8.4	93.667	0	15.369	3552300000	43	0.584943	0.117608	-0.99775	-0.791204	26.5338	26.6501	24.3966	26.5406	26.7882	27.245
Color [Black]	A0A087X256;Q2M389;F8VYH7;F8W1W1	A0A087X256;Q2M389	WASH complex subunit 7	KIAA1033			13	13	13	12.7	12.7	12.7	136.5	0	14.396	3372800000	33	1.72458	0.178611	0.416695	0.683984	27.9992	27.6897	27.7672	27.4776	27.4388	27.2896
Color [Black]	A0A087X2I1;P62333;H0YJC0;H0YJS8;H0YJX2;H0YJE9;H0YJT1	A0A087X2I1;P62333	26S protease regulatory subunit 10B	PSMC6			19	19	19	60	60	60	45.796	0	101.2	25667000000	126	0.720066	0.348154	0.358351	0.492501	30.8937	30.5043	30.4191	30.0987	30.048	30.5952
Color [Black]	A0A096LNH6;Q14185	A0A096LNH6;Q14185	Dedicator of cytokinesis protein 1	DOCK1			12	12	12	6.7	6.7	6.7	217.75	0	12.149	1746400000	24	0.706823	0.110973	-0.850175	-0.810445	26.196	25.0666	24.3788	26.2498	26.1621	25.78
Color [Black]	A0A0A0MQR1;Q9Y4K4;G3V3V7;G3V4Q4;G3V4T8	A0A0A0MQR1;Q9Y4K4	Mitogen-activated protein kinase kinase kinase kinase;Mitogen-activated protein kinase kinase kinase kinase 5	MAP4K5			9	9	9	11.9	11.9	11.9	95.023	0	9.4397	1497200000	23	0.806754	0.153005	-0.617954	-0.723378	24.225	25.4183	24.7821	25.3938	25.3041	25.5815
Color [Black]	A0A0A0MQS1;Q53H96;B5MD87;F8WEI0	A0A0A0MQS1;Q53H96;B5MD87	Pyrroline-5-carboxylate reductase;Pyrroline-5-carboxylate reductase 3	PYCRL			6	6	6	28	28	28	29.892	0	8.4116	2344100000	35	0.356362	0.227646	-1.07963	-0.613052	27.6387	27.0544	23.6007	27.1364	27.1142	27.2822
Color [Black]	U3KQC1;A0A0A0MQU0;Q9BV38;K7EIR0;K7EML4;A0A087X237;K7EKX5	U3KQC1;A0A0A0MQU0;Q9BV38;K7EIR0	WD repeat-containing protein 18	WDR18			11	11	11	40.9	40.9	40.9	43.237	0	41.334	3841500000	33	0.99183	0.389354	-0.291734	-0.457316	27.5104	27.3454	27.0675	27.6956	27.5444	27.5586
Color [Black]	A0A0A0MQW0;A0A0A0MR39;Q9P2K5;A0A087WUT0;H0YKS1;A0A087WWC8;A0A0C4DGV1;H0YN19	A0A0A0MQW0;A0A0A0MR39;Q9P2K5;A0A087WUT0	Myelin expression factor 2	MYEF2			3	3	3	8.2	8.2	8.2	61.957	0.00028645	5.8254	532440000	10	0.621691	0.16111	-0.724852	-0.707692	25.7478	25.8865	24.7597	25.5153	26.8522	26.201
Color [Black]	A0A0A0MQX1;Q9HD67;D6RGD1;E9PEW5;E9PCN3	A0A0A0MQX1;Q9HD67;D6RGD1;E9PEW5	Unconventional myosin-X	MYO10			18	18	18	10.5	10.5	10.5	238.51	0	28.44	4074000000	57	0.667437	0.109125	-0.911404	-0.814288	25.0105	26.8515	26.8541	27.008	27.2839	27.1585
Color [Black]	Q5T092;A0A0A0MR06;Q5T091;O15258;Q5T093	Q5T092;A0A0A0MR06;Q5T091;O15258	Protein RER1	RER1			3	3	3	24.7	24.7	24.7	18.388	0	27.371	2905800000	25	0.872369	0.08502	0.820379	0.874885	29.0239	28.4306	27.594	27.4834	27.3131	27.7909
Color [Black]	A0A0A0MRJ6;H7BY58;P22061;F6S8N6;C9J0F2;F8WDT3;F8WAV5;F8WAX2;H7C4X2	A0A0A0MRJ6;H7BY58;P22061;F6S8N6	Protein-L-isoaspartate O-methyltransferase;Protein-L-isoaspartate(D-aspartate) O-methyltransferase	PCMT1			12	12	12	50.2	50.2	50.2	30.315	0	79.68	8884500000	47	0.151511	0.743893	0.2111	0.206985	29.179	28.8737	28.4758	27.7069	29.3064	28.8819
Color [Black]	A0A0A0MRM8;A0A0D9SGC1;E7EW20;Q9UM54;Q5JVM0	A0A0A0MRM8;A0A0D9SGC1;E7EW20;Q9UM54	Unconventional myosin-VI	MYO6			23	23	23	22.1	22.1	22.1	145.01	0	65.18	7285900000	103	0.692757	0.199612	0.571623	0.652689	28.9336	29.5357	28.6373	28.2403	28.996	28.1555
Color [Black]	A0A0A0MRV0;Q9P2E9;A0A087WVV2;F8W7S5;A0A087WU26;A2A2S5;V9GY78	A0A0A0MRV0;Q9P2E9;A0A087WVV2;F8W7S5	Ribosome-binding protein 1	RRBP1			50	50	49	43.3	43.3	42.7	152.45	0	323.31	40337000000	337	0.473809	0.720017	-0.141652	-0.224979	30.5157	30.1898	30.5371	30.4284	30.638	30.6012
Color [Black]	A0A0A0MRY2;B0QZE2;B7Z2J6;J3QKD2;Q15326;E7ENI9	A0A0A0MRY2;B0QZE2;B7Z2J6;J3QKD2;Q15326;E7ENI9	Zinc finger MYND domain-containing protein 11	ZMYND11			6	6	6	16	16	16	56.527	0.0002949	6.513	1092300000	24	0.334674	0.557583	-0.28244	-0.333007	25.439	25.8398	24.7447	25.4125	25.5768	25.8815
Color [Black]	A0A0A0MSK4;Q86YR5;A0A0A0MRC4;A0A087WVF5	A0A0A0MSK4;Q86YR5;A0A0A0MRC4;A0A087WVF5	G-protein-signaling modulator 1	GPSM1			14	14	13	25	25	23	74.481	0	12.704	2546200000	31	1.37589	0.475012	-0.224434	-0.389541	26.8704	26.753	26.8255	26.9729	27.1768	26.9726
Color [Black]	A0A0A0MTB8;Q8NI36	A0A0A0MTB8;Q8NI36	WD repeat-containing protein 36	WDR36			9	9	9	12.1	12.1	12.1	99.365	0	9.6148	1387200000	35	0.889029	0.0532978	-1.01855	-0.985094	25.2604	24.2122	26.0057	25.9957	26.1329	26.4054
Color [Black]	A0A0A0MTN0;Q13617;Q5T2B5;Q5T2B7	A0A0A0MTN0;Q13617;Q5T2B5	Cullin-2	CUL2			21	21	21	33.6	33.6	33.6	88.505	0	51.412	8932900000	114	1.61233	0.112942	-0.518544	-0.801151	28.258	28.0465	27.7938	28.6023	28.4305	28.6211
Color [Black]	A0A0A6YYF3;Q9Y575;H7BYZ6	A0A0A6YYF3;Q9Y575;H7BYZ6	Ankyrin repeat and SOCS box protein 3	GPR75-ASB3;ASB3			2	2	2	4.3	4.3	4.3	61.775	0.00023935	3.0046	574800000	11	0.977484	0.0643179	-0.861047	-0.943303	23.8672	25.1379	24.8983	25.6424	25.2242	25.6199
Color [Black]	A0A0A6YYL4;P57737;I3L442;I3L212;E7EP81;I3L167	A0A0A6YYL4;P57737	Coronin;Coronin-7	CORO7-PAM16;CORO7			5	5	5	8	8	8	114.16	0.00030441	7.2849	1589600000	12	0.85775	0.199613	-0.505115	-0.652821	25.4793	25.4206	26.1537	26.1981	26.4278	25.943
Color [Black]	A0A0B4J1Z1;C9JAB2;Q16629	A0A0B4J1Z1;C9JAB2;Q16629	Serine/arginine-rich splicing factor 7	SRSF7			4	3	3	32.1	21.9	21.9	15.763	0.0004763	2.9468	1008100000	7	0.454476	0.4742	-0.309572	-0.390086	24.9111	25.8092	25.748	25.7156	25.8004	25.881
Color [Black]	A0A0B4J2A0;Q9UHJ6	A0A0B4J2A0;Q9UHJ6	Sedoheptulokinase	TRPV1;SHPK			5	5	5	13.4	13.4	13.4	51.504	0	9.7896	438550000	17	0.706466	0.118679	0.805634	0.789455	25.9075	26.5055	26.1294	25.9788	24.404	25.7428
Color [Black]	A0A0C4DFM7;Q5TAX3;E9PKY2;E9PKX1;H0YDJ1;H0YEE8;E9PRG2;X6R5G7;E9PJN7;E9PQS7	A0A0C4DFM7;Q5TAX3;E9PKY2	Terminal uridylyltransferase 4	ZCCHC11			25	23	23	19	18.1	18.1	185.25	0	118.31	7377600000	119	0.194579	0.81696	-0.108548	-0.151999	27.7506	28.4589	27.9945	28.2114	28.2439	28.0744
Color [Black]	H0Y2P2;A0A0C4DFP4;Q96IV0	H0Y2P2;A0A0C4DFP4;Q96IV0	Peptide-N(4)-(N-acetyl-beta-glucosaminyl)asparagine amidase	NGLY1			3	3	3	12.9	12.9	12.9	26.225	0.00025867	4.08	880160000	12	0.289867	0.472048	-0.431547	-0.391643	24.7063	24.0615	25.9273	25.5945	25.5667	24.8284
Color [Black]	A0A0C4DFR6;P55735;A8MXL6;E7ERC8	A0A0C4DFR6;P55735;A8MXL6	Protein SEC13 homolog	SEC13			10	10	10	41.8	41.8	41.8	35.857	0	102.47	10220000000	73	0.735738	0.152923	-0.658122	-0.723174	27.5808	28.4795	28.7668	29.0832	29.183	28.5353
Color [Black]	A0A0C4DFT3;Q12959;E7EQD7;B4E2H8;H7C166;B7Z264;E9PIW2;B7Z2T4;E9PN83;Q15700;H7C325;B5MCC5;C9IYP1;F8W750;C9JCP6;A8MUT6;Q5JUW8;Q92796;C9J110;K7EQM6;F2Z2L0;C9JUA9;C9JN61;A8MUT9;Q6ZSU2	A0A0C4DFT3;Q12959;E7EQD7	Disks large homolog 1	DLG1			22	22	18	36.7	36.7	30.7	99.813	0	55.448	7082500000	71	0.443003	0.160234	-1.14276	-0.710747	28.0112	24.4752	25.1052	26.6065	27.1405	27.2727
Color [Black]	C9J9K3;A0A0C4DG17;P08865;F8WD59	C9J9K3;A0A0C4DG17;P08865	40S ribosomal protein SA	RPSA			11	11	11	58.6	58.6	58.6	29.404	0	67.558	8344300000	55	0.50345	0.680956	0.16118	0.251847	28.0902	28.4388	28.4917	28.2211	28.2575	28.0586
Color [Black]	A0A0C4DG89;Q7L014;D6RJA6;H0Y9U3	A0A0C4DG89;Q7L014	Probable ATP-dependent RNA helicase DDX46	DDX46			16	16	16	18.3	18.3	18.3	117.46	0	19.28	3224600000	49	0.094962	0.844897	0.125874	0.12927	27.8049	26.8178	26.2676	27.0288	26.5441	26.9398
Color [Black]	A0A0C4DGA6;Q14527;H7C5K0	A0A0C4DGA6;Q14527	Helicase-like transcription factor	HLTF			23	23	23	28.4	28.4	28.4	113.86	0	95.103	13269000000	143	1.38316	0.104705	0.570077	0.823424	30.0543	29.6874	29.3982	29.0839	29.1586	29.1871
Color [Black]	A0A0C4DGP2;A0A0C4DGP5;Q86Y91	A0A0C4DGP2;A0A0C4DGP5;Q86Y91	Kinesin-like protein;Kinesin-like protein KIF18B	KIF18B			10	10	9	13.8	13.8	12.5	91.054	0	13.079	2576200000	37	0.360834	0.663836	0.188655	0.262744	26.5515	26.7893	26.5913	26.2235	26.278	26.8647
Color [Black]	A0A0C4DGQ5;P04632;K7ELJ7;A0A075B7C0;K7EKD8;U3KQE2;K7EIV0;K7EM73;U3KPR7;Q96L46;K7ES78;K7EMQ1	A0A0C4DGQ5;P04632;K7ELJ7;A0A075B7C0;K7EKD8;U3KQE2;K7EIV0;K7EM73	Calpain small subunit 1	CAPNS1			9	9	9	54.7	54.7	54.7	33.786	0	323.31	10838000000	49	0.325633	0.289074	-0.874583	-0.545358	25.0331	27.8204	28.4753	27.3632	28.1397	28.4495
Color [Black]	A0A0D9SEU5;R4GMX8;Q6VN20;R4GN91;R4GNA3;R4GMX7	A0A0D9SEU5;R4GMX8;Q6VN20	Ran-binding protein 10	RANBP10			9	7	7	20.8	15.3	15.3	67.255	0	12.868	1473300000	24	0.692121	0.0799287	-1.07927	-0.891875	26.1461	24.3801	24.0451	25.5406	26.4823	25.7861
[truncated: 1,248 more rows]

## Sheet: BP1
Symbol color	Protein IDs	Majority protein IDs	Protein names	Gene names	Student's T-test Significant LFQ intensity BP1_RSU1_LFQ intensity BP1_GFP	Student's T-test significant	Peptides	Razor + unique peptides	Unique peptides	Sequence coverage [%]	Unique + razor sequence coverage [%]	Unique sequence coverage [%]	Mol. weight [kDa]	Q-value	Score	Intensity	MS/MS count	-Log Student's T-test p-value LFQ intensity BP1_RSU1_LFQ intensity BP1_GFP	Student's T-test q-value LFQ intensity BP1_RSU1_LFQ intensity BP1_GFP	Student's T-test Difference LFQ intensity BP1_RSU1_LFQ intensity BP1_GFP	Student's T-test Test statistic LFQ intensity BP1_RSU1_LFQ intensity BP1_GFP	LFQ intensity BP1_RSU1_1 (Log2 transformed)	LFQ intensity BP1_RSU1_2 (Log2 transformed)	LFQ intensity BP1_RSU1_3 (Log2 transformed)	LFQ intensity BP1_GFP_1 (Log2 transformed)	LFQ intensity BP1_GFP_2 (Log2 transformed)	LFQ intensity BP1_GFP_3 (Log2 transformed)
[truncated: 3,411 more rows]

[truncated: 1 more sheets: BP5]
