# Supplementary material for: Spatiotemporal profiling of cytosolic signaling complexes in living cells by selective proximity proteomics
Source: Nat Commun. 2021 Jan 4;12:71. doi: 10.1038/s41467-020-20367-x (PMC7782698; doi:10.1038/s41467-020-20367-x)
Supplement: Supplementary file 16 — Source Data [file 41467_2020_20367_MOESM16_ESM.zip › NCOMMS-20-22505C_sd/Figure 3e.xlsx]

## Sheet: BN2-PINCH
Symbol color	Protein IDs	Majority protein IDs	Protein names	Gene names	Student's T-test Significant LFQ intensity BN_PINCH_LFQ intensity BN_GFP	Student's T-test significant	Peptides	Razor + unique peptides	Unique peptides	Sequence coverage [%]	Unique + razor sequence coverage [%]	Unique sequence coverage [%]	Mol. weight [kDa]	Q-value	Score	Intensity	MS/MS count	Peptides BN_GFP_1	Peptides BN_GFP_2	Peptides BN_GFP_3	Peptides BN_PINCH_1	Peptides BN_PINCH_2	Peptides BN_PINCH_3	Unique peptides BN_GFP_1	Unique peptides BN_GFP_2	Unique peptides BN_GFP_3	Unique peptides BN_PINCH_1	Unique peptides BN_PINCH_2	Unique peptides BN_PINCH_3	-Log Student's T-test p-value LFQ intensity BN_PINCH_LFQ intensity BN_GFP	Student's T-test q-value LFQ intensity BN_PINCH_LFQ intensity BN_GFP	Student's T-test Difference LFQ intensity BN_PINCH_LFQ intensity BN_GFP	Student's T-test Test statistic LFQ intensity BN_PINCH_LFQ intensity BN_GFP	LFQ intensity BN_GFP_1 (Log2 transformed)	LFQ intensity BN_GFP_2 (Log2 transformed)	LFQ intensity BN_GFP_3 (Log2 transformed)	LFQ intensity BN_PINCH_1 (Log2 transformed)	LFQ intensity BN_PINCH_2 (Log2 transformed)	LFQ intensity BN_PINCH_3 (Log2 transformed)
Color [Red]	A0A024R4M0;P46781;B5MCT8;C9JM19;F2Z3C0;A8MXK4	A0A024R4M0;P46781;B5MCT8;C9JM19	40S ribosomal protein S9	RPS9	+	LFQ intensity BN_PINCH_LFQ intensity BN_GFP	15	15	15	54.1	54.1	54.1	22.591	0	42.702	25952000000	94	14	14	14	15	15	15	14	14	14	15	15	15	3.02441	0.0175888	0.647776	1.12826	32.1525	32.0119	32.0528	32.6057	32.8153	32.7395
Color [Red]	C9JC03;A0A024R571;Q9H4M9;C9J2Z4;C9JIJ3;C9IZH1;C9JDQ8	C9JC03;A0A024R571;Q9H4M9;C9J2Z4	EH domain-containing protein 1	EHD1	+	LFQ intensity BN_PINCH_LFQ intensity BN_GFP	8	6	4	28.3	23	17.6	42.737	0	13.121	200480000	11	5	4	5	6	4	7	1	1	1	3	2	3	0.644785	0.0293826	1.61923	0.990835	25.4849	22.0156	25.3324	26.0006	25.7574	25.9326
Color [Red]	H0YN88;A0A075B716;P08708;H0YN73;H3BNC9	H0YN88;A0A075B716;P08708;H0YN73	40S ribosomal protein S17	RPS17	+	LFQ intensity BN_PINCH_LFQ intensity BN_GFP	4	4	4	39	39	39	15.919	0	6.7942	127280000	10	3	3	3	3	4	3	3	3	3	3	4	3	1.30344	0.0129243	1.04273	1.19192	24.5586	23.4109	24.3751	24.9374	25.1967	25.3388
Color [Red]	A0A087WTV6;Q96C36;A0A087WZR9;J3KR12;J3QKT4;E2QRB3;P32322	A0A087WTV6;Q96C36;A0A087WZR9;J3KR12	Pyrroline-5-carboxylate reductase 2;Pyrroline-5-carboxylate reductase	PYCR2	+	LFQ intensity BN_PINCH_LFQ intensity BN_GFP	6	6	6	28.9	28.9	28.9	25.868	0	30.328	424040000	27	4	3	4	2	4	6	4	3	4	2	4	6	2.72747	0.000423676	1.2913	1.90765	25.877	25.6079	25.7493	27.1619	26.7204	27.2259
Color [Red]	A0A087WU02;Q96RQ1;F8W0R1;F8VPA6;F8VR88;H0YI50;F8VUZ2;H0YI58;H0YHJ8	A0A087WU02;Q96RQ1;F8W0R1;F8VPA6;F8VR88;H0YI50	Endoplasmic reticulum-Golgi intermediate compartment protein 2	ERGIC2	+	LFQ intensity BN_PINCH_LFQ intensity BN_GFP	7	7	7	23.1	23.1	23.1	43.432	0	20.408	420440000	26	6	4	6	7	7	6	6	4	6	7	7	6	3.43424	0.000609865	1.28703	2.09136	25.8253	25.7675	25.8056	27.0557	27.2978	26.906
Color [Red]	A0A087WUK2;O14979	A0A087WUK2;O14979	Heterogeneous nuclear ribonucleoprotein D-like	HNRNPDL	+	LFQ intensity BN_PINCH_LFQ intensity BN_GFP	5	4	4	13.2	11	11	40.04	0	5.7887	332530000	10	5	5	5	4	3	5	4	4	4	3	2	4	2.80967	0.0219519	0.615672	1.0611	25.5853	25.7311	25.8362	26.3428	26.2705	26.3863
Color [Red]	X6RCC3;A0A087WV97;Q8WU79	X6RCC3;A0A087WV97;Q8WU79	Stromal membrane-associated protein 2	SMAP2	+	LFQ intensity BN_PINCH_LFQ intensity BN_GFP	3	3	3	17.2	17.2	17.2	20.605	0	4.7706	310760000	14	3	3	3	3	3	3	3	3	3	3	3	3	3.01145	0.000583691	1.36378	2.07482	25.4032	25.0338	25.4146	26.5129	26.598	26.8319
Color [Red]	A0A087WVB5;Q75MD7;Q8WXX7;H7C090;H7BZZ9	A0A087WVB5;Q75MD7;Q8WXX7	Autism susceptibility gene 2 protein	AUTS2	+	LFQ intensity BN_PINCH_LFQ intensity BN_GFP	7	7	7	9.5	9.5	9.5	109.15	0	18.288	320620000	14	6	5	3	7	6	6	6	5	3	7	6	6	2.51498	0.000969925	1.10137	1.63894	25.5745	25.3282	25.5697	26.4766	26.8926	26.4072
Color [Red]	A0A087WWP4;Q96T37	A0A087WWP4;Q96T37	Putative RNA-binding protein 15	RBM15	+	LFQ intensity BN_PINCH_LFQ intensity BN_GFP	17	17	17	22.1	22.1	22.1	102.13	0	41.942	986960000	53	8	13	10	13	15	16	8	13	10	13	15	16	3.31512	0.000946903	1.03052	1.71995	27.1696	27.2272	27.1294	28.163	28.3877	28.0671
Color [Red]	A0A087WXB0;O15126;A0A087WU14;A0A087WTX8;A0A087WZA6	A0A087WXB0;O15126;A0A087WU14	Secretory carrier-associated membrane protein 1	SCAMP1	+	LFQ intensity BN_PINCH_LFQ intensity BN_GFP	4	4	4	18.3	18.3	18.3	35.046	0	31.139	135870000	12	1	1	1	2	1	4	1	1	1	2	1	4	1.58536	0.000473868	2.29516	1.97067	22.4877	24.3072	22.7688	24.7847	25.8241	25.8404
Color [Red]	A0A087WXC5;E7ESZ7;O95299;H7C2W5;H7C1Y7;H7C2X4;C9J6X0;Q8N1B9	A0A087WXC5;E7ESZ7;O95299	NADH dehydrogenase [ubiquinone] 1 alpha subcomplex subunit 10, mitochondrial	NDUFA10	+	LFQ intensity BN_PINCH_LFQ intensity BN_GFP	14	14	14	38	38	38	40.836	0	45.512	3992300000	65	13	12	12	13	14	12	13	12	12	13	14	12	4.01739	0.000924731	0.895208	1.60717	29.3147	29.1528	29.3038	30.1545	30.1907	30.1117
Color [Red]	A0A087WXM6;J3QQT2;J3KRX5;A0A0A6YYL6;P18621;J3QLC8;A0A0A0MRF8;J3KRB3;A0A087WWH0;J3QS96;A0A087WY81;J3KSJ0	A0A087WXM6;J3QQT2;J3KRX5;A0A0A6YYL6;P18621;J3QLC8;A0A0A0MRF8;J3KRB3;A0A087WWH0;J3QS96	60S ribosomal protein L17	RPL17;RPL17-C18orf32	+	LFQ intensity BN_PINCH_LFQ intensity BN_GFP	9	9	9	51.5	51.5	51.5	19.586	0	27.778	4976700000	58	8	8	8	8	8	9	8	8	8	8	8	9	2.78064	0.0197022	0.64227	1.09756	29.8154	29.6539	29.6395	30.2202	30.4304	30.3849
Color [Red]	A0A087WY85;P61077;D6RA11;D6RFM0;D6RAH7;H9KV45;A0A0A0MQU3;P62837;D6R9F6;D6R933;D6RGD0;D6R980;D6RAW0;D6RIZ3;A0A087WW00;C9J9H9;Q9Y2X8	A0A087WY85;P61077;D6RA11;D6RFM0;D6RAH7;H9KV45;A0A0A0MQU3;P62837	Ubiquitin-conjugating enzyme E2 D3;Ubiquitin-conjugating enzyme E2 D2	UBE2D3;UBE2D2	+	LFQ intensity BN_PINCH_LFQ intensity BN_GFP	3	3	2	33.1	33.1	20.9	16.817	0	28.362	1383900000	23	3	3	3	3	3	3	2	2	2	2	2	2	1.70078	0.013809	0.860989	1.18026	27.7161	28.1421	27.3583	28.5265	28.6416	28.6313
Color [Red]	A0A087WZN1;O43837;A0A087X2E5;A0A0D9SG66	A0A087WZN1;O43837;A0A087X2E5	Isocitrate dehydrogenase [NAD] subunit, mitochondrial;Isocitrate dehydrogenase [NAD] subunit beta, mitochondrial	IDH3B	+	LFQ intensity BN_PINCH_LFQ intensity BN_GFP	7	7	7	20.2	20.2	20.2	42.41	0	21.58	436670000	29	6	4	6	5	6	6	6	4	6	5	6	6	3.36879	0.00032381	1.05469	1.76279	25.9006	26.0163	25.9733	27.1795	26.8597	27.0151
Color [Red]	A0A087X020;Q9Y3A5;F8WE72	A0A087X020;Q9Y3A5	Ribosome maturation protein SBDS	SBDS	+	LFQ intensity BN_PINCH_LFQ intensity BN_GFP	11	11	11	42.4	42.4	42.4	28.864	0	43.661	952100000	34	7	8	6	8	10	10	7	8	6	8	10	10	3.1029	0.0112143	0.703915	1.22025	27.3289	27.3571	27.2173	28.0887	28.047	27.8795
Color [Red]	A0A087X054;Q9Y4L1;E9PJ21;A0A087WWI4;K7EQK2;J3KTF1;Q9BST8;J3QQH7;J3QLE9;J3QL06;A0A087X214;A0A087WW13;Q9BXT5	A0A087X054;Q9Y4L1;E9PJ21;A0A087WWI4;K7EQK2	Hypoxia up-regulated protein 1	HYOU1	+	LFQ intensity BN_PINCH_LFQ intensity BN_GFP	22	22	22	28.7	28.7	28.7	104.78	0	91.144	2215900000	67	16	18	16	20	20	20	16	18	16	20	20	20	3.65787	0.00106903	0.913239	1.59719	28.3821	28.3494	28.4607	29.2013	29.4221	29.3086
Color [Red]	A0A087X256;Q2M389;F8W1W1;F8VYH7;F8VNZ5	A0A087X256;Q2M389	WASH complex subunit 7	KIAA1033	+	LFQ intensity BN_PINCH_LFQ intensity BN_GFP	11	11	11	11.3	11.3	11.3	136.5	0	18.91	517090000	30	9	8	8	9	9	11	9	8	8	9	9	11	1.67343	0.0161989	0.830998	1.14488	25.9015	26.5623	26.4879	27.2919	27.1573	26.9956
Color [Red]	U3KQC1;A0A0A0MQU0;Q9BV38;K7EIR0;K7EML4;A0A087X237;K7EKX5;U3KQK3	U3KQC1;A0A0A0MQU0;Q9BV38;K7EIR0	WD repeat-containing protein 18	WDR18	+	LFQ intensity BN_PINCH_LFQ intensity BN_GFP	9	9	9	26.9	26.9	26.9	43.237	0	23.859	1060400000	32	9	7	9	8	7	8	9	7	9	8	7	8	2.57479	0.0254269	0.609263	1.02971	27.5402	27.3103	27.4711	28.1038	27.9273	28.1184
Color [Red]	A0A0A0MQW0;A0A0A0MR39;Q9P2K5;A0A087WUT0;H0YKS1;A0A0C4DGV1;H0YN19;A0A087WWC8	A0A0A0MQW0;A0A0A0MR39;Q9P2K5;A0A087WUT0;H0YKS1;A0A0C4DGV1	Myelin expression factor 2	MYEF2	+	LFQ intensity BN_PINCH_LFQ intensity BN_GFP	5	5	5	10.8	10.8	10.8	61.957	0	8.7443	219160000	7	3	3	2	3	4	4	3	3	2	3	4	4	2.03111	0.00318391	1.05195	1.45333	24.9045	25.0269	25.05	25.8749	26.4809	25.7815
Color [Red]	C9JP00;A0A0A0MQX8;Q9NR56;Q86VM6;C9JCX1;H7C4Y1;O95205;B1AKI6;Q9NUK0;Q5VZF2;C9J4T8	C9JP00;A0A0A0MQX8;Q9NR56;Q86VM6	Muscleblind-like protein 1	MBNL1	+	LFQ intensity BN_PINCH_LFQ intensity BN_GFP	7	7	2	32.2	32.2	13.8	37.898	0	50.077	1798600000	34	6	5	6	6	7	7	1	1	1	1	2	2	3.98027	0.000441558	1.11026	1.94016	28.0726	27.8924	28.0069	29.0408	29.0628	29.1991
Color [Red]	A0A0A0MRC4;A0A0A0MSK4;Q86YR5;A0A087WVF5	A0A0A0MRC4;A0A0A0MSK4;Q86YR5;A0A087WVF5	G-protein-signaling modulator 1	GPSM1	+	LFQ intensity BN_PINCH_LFQ intensity BN_GFP	10	10	9	20.2	20.2	18.7	72.135	0	18.027	418470000	19	8	4	8	5	7	10	8	4	7	5	7	9	1.88812	0.0349748	0.616641	0.956962	25.9884	26.106	26.2121	26.9039	26.7822	26.4703
Color [Red]	A0A0A0MRJ6;H7BY58;P22061;F6S8N6;C9J0F2;F8WDT3;F8WAV5;F8WAX2;H7C4X2	A0A0A0MRJ6;H7BY58;P22061;F6S8N6	Protein-L-isoaspartate O-methyltransferase;Protein-L-isoaspartate(D-aspartate) O-methyltransferase	PCMT1	+	LFQ intensity BN_PINCH_LFQ intensity BN_GFP	8	8	8	42.8	42.8	42.8	30.315	0	17.385	1157400000	21	6	5	5	6	5	8	6	5	5	6	5	8	1.28113	0.04269	0.68686	0.914072	27.3315	27.5305	27.7251	28.1554	28.6311	27.8612
Color [Red]	A0A0A0MRR7;P09234;Q5TAL2	A0A0A0MRR7;P09234	U1 small nuclear ribonucleoprotein C	SNRPC	+	LFQ intensity BN_PINCH_LFQ intensity BN_GFP	3	3	3	21.7	21.7	21.7	19.687	0	10.939	315110000	12	3	2	3	2	3	3	3	2	3	2	3	3	2.34986	0.00227937	1.03714	1.52602	25.5345	25.2913	25.6964	26.52	26.7909	26.3228
Color [Red]	A0A0A0MRY0;Q8WUA7;F8WDP1;B0QYI1	A0A0A0MRY0;Q8WUA7;F8WDP1	TBC1 domain family member 22A	TBC1D22A	+	LFQ intensity BN_PINCH_LFQ intensity BN_GFP	3	3	3	12.5	12.5	12.5	55.804	0	18.162	82523000	13	3	1	2	2	3	3	3	1	2	2	3	3	1.56741	0.00379558	1.23301	1.43075	24.0582	23.1381	22.9315	24.8057	24.5724	24.4487
Color [Red]	A0A0A0MS41;A0A1P0AYU5;Q9BWM7;S4R3N9	A0A0A0MS41;A0A1P0AYU5;Q9BWM7;S4R3N9	Sideroflexin;Sideroflexin-3	SFXN3	+	LFQ intensity BN_PINCH_LFQ intensity BN_GFP	13	13	12	53	53	47	35.503	0	27.599	2031600000	44	10	10	10	11	12	12	10	9	9	10	11	11	4.16065	0.00866667	0.67979	1.25928	28.3434	28.3052	28.3048	28.9929	29.0651	28.9348
Color [Red]	A0A0A0MSK5;J3KN66;Q5JTV8;H0YD16;H0Y4R4;H0YDU3	A0A0A0MSK5;J3KN66;Q5JTV8;H0YD16;H0Y4R4	Torsin-1A-interacting protein 1	TOR1AIP1	+	LFQ intensity BN_PINCH_LFQ intensity BN_GFP	4	3	3	10.2	8	8	52.406	0	12.745	151230000	10	3	2	3	4	3	4	2	1	2	3	2	3	1.57386	0.000931408	1.51889	1.60972	24.5599	23.2402	24.5612	25.6215	25.7426	25.5539
Color [Red]	A0A0A0MT32;P38571;Q5T073	A0A0A0MT32;P38571	Lysosomal acid lipase/cholesteryl ester hydrolase	LIPA	+	LFQ intensity BN_PINCH_LFQ intensity BN_GFP	3	3	3	18.4	18.4	18.4	32.57	0	6.939	215460000	10	1	1	2	2	3	3	1	1	2	2	3	3	1.4699	0.000569038	2.96317	2.06483	22.2171	22.6218	25.1208	25.9102	26.2562	26.6827
Color [Red]	A0A0B4J2A0;Q9UHJ6	A0A0B4J2A0;Q9UHJ6	Sedoheptulokinase	TRPV1;SHPK	+	LFQ intensity BN_PINCH_LFQ intensity BN_GFP	7	7	7	19	19	19	51.504	0	15.834	286800000	14	4	4	2	7	5	7	4	4	2	7	5	7	1.1462	0.00368421	1.73977	1.43331	25.7176	25.29	23.4242	26.4424	26.424	26.7847
Color [Red]	A0A0C4DFZ9;Q58A45	A0A0C4DFZ9;Q58A45	PAB-dependent poly(A)-specific ribonuclease subunit PAN3	PAN3	+	LFQ intensity BN_PINCH_LFQ intensity BN_GFP	6	6	6	10.6	10.6	10.6	75.972	0	13.21	228890000	11	4	5	4	4	5	5	4	5	4	4	5	5	3.3214	0.000978417	1.48773	2.3151	24.8835	24.6267	24.7794	26.4818	26.2014	26.0695
Color [Red]	A0A0C4DGS1;P39656;U3KQ84	A0A0C4DGS1;P39656	Dolichyl-diphosphooligosaccharide--protein glycosyltransferase 48 kDa subunit	DDOST	+	LFQ intensity BN_PINCH_LFQ intensity BN_GFP	9	9	9	27.3	27.3	27.3	48.799	0	35.017	1507800000	34	8	8	7	9	8	9	8	8	7	9	8	9	4.98491	0.000327711	0.944579	1.76785	27.8785	27.8077	27.7992	28.7292	28.809	28.7809
Color [Red]	A0A0D9SFB3;A0A0D9SG12;A0A0D9SF53;O00571;A0A0J9YVQ7;A0A0J9YYH6;A0A087WVZ1;B4DLA0;A0A087WX09;D6RCM4;Q9NQI0;H0Y960	A0A0D9SFB3;A0A0D9SG12;A0A0D9SF53;O00571	ATP-dependent RNA helicase DDX3X	DDX3X	+	LFQ intensity BN_PINCH_LFQ intensity BN_GFP	33	33	9	56.1	56.1	14.5	70.839	0	159.14	20568000000	191	28	29	29	29	28	30	8	9	9	8	9	9	3.6083	0.00714754	0.723408	1.29518	31.7876	31.6228	31.6455	32.3901	32.4631	32.3729
Color [Red]	A0A0D9SF60;Q99569;H0YFB1;E7EST6	A0A0D9SF60;Q99569	Plakophilin-4	PKP4	+	LFQ intensity BN_PINCH_LFQ intensity BN_GFP	11	11	11	13.6	13.6	13.6	133.97	0	17.143	282200000	25	5	5	6	7	8	8	5	5	6	7	8	8	2.31823	0.00683749	0.847953	1.30486	25.2671	25.6363	25.5484	26.514	26.3135	26.1681
Color [Red]	B0QYV1;A0A0G2JRA5;O43251;S4R469;F8VR27;F8VZY7;B0QYY4;A0A087X2B1;J3KNW3;B7Z1U7;F8VZG9;Q9NWB1;I3L1D4;A0A0G2JRD1;S4R3K7;F8VRS4;A0A0G2JSB3;B0QYY7;J3QRF4;A6NFN3;J3QQZ2;B0QYY6	B0QYV1;A0A0G2JRA5;O43251;S4R469;F8VR27;F8VZY7;B0QYY4;A0A087X2B1;J3KNW3;B7Z1U7;F8VZG9;Q9NWB1;I3L1D4;A0A0G2JRD1;S4R3K7;F8VRS4	RNA binding protein fox-1 homolog;RNA binding protein fox-1 homolog 2;RNA binding protein fox-1 homolog 1	RBFOX2;RBFOX1	+	LFQ intensity BN_PINCH_LFQ intensity BN_GFP	9	9	9	29.7	29.7	29.7	37.865	0	38.295	1989200000	41	9	8	7	8	7	8	9	8	7	8	7	8	3.84881	0	1.48879	2.46234	27.8696	27.8859	27.8765	29.5394	29.3808	29.1782
Color [Red]	A0A0S2Z5D0;H3BUV4;A0A1B0GTU6;Q9NWW5;A0A1B0GW73;H3BNF1;A0A1B0GTV3;A0A1B0GUD2;H3BUT1;A0A1B0GU90;H3BRN7;H3BTY4	A0A0S2Z5D0;H3BUV4;A0A1B0GTU6;Q9NWW5;A0A1B0GW73;H3BNF1;A0A1B0GTV3;A0A1B0GUD2;H3BUT1	Ceroid-lipofuscinosis neuronal protein 6	CLN6	+	LFQ intensity BN_PINCH_LFQ intensity BN_GFP	3	3	3	26.3	26.3	26.3	19.299	0	15.075	332910000	20	3	3	3	2	3	3	3	3	3	2	3	3	1.17251	0.0287968	0.829504	0.996232	25.4499	25.5197	25.9656	27.0352	26.0603	26.3282
Color [Red]	A0A0U1RQE0;A8MUV4;A0A0U1RQR8;A0A0U1RQY3;A0A0U1RQM2;O15409;Q8N6B5;Q0PRL4;A0A0U1RQE6;A8MTU2;C9JQP8	A0A0U1RQE0;A8MUV4;A0A0U1RQR8;A0A0U1RQY3;A0A0U1RQM2;O15409;Q8N6B5;Q0PRL4;A0A0U1RQE6	Forkhead box protein P2	FOXP2	+	LFQ intensity BN_PINCH_LFQ intensity BN_GFP	7	6	6	19.4	18.2	18.2	66.113	0	54.094	235180000	21	4	3	3	4	6	7	3	2	2	4	5	6	1.53426	0.00266464	1.3531	1.49205	24.7162	24.495	25.6441	26.6227	26.3678	25.9242
Color [Red]	A0A0U1RQQ9;Q6P3W7;F8VSC5;H0YI32;H0YIK6	A0A0U1RQQ9;Q6P3W7;F8VSC5	SCY1-like protein 2	SCYL2	+	LFQ intensity BN_PINCH_LFQ intensity BN_GFP	12	12	12	16.6	16.6	16.6	104.11	0	40.591	1100300000	42	6	9	7	9	9	12	6	9	7	9	9	12	4.01273	0.000374656	1.04576	1.8451	27.4744	27.2659	27.2911	28.413	28.3822	28.3735
Color [Red]	A0A0U1RR32;A0A0U1RRH7;Q99878;Q96KK5;Q9BTM1;Q16777;Q93077;Q7L7L0;Q6FI13;P20671;P0C0S8;P04908;H0YFX9;C9J0D1;Q71UI9;P0C0S5;Q96QV6;P16104;C9J386	A0A0U1RR32;A0A0U1RRH7;Q99878;Q96KK5;Q9BTM1;Q16777;Q93077;Q7L7L0;Q6FI13;P20671;P0C0S8;P04908;H0YFX9;C9J0D1;Q71UI9;P0C0S5;Q96QV6;P16104	Histone H2A type 1-J;Histone H2A type 1-H;Histone H2A.J;Histone H2A type 2-C;Histone H2A type 1-C;Histone H2A type 3;Histone H2A type 2-A;Histone H2A type 1-D;Histone H2A type 1;Histone H2A type 1-B/E;Histone H2A;Histone H2A.V;Histone H2A.Z;Histone H2A type 1-A;Histone H2AX	HIST1H2AJ;HIST1H2AH;H2AFJ;HIST2H2AC;HIST1H2AC;HIST3H2A;HIST2H2AA3;HIST1H2AD;HIST1H2AG;HIST1H2AB;H2AFV;H2AFZ;HIST1H2AA;H2AFX	+	LFQ intensity BN_PINCH_LFQ intensity BN_GFP	3	3	2	20.7	20.7	15.4	18.481	0	10.441	1103700000	18	3	3	3	3	3	3	2	2	2	2	2	2	1.62277	0.0114823	0.920832	1.21239	27.3761	27.391	27.2459	28.0274	27.9796	28.7685
Color [Red]	A0A1B0GU24;Q9HCJ0	A0A1B0GU24;Q9HCJ0	Trinucleotide repeat-containing gene 6C protein	TNRC6C	+	LFQ intensity BN_PINCH_LFQ intensity BN_GFP	8	7	7	6.3	5.7	5.7	202.72	0	23.155	143640000	18	4	1	2	4	5	8	4	1	2	4	4	7	2.89206	0.00122184	0.978556	1.57503	24.4127	24.479	24.5159	25.4349	25.251	25.6574
Color [Red]	A0A1P0AZG4;A0A1B0GUH9	A0A1P0AZG4;A0A1B0GUH9			+	LFQ intensity BN_PINCH_LFQ intensity BN_GFP	3	3	3	3	3	3	137.22	0	4.0032	31088000	3	3	2	3	0	1	1	3	2	3	0	1	1	0.854619	0.0407358	0.927865	0.923666	23.0367	23.1886	23.1641	23.3993	25.0441	23.7297
Color [Red]	A0A1B0GW05;Q2PZI1;H7C3M5;H7C1I8;Q6NUT2	A0A1B0GW05;Q2PZI1	Probable C-mannosyltransferase DPY19L1	DPY19L1	+	LFQ intensity BN_PINCH_LFQ intensity BN_GFP	7	7	7	12.7	12.7	12.7	84.533	0	9.9984	328640000	15	3	3	5	5	6	7	3	3	5	5	6	7	1.61972	0.0400648	0.627475	0.926531	25.9276	26.0412	25.6249	26.2479	26.6707	26.5576
Color [Red]	A0A1C7CYX1;A0A0A0MSU2;Q6PJG2	A0A1C7CYX1;A0A0A0MSU2;Q6PJG2	ELM2 and SANT domain-containing protein 1	ELMSAN1	+	LFQ intensity BN_PINCH_LFQ intensity BN_GFP	3	3	3	4.5	4.5	4.5	120.73	0	18.328	135320000	16	3	1	3	3	3	3	3	1	3	3	3	3	0.689663	0.0457258	1.09638	0.895988	25.0551	22.7177	24.4601	25.2614	25.43	24.8306
Color [Red]	A1L0T0;M0R026;E9PJS0;M0R1B5;E9PL44;M0QZX5	A1L0T0;M0R026;E9PJS0	Acetolactate synthase-like protein	ILVBL	+	LFQ intensity BN_PINCH_LFQ intensity BN_GFP	8	8	8	20.4	20.4	20.4	67.867	0	17.752	581890000	25	4	6	6	7	6	8	4	6	6	7	6	8	1.36384	0.00268913	1.53096	1.49449	25.2052	26.2446	26.4222	28.1862	27.3051	26.9736
Color [Red]	A6NGW1;O95070;E9PS11;E9PIZ0;C9JST7	A6NGW1;O95070;E9PS11;E9PIZ0;C9JST7	Protein YIF1A	YIF1A	+	LFQ intensity BN_PINCH_LFQ intensity BN_GFP	2	2	2	11.2	11.2	11.2	26.377	0	3.1776	92862000	4	1	0	0	2	2	2	1	0	0	2	2	2	2.23432	0	2.86208	2.76915	22.987	21.9796	22.567	24.8235	25.0388	26.2575
Color [Red]	A6NJ78;A0A0U1RRF2;B5MC64;A0A0U1RR64;A0A0U1RRD2;F8WD83;A0A0U1RR76	A6NJ78	Probable methyltransferase-like protein 15	METTL15	+	LFQ intensity BN_PINCH_LFQ intensity BN_GFP	3	3	3	9.6	9.6	9.6	46.121	0	10.349	43858000	9	2	0	0	2	3	2	2	0	0	2	3	2	1.77857	0.00032304	1.58719	1.76235	23.0323	22.9942	21.8875	24.2909	24.4278	23.9569
Color [Red]	A6PW57;Q99755;A2A3N6;A6PW58;A2A5X0;O60331	A6PW57;Q99755;A2A3N6	Phosphatidylinositol 4-phosphate 5-kinase type-1 alpha;Putative PIP5K1A and PSMD4-like protein	PIP5K1A;PIPSL	+	LFQ intensity BN_PINCH_LFQ intensity BN_GFP	7	7	7	14.9	14.9	14.9	61.257	0	11.079	286600000	19	6	6	5	4	3	7	6	6	5	4	3	7	1.47893	0.0181865	0.864256	1.12114	25.0742	25.3819	25.6043	26.6	26.2258	25.8275
Color [Red]	B0QYW5;F6RTR7;O43808;F8WE74	B0QYW5;F6RTR7;O43808;F8WE74	Peroxisomal membrane protein PMP34	SLC25A17	+	LFQ intensity BN_PINCH_LFQ intensity BN_GFP	5	5	5	20.9	20.9	20.9	25.721	0	6.4595	263900000	16	2	2	2	5	4	5	2	2	2	5	4	5	2.16915	0.00574527	0.914062	1.34876	25.2754	25.2815	25.6124	26.1086	26.2313	26.5717
Color [Red]	B1AH87;P30536	B1AH87;P30536	Translocator protein	TSPO	+	LFQ intensity BN_PINCH_LFQ intensity BN_GFP	4	4	4	43	43	43	11.896	0	23.979	4668000000	28	4	4	4	4	4	4	4	4	4	4	4	4	3.02497	0.000719818	1.08356	1.73655	29.4853	29.1153	29.3433	30.2833	30.4185	30.4928
Color [Red]	B1AKM8;B1AKM6;H0Y7P7;Q9UG56	B1AKM8;B1AKM6;H0Y7P7;Q9UG56	Phosphatidylserine decarboxylase proenzyme;Phosphatidylserine decarboxylase alpha chain;Phosphatidylserine decarboxylase beta chain	PISD	+	LFQ intensity BN_PINCH_LFQ intensity BN_GFP	3	3	3	12.3	12.3	12.3	26.282	0.0014269	2.1096	57985000	8	2	2	2	2	3	3	2	2	2	2	3	3	1.53474	0.00871508	1.01605	1.26154	23.3944	22.9855	23.3129	24.7433	24.2183	23.7793
Color [Red]	B4DE93;G3V0I5;P49821;E9PPD6;E9PJL9;E9PLC6;E9PPR0;E9PQP1;E9PMX3;H0YD04	B4DE93;G3V0I5;P49821	NADH dehydrogenase [ubiquinone] flavoprotein 1, mitochondrial	NDUFV1	+	LFQ intensity BN_PINCH_LFQ intensity BN_GFP	5	5	5	19.8	19.8	19.8	39.462	0	13.897	445010000	20	5	4	5	5	5	5	5	4	5	5	5	5	1.52312	0.0137538	0.917104	1.17871	25.694	25.9466	26.4976	27.1376	27.0766	26.6753
Color [Red]	B4DR61;P61619;F8W776;Q8TC24;Q9H9S3;H7C1Q9;C9JXC6;H7C069;A6NK38;F2Z2C7;A6NIF9;C9JJV4;H7C1S8	B4DR61;P61619;F8W776;Q8TC24;Q9H9S3	Protein transport protein Sec61 subunit alpha isoform 1;Protein transport protein Sec61 subunit alpha isoform 2	SEC61A1;SEC61A2	+	LFQ intensity BN_PINCH_LFQ intensity BN_GFP	7	7	7	16	16	16	52.949	0	12.479	1601600000	20	5	4	6	5	5	5	5	4	6	5	5	5	1.1155	0.0293595	0.850671	0.990741	28.2339	27.459	28.1039	28.2501	29.0237	29.075
Color [Red]	B4E1G1;Q9BUN8;E5RGY0	B4E1G1;Q9BUN8;E5RGY0	Derlin-1	DERL1	+	LFQ intensity BN_PINCH_LFQ intensity BN_GFP	3	3	3	21.9	21.9	21.9	17.033	0	5.0711	1752700000	10	3	3	3	3	3	3	3	3	3	3	3	3	1.7642	0.0167472	0.79858	1.13501	28.2144	27.9643	28.0836	29.0862	28.5055	29.0663
Color [Red]	B5MCR8;Q6NXT4;C9JZR9	B5MCR8;Q6NXT4	Zinc transporter 6	SLC30A6	+	LFQ intensity BN_PINCH_LFQ intensity BN_GFP	3	3	3	10.1	10.1	10.1	42.509	0.00086906	2.2199	100160000	4	1	0	1	3	3	2	1	0	1	3	3	2	2.32468	0	2.12534	2.43166	23.037	23.7747	22.5403	25.1396	25.4554	25.1331
Color [Red]	B7Z7P8;P62495;I3L492;D6RJE8;D6RCB3	B7Z7P8;P62495;I3L492	Eukaryotic peptide chain release factor subunit 1	ETF1	+	LFQ intensity BN_PINCH_LFQ intensity BN_GFP	16	16	16	44	44	44	47.475	0	78.893	3350500000	58	13	13	14	13	13	14	13	13	14	13	13	14	3.28152	0.00224375	0.889544	1.51459	29.1426	28.8815	28.9107	29.8164	29.9139	29.8732
Color [Red]	B7ZLQ8;Q17RY0;E5RJM0;E5RFP2;H0Y9D9;J3KN18;Q7Z5Q1;Q8NE35;H0YBG1	B7ZLQ8;Q17RY0;E5RJM0;E5RFP2	Cytoplasmic polyadenylation element-binding protein 4	CPEB4	+	LFQ intensity BN_PINCH_LFQ intensity BN_GFP	16	16	16	30.7	30.7	30.7	77.296	0	45.229	1341100000	71	11	10	13	14	12	15	11	10	13	14	12	15	3.59765	0.00125394	0.913635	1.5906	27.7191	27.6611	27.5872	28.4478	28.664	28.5966
Color [Red]	B7ZM99;Q6UB35;A0A087WVM4;H0Y327;Q4VXM0;Q4VXM1;Q4VXV2;Q5JYA8;Q5JYA3	B7ZM99;Q6UB35;A0A087WVM4	Monofunctional C1-tetrahydrofolate synthase, mitochondrial	MTHFD1L	+	LFQ intensity BN_PINCH_LFQ intensity BN_GFP	23	22	22	27	26.3	26.3	105.89	0	44.145	2107300000	77	16	18	17	20	22	21	16	17	16	19	21	21	3.48914	0.000719577	1.34286	2.17795	28.1341	27.957	28.1215	29.2161	29.471	29.5541
Color [Red]	J3KMX2;B9EGA3;Q92925;J3QWB6;Q6STE5;C9JYI7	J3KMX2;B9EGA3;Q92925;J3QWB6	SWI/SNF-related matrix-associated actin-dependent regulator of chromatin subfamily D member 2	SMARCD2	+	LFQ intensity BN_PINCH_LFQ intensity BN_GFP	8	8	7	28.9	28.9	25.2	52.238	0	42.804	809160000	37	8	8	8	6	8	7	7	7	7	6	7	6	2.87167	0.0259001	0.587114	1.02342	26.9604	27.147	27.0308	27.7193	27.633	27.5472
Color [Red]	C9IZF6;P41247	C9IZF6;P41247	Patatin-like phospholipase domain-containing protein 4	PNPLA4	+	LFQ intensity BN_PINCH_LFQ intensity BN_GFP	3	3	3	22.6	22.6	22.6	20.649	0	4.992	181000000	5	1	1	2	3	3	2	1	1	2	3	3	2	3.79632	0	3.336	4.49746	22.5098	22.3563	23.1271	26.1066	25.9275	25.9671
Color [Red]	C9J4Z3;P61513;M0R0A1;Q6P4E4;E9PEL3;M0R2L6;G5E9R3;A6NKH3	C9J4Z3;P61513;M0R0A1;Q6P4E4;E9PEL3;M0R2L6;G5E9R3	60S ribosomal protein L37a	RPL37A	+	LFQ intensity BN_PINCH_LFQ intensity BN_GFP	5	5	5	69.1	69.1	69.1	7.624	0	35.401	2686900000	40	5	5	5	5	4	5	5	5	5	5	4	5	2.19276	0.00189198	1.09295	1.54095	28.3195	28.554	28.4578	29.931	29.3101	29.369
Color [Red]	C9JA08;Q96D46;C9J0B9;C9IZW9;C9K0C2;C9IY70	C9JA08;Q96D46	60S ribosomal export protein NMD3	NMD3	+	LFQ intensity BN_PINCH_LFQ intensity BN_GFP	15	15	15	46.9	46.9	46.9	60.125	0	72.833	3209100000	71	14	13	14	13	13	14	14	13	14	13	13	14	3.11548	0.038559	0.522221	0.938246	29.0618	29.0467	29.0595	29.4917	29.5588	29.6842
Color [Red]	C9JJT5;C9JU26;G3V325;P56134	C9JJT5;C9JU26;G3V325;P56134	ATP synthase subunit f, mitochondrial	ATP5J2-PTCD1;ATP5J2	+	LFQ intensity BN_PINCH_LFQ intensity BN_GFP	2	2	2	44.4	44.4	44.4	5.9149	0	4.3274	295310000	8	1	1	1	2	2	2	1	1	1	2	2	2	2.38454	0	2.36191	2.62367	24.5173	23.5969	23.4978	25.7943	26.3088	26.5946
Color [Red]	C9JLU1;P52434	C9JLU1;P52434	DNA-directed RNA polymerases I, II, and III subunit RPABC3	POLR2H	+	LFQ intensity BN_PINCH_LFQ intensity BN_GFP	4	4	4	33.1	33.1	33.1	16.925	0	12.99	854720000	14	4	4	4	4	4	4	4	4	4	4	4	4	1.80234	0.0263478	0.683894	1.02104	27.3129	27.1766	26.8303	27.7762	27.6414	27.9539
Color [Red]	F8WCQ4;C9JNP8;Q9H300;H7C0U0	F8WCQ4;C9JNP8;Q9H300;H7C0U0	Presenilins-associated rhomboid-like protein, mitochondrial;P-beta	PARL	+	LFQ intensity BN_PINCH_LFQ intensity BN_GFP	5	5	5	36.4	36.4	36.4	19.605	0	7.1111	202390000	9	3	3	3	5	4	4	3	3	3	5	4	4	1.88798	0.0285954	0.650874	0.997656	25.2677	24.8734	25.1607	25.5736	25.7744	25.9065
Color [Red]	C9JPE1;O43772	C9JPE1;O43772	Mitochondrial carnitine/acylcarnitine carrier protein	SLC25A20	+	LFQ intensity BN_PINCH_LFQ intensity BN_GFP	4	4	4	16.7	16.7	16.7	25.139	0	4.466	205180000	7	2	2	2	2	4	3	2	2	2	2	4	3	1.59248	0.0148421	0.872475	1.16121	25.1156	24.9628	25.1064	25.7252	25.6519	26.4251
Color [Red]	E9PDR0;C9JQS9;P05166;E7EX59;E7ETT1;E7ETT4;E7EUY3;E9PEC3;F8WBI9;E7ENC1;H7C5C9;C9JVW9;C9JVY9;C9JAW3	E9PDR0;C9JQS9;P05166;E7EX59;E7ETT1;E7ETT4;E7EUY3;E9PEC3;F8WBI9;E7ENC1	Propionyl-CoA carboxylase beta chain, mitochondrial	PCCB	+	LFQ intensity BN_PINCH_LFQ intensity BN_GFP	26	26	26	60.2	60.2	60.2	59.403	0	260.86	17271000000	148	21	21	23	25	25	24	21	21	23	25	25	24	2.41202	0.00124306	1.07801	1.58638	31.2638	31.1415	31.3649	32.1224	32.2165	32.6654
Color [Red]	C9JTA2;C9K086;Q9Y6D9;C9JIR0;C9JJ38	C9JTA2;C9K086;Q9Y6D9;C9JIR0;C9JJ38	Mitotic spindle assembly checkpoint protein MAD1	MAD1L1	+	LFQ intensity BN_PINCH_LFQ intensity BN_GFP	2	2	2	10.7	10.7	10.7	24.176	0	4.2833	39941000	5	1	1	1	2	2	2	1	1	1	2	2	2	1.12137	0.0265154	0.887391	1.01748	23.0981	21.934	22.6102	23.516	23.6564	23.1319
Color [Red]	D6RCD0;Q8NBQ5	D6RCD0;Q8NBQ5	Estradiol 17-beta-dehydrogenase 11	HSD17B11	+	LFQ intensity BN_PINCH_LFQ intensity BN_GFP	6	6	6	30.5	30.5	30.5	28.102	0	9.732	368420000	18	2	4	5	6	4	5	2	4	5	6	4	5	1.48835	0.0317156	0.697917	0.973131	26.0742	25.975	25.5356	26.2802	26.6702	26.7281
Color [Red]	E5KLK1;E5KLJ9;E5KLJ5;E5KLJ6;O60313;H7C141;H7C321	E5KLK1;E5KLJ9;E5KLJ5;E5KLJ6;O60313	Dynamin-like 120 kDa protein, mitochondrial;Dynamin-like 120 kDa protein, form S1	OPA1	+	LFQ intensity BN_PINCH_LFQ intensity BN_GFP	26	26	26	30.4	30.4	30.4	111.82	0	68.093	1475100000	78	16	16	13	20	20	24	16	16	13	20	20	24	4.28733	0.000937931	1.31156	2.29544	27.5821	27.6424	27.552	28.8944	29.0228	28.7939
Color [Red]	E5RJG7;E5RFV2;Q16698;E5RJD2;E5RID6	E5RJG7;E5RFV2;Q16698;E5RJD2	2,4-dienoyl-CoA reductase, mitochondrial	DECR1	+	LFQ intensity BN_PINCH_LFQ intensity BN_GFP	3	3	3	23.2	23.2	23.2	19.327	0	45.191	150010000	10	2	2	2	3	3	3	2	2	2	3	3	3	1.52	0.0443423	0.624253	0.905094	24.8536	24.5138	24.6912	25.071	25.2403	25.6201
Color [Red]	P0DP25;P0DP24;P0DP23;E7ETZ0;H0Y7A7;E7EMB3;G3V361;Q96HY3;F8WBR5;G3V226;M0QZ52;G3V479	P0DP25;P0DP24;P0DP23;E7ETZ0;H0Y7A7;E7EMB3;G3V361;Q96HY3		CALM1;CALM2	+	LFQ intensity BN_PINCH_LFQ intensity BN_GFP	3	3	3	28.2	28.2	28.2	16.837	0	51.837	492820000	16	2	2	1	3	3	3	2	2	1	3	3	3	2.5923	0.000352332	1.23618	1.80723	26.409	25.9069	25.8392	27.3598	27.2805	27.2233
Color [Red]	E7EN32;O00255;E7ENS2;E7EPR4;E7ET29;Q9GZQ5	E7EN32;O00255	Menin	MEN1	+	LFQ intensity BN_PINCH_LFQ intensity BN_GFP	5	5	5	11.2	11.2	11.2	61.418	0	24.864	86379000	14	3	3	2	3	4	5	3	3	2	3	4	5	2.43505	0.0433421	0.535055	0.910215	24.0052	24.0766	23.9239	24.6364	24.5867	24.3878
Color [Red]	E7EQG2;Q14240;J3KSN7;J3KT04;E7EMV8	E7EQG2;Q14240	Eukaryotic initiation factor 4A-II;Eukaryotic initiation factor 4A-II, N-terminally processed	EIF4A2	+	LFQ intensity BN_PINCH_LFQ intensity BN_GFP	18	5	5	50	20.2	20.2	41.29	0	12.949	300410000	13	17	16	15	17	17	17	4	3	2	4	4	4	2.05928	0.00705882	0.890611	1.29825	25.3626	25.8665	25.4651	26.3364	26.3657	26.664
Color [Red]	H0YBP1;E7ESA6;Q05397;E9PEI4;H0YB16;H0YBZ1;B4DWJ1;E5RHD8;E5RI03;H0YB99;Q14289	H0YBP1;E7ESA6;Q05397;E9PEI4;H0YB16;H0YBZ1;B4DWJ1	Focal adhesion kinase 1	PTK2	+	LFQ intensity BN_PINCH_LFQ intensity BN_GFP	4	4	4	3.9	3.9	3.9	115.45	0	5.848	159460000	7	2	3	3	2	3	3	2	3	3	2	3	3	0.847712	0.02846	1.1025	0.998631	24.9526	23.0028	24.4309	24.9148	25.4123	25.3667
Color [Red]	E7ETY4;E9PC69;Q7KZI7;F5H4F6;F5H6N2;F5H4J8	E7ETY4;E9PC69;Q7KZI7	Serine/threonine-protein kinase MARK2	MARK2	+	LFQ intensity BN_PINCH_LFQ intensity BN_GFP	15	15	11	30	30	22.3	78.452	0	56.761	625140000	49	5	8	8	10	11	14	3	7	6	9	9	11	2.17835	0.0198071	0.69526	1.09599	26.8558	26.8339	26.4715	27.3372	27.5095	27.4003
Color [Red]	E7EU96;P68400;Q8NEV1;A0A087WY74;V9GYA2;V9GY80	E7EU96;P68400;Q8NEV1	Casein kinase II subunit alpha;Casein kinase II subunit alpha 3	CSNK2A1;CSNK2A3	+	LFQ intensity BN_PINCH_LFQ intensity BN_GFP	10	10	10	33	33	33	45.31	0	40.82	755180000	32	9	8	8	7	8	10	9	8	8	7	8	10	2.48439	0.0190543	0.671374	1.1063	27.1227	26.7851	26.9108	27.6893	27.5485	27.5949
Color [Red]	E7EVX8;Q8WWY3;E7EU94;E7ESX0;E7EN72	E7EVX8;Q8WWY3;E7EU94;E7ESX0;E7EN72	U4/U6 small nuclear ribonucleoprotein Prp31	PRPF31	+	LFQ intensity BN_PINCH_LFQ intensity BN_GFP	6	6	6	17.2	17.2	17.2	54.766	0	7.8424	291150000	16	4	3	5	4	5	4	4	3	5	4	5	4	1.47578	0.0058717	1.16782	1.34715	25.2721	25.1227	25.0596	27.0416	25.983	25.9332
Color [Red]	E7EVZ1;Q86UP3;E5RGK3;E5RHS1;E5RG79;H0YC81;E5RI93;Q9C0A1	E7EVZ1;Q86UP3	Zinc finger homeobox protein 4	ZFHX4	+	LFQ intensity BN_PINCH_LFQ intensity BN_GFP	16	16	13	5.5	5.5	4.7	396.21	0	59.069	253520000	35	8	9	8	11	10	16	5	6	6	8	7	13	3.12373	0.00105426	1.57724	2.3538	25.1159	24.868	24.6603	26.6733	26.3654	26.3373
Color [Red]	E9PFG7;E9PDF2;E9PCR7;Q02218;A0A0D9SFS3;Q9ULD0	E9PFG7;E9PDF2;E9PCR7;Q02218;A0A0D9SFS3	2-oxoglutarate dehydrogenase, mitochondrial	OGDH	+	LFQ intensity BN_PINCH_LFQ intensity BN_GFP	5	5	5	7.6	7.6	7.6	99.015	0	8.631	79881000	11	4	2	2	3	3	3	4	2	2	3	3	3	2.82359	0.000971751	1.04098	1.64063	23.4262	23.4907	23.7169	24.7345	24.6309	24.3914
Color [Red]	E9PD50;Q92540;B1ALB4;E9PEK3;D6RAD0	E9PD50;Q92540;B1ALB4	Protein SMG7	SMG7	+	LFQ intensity BN_PINCH_LFQ intensity BN_GFP	12	12	12	13.3	13.3	13.3	130.86	0	23.783	313860000	30	6	5	5	7	7	12	6	5	5	7	7	12	2.75273	0.00107087	1.73993	2.36817	25.1212	24.736	25.2086	26.4663	26.7186	27.1008
Color [Red]	E9PF19;Q9Y4P3;Q96E41;F8WCR3;F8WDI9	E9PF19;Q9Y4P3;Q96E41	Transducin beta-like protein 2	TBL2	+	LFQ intensity BN_PINCH_LFQ intensity BN_GFP	5	5	5	14.1	14.1	14.1	45.935	0	9.3121	188130000	13	3	4	3	4	3	4	3	4	3	4	3	4	1.82144	0.00222636	1.1982	1.50983	24.4739	24.8059	24.6578	26.2657	25.9458	25.3208
Color [Red]	E9PL33;E9PM05;E9PS58;E9PK61;O14681;E9PQN7;A0A087WV44;E9PLB8	E9PL33;E9PM05;E9PS58;E9PK61;O14681;E9PQN7;A0A087WV44;E9PLB8	Etoposide-induced protein 2.4 homolog	EI24	+	LFQ intensity BN_PINCH_LFQ intensity BN_GFP	2	2	2	15.2	15.2	15.2	14.562	0.00059542	2.4104	124600000	3	2	2	2	2	2	2	2	2	2	2	2	2	1.96479	0.0112379	0.837439	1.22039	24.3532	24.1452	24.3981	25.4744	24.9575	24.977
Color [Red]	E9PN17;O75964	E9PN17;O75964	ATP synthase subunit g, mitochondrial	ATP5L	+	LFQ intensity BN_PINCH_LFQ intensity BN_GFP	5	5	5	64.5	64.5	64.5	8.4518	0	8.1164	596720000	20	5	5	5	5	5	5	5	5	5	5	5	5	2.46747	0.00229027	1.01256	1.52751	26.4428	26.5036	26.3608	27.1374	27.5593	27.6482
Color [Red]	E9PNW8;Q8WVX9	E9PNW8;Q8WVX9	Fatty acyl-CoA reductase 1	FAR1	+	LFQ intensity BN_PINCH_LFQ intensity BN_GFP	3	3	3	11.3	11.3	11.3	37.481	0	5.6763	220320000	7	3	2	3	2	3	3	3	2	3	2	3	3	1.52511	0.0177811	0.855384	1.12704	25.3885	24.8552	24.8963	25.6786	26.2889	25.7388
Color [Red]	E9PP40;Q15048	E9PP40;Q15048	Leucine-rich repeat-containing protein 14	LRRC14	+	LFQ intensity BN_PINCH_LFQ intensity BN_GFP	2	2	2	8	8	8	33.548	0	4.0294	51994000	4	2	2	2	2	1	2	2	2	2	2	1	2	0.922372	0.0150841	1.39187	1.1551	22.8117	22.9252	22.8222	25.0284	24.8663	22.8399
Color [Red]	E9PS00;Q9Y5Q0;E9PKP8;E9PPZ4;E9PQC2;H0YCN1;H0YED5	E9PS00;Q9Y5Q0	Fatty acid desaturase 3	FADS3	+	LFQ intensity BN_PINCH_LFQ intensity BN_GFP	7	7	7	19.2	19.2	19.2	48.166	0	13.768	521790000	22	4	5	4	4	5	6	4	5	4	4	5	6	2.56232	0.000904863	1.14551	1.70029	26.3299	26.2483	25.9141	27.0992	27.5086	27.321
Color [Red]	F5GYQ1;P61421;J3QL14;R4GN72;H3BQB4;H3BSG7;H3BQJ1	F5GYQ1;P61421;J3QL14;R4GN72	V-type proton ATPase subunit d 1	ATP6V0D1	+	LFQ intensity BN_PINCH_LFQ intensity BN_GFP	9	9	9	33.7	33.7	33.7	44.659	0	22.417	853990000	16	5	7	5	7	6	7	5	7	5	7	6	7	3.75116	0.000871795	1.36392	2.26756	26.7465	26.7599	26.7749	28.0436	28.3254	28.0041
Color [Red]	F5H290;P17097	F5H290;P17097	Zinc finger protein 7	ZNF7	+	LFQ intensity BN_PINCH_LFQ intensity BN_GFP	4	4	2	8.3	8.3	5.3	67.121	0	6.1817	24863000	8	2	3	2	1	4	2	1	1	1	0	2	1	1.45346	0.0120288	0.971036	1.1984	21.781	22.0967	22.1253	23.521	22.5354	22.8597
Color [Red]	F5H2C9;Q86UY6	F5H2C9;Q86UY6	N-alpha-acetyltransferase 40	NAA40	+	LFQ intensity BN_PINCH_LFQ intensity BN_GFP	2	2	2	24.2	24.2	24.2	13.876	0	3.2737	101560000	10	2	1	2	2	1	2	2	1	2	2	1	2	1.65618	0.00187967	1.33337	1.53816	23.518	22.8634	23.9545	24.9782	24.41	24.9477
Color [Red]	H0Y5D5;F5H2X7;Q9ULV3;Q9BTG3;Q5SYW2;A0A0U1RQR2	H0Y5D5;F5H2X7;Q9ULV3;Q9BTG3;Q5SYW2	Cip1-interacting zinc finger protein	CIZ1	+	LFQ intensity BN_PINCH_LFQ intensity BN_GFP	19	19	19	33.8	33.8	33.8	91.124	0	83.538	1838800000	75	17	12	16	18	17	19	17	12	16	18	17	19	3.36213	0.000369565	1.10828	1.83579	28.202	27.9691	27.939	29.0214	29.1975	29.2161
Color [Red]	F5H5D3;Q9BQE3;F8VVB9;F8VS66;F8VRZ4;F8VWV9;F8VX09;C9K0S6;F8VRK0;F8W0F6;Q9H853;F8VXZ7	F5H5D3;Q9BQE3;F8VVB9	Tubulin alpha-1C chain	TUBA1C;TUBA1B	+	LFQ intensity BN_PINCH_LFQ intensity BN_GFP	27	4	2	65.5	10.6	7.9	57.73	0	56.423	15056000000	40	26	26	26	26	25	26	2	2	2	2	2	2	2.93847	0.000626728	1.41702	2.11248	30.8848	30.8436	30.6352	32.0852	32.0221	32.5073
Color [Red]	F5H6E2;O00159;I3L204;I3L4D4;I3L501;I3L3Y6;I3L168;I3L3F5;G3V342	F5H6E2;O00159	Unconventional myosin-Ic	MYO1C	+	LFQ intensity BN_PINCH_LFQ intensity BN_GFP	40	40	39	43.5	43.5	42.8	118.99	0	129.4	9777500000	187	38	35	36	36	39	35	37	34	35	36	38	34	2.74935	0.0282068	0.579485	1.00199	30.826	30.6874	30.584	31.2229	31.27	31.3429
Color [Red]	F6TJN8;P57723;C9J0A4;C9JZY3;C9JTY5	F6TJN8;P57723;C9J0A4;C9JZY3	Poly(rC)-binding protein 4	PCBP4	+	LFQ intensity BN_PINCH_LFQ intensity BN_GFP	5	4	4	20.9	18.8	18.8	38.946	0	25.902	299190000	12	4	5	3	4	3	4	3	4	2	3	2	3	1.63318	0.00966302	0.955216	1.24508	25.3367	25.2754	25.6793	26.8387	26.2727	26.0456
Color [Red]	F8VYN9;P40616;B4DZG7;F8VP99;F8VP63	F8VYN9;P40616;B4DZG7	ADP-ribosylation factor-like protein 1	ARL1	+	LFQ intensity BN_PINCH_LFQ intensity BN_GFP	4	4	4	29.4	29.4	29.4	21.778	0	9.1685	612310000	12	4	4	4	4	4	4	4	4	4	4	4	4	1.88854	0.0345313	0.617582	0.958155	26.6617	26.6613	26.6381	27.0581	27.2093	27.5464
Color [Red]	F8W930;Q9Y6M1	F8W930;Q9Y6M1	Insulin-like growth factor 2 mRNA-binding protein 2	IGF2BP2	+	LFQ intensity BN_PINCH_LFQ intensity BN_GFP	23	23	22	43.6	43.6	41.5	66.785	0	323.31	13975000000	135	20	22	21	19	21	23	19	21	20	18	20	22	3.48836	0.000918149	0.930072	1.60144	31.1191	30.9873	30.9951	31.9017	32.1009	31.8891
Color [Red]	F8W9U3;Q96IU4;B4DQI4	F8W9U3;Q96IU4;B4DQI4	Alpha/beta hydrolase domain-containing protein 14B	ABHD14B	+	LFQ intensity BN_PINCH_LFQ intensity BN_GFP	6	6	6	35.1	35.1	35.1	22.38	0	27.703	1057300000	36	5	4	6	6	6	5	5	4	6	6	6	5	4.08015	0.00092517	1.33219	2.28981	27.0769	27.0303	27.1005	28.2475	28.5103	28.4465
Color [Red]	G3XAN4;Q15629	G3XAN4;Q15629	Translocating chain-associated membrane protein 1	TRAM1	+	LFQ intensity BN_PINCH_LFQ intensity BN_GFP	4	4	4	15.3	15.3	15.3	33.435	0	15.172	105610000	6	1	1	1	2	2	4	1	1	1	2	2	4	2.41832	0.000860759	1.80765	2.25993	23.3882	23.8573	23.1672	25.5244	25.4723	24.839
Color [Red]	G8JLB6;P31943;E9PCY7;H0YB39;D6RBM0;D6RIT2;D6RIU0;H0YBD7;D6RAM1;D6R9T0;D6RFM3;D6RDU3;D6RJ04;D6RIH9;E7EQJ0;E5RGV0;E7EN40;H0YBG7;D6RDL0;E5RGH4;H0YAQ2;D6RF17;D6R9D3	G8JLB6;P31943;E9PCY7;H0YB39;D6RBM0	Heterogeneous nuclear ribonucleoprotein H;Heterogeneous nuclear ribonucleoprotein H, N-terminally processed	HNRNPH1	+	LFQ intensity BN_PINCH_LFQ intensity BN_GFP	17	17	10	48.1	48.1	29.4	51.229	0	323.31	38602000000	185	17	17	17	17	17	17	10	10	10	10	10	10	3.7688	0.000447368	1.13448	1.94411	32.2976	32.3009	32.3208	33.3284	33.3909	33.6034
Color [Red]	Q5QPK2;H0Y368;O60762;Q5QPJ9	Q5QPK2;H0Y368;O60762;Q5QPJ9	Dolichol-phosphate mannosyltransferase subunit 1	DPM1	+	LFQ intensity BN_PINCH_LFQ intensity BN_GFP	11	11	11	40.8	40.8	40.8	32.426	0	36.422	1825200000	35	9	9	8	8	10	11	9	9	8	8	10	11	4.08643	0.0067103	0.717611	1.31939	28.2305	28.1132	28.2494	28.9329	28.8965	28.9165
Color [Red]	H0Y4E8;J3KPC8;Q9Y2K2;H0Y494;H7C3X8;H7C038	H0Y4E8;J3KPC8;Q9Y2K2;H0Y494	Serine/threonine-protein kinase SIK3	SIK3	+	LFQ intensity BN_PINCH_LFQ intensity BN_GFP	24	24	24	24	24	24	149.98	0	109.67	1525800000	76	13	14	14	16	17	22	13	14	14	16	17	22	4.03115	0.000928416	0.96095	1.71382	27.9089	27.8065	27.8351	28.7183	28.9001	28.8149
Color [Red]	H0Y5B4;H7BZ11;J3KQN4;P83881;R4GN19;H7BY91;H0Y3V9	H0Y5B4;H7BZ11;J3KQN4;P83881;R4GN19	60S ribosomal protein L36a	RPL36A;RPL36A-HNRNPH2	+	LFQ intensity BN_PINCH_LFQ intensity BN_GFP	8	8	2	38.4	38.4	8.9	13.228	0	52.927	4744700000	45	6	7	5	8	6	6	1	2	1	2	1	2	1.05777	0.0288196	0.89371	0.996307	29.0548	29.3442	29.6933	30.664	30.5516	29.5578
Color [Red]	H0Y6K5;H0Y7L6;Q02447	H0Y6K5;H0Y7L6;Q02447	Transcription factor Sp3	SP3	+	LFQ intensity BN_PINCH_LFQ intensity BN_GFP	2	2	2	2.4	2.4	2.4	75.311	0	29.2	164250000	20	2	2	2	2	2	2	2	2	2	2	2	2	1.93277	0.00357483	1.06592	1.43625	24.9005	24.5811	24.0728	25.617	25.5969	25.5384
Color [Red]	H0YBL1;P29218;E5RIP7;E5RG13;E5RG94;E5RHE9;E5RI82;E5RGY4	H0YBL1;P29218;E5RIP7;E5RG13	Inositol monophosphatase 1	IMPA1	+	LFQ intensity BN_PINCH_LFQ intensity BN_GFP	4	4	4	20.8	20.8	20.8	28.529	0	20.359	218040000	11	1	3	4	4	3	4	1	3	4	4	3	4	0.882091	0.0284825	1.05728	0.999017	23.792	25.3204	25.5161	25.9148	25.7336	26.152
Color [Red]	H0YL72;P50213;H0YLI6;H0YMU3;H0YKD0;H0YM64;H0YM46;H0YNF5	H0YL72;P50213;H0YLI6;H0YMU3;H0YKD0	Isocitrate dehydrogenase [NAD] subunit alpha, mitochondrial	IDH3A	+	LFQ intensity BN_PINCH_LFQ intensity BN_GFP	4	4	4	11.5	11.5	11.5	35.786	0	4.4047	102400000	6	2	1	2	2	2	4	2	1	2	2	2	4	0.903334	0.0219145	1.16918	1.05916	24.3359	22.6015	24.3864	25.2278	24.776	24.8275
Color [Red]	H0YM23;O75179;H0YLQ3	H0YM23;O75179	Ankyrin repeat domain-containing protein 17	ANKRD17	+	LFQ intensity BN_PINCH_LFQ intensity BN_GFP	57	57	43	33.4	33.4	26.5	263.25	0	313.94	9014800000	240	42	38	38	45	48	53	31	29	29	34	37	41	5.06204	0.00554161	0.71753	1.36691	30.5318	30.5674	30.5216	31.2281	31.2976	31.2476
Color [Red]	H0YMV8;Q71UM5;C9JLI6;C9J1C5	H0YMV8;Q71UM5;C9JLI6	40S ribosomal protein S27;40S ribosomal protein S27-like	RPS27L	+	LFQ intensity BN_PINCH_LFQ intensity BN_GFP	4	2	2	33	12	12	11.345	0	3.1847	328100000	6	4	2	4	4	4	4	2	0	2	2	2	2	0.820603	0.0193694	1.45623	1.10157	26.151	23.6793	25.9747	27.132	26.4916	26.55
Color [Red]	H3BPJ9;O96000;H3BV16	H3BPJ9;O96000;H3BV16	NADH dehydrogenase [ubiquinone] 1 beta subcomplex subunit 10	NDUFB10	+	LFQ intensity BN_PINCH_LFQ intensity BN_GFP	3	3	3	21.7	21.7	21.7	19.258	0	4.5213	70351000	7	1	1	1	2	2	3	1	1	1	2	2	3	1.47164	0.00266869	1.40934	1.49271	23.8793	23.4509	22.5932	24.7451	24.3003	25.106
Color [Red]	H3BPK3;H3BPQ4;Q16775	H3BPK3;H3BPQ4;Q16775	Hydroxyacylglutathione hydrolase, mitochondrial	HAGH	+	LFQ intensity BN_PINCH_LFQ intensity BN_GFP	2	2	2	7.5	7.5	7.5	26.305	0	2.9743	78992000	6	1	0	2	2	2	2	1	0	2	2	2	2	3.03166	0.000490975	1.28215	1.98444	23.2473	23.5932	23.7351	24.8378	24.812	24.7722
Color [Red]	H3BRU6;F8VZX2;F8W0G4;F8VXH9;F8W1G6;J3QT27;H3BND9	H3BRU6;F8VZX2		PCBP2	+	LFQ intensity BN_PINCH_LFQ intensity BN_GFP	17	2	2	84.1	8	8	31.6	0	5.8426	101440000	4	16	15	17	17	17	16	1	0	2	2	2	2	1.30624	0.000977273	2.0052	1.64471	22.7719	22.1933	24.2701	24.5847	24.8682	25.7981
Color [Red]	H3BTB7;Q5JPH6	H3BTB7;Q5JPH6	Probable glutamate--tRNA ligase, mitochondrial	EARS2	+	LFQ intensity BN_PINCH_LFQ intensity BN_GFP	8	8	8	17.6	17.6	17.6	56.825	0	11.953	171850000	10	1	1	3	4	4	6	1	1	3	4	4	6	1.50527	0.00040118	2.24604	1.88723	23.8327	22.4733	24.8225	25.9695	25.7547	26.1423
Color [Red]	H7BXI1;A0A087WXU3;A0FGR8	H7BXI1;A0A087WXU3;A0FGR8	Extended synaptotagmin-2	ESYT2	+	LFQ intensity BN_PINCH_LFQ intensity BN_GFP	16	16	16	23.3	23.3	23.3	98.008	0	54.171	1132700000	57	14	9	12	11	12	15	14	9	12	11	12	15	3.07697	0.0057598	0.793406	1.34936	27.5104	27.4683	27.4163	28.4173	28.2243	28.1335
Color [Red]	Q5JRG1;H7BYF2;Q9BVL2	Q5JRG1;H7BYF2;Q9BVL2	Nucleoporin p58/p45	NUPL1	+	LFQ intensity BN_PINCH_LFQ intensity BN_GFP	8	8	8	22.7	22.7	22.7	49.095	0	18.901	1246000000	25	7	4	5	7	7	7	7	4	5	7	7	7	1.83466	0.0384903	0.605851	0.936236	27.6635	27.8529	27.5994	28.1576	28.5607	28.2151
Color [Red]	H7C312;P23919;H7BZ20;G5E9E9;H7C3A4	H7C312;P23919;H7BZ20	Thymidylate kinase	DTYMK	+	LFQ intensity BN_PINCH_LFQ intensity BN_GFP	3	3	3	15.3	15.3	15.3	19.368	0.00059595	2.4133	135130000	9	3	2	3	2	2	2	3	2	3	2	2	2	2.20114	0.0198116	0.691455	1.09463	24.2907	24.6117	24.3424	24.9477	25.2444	25.127
Color [Red]	H9KVB4;O15417;H7C3U5	H9KVB4;O15417;H7C3U5	Trinucleotide repeat-containing gene 18 protein	TNRC18	+	LFQ intensity BN_PINCH_LFQ intensity BN_GFP	4	4	4	1.7	1.7	1.7	314.46	0	7.1236	59287000	8	2	3	3	3	4	4	2	3	3	3	4	4	1.76709	0.00100781	1.43469	1.65856	23.4702	22.3427	22.7496	24.5948	24.077	24.1947
Color [Red]	I3L0N3;P46459;I3L0L3;I3L338;I3L4Q9;I3L2G1;K7EQD6	I3L0N3;P46459	Vesicle-fusing ATPase	NSF	+	LFQ intensity BN_PINCH_LFQ intensity BN_GFP	12	12	12	19.9	19.9	19.9	82.091	0	27.585	737730000	30	7	8	7	6	9	10	7	8	7	6	9	10	2.2868	0.0400059	0.557197	0.927968	27.0073	26.9064	26.9716	27.3772	27.702	27.4778
Color [Red]	I3L1P8;Q02978	I3L1P8;Q02978	Mitochondrial 2-oxoglutarate/malate carrier protein	SLC25A11	+	LFQ intensity BN_PINCH_LFQ intensity BN_GFP	13	13	13	49.7	49.7	49.7	32.182	0	32.786	1399800000	38	7	8	8	11	11	11	7	8	8	11	11	11	2.58826	0.00886031	0.774385	1.25801	27.8116	27.9461	27.6729	28.4157	28.6687	28.6695
Color [Red]	J3QS48;I3L295;J3KTK8;J3QQZ4;J3KT75;J3QW43;J3QRD5;O75352;J3KSI4;I3L405;I3L261;I3L1D2;I3L4E0	J3QS48;I3L295;J3KTK8;J3QQZ4;J3KT75;J3QW43;J3QRD5;O75352;J3KSI4;I3L405;I3L261;I3L1D2;I3L4E0	Mannose-P-dolichol utilization defect 1 protein	MPDU1	+	LFQ intensity BN_PINCH_LFQ intensity BN_GFP	2	2	2	23.8	23.8	23.8	10.978	0	3.419	209950000	6	2	1	1	2	2	2	2	1	1	2	2	2	1.03717	0.00257187	2.34726	1.50185	25.4764	21.9553	23.0894	25.5238	25.7419	26.2972
Color [Red]	S4R3Q9;J3KNA0;Q15070;E7EVY0;C9JC63	S4R3Q9;J3KNA0;Q15070;E7EVY0;C9JC63	Mitochondrial inner membrane protein OXA1L	OXA1L	+	LFQ intensity BN_PINCH_LFQ intensity BN_GFP	6	6	6	14.3	14.3	14.3	48.519	0	8.6577	318650000	13	3	3	2	3	4	4	3	3	2	3	4	4	1.8189	0.00582772	1.00152	1.34282	25.6853	25.458	25.5908	26.1083	26.856	26.7744
Color [Red]	J3KNQ4;Q9NVD7;E9PS97;A0A087WZB5;Q9HBI1	J3KNQ4;Q9NVD7;E9PS97	Alpha-parvin	PARVA	+	LFQ intensity BN_PINCH_LFQ intensity BN_GFP	6	6	6	19.2	19.2	19.2	46.589	0	15.926	472510000	16	3	2	2	6	5	4	3	2	2	6	5	4	0.763596	0.0262834	1.32321	1.01994	25.4872	26.3239	25.6905	28.6025	26.8217	26.0472
Color [Red]	J3KNZ9;Q9HAH7;H3BRE6	J3KNZ9;Q9HAH7	Probable fibrosin-1	FBRS	+	LFQ intensity BN_PINCH_LFQ intensity BN_GFP	14	14	14	26.7	26.7	26.7	103.77	0	68.621	1358800000	58	11	9	10	13	12	14	11	9	10	13	12	14	4.10593	0.00049635	1.13288	1.9927	27.5394	27.5511	27.6278	28.8019	28.588	28.7269
Color [Red]	J3KPX7;Q99623;F5GY37;F5GWA7;F5H3X6;F5H0C5;F5H2D2;U3KPZ5	J3KPX7;Q99623;F5GY37;F5GWA7;F5H3X6	Prohibitin-2	PHB2	+	LFQ intensity BN_PINCH_LFQ intensity BN_GFP	18	18	18	63.4	63.4	63.4	33.239	0	147.44	14881000000	98	17	17	16	17	17	18	17	17	16	17	17	18	3.8454	0.000777143	1.30814	2.20928	31.0103	30.7735	30.8634	32.0754	32.2829	32.2133
Color [Red]	J3KR72;P49848	J3KR72;P49848	Transcription initiation factor TFIID subunit 6	TAF6	+	LFQ intensity BN_PINCH_LFQ intensity BN_GFP	3	3	3	6.3	6.3	6.3	78.948	0	5.754	78927000	3	2	2	2	2	3	3	2	2	2	2	3	3	1.19052	0.042653	0.715724	0.914537	23.5691	23.8285	23.6967	24.1003	24.9566	24.1845
Color [Red]	J3KTA4;P17844;J3QRQ7;J3KRZ1;J3QSF1;J3KRX8;J3QR02;X6RLV5;J3QRN5;J3QKN9;J3QLG9;J3QR62;A0A0U1RQJ0	J3KTA4;P17844	Probable ATP-dependent RNA helicase DDX5	DDX5	+	LFQ intensity BN_PINCH_LFQ intensity BN_GFP	31	30	24	54.1	52.3	41.7	69.086	0	91.463	14881000000	167	25	27	25	28	27	30	18	20	19	21	20	24	3.65627	0.000884298	0.973949	1.68906	31.1894	31.0329	31.027	31.9468	32.1099	32.1144
Color [Red]	J3QR07;Q96MU7;J3KS01	J3QR07;Q96MU7	YTH domain-containing protein 1	YTHDC1	+	LFQ intensity BN_PINCH_LFQ intensity BN_GFP	8	8	8	13.7	13.7	13.7	85.586	0	18.975	516470000	33	6	6	6	6	8	7	6	6	6	6	8	7	1.92999	0.0068619	0.929513	1.30631	26.6403	26.177	26.0479	27.4405	27.0982	27.1151
Color [Red]	J3QSB5;Q9Y3U8;J3KTD3	J3QSB5;Q9Y3U8;J3KTD3	60S ribosomal protein L36	RPL36	+	LFQ intensity BN_PINCH_LFQ intensity BN_GFP	2	2	2	20.2	20.2	20.2	10.789	0.00030285	2.5404	289670000	6	2	2	2	2	2	2	2	2	2	2	2	2	2.99329	0.000735135	1.46725	2.18635	25.1396	25.1427	25.0268	26.3146	26.5127	26.8837
Color [Red]	K4DI93;Q13620;A6NE76	K4DI93;Q13620	Cullin-4B	CUL4B	+	LFQ intensity BN_PINCH_LFQ intensity BN_GFP	10	2	2	11.3	3.1	3.1	102.75	0	8.3134	61132000	9	7	9	7	9	10	8	1	1	0	2	2	2	1.59401	0.00123024	1.44545	1.57808	23.2915	23.6325	22.3867	24.9155	24.3035	24.428
Color [Red]	K7EJE8;K7EKE6;P36776;K7ER27;K7ER56;K7ERR6	K7EJE8;K7EKE6;P36776	Lon protease homolog, mitochondrial	LONP1	+	LFQ intensity BN_PINCH_LFQ intensity BN_GFP	14	14	14	22.9	22.9	22.9	93.296	0	31.955	770090000	26	5	5	10	8	10	13	5	5	10	8	10	13	2.57301	0.0210734	0.645132	1.08028	26.9627	27.0468	27.1624	27.714	27.5618	27.8315
Color [Red]	K7EQ55;K7EK33;Q96EP5;K7EQ02	K7EQ55;K7EK33;Q96EP5;K7EQ02	DAZ-associated protein 1	DAZAP1	+	LFQ intensity BN_PINCH_LFQ intensity BN_GFP	6	6	6	22.2	22.2	22.2	43.312	0	23.827	1159100000	28	5	5	5	6	6	6	5	5	5	6	6	6	3.61813	0.00123661	0.905127	1.58012	27.3955	27.503	27.6196	28.4176	28.3504	28.4656
Color [Red]	K7ELG9;Q3MHD2	K7ELG9;Q3MHD2	Protein LSM12 homolog	LSM12	+	LFQ intensity BN_PINCH_LFQ intensity BN_GFP	4	4	4	25.2	25.2	25.2	24.955	0	35.316	759790000	19	4	3	3	3	4	4	4	3	3	3	4	4	2.18712	0.0307539	0.602197	0.97803	27.0089	26.8021	26.9936	27.713	27.3885	27.5097
Color [Red]	K7ENL9;Q96DM3;K7EL80;K7EQJ3;K7EQ65;K7EIS6;A0A087WZD4	K7ENL9;Q96DM3;K7EL80;K7EQJ3;K7EQ65;K7EIS6;A0A087WZD4	Uncharacterized protein C18orf8	C18orf8	+	LFQ intensity BN_PINCH_LFQ intensity BN_GFP	4	4	4	8.2	8.2	8.2	69.389	0	5.2579	102810000	6	2	1	2	3	4	3	2	1	2	3	4	3	0.916358	0.015954	1.38625	1.14903	24.676	24.0877	22.3491	24.9344	25.2912	25.0459
Color [Red]	K7ER00;Q9Y285;K7EPH2;K7ER16;K7ERS0;K7EK06	K7ER00;Q9Y285;K7EPH2	Phenylalanine--tRNA ligase alpha subunit	FARSA	+	LFQ intensity BN_PINCH_LFQ intensity BN_GFP	12	12	12	28.3	28.3	28.3	62.395	0	92.172	1488300000	41	10	8	8	10	11	11	10	8	8	10	11	11	2.28114	0.000345178	1.33305	1.79854	27.4815	27.3201	27.8234	29.1683	28.9373	28.5185
Color [Red]	K7ESE6;Q9BUM1	K7ESE6;Q9BUM1	Glucose-6-phosphatase 3	G6PC3	+	LFQ intensity BN_PINCH_LFQ intensity BN_GFP	2	2	2	11.5	11.5	11.5	27.607	0	4.6252	154810000	9	2	1	2	2	2	2	2	1	2	2	2	2	3.68778	0.000552846	1.21315	2.0434	24.4288	24.273	24.5796	25.579	25.6688	25.6731
Color [Red]	M0QXU7;O43615;M0QXM9	M0QXU7;O43615	Mitochondrial import inner membrane translocase subunit TIM44	TIMM44	+	LFQ intensity BN_PINCH_LFQ intensity BN_GFP	4	4	4	17.9	17.9	17.9	31.16	0	6.764	159310000	4	3	2	3	4	4	4	3	2	3	4	4	4	1.32749	0.00202899	1.66676	1.53243	23.8815	23.3521	24.1655	24.6322	25.2973	26.4698
Color [Red]	O00154;K7EKP8;Q6ZUV0	O00154;K7EKP8	Cytosolic acyl coenzyme A thioester hydrolase	ACOT7	+	LFQ intensity BN_PINCH_LFQ intensity BN_GFP	10	10	10	26.8	26.8	26.8	41.796	0	32.949	4538100000	44	9	10	10	7	8	10	9	10	10	7	8	10	2.85279	0.00318849	0.892043	1.45466	29.5422	29.4408	29.2525	30.1725	30.4321	30.307
Color [Red]	O00165;Q5VYD6;E9PIQ7	O00165;Q5VYD6	HCLS1-associated protein X-1	HAX1	+	LFQ intensity BN_PINCH_LFQ intensity BN_GFP	4	4	4	22.6	22.6	22.6	31.62	0	10.373	197980000	15	1	1	2	2	2	4	1	1	2	2	2	4	1.34486	0.000877049	2.0371	1.68587	24.621	22.9214	24.5418	25.4139	26.9075	25.8741
Color [Red]	O00268;A0A0G2JRY5;V9GY14;V9GY03;J3KTH2;Q92750	O00268;A0A0G2JRY5	Transcription initiation factor TFIID subunit 4	TAF4	+	LFQ intensity BN_PINCH_LFQ intensity BN_GFP	14	14	14	21.7	21.7	21.7	110.11	0	72.796	412230000	27	8	5	9	10	11	13	8	5	9	10	11	13	4.3454	0.000317016	0.964848	1.75183	25.9587	26.0106	25.9869	26.9641	27.0264	26.8602
Color [Red]	O00308;H0YBS9;Q9H0M0	O00308	NEDD4-like E3 ubiquitin-protein ligase WWP2	WWP2	+	LFQ intensity BN_PINCH_LFQ intensity BN_GFP	6	6	5	7.9	7.9	6.8	98.911	0	6.7081	263130000	12	4	4	5	5	4	6	3	3	4	4	3	5	1.39532	0.0137952	0.97298	1.17916	25.4915	25.0857	24.8925	26.5532	25.6192	26.2163
Color [Red]	O00400;H7C562;H7C577	O00400;H7C562;H7C577	Acetyl-coenzyme A transporter 1	SLC33A1	+	LFQ intensity BN_PINCH_LFQ intensity BN_GFP	5	5	5	8.7	8.7	8.7	60.908	0	5.6657	165240000	8	4	4	4	3	3	4	4	4	4	3	3	4	2.12935	0.000386364	1.48008	1.86109	23.8141	24.4138	24.2562	25.2545	26.0643	25.6057
Color [Red]	O00411;K7EMH3;K7ESD1	O00411	DNA-directed RNA polymerase, mitochondrial	POLRMT	+	LFQ intensity BN_PINCH_LFQ intensity BN_GFP	9	9	9	8.8	8.8	8.8	138.62	0	25.447	263470000	15	6	6	5	7	7	8	6	6	5	7	7	8	2.60967	0.00405962	0.895988	1.4178	25.1756	25.3714	25.5078	26.3283	26.3468	26.0677
Color [Red]	O00425;F8WD15	O00425	Insulin-like growth factor 2 mRNA-binding protein 3	IGF2BP3	+	LFQ intensity BN_PINCH_LFQ intensity BN_GFP	18	17	16	35.2	33	31.3	63.704	0	58.808	3903800000	73	16	14	14	15	17	17	14	12	12	13	15	15	2.83663	0.0387825	0.531601	0.935681	29.5055	29.3223	29.351	29.8852	29.8889	29.9995
Color [Red]	O00443;A0A0C4DGF9;E9PPP3	O00443	Phosphatidylinositol 4-phosphate 3-kinase C2 domain-containing subunit alpha	PIK3C2A	+	LFQ intensity BN_PINCH_LFQ intensity BN_GFP	18	18	18	12.8	12.8	12.8	190.68	0	32.888	568780000	43	10	8	11	14	14	16	10	8	11	14	14	16	1.56465	0.0335153	0.672612	0.963958	26.5033	26.9658	26.3146	27.197	27.2649	27.3395
Color [Red]	O00483	O00483	Cytochrome c oxidase subunit NDUFA4	NDUFA4	+	LFQ intensity BN_PINCH_LFQ intensity BN_GFP	3	3	3	37	37	37	9.3697	0	5.83	473680000	10	3	2	3	3	3	3	3	2	3	3	3	3	1.26276	0.0160268	1.00057	1.14766	26.0471	26.1777	26.173	27.3258	26.4193	27.6545
Color [Red]	O00487	O00487	26S proteasome non-ATPase regulatory subunit 14	PSMD14	+	LFQ intensity BN_PINCH_LFQ intensity BN_GFP	9	9	9	42.6	42.6	42.6	34.577	0	137.08	3174800000	58	7	7	7	7	9	9	7	7	7	7	9	9	1.42283	0.0498576	0.610466	0.872469	29.1581	28.9436	28.916	29.2922	29.6259	29.931
Color [Red]	O14530;F8WCJ3;B8ZZX4;F8WBV5;G3XAJ4	O14530;F8WCJ3;B8ZZX4	Thioredoxin domain-containing protein 9	TXNDC9	+	LFQ intensity BN_PINCH_LFQ intensity BN_GFP	5	5	5	22.1	22.1	22.1	26.534	0	8.7529	269860000	17	3	2	3	5	4	5	3	2	3	5	4	5	2.42724	0.00578907	0.874748	1.35767	25.3444	25.6415	25.4525	26.1672	26.331	26.5645
Color [Red]	O14828	O14828	Secretory carrier-associated membrane protein 3	SCAMP3	+	LFQ intensity BN_PINCH_LFQ intensity BN_GFP	5	5	5	26.8	26.8	26.8	38.287	0	32.053	1060100000	18	4	4	4	4	5	5	4	4	4	4	5	5	1.86136	0.0281844	0.65794	1.00163	27.2316	27.6145	27.5162	27.9175	28.2861	28.1325
Color [Red]	O14949	O14949	Cytochrome b-c1 complex subunit 8	UQCRQ	+	LFQ intensity BN_PINCH_LFQ intensity BN_GFP	2	2	2	28	28	28	9.9062	0	4.3015	84170000	10	1	1	1	2	2	2	1	1	1	2	2	2	1.88098	0.000319249	1.49476	1.7551	23.2669	23.8553	22.7989	24.9277	25.0198	24.458
Color [Red]	O15014;E7ERY8	O15014	Zinc finger protein 609	ZNF609	+	LFQ intensity BN_PINCH_LFQ intensity BN_GFP	36	36	36	32.2	32.2	32.2	151.19	0	176.73	5064100000	163	26	23	26	29	35	33	26	23	26	29	35	33	3.275	0.000916519	0.949654	1.59988	29.6525	29.4564	29.5876	30.3711	30.5602	30.6141
Color [Red]	O15121	O15121	Sphingolipid delta(4)-desaturase DES1	DEGS1	+	LFQ intensity BN_PINCH_LFQ intensity BN_GFP	2	2	2	9.9	9.9	9.9	37.866	0.00030469	2.5795	113590000	6	2	1	1	2	2	2	2	1	1	2	2	2	1.13441	0.00789977	1.35421	1.27587	24.8021	24.1013	22.8948	25.3365	25.376	25.1483
Color [Red]	O15226	O15226	NF-kappa-B-repressing factor	NKRF	+	LFQ intensity BN_PINCH_LFQ intensity BN_GFP	16	16	16	28.3	28.3	28.3	77.672	0	49.942	716640000	37	11	7	9	9	11	11	11	7	9	9	11	11	1.75848	0.0324742	0.643847	0.968487	26.9009	26.8	26.8385	27.7206	27.5729	27.1774
Color [Red]	O15379;E7ESJ6;E7EW19	O15379;E7ESJ6	Histone deacetylase 3	HDAC3	+	LFQ intensity BN_PINCH_LFQ intensity BN_GFP	8	7	7	25.9	24.1	24.1	48.847	0	14.366	243800000	17	5	3	4	5	4	8	5	3	4	5	4	7	2.35003	0.0058132	0.874332	1.34219	25.4749	25.0594	25.1916	26.2265	25.9404	26.182
Color [Red]	O15427;J3QQV2;J3QSC3;J3QQS9;J3KT83;J3QRA0;J3KTI8;J3QLE3;J3KTM6;J3QRU2;J3QRP8	O15427;J3QQV2;J3QSC3;J3QQS9	Monocarboxylate transporter 4	SLC16A3	+	LFQ intensity BN_PINCH_LFQ intensity BN_GFP	8	8	8	19.6	19.6	19.6	49.469	0	26.72	1307300000	26	7	7	7	7	8	7	7	7	7	7	8	7	2.56957	0.0240433	0.615852	1.03858	27.7843	27.6883	27.866	28.3498	28.2898	28.5465
Color [Red]	O15516;C9JK03;H7C0J4;H7C0Z2;H7BZA3;Q99743	O15516	Circadian locomoter output cycles protein kaput	CLOCK	+	LFQ intensity BN_PINCH_LFQ intensity BN_GFP	7	7	7	7.4	7.4	7.4	95.303	0	11.625	82133000	13	3	0	1	5	4	7	3	0	1	5	4	7	4.33288	0	1.52025	2.61854	23.6436	23.5165	23.644	25.134	24.9973	25.2335
Color [Red]	O15523;C9J081;C9J8G5	O15523	ATP-dependent RNA helicase DDX3Y	DDX3Y	+	LFQ intensity BN_PINCH_LFQ intensity BN_GFP	30	6	6	52.3	12	12	73.153	0	13.142	666350000	18	25	24	25	27	24	26	5	4	5	6	5	5	2.22742	0.0240833	0.644821	1.03879	26.8564	26.696	26.7989	27.2352	27.6206	27.43
Color [Red]	O43242;H0YGV8	O43242	26S proteasome non-ATPase regulatory subunit 3	PSMD3	+	LFQ intensity BN_PINCH_LFQ intensity BN_GFP	30	30	30	53	53	53	60.977	0	106.21	10363000000	180	28	26	25	29	29	29	28	26	25	29	29	29	4.14995	0.000888889	1.31154	2.2718	30.2704	30.3982	30.4427	31.6388	31.796	31.6112
Color [Red]	O43318;Q9UG54	O43318;Q9UG54	Mitogen-activated protein kinase kinase kinase 7	MAP3K7;DKFZp586F0420	+	LFQ intensity BN_PINCH_LFQ intensity BN_GFP	13	13	13	29.5	29.5	29.5	67.195	0	85.841	1404600000	35	11	11	11	11	10	13	11	11	11	11	10	13	1.59336	0.0446556	0.609364	0.902173	27.8724	27.8003	27.8666	28.3366	28.2324	28.7983
Color [Red]	O43852;H0Y875	O43852;H0Y875	Calumenin	CALU	+	LFQ intensity BN_PINCH_LFQ intensity BN_GFP	10	10	10	36.8	36.8	36.8	37.106	0	38.982	562610000	27	6	5	5	8	8	10	6	5	5	8	8	10	2.37806	0.00040597	1.39443	1.89138	26.1674	26.3456	25.957	27.9628	27.4079	27.2827
Color [Red]	O60306;H0YH15	O60306	Intron-binding protein aquarius	AQR	+	LFQ intensity BN_PINCH_LFQ intensity BN_GFP	16	16	16	11.9	11.9	11.9	171.29	0	39.354	647060000	38	11	9	11	10	11	13	11	9	11	10	11	13	3.06568	0.0293135	0.556074	0.989306	26.9127	26.7104	26.7496	27.3532	27.3485	27.3393
Color [Red]	O60318	O60318	Germinal-center associated nuclear protein	MCM3AP	+	LFQ intensity BN_PINCH_LFQ intensity BN_GFP	39	39	39	31.3	31.3	31.3	218.4	0	210.04	3483400000	116	24	21	23	29	30	37	24	21	23	29	30	37	3.77696	0.00124739	0.899465	1.58937	29.1885	29.0351	29.0081	29.9607	29.9265	30.0428
Color [Red]	O60341;R4GMQ1;R4GMP9	O60341	Lysine-specific histone demethylase 1A	KDM1A	+	LFQ intensity BN_PINCH_LFQ intensity BN_GFP	11	11	11	15.7	15.7	15.7	92.902	0	17.193	647450000	25	10	9	9	11	8	11	10	9	9	11	8	11	1.62439	0.0308647	0.674053	0.97725	26.8081	26.6705	26.753	27.1067	27.7484	27.3987
Color [Red]	O60427;A0A0A0MR51;H7C2V0;F5H8G5;F5H3P6;H0YB97;F5H3U5;F5H852;F5GWE3;C9J425;F5H1Q7;F5H0Y2;F5H2H3;F5H5X5;C9JJB3;F5GYH4	O60427;A0A0A0MR51	Fatty acid desaturase 1	FADS1	+	LFQ intensity BN_PINCH_LFQ intensity BN_GFP	12	12	12	36	36	36	51.964	0	66.033	2000000000	59	10	9	9	11	11	12	10	9	9	11	11	12	2.73348	0.00393939	0.88434	1.42473	28.3849	28.1281	28.2648	29.0032	29.1023	29.3252
Color [Red]	O60563;C9JUL2;H7BZ27	O60563	Cyclin-T1	CCNT1	+	LFQ intensity BN_PINCH_LFQ intensity BN_GFP	16	16	15	27.8	27.8	26	80.684	0	73.506	1208900000	57	12	13	13	11	13	16	11	12	12	11	13	15	2.33624	0.0111413	0.779252	1.22498	27.6378	27.5723	27.4965	28.6067	28.2399	28.1976
Color [Red]	O60701;E7ER83;E7ETF4;E7EV97;E7ER95;D6RHF4;E9PBD2	O60701	UDP-glucose 6-dehydrogenase	UGDH	+	LFQ intensity BN_PINCH_LFQ intensity BN_GFP	9	9	9	23.7	23.7	23.7	55.023	0	36.01	434210000	21	5	5	5	6	5	7	5	5	5	6	5	7	3.57081	0.000535433	1.21483	2.02304	25.8731	25.9859	25.7372	26.9626	27.2055	27.0728
Color [Red]	O60749;D6RC15	O60749	Sorting nexin-2	SNX2	+	LFQ intensity BN_PINCH_LFQ intensity BN_GFP	15	15	13	33.3	33.3	29.3	58.47	0	78.477	1546800000	50	12	9	10	13	13	14	11	8	9	12	12	12	2.39773	0.00615764	0.857032	1.33074	27.9887	27.9107	27.8374	28.5367	28.7595	29.0118
Color [Red]	O75146;O00291	O75146	Huntingtin-interacting protein 1-related protein	HIP1R	+	LFQ intensity BN_PINCH_LFQ intensity BN_GFP	15	15	15	18.4	18.4	18.4	119.39	0	67.572	256420000	36	7	8	8	8	9	11	7	8	8	8	9	11	1.1655	0.0196494	0.982923	1.09632	24.8705	25.3	25.5193	26.7665	26.3007	25.5714
Color [Red]	O75306	O75306	NADH dehydrogenase [ubiquinone] iron-sulfur protein 2, mitochondrial	NDUFS2	+	LFQ intensity BN_PINCH_LFQ intensity BN_GFP	10	10	10	27.2	27.2	27.2	52.545	0	67.046	813310000	35	8	7	8	9	7	10	8	7	8	9	7	10	3.04492	0.000711712	1.07686	1.73202	27.0134	26.8496	26.6163	27.9297	27.826	27.9541
Color [Red]	O75340;A0A024QZ42;H0Y9X3;A0A087WZ38	O75340;A0A024QZ42	Programmed cell death protein 6	PDCD6	+	LFQ intensity BN_PINCH_LFQ intensity BN_GFP	5	5	5	27.7	27.7	27.7	21.868	0	11.451	489880000	19	5	5	4	3	5	4	5	5	4	3	5	4	1.8694	0.00549416	1.02336	1.37795	25.9023	26.2564	26.1333	26.8866	26.9164	27.559
Color [Red]	O75351;I3L4J1;Q9UN37;Q6PIW4	O75351	Vacuolar protein sorting-associated protein 4B	VPS4B	+	LFQ intensity BN_PINCH_LFQ intensity BN_GFP	3	3	3	7.9	7.9	7.9	49.301	0	4.3074	84758000	12	3	2	2	2	3	3	3	2	2	2	3	3	1.24608	0.00997171	1.16436	1.24037	22.7492	23.3121	24.2164	24.7868	24.5168	24.4672
Color [Red]	O75367;D6RCF2	O75367;D6RCF2	Core histone macro-H2A.1;Histone H2A	H2AFY	+	LFQ intensity BN_PINCH_LFQ intensity BN_GFP	2	2	2	11.3	11.3	11.3	39.617	0	4.8197	77440000	9	2	1	2	2	2	2	2	1	2	2	2	2	2.05561	0.000358839	1.4668	1.8174	23.9007	22.9015	23.0872	24.7384	24.7762	24.7752
Color [Red]	O75380;D6RBT3	O75380;D6RBT3	NADH dehydrogenase [ubiquinone] iron-sulfur protein 6, mitochondrial	NDUFS6	+	LFQ intensity BN_PINCH_LFQ intensity BN_GFP	4	4	4	33.1	33.1	33.1	13.711	0	7.3187	269550000	17	2	2	2	3	3	4	2	2	2	3	3	4	1.94912	0.0188472	0.743969	1.11512	25.4223	25.5801	25.1729	25.9023	26.2812	26.2237
Color [Red]	O75439;G3V0E4;F8WAZ6;F8WEA6;F8WBE1	O75439;G3V0E4	Mitochondrial-processing peptidase subunit beta	PMPCB	+	LFQ intensity BN_PINCH_LFQ intensity BN_GFP	20	20	19	46.8	46.8	45.4	54.366	0	104.82	6027900000	89	17	16	19	18	18	18	16	15	18	17	17	17	3.42637	0.000912752	1.43375	2.27884	29.5235	29.3488	29.6236	31.0223	30.7305	31.0443
Color [Red]	O75475	O75475	PC4 and SFRS1-interacting protein	PSIP1	+	LFQ intensity BN_PINCH_LFQ intensity BN_GFP	3	3	3	7.4	7.4	7.4	60.103	0	3.3931	58194000	4	2	1	2	3	3	3	2	1	2	3	3	3	1.51834	0.00101375	1.68047	1.66165	22.241	22.8563	23.9331	24.6051	24.5204	24.9464
Color [Red]	O75477;B0QZ43	O75477;B0QZ43	Erlin-1	ERLIN1	+	LFQ intensity BN_PINCH_LFQ intensity BN_GFP	12	12	9	38.7	38.7	29.8	38.925	0	27.516	2195300000	50	10	10	11	8	10	8	7	7	8	5	7	5	3.16427	0.00424032	0.825644	1.40678	28.4247	28.2368	28.3762	29.0799	29.1346	29.3
Color [Red]	O75489;E9PS48	O75489	NADH dehydrogenase [ubiquinone] iron-sulfur protein 3, mitochondrial	NDUFS3	+	LFQ intensity BN_PINCH_LFQ intensity BN_GFP	6	6	6	31.1	31.1	31.1	30.241	0	14.441	431860000	17	4	3	5	5	5	6	4	3	5	5	5	6	3.84809	0.00749654	0.706666	1.28559	26.1687	26.0598	26.1659	26.8978	26.7787	26.838
Color [Red]	O75746;F8W9J0;H0YFB2;B4DGK6	O75746	Calcium-binding mitochondrial carrier protein Aralar1	SLC25A12	+	LFQ intensity BN_PINCH_LFQ intensity BN_GFP	16	12	12	28.5	22.1	22.1	74.761	0	18.254	681670000	23	9	11	15	12	14	15	6	8	11	8	10	11	2.92497	0.00585696	0.804152	1.34538	26.6862	26.8429	26.7183	27.3908	27.6792	27.5898
Color [Red]	O75884	O75884	Putative hydrolase RBBP9	RBBP9	+	LFQ intensity BN_PINCH_LFQ intensity BN_GFP	2	2	2	17.7	17.7	17.7	21	0.002791	1.9716	59187000	4	0	0	1	2	2	2	0	0	1	2	2	2	3.13865	0	1.71452	2.50937	23.0559	23.2616	22.6388	24.7045	24.6905	24.7049
Color [Red]	O76031;H0YK07;H0YM48	O76031	ATP-dependent Clp protease ATP-binding subunit clpX-like, mitochondrial	CLPX	+	LFQ intensity BN_PINCH_LFQ intensity BN_GFP	5	5	5	6.6	6.6	6.6	69.223	0	28.108	88593000	13	2	3	3	4	3	4	2	3	3	4	3	4	3.02815	0	2.47337	3.16111	22.6029	23.1211	22.2353	25.3538	25.0628	24.9627
Color [Red]	O94874	O94874	E3 UFM1-protein ligase 1	UFL1	+	LFQ intensity BN_PINCH_LFQ intensity BN_GFP	13	13	13	18.1	18.1	18.1	89.594	0	17.997	579870000	29	8	6	8	9	10	10	8	6	8	9	10	10	3.03958	0.00100194	1.01912	1.65555	26.4372	26.2776	26.4418	27.5388	27.4712	27.2041
Color [Red]	O94913;E9PKN0;E9PQ01	O94913;E9PKN0;E9PQ01	Pre-mRNA cleavage complex 2 protein Pcf11	PCF11	+	LFQ intensity BN_PINCH_LFQ intensity BN_GFP	5	5	5	3	3	3	173.05	0	4.3079	87799000	8	5	5	3	4	4	5	5	5	3	4	4	5	1.30461	0.0301438	0.757902	0.981503	23.5725	23.7277	24.1896	24.9857	24.3669	24.4109
Color [Red]	O94925;H7BZD1;C9JIJ6;B7Z509;H7C201	O94925	Glutaminase kidney isoform, mitochondrial	GLS	+	LFQ intensity BN_PINCH_LFQ intensity BN_GFP	8	8	7	19.3	19.3	16.1	73.46	0	17.35	547960000	35	5	6	6	4	8	8	5	5	5	4	7	7	2.02969	0.0266753	0.647598	1.01518	26.5391	26.4839	26.5347	26.8992	27.2516	27.3497
Color [Red]	O95081;A0A0C4DG34	O95081;A0A0C4DG34	Arf-GAP domain and FG repeat-containing protein 2	AGFG2	+	LFQ intensity BN_PINCH_LFQ intensity BN_GFP	5	5	5	11.9	11.9	11.9	48.962	0	5.6322	81472000	8	2	1	3	3	3	3	2	1	3	3	3	3	0.858807	0.00794502	2.07983	1.27922	21.6357	24.2627	22.3248	25.8394	25.3931	23.2302
Color [Red]	O95140;Q5JXC5	O95140	Mitofusin-2	MFN2	+	LFQ intensity BN_PINCH_LFQ intensity BN_GFP	11	11	11	19.4	19.4	19.4	86.401	0	18.51	231780000	15	7	5	5	4	4	8	7	5	5	4	4	8	1.1133	0.035041	0.800176	0.954868	25.2133	25.0508	24.7595	26.4274	25.452	25.5447
Color [Red]	O95251;E7EUP3	O95251	Histone acetyltransferase KAT7	KAT7	+	LFQ intensity BN_PINCH_LFQ intensity BN_GFP	5	4	4	10.8	9	9	70.642	0	6.0523	80491000	9	2	1	5	4	3	4	1	0	4	3	2	3	1.12968	0.0448905	0.721026	0.901099	23.4542	24.1038	24.3842	24.8827	24.7462	24.4764
Color [Red]	O95372;Q5QPQ0;Q5QPN9;Q5QPQ1;Q5QPQ3;Q5QPQ2;Q5QPN5	O95372;Q5QPQ0	Acyl-protein thioesterase 2	LYPLA2	+	LFQ intensity BN_PINCH_LFQ intensity BN_GFP	5	5	5	41.1	41.1	41.1	24.737	0	43.487	756360000	14	4	2	3	4	2	4	4	2	3	4	2	4	1.24666	0.00907607	1.18517	1.25237	26.4267	26.7338	26.2795	26.8463	27.872	28.2771
Color [Red]	O95433;G3V438;H0YJG7;H0YJU2;G3V3W9;H0YJ63	O95433;G3V438	Activator of 90 kDa heat shock protein ATPase homolog 1	AHSA1	+	LFQ intensity BN_PINCH_LFQ intensity BN_GFP	15	15	15	57.1	57.1	57.1	38.274	0	127.46	8779900000	72	13	10	12	13	14	14	13	10	12	13	14	14	2.53207	0.00339411	0.925455	1.43928	30.3596	30.2437	30.442	31.0126	31.4189	31.3902
Color [Red]	O95486;H0Y9J6	O95486	Protein transport protein Sec24A	SEC24A	+	LFQ intensity BN_PINCH_LFQ intensity BN_GFP	18	16	16	20.4	18.9	18.9	119.75	0	23.258	1035000000	33	13	8	13	13	13	15	12	8	12	11	11	13	1.86318	0.044933	0.573332	0.900717	27.4642	27.2606	27.5699	27.9275	27.8801	28.207
Color [Red]	O95573;F5GWH2;F5H062;C9JC11	O95573	Long-chain-fatty-acid--CoA ligase 3	ACSL3	+	LFQ intensity BN_PINCH_LFQ intensity BN_GFP	20	20	18	35.6	35.6	31.5	80.419	0	35.206	2923600000	54	16	14	17	14	15	16	14	12	15	12	13	15	3.60013	0.00584962	0.755154	1.34512	28.844	28.7924	28.7322	29.5961	29.4402	29.5976
Color [Red]	O95758;X6R242	O95758	Polypyrimidine tract-binding protein 3	PTBP3	+	LFQ intensity BN_PINCH_LFQ intensity BN_GFP	10	8	8	24.3	21	21	59.689	0	52.416	1407200000	38	9	8	8	10	10	10	8	7	7	8	8	8	3.40051	0.000501845	1.22381	1.99986	27.7655	27.5458	27.4058	28.7533	28.8754	28.7598
Color [Red]	O95782;M0R2D9	O95782	AP-2 complex subunit alpha-1	AP2A1	+	LFQ intensity BN_PINCH_LFQ intensity BN_GFP	22	22	14	29.1	29.1	18.7	107.54	0	58.727	2513800000	75	21	18	19	17	19	18	13	11	11	11	12	13	3.21733	0.0289748	0.553226	0.994264	28.697	28.8227	28.7441	29.2266	29.3248	29.3721
Color [Red]	O95864;E5RGZ5	O95864	Fatty acid desaturase 2	FADS2	+	LFQ intensity BN_PINCH_LFQ intensity BN_GFP	8	8	8	21.4	21.4	21.4	52.259	0	26.466	563600000	33	6	4	4	6	7	7	6	4	4	6	7	7	2.71771	0.000464164	1.34362	1.96098	26.3358	26.3445	25.9271	27.5726	27.3196	27.7461
Color [Red]	O96008;K7EJ57;K7EKG4	O96008;K7EJ57	Mitochondrial import receptor subunit TOM40 homolog	TOMM40	+	LFQ intensity BN_PINCH_LFQ intensity BN_GFP	10	10	10	55.4	55.4	55.4	37.893	0	42.914	1218200000	34	6	4	6	8	9	9	6	4	6	8	9	9	1.17455	0.0161834	1.05624	1.14458	27.6992	27.1586	27.4435	27.856	28.4048	29.2091
Color [Red]	O96011;H7C3V6	O96011	Peroxisomal membrane protein 11B	PEX11B	+	LFQ intensity BN_PINCH_LFQ intensity BN_GFP	7	7	7	35.5	35.5	35.5	28.431	0	11.974	272320000	23	5	5	7	6	6	5	5	5	7	6	6	5	2.17644	0.0136989	0.762969	1.17809	25.2125	25.3115	25.693	26.1431	26.1583	26.2045
Color [Red]	P00338;F5GYU2;F5GXY2;F5GXH2;F5H5J4;F5H6W8;F5GZQ4;F5H8H6;F5GXC7;F5GWW2;F5GXU1;F5H5G7;F5H155;A0A087WUM2;G3XAP5;F5H245;Q6ZMR3;P07864	P00338	L-lactate dehydrogenase A chain	LDHA	+	LFQ intensity BN_PINCH_LFQ intensity BN_GFP	13	13	12	48.5	48.5	44.9	36.688	0	31.689	1141200000	45	12	8	8	10	10	11	11	7	7	9	9	10	2.78028	0.00391245	0.874877	1.42013	27.5678	27.2563	27.4217	28.3479	28.1445	28.3779
Color [Red]	P00374;B4DM58;C9JJ68;Q86XF0	P00374;B4DM58	Dihydrofolate reductase	DHFR	+	LFQ intensity BN_PINCH_LFQ intensity BN_GFP	3	3	3	19.3	19.3	19.3	21.452	0	8.5253	663050000	16	3	3	3	3	3	3	3	3	3	3	3	3	2.89902	0.000647619	1.44853	2.13397	26.2798	26.1056	26.6241	27.8927	27.5985	27.8638
Color [Red]	P00414	P00414	Cytochrome c oxidase subunit 3	MT-CO3	+	LFQ intensity BN_PINCH_LFQ intensity BN_GFP	2	2	2	9.6	9.6	9.6	29.95	0	4.4948	198970000	18	2	2	2	2	2	2	2	2	2	2	2	2	1.08675	0.0234007	0.954319	1.04543	24.8876	25.4391	24.2271	26.2395	25.6327	25.5445
Color [Red]	P00558;P07205	P00558	Phosphoglycerate kinase 1	PGK1	+	LFQ intensity BN_PINCH_LFQ intensity BN_GFP	8	8	8	25.9	25.9	25.9	44.614	0	33.511	478630000	23	6	5	6	6	7	6	6	5	6	6	7	6	1.75053	0.00303628	1.16586	1.4572	26.3589	25.923	25.6338	27.2877	27.4093	26.7163
Color [Red]	P02545;H0YAB0;A0A0C4DGC5	P02545	Prelamin-A/C;Lamin-A/C	LMNA	+	LFQ intensity BN_PINCH_LFQ intensity BN_GFP	49	49	5	72.1	72.1	15.7	74.139	0	323.31	41624000000	330	45	42	41	44	48	46	5	5	4	5	5	4	4.33264	0.0137614	0.626959	1.17577	32.7892	32.7399	32.7325	33.3489	33.4368	33.3568
Color [Red]	P03886	P03886	NADH-ubiquinone oxidoreductase chain 1	MT-ND1	+	LFQ intensity BN_PINCH_LFQ intensity BN_GFP	3	3	3	8.8	8.8	8.8	35.66	0	3.4849	167620000	6	2	1	2	2	2	3	2	1	2	2	2	3	0.777359	0.0265584	1.28587	1.01856	24.9954	22.9973	24.8664	25.052	25.2934	26.3713
Color [Red]	P04040	P04040	Catalase	CAT	+	LFQ intensity BN_PINCH_LFQ intensity BN_GFP	12	12	12	29	29	29	59.755	0	34.758	762990000	38	8	7	6	10	11	11	8	7	6	10	11	11	2.3761	0.038811	0.556229	0.93522	26.988	27.1744	27.0972	27.5611	27.5689	27.7983
Color [Red]	P04181	P04181	Ornithine aminotransferase, mitochondrial;Ornithine aminotransferase, hepatic form;Ornithine aminotransferase, renal form	OAT	+	LFQ intensity BN_PINCH_LFQ intensity BN_GFP	3	3	3	9.8	9.8	9.8	48.534	0	8.1862	108530000	7	2	1	1	2	2	3	2	1	1	2	2	3	0.771363	0.0239499	1.37151	1.03987	24.4161	22.2108	24.5623	25.7024	24.8733	24.7281
Color [Red]	P04406;E7EUT5;O14556	P04406;E7EUT5	Glyceraldehyde-3-phosphate dehydrogenase	GAPDH	+	LFQ intensity BN_PINCH_LFQ intensity BN_GFP	18	18	18	70.4	70.4	70.4	36.053	0	279.96	36787000000	173	17	17	17	18	18	18	17	17	17	18	18	18	1.36292	0.005835	1.24596	1.34395	32.1812	31.9963	32.2658	32.7686	33.2214	34.1912
Color [Red]	P04844;Q5JYR4;Q5JYR7;F2Z3K5;Q5JYR3;H0Y5M1	P04844	Dolichyl-diphosphooligosaccharide--protein glycosyltransferase subunit 2	RPN2	+	LFQ intensity BN_PINCH_LFQ intensity BN_GFP	16	16	16	38	38	38	69.283	0	323.31	14443000000	137	15	15	15	14	15	16	15	15	15	14	15	16	2.80275	0.000973585	1.04611	1.64254	31.2084	30.9056	30.9207	31.8692	32.1309	32.173
Color [Red]	P05141;Q9H0C2	P05141	ADP/ATP translocase 2;ADP/ATP translocase 2, N-terminally processed	SLC25A5	+	LFQ intensity BN_PINCH_LFQ intensity BN_GFP	15	5	5	42.3	16.4	16.4	32.852	0	80.418	7679700000	34	15	14	14	14	15	13	5	5	5	5	5	5	1.71386	0.0340933	0.642735	0.959677	30.4736	30.2307	30.1641	30.725	30.8694	31.2022
Color [Red]	P05165;A0A1B0GU58;A0A1B0GWI4;A0A1B0GUX9;A0A1B0GWA1;A0A1B0GTR1;H0Y5U0;Q5JTW6;Q5JVH2;H0Y4B9;H0Y798	P05165;A0A1B0GU58;A0A1B0GWI4;A0A1B0GUX9	Propionyl-CoA carboxylase alpha chain, mitochondrial	PCCA	+	LFQ intensity BN_PINCH_LFQ intensity BN_GFP	36	36	36	60.9	60.9	60.9	80.058	0	256.99	28944000000	248	34	34	33	35	35	36	34	34	33	35	35	36	2.8446	0.000402367	1.24313	1.88758	31.8124	31.8734	32.0075	33.0309	32.9584	33.4334
Color [Red]	P05387;H0YDD8	P05387	60S acidic ribosomal protein P2	RPLP2	+	LFQ intensity BN_PINCH_LFQ intensity BN_GFP	5	5	5	76.5	76.5	76.5	11.665	0	18.18	2518100000	30	5	5	4	5	5	5	5	5	4	5	5	5	3.47386	0.0187571	0.618724	1.11644	28.6787	28.6386	28.8049	29.3649	29.2946	29.3188
Color [Red]	P05556;H7C4N8	P05556	Integrin beta-1	ITGB1	+	LFQ intensity BN_PINCH_LFQ intensity BN_GFP	10	10	10	14.5	14.5	14.5	88.414	0	27.898	597020000	22	6	7	7	8	8	10	6	7	7	8	8	10	1.43473	0.0273018	0.750101	1.00937	26.6036	26.712	26.4472	26.9407	27.3327	27.7397
Color [Red]	P05783;F8VZY9;CON__H-INV:HIT000015463	P05783;F8VZY9	Keratin, type I cytoskeletal 18	KRT18	+	LFQ intensity BN_PINCH_LFQ intensity BN_GFP	35	35	25	80.7	80.7	61.4	48.057	0	323.31	42602000000	272	32	31	32	33	34	32	22	21	22	23	24	22	3.23988	0.000344304	1.09709	1.79737	32.6665	32.3471	32.4601	33.4771	33.6764	33.6114
Color [Red]	P06493;A0A024QZP7;A0A087WZZ9;E5RIU6	P06493;A0A024QZP7;A0A087WZZ9;E5RIU6	Cyclin-dependent kinase 1	CDK1;CDC2	+	LFQ intensity BN_PINCH_LFQ intensity BN_GFP	16	16	14	67	67	60.6	34.095	0	96.081	4149000000	92	13	15	12	14	13	13	11	13	10	12	11	11	3.5707	0.00656136	0.741812	1.32143	29.4559	29.3529	29.3405	30.0462	30.1128	30.2157
Color [Red]	P06576;H0YH81;F8W079;F8W0P7;H0YI37	P06576;H0YH81;F8W079	ATP synthase subunit beta, mitochondrial;ATP synthase subunit beta	ATP5B	+	LFQ intensity BN_PINCH_LFQ intensity BN_GFP	20	20	20	60.9	60.9	60.9	56.559	0	97.479	5116200000	94	18	14	16	17	20	19	18	14	16	17	20	19	2.38791	0.000936543	1.208	1.71527	29.5318	29.2891	29.4404	30.309	30.6049	30.9715
Color [Red]	P06733;K7EM90;E5RI09;E5RG95;F5H1C3	P06733;K7EM90	Alpha-enolase;Enolase	ENO1	+	LFQ intensity BN_PINCH_LFQ intensity BN_GFP	24	24	21	69.6	69.6	56.9	47.168	0	189.91	45805000000	200	23	22	22	23	23	23	20	19	19	20	20	20	3.8025	0	1.52104	2.49421	32.5251	32.2273	32.3888	33.7761	33.9174	34.0108
Color [Red]	P06737;E9PK47	P06737;E9PK47	Glycogen phosphorylase, liver form;Alpha-1,4 glucan phosphorylase	PYGL	+	LFQ intensity BN_PINCH_LFQ intensity BN_GFP	30	30	23	44.3	44.3	35.9	97.147	0	122.91	5156800000	138	19	16	20	27	28	27	16	12	14	20	21	21	2.84801	0.000897275	1.0786	1.69242	29.522	29.3568	29.6929	30.5761	30.449	30.7824
Color [Red]	P07093;C9JN98	P07093	Glia-derived nexin	SERPINE2	+	LFQ intensity BN_PINCH_LFQ intensity BN_GFP	5	5	5	13.1	13.1	13.1	44.002	0	8.263	227160000	12	3	3	2	5	4	5	3	3	2	5	4	5	2.8584	0	2.09603	2.73935	24.1141	24.1499	24.8904	26.3224	26.5689	26.5512
Color [Red]	P07686;Q5URX0;H0YA83;H0Y9B6;D6REQ8	P07686;Q5URX0	Beta-hexosaminidase subunit beta;Beta-hexosaminidase subunit beta chain B;Beta-hexosaminidase subunit beta chain A	HEXB	+	LFQ intensity BN_PINCH_LFQ intensity BN_GFP	6	6	6	14.7	14.7	14.7	63.111	0	11.931	238370000	15	4	4	4	4	4	6	4	4	4	4	4	6	2.36125	0.00616523	0.863249	1.33126	25.2376	25.1003	24.9096	25.7635	25.9184	26.1554
Color [Red]	P07858;E9PKQ7;E9PNL5;E9PHZ5;E9PLY3;E9PSG5;E9PQM1;R4GMQ5;E9PR54;E9PJ67;E9PCB3;E9PS78	P07858	Cathepsin B;Cathepsin B light chain;Cathepsin B heavy chain	CTSB	+	LFQ intensity BN_PINCH_LFQ intensity BN_GFP	12	12	12	41.3	41.3	41.3	37.821	0	117.89	10716000000	94	11	10	11	12	11	12	11	10	11	12	11	12	3.31388	0	1.61235	2.46064	30.2399	30.237	30.2417	31.6177	31.7924	32.1455
Color [Red]	P07954	P07954	Fumarate hydratase, mitochondrial	FH	+	LFQ intensity BN_PINCH_LFQ intensity BN_GFP	13	13	13	38.8	38.8	38.8	54.636	0	50.197	1616400000	42	8	8	10	8	11	11	8	8	10	8	11	11	4.91145	0.000877419	1.2414	2.26926	27.8486	27.6954	27.773	28.9945	29.0456	29.0011
Color [Red]	P08133;E5RK69;E7EMC6;H0YC77;E5RJF5;E5RK63;E5RFF0	P08133;E5RK69;E7EMC6	Annexin A6;Annexin	ANXA6	+	LFQ intensity BN_PINCH_LFQ intensity BN_GFP	8	8	8	14.4	14.4	14.4	75.872	0	11.339	54208000	10	4	1	1	3	2	5	4	1	1	3	2	5	2.94296	0.000641509	1.43436	2.13316	23.3221	22.9553	22.7377	24.3946	24.4827	24.4408
Color [Red]	P08237;F8VX13;F8VNX2;F8VZQ1;F8VSL1;F8W1J8;F8VSF7;F8VW30;F8VUB8;F8VYK8;F8VTQ3;F8VZI0;F8VVE3;F8VP00	P08237	ATP-dependent 6-phosphofructokinase, muscle type	PFKM	+	LFQ intensity BN_PINCH_LFQ intensity BN_GFP	14	11	11	23.2	19.7	19.7	85.182	0	21.855	799910000	29	12	10	11	7	11	12	10	8	9	5	8	9	1.74447	0.0488624	0.5689	0.879228	27.027	27.0026	27.0926	27.3926	27.8836	27.5527
Color [Red]	P08559;Q5JPU3;Q5JPU0;Q5JPT9;Q5JPU1;P29803;Q5JPU2	P08559	Pyruvate dehydrogenase E1 component subunit alpha, somatic form, mitochondrial	PDHA1	+	LFQ intensity BN_PINCH_LFQ intensity BN_GFP	15	15	15	53.3	53.3	53.3	43.295	0	61.47	1654700000	59	11	10	9	12	13	15	11	10	9	12	13	15	2.82181	0.000394203	1.23617	1.87329	27.9234	27.6732	27.659	28.754	28.9887	29.2213
Color [Red]	P0CG12	P0CG12	Chromosome transmission fidelity protein 8 homolog isoform 2	CHTF8	+	LFQ intensity BN_PINCH_LFQ intensity BN_GFP	6	6	6	17.7	17.7	17.7	51.391	0	12.898	347040000	19	5	3	4	6	6	5	5	3	4	6	6	5	4.63361	0	1.36709	2.43751	25.4876	25.3996	25.5626	26.9261	26.8246	26.8003
Color [Red]	P10071;C9J9N4	P10071	Transcriptional activator GLI3;Transcriptional repressor GLI3R	GLI3	+	LFQ intensity BN_PINCH_LFQ intensity BN_GFP	9	8	8	10.4	9.3	9.3	169.86	0	24.275	229660000	21	6	3	4	6	6	8	5	2	3	5	5	7	0.983802	0.00989083	1.51915	1.2413	25.6372	25.1641	23.279	26.2548	26.073	26.3099
Color [Red]	Q96II5;P10398;H7C4S5	Q96II5;P10398	Serine/threonine-protein kinase A-Raf	ARAF	+	LFQ intensity BN_PINCH_LFQ intensity BN_GFP	5	2	2	9.7	3.9	3.9	67.925	0	3.4624	156300000	6	4	4	3	3	4	5	1	1	1	2	2	2	3.30504	0	2.52689	3.39363	23.1857	23.0537	22.4025	25.3743	25.3705	25.4778
Color [Red]	P10515;H0YDD4;E9PEJ4	P10515;H0YDD4;E9PEJ4	Dihydrolipoyllysine-residue acetyltransferase component of pyruvate dehydrogenase complex, mitochondrial;Acetyltransferase component of pyruvate dehydrogenase complex	DLAT	+	LFQ intensity BN_PINCH_LFQ intensity BN_GFP	12	12	12	29.8	29.8	29.8	68.996	0	34.511	2297800000	46	10	8	11	11	11	11	10	8	11	11	11	11	1.41873	0.0198974	0.85014	1.09134	28.8924	28.1253	28.3195	29.0596	29.2336	29.5944
Color [Red]	P10620;F5H7F6;F5H6X2;F5H760	P10620;F5H7F6;F5H6X2	Microsomal glutathione S-transferase 1	MGST1	+	LFQ intensity BN_PINCH_LFQ intensity BN_GFP	3	3	3	19.4	19.4	19.4	17.598	0	7.2774	617850000	17	3	3	3	3	3	3	3	3	3	3	3	3	2.78301	0.00187662	0.965164	1.53733	26.6881	26.2712	26.5669	27.4233	27.4658	27.5325
Color [Red]	P11177;C9J634;F8WF02	P11177;C9J634	Pyruvate dehydrogenase E1 component subunit beta, mitochondrial	PDHB	+	LFQ intensity BN_PINCH_LFQ intensity BN_GFP	13	13	13	50.7	50.7	50.7	39.233	0	55.729	2246100000	41	9	7	8	9	11	11	9	7	8	9	11	11	2.44647	0.000513208	1.48968	2.00549	28.1404	27.8636	28.1245	29.1311	29.5547	29.9117
Color [Red]	P11216;H0Y4Z6	P11216	Glycogen phosphorylase, brain form	PYGB	+	LFQ intensity BN_PINCH_LFQ intensity BN_GFP	28	22	20	41.4	34.3	31.1	96.695	0	89.71	3987100000	111	19	19	23	27	26	25	14	14	15	19	18	18	2.23319	0.00716432	0.855013	1.29644	29.2259	29.1309	29.4918	29.904	30.2372	30.2724
Color [Red]	P11498;E9PRE7;E9PS68	P11498	Pyruvate carboxylase, mitochondrial	PC	+	LFQ intensity BN_PINCH_LFQ intensity BN_GFP	52	52	52	60.5	60.5	60.5	129.63	0	323.31	41567000000	343	50	43	46	46	50	51	50	43	46	46	50	51	3.29523	0.000660194	1.35286	2.14156	32.4308	32.266	32.3605	33.6027	33.5634	33.9498
Color [Red]	P11586;F5H2F4;V9GYY3	P11586;F5H2F4	C-1-tetrahydrofolate synthase, cytoplasmic;Methylenetetrahydrofolate dehydrogenase;Methenyltetrahydrofolate cyclohydrolase;Formyltetrahydrofolate synthetase;C-1-tetrahydrofolate synthase, cytoplasmic, N-terminally processed	MTHFD1	+	LFQ intensity BN_PINCH_LFQ intensity BN_GFP	46	46	45	55.2	55.2	54.4	101.56	0	180.12	15906000000	211	40	37	37	41	41	43	40	36	36	40	40	43	3.96819	0	1.49288	2.49712	31.0199	30.7745	30.8919	32.282	32.3695	32.5134
Color [Red]	P11908;H7C540;D3YTJ7;A6NMS2	P11908	Ribose-phosphate pyrophosphokinase 2	PRPS2	+	LFQ intensity BN_PINCH_LFQ intensity BN_GFP	9	5	4	37.4	20.8	16.7	34.769	0	13.292	228290000	14	5	5	7	7	9	8	2	3	4	4	4	4	1.89941	0.0163712	0.773622	1.1381	25.4158	25.4351	24.9268	25.9434	26.1668	25.9884
Color [Red]	P12004	P12004	Proliferating cell nuclear antigen	PCNA	+	LFQ intensity BN_PINCH_LFQ intensity BN_GFP	10	10	10	45.2	45.2	45.2	28.768	0	30.439	1955500000	43	8	7	7	8	9	8	8	7	7	8	9	8	1.89867	0.0491146	0.550281	0.876356	28.5975	28.2996	28.2977	28.8207	28.9285	29.0965
Color [Red]	P12235;V9GYG0	P12235;V9GYG0	ADP/ATP translocase 1	SLC25A4	+	LFQ intensity BN_PINCH_LFQ intensity BN_GFP	14	3	3	49	11.1	11.1	33.064	0	5.0805	454120000	8	14	14	14	13	13	12	3	3	3	3	2	2	3.74416	0.000673267	1.27724	2.14506	25.8322	25.8553	25.7122	27.1816	27.1399	26.9099
Color [Red]	P12236	P12236	ADP/ATP translocase 3;ADP/ATP translocase 3, N-terminally processed	SLC25A6	+	LFQ intensity BN_PINCH_LFQ intensity BN_GFP	16	16	2	56.4	56.4	9.7	32.866	0	84.654	35987000000	127	16	15	15	15	16	14	2	2	2	2	2	2	3.12679	0.0138928	0.677865	1.18308	32.4898	32.4632	32.5207	33.0548	33.1531	33.2994
Color [Red]	P14324;A0A087X1D8;A0A087WVN4;A0A087WTP2;A0A087X090	P14324;A0A087X1D8;A0A087WVN4	Farnesyl pyrophosphate synthase	FDPS	+	LFQ intensity BN_PINCH_LFQ intensity BN_GFP	5	5	5	15	15	15	48.275	0	16.327	396280000	22	4	3	3	3	5	5	4	3	3	3	5	5	3.31978	0.0229318	0.583078	1.0488	26.1	26.1372	26.0095	26.606	26.7443	26.6457
Color [Red]	P14618;B4DNK4	P14618;B4DNK4	Pyruvate kinase PKM;Pyruvate kinase	PKM	+	LFQ intensity BN_PINCH_LFQ intensity BN_GFP	43	43	5	78.3	78.3	9.4	57.936	0	323.31	167560000000	435	37	40	39	40	41	41	5	5	5	5	5	5	3.49704	0.000431746	1.15073	1.91972	34.6023	34.3527	34.4621	35.4924	35.6539	35.723
Color [Red]	P14625;Q96GW1;F8W026;H0YIV0;Q58FF3	P14625	Endoplasmin	HSP90B1	+	LFQ intensity BN_PINCH_LFQ intensity BN_GFP	12	11	11	16.6	15.1	15.1	92.468	0	14.296	622980000	31	9	7	8	11	10	12	8	6	7	10	9	11	3.81835	0.016	0.626577	1.15005	26.7347	26.7959	26.6869	27.3317	27.3361	27.4293
Color [Red]	P17252;J3KRN5;P05771;J3KN97;P05129	P17252;J3KRN5;P05771	Protein kinase C alpha type;Protein kinase C beta type	PRKCA;PRKCB	+	LFQ intensity BN_PINCH_LFQ intensity BN_GFP	6	6	6	12.1	12.1	12.1	76.749	0	12.777	375570000	12	4	4	4	4	5	6	4	4	4	4	5	6	1.10254	0.0434052	0.744197	0.910452	25.9112	25.7089	25.9626	26.3397	26.2568	27.2188
Color [Red]	P17612;Q15136;K7ERP6	P17612;Q15136;K7ERP6	cAMP-dependent protein kinase catalytic subunit alpha	PRKACA;KIN27	+	LFQ intensity BN_PINCH_LFQ intensity BN_GFP	7	7	2	23.6	23.6	8.3	40.589	0	53.038	684170000	22	4	4	5	5	6	5	1	1	1	1	2	1	3.38709	0.000932462	1.01806	1.71429	26.5378	26.6676	26.6384	27.7966	27.5102	27.5912
Color [Red]	P17858	P17858	ATP-dependent 6-phosphofructokinase, liver type	PFKL	+	LFQ intensity BN_PINCH_LFQ intensity BN_GFP	23	20	19	36.7	31.9	30.8	85.018	0	63.021	3247200000	73	18	16	15	17	21	23	15	13	12	14	17	19	3.41665	0.00087885	0.995958	1.68738	28.9633	28.839	28.8853	29.7428	29.9046	30.0282
Color [Red]	P17987;E7EQR6;E7ERF2;F5H282;F5GZ03;F5GZI8;F5H7Y1;F5GYL4	P17987;E7EQR6;E7ERF2;F5H282	T-complex protein 1 subunit alpha	TCP1	+	LFQ intensity BN_PINCH_LFQ intensity BN_GFP	29	29	21	63.8	63.8	45.3	60.343	0	261.45	27443000000	184	25	24	27	24	26	26	19	18	20	17	19	19	3.07868	0.0031567	0.862246	1.44788	32.0561	31.9701	32.0629	32.7209	32.9249	33.03
Color [Red]	P18077;C9K025;F8WBS5;F8WB72	P18077;C9K025;F8WBS5;F8WB72	60S ribosomal protein L35a	RPL35A	+	LFQ intensity BN_PINCH_LFQ intensity BN_GFP	6	6	6	40	40	40	12.538	0	13.443	5394800000	33	6	6	6	6	6	6	6	6	6	6	6	6	0.946831	0.0142941	1.37497	1.16578	28.5378	29.4005	29.4691	31.5429	30.5575	29.432
Color [Red]	P18085;C9JPM4;C9JAK5;U3KQF2	P18085;C9JPM4;C9JAK5	ADP-ribosylation factor 4	ARF4	+	LFQ intensity BN_PINCH_LFQ intensity BN_GFP	10	10	6	64.4	64.4	35.6	20.511	0	49.747	10430000000	63	9	10	10	10	10	9	5	6	6	6	6	5	1.88302	0.0210366	0.723591	1.07998	30.7967	30.5999	30.602	31.2032	31.2645	31.7018
Color [Red]	P18124;A8MUD9;C9JIJ5;C9JZ88	P18124;A8MUD9	60S ribosomal protein L7	RPL7	+	LFQ intensity BN_PINCH_LFQ intensity BN_GFP	13	13	13	48.4	48.4	48.4	29.225	0	37.449	20275000000	88	12	13	12	13	13	13	12	13	12	13	13	13	2.60713	0.0352642	0.554769	0.953488	31.824	31.6843	31.6719	32.3974	32.2771	32.17
Color [Red]	P18583;J3QSZ5;H7C2G8	P18583	Protein SON	SON	+	LFQ intensity BN_PINCH_LFQ intensity BN_GFP	19	19	7	13.6	13.6	4.5	263.83	0	36.44	1320200000	57	17	13	16	13	14	17	6	6	6	5	6	6	2.19274	0.0447525	0.545471	0.902434	27.9964	27.718	27.6811	28.3949	28.2859	28.3512
Color [Red]	P18754;C9JW69;C9JRH2;C9JMJ4;C9J3R0;C9JQZ4	P18754;C9JW69;C9JRH2;C9JMJ4;C9J3R0;C9JQZ4	Regulator of chromosome condensation	RCC1	+	LFQ intensity BN_PINCH_LFQ intensity BN_GFP	12	12	12	43.7	43.7	43.7	44.969	0	70.013	1314300000	45	10	9	8	11	10	12	10	9	8	11	10	12	2.79287	0.000866397	1.07353	1.67394	27.8055	27.3991	27.4143	28.5538	28.5781	28.7077
Color [Red]	P19021;H7BYD9;H0Y9I4	P19021;H7BYD9	Peptidyl-glycine alpha-amidating monooxygenase;Peptidylglycine alpha-hydroxylating monooxygenase;Peptidyl-alpha-hydroxyglycine alpha-amidating lyase	PAM	+	LFQ intensity BN_PINCH_LFQ intensity BN_GFP	18	18	18	20.8	20.8	20.8	108.33	0	44.918	969010000	45	11	9	9	16	17	14	11	9	9	16	17	14	4.22618	0	1.46292	2.51147	27.0036	26.8446	26.8778	28.4195	28.2396	28.4556
Color [Red]	P19367;B1AR63;B1AR62;B1AR61;Q2TB90	P19367	Hexokinase-1	HK1	+	LFQ intensity BN_PINCH_LFQ intensity BN_GFP	28	28	25	36.5	36.5	33.7	102.48	0	79.133	3631700000	102	20	18	20	25	22	26	18	15	17	22	19	23	4.84465	0.00865095	0.665136	1.26403	29.2517	29.1902	29.2261	29.8569	29.8836	29.923
Color [Red]	P19623;K7EL89;K7EKM4;K7EQ47;K7ESL0	P19623	Spermidine synthase	SRM	+	LFQ intensity BN_PINCH_LFQ intensity BN_GFP	8	8	8	35.1	35.1	35.1	33.824	0	30.929	719430000	39	7	5	5	6	7	7	7	5	5	6	7	7	2.11163	0.0191421	0.711281	1.10525	26.7452	26.865	26.9845	27.389	27.524	27.8155
Color [Red]	P20042	P20042	Eukaryotic translation initiation factor 2 subunit 2	EIF2S2	+	LFQ intensity BN_PINCH_LFQ intensity BN_GFP	8	8	8	29.4	29.4	29.4	38.388	0	21.764	792830000	42	5	7	7	8	6	7	5	7	7	8	6	7	2.33997	0.0076129	0.825811	1.28246	26.7919	27.158	26.9199	27.7206	27.656	27.9707
Color [Red]	P20073	P20073	Annexin A7	ANXA7	+	LFQ intensity BN_PINCH_LFQ intensity BN_GFP	15	15	15	30.1	30.1	30.1	52.739	0	136.92	1876800000	55	10	12	12	11	14	15	10	12	12	11	14	15	1.50373	0.0492212	0.598857	0.875242	28.4078	28.1002	28.5027	28.6668	29.0132	29.1274
Color [Red]	P20337	P20337	Ras-related protein Rab-3B	RAB3B	+	LFQ intensity BN_PINCH_LFQ intensity BN_GFP	6	5	5	37	33.3	33.3	24.758	0	10.543	327190000	7	4	3	3	5	5	6	4	3	2	4	4	5	0.772383	0.0143222	1.92069	1.16726	25.7371	25.4348	22.3625	25.9816	26.1119	27.2029
Color [Red]	P20339;F8VVZ0;F8VUA5;F8WCY6;F8WD79;F8VPW9;F8VWZ7	P20339	Ras-related protein Rab-5A	RAB5A	+	LFQ intensity BN_PINCH_LFQ intensity BN_GFP	8	5	5	53	38.1	38.1	23.658	0	8.6954	481000000	17	7	8	7	7	7	8	4	5	4	4	4	5	2.18812	0.00102178	1.22222	1.66351	26.1203	25.6832	25.9723	27.4962	27.13	26.8162
Color [Red]	P21796;C9JI87	P21796;C9JI87	Voltage-dependent anion-selective channel protein 1	VDAC1	+	LFQ intensity BN_PINCH_LFQ intensity BN_GFP	10	10	10	51.6	51.6	51.6	30.772	0	50.423	1929300000	39	6	6	6	6	9	10	6	6	6	6	9	10	2.70723	0.00462269	0.866219	1.39679	28.0149	27.9826	28.3174	28.9697	28.876	29.0678
Color [Red]	P22087;M0QXL5;M0R299;M0R2Q4;M0R0P1;M0R2U2;M0R1H0;M0R2B0;A0A0D9SFM2;M0QXC9	P22087;M0QXL5;M0R299;M0R2Q4;M0R0P1	rRNA 2-O-methyltransferase fibrillarin	FBL	+	LFQ intensity BN_PINCH_LFQ intensity BN_GFP	11	11	10	49.8	49.8	46.4	33.784	0	24.192	2237500000	45	10	8	11	9	11	8	9	7	10	8	10	7	3.67919	0.0237821	0.567334	1.04282	28.504	28.5836	28.5633	29.058	29.1095	29.1854
Color [Red]	P22570;A0A0C4DFN8;A0A0C4DGN7;A0A0A0MSZ4;A0A0A0MTN9;A0A0A0MTR6;A0A0A0MT64;J3QQX3;J3QKZ8;J3QQW7	P22570;A0A0C4DFN8;A0A0C4DGN7;A0A0A0MSZ4;A0A0A0MTN9;A0A0A0MTR6;A0A0A0MT64;J3QQX3	NADPH:adrenodoxin oxidoreductase, mitochondrial	FDXR	+	LFQ intensity BN_PINCH_LFQ intensity BN_GFP	16	16	16	43.4	43.4	43.4	53.836	0	32.965	1553800000	54	13	13	12	13	13	14	13	13	12	13	13	14	2.89095	0.00091453	1.0828	1.70706	27.9162	27.7512	27.673	28.6368	28.9573	28.9947
Color [Red]	P22695;H3BRG4;H3BSJ9;H3BP04;H3BUE4;H3BUI9;A0A087WVZ4	P22695;H3BRG4;H3BSJ9;H3BP04	Cytochrome b-c1 complex subunit 2, mitochondrial	UQCRC2	+	LFQ intensity BN_PINCH_LFQ intensity BN_GFP	19	19	19	50.3	50.3	50.3	48.442	0	189.17	20138000000	165	18	17	18	18	19	19	18	17	18	18	19	19	3.54911	0.000576271	1.25239	2.07028	31.5486	31.2619	31.2568	32.5541	32.5808	32.6895
Color [Red]	P23246;H0Y9K7;H0Y9U2	P23246	Splicing factor, proline- and glutamine-rich	SFPQ	+	LFQ intensity BN_PINCH_LFQ intensity BN_GFP	30	29	29	42.4	41.3	41.3	76.149	0	175.46	18869000000	153	29	26	27	25	27	30	28	25	26	24	26	29	2.21482	0.00089916	1.24762	1.69625	31.4145	31.0887	31.2415	32.1082	32.525	32.8544
Color [Red]	P23258;Q9NRH3;K7EIS0;K7EKE5	P23258;Q9NRH3;K7EIS0	Tubulin gamma-1 chain;Tubulin gamma-2 chain;Tubulin gamma chain	TUBG1;TUBG2	+	LFQ intensity BN_PINCH_LFQ intensity BN_GFP	18	18	18	65.6	65.6	65.6	51.169	0	82.066	5008900000	64	13	12	12	13	15	18	13	12	12	13	15	18	3.85782	0.00073913	1.29071	2.1868	29.4334	29.2372	29.4515	30.5613	30.6689	30.7641
Color [Red]	P23381;G3V3H8;G3V3Y5;G3V277;G3V423;G3V5U1;G3V456;G3V3P2;G3V227;H0YJP3;G3V2Y7;G3V4C7;G3V4N8;G3V5W1;G3V3S7;G3V3X0;G3V2F2;G3V3R3;G3V4S4;G3V313;G3V339;G3V2C0	P23381	Tryptophan--tRNA ligase, cytoplasmic;T1-TrpRS;T2-TrpRS	WARS	+	LFQ intensity BN_PINCH_LFQ intensity BN_GFP	15	15	15	48	48	48	53.165	0	115.44	3338800000	81	13	10	12	12	13	14	13	10	12	12	13	14	1.85207	0.0211103	0.730422	1.08169	29.3422	28.9708	28.8183	29.6142	29.8733	29.8351
Color [Red]	P23396;E9PL09;E9PPU1;F2Z2S8;H0YCJ7;H0YEU2;H0YF32;E9PQ96;E9PJH4;E9PK82;E9PSF4;E9PQX2;H0YES8;E9PJN9	P23396;E9PL09;E9PPU1;F2Z2S8;H0YCJ7;H0YEU2;H0YF32	40S ribosomal protein S3	RPS3	+	LFQ intensity BN_PINCH_LFQ intensity BN_GFP	18	18	18	71.2	71.2	71.2	26.688	0	68.16	36876000000	136	18	17	18	17	16	18	18	17	18	17	16	18	3.45173	0.00798159	0.722184	1.28026	32.4964	32.5816	32.5149	33.1485	33.3513	33.2597
Color [Red]	P24752;H0YEL7;E9PRQ6;E9PKF3	P24752	Acetyl-CoA acetyltransferase, mitochondrial	ACAT1	+	LFQ intensity BN_PINCH_LFQ intensity BN_GFP	9	9	9	27.6	27.6	27.6	45.199	0	55.277	1361500000	39	7	7	7	9	9	9	7	7	7	9	9	9	3.59263	0.000342569	1.05135	1.79453	27.6996	27.431	27.5041	28.5499	28.5845	28.6544
Color [Red]	P25205;J3KQ69;Q7Z6P5	P25205;J3KQ69	DNA replication licensing factor MCM3	MCM3	+	LFQ intensity BN_PINCH_LFQ intensity BN_GFP	16	16	16	20.2	20.2	20.2	90.98	0	26.007	829130000	51	13	12	11	13	14	16	13	12	11	13	14	16	2.21698	0.0190091	0.700378	1.10814	27.1763	26.9204	27.1374	27.9826	27.6316	27.721
Color [Red]	P25490;O15391;H0YJU4;H0YJV7	P25490;O15391	Transcriptional repressor protein YY1;Transcription factor YY2	YY1;YY2	+	LFQ intensity BN_PINCH_LFQ intensity BN_GFP	3	3	3	12.3	12.3	12.3	44.712	0	7.4671	150970000	9	1	2	2	2	2	3	1	2	2	2	2	3	1.35081	0.0103658	1.07389	1.23201	23.7883	24.7817	24.6326	25.6488	25.7112	25.0642
Color [Red]	P25686;C9JRD2;C9JXB9;C9J1G2;E7ETU0;C9JX00	P25686;C9JRD2;C9JXB9;C9J1G2;E7ETU0;C9JX00	DnaJ homolog subfamily B member 2	DNAJB2	+	LFQ intensity BN_PINCH_LFQ intensity BN_GFP	5	4	4	20.4	17.3	17.3	35.58	0	9.2075	112050000	9	3	3	2	4	4	4	2	2	1	3	3	3	2.54399	0.000971429	1.78765	2.30906	23.4952	23.8808	23.7138	25.8126	24.9925	25.6477
Color [Red]	P25705;K7EK77;K7ERX7;K7ENJ4;K7EJP1;K7EQH4;K7ESA0	P25705;K7EK77	ATP synthase subunit alpha, mitochondrial	ATP5A1	+	LFQ intensity BN_PINCH_LFQ intensity BN_GFP	28	28	28	58.2	58.2	58.2	59.75	0	323.31	48177000000	201	26	25	24	26	26	27	26	25	24	26	26	27	3.29988	0.000564315	1.27935	2.04952	32.7776	32.4712	32.5735	33.7198	34.0024	33.9382
Color [Red]	P26006;K7EMU3;D6R9X8;H0YA49	P26006	Integrin alpha-3;Integrin alpha-3 heavy chain;Integrin alpha-3 light chain	ITGA3	+	LFQ intensity BN_PINCH_LFQ intensity BN_GFP	5	5	5	6.4	6.4	6.4	116.61	0	9.7877	304410000	10	5	4	4	4	4	4	5	4	4	4	4	4	1.69926	0.0299891	0.667247	0.984082	25.7437	25.6843	25.487	26.035	26.2922	26.5896
Color [Red]	P26373;J3QSB4;J3KS98;H3BTH3;H3BUK8	P26373;J3QSB4	60S ribosomal protein L13	RPL13	+	LFQ intensity BN_PINCH_LFQ intensity BN_GFP	10	10	10	42.7	42.7	42.7	24.261	0	35.11	4350500000	50	9	10	9	10	10	10	9	10	9	10	10	10	2.57438	0.0225639	0.625125	1.05223	29.6045	29.4109	29.43	30.2149	30.1332	29.9727
Color [Red]	P28074;H0YJM8;G8JLC2;G3V3K3	P28074	Proteasome subunit beta type-5	PSMB5	+	LFQ intensity BN_PINCH_LFQ intensity BN_GFP	9	9	9	35	35	35	28.48	0	14.467	1071700000	29	5	6	6	7	7	8	5	6	6	7	7	8	3.1805	0.019213	0.623435	1.10345	27.574	27.492	27.4612	28.1103	28.238	28.0493
Color [Red]	P28331;B4DJ81;C9JPQ5	P28331;B4DJ81	NADH-ubiquinone oxidoreductase 75 kDa subunit, mitochondrial	NDUFS1	+	LFQ intensity BN_PINCH_LFQ intensity BN_GFP	16	16	16	30.8	30.8	30.8	79.467	0	51.627	1230700000	56	13	11	12	14	12	16	13	11	12	14	12	16	2.68607	0.0103547	0.744633	1.23155	27.7776	27.4248	27.6697	28.3626	28.36	28.3834
Color [Red]	P28838;H0Y9Q1;H0Y983	P28838	Cytosol aminopeptidase	LAP3	+	LFQ intensity BN_PINCH_LFQ intensity BN_GFP	10	10	10	26.2	26.2	26.2	56.166	0	27.189	384570000	15	5	6	7	7	7	9	5	6	7	7	7	9	1.20944	0.0384728	0.737576	0.937692	25.7812	25.9759	26.0931	26.1845	26.7612	27.1172
Color [Red]	P30050	P30050	60S ribosomal protein L12	RPL12	+	LFQ intensity BN_PINCH_LFQ intensity BN_GFP	7	7	7	60	60	60	17.818	0	164.89	3851000000	48	7	7	7	7	7	7	7	7	7	7	7	7	3.60552	0.00647805	0.742147	1.3249	29.2475	29.2873	29.2683	29.9459	29.9559	30.1278
Color [Red]	P30101;H7BZJ3	P30101	Protein disulfide-isomerase A3	PDIA3	+	LFQ intensity BN_PINCH_LFQ intensity BN_GFP	13	13	13	32.7	32.7	32.7	56.782	0	32.466	1306000000	35	8	11	10	12	12	11	8	11	10	12	12	11	2.7998	0.0215876	0.620735	1.06771	27.8398	27.8768	27.6665	28.3583	28.3739	28.513
Color [Red]	P30837;A0A0U1RQK9;H0YKF9;P47895	P30837	Aldehyde dehydrogenase X, mitochondrial	ALDH1B1	+	LFQ intensity BN_PINCH_LFQ intensity BN_GFP	8	8	8	22.8	22.8	22.8	57.206	0	22.275	370040000	19	7	4	5	7	5	7	7	4	5	7	5	7	4.52272	0.000462585	1.07957	1.95842	25.7448	25.7079	25.673	26.7549	26.7288	26.8806
Color [Red]	P31040;D6RFM5;A0A087X1I3;H0Y8X1	P31040;D6RFM5;A0A087X1I3	Succinate dehydrogenase [ubiquinone] flavoprotein subunit, mitochondrial	SDHA	+	LFQ intensity BN_PINCH_LFQ intensity BN_GFP	9	9	9	19.7	19.7	19.7	72.691	0	14.69	533440000	16	5	2	5	6	7	8	5	2	5	6	7	8	1.00575	0.00369444	2.1675	1.43435	26.152	23.0674	26.0061	27.0361	27.4262	27.2657
Color [Red]	P31930	P31930	Cytochrome b-c1 complex subunit 1, mitochondrial	UQCRC1	+	LFQ intensity BN_PINCH_LFQ intensity BN_GFP	12	11	11	37.3	35.8	35.8	52.645	0	43.063	1299800000	44	8	7	8	11	12	12	7	6	7	10	11	11	4.03023	0.000880658	0.944719	1.68786	27.7589	27.6488	27.5529	28.604	28.589	28.6018
Color [Red]	P31942	P31942	Heterogeneous nuclear ribonucleoprotein H3	HNRNPH3	+	LFQ intensity BN_PINCH_LFQ intensity BN_GFP	10	9	9	43.6	41.3	41.3	36.926	0	100.03	1726800000	33	7	7	8	8	9	10	6	6	7	7	8	9	2.34635	0.00326346	0.96313	1.44357	28.0255	27.9526	27.9737	28.7534	28.8109	29.277
Color [Red]	P32969;H0Y9V9;D6RAN4;E7ESE0;H0Y9R4	P32969;H0Y9V9;D6RAN4;E7ESE0	60S ribosomal protein L9	RPL9	+	LFQ intensity BN_PINCH_LFQ intensity BN_GFP	12	12	12	65.6	65.6	65.6	21.863	0	273.15	23440000000	101	11	11	11	11	12	11	11	11	11	11	12	11	2.11807	0.0182226	0.721726	1.11888	32.0817	31.7393	31.8567	32.7471	32.4079	32.6879
Color [Red]	P33991;E5RG31;E5RFJ8;E5RFR3;E5RG53	P33991	DNA replication licensing factor MCM4	MCM4	+	LFQ intensity BN_PINCH_LFQ intensity BN_GFP	23	23	23	31.7	31.7	31.7	96.557	0	62.403	2556800000	86	16	17	18	19	17	20	16	17	18	19	17	20	2.62634	0.0165904	0.682017	1.1378	28.8648	28.5788	28.7012	29.4847	29.2957	29.4105
Color [Red]	P33992;B1AHB1;B1AHB2;B1AHA9	P33992;B1AHB1	DNA replication licensing factor MCM5;DNA helicase	MCM5	+	LFQ intensity BN_PINCH_LFQ intensity BN_GFP	15	15	15	24.5	24.5	24.5	82.285	0	20.946	783770000	28	10	7	10	9	11	12	10	7	10	9	11	12	1.68653	0.00872483	0.955507	1.26178	27.0101	26.5289	26.9576	27.5338	27.6309	28.1985
Color [Red]	P33993;C9J8M6	P33993	DNA replication licensing factor MCM7	MCM7	+	LFQ intensity BN_PINCH_LFQ intensity BN_GFP	29	29	29	47.4	47.4	47.4	81.307	0	197.07	8908300000	161	23	24	24	27	26	27	23	24	24	27	26	27	4.14348	0.000581197	1.18212	2.07409	30.3448	30.1213	30.218	31.3607	31.4517	31.4181
Color [Red]	P34897;G3V2Y4;H0YIZ0;G3V5L0;G3V4W5;G3V540;G3V2W0;G3V241;G3V3Y8;G3V4T0;G3V4X0;G3V2E4;G3V2D2;P34896	P34897;G3V2Y4;H0YIZ0	Serine hydroxymethyltransferase, mitochondrial;Serine hydroxymethyltransferase	SHMT2	+	LFQ intensity BN_PINCH_LFQ intensity BN_GFP	14	14	14	34.5	34.5	34.5	55.992	0	41.494	1573000000	48	11	11	10	11	12	14	11	11	10	11	12	14	3.30792	0.000376731	1.12581	1.84926	27.979	27.6376	27.7669	29.0039	28.8552	28.9019
Color [Red]	P35232;C9JW96;C9JZ20;E7ESE2;E9PCW0;D6RBK0	P35232;C9JW96;C9JZ20;E7ESE2;E9PCW0	Prohibitin	PHB	+	LFQ intensity BN_PINCH_LFQ intensity BN_GFP	19	19	19	82.7	82.7	82.7	29.804	0	141.14	4691800000	90	16	16	15	17	16	19	16	16	15	17	16	19	3.01242	0.000373626	1.1714	1.84462	29.4697	29.1061	29.3517	30.3168	30.5762	30.5487
Color [Red]	P35251;D6RAD2;H0Y8U4	P35251	Replication factor C subunit 1	RFC1	+	LFQ intensity BN_PINCH_LFQ intensity BN_GFP	7	7	7	8.4	8.4	8.4	128.25	0	13.402	262950000	14	5	5	6	5	5	6	5	5	6	5	5	6	1.82402	0.0263048	0.679539	1.02	25.4226	25.2165	25.5211	26.1365	26.2657	25.7966
Color [Red]	P35268;K7EJT5;K7EP65;K7EKS7;K7ELC4;K7EMH1;K7ERI7	P35268;K7EJT5;K7EP65;K7EKS7;K7ELC4;K7EMH1;K7ERI7	60S ribosomal protein L22	RPL22	+	LFQ intensity BN_PINCH_LFQ intensity BN_GFP	3	3	3	39.1	39.1	39.1	14.787	0	25.864	5079400000	20	3	3	3	3	3	3	3	3	3	3	3	3	2.10492	0.0129508	0.786497	1.1927	29.3054	29.5258	29.8428	30.3222	30.3018	30.4095
Color [Red]	P35658;A0A0A0MSW3;H0Y837;B7ZAV2;E9PKD2;H0YF36	P35658;A0A0A0MSW3	Nuclear pore complex protein Nup214	NUP214	+	LFQ intensity BN_PINCH_LFQ intensity BN_GFP	58	58	58	47.7	47.7	47.7	213.62	0	323.31	25151000000	319	50	46	51	52	53	57	50	46	51	52	53	57	3.39922	0.000465753	1.1959	1.96218	31.8397	31.6221	31.7332	32.7907	32.8957	33.0963
Color [Red]	P35914;H0Y2L7	P35914	Hydroxymethylglutaryl-CoA lyase, mitochondrial	HMGCL	+	LFQ intensity BN_PINCH_LFQ intensity BN_GFP	3	3	3	12.3	12.3	12.3	34.36	0	7.5201	139610000	6	3	2	2	3	2	2	3	2	2	3	2	2	1.78721	0.00557014	1.04426	1.37042	24.6244	23.8995	24.4138	25.6358	25.1252	25.3095
Color [Red]	P36404;V9GYD0	P36404;V9GYD0	ADP-ribosylation factor-like protein 2	ARL2;ARL2-SNX15	+	LFQ intensity BN_PINCH_LFQ intensity BN_GFP	7	7	7	44	44	44	20.878	0	45.326	412910000	20	5	3	7	6	5	7	5	3	7	6	5	7	2.73106	0.00896567	0.757772	1.25545	25.9699	26.0362	26.083	26.6428	26.7447	26.975
Color [Red]	P36542	P36542	ATP synthase subunit gamma, mitochondrial	ATP5C1	+	LFQ intensity BN_PINCH_LFQ intensity BN_GFP	8	8	8	27.5	27.5	27.5	32.996	0	26.707	3705200000	49	7	6	6	5	7	8	7	6	6	5	7	8	3.1538	0.000377778	1.15068	1.85033	29.0486	28.7781	28.9745	29.9081	30.2141	30.131
Color [Red]	P36639	P36639	7,8-dihydro-8-oxoguanine triphosphatase	NUDT1	+	LFQ intensity BN_PINCH_LFQ intensity BN_GFP	2	2	2	12.7	12.7	12.7	22.519	0	4.7878	215990000	6	2	2	2	2	2	2	2	2	2	2	2	2	1.3851	0.0445536	0.649924	0.904014	25.3188	25.0861	24.9944	25.5654	25.6085	26.1752
Color [Red]	P36952;C9JLM5	P36952	Serpin B5	SERPINB5	+	LFQ intensity BN_PINCH_LFQ intensity BN_GFP	9	9	9	36.5	36.5	36.5	42.1	0	22.193	357830000	22	5	4	5	6	7	9	5	4	5	6	7	9	1.85597	0.0435549	0.581181	0.909401	25.9386	26.0752	26.0434	26.3377	26.7665	26.6966
Color [Red]	P37198;M0QXN5	P37198;M0QXN5	Nuclear pore glycoprotein p62	NUP62	+	LFQ intensity BN_PINCH_LFQ intensity BN_GFP	10	10	10	20.9	20.9	20.9	53.254	0	76.38	4025200000	72	8	8	8	9	9	10	8	8	8	9	9	10	2.92662	0.000390805	1.20697	1.86689	29.0113	29.1944	28.9992	30.1112	30.5369	30.1777
Color [Red]	P38919;I3L3H2;J3QQP0;E9PBH4;F8WE11;C9JUF0	P38919	Eukaryotic initiation factor 4A-III;Eukaryotic initiation factor 4A-III, N-terminally processed	EIF4A3	+	LFQ intensity BN_PINCH_LFQ intensity BN_GFP	23	18	18	50.4	44.3	44.3	46.871	0	48.955	3317200000	83	22	20	21	22	20	23	17	15	16	17	15	18	2.47598	0.0152454	0.707092	1.15323	29.2025	28.9416	29.1082	29.684	29.7338	29.9559
Color [Red]	P40227;Q92526;J3KRI6	P40227	T-complex protein 1 subunit zeta	CCT6A	+	LFQ intensity BN_PINCH_LFQ intensity BN_GFP	27	27	27	62.5	62.5	62.5	58.024	0	217.42	15822000000	148	24	22	24	27	26	27	24	22	24	27	26	27	3.40517	0.000480565	1.20871	1.98064	31.1573	30.8785	31.1019	32.1643	32.2071	32.3923
Color [Red]	P40937;C9JH72;F5H304;E9PEP3;F5H5S0;F5H0U6	P40937	Replication factor C subunit 5	RFC5	+	LFQ intensity BN_PINCH_LFQ intensity BN_GFP	7	7	7	25.6	25.6	25.6	38.496	0	25.015	512900000	23	5	6	4	6	6	7	5	6	4	6	6	7	3.05516	0.0482335	0.489668	0.882257	26.5691	26.4639	26.487	26.9752	27.0823	26.9315
Color [Red]	P41227;F8W808;A8MWP7;C9JN83;C9JW55;Q9BSU3;H0Y8T0	P41227;F8W808;A8MWP7	N-alpha-acetyltransferase 10	NAA10	+	LFQ intensity BN_PINCH_LFQ intensity BN_GFP	14	14	14	63.8	63.8	63.8	26.458	0	45.683	2242200000	59	12	10	11	13	13	14	12	10	11	13	13	14	2.18595	0.0173008	0.722581	1.13086	28.5394	28.4895	28.4339	29.1023	29.0487	29.4796
Color [Red]	P42345;B1AKP8	P42345	Serine/threonine-protein kinase mTOR	MTOR	+	LFQ intensity BN_PINCH_LFQ intensity BN_GFP	13	13	13	6.9	6.9	6.9	288.89	0	30.031	257180000	18	8	6	8	5	5	8	8	6	8	5	5	8	1.90959	0.0102313	0.861475	1.23281	25.0158	25.0328	25.4615	26.2639	25.7959	26.0347
Color [Red]	P42677;Q5T4L4	P42677;Q5T4L4	40S ribosomal protein S27	RPS27	+	LFQ intensity BN_PINCH_LFQ intensity BN_GFP	4	4	2	39.3	39.3	14.3	9.461	0	10.281	8613400000	29	4	4	4	4	4	4	2	2	2	2	2	2	2.38014	0.0135943	0.742299	1.18553	30.4252	30.4521	30.2873	31.0368	30.9948	31.3599
Color [Red]	P43490;A0A0C4DFS8;C9JG65;C9JF35	P43490;A0A0C4DFS8	Nicotinamide phosphoribosyltransferase	NAMPT	+	LFQ intensity BN_PINCH_LFQ intensity BN_GFP	26	26	26	62.5	62.5	62.5	55.52	0	222.23	9025600000	146	24	25	26	25	25	26	24	25	26	25	25	26	3.63029	0.000333333	1.03261	1.77276	30.4338	30.2511	30.358	31.2971	31.3394	31.5043
Color [Red]	P43686	P43686	26S protease regulatory subunit 6B	PSMC4	+	LFQ intensity BN_PINCH_LFQ intensity BN_GFP	18	18	18	47.4	47.4	47.4	47.366	0	206.82	2401000000	62	12	13	13	15	13	17	12	13	13	15	13	17	3.90841	0.0391177	0.497648	0.932318	28.6668	28.7742	28.7509	29.2359	29.2382	29.2108
Color [Red]	P43897;C9JT21;F8WCK2;C9JG32;F8VPA7;F8VS27	P43897;C9JT21	Elongation factor Ts, mitochondrial;Elongation factor Ts	TSFM	+	LFQ intensity BN_PINCH_LFQ intensity BN_GFP	8	8	8	23.7	23.7	23.7	35.39	0	14.01	282860000	16	4	2	2	6	5	7	4	2	2	6	5	7	1.28555	0.000315545	2.41844	1.74984	25.2021	25.0777	22.5953	26.2324	26.9192	26.9787
Color [Red]	P45954	P45954	Short/branched chain specific acyl-CoA dehydrogenase, mitochondrial	ACADSB	+	LFQ intensity BN_PINCH_LFQ intensity BN_GFP	4	4	4	12.5	12.5	12.5	47.485	0	5.5042	220450000	5	2	1	4	4	3	4	2	1	4	4	3	4	1.37554	0.000353247	2.33852	1.80766	22.8809	23.4128	25.4053	25.9766	26.1093	26.6287
Color [Red]	P46779;H0YKD8;H0YLP6;H0YMF4	P46779;H0YKD8;H0YLP6;H0YMF4	60S ribosomal protein L28	RPL28	+	LFQ intensity BN_PINCH_LFQ intensity BN_GFP	9	9	9	45.3	45.3	45.3	15.747	0	13.53	12787000000	39	8	8	8	9	8	8	8	8	8	9	8	8	3.52742	0.00095203	0.944891	1.62858	30.867	30.972	31.0068	32.0262	31.8552	31.799
Color [Red]	P46977;A0A0C4DH80;E9PN73;E9PI32;H0YET6	P46977	Dolichyl-diphosphooligosaccharide--protein glycosyltransferase subunit STT3A	STT3A	+	LFQ intensity BN_PINCH_LFQ intensity BN_GFP	10	10	10	12.6	12.6	12.6	80.529	0	32.203	1591700000	39	9	7	7	8	8	9	9	7	7	8	8	9	2.59216	0.0136081	0.720074	1.18589	28.1215	28.0807	27.8283	28.8394	28.6938	28.6577
Color [Red]	P47755;F8W9N7;A0A0D9SET8;C9JUG7	P47755;F8W9N7;A0A0D9SET8;C9JUG7	F-actin-capping protein subunit alpha-2	CAPZA2	+	LFQ intensity BN_PINCH_LFQ intensity BN_GFP	10	8	8	46.9	37.4	37.4	32.949	0	239.33	3526000000	52	9	9	8	7	7	9	7	7	6	6	6	7	2.55686	0.000856	1.11906	1.66955	29.1992	28.7839	28.6815	30.0355	30.0991	29.8872
Color [Red]	P48047;H7C068;H7C0C1;H7C086	P48047;H7C068;H7C0C1	ATP synthase subunit O, mitochondrial	ATP5O	+	LFQ intensity BN_PINCH_LFQ intensity BN_GFP	4	4	4	25.4	25.4	25.4	23.277	0	6.1192	184980000	8	3	2	2	3	4	3	3	2	2	3	4	3	1.36268	0.00403774	1.36985	1.41273	24.8291	25.0305	23.5595	25.8422	26.0033	25.6831
Color [Red]	P48059;A0A0M3HER1;A0A0J9YXC7;Q7Z4I7;C9JF46;H0Y592	P48059;A0A0M3HER1;A0A0J9YXC7	LIM and senescent cell antigen-like-containing domain protein 1	LIMS1	+	LFQ intensity BN_PINCH_LFQ intensity BN_GFP	20	20	20	58.2	58.2	58.2	37.251	0	208.49	100240000000	165	10	5	8	19	18	19	10	5	8	19	18	19	5.52031	0	10.8436	13.7414	25.3654	24.7262	24.4503	35.5059	35.7146	35.8522
Color [Red]	P48643;E7ENZ3;B7ZAR1;E9PCA1;D6RIZ7;H0Y914	P48643;E7ENZ3;B7ZAR1;E9PCA1	T-complex protein 1 subunit epsilon	CCT5	+	LFQ intensity BN_PINCH_LFQ intensity BN_GFP	30	30	30	61.4	61.4	61.4	59.67	0	244.72	13319000000	163	23	24	24	25	26	29	23	24	24	25	26	29	2.75203	0.00123236	1.00281	1.57839	30.9717	30.6956	30.8305	31.6423	31.843	32.021
Color [Red]	P49368;B4DUR8;E9PRC8;Q5SZX6;Q5SZW8;E9PQ35;E9PM09;Q5SZX9	P49368;B4DUR8	T-complex protein 1 subunit gamma	CCT3	+	LFQ intensity BN_PINCH_LFQ intensity BN_GFP	36	36	36	61.3	61.3	61.3	60.533	0	156.07	13038000000	166	31	30	31	32	32	36	31	30	31	32	32	36	3.38354	0.000571429	1.27756	2.0671	30.8394	30.5776	30.7878	31.9128	31.9394	32.1853
Color [Red]	P49411;H3BNU3	P49411	Elongation factor Tu, mitochondrial	TUFM	+	LFQ intensity BN_PINCH_LFQ intensity BN_GFP	26	26	26	69.7	69.7	69.7	49.541	0	293.59	24107000000	187	25	25	24	24	25	26	25	25	24	24	25	26	2.86744	0.00190445	0.96228	1.5494	31.8398	31.81	31.7044	32.5274	32.8046	32.9091
Color [Red]	P49642;F8VNY2;F8VSB2;H0YIP2	P49642;F8VNY2	DNA primase small subunit;DNA primase	PRIM1	+	LFQ intensity BN_PINCH_LFQ intensity BN_GFP	7	7	7	18.6	18.6	18.6	49.901	0	8.7634	198370000	9	5	1	3	6	5	6	5	1	3	6	5	6	0.901446	0.0153308	1.42891	1.15285	25.2245	23.022	25.1989	25.7144	25.8944	26.1233
Color [Red]	P49736;H0Y8E6	P49736;H0Y8E6	DNA replication licensing factor MCM2	MCM2	+	LFQ intensity BN_PINCH_LFQ intensity BN_GFP	17	17	17	25.3	25.3	25.3	101.89	0	55.217	1084900000	46	10	9	11	14	13	17	10	9	11	14	13	17	2.76346	0.000721461	1.13467	1.74011	27.209	27.381	27.1099	28.5784	28.3944	28.1311
Color [Red]	P49755;G3V2K7	P49755	Transmembrane emp24 domain-containing protein 10	TMED10	+	LFQ intensity BN_PINCH_LFQ intensity BN_GFP	3	3	3	12.8	12.8	12.8	24.976	0	6.1282	451150000	13	3	2	3	3	3	3	3	2	3	3	3	3	3.29518	0.00104615	1.52573	2.35251	25.6319	25.7034	25.8968	27.0703	27.5021	27.237
Color [Red]	P49790	P49790	Nuclear pore complex protein Nup153	NUP153	+	LFQ intensity BN_PINCH_LFQ intensity BN_GFP	49	49	49	47.1	47.1	47.1	153.94	0	283.74	8426400000	242	43	36	40	40	46	46	43	36	40	40	46	46	3.7705	0.0143081	0.638017	1.16652	30.4808	30.4356	30.423	31.1622	31.0797	31.0116
Color [Red]	P49841	P49841	Glycogen synthase kinase-3 beta	GSK3B	+	LFQ intensity BN_PINCH_LFQ intensity BN_GFP	13	13	9	46.7	46.7	38.3	46.744	0	73.971	2007500000	70	12	11	11	13	12	13	9	9	9	9	9	9	2.63616	0.00906608	0.764081	1.25114	28.5386	28.1973	28.2547	29.0327	29.1478	29.1024
Color [Red]	P50454;E9PPV6;E9PR70;E9PKH2;E9PK86;E9PMI5;E9PNX1;E9PJH8;E9PIG2;E9PRS3;E9PQ34;H0YEP8;E9PLA6	P50454;E9PPV6;E9PR70;E9PKH2	Serpin H1	SERPINH1	+	LFQ intensity BN_PINCH_LFQ intensity BN_GFP	17	17	17	49.3	49.3	49.3	46.44	0	87.825	6879800000	117	16	16	15	17	16	16	16	16	15	17	16	16	2.09205	0.00793593	0.865125	1.27818	29.9983	29.994	30.0065	30.5257	30.9473	31.1213
Color [Red]	P50570;K7EMQ3;E5RHK8;Q9UQ16;A0A0D9SFB1;A0A0U1RQP1;A0A0D9SFE4;Q05193;A0A1B0GUX5;A0A1B0GU67;E5RIK2;H7C5U0	P50570	Dynamin-2	DNM2	+	LFQ intensity BN_PINCH_LFQ intensity BN_GFP	22	22	22	30.7	30.7	30.7	98.063	0	49.966	1932900000	70	20	16	16	18	17	20	20	16	16	18	17	20	3.2377	0.00392857	0.831453	1.42428	28.2595	28.0611	28.286	28.9508	29.1033	29.0467
Color [Red]	P50991	P50991	T-complex protein 1 subunit delta	CCT4	+	LFQ intensity BN_PINCH_LFQ intensity BN_GFP	26	26	26	57	57	57	57.924	0	190.53	12063000000	109	23	21	22	24	22	25	23	21	22	24	22	25	3.74629	0.000615385	1.24089	2.09398	30.7434	30.4755	30.7296	31.838	31.8864	31.9467
Color [Red]	P51148;K7ERI8;K7ERQ8;F8VVK3;K7ENY4;F8VWU4;F8VSF8;K7EIP6	P51148;K7ERI8;K7ERQ8;F8VVK3	Ras-related protein Rab-5C	RAB5C	+	LFQ intensity BN_PINCH_LFQ intensity BN_GFP	11	11	8	78.2	78.2	63.4	23.482	0	45.498	4604100000	59	10	9	10	9	10	11	7	6	7	6	7	8	2.60551	0.0159693	0.692336	1.14963	29.6319	29.3544	29.5247	30.1123	30.1571	30.3186
Color [Red]	P51153;A0A087WWB9	P51153;A0A087WWB9	Ras-related protein Rab-13	RAB13	+	LFQ intensity BN_PINCH_LFQ intensity BN_GFP	8	6	5	37.9	28.6	25.1	22.774	0	11.85	901620000	11	6	5	8	6	7	7	4	3	5	4	4	4	2.3131	0.0187956	0.693369	1.11309	27.092	27.1336	27.0721	27.5688	27.8223	27.9868
Color [Red]	P51553;G5E9Q7;E7EQB8;E9PF84;H7C1W2;H0Y5Q7	P51553;G5E9Q7;E7EQB8;E9PF84	Isocitrate dehydrogenase [NAD] subunit gamma, mitochondrial;Isocitrate dehydrogenase [NAD] subunit, mitochondrial	IDH3G	+	LFQ intensity BN_PINCH_LFQ intensity BN_GFP	7	7	7	32.8	32.8	32.8	42.794	0	28.526	210450000	13	1	1	3	5	5	6	1	1	3	5	5	6	1.49907	0.000361702	2.07435	1.81906	23.9254	23.4808	25.5221	26.0741	26.4622	26.615
Color [Red]	P51570;K7EII7;K7ERN9;K7ERJ9	P51570	Galactokinase	GALK1	+	LFQ intensity BN_PINCH_LFQ intensity BN_GFP	5	5	5	13.3	13.3	13.3	42.272	0	8.5916	339860000	9	2	5	4	4	5	5	2	5	4	4	5	5	2.83384	0.000809524	1.56112	2.22874	25.6681	25.0116	25.2245	26.9272	26.9024	26.758
Color [Red]	P51571;A6NLM8	P51571;A6NLM8	Translocon-associated protein subunit delta	SSR4	+	LFQ intensity BN_PINCH_LFQ intensity BN_GFP	4	4	4	28.9	28.9	28.9	18.998	0	34.69	895130000	20	4	3	3	4	4	4	4	3	3	4	4	4	1.83219	0.00578439	0.991226	1.33751	27.0021	26.7136	27.5206	28.1451	27.9783	28.0866
Color [Red]	P51659;E7ER27;E7EWE5;G5E9S2;E7ET17;E7EPL9	P51659;E7ER27;E7EWE5;G5E9S2;E7ET17	Peroxisomal multifunctional enzyme type 2;(3R)-hydroxyacyl-CoA dehydrogenase;Enoyl-CoA hydratase 2	HSD17B4	+	LFQ intensity BN_PINCH_LFQ intensity BN_GFP	10	10	10	20	20	20	79.685	0	26.034	443100000	39	7	6	5	9	7	9	7	6	5	9	7	9	2.54503	0.016763	0.687794	1.13605	26.3744	26.2869	26.0619	26.9443	27.0059	26.8364
Color [Red]	P52209;K7EM49;K7EMN2;K7EPF6;K7ELN9	P52209;K7EM49	6-phosphogluconate dehydrogenase, decarboxylating	PGD	+	LFQ intensity BN_PINCH_LFQ intensity BN_GFP	12	12	12	35.2	35.2	35.2	53.139	0	44.337	2129500000	54	11	8	9	11	10	12	11	8	9	11	10	12	3.21778	0.027141	0.562965	1.00999	28.4904	28.5377	28.5095	29.1576	28.9692	29.0998
Color [Red]	P52272;A0A087X0X3;M0R2T0;M0R019;M0R2I7;M0R0N3;M0QYQ7;M0R0Y6;M0QY96;M0QYL3	P52272;A0A087X0X3	Heterogeneous nuclear ribonucleoprotein M	HNRNPM	+	LFQ intensity BN_PINCH_LFQ intensity BN_GFP	48	48	23	71.9	71.9	35.5	77.515	0	230.42	29714000000	264	43	42	40	41	46	46	20	20	19	20	21	22	2.63826	0.000468966	1.37301	1.96516	31.9565	31.6878	31.8769	33.0078	33.0561	33.5763
Color [Red]	P52594;C9J2I0;B8ZZY2	P52594;C9J2I0;B8ZZY2	Arf-GAP domain and FG repeat-containing protein 1	AGFG1	+	LFQ intensity BN_PINCH_LFQ intensity BN_GFP	7	7	7	18.9	18.9	18.9	58.259	0	44.418	445540000	25	4	5	3	7	7	6	4	5	3	7	7	6	2.7248	0.00258997	0.91927	1.46815	26.0727	26.373	26.1184	26.9379	27.1863	27.1977
Color [Red]	P52948;H7C3P6;H0YCT1;H0YDF4;H0YEN4;H0YCR0	P52948;H7C3P6	Nuclear pore complex protein Nup98-Nup96;Nuclear pore complex protein Nup98;Nuclear pore complex protein Nup96	NUP98	+	LFQ intensity BN_PINCH_LFQ intensity BN_GFP	40	40	40	28.2	28.2	28.2	197.58	0	323.31	7533800000	136	31	31	28	30	26	30	31	31	28	30	26	30	3.23985	0.000382022	1.13951	1.85389	30.0973	29.981	30.0295	30.975	31.1989	31.3524
Color [Red]	P53004;C9J1E1	P53004	Biliverdin reductase A	BLVRA	+	LFQ intensity BN_PINCH_LFQ intensity BN_GFP	10	10	10	37.5	37.5	37.5	33.428	0	21.601	1669200000	44	8	8	8	9	9	6	8	8	8	9	9	6	4.62461	0.00262874	0.793288	1.48141	27.9743	28.0919	28.0175	28.8209	28.837	28.8057
Color [Red]	P53007;B4DP62	P53007;B4DP62	Tricarboxylate transport protein, mitochondrial	SLC25A1	+	LFQ intensity BN_PINCH_LFQ intensity BN_GFP	4	4	4	13.8	13.8	13.8	34.012	0	6.6386	343240000	12	4	4	3	4	4	4	4	4	3	4	4	4	2.40876	0.000331707	1.2578	1.77177	25.714	25.4913	25.1787	26.6251	26.9969	26.5354
Color [Red]	P53597;H7C233	P53597	Succinyl-CoA ligase [ADP/GDP-forming] subunit alpha, mitochondrial	SUCLG1	+	LFQ intensity BN_PINCH_LFQ intensity BN_GFP	9	9	9	33.8	33.8	33.8	36.249	0	32.922	1131600000	31	7	5	5	6	7	9	7	5	5	6	7	9	1.7735	0.00713084	0.961319	1.29297	27.5604	27.1942	27.4111	27.9312	28.4476	28.6709
Color [Red]	P53985;Q5T8R3;Q5T8R5	P53985	Monocarboxylate transporter 1	SLC16A1	+	LFQ intensity BN_PINCH_LFQ intensity BN_GFP	3	3	3	6.4	6.4	6.4	53.944	0	73.936	675620000	28	3	3	3	3	3	3	3	3	3	3	3	3	2.57834	0.018153	0.673119	1.11987	26.8099	27.0049	26.8061	27.537	27.4188	27.6845
Color [Red]	P54259	P54259	Atrophin-1	ATN1	+	LFQ intensity BN_PINCH_LFQ intensity BN_GFP	18	17	17	30.9	30.3	30.3	125.41	0	71.801	3155900000	82	12	11	13	15	15	18	12	11	13	14	15	17	3.78011	0.000839506	1.34506	2.24775	28.6417	28.584	28.6849	29.8211	29.9781	30.1465
Color [Red]	P54577;A0A0C4DGZ5	P54577;A0A0C4DGZ5	Tyrosine--tRNA ligase, cytoplasmic;Tyrosine--tRNA ligase, cytoplasmic, N-terminally processed;Tyrosine--tRNA ligase	YARS	+	LFQ intensity BN_PINCH_LFQ intensity BN_GFP	24	24	24	48.1	48.1	48.1	59.143	0	73.697	2249000000	83	20	19	19	17	18	21	20	19	19	17	18	21	2.62175	0.0433736	0.525015	0.910303	28.6187	28.4594	28.6548	29.0492	29.0607	29.198
Color [Red]	P54886	P54886	Delta-1-pyrroline-5-carboxylate synthase;Glutamate 5-kinase;Gamma-glutamyl phosphate reductase	ALDH18A1	+	LFQ intensity BN_PINCH_LFQ intensity BN_GFP	25	25	25	37.5	37.5	37.5	87.301	0	66.847	4138600000	88	18	19	17	20	24	22	18	19	17	20	24	22	2.23435	0.046388	0.534976	0.892028	29.4436	29.5371	29.5463	30.0383	29.8838	30.2099
Color [Red]	P55084;F5GZQ3;B5MD38;C9JEY0;C9JE81;C9K0M0	P55084;F5GZQ3;B5MD38	Trifunctional enzyme subunit beta, mitochondrial;3-ketoacyl-CoA thiolase	HADHB	+	LFQ intensity BN_PINCH_LFQ intensity BN_GFP	18	18	18	47.9	47.9	47.9	51.294	0	43.405	3488100000	63	12	11	11	13	14	18	12	11	11	13	14	18	3.07518	0.000875256	1.03536	1.68367	29.073	28.9153	28.9728	29.8374	30.0276	30.2021
Color [Red]	P55795	P55795	Heterogeneous nuclear ribonucleoprotein H2	HNRNPH2	+	LFQ intensity BN_PINCH_LFQ intensity BN_GFP	15	9	9	43.7	27.8	27.8	49.263	0	127.31	3530300000	44	12	12	12	13	15	15	6	6	6	7	9	9	1.28462	0.0150281	1	1.15605	29.2295	28.6833	28.7894	29.3377	29.903	30.4616
Color [Red]	P57088;D6RAA6;H0Y8N0	P57088;D6RAA6	Transmembrane protein 33	TMEM33	+	LFQ intensity BN_PINCH_LFQ intensity BN_GFP	8	8	8	26.7	26.7	26.7	27.978	0	40.379	6304900000	43	8	8	8	8	8	8	8	8	8	8	8	8	1.88731	0.0101744	0.870284	1.23643	29.99	30.0096	29.723	30.5198	30.6851	31.1285
Color [Red]	P57772;C9J8T0	P57772;C9J8T0	Selenocysteine-specific elongation factor	EEFSEC	+	LFQ intensity BN_PINCH_LFQ intensity BN_GFP	6	6	6	17.6	17.6	17.6	65.304	0	8.7892	307650000	9	5	1	3	4	3	4	5	1	3	4	3	4	0.629022	0.0412775	1.34924	0.920444	25.9301	23.1364	26.1072	26.3092	26.5763	26.3359
Color [Red]	P58317;Q6ZMS4;A0A0C4DGV0;C9J6L6;J3KT56;H3BNI0;A0A087WUV0;P17023;Q86W11;Q96NJ6;Q9HBT8;Q8NF99;P15622;P17027	P58317	Zinc finger protein 121	ZNF121	+	LFQ intensity BN_PINCH_LFQ intensity BN_GFP	5	5	3	15.1	15.1	8.5	44.694	0	9.4768	150890000	12	5	3	4	4	4	4	3	1	2	2	2	2	1.70391	0.0225831	0.730581	1.05226	24.5961	24.6604	24.4416	25.5756	24.9516	25.3626
Color [Red]	P60842;J3KT12;J3QS69;J3KTB5;J3QL43;J3KSZ0;J3KTN0;J3QR64;J3QLN6;J3QKZ9;J3KS25;J3QL52;J3KS93	P60842;J3KT12;J3QS69;J3KTB5;J3QL43;J3KSZ0	Eukaryotic initiation factor 4A-I	EIF4A1	+	LFQ intensity BN_PINCH_LFQ intensity BN_GFP	26	26	13	61.1	61.1	34.5	46.153	0	323.31	38592000000	196	25	25	26	25	24	25	12	12	13	12	11	12	2.2621	0.00305848	0.998304	1.46202	32.5219	32.3328	32.4599	33.1397	33.4271	33.7427
Color [Red]	P60866;E5RJX2;E5RIP1;G3XAN0	P60866;E5RJX2;E5RIP1	40S ribosomal protein S20	RPS20	+	LFQ intensity BN_PINCH_LFQ intensity BN_GFP	4	4	4	28.6	28.6	28.6	13.373	0	40.637	6181100000	34	4	3	4	3	4	4	4	3	4	3	4	4	2.70819	0.0258197	0.596676	1.02396	29.9235	30.001	30.1533	30.5648	30.7175	30.5855
Color [Red]	P60891;B1ALA9;B7ZB02;B1ALA7	P60891;B1ALA9	Ribose-phosphate pyrophosphokinase 1	PRPS1	+	LFQ intensity BN_PINCH_LFQ intensity BN_GFP	9	9	3	35.2	35.2	11.9	34.834	0	26.152	1342100000	38	7	6	7	8	9	9	2	2	2	3	3	3	3.81639	0.000945055	0.919897	1.62559	27.7571	27.6007	27.6779	28.577	28.5282	28.6903
Color [Red]	P61006;H0YMN7;H0YLJ8;H0YL94;M0R257;P59190;Q96E17	P61006	Ras-related protein Rab-8A	RAB8A	+	LFQ intensity BN_PINCH_LFQ intensity BN_GFP	9	7	5	39.6	30.9	23.7	23.668	0	26.375	1030000000	27	6	6	8	9	9	8	4	4	5	5	5	5	2.2741	0.0223396	0.651267	1.05321	27.6563	27.455	27.2895	28.0968	28.2179	28.0399
Color [Red]	P61019;E9PKL7;H7C125;H0YD31;E9PE37;H0YDL5;A0A1D5RMT4;Q6PIK3	P61019;E9PKL7	Ras-related protein Rab-2A	RAB2A	+	LFQ intensity BN_PINCH_LFQ intensity BN_GFP	14	14	7	71.7	71.7	35.8	23.545	0	144.26	2667000000	57	12	12	13	9	12	14	5	5	6	3	5	7	2.70799	0.0237621	0.60945	1.0427	28.8335	28.9055	28.6759	29.3386	29.3947	29.5099
Color [Red]	P61020	P61020	Ras-related protein Rab-5B	RAB5B	+	LFQ intensity BN_PINCH_LFQ intensity BN_GFP	7	4	4	39.1	24.2	24.2	23.707	0	21.548	459670000	19	7	7	6	7	7	7	4	4	3	4	4	4	3.15913	0.0022976	0.913216	1.53117	26.2425	25.9868	26.0628	26.9967	26.915	27.12
Color [Red]	P61088;F8VSD4;F8VV71;F8VZ29;F8VQQ8;Q5JXB2	P61088;F8VSD4;F8VV71;F8VZ29	Ubiquitin-conjugating enzyme E2 N	UBE2N	+	LFQ intensity BN_PINCH_LFQ intensity BN_GFP	5	5	5	40.8	40.8	40.8	17.138	0	14.155	835670000	28	5	4	4	4	4	4	5	4	4	4	4	4	3.25841	0.00043871	1.20181	1.93966	26.8383	26.532	26.8014	27.9834	27.7853	28.0085
Color [Red]	P61247;D6RG13;D6RAT0;D6RB09;E9PFI5;H0Y9Y4;H0Y8L7;D6R9B6;D6RAS7;D6RED7;D6RI02;D6RGE0	P61247;D6RG13;D6RAT0;D6RB09;E9PFI5;H0Y9Y4;H0Y8L7;D6R9B6;D6RAS7	40S ribosomal protein S3a	RPS3A	+	LFQ intensity BN_PINCH_LFQ intensity BN_GFP	15	15	15	52.3	52.3	52.3	29.945	0	93.743	7259100000	88	12	14	13	14	14	14	12	14	13	14	14	14	2.91689	0.00612745	0.793402	1.32925	30.2442	30.0544	30.2033	30.9576	30.8274	31.097
Color [Red]	P61964;V9GZ59;V9GYQ5;Q86VZ2	P61964	WD repeat-containing protein 5	WDR5	+	LFQ intensity BN_PINCH_LFQ intensity BN_GFP	13	13	13	51.8	51.8	51.8	36.588	0	49.114	3848700000	77	12	12	12	13	12	13	12	12	12	13	12	13	4.53683	0.000395349	1.02895	1.87612	29.0806	29.0633	29.2131	30.1581	30.1271	30.1586
Color [Red]	P62081;B5MCP9	P62081;B5MCP9	40S ribosomal protein S7	RPS7	+	LFQ intensity BN_PINCH_LFQ intensity BN_GFP	8	8	8	50.5	50.5	50.5	22.127	0	83.277	10371000000	37	7	8	7	8	8	6	7	8	7	8	8	6	2.25609	0.0218933	0.660016	1.06225	30.8318	30.694	30.715	31.4282	31.2006	31.5921
Color [Red]	P62249;M0R3H0;M0R210;M0R1M5;A0A087WZ27;Q6IPX4;M0QX76	P62249;M0R3H0;M0R210;M0R1M5;A0A087WZ27;Q6IPX4	40S ribosomal protein S16	RPS16;ZNF90	+	LFQ intensity BN_PINCH_LFQ intensity BN_GFP	10	10	10	54.8	54.8	54.8	16.445	0	21.674	6440000000	55	8	9	10	7	8	9	8	9	10	7	8	9	2.6468	0.0290339	0.579249	0.99292	30.208	30.0077	30.0415	30.5571	30.694	30.7439
Color [Red]	P62263;E5RH77;H0YB22	P62263;E5RH77;H0YB22	40S ribosomal protein S14	RPS14	+	LFQ intensity BN_PINCH_LFQ intensity BN_GFP	10	10	10	68.2	68.2	68.2	16.273	0	28.172	7667600000	58	10	9	9	9	9	10	10	9	9	9	9	10	2.34061	0.0385476	0.559473	0.936402	30.4386	30.2939	30.31	30.7935	30.8516	31.0758
Color [Red]	P62266;D6RD47;D6RDJ2;D6RIX0;D6R9I7	P62266;D6RD47	40S ribosomal protein S23	RPS23	+	LFQ intensity BN_PINCH_LFQ intensity BN_GFP	7	7	7	49	49	49	15.807	0	22.281	7340400000	50	7	7	7	7	7	7	7	7	7	7	7	7	2.9168	0.0453103	0.503974	0.897483	30.2877	30.3224	30.368	30.899	30.874	30.7169
Color [Red]	P62269;A0A0G2JQH2;Q5GGW2	P62269;A0A0G2JQH2;Q5GGW2	40S ribosomal protein S18	RPS18	+	LFQ intensity BN_PINCH_LFQ intensity BN_GFP	4	4	4	25	25	25	17.718	0	7.5127	491290000	14	4	4	4	4	3	4	4	4	4	4	3	4	3.21312	0.0243292	0.579123	1.03562	26.3205	26.3153	26.42	27.0161	26.8484	26.9288
Color [Red]	P62273;A0A087WTT6	P62273;A0A087WTT6	40S ribosomal protein S29	RPS29	+	LFQ intensity BN_PINCH_LFQ intensity BN_GFP	2	2	2	32.1	32.1	32.1	6.6767	0	13.567	427740000	13	2	2	2	2	1	2	2	2	2	2	1	2	2.11803	0.00121976	1.15125	1.57409	25.5167	25.9698	26.1575	26.7811	27.2265	27.0902
Color [Red]	P62280;M0QZC5;M0R1H5;M0R1H6	P62280;M0QZC5	40S ribosomal protein S11	RPS11	+	LFQ intensity BN_PINCH_LFQ intensity BN_GFP	11	11	11	53.2	53.2	53.2	18.431	0	57.303	17179000000	57	11	11	11	10	10	9	11	11	11	10	10	9	3.41981	0.0143304	0.654045	1.16972	31.5528	31.4179	31.4407	32.1437	32.0441	32.1856
Color [Red]	P62330	P62330	ADP-ribosylation factor 6	ARF6	+	LFQ intensity BN_PINCH_LFQ intensity BN_GFP	6	6	6	44.6	44.6	44.6	20.082	0	28.129	1021800000	19	4	5	5	5	5	5	4	5	5	5	5	5	1.91308	0.0184265	0.752601	1.11785	27.6195	27.1517	27.3003	27.9965	28.3191	28.0138
Color [Red]	P62424;Q5T8U2;Q5T8U3	P62424;Q5T8U2;Q5T8U3	60S ribosomal protein L7a	RPL7A	+	LFQ intensity BN_PINCH_LFQ intensity BN_GFP	19	19	19	54.1	54.1	54.1	29.995	0	205.92	21191000000	130	18	19	19	19	18	19	18	19	19	19	18	19	3.16462	0.0453429	0.495797	0.897898	31.8709	31.8552	31.8042	32.2431	32.3829	32.3917
Color [Red]	P62805	P62805	Histone H4	HIST1H4A	+	LFQ intensity BN_PINCH_LFQ intensity BN_GFP	5	5	5	42.7	42.7	42.7	11.367	0	12.275	2132700000	27	4	4	4	5	3	5	4	4	4	5	3	5	1.40255	0.0159846	0.930604	1.14997	28.4461	28.282	28.0941	28.775	29.0769	29.7621
Color [Red]	P62820;E7END7	P62820;E7END7	Ras-related protein Rab-1A	RAB1A	+	LFQ intensity BN_PINCH_LFQ intensity BN_GFP	10	3	3	51.2	13.7	13.7	22.677	0	3.3329	321990000	7	7	8	7	9	10	9	3	3	2	2	3	3	0.924826	0.00677885	1.95397	1.31385	25.4954	25.7824	22.7238	26.8825	26.3514	26.6297
Color [Red]	P62857	P62857	40S ribosomal protein S28	RPS28	+	LFQ intensity BN_PINCH_LFQ intensity BN_GFP	2	2	2	29	29	29	7.8409	0	4.8155	386840000	9	2	2	2	2	2	2	2	2	2	2	2	2	0.88536	0.0270032	1.08465	1.01293	24.8146	26.2288	26.2505	27.4322	26.7713	26.3443
Color [Red]	P62913;Q5VVC8;Q5VVC9	P62913;Q5VVC8;Q5VVC9	60S ribosomal protein L11	RPL11	+	LFQ intensity BN_PINCH_LFQ intensity BN_GFP	11	11	11	51.7	51.7	51.7	20.252	0	88.559	11220000000	49	11	10	9	9	9	8	11	10	9	9	9	8	2.11471	0.0439215	0.556172	0.908751	31.0385	30.7191	30.8634	31.3578	31.3754	31.5562
Color [Red]	Q5VTU3;P63172	Q5VTU3;P63172	Dynein light chain Tctex-type 1	DYNLT1	+	LFQ intensity BN_PINCH_LFQ intensity BN_GFP	2	2	2	37	37	37	10.2	0	213.39	544640000	10	1	1	1	2	2	2	1	1	1	2	2	2	0.968335	0.00527937	2.09572	1.38444	23.2753	26.4491	26.0289	27.593	26.9674	27.4802
Color [Red]	P63244;D6RAC2;J3KPE3;D6REE5;H0YAF8;H0Y8W2;H0YAM7;D6RHH4;D6R9Z1;D6R9L0;D6RFX4;D6RBD0;H0Y8R5;D6RAU2;E9PD14;D6RFZ9;D6RHJ5;D6R909;D6RGK8;D6RDI0	P63244;D6RAC2;J3KPE3;D6REE5;H0YAF8;H0Y8W2;H0YAM7;D6RHH4;D6R9Z1;D6R9L0	Guanine nucleotide-binding protein subunit beta-2-like 1;Guanine nucleotide-binding protein subunit beta-2-like 1, N-terminally processed	GNB2L1	+	LFQ intensity BN_PINCH_LFQ intensity BN_GFP	19	19	11	83	83	53.9	35.076	0	323.31	68893000000	188	19	19	19	19	19	18	11	11	11	11	11	11	3.41654	0.000939891	0.949759	1.62059	33.4063	33.2707	33.2617	34.1383	34.2612	34.3885
Color [Red]	P68104;Q5VTE0;A0A087WVQ9;A0A087WV01;Q5JR01;A6PW80	P68104;Q5VTE0;A0A087WVQ9;A0A087WV01	Elongation factor 1-alpha 1;Putative elongation factor 1-alpha-like 3;Elongation factor 1-alpha	EEF1A1;EEF1A1P5	+	LFQ intensity BN_PINCH_LFQ intensity BN_GFP	22	22	12	61.5	61.5	32.9	50.14	0	200.04	112530000000	315	21	21	21	21	21	22	11	11	11	11	11	12	2.80812	0.0163036	0.669718	1.14024	34.1551	34.1111	34.1006	34.624	34.8463	34.9057
Color [Red]	P68366;C9JEV8;C9JQ00;C9JJQ8;C9JDL2	P68366	Tubulin alpha-4A chain	TUBA4A	+	LFQ intensity BN_PINCH_LFQ intensity BN_GFP	24	4	4	60	12.1	12.1	49.924	0	53.863	5901500000	28	24	23	23	23	24	24	4	4	4	4	4	4	2.67473	0.00795413	0.781264	1.27962	29.8935	29.8598	29.7027	30.5899	30.7668	30.443
Color [Red]	P78406;E9PQ57;E9PPG9;B0QZ36;B0QZ37	P78406;E9PQ57	mRNA export factor	RAE1	+	LFQ intensity BN_PINCH_LFQ intensity BN_GFP	15	15	15	43.8	43.8	43.8	40.968	0	57.784	4852900000	81	13	14	13	13	14	13	13	14	13	13	14	13	2.40092	0.000312644	1.2371	1.7486	29.5408	29.1322	29.306	30.3305	30.4645	30.8953
Color [Red]	P82675	P82675	28S ribosomal protein S5, mitochondrial	MRPS5	+	LFQ intensity BN_PINCH_LFQ intensity BN_GFP	13	13	13	34.4	34.4	34.4	48.006	0	19.707	877500000	52	11	11	13	12	11	12	11	11	13	12	11	12	3.34311	0.0174467	0.632678	1.13004	27.2523	27.1814	27.1204	27.7271	27.8793	27.8458
Color [Red]	P82912;H0YL99	P82912;H0YL99	28S ribosomal protein S11, mitochondrial	MRPS11	+	LFQ intensity BN_PINCH_LFQ intensity BN_GFP	5	5	5	43.8	43.8	43.8	20.616	0	13.301	444180000	13	5	3	3	4	4	5	5	3	3	4	4	5	2.19364	0.000951049	2.06043	2.30398	24.7746	25.1615	25.7359	27.8083	27.1855	26.8595
Color [Red]	P84077;P61204;F5H423;F5H0C7;H0YGG7	P84077;P61204;F5H423;F5H0C7	ADP-ribosylation factor 1;ADP-ribosylation factor 3	ARF1;ARF3	+	LFQ intensity BN_PINCH_LFQ intensity BN_GFP	9	5	4	59.7	30.9	25.4	20.697	0	41.447	3581700000	25	9	8	8	8	9	9	4	3	3	3	4	4	2.74029	0.000368564	1.22042	1.83277	28.9018	28.9768	28.7799	29.8915	30.0192	30.409
Color [Red]	P98082	P98082	Disabled homolog 2	DAB2	+	LFQ intensity BN_PINCH_LFQ intensity BN_GFP	2	2	2	4.3	4.3	4.3	82.447	0	5.1942	88696000	10	2	2	1	1	2	1	2	2	1	1	2	1	1.23427	0.0137888	1.06566	1.17687	23.7149	23.5506	23.2778	25.1458	24.7496	23.845
Color [Red]	P98170;B1AKU2	P98170	E3 ubiquitin-protein ligase XIAP	XIAP	+	LFQ intensity BN_PINCH_LFQ intensity BN_GFP	22	22	22	61.6	61.6	61.6	56.684	0	106.55	5299500000	91	18	15	19	22	21	22	18	15	19	22	21	22	3.05728	0.00099422	1.01436	1.65252	29.7866	29.5849	29.5874	30.4834	30.7502	30.7685
Color [Red]	Q01085;E7ETJ9;A6NKZ9;E7ETC0;H7BY49;C9JTN7	Q01085;E7ETJ9	Nucleolysin TIAR	TIAL1	+	LFQ intensity BN_PINCH_LFQ intensity BN_GFP	3	3	3	11.7	11.7	11.7	41.59	0	6.4232	302460000	7	2	1	2	3	3	2	2	1	2	3	3	2	0.724401	0.0198248	1.78272	1.0962	25.9119	22.5859	25.937	26.4389	26.4035	26.9404
Color [Red]	Q01196;A8MZI9;H9KVB1;C9JWM1	Q01196;A8MZI9;H9KVB1	Runt-related transcription factor 1	RUNX1	+	LFQ intensity BN_PINCH_LFQ intensity BN_GFP	7	7	7	21.9	21.9	21.9	48.736	0	17.217	627830000	31	7	7	5	6	6	7	7	7	5	6	6	7	2.54663	0.00404318	0.901854	1.41334	26.7532	26.4616	26.4246	27.3398	27.3761	27.629
Color [Red]	Q02543;M0R3D6;M0R1A7;M0R117;M0R0P7	Q02543;M0R3D6;M0R1A7;M0R117;M0R0P7	60S ribosomal protein L18a	RPL18A	+	LFQ intensity BN_PINCH_LFQ intensity BN_GFP	14	14	14	56.2	56.2	56.2	20.762	0	33.229	31407000000	110	13	12	13	11	11	12	13	12	13	11	11	12	2.30939	0.0265998	0.620433	1.01668	32.3471	32.2919	32.2731	32.7758	33.1345	32.8631
Color [Red]	Q02750;H3BRW9	Q02750	Dual specificity mitogen-activated protein kinase kinase 1	MAP2K1	+	LFQ intensity BN_PINCH_LFQ intensity BN_GFP	12	6	6	30.8	16.8	16.8	43.439	0	44.768	1177300000	22	10	9	10	10	11	12	5	6	5	5	5	6	2.81375	0.000895397	1.08456	1.69206	27.3466	27.4748	27.1534	28.2789	28.331	28.6186
Color [Red]	Q02809;Q5JXB8;Q5JXB7	Q02809	Procollagen-lysine,2-oxoglutarate 5-dioxygenase 1	PLOD1	+	LFQ intensity BN_PINCH_LFQ intensity BN_GFP	11	11	11	19.1	19.1	19.1	83.549	0	17.668	721770000	31	9	8	9	8	8	8	9	8	9	8	8	8	3.03067	0.0030275	0.873598	1.45695	26.9138	26.668	26.7102	27.5604	27.7658	27.5866
Color [Red]	Q03252	Q03252	Lamin-B2	LMNB2	+	LFQ intensity BN_PINCH_LFQ intensity BN_GFP	9	7	7	14.4	12.9	12.9	69.948	0	43.014	425480000	25	8	7	8	8	7	9	6	5	6	6	5	7	3.24568	0.0276494	0.558606	1.00466	26.2375	26.1626	26.2757	26.8736	26.7314	26.7465
Color [Red]	Q04837;A0A0G2JLD8;E7EUY5;C9K0U8	Q04837;A0A0G2JLD8;E7EUY5;C9K0U8	Single-stranded DNA-binding protein, mitochondrial	SSBP1	+	LFQ intensity BN_PINCH_LFQ intensity BN_GFP	5	5	5	43.9	43.9	43.9	17.259	0	152.14	880650000	25	4	4	4	4	5	5	4	4	4	4	5	5	3.62733	0.000596491	1.2494	2.0824	27.0513	26.7488	26.8744	28.0451	28.1883	28.1894
Color [Red]	Q05639	Q05639	Elongation factor 1-alpha 2	EEF1A2	+	LFQ intensity BN_PINCH_LFQ intensity BN_GFP	16	6	6	57.2	28.7	28.7	50.47	0	28.123	1765800000	26	15	14	13	15	16	15	5	4	3	5	6	5	1.57184	0.0390696	0.641419	0.932841	28.3047	28.026	28.1659	28.8034	28.5153	29.1023
Color [Red]	Q05655;C9K0E3;C9JZU8;C9J9P1;A0A087X0I9;Q04759	Q05655	Protein kinase C delta type;Protein kinase C delta type regulatory subunit;Protein kinase C delta type catalytic subunit	PRKCD	+	LFQ intensity BN_PINCH_LFQ intensity BN_GFP	13	13	13	20.9	20.9	20.9	77.504	0	49.96	1121200000	37	10	9	9	10	12	12	10	9	9	10	12	12	3.39176	0.0115759	0.678686	1.20676	27.6214	27.4207	27.4562	28.1684	28.171	28.1949
Color [Red]	Q06587	Q06587	E3 ubiquitin-protein ligase RING1	RING1	+	LFQ intensity BN_PINCH_LFQ intensity BN_GFP	8	8	6	32	32	24.6	42.429	0	36.119	1057000000	38	7	6	6	7	7	8	5	5	4	5	5	6	2.38963	0.0258833	0.619491	1.02457	27.4643	27.5261	27.2729	28.0982	27.8981	28.1255
Color [Red]	Q08211	Q08211	ATP-dependent RNA helicase A	DHX9	+	LFQ intensity BN_PINCH_LFQ intensity BN_GFP	47	47	47	46.1	46.1	46.1	140.96	0	187.58	14902000000	222	40	36	38	43	45	45	40	36	38	43	45	45	2.69352	0.00895575	0.760961	1.2548	31.2263	31.2347	31.1788	31.7989	31.9619	32.162
Color [Red]	Q08380;K7ESM3;K7EKQ5;K7EP36;K7EQT9;K7ES75;K7EN99;K7ERZ6;K7EJY8;K7EJD3	Q08380	Galectin-3-binding protein	LGALS3BP	+	LFQ intensity BN_PINCH_LFQ intensity BN_GFP	5	5	5	12.1	12.1	12.1	65.33	0	20.768	419930000	9	4	4	4	4	5	3	4	4	4	4	5	3	1.22513	0.0372211	0.74212	0.945905	25.5543	26.2042	26.3376	26.9529	26.8928	26.4766
Color [Red]	Q12797;E5RHJ2;A0A0A0MSK8;E5RG56;E5RHK2;G3XAN5;A0A087WW51;E5RG29	Q12797;E5RHJ2;A0A0A0MSK8;E5RG56	Aspartyl/asparaginyl beta-hydroxylase	ASPH	+	LFQ intensity BN_PINCH_LFQ intensity BN_GFP	3	3	3	7	7	7	85.862	0	81.522	147460000	18	3	3	3	2	3	2	3	3	3	2	3	2	1.56578	0.0148277	0.880582	1.16066	24.5596	24.3784	24.3584	25.782	25.2306	24.9255
Color [Red]	Q12931;I3L0K7;I3L239;I3L253;I3L2D5	Q12931;I3L0K7	Heat shock protein 75 kDa, mitochondrial	TRAP1	+	LFQ intensity BN_PINCH_LFQ intensity BN_GFP	23	23	23	40.6	40.6	40.6	80.109	0	102.6	3345800000	94	18	12	17	17	17	21	18	12	17	17	17	21	3.16119	0.000854291	1.01078	1.66635	28.9841	29.0188	28.7897	29.7954	30.0677	29.9618
Color [Red]	Q13085;Q59FY4;O00763;A0A087X0W4;A0A0C4DGT1;S4R3S7;F8W8T8;H0YGH5;A0A087WWN5;A0A087WYK6;A0A087X2F8;A0A087X126;A0A087WVR6;A0A087WYS8	Q13085	Acetyl-CoA carboxylase 1;Biotin carboxylase	ACACA	+	LFQ intensity BN_PINCH_LFQ intensity BN_GFP	110	110	110	61	61	61	265.55	0	323.31	47326000000	603	94	90	91	105	102	108	94	90	91	105	102	108	4.45644	0	1.55095	2.69025	32.4507	32.3461	32.4993	33.968	33.8844	34.0966
Color [Red]	Q13148;A0A087WX29;B1AKP7;G3V162;A0A087X260;A0A087WYY0;K7EN94;K7EJM5;A0A087WXQ5;A0A087WV68;K7EJ99;A0A0A0MSV7;A0A087WW61;A0A087WX67;A0A087WXV3;A0A087WZC9;A0A087WTZ4;K7EL26;A0A087WZM1;A0A087WYE7	Q13148;A0A087WX29;B1AKP7;G3V162;A0A087X260;A0A087WYY0;K7EN94;K7EJM5	TAR DNA-binding protein 43	TARDBP	+	LFQ intensity BN_PINCH_LFQ intensity BN_GFP	10	10	10	34.3	34.3	34.3	44.739	0	55.486	3096300000	49	7	8	8	9	8	10	7	8	8	9	8	10	2.1881	0.0105373	0.805822	1.23072	29.0977	28.7525	28.9455	29.523	29.7595	29.9307
Color [Red]	Q13151	Q13151	Heterogeneous nuclear ribonucleoprotein A0	HNRNPA0	+	LFQ intensity BN_PINCH_LFQ intensity BN_GFP	11	11	11	49.8	49.8	49.8	30.84	0	180.3	13509000000	76	11	11	11	10	10	10	11	11	11	10	10	10	3.53902	0.000727273	1.33603	2.18086	30.7806	30.7796	30.5556	31.9005	32.1916	32.0318
Color [Red]	Q13177;H7C1X3;B1AKS5;A0A087X294;O75914	Q13177	Serine/threonine-protein kinase PAK 2;PAK-2p27;PAK-2p34	PAK2	+	LFQ intensity BN_PINCH_LFQ intensity BN_GFP	6	6	6	19.8	19.8	19.8	58.042	0	9.3857	136360000	10	3	1	4	2	3	5	3	1	4	2	3	5	0.681687	0.0416376	1.18882	0.919567	24.7828	22.4846	24.8641	25.1294	25.0548	25.5137
Color [Red]	Q13242;H0YIB4	Q13242	Serine/arginine-rich splicing factor 9	SRSF9	+	LFQ intensity BN_PINCH_LFQ intensity BN_GFP	3	3	3	15.4	15.4	15.4	25.542	0	4.3644	112980000	7	2	2	2	3	2	2	2	2	2	3	2	2	1.08246	0.0233613	0.957019	1.0452	23.1333	24.3884	24.3545	24.9562	24.9715	24.8195
Color [Red]	Q13268;C9JZP6;H0YJG9;H0YJP4	Q13268;C9JZP6;H0YJG9;H0YJP4	Dehydrogenase/reductase SDR family member 2, mitochondrial	DHRS2	+	LFQ intensity BN_PINCH_LFQ intensity BN_GFP	15	15	15	65.7	65.7	65.7	29.926	0	210.61	22656000000	106	15	14	13	13	12	13	15	14	13	13	12	13	3.64396	0	1.50402	2.42904	31.3401	31.4119	31.3724	32.6446	32.982	33.0098
Color [Red]	Q13423;E9PCX7;D6RHU2;D6RAI5;D6RCR6	Q13423;E9PCX7	NAD(P) transhydrogenase, mitochondrial	NNT	+	LFQ intensity BN_PINCH_LFQ intensity BN_GFP	9	9	9	11.5	11.5	11.5	113.89	0	20.116	212750000	15	5	0	3	4	6	9	5	0	3	4	6	9	0.959604	0.0115639	1.46456	1.20582	25.2784	23.3509	25.4107	25.7167	26.1031	26.614
Color [Red]	Q13490;E9PMH5;A0A087X2B2;H0YDY3;E9PIW1;E9PNM6;Q13489;E9PI77;E9PQZ9;H0YCJ5	Q13490;E9PMH5;A0A087X2B2	Baculoviral IAP repeat-containing protein 2	BIRC2	+	LFQ intensity BN_PINCH_LFQ intensity BN_GFP	27	27	27	51.5	51.5	51.5	69.899	0	75.756	5730800000	104	23	19	24	23	22	25	23	19	24	23	22	25	2.90632	0.000325359	1.12651	1.76449	29.7916	29.4532	29.6932	30.6425	30.7171	30.958
Color [Red]	Q13492;H0YCY1;E9PI56;E9PKP6;E9PLJ8;E9PK13;E9PJT1;E5RFU0;E5RHK9;E5RFC6;E5RK51;E5RIJ5;E5RGY9;E9PDG8;O60641	Q13492	Phosphatidylinositol-binding clathrin assembly protein	PICALM	+	LFQ intensity BN_PINCH_LFQ intensity BN_GFP	24	24	14	53.7	53.7	30.2	70.754	0	231.3	27983000000	149	20	19	20	21	22	23	14	14	14	14	14	14	3.10661	0.000429022	1.21126	1.91666	32.0112	31.663	31.8301	32.8751	33.1327	33.1302
Color [Red]	Q13509;A0A0B4J269;G3V2A3;G3V5W4;G3V2R8;G3V3R4;G3V2N6;G3V542;G3V3J6;G3V3W7	Q13509;A0A0B4J269	Tubulin beta-3 chain	TUBB3	+	LFQ intensity BN_PINCH_LFQ intensity BN_GFP	23	8	8	64.4	32.2	32.2	50.432	0	62.528	6496200000	62	21	22	22	21	21	23	8	8	8	8	7	8	2.9454	0.000873469	1.05359	1.68182	29.9344	29.6844	29.9018	30.7236	30.8906	31.0671
Color [Red]	Q13546	Q13546	Receptor-interacting serine/threonine-protein kinase 1	RIPK1	+	LFQ intensity BN_PINCH_LFQ intensity BN_GFP	16	16	16	30.7	30.7	30.7	75.93	0	27.639	852280000	44	10	10	8	8	10	13	10	10	8	8	10	13	1.7481	0.0290992	0.66709	0.992713	27.132	27.0691	27.1325	28.1087	27.6873	27.5388
Color [Red]	Q13637;P57729;H0YEA4	Q13637	Ras-related protein Rab-32	RAB32	+	LFQ intensity BN_PINCH_LFQ intensity BN_GFP	8	8	7	42.7	42.7	37.8	24.997	0	14.809	482290000	19	4	5	5	5	4	7	3	4	4	4	3	6	1.5853	0.0481991	0.592438	0.882166	26.5876	26.0365	26.4912	26.9985	26.9756	26.9185
Color [Red]	Q13751;Q5THA1	Q13751	Laminin subunit beta-3	LAMB3	+	LFQ intensity BN_PINCH_LFQ intensity BN_GFP	3	3	3	3.2	3.2	3.2	129.57	0	26.841	135190000	7	3	2	2	2	2	2	3	2	2	2	2	2	0.916631	0.0335436	0.944816	0.962765	24.8043	24.2449	23.1735	24.9985	25.1188	24.9398
Color [Red]	Q13838;Q5STU3;A0A0G2JJZ9;F6WLT2;A0A140T9X3;F6S4E6;A0A0A0MT12;F6TRA5;A0A140T9X9;A0A140T996;F6UJC5;A0A140TA18;A0A140T9L4;A0A140T973;A0A140T9K1;H0Y400;F6QYI9;A0A0G2JJL7;F6R6M7;H0YCC6;A0A140T9K2;A0A140T9N3	Q13838;Q5STU3;A0A0G2JJZ9;F6WLT2;A0A140T9X3;F6S4E6;A0A0A0MT12;F6TRA5;A0A140T9X9;A0A140T996;F6UJC5;A0A140TA18	Spliceosome RNA helicase DDX39B	DDX39B	+	LFQ intensity BN_PINCH_LFQ intensity BN_GFP	16	16	6	48.4	48.4	20.1	48.991	0	55.279	4216300000	80	15	13	13	13	14	14	5	4	4	4	5	5	3.12469	0.00713918	0.752016	1.29424	29.4287	29.3065	29.4033	30.1901	29.9883	30.2162
Color [Red]	Q13885;Q9BVA1	Q13885;Q9BVA1	Tubulin beta-2A chain;Tubulin beta-2B chain	TUBB2A;TUBB2B	+	LFQ intensity BN_PINCH_LFQ intensity BN_GFP	23	4	4	61.6	14.2	14.2	49.906	0	21.049	2178900000	22	21	20	21	22	23	22	4	2	3	4	4	3	1.88464	0.000928058	1.29209	1.60861	28.4094	27.9256	27.9402	28.9556	29.8481	29.3478
Color [Red]	Q14019;H3BT58	Q14019;H3BT58	Coactosin-like protein	COTL1	+	LFQ intensity BN_PINCH_LFQ intensity BN_GFP	8	8	8	62	62	62	15.945	0	104.32	1317900000	33	6	7	6	7	7	8	6	7	6	7	7	8	3.30819	0.0148132	0.652586	1.15902	27.8445	27.7264	27.7494	28.3277	28.5027	28.4477
Color [Red]	Q14103;H0Y8G5;H0YA96;D6RAF8;D6RD83;D6RF44;D6RBQ9	Q14103;H0Y8G5;H0YA96;D6RAF8	Heterogeneous nuclear ribonucleoprotein D0	HNRNPD	+	LFQ intensity BN_PINCH_LFQ intensity BN_GFP	15	15	14	38.9	38.9	36.6	38.434	0	100.18	2954600000	65	12	12	13	11	13	14	11	11	12	10	12	13	3.34865	0.000921429	0.94368	1.60214	28.7389	28.7479	28.5602	29.7274	29.6451	29.5056
Color [Red]	Q14554;H7C4F9	Q14554;H7C4F9	Protein disulfide-isomerase A5	PDIA5	+	LFQ intensity BN_PINCH_LFQ intensity BN_GFP	2	2	2	4.4	4.4	4.4	59.594	0	21.939	55734000	4	2	2	2	2	2	2	2	2	2	2	2	2	3.50482	0.00863158	0.708169	1.26254	23.2505	23.1946	23.276	23.995	23.8371	24.0135
Color [Red]	Q14566	Q14566	DNA replication licensing factor MCM6	MCM6	+	LFQ intensity BN_PINCH_LFQ intensity BN_GFP	24	24	24	33.3	33.3	33.3	92.888	0	75.486	2427900000	90	19	21	19	20	20	21	19	21	19	20	20	21	4.12991	0.0138508	0.636042	1.18238	28.6201	28.6288	28.5983	29.3111	29.1843	29.2599
Color [Red]	Q14671;Q5T1Z4;Q5T1Z8;H0YEH2;E9PR38;H0YDK8;H0YC97;H0YDC5;E9PMX1;E9PM68;E9PL65;H0YDQ6	Q14671;Q5T1Z4;Q5T1Z8;H0YEH2;E9PR38;H0YDK8	Pumilio homolog 1	PUM1	+	LFQ intensity BN_PINCH_LFQ intensity BN_GFP	33	33	28	33.7	33.7	29.1	126.47	0	268.51	8666100000	156	30	27	27	26	27	31	25	22	22	21	23	27	2.44944	0.000948529	1.10608	1.62672	30.4143	30.0714	30.2137	31.0737	31.3512	31.5927
Color [Red]	Q14677;H0YDU9;H0YD52	Q14677	Clathrin interactor 1	CLINT1	+	LFQ intensity BN_PINCH_LFQ intensity BN_GFP	14	14	14	26.4	26.4	26.4	68.259	0	36.148	1524300000	57	8	9	9	12	12	14	8	9	9	12	12	14	2.78301	0.00407065	0.873444	1.41868	28.0042	27.9586	27.7615	28.6192	28.9237	28.8017
Color [Red]	Q14687;H0Y613;H7C3B5	Q14687;H0Y613;H7C3B5	Genetic suppressor element 1	GSE1	+	LFQ intensity BN_PINCH_LFQ intensity BN_GFP	14	14	14	19.6	19.6	19.6	136.16	0	40.069	407750000	30	4	3	7	8	12	13	4	3	7	8	12	13	2.8224	0.00092043	1.09871	1.71122	25.9294	25.8137	26.0048	26.8455	27.272	26.9265
Color [Red]	Q14697;F5H6X6	Q14697;F5H6X6	Neutral alpha-glucosidase AB	GANAB	+	LFQ intensity BN_PINCH_LFQ intensity BN_GFP	19	19	5	24.9	24.9	8.3	106.87	0	61.236	1757800000	74	14	14	14	17	17	19	4	3	3	4	5	5	3.50836	0.000489209	1.19562	1.98404	27.9084	28.0648	27.8127	28.9826	29.2141	29.176
Color [Red]	Q14764;H3BUK7;H3BNF6;H3BRL2;H3BQK6;H3BP76	Q14764	Major vault protein	MVP	+	LFQ intensity BN_PINCH_LFQ intensity BN_GFP	6	6	6	11.1	11.1	11.1	99.326	0	14.357	233710000	12	2	3	2	5	6	6	2	3	2	5	6	6	1.96777	0.0395533	0.586169	0.930313	25.3925	25.5321	25.3932	25.9911	25.8343	26.251
Color [Red]	Q15008;C9J0E9;H7C531;C9J7B7	Q15008	26S proteasome non-ATPase regulatory subunit 6	PSMD6	+	LFQ intensity BN_PINCH_LFQ intensity BN_GFP	15	15	15	35.2	35.2	35.2	45.531	0	60.843	1516000000	60	10	11	9	12	12	12	10	11	9	12	12	12	3.37129	0.0143787	0.655456	1.16836	27.97	28.081	27.948	28.5664	28.6856	28.7133
Color [Red]	Q15031;E9PHM2;C9JYR8;C9IZR7	Q15031;E9PHM2	Probable leucine--tRNA ligase, mitochondrial	LARS2	+	LFQ intensity BN_PINCH_LFQ intensity BN_GFP	6	6	6	7.1	7.1	7.1	101.97	0	21.5	39396000	8	0	0	1	2	2	6	0	0	1	2	2	6	2.08824	0.000618182	1.8412	2.0987	22.9976	22.4536	21.7173	24.2786	24.3186	24.095
Color [Red]	Q15084	Q15084	Protein disulfide-isomerase A6	PDIA6	+	LFQ intensity BN_PINCH_LFQ intensity BN_GFP	10	10	10	34.8	34.8	34.8	48.121	0	16.698	1308200000	27	8	5	7	6	5	8	8	5	7	6	5	8	1.75061	0.00187358	1.2714	1.53696	26.8277	27.4987	27.5948	28.9713	28.5577	28.2065
Color [Red]	Q15118;C9IYB4;F8WEJ6;C9JKT3	Q15118;C9IYB4	[Pyruvate dehydrogenase (acetyl-transferring)] kinase isozyme 1, mitochondrial	PDK1	+	LFQ intensity BN_PINCH_LFQ intensity BN_GFP	6	6	5	16.3	16.3	13.8	49.244	0	10.624	124510000	9	1	0	1	4	5	6	1	0	1	4	4	5	2.35211	0	3.08171	2.98326	21.6827	23.062	23.4045	25.8981	25.8665	25.6297
Color [Red]	Q15181;Q5SQT6	Q15181	Inorganic pyrophosphatase	PPA1	+	LFQ intensity BN_PINCH_LFQ intensity BN_GFP	17	17	17	74.7	74.7	74.7	32.66	0	103.96	4857500000	98	16	14	16	16	15	17	16	14	16	16	15	17	3.40045	0.00993926	0.699029	1.23953	29.6327	29.6057	29.5572	30.1845	30.3193	30.389
Color [Red]	Q15233;H7C367;C9JYS8;C9IZL7;C9J4X2	Q15233;H7C367;C9JYS8	Non-POU domain-containing octamer-binding protein	NONO	+	LFQ intensity BN_PINCH_LFQ intensity BN_GFP	30	30	28	58	58	54.8	54.231	0	323.31	57364000000	240	27	27	28	27	28	30	25	25	26	25	26	28	1.69744	0.00224025	1.26858	1.51214	33.0536	32.6283	32.7511	33.5504	34.0498	34.6386
Color [Red]	Q15286;F5H157	Q15286;F5H157	Ras-related protein Rab-35	RAB35	+	LFQ intensity BN_PINCH_LFQ intensity BN_GFP	5	5	5	21.4	21.4	21.4	23.025	0	16.966	1091500000	24	5	5	5	5	5	5	5	5	5	5	5	5	2.64787	0.0133483	0.715862	1.18721	27.5932	27.3229	27.4972	28.2701	28.2341	28.0568
Color [Red]	Q15293;E9PP27	Q15293	Reticulocalbin-1	RCN1	+	LFQ intensity BN_PINCH_LFQ intensity BN_GFP	7	7	7	31.1	31.1	31.1	38.89	0	19.829	524980000	26	3	3	5	6	4	7	3	3	5	6	4	7	2.13229	0.000924406	1.29911	1.71234	25.7919	25.9908	26.4285	27.7206	27.241	27.1469
Color [Red]	Q15382;C9J931;C9J469;F8WBL3	Q15382;C9J931	GTP-binding protein Rheb	RHEB	+	LFQ intensity BN_PINCH_LFQ intensity BN_GFP	6	6	6	28.3	28.3	28.3	20.497	0	10.654	912050000	20	6	5	5	6	6	5	6	5	5	6	6	5	3.06574	0.00188889	0.929974	1.54013	27.2377	26.9618	27.1047	27.8983	28.1027	28.0931
Color [Red]	Q15404	Q15404	Ras suppressor protein 1	RSU1	+	LFQ intensity BN_PINCH_LFQ intensity BN_GFP	15	15	15	58.8	58.8	58.8	31.54	0	119.06	13452000000	57	1	1	2	15	15	14	1	1	2	15	15	14	4.13897	0	9.25636	8.82274	23.177	22.935	24.1746	32.4592	32.139	33.4575
Color [Red]	Q15434;F8W1T6;F5H5C8;F8VV01;F8VQS9;F8VZR4;E7EPF2	Q15434;F8W1T6	RNA-binding motif, single-stranded-interacting protein 2	RBMS2	+	LFQ intensity BN_PINCH_LFQ intensity BN_GFP	7	7	6	23.1	23.1	20.6	43.958	0	37.373	1590800000	29	6	4	6	6	6	7	5	4	5	5	5	6	1.80313	0.00695981	0.961663	1.30195	28.1241	27.4792	27.9664	28.6445	28.7175	29.0926
Color [Red]	Q15596;E7EWM1;H0YBB6	Q15596;E7EWM1	Nuclear receptor coactivator 2	NCOA2	+	LFQ intensity BN_PINCH_LFQ intensity BN_GFP	15	15	15	14.3	14.3	14.3	159.15	0	34.389	411320000	32	7	4	5	7	8	13	7	4	5	7	8	13	2.19247	0.00101575	1.21919	1.66218	25.7508	26.1393	25.5366	26.7294	27.2348	27.1201
Color [Red]	Q15652;H7BXU7	Q15652	Probable JmjC domain-containing histone demethylation protein 2C	JMJD1C	+	LFQ intensity BN_PINCH_LFQ intensity BN_GFP	27	27	27	14.9	14.9	14.9	284.52	0	62.032	1397000000	66	17	15	14	18	18	24	17	15	14	18	18	24	2.8343	0.0191075	0.643313	1.10425	28.0148	27.7972	27.7469	28.5112	28.4936	28.484
Color [Red]	Q15717;M0QZR9;M0R055;B1AM48;B1APY9;B1APY8;A0A0A0MRX1;A0A0R4J2E6;Q12926;P26378	Q15717	ELAV-like protein 1	ELAVL1	+	LFQ intensity BN_PINCH_LFQ intensity BN_GFP	11	11	11	39	39	39	36.091	0	36.437	3108900000	57	10	9	9	10	10	9	10	9	9	10	10	9	3.6897	0.00032	1.01731	1.75859	28.8495	28.8089	28.7804	29.9153	29.6789	29.8966
Color [Red]	Q15738;C9JDR0	Q15738;C9JDR0	Sterol-4-alpha-carboxylate 3-dehydrogenase, decarboxylating	NSDHL	+	LFQ intensity BN_PINCH_LFQ intensity BN_GFP	11	11	11	42.6	42.6	42.6	41.9	0	54.125	1280500000	38	7	6	8	8	9	11	7	6	8	8	9	11	3.29276	0.00265257	0.872083	1.49066	27.7781	27.5205	27.5889	28.43	28.5283	28.5455
Color [Red]	Q15750	Q15750	TGF-beta-activated kinase 1 and MAP3K7-binding protein 1	TAB1	+	LFQ intensity BN_PINCH_LFQ intensity BN_GFP	14	14	14	40.1	40.1	40.1	54.643	0	31.453	1274900000	39	11	9	12	9	12	13	11	9	12	9	12	13	2.09347	0.0319104	0.606658	0.972374	27.8634	27.7534	27.6796	28.1526	28.5187	28.4451
Color [Red]	Q15773;F5H0Y3	Q15773	Myeloid leukemia factor 2	MLF2	+	LFQ intensity BN_PINCH_LFQ intensity BN_GFP	4	4	4	18.1	18.1	18.1	28.147	0	7.7773	352720000	11	3	3	3	3	2	4	3	3	3	3	2	4	1.09398	0.0384084	0.787539	0.939249	26.0914	25.6173	25.5451	26.6733	25.9795	26.9636
Color [Red]	Q15800;D6RDP9;D6R952	Q15800;D6RDP9;D6R952	Methylsterol monooxygenase 1	MSMO1	+	LFQ intensity BN_PINCH_LFQ intensity BN_GFP	3	3	3	10.9	10.9	10.9	35.215	0	27.551	983760000	16	1	2	2	3	3	3	1	2	2	3	3	3	1.2208	0.000470588	4.0464	1.96691	22.6961	22.9988	27.5113	28.4926	28.4193	28.4334
Color [Red]	Q15843;F8VSA6;E9PS38;S4R3E9;E9PL57	Q15843;F8VSA6;E9PS38;S4R3E9;E9PL57	NEDD8	NEDD8;NEDD8-MDP1	+	LFQ intensity BN_PINCH_LFQ intensity BN_GFP	2	2	2	34.6	34.6	34.6	9.0714	0	45.353	442350000	18	2	2	2	2	2	2	2	2	2	2	2	2	2.47903	0.0031522	0.940124	1.44603	25.9706	26.0869	25.972	27.023	27.1567	26.6702
Color [Red]	Q15911	Q15911	Zinc finger homeobox protein 3	ZFHX3	+	LFQ intensity BN_PINCH_LFQ intensity BN_GFP	9	6	6	3.5	2.7	2.7	404.41	0	18.448	143270000	16	7	6	5	7	7	9	4	3	3	4	4	6	1.66376	0.0220717	0.743894	1.05732	24.615	24.7701	24.2164	25.0428	25.3587	25.4318
Color [Red]	Q16718;F8WAS3;A0A087X1G1;H7BYD0;C9IZN5;A0A087WXR5	Q16718;F8WAS3;A0A087X1G1;H7BYD0;C9IZN5	NADH dehydrogenase [ubiquinone] 1 alpha subcomplex subunit 5	NDUFA5	+	LFQ intensity BN_PINCH_LFQ intensity BN_GFP	4	4	4	53.4	53.4	53.4	13.459	0	53.196	263680000	15	3	2	4	4	3	3	3	2	4	4	3	3	0.908395	0.0151553	1.41761	1.15406	25.8502	23.4423	25.2102	26.1059	26.1835	26.4661
Color [Red]	Q16795;F5H0J3;H3BRM9;F5GY40	Q16795	NADH dehydrogenase [ubiquinone] 1 alpha subcomplex subunit 9, mitochondrial	NDUFA9	+	LFQ intensity BN_PINCH_LFQ intensity BN_GFP	10	10	10	32.9	32.9	32.9	42.509	0	23.771	1058600000	48	9	7	9	10	9	8	9	7	9	10	9	8	2.46988	0.00325884	0.938809	1.44256	27.1495	27.3724	27.3306	27.9815	28.2416	28.4459
Color [Red]	Q16822;B4DW73;H0YML5;H0YM31;A0A0A0MS74;H0YNG4;H0YMA5;H0YMU6;P35558;H0YMY3	Q16822;B4DW73;H0YML5;H0YM31;A0A0A0MS74	Phosphoenolpyruvate carboxykinase [GTP], mitochondrial	PCK2	+	LFQ intensity BN_PINCH_LFQ intensity BN_GFP	29	29	29	55	55	55	70.729	0	177.18	9229800000	147	21	22	22	24	28	26	21	22	22	24	28	26	3.52639	0.000509363	1.20654	2.00269	30.3846	30.1606	30.3487	31.3543	31.5891	31.5702
Color [Red]	Q2KHR3;H0YCQ7;E9PQD3	Q2KHR3	Glutamine and serine-rich protein 1	QSER1	+	LFQ intensity BN_PINCH_LFQ intensity BN_GFP	15	15	15	12.9	12.9	12.9	189.97	0	42.521	436170000	41	7	4	7	11	11	13	7	4	7	11	11	13	2.09651	0.00227215	1.10555	1.5242	25.878	26.0983	26.0059	26.9877	26.794	27.5171
Color [Red]	Q32P41;G3V5X1	Q32P41	tRNA (guanine(37)-N1)-methyltransferase	TRMT5	+	LFQ intensity BN_PINCH_LFQ intensity BN_GFP	15	15	15	29.9	29.9	29.9	58.246	0	28.296	809170000	38	9	8	10	11	13	14	9	8	10	11	13	14	2.31009	0.0187399	0.696206	1.11632	27.3161	27.0604	26.9631	27.6811	27.8569	27.8903
Color [Red]	Q3KNV8;C9J3G7;C9JYD0	Q3KNV8;C9J3G7	Polycomb group RING finger protein 3	PCGF3	+	LFQ intensity BN_PINCH_LFQ intensity BN_GFP	3	3	3	15.7	15.7	15.7	28.115	0	8.5787	128470000	13	3	1	3	2	2	3	3	1	3	2	2	3	1.07779	0.00711422	1.47764	1.29111	24.4301	22.7757	24.257	25.205	24.703	25.9877
Color [Red]	Q3SXM5;H3BQI7;H3BT52;H3BNH5	Q3SXM5;H3BQI7;H3BT52	Inactive hydroxysteroid dehydrogenase-like protein 1	HSDL1	+	LFQ intensity BN_PINCH_LFQ intensity BN_GFP	8	8	8	30	30	30	37.001	0	34.429	517210000	29	7	7	6	5	6	8	7	7	6	5	6	8	4.08383	0.00261699	0.812284	1.47752	26.2771	26.3943	26.3012	27.1083	27.2054	27.0958
Color [Red]	Q3ZCM7;A0A075B736;Q5SQY0	Q3ZCM7;A0A075B736;Q5SQY0	Tubulin beta-8 chain	TUBB8	+	LFQ intensity BN_PINCH_LFQ intensity BN_GFP	11	2	2	24.5	7.4	7.4	49.775	0	98.855	7151800000	16	10	11	11	11	11	11	2	2	2	2	2	2	1.1418	0.0262778	0.882044	1.02172	30.1797	30.0868	29.8973	30.3423	30.9017	31.566
Color [Red]	Q3ZCQ8;M0R003;M0R0C3;M0QXC3;M0R2Z3;M0R303;M0R2D2;M0R2F8;M0R1Y4;M0R047	Q3ZCQ8;M0R003	Mitochondrial import inner membrane translocase subunit TIM50	TIMM50	+	LFQ intensity BN_PINCH_LFQ intensity BN_GFP	7	7	7	22.7	22.7	22.7	39.646	0	17.811	783390000	24	6	7	6	7	6	7	6	7	6	7	6	7	2.49189	0.0418038	0.536852	0.917611	27.1532	27.0412	27.0613	27.6993	27.4666	27.7004
Color [Red]	Q53GQ0;A0A1B0GV93;A0A1B0GVY6;E9PI21;A0A1B0GW85;A0A1B0GU83	Q53GQ0;A0A1B0GV93;A0A1B0GVY6	Very-long-chain 3-oxoacyl-CoA reductase	HSD17B12	+	LFQ intensity BN_PINCH_LFQ intensity BN_GFP	14	14	14	53.2	53.2	53.2	34.324	0	89.841	4291200000	69	13	11	11	12	13	12	13	11	11	12	13	12	3.12354	0.000859438	1.01915	1.67097	29.3266	29.1247	29.3103	30.1007	30.3215	30.3967
Color [Red]	Q5BJF2;Q86XC5;J3KT68;J3KTD1	Q5BJF2;Q86XC5;J3KT68;J3KTD1	Transmembrane protein 97	TMEM97	+	LFQ intensity BN_PINCH_LFQ intensity BN_GFP	2	2	2	10.2	10.2	10.2	20.848	0	2.9846	90595000	5	1	2	1	2	2	2	1	2	1	2	2	2	1.46959	0.00122813	1.57052	1.57728	23.8718	24.0741	22.7081	25.2231	25.5025	24.6399
Color [Red]	Q5BKZ1;A0A0A0MRN4;E2QRN4	Q5BKZ1;A0A0A0MRN4	DBIRD complex subunit ZNF326	ZNF326	+	LFQ intensity BN_PINCH_LFQ intensity BN_GFP	13	13	13	28.2	28.2	28.2	65.653	0	59.18	929190000	46	9	9	10	9	9	13	9	9	10	9	9	13	4.46623	0.000426332	1.0529	1.90866	27.1171	27.0659	26.9544	28.0934	28.1338	28.0689
Color [Red]	Q5JRX3;A0A0A0MRX9;B1APQ0;H0Y4F7;H0Y7L7;B1APQ1	Q5JRX3;A0A0A0MRX9	Presequence protease, mitochondrial	PITRM1	+	LFQ intensity BN_PINCH_LFQ intensity BN_GFP	18	18	18	20.7	20.7	20.7	117.41	0	40.061	690080000	51	10	6	6	13	14	16	10	6	6	13	14	16	2.29006	0.000632558	1.72043	2.12529	26.3975	26.6501	25.6552	28.1157	27.8969	27.8515
Color [Red]	Q5JVZ5;Q96JJ3;H0YCM7;Q5JVZ8;Q5JW01	Q5JVZ5;Q96JJ3;H0YCM7;Q5JVZ8;Q5JW01	Engulfment and cell motility protein 2	ELMO2	+	LFQ intensity BN_PINCH_LFQ intensity BN_GFP	5	5	4	10.9	10.9	9.5	82.364	0	25.229	277380000	16	4	3	5	5	5	4	3	2	4	4	4	4	2.08864	0.00267275	1.07599	1.49352	25.3996	25.039	25.3917	26.7096	26.2629	26.0858
Color [Red]	Q5JWT2;Q9ULK4	Q5JWT2;Q9ULK4	Mediator of RNA polymerase II transcription subunit 23	MED23	+	LFQ intensity BN_PINCH_LFQ intensity BN_GFP	16	16	16	13.9	13.9	13.9	157.11	0	37.524	711760000	32	11	10	10	11	13	12	11	10	10	11	13	12	2.91192	0.0191248	0.638783	1.10471	26.8297	26.9995	26.8299	27.5501	27.4216	27.6037
Color [Red]	Q5JY65;Q9BZJ0	Q5JY65;Q9BZJ0	Crooked neck-like protein 1	CRNKL1	+	LFQ intensity BN_PINCH_LFQ intensity BN_GFP	6	6	6	8.5	8.5	8.5	99.172	0	9.0798	113780000	12	4	2	3	4	3	5	4	2	3	4	3	5	1.2341	0.0370151	0.739607	0.946426	23.8424	24.5143	24.3674	24.9825	25.3162	24.6442
Color [Red]	Q5R3I4;H7C089;F8WBU8;A9UJP8	Q5R3I4;H7C089	Tetratricopeptide repeat protein 38	TTC38	+	LFQ intensity BN_PINCH_LFQ intensity BN_GFP	4	4	4	9.8	9.8	9.8	52.787	0	7.029	65972000	7	0	0	1	3	3	4	0	0	1	3	3	4	0.888683	0.0137675	1.54345	1.17872	25.0631	23.0579	22.3678	24.9669	25.0405	25.1118
Color [Red]	Q5T160;H0Y450	Q5T160	Probable arginine--tRNA ligase, mitochondrial	RARS2	+	LFQ intensity BN_PINCH_LFQ intensity BN_GFP	11	11	11	19.2	19.2	19.2	65.505	0	14.618	471260000	27	9	7	7	8	9	9	9	7	7	8	9	9	3.50806	0.000328502	1.04357	1.77001	26.0779	26.1677	25.8744	27.0992	27.112	27.0396
Color [Red]	Q5T171;Q9BRQ0	Q5T171;Q9BRQ0	Pygopus homolog 2	PYGO2	+	LFQ intensity BN_PINCH_LFQ intensity BN_GFP	4	4	4	16.8	16.8	16.8	37.773	0	26.628	262280000	19	2	3	2	4	4	4	2	3	2	4	4	4	4.41185	0.000372603	1.01524	1.84123	25.4233	25.3295	25.2939	26.3343	26.3263	26.4319
Color [Red]	Q5T5P2;Q5T5P0;Q5T5P1	Q5T5P2;Q5T5P0;Q5T5P1	Sickle tail protein homolog	KIAA1217	+	LFQ intensity BN_PINCH_LFQ intensity BN_GFP	4	4	4	3.4	3.4	3.4	214.11	0	11.268	128970000	14	4	4	4	4	3	3	4	4	4	4	3	3	1.16915	0.0168143	1.04387	1.13486	23.7748	24.0752	24.2869	25.7309	25.1612	24.3764
Color [Red]	Q5T9A4;J3QSF3	Q5T9A4	ATPase family AAA domain-containing protein 3B	ATAD3B	+	LFQ intensity BN_PINCH_LFQ intensity BN_GFP	16	16	3	32.9	32.9	8	72.572	0	39.365	1668000000	50	12	11	10	12	11	15	2	2	1	3	2	3	3.54924	0.0214637	0.587283	1.06933	28.2108	28.0728	28.0819	28.7328	28.7271	28.6674
Color [Red]	Q5TA45;C9IYS7;A0A087WYI0;C9J979;E9PNS4;J3QRY6;Q96HV7;E9PMA2;A0A0D9SGA8;H0YE15;E9PJG0;E9PKA4;E9PNH9;E9PI75;E9PIG1;A0A087WXT8	Q5TA45;C9IYS7;A0A087WYI0;C9J979	Integrator complex subunit 11	CPSF3L	+	LFQ intensity BN_PINCH_LFQ intensity BN_GFP	5	5	5	8.7	8.7	8.7	67.662	0	9.0068	436300000	20	5	4	5	5	5	5	5	4	5	5	5	5	1.49365	0.0248365	0.759573	1.03282	26.4702	25.7234	26.1053	26.7277	27.0427	26.8072
Color [Red]	Q6IBS0;D6RG15;H0Y858;F8W645;H7C5I2;F8W1Q9	Q6IBS0;D6RG15;H0Y858	Twinfilin-2	TWF2	+	LFQ intensity BN_PINCH_LFQ intensity BN_GFP	12	12	10	46.7	46.7	42.7	39.548	0	193.78	2399300000	57	9	10	10	10	12	11	7	8	8	8	10	9	4.36318	0.00091258	0.93634	1.70629	28.4271	28.526	28.5344	29.3932	29.501	29.4023
Color [Red]	Q6NUK1	Q6NUK1	Calcium-binding mitochondrial carrier protein SCaMC-1	SLC25A24	+	LFQ intensity BN_PINCH_LFQ intensity BN_GFP	5	5	5	10.5	10.5	10.5	53.354	0	5.78	179550000	9	4	2	3	4	4	4	4	2	3	4	4	4	2.04691	0.00558452	0.964514	1.37182	24.9799	24.7136	24.6339	25.4007	25.9763	25.844
Color [Red]	Q6P179;D6RGW0;H0Y9X9	Q6P179;D6RGW0	Endoplasmic reticulum aminopeptidase 2	ERAP2	+	LFQ intensity BN_PINCH_LFQ intensity BN_GFP	12	12	12	14.7	14.7	14.7	110.46	0	22.839	574700000	28	6	5	8	8	8	9	6	5	8	8	8	9	2.54127	0.0266016	0.60382	1.01864	26.6323	26.5653	26.6763	27.1041	27.1853	27.396
Color [Red]	Q6P2H3;H7BZW2	Q6P2H3;H7BZW2	Centrosomal protein of 85 kDa	CEP85	+	LFQ intensity BN_PINCH_LFQ intensity BN_GFP	20	20	20	36.1	36.1	36.1	85.638	0	256.77	1923300000	63	11	10	16	16	14	19	11	10	16	16	14	19	2.98782	0.000492754	1.2923	1.98452	28.2272	27.772	28.0202	29.1542	29.4022	29.3398
Color [Red]	Q6P4A7;B1AMV7	Q6P4A7	Sideroflexin-4	SFXN4	+	LFQ intensity BN_PINCH_LFQ intensity BN_GFP	5	5	5	20.2	20.2	20.2	37.998	0	4.6177	110130000	9	2	1	2	4	3	3	2	1	2	4	3	3	1.10905	0.00393398	1.79847	1.42445	24.6525	22.0858	23.0417	24.9713	25.3389	24.8652
Color [Red]	Q6PI48	Q6PI48	Aspartate--tRNA ligase, mitochondrial	DARS2	+	LFQ intensity BN_PINCH_LFQ intensity BN_GFP	20	20	20	42.8	42.8	42.8	73.562	0	85.393	2520100000	84	15	14	14	16	18	18	15	14	14	16	18	18	2.36	0.013622	0.745181	1.18614	28.5702	28.6607	28.8543	29.2617	29.4635	29.5956
Color [Red]	Q6PIY7;D6RAF2	Q6PIY7;D6RAF2	Poly(A) RNA polymerase GLD2	PAPD4	+	LFQ intensity BN_PINCH_LFQ intensity BN_GFP	4	4	4	13	13	13	56.027	0	9.6794	225000000	16	4	3	3	3	4	3	4	3	3	3	4	3	2.73812	0.00540808	0.850581	1.38132	25.1162	25.2722	25.0746	26.0161	25.8283	26.1704
Color [Red]	Q6Y1H2	Q6Y1H2	Very-long-chain (3R)-3-hydroxyacyl-CoA dehydratase 2	HACD2	+	LFQ intensity BN_PINCH_LFQ intensity BN_GFP	4	4	4	13.8	13.8	13.8	28.368	0	3.8688	80551000	6	2	2	2	3	3	3	2	2	2	3	3	3	0.912054	0.0350175	0.934875	0.955384	23.2615	23.7892	23.603	24.7106	25.1339	23.6139
Color [Red]	Q6Y288	Q6Y288	Beta-1,3-glucosyltransferase	B3GALTL	+	LFQ intensity BN_PINCH_LFQ intensity BN_GFP	4	4	4	13.3	13.3	13.3	56.563	0	7.7481	103380000	5	0	1	2	2	2	4	0	1	2	2	2	4	1.32494	0.0112616	1.07367	1.22102	24.3607	23.4318	24.6297	25.3959	25.2327	25.0146
Color [Red]	Q6YN16	Q6YN16	Hydroxysteroid dehydrogenase-like protein 2	HSDL2	+	LFQ intensity BN_PINCH_LFQ intensity BN_GFP	7	7	7	25.1	25.1	25.1	45.394	0	43.564	1132800000	25	7	4	7	7	6	6	7	4	7	7	6	6	2.15869	0.000713318	1.31043	1.73223	26.7752	27.1358	27.6217	28.4195	28.4065	28.6379
Color [Red]	Q6ZW49;H7BZI8;F8WC23	Q6ZW49	PAX-interacting protein 1	PAXIP1	+	LFQ intensity BN_PINCH_LFQ intensity BN_GFP	7	7	7	9.4	9.4	9.4	121.34	0	10.209	326630000	11	4	3	4	5	5	7	4	3	4	5	5	7	3.0332	0.00121769	0.958131	1.57308	25.6015	25.4817	25.6291	26.3625	26.7058	26.5184
Color [Red]	Q7L0Y3;C9JVB6	Q7L0Y3;C9JVB6	Mitochondrial ribonuclease P protein 1	TRMT10C	+	LFQ intensity BN_PINCH_LFQ intensity BN_GFP	11	11	11	32	32	32	47.346	0	92.458	766080000	32	7	8	7	10	9	10	7	8	7	10	9	10	2.78347	0.0068865	0.791242	1.30836	27.1338	26.9223	26.8905	27.8538	27.8362	27.6303
Color [Red]	Q7L775;A0A096LPB0	Q7L775	EPM2A-interacting protein 1	EPM2AIP1	+	LFQ intensity BN_PINCH_LFQ intensity BN_GFP	3	3	3	7.4	7.4	7.4	70.369	0	3.8787	90403000	6	2	1	1	2	2	3	2	1	1	2	2	3	1.44609	0.00092973	1.66593	1.60909	23.7644	23.5063	22.1112	24.9237	24.9646	24.4914
Color [Red]	Q7Z3B4	Q7Z3B4	Nucleoporin p54	NUP54	+	LFQ intensity BN_PINCH_LFQ intensity BN_GFP	15	15	15	40.8	40.8	40.8	55.435	0	40.278	1844000000	45	9	12	13	10	14	13	9	12	13	10	14	13	2.10966	0.00690299	0.890817	1.31	28.1714	28.1483	28.0314	28.6774	29.0746	29.2715
Color [Red]	Q86SE9	Q86SE9	Polycomb group RING finger protein 5	PCGF5	+	LFQ intensity BN_PINCH_LFQ intensity BN_GFP	3	3	3	16.4	16.4	16.4	29.714	0	42.785	462410000	26	3	3	3	3	3	3	3	3	3	3	3	3	2.94313	0.000957494	1.08745	1.72421	25.9476	26.0302	26.0535	26.8455	27.2046	27.2435
Color [Red]	Q86SK9	Q86SK9	Stearoyl-CoA desaturase 5	SCD5	+	LFQ intensity BN_PINCH_LFQ intensity BN_GFP	3	3	3	13.3	13.3	13.3	37.61	0	4.1275	202110000	6	2	2	3	3	3	3	2	2	3	3	3	3	1.97598	0.00869565	0.873106	1.26045	25.0889	25.0852	24.8415	25.5568	25.9217	26.1564
Color [Red]	Q86TB9	Q86TB9	Protein PAT1 homolog 1	PATL1	+	LFQ intensity BN_PINCH_LFQ intensity BN_GFP	17	17	17	30	30	30	86.849	0	61.636	3772100000	59	13	12	11	12	15	14	13	12	11	12	15	14	3.99376	0.00453652	0.77102	1.40241	29.3779	29.3372	29.3745	30.0741	30.0994	30.2292
Color [Red]	Q86UU0;A0A087WZX0;E9PNR0	Q86UU0;A0A087WZX0	B-cell CLL/lymphoma 9-like protein	BCL9L	+	LFQ intensity BN_PINCH_LFQ intensity BN_GFP	20	20	20	21.3	21.3	21.3	157.13	0	64.346	1422000000	58	15	11	13	15	15	18	15	11	13	15	15	18	3.63877	0.000454849	1.15398	1.9502	27.7133	27.4602	27.7004	28.7163	28.8547	28.7648
Color [Red]	Q86V85	Q86V85	Integral membrane protein GPR180	GPR180	+	LFQ intensity BN_PINCH_LFQ intensity BN_GFP	2	2	2	6.4	6.4	6.4	49.395	0	22.21	33006000	10	1	1	1	1	2	1	1	1	1	1	2	1	1.07007	0.0366275	0.811234	0.947342	22.6737	22.332	22.0207	23.6062	23.2738	22.58
Color [Red]	Q8IUC6;A0A087WVI8	Q8IUC6;A0A087WVI8	TIR domain-containing adapter molecule 1	TICAM1	+	LFQ intensity BN_PINCH_LFQ intensity BN_GFP	5	5	5	9.3	9.3	9.3	76.421	0	20.917	246400000	15	4	2	3	4	5	4	4	2	3	4	5	4	3.48218	0	1.5177	2.40033	25.0167	24.8623	24.7343	26.5968	26.2758	26.2939
Color [Red]	Q8IVH2;B7ZBM3;A2A312	Q8IVH2;B7ZBM3	Forkhead box protein P4	FOXP4	+	LFQ intensity BN_PINCH_LFQ intensity BN_GFP	10	9	9	29.6	28.5	28.5	73.488	0	30.878	715470000	37	4	5	5	7	9	9	3	4	4	7	8	8	2.72319	0.000316279	1.15339	1.75174	26.7796	26.5779	26.6781	27.6126	27.7711	28.112
Color [Red]	Q8IWS0;A0A0D9SGE8;Q5JRC6	Q8IWS0;A0A0D9SGE8;Q5JRC6	PHD finger protein 6	PHF6	+	LFQ intensity BN_PINCH_LFQ intensity BN_GFP	12	12	12	43.3	43.3	43.3	41.29	0	44.267	772150000	54	8	8	11	8	8	9	8	8	11	8	8	9	1.27283	0.0482585	0.652301	0.881003	27.0009	26.9375	26.9107	27.8966	27.7806	27.1289
Color [Red]	Q8IWZ3;E9PDP5;H7C2F5;H3BLS9;H0Y4P6;D6RHC4;H0Y7Y3;H0Y785;H0Y472;A0A0A0MQZ8;H7C2E1	Q8IWZ3;E9PDP5	Ankyrin repeat and KH domain-containing protein 1	ANKHD1	+	LFQ intensity BN_PINCH_LFQ intensity BN_GFP	41	27	25	23.9	17.2	15.7	269.45	0	127.35	2394500000	113	31	31	30	36	34	38	18	20	19	23	21	24	3.55918	0.0179481	0.620451	1.12466	28.574	28.6397	28.7243	29.3099	29.2144	29.2751
Color [Red]	Q8IXB1;E7EP04;A0A087WXH7	Q8IXB1	DnaJ homolog subfamily C member 10	DNAJC10	+	LFQ intensity BN_PINCH_LFQ intensity BN_GFP	9	9	9	15.8	15.8	15.8	91.079	0	37.907	582990000	28	7	6	7	8	8	6	7	6	7	8	8	6	3.43153	0.0210722	0.595875	1.07653	26.6033	26.5803	26.7004	27.1613	27.2152	27.2951
Color [Red]	Q8IXQ6;C9K0E5;G5E9U8	Q8IXQ6	Poly [ADP-ribose] polymerase 9	PARP9	+	LFQ intensity BN_PINCH_LFQ intensity BN_GFP	7	7	7	9	9	9	96.342	0	9.5298	107460000	9	3	2	2	4	3	3	3	2	2	4	3	3	0.724383	0.0388398	1.14315	0.935298	23.3756	25.0648	22.672	24.6732	25.1071	24.7616
Color [Red]	Q8IYU8;A0A0A0MTD5	Q8IYU8;A0A0A0MTD5	Calcium uptake protein 2, mitochondrial	MICU2	+	LFQ intensity BN_PINCH_LFQ intensity BN_GFP	2	2	2	6	6	6	49.666	0	2.9969	103150000	4	2	0	1	2	2	2	2	0	1	2	2	2	1.6372	0.00222981	1.30412	1.50986	24.3552	23.3672	23.9523	24.8065	25.1992	25.5814
Color [Red]	Q8N4C8;I3L2I2	Q8N4C8	Misshapen-like kinase 1	MINK1	+	LFQ intensity BN_PINCH_LFQ intensity BN_GFP	14	4	4	11.9	5	5	149.82	0	16.131	144770000	14	11	11	12	12	11	14	2	2	2	3	3	4	2.45714	0.0112497	0.760876	1.22094	24.4569	24.7004	24.5585	25.3934	25.4693	25.1358
Color [Red]	Q8N4Q0;J3KTQ8;J3QQQ7	Q8N4Q0	Zinc-binding alcohol dehydrogenase domain-containing protein 2	ZADH2	+	LFQ intensity BN_PINCH_LFQ intensity BN_GFP	6	6	6	21.5	21.5	21.5	40.14	0	15.925	275300000	18	3	3	2	3	5	4	3	3	2	3	5	4	1.306	0.000886128	2.14813	1.69065	25.1834	25.1537	22.9105	26.8926	26.3735	26.4259
Color [Red]	Q8N5M1;C9J2Q2;K7ELC1	Q8N5M1;C9J2Q2	ATP synthase mitochondrial F1 complex assembly factor 2	ATPAF2	+	LFQ intensity BN_PINCH_LFQ intensity BN_GFP	6	6	6	25.6	25.6	25.6	32.772	0	11.569	348170000	12	3	4	4	5	4	4	3	4	4	5	4	4	3.72354	0.000527132	1.19138	2.01894	25.4489	25.5676	25.6333	26.7358	26.8689	26.6192
Color [Red]	Q8N5M9	Q8N5M9	Protein jagunal homolog 1	JAGN1	+	LFQ intensity BN_PINCH_LFQ intensity BN_GFP	3	3	3	13.7	13.7	13.7	21.125	0	96.079	1214200000	26	3	3	3	3	3	3	3	3	3	3	3	3	4.59487	0	1.77449	3.05535	26.9417	27.0218	27.0544	28.9132	28.7688	28.6594
Color [Red]	Q8N766	Q8N766	ER membrane protein complex subunit 1	EMC1	+	LFQ intensity BN_PINCH_LFQ intensity BN_GFP	10	10	10	14.3	14.3	14.3	111.76	0	18.453	336570000	21	6	3	4	8	9	9	6	3	4	8	9	9	2.83846	0.00304956	0.897547	1.45961	25.7481	25.6039	25.9394	26.5955	26.7839	26.6046
Color [Red]	Q8NBU5	Q8NBU5	ATPase family AAA domain-containing protein 1	ATAD1	+	LFQ intensity BN_PINCH_LFQ intensity BN_GFP	7	7	7	28.8	28.8	28.8	40.744	0	17.905	625010000	24	5	4	6	7	7	7	5	4	6	7	7	7	2.41687	0.0181697	0.687943	1.12001	26.6661	26.9303	26.5785	27.477	27.3307	27.431
Color [Red]	Q8NC60	Q8NC60	Nitric oxide-associated protein 1	NOA1	+	LFQ intensity BN_PINCH_LFQ intensity BN_GFP	3	3	3	5.4	5.4	5.4	78.457	0	7.9186	85563000	6	2	3	1	3	3	3	2	3	1	3	3	3	0.942445	0.0163191	1.31373	1.14036	24.186	23.6984	22.2544	25.235	24.6378	24.2072
Color [Red]	Q8ND24;E9PRE9	Q8ND24	RING finger protein 214	RNF214	+	LFQ intensity BN_PINCH_LFQ intensity BN_GFP	12	12	3	23	23	5.4	77.667	0	50.797	617500000	33	8	8	9	8	10	9	3	3	3	2	3	2	2.30925	0.0264725	0.620666	1.01698	26.7478	26.6302	26.8034	27.4651	27.4247	27.1536
Color [Red]	Q8NDV7;H7C269;H3BRT3;H3BTQ1	Q8NDV7;H7C269	Trinucleotide repeat-containing gene 6A protein	TNRC6A	+	LFQ intensity BN_PINCH_LFQ intensity BN_GFP	45	45	44	36	36	35.4	210.29	0	280.84	6697100000	215	33	32	32	39	39	45	33	32	32	39	38	44	3.89561	0.000690355	1.26394	2.15534	29.7442	29.6573	29.9455	31.0192	31.0574	31.0621
Color [Red]	Q8NDX6	Q8NDX6	Zinc finger protein 740	ZNF740	+	LFQ intensity BN_PINCH_LFQ intensity BN_GFP	2	2	2	14	14	14	21.857	0.00088889	2.3807	34394000	4	2	2	2	2	2	2	2	2	2	2	2	2	2.37505	0.00392318	0.938986	1.42256	22.2131	22.3023	22.5764	23.3703	23.0753	23.4633
Color [Red]	Q8NE86;S4R468	Q8NE86;S4R468	Calcium uniporter protein, mitochondrial	MCU	+	LFQ intensity BN_PINCH_LFQ intensity BN_GFP	5	5	5	17.7	17.7	17.7	39.866	0	15.09	366080000	15	2	2	3	4	5	2	2	2	3	4	5	2	0.615177	0.0438578	1.34567	0.907845	26.1464	23.2391	26.2094	26.607	26.6209	26.4041
Color [Red]	Q8NFQ8	Q8NFQ8	Torsin-1A-interacting protein 2	TOR1AIP2	+	LFQ intensity BN_PINCH_LFQ intensity BN_GFP	9	9	8	33.2	33.2	31.1	51.263	0	26.165	622040000	37	6	8	6	5	8	9	5	7	5	4	7	8	4.20399	0.00124956	0.87428	1.58977	26.5736	26.6227	26.4743	27.4119	27.4021	27.4794
Color [Red]	Q8NI60	Q8NI60	Atypical kinase ADCK3, mitochondrial	ADCK3	+	LFQ intensity BN_PINCH_LFQ intensity BN_GFP	4	4	4	7.9	7.9	7.9	71.949	0	7.677	119830000	11	2	2	2	3	3	4	2	2	2	3	3	4	0.789568	0.0259259	1.27865	1.02495	24.2721	24.8443	22.4122	25.015	25.4004	24.9492
Color [Red]	Q8TB61	Q8TB61	Adenosine 3-phospho 5-phosphosulfate transporter 1	SLC35B2	+	LFQ intensity BN_PINCH_LFQ intensity BN_GFP	9	9	9	23.1	23.1	23.1	47.514	0	18.198	853860000	27	7	6	4	9	9	9	7	6	4	9	9	9	3.99368	0.000461017	1.12051	1.95773	26.9188	27.0361	26.8371	27.9688	28.117	28.0677
Color [Red]	Q8TC12;G3V2G6;G3V234;H0YIZ8;H0YJ46;H0YJ10	Q8TC12;G3V2G6;G3V234	Retinol dehydrogenase 11	RDH11	+	LFQ intensity BN_PINCH_LFQ intensity BN_GFP	9	9	9	38.7	38.7	38.7	35.386	0	19.569	1015600000	32	9	8	8	6	8	9	9	8	8	6	8	9	3.45193	0.000533333	1.23242	2.02249	27.2177	26.9417	27.0043	28.2721	28.4159	28.1729
Color [Red]	Q8TD26;C9JFU2;H7C294	Q8TD26	Chromodomain-helicase-DNA-binding protein 6	CHD6	+	LFQ intensity BN_PINCH_LFQ intensity BN_GFP	3	2	2	1.5	1.2	1.2	305.41	0	3.8379	22157000000	16	3	1	3	3	3	3	2	1	2	2	2	2	0.904327	0.03073	0.986948	0.977926	31.3205	31.179	31.9386	33.2971	32.3627	31.7392
Color [Red]	Q8WTT2	Q8WTT2	Nucleolar complex protein 3 homolog	NOC3L	+	LFQ intensity BN_PINCH_LFQ intensity BN_GFP	7	7	7	11.9	11.9	11.9	92.547	0	13.906	259740000	9	3	3	2	4	4	6	3	3	2	4	4	6	0.666569	0.0240633	1.76981	1.03868	25.4372	25.5542	21.9944	26.6161	26.0788	25.6004
Color [Red]	Q8WUD1;Q5HYI5	Q8WUD1;Q5HYI5	Ras-related protein Rab-2B	RAB2B;DKFZp313C1541	+	LFQ intensity BN_PINCH_LFQ intensity BN_GFP	9	2	2	50	14.8	14.8	24.214	0	6.4648	151140000	9	9	9	8	8	9	9	2	2	1	2	2	2	0.779198	0.0350676	1.09773	0.95497	24.9282	24.8237	22.9691	25.0874	25.524	25.4028
Color [Red]	Q8WUH6	Q8WUH6	Transmembrane protein 263	TMEM263	+	LFQ intensity BN_PINCH_LFQ intensity BN_GFP	3	3	3	36.2	36.2	36.2	11.748	0	5.7563	149600000	10	2	3	2	3	2	2	2	3	2	3	2	2	2.29116	0.00573804	0.889537	1.34796	24.7499	24.4298	24.2978	25.2199	25.5173	25.4088
Color [Red]	Q8WUM4;C9IZF9;F8WEQ7;F8WBR8;F8WDK9	Q8WUM4	Programmed cell death 6-interacting protein	PDCD6IP	+	LFQ intensity BN_PINCH_LFQ intensity BN_GFP	42	42	42	54.1	54.1	54.1	96.022	0	323.31	20103000000	220	39	35	35	39	39	39	39	35	35	39	39	39	3.15714	0.0208748	0.613567	1.08623	31.6867	31.7162	31.7231	32.2173	32.4378	32.3116
Color [Red]	Q8WVM8;H0YJY1;J3KNG4;G3V2M8;G3V3K9;G3V4I1;G3V5E2;G3V363;H0YJS6;G3V5F3	Q8WVM8	Sec1 family domain-containing protein 1	SCFD1	+	LFQ intensity BN_PINCH_LFQ intensity BN_GFP	12	12	12	27.4	27.4	27.4	72.379	0	73.113	862500000	44	10	8	9	10	9	8	10	8	9	10	9	8	2.88616	0.00177409	0.962271	1.5528	27.0677	27.0786	26.8327	27.7872	27.9894	28.0892
Color [Red]	Q8WWC4;H7C0V0	Q8WWC4	Uncharacterized protein C2orf47, mitochondrial	C2orf47	+	LFQ intensity BN_PINCH_LFQ intensity BN_GFP	5	5	5	19.9	19.9	19.9	32.544	0	10.278	619180000	19	5	3	5	5	5	5	5	3	5	5	5	5	1.91825	0.000467354	1.78603	1.96325	26.6852	25.3968	25.7678	28.0246	27.5563	27.627
Color [Red]	Q8WXF1;X6RDA4	Q8WXF1	Paraspeckle component 1	PSPC1	+	LFQ intensity BN_PINCH_LFQ intensity BN_GFP	15	14	14	31.5	30.2	30.2	58.743	0	44.547	1539700000	48	9	9	10	13	14	14	8	8	9	12	13	13	1.79625	0.0069763	0.964879	1.30288	28.2163	27.4423	27.8503	28.7287	28.6968	28.978
Color [Red]	Q92504	Q92504	Zinc transporter SLC39A7	SLC39A7	+	LFQ intensity BN_PINCH_LFQ intensity BN_GFP	2	2	2	7.7	7.7	7.7	50.117	0	4.5364	158280000	11	2	2	2	2	2	2	2	2	2	2	2	2	1.39185	0.00559173	1.27069	1.37255	24.9727	23.7713	24.2634	25.1937	25.5865	26.0394
Color [Red]	Q92567	Q92567	Protein FAM168A	FAM168A	+	LFQ intensity BN_PINCH_LFQ intensity BN_GFP	4	4	4	24.2	24.2	24.2	26.184	0	8.2061	1367300000	22	4	4	3	3	4	4	4	4	3	3	4	4	5.14214	0	1.81554	3.24077	27.1861	26.9892	27.0349	28.9	28.8885	28.8683
Color [Red]	Q92604	Q92604	Acyl-CoA:lysophosphatidylglycerol acyltransferase 1	LPGAT1	+	LFQ intensity BN_PINCH_LFQ intensity BN_GFP	4	4	4	11.6	11.6	11.6	43.089	0	7.6254	85383000	11	3	2	2	4	3	4	3	2	2	4	3	4	2.14844	0.00557732	0.939889	1.37171	23.7783	23.6241	23.7609	24.9142	24.316	24.7527
Color [Red]	Q92743;H0Y7G9	Q92743	Serine protease HTRA1	HTRA1	+	LFQ intensity BN_PINCH_LFQ intensity BN_GFP	6	6	6	18.8	18.8	18.8	51.286	0	11.069	177450000	16	4	2	2	4	4	6	4	2	2	4	4	6	1.38385	0.000341709	2.2624	1.79151	24.6177	22.3076	24.4563	25.7659	26.3402	26.0627
Color [Red]	Q92759	Q92759	General transcription factor IIH subunit 4	GTF2H4	+	LFQ intensity BN_PINCH_LFQ intensity BN_GFP	3	3	3	9.1	9.1	9.1	52.186	0	3.5633	135460000	7	3	2	3	3	3	2	3	2	3	3	3	2	2.14035	0.0210493	0.690121	1.08391	24.3761	24.4977	24.4138	25.1205	24.8903	25.3472
Color [Red]	Q92820	Q92820	Gamma-glutamyl hydrolase	GGH	+	LFQ intensity BN_PINCH_LFQ intensity BN_GFP	3	3	3	12.3	12.3	12.3	35.964	0	6.7633	84082000	6	2	1	1	3	2	3	2	1	1	3	2	3	1.94145	0.00177704	1.19739	1.55417	23.9896	23.4282	23.0742	24.7865	24.6537	24.6441
Color [Red]	Q92828	Q92828	Coronin-2A	CORO2A	+	LFQ intensity BN_PINCH_LFQ intensity BN_GFP	6	6	6	12.8	12.8	12.8	59.763	0	7.6819	190730000	15	4	2	1	4	5	5	4	2	1	4	5	5	1.58861	0.000498168	2.35512	1.99517	25.098	23.2352	23.2236	26.0114	26.7483	25.8624
Color [Red]	Q93034	Q93034	Cullin-5	CUL5	+	LFQ intensity BN_PINCH_LFQ intensity BN_GFP	5	5	5	7.1	7.1	7.1	90.954	0	8.8713	180120000	9	1	3	3	3	4	4	1	3	3	3	4	4	0.790517	0.0370895	1.05693	0.946031	23.3861	25.1963	25.2443	25.5199	25.6689	25.8086
Color [Red]	Q969M3;E5RGR9;E5RHH4	Q969M3;E5RGR9;E5RHH4	Protein YIPF5;Protein YIPF	YIPF5	+	LFQ intensity BN_PINCH_LFQ intensity BN_GFP	2	2	2	8.2	8.2	8.2	27.989	0	4.6614	362990000	10	2	2	2	2	2	2	2	2	2	2	2	2	2.32874	0.00325424	0.965535	1.44221	25.676	25.6223	25.7969	26.8556	26.3431	26.7932
Color [Red]	Q969N2;F6W983;H7C2Y2	Q969N2;F6W983	GPI transamidase component PIG-T	PIGT	+	LFQ intensity BN_PINCH_LFQ intensity BN_GFP	4	4	4	7.8	7.8	7.8	65.699	0	5.6598	128770000	8	1	1	1	4	3	4	1	1	1	4	3	4	1.40789	0.00126056	1.68382	1.59268	23.4995	24.7672	22.9242	25.1978	25.6076	25.437
Color [Red]	Q969Q0	Q969Q0	60S ribosomal protein L36a-like	RPL36AL	+	LFQ intensity BN_PINCH_LFQ intensity BN_GFP	8	2	2	40.6	9.4	9.4	12.469	0	3.0408	343950000	10	7	7	6	8	7	5	2	2	2	2	2	1	1.90145	0.0102422	0.864363	1.23383	25.6039	25.7093	25.9605	26.8411	26.739	26.2866
Color [Red]	Q969S9;D6RAL1	Q969S9	Ribosome-releasing factor 2, mitochondrial	GFM2	+	LFQ intensity BN_PINCH_LFQ intensity BN_GFP	3	3	3	5.5	5.5	5.5	86.6	0	9.1994	146990000	12	3	3	3	3	3	3	3	3	3	3	3	3	2.75247	0.000360743	1.20516	1.81883	24.0447	24.452	24.3966	25.6131	25.5942	25.3015
Color [Red]	Q969V3;K7EMW4;K7ENM2;A0A0C4DGP7;K7ELZ9;K7EQ66	Q969V3;K7EMW4;K7ENM2;A0A0C4DGP7	Nicalin	NCLN	+	LFQ intensity BN_PINCH_LFQ intensity BN_GFP	18	18	18	39.6	39.6	39.6	62.974	0	37.498	1388800000	56	8	12	12	15	16	16	8	12	12	15	16	16	4.13107	0.000335802	0.995737	1.78018	27.6984	27.6792	27.8023	28.6574	28.7	28.8098
Color [Red]	Q969X6;H3BSH7;A0A0J9YWK2;A0A0J9YWM9;H3BPD7;J3KSI1;A0A0J9YXV4;A0A0J9YX18;I3L4T9;H3BRM8	Q969X6;H3BSH7;A0A0J9YWK2;A0A0J9YWM9	Cirhin	CIRH1A	+	LFQ intensity BN_PINCH_LFQ intensity BN_GFP	5	5	5	9.9	9.9	9.9	76.889	0	8.0237	137000000	10	3	2	3	4	4	5	3	2	3	4	4	5	1.48774	0.021	0.811937	1.07858	24.5493	24.8316	24.1215	25.5963	25.2312	25.1108
Color [Red]	Q969Z0;H7C4R5;C9J7P5;C9IZN7;C9J5A2;C9J347	Q969Z0;H7C4R5	Protein TBRG4	TBRG4	+	LFQ intensity BN_PINCH_LFQ intensity BN_GFP	10	10	10	29.3	29.3	29.3	70.737	0	54.085	976420000	30	6	8	7	5	8	9	6	8	7	5	8	9	2.83361	0.000975425	1.04144	1.64332	26.9248	27.0478	27.2849	27.9768	28.2588	28.1462
Color [Red]	Q96AT9;F8WBT4;C9J6A7;C9J9T0;C9IZU8;Q2QD12	Q96AT9;F8WBT4;C9J6A7;C9J9T0;C9IZU8;Q2QD12	Ribulose-phosphate 3-epimerase;Ribulose-phosphate 3-epimerase-like protein 1	RPE;RPEL1	+	LFQ intensity BN_PINCH_LFQ intensity BN_GFP	2	2	2	11.4	11.4	11.4	24.927	0	6.5118	111400000	9	1	0	2	2	2	2	1	0	2	2	2	2	2.20558	0.000383099	1.43338	1.85625	24.0216	23.6043	24.5178	25.4471	25.3879	25.609
Color [Red]	Q96CU9	Q96CU9	FAD-dependent oxidoreductase domain-containing protein 1	FOXRED1	+	LFQ intensity BN_PINCH_LFQ intensity BN_GFP	3	3	3	9.7	9.7	9.7	53.811	0	8.0401	88088000	7	1	1	1	3	2	3	1	1	1	3	2	3	2.62463	0	2.43684	2.84814	22.8301	23.2006	22.1521	24.8706	25.4899	25.1329
Color [Red]	Q96EY1;I3L1T6	Q96EY1	DnaJ homolog subfamily A member 3, mitochondrial	DNAJA3	+	LFQ intensity BN_PINCH_LFQ intensity BN_GFP	16	16	16	37.3	37.3	37.3	52.488	0	86.869	7190000000	91	13	12	13	15	14	15	13	12	13	15	14	15	4.11144	0	1.43248	2.44301	29.902	29.7621	29.681	31.1179	31.2083	31.3164
Color [Red]	Q96HA1	Q96HA1	Nuclear envelope pore membrane protein POM 121	POM121	+	LFQ intensity BN_PINCH_LFQ intensity BN_GFP	15	15	5	20.2	20.2	7.3	127.72	0	85.812	1613100000	74	11	11	11	14	12	15	2	2	2	4	3	5	2.85788	0.0467286	0.501271	0.889673	28.0672	28.2063	28.1632	28.7245	28.6578	28.5582
Color [Red]	Q96I59;E9PRK2;H0YEL9;H0YE96	Q96I59;E9PRK2	Probable asparagine--tRNA ligase, mitochondrial	NARS2	+	LFQ intensity BN_PINCH_LFQ intensity BN_GFP	5	5	5	16.1	16.1	16.1	54.089	0	30.604	296960000	13	4	3	3	5	5	5	4	3	3	5	5	5	2.39052	0.00048227	1.48855	1.98132	25.0584	25.0398	25.4176	26.2957	26.6324	27.0533
Color [Red]	Q96IJ6;A0A087WUI8;A0A0U1RRC2;C9J255;F8WD54;C9JAH0	Q96IJ6;A0A087WUI8;A0A0U1RRC2	Mannose-1-phosphate guanyltransferase alpha	GMPPA	+	LFQ intensity BN_PINCH_LFQ intensity BN_GFP	6	6	6	19.5	19.5	19.5	46.291	0	10.812	230030000	10	3	1	4	5	3	5	3	1	4	5	3	5	0.881426	0.0143363	1.52438	1.16762	25.1834	23.1324	25.7743	26.3756	26.0647	26.223
Color [Red]	Q96KP4;J3QKT2;J3KSS4;J3QQN6;J3QR27;J3QLU1;J3QKQ0;J3QRD0;J3QRA8;J3QL02;J3KSV5;A0A087WYZ1;J3QRP4;J3QRH4	Q96KP4	Cytosolic non-specific dipeptidase	CNDP2	+	LFQ intensity BN_PINCH_LFQ intensity BN_GFP	7	7	7	18.7	18.7	18.7	52.878	0	11.997	566320000	15	4	4	4	4	5	6	4	4	4	4	5	6	1.47217	0.0301202	0.71003	0.981146	26.5726	26.44	26.5497	26.9048	27.6495	27.138
Color [Red]	Q96LR5;F8WF15;F8W8F0;C9J180;A0A087X283;R4GND1;A0A1B0GX65;Q969T4	Q96LR5;F8WF15;F8W8F0;C9J180	Ubiquitin-conjugating enzyme E2 E2	UBE2E2	+	LFQ intensity BN_PINCH_LFQ intensity BN_GFP	3	3	2	18.4	18.4	12.9	22.255	0	4.1982	73766000	4	1	1	0	2	2	3	1	0	0	1	1	2	2.34283	0.000666667	1.7071	2.14193	23.2392	22.5518	23.5416	24.8223	24.9014	24.7301
Color [Red]	Q96PK6;A0A0A6YYI9;F8WDX3;A0A0A0MSL8;B8ZZ74	Q96PK6	RNA-binding protein 14	RBM14	+	LFQ intensity BN_PINCH_LFQ intensity BN_GFP	31	31	31	48.7	48.7	48.7	69.491	0	99.999	26243000000	185	29	27	27	26	29	29	29	27	27	26	29	29	5.32401	0	1.60118	2.92286	31.5951	31.4646	31.5098	33.0672	33.157	33.1488
Color [Red]	Q96Q11;C9JRS7	Q96Q11	CCA tRNA nucleotidyltransferase 1, mitochondrial	TRNT1	+	LFQ intensity BN_PINCH_LFQ intensity BN_GFP	8	8	8	20.5	20.5	20.5	50.127	0	18.003	426320000	20	5	5	5	5	7	8	5	5	5	5	7	8	3.86708	0.000961798	0.983715	1.73069	25.994	26.0379	25.9474	26.8648	27.0835	26.9822
Color [Red]	Q96QD9;H9KVC6;H9KVD1;H9KVC1;H9KVD5	Q96QD9	UAP56-interacting factor	FYTTD1	+	LFQ intensity BN_PINCH_LFQ intensity BN_GFP	7	7	7	23.9	23.9	23.9	35.818	0	49.319	535880000	19	6	6	3	5	5	7	6	6	3	5	5	7	3.37339	0.0103436	0.695291	1.23141	26.4822	26.4488	26.4718	27.1124	27.2897	27.0865
Color [Red]	Q96RP9;C9IZ01;F8WAU4	Q96RP9;C9IZ01	Elongation factor G, mitochondrial	GFM1	+	LFQ intensity BN_PINCH_LFQ intensity BN_GFP	5	5	5	8.1	8.1	8.1	83.471	0	5.8155	108030000	7	3	1	2	3	4	3	3	1	2	3	4	3	2.48333	0	1.9481	2.4042	22.8868	23.8737	23.4134	25.4592	25.4644	25.0946
Color [Red]	Q96RQ3;E9PHF7;F5GYT8;E9PG35;G5E9X5;F8WDI3	Q96RQ3;E9PHF7;F5GYT8;E9PG35;G5E9X5	Methylcrotonoyl-CoA carboxylase subunit alpha, mitochondrial	MCCC1	+	LFQ intensity BN_PINCH_LFQ intensity BN_GFP	34	34	34	62.5	62.5	62.5	80.472	0	323.31	49549000000	307	29	30	30	30	32	33	29	30	30	30	32	33	2.69599	0.000427673	1.30319	1.91082	32.6023	32.6239	32.603	33.6636	33.8082	34.267
Color [Red]	Q96SZ5	Q96SZ5	2-aminoethanethiol dioxygenase	ADO	+	LFQ intensity BN_PINCH_LFQ intensity BN_GFP	7	7	7	28.5	28.5	28.5	29.751	0	10.034	611330000	19	5	6	6	7	7	7	5	6	6	7	7	7	2.2539	0.00864126	0.822938	1.26314	26.8908	26.3794	26.5505	27.4439	27.392	27.4536
Color [Red]	Q99081;B4DGI9;H0YNQ5;B4DZP2;F5GY10;A0A0D9SG78;H0YNP8;A0A1B0GW91;A0A1B0GWD5;A0A1B0GVB8;H3BPJ7;A0A1B0GVR6;H3BTP3;E9PH57;P15884	Q99081;B4DGI9;H0YNQ5	Transcription factor 12	TCF12	+	LFQ intensity BN_PINCH_LFQ intensity BN_GFP	8	8	8	18.3	18.3	18.3	72.964	0	26.118	194020000	18	2	3	3	5	5	7	2	3	3	5	5	7	1.0115	0.00712252	1.61447	1.29258	22.9104	24.9927	25.1863	26.1021	25.6337	26.197
Color [Red]	Q99496;X6RFN3	Q99496;X6RFN3	E3 ubiquitin-protein ligase RING2	RNF2	+	LFQ intensity BN_PINCH_LFQ intensity BN_GFP	5	3	3	22	13.1	13.1	37.655	0	70.931	100640000	14	5	4	4	3	5	5	3	3	2	1	3	3	1.90991	0.00720186	0.917309	1.28903	24.1081	23.6391	23.7932	25.0676	24.7024	24.5223
Color [Red]	Q99567;J3KMX1;I3L4K7;I3L245;I3L2W3	Q99567;J3KMX1	Nuclear pore complex protein Nup88	NUP88	+	LFQ intensity BN_PINCH_LFQ intensity BN_GFP	28	28	28	47	47	47	83.541	0	302.79	8848400000	142	21	20	22	26	24	26	21	20	22	26	24	26	4.41584	0.000731183	1.22562	2.18121	30.137	30.279	30.2628	31.3714	31.5166	31.4676
Color [Red]	Q99714;Q5H928	Q99714;Q5H928	3-hydroxyacyl-CoA dehydrogenase type-2	HSD17B10	+	LFQ intensity BN_PINCH_LFQ intensity BN_GFP	9	9	9	55.9	55.9	55.9	26.923	0	63.999	907160000	38	7	7	8	8	9	7	7	7	8	8	9	7	2.74624	0.000936479	1.03457	1.61622	27.1691	26.8889	26.9785	27.8614	28.0269	28.2519
Color [Red]	Q99832;F8WAM2;F8WBP8;A0A0D9SG95	Q99832	T-complex protein 1 subunit eta	CCT7	+	LFQ intensity BN_PINCH_LFQ intensity BN_GFP	27	27	27	57.5	57.5	57.5	59.366	0	291.7	10136000000	131	24	20	24	22	26	25	24	20	24	22	26	25	3.5667	0.0012409	0.911518	1.58362	30.6917	30.4838	30.5444	31.3986	31.5394	31.5163
Color [Red]	Q99959	Q99959	Plakophilin-2	PKP2	+	LFQ intensity BN_PINCH_LFQ intensity BN_GFP	3	3	3	4.3	4.3	4.3	97.414	0	4.9719	57897000	8	3	2	3	3	3	3	3	2	3	3	3	3	2.22888	0.000755556	1.85819	2.19224	22.255	22.8182	22.4914	24.821	23.7897	24.5284
Color [Red]	Q99988;A0A0A0MTT8	Q99988	Growth/differentiation factor 15	GDF15	+	LFQ intensity BN_PINCH_LFQ intensity BN_GFP	3	3	3	11.4	11.4	11.4	34.14	0	3.9326	143440000	5	2	1	1	3	3	3	2	1	1	3	3	3	1.29519	0.00160935	1.78304	1.5569	25.0393	23.4923	22.889	25.5052	25.5163	25.7482
Color [Red]	Q9BQ39;A0A087WVC1	Q9BQ39;A0A087WVC1	ATP-dependent RNA helicase DDX50	DDX50	+	LFQ intensity BN_PINCH_LFQ intensity BN_GFP	11	10	10	19.7	17.6	17.6	82.564	0	32.238	529170000	26	9	9	10	7	7	9	8	8	9	6	6	8	2.87217	0.00730012	0.768467	1.28849	26.1428	26.4728	26.2848	27.0586	27.0938	27.0535
Color [Red]	Q9BSC4;H7C1Z3	Q9BSC4	Nucleolar protein 10	NOL10	+	LFQ intensity BN_PINCH_LFQ intensity BN_GFP	13	13	13	27.3	27.3	27.3	80.301	0	19.628	401980000	16	4	2	4	6	7	11	4	2	4	6	7	11	1.41407	0.0139129	0.957081	1.17403	25.9384	25.6811	26.2035	26.923	26.4066	27.3645
Color [Red]	Q9BU23	Q9BU23	Lipase maturation factor 2	LMF2	+	LFQ intensity BN_PINCH_LFQ intensity BN_GFP	3	3	3	4.7	4.7	4.7	79.697	0	5.4888	178280000	5	1	2	2	3	2	3	1	2	2	3	2	3	1.18535	0.000901053	2.596	1.69718	22.5519	22.0027	25.2419	25.475	25.8033	26.306
Color [Red]	Q9BUK6;REV__P04114	Q9BUK6	Protein misato homolog 1	MSTO1	+	LFQ intensity BN_PINCH_LFQ intensity BN_GFP	6	6	6	9.6	9.6	9.6	61.835	0	8.3948	229070000	16	5	4	5	6	4	6	5	4	5	6	4	6	3.5189	0.000363636	1.07787	1.82092	25.0612	24.8906	25.1534	26.1576	26.1686	26.0126
Color [Red]	Q9BV20	Q9BV20	Methylthioribose-1-phosphate isomerase	MRI1	+	LFQ intensity BN_PINCH_LFQ intensity BN_GFP	10	10	10	36.6	36.6	36.6	39.149	0	25.142	569970000	23	5	6	4	6	9	9	5	6	4	6	9	9	2.84009	0.000339152	1.15831	1.78706	26.4325	26.0828	26.3997	27.4828	27.2854	27.6217
Color [Red]	Q9BV57;A0A0G2JQN5	Q9BV57	1,2-dihydroxy-3-keto-5-methylthiopentene dioxygenase	ADI1	+	LFQ intensity BN_PINCH_LFQ intensity BN_GFP	4	4	4	24	24	24	21.498	0	24.764	317930000	16	3	4	3	4	4	4	3	4	3	4	4	4	1.96415	0.0286181	0.641541	0.998182	25.8933	25.8715	25.7797	26.3113	26.3956	26.7622
Color [Red]	Q9BVP2;C9JYH9;C9JZT7;B4DMU5	Q9BVP2	Guanine nucleotide-binding protein-like 3	GNL3	+	LFQ intensity BN_PINCH_LFQ intensity BN_GFP	13	13	13	29.9	29.9	29.9	61.992	0	144.02	1538700000	40	10	11	11	12	12	13	10	11	11	12	12	13	2.55262	0.0226137	0.626166	1.05145	28.1367	28.0059	27.8428	28.5711	28.5846	28.7082
Color [Red]	Q9BYJ9	Q9BYJ9	YTH domain-containing family protein 1	YTHDF1	+	LFQ intensity BN_PINCH_LFQ intensity BN_GFP	20	20	13	36.9	36.9	26.5	60.873	0	146.23	4696700000	104	15	15	16	18	17	20	9	9	9	11	10	13	3.24901	0.000557377	1.28619	2.04574	29.3287	29.231	29.2457	30.6589	30.3056	30.6995
Color [Red]	Q9BZE1;S4R369;A6NHR2;H0Y4J2	Q9BZE1;S4R369	39S ribosomal protein L37, mitochondrial	MRPL37	+	LFQ intensity BN_PINCH_LFQ intensity BN_GFP	7	7	7	22	22	22	48.117	0	15.07	337570000	16	5	4	5	5	6	7	5	4	5	5	6	7	2.00382	0.0400943	0.57971	0.926657	25.9056	25.6675	25.8709	26.1922	26.5055	26.4855
Color [Red]	Q9BZE4;Q5T3R7	Q9BZE4	Nucleolar GTP-binding protein 1	GTPBP4	+	LFQ intensity BN_PINCH_LFQ intensity BN_GFP	21	21	21	41	41	41	73.964	0	53.069	2964100000	80	18	14	16	16	16	17	18	14	16	16	16	17	2.95772	0.00975301	0.729561	1.24304	29.0359	28.7595	28.9081	29.583	29.612	29.6973
Color [Red]	Q9BZK7;A0A0D9SF63;A0A1B0GVH3;O60907;Q9BQ87;C9JLJ1;C9JCK0;C9JBN1;A0A0D9SF25;A0A1B0GUU2;F8W9D8;C9IYU9;A0A0D9SFI2	Q9BZK7;A0A0D9SF63;A0A1B0GVH3	F-box-like/WD repeat-containing protein TBL1XR1	TBL1XR1	+	LFQ intensity BN_PINCH_LFQ intensity BN_GFP	12	12	12	33.5	33.5	33.5	55.594	0	132.77	1609500000	66	11	9	10	11	12	12	11	9	10	11	12	12	3.76175	0.00802275	0.704077	1.27535	27.9793	27.9854	28.0694	28.7337	28.7795	28.6332
Color [Red]	Q9C0D2;E9PJG3;E9PJY3	Q9C0D2	Centrosomal protein of 295 kDa	CEP295	+	LFQ intensity BN_PINCH_LFQ intensity BN_GFP	3	3	3	1.6	1.6	1.6	295.17	0	7.8851	23425000	11	1	1	1	2	3	3	1	1	1	2	3	3	2.11784	0.00715592	0.876483	1.29624	22.2659	22.3422	22.4885	23.5361	23.2191	22.9707
Color [Red]	Q9H078;H0YGM0;F5GX99;F5H7A5;F5H392	Q9H078;H0YGM0;F5GX99	Caseinolytic peptidase B protein homolog	CLPB	+	LFQ intensity BN_PINCH_LFQ intensity BN_GFP	7	7	7	12.4	12.4	12.4	78.728	0	12.834	149800000	12	5	2	4	4	3	7	5	2	4	4	3	7	2.78224	0.000456376	1.31507	1.95045	24.4102	24.249	24.1593	25.2751	25.7051	25.7835
Color [Red]	Q9H0A0;A0A087WV29;E9PMU0;E9PJN6	Q9H0A0;A0A087WV29	N-acetyltransferase 10	NAT10	+	LFQ intensity BN_PINCH_LFQ intensity BN_GFP	22	22	22	25.5	25.5	25.5	115.73	0	70.035	2068400000	94	18	19	18	19	19	21	18	19	18	19	19	21	3.86905	0.0116687	0.656673	1.20357	28.4277	28.36	28.4396	29.0527	29.007	29.1377
Color [Red]	Q9H0S4;F5H1N9	Q9H0S4	Probable ATP-dependent RNA helicase DDX47	DDX47	+	LFQ intensity BN_PINCH_LFQ intensity BN_GFP	11	11	11	30.5	30.5	30.5	50.646	0	18.039	971780000	29	8	7	7	8	7	10	8	7	7	8	7	10	2.43763	0.0218767	0.641579	1.0602	27.3399	27.1686	27.4714	27.8893	27.9339	28.0815
Color [Red]	Q9H0U4;E9PLD0;Q92928	Q9H0U4;E9PLD0	Ras-related protein Rab-1B	RAB1B	+	LFQ intensity BN_PINCH_LFQ intensity BN_GFP	10	10	3	64.7	64.7	26.4	22.171	0	130.41	4738900000	54	7	7	7	10	10	9	3	2	2	3	3	3	2.07304	0.00995005	0.833701	1.2396	29.512	29.3109	29.5019	30.0404	30.2055	30.5801
Color [Red]	Q9H2P0;E9PQK8	Q9H2P0	Activity-dependent neuroprotector homeobox protein	ADNP	+	LFQ intensity BN_PINCH_LFQ intensity BN_GFP	25	25	25	28.1	28.1	28.1	123.56	0	64.447	1914100000	86	21	19	20	17	19	23	21	19	20	17	19	23	3.30844	0.00613497	0.762611	1.32935	28.3213	28.2363	28.0906	29.019	28.9965	28.9204
Color [Red]	Q9H334;E9PFD3;G5E965;A0A0B4J2F3;C9J0F0;A0A087X299;H0Y882;C9J5T4;A0A087X2G3;A0A087WVT2;C9IYY1;A0A0C4DFW6;B7ZLG1;Q9BZS1	Q9H334;E9PFD3;G5E965;A0A0B4J2F3;C9J0F0;A0A087X299;H0Y882	Forkhead box protein P1	FOXP1	+	LFQ intensity BN_PINCH_LFQ intensity BN_GFP	17	17	16	40.5	40.5	39.4	75.316	0	104.91	2236600000	63	13	10	12	12	15	15	12	9	11	12	14	14	5.34039	0.00043038	1.01634	1.91738	28.3768	28.3415	28.4002	29.3711	29.3583	29.4381
Color [Red]	Q9H5Q4	Q9H5Q4	Dimethyladenosine transferase 2, mitochondrial	TFB2M	+	LFQ intensity BN_PINCH_LFQ intensity BN_GFP	8	8	8	25.3	25.3	25.3	45.348	0	10.973	471650000	20	5	5	5	7	8	7	5	5	5	7	8	7	2.63238	0.017382	0.67653	1.13085	26.2872	26.2123	26.4575	27.1266	26.9133	26.9466
Color [Red]	Q9H7H0;G3V4P2;G3V3X6;G3V353;G3V4H5	Q9H7H0;G3V4P2;G3V3X6;G3V353;G3V4H5	Methyltransferase-like protein 17, mitochondrial	METTL17	+	LFQ intensity BN_PINCH_LFQ intensity BN_GFP	2	2	2	4.8	4.8	4.8	50.733	0.0017075	2.0966	87873000	4	1	1	2	2	2	2	1	1	2	2	2	2	1.24294	0.0223206	0.87436	1.05305	22.8061	22.7862	23.7775	23.9098	24.0208	24.0621
Color [Red]	Q9H845;H0Y8Z9	Q9H845;H0Y8Z9	Acyl-CoA dehydrogenase family member 9, mitochondrial	ACAD9	+	LFQ intensity BN_PINCH_LFQ intensity BN_GFP	10	10	10	20.9	20.9	20.9	68.76	0	23.452	453310000	22	5	4	6	9	8	9	5	4	6	9	8	9	2.89922	0.00224726	0.933056	1.51678	26.2506	26.0291	26.1174	26.9353	27.0095	27.2515
Color [Red]	Q9H857;H7C519;H7C4G8;C9J036	Q9H857;H7C519	5-nucleotidase domain-containing protein 2	NT5DC2	+	LFQ intensity BN_PINCH_LFQ intensity BN_GFP	7	7	7	16.7	16.7	16.7	60.718	0	14.15	219210000	15	5	5	4	6	4	7	5	5	4	6	4	7	2.86357	0.00101775	1.05198	1.66278	24.955	24.9024	25.1275	26.1162	26.2004	25.8244
Color [Red]	Q9H936;A0A0D9SEI9;A0A0D9SFE1;E9PJH7;K4DIB8;K4DIA8;E9PS95;K4DIB6;K4DIB3;A0A0D9SFA8;K4DIB0;K4DIA2;A0A0D9SG84;E9PI74;E9PQ36;Q9H1K4;E9PJY0;A0A0A6YYN8;K4DIB4	Q9H936;A0A0D9SEI9;A0A0D9SFE1;E9PJH7;K4DIB8;K4DIA8;E9PS95;K4DIB6;K4DIB3	Mitochondrial glutamate carrier 1	SLC25A22	+	LFQ intensity BN_PINCH_LFQ intensity BN_GFP	8	8	8	28.5	28.5	28.5	34.47	0	46.737	1173200000	38	7	7	6	8	6	7	7	7	6	8	6	7	3.17242	0.0136842	0.676387	1.18488	27.6144	27.6293	27.6499	28.3165	28.4243	28.182
Color [Red]	Q9H9A6	Q9H9A6	Leucine-rich repeat-containing protein 40	LRRC40	+	LFQ intensity BN_PINCH_LFQ intensity BN_GFP	14	14	14	26.6	26.6	26.6	68.249	0	30.627	975180000	38	10	6	8	7	11	12	10	6	8	7	11	12	2.80954	0.00191074	0.971296	1.55017	27.2961	26.9678	27.1909	27.975	28.1374	28.2564
Color [Red]	Q9H9B4;D6RFI0;D6RDG7;S4R2X2;D6RAE9	Q9H9B4	Sideroflexin-1	SFXN1	+	LFQ intensity BN_PINCH_LFQ intensity BN_GFP	12	11	11	48.1	42.2	42.2	35.619	0	39.933	3594200000	54	8	10	9	11	10	11	8	9	8	10	9	10	3.6203	0.000940659	0.996462	1.71783	29.1261	29.0882	28.9502	30.1437	30.0704	29.9399
Color [Red]	Q9H9G7;Q5TA56;A0A0U1RR19	Q9H9G7	Protein argonaute-3	AGO3	+	LFQ intensity BN_PINCH_LFQ intensity BN_GFP	19	13	11	29.4	20.2	17.3	97.359	0	22.839	703980000	30	14	12	12	16	14	18	7	7	6	9	6	10	4.08522	0.000404762	1.0685	1.88979	26.7273	26.5589	26.6903	27.6459	27.7627	27.7735
Color [Red]	Q9HB07;F8VQQ3;F8VR84;H3BPH3	Q9HB07;F8VQQ3;F8VR84	UPF0160 protein MYG1, mitochondrial	C12orf10	+	LFQ intensity BN_PINCH_LFQ intensity BN_GFP	12	12	12	40.4	40.4	40.4	42.449	0	82.879	2611400000	48	9	10	7	10	10	11	9	10	7	10	10	11	2.74741	0.000550607	1.40921	2.0402	28.4218	28.2605	28.2464	29.4452	29.647	30.0641
Color [Red]	Q9HCC0;D6RD67;D6RDF7;D6R9R1;A0A0G2JM88	Q9HCC0;D6RD67	Methylcrotonoyl-CoA carboxylase beta chain, mitochondrial	MCCC2	+	LFQ intensity BN_PINCH_LFQ intensity BN_GFP	17	17	17	38	38	38	61.332	0	80.508	2659200000	73	14	12	15	17	15	17	14	12	15	17	15	17	4.60361	0.000814371	1.24	2.22956	28.3709	28.4621	28.5453	29.6497	29.7239	29.7246
Color [Red]	Q9HCS7	Q9HCS7	Pre-mRNA-splicing factor SYF1	XAB2	+	LFQ intensity BN_PINCH_LFQ intensity BN_GFP	11	11	11	13.8	13.8	13.8	100.01	0	17.222	446690000	31	8	8	5	9	9	11	8	8	5	9	9	11	2.21661	0.0193519	0.694967	1.10131	26.4149	26.1168	26.0906	26.8064	26.8403	27.0606
Color [Red]	Q9NPF4;G3V445	Q9NPF4;G3V445	Probable tRNA N6-adenosine threonylcarbamoyltransferase	OSGEP	+	LFQ intensity BN_PINCH_LFQ intensity BN_GFP	2	2	2	9.9	9.9	9.9	36.426	0	7.2484	143400000	7	2	0	2	2	2	2	2	0	2	2	2	2	0.835113	0.0179648	1.50422	1.12632	24.8848	22.3534	24.7444	25.5388	25.2159	25.7406
Color [Red]	Q9NPJ8;Q9UKK6	Q9NPJ8;Q9UKK6	NTF2-related export protein 2;NTF2-related export protein 1	NXT2;NXT1	+	LFQ intensity BN_PINCH_LFQ intensity BN_GFP	4	4	4	37.3	37.3	37.3	16.228	0	44.687	1138700000	16	4	4	3	4	4	4	4	4	3	4	4	4	3.66841	0.00107937	1.46306	2.38173	27.1871	26.9567	27.1608	28.4602	28.7397	28.4938
Color [Red]	Q9NR31;Q5SQT8;Q9Y6B6;X1WI22;D6RAA2;H0Y5E8;Q9H029;D6RDB2;D6RD69	Q9NR31;Q5SQT8;Q9Y6B6	GTP-binding protein SAR1a;GTP-binding protein SAR1b	SAR1A;SAR1B	+	LFQ intensity BN_PINCH_LFQ intensity BN_GFP	4	4	4	31.3	31.3	31.3	22.367	0	50.157	373480000	9	3	4	4	4	2	2	3	4	4	4	2	2	1.0183	0.049087	0.735463	0.876579	26.2013	25.3543	25.6667	26.2571	26.2318	26.9398
Color [Red]	Q9NRN7;E9PLW6;E9PNF3	Q9NRN7;E9PLW6	L-aminoadipate-semialdehyde dehydrogenase-phosphopantetheinyl transferase	AASDHPPT	+	LFQ intensity BN_PINCH_LFQ intensity BN_GFP	6	6	6	22	22	22	35.776	0	37.035	1237800000	44	6	6	5	5	5	6	6	6	5	5	5	6	1.97575	0.0197589	0.720558	1.09333	27.762	27.635	27.4213	28.2047	28.5749	28.2003
Color [Red]	Q9NRR4;H7C5U6;H0YB67	Q9NRR4	Ribonuclease 3	DROSHA	+	LFQ intensity BN_PINCH_LFQ intensity BN_GFP	21	21	21	20	20	20	159.31	0	49.678	887960000	53	10	9	11	14	14	18	10	9	11	14	14	18	2.65112	0.0143021	0.702351	1.16897	27.3559	27.1612	27.2066	28.0179	27.78	28.0329
Color [Red]	Q9NS69	Q9NS69	Mitochondrial import receptor subunit TOM22 homolog	TOMM22	+	LFQ intensity BN_PINCH_LFQ intensity BN_GFP	3	3	3	43	43	43	15.521	0	7.8585	165920000	8	1	1	1	2	2	3	1	1	1	2	2	3	4.22744	0	2.42359	3.80728	23.1302	23.3751	23.3666	25.6445	25.5675	25.9307
Color [Red]	Q9NSE4	Q9NSE4	Isoleucine--tRNA ligase, mitochondrial	IARS2	+	LFQ intensity BN_PINCH_LFQ intensity BN_GFP	10	10	10	12.7	12.7	12.7	113.79	0	15.693	370750000	17	5	4	7	7	7	8	5	4	7	7	7	8	2.99343	0.0003309	1.11646	1.77166	25.5372	25.7288	25.8166	26.9454	26.6136	26.873
Color [Red]	Q9NTX5;H0Y5L2;J3KP84;E9PPG7;E9PRU6;F2Z2D6;E9PJS8;E9PLY6;H0Y525;E9PIU8;H0YCS9	Q9NTX5;H0Y5L2	Ethylmalonyl-CoA decarboxylase	ECHDC1	+	LFQ intensity BN_PINCH_LFQ intensity BN_GFP	7	7	7	28	28	28	33.698	0	11.345	460290000	18	5	4	5	7	7	7	5	4	5	7	7	7	3.92432	0.00085	1.3267	2.25167	25.8294	26.0064	25.9045	27.1179	27.3704	27.2321
Color [Red]	Q9NUI1;Q4VXZ8;A0A0J9YWI0;G3V0I9;A0A0J9YXZ6;A0A0J9YY83	Q9NUI1;Q4VXZ8;A0A0J9YWI0	Peroxisomal 2,4-dienoyl-CoA reductase	DECR2	+	LFQ intensity BN_PINCH_LFQ intensity BN_GFP	7	7	7	25	25	25	30.777	0	13.088	324100000	17	3	1	1	6	7	7	3	1	1	6	7	7	1.47839	0.000747253	3.48238	2.1876	25.3073	21.6542	24.0684	27.5333	26.8307	27.113
Color [Red]	Q9NV70	Q9NV70	Exocyst complex component 1	EXOC1	+	LFQ intensity BN_PINCH_LFQ intensity BN_GFP	11	11	11	16.1	16.1	16.1	101.98	0	24.253	326690000	27	7	5	7	8	7	9	7	5	7	8	7	9	2.55774	0.00316571	0.930112	1.45001	25.8607	25.5894	25.5164	26.7751	26.505	26.4767
Color [Red]	Q9NVH2;A0A087WYC2;A0A087WXK3	Q9NVH2	Integrator complex subunit 7	INTS7	+	LFQ intensity BN_PINCH_LFQ intensity BN_GFP	8	8	8	11.4	11.4	11.4	106.83	0	26.323	299250000	29	4	4	5	4	6	8	4	4	5	4	6	8	2.2684	0.023903	0.642262	1.04069	25.6609	25.7552	25.493	26.121	26.2876	26.4273
Color [Red]	Q9NVV4;Q5T852;Q5T851	Q9NVV4	Poly(A) RNA polymerase, mitochondrial	MTPAP	+	LFQ intensity BN_PINCH_LFQ intensity BN_GFP	9	9	9	17.2	17.2	17.2	66.171	0	18.047	560620000	35	7	6	7	7	8	9	7	6	7	7	8	9	3.22408	0.00908609	0.717793	1.2529	26.5819	26.433	26.4284	27.2717	27.0966	27.2284
Color [Red]	Q9NVZ3;F6SKB8;H0Y970;D6RAN6;D6RB24	Q9NVZ3;F6SKB8	Adaptin ear-binding coat-associated protein 2	NECAP2	+	LFQ intensity BN_PINCH_LFQ intensity BN_GFP	4	4	4	22.1	22.1	22.1	28.338	0	8.384	327300000	19	3	4	4	3	4	4	3	4	4	3	4	4	2.57375	0.00894586	0.772969	1.25402	25.7671	25.7071	25.6318	26.3065	26.6807	26.4378
Color [Red]	Q9NWF9;F8W6D1	Q9NWF9	E3 ubiquitin-protein ligase RNF216	RNF216	+	LFQ intensity BN_PINCH_LFQ intensity BN_GFP	3	3	3	4	4	4	99.405	0	4.8652	47755000	6	0	0	0	3	3	3	0	0	0	3	3	3	2.23024	0.000384181	1.42181	1.85675	23.1691	22.8617	23.6969	24.5659	24.8754	24.5518
Color [Red]	Q9NX20;E9PI14	Q9NX20;E9PI14	39S ribosomal protein L16, mitochondrial	MRPL16	+	LFQ intensity BN_PINCH_LFQ intensity BN_GFP	6	6	6	25.5	25.5	25.5	28.449	0	9.8784	592060000	25	5	4	5	6	6	5	5	4	5	6	6	5	3.34884	0.00229393	0.893229	1.52886	26.3612	26.6101	26.5108	27.3294	27.4717	27.3607
Color [Red]	Q9NX46	Q9NX46	Poly(ADP-ribose) glycohydrolase ARH3	ADPRHL2	+	LFQ intensity BN_PINCH_LFQ intensity BN_GFP	8	8	8	29.2	29.2	29.2	38.946	0	24.282	574960000	28	6	5	6	6	6	7	6	5	6	6	6	7	2.17966	0.00624725	0.892567	1.32753	26.5079	26.4122	26.1973	26.9889	27.3217	27.4845
Color [Red]	Q9NYJ8;A0A1B0GV57;U3KQR0	Q9NYJ8;A0A1B0GV57	TGF-beta-activated kinase 1 and MAP3K7-binding protein 2	TAB2	+	LFQ intensity BN_PINCH_LFQ intensity BN_GFP	10	10	10	20.2	20.2	20.2	76.493	0	87.288	933730000	31	7	4	7	8	8	8	7	4	7	8	8	8	4.03505	0.000393064	1.06129	1.87212	26.9888	27.1101	26.9027	28.0638	28.1114	28.0102
Color [Red]	Q9NYW8	Q9NYW8	RB-associated KRAB zinc finger protein	RBAK	+	LFQ intensity BN_PINCH_LFQ intensity BN_GFP	3	3	2	6.3	6.3	4.2	82.994	0	5.6953	34880000	6	3	3	3	3	3	3	2	2	2	2	2	2	1.14527	0.0382126	0.766459	0.940756	22.8514	22.1331	22.414	23.49	22.7627	23.4452
Color [Red]	Q9NYY8	Q9NYY8	FAST kinase domain-containing protein 2	FASTKD2	+	LFQ intensity BN_PINCH_LFQ intensity BN_GFP	12	12	12	22.3	22.3	22.3	81.462	0	30.252	1000900000	41	9	7	10	11	10	11	9	7	10	11	10	11	3.57007	0.000992308	0.956915	1.65214	27.1464	27.3545	27.1973	28.2707	28.103	28.1952
Color [Red]	Q9NZ01;M0R3C3;M0QXM3	Q9NZ01	Very-long-chain enoyl-CoA reductase	TECR	+	LFQ intensity BN_PINCH_LFQ intensity BN_GFP	12	12	12	33.4	33.4	33.4	36.034	0	40.83	3835300000	66	11	11	11	12	12	12	11	11	11	12	12	12	4.54056	0.000409639	1.03947	1.89397	29.079	29.1363	29.0887	30.053	30.2054	30.1641
Color [Red]	Q9NZ08;H0Y9X5	Q9NZ08	Endoplasmic reticulum aminopeptidase 1	ERAP1	+	LFQ intensity BN_PINCH_LFQ intensity BN_GFP	14	14	14	16.8	16.8	16.8	107.23	0	22.848	827830000	30	8	8	7	9	10	13	8	8	7	9	10	13	2.6983	0.00540104	0.855355	1.38118	26.9229	27.1852	26.9575	28.0375	27.8529	27.7412
Color [Red]	Q9NZB2;A0A0C4DG79;A0A0C4DH52;Q5T035	Q9NZB2;A0A0C4DG79	Constitutive coactivator of PPAR-gamma-like protein 1	FAM120A	+	LFQ intensity BN_PINCH_LFQ intensity BN_GFP	43	43	41	53	53	51.1	121.89	0	323.31	14819000000	241	40	38	40	34	40	38	38	36	38	33	39	37	3.29736	0.0197718	0.612955	1.09534	31.3339	31.2325	31.2096	31.8568	31.8008	31.9572
Color [Red]	Q9NZI8	Q9NZI8	Insulin-like growth factor 2 mRNA-binding protein 1	IGF2BP1	+	LFQ intensity BN_PINCH_LFQ intensity BN_GFP	17	15	15	38.3	34.3	34.3	63.48	0	75.365	3320300000	77	15	15	15	16	17	14	13	13	13	14	15	12	2.54464	0.00998257	0.766031	1.24064	29.2108	28.8764	29.0494	29.6781	29.8709	29.8856
Color [Red]	Q9P0J0;U3KQP3;B4DEZ3;K7EJE1;E7ENQ6	Q9P0J0;U3KQP3;B4DEZ3;K7EJE1;E7ENQ6	NADH dehydrogenase [ubiquinone] 1 alpha subcomplex subunit 13	NDUFA13	+	LFQ intensity BN_PINCH_LFQ intensity BN_GFP	5	5	5	31.9	31.9	31.9	16.698	0	17.659	1203300000	24	5	4	5	5	5	5	5	4	5	5	5	5	4.12507	0.000351421	1.01291	1.80689	27.5759	27.4065	27.5523	28.5824	28.5039	28.487
Color [Red]	Q9P0J7;C9J3I2	Q9P0J7	E3 ubiquitin-protein ligase KCMF1	KCMF1	+	LFQ intensity BN_PINCH_LFQ intensity BN_GFP	3	3	3	8.7	8.7	8.7	41.945	0	4.4679	128380000	8	1	1	1	2	2	3	1	1	1	2	2	3	1.43935	0.00121151	1.59361	1.57047	22.9754	24.6473	23.5062	25.2856	25.0577	25.5666
Color [Red]	Q9P0U3;F8VRZ8	Q9P0U3	Sentrin-specific protease 1	SENP1	+	LFQ intensity BN_PINCH_LFQ intensity BN_GFP	9	9	9	16.8	16.8	16.8	73.48	0	14.121	269840000	23	5	4	3	7	5	8	5	4	3	7	5	8	1.41651	0.00671845	1.16638	1.3203	24.7678	25.8055	25.1457	26.6726	26.6074	25.9383
Color [Red]	Q9P2R6;B1AKN3;H7BYW9;K7EIE3;H0Y975;D6RA28;A0A075B770	Q9P2R6;B1AKN3	Arginine-glutamic acid dipeptide repeats protein	RERE	+	LFQ intensity BN_PINCH_LFQ intensity BN_GFP	27	27	26	25.2	25.2	24.8	172.42	0	152.64	1566600000	72	14	14	16	20	18	23	14	14	16	19	18	22	2.74892	0.00057384	1.43545	2.0681	27.9068	27.2964	27.7987	29.0719	29.197	29.0394
Color [Red]	Q9P2R7;Q5T9Q5;Q5T9Q8;A0A0U1RQL1;A0A0U1RRI1;A0A0U1RQF8	Q9P2R7;Q5T9Q5	Succinyl-CoA ligase [ADP-forming] subunit beta, mitochondrial	SUCLA2	+	LFQ intensity BN_PINCH_LFQ intensity BN_GFP	5	5	5	14	14	14	50.317	0	36.714	366990000	16	3	3	4	5	5	5	3	3	4	5	5	5	2.73997	0.000326923	1.16223	1.76627	25.9022	25.743	25.3851	26.9183	26.7932	26.8055
Color [Red]	Q9UBF2	Q9UBF2	Coatomer subunit gamma-2	COPG2	+	LFQ intensity BN_PINCH_LFQ intensity BN_GFP	9	4	4	12.7	6.2	6.2	97.621	0	8.6039	174680000	10	7	8	6	8	8	7	2	4	1	3	4	2	1.28281	0.000347826	2.63385	1.80054	22.6371	25.165	22.1036	25.56	26.1496	26.0977
Color [Red]	Q9UBU9;E9PIN3;B4E227;E9PLA7;E9PQA4;H0YDU0;E9PMV7	Q9UBU9;E9PIN3	Nuclear RNA export factor 1	NXF1	+	LFQ intensity BN_PINCH_LFQ intensity BN_GFP	17	17	17	30.4	30.4	30.4	70.182	0	40.114	902210000	35	12	9	12	14	13	15	12	9	12	14	13	15	3.35324	0.00685375	0.744591	1.3062	27.3314	27.1509	27.1463	27.9911	27.9861	27.8852
Color [Red]	Q9UDR5;F8WAH1;F8WE53	Q9UDR5;F8WAH1;F8WE53	Alpha-aminoadipic semialdehyde synthase, mitochondrial;Lysine ketoglutarate reductase;Saccharopine dehydrogenase	AASS	+	LFQ intensity BN_PINCH_LFQ intensity BN_GFP	6	6	6	10.9	10.9	10.9	102.13	0	12.002	437490000	14	3	2	3	4	4	5	3	2	3	4	4	5	1.17814	0.000951111	2.75302	1.72209	25.7431	22.5617	25.765	27.9031	27.468	26.9577
Color [Red]	Q9UDW1	Q9UDW1	Cytochrome b-c1 complex subunit 9	UQCR10	+	LFQ intensity BN_PINCH_LFQ intensity BN_GFP	2	2	2	38.1	38.1	38.1	7.3084	0	10.86	315480000	14	2	2	2	2	2	2	2	2	2	2	2	2	2.11574	0.00320231	1.02967	1.45588	25.3564	25.9206	25.3692	26.4387	26.7505	26.546
Color [Red]	Q9UHB9;K7EN53;K7EQC2	Q9UHB9	Signal recognition particle subunit SRP68	SRP68	+	LFQ intensity BN_PINCH_LFQ intensity BN_GFP	17	17	17	35.9	35.9	35.9	70.729	0	53.645	1094500000	43	13	11	13	13	13	15	13	11	13	13	13	15	2.85755	0.0491566	0.493649	0.877627	27.6163	27.5297	27.6226	28.1908	28.0114	28.0473
Color [Red]	Q9UJS0;R4GN64	Q9UJS0	Calcium-binding mitochondrial carrier protein Aralar2	SLC25A13	+	LFQ intensity BN_PINCH_LFQ intensity BN_GFP	20	20	16	37.6	37.6	31.3	74.175	0	66.234	2588000000	82	16	19	17	19	20	20	13	16	13	15	16	16	5.58326	0.000604444	1.1015	2.0849	28.573	28.4911	28.5069	29.599	29.6408	29.6356
Color [Red]	Q9UKD2	Q9UKD2	mRNA turnover protein 4 homolog	MRTO4	+	LFQ intensity BN_PINCH_LFQ intensity BN_GFP	9	9	9	45.6	45.6	45.6	27.56	0	31.795	1631600000	29	8	4	8	7	7	9	8	4	8	7	7	9	2.77501	0.00656934	0.801755	1.32151	28.1619	28.0595	27.8553	28.8623	28.7157	28.9039
Color [Red]	Q9UKJ3;K7EKU0;Q7Z570;A4D1E1	Q9UKJ3	G patch domain-containing protein 8	GPATCH8	+	LFQ intensity BN_PINCH_LFQ intensity BN_GFP	21	21	21	17.6	17.6	17.6	164.2	0	122.04	638450000	52	12	10	13	17	17	18	12	10	13	17	17	18	3.83447	0.000529183	1.17828	2.01932	26.4005	26.6294	26.3799	27.6956	27.6324	27.6166
Color [Red]	Q9UKM7;H0YGV7;H0YG20	Q9UKM7;H0YGV7;H0YG20	Endoplasmic reticulum mannosyl-oligosaccharide 1,2-alpha-mannosidase;alpha-1,2-Mannosidase	MAN1B1	+	LFQ intensity BN_PINCH_LFQ intensity BN_GFP	3	3	3	7	7	7	79.579	0	38.135	58900000	3	1	1	0	2	2	3	1	1	0	2	2	3	2.11367	0.000525097	1.70132	2.01842	23.0863	23.132	22.1505	24.6393	24.5882	24.2452
Color [Red]	Q9UKV8;E5RJY2	Q9UKV8	Protein argonaute-2	AGO2	+	LFQ intensity BN_PINCH_LFQ intensity BN_GFP	21	21	14	31.9	31.9	21.5	97.207	0	78.276	1670600000	73	15	12	15	15	16	20	9	8	10	9	9	13	2.82511	0.0027057	0.92988	1.49972	28.0407	28.0491	27.88	28.8415	28.7871	29.1308
Color [Red]	Q9UL54	Q9UL54	Serine/threonine-protein kinase TAO2	TAOK2	+	LFQ intensity BN_PINCH_LFQ intensity BN_GFP	10	10	9	10.9	10.9	10.3	138.25	0	17.024	247850000	20	6	3	5	7	8	8	5	2	4	6	7	7	2.38074	0.00258616	0.975916	1.46585	25.42	25.0116	25.2413	26.1247	26.4283	26.0476
Color [Red]	Q9UNQ2;A0A0C4DGB1;D6RCL3	Q9UNQ2;A0A0C4DGB1	Probable dimethyladenosine transferase	DIMT1	+	LFQ intensity BN_PINCH_LFQ intensity BN_GFP	11	11	11	42.2	42.2	42.2	35.236	0	21.939	585750000	24	7	4	7	8	9	9	7	4	7	8	9	9	2.46247	0.00689474	0.829366	1.3085	26.6177	26.5102	26.5482	27.3068	27.2147	27.6427
Color [Red]	Q9UPQ9	Q9UPQ9	Trinucleotide repeat-containing gene 6B protein	TNRC6B	+	LFQ intensity BN_PINCH_LFQ intensity BN_GFP	48	48	4	41.5	41.5	3.8	194	0	323.31	4764800000	203	34	31	35	36	40	45	3	2	3	2	4	4	3.40815	0.000934783	0.945312	1.61294	29.4567	29.4789	29.5056	30.317	30.3671	30.5931
Color [Red]	Q9Y277;E5RJN6;E5RHZ6;E5RK27;E5RFP6;E5RHE1	Q9Y277;E5RJN6;E5RHZ6	Voltage-dependent anion-selective channel protein 3	VDAC3	+	LFQ intensity BN_PINCH_LFQ intensity BN_GFP	10	10	10	46.3	46.3	46.3	30.658	0	134.31	4690600000	65	9	5	7	8	7	9	9	5	7	8	7	9	1.89775	0.0324564	0.6269	0.970701	29.8148	29.4678	29.5167	30.0317	30.3278	30.3205
Color [Red]	Q9Y2L1;G3V1J5;F2Z2C0	Q9Y2L1;G3V1J5;F2Z2C0	Exosome complex exonuclease RRP44	DIS3	+	LFQ intensity BN_PINCH_LFQ intensity BN_GFP	31	31	31	44.2	44.2	44.2	109	0	177.93	4256700000	161	28	23	26	29	30	28	28	23	26	29	30	28	3.11525	0.01353	0.68077	1.18646	29.43	29.4887	29.4427	29.9951	30.1763	30.2324
Color [Red]	Q9Y2Q3;E9PFN5	Q9Y2Q3;E9PFN5	Glutathione S-transferase kappa 1	GSTK1	+	LFQ intensity BN_PINCH_LFQ intensity BN_GFP	3	3	3	18.1	18.1	18.1	25.497	0	19.144	248730000	11	3	2	2	2	2	2	3	2	2	2	2	2	1.9951	0.00790878	0.884691	1.27702	25.0304	25.3708	25.2225	25.7613	26.2656	26.2509
Color [Red]	Q9Y2X9	Q9Y2X9	Zinc finger protein 281	ZNF281	+	LFQ intensity BN_PINCH_LFQ intensity BN_GFP	10	10	10	15	15	15	96.914	0	15.911	311050000	18	7	5	6	7	9	8	7	5	6	7	9	8	4.30552	0.000370572	1.02008	1.83821	25.5462	25.3935	25.4674	26.4323	26.4891	26.5459
Color [Red]	Q9Y2Z4;H0YHS6	Q9Y2Z4;H0YHS6	Tyrosine--tRNA ligase, mitochondrial;Tyrosine--tRNA ligase	YARS2	+	LFQ intensity BN_PINCH_LFQ intensity BN_GFP	7	7	7	21	21	21	53.198	0	43.36	378170000	18	4	2	4	5	6	6	4	2	4	5	6	6	4.23307	0	1.48452	2.54469	25.398	25.5355	25.5518	26.9651	27.1033	26.8704
Color [Red]	Q9Y305;C9J7L8	Q9Y305	Acyl-coenzyme A thioesterase 9, mitochondrial	ACOT9	+	LFQ intensity BN_PINCH_LFQ intensity BN_GFP	20	20	7	52.2	52.2	21.2	49.901	0	63.108	3313000000	82	17	14	15	18	18	17	6	6	5	7	7	6	2.71667	0.000938182	1.04127	1.61789	29.1292	28.7361	28.8605	29.8558	29.875	30.1188
Color [Red]	Q9Y316	Q9Y316	Protein MEMO1	MEMO1	+	LFQ intensity BN_PINCH_LFQ intensity BN_GFP	4	4	4	18.9	18.9	18.9	33.733	0	12.303	189680000	12	3	3	2	4	3	3	3	3	2	4	3	3	1.727	0.00579876	1.02889	1.33758	24.7108	24.7564	24.7237	25.2469	25.8736	26.1571
Color [Red]	Q9Y399;Q5T8A0	Q9Y399;Q5T8A0	28S ribosomal protein S2, mitochondrial	MRPS2	+	LFQ intensity BN_PINCH_LFQ intensity BN_GFP	11	11	11	45.9	45.9	45.9	33.249	0	20.51	1054300000	37	9	8	9	9	8	11	9	8	9	9	8	11	2.33602	0.00203554	1.04676	1.53282	27.4295	27.1354	27.1127	28.1517	28.5742	28.0919
Color [Red]	Q9Y3I1;F8WBR0;F8WDR9	Q9Y3I1	F-box only protein 7	FBXO7	+	LFQ intensity BN_PINCH_LFQ intensity BN_GFP	3	3	3	8.4	8.4	8.4	58.502	0	7.8256	432500000	13	3	3	3	3	3	3	3	3	3	3	3	3	2.42655	0.0479544	0.517003	0.883277	26.1291	26.2259	26.2961	26.5942	26.7923	26.8157
Color [Red]	Q9Y4W6;K7EP56	Q9Y4W6	AFG3-like protein 2	AFG3L2	+	LFQ intensity BN_PINCH_LFQ intensity BN_GFP	14	14	14	21.1	21.1	21.1	88.583	0	25.649	685020000	30	9	10	8	10	11	14	9	10	8	10	11	14	2.01618	0.0138369	0.79186	1.18161	26.6804	27.0484	26.5239	27.6028	27.4049	27.6207
Color [Red]	Q9Y5A9;S4R3J8;S4R3V3	Q9Y5A9	YTH domain-containing family protein 2	YTHDF2	+	LFQ intensity BN_PINCH_LFQ intensity BN_GFP	13	10	9	23.5	20.4	19.2	62.333	0	140.35	1553800000	57	10	10	12	12	12	13	7	7	8	8	8	9	2.98021	0.0137813	0.684338	1.17902	28.0773	27.8401	28.0209	28.6254	28.7373	28.6287
Color [Red]	Q9Y5V3;Q96JG8	Q9Y5V3	Melanoma-associated antigen D1	MAGED1	+	LFQ intensity BN_PINCH_LFQ intensity BN_GFP	15	15	14	26.2	26.2	24.7	86.16	0	203.19	1584500000	43	11	12	11	14	13	13	10	11	10	13	12	12	3.8874	0.000448845	1.12369	1.94678	27.899	27.6981	27.8394	29.025	28.8556	28.9269
Color [Red]	Q9Y618;C9JE98;C9J0Q5;C9JFD3;C9J7T7;C9JQE8;H7C1J7;C9J330;H7C0P3;H7C184;H0YGK8;C9JNV9;H7BZU2;H7C2R5;H7C1Y3	Q9Y618;C9JE98;C9J0Q5;C9JFD3;C9J7T7	Nuclear receptor corepressor 2	NCOR2	+	LFQ intensity BN_PINCH_LFQ intensity BN_GFP	63	63	60	37.7	37.7	36.8	274.8	0	160.44	4965400000	211	45	38	44	48	47	56	43	36	42	45	44	53	4.4272	0.0195978	0.580956	1.09791	29.6984	29.7623	29.747	30.2831	30.3578	30.3098
Color [Red]	Q9Y697;F2Z2E7;A2A2M1;H7C0I5;H0YGN5	Q9Y697;F2Z2E7	Cysteine desulfurase, mitochondrial	NFS1	+	LFQ intensity BN_PINCH_LFQ intensity BN_GFP	4	4	4	11.4	11.4	11.4	50.195	0	6.5148	47341000	12	1	2	2	2	3	3	1	2	2	2	3	3	1.29796	0.00356485	1.49076	1.43581	21.6861	22.9612	22.6186	24.6731	23.524	23.5411
Color [Red]	Q9Y6K5;F8VS35;F8VWK9	Q9Y6K5	2-5-oligoadenylate synthase 3	OAS3	+	LFQ intensity BN_PINCH_LFQ intensity BN_GFP	7	7	7	10.5	10.5	10.5	121.17	0	12.94	138540000	14	1	2	1	3	3	5	1	2	1	3	3	5	2.78093	0.02658	0.588833	1.0186	24.7652	24.7528	24.6537	25.4417	25.2939	25.2026
Color [Red]	Q9Y6Q9	Q9Y6Q9	Nuclear receptor coactivator 3	NCOA3	+	LFQ intensity BN_PINCH_LFQ intensity BN_GFP	7	7	7	7.4	7.4	7.4	155.29	0	10.12	123550000	11	2	4	3	3	4	5	2	4	3	3	4	5	1.94959	0.00060177	1.95849	2.08366	22.2963	23.6274	23.4274	25.3461	25.0425	24.838
Color [Black]	A0A024QZ33;Q9H0G5;K7ERM9	A0A024QZ33;Q9H0G5;K7ERM9	Nuclear speckle splicing regulatory protein 1	CCDC55;NSRP1			2	2	2	5.8	5.8	5.8	60.441	0	4.577	35559000	8	2	2	2	0	1	1	2	2	2	0	1	1	1.25879	0.0045305	-1.46655	-1.401	23.5093	23.7579	23.0236	22.8078	22.0139	21.0694
Color [Black]	A0A0G2JL47;A0A024RCR6;A0A0G2JK23;P46379;F6S6P2;X6REW1;A0A0G2JJM1;F6UR09;F6U1F2;F6XTU0;H0Y710;A0A0G2JJR8;A0A1B0GX79;F6WML8;F6VEM6;F6X9W3;F6U341;H0Y4L1;F6TC96	A0A0G2JL47;A0A024RCR6;A0A0G2JK23;P46379;F6S6P2;X6REW1;A0A0G2JJM1	Large proline-rich protein BAG6	BAT3;BAG6			8	8	8	9.6	9.6	9.6	113.46	0	11.593	360840000	18	6	7	7	3	1	4	6	7	7	3	1	4	1.04364	0.00454255	-1.90194	-1.40254	26.4445	26.6495	26.6034	25.9613	23.0537	24.9766
Color [Black]	K7EIV0;A0A075B7C0;K7ELJ7;A0A0C4DGQ5;P04632;U3KPR7;U3KQE2;K7EKD8;Q96L46;K7EM73	K7EIV0;A0A075B7C0;K7ELJ7;A0A0C4DGQ5;P04632;U3KPR7;U3KQE2;K7EKD8;Q96L46	Calpain small subunit 1;Calpain small subunit 2	CAPNS1;CAPNS2			3	3	3	19.4	19.4	19.4	21.984	0	2.9325	166010000	10	2	3	3	2	2	2	2	3	3	2	2	2	0.939171	0.00695159	-1.84781	-1.30115	25.3264	25.3029	25.5612	24.3154	21.724	24.6077
Color [Black]	A0A087WSW9;A0A087WSY9;Q16881;F8W809;A0A182DWI3;E2QRB9;E9PIR7;E9PKD3;A0A0B4J225;E9PIZ5;E9PLT3;E9PKI4;E9PRI8;E9PQI3;A0A096LPD9;E7EWK1;A0A096LPK7;A0A182DWF2;D3YTF8;A0A182DWF3;Q9NNW7	A0A087WSW9;A0A087WSY9;Q16881;F8W809;A0A182DWI3;E2QRB9;E9PIR7	Thioredoxin reductase 1, cytoplasmic	TXNRD1			25	25	25	59.5	59.5	59.5	60.078	0	157.34	8076600000	111	24	22	23	19	18	21	24	22	23	19	18	21	2.74731	0.00269739	-0.936902	-1.49472	30.9714	30.865	30.9586	30.0543	29.7596	30.1704
Color [Black]	A0A087WT45;Q4V328;A0A075B793;A0A087WXA6;A0A087WW92;A0A087WZF5	A0A087WT45;Q4V328;A0A075B793	GRIP1-associated protein 1	GRIPAP1			11	11	11	19.1	19.1	19.1	90.856	0	80.151	399240000	26	10	8	8	2	2	7	10	8	8	2	2	7	0.959026	0.00647016	-1.869	-1.32325	26.8467	26.4253	26.6688	25.5785	22.9733	25.7821
Color [Black]	A0A087WU53;Q9H0U3	A0A087WU53;Q9H0U3	Magnesium transporter protein 1	MAGT1			2	2	2	4.9	4.9	4.9	41.531	0	3.3258	264040000	6	2	2	2	1	1	1	2	2	2	1	1	1	0.980728	0.00870536	-1.58813	-1.26145	25.6226	26.0229	26.195	25.3523	22.9125	24.8114
Color [Black]	A0A087WUT6;O60841	A0A087WUT6;O60841	Eukaryotic translation initiation factor 5B	EIF5B			13	13	13	16.9	16.9	16.9	138.68	0	31.33	774700000	38	11	13	12	9	7	9	11	13	12	9	7	9	2.38549	0.00138926	-1.06519	-1.56556	27.3604	27.7619	27.4791	26.6429	26.5612	26.2017
Color [Black]	A0A087WVQ6;Q00610;J3KS13;K7EJJ5;J3KSQ2;J3KRF5;J3QL20;F5H5N6;A0A087WV74;A0A087WXH4	A0A087WVQ6;Q00610	Clathrin heavy chain;Clathrin heavy chain 1	CLTC			70	70	53	52.8	52.8	43.5	192.06	0	323.31	33156000000	409	68	62	63	59	62	64	51	47	48	47	48	51	5.34866	0.000708333	-1.16106	-2.17354	33.0238	33.0101	32.9916	31.8273	31.8033	31.9117
Color [Black]	A0A087WW66;Q99460;H7C378;H7BZR6;C9J9M4	A0A087WW66;Q99460	26S proteasome non-ATPase regulatory subunit 1	PSMD1			7	7	7	11.4	11.4	11.4	105.85	0	13.705	402990000	17	7	5	7	4	2	4	7	5	7	4	2	4	1.76828	0.0197542	-0.758993	-1.09531	26.5495	26.6775	26.3174	25.9638	25.8661	25.4375
Color [Black]	A0A087WXP9;Q8IY47	A0A087WXP9;Q8IY47	Kelch repeat and BTB domain-containing protein 2	KBTBD2			3	3	3	13.5	13.5	13.5	38.191	0	3.4149	81279000	5	3	2	3	1	1	0	3	2	3	1	1	0	2.50531	0.000334152	-1.23533	-1.7798	24.6835	24.3555	24.7356	23.1252	23.2971	23.6464
Color [Black]	A0A087WYS1;E7EUC7;Q16851;C9JTZ5;C9JUW1;C9JWG0;C9JVG3;C9JQU9;C9JNZ1;F2Z3H1	A0A087WYS1;E7EUC7;Q16851	UTP--glucose-1-phosphate uridylyltransferase	UGP2			7	7	7	16.7	16.7	16.7	56.967	0	76.811	661600000	25	7	6	7	5	4	7	7	6	7	5	4	7	2.26535	0.00369958	-0.972968	-1.43544	27.1898	27.5541	27.1275	26.1522	26.2543	26.546
Color [Black]	M0QZS0;A0A087WZG4;Q6ZSZ5	M0QZS0;A0A087WZG4;Q6ZSZ5	Rho guanine nucleotide exchange factor 18	ARHGEF18			2	2	2	2.8	2.8	2.8	91.296	0.00088496	2.3608	61472000	5	2	2	2	1	1	1	2	2	2	1	1	1	2.59616	0.000938596	-1.15148	-1.71606	23.6138	23.6007	23.6787	22.1434	22.6823	22.6131
Color [Black]	A0A087WZV0;O43314;D6RFG4;D6RBU4;F8W9A8;B7WPL9;Q6PFW1	A0A087WZV0;O43314	Inositol hexakisphosphate and diphosphoinositol-pentakisphosphate kinase 2	PPIP5K2			3	3	2	3.5	3.5	2.3	144.36	0	5.0615	238650000	8	2	3	2	3	1	2	1	2	1	2	1	1	0.781976	0.0255545	-1.30526	-1.02793	25.8909	25.6529	25.7779	24.9277	22.972	25.5062
Color [Black]	A0A087X1B1;Q9Y6K9;A0A087X0G7;A0A087WUW6;C9JN51;A0A087WV30;C9JH59;C9JCG6	A0A087X1B1;Q9Y6K9;A0A087X0G7;A0A087WUW6;C9JN51;A0A087WV30	NF-kappa-B essential modulator	IKBKG			6	6	3	19.4	19.4	9.8	48.069	0	76.67	519940000	20	6	5	6	3	4	2	3	2	3	1	2	1	1.7159	0.0137341	-0.851559	-1.17527	27.0544	27.1339	26.4851	25.9118	26.2209	25.9861
Color [Black]	E9PK01;A0A087X1X7;E9PRY8;P29692;E9PPR1;E9PL12;E9PQ49;E9PI39;E9PMW7;E9PIZ1;E9PL71;H0YCK7;E9PN91;E9PQZ1;E9PK06;E9PQC9;E9PKK3;E9PK72;H0YE58;H0YE72	E9PK01;A0A087X1X7;E9PRY8;P29692;E9PPR1;E9PL12;E9PQ49;E9PI39;E9PMW7;E9PIZ1;E9PL71;H0YCK7;E9PN91;E9PQZ1	Elongation factor 1-delta	EEF1D			6	6	6	33.7	33.7	33.7	28.821	0	31.553	2126600000	37	5	6	6	4	5	6	5	6	6	4	5	6	5.63158	0	-1.50318	-2.79616	29.1172	29.1215	29.061	27.6492	27.5383	27.6027
Color [Black]	A0A087X211;Q8TCG1;F8WF26;F8WAX6	A0A087X211;Q8TCG1	Protein CIP2A	KIAA1524			28	28	28	29.4	29.4	29.4	102.28	0	71.328	3132800000	85	24	26	25	19	22	20	24	26	25	19	22	20	5.76505	0.00101176	-0.863822	-1.6612	29.5575	29.5786	29.511	28.6837	28.6847	28.6872
Color [Black]	A0A087X295;Q9NNW5;E9PDU5;E9PBK6;Q6PKC6;V9GYU1;C9K020;V9GZ65;C9JFP6	A0A087X295;Q9NNW5;E9PDU5	WD repeat-containing protein 6	WDR6			19	19	19	23.8	23.8	23.8	125	0	84.144	1445600000	74	17	18	17	12	11	15	17	18	17	12	11	15	4.39649	0.00263664	-0.80356	-1.48521	28.4138	28.4295	28.3175	27.5406	27.6026	27.6069
Color [Black]	A0A087X2D8;O60271;H0YBS5;E9PFH7;A0A087WYG2;Q9UPT6	A0A087X2D8;O60271	C-Jun-amino-terminal kinase-interacting protein 4	SPAG9			8	8	8	9.5	9.5	9.5	145.17	0	38.486	254300000	14	7	5	6	1	2	2	7	5	6	1	2	2	1.00636	0.0026131	-2.35655	-1.47406	26.0813	26.1931	25.8005	21.5259	24.3687	25.1106
Color [Black]	A0A088AWN3;A0A0A0MSY4;Q9BZ29;Q6ZSL5;A0A0A0MT38;A0A0D9SFH5;H0Y3S1;H7BZ79;Q5JUD8;Q5JUD3;A0A1B0GVL8;X6RGR3	A0A088AWN3;A0A0A0MSY4;Q9BZ29;Q6ZSL5;A0A0A0MT38	Dedicator of cytokinesis protein 9	DOCK9			21	21	21	12.8	12.8	12.8	237.91	0	37.379	952560000	42	16	14	18	9	10	15	16	14	18	9	10	15	2.85896	0.00357983	-0.877928	-1.43682	27.981	27.6623	27.8001	26.8163	26.9723	27.021
Color [Black]	C9JFE4;A0A096LP07;A0A096LPJ3;A8K070;Q13098;J3QLT0;J3KSA5;J3KRJ4;J3QS84;J3QS88;J3KTB0;J3QLE8;J3QL53;J3KRE8	C9JFE4;A0A096LP07;A0A096LPJ3;A8K070;Q13098	COP9 signalosome complex subunit 1	GPS1			5	5	5	13.4	13.4	13.4	53.371	0	6.3559	431490000	10	4	4	5	2	4	4	4	4	5	2	4	4	0.965116	0.00568582	-2.026	-1.36601	26.9981	26.7561	26.5861	22.8031	25.6818	25.7773
Color [Black]	X6RA56;X6RCK5;A0A0A0MRV8;X6RLR1;O75935	X6RA56;X6RCK5;A0A0A0MRV8;X6RLR1;O75935	Dynactin subunit 3	DCTN3			2	2	2	14.1	14.1	14.1	16.091	0.0043692	1.7976	67935000	2	2	2	2	0	0	0	2	2	2	0	0	0	2.77289	0.000588745	-1.4355	-2.07657	24.4043	24.5833	24.3352	22.7548	23.3459	22.9157
Color [Black]	E7EMV7;A0A0A0MRZ4;Q15025;H0YC17;E7EW15	E7EMV7;A0A0A0MRZ4;Q15025;H0YC17	TNFAIP3-interacting protein 1	TNIP1			7	7	7	16.3	16.3	16.3	55.697	0	14.782	557530000	18	7	7	7	4	5	6	7	7	7	4	5	6	3.41561	0.000716553	-1.02993	-1.73572	27.0563	26.9254	27.1732	26.0448	25.9083	26.112
Color [Black]	A0A0A0MSJ3;Q3HKR1;E9PFK9;Q9UJ41	A0A0A0MSJ3;Q3HKR1;E9PFK9;Q9UJ41	Rab5 GDP/GTP exchange factor	RABGEF1			2	2	2	8.7	8.7	8.7	34.437	0	5.3102	117850000	6	2	2	2	1	1	0	2	2	2	1	1	0	2.36417	0.00064455	-1.68359	-2.1339	25.0678	25.3044	25.0914	23.7687	23.7307	22.9133
Color [Black]	A0A0A0MSQ0;P13797;H7C4N2;U3KQI3;Q14651;C9JAM8	A0A0A0MSQ0;P13797	Plastin-3	PLS3			22	15	15	40.4	30	30	69.334	0	33.674	1386500000	45	21	20	20	11	12	13	15	13	13	8	6	9	3.20438	0	-1.84219	-2.67247	28.5016	28.609	28.4142	26.6765	26.3479	26.9738
Color [Black]	A0A0A0MTR7;A0A0A0MTC1;Q63HN8	A0A0A0MTR7;A0A0A0MTC1;Q63HN8	E3 ubiquitin-protein ligase RNF213	RNF213			39	39	39	9.8	9.8	9.8	591.4	0	70.544	1474800000	92	33	30	35	17	16	24	33	30	35	17	16	24	2.32181	0.0215195	-0.660412	-1.07134	28.3235	28.3338	28.3475	27.6374	27.8918	27.4943
Color [Black]	A0A0A0MTH9;O14981	A0A0A0MTH9;O14981	TATA-binding protein-associated factor 172	BTAF1			8	8	8	4.7	4.7	4.7	206.93	0	10.728	332570000	13	8	6	8	1	2	4	8	6	8	1	2	4	1.44195	0.000507463	-2.82369	-2.00228	26.5157	26.6029	26.2187	22.8462	22.5981	25.4219
Color [Black]	A0A0A0MTP6;O15357;F5H588;F5GY16;H0YFZ4	A0A0A0MTP6;O15357	Phosphatidylinositol 3,4,5-trisphosphate 5-phosphatase 2	INPPL1			9	9	9	11.8	11.8	11.8	126.52	0	13.712	201500000	19	8	6	5	2	0	3	8	6	5	2	0	3	1.61153	0.000346939	-1.84198	-1.79993	25.6412	25.9187	25.7334	23.6082	23.2264	24.9326
Color [Black]	A0A0A0MTP7;F8VXG7;Q99590	A0A0A0MTP7;F8VXG7;Q99590	Protein SCAF11	SCAF11			9	9	9	15.9	15.9	15.9	106.01	0	46.628	242150000	17	3	8	6	2	4	3	3	8	6	2	4	3	2.25422	0.000578723	-1.67301	-2.07071	25.5568	26.1254	26.3094	24.1403	24.7404	24.0918
Color [Black]	A0A1B0GWJ0;A0A1B0GTJ7;A0A0A6YY92;P30566;A0A096LNY5;A0A096LNY6;A0A1B0GTG9;A0A1B0GWF8;A0A096LP92;B4DEP1;A0A096LPA2;A0A096LP72;A0A096LNY4	A0A1B0GWJ0;A0A1B0GTJ7;A0A0A6YY92;P30566;A0A096LNY5;A0A096LNY6;A0A1B0GTG9;A0A1B0GWF8	Adenylosuccinate lyase	ADSL			4	4	4	13.8	13.8	13.8	54.465	0	5.4096	474720000	6	2	4	3	1	2	2	2	4	3	1	2	2	0.839433	0.0196846	-1.39464	-1.09729	26.5578	26.5941	27.1933	23.9013	26.1442	26.1158
Color [Black]	H7C446;A8MV53;A0A0A6YYI3;A0A0B4J1V8;Q9NQ55	H7C446;A8MV53;A0A0A6YYI3;A0A0B4J1V8;Q9NQ55	Suppressor of SWI4 1 homolog	PPAN;PPAN-P2RY11			4	4	4	18.3	18.3	18.3	23.108	0	7.1232	87315000	7	4	3	4	1	1	4	4	3	4	1	1	4	1.35202	0.0259046	-0.793754	-1.02494	24.2183	24.8299	24.5025	23.9284	23.3032	23.9378
Color [Black]	A0A0A6YYJ8;Q9Y383;B8ZZ09;B8ZZ10;A8MYV2;Q9NQ29	A0A0A6YYJ8;Q9Y383	Putative RNA-binding protein Luc7-like 2	LUC7L2			3	3	3	7.4	7.4	7.4	54.223	0	4.1489	71459000	7	3	3	2	0	0	1	3	3	2	0	0	1	0.850525	0.0350708	-1.00103	-0.956325	24.2354	24.8609	24.269	23.0637	22.8376	24.4609
Color [Black]	A0A0C4DFL8;F5GX28;O94953;K7ES23;K7EQ54	A0A0C4DFL8;F5GX28;O94953	Lysine-specific demethylase 4B	KDM4B			4	4	4	6.5	6.5	6.5	121.9	0	5.9256	116900000	11	3	3	2	1	1	2	3	3	2	1	1	2	1.06828	0.0126037	-1.26246	-1.19615	24.8251	25.0358	24.7215	22.7554	23.4141	24.6256
Color [Black]	A0A0C4DG98;Q8NI27;H0Y815;H7C477;H0Y594;H0Y7U4	A0A0C4DG98;Q8NI27	THO complex subunit 2	THOC2			13	13	13	10.8	10.8	10.8	169.58	0	42.625	406940000	31	12	8	10	5	6	6	12	8	10	5	6	6	2.94709	0.02728	-0.573548	-1.0084	26.4431	26.4527	26.4491	25.92	25.9645	25.7398
Color [Black]	A0A0C4DGB5;E9PCH5;B7Z574;P20810;E7ES10;E7EVY3;E9PDE4;H0Y7F0;H0Y9H6;E7EQ12;E7EQA0;A0A0A0MR45;H0YD33;F8W7E0;A0A0C4DGD1;H0YA91;D6RC54;H0Y944;E9PSG1;D6RAA8;D6RGF7;D6RBR1;E7EN75;E7EQK6	A0A0C4DGB5;E9PCH5;B7Z574;P20810;E7ES10;E7EVY3;E9PDE4;H0Y7F0;H0Y9H6;E7EQ12;E7EQA0;A0A0A0MR45;H0YD33	Calpastatin	CAST			19	19	19	36.7	36.7	36.7	80.998	0	71.862	1487600000	61	15	16	14	5	9	8	15	16	14	5	9	8	6.35076	0	-1.89104	-3.55969	28.5849	28.6443	28.6812	26.7502	26.767	26.72
Color [Black]	F5GWX5;A0A0C4DGG9;Q14839;Q8TDI0;K7EMY3;F2Z2R5;F5H6N4;K7EPV1;K7ESA5	F5GWX5;A0A0C4DGG9;Q14839	Chromodomain-helicase-DNA-binding protein 4	CHD4			47	47	37	29.8	29.8	24.5	217.1	0	208.07	4285100000	171	43	42	43	27	33	35	33	33	33	21	26	27	3.37966	0.0289976	-0.547667	-0.994458	29.9655	29.8978	29.8009	29.3346	29.3723	29.3143
Color [Black]	A0A0C4DGH3;Q9Y6R0;M0QXQ4;M0QYC2	A0A0C4DGH3;Q9Y6R0;M0QXQ4;M0QYC2	Numb-like protein	NUMBL			5	3	3	13.2	10.6	10.6	60.812	0	9.2125	113820000	9	5	4	5	1	2	2	3	3	3	0	1	0	1.24624	0.00303188	-1.61524	-1.45711	24.7943	25.1321	25.1076	23.3423	24.459	22.387
Color [Black]	A0A0D9SEJ5;F5GY05;Q96EK7	A0A0D9SEJ5;F5GY05;Q96EK7	Constitutive coactivator of peroxisome proliferator-activated receptor gamma	FAM120B			11	11	11	13.7	13.7	13.7	105.19	0	18.049	461690000	31	10	10	9	6	8	10	10	10	9	6	8	10	1.68392	0.0398168	-0.619459	-0.928589	26.7112	26.5323	26.8848	26.0304	25.8961	26.3435
Color [Black]	A0A0G2JHC2;Q6NYC8	A0A0G2JHC2;Q6NYC8	Phostensin	PPP1R18			6	6	6	18.9	18.9	18.9	68.041	0	18.626	445340000	19	6	5	6	4	3	5	6	5	6	4	3	5	2.72998	0.000407186	-1.27658	-1.89229	26.6067	26.9179	26.8246	25.7718	25.259	25.4886
Color [Black]	A0A0G2JNZ2;A0A0G2JPP5;Q14160;A0A0G2JMS7;H0YCG0;Q5T0G3;Q9BTT6	A0A0G2JNZ2;A0A0G2JPP5;Q14160;A0A0G2JMS7	Protein scribble homolog	SCRIB			12	12	12	11.7	11.7	11.7	174.91	0	34.603	675660000	24	11	9	10	4	5	6	11	9	10	4	5	6	2.42297	0.000398827	-1.36811	-1.88368	27.0121	27.4869	27.5824	25.9303	26.2631	25.7837
Color [Black]	A0A0G2JQW1;A0A0J9YXQ9;Q53QD4;Q8WVT3;H7C0T3;H0Y550;H7C0K3;H7C1E5	A0A0G2JQW1;A0A0J9YXQ9;Q53QD4;Q8WVT3;H7C0T3;H0Y550	Trafficking protein particle complex subunit 12	CGI-87;TRAPPC12			4	4	4	14.6	14.6	14.6	40.703	0	4.4024	102320000	6	3	3	4	1	1	1	3	3	4	1	1	1	1.6885	0.000795322	-2.73761	-2.21478	24.9858	25.0139	24.8113	22.32	23.4049	20.8732
Color [Black]	A0A0J9YWB6;Q9Y5B0;A0A0J9YWJ4;K7EJD2;A0A0A0MR03	A0A0J9YWB6;Q9Y5B0;A0A0J9YWJ4;K7EJD2	RNA polymerase II subunit A C-terminal domain phosphatase	CTDP1			3	3	3	5.6	5.6	5.6	87.191	0	5.3974	102630000	8	3	2	2	1	1	1	3	2	2	1	1	1	3.33664	0	-2.22133	-3.12411	24.8177	24.8893	24.8151	22.6818	22.9473	22.2292
Color [Black]	A0A0J9YWL0;Q9Y4K1;Q96QW7	A0A0J9YWL0;Q9Y4K1	Absent in melanoma 1 protein	AIM1			6	6	6	4.3	4.3	4.3	231.71	0	11.867	204690000	16	5	6	5	3	1	3	5	6	5	3	1	3	1.28641	0.00188274	-1.75253	-1.53898	25.6722	25.7865	25.664	24.5065	22.6837	24.675
Color [Black]	A0A0U1RQK7;A0A0A0MSA7;O43432;B1AN91;B1AN92	A0A0U1RQK7;A0A0A0MSA7;O43432	Eukaryotic translation initiation factor 4 gamma 3	EIF4G3			24	19	19	17.2	14.5	14.5	195.27	0	49.388	1292000000	59	23	21	20	13	14	17	18	16	15	10	10	12	3.21781	0.000348718	-1.10308	-1.80107	28.2696	28.2046	28.3828	27.0579	27.3796	27.1103
Color [Black]	A0A1B0GW38;A0A0U1RQX8;P22681;A0A0U1RR39;B5MC15;Q13191	A0A1B0GW38;A0A0U1RQX8;P22681;A0A0U1RR39	E3 ubiquitin-protein ligase CBL	CBL			13	13	13	21.2	21.2	21.2	95.95	0	19.847	552950000	31	12	10	12	3	5	10	12	10	12	3	5	10	3.46146	0	-1.85474	-2.79473	27.0451	27.1354	27.4444	25.152	25.532	25.3767
Color [Black]	A0A0U1RRM6;Q8N8S7	A0A0U1RRM6;Q8N8S7	Protein enabled homolog	ENAH			2	2	2	3.9	3.9	3.9	87.399	0	4.5528	168650000	6	2	2	2	0	0	0	2	2	2	0	0	0	3.04204	0	-2.6173	-3.28644	25.7211	25.7733	25.7729	22.793	22.8951	23.7273
Color [Black]	A0A0U1RRM9;Q4VXL4;D6RAA5;Q4VXL8;E7EMZ9;E9PBC6;O95359;H0Y9C3	A0A0U1RRM9;Q4VXL4;D6RAA5;Q4VXL8;E7EMZ9;E9PBC6;O95359	Transforming acidic coiled-coil-containing protein 2	TACC2			3	2	2	20	15.4	15.4	20.355	0	3.7267	83120000	6	3	2	2	1	0	1	2	2	2	1	0	1	1.82803	0.00305401	-1.13555	-1.46146	24.7848	24.5496	24.1497	23.7264	23.0146	23.3364
Color [Black]	A0A1B0GTL5;Q9BXF6	A0A1B0GTL5;Q9BXF6	Rab11 family-interacting protein 5	RAB11FIP5			4	4	4	5.6	5.6	5.6	138.41	0	5.7196	56002000	10	3	3	3	0	1	1	3	3	3	0	1	1	3.32234	0.000483986	-1.2237	-1.98253	24.174	24.126	24.1211	22.8731	23.1358	22.7411
Color [Black]	F5GZ78;A0A1B0GTU4;P49023;A0A1B0GU60;F5H836;REV__D6RBA6;A0A1B0GV30	F5GZ78;A0A1B0GTU4;P49023	Paxillin	PXN			10	10	10	20.5	20.5	20.5	64.232	0	28.901	815010000	42	10	10	10	5	4	8	10	10	10	5	4	8	2.77023	0.000324582	-1.15335	-1.76371	27.4294	27.7572	27.6136	26.4813	26.2216	26.6373
Color [Black]	A0A1B0GTW1;Q9UDY2	A0A1B0GTW1;Q9UDY2	Tight junction protein ZO-2	TJP2			24	24	24	22.9	22.9	22.9	140.73	0	53.271	1258600000	80	22	19	22	11	11	13	22	19	22	11	11	13	3.07011	0.000391931	-1.17909	-1.86773	28.1691	28.4443	28.1394	27.2268	26.9206	27.068
Color [Black]	A0A1B0GV68;C9JME2;Q9Y4F1;M0QYB0	A0A1B0GV68;C9JME2;Q9Y4F1;M0QYB0	FERM, RhoGEF and pleckstrin domain-containing protein 1	FARP1			2	2	2	3.5	3.5	3.5	88.1	0	3.2142	40885000	6	2	1	2	1	1	1	2	1	2	1	1	1	1.38073	0.0145767	-0.958893	-1.16354	23.1455	23.4002	23.3597	21.737	22.5008	22.791
Color [Black]	H0YC74;A0A1B0GVM2;A0A1B0GVU1;A6NFQ2	H0YC74;A0A1B0GVM2;A0A1B0GVU1;A6NFQ2	TRPM8 channel-associated factor 2	TCAF2			2	2	2	3.6	3.6	3.6	72.21	0	7.6252	74565000	8	2	2	2	1	1	2	2	2	2	1	1	2	1.76434	0.00402148	-1.10073	-1.41013	24.4272	24.1015	24.0498	23.5143	23.1272	22.6348
Color [Black]	A0A1C7CYX9;Q16555;E5RFU4	A0A1C7CYX9;Q16555	Dihydropyrimidinase-related protein 2	DPYSL2			13	13	11	28.5	28.5	25.1	73.502	0	51.974	1018200000	28	13	12	12	4	4	8	11	10	10	4	4	6	2.36547	0.001	-1.155	-1.65452	27.5587	28.0054	28.1549	26.6909	26.6447	26.9184
Color [Black]	A0AVT1;H0Y8S8;H0Y9U5	A0AVT1	Ubiquitin-like modifier-activating enzyme 6	UBA6			30	30	30	38.3	38.3	38.3	117.97	0	95.856	3101700000	103	28	26	27	20	18	19	28	26	27	20	18	19	5.4004	0.000743169	-1.16652	-2.18724	29.5584	29.604	29.5843	28.4751	28.3731	28.3988
Color [Black]	A0JNW5;A0A0C4DGH6;F8W665;F8W1I2;F8VW65	A0JNW5;A0A0C4DGH6	UHRF1-binding protein 1-like	UHRF1BP1L			7	7	7	7.2	7.2	7.2	164.2	0	11.491	158770000	18	3	5	5	3	3	5	3	5	5	3	3	5	1.05217	0.0385015	-0.806779	-0.937826	25.0846	25.2544	25.1451	25.0603	24.0937	23.9098
Color [Black]	A2RRP1;H0Y5G7;H7BZU5;C9JCM7	A2RRP1;H0Y5G7	Neuroblastoma-amplified sequence	NBAS			15	15	15	7.9	7.9	7.9	268.57	0	26.633	584230000	39	12	12	15	6	6	9	12	12	15	6	6	9	2.53018	0.00687008	-0.819078	-1.30695	27.1486	26.9806	27.0993	26.4333	26.037	26.3009
Color [Black]	B7ZM87;A2RUF3;O75044;A0A075B7B5;Q5VZB4;P0DMP2;E9PDX4;A0A087WW56;P0DJJ0	B7ZM87;A2RUF3;O75044;A0A075B7B5	SLIT-ROBO Rho GTPase-activating protein 2	SRGAP2			5	4	4	6.3	5.1	5.1	120.74	0	6.5018	113240000	11	4	3	5	2	1	2	3	2	4	1	1	1	1.7694	0.000541833	-2.09966	-2.03191	25.075	25.2147	24.9798	22.1583	22.84	23.9721
Color [Black]	A6NFV8;Q96EV8;D6RAX1;D6RAR7;D6RJC6;D6RCT8;A0A087WYP9	A6NFV8;Q96EV8;D6RAX1;D6RAR7;D6RJC6;D6RCT8;A0A087WYP9	Dysbindin	DTNBP1			2	2	2	8.7	8.7	8.7	37.619	0	4.5027	80413000	6	2	2	2	2	1	1	2	2	2	2	1	1	1.3451	0.00859209	-1.13345	-1.26777	24.4668	24.0102	24.3427	23.5417	22.4013	23.4763
Color [Black]	A6NHB5;Q14202;A6NHN7	A6NHB5;Q14202;A6NHN7	Zinc finger MYM-type protein 3	ZMYM3			6	6	6	4.5	4.5	4.5	152.6	0	12.566	214030000	16	5	4	6	4	4	5	5	4	6	4	4	5	2.00628	0.0276935	-0.641897	-1.00479	25.6814	25.6571	25.565	25.2159	25.01	24.7519
Color [Black]	A6NHR9;J3KTL8;J3QSH1;J3KRK8;J3KTK7	A6NHR9;J3KTL8	Structural maintenance of chromosomes flexible hinge domain-containing protein 1	SMCHD1			35	35	35	20.3	20.3	20.3	226.37	0	75.272	2427200000	116	30	30	33	22	24	25	30	30	33	22	24	25	4.04153	0.0214823	-0.573853	-1.07055	29.0475	29.123	29.0257	28.5256	28.4949	28.4541
Color [Black]	A6NN40;Q2M3G4;C9JXU1	A6NN40;Q2M3G4;C9JXU1	Protein Shroom1	SHROOM1			4	4	4	9.1	9.1	9.1	83.238	0	8.7355	120050000	11	2	2	4	1	1	2	2	2	4	1	1	2	2.04707	0.000434505	-1.62518	-1.92977	24.965	24.9369	24.9593	23.5043	22.6681	23.8132
Color [Black]	A8MQ02;J3KN01;P55196;Q5TIG5;H0Y8L4;H0Y8U8;H0YA98;H0Y948;H0Y7R8	A8MQ02;J3KN01;P55196;Q5TIG5	Afadin	MLLT4			10	10	10	7.8	7.8	7.8	201.8	0	41.265	323800000	19	9	7	9	2	1	2	9	7	9	2	1	2	1.6753	0.000410876	-1.94946	-1.89434	26.2709	26.2822	26.5113	24.0014	23.7712	25.4434
Color [Black]	B0QYD3;Q9UH17;P31941	B0QYD3;Q9UH17;P31941	DNA dC->dU-editing enzyme APOBEC-3B;DNA dC->dU-editing enzyme APOBEC-3A	APOBEC3B;APOBEC3A			3	3	3	7.6	7.6	7.6	57.208	0	3.3943	140330000	3	3	2	3	3	3	2	3	2	3	3	3	2	1.50042	0.00228662	-1.44267	-1.52681	25.4624	24.8634	24.7847	23.1767	23.2321	24.3736
Color [Black]	E9PAP1;X6RHV1;B0QZE6;E9PS59;X6R732;E9PQM8;E9PRF4;Q15047	E9PAP1;X6RHV1;B0QZE6;E9PS59;X6R732;E9PQM8;E9PRF4;Q15047	Histone-lysine N-methyltransferase SETDB1	SETDB1			2	2	2	18.9	18.9	18.9	12.422	0.0003095	2.7303	602850000	4	2	2	2	1	1	1	2	2	2	1	1	1	1.41882	0.000701031	-3.7285	-2.16336	24.3003	26.7955	28.4187	23.2307	22.3699	22.7284
Color [Black]	B1AKJ5;O43847;F5H7V1;G3V1R5;H0Y5G9	B1AKJ5;O43847;F5H7V1;G3V1R5	Nardilysin	NRD1			13	13	13	11.1	11.1	11.1	139.41	0	17.971	568180000	22	11	11	10	4	4	8	11	11	10	4	4	8	5.68681	0	-1.42718	-2.66979	27.1467	27.1352	27.2368	25.7643	25.7213	25.7515
Color [Black]	B1ALK7;Q14155;E9PDQ5;E7EUY6;C9JAD7;C9JDI6;B1ANY6;F6SJA5;E7ENL8;E7EU80;Q15052	B1ALK7;Q14155;E9PDQ5;E7EUY6	Rho guanine nucleotide exchange factor 7	ARHGEF7			10	10	10	19	19	19	79.831	0	20.416	821840000	21	7	9	8	5	4	5	7	9	8	5	4	5	3.61642	0.000653846	-1.29207	-2.13897	27.7769	27.5253	27.7498	26.5063	26.2748	26.3947
Color [Black]	B4DDD6;Q9UJU6;H0Y5J4;F8WBG8;F2Z2V3;F8WB73;F8WCK3;F2Z3E3;F8WC20;F8WBB2;F8WFE1	B4DDD6;Q9UJU6;H0Y5J4	Drebrin-like protein	DBNL			10	10	10	29.6	29.6	29.6	45.746	0	19.933	624200000	31	7	10	10	4	5	9	7	10	10	4	5	9	4.66342	0	-1.4211	-2.52787	27.2989	27.374	27.2827	26.0073	25.8557	25.8294
Color [Black]	B4DDF4;B4DUT8;Q99439;A0A087X271;A0A087X1X5;H3BVI6;K7ES69;H3BQH0;U3KPS3;A0A087WV51	B4DDF4;B4DUT8;Q99439;A0A087X271;A0A087X1X5;H3BVI6;K7ES69	Calponin;Calponin-2	CNN2			8	8	7	37.6	37.6	33.9	32.616	0	55.237	2754800000	25	7	7	6	6	6	6	6	6	5	5	5	5	1.56392	0.0040929	-1.21847	-1.41939	29.3026	29.1982	29.5476	27.8395	27.7387	28.8149
Color [Black]	B4DQT1;B4DVN3;E7ESC7;Q7L5Y9;D6RE80;D6RIB6;D6RID6;D6RDW4;D6REW7	B4DQT1;B4DVN3;E7ESC7;Q7L5Y9;D6RE80;D6RIB6	Macrophage erythroblast attacher	MAEA			4	4	4	13.5	13.5	13.5	39.782	0	36.042	187780000	15	3	3	3	3	1	1	3	3	3	3	1	1	3.04636	0	-1.83026	-2.58976	25.6712	25.857	25.6679	24.1816	24.0022	23.5215
Color [Black]	B4DXZ6;P51114;E9PFF5;E7EU85;H7C4S4;C9JAJ4;C9JZE0;C9JY20;C9IZ22;C9J5B4	B4DXZ6;P51114;E9PFF5;E7EU85	Fragile X mental retardation syndrome-related protein 1	FXR1			20	20	19	40.8	40.8	39.5	68.326	0	141.19	5387400000	96	17	18	19	15	16	17	16	17	18	14	15	16	3.49603	0.000366577	-1.08493	-1.8271	30.3105	30.4797	30.371	29.2223	29.2227	29.4615
Color [Black]	B4DY09;Q12905;X6R6Z1;A0A0A0MRL0	B4DY09;Q12905;X6R6Z1	Interleukin enhancer-binding factor 2	ILF2			7	7	7	28.4	28.4	28.4	38.91	0	13.712	929950000	32	6	7	6	4	6	6	6	7	6	4	6	6	4.12307	0.000385269	-1.04565	-1.85856	27.8686	27.8045	27.7646	26.8371	26.659	26.8046
Color [Black]	B5MBZ0;Q9HC35	B5MBZ0;Q9HC35	Echinoderm microtubule-associated protein-like 4	EML4			10	10	10	12.1	12.1	12.1	110.18	0	15.345	385150000	25	9	7	8	6	7	7	9	7	8	6	7	7	1.80838	0.0201624	-0.745494	-1.08939	26.5343	26.5322	26.3133	26.0525	25.5367	25.5541
Color [Black]	E7EW69;E7EX04;B5ME97;Q9P0V9;F5GYV2;F5H1F2	E7EW69;E7EX04;B5ME97;Q9P0V9;F5GYV2;F5H1F2	Septin-10	2020-09-10			2	2	2	5.1	5.1	5.1	52.145	0	3.8516	68616000	7	2	2	2	1	0	1	2	2	2	1	0	1	1.84786	0.000864646	-1.40017	-1.67298	23.9761	24.4994	24.2019	22.9758	22.2458	23.2553
Color [Black]	B7WPE2;Q32P44;G3V195;G3V1D0;H0Y3M3;H7C355;C9J6V3;E9PJV5;E9PSB4	B7WPE2;Q32P44;G3V195;G3V1D0;H0Y3M3	Echinoderm microtubule-associated protein-like 3	EML3			11	11	11	17.9	17.9	17.9	95.283	0	28.362	780240000	31	9	10	11	6	7	6	9	10	11	6	7	6	3.5063	0.000657005	-1.31188	-2.14103	27.4701	27.7979	27.5763	26.3592	26.1866	26.3629
Color [Black]	E7EPW5;G3XAH9;B7Z4U3;B7Z4L1;C9JU30;E7EPD9;H7BXS2;Q9NRC1;E9PCV1;E7ENZ9	E7EPW5;G3XAH9;B7Z4U3;B7Z4L1;C9JU30;E7EPD9;H7BXS2;Q9NRC1;E9PCV1;E7ENZ9	Suppressor of tumorigenicity 7 protein	ST7			2	2	2	6.3	6.3	6.3	58.067	0	4.4582	74405000	13	1	1	2	1	1	1	1	1	2	1	1	1	1.1265	0.0379955	-0.77587	-0.941698	24.0056	24.3006	24.1579	22.8123	23.4334	23.8908
Color [Black]	B7Z637;Q8IUR7;C9J8P8;C9JAA7;C9JBY2;G5E9V7;G5E9V6;C9J2I1	B7Z637;Q8IUR7	Armadillo repeat-containing protein 8	ARMC8			5	5	5	9.7	9.7	9.7	67.185	0	7.0498	190670000	9	4	4	5	2	1	2	4	4	5	2	1	2	0.785431	0.0248889	-1.31161	-1.0324	25.4543	25.4091	25.5424	24.9718	22.619	24.8802
Color [Black]	B7Z7F3;Q9H6Z4;K7EIJ4;K7EN31;K7ESQ0	B7Z7F3;Q9H6Z4	Ran-binding protein 3	RANBP3			8	8	8	22.9	22.9	22.9	52.894	0	32.418	299500000	25	7	8	7	5	4	5	7	8	7	5	4	5	1.8357	0.0219142	-0.714392	-1.06096	25.9781	26.1601	26.0286	25.1776	25.1756	25.6705
Color [Black]	H0YH88;H0YHC3;F8W020;F8W118;F8VY35;F8VV59;F8W543;B7Z9C2;F8W0J6;F5H4R6;H0YIV4;P55209;F8VRJ2;F8VVB5;F8VXI6;F8VUX1;E9PNW0;E9PJJ2;E9PS34;E9PNJ7;A8MXH2;E9PKT8;C9J6D1;C9JZI7;Q99733	H0YH88;H0YHC3;F8W020;F8W118;F8VY35;F8VV59;F8W543;B7Z9C2;F8W0J6;F5H4R6;H0YIV4;P55209;F8VRJ2;F8VVB5;F8VXI6;F8VUX1	Nucleosome assembly protein 1-like 1	NAP1L1			3	3	3	22.6	22.6	22.6	20.966	0	6.7366	612430000	8	3	3	3	3	1	3	3	3	3	3	1	3	1.27649	0.000367568	-2.80415	-1.83232	27.4978	27.5429	27.2542	25.6364	22.5747	25.6714
Color [Black]	B8ZZD4;Q86VP1;H7C3L5	B8ZZD4;Q86VP1;H7C3L5	Tax1-binding protein 1	TAX1BP1			2	2	2	2.8	2.8	2.8	93.609	0	3.9934	68790000	3	2	2	2	0	0	1	2	2	2	0	0	1	2.12831	0.000356021	-1.42142	-1.81359	24.2314	24.4052	24.5363	22.4449	23.3401	23.1237
Color [Black]	B8ZZU8;Q15370;I3L0M9	B8ZZU8;Q15370;I3L0M9	Transcription elongation factor B polypeptide 2	TCEB2			3	3	3	32.7	32.7	32.7	12.527	0	7.2742	324430000	8	3	3	3	2	1	1	3	3	3	2	1	1	3.91768	0	-4.2768	-5.42267	26.5527	26.527	26.4361	22.6715	21.6922	22.3218
Color [Black]	B9ZVN9;O95602	B9ZVN9;O95602	DNA-directed RNA polymerase;DNA-directed RNA polymerase I subunit RPA1	POLR1A			3	3	3	2.7	2.7	2.7	187.81	0	5.0939	65583000	4	3	2	3	0	0	3	3	2	3	0	0	3	1.08321	0.0111755	-1.30305	-1.22291	24.0205	23.7523	24.7331	22.698	22.1239	23.7749
Color [Black]	C9J050;C9JEJ2;P49585;H7C1T3;C9J2E1;C9JPY0;H7BZN1;Q9Y5K3;C9JVS0;F8WAZ5;F2Z2B1	C9J050;C9JEJ2;P49585;H7C1T3;C9J2E1	Choline-phosphate cytidylyltransferase A	PCYT1A			7	7	7	27	27	27	33.711	0	12.148	467960000	15	7	6	7	5	4	3	7	6	7	5	4	3	4.89066	0	-1.61907	-2.88037	26.9764	26.9319	26.9895	25.466	25.2838	25.2907
Color [Black]	C9J2Y9;P30876;C9J4M6	C9J2Y9;P30876;C9J4M6	DNA-directed RNA polymerase;DNA-directed RNA polymerase II subunit RPB2	POLR2B			21	21	21	21.9	21.9	21.9	133.06	0	100.05	1536100000	68	21	17	17	10	8	13	21	17	17	10	8	13	3.52603	0.0181363	-0.618586	-1.11953	28.3984	28.4691	28.3304	27.7517	27.742	27.8485
Color [Black]	C9JTS3;C9JG97;C9JEH3;Q13685	C9JTS3;C9JG97;C9JEH3;Q13685	Angio-associated migratory cell protein	AAMP			2	2	2	12.5	12.5	12.5	21.992	0	3.6307	62510000	3	2	2	2	0	0	0	2	2	2	0	0	0	3.30259	0	-1.56696	-2.40368	24.2378	24.2922	24.4354	23.0231	22.5511	22.6904
Color [Black]	C9JFV4;Q8IZL8;E7EV54;I3L445;I3L1P4;I3L4M7;I3L4P1	C9JFV4;Q8IZL8;E7EV54	Proline-, glutamic acid- and leucine-rich protein 1	PELP1			8	8	8	8.2	8.2	8.2	124.94	0	34.955	410450000	29	8	8	8	5	4	5	8	8	8	5	4	5	2.52734	0.000950276	-1.0883	-1.62759	26.8449	26.5526	26.4997	25.6894	25.2846	25.6584
Color [Black]	C9JIF9;P13798;H7C393;H7C1U0;C9JLK2;F8WEH5	C9JIF9;P13798;H7C393;H7C1U0	Acylamino-acid-releasing enzyme	APEH			8	8	8	11.8	11.8	11.8	81.673	0	33.855	497730000	19	8	8	8	4	3	6	8	8	8	4	3	6	4.33661	0.000433121	-1.07115	-1.92429	26.8484	26.9665	26.9001	25.8138	25.9202	25.7676
Color [Black]	C9JMN1;Q96SB8;A0A0A0MRY1	C9JMN1;Q96SB8;A0A0A0MRY1	Structural maintenance of chromosomes protein 6	SMC6			6	6	6	9.5	9.5	9.5	84.519	0	8.114	94705000	11	4	4	4	4	2	1	4	4	4	4	2	1	2.63881	0.000453333	-1.35803	-1.94995	24.6346	24.6185	24.5288	23.2426	23.568	22.8972
Color [Black]	C9JQD4;O43447;H0YEL5;A6NM32	C9JQD4;O43447;H0YEL5	Peptidyl-prolyl cis-trans isomerase;Peptidyl-prolyl cis-trans isomerase H	PPIH			4	4	4	22.9	22.9	22.9	15.8	0	6.4723	242550000	9	3	3	4	4	4	4	3	3	4	4	4	4	4.94724	0	-1.50746	-2.71144	25.9293	25.9953	25.9428	24.4959	24.3441	24.5051
Color [Black]	C9JVE2;Q96GG9;C9JRU6;C9J0B2;C9JUW4;C9J8R4	C9JVE2;Q96GG9;C9JRU6;C9J0B2;C9JUW4;C9J8R4	DCN1-like protein;DCN1-like protein 1	DCUN1D1			3	3	3	14.8	14.8	14.8	28.305	0	5.866	230450000	9	3	3	3	2	3	0	3	3	3	2	3	0	1.7128	0.000790698	-2.66926	-2.21432	25.9935	25.9905	26.0755	23.3968	24.5478	22.1072
Color [Black]	D6R938;E9PBG7;E9PF82;Q13557;H0Y9C2;H0Y9J2	D6R938;E9PBG7;E9PF82;Q13557;H0Y9C2	Calcium/calmodulin-dependent protein kinase type II subunit delta	CAMK2D			12	9	8	29.3	21.3	19.1	56.298	0	34.53	903490000	20	11	10	9	10	9	9	8	7	6	7	7	6	2.84131	0.0315597	-0.556525	-0.974417	27.7463	27.6833	27.5652	27.0939	27.0346	27.1968
Color [Black]	D6R992;Q01201	D6R992;Q01201	Transcription factor RelB	RELB			3	3	3	7.6	7.6	7.6	61.776	0	7.5838	111090000	7	3	3	2	0	0	1	3	3	2	0	0	1	4.0181	0	-2.12402	-3.3438	25.084	25.2922	24.981	22.7995	23.0609	23.1248
Color [Black]	D6RAX7;D6RFN0;Q9BT78;D6RD63	D6RAX7;D6RFN0;Q9BT78;D6RD63	COP9 signalosome complex subunit 4	COPS4			4	4	4	12.9	12.9	12.9	47.726	0	18.971	307510000	14	3	3	4	3	3	4	3	3	4	3	3	4	1.56955	0.00861155	-1.0087	-1.26799	25.9716	26.5865	26.1424	24.9015	25.0986	25.6743
Color [Black]	D6RGI3;D6RER5;Q9NVA2;D6RDU5;D6RDP1;D6R9Y6;H0Y961;H0Y9G8;B1AMS2;Q14141	D6RGI3;D6RER5;Q9NVA2;D6RDU5;D6RDP1;D6R9Y6	Septin-11	2020-09-11			8	8	8	26.4	26.4	26.4	49.005	0	109.76	707700000	23	7	8	8	3	3	5	7	8	8	3	3	5	3.82206	0.000415902	-1.09809	-1.89854	27.4081	27.2783	27.4917	26.3892	26.2345	26.2603
Color [Black]	D6REX3;O94979;D6RHZ5;H7BXG7;H0YAB3;H0Y8V7;H0YAF5;H0Y9T9;H0Y9K1;H0Y8W8;D6RBT0;D6RHE8;D6RE64;D6RCQ9	D6REX3;O94979;D6RHZ5;H7BXG7;H0YAB3	Protein transport protein Sec31A	SEC31A			10	10	10	9.3	9.3	9.3	136.22	0	25.184	284450000	26	10	6	10	8	8	9	10	6	10	8	8	9	1.81095	0.0218958	-0.716516	-1.05861	26.2854	26.0213	25.8917	25.4017	25.5505	25.0966
Color [Black]	D6RFF0;Q4G0J3;D6RF22;D6RF49;D6RAF3;H0YA82	D6RFF0;Q4G0J3	La-related protein 7	LARP7			4	4	4	18.1	18.1	18.1	34.448	0	7.1233	130400000	12	3	3	4	1	1	2	3	3	4	1	1	2	2.14805	0.000819277	-1.9961	-2.23425	25.0264	25.3425	25.2027	22.8227	22.801	23.9596
Color [Black]	D6RHI7;D6RG18;P51946	D6RHI7;D6RG18;P51946	Cyclin-H	CCNH			2	2	2	10.8	10.8	10.8	28.869	0	2.7734	45211000	3	2	2	2	0	0	0	2	2	2	0	0	0	1.38276	0.00264857	-1.49737	-1.48944	23.6829	23.7258	24.1223	21.3767	22.8788	22.7835
Color [Black]	E5RHC5;Q8N6T3;E5RHT6;F8W1U7;F8VWH9;E5RIU2;F8VWB3;E5RGL6	E5RHC5;Q8N6T3;E5RHT6;F8W1U7;F8VWH9	ADP-ribosylation factor GTPase-activating protein 1	ARFGAP1			3	3	3	16.1	16.1	16.1	29.128	0	7.7716	100230000	8	2	2	3	0	1	1	2	2	3	0	1	1	0.802019	0.0467067	-0.91412	-0.890205	25.1625	24.7305	24.6236	24.4666	24.3826	22.925
Color [Black]	E5RIP4;Q15043;E5RFZ8;E5RGA7;E5RJ40;E5RJG5	E5RIP4;Q15043;E5RFZ8;E5RGA7;E5RJ40;E5RJG5	Zinc transporter ZIP14	SLC39A14			3	3	3	29	29	29	17	0	15.023	532930000	10	3	3	3	3	2	2	3	3	3	3	2	2	1.23273	0.000334975	-2.76556	-1.77998	27.05	26.7793	27.2659	23.4054	23.0486	26.3445
Color [Black]	E5RJR5;P63208;E7ERH2;F8W8N3;E5RGM3	E5RJR5;P63208;E7ERH2;F8W8N3	S-phase kinase-associated protein 1	SKP1			6	6	6	26.4	26.4	26.4	18.72	0	25.169	908600000	18	5	5	5	6	5	6	5	5	5	6	5	6	2.01724	0.0190716	-0.725627	-1.10646	27.4661	27.83	27.8392	27.1264	27.0292	26.8029
Color [Black]	E7EM64;Q7L5N1;H7C3T0	E7EM64;Q7L5N1	COP9 signalosome complex subunit 6	COPS6			5	5	5	20.2	20.2	20.2	36.064	0	14.436	255290000	15	5	5	5	2	2	4	5	5	5	2	2	4	2.42616	0.00722701	-0.819255	-1.28968	25.9213	25.9116	25.7547	25.0957	25.2269	24.8072
Color [Black]	E7EV99;E7ENY0;P35611;A0A0A0MSR2;H0Y9H2;D6RF25;D6RJE2;D6RAH3;H0YFD8;P35612	E7EV99;E7ENY0;P35611;A0A0A0MSR2	Alpha-adducin	ADD1			11	11	11	22.8	22.8	22.8	70.055	0	22.625	716260000	31	10	8	10	5	5	8	10	8	10	5	5	8	2.04114	0.0362749	-0.593651	-0.949119	27.2608	27.395	27.2005	26.9014	26.5209	26.6531
Color [Black]	E7EQA9;Q92844;H7C3L4;E7ENY2;E7EVA2;E7EW82;E7EV32;E7EMT6;E7EWR8;E7EM55;E7ERM9;H7BZ28	E7EQA9;Q92844;H7C3L4;E7ENY2;E7EVA2;E7EW82	TRAF family member-associated NF-kappa-B activator	TANK			7	7	7	21.6	21.6	21.6	46.152	0	27.695	449800000	11	5	4	4	1	2	2	5	4	4	1	2	2	1.81721	0.000621005	-2.16938	-2.09983	25.1761	25.0201	25.4553	23.8275	23.2479	22.0679
Color [Black]	S4R3H4;E7EQT4;Q9UKV3;G3V3B0;A0A087WYN3;G3V3T3	S4R3H4;E7EQT4;Q9UKV3	Apoptotic chromatin condensation inducer in the nucleus	ACIN1			8	8	8	9.4	9.4	9.4	145.44	0	15.454	154130000	25	7	7	8	1	2	5	7	7	8	1	2	5	1.34474	0.00223676	-1.59296	-1.51141	25.3323	25.5024	25.1069	22.649	24.3967	24.117
Color [Black]	E7ERI8;E7EW49;E3W994;J3KR49;A0A0U1RQI6;O75122;B3KR06;E7ENG2;C9J668;H7C4X8;H7C4I5;D6RBU8	E7ERI8;E7EW49;E3W994;J3KR49;A0A0U1RQI6;O75122	CLIP-associating protein 2	CLASP2			10	10	8	8.9	8.9	7.1	165.63	0	77.418	272780000	19	5	3	7	1	4	8	4	2	6	1	3	6	0.80387	0.0226633	-1.3277	-1.0507	25.91	26.3366	25.9154	23.2332	25.3405	25.6052
Color [Black]	E7ETB3;Q9ULA0;E5RJ35;E7EPX3;B9ZVU2;F8WAN0;C9JBE1;E7EMB6	E7ETB3;Q9ULA0;E5RJ35;E7EPX3;B9ZVU2;F8WAN0;C9JBE1;E7EMB6	Aspartyl aminopeptidase	DNPEP			2	2	2	4.5	4.5	4.5	54.502	0.0027739	1.9211	73048000	3	2	2	2	1	0	1	2	2	2	1	0	1	1.94005	0.000330097	-1.47655	-1.77087	24.3833	24.2497	24.696	23.192	23.3473	22.3601
Color [Black]	E7ETD6;Q12830;F5GXF5;A0A0A0MR81;J3QQK4;J3QQQ8;J3KSK9;E9PE19;F5H176	E7ETD6;Q12830;F5GXF5	Nucleosome-remodeling factor subunit BPTF	BPTF			16	16	16	8.1	8.1	8.1	308.07	0	83.653	2186000000	48	14	12	13	8	7	5	14	12	13	8	7	5	1.44598	0.0491864	-0.608818	-0.875178	29.134	29.2574	28.9157	28.7658	28.5286	28.1862
Color [Black]	E7ETZ4;Q9Y6E2;B5MCE7;Q75MG1;B5MCH7;E9PFE3;C9JF98;F8WDX8;E9PFD4;E7EMS9	E7ETZ4;Q9Y6E2;B5MCE7;Q75MG1;B5MCH7	Basic leucine zipper and W2 domain-containing protein 2	BZW2			3	3	3	7.4	7.4	7.4	46.913	0	5.0294	68964000	6	2	3	3	3	1	1	2	3	3	3	1	1	1.23004	0.0284067	-0.808969	-1.00006	24.3046	24.0574	24.1615	23.9527	23.183	22.9609
Color [Black]	E7EVG2;Q86U86;H0Y5B5;C9JPI5	E7EVG2;Q86U86;H0Y5B5	Protein polybromo-1	PBRM1			9	9	9	7.5	7.5	7.5	168.45	0	13.325	295720000	14	9	6	7	1	1	4	9	6	7	1	1	4	1.45475	0.000555102	-2.94679	-2.04543	26.1913	26.453	26.3681	22.1478	22.7963	25.2279
Color [Black]	G3V2E7;F8W6L3;G3V3H3;G3V5R9;E7EVH7;Q07866;G5E9S8;G3V2P7;H0YJU9;H0YJL0;H0YJT3;H0YG16;H7C4M1;H0YGB8;K7EL76;Q6P597	G3V2E7;F8W6L3;G3V3H3;G3V5R9;E7EVH7;Q07866;G5E9S8	Kinesin light chain 1	KLC1			24	24	14	45.2	45.2	25.4	62.715	0	125.48	3606700000	77	24	22	23	17	17	19	14	13	13	10	8	11	4.28514	0.000723404	-1.23731	-2.18058	29.7003	29.8708	29.855	28.649	28.5171	28.5481
Color [Black]	H7C229;E7EVJ5;Q96F07;E7EW33	H7C229;E7EVJ5;Q96F07;E7EW33	Cytoplasmic FMR1-interacting protein 2	CYFIP2			20	5	5	20.1	5	5	129.7	0	10.17	285380000	15	18	17	17	16	16	19	3	3	3	3	1	4	2.27489	0	-3.32453	-3.01164	26.2695	26.4271	26.1453	23.0201	21.8892	23.959
Color [Black]	E7EX17;P23588;F8VX11;F8W0K0;F8VRU1;F8VYE9;F8VSC7;F8VP89	E7EX17;P23588;F8VX11	Eukaryotic translation initiation factor 4B	EIF4B			8	8	8	14.3	14.3	14.3	69.697	0	127.6	247680000	19	8	6	7	4	4	4	8	6	7	4	4	4	0.866145	0.0254479	-1.15203	-1.02976	25.4191	25.7964	26.1899	25.7869	24.2549	23.9076
Color [Black]	F8W1N5;F8VZJ2;F8VNW4;F8W0W4;H0YHX9;Q13765;E9PAV3;F8VZ58;Q9BZK3	F8W1N5;F8VZJ2;F8VNW4;F8W0W4;H0YHX9;Q13765;E9PAV3;F8VZ58;Q9BZK3	Nascent polypeptide-associated complex subunit alpha;Nascent polypeptide-associated complex subunit alpha, muscle-specific form;Putative nascent polypeptide-associated complex subunit alpha-like protein	NACA;NACAP1			2	2	2	38	38	38	7.813	0	4.1462	349630000	7	2	2	2	2	1	1	2	2	2	2	1	1	1.13864	0.000869919	-2.72429	-1.67628	26.5395	25.9928	26.7448	25.8558	22.2168	23.0316
Color [Black]	E9PC44;E9PDM8;O94855	E9PC44;E9PDM8;O94855	Protein transport protein Sec24D	SEC24D			2	2	2	8.1	8.1	8.1	43.94	0	10.749	135530000	7	2	2	2	0	0	1	2	2	2	0	0	1	3.79357	0	-2.40167	-3.5616	25.4826	25.14	25.4569	22.9011	23.2154	22.758
Color [Black]	E9PCJ7;Q8N806;H0YJY4;G3V336	E9PCJ7;Q8N806	Putative E3 ubiquitin-protein ligase UBR7	UBR7			4	4	4	11.7	11.7	11.7	41.155	0	10.539	119900000	6	3	3	3	1	1	3	3	3	3	1	1	3	0.717338	0.0258409	-1.47401	-1.02402	25.2355	24.6905	24.893	21.6538	24.7026	24.0405
Color [Black]	E9PEB5;Q96AE4;C9JSZ1	E9PEB5;Q96AE4	Far upstream element-binding protein 1	FUBP1			10	6	6	16.6	12.8	12.8	68.903	0	7.717	198310000	14	9	6	9	7	5	10	5	3	5	3	1	6	0.734194	0.0269815	-1.37581	-1.0125	25.4064	25.6847	25.5846	24.999	22.4734	25.0758
Color [Black]	E9PG22;Q8IW35;H7C4Y5;F8WF91	E9PG22;Q8IW35	Centrosomal protein of 97 kDa	CEP97			9	9	9	18	18	18	90.309	0	23.45	489310000	23	6	8	5	7	3	6	6	8	5	7	3	6	2.66761	0.00225432	-0.967637	-1.51782	26.9678	26.9776	26.8202	26.2072	25.8586	25.7969
Color [Black]	E9PGC0;P20936	E9PGC0;P20936	Ras GTPase-activating protein 1	RASA1			10	10	10	14.1	14.1	14.1	101.79	0	20.232	427360000	22	8	7	7	5	4	7	8	7	7	5	4	7	1.64732	0.027514	-0.69767	-1.00648	26.696	26.6186	26.5561	25.7006	25.776	26.3012
Color [Black]	E9PGM4;Q04446	E9PGM4;Q04446	1,4-alpha-glucan-branching enzyme	GBE1			8	8	8	16	16	16	75.959	0	18.785	504130000	20	7	7	7	3	5	4	7	7	7	3	5	4	3.30795	0.000591304	-1.30087	-2.07905	26.8679	26.9981	27.0318	25.5627	25.8953	25.5372
Color [Black]	E9PGT1;Q15631;H7C1D4;A0A0J9YVW2	E9PGT1;Q15631;H7C1D4	Translin	TSN			7	7	7	39	39	39	25.572	0	80.02	1267800000	27	6	6	7	4	5	6	6	6	7	4	5	6	4.04585	0	-2.05761	-3.27187	28.483	28.6044	28.2995	26.4323	26.5511	26.2306
Color [Black]	E9PHV6;P23497;C9JBL0;H7BYP4;U5Y3L1;Q9H930	E9PHV6;P23497;C9JBL0	Nuclear autoantigen Sp-100	SP100			9	9	9	22.4	22.4	22.4	50.903	0	73.858	1179800000	41	8	8	8	5	6	7	8	8	8	5	6	7	2.10093	0.041607	-0.565448	-0.919554	27.9486	28.0791	28.016	27.2736	27.4263	27.6475
Color [Black]	E9PJT3;E9PJ04;H0YCG1;E9PPJ0;Q13435	E9PJT3;E9PJ04;H0YCG1;E9PPJ0;Q13435	Splicing factor 3B subunit 2	SF3B2			2	2	2	9.5	9.5	9.5	29.134	0.00030184	2.505	61939000	4	2	2	2	1	0	2	2	2	2	1	0	2	1.34678	0.0114703	-1.04546	-1.21146	24.1041	23.7514	24.1977	22.3902	22.9705	23.5561
Color [Black]	E9PK09;E9PQN2;E9PKI6;E9PK91;Q9NYF8;E9PJA7	E9PK09;E9PQN2;E9PKI6;E9PK91;Q9NYF8;E9PJA7	Bcl-2-associated transcription factor 1	BCLAF1			3	3	3	5.4	5.4	5.4	83.134	0	3.596	79047000	5	2	1	1	0	0	2	2	1	1	0	0	2	1.35898	0.00262481	-1.50855	-1.48084	24.5645	24.3499	24.8191	22.4917	24.0665	22.6497
Color [Black]	H7BXH2;E9PKF6;Q5H9R7;E9PQP7;H0YEN2;E9PK08;E9PNN8;H0YDW1;E9PKG4;E9PJD8	H7BXH2;E9PKF6;Q5H9R7;E9PQP7;H0YEN2	Serine/threonine-protein phosphatase 6 regulatory subunit 3	PPP6R3			15	15	15	21.6	21.6	21.6	92.407	0	33.909	1297700000	48	13	14	14	8	7	12	13	14	14	8	7	12	3.58026	0.000388571	-1.10144	-1.8649	28.3232	28.3764	28.2045	27.2896	27.0509	27.2594
Color [Black]	E9PKG1;H7C2I1;Q99873;E9PQ98;E9PIX6;A0A087X1W2;E9PNR9;H0YDE4;E9PMW9;Q9NR22;E9PMZ2	E9PKG1;H7C2I1;Q99873;E9PQ98;E9PIX6;A0A087X1W2;E9PNR9;H0YDE4	Protein arginine N-methyltransferase 1	PRMT1			19	19	19	56.9	56.9	56.9	37.709	0	140.67	11671000000	108	18	17	19	15	14	17	18	17	19	15	14	17	4.59088	0	-1.69616	-2.9376	31.5312	31.7302	31.5234	29.9599	29.9061	29.8304
Color [Black]	E9PKP7;P17480	E9PKP7;P17480	Nucleolar transcription factor 1	UBTF			5	5	5	8.5	8.5	8.5	87.435	0	9.5208	227910000	12	4	3	5	1	3	2	4	3	5	1	3	2	1.20376	0.00340845	-1.64724	-1.441	25.969	26.0589	25.3878	23.0032	25.0639	24.4068
Color [Black]	E9PLP0	E9PLP0		CARS			4	3	3	38.3	26.6	26.6	14.277	0	6.4028	233270000	10	3	4	4	2	3	3	2	3	3	2	2	2	3.79566	0.000944444	-1.38246	-2.30324	25.941	25.9105	25.8889	24.3543	24.5416	24.6971
Color [Black]	F5GWT4;Q9H4A3;F6UYG0;H0YH68	F5GWT4;Q9H4A3	Serine/threonine-protein kinase WNK1	WNK1			13	13	11	8	8	7.1	225.5	0	34.631	775760000	30	13	13	12	9	8	11	11	11	10	8	7	9	2.58937	0.024309	-0.612214	-1.03537	27.392	27.6106	27.3084	26.7981	26.8265	26.8497
Color [Black]	F5H039;Q9NQX3;G3V582;H0YJ30;G3V4R0;G3V355;H0YJR5	F5H039;Q9NQX3;G3V582;H0YJ30	Gephyrin;Molybdopterin adenylyltransferase;Molybdopterin molybdenumtransferase	GPHN			21	21	21	39.4	39.4	39.4	84.733	0	58.5	2578600000	68	19	20	19	10	9	15	19	20	19	10	9	15	3.56626	0	-1.56083	-2.4796	29.3344	29.4843	29.3675	27.9967	27.5974	27.9096
Color [Black]	F5H1Y4;Q9HD26;A0A0J9YVX5	F5H1Y4;Q9HD26	Golgi-associated PDZ and coiled-coil motif-containing protein	GOPC			3	3	3	8.8	8.8	8.8	44.79	0	7.5599	124840000	7	2	3	3	2	2	2	2	3	3	2	2	2	1.47785	0.0152601	-0.903821	-1.15357	24.6783	24.6706	25.0896	24.3654	23.8464	23.5152
Color [Black]	F5H442;Q99816;J3QRU6;J3QKS4	F5H442;Q99816	Tumor susceptibility gene 101 protein	TSG101			7	7	7	20.5	20.5	20.5	40.917	0	31.627	638650000	27	7	6	6	4	3	6	7	6	6	4	3	6	3.35547	0.00317934	-0.841139	-1.45269	27.1448	27.2124	27.1972	26.285	26.251	26.4951
Color [Black]	J3KNB8;F5H538;Q9Y6R4;F5H4R1;F5H1X6	J3KNB8;F5H538;Q9Y6R4;F5H4R1	Mitogen-activated protein kinase kinase kinase 4	MAP3K4			7	7	7	5	5	5	176.57	0	10.107	212200000	10	6	5	6	2	2	2	6	5	6	2	2	2	1.68557	0.000566667	-2.30511	-2.05617	26.0448	25.8616	25.5433	23.0415	22.7835	24.7093
Color [Black]	F6WQW2;P43487;C9JXG8;C9JJ34;C9JGV6;Q5T0Z6;C9JDM3;Q9C010	F6WQW2;P43487;C9JXG8;C9JJ34;C9JGV6	Ran-specific GTPase-activating protein	RANBP1			4	4	4	18	18	18	31.904	0	7.4353	654960000	9	3	3	3	2	1	4	3	3	3	2	1	4	1.13671	0.00269325	-1.95806	-1.49459	27.1998	27.2991	27.6556	26.4083	23.8457	26.0263
Color [Black]	F8VPD4;P27708;H7C3Z5;H7C2E4;H7BZB3	F8VPD4;P27708	CAD protein;Glutamine-dependent carbamoyl-phosphate synthase;Aspartate carbamoyltransferase;Dihydroorotase	CAD			74	74	73	46.3	46.3	45.9	236.02	0	323.31	23797000000	379	68	65	72	51	56	60	68	65	72	50	55	59	3.91399	0.000340852	-1.01911	-1.79124	32.5754	32.4531	32.4546	31.47	31.3814	31.5744
Color [Black]	F8VQE1;Q9UHB6;F8VS07;F8VRN8	F8VQE1;Q9UHB6;F8VS07;F8VRN8	LIM domain and actin-binding protein 1	LIMA1			7	7	7	15.6	15.6	15.6	66.99	0	26.824	657190000	14	7	7	7	6	4	6	7	7	7	6	4	6	4.30957	0.000612613	-1.17884	-2.09263	27.3449	27.3194	27.4512	26.2878	26.1255	26.1657
Color [Black]	F8VRD2;Q9H0H5;F8VVY0;F8VXH1;F8VUW9;F8VV39;F8VS54;F8VWX0;F8W0L1;F8VZ66;F8VV47;F8VWY4;F8VVE5;H0YIK5	F8VRD2;Q9H0H5;F8VVY0;F8VXH1;F8VUW9;F8VV39;F8VS54;F8VWX0;F8W0L1;F8VZ66;F8VV47;F8VWY4;F8VVE5;H0YIK5	Rac GTPase-activating protein 1	RACGAP1			2	2	2	8.2	8.2	8.2	33.266	0	3.6744	76602000	5	2	2	2	0	0	0	2	2	2	0	0	0	3.62851	0	-1.51827	-2.44327	24.661	24.5049	24.6797	23.266	22.8959	23.1289
Color [Black]	F8VV04;Q15020;F8VVK9;F8VZM2;F8W667	F8VV04;Q15020	Squamous cell carcinoma antigen recognized by T-cells 3	SART3			9	9	9	17	17	17	89.04	0	15.408	446670000	19	8	8	8	4	3	4	8	8	8	4	3	4	3.38117	0.00084472	-1.41957	-2.24847	26.8459	26.6926	26.854	25.6151	25.2232	25.2955
Color [Black]	F8W733;Q9NXR7;C9J2G0;A0A075B7D2	F8W733;Q9NXR7;C9J2G0;A0A075B7D2	BRCA1-A complex subunit BRE	BRE			4	4	4	16.9	16.9	16.9	31.972	0	13.899	337150000	16	3	4	4	3	3	3	3	4	4	3	3	3	2.43506	0.023381	-0.630847	-1.04521	26.1706	26.3142	26.2476	25.5625	25.797	25.4804
Color [Black]	F8W9F9;H0Y7T5;Q9Y3S1;A6PVV2;H0Y493;H0Y7R3;A0A087WYK2;Q9BYP7;B1AQN8	F8W9F9;H0Y7T5;Q9Y3S1;A6PVV2	Serine/threonine-protein kinase WNK2	WNK2			5	3	3	2.6	1.8	1.8	234.38	0.0022567	2.0312	89980000	7	5	5	5	2	2	3	3	3	3	1	1	1	2.02175	0.000375691	-1.52518	-1.8453	24.0301	24.2372	24.6727	23.2738	22.3571	22.7336
Color [Black]	F8W9S7;Q14C86;C9IZ08;H0Y4E7;H0Y7I9;B4DGD8;B0QZ65;A0A0A0MQV8;C9IZX9	F8W9S7;Q14C86;C9IZ08;H0Y4E7;H0Y7I9	GTPase-activating protein and VPS9 domain-containing protein 1	GAPVD1			26	26	26	26.3	26.3	26.3	157.46	0	105.85	2918600000	77	20	23	21	15	18	21	20	23	21	15	18	21	3.99166	0.00556298	-0.750484	-1.36821	29.4102	29.3839	29.3562	28.708	28.6413	28.5495
Color [Black]	F8WAN1;Q69YQ0;C9J8U1;C9JLY8	F8WAN1;Q69YQ0;C9J8U1	Cytospin-A	SPECC1L-ADORA2A;SPECC1L			15	15	15	21.4	21.4	21.4	101.51	0	32.853	694520000	36	14	15	13	6	3	9	14	15	13	6	3	9	1.14352	0.00203883	-2.07464	-1.53313	27.5265	27.5941	27.3763	25.973	23.7551	26.5449
Color [Black]	F8WD26;J3KP06;Q8WWI1;E9PMS6;E9PMP7;E9PMT2;A0A0A0MTE2;H0Y424;H0YDQ3;E9PLU6;E9PK58;E9PJ10;E9PMJ6;E9PRE3;E9PRJ0;H0YE95;H0YDG6	F8WD26;J3KP06;Q8WWI1;E9PMS6;E9PMP7;E9PMT2;A0A0A0MTE2	LIM domain only protein 7	LMO7			19	19	19	16.5	16.5	16.5	186.18	0	69.004	2146600000	52	16	15	17	10	9	12	16	15	17	10	9	12	3.18592	0.000389685	-1.15713	-1.86564	29.1526	29.1382	28.9648	28.1228	27.8939	27.7675
Color [Black]	G3V1B8;H0YEB6;O60232;E9PN57;H0YEK1	G3V1B8;H0YEB6;O60232	Sjoegren syndrome/scleroderma autoantigen 1	SSSCA1			4	4	4	42.6	42.6	42.6	17.176	0	30.146	930330000	21	4	4	4	2	2	3	4	4	4	2	2	3	4.47231	0	-1.571	-2.72371	27.8722	27.9603	27.9271	26.2442	26.4877	26.3147
Color [Black]	G5E9E7;G3V1L9;Q07157;A0A087X0K9;H0YKB1;H0Y3R8;H0YLT6	G5E9E7;G3V1L9;Q07157;A0A087X0K9	Tight junction protein ZO-1	TJP1			12	12	12	9.8	9.8	9.8	189.67	0	33.062	387300000	42	10	10	10	6	7	9	10	10	10	6	7	9	2.03021	0.0161679	-0.755626	-1.14338	26.2886	26.7214	26.3377	25.8201	25.7278	25.533
Color [Black]	G3XAM7;P35221;E5RJ41;E5RIB1;A0A0A0MRI5;E5RHV7;E5RGY6;E5RG03;A0A0A0MTJ6	G3XAM7;P35221	Catenin alpha-1	CTNNA1			5	5	3	7.8	7.8	4.8	92.721	0	9.8534	149810000	7	5	4	4	1	0	2	3	3	2	1	0	2	2.02191	0.00225786	-1.12436	-1.51799	25.3972	25.262	25.2969	24.2739	23.7495	24.5597
Color [Black]	G5E933;O95248;H0Y5W8	G5E933;O95248	Myotubularin-related protein 5	SBF1			6	6	6	5.4	5.4	5.4	208.44	0	25.638	149080000	13	4	6	3	3	2	2	4	6	3	3	2	2	1.39855	0.000889813	-1.93775	-1.69099	24.7065	25.3708	25.4536	24.4237	22.8247	22.4691
Color [Black]	G5E9A6;P51784;Q5JXD3	G5E9A6;P51784	Ubiquitin carboxyl-terminal hydrolase;Ubiquitin carboxyl-terminal hydrolase 11	USP11			23	23	21	33.8	33.8	32.8	105.03	0	51.949	2269400000	89	20	20	20	11	14	17	18	18	18	9	12	15	3.45465	0.00260921	-0.847363	-1.4735	29.0489	29.0749	29.0675	28.3572	28.1893	28.1028
Color [Black]	G5EA29;H0YEL0;O14893;H0YDP6	G5EA29;H0YEL0;O14893	Gem-associated protein 2	GEMIN2			3	3	3	18.1	18.1	18.1	16.892	0	7.8146	257400000	13	2	3	2	2	1	1	2	3	2	2	1	1	1.63702	0.000511278	-2.27072	-2.00344	26.339	25.8368	26.1565	24.9378	23.7762	22.8062
Color [Black]	G5EA48;Q7Z6B7	G5EA48;Q7Z6B7	SLIT-ROBO Rho GTPase-activating protein 1	SRGAP1			6	6	5	7.6	7.6	6.5	116.84	0	20.247	280440000	12	6	6	5	4	2	3	5	5	4	3	2	2	1.10458	0.0030407	-1.92089	-1.45772	26.7876	25.7864	26.0306	24.9931	22.7613	25.0876
Color [Black]	G8JLD5;F8VUJ9;F8VR28;F8VYL3;H0YHY4;H0YI79	G8JLD5		DNM1L			30	2	2	58.4	3.2	3.2	79.621	0	14.1	202950000	9	29	28	27	17	17	24	2	2	2	1	1	2	2.4725	0	-2.68494	-2.88532	25.7558	25.8683	25.4032	23.2197	22.1997	23.5531
Color [Black]	H0Y599;Q8N1I0;H0Y7H7;F5GXW1;C9J637;C9J7D9;C9JDB3	H0Y599;Q8N1I0;H0Y7H7	Dedicator of cytokinesis protein 4	DOCK4			17	17	17	11.9	11.9	11.9	228.52	0	38.974	716130000	52	14	13	16	6	9	11	14	13	16	6	9	11	2.83108	0.00857272	-0.756236	-1.26616	27.3631	27.329	27.3002	26.7465	26.4164	26.5608
Color [Black]	H0Y612;Q9UPN9	H0Y612;Q9UPN9	E3 ubiquitin-protein ligase TRIM33	TRIM33			9	9	9	10.9	10.9	10.9	98.891	0	13.698	420480000	14	6	6	7	7	4	6	6	6	7	7	4	6	1.47943	0.0214805	-0.807793	-1.07266	26.1219	26.8379	26.7866	25.7209	25.6263	25.9757
Color [Black]	H0Y6E7;H3BT71;P38159;H3BR27;H3BNC1;O75526	H0Y6E7;H3BT71;P38159;H3BR27	RNA-binding motif protein, X chromosome;RNA-binding motif protein, X chromosome, N-terminally processed	RBMX			3	3	2	11.6	11.6	7.2	31.745	0	6.7597	177140000	8	3	2	3	1	0	2	2	1	2	0	0	1	2.71029	0	-2.21291	-2.7443	25.7091	25.4301	25.8475	23.143	23.1951	24.0099
Color [Black]	H7C5A5;H0Y860;Q9P246;H7C5K2;R4GNC5;R4GN82;R4GMP0;H7C5C6	H7C5A5;H0Y860;Q9P246;H7C5K2	Stromal interaction molecule 2	STIM2			3	3	3	5.7	5.7	5.7	68.007	0	6.9848	107640000	8	3	3	2	1	1	1	3	3	2	1	1	1	2.54512	0.000906667	-1.75066	-2.27853	24.6341	24.81	24.5846	22.4069	23.1994	23.1704
Color [Black]	H0YAN8;O15013;E9PB39	H0YAN8;O15013	Rho guanine nucleotide exchange factor 10	ARHGEF10			7	7	7	10.7	10.7	10.7	109.65	0	11.346	248910000	12	5	3	6	2	1	3	5	3	6	2	1	3	1.28278	0.00226856	-1.71325	-1.52113	25.5715	26.2718	25.9965	23.2967	24.0739	25.3296
Color [Black]	H0YFA4;P52943;H0YHD8	H0YFA4;P52943	Cysteine-rich protein 2	CRIP2			3	3	3	39.6	39.6	39.6	20.6	0	5.501	291770000	7	3	2	2	1	1	0	3	2	2	1	1	0	3.01322	0	-3.89764	-4.10672	26.2249	26.3761	26.3854	22.2207	21.7856	23.2872
Color [Black]	H3BLV9;Q96SB4;D6RBM8;C9J2M4;C9JWF7;A8MPP7;A8MPY5;E7ETV6;Q9UPE1	H3BLV9;Q96SB4	SRSF protein kinase 1	SRPK1			9	9	7	18.8	18.8	15.8	76.039	0	19.47	605330000	16	6	7	8	3	3	4	5	6	6	2	2	3	2.374	0.00368932	-0.948758	-1.43352	27.1117	26.9765	27.2069	26.3573	26.227	25.8646
Color [Black]	H3BM38;O00161;H3BNE1;H3BR18;H3BPJ0;H3BV99;H3BP15;H3BQY9;H3BNG6;H3BU94;H3BR99	H3BM38;O00161;H3BNE1;H3BR18;H3BPJ0;H3BV99;H3BP15;H3BQY9	Synaptosomal-associated protein;Synaptosomal-associated protein 23	SNAP23			4	4	4	43.2	43.2	43.2	13.905	0	7.5612	166060000	12	4	3	3	1	2	2	4	3	3	1	2	2	1.46085	0.000359788	-2.15086	-1.81751	25.3579	25.3376	25.664	22.7134	24.6492	22.5443
Color [Black]	H3BMQ0;P49815;H3BQK4	H3BMQ0;P49815;H3BQK4	Tuberin	TSC2			6	6	6	5.4	5.4	5.4	194.39	0	11.278	276190000	15	4	5	4	3	1	3	4	5	4	3	1	3	0.713399	0.0364075	-1.20823	-0.948499	26.0728	25.8356	25.9971	25.6098	23.2217	25.4493
Color [Black]	H3BND3;O43809;H3BV41	H3BND3;O43809;H3BV41	Cleavage and polyadenylation specificity factor subunit 5	NUDT21			6	6	6	40.9	40.9	40.9	17.13	0	8.1794	318530000	14	6	5	5	4	4	5	6	5	5	4	4	5	2.08281	0.0225448	-0.671179	-1.05195	26.1336	25.9651	26.4256	25.5112	25.5529	25.4467
Color [Black]	H3BPE1;H3BQK9;E9PNZ4;E9PLY0;H0YD69;H0Y314;H0Y4F5;H0Y6T5;E9PS75;H0YBX0;H0Y7I1;H0YC65;REV__I3L141;REV__O43149	H3BPE1;H3BQK9		MACF1			144	144	4	24.2	24.2	0.8	856.87	0	323.31	10044000000	446	124	117	125	76	69	93	3	3	4	2	2	3	4.48364	0.00355989	-0.771653	-1.43572	31.2345	31.1187	31.1416	30.4178	30.3817	30.3805
Color [Black]	H3BPE7;P35637	H3BPE7;P35637	RNA-binding protein FUS	FUS			4	4	2	11.2	11.2	6.8	53.496	0	8.5727	1640500000	16	3	3	4	2	1	3	1	1	2	0	0	1	2.08321	0	-4.94592	-3.26059	29.0886	28.6635	29.0859	23.1363	22.8563	26.0076
Color [Black]	H3BU93;Q9GZU8;H3BNK9;H3BQQ6;H3BTI2;H3BTP8;H3BSY6;H3BP64;H3BUL4;H3BMX9	H3BU93;Q9GZU8;H3BNK9	Protein FAM192A	FAM192A			3	3	3	22.6	22.6	22.6	19.351	0	3.2279	78931000	4	3	3	2	0	0	0	3	3	2	0	0	0	2.68296	0	-2.18761	-2.70751	24.7577	24.7071	24.5029	21.9017	22.5916	22.9116
Color [Black]	H7BYJ3;O14578	H7BYJ3;O14578	Citron Rho-interacting kinase	CIT			3	3	3	2.2	2.2	2.2	187.3	0.00030656	2.6463	58867000	6	3	2	2	0	0	0	3	2	2	0	0	0	2.09378	0.000387464	-1.50273	-1.86251	24.1804	24.3698	24.1423	22.1386	23.1063	22.9394
Color [Black]	H7C071;Q14012;A0A087WUR6;Q8IU85	H7C071;Q14012	Calcium/calmodulin-dependent protein kinase type 1	CAMK1			3	3	3	14.6	14.6	14.6	28.517	0	4.7389	144050000	5	3	3	3	0	0	2	3	3	3	0	0	2	1.3248	0.00464106	-1.38396	-1.39935	25.0446	25.4227	25.368	23.4349	23.405	24.8434
Color [Black]	H7C1V4;Q9HCH0	H7C1V4;Q9HCH0	Nck-associated protein 5-like	NCKAP5L			6	6	6	9	9	9	104.78	0	16.233	229720000	19	5	6	6	1	0	3	5	6	6	1	0	3	2.23489	0.000918919	-1.98429	-2.28136	25.9618	25.987	26.0113	23.556	23.7156	24.7357
Color [Black]	H7C3I1;Q8IZP2;P50502;F6VDH7;Q3KNR6;Q8NFI4	H7C3I1;Q8IZP2;P50502;F6VDH7;Q3KNR6;Q8NFI4	Putative protein FAM10A4;Hsc70-interacting protein;Putative protein FAM10A5	ST13;ST13P4;ST13P5			2	2	2	18.5	18.5	18.5	16.219	0	3.2831	66953000	3	2	2	2	1	0	0	2	2	2	1	0	0	2.17725	0.000503704	-1.63061	-1.99987	24.5894	23.9598	24.4749	22.9526	22.213	22.9667
Color [Black]	H7C3P9;Q9UNS2	H7C3P9;Q9UNS2	COP9 signalosome complex subunit 3	COPS3			4	4	4	17.1	17.1	17.1	39.036	0	9.0276	156330000	12	4	4	4	2	1	2	4	4	4	2	1	2	2.00814	0.0265784	-0.651102	-1.01631	25.0257	25.2883	25.1496	24.2742	24.5663	24.6698
Color [Black]	H9KV75;G3V2W4;H7C5W8;H0YJW3;H0YJ11;G3V2X9;F6THM6;G3V2E8	H9KV75		ACTN1			48	2	2	67.2	1.3	1.3	94.825	0	3.0671	84623000	5	47	47	47	39	42	40	2	2	2	0	0	0	1.06849	0.0176052	-1.12073	-1.12865	24.8415	25.1412	24.1273	23.7581	22.8356	24.1542
Color [Black]	I3L2C7;P57678;I3L399;I3L4A4;E7EN12;I3L4M4;I3L1J7	I3L2C7;P57678	Gem-associated protein 4	GEMIN4			21	21	21	25.6	25.6	25.6	118.82	0	61.477	2297300000	96	19	18	19	17	18	18	19	18	19	17	18	18	3.12845	0.0340673	-0.535046	-0.959664	29.048	28.9643	28.9938	28.4864	28.3687	28.5458
Color [Black]	I3L397;I3L504;P63241;F8WCJ1;C9J7B5;C9J4W5;Q9GZV4;Q6IS14	I3L397;I3L504;P63241;F8WCJ1;C9J7B5;C9J4W5;Q9GZV4;Q6IS14	Eukaryotic translation initiation factor 5A;Eukaryotic translation initiation factor 5A-1;Eukaryotic translation initiation factor 5A-2;Eukaryotic translation initiation factor 5A-1-like	EIF5A;EIF5A2;EIF5AL1			8	8	8	50.7	50.7	50.7	16.019	0	43.871	2834500000	45	7	8	8	6	6	7	7	8	8	6	6	7	1.86882	0.0257972	-0.678666	-1.02674	29.2075	29.4532	29.3967	28.5957	28.4749	28.9508
Color [Black]	J3KN29;O00233;F5H5V4;F5GX23;F5H7X1;F5H169	J3KN29;O00233;F5H5V4;F5GX23;F5H7X1	26S proteasome non-ATPase regulatory subunit 9	PSMD9			6	6	6	32.4	32.4	32.4	24.553	0	12.818	198830000	20	6	5	4	2	3	3	6	5	4	2	3	3	1.19336	0.0401239	-0.730047	-0.926969	25.5171	25.4167	25.3614	25.1258	24.8166	24.1626
Color [Black]	J3KNN7;Q7Z569	J3KNN7;Q7Z569	BRCA1-associated protein	BRAP			3	3	3	5.9	5.9	5.9	64.279	0	7.9972	118280000	8	3	2	3	0	1	1	3	2	3	0	1	1	1.73471	0.000412121	-1.86987	-1.89521	25.3374	24.9254	24.8653	22.4514	23.0295	24.0376
Color [Black]	J3KNV1;O60281;E5RJG2;E5RFE6	J3KNV1;O60281	Zinc finger protein 292	ZNF292			3	3	3	1.9	1.9	1.9	304.21	0	6.1823	216550000	9	3	2	3	1	1	2	3	2	3	1	1	2	1.05327	0.00226498	-2.36196	-1.52026	26.0606	25.6773	25.7168	22.5365	22.2878	25.5446
Color [Black]	J3KP58;P30622;F5H0N7;F5H6A0;F5H367;F5H270;F5H1T5;F6VGP8	J3KP58;P30622;F5H0N7	CAP-Gly domain-containing linker protein 1	CLIP1			11	11	9	11.6	11.6	9.7	148.13	0	28.275	345390000	28	11	9	8	1	2	3	9	7	6	0	1	3	1.83041	0.000829268	-2.47141	-2.24293	27.1806	26.0874	26.2425	23.0624	24.3391	24.6947
Color [Black]	J3KQ32;Q9NTK5;C9JTK6	J3KQ32;Q9NTK5;C9JTK6	Obg-like ATPase 1	OLA1			2	2	2	7	7	7	46.937	0	4.7477	83000000	3	2	2	2	1	0	0	2	2	2	1	0	0	1.44539	0.0069434	-1.11677	-1.3	25.0672	24.3932	23.9959	23.2199	23.1659	23.7202
Color [Black]	J3KQ34;Q9H9Q2;J3QT73;A0A087X1P5;J3KQ41	J3KQ34;Q9H9Q2;J3QT73;A0A087X1P5;J3KQ41	COP9 signalosome complex subunit 7b	COPS7B			2	2	2	11.7	11.7	11.7	26.424	0.00030139	2.489	95742000	4	2	2	2	0	0	2	2	2	2	0	0	2	1.17368	0.0114583	-1.17625	-1.21111	24.6296	24.707	24.8865	24.0393	22.6348	24.0202
Color [Black]	J3KR97;Q9BTW9;I3L439;A0A0J9YWI5;A0A0J9YVR1;I3L0V3;I3L163;I3L4D2;I3L3H4;I3L131;I3L143;I3L500;A0A0J9YVU1;I3L120;A0A0J9YXU4;A0A0J9YY08;A0A0J9YYG2;I3L1S3	J3KR97;Q9BTW9	Tubulin-specific chaperone D	TBCD			14	14	14	16.3	16.3	16.3	136.55	0	35.488	651560000	39	14	10	10	6	5	8	14	10	10	6	5	8	2.93389	0.001088	-1.67631	-2.38588	27.2135	27.6017	27.4424	25.6774	25.4895	26.0617
Color [Black]	J3KRA9;Q96Q15;H3BQN7;I3L400;I3L0W2	J3KRA9;Q96Q15	Serine/threonine-protein kinase SMG1	SMG1			9	9	8	3.7	3.7	3.5	398.84	0	16.011	114970000	17	5	5	8	1	1	1	5	4	7	1	1	1	1.47235	0.00477997	-1.24346	-1.39454	25.0032	24.9552	24.7355	23.5382	23.0571	24.3681
Color [Black]	J3QQJ5;Q9Y2L5;J3KSL8;J3QSA1;J3QQS5;J3QR00	J3QQJ5;Q9Y2L5;J3KSL8	Trafficking protein particle complex subunit 8	TRAPPC8			9	9	9	9.4	9.4	9.4	154.98	0	22.315	286860000	20	8	9	7	3	3	4	8	9	7	3	3	4	1.83866	0.01883	-0.762882	-1.11413	25.9605	26.0567	25.929	25.396	25.4038	24.8578
Color [Black]	J3QQW9;Q15022	J3QQW9;Q15022	Polycomb protein SUZ12	SUZ12			6	6	6	10.9	10.9	10.9	80.321	0	16.719	303560000	31	6	5	5	5	4	5	6	5	5	5	4	5	3.22089	0.000934498	-1.03872	-1.7149	26.2952	26.1898	26.1578	25.2285	25.3111	24.9871
Color [Black]	J3QRU8;Q9Y2X7;A0A0C4DGN6;J3QL89;K7EN79;J3QQI0	J3QRU8;Q9Y2X7;A0A0C4DGN6	ARF GTPase-activating protein GIT1	GIT1			12	12	9	24.6	24.6	20	76.805	0	25.822	773490000	45	10	10	11	6	5	5	7	7	8	3	4	4	2.38552	0.0126296	-0.75046	-1.19674	27.3028	27.4596	27.4796	26.4359	26.7918	26.7629
Color [Black]	K7EIE8;O95983;A0A0A0MTS6;A0A087WT34;A0A087X1H1	K7EIE8;O95983;A0A0A0MTS6	Methyl-CpG-binding domain protein 3	MBD3			3	3	3	16.6	16.6	16.6	26.322	0	7.603	294600000	10	3	2	3	3	2	3	3	2	3	3	2	3	1.72114	0.0102532	-0.912914	-1.2339	26.2449	25.8511	26.321	25.161	24.9333	25.5839
Color [Black]	K7ENG2;P26368	K7ENG2;P26368	Splicing factor U2AF 65 kDa subunit	U2AF2			5	5	5	23.5	23.5	23.5	33.901	0	8.856	248290000	14	5	5	4	2	2	4	5	5	4	2	2	4	1.36418	0.0137263	-0.987452	-1.17815	25.3104	26.0537	26.2113	24.7678	24.6008	25.2444
Color [Black]	K7EP06;O43148;K7ERH6	K7EP06;O43148	mRNA cap guanine-N7 methyltransferase	RNMT			6	6	6	23.2	23.2	23.2	34.839	0	10.453	387700000	9	6	5	6	4	2	4	6	5	6	4	2	4	2.39212	0.000862903	-1.16349	-1.67116	26.5475	26.2706	26.8065	25.2366	25.6181	25.2794
Color [Black]	K7EQL6;Q8NFA0	K7EQL6;Q8NFA0	Ubiquitin carboxyl-terminal hydrolase;Ubiquitin carboxyl-terminal hydrolase 32	USP32			3	3	3	3.2	3.2	3.2	143.94	0	22.967	56165000	6	2	1	2	1	1	1	2	1	2	1	1	1	1.97104	0.0351333	-0.604793	-0.954056	23.8532	23.6557	23.8182	22.9647	23.17	23.378
Color [Black]	K7ERV3;P04183;K7ES52;K7ERJ1;K7ENW5	K7ERV3;P04183;K7ES52;K7ERJ1	Thymidine kinase;Thymidine kinase, cytosolic	TK1			4	4	4	20.2	20.2	20.2	28.594	0	5.4013	282360000	12	4	4	3	3	2	3	4	4	3	3	2	3	4.19169	0.000355091	-1.0106	-1.81065	26.2212	26.0835	26.0271	25.1139	25.0879	25.0983
Color [Black]	M0QZ22;Q5PRF9;A0A087WZT0;M0QY61;M0R0X3;M0QXV2;M0QX45	M0QZ22;Q5PRF9;A0A087WZT0;M0QY61;M0R0X3	Protein Smaug homolog 2	SAMD4B			5	5	4	9.7	9.7	7.4	75.292	0	26.788	181340000	13	3	5	4	3	3	2	3	4	3	2	2	2	1.22183	0.0179315	-0.989087	-1.12356	24.6991	25.6968	25.6793	24.6703	24.4186	24.0191
Color [Black]	M0QZR4;Q92888;M0QYC1;M0QYS3;M0R2C7;M0QZH8;M0QXV6;M0R3H5	M0QZR4;Q92888;M0QYC1	Rho guanine nucleotide exchange factor 1	ARHGEF1			19	19	19	23.6	23.6	23.6	108.32	0	73.589	2146900000	69	15	16	15	14	13	13	15	16	15	14	13	13	2.36408	0.0476976	-0.521608	-0.884779	28.9881	28.8788	28.8119	28.3773	28.4953	28.2415
Color [Black]	M0R2P6;Q8TBC3;M0R0S1;M0R204;M0QXA4;M0R0S2;M0QYB1;M0R0E3;M0QZF4	M0R2P6;Q8TBC3;M0R0S1;M0R204;M0QXA4;M0R0S2	SH3KBP1-binding protein 1	SHKBP1			4	4	4	7.6	7.6	7.6	73.707	0	3.9694	132470000	6	4	2	2	2	2	2	4	2	2	2	2	2	1.58878	0.00705053	-1.03836	-1.29803	24.8616	24.9303	25.2067	24.3173	24.1591	23.4071
Color [Black]	O00170;E9PMH2;V9GYQ3	O00170;E9PMH2	AH receptor-interacting protein	AIP			8	8	8	33	33	33	37.636	0	26.706	561790000	23	7	6	6	5	1	4	7	6	6	5	1	4	0.842192	0.00996087	-1.95833	-1.23996	27.2299	27.1214	27.18	25.9458	23.0958	26.6147
Color [Black]	O00264;U3KQM0	O00264	Membrane-associated progesterone receptor component 1	PGRMC1			4	4	3	32.3	32.3	27.7	21.671	0	13.284	439920000	22	3	3	3	3	2	4	2	2	2	2	1	3	1.11738	0.0363023	-0.790369	-0.949232	26.1543	27.2837	26.5746	25.8286	25.9704	25.8424
Color [Black]	O00267	O00267	Transcription elongation factor SPT5	SUPT5H			3	3	3	4	4	4	121	0	9.8219	73887000	8	2	2	3	1	2	2	2	2	3	1	2	2	1.54278	0.021933	-0.776841	-1.06108	24.4431	23.7398	24.3052	23.4032	23.5272	23.2272
Color [Black]	O00273;K7ERT1	O00273	DNA fragmentation factor subunit alpha	DFFA			5	5	5	18.1	18.1	18.1	36.521	0	12.174	174620000	13	5	4	5	1	2	2	5	4	5	1	2	2	2.4288	0.000419753	-1.38503	-1.90184	25.0548	25.6095	25.7169	23.911	24.0585	24.2565
Color [Black]	O00299	O00299	Chloride intracellular channel protein 1	CLIC1			7	7	7	39.8	39.8	39.8	26.922	0	20.071	1310600000	24	6	7	5	5	5	3	6	7	5	5	5	3	3.63751	0.000440129	-1.14678	-1.93968	28.3316	28.3987	28.3774	27.2277	27.374	27.0657
Color [Black]	O00410;H0Y8C6;E7ETV3;E7EWK4;E7EX05;E7EQT5;E7EV12;C9JMV5;H0Y3V4;C9JZD8;C9JQT6;E7ESA1;E7ESZ1;E7ETV8;C9J875;C9JXE0;C9JZ53	O00410;H0Y8C6	Importin-5	IPO5			32	32	31	39.2	39.2	38.1	123.63	0	212.31	5242400000	109	31	29	30	23	20	26	30	28	29	22	19	25	3.57412	0.000364611	-1.07372	-1.82402	30.2847	30.388	30.3087	29.1953	29.1479	29.4171
Color [Black]	O00429;F8VZ52;B4DPZ9;F8W1W3;B4DDQ3	O00429	Dynamin-1-like protein	DNM1L			31	31	3	61.5	61.5	8.2	81.876	0	214.89	4209700000	116	29	29	28	17	16	25	2	3	3	1	0	3	3.40251	0.000953229	-1.02223	-1.72268	30.1281	29.9018	29.9108	28.8775	28.9282	29.0683
Color [Black]	O00505;H0Y4S9	O00505	Importin subunit alpha-4	KPNA3			6	6	6	21.1	21.1	21.1	57.81	0	18.121	810950000	20	6	6	6	4	2	2	6	6	6	4	2	2	1.56993	0.029349	-0.695117	-0.987961	27.3194	27.6635	27.2547	26.7861	26.9524	26.4138
Color [Black]	O00629;H7C4F6	O00629	Importin subunit alpha-3	KPNA4			6	6	6	20.9	20.9	20.9	57.886	0	27.76	1019800000	27	4	5	4	5	2	4	4	5	4	5	2	4	3.02265	0.00190759	-0.942054	-1.54961	27.9171	27.9374	28.0005	27.2194	26.9119	26.8975
Color [Black]	O00764;F2Z2Y4;A8MV33	O00764;F2Z2Y4	Pyridoxal kinase	PDXK			4	4	4	16.7	16.7	16.7	35.102	0	7.301	187260000	8	4	4	3	3	2	3	4	4	3	3	2	3	1.50155	0.0317211	-0.695283	-0.973472	25.3001	25.4407	24.9833	24.8366	24.5405	24.2611
Color [Black]	O14497;H0Y488;A0A1B0GTU5;A0A087WUV6;H0YCU6	O14497;H0Y488;A0A1B0GTU5	AT-rich interactive domain-containing protein 1A	ARID1A			16	16	15	9.9	9.9	9.1	242.04	0	25.568	456270000	29	10	10	12	6	6	12	9	9	11	5	6	11	4.14551	0.00138462	-0.862429	-1.56529	26.6181	26.714	26.6471	25.714	25.8519	25.826
Color [Black]	O14744;G3V580;H0YJX6;G3V5L5;G3V2L6;G3V2X6;C9JSX3;H7BZ44;H0YJ77;H0YJD3;G3V507;H0YJY6;G3V2F5;G3V5T6	O14744	Protein arginine N-methyltransferase 5;Protein arginine N-methyltransferase 5, N-terminally processed	PRMT5			21	21	21	38.8	38.8	38.8	72.683	0	113.49	7112600000	124	19	18	19	19	18	19	19	18	19	19	18	19	4.14896	0.000418462	-1.07081	-1.90144	30.8833	30.7413	30.7413	29.6634	29.69	29.8001
Color [Black]	O14867;C9JMP6;C9IYR0;H7C4B6;M0QZP0;C9IYH8	O14867	Transcription regulator protein BACH1	BACH1			18	18	18	28.4	28.4	28.4	81.957	0	59.855	1631600000	54	15	15	16	12	12	17	15	15	16	12	12	17	2.68801	0.0223585	-0.617999	-1.05329	28.4649	28.5287	28.5955	28.0519	27.9013	27.7819
Color [Black]	O14879	O14879	Interferon-induced protein with tetratricopeptide repeats 3	IFIT3			3	3	3	9.2	9.2	9.2	55.984	0	39.165	56088000	7	3	3	3	0	1	1	3	3	3	0	1	1	1.19963	0.0174142	-1.01302	-1.12946	24.4294	23.8515	24.0089	22.3787	23.5394	23.3326
Color [Black]	O14920;G3V105;J3KNS5;E5RGW5;E5RJH2;E5RGA0;E5RIW0;E5RFT3;E5RFG5	O14920;G3V105	Inhibitor of nuclear factor kappa-B kinase subunit beta	IKBKB			7	7	7	10.4	10.4	10.4	86.563	0	17.667	265970000	13	5	6	6	4	2	2	5	6	6	4	2	2	1.23329	0.00263268	-1.70252	-1.48255	26.2655	25.8582	26.1272	25.6012	24.0902	23.452
Color [Black]	O14929	O14929	Histone acetyltransferase type B catalytic subunit	HAT1			5	5	5	19.1	19.1	19.1	49.512	0	8.4719	377530000	14	5	4	4	1	3	3	5	4	4	1	3	3	0.877869	0.0264443	-1.1086	-1.0189	26.2147	26.6095	26.5839	24.2275	25.7681	26.0867
Color [Black]	O14964;I3L2H4;I3L165;I3L1P5	O14964;I3L2H4;I3L165;I3L1P5	Hepatocyte growth factor-regulated tyrosine kinase substrate	HGS			2	2	2	3.2	3.2	3.2	86.191	0	3.8794	115040000	11	2	2	2	1	1	2	2	2	2	1	1	2	2.02337	0.00121356	-1.18304	-1.5711	24.5814	24.978	25.1487	24.0336	23.7455	23.3799
Color [Black]	O14974;F8VZN8;H0YHI8;H0YIS4;F8VW28;A0A0U1RQZ1;H0YIM2;H0YHL8;H0YIS3	O14974;F8VZN8;H0YHI8	Protein phosphatase 1 regulatory subunit 12A	PPP1R12A			6	6	6	7.5	7.5	7.5	115.28	0	72.353	306510000	16	6	6	6	2	4	4	6	6	6	2	4	4	2.67333	0.000477193	-1.37069	-1.97474	26.2809	26.2177	26.2281	25.1816	24.9162	24.517
Color [Black]	O14976;A0A087X1U9;H0Y8H5;D6RAW3;H0Y9M4	O14976	Cyclin-G-associated kinase	GAK			12	12	12	12	12	12	143.19	0	29.14	736940000	40	10	11	10	6	4	8	10	11	10	6	4	8	3.23306	0.0057744	-0.783644	-1.35305	27.4239	27.236	27.4706	26.6089	26.5288	26.6418
Color [Black]	O15020;A4QPE4;E9PJZ2	O15020	Spectrin beta chain, non-erythrocytic 2	SPTBN2			21	19	19	12.4	11.5	11.5	271.32	0	37.411	832840000	36	14	16	14	9	8	8	13	15	13	7	7	7	2.52576	0.00189819	-1.01345	-1.54204	27.8038	27.6792	27.4409	26.4001	26.7066	26.7768
Color [Black]	O15067;J3QSG0;J3QSH6;J3KTL4;J3KTQ5;J3QL39;J3KT98;H0YGH1	O15067	Phosphoribosylformylglycinamidine synthase	PFAS			14	14	14	14.9	14.9	14.9	144.73	0	40.331	1007100000	41	12	10	11	6	7	11	12	10	11	6	7	11	2.25052	0.000941606	-1.15801	-1.62265	28.0749	28.0088	27.8736	26.4172	27.0367	27.0293
Color [Black]	O15084;B4DIW9	O15084;B4DIW9	Serine/threonine-protein phosphatase 6 regulatory ankyrin repeat subunit A	ANKRD28			13	13	12	16	16	15	112.96	0	57.782	795500000	42	13	11	13	6	4	8	12	10	12	5	3	8	1.91234	0.000537549	-1.89605	-2.02417	28.051	27.6974	27.5464	25.9741	25.1114	26.521
Color [Black]	O15111	O15111	Inhibitor of nuclear factor kappa-B kinase subunit alpha	CHUK			10	10	10	16.5	16.5	16.5	84.639	0	18.248	647750000	25	8	7	9	6	5	6	8	7	9	6	5	6	3.98202	0.00567134	-0.749039	-1.36512	27.2177	27.276	27.1397	26.4054	26.4849	26.4959
Color [Black]	O15173	O15173	Membrane-associated progesterone receptor component 2	PGRMC2			4	3	3	22.4	18.4	18.4	23.818	0	4.5196	166900000	7	3	3	3	4	3	4	2	2	2	3	2	3	1.22637	0.0168759	-1.0013	-1.13328	25.2352	25.7495	25.0038	24.7614	23.7181	24.5052
Color [Black]	O15212;A2AB88	O15212;A2AB88	Prefoldin subunit 6	PFDN6			2	2	2	15.5	15.5	15.5	14.582	0	4.0457	103120000	8	2	2	2	1	1	2	2	2	2	1	1	2	2.07076	0.00406513	-1.00448	-1.41833	24.8215	24.9023	24.6256	24.1531	23.523	23.6599
Color [Black]	O15254	O15254	Peroxisomal acyl-coenzyme A oxidase 3	ACOX3			2	2	2	4.7	4.7	4.7	77.628	0.00059791	2.4334	1928600000	2	2	2	2	1	1	2	2	2	2	1	1	2	0.836448	0.00489764	-3.03024	-1.38959	27.8488	27.8108	27.8149	23.5162	22.7416	28.126
Color [Black]	O15355	O15355	Protein phosphatase 1G	PPM1G			12	12	12	30.6	30.6	30.6	59.271	0	38.9	1085600000	53	12	12	12	10	9	11	12	12	12	10	9	11	2.63377	0.0116929	-0.729637	-1.20427	27.9135	28.0573	27.9751	27.3586	27.3405	27.058
Color [Black]	O15479;O15481;Q96LZ2;P43366;Q9UBF1	O15479	Melanoma-associated antigen B2	MAGEB2			8	8	8	31	31	31	35.277	0	24.884	1041200000	35	7	6	8	6	4	5	7	6	8	6	4	5	1.88522	0.0111637	-0.856959	-1.22242	28.151	27.5813	28.0305	27.0509	26.8945	27.2465
Color [Black]	O43149;I3L141	O43149	Zinc finger ZZ-type and EF-hand domain-containing protein 1	ZZEF1			13	13	13	6.1	6.1	6.1	331.07	0	26.402	557250000	31	10	10	11	7	7	7	10	10	11	7	7	7	2.55895	0.00340366	-0.922491	-1.44097	26.9695	27.143	27.0161	26.3808	25.9856	25.9946
Color [Black]	O43175;Q5SZU1	O43175;Q5SZU1	D-3-phosphoglycerate dehydrogenase	PHGDH			24	24	24	52	52	52	56.65	0	131.22	19440000000	138	23	24	24	19	18	20	23	24	24	19	18	20	3.012	0.0188128	-0.639167	-1.11412	32.1523	32.1519	31.9651	31.3732	31.4773	31.5013
Color [Black]	O43264	O43264	Centromere/kinetochore protein zw10 homolog	ZW10			18	18	18	32.9	32.9	32.9	88.828	0	45.574	964930000	44	14	10	12	6	11	11	14	10	12	6	11	11	1.62446	0.0334897	-0.661414	-0.96391	27.7669	27.9567	27.676	26.805	27.3142	27.2962
Color [Black]	O43296;Q5CZA5;Q14592	O43296;Q5CZA5;Q14592	Zinc finger protein 264;Zinc finger protein 805;Zinc finger protein 460	ZNF264;ZNF805;ZNF460			4	4	3	9.3	9.3	6.4	70.586	0	6.2243	275570000	7	2	3	3	1	1	1	1	2	2	1	1	1	2.75004	0	-2.68591	-3.11256	26.388	26.6803	26.2605	24.0035	24.1846	23.0831
Color [Black]	O43303	O43303	Centriolar coiled-coil protein of 110 kDa	CCP110			4	4	4	7.2	7.2	7.2	113.42	0	9.8633	144920000	13	4	3	3	1	1	2	4	3	3	1	1	2	1.00011	0.0115183	-1.41301	-1.21524	25.2677	24.9458	25.1566	22.8831	23.2421	25.0059
Color [Black]	O43324;H0YAL7;D6RBD7;C9J1V9;H0YAH9;D6RCQ0	O43324;H0YAL7;D6RBD7;C9J1V9	Eukaryotic translation elongation factor 1 epsilon-1	EEF1E1;EEF1E1-BLOC1S5			6	6	6	43.1	43.1	43.1	19.81	0	17.913	1032800000	36	6	5	6	6	6	6	6	5	6	6	6	6	3.24507	0.0317401	-0.539237	-0.973193	27.9119	27.757	27.9254	27.331	27.3208	27.3248
Color [Black]	O43379;H7C3R4	O43379	WD repeat-containing protein 62	WDR62			3	3	3	3.1	3.1	3.1	165.95	0	4.0108	76204000	6	3	2	2	1	1	1	3	2	2	1	1	1	0.882973	0.025964	-1.11133	-1.02303	24.3786	24.3979	24.5174	24.4676	22.941	22.5514
Color [Black]	O43390;B4DT28	O43390;B4DT28	Heterogeneous nuclear ribonucleoprotein R	HNRNPR			18	14	14	36.2	29.9	29.9	70.942	0	39.016	966380000	32	16	16	16	4	7	7	12	12	12	4	6	6	4.62441	0	-1.87235	-3.20724	27.9099	28.1329	28.0361	26.2021	26.2125	26.0472
Color [Black]	O43707;F5GXS2;H7C144;K7EJH8;K7EP19;D6RH00;M0QZQ3;C9JY79;Q9H254	O43707;F5GXS2	Alpha-actinin-4	ACTN4			61	61	42	69.9	69.9	48.3	104.85	0	323.31	80999000000	450	61	61	60	52	55	52	42	42	41	35	38	35	5.69345	0.000804734	-1.17562	-2.22501	34.2956	34.3457	34.2653	33.1032	33.1572	33.1193
Color [Black]	O43765;K7EMD6;K7ERW5	O43765;K7EMD6	Small glutamine-rich tetratricopeptide repeat-containing protein alpha	SGTA			5	5	5	19.5	19.5	19.5	34.063	0	10.799	342300000	9	4	5	5	1	3	2	4	5	5	1	3	2	1.33284	0.00306296	-1.50196	-1.46206	26.2665	26.1037	26.6077	23.8265	25.47	25.1756
Color [Black]	O43813;E9PHS0;F8WDS9;H7C2E3	O43813;E9PHS0	LanC-like protein 1	LANCL1			7	7	7	26.3	26.3	26.3	45.283	0	15.758	706650000	17	7	7	7	4	3	4	7	7	7	4	3	4	3.5599	0.000408408	-1.12343	-1.89278	27.4078	27.5645	27.3343	26.1834	26.3758	26.3771
Color [Black]	O43815	O43815	Striatin	STRN			4	4	4	7.4	7.4	7.4	86.131	0	12.763	219240000	10	4	4	4	1	1	0	4	4	4	1	1	0	4.97591	0	-3.82842	-5.9839	25.9912	25.9475	26.1664	22.3982	21.9779	22.2438
Color [Black]	O43896;I3L1B1	O43896	Kinesin-like protein KIF1C	KIF1C			6	4	4	7	5	5	122.95	0	6.7404	867460000	18	6	4	5	5	4	6	4	3	4	3	2	4	0.642025	0.0218955	-2.08625	-1.0607	27.4583	27.8761	27.4121	26.8237	22.581	27.0831
Color [Black]	O60244;H7C3E5	O60244	Mediator of RNA polymerase II transcription subunit 14	MED14			5	5	5	5.7	5.7	5.7	160.6	0	8.2675	156130000	10	2	3	4	1	1	3	2	3	4	1	1	3	0.859546	0.0215382	-1.27424	-1.07148	25.0263	25.2817	25.2022	23.2207	23.2008	25.266
Color [Black]	O60292	O60292	Signal-induced proliferation-associated 1-like protein 3	SIPA1L3			9	9	9	7.8	7.8	7.8	194.61	0	19.956	339150000	21	7	7	8	3	2	3	7	7	8	3	2	3	1.33588	0.000962687	-1.91212	-1.63477	26.3416	26.6306	26.3693	25.3651	23.2238	25.0161
Color [Black]	O60293	O60293	Zinc finger C3H1 domain-containing protein	ZFC3H1			7	7	7	5.1	5.1	5.1	226.35	0	12.907	77412000	15	5	3	4	1	1	1	5	3	4	1	1	1	3.21007	0	-1.85852	-2.69214	24.3837	24.6861	24.6191	22.7926	22.939	22.3817
Color [Black]	O60343	O60343	TBC1 domain family member 4	TBC1D4			8	8	7	8.9	8.9	8.2	146.56	0	13.987	394660000	20	7	6	8	3	2	4	6	5	7	3	2	4	2.06604	0.00801364	-0.866684	-1.27415	26.4179	26.5375	26.4636	25.9581	25.3992	25.4617
Color [Black]	O60443;H7C3W1	O60443;H7C3W1	Non-syndromic hearing impairment protein 5	DFNA5			6	6	6	16.3	16.3	16.3	54.554	0	27.449	787710000	27	5	6	4	5	2	6	5	6	4	5	2	6	3.11571	0.000586207	-1.33921	-2.07594	27.7755	27.7614	27.431	26.4893	26.1772	26.2839
Color [Black]	O60502;H7C3X0	O60502	Protein O-GlcNAcase	MGEA5			16	16	16	18.9	18.9	18.9	102.91	0	121.43	2085600000	50	16	15	15	13	12	16	16	15	15	13	12	16	2.92435	0.00679518	-0.783564	-1.31637	29.0174	28.9268	28.8305	28.172	27.9927	28.2594
Color [Black]	O60506;B7Z645;F6UXX1	O60506;B7Z645	Heterogeneous nuclear ribonucleoprotein Q	SYNCRIP			18	18	14	41.7	41.7	35.3	69.602	0	129.47	2694200000	63	16	15	17	9	8	11	12	11	13	9	7	10	2.72779	0.00423467	-0.8703	-1.40551	29.1647	29.4326	29.1569	28.4061	28.2363	28.501
Color [Black]	Q5SRN1;O60508	Q5SRN1;O60508	Pre-mRNA-processing factor 17	CDC40			2	2	2	4.8	4.8	4.8	60.83	0.00030703	2.6548	43392000	4	2	2	2	0	0	1	2	2	2	0	0	1	2.90511	0.00228299	-0.939841	-1.52676	23.7417	23.7809	23.6412	22.9008	22.5662	22.8773
Color [Black]	O60566	O60566	Mitotic checkpoint serine/threonine-protein kinase BUB1 beta	BUB1B			11	11	11	12.6	12.6	12.6	119.54	0	15.69	344580000	25	9	10	10	4	4	7	9	10	10	4	4	7	1.68985	0.0138648	-0.86643	-1.18246	26.6012	26.1203	26.1584	25.2993	25.2098	25.7714
Color [Black]	O60664;K7ERZ3;K7EL96;K7ER39	O60664;K7ERZ3	Perilipin-3	PLIN3			12	12	12	42.2	42.2	42.2	47.074	0	96.143	1211300000	21	10	9	11	6	4	5	10	9	11	6	4	5	4.1715	0	-2.06842	-3.33396	28.3727	28.4337	28.3304	26.5188	26.1155	26.2972
Color [Black]	O60832;H7C0M1;C9IYT0;H7C2Q9;H7BZF2	O60832;H7C0M1;C9IYT0	H/ACA ribonucleoprotein complex subunit 4	DKC1			8	8	8	16.5	16.5	16.5	57.673	0	43.79	353330000	15	6	6	6	4	2	4	6	6	6	4	2	4	1.102	0.00394483	-1.82082	-1.42593	26.4686	26.5462	26.6047	25.5013	23.1671	25.4886
Color [Black]	O60942	O60942	mRNA-capping enzyme;Polynucleotide 5-triphosphatase;mRNA guanylyltransferase	RNGTT			3	3	3	5.7	5.7	5.7	68.556	0	4.0644	95117000	8	3	3	3	1	1	2	3	3	3	1	1	2	0.957967	0.0377644	-0.874521	-0.942998	24.7221	24.5559	24.2723	22.8607	23.838	24.2282
Color [Black]	O75116;D6REE7;C9JFJ0	O75116	Rho-associated protein kinase 2	ROCK2			21	21	4	19.7	19.7	3.9	160.9	0	63.273	1051500000	54	16	17	18	7	6	11	2	4	4	1	0	2	2.0327	0.000861167	-1.2958	-1.6711	27.9665	28.2684	27.7982	27.1781	26.383	26.5846
Color [Black]	O75131;A0A087WYQ3;E5RHZ0;A0A087WUS8;A0A087WXR6;E5RFT7;H0YB26	O75131;A0A087WYQ3	Copine-3	CPNE3			11	11	11	21.2	21.2	21.2	60.13	0	18.363	1259200000	33	11	11	11	4	7	8	11	11	11	4	7	8	2.70139	0.000683417	-1.53566	-2.15148	28.6581	28.1924	28.1251	26.552	26.8056	27.011
Color [Black]	O75152;E9PQ61;E9PBY7;A0A1B0GTU1;A0A1B0GUI2	O75152;E9PQ61	Zinc finger CCCH domain-containing protein 11A	ZC3H11A			3	3	3	5.7	5.7	5.7	89.13	0	4.7181	104220000	5	2	3	3	1	2	2	2	3	3	1	2	2	1.25089	0.0457762	-0.674723	-0.895791	24.3097	24.7707	24.4895	24.1437	23.9713	23.4307
Color [Black]	O75170	O75170	Serine/threonine-protein phosphatase 6 regulatory subunit 2	PPP6R2			16	16	6	22.7	22.7	6.7	104.94	0	46.364	878090000	40	15	14	16	5	7	8	6	6	6	0	2	2	2.4131	0.00270381	-0.967875	-1.46406	27.5212	27.6795	27.7149	26.6193	26.9517	26.4409
Color [Black]	O75330	O75330	Hyaluronan mediated motility receptor	HMMR			4	4	4	8.3	8.3	8.3	84.099	0	21.026	144610000	15	4	2	3	1	1	1	4	2	3	1	1	1	2.42815	0	-2.18089	-2.5372	25.2957	25.4526	25.1722	23.8027	22.6307	22.9444
Color [Black]	O75348	O75348	V-type proton ATPase subunit G 1	ATP6V1G1			3	3	3	28.8	28.8	28.8	13.757	0	34.854	226170000	13	3	3	3	2	2	3	3	3	3	2	2	3	1.36504	0.0377928	-0.696184	-0.943033	25.964	25.6871	25.3435	25.2129	25.0166	24.6765
Color [Black]	O75369;E7EN95;A0A0A0MT44;H7C5L4;A0A0C4DGA1	O75369;E7EN95	Filamin-B	FLNB			122	111	110	63.9	61	60.4	278.16	0	323.31	44471000000	642	113	117	119	89	94	101	102	105	107	79	83	89	4.91345	0.000772727	-1.20484	-2.20824	33.4598	33.4487	33.4185	32.2217	32.1706	32.3202
Color [Black]	O75410;H0YAY0;E7EVI4;E7ET87;E5RFM9;R4GMT7;H0YBT8;B4E3H6;E5RJU4;E5RJG6;A0A0C4DGD3;A0A0C4DGD5	O75410;H0YAY0;E7EVI4;E7ET87;E5RFM9;R4GMT7;H0YBT8	Transforming acidic coiled-coil-containing protein 1	TACC1			10	10	9	17.3	17.3	16.3	87.793	0	20.651	456990000	26	9	9	8	4	2	2	8	9	8	4	2	2	2.03205	0.000824242	-2.12987	-2.23518	26.6959	27.5596	26.3825	24.7123	25.2606	24.2755
Color [Black]	Q5JRI1;O75494;Q6IQ42	Q5JRI1;O75494	Serine/arginine-rich splicing factor 10	SRSF10			3	3	3	19.8	19.8	19.8	20.913	0	4.3807	170200000	6	2	2	2	2	3	3	2	2	2	2	3	3	1.46916	0.00268502	-1.41479	-1.49443	25.5494	24.9896	25.7477	23.248	24.3346	24.4596
Color [Black]	O75506	O75506	Heat shock factor-binding protein 1	HSBP1			2	2	2	47.4	47.4	47.4	8.5435	0	6.5731	202930000	6	2	2	2	1	1	2	2	2	2	1	1	2	0.879644	0.0116567	-1.65769	-1.20328	25.8849	25.3612	25.8005	24.0205	22.5326	25.5204
Color [Black]	O75534;E9PLT0;E9PLD4;E9PKN4	O75534;E9PLT0	Cold shock domain-containing protein E1	CSDE1			24	24	24	37.1	37.1	37.1	88.884	0	123.01	2703100000	82	19	21	21	10	9	14	19	21	21	10	9	14	5.10246	0.00100741	-1.26379	-2.3279	29.3666	29.4545	29.3578	28.0766	28.1798	28.1311
Color [Black]	O75592;H7C3U4	O75592	E3 ubiquitin-protein ligase MYCBP2	MYCBP2			19	19	19	5.1	5.1	5.1	510.08	0	43.16	688650000	45	16	11	15	6	10	12	16	11	15	6	10	12	1.66244	0.019794	-0.781157	-1.09411	27.0827	27.4039	27.3815	26.8726	26.251	26.4011
Color [Black]	O75643;B4E0P5	O75643	U5 small nuclear ribonucleoprotein 200 kDa helicase	SNRNP200			17	17	17	10.9	10.9	10.9	244.5	0	59.318	893400000	38	12	17	14	6	6	10	12	17	14	6	6	10	2.87161	0.02515	-0.592426	-1.03148	27.6276	27.5348	27.5538	26.9085	26.9133	27.1171
Color [Black]	O75821;K7EL20;K7ENA8;K7EP16;K7ER90;K7EL60	O75821;K7EL20;K7ENA8;K7EP16;K7ER90	Eukaryotic translation initiation factor 3 subunit G	EIF3G			9	9	9	31.9	31.9	31.9	35.611	0	55.956	1168700000	41	7	7	8	6	6	7	7	7	8	6	6	7	2.44893	0.0112261	-0.761392	-1.22036	28.1045	28.291	27.916	27.2271	27.3695	27.4308
Color [Black]	O75891;C9JYZ6;C9IZ36;C9JY00	O75891	Cytosolic 10-formyltetrahydrofolate dehydrogenase	ALDH1L1			7	7	7	11.1	11.1	11.1	98.828	0	8.18	115230000	15	4	6	4	3	1	3	4	6	4	3	1	3	1.03367	0.0316966	-0.872531	-0.973361	25.0073	24.6843	24.4839	24.256	23.1221	24.1797
Color [Black]	O75962;E7EPJ7;E7EWP2;F5H228;C9IZQ6;H7BXZ5;J3QSW6;O60229;A0A087X139;H7C1X7	O75962;E7EPJ7;E7EWP2;F5H228	Triple functional domain protein	TRIO			47	47	47	20.8	20.8	20.8	346.9	0	244.72	2952000000	148	38	42	42	21	24	29	38	42	42	21	24	29	2.40901	0.00319308	-0.961014	-1.45529	29.4433	29.39	29.4122	28.666	28.555	28.1414
Color [Black]	O76003	O76003	Glutaredoxin-3	GLRX3			7	7	7	26.3	26.3	26.3	37.432	0	11.416	705570000	16	7	7	6	5	4	4	7	7	6	5	4	4	2.55595	0.000459459	-1.39215	-1.9554	27.3265	27.4044	27.6811	26.0614	26.403	25.7711
Color [Black]	O76071	O76071	Probable cytosolic iron-sulfur protein assembly protein CIAO1	CIAO1			4	4	4	19.5	19.5	19.5	37.84	0	8.5646	203080000	11	4	3	3	1	2	3	4	3	3	1	2	3	0.601222	0.0458839	-1.34092	-0.894765	25.5121	25.7226	25.3522	22.2056	25.2778	25.0808
Color [Black]	O94776	O94776	Metastasis-associated protein MTA2	MTA2			19	19	16	32.3	32.3	28.7	75.022	0	42.252	2060100000	70	18	17	16	14	12	13	15	14	14	12	10	11	3.83937	0.000914894	-0.901094	-1.59861	28.9417	28.9427	28.9636	27.9645	28.0078	28.1723
Color [Black]	O94804;H0YB71	O94804	Serine/threonine-protein kinase 10	STK10			7	6	6	9	7.9	7.9	112.13	0	24.822	181790000	15	6	6	7	2	2	0	5	5	6	2	2	0	1.30594	0.0233417	-0.836082	-1.04518	25.4774	25.1712	25.4893	25.0425	24.5182	24.069
Color [Black]	O94822;H7BYG8;S4R3T2	O94822	E3 ubiquitin-protein ligase listerin	LTN1			11	11	11	8.5	8.5	8.5	200.55	0	27.037	729840000	28	10	11	10	7	7	8	10	11	10	7	7	8	2.58129	0.0031612	-0.926175	-1.44984	27.5704	27.3305	27.3844	26.571	26.2718	26.6638
Color [Black]	O94826	O94826	Mitochondrial import receptor subunit TOM70	TOMM70A			5	5	5	10.4	10.4	10.4	67.454	0	14.131	365050000	21	5	4	5	4	3	5	5	4	5	4	3	5	1.99471	0.00649389	-0.931491	-1.32497	26.3937	26.7432	26.2003	25.7194	25.5396	25.2837
Color [Black]	O94851;E9PKW5;E9PJB0;E9PRE0;E9PL42;E9PNC3;E9PKI3;J3KSK6;Q7RTP6	O94851	Protein-methionine sulfoxide oxidase MICAL2	MICAL2			14	14	14	14.6	14.6	14.6	126.69	0	28.334	499940000	34	11	12	11	7	4	7	11	12	11	7	4	7	2.55229	0.000519084	-1.448	-2.00845	27.0721	26.9143	27.0815	25.9069	25.1743	25.6428
Color [Black]	O94927;K7EQ61	O94927	HAUS augmin-like complex subunit 5	HAUS5			6	6	6	11.5	11.5	11.5	71.682	0	8.3077	170350000	9	5	5	4	3	2	2	5	5	4	3	2	2	1.39036	0.00356983	-1.38508	-1.43583	25.5121	25.4659	25.3879	24.8321	23.2328	24.1458
Color [Black]	O94964;H0YDM2;X6R3R3	O94964;H0YDM2;X6R3R3	Protein SOGA1;N-terminal form;C-terminal 80 kDa form	SOGA1			24	24	23	21.2	21.2	20.2	159.76	0	40.161	1788700000	59	22	22	23	13	16	16	21	21	22	12	15	15	3.42934	0.00189508	-0.894946	-1.54174	28.6519	28.7354	28.7812	27.8512	27.9376	27.6949
Color [Black]	O94992	O94992	Protein HEXIM1	HEXIM1			7	7	7	30.9	30.9	30.9	40.623	0	24.954	1209000000	24	7	7	7	3	3	5	7	7	7	3	3	5	4.04583	0	-1.61084	-2.68073	28.2159	28.419	28.3227	26.5639	26.7129	26.8482
Color [Black]	O95071;E7EMW7;E7ET84;E5RFK7;H0YBB4	O95071;E7EMW7	E3 ubiquitin-protein ligase UBR5	UBR5			17	17	17	8.4	8.4	8.4	309.35	0	42.156	666360000	35	16	11	15	5	5	9	16	11	15	5	5	9	3.03501	0.000403561	-1.20215	-1.88806	27.264	27.5789	27.4016	26.2026	26.0415	26.394
Color [Black]	O95163;F5H2T0;H0YDF3	O95163;F5H2T0	Elongator complex protein 1	IKBKAP			11	11	11	12.2	12.2	12.2	150.25	0	25.653	643580000	35	9	10	9	4	7	9	9	10	9	4	7	9	3.27475	0.00569309	-0.789537	-1.36642	27.2878	27.0976	27.0847	26.3011	26.4444	26.356
Color [Black]	O95239;Q2VIQ3	O95239	Chromosome-associated kinesin KIF4A	KIF4A			17	17	17	15.3	15.3	15.3	139.88	0	25.318	711450000	29	14	14	15	6	8	11	14	14	15	6	8	11	3.21552	0.000908705	-1.03206	-1.70486	27.4495	27.3327	27.5077	26.2763	26.5782	26.3393
Color [Black]	O95347;Q5T821;A0A0C4DGE5	O95347	Structural maintenance of chromosomes protein 2	SMC2			32	32	32	30.5	30.5	30.5	135.65	0	124.61	3335500000	103	27	26	30	28	24	28	27	26	30	28	24	28	3.83728	0.0102753	-0.676991	-1.23561	29.6621	29.5912	29.5838	29.0041	28.8627	28.9394
Color [Black]	O95373;E9PLB2;E9PLJ0	O95373	Importin-7	IPO7			26	26	25	27.9	27.9	27	119.52	0	134.9	8485800000	144	25	25	25	22	21	20	24	24	24	21	20	19	3.52873	0.00202572	-0.880527	-1.53223	30.9925	31.0121	30.9256	30.0634	29.9948	30.2303
Color [Black]	O95456;F8WBH7	O95456	Proteasome assembly chaperone 1	PSMG1			3	3	3	15.3	15.3	15.3	32.854	0	7.9383	365300000	12	3	3	3	2	1	2	3	3	3	2	1	2	1.494	0.0173658	-0.870255	-1.13069	26.7908	26.051	26.1842	25.7561	25.2851	25.374
Color [Black]	O95613	O95613	Pericentrin	PCNT			20	20	20	7.6	7.6	7.6	378.03	0	56.742	535500000	47	15	15	18	10	7	10	15	15	18	10	7	10	1.18132	0.0350183	-0.772451	-0.95669	26.7549	26.9842	26.917	26.6578	26.0571	25.6239
Color [Black]	O95714;A0A0J9YVP0;H3BUQ1;A0A0J9YXQ8;Q9BVR0;A0A0G2JPS8	O95714;A0A0J9YVP0	E3 ubiquitin-protein ligase HERC2	HERC2			32	32	32	9.2	9.2	9.2	527.22	0	73.302	1418100000	87	27	26	30	20	24	23	27	26	30	20	24	23	1.5701	0.0410669	-0.630971	-0.921426	28.3193	28.4753	28.142	27.9959	27.5424	27.5054
Color [Black]	O95801	O95801	Tetratricopeptide repeat protein 4	TTC4			6	6	6	18.3	18.3	18.3	44.678	0	8.2046	180480000	10	3	5	5	1	0	1	3	5	5	1	0	1	2.11568	0	-3.17294	-2.78656	25.7691	25.849	25.8292	23.0128	23.5158	21.3999
Color [Black]	O95816	O95816	BAG family molecular chaperone regulator 2	BAG2			12	12	12	55.5	55.5	55.5	23.772	0	74.235	6511400000	70	12	12	12	11	11	12	12	12	12	11	11	12	2.38338	0.00999568	-0.783647	-1.23821	30.676	30.566	30.5036	30.0312	29.75	29.6135
Color [Black]	P00492	P00492	Hypoxanthine-guanine phosphoribosyltransferase	HPRT1			8	8	8	45	45	45	24.579	0	16.581	664260000	27	8	8	8	5	5	6	8	8	8	5	5	6	2.46872	0.00575253	-0.861252	-1.34901	27.2968	27.0574	27.3864	26.2005	26.4248	26.5317
Color [Black]	P00533;Q504U8;E9PFD7;C9JYS6;J3KTI5;H3BLT0;B4DTR1;J3QLU9;A0A0A0MSE1;P04626;Q15303	P00533;Q504U8;E9PFD7	Epidermal growth factor receptor;Receptor protein-tyrosine kinase	EGFR			16	16	16	17.9	17.9	17.9	134.28	0	46.194	1427800000	47	14	13	14	12	10	11	14	13	14	12	10	11	3.17454	0.00578173	-0.789507	-1.35516	28.3671	28.5261	28.4854	27.5354	27.7443	27.7304
Color [Black]	P04075;J3KPS3;H3BQN4;H3BPS8;H3BR68;H3BUH7;H3BR04;H3BMQ8;H3BU78	P04075;J3KPS3;H3BQN4	Fructose-bisphosphate aldolase A;Fructose-bisphosphate aldolase	ALDOA			19	19	18	78.3	78.3	70.6	39.42	0	97.513	6794400000	75	19	19	19	12	11	15	18	18	18	11	10	14	3.76283	0.000855346	-1.35377	-2.25611	30.7871	30.7971	30.6426	29.2867	29.3178	29.561
Color [Black]	P04080	P04080	Cystatin-B	CSTB			3	3	3	45.9	45.9	45.9	11.139	0	6.7426	714890000	12	2	3	2	3	2	3	2	3	2	3	2	3	2.53665	0.0199327	-0.65635	-1.09186	27.2329	27.5455	27.3241	26.7371	26.6323	26.764
Color [Black]	P04083;Q5T3N1;Q5T3N0	P04083;Q5T3N1	Annexin A1;Annexin	ANXA1			12	12	12	39.9	39.9	39.9	38.714	0	96.677	1412100000	52	11	11	12	8	9	9	11	11	12	8	9	9	3.26446	0.00042236	-1.17404	-1.90463	28.5208	28.4885	28.3666	27.0724	27.4071	27.3742
Color [Black]	P04899	P04899	Guanine nucleotide-binding protein G(i) subunit alpha-2	GNAI2			16	16	9	57.7	57.7	34.9	40.45	0	65.874	3172600000	67	13	13	13	12	10	12	8	7	7	7	6	7	3.46672	0.0349909	-0.52131	-0.955031	29.4128	29.4709	29.5007	28.9626	28.8663	28.9917
Color [Black]	P05423	P05423	DNA-directed RNA polymerase III subunit RPC4	POLR3D			2	2	2	8	8	8	44.395	0	6.1573	84442000	6	2	2	2	0	0	1	2	2	2	0	0	1	0.903897	0.0324492	-0.967923	-0.968279	24.375	24.7725	24.832	24.5081	22.8507	23.717
Color [Black]	R4GN98;P06703	R4GN98;P06703	Protein S100;Protein S100-A6	S100A6			2	2	2	17.6	17.6	17.6	9.681	0.00030441	2.578	1943800000	9	2	2	2	2	1	1	2	2	2	2	1	1	0.801703	0.00391781	-3.93695	-1.42132	29.1009	28.6699	28.6468	29.3708	22.1797	23.0562
Color [Black]	P06748;E5RGW4;E5RI98	P06748	Nucleophosmin	NPM1			9	9	9	33.7	33.7	33.7	32.575	0	156.54	5811100000	61	9	9	9	5	9	8	9	9	9	5	9	8	2.78682	0.00126279	-1.00976	-1.59415	30.5008	30.557	30.3348	29.3119	29.3681	29.6832
Color [Black]	P07737;K7EJ44;I3L3D5;CON__P02584	P07737;K7EJ44;I3L3D5	Profilin-1	PFN1			4	4	4	37.1	37.1	37.1	15.054	0	8.8127	694140000	18	4	4	4	4	4	4	4	4	4	4	4	4	2.19933	0.0328947	-0.592246	-0.966271	27.3502	27.1704	27.4045	26.6573	26.6019	26.8893
Color [Black]	P07900;Q14568;G3V2J8;Q58FG1	P07900	Heat shock protein HSP 90-alpha	HSP90AA1			31	19	17	46.3	31.4	28	84.659	0	108.49	4355400000	83	29	27	25	22	22	28	16	14	13	12	11	14	3.56589	0.0025938	-0.836438	-1.46899	30.0799	30.0322	29.9369	29.1618	29.0946	29.2833
Color [Black]	Q5T7C4;P09429;B2RPK0	Q5T7C4;P09429;B2RPK0	High mobility group protein B1;Putative high mobility group protein B1-like 1	HMGB1;HMGB1P1			4	4	3	38	38	30.4	18.311	0	7.1868	237150000	6	4	2	3	1	1	2	3	1	3	1	1	2	1.73116	0.0026209	-1.20244	-1.47772	25.9517	25.2528	26.245	24.3991	24.6948	24.7484
Color [Black]	P09496;F8WF69;C9J8P9	P09496;F8WF69	Clathrin light chain A	CLTA			6	6	6	16.9	16.9	16.9	27.076	0	10.309	965180000	20	6	6	6	5	5	3	6	6	6	5	5	3	2.83974	0.000955357	-1.10569	-1.72369	28.1092	27.7698	27.7493	26.6703	26.7124	26.9285
Color [Black]	P09497;D6RJD1;H0Y9Q6	P09497	Clathrin light chain B	CLTB			7	7	7	24	24	24	25.19	0	19.649	508630000	18	7	7	7	5	6	7	7	7	7	5	6	7	1.62093	0.0126166	-0.902891	-1.1962	27.1927	26.8289	26.7156	25.958	25.6738	26.3967
Color [Black]	P09874	P09874	Poly [ADP-ribose] polymerase 1	PARP1			24	24	24	31.1	31.1	31.1	113.08	0	154.04	2542900000	84	21	21	22	14	19	19	21	21	22	14	19	19	1.66845	0.0384929	-0.629059	-0.936704	29.1374	29.2577	28.9969	28.194	28.6736	28.6371
Color [Black]	P0DN79;P35520;H7C2H4;C9JMA6;H7C1W6;H7C2W0	P0DN79;P35520	Cystathionine beta-synthase	CBS			16	16	16	40.3	40.3	40.3	60.586	0	54.474	1688200000	51	15	13	16	12	12	14	15	13	16	12	12	14	2.03327	0.0491218	-0.538811	-0.876859	28.4353	28.6339	28.6397	28.039	28.1872	27.8664
Color [Black]	P11142;E9PKE3;E9PNE6;E9PN89;E9PLF4;E9PQQ4;E9PQK7;E9PK54;E9PPY6;E9PN25;E9PI65	P11142;E9PKE3;E9PNE6;E9PN89	Heat shock cognate 71 kDa protein	HSPA8			36	36	11	55.7	55.7	18.3	70.897	0	295.37	74070000000	240	34	35	34	34	34	35	11	11	11	10	10	10	2.68583	0.0483066	-0.502538	-0.880681	34.0889	33.9919	33.9928	33.4076	33.5341	33.6243
Color [Black]	P11274;H0Y554;A9UF01;I3L1U8	P11274;H0Y554	Breakpoint cluster region protein	BCR			6	6	5	5.7	5.7	5	142.82	0	9.7499	476120000	14	6	6	6	5	5	5	5	5	5	4	4	4	4.19928	0.00125175	-0.87457	-1.58985	26.8214	26.877	26.71	25.9096	25.9437	25.9315
Color [Black]	P11388	P11388	DNA topoisomerase 2-alpha	TOP2A			12	5	5	9.1	4.4	4.4	174.38	0	9.0604	409640000	13	10	11	9	8	7	7	4	5	5	4	4	3	0.876736	0.0418344	-0.895491	-0.917919	26.3603	26.3921	26.9224	25.4018	26.5197	25.0668
Color [Black]	P11413;E7EUI8;E9PD92;E7EM57	P11413;E7EUI8;E9PD92;E7EM57	Glucose-6-phosphate 1-dehydrogenase	G6PD			18	18	18	37.5	37.5	37.5	59.256	0	41.844	3112300000	78	17	15	16	15	16	17	17	15	16	15	16	17	2.63769	0.00684561	-0.804667	-1.30526	29.5223	29.6157	29.4442	28.5229	28.8807	28.7646
Color [Black]	P11766;H0YAG8;D6RFE4;D6RAY0;D6R9G2	P11766;H0YAG8;D6RFE4	Alcohol dehydrogenase class-3	ADH5			4	4	4	17.9	17.9	17.9	39.724	0	8.8185	313950000	12	4	4	4	1	3	3	4	4	4	1	3	3	1.76971	0.0187443	-0.772374	-1.10949	26.4377	25.8799	26.0358	25.137	25.4435	25.4557
Color [Black]	P11940;E7EQV3;E7ERJ7;A0A087WTT1;H0YAR2;Q9H361;H0YAS6;H0YBN4;H0YB75;H0YB86;H0YAP2;H0YAS7;E5RGH3;E5RJB9;Q4VXU2;E5RH24;H0YC10;E5RHG7;H0YAW6;E5RGC4;E5RFD8;Q96DU9	P11940;E7EQV3;E7ERJ7;A0A087WTT1;H0YAR2	Polyadenylate-binding protein 1;Polyadenylate-binding protein	PABPC1			29	29	20	50.8	50.8	34.4	70.67	0	101.46	9282200000	142	27	27	28	23	23	24	19	19	19	16	14	16	3.96421	0.000930435	-0.965691	-1.71393	31.194	31.0931	31.1073	30.0976	30.125	30.2748
Color [Black]	P12081;B4DDD8;B3KWE1;B4E1C5;E7ETE2;P49590;B4DQ67;D6RF05;D6RJE6	P12081;B4DDD8;B3KWE1;B4E1C5;E7ETE2	Histidine--tRNA ligase, cytoplasmic	HARS			13	13	13	30.6	30.6	30.6	57.41	0	53.046	2717900000	49	12	12	12	7	7	7	12	12	12	7	7	7	3.01921	0.000663415	-1.42007	-2.14178	29.3135	29.4388	29.5248	27.7259	28.0467	28.2444
Color [Black]	P12268;H0Y4R1;E7ETK5;C9K0R9;C9J381;P20839	P12268;H0Y4R1	Inosine-5-monophosphate dehydrogenase 2	IMPDH2			24	24	24	52.5	52.5	52.5	55.804	0	222.08	13343000000	161	24	24	24	21	23	22	24	24	24	21	23	22	3.96029	0.000980989	-0.923656	-1.64699	31.6651	31.7286	31.5435	30.6915	30.6981	30.7767
Color [Black]	P12270;Q5SWX9	P12270	Nucleoprotein TPR	TPR			39	39	39	19.6	19.6	19.6	267.29	0	121.26	2445900000	98	35	31	36	22	21	30	35	31	36	22	21	30	2.33072	0.0210377	-0.668191	-1.08272	29.2307	29.0224	29.0339	28.5879	28.4375	28.2569
Color [Black]	P12814;G3V2N5;P35609;Q08043;G3V5M4;A0A087WSZ2;G3V380	P12814	Alpha-actinin-1	ACTN1			57	38	7	71.2	49.1	6.7	103.06	0	323.31	26404000000	250	56	56	56	48	50	48	7	7	7	5	5	5	4.33516	0.000985507	-1.32089	-2.31771	32.8069	32.7495	32.6222	31.3611	31.3621	31.4927
Color [Black]	P12955;V9GYL0;V9GYE4;K7ES25	P12955	Xaa-Pro dipeptidase	PEPD			7	7	7	20.1	20.1	20.1	54.548	0	27.905	694530000	17	7	7	6	2	1	4	7	7	6	2	1	4	0.884232	0.00792686	-1.95441	-1.2776	27.1275	27.5245	27.535	26.3698	23.402	26.5519
Color [Black]	P13489;H0YCR7;E9PMJ3;E9PLZ3;E9PIM9;E9PIK5;E9PMN0;E9PMA9;E9PR82;E9PMI1	P13489;H0YCR7	Ribonuclease inhibitor	RNH1			16	16	16	52.7	52.7	52.7	49.973	0	57.082	4359100000	68	14	16	13	12	13	12	14	16	13	12	13	12	3.92108	0.00090678	-0.961009	-1.70168	30.0313	30.106	30.0401	29.0118	29.0684	29.2142
Color [Black]	P13639	P13639	Elongation factor 2	EEF2			44	44	43	65.3	65.3	64.1	95.337	0	323.31	41385000000	267	40	40	42	35	38	41	39	39	41	34	37	40	3.08231	0.0350144	-0.533694	-0.954737	33.1407	33.1457	33.2493	32.6579	32.5574	32.7194
Color [Black]	P13796;Q5TBN3;Q5TBN5	P13796	Plastin-2	LCP1			32	32	25	60.3	60.3	50.1	70.288	0	281.63	13911000000	165	30	31	30	20	24	24	24	24	23	17	18	20	7.86746	0	-2.08631	-4.0559	31.8842	31.9299	31.9219	29.8317	29.8225	29.8229
Color [Black]	P13807;M0QYU1	P13807	Glycogen [starch] synthase, muscle	GYS1			5	5	5	10	10	10	83.785	0	8.4287	287620000	9	4	3	5	1	1	3	4	3	5	1	1	3	1.28892	0.000338308	-2.54327	-1.78466	26.1424	26.1408	26.1896	22.8073	22.5762	25.4594
Color [Black]	P14373;A0A0G2JIZ4;A0A140T9B9;A0A140T9N6;A0A140T9V9;H0Y551;A0A140T9Q6;Q9HCM9	P14373;A0A0G2JIZ4	Zinc finger protein RFP	TRIM27			11	11	11	26.5	26.5	26.5	58.489	0	27.913	1157700000	36	10	11	11	4	3	7	10	11	11	4	3	7	3.1421	0.000751381	-1.42804	-2.1892	28.0969	28.2278	28.2472	26.5275	26.7335	27.0267
Color [Black]	P14735;Q5T5N3	P14735;Q5T5N3	Insulin-degrading enzyme	IDE			4	4	4	5.3	5.3	5.3	117.97	0	3.4481	110090000	6	4	3	3	0	0	2	4	3	3	0	0	2	1.35335	0.000923077	-1.80296	-1.6059	25.0302	24.8894	24.8574	23.3153	21.9648	24.088
Color [Black]	P14866;M0QXS5;M0QYT0;M0R1W6;M0R076;B4DVF8;M0QYL7	P14866;M0QXS5	Heterogeneous nuclear ribonucleoprotein L	HNRNPL			20	20	20	57.6	57.6	57.6	64.132	0	68.698	4684500000	77	16	19	19	14	14	16	16	19	19	14	14	16	3.06491	0.00687828	-0.765415	-1.30729	29.9878	30.1815	30.1846	29.3939	29.2428	29.421
Color [Black]	P15170;H3BR35;H3BSV8	P15170;H3BR35	Eukaryotic peptide chain release factor GTP-binding subunit ERF3A	GSPT1			12	12	6	31.3	31.3	19.6	55.755	0	43.731	2871500000	45	11	11	11	8	9	11	5	5	5	3	4	5	3.83998	0.00034	-1.02529	-1.79113	29.4743	29.4351	29.4707	28.3097	28.4379	28.5567
Color [Black]	P16220;E9PAR2;C9J4L5;C9JBT4;H7C3I0;E7EWP8;C9J896;G5E998;P18846	P16220;E9PAR2;C9J4L5;C9JBT4;H7C3I0;E7EWP8;C9J896;G5E998;P18846	Cyclic AMP-responsive element-binding protein 1;Cyclic AMP-dependent transcription factor ATF-1	CREB1;CREM;ATF1			2	2	2	6.2	6.2	6.2	36.688	0	3.7482	149150000	7	2	2	2	1	1	0	2	2	2	1	1	0	4.74734	0	-2.11201	-3.59173	25.5344	25.4288	25.5049	23.2489	23.5304	23.3529
Color [Black]	P17655	P17655	Calpain-2 catalytic subunit	CAPN2			14	14	14	27.6	27.6	27.6	79.994	0	43.143	2321300000	54	13	13	13	7	10	11	13	13	13	7	10	11	4.17441	0.000523077	-1.14086	-2.01459	29.1798	29.1241	29.1363	27.9379	27.9457	28.134
Color [Black]	P18031;B4DSN5	P18031;B4DSN5	Tyrosine-protein phosphatase non-receptor type 1;Tyrosine-protein phosphatase non-receptor type	PTPN1			10	10	10	31.7	31.7	31.7	49.966	0	44.879	1521200000	54	10	10	9	9	8	9	10	10	9	9	8	9	2.64703	0.0118679	-0.724988	-1.19963	28.4117	28.5301	28.4108	27.5863	27.6801	27.9112
Color [Black]	P18206;Q5JQ13	P18206;Q5JQ13	Vinculin	VCL			9	9	9	11.2	11.2	11.2	123.8	0	18.37	406900000	26	8	7	9	1	0	4	8	7	9	1	0	4	1.62563	0.001	-3.36187	-2.32573	26.7665	26.9895	26.8838	22.8509	22.3233	25.3799
Color [Black]	P19174;V9GY71;V9GYH5;A0A0D9SEK2;V9GY63	P19174	1-phosphatidylinositol 4,5-bisphosphate phosphodiesterase gamma-1	PLCG1			12	12	12	12.6	12.6	12.6	148.53	0	32.418	685130000	31	12	12	11	6	3	6	12	12	11	6	3	6	3.4601	0.000559671	-1.24951	-2.04723	27.311	27.5304	27.2628	26.1377	26.2352	25.9829
Color [Black]	P19387;H3BRR2	P19387	DNA-directed RNA polymerase II subunit RPB3	POLR2C			3	3	3	21.1	21.1	21.1	31.441	0	6.944	225760000	6	3	3	2	1	2	1	3	3	2	1	2	1	1.06599	0.00539402	-1.7638	-1.38051	25.8453	25.7992	25.6197	23.8793	25.3849	22.7086
Color [Black]	P19838;D6RH30;D6RC45	P19838	Nuclear factor NF-kappa-B p105 subunit;Nuclear factor NF-kappa-B p50 subunit	NFKB1			12	12	8	17.1	17.1	12.3	105.35	0	29.851	873070000	31	11	9	12	2	1	2	8	6	8	1	1	2	3.48338	0	-4.5698	-5.08864	27.9783	28.2432	27.91	23.2349	22.96	24.2272
Color [Black]	P20618	P20618	Proteasome subunit beta type-1	PSMB1			3	3	3	20.3	20.3	20.3	26.489	0	4.632	142210000	5	2	2	2	1	0	2	2	2	2	1	0	2	3.48347	0	-1.82417	-2.76859	25.3018	25.4187	25.4827	23.675	23.7731	23.2827
Color [Black]	P21266;A0A0A0MTN3	P21266;A0A0A0MTN3	Glutathione S-transferase Mu 3	GSTM3			11	11	11	42.7	42.7	42.7	26.559	0	97.018	1392000000	58	11	10	11	8	8	9	11	10	11	8	8	9	2.60859	0.000960894	-1.07655	-1.63447	28.2551	28.4528	28.5342	27.6014	27.2571	27.1539
Color [Black]	P21291;E9PS42;E9PND2;E9PP21	P21291;E9PS42;E9PND2;E9PP21	Cysteine and glycine-rich protein 1	CSRP1			9	9	9	64.2	64.2	64.2	20.567	0	117.68	2552500000	55	9	8	9	5	4	6	9	8	9	5	4	6	3.69141	0	-2.51392	-3.62374	29.6016	29.6214	29.2791	26.7441	27.2856	26.9307
Color [Black]	P21359;H0Y465;J3KSB5;J3QSG6;J3QQN8;J3KRT8;J3QLS2;K7EP94;J3KSX8;K7EID4	P21359;H0Y465;J3KSB5	Neurofibromin;Neurofibromin truncated	NF1			35	35	35	14.4	14.4	14.4	319.37	0	79.055	1681800000	112	33	29	31	23	21	25	33	29	31	23	21	25	2.93762	0.0254901	-0.588346	-1.03047	28.5697	28.5135	28.5787	28.0999	27.8803	27.9167
Color [Black]	P21980;A2A299;A2A2A0;P49221	P21980	Protein-glutamine gamma-glutamyltransferase 2	TGM2			14	14	14	25.6	25.6	25.6	77.328	0	59.939	2985100000	61	14	13	14	9	13	11	14	13	14	9	13	11	3.21032	0.000332518	-1.08249	-1.7721	29.4466	29.5995	29.4513	28.6086	28.3618	28.2796
Color [Black]	P22059;H0YCV6	P22059	Oxysterol-binding protein 1	OSBP			5	5	5	8.8	8.8	8.8	89.42	0	8.4588	133210000	10	4	4	4	2	2	4	4	4	4	2	2	4	2.10506	0.0478489	-0.538396	-0.883888	24.8564	24.8182	24.6507	24.285	24.3609	24.0642
Color [Black]	P22234;E9PBS1;D6RF62	P22234;E9PBS1;D6RF62	Multifunctional protein ADE2;Phosphoribosylaminoimidazole-succinocarboxamide synthase;Phosphoribosylaminoimidazole carboxylase	PAICS			20	20	20	57.4	57.4	57.4	47.079	0	195.07	10052000000	96	19	19	19	19	15	18	19	19	19	19	15	18	3.62892	0.000964539	-1.41426	-2.30686	31.4391	31.2876	31.2967	29.9467	29.7413	30.0926
Color [Black]	P22314;Q5JRR6;Q5JRR9;Q5JRS0;Q5JRS2;Q5JRS1;Q5JRS3	P22314	Ubiquitin-like modifier-activating enzyme 1	UBA1			38	38	38	46.2	46.2	46.2	117.85	0	323.31	15649000000	172	28	37	35	27	28	28	28	37	35	27	28	28	3.95501	0.000693878	-1.25695	-2.15595	31.8697	31.9904	31.9454	30.8239	30.5732	30.6376
Color [Black]	P22626;A0A087WUI2	P22626;A0A087WUI2	Heterogeneous nuclear ribonucleoproteins A2/B1	HNRNPA2B1			12	12	11	43.1	43.1	40.5	37.429	0	34.121	2459900000	55	12	12	12	12	10	12	11	11	11	11	9	11	2.75431	0.00122603	-1.00128	-1.57696	29.2266	29.1823	29.3139	28.0396	28.1978	28.4815
Color [Black]	P23526	P23526	Adenosylhomocysteinase	AHCY			12	12	12	31	31	31	47.716	0	41.114	1369400000	50	12	11	9	7	7	7	12	11	9	7	7	7	3.64575	0.000349614	-1.05334	-1.80557	28.3256	28.2972	28.5081	27.2849	27.4245	27.2616
Color [Black]	P23921;E9PL69	P23921;E9PL69	Ribonucleoside-diphosphate reductase large subunit	RRM1			8	8	8	11.5	11.5	11.5	90.069	0	11.225	382180000	17	7	7	6	4	3	4	7	7	6	4	3	4	5.5961	0	-2.0746	-3.7519	26.7219	26.8034	26.7614	24.7799	24.6609	24.6222
Color [Black]	P24534;F2Z2G2;C9JZW3;F8WF65	P24534;F2Z2G2;C9JZW3	Elongation factor 1-beta	EEF1B2			4	4	4	32	32	32	24.763	0	21.026	786400000	19	4	4	4	2	2	3	4	4	4	2	2	3	1.37546	0.0219708	-0.830238	-1.06197	27.0279	27.6942	27.6225	26.8848	26.7104	26.2586
Color [Black]	P24928;A0A087WWE2	P24928;A0A087WWE2	DNA-directed RNA polymerase II subunit RPB1;DNA-directed RNA polymerase	POLR2A			19	19	19	13.7	13.7	13.7	217.17	0	36.803	945260000	50	18	17	17	9	8	15	18	17	17	9	8	15	1.95691	0.0446198	-0.565793	-0.903144	27.5995	27.7491	27.6913	27.3509	26.9792	27.0124
Color [Black]	P25054;E9PFT7;B7Z2B6;H3BNH8;R4GMU6	P25054;E9PFT7	Adenomatous polyposis coli protein	APC			6	6	6	3.3	3.3	3.3	311.64	0	36.372	97514000	16	5	5	3	2	4	4	5	5	3	2	4	4	2.27253	0.000986616	-1.17708	-1.64826	24.8191	24.7055	24.1978	23.5777	23.3668	23.2465
Color [Black]	P26358;K7ENW7;K7ENQ6;K7EJL0;K7ERQ1;K7EMU8	P26358	DNA (cytosine-5)-methyltransferase 1	DNMT1			17	17	17	13.7	13.7	13.7	183.16	0	37.239	1216100000	46	14	16	13	6	7	11	14	16	13	6	7	11	2.42873	0.00762168	-0.813105	-1.28248	28.3101	28.3874	28.0126	27.5534	27.4041	27.3133
Color [Black]	P26641	P26641	Elongation factor 1-gamma	EEF1G			17	17	17	36.6	36.6	36.6	50.118	0	65.044	5963100000	72	17	13	13	12	13	16	17	13	13	12	13	16	2.68191	0.00225078	-0.964552	-1.51688	30.3649	30.6125	30.5099	29.4913	29.748	29.3544
Color [Black]	P27348;E9PG15	P27348;E9PG15	14-3-3 protein theta	YWHAQ			16	16	12	53.5	53.5	42.9	27.764	0	194.61	7225900000	75	16	15	15	15	14	16	12	11	11	11	10	12	3.23169	0.000998066	-0.993024	-1.65392	30.7053	30.9533	30.69	29.7066	29.7749	29.888
Color [Black]	P27986;E5RHI0;E5RGI8;E5RJY0;H0YBC2;F6TDL0;Q92569	P27986	Phosphatidylinositol 3-kinase regulatory subunit alpha	PIK3R1			3	3	2	5.1	5.1	3.6	83.597	0	5.4822	84436000	5	2	2	3	0	0	1	1	1	2	0	0	0	1.16885	0.0193075	-0.990853	-1.10266	24.4263	24.5221	25.0282	23.2021	24.3584	23.4435
Color [Black]	P29401;A0A0B4J1R6;E9PFF2;F8W888	P29401;A0A0B4J1R6	Transketolase	TKT			7	7	7	18.3	18.3	18.3	67.877	0	14.28	213790000	15	4	4	6	2	3	2	4	4	6	2	3	2	1.72467	0.00696805	-0.989183	-1.30284	25.9887	25.39	25.3159	24.5234	24.8538	24.3498
Color [Black]	P29590;H3BT57;H3BVD2;H3BUJ5;H3BT29;H3BRN3	P29590;H3BT57	Protein PML	PML			17	17	17	23.2	23.2	23.2	97.55	0	120.18	1409900000	60	16	15	15	9	9	12	16	15	15	9	9	12	3.6374	0.000868154	-0.966711	-1.6757	28.4404	28.3046	28.369	27.5064	27.2806	27.4269
Color [Black]	P30153;B3KQV6;C9J9C1;E9PH38;P30154;E9PPI5;E9PHZ6;H0YDG7;E9PNM7	P30153;B3KQV6	Serine/threonine-protein phosphatase 2A 65 kDa regulatory subunit A alpha isoform	PPP2R1A			18	18	18	41.8	41.8	41.8	65.308	0	136.32	3067500000	56	18	15	17	14	13	13	18	15	17	14	13	13	2.37221	0.00339888	-0.954204	-1.43932	29.6028	29.3367	29.6257	28.4869	28.3865	28.8291
Color [Black]	P31946;Q4VY20;Q4VY19;A0A0J9YWE8;A0A0J9YWZ2	P31946	14-3-3 protein beta/alpha;14-3-3 protein beta/alpha, N-terminally processed	YWHAB			9	4	4	37.4	22.8	22.8	28.082	0	36.22	1706100000	31	9	9	9	8	9	9	4	4	4	4	4	4	4.1869	0	-1.49093	-2.54417	28.6822	28.9555	28.7935	27.2735	27.301	27.384
Color [Black]	P31948;F5GXD8;F5H783;H0YGI8	P31948;F5GXD8;F5H783	Stress-induced-phosphoprotein 1	STIP1			8	8	8	18	18	18	62.639	0	22.271	470160000	15	7	5	6	2	2	4	7	5	6	2	2	4	1.09223	0.00190132	-2.30758	-1.54524	26.7811	27.089	26.8103	22.609	25.558	25.5906
Color [Black]	P32119;A6NIW5	P32119	Peroxiredoxin-2	PRDX2			8	7	7	48	42.4	42.4	21.892	0	19.648	971920000	20	7	6	6	5	5	4	7	6	6	4	4	3	4.00417	0.000968105	-0.915637	-1.63869	27.8582	27.729	27.8739	26.8319	26.9332	26.9492
Color [Black]	P32455	P32455	Interferon-induced guanylate-binding protein 1	GBP1			4	4	2	7.8	7.8	3	67.93	0	7.5593	301500000	9	4	2	3	3	3	3	2	1	1	1	1	1	1.61481	0.0210561	-0.781104	-1.08275	25.8365	25.8377	26.008	24.692	25.2565	25.3903
Color [Black]	P33176;J3KNA1;Q12840;C9JWB9	P33176	Kinesin-1 heavy chain	KIF5B			39	39	31	46.2	46.2	36.7	109.68	0	283.82	4740700000	164	35	36	32	28	25	32	28	29	26	22	21	27	2.74913	0.0190436	-0.652087	-1.10869	29.9528	30.2343	30.0198	29.4621	29.4071	29.3815
Color [Black]	P33981;D6RF82;D6REX1;D6RIC6;D6RFY1	P33981	Dual specificity protein kinase TTK	TTK			10	10	10	14.7	14.7	14.7	97.071	0	22.604	447050000	30	9	7	9	6	5	7	9	7	9	6	5	7	2.38885	0.0176877	-0.696733	-1.12787	26.6524	26.7572	26.5387	25.8214	25.889	26.1476
Color [Black]	P34932;A0A087WYC1;A0A087WTS8	P34932;A0A087WYC1	Heat shock 70 kDa protein 4	HSPA4			18	17	17	31.3	29.6	29.6	94.33	0	67.366	1328100000	52	18	17	16	6	7	8	17	16	15	5	6	8	4.2202	0	-2.18721	-3.50645	28.6609	28.2964	28.6	26.4014	26.2323	26.362
Color [Black]	P35568	P35568	Insulin receptor substrate 1	IRS1			3	3	3	3.3	3.3	3.3	131.59	0	6.3339	59001000	10	3	3	3	1	1	2	3	3	3	1	1	2	1.25017	0.029372	-0.785664	-0.988225	23.729	23.9788	23.7803	22.5207	23.1086	23.5017
Color [Black]	P35573	P35573	Glycogen debranching enzyme;4-alpha-glucanotransferase;Amylo-alpha-1,6-glucosidase	AGL			3	3	3	2.2	2.2	2.2	174.76	0	4.0372	76617000	4	2	2	3	0	0	0	2	2	3	0	0	0	2.38993	0	-2.07307	-2.43864	24.1703	24.8196	24.7809	22.9459	22.6146	21.9911
Color [Black]	P37275;H0YMD3;A0A1B0GWI0;A0A1B0GVV8;A0A1B0GW50;A0JP08;O60315;H0YMN2;H0YND9;F6TDF5;U3KQ51;E7ESP8;E7EUW9;A0A1B0GV02	P37275	Zinc finger E-box-binding homeobox 1	ZEB1			5	5	5	6	6	6	124.07	0	9.117	91662000	14	4	3	3	1	3	3	4	3	3	1	3	3	3.17138	0.0005	-1.26137	-1.99519	24.5265	24.7036	24.2711	23.1829	23.2142	23.32
Color [Black]	P40222	P40222	Alpha-taxilin	TXLNA			9	9	9	26.4	26.4	26.4	61.89	0	18.118	734390000	33	9	9	8	5	5	5	9	9	8	5	5	5	4.048	0	-1.46565	-2.47707	27.4067	27.5598	27.6863	26.0008	26.1441	26.1109
Color [Black]	P40261	P40261	Nicotinamide N-methyltransferase	NNMT			2	2	2	10.2	10.2	10.2	29.574	0	5.4328	126380000	7	2	2	2	1	1	2	2	2	2	1	1	2	1.21509	0.00271176	-1.68969	-1.46496	25.3615	24.7674	24.9933	22.0948	24.0642	23.8941
Color [Black]	P41229;Q9BY66;H7BZF9;C9JGA3;E9PFH2	P41229;Q9BY66	Lysine-specific demethylase 5C;Lysine-specific demethylase 5D	KDM5C;KDM5D			4	4	3	3.3	3.3	2.4	175.72	0	5.9985	122140000	8	4	4	3	1	1	3	3	3	2	1	0	2	1.28185	0.00408174	-1.4751	-1.41884	24.8019	25.0502	24.8904	23.2034	22.6535	24.4603
Color [Black]	P41252;A0A0A0MSX9;J3KR24;Q5TCD1;Q5TCC6;Q5TCC9	P41252;A0A0A0MSX9;J3KR24	Isoleucine--tRNA ligase, cytoplasmic	IARS			56	56	56	50.2	50.2	50.2	144.5	0	323.31	24848000000	286	56	48	54	49	49	51	56	48	54	49	49	51	3.31639	0.0271011	-0.560221	-1.01148	32.5115	32.4832	32.3627	31.8708	31.8569	31.949
Color [Black]	P42166;G5E972;P42167;H0YJH7	P42166	Lamina-associated polypeptide 2, isoform alpha;Thymopoietin;Thymopentin	TMPO			25	25	25	55.8	55.8	55.8	75.491	0	88.158	3511500000	91	22	20	22	16	13	18	22	20	22	16	13	18	4.86608	0.000959641	-0.925873	-1.7273	29.7355	29.6973	29.6896	28.7178	28.7979	28.829
Color [Black]	P42566;B1AUU8;S4R3U1	P42566;B1AUU8	Epidermal growth factor receptor substrate 15	EPS15			17	17	17	26.5	26.5	26.5	98.655	0	38.219	1408800000	48	14	14	17	8	8	8	14	14	17	8	8	8	3.63794	0.000900662	-1.38807	-2.27408	28.3581	28.5265	28.5438	27.2638	27.0536	26.9467
Color [Black]	P42858;H0YA07	P42858	Huntingtin	HTT			10	10	10	5.3	5.3	5.3	347.6	0	16.813	200210000	17	8	5	10	1	1	2	8	5	10	1	1	2	1.3371	0.00087169	-2.03617	-1.67944	25.8752	25.8548	25.4721	22.5705	23.5419	24.9811
Color [Black]	P43304;F5GYK7	P43304;F5GYK7	Glycerol-3-phosphate dehydrogenase, mitochondrial;Glycerol-3-phosphate dehydrogenase	GPD2			3	3	3	6.1	6.1	6.1	80.852	0	4.8777	95523000	6	3	2	3	1	0	0	3	2	3	1	0	0	2.90666	0	-2.05828	-2.73386	24.8344	25.0479	24.7761	22.886	22.3879	23.2097
Color [Black]	P45973;F8VNY3	P45973	Chromobox protein homolog 5	CBX5			6	5	5	40.8	34.6	34.6	22.225	0	15.032	336160000	10	6	6	6	3	4	5	5	5	5	3	4	5	1.41201	0.000943327	-1.74725	-1.62328	26.5493	26.4603	26.3471	23.5901	25.0298	25.495
Color [Black]	P45974;H7C5J3;Q92995	P45974	Ubiquitin carboxyl-terminal hydrolase 5	USP5			9	9	9	16.8	16.8	16.8	95.785	0	25.294	1148300000	33	9	9	8	5	2	6	9	9	8	5	2	6	1.864	0.000413374	-1.72767	-1.89607	28.3695	28.2816	27.965	27.0048	25.7106	26.7178
Color [Black]	P46013	P46013	Antigen KI-67	MKI67			73	73	73	33.8	33.8	33.8	358.69	0	314	4825200000	241	62	60	61	35	37	54	62	60	61	35	37	54	4.586	0.000313364	-0.950415	-1.74873	30.1678	30.1883	30.1174	29.2682	29.2167	29.1373
Color [Black]	P46063;F8WA66;F8WD97;F5H2L2;F5H4P4;F5H3W0;F5GYB7	P46063	ATP-dependent DNA helicase Q1	RECQL			16	16	16	32.2	32.2	32.2	73.457	0	38.133	1057300000	48	14	10	14	10	10	13	14	10	14	10	10	13	2.94873	0.00176821	-0.952744	-1.55139	28.1253	27.9206	27.9602	26.9313	26.9785	27.2381
Color [Black]	P46736;X6RJS7;A0A087WZR3;H9KVA9;A0A0D9SF50;A0A0A0MS96	P46736;X6RJS7;A0A087WZR3;H9KVA9;A0A0D9SF50	Lys-63-specific deubiquitinase BRCC36	BRCC3			6	6	6	23.7	23.7	23.7	36.072	0	11.357	230590000	17	5	5	6	3	4	3	5	5	6	3	4	3	1.67701	0.023698	-0.727634	-1.04358	25.6247	25.8944	25.6653	25.3416	24.7389	24.921
Color [Black]	P46821;D6RA32;D6RA40;D6RCL2;D6RGJ3	P46821	Microtubule-associated protein 1B;MAP1B heavy chain;MAP1 light chain LC1	MAP1B			59	59	57	38	38	37.1	270.63	0	323.31	7223100000	202	53	48	52	30	33	41	51	46	50	29	32	40	4.42398	0	-1.43636	-2.51024	30.7803	30.8095	30.9638	29.5	29.3505	29.394
Color [Black]	P46940;A0A0J9YXZ5;H0YLE8;A0A087X225;H0YKA5;A0A087WWP1	P46940;A0A0J9YXZ5;H0YLE8	Ras GTPase-activating-like protein IQGAP1	IQGAP1			72	72	69	55.5	55.5	53.9	189.25	0	323.31	18884000000	318	64	66	64	53	54	60	63	64	62	52	54	60	2.7027	0.0213287	-0.631945	-1.07492	32.0546	32.0837	32.0795	31.2856	31.4481	31.5882
Color [Black]	P46976;C9JQ42;G5E9W8;C9J8R8;C9J7C7	P46976;C9JQ42;G5E9W8	Glycogenin-1	GYG1			7	7	7	21.4	21.4	21.4	39.383	0	11.909	744310000	19	6	6	6	4	4	7	6	6	6	4	4	7	1.73925	0.0163867	-0.808261	-1.13891	27.4594	27.5234	27.3683	26.5574	26.3374	27.0315
Color [Black]	P47897;A0A1B0GVU9;B4DDN1;A0A0U1RQT0;H7C0R3;C9J165;A0A0U1RR66;A0A0U1RQX5;A0A0U1RQE9;A0A0U1RQQ5;A0A0U1RQM8;A0A0U1RQU2;A0A0U1RRI9;A0A0U1RQL2;A0A0U1RRC8;A0A1B0GTT3;A0A0U1RQX9;A0A0U1RQJ6;F2Z2V6;A0A0U1RRJ7;A0A0U1RQC3;A0A0U1RR79	P47897;A0A1B0GVU9;B4DDN1	Glutamine--tRNA ligase	QARS			38	37	37	57.2	57.2	57.2	87.798	0	112.92	7165400000	140	36	33	33	26	24	31	35	32	32	25	23	30	4.60538	0.0111059	-0.647448	-1.22323	30.6835	30.6482	30.6095	29.9596	30.0184	30.0209
Color [Black]	P48553;A0A096LPH7;F8WE24	P48553;A0A096LPH7	Trafficking protein particle complex subunit 10	TRAPPC10;LOC102724200			6	6	6	7.5	7.5	7.5	142.19	0	41.329	75929000	9	4	4	3	1	1	1	4	4	3	1	1	1	2.02647	0.000380952	-1.53214	-1.85267	24.6138	24.4057	24.6055	23.5903	22.4869	22.9515
Color [Black]	P48634	P48634	Protein PRRC2A	PRRC2A			30	30	30	23.4	23.4	23.4	228.86	0	55.454	1532200000	84	22	24	26	19	16	21	22	24	26	19	16	21	2.95102	0.0072186	-0.762331	-1.28949	28.5076	28.5465	28.3245	27.8157	27.6566	27.6192
Color [Black]	P49006	P49006	MARCKS-related protein	MARCKSL1			2	2	2	14.4	14.4	14.4	19.529	0	5.7419	174070000	9	2	2	2	2	1	2	2	2	2	2	1	2	0.701705	0.0279777	-1.44106	-1.00308	25.3559	25.546	25.197	25.0055	22.0713	24.699
Color [Black]	P49321;E9PI86;E9PRH9;H0YF33;E9PPR5;Q5T624;E9PPQ8;H0YDS9;E9PNB5	P49321	Nuclear autoantigenic sperm protein	NASP			7	7	7	11.2	11.2	11.2	85.237	0	21.525	329030000	16	5	5	4	3	2	7	5	5	4	3	2	7	2.17054	0.00670218	-0.885783	-1.31802	26.2598	26.1399	26.3483	25.4819	25.5639	25.0448
Color [Black]	P49327;A0A0U1RQF0;A0A0U1RRG3;J3KTF0	P49327;A0A0U1RQF0	Fatty acid synthase;[Acyl-carrier-protein] S-acetyltransferase;[Acyl-carrier-protein] S-malonyltransferase;3-oxoacyl-[acyl-carrier-protein] synthase;3-oxoacyl-[acyl-carrier-protein] reductase;3-hydroxyacyl-[acyl-carrier-protein] dehydratase;Enoyl-[acyl-carrier-protein] reductase;Oleoyl-[acyl-carrier-protein] hydrolase	FASN			105	105	105	58.3	58.3	58.3	273.42	0	323.31	60415000000	686	101	100	101	92	95	95	101	100	101	92	95	95	3.79059	0.00868597	-0.693616	-1.26013	33.7741	33.7765	33.7389	33.0237	33.0175	33.1674
Color [Black]	P49589;B4DKY1;C9JLN0;E9PRS8	P49589;B4DKY1	Cysteine--tRNA ligase, cytoplasmic	CARS			26	26	25	46.3	46.3	44.3	85.472	0	87.026	3957100000	103	24	22	24	16	19	19	23	21	23	16	18	18	3.31209	0.000916488	-1.0219	-1.70742	29.7147	30.0213	29.9628	28.9152	28.8193	28.8986
Color [Black]	Q5T5C7;P49591	Q5T5C7;P49591	Serine--tRNA ligase, cytoplasmic	SARS			10	10	10	23.9	23.9	23.9	61.312	0	22.633	652300000	25	8	8	8	7	6	7	8	8	8	7	6	7	1.97866	0.0447202	-0.563059	-0.902274	27.4616	27.1324	27.0652	26.6316	26.6432	26.6953
Color [Black]	P49754;C9J3F8;H7BXH3;H7BZX6;C9JU58	P49754;C9J3F8;H7BXH3	Vacuolar protein sorting-associated protein 41 homolog	VPS41			4	4	4	5.5	5.5	5.5	98.565	0	6.2034	177850000	6	3	2	3	1	2	3	3	2	3	1	2	3	2.21801	0	-2.54137	-2.59653	25.4048	25.6799	25.6162	23.3913	23.5955	22.09
Color [Black]	P49902;Q5JUV6;Q5JUV4;REV__M0QX83;S4R3E7;S4R3A6;REV__H0YES7;REV__F5GWJ3;REV__Q17RW3	P49902	Cytosolic purine 5-nucleotidase	NT5C2			5	5	4	11.6	11.6	10.3	64.969	0	10.077	108800000	11	4	3	4	3	0	2	3	2	3	3	0	2	1.80489	0.000918455	-1.48064	-1.70783	24.4735	24.9007	25.1606	23.3588	22.8345	23.8996
Color [Black]	P50552;K7EM16;K7ENL7;K7EQD0;K7ENR7	P50552	Vasodilator-stimulated phosphoprotein	VASP			11	11	11	36.1	36.1	36.1	39.829	0	22.991	638300000	33	10	11	10	7	6	8	10	11	10	7	6	8	1.71439	0.0318858	-0.653973	-0.972242	27.1891	27.2134	27.0115	26.7974	26.3875	26.2671
Color [Black]	P50748;E7ES84;F5H5V0	P50748	Kinetochore-associated protein 1	KNTC1			14	14	14	7.3	7.3	7.3	250.75	0	17.418	904640000	26	13	13	13	7	4	8	13	13	13	7	4	8	1.82716	0.00577723	-0.992268	-1.33695	27.762	27.7155	28.0723	27.1414	26.4366	26.995
Color [Black]	P51116;I3L1Z2	P51116	Fragile X mental retardation syndrome-related protein 2	FXR2			11	10	9	23.3	22.1	19.3	74.222	0	39.831	893120000	41	11	11	11	11	10	10	9	9	9	9	8	8	2.0578	0.0276715	-0.635913	-1.00469	27.5563	27.8437	27.4665	26.9644	27.1148	26.8796
Color [Black]	P51531;A0A0U1RQZ9;F6VDE0;A0A0U1RRG6;A0A0U1RQU0;F6XE55;A0A0U1RQW7;A0A0U1RRN2;A0A0U1RR83;A0A0U1RQX3;A0A0U1RR26;B4DNT1;B1ALF6;A0A0U1RRJ4;A0A0U1RRD6;A0A0U1RRF8;A0A0A0MSS5;F6UH26;A0A0U1RR09;A0A0U1RQE1;B1ALG1;F6T8Q0;B1ALG2;A0A0U1RRF5	P51531;A0A0U1RQZ9;F6VDE0	Probable global transcription activator SNF2L2	SMARCA2			14	14	5	10.7	10.7	4.2	181.28	0	26.504	953320000	42	14	12	14	7	9	13	5	3	5	1	1	4	2.0394	0.0226824	-0.675613	-1.05078	27.822	27.5972	27.8572	27.2923	27.0715	26.8858
Color [Black]	Q9HBD4;P51532;A0A0A0MT49;K7EP28	Q9HBD4;P51532;A0A0A0MT49	Transcription activator BRG1	SMARCA4			12	3	3	8.8	2.6	2.6	188.15	0	7.1887	77258000	10	12	11	11	8	9	10	3	2	2	2	1	1	0.785234	0.0466733	-0.932447	-0.889863	24.0856	24.3875	24.0878	24.3314	22.7404	22.6918
Color [Black]	P51858	P51858	Hepatoma-derived growth factor	HDGF			4	4	4	30.4	30.4	30.4	26.788	0	21.274	250130000	16	2	4	4	1	1	2	2	4	4	1	1	2	0.903442	0.0187614	-1.3015	-1.11037	25.5286	25.939	26.051	25.2422	23.2332	25.1388
Color [Black]	P52630;B4DLC8	P52630;B4DLC8	Signal transducer and activator of transcription 2	STAT2			6	6	6	10	10	10	97.915	0	11.972	218790000	19	6	5	5	1	3	3	6	5	5	1	3	3	1.38244	0.000337469	-2.24322	-1.78428	25.642	25.6379	26.0228	23.0983	22.4984	24.9764
Color [Black]	P52732	P52732	Kinesin-like protein KIF11	KIF11			20	20	20	23.3	23.3	23.3	119.16	0	39.272	1277000000	46	16	15	17	8	9	12	16	15	17	8	9	12	4.55627	0.00051711	-1.10725	-2.00753	28.1925	28.2957	28.2879	27.083	27.2197	27.1516
Color [Black]	P52888;K7EP46;K7EKB6;K7EL02;K7EIK4;K7EMU4;K7EL32	P52888;K7EP46	Thimet oligopeptidase	THOP1			8	8	8	12.2	12.2	12.2	78.839	0	12.023	256810000	11	6	5	5	2	1	4	6	5	5	2	1	4	1.59282	0.000326139	-1.7953	-1.76515	25.4683	25.6381	25.8227	23.0379	23.7246	24.7807
Color [Black]	P53350;I3L387	P53350	Serine/threonine-protein kinase PLK1	PLK1			4	4	4	9.5	9.5	9.5	68.254	0	4.5799	150450000	7	3	3	4	2	1	1	3	3	4	2	1	1	0.957856	0.00691127	-1.82489	-1.31105	25.3151	25.1051	25.2123	25.1502	22.7065	22.3011
Color [Black]	P53396;K7ESG8;K7EIE7	P53396	ATP-citrate synthase	ACLY			41	41	41	44.1	44.1	44.1	120.84	0	184.6	11457000000	173	36	38	40	32	31	32	36	38	40	32	31	32	3.24711	0.00037883	-1.13595	-1.85066	31.5721	31.427	31.4289	30.3683	30.1489	30.5029
Color [Black]	Q5T4U8;P53611	Q5T4U8;P53611	Geranylgeranyl transferase type-2 subunit beta	RABGGTB			2	2	2	12.5	12.5	12.5	17.318	0	4.8489	140010000	9	2	2	2	1	1	1	2	2	2	1	1	1	3.74866	0	-1.78246	-2.81665	25.2589	25.0804	25.1078	23.4012	23.1424	23.5561
Color [Black]	P54136;E5RJM9;E5RH09	P54136	Arginine--tRNA ligase, cytoplasmic	RARS			39	39	39	64.7	64.7	64.7	75.378	0	196.33	15912000000	206	37	37	38	31	29	33	37	37	38	31	29	33	2.97339	0.00999346	-0.726814	-1.24077	31.9555	31.7384	31.8394	31.0539	31.0645	31.2345
Color [Black]	P54619;F8VYY9;H0YHF8;H0YIC9;F8VZX1;F8VPF5;F8VVA3;F8VSH3;F8VRY2;F8VSL2	P54619;F8VYY9;H0YHF8;H0YIC9	5-AMP-activated protein kinase subunit gamma-1	PRKAG1			9	9	8	32	32	29	37.579	0	14.695	961030000	23	7	7	9	7	8	8	6	6	8	6	7	7	2.3168	0.0264939	-0.620158	-1.01718	27.8117	27.8692	27.6564	27.1256	27.0235	27.3278
Color [Black]	P54687;F5H2F2;A0A087WYF2	P54687	Branched-chain-amino-acid aminotransferase, cytosolic	BCAT1			5	5	5	18.9	18.9	18.9	42.966	0	13.251	1132600000	22	5	5	5	3	2	4	5	5	5	3	2	4	3.31465	0	-1.64005	-2.49304	28.2358	28.2717	28.0986	26.2834	26.6106	26.7919
Color [Black]	P55010	P55010	Eukaryotic translation initiation factor 5	EIF5			5	5	5	14.4	14.4	14.4	49.222	0	7.7876	173510000	9	5	4	4	1	2	2	5	4	4	1	2	2	1.31605	0.000982857	-1.98943	-1.64702	25.4265	25.2274	25.7887	22.3837	23.3367	24.7539
Color [Black]	P55060	P55060	Exportin-2	CSE1L			32	32	32	38.8	38.8	38.8	110.42	0	179.44	6435500000	140	32	29	31	24	27	25	32	29	31	24	27	25	2.7432	0.0114943	-0.72567	-1.21255	30.5326	30.6659	30.4867	29.7106	29.8061	29.9916
Color [Black]	P55072;C9IZA5;C9JUP7	P55072	Transitional endoplasmic reticulum ATPase	VCP			29	29	29	49.4	49.4	49.4	89.321	0	117.7	4998100000	105	26	27	26	20	23	22	26	27	26	20	23	22	3.51697	0.000607143	-1.26882	-2.08567	30.2817	30.2932	30.2922	29.1457	28.8046	29.1103
Color [Black]	P55199;U3KQ90	P55199;U3KQ90	RNA polymerase II elongation factor ELL	ELL			5	5	5	9.8	9.8	9.8	68.264	0	8.1568	151330000	14	4	4	4	3	1	5	4	4	4	3	1	5	2.16621	0.00600494	-0.900496	-1.33327	25.1367	25.3039	25.3592	24.5713	24.046	24.4809
Color [Black]	P55265;H0YCK3	P55265;H0YCK3	Double-stranded RNA-specific adenosine deaminase	ADAR			36	36	36	34.4	34.4	34.4	136.06	0	123.79	4217000000	150	32	33	35	21	26	27	32	33	35	21	26	27	3.12053	0.0165747	-0.648142	-1.13704	29.9429	29.9286	29.8269	29.2389	29.1547	29.3605
Color [Black]	P55884;C9JZG1;C9JQN7	P55884	Eukaryotic translation initiation factor 3 subunit B	EIF3B			24	24	24	38.3	38.3	38.3	92.48	0	82.416	4481800000	112	22	22	23	16	17	21	22	22	23	16	17	21	3.63932	0.00319769	-0.823085	-1.45575	30.059	30.023	30.0576	29.144	29.1756	29.3508
Color [Black]	P55957;B2ZP78	P55957	BH3-interacting domain death agonist;BH3-interacting domain death agonist p15;BH3-interacting domain death agonist p13;BH3-interacting domain death agonist p11	BID			5	5	5	39.5	39.5	39.5	21.994	0	23.491	418390000	10	4	4	5	1	2	3	4	4	5	1	2	3	0.769305	0.0266538	-1.29218	-1.01473	26.3409	26.846	26.494	23.7634	26.192	25.8489
Color [Black]	P56192;H0YHV5;H0YIP0;F5H2V6;F8VS26;F8W0M7;F8W0S4;F8VZZ9;H0YI94;H0YIC2;F8VPL7;H0YHL6;H0YI27	P56192	Methionine--tRNA ligase, cytoplasmic	MARS			34	34	34	46.3	46.3	46.3	101.11	0	323.31	12503000000	189	30	30	30	26	29	29	30	30	30	26	29	29	3.06012	0.0263263	-0.575809	-1.02003	31.5828	31.3714	31.4298	30.8655	30.8793	30.9117
Color [Black]	P56537;B7ZBH1;A0A0U1RQV5;F8WD20;A0A0B4J1Y7;F8WDS6	P56537;B7ZBH1;A0A0U1RQV5	Eukaryotic translation initiation factor 6	EIF6			4	4	4	25.3	25.3	25.3	26.599	0	8.6329	527600000	16	4	4	4	4	1	4	4	4	4	4	1	4	0.78489	0.0137478	-1.90173	-1.17551	27.0998	27.0798	27.1355	26.2097	22.9716	26.4287
Color [Black]	P58546;C9JL85	P58546;C9JL85	Myotrophin	MTPN			2	2	2	32.2	32.2	32.2	12.895	0	26.186	440220000	10	2	2	2	1	1	1	2	2	2	1	1	1	3.59016	0	-3.93269	-4.78629	26.6374	27.0839	26.9363	23.3255	22.3737	23.1603
Color [Black]	R4GMT0;P61163;A0A1B0GVS3	R4GMT0;P61163	Alpha-centractin	ACTR1A			3	3	3	16.9	16.9	16.9	37.433	0	14.112	531010000	12	3	3	3	2	3	3	3	3	3	2	3	3	0.825874	0.0176216	-1.53946	-1.12875	26.8294	26.8934	27.1119	23.6863	26.2511	26.2789
Color [Black]	P61201;B4DIH5;H0YKU5;H0YM03;H0YMC2	P61201;B4DIH5;H0YKU5	COP9 signalosome complex subunit 2	COPS2			10	10	10	28.9	28.9	28.9	51.596	0	28.979	821250000	41	9	9	9	6	4	8	9	9	9	6	4	8	2.36929	0.00867631	-0.803151	-1.26002	27.6216	27.7519	27.3164	26.7603	26.8418	26.6783
Color [Black]	P61289;K9J957;K7ENH2;B3KQ25;K7ESG5;A0A087WTV2;K7EMD0;K7EPX6;K7EKR3;B7Z8D3	P61289;K9J957;K7ENH2;B3KQ25;K7ESG5;A0A087WTV2	Proteasome activator complex subunit 3	PSME3			11	11	11	40.9	40.9	40.9	29.506	0	87.062	3319300000	49	10	9	10	6	8	9	10	9	10	6	8	9	5.23223	0	-1.98793	-3.53351	29.8861	29.8739	29.82	27.8052	27.8209	27.9902
Color [Black]	P61758;B4DWR3	P61758;B4DWR3	Prefoldin subunit 3	VBP1			6	6	6	35	35	35	22.658	0	6.7171	259920000	12	6	6	6	2	1	3	6	6	6	2	1	3	1.43914	0.00177114	-1.55734	-1.55252	25.8379	26.1433	26.1221	25.414	23.7404	24.277
Color [Black]	P61981	P61981	14-3-3 protein gamma;14-3-3 protein gamma, N-terminally processed	YWHAG			10	8	7	50.6	43.7	40.1	28.302	0	38.276	1281200000	28	9	7	9	8	8	7	6	4	6	6	5	4	2.28824	0.000321513	-1.28826	-1.75985	28.3903	28.2928	28.4384	27.5016	26.7157	27.0394
Color [Black]	P62136;F8VYE8;F8W0W8;P36873;E9PMD7;F8VR82;A0A087WYY5;F5H1L6;F5H037;H0Y3Y6;F8WE71;F8W1A0	P62136;F8VYE8;F8W0W8;P36873;E9PMD7;F8VR82	Serine/threonine-protein phosphatase PP1-alpha catalytic subunit;Serine/threonine-protein phosphatase;Serine/threonine-protein phosphatase PP1-gamma catalytic subunit	PPP1CA;PPP1CC			13	3	3	46.7	10.6	10.6	37.512	0	4.3557	218290000	9	13	12	11	10	12	10	3	3	2	2	3	1	0.943857	0.0163346	-1.31177	-1.14053	25.8304	25.8404	25.4951	25.2512	24.8257	23.1537
Color [Black]	P62140;E7ETD8;C9JP48;C9J9S3	P62140;E7ETD8;C9JP48	Serine/threonine-protein phosphatase PP1-beta catalytic subunit;Serine/threonine-protein phosphatase	PPP1CB			14	14	4	48.6	48.6	12.2	37.186	0	94.244	2554500000	59	14	13	13	10	9	11	4	4	4	2	0	2	2.84801	0.0168918	-0.662821	-1.13423	29.245	29.1105	29.2773	28.6819	28.4909	28.4715
Color [Black]	P62258;B4DJF2;I3L3T1;K7EM20;K7EIT4	P62258	14-3-3 protein epsilon	YWHAE			13	11	11	56.5	49.8	49.8	29.174	0	85.021	4810200000	41	12	11	11	8	8	11	10	9	9	6	6	9	3.06162	0.000669951	-1.40926	-2.14263	30.0887	30.5546	30.1567	28.9567	28.7454	28.8701
Color [Black]	P62318	P62318	Small nuclear ribonucleoprotein Sm D3	SNRPD3			2	2	2	15.1	15.1	15.1	13.916	0	3.8822	269820000	7	2	2	2	1	1	2	2	2	2	1	1	2	1.38664	0.000362667	-2.35028	-1.82086	25.9569	26.2983	26.3469	23.6184	22.6284	25.3044
Color [Black]	P62633	P62633	Cellular nucleic acid-binding protein	CNBP			6	6	6	35	35	35	19.463	0	24.252	672900000	35	4	5	5	5	5	6	4	5	5	5	5	6	1.47638	0.0466952	-0.616917	-0.889285	27.2707	27.4901	27.096	26.8572	26.3578	26.791
Color [Black]	P62875	P62875	DNA-directed RNA polymerases I, II, and III subunit RPABC5	POLR2L			2	2	2	29.9	29.9	29.9	7.645	0.00030193	2.5057	163580000	8	2	2	2	1	1	2	2	2	2	1	1	2	1.28263	0.00260148	-1.59276	-1.47161	25.4025	25.2556	25.2577	23.033	23.2375	24.8671
Color [Black]	P63104;E7EX29;B0AZS6;B7Z2E6;H0YB80;E7ESK7;E5RIR4;E9PD24;E7EVZ2;E5RGE1;I3L0W5;F8WEB6;A2IDB1	P63104;E7EX29;B0AZS6;B7Z2E6;H0YB80	14-3-3 protein zeta/delta	YWHAZ			14	10	10	53.5	42.9	42.9	27.745	0	323.31	6134800000	57	14	13	13	11	10	11	10	9	9	7	6	7	4.46314	0	-1.51929	-2.64383	30.6113	30.5925	30.6254	28.9865	29.2338	29.0511
Color [Black]	P63151;E5RIY1;Q00005;Q9Y2T4;Q66LE6;H0YB06;E5RFR9	P63151	Serine/threonine-protein phosphatase 2A 55 kDa regulatory subunit B alpha isoform	PPP2R2A			10	10	10	27.5	27.5	27.5	51.691	0	21.023	1247900000	33	9	10	10	9	8	9	9	10	10	9	8	9	2.47302	0.0293365	-0.588109	-0.98962	28.197	27.9839	28.2345	27.5511	27.4583	27.6415
Color [Black]	P67809;H0Y449;C9J5V9;Q9Y2T7;P16989	P67809;H0Y449	Nuclease-sensitive element-binding protein 1	YBX1			5	5	5	26.5	26.5	26.5	35.924	0	98.934	304670000	22	5	5	5	4	4	5	5	5	5	4	4	5	3.36263	0.00270154	-0.870773	-1.49756	26.0561	26.2868	26.2081	25.4034	25.2704	25.2649
Color [Black]	P67936;K7EMU5;K7EPB9;U3KQK2	P67936	Tropomyosin alpha-4 chain	TPM4			20	12	7	58.9	41.1	27.4	28.521	0	208.62	5425700000	82	20	19	19	18	16	18	7	7	7	7	7	7	3.8287	0.000478873	-1.15182	-1.9794	30.346	30.5329	30.3175	29.3067	29.2785	29.1558
Color [Black]	P78347;C9J6M0	P78347	General transcription factor II-I	GTF2I			12	12	12	16.3	16.3	16.3	112.42	0	35.417	542840000	34	12	10	11	6	5	6	12	10	11	6	5	6	3.07177	0.00424599	-0.833973	-1.4069	27.0941	26.9028	26.7869	26.0977	26.0502	26.134
Color [Black]	P78358;A0A0A0MTT5	P78358;A0A0A0MTT5	Cancer/testis antigen 1	CTAG1A;CTAG1B			6	6	6	54.4	54.4	54.4	17.992	0	14.967	1378400000	33	5	6	6	3	6	6	5	6	6	3	6	6	1.66814	0.00615006	-1.0444	-1.3306	28.5262	28.3362	28.1812	26.9907	27.0853	27.8344
Color [Black]	Q5TA01;Q5TA02;P78417	Q5TA01;Q5TA02;P78417	Glutathione S-transferase omega-1	GSTO1			3	3	3	14.4	14.4	14.4	20.938	0	4.9357	396790000	12	3	3	3	3	2	3	3	3	3	3	2	3	2.44269	0.000450331	-1.42754	-1.94693	26.8647	26.5685	26.4167	25.2816	24.819	25.4666
Color [Black]	P82094;F8WF45	P82094;F8WF45	TATA element modulatory factor	TMF1			7	7	7	7.7	7.7	7.7	122.84	0	11.302	235890000	12	6	6	6	4	1	4	6	6	6	4	1	4	0.743761	0.0215164	-1.56646	-1.06813	25.6895	25.7981	25.9672	25.4472	22.3459	24.9623
Color [Black]	Q00653;M0R119	Q00653	Nuclear factor NF-kappa-B p100 subunit;Nuclear factor NF-kappa-B p52 subunit	NFKB2			24	24	23	38.7	38.7	37.7	96.748	0	77.438	1975200000	66	23	21	21	8	9	17	22	20	20	8	8	16	3.21807	0	-1.6166	-2.43176	28.9978	28.9268	28.9994	27.0324	27.506	27.5357
Color [Black]	Q01082;A0A087WUZ3;F8W6C1;P11277	Q01082;A0A087WUZ3	Spectrin beta chain, non-erythrocytic 1	SPTBN1			41	41	39	25.1	25.1	24.1	274.61	0	78.79	1877400000	90	30	28	31	22	14	23	29	27	30	20	13	22	2.67959	0.014871	-0.691807	-1.15765	28.6638	28.825	28.753	28.1859	27.8938	28.0865
Color [Black]	X6RAJ1;Q02040	X6RAJ1;Q02040	A-kinase anchor protein 17A	AKAP17A			3	3	3	7.6	7.6	7.6	51.506	0	11.792	78119000	9	3	2	3	1	1	3	3	2	3	1	1	3	2.26979	0.0148854	-0.733826	-1.15794	24.4209	24.3926	24.3413	23.4114	23.6764	23.8655
Color [Black]	Q02880;E9PCY5;J3KTB7;H7BZ82	Q02880;E9PCY5	DNA topoisomerase 2-beta;DNA topoisomerase 2	TOP2B			22	22	15	15.8	15.8	11.4	183.26	0	44.166	1127500000	47	16	14	14	11	10	13	10	8	10	7	7	9	2.60243	0.0385302	-0.544722	-0.938233	28.0089	27.9956	27.8226	27.3463	27.3414	27.5051
Color [Black]	Q02952	Q02952	A-kinase anchor protein 12	AKAP12			22	22	22	19.4	19.4	19.4	191.48	0	126.85	1265400000	50	19	21	19	6	4	11	19	21	19	6	4	11	3.1075	0	-3.51834	-3.98406	28.7262	28.5769	28.4474	25.25	24.3441	25.6014
Color [Black]	Q03001;F8W9J4;A0A0U1RQJ2;E7ETB9;Q6P0N6;Q5T0V7	Q03001;F8W9J4	Dystonin	DST			37	34	5	5.9	5.5	0.9	860.65	0	91.505	834120000	63	27	26	28	11	9	19	4	4	3	0	0	1	2.471	0.000539683	-1.50443	-2.02897	28.084	27.3858	27.6632	26.1686	26.0013	26.4498
Color [Black]	Q04721	Q04721	Neurogenic locus notch homolog protein 2;Notch 2 extracellular truncation;Notch 2 intracellular domain	NOTCH2			4	4	4	2.3	2.3	2.3	265.4	0	4.9892	85668000	7	3	4	4	1	1	1	3	4	4	1	1	1	3.29739	0.00555584	-0.788722	-1.36766	24.6059	24.5397	24.6267	23.8913	23.8554	23.6594
Color [Black]	Q04760	Q04760	Lactoylglutathione lyase	GLO1			7	7	7	41.8	41.8	41.8	20.777	0	10.3	1861500000	25	7	7	6	4	6	6	7	7	6	4	6	6	3.02187	0.0268319	-0.573694	-1.01403	28.7098	28.6159	28.7909	28.1778	28.0479	28.1698
Color [Black]	Q05209;H0YC15;H0YB59;C9J1X8;F8WB51;H3BM04	Q05209	Tyrosine-protein phosphatase non-receptor type 12	PTPN12			11	11	11	18.7	18.7	18.7	88.105	0	19.875	434360000	19	11	7	6	4	4	5	11	7	6	4	4	5	1.95923	0.00268092	-1.12058	-1.49392	26.3569	26.5993	27.1591	25.442	25.7116	25.6
Color [Black]	Q06124;A0A0U1RRI0;H0YF12	Q06124	Tyrosine-protein phosphatase non-receptor type 11	PTPN11			10	10	10	17.3	17.3	17.3	68.436	0	16.637	557350000	22	8	10	9	3	3	5	8	10	9	3	3	5	2.8796	0.000883117	-1.58446	-2.27038	26.8061	27.2394	27.3478	25.6001	25.3378	25.7021
Color [Black]	Q06190;H7C1M1;A0A0G2JNR6;A0A0G2JN52;Q9Y5P8	Q06190	Serine/threonine-protein phosphatase 2A regulatory subunit B subunit alpha	PPP2R3A			8	8	8	7.7	7.7	7.7	130.28	0	19.255	342510000	20	7	8	7	6	4	5	7	8	7	6	4	5	1.32459	0.0426842	-0.67576	-0.914659	26.288	26.2352	26.2919	26.0511	25.4894	25.2472
Color [Black]	Q06323;H0YKK6;H0YLU2	Q06323;H0YKK6;H0YLU2	Proteasome activator complex subunit 1	PSME1			4	4	4	18.1	18.1	18.1	28.723	0	10.77	305460000	14	3	3	4	2	3	2	3	3	4	2	3	2	3.81426	0.000712042	-1.28779	-2.17405	26.3452	26.0838	26.3197	24.9034	24.9434	25.0386
Color [Black]	Q06787	Q06787	Fragile X mental retardation protein 1	FMR1			9	7	2	16.1	11.9	3.2	71.174	0	18.489	286460000	26	8	8	9	6	5	7	1	2	2	1	1	1	1.78139	0.0446879	-0.583781	-0.902206	26.1473	25.8053	25.9997	25.4696	25.1873	25.5442
Color [Black]	Q06830;A0A0A0MSI0;A0A0A0MRQ5	Q06830;A0A0A0MSI0	Peroxiredoxin-1	PRDX1			16	16	13	73.9	73.9	60.8	22.11	0	70.475	25711000000	118	15	15	14	12	15	15	13	13	13	9	12	12	2.33262	0.00317024	-0.972184	-1.45052	32.6501	32.7741	32.4687	31.3757	31.8572	31.7435
Color [Black]	Q07617	Q07617	Sperm-associated antigen 1	SPAG1			2	2	2	3	3	3	103.64	0	8.5464	85463000	7	2	2	2	2	1	2	2	2	2	2	1	2	1.0785	0.0228634	-0.967219	-1.04952	24.6271	24.6059	23.8496	23.2916	24.0184	22.8709
Color [Black]	Q07666;Q5VWX1;O75525	Q07666	KH domain-containing, RNA-binding, signal transduction-associated protein 1	KHDRBS1			7	7	7	26	26	26	48.227	0	323.31	2980800000	50	7	7	7	6	7	6	7	7	7	6	7	6	1.91566	0.00314773	-1.08211	-1.44536	29.5983	29.4	29.5651	28.1442	28.2562	28.9167
Color [Black]	Q07812;K4JQN1;I6LPK7	Q07812	Apoptosis regulator BAX	BAX			5	5	5	35.9	35.9	35.9	21.184	0	11.599	403200000	18	5	5	5	3	2	2	5	5	5	3	2	2	3.07924	0.000686869	-1.41232	-2.15158	26.6017	26.6881	26.8143	25.0913	25.5686	25.2073
Color [Black]	Q08378;A0A087WV43	Q08378	Golgin subfamily A member 3	GOLGA3			26	26	26	23.4	23.4	23.4	167.35	0	147.01	1883800000	86	25	20	23	12	11	16	25	20	23	12	11	16	7.16338	0	-1.32041	-2.57059	28.8956	28.8612	28.8788	27.5699	27.5396	27.5648
Color [Black]	Q08379;B7ZC06;H0Y7B8;A0A087WYC0	Q08379	Golgin subfamily A member 2	GOLGA2			9	9	9	12.2	12.2	12.2	113.08	0	28.447	691990000	22	6	6	8	7	6	7	6	6	8	7	6	7	3.07828	0.000444444	-1.23812	-1.94307	27.6184	27.4488	27.4394	26.4676	26.286	26.0388
Color [Black]	Q09028;H0YF10;H0YCT5;H0YDK2;H0YEU5	Q09028;H0YF10;H0YCT5;H0YDK2;H0YEU5	Histone-binding protein RBBP4	RBBP4			8	3	3	28	17.4	17.4	47.655	0	6.5701	180170000	14	8	7	7	4	5	6	3	2	2	0	0	2	1.33434	0.00100978	-1.98315	-1.659	25.6461	25.7461	25.4889	22.5602	23.4419	24.9294
Color [Black]	Q09161;X6R941	Q09161	Nuclear cap-binding protein subunit 1	NCBP1			11	11	11	16.7	16.7	16.7	91.838	0	25.549	544380000	29	9	8	10	4	5	3	9	8	10	4	5	3	1.55875	0.00865705	-1.0017	-1.25873	26.8483	26.9663	26.966	25.5825	25.6844	26.5086
Color [Black]	Q09666;E9PJZ0;E9PKR9;E9PJC6;E9PLK4;E9PQE3	Q09666	Neuroblast differentiation-associated protein AHNAK	AHNAK			148	148	148	48.1	48.1	48.1	629.09	0	323.31	30223000000	653	141	131	138	100	99	124	141	131	138	100	99	124	2.91385	0.00614251	-0.794556	-1.33047	32.8374	32.6609	32.8447	31.9606	31.869	32.1298
Color [Black]	Q12789;H3BU37;H3BRD0	Q12789	General transcription factor 3C polypeptide 1	GTF3C1			27	27	27	16.6	16.6	16.6	238.87	0	87.515	1528300000	78	24	22	24	12	13	18	24	22	24	12	13	18	3.78906	0.00425167	-0.783762	-1.40701	28.4773	28.4519	28.4334	27.7802	27.631	27.6001
Color [Black]	Q12802;H0YMW2;A0A087WTD7;A8MYJ1;A0A087WY36;H0YLH1;A0A087X047;A0A087WX73	Q12802;H0YMW2	A-kinase anchor protein 13	AKAP13			35	35	35	18.1	18.1	18.1	307.55	0	198.34	2525000000	100	33	32	32	20	17	26	33	32	32	20	17	26	4.03836	0.000357895	-1.02424	-1.81463	29.2241	29.2147	29.3186	28.2636	28.1199	28.3012
Color [Black]	Q12824;G5E975;C9JTA6;A0A0G2JSE9;B5MCL5;A0A0U1RQQ2;A0A0U1RRB8	Q12824;G5E975;C9JTA6;A0A0G2JSE9	SWI/SNF-related matrix-associated actin-dependent regulator of chromatin subfamily B member 1	SMARCB1			5	5	5	24.7	24.7	24.7	44.141	0	13.221	345130000	19	5	3	5	3	1	3	5	3	5	3	1	3	0.62924	0.0350441	-1.51372	-0.95607	26.4746	26.3385	26.0978	26.0188	22.642	25.709
Color [Black]	Q12873;I3L229;H7C3H7;H7C0J3	Q12873	Chromodomain-helicase-DNA-binding protein 3	CHD3			15	5	5	9.4	4	4	226.59	0	10.91	206460000	11	15	13	15	9	8	13	5	4	5	3	1	5	1.25053	0.00264458	-1.68712	-1.48862	25.4375	25.9473	25.7978	24.5125	22.8207	24.788
Color [Black]	Q12874	Q12874	Splicing factor 3A subunit 3	SF3A3			3	3	3	6.2	6.2	6.2	58.848	0	4.532	63119000	9	2	3	2	1	1	1	2	3	2	1	1	1	2.07575	0.00223328	-1.09866	-1.51124	23.7628	24.2174	24.2974	22.7036	23.0484	23.2297
Color [Black]	Q12888;A6NNK5;C9JXV0;H7C3N7;M0R142;H7BZY0;H7C495	Q12888;A6NNK5;C9JXV0	Tumor suppressor p53-binding protein 1	TP53BP1			49	49	49	38.1	38.1	38.1	213.57	0	323.31	5012200000	170	40	37	43	28	29	34	40	37	43	28	29	34	2.73498	0.0101853	-0.743643	-1.2365	30.1374	30.1176	30.2286	29.5485	29.2317	29.4724
Color [Black]	Q12904;D6R937	Q12904	Aminoacyl tRNA synthase complex-interacting multifunctional protein 1;Endothelial monocyte-activating polypeptide 2	AIMP1			15	15	15	73.1	73.1	73.1	34.352	0	144.07	4497700000	74	15	15	14	13	14	15	15	15	14	13	14	15	3.18498	0.00814966	-0.732852	-1.27189	30.0495	29.9935	30.0398	29.2854	29.1711	29.4277
Color [Black]	Q12906;K7EKJ9;K7ER69;K7EQR9;K7ERM6;K7ENK6;K7EM82;K7EJ09;K7EKY0;K7EQ75;K7ELV3	Q12906	Interleukin enhancer-binding factor 3	ILF3			15	15	13	26	26	23.4	95.337	0	39.22	1035000000	38	13	12	13	10	7	10	11	10	11	8	6	8	2.33947	0.00341326	-0.962246	-1.441	27.9956	27.8086	27.9604	26.6566	27.034	27.1872
Color [Black]	Q12986	Q12986	Transcriptional repressor NF-X1	NFX1			5	5	5	5.8	5.8	5.8	124.39	0	27.72	87756000	11	4	4	4	1	1	3	4	4	4	1	1	3	3.22457	0.000546185	-1.28447	-2.03747	24.7014	24.4608	24.3926	23.1745	23.4121	23.1149
Color [Black]	Q5T8C6;Q13042	Q5T8C6;Q13042	Cell division cycle protein 16 homolog	CDC16			7	7	7	17.5	17.5	17.5	54.704	0	17.168	443670000	26	6	6	5	3	3	5	6	6	5	3	3	5	3.07496	0.00856306	-0.736317	-1.26569	26.754	26.5506	26.534	25.956	25.8541	25.8195
Color [Black]	Q13131;Q96E92;A0A087WXX9;P54646	Q13131	5-AMP-activated protein kinase catalytic subunit alpha-1	PRKAA1			19	19	19	47	47	47	64.009	0	181.17	2026900000	66	16	16	16	10	12	13	16	16	16	10	12	13	2.367	0.0258621	-0.621009	-1.02409	28.885	28.7027	28.8724	28.0582	28.1761	28.3628
Color [Black]	Q13185;S4R2Y4;C9JMM0;B8ZZ43;K7ELA4;B5MD17;J3KS05;P83916	Q13185	Chromobox protein homolog 3	CBX3			6	6	5	42.6	42.6	36.1	20.811	0	39.051	1967800000	27	6	6	6	3	3	5	5	5	5	3	3	5	2.88741	0.0145625	-0.680084	-1.16346	28.7643	28.8738	28.845	28.1929	28.2541	27.9958
Color [Black]	Q13200;C9JPC0;H7C1H2;H7C2Q3;F8WBS8	Q13200	26S proteasome non-ATPase regulatory subunit 2	PSMD2			37	37	37	47.7	47.7	47.7	100.2	0	146.51	9286600000	170	31	29	30	25	28	33	31	29	30	25	28	33	2.96917	0.0177976	-0.650562	-1.12755	31.112	31.1128	30.9891	30.2923	30.503	30.4669
Color [Black]	Q13263;M0R0K9;M0R3C0;M0R2I3	Q13263;M0R0K9	Transcription intermediary factor 1-beta	TRIM28			24	24	24	51.6	51.6	51.6	88.549	0	66.107	3474700000	99	21	20	23	14	13	21	21	20	23	14	13	21	3.13729	0.000445902	-1.22669	-1.94338	29.6595	29.7421	29.7972	28.4328	28.3361	28.7499
Color [Black]	Q13315;E9PIN0;E9PIQ5;E9PRG7;Q6P7P1;M0QXY8;A0A087X0E9;H0YEC6;H0YDU7	Q13315	Serine-protein kinase ATM	ATM			36	36	36	14.5	14.5	14.5	350.68	0	60.082	1708500000	71	30	29	32	21	19	23	30	29	32	21	19	23	3.10509	0.0147551	-0.665625	-1.1625	28.6704	28.5071	28.5775	27.9532	27.8117	27.9933
Color [Black]	Q13330;E7ESY4;H0Y4T7;F8W9Y9	Q13330;E7ESY4;H0Y4T7	Metastasis-associated protein MTA1	MTA1			11	10	7	18	16.6	11.5	80.785	0	16.243	776670000	28	10	9	9	9	9	8	6	5	5	5	5	6	2.40786	0.0169077	-0.699718	-1.13436	27.5076	27.4456	27.3984	26.6751	26.6053	26.9721
Color [Black]	Q13347;Q5TFK1	Q13347	Eukaryotic translation initiation factor 3 subunit I	EIF3I			14	14	14	60	60	60	36.501	0	113.9	3279700000	82	12	12	13	11	12	13	12	12	13	11	12	13	2.46216	0.0151699	-0.709545	-1.15464	29.6807	29.5503	29.5113	28.7014	28.8568	29.0554
Color [Black]	Q13428;J3KQ96;E7ETY2;H0YA99	Q13428;J3KQ96;E7ETY2	Treacle protein	TCOF1			11	11	11	10.1	10.1	10.1	152.1	0	51.333	447380000	30	11	11	9	6	5	6	11	11	9	6	5	6	2.67658	0.00260534	-0.929897	-1.47269	26.7308	26.731	26.4979	25.8083	25.5126	25.8491
Color [Black]	Q13439;H0Y6I0;C9JHJ5;C9J0Y3;Q86W71;E7EVX2	Q13439;H0Y6I0	Golgin subfamily A member 4	GOLGA4			12	11	11	6.1	5.7	5.7	261.14	0	16.027	230080000	18	11	6	10	3	2	3	10	5	9	2	1	2	1.31373	0.000365591	-2.61484	-1.82578	25.9839	26.0065	26.0724	24.8866	21.6856	23.646
Color [Black]	Q13501;E7EMC7;E9PFW8;E3W990;C9JRJ8;D6RBF1;C9J6J8	Q13501;E7EMC7	Sequestosome-1	SQSTM1			17	17	17	72.7	72.7	72.7	47.687	0	205.24	9256800000	117	16	15	16	12	12	15	16	15	16	12	12	15	2.10541	0.00463492	-0.975732	-1.39846	31.1769	31.1193	31.068	29.8672	30.0479	30.5219
Color [Black]	Q13535;H0Y9K2;H0Y8R8;H0Y8Y6;D6RIG7	Q13535	Serine/threonine-protein kinase ATR	ATR			13	13	13	6.5	6.5	6.5	301.36	0	26.355	299900000	17	9	8	9	4	2	4	9	8	9	4	2	4	0.983077	0.00681159	-1.76882	-1.31668	26.1179	26.2937	26.2167	25.4411	22.7676	25.1132
Color [Black]	Q13561;H0YI98;F8W1I6;F8VW18;F8VX93;H0YHL1;F8VRV7	Q13561;H0YI98;F8W1I6;F8VW18	Dynactin subunit 2	DCTN2			8	8	8	26.2	26.2	26.2	44.23	0	14.469	430300000	22	7	7	7	5	4	4	7	7	7	5	4	4	4.74725	0	-1.6215	-2.85686	26.7595	26.7953	26.9658	25.1902	25.2637	25.2021
Color [Black]	Q13618;A0A087WTG3;H7C399;H7C1L6	Q13618	Cullin-3	CUL3			5	5	5	8.7	8.7	8.7	88.929	0	10.079	291700000	9	5	4	5	2	2	1	5	4	5	2	2	1	0.759625	0.014591	-1.96918	-1.16369	26.1451	26.3177	25.8916	25.2315	25.435	21.7804
Color [Black]	Q13813;A0A0D9SGF6;A0A0D9SF54;A0A0D9SFF6;A0A1B0GTB7;A0A1B0GUH3;A0A0D9SFH4	Q13813;A0A0D9SGF6;A0A0D9SF54	Spectrin alpha chain, non-erythrocytic 1	SPTAN1			54	54	54	27.9	27.9	27.9	284.54	0	260.62	4398800000	168	47	42	47	34	32	40	47	42	47	34	32	40	4.06682	0.00125614	-0.882731	-1.5916	30.0331	30.0383	30.1045	29.1787	29.2603	29.0887
Color [Black]	Q14008;E9PQH5;H0YDX5	Q14008	Cytoskeleton-associated protein 5	CKAP5			34	34	34	20.5	20.5	20.5	225.49	0	66.651	2787400000	85	32	30	31	17	18	24	32	30	31	17	18	24	4.15118	0.000944812	-0.9567	-1.71958	29.2715	29.435	29.3817	28.3966	28.4608	28.3606
Color [Black]	Q14126;J3KSI6	Q14126	Desmoglein-2	DSG2			8	8	8	12.3	12.3	12.3	122.29	0	20.527	362650000	17	7	7	8	2	2	4	7	7	8	2	2	4	1.94646	0.00576709	-0.971627	-1.3519	26.3165	26.2423	26.549	25.7856	25.1328	25.2746
Color [Black]	Q14139;B7Z7P0	Q14139;B7Z7P0	Ubiquitin conjugation factor E4 A	UBE4A			4	4	4	4.9	4.9	4.9	122.56	0	7.0228	237820000	12	4	4	3	0	2	2	4	4	3	0	2	2	0.738876	0.0216759	-1.57163	-1.06516	26.1656	25.9181	25.4298	22.3669	25.1205	25.3111
Color [Black]	Q14145;K7ESE0;K7EJ49;K7EJD8;K7EPZ3;K7EQX2	Q14145;K7ESE0;K7EJ49;K7EJD8	Kelch-like ECH-associated protein 1	KEAP1			7	7	7	11.7	11.7	11.7	69.666	0	8.8166	201360000	14	4	6	5	3	0	2	4	6	5	3	0	2	1.25667	0.00791781	-1.22167	-1.27751	25.5576	25.7827	25.6521	25.3082	23.7868	24.2324
Color [Black]	Q14149;H0YHQ4;H0YIR5	Q14149	MORC family CW-type zinc finger protein 3	MORC3			9	9	9	12.6	12.6	12.6	107.11	0	22.195	396530000	26	8	8	9	2	3	3	8	8	9	2	3	3	3.96477	0.00102256	-1.37954	-2.33585	26.6051	26.5561	26.7027	25.1066	25.3825	25.2362
Color [Black]	Q14152	Q14152	Eukaryotic translation initiation factor 3 subunit A	EIF3A			40	40	40	33.9	33.9	33.9	166.57	0	122.17	5497600000	142	38	35	38	29	31	33	38	35	38	29	31	33	2.62137	0.0187071	-0.667669	-1.11721	30.3557	30.2311	30.3127	29.531	29.5528	29.8128
Color [Black]	Q14195;H0YBT4;E9PD68;Q14194;Q14117	Q14195;H0YBT4	Dihydropyrimidinase-related protein 3	DPYSL3			7	5	5	15.1	11.1	11.1	61.963	0	30.728	391420000	15	6	7	7	3	2	7	4	5	5	3	2	5	5.06761	0	-1.52049	-2.75127	26.7452	26.622	26.615	25.1876	25.081	25.1522
Color [Black]	Q14247;H0YCD9;H0YEV2	Q14247	Src substrate cortactin	CTTN			23	23	23	47.8	47.8	47.8	61.585	0	101.27	4029500000	106	22	21	22	17	19	19	22	21	22	17	19	19	1.87614	0.0220529	-0.704322	-1.05714	29.7982	29.9144	29.8298	29.465	29.0223	28.9422
Color [Black]	Q14258	Q14258	E3 ubiquitin/ISG15 ligase TRIM25	TRIM25			20	20	20	39.2	39.2	39.2	70.973	0	136.53	5667100000	105	18	20	19	15	13	15	18	20	19	15	13	15	3.01173	0.000966292	-1.01003	-1.63839	30.3237	30.412	30.4378	29.3276	29.2208	29.5949
Color [Black]	Q14315	Q14315	Filamin-C	FLNC			66	53	53	31.3	26.8	26.8	291.02	0	254.32	10954000000	221	63	62	61	52	53	56	50	49	48	42	42	43	5.29708	0.0100282	-0.643882	-1.23936	31.3859	31.3656	31.3686	30.7584	30.7349	30.6951
Color [Black]	Q14318;U3KQI1;U3KQ64;A0A0A0MTJ1;M0R2K9	Q14318;U3KQI1;U3KQ64;A0A0A0MTJ1	Peptidyl-prolyl cis-trans isomerase FKBP8	FKBP8			4	4	4	14.8	14.8	14.8	44.561	0	8.8434	361600000	9	3	4	3	3	2	3	3	4	3	3	2	3	1.50361	0.00796326	-1.05523	-1.27963	26.3186	26.5631	26.4243	24.79	25.4753	25.875
Color [Black]	Q5QPP3;Q14376;Q5QPP4;Q5QPP1;Q5QPP9	Q5QPP3;Q14376;Q5QPP4;Q5QPP1	UDP-glucose 4-epimerase	GALE			7	7	7	52.9	52.9	52.9	25.03	0	17.2	326610000	14	5	6	5	1	5	3	5	6	5	1	5	3	0.732809	0.0464212	-1.00857	-0.892031	26.1103	26.2694	26.231	23.9811	25.5174	26.0866
Color [Black]	Q14444;E9PLA9;G3V153	Q14444;E9PLA9;G3V153	Caprin-1	CAPRIN1			11	11	11	21.6	21.6	21.6	78.365	0	26.89	1649100000	38	11	10	11	6	6	4	11	10	11	6	6	4	3.4472	0	-1.86	-2.79486	28.7366	28.9351	28.6564	27.1825	26.6915	26.8741
Color [Black]	Q14684	Q14684	Ribosomal RNA processing protein 1 homolog B	RRP1B			4	4	4	8.4	8.4	8.4	84.427	0	12.811	130030000	10	3	4	3	1	1	1	3	4	3	1	1	1	2.35559	0	-2.05105	-2.4018	25.2096	25.5005	25.0567	22.6074	23.2632	23.7431
Color [Black]	Q14847;C9J9W2;F6S2S5;K7ESD6;J3KSN1	Q14847;C9J9W2	LIM and SH3 domain protein 1	LASP1			8	8	8	37.2	37.2	37.2	29.717	0	15.242	923510000	21	6	8	8	5	6	4	6	8	8	5	6	4	3.82843	0	-1.56279	-2.55715	27.8816	27.9125	27.9166	26.5055	26.1306	26.3863
Color [Black]	Q14974;J3KTM9;J3QR48;J3QRG4;J3QKQ5;J3KS06	Q14974;J3KTM9	Importin subunit beta-1	KPNB1			21	21	21	33.4	33.4	33.4	97.169	0	174.64	3460500000	89	17	19	17	15	14	17	17	19	17	15	14	17	2.76197	0.0143504	-0.692314	-1.16774	29.6657	29.6501	29.5065	28.8232	28.8523	29.0698
Color [Black]	Q14997;F8WBH5	Q14997	Proteasome activator complex subunit 4	PSME4			8	8	8	5.3	5.3	5.3	211.33	0	13.696	210190000	14	6	6	6	3	0	1	6	6	6	3	0	1	1.13632	0.0046288	-1.65919	-1.39817	25.8048	26.0869	25.557	25.206	24.353	22.9121
Color [Black]	Q14BN4;H7BZK0;C9JCH4;H7C5G9;H7BZW9;B7Z863;B7Z964;H7C3M8	Q14BN4	Sarcolemmal membrane-associated protein	SLMAP			5	5	5	7.7	7.7	7.7	95.197	0	12.04	117400000	8	5	4	5	3	0	1	5	4	5	3	0	1	1.17272	0.00721022	-1.33448	-1.2893	25.1774	24.8719	24.786	24.596	23.4151	22.8208
Color [Black]	Q15007	Q15007	Pre-mRNA-splicing regulator WTAP	WTAP			2	2	2	8.8	8.8	8.8	44.243	0	19.03	87297000	10	2	2	2	0	1	1	2	2	2	0	1	1	0.86704	0.0186899	-1.39395	-1.11699	24.7524	24.846	24.5368	24.4948	21.9456	23.513
Color [Black]	Q15018	Q15018	BRISC complex subunit Abro1	FAM175B			3	3	3	9.9	9.9	9.9	46.9	0	8.2351	162760000	11	3	3	3	1	2	3	3	3	3	1	2	3	1.9817	0.0162667	-0.762091	-1.14162	25.0542	25.5696	25.195	24.4646	24.6419	24.426
Color [Black]	Q15021;E7EN77;F5GZK7;F5H431	Q15021;E7EN77	Condensin complex subunit 1	NCAPD2			28	28	28	24.6	24.6	24.6	157.18	0	67.304	1761500000	87	25	23	27	18	16	21	25	23	27	18	16	21	3.79453	0.00380083	-0.798443	-1.4311	28.6914	28.6421	28.7349	27.8713	27.8136	27.9882
Color [Black]	Q15029;K7EP67;K7EJ74;K7EIT3	Q15029	116 kDa U5 small nuclear ribonucleoprotein component	EFTUD2			11	10	10	16	15	15	109.43	0	30.214	491510000	27	11	9	9	3	4	8	10	8	8	2	3	7	1.01216	0.00259763	-2.31513	-1.4714	26.9896	26.9345	27.0383	22.5328	25.8857	25.5985
Color [Black]	Q15042	Q15042	Rab3 GTPase-activating protein catalytic subunit	RAB3GAP1			19	19	19	26.7	26.7	26.7	110.52	0	90.331	1946400000	81	16	17	16	13	14	15	16	17	16	13	14	15	3.85173	0.000910638	-0.968821	-1.70577	28.7872	28.9443	28.8409	27.7925	27.96	27.9135
Color [Black]	Q15046;H3BVA8;J3KRL2;H3BPV7	Q15046	Lysine--tRNA ligase	KARS			15	15	15	24.8	24.8	24.8	68.047	0	42.709	1946700000	68	15	13	15	11	10	13	15	13	15	11	10	13	2.08988	0.0328694	-0.602146	-0.966121	28.7818	28.6504	28.879	28.0952	28.0362	28.3733
Color [Black]	Q15075	Q15075	Early endosome antigen 1	EEA1			30	30	30	27.4	27.4	27.4	162.46	0	323.31	2176100000	105	27	28	26	14	15	16	27	28	26	14	15	16	2.89825	0.000942731	-1.0909	-1.71873	28.9411	29.0325	29.0744	28.0252	28.0807	27.6695
Color [Black]	Q15276;I3L2B8;K7ENJ9;A0A087WZZ3	Q15276	Rab GTPase-binding effector protein 1	RABEP1			12	12	12	16.1	16.1	16.1	99.289	0	55.43	1089800000	32	11	9	11	4	3	7	11	9	11	4	3	7	1.20795	0.000893528	-2.47543	-1.69198	28.5812	28.4871	27.6911	27.0162	23.9782	26.3386
Color [Black]	Q15393;I3L4G7	Q15393	Splicing factor 3B subunit 3	SF3B3			18	18	18	17.9	17.9	17.9	135.58	0	39.422	2055400000	54	17	18	17	12	14	17	17	18	17	12	14	17	3.88819	0.00854382	-0.692624	-1.26491	28.9045	28.8308	28.896	28.1044	28.2055	28.2434
Color [Black]	Q15417;E9PDU6	Q15417;E9PDU6	Calponin-3;Calponin	CNN3			8	7	7	33.7	30.4	30.4	36.413	0	20.414	1156200000	23	7	7	8	5	5	6	6	6	7	4	4	5	2.15024	0.0168601	-0.728987	-1.1329	28.2862	27.9326	27.9622	27.3823	27.1598	27.452
Color [Black]	Q15654;A0A0D9SFS2;H7BZE2	Q15654;A0A0D9SFS2	Thyroid receptor-interacting protein 6	TRIP6			17	17	17	66.2	66.2	66.2	50.287	0	49.241	3942900000	99	17	14	15	13	9	15	17	14	15	13	9	15	3.38364	0.00122393	-0.922499	-1.5763	29.7714	29.9104	29.9103	28.9688	28.8062	29.0495
Color [Black]	Q15813	Q15813	Tubulin-specific chaperone E	TBCE			4	3	3	9.7	8.3	8.3	59.345	0	11.315	87910000	5	3	3	4	0	2	3	2	3	3	0	1	2	1.07812	0.0223966	-0.97557	-1.05425	24.5458	24.7029	24.9578	24.027	24.2942	22.9584
Color [Black]	Q15942;H0Y2Y8;C9JJK5;H7C3D3;C9IZ41;H7C3R3	Q15942;H0Y2Y8	Zyxin	ZYX			13	13	13	36.4	36.4	36.4	61.277	0	35.339	1670200000	49	13	11	13	5	4	9	13	11	13	5	4	9	5.33802	0	-1.87835	-3.38053	28.7132	28.8404	28.8728	26.8769	26.9526	26.9618
Color [Black]	Q16222	Q16222	UDP-N-acetylhexosamine pyrophosphorylase;UDP-N-acetylgalactosamine pyrophosphorylase;UDP-N-acetylglucosamine pyrophosphorylase	UAP1			4	4	4	9	9	9	58.768	0	10.002	173440000	11	4	4	4	1	1	2	4	4	4	1	1	2	2.61564	0	-1.84605	-2.39474	25.7876	25.3884	25.5955	23.5677	23.4368	24.2288
Color [Black]	Q16512;K7EN76;K7EL10;K7EKY9;K7EM57	Q16512	Serine/threonine-protein kinase N1	PKN1			7	6	6	10.1	9.2	9.2	103.93	0	11.734	311890000	18	6	6	6	5	4	6	5	5	5	4	3	5	1.75746	0.0438896	-0.592	-0.908487	26.0101	26.4268	25.9595	25.516	25.6049	25.4995
Color [Black]	Q16531;F5GY55;F5GZY8;F5H2L3;F5GWI0;F5GYG8;F5H198	Q16531;F5GY55	DNA damage-binding protein 1	DDB1			18	18	18	21.2	21.2	21.2	126.97	0	54.335	1006400000	45	16	18	17	7	6	9	16	18	17	7	6	9	2.83837	0.000318501	-1.13154	-1.75462	27.7849	27.9335	27.9666	27.0309	26.6301	26.6295
Color [Black]	Q16543;K7EQA9;K7EKQ2;K7EL68;K7EIU0	Q16543;K7EQA9;K7EKQ2	Hsp90 co-chaperone Cdc37;Hsp90 co-chaperone Cdc37, N-terminally processed	CDC37			11	11	11	31	31	31	44.468	0	24.24	1966900000	30	10	8	10	6	6	7	10	8	10	6	6	7	3.41722	0.000548387	-1.24995	-2.03836	28.7932	28.955	28.9494	27.8333	27.4893	27.6251
Color [Black]	Q16576;E9PC52;Q5JP01;Q5JP02;C9J7L0;Q5JNZ6	Q16576;E9PC52;Q5JP01	Histone-binding protein RBBP7	RBBP7			14	14	9	53.4	53.4	42.8	47.82	0	38.531	1984600000	50	12	13	13	7	9	10	7	8	8	3	4	6	2.31071	0.0131563	-0.755079	-1.19085	28.7309	28.8835	28.7052	28.0068	27.8128	28.2349
Color [Black]	Q16643;D6R9W4;D6RFI1;D6R9Q9;D6RCR4	Q16643;D6R9W4	Drebrin	DBN1			23	23	23	43.6	43.6	43.6	71.428	0	135.61	5344000000	121	20	20	22	19	19	20	20	20	22	19	19	20	4.09926	0.00101976	-0.924858	-1.66296	30.243	30.4131	30.3136	29.345	29.4203	29.4298
Color [Black]	Q1KMD3;H3BQZ7	Q1KMD3;H3BQZ7	Heterogeneous nuclear ribonucleoprotein U-like protein 2	HNRNPUL2;HNRNPUL2-BSCL2			6	6	6	11.5	11.5	11.5	85.104	0	13.759	411910000	13	5	6	6	3	5	3	5	6	6	3	5	3	1.77261	0.0302603	-0.651338	-0.979337	26.4586	26.6306	26.3815	25.9153	25.5535	26.0479
Color [Black]	Q27J81;A0A0A0MQU1	Q27J81;A0A0A0MQU1	Inverted formin-2	INF2			25	25	25	32.2	32.2	32.2	135.62	0	105.61	2213200000	87	21	21	24	14	12	19	21	21	24	14	12	19	3.51448	0.000322275	-1.03719	-1.76184	29.03	29.1851	28.9606	28.1374	27.9805	27.9463
Color [Black]	Q29RF7;H0Y9L6;H0Y9L9	Q29RF7	Sister chromatid cohesion protein PDS5 homolog A	PDS5A			20	20	19	21.9	21.9	21	150.83	0	40.395	1101100000	57	16	19	18	7	9	9	15	18	17	6	9	8	2.76401	0.00860181	-0.763615	-1.26782	27.9268	28.0223	27.8218	27.2184	27.2679	26.9938
Color [Black]	Q2KHT3;H7BZJ9;H7BZI2;H7BXG1	Q2KHT3	Protein CLEC16A	CLEC16A			3	3	3	5.5	5.5	5.5	117.71	0	6.7486	117240000	6	2	2	2	2	0	2	2	2	2	2	0	2	3.15936	0.000931507	-1.51234	-2.29263	25.1323	24.9902	24.9083	23.2273	23.54	23.7265
Color [Black]	Q2NKX8;B5MDQ0	Q2NKX8;B5MDQ0	DNA excision repair protein ERCC-6-like	ERCC6L			7	7	7	8.2	8.2	8.2	141.1	0	14.77	347170000	17	7	7	7	3	3	3	7	7	7	3	3	3	2.65593	0.00538701	-0.858894	-1.37877	26.1526	26.2884	26.4607	25.5629	25.4834	25.2787
Color [Black]	Q2TAM5;E9PKH5;A0A087X0W8;Q04206;E9PI38;E9PQS6;E9PKV4;A0A087WVP0;E9PMD5;E9PJR1;E9PRX2;E9PNV4	Q2TAM5;E9PKH5;A0A087X0W8;Q04206;E9PI38;E9PQS6;E9PKV4;A0A087WVP0	Transcription factor p65	RELA			7	7	7	20.7	20.7	20.7	42.868	0	10.017	1797700000	27	7	7	7	5	4	7	7	7	7	5	4	7	3.33864	0.00589864	-0.76441	-1.33514	28.6706	28.8867	28.7925	27.9518	28.0784	28.0263
Color [Black]	Q32MZ4;C9JTC6;C9JSU1	Q32MZ4	Leucine-rich repeat flightless-interacting protein 1	LRRFIP1			29	29	28	41	41	39.5	89.252	0	159.59	4993300000	142	26	27	28	20	19	21	25	26	27	20	19	20	3.42727	0.000521073	-1.22998	-2.01391	30.3915	30.3436	30.2058	29.1978	28.8935	29.1597
Color [Black]	Q32Q12;J3KPD9;P22392;E7ERL0;O60361;E5RHP0;F6XY72;C9K028	Q32Q12;J3KPD9;P22392;E7ERL0	Nucleoside diphosphate kinase;Nucleoside diphosphate kinase B	NME1-NME2;NME2;NME1			11	11	4	60.6	60.6	15.1	32.642	0	32.369	6975400000	57	11	11	11	9	9	10	4	4	4	4	4	3	3.13271	0.00236533	-0.895791	-1.5028	30.8786	30.5745	30.6331	29.7677	29.7853	29.8458
Color [Black]	Q3V6T2;A0A087WXD9;H7C2C6;H0Y7U8;H0Y470	Q3V6T2;A0A087WXD9	Girdin	CCDC88A			6	6	6	4.2	4.2	4.2	216.04	0	9.1342	60391000	10	4	5	3	1	3	4	4	5	3	1	3	4	2.69939	0.0265569	-0.591772	-1.01596	23.9152	23.8666	23.7257	23.183	23.3636	23.1856
Color [Black]	Q460N5;H7C5R8;H7C4Y3	Q460N5;H7C5R8	Poly [ADP-ribose] polymerase 14	PARP14			8	8	8	6.2	6.2	6.2	202.8	0	13.218	189420000	14	8	4	5	2	2	6	8	4	5	2	2	6	0.941343	0.0143645	-1.39134	-1.1679	25.367	25.6766	25.5066	22.7544	24.8015	24.8203
Color [Black]	Q49A26;K7EMM8;K7EQB2;K7ELL0	Q49A26;K7EMM8;K7EQB2	Putative oxidoreductase GLYR1	GLYR1			5	5	5	11.2	11.2	11.2	60.556	0	8.226	269510000	10	4	3	3	2	1	4	4	3	3	2	1	4	0.992851	0.0133619	-1.35276	-1.18774	26.1416	26.2661	25.6202	25.3472	23.4455	25.177
Color [Black]	Q52LJ0	Q52LJ0	Protein FAM98B	FAM98B			3	2	2	12.1	7.9	7.9	37.19	0	5.6475	199330000	5	3	3	3	3	3	2	2	2	2	2	2	1	0.813898	0.0201802	-1.43183	-1.08945	25.9265	25.4335	25.3994	24.8193	25.0756	22.569
Color [Black]	Q52LW3;F8VWZ8	Q52LW3;F8VWZ8	Rho GTPase-activating protein 29	ARHGAP29			12	12	12	10.6	10.6	10.6	142.06	0	114.78	341490000	31	11	10	11	4	4	6	11	10	11	4	4	6	3.01773	0.000715789	-1.45101	-2.1763	26.461	26.4893	26.209	25.202	24.7228	24.8814
Color [Black]	Q53EL6;Q5VZS7	Q53EL6	Programmed cell death protein 4	PDCD4			4	4	4	13	13	13	51.735	0	5.5995	227570000	5	3	3	3	3	1	3	3	3	3	3	1	3	2.67524	0	-3.52281	-3.52878	25.6781	26.1513	25.9743	23.3672	21.8778	21.9903
Color [Black]	Q56VL3	Q56VL3	OCIA domain-containing protein 2	OCIAD2			3	3	3	20.8	20.8	20.8	16.953	0	9.203	192890000	14	3	3	3	2	3	3	3	3	3	2	3	3	2.11593	0.0162822	-0.74162	-1.14227	25.5299	25.2868	25.6265	24.5506	24.9311	24.7366
Color [Black]	Q5BIX2;Q96B23;K7EQH1;A0A087WVF1	Q5BIX2;Q96B23;K7EQH1;A0A087WVF1	Uncharacterized protein C18orf25	ARKL1;C18orf25			2	2	2	7.7	7.7	7.7	43.395	0	5.4742	59916000	7	2	2	2	1	2	2	2	2	2	1	2	2	2.40284	0.0374966	-0.561474	-0.945158	23.691	23.7636	23.8681	23.0612	23.3258	23.2513
Color [Black]	Q5GLZ8;H0Y6K7;D6RCL5	Q5GLZ8	Probable E3 ubiquitin-protein ligase HERC4	HERC4			11	11	11	15.3	15.3	15.3	118.56	0	23.1	472940000	25	10	7	10	5	3	6	10	7	10	5	3	6	3.52624	0.000650718	-1.30376	-2.13478	26.8073	27.01	26.8847	25.4596	25.5552	25.776
Color [Black]	Q5JRA6;A0A0A0MRH6	Q5JRA6;A0A0A0MRH6	Melanoma inhibitory activity protein 3	MIA3			13	13	13	8.2	8.2	8.2	213.7	0	21.351	449050000	29	11	10	8	6	5	8	11	10	8	6	5	8	2.91408	0.000953789	-1.01838	-1.63055	26.6895	26.7398	26.8488	25.8381	25.5112	25.8737
Color [Black]	Q5JTD0;E2QRK7;H0Y4D6	Q5JTD0;E2QRK7;H0Y4D6	Tight junction-associated protein 1	TJAP1			3	3	3	6.3	6.3	6.3	61.82	0	6.4002	83682000	11	3	3	3	2	2	2	3	3	3	2	2	2	1.7874	0.0494086	-0.559458	-0.873681	23.9736	24.0385	23.8274	23.5063	23.1358	23.5191
Color [Black]	Q5JXI8;Q5JXH8;Q5JXH7;Q5JXI3;Q13642;A0A0D9SFZ9;Q5JXI2;A0A0D9SFI6;A0A0D9SFB0;Q5JXH9;A0A0D9SG53;A0A0D9SGB2;Q5JXI0;A0A0D9SGD1;A0A0D9SEY7;A0A0D9SGC5	Q5JXI8;Q5JXH8;Q5JXH7;Q5JXI3;Q13642;A0A0D9SFZ9;Q5JXI2;A0A0D9SFI6;A0A0D9SFB0;Q5JXH9;A0A0D9SG53;A0A0D9SGB2;Q5JXI0	Four and a half LIM domains protein 1	FHL1			8	8	8	42	42	42	29.16	0	16.815	592030000	24	6	7	6	3	3	6	6	7	6	3	3	6	2.18609	0.000314815	-1.3182	-1.74947	27.4752	26.7408	27.2663	25.8812	25.6031	26.0435
Color [Black]	Q5M775;J3KSG2	Q5M775	Cytospin-B	SPECC1			6	6	6	7.1	7.1	7.1	118.58	0	9.4242	145680000	13	5	4	6	2	2	4	5	4	6	2	2	4	1.35317	0.0058423	-1.25566	-1.34475	24.9704	25.2885	25.182	24.6783	23.2264	23.7692
Color [Black]	Q5QJE6;J3KP30;E9PRB3	Q5QJE6	Deoxynucleotidyltransferase terminal-interacting protein 2	DNTTIP2			5	5	5	8.7	8.7	8.7	84.468	0	8.1898	184870000	8	5	5	5	3	2	1	5	5	5	3	2	1	2.32272	0.00139629	-1.08296	-1.56764	25.6185	25.5711	25.5166	24.8451	24.4052	24.207
Color [Black]	Q5QPM7;Q92530;H0Y555;Q5QPM9;F5H4Z3	Q5QPM7;Q92530;H0Y555;Q5QPM9	Proteasome inhibitor PI31 subunit	PSMF1			3	3	3	14.1	14.1	14.1	28.956	0	5.2799	220600000	11	3	3	3	2	2	3	3	3	3	2	2	3	1.26185	0.0302839	-0.770983	-0.979988	25.2671	26.1735	25.5072	24.71	25.0321	24.8928
Color [Black]	Q5SRE5;H7C4K7	Q5SRE5	Nucleoporin NUP188 homolog	NUP188			13	13	13	9	9	9	196.04	0	24.917	640460000	42	12	11	11	8	8	12	12	11	11	8	8	12	3.27632	0.0265355	-0.564393	-1.01588	27.1392	27.1449	27.1796	26.5119	26.6941	26.5645
Color [Black]	Q5SW79;H0Y2V6;H0YB66;E7EWM2;E7EMW0;Q96L14;H0YB92;E5RG47;H0Y4T4	Q5SW79;H0Y2V6	Centrosomal protein of 170 kDa	CEP170			20	20	19	17.9	17.9	17.3	175.29	0	36.344	656500000	54	15	15	16	7	8	11	14	14	15	6	8	10	2.17854	0.000990403	-1.21225	-1.651	27.1385	27.5539	27.1856	26.4471	26.0067	25.7874
Color [Black]	Q5SY16	Q5SY16	Polynucleotide 5-hydroxyl-kinase NOL9	NOL9			11	11	11	29.1	29.1	29.1	79.322	0	35.237	1614200000	30	11	11	8	7	8	5	11	11	8	7	8	5	2.10176	0.00669407	-0.899211	-1.31724	28.587	28.4631	28.566	27.2847	27.8528	27.7809
Color [Black]	Q5SYE7;H0YDF6;E9PAK2	Q5SYE7	NHS-like protein 1	NHSL1			3	3	3	2.5	2.5	2.5	170.67	0	4.7753	120210000	6	3	3	3	2	0	1	3	3	3	2	0	1	0.753124	0.0446234	-1.003	-0.902018	24.9889	24.8593	25.0565	24.809	22.7821	24.3046
Color [Black]	Q9Y6H1;Q5T1J5	Q9Y6H1;Q5T1J5	Coiled-coil-helix-coiled-coil-helix domain-containing protein 2;Putative coiled-coil-helix-coiled-coil-helix domain-containing protein CHCHD2P9, mitochondrial	CHCHD2;CHCHD2P9			2	2	2	24.5	24.5	24.5	15.512	0	18.633	96397000	10	2	2	2	0	0	0	2	2	2	0	0	0	3.42804	0	-1.95847	-2.89605	25.0834	25.0059	24.7416	22.8296	22.8558	23.2702
Color [Black]	Q5T5U3;F8W9U9;A0A1B0GV73;A0A087WW76;E7ESW5;A0A1B0GTZ9	Q5T5U3;F8W9U9;A0A1B0GV73;A0A087WW76;E7ESW5	Rho GTPase-activating protein 21	ARHGAP21			6	6	6	4.5	4.5	4.5	217.33	0	15.172	102670000	19	5	4	6	1	1	3	5	4	6	1	1	3	1.82713	0.00203226	-1.22426	-1.53259	24.9803	24.6855	24.3603	23.0414	23.8699	23.4419
Color [Black]	Q5T5Y3	Q5T5Y3	Calmodulin-regulated spectrin-associated protein 1	CAMSAP1			5	5	5	5.1	5.1	5.1	177.97	0	8.6134	81114000	7	3	4	5	0	0	2	3	4	5	0	0	2	2.30293	0.00101493	-1.99256	-2.32901	24.6407	24.7345	24.574	23.3564	22.23	22.3851
Color [Black]	Q5T7U1;Q9Y5Q8;H7BY84;H0Y5D2;Q5T7U4;Q5T7U0	Q5T7U1;Q9Y5Q8;H7BY84	General transcription factor 3C polypeptide 5	GTF3C5			9	9	9	22.1	22.1	22.1	52.29	0	13.078	641750000	23	8	7	8	6	6	5	8	7	8	6	6	5	3.28189	0.00902632	-0.711654	-1.24887	27.2697	27.2434	27.1194	26.4271	26.4698	26.6007
Color [Black]	Q5TFE4;Q5QPD0;H0YDA5	Q5TFE4	5-nucleotidase domain-containing protein 1	NT5DC1			9	9	9	22.6	22.6	22.6	51.844	0	17.865	671510000	35	8	8	7	3	4	7	8	8	7	3	4	7	2.39183	0.00858239	-0.805295	-1.26652	27.3612	27.2678	27.1794	26.5058	26.2294	26.6573
Color [Black]	Q5UIP0;H7BZN3;H7C2B5	Q5UIP0	Telomere-associated protein RIF1	RIF1			24	24	24	12.4	12.4	12.4	274.46	0	157.74	1850100000	83	21	22	20	12	12	16	21	22	20	12	12	16	1.97567	0.0137205	-0.793419	-1.17519	28.7808	28.8157	28.4616	27.8012	28.1567	27.7199
Color [Black]	Q5VT06;H0Y6Q4	Q5VT06;H0Y6Q4	Centrosome-associated protein 350	CEP350			2	2	2	1.1	1.1	1.1	350.93	0	6.5062	1100500000	9	2	2	2	2	1	1	2	2	2	2	1	1	0.641182	0.0210678	-2.2967	-1.08504	27.9503	28.4606	27.5995	27.2619	27.3457	22.5126
Color [Black]	Q5VTR2	Q5VTR2	E3 ubiquitin-protein ligase BRE1A	RNF20			7	7	6	8.4	8.4	7	113.66	0	14.677	291400000	21	6	5	6	4	4	5	5	4	5	3	3	4	3.28913	0.000417178	-1.16614	-1.8994	26.058	26.2063	26.2299	24.8016	25.0631	25.1311
Color [Black]	Q5VUA4	Q5VUA4	Zinc finger protein 318	ZNF318			6	6	6	4	4	4	251.11	0	9.3009	108040000	16	4	3	3	0	3	4	4	3	3	0	3	4	1.66875	0.000311213	-1.66861	-1.74725	24.8379	25.1162	24.4939	22.433	23.1289	23.8803
Color [Black]	Q5VVD7;Q8IWE5	Q5VVD7;Q8IWE5	Pleckstrin homology domain-containing family M member 2	PLEKHM2			2	2	2	2.6	2.6	2.6	110.55	0	4.6521	57342000	3	2	2	2	0	0	1	2	2	2	0	0	1	1.17631	0.0210183	-0.949276	-1.07943	24.1913	24.0692	24.1201	23.8625	23.1114	22.5589
Color [Black]	Q5VW36;S4R400;S4R3N8;S4R450	Q5VW36;S4R400	Focadhesin	FOCAD			10	10	10	7.3	7.3	7.3	200.07	0	18.913	473620000	32	9	10	8	8	4	10	9	10	8	8	4	10	2.60865	0.0240167	-0.61366	-1.03934	26.8033	26.7648	26.6621	26.0239	26.0788	26.2866
Color [Black]	Q5VWN6	Q5VWN6	Protein FAM208B	FAM208B			14	14	14	9.1	9.1	9.1	268.84	0	26.031	386580000	29	13	9	14	4	5	7	13	9	14	4	5	7	2.13995	0.0013916	-1.13518	-1.56595	26.856	26.2772	26.4672	25.1195	25.4575	25.6178
Color [Black]	Q5VZK9;A0A0U1RQQ1	Q5VZK9;A0A0U1RQQ1	Leucine-rich repeat-containing protein 16A	LRRC16A			3	3	3	4	4	4	151.56	0	14.813	111120000	8	3	2	3	1	1	1	3	2	3	1	1	1	1.27154	0.0125908	-1.06979	-1.1957	24.6912	25.1382	24.482	23.5576	23.1894	24.355
Color [Black]	Q5W0V3;Q5W0V4	Q5W0V3;Q5W0V4	Protein FAM160B1	FAM160B1			3	3	3	6.5	6.5	6.5	86.557	0	4.637	82552000	5	2	3	2	1	1	2	2	3	2	1	1	2	1.85914	0.0137126	-0.819632	-1.17811	24.7112	24.2696	24.1857	23.3627	23.7294	23.6155
Color [Black]	Q63ZY3;K7EIU4;K7ERU2;K7ES05	Q63ZY3	KN motif and ankyrin repeat domain-containing protein 2	KANK2			11	11	11	18.1	18.1	18.1	91.173	0	33.962	619640000	24	10	11	10	6	7	7	10	11	10	6	7	7	1.81666	0.00267683	-1.18032	-1.49375	27.1236	27.2086	27.3573	26.4795	26.1506	25.5184
Color [Black]	Q66K14;G3V133;E5RIN2;H0YB08	Q66K14	TBC1 domain family member 9B	TBC1D9B			11	11	11	10	10	10	140.52	0	16.704	590150000	23	10	10	11	4	5	4	10	10	11	4	5	4	2.36956	0.000356955	-1.31482	-1.81376	27.0944	27.4951	26.9761	26.1302	25.914	25.5769
Color [Black]	Q66K74;M0QY41;M0QXQ9;M0R1J2;M0R1M7;M0QZ50	Q66K74	Microtubule-associated protein 1S;MAP1S heavy chain;MAP1S light chain	MAP1S			18	18	18	23.2	23.2	23.2	112.21	0	29.204	896180000	39	14	12	16	5	11	11	14	12	16	5	11	11	2.31296	0.00126502	-1.11146	-1.59449	28.1062	27.6638	27.5163	26.5563	26.5731	26.8226
Color [Black]	Q68DQ2	Q68DQ2	Very large A-kinase anchor protein	CRYBG3			14	14	14	7.5	7.5	7.5	330.63	0	27.966	290050000	27	10	9	9	2	4	5	10	9	9	2	4	5	1.07951	0.00476741	-1.76916	-1.39259	25.9922	26.2943	26.2449	22.93	25.4877	24.8061
Color [Black]	Q69YN2	Q69YN2	CWF19-like protein 1	CWF19L1			2	2	2	3.9	3.9	3.9	60.618	0	6.6085	78267000	7	2	2	2	1	1	1	2	2	2	1	1	1	1.8185	0.00100389	-1.39605	-1.65649	24.4111	24.4588	24.3907	22.7185	23.7072	22.6467
Color [Black]	Q6AI08;A0A087WXZ7;K7EIX2;K7ELA5;K7ELR8	Q6AI08;A0A087WXZ7;K7EIX2	HEAT repeat-containing protein 6	HEATR6			6	6	6	9.7	9.7	9.7	128.78	0	34.481	195980000	12	5	3	4	1	2	1	5	3	4	1	2	1	1.67492	0.000638498	-2.51667	-2.12695	25.6517	26.2328	25.3237	22.2194	24.3815	23.0573
Color [Black]	Q6FI81;H3BV90;H3BT65;H3BUG4;H3BPG7;H3BQ23;H3BTZ8	Q6FI81;H3BV90;H3BT65;H3BUG4;H3BPG7	Anamorsin	CIAPIN1			7	7	7	27.2	27.2	27.2	33.582	0	13.73	736240000	28	7	6	6	4	5	6	7	6	6	4	5	6	4.19864	0	-1.59283	-2.69391	27.6903	27.4478	27.6786	26.0001	25.9405	26.0976
Color [Black]	Q6IA86;F5GX79	Q6IA86	Elongator complex protein 2	ELP2			6	6	6	8.8	8.8	8.8	92.499	0	10.91	218110000	22	6	6	6	1	1	2	6	6	6	1	1	2	1.67236	0.000561983	-2.31109	-2.04782	25.7296	26.0706	25.9179	22.5899	23.4661	24.7287
Color [Black]	Q6KC79	Q6KC79	Nipped-B-like protein	NIPBL			16	16	16	7.5	7.5	7.5	316.05	0	27.213	530630000	33	15	14	16	5	8	8	15	14	16	5	8	8	2.24902	0.00903622	-0.813012	-1.25051	26.7406	26.99	26.9215	26.1738	25.812	26.2272
Color [Black]	Q6NZY4;F5H6J5;F5GX80	Q6NZY4	Zinc finger CCHC domain-containing protein 8	ZCCHC8			7	7	7	13.2	13.2	13.2	78.576	0	64.343	315630000	21	5	6	7	3	3	2	5	6	7	3	3	2	2.59873	0.000505576	-1.42286	-2.0013	25.961	26.3147	26.5718	24.9663	24.6304	24.9822
Color [Black]	Q6P1N0;K7EMP1;K7EJY5	Q6P1N0	Coiled-coil and C2 domain-containing protein 1A	CC2D1A			5	5	5	7.6	7.6	7.6	104.06	0	7.8505	132930000	11	5	3	4	3	1	2	5	3	4	3	1	2	1.3002	0.00266061	-1.61235	-1.49138	25.4338	24.9655	24.9872	24.5051	23.4808	22.5637
Color [Black]	Q6P2E9;I3L2F4;I3L3M2;I3L0V0	Q6P2E9	Enhancer of mRNA-decapping protein 4	EDC4			27	27	27	33.7	33.7	33.7	151.66	0	323.31	2621400000	77	21	25	25	17	11	18	21	25	25	17	11	18	2.84085	0.000714932	-1.11259	-1.73232	29.4031	29.3255	29.2092	28.1645	27.9936	28.4419
Color [Black]	Q6PJG6;F8WDN5	Q6PJG6	BRCA1-associated ATM activator 1	BRAT1			20	20	20	35	35	35	88.118	0	46.766	1377300000	46	17	17	15	9	6	9	17	17	15	9	6	9	1.98447	0.00586432	-0.954517	-1.34539	28.4092	28.2955	28.1862	27.7133	27.2837	27.0303
Color [Black]	Q6PKG0;A0A0B4J210;E5RH50;H0YBW1;H0YC73;H0YC33;E5RHK4;H0YBR8;H0YAN4;H0YBM7	Q6PKG0;A0A0B4J210;E5RH50	La-related protein 1	LARP1			22	22	18	30.6	30.6	27	123.51	0	87.262	1654700000	71	18	19	19	13	9	15	15	16	16	11	7	12	2.4076	0.00728324	-0.820257	-1.2877	28.6269	28.5156	28.6511	27.9865	27.5377	27.8086
Color [Black]	Q6WCQ1;J3KSW8;H0Y2S9;H0Y7E2;H7C3G6;J3QRL2;J3KSK7;K7EL39;K7EJ14	Q6WCQ1;J3KSW8;H0Y2S9	Myosin phosphatase Rho-interacting protein	MPRIP			44	44	43	53.3	53.3	52.4	116.53	0	278.77	5129500000	162	40	39	37	27	21	35	39	38	36	26	21	34	4.30332	0.000834356	-1.27866	-2.24745	30.3598	30.3787	30.2798	29.0819	28.9445	29.1559
Color [Black]	Q6XZF7;A0A1C7CYY6;A0A1B0GTX1	Q6XZF7	Dynamin-binding protein	DNMBP			29	29	29	24.9	24.9	24.9	177.35	0	107.09	2573300000	95	27	23	25	19	14	20	27	23	25	19	14	20	4.84608	0.000350515	-0.97237	-1.80646	29.1937	29.309	29.2616	28.2873	28.3118	28.248
Color [Black]	Q6YHU6;H0Y3V5;B5MC89;H7BYZ4;F5H3M9;B6ZDE5	Q6YHU6;H0Y3V5	Thyroid adenoma-associated protein	THADA			21	21	21	14.4	14.4	14.4	219.6	0	48.153	990540000	61	21	18	16	9	11	13	21	18	16	9	11	13	3.4248	0.00121562	-0.915539	-1.5716	27.7965	27.9436	27.8381	26.865	26.8831	27.0834
Color [Black]	Q6ZMI0;F8WE40;H7C1Y1	Q6ZMI0	Protein phosphatase 1 regulatory subunit 21	PPP1R21			6	6	6	12.1	12.1	12.1	88.313	0	15.653	216710000	20	5	5	5	2	2	1	5	5	5	2	2	1	1.21336	0.00680338	-1.34317	-1.31663	25.8025	25.9231	25.4429	24.9987	24.7498	23.3905
Color [Black]	Q709C8	Q709C8	Vacuolar protein sorting-associated protein 13C	VPS13C			14	14	14	5.1	5.1	5.1	422.39	0	30.089	595330000	27	9	10	10	4	3	4	9	10	10	4	3	4	0.64226	0.0427212	-1.27943	-0.914344	27.0317	27.238	26.7417	26.4294	23.9608	26.7829
Color [Black]	Q70CQ2;H7C150;H7C183;A0A0C4DG73	Q70CQ2	Ubiquitin carboxyl-terminal hydrolase 34	USP34			14	14	14	4.8	4.8	4.8	404.23	0	29.337	455380000	34	12	9	11	6	5	7	12	9	11	6	5	7	3.25433	0.00202247	-0.904215	-1.53204	26.6006	26.7842	26.7423	25.9185	25.8219	25.6741
Color [Black]	Q71RC2;Q96J85;X6RLN4;F8W1I4;Q8TBL5;A0A087WTL9;F8VY40;E5RHZ8;F8W1Z5	Q71RC2;Q96J85;X6RLN4	La-related protein 4	LARP4			8	8	8	16.4	16.4	16.4	80.595	0	50.932	1185300000	44	8	8	8	6	5	5	8	8	8	6	5	5	3.54966	0.00123448	-0.910106	-1.5794	28.0056	28.0853	28.1415	27.078	27.1297	27.2944
Color [Black]	Q7L2J0	Q7L2J0	7SK snRNA methylphosphate capping enzyme	MEPCE			12	12	12	24.5	24.5	24.5	74.354	0	30.784	621760000	45	10	10	9	5	7	10	10	10	9	5	7	10	2.62088	0.00729167	-0.793692	-1.28828	27.3133	27.2807	26.9922	26.4944	26.4077	26.303
Color [Black]	Q7LBC6;H0Y9V5	Q7LBC6	Lysine-specific demethylase 3B	KDM3B			20	20	19	14.1	14.1	13.5	191.58	0	73.099	1170700000	62	19	17	18	13	12	16	18	16	17	13	12	15	3.17579	0.00405413	-0.831193	-1.41627	27.9926	28.2398	28.0269	27.3339	27.2251	27.2068
Color [Black]	Q7Z2W4;C9J6P4;H7C5K1	Q7Z2W4;C9J6P4	Zinc finger CCCH-type antiviral protein 1	ZC3HAV1			21	21	21	34.5	34.5	34.5	101.43	0	146.74	1554300000	60	18	15	21	9	9	10	18	15	21	9	9	10	3.08521	0.00706714	-0.758329	-1.29922	28.401	28.6071	28.4047	27.7545	27.7676	27.6156
Color [Black]	Q7Z2Z2	Q7Z2Z2	Elongation factor Tu GTP-binding domain-containing protein 1	EFTUD1			11	11	11	14.8	14.8	14.8	125.43	0	29.253	698990000	27	10	10	11	5	7	11	10	10	11	5	7	11	1.76749	0.0407059	-0.603478	-0.923461	26.9804	27.4135	27.4416	26.6358	26.7466	26.6426
Color [Black]	Q7Z392;D6RHE5	Q7Z392	Trafficking protein particle complex subunit 11	TRAPPC11			8	8	8	7.5	7.5	7.5	128.88	0	10.223	334890000	15	8	6	7	3	3	4	8	6	7	3	3	4	2.77452	0.000996139	-1.06019	-1.65362	26.2909	26.3597	26.2067	25.434	25.2673	24.9754
Color [Black]	Q7Z3T8	Q7Z3T8	Zinc finger FYVE domain-containing protein 16	ZFYVE16			13	13	13	11.5	11.5	11.5	168.9	0	21.795	614480000	22	10	11	12	4	3	7	10	11	12	4	3	7	2.63764	0	-2.53622	-2.92481	27.0785	27.0558	28.0633	24.8627	24.592	25.1341
Color [Black]	Q7Z3U7;F8VZV1;F8VZV6;F8VQS2	Q7Z3U7;F8VZV1	Protein MON2 homolog	MON2			16	16	16	10.4	10.4	10.4	190.36	0	25.838	670900000	34	14	11	13	6	5	10	14	11	13	6	5	10	2.85029	0.0237423	-0.600728	-1.04226	27.1281	27.1764	27.1982	26.5276	26.4637	26.7091
Color [Black]	Q7Z434	Q7Z434	Mitochondrial antiviral-signaling protein	MAVS			6	6	6	22.4	22.4	22.4	56.527	0	13.554	162960000	10	3	4	5	0	1	1	3	4	5	0	1	1	2.54462	0	-2.72305	-2.96791	25.5636	25.3918	25.6985	22.3121	22.539	23.6336
Color [Black]	Q7Z4H7;Q5VY60;Q5SYF9	Q7Z4H7;Q5VY60	HAUS augmin-like complex subunit 6	HAUS6			13	13	13	18.2	18.2	18.2	108.62	0	32.293	606410000	29	13	10	12	8	5	7	13	10	12	8	5	7	4.07274	0.000397661	-1.0639	-1.881	27.0926	27.2176	27.2027	26.0568	26.212	26.0525
Color [Black]	Q7Z4Q2	Q7Z4Q2	HEAT repeat-containing protein 3	HEATR3			5	5	5	10	10	10	74.582	0	9.7181	261420000	7	4	4	4	3	3	4	4	4	4	3	3	4	1.63303	0.00139394	-1.39546	-1.56726	26.4243	25.5519	26.1417	25.2314	24.3393	24.3607
Color [Black]	Q7Z5J4;A8MXE8;J3QLL5	Q7Z5J4;A8MXE8	Retinoic acid-induced protein 1	RAI1			13	13	13	11.2	11.2	11.2	203.35	0	37.111	629350000	44	11	11	10	7	5	7	11	11	10	7	5	7	3.57552	0.000891667	-0.98299	-1.69162	27.1065	27.2258	27.3097	26.2446	26.1285	26.3199
Color [Black]	Q7Z5K2;Q8WVX6	Q7Z5K2	Wings apart-like protein homolog	WAPAL			20	20	20	23.4	23.4	23.4	132.94	0	56.588	837620000	49	16	13	15	7	7	14	16	13	15	7	7	14	2.46249	0.00125835	-1.07089	-1.59169	27.6813	27.6757	27.7081	26.3551	26.9427	26.5546
Color [Black]	Q7Z6Z7;H0Y659;A0A087X146;A0A1B0GXC7;A5YM72	Q7Z6Z7	E3 ubiquitin-protein ligase HUWE1	HUWE1			84	84	79	25.2	25.2	24	481.89	0	304.1	9959400000	312	75	74	75	60	54	66	70	70	70	57	50	61	4.0104	0.0040323	-0.775833	-1.41161	31.1726	31.2258	31.1623	30.4991	30.387	30.347
Color [Black]	Q86TI2;M0R145;M0QXG6;M0R0I1;M0R3C4;M0R2G6;M0QXI5;M0R2A8	Q86TI2	Dipeptidyl peptidase 9	DPP9			3	3	3	2.7	2.7	2.7	98.262	0.00059613	2.4139	128390000	5	3	3	2	1	1	2	3	3	2	1	1	2	1.46597	0.000926391	-1.63833	-1.60851	24.7961	25.162	25.2724	22.4441	23.8815	23.9898
Color [Black]	Q86UE8;J3KRK0;J3QS44;J3QLK5;J3KT82	Q86UE8;J3KRK0	Serine/threonine-protein kinase tousled-like 2	TLK2			5	5	4	10.5	10.5	9.3	87.66	0	5.7389	202460000	8	5	4	4	1	1	3	4	4	4	1	1	3	1.20663	0.00188581	-1.92392	-1.53997	25.7462	25.4098	25.5972	23.9638	22.249	24.7686
Color [Black]	Q86UK7;H3BQQ2;H3BR87	Q86UK7;H3BQQ2	Zinc finger protein 598	ZNF598			17	17	17	28.5	28.5	28.5	98.636	0	37.075	1260900000	54	16	15	16	12	4	11	16	15	16	12	4	11	3.41249	0	-1.6447	-2.53271	28.2755	28.3526	28.4417	26.8151	26.4322	26.8884
Color [Black]	Q86UP2;G3V4Y7;B7Z6P3;G3V5P0;H0YJP2;H0YJZ8;G3V5G2	Q86UP2	Kinectin	KTN1			38	38	38	32.3	32.3	32.3	156.27	0	130.66	4064500000	151	32	32	32	25	29	27	32	32	32	25	29	27	4.05332	0.000414634	-1.07561	-1.89676	30.078	29.8694	29.9191	28.9155	28.8362	28.8879
Color [Black]	Q86UV5;A0A0A0MRS6	Q86UV5	Ubiquitin carboxyl-terminal hydrolase 48	USP48			5	5	5	7.6	7.6	7.6	119.03	0	9.7842	196150000	12	3	3	3	2	0	5	3	3	3	2	0	5	0.998177	0.00517277	-1.98627	-1.38576	25.349	25.9495	25.8578	24.7793	21.9103	24.5079
Color [Black]	Q86V48;E5RFK8	Q86V48	Leucine zipper protein 1	LUZP1			35	35	35	39	39	39	120.27	0	291.79	2956300000	118	33	29	32	22	19	27	33	29	32	22	19	27	5.41082	0.0100173	-0.641918	-1.23867	29.3875	29.3689	29.3627	28.7262	28.762	28.705
Color [Black]	Q86VS8;H0YDK4;H0YE69;H0YDM4	Q86VS8	Protein Hook homolog 3	HOOK3			8	8	8	15.9	15.9	15.9	83.125	0	21.32	350950000	17	7	8	7	2	1	5	7	8	7	2	1	5	2.15673	0.000759777	-1.92378	-2.19352	26.8225	26.4042	26.4319	24.9436	23.9264	25.0173
Color [Black]	Q86W92;F5GZP6;H0YFE4;F5H495;F5H6Q7;F5H0E0;H0YGH8	Q86W92;F5GZP6	Liprin-beta-1	PPFIBP1			21	21	15	26.6	26.6	18.6	114.02	0	117.81	2201200000	94	19	19	17	16	15	18	14	13	12	12	10	13	3.43628	0.00904615	-0.704205	-1.25066	29.0144	28.9157	29.0493	28.209	28.2804	28.3773
Color [Black]	Q86X55;K7EQA8;K7EK20;K7EPK1	Q86X55;K7EQA8	Histone-arginine methyltransferase CARM1	CARM1			9	9	9	15.6	15.6	15.6	65.853	0	18.219	1244100000	28	8	8	9	7	7	8	8	8	9	7	7	8	2.43285	0.0111295	-0.766353	-1.22425	28.3533	28.0156	28.1596	27.285	27.3874	27.5571
Color [Black]	Q86X76	Q86X76	Nitrilase homolog 1	NIT1			6	6	6	21.4	21.4	21.4	35.896	0	12.503	260800000	18	6	5	6	1	1	4	6	5	6	1	1	4	0.875896	0.00579156	-2.31369	-1.33753	26.1605	25.9953	25.9321	23.6871	21.6032	25.8566
Color [Black]	Q86XL3;F5H1D4	Q86XL3	Ankyrin repeat and LEM domain-containing protein 2	ANKLE2			7	7	7	11	11	11	104.11	0	12.345	205400000	12	6	5	6	3	2	3	6	5	6	3	2	3	2.947	0.0385216	-0.527872	-0.937114	25.3509	25.3572	25.5298	24.9208	24.8938	24.8396
Color [Black]	Q86YP4;V9GYX5;C9JVY3;V9GY85;H7C3H1;C9JMI3;C9JGN4;C9JHD7;C9JJK9	Q86YP4	Transcriptional repressor p66-alpha	GATAD2A			6	5	5	14.5	12.8	12.8	68.062	0	21.689	134750000	12	4	5	4	2	2	4	3	4	3	1	1	3	1.38759	0.00402688	-1.34295	-1.4114	25.21	25.4566	24.8859	23.3573	23.4881	24.6781
Color [Black]	Q86YV5	Q86YV5	Tyrosine-protein kinase SgK223	SGK223			5	5	5	4.8	4.8	4.8	149.62	0	26.909	121240000	13	5	5	5	1	2	3	5	5	5	1	2	3	0.819136	0.0259473	-1.22056	-1.02563	24.8316	24.8418	24.6803	22.196	24.3776	24.1184
Color [Black]	Q8IVF2	Q8IVF2	Protein AHNAK2	AHNAK2			7	7	7	6	6	6	616.62	0	50.231	611570000	25	4	3	6	6	3	3	4	3	6	6	3	3	2.3329	0.000887967	-1.20074	-1.69067	27.3497	27.1323	27.0766	26.1976	25.6001	26.1587
Color [Black]	Q8IVF7;F8W1F5;F8VYL1	Q8IVF7;F8W1F5	Formin-like protein 3	FMNL3			9	9	6	9.8	9.8	6.1	117.21	0	78.301	557150000	19	8	9	9	4	4	3	5	6	6	2	2	2	1.96769	0.0100065	-0.853855	-1.23839	27.2291	26.7148	27.0041	26.0479	25.9787	26.3598
Color [Black]	Q8IVM0	Q8IVM0	Coiled-coil domain-containing protein 50	CCDC50			2	2	2	7.2	7.2	7.2	35.822	0	3.5335	138060000	3	2	2	2	2	1	2	2	2	2	2	1	2	1.40046	0.00304512	-1.41825	-1.45902	24.7822	25.4688	25.0275	24.1694	22.824	24.0303
Color [Black]	Q8IWI9;H3BP52;H3BTF4	Q8IWI9;H3BP52;H3BTF4	MAX gene-associated protein	MGA			4	4	4	2	2	2	331.83	0	10.171	108210000	18	4	4	4	3	3	4	4	4	4	3	3	4	1.95871	0.0143162	-0.791557	-1.16969	24.8508	24.7473	24.3968	24.0508	23.9008	23.6686
Color [Black]	Q8IWJ2;B8ZZW2;B8ZZA5;H7BYJ9;U3KQE0;U3KPU4	Q8IWJ2;B8ZZW2	GRIP and coiled-coil domain-containing protein 2	GCC2			25	23	23	16.4	14.5	14.5	195.91	0	103.12	1130500000	65	23	21	24	14	10	16	21	20	22	14	9	15	2.19167	0.0190263	-0.70347	-1.10819	28.0825	27.8517	27.8421	27.4162	27.0372	27.2125
Color [Black]	Q8IWV7;A0A087WTJ9;H3BQF8;H3BS20;H3BNQ6;A0A0C4DGM0;H3BUC4	Q8IWV7;A0A087WTJ9	E3 ubiquitin-protein ligase UBR1	UBR1			23	23	23	16.2	16.2	16.2	200.21	0	56.331	1039200000	49	19	14	19	5	7	16	19	14	19	5	7	16	1.37932	0.0328442	-0.717202	-0.96568	27.7838	28.054	27.7715	26.8855	26.9734	27.5987
Color [Black]	Q8IWV8	Q8IWV8	E3 ubiquitin-protein ligase UBR2	UBR2			5	5	5	4.3	4.3	4.3	200.54	0	9.8857	309960000	15	5	4	5	4	4	3	5	4	5	4	4	3	2.6142	0.0398463	-0.538256	-0.92955	26.1655	26.0687	25.9987	25.6624	25.4973	25.4584
Color [Black]	Q8IY17;M0R2C2;M0QYT1;M0R2K2;Q6ZV29	Q8IY17	Neuropathy target esterase	PNPLA6			11	11	11	11.1	11.1	11.1	149.99	0	37.555	819880000	25	9	10	7	5	7	8	9	10	7	5	7	8	1.75044	0.0174304	-0.796235	-1.12949	27.3405	27.4714	27.7284	26.8278	26.9409	26.3828
Color [Black]	Q8IZ83;F5H4B6;M0QY06	Q8IZ83;F5H4B6	Aldehyde dehydrogenase family 16 member A1	ALDH16A1			12	12	12	21.7	21.7	21.7	85.126	0	87.131	1444200000	53	11	10	9	6	6	9	11	10	9	6	6	9	4.36622	0.000866242	-1.28114	-2.26112	28.5769	28.3857	28.5726	27.1916	27.2657	27.2345
Color [Black]	Q8N0X7	Q8N0X7	Spartin	SPG20			14	14	14	27.8	27.8	27.8	72.832	0	204.81	2468500000	66	14	13	14	10	8	9	14	13	14	10	8	9	3.50405	0.000437299	-1.15708	-1.92987	29.2197	29.377	29.1893	28.0303	28.0181	28.2664
Color [Black]	Q8N1W1;D6RGZ3	Q8N1W1	Rho guanine nucleotide exchange factor 28	ARHGEF28			6	6	6	4.9	4.9	4.9	191.89	0	12.584	194770000	11	5	5	5	2	2	3	5	5	5	2	2	3	2.87622	0.000379888	-1.20449	-1.85096	25.551	25.7544	25.3349	24.4969	24.344	24.186
Color [Black]	Q8N3C0;E5RFZ0;J3KNJ4	Q8N3C0	Activating signal cointegrator 1 complex subunit 3	ASCC3			54	54	54	33.2	33.2	33.2	251.46	0	139.78	5621500000	202	50	46	52	28	28	41	50	46	52	28	28	41	2.77726	0.0197764	-0.639695	-1.09347	30.3466	30.2076	30.2502	29.5389	29.5703	29.7762
Color [Black]	Q8N3F8;B0QY91;B0QY86	Q8N3F8	MICAL-like protein 1	MICALL1			5	5	5	7.3	7.3	7.3	93.44	0	19.326	105170000	9	5	3	5	2	1	2	5	3	5	2	1	2	1.10155	0.0133755	-1.20984	-1.19026	24.8086	24.8744	24.5321	24.5394	22.996	23.0502
Color [Black]	Q8N3X1	Q8N3X1	Formin-binding protein 4	FNBP4			3	3	3	4	4	4	110.26	0	9.2272	100410000	9	3	3	3	0	0	1	3	3	3	0	0	1	2.44491	0	-2.03092	-2.44295	24.9961	25.2637	24.5835	22.716	23.4435	22.591
Color [Black]	Q8N5G2	Q8N5G2	Macoilin	TMEM57			3	3	3	5.3	5.3	5.3	76.177	0	5.3271	102880000	7	3	3	3	1	1	3	3	3	3	1	1	3	1.25302	0.00582045	-1.34983	-1.34221	24.7032	24.6866	24.8192	22.382	23.9609	23.8166
Color [Black]	Q8N5K1;I3L1N9;D6RCF4	Q8N5K1;I3L1N9;D6RCF4	CDGSH iron-sulfur domain-containing protein 2	CISD2			2	2	2	20	20	20	15.278	0	7.139	191740000	9	2	2	2	2	1	1	2	2	2	2	1	1	1.22126	0.0187785	-0.972761	-1.11272	25.5769	25.3065	25.8054	24.9572	23.9	24.9133
Color [Black]	Q8N680	Q8N680	Zinc finger and BTB domain-containing protein 2	ZBTB2			3	3	3	9.9	9.9	9.9	57.336	0	4.7218	77659000	4	3	2	3	0	0	1	3	2	3	0	0	1	2.7174	0	-2.14334	-2.69451	24.7505	24.4256	24.5744	22.5736	22.8447	21.9022
Color [Black]	Q8NB46	Q8NB46	Serine/threonine-protein phosphatase 6 regulatory ankyrin repeat subunit C	ANKRD52			9	8	8	13.5	12.5	12.5	115.08	0	13.711	476350000	13	8	8	8	4	6	5	7	7	7	3	5	5	0.710099	0.025469	-1.52468	-1.0298	26.7344	26.9861	26.5627	23.2909	26.2317	26.1865
Color [Black]	Q8NBF2	Q8NBF2	NHL repeat-containing protein 2	NHLRC2			6	6	6	10.6	10.6	10.6	79.443	0	14.999	346860000	17	3	5	6	3	3	3	3	5	6	3	3	3	2.12449	0.00648596	-0.901539	-1.32496	26.3101	26.315	26.253	25.1568	25.7434	25.2733
Color [Black]	Q8ND56;A0A140TA76;A0A0G2JQ95;A0A096LP11;K7EMZ9	Q8ND56;A0A140TA76	Protein LSM14 homolog A	LSM14A			3	3	3	7.8	7.8	7.8	50.529	0.00030395	2.5727	124590000	6	3	3	3	2	1	2	3	3	3	2	1	2	1.41534	0.0218226	-0.818153	-1.06365	24.7743	25.1497	24.6833	24.3416	23.6008	24.2104
Color [Black]	Q8NEU8;F8VXB0;F8W124;F8VWV2	Q8NEU8;F8VXB0	DCC-interacting protein 13-beta	APPL2			4	4	4	8.6	8.6	8.6	74.493	0	7.1531	152950000	8	3	4	4	2	0	3	3	4	4	2	0	3	0.738699	0.0493738	-0.95369	-0.87329	24.948	25.7046	25.4111	25.2823	23.3914	24.5289
Color [Black]	Q8NEZ5;H3BTH6;H3BRE0;H3BTR7;H3BVA4;H3BUC1	Q8NEZ5;H3BTH6	F-box only protein 22	FBXO22			5	5	5	13.9	13.9	13.9	44.508	0	11.722	691870000	14	5	5	5	4	4	5	5	5	5	4	4	5	3.61552	0.000894737	-1.39047	-2.27185	27.4224	27.6118	27.4539	26.2521	25.9261	26.1384
Color [Black]	Q8NFC6;H0Y9Y2	Q8NFC6	Biorientation of chromosomes in cell division protein 1-like 1	BOD1L1			32	32	32	15.5	15.5	15.5	330.46	0	148.19	1200500000	106	26	26	27	12	12	15	26	26	27	12	12	15	2.58339	0.000949002	-1.15889	-1.72078	28.1066	28.2856	28.0693	27.3118	26.8767	26.7964
Color [Black]	Q8NFW8;F5H296	Q8NFW8;F5H296	N-acylneuraminate cytidylyltransferase	CMAS			4	4	4	14.1	14.1	14.1	48.379	0	8.2437	176520000	10	3	4	2	1	1	3	3	4	2	1	1	3	0.947554	0.00797241	-1.73923	-1.27996	25.1661	25.7193	25.21	22.4846	23.1283	25.2648
Color [Black]	Q8TB52	Q8TB52	F-box only protein 30	FBXO30			2	2	2	3.5	3.5	3.5	82.303	0	11.746	193560000	5	2	2	2	1	1	1	2	2	2	1	1	1	3.03978	0	-2.87074	-3.47744	26.1116	25.731	25.535	23.2604	23.1346	22.3704
Color [Black]	Q8TC07;F8WCB5;F8WDJ1;F8WF35	Q8TC07	TBC1 domain family member 15	TBC1D15			21	21	9	28.1	28.1	12.7	79.49	0	111.75	3088600000	70	20	19	20	14	12	17	9	8	9	7	6	9	3.66999	0.000475524	-1.16649	-1.97364	29.6768	29.4553	29.6312	28.2992	28.4811	28.4835
Color [Black]	Q8TD16	Q8TD16	Protein bicaudal D homolog 2	BICD2			8	8	8	11.2	11.2	11.2	93.532	0	11.924	323870000	11	8	7	6	3	4	3	8	7	6	3	4	3	2.09582	0.000346056	-1.42128	-1.79952	26.2714	26.5922	26.1187	25.4124	24.6894	24.6166
Color [Black]	Q8TD19;G3V459;G3V2Z5;G3V5V0;REV__Q5SQT3;REV__Q9P0M6	Q8TD19	Serine/threonine-protein kinase Nek9	NEK9			27	27	27	37.8	37.8	37.8	107.17	0	142.24	4246100000	102	27	26	26	16	16	22	27	26	26	16	16	22	4.10158	0.00062963	-1.21215	-2.11362	29.9751	30.02	30.0804	28.8679	28.68	28.8912
Color [Black]	Q8TDM6;A0A0A0MSL1;A0A0J9YYG8;R4GMQ2	Q8TDM6;A0A0A0MSL1	Disks large homolog 5	DLG5			21	21	21	13.9	13.9	13.9	213.87	0	29.296	1087500000	48	20	14	19	9	13	12	20	14	19	9	13	12	1.60478	0.0324992	-0.669375	-0.968533	27.9052	27.9112	27.8618	27.5874	27.1389	26.9439
Color [Black]	Q8TDY2	Q8TDY2	RB1-inducible coiled-coil protein 1	RB1CC1			26	26	26	20.7	20.7	20.7	183.09	0	73.408	2455300000	65	23	20	21	14	14	14	23	20	21	14	14	14	2.90514	0.00317479	-0.883587	-1.45169	29.0731	29.3014	29.1405	28.2522	28.4499	28.1622
Color [Black]	Q8TEQ6	Q8TEQ6	Gem-associated protein 5	GEMIN5			29	29	29	29	29	29	168.59	0	78.45	1767000000	81	26	25	23	13	12	17	26	25	23	13	12	17	3.10702	0.0026406	-0.887971	-1.48809	28.6307	28.685	28.7607	27.6409	27.8241	27.9475
Color [Black]	Q8TEX9;H0YN14;H0YMR4;H0YLV0;H0YL92;H0YN07;H0YKG5	Q8TEX9;H0YN14	Importin-4	IPO4			15	15	15	20.4	20.4	20.4	118.71	0	81.74	1249900000	48	13	13	14	8	9	11	13	13	14	8	9	11	3.73762	0.000451827	-1.14041	-1.94764	28.1343	28.3914	28.2902	27.0512	27.1898	27.1536
Color [Black]	Q8TF05;J3QL26;J3KSB0;J3QLA6;J3QQV0;J3KRU1;J3QRV2;F8WAJ9;J3KSS1	Q8TF05;J3QL26;J3KSB0;J3QLA6	Serine/threonine-protein phosphatase 4 regulatory subunit 1	PPP4R1			7	7	7	10.5	10.5	10.5	107	0	27.041	254000000	17	6	6	5	2	2	2	6	6	5	2	2	2	2.13489	0.019667	-0.701542	-1.0971	25.5449	25.8684	25.8041	25.0719	25.1882	24.8528
Color [Black]	Q8TF42	Q8TF42	Ubiquitin-associated and SH3 domain-containing protein B	UBASH3B			2	2	2	4	4	4	72.695	0	3.4206	156110000	7	2	2	2	1	2	1	2	2	2	1	2	1	1.803	0.000421053	-1.80237	-1.90266	25.6737	25.0927	25.1378	22.9159	24.2812	23.3
Color [Black]	Q8WU90;F8WB26	Q8WU90;F8WB26	Zinc finger CCCH domain-containing protein 15	ZC3H15			2	2	2	4.9	4.9	4.9	48.602	0	65.515	94352000	8	1	1	2	2	1	1	1	1	2	2	1	1	1.03615	0.0102642	-1.4035	-1.2353	24.7765	25.129	24.3489	24.2541	23.5624	22.2274
Color [Black]	Q8WUP2;E7EWE8;D6RAI6;E7EPI5;E7EN81;D6R9V9;D6R9I4;D6RA19	Q8WUP2;E7EWE8	Filamin-binding LIM protein 1	FBLIM1			8	8	8	25.5	25.5	25.5	40.669	0	16.01	635210000	29	8	8	8	5	4	6	8	8	8	5	4	6	2.74765	0.0025679	-0.940963	-1.49995	27.0827	27.1619	27.3432	26.382	26.3282	26.0547
Color [Black]	Q8WVR3;B3KNS5;H7C1F8;F8WFE0	Q8WVR3;B3KNS5	Uncharacterized protein C7orf43	C7orf43			3	3	3	9	9	9	62.596	0	7.3151	96978000	9	2	3	3	1	2	2	2	3	3	1	2	2	2.33533	0.0210308	-0.668445	-1.08365	24.5237	24.7484	24.469	23.8668	24.0669	23.8022
Color [Black]	Q8WWM7;H3BUF6;H3BSK9;H3BUE3;H3BSQ5;H3BRB0;A0A0C4DGL7	Q8WWM7;H3BUF6	Ataxin-2-like protein	ATXN2L			25	25	25	31.1	31.1	31.1	113.37	0	173.82	4697200000	137	23	24	22	17	19	20	23	24	22	17	19	20	4.21566	0.0288562	-0.52785	-0.996041	30.0779	30.004	30.0377	29.4705	29.538	29.5275
Color [Black]	Q8WWN8;G5E9Y3;Q05CH1	Q8WWN8;G5E9Y3	Arf-GAP with Rho-GAP domain, ANK repeat and PH domain-containing protein 3	ARAP3			5	5	5	6	6	6	169.84	0	17.109	220660000	12	4	4	4	1	1	2	4	4	4	1	1	2	1.21794	0.00178	-1.94498	-1.55559	25.6448	26.1887	25.5593	23.7932	22.6295	25.1352
Color [Black]	Q8WYQ5	Q8WYQ5	Microprocessor complex subunit DGCR8	DGCR8			2	2	2	3.1	3.1	3.1	86.044	0	3.67	49882000	3	2	2	2	0	0	0	2	2	2	0	0	0	3.12479	0.000336634	-1.10187	-1.78082	23.9455	24.0414	24.0105	22.83	23.122	22.7398
Color [Black]	Q8WZA9;M0QZP8	Q8WZA9	Immunity-related GTPase family Q protein	IRGQ			3	3	3	5.5	5.5	5.5	62.717	0	6.4099	90681000	8	3	3	3	1	2	2	3	3	3	1	2	2	1.07909	0.037922	-0.799381	-0.942402	24.3737	24.0221	24.6175	23.0242	24.071	23.5199
Color [Black]	Q92538	Q92538	Golgi-specific brefeldin A-resistance guanine nucleotide exchange factor 1	GBF1			25	25	25	19	19	19	206.44	0	61.054	1638300000	60	22	22	22	14	8	18	22	22	22	14	8	18	3.65126	0.000343434	-1.04632	-1.79607	28.5804	28.6767	28.5881	27.4422	27.7067	27.5573
Color [Black]	Q92598;A0A0A0MSM0;Q5TBM3;R4GN69	Q92598;A0A0A0MSM0	Heat shock protein 105 kDa	HSPH1			21	21	19	28.6	28.6	26.1	96.864	0	210.92	4043700000	78	21	21	21	14	10	12	19	19	19	12	9	12	3.84313	0.0010303	-1.40312	-2.3427	29.9063	29.9227	30.1433	28.5254	28.5242	28.7133
Color [Black]	Q92600;H7C0W0;F8WBZ6	Q92600	Cell differentiation protein RCD1 homolog	RQCD1			12	12	12	48.8	48.8	48.8	33.631	0	28.593	1177600000	31	9	6	8	7	8	6	9	6	8	7	8	6	1.80535	0.0419781	-0.593257	-0.91695	28.2097	27.8501	28.0421	27.5057	27.2372	27.5794
Color [Black]	Q92667;I3L0W0;I3NI36;I3L3K1;I3L364;I3L0K6;I3L2A2;I3L2N7	Q92667;I3L0W0	A-kinase anchor protein 1, mitochondrial	AKAP1			7	7	7	10.4	10.4	10.4	97.34	0	41.214	226570000	19	6	6	6	2	1	4	6	6	6	2	1	4	1.14766	0.00580597	-1.48597	-1.34004	25.673	25.8473	25.8425	25.0075	23.0951	24.8024
Color [Black]	Q92734;C9JUE0;C9JJP5;C9JTY3	Q92734;C9JUE0;C9JJP5	Protein TFG	TFG			5	5	5	23.5	23.5	23.5	43.447	0	11.625	303820000	8	3	5	4	3	1	2	3	5	4	3	1	2	0.830208	0.0100971	-1.99845	-1.23662	25.5843	26.3119	26.683	25.7131	22.1334	24.7373
Color [Black]	Q92905;E5RHH5	Q92905	COP9 signalosome complex subunit 5	COPS5			3	3	3	8.1	8.1	8.1	37.578	0	4.9435	115780000	7	3	3	3	0	1	0	3	3	3	0	1	0	2.3767	0	-2.736	-2.83254	25.282	25.2643	25.0208	21.8824	22.1172	23.3594
Color [Black]	Q92922;F8WE13	Q92922	SWI/SNF complex subunit SMARCC1	SMARCC1			22	22	16	21.3	21.3	15.5	122.87	0	76.057	1394400000	85	20	19	19	13	14	17	14	13	13	9	12	12	2.08772	0.0129376	-0.789005	-1.19232	28.2133	28.5037	28.2488	27.7876	27.3367	27.4745
Color [Black]	Q92945;A0A087WTP3;M0R0I5;M0QYH3;M0R3J3;M0R0C6;M0QYG1;M0QXW7;M0R251;M0R263	Q92945;A0A087WTP3;M0R0I5	Far upstream element-binding protein 2	KHSRP			31	31	28	52.5	52.5	49.2	73.114	0	123.76	9788400000	183	31	29	31	26	25	29	28	27	28	23	22	26	3.64829	0.00085259	-0.958759	-1.66514	31.245	31.2473	31.1249	30.2867	30.1215	30.3327
Color [Black]	Q92973;E7EW37;S4R398	Q92973	Transportin-1	TNPO1			15	15	12	20.7	20.7	17.7	102.35	0	55.139	2988000000	54	14	14	12	12	12	13	12	12	10	9	9	10	3.47845	0.00441012	-0.800383	-1.40438	29.446	29.5804	29.3475	28.6701	28.6218	28.6809
Color [Black]	Q93008;O00507	Q93008	Probable ubiquitin carboxyl-terminal hydrolase FAF-X	USP9X			55	55	55	27.2	27.2	27.2	292.28	0	235.43	5842400000	198	52	47	49	39	33	41	52	47	49	39	33	41	4.88465	0.00123875	-0.842693	-1.58271	30.4228	30.4631	30.3527	29.5706	29.5643	29.5756
Color [Black]	Q93009;H3BND8;F5H2X1;H3BUV0;H3BTM1;H3BRA2;H3BQD1;I3L2D8	Q93009;H3BND8	Ubiquitin carboxyl-terminal hydrolase 7;Ubiquitin carboxyl-terminal hydrolase	USP7			33	33	33	38.8	38.8	38.8	128.3	0	74.794	3589800000	93	33	30	30	18	17	27	33	30	30	18	17	27	4.88893	0.000544	-1.10286	-2.0335	29.7524	29.827	29.7541	28.6344	28.647	28.7436
Color [Black]	Q93052;A0A087WZF1;C9JUT4;C9JXK9;C9JE51;C9J2R5;C9JIY7;C9JT42;C9J3U9;C9J1K7;C9J5C8;C9J4E3	Q93052;A0A087WZF1;C9JUT4	Lipoma-preferred partner	LPP			15	15	15	42.5	42.5	42.5	65.746	0	93.66	2139600000	70	14	11	14	7	6	10	14	11	14	7	6	10	4.52959	0	-1.44692	-2.54555	28.9628	29.154	29.1773	27.6515	27.6373	27.6646
Color [Black]	Q96AC1;H0YJ34;A0A0U1RRM8;H0YJB6;G3V5R2;G3V281;G3V3J0;G3V1L6;Q9BQL6	Q96AC1;H0YJ34;A0A0U1RRM8	Fermitin family homolog 2	FERMT2			11	11	11	21.2	21.2	21.2	77.86	0	20.158	679310000	25	10	10	9	4	3	6	10	10	9	4	3	6	2.83522	0.00855343	-0.755058	-1.26503	27.3917	27.2038	27.2364	26.6262	26.3705	26.5701
Color [Black]	Q96BY6;H0YFC5;F8WE73;H7C0I3	Q96BY6	Dedicator of cytokinesis protein 10	DOCK10			17	17	17	9.5	9.5	9.5	249.53	0	38.973	635010000	35	14	13	15	7	6	11	14	13	15	7	6	11	2.8349	0.0453122	-0.507721	-0.898382	27.1394	27.1007	26.9835	26.4763	26.6144	26.6096
Color [Black]	Q96C19;H0Y4Y4;A0A087X1Z2;Q9BUP0;C9JTV4;Q8WYH2	Q96C19;H0Y4Y4	EF-hand domain-containing protein D2	EFHD2			8	8	8	34.2	34.2	34.2	26.697	0	14.272	406760000	21	7	5	4	4	5	6	7	5	4	4	5	6	2.74842	0.0146053	-0.691036	-1.16441	26.5371	26.6835	26.5162	25.9006	26.0148	25.7482
Color [Black]	Q96CV9;A0A087WY28	Q96CV9	Optineurin	OPTN			6	6	6	12.8	12.8	12.8	65.92	0	13.146	272190000	16	6	6	5	3	3	2	6	6	5	3	3	2	1.61519	0.00201923	-1.35344	-1.53185	25.743	26.7227	25.4905	24.7854	24.5516	24.559
Color [Black]	Q96D71;H0YDT0;H0YE89;H0YE73;H0YCR2;E9PMG1	Q96D71;H0YDT0	RalBP1-associated Eps domain-containing protein 1	REPS1			3	3	3	6.4	6.4	6.4	86.661	0	5.8236	63861000	8	3	3	3	1	0	1	3	3	3	1	0	1	0.943755	0.0111177	-1.55624	-1.22405	24.2345	24.5368	24.076	24.2424	21.8892	22.0471
Color [Black]	Q96DG6	Q96DG6	Carboxymethylenebutenolidase homolog	CMBL			3	3	3	11.4	11.4	11.4	28.048	0	4.442	202780000	6	2	2	2	2	2	1	2	2	2	2	2	1	2.40752	0	-2.39913	-2.66363	25.8424	25.8955	25.245	23.9441	22.9664	22.875
Color [Black]	Q96EN8	Q96EN8	Molybdenum cofactor sulfurase	MOCOS			6	6	6	9.2	9.2	9.2	98.119	0	20.751	243380000	15	5	4	6	3	2	4	5	4	6	3	2	4	3.25659	0.00102381	-0.997015	-1.66356	25.8234	26.006	25.7594	24.7452	24.8782	24.9743
Color [Black]	Q96EP0;H0YKX0;A0A0B4J293;H0YMN0;H0YKI4;H0YM13;H0YNT1;H0YNK5;H0YMG8;H0YM57;H0YNJ0;H0YNC1;H0YMG4	Q96EP0;H0YKX0	E3 ubiquitin-protein ligase RNF31	RNF31			13	13	13	18.8	18.8	18.8	119.65	0	44.945	688820000	37	12	12	13	3	1	5	12	12	13	3	1	5	1.6477	0.00068	-2.65495	-2.14988	27.8881	27.6493	27.1225	25.2822	23.5418	25.871
Color [Black]	Q96F86;H3BQ37;H3BPW9;H3BQP5;H3BU87;H3BSQ0;H3BPN4;H3BTD6;H3BMB8;H3BTH0	Q96F86	Enhancer of mRNA-decapping protein 3	EDC3			7	7	7	18.7	18.7	18.7	56.077	0	14.626	291300000	21	6	7	4	3	3	2	6	7	4	3	3	2	3.01454	0.00100585	-1.02365	-1.65679	26.2734	26.1111	25.8906	25.064	25.1389	25.0012
Color [Black]	Q96GM5;F8VZ70;F8VUB0;F8VW95;F8VRQ4;H0YHV1	Q96GM5;F8VZ70;F8VUB0	SWI/SNF-related matrix-associated actin-dependent regulator of chromatin subfamily D member 1	SMARCD1			5	4	4	15	11.7	11.7	58.232	0	16.182	230610000	15	5	5	5	2	3	4	4	4	4	2	2	3	1.91622	0.021858	-0.700472	-1.05985	25.5049	25.7558	25.7237	25.0676	25.1324	24.6829
Color [Black]	Q96GX5;A0A087WUU7	Q96GX5;A0A087WUU7	Serine/threonine-protein kinase greatwall	MASTL			6	6	6	10.4	10.4	10.4	97.318	0	8.745	147770000	7	4	3	6	1	0	1	4	3	6	1	0	1	1.95816	0	-2.82237	-2.4969	25.5005	25.4123	25.482	23.8165	22.4509	21.6603
Color [Black]	Q96HC4;H0Y8Y3;H0YBI4;A0A0A0MSP3;A0A0D9SFR4;H0Y929	Q96HC4;H0Y8Y3	PDZ and LIM domain protein 5	PDLIM5			15	15	15	32.7	32.7	32.7	63.944	0	31.385	1133300000	49	15	14	12	7	7	9	15	14	12	7	7	9	2.50331	0.000781609	-1.69375	-2.2099	28.2261	28.3227	28.0927	26.1691	26.368	27.0231
Color [Black]	Q96II8;E9PD99;H7C0F9;H7C0J8;F8WFB5	Q96II8;E9PD99	Leucine-rich repeat and calponin homology domain-containing protein 3	LRCH3			16	16	12	31.9	31.9	25.1	86.082	0	45.528	1191200000	49	11	11	13	8	8	8	8	8	11	7	7	7	2.54057	0.00270778	-0.945045	-1.4646	27.9056	28.2763	28.2679	27.3525	27.0845	27.1777
Color [Black]	Q96JJ7	Q96JJ7	Protein disulfide-isomerase TMX3	TMX3			2	2	2	5.3	5.3	5.3	51.871	0	41.824	65413000	7	2	2	2	1	1	1	2	2	2	1	1	1	0.878721	0.0313918	-1.00826	-0.974793	24.0447	24.0782	24.0521	22.5937	24.1149	22.4416
Color [Black]	Q96K76	Q96K76	Ubiquitin carboxyl-terminal hydrolase 47	USP47			11	11	11	11.1	11.1	11.1	157.31	0	24.638	330710000	26	8	11	7	4	3	7	8	11	7	4	3	7	1.18463	0.029347	-0.818118	-0.992052	26.1041	26.3118	26.2092	25.618	25.7927	24.7601
Color [Black]	Q96N67;A0A1B0GWE0;A0A1B0GUE9;A0A1B0GVW2;A0A0C4DGY6;A0A0U1RQJ5;A0A0U1RRC1;A2A369;Q8NF50;A0A0U1RR97;A0A0U1RQT6;A0A0U1RQG7	Q96N67	Dedicator of cytokinesis protein 7	DOCK7			55	55	54	35.1	35.1	34.6	242.56	0	200.58	7410700000	193	50	51	51	36	29	44	49	50	50	35	29	43	5.19379	0	-1.38752	-2.54746	30.8534	30.9223	30.872	29.4338	29.4821	29.5693
Color [Black]	Q96P47;H0Y873;H7C5G0;H7C4U6;C9J975;A0A087X044;E7ESL9	Q96P47;H0Y873	Arf-GAP with GTPase, ANK repeat and PH domain-containing protein 3	AGAP3			4	4	3	6.1	6.1	5.1	95.043	0	10.353	481780000	12	4	4	4	4	3	4	3	3	3	3	2	3	3.16938	0.000442997	-1.21982	-1.94238	27.1978	26.8515	27.2066	25.7663	25.8873	25.9428
Color [Black]	Q96P48;E7EU13;A0A0A0MSJ2;F5GWQ2;F5GWN4;F8WBT0;H0YGD1	Q96P48;E7EU13;A0A0A0MSJ2	Arf-GAP with Rho-GAP domain, ANK repeat and PH domain-containing protein 1	ARAP1			22	22	22	20	20	20	162.19	0	54.222	1763600000	71	19	19	21	14	8	15	19	19	21	14	8	15	3.9989	0.000697436	-1.25504	-2.16091	28.6509	28.8265	28.7715	27.4615	27.6146	27.4077
Color [Black]	Q96Q05;H0YBR0	Q96Q05;H0YBR0	Trafficking protein particle complex subunit 9	TRAPPC9			4	4	4	4.8	4.8	4.8	128.53	0	5.1041	125110000	4	3	3	2	2	2	4	3	3	2	2	2	4	0.682639	0.0261259	-1.60398	-1.02272	24.9507	24.7967	24.9414	24.041	21.187	24.6489
Color [Black]	Q96R06;K7ELG0;K7ELC8;F5GZT2;E9PMD0	Q96R06	Sperm-associated antigen 5	SPAG5			7	7	7	7.4	7.4	7.4	134.42	0	22.676	328490000	21	7	6	6	5	2	4	7	6	6	5	2	4	5.09152	0.000768362	-1.19418	-2.20824	26.3229	26.3898	26.3251	25.2203	25.1223	25.1126
Color [Black]	Q96RE7;K7ELC5;Q96BF6	Q96RE7	Nucleus accumbens-associated protein 1	NACC1			6	6	6	15	15	15	57.258	0	15.064	249150000	18	6	4	4	3	1	3	6	4	4	3	1	3	0.934173	0.0150426	-1.37295	-1.15654	26.0474	26.0408	25.6282	25.5119	23.2432	24.8424
Color [Black]	Q96RS6;E5RGX7	Q96RS6	NudC domain-containing protein 1	NUDCD1			12	12	12	30	30	30	66.755	0	32.26	601770000	24	9	9	8	4	1	6	9	9	8	4	1	6	1.20226	0.00138693	-2.01697	-1.56539	27.1746	27.2629	27.4421	26.0359	23.7074	26.0854
Color [Black]	Q96S55	Q96S55	ATPase WRNIP1	WRNIP1			5	5	5	10.7	10.7	10.7	72.132	0	11.217	159890000	9	4	4	3	0	1	2	4	4	3	0	1	2	3.64155	0	-2.1331	-3.18719	25.7795	25.3865	25.4434	23.5458	23.4923	23.1721
Color [Black]	Q96S59	Q96S59	Ran-binding protein 9	RANBP9			9	9	8	17.7	17.7	15.4	77.846	0	17.722	457460000	20	8	8	7	2	3	3	7	7	6	2	3	3	2.68634	0.000317757	-1.16363	-1.75383	26.6593	26.9645	26.6729	25.6984	25.3453	25.7623
Color [Black]	Q96SU4;A0A096LPC8;H0YE19;E9PKX6;H0YCW0;E9PJ80;E9PLH0;E9PNR1	Q96SU4	Oxysterol-binding protein-related protein 9	OSBPL9			6	6	6	9.5	9.5	9.5	83.184	0	15.567	271260000	19	6	5	6	2	2	2	6	5	6	2	2	2	2.91151	0.000988506	-1.03462	-1.65079	25.6992	26.0235	26.0982	24.9241	24.8422	24.9507
Color [Black]	Q96T23;H0YER1;H0YCN2;H7C306;H0YDG9	Q96T23;H0YER1;H0YCN2	Remodeling and spacing factor 1	RSF1			6	6	6	5.1	5.1	5.1	163.82	0	7.8518	240370000	12	5	6	6	3	1	3	5	6	6	3	1	3	1.28768	0.00226142	-1.69748	-1.51824	25.6636	26.1563	25.9757	24.5272	23.0783	25.0977
Color [Black]	Q96T51;H0YA47;H0YAC8;J3KPP6;H0Y9Y8	Q96T51	RUN and FYVE domain-containing protein 1	RUFY1			9	9	8	15.7	15.7	14.5	79.817	0	15.659	418470000	15	8	6	6	3	3	6	7	5	5	3	2	6	2.222	0.021055	-0.677678	-1.08024	26.3965	26.5224	26.7128	25.8781	26.0125	25.708
Color [Black]	Q99575;E5RK39	Q99575	Ribonucleases P/MRP protein subunit POP1	POP1			13	13	13	18.8	18.8	18.8	114.71	0	29.152	626880000	38	12	10	9	10	6	10	12	10	9	10	6	10	2.2649	0.0220341	-0.654772	-1.0566	26.9365	27.3241	27.1721	26.5289	26.4092	26.5303
Color [Black]	Q99614;H0YB37	Q99614;H0YB37	Tetratricopeptide repeat protein 1	TTC1			3	3	3	11	11	11	33.526	0	4.9719	249470000	9	3	3	3	3	2	2	3	3	3	3	2	2	2.22244	0	-2.38621	-2.51644	26.3219	25.9851	26.2178	24.1828	24.2674	22.916
Color [Black]	Q9BQ70;Q9H7D3;H3BSP8;H3BMJ8;H3BTU3;H3BS87;H3BQ53;H3BR53;H3BSS3	Q9BQ70;Q9H7D3;H3BSP8;H3BMJ8;H3BTU3	Transcription factor 25	TCF25			5	5	5	9.9	9.9	9.9	76.666	0	11.879	87609000	7	4	4	4	1	1	4	4	4	4	1	1	4	1.21158	0.0210919	-0.929855	-1.08042	24.5204	24.6212	24.5768	24.2502	23.0061	23.6725
Color [Black]	Q9BQA1;H0Y711	Q9BQA1;H0Y711	Methylosome protein 50	WDR77			9	9	9	44.2	44.2	44.2	36.724	0	56.06	3210200000	53	9	8	9	7	9	8	9	8	9	7	9	8	4.01966	0.00053125	-1.15918	-2.02045	29.6912	29.7386	29.5343	28.4159	28.5246	28.5461
Color [Black]	Q9BQS8;C9J2W6;H7BZ74	Q9BQS8	FYVE and coiled-coil domain-containing protein 1	FYCO1			26	26	26	21.9	21.9	21.9	166.98	0	61.439	1575400000	55	20	18	23	13	13	14	20	18	23	13	13	14	4.28111	0.000623853	-1.18821	-2.10341	28.5081	28.6805	28.6207	27.3372	27.4748	27.4325
Color [Black]	Q9BR76;A0A087WW53;F5H390;F5H0D2;A9Z1Z3	Q9BR76;A0A087WW53;F5H390	Coronin-1B;Coronin	CORO1B			10	10	10	22.1	22.1	22.1	54.234	0	29.664	1070800000	35	10	9	10	4	5	7	10	9	10	4	5	7	2.83348	0.000704663	-1.50746	-2.17338	28.0377	28.1598	28.082	26.2111	26.7146	26.8314
Color [Black]	Q9BRF8	Q9BRF8	Serine/threonine-protein phosphatase CPPED1	CPPED1			9	9	9	35.7	35.7	35.7	35.548	0	20.011	942490000	26	8	8	5	5	6	5	8	8	5	5	6	5	4.62243	0.000857715	-0.902645	-1.6702	27.7542	27.8464	27.8404	26.9168	26.861	26.9553
Color [Black]	Q9BRZ2;C9JI91	Q9BRZ2;C9JI91	E3 ubiquitin-protein ligase TRIM56	TRIM56			7	7	7	12.8	12.8	12.8	81.487	0	16.539	285510000	20	7	7	7	3	4	4	7	7	7	3	4	4	1.84395	0.00815891	-0.918211	-1.27256	25.6554	25.8258	26.0339	25.2895	24.8302	24.6408
Color [Black]	Q9BSJ8;F8VZB1	Q9BSJ8	Extended synaptotagmin-1	ESYT1			24	24	24	29.3	29.3	29.3	122.85	0	148.25	5233000000	108	23	22	23	19	21	21	23	22	23	19	21	21	2.91786	0.00905611	-0.738039	-1.25077	30.2571	30.2567	30.2262	29.4996	29.3583	29.6679
Color [Black]	Q9BTC0	Q9BTC0	Death-inducer obliterator 1	DIDO1			20	20	20	14.7	14.7	14.7	243.87	0	34.939	808360000	35	17	15	15	7	4	10	17	15	15	7	4	10	2.76809	0.000485714	-1.34864	-1.98261	27.5798	27.3937	27.9487	26.2694	26.1719	26.4349
Color [Black]	Q9BTE7;E9PM04;H0YCN4;E9PQV9;H0Y9C5;E9PLH8;E9PM78;H0YD80;E9PLS2;H0Y907;Q92564	Q9BTE7;E9PM04;H0YCN4;E9PQV9	DCN1-like protein 5;DCN1-like protein	DCUN1D5			4	4	4	17.7	17.7	17.7	27.508	0	4.9656	306560000	11	3	3	4	2	3	3	3	3	4	2	3	3	3.55831	0.000919786	-0.92423	-1.60172	26.261	26.0679	26.2934	25.2207	25.3145	25.3145
Color [Black]	Q9BV44;H7C0R6;H7C3J3	Q9BV44	THUMP domain-containing protein 3	THUMPD3			5	5	5	10.1	10.1	10.1	57.002	0	6.1438	108680000	13	3	2	3	2	1	2	3	2	3	2	1	2	1.83048	0.000959108	-1.35573	-1.63313	24.6887	24.4185	25.1242	23.8396	23.3797	22.9448
Color [Black]	Q9BWF3;E9PB51;D6R9K7;J3QRR5	Q9BWF3;E9PB51;D6R9K7;J3QRR5	RNA-binding protein 4	RBM4			12	12	4	46.4	46.4	24.5	40.313	0	101.37	1052200000	44	10	8	10	7	8	9	3	4	4	2	2	3	2.78367	0.0137751	-0.696315	-1.17585	27.9131	28.0478	27.8279	27.271	27.1043	27.3246
Color [Black]	Q9BYW2;H7BZ93;C9JG86;H7BXT4;H7C3H4	Q9BYW2;H7BZ93;C9JG86;H7BXT4;H7C3H4	Histone-lysine N-methyltransferase SETD2	SETD2			5	5	5	2.8	2.8	2.8	287.59	0	8.7346	218420000	11	5	5	5	4	2	3	5	5	5	4	2	3	1.19356	0.00408731	-1.60789	-1.41885	25.7222	25.8532	25.7861	25.1418	22.9882	24.4078
Color [Black]	Q9BYX2	Q9BYX2	TBC1 domain family member 2A	TBC1D2			13	13	13	19.5	19.5	19.5	105.41	0	24.187	572190000	27	11	9	12	4	4	4	11	9	12	4	4	4	2.72471	0	-2.20402	-2.74659	27.7554	26.9566	27.1046	25.1005	24.7469	25.3571
Color [Black]	Q9BZE9;J3QL04;J3QR12;J3KRY8;J3QR50;J3QRW3;J3KRG1;C9JAL9;J3KRF7	Q9BZE9;J3QL04;J3QR12;J3KRY8	Tether containing UBX domain for GLUT4	ASPSCR1			7	7	7	22.2	22.2	22.2	60.182	0	15.88	90244000	17	4	4	5	0	2	2	4	4	5	0	2	2	1.57341	0.0115063	-0.940364	-1.21382	24.7809	24.655	24.2111	23.3929	23.3973	24.0357
Color [Black]	Q9BZF1;F8VUA7;F8VQX7	Q9BZF1;F8VUA7;F8VQX7	Oxysterol-binding protein-related protein 8;Oxysterol-binding protein	OSBPL8			6	6	6	8.7	8.7	8.7	101.19	0	8.855	139450000	10	3	4	4	2	1	3	3	4	4	2	1	3	1.40964	0.00120946	-1.62945	-1.56904	24.5967	25.4599	25.2827	22.8391	23.2139	24.398
Color [Black]	Q9BZF3	Q9BZF3	Oxysterol-binding protein-related protein 6	OSBPL6			8	5	5	8.8	6.5	6.5	106.3	0	6.2422	262770000	7	6	7	8	2	3	4	5	5	5	1	2	2	4.44317	0	-3.36534	-5.04327	26.3291	26.1744	26.2267	23.1871	22.802	22.6452
Color [Black]	Q9BZF9;F5H2B9;H0YNH8;H0YN48;H0YMI1	Q9BZF9;F5H2B9;H0YNH8	Uveal autoantigen with coiled-coil domains and ankyrin repeats	UACA			29	29	29	22.8	22.8	22.8	162.5	0	70.411	1512900000	75	25	24	25	16	22	23	25	24	25	16	22	23	3.54135	0.0313447	-0.531477	-0.975657	28.4106	28.4122	28.3985	27.9348	27.9037	27.7884
Color [Black]	Q9BZH6;S4R3Z0;S4R3P9	Q9BZH6;S4R3Z0	WD repeat-containing protein 11	WDR11			3	3	3	2.5	2.5	2.5	136.68	0	3.7838	142290000	6	3	2	3	0	2	1	3	2	3	0	2	1	1.63859	0.0197367	-0.787935	-1.09505	25.1327	25.1682	25.4571	24.7207	24.5894	24.0842
Color [Black]	Q9BZQ8;H0Y7M9	Q9BZQ8	Protein Niban	FAM129A			16	16	16	23.9	23.9	23.9	103.13	0	53.998	1604000000	44	15	14	14	7	6	10	15	14	14	7	6	10	3.383	0.000599119	-1.28953	-2.08262	28.473	28.7416	28.6765	27.3769	27.4711	27.1745
Color [Black]	Q9C0C2;E9PKK0;E9PKE7	Q9C0C2	182 kDa tankyrase-1-binding protein	TNKS1BP1			51	51	51	43.7	43.7	43.7	181.79	0	250.9	6888300000	245	45	46	45	29	31	40	45	46	45	29	31	40	4.34857	0.000457912	-1.08933	-1.95497	30.6715	30.8409	30.69	29.6272	29.6229	29.6844
Color [Black]	Q9C0C9;K7ES11;K7EQ12	Q9C0C9;K7ES11	E2/E3 hybrid ubiquitin-protein ligase UBE2O	UBE2O			18	18	18	21.2	21.2	21.2	141.29	0	39.643	713910000	50	14	15	14	11	8	12	14	15	14	11	8	12	1.99451	0.0138788	-0.796682	-1.1826	27.2904	27.3331	27.4463	26.733	26.2253	26.7214
Color [Black]	Q9C0F1;D6RC25;D6RGX6;D6RBX1	Q9C0F1;D6RC25;D6RGX6	Centrosomal protein of 44 kDa	CEP44			3	3	3	12.6	12.6	12.6	44.139	0	7.258	179390000	7	2	3	3	1	2	3	2	3	3	1	2	3	1.51202	0.0114208	-0.96862	-1.21668	25.6406	25.1017	25.525	23.9608	24.6837	24.717
Color [Black]	Q9GZL7	Q9GZL7	Ribosome biogenesis protein WDR12	WDR12			3	3	3	7.8	7.8	7.8	47.707	0	21.422	154050000	11	3	3	3	1	2	1	3	3	3	1	2	1	1.34461	0.000946789	-1.87182	-1.62626	25.4128	25.3908	25.3449	22.2951	24.5206	23.7174
Color [Black]	Q9H074;D6REB4;D6RJF2;D6RJ02;D6R9H8	Q9H074;D6REB4	Polyadenylate-binding protein-interacting protein 1	PAIP1			6	6	6	16.3	16.3	16.3	53.524	0	10.672	592750000	14	6	6	6	3	3	4	6	6	6	3	3	4	2.22808	0.000329298	-1.32398	-1.77047	26.736	27.5272	27.2673	25.7547	25.7822	26.0217
Color [Black]	Q9H0B6;A8MZ87;A8MX29;E9PQ02;C9JHT2;E9PM83;E9PP09;E9PI24	Q9H0B6;A8MZ87	Kinesin light chain 2	KLC2			21	14	14	40.5	26.4	26.4	68.934	0	43.535	907970000	34	20	20	21	12	11	13	13	13	14	8	4	7	3.46769	0.000957746	-1.44608	-2.30587	27.914	27.7533	27.9319	26.4352	26.2163	26.6095
Color [Black]	Q9H0L4;E7EWR4;P33240;E9PID8;A0A0A0MT56	Q9H0L4;E7EWR4;P33240;E9PID8	Cleavage stimulation factor subunit 2 tau variant;Cleavage stimulation factor subunit 2	CSTF2T;CSTF2			6	6	6	14.1	14.1	14.1	64.436	0	13.422	143530000	13	6	4	5	1	1	2	6	4	5	1	1	2	1.34997	0.0448421	-0.655098	-0.901261	24.8511	25.0477	24.6429	24.5049	23.8356	24.2359
Color [Black]	Q9H1I8;B1AH59;H7C3Y4	Q9H1I8	Activating signal cointegrator 1 complex subunit 2	ASCC2			7	7	7	10.6	10.6	10.6	86.359	0	13.675	222610000	20	7	6	6	4	2	2	7	6	6	4	2	2	2.98631	0	-1.76521	-2.4978	25.9593	25.8717	26.041	23.9431	24.0437	24.5896
Color [Black]	Q9H2D6;F6WYE2;F6TR96;H0Y5J9;F6WMF4	Q9H2D6	TRIO and F-actin-binding protein	TRIOBP			15	14	14	6.3	6	6	261.37	0	22.385	700200000	32	15	12	14	9	7	10	14	11	13	8	7	9	4.79767	0.000320755	-0.946944	-1.75904	27.3276	27.3553	27.4241	26.4643	26.3765	26.4254
Color [Black]	Q9H2M9;H7C4Y9	Q9H2M9	Rab3 GTPase-activating protein non-catalytic subunit	RAB3GAP2			25	25	25	23.2	23.2	23.2	155.98	0	104.78	2049500000	85	24	22	24	14	12	16	24	22	24	14	12	16	4.87883	0.000396501	-1.0139	-1.88052	29.0144	28.889	28.92	27.9479	27.9208	27.9129
Color [Black]	Q9H4L4;A0A087X0R7;A0A087WV50;J3QL36;J3QRE4;J3KSF5	Q9H4L4;A0A087X0R7;A0A087WV50;J3QL36	Sentrin-specific protease 3	SENP3;SENP3-EIF4A1			7	7	7	15.5	15.5	15.5	65.009	0	13.687	249640000	19	6	4	5	1	4	3	6	4	5	1	4	3	0.6266	0.038519	-1.42985	-0.936358	25.9206	25.5219	26.0927	22.394	25.5468	25.3049
Color [Black]	Q9H4L7	Q9H4L7	SWI/SNF-related matrix-associated actin-dependent regulator of chromatin subfamily A containing DEAD/H box 1	SMARCAD1			3	3	3	3.2	3.2	3.2	117.4	0	4.1125	89108000	6	2	2	2	1	1	2	2	2	2	1	1	2	2.75579	0	-1.89722	-2.51135	24.3165	24.8379	24.2996	22.2186	22.7635	22.7803
Color [Black]	Q9H568	Q9H568	Actin-like protein 8	ACTL8			14	14	14	57.1	57.1	57.1	41.36	0	85.086	5620200000	69	14	13	14	11	10	10	14	13	14	11	10	10	2.45314	0.0210123	-0.657356	-1.0835	30.3506	30.1953	30.2863	29.5859	29.4722	29.802
Color [Black]	Q9H5N1;B4DHR0;H3BT64;H3BMR7;H3BNR2	Q9H5N1;B4DHR0	Rab GTPase-binding effector protein 2	RABEP2			7	7	7	12.5	12.5	12.5	63.542	0	9.878	192830000	13	6	6	5	3	3	3	6	6	5	3	3	3	2.02198	0.0180111	-0.738719	-1.12246	25.1983	25.3926	25.624	24.4944	24.6658	24.8385
Color [Black]	Q9H6S1;C9JVK8;C9JGA2	Q9H6S1;C9JVK8	5-azacytidine-induced protein 2	AZI2			4	4	4	11.5	11.5	11.5	44.934	0	4.8557	75476000	8	4	3	2	0	0	1	4	3	2	0	0	1	2.15108	0.000718182	-1.31863	-1.73646	24.4432	24.616	24.6146	23.6304	22.7658	23.3218
Color [Black]	Q9H7D7;H0Y9R3;C9JCS7;H0Y917	Q9H7D7;H0Y9R3	WD repeat-containing protein 26	WDR26			9	9	9	15.9	15.9	15.9	72.123	0	23.948	1233800000	37	9	9	8	8	6	8	9	9	8	8	6	8	3.58356	0.000676617	-1.30184	-2.14509	28.2368	28.2177	28.3575	27.0419	26.7757	27.0889
Color [Black]	Q9H814	Q9H814	Phosphorylated adapter RNA export protein	PHAX			2	2	2	6.9	6.9	6.9	44.402	0	8.4894	79596000	5	2	1	1	1	0	1	2	1	1	1	0	1	1.43063	0.000957328	-1.73996	-1.63257	24.5814	24.5666	24.5808	22.2419	22.2996	23.9673
Color [Black]	Q9H9H4;F5H4M0;F5H1F6	Q9H9H4;F5H4M0	Vacuolar protein sorting-associated protein 37B	VPS37B			3	3	3	18.9	18.9	18.9	31.307	0	15.381	261610000	8	3	2	3	2	0	0	3	2	3	2	0	0	1.75467	0.0010625	-2.97999	-2.35614	26.3787	26.2081	26.2783	24.8307	22.4514	22.6431
Color [Black]	Q9HA65;M0QXA2;M0QYC9;M0R2L2	Q9HA65	TBC1 domain family member 17	TBC1D17			3	3	3	4.6	4.6	4.6	72.727	0	4.6798	118130000	5	3	3	3	0	2	2	3	3	3	0	2	2	1.46779	0.00677071	-1.12216	-1.31296	25.0735	24.6163	24.9397	23.1146	23.9509	24.1975
Color [Black]	Q9HAU5	Q9HAU5	Regulator of nonsense transcripts 2	UPF2			5	5	5	4.6	4.6	4.6	147.81	0	5.091	91151000	8	4	3	4	0	0	2	4	3	4	0	0	2	1.67636	0.000371585	-1.83451	-1.83906	24.7565	24.8564	24.6996	22.0135	23.0855	23.7101
Color [Black]	Q9HAV4;H0Y9I3;H0Y3W3;H0Y3Q8;E2QRM3	Q9HAV4	Exportin-5	XPO5			24	24	24	27.6	27.6	27.6	136.31	0	88.038	2798600000	67	21	19	17	12	13	19	21	19	17	12	13	19	3.14155	0.000926407	-1.04823	-1.71325	29.4174	29.3042	29.5002	28.3083	28.2234	28.5454
Color [Black]	Q9HB71	Q9HB71	Calcyclin-binding protein	CACYBP			7	7	7	37.3	37.3	37.3	26.21	0	24.105	1424900000	41	7	7	7	5	6	6	7	7	7	5	6	6	3.68973	0.000494545	-1.17413	-1.98812	28.5218	28.5195	28.3797	27.1628	27.305	27.4309
Color [Black]	Q9HCE0;K7ENS1;K7EPN4	Q9HCE0	Ectopic P granules protein 5 homolog	EPG5			9	9	9	4.7	4.7	4.7	292.48	0	15.945	227970000	27	7	8	5	2	3	1	7	8	5	2	3	1	2.05473	0.0119464	-0.80013	-1.1985	25.7984	25.5382	25.5283	24.8797	24.551	25.0339
Color [Black]	Q9NQT5	Q9NQT5	Exosome complex component RRP40	EXOSC3			4	4	4	29.8	29.8	29.8	29.572	0	9.3181	217820000	10	4	3	4	2	0	3	4	3	4	2	0	3	1.8136	0.00265658	-1.17798	-1.49072	25.8827	25.6813	25.9745	24.9367	24.1143	24.9536
Color [Black]	Q9NQW6;C9JJT6;H7C1K5;H7C0Y6;H7C167;H7C3S1;H7C1C2	Q9NQW6	Actin-binding protein anillin	ANLN			16	16	16	17.2	17.2	17.2	124.2	0	46.018	669820000	30	13	12	15	5	4	7	13	12	15	5	4	7	2.41866	0.000635514	-1.64146	-2.12557	27.3739	27.1654	27.696	26.1457	25.37	25.7952
Color [Black]	Q9NR12;D6RH06;D6RF83;H7BYK4;D6RAN1;H0Y8W6	Q9NR12;D6RH06	PDZ and LIM domain protein 7	PDLIM7			14	14	14	47	47	47	49.844	0	62.725	1622300000	55	13	10	13	10	11	10	13	10	13	10	11	10	3.25078	0.0293239	-0.55014	-0.991248	28.5215	28.4541	28.5506	27.9373	27.8899	28.0485
Color [Black]	Q9NS86	Q9NS86	LanC-like protein 2	LANCL2			6	6	6	16.9	16.9	16.9	50.854	0	15.028	403460000	23	6	6	5	3	2	4	6	6	5	3	2	4	2.87516	0.0111873	-0.722145	-1.22308	26.3774	26.53	26.5913	25.8453	25.6489	25.8379
Color [Black]	Q9NS87;C9JKA9;H7BZT2;D6RCT7;H7C1K7	Q9NS87;C9JKA9;H7BZT2	Kinesin-like protein KIF15	KIF15			11	11	11	9.5	9.5	9.5	160.16	0	20.006	211230000	23	10	8	11	2	1	4	10	8	11	2	1	4	2.4012	0	-2.40999	-2.66557	26.1326	25.734	25.7787	23.7851	22.708	23.9222
Color [Black]	Q9NSV4	Q9NSV4	Protein diaphanous homolog 3	DIAPH3			4	4	4	4.1	4.1	4.1	136.92	0	8.0358	144130000	13	4	3	3	1	1	3	4	3	3	1	1	3	1.46356	0.000425	-2.41483	-1.90789	25.5982	25.2183	25.0562	22.3545	21.9213	24.3524
Color [Black]	Q9NT62;F8WDI0	Q9NT62	Ubiquitin-like-conjugating enzyme ATG3	ATG3			3	3	3	12.1	12.1	12.1	35.864	0	3.9694	411260000	3	3	3	3	2	1	1	3	3	3	2	1	1	4.4237	0	-3.04628	-4.66395	26.883	26.8434	26.9335	23.9592	23.5406	24.0212
Color [Black]	Q9NTZ6	Q9NTZ6	RNA-binding protein 12	RBM12			3	3	3	3	3	3	97.394	0	2.8384	76435000	6	3	3	2	0	0	1	3	3	2	0	0	1	2.00253	0.000979127	-1.28066	-1.64675	24.771	24.3647	24.3101	22.8803	23.0607	23.6628
Color [Black]	Q9NUQ3	Q9NUQ3	Gamma-taxilin	TXLNG			10	10	10	21.2	21.2	21.2	60.585	0	20.845	308440000	20	10	9	8	2	4	6	10	9	8	2	4	6	3.42013	0	-1.61743	-2.50281	26.3999	26.4598	26.0297	24.7281	24.7444	24.5647
Color [Black]	Q9NWU2	Q9NWU2	Glucose-induced degradation protein 8 homolog	GID8			2	2	2	17.1	17.1	17.1	26.748	0	5.9847	133290000	7	2	2	2	1	1	1	2	2	2	1	1	1	3.81934	0	-2.18244	-3.32669	24.93	24.9427	25.3971	22.9618	22.8753	22.8855
Color [Black]	Q9NXH8	Q9NXH8	Torsin-4A	TOR4A			10	10	10	28.8	28.8	28.8	46.914	0	21.055	540430000	24	8	7	7	6	6	9	8	7	7	6	6	9	2.24139	0.0275623	-0.618506	-1.00606	27.0642	26.7794	27.0191	26.2049	26.344	26.4583
Color [Black]	Q9NZJ4;H0Y6M8;B2REB0	Q9NZJ4	Sacsin	SACS			23	23	23	6.2	6.2	6.2	521.12	0	51.919	705450000	37	19	18	18	9	9	12	19	18	18	9	9	12	2.52154	0.00567857	-0.866618	-1.36521	27.4261	27.2899	27.3671	26.2451	26.6759	26.5623
Color [Black]	Q9NZT2;A0A0A0MRN5;A0A087X028;Q4VXW3	Q9NZT2;A0A0A0MRN5;A0A087X028	Opioid growth factor receptor	OGFR			10	10	10	21.3	21.3	21.3	73.324	0	104.68	567200000	42	8	9	9	9	7	7	8	9	9	9	7	7	2.52134	0.0116808	-0.740816	-1.20412	26.7841	27.1734	26.9981	26.2806	26.2551	26.1974
Color [Black]	Q9P0K7;D6REL2;D6R9G6;D6RF74;D6RE17	Q9P0K7	Ankycorbin	RAI14			21	21	21	23.9	23.9	23.9	110.04	0	77.439	1730600000	54	19	20	20	8	9	11	19	20	20	8	9	11	3.407	0.000472222	-1.20038	-1.96983	28.7024	28.7619	28.6527	27.2959	27.6147	27.6052
Color [Black]	Q9P0L0;J3QKM9	Q9P0L0	Vesicle-associated membrane protein-associated protein A	VAPA			8	8	7	27.7	27.7	27.7	27.893	0	20.9	1104100000	42	8	6	7	4	5	5	7	5	6	4	5	5	2.278	0.0162512	-0.719447	-1.14121	27.8415	28.1353	28.0107	27.4675	27.2245	27.1371
Color [Black]	Q9P227;A0A087WZ73;A0A087WXU2	Q9P227	Rho GTPase-activating protein 23	ARHGAP23			3	3	3	2.6	2.6	2.6	162.19	0	5.0953	65984000	4	3	2	3	1	2	1	3	2	3	1	2	1	0.989635	0.0311919	-0.907626	-0.975919	24.0489	24.3242	24.0624	22.9215	24.0707	22.7204
Color [Black]	Q9P253;H0YMC9;H0YLM6	Q9P253	Vacuolar protein sorting-associated protein 18 homolog	VPS18			14	14	14	16.5	16.5	16.5	110.18	0	27.475	860760000	43	11	12	11	10	9	10	11	12	11	10	9	10	3.31556	0.0110213	-0.694881	-1.22588	27.6395	27.7249	27.6183	26.9111	26.9043	27.0827
Color [Black]	Q9P260;A0A075B785	Q9P260;A0A075B785	LisH domain and HEAT repeat-containing protein KIAA1468	KIAA1468			10	10	10	14	14	14	134.63	0	26.969	250860000	24	8	9	8	3	2	6	8	9	8	3	2	6	0.736023	0.0271628	-1.36425	-1.01078	25.9364	26.0149	25.6859	25.4141	22.8283	25.3021
Color [Black]	Q9P265	Q9P265	Disco-interacting protein 2 homolog B	DIP2B			3	3	3	3.2	3.2	3.2	171.49	0	7.2232	98826000	9	3	3	2	2	1	1	3	3	2	2	1	1	1.06359	0.0196155	-1.06827	-1.09901	24.7264	24.6669	24.5757	24.2878	23.7818	22.6946
Color [Black]	Q9P2B4;B1AMN7	Q9P2B4	CTTNBP2 N-terminal-like protein	CTTNBP2NL			8	8	8	19.1	19.1	19.1	70.157	0	26.528	472410000	33	8	7	8	2	3	6	8	7	8	2	3	6	2.80996	0	-1.74902	-2.40296	26.9503	27.1291	26.7388	24.7982	25.3388	25.4341
Color [Black]	Q9P2K8;H0YME5;H0YNY9;H0YND8	Q9P2K8;H0YME5	Eukaryotic translation initiation factor 2-alpha kinase 4	EIF2AK4			16	16	16	12.2	12.2	12.2	186.91	0	30.283	785520000	32	15	13	13	8	5	9	15	13	13	8	5	9	2.87826	0.000882474	-1.06979	-1.68813	27.6235	27.5644	27.4933	26.6532	26.5812	26.2374
Color [Black]	Q9UBB4;B1AHE3;B1AHE4	Q9UBB4	Ataxin-10	ATXN10			7	7	7	15.8	15.8	15.8	53.488	0	13.405	373100000	24	6	7	7	3	3	5	6	7	7	3	3	5	1.81193	0.0265369	-0.679531	-1.01787	26.0987	26.5321	26.3635	25.807	25.7104	25.4383
Color [Black]	Q9UBB5;X6RBL6	Q9UBB5;X6RBL6	Methyl-CpG-binding domain protein 2	MBD2			4	4	4	19	19	19	43.254	0	23.562	305860000	9	4	3	3	1	2	2	4	3	3	1	2	2	0.842075	0.00952464	-1.98763	-1.24566	25.969	26.21	26.5497	22.0949	25.2106	25.4605
Color [Black]	Q9UBB6;C9J5H8;H7C2R2	Q9UBB6	Neurochondrin	NCDN			10	10	10	19.3	19.3	19.3	78.863	0	22.832	955300000	33	7	8	8	6	5	9	7	8	8	6	5	9	2.65368	0.006787	-0.810569	-1.31547	27.7511	27.8809	27.7573	26.9475	26.8206	27.1895
[truncated: 1,122 more rows]
