# Supplementary material for: Spatiotemporal profiling of cytosolic signaling complexes in living cells by selective proximity proteomics
Source: Nat Commun. 2021 Jan 4;12:71. doi: 10.1038/s41467-020-20367-x (PMC7782698; doi:10.1038/s41467-020-20367-x)
Supplement: Supplementary file 16 — Source Data [file 41467_2020_20367_MOESM16_ESM.zip › NCOMMS-20-22505C_sd/Figure 3f.xlsx]

## Sheet: Sheet1
Gene names	LFQ intensity BN2_GFP_1	LFQ intensity BN2_GFP_2	LFQ intensity BN2_GFP_3	LFQ intensity BN2_ILK_1	LFQ intensity BN2_ILK_2	LFQ intensity BN2_ILK_3	LFQ intensity BP5_GFP_1	LFQ intensity BP5_GFP_2	LFQ intensity BP5_GFP_3	LFQ intensity BP5_ILK_1	LFQ intensity BP5_ILK_2	LFQ intensity BP5_ILK_3	LFQ intensity BP1_GFP_1	LFQ intensity BP1_GFP_2	LFQ intensity BP1_GFP_3	LFQ intensity BP1_ILK_1	LFQ intensity BP1_ILK_2	LFQ intensity BP1_ILK_3
ILK	852320000	710720000	794120000	55238000000	39177000000	57689000000	722780000	784170000	633650000	23182000000	26344000000	26112000000	864930000	623590000	592610000	16506000000	16223000000	16443000000
RSU1	97505000	109580000	58086000	4832300000	2440100000	4708400000	174200000	85895000	105360000	570720000	502620000	512850000	241820000	249670000	235000000	617870000	547970000	410580000
PARVA	0	0	0	99784000	60412000	110560000	0	0	0	0	0	0	0	38197000	17774000	39109000	37351000	0
PARVB	31122000	25306000	17117000	275200000	141690000	292660000	17705000	15645000	0	26140000	26711000	0	28947000	25738000	0	33792000	27684000	33731000
PINCH	40879000	18191000	29062000	1018400000	612690000	787520000	0	53219000	39521000	93291000	154000000	112350000	103840000	14989000	105800000	252640000	169310000	59938000
