# Supplementary material for: Spatiotemporal profiling of cytosolic signaling complexes in living cells by selective proximity proteomics
Source: Nat Commun. 2021 Jan 4;12:71. doi: 10.1038/s41467-020-20367-x (PMC7782698; doi:10.1038/s41467-020-20367-x)
Supplement: Supplementary file 16 — Source Data [file 41467_2020_20367_MOESM16_ESM.zip › NCOMMS-20-22505C_sd/Figure 4b.xlsx]

## Sheet: 2 min vs con.
Symbol color	Protein IDs	Majority protein IDs	Protein names	Gene names	Only identified by site	Reverse	Potential contaminant	Student's T-test Significant LFQ intensity 2 min_LFQ intensity con	Student's T-test significant	Peptides	Razor + unique peptides	Unique peptides	Sequence coverage [%]	Unique + razor sequence coverage [%]	Unique sequence coverage [%]	Mol. weight [kDa]	Q-value	Score	Intensity	MS/MS count	-Log Student's T-test p-value LFQ intensity 2 min_LFQ intensity con	Student's T-test q-value LFQ intensity 2 min_LFQ intensity con	Student's T-test Difference LFQ intensity 2 min_LFQ intensity con	Student's T-test Test statistic LFQ intensity 2 min_LFQ intensity con	LFQ intensity 2 min_1 (Log2 transformed)	LFQ intensity 2 min_2 (Log2 transformed)	LFQ intensity 2 min_3 (Log2 transformed)	LFQ intensity con_1 (Log2 transformed)	LFQ intensity con_2 (Log2 transformed)	LFQ intensity con_3 (Log2 transformed)
Color [Red]	A0A1B0GV93;Q53GQ0;A0A1B0GVY6	A0A1B0GV93;Q53GQ0;A0A1B0GVY6	Very-long-chain 3-oxoacyl-CoA reductase	HSD17B12				+	LFQ intensity 2 min_LFQ intensity con	2	2	2	8.3	8.3	8.3	30.361	0.0015279	2.7401	220430000	8	3.54778	0	2.26218	3.27994	25.0467	24.5893	24.5987	22.3571	22.3788	22.7122
Color [Red]	D6RBW1;P06730;D6RHE2;H0Y8J7;H0Y8X3;A6NMX2	D6RBW1;P06730	Eukaryotic translation initiation factor 4E	EIF4E				+	LFQ intensity 2 min_LFQ intensity con	3	3	3	11.8	11.8	11.8	28.512	0.0012788	3.737	382700000	29	1.37127	0.0421935	1.32234	1.3915	24.9702	24.3077	24.9488	23.2229	24.1798	22.8569
Color [Red]	D6RIY6;Q06265;H0Y9L5;D6R905	D6RIY6;Q06265;H0Y9L5;D6R905	Exosome complex component RRP45	EXOSC9				+	LFQ intensity 2 min_LFQ intensity con	2	2	2	5	5	5	46.977	0.00086207	3.8363	125940000	11	2.08659	0.0451034	1.01133	1.4295	23.5105	23.7597	23.9493	22.9956	22.4301	22.7599
Color [Red]	E9PG73;Q13427;C9JN15;C9JM79;C9JT64;C9J679	E9PG73;Q13427;C9JN15;C9JM79	Peptidyl-prolyl cis-trans isomerase G;Peptidyl-prolyl cis-trans isomerase	PPIG				+	LFQ intensity 2 min_LFQ intensity con	3	3	3	5.4	5.4	5.4	87.088	0.0012568	3.5458	246870000	7	2.83426	0.0170526	1.40065	2.06038	24.1834	24.5977	24.5046	23.2643	22.8213	22.9982
Color [Red]	Q5TG12;E9PGC5;Q15262;H0YDP9	Q5TG12;E9PGC5;Q15262	Protein-tyrosine-phosphatase;Receptor-type tyrosine-protein phosphatase kappa	PTPRK				+	LFQ intensity 2 min_LFQ intensity con	5	5	5	4.6	4.6	4.6	164.2	0	6.0425	232640000	10	3.1121	0	2.5131	3.25154	24.8226	24.9798	24.9895	22.6372	22.7301	21.8853
Color [Red]	G5E9C8;Q07889;C9K0N6	G5E9C8;Q07889	Son of sevenless homolog 1	SOS1				+	LFQ intensity 2 min_LFQ intensity con	12	12	9	11.3	11.3	8.8	150.86	0	18.066	467170000	24	3.2914	0	2.97329	3.76295	26.4208	26.7603	26.5211	23.1534	23.5379	24.091
Color [Red]	G5E9X3;Q9Y2H6;A0A087X1M6	G5E9X3;Q9Y2H6	Fibronectin type-III domain-containing protein 3A	FNDC3A				+	LFQ intensity 2 min_LFQ intensity con	3	3	3	4.7	4.7	4.7	74.717	0.008364	1.8607	3271800000	3	3.65632	0	4.23423	5.08245	27.9131	27.8935	27.5961	24.0067	22.9516	23.7417
Color [Red]	J3QLU9;P04626;B4DTR1;J3KTI5;F5H1T4;M0R0A7;E9PLB1;E9PRQ2;J3QRX1;H0YCF5;G3V4P9;A0A087WW79;J3KPI6;Q16584;Q02779;Q5TCX8;P80192	J3QLU9;P04626;B4DTR1	Receptor protein-tyrosine kinase;Receptor tyrosine-protein kinase erbB-2	ERBB2				+	LFQ intensity 2 min_LFQ intensity con	7	6	5	9.7	8.5	7.8	117.1	0	10.862	247440000	12	1.6035	0.0147273	1.88881	1.8165	25.5004	25.5655	24.0509	22.97	22.8986	23.5817
Color [Red]	K7EL62;P29992;A0A087WVZ3;O95837;P50148	K7EL62;P29992	Guanine nucleotide-binding protein subunit alpha-11	GNA11				+	LFQ intensity 2 min_LFQ intensity con	3	3	3	16.9	16.9	16.9	27.322	0.0008707	3.9374	172500000	15	2.00816	0.0348571	1.09573	1.48734	24.0807	24.136	24.1768	23.2984	23.2414	22.5665
Color [Red]	O00459;E9PFP1;V9GYJ4	O00459;E9PFP1	Phosphatidylinositol 3-kinase regulatory subunit beta	PIK3R2				+	LFQ intensity 2 min_LFQ intensity con	11	11	10	19.9	19.9	18.4	81.544	0	20.816	881860000	38	4.90838	0	4.26192	6.43976	26.9053	26.9943	27.1654	22.5634	23.0373	22.6786
Color [Red]	O15357;H7BXR2;H0YFZ4;Q92835;D6RJB9;A0A0A0MSJ4;Q7Z7G1	O15357	Phosphatidylinositol 3,4,5-trisphosphate 5-phosphatase 2	INPPL1				+	LFQ intensity 2 min_LFQ intensity con	36	36	7	36.7	36.7	9	138.6	0	67.792	4872400000	164	2.77127	0.0173333	1.06306	1.65639	29.0037	28.8529	28.9835	27.7289	27.7721	28.1498
Color [Red]	P00533;E9PFD7;Q504U8;C9JYS6;H3BLT0	P00533;E9PFD7;Q504U8	Epidermal growth factor receptor;Receptor protein-tyrosine kinase	EGFR				+	LFQ intensity 2 min_LFQ intensity con	35	35	33	39.8	39.8	37.9	134.28	0	250.98	20665000000	432	5.28577	0	2.26156	3.97435	30.735	30.921	30.9491	28.5749	28.6231	28.6223
Color [Red]	P09914;Q5T764	P09914	Interferon-induced protein with tetratricopeptide repeats 1	IFIT1				+	LFQ intensity 2 min_LFQ intensity con	5	5	5	13.4	13.4	13.4	55.36	0	6.2748	284550000	14	3.04808	0	1.57731	2.32651	24.646	24.2752	24.2058	22.5834	22.8397	22.9719
Color [Red]	P22681;A0A0U1RR39;A0A1B0GW38;A0A0U1RQX8	P22681;A0A0U1RR39;A0A1B0GW38;A0A0U1RQX8	E3 ubiquitin-protein ligase CBL	CBL				+	LFQ intensity 2 min_LFQ intensity con	26	26	25	40.7	40.7	39.8	99.632	0	60.907	8430200000	222	4.68579	0	2.28147	3.81179	30.096	29.7672	29.9664	27.7028	27.6619	27.6204
Color [Red]	P29353;X6R6D0;Q5T181;Q5T182;H0Y539;Q5T188;P98077	P29353;X6R6D0	SHC-transforming protein 1	SHC1				+	LFQ intensity 2 min_LFQ intensity con	17	17	17	37.9	37.9	37.9	62.821	0	93.653	5596500000	147	5.129	0	2.70257	4.57813	29.2937	29.2318	29.3329	26.5692	26.7382	26.4434
Color [Red]	P42336	P42336	Phosphatidylinositol 4,5-bisphosphate 3-kinase catalytic subunit alpha isoform	PIK3CA				+	LFQ intensity 2 min_LFQ intensity con	7	7	7	8.3	8.3	8.3	124.28	0	7.192	694820000	7	3.43674	0	2.81995	3.74752	26.3542	26.302	26.3545	24.0203	23.2831	23.2474
Color [Red]	P46108;I3L297	P46108;I3L297	Adapter molecule crk	CRK				+	LFQ intensity 2 min_LFQ intensity con	6	6	6	25	25	25	33.83	0	12.383	346890000	18	3.10307	0	2.25706	3.02385	26.0615	25.4407	25.6624	23.2308	23.7869	23.3759
Color [Red]	P62993;J3KT38;J3QRL5;J3QLF6	P62993	Growth factor receptor-bound protein 2	GRB2				+	LFQ intensity 2 min_LFQ intensity con	27	14	14	67.6	32.4	32.4	54.052	0	34.154	12716000000	159	5.90011	0	3.62809	6.28019	30.5798	30.6178	30.679	26.8615	27.0237	27.1072
Color [Red]	P84085;C9J1Z8	P84085;C9J1Z8	ADP-ribosylation factor 5	ARF5				+	LFQ intensity 2 min_LFQ intensity con	7	3	3	53.3	25	25	20.529	0.0012831	3.768	347470000	6	1.75474	0.0288889	1.2892	1.55169	25.0152	24.9886	25.3702	24.4497	23.5259	23.5308
Color [Red]	Q06124;A0A0U1RRI0;H0YF12	Q06124	Tyrosine-protein phosphatase non-receptor type 11	PTPN11				+	LFQ intensity 2 min_LFQ intensity con	19	19	19	39.4	39.4	39.4	68.436	0	53.058	3998400000	144	3.28554	0.014087	1.05024	1.74214	28.7586	28.5426	28.6443	27.462	27.7446	27.5881
Color [Red]	Q06190;A0A0G2JNR6;A0A0G2JN52;Q9Y5P8	Q06190	Serine/threonine-protein phosphatase 2A regulatory subunit B subunit alpha	PPP2R3A				+	LFQ intensity 2 min_LFQ intensity con	9	9	9	9.1	9.1	9.1	130.28	0	13.782	283550000	16	2.32698	0.0162	1.59155	2.04128	24.6931	24.9841	24.5048	22.6894	23.523	23.1949
Color [Red]	Q12774;H0Y895;C9J591	Q12774;H0Y895	Rho guanine nucleotide exchange factor 5	ARHGEF5				+	LFQ intensity 2 min_LFQ intensity con	34	34	29	31.2	31.2	25.7	176.8	0	159.72	5945200000	238	4.37489	0	1.52586	2.63571	29.5032	29.2392	29.3866	27.8189	27.887	27.8456
Color [Red]	Q13191;B5MC15;C9JU85;C9JRB3;E9PHA9;Q68CY2	Q13191;B5MC15	E3 ubiquitin-protein ligase CBL-B	CBLB				+	LFQ intensity 2 min_LFQ intensity con	8	7	7	11.4	10.6	10.6	109.45	0	14.623	780590000	34	2.8114	0	2.77208	3.22025	26.4313	26.1229	26.2736	24.0633	23.5874	22.8608
Color [Red]	Q13480;B7Z3B9;H0Y8F4;D6RIF8;D6RIS0	Q13480;B7Z3B9	GRB2-associated-binding protein 1	GAB1				+	LFQ intensity 2 min_LFQ intensity con	8	8	8	16.3	16.3	16.3	76.615	0	115.26	507370000	16	4.14643	0	3.93251	5.37015	26.7646	26.7041	26.9517	23.1499	23.0336	22.4394
Color [Red]	Q5T0W9	Q5T0W9	Protein FAM83B	FAM83B				+	LFQ intensity 2 min_LFQ intensity con	9	9	9	10	10	10	114.8	0	9.1497	6323800000	13	3.32442	0	5.70844	5.45611	28.4792	29.5851	28.5486	23.0088	23.9421	22.5368
Color [Red]	Q86YV5	Q86YV5	Tyrosine-protein kinase SgK223	SGK223				+	LFQ intensity 2 min_LFQ intensity con	6	6	6	6.1	6.1	6.1	149.62	0	9.9023	300220000	15	3.39653	0	2.1335	3.06705	24.5593	24.5757	24.6808	22.091	22.6208	22.7036
Color [Red]	Q8WWN8;G5E9Y3	Q8WWN8;G5E9Y3	Arf-GAP with Rho-GAP domain, ANK repeat and PH domain-containing protein 3	ARAP3				+	LFQ intensity 2 min_LFQ intensity con	5	5	5	5.2	5.2	5.2	169.84	0	8.099	179230000	16	2.38599	0.02032	1.12564	1.63002	24.1989	24.0463	23.8769	22.6413	23.2156	22.8883
Color [Red]	Q96P48;E7EU13;A0A0A0MSJ2;F8WBT0;F5GWQ2;F5GWN4;H0YGD1	Q96P48;E7EU13;A0A0A0MSJ2	Arf-GAP with Rho-GAP domain, ANK repeat and PH domain-containing protein 1	ARAP1				+	LFQ intensity 2 min_LFQ intensity con	22	22	22	20.2	20.2	20.2	162.19	0	38.377	2160900000	94	2.63865	0	2.6235	2.98282	28.0696	27.8359	27.8397	25.2513	25.9544	24.669
Color [Red]	Q9H568	Q9H568	Actin-like protein 8	ACTL8				+	LFQ intensity 2 min_LFQ intensity con	4	4	4	17.5	17.5	17.5	41.36	0	18.515	271710000	23	1.09638	0.0436	1.8184	1.4208	24.7705	24.6113	24.5083	24.3635	22.0081	22.0633
Color [Red]	Q9Y5K6	Q9Y5K6	CD2-associated protein	CD2AP				+	LFQ intensity 2 min_LFQ intensity con	8	8	8	15	15	15	71.45	0	11.566	940400000	37	1.40579	0.0154286	2.37438	1.84485	26.846	26.6568	26.576	22.7527	25.1108	25.0922
Color [Black]	A0A087WTB8;P15374;Q5TBK7	A0A087WTB8;P15374;Q5TBK7	Ubiquitin carboxyl-terminal hydrolase;Ubiquitin carboxyl-terminal hydrolase isozyme L3	UCHL3				+	LFQ intensity 2 min_LFQ intensity con	2	2	2	14.9	14.9	14.9	21.945	0	7.0721	205230000	25	1.319	0.0230769	-1.85861	-1.60255	21.3197	23.593	22.3322	24.332	24.1651	24.3236
Color [Black]	A0A024QZX5;A0A087X1N8;P35237;C9JTJ8;C9JVA8	A0A024QZX5;A0A087X1N8;P35237	Serpin B6	SERPINB6						12	12	11	37.9	37.9	35.8	43.024	0	104.95	4659800000	156	1.84346	0.7528	-0.227717	-0.410329	28.137	28.0945	28.181	28.4321	28.3937	28.2698
Color [Black]	A0A024R4E5;Q00341;H0Y394;H7C0A4;H7BZC3;H7C2D1;C9JZI8;C9J5E5;C9JIZ1;C9JHS7;C9JHZ8;C9JES8;C9JT62;C9JK79;C9JBS3;C9JEJ8;C9JHN6;C9JMQ6;C9JQ82;H7C3D0	A0A024R4E5;Q00341;H0Y394	Vigilin	HDLBP						34	34	34	32.2	32.2	32.2	141.44	0	89.112	6810400000	215	0.486376	0.859675	-0.100034	-0.169692	28.8287	28.546	28.6956	28.7194	28.842	28.809
Color [Black]	A0A024R4M0;P46781;B5MCT8;C9JM19;F2Z3C0;A8MXK4	A0A024R4M0;P46781;B5MCT8;C9JM19	40S ribosomal protein S9	RPS9						16	16	16	58.2	58.2	58.2	22.591	0	85.819	45173000000	216	1.41562	0.826884	-0.118784	-0.220348	31.4445	31.3985	31.4833	31.5801	31.5012	31.6013
Color [Black]	A0A0G2JL47;A0A024RCR6;A0A0G2JK23;P46379;F6S6P2;X6REW1;A0A0G2JJM1;H0Y4L1;F6UR09;F6U1F2;F6XTU0;H0Y710;A0A0G2JJR8;A0A1B0GX79;F6WML8;F6VEM6;F6X9W3;F6U341	A0A0G2JL47;A0A024RCR6;A0A0G2JK23;P46379	Large proline-rich protein BAG6	BAT3;BAG6						5	5	5	7.1	7.1	7.1	113.46	0	12.91	420150000	23	0.240748	0.752432	0.371124	0.335012	24.7204	24.4119	24.9281	25.2426	24.4818	23.2226
Color [Black]	E7EQR9;F5GZY3;E7EQS5;F8VX32;E7ESB2;H0Y304;A0A087WV90;E9PDN5;A0A087WTU7;A0A075B6G3;P11532;H0Y3E8	E7EQR9;F5GZY3;E7EQS5;F8VX32;E7ESB2;H0Y304;A0A087WV90;E9PDN5;A0A087WTU7;A0A075B6G3;P11532;H0Y3E8	Dystrophin	DMD						6	5	5	8.8	7.9	7.9	109.97	0	16.469	490810000	42	0.850228	0.753478	-0.205554	-0.335704	24.8293	24.6844	24.9718	25.1025	25.1168	24.8829
Color [Black]	H0YN88;A0A075B716;P08708;H0YN73;H3BNC9	H0YN88;A0A075B716;P08708;H0YN73	40S ribosomal protein S17	RPS17						4	4	4	23.5	23.5	23.5	15.919	0	5.5049	279270000	13	0.766934	0.264986	1.01376	0.914555	24.2187	24.5299	24.4585	22.7177	24.5881	22.8601
Color [Black]	A0A075B730;A0A087X1U6	A0A075B730;A0A087X1U6		EPPK1						148	4	4	68.9	1.5	1.5	553.12	0	96.048	4132800000	45	0.786912	0.663526	0.4581	0.595993	28.9874	29.2037	28.9787	28.7431	28.0966	28.9558
Color [Black]	A0A075B793;Q4V328;A0A087WT45;A0A087WXA6;A0A087WZF5;A0A087WV84;A0A087WW92	A0A075B793;Q4V328;A0A087WT45	GRIP1-associated protein 1	GRIPAP1						9	9	9	15.2	15.2	15.2	92.753	0	15.959	409330000	26	0.682209	0.246328	-1.25327	-0.938627	24.7557	22.0724	24.2541	24.799	24.8188	25.2243
Color [Black]	A0A075B7F8;A8CG34;A0A087WY75;Q96HA1;C9JFL1;Q6PJE2	A0A075B7F8;A8CG34;A0A087WY75;Q96HA1	Nuclear envelope pore membrane protein POM 121C;Nuclear envelope pore membrane protein POM 121	POM121C;POM121						5	5	3	5.7	5.7	3.3	125.09	0	7.0833	686730000	10	0.425917	0.522912	1.28895	0.719124	25.7141	25.4705	25.5855	21.7258	25.7367	25.4408
Color [Black]	A0A087WSW9;A0A087WSY9;Q16881;F8W809;A0A182DWI3;E2QRB9;E9PIR7;E9PKD3;A0A0B4J225;E9PIZ5;E9PLT3;E9PKI4;E9PRI8;E9PQI3;A0A096LPD9;E7EWK1;A0A096LPK7;A0A182DWF2;D3YTF8;A0A182DWF3;Q9NNW7	A0A087WSW9;A0A087WSY9;Q16881;F8W809;A0A182DWI3;E2QRB9;E9PIR7	Thioredoxin reductase 1, cytoplasmic	TXNRD1						22	22	22	63.3	63.3	63.3	60.078	0	118.25	8482400000	215	0.60587	0.820436	-0.156707	-0.254427	29.0633	28.8455	29.0888	29.0029	29.3022	29.1625
Color [Black]	A0A087WT20;Q9NV06;B3KME9;E5RHM4;A0A087X1F8	A0A087WT20;Q9NV06;B3KME9	DDB1- and CUL4-associated factor 13	DCAF13						5	5	5	10.1	10.1	10.1	67.55	0.00092421	4.6605	462200000	10	0.175421	0.920976	0.0724665	0.110358	25.0038	25.0034	24.9881	25.1994	24.6572	24.9213
Color [Black]	A0A087WT44;P30519;I3L159;I3L1F5;I3L276;I3L4P8;A0A1B0GXH0;I3L463;I3L1Y2	A0A087WT44;P30519;I3L159;I3L1F5	Heme oxygenase 2	HMOX2						8	8	8	30.5	30.5	30.5	41.669	0	27.726	1984400000	89	0.831691	0.751691	-0.217375	-0.34993	26.9941	27.1372	26.7833	27.1069	27.1443	27.3155
Color [Black]	A0A087WTP3;Q92945;M0R0I5;M0QYH3;M0QXW7;M0QYG1;M0R0C6;M0R3J3;M0R251;M0R263	A0A087WTP3;Q92945;M0R0I5	Far upstream element-binding protein 2	KHSRP						14	14	13	30.4	30.4	28.4	73.027	0	47.868	3391600000	117	0.997579	0.944368	-0.0356979	-0.0690771	27.7708	27.7403	27.7919	27.8171	27.7907	27.8022
Color [Black]	A0A087WVR3;A0A087WTW0;Q96T88;A0A087WWG9	A0A087WVR3;A0A087WTW0;Q96T88	E3 ubiquitin-protein ligase UHRF1	UHRF1						4	4	4	5.8	5.8	5.8	91.099	0.00093853	4.7927	182270000	18	0.386583	0.727511	0.497768	0.477578	23.712	23.9364	23.8319	23.8461	23.8884	22.2525
Color [Black]	A0A087WU02;Q96RQ1;H0YI58;H0YI50;H0YHJ8;F8W0R1;F8VR88;F8VUZ2;F8VPA6	A0A087WU02;Q96RQ1;H0YI58;H0YI50	Endoplasmic reticulum-Golgi intermediate compartment protein 2	ERGIC2						3	3	3	12.4	12.4	12.4	43.432	0	6.484	933010000	25	0.564629	0.750706	-0.233097	-0.341111	25.6935	25.8799	26.0776	26.3726	25.867	26.1107
Color [Black]	A0A087WUC6;E9PI68;Q15005;E9PL01;H0YE04;E9PRB9	A0A087WUC6;E9PI68;Q15005;E9PL01;H0YE04	Signal peptidase complex subunit 2	SPCS2						6	6	6	34.8	34.8	34.8	25.09	0	9.3325	349040000	21	0.96879	0.747891	-0.263669	-0.420198	24.4394	24.2319	24.4736	24.8199	24.4642	24.6518
Color [Black]	A0A087WUK2;O14979	A0A087WUK2;O14979	Heterogeneous nuclear ribonucleoprotein D-like	HNRNPDL						5	4	4	13.2	11	11	40.04	0	10.023	1462500000	36	0.00993312	0.995252	0.00603167	0.00861643	26.3529	26.5068	26.6373	26.4618	26.1938	26.8232
Color [Black]	E7ETK0;A0A087WUS0;P62847	E7ETK0;A0A087WUS0;P62847	40S ribosomal protein S24	RPS24						4	4	4	29.8	29.8	29.8	15.197	0	11.749	11182000000	54	0.367499	0.829834	0.148224	0.221683	29.6396	29.8663	29.3125	29.4043	29.5598	29.4095
Color [Black]	A0A087WUT6;O60841	A0A087WUT6;O60841	Eukaryotic translation initiation factor 5B	EIF5B						16	16	16	18.3	18.3	18.3	138.68	0	37.318	2517400000	151	0.377126	0.836152	-0.125177	-0.195806	27.3247	26.9611	27.2703	27.1841	27.2855	27.4619
Color [Black]	A0A087X0G7;A0A087WUW6;A0A087X1B1;Q9Y6K9;C9JN51;A0A087WV30;C9J2V2;C9JH59;C9JCG6	A0A087X0G7;A0A087WUW6;A0A087X1B1;Q9Y6K9;C9JN51;A0A087WV30;C9J2V2	NF-kappa-B essential modulator	IKBKG						6	6	6	20.7	20.7	20.7	47.256	0	23.599	817510000	45	0.620057	0.821515	0.148509	0.244396	25.7611	25.6668	25.965	25.5351	25.7484	25.664
Color [Black]	A0A087WVC4;A0A0A0MS54;P22694;P17612;Q15136;B1APG2;B1APF8;B1APF9;K7ERP6;B1APG3;B1APF7;B1APG1;B1APG0;P22612	A0A087WVC4;A0A0A0MS54;P22694;P17612;Q15136;B1APG2;B1APF8;B1APF9;K7ERP6;B1APG3;B1APF7;B1APG1;B1APG0	cAMP-dependent protein kinase catalytic subunit beta;cAMP-dependent protein kinase catalytic subunit alpha	PRKACB;PRKACA;KIN27						4	4	4	13.9	13.9	13.9	39.236	0	20.06	586470000	32	0.18192	0.780439	0.438893	0.30936	24.117	25.4912	25.1929	22.8819	25.0589	25.5434
Color [Black]	A0A087WVQ6;Q00610;J3KS13;K7EJJ5;J3KRF5;J3KSQ2;J3QL20;A0A087WV74;A0A087WXH4;F5H5N6	A0A087WVQ6;Q00610	Clathrin heavy chain;Clathrin heavy chain 1	CLTC						90	90	71	65.5	65.5	55.2	192.06	0	323.31	304390000000	1876	0.688839	0.741361	0.298246	0.42786	34.0967	34.2286	34.1368	33.7726	34.2241	33.5707
Color [Black]	A0A087WW40;Q9Y371;F8WFB9;B7ZC39;B7ZC38;Q9NR46	A0A087WW40;Q9Y371	Endophilin-B1	SH3GLB1						5	5	5	13.2	13.2	13.2	44.26	0	11.099	504610000	33	0.801082	0.742749	-0.251243	-0.389547	24.9081	24.7331	25.0059	25.3746	25.0328	24.9935
Color [Black]	A0A087WW66;Q99460;H7BZR6;H7C378;C9J9M4	A0A087WW66;Q99460;H7BZR6;H7C378	26S proteasome non-ATPase regulatory subunit 1	PSMD1						4	4	4	7.2	7.2	7.2	105.85	0	8.0522	187500000	10	0.643784	0.51737	0.707574	0.710197	23.9697	23.9111	23.8364	22.6487	24.1857	22.7602
Color [Black]	A0A087WWP4;Q96T37	A0A087WWP4;Q96T37	Putative RNA-binding protein 15	RBM15						8	8	8	13	13	13	102.13	0	26.686	959640000	45	0.0891671	0.959844	-0.0321019	-0.0511141	25.8912	26.1881	25.9621	26.1364	25.8628	26.1386
Color [Black]	A0A087WXC5;E7ESZ7;O95299;Q8N1B9;C9J6X0;H7C2W5;H7C1Y7;H7C2X4	A0A087WXC5;E7ESZ7;O95299;Q8N1B9;C9J6X0	NADH dehydrogenase [ubiquinone] 1 alpha subcomplex subunit 10, mitochondrial	NDUFA10						6	6	6	20.8	20.8	20.8	40.836	0	9.0151	717130000	32	0.929399	0.745865	0.210149	0.346963	25.7444	25.8452	25.6743	25.6912	25.3712	25.5711
Color [Black]	A0A0D9SEW3;A0A087WXF8;Q9NP64;A0A087WYV3;A0A087WXU5;A0A087WYF0	A0A0D9SEW3;A0A087WXF8;Q9NP64;A0A087WYV3;A0A087WXU5	Nucleolar protein of 40 kDa	ZCCHC17						5	5	5	25.5	25.5	25.5	27.994	0	13.598	1777500000	77	0.456941	0.897471	0.0809059	0.14037	26.9197	26.8272	26.8728	26.6905	26.9303	26.7562
Color [Black]	A0A087WXK8;Q9H4H8	A0A087WXK8;Q9H4H8	Protein FAM83D	FAM83D						4	4	4	7.8	7.8	7.8	67.664	0	6.8183	314400000	26	0.221765	0.906101	0.0855306	0.131492	24.5116	24.0492	24.3943	24.117	24.2989	24.2826
Color [Black]	A0A087WXM6;J3QQT2;J3QLC8;J3KRX5;A0A0A0MRF8;A0A0A6YYL6;P18621;J3KRB3;A0A087WWH0;J3QS96;A0A087WY81	A0A087WXM6;J3QQT2;J3QLC8;J3KRX5;A0A0A0MRF8;A0A0A6YYL6;P18621;J3KRB3;A0A087WWH0;J3QS96	60S ribosomal protein L17	RPL17;RPL17-C18orf32						7	7	7	45	45	45	19.586	0	97.18	7497300000	120	0.477258	0.821981	-0.157679	-0.245074	28.6587	28.8992	28.639	28.9617	28.6621	29.046
Color [Black]	A0A087WXN9;Q765P7;I3L2G4	A0A087WXN9;Q765P7	MTSS1-like protein	MTSS1L						4	4	4	8.4	8.4	8.4	79.797	0	7.7491	392080000	27	0.463043	0.821422	-0.158794	-0.244975	24.8197	24.5497	24.6509	24.7655	24.656	25.0753
Color [Black]	A0A087WY71;E9PFW3;Q96CW1;C9JJ47;C9JTK4;C9JGT8;C9JJD3;C9JPV8;H7C4C3	A0A087WY71;E9PFW3;Q96CW1;C9JJ47	AP-2 complex subunit mu	AP2M1						16	16	16	41.5	41.5	41.5	49.526	0	30.989	2844100000	89	0.467618	0.869028	-0.0952517	-0.16195	27.519	27.4977	27.3008	27.5699	27.4278	27.6055
Color [Black]	D6RFM0;D6RAH7;H9KV45;A0A0A0MQU3;A0A087WY85;P62837;P61077;D6RAW0;D6RA11;A0A087WW00;C9J9H9;Q9Y2X8;P51668	D6RFM0;D6RAH7;H9KV45;A0A0A0MQU3;A0A087WY85;P62837;P61077;D6RAW0	Ubiquitin-conjugating enzyme E2 D2;Ubiquitin-conjugating enzyme E2 D3	UBE2D2;UBE2D3						3	3	3	54.1	54.1	54.1	11.065	0	69.328	2236100000	64	1.20173	0.399417	-0.591004	-0.808331	26.6105	27.059	26.8601	27.6415	27.0521	27.609
Color [Black]	A0A0G2JLV0;A0A087WYD6;X5CMH5;Q03519;A0A140T9S0;E7ENX8;Q9NUT2	A0A0G2JLV0;A0A087WYD6;X5CMH5;Q03519;A0A140T9S0;E7ENX8	Antigen peptide transporter 2	TAP2						4	4	3	5.6	5.6	4.4	77.64	0	9.4205	334720000	15	0.349488	0.841169	-0.12399	-0.191559	24.4809	24.7118	24.3071	24.558	24.8004	24.5134
Color [Black]	A0A087WYN9;Q7Z478	A0A087WYN9;Q7Z478	ATP-dependent RNA helicase DHX29	DHX29						11	11	11	13.1	13.1	13.1	155.29	0	44.672	687710000	65	0.635952	0.730825	-0.321784	-0.441923	24.985	24.9768	25.6236	25.6735	25.4306	25.4467
Color [Black]	A0A087WYS1;E7EUC7;Q16851;C9JNZ1;C9JWG0;C9JVG3;C9JQU9;C9JTZ5;C9JUW1;F2Z3H1;C9J6Q0;C9J3M0;F2Z3P4;F8WC70	A0A087WYS1;E7EUC7;Q16851;C9JNZ1	UTP--glucose-1-phosphate uridylyltransferase	UGP2						12	12	12	28.7	28.7	28.7	56.967	0	38.706	1879700000	58	0.0605478	0.972374	0.0196203	0.0320402	26.8947	26.7048	26.9807	26.7314	26.7998	26.99
Color [Black]	A0A087WYT3;Q15185;B4DDC6	A0A087WYT3;Q15185;B4DDC6	Prostaglandin E synthase 3	PTGES3						5	5	5	36.6	36.6	36.6	19.155	0	21.184	2821300000	47	0.0159993	0.995897	-0.00480461	-0.00801331	27.4562	27.3776	27.6693	27.5896	27.4226	27.5052
Color [Black]	A0A087WZ40;Q14244	A0A087WZ40;Q14244	Ensconsin	MAP7						4	4	4	6.3	6.3	6.3	87.817	0	7.4162	424420000	27	0.136432	0.820933	0.256343	0.214772	24.313	24.8258	24.9558	25.1363	25.0774	23.1119
Color [Black]	A0A087X2E5;A0A087WZN1;O43837	A0A087X2E5;A0A087WZN1;O43837	Isocitrate dehydrogenase [NAD] subunit, mitochondrial;Isocitrate dehydrogenase [NAD] subunit beta, mitochondrial	IDH3B						3	3	3	10.1	10.1	10.1	41.219	0.00096339	5.1518	242100000	19	0.946522	0.14817	1.15903	1.08027	24.4228	24.3014	24.3924	22.351	24.2948	22.9937
Color [Black]	A0A087WZT0;M0QZ22;Q5PRF9;M0QY61;M0R0X3;M0QXV2	A0A087WZT0;M0QZ22;Q5PRF9;M0QY61;M0R0X3	Protein Smaug homolog 2	SAMD4B						5	5	5	11.8	11.8	11.8	72.413	0	11.489	132230000	16	0.282022	0.86513	0.108907	0.166136	23.8739	23.5312	23.9781	23.6014	23.6154	23.8398
Color [Black]	A0A087WZT3;Q9H3K6;H3BV85;H3BTW0;A0A0B4J295;H3BVE0	A0A087WZT3;Q9H3K6;H3BV85;H3BTW0;A0A0B4J295;H3BVE0	BolA-like protein 2	BOLA2;BOLA2B						4	4	4	34.9	34.9	34.9	16.932	0	21.934	2849500000	78	0.359558	0.895891	0.0843983	0.141174	27.7804	27.506	27.5619	27.6308	27.4645	27.4998
Color [Black]	A0A087X020;Q9Y3A5;F8WE72	A0A087X020;Q9Y3A5	Ribosome maturation protein SBDS	SBDS						11	11	11	43.6	43.6	43.6	28.864	0	27.982	2447800000	69	0.19004	0.918881	0.0720895	0.111732	27.2678	27.6349	27.2928	27.2076	27.2829	27.4888
Color [Black]	A0A087X054;Q9Y4L1;E9PJ21;A0A087WWI4;K7EQK2;J3KTF1;J3QL06;Q9BST8;J3QQH7;J3QLE9	A0A087X054;Q9Y4L1;E9PJ21;A0A087WWI4;K7EQK2	Hypoxia up-regulated protein 1	HYOU1						10	10	10	15.8	15.8	15.8	104.78	0	11.604	680140000	29	0.037783	0.962996	0.0361131	0.0438146	25.4655	25.0902	25.3502	25.8419	25.1495	24.8061
Color [Black]	A0A087X163;Q9NP72;H0Y6T8;Q5W0J0	A0A087X163;Q9NP72;H0Y6T8;Q5W0J0	Ras-related protein Rab-18	RAB18						4	4	4	28	28	28	20.42	0	6.5908	475900000	21	1.11078	0.0992941	1.33791	1.2546	24.9464	25.6782	25.0755	23.5521	23.2178	24.9165
Color [Black]	A0A087X1N7;P20929;H7BZD5;H0Y786	A0A087X1N7;P20929	Nebulin	NEB						4	4	3	0.5	0.5	0.5	990.84	0.0015326	2.7566	4330500000	12	0.467894	0.264769	2.69861	0.900663	27.7399	26.8138	28.1157	22.2342	22.5528	29.7866
Color [Black]	A0A0G2JQX1;A0A0G2JPW5;A0A0G2JSA7;A0A087X1Z1;Q96RT8;A0A0G2JS51;A0A087WVZ8;A0A0G2JQK2;A0A087WVL9	A0A0G2JQX1;A0A0G2JPW5;A0A0G2JSA7;A0A087X1Z1;Q96RT8	Gamma-tubulin complex component 5	TUBGCP5						4	4	4	5.4	5.4	5.4	118.65	0	9.822	287370000	23	0.534894	0.539477	-0.819424	-0.697113	24.1924	22.2074	24.2354	24.2162	24.5375	24.3397
Color [Black]	A0A087X1Z3;Q9UL46;H0YM70;H0YKU2	A0A087X1Z3;Q9UL46;H0YM70	Proteasome activator complex subunit 2	PSME2						9	9	9	43.7	43.7	43.7	29.126	0	30.264	1705700000	74	0.266864	0.85663	-0.115259	-0.171353	26.8086	26.3882	26.8157	26.616	26.7828	26.9595
Color [Black]	A0A087X211;Q8TCG1;F8WAX6;F8WF26	A0A087X211;Q8TCG1	Protein CIP2A	KIAA1524						19	19	19	23.2	23.2	23.2	102.28	0	34.158	2224400000	113	0.624345	0.829546	-0.122154	-0.207739	26.9953	26.9806	27.2197	27.2711	27.1402	27.1506
Color [Black]	A0A087X256;Q2M389;F8VYH7	A0A087X256;Q2M389	WASH complex subunit 7	KIAA1033						7	7	7	7.8	7.8	7.8	136.5	0	13.385	493170000	25	0.0361298	0.966765	0.0251865	0.0342171	25.2453	24.9256	24.7318	25.1747	24.5823	25.0701
Color [Black]	A0A087X295;Q9NNW5;E9PDU5;E9PBK6;Q6PKC6;C9JFP6;V9GYU1;C9K020;V9GZ65	A0A087X295;Q9NNW5;E9PDU5	WD repeat-containing protein 6	WDR6						19	19	19	24.5	24.5	24.5	125	0	36.906	2083000000	88	0.243639	0.838564	-0.141207	-0.193734	27.0575	26.7326	27.0543	26.6875	27.2559	27.3247
Color [Black]	A0A087X2I1;P62333;H0YJC0;H0YJS8;H0YJE9;H0YJT1	A0A087X2I1;P62333;H0YJC0	26S protease regulatory subunit 10B	PSMC6						7	7	7	21.3	21.3	21.3	45.796	0	15.259	1965800000	43	0.571311	0.811504	-0.16446	-0.26186	26.8479	26.8261	26.8145	26.7884	27.2279	26.9655
Color [Black]	A0A096LNV3;A0A096LP02;Q9Y508	A0A096LNV3;A0A096LP02;Q9Y508	E3 ubiquitin-protein ligase RNF114	RNF114						2	2	2	13.3	13.3	13.3	20.885	0	5.5821	327860000	22	0.363872	0.760031	0.259445	0.325249	24.1657	24.4093	24.4581	23.9744	24.622	23.6584
Color [Black]	A0A096LNZ9;A0A096LPJ4;P05161	A0A096LNZ9;A0A096LPJ4;P05161	Ubiquitin-like protein ISG15	ISG15						4	4	4	35.7	35.7	35.7	15.562	0	9.2704	718530000	25	0.558006	0.756744	-0.250189	-0.358019	25.569	25.4642	25.6356	26.1912	25.6243	25.6039
Color [Black]	A0A096LP25;Q6ZSR9;A0A096LNZ0	A0A096LP25;Q6ZSR9;A0A096LNZ0	Uncharacterized protein FLJ45252	AAK1						4	4	4	13.3	13.3	13.3	54.448	0	8.3782	420750000	24	0.31899	0.722676	0.524459	0.446858	24.9731	24.9161	24.8065	23.0317	25.0983	24.9923
Color [Black]	A0A0A0MQS1;Q53H96;B5MD87;F8WEI0;A0A087WTU2	A0A0A0MQS1;Q53H96;B5MD87	Pyrroline-5-carboxylate reductase;Pyrroline-5-carboxylate reductase 3	PYCRL						7	7	7	31.8	31.8	31.8	29.892	0	14.904	1876100000	63	0.0991106	0.955211	0.0375868	0.0590986	26.9914	26.8534	27.226	26.8274	27.0989	27.0318
Color [Black]	A0A0A0MQX1;Q9HD67;D6RGD1;E9PEW5	A0A0A0MQX1;Q9HD67;D6RGD1	Unconventional myosin-X	MYO10						14	14	14	8.9	8.9	8.9	238.51	0	22.087	1065000000	53	1.08673	0.618311	0.42982	0.626607	26.1021	26.2517	26.3837	26.0782	25.8647	25.5052
Color [Black]	A0A0A0MR02;P45880;Q5JSD2;Q5JSD1;A2A3S1	A0A0A0MR02;P45880;Q5JSD2;Q5JSD1	Voltage-dependent anion-selective channel protein 2	VDAC2						13	13	13	55	55	55	30.348	0	134.84	19618000000	194	0.348006	0.859824	-0.105184	-0.168191	30.1892	30.1223	30.2626	30.1636	30.1927	30.5332
Color [Black]	M0R3F1;A0A0A0MRA5;B7Z4B8;Q9BUJ2;M0QYZ0;M0QYM5;M0QYI8	M0R3F1;A0A0A0MRA5;B7Z4B8;Q9BUJ2	Heterogeneous nuclear ribonucleoprotein U-like protein 1	HNRNPUL1						6	6	6	13.3	13.3	13.3	71.611	0	9.8288	956340000	38	0.251466	0.837601	0.146676	0.200568	25.7569	25.4162	26.1645	25.7686	25.6436	25.4854
Color [Black]	A0A0A0MRE6;O94967;E9PR96;E9PN15;E9PNF6;E9PKZ6	A0A0A0MRE6;O94967	WD repeat-containing protein 47	WDR47						8	8	8	12.2	12.2	12.2	98.701	0	12.174	715490000	24	1.45669	0.62126	-0.395339	-0.631519	25.5298	25.2397	25.1185	25.7274	25.6289	25.7177
Color [Black]	A0A0A0MRJ6;H7BY58;P22061;F6S8N6;H7C4X2;C9J0F2;F8WDT3;F8WAV5;F8WAX2	A0A0A0MRJ6;H7BY58;P22061;F6S8N6	Protein-L-isoaspartate O-methyltransferase;Protein-L-isoaspartate(D-aspartate) O-methyltransferase	PCMT1						4	4	4	21.4	21.4	21.4	30.315	0	14.55	1278900000	35	0.377976	0.620856	1.05459	0.63102	26.4176	26.283	26.1185	22.8824	26.3729	26.4
Color [Black]	A0A0A0MRM8;A0A0D9SGC1;E7EW20;Q9UM54;Q5JVM0	A0A0A0MRM8;A0A0D9SGC1;E7EW20;Q9UM54	Unconventional myosin-VI	MYO6						9	9	9	11.1	11.1	11.1	145.01	0	22.385	558300000	42	1.02023	0.715362	-0.342208	-0.520504	25.0982	24.722	25.2194	25.3639	25.4351	25.2674
Color [Black]	B6VEX4;A0A0A0MRT6;Q8IZP0;B7Z836;E9PEZ7;E7EW77;E7EP65;A0A0C4DG21;F8WAL6;Q9NYB9;H0Y6B5	B6VEX4;A0A0A0MRT6;Q8IZP0	Abl interactor 1	ABI1						5	5	5	15.5	15.5	15.5	43.294	0	15.596	778730000	36	0.747699	0.838459	-0.114389	-0.200595	25.3211	25.3691	25.3349	25.3221	25.496	25.5502
Color [Black]	A0A0A0MRV0;Q9P2E9;A0A087WVV2;F8W7S5;A0A087WU26;A2A2S5;V9GY78;REV__Q9P2M7;H0YDJ4;H9KV85;E9PN67;C9J066;Q8N4C6	A0A0A0MRV0;Q9P2E9;A0A087WVV2;F8W7S5	Ribosome-binding protein 1	RRBP1						30	30	30	25.8	25.8	25.8	152.45	0	99.991	2776800000	166	0.280538	0.828966	0.164411	0.223425	26.6604	27.2737	27.3344	27.0763	26.9532	26.7459
Color [Black]	E7EMV7;A0A0A0MRZ4;Q15025;H0YC17;E7EW15	E7EMV7;A0A0A0MRZ4;Q15025;H0YC17	TNFAIP3-interacting protein 1	TNIP1						6	6	6	14.2	14.2	14.2	55.697	0	9.3499	406530000	27	0.458138	0.831153	-0.128606	-0.207051	24.4418	24.6014	24.8049	24.8017	24.8081	24.6241
Color [Black]	A0A0A0MS41;A0A1P0AYU5;Q9BWM7;S4R3N9	A0A0A0MS41;A0A1P0AYU5;Q9BWM7;S4R3N9	Sideroflexin;Sideroflexin-3	SFXN3						6	6	6	22.1	22.1	22.1	35.503	0	6.5233	408680000	13	0.373826	0.675244	0.73432	0.554917	25.2766	24.9221	25.081	25.052	25.2937	22.7311
Color [Black]	J3KNW4;A0A0A0MSG2;Q14192;C9J3S8;F8WDA8;U3KQT4	J3KNW4;A0A0A0MSG2;Q14192	Four and a half LIM domains protein 2	FHL2						11	11	11	33.9	33.9	33.9	44.205	0	28.245	2708000000	123	0.994856	0.754354	-0.210926	-0.351877	27.2977	27.4258	27.4376	27.7345	27.6281	27.4314
Color [Black]	A0A0A0MSU2;A0A1C7CYX1;Q6PJG2;C9JYU7	A0A0A0MSU2;A0A1C7CYX1;Q6PJG2	ELM2 and SANT domain-containing protein 1	ELMSAN1						5	5	5	5.3	5.3	5.3	111.83	0	12.424	181830000	14	0.529886	0.753339	-0.305615	-0.405338	23.284	23.9756	23.5629	23.9945	24.1323	23.6127
Color [Black]	Q9HBD4;A0A0A0MT49;P51532;A0A0U1RRF5;A0A0U1RRD6;A0A0U1RRF8;A0A0A0MSS5;F6UH26;A0A0U1RQU0;A0A0U1RR09;A0A0U1RQE1;F6XE55;A0A0U1RQW7;A0A0U1RRN2;B1ALG1;A0A0U1RR83;A0A0U1RQX3;F6T8Q0;B1ALG2;A0A0U1RR26;A0A0U1RRG6;B4DNT1;B1ALF6;K7EP28	Q9HBD4;A0A0A0MT49;P51532	Transcription activator BRG1	SMARCA4						12	12	4	9	9	3.2	188.15	0	17.757	645370000	39	0.628724	0.822612	-0.15233	-0.250094	25.139	25.2659	25.474	25.395	25.3983	25.5426
Color [Black]	A0A0A0MT60;Q5T1M5;X6RKW4	A0A0A0MT60;Q5T1M5	Peptidyl-prolyl cis-trans isomerase;FK506-binding protein 15	FKBP15						15	15	15	17.4	17.4	17.4	136.27	0	79.736	1758800000	108	1.38969	0.582851	-0.422997	-0.658895	26.4885	26.2977	26.7028	27.0581	26.7796	26.9202
Color [Black]	A0A0A0MTR7;A0A0A0MTC1;Q63HN8	A0A0A0MTR7;A0A0A0MTC1;Q63HN8	E3 ubiquitin-protein ligase RNF213	RNF213						79	79	79	19.4	19.4	19.4	591.4	0	174.46	8627000000	458	0.429386	0.940482	-0.041708	-0.0770189	29.0427	29.0177	29.0709	29.1612	29.0605	29.0347
Color [Black]	A0A0A0MTL6;Q6ZS17;H3BSX9	A0A0A0MTL6;Q6ZS17;H3BSX9	Protein FAM65A	FAM65A						4	4	4	3.8	3.8	3.8	134.07	0	9.0475	196200000	23	0.396488	0.754286	0.357653	0.405832	24.032	24.1782	23.6631	22.9034	23.989	23.9078
Color [Black]	A0A0A0MTS7;Q8WZ42;A0A0A0MRA3	A0A0A0MTS7;Q8WZ42;A0A0A0MRA3	Titin	TTN						4	4	4	0.1	0.1	0.1	3994.6	0	10.168	3529200000	22	0.648735	0.721034	-0.344612	-0.465633	26.9477	26.9947	26.9056	27.7694	27.0189	27.0936
Color [Black]	A0A0A6YYJ8;Q9Y383;B8ZZ12;B8ZZ09	A0A0A6YYJ8;Q9Y383	Putative RNA-binding protein Luc7-like 2	LUC7L2						8	8	5	20.1	20.1	13.5	54.223	0	23.125	1460800000	69	0.0467385	0.9454	0.069966	0.069115	26.6344	26.6377	25.9932	26.4092	25.5186	27.1276
Color [Black]	A0A0B4J1R2;Q9H6R3;H0YII9	A0A0B4J1R2;Q9H6R3;H0YII9	Acyl-CoA synthetase short-chain family member 3, mitochondrial	ACSS3						2	2	2	3.8	3.8	3.8	74.591	0.0092379	1.7669	841910000	9	0.645844	0.81549	-0.157032	-0.257499	25.822	25.8846	25.8414	26.138	25.7916	26.0894
Color [Black]	A0A0B4J1R6;P29401;E9PFF2	A0A0B4J1R6;P29401	Transketolase	TKT						3	3	3	9.4	9.4	9.4	49.91	0	5.9801	327920000	27	0.241887	0.763876	0.339164	0.322039	24.4546	24.3571	24.2919	22.9456	24.3928	24.7477
Color [Black]	A0A0B4J1Z1;C9JAB2;Q16629	A0A0B4J1Z1;C9JAB2;Q16629	Serine/arginine-rich splicing factor 7	SRSF7						3	2	2	25.5	15.3	15.3	15.763	0.00123	3.3943	490880000	11	0.939433	0.1219	1.41677	1.17544	25.1825	25.3651	26.0282	25.2791	24.0395	23.0069
Color [Black]	A0A0C4DFM7;Q5TAX3;E9PKY2;E9PKX1;E9PRG2;X6R5G7;H0YDJ1;H0YEE8;E9PQS7;E9PJN7	A0A0C4DFM7;Q5TAX3;E9PKY2	Terminal uridylyltransferase 4	ZCCHC11						17	17	16	13.2	13.2	12.6	185.25	0	42.794	1935000000	98	0.911858	0.758371	-0.229368	-0.371488	26.8898	26.6	26.917	26.9444	27.006	27.1445
Color [Black]	A8MXL6;A0A0C4DFR6;P55735;E7ERC8	A8MXL6;A0A0C4DFR6;P55735	Protein SEC13 homolog	SEC13						6	6	6	29.2	29.2	29.2	31.595	0	32	1784200000	62	1.53597	0.554659	-0.420668	-0.671638	26.4848	26.4271	26.5691	27.0396	26.6756	27.0278
Color [Black]	A0A0C4DFT3;Q12959;E7EQD7;B4E2H8;C9J110;F2Z2L0;C9IYP1;C9JUA9;C9JN61;C9JCP6;A8MUT6;H7C166	A0A0C4DFT3;Q12959;E7EQD7	Disks large homolog 1	DLG1						6	6	6	10	10	10	99.813	0	19.296	362180000	16	0.463849	0.680398	0.633624	0.581042	24.9322	25.0258	24.9792	23.1839	24.7476	25.1049
Color [Black]	C9J9K3;A0A0C4DG17;P08865;F8WD59	C9J9K3;A0A0C4DG17;P08865;F8WD59	40S ribosomal protein SA	RPSA						8	8	8	40.3	40.3	40.3	29.404	0	26.208	3442700000	64	0.229191	0.914347	-0.0767015	-0.121535	27.7462	27.6305	27.7932	27.9282	27.5564	27.9155
Color [Black]	F5GYV5;H7BZV4;A0A0C4DG62;F8WCT1;Q66PJ3;F5H7X4;F8WEP2;A0A0C4DH18	F5GYV5;H7BZV4;A0A0C4DG62;F8WCT1;Q66PJ3;F5H7X4	ADP-ribosylation factor-like protein 6-interacting protein 4	ARL6IP4						4	4	4	23.2	23.2	23.2	23.687	0	27.37	1092100000	46	0.579254	0.740526	0.283202	0.394507	26.5288	26.3599	25.8996	26.1996	25.8736	25.8655
Color [Black]	A0A0C4DG89;Q7L014;H0Y9U3	A0A0C4DG89;Q7L014	Probable ATP-dependent RNA helicase DDX46	DDX46						8	8	8	9	9	9	117.46	0	26.613	364430000	24	0.140012	0.905833	-0.10384	-0.134077	24.3913	24.4935	24.5253	24.086	24.6114	25.0242
Color [Black]	B7Z574;A0A0C4DGB5;P20810;E7ES10;E9PCH5;E9PDE4;H0Y7F0;E7EQ12;E7EQA0;F8W7E0;A0A0C4DGD1;H0YA91;D6RC54;D6RAA8;H0Y944;E9PSG1;E7EQK6	B7Z574;A0A0C4DGB5;P20810;E7ES10;E9PCH5;E9PDE4;H0Y7F0;E7EQ12;E7EQA0	Calpastatin	CAST						21	21	2	44.5	44.5	3.3	75.046	0	170.51	5965300000	179	0.129152	0.957901	-0.0292486	-0.0501565	28.7185	28.49	28.5491	28.5212	28.6694	28.6547
Color [Black]	A0A0C4DGG1;Q9UKS6;E9PIY1;E9PJ75;E9PNM9;E9PJ33	A0A0C4DGG1;Q9UKS6;E9PIY1	Protein kinase C and casein kinase substrate in neurons protein 3	PACSIN3						6	6	6	19	19	19	46.494	0	10.888	455820000	21	0.162379	0.907507	-0.0913321	-0.128375	24.5893	24.5346	25.1854	24.8316	24.9318	24.8199
Color [Black]	F5H1H2;F5H2E6;A0A0C4DGG8;Q8IX12;F5H3E1	F5H1H2;F5H2E6;A0A0C4DGG8;Q8IX12;F5H3E1	Cell division cycle and apoptosis regulator protein 1	CCAR1						3	3	3	5.7	5.7	5.7	75.724	0	10.641	187450000	13	0.711319	0.549244	0.610526	0.684414	24.4748	24.7693	24.4178	24.5742	23.2715	23.9846
Color [Black]	F5GWX5;A0A0C4DGG9;Q14839;Q8TDI0;K7EMY3;K7EPV1;K7ESA5;I3L229;H7C3H7;F5H6N4;H7C0J3	F5GWX5;A0A0C4DGG9;Q14839	Chromodomain-helicase-DNA-binding protein 4	CHD4						15	15	11	10.2	10.2	7.6	217.1	0	33.407	1376800000	67	1.73462	0.670547	-0.347581	-0.588658	26.0861	26.2431	25.9616	26.4988	26.4669	26.3679
Color [Black]	A0A0C4DGL3;H0YNW5;H0YKC5;P33316;H0YMM5;H0YNJ9;H0YKI0;H0YMP1	A0A0C4DGL3;H0YNW5;H0YKC5;P33316;H0YMM5;H0YNJ9;H0YKI0;H0YMP1	Deoxyuridine 5-triphosphate nucleotidohydrolase, mitochondrial	DUT						4	4	4	38.3	38.3	38.3	15.395	0	49.874	854640000	28	0.754569	0.178098	1.25984	0.994087	26.2205	25.7411	26.14	25.3162	25.7195	23.2864
Color [Black]	A0A0C4DGN6;Q9Y2X7;J3QRU8;K7EN79;J3QLH1	A0A0C4DGN6;Q9Y2X7;J3QRU8	ARF GTPase-activating protein GIT1	GIT1						7	5	5	10.3	8	8	83.131	0	11.589	350030000	19	0.807784	0.27525	0.914952	0.893582	24.7003	24.5142	24.5687	23.0001	23.335	24.7034
Color [Black]	A0A0C4DGX4;Q13616	A0A0C4DGX4;Q13616	Cullin-1	CUL1						9	9	9	12.6	12.6	12.6	87.387	0	9.9048	563140000	30	0.0418647	0.97651	0.0170333	0.0266737	25.1959	24.8298	25.2022	25.0439	25.176	24.957
Color [Black]	E7ENQ1;G3XAA2;H7C360;G5E948;E7EN19;A0A0D9SEY1;O95819;C9J840;E7EX83;A0A0D9SG62;H7C0P6;Q9UKE5;H7C3Z6;C9J338;I3L2I2	E7ENQ1;G3XAA2;H7C360;G5E948;E7EN19;A0A0D9SEY1;O95819;C9J840;E7EX83;A0A0D9SG62;H7C0P6	Mitogen-activated protein kinase kinase kinase kinase 4	MAP4K4						12	12	8	13.6	13.6	11.4	132.16	0	26.87	1068400000	70	0.772565	0.747081	-0.217204	-0.345036	25.9023	26.3121	25.9833	26.3378	26.2246	26.287
Color [Black]	A0A0D9SFB3;A0A0D9SG12;A0A0D9SF53;O00571;O15523;A0A0J9YVQ7;A0A0J9YYH6;A0A087WVZ1;C9J081;B4DLA0;C9J8G5;A0A087WX09;D6RCM4;Q9NQI0;H0Y960	A0A0D9SFB3;A0A0D9SG12;A0A0D9SF53;O00571;O15523	ATP-dependent RNA helicase DDX3X;ATP-dependent RNA helicase DDX3Y	DDX3X;DDX3Y						36	36	35	59.5	59.5	57.8	70.839	0	187.09	86237000000	561	0.483558	0.917886	-0.0665614	-0.118891	32.3762	32.3719	32.2544	32.3131	32.4298	32.4593
Color [Black]	A0A0D9SF60;Q99569;H0YFB1;E7EST6	A0A0D9SF60;Q99569	Plakophilin-4	PKP4						10	10	10	11.7	11.7	11.7	133.97	0	28.517	582730000	31	1.68386	0.246059	0.627796	0.937912	25.4657	25.895	25.6384	24.9831	24.8739	25.2589
Color [Black]	A0A0D9SF63;Q9BZK7;A0A1B0GVH3;Q9BQ87;O60907;C9JLJ1;C9JCK0;C9JBN1;A0A0D9SF25;A0A1B0GUU2;F8W9D8;C9IYU9	A0A0D9SF63;Q9BZK7;A0A1B0GVH3	F-box-like/WD repeat-containing protein TBL1XR1	TBL1XR1						6	6	6	20	20	20	51.556	0	14.224	524200000	29	0.441005	0.663005	0.726763	0.601982	25.6609	25.0236	25.418	25.4833	25.1494	23.2895
Color [Black]	A0A0X1KG75;A0A0D9SG04;Q53SF7;A0A0B4J1Z0	A0A0X1KG75;A0A0D9SG04;Q53SF7;A0A0B4J1Z0	Cordon-bleu protein-like 1	COBLL1						4	4	4	5.3	5.3	5.3	127.83	0	8.5584	239390000	20	0.272211	0.745034	0.556711	0.421844	24.3153	23.5498	24.0117	21.8244	24.1949	24.1874
Color [Black]	A0A1B0GWF2;A0A1B0GVQ5;A0A0D9SG72;A0A1B0GTP9;P61764;A0A1B0GW76;A0A0D9SEP9;A0A0D9SFQ7;A0A0D9SFW6;A0A096LP33;A0A0D9SEH5	A0A1B0GWF2;A0A1B0GVQ5;A0A0D9SG72;A0A1B0GTP9;P61764;A0A1B0GW76	Syntaxin-binding protein 1	STXBP1						7	7	7	16	16	16	65.215	0	9.5213	410150000	20	0.698968	0.454185	0.759109	0.762837	25.2955	24.5483	24.9375	23.9955	25.0115	23.4969
Color [Black]	A0A0D9SGE8;Q8IWS0;Q5JRC6	A0A0D9SGE8;Q8IWS0;Q5JRC6	PHD finger protein 6	PHF6						4	4	4	14.8	14.8	14.8	41.361	0	9.0665	484520000	33	0.457364	0.558107	-0.93925	-0.677689	24.7374	25.1058	22.3225	24.7962	24.8946	25.2926
Color [Black]	A0A140T8Z0;A0A0G2JH68;O60610;H9KV28;B4E2I7	A0A140T8Z0;A0A0G2JH68;O60610;H9KV28	Protein diaphanous homolog 1	DIAPH1						33	33	33	31.4	31.4	31.4	140.3	0	323.31	8700500000	287	0.27743	0.919029	-0.0700874	-0.116517	29.2076	28.9282	29.008	29.0154	29.2173	29.1214
Color [Black]	A0A0G2JHC2;Q6NYC8	A0A0G2JHC2;Q6NYC8	Phostensin	PPP1R18						6	6	6	19.9	19.9	19.9	68.041	0	11.305	702430000	37	0.223424	0.863026	0.118094	0.167178	25.7603	25.6392	25.9978	25.9847	25.3699	25.6884
Color [Black]	A0A0G2JIW1;P0DMV9;P0DMV8;V9GZ37	A0A0G2JIW1;P0DMV9;P0DMV8;V9GZ37	Heat shock 70 kDa protein 1B;Heat shock 70 kDa protein 1A	HSPA1B;HSPA1A						29	27	14	59	55.9	31	70.108	0	312.91	56257000000	456	0.249374	0.958973	0.0291087	0.0532895	31.9335	31.8131	31.7865	31.797	31.8303	31.8186
Color [Black]	C9K0U8;A0A0G2JLD8;E7EUY5;Q04837	C9K0U8;A0A0G2JLD8;E7EUY5;Q04837	Single-stranded DNA-binding protein, mitochondrial	SSBP1						2	2	2	19	19	19	14.131	0.0012804	3.7438	386430000	15	0.545303	0.717429	-0.366478	-0.459767	23.8835	24.529	24.853	24.8906	24.6215	24.8529
Color [Black]	B0V3J0;A9C4B9;A0A0G2JNK5;E7EQB3;Q9BSV6	B0V3J0;A9C4B9;A0A0G2JNK5;E7EQB3;Q9BSV6	tRNA-splicing endonuclease subunit Sen34	TSEN34						4	4	4	22.3	22.3	22.3	26.101	0	7.1615	170340000	23	0.227591	0.75299	0.383056	0.330569	23.6377	23.4102	23.27	21.7564	23.7248	23.6874
Color [Black]	A0A0G2JNZ2;A0A0G2JPP5;Q14160;A0A0G2JMS7;H0YCG0;Q5T0G3;Q9BTT6;H0YDF9	A0A0G2JNZ2;A0A0G2JPP5;Q14160;A0A0G2JMS7	Protein scribble homolog	SCRIB						28	28	28	26.2	26.2	26.2	174.91	0	62.229	3206400000	82	0.650757	0.776938	0.194153	0.305802	27.9772	27.7966	27.8614	27.9182	27.4953	27.6392
Color [Black]	A0A0G2JQ62;Q8NF37;A0A0G2JRI7	A0A0G2JQ62;Q8NF37;A0A0G2JRI7	Lysophosphatidylcholine acyltransferase 1	LPCAT1						6	6	6	16.2	16.2	16.2	54.472	0	35.43	1232000000	35	0.0852356	0.957514	-0.036684	-0.0562156	26.1984	26.2857	26.6593	26.4439	26.5015	26.3081
Color [Black]	B0QYV1;A0A0G2JRA5;O43251;S4R469;F8VR27;F8VZY7;B0QYY4;A0A087X2B1;J3KNW3;B7Z1U7;F8VZG9;Q9NWB1;I3L1D4;A0A0G2JRD1;S4R3K7;F8VRS4;A0A0G2JSB3;B0QYY7;J3QRF4;A6NFN3;B0QYY6;J3QQZ2;F5H0M1	B0QYV1;A0A0G2JRA5;O43251;S4R469;F8VR27;F8VZY7;B0QYY4;A0A087X2B1;J3KNW3;B7Z1U7;F8VZG9;Q9NWB1;I3L1D4;A0A0G2JRD1;S4R3K7;F8VRS4;A0A0G2JSB3;B0QYY7;J3QRF4;A6NFN3	RNA binding protein fox-1 homolog;RNA binding protein fox-1 homolog 2;RNA binding protein fox-1 homolog 1;RNA binding protein fox-1 homolog 3	RBFOX2;RBFOX1;RBFOX3						8	8	8	23.2	23.2	23.2	37.865	0	11.696	974750000	47	0.100888	0.938244	-0.063043	-0.0870255	26.2622	25.8916	25.507	25.8494	25.9705	26.0301
Color [Black]	A0A0J9YYL3;A0A0J9YXJ8;A0A0J9YVP6;A0A0J9YXX5;Q9UHX1;A0A0J9YVR6;E9PQ56;A0A0J9YWM1;H0YEM1;E9PN18;E9PMU7;E9PL19;H0YCP8	A0A0J9YYL3;A0A0J9YXJ8;A0A0J9YVP6;A0A0J9YXX5;Q9UHX1;A0A0J9YVR6;E9PQ56;A0A0J9YWM1;H0YEM1;E9PN18	Poly(U)-binding-splicing factor PUF60	PUF60						10	10	10	26.3	26.3	26.3	54.626	0	12.36	958350000	29	0.422102	0.76855	-0.233988	-0.317734	25.7017	26.0977	25.8452	26.4725	26.1157	25.7584
Color [Black]	C9J2C4;A0A0J9YX62;O75190;C9JB42;C9JDR7;C9JDX6;F8WCZ4;C9J2P2;E9PH18;C9JN01;Q8WWF6;C9JRD2;C9JXB9;Q7Z6W7;P25686	C9J2C4;A0A0J9YX62;O75190;C9JB42;C9JDR7;C9JDX6;F8WCZ4;C9J2P2;E9PH18;C9JN01;Q8WWF6	DnaJ homolog subfamily B member 6;DnaJ homolog subfamily B member 3	DNAJB6;DNAJB3						4	4	3	21.5	21.5	17.1	25.377	0	7.1195	563640000	26	0.663701	0.722418	-0.387875	-0.507121	24.6754	25.275	25.4364	25.7593	25.3211	25.4699
Color [Black]	J3QT77;A0A0J9YYG4;A0A0J9YXF2;Q15165;G3XAK4;A0A0J9YXM1;A0A0J9YYJ1;A0A0J9YXU7	J3QT77;A0A0J9YYG4;A0A0J9YXF2;Q15165;G3XAK4	Serum paraoxonase/arylesterase 2	PON2						6	6	6	30.7	30.7	30.7	37.98	0	21.019	816560000	40	0.519851	0.748519	-0.247708	-0.349239	25.3458	25.1567	25.4765	25.355	25.4198	25.9473
Color [Black]	A0A0J9YXM6;Q562E7;E9PDG3	A0A0J9YXM6;Q562E7	WD repeat-containing protein 81	WDR81						6	6	6	4.1	4.1	4.1	211.57	0	6.6577	428230000	24	0.0437608	0.975425	0.0175749	0.0275882	24.669	24.7653	24.836	24.9825	24.6877	24.5473
Color [Black]	A0A0J9YXN7;Q96Q06	A0A0J9YXN7;Q96Q06	Perilipin-4	PLIN4						55	55	55	64.8	64.8	64.8	136.02	0	323.31	69321000000	603	0.0893927	0.958453	0.0314185	0.0502674	32.1569	31.9814	32.1076	31.8863	31.9968	32.2685
Color [Black]	A0A0R4J2E8;A8MXP9;P43243;D6REM6;D6R991;B3KM87;H0Y8T4;Q68E03;D6RBI2;D6RE02;D6RIA2;D6RAM9;D6RAY2;D6RBK5;D6RB45;A0A1B0GX04;D6R9F3;D6RBS2;D6RCM3;D6REK4;D6R8Z5	A0A0R4J2E8;A8MXP9;P43243;D6REM6;D6R991	Matrin-3	MATR3						16	16	16	24.1	24.1	24.1	94.622	0	74.765	2997900000	111	0.350896	0.837944	0.126463	0.194652	27.8011	27.3322	27.6918	27.4066	27.5723	27.4667
Color [Black]	A0A0U1RQK7;A0A0A0MSA7;O43432	A0A0U1RQK7;A0A0A0MSA7;O43432	Eukaryotic translation initiation factor 4 gamma 3	EIF4G3						14	11	11	9.5	8	8	195.27	0	21.91	642960000	48	0.47345	0.543779	-0.921659	-0.685786	25.5509	22.8766	25.1819	25.3449	25.6783	25.3512
Color [Black]	A0A0U1RR22;Q9UNF0;B0QYG7;B0QYG8	A0A0U1RR22;Q9UNF0	Protein kinase C and casein kinase substrate in neurons protein 2	PACSIN2						4	4	4	8.6	8.6	8.6	51.828	0.00095193	4.9894	254850000	15	0.20364	0.849523	0.142445	0.184996	24.2346	24.0903	24.1736	23.5282	24.4425	24.1005
Color [Black]	A0A0U1RR27;Q7Z401;H3BTW5	A0A0U1RR27;Q7Z401;H3BTW5	C-myc promoter-binding protein	DENND4A						5	5	5	4.5	4.5	4.5	214.83	0	6.4457	222760000	24	0.900357	0.26656	0.859811	0.909414	23.9169	24.2407	24.2267	23.282	24.0109	22.512
Color [Black]	A0A0U1RRM1;Q8WXI9;A0A0U1RR30;A0A0U1RRK3;A0A0U1RR34	A0A0U1RRM1;Q8WXI9;A0A0U1RR30	Transcriptional repressor p66-beta	GATAD2B						6	6	5	16.5	16.5	14.6	63.461	0	11.3	649750000	23	0.490167	0.540868	-0.917528	-0.697491	25.1073	22.9123	25.5414	25.4714	25.509	25.3332
Color [Black]	A6NLN1;A0A0U1RRM4;P26599;A0A0D9SF20;K7EKJ7;K7EK45;A0A087WUW5;K7ELW5;K7ES59;A0A087WU68	A6NLN1;A0A0U1RRM4;P26599	Polypyrimidine tract-binding protein 1	PTBP1						11	11	9	32.4	32.4	29	56.51	0	82.476	4626300000	118	1.29021	0.746445	0.199316	0.348198	28.3933	28.2561	28.3221	28.2409	28.096	28.0367
Color [Black]	A0A0U1RRM6;Q8N8S7;A0A075B6E5;A0A0U1RQP7	A0A0U1RRM6;Q8N8S7;A0A075B6E5	Protein enabled homolog	ENAH						4	4	4	6.7	6.7	6.7	87.399	0	6.8421	399220000	27	0.304861	0.744713	0.43162	0.400978	25.008	24.6068	24.425	24.7978	24.799	23.1482
Color [Black]	A0A140T9T7;Q03518	A0A140T9T7;Q03518	Antigen peptide transporter 1	TAP1						7	7	7	14.1	14.1	14.1	87.175	0	20.295	796830000	46	0.289623	0.837418	0.138236	0.199492	25.5366	25.4685	25.8934	25.6852	25.2194	25.5791
Color [Black]	A0A1B0GWJ0;A0A1B0GTJ7;P30566;A0A1B0GTG9;A0A1B0GWF8;A0A0A6YY92;A0A096LNY4;A0A096LNY5;A0A096LNY6;B4DEP1;A0A096LP72	A0A1B0GWJ0;A0A1B0GTJ7;P30566;A0A1B0GTG9;A0A1B0GWF8;A0A0A6YY92;A0A096LNY4;A0A096LNY5;A0A096LNY6	Adenylosuccinate lyase	ADSL						4	4	4	10.4	10.4	10.4	54.465	0	6.6156	844500000	23	0.112286	0.917467	-0.0930182	-0.116238	26.1257	25.5172	25.496	25.9325	26.104	25.3814
Color [Black]	F5GZ78;A0A1B0GTU4;P49023;A0A1B0GU60;F5H836;A0A1B0GV30	F5GZ78;A0A1B0GTU4;P49023	Paxillin	PXN						11	11	11	30.4	30.4	30.4	64.232	0	31.679	1530000000	97	0.55113	0.822827	-0.152692	-0.245229	26.8346	26.4797	26.5987	26.7317	26.7201	26.9193
Color [Black]	A0A1B0GTW1;Q9UDY2	A0A1B0GTW1;Q9UDY2	Tight junction protein ZO-2	TJP2						24	24	24	23.7	23.7	23.7	140.73	0	96.638	4866800000	248	0.693685	0.854751	0.0992839	0.175663	28.6102	28.4714	28.6456	28.4047	28.5326	28.492
Color [Black]	A0A1B0GUA3;Q96EK5;A0A1B0GUH6;A0A1B0GV79;A0A1B0GW21;A0A1B0GTE6;A0A0D9SFK7	A0A1B0GUA3;Q96EK5	KIF1-binding protein	KIAA1279						11	11	11	21.4	21.4	21.4	74.783	0	25.725	891100000	41	0.397088	0.857991	0.105112	0.171776	25.8426	25.6322	26.0148	25.7505	25.7311	25.6927
Color [Black]	A0A1B0GUA8;Q9H1H9;E7ERX9;H0Y9Z7;H0Y307	A0A1B0GUA8;Q9H1H9	Kinesin-like protein KIF13A	KIF13A						8	8	5	6	6	4.2	207.22	0	26.372	453420000	60	0.0339521	0.967963	-0.0298284	-0.0374321	24.6628	24.7639	24.7857	24.1808	25.1064	25.0146
Color [Black]	A0A1B0GV47;Q7Z4S6;H0YHT2;H0YI78;O75037;Q2M1P5;Q86VH2	A0A1B0GV47;Q7Z4S6	Kinesin-like protein KIF21A	KIF21A						11	11	7	9.6	9.6	6.4	184.71	0	33.944	802490000	61	0.581018	0.776961	-0.200709	-0.306897	25.7002	25.4912	25.5871	25.9912	25.5189	25.8705
Color [Black]	A0AVT1;H0Y8S8	A0AVT1	Ubiquitin-like modifier-activating enzyme 6	UBA6						18	18	18	20.9	20.9	20.9	117.97	0	32.565	1686700000	86	0.142472	0.942744	0.0522149	0.0821149	27.0286	26.6795	26.6656	26.674	26.6721	26.871
Color [Black]	A0JNW5;A0A0C4DGH6	A0JNW5;A0A0C4DGH6	UHRF1-binding protein 1-like	UHRF1BP1L						4	4	4	3.9	3.9	3.9	164.2	0	6.3404	472760000	13	0.482928	0.521803	-0.993781	-0.712584	25.2333	22.5683	25.0587	25.7684	25.0409	25.0323
Color [Black]	A0MZ66	A0MZ66	Shootin-1	KIAA1598						17	17	17	33.9	33.9	33.9	71.639	0	65.604	2497400000	143	0.920938	0.759087	-0.232972	-0.376872	27.3671	27.0373	27.1025	27.3888	27.3024	27.5146
Color [Black]	A1X283	A1X283	SH3 and PX domain-containing protein 2B	SH3PXD2B						4	4	2	5.4	5.4	3.4	101.58	0.00048567	5.224	249320000	22	0.0465634	0.966867	-0.0233307	-0.0347468	23.9704	23.7869	24.3161	23.9089	24.0784	24.1561
Color [Black]	A2A2G4;Q9Y672;S4R350	A2A2G4;Q9Y672;S4R350	Dolichyl pyrophosphate Man9GlcNAc2 alpha-1,3-glucosyltransferase	ALG6						3	3	3	6.7	6.7	6.7	58.347	0	5.377	297510000	20	1.00462	0.771029	0.185786	0.316629	24.4712	24.5567	24.5041	24.1843	24.3184	24.472
Color [Black]	A2A2Q9;Q9Y312	A2A2Q9;Q9Y312	Protein AAR2 homolog	AAR2						5	5	5	14.3	14.3	14.3	45.034	0	6.5268	553990000	23	0.393778	0.638393	-0.88419	-0.610561	25.177	25.2753	22.3947	25.0339	25.1376	25.3282
Color [Black]	A2IDA3;P29372	A2IDA3;P29372	DNA-3-methyladenine glycosylase	MPG						5	5	5	31.5	31.5	31.5	27.295	0	6.679	308490000	22	0.379206	0.918729	-0.0651563	-0.113877	24.3182	24.1819	24.4128	24.4008	24.3914	24.3162
Color [Black]	B7ZM87;A2RUF3;O75044;A0A075B7B5;P0DMP2;P0DJJ0;A0A075B743;A0A075B7C8;Q5VZB4	B7ZM87;A2RUF3;O75044;A0A075B7B5;P0DMP2;P0DJJ0	SLIT-ROBO Rho GTPase-activating protein 2;SLIT-ROBO Rho GTPase-activating protein 2B;SLIT-ROBO Rho GTPase-activating protein 2C	SRGAP2;SRGAP2B;SRGAP2C						7	7	5	9.1	9.1	6.8	120.74	0	22.637	1010300000	46	0.460318	0.720121	-0.467072	-0.497868	26.2248	24.8618	25.8979	26.2638	25.8247	26.2973
Color [Black]	A5YKK6;H3BMZ2;H3BR89;H3BVC9;H3BNB1;H3BMH0;H3BT18;H3BU44	A5YKK6	CCR4-NOT transcription complex subunit 1	CNOT1						48	48	48	23.5	23.5	23.5	266.94	0	162.45	7643600000	343	0.468378	0.878012	-0.0899436	-0.154244	28.9546	28.7392	28.8988	28.8964	28.9073	29.0587
Color [Black]	A6NDG6;H3BV17	A6NDG6	Phosphoglycolate phosphatase	PGP						8	8	8	32.4	32.4	32.4	34.006	0	6.8181	2006100000	18	0.421507	0.483651	1.50967	0.744687	27.6194	27.5704	27.3639	27.5551	27.5117	22.9578
Color [Black]	A6NEM2;P51610;H7C1C4	A6NEM2;P51610	Host cell factor 1;HCF N-terminal chain 1;HCF N-terminal chain 2;HCF N-terminal chain 3;HCF N-terminal chain 4;HCF N-terminal chain 5;HCF N-terminal chain 6;HCF C-terminal chain 1;HCF C-terminal chain 2;HCF C-terminal chain 3;HCF C-terminal chain 4;HCF C-terminal chain 5;HCF C-terminal chain 6	HCFC1						13	13	13	9.8	9.8	9.8	213.47	0	30.343	2034900000	79	2.2953	0.672101	-0.326677	-0.584842	26.8904	26.8906	27.031	27.2829	27.1958	27.3133
Color [Black]	K7EIJ0;K7ENL2;A6NG10;K7EMC9;Q969T9;B4DFG2;K7EIN1;K7ESN4;K7EIK1	K7EIJ0;K7ENL2;A6NG10;K7EMC9;Q969T9;B4DFG2;K7EIN1;K7ESN4	WW domain-binding protein 2	WBP2						4	4	4	18	18	18	18.224	0	6.3519	1011500000	38	0.832007	0.71153	-0.370261	-0.524178	25.9443	25.5132	25.8716	26.4614	25.9746	26.004
Color [Black]	H3BU16;A6NGP5;Q9H910;H3BMT0;H3BTV5;H3BMV3	H3BU16;A6NGP5;Q9H910;H3BMT0;H3BTV5;H3BMV3	Hematological and neurological expressed 1-like protein	HN1L						4	4	4	30.5	30.5	30.5	17.603	0	5.5392	533350000	20	1.19144	0.751847	-0.211852	-0.363019	25.2607	24.9824	25.1149	25.3585	25.3495	25.2855
Color [Black]	A6NMQ1;P09884;A0A087WU64	A6NMQ1;P09884;A0A087WU64	DNA polymerase;DNA polymerase alpha catalytic subunit	POLA1						10	10	10	9	9	9	166.46	0	20.502	601500000	40	0.555713	0.753335	-0.223838	-0.329895	25.3757	24.9516	25.4919	25.4428	25.412	25.6359
Color [Black]	A6PW57;Q99755;A6PW58;A2A5X0	A6PW57;Q99755	Phosphatidylinositol 4-phosphate 5-kinase type-1 alpha	PIP5K1A						5	5	4	13.6	13.6	11.1	61.257	0	8.2244	333130000	26	0.710888	0.761713	0.204723	0.32417	24.3658	24.6272	24.6117	24.2418	24.531	24.2177
Color [Black]	S4R3H3;S4R393;S4R410;A7E2V4;H7BZ52;S4R3B3;H7C453;H0YCW2;S4R3U7	S4R3H3;S4R393;S4R410;A7E2V4;H7BZ52;S4R3B3;H7C453	Zinc finger SWIM domain-containing protein 8	ZSWIM8						14	14	14	14.3	14.3	14.3	178.85	0	19.057	896400000	45	0.0509871	0.966894	0.0232334	0.0353851	25.9172	25.5498	26.0146	25.6867	25.9187	25.8065
Color [Black]	Q5TIG5;A8MQ02;J3KN01;P55196;H0Y9I0;F8W9I4;E9PFY5;H0Y8L4	Q5TIG5;A8MQ02;J3KN01;P55196	Afadin	MLLT4						5	5	5	3.2	3.2	3.2	189.15	0.00048662	5.243	398450000	19	1.18972	0.427402	-0.568856	-0.784877	24.3062	24.2952	24.7055	25.3317	24.9698	24.712
Color [Black]	H7BY10;K7EJV9;K7ERT8;A8MUS3;P62750;K7EMA7	H7BY10;K7EJV9;K7ERT8;A8MUS3;P62750;K7EMA7	60S ribosomal protein L23a	RPL23A						9	9	9	43.7	43.7	43.7	17.692	0	24.199	9044100000	114	0.97866	0.796064	-0.15949	-0.276712	29.1102	29.0431	28.9348	29.2719	29.0802	29.2144
Color [Black]	B0QY89;Q9Y262;B0QY90;C9JHP4;C9K0Q7;H7C3A0;H0Y7E6	B0QY89;Q9Y262;B0QY90	Eukaryotic translation initiation factor 3 subunit L	EIF3L						22	22	22	40	40	40	70.901	0	323.31	10164000000	248	2.28984	0.723742	-0.262606	-0.479866	29.205	29.2886	29.1799	29.442	29.5537	29.4657
Color [Black]	B0QYD3;Q9UH17;P31941	B0QYD3;Q9UH17;P31941	DNA dC->dU-editing enzyme APOBEC-3B;DNA dC->dU-editing enzyme APOBEC-3A	APOBEC3B;APOBEC3A						4	4	4	9.8	9.8	9.8	57.208	0	6.1336	299890000	13	0.225157	0.906348	0.0841764	0.130278	24.43	24.4478	24.8401	24.5978	24.4707	24.3968
Color [Black]	B0QYW5;F6RTR7;O43808;F8WE74	B0QYW5;F6RTR7;O43808;F8WE74	Peroxisomal membrane protein PMP34	SLC25A17						3	3	3	16.9	16.9	16.9	25.721	0.00090131	4.3339	235160000	16	0.478683	0.613705	0.790279	0.649451	24.3144	24.4948	24.4983	24.5422	24.1603	22.2341
Color [Black]	F2Z2V0;B0QZ18;Q99829;E7ENH5;A6PVH9;Q5JX56;Q5JX58;Q5JX59;Q5JX60;Q5JX44;Q5JX45;Q5JX54;Q5JX55;H0Y524;Q5JX61;Q5JX52;Q5JX53;Q5JX57;E7EV27	F2Z2V0;B0QZ18;Q99829;E7ENH5;A6PVH9;Q5JX56;Q5JX58;Q5JX59;Q5JX60;Q5JX44;Q5JX45	Copine-1	CPNE1						5	5	5	10.1	10.1	10.1	58.634	0	6.6193	357370000	32	0.823621	0.712672	-0.304824	-0.453959	24.2238	24.2702	24.1298	24.201	24.5675	24.7697
Color [Black]	B0YIW6;P48444;Q6P1Q5;E9PK34	B0YIW6;P48444	Coatomer subunit delta	ARCN1						18	18	18	30.4	30.4	30.4	61.626	0	45.611	4093100000	162	0.349128	0.918939	0.0659548	0.114029	28.2656	28.0794	28.1272	28.0268	28.0466	28.2009
Color [Black]	B1AH49;P25325	B1AH49;P25325	Sulfurtransferase;3-mercaptopyruvate sulfurtransferase	MPST						5	5	5	35.7	35.7	35.7	24.982	0	11.672	719530000	22	0.0889336	0.943078	-0.051967	-0.0734221	25.3375	25.5389	25.4596	25.1044	25.7524	25.6351
Color [Black]	B1AH87;P30536	B1AH87;P30536	Translocator protein	TSPO						3	3	3	36.4	36.4	36.4	11.896	0	10.525	4232400000	46	0.516658	0.730821	0.351992	0.440557	28.4334	28.5561	28.4372	28.5611	27.5588	28.2508
Color [Black]	B1AHD1;P55769	B1AHD1;P55769	NHP2-like protein 1;NHP2-like protein 1, N-terminally processed	NHP2L1						3	3	3	24.2	24.2	24.2	14.627	0.00094787	4.9134	439930000	24	0.442793	0.720873	0.407871	0.455434	24.5325	24.8257	25.4552	24.0022	24.9895	24.598
Color [Black]	B1AK87;B1AK88;P47756;B1AK85	B1AK87;B1AK88;P47756;B1AK85	F-actin-capping protein subunit beta	CAPZB						17	17	17	58.8	58.8	58.8	29.295	0	76.127	8959300000	138	0.105872	0.943907	-0.0583191	-0.0834766	29.4325	30.0237	29.695	29.6047	29.767	29.9544
Color [Black]	B1AKJ5;O43847;G3V1R5;F5H7V1;H0Y5G9	B1AKJ5;O43847;G3V1R5;F5H7V1;H0Y5G9	Nardilysin	NRD1						17	17	17	15.8	15.8	15.8	139.41	0	29.082	2397600000	132	0.513657	0.813436	-0.168725	-0.261982	27.3885	26.9556	27.2953	27.3601	27.2929	27.4926
Color [Black]	B1ALK7;Q14155;E9PDQ5;E7EUY6;Q15052;F6SJA5	B1ALK7;Q14155;E9PDQ5	Rho guanine nucleotide exchange factor 7	ARHGEF7						9	9	9	15.3	15.3	15.3	79.831	0	14.746	1060800000	24	0.757234	0.780197	0.18409	0.300914	26.3422	26.1013	26.3553	25.9622	26.0633	26.2211
Color [Black]	B1AMS2;Q14141	B1AMS2;Q14141	Septin-6	2019-09-06						4	4	4	11.8	11.8	11.8	49.303	0	16.105	296250000	31	0.20317	0.823711	-0.212002	-0.234868	24.6298	24.5343	23.5311	24.252	24.8369	24.2423
Color [Black]	B1ANR0;Q13310;H0YCC8;B1ANR1;H0YEQ8;H0YER0;Q5JQF8;P0CB38;E5RHG7	B1ANR0;Q13310	Polyadenylate-binding protein;Polyadenylate-binding protein 4	PABPC4						29	29	3	47.6	47.6	3.4	67.97	0	250.55	29282000000	392	0.493442	0.824729	-0.128703	-0.209706	30.5503	30.5655	30.7458	30.8887	30.7909	30.5682
Color [Black]	G3V4W0;B4DY08;B2R5W2;G3V4C1;G3V2Q1;P07910;G3V576;G3V5V7;G3V2D6;G3V555;G3V575;A0A0G2JPF8;A0A0G2JNQ3;P0DMR1;O60812;B7ZW38;B2RXH8;G3V5X6;G3V3K6;G3V251;B4DSU6;G3V4M8;G3V2H6	G3V4W0;B4DY08;B2R5W2;G3V4C1;G3V2Q1;P07910;G3V576;G3V5V7;G3V2D6	Heterogeneous nuclear ribonucleoproteins C1/C2	HNRNPC						11	11	11	38.2	38.2	38.2	28.916	0	19.516	4283100000	68	0.842969	0.683775	0.417989	0.572444	28.1868	27.7834	28.5802	27.7517	27.7637	27.7811
Color [Black]	B3KQ25;K7ESG5;K9J957;P61289;K7ENH2;K7EMD0;K7EPX6;K7EKR3;A0A087WTV2	B3KQ25;K7ESG5;K9J957;P61289;K7ENH2;K7EMD0;K7EPX6;K7EKR3;A0A087WTV2	Proteasome activator complex subunit 3	PSME3						4	4	4	26.4	26.4	26.4	22.455	0	8.7596	486180000	12	0.742148	0.252444	1.08109	0.925306	25.4366	24.7545	25.2409	24.1016	25.1462	22.9411
Color [Black]	B3KS98;O15372;A0A087WZK9;E5RGU4;E5RJT0;E5RFW7;E5RFH0;E5RHC7;E5RH59	B3KS98;O15372;A0A087WZK9	Eukaryotic translation initiation factor 3 subunit H	EIF3H						9	9	9	28.4	28.4	28.4	41.581	0	52.938	962350000	31	1.05377	0.615324	-0.434665	-0.626489	25.7583	25.6674	25.6734	25.7546	26.2802	26.3683
Color [Black]	B4DDF4;B4DUT8;Q99439;A0A087X271;A0A087X1X5;H3BVI6;K7ES69;H3BQH0;A0A087WV51;U3KPS3;Q15417	B4DDF4;B4DUT8;Q99439;A0A087X271;A0A087X1X5;H3BVI6	Calponin;Calponin-2	CNN2						7	7	7	29.2	29.2	29.2	32.616	0	84.522	3067000000	66	0.0621763	0.955637	-0.0441996	-0.0591797	27.9373	27.5949	27.4662	27.6264	28.0962	27.4084
Color [Black]	B4DGU4;P35222	B4DGU4;P35222	Catenin beta-1	CTNNB1						10	6	6	16.7	12.3	12.3	84.765	0	10.755	369210000	31	0.68572	0.524667	0.681902	0.716	24.6452	24.8682	24.7202	23.5829	23.6478	24.957
Color [Black]	B4DKY1;P49589;C9JLN0;E9PRS8	B4DKY1;P49589	Cysteine--tRNA ligase, cytoplasmic	CARS						15	15	14	20.3	20.3	19.1	84.277	0	24.193	2019600000	92	0.624205	0.755987	-0.218019	-0.331777	27.0459	26.5108	26.7701	27.0437	26.9924	26.9448
Color [Black]	B4DN67;Q96J84;Q5W0G0;Q5W0F9	B4DN67;Q96J84;Q5W0G0;Q5W0F9	Kin of IRRE-like protein 1	KIRREL						6	6	6	12.9	12.9	12.9	72.721	0	11.779	274930000	16	0.412221	0.801128	0.186275	0.269155	24.1875	24.3902	24.5965	24.4439	23.9242	24.2473
Color [Black]	B4DR61;P61619;F8W776;Q8TC24;Q9H9S3;H7C1Q9;C9JXC6;H7C069;A6NK38;F2Z2C7;A6NIF9;C9JJV4	B4DR61;P61619	Protein transport protein Sec61 subunit alpha isoform 1	SEC61A1						7	7	7	16	16	16	52.949	0	11.445	3056100000	46	0.563357	0.85433	0.104811	0.179902	27.7303	27.6975	27.5785	27.6688	27.4351	27.5881
Color [Black]	B4DWR3;P61758	B4DWR3;P61758	Prefoldin subunit 3	VBP1						5	5	5	28.1	28.1	28.1	22.254	0	5.9762	472000000	17	0.306321	0.904579	-0.0815398	-0.134013	24.8455	25.0473	25.2058	25.1616	25.059	25.1225
Color [Black]	B4DXZ6;P51114;E9PFF5;E7EU85;C9JZE0;C9JY20;C9JAJ4;C9IZ22;C9J5B4;H7C4S4	B4DXZ6;P51114;E9PFF5;E7EU85	Fragile X mental retardation syndrome-related protein 1	FXR1						14	14	12	28.5	28.5	25.8	68.326	0	76.739	4121400000	122	0.871822	0.744125	-0.254597	-0.400363	28.0661	27.7961	27.8546	28.1968	28.327	27.9569
Color [Black]	B4DY09;Q12905;X6R6Z1;A0A0A0MRL0	B4DY09;Q12905;X6R6Z1	Interleukin enhancer-binding factor 2	ILF2						6	6	6	24.4	24.4	24.4	38.91	0	10.556	1563200000	26	0.269884	0.847211	-0.130849	-0.188516	26.2715	26.2793	26.5241	26.654	26.1384	26.6751
Color [Black]	B4E1G1;Q9BUN8;E5RGY0	B4E1G1;Q9BUN8;E5RGY0	Derlin-1	DERL1						3	3	3	21.9	21.9	21.9	17.033	0	9.4823	2961900000	31	0.14595	0.919375	-0.0789948	-0.112662	27.6492	27.8457	27.5353	28.1136	27.6031	27.5505
Color [Black]	H0Y9V7;B4E2Q0;P98194;H0Y8X9;H0Y9S7	H0Y9V7;B4E2Q0;P98194;H0Y8X9	Calcium-transporting ATPase;Calcium-transporting ATPase type 2C member 1	ATP2C1						3	3	3	4.5	4.5	4.5	98.938	0.00089166	4.219	235210000	14	0.407723	0.795035	0.193453	0.275826	23.8941	24.0176	24.2666	23.5538	23.9099	24.1341
Color [Black]	B5MCF9;O00541;B3KXD6;H7BYY8;H7C267	B5MCF9;O00541;B3KXD6	Pescadillo homolog	PES1						8	8	8	14.7	14.7	14.7	66.077	0	10.954	747090000	38	0.14003	0.936762	-0.0597928	-0.0908663	25.3679	25.5215	25.861	25.6072	25.5599	25.7627
Color [Black]	B5MDF5;J3KQE5;P62826;F5H018;H0YFC6;B4DV51	B5MDF5;J3KQE5;P62826;F5H018;H0YFC6	GTP-binding nuclear protein Ran	RAN						12	12	12	37.8	37.8	37.8	26.224	0	164.5	48087000000	218	0.154646	0.959909	0.0267353	0.0473486	31.8227	31.6536	31.6441	31.7274	31.6289	31.6839
Color [Black]	E7EW69;E7EX04;B5ME97;Q9P0V9;C9JEW2;C9JNR7;F5GYV2;F5H1F2;D6RDU5;D6RGI3;A0A087X142;A6NMH6;D6RER5;A6NFQ9;F8W8I8;Q9NVA2;Q92599	E7EW69;E7EX04;B5ME97;Q9P0V9	Septin-10	2019-09-10						10	10	10	34.9	34.9	34.9	52.145	0	21.138	1578100000	54	0.135504	0.920127	0.0761731	0.107686	26.6652	26.9915	26.4558	26.4042	26.8761	26.6037
Color [Black]	G3V195;B7WPE2;Q32P44;G3V1D0;H0Y3M3;H7C355	G3V195;B7WPE2;Q32P44;G3V1D0;H0Y3M3	Echinoderm microtubule-associated protein-like 3	EML3						6	6	6	14.1	14.1	14.1	73.281	0	10.098	281720000	27	0.474219	0.669143	0.578212	0.562069	24.1337	24.1674	24.3531	22.6033	24.2956	24.0206
Color [Black]	B7Z2R7;Q5T8D3;X6RDD7;Q5T8E0	B7Z2R7;Q5T8D3;X6RDD7;Q5T8E0	Acyl-CoA-binding domain-containing protein 5	ACBD5						2	2	2	5.4	5.4	5.4	58.792	0	6.7098	196500000	15	1.11146	0.778042	-0.17759	-0.308779	23.9052	23.7095	23.8328	23.9964	23.9074	24.0764
Color [Black]	E7EPW5;G3XAH9;E9PCV1;B7Z4U3;B7Z4L1;E7ENZ9;C9JU30;E7EPD9;H7BXS2;Q9NRC1;C9J2Z1;C9JCI7;C9JWK8;C9JZV9;C9JRQ0;C9JRW1	E7EPW5;G3XAH9;E9PCV1;B7Z4U3;B7Z4L1;E7ENZ9;C9JU30;E7EPD9;H7BXS2;Q9NRC1;C9J2Z1;C9JCI7;C9JWK8;C9JZV9;C9JRQ0;C9JRW1	Suppressor of tumorigenicity 7 protein	ST7						2	2	2	6.1	6.1	6.1	58.067	0.00119	3.0901	133660000	4	0.0831954	0.925889	0.0854066	0.0989354	23.7809	23.562	23.8388	23.3081	23.2693	24.3481
Color [Black]	B7Z5N5;Q15796;P84022;H3BVD1;K7EJX0;H0YMP2;H0YL71;H3BP09;H3BQ00;O15198;H0YNV1;H0YKE2;H0YAK7;Q99717;Q15797	B7Z5N5;Q15796;P84022;H3BVD1;K7EJX0	Mothers against decapentaplegic homolog;Mothers against decapentaplegic homolog 2;Mothers against decapentaplegic homolog 3	SMAD2;SMAD3						6	6	6	15.3	15.3	15.3	48.669	0	6.4558	1570800000	13	0.451155	0.418545	1.55638	0.783915	26.6645	26.5972	26.8947	22.1975	26.6006	26.6891
Color [Black]	B7Z6D5;Q96GQ7;A0A087WYH5;A0A087X059	B7Z6D5;Q96GQ7	Probable ATP-dependent RNA helicase DDX27	DDX27						7	7	7	10.7	10.7	10.7	86.604	0	9.3827	594380000	31	0.438657	0.663354	0.710467	0.594735	25.1868	25.4484	25.2881	25.3035	25.2718	23.2166
Color [Black]	F8W1R7;J3KND3;G8JLA2;G3V1V0;B7Z6Z4;P60660;F8VPF3;G3V1Y7;F8VZU9;F8W180;H0YI43;F8W1I5;P14649;F8VXL3	F8W1R7;J3KND3;G8JLA2;G3V1V0;B7Z6Z4;P60660;F8VPF3;G3V1Y7;F8VZU9;F8W180	Myosin light polypeptide 6	MYL6						7	7	7	49.7	49.7	49.7	16.29	0	63.101	10358000000	100	0.345735	0.897019	0.084355	0.140329	29.4475	29.3684	29.6165	29.5157	29.3897	29.274
Color [Black]	B7Z7P8;P62495;I3L492;D6RJE8;D6RCB3	B7Z7P8;P62495	Eukaryotic peptide chain release factor subunit 1	ETF1						12	12	12	35.9	35.9	35.9	47.475	0	65.311	3401500000	127	2.82179	0.836328	-0.101762	-0.198303	27.7058	27.732	27.7108	27.8235	27.7977	27.8326
Color [Black]	H0YHC3;F8W020;F8W118;F8VY35;F8VV59;B7Z9C2;F8W0J6;F5H4R6;H0YIV4;P55209;H0YH88;F8W543;F8VRJ2;F8VXI6;F8VUX1;F8VVB5	H0YHC3;F8W020;F8W118;F8VY35;F8VV59;B7Z9C2;F8W0J6;F5H4R6;H0YIV4;P55209;H0YH88;F8W543;F8VRJ2;F8VXI6;F8VUX1;F8VVB5	Nucleosome assembly protein 1-like 1	NAP1L1						7	7	6	34.8	34.8	29.8	23.417	0	79.956	9064300000	81	0.526695	0.815183	-0.163932	-0.257371	29.2713	28.9302	29.2262	29.2488	29.196	29.4747
Color [Black]	B7ZLQ8;Q17RY0;E5RJM0;E5RFP2;H0YBG1	B7ZLQ8;Q17RY0;E5RJM0;E5RFP2	Cytoplasmic polyadenylation element-binding protein 4	CPEB4						5	5	4	10.1	10.1	7.7	77.296	0	10.235	352500000	29	0.70302	0.667799	0.449462	0.567754	24.4123	25.2178	24.3691	24.2778	24.3411	24.0319
Color [Black]	B8ZZU8;Q15370;I3L0M9;A0A0B4J296	B8ZZU8;Q15370;I3L0M9;A0A0B4J296	Transcription elongation factor B polypeptide 2	TCEB2						5	5	5	42.5	42.5	42.5	12.527	0	6.2075	895870000	31	0.10322	0.921057	0.0898895	0.110518	25.6155	25.4882	25.8545	25.9193	24.9788	25.7905
Color [Black]	C9IYN3;D6W592;Q8WVV9;B7WPG3;H7C464;H7BXH8;C9JJZ7	C9IYN3;D6W592;Q8WVV9;B7WPG3;H7C464	Heterogeneous nuclear ribonucleoprotein L-like	HNRNPLL;HNRPLL						8	8	8	22.2	22.2	22.2	59.663	0	12.546	468650000	25	0.259469	0.822393	0.159092	0.213786	25.3692	24.7675	24.7165	24.8762	24.5455	24.9542
Color [Black]	C9J0K6;P30626;B4DHQ6	C9J0K6;P30626	Sorcin	SRI						8	8	8	57.4	57.4	57.4	17.605	0	15.173	2844600000	86	1.41342	0.483152	-0.48725	-0.737637	27.5082	27.3253	27.1586	27.57	27.9672	27.9166
Color [Black]	C9J2Y9;P30876;C9J4M6	C9J2Y9;P30876;C9J4M6	DNA-directed RNA polymerase;DNA-directed RNA polymerase II subunit RPB2	POLR2B						16	16	16	17	17	17	133.06	0	198.13	1144600000	71	1.63884	0.617769	-0.377745	-0.624131	26.272	26.0809	25.9308	26.4929	26.4014	26.5225
Color [Black]	C9J381;P20839;C9K0R9	C9J381;P20839;C9K0R9	Inosine-5-monophosphate dehydrogenase;Inosine-5-monophosphate dehydrogenase 1	IMPDH1						4	3	3	8.2	6.6	6.6	55.277	0.00089646	4.2555	205170000	10	0.307348	0.732591	0.530009	0.440615	24.0289	24.0807	23.9824	22.1043	24.3301	24.0677
Color [Black]	C9J5N1;Q9BTE6;K7EQ85;L7N2F4	C9J5N1;Q9BTE6;K7EQ85	Alanyl-tRNA editing protein Aarsd1	PTGES3L-AARSD1;AARSD1						8	8	8	19.6	19.6	19.6	55.065	0	9.2262	497140000	31	0.122914	0.929604	-0.0713863	-0.100229	25.0176	24.9606	25.2371	25.5243	25.0222	24.883
Color [Black]	C9J813;E9PGZ1;E7EX44;Q05682	C9J813;E9PGZ1;E7EX44;Q05682	Caldesmon	CALD1						8	8	8	20.3	20.3	20.3	54.158	0	9.0097	390710000	16	0.377851	0.721423	0.564399	0.500793	25.2386	24.2796	24.7658	23.0761	24.8431	24.6716
Color [Black]	C9JA08;Q96D46;C9IZW9;C9K0C2;C9J0B9;C9IY70	C9JA08;Q96D46;C9IZW9;C9K0C2;C9J0B9;C9IY70	60S ribosomal export protein NMD3	NMD3						6	6	6	20.8	20.8	20.8	60.125	0	11.994	467140000	32	0.433553	0.86513	-0.0983365	-0.164688	24.8126	25.0702	24.9933	25.0364	24.9649	25.1698
Color [Black]	C9JFE4;Q13098;A0A096LP07;A0A096LPJ3;A8K070;J3QQX0;J3QS84;J3QS88;J3KTB0;J3QLE8;J3QLT0;J3QL53;J3KRE8;J3KSA5;J3KRJ4	C9JFE4;Q13098;A0A096LP07;A0A096LPJ3;A8K070	COP9 signalosome complex subunit 1	GPS1						4	4	4	10.2	10.2	10.2	53.371	0	8.4985	576160000	31	1.47373	0.483874	-0.485457	-0.743712	25.0011	24.8168	25.0583	25.2677	25.3573	25.7077
Color [Black]	C9JLU1;P52434	C9JLU1;P52434	DNA-directed RNA polymerases I, II, and III subunit RPABC3	POLR2H						3	3	3	25.7	25.7	25.7	16.925	0	9.6649	1244800000	46	0.637147	0.760038	-0.211494	-0.325524	26.1021	26.3615	26.4928	26.6811	26.3517	26.5581
Color [Black]	C9JXB8;C9JNW5;P83731	C9JXB8;C9JNW5;P83731	60S ribosomal protein L24	RPL24						5	5	5	39.7	39.7	39.7	14.369	0	9.4623	10876000000	71	1.23661	0.798353	0.156048	0.279025	29.5883	29.6835	29.4815	29.4493	29.416	29.4199
Color [Black]	C9JRZ6;Q9NX63;F8WAR4	C9JRZ6;Q9NX63;F8WAR4	MICOS complex subunit MIC19	CHCHD3						3	3	3	16.8	16.8	16.8	26.694	0.00094652	4.8985	334790000	18	0.391496	0.824065	-0.142923	-0.218527	24.5914	24.3397	24.5317	24.37	24.8152	24.7064
Color [Black]	C9JS50;Q687X5	C9JS50;Q687X5	Metalloreductase STEAP4	STEAP4						7	7	7	33.9	33.9	33.9	38.579	0	55.965	1318800000	56	0.026056	0.986556	0.0143236	0.0209332	26.186	26.0442	26.1906	25.7948	26.1788	26.4042
Color [Black]	C9JVY5;Q9Y2D5	C9JVY5;Q9Y2D5	A-kinase anchor protein 2	AKAP2						3	3	3	4.6	4.6	4.6	85.282	0.00089246	4.2228	262560000	17	0.505668	0.666165	0.607094	0.592117	24.7355	24.4823	24.3739	24.4862	24.3876	22.8965
Color [Black]	C9JXG8;F6WQW2;P43487;C9JGV6;C9JJ34;C9JIC6;C9JDM3	C9JXG8;F6WQW2;P43487;C9JGV6;C9JJ34	Ran-specific GTPase-activating protein	RANBP1						4	4	4	37.2	37.2	37.2	16.9	0	8.8512	1059300000	23	0.46977	0.430895	1.43016	0.786504	26.1313	25.9856	26.3424	22.135	26.4158	25.618
Color [Black]	C9JZR2;O60716;E9PKY0;E9PRE2;H0YC95	C9JZR2;O60716	Catenin delta-1	CTNND1						19	19	19	25.8	25.8	25.8	104.85	0	84.879	5164800000	240	0.229568	0.925469	-0.0594463	-0.0988355	28.4297	28.398	28.4807	28.2997	28.6126	28.5744
Color [Black]	C9K025;P18077;F8WBS5;F8WB72	C9K025;P18077;F8WBS5;F8WB72	60S ribosomal protein L35a	RPL35A						4	4	4	37.2	37.2	37.2	10.645	0	6.6689	4123300000	41	0.269668	0.753499	-0.333317	-0.335068	27.2689	28.4955	28.1286	28.18	28.9289	27.7841
Color [Black]	D3DTX6;Q96SB3	D3DTX6;Q96SB3	Neurabin-2	PPP1R9B						6	6	6	9.7	9.7	9.7	89.333	0	9.2886	325080000	14	0.29478	0.720662	0.586589	0.449022	24.3187	24.5508	24.5453	24.8206	24.5471	22.2873
Color [Black]	D3YTB1;F8W727;P62910;D3YTI8	D3YTB1;F8W727;P62910	60S ribosomal protein L32	RPL32						8	8	8	54.1	54.1	54.1	15.616	0	16.435	8269100000	53	0.40349	0.82135	0.13914	0.215345	29.3651	29.3069	29.0902	29.3196	28.9047	29.1204
Color [Black]	D3YTB5;P51617;H7C2I6;H7C224;H7C3C1;H7C1F0;F8WAB6;F6U4U2;P51955	D3YTB5;P51617;H7C2I6;H7C224;H7C3C1	Interleukin-1 receptor-associated kinase 1	IRAK1						4	4	4	8.3	8.3	8.3	76.059	0.00093414	4.7591	169290000	12	0.118279	0.920053	-0.0858669	-0.112341	24.1627	23.4477	24.0437	24.0981	24.1319	23.6817
Color [Black]	D6R938;E9PBG7;E9PF82;Q13557;H0Y9J2;Q9UQM7;H0Y9C2	D6R938;E9PBG7;E9PF82;Q13557	Calcium/calmodulin-dependent protein kinase type II subunit delta	CAMK2D						9	5	4	20.9	11.4	9.2	56.298	0	19.601	524710000	26	0.162532	0.819498	-0.263739	-0.237585	25.6294	24.8386	23.5985	25.1199	25.0872	24.6506
Color [Black]	D6R9P3;D6RD18;D6RBZ0;Q99729	D6R9P3;D6RD18;D6RBZ0;Q99729	Heterogeneous nuclear ribonucleoprotein A/B	HNRNPAB						2	2	2	7.5	7.5	7.5	30.302	0.0012632	3.5989	447820000	30	0.383364	0.718579	-0.600295	-0.518091	24.8553	24.4887	22.9113	25.0658	24.1402	24.8503
Color [Black]	D6RAX7;D6RFN0;Q9BT78;D6RD63	D6RAX7;D6RFN0;Q9BT78	COP9 signalosome complex subunit 4	COPS4						3	3	3	10.2	10.2	10.2	47.726	0	9.8282	337530000	17	0.657899	0.822723	-0.15218	-0.251652	24.2076	24.3143	24.3184	24.2458	24.579	24.4721
Color [Black]	D6REX3;O94979;D6RHZ5;H7BXG7;H0Y8V7;H0YAB3;H0Y9K1;H0Y9T9;H0Y8W8;D6RE64;D6RCQ9;H0YAF5;D6RBT0;D6RHE8	D6REX3;O94979;D6RHZ5;H7BXG7	Protein transport protein Sec31A	SEC31A						18	18	18	17.7	17.7	17.7	136.22	0	195.03	2700800000	130	1.16795	0.716817	-0.311052	-0.497501	27.4258	27.1361	27.1333	27.389	27.5871	27.6523
Color [Black]	E5RFP0;Q8WVJ2	E5RFP0;Q8WVJ2	NudC domain-containing protein 2	NUDCD2						2	2	2	22	22	22	14.745	0	6.0541	267700000	27	0.39374	0.809463	0.183272	0.263115	24.8184	24.4178	24.4501	24.2053	24.6749	24.2563
Color [Black]	E5RGG1;H9KVE0;Q9UJW0;E5RK21	E5RGG1;H9KVE0;Q9UJW0;E5RK21	Dynactin subunit 4	DCTN4						2	2	2	24.6	24.6	24.6	13.061	0	5.5309	192560000	25	0.854048	0.256	0.932261	0.92555	23.8095	24.4961	24.1422	22.9512	24.1252	22.5747
Color [Black]	E5RHC5;Q8N6T3;E5RHT6;F8W1U7;F8VWH9;F8VWB3;E5RGL6;E5RIU2	E5RHC5;Q8N6T3;E5RHT6;F8W1U7;F8VWH9;F8VWB3;E5RGL6	ADP-ribosylation factor GTPase-activating protein 1	ARFGAP1						6	6	6	27.6	27.6	27.6	29.128	0	13.059	502520000	37	0.468864	0.806543	-0.174807	-0.264293	25.0478	24.8907	24.8794	24.8126	25.231	25.2987
Color [Black]	E5RHG8;Q15369;R4GMY8	E5RHG8;Q15369;R4GMY8	Transcription elongation factor B polypeptide 1	TCEB1						5	5	5	73	73	73	9.9601	0	9.0236	769160000	26	0.0723347	0.97545	0.0161387	0.027912	25.5741	25.7656	25.5564	25.6392	25.6712	25.5373
Color [Black]	E5RHW4;O94905;E5RJ09	E5RHW4;O94905;E5RJ09	Erlin-2	ERLIN2						9	6	6	39.6	30.5	30.5	37.725	0	15.103	852150000	29	0.129347	0.91403	0.0934442	0.122105	25.2981	25.6134	25.7254	25.917	25.221	25.2185
Color [Black]	E5RI99;P62888;E5RJH3;A0A0B4J213;A0A0C4DH44	E5RI99;P62888;E5RJH3	60S ribosomal protein L30	RPL30						4	4	4	44.7	44.7	44.7	12.656	0	18.592	2397000000	49	0.285634	0.883564	-0.0944506	-0.149114	27.199	27.1641	26.9224	27.2616	26.9899	27.3174
Color [Black]	E5RJR5;P63208;E7ERH2;F8W8N3;E5RGM3	E5RJR5;P63208;E7ERH2;F8W8N3	S-phase kinase-associated protein 1	SKP1						5	5	5	30.7	30.7	30.7	18.72	0	14.099	925010000	36	0.34714	0.837953	-0.132899	-0.201741	26.0808	25.5678	25.7586	25.8336	26.0114	25.9608
Color [Black]	P0DP25;P0DP24;P0DP23;E7ETZ0;H0Y7A7;E7EMB3;G3V361;Q96HY3;G3V226;F8WBR5;M0QZ52;G3V479	P0DP25;P0DP24;P0DP23;E7ETZ0;H0Y7A7;E7EMB3;G3V361;Q96HY3;G3V226		CALM1;CALM2						4	4	4	29.5	29.5	29.5	16.837	0	16.052	1197800000	40	0.286414	0.838654	0.14002	0.200799	26.5259	25.8925	26.2067	25.9697	26.0219	26.2136
Color [Black]	J3QLD9;E7EMK3;Q14254;K7EKW9	J3QLD9;E7EMK3;Q14254	Flotillin-2	FLOT2						5	5	5	13.8	13.8	13.8	47.142	0	9.8683	413030000	26	0.12129	0.941077	-0.0606035	-0.0888144	24.9083	25.0449	25.0124	24.7688	25.0004	25.3783
Color [Black]	E7EMW7;O95071;E5RFK7	E7EMW7;O95071	E3 ubiquitin-protein ligase UBR5	UBR5						9	9	9	3.9	3.9	3.9	308.57	0	9.7723	316980000	17	0.819243	0.721363	-0.360004	-0.511726	24.1777	24.365	24.4268	25.0232	24.6572	24.3692
Color [Black]	E7EMZ9;E9PBC6;O95359;D6RAA5;Q4VXL8;Q4VXL4;A0A0U1RRM9;H0Y9C3;H0Y911;E9PGB3;H0Y9Y7;H0Y8P9;H0YA73;H0Y954	E7EMZ9;E9PBC6;O95359	Transforming acidic coiled-coil-containing protein 2	TACC2						35	35	34	19.9	19.9	19.5	296.74	0	153.61	4456700000	193	0.138589	0.929722	0.0653947	0.0969599	28.2427	27.9415	28.4446	27.9637	28.287	28.182
Color [Black]	E7END7;Q9H0U4;P62820;E9PLD0;Q92928	E7END7;Q9H0U4;P62820;E9PLD0;Q92928	Ras-related protein Rab-1B;Ras-related protein Rab-1A;Putative Ras-related protein Rab-1C	RAB1A;RAB1B;RAB1C						4	3	3	24.9	18.5	18.5	19.018	0	7.3644	1492800000	23	0.212506	0.948929	0.037679	0.0662431	26.6538	26.8356	26.8285	26.7424	26.7908	26.6715
Color [Black]	E7ENJ6;Q9BXS5;K7EJL1;K7EPJ8;K7ER75;A0A087WZX7;K7ENA7;Q9Y6Q5;K7EPR4;K7EJJ1;K7EK69;K7EQ90;K7ERH5;K7EL08;K7EMG5	E7ENJ6;Q9BXS5;K7EJL1;K7EPJ8	AP-1 complex subunit mu-1	AP1M1						8	8	8	21.1	21.1	21.1	42.636	0	10.896	561110000	48	0.108529	0.965735	-0.0249189	-0.0427448	25.0601	25.1718	25.2614	25.2497	25.0712	25.2472
Color [Black]	E7EP32;P62879;C9JIS1;C9JXA5;C9JZN1;Q9HAV0;P62873;B1AKQ8;F6X3N5;F6UT28;F5H8J8;F5H100;F5H0S8;E9PCP0;P16520;C9JD14;H7C5J5;B3KVK2	E7EP32;P62879;C9JIS1;C9JXA5;C9JZN1;Q9HAV0;P62873;B1AKQ8;F6X3N5;F6UT28	Guanine nucleotide-binding protein G(I)/G(S)/G(T) subunit beta-2;Guanine nucleotide-binding protein subunit beta-4;Guanine nucleotide-binding protein G(I)/G(S)/G(T) subunit beta-1	GNB2;GNB4;GNB1						6	6	6	21.3	21.3	21.3	32.408	0	6.3896	962490000	23	0.208782	0.964552	-0.0226053	-0.0417133	25.9423	25.8691	25.8615	25.8477	25.9519	25.941
Color [Black]	E7EPB3;P50914	E7EPB3;P50914	60S ribosomal protein L14	RPL14						5	5	5	42.7	42.7	42.7	14.558	0	16.809	7568700000	70	0.43682	0.943429	-0.0447807	-0.0823269	28.8146	28.9595	28.8946	28.9514	28.9082	28.9435
Color [Black]	E7ES33;E7EPK1;Q16181;G3V1Q4;A0A0U1RRE1;A0A0U1RRH9;Q5JXL7;A0A0U1RQK0;A0A0U1RRD1;A0A0U1RRM2;Q6ZU15	E7ES33;E7EPK1;Q16181;G3V1Q4	Septin-7	2019-09-07						13	13	13	32.4	32.4	32.4	48.715	0	41.383	3940700000	99	0.154352	0.853837	0.159271	0.179808	27.961	28.2998	27.8218	27.5428	28.5847	27.4773
Color [Black]	E7EPN9;Q9Y520;H7C5N8;A0A0A0MS30	E7EPN9;Q9Y520	Protein PRRC2C	PRRC2C						66	66	66	31.4	31.4	31.4	308.77	0	200.42	19299000000	549	2.55738	0.752452	-0.178108	-0.337906	30.195	30.1266	30.1567	30.3523	30.3007	30.3595
Color [Black]	E9PF84;G5E9Q7;E7EQB8;P51553;H7C1W2;H0Y5Q7	E9PF84;G5E9Q7;E7EQB8;P51553;H7C1W2	Isocitrate dehydrogenase [NAD] subunit, mitochondrial;Isocitrate dehydrogenase [NAD] subunit gamma, mitochondrial	IDH3G						5	5	5	28.1	28.1	28.1	31.422	0	8.9739	397370000	29	0.116236	0.954361	0.0382341	0.0617092	24.515	24.5635	24.8174	24.4822	24.7343	24.5647
Color [Black]	E7EQG2;Q14240;J3KSN7	E7EQG2;Q14240	Eukaryotic initiation factor 4A-II;Eukaryotic initiation factor 4A-II, N-terminally processed	EIF4A2						13	2	2	35.1	7.2	7.2	41.29	0.00090744	4.3955	448570000	28	1.19334	0.638716	-0.402961	-0.611726	24.5583	24.433	24.8492	25.2049	24.8644	24.9801
Color [Black]	E7EQL8;Q96RT7	E7EQL8;Q96RT7	Gamma-tubulin complex component 6	TUBGCP6						6	6	6	5.7	5.7	5.7	163.91	0	7.0923	208500000	12	1.10705	0.15488	0.95604	1.05512	24.1999	24.0785	24.1409	23.3734	23.7702	22.4077
Color [Black]	E7EQR4;P15311	E7EQR4;P15311	Ezrin	EZR						14	14	8	23.5	23.5	15.5	69.371	0	26.646	2803400000	86	2.07436	0.614032	0.370871	0.643098	27.8836	27.8961	27.8291	27.3639	27.5138	27.6186
Color [Black]	E7EQV3;P11940;A0A087WTT1;E7ERJ7;H0YAR2;Q9H361;H0YBN4;H0YAS6;H0YB75;E5RGH3;H0YAP2;H0YB86;E5RJB9;H0YAS7;Q4VXU2;E5RH24;H0YC10;Q96DU9;H0YAW6	E7EQV3;P11940;A0A087WTT1;E7ERJ7;H0YAR2	Polyadenylate-binding protein;Polyadenylate-binding protein 1	PABPC1						27	19	19	50.6	34.9	34.9	65.747	0	56.313	25362000000	255	1.54505	0.827982	-0.120579	-0.224975	30.4652	30.5868	30.5267	30.6347	30.6444	30.6614
Color [Black]	E7EQZ4;Q16637;B4DP61;A0A0G2JRX5;A0A0G2JRY6;A0A0G2JQN8;H0YBZ9	E7EQZ4;Q16637;B4DP61	Survival motor neuron protein	SMN1;SMN2						10	10	10	36.7	36.7	36.7	31.689	0	126.18	7729500000	119	0.414434	0.751809	0.260334	0.339325	28.1072	28.9527	28.684	28.3281	28.4834	28.1514
Color [Black]	E7ERI8;E7EW49;E3W994;A0A0U1RQI6;J3KR49;O75122;B3KR06;E7ENG2;C9J668;D6RBU8;H7C4X8;H7C5M8;H7C4I5	E7ERI8;E7EW49;E3W994;A0A0U1RQI6;J3KR49;O75122	CLIP-associating protein 2	CLASP2						17	17	15	16.9	16.9	14.9	165.63	0	86.002	1474700000	72	0.0113355	0.994331	0.00432014	0.00690413	26.7417	26.4625	26.7286	26.6483	26.7859	26.4856
Color [Black]	E9PEI4;H0YB16;H0YBZ1;H0YBP1;E7ESA6;Q05397;B4DWJ1;E5RHD8;E5RI03	E9PEI4;H0YB16;H0YBZ1;H0YBP1;E7ESA6;Q05397;B4DWJ1	Focal adhesion kinase 1	PTK2						5	5	4	8.5	8.5	7.4	76.797	0.00087222	3.9585	278500000	11	0.279234	0.716073	0.691282	0.462175	24.4937	24.4697	24.8151	25.1576	24.5979	21.9492
Color [Black]	E7ETA6;Q15154;A6NNN6;E7EV93;H0YBA1;E9PGW9;E5RGQ4	E7ETA6;Q15154;A6NNN6	Pericentriolar material 1 protein	PCM1						23	23	23	16.4	16.4	16.4	227.73	0	32.558	1107500000	63	0.682882	0.364844	0.923771	0.828426	25.5718	24.8561	25.6885	25.4331	24.4083	23.5037
Color [Black]	E7ETU9;O00469;C9JXZ0	E7ETU9;O00469	Procollagen-lysine,2-oxoglutarate 5-dioxygenase 2	PLOD2						8	8	8	14.9	14.9	14.9	81.169	0	18.595	438270000	37	0.781375	0.133581	1.64526	1.11847	24.3728	24.8017	24.737	24.9154	22.0179	22.0425
Color [Black]	J3KQ96;E7ETY2;Q13428;H0YA99	J3KQ96;E7ETY2;Q13428	Treacle protein	TCOF1						8	8	8	7.9	7.9	7.9	144.12	0	14.74	670020000	20	0.438724	0.829594	0.140591	0.220558	25.2295	25.436	25.5996	25.1518	25.247	25.4445
Color [Black]	E7EVA0;B5MEG9;H7C4C5;H0Y2V1;F8W9U4;A0A0J9YVV8;A0A0J9YW37	E7EVA0	Microtubule-associated protein	MAP4						59	59	22	32.9	32.9	14	245.44	0	156.51	27686000000	427	1.35696	0.755531	-0.235956	-0.405936	30.7524	30.5115	30.738	30.8972	30.8672	30.9455
Color [Black]	G3V2E7;F8W6L3;G3V3H3;G3V5R9;E7EVH7;Q07866;G5E9S8;G3V2P7;H0YJU9;H0YJL0;H0YJT3;H0YG16;H0YGB8;K7EL76;Q6P597	G3V2E7;F8W6L3;G3V3H3;G3V5R9;E7EVH7;Q07866;G5E9S8	Kinesin light chain 1	KLC1						20	20	13	39.4	39.4	22.3	62.715	0	48.144	3804500000	159	0.0191486	0.990144	0.00851377	0.0131399	28.0079	27.9501	27.8748	27.939	28.1815	27.6867
Color [Black]	E7EWE5;P51659;E7ER27;G5E9S2;E7ET17;E7EPL9	E7EWE5;P51659;E7ER27;G5E9S2;E7ET17;E7EPL9	Peroxisomal multifunctional enzyme type 2;(3R)-hydroxyacyl-CoA dehydrogenase;Enoyl-CoA hydratase 2	HSD17B4						6	6	6	11.4	11.4	11.4	77.586	0	12.684	283140000	26	0.411538	0.69121	0.710476	0.575919	24.3838	24.1939	24.4679	24.5012	24.2244	22.1885
Color [Black]	E7EX17;P23588;F8VP89;F8VX11;F8VSC7;F8W0K0;F8VRU1;F8VYE9	E7EX17;P23588;F8VP89;F8VX11	Eukaryotic translation initiation factor 4B	EIF4B						15	15	15	27.9	27.9	27.9	69.697	0	323.31	5006800000	101	2.38796	0.180561	-0.605945	-1.00579	28.1448	27.9275	28.2571	28.6522	28.728	28.7671
Color [Black]	E7EX90;Q14203;Q6AWB1;E7EWF7;C9JZA4;C9JTE5;C9JJN7;C9JJD0;C9JKG6;E9PCY0;C9J1B7	E7EX90;Q14203;Q6AWB1	Dynactin subunit 1	DCTN1;DKFZp686E0752						23	23	23	23.6	23.6	23.6	139.09	0	47.386	2877500000	94	0.111822	0.940979	-0.0464306	-0.0713842	27.5277	27.3339	27.283	27.6516	27.199	27.4333
Color [Black]	F8W1N5;F8VZJ2;F8VNW4;F8W0W4;H0YHX9;Q13765;E9PAV3;F8VZ58;Q9BZK3	F8W1N5;F8VZJ2;F8VNW4;F8W0W4;H0YHX9;Q13765;E9PAV3	Nascent polypeptide-associated complex subunit alpha;Nascent polypeptide-associated complex subunit alpha, muscle-specific form	NACA						3	3	3	59.2	59.2	59.2	7.813	0	7.9111	570080000	11	0.208707	0.784928	0.337109	0.299563	25.2599	25.0508	24.9827	23.5333	25.5238	25.225
Color [Black]	E9PB90;P52789;P19367;P52790	E9PB90;P52789	Hexokinase;Hexokinase-2	HK2						13	13	13	17.9	17.9	17.9	98.972	0	33.261	1298000000	74	0.345613	0.846396	0.120979	0.187544	26.4594	26.4528	26.5942	26.4299	26.5912	26.1223
Color [Black]	E9PC44;E9PDM8;O94855	E9PC44;E9PDM8;O94855	Protein transport protein Sec24D	SEC24D						6	6	6	21.6	21.6	21.6	43.94	0	22.335	539640000	26	0.261687	0.915507	0.0736154	0.120257	25.2371	25.1488	24.942	25.0709	24.9003	25.1358
Color [Black]	E9PDF6;O43795;E7EQD9;A0A0U1RRI3;H7C2Y7;C9JYW1;C9JUP5;G3V342	E9PDF6;O43795	Unconventional myosin-Ib	MYO1B						20	20	18	24.8	24.8	22.4	128.48	0	44.834	2516300000	106	0.850642	0.822829	-0.120607	-0.213137	27.3215	27.3763	27.3917	27.5814	27.3679	27.5021
Color [Black]	E9PDR0;P05166;C9JQS9;E7EX59;E7ETT1;E7ETT4;E7EUY3;E9PEC3;F8WBI9;E7ENC1;H7C5C9;C9JVW9;C9JVY9;C9JAW3	E9PDR0;P05166;C9JQS9;E7EX59;E7ETT1;E7ETT4;E7EUY3;E9PEC3;F8WBI9	Propionyl-CoA carboxylase beta chain, mitochondrial	PCCB						28	28	28	65.3	65.3	65.3	59.403	0	323.31	53628000000	498	0.322823	0.820838	0.150848	0.218056	32.0678	31.7209	31.5522	31.5809	31.455	31.8523
Color [Black]	E9PEB5;Q96AE4;C9JSZ1	E9PEB5;Q96AE4	Far upstream element-binding protein 1	FUBP1						8	7	7	14.4	13.3	13.3	68.903	0	11.738	671270000	36	0.247356	0.751197	-0.443916	-0.366839	25.4943	25.2328	23.3302	25.1725	24.7674	25.4492
Color [Black]	E9PFR3;Q14738;H0Y8C4;Q96B13;H0YJ75;Q13362;H7C5Q9;H0YJ35;H0YN84;G3V2U3	E9PFR3;Q14738;H0Y8C4;Q96B13;H0YJ75;Q13362	Serine/threonine-protein phosphatase 2A 56 kDa regulatory subunit delta isoform;Serine/threonine-protein phosphatase 2A 56 kDa regulatory subunit gamma isoform	PPP2R5D;PPP2R5C						6	6	5	13	13	10.9	69.116	0	17.314	597780000	25	0.427109	0.800047	-0.186241	-0.271373	25.4078	25.0855	25.077	25.3827	25.6349	25.1114
Color [Black]	E9PG22;Q8IW35;H7C4Y5;F8WF91	E9PG22;Q8IW35	Centrosomal protein of 97 kDa	CEP97						16	16	16	27.7	27.7	27.7	90.309	0	27.847	1779700000	63	1.82813	0.753482	-0.192818	-0.352482	26.7058	26.7808	26.8268	26.9536	26.9159	27.0223
Color [Black]	E9PGT1;Q15631;H7C1D4;A0A0J9YVW2	E9PGT1;Q15631;H7C1D4	Translin	TSN						7	7	7	37.2	37.2	37.2	25.572	0	40.493	2088500000	49	0.0134956	0.989139	-0.0107765	-0.0141042	27.4661	26.7231	26.9958	26.92	26.9239	27.3734
Color [Black]	E9PGT3;Q15418;E9PMM7;Q5SVM7;Q5SVM6;E9PAN7	E9PGT3;Q15418	Ribosomal protein S6 kinase;Ribosomal protein S6 kinase alpha-1	RPS6KA1						14	9	9	26.4	18.8	18.8	81.471	0	16.741	1061900000	56	0.615165	0.777674	-0.195433	-0.304101	26.3288	26.0152	26.2516	26.2825	26.2916	26.6079
Color [Black]	E9PHA2;Q15003;C9J470;C9JZP1;H7C415	E9PHA2;Q15003;C9J470	Condensin complex subunit 2	NCAPH						16	16	16	26.8	26.8	26.8	81.572	0	67.369	4623000000	118	0.691139	0.846923	-0.107122	-0.187746	28.2511	28.0729	28.1448	28.3585	28.2049	28.2267
Color [Black]	E9PHI4;O94901;H0Y6N5;H0Y742;H7C2K3;H7C019;C9JK55;C9JS54;C9JJU6;C9K051;C9JR15;H7C3X3	E9PHI4;O94901;H0Y6N5;H0Y742;H7C2K3	SUN domain-containing protein 1	SUN1						13	13	13	22.7	22.7	22.7	91.112	0	22.017	1181700000	66	0.74837	0.853292	-0.099666	-0.177608	25.8586	26.0329	25.8869	26.0762	26.0244	25.9769
Color [Black]	E9PHV5;P28290;E7EUL7;H7BZ26	E9PHV5;P28290;E7EUL7	Sperm-specific antigen 2	SSFA2						18	18	18	21.4	21.4	21.4	136.14	0	50.868	2554200000	89	0.248856	0.906023	0.0839068	0.132446	27.0079	27.306	27.2977	27.2972	26.9983	27.0644
Color [Black]	E9PJH7;Q9H936;A0A0D9SEI9;A0A0D9SFE1;K4DIB8;K4DIA8;E9PS95;Q9H1K4;K4DIB6;K4DIB3;A0A0D9SFA8;K4DIB0;K4DIA2;A0A0D9SG84;E9PI74;E9PQ36	E9PJH7;Q9H936;A0A0D9SEI9;A0A0D9SFE1;K4DIB8;K4DIA8;E9PS95;Q9H1K4	Mitochondrial glutamate carrier 1;Mitochondrial glutamate carrier 2	SLC25A22;SLC25A18						7	7	7	30	30	30	33.281	0	32.177	1339500000	58	0.301091	0.826276	-0.167913	-0.231076	26.5007	26.3163	26.3414	26.9122	26.5939	26.1561
Color [Black]	G3V1A4;E9PK25;P23528;E9PP50;E9PQB7;E9PLJ3;E9PS23	G3V1A4;E9PK25;P23528;E9PP50;E9PQB7;E9PLJ3	Cofilin-1	CFL1						14	14	10	71.8	71.8	51	16.811	0	126.28	31650000000	193	0.398681	0.904411	-0.0775433	-0.133172	31.0243	30.8803	31.1414	31.0641	31.0565	31.158
Color [Black]	H7BXH2;E9PKF6;Q5H9R7;E9PQP7;E9PK08;H0YEN2;H0YDW1;E9PNN8	H7BXH2;E9PKF6;Q5H9R7;E9PQP7	Serine/threonine-protein phosphatase 6 regulatory subunit 3	PPP6R3						11	11	11	15.8	15.8	15.8	92.407	0	220.1	909740000	70	0.0697026	0.957575	-0.0334536	-0.0500935	26.025	25.717	26.0433	26.0305	26.1452	25.71
Color [Black]	E9PKG1;H7C2I1;Q99873;E9PIX6;A0A087X1W2;E9PQ98;E9PNR9;H0YDE4;E9PMW9;Q9NR22	E9PKG1;H7C2I1;Q99873;E9PIX6;A0A087X1W2;E9PQ98;E9PNR9;H0YDE4	Protein arginine N-methyltransferase 1	PRMT1						18	18	18	58.8	58.8	58.8	37.709	0	78.603	9417100000	221	0.691655	0.784428	-0.186138	-0.298995	29.0337	29.099	29.0925	29.0938	29.4957	29.1941
Color [Black]	E9PL24;A0A0C4DFQ0;E9PQG4	E9PL24;A0A0C4DFQ0;E9PQG4		PDE4DIP						17	17	4	20.3	20.3	4.3	126.95	0	29.564	833020000	47	0.102285	0.95395	0.0382404	0.0602761	25.3553	25.3363	25.4342	25.5865	25.1428	25.2817
Color [Black]	E9PLK3;P55786;A6NEC2;E9PP11;H0YDG0;E9PJY4;E9PPD4;H0YCQ5;E9PJF9;E9PPZ2	E9PLK3;P55786	Puromycin-sensitive aminopeptidase	NPEPPS						26	26	26	33.7	33.7	33.7	102.99	0	56.239	5128700000	148	1.16331	0.779079	-0.172954	-0.303475	28.4189	28.256	28.4375	28.4869	28.5245	28.6198
Color [Black]	E9PM69;R4GNH3;P17980;E9PMD8;E9PN50;E9PKD5;E9PLG2	E9PM69;R4GNH3;P17980;E9PMD8;E9PN50;E9PKD5	26S protease regulatory subunit 6A	PSMC3						5	5	5	17.4	17.4	17.4	44.323	0	7.57	819720000	20	0.457168	0.825543	-0.138193	-0.219215	25.5097	25.8588	25.6667	25.6571	25.9332	25.8594
Color [Black]	E9PMH5;Q13490;A0A087X2B2;H0YDY3;E9PNM6;E9PIW1;Q13489;E9PI77;E9PQZ9	E9PMH5;Q13490;A0A087X2B2;H0YDY3	Baculoviral IAP repeat-containing protein 2	BIRC2						15	15	15	32.8	32.8	32.8	67.513	0	25.711	2051900000	65	0.42034	0.901131	0.079998	0.137661	27.0381	27.1795	27.184	27.1842	26.9994	26.978
Color [Black]	E9PMS6;E9PMT2;F8WD26;J3KP06;Q8WWI1;A0A0A0MTE2;E9PMP7;H0Y424;H0YDQ3;H0YDG6;H0YE95;E9PK58;E9PJ10;E9PLU6;U3KQE6	E9PMS6;E9PMT2;F8WD26;J3KP06;Q8WWI1;A0A0A0MTE2;E9PMP7;H0Y424	LIM domain only protein 7	LMO7						37	37	37	38.7	38.7	38.7	145.42	0	208.35	7497600000	293	1.24436	0.739257	-0.23288	-0.396141	28.8492	29.0163	28.9313	29.1068	29.0775	29.311
Color [Black]	E9PMV1	E9PMV1		PLEC						44	2	2	67.9	6.1	6.1	80.779	0	62.574	1005400000	39	1.11174	0.329931	0.663174	0.849662	25.7517	26.5179	26.4707	25.8117	25.5819	25.3571
Color [Black]	E9PNA7;Q5XXA6;E9PS90	E9PNA7;Q5XXA6;E9PS90	Anoctamin;Anoctamin-1	ANO1						2	2	2	4.6	4.6	4.6	80.445	0.0058339	2.0086	10726000000	8	0.134957	0.941681	-0.052056	-0.0810554	29.5663	29.3095	29.7063	29.416	29.6734	29.6488
Color [Black]	E9PNR2;Q13671	E9PNR2;Q13671	Ras and Rab interactor 1	RIN1						4	4	4	10.2	10.2	10.2	66.545	0.00094832	4.9197	167600000	17	0.23577	0.944361	0.0479991	0.08275	23.4794	23.6262	23.4103	23.4583	23.3728	23.5408
Color [Black]	E9PNW4;E9PR17;P13987;H0YET2	E9PNW4;E9PR17;P13987	CD59 glycoprotein	CD59						3	3	3	29.6	29.6	29.6	11.985	0.00094967	4.95	598430000	24	0.111947	0.944636	-0.0522772	-0.0781186	25.6001	25.2492	25.5663	25.378	25.4173	25.7772
Color [Black]	E9PQA6;Q96EY5;E9PLL0;M0QZK6;E9PLZ8;E9PJW8	E9PQA6;Q96EY5;E9PLL0	Multivesicular body subunit 12A	MVB12A						3	3	3	17.6	17.6	17.6	28.703	0	16.369	370410000	29	1.59194	0.121171	0.874084	1.16248	25.2784	24.8713	24.9359	24.124	23.7931	24.5463
Color [Black]	E9PQR7;Q9UK41;E9PM90	E9PQR7;Q9UK41	Vacuolar protein sorting-associated protein 28 homolog	VPS28						3	3	3	24.2	24.2	24.2	18.469	0	6.4669	200950000	18	0.0303561	0.986607	0.0128524	0.0200024	23.7023	23.4219	23.8803	23.6193	23.5922	23.7544
Color [Black]	E9PQY2;Q9NQP4	E9PQY2;Q9NQP4	Prefoldin subunit 4	PFDN4						3	3	3	27.9	27.9	27.9	15.598	0.00092851	4.6845	231630000	12	0.131638	0.845865	0.194479	0.186386	24.1555	24.2173	24.1028	22.8948	24.3403	24.6572
Color [Black]	E9PRY8;P29692;E9PK01;A0A087X1X7;E9PQZ1;E9PPR1;E9PL12;E9PQ49;E9PI39;E9PMW7;E9PIZ1;H0YE72;H0YCK7;H0YE58;E9PK06;E9PQC9;E9PK72	E9PRY8;P29692;E9PK01;A0A087X1X7;E9PQZ1;E9PPR1;E9PL12;E9PQ49;E9PI39	Elongation factor 1-delta	EEF1D						11	11	6	21.1	21.1	13.6	76.569	0	171.02	14886000000	152	0.800203	0.724182	-0.335507	-0.483598	29.7845	29.392	29.6529	29.6547	29.9935	30.1877
Color [Black]	F2Z388;P42766	F2Z388;P42766	60S ribosomal protein L35	RPL35						2	2	2	24	24	24	10.645	0.0012516	3.5067	389260000	15	0.46602	0.504752	1.122	0.727887	24.7417	24.9476	24.753	24.7563	24.7063	21.6137
Color [Black]	F2Z393;P37837	F2Z393;P37837	Transaldolase	TALDO1						4	4	4	13.5	13.5	13.5	35.328	0	5.6356	287980000	18	0.549163	0.47856	0.940744	0.747813	24.4922	24.2218	24.5028	23.9971	24.4177	21.9798
Color [Black]	F5GWN5;O00750	F5GWN5;O00750	Phosphatidylinositol 4-phosphate 3-kinase C2 domain-containing subunit beta	PIK3C2B						9	9	9	8.4	8.4	8.4	181.68	0	13.726	354460000	22	1.58853	0.100308	0.942956	1.22075	24.4331	24.6583	24.4492	23.1878	24.0734	23.4504
Color [Black]	F5GWT4;Q9H4A3;F6UYG0;H0YH68;Q96J92;H0YFF1;K7ENT7;H0Y7R3	F5GWT4;Q9H4A3	Serine/threonine-protein kinase WNK1	WNK1						29	29	24	16.9	16.9	14.8	225.5	0	94.017	7241000000	262	0.759858	0.853493	-0.101588	-0.180927	28.7959	28.6656	28.7986	28.8801	28.771	28.9137
Color [Black]	F5GX77;Q9UI30;F5GYQ2	F5GX77;Q9UI30;F5GYQ2	Multifunctional methyltransferase subunit TRM112-like protein	TRMT112						3	3	3	38.7	38.7	38.7	11.972	0	7.8713	473820000	20	0.413609	0.822506	0.170437	0.252411	25.0468	25.2432	25.0995	24.9308	24.6887	25.2586
Color [Black]	F5GYN4;J3KR44;F5GYJ8;Q96FW1;F5H6Q1;F5H3F0	F5GYN4;J3KR44;F5GYJ8;Q96FW1;F5H6Q1	Ubiquitin thioesterase OTUB1	OTUB1						6	6	6	28.6	28.6	28.6	28.05	0	13.643	1070600000	77	0.29084	0.917205	-0.070872	-0.118404	25.9377	25.9972	26.2035	26.1907	26.0053	26.155
Color [Black]	F5GYQ1;P61421;J3QL14;R4GN72;H3BQJ1;H3BQB4;H3BSG7	F5GYQ1;P61421;J3QL14;R4GN72	V-type proton ATPase subunit d 1	ATP6V0D1						5	5	5	16.6	16.6	16.6	44.659	0	19.089	1172100000	32	0.0491999	0.979311	-0.0152505	-0.025152	26.4177	26.3169	26.4911	26.4569	26.5668	26.2477
Color [Black]	F5GZS6;J3KPF3;P08195;F5H0E2;H0YFS2;F5GZI0;F5H867;H0YFX4;F5GZR9	F5GZS6;J3KPF3;P08195	4F2 cell-surface antigen heavy chain	SLC3A2						26	26	26	46.7	46.7	46.7	64.872	0	212.6	22522000000	348	0.231047	0.927057	0.0618312	0.102209	30.6281	30.3158	30.6193	30.485	30.4768	30.4159
Color [Black]	F5H039;Q9NQX3;G3V582;H0YJ30;G3V4R0;G3V355	F5H039;Q9NQX3;G3V582;H0YJ30	Gephyrin;Molybdopterin adenylyltransferase;Molybdopterin molybdenumtransferase	GPHN						13	13	13	21.4	21.4	21.4	84.733	0	24.307	2118000000	91	0.798203	0.795093	-0.165138	-0.277266	26.8895	26.9062	27.1727	27.2049	27.1129	27.146
Color [Black]	F5H157;Q15286	F5H157;Q15286	Ras-related protein Rab-35	RAB35						2	2	2	13.5	13.5	13.5	21.214	0.00087989	4.0365	195490000	11	0.593185	0.484275	-0.836664	-0.740117	22.312	22.8331	24.2517	23.742	23.7002	24.4646
Color [Black]	F5H1U9;O75970;B7ZB24;H0YGQ3;F8WDQ8;A0A075B6R8;H0YH70;F5H8D6	F5H1U9;O75970;B7ZB24;H0YGQ3	Multiple PDZ domain protein	MPDZ						12	12	12	8.3	8.3	8.3	223.12	0	18.153	1129300000	65	0.293613	0.828805	-0.165967	-0.227685	26.3476	26.1202	26.3327	26.8017	26.4459	26.0509
Color [Black]	F5H2F4;P11586;V9GYY3	F5H2F4;P11586	C-1-tetrahydrofolate synthase, cytoplasmic;Methylenetetrahydrofolate dehydrogenase;Methenyltetrahydrofolate cyclohydrolase;Formyltetrahydrofolate synthetase;C-1-tetrahydrofolate synthase, cytoplasmic, N-terminally processed	MTHFD1						29	29	29	35.2	35.2	35.2	110.61	0	76.702	8949000000	227	0.0868332	0.96839	0.020956	0.0357817	29.2488	29.0028	29.1356	29.0267	29.1053	29.1923
Color [Black]	H0Y5D5;F5H2X7;Q9ULV3;Q9BTG3;Q5SYW2;F6VD24;A0A0U1RQR2	H0Y5D5;F5H2X7;Q9ULV3;Q9BTG3;Q5SYW2	Cip1-interacting zinc finger protein	CIZ1						14	14	14	24	24	24	91.124	0	31.01	1140300000	95	0.133507	0.932328	-0.0652828	-0.0959885	26.2039	26.3169	26.2858	26.1435	26.1714	26.6877
Color [Black]	F5H365;Q15436;G3V4V1;G3V1W4;G3V3G5;G3V2R6;G3V5X8;G3V4Q2;G3V5K1	F5H365;Q15436	Protein transport protein Sec23A	SEC23A						15	15	12	26.5	26.5	21.6	82.968	0	52.999	2814700000	104	0.945486	0.751868	-0.204388	-0.340003	27.4619	27.4926	27.2087	27.5505	27.5413	27.6844
Color [Black]	F5H442;Q99816;J3QRU6;J3QKS4	F5H442;Q99816	Tumor susceptibility gene 101 protein	TSG101						12	12	12	27.9	27.9	27.9	40.917	0	36.13	4315700000	168	1.33117	0.694639	0.333572	0.540405	28.4234	28.1809	28.2511	27.863	28.1365	27.8552
Color [Black]	F5H4M0;Q9H9H4;F5H1F6	F5H4M0;Q9H9H4;F5H1F6	Vacuolar protein sorting-associated protein 37B	VPS37B						6	6	6	39.1	39.1	39.1	29.693	0	27.548	1424800000	56	2.28178	0.082	0.839253	1.28763	26.9952	26.8488	26.9895	26.1135	26.3504	25.8517
Color [Black]	F5H5A3;Q8IVH8;Q12851	F5H5A3;Q8IVH8	Mitogen-activated protein kinase kinase kinase kinase;Mitogen-activated protein kinase kinase kinase kinase 3	MAP4K3						3	3	3	5.9	5.9	5.9	91.92	0	6.9184	69467000	14	0.180006	0.818645	-0.238458	-0.237546	22.6602	23.0317	22.8787	22.3339	22.9359	24.0163
Color [Black]	F5H5D3;Q9BQE3;F8VQQ4;F8VVB9;F8VS66;F8VRZ4;F8VWV9;F8VX09;C9K0S6;F8VRK0;F8W0F6;F8VXZ7;Q9H853	F5H5D3;Q9BQE3	Tubulin alpha-1C chain	TUBA1C						29	4	2	67.1	10.6	7.9	57.73	0	38.218	6548500000	38	0.238307	0.829344	0.181498	0.226905	29.0463	28.8426	28.903	28.4944	29.335	28.4181
Color [Black]	F5H6E2;O00159;I3L204;I3L4D4;I3L501;I3L3Y6;I3L168;I3L3F5	F5H6E2;O00159	Unconventional myosin-Ic	MYO1C						33	33	33	40.3	40.3	40.3	118.99	0	112.25	11831000000	272	0.755475	0.856799	0.095431	0.171004	29.7032	29.6598	29.6031	29.6114	29.6091	29.4594
Color [Black]	F5H6I7;Q6DD88;F5GWF8	F5H6I7;Q6DD88	Atlastin-3	ATL3						7	7	7	19.5	19.5	19.5	58.772	0	48.355	787300000	45	0.520671	0.41449	1.22866	0.799575	25.9776	25.7732	25.9403	22.6042	25.5726	25.8283
Color [Black]	F6SA91;Q9BUZ4;K7ER49;Q2KJU6;C9JJ10;A0A0C4DFM9	F6SA91;Q9BUZ4	TNF receptor-associated factor 4	TRAF4						4	4	4	13.7	13.7	13.7	49.462	0	6.2013	102000000	12	0.00436108	0.992325	0.00386238	0.00488962	23.0916	23.7466	23.6236	23.6347	23.0704	23.7451
Color [Black]	F6TDL0;Q92569;E5RJY0;H0YBC2;P27986	F6TDL0;Q92569	Phosphatidylinositol 3-kinase regulatory subunit gamma	PIK3R3						3	2	2	6.7	4.5	4.5	59.394	0.001227	3.3773	82943000	9	0.534111	0.668864	0.526834	0.563566	23.5063	24.6106	24.3598	23.6567	23.1386	24.101
Color [Black]	F8VPD4;P27708;H7C3Z5;H7C2E4;H7BZB3	F8VPD4;P27708	CAD protein;Glutamine-dependent carbamoyl-phosphate synthase;Aspartate carbamoyltransferase;Dihydroorotase	CAD						63	63	61	42	42	41.2	236.02	0	323.31	21435000000	666	0.0420333	0.990048	0.00954056	0.0165256	30.2889	30.267	30.4103	30.412	30.3303	30.1953
Color [Black]	F8VWS0;P05388;G3V210;F8VU65;F8VQY6;F8VPE8;F8VRK7;F8VW21;F8VZS0;Q8NHW5;F8VS58;F8VWV4;F8W1K8	F8VWS0;P05388;G3V210;F8VU65;F8VQY6;F8VPE8;F8VRK7;F8VW21;F8VZS0;Q8NHW5;F8VS58	60S acidic ribosomal protein P0;60S acidic ribosomal protein P0-like	RPLP0;RPLP0P6						9	9	9	46.6	46.6	46.6	30.456	0	29.638	2914400000	74	0.574755	0.797438	0.17794	0.278982	27.5168	27.3252	27.6365	27.5069	27.2873	27.1505
Color [Black]	F8VX04;Q9H2H9	F8VX04;Q9H2H9	Sodium-coupled neutral amino acid transporter 1	SLC38A1						4	4	4	9.3	9.3	9.3	56.195	0	9.0958	434230000	14	0.0150521	0.994655	-0.00412051	-0.00697586	25.0518	24.9121	25.0379	24.8865	24.973	25.1547
Color [Black]	F8VXG7;Q99590;A0A0A0MTP7	F8VXG7;Q99590	Protein SCAF11	SCAF11						5	5	5	4.1	4.1	4.1	142.6	0	6.1244	162680000	19	0.824921	0.440432	0.690809	0.777892	23.156	23.5486	23.6515	22.0541	23.2064	23.0232
Color [Black]	F8VXU5;Q9UBQ0;Q05DG7	F8VXU5;Q9UBQ0	Vacuolar protein sorting-associated protein 29	VPS29						7	7	7	37.4	37.4	37.4	23.98	0	10.84	1578700000	46	0.715443	0.751595	0.218191	0.34125	26.8641	26.8465	26.6209	26.3438	26.7385	26.5945
Color [Black]	F8VYN9;P40616;B4DZG7;F8VP99;F8VP63	F8VYN9;P40616;B4DZG7	ADP-ribosylation factor-like protein 1	ARL1						5	5	5	36.1	36.1	36.1	21.778	0	8.5561	957750000	20	1.76993	0.411556	-0.501521	-0.799431	25.6087	25.7347	25.3316	26.1442	25.9896	26.0457
Color [Black]	F8VYY9;P54619;H0YHF8;H0YIC9;F8VZX1;F8VPF5;F8VVA3;F8VSH3;F8VRY2;F8VSL2;E9PGP6;Q9UGJ0	F8VYY9;P54619;H0YHF8;H0YIC9	5-AMP-activated protein kinase subunit gamma-1	PRKAG1						8	8	8	35	35	35	31.905	0	18.2	736190000	46	1.43628	0.66336	-0.37099	-0.598263	25.6412	25.3795	25.239	25.7581	25.7789	25.8356
Color [Black]	F8W6G1;Q9UHY1;C9JHZ6	F8W6G1;Q9UHY1	Nuclear receptor-binding protein	NRBP1						4	4	4	9.9	9.9	9.9	60.829	0	9.9647	440090000	34	0.532969	0.798397	-0.182636	-0.28054	24.9119	24.6044	24.7825	24.7801	25.1857	24.8809
Color [Black]	F8W6I7;P09651;F8VTQ5;F8VZ49;Q32P51;H0YH80;F8VYN5;F8W646	F8W6I7;P09651;F8VTQ5;F8VZ49;Q32P51;H0YH80	Heterogeneous nuclear ribonucleoprotein A1;Heterogeneous nuclear ribonucleoprotein A1, N-terminally processed;Heterogeneous nuclear ribonucleoprotein A1-like 2	HNRNPA1;HNRNPA1L2						13	12	12	42.3	39.4	39.4	33.155	0	33.396	4253900000	102	0.172972	0.944528	-0.0474288	-0.078549	28.1295	27.8988	28.252	28.1326	28.1556	28.1344
Color [Black]	F8W733;Q9NXR7;C9J2G0;A0A075B7D2	F8W733;Q9NXR7;C9J2G0;A0A075B7D2	BRCA1-A complex subunit BRE	BRE						4	4	4	18	18	18	31.972	0	6.7756	312970000	17	0.469342	0.829091	0.142169	0.225251	24.6816	24.6104	24.3453	24.5557	24.3809	24.2743
Color [Black]	F8W7C6;A0A087WV22;H7C123;H7C2C5;Q96L21	F8W7C6;A0A087WV22;H7C123;H7C2C5		RPL10						10	10	2	50.3	50.3	11	18.565	0	109.75	14416000000	134	0.0477093	0.964939	0.0300573	0.0419904	29.9087	29.8473	29.9044	30.0426	30.0995	29.4282
Color [Black]	F8W8C2;Q9HBM0;F2Z3A6	F8W8C2;Q9HBM0;F2Z3A6	Vezatin	VEZT						4	4	4	6.5	6.5	6.5	82.277	0	6.5022	227480000	11	0.0807683	0.920653	-0.101884	-0.107765	23.6414	23.8458	23.838	24.3475	22.9969	24.2865
Color [Black]	F8W914;Q9NQC3;H7C106;A0A0U1RQR6	F8W914;Q9NQC3;H7C106;A0A0U1RQR6	Reticulon;Reticulon-4	RTN4						4	4	4	14.2	14.2	14.2	37.144	0	12.554	706200000	40	0.128124	0.912228	-0.094993	-0.123048	25.3413	25.1605	25.3842	24.9676	25.8734	25.33
Color [Black]	F8W9U3;Q96IU4;B4DQI4	F8W9U3;Q96IU4;B4DQI4	Alpha/beta hydrolase domain-containing protein 14B	ABHD14B						5	5	5	31.7	31.7	31.7	22.38	0	9.6522	954130000	55	1.13116	0.758084	-0.206864	-0.353007	25.8445	25.744	25.9509	26.1703	26.0297	25.96
Color [Black]	F8WA11;Q7Z460;H0Y5T1;C9J151;C9JP76	F8WA11;Q7Z460;H0Y5T1	CLIP-associating protein 1	CLASP1						13	11	11	13.7	11.7	11.7	162.76	0	41.081	661690000	52	0.349276	0.824642	-0.148203	-0.219198	25.3771	25.6482	25.5853	25.9083	25.3849	25.762
Color [Black]	F8WAN1;Q69YQ0;C9J8U1;C9JLY8	F8WAN1;Q69YQ0;C9J8U1	Cytospin-A	SPECC1L-ADORA2A;SPECC1L						6	6	6	9.9	9.9	9.9	101.51	0	15.823	245700000	21	0.354081	0.826658	0.151304	0.223259	24.4936	23.8988	24.2582	24.0766	24.1304	23.9897
Color [Black]	F8WCF6;P59998;F8WDD7;H7C0A3;A0A0A6YYG9;R4GN08;F8WE39;F8WDW3	F8WCF6;P59998;F8WDD7;H7C0A3;A0A0A6YYG9	Actin-related protein 2/3 complex subunit 4	ARPC4-TTLL3;ARPC4						7	7	7	48.6	48.6	48.6	21.058	0	63.374	3247300000	60	0.0325992	0.968242	-0.0253201	-0.0332243	28.0551	28.5516	28.7141	28.2845	28.3039	28.8084
Color [Black]	G0XQ39;Q13586;H0YDB2;E9PNJ4;H7C5K2;H7C5A5;H0Y860;Q9P246	G0XQ39;Q13586;H0YDB2;E9PNJ4	Stromal interaction molecule 1	STIM1						5	5	5	8.7	8.7	8.7	88.645	0.00089969	4.3122	184130000	10	0.3414	0.741801	0.378085	0.394594	23.803	23.7824	23.6659	24.1032	23.4799	22.534
Color [Black]	G3V0E4;O75439;F8WEA6;F8WBE1;F8WAZ6	G3V0E4;O75439	Mitochondrial-processing peptidase subunit beta	PMPCB						6	5	5	15.3	13.9	13.9	54.191	0	15.635	513730000	19	0.638205	0.435038	0.885539	0.786514	25.3261	25.3825	25.6432	25.0341	25.3214	23.3398
Color [Black]	G3V1L9;Q07157	G3V1L9;Q07157	Tight junction protein ZO-1	TJP1						50	50	4	39.8	39.8	4.5	197.46	0	216.2	12490000000	500	0.459666	0.853077	0.110086	0.182445	29.9727	29.8694	30.0441	29.6879	29.8696	29.9985
Color [Black]	G3V529;Q9GZR7;F5GYL3;A0A087WXU8	G3V529;Q9GZR7;F5GYL3;A0A087WXU8	ATP-dependent RNA helicase DDX24	DDX24						8	8	8	13.4	13.4	13.4	91.48	0	15.477	539240000	34	0.896503	0.744083	-0.272074	-0.424107	25.1457	24.8642	25.0268	25.0533	25.3903	25.4094
Color [Black]	G3V599;O15320;Q96PC5;Q96RT6;G3V5K6;Q8IX95;A4FU28	G3V599;O15320;Q96PC5;Q96RT6	cTAGE family member 5;Melanoma inhibitory activity protein 2;cTAGE family member 2	CTAGE5;MIA2;CTAGE1						6	6	6	5.5	5.5	5.5	151.72	0	10.322	591310000	25	0.591996	0.740527	-0.277012	-0.390652	24.9017	24.9257	25.1242	25.0874	25.0415	25.6537
Color [Black]	G3V5T9;P24941;E7ESI2;Q00526;G3V317;K7EJ83	G3V5T9;P24941;E7ESI2	Cyclin-dependent kinase 2	CDK2						19	19	17	65.3	65.3	59.8	39.178	0	49.179	7836600000	169	0.266226	0.919933	0.0653273	0.109233	29.057	29.0757	29.0151	29.0186	29.1308	28.8023
Color [Black]	G3V5V3;O60524;G3V547;G3V4D9	G3V5V3;O60524	Nuclear export mediator factor NEMF	NEMF						4	4	4	4.8	4.8	4.8	113.95	0	6.1231	130180000	8	0.741488	0.44331	0.731539	0.767925	23.6458	23.6444	23.54	22.5802	23.7654	22.29
Color [Black]	G5E977;Q6XQN6;C9J8U2	G5E977;Q6XQN6;C9J8U2	Nicotinate phosphoribosyltransferase	NAPRT						2	2	2	5.7	5.7	5.7	62.171	0	8.7413	230520000	20	0.52388	0.523424	-0.896123	-0.71571	23.6941	23.977	21.5957	24.0223	23.9071	24.0258
Color [Black]	G5E9D4;Q96EB1;E9PPJ9	G5E9D4;Q96EB1	Elongator complex protein 4	ELP4						4	4	4	11.2	11.2	11.2	58.832	0	10.614	450540000	25	0.104892	0.94234	0.0561905	0.0810813	25.1147	25.0034	25.2403	25.018	24.7757	25.396
Color [Black]	G5E9D5;Q9BQ52;E7ES68;J3QRS2;V9GYU5;J3QL08;J3QLK4;V9GZ72;V9GYS7;H7C2I4	G5E9D5;Q9BQ52;E7ES68	Zinc phosphodiesterase ELAC protein 2	ELAC2						6	6	6	10.4	10.4	10.4	90.036	0	8.9853	180260000	21	0.320261	0.732819	0.494984	0.436636	23.661	23.7813	24.007	24.0467	23.8415	22.0761
Color [Black]	G5EA06;Q92552;D6RH20;D6RJC7	G5EA06;Q92552;D6RH20;D6RJC7	28S ribosomal protein S27, mitochondrial	MRPS27						4	4	4	12	12	12	41.329	0.00090498	4.3837	162540000	12	0.626683	0.753202	0.223414	0.338273	24.1766	23.9218	24.2557	24.0747	23.6547	23.9545
Color [Black]	G5EA36;P30260;F6QPS0;I3L394;I3L3H6;I3L328;K7EMA6;I3L2Z8;E9PRZ6	G5EA36;P30260	Cell division cycle protein 27 homolog	CDC27						11	11	11	21.6	21.6	21.6	91.737	0	32.195	1155300000	39	0.168727	0.926315	-0.0638192	-0.0992833	26.2293	26.4018	26.1274	26.1987	26.1981	26.5531
Color [Black]	G5EA48;Q7Z6B7	G5EA48;Q7Z6B7	SLIT-ROBO Rho GTPase-activating protein 1	SRGAP1						6	4	4	8.5	6.2	6.2	116.84	0	9.0217	274210000	8	0.705054	0.311277	0.980054	0.86401	24.5012	24.6548	24.7413	23.359	22.7372	24.861
Color [Black]	G8JLB3;Q9Y606;F5H1S9;F5GY32;F5H168;F8W9U5;F5H1B2;F5GXL3	G8JLB3;Q9Y606;F5H1S9	tRNA pseudouridine synthase;tRNA pseudouridine synthase A, mitochondrial	PUS1						7	7	7	19.3	19.3	19.3	42.92	0	11.731	648500000	45	0.420429	0.907806	-0.0726172	-0.126594	25.2553	25.2869	25.1977	25.2157	25.2924	25.4496
Color [Black]	G8JLB6;P31943;E9PCY7;H0YB39;D6RIT2;D6RIU0;D6RBM0;D6RAM1;D6R9T0;D6RFM3;D6RDU3;D6RJ04;D6RIH9;H0YBD7;E7EQJ0;E5RGV0;E7EN40;H0YBG7;D6RDL0;E5RGH4;H0YAQ2;D6RF17;D6R9D3	G8JLB6;P31943;E9PCY7;H0YB39;D6RIT2;D6RIU0;D6RBM0	Heterogeneous nuclear ribonucleoprotein H;Heterogeneous nuclear ribonucleoprotein H, N-terminally processed	HNRNPH1						16	16	10	46.6	46.6	29.4	51.229	0	323.31	80284000000	445	0.186618	0.943726	0.0444285	0.075184	32.3838	32.232	32.0944	32.2638	32.1566	32.1565
Color [Black]	G8JLD3;X6RLX0;Q8IUD2;X6RM00;K7EPD6;A0A0U1RQN0;K7EPP6;A0A0U1RQM4	G8JLD3;X6RLX0;Q8IUD2;X6RM00	ELKS/Rab6-interacting/CAST family member 1	ERC1						13	13	11	15	15	13	124.82	0	18.577	2179200000	24	0.182088	0.908084	-0.0862376	-0.126751	26.8038	27.2147	27.1693	27.3687	27.1418	26.936
Color [Black]	G8JLG1;Q14683;H0Y7K8;V9GY57	G8JLG1;Q14683	Structural maintenance of chromosomes protein;Structural maintenance of chromosomes protein 1A	SMC1A						19	19	19	16.5	16.5	16.5	140.86	0	31.91	2897800000	109	0.260456	0.960248	-0.0245654	-0.0456964	27.4295	27.507	27.4904	27.443	27.5398	27.5177
Color [Black]	H0Y2V6;Q5SW79;H0YB92;H0Y4T4	H0Y2V6;Q5SW79	Centrosomal protein of 170 kDa	CEP170						16	16	16	14.1	14.1	14.1	171.97	0	33.395	1884300000	98	0.178732	0.923746	-0.0684026	-0.105978	26.9035	26.6642	26.7496	26.5893	27.003	26.9301
Color [Black]	H0Y2W2;Q5T9A4;Q9NVI7;Q5T2N8;Q5SV16	H0Y2W2;Q5T9A4;Q9NVI7	ATPase family AAA domain-containing protein 3B;ATPase family AAA domain-containing protein 3A	ATAD3A;ATAD3B						7	7	7	10.3	10.3	10.3	64.243	0	8.2483	474760000	27	0.295622	0.9186	-0.0693054	-0.116472	24.797	24.8704	24.8466	24.8354	24.7956	25.091
Color [Black]	H0Y2Y8;Q15942;C9JJK5;H7C3D3;C9IZ41	H0Y2Y8;Q15942	Zyxin	ZYX						11	11	11	35.7	35.7	35.7	57.643	0	31.196	3087300000	113	0.723631	0.797144	-0.169202	-0.278752	27.6482	27.6223	27.387	27.7022	27.6159	27.847
Color [Black]	H0Y360;Q01433;E9PIJ1;H0YCL9;E9PJF6	H0Y360;Q01433;E9PIJ1;H0YCL9	AMP deaminase 2	AMPD2						5	5	5	5.5	5.5	5.5	98.401	0	6.9369	564340000	20	0.629879	0.75218	-0.24336	-0.361067	25.1552	24.7758	25.2705	25.184	25.265	25.4826
Color [Black]	Q5QPK2;H0Y368;O60762;Q5QPJ9	Q5QPK2;H0Y368;O60762;Q5QPJ9	Dolichol-phosphate mannosyltransferase subunit 1	DPM1						6	6	6	24	24	24	32.426	0	11.34	1675500000	29	0.576013	0.798598	0.174143	0.274405	27.0178	27.1002	26.7652	26.8224	26.9207	26.6177
Color [Black]	H0Y599;Q8N1I0;F5GXW1;H0Y7H7	H0Y599;Q8N1I0;F5GXW1;H0Y7H7	Dedicator of cytokinesis protein 4	DOCK4						8	8	8	5.6	5.6	5.6	228.52	0	12.238	149260000	19	1.29837	0.156667	0.865232	1.06515	24.183	24.1621	24.2862	23.8992	23.3091	22.8273
Color [Black]	H0Y6I0;Q13439;C9JHJ5;A0A087WTW2;E7EVX2	H0Y6I0;Q13439	Golgin subfamily A member 4	GOLGA4						22	22	22	12.7	12.7	12.7	246.6	0	32.789	1026000000	54	0.453032	0.444105	-1.43694	-0.769847	21.6796	25.7438	25.6027	26.3706	25.3483	25.618
Color [Black]	H0Y858;Q9NR96;H7C5I2	H0Y858								7	6	3	9.4	8.8	4.5	133.52	0	26.479	977970000	71	0.0410429	0.976326	0.0170244	0.0265522	26.0416	25.6997	25.8226	25.6786	25.8131	26.0212
Color [Black]	H0Y8B3;O43865;Q96HN2	H0Y8B3;O43865;Q96HN2	Adenosylhomocysteinase;Putative adenosylhomocysteinase 2;Putative adenosylhomocysteinase 3	AHCYL2;AHCYL1						3	3	3	5.8	5.8	5.8	58.004	0.00092293	4.6383	439310000	19	0.679213	0.718663	-0.372857	-0.497505	24.4307	24.2523	24.678	25.1293	24.4064	24.9439
Color [Black]	H0Y8X6;P46934	H0Y8X6;P46934	E3 ubiquitin-protein ligase NEDD4	NEDD4						4	4	4	5.3	5.3	5.3	104.69	0.00091491	4.5279	192370000	17	0.120507	0.895055	0.125285	0.142496	23.662	23.4288	23.3776	23.8553	22.6416	23.5956
Color [Black]	H0YAV9;Q9UIV1;H0YBT3;E5RGH2	H0YAV9;Q9UIV1;H0YBT3	CCR4-NOT transcription complex subunit 7	CNOT7						3	3	3	19.2	19.2	19.2	24.13	0	8.3599	486980000	23	0.32388	0.71249	-0.53389	-0.453651	24.8499	22.8938	24.9753	24.8739	24.656	24.7908
Color [Black]	H0YCK3;P55265	H0YCK3;P55265	Double-stranded RNA-specific adenosine deaminase	ADAR						18	18	18	19.1	19.1	19.1	132.65	0	56.687	3064200000	126	0.645808	0.820452	-0.142886	-0.238164	27.6625	27.4793	27.4525	27.5269	27.7725	27.7235
Color [Black]	H0YD13;P16070;H0Y2P0;H0YE40;H0YDW7;H0YCV9;H0Y5E4;E9PKC6;Q86UZ1;H0YDX6;H0YD17	H0YD13;P16070;H0Y2P0;H0YE40;H0YDW7;H0YCV9;H0Y5E4	CD44 antigen	CD44						4	4	4	22.8	22.8	22.8	22.683	0.0004902	5.3206	176590000	9	0.377774	0.670444	0.772519	0.568711	23.6775	24.2874	24.0605	22.2575	22.543	24.9072
Color [Black]	H0YDJ3;Q13523	H0YDJ3;Q13523	Serine/threonine-protein kinase PRP4 homolog	PRPF4B						6	6	6	11.6	11.6	11.6	68.4	0	8.5725	551890000	19	0.0131593	0.994891	-0.00434685	-0.00713538	25.2639	25.2756	24.9552	25.2297	25.1349	25.1431
Color [Black]	H0YDU8;P53041;A8MU39	H0YDU8;P53041	Serine/threonine-protein phosphatase;Serine/threonine-protein phosphatase 5	PPP5C						7	7	7	18.8	18.8	18.8	55.096	0	11.369	899630000	58	0.535832	0.795613	-0.179758	-0.277425	25.6053	25.6883	25.7491	25.692	25.7472	26.1428
Color [Black]	H0YEB6;O60232;G3V1B8;H0YEK1;E9PN57;E9PK41	H0YEB6;O60232;G3V1B8	Sjoegren syndrome/scleroderma autoantigen 1	SSSCA1						7	7	7	44	44	44	20.916	0	28.252	2371200000	55	0.785956	0.823538	-0.143795	-0.246049	26.9593	27.1378	27.2174	27.1839	27.3084	27.2536
Color [Black]	H0YEH2;Q5T1Z4;Q5T1Z8;Q14671;E9PR38;H0YDK8;H0YC97;H0YDC5;E9PMX1;H0YDQ6;E9PM68;E9PL65	H0YEH2;Q5T1Z4;Q5T1Z8;Q14671;E9PR38;H0YDK8	Pumilio homolog 1	PUM1						17	17	13	19.6	19.6	15.5	120.11	0	281.58	3454300000	112	0.684197	0.822203	-0.145989	-0.244521	27.7283	27.5654	27.5798	27.84	27.8641	27.6073
Color [Black]	H0YGM0;Q9H078;F5H392	H0YGM0;Q9H078	Caseinolytic peptidase B protein homolog	CLPB						8	8	4	16.4	16.4	8.4	80.124	0	14.31	1271800000	66	1.25984	0.723655	0.285518	0.470872	26.4693	26.5167	26.3345	26.307	26.1656	25.9913
Color [Black]	H0YH87;V9GY86;Q99700;F8WB06;F8VQP2;F8VVY6;F8WB05	H0YH87;V9GY86;Q99700;F8WB06;F8VQP2	Ataxin-2	ATXN2						13	13	5	22.1	22.1	10.2	98.004	0	86.328	2633100000	119	2.16794	0.659873	-0.34182	-0.603382	27.2826	27.2474	27.1255	27.4957	27.5347	27.6505
Color [Black]	H0YI09;Q9H8H3;F8VQX6	H0YI09;Q9H8H3;F8VQX6	Methyltransferase-like protein 7A	METTL7A						4	4	4	23	23	23	28.188	0	11.604	611760000	26	0.142494	0.914737	0.0882924	0.120994	25.423	25.7285	25.3509	25.2709	25.1623	25.8044
Color [Black]	H0YKD8;P46779;H0YMF4;H0YLP6	H0YKD8;P46779;H0YMF4;H0YLP6	60S ribosomal protein L28	RPL28						8	8	8	31.8	31.8	31.8	19.072	0	20.696	20396000000	87	0.127593	0.937	-0.0616207	-0.0910061	30.4109	30.272	30.0943	30.4613	30.483	30.0178
Color [Black]	H0YN18;P25789;H0YMZ1;H0YL69;H0YKT8;H0YMI6;H0YMA1;H0YKS0;H0YLC2;H0YMV3;H0YLS6	H0YN18;P25789;H0YMZ1;H0YL69;H0YKT8;H0YMI6;H0YMA1	Proteasome subunit alpha type-4;Proteasome subunit alpha type;Proteasome subunit beta type	PSMA4						7	7	7	25.7	25.7	25.7	26.282	0	11.552	647900000	40	0.0198453	0.989088	-0.00915845	-0.0140109	25.3008	25.4401	25.5236	25.163	25.4979	25.631
Color [Black]	H0YNX5;H0YNA5;H0YNG3;P67812	H0YNX5;H0YNA5;H0YNG3;P67812	Signal peptidase complex catalytic subunit SEC11;Signal peptidase I;Signal peptidase complex catalytic subunit SEC11A	SEC11A						2	2	2	16	16	16	11.986	0.0061686	1.9985	202750000	10	1.71825	0.673307	-0.335657	-0.570486	23.8249	23.6179	23.8292	24.15	23.9845	24.1445
Color [Black]	H0YNH8;Q9BZF9;F5H2B9;H0YN48;H0YMI1	H0YNH8;Q9BZF9;F5H2B9	Uveal autoantigen with coiled-coil domains and ankyrin repeats	UACA						19	19	19	14.9	14.9	14.9	161.31	0	37.674	1221900000	46	0.59905	0.79135	0.189882	0.295832	26.1165	26.2336	26.142	26.2372	25.7742	25.911
Color [Black]	H3BM14;H3BM74;Q9Y5A7;C9JRT6;F8WDB6;C9J7X7;F8WDL9;H7C5N1	H3BM14;H3BM74;Q9Y5A7;C9JRT6;F8WDB6	NEDD8 ultimate buster 1	NUB1						8	8	8	15.4	15.4	15.4	71.921	0	12.426	334080000	37	1.18092	0.464387	-0.538097	-0.753397	24.2726	24.2775	24.0785	25.0754	24.3734	24.7941
Color [Black]	H3BPE1;H3BQK9;Q9UPN3;H0Y390;E9PNZ4;H0YD69;H0Y314;H0Y4F5;H0Y6T5;H0YBX0;H0Y7I1	H3BPE1;H3BQK9;Q9UPN3;H0Y390	Microtubule-actin cross-linking factor 1, isoforms 1/2/3/5	MACF1						86	85	62	14.6	14.5	10.6	856.87	0	205.61	7997600000	467	0.509602	0.906514	0.0731748	0.129998	28.8437	29.0173	28.9802	28.941	28.8516	28.8291
Color [Black]	H3BPE7;P35637	H3BPE7;P35637	RNA-binding protein FUS	FUS						4	3	3	10.8	9.1	9.1	53.496	0	6.0776	701110000	20	0.721897	0.184125	1.31304	0.985679	26.1502	25.6969	26.0988	23.0385	25.6319	25.3365
Color [Black]	H3BPF6;Q99471;H3BMQ1	H3BPF6;Q99471	Prefoldin subunit 5	PFDN5						4	4	4	39.5	39.5	39.5	17.047	0	7.4498	696320000	23	1.07882	0.45574	-0.565478	-0.757603	24.9115	24.5892	25.3054	25.3637	25.371	25.7678
Color [Black]	H3BPJ9;O96000;H3BV16	H3BPJ9;O96000;H3BV16	NADH dehydrogenase [ubiquinone] 1 beta subcomplex subunit 10	NDUFB10						3	3	3	21.7	21.7	21.7	19.258	0.00085727	3.7974	131030000	9	0.61378	0.68104	0.491435	0.571811	23.4654	23.3526	23.807	22.3889	23.3211	23.4406
Color [Black]	H3BPZ1;H3BS72;Q9P035;H3BRL8;H3BMZ1	H3BPZ1;H3BS72;Q9P035	Very-long-chain (3R)-3-hydroxyacyl-CoA dehydratase 3	HACD3						7	7	7	22	22	22	40.069	0	14.721	2482500000	64	0.0376449	0.984076	-0.0146523	-0.0231835	27.3993	27.2285	27.6091	27.5591	27.4142	27.3076
Color [Black]	I3L3K7;H3BR83;H3BRS1;Q12968	I3L3K7;H3BR83;H3BRS1;Q12968	Nuclear factor of activated T-cells, cytoplasmic 3	NFATC3						4	4	4	5.3	5.3	5.3	112.78	0	11.472	409160000	22	0.267511	0.82418	-0.193836	-0.245445	25.0665	24.4966	24.592	24.589	24.7904	25.3572
Color [Black]	H7BXF4;H7C1Q6;B1PBA3;Q9NXE4;H7C235;H7C2E2;H7C2J2;H7C0W5;F8WEQ5	H7BXF4;H7C1Q6;B1PBA3;Q9NXE4;H7C235;H7C2E2	Sphingomyelin phosphodiesterase 4	SMPD4						5	5	5	6.8	6.8	6.8	94.584	0	5.9088	237150000	17	0.678278	0.455829	0.782096	0.763849	24.2809	24.2845	24.2254	22.5744	23.4821	24.388
Color [Black]	H7BXI1;A0A087WXU3;A0FGR8	H7BXI1;A0A087WXU3;A0FGR8	Extended synaptotagmin-2	ESYT2						14	14	14	20.5	20.5	20.5	98.008	0	23.551	1445900000	66	0.519342	0.859093	-0.0989806	-0.169576	26.6736	26.4378	26.4914	26.636	26.7075	26.5561
Color [Black]	H7BXY3;Q7L2E3	H7BXY3;Q7L2E3	Putative ATP-dependent RNA helicase DHX30	DHX30						30	30	30	30.4	30.4	30.4	130.55	0	55.384	3262300000	178	0.449608	0.846027	-0.113587	-0.186598	27.4682	27.4959	27.7566	27.6225	27.6358	27.8032
Color [Black]	H7BYN4;Q02241;H0YME6;H0YMJ4;H0YKQ5	H7BYN4;Q02241	Kinesin-like protein;Kinesin-like protein KIF23	KIF23						10	10	10	15.1	15.1	15.1	109.13	0	25.659	926750000	68	0.209645	0.904113	-0.0890007	-0.133947	25.714	25.7864	26.0338	25.7081	25.9249	26.1683
Color [Black]	H7BZ55	H7BZ55	Putative ciliary rootlet coiled-coil protein-like 3 protein							2	2	2	1.6	1.6	1.6	185.87	0.0011962	3.1496	404290000	9	0.609227	0.717531	0.420009	0.519041	25.8681	25.2738	25.2321	24.7912	24.8229	25.4998
Color [Black]	H7C0X4;Q92685;F8WF93;H7BZZ2;F8WE30;C9J7S5	H7C0X4;Q92685;F8WF93;H7BZZ2;F8WE30;C9J7S5	Dol-P-Man:Man(5)GlcNAc(2)-PP-Dol alpha-1,3-mannosyltransferase	ALG3						2	2	2	6.8	6.8	6.8	36.898	0	29.124	265940000	19	0.541319	0.617239	0.66047	0.63578	24.7032	24.3475	24.3827	22.801	24.5662	24.0847
Color [Black]	H7C3I1;Q8IZP2;P50502;F6VDH7;Q3KNR6;Q8NFI4	H7C3I1;Q8IZP2;P50502;F6VDH7;Q3KNR6;Q8NFI4	Putative protein FAM10A4;Hsc70-interacting protein;Putative protein FAM10A5	ST13;ST13P4;ST13P5						3	3	3	27.4	27.4	27.4	16.219	0.00092123	4.6071	485190000	22	0.0560981	0.965334	0.0289567	0.0426937	24.7717	24.9533	25.1455	24.7938	25.2114	24.7784
Color [Black]	I3L0N3;P46459;I3L0L3;K7EQD6;I3L2G1;I3L338;I3L4Q9	I3L0N3;P46459	Vesicle-fusing ATPase	NSF						14	14	14	22.6	22.6	22.6	82.091	0	18.006	841480000	48	2.39716	0.72273	-0.277508	-0.507651	25.4541	25.4573	25.5409	25.8347	25.7153	25.7348
Color [Black]	I3L0U2;Q9Y6M0;I3L3C7	I3L0U2;Q9Y6M0;I3L3C7	Testisin	PRSS21						4	4	4	25.2	25.2	25.2	24.706	0	6.2854	483230000	25	0.270505	0.852371	-0.125264	-0.182748	24.4615	24.5279	25.0033	24.6442	24.8581	24.8661
Color [Black]	I3L1P8;Q02978	I3L1P8;Q02978	Mitochondrial 2-oxoglutarate/malate carrier protein	SLC25A11						9	9	9	31.8	31.8	31.8	32.182	0	17.026	1828100000	95	0.105743	0.94235	0.0475279	0.0717885	26.7828	27.0233	26.8851	27.1345	26.7647	26.6494
Color [Black]	I3L2C7;P57678;I3L399;I3L4A4;I3L4M4;E7EN12;I3L1J7	I3L2C7;P57678	Gem-associated protein 4	GEMIN4						38	38	38	43.6	43.6	43.6	118.82	0	263.37	25367000000	467	0.192696	0.880657	0.10887	0.151923	29.8873	30.3079	30.3715	30.3534	30.0678	29.8189
Color [Black]	I3L2N2;O14641;I3L2W9;I3L0M7;C9K0P9;I3L0Z8	I3L2N2;O14641;I3L2W9;I3L0M7	Segment polarity protein dishevelled homolog DVL-2	DVL2						4	4	3	7.9	7.9	6.3	78.375	0	8.3321	400550000	14	0.372248	0.666865	0.922674	0.599831	24.6626	24.8295	24.7776	21.7722	25.061	24.6684
Color [Black]	I3L397;I3L504;P63241;Q6IS14;F8WCJ1;C9J7B5;C9J4W5;Q9GZV4	I3L397;I3L504;P63241;Q6IS14	Eukaryotic translation initiation factor 5A;Eukaryotic translation initiation factor 5A-1;Eukaryotic translation initiation factor 5A-1-like	EIF5A;EIF5AL1						11	11	11	54.1	54.1	54.1	16.019	0	92.153	13548000000	196	0.389493	0.795922	0.205838	0.284776	29.8289	29.8407	29.1898	29.3183	29.4039	29.5196
Color [Black]	I3L4C2;Q9UQB8;I3L1C8;I3L2M4;B4DWA1;I3L4A3;I3L125;I3L3J7;I3L327;I3L2J6;I3L113;I3L526;I3L0Y9;I3L0M4;I3L3C6	I3L4C2;Q9UQB8;I3L1C8;I3L2M4;B4DWA1	Brain-specific angiogenesis inhibitor 1-associated protein 2	BAIAP2						5	5	5	11.2	11.2	11.2	61.381	0	9.2993	425520000	13	0.527493	0.814723	-0.150612	-0.240727	24.7138	24.9017	24.575	24.8109	24.7861	25.0453
Color [Black]	J3KN16;Q5VYK3;R4GMY1;R4GMY3	J3KN16;Q5VYK3	Proteasome-associated protein ECM29 homolog	KIAA0368;ECM29						19	19	19	11.7	11.7	11.7	223.69	0	36.36	1836200000	109	0.306849	0.829865	-0.141695	-0.2059	26.8124	26.699	27.0891	26.7533	27.0054	27.2669
Color [Black]	J3KN66;A0A0A0MSK5;Q5JTV8;H0Y4R4;H0YDU3;H0YD16	J3KN66;A0A0A0MSK5;Q5JTV8	Torsin-1A-interacting protein 1	TOR1AIP1						5	4	4	12	10.4	10.4	67.821	0	5.7733	340750000	15	0.117678	0.917241	-0.0939655	-0.118851	24.2126	24.3007	24.648	24.1879	24.259	24.9963
Color [Black]	J3KNA0;S4R3Q9;Q15070;E7EVY0;C9JC63	J3KNA0;S4R3Q9;Q15070;E7EVY0;C9JC63	Mitochondrial inner membrane protein OXA1L	OXA1L						6	6	6	13.3	13.3	13.3	55.269	0	6.9972	787930000	32	0.962264	0.747062	0.260808	0.416017	25.8966	25.9044	25.7407	25.801	25.5516	25.4066
Color [Black]	J3KNQ3;Q9UNM6;A0A087WUL9;H0YD73;E9PL38;E9PPD2;E9PQG3;F8W8J6	J3KNQ3;Q9UNM6;A0A087WUL9;H0YD73;E9PL38	26S proteasome non-ATPase regulatory subunit 13	PSMD13						7	7	7	27.2	27.2	27.2	39.829	0	11.07	452480000	38	0.24677	0.905959	0.0819899	0.129849	24.8311	25.2216	24.8517	24.8818	24.829	24.9477
Color [Black]	J3KNQ4;Q9NVD7;E9PS97;A0A087WZB5;Q9HBI1	J3KNQ4;Q9NVD7;E9PS97	Alpha-parvin	PARVA						6	6	6	16.7	16.7	16.7	46.589	0	14.368	512620000	47	0.130637	0.943961	-0.0495637	-0.0775099	25.2227	24.8218	25.1792	25.2011	25.1598	25.0115
Color [Black]	J3KNZ9;Q9HAH7;H3BRE6	J3KNZ9;Q9HAH7	Probable fibrosin-1	FBRS						6	6	6	10.9	10.9	10.9	103.77	0	61.587	327090000	29	0.049444	0.959872	-0.0344531	-0.0466151	24.0909	24.3031	24.866	24.3704	24.4206	24.5724
Color [Black]	J3KPP4;O95232;D6RDI2;D6RHH0;H7C5U7;U3KQT3;C9JL41	J3KPP4;O95232	Luc7-like protein 3	LUC7L3						7	7	7	18.6	18.6	18.6	58.22	0	41.426	1027200000	35	0.192511	0.840247	-0.155879	-0.192346	25.6054	26.0207	25.7201	26.158	25.3732	26.2827
Color [Black]	J3KPS2;Q6ZRV2	J3KPS2;Q6ZRV2	Protein FAM83H	FAM83H						7	7	7	10.9	10.9	10.9	96.337	0	11.004	291940000	16	0.522537	0.676899	0.52743	0.558937	24.5379	24.5137	24.6442	23.1679	24.6068	24.3389
Color [Black]	J3KPX7;Q99623;F5GY37;F5GWA7;F5H3X6;F5H0C5;F5H2D2;U3KPZ5	J3KPX7;Q99623;F5GY37;F5GWA7;F5H3X6	Prohibitin-2	PHB2						17	17	17	64.8	64.8	64.8	33.239	0	88.653	33028000000	225	0.142124	0.954478	-0.0359376	-0.0605291	31.0758	31.0896	31.0148	31.2729	31.0436	30.9715
Color [Black]	J3KQ48;Q9Y3E5	J3KQ48;Q9Y3E5	Peptidyl-tRNA hydrolase 2, mitochondrial	PTRH2						4	4	4	39.4	39.4	39.4	19.325	0	14.138	385850000	24	0.0736382	0.918612	0.129281	0.115838	24.4849	24.9574	24.5037	23.3424	24.9409	25.275
Color [Black]	J3KR97;Q9BTW9;A0A0J9YWI5;A0A0J9YVR1;I3L439;A0A0J9YVU1;I3L163;I3L120;A0A0J9YXU4;A0A0J9YYG2;I3L4D2;I3L1S3;I3L3H4;I3L131;I3L143;I3L0V3;I3L500	J3KR97;Q9BTW9;A0A0J9YWI5;A0A0J9YVR1	Tubulin-specific chaperone D	TBCD						10	10	10	11	11	11	136.55	0	16.939	934170000	61	0.301398	0.924163	-0.0616163	-0.10567	25.7555	25.7636	25.9453	25.7904	25.8769	25.982
Color [Black]	J3KRE2;J3KTF8;J3QQX2;P52565;J3KS60;J3KRY1	J3KRE2;J3KTF8;J3QQX2;P52565;J3KS60;J3KRY1	Rho GDP-dissociation inhibitor 1	ARHGDIA						3	3	3	24.8	24.8	24.8	14.814	0.00093589	4.7746	438400000	21	0.631865	0.412941	-0.916127	-0.794404	22.9744	24.4857	25.139	25.3642	24.9586	25.0246
Color [Black]	J3QL26;J3KSB0;J3QLA6;Q8TF05;J3KRU1;J3QQV0	J3QL26;J3KSB0;J3QLA6;Q8TF05;J3KRU1;J3QQV0	Serine/threonine-protein phosphatase 4 regulatory subunit 1	PPP4R1						4	4	4	26.7	26.7	26.7	15.477	0	7.1128	240170000	18	0.483405	0.673983	0.61736	0.585017	24.2769	23.9363	24.1466	24.0725	24.025	22.4102
Color [Black]	J3KTA4;P17844;J3KRZ1;J3QRQ7;J3QSF1;J3QR02;J3KRX8;X6RLV5;J3QRN5	J3KTA4;P17844	Probable ATP-dependent RNA helicase DDX5	DDX5						29	28	22	48.7	46.9	36.5	69.086	0	125.72	22833000000	360	3.31127	0.753118	0.175002	0.338576	30.5815	30.623	30.5815	30.4105	30.4107	30.4398
Color [Black]	J3QR09;J3KTE4;P84098;J3QL15	J3QR09;J3KTE4;P84098;J3QL15	Ribosomal protein L19;60S ribosomal protein L19	RPL19						6	6	6	22.8	22.8	22.8	23.134	0	21.551	8272200000	61	0.882281	0.752476	0.226065	0.365	29.0309	29.1993	28.9704	28.6615	28.9979	28.863
Color [Black]	J3QLE5;P63162;P14678;J3KRY3;S4R3P3	J3QLE5;P63162;P14678;J3KRY3;S4R3P3	Small nuclear ribonucleoprotein-associated protein N;Small nuclear ribonucleoprotein-associated proteins B and B	SNRPN;SNRPB						6	6	6	30.8	30.8	30.8	17.546	0	8.0259	592550000	38	0.125244	0.915703	0.0938346	0.121192	25.2678	25.1251	24.8426	25.4729	24.7479	24.7332
Color [Black]	J3QQ67;Q07020;G3V203;H0YHA7;F8VYV2;A0A075B7A0;F8VUA6;F8VXR6	J3QQ67;Q07020;G3V203;H0YHA7;F8VYV2;A0A075B7A0;F8VUA6	60S ribosomal protein L18	RPL18						9	9	9	42.6	42.6	42.6	21.728	0	90.335	34894000000	118	0.607403	0.826301	-0.123384	-0.208747	30.9534	31.1794	31.0221	31.2975	31.0994	31.1282
Color [Black]	J3QR07;Q96MU7	J3QR07;Q96MU7	YTH domain-containing protein 1	YTHDC1						5	5	5	8	8	8	85.586	0	9.1574	542760000	31	0.249835	0.798022	0.25108	0.279542	24.7738	25.2518	25.1163	24.0864	25.3437	24.9585
Color [Black]	J3QRS3;P19105;O14950;P24844;J3KTJ1	J3QRS3;P19105;O14950;P24844	Myosin regulatory light chain 12A;Myosin regulatory light chain 12B;Myosin regulatory light polypeptide 9	MYL12A;MYL12B;MYL9						7	7	7	54.2	54.2	54.2	20.457	0	18.913	3866800000	71	1.02723	0.619804	0.45846	0.646125	28.1113	28.2101	27.8685	27.6777	27.8796	27.2572
Color [Black]	J3QRS9;X6R4W8;O43670;J3KS31;J3QS27;J3KTL1;J3KRB6;J3KRW6;H0Y3M2	J3QRS9;X6R4W8;O43670;J3KS31	BUB3-interacting and GLEBS motif-containing protein ZNF207	ZNF207						5	5	5	10.8	10.8	10.8	52.541	0	8.771	741530000	29	0.251377	0.821048	-0.212703	-0.254574	25.477	25.2352	25.313	25.3377	25.1268	26.1988
Color [Black]	J3QT28;O43684;J3QSX4	J3QT28;O43684;J3QSX4	Mitotic checkpoint protein BUB3	BUB3						11	11	11	55	55	55	31.703	0	83.443	4475000000	125	0.536312	0.780298	0.201036	0.302158	28.3056	27.9531	28.3088	27.8163	27.9396	28.2085
Color [Black]	K4DI93;Q13620;A6NE76	K4DI93;Q13620	Cullin-4B	CUL4B						14	5	5	17.3	7	7	102.75	0	7.4683	213270000	18	0.121544	0.905079	0.112202	0.134055	23.9727	23.6903	23.9341	24.1687	23.9795	23.1124
Color [Black]	K7EIG1;O75153;Q9Y5I4	K7EIG1;O75153	Clustered mitochondria protein homolog	CLUH						21	21	2	21	21	1.8	140.49	0	46.85	2852400000	132	1.18546	0.750731	-0.203032	-0.349744	27.3393	27.307	27.3333	27.5179	27.3974	27.6734
Color [Black]	K7EJE8;K7EKE6;P36776;K7ER56;K7ER27;K7ERR6	K7EJE8;K7EKE6;P36776	Lon protease homolog, mitochondrial	LONP1						6	6	6	10.9	10.9	10.9	93.296	0	11.428	646280000	19	0.116267	0.92797	-0.0723406	-0.0996146	25.8396	25.4607	25.0898	25.5369	25.649	25.4213
Color [Black]	K7EQ55;K7EK33;Q96EP5;K7EQ02	K7EQ55;K7EK33;Q96EP5;K7EQ02	DAZ-associated protein 1	DAZAP1						5	5	5	19.2	19.2	19.2	43.312	0	14.936	1212100000	45	0.0578771	0.966227	-0.0217717	-0.034552	26.2867	25.9652	26.1663	26.1528	26.3214	26.0094
Color [Black]	K7EKP8;O00154;Q6ZUV0	K7EKP8;O00154	Cytosolic acyl coenzyme A thioester hydrolase	ACOT7						4	4	4	16.1	16.1	16.1	30.792	0	5.6028	905950000	31	0.70067	0.768061	-0.198888	-0.315975	25.9373	25.6414	25.8287	26.0951	26.1002	25.8086
Color [Black]	K7ELG9;Q3MHD2	K7ELG9;Q3MHD2	Protein LSM12 homolog	LSM12						3	3	3	20	20	20	24.955	0	9.1297	1216100000	23	1.11857	0.693523	-0.352842	-0.544223	26.1686	26.3839	26.2015	26.4249	26.8625	26.5252
Color [Black]	K7ENG2;P26368	K7ENG2;P26368	Splicing factor U2AF 65 kDa subunit	U2AF2						7	7	7	30.9	30.9	30.9	33.901	0	22.651	2053300000	81	0.950194	0.671027	0.396173	0.56994	27.4765	27.1875	26.9051	26.6512	26.733	26.9965
Color [Black]	K7EPL2;Q9UBT2;U3KQ55;K7ES38	K7EPL2;Q9UBT2;U3KQ55;K7ES38	SUMO-activating enzyme subunit 2	UBA2						4	4	4	20.6	20.6	20.6	29.385	0.00090992	4.4514	203810000	7	0.654217	0.679506	0.471994	0.571135	24.2376	24.2416	24.0186	24.1808	23.8049	23.0961
Color [Black]	K7ER00;Q9Y285;K7EPH2;K7ER16;K7EK06;K7ERS0	K7ER00;Q9Y285;K7EPH2;K7ER16	Phenylalanine--tRNA ligase alpha subunit	FARSA						8	8	8	20.8	20.8	20.8	62.395	0	27.039	1198400000	35	0.0159678	0.989751	-0.00810496	-0.0121276	26.2035	26.5852	26.4099	26.4682	26.1635	26.5912
Color [Black]	M0QXB4;O14579;M0R061	M0QXB4;O14579;M0R061	Coatomer subunit epsilon	COPE						7	7	7	36.6	36.6	36.6	36.923	0	42.399	1708300000	63	0.273621	0.895819	0.0900841	0.142527	26.8904	27.0376	26.9439	26.8395	26.6661	27.096
Color [Black]	M0R0N4;M0QYZ2;P53680;M0QZ21;X6R390	M0R0N4;M0QYZ2;P53680;M0QZ21;X6R390	AP-2 complex subunit sigma	AP2S1						3	3	3	18.8	18.8	18.8	17.303	0.0012131	3.2629	992070000	8	0.536783	0.4555	1.01873	0.761845	26.1289	25.9675	26.2234	23.4202	25.9093	25.934
Color [Black]	M0QZR4;Q92888;M0QYC1;M0R2C7;M0QZH8;M0QYS3;M0R3H5	M0QZR4;Q92888;M0QYC1	Rho guanine nucleotide exchange factor 1	ARHGEF1						15	15	15	18.2	18.2	18.2	108.32	0	28.755	1151300000	77	0.581498	0.752664	-0.293821	-0.405118	26.4261	25.8012	26.1232	26.2004	26.3692	26.6622
Color [Black]	M0R0F0;P46782;M0R0R2;M0QZN2	M0R0F0;P46782;M0R0R2;M0QZN2	40S ribosomal protein S5;40S ribosomal protein S5, N-terminally processed	RPS5						7	7	7	33.5	33.5	33.5	22.391	0	55.001	3277700000	28	0.0657914	0.949199	-0.0511462	-0.0663486	28.2263	27.29	27.7915	27.847	27.8145	27.7997
Color [Black]	M0R117;Q02543;M0R3D6;M0R1A7;M0R0P7	M0R117;Q02543;M0R3D6;M0R1A7;M0R0P7	60S ribosomal protein L18a	RPL18A						11	11	11	52.6	52.6	52.6	18.079	0	40.35	40149000000	176	0.406139	0.906017	-0.0782026	-0.134445	31.1653	31.3287	31.2057	31.3909	31.3614	31.182
Color [Black]	M0R165;Q9UBC2;M0R2S2;M0QX30;M0R1V5;K7EJR2;M0R330	M0R165;Q9UBC2;M0R2S2	Epidermal growth factor receptor substrate 15-like 1	EPS15L1						7	7	7	11.4	11.4	11.4	83.474	0	26.112	672550000	33	0.527415	0.393277	1.25259	0.810657	25.647	25.4825	25.8339	22.3355	25.2262	25.6439
Color [Black]	M0R210;P62249;A0A087WZ27;M0R3H0;M0R1M5;M0QX76;Q6IPX4	M0R210;P62249;A0A087WZ27;M0R3H0;M0R1M5	40S ribosomal protein S16	RPS16;ZNF90						8	8	8	53.5	53.5	53.5	14.419	0	16.074	6910600000	76	0.179075	0.949197	-0.0392672	-0.0673134	28.9757	28.9074	28.9056	28.9224	28.8593	29.1248
Color [Black]	M0R2B7;P28340;M0QZR8;M0QZB4;M0R3H8	M0R2B7;P28340;M0QZR8	DNA polymerase;DNA polymerase delta catalytic subunit	POLD1						7	7	7	8.7	8.7	8.7	126.39	0	10.942	428960000	30	0.628351	0.757479	0.237195	0.354046	24.909	24.9749	25.0986	25.0716	24.5435	24.6558
Color [Black]	M0R2P6;Q8TBC3;M0R0S2;M0R0S1;M0QYB1;M0R0E3;M0QZF4;M0R204;M0R1G0;M0QZE8;M0R0K4	M0R2P6;Q8TBC3;M0R0S2;M0R0S1;M0QYB1;M0R0E3;M0QZF4	SH3KBP1-binding protein 1	SHKBP1						6	5	5	15	13.6	13.6	73.707	0	10.555	366550000	28	0.0147815	0.989983	-0.00853666	-0.0123496	24.5287	24.883	24.2954	24.431	24.7288	24.5729
Color [Black]	M0R3F6;M0R2Z9;Q8IX01	M0R3F6;M0R2Z9;Q8IX01	SURP and G-patch domain-containing protein 2	SUGP2						3	3	3	6.2	6.2	6.2	93.859	0	6.599	160830000	18	0.259354	0.796528	0.241781	0.277523	23.4085	23.0981	23.0362	22.4818	23.6333	22.7022
Color [Black]	O00139;H0Y8H2	O00139	Kinesin-like protein KIF2A	KIF2A						7	7	6	9.5	9.5	8.1	79.954	0	8.6232	706360000	41	0.720201	0.779116	0.191339	0.30786	25.4064	25.6273	25.8142	25.4821	25.4078	25.3839
Color [Black]	O00148;K7EQN7;K7EPJ3;A0A0D9SEM9;K7EN69;K7ENP6;A0A0G2JHN7;K7EL56;K7EIL8;F6U6E2;F6S2B7;F6SXL5	O00148;K7EQN7	ATP-dependent RNA helicase DDX39A	DDX39A						12	12	4	31.1	31.1	12.2	49.129	0	39.234	5826200000	111	0.0446256	0.987066	0.0125039	0.0209905	28.6393	28.7774	28.4922	28.7101	28.6199	28.5414
Color [Black]	O00151	O00151	PDZ and LIM domain protein 1	PDLIM1						10	10	10	40.7	40.7	40.7	36.071	0	24.632	1545300000	57	0.872861	0.695775	-0.38048	-0.541306	26.5776	26.3276	26.6962	26.6587	26.8443	27.2398
Color [Black]	O00165;E9PIQ7;Q5VYD6	O00165;E9PIQ7	HCLS1-associated protein X-1	HAX1						5	5	5	24.4	24.4	24.4	31.62	0	10.307	705150000	45	0.926253	0.752137	0.221207	0.361687	25.8038	25.5008	25.4746	25.3006	25.4159	25.3992
Color [Black]	O00170;E9PMH2	O00170;E9PMH2	AH receptor-interacting protein	AIP						4	4	4	15.5	15.5	15.5	37.636	0	15.88	609380000	24	0.367504	0.724704	0.555616	0.490782	25.4951	25.557	25.446	23.7291	25.2526	25.8495
Color [Black]	O00186	O00186	Syntaxin-binding protein 3	STXBP3						7	7	7	14.9	14.9	14.9	67.764	0	13.407	681010000	52	0.0122175	0.99324	-0.00298882	-0.00514616	25.3887	25.5119	25.4891	25.5429	25.3236	25.5322
Color [Black]	O00203;F5GYB0;F5GWU4;H0YBD0	O00203	AP-3 complex subunit beta-1	AP3B1						20	20	15	21.2	21.2	16.8	121.32	0	37.409	2302900000	122	1.33652	0.792787	-0.164466	-0.294969	27.1746	27.0829	27.0422	27.332	27.1869	27.2743
Color [Black]	O00231;J3QS13;J3QRY4	O00231	26S proteasome non-ATPase regulatory subunit 11	PSMD11						5	5	5	13.7	13.7	13.7	47.463	0	9.9355	648040000	18	0.425208	0.798356	-0.204871	-0.290305	25.4372	25.0307	25.2845	25.2905	25.2846	25.7919
Color [Black]	O00232	O00232	26S proteasome non-ATPase regulatory subunit 12	PSMD12						8	8	8	20.4	20.4	20.4	52.904	0	14.059	618260000	36	0.015709	0.989046	0.0102825	0.0143414	25.6092	25.0602	25.3636	25.6108	25.2861	25.1053
Color [Black]	O00268;A0A0G2JRY5;V9GY14;V9GY03;J3KTH2;Q92750	O00268;A0A0G2JRY5	Transcription initiation factor TFIID subunit 4	TAF4						14	14	14	18	18	18	110.11	0	26.572	1016700000	48	0.362285	0.800628	-0.195944	-0.27002	26.3532	25.8596	25.779	25.9809	26.4488	26.15
Color [Black]	O00291	O00291	Huntingtin-interacting protein 1	HIP1						5	4	4	6.7	5.3	5.3	116.22	0	7.9611	210350000	9	0.194294	0.799439	0.310963	0.279082	24.1553	24.1612	24.1674	22.626	24.3755	24.5495
Color [Black]	O00299	O00299	Chloride intracellular channel protein 1	CLIC1						9	9	9	45.6	45.6	45.6	26.922	0	23.854	2188900000	66	1.08642	0.691255	-0.349947	-0.537193	27.2776	27.1161	27.0525	27.303	27.4333	27.7596
Color [Black]	O00303;H0YDT6;E9PQV8	O00303	Eukaryotic translation initiation factor 3 subunit F	EIF3F						10	10	8	33.6	33.6	28.3	37.563	0	36.077	4111200000	80	0.959093	0.754015	-0.220851	-0.363355	27.884	28.1694	27.8825	28.1425	28.2996	28.1562
Color [Black]	O00410;H0Y8C6;E7ETV3;C9JMV5;E7EWK4;E7EX05;E7EQT5;E7EV12;H0Y3V4;C9JZD8;C9JQT6;E7ESA1;E7ESZ1;E7ETV8;C9J875;C9JXE0;C9JZ53	O00410;H0Y8C6	Importin-5	IPO5						29	29	28	38.8	38.8	37.7	123.63	0	214.27	10033000000	289	0.454537	0.870004	-0.0952918	-0.161412	29.3659	29.1572	29.351	29.316	29.5068	29.3372
Color [Black]	O00411;K7EMH3	O00411	DNA-directed RNA polymerase, mitochondrial	POLRMT						5	5	5	6.3	6.3	6.3	138.62	0	9.8533	331650000	25	0.695004	0.394568	0.862016	0.809343	24.5585	25.0039	24.3427	24.3535	24.2519	22.7137
Color [Black]	O00425;F8WD15	O00425	Insulin-like growth factor 2 mRNA-binding protein 3	IGF2BP3						14	13	13	30.6	28.8	28.8	63.704	0	27.721	2483100000	63	0.589347	0.823991	-0.14146	-0.232972	27.1979	27.024	27.3916	27.3637	27.3575	27.3167
Color [Black]	O00429;B4DPZ9;F8VZ52;F8W1W3;B4DDQ3	O00429	Dynamin-1-like protein	DNM1L						30	30	3	57.9	57.9	8.2	81.876	0	151.69	6653200000	269	0.367731	0.919539	-0.06567	-0.114274	28.629	28.574	28.7729	28.7979	28.6414	28.7336
Color [Black]	O00442;A6NIC1	O00442	RNA 3-terminal phosphate cyclase	RTCA						3	3	3	10.1	10.1	10.1	39.336	0.00095877	5.1205	311590000	6	0.321227	0.724259	0.591963	0.471377	24.5769	24.4653	24.6144	24.7595	24.669	22.4521
Color [Black]	O00443	O00443	Phosphatidylinositol 4-phosphate 3-kinase C2 domain-containing subunit alpha	PIK3C2A						7	7	7	5.2	5.2	5.2	190.68	0	11.12	445870000	27	0.152683	0.919143	0.0769647	0.111828	24.8457	24.7933	25.2337	24.9672	25.0442	24.6304
Color [Black]	O00483	O00483	Cytochrome c oxidase subunit NDUFA4	NDUFA4						4	4	4	46.9	46.9	46.9	9.3697	0.0009704	5.2175	1012800000	30	0.461013	0.451934	1.32118	0.760282	26.4879	26.4572	26.1053	26.1704	26.3487	22.5678
Color [Black]	O00487	O00487	26S proteasome non-ATPase regulatory subunit 14	PSMD14						4	4	4	19	19	19	34.577	0	21.219	910800000	39	0.850421	0.794999	-0.162973	-0.276684	25.7236	25.7579	25.8334	26.0579	25.777	25.9691
Color [Black]	O00505;H0Y4S9	O00505	Importin subunit alpha-4	KPNA3						6	6	5	18.6	18.6	15.9	57.81	0	30.111	933960000	57	0.93791	0.824458	-0.122901	-0.218967	25.8716	25.6778	25.8006	25.935	25.8598	25.9239
Color [Black]	O00567;Q5JXT2;H0Y653;H0YDU4	O00567;Q5JXT2	Nucleolar protein 56	NOP56						14	14	14	24.2	24.2	24.2	66.049	0	20.772	1052600000	62	0.265869	0.890541	-0.0936476	-0.146159	26.0193	26.069	26.2603	26.3904	26.2565	25.9825
Color [Black]	O00629;H7C4F6	O00629;H7C4F6	Importin subunit alpha-3	KPNA4						4	3	3	14.2	11.5	11.5	57.886	0	17.659	417480000	24	0.728648	0.183111	-1.30566	-0.988701	25.3792	23.117	22.8075	25.1937	25.2087	24.8183
Color [Black]	O00743;Q5T1S7	O00743	Serine/threonine-protein phosphatase 6 catalytic subunit;Serine/threonine-protein phosphatase 6 catalytic subunit, N-terminally processed	PPP6C						9	9	9	38.4	38.4	38.4	35.144	0	24.772	1649800000	90	0.10019	0.943287	0.0577183	0.081664	27.021	26.4415	26.6882	26.4229	26.8199	26.7347
Color [Black]	O00763;F8W8T8;H0YGH5;S4R3S7;A0A087WUA1;A0A087WVR6	O00763	Acetyl-CoA carboxylase 2;Biotin carboxylase	ACACB						67	54	54	37.6	31.4	31.4	276.54	0	221.97	13131000000	423	0.00774241	0.993363	0.00222524	0.00374341	29.8991	29.6536	29.6157	29.7606	29.744	29.6571
Color [Black]	O00764;F2Z2Y4;A8MV33	O00764;F2Z2Y4	Pyridoxal kinase	PDXK						4	4	4	16.3	16.3	16.3	35.102	0	7.7258	402220000	34	1.09335	0.538548	-0.494945	-0.694324	24.2559	24.6201	24.8072	24.8758	24.9645	25.3276
Color [Black]	O00767	O00767	Acyl-CoA desaturase	SCD						3	3	3	15	15	15	41.522	0.00090621	4.3893	2038100000	14	0.137817	0.943277	0.0546773	0.0845618	26.8178	26.7217	27.0721	26.9202	26.917	26.6103
Color [Black]	O14617;K7ELX8;A0A087WYN6	O14617	AP-3 complex subunit delta-1	AP3D1						15	15	15	17.1	17.1	17.1	130.16	0	40.982	3031400000	151	0.0248813	0.992073	0.0064977	0.0110614	27.4844	27.5239	27.7452	27.5683	27.6386	27.5271
Color [Black]	O14744;G3V580;H0YJX6;G3V5L5;G3V2L6;C9JSX3;G3V2X6;H7BZ44;H0YJ77;H0YJD3;G3V507;H0YJY6;G3V2F5;G3V5T6	O14744	Protein arginine N-methyltransferase 5;Protein arginine N-methyltransferase 5, N-terminally processed	PRMT5						19	19	19	41.8	41.8	41.8	72.683	0	104.39	5929300000	199	0.715181	0.75805	-0.231621	-0.357431	28.5738	28.5253	28.324	28.6666	28.9425	28.5089
Color [Black]	O14818;H0Y586;A0A087WYS6;Q8TAA3	O14818;H0Y586;A0A087WYS6;Q8TAA3	Proteasome subunit alpha type-7;Proteasome subunit alpha type-7-like	PSMA7;PSMA8						6	6	6	31	31	31	27.887	0	20.21	737330000	54	0.11228	0.965058	0.0246779	0.0425732	25.5698	25.7041	25.7287	25.5195	25.722	25.687
Color [Black]	O14828	O14828	Secretory carrier-associated membrane protein 3	SCAMP3						4	4	4	18.7	18.7	18.7	38.287	0	28.262	1772100000	39	0.569495	0.854866	-0.103644	-0.178414	26.9886	26.7553	26.8412	26.9548	26.8955	27.0457
Color [Black]	O14867;H7C4B6;M0QZP0;C9JMP6;C9IYR0;C9IYH8;Q9BYV9	O14867	Transcription regulator protein BACH1	BACH1						8	8	8	13.2	13.2	13.2	81.957	0	18.413	941250000	54	0.161325	0.951043	-0.037728	-0.0641792	26.0078	25.9986	25.9047	25.9873	25.8786	26.1584
Color [Black]	O14879	O14879	Interferon-induced protein with tetratricopeptide repeats 3	IFIT3						10	10	10	25.1	25.1	25.1	55.984	0	36.172	804800000	68	0.114547	0.942856	-0.0471242	-0.0725695	25.8963	25.6406	25.4587	25.5775	25.8502	25.7094
Color [Black]	Q5VV89;O14880;Q5VV87	Q5VV89;O14880;Q5VV87	Microsomal glutathione S-transferase 3	MGST3						5	5	5	46.4	46.4	46.4	18.416	0	12.314	2656800000	58	0.889769	0.817495	-0.135349	-0.237079	27.3746	27.3647	27.3196	27.4601	27.6191	27.3857
Color [Black]	O14893;H0YEL0;G5EA29;H0YDP6	O14893;H0YEL0;G5EA29	Gem-associated protein 2	GEMIN2						6	6	6	27.5	27.5	27.5	31.585	0	23.536	1586100000	63	0.121625	0.920596	0.0871207	0.114407	25.6402	26.2726	26.4298	26.194	26.0415	25.8458
Color [Black]	O14925;Q5SRD1;B4DDK6	O14925;Q5SRD1	Mitochondrial import inner membrane translocase subunit Tim23;Putative mitochondrial import inner membrane translocase subunit Tim23B	TIMM23;TIMM23B						5	5	5	32.5	32.5	32.5	21.943	0	16.323	1350300000	40	0.231173	0.877675	0.105086	0.154929	26.5122	26.8508	26.6062	26.4942	26.8297	26.3302
Color [Black]	Q5JS74;O14936;Q5JS79;Q5JS72	Q5JS74;O14936	Peripheral plasma membrane protein CASK	CASK						7	7	7	14.1	14.1	14.1	66.603	0	8.83	431210000	28	0.00370465	0.997042	-0.00138601	-0.00222695	24.9083	24.9265	24.7552	24.9548	24.6465	24.9929
Color [Black]	O14964;I3L1P5;I3L165;I3L1E3;I3L2H4	O14964;I3L1P5	Hepatocyte growth factor-regulated tyrosine kinase substrate	HGS						24	24	24	27.9	27.9	27.9	86.191	0	160.35	12837000000	231	0.486366	0.807247	-0.173203	-0.264444	29.1465	28.8855	28.8567	29.0091	29.3852	29.014
Color [Black]	O14974;F8VZN8;H0YHI8;H0YIS3;H0YIS4;H0YIM2;A0A0U1RQZ1;F8VW28;H0YHL8;H0YIL7;E1CKY7;A0A0A0MS24;O60237	O14974;F8VZN8	Protein phosphatase 1 regulatory subunit 12A	PPP1R12A						23	23	23	23.5	23.5	23.5	115.28	0	183.89	7134300000	139	0.8704	0.800037	-0.158969	-0.271745	28.939	28.8153	28.7064	28.9495	28.9078	29.0804
Color [Black]	O14976;D6RAW3;A0A087X1U9;H0Y8H5;H0Y9M4;D6RC24	O14976	Cyclin-G-associated kinase	GAK						10	10	10	9.7	9.7	9.7	143.19	0	17.106	1556300000	48	0.989027	0.751045	-0.250694	-0.405099	26.353	26.2489	26.5936	26.5871	26.7709	26.5896
Color [Black]	O14980;C9JKM9;C9J673;C9IZS4;C9JQ02;C9JV99;F8WF71;C9IYM2;H7BZC5;C9JF49	O14980	Exportin-1	XPO1						29	29	29	33.1	33.1	33.1	123.38	0	155.47	9107200000	246	0.146334	0.963194	-0.0248985	-0.0442046	29.1245	29.0297	29.1991	29.1779	29.0629	29.1872
Color [Black]	O15014;E7ERY8	O15014	Zinc finger protein 609	ZNF609						12	12	12	14.5	14.5	14.5	151.19	0	23.692	1312000000	60	0.578217	0.817257	0.149662	0.243229	26.5231	26.2493	26.4799	26.1648	26.4206	26.2179
Color [Black]	O15020;A4QPE4	O15020;A4QPE4	Spectrin beta chain, non-erythrocytic 2	SPTBN2						20	12	12	10.3	6.5	6.5	271.32	0	18.456	516910000	33	0.26583	0.930897	-0.0590159	-0.100249	25.1059	25.3297	25.2928	25.222	25.4082	25.2752
Color [Black]	O15042;E7ET15;E7EW00;H0Y8D9;U3KPT1;C9JDJ7;C9J5L1;H7C4V2	O15042;E7ET15	U2 snRNP-associated SURP motif-containing protein	U2SURP						8	8	8	9.1	9.1	9.1	118.29	0	15.057	1048000000	47	0.417675	0.818809	0.162272	0.243853	26.0697	26.1462	26.03	26.2332	25.6928	25.833
Color [Black]	O15067;J3QSG0;J3QSH6;H0YGH1;J3KTL4;J3KT98;J3KTQ5;J3QL39	O15067	Phosphoribosylformylglycinamidine synthase	PFAS						18	18	18	18.2	18.2	18.2	144.73	0	80.654	3037200000	150	0.464946	0.906387	-0.077191	-0.134999	27.5916	27.3979	27.5767	27.6343	27.6358	27.5278
Color [Black]	O15084;B4DIW9	O15084;B4DIW9	Serine/threonine-protein phosphatase 6 regulatory ankyrin repeat subunit A	ANKRD28						7	7	7	10.4	10.4	10.4	112.96	0	22.85	908750000	45	0.117583	0.948701	0.0424703	0.0672584	25.6856	25.9365	26.1254	25.8626	25.8234	25.9341
Color [Black]	O15085	O15085	Rho guanine nucleotide exchange factor 11	ARHGEF11						7	7	7	6.9	6.9	6.9	167.7	0	7.8479	1257500000	17	0.248843	0.853716	0.12516	0.179011	26.4491	26.3414	26.8601	26.3914	26.2339	26.6498
Color [Black]	O15111	O15111	Inhibitor of nuclear factor kappa-B kinase subunit alpha	CHUK						6	6	6	10.9	10.9	10.9	84.639	0	14.922	426190000	33	0.445062	0.823132	-0.131914	-0.210264	24.7327	24.6137	24.4573	24.7189	24.9118	24.5687
Color [Black]	O15121	O15121	Sphingolipid delta(4)-desaturase DES1	DEGS1						2	2	2	9.9	9.9	9.9	37.866	0	11.231	1008300000	52	0.622664	0.764599	0.208429	0.320394	25.8308	25.8716	26.0573	25.4447	25.849	25.8408
Color [Black]	O15143;C9J4Z7;F8VXW2;C9JEY1;C9JQM8;C9JFG9;C9J6C8;C9JBJ7;C9K057;C9JTT6	O15143	Actin-related protein 2/3 complex subunit 1B	ARPC1B						13	13	12	38.2	38.2	32	40.949	0	79.429	8042700000	135	0.104831	0.917569	-0.0983505	-0.117361	29.3195	29.8617	29.8882	29.8634	29.2653	30.2358
Color [Black]	O15144;C9JTV5;G5E9J0;H7C3F9;G5E9S7	O15144	Actin-related protein 2/3 complex subunit 2	ARPC2						14	14	14	56.7	56.7	56.7	34.333	0	38.867	5549900000	145	0.256854	0.824305	-0.181495	-0.232388	28.8712	29.4521	29.288	29.3445	29.0237	29.7877
Color [Black]	O15145;C9JZD1;F8VR50	O15145	Actin-related protein 2/3 complex subunit 3	ARPC3						7	7	7	41	41	41	20.546	0	12.461	3370100000	43	0.402574	0.753959	0.302574	0.369721	28.5365	28.8777	28.6892	27.9651	28.2493	28.9813
Color [Black]	O15226	O15226	NF-kappa-B-repressing factor	NKRF						19	19	19	33.8	33.8	33.8	77.672	0	35.458	2915700000	105	0.321657	0.841899	0.125797	0.190477	27.5101	27.5803	27.8066	27.4151	27.7689	27.3356
Color [Black]	Q5T8U5;O15260;B7Z1G8	Q5T8U5;O15260	Surfeit locus protein 4	SURF4						5	5	5	34.4	34.4	34.4	21.127	0	43.282	3974500000	47	0.234655	0.836129	0.147895	0.197809	28.272	28.4257	27.6907	27.8771	27.8739	28.1937
Color [Black]	O15269	O15269	Serine palmitoyltransferase 1	SPTLC1						12	12	12	32.6	32.6	32.6	52.743	0	53.495	2244600000	72	0.990568	0.853418	-0.0991325	-0.181254	27.1834	27.1537	27.186	27.2531	27.2065	27.361
Color [Black]	O15294;C9JZL3	O15294	UDP-N-acetylglucosamine--peptide N-acetylglucosaminyltransferase 110 kDa subunit	OGT						18	18	18	19.8	19.8	19.8	116.92	0	28.248	1833800000	86	0.707397	0.742927	-0.291482	-0.423606	26.567	26.5845	27.1233	27.0562	27.1245	26.9684
Color [Black]	O15371;B0QYA5;B0QYA4;B0QYA6;A0A0D9SGB5;B0QYA8	O15371	Eukaryotic translation initiation factor 3 subunit D	EIF3D						12	12	12	31.9	31.9	31.9	63.972	0	30.696	4539000000	107	0.5746	0.882682	-0.0847696	-0.149857	28.2663	28.1223	28.1517	28.1678	28.3045	28.3224
Color [Black]	O15397;F5H244;F5H2I3;H0YH64	O15397	Importin-8	IPO8						9	8	8	11.7	10.7	10.7	119.94	0	13.658	471950000	42	0.85655	0.718566	-0.349473	-0.506749	24.9287	24.8075	24.3558	24.931	25.023	25.1865
Color [Black]	O15427;J3QQV2;J3QSC3;J3KTI8;J3QQS9;J3KT83;J3QRA0;J3QRP8;J3QLE3;J3KTM6;J3QRU2	O15427;J3QQV2;J3QSC3	Monocarboxylate transporter 4	SLC16A3						10	10	10	23	23	23	49.469	0	26.497	5585800000	91	0.102936	0.939235	-0.0626411	-0.0871328	28.7343	28.6434	28.3083	28.2983	28.9042	28.6715
Color [Black]	O15511;B1ALC0	O15511;B1ALC0	Actin-related protein 2/3 complex subunit 5	ARPC5						5	5	5	52.3	52.3	52.3	16.32	0	7.8699	757490000	18	0.964121	0.516833	-0.544289	-0.712062	26.0447	25.8728	26.3941	26.5265	26.3512	27.0668
Color [Black]	O43143	O43143	Pre-mRNA-splicing factor ATP-dependent RNA helicase DHX15	DHX15						23	23	23	34.5	34.5	34.5	90.932	0	54.974	6293200000	208	0.329005	0.758517	0.355857	0.376519	28.9491	28.9704	27.8325	28.0837	27.9065	28.6942
Color [Black]	O43149;I3L141;I3L1Q8	O43149	Zinc finger ZZ-type and EF-hand domain-containing protein 1	ZZEF1						11	11	11	5.2	5.2	5.2	331.07	0	16.56	634730000	46	0.842202	0.758781	0.240016	0.379601	25.2067	25.1288	25.2316	24.7343	25.179	24.9338
Color [Black]	O43159;E9PPY3;E9PPP6	O43159;E9PPY3	Ribosomal RNA-processing protein 8	RRP8						5	5	5	16.9	16.9	16.9	50.714	0	6.7208	368670000	25	0.960317	0.723042	-0.326597	-0.495415	24.1571	24.679	24.4432	24.8214	24.7841	24.6536
Color [Black]	O43172	O43172	U4/U6 small nuclear ribonucleoprotein Prp4	PRPF4						10	10	10	26.6	26.6	26.6	58.449	0	18.742	863020000	49	0.575005	0.749946	0.251928	0.362461	25.9985	25.8232	25.8681	25.4951	26.0179	25.421
Color [Black]	O43175;Q5SZU1	O43175;Q5SZU1	D-3-phosphoglycerate dehydrogenase	PHGDH						16	16	16	39.2	39.2	39.2	56.65	0	62.846	9130800000	167	0.0194624	0.995276	-0.00539525	-0.0091095	29.3513	29.0425	29.1481	29.2187	29.1594	29.1799
Color [Black]	O43242;H0YGV8	O43242	26S proteasome non-ATPase regulatory subunit 3	PSMD3						25	25	25	46.1	46.1	46.1	60.977	0	67.796	6728300000	192	0.0842332	0.968373	0.0195618	0.0335969	28.7179	28.8214	28.8822	28.9097	28.7737	28.6795
Color [Black]	O43324;H0YAL7;D6RBD7;C9J1V9;H0YAH9;D6RCQ0	O43324;H0YAL7;D6RBD7;C9J1V9	Eukaryotic translation elongation factor 1 epsilon-1	EEF1E1;EEF1E1-BLOC1S5						6	6	6	43.1	43.1	43.1	19.81	0	15.319	1566600000	56	0.0670408	0.967872	0.0243924	0.0389084	26.3905	26.2685	26.029	26.344	26.1314	26.1395
Color [Black]	O43353;Q16566	O43353	Receptor-interacting serine/threonine-protein kinase 2	RIPK2						5	5	5	13.9	13.9	13.9	61.194	0	6.9833	290540000	17	0.0689116	0.959376	0.0340583	0.0506296	24.2411	24.2867	24.1204	24.2684	23.8622	24.4153
Color [Black]	O43379;H7C3R4	O43379	WD repeat-containing protein 62	WDR62						6	6	6	5.7	5.7	5.7	165.95	0	12.673	408000000	33	1.49946	0.704757	-0.315832	-0.528617	24.8298	25.1046	24.8652	25.3392	25.2117	25.1963
Color [Black]	O43390;B4DT28	O43390;B4DT28	Heterogeneous nuclear ribonucleoprotein R	HNRNPR						11	8	8	19.9	15	15	70.942	0	11.381	1033700000	32	0.0609265	0.953396	-0.0435886	-0.0582607	26.0786	25.659	26.2867	25.7386	26.1132	26.3033
Color [Black]	O43396;K7ER96;K7EML9;K7EKG2;K7EPB7	O43396;K7ER96;K7EML9	Thioredoxin-like protein 1	TXNL1						5	5	5	27.7	27.7	27.7	32.251	0	12.136	439630000	31	0.704338	0.764111	-0.201981	-0.320176	24.8152	24.812	24.6022	24.9992	24.7329	25.1032
Color [Black]	O43491;E9PII3;E9PK52;E9PHY5;Q6ZSX4;H0Y5B0;Q6R5J7;E9PJP4;E9PPC9;E9PQN0;E9PRG1;E9PIG0;J3QS55;E9PQD2;E9PMG5;E9PN54;E9PMV8;A0A1B0GTF8;A8K968;A0A0A0MRA8;A0A0A0MSA4;Q9Y2J2	O43491;E9PII3;E9PK52;E9PHY5	Band 4.1-like protein 2	EPB41L2						11	11	11	14.9	14.9	14.9	112.59	0	18.307	1021100000	41	1.36409	0.724273	0.282969	0.474058	26.2619	26.1689	26.1627	25.7786	26.0886	25.8775
Color [Black]	O43592;F8WDU6;F5GYW6;F5GZM3	O43592	Exportin-T	XPOT						26	26	26	35.6	35.6	35.6	109.96	0	70.33	6592400000	205	0.430986	0.960849	-0.0239372	-0.0457027	28.8223	28.8061	28.8467	28.8258	28.831	28.8901
Color [Black]	O43615;M0QXU7;M0R301;M0QXM9;M0R124	O43615;M0QXU7	Mitochondrial import inner membrane translocase subunit TIM44	TIMM44						6	6	6	14.8	14.8	14.8	51.355	0	7.5917	759360000	35	0.0201805	0.988338	-0.00987498	-0.0148945	25.5965	25.5391	25.8372	25.9374	25.537	25.528
Color [Black]	O43707;F5GXS2;K7EJH8;K7EP19;D6RH00	O43707;F5GXS2	Alpha-actinin-4	ACTN4						65	65	25	71.2	71.2	27.3	104.85	0	323.31	207380000000	1275	0.462877	0.747312	-0.302214	-0.386388	33.804	34.4088	34.2679	34.6527	34.0333	34.7012
Color [Black]	O43747;H3BR36;H3BUN9;H3BNR4;H3BN71;B4DGE1;B3KNW1	O43747	AP-1 complex subunit gamma-1	AP1G1						9	9	9	12.5	12.5	12.5	91.35	0	16.696	801020000	37	0.45286	0.824146	-0.160952	-0.246438	25.5949	25.5439	25.5779	25.9879	25.4609	25.7507
Color [Black]	O43760;K7ELD9;K7ENG9;K7ELS8;K7EJ35	O43760;K7ELD9;K7ENG9;K7ELS8	Synaptogyrin-2	SYNGR2						3	3	3	12.5	12.5	12.5	24.81	0.001219	3.3011	463860000	14	0.72974	0.543762	-0.620574	-0.697669	24.8103	23.5788	24.6425	24.9578	25.0631	24.8725
Color [Black]	O43776;K7EPK2;K7EQ35;K7EMQ6;K7EIU7;K7EJ19	O43776	Asparagine--tRNA ligase, cytoplasmic	NARS						11	11	11	21	21	21	62.942	0	19.932	2033600000	82	2.01255	0.734568	0.240995	0.436656	27.1967	27.3229	27.2271	27.0702	27.0056	26.9479
Color [Black]	O43813;E9PHS0;F8WDS9;H7C2E3	O43813;E9PHS0	LanC-like protein 1	LANCL1						5	5	5	17.8	17.8	17.8	45.283	0	8.3651	416610000	23	0.214262	0.912871	0.0795689	0.123507	24.7028	24.7903	24.3724	24.418	24.652	24.5567
Color [Black]	O43823;M0QYL4	O43823	A-kinase anchor protein 8	AKAP8						6	6	6	11.8	11.8	11.8	76.107	0	30.731	518670000	35	0.23207	0.899212	-0.0911585	-0.139357	24.8254	25.066	24.8613	25.2766	24.85	24.8996
Color [Black]	O43852;H0Y875	O43852	Calumenin	CALU						9	9	9	32.7	32.7	32.7	37.106	0	25.085	1230000000	58	0.141289	0.911719	-0.0925496	-0.124621	26.0918	26.0289	25.6543	25.7132	25.9435	26.396
Color [Black]	O43896;I3L1B1;A0A1B0GTU3;Q96L93	O43896	Kinesin-like protein KIF1C	KIF1C						8	7	5	8.3	7.5	5.3	122.95	0	10.442	529600000	33	0.0548531	0.957248	0.0414295	0.0544765	25.3093	25.4362	24.6632	24.998	25.3004	24.986
Color [Black]	O43929;C9JGH7;C9J2X8;Q53SE3;CON__Q2YDI2	O43929	Origin recognition complex subunit 4	ORC4						5	5	5	12.6	12.6	12.6	50.377	0	6.1551	358500000	11	0.587477	0.666483	-0.498177	-0.567034	24.5466	23.6201	24.828	24.7208	24.7372	25.0313
Color [Black]	O60216;E5RJW1;E5RJK5;E5RFV8;E5RIN7;E5RG18;E5RI01;E5RFZ5	O60216;E5RJW1;E5RJK5;E5RFV8;E5RIN7	Double-strand-break repair protein rad21 homolog	RAD21						4	4	4	7.4	7.4	7.4	71.689	0	5.4241	179600000	21	0.975815	0.184615	0.926212	0.980362	23.9739	24.3106	23.902	22.3101	23.3638	23.734
Color [Black]	O60264;A0A0A0MRP6;B7ZLQ5;P28370	O60264	SWI/SNF-related matrix-associated actin-dependent regulator of chromatin subfamily A member 5	SMARCA5						21	21	21	19.9	19.9	19.9	121.9	0	41.563	3406700000	140	0.397033	0.829048	-0.150603	-0.22806	27.4836	27.7077	27.9017	27.7619	27.7248	28.0582
Color [Black]	O60306;H0YH15	O60306	Intron-binding protein aquarius	AQR						6	6	6	5.9	5.9	5.9	171.29	0	9.6905	408520000	16	0.204135	0.794371	0.316785	0.288208	24.7219	25.132	25.6314	23.7684	25.3694	25.3971
Color [Black]	O60318	O60318	Germinal-center associated nuclear protein	MCM3AP						8	8	8	6.6	6.6	6.6	218.4	0	11.654	374480000	23	0.117175	0.943223	0.0478026	0.0737214	24.5213	24.7863	24.8172	24.7321	24.4355	24.8138
Color [Black]	O60341;R4GMQ1;R4GMP9	O60341	Lysine-specific histone demethylase 1A	KDM1A						5	5	5	8.9	8.9	8.9	92.902	0	12.398	383370000	31	0.320061	0.720049	-0.527594	-0.448734	24.5849	24.8492	22.7849	24.819	24.2225	24.7603
Color [Black]	O60343;Q5JU47	O60343	TBC1 domain family member 4	TBC1D4						11	11	11	12.2	12.2	12.2	146.56	0	23.095	933800000	40	0.341034	0.881389	-0.0933743	-0.15226	25.939	25.8644	26.0646	26.1984	26.0826	25.8672
Color [Black]	O60427;A0A0A0MR51;H7C2V0;F5H3P6;H0YB97;F5H3U5;C9J425;F5H1Q7;F5H0Y2;F5H2H3;F5H5X5;F5H8G5;C9JJB3;F5GYH4;F5H852;F5GWE3	O60427;A0A0A0MR51	Fatty acid desaturase 1	FADS1						9	9	9	25.7	25.7	25.7	51.964	0	22.892	1224100000	68	1.55094	0.759781	0.19806	0.354422	26.2764	26.1606	26.1549	25.9918	25.9279	26.0781
Color [Black]	O60443;H7C3W1	O60443;H7C3W1	Non-syndromic hearing impairment protein 5	DFNA5						4	4	4	11.1	11.1	11.1	54.554	0	6.6254	322940000	23	0.613596	0.670928	0.477765	0.562388	24.623	24.2931	24.5133	23.33	24.3873	24.2788
Color [Black]	O60488;H0Y9A0;D6RF95	O60488	Long-chain-fatty-acid--CoA ligase 4	ACSL4						12	12	11	23.9	23.9	21.4	79.187	0	24.453	2317900000	85	0.133556	0.959304	-0.029693	-0.0510282	27.2989	27.1354	27.2296	27.1302	27.3608	27.2619
Color [Black]	O60502;H7C3X0	O60502	Protein O-GlcNAcase	MGEA5						7	7	7	9	9	9	102.91	0	9.8257	698300000	30	0.310166	0.779733	-0.249893	-0.301507	25.2857	25.6478	25.1937	25.1232	25.5985	26.1551
Color [Black]	O60506;B7Z645;F6UXX1	O60506;B7Z645	Heterogeneous nuclear ribonucleoprotein Q	SYNCRIP						18	18	15	32.1	32.1	27.1	69.602	0	323.31	6400800000	164	1.4985	0.693482	-0.328803	-0.546599	28.4381	28.3285	28.5661	28.6332	28.7968	28.8891
Color [Black]	O60547	O60547	GDP-mannose 4,6 dehydratase	GMDS						6	6	6	20.7	20.7	20.7	41.949	0	10.927	712410000	24	0.604762	0.814568	-0.147786	-0.242471	25.4909	25.3202	25.5986	25.4954	25.7499	25.6078
Color [Black]	O60563	O60563	Cyclin-T1	CCNT1						9	9	9	18.2	18.2	18.2	80.684	0	44.383	826120000	55	0.456248	0.554854	0.939756	0.676912	25.5688	26.0677	25.8024	23.124	25.8475	25.6483
Color [Black]	O60566;H3BTB9;H3BSN5	O60566	Mitotic checkpoint serine/threonine-protein kinase BUB1 beta	BUB1B						17	17	17	21.8	21.8	21.8	119.54	0	37.9	1696200000	84	0.437955	0.897337	-0.0811443	-0.140039	26.7792	26.6954	26.6694	26.9087	26.8173	26.6614
Color [Black]	O60573;B9A044;B8ZZ50;B8ZZL3;C9JEL3;B4E1E4;B9A023	O60573;B9A044;B8ZZ50;B8ZZL3;C9JEL3	Eukaryotic translation initiation factor 4E type 2	EIF4E2						4	4	4	24.9	24.9	24.9	28.362	0	31.148	369340000	28	0.876454	0.186065	-1.043	-0.9895	22.9161	23.5804	24.789	24.7817	24.9541	24.6787
Color [Black]	O60664;K7ERZ3;K7EL96;K7ER39	O60664;K7ERZ3;K7EL96	Perilipin-3	PLIN3						16	16	16	54.8	54.8	54.8	47.074	0	121.36	6236000000	142	0.458267	0.851589	-0.110908	-0.183489	28.7224	28.5203	28.6506	28.713	28.9035	28.6096
Color [Black]	O60678;A0A0A0MSN7	O60678;A0A0A0MSN7	Protein arginine N-methyltransferase 3	PRMT3						9	9	9	19.8	19.8	19.8	59.875	0	17.175	714990000	40	0.597532	0.915568	-0.0660006	-0.120128	25.5295	25.418	25.4862	25.4865	25.6137	25.5314
Color [Black]	O60684;Q5TFJ7;O15131;S4R3E5	O60684;Q5TFJ7;O15131	Importin subunit alpha-7;Importin subunit alpha-6	KPNA6;KPNA5						13	13	8	33.8	33.8	21.6	60.029	0	53.262	4631200000	132	0.349924	0.942669	0.0424423	0.077118	28.1264	27.9719	28.0903	27.9841	28.0298	28.0475
Color [Black]	O60749;D6RC15	O60749	Sorting nexin-2	SNX2						6	6	5	13.3	13.3	11.4	58.47	0	10.227	597980000	33	0.25669	0.921085	-0.0652479	-0.108552	25.3824	25.1632	25.2804	25.4981	25.2609	25.2628
Color [Black]	O60763;REV__R4GMN2;REV__Q5VZ89	O60763	General vesicular transport factor p115	USO1						13	13	12	15.8	15.8	15.1	107.89	0	47.505	1111000000	56	0.42394	0.893197	-0.0844504	-0.144356	26.1744	26.0821	26.2381	26.3669	26.2624	26.1187
Color [Black]	U3KQK0;Q99880;Q99879;Q99877;Q93079;Q5QNW6;P62807;P58876;P57053;O60814;Q96A08	U3KQK0;Q99880;Q99879;Q99877;Q93079;Q5QNW6;P62807;P58876;P57053;O60814;Q96A08	Histone H2B;Histone H2B type 1-L;Histone H2B type 1-M;Histone H2B type 1-N;Histone H2B type 1-H;Histone H2B type 2-F;Histone H2B type 1-C/E/F/G/I;Histone H2B type 1-D;Histone H2B type F-S;Histone H2B type 1-K;Histone H2B type 1-A	HIST1H2BN;HIST1H2BL;HIST1H2BM;HIST1H2BH;HIST2H2BF;HIST1H2BC;HIST1H2BD;H2BFS;HIST1H2BK;HIST1H2BA						6	6	2	31.3	31.3	6	18.804	0	19.429	11653000000	76	0.441482	0.717766	0.517321	0.51578	29.0794	29.6558	30.737	29.2095	29.1461	29.5647
Color [Black]	O60884;A0A087WT48	O60884	DnaJ homolog subfamily A member 2	DNAJA2						11	11	11	38.3	38.3	38.3	45.745	0	66.787	2626900000	64	0.35502	0.856606	-0.108873	-0.17348	27.4297	27.018	27.2068	27.2707	27.292	27.4183
Color [Black]	O75116;E9PF63;Q14DU5;D6REE7;C9JFJ0	O75116;E9PF63	Rho-associated protein kinase 2	ROCK2						29	29	25	24.7	24.7	21.3	160.9	0	59.193	5850700000	210	1.64302	0.760207	0.179226	0.325996	28.5957	28.6872	28.5868	28.5022	28.4574	28.3724
Color [Black]	O75128;H7C1N2;J3KR05;H7C2C4;A0A0J9YWK3;C9J9X1	O75128;H7C1N2;J3KR05	Protein cordon-bleu	COBL						17	17	17	17.5	17.5	17.5	135.62	0	61.245	1302600000	71	0.135956	0.942099	0.0487423	0.0770882	26.49	26.3442	26.3285	26.0954	26.4494	26.4716
Color [Black]	O75131;A0A087WYQ3;E5RHZ0;H0YB26;A0A087WXR6;A0A087WUS8;E5RFT7;E7ENV7;Q96FN4;Q8IYJ1;Q96A23;O95741;Q86YQ8;Q9HCH3;Q9UBL6	O75131;A0A087WYQ3	Copine-3	CPNE3						12	12	12	25.3	25.3	25.3	60.13	0	19.482	1995400000	91	0.470128	0.815243	-0.154832	-0.240933	27.0965	26.644	26.7688	27.0682	26.9972	26.9083
Color [Black]	O75146	O75146	Huntingtin-interacting protein 1-related protein	HIP1R						20	20	19	22.2	22.2	20.9	119.39	0	35.088	1506300000	81	0.661355	0.854681	-0.100618	-0.176858	26.4922	26.6679	26.6986	26.7624	26.6764	26.7217
Color [Black]	O75152;E9PQ61;E9PBY7;A0A1B0GTU1;A0A1B0GUI2	O75152;E9PQ61;E9PBY7	Zinc finger CCCH domain-containing protein 11A	ZC3H11A						6	6	6	9.8	9.8	9.8	89.13	0	18.454	279200000	29	0.113578	0.880137	0.15015	0.153274	24.3657	23.6723	24.7157	23.3762	24.3451	24.5819
Color [Black]	O75165;H0Y8Q2;H0YA63	O75165	DnaJ homolog subfamily C member 13	DNAJC13						38	38	38	21.4	21.4	21.4	254.41	0	165.58	5420100000	231	0.23526	0.928204	-0.061964	-0.102669	28.3036	28.1468	28.4205	28.4714	28.3442	28.2412
Color [Black]	O75170;T1ECW5;A0A0A0MSJ8	O75170;T1ECW5	Serine/threonine-protein phosphatase 6 regulatory subunit 2	PPP6R2						17	17	17	23	23	23	104.94	0	36.397	1368600000	101	0.0261477	0.990142	0.0110315	0.0171986	26.6869	26.3082	26.4446	26.3312	26.6326	26.4427
Color [Black]	O75179;H0YM23;H0YLQ3	O75179;H0YM23	Ankyrin repeat domain-containing protein 17	ANKRD17						36	36	23	20.8	20.8	14.7	274.25	0	153.39	8609200000	298	0.382556	0.906204	-0.0794125	-0.135218	29.1576	28.9976	29.1336	29.126	29.084	29.317
Color [Black]	O75330	O75330	Hyaluronan mediated motility receptor	HMMR						6	6	6	11.7	11.7	11.7	84.099	0	8.9976	512310000	14	0.360441	0.715621	-0.643918	-0.51727	22.9342	25.3661	24.8715	24.9223	25.1447	25.0366
Color [Black]	O75340;A0A024QZ42;E7EPW6;H0Y9X3;A0A087WZ38;D6RA21;Q86W51	O75340;A0A024QZ42	Programmed cell death protein 6	PDCD6						8	8	8	61.3	61.3	61.3	21.868	0	20.251	4258200000	55	0.407708	0.913558	0.0702216	0.122531	28.0371	28.0741	27.9478	27.825	28.0256	27.9977
Color [Black]	O75367;B4DJC3;D6RCF2;Q9P0M6	O75367;B4DJC3	Core histone macro-H2A.1;Histone H2A	H2AFY						6	6	6	29.3	29.3	29.3	39.617	0	24.851	983690000	42	0.397042	0.726245	0.498692	0.483694	25.452	25.8077	27.0343	26.0499	25.4408	25.3072
Color [Black]	O75369;E7EN95;H7C5L4;A0A0A0MT44;A0A0C4DGA1	O75369;E7EN95	Filamin-B	FLNB						117	108	106	56.9	54	52.7	278.16	0	323.31	63246000000	1266	0.280921	0.927973	0.0611375	0.104045	32.1744	31.9134	32.058	31.8988	32.0377	32.0259
Color [Black]	O75396;A0A087X1A9	O75396	Vesicle-trafficking protein SEC22b	SEC22B						4	4	4	23.7	23.7	23.7	24.593	0	7.4105	385160000	21	0.0902954	0.900942	0.150168	0.13751	24.6473	24.6112	24.3588	25.0639	24.8792	23.2237
Color [Black]	O75400;H0YG38;F5H578;H7C2N3	O75400	Pre-mRNA-processing factor 40 homolog A	PRPF40A						7	7	7	8.4	8.4	8.4	108.8	0	8.8649	384050000	16	0.642308	0.377478	-0.960835	-0.817517	24.405	24.4164	22.3908	24.7456	24.5943	24.7548
Color [Black]	O75436;S4R3Q6;Q4G0F5;S4R2Y3	O75436;S4R3Q6	Vacuolar protein sorting-associated protein 26A	VPS26A						10	10	10	36.4	36.4	36.4	38.169	0	18.271	1612900000	75	0.316886	0.854828	-0.113267	-0.175249	26.5615	26.6291	26.8294	26.6321	26.6998	27.0279
Color [Black]	O75459	O75459	P antigen family member 1	PAGE1						4	4	4	38.4	38.4	38.4	16.15	0	26.555	1325500000	38	0.137391	0.909502	-0.095384	-0.126095	26.5169	26.7341	26.0682	26.3115	26.8578	26.4361
Color [Black]	O75477;B0QZ43	O75477;B0QZ43	Erlin-1	ERLIN1						9	9	6	32.9	32.9	24	38.925	0	31.292	2456800000	61	1.06008	0.748288	0.203144	0.344281	27.1809	27.4403	27.3838	27.1377	27.0535	27.2044
Color [Black]	Q5JRI1;O75494;Q6IQ42;R4GMP8;Q8WXF0	Q5JRI1;O75494	Serine/arginine-rich splicing factor 10	SRSF10						5	5	5	29.7	29.7	29.7	20.913	0	14.965	1164100000	38	1.59855	0.13	0.803448	1.09994	26.649	26.4396	27.1753	26.0472	25.9964	25.8099
Color [Black]	O75533;H7C341;F8WC19;B4DGZ4	O75533	Splicing factor 3B subunit 1	SF3B1						18	18	18	19.2	19.2	19.2	145.83	0	46.708	1466600000	71	0.632999	0.756109	-0.216843	-0.331375	26.337	26.2548	26.5312	26.3296	26.7239	26.7201
Color [Black]	O75534;E9PLT0;E9PLD4;E9PNG3;E9PKN4	O75534;E9PLT0	Cold shock domain-containing protein E1	CSDE1						25	25	25	32.2	32.2	32.2	88.884	0	65.056	6150500000	208	1.74859	0.741772	-0.222249	-0.39881	28.5113	28.4016	28.5177	28.6894	28.6298	28.7782
Color [Black]	O75592;H7C3U4;A0A0C4DGY7;A0A087WY34	O75592	E3 ubiquitin-protein ligase MYCBP2	MYCBP2						31	31	31	8.7	8.7	8.7	510.08	0	67.202	2759100000	161	1.03585	0.740056	-0.239372	-0.393362	27.152	27.3695	27.4407	27.6874	27.5201	27.4727
Color [Black]	O75643;B4E0P5	O75643	U5 small nuclear ribonucleoprotein 200 kDa helicase	SNRNP200						19	19	19	12.2	12.2	12.2	244.5	0	30.195	1568700000	72	0.394886	0.865964	-0.0996691	-0.164302	26.4911	26.3849	26.6828	26.5442	26.5727	26.741
Color [Black]	O75663	O75663	TIP41-like protein	TIPRL						8	8	8	37.9	37.9	37.9	31.444	0	15.894	2229600000	87	0.138674	0.946035	-0.042366	-0.0691176	27.281	27.0572	27.0176	27.3159	27.0725	27.0946
Color [Black]	O75683	O75683	Surfeit locus protein 6	SURF6						3	3	3	12.2	12.2	12.2	41.45	0.0011924	3.1198	99806000	6	0.16532	0.865078	-0.133331	-0.165877	22.2062	22.4411	22.3057	21.8673	22.8291	22.6566
Color [Black]	O75694;E9PF10	O75694;E9PF10	Nuclear pore complex protein Nup155	NUP155						31	31	31	30.1	30.1	30.1	155.2	0	171.38	9168300000	345	0.454699	0.880738	-0.0889454	-0.15222	29.2501	29.051	29.1915	29.1911	29.1949	29.3734
Color [Black]	O75746;F8W9J0;H0YFB2;B4DGK6	O75746	Calcium-binding mitochondrial carrier protein Aralar1	SLC25A12						13	7	7	22.1	14.3	14.3	74.761	0	12.87	545340000	33	0.3096	0.828511	0.155305	0.220392	25.4188	25.2964	24.9052	25.1925	24.784	25.178
Color [Black]	O75794;X6RA30;H7BZW7;X6RF82;X6RKY7	O75794;X6RA30	Cell division cycle protein 123 homolog	CDC123						7	7	7	28.3	28.3	28.3	39.134	0	10.342	671490000	35	0.817727	0.719246	-0.348312	-0.499563	24.991	25.2907	25.2782	25.8774	25.3608	25.3666
Color [Black]	O75815	O75815	Breast cancer anti-estrogen resistance protein 3	BCAR3						15	15	15	27.8	27.8	27.8	92.565	0	26.447	981160000	54	1.11289	0.669023	-0.373764	-0.568086	25.9385	25.9412	25.7277	26.3983	25.9609	26.3694
Color [Black]	O75821;K7EL20;K7ER90;K7ENA8;K7EP16;K7EL60;K7ENH0	O75821;K7EL20;K7ER90;K7ENA8;K7EP16	Eukaryotic translation initiation factor 3 subunit G	EIF3G						11	11	11	40.3	40.3	40.3	35.611	0	42.2	2134200000	94	0.229332	0.918794	-0.0702019	-0.113241	27.3151	26.9707	27.0083	27.0733	27.1893	27.2421
Color [Black]	O75822;H0YGJ7;H0YLP3	O75822	Eukaryotic translation initiation factor 3 subunit J	EIF3J						5	5	5	19.8	19.8	19.8	29.062	0	6.1911	700670000	14	0.349312	0.666575	0.991386	0.590816	25.8001	25.4757	25.4093	22.2305	25.8554	25.625
Color [Black]	O75828;E9PQ63;A8MTM1;P16152	O75828;E9PQ63;A8MTM1;P16152	Carbonyl reductase [NADPH] 3;Carbonyl reductase [NADPH] 1	CBR3;CBR1						3	3	3	14.8	14.8	14.8	30.85	0	21.372	284050000	33	0.297856	0.796238	-0.231505	-0.283911	23.8153	23.8209	24.2178	23.6158	24.403	24.5297
Color [Black]	O75874;C9J4N6;C9JJE5;C9JLU6	O75874;C9J4N6	Isocitrate dehydrogenase [NADP] cytoplasmic	IDH1						6	6	5	15.5	15.5	13.3	46.659	0	9.9712	478500000	30	0.277782	0.846849	0.128016	0.186823	24.8497	25.1131	25.3218	25.2097	24.8975	24.7933
Color [Black]	O75955;A2AB12;A2AB10;A2AB13;A0A0G2JJQ6;A0A140T9R1;A0A140T9C3;A0A140T959;A2AB11;A0A140T9X0;A2AB09;A0A140T9B1;A0A140T957;A0A140T910;A0A140T905;A0A140T974;A2ABJ5;A0A140T9W4	O75955;A2AB12;A2AB10;A2AB13;A0A0G2JJQ6;A0A140T9R1;A0A140T9C3;A0A140T959;A2AB11;A0A140T9X0;A2AB09	Flotillin-1	FLOT1						7	7	7	20.1	20.1	20.1	47.355	0	10.899	826900000	30	0.0136155	0.990295	0.00978343	0.0132629	25.8922	25.6753	26.114	25.877	26.2358	25.5393
Color [Black]	O75962;E7EWP2;E7EPJ7;F5H228;H7C1X7;A0A087X139	O75962;E7EWP2;E7EPJ7;F5H228	Triple functional domain protein	TRIO						20	20	18	8.6	8.6	7.9	346.9	0	39.13	1267600000	89	0.367555	0.821711	0.141555	0.214146	26.4923	26.0435	26.4869	26.0792	26.2843	26.2345
Color [Black]	O76003	O76003	Glutaredoxin-3	GLRX3						10	10	10	36.1	36.1	36.1	37.432	0	31.303	4367000000	132	1.65369	0.547387	-0.431894	-0.697681	27.9757	27.8569	27.9031	28.1864	28.2799	28.5651
Color [Black]	O76021;J3QSV6;I3L3U9;I3L3C4;I3L234;I3L1A3	O76021;J3QSV6;I3L3U9;I3L3C4	Ribosomal L1 domain-containing protein 1	RSL1D1						10	10	10	23.5	23.5	23.5	54.972	0	19.011	1819700000	56	0.093919	0.944194	0.0478255	0.0701425	26.5556	26.7121	27.1619	26.7542	26.7746	26.7575
Color [Black]	O76071	O76071	Probable cytosolic iron-sulfur protein assembly protein CIAO1	CIAO1						4	4	4	22.7	22.7	22.7	37.84	0	11.869	281640000	10	0.293686	0.769826	0.280497	0.316292	24.332	24.1409	24.4807	24.4646	24.3558	23.2918
Color [Black]	O94776;E9PCS8;H0Y4T7;E7EQY4;D6W5A2;E7EV10;E7ESY4;Q9BTC8;Q13330	O94776	Metastasis-associated protein MTA2	MTA2						9	9	9	19	19	19	75.022	0	15.447	881620000	26	0.0117165	0.995492	-0.00478236	-0.00753464	25.7665	25.7054	25.7934	26.0204	25.5909	25.6683
Color [Black]	O94822;H7BYG8;S4R3T2	O94822;H7BYG8	E3 ubiquitin-protein ligase listerin	LTN1						12	12	12	8.8	8.8	8.8	200.55	0	17.326	697380000	34	0.134546	0.920434	-0.0795949	-0.110846	25.5104	25.3876	25.0146	25.6634	25.1123	25.3756
Color [Black]	O94887;C9JWM9;C9JVQ5;H7C3E4	O94887	FERM, RhoGEF and pleckstrin domain-containing protein 2	FARP2						5	5	4	6.1	6.1	5.1	119.89	0	6.1689	449160000	21	0.437492	0.83061	-0.129027	-0.205971	24.7706	24.7174	24.8867	24.7901	24.8195	25.1522
Color [Black]	O94906	O94906	Pre-mRNA-processing factor 6	PRPF6						10	10	10	11.8	11.8	11.8	106.92	0	17.606	459880000	31	0.137193	0.951881	-0.038847	-0.0642546	24.8167	24.9417	24.6682	24.7562	24.9817	24.8053
Color [Black]	O94915;H0Y9X0;F2Z2S2;D6RJI4	O94915;H0Y9X0	Protein furry homolog-like	FRYL						10	10	10	4.4	4.4	4.4	339.59	0	26.311	542130000	37	0.126409	0.920526	0.0786196	0.108012	24.9196	24.796	25.5109	25.0406	25.0662	24.8838
Color [Black]	O94927;U3KQG4;K7EQ61	O94927	HAUS augmin-like complex subunit 5	HAUS5						7	7	7	12.8	12.8	12.8	71.682	0	10.594	437990000	30	0.939632	0.678483	-0.385734	-0.557427	24.734	24.375	24.8087	25.1581	25.1671	24.7497
Color [Black]	O94964;H0YDM2;X6R3R3	O94964;H0YDM2;X6R3R3	Protein SOGA1;N-terminal form;C-terminal 80 kDa form	SOGA1						34	34	32	29.2	29.2	27.7	159.76	0	73.872	4520100000	203	0.827656	0.763367	-0.196291	-0.321825	28.07	27.9898	28.1602	28.3859	28.0742	28.3488
Color [Black]	O94973;A0A0G2JS82;A0A0G2JQM1;E9PR62;M0R2D9;A0A0G2JRF9;A0A0G2JQA4	O94973;A0A0G2JS82;A0A0G2JQM1	AP-2 complex subunit alpha-2	AP2A2						14	7	7	21.7	11.9	11.9	103.96	0	14.238	533650000	28	0.491776	0.619697	-0.753025	-0.645056	25.0567	22.8577	24.5568	24.9817	24.9344	24.8142
Color [Black]	O95140;Q5JXC5	O95140	Mitofusin-2	MFN2						4	4	3	6.1	6.1	4.9	86.401	0	5.3332	438690000	6	0.472422	0.624077	0.725055	0.62228	25.1191	25.2089	25.2126	25.2199	23.1316	25.014
Color [Black]	O95155;K7ERA7;B1AQ61;K7EP75	O95155	Ubiquitin conjugation factor E4 B	UBE4B						6	6	6	7.3	7.3	7.3	146.18	0	8.9392	290480000	19	0.110377	0.94409	0.0478738	0.0728716	24.3609	24.5314	24.1396	24.1352	24.5026	24.2505
Color [Black]	O95163;F5H2T0;H0YDF3	O95163;F5H2T0	Elongator complex protein 1	IKBKAP						18	18	18	18.7	18.7	18.7	150.25	0	58.041	2524900000	127	0.610816	0.814031	-0.161182	-0.260648	27.2166	26.979	27.3126	27.2671	27.2647	27.46
Color [Black]	O95239;Q2VIQ3	O95239;Q2VIQ3	Chromosome-associated kinesin KIF4A;Chromosome-associated kinesin KIF4B	KIF4A;KIF4B						6	6	6	5.4	5.4	5.4	139.88	0	6.0074	226260000	18	0.624078	0.557862	-0.652397	-0.672391	23.9115	22.4084	23.6054	24.0153	24.1074	23.7598
Color [Black]	O95340	O95340	Bifunctional 3-phosphoadenosine 5-phosphosulfate synthase 2;Sulfate adenylyltransferase;Adenylyl-sulfate kinase	PAPSS2						20	20	19	41.5	41.5	39.3	69.5	0	47.348	3756800000	165	0.245103	0.916853	-0.0730521	-0.118248	27.8478	28.1578	27.9701	28.0971	27.9205	28.1771
Color [Black]	O95347;A0A0C4DGE5;Q5T821	O95347	Structural maintenance of chromosomes protein 2	SMC2						40	40	40	36.1	36.1	36.1	135.65	0	83.709	8214600000	247	0.280591	0.927508	0.0601966	0.102664	29.0319	29.0141	29.1224	29.0308	29.1129	28.844
Color [Black]	O95352;C9JFF4;C9JE55;C9J415;H7C2R3;H7BZ92;H7C2J8;C9JGL2;F8WDY9;H7C369;C9JNU2;C9JKA3;H7C059	O95352	Ubiquitin-like modifier-activating enzyme ATG7	ATG7						14	14	14	25	25	25	77.959	0	35.289	878070000	54	0.690051	0.779329	-0.188669	-0.302128	25.5996	25.4751	25.8568	25.7813	25.9394	25.7767
Color [Black]	O95373;E9PLB2;E9PLJ0	O95373	Importin-7	IPO7						23	23	22	24.3	24.3	23.3	119.52	0	139.35	15476000000	372	0.743429	0.831329	-0.118553	-0.206834	29.9742	29.8219	30.0058	29.9836	30.1402	30.0338
Color [Black]	O95425;A0A0J9YWY6	O95425	Supervillin	SVIL						15	15	15	10.3	10.3	10.3	247.74	0	54.271	1034600000	71	1.00989	0.75697	-0.223447	-0.370051	26.0673	25.7857	26.0311	26.2914	26.1502	26.1128
Color [Black]	O95433;G3V3W9;G3V438;H0YJG7;H0YJ63;H0YJU2	O95433	Activator of 90 kDa heat shock protein ATPase homolog 1	AHSA1						11	11	11	42.9	42.9	42.9	38.274	0	29.705	9332200000	111	0.126967	0.926436	-0.0728696	-0.10258	29.2771	29.1166	29.1772	29.1409	29.6634	28.9852
Color [Black]	O95456;F8WBH7	O95456	Proteasome assembly chaperone 1	PSMG1						3	3	3	15.3	15.3	15.3	32.854	0	5.7755	686310000	23	0.550655	0.514119	0.864436	0.723453	25.7637	25.467	25.4432	23.32	25.3393	25.4214
Color [Black]	O95478;A0A0A0MQZ6;H0YAI9	O95478;A0A0A0MQZ6	Ribosome biogenesis protein NSA2 homolog	NSA2						3	3	3	14.6	14.6	14.6	30.065	0.0012305	3.3997	662750000	17	0.539964	0.520221	0.847378	0.710398	25.5505	25.4656	25.6249	25.6108	23.3435	25.1445
Color [Black]	O95486	O95486	Protein transport protein Sec24A	SEC24A						8	8	8	8.3	8.3	8.3	119.75	0	11.971	926100000	32	3.10412	0.250029	-0.520255	-0.934427	25.5191	25.4312	25.4223	26.0729	25.9338	25.9266
Color [Black]	O95487	O95487	Protein transport protein Sec24B	SEC24B						14	14	14	16.9	16.9	16.9	137.42	0	47.318	1843500000	117	0.643189	0.753647	-0.214123	-0.329262	26.6902	26.5879	26.9017	26.7813	27.1725	26.8684
Color [Black]	O95573;F5GWH2;F5H062	O95573	Long-chain-fatty-acid--CoA ligase 3	ACSL3						11	10	10	22.2	19.7	19.7	80.419	0	16.99	1182500000	59	0.496912	0.836993	-0.1185	-0.196163	26.3385	26.2748	26.1714	26.1961	26.4669	26.4771
Color [Black]	O95613	O95613	Pericentrin	PCNT						26	26	26	10.7	10.7	10.7	378.03	0	57.758	1363300000	68	0.494298	0.753513	0.235802	0.333023	25.7713	25.983	26.184	25.9536	25.8715	25.4058
Color [Black]	O95671	O95671	N-acetylserotonin O-methyltransferase-like protein	ASMTL						7	7	7	18.8	18.8	18.8	68.856	0	12.034	675090000	31	0.323463	0.753507	-0.285375	-0.330983	25.0628	25.7672	25.2737	25.3227	25.3932	26.2439
Color [Black]	O95672;H7C3M0	O95672;H7C3M0	Endothelin-converting enzyme-like 1	ECEL1						4	4	4	6.6	6.6	6.6	87.79	0	6.6047	240780000	25	0.0148383	0.989972	-0.0119781	-0.0156099	23.7111	24.0099	24.2631	23.8488	23.7402	24.4312
Color [Black]	O95714;A0A0J9YVP0;A0A0J9YXQ8;Q9BVR0;H3BUQ1	O95714	E3 ubiquitin-protein ligase HERC2	HERC2						32	32	32	8.8	8.8	8.8	527.22	0	70.97	2278700000	138	1.17485	0.75228	-0.197735	-0.341432	26.9674	27.0279	27.1098	27.2071	27.1307	27.3604
Color [Black]	O95747;C9JIG9	O95747;C9JIG9	Serine/threonine-protein kinase OSR1	OXSR1						6	6	6	13.3	13.3	13.3	58.022	0	31.353	669760000	29	0.305417	0.854395	-0.116475	-0.177742	25.1183	25.4661	25.2137	25.1665	25.5616	25.4195
Color [Black]	O95757;E9PDE8;D6RJ96	O95757;E9PDE8;D6RJ96	Heat shock 70 kDa protein 4L	HSPA4L						13	11	11	21.7	18.4	18.4	94.511	0	23.486	1146800000	55	1.07838	0.82333	-0.140008	-0.249555	26.2275	26.0947	26.1457	26.3903	26.2445	26.2532
Color [Black]	O95782	O95782	AP-2 complex subunit alpha-1	AP2A1						23	23	16	31.1	31.1	21.7	107.54	0	61.383	4824300000	159	1.10444	0.824631	0.120541	0.21864	28.3618	28.2644	28.3382	28.1647	28.2849	28.1532
Color [Black]	O95816	O95816	BAG family molecular chaperone regulator 2	BAG2						12	12	12	59.7	59.7	59.7	23.772	0	82.444	13344000000	150	0.70235	0.818904	-0.140256	-0.237284	29.5207	29.3958	29.5794	29.7567	29.5045	29.6554
Color [Black]	O95817;C9JFK9	O95817;C9JFK9	BAG family molecular chaperone regulator 3	BAG3						26	26	26	60.5	60.5	60.5	61.594	0	113.91	9609400000	324	0.0883202	0.953581	-0.0382328	-0.0584733	29.4998	29.0275	29.1061	29.1705	29.3367	29.2409
Color [Black]	O95881;V9GY50;V9GYV4	O95881	Thioredoxin domain-containing protein 12	TXNDC12						4	4	4	23.3	23.3	23.3	19.206	0.00089888	4.2992	434530000	21	0.704641	0.724059	0.313265	0.445703	24.6744	24.8919	24.7585	24.1083	24.5052	24.7716
Color [Black]	O96008;K7EJ57;K7EKG4	O96008;K7EJ57	Mitochondrial import receptor subunit TOM40 homolog	TOMM40						6	6	6	28	28	28	37.893	0	36.974	1466700000	55	0.324747	0.883444	0.0926863	0.150163	26.7029	26.5376	26.5208	26.599	26.5935	26.2908
Color [Black]	O96019;C9JQT2;H7C5S0	O96019	Actin-like protein 6A	ACTL6A						3	3	3	12.6	12.6	12.6	47.46	0	18.844	517940000	26	0.605669	0.821927	-0.151388	-0.247358	24.902	25.1151	24.9964	25.1869	24.9806	25.3002
Color [Black]	P00338;F5GYU2;F5GXY2;F5GXH2;F5H5J4;F5H6W8;F5GZQ4;F5H8H6;F5GXC7;F5GWW2;F5GXU1;F5H5G7;F5H155;A0A087WUM2;G3XAP5;F5H245;Q6ZMR3;P07864	P00338	L-lactate dehydrogenase A chain	LDHA						19	19	18	62	62	58.4	36.688	0	73.526	11625000000	154	0.301913	0.866767	-0.10445	-0.163035	29.5938	29.3021	29.7794	29.6353	29.6468	29.7065
Color [Black]	P00374;B4DM58;C9JJ68;Q86XF0	P00374;B4DM58;C9JJ68;Q86XF0	Dihydrofolate reductase;Dihydrofolate reductase, mitochondrial	DHFR;DHFRL1						6	6	6	31.6	31.6	31.6	21.452	0	9.8986	1028200000	21	0.121074	0.943718	0.0550035	0.0826155	25.9824	25.8087	26.3459	26.0838	25.9727	25.9155
Color [Black]	P00387;B1AHF3	P00387;B1AHF3	NADH-cytochrome b5 reductase 3;NADH-cytochrome b5 reductase 3 membrane-bound form;NADH-cytochrome b5 reductase 3 soluble form	CYB5R3						3	3	3	12	12	12	34.234	0.00090171	4.3373	255690000	12	0.210821	0.928197	-0.0625566	-0.101714	24.196	24.2301	23.9405	24.137	24.3223	24.0949
Color [Black]	P00390;H0YC68;E5RI06	P00390	Glutathione reductase, mitochondrial	GSR						8	8	8	23.8	23.8	23.8	56.256	0	13.874	1178500000	46	0.21453	0.901949	-0.0918287	-0.137821	26.3196	25.9654	26.307	26.2562	26.1013	26.5099
Color [Black]	P00492	P00492	Hypoxanthine-guanine phosphoribosyltransferase	HPRT1						9	9	9	45.4	45.4	45.4	24.579	0	20.075	1728300000	69	0.782793	0.746951	-0.218109	-0.347025	26.4276	26.6182	26.373	26.6232	26.5531	26.8968
Color [Black]	P00558;P07205	P00558	Phosphoglycerate kinase 1	PGK1						27	27	27	68.6	68.6	68.6	44.614	0	258.47	29651000000	285	0.257217	0.942321	0.0466544	0.081543	31.001	31.026	30.9236	30.9703	31.0294	30.811
Color [Black]	Q5T9B7;P00568;H0Y4J6;H0YID2	Q5T9B7;P00568;H0Y4J6	Adenylate kinase isoenzyme 1	AK1						4	4	4	21.9	21.9	21.9	23.411	0	5.9971	614460000	28	0.173761	0.937287	-0.0569286	-0.0912167	25.038	25.3914	25.1307	25.3708	25.1573	25.2028
Color [Black]	P00966;Q5T6L6;Q5T6L5	P00966;Q5T6L6	Argininosuccinate synthase	ASS1						21	21	21	53.9	53.9	53.9	46.53	0	114.25	23437000000	245	0.117538	0.942003	0.0464789	0.0721827	30.5847	30.7708	30.448	30.7076	30.6136	30.3429
Color [Black]	P02545;H0YAB0;A0A0C4DGC5	P02545	Prelamin-A/C;Lamin-A/C	LMNA						45	45	4	67	67	14.2	74.139	0	323.31	35618000000	534	0.709297	0.85427	0.100722	0.178319	31.2699	31.2437	31.1475	31.0789	31.2249	31.055
Color [Black]	P02786;G3V0E5;F8WBE5	P02786;G3V0E5	Transferrin receptor protein 1;Transferrin receptor protein 1, serum form	TFRC						6	6	5	9.5	9.5	8.2	84.87	0	9.5789	660450000	27	1.14978	0.816967	0.135232	0.243524	25.3006	25.246	25.4304	25.2038	25.1923	25.1752
Color [Black]	P04003;F2Z2V7;A6PVY5;CON__Q28065	P04003	C4b-binding protein alpha chain	C4BPA						9	9	9	23.6	23.6	23.6	67.033	0	25.923	1195900000	66	0.952604	0.723368	0.333384	0.502238	25.8941	25.9657	26.0596	25.914	25.6337	25.3715
Color [Black]	P04075;H3BQN4;J3KPS3;H3BPS8;H3BUH7;H3BR04;H3BMQ8;H3BU78;H3BR68	P04075;H3BQN4;J3KPS3;H3BPS8;H3BUH7;H3BR04	Fructose-bisphosphate aldolase A;Fructose-bisphosphate aldolase	ALDOA						21	21	19	77.7	77.7	68.1	39.42	0	89.182	16442000000	183	1.35014	0.710729	-0.319883	-0.523742	29.893	29.8797	29.7675	29.9603	30.2588	30.2809
Color [Black]	P04080	P04080	Cystatin-B	CSTB						3	3	3	45.9	45.9	45.9	11.139	0	7.0266	1458800000	42	0.495611	0.75246	-0.231702	-0.329131	26	26.4495	26.6938	26.6216	26.5783	26.6385
Color [Black]	P04083;Q5T3N1;Q5T3N0	P04083;Q5T3N1	Annexin A1;Annexin	ANXA1						15	15	15	54.3	54.3	54.3	38.714	0	271.59	4254700000	157	1.06177	0.722185	-0.322548	-0.501817	28.1558	27.7383	28.1536	28.405	28.301	28.3093
Color [Black]	P04150;D6RDA9;Q3MSN4;B0ZBF8;B0ZBF6;P08235	P04150	Glucocorticoid receptor	NR3C1						11	11	11	20.3	20.3	20.3	85.658	0	37.685	1418500000	78	0.439564	0.801541	-0.183371	-0.270077	26.4825	26.1591	26.7087	26.7246	26.4716	26.7042
Color [Black]	P04183;K7ERV3;K7ES52;K7ERJ1;K7ENW5	P04183;K7ERV3;K7ES52;K7ERJ1	Thymidine kinase, cytosolic;Thymidine kinase	TK1						9	9	9	44.9	44.9	44.9	25.468	0	22.765	2135600000	83	0.0868844	0.959145	-0.0318432	-0.0505369	27.2619	27.0763	26.8697	27.2278	27.0545	27.0211
Color [Black]	P04406;E7EUT5;O14556	P04406;E7EUT5	Glyceraldehyde-3-phosphate dehydrogenase	GAPDH						18	18	18	70.4	70.4	70.4	36.053	0	236.74	90980000000	355	1.22324	0.689196	-0.338242	-0.536975	32.3324	32.3635	32.1423	32.4044	32.7709	32.6775
Color [Black]	P04792;F8WE04;C9J3N8	P04792;F8WE04	Heat shock protein beta-1	HSPB1						16	16	16	88.3	88.3	88.3	22.782	0	314.29	44178000000	288	0.0370225	0.989932	-0.010128	-0.0170872	31.6795	31.6483	31.4953	31.6903	31.6917	31.4714
Color [Black]	P04818	P04818	Thymidylate synthase	TYMS						7	7	7	29.1	29.1	29.1	35.716	0	17.643	1142300000	42	0.680494	0.781257	-0.189372	-0.302277	26.103	26.2711	26.2654	26.4598	26.5648	26.1831
Color [Black]	P04843;B7Z4L4;F8WF32	P04843;B7Z4L4	Dolichyl-diphosphooligosaccharide--protein glycosyltransferase subunit 1	RPN1						24	24	24	52.9	52.9	52.9	68.569	0	116.2	10339000000	267	0.219496	0.928633	-0.0606454	-0.0998039	29.3799	29.4534	29.3659	29.6347	29.472	29.2744
Color [Black]	P04844;Q5JYR4;Q5JYR7;H0Y5M1;Q5JYR3;F2Z3K5	P04844	Dolichyl-diphosphooligosaccharide--protein glycosyltransferase subunit 2	RPN2						14	14	14	33.9	33.9	33.9	69.283	0	222.11	5177600000	118	0.303589	0.904971	0.0782814	0.129408	28.3859	28.4427	28.399	28.4717	28.1291	28.392
Color [Black]	P04899	P04899	Guanine nucleotide-binding protein G(i) subunit alpha-2	GNAI2						10	5	5	37.7	20.8	20.8	40.45	0	7.6977	503960000	17	1.14415	0.719624	-0.313539	-0.498572	24.7932	25.0514	25.0354	25.4695	25.1847	25.1664
Color [Black]	P05023;M0R116;A0A0A0MT26;P13637;Q5TC01;Q5TC02;Q5TC05	P05023	Sodium/potassium-transporting ATPase subunit alpha-1	ATP1A1						26	26	17	32.8	32.8	20.9	112.89	0	62.805	4751500000	195	0.315837	0.935737	0.0520496	0.0917288	28.2835	28.2667	28.336	28.1165	28.2907	28.3229
Color [Black]	P05141;Q9H0C2	P05141	ADP/ATP translocase 2;ADP/ATP translocase 2, N-terminally processed	SLC25A5						13	5	5	37.6	16.4	16.4	32.852	0	125.82	10559000000	74	1.38103	0.540765	0.44725	0.686872	29.769	29.8575	29.473	29.1932	29.4415	29.123
Color [Black]	P05165;A0A1B0GU58;A0A1B0GWI4;A0A1B0GUX9;A0A1B0GWA1;A0A1B0GTR1;Q5JTW6;H0Y5U0;H0Y4B9;H0Y798;Q5JVH2	P05165;A0A1B0GU58;A0A1B0GWI4;A0A1B0GUX9;A0A1B0GWA1	Propionyl-CoA carboxylase alpha chain, mitochondrial	PCCA						41	41	41	65.9	65.9	65.9	80.058	0	323.31	76140000000	599	0.214307	0.928606	0.0618973	0.101108	32.4861	32.1795	32.15	32.1681	32.2733	32.1885
Color [Black]	P05198;H0YJS4;G3V4T5	P05198;H0YJS4;G3V4T5	Eukaryotic translation initiation factor 2 subunit 1	EIF2S1						7	7	7	26.3	26.3	26.3	36.112	0	22.005	1148900000	55	0.600639	0.798017	-0.185123	-0.290169	26.0717	26.0355	26.4026	26.3272	26.2441	26.4939
Color [Black]	P05387;H0YDD8	P05387;H0YDD8	60S acidic ribosomal protein P2	RPLP2						4	4	4	69.6	69.6	69.6	11.665	0	29.882	1843300000	43	0.00694445	0.994357	0.00477346	0.00657803	26.5899	26.3996	26.9222	26.3116	26.7182	26.8676
Color [Black]	P05556;H7C4N8	P05556	Integrin beta-1	ITGB1						5	5	5	7	7	7	88.414	0	6.7184	499750000	16	0.820751	0.265506	0.924759	0.904953	25.1585	24.8825	25.0005	24.6631	24.5442	23.0599
Color [Black]	P05783;F8VZY9;CON__H-INV:HIT000015463;CON__O76013;O76013	P05783;F8VZY9	Keratin, type I cytoskeletal 18	KRT18						46	46	35	87	87	69.8	48.057	0	323.31	527150000000	1644	0.526683	0.831472	0.124467	0.206079	35.2494	35.5625	35.311	35.3191	35.1788	35.2516
Color [Black]	P06493;A0A024QZP7;A0A087WZZ9;E5RIU6;K7ELV5	P06493;A0A024QZP7;A0A087WZZ9;E5RIU6	Cyclin-dependent kinase 1	CDK1;CDC2						17	15	15	68.4	62	62	34.095	0	109.17	7104300000	194	0.263655	0.943214	0.0471821	0.0825705	28.974	28.9557	28.9182	28.8656	29.0366	28.8043
Color [Black]	P06576;H0YH81;F8W079;F8W0P7;H0YI37	P06576;H0YH81;F8W079	ATP synthase subunit beta, mitochondrial;ATP synthase subunit beta	ATP5B						14	14	14	39.9	39.9	39.9	56.559	0	27.144	3332600000	111	0.315108	0.857118	0.111815	0.173318	27.7761	27.8137	28.0273	27.7554	27.9748	27.5513
Color [Black]	P06733;K7EM90;F5H1C3;E5RI09;E5RG95;K7EPM1;K7EKN2;E5RGZ4;F5H0C8;P13929;P09104	P06733	Alpha-enolase	ENO1						10	10	10	30.6	30.6	30.6	47.168	0	26.703	3170100000	80	0.939996	0.757769	-0.216674	-0.356485	27.6714	27.6688	27.8509	28.0552	27.7697	28.0163
Color [Black]	P06748;E5RI98;E5RGW4	P06748	Nucleophosmin	NPM1						10	10	10	36.1	36.1	36.1	32.575	0	54.58	6738500000	87	0.179766	0.944581	0.048275	0.0801749	28.7066	28.8122	28.7441	28.5628	28.8918	28.6635
Color [Black]	P07195;A8MW50;C9J7H8;F5H793	P07195;A8MW50	L-lactate dehydrogenase B chain;L-lactate dehydrogenase	LDHB						14	13	13	40.1	40.1	40.1	36.638	0	70.808	8256000000	171	0.302904	0.876962	-0.0995363	-0.15708	28.988	28.7393	29.1891	29.1205	29.0797	29.015
Color [Black]	P07237;H7BZ94;H0Y3Z3;I3L398;I3L312;I3NI03;I3L4M2;I3L0S0;I3L3U6;I3L514;I3L3P5;I3L1Y5	P07237;H7BZ94;H0Y3Z3	Protein disulfide-isomerase	P4HB						23	23	23	45.3	45.3	45.3	57.116	0	99.621	9415800000	237	0.165842	0.941547	0.0527172	0.0850581	28.9633	28.8686	29.1502	28.801	28.9234	29.0995
Color [Black]	P07355;H0YN42;H0YMD0;H0YMU9;A6NMY6;H0YM50;H0YKS4;H0YNP5;H0YN28;H0YL33;H0YMM1;H0YKZ7;H0YLV6;H0YMT9;H0YKX9;H0YMW4;H0YNA0;H0YKL9;H0YN52;H0YKV8;H0YMD9;H0YNB8;H0YKN4;H0YLE2	P07355;H0YN42;H0YMD0;H0YMU9;A6NMY6;H0YM50;H0YKS4	Annexin A2;Annexin;Putative annexin A2-like protein	ANXA2;ANXA2P2						25	25	25	69.3	69.3	69.3	38.604	0	323.31	39109000000	260	0.0819094	0.96786	-0.0231991	-0.0386581	31.4205	31.2883	31.1314	31.194	31.3447	31.371
Color [Black]	P07384;E9PRM1;E9PIA9;E9PLX0;E9PJJ3;E9PLC9;E9PMC6;E9PJA6;E9PSA6;E9PQB3;E9PL37	P07384	Calpain-1 catalytic subunit	CAPN1						9	9	9	13.7	13.7	13.7	81.889	0	28.147	1286100000	45	0.795881	0.858674	0.0954329	0.171831	26.3853	26.2698	26.2224	26.2486	26.1854	26.1572
Color [Black]	Q5JP53;P07437;Q5ST81;A6NNZ2;CON__ENSEMBL:ENSBTAP00000025008;Q9H4B7	Q5JP53;P07437;Q5ST81	Tubulin beta chain	TUBB						22	5	4	73.2	20.2	16.7	47.766	0	54.165	23697000000	121	1.27891	0.538203	0.464527	0.692959	30.8672	31.0771	30.6031	30.2299	30.5746	30.3494
Color [Black]	P07737;K7EJ44;CON__P02584;I3L3D5	P07737;K7EJ44	Profilin-1	PFN1						8	8	8	60	60	60	15.054	0	29.13	3586000000	67	0.354389	0.823655	-0.140164	-0.210931	28.0528	27.887	27.8322	28.1943	28.2343	27.764
Color [Black]	P07814;V9GYZ6;V9GZ76	P07814;V9GYZ6	Bifunctional glutamate/proline--tRNA ligase;Glutamate--tRNA ligase;Proline--tRNA ligase	EPRS						78	78	77	64.6	64.6	64.6	170.59	0	323.31	76122000000	921	0.283007	0.954318	-0.0319812	-0.0586235	32.1172	32.0145	32.1085	32.1619	32.1205	32.0537
Color [Black]	P07900;G3V2J8;Q58FG0;Q14568	P07900	Heat shock protein HSP 90-alpha	HSP90AA1						27	15	15	35.7	22.1	22.1	84.659	0	167.18	14545000000	229	0.456679	0.8276	-0.139162	-0.22039	29.8902	29.6245	29.9456	29.8557	29.8914	30.1307
Color [Black]	P07954	P07954	Fumarate hydratase, mitochondrial	FH						12	12	12	28.2	28.2	28.2	54.636	0	89.259	5787900000	101	0.0217278	0.994637	0.00567563	0.00966637	28.4639	28.5343	28.5501	28.6746	28.4497	28.4069
Color [Black]	P08133;E5RJF5;E5RK63;E5RI05	P08133	Annexin A6	ANXA6						12	12	3	21.7	21.7	5.9	75.872	0	47.213	1092800000	77	1.08973	0.817792	0.131809	0.236696	26.3654	26.2661	26.2567	26.1535	26.247	26.0922
Color [Black]	P08237;F8VP00;F8VX13;F8VNX2;F8VZQ1;F8W1J8;F8VSF7;F8VW30;F8VSL1;F8VUB8;F8VYK8;F8VTQ3;F8VZI0;F8VVE3	P08237	ATP-dependent 6-phosphofructokinase, muscle type	PFKM						16	13	13	24.9	21.4	21.4	85.182	0	30.327	2778900000	108	0.206873	0.943596	-0.0464389	-0.0791374	27.5273	27.5056	27.2999	27.4385	27.5862	27.4474
Color [Black]	P08238;Q58FF7;Q58FG1	P08238	Heat shock protein HSP 90-beta	HSP90AB1						42	42	22	55.2	55.2	34.1	83.263	0	216.41	66410000000	640	0.400371	0.943014	-0.0420265	-0.0771935	32.0407	31.9961	32.0787	32.0117	32.1407	32.0891
Color [Black]	P08240	P08240	Signal recognition particle receptor subunit alpha	SRPR						7	7	7	13.3	13.3	13.3	69.81	0	6.7415	576380000	26	0.393625	0.699031	0.619834	0.532092	25.2697	24.9539	25.2344	23.2364	24.9919	25.3702
Color [Black]	P08243;F8WEJ5;C9J057;C9JM09;C9JT45;C9JLN6	P08243;F8WEJ5	Asparagine synthetase [glutamine-hydrolyzing]	ASNS						8	8	8	18.7	18.7	18.7	64.369	0	14.336	1417400000	60	0.322639	0.865181	-0.104803	-0.165485	26.5963	26.3545	26.519	26.712	26.7027	26.3695
Color [Black]	P08559;Q5JPU0;Q5JPT9;Q5JPU1;Q5JPU3;Q5JPU2	P08559	Pyruvate dehydrogenase E1 component subunit alpha, somatic form, mitochondrial	PDHA1						12	12	10	41.5	41.5	36.4	43.295	0	33.609	2451600000	87	1.48634	0.756757	0.198301	0.352972	27.3446	27.3441	27.4658	27.2361	27.0932	27.2303
Color [Black]	P08621;M0QYR1;M0QX04	P08621	U1 small nuclear ribonucleoprotein 70 kDa	SNRNP70						11	11	11	23.8	23.8	23.8	51.556	0	65.884	2774100000	89	0.248303	0.942538	0.0466703	0.0812492	26.9375	27.0669	27.0877	27.0978	26.9102	26.9441
Color [Black]	P08670;B0YJC4;B0YJC5;A0A1B0GUA0;Q5JVS8;A0A1B0GTT5;H7C5W5;P41219;Q16352;K7EKH6	P08670;B0YJC4	Vimentin	VIM						62	59	43	91.8	90.1	64.4	53.651	0	323.31	525680000000	1233	1.29373	0.73064	0.294231	0.485047	35.8352	36.0011	35.6764	35.5251	35.639	35.466
Color [Black]	P08754	P08754	Guanine nucleotide-binding protein G(k) subunit alpha	GNAI3						10	10	5	36.4	36.4	19.5	40.532	0	38.539	3486300000	92	0.017788	0.995418	0.00524775	0.00877527	27.8345	27.8548	27.874	27.8294	27.6913	28.0268
Color [Black]	P08758;D6RBE9;D6RBL5;E9PHT9	P08758;D6RBE9;D6RBL5	Annexin A5;Annexin	ANXA5						4	4	4	15	15	15	35.936	0	12.942	204790000	19	0.0311382	0.960435	-0.0486959	-0.0474191	23.5342	24.2035	23.9734	24.6762	23.0209	24.1602
Color [Black]	P09382	P09382	Galectin-1	LGALS1						4	4	4	33.3	33.3	33.3	14.716	0	12.004	2445100000	69	0.24322	0.878785	0.102884	0.154248	27.3524	27.4013	27.3014	26.9274	27.4703	27.3487
Color [Black]	P09496;F8WF69;C9J8P9	P09496;F8WF69	Clathrin light chain A	CLTA						6	6	6	16.9	16.9	16.9	27.076	0	9.6786	8706500000	65	0.380864	0.793126	0.210886	0.287823	29.1994	29.183	28.9315	28.7334	29.3212	28.6267
Color [Black]	P09497;D6RJD1;H0Y9Q6	P09497	Clathrin light chain B	CLTB						8	8	8	24.9	24.9	24.9	25.19	0	25.739	3955000000	75	0.769599	0.731585	0.294288	0.435284	27.9594	27.9917	27.96	27.6242	28.0031	27.401
Color [Black]	P09661;H0YLR3;H0YMA0;H0YKK0	P09661;H0YLR3;H0YMA0	U2 small nuclear ribonucleoprotein A	SNRPA1						3	3	3	16.5	16.5	16.5	28.415	0	9.3568	295340000	22	0.816518	0.518154	0.597638	0.712429	24.1663	23.9815	24.2763	24.1911	23.1307	23.3094
Color [Black]	P09874	P09874	Poly [ADP-ribose] polymerase 1	PARP1						20	20	20	24.1	24.1	24.1	113.08	0	31.431	2818700000	104	0.164956	0.990941	0.00930278	0.0178475	27.5048	27.4468	27.5104	27.4832	27.4851	27.4659
Color [Black]	Q71UI9;P0C0S5;C9J0D1;C9J386	Q71UI9;P0C0S5;C9J0D1;C9J386	Histone H2A.V;Histone H2A.Z;Histone H2A	H2AFV;H2AFZ						4	4	2	31.2	31.2	18.8	13.509	0.00095329	5.0153	9723600000	21	0.640876	0.131714	2.83463	1.13558	29.1744	29.5475	30.5004	28.9618	22.9943	28.7623
Color [Black]	R4GMZ0;P0CW18	R4GMZ0;P0CW18	Serine protease 56	PRSS56						13	13	13	27.8	27.8	27.8	64.668	0	20.755	1934300000	79	0.0944525	0.938394	0.0653083	0.0874262	26.7248	26.2292	26.7331	26.1335	26.6539	26.7038
Color [Black]	P0DN76;Q01081;A0A1B0GW87;M0QYK5;M0R2N4;Q8WU68	P0DN76;Q01081	Splicing factor U2AF 35 kDa subunit	U2AF1						3	3	3	16.2	16.2	16.2	27.872	0	7.7137	1545500000	39	0.485869	0.754796	0.274481	0.368033	26.615	26.7714	26.2902	25.9978	26.1839	26.6714
Color [Black]	P0DN79;P35520;C9JMA6;H7C2H4;H7C1W6;H7C2W0	P0DN79;P35520	Cystathionine beta-synthase	CBS						16	16	16	35.9	35.9	35.9	60.586	0	60.577	4083900000	116	1.16833	0.719281	-0.278335	-0.454781	27.9248	27.6916	28.0117	28.2137	28.0376	28.2119
Color [Black]	P10398;Q96II5	P10398;Q96II5	Serine/threonine-protein kinase A-Raf	ARAF						5	5	3	10.4	10.4	7.3	67.585	0	6.0908	322920000	18	0.682844	0.762538	0.203323	0.319997	24.9222	24.5209	24.6177	24.373	24.5833	24.4945
Color [Black]	P16403;P10412;P16402;Q02539	P16403;P10412;P16402	Histone H1.2;Histone H1.4;Histone H1.3	HIST1H1C;HIST1H1E;HIST1H1D						3	3	2	15.5	15.5	10.3	21.364	0.001225	3.3534	617650000	15	0.345751	0.677714	0.903552	0.570749	25.9	24.7267	25.2673	25.4123	22.3372	25.4339
Color [Black]	P10586;H0Y6Z7;H0Y7Z9;H0Y4H1;H0Y380	P10586;H0Y6Z7;H0Y7Z9;H0Y4H1	Receptor-type tyrosine-protein phosphatase F	PTPRF						12	12	9	9.4	9.4	7.6	212.88	0	22.999	974820000	63	1.54368	0.743351	0.239363	0.418852	26.0511	26.138	26.0247	25.7163	25.8475	25.932
Color [Black]	P10599	P10599	Thioredoxin	TXN						8	8	8	65.7	65.7	65.7	11.737	0	21.552	6616100000	69	0.373448	0.768153	0.247515	0.318246	28.8048	28.4329	28.8636	28.7103	28.6809	27.9676
Color [Black]	P10620;F5H7F6;F5H6X2;F5H760	P10620;F5H7F6;F5H6X2;F5H760	Microsomal glutathione S-transferase 1	MGST1						2	2	2	19.4	19.4	19.4	17.598	0	10.04	1120300000	51	0.775762	0.716605	-0.315896	-0.459382	26.2246	25.7726	26.2289	26.4045	26.1929	26.5763
Color [Black]	P10809;E7ESH4;E7EXB4;C9JL25	P10809	60 kDa heat shock protein, mitochondrial	HSPD1						17	17	17	39.1	39.1	39.1	61.054	0	94.654	6585000000	172	0.00450753	0.997938	-0.00102297	-0.00178125	28.7583	28.6449	28.8534	28.68	28.8303	28.7494
Color [Black]	P10909;H0YC35;H0YAS8;E7ERK6;E7ETB4;H0YLK8;E5RG36;E5RGB0;E5RH61;E5RJZ5	P10909;H0YC35;H0YAS8	Clusterin;Clusterin beta chain;Clusterin alpha chain;Clusterin	CLU						6	6	6	19.4	19.4	19.4	52.494	0	22.236	832970000	43	0.216772	0.94209	0.0410061	0.071491	25.7745	25.6398	25.6843	25.7496	25.6857	25.5401
Color [Black]	P11021	P11021	78 kDa glucose-regulated protein	HSPA5						31	30	30	49.5	49.5	49.5	72.332	0	253.75	35403000000	400	0.645876	0.908296	0.0699145	0.127372	31.2062	31.0665	31.1669	31.0254	31.0983	31.1062
Color [Black]	P11047	P11047	Laminin subunit gamma-1	LAMC1						7	7	7	6.7	6.7	6.7	177.6	0	25.631	300630000	28	0.578679	0.618102	0.624908	0.636916	23.4435	23.8819	24.2374	23.6273	22.3842	23.6766
Color [Black]	P11166;A6NL68;A0A0D9SG74;A0A0D9SFK9	P11166	Solute carrier family 2, facilitated glucose transporter member 1	SLC2A1						5	5	5	8.7	8.7	8.7	54.083	0	14.875	740960000	42	1.08979	0.744942	-0.253299	-0.415736	25.3278	25.5574	25.4999	25.6133	25.6484	25.8833
Color [Black]	P11172;E9PFD2;F2Z3P2;F2Z303;F8WDG4	P11172;E9PFD2	Uridine 5-monophosphate synthase;Orotate phosphoribosyltransferase;Orotidine 5-phosphate decarboxylase	UMPS						5	5	5	10.4	10.4	10.4	52.221	0.00096805	5.1946	355380000	20	0.154161	0.824046	0.268986	0.233443	24.5777	24.4074	24.4533	24.7514	22.9158	24.9643
Color [Black]	P11177;C9J634;F8WF02	P11177;C9J634;F8WF02	Pyruvate dehydrogenase E1 component subunit beta, mitochondrial	PDHB						8	8	8	29.5	29.5	29.5	39.233	0	13.694	1432200000	36	0.462347	0.828575	0.141858	0.224257	26.6004	26.7171	26.4629	26.27	26.4339	26.651
Color [Black]	P11216;H0Y4Z6;P11217	P11216	Glycogen phosphorylase, brain form	PYGB						5	5	4	8.2	8.2	7.2	96.695	0	7.0173	203720000	14	0.18905	0.801529	0.302982	0.272206	24.2926	24.2202	24.6858	24.7855	22.9102	24.5939
Color [Black]	P11274;H0Y554;A9UF01;I3L1U8;I3L2P5;B7Z683;A0A0G2JQ41;A0A1C7CYZ0;Q12979	P11274	Breakpoint cluster region protein	BCR						5	5	5	5.5	5.5	5.5	142.82	0	6.7783	191060000	17	0.766334	0.751492	0.27176	0.409752	23.9845	23.8084	24.1528	23.6026	23.9679	23.56
Color [Black]	P11387;E5RIC7;Q969P6;E5RJ95;E5RFS0	P11387	DNA topoisomerase 1	TOP1						11	11	11	18.8	18.8	18.8	90.725	0	31.541	981820000	58	0.38425	0.744607	0.279732	0.346921	25.9746	26.2386	25.6241	25.7927	25.1851	26.0204
Color [Black]	P11388;J3KTB7	P11388	DNA topoisomerase 2-alpha	TOP2A						9	9	5	8	8	4.4	174.38	0	14.384	566620000	37	0.889515	0.746004	0.255049	0.402515	25.1641	25.0447	25.4756	24.9175	24.9589	25.0428
Color [Black]	P11413;E7EUI8;E9PD92;E7EM57	P11413;E7EUI8;E9PD92;E7EM57	Glucose-6-phosphate 1-dehydrogenase	G6PD						15	15	15	30.1	30.1	30.1	59.256	0	26.788	2616200000	111	0.384891	0.880094	-0.0908292	-0.151553	27.2866	27.2619	27.4093	27.5428	27.243	27.4444
Color [Black]	P11498;E9PRE7;E9PS68	P11498	Pyruvate carboxylase, mitochondrial	PC						64	64	64	68.5	68.5	68.5	129.63	0	323.31	1222900000000	2301	0.166138	0.943597	0.0480893	0.0789526	36.2804	36.1492	36.0587	36.2173	36.1873	35.9394
Color [Black]	P12004	P12004	Proliferating cell nuclear antigen	PCNA						8	8	8	39.1	39.1	39.1	28.768	0	41.659	4765100000	85	0.09483	0.959553	0.0286325	0.0471009	28.4628	28.16	28.1327	28.1867	28.2607	28.2222
Color [Black]	P12081;B4DDD8;B3KWE1;B4E1C5;E7ETE2;P49590;D6RF05;D6RJE6;B4DQ67	P12081;B4DDD8;B3KWE1;B4E1C5;E7ETE2	Histidine--tRNA ligase, cytoplasmic	HARS						8	8	8	19.3	19.3	19.3	57.41	0	12.182	965380000	45	1.29487	0.544779	-0.464968	-0.69574	25.9247	25.4646	25.7541	26.0441	26.1162	26.3781
Color [Black]	P12235;V9GYG0	P12235;V9GYG0	ADP/ATP translocase 1	SLC25A4						12	3	3	43	9.7	9.7	33.064	0	22.928	1380700000	40	0.104202	0.916524	0.0998726	0.118172	26.6972	26.2878	26.5881	27.0251	25.9195	26.329
Color [Black]	P12236	P12236	ADP/ATP translocase 3;ADP/ATP translocase 3, N-terminally processed	SLC25A6						14	14	2	51.7	51.7	9.7	32.866	0	145.32	99064000000	233	0.734269	0.830027	0.132183	0.226922	32.7962	32.7551	32.6767	32.5746	32.754	32.5029
Color [Black]	P12268;H0Y4R1;E7ETK5	P12268;H0Y4R1	Inosine-5-monophosphate dehydrogenase 2	IMPDH2						20	20	19	46.3	46.3	44.7	55.804	0	107.34	9358400000	269	0.279827	0.887143	-0.0935694	-0.147463	29.3332	28.9705	29.1999	29.141	29.4205	29.2228
Color [Black]	P12277;G3V4N7;G3V461;G3V2I1;H0YJG0	P12277;G3V4N7	Creatine kinase B-type	CKB						5	5	5	19.2	19.2	19.2	42.644	0	9.2009	480240000	26	0.0132313	0.99288	-0.00722885	-0.010621	25.1126	24.863	25.317	25.2279	25.2297	24.8566
Color [Black]	P12814;H9KV75;H7C5W8;G3V2N5;G3V2W4;H0YJW3;H0YJ11;G3V2X9;F6THM6;G3V5M4;G3V2E8;G3V380	P12814;H9KV75	Alpha-actinin-1	ACTN1						50	31	27	67.7	45.6	41.5	103.06	0	323.31	14481000000	300	0.040972	0.967465	-0.0282771	-0.0384795	30.1684	30.7084	30.4012	30.5927	30.1062	30.6639
Color [Black]	P12956;B1AHC9	P12956;B1AHC9	X-ray repair cross-complementing protein 6	XRCC6						7	7	7	13.6	13.6	13.6	69.842	0	14.184	1033100000	63	0.478545	0.890961	0.0843099	0.146246	26.2533	26.0315	26.1662	26.0892	26.1228	25.9861
Color [Black]	P13010;C9JZ81	P13010	X-ray repair cross-complementing protein 5	XRCC5						10	10	10	14.6	14.6	14.6	82.704	0	31.002	1924000000	95	0.0993929	0.958133	0.0352637	0.0562183	26.8584	27.0794	27.1895	26.9092	26.9424	27.17
Color [Black]	P13489;E9PMJ3;E9PLZ3;E9PIM9;E9PIK5;H0YCR7;E9PMN0;E9PMA9;E9PR82;E9PMI1	P13489;E9PMJ3;E9PLZ3;E9PIM9	Ribonuclease inhibitor	RNH1						18	18	18	66.6	66.6	66.6	49.973	0	47.493	5185000000	175	1.19018	0.826302	0.128804	0.233817	28.5388	28.6181	28.5719	28.5254	28.3682	28.4488
Color [Black]	P13639	P13639	Elongation factor 2	EEF2						46	46	45	62.8	62.8	61.7	95.337	0	323.31	77198000000	560	1.44442	0.759678	-0.2128	-0.37434	32.2608	32.0518	32.1717	32.4378	32.3484	32.3364
Color [Black]	P13667	P13667	Protein disulfide-isomerase A4	PDIA4						23	23	23	40.6	40.6	40.6	72.932	0	90.635	7005900000	164	1.58451	0.719137	0.268997	0.465435	28.3754	28.5489	28.484	28.0851	28.2342	28.282
Color [Black]	P13674	P13674	Prolyl 4-hydroxylase subunit alpha-1	P4HA1						4	4	4	9.9	9.9	9.9	61.049	0	7.3073	354380000	8	0.489336	0.565956	-0.811729	-0.663995	24.6463	22.4952	24.6069	24.6094	24.5853	24.989
Color [Black]	P13797;A0A0A0MSQ0;U3KQI3;H7C4N2;P13796;Q5TBN3;Q14651;C9JAM8;F2Z2Z9	P13797;A0A0A0MSQ0	Plastin-3	PLS3						33	33	33	62.1	62.1	62.1	70.81	0	232.38	9473400000	333	0.0221891	0.989633	0.00730896	0.0119828	29.5333	29.3139	29.3408	29.2313	29.4093	29.5255
Color [Black]	P13807;M0QYU1	P13807	Glycogen [starch] synthase, muscle	GYS1						9	9	9	19.9	19.9	19.9	83.785	0	24.983	1659100000	53	0.247031	0.894541	-0.0910962	-0.14104	26.4021	26.4831	26.7861	26.7688	26.6974	26.4784
Color [Black]	P13861;H7C330;H7C1L0;C9J830;P31323	P13861;H7C330	cAMP-dependent protein kinase type II-alpha regulatory subunit	PRKAR2A						7	7	7	24	24	24	45.518	0	16.326	705330000	29	0.157504	0.853119	-0.159646	-0.181462	24.8993	25.3324	25.516	26.0302	24.8911	25.3053
Color [Black]	P14324;A0A087X090;A0A087WVN4;A0A087X1D8;A0A087WTP2	P14324;A0A087X090;A0A087WVN4	Farnesyl pyrophosphate synthase	FDPS						7	7	7	23.2	23.2	23.2	48.275	0	33.017	3910200000	89	0.681187	0.831066	0.129409	0.220699	28.0567	28.2505	27.9696	27.9842	27.9888	27.9155
Color [Black]	P14373;A0A0G2JIZ4;A0A140T9Q6;A0A140T9B9;A0A140T9N6;A0A140T9V9;H0Y551	P14373;A0A0G2JIZ4	Zinc finger protein RFP	TRIM27						4	4	4	10.1	10.1	10.1	58.489	0	7.6263	158000000	16	1.06299	0.522029	0.522902	0.715149	23.9101	23.7234	23.9274	23.2	23.7631	23.0291
Color [Black]	P14618;B4DNK4	P14618;B4DNK4	Pyruvate kinase PKM;Pyruvate kinase	PKM						40	40	5	72.3	72.3	9.4	57.936	0	323.31	142710000000	672	0.826384	0.798051	0.172925	0.289666	33.3597	33.2795	33.1694	33.0072	33.2557	33.0268
Color [Black]	P14625;Q96GW1;F8W026;H0YIV0;Q58FF3	P14625;Q96GW1	Endoplasmin	HSP90B1						14	12	12	21.2	19.4	19.4	92.468	0	20.341	1234500000	46	0.608279	0.796065	0.175361	0.278672	26.2262	26.5472	26.5651	26.3855	26.1512	26.2757
Color [Black]	P14735;Q5T5N3	P14735	Insulin-degrading enzyme	IDE						8	8	8	9.1	9.1	9.1	117.97	0	8.9066	689650000	19	0.408065	0.616039	0.907567	0.628518	25.4512	25.5477	25.5156	25.5599	25.5216	22.7103
Color [Black]	P14866;M0QXS5;M0R076;M0R1W6;B4DVF8;M0QYL7	P14866;M0QXS5	Heterogeneous nuclear ribonucleoprotein L	HNRNPL						18	18	11	47.7	47.7	28.2	64.132	0	181.04	10996000000	201	0.286366	0.824438	0.159658	0.220212	29.2776	29.459	28.9196	28.7406	29.2407	29.1959
Color [Black]	P14868;C9J7S3;C9JLC1;H7BZ35;H7C278;C9JQM9	P14868	Aspartate--tRNA ligase, cytoplasmic	DARS						24	24	24	54.5	54.5	54.5	57.136	0	75.825	11341000000	290	0.548938	0.837063	-0.121031	-0.202545	29.1781	29.2393	29.3615	29.5378	29.3381	29.266
Color [Black]	P14923;C9J826;C9JK18;C9JKY1;C9JTX4;C9JPI2;K7ERP3	P14923	Junction plakoglobin	JUP						33	33	29	58	58	51.7	81.744	0	167.89	15473000000	349	1.4194	0.729158	0.287973	0.484433	30.4424	30.4698	30.3918	29.9703	30.2782	30.1915
Color [Black]	P15170;H3BR35;H3BSV8	P15170;H3BR35	Eukaryotic peptide chain release factor GTP-binding subunit ERF3A	GSPT1						17	17	9	39.7	39.7	23.4	55.755	0	33.576	9457200000	147	1.96419	0.724418	-0.261646	-0.46873	29.1725	29.0855	29.0422	29.4392	29.2875	29.3585
Color [Black]	P15880;H0YEN5;E9PQD7;E9PMM9;I3L404;E9PPT0;E9PM36;H3BNG3;H0YE27	P15880;H0YEN5;E9PQD7;E9PMM9;I3L404;E9PPT0	40S ribosomal protein S2	RPS2						15	15	15	54.3	54.3	54.3	31.324	0	112.71	40835000000	283	1.13554	0.837921	-0.108289	-0.198751	31.3789	31.3521	31.2737	31.4971	31.3867	31.4457
Color [Black]	P15924	P15924	Desmoplakin	DSP						209	209	209	66.2	66.2	66.2	331.77	0	323.31	346130000000	2836	1.25437	0.797582	0.157405	0.281632	34.6919	34.8174	34.6763	34.6439	34.5557	34.5136
Color [Black]	P16615;H7C5W9;O14983;Q93084;J3QSY6;H3BVB2;H3BTW4	P16615;H7C5W9	Sarcoplasmic/endoplasmic reticulum calcium ATPase 2	ATP2A2						33	33	33	34.6	34.6	34.6	114.76	0	299.81	11410000000	248	0.162137	0.950211	-0.0382773	-0.0650161	29.4418	29.6631	29.5277	29.6895	29.5798	29.4781
Color [Black]	P17655;C9JWY7	P17655	Calpain-2 catalytic subunit	CAPN2						20	20	20	35.6	35.6	35.6	79.994	0	125.79	6170200000	184	0.104574	0.959273	-0.0291964	-0.0486146	28.5591	28.5755	28.7054	28.6917	28.4692	28.7666
Color [Black]	P17812	P17812	CTP synthase 1	CTPS1						22	22	20	47.4	47.4	43	66.69	0	147.63	8503000000	241	0.11013	0.959331	-0.0288073	-0.0484448	29.1723	28.9495	28.899	29.0918	29.0657	28.9497
Color [Black]	P17858	P17858	ATP-dependent 6-phosphofructokinase, liver type	PFKL						17	14	13	29.7	25	23.8	85.018	0	74.422	3033700000	109	0.643483	0.824445	0.129471	0.219127	27.5246	27.6122	27.7081	27.6196	27.4718	27.365
Color [Black]	P17931;G3V3R6	P17931;G3V3R6	Galectin-3;Galectin	LGALS3						8	8	8	34	34	34	26.152	0	22.534	5081300000	139	0.528278	0.750483	-0.260146	-0.362948	28.742	28.2018	28.2023	28.4061	28.8049	28.7156
Color [Black]	P17987;E7EQR6;E7ERF2;F5H282;F5H136;F5GZ03;F5H676;F5H726;F5GZI8;F5H7Y1;F5GYL4	P17987;E7EQR6;E7ERF2;F5H282	T-complex protein 1 subunit alpha	TCP1						27	27	27	51.1	51.1	51.1	60.343	0	155.89	36525000000	466	0.0295992	0.995982	0.0042909	0.00781916	31.3356	31.1843	31.2328	31.2826	31.2144	31.2429
Color [Black]	P18031;B4DSN5	P18031;B4DSN5	Tyrosine-protein phosphatase non-receptor type 1;Tyrosine-protein phosphatase non-receptor type	PTPN1						8	8	8	21.8	21.8	21.8	49.966	0	23.049	1183500000	60	1.95165	0.607602	-0.375488	-0.642708	25.9213	26.0808	25.7949	26.3241	26.276	26.3233
Color [Black]	P18085;C9JPM4;C9JAK5;U3KQF2	P18085;C9JPM4;C9JAK5	ADP-ribosylation factor 4	ARF4						8	5	5	50	27.2	27.2	20.511	0	7.9598	3593100000	57	0.378687	0.919836	-0.0640767	-0.112209	27.8968	27.9345	27.8287	27.8704	28.0771	27.9047
Color [Black]	P18124;A8MUD9;C9JIJ5;C9JZ88	P18124;A8MUD9	60S ribosomal protein L7	RPL7						20	20	20	56	56	56	29.225	0	54.654	50469000000	181	0.0631682	0.974635	0.0181815	0.0303001	31.8027	31.5545	31.7461	31.793	31.5644	31.6913
Color [Black]	P18206;Q5JQ13	P18206;Q5JQ13	Vinculin	VCL						13	13	13	13.4	13.4	13.4	123.8	0	23.115	1753700000	71	1.23358	0.539718	-0.4726	-0.695064	26.4908	26.6174	26.7722	26.831	27.0811	27.3861
Color [Black]	P18583;J3QSZ5;H7C2G8	P18583	Protein SON	SON						22	22	11	12.6	12.6	5.5	263.83	0	46.898	4167300000	142	0.262506	0.941198	-0.0492929	-0.0857427	28.0974	27.9391	28.1638	28.0477	28.1492	28.1512
Color [Black]	P18754;C9JW69;C9JRH2;C9JMJ4;C9J3R0;C9JQZ4	P18754;C9JW69;C9JRH2;C9JMJ4;C9J3R0;C9JQZ4	Regulator of chromosome condensation	RCC1						7	7	7	23.3	23.3	23.3	44.969	0	14.808	1325800000	68	1.46476	0.798694	0.154308	0.28113	26.5158	26.4313	26.4259	26.2299	26.3157	26.3643
Color [Black]	P19174;V9GY71;V9GYH5	P19174	1-phosphatidylinositol 4,5-bisphosphate phosphodiesterase gamma-1	PLCG1						5	5	5	5.2	5.2	5.2	148.53	0	5.4096	117050000	10	0.00551183	0.994903	-0.0105273	-0.00934905	23.5221	23.57	23.7312	24.3797	22.3838	24.0913
Color [Black]	P19338;H7BY16	P19338;H7BY16	Nucleolin	NCL						8	8	8	11.8	11.8	11.8	76.613	0	9.7909	606560000	27	0.382549	0.836798	0.125444	0.196653	25.205	25.1232	25.391	25.1176	24.9172	25.3081
Color [Black]	P19525;C9JZT2;F8WBH4	P19525	Interferon-induced, double-stranded RNA-activated protein kinase	EIF2AK2						12	12	12	26.9	26.9	26.9	62.094	0	26.008	2815800000	91	0.107617	0.965541	0.0251389	0.0430202	27.2896	27.4725	27.4552	27.2733	27.4843	27.3843
Color [Black]	P19623;K7EKM4;K7EL89;K7ESL0	P19623;K7EKM4	Spermidine synthase	SRM						4	4	4	17.5	17.5	17.5	33.824	0.00086244	3.843	646700000	22	0.150728	0.943308	0.0479488	0.0775077	25.4367	25.5019	25.5137	25.2058	25.5245	25.5781
Color [Black]	P19838;D6RF93;D6RH30;D6RC45	P19838;D6RF93	Nuclear factor NF-kappa-B p105 subunit;Nuclear factor NF-kappa-B p50 subunit	NFKB1						14	14	14	19.9	19.9	19.9	105.35	0	34.167	1071600000	81	0.44973	0.801924	-0.181397	-0.269297	25.9066	25.7049	25.9692	25.9066	26.3493	25.8691
Color [Black]	P20020;E7ERY9;Q16720;H0Y7S3;Q01814;F8W1V5;H0YDG5;H7BZS8;H7BY13;H0YHH6;A0A0U1RQU3	P20020;E7ERY9	Plasma membrane calcium-transporting ATPase 1;Calcium-transporting ATPase	ATP2B1						15	15	8	14.1	14.1	7.5	138.75	0	33.741	1882100000	104	0.101299	0.943046	-0.0533231	-0.0773796	26.7898	27.2257	26.9392	27.0167	26.8085	27.2896
Color [Black]	P20042	P20042	Eukaryotic translation initiation factor 2 subunit 2	EIF2S2						6	6	6	21.6	21.6	21.6	38.388	0	17.285	959720000	48	0.502009	0.74514	-0.330125	-0.419239	25.9883	26.0238	25.2378	25.8762	26.3222	26.0419
Color [Black]	P20073	P20073	Annexin A7	ANXA7						16	16	16	33.2	33.2	33.2	52.739	0	235.67	8389700000	146	0.531245	0.796783	-0.172847	-0.268678	29.2898	28.9376	28.9401	29.0782	29.3638	29.2441
Color [Black]	P20700;E9PBF6;A0A0D9SFE5;A0A0D9SFY5	P20700;E9PBF6;A0A0D9SFE5	Lamin-B1	LMNB1						10	9	9	23.2	21.7	21.7	66.408	0	19.685	705960000	50	0.0970727	0.950218	0.0425669	0.0647906	25.404	25.4943	25.7326	25.3419	25.7422	25.419
Color [Black]	P21266;A0A0A0MTN3;E9PLF1;E9PHN7;E9PHN6;Q5T8Q9;Q5T8R1;F6XZQ7;P46439;P28161	P21266;A0A0A0MTN3	Glutathione S-transferase Mu 3	GSTM3						13	13	13	52.9	52.9	52.9	26.559	0	26.48	4822400000	136	0.0203078	0.989971	-0.0107651	-0.0159107	28.0843	28.0459	28.1743	28.442	28.0351	27.8598
Color [Black]	P21291;E9PS42;E9PND2;E9PP21	P21291;E9PS42;E9PND2;E9PP21	Cysteine and glycine-rich protein 1	CSRP1						8	8	8	59.6	59.6	59.6	20.567	0	59.459	4053000000	117	1.65677	0.743501	-0.241004	-0.425591	27.9773	27.9343	28.045	28.2428	28.3178	28.1191
Color [Black]	P21333;Q5HY54;Q60FE5;A0A087WWY3;F8WE98;H0Y5C6;H0Y5F3;H7C2E7	P21333;Q5HY54;Q60FE5;A0A087WWY3	Filamin-A	FLNA						127	127	115	66	66	62.3	280.74	0	323.31	250910000000	2081	0.959585	0.79957	0.15613	0.270975	34.2173	34.046	34.0991	33.8574	33.9853	34.0513
Color [Black]	P21359;H0Y465;J3KSB5;J3KRT8;J3QQN8;J3QSG6;J3KSX8	P21359;H0Y465;J3KSB5	Neurofibromin;Neurofibromin truncated	NF1						20	20	20	8.1	8.1	8.1	319.37	0	31.551	1531000000	100	0.202137	0.926298	0.0654634	0.10476	26.6188	26.5346	26.8175	26.5021	26.4959	26.7766
Color [Black]	P21796;C9JI87	P21796;C9JI87	Voltage-dependent anion-selective channel protein 1	VDAC1						9	9	9	38.2	38.2	38.2	30.772	0	25.556	2887200000	89	1.12996	0.748009	-0.243308	-0.40466	27.3044	27.149	27.2455	27.5971	27.5328	27.299
Color [Black]	P22059;H0YCV6	P22059	Oxysterol-binding protein 1	OSBP						8	8	8	14.5	14.5	14.5	89.42	0	13.034	596870000	32	1.14956	0.74194	-0.259635	-0.42829	25.053	25.1387	25.4004	25.4785	25.4734	25.4191
Color [Black]	P22087;M0R299;M0QXL5;M0R2Q4;M0R0P1;M0R2U2;M0R1H0;M0R2B0	P22087;M0R299;M0QXL5;M0R2Q4;M0R0P1	rRNA 2-O-methyltransferase fibrillarin	FBL						9	9	7	39.6	39.6	36.1	33.784	0	39.33	4278000000	124	0.000899152	0.999375	0.00054423	0.000780423	28.0523	28.3445	27.7435	28.2294	27.9917	27.9176
Color [Black]	P22102;F8WD69;C9JBJ1;C9JTV6;C9JZG2;C9JKQ7;A0A140TA71;H7C366	P22102	Trifunctional purine biosynthetic protein adenosine-3;Phosphoribosylamine--glycine ligase;Phosphoribosylformylglycinamidine cyclo-ligase;Phosphoribosylglycinamide formyltransferase	GART						36	36	36	44.9	44.9	44.9	107.77	0	225.2	22034000000	432	0.048057	0.99024	0.00920931	0.0162804	30.4923	30.3084	30.4126	30.4688	30.3775	30.3393
Color [Black]	P22234;E9PBS1;D6RF62	P22234;E9PBS1;D6RF62	Multifunctional protein ADE2;Phosphoribosylaminoimidazole-succinocarboxamide synthase;Phosphoribosylaminoimidazole carboxylase	PAICS						20	20	20	54.8	54.8	54.8	47.079	0	323.31	20605000000	272	1.05627	0.66745	-0.378332	-0.566108	30.0458	29.981	30.3392	30.5945	30.2485	30.658
Color [Black]	P22314;Q5JRR6;Q5JRR9;Q5JRS0;Q5JRS2;Q5JRS1;Q5JRS3	P22314	Ubiquitin-like modifier-activating enzyme 1	UBA1						23	23	23	27.6	27.6	27.6	117.85	0	116.21	5937300000	143	0.143738	0.955196	-0.0347684	-0.0589535	28.3899	28.4152	28.67	28.5349	28.5332	28.5112
Color [Black]	P22626;A0A087WUI2	P22626;A0A087WUI2	Heterogeneous nuclear ribonucleoproteins A2/B1	HNRNPA2B1						16	16	15	49.9	49.9	49.9	37.429	0	52.835	7232700000	188	2.32781	0.618172	-0.363394	-0.644515	28.4619	28.4393	28.5286	28.7424	28.9429	28.8347
Color [Black]	P22695;H3BRG4;H3BSJ9;H3BP04;H3BUE4;H3BUI9;A0A087WVZ4	P22695;H3BRG4;H3BSJ9;H3BP04	Cytochrome b-c1 complex subunit 2, mitochondrial	UQCRC2						16	16	16	47	47	47	48.442	0	103.69	8799500000	202	0.495495	0.935212	0.0501525	0.0921647	29.0692	29.1945	29.1006	29.0253	29.0983	29.0902
Color [Black]	P23246;H0Y9K7;H0Y9U2	P23246	Splicing factor, proline- and glutamine-rich	SFPQ						18	17	17	33.2	32.1	32.1	76.149	0	57.21	12745000000	196	0.255271	0.817796	0.196171	0.243584	29.9208	30.0548	29.1232	29.3678	29.4607	29.6819
Color [Black]	P23258;Q9NRH3;K7EIS0;K7EKE5	P23258;Q9NRH3;K7EIS0	Tubulin gamma-1 chain;Tubulin gamma-2 chain;Tubulin gamma chain	TUBG1;TUBG2						13	13	13	43.7	43.7	43.7	51.169	0	115.37	3912700000	130	0.167758	0.932743	0.0607421	0.0954147	28.1193	28.0116	28.0574	28.1176	27.7367	28.1517
Color [Black]	P23381;H0YJP3;G3V3H8;G3V3Y5;G3V3P2;G3V227;G3V277;G3V2F2;G3V3R3;G3V4S4;G3V313;G3V339;G3V2C0;G3V4C7;G3V4N8;G3V5W1;G3V3S7;G3V3X0;G3V423;G3V5U1;G3V456;G3V2Y7	P23381;H0YJP3	Tryptophan--tRNA ligase, cytoplasmic;T1-TrpRS;T2-TrpRS	WARS						9	9	9	28.5	28.5	28.5	53.165	0	47.763	2075000000	85	0.00667751	0.993002	-0.00333214	-0.00501997	27.1457	27.231	26.7537	26.9288	27.1781	27.0335
Color [Black]	P23396;E9PL09;E9PPU1;F2Z2S8;H0YCJ7;H0YF32;H0YEU2;E9PQ96;E9PJH4;E9PK82;E9PQX2;H0YES8;E9PJN9	P23396;E9PL09;E9PPU1;F2Z2S8;H0YCJ7;H0YF32;H0YEU2	40S ribosomal protein S3	RPS3						19	19	14	72	72	44.4	26.688	0	52.007	51561000000	252	0.316877	0.919654	0.0669206	0.114111	31.7035	31.6324	31.5736	31.55	31.7132	31.4456
Color [Black]	P23458;K7EJR6;E9PM19;O60674;P29597	P23458	Tyrosine-protein kinase JAK1	JAK1						14	14	14	14.8	14.8	14.8	133.28	0	63.05	1604700000	78	0.587642	0.854311	0.101015	0.175148	26.5818	26.4145	26.5955	26.3295	26.4759	26.4833
Color [Black]	P23526	P23526	Adenosylhomocysteinase	AHCY						15	15	15	36.1	36.1	36.1	47.716	0	34.69	7183400000	160	0.260593	0.936372	-0.0541579	-0.0929259	28.9836	28.7994	28.7445	28.8253	28.8998	28.9649
Color [Black]	P23634	P23634	Plasma membrane calcium-transporting ATPase 4	ATP2B4						11	4	4	11.2	4.5	4.5	137.92	0	5.8985	291930000	21	0.494309	0.640664	0.664929	0.611877	24.4465	24.3684	24.2207	24.3198	24.2047	22.5162
Color [Black]	P23921;E9PL69;E9PP77;H0YCY7	P23921;E9PL69	Ribonucleoside-diphosphate reductase large subunit	RRM1						22	22	22	35.4	35.4	35.4	90.069	0	77.691	7725000000	239	0.572326	0.825342	-0.13287	-0.220243	28.9726	28.7	28.7738	28.9843	29.0359	28.8247
Color [Black]	P24390;M0R1Y2	P24390;M0R1Y2	ER lumen protein-retaining receptor 1;ER lumen protein-retaining receptor	KDELR1						4	4	3	24.5	24.5	19.3	24.542	0	88.372	1953100000	62	0.106659	0.950503	0.0409463	0.0641272	27.1093	27.5492	27.4252	27.3662	27.23	27.3646
Color [Black]	P24534;C9JZW3;F2Z2G2;F8WF65	P24534	Elongation factor 1-beta	EEF1B2						7	6	6	52	46.7	46.7	24.763	0	123.93	5567300000	65	0.7833	0.738376	-0.254628	-0.391772	28.5426	28.097	28.4776	28.739	28.5818	28.5603
Color [Black]	P24666;G5E9R5;F2Z2Q9	P24666;G5E9R5	Low molecular weight phosphotyrosine protein phosphatase	ACP1						4	4	4	32.3	32.3	32.3	18.042	0	8.0423	533530000	18	0.771992	0.778527	0.184256	0.302089	25.4276	25.1535	25.2342	24.9396	25.1563	25.1665
Color [Black]	P24752;H0YEL7;E9PRQ6	P24752	Acetyl-CoA acetyltransferase, mitochondrial	ACAT1						9	9	9	24.1	24.1	24.1	45.199	0	26.678	573980000	42	0.444836	0.754729	-0.267525	-0.352735	25.1899	24.8631	25.3284	25.8249	25.2462	25.1128
Color [Black]	P24928;A0A087WWE2	P24928;A0A087WWE2	DNA-directed RNA polymerase II subunit RPB1;DNA-directed RNA polymerase	POLR2A						37	37	37	23.9	23.9	23.9	217.17	0	97.245	4682700000	220	1.66971	0.745857	-0.225175	-0.401125	28.3182	28.2827	28.1415	28.468	28.4245	28.5254
Color [Black]	P25054;E9PFT7;B7Z2B6;R4GMU6;E7EMH9;H3BNH8;D6RFL6	P25054;E9PFT7	Adenomatous polyposis coli protein	APC						27	27	27	14.7	14.7	14.7	311.64	0	114.7	2115800000	122	0.358453	0.859505	-0.105886	-0.169945	27.0391	26.871	27.2706	27.2477	27.1393	27.1115
Color [Black]	P25205;J3KQ69;Q7Z6P5	P25205;J3KQ69	DNA replication licensing factor MCM3	MCM3						19	19	19	30.3	30.3	30.3	90.98	0	34.779	1801900000	102	0.591884	0.87972	0.0864487	0.152934	26.7863	26.933	26.9716	26.8714	26.8012	26.759
Color [Black]	P25398	P25398	40S ribosomal protein S12	RPS12						7	7	7	53.8	53.8	53.8	14.515	0	28.956	5528400000	76	0.0906547	0.954014	0.0382601	0.0588353	28.5746	28.5504	28.4206	28.2912	28.3826	28.757
Color [Black]	P25685;M0R080;M0R1D6;M0QZD0;M0QYT3;M0QXK0;M0R128;A0A1B0GX60	P25685;M0R080	DnaJ homolog subfamily B member 1	DNAJB1						8	7	7	24.7	21.2	21.2	38.044	0	18.204	770890000	32	1.07844	0.800357	-0.153722	-0.271112	25.51	25.4253	25.4903	25.5462	25.5905	25.7501
Color [Black]	P25705;K7EK77;K7ERX7;K7EJP1;K7EQH4;K7ENJ4;K7ESA0	P25705	ATP synthase subunit alpha, mitochondrial	ATP5A1						22	22	22	50.1	50.1	50.1	59.75	0	190.9	31719000000	258	0.0584814	0.972106	0.0196902	0.0319374	31.0576	30.9604	31.0734	31.2064	31.004	30.8219
Color [Black]	P25786;F5GX11;B4DEV8	P25786;F5GX11	Proteasome subunit alpha type-1	PSMA1						8	8	8	37.3	37.3	37.3	29.555	0	14.913	861760000	26	0.00104109	0.99963	0.000648499	0.000922296	25.9955	25.7387	25.6577	25.4468	26.0019	25.9413
Color [Black]	P26038;P35241;V9GZ54;E9PQ82;E9PNV3	P26038	Moesin	MSN						14	8	8	21	12.8	12.8	67.819	0	9.2095	711810000	19	0.0592381	0.963207	-0.0295181	-0.0438882	25.8859	26.0095	25.6496	25.9598	25.6113	26.0624
Color [Black]	P26196;Q8IV96	P26196	Probable ATP-dependent RNA helicase DDX6	DDX6						13	13	13	37.1	37.1	37.1	54.416	0	106.02	3161600000	136	0.253382	0.906389	-0.0828807	-0.13159	27.7209	27.6765	27.6199	27.7714	27.5286	27.9659
Color [Black]	P26358;K7ENW7;K7EMU8;K7EJL0	P26358	DNA (cytosine-5)-methyltransferase 1	DNMT1						8	8	8	7.1	7.1	7.1	183.16	0	22.391	416350000	29	0.260224	0.739375	0.490152	0.392009	24.8682	24.6121	24.9157	25.1058	24.9987	22.821
Color [Black]	P26373;J3QSB4;H3BTH3	P26373;J3QSB4	60S ribosomal protein L13	RPL13						8	8	8	35.1	35.1	35.1	24.261	0	19.407	6774200000	69	0.455672	0.905064	0.0779978	0.13593	28.863	28.7114	28.7199	28.5806	28.7649	28.7148
Color [Black]	P26447	P26447	Protein S100-A4	S100A4						4	4	4	35.6	35.6	35.6	11.728	0	6.5643	1172600000	38	0.515821	0.754126	0.227941	0.328503	26.239	26.2429	26.0689	25.5945	26.0653	26.2072
Color [Black]	P26639;D6R9F8;D6RCA5;D6RDJ6;A2RTX5;D6RBR8;B7ZLP8;D6RJ97;D6RHV7;D6RCS6	P26639	Threonine--tRNA ligase, cytoplasmic	TARS						25	25	25	40.7	40.7	40.7	83.434	0	59.033	9426000000	219	2.07827	0.717028	-0.282702	-0.506352	29.0571	28.9109	29.0854	29.2757	29.2819	29.344
Color [Black]	P26640;A0A140T936;A0A140T954;A2ABF4;A0A0G2JJT9;A0A140T904;H0Y426	P26640;A0A140T936	Valine--tRNA ligase	VARS						29	29	29	30.4	30.4	30.4	140.47	0	58.54	6042100000	210	1.03393	0.827516	-0.126285	-0.226577	28.6033	28.5224	28.6942	28.6756	28.7579	28.7653
Color [Black]	P26641	P26641	Elongation factor 1-gamma	EEF1G						19	19	19	43.5	43.5	43.5	50.118	0	99.455	24493000000	247	1.19709	0.716965	-0.274391	-0.451494	30.5742	30.2672	30.5017	30.7239	30.6259	30.8164
Color [Black]	P27105;F8VSL7	P27105	Erythrocyte band 7 integral membrane protein	STOM						9	9	9	45.1	45.1	45.1	31.73	0	90.502	3056100000	76	0.365747	0.851895	0.115858	0.183218	27.7639	27.5416	27.4019	27.3779	27.6133	27.3686
Color [Black]	P27348;E9PG15	P27348;E9PG15	14-3-3 protein theta	YWHAQ						15	15	11	56.7	56.7	42.9	27.764	0	290.96	15699000000	154	0.145101	0.942126	0.0460733	0.074559	30.016	29.7956	30.0884	29.764	30.0077	29.9901
Color [Black]	P27824;H0Y9Q7;D6RGY2;D6RAQ8;D6RAU8;D6RB85;D6RDP7;D6RHJ3;D6RD16;D6RFL1;H0Y9H1	P27824	Calnexin	CANX						8	8	8	15.2	15.2	15.2	67.567	0	16.381	1183400000	68	0.033222	0.975405	-0.0193221	-0.0277463	25.9977	26.0965	26.1321	25.7123	26.3192	26.2529
Color [Black]	P28066	P28066	Proteasome subunit alpha type-5	PSMA5						6	6	6	30.3	30.3	30.3	26.411	0	14.149	1194200000	39	0.0383418	0.974488	-0.0195427	-0.0290384	26.4065	25.9813	26.3586	26.4499	26.2816	26.0735
Color [Black]	P28074;H0YJM8	P28074;H0YJM8	Proteasome subunit beta type-5	PSMB5						4	4	4	18.6	18.6	18.6	28.48	0	5.5764	264200000	11	0.938059	0.258057	0.867292	0.930213	24.3655	24.1746	24.3663	23.331	24.222	22.7516
Color [Black]	P28288	P28288	ATP-binding cassette sub-family D member 3	ABCD3						25	25	25	36.3	36.3	36.3	75.475	0	71.308	11016000000	256	0.0493461	0.989567	0.00759951	0.0137463	29.5943	29.5214	29.6924	29.5922	29.5648	29.6282
Color [Black]	Q5VZU9;P29144	Q5VZU9;P29144	Tripeptidyl-peptidase 2	TPP2						13	13	13	15.7	15.7	15.7	139.76	0	20.669	667270000	48	0.625842	0.745498	0.281281	0.400541	25.8798	25.3837	25.2599	25.0939	25.2491	25.3366
Color [Black]	P29966	P29966	Myristoylated alanine-rich C-kinase substrate	MARCKS						8	8	8	47.9	47.9	47.9	31.554	0	240.5	1812800000	94	1.64986	0.512326	-0.451524	-0.722676	26.8236	26.4758	26.6403	27.1192	26.9606	27.2145
Color [Black]	P30041	P30041	Peroxiredoxin-6	PRDX6						18	18	18	79.9	79.9	79.9	25.035	0	323.31	71125000000	281	1.49589	0.643981	-0.378401	-0.613202	32.0059	31.7471	31.8331	32.0645	32.3052	32.3516
Color [Black]	P30044	P30044	Peroxiredoxin-5, mitochondrial	PRDX5						7	7	7	50	50	50	22.086	0	60.153	3388100000	87	1.60671	0.79806	-0.157983	-0.289852	27.7295	27.6346	27.7283	27.9117	27.8546	27.8
Color [Black]	P30048	P30048	Thioredoxin-dependent peroxide reductase, mitochondrial	PRDX3						6	6	6	32.4	32.4	32.4	27.692	0	16.796	1338000000	62	0.190237	0.974475	-0.0157865	-0.0296868	26.4881	26.4141	26.4274	26.4149	26.4778	26.4844
Color [Black]	P30050	P30050	60S ribosomal protein L12	RPL12						6	6	6	54.5	54.5	54.5	17.818	0	35.321	2099500000	64	0.125293	0.945393	0.0437279	0.0696564	26.829	26.9504	27.0343	27.0144	26.6683	26.9999
Color [Black]	P30084	P30084	Enoyl-CoA hydratase, mitochondrial	ECHS1						4	4	4	22.8	22.8	22.8	31.387	0	23.603	473730000	28	0.338854	0.818423	0.186296	0.256181	24.7413	24.9357	25.2803	25.1005	24.5377	24.7602
Color [Black]	Q5T0D2;P30085	Q5T0D2;P30085	UMP-CMP kinase	CMPK1						6	6	6	40.2	40.2	40.2	18.979	0	8.7728	570930000	20	0.438358	0.674317	-0.61211	-0.557079	25.1733	23.4848	25.1548	25.1598	24.8797	25.6096
Color [Black]	P30101	P30101	Protein disulfide-isomerase A3	PDIA3						26	26	22	58	58	49.1	56.782	0	260.74	12542000000	227	0.481071	0.828453	0.142461	0.226607	29.3734	29.1384	29.5312	29.1303	29.1627	29.3225
Color [Black]	P30153;B3KQV6;C9J9C1;E9PH38;E9PPI5;E9PHZ6;E9PNM7	P30153;B3KQV6	Serine/threonine-protein phosphatase 2A 65 kDa regulatory subunit A alpha isoform	PPP2R1A						16	16	10	38.4	38.4	24.1	65.308	0	51.108	5466300000	154	0.107	0.959368	-0.0274798	-0.0463645	28.4931	28.2682	28.4457	28.4718	28.3069	28.5107
Color [Black]	P30508;A0A140T937;A0A140T962;A0A140T912;A0A140T9J9;A0A140T930;A0A140T9B3;Q29960;Q29963;Q07000;A0A0G2JIF0;A0A0G2JH50;A2BF26;P30510;Q9TNN7;P30505;Q95604;O19617;A0A140T921;A2AEA2;A0A140T9H5;A0A140T9U8;P30492;P10321;P30504;P30501;Q29865;P30499;A0A140T9M5;A0A140T9W2;A0A140T9U0;A0A140T9M0;P04222;A0A140T9Z4;A0A140TA05;A0A140T9L3;A0A140T9E1;A0A140T942;A0A0G2JI36;A0A0G2JIF2;A0A0G2JL56;P01893;Q09160;P30455…	P30508;A0A140T937;A0A140T962;A0A140T912;A0A140T9J9;A0A140T930;A0A140T9B3;Q29960;Q29963;Q07000;A0A0G2JIF0;A0A0G2JH50;A2BF26;P30510;Q9TNN7;P30505;Q95604;O19617;A0A140T921;A2AEA2;A0A140T9H5;A0A140T9U8;P30492;P10321;P30504;P30501;Q29865;P30499;A0A140T9M5;A0A140T9W2;A0A140T9U0;A0A140T9M0;P04222	HLA class I histocompatibility antigen, Cw-12 alpha chain;HLA class I histocompatibility antigen, Cw-16 alpha chain;HLA class I histocompatibility antigen, Cw-6 alpha chain;HLA class I histocompatibility antigen, Cw-15 alpha chain;HLA class I histocompatibility antigen, Cw-14 alpha chain;HLA class I histocompatibility antigen, Cw-5 alpha chain;HLA class I histocompatibility antigen, Cw-8 alpha ch…	HLA-C;HLA-B						8	4	2	29	15.3	8.5	40.885	0	14.155	1643600000	49	0.0413937	0.964753	-0.031971	-0.0419047	26.8757	26.4818	26.6903	26.6071	26.3684	27.1683
Color [Black]	P30520	P30520	Adenylosuccinate synthetase isozyme 2	ADSS						9	9	9	26.1	26.1	26.1	50.097	0	16.998	1041600000	54	0.803679	0.616062	-0.504331	-0.638288	25.8638	25.5235	25.9879	26.0073	26.0769	26.804
Color [Black]	P30622;J3KP58;F5H0N7;F5H6A0;F5H1T5;F6VGP8;Q9UDT6;F5H367;F5H270	P30622;J3KP58;F5H0N7	CAP-Gly domain-containing linker protein 1	CLIP1						18	18	18	16.3	16.3	16.3	162.24	0	40.748	3718500000	89	2.01082	0.722013	-0.288215	-0.5127	27.8704	27.7365	27.9195	28.1134	28.0898	28.1878
Color [Black]	P30740;P50453	P30740	Leukocyte elastase inhibitor	SERPINB1						10	10	9	30.6	30.6	28	42.741	0	26.58	1656200000	71	0.142586	0.967924	0.0208333	0.0375934	26.6625	26.7292	26.7838	26.773	26.6303	26.7096
Color [Black]	P31040;D6RFM5;A0A087X1I3;H0Y8X1	P31040;D6RFM5;A0A087X1I3	Succinate dehydrogenase [ubiquinone] flavoprotein subunit, mitochondrial	SDHA						20	20	20	44.4	44.4	44.4	72.691	0	64.752	7059400000	167	0.459689	0.838271	0.122795	0.199561	29.0102	28.6741	28.9761	28.8439	28.7537	28.6944
Color [Black]	P31153;Q00266	P31153	S-adenosylmethionine synthase isoform type-2	MAT2A						8	8	8	27.3	27.3	27.3	43.66	0	18.517	2302900000	84	0.333285	0.878545	0.0962709	0.155503	27.2323	27.2319	27.4307	27.3787	27.1912	27.0362
Color [Black]	P31327;Q5R211;E7EWJ3;C9JTA4	P31327	Carbamoyl-phosphate synthase [ammonia], mitochondrial	CPS1						60	58	58	47	45.9	45.9	164.94	0	164.94	26376000000	576	0.023721	0.994507	0.00327047	0.0059888	30.7526	30.6949	30.6258	30.7136	30.7178	30.632
Color [Black]	P31689	P31689	DnaJ homolog subfamily A member 1	DNAJA1						12	12	12	42.3	42.3	42.3	44.868	0	77.689	7148800000	185	0.465355	0.904749	-0.0779794	-0.136216	28.6267	28.4812	28.5883	28.5275	28.7034	28.6992
Color [Black]	P31930	P31930	Cytochrome b-c1 complex subunit 1, mitochondrial	UQCRC1						7	7	6	16	16	14.6	52.645	0	22.384	1183200000	69	2.14291	0.633403	0.352139	0.618184	26.329	26.428	26.4165	25.9146	26.1037	26.0987
Color [Black]	P31942	P31942	Heterogeneous nuclear ribonucleoprotein H3	HNRNPH3						7	6	6	24	21.7	21.7	36.926	0	45.254	2529400000	52	0.0312965	0.97178	0.024182	0.0318023	27.4595	27.5317	26.8463	27.3461	26.9742	27.4446
Color [Black]	P31946;Q4VY20;Q4VY19;A0A0J9YWE8;A0A0J9YWZ2	P31946	14-3-3 protein beta/alpha;14-3-3 protein beta/alpha, N-terminally processed	YWHAB						10	6	5	48	34.1	30.5	28.082	0	136.4	2639100000	77	0.0604373	0.956998	0.0395616	0.0544207	27.4672	27.5001	27.6082	27.0834	27.5199	27.8534
Color [Black]	P31947	P31947	14-3-3 protein sigma	SFN						11	8	8	46.4	36.3	36.3	27.774	0	87.499	3251900000	60	0.0799538	0.956542	0.0357501	0.05435	27.717	27.5115	27.4138	27.2594	27.6927	27.5829
Color [Black]	P31948;F5GXD8;F5H783;H0YGI8	P31948;F5GXD8;F5H783	Stress-induced-phosphoprotein 1	STIP1						12	12	12	24.5	24.5	24.5	62.639	0	28.963	1907000000	86	1.1641	0.751179	-0.197513	-0.340667	26.936	26.813	26.7996	27.1765	26.9526	27.012
Color [Black]	P32119;A6NIW5	P32119;A6NIW5	Peroxiredoxin-2	PRDX2						14	13	13	66.2	60.6	60.6	21.892	0	222.72	124320000000	294	0.350359	0.936955	-0.050738	-0.0905819	33.1486	33.0448	33.1513	33.2378	33.0725	33.1867
Color [Black]	P32969;D6RAN4;H0Y9V9;E7ESE0;H0Y9R4	P32969;D6RAN4;H0Y9V9;E7ESE0	60S ribosomal protein L9	RPL9						11	11	11	69.8	69.8	69.8	21.863	0	323.31	40854000000	227	0.853395	0.926299	-0.0547511	-0.103341	31.2489	31.1817	31.236	31.2786	31.2388	31.3134
Color [Black]	P33176;J3KNA1;Q12840;A0A0G2JMZ6;O60282;C9JWB9	P33176	Kinesin-1 heavy chain	KIF5B						41	41	41	49.5	49.5	49.5	109.68	0	323.31	10834000000	356	0.416014	0.86111	-0.101772	-0.168463	29.3669	29.265	29.5109	29.5068	29.341	29.6004
Color [Black]	P33897;A6NEP8;Q9UBJ2	P33897	ATP-binding cassette sub-family D member 1	ABCD1						6	6	6	10.3	10.3	10.3	82.936	0	8.8129	317060000	26	0.0726055	0.957671	-0.0388597	-0.0565119	24.1288	24.5831	24.5777	24.5043	24.2594	24.6425
Color [Black]	P33947;O43731	P33947	ER lumen protein-retaining receptor 2	KDELR2						4	3	3	24.5	19.3	19.3	24.422	0	16.66	759130000	27	0.90136	0.748522	-0.256042	-0.4048	25.5338	25.5031	25.655	25.9308	25.957	25.5722
Color [Black]	P33981;D6RF82;D6REX1;D6RIC6;D6RFY1	P33981	Dual specificity protein kinase TTK	TTK						13	13	13	21.8	21.8	21.8	97.071	0	37.945	1599000000	93	0.518249	0.826904	0.14276	0.229911	26.7441	26.7669	27.0077	26.8251	26.5317	26.7336
Color [Black]	P33991;E5RG31;E5RFJ8;E5RFR3	P33991	DNA replication licensing factor MCM4	MCM4						18	18	18	25.3	25.3	25.3	96.557	0	35.838	3789000000	135	0.124209	0.943449	-0.0463791	-0.0728564	28.0724	27.8837	27.962	28.2372	27.8038	28.0163
Color [Black]	P33992;B1AHB1;B1AHB2;B1AHA9	P33992;B1AHB1	DNA replication licensing factor MCM5;DNA helicase	MCM5						16	16	16	26.3	26.3	26.3	82.285	0	26.624	3094400000	86	0.151688	0.957949	0.0283852	0.0498132	27.6424	27.7473	27.5785	27.6322	27.7111	27.5396
Color [Black]	P33993;C9J8M6	P33993	DNA replication licensing factor MCM7	MCM7						25	25	25	44.4	44.4	44.4	81.307	0	81.094	8283400000	256	1.09722	0.929277	-0.0507806	-0.0973254	29.107	29.111	29.1051	29.1507	29.1994	29.1254
Color [Black]	P34897;H0YIZ0;G3V2Y4;G3V5L0;G3V241;G3V3Y8;G3V4T0;G3V4X0;G3V2W0;G3V2E4;G3V540;G3V4W5	P34897;H0YIZ0;G3V2Y4	Serine hydroxymethyltransferase, mitochondrial;Serine hydroxymethyltransferase	SHMT2						5	5	5	13.3	13.3	13.3	55.992	0	9.4145	387240000	21	0.345733	0.791706	0.229544	0.296121	25.0344	24.7846	24.2377	24.3425	24.2859	24.7396
Color [Black]	P34932;A0A087WYC1;A0A087WTS8	P34932;A0A087WYC1;A0A087WTS8	Heat shock 70 kDa protein 4	HSPA4						16	15	15	27.1	25.5	25.5	94.33	0	36.975	1786000000	68	0.947448	0.71328	-0.351622	-0.521968	26.5901	26.3971	26.8791	26.9802	26.7928	27.1481
Color [Black]	P35221;G3XAM7;E5RJ41;E5RIB1;E5RHV7;E5RGY7;E5RGY6;E5RG03	P35221;G3XAM7	Catenin alpha-1	CTNNA1						8	8	6	12.4	12.4	9.5	100.07	0	31.074	565600000	48	0.0937393	0.942915	-0.0620925	-0.0843082	25.4156	25.5803	25.0877	25.1409	25.3522	25.7768
Color [Black]	P35232;C9JW96;C9JZ20;E7ESE2;E9PCW0;D6RBK0	P35232;C9JW96;C9JZ20;E7ESE2;E9PCW0	Prohibitin	PHB						17	17	17	76.1	76.1	76.1	29.804	0	103	13343000000	216	1.33137	0.826248	0.119381	0.220276	29.8489	29.9498	29.9527	29.7716	29.8466	29.775
Color [Black]	P35251;H0Y8U4	P35251	Replication factor C subunit 1	RFC1						4	4	4	4.9	4.9	4.9	128.25	0	8.3483	146890000	19	0.286584	0.772682	0.27925	0.312599	23.3174	23.14	23.3809	22.2271	23.3697	23.4037
Color [Black]	P35268;K7EJT5;K7EP65;K7EKS7;K7ELC4;K7EMH1;K7ERI7	P35268;K7EJT5;K7EP65;K7EKS7;K7ELC4;K7EMH1;K7ERI7	60S ribosomal protein L22	RPL22						3	3	3	39.1	39.1	39.1	14.787	0	51.351	9141600000	58	0.760612	0.694125	0.398617	0.53791	29.4166	29.5246	28.9432	28.5916	28.953	29.1439
Color [Black]	P35270	P35270	Sepiapterin reductase	SPR						4	4	4	20.7	20.7	20.7	28.048	0	21.52	832880000	44	0.384919	0.822642	-0.169736	-0.247574	25.9182	25.4517	25.4761	25.7875	25.9693	25.5984
Color [Black]	P35354;Q6ZYK7;A0A087X296;P23219	P35354	Prostaglandin G/H synthase 2	PTGS2						18	18	18	42.7	42.7	42.7	68.995	0	39.165	4188600000	139	0.748396	0.821767	-0.150904	-0.254651	27.9031	27.6693	27.8351	28.0748	27.8782	27.9072
Color [Black]	P35579;P35749;Q5BKV1;B1AH99;E7ERA5;REV__S4R3H4;REV__E7EQT4;REV__Q9UKV3;A0A087X0T3;P13533;P12882;A7E2Y1	P35579	Myosin-9	MYH9						103	103	87	52.1	52.1	43.8	226.53	0	323.31	90919000000	1296	1.67152	0.779089	0.167542	0.307081	32.4723	32.5877	32.6103	32.4209	32.3755	32.3713
Color [Black]	P35606;D6RBZ7;D6RCL6;D6RBG7;D6RBT6;H0YAC7;D6R997;H0Y938	P35606	Coatomer subunit beta	COPB2						10	10	10	13.5	13.5	13.5	102.49	0	21.859	918470000	42	0.474381	0.831779	-0.127729	-0.207096	25.5686	25.6106	25.8813	25.9357	25.721	25.7869
Color [Black]	P35610;B1APM4	P35610;B1APM4	Sterol O-acyltransferase 1	SOAT1						8	8	8	15.6	15.6	15.6	64.734	0	14.464	1052100000	49	0.551412	0.761886	-0.216744	-0.321568	26.0942	26.2169	25.8014	26.3389	26.4117	26.0121
Color [Black]	P35658;A0A0A0MSW3;H0Y837;B7ZAV2;E9PKD2;H0YF36;H0YDS4	P35658;A0A0A0MSW3	Nuclear pore complex protein Nup214	NUP214						51	51	51	39.4	39.4	39.4	213.62	0	323.31	25883000000	560	0.678732	0.941004	0.0453771	0.0855562	30.7228	30.6496	30.6703	30.6109	30.6181	30.6777
Color [Black]	P35998;C9JLS9	P35998	26S protease regulatory subunit 7	PSMC2						15	15	15	38.1	38.1	38.1	48.633	0	95.433	3416900000	107	0.657733	0.81513	0.158102	0.259685	27.9242	27.8107	27.9516	27.5382	27.8504	27.8236
Color [Black]	P36404;V9GYD0	P36404	ADP-ribosylation factor-like protein 2	ARL2						5	5	5	30.4	30.4	30.4	20.878	0	8.79	684220000	27	0.495692	0.55106	-0.904799	-0.697912	25.6315	25.4594	23.1618	25.6107	25.6646	25.6918
Color [Black]	P36507;G5E9C7;A0A1B0GUL7;M0R1B6	P36507;G5E9C7;A0A1B0GUL7	Dual specificity mitogen-activated protein kinase kinase 2	MAP2K2						10	10	6	35.8	35.8	22.2	44.424	0	17.736	1106500000	55	0.257862	0.881016	0.0989844	0.151646	26.4239	26.2606	26.1852	26.3488	26.3027	25.9212
Color [Black]	P36542	P36542	ATP synthase subunit gamma, mitochondrial	ATP5C1						9	9	9	31.5	31.5	31.5	32.996	0	18.629	4969600000	91	0.18884	0.928398	-0.0627499	-0.100064	28.554	28.2844	28.2878	28.5948	28.2815	28.4382
Color [Black]	P36578;H3BM89;H3BTP7;H3BU31	P36578;H3BM89	60S ribosomal protein L4	RPL4						17	17	17	44.5	44.5	44.5	47.697	0	105.01	35760000000	290	0.22824	0.906432	0.083992	0.130404	31.1655	31.2433	31.1081	30.9966	31.3608	30.9075
Color [Black]	P36639;C9J361	P36639	7,8-dihydro-8-oxoguanine triphosphatase	NUDT1						4	4	4	26.4	26.4	26.4	22.519	0	7.9896	533690000	34	2.28728	0.673991	-0.328276	-0.587087	24.9574	24.884	24.8789	25.1536	25.2159	25.3357
Color [Black]	P36871	P36871	Phosphoglucomutase-1	PGM1						6	6	6	14.9	14.9	14.9	61.448	0	9.7522	465660000	24	0.123606	0.919214	-0.0855802	-0.113631	24.8567	25.0807	25.4027	24.8698	25.1747	25.5523
Color [Black]	P36952;C9JLM5	P36952	Serpin B5	SERPINB5						10	10	10	34.9	34.9	34.9	42.1	0	16.427	879500000	35	0.877754	0.728343	0.332521	0.491604	25.8205	26.1106	25.8512	25.2946	25.7272	25.7629
Color [Black]	P37108;H0YLA2;H0YLW0	P37108;H0YLA2	Signal recognition particle 14 kDa protein	SRP14						3	3	3	41.2	41.2	41.2	14.57	0	7.9957	485210000	20	1.12693	0.716	0.280347	0.454377	25.1207	25.0537	25.2678	25.0484	24.7101	24.8426
Color [Black]	P37198;M0QXN5	P37198;M0QXN5	Nuclear pore glycoprotein p62	NUP62						9	9	9	18	18	18	53.254	0	179.38	4927400000	145	0.00875495	0.992931	-0.00355148	-0.0056066	28.4433	28.1632	28.2911	28.1993	28.5149	28.194
Color [Black]	X6RJP6;P37802	X6RJP6;P37802	Transgelin-2	TAGLN2						10	10	10	72.7	72.7	72.7	21.086	0	323.31	7508600000	130	1.97071	0.397649	-0.491589	-0.807373	28.8382	28.5637	28.6403	29.0304	29.2233	29.2633
Color [Black]	P38159;H0Y6E7;H3BT71;H3BR27;H3BUY5;H3BNC1;O75526;Q8N7X1	P38159;H0Y6E7;H3BT71;H3BR27	RNA-binding motif protein, X chromosome;RNA-binding motif protein, X chromosome, N-terminally processed	RBMX						8	8	3	22.3	22.3	7.4	42.331	0	11.771	1686800000	46	1.24244	0.177448	0.810026	1.00483	27.6427	26.967	28.0028	26.6755	26.7024	26.8045
Color [Black]	P38432	P38432	Coilin	COIL						8	8	8	18.8	18.8	18.8	62.608	0	20.342	508000000	40	0.161774	0.820611	0.218735	0.21698	24.2164	24.6841	24.8073	24.9845	23.4205	24.6466
Color [Black]	P38606;C9JA17;C9JVW8	P38606	V-type proton ATPase catalytic subunit A	ATP6V1A						7	7	7	14.1	14.1	14.1	68.303	0	16.088	830270000	43	0.429197	0.794633	-0.202529	-0.288611	25.3991	25.4894	25.6454	25.3835	25.7219	26.0362
Color [Black]	P38646;D6RJI2;D6RA73;H0Y8S0;H0YBG6	P38646	Stress-70 protein, mitochondrial	HSPA9						28	27	27	45.7	44.6	44.6	73.68	0	104.62	19527000000	299	0.483246	0.879434	0.0910441	0.156457	30.2734	30.2459	30.1164	30.0274	30.2485	30.0868
Color [Black]	P38919;I3L3H2;J3QQP0;E9PBH4;F8WE11	P38919	Eukaryotic initiation factor 4A-III;Eukaryotic initiation factor 4A-III, N-terminally processed	EIF4A3						21	17	17	43.3	37.2	37.2	46.871	0	36.058	6069700000	167	0.146608	0.960436	0.0280202	0.0490664	28.6965	28.718	28.4957	28.6152	28.6147	28.5962
Color [Black]	P39023;G5E9G0;H7C422;H7C3M2;B5MCW2;F8WCR1;Q92901	P39023;G5E9G0;H7C422;H7C3M2;B5MCW2	60S ribosomal protein L3	RPL3						23	23	23	55.8	55.8	55.8	46.108	0	139.01	37256000000	307	0.328787	0.917426	-0.0687275	-0.117279	31.1302	31.1834	31.0077	31.1993	31.281	31.0471
Color [Black]	P40121;E7ENU9;H7C0X8;B8ZZL6	P40121;E7ENU9	Macrophage-capping protein	CAPG						5	5	5	17	17	17	38.498	0	10.44	848400000	29	1.04891	0.721005	-0.294612	-0.46619	25.8653	25.5544	25.8202	26.2098	25.9051	26.0089
Color [Black]	P40222	P40222	Alpha-taxilin	TXLNA						19	18	18	37.7	36.3	36.3	61.89	0	45.121	4785300000	180	1.10391	0.747923	-0.243765	-0.403694	28.2729	28.0264	28.0843	28.25	28.3644	28.5006
Color [Black]	P40227;Q92526;J3KRI6	P40227	T-complex protein 1 subunit zeta	CCT6A						23	23	23	47.6	47.6	47.6	58.024	0	116.02	12607000000	268	1.57982	0.754022	0.182549	0.330059	29.8392	29.7531	29.8089	29.5757	29.7111	29.5667
Color [Black]	P40429;M0QYS1;Q8J015;Q6NVV1;M0QZU1;A0A096LPE0	P40429;M0QYS1;Q8J015	60S ribosomal protein L13a	RPL13A;RPL13a						9	9	9	35.5	35.5	35.5	23.577	0	11.261	8850100000	73	0.454237	0.852672	-0.111179	-0.183619	29.1215	29.3507	29.0305	29.3429	29.1912	29.3021
Color [Black]	P40763;G8JLH9;K7EP08	P40763;G8JLH9	Signal transducer and activator of transcription 3;Signal transducer and activator of transcription	STAT3						26	26	26	49.5	49.5	49.5	88.067	0	94.904	10567000000	249	0.140069	0.957721	-0.0332762	-0.0565993	29.599	29.4178	29.4234	29.5229	29.6205	29.3967
Color [Black]	P40818;A0A075B720;H0YLH2;H0YM47;H0YNL5;H0YKV1;H0YM17;H0YLS3	P40818	Ubiquitin carboxyl-terminal hydrolase 8	USP8						18	18	18	20	20	20	127.52	0	37.631	1463100000	76	1.03078	0.755529	-0.250071	-0.407334	26.4059	26.1262	26.3637	26.477	26.6956	26.4733
Color [Black]	P40938;A0A087X270	P40938	Replication factor C subunit 3	RFC3						3	3	3	13.8	13.8	13.8	40.556	0	12.066	231280000	22	0.12401	0.842123	0.217595	0.190584	24.1794	23.5793	23.9442	24.536	24.031	22.4833
Color [Black]	P41091;Q2VIR3;F8W810;H7BZU1	P41091;Q2VIR3;F8W810	Eukaryotic translation initiation factor 2 subunit 3;Putative eukaryotic translation initiation factor 2 subunit 3-like protein	EIF2S3;EIF2S3L						22	22	22	51.7	51.7	51.7	51.109	0	153.74	16664000000	279	0.0115393	0.993502	-0.00233905	-0.00412611	30.0938	30.0523	30.1215	30.0439	30.2179	30.0129
Color [Black]	P41214;Q5SY38;A0A087X1L6	P41214;Q5SY38	Eukaryotic translation initiation factor 2D	EIF2D						4	4	4	13.7	13.7	13.7	64.706	0	6.8994	286240000	10	0.443008	0.73971	0.317535	0.393074	24.4881	24.8589	24.5453	24.4304	24.7385	23.7708
Color [Black]	P41227;F8W808;A8MWP7;C9JW55;Q9BSU3;H0Y8T0;C9JN83	P41227;F8W808;A8MWP7	N-alpha-acetyltransferase 10	NAA10						7	7	7	36.6	36.6	36.6	26.458	0	26.739	1430100000	54	0.0582624	0.976911	0.0159308	0.0267919	26.6143	26.3866	26.4545	26.5381	26.533	26.3366
Color [Black]	P41240;H3BUM9;H3BN15;H3BU69;K7ENL8	P41240	Tyrosine-protein kinase CSK	CSK						11	11	10	30.2	30.2	28	50.704	0	20.962	1015000000	53	0.831196	0.102667	1.99639	1.23716	26.9857	26.544	26.6891	26.049	25.6367	22.5439
Color [Black]	P41250;H7C443	P41250	Glycine--tRNA ligase	GARS						19	19	19	34.1	34.1	34.1	83.165	0	222.15	9950700000	233	0.545879	0.937736	-0.0502815	-0.0929891	29.306	29.2777	29.2746	29.3666	29.3845	29.2581
Color [Black]	P41252;A0A0A0MSX9;J3KR24;Q5TCD1;Q5TCC6;Q5TCC9	P41252;A0A0A0MSX9;J3KR24	Isoleucine--tRNA ligase, cytoplasmic	IARS						52	52	52	47.9	47.9	47.9	144.5	0	323.31	30589000000	617	0.236882	0.948644	-0.0376886	-0.0669903	30.7604	30.7894	30.8727	30.8834	30.9113	30.7408
Color [Black]	P41743	P41743	Protein kinase C iota type	PRKCI						8	8	8	20.3	20.3	20.3	68.262	0	33.017	1486400000	75	0.406785	0.82203	0.136443	0.212429	26.6962	26.7081	26.5795	26.3123	26.7788	26.4832
Color [Black]	P42166	P42166	Lamina-associated polypeptide 2, isoform alpha;Thymopoietin;Thymopentin	TMPO						9	9	5	19.9	19.9	11.7	75.491	0	16.311	1060400000	32	0.0395618	0.975763	0.0185337	0.0281155	25.8951	26.0484	26.1566	26.2933	25.8507	25.9006
Color [Black]	P42224;J3KPM9;E7EPD2;D2KFR9;E7ENM1;E9PH66;H7BZB5	P42224;J3KPM9	Signal transducer and activator of transcription 1-alpha/beta;Signal transducer and activator of transcription	STAT1						19	19	19	28.9	28.9	28.9	87.334	0	42.871	3004900000	138	0.311626	0.917617	-0.069486	-0.117561	27.6896	27.4392	27.5836	27.7222	27.663	27.5357
Color [Black]	P42356;A4QPH2;A8MTF1;Q8N8J0;C9JLI1	P42356	Phosphatidylinositol 4-kinase alpha	PI4KA						16	16	16	9.8	9.8	9.8	236.83	0	30.188	890380000	53	0.250744	0.932846	-0.0563145	-0.0956059	25.7483	25.8419	25.9024	25.8559	25.7724	26.0332
Color [Black]	P42566;B1AUU8;S4R3U1	P42566;B1AUU8	Epidermal growth factor receptor substrate 15	EPS15						20	20	20	26.1	26.1	26.1	98.655	0	89.806	2835700000	139	1.43142	0.728023	0.287006	0.48377	27.9267	27.6869	27.8172	27.6274	27.5307	27.4117
Color [Black]	P42677;Q5T4L4	P42677;Q5T4L4	40S ribosomal protein S27	RPS27						5	5	3	40.5	40.5	15.5	9.461	0	10.784	11768000000	68	0.280158	0.90392	0.0822519	0.133064	29.6608	29.6007	29.3676	29.615	29.3908	29.3766
Color [Black]	P42695;E9PKK4;G3V1A9;E9PQA3	P42695;E9PKK4;G3V1A9	Condensin-2 complex subunit D3	NCAPD3						4	4	4	3.5	3.5	3.5	168.89	0	6.0309	170490000	18	0.0296152	0.967235	0.029185	0.0350982	23.4432	23.3142	23.7246	23.1508	24.082	23.1617
Color [Black]	P42704;B8ZZ38;A0A0C4DG06;C9JCA9	P42704	Leucine-rich PPR motif-containing protein, mitochondrial	LRPPRC						16	16	16	13.6	13.6	13.6	157.9	0	25.602	974290000	63	0.254951	0.941535	0.0437915	0.0770653	26.0063	26.0908	25.9711	26.0305	25.8627	26.0437
Color [Black]	P43246;E9PHA6;C9J809	P43246;E9PHA6	DNA mismatch repair protein Msh2	MSH2						15	15	15	19.4	19.4	19.4	104.74	0	24.97	2071300000	82	0.812559	0.797855	-0.166526	-0.279949	26.9531	26.9959	27.1814	27.2222	27.0937	27.3141
Color [Black]	P43355;P43358;A0A075B7A9;Q3SYA6;A0A0A0MSA3;P43362;A2A368;A8MXT2;Q96M61;O15480;P43363;O60732	P43355	Melanoma-associated antigen 1	MAGEA1						11	11	8	31.7	31.7	23.3	34.342	0	16.308	1951500000	80	0.438891	0.896082	0.0825011	0.142091	27.0798	26.8897	27.0991	27.0306	26.8984	26.8922
Color [Black]	P43490;A0A0C4DFS8;C9JF35;C9JG65	P43490;A0A0C4DFS8	Nicotinamide phosphoribosyltransferase	NAMPT						20	20	20	53	53	53	55.52	0	142.94	6926500000	218	0.169995	0.957626	0.0314649	0.0552075	28.871	28.8952	28.8021	28.7044	28.8459	28.9235
Color [Black]	P43686	P43686	26S protease regulatory subunit 6B	PSMC4						11	11	11	35.9	35.9	35.9	47.366	0	23.253	1762000000	53	1.80623	0.757502	-0.209077	-0.37892	26.7307	26.6886	26.7652	26.9006	26.881	27.0301
Color [Black]	P43897;C9JT21;C9JG32;F8VPA7;F8VS27;F8WCK2	P43897;C9JT21;C9JG32;F8VPA7;F8VS27	Elongation factor Ts, mitochondrial;Elongation factor Ts	TSFM						6	6	6	27.4	27.4	27.4	35.39	0	17.707	1112600000	39	0.349804	0.846376	0.121394	0.188479	26.3337	26.2164	25.9999	25.8576	26.2118	26.1164
Color [Black]	P45974;F5H571;H7C5J3;Q92995	P45974	Ubiquitin carboxyl-terminal hydrolase 5	USP5						18	18	18	28.4	28.4	28.4	95.785	0	43.967	2655800000	102	0.89678	0.747548	-0.263745	-0.413944	27.3768	26.9794	27.3218	27.598	27.4002	27.471
Color [Black]	P46013	P46013	Antigen KI-67	MKI67						64	64	64	29.4	29.4	29.4	358.69	0	323.31	9827100000	473	0.180262	0.943349	-0.0428638	-0.0725948	29.0102	29.1629	29.2681	29.1529	29.2903	29.1266
Color [Black]	P46019;A6NIT2;A6NMN0;P46020	P46019	Phosphorylase b kinase regulatory subunit alpha, liver isoform	PHKA2						6	6	6	5.3	5.3	5.3	138.41	0	7.4426	441170000	26	0.810248	0.717808	-0.306822	-0.454414	24.4002	24.3727	24.8713	24.9384	24.722	24.9042
Color [Black]	P46060;B0QYT5;B0QYT4;H0Y4Q3;B0QYT6	P46060	Ran GTPase-activating protein 1	RANGAP1						15	15	15	29.8	29.8	29.8	63.541	0	49.692	3578100000	119	0.16302	0.966454	-0.0220229	-0.0399829	27.7249	27.6521	27.8139	27.7246	27.7417	27.7907
Color [Black]	P46087;F5GYR3;F5H5X6	P46087	Probable 28S rRNA (cytosine(4447)-C(5))-methyltransferase	NOP2						5	5	5	7.8	7.8	7.8	89.301	0	13.844	337850000	28	0.0373516	0.968118	-0.0302219	-0.0390288	24.0087	24.8608	24.5946	24.5674	24.678	24.3094
Color [Black]	P46109	P46109	Crk-like protein	CRKL						9	9	9	42.9	42.9	42.9	33.777	0	21.374	1976900000	87	2.71626	0.102947	0.734797	1.2219	27.5364	27.6366	27.3124	26.7909	26.6943	26.7958
Color [Black]	P46734;J3KRV4;E9PRZ0;J3QR49	P46734;J3KRV4;E9PRZ0;J3QR49	Dual specificity mitogen-activated protein kinase kinase 3	MAP2K3						4	4	4	13.5	13.5	13.5	39.318	0	6.299	425520000	17	0.464363	0.617298	0.802083	0.643324	24.9154	25.1368	25.0939	22.7607	25.0468	24.9323
Color [Black]	P46776;E9PJD9;E9PLL6;E9PLX7	P46776;E9PJD9;E9PLL6	60S ribosomal protein L27a	RPL27A						6	6	6	35.1	35.1	35.1	16.561	0	10.077	13206000000	46	0.158378	0.926696	0.0687701	0.103758	29.7044	29.761	29.3449	29.726	29.4059	29.472
Color [Black]	P46777;Q5T7N0	P46777	60S ribosomal protein L5	RPL5						10	10	10	39.1	39.1	39.1	34.362	0	61.63	7126400000	112	0.582616	0.753262	0.224654	0.334329	29.179	29.0952	28.7309	28.631	28.9764	28.7237
Color [Black]	P46778;G3V1B3;M0R181	P46778;G3V1B3;M0R181	60S ribosomal protein L21	RPL21						6	6	6	27.5	27.5	27.5	18.565	0	87.264	17105000000	90	0.309223	0.822662	0.147612	0.212471	30.4488	30.2167	30.0772	30.2142	30.3051	29.7806
Color [Black]	P46939;Q5T097;H0Y337	P46939	Utrophin	UTRN						15	15	14	5.4	5.4	5.1	394.46	0	17.471	674730000	38	0.235179	0.879147	0.103996	0.154339	25.6217	25.2007	25.5546	25.168	25.3335	25.5636
Color [Black]	P46940;A0A0J9YXZ5;H0YLE8;A0A087X225;H0YKA5;A0A087WWP1;E9PDT6	P46940;A0A0J9YXZ5;H0YLE8	Ras GTPase-activating-like protein IQGAP1	IQGAP1						75	75	71	54.7	54.7	52.9	189.25	0	323.31	68434000000	897	1.06935	0.797434	0.158089	0.2776	32.4207	32.4295	32.3531	32.1861	32.17	32.373
Color [Black]	P46977;A0A0C4DH80;E9PN73;E9PI32	P46977	Dolichyl-diphosphooligosaccharide--protein glycosyltransferase subunit STT3A	STT3A						4	4	4	5.4	5.4	5.4	80.529	0	6.8915	488090000	37	0.109402	0.945783	-0.0443122	-0.0685454	25.0769	25.2002	24.7678	24.9246	25.0931	25.1603
Color [Black]	P47712	P47712	Cytosolic phospholipase A2;Phospholipase A2;Lysophospholipase	PLA2G4A						8	8	8	14.3	14.3	14.3	85.238	0	17.6	881910000	71	0.146641	0.921939	-0.073192	-0.106756	26.0659	25.496	25.6947	25.6664	25.932	25.8778
Color [Black]	P47755;F8W9N7;A0A0D9SET8;C9JUG7	P47755;F8W9N7;A0A0D9SET8	F-actin-capping protein subunit alpha-2	CAPZA2						6	4	4	28	18.5	18.5	32.949	0	28.476	757560000	16	0.500873	0.895301	-0.0804405	-0.14108	25.8505	26.0207	25.8994	25.9274	25.9904	26.0942
Color [Black]	P47897;A0A1B0GVU9;B4DDN1;A0A0U1RQT0;H7C0R3;C9J165;A0A0U1RQE9;A0A0U1RQM8;A0A0U1RRI9;A0A0U1RQQ5;A0A0U1RQX5;A0A0U1RR66;A0A0U1RQU2;A0A0U1RQL2;A0A0U1RRC8;A0A1B0GTT3;A0A0U1RQX9;A0A0U1RQJ6;F2Z2V6;A0A0U1RRJ7;A0A0U1RQC3;A0A0U1RR79	P47897;A0A1B0GVU9;B4DDN1	Glutamine--tRNA ligase	QARS						39	38	38	52.8	52.8	52.8	87.798	0	323.31	20018000000	462	0.206654	0.954978	0.0341771	0.0606031	30.2299	30.1241	30.3276	30.1665	30.1691	30.2434
Color [Black]	P47914	P47914	60S ribosomal protein L29	RPL29						2	2	2	14.5	14.5	14.5	17.752	0.0011521	2.7744	3291900000	30	0.124028	0.891897	0.126626	0.144981	28.2981	28.3262	27.2956	27.5683	27.8614	28.1104
Color [Black]	P48507	P48507	Glutamate--cysteine ligase regulatory subunit	GCLM						6	6	6	28.8	28.8	28.8	30.727	0	65.136	1627500000	69	0.388678	0.75981	-0.311104	-0.371532	26.6369	26.2738	26.6663	26.9013	26.2655	27.3435
Color [Black]	P48634	P48634	Protein PRRC2A	PRRC2A						27	27	27	20.3	20.3	20.3	228.86	0	66.771	4380000000	157	1.83341	0.646047	-0.35943	-0.611951	28.0778	27.8668	28.0476	28.3767	28.249	28.4447
Color [Black]	P48643;E7ENZ3;B7ZAR1;E9PCA1;D6RIZ7;H0Y914	P48643;E7ENZ3;B7ZAR1;E9PCA1	T-complex protein 1 subunit epsilon	CCT5						25	25	25	49.7	49.7	49.7	59.67	0	144.83	17297000000	288	0.301019	0.941689	0.0504901	0.0888647	30.1074	29.9824	30.1991	30.0962	30.0064	30.0347
Color [Black]	P48651;J3KNR6	P48651	Phosphatidylserine synthase 1	PTDSS1						5	5	5	12.7	12.7	12.7	55.527	0	8.8654	802900000	56	0.0715446	0.948716	-0.0483977	-0.0656746	25.255	25.91	25.7675	25.5702	25.5575	25.95
Color [Black]	P48681	P48681	Nestin	NES						30	30	30	23.5	23.5	23.5	177.44	0	83.747	2322800000	120	0.746522	0.723758	0.336299	0.475796	27.9869	28.106	27.7935	27.4922	27.3926	27.9927
Color [Black]	P48729;Q8N752;E5RG27;D6RGE5;U3KQ83;U3KPX3;H0Y9X2;U3KQK7;D6REM4	P48729;Q8N752	Casein kinase I isoform alpha;Casein kinase I isoform alpha-like	CSNK1A1;CSNK1A1L						3	3	3	11.9	11.9	11.9	38.914	0	67.149	673860000	39	0.847074	0.760771	-0.23231	-0.370298	25.5109	25.095	25.3965	25.5135	25.6131	25.5727
Color [Black]	P49207	P49207	60S ribosomal protein L34	RPL34						5	5	5	29.1	29.1	29.1	13.293	0	7.6289	7640600000	42	1.06928	0.757582	-0.209361	-0.353635	28.503	28.7818	28.6674	28.9202	28.7747	28.8854
Color [Black]	P49321;E9PI86;E9PRH9;H0YF33;E9PPR5;Q5T624;E9PPQ8;H0YDS9	P49321;E9PI86;E9PRH9;H0YF33;E9PPR5;Q5T624	Nuclear autoantigenic sperm protein	NASP						4	4	4	4.9	4.9	4.9	85.237	0.00096712	5.1785	259690000	19	0.437995	0.619097	0.849035	0.637824	24.2445	23.763	24.4687	24.3076	21.7173	23.9041
Color [Black]	P49327;A0A0U1RQF0;A0A0U1RRG3;J3KTF0	P49327;A0A0U1RQF0	Fatty acid synthase;[Acyl-carrier-protein] S-acetyltransferase;[Acyl-carrier-protein] S-malonyltransferase;3-oxoacyl-[acyl-carrier-protein] synthase;3-oxoacyl-[acyl-carrier-protein] reductase;3-hydroxyacyl-[acyl-carrier-protein] dehydratase;Enoyl-[acyl-carrier-protein] reductase;Oleoyl-[acyl-carrier-protein] hydrolase	FASN						110	110	110	60.3	60.3	60.3	273.42	0	323.31	188310000000	1825	0.0331219	0.994565	-0.00545502	-0.00981816	33.6099	33.4567	33.4935	33.499	33.5872	33.4902
Color [Black]	P49368;B4DUR8;E9PRC8;Q5SZX6;E9PQ35;Q5SZW8;Q5SZX9;E9PM09	P49368;B4DUR8	T-complex protein 1 subunit gamma	CCT3						29	29	29	58.3	58.3	58.3	60.533	0	61.337	15931000000	205	0.427804	0.938704	-0.0480951	-0.0877581	29.9931	30.0424	29.9856	30.0976	29.966	30.1019
Color [Black]	P49411;H3BNU3	P49411	Elongation factor Tu, mitochondrial	TUFM						20	20	20	52.9	52.9	52.9	49.541	0	152.84	17165000000	304	0.304575	0.8791	0.0968056	0.15381	30.4215	30.3462	30.0427	30.2627	30.192	30.0652
Color [Black]	P49588;H3BPK7	P49588	Alanine--tRNA ligase, cytoplasmic	AARS						22	22	22	29.4	29.4	29.4	106.81	0	73.191	6311900000	172	1.81134	0.292146	-0.56227	-0.880285	28.3964	28.3447	28.1487	28.6489	29.0511	28.8767
Color [Black]	Q5T5C7;P49591	Q5T5C7;P49591	Serine--tRNA ligase, cytoplasmic	SARS						7	7	7	15.7	15.7	15.7	61.312	0	12.294	587290000	44	0.0290135	0.990224	-0.00981331	-0.01599	25.0148	25.3178	25.3356	25.2152	25.3191	25.1633
Color [Black]	P49736;H0Y8E6	P49736;H0Y8E6	DNA replication licensing factor MCM2	MCM2						14	14	14	20.5	20.5	20.5	101.89	0	25.837	1630700000	70	0.540136	0.838604	-0.118788	-0.198943	26.7378	26.7562	26.656	26.6525	26.9083	26.9455
Color [Black]	P49756;E9PQU5	P49756	RNA-binding protein 25	RBM25						5	5	5	8.2	8.2	8.2	100.18	0	13.618	526740000	39	0.507116	0.761128	0.255328	0.354435	24.9107	25.1331	25.2333	25.2133	24.5382	24.7596
Color [Black]	P49757;G3V3R1;G3V3Z8;G3V3M5;G3V4S6;G3V433	P49757;G3V3R1;G3V3Z8	Protein numb homolog	NUMB						9	9	7	19.5	19.5	16.1	70.803	0	12.392	832870000	29	0.00521448	0.994149	0.00471751	0.00592329	25.975	25.1687	25.7297	25.3364	25.581	25.9419
Color [Black]	P49773;D6REP8;D6RE99;D6RD60;D6RC06	P49773;D6REP8;D6RE99;D6RD60	Histidine triad nucleotide-binding protein 1	HINT1						5	5	5	54.8	54.8	54.8	13.802	0	7.1379	1544900000	42	0.0690251	0.966524	-0.0251738	-0.0401209	26.4161	26.6835	26.6081	26.6914	26.6964	26.3954
Color [Black]	P49790	P49790	Nuclear pore complex protein Nup153	NUP153						25	25	25	23.5	23.5	23.5	153.94	0	48.698	3758200000	151	0.245279	0.953569	-0.0339101	-0.0611387	27.9451	27.8331	27.9714	27.9468	27.8927	28.0119
Color [Black]	P49792;F8WBP7	P49792	E3 SUMO-protein ligase RanBP2	RANBP2						107	107	71	44	44	29.9	358.2	0	323.31	27142000000	779	1.45587	0.816284	-0.140642	-0.258127	30.6301	30.5227	30.6337	30.7885	30.7107	30.7092
Color [Black]	P49841	P49841	Glycogen synthase kinase-3 beta	GSK3B						8	8	6	32.4	32.4	28.6	46.744	0	14.063	817590000	49	0.485503	0.841654	-0.115165	-0.190923	25.6022	25.6695	25.5465	25.5497	25.7288	25.8851
Color [Black]	P49915	P49915	GMP synthase [glutamine-hydrolyzing]	GMPS						20	20	20	40.8	40.8	40.8	76.715	0	52.67	3054400000	139	0.758348	0.777932	-0.188644	-0.307047	27.4816	27.4978	27.3799	27.4408	27.8121	27.6724
Color [Black]	P50395;Q5SX87;Q5SX91;P31150;V9GYJ7;V9GYF8;Q5SX90;Q5SX86	P50395;Q5SX87;Q5SX91	Rab GDP dissociation inhibitor beta	GDI2						12	12	12	39.1	39.1	39.1	50.663	0	46.224	1801000000	74	0.355453	0.829353	-0.135284	-0.205484	26.8502	26.8585	27.268	27.0328	27.0679	27.2819
Color [Black]	P50402;Q5HY57	P50402;Q5HY57	Emerin	EMD						6	6	6	30.3	30.3	30.3	28.994	0	7.7963	1406300000	44	0.299343	0.915377	-0.0724386	-0.12108	26.4607	26.5222	26.4612	26.5397	26.3948	26.7269
Color [Black]	P50416;H3BMD2;H3BUJ0;H3BP22;H3BUV7	P50416	Carnitine O-palmitoyltransferase 1, liver isoform	CPT1A						9	9	9	13.7	13.7	13.7	88.367	0	14.723	1055600000	56	0.220162	0.892644	0.0968787	0.144271	25.9889	25.9541	26.191	25.9623	26.2084	25.6727
Color [Black]	P50454;E9PPV6;E9PR70;E9PKH2;E9PK86;E9PMI5;E9PNX1;E9PQ34;E9PJH8;E9PIG2;E9PRS3;H0YEP8;E9PLA6	P50454;E9PPV6;E9PR70;E9PKH2;E9PK86;E9PMI5	Serpin H1	SERPINH1						18	18	18	48.8	48.8	48.8	46.44	0	90.089	22254000000	322	0.244055	0.958673	0.0275103	0.0505219	30.5786	30.4584	30.4407	30.4537	30.4855	30.4559
Color [Black]	P50552;K7EM16;K7EQD0;K7ENR7;K7ENL7	P50552	Vasodilator-stimulated phosphoprotein	VASP						11	11	11	34.7	34.7	34.7	39.829	0	29.46	1462500000	81	0.134941	0.936779	-0.0619621	-0.092576	26.6713	26.3856	26.8669	26.5795	26.8913	26.6389
Color [Black]	P50570;A0A0D9SFB1;A0A0U1RQP1;A0A0D9SFE4;Q05193;A0A1B0GUX5;A0A1B0GU67;E5RHK8;Q9UQ16;E5RIK2;H7C5U0	P50570	Dynamin-2	DNM2						15	15	10	20.5	20.5	14.1	98.063	0	20.714	1490600000	71	0.0893867	0.96714	0.0235411	0.0396526	26.6649	26.422	26.3905	26.4383	26.4289	26.5397
Color [Black]	P50579;G3V1U3;F8VQZ7;F8VRR3;F8VSC4	P50579;G3V1U3;F8VQZ7;F8VRR3	Methionine aminopeptidase 2	METAP2						5	5	5	17.4	17.4	17.4	52.891	0	13.94	375170000	45	0.259796	0.823608	0.156602	0.211601	24.7852	24.6606	25.0395	24.7503	24.2706	24.9946
Color [Black]	P50583	P50583	Bis(5-nucleosyl)-tetraphosphatase [asymmetrical]	NUDT2						6	6	6	53.7	53.7	53.7	16.829	0	12.337	1136200000	49	0.030603	0.987004	0.013841	0.0212186	26.4262	26.2711	26.1278	26.4583	26.2974	26.0278
Color [Black]	P50748;E7ES84;J3KQF2;F5H5V0	P50748;E7ES84	Kinetochore-associated protein 1	KNTC1						18	18	18	10.2	10.2	10.2	250.75	0	21.001	1009700000	46	0.161786	0.935913	-0.0588169	-0.0923902	25.8231	26.1175	26.1623	26.1115	25.9363	26.2315
Color [Black]	P50990;H7C4C8;H7C2U0	P50990	T-complex protein 1 subunit theta	CCT8						25	25	25	49.5	49.5	49.5	59.62	0	102.58	10767000000	259	0.235609	0.959939	-0.0280895	-0.0513638	29.5693	29.4239	29.4548	29.4884	29.5034	29.5405
Color [Black]	P50991	P50991	T-complex protein 1 subunit delta	CCT4						20	20	20	38.2	38.2	38.2	57.924	0	61.923	13233000000	172	0.192173	0.968307	0.0204792	0.0378652	29.7736	29.6514	29.7647	29.7012	29.696	29.7312
Color [Black]	P50995;H0Y6E1;E5RIN3;P27216	P50995	Annexin A11	ANXA11						15	15	15	31.5	31.5	31.5	54.389	0	244.33	7650800000	147	1.6963	0.747463	-0.234203	-0.416269	29.0724	28.8796	28.9409	29.2295	29.1465	29.2195
Color [Black]	P51116;I3L1Z2	P51116	Fragile X mental retardation syndrome-related protein 2	FXR2						11	9	8	22.6	20.2	17.4	74.222	0	53.343	1685300000	80	0.753146	0.70936	-0.388285	-0.52692	26.4913	26.6172	26.6154	26.6875	26.7747	27.4266
Color [Black]	P51148;K7ERI8;K7ERQ8;F8VVZ0;F8VUA5;F8VVK3;K7ENY4;F8VWU4;K7EIP6;F8WCY6;F8WD79;F8VPW9;F8VSF8;F8VWZ7	P51148;K7ERI8;K7ERQ8;F8VVZ0;F8VUA5;F8VVK3;K7ENY4	Ras-related protein Rab-5C	RAB5C;RAB5B						6	6	3	32.4	32.4	17.6	23.482	0	13.092	2041800000	64	0.398765	0.865226	-0.100526	-0.165708	27.125	27.0582	26.9703	26.9719	27.1795	27.3037
Color [Black]	P51151;A0A1B0GUI0;Q9NP90	P51151	Ras-related protein Rab-9A	RAB9A						4	4	4	26.4	26.4	26.4	22.837	0	18.788	551260000	18	0.286745	0.72336	0.849362	0.500884	25.3	25.2632	25.388	25.6111	22.0782	25.714
Color [Black]	P51153;A0A087WWB9	P51153;A0A087WWB9	Ras-related protein Rab-13	RAB13						5	5	3	26.1	26.1	17.2	22.774	0	7.777	1576900000	30	1.14613	0.767242	-0.181421	-0.315822	26.682	26.5304	26.638	26.8938	26.8113	26.6897
Color [Black]	P51570;K7EII7;K7ERJ9	P51570	Galactokinase	GALK1						7	7	7	17.9	17.9	17.9	42.272	0	10.313	698790000	25	0.501085	0.846631	0.111483	0.18667	25.2688	25.4432	25.6043	25.3214	25.3167	25.3437
Color [Black]	P51571;A6NLM8	P51571;A6NLM8	Translocon-associated protein subunit delta	SSR4						5	5	5	36.4	36.4	36.4	18.998	0	19.599	2711800000	64	0.18447	0.911442	-0.0838604	-0.124533	27.2688	27.6377	27.3345	27.3179	27.4222	27.7525
Color [Black]	P51692;C9J4I3	P51692	Signal transducer and activator of transcription 5B	STAT5B						8	8	2	12.7	12.7	3.8	89.865	0	15.103	864260000	50	0.166048	0.955147	0.0344976	0.0596539	25.9867	25.831	25.9727	25.9656	25.7752	25.946
Color [Black]	P51812;B1AXG1;F2Z2J1;Q15349;B7Z3B5;D6R910;B1AXG2;D6RHW7;D6RA62;D6RE03	P51812	Ribosomal protein S6 kinase alpha-3	RPS6KA3						21	21	15	35.5	35.5	26.4	83.735	0	38.558	2319300000	115	0.76827	0.769353	-0.193577	-0.314246	27.4127	27.0961	27.0476	27.4132	27.3487	27.3752
Color [Black]	P51991;H7C1J8	P51991	Heterogeneous nuclear ribonucleoprotein A3	HNRNPA3						11	11	11	35.7	35.7	35.7	39.594	0	33.13	5609800000	164	0.213039	0.931378	0.058478	0.096412	28.2229	28.5246	28.3307	28.2176	28.4166	28.2685
Color [Black]	P52209;K7EM49;K7EMN2;K7EPF6;K7ELN9	P52209	6-phosphogluconate dehydrogenase, decarboxylating	PGD						11	11	11	31.5	31.5	31.5	53.139	0	48.231	1990700000	88	0.141429	0.95038	-0.0384604	-0.0640211	26.8108	27.1015	27.1063	26.9991	27.0517	27.0831
Color [Black]	P52272;A0A087X0X3;M0R019;M0R2T0;M0R0N3;M0QYQ7;M0R2I7;M0R0Y6;M0QY96;M0QYL3	P52272;A0A087X0X3	Heterogeneous nuclear ribonucleoprotein M	HNRNPM						27	27	17	38.5	38.5	25.8	77.515	0	96.107	14920000000	222	0.383376	0.945001	0.037372	0.0690788	29.906	29.8751	29.9655	29.9076	29.8157	29.9113
Color [Black]	P52292;J3QLL0;J3KS65	P52292	Importin subunit alpha-1	KPNA2						14	14	14	37.4	37.4	37.4	57.861	0	84.304	3856000000	130	0.110206	0.955468	-0.0371844	-0.0597737	28.045	27.8379	28.1714	27.9698	27.9937	28.2024
Color [Black]	P52294;C9JYI4;C9J352;C9JWD9;F2Z3G4;C9J4U1	P52294;C9JYI4	Importin subunit alpha-5;Importin subunit alpha-5, N-terminally processed	KPNA1						11	6	6	24.9	12.8	12.8	60.221	0	10.477	923510000	34	0.258969	0.907472	-0.0799185	-0.128309	26.0151	25.9015	25.6829	25.8584	25.8858	26.0951
Color [Black]	P52597;A0A1B0GW42	P52597	Heterogeneous nuclear ribonucleoprotein F;Heterogeneous nuclear ribonucleoprotein F, N-terminally processed	HNRNPF						11	9	9	39.8	33.3	33.3	45.671	0	126.11	5756000000	86	0.137202	0.944092	0.0497265	0.0784503	28.3561	28.662	28.2235	28.3478	28.4268	28.3177
Color [Black]	P52701;A0A087WWJ1;A0A087WYT6;C9JH55;C9J8Y8;C9J7Y7;F8WAX8;U3KQ72	P52701;A0A087WWJ1	DNA mismatch repair protein Msh6	MSH6						19	19	19	18.3	18.3	18.3	152.78	0	29.836	1622500000	65	0.245914	0.879832	0.101652	0.15322	26.6486	26.9193	26.8304	26.431	26.7433	26.919
Color [Black]	P52732	P52732	Kinesin-like protein KIF11	KIF11						31	31	31	32.8	32.8	32.8	119.16	0	90.377	6273400000	193	1.08264	0.84041	-0.105253	-0.192876	28.5814	28.5	28.5247	28.663	28.6939	28.565
Color [Black]	P52788;H7C2R7	P52788	Spermine synthase	SMS						7	7	7	29.5	29.5	29.5	41.268	0	13.094	870620000	29	1.38596	0.729907	-0.291578	-0.487464	25.7169	25.8949	25.8961	26.0018	26.2705	26.1104
Color [Black]	P52888;K7EP46;K7EKB6;K7EL02;K7EIK4;K7EMU4;K7EL32	P52888;K7EP46	Thimet oligopeptidase	THOP1						9	9	9	14.5	14.5	14.5	78.839	0	13.792	763880000	43	0.632595	0.748971	-0.291452	-0.411886	25.4354	25.3049	25.5083	26.0428	25.7258	25.3545
Color [Black]	P52907	P52907	F-actin-capping protein subunit alpha-1	CAPZA1						12	12	10	66.4	66.4	57	32.922	0	175.93	13406000000	194	0.198997	0.854288	-0.137248	-0.179302	29.9001	30.6751	30.3575	30.4677	30.1948	30.6819
Color [Black]	P52948;H7C3P6;H0YCT1;H0YDF4;H0YEN4;H0YCR0	P52948;H7C3P6	Nuclear pore complex protein Nup98-Nup96;Nuclear pore complex protein Nup98;Nuclear pore complex protein Nup96	NUP98						30	30	30	22.3	22.3	22.3	197.58	0	86.951	5198200000	193	0.463605	0.914986	-0.0680631	-0.120795	28.4153	28.2275	28.4197	28.4259	28.4264	28.4144
Color [Black]	P53004;C9J1E1	P53004	Biliverdin reductase A	BLVRA						10	10	10	37.5	37.5	37.5	33.428	0	19.905	3092700000	80	0.367204	0.90699	-0.0766112	-0.130465	27.5263	27.672	27.7126	27.7025	27.6046	27.8337
Color [Black]	P53007;B4DP62	P53007;B4DP62	Tricarboxylate transport protein, mitochondrial	SLC25A1						2	2	2	6.1	6.1	6.1	34.012	0.00092464	4.663	300200000	8	0.168807	0.799896	0.337302	0.268891	25.7579	23.5815	23.915	24.4605	23.4163	24.3657
Color [Black]	P53350;I3L309;I3L2H5;I3L387	P53350	Serine/threonine-protein kinase PLK1	PLK1						6	6	6	13.1	13.1	13.1	68.254	0	11.334	542580000	23	2.36687	0.756955	-0.202502	-0.378721	24.9992	25.0875	25.0691	25.2451	25.222	25.2962
Color [Black]	P53384	P53384	Cytosolic Fe-S cluster assembly factor NUBP1	NUBP1						3	3	3	11.9	11.9	11.9	34.534	0.0009298	4.6915	438680000	12	0.376977	0.671839	-0.732014	-0.556736	25.2995	22.8948	25.2396	24.8702	25.5367	25.223
Color [Black]	P53396;K7ESG8;K7EIE7	P53396	ATP-citrate synthase	ACLY						40	40	40	45.6	45.6	45.6	120.84	0	110.19	15195000000	313	0.739117	0.824715	-0.136509	-0.233467	29.9273	29.6468	29.8562	29.9359	29.9389	29.9651
Color [Black]	P53582;H0Y955	P53582;H0Y955	Methionine aminopeptidase 1	METAP1						3	3	3	12.2	12.2	12.2	43.215	0.0012728	3.6996	299090000	14	0.311655	0.723239	0.621808	0.472921	25.0339	23.9824	24.3202	22.3268	24.4206	24.7237
Color [Black]	P53597	P53597	Succinyl-CoA ligase [ADP/GDP-forming] subunit alpha, mitochondrial	SUCLG1						6	6	6	22.3	22.3	22.3	36.249	0	7.87	528130000	36	0.392551	0.698545	0.638547	0.538142	25.1804	25.0825	24.9808	25.3463	24.8808	23.1011
Color [Black]	P53611;Q5T4U8	P53611;Q5T4U8	Geranylgeranyl transferase type-2 subunit beta	RABGGTB						5	5	5	12.4	12.4	12.4	36.924	0	6.307	684730000	36	1.00835	0.677188	-0.400197	-0.583185	25.361	25.3161	25.4153	25.9165	25.9784	25.3981
Color [Black]	P53618;E9PP73;E9PP63;E9PKQ1	P53618;E9PP73	Coatomer subunit beta	COPB1						29	29	29	40.4	40.4	40.4	107.14	0	157.86	12300000000	340	0.766145	0.940803	-0.0372156	-0.0712453	29.5937	29.5453	29.5925	29.6263	29.6336	29.5833
Color [Black]	P53621	P53621	Coatomer subunit alpha;Xenin;Proxenin	COPA						42	42	42	42.8	42.8	42.8	138.34	0	133.19	13166000000	354	0.552907	0.91743	-0.0655206	-0.118593	29.7299	29.6796	29.5995	29.8058	29.6857	29.7141
Color [Black]	P53701	P53701	Cytochrome c-type heme lyase	HCCS						4	4	4	21.6	21.6	21.6	30.601	0	12.511	529780000	35	0.807063	0.715038	-0.311434	-0.45902	25.2981	24.7687	25.1575	25.2215	25.4683	25.4688
Color [Black]	P53985;Q5T8R5;Q5T8R3;Q5T8R4	P53985;Q5T8R5;Q5T8R3	Monocarboxylate transporter 1	SLC16A1						6	6	6	13	13	13	53.944	0	28.569	2386500000	64	3.8362	0.560023	-0.350843	-0.668479	27.1262	27.1939	27.1193	27.5001	27.5081	27.4837
Color [Black]	P53990;H3BMU1;H3BUI0;H3BQF7;J3KR23;F5GXM3;H3BPP6;H3BRE2	P53990;H3BMU1;H3BUI0;H3BQF7;J3KR23	IST1 homolog	IST1						6	6	6	18.4	18.4	18.4	39.75	0	8.3133	483140000	24	1.01132	0.519064	-0.534641	-0.714677	24.7017	24.3704	24.8212	25.129	24.8249	25.5434
Color [Black]	P53992;G5EA31;A0A0U1RR49	P53992;G5EA31	Protein transport protein Sec24C	SEC24C						16	16	16	19.4	19.4	19.4	118.32	0	39.553	4722900000	143	0.997967	0.753596	-0.211349	-0.352641	28.3555	28.1645	28.098	28.2997	28.513	28.4394
Color [Black]	P54136;E5RJM9;E5RH09	P54136	Arginine--tRNA ligase, cytoplasmic	RARS						40	40	40	63.3	63.3	63.3	75.378	0	170.69	28461000000	455	0.140986	0.96157	-0.0256564	-0.0452178	30.7556	30.6055	30.6302	30.7828	30.6675	30.6181
Color [Black]	P54259	P54259	Atrophin-1	ATN1						6	5	5	8.3	7.7	7.7	125.41	0	11.786	547270000	31	0.519412	0.938345	-0.0468858	-0.0868833	25.0459	25.108	25.06	25.1878	25.0787	25.088
Color [Black]	P54577;A0A0C4DGZ5	P54577;A0A0C4DGZ5	Tyrosine--tRNA ligase, cytoplasmic;Tyrosine--tRNA ligase, cytoplasmic, N-terminally processed;Tyrosine--tRNA ligase	YARS						14	14	14	30.1	30.1	30.1	59.143	0	29.756	2756300000	104	0.441465	0.815418	-0.159207	-0.243138	27.5682	27.2149	27.4987	27.4078	27.7895	27.5622
Color [Black]	P54578;A6NJA2;J3QQT6;J3KS55	P54578;A6NJA2	Ubiquitin carboxyl-terminal hydrolase 14;Ubiquitin carboxyl-terminal hydrolase	USP14						15	15	14	38.9	38.9	37.4	56.068	0	63.494	6565200000	123	1.76584	0.696653	-0.307706	-0.532036	28.7759	28.5721	28.6084	28.8969	29.0515	28.9312
Color [Black]	P54709;H7C547;F8WBY4;C9JA36;H7C4L9;C9JXZ1	P54709;H7C547;F8WBY4;C9JA36	Sodium/potassium-transporting ATPase subunit beta-3	ATP1B3						4	4	4	17.9	17.9	17.9	31.512	0	5.7719	456660000	16	0.583184	0.684761	0.511868	0.57419	25.0756	24.8621	24.818	23.653	24.6624	24.9047
Color [Black]	P54886	P54886	Delta-1-pyrroline-5-carboxylate synthase;Glutamate 5-kinase;Gamma-glutamyl phosphate reductase	ALDH18A1						25	25	25	37.6	37.6	37.6	87.301	0	113.76	8396400000	245	0.169129	0.968638	0.0213826	0.0390377	29.0795	29.0341	29.0568	29.05	28.9496	29.1066
Color [Black]	P55036;Q5VWC4;A6PVX3;H0Y3Y9;H0Y561	P55036;Q5VWC4;A6PVX3	26S proteasome non-ATPase regulatory subunit 4	PSMD4						5	5	4	18.8	18.8	15.9	40.736	0	8.7736	701910000	30	0.190308	0.853448	0.136801	0.176473	25.8859	25.8596	25.405	25.8143	25.799	25.1268
Color [Black]	P55060	P55060	Exportin-2	CSE1L						27	27	27	32.7	32.7	32.7	110.42	0	95.653	7279800000	231	0.00347792	0.99783	-0.00101407	-0.00170332	29.0026	28.7299	28.8834	28.7706	28.8973	28.9511
Color [Black]	P55072;C9IZA5;C9JUP7	P55072	Transitional endoplasmic reticulum ATPase	VCP						30	30	30	49.5	49.5	49.5	89.321	0	185.84	18569000000	358	0.5532	0.829617	-0.134485	-0.22131	30.2288	30.1536	30.0536	30.0976	30.3246	30.4173
Color [Black]	P55084;B5MD38;F5GZQ3;C9JEY0;C9JE81;C9K0M0	P55084;B5MD38;F5GZQ3;C9JEY0;C9JE81	Trifunctional enzyme subunit beta, mitochondrial;3-ketoacyl-CoA thiolase	HADHB						8	8	8	20.3	20.3	20.3	51.294	0	11.631	901980000	31	0.666388	0.832202	-0.13536	-0.22861	25.6693	25.9147	25.7009	25.9175	25.9723	25.8013
Color [Black]	P55795	P55795	Heterogeneous nuclear ribonucleoprotein H2	HNRNPH2						13	8	7	42.1	27.8	23.2	49.263	0	111.65	3429500000	90	0.383658	0.753314	0.258102	0.329627	28.0504	28.1402	27.2789	27.5926	27.6759	27.4266
Color [Black]	P55809;E9PDW2;Q9BYC2	P55809;E9PDW2	Succinyl-CoA:3-ketoacid coenzyme A transferase 1, mitochondrial	OXCT1						10	10	10	28.8	28.8	28.8	56.157	0	113.55	2266600000	74	0.42518	0.833397	0.128473	0.204248	27.3267	27.5536	27.148	27.287	27.2462	27.1097
Color [Black]	P55884;C9JZG1;C9JQN7	P55884	Eukaryotic translation initiation factor 3 subunit B	EIF3B						24	24	24	40.8	40.8	40.8	92.48	0	92.137	11123000000	295	0.927053	0.777955	-0.182187	-0.307833	29.3498	29.158	29.4204	29.3987	29.5179	29.5581
Color [Black]	P56192;H0YHV5;F5H2V6;H0YIP0;F8VS26;F8W0M7;F8W0S4;F8VZZ9;H0YIC2;F8VPL7;H0YHL6;H0YI27	P56192	Methionine--tRNA ligase, cytoplasmic	MARS						32	32	31	44.7	44.7	43.6	101.11	0	217.05	15045000000	367	0.0992932	0.974903	0.0169334	0.0301754	29.7354	29.6382	29.8133	29.6517	29.7138	29.7706
Color [Black]	Q5SQP8;P56545;E7ESU7;D6RAX2;E7EPF8;Q13363;A0A087WYL1;E9PGB1;E7EUB3	Q5SQP8;P56545	C-terminal-binding protein 2	CTBP2						6	6	6	15.2	15.2	15.2	56.101	0	13.119	750940000	45	0.0708195	0.954447	0.0429955	0.0603443	25.8737	25.3561	25.6658	25.7268	25.2889	25.7509
Color [Black]	P56945;H3BVF0;H3BSY4;H3BQJ7;H3BSB2;H3BN62	P56945	Breast cancer anti-estrogen resistance protein 1	BCAR1						13	13	12	23.9	23.9	23	93.371	0	27.715	1410900000	56	0.00557372	0.996683	-0.0014178	-0.0024303	26.613	26.3784	26.5542	26.5328	26.4327	26.5843
Color [Black]	P57088;D6RAA6;J3KN43;D6RBY2;H0Y8N0	P57088;D6RAA6	Transmembrane protein 33	TMEM33						8	8	8	36.8	36.8	36.8	27.978	0	23.994	4363400000	79	0.75697	0.806274	0.158013	0.265137	28.5254	28.423	28.5337	28.4105	28.4391	28.1586
Color [Black]	P57740;H0YG15;G3V1T4	P57740	Nuclear pore complex protein Nup107	NUP107						15	15	15	21.4	21.4	21.4	106.37	0	35.394	1337900000	89	0.898253	0.741353	0.25223	0.399755	26.4726	26.3169	26.6617	26.2245	26.382	26.088
Color [Black]	P58107	P58107	Epiplakin	EPPK1						148	142	5	70.2	63.6	2.7	555.61	0	323.31	246730000000	1703	1.50084	0.721309	0.295741	0.500261	34.6536	34.8263	34.607	34.4894	34.2804	34.4298
Color [Black]	P58546;C9JL85	P58546;C9JL85	Myotrophin	MTPN						3	3	3	43.2	43.2	43.2	12.895	0	16.864	541780000	15	1.25831	0.762186	-0.182841	-0.321791	25.1497	24.9207	25.0797	25.2247	25.2484	25.2254
Color [Black]	P60228;E5RGA2;H0YBR5;E5RHS5;E5RIT4;H0YAW4;E5RIP5;E5RJ25;H0YBP5;E5RII3	P60228;E5RGA2	Eukaryotic translation initiation factor 3 subunit E	EIF3E						13	13	13	33.5	33.5	33.5	52.22	0	23.939	3893600000	130	0.67032	0.864594	-0.0931358	-0.165415	28.0523	27.9458	28.049	28.0278	28.207	28.0916
Color [Black]	P60468;S4R3B5	P60468;S4R3B5	Protein transport protein Sec61 subunit beta	SEC61B						2	2	2	26	26	26	9.9743	0.001183	3.0145	503730000	19	0.643802	0.729442	-0.318142	-0.439942	25.2245	24.5081	24.8776	25.1734	25.3401	25.0511
Color [Black]	P63261;P60709;I3L3I0;I3L1U9;I3L4N8;G5E9R0;E7EVS6;I3L3R2;J3KT65;K7EM38;C9JUM1;C9JZR7;Q6S8J3;C9JTX5;A5A3E0;P0CG38;Q9BYX7;F8WCH0	P63261;P60709;I3L3I0;I3L1U9	Actin, cytoplasmic 2;Actin, cytoplasmic 2, N-terminally processed;Actin, cytoplasmic 1;Actin, cytoplasmic 1, N-terminally processed	ACTG1;ACTB						31	31	13	82.4	82.4	53.3	41.792	0	323.31	744730000000	1029	0.290151	0.829616	-0.164276	-0.225367	35.8698	36.6043	36.0355	36.3082	36.256	36.4382
Color [Black]	P60842;J3KT12;J3QS69;J3KTB5;J3KSZ0;J3QL43;J3KTN0;J3QR64;J3QLN6;J3QKZ9;J3KS25;J3QL52;J3KS93;J3KT04;E7EMV8	P60842;J3KT12;J3QS69;J3KTB5;J3KSZ0;J3QL43;J3KTN0	Eukaryotic initiation factor 4A-I	EIF4A1						23	23	12	56.7	56.7	31.8	46.153	0	264.54	66011000000	334	0.472872	0.853231	0.107571	0.179703	32.2327	32.2544	32.0709	31.9575	32.2291	32.0486
Color [Black]	P60866;E5RJX2;E5RIP1;G3XAN0	P60866;E5RJX2	40S ribosomal protein S20	RPS20						5	5	5	29.4	29.4	29.4	13.373	0	16.622	6374500000	76	0.541786	0.750779	0.235122	0.33993	28.7078	28.8968	28.8539	28.7421	28.7914	28.2196
Color [Black]	P60891;B1ALA9;A0A0B4J207;P21108;B7ZB02;B1ALA7;A6NMS2;D3YTJ7	P60891;B1ALA9;A0A0B4J207;P21108	Ribose-phosphate pyrophosphokinase 1;Ribose-phosphate pyrophosphokinase 3	PRPS1;PRPS1L1						12	12	7	43.7	43.7	27	34.834	0	40.047	3631300000	109	0.448074	0.819517	0.137731	0.217851	27.8227	27.9742	27.9938	27.5608	27.9668	27.8498
Color [Black]	P60953;Q5JYX0	P60953;Q5JYX0	Cell division control protein 42 homolog	CDC42						6	5	5	38.2	32.5	32.5	21.258	0	9.3718	537430000	28	0.2692	0.800608	0.228515	0.272133	25.1544	24.8939	25.4299	24.5342	24.7339	25.5247
Color [Black]	P60981;F6RFD5	P60981;F6RFD5	Destrin	DSTN						9	9	9	57	57	57	18.506	0	14.201	1956100000	99	0.137528	0.93983	-0.0581977	-0.0886714	26.8726	26.729	26.7154	26.5351	26.9953	26.9611
Color [Black]	P61009	P61009	Signal peptidase complex subunit 3	SPCS3						3	3	3	17.8	17.8	17.8	20.313	0.00094877	4.9459	711480000	28	0.132507	0.933357	-0.0651544	-0.0956775	25.1337	25.2879	25.3497	25.6412	25.0649	25.2606
Color [Black]	P61019;E9PE37;H0YD31;E9PKL7;Q5HYI5;Q8WUD1;H7C125	P61019;E9PE37;H0YD31;E9PKL7;Q5HYI5;Q8WUD1	Ras-related protein Rab-2A;Ras-related protein Rab-2B	RAB2A;RAB2B;DKFZp313C1541						3	3	3	19.3	19.3	19.3	23.545	0	6.285	337340000	19	0.522712	0.756996	-0.280397	-0.381089	24.5939	24.4676	23.9569	24.483	24.4908	24.8857
Color [Black]	P61026;H0YLJ8;H0YL94;H0YMN7;P61006;P59190	P61026	Ras-related protein Rab-10	RAB10						4	2	2	20.5	11.5	11.5	22.541	0.00088417	4.0846	424290000	16	0.492221	0.757902	-0.288122	-0.381541	25.1405	25.1718	24.4662	25.3685	25.2735	25.0009
Color [Black]	P61081;M0QX69;M0QYI6	P61081	NEDD8-conjugating enzyme Ubc12	UBE2M						7	7	7	41.5	41.5	41.5	20.9	0	18.346	3209300000	63	0.837435	0.905218	-0.0699565	-0.129848	27.656	27.6159	27.5592	27.709	27.6269	27.7051
Color [Black]	P61088;F8VSD4;F8VV71;F8VZ29;F8VQQ8;Q5JXB2	P61088;F8VSD4;F8VV71;F8VZ29;F8VQQ8;Q5JXB2	Ubiquitin-conjugating enzyme E2 N;Putative ubiquitin-conjugating enzyme E2 N-like	UBE2N;UBE2NL						4	4	4	31.6	31.6	31.6	17.138	0	9.4134	914730000	37	0.72775	0.557829	-0.581589	-0.671642	25.65	25.6457	25.5701	26.0335	25.6737	26.9033
Color [Black]	P61106;X6RFL8	P61106;X6RFL8	Ras-related protein Rab-14	RAB14						8	8	8	47	47	47	23.897	0	34.409	2722500000	98	0.324341	0.865808	0.105226	0.16617	27.551	27.3503	27.6234	27.6132	27.3084	27.2874
Color [Black]	P61158;B4DXW1;F8WDR7;F8WEW2;F8WE84;Q9P1U1	P61158;B4DXW1	Actin-related protein 3	ACTR3						16	16	16	54.1	54.1	54.1	47.371	0	204.99	12122000000	146	0.257186	0.879934	0.0988064	0.151356	30.2284	30.6956	30.4419	30.3949	30.218	30.4566
Color [Black]	P61160;F5H6T1;A0A1B0GWD0;A0A1B0GWH0	P61160;F5H6T1	Actin-related protein 2	ACTR2						11	11	11	35	35	35	44.76	0	79.421	5612200000	109	0.0988661	0.944788	-0.0591736	-0.0828069	29.0652	29.4106	29.1278	29.2042	28.9693	29.6078
Color [Black]	P61163;R4GMT0;A0A1B0GVS3	P61163;R4GMT0	Alpha-centractin	ACTR1A						11	11	5	41.5	41.5	26.9	42.613	0	67.698	2982600000	70	0.039613	0.979106	0.0162163	0.0253728	27.6933	27.5577	27.8961	27.6877	27.5352	27.8756
Color [Black]	P61201;B4DIH5;H0YKU5;H0YM03;H0YMC2	P61201;B4DIH5;H0YKU5	COP9 signalosome complex subunit 2	COPS2						11	11	11	30.9	30.9	30.9	51.596	0	19.495	1151700000	65	0.0757667	0.9545	-0.0433922	-0.06187	26.5191	25.8545	26.186	26.3115	26.1102	26.268
Color [Black]	P84077;P61204;F5H423;F5H0C7;H0YGG7	P84077;P61204;F5H423;F5H0C7	ADP-ribosylation factor 1;ADP-ribosylation factor 3	ARF1;ARF3						8	8	4	52.5	52.5	24.3	20.697	0	50.612	10057000000	126	0.125172	0.957865	-0.0324128	-0.0544948	29.4993	29.2381	29.2324	29.2876	29.4049	29.3745
Color [Black]	P61221;D6R9I9;D6RGF4;H0Y990	P61221;D6R9I9;D6RGF4	ATP-binding cassette sub-family E member 1	ABCE1						6	6	6	11.2	11.2	11.2	67.314	0	9.3536	465300000	29	0.25636	0.822869	-0.164917	-0.218214	24.7922	24.4312	25.1258	25.1742	24.642	25.0277
Color [Black]	P61247;D6RG13;D6RAT0;H0Y9Y4;H0Y8L7;D6RB09;E9PFI5;D6R9B6;D6RAS7;D6RED7;D6RI02;D6RGE0	P61247;D6RG13;D6RAT0;H0Y9Y4;H0Y8L7;D6RB09;E9PFI5;D6R9B6;D6RAS7	40S ribosomal protein S3a	RPS3A						13	13	13	50	50	50	29.945	0	66.149	10112000000	144	0.426533	0.942674	0.0406227	0.0751325	29.4408	29.3005	29.3787	29.3318	29.3372	29.329
Color [Black]	P61254;J3QRI7;J3QQQ9;J3QQV1;J3QRC4;J3KTJ8;J3KSS0	P61254;J3QRI7;J3QQQ9;J3QQV1;J3QRC4;J3KTJ8	60S ribosomal protein L26	RPL26						10	10	3	46.2	46.2	13.1	17.258	0	24.695	16531000000	127	0.1591	0.908111	0.0911674	0.127518	29.987	30.3213	29.9321	29.6364	30.1339	30.1966
Color [Black]	P61313;E7EQV9;E7ENU7;E7EX53;E7ERA2	P61313;E7EQV9;E7ENU7;E7EX53	60S ribosomal protein L15;Ribosomal protein L15	RPL15						14	14	14	50	50	50	24.146	0	133.04	57397000000	278	0.17273	0.919596	-0.0741666	-0.111943	31.7983	31.6335	32.0241	32.1257	31.7874	31.7654
Color [Black]	P61353;K7ELC7;K7EQQ9;K7ERY7	P61353;K7ELC7;K7EQQ9	60S ribosomal protein L27	RPL27						4	4	4	36	36	36	15.798	0	6.7978	3137500000	65	0.119569	0.967961	-0.020909	-0.0370899	27.4941	27.7103	27.6331	27.6177	27.6427	27.6398
Color [Black]	P61586;Q5JR07;C9JNR4;E9PQH6;C9JX21;Q5JR08;Q5JR05;P08134;Q5JR06;E9PN11;U3KQA9;U3KQV3;E9PLA2;C9JRM1;P62745	P61586;Q5JR07;C9JNR4;E9PQH6;C9JX21;Q5JR08;Q5JR05;P08134;Q5JR06;E9PN11;U3KQA9;U3KQV3	Transforming protein RhoA;Rho-related GTP-binding protein RhoC	RHOA;RHOC						7	7	7	33.7	33.7	33.7	21.768	0	18.233	990260000	51	0.0836132	0.959062	-0.031929	-0.0502683	26.2086	26.0944	25.9773	25.893	26.2109	26.2722
Color [Black]	P61769;H0YLF3;F5H6I0	P61769;H0YLF3;F5H6I0	Beta-2-microglobulin;Beta-2-microglobulin form pI 5.3	B2M						3	3	3	35.3	35.3	35.3	13.714	0	7.3864	1619800000	29	0.0562112	0.953265	-0.0493857	-0.0614696	26.7095	26.0766	26.741	26.3596	26.3322	26.9835
Color [Black]	P61964;V9GZ59;V9GYQ5	P61964	WD repeat-containing protein 5	WDR5						8	8	8	29.6	29.6	29.6	36.588	0	13.818	1566400000	46	0.168916	0.920049	0.0727787	0.109824	27.027	26.8472	26.6134	26.5636	26.9451	26.7605
Color [Black]	P61978;S4R457;S4R359	P61978	Heterogeneous nuclear ribonucleoprotein K	HNRNPK						19	19	4	52.3	52.3	17.1	50.976	0	217.1	26791000000	262	0.405623	0.958767	-0.0274747	-0.0519642	30.7378	30.7312	30.7307	30.7484	30.7184	30.8153
Color [Black]	P61981;F8WEB6;A2IDB1	P61981	14-3-3 protein gamma;14-3-3 protein gamma, N-terminally processed	YWHAG						9	5	5	44.1	30.4	30.4	28.302	0	60.236	2638300000	69	0.224781	0.918322	-0.0749582	-0.118921	27.2134	27.4528	27.4314	27.2395	27.4869	27.5961
Color [Black]	P62070;E9PK85;E9PQK5;E9PQC5;P10301	P62070;E9PK85	Ras-related protein R-Ras2	RRAS2						4	4	4	22.1	22.1	22.1	23.399	0	9.6203	614070000	11	0.569246	0.787007	0.193825	0.297559	25.4771	25.3786	25.4988	25.3326	24.9743	25.466
Color [Black]	P62081;B5MCP9	P62081;B5MCP9	40S ribosomal protein S7	RPS7						7	7	7	35.1	35.1	35.1	22.127	0	86.898	14391000000	80	0.873667	0.725301	0.310759	0.466905	30.0279	29.8351	29.9266	29.7244	29.8207	29.3122
Color [Black]	P62136;E9PMD7;F5H1L6;F5H037;H0Y3Y6;F8WE71;F8W1A0	P62136;E9PMD7	Serine/threonine-protein phosphatase PP1-alpha catalytic subunit;Serine/threonine-protein phosphatase	PPP1CA						16	16	4	54.2	54.2	12.7	37.512	0	59.64	8047200000	204	0.83758	0.82701	0.132156	0.230555	29.2452	29.1093	29.0722	28.9755	28.9444	29.1103
Color [Black]	P62191;G3V4X1	P62191	26S protease regulatory subunit 4	PSMC1						12	12	12	36.1	36.1	36.1	49.184	0	129.36	2287200000	69	0.757034	0.77704	-0.187946	-0.306033	27.1194	26.8853	27.1916	27.3217	27.319	27.1195
Color [Black]	P62195;J3QQM1;J3QSA9;J3KRP2;J3QLH6;J3QRR3;J3QRW1;J3QSE0	P62195;J3QQM1;J3QSA9;J3KRP2;J3QLH6	26S protease regulatory subunit 8	PSMC5						10	10	10	30	30	30	45.626	0	33.342	1706900000	51	0.276306	0.867131	0.107016	0.163246	26.5399	26.849	27.0445	26.6428	26.6637	26.8059
Color [Black]	P62241;Q5JR95	P62241;Q5JR95	40S ribosomal protein S8	RPS8						12	12	12	55.8	55.8	55.8	24.205	0	323.31	60897000000	248	0.584704	0.847422	0.109622	0.187823	32.0541	31.9295	31.9935	31.8804	32.0147	31.7531
Color [Black]	P62244;I3L3P7;I3L246;H3BN98;H3BV27;H3BT37;I3L303;H3BVC7	P62244;I3L3P7;I3L246;H3BN98	40S ribosomal protein S15a	RPS15A						6	6	6	51.5	51.5	51.5	14.839	0	51.86	12337000000	80	0.494229	0.815929	0.166767	0.257687	29.8718	29.7086	29.3857	29.4176	29.5279	29.5203
Color [Black]	P62258;K7EIT4;K7EM20;B4DJF2;I3L3T1;I3L0W5	P62258	14-3-3 protein epsilon	YWHAE						13	10	10	47.8	38	38	29.174	0	119.13	9857200000	111	0.0829447	0.965453	-0.0256195	-0.0420494	29.4544	29.3125	29.2693	29.4887	29.1854	29.4389
Color [Black]	P62263;E5RH77;H0YB22	P62263;E5RH77;H0YB22	40S ribosomal protein S14	RPS14						10	10	10	67.5	67.5	67.5	16.273	0	57.273	11001000000	116	0.338994	0.822899	0.141891	0.210837	29.5987	29.7938	29.3891	29.6961	29.3941	29.2658
Color [Black]	P62266;D6RD47;D6RDJ2;D6RIX0;D6R9I7	P62266;D6RD47	40S ribosomal protein S23	RPS23						7	7	7	49	49	49	15.807	0	23.54	17173000000	111	1.36858	0.742891	-0.229476	-0.396806	29.8971	29.9913	29.9991	30.3198	30.0741	30.1821
Color [Black]	P62269;A0A0G2JQH2;Q5GGW2;J3JS69	P62269	40S ribosomal protein S18	RPS18						5	5	5	32.2	32.2	32.2	17.718	0	8.1878	1031800000	44	0.609301	0.794115	-0.182639	-0.287875	25.8971	25.9649	25.8927	25.8366	26.2185	26.2476
Color [Black]	P62273;A0A087WTT6	P62273;A0A087WTT6	40S ribosomal protein S29	RPS29						2	2	2	32.1	32.1	32.1	6.6767	0	12.972	3653400000	29	0.0775806	0.90203	0.185974	0.138362	27.6615	28.2045	26.1454	26.6517	26.5	28.3018
Color [Black]	P62277;J3KMX5;E9PS50	P62277;J3KMX5	40S ribosomal protein S13	RPS13						6	6	6	34.4	34.4	34.4	17.222	0	13.233	2526200000	59	0.38325	0.814013	0.18205	0.260145	27.3754	27.3207	27.1126	26.8049	27.0273	27.4304
Color [Black]	P62280;M0QZC5;M0R1H5;M0R1H6	P62280;M0QZC5	40S ribosomal protein S11	RPS11						12	12	12	53.2	53.2	53.2	18.431	0	67.023	24931000000	116	0.257857	0.941455	-0.0401402	-0.0714317	30.6586	30.7483	30.5904	30.756	30.623	30.7388
Color [Black]	P62314;J3QLI9;J3QLR7	P62314;J3QLI9	Small nuclear ribonucleoprotein Sm D1	SNRPD1						4	4	4	54.6	54.6	54.6	13.281	0	7.4506	1338200000	31	0.420675	0.823452	0.136052	0.213291	26.5075	26.4414	26.8336	26.39	26.3951	26.5893
Color [Black]	P62316;K7EJB5;K7ERG4	P62316	Small nuclear ribonucleoprotein Sm D2	SNRPD2						5	5	5	47.5	47.5	47.5	13.527	0	10.604	936250000	29	0.115657	0.835778	0.259452	0.197274	25.1977	25.7457	25.4263	26.2773	25.6781	23.6359
Color [Black]	P62424;Q5T8U2;Q5T8U3	P62424;Q5T8U2	60S ribosomal protein L7a	RPL7A						21	21	21	54.5	54.5	54.5	29.995	0	119.74	30967000000	246	0.35465	0.92623	0.0590471	0.103727	31.0348	30.9216	30.9155	30.9677	30.9427	30.7844
Color [Black]	P62633	P62633	Cellular nucleic acid-binding protein	CNBP						6	6	6	43.5	43.5	43.5	19.463	0	42.888	723810000	29	0.075036	0.943067	-0.0668036	-0.0821903	25.1721	26.1213	25.4859	25.575	25.4695	25.9353
Color [Black]	P62701;C9JEH7;Q8TD47;P22090	P62701	40S ribosomal protein S4, X isoform	RPS4X						17	17	17	57.4	57.4	57.4	29.597	0	48.303	35612000000	287	0.0319927	0.992383	-0.00611687	-0.0108363	31.1399	31.0101	31.0394	31.1648	30.99	31.053
Color [Black]	P62753;A2A3R5;A2A3R7	P62753;A2A3R5;A2A3R7	40S ribosomal protein S6	RPS6						8	8	8	34.5	34.5	34.5	28.68	0	39.543	19472000000	114	0.365559	0.904305	-0.0804488	-0.135907	30.2022	30.0985	30.3546	30.3999	30.2817	30.215
Color [Black]	P62805	P62805	Histone H4	HIST1H4A						9	9	9	53.4	53.4	53.4	11.367	0	18.212	17247000000	71	0.94593	0.179133	0.980548	0.995506	30.0155	30.3183	31.4764	29.7479	29.2452	29.8755
Color [Black]	P62829;J3KTJ3;J3KT29;C9JD32;B9ZVP7;J3QQT9	P62829;J3KTJ3;J3KT29;C9JD32	60S ribosomal protein L23	RPL23						8	8	8	68.6	68.6	68.6	14.865	0	32.27	30196000000	78	0.150517	0.959967	0.0277437	0.0487819	30.9682	31.0601	31.0278	31.1163	30.9425	30.914
Color [Black]	P62851	P62851	40S ribosomal protein S25	RPS25						5	5	5	29.6	29.6	29.6	13.742	0	6.1606	725480000	37	0.972283	0.103243	-1.4921	-1.22405	25.5941	23.1367	24.0803	25.8502	25.628	25.8092
Color [Black]	P62854;Q5JNZ5	P62854;Q5JNZ5	40S ribosomal protein S26;Putative 40S ribosomal protein S26-like 1	RPS26;RPS26P11						3	3	3	31.3	31.3	31.3	13.015	0	26.928	3213600000	47	0.0877463	0.941281	-0.0552896	-0.0763843	27.4398	28.1223	27.6927	27.9979	27.649	27.7738
Color [Black]	P62899;H7C2W9;C9JU56;B7Z4E3;B7Z4C8;B8ZZK4	P62899;H7C2W9;C9JU56;B7Z4E3;B7Z4C8;B8ZZK4	60S ribosomal protein L31	RPL31						5	5	5	38.4	38.4	38.4	14.463	0	44.889	16544000000	56	1.53083	0.795138	0.155191	0.283826	30.1255	30.1958	30.129	29.9133	30.0368	30.0346
Color [Black]	P62906	P62906	60S ribosomal protein L10a	RPL10A						6	6	6	27.2	27.2	27.2	24.831	0	22.405	1267100000	57	0.217299	0.89222	0.0977281	0.144783	26.2031	26.1052	26.6583	26.172	26.3027	26.1986
Color [Black]	P62913;Q5VVC8;Q5VVC9	P62913;Q5VVC8;Q5VVC9	60S ribosomal protein L11	RPL11						9	9	9	46.6	46.6	46.6	20.252	0	20.621	14301000000	81	0.816418	0.763532	-0.195513	-0.320055	29.6626	29.5348	29.7661	29.8754	29.6857	29.9889
Color [Black]	P62917;E9PKU4;E9PKZ0;G3V1A1;E9PP36	P62917;E9PKU4;E9PKZ0;G3V1A1	60S ribosomal protein L8	RPL8						12	12	12	55.6	55.6	55.6	28.024	0	323.31	29894000000	119	0.143203	0.95447	0.0369523	0.0620299	30.8518	30.8655	30.681	30.7126	30.6648	30.9101
Color [Black]	P62937;F8WE65;C9J5S7;E5RIZ5;P0DN26;A0A0H2UH34;A0A0B4J2A2;A0A075B767;A0A075B759;Q9Y536;F5H284	P62937;F8WE65;C9J5S7	Peptidyl-prolyl cis-trans isomerase A;Peptidyl-prolyl cis-trans isomerase A, N-terminally processed;Peptidyl-prolyl cis-trans isomerase	PPIA						11	11	11	66.7	66.7	66.7	18.012	0	56.065	6894300000	140	0.353561	0.906308	0.0766691	0.129912	28.6981	28.6711	28.9435	28.6483	28.7338	28.7006
Color [Black]	P62979;J3QS39;J3QTR3;F5H6Q2;F5GYU3;F5H2Z3;F5H265;B4DV12;F5H388;F5H747;F5GXK7;J3QKN0;Q5PY61;Q96C32;P0CG47;P0CG48;M0R1V7;J3QSA3;F5GZ39	P62979;J3QS39;J3QTR3;F5H6Q2;F5GYU3;F5H2Z3;F5H265;B4DV12;F5H388;F5H747;F5GXK7;J3QKN0;Q5PY61;Q96C32;P0CG47;P0CG48;M0R1V7	Ubiquitin-40S ribosomal protein S27a;Ubiquitin;40S ribosomal protein S27a;Polyubiquitin-B;Ubiquitin;Polyubiquitin-C;Ubiquitin	RPS27A;UBB;UBC;UBA52						8	8	3	51.3	51.3	21.2	17.965	0	301.18	16268000000	105	0.660388	0.815112	0.157522	0.259066	29.9048	30.0683	30.0704	29.7679	30.0431	29.7599
Color [Black]	P62995;H7C2L4;H7BXF3	P62995;H7C2L4;H7BXF3	Transformer-2 protein homolog beta	TRA2B						6	6	6	24.3	24.3	24.3	33.665	0	7.734	938760000	26	0.912594	0.669398	0.428883	0.59616	26.1727	25.9589	26.6061	25.9779	25.609	25.8642
Color [Black]	P63000;P15153;B1AH77;B1AH78;B1AH80;P60763;J3KSC4;J3QLK0;F8WET9;B1AH79;G3V4H1;G3V476;P17081;Q9H4E5	P63000;P15153;B1AH77;B1AH78;B1AH80;P60763	Ras-related C3 botulinum toxin substrate 1;Ras-related C3 botulinum toxin substrate 2;Ras-related C3 botulinum toxin substrate 3	RAC1;RAC2;RAC3						5	4	4	28.6	22.9	22.9	21.45	0.00096618	5.1659	1028100000	32	0.133646	0.935324	0.0619113	0.0923155	26.0611	25.8627	26.1484	25.832	25.7965	26.2579
Color [Black]	P63010;A0A087X253;A0A087WU93;A0A087WZQ6;A0A087WYD1;K7EN71;K7ERB2;K7EJ01;H7C034	P63010;A0A087X253;A0A087WU93;A0A087WZQ6	AP-2 complex subunit beta	AP2B1						24	24	15	29.9	29.9	20.2	104.55	0	82.629	5793200000	195	0.208488	0.942948	-0.0501188	-0.0845094	28.5457	28.3094	28.357	28.5196	28.3369	28.506
Color [Black]	P63092;Q5JWF2;S4R3E3;A0A0A0MR13;H0Y7F4;Q5JWE9;P38405;S4R3V9	P63092;Q5JWF2;S4R3E3	Guanine nucleotide-binding protein G(s) subunit alpha isoforms short;Guanine nucleotide-binding protein G(s) subunit alpha isoforms XLas	GNAS						10	9	9	29.4	26.6	26.6	45.664	0	22.151	1714100000	76	0.614776	0.821774	0.125577	0.212225	26.9755	26.7995	26.7325	26.7774	26.5986	26.7547
Color [Black]	P63104;E7EX29;B0AZS6;B7Z2E6;H0YB80;E7ESK7;E5RIR4;E9PD24;E7EVZ2;E5RGE1	P63104;E7EX29;B0AZS6;B7Z2E6;H0YB80	14-3-3 protein zeta/delta	YWHAZ						12	8	8	47.8	33.9	33.9	27.745	0	323.31	7091400000	106	0.99946	0.751304	-0.218384	-0.362468	28.7973	28.8195	28.6856	28.8512	28.9401	29.1662
Color [Black]	P63151;Q00005;Q9Y2T4;Q66LE6;E5RIY1;H0YB06;E5RFR9;H0YA16	P63151	Serine/threonine-protein phosphatase 2A 55 kDa regulatory subunit B alpha isoform	PPP2R2A						10	10	10	27.3	27.3	27.3	51.691	0	17.654	1891800000	84	1.10271	0.754827	-0.196275	-0.336262	26.8393	26.7257	26.8081	26.8417	27.0192	27.101
Color [Black]	P63167;Q96FJ2;F8VXI7;F8VXL2;F8VRV5	P63167;Q96FJ2	Dynein light chain 1, cytoplasmic;Dynein light chain 2, cytoplasmic	DYNLL1;DYNLL2						4	4	4	50.6	50.6	50.6	10.366	0	114.69	5952700000	69	0.13073	0.926791	0.07293	0.103438	28.9057	28.6317	28.8822	28.8412	28.9871	28.3726
Color [Black]	P63173;J3KT73;J3QL01;J3KSP2	P63173;J3KT73;J3QL01;J3KSP2	60S ribosomal protein L38	RPL38						6	6	6	50	50	50	8.2178	0	13.127	3126000000	95	1.59254	0.743665	0.24446	0.428559	27.7672	27.7807	27.6852	27.5555	27.5717	27.3727
Color [Black]	P63244;J3KPE3;D6RAC2;H0YAF8;H0Y8W2;D6REE5;H0YAM7;D6RHH4;D6R9Z1;D6R9L0;D6RFX4;D6RF23;D6RBD0;H0Y8R5;D6RAU2;E9PD14;D6RFZ9;H0Y9P0;D6RHJ5;D6R909;D6RGK8;D6RDI0	P63244;J3KPE3;D6RAC2;H0YAF8;H0Y8W2;D6REE5;H0YAM7;D6RHH4;D6R9Z1;D6R9L0;D6RFX4	Guanine nucleotide-binding protein subunit beta-2-like 1;Guanine nucleotide-binding protein subunit beta-2-like 1, N-terminally processed	GNB2L1						20	20	20	86.8	86.8	86.8	35.076	0	323.31	81587000000	374	0.0789494	0.962916	0.0277265	0.0444468	32.4345	32.3652	32.2227	32.2983	32.5052	32.1356
Color [Black]	P63279;H3BQQ9;B0QYN7;H3BPC4	P63279;H3BQQ9;B0QYN7;H3BPC4	SUMO-conjugating enzyme UBC9	UBE2I						5	5	5	55.7	55.7	55.7	18.007	0	10.531	994070000	24	0.374877	0.825979	-0.155099	-0.230296	25.7915	26.2379	26.0374	26.4088	26.0503	26.073
Color [Black]	P67775;P62714;H0YC23;E5RHC1;H0YBN9;E5RI56;E5RFI3;E5RHP4;E7ESG8;H3BV22;H3BTA2;P60510	P67775;P62714;H0YC23	Serine/threonine-protein phosphatase 2A catalytic subunit alpha isoform;Serine/threonine-protein phosphatase 2A catalytic subunit beta isoform	PPP2CA;PPP2CB						6	6	6	24.3	24.3	24.3	35.594	0	40.812	1643400000	41	0.0583679	0.965851	0.0287189	0.0428469	27.072	26.6583	26.7552	26.5761	26.8603	26.9629
Color [Black]	P67809;H0Y449;C9J5V9;Q9Y2T7	P67809;H0Y449;C9J5V9	Nuclease-sensitive element-binding protein 1	YBX1						12	12	8	49.7	49.7	37.3	35.924	0	323.31	4583600000	157	0.88823	0.713702	-0.34392	-0.505433	27.857	27.8728	28.2013	28.588	28.1073	28.2676
Color [Black]	Q5SRQ6;P67870;Q5SRQ3;N0E472;A0A0G2JM12;N0E644;A0A0G2JM58	Q5SRQ6;P67870;Q5SRQ3;N0E472;A0A0G2JM12	Casein kinase II subunit beta	CSNK2B;CSNK2B-LY6G5B-1181;CSNK2B-LY6G5B--991						3	3	3	15.4	15.4	15.4	26.925	0.00088496	4.106	223970000	9	0.208315	0.927257	-0.0609512	-0.0993904	23.909	24.0202	23.9418	23.8311	24.0164	24.2064
Color [Black]	P67936;K7ENT6;K7EMU5;K7EPB9;K7ERG3;K7EPV9;U3KQK2;Q2TAC2	P67936	Tropomyosin alpha-4 chain	TPM4						15	11	9	46	38.7	34.3	28.521	0	65.06	4126100000	123	0.367024	0.895147	0.0857786	0.143515	28.2119	28.0383	28.2696	27.9897	28.2199	28.0528
Color [Black]	P68133;P68032;A6NL76;P63267;P62736;F8WB63;B8ZZJ2;C9JFL5;F6UVQ4;F6QUT6	P68133;P68032;A6NL76;P63267;P62736	Actin, alpha skeletal muscle;Actin, alpha cardiac muscle 1;Actin, gamma-enteric smooth muscle;Actin, aortic smooth muscle	ACTA1;ACTC1;ACTG2;ACTA2						19	3	3	34.5	8.8	8.8	42.051	0	24.032	21347000000	31	0.0349975	0.944349	-0.156956	-0.0778144	32.1264	31.2278	27.9554	32.1396	29.2796	30.3613
Color [Black]	P68036;A0A1B0GUS4	P68036;A0A1B0GUS4	Ubiquitin-conjugating enzyme E2 L3	UBE2L3						3	3	3	29.9	29.9	29.9	17.861	0	7.4315	1488400000	40	0.147455	0.919341	-0.0774568	-0.111377	26.5682	26.4821	26.4611	26.2397	26.5975	26.9066
Color [Black]	P68104;Q5VTE0;A0A087WVQ9;A0A087WV01;Q05639;A6PW80;Q5JR01	P68104;Q5VTE0;A0A087WVQ9;A0A087WV01	Elongation factor 1-alpha 1;Putative elongation factor 1-alpha-like 3;Elongation factor 1-alpha	EEF1A1;EEF1A1P5						18	18	18	49.4	49.4	49.4	50.14	0	153.23	127540000000	402	0.470689	0.910966	-0.0707855	-0.125252	32.9553	33.0657	32.9036	32.9692	33.1225	33.0452
Color [Black]	P68366;C9JEV8;C9JQ00;C9JJQ8;C9JDL2	P68366	Tubulin alpha-4A chain	TUBA4A						25	4	4	61.8	12.1	12.1	49.924	0	31.573	7367600000	48	0.0648797	0.959923	-0.0356051	-0.0515228	28.9253	28.8917	29.0502	29.0764	29.2604	28.6372
Color [Black]	P78344;D3DQV9;H0Y3P2;E9PKF8;H0YCH5;H0YEC5;H0YD77;H0YE22;H0YD99;H0YEN8;H0YDC0;H0YCF8	P78344;D3DQV9;H0Y3P2	Eukaryotic translation initiation factor 4 gamma 2	EIF4G2						14	14	14	19.8	19.8	19.8	102.36	0	28.18	1236000000	79	0.120657	0.940887	-0.0502205	-0.0770446	26.3535	26.0643	26.4058	26.2051	26.2278	26.5414
Color [Black]	P78347;C9J6M0;A0A087WW90;A0A0D9SF80;A0A0A0MSY2;Q86UP8;Q6EKJ0	P78347	General transcription factor II-I	GTF2I						9	9	9	10.4	10.4	10.4	112.42	0	11.666	517880000	38	0.529716	0.745388	-0.32406	-0.421196	24.6216	25.1139	24.4516	25.2228	24.6894	25.2471
Color [Black]	P78371;F5GWF6;F8VQ14	P78371;F5GWF6;F8VQ14	T-complex protein 1 subunit beta	CCT2						24	24	24	51.4	51.4	51.4	57.488	0	156.42	8654900000	188	0.753302	0.754738	-0.223454	-0.351173	29.0485	28.7373	29.0504	29.1563	29.023	29.3272
Color [Black]	P78406;E9PQ57;E9PPG9;B0QZ36;B0QZ37	P78406;E9PQ57	mRNA export factor	RAE1						11	11	11	37.5	37.5	37.5	40.968	0	36.111	1893600000	66	0.541286	0.746455	0.319668	0.420168	26.8952	27	26.8517	26.4864	27.0858	26.2157
Color [Black]	Q5TA02;P78417;Q5TA01	Q5TA02;P78417;Q5TA01	Glutathione S-transferase omega-1	GSTO1						3	3	3	14.5	14.5	14.5	23.341	0.00096386	5.1583	250710000	23	0.192702	0.856828	-0.132797	-0.173769	24.2644	23.7963	24.011	23.7092	24.4463	24.3146
Color [Black]	P78527;F5GX40	P78527	DNA-dependent protein kinase catalytic subunit	PRKDC						163	163	163	46.1	46.1	46.1	469.08	0	323.31	82036000000	1596	0.259849	0.951794	0.0349426	0.0631235	32.3204	32.44	32.419	32.4352	32.3287	32.3108
Color [Black]	P80723;U3KQP0	P80723	Brain acid soluble protein 1	BASP1						10	10	10	75.3	75.3	75.3	22.693	0	63.189	1784100000	101	0.413715	0.813884	-0.159719	-0.240474	27.1111	26.5528	26.8061	26.9229	27.0118	27.0145
Color [Black]	P81605	P81605	Dermcidin;Survival-promoting peptide;DCD-1	DCD						4	4	4	35.5	35.5	35.5	11.284	0	5.755	1165800000	21	0.604357	0.721615	-0.363956	-0.47278	25.8951	26.5263	26.018	26.3295	26.3147	26.887
Color [Black]	P82094;F8WF45	P82094;F8WF45	TATA element modulatory factor	TMF1						7	7	7	7.5	7.5	7.5	122.84	0	7.1681	296150000	16	0.208278	0.769694	0.378919	0.314675	24.0339	23.8855	24.0505	24.4553	24.1608	22.217
Color [Black]	P83111;H0YNN5	P83111	Serine beta-lactamase-like protein LACTB, mitochondrial	LACTB						4	4	3	10.6	10.6	6.8	60.693	0.00048709	5.2454	137130000	11	0.203804	0.822212	0.185861	0.218139	23.4887	23.414	23.4828	23.5774	22.5758	23.6748
Color [Black]	P84095	P84095	Rho-related GTP-binding protein RhoG	RHOG						9	9	8	57.1	57.1	51.3	21.308	0	24.257	1272600000	53	0.24551	0.875258	0.106864	0.159009	26.3282	26.7752	26.4572	26.2222	26.4167	26.601
Color [Black]	P84103;A0A087X2D0	P84103;A0A087X2D0	Serine/arginine-rich splicing factor 3	SRSF3						5	5	4	29.9	29.9	21.3	19.329	0	15.476	2357900000	47	0.211211	0.948205	0.0375258	0.0659636	27.3083	27.4305	27.243	27.3654	27.2223	27.2814
Color [Black]	P98082;D6REB1;D6RIA5;D6RFF7	P98082	Disabled homolog 2	DAB2						7	7	7	10.9	10.9	10.9	82.447	0	22.442	922890000	29	0.178297	0.906687	0.0919844	0.132161	26.1929	25.5416	25.9633	25.8656	25.8379	25.7184
Color [Black]	P98170;B1AKU2	P98170	E3 ubiquitin-protein ligase XIAP	XIAP						19	19	19	52.5	52.5	52.5	56.684	0	134.94	6259400000	156	0.20682	0.875191	-0.113626	-0.159484	28.858	28.279	28.6923	28.8833	28.4782	28.8087
Color [Black]	Q00535;H0YAZ9;Q9BVE2;E7EUK8;A0A087X209;Q96Q40;O94921;Q14004	Q00535	Cyclin-dependent-like kinase 5	CDK5						6	5	5	20.2	17.5	17.5	33.304	0	6.8377	368150000	40	0.144621	0.82916	0.253962	0.220442	24.6862	24.9223	24.7042	23.239	24.9731	25.3387
Color [Black]	Q00577	Q00577	Transcriptional activator protein Pur-alpha	PURA						5	5	5	21.1	21.1	21.1	34.91	0	19.737	444590000	35	0.352258	0.877959	-0.0951742	-0.155443	25.0138	24.7882	24.728	24.7975	24.9948	25.0232
Color [Black]	Q00653;M0R119	Q00653	Nuclear factor NF-kappa-B p100 subunit;Nuclear factor NF-kappa-B p52 subunit	NFKB2						25	25	24	36.8	36.8	35.8	96.748	0	86.217	5869900000	268	0.346109	0.86688	-0.101661	-0.163507	28.7226	28.3227	28.5729	28.5779	28.6981	28.6471
Color [Black]	Q00839;Q5RI18	Q00839	Heterogeneous nuclear ribonucleoprotein U	HNRNPU						30	30	30	41.8	41.8	41.8	90.583	0	323.31	32880000000	361	0.180702	0.959381	-0.0300484	-0.053346	30.937	30.9272	30.8531	31.0501	30.889	30.8683
Color [Black]	Q01082;A0A087WUZ3;F8W6C1;P11277;E9PJZ2	Q01082;A0A087WUZ3	Spectrin beta chain, non-erythrocytic 1	SPTBN1						118	118	110	59.1	59.1	55.4	274.61	0	323.31	55012000000	1106	0.0129134	0.988851	-0.0120633	-0.0149164	31.921	32.8417	32.3529	32.4193	32.0964	32.636
Color [Black]	Q01085;E7ETJ9;E7ETC0;C9JTN7;A6NKZ9;H7BY49	Q01085;E7ETJ9;E7ETC0;C9JTN7	Nucleolysin TIAR	TIAL1;TIA1						6	6	4	21.9	21.9	16.5	41.59	0	11.204	832030000	26	0.333016	0.686024	0.999411	0.575306	25.7455	25.591	25.8168	22.2487	25.8893	26.0171
Color [Black]	Q01518;Q5T0R1;Q5T0R9;Q5T0R7;Q5T0R6;Q5T0R5;Q5T0R4;Q5T0R3;Q5T0R2;Q5T0S3;Q5T0R8	Q01518	Adenylyl cyclase-associated protein 1	CAP1						11	11	11	27.6	27.6	27.6	51.901	0	139.81	1960200000	67	0.69933	0.820522	-0.139231	-0.235678	27.0141	26.9456	26.8969	27.0498	26.971	27.2535
Color [Black]	Q01650;A0A0C4DGL4;H0YJ95;G3V4Z6;Q9UM01;Q92536	Q01650	Large neutral amino acids transporter small subunit 1	SLC7A5						8	8	8	17.4	17.4	17.4	55.01	0	31.376	5069200000	87	0.0247459	0.97635	0.0204411	0.0263252	28.5418	27.8798	28.253	28.5836	28.1212	27.9084
Color [Black]	Q01804;D6RI06	Q01804	OTU domain-containing protein 4	OTUD4						7	7	7	8	8	8	124.04	0	23.214	531270000	48	0.149018	0.938982	-0.0567176	-0.0883769	25.1361	24.8229	25.0489	24.8669	25.2355	25.0755
Color [Black]	Q01813;B1APP8;Q5VSR5;B1APP6;H0Y757;V9GYV7;V9GY25;H0Y3Y3	Q01813	ATP-dependent 6-phosphofructokinase, platelet type	PFKP						23	23	20	37.2	37.2	32.5	85.595	0	115.13	4701600000	145	0.236017	0.905942	0.0868181	0.134673	28.3545	28.2708	28.2313	27.9286	28.3977	28.2698
Color [Black]	Q01968	Q01968	Inositol polyphosphate 5-phosphatase OCRL-1	OCRL						7	7	7	8.2	8.2	8.2	104.2	0	6.7801	457090000	17	0.877499	0.166588	1.16958	1.04368	24.7424	25.0115	24.9398	23.2642	24.9476	22.9732
Color [Black]	Q01970	Q01970	1-phosphatidylinositol 4,5-bisphosphate phosphodiesterase beta-3	PLCB3						3	3	3	3.3	3.3	3.3	138.8	0	27.595	184680000	24	1.63544	0.322047	-0.560936	-0.854239	23.5002	22.9835	23.133	23.8159	23.7087	23.775
Color [Black]	Q02040;X6RAJ1	Q02040;X6RAJ1	A-kinase anchor protein 17A	AKAP17A						5	5	5	7.6	7.6	7.6	80.735	0	5.6627	188350000	11	0.516502	0.793458	0.189713	0.286931	24.0954	24.5274	24.0427	24.121	23.9517	24.0236
Color [Black]	Q02413	Q02413	Desmoglein-1	DSG1						6	6	6	10.3	10.3	10.3	113.75	0	14.066	403070000	33	0.25087	0.821335	-0.207911	-0.250937	25.0026	25.4155	24.4623	25.3783	25.3121	24.8136
Color [Black]	Q02750;H3BRW9	Q02750	Dual specificity mitogen-activated protein kinase kinase 1	MAP2K1						8	4	4	29.5	15.8	15.8	43.439	0	16.793	1073200000	50	0.160512	0.917879	-0.0799796	-0.116405	26.3894	25.8769	26.2182	26.0605	26.4432	26.2208
Color [Black]	Q02790;F5H1U3;H0YFG2	Q02790	Peptidyl-prolyl cis-trans isomerase FKBP4;Peptidyl-prolyl cis-trans isomerase FKBP4, N-terminally processed	FKBP4						15	15	15	43.1	43.1	43.1	51.804	0	41.71	2545400000	114	0.417069	0.820455	-0.139179	-0.216762	27.4927	27.0356	27.29	27.4144	27.5007	27.3208
Color [Black]	Q02809;Q5JXB7;Q5JXB8	Q02809	Procollagen-lysine,2-oxoglutarate 5-dioxygenase 1	PLOD1						12	12	12	21.9	21.9	21.9	83.549	0	26.426	1302500000	68	0.466201	0.7536	0.244357	0.336238	26.3717	26.4656	26.8807	26.2361	26.6473	26.1015
Color [Black]	Q02878;F8VZ45;U3KQR5;F8VR69;F8VZA3;F8VWR1;F8VU16	Q02878	60S ribosomal protein L6	RPL6						15	15	15	46.9	46.9	46.9	32.728	0	95.254	15902000000	262	0.417033	0.822686	0.134271	0.210759	29.7842	30.0439	30.1894	30.0073	29.7834	29.824
Color [Black]	Q03135;C9JKI3;E9PCT5;P56539	Q03135;C9JKI3;E9PCT5	Caveolin-1;Caveolin	CAV1						5	5	5	29.8	29.8	29.8	20.471	0	35.257	3958800000	55	0.581751	0.743354	0.23624	0.346873	27.4904	27.527	27.8661	27.2467	27.6633	27.2648
Color [Black]	Q03701;C9J9W7	Q03701	CCAAT/enhancer-binding protein zeta	CEBPZ						6	6	6	7.7	7.7	7.7	120.97	0	11.64	248380000	15	0.166999	0.936207	0.0594927	0.0937867	23.8689	24.1641	24.1681	23.9574	24.1837	23.8817
Color [Black]	Q04864	Q04864	Proto-oncogene c-Rel	REL						5	4	4	8.7	7.3	7.3	68.519	0.00094073	4.8282	247730000	21	0.461368	0.820461	-0.152798	-0.237613	23.9105	23.8558	24.2342	24.3079	24.115	24.0361
Color [Black]	Q04917;A2IDB2	Q04917;A2IDB2	14-3-3 protein eta	YWHAH						8	5	5	35	24.8	24.8	28.218	0	19.482	1046700000	28	2.38919	0.130133	-0.679184	-1.10481	25.6426	25.6337	25.88	26.5593	26.2955	26.3392
Color [Black]	Q05209;C9J1X8;F8WB51;H0YC15;H3BM04;C9JJC1	Q05209	Tyrosine-protein phosphatase non-receptor type 12	PTPN12						12	12	12	25.5	25.5	25.5	88.105	0	23.502	873020000	33	0.128743	0.920951	-0.0810909	-0.110904	25.8382	25.4545	25.9926	25.5102	25.9855	26.0329
Color [Black]	Q5T760;Q05519;B4DWT1;S4R3C4;Q5T757	Q5T760;Q05519;B4DWT1	Serine/arginine-rich splicing factor 11	SRSF11						4	4	4	15.4	15.4	15.4	42.316	0	11.885	1749300000	48	0.0529314	0.954113	0.0472838	0.0585524	27.3598	26.3462	26.6088	26.7761	26.6277	26.7693
Color [Black]	Q06210;E5RJP4	Q06210	Glutamine--fructose-6-phosphate aminotransferase [isomerizing] 1	GFPT1						34	34	28	58.7	58.7	48.9	78.806	0	276.68	21824000000	524	0.753158	0.853011	0.10243	0.1821	30.6173	30.4741	30.5087	30.3405	30.4786	30.4737
Color [Black]	Q06323;H0YKK6;H0YLU2	Q06323;H0YKK6;H0YLU2	Proteasome activator complex subunit 1	PSME1						5	5	5	22.1	22.1	22.1	28.723	0	7.75	587820000	29	0.443443	0.830027	-0.141245	-0.2218	25.2381	24.8691	25.2379	25.3761	25.2016	25.1911
Color [Black]	Q06587	Q06587	E3 ubiquitin-protein ligase RING1	RING1						5	5	4	16.3	16.3	12.8	42.429	0	11.445	675240000	42	0.0427918	0.967382	-0.0260951	-0.036863	25.1479	25.3028	25.6085	25.6139	25.0791	25.4445
Color [Black]	Q06830;A0A0A0MSI0;A0A0A0MRQ5	Q06830;A0A0A0MSI0	Peroxiredoxin-1	PRDX1						20	20	15	75.9	75.9	60.8	22.11	0	144.29	270940000000	448	0.593539	0.823474	-0.14083	-0.232368	34.1916	34.1429	34.0212	34.1588	34.1739	34.4455
Color [Black]	Q07021;I3L3Q7;I3L3B0	Q07021;I3L3Q7;I3L3B0	Complement component 1 Q subcomponent-binding protein, mitochondrial	C1QBP						2	2	2	12.1	12.1	12.1	31.362	0	12.223	2057700000	28	0.226692	0.841897	0.142523	0.191061	27.4581	26.8472	27.2924	27.3422	27.0572	26.7706
Color [Black]	Q07065	Q07065	Cytoskeleton-associated protein 4	CKAP4						20	20	20	42.2	42.2	42.2	66.022	0	115.65	5702100000	143	0.862655	0.837071	-0.111276	-0.198711	28.3702	28.3344	28.4293	28.5849	28.4009	28.482
Color [Black]	Q07666;O75525;Q5VWX1	Q07666	KH domain-containing, RNA-binding, signal transduction-associated protein 1	KHDRBS1						5	5	5	15.1	15.1	15.1	48.227	0	13.369	1056600000	46	0.0655586	0.953816	0.04573	0.0615481	26.2451	26.0716	25.7244	25.7832	25.7752	26.3453
Color [Black]	Q08209;E9PPC8;E9PK68;E7ETC2;Q5F2F8;P16298;H0YB02;Q5F2G0;G3V111;P48454	Q08209;E9PPC8;E9PK68;E7ETC2;Q5F2F8;P16298	Serine/threonine-protein phosphatase 2B catalytic subunit alpha isoform;Serine/threonine-protein phosphatase;Serine/threonine-protein phosphatase 2B catalytic subunit beta isoform	PPP3CA;PPP3CB						5	5	5	9.4	9.4	9.4	58.687	0	6.0941	518970000	25	0.491796	0.822681	0.160166	0.249501	25.2801	25.5021	25.1331	25.1903	25.2783	24.9661
Color [Black]	Q08211	Q08211	ATP-dependent RNA helicase A	DHX9						48	48	48	46.9	46.9	46.9	140.96	0	323.31	29508000000	516	0.71415	0.87713	0.0873737	0.157173	30.9818	30.9037	30.8897	30.8502	30.9139	30.749
Color [Black]	Q08378	Q08378	Golgin subfamily A member 3	GOLGA3						14	14	14	13	13	13	167.35	0	20.185	1244800000	52	0.105222	0.919284	-0.0920614	-0.112914	26.4182	26.2571	26.2242	26.7607	26.6382	25.7768
Color [Black]	Q08379;B7ZC06;H0Y7B8;A0A087WYC0	Q08379	Golgin subfamily A member 2	GOLGA2						17	17	17	23.3	23.3	23.3	113.08	0	33.029	2157200000	86	3.13094	0.547762	-0.367385	-0.681039	26.9061	26.7743	26.8558	27.1973	27.2124	27.2286
Color [Black]	Q08380;K7ESM3;K7EKQ5;K7EP36;K7EJY8;K7ES75;K7EN99;K7ERZ6;K7EJD3	Q08380	Galectin-3-binding protein	LGALS3BP						9	9	9	24.1	24.1	24.1	65.33	0	25.675	2705600000	74	0.798479	0.77653	0.185687	0.305681	27.097	27.3375	27.3712	27.2007	26.9808	27.0671
Color [Black]	Q08945;A0A0U1RRK2;E9PMD4	Q08945	FACT complex subunit SSRP1	SSRP1						6	6	6	11.3	11.3	11.3	81.074	0	8.659	444820000	33	1.28463	0.724287	0.288767	0.476984	24.9794	24.9793	25.2135	24.8662	24.8088	24.6308
Color [Black]	Q08AD1;H0Y4Z1	Q08AD1	Calmodulin-regulated spectrin-associated protein 2	CAMSAP2						13	13	13	14.7	14.7	14.7	168.09	0	48.643	1059100000	74	0.404647	0.779874	-0.228427	-0.308973	26.2283	25.6566	26.0864	26.5338	25.9676	26.1552
Color [Black]	Q08J23;A0A140T9Y7	Q08J23	tRNA (cytosine(34)-C(5))-methyltransferase	NSUN2						31	31	31	50.1	50.1	50.1	86.47	0	102.56	8531400000	256	0.189463	0.926749	0.0621573	0.0993676	29.0091	29.0883	29.3062	29.0626	28.9238	29.2307
Color [Black]	Q09666;E9PJZ0;E9PKR9;E9PJC6;E9PLK4;E9PQE3	Q09666	Neuroblast differentiation-associated protein AHNAK	AHNAK						164	164	163	54.8	54.8	54.7	629.09	0	323.31	72379000000	1578	1.13126	0.687122	0.377325	0.574437	31.7951	32.094	32.2238	31.8192	31.6617	31.4999
Color [Black]	Q10589	Q10589	Bone marrow stromal antigen 2	BST2						3	3	3	18.3	18.3	18.3	19.769	0	9.3949	703200000	23	0.908259	0.754707	0.199408	0.330984	25.6474	25.3619	25.3787	25.1974	25.2454	25.347
Color [Black]	Q12769;G3V198;E9PR16;E9PSI3	Q12769;G3V198;E9PR16	Nuclear pore complex protein Nup160	NUP160						27	27	27	25.8	25.8	25.8	162.12	0	53.162	4301900000	148	0.210108	0.936316	-0.0552088	-0.0917374	28.0603	28.0327	28.3254	28.1379	28.1726	28.2736
Color [Black]	Q12788;J3KNP2;A0A087WYP7	Q12788;J3KNP2	Transducin beta-like protein 3	TBL3						7	7	7	13.1	13.1	13.1	89.034	0	14.574	644530000	37	0.180651	0.914598	0.0817375	0.121605	25.5116	25.7223	25.2708	25.422	25.2242	25.6134
Color [Black]	Q12789;H3BU37;H3BRD0	Q12789	General transcription factor 3C polypeptide 1	GTF3C1						7	7	7	5.1	5.1	5.1	238.87	0	11.527	367970000	31	0.0688526	0.953125	-0.0458666	-0.0625947	24.6301	24.3817	24.7876	25.0387	24.3799	24.5184
Color [Black]	Q12792;F8VS81;F8W1Q9	Q12792;F8VS81	Twinfilin-1	TWF1						12	12	11	42	42	40	40.282	0	40.306	2828700000	77	0.712397	0.752151	-0.215962	-0.338239	27.441	27.7002	27.5752	27.7603	27.6016	28.0023
Color [Black]	Q12797;E5RHJ2;A0A0A0MSK8;E5RG56;E5RHK2;G3XAN5;E5RG29	Q12797;E5RHJ2;A0A0A0MSK8;E5RG56	Aspartyl/asparaginyl beta-hydroxylase	ASPH						3	3	3	7.5	7.5	7.5	85.862	0	9.9094	277940000	26	0.0168152	0.983739	-0.0216668	-0.0233567	23.9441	24.7862	24.0375	24.1612	23.7654	24.9062
Color [Black]	Q12800;F8VWL0;F8VX55;C9JWL3;Q9NZI6	Q12800;F8VWL0;F8VX55	Alpha-globin transcription factor CP2	TFCP2						4	4	3	12.4	12.4	8.8	57.255	0	9.9651	434940000	29	0.536979	0.861067	0.0979398	0.168728	24.9607	24.7437	24.7085	24.678	24.7332	24.7078
Color [Black]	Q12802;H0YMW2;A0A087WTD7;A8MYJ1;A0A087WY36;H0YLH1;A0A087X047;A0A087WX73;H0YK84	Q12802;H0YMW2	A-kinase anchor protein 13	AKAP13						70	70	70	39.3	39.3	39.3	307.55	0	323.31	14600000000	534	0.617462	0.83645	0.114319	0.196029	29.7845	29.775	29.848	29.8406	29.6539	29.57
Color [Black]	Q12888;A6NNK5;C9JXV0;M0R142;H7C3N7;H7C495;H7BZY0	Q12888;A6NNK5;C9JXV0	Tumor suppressor p53-binding protein 1	TP53BP1						14	14	14	11.2	11.2	11.2	213.57	0	50.461	809140000	74	0.020218	0.989758	0.0103321	0.0154158	25.3038	25.42	25.793	25.6648	25.4187	25.4024
Color [Black]	Q12904;D6R937	Q12904	Aminoacyl tRNA synthase complex-interacting multifunctional protein 1;Endothelial monocyte-activating polypeptide 2	AIMP1						15	15	15	66.3	66.3	66.3	34.352	0	78.034	9520800000	226	0.149791	0.958055	0.0304356	0.0528648	29.1176	28.9764	29.0483	29.0738	29.0876	28.8896
Color [Black]	Q12906;K7EKJ9;K7EQ75;K7ERM6;K7ENK6;K7EM82;K7EJ09;K7ER69;K7EQR9	Q12906	Interleukin enhancer-binding factor 3	ILF3						9	9	7	11.3	11.3	9.7	95.337	0	11.677	1179600000	36	0.671593	0.752389	0.242543	0.365332	26.2017	26.0114	26.4857	26.1586	25.8571	25.9555
Color [Black]	Q12931;I3L0K7;I3L239;I3L253	Q12931;I3L0K7	Heat shock protein 75 kDa, mitochondrial	TRAP1						18	18	18	26.8	26.8	26.8	80.109	0	51.411	5165800000	127	0.520846	0.874575	-0.0917753	-0.158943	28.2342	28.3198	28.3514	28.5123	28.2732	28.3952
Color [Black]	Q12965;O00160;H0YLE5;H0YLJ4;H0YNQ8;H0YN00;H0YNB0;M0QXU2	Q12965	Unconventional myosin-Ie	MYO1E						24	24	24	26.1	26.1	26.1	127.06	0	58.475	4405200000	192	0.0933297	0.983732	-0.0129382	-0.0235463	28.2396	28.2641	28.1211	28.2389	28.1769	28.2478
Color [Black]	Q12986	Q12986	Transcriptional repressor NF-X1	NFX1						16	16	16	20.7	20.7	20.7	124.39	0	83.271	2078400000	156	0.222973	0.882677	-0.101847	-0.150147	27.1483	27.1601	26.8761	26.9503	27.0814	27.4583
Color [Black]	Q13011;M0R248;M0QZW4	Q13011;M0R248	Delta(3,5)-Delta(2,4)-dienoyl-CoA isomerase, mitochondrial	ECH1						5	4	4	21.6	13.4	13.4	35.816	0	6.0494	546180000	13	0.515236	0.614121	-0.692525	-0.635571	24.9308	23.4838	25.3144	25.5682	25.3282	24.9101
Color [Black]	Q13045;J3KS54;J3QQQ2;J3QLR6;K7EP37;J3QQU5;K7EP27;K7EQZ7;J3KT47	Q13045	Protein flightless-1 homolog	FLII						22	22	22	24	24	24	144.75	0	49.748	3483800000	124	1.71432	0.795239	-0.154247	-0.285261	27.7137	27.7492	27.6482	27.8585	27.8092	27.9062
Color [Black]	Q13057;K7ES73;K7EN91;K7ESK6;K7EP09;K7EPT0;K7EQ60;K7EPC2	Q13057	Bifunctional coenzyme A synthase;Phosphopantetheine adenylyltransferase;Dephospho-CoA kinase	COASY						10	10	10	23.2	23.2	23.2	62.328	0	19.836	1349500000	57	0.223846	0.919336	-0.0697244	-0.112159	26.4383	26.4215	26.4032	26.2713	26.5111	26.6898
Color [Black]	Q13085;Q59FY4;A0A087X0W4;A0A0C4DGT1;A0A087WWN5;A0A087WYK6;A0A087X2F8;A0A087X126;A0A087WYS8	Q13085	Acetyl-CoA carboxylase 1;Biotin carboxylase	ACACA						134	134	121	69.3	69.3	62.7	265.55	0	323.31	384470000000	2381	0.855595	0.757248	0.237602	0.377707	34.4696	34.5138	34.4572	34.4082	34.3287	33.9909
Color [Black]	Q13131;Q96E92;A0A087WXX9;P54646	Q13131	5-AMP-activated protein kinase catalytic subunit alpha-1	PRKAA1						12	12	12	29.7	29.7	29.7	64.009	0	21.88	1226100000	68	0.271953	0.929712	0.056668	0.0971162	26.4885	26.2946	26.2587	26.3023	26.3591	26.2103
Color [Black]	Q13136;H0YDW2;E9PJZ7;H0YD72;A0A1B0GVT3;H0YEF9;G3V200;R4GNF1;F8VWR9;E9PPF6;R4GN36;B1APN9;O75335;O75145	Q13136;H0YDW2	Liprin-alpha-1	PPFIA1						8	8	6	9.7	9.7	7.9	135.78	0	15.006	331480000	34	0.185094	0.865572	-0.125115	-0.165075	24.955	24.3352	24.2261	24.4567	24.568	24.867
Color [Black]	Q13137;D6REB0;D6RJE7;D6RF70;H0YBP4;I3L4E1;I3L493;H0Y9G3;D6RBI4	Q13137;D6REB0;D6RJE7;D6RF70	Calcium-binding and coiled-coil domain-containing protein 2	CALCOCO2						6	6	6	15.9	15.9	15.9	52.253	0	10.241	314040000	25	0.352648	0.716892	0.664342	0.517808	24.4248	24.2461	23.926	24.4917	24.0993	22.0128
Color [Black]	Q13148;A0A087WX29;B1AKP7;G3V162;A0A087X260;A0A087WYY0;K7EJM5;K7EN94;A0A087WXQ5;A0A087WV68;A0A087WW61;A0A087WX67;A0A087WXV3;K7EJ99;A0A0A0MSV7;A0A087WYE7;A0A087WZC9;A0A087WTZ4;K7EL26;A0A087WZM1	Q13148;A0A087WX29;B1AKP7;G3V162;A0A087X260;A0A087WYY0;K7EJM5;K7EN94	TAR DNA-binding protein 43	TARDBP						9	9	9	35.5	35.5	35.5	44.739	0	103.9	3314100000	76	0.673652	0.815842	0.157045	0.25922	27.9537	27.6373	27.8142	27.6974	27.6982	27.5385
Color [Black]	Q13151	Q13151	Heterogeneous nuclear ribonucleoprotein A0	HNRNPA0						11	11	11	41.6	41.6	41.6	30.84	0	274.93	16627000000	119	0.342499	0.943788	-0.0466143	-0.0837887	29.8577	29.9896	29.9307	30.0002	30.0266	29.8911
Color [Black]	Q13162;H7C3T4;A6NG45;A6NJJ0	Q13162;H7C3T4	Peroxiredoxin-4	PRDX4						14	10	10	61.6	54.6	54.6	30.54	0	47.155	5669300000	181	0.0312122	0.968273	0.0288703	0.0355685	27.6856	28.3809	28.4535	27.9877	27.9175	28.5283
Color [Black]	Q13185;S4R2Y4;C9JMM0;B8ZZ43	Q13185;S4R2Y4	Chromobox protein homolog 3	CBX3						5	5	4	36.6	36.6	30.1	20.811	0	20.796	1281200000	15	0.181893	0.879001	-0.115326	-0.155544	26.2982	26.3914	26.527	26.0569	26.7408	26.765
Color [Black]	Q13200;H7C1H2;C9JPC0;F8WBS8	Q13200	26S proteasome non-ATPase regulatory subunit 2	PSMD2						23	23	23	33.4	33.4	33.4	100.2	0	67.986	4991500000	171	0.668771	0.752962	-0.238419	-0.360306	28.5051	28.1109	28.0354	28.481	28.323	28.5626
Color [Black]	Q13228;A6PVX1;H0Y532;F2Z2W8;F8WCR4;C9JVL0	Q13228;A6PVX1;H0Y532	Selenium-binding protein 1	SELENBP1						12	12	12	34.5	34.5	34.5	52.39	0	23.745	2165200000	70	0.241349	0.93877	-0.0507565	-0.0870691	27.1538	27.0849	27.1109	27.0081	27.2266	27.2672
Color [Black]	Q13242;H0YIB4;S4R3G0	Q13242;H0YIB4;S4R3G0	Serine/arginine-rich splicing factor 9	SRSF9						4	4	4	18.6	18.6	18.6	25.542	0	5.786	252580000	17	0.353253	0.743646	0.373021	0.397256	24.188	24.3157	24.7513	23.7624	23.5303	24.8432
Color [Black]	Q13247;B4DJK0;B4DUA4;Q13243	Q13247	Serine/arginine-rich splicing factor 6	SRSF6						4	4	2	10.8	10.8	4.7	39.586	0	7.162	498300000	22	0.381334	0.680254	0.723565	0.557642	24.9265	24.9862	25.5132	25.1251	25.2606	22.8695
Color [Black]	Q13283;E5RIZ6;E5RI46;E5RIF8;E5RH42;E5RJU8	Q13283	Ras GTPase-activating protein-binding protein 1	G3BP1						12	12	11	36.3	36.3	33.7	52.164	0	30.455	2720500000	101	0.109098	0.940325	0.0515048	0.0767959	27.7348	27.2947	27.6105	27.3486	27.7092	27.4277
Color [Black]	Q13347;Q5TFK1	Q13347	Eukaryotic translation initiation factor 3 subunit I	EIF3I						13	13	13	58.2	58.2	58.2	36.501	0	59.907	6988100000	158	1.95335	0.714753	-0.258659	-0.463583	28.7092	28.5728	28.5929	28.8146	28.8853	28.951
Color [Black]	Q13395	Q13395	Probable methyltransferase TARBP1	TARBP1						8	8	8	5.9	5.9	5.9	181.67	0	15.097	425430000	40	0.387184	0.912781	-0.0711746	-0.12326	24.5156	24.733	24.5774	24.6678	24.7589	24.6129
Color [Black]	Q13409;E7EQL5;E9PGG1;E7EUM4;E7ERR6;E7ERH4;E7ET01;E7ETL8;E7EQU2;E7ESD3;E7EMU4;E7EV09;E7EU01	Q13409;E7EQL5;E9PGG1;E7EUM4;E7ERR6;E7ERH4;E7ET01;E7ETL8;E7EQU2;E7ESD3;E7EMU4;E7EV09	Cytoplasmic dynein 1 intermediate chain 2	DYNC1I2						5	5	5	9.4	9.4	9.4	71.456	0	11.044	385450000	36	0.844197	0.822328	-0.145881	-0.25142	24.578	24.5523	24.456	24.6224	24.8153	24.5862
Color [Black]	Q13425;H0YCS0;A0A140TA73;A0A0G2JM75;J3KT21;H7BY41	Q13425;H0YCS0;A0A140TA73	Beta-2-syntrophin	SNTB2						6	6	6	13.1	13.1	13.1	57.949	0	15.652	562990000	31	1.5514	0.729531	0.249614	0.434784	25.2761	25.4726	25.3135	25.1418	25.1532	25.0184
Color [Black]	Q13464;A0A0U1RQV4	Q13464;A0A0U1RQV4	Rho-associated protein kinase 1	ROCK1						15	11	11	13.5	10	10	158.17	0	15.889	500970000	33	0.721077	0.829392	-0.13233	-0.226613	24.902	25.117	24.9191	25.1454	25.1723	25.0174
Color [Black]	Q13492;H0YCY1;E9PI56;E9PKP6;E9PLJ8;E9PK13;E5RFU0;E5RHK9;E5RFC6;E5RK51;E5RIJ5;E5RGY9;E9PDG8;O60641;E9PJT1	Q13492	Phosphatidylinositol-binding clathrin assembly protein	PICALM						15	15	10	31.1	31.1	22.1	70.754	0	323.31	12041000000	206	0.648542	0.877274	-0.0884533	-0.15749	29.4784	29.5882	29.5291	29.6606	29.6849	29.5156
Color [Black]	Q13501;E7EMC7;E3W990;E9PFW8;C9JRJ8;D6RBF1;C9J6J8	Q13501;E7EMC7;E3W990	Sequestosome-1	SQSTM1						16	16	16	61.6	61.6	61.6	47.687	0	319.31	12143000000	212	1.36139	0.754071	0.210332	0.367595	29.5124	29.4758	29.4035	29.2804	29.3498	29.1305
Color [Black]	Q13546	Q13546	Receptor-interacting serine/threonine-protein kinase 1	RIPK1						9	9	9	18.2	18.2	18.2	75.93	0	23.146	1350900000	72	0.185347	0.907798	-0.08693	-0.128028	26.5822	26.2959	26.2285	26.2247	26.7156	26.4271
Color [Black]	Q13547;Q5TEE2	Q13547;Q5TEE2	Histone deacetylase 1	HDAC1						7	7	4	17	17	9.3	55.102	0	9.3886	1114500000	35	0.32959	0.823301	-0.144773	-0.212648	26.0922	25.8198	26.0413	26.4281	26.0802	25.8792
Color [Black]	Q13561;H0YI98;F8W1I6;F8VW18;F8VX93;F8VRV7;H0YHL1;F8W0U6	Q13561;H0YI98;F8W1I6;F8VW18	Dynactin subunit 2	DCTN2						11	11	11	33.2	33.2	33.2	44.23	0	31.095	1610800000	71	1.09868	0.800939	-0.15193	-0.268893	26.6136	26.7103	26.5717	26.8526	26.8132	26.6855
Color [Black]	Q13596;H0YK42;H0YK43	Q13596;H0YK42	Sorting nexin-1	SNX1						6	5	5	12.1	10.2	10.2	59.069	0	6.0093	343990000	33	0.942912	0.795717	-0.16554	-0.284373	24.2955	24.2582	24.3395	24.4997	24.5776	24.3124
Color [Black]	Q13619;A0A0A0MR50;A0A087WWN2	Q13619;A0A0A0MR50	Cullin-4A	CUL4A						26	26	17	40.4	40.4	28.2	87.679	0	80.915	5511900000	182	1.69069	0.831472	-0.10923	-0.206358	28.4307	28.4343	28.3788	28.543	28.5509	28.4777
Color [Black]	Q13625;H7C5L8;Q96KQ4	Q13625	Apoptosis-stimulating of p53 protein 2	TP53BP2						11	11	11	14.5	14.5	14.5	125.61	0	47.44	847830000	83	0.922411	0.759442	-0.215852	-0.354249	25.9251	25.749	25.6695	25.8413	26.0513	26.0985
Color [Black]	Q13643	Q13643	Four and a half LIM domains protein 3	FHL3						3	3	3	11.1	11.1	11.1	31.192	0.00088928	4.1919	139250000	17	0.386188	0.740479	-0.352594	-0.398656	22.9716	23.7261	23.2708	23.7373	23.1003	24.1888
Color [Black]	Q13751;X1WI29;Q5THA1	Q13751	Laminin subunit beta-3	LAMB3						5	5	5	6.3	6.3	6.3	129.57	0	8.3055	387680000	25	0.381483	0.747236	0.363249	0.403496	24.3661	24.4443	24.586	23.3122	24.5083	24.4861
Color [Black]	Q13813;A0A0D9SGF6;A0A0D9SF54;A0A0D9SFF6;A0A1B0GUH3;A0A0D9SFH4;A0A1B0GTB7;A0A1B0GV13	Q13813;A0A0D9SGF6;A0A0D9SF54	Spectrin alpha chain, non-erythrocytic 1	SPTAN1						132	132	132	63.4	63.4	63.4	284.54	0	323.31	69348000000	1410	0.00542507	0.993025	0.00456492	0.00588432	32.3023	33.1366	32.7093	32.6853	32.4931	32.9562
Color [Black]	Q13838;A0A0G2JJZ9;Q5STU3;F6WLT2;A0A140T9X3;F6S4E6;A0A0A0MT12;F6TRA5;A0A140T9X9;A0A140T996;F6UJC5;A0A140TA18;A0A140T9L4;A0A140T973;A0A140T9K1;H0Y400;F6QYI9;A0A0G2JJL7;F6R6M7;A0A140T9K2;A0A140T9N3;H0YCC6	Q13838;A0A0G2JJZ9;Q5STU3;F6WLT2;A0A140T9X3;F6S4E6;A0A0A0MT12;F6TRA5;A0A140T9X9;A0A140T996;F6UJC5;A0A140TA18	Spliceosome RNA helicase DDX39B	DDX39B						12	4	4	31.1	12.1	12.1	48.991	0	26.227	776670000	20	0.423517	0.551541	1.18023	0.698724	25.6967	25.797	25.6553	25.725	25.724	22.1594
Color [Black]	Q13907;C9JKM8;C9JD53;Q9BXS1	Q13907	Isopentenyl-diphosphate Delta-isomerase 1	IDI1						7	7	7	34.8	34.8	34.8	26.319	0	9.7118	545180000	27	0.430745	0.756305	-0.306145	-0.380772	25.3926	25.0507	24.8959	25.2094	25.948	25.1003
Color [Black]	Q14008;E9PQH5;H0YDX5;H0YCF6;H0YEK7	Q14008	Cytoskeleton-associated protein 5	CKAP5						27	27	27	16.2	16.2	16.2	225.49	0	41.721	3366500000	143	0.641721	0.822454	-0.152543	-0.251182	27.6458	27.5306	27.7948	27.7606	27.7108	27.9574
Color [Black]	Q14019;H3BT58	Q14019;H3BT58	Coactosin-like protein	COTL1						8	8	8	61.3	61.3	61.3	15.945	0	89.05	5319000000	123	0.324493	0.895537	0.086139	0.141436	28.5856	28.6511	28.3726	28.5847	28.413	28.3532
Color [Black]	Q14103;H0YA96;D6RAF8;H0Y8G5;D6RD83;D6RF44;D6RBQ9	Q14103;H0YA96;D6RAF8;H0Y8G5;D6RD83;D6RF44	Heterogeneous nuclear ribonucleoprotein D0	HNRNPD						8	8	7	22.5	22.5	20.3	38.434	0	19.56	4487400000	69	0.857838	0.778059	0.183467	0.306074	28.0958	27.8483	28.0083	27.6703	27.8316	27.9
Color [Black]	Q14126;J3KSI6	Q14126	Desmoglein-2	DSG2						21	21	21	27.2	27.2	27.2	122.29	0	62.655	4987900000	154	2.61909	0.666449	0.326494	0.596004	28.8989	28.9246	29.0137	28.6844	28.5931	28.5803
Color [Black]	Q14134;E9PRL4	Q14134	Tripartite motif-containing protein 29	TRIM29						3	3	3	6.3	6.3	6.3	65.834	0.0004878	5.273	227330000	18	0.433941	0.716425	-0.505302	-0.506004	22.7775	24.1207	24.1251	24.0482	23.8857	24.6053
Color [Black]	Q14145;K7ESE0;K7EQX2;K7EJ49;K7EJD8;K7EPZ3	Q14145	Kelch-like ECH-associated protein 1	KEAP1						16	16	16	36.1	36.1	36.1	69.666	0	63.973	3863700000	117	2.29182	0.749204	-0.183227	-0.343813	27.8277	27.7764	27.8825	28.0198	27.9885	28.028
Color [Black]	Q14151;K7EQU4;K7ERX3	Q14151	Scaffold attachment factor B2	SAFB2						14	6	6	18.7	7	7	107.47	0	5.6847	532900000	13	0.887723	0.170154	1.1409	1.0382	25.8102	25.4336	25.6022	23.2986	25.0022	25.1226
Color [Black]	Q14152	Q14152	Eukaryotic translation initiation factor 3 subunit A	EIF3A						45	45	45	31.8	31.8	31.8	166.57	0	200.76	13817000000	382	1.95694	0.739301	-0.215198	-0.392624	29.7629	29.6286	29.6633	29.8488	29.916	29.9356
Color [Black]	Q14157;F8W726;Q5VU77;Q5VU78;Q5VU81;Q5VU80;H0Y5H6;H7C2T8	Q14157;F8W726;Q5VU77	Ubiquitin-associated protein 2-like	UBAP2L						21	21	13	34.2	34.2	23	114.53	0	273.36	9756000000	231	1.26707	0.793559	-0.164818	-0.293777	29.2499	29.1426	29.148	29.3146	29.2776	29.4428
Color [Black]	Q14166;V9GY16	Q14166	Tubulin--tyrosine ligase-like protein 12	TTLL12						15	15	15	40.1	40.1	40.1	74.403	0	48.492	2600500000	70	0.695914	0.797818	-0.163067	-0.268745	27.5547	27.2541	27.5759	27.614	27.6715	27.5883
Color [Black]	Q14204;H0YJ21	Q14204	Cytoplasmic dynein 1 heavy chain 1	DYNC1H1						138	138	138	36.3	36.3	36.3	532.4	0	323.31	30273000000	1008	0.207108	0.943279	0.0417372	0.0722165	30.7548	30.791	30.9743	30.8374	30.8356	30.7218
Color [Black]	Q14232;F5H0D0;H0YGG4	Q14232;F5H0D0;H0YGG4	Translation initiation factor eIF-2B subunit alpha	EIF2B1						4	4	4	13.1	13.1	13.1	33.712	0.00096293	5.1479	321690000	34	0.0339432	0.990097	0.0096283	0.0161589	24.5324	24.458	24.3934	24.2909	24.5898	24.4742
Color [Black]	Q14247;H0YCD9;H0YEV2	Q14247	Src substrate cortactin	CTTN						23	23	23	48.4	48.4	48.4	61.585	0	225.95	16110000000	321	0.143727	0.943086	0.0500952	0.0795999	30.1405	30.2058	29.8706	29.9034	29.9921	30.1712
Color [Black]	Q14258	Q14258	E3 ubiquitin/ISG15 ligase TRIM25	TRIM25						18	18	18	36.2	36.2	36.2	70.973	0	66.52	5132800000	176	1.61203	0.68257	-0.326606	-0.550987	28.3451	28.0704	28.1917	28.5447	28.4394	28.6029
Color [Black]	Q14432	Q14432	cGMP-inhibited 3,5-cyclic phosphodiesterase A	PDE3A						16	16	14	20.6	20.6	19.4	124.98	0	36.253	2918100000	125	0.728402	0.760878	-0.243663	-0.373038	27.5029	27.4184	27.4562	27.5664	27.5373	28.0048
Color [Black]	Q14444;G3V153;E9PLA9	Q14444;G3V153;E9PLA9	Caprin-1	CAPRIN1						16	16	16	28.6	28.6	28.6	78.365	0	102.02	13924000000	183	1.83995	0.4156	-0.493036	-0.796136	29.7427	29.5276	29.5831	29.9214	30.263	30.148
Color [Black]	Q14498;H0Y4X3;A0A0U1RQH7;G3XAC6;A0A0U1RQW2;Q5QP23;G3V5Z6;H0YJJ3;G3XAP0;Q86U06;A0A087X122;G3V546;Q5QP22	Q14498;H0Y4X3;A0A0U1RQH7;G3XAC6	RNA-binding protein 39	RBM39						13	13	13	33	33	33	59.379	0	53.312	4213800000	109	0.153994	0.953286	-0.0368245	-0.06248	28.1856	27.9638	28.0866	28.2071	28.1428	27.9967
Color [Black]	Q14554;H7C4F9	Q14554	Protein disulfide-isomerase A5	PDIA5						3	3	3	6.4	6.4	6.4	59.594	0.0008726	3.9611	236760000	19	0.499269	0.812394	-0.169903	-0.26194	23.3233	23.6276	23.2534	23.5648	23.4113	23.738
Color [Black]	Q14566	Q14566	DNA replication licensing factor MCM6	MCM6						17	17	17	23.6	23.6	23.6	92.888	0	34.894	2384900000	119	0.0122168	0.995692	-0.00485484	-0.00769108	27.4178	27.1669	27.2685	27.4942	27.2519	27.1217
Color [Black]	Q14573	Q14573	Inositol 1,4,5-trisphosphate receptor type 3	ITPR3						40	40	33	20.5	20.5	18.2	304.1	0	69.706	5284800000	212	0.799711	0.795535	0.165984	0.278536	28.2978	28.2946	28.4145	28.2999	28.2056	28.0035
Color [Black]	Q14596;B7Z5R6	Q14596;B7Z5R6	Next to BRCA1 gene 1 protein	NBR1						8	8	8	13.9	13.9	13.9	107.41	0	17.027	707040000	34	0.495683	0.549205	0.854692	0.682474	24.9651	25.1158	25.2057	25.1546	22.7558	24.8122
Color [Black]	Q14643;B7ZMI3	Q14643	Inositol 1,4,5-trisphosphate receptor type 1	ITPR1						33	28	24	14.9	13.3	12	313.93	0	45.082	2215300000	122	1.15313	0.725548	0.299601	0.481533	27.1027	27.3289	27.1887	27.0182	27.0016	26.7016
Color [Black]	Q14677;H0YD52	Q14677	Clathrin interactor 1	CLINT1						7	7	7	13.6	13.6	13.6	68.259	0	26.777	1202100000	67	0.393977	0.77771	-0.230614	-0.308641	26.156	25.9862	26.0035	26.6707	26.3275	25.8393
Color [Black]	Q14678;Q5W0W2;Q5W0W3	Q14678	KN motif and ankyrin repeat domain-containing protein 1	KANK1						19	19	18	21.5	21.5	20.3	147.29	0	56.42	3300900000	162	0.63189	0.875786	0.0891329	0.158163	27.8153	27.7668	27.9294	27.8156	27.7558	27.6727
Color [Black]	Q14694;H3BQP1;J3KT19;H3BNS8;H3BQC6;H3BNA1	Q14694	Ubiquitin carboxyl-terminal hydrolase 10	USP10						15	15	15	30.5	30.5	30.5	87.133	0	230.01	5529800000	151	0.572271	0.866258	-0.0932414	-0.16287	28.4579	28.3189	28.4441	28.4982	28.4017	28.6007
Color [Black]	Q14697;F5H6X6;E9PKU7;E9PNH1	Q14697;F5H6X6;E9PKU7	Neutral alpha-glucosidase AB	GANAB						24	24	24	30.1	30.1	30.1	106.87	0	78.833	3175300000	136	0.276104	0.941085	0.0509281	0.0887136	27.5118	27.7535	27.66	27.625	27.5466	27.6008
Color [Black]	Q14739;C9JXK0;C9JES9	Q14739;C9JXK0	Lamin-B receptor	LBR						10	10	10	18.7	18.7	18.7	70.702	0	24.699	2028200000	54	1.14425	0.744182	0.201903	0.346329	27.3619	27.1586	27.1987	27.1464	26.9687	26.9984
Color [Black]	Q14789;E7EU81;H0Y867;H7C5I7	Q14789;E7EU81	Golgin subfamily B member 1	GOLGB1						106	106	106	42.8	42.8	42.8	376.01	0	323.31	13791000000	515	0.06358	0.94264	0.0596631	0.0722047	28.6717	29.2449	29.5301	29.4902	28.9765	28.801
Color [Black]	Q14847;C9J9W2;F6S2S5;K7ESD6;J3KSN1	Q14847;C9J9W2	LIM and SH3 domain protein 1	LASP1						11	11	11	46.7	46.7	46.7	29.717	0	57.188	5238200000	110	0.309353	0.915298	-0.0710697	-0.119701	28.6161	28.455	28.6758	28.6584	28.5356	28.7662
Color [Black]	Q14914;F2Z3J9;F6XGT7;Q5JVP2	Q14914;F2Z3J9	Prostaglandin reductase 1	PTGR1						4	4	4	16.4	16.4	16.4	35.869	0	6.7688	471350000	19	0.579435	0.748541	0.233637	0.343744	25.0416	25.0359	25.3356	25.2026	24.7796	24.73
Color [Black]	Q14966;A0A096LPH6;A0A096LPI0;A0A096LPB4;C9JWN0	Q14966;A0A096LPH6	Zinc finger protein 638	ZNF638						9	9	9	7.2	7.2	7.2	220.62	0	20.392	352810000	22	0.529362	0.487046	0.962685	0.740125	24.2406	24.1499	24.5782	24.9198	22.8	22.3608
Color [Black]	Q14974;J3KTM9;J3QR48;J3QRG4;J3QKQ5;J3KS06	Q14974;J3KTM9	Importin subunit beta-1	KPNB1						23	23	23	36.3	36.3	36.3	97.169	0	134.61	12447000000	217	1.86631	0.759338	-0.204237	-0.372334	29.4639	29.3756	29.5098	29.6353	29.7097	29.6168
Color [Black]	Q14980;A0A087WY61;H0YFY6;F5H4J1;F5H6Y5;K4DIE0;F5H2F3;F5H3L6;F5H0Z7;F5H763;F5GWK2;F5H073;F5H068;F8W6T3;F5H1L0;F5GZW1;F5H7R5;F5H4Y4;F5GWA2	Q14980;A0A087WY61	Nuclear mitotic apparatus protein 1	NUMA1						55	55	55	35.9	35.9	35.9	238.26	0	323.31	9494800000	420	0.0608755	0.965615	0.0264187	0.040611	28.99	29.3875	29.3016	29.3777	29.0881	29.1341
Color [Black]	Q14C86;F8W9S7;C9IZ08;B4DGD8;H0Y7I9;B0QZ65;H0Y4E7;A0A0A0MQV8;C9IZX9	Q14C86;F8W9S7	GTPase-activating protein and VPS9 domain-containing protein 1	GAPVD1						26	26	26	21	21	21	164.98	0	86.363	5229400000	221	0.592169	0.891371	-0.0815156	-0.145171	28.3901	28.257	28.3322	28.4285	28.3165	28.4787
Color [Black]	Q15008;C9J0E9;H7C531;C9J7B7	Q15008;C9J0E9	26S proteasome non-ATPase regulatory subunit 6	PSMD6						12	12	12	30.8	30.8	30.8	45.531	0	19.195	1287500000	76	0.178277	0.943357	0.045131	0.075701	26.4936	26.5376	26.3247	26.5316	26.4031	26.2858
Color [Black]	Q15018	Q15018	BRISC complex subunit Abro1	FAM175B						3	3	3	8	8	8	46.9	0.0012407	3.4597	157460000	18	1.04713	0.186113	0.934233	1.01642	24.1197	23.7443	23.7064	22.285	23.6536	22.8291
Color [Black]	Q15019;B5MCX3;C9J2Q4;C9J938;C9JB25;C9IY94;C9IZU3;H7C310;C9JQJ4;B5MD47;C9JZI2;H7C2Y0;A0A1B0GXJ2;C9JFT1;F8WB65;C9JT15;C9JSE7	Q15019;B5MCX3;C9J2Q4;C9J938;C9JB25;C9IY94	Septin-2	2019-09-02						13	13	13	48.5	48.5	48.5	41.487	0	78.688	5609600000	119	0.172742	0.856122	0.136701	0.17097	28.2413	28.7578	28.5136	28.0538	28.8831	28.1658
Color [Black]	Q15021;E7EN77;F5GZK7;F5H431;REV__Q02790	Q15021;E7EN77	Condensin complex subunit 1	NCAPD2						41	41	41	38.8	38.8	38.8	157.18	0	85.201	7495700000	280	0.918398	0.798856	-0.155695	-0.26882	28.8858	28.7206	28.7792	29.0763	28.8866	28.8898
Color [Black]	Q15029;K7EP67;K7EJ74;K7EIT3	Q15029	116 kDa U5 small nuclear ribonucleoprotein component	EFTUD2						11	10	10	15.5	14.5	14.5	109.43	0	19.235	1067100000	60	0.0459994	0.973966	-0.0185032	-0.0290217	25.9171	26.0249	26.1149	25.895	25.9305	26.2869
Color [Black]	Q15042	Q15042	Rab3 GTPase-activating protein catalytic subunit	RAB3GAP1						12	12	12	17	17	17	110.52	0	15.261	794960000	44	1.92349	0.665643	-0.324704	-0.565464	25.5913	25.6528	25.577	25.8323	25.8949	26.068
Color [Black]	Q15046;J3KRL2;H3BPV7;H3BVA8	Q15046	Lysine--tRNA ligase	KARS						7	7	7	15.2	15.2	15.2	68.047	0	12.062	992690000	44	0.0343224	0.967684	-0.0273196	-0.0355231	25.8361	25.3519	25.8296	25.7233	26.0619	25.3144
Color [Black]	Q15058	Q15058	Kinesin-like protein KIF14	KIF14						37	37	37	26.5	26.5	26.5	186.49	0	165.18	5288000000	237	0.926847	0.821591	0.122507	0.218074	28.4176	28.4842	28.4974	28.4335	28.2392	28.359
Color [Black]	Q15075	Q15075	Early endosome antigen 1	EEA1						21	21	21	19.9	19.9	19.9	162.46	0	230.28	1590500000	115	0.335923	0.79605	-0.219669	-0.285317	25.8996	26.3352	26.6168	26.4497	26.2375	26.8234
Color [Black]	Q15084	Q15084	Protein disulfide-isomerase A6	PDIA6						10	10	10	31.1	31.1	31.1	48.121	0	23.095	4787300000	77	0.904502	0.732473	0.280769	0.435409	28.3562	27.9379	28.0812	27.7535	27.7823	27.9972
Color [Black]	Q15125;C9J719;C9JJ78	Q15125;C9J719;C9JJ78	3-beta-hydroxysteroid-Delta(8),Delta(7)-isomerase	EBP						2	2	2	9.6	9.6	9.6	26.352	0	20.251	1803300000	22	0.493307	0.344955	1.64183	0.841442	27.4051	27.8425	27.554	23.0714	27.5296	27.2752
Color [Black]	Q15149;H0YDN1;E9PKG0;E9PIA2;E9PQ28	Q15149	Plectin	PLEC						373	373	323	71.1	71.1	60.6	531.78	0	323.31	1062100000000	4854	1.73017	0.754731	0.204116	0.368912	36.8864	36.9421	36.7873	36.7238	36.6449	36.6348
Color [Black]	Q15181;Q5SQT6	Q15181	Inorganic pyrophosphatase	PPA1						17	17	17	74.7	74.7	74.7	32.66	0	176.81	8779800000	151	0.183861	0.943789	-0.046353	-0.0777575	29.1574	28.9861	29.1407	29.0802	29.2981	29.045
Color [Black]	Q15233;H7C367;C9JYS8;C9IZL7;C9J4X2	Q15233;H7C367;C9JYS8	Non-POU domain-containing octamer-binding protein	NONO						18	18	16	38.2	38.2	35	54.231	0	206.02	23534000000	227	0.690668	0.716198	0.334783	0.464534	30.7254	30.9681	30.2632	30.1632	30.396	30.3931
Color [Black]	Q15276;K7ENJ9	Q15276	Rab GTPase-binding effector protein 1	RABEP1						9	9	9	12.1	12.1	12.1	99.289	0	14.546	1492100000	23	0.803568	0.0889697	2.34652	1.26834	26.2613	26.794	26.7266	22.9311	22.8846	26.9266
Color [Black]	Q15293;E9PP27	Q15293	Reticulocalbin-1	RCN1						8	8	8	36.6	36.6	36.6	38.89	0	28.128	2228500000	63	0.435285	0.835643	0.121225	0.195744	27.1544	27.0454	27.1743	26.8885	26.8937	27.2282
Color [Black]	Q15365;F8VTZ0;H3BSP4;C9K0A2;F8WC71;C9IZV9;C9J7A9;C9JSA6;C9J5V4;C9JTY5;C9JZY3;C9J0A4;F6TJN8;P57723	Q15365	Poly(rC)-binding protein 1	PCBP1						16	16	12	80.1	80.1	66.9	37.497	0	161.01	25947000000	154	0.0449823	0.975631	0.0180772	0.0283653	30.8438	30.7023	30.5114	30.5141	30.6396	30.8496
Color [Black]	Q15366;H3BRU6;F8VZX2;F8W0G4;F8VXH9;F8W1G6;H3BSS4;J3QT27;H3BND9	Q15366;H3BRU6;F8VZX2	Poly(rC)-binding protein 2	PCBP2						15	11	6	62.5	49.6	29.9	38.58	0	50.59	16436000000	136	0.0624674	0.964079	0.0271339	0.0416876	30.2098	29.8644	30.105	30.1264	30.1598	29.8115
Color [Black]	Q15382;C9J931;F8WBL3	Q15382;C9J931	GTP-binding protein Rheb	RHEB						5	5	5	26.1	26.1	26.1	20.497	0	9.6754	1508500000	29	0.304962	0.837446	0.136639	0.200225	26.7748	26.7725	26.7665	26.2877	26.7103	26.9059
Color [Black]	Q15386	Q15386	Ubiquitin-protein ligase E3C	UBE3C						14	14	14	17.1	17.1	17.1	123.92	0	19.462	1131900000	49	0.0173372	0.988498	0.010081	0.0145449	26.0551	26.4423	26.2059	26.5355	26.0346	26.1031
Color [Black]	Q3LIE7;Q15392;H7C4B7	Q3LIE7;Q15392	Delta(24)-sterol reductase	Nbla03646;DHCR24						7	7	7	19.2	19.2	19.2	49.436	0	14.966	2029700000	63	1.04296	0.854951	-0.0952091	-0.175378	27.0946	27.1084	27.0863	27.1457	27.2763	27.1529
Color [Black]	Q15393;J3QL37;J3QRB2	Q15393	Splicing factor 3B subunit 3	SF3B3						9	9	9	8.9	8.9	8.9	135.58	0	12.406	1183600000	42	0.173959	0.869812	0.125132	0.161981	26.5039	26.181	26.1353	25.7801	26.6165	26.0481
Color [Black]	Q15424;K7ES42;K7EII0	Q15424	Scaffold attachment factor B1	SAFB						20	20	12	25.4	25.4	13.2	102.64	0	62.52	3379900000	128	1.29055	0.158041	0.858445	1.05742	28.8627	27.9629	28.6981	27.3643	27.8267	27.7573
Color [Black]	Q15437;Q5QPE1;Q5QPE2	Q15437	Protein transport protein Sec23B	SEC23B						13	10	10	24.4	19.7	19.7	86.478	0	36.249	2002200000	73	1.00212	0.757179	-0.251698	-0.407393	27.1024	26.805	26.9295	27.0721	27.3471	27.1728
Color [Black]	Q15477;H7C5N0;H7C4L3;B4E0B4	Q15477	Helicase SKI2W	SKIV2L						14	14	14	16	16	16	137.75	0	21.512	1535700000	41	0.712306	0.826216	-0.135216	-0.230461	26.7455	26.5434	26.5314	26.8442	26.7066	26.6751
Color [Black]	Q15555;M0QX52;K7EL66;K7ERD8	Q15555;M0QX52;K7EL66;K7ERD8	Microtubule-associated protein RP/EB family member 2	MAPRE2						2	2	2	9.8	9.8	9.8	37.031	0	5.8442	209610000	16	0.76857	0.759429	0.240191	0.373031	23.9992	24.1129	24.0618	23.9888	23.9244	23.5401
Color [Black]	Q15645;H0YAL2	Q15645	Pachytene checkpoint protein 2 homolog	TRIP13						20	20	20	50.2	50.2	50.2	48.55	0	88.257	9745000000	234	0.0915904	0.984353	-0.0124563	-0.022711	29.2799	29.1874	29.1887	29.2156	29.3026	29.1752
Color [Black]	Q15646;H0YGP3	Q15646	2-5-oligoadenylate synthase-like protein	OASL						4	4	4	11.5	11.5	11.5	59.225	0.00091617	4.537	210850000	13	0.438057	0.730816	-0.448705	-0.477754	24.1659	24.0994	22.8272	24.0634	24.1218	24.2534
Color [Black]	Q15654;H7BZE2;A0A0D9SFS2	Q15654	Thyroid receptor-interacting protein 6	TRIP6						14	14	14	55.7	55.7	55.7	50.287	0	68.681	5742900000	174	0.110325	0.941776	-0.0469354	-0.0717722	28.4913	28.5638	28.3952	28.4847	28.3034	28.8029
Color [Black]	Q15691;C9JB30;Q9UPY8	Q15691	Microtubule-associated protein RP/EB family member 1	MAPRE1						6	6	6	25	25	25	29.999	0	42.913	754610000	33	0.469707	0.544124	0.936473	0.686878	25.7053	25.6254	25.5427	22.9813	25.7536	25.329
Color [Black]	Q15717;M0QZR9;M0R055;B1AM48;B1APY9;B1APY8;A0A0A0MRX1;A0A0R4J2E6;Q12926;P26378	Q15717	ELAV-like protein 1	ELAVL1						12	12	12	38.3	38.3	38.3	36.091	0	27.514	4353600000	94	0.193331	0.925861	0.0617631	0.0992126	28.1906	27.9548	28.1112	28.2254	27.9346	27.9112
Color [Black]	Q15738;C9JDR0	Q15738;C9JDR0	Sterol-4-alpha-carboxylate 3-dehydrogenase, decarboxylating	NSDHL						10	10	10	38.3	38.3	38.3	41.9	0	31.517	3665700000	69	0.108939	0.941112	0.0464369	0.0709954	27.8318	27.84	28.142	27.7703	28.1223	27.7818
Color [Black]	Q15751;H0YNB1;H0YK45	Q15751	Probable E3 ubiquitin-protein ligase HERC1	HERC1						16	16	16	3.9	3.9	3.9	532.22	0	21.582	705770000	51	0.533481	0.798601	-0.177649	-0.27467	25.4636	25.0201	25.3398	25.562	25.3406	25.4539
Color [Black]	Q15758;M0QXM4;M0QX44;M0R144	Q15758;M0QXM4	Neutral amino acid transporter B(0);Amino acid transporter	SLC1A5						10	10	10	22.6	22.6	22.6	56.598	0	31.743	2143900000	55	0.645358	0.813033	0.144494	0.240369	27.2216	27.1118	27.4485	27.0779	27.1448	27.1257
Color [Black]	Q15773;F5H0Y3	Q15773	Myeloid leukemia factor 2	MLF2						4	4	4	18.1	18.1	18.1	28.147	0	6.155	1234600000	36	0.238902	0.912167	0.0780436	0.124141	26.3629	26.5621	26.4426	26.606	26.288	26.2395
Color [Black]	Q15833;M0R1A1;M0R0M7;M0QZ54;R4GMY7;M0R376;M0R118;A0A087WUN8	Q15833;M0R1A1;M0R0M7	Syntaxin-binding protein 2	STXBP2						4	4	4	12	12	12	66.452	0	11.902	341520000	13	0.739747	0.758911	-0.228903	-0.356588	24.4973	24.5014	24.2814	24.6489	24.4478	24.87
Color [Black]	Q15843;F8VSA6;E9PS38;S4R3E9;E9PL57	Q15843;F8VSA6;E9PS38;S4R3E9;E9PL57	NEDD8	NEDD8;NEDD8-MDP1						2	2	2	34.6	34.6	34.6	9.0714	0	7.0904	1105700000	38	0.477378	0.752987	-0.247947	-0.341791	26.0964	25.8641	26.1529	26.1778	26.6866	25.9929
Color [Black]	Q16204	Q16204	Coiled-coil domain-containing protein 6	CCDC6						8	8	8	18.1	18.1	18.1	53.29	0	27.271	1244700000	41	0.570971	0.753584	-0.227474	-0.335905	26.5746	26.0406	26.0656	26.3879	26.4791	26.4962
Color [Black]	Q16401;F2Z3J2	Q16401	26S proteasome non-ATPase regulatory subunit 5	PSMD5						11	11	11	30.4	30.4	30.4	56.195	0	22.643	1704900000	73	0.112354	0.942313	-0.0489388	-0.0743892	26.8812	26.5199	26.9396	26.8249	26.6794	26.9832
Color [Black]	Q16513;B1AL79;H0Y5V5;H0Y429;K7EL10;Q6P5Z2;Q16512	Q16513;B1AL79	Serine/threonine-protein kinase N2	PKN2						23	23	23	33.4	33.4	33.4	112.03	0	49.006	3457400000	132	1.45508	0.824431	-0.125959	-0.233171	27.7847	27.6682	27.7814	27.8737	27.8482	27.8904
Color [Black]	Q16531;F5GY55;F5GYG8;F5GZY8;F5H198	Q16531;F5GY55	DNA damage-binding protein 1	DDB1						7	7	7	8.4	8.4	8.4	126.97	0	21.074	381760000	20	0.383487	0.718477	0.603565	0.519386	24.7286	24.8198	24.6356	22.8092	24.8774	24.6868
Color [Black]	Q16543;K7EQA9;K7EKQ2;K7EIU0;K7EL68	Q16543;K7EQA9	Hsp90 co-chaperone Cdc37;Hsp90 co-chaperone Cdc37, N-terminally processed	CDC37						9	9	9	23.5	23.5	23.5	44.468	0	11.611	1447300000	30	0.10545	0.950348	0.0419083	0.0651501	26.4382	26.5422	26.6062	26.7562	26.3509	26.3538
Color [Black]	Q16555;A0A1C7CYX9;D6RF19;E5RFU4;E9PD68;Q14195;Q14194	Q16555;A0A1C7CYX9	Dihydropyrimidinase-related protein 2	DPYSL2						9	9	9	25.9	25.9	25.9	62.293	0	21.362	1094100000	44	0.543927	0.823975	-0.159232	-0.253004	26.1243	25.9292	25.9291	26.0524	26.3767	26.0311
Color [Black]	Q16576;E9PC52;Q5JP02;Q5JP01;C9JAJ9;E9PNS2;C9J7L0;Q5JNZ6;E9PIC4;E9PNS6	Q16576;E9PC52	Histone-binding protein RBBP7	RBBP7						11	11	7	49.6	49.6	41.2	47.82	0	43.15	3648800000	92	0.143664	0.942529	-0.0461877	-0.0745809	27.8266	27.5994	27.9721	27.8811	27.9082	27.7473
Color [Black]	Q16643;D6R9W4;D6RFI1;D6R9Q9;D6RCR4	Q16643;D6R9W4	Drebrin	DBN1						26	26	26	54.1	54.1	54.1	71.428	0	323.31	27389000000	271	0.552954	0.6945	-0.483433	-0.544894	30.8369	31.8602	31.0958	31.6553	31.3936	32.1943
Color [Black]	Q16658;C9JFC0;A0A0A0MSB2;C9JPH9	Q16658	Fascin	FSCN1						18	18	18	44.6	44.6	44.6	54.529	0	75.887	11496000000	198	0.11285	0.974402	-0.0165977	-0.0299962	29.63	29.5217	29.5741	29.6682	29.5887	29.5187
Color [Black]	Q16666;H3BM18;X6RHM1;A0A0A0MRB1;H3BVE6;H3BR88;X6RHR0;Q6K0P9	Q16666	Gamma-interferon-inducible protein 16	IFI16						13	13	13	19.5	19.5	19.5	88.255	0	25.223	1554600000	98	0.249313	0.918151	0.0705611	0.115276	26.5534	26.5613	26.7081	26.7357	26.4149	26.4606
Color [Black]	Q16698;E5RJG7;E5RFV2;E5RJD2;H0YAW3;E5RID6	Q16698;E5RJG7;E5RFV2;E5RJD2	2,4-dienoyl-CoA reductase, mitochondrial	DECR1						5	5	5	18.2	18.2	18.2	36.067	0	21.539	855970000	33	0.0136274	0.994379	-0.0065581	-0.00994906	25.7732	25.9245	25.6909	25.6836	25.6358	26.0889
Color [Black]	Q16795;H3BRM9;F5H0J3;F5GY40	Q16795	NADH dehydrogenase [ubiquinone] 1 alpha subcomplex subunit 9, mitochondrial	NDUFA9						15	15	15	48.3	48.3	48.3	42.509	0	27.454	4310600000	131	0.0641148	0.985611	-0.0115579	-0.0205395	28.2722	28.1053	28.193	28.282	28.1595	28.1637
Color [Black]	Q16891;B9A067;C9J406;H7C463;A0A087WYS0;D6RAW4	Q16891;B9A067;C9J406;H7C463	MICOS complex subunit MIC60	IMMT						14	14	14	28.4	28.4	28.4	83.677	0	29.45	1774600000	77	0.0462404	0.975388	-0.0186386	-0.0292196	26.3691	26.557	26.7329	26.5577	26.4244	26.7329
Color [Black]	Q17RY6;H0YB07;E5RGJ8	Q17RY6;H0YB07;E5RGJ8	Lymphocyte antigen 6K	LY6K						5	5	5	30.9	30.9	30.9	18.673	0	9.6582	912770000	38	0.344352	0.915487	-0.0704918	-0.120541	25.5164	25.7455	25.5863	25.7872	25.6499	25.6226
Color [Black]	Q27J81;A0A0A0MQU1	Q27J81;A0A0A0MQU1	Inverted formin-2	INF2						19	19	19	25.5	25.5	25.5	135.62	0	97.459	2305200000	102	0.560908	0.823262	-0.157789	-0.252533	27.0189	27.2434	27.0792	27.0672	27.4176	27.33
Color [Black]	Q29RF7;H0Y9L6;H0Y9L9	Q29RF7	Sister chromatid cohesion protein PDS5 homolog A	PDS5A						6	6	5	6.7	6.7	5.8	150.83	0	10.28	218340000	13	0.854819	0.321143	0.808968	0.860788	23.6349	24.1229	24.2099	23.1806	23.876	22.4843
Color [Black]	Q2M2I8;E9PG46;K4DI97	Q2M2I8;E9PG46	AP2-associated protein kinase 1	AAK1						11	11	10	16	16	14.8	103.88	0	21.471	1409600000	93	0.00679462	0.99269	0.00323931	0.00493429	26.5949	26.4161	26.5195	26.3012	26.4263	26.7933
Color [Black]	Q2NKX8;B5MDQ0	Q2NKX8;B5MDQ0	DNA excision repair protein ERCC-6-like	ERCC6L						10	10	10	11.2	11.2	11.2	141.1	0	17.08	680030000	39	0.353311	0.6759	0.926549	0.582636	25.4529	25.7544	25.5231	22.4779	25.7769	25.6961
Color [Black]	Q2TAM5;A0A087X0W8;Q04206;E9PKH5;E9PKV4;A0A087WVP0;E9PI38;E9PQS6;E9PMD5;E9PRX2;E9PJR1;E9PNV4	Q2TAM5;A0A087X0W8;Q04206;E9PKH5;E9PKV4;A0A087WVP0;E9PI38;E9PQS6	Transcription factor p65	RELA						13	13	13	41.9	41.9	41.9	42.868	0	30.748	3541400000	79	0.434586	0.816391	-0.15995	-0.243221	27.962	27.5301	27.6247	28.0193	27.716	27.8613
Color [Black]	Q32MZ4;C9JTC6	Q32MZ4	Leucine-rich repeat flightless-interacting protein 1	LRRFIP1						27	27	26	43.8	43.8	42.3	89.252	0	150.09	7957300000	241	0.307921	0.894786	-0.0881596	-0.142947	29.0693	28.7411	28.8494	28.9066	28.9117	29.106
Color [Black]	Q32Q12;J3KPD9;P22392;E7ERL0;O60361;E5RHP0;F6XY72;C9K028	Q32Q12;J3KPD9;P22392;E7ERL0;O60361	Nucleoside diphosphate kinase;Nucleoside diphosphate kinase B;Putative nucleoside diphosphate kinase	NME1-NME2;NME2;NME1;NME2P1						12	12	5	58.2	58.2	17.5	32.642	0	27.46	17695000000	126	0.513077	0.755081	-0.231088	-0.331328	30.1271	29.778	30.0136	29.8723	30.4222	30.3174
Color [Black]	Q3KQU3;C9JIR3;E9PLH3;H0YF21	Q3KQU3;C9JIR3	MAP7 domain-containing protein 1	MAP7D1						8	8	8	13.3	13.3	13.3	92.819	0	10.948	597330000	33	0.39085	0.793245	0.215811	0.294459	25.3952	25.2606	25.4103	24.7909	25.5684	25.0593
Color [Black]	Q3V6T2;A0A087WXD9;H7C2C6;H0Y7U8;H0Y470;C9J225	Q3V6T2;A0A087WXD9	Girdin	CCDC88A						12	12	12	8.7	8.7	8.7	216.04	0	22.587	920630000	62	0.198935	0.93842	-0.0567023	-0.093	25.8157	25.724	25.4882	25.6441	25.8178	25.7361
Color [Black]	Q3ZCQ8;M0R003;M0R0C3;M0QXC3;M0R2Z3;M0R303;M0R2D2;M0R2F8;M0R047;M0R1Y4	Q3ZCQ8;M0R003	Mitochondrial import inner membrane translocase subunit TIM50	TIMM50						5	5	5	20.4	20.4	20.4	39.646	0	24.69	2031200000	36	0.902729	0.556876	0.510543	0.668376	26.9895	27.2639	27.5573	26.3467	26.9478	26.9845
Color [Black]	Q4VXZ8;Q9NUI1;A0A0J9YWI0;G3V0I9;A0A0J9YXZ6;A0A0J9YY83	Q4VXZ8;Q9NUI1;A0A0J9YWI0	Peroxisomal 2,4-dienoyl-CoA reductase	DECR2						5	5	5	21.1	21.1	21.1	29.484	0	6.0876	365590000	24	0.355306	0.665399	1.00515	0.59935	24.0014	24.7025	24.681	25.2222	21.2856	23.8617
Color [Black]	Q52LW3;F8VWZ8	Q52LW3;F8VWZ8	Rho GTPase-activating protein 29	ARHGAP29						15	15	15	14.5	14.5	14.5	142.06	0	57.99	1098000000	82	0.212029	0.89041	-0.0992826	-0.145653	26.2295	25.9156	26.4381	26.1055	26.3309	26.4446
Color [Black]	Q53EP0	Q53EP0	Fibronectin type III domain-containing protein 3B	FNDC3B						10	10	10	11.7	11.7	11.7	132.89	0	13.123	902470000	33	0.283673	0.866016	-0.106883	-0.163963	25.7711	25.683	25.8029	25.9484	25.5709	26.0582
Color [Black]	Q53EZ4;H0Y432	Q53EZ4	Centrosomal protein of 55 kDa	CEP55						6	6	6	15.5	15.5	15.5	54.178	0	9.8497	304410000	25	1.03314	0.673853	-0.372735	-0.556799	23.942	24.3074	24.3196	24.4893	24.4091	24.7889
Color [Black]	Q53LP3	Q53LP3	Ankyrin repeat domain-containing protein SOWAHC	SOWAHC						5	5	5	15	15	15	55.671	0	12.436	210210000	20	0.568609	0.717249	0.365778	0.46539	24.1208	24.1212	24.0331	23.9005	23.1697	24.1076
Color [Black]	Q5BKZ1;A0A0A0MRN4	Q5BKZ1;A0A0A0MRN4	DBIRD complex subunit ZNF326	ZNF326						17	17	17	36.4	36.4	36.4	65.653	0	40.795	4498900000	74	0.264821	0.945295	-0.0473385	-0.0828494	28.0978	28.1699	28.1204	28.2468	28.0405	28.2429
Color [Black]	Q5F1R6	Q5F1R6	DnaJ homolog subfamily C member 21	DNAJC21						4	4	4	10.9	10.9	10.9	62.027	0	10.234	315870000	25	2.0433	0.444425	-0.462112	-0.773365	24.0518	24.1235	24.216	24.7481	24.5751	24.4546
Color [Black]	Q5GLZ8;H0Y6K7	Q5GLZ8	Probable E3 ubiquitin-protein ligase HERC4	HERC4						7	7	7	7.8	7.8	7.8	118.56	0	13.196	508170000	41	0.283124	0.741947	0.451161	0.395014	25.1914	24.9052	25.0842	23.3358	25.2318	25.2597
Color [Black]	Q5H909;Q9UNF1;Q5H907;A0A087X070;G5E9N2;Q12816	Q5H909;Q9UNF1;Q5H907	Melanoma-associated antigen D2	MAGED2						13	13	12	32.7	32.7	30.6	63.138	0	171.12	2482600000	98	0.16264	0.927273	0.0684903	0.104035	27.4341	27.3598	27.1647	27.0025	27.4729	27.2777
Color [Black]	Q5HYB6;A0A087WWU8;Q5VU61;D6R904;D6RFM2	Q5HYB6;A0A087WWU8;Q5VU61		DKFZp686J1372;TPM3						16	16	4	49.6	49.6	12.5	27.175	0	250.31	18719000000	225	0.0848763	0.96741	0.0212898	0.0361527	30.4924	30.3094	30.238	30.2874	30.4178	30.2707
Color [Black]	Q5JRA6;A0A0A0MRH6	Q5JRA6;A0A0A0MRH6	Melanoma inhibitory activity protein 3	MIA3						20	20	20	13.4	13.4	13.4	213.7	0	40.118	1210000000	67	0.17819	0.910354	-0.0857779	-0.125613	25.8206	25.7666	26.2239	26.1057	26.1623	25.8005
Color [Black]	Q5JSH3;H7BY83	Q5JSH3;H7BY83	WD repeat-containing protein 44	WDR44						10	10	10	15.4	15.4	15.4	101.37	0	16.399	480090000	43	2.4584	0.262811	-0.535072	-0.912218	24.6548	24.798	24.7094	25.3063	25.1067	25.3545
Color [Black]	Q5JSZ5;H0Y412;Q5JSZ9;Q5JT00;H3BLU0	Q5JSZ5	Protein PRRC2B	PRRC2B						32	32	32	20.8	20.8	20.8	242.96	0	105.72	4174500000	199	2.45575	0.741272	-0.207894	-0.389542	27.9568	27.971	27.9184	28.2161	28.1235	28.1303
Color [Black]	Q5JTH9;A0A087X0G0;A0A087X1U8	Q5JTH9	RRP12-like protein	RRP12						6	6	6	5.8	5.8	5.8	143.7	0	8.8028	335010000	29	0.0493605	0.97497	-0.0170352	-0.0275467	24.1468	24.3429	24.5439	24.3038	24.4022	24.3786
Color [Black]	Q5JVF3	Q5JVF3	PCI domain-containing protein 2	PCID2						6	6	6	19.3	19.3	19.3	46.029	0	10.048	483570000	29	0.877514	0.720112	0.300706	0.455917	25.3207	25.2136	24.9453	24.8596	24.6614	25.0564
Color [Black]	Q5JVZ5;Q96JJ3;Q5JVZ8;H0YCM7;Q5JVZ4;H7C0N5;H7C0S6;H7C3P3;Q5JW01;Q92556	Q5JVZ5;Q96JJ3;Q5JVZ8;H0YCM7;Q5JVZ4	Engulfment and cell motility protein 2	ELMO2						4	4	4	6.7	6.7	6.7	82.364	0	13.235	209410000	20	0.646196	0.61644	0.595076	0.649627	24.1105	24.1569	24.0687	24.1003	22.7134	23.7372
Color [Black]	Q5M775;J3KSG2;J3QQM0;J3KRN9	Q5M775;J3KSG2	Cytospin-B	SPECC1						19	19	18	21	21	20	118.58	0	49.241	2944900000	128	0.800736	0.746278	-0.274677	-0.417097	27.6317	27.1962	27.5555	27.5965	27.8876	27.7234
Color [Black]	Q5SRE5;H7C4K7	Q5SRE5	Nucleoporin NUP188 homolog	NUP188						24	24	24	15.7	15.7	15.7	196.04	0	41.727	2588000000	142	0.295161	0.92009	-0.0678069	-0.114324	27.329	27.5314	27.5843	27.6459	27.4716	27.5307
Color [Black]	Q5SY16	Q5SY16	Polynucleotide 5-hydroxyl-kinase NOL9	NOL9						2	2	2	3.8	3.8	3.8	79.322	0.0008617	3.836	175080000	12	0.7612	0.266	-1.00116	-0.906034	23.1679	21.7443	23.6696	23.7452	23.6194	24.2206
Color [Black]	Q5T196;Q8NFF5	Q5T196;Q8NFF5	FAD synthase;Molybdenum cofactor biosynthesis protein-like region;FAD synthase region	FLAD1						3	3	3	8.8	8.8	8.8	50.141	0	6.0656	158020000	14	0.00883727	0.994882	0.00791677	0.00996161	23.6145	22.8766	23.7611	23.2125	23.4257	23.5902
Color [Black]	Q5T4S7;A0A0A0MSW0;X6RE05;X6R960;Q5TBN9	Q5T4S7	E3 ubiquitin-protein ligase UBR4	UBR4						100	100	100	25.6	25.6	25.6	573.83	0	323.31	17139000000	789	0.635706	0.921056	-0.0585486	-0.108118	29.935	29.9288	30.0343	30.0692	29.9893	30.0152
Color [Black]	Q5T5U3;A0A087WW76;A0A1B0GV73;F8W9U9;E7ESW5;A0A1B0GTZ9;Q5JSD8;H0Y468;A0A1B0GW11;H0Y5T2	Q5T5U3;A0A087WW76;A0A1B0GV73;F8W9U9;E7ESW5	Rho GTPase-activating protein 21	ARHGAP21						27	27	27	19.6	19.6	19.6	217.33	0	90.822	2214600000	140	0.0101404	0.993187	-0.00345993	-0.00564963	27.1785	27.0507	27.1876	27.0543	27.0244	27.3484
Color [Black]	Q5T6F2;F5H2U4;A2A305;A0A0D9SFI5;Q5JV08	Q5T6F2;F5H2U4	Ubiquitin-associated protein 2	UBAP2						16	16	16	23.1	23.1	23.1	117.11	0	54.771	3845300000	103	1.3259	0.720851	-0.267126	-0.449479	27.8838	27.7496	27.7897	27.9039	28.1582	28.1624
Color [Black]	Q5T6V5;Q5T6V7	Q5T6V5;Q5T6V7	UPF0553 protein C9orf64	C9orf64						5	5	5	15.2	15.2	15.2	39.028	0	24.347	373970000	24	0.628775	0.75565	-0.236099	-0.352876	24.6578	24.9513	24.8619	24.803	25.0712	25.3051
Color [Black]	Q5T749	Q5T749	Keratinocyte proline-rich protein	KPRP						12	12	12	32.3	32.3	32.3	64.135	0	20.482	1749100000	53	0.16472	0.854045	0.147961	0.176519	27.4843	27.7713	26.7743	26.8718	27.3925	27.3217
Color [Black]	Q5T750	Q5T750	Skin-specific protein 32	XP32						2	2	2	8	8	8	26.238	0.00117	2.9193	482940000	17	0.552517	0.714462	-0.356831	-0.453984	25.5447	25.087	24.5677	25.418	25.506	25.3458
Color [Black]	Q5T9L3;E9PKJ0;E9PJW4;H0YCG9;E9PM62	Q5T9L3;E9PKJ0;E9PJW4;H0YCG9;E9PM62	Protein wntless homolog	WLS						3	3	3	4.4	4.4	4.4	62.253	0.0012245	3.3521	275320000	25	0.742534	0.7415	-0.256199	-0.389174	24.1085	24.0207	24.4526	24.5916	24.2895	24.4693
Color [Black]	Q5TFE4;Q5QPD0	Q5TFE4;Q5QPD0	5-nucleotidase domain-containing protein 1	NT5DC1						3	3	3	7.9	7.9	7.9	51.844	0.00091659	4.5422	223220000	14	0.550709	0.755557	-0.243857	-0.350366	23.9884	23.7855	24.0552	24.531	24.0967	23.9329
Color [Black]	Q5UIP0;H7BZN3;H7C2B5	Q5UIP0	Telomere-associated protein RIF1	RIF1						12	12	12	7.3	7.3	7.3	274.46	0	32.358	628380000	54	0.0418414	0.968115	0.0272128	0.0377162	25.0489	25.0581	25.5863	25.4577	25.142	25.0119
Color [Black]	Q5VT06;E9PIK0;Q5T2X4;H0Y7F7	Q5VT06	Centrosome-associated protein 350	CEP350						7	7	7	2.9	2.9	2.9	350.93	0	14.402	583860000	25	0.260004	0.879043	-0.102256	-0.155723	25.1326	25.2477	25.3488	25.0696	25.4128	25.5534
Color [Black]	Q5VTL8;A0A0A0MRN0	Q5VTL8	Pre-mRNA-splicing factor 38B	PRPF38B						5	5	5	9.3	9.3	9.3	64.467	0	12.304	493650000	31	0.451791	0.716777	-0.50548	-0.514828	25.2108	23.7975	24.9467	25.4728	24.7602	25.2383
Color [Black]	Q5VW36;S4R400;S4R450;S4R3N8	Q5VW36;S4R400	Focadhesin	FOCAD						10	10	10	5.9	5.9	5.9	200.07	0	11.914	470360000	25	0.0192542	0.990707	0.0127831	0.0177315	24.9617	24.8552	25.2311	25.1424	25.2409	24.6264
Color [Black]	Q5VWU8;Q5VWV2;Q8TEW0;F5GZI3;B1AP52	Q5VWU8;Q5VWV2;Q8TEW0;F5GZI3	Partitioning defective 3 homolog	PARD3						10	10	10	14	14	14	110	0	23.191	627720000	47	0.241473	0.875764	-0.106832	-0.158386	25.2279	25.565	25.3129	25.2655	25.4143	25.7464
Color [Black]	Q5VYS8;X6R3Q3;A0A0C4DFW3;Q5VYT0;Q5VYS9	Q5VYS8;X6R3Q3	Terminal uridylyltransferase 7	ZCCHC6						13	12	12	11.6	11	11	171.23	0	17.582	864430000	45	0.0775969	0.951387	-0.0453339	-0.0642374	25.8961	25.635	25.8817	25.7033	26.2217	25.6238
Color [Black]	Q5VZK9;A0A0U1RQQ1;A0A0U1RR91	Q5VZK9;A0A0U1RQQ1	Leucine-rich repeat-containing protein 16A	LRRC16A						25	25	25	22.1	22.1	22.1	151.56	0	60.156	3167800000	161	0.498398	0.870319	0.0938218	0.161151	27.7576	27.6181	27.6469	27.5894	27.4543	27.6974
Color [Black]	Q5W0B1	Q5W0B1	RING finger protein 219	RNF219						11	11	10	18.2	18.2	16.9	81.116	0	14.291	711730000	33	0.141487	0.940408	-0.0577564	-0.0886874	25.4111	25.4335	25.8619	25.6929	25.5657	25.6212
Color [Black]	Q63ZY3;K7EIU4;K7ERU2;K7ES05	Q63ZY3	KN motif and ankyrin repeat domain-containing protein 2	KANK2						13	12	12	21.3	19.3	19.3	91.173	0	46.953	1705100000	60	0.0275059	0.989706	0.0119845	0.0185445	26.7849	26.5703	26.9299	26.9524	26.6738	26.623
Color [Black]	Q66K74;M0R1M7;M0QZ50;M0QXQ9;M0QY41	Q66K74	Microtubule-associated protein 1S;MAP1S heavy chain;MAP1S light chain	MAP1S						8	8	8	11.1	11.1	11.1	112.21	0	9.262	360320000	18	0.125488	0.929455	-0.0680421	-0.0974078	24.2807	24.2984	24.7395	24.3699	24.3855	24.7673
Color [Black]	Q68CZ2;E9PCX8;C9JHU5;C9JWN9;C9JTD0;F8VV64;Q63HR2	Q68CZ2;E9PCX8	Tensin-3	TNS3						26	26	25	28.4	28.4	27.5	155.26	0	87.27	4547600000	174	0.317329	0.936256	0.0525074	0.0924836	28.2944	28.2584	28.2509	28.1691	28.1306	28.3463
Color [Black]	Q68CZ6	Q68CZ6	HAUS augmin-like complex subunit 3	HAUS3						4	4	4	8.8	8.8	8.8	69.65	0	8.6374	104800000	15	0.356327	0.820247	0.18217	0.255568	23.7064	23.2093	23.9213	23.4338	23.4778	23.3789
Color [Black]	Q6AI08;A0A087WXZ7;K7EIX2;K7ELR8	Q6AI08;A0A087WXZ7;K7EIX2	HEAT repeat-containing protein 6	HEATR6						5	5	5	6.1	6.1	6.1	128.78	0	14.713	323040000	46	2.09277	0.617882	-0.361106	-0.629346	23.855	23.9612	24.0836	24.2923	24.2973	24.3934
Color [Black]	Q6DKI1;R4GMU7	Q6DKI1;R4GMU7	60S ribosomal protein L7-like 1	RPL7L1						6	6	6	24	24	24	28.661	0	9.8218	636620000	47	0.362573	0.796626	0.202413	0.276159	25.1249	25.6612	25.497	25.2646	25.4991	24.9121
Color [Black]	Q6FI81;H3BV90;H3BTZ8	Q6FI81;H3BV90	Anamorsin	CIAPIN1						11	11	3	38.5	38.5	12.2	33.582	0	48.353	2629800000	111	1.1548	0.692573	-0.351142	-0.546107	27.3239	27.1439	27.2855	27.403	27.5516	27.8521
Color [Black]	Q6GQQ9;Q5SZ59;H0YN66;H0YMI7	Q6GQQ9;Q5SZ59	OTU domain-containing protein 7B	OTUD7B						7	7	5	11.2	11.2	8.5	92.525	0	11.663	207180000	24	0.648171	0.678807	0.491622	0.583335	23.9353	23.9398	24.2339	23.1841	23.2499	24.2001
Color [Black]	Q6IBS0;D6RG15	Q6IBS0;D6RG15	Twinfilin-2	TWF2						6	2	2	26.6	10	10	39.548	0	10.86	431970000	26	0.758846	0.185527	-1.29911	-1.00923	25.2156	22.5905	23.3188	24.8415	25.0471	25.1336
Color [Black]	Q6KC79	Q6KC79	Nipped-B-like protein	NIPBL						7	7	7	3.3	3.3	3.3	316.05	0	12.297	441240000	34	0.0571556	0.954326	0.0456842	0.0588499	24.8651	24.944	24.8404	25.3322	24.7965	24.3839
Color [Black]	Q6NUM9;H7BZ81;H7C3J0;H0YGU3;H7BZ16	Q6NUM9;H7BZ81;H7C3J0	All-trans-retinol 13,14-reductase	RETSAT						4	4	4	9.2	9.2	9.2	66.819	0.0012717	3.6839	325120000	14	0.225878	0.753535	0.481732	0.361131	24.6676	24.3645	24.5151	24.241	25.3558	22.5053
Color [Black]	Q6NZI2	Q6NZI2	Polymerase I and transcript release factor	PTRF						4	4	4	13.8	13.8	13.8	43.476	0	69.976	684440000	17	0.271686	0.896204	-0.0893688	-0.14145	25.5534	25.3435	25.4902	25.6487	25.6862	25.3203
Color [Black]	Q6P158;H7C109;A0A087WZ11;A0A087WW12	Q6P158	Putative ATP-dependent RNA helicase DHX57	DHX57						17	16	16	16.5	15.8	15.8	155.6	0	22.874	857150000	35	0.268319	0.751868	0.527793	0.410141	25.7188	25.8141	25.8319	23.692	25.9519	26.1376
Color [Black]	Q6P1N0;K7EJY5;K7EMP1	Q6P1N0;K7EJY5	Coiled-coil and C2 domain-containing protein 1A	CC2D1A						5	5	5	6.4	6.4	6.4	104.06	0	8.7542	244140000	26	0.18348	0.906646	-0.0898743	-0.130876	24.1858	23.6108	23.7544	23.9681	24.0464	23.8061
Color [Black]	Q6P2E9;I3L2F4;I3L3M2;I3L0V0	Q6P2E9	Enhancer of mRNA-decapping protein 4	EDC4						24	24	24	29.5	29.5	29.5	151.66	0	323.31	6351800000	183	1.82891	0.750096	-0.191073	-0.349579	28.4503	28.5371	28.6026	28.7455	28.6938	28.724
Color [Black]	Q6P2H3;H7BZW2	Q6P2H3;H7BZW2	Centrosomal protein of 85 kDa	CEP85						8	8	8	14.2	14.2	14.2	85.638	0	35.634	613840000	55	0.652737	0.825686	-0.131896	-0.223025	25.4745	25.2569	25.293	25.3665	25.5806	25.4729
Color [Black]	Q6P2Q9;I3L0J9;I3L3Z8;I3L1T8	Q6P2Q9	Pre-mRNA-processing-splicing factor 8	PRPF8						33	33	33	16.1	16.1	16.1	273.6	0	59.096	2648400000	157	0.746545	0.853968	-0.100025	-0.178136	27.2313	27.3119	27.369	27.4049	27.4847	27.3226
Color [Black]	Q6P3X3;H7C3A3;H7C329	Q6P3X3	Tetratricopeptide repeat protein 27	TTC27						15	15	15	24.1	24.1	24.1	96.631	0	30.519	1454300000	76	0.0340578	0.990763	0.0104758	0.0173455	26.3389	26.6729	26.5547	26.4426	26.5587	26.5338
Color [Black]	Q6PD62	Q6PD62	RNA polymerase-associated protein CTR9 homolog	CTR9						2	2	2	2.9	2.9	2.9	133.5	0.0011561	2.8057	2055100000	6	0.110618	0.942183	-0.049085	-0.0743024	27.116	27.0549	27.5294	27.3919	27.1857	27.2698
Color [Black]	Q6PGP7;D6RCE2;H0Y964;D6RDA0	Q6PGP7	Tetratricopeptide repeat protein 37	TTC37						20	20	20	17	17	17	175.48	0	39.278	1550500000	77	0.772318	0.723551	-0.365882	-0.509426	26.1277	26.118	26.7441	26.6672	26.5935	26.8268
Color [Black]	Q6PI48	Q6PI48	Aspartate--tRNA ligase, mitochondrial	DARS2						5	5	5	9	9	9	73.562	0	7.1533	431320000	33	0.280798	0.888125	-0.0936184	-0.147617	24.6914	24.5736	24.8765	25.0033	24.6653	24.7537
Color [Black]	Q6PJG6;F8WDN5	Q6PJG6	BRCA1-associated ATM activator 1	BRAT1						12	12	12	18	18	18	88.118	0	25.938	742500000	54	0.821607	0.828816	-0.128251	-0.224094	25.6429	25.5816	25.5346	25.8106	25.5903	25.743
Color [Black]	Q6PKG0;A0A0B4J210;E5RH50;H0YBW1;H0YC33;H0YAN4;H0YC73;Q659C4;E5RHK4;H0YBM7	Q6PKG0;A0A0B4J210;E5RH50	La-related protein 1	LARP1						26	26	26	33.5	33.5	33.5	123.51	0	47.263	7469800000	196	0.640137	0.836449	-0.118064	-0.202433	29.0733	28.8906	28.8498	29.0441	29.1425	28.9812
Color [Black]	Q6PL18;A0A0B4J211	Q6PL18;A0A0B4J211	ATPase family AAA domain-containing protein 2	ATAD2						5	5	5	3.8	3.8	3.8	158.55	0	5.802	749560000	17	0.387368	0.663446	0.859903	0.599167	25.8077	26.0793	26.5422	25.8978	23.4918	26.4599
Color [Black]	Q6Q0C0	Q6Q0C0	E3 ubiquitin-protein ligase TRAF7	TRAF7						3	3	3	4.5	4.5	4.5	74.608	0.00086957	3.9249	249270000	11	0.31231	0.758292	0.376232	0.379216	24.212	23.9424	24.4746	24.2796	22.8987	24.322
Color [Black]	Q6R327;D6R9S6	Q6R327	Rapamycin-insensitive companion of mTOR	RICTOR						29	29	29	22.5	22.5	22.5	192.22	0	78.616	7081600000	126	0.270718	0.959609	-0.0277519	-0.0512921	28.8237	28.7687	28.8708	28.9049	28.8299	28.8116
Color [Black]	Q6T4R5;A0A087WU78;A0A087WWC4	Q6T4R5;A0A087WU78;A0A087WWC4	Nance-Horan syndrome protein	NHS						29	29	29	27.1	27.1	27.1	179.13	0	323.31	3967900000	200	0.316051	0.883435	0.0926062	0.149389	28.0981	28.0121	28.3004	28.1963	27.906	28.0304
Color [Black]	Q6ULP2;B8ZZI9;A0A0U1RR74;A0A0A0MSN6	Q6ULP2;B8ZZI9	Aftiphilin	AFTPH						9	9	9	14.2	14.2	14.2	102.2	0	15.434	641390000	30	0.375296	0.739297	0.415902	0.431107	25.5413	25.2713	25.0677	24.0582	24.9905	25.5839
Color [Black]	Q6UVJ0	Q6UVJ0	Spindle assembly abnormal protein 6 homolog	SASS6						7	7	7	14	14	14	74.396	0	10.362	397310000	24	0.437844	0.854339	0.106297	0.175963	24.7899	24.8532	24.8464	24.915	24.5661	24.6895
Color [Black]	Q6WCQ1;J3KSW8;J3KSK7;A8MZF8;F6WMF4	Q6WCQ1;J3KSW8	Myosin phosphatase Rho-interacting protein	MPRIP						38	38	17	44	44	18.8	116.53	0	155.04	7058200000	366	0.399288	0.90364	-0.0799287	-0.136701	28.617	28.7952	28.8052	28.8102	28.7222	28.9248
Color [Black]	Q6XZF7;A0A1C7CYY6;A0A1B0GTX1	Q6XZF7;A0A1C7CYY6;A0A1B0GTX1	Dynamin-binding protein	DNMBP						16	16	16	13.1	13.1	13.1	177.35	0	26.2	1045800000	62	0.084117	0.943288	-0.0536257	-0.0738887	26.1439	25.7247	26.2722	25.9984	25.9004	26.4028
Color [Black]	Q6Y7W6;I1E4Y6;E7ESB6;C9JHW1;C9JW88;F8WCD5;C9JPV7;C9JXQ0;C9J0V6;C9JHT0;C9JRZ2;C9J7G1;B8ZZD2	Q6Y7W6;I1E4Y6	PERQ amino acid-rich with GYF domain-containing protein 2	GIGYF2						13	13	9	12.4	12.4	10.1	150.07	0	67.29	1370200000	73	0.0230016	0.990311	0.00754865	0.0123821	26.6367	26.4359	26.3602	26.5978	26.3478	26.4647
Color [Black]	Q6YHU6;B5MC89;H0Y3V5;H7BYZ4;F5H3M9;B6ZDE5	Q6YHU6;B5MC89;H0Y3V5	Thyroid adenoma-associated protein	THADA						11	11	11	7.9	7.9	7.9	219.6	0	11.595	820380000	21	0.490061	0.778218	-0.208598	-0.304332	25.4304	25.6983	25.8291	25.7843	26.1392	25.66
Color [Black]	Q6YN16	Q6YN16	Hydroxysteroid dehydrogenase-like protein 2	HSDL2						9	9	9	25.8	25.8	25.8	45.394	0	67.86	3006700000	62	0.254537	0.907818	-0.0798594	-0.127853	27.4391	27.2508	27.6774	27.5289	27.5099	27.568
Color [Black]	Q70E73;C9K0J5;C9J164;Q7Z5R6	Q70E73;C9K0J5;C9J164	Ras-associated and pleckstrin homology domains-containing protein 1	RAPH1						5	5	5	7.5	7.5	7.5	135.25	0	10.239	661580000	24	0.529397	0.730734	0.346357	0.439504	25.4995	25.8647	25.8562	24.8717	25.6214	25.6882
Color [Black]	Q71RC2;Q96J85;X6RLN4;F8W1I4;Q8TBL5;A0A087WTL9;F8VY40;F8W1Z5;E5RHZ8	Q71RC2;Q96J85;X6RLN4	La-related protein 4	LARP4						14	14	14	25.3	25.3	25.3	80.595	0	32.816	5594400000	135	0.00397479	0.995258	0.00193914	0.00293974	28.7386	28.2937	28.4358	28.3489	28.6588	28.4545
Color [Black]	Q7KZF4;H7C597	Q7KZF4	Staphylococcal nuclease domain-containing protein 1	SND1						19	19	19	32.2	32.2	32.2	102	0	57.188	3250800000	127	1.11859	0.800095	-0.153549	-0.271983	27.4807	27.4615	27.5266	27.5713	27.5923	27.7657
Color [Black]	Q7L0Y3;C9JVB6	Q7L0Y3;C9JVB6	Mitochondrial ribonuclease P protein 1	TRMT10C						13	13	13	38.2	38.2	38.2	47.346	0	32.442	1602000000	55	0.0282602	0.988727	-0.0094134	-0.0153839	26.9285	26.8877	26.5766	26.8116	26.7826	26.8269
Color [Black]	Q7L2H7;J3KNJ2;E9PN86;H0YCQ8;E9PRY0	Q7L2H7;J3KNJ2	Eukaryotic translation initiation factor 3 subunit M	EIF3M						7	7	7	24.6	24.6	24.6	42.502	0	30.62	1902400000	43	0.649255	0.746043	-0.264242	-0.386335	26.9234	26.6987	26.7969	27.0741	27.3669	26.7708
Color [Black]	Q7L2J0	Q7L2J0	7SK snRNA methylphosphate capping enzyme	MEPCE						7	7	7	13.8	13.8	13.8	74.354	0	10.086	453030000	32	0.807812	0.727679	-0.297318	-0.443597	24.732	24.4104	24.8441	25.1696	24.9103	24.7984
Color [Black]	Q7L576;H0YL50	Q7L576	Cytoplasmic FMR1-interacting protein 1	CYFIP1						36	36	10	30.8	30.8	7.7	145.18	0	76.129	8123300000	316	0.914809	0.865916	0.0899073	0.164698	29.0081	29.0085	29.1391	28.9535	28.9898	28.9427
Color [Black]	Q7L8L6	Q7L8L6	FAST kinase domain-containing protein 5	FASTKD5						4	4	4	8	8	8	86.573	0.0012428	3.4749	276760000	15	0.10978	0.948594	-0.0421759	-0.0660066	24.1957	24.4779	24.1111	24.1578	24.4478	24.3056
Color [Black]	Q7Z2K8	Q7Z2K8	G protein-regulated inducer of neurite outgrowth 1	GPRIN1						3	3	3	5	5	5	102.4	0	5.7594	68761000	11	0.420089	0.752895	0.256478	0.337375	23.7348	23.2063	23.2534	22.7855	23.1699	23.4696
Color [Black]	Q7Z2W4;C9J6P4;H7C5K1	Q7Z2W4;C9J6P4	Zinc finger CCCH-type antiviral protein 1	ZC3HAV1						34	34	33	49.1	49.1	48.2	101.43	0	323.31	8855400000	317	0.777893	0.760037	-0.20115	-0.324858	29.0535	28.856	29.0588	29.0882	29.0955	29.3881
Color [Black]	Q7Z2Z2;H0YK75	Q7Z2Z2	Elongation factor Tu GTP-binding domain-containing protein 1	EFTUD1						6	6	6	6.5	6.5	6.5	125.43	0	8.2069	171880000	23	0.0941515	0.887357	-0.167637	-0.14758	23.5219	23.5391	23.5432	24.0738	24.57	22.4633
Color [Black]	Q7Z3B4	Q7Z3B4	Nucleoporin p54	NUP54						5	5	5	13.6	13.6	13.6	55.435	0	6.2584	198580000	15	0.402223	0.748503	0.351641	0.404049	24.0563	23.8933	23.8341	24.1238	23.7187	22.8863
Color [Black]	Q7Z3C6;C9JS65;C9JFV2;F2Z3I6;C9JX27;C9IYZ9;C9JKV7;C9JDK4;C9JXG2;H7C152;H7C1G6	Q7Z3C6	Autophagy-related protein 9A	ATG9A						6	6	6	11.1	11.1	11.1	94.446	0	21.059	417010000	32	0.645253	0.75603	-0.247962	-0.368128	24.513	24.9607	24.8909	24.9777	24.8928	25.238
Color [Black]	Q7Z3T8;D6RC80	Q7Z3T8	Zinc finger FYVE domain-containing protein 16	ZFYVE16						37	37	37	31.7	31.7	31.7	168.9	0	125.7	6322800000	238	1.26952	0.795844	-0.159764	-0.285782	28.4719	28.3144	28.3197	28.5317	28.5763	28.4773
Color [Black]	Q7Z3U7;F8VZV1	Q7Z3U7;F8VZV1	Protein MON2 homolog	MON2						16	16	16	10.5	10.5	10.5	190.36	0	48.787	1263500000	63	0.110819	0.944469	-0.0523415	-0.0780071	26.1259	26.0604	26.4813	26.4951	26.1579	26.1717
Color [Black]	Q7Z417	Q7Z417	Nuclear fragile X mental retardation-interacting protein 2	NUFIP2						17	17	17	37	37	37	76.12	0	69.688	4300300000	163	1.28475	0.749796	-0.24276	-0.412435	27.9674	27.7938	28.0496	28.0875	28.2153	28.2364
Color [Black]	Q7Z4H7;Q5VY60;Q5SYF9	Q7Z4H7;Q5VY60	HAUS augmin-like complex subunit 6	HAUS6						11	11	11	14.2	14.2	14.2	108.62	0	22.563	1112500000	36	0.062505	0.973604	-0.0185979	-0.0308238	26.2883	26.2133	26.0785	26.0923	26.1717	26.3719
Color [Black]	Q7Z6Z7;H0Y659;A0A087X146;A0A1B0GXC7;A5YM72	Q7Z6Z7	E3 ubiquitin-protein ligase HUWE1	HUWE1						102	102	97	31.7	31.7	30.5	481.89	0	323.31	27899000000	913	0.595932	0.904641	-0.0719236	-0.129831	30.7005	30.5626	30.7146	30.7785	30.7077	30.7072
Color [Black]	Q7Z739;A0A024R7W5;A0A087X0Q1;A0A087WY31;S4R373	Q7Z739;A0A024R7W5;A0A087X0Q1;A0A087WY31	YTH domain-containing family protein 3	YTHDF3						8	4	3	16.2	8.5	7.4	63.86	0	12.105	534690000	26	0.586913	0.757906	-0.257591	-0.370151	25.2281	24.7236	24.9371	24.9723	25.4138	25.2756
Color [Black]	Q86SQ0;E9PFQ4;E9PGF6;G5E9V3;E9PDY7	Q86SQ0;E9PFQ4;E9PGF6;G5E9V3	Pleckstrin homology-like domain family B member 2	PHLDB2						14	14	14	12.5	12.5	12.5	142.16	0	28.814	1512100000	86	0.074083	0.959922	0.030365	0.0471591	26.7774	26.5552	26.8539	26.8831	26.4945	26.7179
Color [Black]	Q86TB9	Q86TB9	Protein PAT1 homolog 1	PATL1						11	11	11	19.2	19.2	19.2	86.849	0	31.567	2200400000	80	0.0835374	0.954573	-0.0392736	-0.0589334	27.0857	26.978	27.1779	27.4184	26.8917	27.0494
Color [Black]	Q86TC9;A0A087WX60	Q86TC9;A0A087WX60	Myopalladin	MYPN						19	19	18	20.1	20.1	19.2	145.26	0	50.793	2642300000	110	0.190723	0.967934	0.0201041	0.0372047	27.4522	27.5186	27.5023	27.4079	27.4758	27.5291
Color [Black]	Q86UK7;H3BQQ2;H3BR87	Q86UK7;H3BQQ2	Zinc finger protein 598	ZNF598						15	15	15	22.8	22.8	22.8	98.636	0	50.498	1440400000	91	1.03207	0.759685	-0.225752	-0.374556	26.3703	26.2559	26.4701	26.4964	26.5226	26.7544
Color [Black]	Q86UP2;G3V4Y7;H0YJZ8;B7Z6P3;G3V5P0;G3V5G2;H0YJV5;H0YJP2	Q86UP2	Kinectin	KTN1						26	26	26	23.5	23.5	23.5	156.27	0	174.86	4127700000	156	1.25899	0.738953	-0.234116	-0.398649	27.5951	27.7695	27.8534	27.9554	28.0549	27.91
Color [Black]	Q86UU1;A0A087WZL0	Q86UU1;A0A087WZL0	Pleckstrin homology-like domain family B member 1	PHLDB1						3	3	3	2.8	2.8	2.8	151.16	0.0011995	3.1588	397400000	9	0.746888	0.178847	1.29813	1.00013	25.4112	25.5874	24.985	22.4771	24.886	24.726
Color [Black]	Q86V48;E5RFK8;E5RHU7	Q86V48	Leucine zipper protein 1	LUZP1						39	39	39	41.3	41.3	41.3	120.27	0	110.15	6446800000	304	0.283515	0.929005	0.0583534	0.100099	28.8805	28.7216	28.8575	28.6464	28.7614	28.8768
Color [Black]	Q86VP6;A0A0C4DGH5;H0YH27;F5H6I6;F8WBB8;O75155	Q86VP6;A0A0C4DGH5	Cullin-associated NEDD8-dissociated protein 1	CAND1						39	39	39	43.8	43.8	43.8	136.37	0	178.05	14923000000	384	0.0973953	0.973971	-0.017423	-0.0308884	29.8918	29.8206	29.9662	30.0045	29.8446	29.8817
Color [Black]	Q86W92;F5GZP6;A0A0A0MTP2;F5H6Q7;F5H0E0;F5H495;H0YFE4	Q86W92;F5GZP6	Liprin-beta-1	PPFIBP1						10	10	10	11.8	11.8	11.8	114.02	0	16.68	1280500000	70	0.686693	0.823056	-0.148213	-0.247764	26.4976	26.4076	26.2422	26.45	26.4858	26.6562
Color [Black]	Q86X55;K7EQA8;K7EK20;K7EPK1;K7EQB9	Q86X55;K7EQA8	Histone-arginine methyltransferase CARM1	CARM1						10	10	10	16.9	16.9	16.9	65.853	0	21.097	2020700000	68	0.0922336	0.957836	-0.0356439	-0.0558856	26.9718	26.6686	27.1094	26.871	26.9588	27.0269
Color [Black]	Q86XL3;F5H6J0;F5H1D4	Q86XL3	Ankyrin repeat and LEM domain-containing protein 2	ANKLE2						12	12	12	15	15	15	104.11	0	15.196	586740000	32	0.0992346	0.948011	0.0441043	0.0668853	25.5724	25.0847	25.2284	25.2801	25.3496	25.1234
Color [Black]	Q86XZ4;F8VS10	Q86XZ4	Spermatogenesis-associated serine-rich protein 2	SPATS2						4	4	4	11.9	11.9	11.9	59.544	0	17.611	408970000	33	0.103782	0.890184	0.148127	0.14611	24.7885	24.7727	24.5665	23.5435	25.0649	25.0748
Color [Black]	Q86Y56;H0Y650;E9PGY2;H7C3B1	Q86Y56;H0Y650;E9PGY2	Dynein assembly factor 5, axonemal	DNAAF5						5	5	5	7.5	7.5	7.5	93.52	0	7.2581	427890000	13	0.335857	0.72956	0.476854	0.439084	26.2463	24.4425	24.6797	24.891	24.367	24.6799
Color [Black]	Q8IVF2	Q8IVF2	Protein AHNAK2	AHNAK2						19	18	18	14.4	14.1	14.1	616.62	0	28.024	1393700000	51	0.348699	0.82185	0.177989	0.250051	26.079	26.0571	26.5088	26.3293	25.8159	25.9657
Color [Black]	Q8IVM0	Q8IVM0	Coiled-coil domain-containing protein 50	CCDC50						4	4	4	19.3	19.3	19.3	35.822	0.00091954	4.5803	332240000	14	0.271372	0.920709	-0.0658601	-0.110276	24.4735	24.1518	24.2902	24.3162	24.4072	24.3897
Color [Black]	Q8IVT2	Q8IVT2	Mitotic interactor and substrate of PLK1	MISP						24	24	24	44.8	44.8	44.8	75.356	0	176.99	13112000000	295	0.0896364	0.957663	-0.0355574	-0.0554596	30.042	29.6989	29.9347	29.804	29.8568	30.1215
Color [Black]	Q8IWJ2;B8ZZW2;B8ZZA5;U3KQE0;U3KPU4;H7BYJ9	Q8IWJ2;B8ZZW2	GRIP and coiled-coil domain-containing protein 2	GCC2						12	11	11	9.7	8.8	8.8	195.91	0	12.558	671880000	33	0.293001	0.72621	0.721519	0.481964	24.8792	25.1854	25.3757	25.44	25.3833	22.4525
Color [Black]	Q8IWX8;J3QK89	Q8IWX8;J3QK89	Calcium homeostasis endoplasmic reticulum protein	CHERP						6	6	6	8	8	8	103.7	0	8.5207	477190000	35	0.567142	0.67643	0.494495	0.557205	24.747	24.8203	24.7403	24.795	24.5099	23.5192
Color [Black]	Q8IWZ3;E9PDP5;H7C2F5;H3BLS9;H0Y4P6;H0Y785;H0Y472;H0Y7Y3;A0A0A0MQZ8	Q8IWZ3;E9PDP5	Ankyrin repeat and KH domain-containing protein 1	ANKHD1						36	23	16	20.5	14.2	9.3	269.45	0	64.443	4965300000	188	0.555741	0.85081	-0.108045	-0.184326	28.1946	27.9942	28.2708	28.2224	28.2536	28.3077
Color [Black]	Q8IXB1;A0A087WXH7;E7EP04	Q8IXB1	DnaJ homolog subfamily C member 10	DNAJC10						6	6	6	13.5	13.5	13.5	91.079	0	15.482	365850000	25	0.357564	0.742636	0.374159	0.399836	24.4539	24.6042	24.054	23.1992	24.2855	24.5049
Color [Black]	Q8IXW5	Q8IXW5	Putative RNA polymerase II subunit B1 CTD phosphatase RPAP2	RPAP2						12	12	12	26.3	26.3	26.3	69.508	0	24.494	986200000	63	1.12982	0.724941	-0.308753	-0.491239	25.772	26.1198	25.8634	26.2792	26.0786	26.3237
Color [Black]	Q8IY17;M0R2C2;M0QYT1;M0R2K2	Q8IY17	Neuropathy target esterase	PNPLA6						14	14	14	16.9	16.9	16.9	149.99	0	34.978	787060000	54	0.409022	0.795635	-0.209564	-0.292061	25.5401	25.4781	25.8302	26.1141	25.4711	25.8919
Color [Black]	Q8IY81;J3KS36	Q8IY81	pre-rRNA processing protein FTSJ3	FTSJ3						10	10	10	17.2	17.2	17.2	96.557	0	16.968	806590000	44	0.0915734	0.974935	-0.0164483	-0.029163	25.7372	25.8652	25.7742	25.8949	25.7169	25.8142
Color [Black]	Q8IZ83;F5H4B6;M0QY06	Q8IZ83;F5H4B6	Aldehyde dehydrogenase family 16 member A1	ALDH16A1						12	12	12	23.8	23.8	23.8	85.126	0	25.447	1564300000	80	0.377431	0.743215	0.411161	0.429542	26.8541	26.4601	26.5581	26.483	26.8061	25.3497
Color [Black]	Q8IZH2;H7C5E4;C9JCZ8	Q8IZH2;H7C5E4	5-3 exoribonuclease 1	XRN1						20	20	20	15.4	15.4	15.4	194.1	0	34.874	1762800000	100	0.250877	0.89646	-0.0912387	-0.141637	26.4688	26.7132	26.9239	26.7872	26.6939	26.8985
Color [Black]	Q8N0X7	Q8N0X7	Spartin	SPG20						12	12	12	27.8	27.8	27.8	72.832	0	61.552	3896000000	115	2.11319	0.746004	-0.218408	-0.401461	27.8849	27.8069	27.8632	27.9976	28.1223	28.0902
Color [Black]	Q8N122	Q8N122	Regulatory-associated protein of mTOR	RPTOR						11	11	11	11.1	11.1	11.1	149.04	0	30.562	951470000	60	0.0446731	0.975441	-0.0178547	-0.0280511	26.2143	25.9071	25.8083	26.1001	25.9933	25.8897
Color [Black]	Q8N163;G3V119;H0YB24;A0A087X2B6;E5RHJ4;H0YC69;E5RGU7;E5RFJ3;H0YC58	Q8N163;G3V119;H0YB24	Cell cycle and apoptosis regulator protein 2	CCAR2						7	7	7	9	9	9	102.9	0	9.8567	442260000	22	0.305035	0.77904	-0.262681	-0.308807	23.9908	25.0703	24.8025	24.7422	24.7603	25.1492
Color [Black]	Q8N1F7;H3BVG0;H3BPA9;H3BV11;H3BRI8;H3BM93;H3BNN5;H3BVE2;H3BV15;H3BRD9;H3BP95;H3BMX0	Q8N1F7;H3BVG0	Nuclear pore complex protein Nup93	NUP93						21	21	21	28.2	28.2	28.2	93.487	0	41.372	3920400000	153	0.229222	0.943635	0.0420011	0.0734561	28.0948	27.882	27.9705	28.0017	27.9447	27.8748
Color [Black]	Q8N1W1;D6RGZ3	Q8N1W1	Rho guanine nucleotide exchange factor 28	ARHGEF28						8	8	8	7.4	7.4	7.4	191.89	0	21.64	580710000	56	0.0666718	0.965429	-0.0271626	-0.0423048	25.4363	25.1631	24.975	25.1424	25.3057	25.2077
Color [Black]	Q8N3C0;J3KNJ4;E5RFZ0	Q8N3C0	Activating signal cointegrator 1 complex subunit 3	ASCC3						39	39	39	22.1	22.1	22.1	251.46	0	84.103	3561800000	194	0.376234	0.854499	-0.111561	-0.178672	27.9271	27.5707	27.7174	27.8355	27.7381	27.9762
Color [Black]	Q8N3R9;G3V2H1	Q8N3R9	MAGUK p55 subfamily member 5	MPP5						7	7	7	13.3	13.3	13.3	77.293	0	13.478	583040000	34	0.356723	0.823448	-0.140313	-0.211394	25.1589	25.1894	25.4823	25.3859	25.2142	25.6515
Color [Black]	Q8N3V7	Q8N3V7	Synaptopodin	SYNPO						8	8	8	14.3	14.3	14.3	99.462	0	18.852	678120000	42	0.284848	0.809758	-0.209979	-0.263362	25.6596	24.8879	25.355	25.709	25.7026	25.1208
Color [Black]	Q8N556	Q8N556	Actin filament-associated protein 1	AFAP1						7	7	7	11	11	11	80.724	0	9.1246	547560000	30	0.0321113	0.989223	-0.00887426	-0.0149598	25.411	25.3243	25.2634	25.4347	25.1766	25.414
Color [Black]	Q8N5F7;Q5M9Q1	Q8N5F7;Q5M9Q1	NF-kappa-B-activating protein;NKAP-like protein	NKAP;NKAPL						2	2	2	6.3	6.3	6.3	47.138	0	6.2321	282530000	14	0.356396	0.849245	-0.117865	-0.184839	24.1385	24.3948	24.3234	24.5987	24.4096	24.202
Color [Black]	Q8N5K1;D6RCF4;I3L1N9	Q8N5K1;D6RCF4	CDGSH iron-sulfur domain-containing protein 2	CISD2						3	3	3	30.4	30.4	30.4	15.278	0.00088889	4.1789	151900000	10	0.819777	0.558118	0.548154	0.676996	23.8816	23.4934	23.6669	22.7437	23.6964	22.9573
Color [Black]	Q8N5M9	Q8N5M9	Protein jagunal homolog 1	JAGN1						2	2	2	13.1	13.1	13.1	21.125	0	6.6451	846630000	31	0.809145	0.725968	-0.358067	-0.508098	25.5454	25.8925	25.3401	25.9462	25.7346	26.1716
Color [Black]	Q8N766;H7C4E3	Q8N766	ER membrane protein complex subunit 1	EMC1						5	5	5	7.8	7.8	7.8	111.76	0	9.1512	339390000	13	0.376206	0.730751	-0.530735	-0.486102	23.1119	24.8132	24.8336	24.8185	24.4956	25.0368
Color [Black]	Q8N9Q2	Q8N9Q2	Protein SREK1IP1	SREK1IP1						3	3	3	20	20	20	18.177	0.00095147	4.9714	1711800000	41	1.11927	0.722688	0.29276	0.469914	26.7821	27.0336	27.0054	26.5756	26.8336	26.5336
Color [Black]	Q8NB16;I3L2T9;I3L4A6;I3L4Z5	Q8NB16;I3L2T9;I3L4A6	Mixed lineage kinase domain-like protein	MLKL						6	6	6	14	14	14	54.478	0	11.481	426590000	25	0.108668	0.901728	0.127708	0.138105	25.0631	24.2968	24.8773	25.0148	24.9327	23.9065
Color [Black]	Q8NB46	Q8NB46	Serine/threonine-protein phosphatase 6 regulatory ankyrin repeat subunit C	ANKRD52						8	8	8	11.8	11.8	11.8	115.08	0	21.079	1005900000	22	0.403766	0.798331	-0.200411	-0.28213	26.4371	25.7289	25.937	26.2406	26.2162	26.2474
Color [Black]	X6R5E5;Q8NBM4	X6R5E5;Q8NBM4	Ubiquitin-associated domain-containing protein 2	UBAC2						3	3	2	23.5	23.5	18.6	23.074	0	7.2518	456180000	25	0.563883	0.523854	0.825485	0.717785	25.1498	25.2438	25.0323	24.8901	25.0344	23.0248
Color [Black]	Q8NBS9	Q8NBS9	Thioredoxin domain-containing protein 5	TXNDC5						17	17	17	48.6	48.6	48.6	47.628	0	189.55	15453000000	176	1.96155	0.728669	0.277299	0.493597	29.7836	29.7205	29.7086	29.3513	29.5451	29.4845
Color [Black]	Q8NBY1;B4E0Y9;Q9P289;C9JDH9;C9J6L2;C9JCC0;C9J232;H7C279;O00506	Q8NBY1;B4E0Y9;Q9P289	Serine/threonine-protein kinase 26	STK26						7	7	5	17.6	17.6	13.3	43.867	0	8.762	688580000	28	0.186816	0.878655	-0.11458	-0.156043	25.0695	25.2639	25.5827	25.187	25.2981	25.7748
Color [Black]	Q8NC51	Q8NC51	Plasminogen activator inhibitor 1 RNA-binding protein	SERBP1						15	15	15	43.4	43.4	43.4	44.965	0	176.6	12202000000	154	0.345061	0.884003	0.0916862	0.150282	29.6206	29.6125	29.3402	29.4004	29.3484	29.5495
Color [Black]	Q8NCA5;E9PH82;C9J3G8	Q8NCA5;E9PH82	Protein FAM98A	FAM98A						9	9	8	25.2	25.2	22.5	55.4	0	33.119	3103200000	92	0.743741	0.749269	-0.275588	-0.411296	27.6099	27.2891	27.1886	27.4622	27.6032	27.849
Color [Black]	Q8ND24;E9PN76;E9PRE9	Q8ND24;E9PN76	RING finger protein 214	RNF214						5	5	5	11	11	11	77.667	0	11.479	203360000	26	0.748943	0.6108	-0.5304	-0.642727	23.5775	22.7206	23.5874	23.5605	23.8276	24.0886
Color [Black]	Q8NDI1;H7BZ98	Q8NDI1	EH domain-binding protein 1	EHBP1						5	5	5	5.9	5.9	5.9	140.02	0	6.7771	121340000	9	0.389713	0.723936	0.471106	0.466581	23.6004	22.9861	23.5421	22.8059	22.1441	23.7653
Color [Black]	Q8NDV7;H7C269;H3BRT3;H3BTQ1	Q8NDV7;H7C269	Trinucleotide repeat-containing gene 6A protein	TNRC6A						22	22	22	18.9	18.9	18.9	210.29	0	71.471	2084400000	110	0.484593	0.837135	-0.119123	-0.196275	27.1204	26.9574	26.9218	27.2226	27.1898	26.9446
Color [Black]	Q8NE71;H0YGW7;A0A0G2JIC2;Q5STZ8	Q8NE71;H0YGW7	ATP-binding cassette sub-family F member 1	ABCF1						15	15	15	24.4	24.4	24.4	95.925	0	163.13	3994400000	150	1.67882	0.754437	-0.199	-0.359287	27.7849	27.9039	27.9687	28.0873	28.0879	28.0793
Color [Black]	Q8NE86;S4R468	Q8NE86;S4R468	Calcium uniporter protein, mitochondrial	MCU						7	7	7	26.8	26.8	26.8	39.866	0	30.902	1192500000	55	0.331839	0.823013	0.179655	0.24846	26.6433	26.0843	26.6418	26.5206	26.1835	26.1264
Color [Black]	Q8NEM2;I3L3Z1	Q8NEM2	SHC SH2 domain-binding protein 1	SHCBP1						8	8	8	14.3	14.3	14.3	75.69	0	13.183	314820000	24	0.0931322	0.949128	0.0456098	0.0675941	24.5253	24.2804	24.1674	24.4669	24.0069	24.3625
Color [Black]	Q8NEW0;H0Y362	Q8NEW0;H0Y362	Zinc transporter 7	SLC30A7						4	4	4	13.8	13.8	13.8	41.625	0	12.685	1163800000	52	0.0440137	0.959006	-0.0370401	-0.0470504	26.0772	25.9734	26.2906	25.968	25.7991	26.6852
Color [Black]	Q8NEZ2;H0YBN0;E5RG91;E5RJ10;E5RHB8;E5RJX6	Q8NEZ2;H0YBN0;E5RG91	Vacuolar protein sorting-associated protein 37A	VPS37A						4	4	4	17.1	17.1	17.1	44.314	0	7.8484	407770000	28	0.557277	0.692512	-0.469746	-0.537644	23.9263	23.959	23.8435	23.6682	24.5449	24.925
Color [Black]	Q8NFH4;F8VTY2	Q8NFH4	Nucleoporin Nup37	NUP37						4	4	4	17.2	17.2	17.2	36.707	0	9.967	355130000	27	0.431257	0.631585	0.798304	0.617914	24.6639	24.9283	24.4478	22.4051	24.1859	25.054
Color [Black]	Q8NFH8	Q8NFH8	RalBP1-associated Eps domain-containing protein 2	REPS2						4	3	3	8.5	7	7	71.533	0.00093023	4.6973	171310000	17	0.257004	0.749203	0.380253	0.349359	23.316	23.5478	23.5144	21.9192	23.5413	23.777
Color [Black]	Q8NFQ8	Q8NFQ8	Torsin-1A-interacting protein 2	TOR1AIP2						6	6	5	17.4	17.4	15.3	51.263	0	12.499	544630000	38	0.104288	0.959125	-0.0324834	-0.0530626	25.1061	25.2712	25.0085	25.0217	25.1563	25.3052
Color [Black]	Q8NG31;E9PPJ1;H0YCZ2;H0YEY7	Q8NG31;E9PPJ1;H0YCZ2	Protein CASC5	CASC5						14	14	14	8.8	8.8	8.8	265.39	0	20.948	583390000	37	0.364008	0.824823	-0.146947	-0.219799	25.1	25.2324	25.0367	25.2922	25.5325	24.9852
Color [Black]	Q8NHH9;C9JQQ5;B5MCN0;H7C3A2	Q8NHH9;C9JQQ5;B5MCN0	Atlastin-2	ATL2						3	3	3	6.5	6.5	6.5	66.228	0	5.4057	235110000	11	0.430554	0.72917	-0.475845	-0.489196	24.2448	24.2352	22.8368	24.2572	24.1256	24.3616
Color [Black]	Q8NI27;A0A0C4DG98;H0Y815;F2Z2V2	Q8NI27;A0A0C4DG98	THO complex subunit 2	THOC2						11	11	11	9.6	9.6	9.6	182.77	0	33.612	1153500000	48	0.396861	0.829852	-0.150705	-0.228157	25.8772	26.1979	26.2448	26.1915	26.1057	26.4748
Color [Black]	Q8TA86;C9J6V2	Q8TA86;C9J6V2	Retinitis pigmentosa 9 protein	RP9						4	4	4	19	19	19	26.106	0	6.4372	349350000	22	0.880532	0.486915	0.609227	0.740931	24.6645	24.9313	24.4252	24.4068	24.2927	23.4939
Color [Black]	Q8TAA9	Q8TAA9	Vang-like protein 1	VANGL1						5	5	5	13.2	13.2	13.2	59.974	0	7.1539	187400000	26	0.75878	0.217455	1.15375	0.962097	23.949	24.3429	23.701	22.2377	22.1048	24.1893
Color [Black]	Q8TB61	Q8TB61	Adenosine 3-phospho 5-phosphosulfate transporter 1	SLC35B2						5	5	5	15.7	15.7	15.7	47.514	0	12.375	1040200000	43	0.00220473	0.999332	0.000705083	0.00116652	26.0523	26.308	26.0106	26.2108	26.0472	26.1108
Color [Black]	Q8TBQ9	Q8TBQ9	Protein kish-A	TMEM167A						2	2	2	25	25	25	8.0598	0.0022338	2.5195	165240000	14	0.450548	0.741582	0.319136	0.396475	23.5561	23.863	23.8499	23.5398	23.8768	22.8951
Color [Black]	Q8TC07;C9JA93;F8WCB5;F8WDJ1;F8WF35;F8VV61	Q8TC07	TBC1 domain family member 15	TBC1D15						16	16	16	26.8	26.8	26.8	79.49	0	28.62	3398400000	110	0.837845	0.770683	-0.191821	-0.316418	27.6867	27.4156	27.7482	27.7846	27.7749	27.8666
Color [Black]	Q8TCJ2	Q8TCJ2	Dolichyl-diphosphooligosaccharide--protein glycosyltransferase subunit STT3B	STT3B						10	10	10	13.6	13.6	13.6	93.673	0	16.864	899370000	58	0.0536803	0.972687	0.0196921	0.0314377	25.7322	25.9145	25.9926	25.7171	25.8102	26.053
Color [Black]	Q8TD16	Q8TD16	Protein bicaudal D homolog 2	BICD2						5	5	5	7.4	7.4	7.4	93.532	0	8.7063	285920000	25	0.0849612	0.959639	0.030194	0.0482374	24.1333	24.189	24.4781	24.1503	24.3677	24.1918
Color [Black]	Q8TD19;G3V459;G3V2Z5;G3V5V0	Q8TD19	Serine/threonine-protein kinase Nek9	NEK9						20	20	20	27.9	27.9	27.9	107.17	0	51.09	4327600000	199	0.335612	0.879911	-0.0966276	-0.156147	28.2007	27.8566	28.1464	28.0637	28.2375	28.1924
Color [Black]	Q8TDB6	Q8TDB6	E3 ubiquitin-protein ligase DTX3L	DTX3L						8	8	8	14.2	14.2	14.2	83.553	0	41.901	562130000	37	0.118177	0.950114	-0.0398426	-0.0639781	25.0252	25.3233	25.3696	25.3715	25.1707	25.2953
Color [Black]	Q8TDD1;F8VRX4	Q8TDD1	ATP-dependent RNA helicase DDX54	DDX54						12	12	12	16.1	16.1	16.1	98.594	0	15.801	794160000	40	0.736511	0.740913	-0.260787	-0.393741	25.5928	25.8756	25.4081	25.9506	25.7109	25.9973
Color [Black]	Q8TDM6;A0A0J9YYG8;A0A0A0MSL1	Q8TDM6	Disks large homolog 5	DLG5						13	13	13	8	8	8	213.87	0	18.594	1171600000	73	0.870267	0.82064	0.140327	0.244031	26.1788	26.3031	26.4003	26.2316	26.1186	26.111
Color [Black]	Q8TDN6	Q8TDN6	Ribosome biogenesis protein BRX1 homolog	BRIX1						11	11	11	39.9	39.9	39.9	41.401	0	139.65	5875100000	111	0.471644	0.83109	0.144518	0.22839	28.5804	28.797	28.6915	28.7777	28.4529	28.4048
Color [Black]	Q8TDX7;F8WAG2;F5H3U7;Q5TBH0;Q5TBG1;Q5TBG7;Q5TBH2;Q5TBH1;Q9HC98	Q8TDX7;F8WAG2	Serine/threonine-protein kinase Nek7	NEK7						5	5	5	21.5	21.5	21.5	34.551	0	8.6103	549380000	22	0.351456	0.826352	-0.151494	-0.223091	25.1173	24.869	25.2095	24.9997	25.498	25.1525
Color [Black]	Q8TED1;E7ETY7;J3KNB5	Q8TED1;E7ETY7	Probable glutathione peroxidase 8;Glutathione peroxidase	GPX8						6	6	6	31.6	31.6	31.6	23.881	0	11.227	538890000	19	0.408288	0.827339	-0.145439	-0.223338	24.7945	25.0307	25.2752	25.0639	25.2065	25.2663
Color [Black]	Q8TEQ6	Q8TEQ6	Gem-associated protein 5	GEMIN5						42	42	42	36.1	36.1	36.1	168.59	0	110.99	10445000000	402	1.54956	0.814581	-0.131023	-0.243107	29.264	29.1743	29.3	29.3968	29.3759	29.3586
Color [Black]	Q8TEX9;H0YN14;H0YLV0;H0YL92;H0YN07;H0YMR4	Q8TEX9;H0YN14	Importin-4	IPO4						7	7	7	9.8	9.8	9.8	118.71	0	31.025	394420000	28	0.879291	0.778791	0.182674	0.306114	24.9564	24.6924	24.9907	24.6703	24.6808	24.7404
Color [Black]	Q8TF42	Q8TF42	Ubiquitin-associated and SH3 domain-containing protein B	UBASH3B						55	55	42	73	73	54.4	101.54	0	323.31	432980000000	1471	0.000250092	0.999419	-0.000108083	-0.000168667	34.9224	34.6815	34.5904	34.5694	34.9144	34.7109
Color [Black]	Q8TF72	Q8TF72	Protein Shroom3	SHROOM3						10	10	10	7.8	7.8	7.8	216.85	0	15.932	486330000	38	0.156627	0.942664	0.0456581	0.0749529	25.4761	25.1448	25.4476	25.3618	25.2769	25.2927
Color [Black]	Q8WU90;H7C466;F8WB26	Q8WU90	Zinc finger CCCH domain-containing protein 15	ZC3H15						5	5	5	14.8	14.8	14.8	48.602	0	12.546	387770000	21	1.09948	0.716732	-0.286883	-0.460716	24.7801	24.5587	24.3556	24.8423	24.8559	24.8567
Color [Black]	Q8WUH6	Q8WUH6	Transmembrane protein 263	TMEM263						6	6	6	75.9	75.9	75.9	11.748	0	55.897	17937000000	176	0.451787	0.753819	0.302026	0.383328	30.3928	29.9874	29.6259	29.3331	29.8618	29.9051
Color [Black]	Q8WUM0	Q8WUM0	Nuclear pore complex protein Nup133	NUP133						9	9	9	9.4	9.4	9.4	128.98	0	18.037	679660000	49	0.368369	0.752555	-0.272851	-0.336941	25.1747	24.9114	25.6498	25.239	25.9567	25.3587
Color [Black]	Q8WUM4;C9IZF9;F8WEQ7;F8WBR8;F8WDK9	Q8WUM4	Programmed cell death 6-interacting protein	PDCD6IP						43	43	43	53.7	53.7	53.7	96.022	0	323.31	32741000000	528	0.142954	0.959408	-0.0280749	-0.0490103	31.1189	30.8899	30.9506	30.9886	31.0641	30.9908
Color [Black]	Q8WUY1;H0YAR9	Q8WUY1	Protein THEM6	THEM6						5	5	5	22.6	22.6	22.6	23.865	0	6.4612	513370000	19	0.075253	0.990127	-0.00965055	-0.0177053	25.2433	25.1046	25.1616	25.2087	25.1406	25.1893
Color [Black]	Q8WWC4;H7C0V0	Q8WWC4	Uncharacterized protein C2orf47, mitochondrial	C2orf47						3	3	3	12	12	12	32.544	0	6.0469	363990000	27	0.0727965	0.958009	-0.0372664	-0.0548437	24.3911	24.6311	24.5553	24.6477	24.7969	24.2447
Color [Black]	Q8WWK9;C9J7Y4	Q8WWK9;C9J7Y4	Cytoskeleton-associated protein 2	CKAP2						2	2	2	3.7	3.7	3.7	76.986	0.00096108	5.1339	219550000	16	0.607274	0.679942	-0.466636	-0.552564	24.0126	23.7419	23.886	23.9429	24.0847	25.0128
Color [Black]	Q8WWM7;H3BRB0;A0A0C4DGL7	Q8WWM7	Ataxin-2-like protein	ATXN2L						27	27	3	31.6	31.6	4.3	113.37	0	142.78	8766100000	243	1.2082	0.721857	-0.270827	-0.447396	29.1624	28.8547	28.9263	29.155	29.2831	29.3178
Color [Black]	Q8WX93;H0YA05;D6R9F5;F8WA26;H0Y952;D6RBB1;D6R9Z5;D6RBH5	Q8WX93	Palladin	PALLD						19	18	18	15.9	15.1	15.1	150.56	0	36.321	3123600000	120	0.0745096	0.964558	-0.0255706	-0.0412084	28.0072	27.7238	27.6828	27.7777	27.7549	27.958
Color [Black]	Q8WXA9	Q8WXA9	Splicing regulatory glutamine/lysine-rich protein 1	SREK1						4	4	4	13.6	13.6	13.6	59.38	0	7.3927	358320000	12	0.196051	0.823246	-0.250745	-0.252925	24.8448	23.3528	24.7755	24.6586	24.633	24.4338
Color [Black]	Q8WXD5;B9A037;B8ZZ85	Q8WXD5	Gem-associated protein 6	GEMIN6						5	5	5	35.3	35.3	35.3	18.824	0	10.666	1474400000	51	0.00641652	0.995397	-0.00569661	-0.00719911	25.4764	25.841	25.8482	26.0723	25.9019	25.2084
Color [Black]	Q8WXE0;J3QRN1	Q8WXE0	Caskin-2	CASKIN2						9	9	9	12.6	12.6	12.6	126.78	0	9.2778	371260000	23	0.867755	0.182667	1.11552	1.01586	25.0085	24.5594	25.1036	22.9994	24.8959	23.4296
Color [Black]	Q8WYP5	Q8WYP5	Protein ELYS	AHCTF1						22	22	22	12.8	12.8	12.8	252.5	0	40.913	1679900000	96	0.0533702	0.990273	0.00856781	0.0154294	26.7768	26.682	26.6675	26.7049	26.7729	26.6228
Color [Black]	Q92499;F1T0B3;A0A087X2G1	Q92499;F1T0B3;A0A087X2G1	ATP-dependent RNA helicase DDX1	DDX1						21	21	21	37.6	37.6	37.6	82.431	0	127.93	4667500000	191	0.775516	0.797706	-0.169298	-0.281883	28.0479	28.0873	27.9542	28.0334	28.2103	28.3534
Color [Black]	Q92538	Q92538	Golgi-specific brefeldin A-resistance guanine nucleotide exchange factor 1	GBF1						34	34	34	26	26	26	206.44	0	62.497	3083300000	180	0.157424	0.960615	-0.026975	-0.0478111	27.6488	27.5166	27.6806	27.7221	27.597	27.6078
Color [Black]	Q92572;F5H459	Q92572;F5H459	AP-3 complex subunit sigma-1	AP3S1						2	2	2	13	13	13	21.732	0.00091158	4.4712	473240000	13	0.693951	0.912019	-0.0675176	-0.12404	24.7956	24.7254	24.8566	24.9056	24.8422	24.8323
Color [Black]	Q92576;E7ER40;E7EVH3;D6R9X2;E9PE34;A0A1B0GX99;D6RBF0	Q92576	PHD finger protein 3	PHF3						11	11	11	8.3	8.3	8.3	229.48	0	18.687	543090000	49	0.261675	0.875846	-0.105084	-0.159195	25.1496	25.1285	25.3667	25.0701	25.3325	25.5575
Color [Black]	Q92598;A0A0A0MSM0;R4GN69;Q5TBM3	Q92598;A0A0A0MSM0	Heat shock protein 105 kDa	HSPH1						29	29	27	40.1	40.1	36.8	96.864	0	323.31	9675800000	254	0.465188	0.851738	-0.109547	-0.182021	29.3074	29.0805	29.1532	29.1972	29.4423	29.2302
Color [Black]	Q92600;F8WBZ6;H7C0W0	Q92600	Cell differentiation protein RCD1 homolog	RQCD1						9	9	9	39.8	39.8	39.8	33.631	0	16.967	1218800000	65	0.383427	0.819718	0.161112	0.238066	26.3628	26.1645	26.5096	26.2806	26.3748	25.8981
Color [Black]	Q92615;H0Y4V9;H0Y641;A0A087X183;X6RCG6;V9GYI5;B5MCU2	Q92615;H0Y4V9	La-related protein 4B	LARP4B						9	9	9	14	14	14	80.551	0	19.459	1425300000	53	0.0650778	0.990376	0.00912221	0.0166218	26.4805	26.5741	26.4259	26.527	26.4504	26.4758
Color [Black]	Q92616	Q92616	Translational activator GCN1	GCN1L1						88	88	88	41	41	41	292.75	0	254.69	19989000000	660	0.849996	0.847787	-0.104703	-0.187902	30.2118	30.1252	30.2797	30.2953	30.2573	30.3782
Color [Black]	Q92621;U3KQ97;U3KPX2;U3KQ47	Q92621	Nuclear pore complex protein Nup205	NUP205						35	35	35	22	22	22	227.92	0	103.35	5300200000	293	0.402505	0.943404	-0.0432739	-0.0793228	28.3932	28.4645	28.447	28.4108	28.4739	28.5498
Color [Black]	Q92625	Q92625	Ankyrin repeat and SAM domain-containing protein 1A	ANKS1A						7	7	7	9	9	9	123.11	0	12.608	486600000	49	0.522613	0.744009	0.330438	0.424781	25.7261	24.8808	25.1524	24.748	24.8598	25.1602
Color [Black]	Q92667;I3L0W0;I3NI36;I3L3K1;I3L364;I3L0K6;I3L2A2;I3L2N7	Q92667;I3L0W0	A-kinase anchor protein 1, mitochondrial	AKAP1						9	9	9	11.5	11.5	11.5	97.34	0	36.534	563290000	55	0.0729022	0.956517	-0.0394942	-0.0572401	25.3666	24.8455	25.2969	25.3809	25.0451	25.2015
Color [Black]	Q92734;C9JJP5;C9JUE0;C9JTY3	Q92734;C9JJP5;C9JUE0;C9JTY3	Protein TFG	TFG						13	13	13	35.8	35.8	35.8	43.447	0	300.13	19773000000	140	0.856557	0.721031	-0.302981	-0.456016	29.86	29.7748	29.5421	29.7648	30.1177	30.2033
Color [Black]	Q92747;E9PF58	Q92747;E9PF58	Actin-related protein 2/3 complex subunit 1A	ARPC1A						6	5	5	25.1	18.9	18.9	41.569	0	7.9778	590610000	18	0.121787	0.854648	0.187595	0.176577	25.5186	26.3657	26.3837	25.3685	25.4675	26.8693
Color [Black]	Q92769;E5RFI6;E5RJ04;E5RGV4;E5RHE7;E5RH52;E5RG37;E5RFP9;H3BM24;E5RK19	Q92769	Histone deacetylase 2	HDAC2						7	4	4	18.2	10.7	10.7	55.364	0.00096061	5.1325	501260000	11	0.114382	0.852559	-0.215584	-0.182047	25.4434	25.2382	23.3762	25.1552	24.5316	25.0178
Color [Black]	Q92783;A6NMU3;C9J1E5	Q92783;A6NMU3	Signal transducing adapter molecule 1	STAM						12	12	10	29.8	29.8	26.3	59.179	0	68.298	9155900000	125	0.751404	0.713576	-0.313044	-0.452775	28.7011	28.0863	28.3393	28.5972	28.8245	28.644
Color [Black]	Q92804;A0A075B7D9;A0A075B7F4;A0A075B7F2	Q92804;A0A075B7D9	TATA-binding protein-associated factor 2N	TAF15						5	5	4	10.5	10.5	10.5	61.829	0	8.6276	1440700000	36	0.846855	0.682298	0.424411	0.579217	27.2661	26.5419	26.863	26.292	26.4627	26.6431
Color [Black]	Q92841;A0A0U1RQJ0	Q92841	Probable ATP-dependent RNA helicase DDX17	DDX17						26	19	19	42.8	32.5	32.5	80.272	0	118.69	8241700000	226	0.384684	0.920385	-0.0620429	-0.109254	29.0591	29.0921	29.0327	29.1188	29.2393	29.0119
Color [Black]	Q92878;E7EN38;E7ESD9;H7C0V2;E9PM98;H7C0P8	Q92878	DNA repair protein RAD50	RAD50						19	19	19	16.5	16.5	16.5	153.89	0	31.467	1264900000	51	0.965444	0.759992	-0.228178	-0.373639	26.1499	26.1815	26.2325	26.5417	26.5056	26.201
Color [Black]	Q92900	Q92900	Regulator of nonsense transcripts 1	UPF1						39	39	39	41.3	41.3	41.3	124.34	0	98.685	8677500000	357	0.69427	0.813517	-0.143527	-0.241556	28.6727	28.8648	28.9517	29.0272	29.0099	28.8827
Color [Black]	Q92973;E7EW37;S4R398;O14787;A0A075B780;K7ENW1;K7ESC1	Q92973	Transportin-1	TNPO1						16	16	16	22.8	22.8	22.8	102.35	0	45.45	3125200000	121	1.8665	0.764564	-0.172679	-0.319168	27.5726	27.5048	27.5696	27.6926	27.6819	27.7905
Color [Black]	V9GYM8;Q92974;V9GYF0;Q5VY93;V9GZ14;V9GYF5;V9GYG5;V9GZ58	V9GYM8;Q92974	Rho guanine nucleotide exchange factor 2	ARHGEF2						30	30	30	34.7	34.7	34.7	116.07	0	79.484	6581000000	231	3.99041	0.743458	-0.215457	-0.419226	28.6305	28.6687	28.6465	28.8802	28.8516	28.8604
Color [Black]	Q92990;M0QX84;M0QXG8	Q92990;M0QX84;M0QXG8	Glomulin	GLMN						7	7	7	14.1	14.1	14.1	68.207	0	7.0711	386880000	18	0.420361	0.764715	0.239449	0.322359	24.8427	24.4573	24.8593	24.1039	24.5311	24.8059
Color [Black]	Q93008	Q93008	Probable ubiquitin carboxyl-terminal hydrolase FAF-X	USP9X						79	79	43	36.2	36.2	22.5	292.28	0	310.64	32745000000	812	1.36949	0.821671	-0.136328	-0.249462	30.9589	30.8807	30.8839	31.0339	30.9826	31.116
Color [Black]	Q93009;H3BND8;F5H2X1;I3L2D8;H3BMF6;H3BUV0;H3BTM1;H3BRA2;H3BQD1	Q93009;H3BND8	Ubiquitin carboxyl-terminal hydrolase 7;Ubiquitin carboxyl-terminal hydrolase	USP7						19	19	19	20.8	20.8	20.8	128.3	0	29.876	2239300000	123	0.549962	0.856817	-0.0995502	-0.171606	27.1303	27.0191	27.0616	27.0453	27.1653	27.299
Color [Black]	Q93052;A0A087WZF1;C9JUT4;C9JXK9;C9JE51;C9J2R5;C9JIY7;C9JT42;C9J3U9;C9J1K7;C9J5C8;C9J4E3	Q93052;A0A087WZF1;C9JUT4;C9JXK9	Lipoma-preferred partner	LPP						11	11	11	23.5	23.5	23.5	65.746	0	177.82	3853400000	136	0.00489826	0.993762	0.0029761	0.00425758	28.2425	28.0228	27.8593	27.7095	28.2277	28.1786
Color [Black]	Q969M3;E5RGR9;E5RHH4	Q969M3;E5RGR9;E5RHH4	Protein YIPF5;Protein YIPF	YIPF5						2	2	2	8.2	8.2	8.2	27.989	0.0012696	3.6701	524030000	25	0.0239487	0.989745	-0.0123183	-0.0183303	25.2155	25.5707	25.2031	25.3575	25.5465	25.1222
Color [Black]	Q969S3	Q969S3	Zinc finger protein 622	ZNF622						4	4	4	11.5	11.5	11.5	54.271	0	19.168	499420000	25	0.578458	0.756922	0.295516	0.406148	25.329	24.9509	25.0068	24.4917	24.7482	25.1603
Color [Black]	Q969V3;K7EMW4;K7ELZ9;A0A0C4DGP7;K7ENM2;K7EQ66	Q969V3;K7EMW4;K7ELZ9;A0A0C4DGP7	Nicalin	NCLN						8	8	8	17.4	17.4	17.4	62.974	0	19.371	987150000	64	0.108759	0.958361	0.0318228	0.0525345	26.3238	26.1001	25.996	26.0544	26.1928	26.0771
Color [Black]	Q969Z0;C9J7P5;C9IZN7;H7C4R5;C9J5A2;C9J347	Q969Z0;C9J7P5;C9IZN7	Protein TBRG4	TBRG4						10	10	10	26.8	26.8	26.8	70.737	0	36.945	1236900000	52	0.0162909	0.988232	-0.0111707	-0.015356	26.1791	26.7544	26.4815	26.7123	26.1867	26.5495
Color [Black]	Q96A49	Q96A49	Synapse-associated protein 1	SYAP1						6	6	6	16.8	16.8	16.8	39.933	0	11.007	614320000	24	0.477001	0.6628	-0.646509	-0.594105	25.4342	25.3455	23.6486	25.3047	25.4408	25.6224
Color [Black]	Q96A65	Q96A65	Exocyst complex component 4	EXOC4						12	12	12	17	17	17	110.5	0	19.5	936940000	48	0.329614	0.906662	0.0788479	0.131749	26.1845	25.9177	26.0044	25.8392	26.0302	26.0006
Color [Black]	Q96AC1;H0YJ34;A0A0U1RRM8;G3V281;H0YJB6;G3V5R2;G3V3J0;G3V379	Q96AC1;H0YJ34;A0A0U1RRM8	Fermitin family homolog 2	FERMT2						18	18	17	32.4	32.4	30.9	77.86	0	43.953	2613500000	115	0.210732	0.944006	0.0487537	0.0826788	27.6073	27.3533	27.4168	27.4448	27.469	27.3173
Color [Black]	Q96BN8;H0Y8S4;H0Y9T0	Q96BN8	Ubiquitin thioesterase otulin	OTULIN						5	5	5	13.9	13.9	13.9	40.262	0	5.5955	328080000	15	0.220826	0.752583	0.520722	0.366856	24.407	24.1534	24.6629	24.8389	24.7496	22.0726
Color [Black]	Q96BW9;H7C1A2;A0A0G2JQ92	Q96BW9	Phosphatidate cytidylyltransferase, mitochondrial	TAMM41						4	4	4	14.6	14.6	14.6	51.066	0	5.7737	398700000	19	0.218717	0.917063	-0.0746466	-0.117942	24.6586	24.5748	24.676	24.6266	24.9648	24.5419
Color [Black]	Q96CW5;A0A087WU06;A0A0J9YX63;A0A0J9YX56;A0A087WZV5	Q96CW5	Gamma-tubulin complex component 3	TUBGCP3						27	27	27	36.1	36.1	36.1	103.57	0	87.701	6943100000	204	0.369472	0.920318	-0.0627594	-0.109897	28.6857	28.5779	28.7747	28.7518	28.664	28.8106
Color [Black]	Q96D71;H0YDT0;E9PMG1;H0YE89;H0YCR2;H0YE73	Q96D71;H0YDT0;E9PMG1	RalBP1-associated Eps domain-containing protein 1	REPS1						5	5	4	10.4	10.4	9.2	86.661	0	10.394	344330000	14	0.202898	0.79949	0.300774	0.280595	24.1963	24.4285	24.8497	23.1233	24.8549	24.594
Color [Black]	Q96DG6	Q96DG6	Carboxymethylenebutenolidase homolog	CMBL						14	14	14	50.2	50.2	50.2	28.048	0	92.928	13544000000	202	0.0905383	0.962945	-0.0266679	-0.0440879	29.711	29.4835	29.7984	29.7111	29.6018	29.76
Color [Black]	Q96EN8	Q96EN8	Molybdenum cofactor sulfurase	MOCOS						7	7	7	9.8	9.8	9.8	98.119	0	9.4812	333430000	25	0.65285	0.815959	-0.156968	-0.257851	24.5503	24.3628	24.4526	24.4391	24.6338	24.7637
Color [Black]	Q96EY1	Q96EY1	DnaJ homolog subfamily A member 3, mitochondrial	DNAJA3						9	9	9	26	26	26	52.488	0	32.541	3269200000	105	0.574123	0.910809	0.0692914	0.125138	27.7167	27.6337	27.5515	27.5987	27.5165	27.5788
Color [Black]	Q96F86;H3BPN4;H3BQP5;H3BU87;H3BSQ0;H3BQ37;H3BPW9	Q96F86;H3BPN4	Enhancer of mRNA-decapping protein 3	EDC3						4	4	4	11.4	11.4	11.4	56.077	0	8.804	556400000	37	0.333452	0.856928	-0.1088	-0.171464	25.4133	24.9894	25.0431	25.2204	25.2791	25.2727
Color [Black]	Q96FQ6	Q96FQ6	Protein S100-A16	S100A16						3	3	3	33	33	33	11.801	0	5.4139	349350000	12	1.21351	0.1056	1.20049	1.24423	24.7611	24.9177	24.5256	23.6707	22.6945	24.2377
Color [Black]	Q96GM8	Q96GM8	Target of EGR1 protein 1	TOE1						8	8	8	27.3	27.3	27.3	56.547	0	15.833	1028000000	62	0.321199	0.879625	-0.0951252	-0.153066	26.1294	25.8392	26.0892	25.961	26.2346	26.1477
Color [Black]	Q96H79	Q96H79	Zinc finger CCCH-type antiviral protein 1-like	ZC3HAV1L						7	7	7	28.3	28.3	28.3	32.962	0	9.8351	928120000	34	0.0754583	0.943986	0.0639668	0.0801644	25.7696	25.9783	26.1684	26.2811	25.3721	26.0712
Color [Black]	Q96HC4;H0Y8Y3;A0A0A0MSP3;H0YBI4;A0A0D9SFR4;H0Y929	Q96HC4;H0Y8Y3	PDZ and LIM domain protein 5	PDLIM5						17	17	17	41.8	41.8	41.8	63.944	0	40.59	3313100000	140	0.116248	0.937054	0.0655346	0.0929629	28.1515	27.5565	27.6506	27.5657	27.7227	27.8736
Color [Black]	Q96HS1;F5GXG4	Q96HS1	Serine/threonine-protein phosphatase PGAM5, mitochondrial	PGAM5						19	19	19	70.9	70.9	70.9	32.004	0	60.277	8267300000	137	0.2219	0.943481	0.0466283	0.0801199	29.0015	28.9447	28.968	29.0677	28.7899	28.9167
Color [Black]	Q96I24	Q96I24	Far upstream element-binding protein 3	FUBP3						9	9	9	26.2	26.2	26.2	61.64	0	19.097	1211400000	40	0.129449	0.939682	-0.0585117	-0.0878568	26.4797	25.9949	26.2947	26.2795	26.4805	26.1848
Color [Black]	Q96I59;E9PRK2;H0YEL9;H0YE96	Q96I59;E9PRK2	Probable asparagine--tRNA ligase, mitochondrial	NARS2						5	5	5	12.4	12.4	12.4	54.089	0	9.2197	311620000	29	0.263695	0.823761	0.162914	0.218221	24.2276	24.5024	24.3788	23.7528	24.528	24.3392
Color [Black]	Q96II8;E9PD99;H7C1G3;H7C0J8;H7C0F9;F8WFB5;Q5VUJ6	Q96II8;E9PD99	Leucine-rich repeat and calponin homology domain-containing protein 3	LRCH3						20	20	18	35.6	35.6	33.3	86.082	0	52.592	3054100000	103	0.378895	0.939779	-0.0490653	-0.0885048	27.611	27.6794	27.7514	27.7964	27.721	27.6717
Color [Black]	Q96IZ0;H0YI16;H0YHP5;A0A0B4J260;F8W1M8	Q96IZ0	PRKC apoptosis WT1 regulator protein	PAWR						8	8	8	47.6	47.6	47.6	36.567	0	29.112	1152400000	31	0.0954958	0.928591	0.0794697	0.0996428	26.7178	26.3583	26.1491	26.4583	26.6769	25.8515
Color [Black]	Q96K76	Q96K76	Ubiquitin carboxyl-terminal hydrolase 47	USP47						28	28	28	28.4	28.4	28.4	157.31	0	138.49	3953700000	243	1.94932	0.623924	-0.361184	-0.621502	27.9291	27.7309	27.9299	28.2349	28.3	28.1385
Color [Black]	Q96KA5;G5E9Z2	Q96KA5;G5E9Z2	Cleft lip and palate transmembrane protein 1-like protein	CLPTM1L						7	7	7	13.9	13.9	13.9	62.228	0	17.853	2402600000	41	1.62203	0.722016	0.268539	0.466439	27.3838	27.3889	27.3097	27.17	26.9499	27.1569
Color [Black]	Q96KR1;H0Y8W1	Q96KR1	Zinc finger RNA-binding protein	ZFR						9	9	9	12.4	12.4	12.4	117.01	0	26.976	727840000	54	0.275737	0.854531	-0.121064	-0.179013	25.3981	25.6122	25.5817	25.8984	25.3435	25.7133
Color [Black]	Q96L92;A0A0C4DFU6;H7C603	Q96L92;A0A0C4DFU6	Sorting nexin-27	SNX27						6	6	6	12.6	12.6	12.6	61.264	0	7.3214	376910000	27	0.779451	0.714865	-0.320021	-0.464276	24.5227	24.106	24.0341	24.3281	24.5847	24.7101
Color [Black]	Q96LD4;K7EQ30	Q96LD4	Tripartite motif-containing protein 47	TRIM47						7	7	7	13	13	13	69.531	0	13.652	664370000	48	0.738811	0.751176	-0.236869	-0.366086	25.4002	25.0191	25.2997	25.4089	25.3606	25.66
Color [Black]	Q96LR5;R4GND1;A0A1B0GX65;Q969T4;A0A087X283;C9J2P0;H7C061;B7Z306;P51965;R4GN77;C9J180;F8WF15;F8W8F0	Q96LR5;R4GND1;A0A1B0GX65;Q969T4;A0A087X283;C9J2P0;H7C061;B7Z306;P51965	Ubiquitin-conjugating enzyme E2 E2;Ubiquitin-conjugating enzyme E2 E3;Ubiquitin-conjugating enzyme E2 E1	UBE2E2;UBE2E3;UBE2E1						5	5	5	35.8	35.8	35.8	22.255	0	7.5116	460110000	19	0.343566	0.820689	0.173213	0.244387	24.8793	25.3566	25.1259	24.7208	25.2485	24.873
Color [Black]	Q96N66;A9C4B8;H7C2M4;C9J4E9;A0A0G2JNX6;M0R1Z5	Q96N66	Lysophospholipid acyltransferase 7	MBOAT7						7	7	7	19.1	19.1	19.1	52.764	0	21.41	1298400000	55	1.53147	0.368944	0.552111	0.828547	26.2301	26.6697	26.721	26.0556	25.8719	26.037
Color [Black]	Q96N67;A0A1B0GWE0;A0A1B0GUE9;A0A1B0GVW2;A0A0C4DGY6;A0A0U1RRC1;A0A0U1RQJ5;A0A0U1RQT6;Q96HP0;A2A369;Q8NF50;A0A0U1RQG7;A0A0U1RR97;K7ESB7	Q96N67	Dedicator of cytokinesis protein 7	DOCK7						62	62	62	34.1	34.1	34.1	242.56	0	188.62	15521000000	557	0.344789	0.922196	0.0621929	0.108212	30.0283	29.8819	30.0036	29.8639	29.8363	30.027
Color [Black]	Q96P47;C9J975;E7ESL9;H7C4F1;H0Y873;C9J8Z2;H7C5G0;H7C4U6;A0A087X044	Q96P47;C9J975;E7ESL9	Arf-GAP with GTPase, ANK repeat and PH domain-containing protein 3	AGAP3						6	6	5	9.5	9.5	7.7	95.043	0	8.5321	294470000	27	0.2228	0.746578	0.448045	0.34868	24.0883	24.3626	23.9991	22.1495	24.4069	24.5495
Color [Black]	Q96P70	Q96P70	Importin-9	IPO9						22	22	22	25.4	25.4	25.4	115.96	0	79.046	5994600000	131	1.68635	0.615921	-0.379731	-0.630516	28.3542	28.4108	28.4805	28.6169	28.8237	28.944
Color [Black]	Q96PE2	Q96PE2	Rho guanine nucleotide exchange factor 17	ARHGEF17						6	6	6	4.8	4.8	4.8	221.67	0	11.613	388010000	33	0.260786	0.821446	0.16153	0.21629	25.0266	24.622	24.6875	24.2094	24.9254	24.7167
Color [Black]	Q96PK6;A0A0A6YYI9;F8WDX3;A0A0A0MSL8;B8ZZ74	Q96PK6	RNA-binding protein 14	RBM14						21	21	21	35.4	35.4	35.4	69.491	0	79.592	25036000000	262	1.60816	0.814344	-0.129925	-0.241943	30.578	30.6117	30.6678	30.7899	30.7003	30.7571
Color [Black]	Q96Q11	Q96Q11	CCA tRNA nucleotidyltransferase 1, mitochondrial	TRNT1						10	10	10	33.6	33.6	33.6	50.127	0	16.616	881800000	45	0.217946	0.852415	-0.136485	-0.183506	25.9099	25.5445	26.1455	26.2465	25.6761	26.0867
Color [Black]	Q96QD8;F8VUY8;F8VQW8	Q96QD8	Sodium-coupled neutral amino acid transporter 2	SLC38A2						4	4	4	12.6	12.6	12.6	56.025	0	16.311	798870000	55	0.902591	0.795979	0.160908	0.275919	25.4519	25.5306	25.6002	25.5042	25.2655	25.3302
Color [Black]	Q96QK1;I3L4S0;I3L4P4	Q96QK1	Vacuolar protein sorting-associated protein 35	VPS35						23	23	23	35.7	35.7	35.7	91.706	0	298.31	5263300000	202	0.454517	0.939092	0.0479101	0.0878383	28.3818	28.52	28.4581	28.3687	28.4039	28.4435
Color [Black]	Q96R06;K7ELG0;J3KTQ0;F5GZT2;E9PMD0;K7ELC8;J3KSV2;J3QRV8	Q96R06	Sperm-associated antigen 5	SPAG5						23	23	23	29.6	29.6	29.6	134.42	0	323.31	2928600000	146	0.244939	0.863135	-0.114635	-0.167364	27.4015	27.515	27.553	27.9354	27.3197	27.5583
Color [Black]	Q96RE7;K7ELC5;Q96BF6	Q96RE7	Nucleus accumbens-associated protein 1	NACC1						4	4	4	10.4	10.4	10.4	57.258	0	8.5602	397920000	36	0.167092	0.938553	-0.0546366	-0.087655	24.5898	24.4241	24.645	24.7974	24.5861	24.4394
Color [Black]	Q96RQ3;E9PHF7;F5GYT8;E9PG35;G5E9X5;F8WDI3	Q96RQ3;E9PHF7;F5GYT8;E9PG35;G5E9X5	Methylcrotonoyl-CoA carboxylase subunit alpha, mitochondrial	MCCC1						32	32	32	64.8	64.8	64.8	80.472	0	323.31	117940000000	664	0.959132	0.714491	0.298344	0.462094	33.1233	33.1601	32.7798	32.646	32.8844	32.6377
Color [Black]	Q96RS6	Q96RS6	NudC domain-containing protein 1	NUDCD1						6	6	6	10.5	10.5	10.5	66.755	0	5.4987	399090000	15	0.610721	0.616083	0.603586	0.639801	24.743	24.7761	24.815	24.7879	23.3143	24.4211
Color [Black]	Q96RT1;B4DIP2	Q96RT1	Protein LAP2	ERBB2IP						14	14	14	14.5	14.5	14.5	158.3	0	21.859	976400000	65	0.655685	0.747065	0.293004	0.417247	26.5002	26.0051	26.2851	26.1828	26.0293	25.6992
Color [Black]	Q96S59;R4GNA3;R4GN91	Q96S59	Ran-binding protein 9	RANBP9						5	5	4	10	10	7.7	77.846	0	11.099	606350000	20	0.046927	0.968	-0.0245914	-0.0361971	25.4403	25.2942	25.3053	25.5012	25.5841	25.0283
Color [Black]	Q96SB4;H3BLV9;H7C5L6;H0Y932;D6RBF8;D6RBM8;H7C521;A8MPP7;A8MPY5;E7ETV6;Q9UPE1	Q96SB4;H3BLV9	SRSF protein kinase 1	SRPK1						12	12	11	25.8	25.8	24	74.324	0	26.14	1021100000	39	0.698071	0.792697	0.176449	0.286808	26.2529	26.1714	26.3198	25.8731	26.2397	26.1019
Color [Black]	Q96SK2	Q96SK2	Transmembrane protein 209	TMEM209						3	3	3	7.7	7.7	7.7	62.921	0.00096246	5.1432	412460000	26	0.358859	0.72681	-0.577775	-0.493465	25.1577	23.0462	24.8257	25.0062	25.1138	24.6428
Color [Black]	Q96SN8;A0A0A0MRG9;B1AMJ5;F8WCI3;Q5JTU8;F8WF55;F8WBJ0;C9K0C9	Q96SN8;A0A0A0MRG9;B1AMJ5	CDK5 regulatory subunit-associated protein 2	CDK5RAP2						21	21	21	14.6	14.6	14.6	215.04	0	51.751	1210800000	96	2.56707	0.801828	-0.142226	-0.272722	26.0485	26.0585	26.0237	26.2184	26.1531	26.1859
Color [Black]	Q96SU4;H0YE19;A0A096LPC8;E9PKX6;H0YCW0;E9PJ80;E9PK98;E9PLH0;E9PNR1	Q96SU4	Oxysterol-binding protein-related protein 9	OSBPL9						14	14	14	26.5	26.5	26.5	83.184	0	33.144	2759700000	84	0.881936	0.796469	-0.170848	-0.289458	27.3682	27.2017	27.2994	27.3398	27.4406	27.6015
Color [Black]	Q96T51;J3KPP6;H0YAC8;H0Y9Y8	Q96T51	RUN and FYVE domain-containing protein 1	RUFY1						20	20	11	34.3	34.3	20.6	79.817	0	42.855	2455400000	105	1.45188	0.782067	-0.167379	-0.302376	27.2633	27.2197	27.244	27.3594	27.3559	27.5138
Color [Black]	Q96T76;H0Y746;Q5T454;H7C1W5;B0QZ77;H0Y7V3;F8WCH8	Q96T76;H0Y746	MMS19 nucleotide excision repair protein homolog	MMS19						18	18	18	25.6	25.6	25.6	113.29	0	49.897	2148100000	83	0.301718	0.912305	-0.0738417	-0.123173	27.0023	26.9407	27.1056	27.1349	26.9218	27.2134
Color [Black]	Q96TA1	Q96TA1	Niban-like protein 1	FAM129B						6	6	6	13.1	13.1	13.1	84.137	0	14.254	458950000	30	0.340157	0.72605	0.568328	0.477243	25.3641	24.7509	25.381	23.3435	25.5766	24.8709
Color [Black]	Q99497;K7ELW0;K7EN27	Q99497;K7ELW0;K7EN27	Protein deglycase DJ-1	PARK7						7	7	7	55	55	55	19.891	0	24.218	1770800000	63	0.286379	0.839753	-0.1324	-0.192835	27.2162	26.5761	26.8821	27.0545	26.9731	27.0441
Color [Black]	Q99543;F2Z3H0;F2Z3N9;C9IZ83;H7C3L7	Q99543	DnaJ homolog subfamily C member 2;DnaJ homolog subfamily C member 2, N-terminally processed	DNAJC2						8	8	8	18.8	18.8	18.8	71.996	0	12.186	633140000	30	0.637393	0.82318	-0.148513	-0.245441	25.2685	25.2431	25.4296	25.6206	25.3191	25.4471
Color [Black]	Q99567;J3KMX1;I3L245;I3L4K7;I3L2W3	Q99567;J3KMX1	Nuclear pore complex protein Nup88	NUP88						20	20	20	42.2	42.2	42.2	83.541	0	219.82	8251400000	221	1.08437	0.802753	0.154689	0.272789	29.2511	29.0882	29.086	28.9839	28.9214	29.0558
Color [Black]	Q99570;D6RJ98;D6RAC3;D6RBB7	Q99570	Phosphoinositide 3-kinase regulatory subunit 4	PIK3R4						12	12	12	10.8	10.8	10.8	153.1	0	49.237	907910000	83	0.247724	0.873914	0.106473	0.158891	25.7612	26.1045	25.8396	25.6057	25.7243	26.0559
Color [Black]	Q99575;E5RK39	Q99575	Ribonucleases P/MRP protein subunit POP1	POP1						15	15	15	21.6	21.6	21.6	114.71	0	23.721	903100000	78	0.12597	0.936476	0.064223	0.0935192	26.0192	25.9332	25.4945	25.9209	25.729	25.6043
Color [Black]	Q99613;B5ME19;H3BPE4;H3BPE3;H3BTY8	Q99613;B5ME19	Eukaryotic translation initiation factor 3 subunit C;Eukaryotic translation initiation factor 3 subunit C-like protein	EIF3C;EIF3CL						23	23	23	26.5	26.5	26.5	105.34	0	128.08	11788000000	219	1.86436	0.730063	-0.245985	-0.440415	29.5219	29.3937	29.4159	29.6978	29.6114	29.7602
Color [Black]	Q99615;K7EIH8;K7EPP7;K7ESP1;K7ER44;K7EJL5;K7EN19;K7EJV7;K7ELJ8;K7EJE9;K7EK03;K7EJ24	Q99615;K7EIH8;K7EPP7;K7ESP1	DnaJ homolog subfamily C member 7	DNAJC7						13	13	13	26.1	26.1	26.1	56.44	0	27.361	1272300000	81	0.307579	0.836851	-0.136539	-0.20051	26.0047	26.2634	26.3304	26.2283	26.6348	26.1451
Color [Black]	Q99661;Q5JR91;Q5JR89	Q99661;Q5JR91	Kinesin-like protein KIF2C;Kinesin-like protein	KIF2C						10	10	9	16.7	16.7	15.2	81.312	0	15.592	716160000	42	0.566888	0.818082	0.145681	0.237191	25.5023	25.8119	25.5829	25.3847	25.612	25.4633
Color [Black]	Q99714;Q5H928	Q99714;Q5H928	3-hydroxyacyl-CoA dehydrogenase type-2	HSD17B10						12	12	12	64	64	64	26.923	0	64.931	2759000000	103	0.807865	0.858505	0.0954507	0.172091	27.509	27.6231	27.5304	27.44	27.3972	27.5389
Color [Black]	Q99733;A8MXH2;C9J6D1;E9PNW0;E9PJJ2;E9PS34;E9PNJ7;E9PKT8;C9JZI7;E9PKI2;E9PP22;H0YCI4;C9J1B1	Q99733;A8MXH2;C9J6D1;E9PNW0;E9PJJ2;E9PS34;E9PNJ7;E9PKT8;C9JZI7	Nucleosome assembly protein 1-like 4	NAP1L4						6	5	5	19.2	16.5	16.5	42.823	0	9.2896	565130000	43	0.937366	0.731325	-0.278934	-0.436415	25.2782	25.1135	25.0298	25.3919	25.637	25.2294
Color [Black]	Q99832;F8WAM2	Q99832	T-complex protein 1 subunit eta	CCT7						25	25	25	53	53	53	59.366	0	255.21	16232000000	273	0.189423	0.943127	0.043019	0.0732993	30.1226	30.2214	29.9905	30.162	30.0736	29.9699
Color [Black]	Q99959;A0A087WXY2	Q99959	Plakophilin-2	PKP2						16	16	16	23	23	23	97.414	0	58.039	2153700000	86	0.439362	0.845998	0.11468	0.187397	27.2755	27.4933	27.5483	27.461	27.2032	27.3089
Color [Black]	Q99961;M0QYE0;M0R0I3;Q99962	Q99961;M0QYE0;M0R0I3	Endophilin-A2	SH3GL1						4	4	4	12.2	12.2	12.2	41.489	0	6.051	574180000	21	0.751098	0.696544	-0.401061	-0.538128	25.0434	24.9025	25.6435	25.7812	25.4868	25.5247
Color [Black]	Q9BPX3;H0Y9Z8;D6RA93	Q9BPX3	Condensin complex subunit 3	NCAPG						17	17	17	20.1	20.1	20.1	114.33	0	32.638	1774300000	85	1.19479	0.758089	-0.220642	-0.376006	26.683	26.5125	26.7848	26.8615	26.8321	26.9487
Color [Black]	Q9BPX5	Q9BPX5	Actin-related protein 2/3 complex subunit 5-like protein	ARPC5L						3	3	3	41.2	41.2	41.2	16.941	0	5.637	772870000	23	0.280586	0.822799	0.200599	0.254652	26.1928	27.017	26.6169	26.4688	26.1029	26.6533
Color [Black]	Q9BQ67;M0QX71	Q9BQ67;M0QX71	Glutamate-rich WD repeat-containing protein 1	GRWD1						9	9	9	43	43	43	49.419	0	25.909	2346800000	34	0.37641	0.901682	-0.0813484	-0.137723	27.3999	27.3295	27.2002	27.4402	27.2545	27.4791
Color [Black]	Q9BQ70;Q9H7D3;H3BSP8;H3BQ53;H3BS87;H3BMJ8;H3BTU3;H3BSS3;Q9H384;H3BRP4	Q9BQ70;Q9H7D3;H3BSP8;H3BQ53	Transcription factor 25	TCF25						7	7	7	12.6	12.6	12.6	76.666	0	10.548	413450000	39	1.36596	0.629108	-0.391487	-0.617612	24.6941	24.6095	24.6022	24.962	24.8401	25.2783
Color [Black]	Q9BQA1;H0Y711	Q9BQA1;H0Y711	Methylosome protein 50	WDR77						4	4	4	26.3	26.3	26.3	36.724	0	21.007	1994800000	53	0.264728	0.831492	-0.174393	-0.228551	27.1787	27.4493	26.6759	27.1443	27.5428	27.1399
Color [Black]	Q9BQG0;I3L1L3;I3L2H8;I3L311	Q9BQG0;I3L1L3	Myb-binding protein 1A	MYBBP1A						19	19	19	16.4	16.4	16.4	148.85	0	51.761	2481000000	104	0.0674986	0.958869	-0.035656	-0.0521024	27.1389	27.1659	27.6806	27.3788	27.4496	27.2639
Color [Black]	Q9BR76;A0A087WW53;F5H390;F5H0D2	Q9BR76;A0A087WW53;F5H390;F5H0D2	Coronin-1B;Coronin	CORO1B						5	5	5	9.8	9.8	9.8	54.234	0	5.5961	449860000	24	0.470497	0.878249	0.090381	0.154973	25.148	25.0023	25.0618	24.9116	25.1236	24.9058
Color [Black]	Q9BRS2	Q9BRS2	Serine/threonine-protein kinase RIO1	RIOK1						6	6	6	12	12	12	65.582	0	17.128	426670000	26	0.252708	0.927328	-0.06202	-0.103819	25.0416	24.7265	24.9748	24.9499	25.0084	24.9707
Color [Black]	Q9BRX2	Q9BRX2	Protein pelota homolog	PELO						7	7	7	21	21	21	43.359	0	14.299	723920000	31	0.0621832	0.985878	0.0110874	0.0197313	25.743	25.6282	25.7211	25.6203	25.6522	25.7866
Color [Black]	Q9BRZ2;C9JI91	Q9BRZ2	E3 ubiquitin-protein ligase TRIM56	TRIM56						5	5	5	8.6	8.6	8.6	81.487	0	7.1851	97630000	18	0.403373	0.744205	-0.390408	-0.428967	22.7322	22.3797	22.4473	23.6989	22.5702	22.4613
Color [Black]	Q9BS26	Q9BS26	Endoplasmic reticulum resident protein 44	ERP44						3	3	3	6.9	6.9	6.9	46.971	0	5.3766	180480000	13	0.0232097	0.985989	0.0146872	0.0206437	23.6398	23.4433	23.3584	23.8545	23.2732	23.2697
Color [Black]	Q9BS40;H7C5A4	Q9BS40	Latexin	LXN						3	3	3	17.6	17.6	17.6	25.75	0	5.7097	476020000	23	0.0422843	0.968059	-0.0278912	-0.0384835	25.095	24.8983	25.2458	24.7135	25.2364	25.373
Color [Black]	Q9BSC4	Q9BSC4	Nucleolar protein 10	NOL10						3	3	3	5.1	5.1	5.1	80.301	0.0011507	2.7718	174140000	12	0.355431	0.730017	0.565999	0.486837	23.3445	24.0559	24.2572	24.0662	22.1285	23.7649
Color [Black]	Q9BSJ2;F2Z2B9;B3KTU7;R4GMM4	Q9BSJ2;F2Z2B9	Gamma-tubulin complex component 2	TUBGCP2						15	15	15	23.7	23.7	23.7	102.53	0	31.849	1260100000	55	0.544321	0.811208	0.166178	0.261728	26.2	26.4729	26.252	25.9747	26.1137	26.338
Color [Black]	Q9BSJ8;F8VZB1	Q9BSJ8	Extended synaptotagmin-1	ESYT1						17	17	17	23.1	23.1	23.1	122.85	0	89.573	5332200000	196	0.574288	0.827151	-0.136195	-0.224907	28.3921	28.3809	28.2644	28.3178	28.4735	28.6547
Color [Black]	Q9BTE3	Q9BTE3	Mini-chromosome maintenance complex-binding protein	MCMBP						17	17	17	30.8	30.8	30.8	72.979	0	37.961	2418600000	102	1.29616	0.835673	-0.106463	-0.197704	27.2677	27.2284	27.309	27.3988	27.314	27.4118
Color [Black]	Q9BU76	Q9BU76	Multiple myeloma tumor-associated protein 2	MMTAG2						9	9	9	36.5	36.5	36.5	29.411	0	12.696	2822200000	56	0.377431	0.9039	0.0785707	0.133767	27.5536	27.5443	27.4385	27.5128	27.5127	27.2752
Color [Black]	Q9BUF5;K7ESM5;K7EL29;K7EN98;K7ESQ3;K7EQT3;K7EJ64;K7ERA8;K7EJZ4;K7ES63;K7EPE5	Q9BUF5;K7ESM5	Tubulin beta-6 chain	TUBB6						17	8	7	58.5	32.7	30.7	49.857	0	43.971	2002100000	44	1.04211	0.715539	0.327351	0.50552	27.1333	26.9516	27.1711	26.7854	26.5185	26.9701
Color [Black]	Q9BUK6	Q9BUK6	Protein misato homolog 1	MSTO1						5	5	5	11.2	11.2	11.2	61.835	0	6.1366	279690000	14	0.706575	0.324376	-0.955891	-0.855396	23.996	22.0917	23.4069	24.3019	23.6195	24.4409
Color [Black]	Q9BUT9;I3L172	Q9BUT9	Protein FAM195A	FAM195A						5	5	5	54.4	54.4	54.4	17.828	0	30.221	836010000	32	0.491218	0.727234	-0.417929	-0.47996	26.2131	25.2332	25.1563	25.8233	26.2463	25.7868
Color [Black]	Q9BV44;H7C3J3;H7C0R6;C9J9V2	Q9BV44;H7C3J3	THUMP domain-containing protein 3	THUMPD3						14	14	14	35.9	35.9	35.9	57.002	0	20.79	1374700000	55	0.344617	0.837261	-0.131697	-0.200052	26.6007	26.0546	26.2999	26.4384	26.4397	26.4722
Color [Black]	Q9BV57	Q9BV57	1,2-dihydroxy-3-keto-5-methylthiopentene dioxygenase	ADI1						2	2	2	11.7	11.7	11.7	21.498	0.0012058	3.2148	378240000	25	0.140454	0.822252	0.358025	0.247994	24.9927	24.2793	24.3488	25.2473	24.9405	22.3589
Color [Black]	Q9BV86;S4R338	Q9BV86	N-terminal Xaa-Pro-Lys N-methyltransferase 1;N-terminal Xaa-Pro-Lys N-methyltransferase 1, N-terminally processed	NTMT1						3	3	3	16.1	16.1	16.1	25.387	0.00092507	4.6645	271420000	22	0.137927	0.838209	-0.218616	-0.201357	22.712	24.477	24.2888	23.7015	24.2521	24.1802
Color [Black]	Q9BVJ7	Q9BVJ7	Dual specificity protein phosphatase 23	DUSP23						4	4	4	29.3	29.3	29.3	16.588	0	6.4959	443210000	22	0.368117	0.835733	-0.127907	-0.198211	25.0113	24.8095	24.8973	24.9056	24.8962	25.3
Color [Black]	Q9BVP2	Q9BVP2	Guanine nucleotide-binding protein-like 3	GNL3						11	11	11	23	23	23	61.992	0	100.16	2053600000	78	0.234763	0.928027	0.0631002	0.10419	27.1732	27.2146	26.8889	27.0805	27.0111	26.9958
Color [Black]	Q9BVS4;H0Y919;H0Y8R4	Q9BVS4	Serine/threonine-protein kinase RIO2	RIOK2						6	6	6	17	17	17	63.282	0	9.8482	294820000	31	0.419817	0.725775	-0.467868	-0.47989	24.1693	22.9775	24.5555	24.3574	24.3811	24.3675
Color [Black]	Q9BW27;J3QL54;J3KT10;J3QLD4;F5H0W7;J3QLH0;J3KS87;J3KSH3;J3KRC0	Q9BW27;J3QL54;J3KT10;J3QLD4	Nuclear pore complex protein Nup85	NUP85						8	8	4	16.5	16.5	8.2	75.019	0	12.847	1105400000	41	0.359658	0.828264	-0.150689	-0.223365	25.971	26.1368	26.101	26.5493	26.1073	26.0041
Color [Black]	Q9BW60	Q9BW60	Elongation of very long chain fatty acids protein 1	ELOVL1						3	3	3	12.5	12.5	12.5	32.662	0.00094384	4.8754	491790000	21	0.517976	0.721439	0.433301	0.499641	24.8486	25.5249	25.4924	24.3472	25.3652	24.8536
Color [Black]	Q9BWD1	Q9BWD1	Acetyl-CoA acetyltransferase, cytosolic	ACAT2						12	12	12	40.8	40.8	40.8	41.35	0	69.535	5596900000	139	1.1622	0.74637	-0.249935	-0.415778	28.354	28.0575	28.34	28.4556	28.4883	28.5573
[truncated: 239 more rows]

## Sheet: 5 min vs con.
Symbol color	Protein IDs	Majority protein IDs	Protein names	Gene names	Only identified by site	Reverse	Potential contaminant	Student's T-test Significant LFQ intensity 5 min_LFQ intensity con	Student's T-test significant	Peptides	Razor + unique peptides	Unique peptides	Sequence coverage [%]	Unique + razor sequence coverage [%]	Unique sequence coverage [%]	Mol. weight [kDa]	Q-value	Score	Intensity	MS/MS count	-Log Student's T-test p-value LFQ intensity 5 min_LFQ intensity con	Student's T-test q-value LFQ intensity 5 min_LFQ intensity con	Student's T-test Difference LFQ intensity 5 min_LFQ intensity con	Student's T-test Test statistic LFQ intensity 5 min_LFQ intensity con	LFQ intensity 5 min_1 (Log2 transformed)	LFQ intensity 5 min_2 (Log2 transformed)	LFQ intensity 5 min_3 (Log2 transformed)	LFQ intensity con_1 (Log2 transformed)	LFQ intensity con_2 (Log2 transformed)	LFQ intensity con_3 (Log2 transformed)
[truncated: 1,762 more rows]

[truncated: 2 more sheets: 10 min vs con., 30 min vs con.]
