# Supplementary material for: Spatiotemporal profiling of cytosolic signaling complexes in living cells by selective proximity proteomics
Source: Nat Commun. 2021 Jan 4;12:71. doi: 10.1038/s41467-020-20367-x (PMC7782698; doi:10.1038/s41467-020-20367-x)
Supplement: Supplementary file 16 — Source Data [file 41467_2020_20367_MOESM16_ESM.zip › NCOMMS-20-22505C_sd/Figure 4c.xlsx]

## Sheet: Sheet1
Gene names	Relative average intensity_0 min	Relative average intensity_2 min	Relative average intensity_5 min	Relative average intensity_10 min	Relative average intensity_30 min	cv 0 min	cv 2 min	cv 5 min	cv 10 min	cv 30 min	sd 0 min	sd 2 min	sd 5 min	sd 10 min	sd 30 min
EGFR	0.179472	0.868532	0.635449	0.847827	0.540785	0.103094	0.188707	0.0979712	0.159225	0.116669	0.0185025	0.163898	0.0622557	0.134995	0.063093
CBLB	0	0.814111	0.633128	0.86539	0.363422	0	0.0878243	0.261151	0.227854	0.0805404	0	0.0714987	0.165342	0.197183	0.0292702
ARAP1	0.162375	0.956041	0.708392	0.606105	0.33259	0.352924	0.0398945	0.180352	0.20042	0.0760538	0.0573061	0.0381408	0.12776	0.121476	0.0252948
SHC1	0.135265	0.882824	0.523021	0.600233	0.376411	0.0953477	0.128662	0.0518292	0.143589	0.181684	0.0128972	0.113586	0.0271078	0.0861869	0.068388
GRB2	0.0709113	0.880505	0.468367	0.589958	0.267711	0.0992457	0.147905	0.0997198	0.160287	0.120122	0.00703765	0.130231	0.0467055	0.0945627	0.0321579
CBL	0.184659	0.895633	0.522386	0.604656	0.289178	0.135385	0.104917	0.0916686	0.19481	0.157126	0.025	0.0939673	0.0478864	0.117793	0.0454374
CD2AP	0.309124	0.983618	0.610597	0.720677	0.396125	0.0904871	0.0228552	0.281412	0.0623576	0.0293459	0.0279718	0.0224808	0.17183	0.0449396	0.0116246
PIK3R2	0	0.832418	0.390233	0.322281	0.258482	0	0.202179	0.0994162	0.12049	0.228188	0	0.168297	0.0387954	0.0388315	0.0589824
INPPL1	0.428819	0.887751	0.664657	0.515356	0.38137	0.199708	0.113335	0.161546	0.139407	0.10891	0.0856383	0.100613	0.107373	0.0718443	0.041535
PTPN11	0.439232	0.91161	0.568953	0.554639	0.466077	0.0223957	0.0843661	0.0109759	0.195473	0.0902504	0.00983692	0.076909	0.0062448	0.108417	0.0420636
ARHGEF5	0.313647	0.903003	0.473169	0.549529	0.367272	0.0955093	0.093335	0.123741	0.0558884	0.145122	0.0299562	0.0842818	0.0585502	0.0307123	0.0532993
GEMIN6	0.3145	0.307653	0.600218	0.74484	0.798481	0.344704	0.2431	0.246892	0.155682	0.239949	0.108409	0.0747904	0.148189	0.115958	0.191594
PCNT	0.405424	0.47858	0.729145	0.796546	0.883781	0.245861	0.250912	0.203977	0.0280008	0.135226	0.099678	0.120081	0.148729	0.022304	0.119511
DDX20	0.453503	0.479138	0.825157	0.820394	0.886528	0.310135	0.334083	0.113212	0.0751225	0.128282	0.140647	0.160072	0.0934173	0.06163	0.113725
GEMIN4	0.49509	0.536377	0.856329	0.850429	0.93103	0.27789	0.274757	0.153641	0.0985015	0.0965124	0.13758	0.147374	0.131567	0.0837686	0.0898559
GEMIN8	0.395413	0.33363	0.794589	0.582279	0.751881	0.232549	0.290724	0.224734	0.24223	0.265164	0.0919529	0.0969941	0.178571	0.141046	0.199372
GEMIN2	0.441528	0.48721	0.817343	0.752071	0.928542	0.207314	0.362161	0.1948	0.159782	0.0705738	0.0915351	0.176448	0.159219	0.120167	0.0655307
GOLGB1	0.402339	0.425938	0.772459	0.703961	0.861558	0.363184	0.383682	0.175576	0.206942	0.139538	0.146123	0.163425	0.135625	0.145679	0.12022
RRBP1	0.487607	0.563918	0.893874	0.773247	0.814698	0.197055	0.332462	0.174251	0.166031	0.198171	0.0960855	0.187481	0.155759	0.128383	0.161449
SMN1;SMN2	0.460034	0.576925	0.902021	0.775672	0.879355	0.11192	0.354249	0.132201	0.155158	0.129771	0.0514871	0.204375	0.119248	0.120351	0.114115
CAV1	0.420423	0.504788	0.887721	0.622193	0.727649	0.0677258	0.251407	0.12767	0.143855	0.156333	0.0284735	0.126907	0.113335	0.0895056	0.113755
AHNAK	0.552637	0.725611	0.900975	0.791839	0.925881	0.202412	0.254972	0.103598	0.114748	0.0454336	0.11186	0.185011	0.0933394	0.0908616	0.0420661
FBXO7	0	0.66487	0.817703	0.912866	0.785117	0	0.109922	0.195379	0.125805	0.00583678	0	0.0730837	0.159762	0.114843	0.00458255
EIF4E	0	0.775258	0.761595	0.887048	0.863258	0	0.247914	0.0822792	0.134537	0.0689976	0	0.192197	0.0626634	0.119341	0.0595628
IFIT1	0	0.822619	0.805533	0.850744	0.81765	0	0.0488282	0.215419	0.0859437	0.0366878	0	0.040167	0.173527	0.0731161	0.0299978
RABEP1	0	0.801987	0.880116	0.852553	0.749249	0	0.28201	0.119192	0.103413	0.0972073	0	0.226168	0.104903	0.0881647	0.0728324
STAM2	0	0.328068	0.500204	0.760338	0.316303	0	0.246902	0.0749413	0.342873	0.125237	0	0.0810005	0.0374859	0.260699	0.0396128
PIK3C2B	0	0.519617	0.528164	0.875387	0.49335	0	0.161304	0.137812	0.164842	0.16473	0	0.0838161	0.0727872	0.1443	0.0812696
HGS	0.292451	0.259101	0.472564	0.831232	0.302392	0.0608661	0.0220926	0.173522	0.183098	0.104996	0.0178004	0.00572421	0.0820001	0.152197	0.03175
STAM	0.318681	0.258106	0.508868	0.872425	0.390016	0.0436651	0.137753	0.224126	0.149018	0.191784	0.0139152	0.035555	0.11405	0.130007	0.0747988
PTPN23	0.314433	0.271056	0.520356	0.883681	0.361056	0.142866	0.103536	0.254016	0.215673	0.136921	0.0449219	0.028064	0.132179	0.190586	0.0494362
PDIA5	0.368417	0.348447	0.506296	0.78596	0.548214	0.241878	0.188789	0.22894	0.352577	0.486339	0.0891119	0.065783	0.115911	0.277111	0.266618
TXNDC5	0.462522	0.561481	0.678368	0.887815	0.705853	0.0578824	0.0896616	0.0762581	0.117003	0.0732547	0.0267719	0.0503433	0.0517311	0.103877	0.051707
PDIA4	0.446611	0.541805	0.728727	0.852479	0.72519	0.0894461	0.162182	0.148163	0.183323	0.121656	0.0399476	0.087871	0.10797	0.156279	0.0882236
PDIA3	0.514304	0.571737	0.778905	0.954304	0.756681	0.131041	0.204384	0.0943067	0.0500842	0.105277	0.0673948	0.116854	0.073456	0.0477955	0.0796611
UBASH3B	1	1	1	1	1	0	7.85e-17	7.85e-17	7.85e-17	7.85e-17	0	7.85e-17	7.85e-17	7.85e-17	7.85e-17

## Sheet: Source
Gene names	LFQ.intensity.0 min_1	LFQ.intensity.0 min_2	LFQ.intensity.0 min_3	LFQ.intensity.2 min_1	LFQ.intensity.2 min_2	LFQ.intensity.2 min_3	LFQ.intensity.5 min_1	LFQ.intensity.5 min_2	LFQ.intensity.5 min_3	LFQ.intensity.10 min_1	LFQ.intensity.10 min_2	LFQ.intensity.10 min_3	LFQ.intensity.30 min_1	LFQ.intensity.30 min_2	LFQ.intensity.30 min_3	Relative average intensity_0 min	Relative average intensity_2 min	Relative average intensity_5 min	Relative average intensity_10 min	Relative average intensity_30 min	cv 0 min	cv 2 min	cv 5 min	cv 10 min	cv 30 min
PIK3R2	0	0	0	125690000	133690000	150520000	67628000	73676000	64751000	41654000	60219000	58552000	48344000	34120000	52001000	0	0.832418	0.390233	0.322281	0.258482	0	0.202179	0.0994162	0.12049	0.228188
GEMIN2	76766000	69066000	60306000	52296000	81067000	90398000	144360000	119130000	141600000	118810000	102740000	127760000	138380000	146900000	174390000	0.441528	0.48721	0.817343	0.752071	0.928542	0.207314	0.362161	0.1948	0.159782	0.0705738
HGS	540270000	701200000	542090000	594250000	495920000	486100000	1016100000	885810000	1121500000	1440900000	1515100000	2044700000	657380000	598450000	659310000	0.292451	0.259101	0.472564	0.831232	0.302392	0.0608661	0.0220926	0.173522	0.183098	0.104996
INPPL1	222450000	229210000	297810000	538240000	484820000	530750000	429020000	380960000	420720000	307180000	273250000	312180000	242260000	223990000	233120000	0.428819	0.887751	0.664657	0.515356	0.38137	0.199708	0.113335	0.161546	0.139407	0.10891
STAM2	0	0	47823000	34151000	41126000	0	47648000	66285000	63708000	99858000	56799000	89282000	38560000	34564000	36299000	0	0.328068	0.500204	0.760338	0.316303	0	0.246902	0.0749413	0.342873	0.125237
PCNT	64986000	61390000	44454000	57271000	66325000	76237000	118190000	96523000	110330000	98481000	122240000	115360000	136260000	115560000	139760000	0.405424	0.47858	0.729145	0.796546	0.883781	0.245861	0.250912	0.203977	0.0280008	0.135226
EGFR	399850000	413440000	413220000	1787100000	2033000000	2073000000	1439100000	1490100000	1696600000	1808700000	1706800000	2237400000	1327100000	1169000000	1382000000	0.179472	0.868532	0.635449	0.847827	0.540785	0.103094	0.188707	0.0979712	0.159225	0.116669
IFIT1	0	0	0	26253000	20303000	19350000	24988000	20410000	21829000	22357000	23150000	21374000	20901000	24100000	23162000	0	0.822619	0.805533	0.850744	0.81765	0	0.0488282	0.215419	0.0859437	0.0366878
PDIA4	284740000	315750000	326380000	348220000	392700000	375430000	422250000	551760000	647520000	543720000	507880000	701020000	540720000	471450000	563150000	0.446611	0.541805	0.728727	0.852479	0.72519	0.0894461	0.162182	0.148163	0.183323	0.121656
CBL	218460000	212360000	206330000	1147600000	913730000	1049000000	630490000	663590000	627160000	671250000	582280000	818760000	380790000	321680000	343430000	0.184659	0.895633	0.522386	0.604656	0.289178	0.135385	0.104917	0.0916686	0.19481	0.157126
SHC1	99567000	111940000	91255000	658110000	630440000	676210000	384720000	455920000	404370000	449400000	399320000	476290000	326920000	263070000	286710000	0.135265	0.882824	0.523021	0.600233	0.376411	0.0953477	0.128662	0.0518292	0.143589	0.181684
PDIA3	587610000	600970000	671380000	695460000	590910000	775840000	942410000	971840000	1087600000	1094200000	1166300000	1174400000	975810000	879960000	1018800000	0.514304	0.571737	0.778905	0.954304	0.756681	0.131041	0.204384	0.0943067	0.0500842	0.105277
GRB2	121930000	136440000	144570000	1604900000	1647700000	1719100000	919360000	922090000	980020000	1130600000	973750000	1204400000	557080000	503840000	528460000	0.0709113	0.880505	0.468367	0.589958	0.267711	0.0992457	0.147905	0.0997198	0.160287	0.120122
CAV1	159250000	212560000	161260000	188560000	193400000	244640000	352150000	375090000	460900000	198590000	287550000	296760000	287640000	280680000	395500000	0.420423	0.504788	0.887721	0.622193	0.727649	0.0677258	0.251407	0.12767	0.143855	0.156333
PTPN11	184880000	224890000	201770000	454160000	390990000	419570000	247130000	302090000	292900000	283450000	233460000	239900000	227800000	212260000	236700000	0.439232	0.91161	0.568953	0.554639	0.466077	0.0223957	0.0843661	0.0109759	0.195473	0.0902504
AHNAK	3789000000	3397300000	3036800000	3726200000	4584000000	5015600000	5869300000	5859500000	6071900000	4656000000	4560200000	5408500000	5816900000	6158600000	6123600000	0.552637	0.725611	0.900975	0.791839	0.925881	0.202412	0.254972	0.103598	0.114748	0.0454336
ARHGEF5	236760000	248210000	241190000	760950000	633690000	701850000	389120000	372140000	400420000	407910000	431000000	425010000	319980000	278950000	290180000	0.313647	0.903003	0.473169	0.549529	0.367272	0.0955093	0.093335	0.123741	0.0558884	0.145122
CBLB	0	0	0	90495000	73076000	81120000	68906000	51167000	79974000	90436000	68094000	96949000	38321000	37152000	38622000	0	0.814111	0.633128	0.86539	0.363422	0	0.0878243	0.261151	0.227854	0.0805404
PDIA5	12408000	11156000	0	10496000	12960000	9999500	12334000	17838000	22394000	29084000	16207000	28827000	12382000	13465000	30605000	0.368417	0.348447	0.506296	0.78596	0.548214	0.241878	0.188789	0.22894	0.352577	0.486339
GOLGB1	754120000	528200000	467710000	427600000	636210000	775280000	1236900000	1064100000	1311100000	778820000	1043200000	1295000000	1424700000	1243600000	1315300000	0.402339	0.425938	0.772459	0.703961	0.861558	0.363184	0.383682	0.175576	0.206942	0.139538
RABEP1	0	0	127560000	80431000	116360000	111050000	122900000	121270000	119540000	101560000	105380000	123310000	104640000	98395000	102930000	0	0.801987	0.880116	0.852553	0.749249	0	0.28201	0.119192	0.103413	0.0972073
TXNDC5	684870000	783350000	751140000	924170000	884640000	877390000	1006800000	1170200000	1290700000	1254900000	1353400000	1618400000	1115600000	1112100000	1325500000	0.462522	0.561481	0.678368	0.887815	0.705853	0.0578824	0.0896616	0.0762581	0.117003	0.0732547
UBASH3B	25494000000	32380000000	28120000000	32560000000	27554000000	25868000000	26915000000	32985000000	31345000000	25781000000	30376000000	28876000000	27503000000	30641000000	31692000000	1	1	1	1	1	0	7.85046e-17	7.85046e-17	7.85046e-17	7.85046e-17
GEMIN6	70557000	62699000	38770000	46684000	60105000	60405000	133840000	109700000	103760000	145640000	128640000	130570000	177310000	122210000	158710000	0.3145	0.307653	0.600218	0.74484	0.798481	0.344704	0.2431	0.246892	0.155682	0.239949
STAM	406090000	475390000	419470000	436400000	284980000	339600000	716330000	594310000	879730000	1076900000	1070600000	1375100000	620310000	535490000	497190000	0.318681	0.258106	0.508868	0.872425	0.390016	0.0436651	0.137753	0.224126	0.149018	0.191784
ARAP1	39939000	65019000	26676000	281700000	239580000	240200000	174250000	257700000	170730000	134230000	144940000	199420000	92212000	92168000	92037000	0.162375	0.956041	0.708392	0.606105	0.33259	0.352924	0.0398945	0.180352	0.20042	0.0760538
PTPN23	285700000	298250000	345290000	277220000	254400000	270040000	569880000	421510000	631840000	882280000	698840000	1000900000	398460000	349260000	369480000	0.314433	0.271056	0.520356	0.883681	0.361056	0.142866	0.103536	0.254016	0.215673	0.136921
GEMIN8	70530000	64280000	0	46995000	54110000	67432000	161720000	134040000	133240000	85896000	83444000	127550000	157060000	101570000	143490000	0.395413	0.33363	0.794589	0.582279	0.751881	0.232549	0.290724	0.224734	0.24223	0.265164
DDX20	1314700000	1029800000	859940000	838630000	1166700000	1352800000	2019500000	1987100000	2258900000	1772000000	1930200000	2133000000	2303600000	1982700000	2354600000	0.453503	0.479138	0.825157	0.820394	0.886528	0.310135	0.334083	0.113212	0.0751225	0.128282
FBXO7	0	24813000	0	25118000	24839000	0	29863000	26385000	36885000	31003000	29912000	36328000	0	30390000	31174000	0	0.66487	0.817703	0.912866	0.785117	0	0.109922	0.195379	0.125805	0.00583678
CD2AP	0	36233000	35768000	120630000	105800000	100040000	81714000	56320000	73369000	67196000	85107000	85273000	40781000	47251000	49787000	0.309124	0.983618	0.610597	0.720677	0.396125	0.0904871	0.0228552	0.281412	0.0623576	0.0293459
RRBP1	141510000	129930000	112540000	106070000	162260000	169230000	245700000	218410000	285800000	178830000	185740000	244320000	255050000	200140000	217410000	0.487607	0.563918	0.893874	0.773247	0.814698	0.197055	0.332462	0.174251	0.166031	0.198171
EIF4E	0	19004000	0	32868000	20766000	32384000	0	30671000	32747000	33421000	30014000	33650000	32033000	31558000	36845000	0	0.775258	0.761595	0.887048	0.863258	0	0.247914	0.0822792	0.134537	0.0689976
SMN1;SMN2	336990000	375270000	298140000	289140000	519540000	431280000	690580000	651030000	753430000	434200000	602880000	664640000	627930000	597780000	803280000	0.460034	0.576925	0.902021	0.775672	0.879355	0.11192	0.354249	0.132201	0.155158	0.129771
PIK3C2B	0	17653000	0	22651000	26478000	22905000	24229000	24014000	29955000	42042000	35531000	42798000	26312000	22750000	22641000	0	0.519617	0.528164	0.875387	0.49335	0	0.161304	0.137812	0.164842	0.16473
GEMIN4	1371800000	1125400000	947080000	993070000	1329200000	1389100000	2145400000	1931600000	2293500000	1748700000	1957500000	2244000000	2181400000	2091700000	2608400000	0.49509	0.536377	0.856329	0.850429	0.93103	0.27789	0.274757	0.153641	0.0985015	0.0965124
