# Supplementary material for: Spatiotemporal profiling of cytosolic signaling complexes in living cells by selective proximity proteomics
Source: Nat Commun. 2021 Jan 4;12:71. doi: 10.1038/s41467-020-20367-x (PMC7782698; doi:10.1038/s41467-020-20367-x)
Supplement: Supplementary file 16 — Source Data [file 41467_2020_20367_MOESM16_ESM.zip › NCOMMS-20-22505C_sd/Figure 4d.xlsx]

## Sheet: Sheet1
Cluster 1 (11)
Gene.names	ARAP1	SHC1	GRB2	CBL	CD2AP	PIK3R2	INPPL1	PTPN11	ARHGEF5	EGFR	CBLB	average
0 min	0.162375	0.135265	0.0709113	0.184659	0.309124	0	0.428819	0.439232	0.313647	0.179472	0	0.231869
2 min	0.956041	0.882824	0.880505	0.895633	0.983618	0.832418	0.887751	0.91161	0.903003	0.868532	0.814111	0.887085
5 min	0.708392	0.523021	0.468367	0.522386	0.610597	0.390233	0.664657	0.568953	0.473169	0.635449	0.633128	0.562322
10 min	0.606105	0.600233	0.589958	0.604656	0.720677	0.322281	0.515356	0.554639	0.549529	0.847827	0.86539	0.622544
30 min	0.33259	0.376411	0.267711	0.289178	0.396125	0.258482	0.38137	0.466077	0.367272	0.540785	0.363422	0.382839
Cluster 2 (9)
Gene.names	HGS	STAM2	STAM	PTPN23	PIK3C2B	PDIA3	PDIA4	PDIA5	TXNDC5	average
0 min	0.292451	0	0.318681	0.314433	0	0.514304	0.446611	0.368417	0.462522	0.301935
2 min	0.259101	0.328068	0.258106	0.271056	0.519617	0.571737	0.541805	0.348447	0.561481	0.406602
5 min	0.472564	0.500204	0.508868	0.520356	0.528164	0.778905	0.728727	0.506296	0.678368	0.580272
10 min	0.831232	0.760338	0.872425	0.883681	0.875387	0.954304	0.852479	0.78596	0.887815	0.855958
30 min	0.302392	0.316303	0.390016	0.361056	0.49335	0.756681	0.72519	0.548214	0.705853	0.511006
Cluster 3 (11)
Gene.names	AHNAK	RRBP1	GEMIN2	GEMIN6	GEMIN8	GEMIN4	PCNT	GOLGB1	CAV1	SMN1;SMN2	DDX20	average
0 min	0.552637	0.487607	0.441528	0.3145	0.395413	0.441528	0.405424	0.402339	0.420423	0.460034	0.453503	0.434085
2 min	0.725611	0.563918	0.48721	0.307653	0.33363	0.48721	0.47858	0.425938	0.504788	0.576925	0.479138	0.488236
5 min	0.900975	0.893874	0.817343	0.600218	0.794589	0.817343	0.729145	0.772459	0.887721	0.902021	0.825157	0.812804
10 min	0.791839	0.773247	0.752071	0.74484	0.582279	0.752071	0.796546	0.703961	0.622193	0.775672	0.820394	0.737737
30 min	0.925881	0.814698	0.928542	0.798481	0.751881	0.928542	0.883781	0.861558	0.727649	0.879355	0.886528	0.853354
Cluster 4 (4)
Gene.names	IFIT1	EIF4E	RABEP1	FBXO7	average
0 min	0	0	0	0	0
2 min	0.822619	0.775258	0.801987	0.66487	0.766184
5 min	0.805533	0.761595	0.880116	0.817703	0.816237
10 min	0.850744	0.887048	0.852553	0.912866	0.875803
30 min	0.81765	0.863258	0.749249	0.785117	0.803818
