# Supplementary material for: Spatiotemporal profiling of cytosolic signaling complexes in living cells by selective proximity proteomics
Source: Nat Commun. 2021 Jan 4;12:71. doi: 10.1038/s41467-020-20367-x (PMC7782698; doi:10.1038/s41467-020-20367-x)
Supplement: Supplementary file 16 — Source Data [file 41467_2020_20367_MOESM16_ESM.zip › NCOMMS-20-22505C_sd/Figure 4e.xlsx]

## Sheet: Sheet1
	Relative intensity															Average					SD					adjusted p-Value
Gene names	0 min_1	0 min_2	0 min_3	2 min_1	2 min_2	2 min_3	5 min_1	5 min_2	5 min_3	10 min_1	10 min_2	10 min_3	30 min_1	30 min_2	30 min_3	mean_0 min	mean_2 min	mean_5 min	mean_10 min	mean_30 min	0 min	2 min	5 min	10 min	30 min	2 min vs 0 min	5 min vs 0 min	10 min vs 0 min	30 min vs 0 min	10 min vs 5 min
GRB2	0.0719671	0.0634054	0.0773614	0.741695	0.899819	1	0.513988	0.420648	0.470466	0.659889	0.482368	0.627618	0.304789	0.247429	0.250914	0.0709113	0.880505	0.468367	0.589958	0.267711	0.00703765	0.130231	0.0467055	0.0945627	0.032158	0	0	0	0	0.8397
