# Supplementary material for: Spatiotemporal profiling of cytosolic signaling complexes in living cells by selective proximity proteomics
Source: Nat Commun. 2021 Jan 4;12:71. doi: 10.1038/s41467-020-20367-x (PMC7782698; doi:10.1038/s41467-020-20367-x)
Supplement: Supplementary file 16 — Source Data [file 41467_2020_20367_MOESM16_ESM.zip › NCOMMS-20-22505C_sd/Figure 4g.xlsx]

## Sheet: Sheet1
	Relative intensity					sd					LFQ.intensity
Gene names	0 min	2 min	5 min	10 min	30 min	0 min	2 min	5 min	10 min	30 min	LFQ.intensity.con_1	LFQ.intensity.con_2	LFQ.intensity.con_3	LFQ.intensity.2.min_1	LFQ.intensity.2.min_2	LFQ.intensity.2.min_3	LFQ.intensity.5.min_1	LFQ.intensity.5.min_2	LFQ.intensity.5.min_3	LFQ.intensity.10.min_1	LFQ.intensity.10.min_2	LFQ.intensity.10.min_3	LFQ.intensity.30.min_1	LFQ.intensity.30.min_2	LFQ.intensity.30.min_3
GAB2	0	0.826891	0	0	0	0	0.24	0	0	0	0	0	0	11155000	14439000	0	0	0	0	0	0	0	0	0	0
