# Supplementary material for: Spatiotemporal profiling of cytosolic signaling complexes in living cells by selective proximity proteomics
Source: Nat Commun. 2021 Jan 4;12:71. doi: 10.1038/s41467-020-20367-x (PMC7782698; doi:10.1038/s41467-020-20367-x)
Supplement: Supplementary file 16 — Source Data [file 41467_2020_20367_MOESM16_ESM.zip › NCOMMS-20-22505C_sd/Figure 5b-c and Supplementary Figure 10.xlsx]

## Sheet: Figure 5b-c
Gene names	Relative intensity (average)_0 min	sd 0 min	Relative intensity (average)_2 min	sd 2 min	Relative intensity (average)_5 min	sd 5 min	Relative intensity (average)_10 min	sd 10 min	Relative intensity (average)_30 min	sd 30 min
INPPL1	0.428819	0.0856383	0.887751	0.100613	0.664657	0.107373	0.515356	0.0718443	0.38137	0.041535
INPPL1 (AP-MS)	0.0827124	0.0356411	0.939491	0.0728825	0.597743	0.0554413	0.240607	0.115671	0.105968	0.016953
EGFR	0.179472	0.0185025	0.868532	0.163898	0.635449	0.0622557	0.847827	0.134995	0.540785	0.063093
EGFR (AP-MS)	0.00803209	0.00113129	0.902286	0.0998983	0.773524	0.0767739	0.530912	0.081445	0.179082	0.0102017
CBL	0.184659	0.025	0.895633	0.0939673	0.522386	0.0478864	0.604656	0.117793	0.289178	0.0454374
CBL (AP-MS)	0.35956	0.0655886	0.976173	0.0323044	0.571453	0.0797548	0.529368	0.104271	0.350504	0.0319345
SHC1	0.135265	0.0128972	0.882824	0.113586	0.523021	0.0271078	0.600233	0.0861869	0.376411	0.068388
SHC1 (AP-MS)	0.00634746	0.00241532	0.980218	0.020975	0.540943	0.0795982	0.425214	0.0321773	0.14653	0.0142883
GRB2	0.0709113	0.00703765	0.880505	0.130231	0.468367	0.0467055	0.589958	0.0945627	0.267711	0.032158
GRB2 (AP-MS)	0.0262588	0.00686674	0.817927	0.190216	0.530028	0.137906	0.45961	0.0856143	0.170553	0.0172929
PTPN11	0.439232	0.00983692	0.91161	0.076909	0.568953	0.0062448	0.554639	0.108417	0.466077	0.0420636
PTPN11 (AP-MS)	0.316626	0.0285017	0.87877	0.12332	0.42525	0.00260741	0.449274	0.132027	0.342322	0.0509444
ARHGEF5	0.313647	0.0299562	0.903003	0.0842818	0.473169	0.0585502	0.549529	0.0307123	0.367272	0.0532993
ARHGEF5 (AP-MS)	0.0835732	0.0203339	0.963125	0.0505949	0.506866	0.0349266	0.308767	0.015567	0.222572	0.0308558
ARAP1	0.162375	0.0573061	0.956041	0.0381408	0.708392	0.12776	0.606105	0.121476	0.33259	0.0252948
ARAP1 (AP-MS)	0.0851443	0.010218	0.950173	0.0460782	0.699694	0.0647944	0.596881	0.170053	0.256377	0.0620213
CD2AP	0.309124	0.0279718	0.983618	0.0224808	0.610597	0.17183	0.720677	0.0449396	0.396125	0.0116246
CD2AP (AP-MS)	0.303674	0.0994293	0.950393	0.0451084	0.610617	0.0405763	0.442049	0.0900585	0.390425	0.0976971
ERBB2	0	0	0.727237	0.321469	0	0	0.408777	0.032924	0.308385	0.0251772
ERBB2 (AP-MS)	0	0	0.899583	0.14853	0.517487	0.049644	0.293675	0.0299535	0.214398	0.0164969
PIK3C2B	0	0	0.519617	0.0838161	0.528164	0.0727872	0.875387	0.1443	0.49335	0.0812696
PIK3C2B (AP-MS)	0.432906	0.0270386	0.880734	0.103824	0.723279	0.131681	0.881816	0.126861	0.433991	0.101465
CSK	0.51814	0.19	0.941587	0.08	0.729927	0.16	0.563698	0.14	0.306297	0.02
CSK (AP-MS)	0	0	0.88559	0.11	0.507769	0.19	0.345739	0.05	0.327156	0.05
CBLB	0	0	0.814111	0.07	0.633128	0.17	0.86539	0.2	0.363422	0.03
CBLB (AP-MS))	0.485133	0.21	0.933254	0.11	0.797983	0.14	0.813814	0.03	0.60605	0.11
SH3KBP1	unidentified
SH3KBP1	0.289367	0.03	0.945619	0.05	0.644042	0.13	0.505546	0.17	0.342752	0.06

## Sheet: Supplementary Figure 10
Gene names	Relative intensity (average)_0 min	sd 0 min	Relative intensity (average)_2 min	sd 2 min	Relative intensity (average)_5 min	sd 5 min	Relative intensity (average)_10 min	sd 10 min	Relative intensity (average)_30 min	sd 30 min
PIK3R2	0	0	0.832418	0.168297	0.390233	0.0387954	0.322281	0.0388315	0.258482	0.0589824
GEMIN6	0.3145	0.108409	0.307653	0.0747904	0.600218	0.148189	0.74484	0.115958	0.798481	0.191594
PCNT	0.405424	0.099678	0.47858	0.120081	0.729145	0.148729	0.796546	0.022304	0.883781	0.119511
DDX20	0.453503	0.140647	0.479138	0.160072	0.825157	0.0934173	0.820394	0.06163	0.886528	0.113725
DDX20 (AP-MS)	0.73	0.16	0.86	0.14	0.69	0.12	0.56	0.12	0.63	0.15
GEMIN4	0.49509	0.13758	0.536377	0.147374	0.856329	0.131567	0.850429	0.0837686	0.93103	0.0898559
GEMIN4 (AP-MS)	0.9	0.09	0.83	0.07	0.82	0.13	0.78	0.21	0.83	0.15
GEMIN8	0.395413	0.0919529	0.33363	0.0969941	0.794589	0.178571	0.582279	0.141046	0.751881	0.199372
GEMIN2	0.441528	0.0915351	0.48721	0.176448	0.817343	0.159219	0.752071	0.120167	0.928542	0.0655307
GOLGB1	0.402339	0.146123	0.425938	0.163425	0.772459	0.135625	0.703961	0.145679	0.861558	0.12022
RRBP1	0.487607	0.0960855	0.563918	0.187481	0.893874	0.155759	0.773247	0.128383	0.814698	0.161449
RRBP1 (AP-MS)	0.71	0.14	0.92	0.07	0.78	0.12	0.67	0.05	0.7	0.13
SMN1;SMN2	0.460034	0.0514871	0.576925	0.204375	0.902021	0.119248	0.775672	0.120351	0.879355	0.114115
SMN1;SMN2 (AP-MS)	0.75	0.1	0.81	0.17	0.59	0.13	0.62	0.17	0.58	0.11
CAV1	0.420423	0.0284735	0.504788	0.126907	0.887721	0.113335	0.622193	0.0895056	0.727649	0.113755
AHNAK	0.552637	0.11186	0.725611	0.185011	0.900975	0.0933394	0.791839	0.0908616	0.925881	0.0420661
AHNAK (AP-MS))	0.82	0.11	0.88	0.11	0.78	0.1	0.63	0.09	0.74	0.12
FBXO7	0	0	0.66487	0.0730837	0.817703	0.159762	0.912866	0.114843	0.785117	0.00458255
EIF4E	0	0	0.775258	0.192197	0.761595	0.0626634	0.887048	0.119341	0.863258	0.0595628
IFIT1	0	0	0.822619	0.040167	0.805533	0.173527	0.850744	0.0731161	0.81765	0.0299978
RABEP1	0	0	0.801987	0.226168	0.880116	0.104903	0.852553	0.0881647	0.749249	0.0728324
STAM2	0	0	0.328068	0.0810005	0.500204	0.0374859	0.760338	0.260699	0.316303	0.0396128
HGS	0.292451	0.0178004	0.259101	0.00572421	0.472564	0.0820001	0.831232	0.152197	0.302392	0.03175
STAM	0.318681	0.0139152	0.258106	0.035555	0.508868	0.11405	0.872425	0.130007	0.390016	0.0747988
PTPN23	0.314433	0.0449219	0.271056	0.028064	0.520356	0.132179	0.883681	0.190586	0.361056	0.0494362
PDIA5	0.368417	0.0891119	0.348447	0.065783	0.506296	0.115911	0.78596	0.277111	0.548214	0.266618
TXNDC5	0.462522	0.0267719	0.561481	0.0503433	0.678368	0.0517311	0.887815	0.103877	0.705853	0.051707
TXNDC5 (AP-MS)	0.79	0.15	0.8	0.18	0.85	0.1	0.67	0.19	0.76	0.07
PDIA4	0.446611	0.0399476	0.541805	0.087871	0.728727	0.10797	0.852479	0.156279	0.72519	0.0882236
PDIA3	0.514304	0.0673948	0.571737	0.116854	0.778905	0.073456	0.954304	0.0477955	0.756681	0.0796611
PDIA3 (AP-MS)	0.69	0.23	0.84	0.11	0.76	0.16	0.48	0.26	0.82	0.16
UBASH3B	1	0	1	7.85e-17	1	7.85e-17	1	7.85e-17	1	7.85e-17
