# Supplementary material for: Spatiotemporal profiling of cytosolic signaling complexes in living cells by selective proximity proteomics
Source: Nat Commun. 2021 Jan 4;12:71. doi: 10.1038/s41467-020-20367-x (PMC7782698; doi:10.1038/s41467-020-20367-x)
Supplement: Supplementary file 16 — Source Data [file 41467_2020_20367_MOESM16_ESM.zip › NCOMMS-20-22505C_sd/Figure 6b.xlsx]

## Sheet: Sheet1
Gene names	GOCC terms	References
CAV1	endosome	elife, 2015;
CAV1	Golgi	DAVID
CAV1	plasma membrane	elife, 2015;
DDX20	Gemini of coiled bodies	DAVID
DDX20	Endosome	elife, 2015;
EIF4E	cytosolic	elife, 2015;
GEMIN2	Gemini of coiled bodies	DAVID
GEMIN2	endosome	elife, 2015;
GEMIN6	Gemini of coiled bodies	DAVID
GEMIN6	endosome	elife, 2015;
GEMIN8	Gemini of coiled bodies	DAVID
GEMIN8	endosome	elife, 2015;
GOLGB1	Golgi	DAVID
HGS	endosome	elife, 2015;
HGS	ESCRT-0 complex	DAVID
IFIT1	cytosolic	elife, 2015;
PCNT	cytosolic	DAVID
PDIA5	endoplasmic reticulum	DAVID
PIK3R2	plasma membrane	DAVID
PTPN23	endosome	elife, 2015;
RABEP1	endosome	DAVID
RABEP1	cytosolic	elife, 2015;
SMN1;SMN2	endosome	elife, 2015;
SMN1;SMN2	Gemini of coiled bodies	DAVID
STAM	endosome	elife, 2015;
STAM	ESCRT-0 complex	DAVID
STAM2	endosome	elife, 2015;
STAM2	ESCRT-0 complex	DAVID
GEMIN4	endosome	elife, 2015;
GEMIN4	Gemini of coiled bodies	DAVID
RRBP1	endoplasmic reticulum	elife, 2015;
AHNAK	Golgi	elife, 2015;
AHNAK	Cytosolic	DAVID
FBXO7	Cytosolic	elife, 2015;
TXNDC5	endoplasmic reticulum	elife, 2015;
PDIA4	endoplasmic reticulum	elife, 2015;
PDIA3	endoplasmic reticulum	elife, 2015;
