# Supplementary material for: Spatiotemporal profiling of cytosolic signaling complexes in living cells by selective proximity proteomics
Source: Nat Commun. 2021 Jan 4;12:71. doi: 10.1038/s41467-020-20367-x (PMC7782698; doi:10.1038/s41467-020-20367-x)
Supplement: Supplementary file 16 — Source Data [file 41467_2020_20367_MOESM16_ESM.zip › NCOMMS-20-22505C_sd/Figure 6c.xlsx]

## Sheet: Sheet1
Gene names	Relative intensity (average)_0 min	sd	Relative intensity (average)_2 min	sd	Relative intensity (average)_5 min	sd	Relative intensity (average)_10 min	sd	Relative intensity (average)_30 min	sd
HGS	0.292451	0.0178004	0.259101	0.00572421	0.472564	0.0820001	0.831232	0.152197	0.302392	0.03175
STAM2	0	0	0.328068	0.0810005	0.500204	0.0374859	0.760338	0.260699	0.316303	0.0396128
RABEP1	0	0	0.801987	0.226168	0.880116	0.104903	0.852553	0.0881647	0.749249	0.0728324
STAM	0.318681	0.0139152	0.258106	0.035555	0.508868	0.11405	0.872425	0.130007	0.390016	0.0747988
STS1	1	0	1	7.85046e-17	1	7.85046e-17	1	7.85046e-17	1	7.85046e-17
