# Supplementary material for: Spatiotemporal profiling of cytosolic signaling complexes in living cells by selective proximity proteomics
Source: Nat Commun. 2021 Jan 4;12:71. doi: 10.1038/s41467-020-20367-x (PMC7782698; doi:10.1038/s41467-020-20367-x)
Supplement: Supplementary file 16 — Source Data [file 41467_2020_20367_MOESM16_ESM.zip › NCOMMS-20-22505C_sd/Supplementary Fig. 11.xlsx]

## Sheet: a
Name	Protein groups	Peptides	Unique peptides
BP5_GRB2_1	2826	36140	30010
BP5_GRB2_2	2803	36207	29938
BP5_GRB2_3	2465	28406	23346
BP5_GRB2_EGF_1	2893	36419	30237
BP5_GRB2_EGF_2	3033	38338	31851
BP5_GRB2_EGF_3	3107	37383	31142
BP1_GRB2_1	3044	40709	33826
BP1_GRB2_2	2994	40599	33691
BP1_GRB2_3	3018	40514	33613
BP1_GRB2_EGF_1	2741	34380	28074
BP1_GRB2_EGF_2	2969	38622	32019
BP1_GRB2_EGF_3	2986	39423	32609

## Sheet: b
Name	Protein groups	Peptides	Unique peptides
BP1_STS1_1	2594	27002	22973
BP1_STS1_2	2319	23478	19778
BP1_STS1_3	2434	24846	21016
BP1_STS1_EGF_1	2537	25840	21917
BP1_STS1_EGF_2	2510	25714	21818
BP1_STS1_EGF_3	2575	26949	22952
BP5_STS1_1	2282	22844	19235
BP5_STS1_2	2314	21784	18424
BP5_STS1_3	2293	21976	18494
BP5_STS1_EGF_1	2419	24046	20355
BP5_STS1_EGF_2	2730	26160	22269
BP5_STS1_EGF_3	2448	20742	17552

## Sheet: c
Name	Protein groups	Peptides	Unique peptides
BP5_SHC1_1	1127	9831	7980
BP5_SHC1_2	1084	9664	7816
BP5_SHC1_3	1112	9618	7761
BP5_SHC1_EGF_1	1321	12196	10009
BP5_SHC1_EGF_2	1320	11960	9780
BP5_SHC1_EGF_3	1568	11741	9602
BP1_SHC1_1	1443	13403	11120
BP1_SHC1_2	1412	13418	11080
BP1_SHC1_3	1431	13466	11183
BP1_SHC1_EGF_1	1509	13935	11592
BP1_SHC1_EGF_2	1472	13851	11484
BP1_SHC1_EGF_3	1508	13796	11464

## Sheet: d
Name	Protein groups	Peptides	Unique peptides
BP5_GRB2_1	1650	15684	12828
BP5_GRB2_2	1399	12610	10205
BP5_GRB2_3	1528	14055	11379
BP5_GRB2_EGF_1	1661	15381	12559
BP5_GRB2_EGF_2	1609	14632	11920
BP5_GRB2_EGF_3	1714	13341	10756
BN2_GRB2_1	1343	12454	9978
BN2_GRB2_2	1331	12566	9980
BN2_GRB2_3	1424	13257	10586
BN2_GRB2_EGF_1	1115	9960	7880
BN2_GRB2_EGF_2	1288	12002	9540
BN2_GRB2_EGF_3	1540	14143	11418

## Sheet: e
Name	Protein groups	Peptides	Unique peptides
BP5_GRB2_1	2663	29976	23676
BP5_GRB2_2	2854	34170	27313
BP5_GRB2_3	2893	34780	27743
BP5_GRB2_EGF_1	2695	31543	24915
BP5_GRB2_EGF_2	2827	32805	26041
BP5_GRB2_EGF_3	3100	33678	26780
BP8_GRB2_1	2649	31222	24650
BP8_GRB2_2	2720	32611	25855
BP8_GRB2_3	2583	28822	22627
BP8_GRB2_EGF_1	2736	32379	25721
BP8_GRB2_EGF_2	2713	31377	24821
BP8_GRB2_EGF_3	2705	31470	24978

## Sheet: f
Name	Protein groups	Peptides	Unique peptides
BN2_GFP_1	2237	23835	19406
BN2_GFP_2	2333	24619	20190
BN2_GFP_3	2179	22114	17976
BN2_ILK_1	1804	19511	15834
BN2_ILK_2	1871	19696	16079
BN2_ILK_3	1775	18851	15327
BP1_GFP_1	2634	30474	25327
BP1_GFP_2	2622	29719	24683
BP1_GFP_3	2683	30995	25760
BP1_ILK_1	2579	30698	25414
BP1_ILK_2	2559	30200	24989
BP1_ILK_3	2384	27597	22656
BP5_GFP_1	2803	31196	26069
BP5_GFP_2	2550	27360	22661
BP5_GFP_3	2487	25450	21049
BP5_ILK_1	2513	27970	23098
BP5_ILK_2	2469	27242	22408
BP5_ILK_3	2401	24627	20172

## Sheet: g
Name	Protein groups	Peptides	Unique peptides
BN2_GFP_1	3093	36411	29906
BN2_GFP_2	3002	33903	27786
BN2_GFP_3	3446	44294	36628
BN2_RSU1_1	2458	28173	22409
BN2_RSU1_2	2404	27308	21672
BN2_RSU1_3	2229	24133	19049
BP1_GFP_1	3599	44798	37354
BP1_GFP_2	3600	45079	37657
BP1_GFP_3	3734	46884	39237
BP1_RSU1_1	3261	40433	32962
BP1_RSU1_2	3218	38994	31662
BP1_RSU1_3	3313	40497	33175
BP5_GFP_1	3619	45332	37717
BP5_GFP_2	3735	47998	40118
BP5_GFP_3	3796	48363	40430
BP5_RSU1_1	3427	42604	35069
BP5_RSU1_2	3481	43136	35446
BP5_RSU1_3	3596	41949	34491

## Sheet: h
Name	Protein groups	Peptides	Unique peptides
BN2_GFP_1	2615	26280	23793
BN2_GFP_2	2504	24754	22343
BN2_GFP_3	2635	25907	23428
BN2_PINCH_1	2281	21269	19088
BN2_PINCH_2	2242	21470	19266
BN2_PINCH_3	2646	25133	22771

## Sheet: i
Name	Protein groups	Peptides	Unique peptides
0 min_1	1799	18129	15379
0 min_2	2073	20738	17754
0 min_3	2002	18524	15789
2 min_1	2066	21847	18743
2 min_2	1986	21093	18023
2 min_3	1956	20644	17669
5 min_1	1967	20289	17413
5 min_2	1971	21040	18093
5 min_3	2076	21666	18713
10 min_1	1914	20076	17177
10 min_2	1885	19434	16659
10 min_3	2020	21404	18390
30 min_1	1917	20013	17205
30 min_2	2027	21606	18485
30 min_3	2132	22258	19259

## Sheet: j
Name	Protein groups	Peptides	Unique peptides
0 min_1	1575	19657	14793
0 min_2	1654	20872	15812
0 min_3	1555	18132	13905
2 min_1	1524	18387	13808
2 min_2	1541	18835	14118
2 min_3	1493	16882	12795
5 min_1	1635	20216	15260
5 min_2	1631	19850	14926
5 min_3	1725	18189	13745
10 min_1	1192	14125	10351
10 min_2	1507	18684	13960
10 min_3	1498	18135	13693
30 min_1	1540	18843	14085
30 min_2	1592	20055	14989
30 min_3	1552	18996	14212

[truncated: 1 more sheets: k]
