# Supplementary material for: Spatiotemporal profiling of cytosolic signaling complexes in living cells by selective proximity proteomics
Source: Nat Commun. 2021 Jan 4;12:71. doi: 10.1038/s41467-020-20367-x (PMC7782698; doi:10.1038/s41467-020-20367-x)
Supplement: Supplementary file 16 — Source Data [file 41467_2020_20367_MOESM16_ESM.zip › NCOMMS-20-22505C_sd/Supplementary Fig. 12.xlsx]

## Sheet: a
Streptavidin-HRP									anti-FLAG
Rep.1	Area	Mean	Stdev	Streptavidin	anti-FLAG	Strep / FLAG	Relative		Rep.1	Area	Mean	Stdev	anti-FLAG
DMSO	1.83431	227.917	36.2735	27.0827	73.1582	0.370194	1		DMSO	0.134766	157.592	87.3138	73.1582
BP1	1.83431	109.553	64.4359	145.447	72.3088	2.01147	5.43357		BP1	0.134766	158.441	82.5832	72.3088
BP5	1.83431	177.997	37.9458	77.0033	77.9489	0.987869	2.66852		BP5	0.134766	152.801	83.3865	77.9489
BP10	1.83431	215.814	35.0171	39.1862	80.5334	0.486583	1.3144		BP10	0.134766	150.217	85.1489	80.5334
BN2	1.83431	194.282	37.4039	60.7184	78.7049	0.771469	2.08396		BN2	0.134766	152.045	87.4405	78.7049
Blank	1.83431	255	0						Blank	0.134766	230.754	14.0645
Rep.2									Rep.2
DMSO	1.26997	219.328	35.2645	35.6716	148.765	0.239785	1		DMSO	0.144748	95.3553	85.7763	148.765
BP1	1.26997	47.3963	72.5881	207.604	158.928	1.30627	5.44769		BP1	0.144748	85.1919	85.2272	158.928
BP5	1.26997	115.986	85.9115	139.014	149.572	0.929415	3.87603		BP5	0.144748	94.548	89.1878	149.572
BP10	1.26997	217.205	37.2216	37.7947	141.595	0.266922	1.11317		BP10	0.144748	102.525	93.9829	141.595
BN2	1.26997	148.206	69.7216	106.794	141.897	0.752613	3.1387		BN2	0.144748	102.223	94.2564	141.897
Blank	1.26997	255	0						Blank	0.144748	244.121	6.68168
Rep.3									Rep.3
DMSO	1.4375	187.042	43.5437	67.958	94.1808	0.72157	1		DMSO	0.175456	142.079	92.9735	94.1808
BP1	1.4375	64.6331	79.4976	190.367	95.1611	2.00047	2.77239		BP1	0.175456	141.099	93.6082	95.1611
BP5	1.4375	108.117	89.2019	146.883	89.4585	1.64191	2.27547		BP5	0.175456	146.801	91.5421	89.4585
BP10	1.4375	186.084	60.9792	68.9161	90.2266	0.763811	1.05854		BP10	0.175456	146.033	88.8402	90.2266
BN2	1.4375	123.636	81.437	131.364	112.453	1.16817	1.61893		BN2	0.175456	123.807	90.8215	112.453
Blank	1.4375	255	0						Blank	0.175456	236.259	42.9831

## Sheet: b
4G10									anti-FLAG (Input)						anti-FLAG (Pull-down)						anti-GRB2 (Pull-down)
Rep.1	Area	Mean	Stdev	4G10	FLAG (Input)	4G10/FLAG (Input)	Relative		Rep.1	Area	Mean	Stdev	FLAG (Input)		Rep.1	Area	Mean	Stdev	FLAG (Pull-down)		Rep.1	Area	Mean	Stdev	GRB2	FLAG (Pull-down)	GRB2/FLAG	Relative
0 min	0.382595	222.613	6.75661	32.3871	82.5943	0.392123	1		0 min	0.147569	168.676	74.8898	82.5943		0 min	0.166016	184.363	75.1698	55.6173		0 min	0.151367	248.151	5.83495	3.49875	55.6173	0.0629076	1
2 min	0.382595	126.216	67.579	128.784	73.1656	1.76018	4.48884		2 min	0.147569	178.104	65.7335	73.1656		2 min	0.166016	191.695	68.3957	48.2852		2 min	0.151367	159.204	85.5948	92.4457	48.2852	1.91458	30.4347
5 min	0.382595	136.526	68.4153	118.474	83.1663	1.42455	3.63291		5 min	0.147569	168.104	74.92	83.1663		5 min	0.166016	207.778	53.0712	32.2022		5 min	0.151367	180.065	67.1814	71.5848	32.2022	2.22298	35.3372
10 min	0.382595	161.504	51.6336	93.4963	77.0472	1.21349	3.09468		10 min	0.147569	174.223	70.6723	77.0472		10 min	0.166016	187.045	69.5286	52.9349		10 min	0.151367	165.368	78.6069	86.2815	52.9349	1.62996	25.9103
30 min	0.382595	195.558	30.7863	59.4424	76.106	0.781048	1.99184		30 min	0.147569	175.164	52.9564	76.106		30 min	0.166016	184.159	73.1191	55.8212		30 min	0.151367	224.485	27.9513	27.1654	55.8212	0.486651	7.73597
blank	0.382595	255	0						blank	0.147569	251.274	5.33128			blank	0.166016	239.983	42.4774			blank	0.151367	251.649	4.10598
Rep.2									Rep.2						Rep.2						Rep.2
0 min	0.283529	153.882	48.9111	101.118	53.2194	1.90003	1.00001		0 min	0.154188	186.341	78.6269	53.2194		0 min	0.104818	169.731	11.9075	14.1292		0 min	0.145833	211.258	14.9849	4.75182	76.4589	0.0621486	1
2 min	0.283529	54.7708	50.3891	200.229	45.5973	4.39125	2.31119		2 min	0.154188	193.963	72.5501	45.5973		2 min	0.104818	158.369	20.4749	25.4915		2 min	0.145833	103.908	90.2953	112.102	56.7121	1.97668	31.8057
5 min	0.283529	66.9973	49.8907	188.003	44.515	4.22336	2.22282		5 min	0.154188	195.045	73.4514	44.515		5 min	0.104818	175.922	8.44029	7.93764		5 min	0.145833	130.432	82.1934	85.5785	54.3039	1.57592	25.3572
10 min	0.283529	82.9828	54.004	172.017	28.8056	5.97166	3.14298		10 min	0.154188	210.754	55.4309	28.8056		10 min	0.104818	175.061	16.2491	8.79892		10 min	0.145833	93.2068	80.0766	122.803	40.219	3.05336	49.13
30 min	0.283529	116.467	49.093	138.533	49.5248	2.79724	1.47223		30 min	0.154188	190.035	78.6294	49.5248		30 min	0.104818	157.365	29.1611	26.4946		30 min	0.145833	204.266	16.5138	11.7444	35.1197	0.33441	5.38081
blank	0.283529	255	0						blank	0.154188	239.558	46.1359			blank	0.104818	183.86	4.6891			blank	0.145833	216.014	7.05709
Rep.3									Rep.3						Rep.3						Rep.3
0 min	0.303277	194.461	50.7052	60.5392	52.8922	1.14458	1.00402		0 min	0.112305	182.548	95.1688	52.8922		0 min	0.135417	166.67	45.5697	25.6001		0 min	0.119792	166.47	27.544	-17.1801	25.6001	-0.671095	0
2 min	0.303277	71.2472	88.4196	183.753	60.7617	3.02415	2.65277		2 min	0.112305	174.678	98.1095	60.7617		2 min	0.135417	161.768	48.7776	30.5016		2 min	0.119792	95.5906	38.548	53.6994	30.5016	1.76055	2.46815
5 min	0.303277	118.797	90.9006	136.203	63.0854	2.15902	1.89388		5 min	0.112305	172.355	98.9205	63.0854		5 min	0.135417	152.232	54.3509	40.0376		5 min	0.119792	73.7745	35.6677	75.5155	40.0376	1.88611	2.64419
10 min	0.303277	98.6165	95.238	156.384	65.1579	2.40007	2.10533		10 min	0.112305	170.282	97.8225	65.1579		10 min	0.135417	121.94	55.2671	70.3301		10 min	0.119792	99.1232	50.0062	50.1668	70.3301	0.713305	1
30 min	0.303277	136.433	72.241	118.567	67.2226	1.7638	1.54719		30 min	0.112305	168.217	98.8349	67.2226		30 min	0.135417	108.893	51.0562	83.3766		30 min	0.119792	150.312	32.2103	-1.02159	83.3766	-0.0122528	0
blank	0.303277	255	0						blank	0.112305	235.441	51.4171			blank	0.135417	192.267	15.2904			blank	0.119792	149.287	29.6997

## Sheet: c
FLAG (Pull-down)						STS1 (Pull-down)
Rep.1	Area	Mean	Stdev	FLAG (Pull-down)		Rep.1	Area	Mean	Stdev	STS1	FLAG	STS1/FLAG	Relative
EGF-	0.107205	142.483	79.9824	106.525		EGF-	0.0989583	248.258	5.62557	2.67873	106.525	0.0251464	1
EGF+	0.107205	143.049	79.7475	105.96		EGF+	0.0989583	224.782	20.9037	26.1546	105.96	0.246836	9.81595
Blank	0.107205	249.008	1.64287			Blank	0.0989583	250.936	5.38571
Rep.2						Rep.2
EGF-	0.166775	87.8543	66.6439	160.58		EGF-	0.188802	197.702	66.811	57.2776	160.58	0.356693	1
EGF+	0.166775	104.712	64.0416	143.722		EGF+	0.188802	125.699	65.1385	129.28	143.722	0.899516	2.52183
Blank	0.166775	248.434	3.66195			Blank	0.188802	254.979	0.259667
Rep.3						Rep.3
EGF-	0.122721	153.237	79.9662	95.9231		EGF-	0.122721	249.25	5.49515	5.73652	95.9231	0.0598033	1
EGF+	0.122721	153.408	79.4312	95.7515		EGF+	0.122721	228.09	20.2404	26.8966	95.7515	0.280899	4.69706
Blank	0.122721	249.16	1.26562			Blank	0.122721	254.987	0.159649

## Sheet: d
anti-FLAG							anti-STS1
Rep.1	Area	Mean	Stdev	Input			Rep.1	Area	Mean	Stdev	STS1
EGF-	0.438585	160.344	86.5526	89.8813	Input		EGF-	0.307943	19.2879	42.9345	218.112	Input
EGF+	0.438585	160.67	88.8716	89.5557			EGF+	0.307943	22.081	53.4433	215.319
EGF-	0.438585	173.312	78.2409	76.9129	Pull-down		EGF-	0.307943	204.273	36.3074	33.1273	Pull-down
EGF+	0.438585	175.292	78.6846	74.9332			EGF+	0.307943	171.512	63.3642	65.888
Blank	0.438585	250.225	6.05754				Blank	0.307943	237.401	11.0469
Rep.2							Rep.2
EGF-	0.210286	149.076	87.3936	96.8336	Input		EGF-	0.253581	116.916	76.3994	106.964	Input
EGF+	0.210286	142.519	91.4679	103.391			EGF+	0.253581	103.3	74.2753	120.58
EGF-	0.210286	192.186	75.0752	53.7237	Pull-down		EGF-	0.253581	221.707	5.12764	2.17268	Pull-down
EGF+	0.210286	197.005	77.0175	48.9054			EGF+	0.253581	206.604	25.207	17.2758
Blank	0.210286	245.908	9.23769				Blank	0.253581	223.879	5.0196
Rep.3							Rep.3
EGF-	0.269097	188.323	78.4814	52.747	Input		EGF-	0.309462	148.073	77.9515	102.337	Input
EGF+	0.269097	180.685	83.8217	60.3853			EGF+	0.309462	154.874	72.3488	95.5355
EGF-	0.269097	211.27	64.9474	29.8002	Pull-down		EGF-	0.309462	247.351	6.28198	3.05867	Pull-down
EGF+	0.269097	218.344	52.0301	22.7265			EGF+	0.309462	234.87	17.0079	15.5401
Blank	0.269097	241.072	39.2439				Blank	0.309462	250.414	4.83041

## Sheet: e
Dox induced APEX2-FLAG-GRB2									Endogenous GRB2
Rep.1	Area	Mean	Stdev	Overexpress	Endogenous	Over/ Endo	Relative		Rep.1	Area	Mean	Stdev	Endogenous
0	0.201389	246.497	6.8074	4.10022	81.5134	0.0503011	1		0	0.201389	164.037	64.0087	81.5134
50	0.201389	214.585	34.882	36.0124	70.1669	0.513239	10.2033		50	0.201389	175.383	59.206	70.1669
300	0.201389	197.219	48.8548	53.3777	77.3997	0.689637	13.7102		300	0.201389	168.15	62.7366	77.3997
500	0.201389	187.701	56.3634	62.896	76.0834	0.826672	16.4345		500	0.201389	169.467	62.9031	76.0834
1000	0.201389	143.782	77.3045	106.815	73.2089	1.45905	29.0062		1000	0.201389	172.341	56.043	73.2089
Blank	0.201389	250.597	4.35169						Blank	0.201389	245.552	4.66639
Rep.2									Rep.2
0	0.1148	247.222	6.22343	3.24788	131.8	0.0246425	1		0	0.141059	113.45	91.6458	131.8
1	0.1148	250.681	4.68756	-0.211474	143.673	-0.00147191	0		1	0.141059	101.577	88.1583	143.673
5	0.1148	252.086	4.28228	-1.61601	142.788	-0.0113175	0		5	0.141059	102.462	92.3981	142.788
10	0.1148	220.371	33.2506	30.0985	140.698	0.213922	8.68103		10	0.141059	104.552	85.8512	140.698
15	0.1148	168.383	76.2387	82.0872	133.778	0.613609	24.9004		15	0.141059	111.472	88.4115	133.778
20	0.1148	122.648	89.3164	127.822	143.515	0.890652	36.1429		20	0.141059	101.735	82.8644	143.515
30	0.1148	57.8034	70.9557	192.667	150.144	1.28321	52.0732		30	0.141059	95.1062	80.937	150.144
40	0.1148	32.0369	55.5934	218.433	184.904	1.18133	47.9389		40	0.141059	60.3462	70.2769	184.904
50	0.1148	32.0974	58.4268	218.373	179.681	1.21534	49.3187		50	0.141059	65.5692	71.439	179.681
100	0.1148	25.2883	48.9471	225.182	189.288	1.18963	48.2754		100	0.141059	55.9623	68.3985	189.288
1000	0.1148	20.7949	42.5495	229.675	194.637	1.18002	47.8855		1000	0.141059	50.6131	63.6977	194.637
2000	0.1148	12.8289	34.2642	237.641	182.775	1.30018	52.7617		2000	0.141059	62.4746	71.8506	182.775
Blank	0.1148	250.467	4.85507						Blank	0.141059	245.252	4.74855
Rep.3									Rep.3
0	0.139974	246.026	5.58183	-6.81636	17.6836	-0.385463	0		0	0.139974	218.836	29.1217	17.6836
1	0.139974	221.604	19.7627	17.6061	31.3851	0.56097	1		1	0.139974	205.135	37.2409	31.3851
5	0.139974	132.634	79.4604	106.576	37.9107	2.81124	5.01138		5	0.139974	198.609	32.1277	37.9107
50	0.139974	96.9403	82.9264	142.27	45.4495	3.13028	5.58012		50	0.139974	191.071	34.8538	45.4495
500	0.139974	88.055	74.5925	151.155	45.7642	3.30291	5.88785		500	0.139974	190.756	33.9626	45.7642
1000	0.139974	67.0853	71.4535	172.125	56.5929	3.04146	5.42178		1000	0.139974	179.927	46.8089	56.5929
Blank	0.139974	239.209	2.88834						Blank	0.139974	236.516	4.91243

## Sheet: f
Streptavidin-HRP						anti-FLAG									anti-β-actin
Rep.1	Area	Mean	Stdev	Relative		Rep.1	Area	Mean	Stdev	FLAG	actin	FLAG / actin	Relative		Rep.1	Area	Mean	Stdev	actin	Streptavidin	Strep / actin	Relative
Dox-H2O2-_BP1	0.874132	226.148	31.5926	10.4015		Dox-H2O2-_BP1	0.11849	243.63	1.79441	4.15	73.8753	0.0561757	1		Dox-H2O2-_BP1	0.11849	165.895	81.0313	73.8753	10.4015	0.140799	1
Dox+H2O2-_BP1	0.874132	220.858	27.6366	15.6915		Dox+H2O2-_BP1	0.11849	151.372	70.4622	96.4082	68.4275	1.40891	25.0804		Dox+H2O2-_BP1	0.11849	171.342	80.3329	68.4275	15.6915	0.229316	1.62868
Dox-H2O2+_BP1	0.874132	224.233	28.6848	12.3168		Dox-H2O2+_BP1	0.11849	242.592	2.11486	5.18751	75.6326	0.0685882	1.22096		Dox-H2O2+_BP1	0.11849	164.137	82.4228	75.6326	12.3168	0.16285	1.15662
Dox+H2O2+_BP1	0.874132	88.0166	73.9763	148.533		Dox+H2O2+_BP1	0.11849	124.979	79.49	122.801	76.5502	1.60419	28.5566		Dox+H2O2+_BP1	0.11849	163.22	82.934	76.5502	148.533	1.94034	13.781
Dox-H2O2-_BP5	0.874132	220.712	31.6223	15.8377		Dox-H2O2-_BP5	0.11849	240.962	2.52075	6.81846	54.3469	0.125462	2.23338		Dox-H2O2-_BP5	0.11849	185.423	71.7558	54.3469	15.8377	0.291419	2.06976
Dox+H2O2-_BP5	0.874132	221.633	37.2837	14.9172		Dox+H2O2-_BP5	0.11849	156.582	66.5587	91.1985	77.6775	1.17407	20.8999		Dox+H2O2-_BP5	0.11849	162.092	82.6977	77.6775	14.9172	0.19204	1.36393
Dox-H2O2+_BP5	0.874132	219.888	38.2738	16.6617		Dox-H2O2+_BP5	0.11849	242.849	2.1408	4.9311	78.6656	0.0626843	1.11586		Dox-H2O2+_BP5	0.11849	161.104	81.4519	78.6656	16.6617	0.211804	1.50431
Dox+H2O2+_BP5	0.874132	138.8	69.9556	97.7501		Dox+H2O2+_BP5	0.11849	132.254	77.7082	115.526	64.433	1.79297	31.9171		Dox+H2O2+_BP5	0.11849	175.337	72.5512	64.433	97.7501	1.51708	10.7748
Blank	0.874132	236.547	23.2074			Blank	0.11849	247.78	2.02127						Blank	0.11849	239.771	6.91249
Rep.2						Rep.2									Rep.2
Dox-H2O2-_BP1	0.870009	244.331	10.4761	4.60862		Dox-H2O2-_BP1	0.106771	222.674	11.0027	4.94622	65.7549	0.0752221	1		Dox-H2O2-_BP1	0.130642	93.4551	76.3971	65.7549	4.60862	0.0700879	3.05069
Dox+H2O2-_BP1	0.870009	245.48	8.93123	3.45983		Dox+H2O2-_BP1	0.106771	106.75	69.1438	120.87	70.7333	1.70881	22.7169		Dox+H2O2-_BP1	0.130642	88.4767	69.19	70.7333	3.45983	0.0489138	2.12905
Dox-H2O2+_BP1	0.870009	247.5	6.97466	1.4405		Dox-H2O2+_BP1	0.106771	177.636	6.45697	49.9838	62.7	0.79719	10.5978		Dox-H2O2+_BP1	0.130642	96.51	61.7337	62.7	1.4405	0.0229745	1
Dox+H2O2+_BP1	0.870009	214.534	31.165	34.4062		Dox+H2O2+_BP1	0.106771	76.1931	59.1135	151.427	71.2955	2.12393	28.2355		Dox+H2O2+_BP1	0.130642	87.9145	60.6686	71.2955	34.4062	0.482586	21.0053
Dox-H2O2-_BP5	0.870009	247	6.91712	1.9395		Dox-H2O2-_BP5	0.106771	170.519	3.99053	57.1007	66.0082	0.865055	11.5		Dox-H2O2-_BP5	0.130642	93.2018	57.1544	66.0082	1.9395	0.0293827	1.27893
Dox+H2O2-_BP5	0.870009	247.322	6.94734	1.61773		Dox+H2O2-_BP5	0.106771	96.4827	62.9706	131.137	60.1676	2.17953	28.9746		Dox+H2O2-_BP5	0.130642	99.0424	57.6427	60.1676	1.61773	0.026887	1.1703
Dox-H2O2+_BP5	0.870009	242.114	11.8907	6.82613		Dox-H2O2+_BP5	0.106771	194.31	7.90884	33.31	61.6029	0.540722	7.18834		Dox-H2O2+_BP5	0.130642	97.6071	64.3329	61.6029	6.82613	0.110809	4.82313
Dox+H2O2+_BP5	0.870009	226.194	26.3426	22.7456		Dox+H2O2+_BP5	0.106771	126.654	76.6297	100.966	59.8404	1.68725	22.4302		Dox+H2O2+_BP5	0.130642	99.3696	69.9969	59.8404	22.7456	0.380104	16.5446
Blank	0.870009	248.938	5.24677			Blank	0.106771	227.623	7.27397						Blank	0.130642	159.212	2.66266
Rep.3						Rep.3									Rep.3
Dox-H2O2-_BP1	0.835938	215.417	26.2667	39.5826		Dox-H2O2-_BP1	0.115668	244.031	7.03205	5.36904	45.0657	0.119138	1		Dox-H2O2-_BP1	0.115668	203.844	61.8806	45.0657	39.5826	0.87833	1
Dox+H2O2-_BP1	0.835938	206.135	30.5846	48.865		Dox+H2O2-_BP1	0.115668	132.865	89.691	116.535	49.577	2.35059	19.73		Dox+H2O2-_BP1	0.115668	199.333	67.6117	49.577	48.865	0.985639	1.12217
Dox-H2O2+_BP1	0.835938	194.987	34.3527	60.0126		Dox-H2O2+_BP1	0.115668	238.874	21.9305	10.5257	44.2655	0.237786	1.99588		Dox-H2O2+_BP1	0.115668	204.644	60.6837	44.2655	60.0126	1.35574	1.54354
Dox+H2O2+_BP1	0.835938	100.16	87.1408	154.84		Dox+H2O2+_BP1	0.115668	117.774	91.0009	131.626	48.9785	2.68743	22.5572		Dox+H2O2+_BP1	0.115668	199.932	66.017	48.9785	154.84	3.16139	3.59932
Dox-H2O2-_BP5	0.835938	195.264	29.8766	59.7359		Dox-H2O2-_BP5	0.115668	239.518	15.6971	9.88218	60.9963	0.162013	1.35987		Dox-H2O2-_BP5	0.115668	187.914	75.9292	60.9963	59.7359	0.979336	1.115
Dox+H2O2-_BP5	0.835938	205.866	24.7935	49.134		Dox+H2O2-_BP5	0.115668	149.213	89.83	100.187	38.0282	2.63455	22.1134		Dox+H2O2-_BP5	0.115668	210.882	55.1973	38.0282	49.134	1.29204	1.47102
Dox-H2O2+_BP5	0.835938	209.11	25.3775	45.8901		Dox-H2O2+_BP5	0.115668	230.99	21.7847	18.4103	41.3668	0.44505	3.73558		Dox-H2O2+_BP5	0.115668	207.543	62.089	41.3668	45.8901	1.10934	1.26302
Dox+H2O2+_BP5	0.835938	161.787	70.6678	93.2127		Dox+H2O2+_BP5	0.115668	116.107	87.1009	133.293	58.1886	2.29071	19.2273		Dox+H2O2+_BP5	0.115668	190.721	74.9068	58.1886	93.2127	1.60191	1.82381
Blank	0.84	255	0			Blank	0.115668	249.401	7.13255						Blank	0.115668	248.906	6.26344

## Sheet: g
4G10									anti-EGFR						anti-pEGFR (pY1068)									anti-ERK1/2						anti-pERK1/2
Rep.1	Area	mean	Stdev	4G10	EGFR	4G10/ EGFR	Relative		Rep.1	Area	mean	Stdev			Rep.1	Area	mean	Stdev	pEGFR	EGFR	Relative to EGFR	Relative		Rep.1	Area	mean	Stdev	ERK		Rep.1	Area	mean	Stdev	pERK	ERK	pERK/ERK	Relative
EGF-H2O2-	0.009425	165.345	49.5788	80.4286	70.7301	1.13712	1.06273		EGF-H2O2-	0.00394167	176.984	72.8587	70.7301		EGF-H2O2-	0.162326	211.304	18.3738	43.6959	70.7301	0.617783	1.18804		EGF-H2O2-	0.00385	122.699	87.7552	125.355		EGF-H2O2-	0.00421667	230.581	11.0382	15.4342	125.355	0.123124	1
EGF-H2O2+	0.009425	172.62	50.3976	73.1536	68.3679	1.07	1		EGF-H2O2+	0.00394167	179.347	73.8511	68.3679		EGF-H2O2+	0.162326	219.344	14.3573	35.6564	68.3679	0.521538	1.00296		EGF-H2O2+	0.00385	145.843	84.9498	102.211		EGF-H2O2+	0.00421667	226.888	13.0531	19.1272	102.211	0.187135	1.51989
EGF+H2O2-	0.009425	101.495	76.5572	144.279	85.8619	1.68036	1.57043		EGF+H2O2-	0.00394167	161.853	71.688	85.8619		EGF+H2O2-	0.162326	124.157	83.0239	130.843	85.8619	1.52388	2.93053		EGF+H2O2-	0.00385	149.473	80.4841	98.5815		EGF+H2O2-	0.00421667	93.8663	84.2428	152.149	98.5815	1.54338	12.5352
EGF+H2O2+	0.009425	108.63	82.4383	137.143	87.339	1.57024	1.46751		EGF+H2O2+	0.00394167	160.376	67.2871	87.339		EGF+H2O2+	0.162326	115.708	83.2844	139.292	87.339	1.59484	3.06701		EGF+H2O2+	0.00385	138.544	86.0895	109.51		EGF+H2O2+	0.00421667	83.5929	79.777	162.422	109.51	1.48317	12.0462
Blank	0.009425	245.773	3.13121						Blank	0.00394167	247.715	1.22544			Blank	0.162326	255	0						Blank	0.00385	248.054	1.6012			Blank	0.00421667	246.015	6.86112
Rep.2									Rep.2						Rep.2									Rep.2						Rep.2
EGF-H2O2-	0.0103917	183.947	52.1587	61.2671	75.4856	0.811639	1.05107		EGF-H2O2-	0.00394167	172.229	77.8454	75.4856		EGF-H2O2-	0.194661	192.387	13.3285	62.6132	75.4856	0.829472	0.999364		EGF-H2O2-	0.00449167	136.682	90.2082	110.486		EGF-H2O2-	0.00421667	220.566	16.8226	26.3926	110.486	0.238877	1
EGF-H2O2+	0.0103917	192.556	43.5346	52.6581	68.1924	0.772199	1		EGF-H2O2+	0.00394167	179.522	62.2482	68.1924		EGF-H2O2+	0.194661	197.894	10.9162	57.1059	68.1924	0.837423	1.00894		EGF-H2O2+	0.00449167	138.416	85.3496	108.752		EGF-H2O2+	0.00421667	209.238	23.9141	37.72	108.752	0.346844	1.45198
EGF+H2O2-	0.0103917	122.732	87.0824	122.482	53.6772	2.28182	2.95497		EGF+H2O2-	0.00394167	194.037	37.5915	53.6772		EGF+H2O2-	0.194661	126.512	63.3968	128.488	53.6772	2.39371	2.88399		EGF+H2O2-	0.00449167	149.556	81.6472	97.6116		EGF+H2O2-	0.00421667	96.0264	84.9157	150.932	97.6116	1.54625	6.47299
EGF+H2O2+	0.0103917	121.025	87.2419	124.19	54.3615	2.28451	2.95845		EGF+H2O2+	0.00394167	193.353	39.7645	54.3615		EGF+H2O2+	0.194661	119.97	62.3727	135.03	54.3615	2.48393	2.99268		EGF+H2O2+	0.00449167	146.019	74.4078	101.148		EGF+H2O2+	0.00421667	89.4605	81.5025	157.498	101.148	1.5571	6.5184
Blank	0.0103917	245.214	3.76098						Blank	0.00394167	247.715	1.22544			Blank	0.194661	255	0						Blank	0.00449167	247.168	3.44526			Blank	0.00421667	246.958	2.03146
Rep.3									Rep.3						Rep.3									Rep.3						Rep.3
EGF-H2O2-	0.0112444	131.149	31.4015	122.915	92.0533	1.33526	1.39601		EGF-H2O2-	0.00501111	162.633	91.8611	92.0533		EGF-H2O2-	0.00501111	247.514	11.9681	6.11639	92.0533	0.066444	0.9492		EGF-H2O2-	0.00408889	156.158	92.6892	96.7181		EGF-H2O2-	0.0049	229.57	24.7159	16.5091	96.7181	0.170693	1
EGF-H2O2+	0.0112444	172.023	26.5256	82.041	85.7739	0.95648	1		EGF-H2O2+	0.00501111	168.912	87.2548	85.7739		EGF-H2O2+	0.00501111	247.05	11.5434	6.58091	85.7739	0.0767239	1.09606		EGF-H2O2+	0.00408889	162.928	88.9545	89.9477		EGF-H2O2+	0.0049	228.592	21.329	17.487	89.9477	0.194413	1.13896
EGF+H2O2-	0.0112444	111.144	52.1808	142.92	103.028	1.38719	1.45031		EGF+H2O2-	0.00501111	151.658	79.9634	103.028		EGF+H2O2-	0.00501111	127.219	100.007	126.412	103.028	1.22696	17.528		EGF+H2O2-	0.00408889	153.456	91.3477	99.4199		EGF+H2O2-	0.0049	102.541	93.4217	143.537	99.4199	1.44375	8.45818
EGF+H2O2+	0.0112444	94.9175	59.341	159.146	97.4707	1.63276	1.70705		EGF+H2O2+	0.00501111	157.216	80.5345	97.4707		EGF+H2O2+	0.00501111	124.37	102.204	129.261	97.4707	1.32615	18.945		EGF+H2O2+	0.00408889	149.131	94.3708	103.745		EGF+H2O2+	0.0049	97.5539	92.5732	148.525	103.745	1.43164	8.38724
Blank	0.0112444	254.064	1.24029						Blank	0.00501111	254.686	0.485176			Blank	0.00501111	253.631	0.980714						Blank	0.00408889	252.876	1.5496			Blank	0.0049	246.079	2.62174

## Sheet: h
anti-FLAG						anti-EGFR									anti-CBL									anti-SHC
Rep.1	Area	Mean	Stdev	FLAG		Rep.1	Area	Mean	Stdev	EGFR	FLAG	EGFR/FLAG	Relative		Rep.1	Area	Mean	Stdev	CBL	FLAG	CBL/FLAG	Relative		Rep.1	Area	Mean	Stdev	SHC	FLAG	SHC/FLAG	Relative
EGF-	0.248915	167.062	81.9693	87.9381		EGF-	0.296007	229.626	16.0308	25.3735	87.9381	0.288539	1		EGF-	0.296007	188.602	38.6637	66.3985	87.9381	0.755059	1		EGF-	0.356554	239.381	9.05789	15.6187	87.9381	0.17761	1
EGF+	0.248915	126.952	92.1302	128.048		EGF+	0.296007	176.297	53.2607	78.7031	128.048	0.61464	2.13018		EGF+	0.296007	99.0869	71.7023	155.913	128.048	1.21762	1.61261		EGF+	0.356554	167.671	62.9626	87.329	128.048	0.682004	3.8399
Blank	0.296007	255	0			Blank	0.296007	255	0						Blank	0.296007	255	0						Blank	0.356554	255	0
Rep.2						Rep.2									Rep.2									Rep.2
EGF-	0.135308	185.677	69.252	58.3248		EGF-	0.153971	194.176	61.7893	55.2178	58.3248	0.946729	1		EGF-	0.209635	217.075	34.0503	25.6501	58.3248	0.439781	1		EGF-	0.109375	224.538	21.1778	23.002	58.3248	0.394378	1
EGF+	0.135308	142.157	89.0897	101.844		EGF+	0.153971	114.94	79.6179	134.454	101.844	1.32019	1.39447		EGF+	0.209635	131.981	75.6998	110.744	101.844	1.08739	2.47257		EGF+	0.109375	123.978	78.8521	123.562	101.844	1.21324	3.07634
Blank	0.135308	244.002	7.24674			Blank	0.153971	249.394	4.20044						Blank	0.209635	242.725	15.8398						Blank	0.109375	247.54	5.27858
Rep.3						Rep.3									Rep.3									Rep.3
EGF-	0.0824653	185.014	64.6038	51.5289		EGF-	0.0824653	195.876	19.6022	23.5039	51.5289	0.456131	1		EGF-	0.078125	226.879	10.893	17.2333	51.5289	0.33444	1		EGF-	0.078125	211.307	36.848	34.7625	51.5289	0.674621	1
EGF+	0.0824653	175.858	69.4913	60.6855		EGF+	0.0824653	184.384	19.645	34.9961	60.6855	0.576679	1.26428		EGF+	0.078125	164.757	48.246	79.3556	60.6855	1.30765	3.90998		EGF+	0.078125	141.642	74.5294	104.428	60.6855	1.7208	2.55077
Blank	0.0824653	236.543	11.4527			Blank	0.0824653	219.38	8.40722						Blank	0.078125	244.113	5.68162						Blank	0.078125	246.069	6.86757

## Sheet: i
anti-FLAG							anti-STS1
Rep.1	Area	Mean	Stdev	FLAG			Rep.1	Area	Mean	Stdev	STS1			STS1_Pulld.	FLAG_Pulld.	STS1/FLAG (Pull-down)
EGF-	0.154948	164.026	73.5933	47.8341	Input		EGF-	0.137695	122.158	71.6629	97.4424	Input
EGF+	0.154948	162.755	73.774	49.1051			EGF+	0.137695	132.561	59.4157	87.0389
EGF-	0.154948	152.885	79.3476	58.9748	Pull-down		EGF-	0.137695	195.24	23.255	24.3597	Pull-down		24.3597	58.9748	0.413052	1
EGF+	0.154948	152.203	78.2245	59.6569			EGF+	0.137695	159.753	62.5301	59.8467			59.8467	59.6569	1.00318	2.4287
Blank	0.154948	211.86	58.3208				Blank	0.137695	219.602	45.7872
Rep.2							Rep.2
EGF-	0.198893	118.742	91.7432	122.628	Input		EGF-	0.190972	84.3199	74.9651	148.88	Input
EGF+	0.198893	115.317	91.183	126.053			EGF+	0.190972	121.27	84.2008	111.93
EGF-	0.198893	198.143	64.6258	43.2271	Pull-down		EGF-	0.190972	231.336	9.40634	1.86364	Pull-down		1.86364	43.2271	0.0431127	1
EGF+	0.198893	150.035	88.9228	91.3351			EGF+	0.190972	159.857	63.8581	73.3432			73.3432	91.3351	0.803012	18.6259
Blank	0.198893	241.37	39.8657				Blank	0.190972	233.199	7.91071
Rep.3							Rep.3
EGF-	0.292426	76.7833	82.4137	152.587	Input		EGF-	0.207357	126.305	84.1602	106.165	Input
EGF+	0.292426	72.5948	79.008	156.775			EGF+	0.207357	134.792	85.9354	97.6783
EGF-	0.292426	183.224	74.5219	46.1463	Pull-down		EGF-	0.207357	232.421	16.0634	0.0487546	Pull-down		0.0487546	46.1463	0.00105652	1
EGF+	0.292426	183.119	75.6544	46.2513			EGF+	0.207357	203.964	60.4821	28.5056			28.5056	46.2513	0.61632	583.348
Blank	0.292426	229.374	47.2988				Blank	0.207357	232.469	16.3003

## Sheet: j
anti-FLAG							anti-GRB2
Rep.1	Area	Mean	Stdev	FLAG			Rep.1	Area	Mean	Stdev
EGF-	0.291667	108.029	85.6755	128.361	Input		EGF-	0.291667	127.045	87.0388	Input
EGF+	0.291667	134.084	86.4332	102.306			EGF+	0.291667	116.887	85.6745
EGF-	0.291667	145.658	86.5203	90.7315	Pull-down		EGF-	0.291667	237.671	8.09098	Pull-down
EGF+	0.291667	138.509	84.7395	97.8814			EGF+	0.291667	173.125	81.2841
Blank	0.291667	236.391	9.96887				Blank	0.291667	241.583	6.15885
Rep.2							Rep.2
EGF-	0.239909	138.004	75.6909	100.206	Input						Input
EGF+	0.239909	152.618	67.9794	85.5917
EGF-	0.239909	141.887	79.2604	96.3226	Pull-down		EGF-	0.232747	248.817	5.51467	Pull-down
EGF+	0.239909	154.801	74.1918	83.409			EGF+	0.232747	146.964	84.5821
Blank	0.239909	238.214	11.7854				Blank	0.232747	249.193	5.59312
Rep.3							Rep.3
EGF-	0.253581	109.203	67.5993	90.2967	Input		EGF-	0.235786	74.7487	66.5062	Input
EGF+	0.253581	108.199	66.8749	91.3006			EGF+	0.235786	76.4478	69.3605
EGF-	0.253581	132.981	68.0314	66.5188	Pull-down		EGF-	0.235786	201.57	4.6423	Pull-down
EGF+	0.253581	136.967	65.9314	62.5329			EGF+	0.235786	195.137	8.09054
Blank	0.253581	199.495	9.06819				Blank	0.235786	203.56	4.71096

[truncated: 4 more sheets: k, l, m, n]
