# Supplementary material for: Spatiotemporal profiling of cytosolic signaling complexes in living cells by selective proximity proteomics
Source: Nat Commun. 2021 Jan 4;12:71. doi: 10.1038/s41467-020-20367-x (PMC7782698; doi:10.1038/s41467-020-20367-x)
Supplement: Supplementary file 16 — Source Data [file 41467_2020_20367_MOESM16_ESM.zip › NCOMMS-20-22505C_sd/Supplementary Fig. 13.xlsx]

## Sheet: a
Replicate 1							Replicate 2							Replicate 3
Distance (nm)	Fluorescence Intensity		Distance (nm)	Fluorescence Intensity			Distance (nm)	Fluorescence Intensity		Distance (nm)	Fluorescence Intensity			Distance (nm)	Fluorescence Intensity		Distance (nm)	Fluorescence Intensity
0 min	GFP-GRB2	mCherry-STS1	2 min	GFP-GRB2	mCherry-STS1		0 min	GFP-GRB2	mCherry-STS1	2 min	GFP-GRB2	mCherry-STS1		0 min	GFP-GRB2	mCherry-STS1	2 min	GFP-GRB2	mCherry-STS1
0	0	1	0	0	5		0	4	24	0	1	1		0	1	0	0	0	0
1	1.64151	2.62077	1	0	4.01027		1	4.88393	18.7054	1	0.0089268	0.14273		1	1.26187	0.996137	1	0.675965	0.675965
2	1.25027	1.10431	2	0	5.21581		2	3.14286	22.8929	2	0	0.725848		2	3.52702	5.85642	2	5.06178	0.0372907
3	1	3.83019	3	0	4.38532		3	0.803571	22.1339	3	0	0.598592		3	2.37053	5.08983	3	15.8926	5.85044
4	7.19295	11.0021	4	0	4.52125		4	1	20.0714	4	0	0.0130926		4	15.8351	0.871436	4	33.5406	7.98971
5	29.3245	26.0744	5	0	5.15647		5	0.133929	31.6339	5	0	0		5	25.4613	5.92459	5	63.0963	34.0963
6	60.2983	44.0748	6	0	5.69994		6	1.07143	30.9643	6	0	0.188851		6	50.8427	14.9783	6	63.8497	36.2749
7	61.7731	55.7826	7	0	6.92517		7	4.875	29.6875	7	0	0.123636		7	97.2041	43.2041	7	59.952	34.7399
8	53.5383	57.3453	8	0	7		8	0	19.2857	8	0.00793493	0.00793493		8	100.586	55.5443	8	46.2818	27.1841
9	44.3709	49.7327	9	0	5.15908		9	0	6.89286	9	0	0		9	98.9064	47.9397	9	28.2907	18.2487
10	39.9281	40.7978	10	5.1079	8.94967		10	0.214286	13.3214	10	0.615354	0.615354		10	84.5159	31.4809	10	29.8401	14.858
11	48.171	48.0859	11	33.5368	27.5383		11	4.82143	16.8393	11	0.528169	0.528169		11	103.846	65.8225	11	38.8034	12.8034
12	45.7771	59.2019	12	69.7731	45.9258		12	17.4286	24.2857	12	4.03055	5.86154		12	70.3592	61.7599	12	44.7671	17.9168
13	63.3528	74.3924	13	91.7821	72.2732		13	37.0625	40.2768	13	30.2091	28.5753		13	58.7769	53.7769	13	55.7512	27.374
14	70.1388	81.1755	14	121.243	109.277		14	83.25	57	14	139.91	45.9659		14	61.6056	54.1144	14	53.5988	25.8643
15	60.9947	70.7536	15	149.55	117.587		15	123.188	111.973	15	225.953	118.507		15	69.074	75.4726	15	55.6671	30.3036
16	61.105	70.7184	16	170.449	140.307		16	148.571	126	16	245.876	134.378		16	54.233	66.0582	16	54.7799	32.8697
17	56.8206	73.4034	17	159.263	128.425		17	117.116	106.589	17	243.209	137.887		17	63.6569	68.0124	17	63.8715	37.9433
18	58.1997	80.2335	18	139.997	112.386		18	117.25	128	18	206.804	107.566		18	76.6561	54.6561	18	84.8204	51.515
19	71.5724	85.9445	19	123.627	99.3205		19	94.8839	106.402	19	149.344	69.1619		19	81.2676	59.2676	19	92.9217	38.9217
20	80.927	92.0246	20	101.723	85.1151		20	105.643	102.071	20	99.5191	57.8157		20	96.1552	70.2025	20	88.3459	36.5717
21	80.8702	96.6063	21	96.4314	75.6116		21	108.688	139.562	21	85.9642	54.3452		21	106.011	68.5	21	82.293	54.1645
22	74.9391	99.6344	22	107.53	75.4489		22	97.6786	147.107	22	92.5769	51.7417		22	106.888	72.6154	22	81.5724	53.5724
23	75.795	104.651	23	109.526	86.9602		23	124.455	147.67	23	81.4912	38.3292		23	101.154	75.7483	23	83.2413	52.5467
24	89.3973	114.853	24	95.5393	80.8035		24	117.714	153.429	24	78.2626	44.4035		24	103.087	78.0873	24	83.5625	52.5625
25	93.7563	118.404	25	79.6606	62.3228		25	134.357	158.777	25	51.3496	31.7087		25	118.762	93.3631	25	87.766	47.9396
26	85.6914	115.59	26	76.195	52.7444		26	151.464	164.75	26	33.6511	35.4398		26	129.57	76.4793	26	81.6799	39.6799
27	88.0943	117.33	27	80.8237	49.6535		27	161.946	139.277	27	36.2755	42.2755		27	151.931	83.931	27	62.6622	31.4061
28	95.5383	132.216	28	95.7805	75.928		28	166.5	157.5	28	42.7663	44.7522		28	135.066	99.4903	28	66.2933	39.134
29	105.811	146.276	29	113.138	102.491		29	131.089	195.902	29	43.645	37.483		29	91.3428	86.0421	29	77.0628	48.3568
30	110.763	144.473	30	103.935	87.8771		30	130.357	163.571	30	36.8949	21.9262		30	92.0833	88.8875	30	75.8787	47.8787
31	99.1299	136.485	31	88.3368	66.8014		31	146.759	147.214	31	43.0006	28.9584		31	120.764	111.103	31	84.2794	51.1297
32	87.5443	119.412	32	79.776	66.6699		32	174	205.714	32	49.6963	33.6495		32	151.786	102.94	32	84.6033	46.6033
33	101.434	128.67	33	79.0238	50.7455		33	173.911	182.071	33	50.5735	34.2908		33	164.249	106.817	33	73.1599	40.9655
34	104.576	149.695	34	84.2145	44.316		34	212.464	197	34	48.4838	33.1363		34	157.827	130.635	34	57.3222	36.1693
35	96.5371	135.308	35	78.6457	43.643		35	163.625	174.938	35	52.8496	37.0679		35	168.891	145.115	35	46.5039	29.9819
36	88.1549	120.342	36	80.4665	45.5973		36	150.571	190.857	36	51.4836	26.901		36	189.917	140.903	36	44.8234	29.0978
37	82.1874	118.739	37	82.8674	55.9321		37	181.973	207.902	37	50.2812	21.5779		37	171.842	91.4852	37	35.1856	19.9581
38	86.1242	121.347	38	81.5675	57.4002		38	176.071	220.857	38	40.1178	22.1037		38	173.934	111.892	38	35.5201	19.5201
39	104.876	150.827	39	84.4056	47.771		39	168.786	216.455	39	56.9199	42.9199		39	145.868	84.7769	39	41.1742	26.6233
40	111.644	143.679	40	91.1085	52.8305		40	164.714	214	40	76.4079	49.4783		40	135.316	73.7076	40	40.6365	33.0381
41	109.161	149.924	41	90.8296	55.4346		41	193.062	248.509	41	63.1062	30.395		41	139.008	87.3644	41	51.2776	40.911
42	102.598	142.566	42	90.2547	53.6781		42	196.75	223.25	42	64.5979	33.7106		42	178.454	104.106	42	53.2125	41.7672
43	93.85	123.436	43	94.8322	45.1464		43	215.688	228.446	43	69.5349	42.3236		43	191	116.545	43	66.9518	57.0117
44	91.8679	121.111	44	89.3596	41.7615		44	199.214	208.571	44	67.2841	44.0446		44	189.45	135.935	44	67.3355	47.5211
45	89.1604	119.22	45	81.6281	49.1979		45	189.884	207.991	45	60.5563	40.9141		45	177.898	108.471	45	64.8574	43.8574
46	89.4628	125.962	46	90.5462	58.0593		46	198.179	240.393	46	53.4898	35.2123		46	195.414	131.267	46	65.8614	45.5069
47	89.026	123.949	47	105.114	74.3146		47	207.277	236.777	47	52.2666	35.4598		47	165.983	107.866	47	73.5425	51.4228
48	94.2396	126.929	48	103.706	75.0327		48	187.143	252.286	48	63.9816	40.5233		48	160.562	94.5619	48	62.1038	42.9552
49	96.6698	123.349	49	102.225	69.2384		49	184.188	251.125	49	59.2658	34.8362		49	163.443	97.9189	49	55.984	42.5529
50	88.5575	113.59	50	110.552	84.5857		50	185.214	250.893	50	52.7169	32.8554		50	135.68	121.447	50	61.1294	47.5246
51	88.869	109.999	51	109.664	84.9435		51	202.375	250.473	51	56.4032	32.3552		51	147.247	144.52	51	58.6614	44.6614
52	92.5425	115.918	52	106.95	77.1747		52	191.643	228.214	52	80.8405	38.3926		52	186.876	167.975	52	67.5005	49.9376
53	89	111.75	53	110.679	78.9129		53	201.402	246.42	53	88.0552	37.0552		53	185.927	148.494	53	75.3877	53.4596
54	94.2755	125.465	54	110.7	86.894		54	200.893	238.571	54	77.9907	52.3991		54	159.427	121.427	54	73.486	47.5964
55	96.0367	131.335	55	108.163	85.1572		55	199.759	243.982	55	68.2133	58.2133		55	162.438	104.609	55	69.2376	34.6987
56	79.8939	107.602	56	107.954	73.4929		56	157	254	56	68.2462	52.7955		56	168.807	88.7934	56	64.4491	35.018
57	82.1373	116.702	57	102.205	79.5447		57	169.804	238.089	57	85.1153	57.735		57	180.668	101.332	57	63.9461	52.9461
58	85.8765	120.838	58	83.0816	74.4534		58	187	227.107	58	120.871	64.2087		58	164.595	112.466	58	56.4452	43.2296
59	91.0104	122.008	59	77.8486	60.3991		59	194.143	230.696	59	124.312	51.3118		59	190.067	111.067	59	64.0151	41.4264
60	91.3243	129.63	60	90.7746	61.8001		60	218.286	254	60	131.317	68.9341		60	190.785	114.514	60	76.6172	46.412
61	88.0311	128.781	61	95.9686	63.7398		61	177.884	253.062	61	121.736	67.0597		61	149.094	116.082	61	103.969	62.3177
62	101.108	147.684	62	100.06	71.7267		62	180.679	242.321	62	116.498	59.7092		62	157.497	136.497	62	92.0321	50.4429
63	85.3559	128.902	63	113.151	83.344		63	159.562	212.312	63	122.605	63.7722		63	166.891	140.458	63	88.3353	44.3892
64	80.8387	120.658	64	116.483	84.2046		64	159	208.286	64	124.615	57.9893		64	139.373	94.9753	64	79.4727	36.4068
65	85.8201	118.933	65	101.3	70.209		65	127.339	176.223	65	130.714	54.1159		65	158.132	109.95	65	68.6576	32.7474
66	82.44	103.072	66	96.0834	69.5217		66	184	240.143	66	151.445	71.9113		66	149.373	115.314	66	69.9079	45.6374
67	80.5597	103.568	67	104.418	93.2264		67	207.929	254	67	157.72	82.4937		67	150.358	119.141	67	73.2536	49.8232
68	80.5593	113.087	68	114.251	105.405		68	206.571	223.071	68	133.059	67.8338		68	173.625	123.373	68	86.1584	57.3805
69	76.1191	115.507	69	113.457	108.175		69	176.348	208.527	69	120.541	61.5405		69	132.603	121.923	69	72.7489	45.2219
70	71.1912	95.1691	70	115.466	128.072		70	164.75	228.5	70	133.069	60.3789		70	136.779	137.129	70	69.9887	49.8091
71	76.149	77.1883	71	121.66	130.011		71	170.795	222.455	71	156.75	69.75		71	166.127	145.393	71	76.0189	69.7974
72	89.5885	90.4147	72	117.214	121.101		72	175.286	233.571	72	167.014	82.4646		72	192.386	137.086	72	88.2689	89.2689
73	91.8836	95.9522	73	113.472	128.108		73	161.67	183.732	73	159.683	78.6829		73	188.431	143.333	73	91.6978	80.0183
74	88.1072	104.726	74	113.138	112.561		74	179.964	200.464	74	153.348	72.8272		74	185.995	153.068	74	87.1121	70.9086
75	84.8659	111.012	75	109.013	100.135		75	189.116	200.188	75	150.045	70.357		75	206.41	176.284	75	80.2731	70.1076
76	86.6201	117.916	76	105.778	106.086		76	153.571	232.143	76	139.53	65.9193		76	176.228	131.865	76	72.2978	69.7349
77	86.0625	107.036	77	115.688	119.791		77	177.438	239.812	77	133.998	72.0635		77	170.574	103.225	77	72.8504	74.7186
78	64.398	76.8718	78	123.609	126.302		78	171.107	212.107	78	125.635	70.7774		78	193.463	136.736	78	84.6643	90.6643
79	53.0943	69.6495	79	124.532	135.804		79	171.384	237.759	79	116.061	63.8372		79	196.599	161.859	79	80.2834	87.8793
80	55.4119	72.8355	80	123.115	130.487		80	196.857	241.286	80	123.581	61.9597		80	156.373	127.961	80	71.3601	74.9012
81	64.7478	85.529	81	125.588	118.8		81	197.17	218.562	81	142.71	65.1425		81	176.844	145.844	81	78.2241	70.4086
82	65.0395	84.4315	82	134.633	137.341		82	178	200.393	82	153.409	74.3656		82	197.375	141.885	82	86.3834	56.4553
83	66.871	69.478	83	153.84	169.377		83	163.938	181.17	83	146.322	74.9836		83	166.679	130.106	83	81.2295	52.2535
84	70.7177	61.0943	84	160.727	198.993		84	142	164.5	84	150.086	79.8605		84	206.897	172.897	84	71.0259	43.002
85	68.7782	64.0152	85	155.927	188.645		85	117.723	161.875	85	162.506	90.5059		85	198.23	150.287	85	71.5177	47.2303
86	58.2193	62.4599	86	155.553	161.918		86	129.964	155.286	86	137.586	65.1914		86	163.988	124.674	86	73.7451	51.8639
87	53.2049	59.6751	87	138.267	152.523		87	129.071	151.277	87	133.112	60.8871		87	137.924	103.91	87	66.1429	50.7066
88	58.3321	63.8288	88	119.438	128.96		88	99.2857	130.857	88	130.022	60.9236		88	158.13	115.059	88	69.6164	60.9952
89	53.8099	57.8065	89	106.19	92.886		89	111.429	102.339	89	115.689	54.9145		89	156.705	109.447	89	73.1508	63.1508
90	38.8968	49.0431	90	110.708	79.5989		90	70.9643	85.6071	90	90.8657	47.5041		90	137.046	95.2276	90	57.1391	42.3188
91	37.5689	45.3357	91	106.945	66.0287		91	76.375	82.5625	91	74.6933	45.2214		91	153.174	136.579	91	50.6737	33.6737
92	48.7184	56.241	92	89.6831	47.7239		92	84.2143	106	92	81.9111	50.1131		92	149.781	132.159	92	45.5981	37.4897
93	67.4373	69.6323	93	42.1607	17.3044		93	91.6161	90.7679	93	88.6035	48.8429		93	145.494	123.462	93	48.9904	41.7028
94	57.215	54.1488	94	8.63202	7.43607		94	74.6071	109.429	94	94.2234	55.0851		94	139.647	114.647	94	51.6305	33.1926
95	52.9689	53.7993	95	2.59069	5.05858		95	66.6696	91.9375	95	90.4512	59.1102		95	158.29	130.646	95	55.9647	33.5156
96	58.8284	54.5073	96	0	3.2738		96	63.7143	67.5714	96	91.8709	62.9546		96	186.371	137.032	96	54.1393	30.3369
97	50.1643	36.7874	97	0	4.54128		97	63.5625	72.3036	97	111.178	82.8525		97	139.139	117.566	97	59.9285	34.5752
98	19.1371	12.0235	98	0	5.27397		98	85.75	73	98	92.9425	68.2523		98	136.962	127.962	98	55.7763	33.1356
99	0.239231	0.218672	99	0	4.74379		99	89.7946	76.9196	99	84.9397	62.4538		99	159.036	138.805	99	49.8431	37.005
100	0.0412958	0.0412958	100	0	6.14679		100	57.6429	52.7143	100	89.1748	72.541		100	149.155	109.19	100	48.6688	38.3966
101	0.786312	0.896226	101	0	5.92661		101	14.4286	23.1786	101	81.6153	70.6153		101	152.117	108.189	101	38.8357	27.3555
102	0.802421	0.283019	102	0	4.93578		102	2.78571	3	102	81.6437	66.9818		102	154.221	114.217	102	41.1589	26.3625
103	0.335796	0.567818	103	0	4.1414		103	0	0.0535714	103	87.9153	63.9153		103	156.047	120.249	103	55.9163	34.7846
104	0.304379	2.60128	104	0	6.85321		104	0	0	104	77.8895	57.3684		104	158.587	115.554	104	76.4122	53.3224
105	0.472321	3.2824	105	0	8.02668		105	0	16.5625	105	63.3269	52.9678		105	166.323	108.1	105	87.2228	57.9089
106	6.46e-26	4	106	0	7.6422		106	0.178571	0	106	45.8223	35.0351		106	182.813	123.91	106	109.153	72.6145
			107	0	7.77106		107	0	0.375	107	50.4059	33.2765		107	148.906	103.141	107	102.126	68.7456
			108	0	8.6374		108	0	2.57143	108	65.3878	44.1208		108	149.31	97.2894	108	108.829	75.77
			109	0	8		109	0	0	109	72.1585	47.405		109	190.413	118.341	109	87.2287	69.2407
							110	0	4.82143	110	68.8056	45.0504		110	147.947	94.4852	110	66.4257	53.8868
							111	0	7.36607	111	57.8734	40.803		111	155.623	109.504	111	61.606	48.2408
							112	0	0	112	55.0938	38.8671		112	150.283	110.136	112	58.1835	41.5608
										113	58.8052	39.0094		113	101.487	73.0579	113	49.7645	40.1641
										114	39.7245	22.6963		114	107.402	85.3181	114	37.8513	37.2945
										115	43.2991	34.2991		115	108.693	104.861	115	35.0301	31.1019
										116	49.4007	36.5556		116	87.8092	91.8092	116	39.193	31.193
										117	62.5745	32.5745		117	89.3719	100.281	117	41.1691	33.1691
										118	63.8016	35.4918		118	79.9822	98.5057	118	43.2595	36.5988
										119	44.6613	24.6613		119	75.7729	92.4932	119	38.6443	33.8563
										120	51.3166	29.2952		120	58.2559	72.9817	120	40.0181	32.611
										121	59.4507	29.6054		121	60.1657	54.1243	121	30.8686	18.7343
										122	115.331	67.8601		122	64.3431	55.3431	122	31.5491	16.5491
										123	216.83	107.632		123	56.5103	33.4728	123	29.9968	16.6136
										124	162.352	69.223		124	60.405	16.0903	124	35.5931	35.5931
										125	56.6964	36.8497		125	54.1365	26.1015	125	33.8834	33.9037
										126	9.83892	5.5614		126	23.9352	14.9441	126	21.6691	24.4805
										127	0.00629835	0.0029756		127	0.638369	0.638369	127	26.9772	31.115
										128	0.114263	0.298949		128	0.00244511	0.00244511	128	31.2342	28.4199
										129	0.0676949	1.83099		129	1.08797	2.86601	129	35.9402	31.9402
										130	0.554453	2.46995		130	2.83471	0.917355	130	29.3075	39.2117
										131	0.109651	1.10965		131	1.60057	0.113453	131	29.6494	43.5296
										132	0.989288	1.91887		132	6.89349	10.9349	132	27.5327	23.944
										133	0.758282	0.758282		133	5.27987	14.9145	133	23.5404	20.0374
										134	0.0664551	0.0664551		134	0.255269	5.79461	134	22.2092	20.8404
										135	0.106427	0.106427		135	0.0536946	0.0536946	135	19.5149	16.5149
										136	0.777227	0.777227		136	0	0	136	13.4931	12.9182
										137	0.330986	0.330986		137	0	0	137	11.3738	13.3738
										138	0.464789	0.464789		138	0	0	138	11.3248	12.0872
										139	0.585945	0.585945		139	0	0	139	14.2694	11.9664
										140	0.00376909	0		140	0	0	140	12.7808	10.3371
										141	0.139903	0.00609998		141	0	0	141	11.9417	10.9417
										142	1	1		142	0.522177	0.170962	142	13.117	11.7218
														143	4	2	143	10.5505	7.5505
																	144	11.9736	8.46463
																	145	11.6108	5.2994
																	146	9.43139	4.96823
																	147	15.5333	14.2577
																	148	25.3428	22.5225
																	149	44.8969	36.7232
																	150	83.1198	61.9042
																	151	142.01	80.5416
																	152	198.687	115.292
																	153	211.46	128.255
																	154	173.564	112.888
																	155	111.795	77.0407
																	156	72.7143	50.7143
																	157	66.9518	38.7243
																	158	61.2034	32.1309
																	159	47.3103	30.6882
																	160	41.9975	37.7555
																	161	29.6034	31.0405
																	162	16.5458	22.0249
																	163	5.97282	11.8231
																	164	1.05974	2.10757
																	165	0.552261	1.69407
																	166	0	0.694611
																	167	0	1

## Sheet: b
Replicate 1							Replicate 2							Replicate 3
Distance (nm)	Fluorescence Intensity		Distance (nm)	Fluorescence Intensity			Distance (nm)	Fluorescence Intensity		Distance (nm)	Fluorescence Intensity			Distance (nm)	Fluorescence Intensity		Distance (nm)	Fluorescence Intensity
0 min	CD2AP-GFP	mCherry-STS1	2 min	CD2AP-GFP	mCherry-STS1		0 min	CD2AP-GFP	mCherry-STS1	2 min	CD2AP-GFP	mCherry-STS1		0 min	CD2AP-GFP	mCherry-STS1	2 min	CD2AP-GFP	mCherry-STS1
0	0	13	0	0	5		0	3	3	0	1	1		0	7	7	0	0.666667	2.33333
1	0.941734	13.9204	1	0.315789	4.38596		1	3	3	1	0.572414	1.08956		1	9.24638	8.76812	1	0.121416	0.367718
2	0.289059	15.3774	2	0.964912	4.66667		2	3	3	2	0.834863	0.979691		2	0.00483092	0.00483092	2	1.94511	1.94511
3	0.55298	15.2852	3	1	5		3	1.13636	2.06818	3	1.22673	1.93707		3	1	5	3	1.36731	0.515152
4	0.0827003	17.1334	4	1	6.26316		4	0.0909091	1.09091	4	2.08205	3.08205		4	5.29469	2.40097	4	3.39067	1.48556
5	0.469027	18.685	5	1	7.15789		5	0	1	5	4.42925	0.903686		5	8.91304	5.91304	5	9.53464	6.81747
6	0.637168	17.8601	6	1	4.63158		6	0	1	6	12.9595	7.05574		6	4.47826	4.47826	6	52.6887	41.7879
7	0.118412	19.6304	7	1	4.42105		7	0	1	7	14.6571	10.7726		7	10.343	8.67633	7	51.0683	43.741
8	0.927951	22.7488	8	1	4.33333		8	0	1	8	35.2464	22.3973		8	4.60386	5.48792	8	199.175	135.418
9	4.73898	22.9771	9	1	5.05263		9	0	1	9	37.7405	17.2805		9	3.30435	1.30435	9	212.642	214.135
10	10.7571	16.5706	10	1.31579	10.7018		10	0.023416	1.02342	10	35.5113	3.7503		10	13.2995	8.86957	10	132.694	125.542
11	49.0521	29.7647	11	1.33333	13.1228		11	1.54167	10.5417	11	32.0497	17.7579		11	1.89372	15.7005	11	79.3457	123.593
12	100.147	65.4265	12	1.73684	9.52632		12	1.65289	15.1653	12	16.8905	2.05517		12	34.7391	24.6087	12	63.1855	77.0643
13	108.14	74.9986	13	4.68421	8.08772		13	18.416	25.1691	13	58.7281	36.0592		13	30.4203	22.2126	13	28.992	38.6183
14	107.237	78.2859	14	16.2281	16.0175		14	50.938	48.8017	14	60.5365	23.2453		14	34.5797	35.5797	14	57.8675	65.4982
15	118.883	91.5348	15	57.9474	42.3158		15	84.343	60.8884	15	96.4209	65.8466		15	34.2609	37.2609	15	35.3388	51.9752
16	127.466	85.9293	16	135.684	92.6491		16	134.229	97.259	16	105.214	76.2371		16	43.4734	46.3865	16	32.2978	54.7702
17	122.211	84.9572	17	184.772	139.579		17	161.127	119.538	17	147.08	96.4941		17	41.7874	54.2367	17	73.3308	56.0075
18	117.966	99.9596	18	171.158	136.632		18	180.707	137.707	18	189.626	130.276		18	36.5652	18.5652	18	71.7631	50.7631
19	130.112	96.6115	19	130.667	103.667		19	192.759	155.166	19	232.506	165.722		19	47.0435	58.8019	19	52.9528	45.8488
20	124.702	108.541	20	132.175	104.175		20	203.543	174.061	20	252.567	189.749		20	56.3623	61.5072	20	66.8135	64.8135
21	122.932	107.938	21	140.684	106.158		21	213.934	188.457	21	240.66	184.157		21	70.9565	90.0435	21	55.6015	57.9164
22	118.172	94.3641	22	110.053	91.5789		22	211.5	189	22	250.425	202.214		22	93.8213	104.821	22	50.8148	77.8148
23	122.021	93.6866	23	72.7895	75.2632		23	202.057	183.012	23	252.975	210.356		23	73.4444	103.444	23	53.3566	55.3566
24	134.69	97.321	24	67.2105	78.2105		24	177.025	159.025	24	229.038	188.992		24	68.3043	103.13	24	112.275	78.281
25	156.274	109.308	25	84.7193	69.6491		25	160.253	140.525	25	197.756	159.281		25	62.4348	103.623	25	140.909	74.3739
26	165.108	114.987	26	85.1754	59.0877		26	162.573	140.331	26	192.295	144.723		26	57.314	101.502	26	168.116	112.426
27	153.771	114.911	27	67.4211	47.3158		27	158.896	140.966	27	185.016	148.092		27	56.5652	124.565	27	112.661	86.5703
28	145.996	114.72	28	57.9649	36.6316		28	156.157	143.859	28	167.374	141.374		28	89.6473	127.319	28	144.643	112.087
29	134.99	124.927	29	63.5088	41.4211		29	161.738	149.694	29	139.76	120.12		29	95.9565	134.014	29	65.9395	101.278
30	138.46	125.083	30	69.1579	59.0526		30	156.306	145.033	30	125.722	112.619		30	74.9565	148.652	30	73.55	71.55
31	140.999	120.151	31	67.4386	62.4912		31	143.975	130.498	31	167.287	160.129		31	84.2802	158.13	31	57.5407	92.0154
32	150.625	121.282	32	75.0877	58.7193		32	170.617	153.344	32	164.022	136.084		32	120.29	186.986	32	72.6383	110.628
33	153.897	125.001	33	81.2632	52.3684		33	175.125	156.875	33	133.713	105.782		33	101.783	153.478	33	82.6667	104.333
34	143.437	131.149	34	65.2982	42.1228		34	200.186	180.731	34	140.549	123.452		34	133.71	161.662	34	111.492	88.2831
35	142.844	141.54	35	57.8596	46.4035		35	214.792	192.565	35	173.792	142.999		35	169.512	222.512	35	89.7904	114.245
36	147.857	131.5	36	62.2105	60.8947		36	230.826	204.851	36	170.289	145.102		36	124.957	194.913	36	101.006	103.317
37	155.142	121.227	37	63.0526	55.2982		37	248.251	225.208	37	145.998	126.998		37	129.014	179.198	37	101.64	124.701
38	159.822	142.043	38	46	39.3333		38	235.299	214.026	38	148.074	125.773		38	141.3	209.169	38	78.4283	108.077
39	156.026	143.442	39	58.6316	46.7368		39	223.713	208.984	39	169.42	133.254		39	163.348	205.783	39	99.9073	132.021
40	159.11	129.775	40	63.7544	47.8596		40	196.534	183.868	40	197.17	160.549		40	154.657	184.778	40	133.516	157.071
41	160.908	127.465	41	54.7368	40.9825		41	219.427	210.541	41	188.834	185.875		41	168.937	191.937	41	127.894	143.36
42	157.652	136.103	42	40.5789	34.3158		42	249.744	228.971	42	168.024	165.968		42	181.391	203.391	42	143.848	164.848
43	155.102	137.027	43	31.0702	43.9649		43	233.239	217.544	43	169.393	157.13		43	185.58	203.184	43	132.535	166.407
44	157.926	135.092	44	38.7719	54.8246		44	245.333	243.333	44	168.367	143.576		44	139.551	152.391	44	160.654	140.605
45	155.785	154.066	45	45.7368	48.5263		45	210.222	207.258	45	179.021	151.677		45	116.043	163.739	45	141.741	146.832
46	169.084	188.046	46	38.1754	47.9474		46	193.53	174.722	46	186.676	164.145		46	135.222	171.222	46	121.518	150.48
47	176.481	173.229	47	42.1228	44.4561		47	225.384	200.664	47	167.745	161.242		47	131.995	175.995	47	64.3753	66.6177
48	187.528	149.735	48	51.9474	40.5263		48	207.496	174.174	48	156.558	159.317		48	128.957	182.348	48	77.5014	86.5436
49	183.598	144.8	49	54.8246	48.9649		49	205.542	173.337	49	160.058	153.096		49	165.377	221.72	49	60	91.3467
50	172.496	155.004	50	53.5789	53.4737		50	219.817	194.22	50	182.979	158.22		50	147.72	225.72	50	86.5579	110.386
51	178.434	156.031	51	51.2105	51.7895		51	203.212	190.144	51	217.563	178.804		51	185.348	226.348	51	106.215	135.777
52	180.222	148.868	52	55.7719	48.8596		52	199.59	204.135	52	221.21	178.423		52	158.169	200.923	52	49.6831	141.168
53	168.411	144.128	53	54.1404	58.7719		53	176.98	185.775	53	226.486	192.688		53	138.812	187.072	53	94.8954	114.353
54	168.176	150.456	54	37.7368	52.8947		54	178.248	187.248	54	196.762	190.99		54	168.478	157.304	54	106.336	132.253
55	173.232	162.486	55	36.9298	47.6842		55	170.25	180	55	192.957	192.957		55	118.469	156.227	55	151.383	150.16
56	176.871	169.3	56	55.2105	62.4386		56	193.504	187.163	56	210.23	203.706		56	119.459	149.314	56	165.748	112.647
57	177.322	147.876	57	64	72		57	208.437	184.627	57	214.754	210.45		57	117.826	179.304	57	166.599	124.296
58	157.8	146.893	58	59.0526	52.2456		58	208.501	169.055	58	208.24	217.16		58	124.068	165.295	58	176.572	151.051
59	152.869	142.659	59	57.8947	55.8596		59	184.165	141.088	59	202.055	215.269		59	107.855	119.855	59	145.984	115.793
60	158.32	131.028	60	51.6842	74.6316		60	169.058	134.752	60	196.509	212.923		60	133.826	149.261	60	144.722	144.873
61	167.031	139.945	61	61.9298	71.1053		61	188.154	153.154	61	189.608	205.301		61	184.792	193.512	61	155.431	162.439
62	148.611	156.168	62	73.4737	66.6491		62	215.68	183.044	62	171.269	173.236		62	161.816	236.899	62	204.953	169.448
63	143.464	160.675	63	67.5789	77		63	196.557	171.239	63	182.091	161.413		63	149.261	201.261	63	163.639	136.248
64	162.236	141.946	64	62.7193	71.614		64	170.463	151.645	64	187.868	165.689		64	174.048	204.126	64	129.444	122.414
65	168.74	147.24	65	57.8772	69.8596		65	177.386	167.181	65	162.433	183.157		65	168.42	206.362	65	131.354	121.354
66	156.838	166.384	66	68	77.6316		66	204.5	202.5	66	152.123	187.137		66	213.913	210.913	66	131.778	136.889
67	156.188	158.478	67	70.1228	71.3509		67	220.929	212.81	67	153.934	157.713		67	151.324	208.42	67	191.416	163.89
68	149.914	138.386	68	61.6491	68.6667		68	208.157	192.284	68	177.175	157.74		68	148.778	217.807	68	209.31	208.482
69	153.96	137.636	69	52.3158	76.2632		69	202.504	178.633	69	177.756	157.419		69	186	228	69	80.3499	106.35
70	161.11	139.146	70	63.2105	83.9474		70	220.293	191.175	70	174.323	153.082		70	205.556	231.889	70	86.7171	78.4241
71	162.635	143.526	71	68.1754	75.7368		71	252.335	226.109	71	185.892	167.656		71	165.188	229.87	71	123.53	162.613
72	154.256	120.895	72	62.3684	66.7895		72	226.438	211.843	72	215.44	191.43		72	139.217	233.087	72	140.895	174.077
73	155.271	108.341	73	62	63.5614		73	189.24	185.331	73	202.463	178.56		73	123.208	239.145	73	138.141	156.146
74	164.447	117.072	74	68.0877	71.9123		74	196.795	204.613	74	231.129	201.143		74	164.43	217.43	74	187.328	143.339
75	161.672	116.065	75	73.6842	81.5263		75	205.322	221.322	75	251.271	226.958		75	165	215.174	75	161.28	86.8255
76	144.063	125.257	76	92.3333	92.3333		76	208.008	219.372	76	255	245.94		76	174.56	223.604	76	79.7344	76.2076
77	148.76	126.708	77	121.088	113.246		77	198.792	200.625	77	252.867	243.906		77	172.304	241.908	77	149.951	124.951
78	154.071	114.653	78	137.684	99.6842		78	186.215	189.926	78	253.623	239.414		78	142.174	240.652	78	118.504	94.73
79	152.168	103.119	79	124.632	85.807		79	164.827	168.849	79	253.849	238.118		79	117.894	200.256	79	161.987	120.987
80	151.138	109.04	80	133	98.0351		80	150.898	153.344	80	253.031	238.232		80	139.454	208.512	80	150.286	130.013
81	134.817	114.983	81	136.684	126.579		81	166.127	162.246	81	245.778	222.248		81	140.087	198.609	81	108.182	59.9091
82	113.88	106.034	82	137.193	162.842		82	203.433	194.887	82	231.141	196.879		82	99.1304	186.338	82	132.053	98.9825
83	125.048	108.352	83	156.386	190.316		83	208.211	195.643	83	164.676	149.386		83	108.063	179.077	83	101.792	114.202
84	130.752	89.834	84	169.211	192.474		84	175.099	158.099	84	131.883	123.11		84	122.043	205.739	84	65.4619	93.674
85	118.448	92.5843	85	159.807	177.158		85	173.439	156.508	85	125.376	120.084		85	158.686	230.493	85	57.6819	88.984
86	118.153	92.7512	86	142.404	157.579		86	170.758	154.985	86	115.29	104.497		86	176.821	232.604	86	117.16	121.931
87	113.021	73.3317	87	118.789	134.684		87	143.776	129.991	87	118.24	104.64		87	154.913	235	87	93.3995	86.5813
88	100.32	75.2513	88	102.316	122.772		88	164.667	149.333	88	140.862	126.862		88	145.913	220.498	88	51.321	86.321
89	95.7659	83.6538	89	106.737	118.596		89	155.425	141.268	89	146.642	131.799		89	137.763	222.763	89	118.56	111.56
90	94.895	76.6894	90	121.211	130.211		90	146.579	140.669	90	122.36	109.417		90	139.087	233.435	90	72.2066	115.967
91	97.5629	51.3858	91	163.368	148.719		91	176.427	187.176	91	108.995	90.7748		91	123.242	192.116	91	105.067	104.594
92	101.434	58.3996	92	163.053	142.649		92	198.207	210.298	92	138.229	86.2295		92	163	229.333	92	101.746	93.1297
93	105.063	79.1962	93	151.263	161.474		93	198.121	154.28	93	130.019	79.0117		93	134.87	215.522	93	143.365	96.8797
94	88.8867	74.4354	94	158.439	136.614		94	209.039	158.039	94	104.467	99.7371		94	143.773	194.213	94	132.96	133.354
95	41.6006	43.1335	95	125.667	100.333		95	194.312	174.425	95	94.3639	99.6742		95	146.362	198.449	95	100.655	105.975
96	16.9651	23.8887	96	82.1579	71.3158		96	188.868	181.413	96	129.074	130.57		96	144.957	204.783	96	109.832	130.234
97	4.78487	15.9992	97	49.1754	50.6667		97	185.373	182.545	97	144.56	142.56		97	123.86	189.469	97	108.831	136.64
98	0.374657	16.427	98	30.7544	27.2456		98	194.445	192.566	98	146.345	136.814		98	138.01	195.879	98	83.1981	116.235
99	0	15.0666	99	3.05263	7.42105		99	196.875	180.75	99	144.022	120.85		99	108.261	219.261	99	137.333	150.333
100	0	12.6195	100	0.596491	5.77193		100	185.829	168.95	100	153.804	123.556		100	110.937	209.454	100	145.049	151.092
101	0	11.932	101	0.666667	4.75439		101	151.754	136.179	101	163.019	123.764		101	135.063	188.063	101	143.414	148.69
102	0	13.1035	102	1	4.63158		102	140.393	126.074	102	146.255	112.29		102	160.217	220.217	102	103.691	105.115
103	0	17.1128	103	0.421053	5.52632		103	127.876	119.808	103	107.257	91.3125		103	146.57	206.116	103	83.4949	101.101
104	0	15.1462	104	0.526316	6.33333		104	124.915	120.551	104	82.8197	78.1745		104	149	206.478	104	130.309	124.177
105	0	10.6351	105	1.47368	6.47368		105	115.591	109.75	105	60.4602	65.0345		105	155.304	196.304	105	111.634	95.9339
106	0	7.6515	106	1.19298	7.38596		106	104.34	92.6129	106	40.2759	48.0414		106	137.72	202.13	106	134.266	102.896
107	0	8.61923	107	1	7.73684		107	126.381	102.679	107	32.6523	43.9971		107	96.628	178.947	107	83.6167	75.2934
108	0	10.3664	108	1	7.36842		108	128.959	103.926	108	30.7972	42.3108		108	133.217	195.304	108	139.072	138.592
109	0	12.0555	109	0.736842	6.42105		109	98.8932	86.3416	109	43.319	45.7441		109	147.382	213.855	109	159.875	143.814
110	0.318584	11.509	110	0.0701754	7.54386		110	78.5	74.3333	110	58.352	56.3175		110	143.502	195.705	110	185.963	128.827
111	0.710941	10.8113	111	1.66e-13	8		111	81.5021	79.2903	111	74.4559	64.3456		111	143.478	191.565	111	188.484	195.302
112	0	11.3488	112	0.333333	7.26316		112	71.8843	74.0661	112	105.207	87.2066		112	123.116	184.121	112	254.254	251.254
113	0	14	113	0.684211	7.35088		113	48.478	54.9098	113	159.344	133.325		113	151.058	166.377	113	253.053	241.515
			114	1	8		114	41.2645	49.0826	114	161.148	145.042		114	135.783	207.957	114	180.942	145.609
							115	45.3819	55.9273	115	105.592	94.6611		115	129.333	190.111	115	104.806	74.3286
							116	32.1763	45.5399	116	66.56	61.36		116	123.58	152.58	116	41.1038	26.9927
							117	20.5145	34.3781	117	53.6074	49.635		117	102.478	170.913	117	5.47107	5.10744
							118	27.4835	40.9972	118	55.5208	42.8809		118	72.0145	100.696	118	1.95245	1.99714
							119	27.7762	40.3919	119	68.4218	58.1942		119	71.9903	129.005	119	0.279971	1.14866
							120	23.5537	34.5537	120	107.394	81.4281		120	90.4783	133.043	120	3.57117	2.77227
							121	12	22.6667	121	129.845	76.9898		121	98.7391	123.821	121	0	1.80247
							122	2.3416	10.1281	122	148.199	99.8001		122	112.667	130.014	122	0.189777	1.99184
							123	0.139463	7.75207	123	152.221	118.02		123	124.043	126.087	123	3.7438	1.98347
							124	1.97245	10.5014	124	194.954	160.596		124	132.647	134.227	124	2.77247	1.15101
							125	5.77101	13.4983	125	208.284	162.181		125	101.899	105.493	125	16.5759	4.86879
							126	3.75207	4.75207	126	193.191	146.709		126	27.3913	77.3913	126	1.91736	1.28099
							127	1.85778	2.85778	127	156.456	121.079		127	27.4686	55.4928	127	0.913784	0.913784
							128	0.735537	1.73554	128	58.4378	44.2098		128	24.0966	53.8068	128	0.767677	1
							129	0.409091	1.40909	129	3.74526	4.29008		129	8.52174	21.6522	129	0.552801	0.552801
							130	0.633609	1.63361	130	1.68966	2.68966		130	5.29469	24.2367	130	0.740231	0.740231
							131	1.61054	2.61054	131	1	1.98621		131	14.3865	11.285	131	0.503112	0.503112
							132	2	3	132	0.857455	1.41608		132	7.73913	4.78261	132	0.666667	0.666667
										133	0.868966	1		133	13.4589	8.76812
										134	0.703448	0.703448		134	7.75362	1.04831
										135	0.275862	0.275862		135	5.47826	1.99e-11
										136	1.00081	0.303448		136	18.5556	12.5072
										137	2.8791	2.13346		137	13.1401	5.1401
										138	3.99981	9.40205		138	11	7
										139	3.6586	11.4758
										140	5.51486	8.68728
										141	4.85974	3.43905
										142	1.4957	1.13793
										143	0	1.1931
										144	0	1.90345
										145	5.13e-25	1

## Sheet: c
Replicate 1_Line profile 1							Replicate 1_Line profile 2							Replicate 1_Line profile 3							Replicate 2							Replicate 3
Distance (nm) (nm)	Fluorescence Intensity		Distance (nm)	Fluorescence Intensity			Distance (nm) (nm)	Fluorescence Intensity		Distance (nm)	Fluorescence Intensity			Distance (nm)	Fluorescence Intensity		Distance (nm)	Fluorescence Intensity			Distance (nm)	Fluorescence Intensity		Distance (nm)	Fluorescence Intensity			Distance (nm)	Fluorescence Intensity		Distance (nm)	Fluorescence Intensity
0 min	GFP-RABEP1	mCherry-STS1	10 min	GFP-RABEP1	mCherry-STS1		0 min	GFP-RABEP1	mCherry-STS1	10 min	GFP-RABEP1	mCherry-STS1		0 min	GFP-RABEP1	mCherry-STS1	10 min	GFP-RABEP1	mCherry-STS1		0 min	GFP-RABEP1	mCherry-STS1	10 min	GFP-RABEP1	mCherry-STS1		0 min	GFP-RABEP1	mCherry-STS1	10 min	GFP-RABEP1	mCherry-STS1
0	83	134	0	76	75		0	137	121	0	93	115		0	110	110	0	89.5	118		0	91	106	0	57	0		0	106	160	0	128	147
1	102.973	157.058	1	71.7551	71		1	210.981	110	1	92.5	121.438		1	121.062	119.125	1	88.8884	102.029		1	101.75	112.75	1	81.8336	33.1328		1	103.259	132.037	1	127.605	148.827
2	115.107	157.004	2	93.3265	81.9388		2	169.926	118.148	2	107.375	110.5		2	173.5	155	2	104.012	98.4711		2	91.6667	99.6667	2	81.4768	36.9568		2	98.8519	114.519	2	146.309	162.494
3	106.12	134.32	3	90.6327	99.5306		3	157	135	3	139.281	90.3438		3	243.125	178	3	160.236	132.698		3	85.75	92.75	3	90.6944	47.1744		3	109.333	122.333	3	160.556	159.889
4	99.5067	160.538	4	99.8775	103.735		4	154	136.074	4	224	150.5		4	254	134	4	221.736	204.872		4	89	105.333	4	80.8864	36.8864		4	141.889	120.889	4	202.753	213.642
5	153.667	154.111	5	160.082	119.612		5	207.685	122.389	5	253.906	198.5		5	254	199.438	5	208.471	219.793		5	99.0833	97.5833	5	128.52	59.92		5	190.333	142	5	232.605	252.407
6	228.72	140.4	6	242.347	196		6	250	133	6	254.625	231		6	221.25	146.125	6	123.789	191.021		6	148	119.5	6	148.779	56.2336		6	249	154	6	246.556	243.778
7	254	140.951	7	255	236		7	254	117.093	7	221.625	231.438		7	226	104.438	7	77.9835	139.632		7	210.25	99.5	7	158.774	51.2752		7	254.074	145.407	7	250.407	232.469
8	250.827	165.618	8	225.653	235.102		8	254	112.815	8	127	169		8	254	125	8	51.7521	113.661		8	251	97	8	187.485	64.9312		8	253.963	143.481	8	236.309	222.494
9	205.92	170.08	9	137.714	194.633		9	254	110.5	9	79.875	124.438		9	254	120.875	9	47.8017	113.248		9	254.25	100	9	229.829	129.184		9	254	140	9	253	206
10	142.111	156	10	95.1837	158.796		10	188.519	124.444	10	54.5	93.125		10	170.75	124.75	10	51.9793	73.0413		10	253.167	97	10	252.36	221.56		10	252.444	138.667	10	156.506	163.728
11	109.32	184.836	11	80.9388	163.082		11	111.593	128.259	11	40.1562	102.5		11	101.625	83.875	11	69	111.5		11	253.917	94.9167	11	253.838	238.192		11	239.963	154.296	11	114.938	168.259
12	114.88	170.4	12	78.449	137.204		12	88.3333	92.6667	12	53.5	96.5		12	70	108					12	255	95	12	255	247.602		12	219.667	164.667	12	103.222	156.222
13	110.978	156.027	13	71.0408	100.408		13	69.463	87.8519	13	69.0938	74.9062		13	65.9375	94.6875					13	252.75	93.6667	13	255	252.402		13	186.407	154.296	13	131.457	150.296
14	94.4533	160.796	14	59	110		14	56.963	85.3333	14	66.375	70.625		14	63.125	102.75					14	253	98.5	14	255	245.355		14	117.222	187.074	14	187.951	167.951
15	90	131					15	64.3333	124.333	15	63.7188	73		15	49.6875	99.75					15	254.25	101.5	15	237.24	204.4		15	103.667	186.667	15	237.222	184.667
							16	51.3704	75	16	51	82		16	50	73					16	235.333	100.333	16	239.928	152.784		16	93.7407	146.667	16	253.519	171.753
							17	55.1667	66.5926												17	203.667	104.167	17	229.63	100.816		17	105.481	137.815	17	252.383	179.951
							18	54	65												18	166.5	99.5	18	176.75	61.0544		18	126	149	18	255	236
																					19	121.333	105.333	19	135.194	55.4592					19	251.741	224.741
																					20	92	90	20	119.36	54.36					20	247.889	240.63
																					21	88	79.25	21	110.781	42.1408					21	183.556	194.889
																					22	84.3333	80	22	103.853	32.6528					22	124.531	158.728
																					23	90.0833	80.5833	23	107.192	42.152					23	87.0247	135.914
																					24	111	88	24	103.459	37.9712					24	77.8889	133.778
																								25	94	23					25	89.5062	156.062
																															26	97.1111	162.136
																															27	134	169
