# Supplementary material for: Spatiotemporal profiling of cytosolic signaling complexes in living cells by selective proximity proteomics
Source: Nat Commun. 2021 Jan 4;12:71. doi: 10.1038/s41467-020-20367-x (PMC7782698; doi:10.1038/s41467-020-20367-x)
Supplement: Supplementary file 16 — Source Data [file 41467_2020_20367_MOESM16_ESM.zip › NCOMMS-20-22505C_sd/Supplementary Fig. 1a.xlsx]

## Sheet: Sheet1
	Peak area
Reaction time	BP1	BP2	BP3	BP4	BP5	BP6	BP7	BP8	BP9	BP10	BN1	BN2
0 min_1	857600	883410	647593	497208	537565	2916814	3773707	3485111	3232485	8043212	10347962	9257470
0 min_2	810735	1086171	503862	493870	512906	2888620	2914199	3460704	3313597	7711699	9550207	9286544
0 min_3	706772	928083	617694	441758	561260	3043280	2883580	3806124	3230845	7026230	8973879	10637687
20 min_1	305011	984605	594954	509796	24565	1656560	3082762	2369625	3157187	267110	9178865	3135422
20 min_2	316402	815458	535775	403832	30524	1762658	2892825	2261636	3182687	267825	8482485	3401240
20 min_3	305499	839529	624219	481445	22034	1677639	2874316	2466104	3135447	269652	7561005	3525763
Average peak area and SD
Probe	0 min	S.D.	20 min	S.D.
BP1	791702	77194.3	308971	6440.35
BP2	965888	106536	879864	91503.3
BP3	589716	75840	584983	45057.3
BP4	477612	31095.3	465024	54857.3
BP5	537244	24178.6	25707.7	4358.82
BP6	2.94957e+06	82369.4	1.69895e+06	56168.4
BP7	3.1905e+06	505308	2.94997e+06	115375
BP8	3.58398e+06	192769	2.36579e+06	102288
BP9	3.25898e+06	47310.6	3.15844e+06	23644.9
BP10	7.59371e+06	518655	268196	1310.91
BN1	9624016	690009	8.40745e+06	811536
BN2	9.72723e+06	788610	3.35414e+06	199387
