# Supplementary material for: Spatiotemporal profiling of cytosolic signaling complexes in living cells by selective proximity proteomics
Source: Nat Commun. 2021 Jan 4;12:71. doi: 10.1038/s41467-020-20367-x (PMC7782698; doi:10.1038/s41467-020-20367-x)
Supplement: Supplementary file 16 — Source Data [file 41467_2020_20367_MOESM16_ESM.zip › NCOMMS-20-22505C_sd/Supplementary Fig. 1e.xlsx]

## Sheet: Sheet1
BP5 only	Peak area and SD of BP5
Reaction time	average Peak area (n=3)	SD	Average relative peak area (n=3)	SD
0 min	556962	51469.8	0.934553	0.0863637
1 min	433105	29423	0.726728	0.0493702
20 min	33854.3	4944.28	0.0568058	0.00829625
BN2 only	Peak area and SD of BN2
Reaction time	average Peak area (n=3)	SD	Average relative peak area (n=3)	SD
0 min	6.65581e+06	81457	0.989703	0.0121125
1 min	6.29507e+06	46152.8	0.936062	0.00686282
20 min	3.24487e+06	46281.7	0.482504	0.00688198
BP5+BN2	Peak area and SD of BP5				Peak area and SD of BN2
Reaction time	average Peak area (n=3)	SD	Average relative peak area (n=3)	SD	average Peak area (n=3)	SD	Average relative peak area (n=3)	SD
0 min	2.15046e+06	45069.3	0.981631	0.020573	6.3417e+06	70086.7	0.987499	0.0109136
1 min	1.70165e+06	18916	0.776764	0.00863472	5.36993e+06	54189.9	0.836179	0.0084382
20 min	141949	16034.9	0.0647963	0.00731955	1.29674e+06	42483	0.201922	0.00661524

## Sheet: Source
BP5 only	Peak area
Reaction	BP5
BP5_0min_1	498625
BP5_0min_2	595966
BP5_0min_3	576295
BP5_1 min_1	399259
BP5_1 min_2	447473
BP5_1 min_3	452584
BP5_20 min_1	34568
BP5_20 min_2	38403
BP5_20 min_3	28592
BN2 only	Peak area
Reaction	BN2
BN2_0 min_1	6725058
BN2_0 min_2	6676307
BN2_0 min_3	6566060
BN2_1 min_1	6343141
BN2_1 min_2	6290963
BN2_1 min_3	6251110
BN2_20 min_1	3254388
BN2_20 min_2	3285650
BN2_20 min_3	3194567
BP5 + BN2	Peak area
Reaction	BP5	BN2
BN2+BP5_0 min_1	2101757	6292695
BN2+BP5_0 min_2	2158915	6421981
BN2+BP5_0 min_3	2190697	6310431
BN2+BP5_1 min_1	1686763	5424707
BN2+BP5_1 min_2	1695260	5316347
BN2+BP5_1 min_3	1722938	5368729
BN2+BP5_20 min_1	133825	1276699
BN2+BP5_20 min_2	131602	1267989
BN2+BP5_20 min_3	160420	1345539
