# Supplementary material for: Spatiotemporal profiling of cytosolic signaling complexes in living cells by selective proximity proteomics
Source: Nat Commun. 2021 Jan 4;12:71. doi: 10.1038/s41467-020-20367-x (PMC7782698; doi:10.1038/s41467-020-20367-x)
Supplement: Supplementary file 16 — Source Data [file 41467_2020_20367_MOESM16_ESM.zip › NCOMMS-20-22505C_sd/Supplementary Fig. 4.xlsx]

## Sheet: Labeling Efficiency
Terms	Pre-enrichment	Post-enrichment 10 mg	Post-enrichment 2 mg_1	Post-enrichment 2 mg_2	Post-enrichment 2 mg_3
PSMs	17999	4069	2365	2839	3099
PSMs of BP5-modified peptides	8	912	374	419	460
Enrichment efficiency (PSMs)	0.000444469	0.2241	0.16	0.15	0.15
Peptides	13929	3428	2069	2446	2645
BP5-modofied Peptides	4	650	291	315	399

## Sheet: Search Result_10 mg
A2	Sequence	# PSMs	# Proteins	# Protein Groups	Protein Group Accessions	Modifications	ΔCn	q-Value	PEP	XCorr	Charge	MH+ [Da]	ΔM [ppm]	RT [min]	# Missed Cleavages
High	VIHDNFGIVEGLMTTVHAITATQK	2	1	1	P04406		0	0	5.96553e-24	7.71932	3	2595.36	-1.16459	64.1953	0
	Accession	Description	Score	Coverage	# Proteins	# Unique Peptides	# Peptides	# PSMs	# AAs	MW [kDa]	calc. pI
	P04406	Glyceraldehyde-3-phosphate dehydrogenase OS=Homo sapiens GN=GAPDH PE=1 SV=3 - [G3P_HUMAN]	77.2863	48.06	1	16	16	32	335	36.0304	8.45557
High	GyGYGQGAGTLSTDKGESLGIK	2	2	1	E9PP21	Y2(BP5)	0	0	3.229e-16	6.13849	3	2492.18	0.0294597	41.9511	1
	Accession	Description	Score	Coverage	# Proteins	# Unique Peptides	# Peptides	# PSMs	# AAs	MW [kDa]	calc. pI
	E9PP21	Cysteine and glycine-rich protein 1 OS=Homo sapiens GN=CSRP1 PE=1 SV=1 - [E9PP21_HUMAN]	16.8589	29.38	2	4	4	6	160	16.9291	8.90967
High	VYNVTQHAVGIVVNK	2	3	1	G3V1B3		0	0	3.971e-10	6.05456	2	1640.91	-0.00515986	36.6966	0
	Accession	Description	Score	Coverage	# Proteins	# Unique Peptides	# Peptides	# PSMs	# AAs	MW [kDa]	calc. pI
	G3V1B3	60S ribosomal protein L21 OS=Homo sapiens GN=RPL21 PE=1 SV=1 - [G3V1B3_HUMAN]	11.4085	17.24	3	1	1	2	87	9.88007	10.2866
High	SALSGHLETVILGLLK	2	1	1	P07355		0	0	7.226e-12	5.9585	2	1650.98	-0.832621	64.3114	0
	Accession	Description	Score	Coverage	# Proteins	# Unique Peptides	# Peptides	# PSMs	# AAs	MW [kDa]	calc. pI
	P07355	Annexin A2 OS=Homo sapiens GN=ANXA2 PE=1 SV=2 - [ANXA2_HUMAN]	80.5337	54.28	1	20	20	37	339	38.5798	7.75244
High	VETGVLKPGMVVTFAPVNVTTEVK	2	2	1	P68104		0	0	2.104e-11	5.65559	3	2515.39	0.545006	53.4952	0
	Accession	Description	Score	Coverage	# Proteins	# Unique Peptides	# Peptides	# PSMs	# AAs	MW [kDa]	calc. pI
	P68104	Elongation factor 1-alpha 1 OS=Homo sapiens GN=EEF1A1 PE=1 SV=1 - [EF1A1_HUMAN]	75.5531	38.96	2	12	12	29	462	50.1091	9.01221
High	APKPDGPGGGPGGSHMGGNyGDDR	3	2	1	P35637	Y20(BP5)	0	0	2.612e-12	5.65413	4	2586.09	-0.314003	30.1175	0
	Accession	Description	Score	Coverage	# Proteins	# Unique Peptides	# Peptides	# PSMs	# AAs	MW [kDa]	calc. pI
	P35637	RNA-binding protein FUS OS=Homo sapiens GN=FUS PE=1 SV=1 - [FUS_HUMAN]	11.1867	9.89	2	3	3	6	526	53.3938	9.36377
High	KTVTAMDVVyALKR	1	1	1	P62805	Y10(BP5)	0	0	3.788e-13	5.6145	3	1928.01	0.336547	48.5116	2
	Accession	Description	Score	Coverage	# Proteins	# Unique Peptides	# Peptides	# PSMs	# AAs	MW [kDa]	calc. pI
	P62805	Histone H4 OS=Homo sapiens GN=HIST1H4A PE=1 SV=2 - [H4_HUMAN]	87.8988	53.4	1	9	9	32	103	11.3604	11.356
High	NMGGPYGGGNYGPGGSGGSGGyGGR	3	1	1	P22626	Y22(BP5)	0	0	1.626e-15	5.52117	3	2523.02	-1.0345	40.6447	0
	Accession	Description	Score	Coverage	# Proteins	# Unique Peptides	# Peptides	# PSMs	# AAs	MW [kDa]	calc. pI
	P22626	Heterogeneous nuclear ribonucleoproteins A2/B1 OS=Homo sapiens GN=HNRNPA2B1 PE=1 SV=2 - [ROA2_HUMAN]	75.8284	56.37	1	18	19	44	353	37.4067	8.95361
High	LLGGVTIAQGGVLPNIQAVLLPK	2	2	1	Q8IUE6		0	0	2.875e-11	5.48044	3	2271.38	-0.355184	64.7309	0
	Accession	Description	Score	Coverage	# Proteins	# Unique Peptides	# Peptides	# PSMs	# AAs	MW [kDa]	calc. pI
	Q8IUE6	Histone H2A type 2-B OS=Homo sapiens GN=HIST2H2AB PE=1 SV=3 - [H2A2B_HUMAN]	13.9466	35.38	1	2	4	5	130	13.9868	10.8872
High	VQDAFAAAKLLALALIILLGFVQIGK	1	1	1	Q01650		0	0	9.791e-13	5.45421	3	2696.65	2.90051e-07	70.5892	1
	Accession	Description	Score	Coverage	# Proteins	# Unique Peptides	# Peptides	# PSMs	# AAs	MW [kDa]	calc. pI
	Q01650	Large neutral amino acids transporter small subunit 1 OS=Homo sapiens GN=SLC7A5 PE=1 SV=2 - [LAT1_HUMAN]	15.6108	11.44	1	3	3	5	507	54.9743	7.72314
High	HYGPGWVSMANAGK	2	1	1	P23284		0	0	1.466e-11	5.4478	2	1474.69	0.0566657	36.2802	0
	Accession	Description	Score	Coverage	# Proteins	# Unique Peptides	# Peptides	# PSMs	# AAs	MW [kDa]	calc. pI
	P23284	Peptidyl-prolyl cis-trans isomerase B OS=Homo sapiens GN=PPIB PE=1 SV=2 - [PPIB_HUMAN]	27.1056	31.48	1	6	6	9	216	23.7275	9.40771
High	EAEScDcLQGFQLTHSLGGGTGSGMGTLLISK	2	3	2	P07437;P68371	C5(Carbamidomethyl); C7(Carbamidomethyl)	0	0	1.463e-13	5.25946	3	3311.53	-1.79853	55.6475	0
	Accession	Description	Score	Coverage	# Proteins	# Unique Peptides	# Peptides	# PSMs	# AAs	MW [kDa]	calc. pI
	P07437	Tubulin beta chain OS=Homo sapiens GN=TUBB PE=1 SV=2 - [TBB5_HUMAN]	81.326	49.32	1	2	18	41	444	49.639	4.89404
	P68371	Tubulin beta-4B chain OS=Homo sapiens GN=TUBB4B PE=1 SV=1 - [TBB4B_HUMAN]	79.5111	45.84	2	2	17	41	445	49.799	4.89404
High	KYDAFLASESLIK	2	1	1	P62906		0	0	9.33e-12	5.1802	2	1484.8	2.07341	45.7081	1
	Accession	Description	Score	Coverage	# Proteins	# Unique Peptides	# Peptides	# PSMs	# AAs	MW [kDa]	calc. pI
	P62906	60S ribosomal protein L10a OS=Homo sapiens GN=RPL10A PE=1 SV=2 - [RL10A_HUMAN]	14.5953	18.89	1	4	4	7	217	24.8155	9.93506
High	GNFGGSFAGSFGGAGGHAPGVAR	2	2	1	A0A087X0X3		0	0	6.671e-14	5.14618	3	2034.96	1.08752	40.8428	0
	Accession	Description	Score	Coverage	# Proteins	# Unique Peptides	# Peptides	# PSMs	# AAs	MW [kDa]	calc. pI
	A0A087X0X3	Heterogeneous nuclear ribonucleoprotein M OS=Homo sapiens GN=HNRNPM PE=1 SV=1 - [A0A087X0X3_HUMAN]	24.1633	21.37	2	14	14	17	730	77.5184	8.77783
High	VQDAFAAAKLLALALIILLGFVqIGK	1	1	1	Q01650	Q23(Deamidated)	0	0	1.051e-09	5.14056	3	2697.65	4.8844	70.5829	1
	Accession	Description	Score	Coverage	# Proteins	# Unique Peptides	# Peptides	# PSMs	# AAs	MW [kDa]	calc. pI
	Q01650	Large neutral amino acids transporter small subunit 1 OS=Homo sapiens GN=SLC7A5 PE=1 SV=2 - [LAT1_HUMAN]	15.6108	11.44	1	3	3	5	507	54.9743	7.72314
High	KAELLDNEKPAAVVAPITTGyTVK	2	1	1	Q9HB71	Y21(BP5)	0	0	4.043e-08	5.03173	4	2861.51	-0.678977	47.4457	1
	Accession	Description	Score	Coverage	# Proteins	# Unique Peptides	# Peptides	# PSMs	# AAs	MW [kDa]	calc. pI
	Q9HB71	Calcyclin-binding protein OS=Homo sapiens GN=CACYBP PE=1 SV=2 - [CYBP_HUMAN]	14.2732	36.84	1	5	5	6	228	26.1936	8.25049
High	RVIISAPSADAPMFVMGVNHEK	1	1	1	P04406		0	0	3.356e-09	4.98528	3	2369.21	-2.30416	45.4044	1
	Accession	Description	Score	Coverage	# Proteins	# Unique Peptides	# Peptides	# PSMs	# AAs	MW [kDa]	calc. pI
	P04406	Glyceraldehyde-3-phosphate dehydrogenase OS=Homo sapiens GN=GAPDH PE=1 SV=3 - [G3P_HUMAN]	77.2863	48.06	1	16	16	32	335	36.0304	8.45557
High	GSLQNDPFYVnVMFMLAILLTFFHPFLVYR	1	1	1	Q8NBI5	N11(Deamidated)	0	0	2.443e-12	4.95777	3	3593.85	4.51299	70.5385	0
	Accession	Description	Score	Coverage	# Proteins	# Unique Peptides	# Peptides	# PSMs	# AAs	MW [kDa]	calc. pI
	Q8NBI5	Solute carrier family 43 member 3 OS=Homo sapiens GN=SLC43A3 PE=1 SV=2 - [S43A3_HUMAN]	4.95777	6.11	1	1	1	1	491	54.4933	8.52881
High	VIISAPSADAPmFVmGVNHEK	1	1	1	P04406	M12(Oxidation); M15(Oxidation)	0	0	3.642e-10	4.77141	3	2245.1	-1.76886	41.3002	0
	Accession	Description	Score	Coverage	# Proteins	# Unique Peptides	# Peptides	# PSMs	# AAs	MW [kDa]	calc. pI
	P04406	Glyceraldehyde-3-phosphate dehydrogenase OS=Homo sapiens GN=GAPDH PE=1 SV=3 - [G3P_HUMAN]	77.2863	48.06	1	16	16	32	335	36.0304	8.45557
High	IGGDAGTSLNSNDyGYGGQK	3	2	1	Q96AE4	Y14(BP5)	0	0	2.44e-10	4.75878	2	2307	-0.517291	41.2772	0
	Accession	Description	Score	Coverage	# Proteins	# Unique Peptides	# Peptides	# PSMs	# AAs	MW [kDa]	calc. pI
	Q96AE4	Far upstream element-binding protein 1 OS=Homo sapiens GN=FUBP1 PE=1 SV=3 - [FUBP1_HUMAN]	17.4499	16.3	2	6	11	14	644	67.5185	7.60596
High	HLEINPDHPIVETLR	2	1	1	P08238		0	0	6.859e-10	4.73905	3	1782.95	0.285594	38.2784	0
	Accession	Description	Score	Coverage	# Proteins	# Unique Peptides	# Peptides	# PSMs	# AAs	MW [kDa]	calc. pI
	P08238	Heat shock protein HSP 90-beta OS=Homo sapiens GN=HSP90AB1 PE=1 SV=4 - [HS90B_HUMAN]	91.9137	26.24	1	13	20	45	724	83.2121	5.03369
High	ISTyGLPAGGIQPHPQTK	3	1	1	Q9Y5K6	Y4(BP5)	0	0	1.097e-09	4.72461	3	2198.1	-0.714625	42.3596	0
	Accession	Description	Score	Coverage	# Proteins	# Unique Peptides	# Peptides	# PSMs	# AAs	MW [kDa]	calc. pI
	Q9Y5K6	CD2-associated protein OS=Homo sapiens GN=CD2AP PE=1 SV=1 - [CD2AP_HUMAN]	11.7376	7.2	1	3	3	5	639	71.4073	6.40479
High	TLTAVHDAILEDLVFPSEIVGK	2	2	1	B5MCP9		0	0	2.328e-11	4.6814	3	2367.28	-0.25211	63.8392	0
	Accession	Description	Score	Coverage	# Proteins	# Unique Peptides	# Peptides	# PSMs	# AAs	MW [kDa]	calc. pI
	B5MCP9	40S ribosomal protein S7 OS=Homo sapiens GN=RPS7 PE=1 SV=1 - [B5MCP9_HUMAN]	23.0911	22.46	2	4	4	8	187	21.2988	10.272
High	HGEVcPAGWKPGSDTIKPDVQK	2	1	1	Q06830	C5(Carbamidomethyl)	0	0	2.162e-10	4.64099	4	2406.19	1.20892	29.9975	0
	Accession	Description	Score	Coverage	# Proteins	# Unique Peptides	# Peptides	# PSMs	# AAs	MW [kDa]	calc. pI
	Q06830	Peroxiredoxin-1 OS=Homo sapiens GN=PRDX1 PE=1 SV=1 - [PRDX1_HUMAN]	24.9921	51.76	1	6	9	12	199	22.0963	8.1333
High	AAAFQHLLLLVGIHLLK	1	2	1	I3L1L3		0	0	1.254e-08	4.62115	3	1857.14	-1.28081	64.4801	0
	Accession	Description	Score	Coverage	# Proteins	# Unique Peptides	# Peptides	# PSMs	# AAs	MW [kDa]	calc. pI
	I3L1L3	Myb-binding protein 1A (Fragment) OS=Homo sapiens GN=MYBBP1A PE=1 SV=1 - [I3L1L3_HUMAN]	6.98598	2.16	2	2	2	3	1252	140.154	9.26123
High	LSSLIILMPHHVEPLER	3	1	1	P50454		0	0	3.076e-13	4.61707	3	1984.1	-0.783542	48.5849	0
	Accession	Description	Score	Coverage	# Proteins	# Unique Peptides	# Peptides	# PSMs	# AAs	MW [kDa]	calc. pI
	P50454	Serpin H1 OS=Homo sapiens GN=SERPINH1 PE=1 SV=2 - [SERPH_HUMAN]	35.3524	21.29	1	9	9	14	418	46.4112	8.68994
High	cIALAQLLVEQNFPAIAIHR	1	1	1	Q5STU3	C1(Carbamidomethyl)	0	0	3.495e-10	4.53225	3	2277.25	-0.548794	63.8717	0
	Accession	Description	Score	Coverage	# Proteins	# Unique Peptides	# Peptides	# PSMs	# AAs	MW [kDa]	calc. pI
	Q5STU3	Spliceosome RNA helicase DDX39B OS=Homo sapiens GN=DDX39B PE=1 SV=2 - [Q5STU3_HUMAN]	11.5916	12	1	2	4	6	425	48.7938	7.07861
High	RAEDGSVIDyELIDQDAR	2	1	1	P07355	Y10(BP5)	0	0	1.198e-07	4.51108	3	2398.1	0.307633	48.4051	1
	Accession	Description	Score	Coverage	# Proteins	# Unique Peptides	# Peptides	# PSMs	# AAs	MW [kDa]	calc. pI
	P07355	Annexin A2 OS=Homo sapiens GN=ANXA2 PE=1 SV=2 - [ANXA2_HUMAN]	80.5337	54.28	1	20	20	37	339	38.5798	7.75244
High	GQNLLLTNLQTIQGILER	1	1	1	P12270		0	0	3.076e-09	4.4983	2	2024.15	-0.965583	66.4918	0
	Accession	Description	Score	Coverage	# Proteins	# Unique Peptides	# Peptides	# PSMs	# AAs	MW [kDa]	calc. pI
	P12270	Nucleoprotein TPR OS=Homo sapiens GN=TPR PE=1 SV=3 - [TPR_HUMAN]	6.21866	1.78	1	3	3	3	2363	267.131	5.021
High	GASQAGMTGyGMPR	6	2	2	P37802;Q9UI15	Y10(BP5)	0	0	5.365e-07	4.47118	2	1716.73	0.433788	41.7786	0
	Accession	Description	Score	Coverage	# Proteins	# Unique Peptides	# Peptides	# PSMs	# AAs	MW [kDa]	calc. pI
	P37802	Transgelin-2 OS=Homo sapiens GN=TAGLN2 PE=1 SV=3 - [TAGL2_HUMAN]	60.4902	63.82	1	9	10	36	199	22.3772	8.25049
	Q9UI15	Transgelin-3 OS=Homo sapiens GN=TAGLN3 PE=1 SV=2 - [TAGL3_HUMAN]	38.2482	11.06	1	1	2	21	199	22.4581	7.32764
High	SALASVIMGLSPILGK	1	1	1	P30153		0	0	1.231e-08	4.45994	2	1556.91	-1.6418	65.16	0
	Accession	Description	Score	Coverage	# Proteins	# Unique Peptides	# Peptides	# PSMs	# AAs	MW [kDa]	calc. pI
	P30153	Serine/threonine-protein phosphatase 2A 65 kDa regulatory subunit A alpha isoform OS=Homo sapiens GN=PPP2R1A PE=1 SV=4 - [2AAA_HUMAN]	9.46083	7.98	1	4	4	5	589	65.2669	5.10986
High	DHAVVVGVYRPPPK	2	1	1	P22087		0	0	8.394e-10	4.44664	3	1533.85	-0.17185	28.2133	0
	Accession	Description	Score	Coverage	# Proteins	# Unique Peptides	# Peptides	# PSMs	# AAs	MW [kDa]	calc. pI
	P22087	rRNA 2'-O-methyltransferase fibrillarin OS=Homo sapiens GN=FBL PE=1 SV=2 - [FBRL_HUMAN]	4.44664	7.79	2	2	2	3	321	33.7634	10.1841
High	ITLPVDFVTADKFDENAK	1	1	1	P00558		0	0	4.445e-11	4.43238	3	2023.04	-0.265139	54.3302	1
	Accession	Description	Score	Coverage	# Proteins	# Unique Peptides	# Peptides	# PSMs	# AAs	MW [kDa]	calc. pI
	P00558	Phosphoglycerate kinase 1 OS=Homo sapiens GN=PGK1 PE=1 SV=3 - [PGK1_HUMAN]	46.2792	40.05	1	14	14	21	417	44.5861	8.104
High	IGDLQAFQGHGAGNLAGLK	2	3	1	F5GZS6		0	0	9.217e-12	4.42406	3	1866.98	-0.795558	42.5955	0
	Accession	Description	Score	Coverage	# Proteins	# Unique Peptides	# Peptides	# PSMs	# AAs	MW [kDa]	calc. pI
	F5GZS6	4F2 cell-surface antigen heavy chain OS=Homo sapiens GN=SLC3A2 PE=1 SV=1 - [F5GZS6_HUMAN]	19.7932	15.03	3	8	8	9	599	64.8322	5.09717
High	LSLEGDHSTPPSAyGSVK	3	1	1	P07355	Y14(BP5)	0	0	4.181e-10	4.39405	3	2178.02	0.305853	40.9355	0
	Accession	Description	Score	Coverage	# Proteins	# Unique Peptides	# Peptides	# PSMs	# AAs	MW [kDa]	calc. pI
	P07355	Annexin A2 OS=Homo sapiens GN=ANXA2 PE=1 SV=2 - [ANXA2_HUMAN]	80.5337	54.28	1	20	20	37	339	38.5798	7.75244
High	GSSGGyGSGGAALQPK	4	1	1	Q8TF74	Y6(BP5)	0	0	6.949e-09	4.36793	2	1726.78	-0.255731	36.6221	0
	Accession	Description	Score	Coverage	# Proteins	# Unique Peptides	# Peptides	# PSMs	# AAs	MW [kDa]	calc. pI
	Q8TF74	WAS/WASL-interacting protein family member 2 OS=Homo sapiens GN=WIPF2 PE=1 SV=1 - [WIPF2_HUMAN]	15.8986	9.55	1	3	3	6	440	46.2602	10.9312
High	NIILEEGKEILVGDVGqTVDDPYATFVK	1	3	1	E9PP50	Q17(Deamidated)	0	0	9.823e-08	4.36285	3	3063.59	2.54306	61.7837	1
	Accession	Description	Score	Coverage	# Proteins	# Unique Peptides	# Peptides	# PSMs	# AAs	MW [kDa]	calc. pI
	E9PP50	Cofilin-1 (Fragment) OS=Homo sapiens GN=CFL1 PE=1 SV=8 - [E9PP50_HUMAN]	22.2044	54.72	3	7	7	9	159	17.7662	8.08936
High	THINIVVIGHVDSGK	8	2	1	P68104		0	0	1.252e-09	4.36008	3	1588.88	-0.564826	35.6981	0
	Accession	Description	Score	Coverage	# Proteins	# Unique Peptides	# Peptides	# PSMs	# AAs	MW [kDa]	calc. pI
	P68104	Elongation factor 1-alpha 1 OS=Homo sapiens GN=EEF1A1 PE=1 SV=1 - [EF1A1_HUMAN]	75.5531	38.96	2	12	12	29	462	50.1091	9.01221
High	GSyGDLGGPIITTQVTIPK	4	1	1	P61978	Y3(BP5)	0	0	1.251e-08	4.35776	3	2250.15	0.0835192	56.161	0
	Accession	Description	Score	Coverage	# Proteins	# Unique Peptides	# Peptides	# PSMs	# AAs	MW [kDa]	calc. pI
	P61978	Heterogeneous nuclear ribonucleoprotein K OS=Homo sapiens GN=HNRNPK PE=1 SV=1 - [HNRPK_HUMAN]	62.1276	37.15	1	15	15	32	463	50.9444	5.5415
High	GHYTEGAELVDSVLDVVR	1	5	4	Q13885;P07437;P68371;Q13509		0	0	3.372e-08	4.33462	3	1958.98	-0.672473	61.429	0
	Accession	Description	Score	Coverage	# Proteins	# Unique Peptides	# Peptides	# PSMs	# AAs	MW [kDa]	calc. pI
	P07437	Tubulin beta chain OS=Homo sapiens GN=TUBB PE=1 SV=2 - [TBB5_HUMAN]	81.326	49.32	1	2	18	41	444	49.639	4.89404
	P68371	Tubulin beta-4B chain OS=Homo sapiens GN=TUBB4B PE=1 SV=1 - [TBB4B_HUMAN]	79.5111	45.84	2	2	17	41	445	49.799	4.89404
	Q13885	Tubulin beta-2A chain OS=Homo sapiens GN=TUBB2A PE=1 SV=1 - [TBB2A_HUMAN]	57.9652	35.73	2	1	14	30	445	49.875	4.89404
	Q13509	Tubulin beta-3 chain OS=Homo sapiens GN=TUBB3 PE=1 SV=2 - [TBB3_HUMAN]	41.3208	25.11	1	1	11	18	450	50.4003	4.93213
High	LSSLIILmPHHVEPLER	2	1	1	P50454	M8(Oxidation)	0	0	5.181e-11	4.30169	3	2000.1	0.636003	42.7699	0
	Accession	Description	Score	Coverage	# Proteins	# Unique Peptides	# Peptides	# PSMs	# AAs	MW [kDa]	calc. pI
	P50454	Serpin H1 OS=Homo sapiens GN=SERPINH1 PE=1 SV=2 - [SERPH_HUMAN]	35.3524	21.29	1	9	9	14	418	46.4112	8.68994
High	SIYGEKFEDENFILK	2	1	1	P62937		0	0	1.775e-10	4.29985	2	1831.91	-0.748722	47.7111	1
	Accession	Description	Score	Coverage	# Proteins	# Unique Peptides	# Peptides	# PSMs	# AAs	MW [kDa]	calc. pI
	P62937	Peptidyl-prolyl cis-trans isomerase A OS=Homo sapiens GN=PPIA PE=1 SV=2 - [PPIA_HUMAN]	23.2726	32.73	1	7	7	10	165	18.0009	7.81104
High	GGPGSAVSPyPTFNPSSDVAALHK	1	2	1	P04083	Y10(BP5)	0	0	1.769e-08	4.28777	3	2689.28	4.91688	48.5548	0
	Accession	Description	Score	Coverage	# Proteins	# Unique Peptides	# Peptides	# PSMs	# AAs	MW [kDa]	calc. pI
	P04083	Annexin A1 OS=Homo sapiens GN=ANXA1 PE=1 SV=2 - [ANXA1_HUMAN]	7.306	26.01	2	7	7	8	346	38.69	7.02002
High	NLTNPNTVIILIGNK	2	2	1	X6RFL8		0	0	1.841e-07	4.28201	2	1623.94	0.236217	53.7269	0
	Accession	Description	Score	Coverage	# Proteins	# Unique Peptides	# Peptides	# PSMs	# AAs	MW [kDa]	calc. pI
	X6RFL8	Ras-related protein Rab-14 (Fragment) OS=Homo sapiens GN=RAB14 PE=1 SV=1 - [X6RFL8_HUMAN]	9.92494	14.36	5	1	2	3	181	20.3963	6.32861
High	MTDQEAIQDLWQWR	1	1	1	P06748		0	0	3.831e-08	4.26797	2	1819.84	-0.655379	62.4614	0
	Accession	Description	Score	Coverage	# Proteins	# Unique Peptides	# Peptides	# PSMs	# AAs	MW [kDa]	calc. pI
	P06748	Nucleophosmin OS=Homo sapiens GN=NPM1 PE=1 SV=2 - [NPM_HUMAN]	39.9423	31.63	1	7	7	17	294	32.5548	4.77979
High	VPTANVSVVDLTcR	2	1	1	P04406	C13(Carbamidomethyl)	0	0	2.353e-09	4.26662	2	1530.79	-1.06548	42.3907	0
	Accession	Description	Score	Coverage	# Proteins	# Unique Peptides	# Peptides	# PSMs	# AAs	MW [kDa]	calc. pI
	P04406	Glyceraldehyde-3-phosphate dehydrogenase OS=Homo sapiens GN=GAPDH PE=1 SV=3 - [G3P_HUMAN]	77.2863	48.06	1	16	16	32	335	36.0304	8.45557
High	KEDLVFIFWAPESAPLK	2	3	1	E9PP50		0	0	6.511e-07	4.25634	3	1990.07	-0.437269	62.7708	1
	Accession	Description	Score	Coverage	# Proteins	# Unique Peptides	# Peptides	# PSMs	# AAs	MW [kDa]	calc. pI
	E9PP50	Cofilin-1 (Fragment) OS=Homo sapiens GN=CFL1 PE=1 SV=8 - [E9PP50_HUMAN]	22.2044	54.72	3	7	7	9	159	17.7662	8.08936
High	TVSLGAGAKDELHIVEAEAMNYEGSPIK	2	1	1	P06748		0	0	1.276e-09	4.24135	3	2929.46	-0.303457	55.5793	1
	Accession	Description	Score	Coverage	# Proteins	# Unique Peptides	# Peptides	# PSMs	# AAs	MW [kDa]	calc. pI
	P06748	Nucleophosmin OS=Homo sapiens GN=NPM1 PE=1 SV=2 - [NPM_HUMAN]	39.9423	31.63	1	7	7	17	294	32.5548	4.77979
High	TTHFVEGGDAGNREDQINR	2	1	1	P18124		0	0	2.217e-06	4.23825	4	2115.98	-2.17516	23.6829	1
	Accession	Description	Score	Coverage	# Proteins	# Unique Peptides	# Peptides	# PSMs	# AAs	MW [kDa]	calc. pI
	P18124	60S ribosomal protein L7 OS=Homo sapiens GN=RPL7 PE=1 SV=1 - [RL7_HUMAN]	13.6839	21.37	1	5	5	6	248	29.2072	10.6528
High	ASITPGTILIILTGR	2	1	1	Q02878		0	0	3.496e-06	4.23795	3	1525.93	-1.62208	66.1238	0
	Accession	Description	Score	Coverage	# Proteins	# Unique Peptides	# Peptides	# PSMs	# AAs	MW [kDa]	calc. pI
	Q02878	60S ribosomal protein L6 OS=Homo sapiens GN=RPL6 PE=1 SV=3 - [RL6_HUMAN]	23.6871	28.13	1	9	9	11	288	32.7076	10.5796
High	LFLFHTSLPIAEAPGK	2	2	1	G5EA31		0	0	1.043e-07	4.23446	3	1740.97	-0.0956158	54.984	0
	Accession	Description	Score	Coverage	# Proteins	# Unique Peptides	# Peptides	# PSMs	# AAs	MW [kDa]	calc. pI
	G5EA31	Protein transport protein Sec24C OS=Homo sapiens GN=SEC24C PE=1 SV=1 - [G5EA31_HUMAN]	8.4164	1.54	2	1	1	2	1042	111.914	6.3667
High	LAAVALINAAIQK	2	1	1	P46940		0	0	3.921e-08	4.23445	2	1295.8	0.0878209	55.8213	0
	Accession	Description	Score	Coverage	# Proteins	# Unique Peptides	# Peptides	# PSMs	# AAs	MW [kDa]	calc. pI
	P46940	Ras GTPase-activating-like protein IQGAP1 OS=Homo sapiens GN=IQGAP1 PE=1 SV=1 - [IQGA1_HUMAN]	33.0583	11.47	1	15	15	20	1657	189.134	6.48096
High	TLTAAAVSGAQPILSK	1	2	1	O60664		0	0	1.442e-08	4.23351	2	1527.87	-0.698243	41.1215	0
	Accession	Description	Score	Coverage	# Proteins	# Unique Peptides	# Peptides	# PSMs	# AAs	MW [kDa]	calc. pI
	O60664	Perilipin-3 OS=Homo sapiens GN=PLIN3 PE=1 SV=3 - [PLIN3_HUMAN]	9.79372	18.2	2	6	6	6	434	47.0459	5.43994
High	NEDLNAEDVySR	2	2	1	Q16850	Y10(BP5)	0	0	1.744e-06	4.23326	2	1757.74	-0.488081	41.8071	0
	Accession	Description	Score	Coverage	# Proteins	# Unique Peptides	# Peptides	# PSMs	# AAs	MW [kDa]	calc. pI
	Q16850	Lanosterol 14-alpha demethylase OS=Homo sapiens GN=CYP51A1 PE=1 SV=3 - [CP51A_HUMAN]	4.23326	2.39	2	1	1	2	503	56.7695	8.52881
High	TPVLFDIYEIK	2	1	1	P50995		0	0	1.469e-06	4.2247	2	1337.74	-0.110896	60.3773	0
	Accession	Description	Score	Coverage	# Proteins	# Unique Peptides	# Peptides	# PSMs	# AAs	MW [kDa]	calc. pI
	P50995	Annexin A11 OS=Homo sapiens GN=ANXA11 PE=1 SV=1 - [ANX11_HUMAN]	7.64325	2.18	1	1	1	2	505	54.3551	7.6499
High	VVNKLIQFLISLVQSNR	1	2	1	E9PI02		0	0	1.126e-07	4.22035	3	1971.17	-1.77476	67.3994	1
	Accession	Description	Score	Coverage	# Proteins	# Unique Peptides	# Peptides	# PSMs	# AAs	MW [kDa]	calc. pI
	E9PI02	Heat shock factor protein 1 (Fragment) OS=Homo sapiens GN=HSF1 PE=1 SV=8 - [E9PI02_HUMAN]	7.52825	12.32	2	1	1	2	138	16.0796	9.5835
High	KTVTAMDVVyALK	3	1	1	P62805	Y10(BP5)	0	0	1.222e-09	4.21571	2	1771.91	0.192947	53.5549	1
	Accession	Description	Score	Coverage	# Proteins	# Unique Peptides	# Peptides	# PSMs	# AAs	MW [kDa]	calc. pI
	P62805	Histone H4 OS=Homo sapiens GN=HIST1H4A PE=1 SV=2 - [H4_HUMAN]	87.8988	53.4	1	9	9	32	103	11.3604	11.356
High	LGFAGLVQEISFGTTK	1	2	1	E7ENZ3		0	0	5.951e-10	4.20732	2	1667.9	-0.697752	63.9449	0
	Accession	Description	Score	Coverage	# Proteins	# Unique Peptides	# Peptides	# PSMs	# AAs	MW [kDa]	calc. pI
	E7ENZ3	T-complex protein 1 subunit epsilon OS=Homo sapiens GN=CCT5 PE=1 SV=1 - [E7ENZ3_HUMAN]	17.619	22.84	2	9	10	10	486	53.814	6.41748
High	AmGIMNSFVNDIFER	2	13	1	O60814	M2(Oxidation)	0	0	1.192e-07	4.20249	2	1759.81	-1.69302	63.3949	0
	Accession	Description	Score	Coverage	# Proteins	# Unique Peptides	# Peptides	# PSMs	# AAs	MW [kDa]	calc. pI
	O60814	Histone H2B type 1-K OS=Homo sapiens GN=HIST1H2BK PE=1 SV=3 - [H2B1K_HUMAN]	25.2055	33.33	13	4	4	10	126	13.8816	10.3159
High	GyDVIAQAQSGTGK	2	1	1	P60842	Y2(BP5)	0	0	6.279e-07	4.17673	2	1727.8	-3.64928	42.3118	0
	Accession	Description	Score	Coverage	# Proteins	# Unique Peptides	# Peptides	# PSMs	# AAs	MW [kDa]	calc. pI
	P60842	Eukaryotic initiation factor 4A-I OS=Homo sapiens GN=EIF4A1 PE=1 SV=1 - [IF4A1_HUMAN]	40.1608	36.7	1	12	14	20	406	46.1246	5.47803
High	LMITHIVNQNFK	2	7	1	C9J9E4		0	0	1.581e-07	4.15621	2	1457.79	-0.759623	41.6832	0
	Accession	Description	Score	Coverage	# Proteins	# Unique Peptides	# Peptides	# PSMs	# AAs	MW [kDa]	calc. pI
	C9J9E4	Structural maintenance of chromosomes protein 4 (Fragment) OS=Homo sapiens GN=SMC4 PE=1 SV=1 - [C9J9E4_HUMAN]	6.69809	7.64	7	1	1	2	157	17.8301	9.18799
High	KGLTPSQIGVILR	2	1	1	P62277		0	0	0.001983	4.13881	3	1381.85	-0.726655	42.6556	1
	Accession	Description	Score	Coverage	# Proteins	# Unique Peptides	# Peptides	# PSMs	# AAs	MW [kDa]	calc. pI
	P62277	40S ribosomal protein S13 OS=Homo sapiens GN=RPS13 PE=1 SV=2 - [RS13_HUMAN]	16.1345	23.18	1	4	4	6	151	17.2117	10.5356
High	LTSFIGAIAIGDLVK	2	3	1	F8VQ14		0	0	9.85e-09	4.13814	2	1517.89	-0.961673	64.2774	0
	Accession	Description	Score	Coverage	# Proteins	# Unique Peptides	# Peptides	# PSMs	# AAs	MW [kDa]	calc. pI
	F8VQ14	T-complex protein 1 subunit beta OS=Homo sapiens GN=CCT2 PE=1 SV=1 - [F8VQ14_HUMAN]	16.6064	17.79	3	6	6	8	416	44.7846	6.53662
High	VTHAVVTVPAYFNDAQR	2	1	1	P11021		0	0	1.868e-05	4.13513	3	1887.97	-0.622578	41.3354	0
	Accession	Description	Score	Coverage	# Proteins	# Unique Peptides	# Peptides	# PSMs	# AAs	MW [kDa]	calc. pI
	P11021	78 kDa glucose-regulated protein OS=Homo sapiens GN=HSPA5 PE=1 SV=2 - [GRP78_HUMAN]	30.9537	27.06	3	14	15	17	654	72.2884	5.16064
High	IAQPGDHVSVTGIFLPILR	1	1	1	P33993		0	0	4.321e-09	4.11075	3	2033.15	-1.85645	61.1919	0
	Accession	Description	Score	Coverage	# Proteins	# Unique Peptides	# Peptides	# PSMs	# AAs	MW [kDa]	calc. pI
	P33993	DNA replication licensing factor MCM7 OS=Homo sapiens GN=MCM7 PE=1 SV=4 - [MCM7_HUMAN]	11.767	5.7	1	3	3	4	719	81.2566	6.45557
High	ALESPERPFLAILGGAK	1	1	1	P00558		0	0	1.375e-08	4.10606	3	1768.99	-1.58749	55.9164	0
	Accession	Description	Score	Coverage	# Proteins	# Unique Peptides	# Peptides	# PSMs	# AAs	MW [kDa]	calc. pI
	P00558	Phosphoglycerate kinase 1 OS=Homo sapiens GN=PGK1 PE=1 SV=3 - [PGK1_HUMAN]	46.2792	40.05	1	14	14	21	417	44.5861	8.104
High	ALLLLLVGGVDQSPR	2	1	1	P33993		0	0	4.5e-09	4.10405	2	1550.92	-1.01033	63.5156	0
	Accession	Description	Score	Coverage	# Proteins	# Unique Peptides	# Peptides	# PSMs	# AAs	MW [kDa]	calc. pI
	P33993	DNA replication licensing factor MCM7 OS=Homo sapiens GN=MCM7 PE=1 SV=4 - [MCM7_HUMAN]	11.767	5.7	1	3	3	4	719	81.2566	6.45557
High	TNRPPLSLSR	1	3	1	H0YHA7		0	0	7.769e-06	4.09403	3	1140.65	-1.2756	27.7195	0
	Accession	Description	Score	Coverage	# Proteins	# Unique Peptides	# Peptides	# PSMs	# AAs	MW [kDa]	calc. pI
	H0YHA7	60S ribosomal protein L18 (Fragment) OS=Homo sapiens GN=RPL18 PE=1 SV=1 - [H0YHA7_HUMAN]	14.5813	34.73	3	5	5	5	167	18.9614	11.7808
High	LVNLQHLDLLNNK	2	1	1	Q96AG4		0	0	2.827e-08	4.07528	2	1533.87	-0.243861	47.6914	0
	Accession	Description	Score	Coverage	# Proteins	# Unique Peptides	# Peptides	# PSMs	# AAs	MW [kDa]	calc. pI
	Q96AG4	Leucine-rich repeat-containing protein 59 OS=Homo sapiens GN=LRRC59 PE=1 SV=1 - [LRC59_HUMAN]	9.0503	9.45	1	2	2	3	307	34.9089	9.56885
High	NVIIWGNHSSTQYPDVNHAK	3	1	1	C9JF79		0	0	6.077e-08	4.07403	3	2280.11	-1.19385	36.0478	0
	Accession	Description	Score	Coverage	# Proteins	# Unique Peptides	# Peptides	# PSMs	# AAs	MW [kDa]	calc. pI
	C9JF79	Malate dehydrogenase (Fragment) OS=Homo sapiens GN=MDH1 PE=1 SV=1 - [C9JF79_HUMAN]	10.964	25.68	1	4	4	6	222	24.1838	8.93896
High	GFGFVTFDDHDPVDK	2	1	1	P22626		0	0	1.424e-10	4.07022	3	1695.76	-0.769726	48.5101	0
	Accession	Description	Score	Coverage	# Proteins	# Unique Peptides	# Peptides	# PSMs	# AAs	MW [kDa]	calc. pI
	P22626	Heterogeneous nuclear ribonucleoproteins A2/B1 OS=Homo sapiens GN=HNRNPA2B1 PE=1 SV=2 - [ROA2_HUMAN]	75.8284	56.37	1	18	19	44	353	37.4067	8.95361
High	VYVGNLGNNGNKTELER	2	2	1	A0A087X2D0		0	0	2.03e-09	4.06056	3	1876.95	-0.929304	30.8969	1
	Accession	Description	Score	Coverage	# Proteins	# Unique Peptides	# Peptides	# PSMs	# AAs	MW [kDa]	calc. pI
	A0A087X2D0	Serine/arginine-rich-splicing factor 3 OS=Homo sapiens GN=SRSF3 PE=1 SV=1 - [A0A087X2D0_HUMAN]	6.41826	27.37	2	2	2	3	95	10.314	5.13525
High	WVGGPEIELIAIATGGR	1	2	1	E7ENZ3		0	0	6.869e-10	4.04106	2	1738.95	-2.02035	64.9075	0
	Accession	Description	Score	Coverage	# Proteins	# Unique Peptides	# Peptides	# PSMs	# AAs	MW [kDa]	calc. pI
	E7ENZ3	T-complex protein 1 subunit epsilon OS=Homo sapiens GN=CCT5 PE=1 SV=1 - [E7ENZ3_HUMAN]	17.619	22.84	2	9	10	10	486	53.814	6.41748
High	ELISNASDALDKIR	2	2	2	P08238;P14625		0	0	5.937e-09	4.03774	3	1544.83	-1.00475	42.0935	1
	Accession	Description	Score	Coverage	# Proteins	# Unique Peptides	# Peptides	# PSMs	# AAs	MW [kDa]	calc. pI
	P08238	Heat shock protein HSP 90-beta OS=Homo sapiens GN=HSP90AB1 PE=1 SV=4 - [HS90B_HUMAN]	91.9137	26.24	1	13	20	45	724	83.2121	5.03369
	P14625	Endoplasmin OS=Homo sapiens GN=HSP90B1 PE=1 SV=1 - [ENPL_HUMAN]	25.3973	11.33	1	7	9	10	803	92.4113	4.84326
High	yHTINGHNAEVR	2	1	1	P22626	Y1(BP5)	0	0	3.514e-11	4.03473	3	1743.8	1.54854	28.7111	0
	Accession	Description	Score	Coverage	# Proteins	# Unique Peptides	# Peptides	# PSMs	# AAs	MW [kDa]	calc. pI
	P22626	Heterogeneous nuclear ribonucleoproteins A2/B1 OS=Homo sapiens GN=HNRNPA2B1 PE=1 SV=2 - [ROA2_HUMAN]	75.8284	56.37	1	18	19	44	353	37.4067	8.95361
High	IGEHTPSALAIMENANVLAR	1	2	1	P04075		0	0	1.128e-07	4.02155	3	2107.1	0.448957	54.39	0
	Accession	Description	Score	Coverage	# Proteins	# Unique Peptides	# Peptides	# PSMs	# AAs	MW [kDa]	calc. pI
	P04075	Fructose-bisphosphate aldolase A OS=Homo sapiens GN=ALDOA PE=1 SV=2 - [ALDOA_HUMAN]	31.7467	59.07	2	16	16	20	364	39.3953	8.08936
High	TVTAmDVVyALKR	5	1	1	P62805	M5(Oxidation); Y9(BP5)	0	0	1.837e-07	4.01919	3	1815.91	-0.372004	48.4328	1
	Accession	Description	Score	Coverage	# Proteins	# Unique Peptides	# Peptides	# PSMs	# AAs	MW [kDa]	calc. pI
	P62805	Histone H4 OS=Homo sapiens GN=HIST1H4A PE=1 SV=2 - [H4_HUMAN]	87.8988	53.4	1	9	9	32	103	11.3604	11.356
High	TIAEcLADELINAAK	1	4	1	M0QZN2	C5(Carbamidomethyl)	0	0	2.477e-07	3.99449	2	1631.83	-0.302339	63.9641	0
	Accession	Description	Score	Coverage	# Proteins	# Unique Peptides	# Peptides	# PSMs	# AAs	MW [kDa]	calc. pI
	M0QZN2	40S ribosomal protein S5 OS=Homo sapiens GN=RPS5 PE=1 SV=1 - [M0QZN2_HUMAN]	5.67988	17.91	4	2	2	2	134	14.7537	8.48486
High	QSLGELIGTLNAAK	1	1	1	P60174		0	0	8.051e-08	3.97421	2	1414.79	-0.175842	55.6721	0
	Accession	Description	Score	Coverage	# Proteins	# Unique Peptides	# Peptides	# PSMs	# AAs	MW [kDa]	calc. pI
	P60174	Triosephosphate isomerase OS=Homo sapiens GN=TPI1 PE=1 SV=3 - [TPIS_HUMAN]	37.8547	57.34	1	12	12	15	286	30.7717	5.92236
High	SVLLLAYKPMEGNFEEIAR	2	2	1	F5GY55		0	0	1.123e-10	3.97392	3	2180.14	0.173799	55.9683	0
	Accession	Description	Score	Coverage	# Proteins	# Unique Peptides	# Peptides	# PSMs	# AAs	MW [kDa]	calc. pI
	F5GY55	DNA damage-binding protein 1 OS=Homo sapiens GN=DDB1 PE=1 SV=1 - [F5GY55_HUMAN]	21.8908	7.14	2	8	8	11	1092	121.637	5.50342
High	KGVNLPGAAVDLPAVSEK	2	1	1	P14618		0	0	6.834e-06	3.97046	3	1764.98	-2.12278	42.0957	1
	Accession	Description	Score	Coverage	# Proteins	# Unique Peptides	# Peptides	# PSMs	# AAs	MW [kDa]	calc. pI
	P14618	Pyruvate kinase PKM OS=Homo sapiens GN=PKM PE=1 SV=4 - [KPYM_HUMAN]	41.7625	34.65	1	15	15	20	531	57.9	7.84033
High	IHFPLATYAPVISAEK	4	4	2	P68366;Q9BQE3		0	0	1.149e-05	3.95294	3	1756.96	-0.144825	52.06	0
	Accession	Description	Score	Coverage	# Proteins	# Unique Peptides	# Peptides	# PSMs	# AAs	MW [kDa]	calc. pI
	Q9BQE3	Tubulin alpha-1C chain OS=Homo sapiens GN=TUBA1C PE=1 SV=1 - [TBA1C_HUMAN]	57.9516	37.42	3	5	14	26	449	49.8635	5.09717
	P68366	Tubulin alpha-4A chain OS=Homo sapiens GN=TUBA4A PE=1 SV=1 - [TBA4A_HUMAN]	51.0912	33.26	2	4	13	25	448	49.8924	5.05908
High	ISSLLEEQFQQGK	1	2	1	Q5JR95		0	0	7.965e-08	3.94734	2	1506.78	-0.0521277	42.6822	0
	Accession	Description	Score	Coverage	# Proteins	# Unique Peptides	# Peptides	# PSMs	# AAs	MW [kDa]	calc. pI
	Q5JR95	40S ribosomal protein S8 OS=Homo sapiens GN=RPS8 PE=1 SV=1 - [Q5JR95_HUMAN]	13.9676	37.77	2	6	6	6	188	21.866	10.3599
High	IITITGTQDQIqNAQyLLQNSVK	4	1	1	P61978	Q12(Deamidated); Y16(BP5)	0	0	6.887e-07	3.94049	3	2923.51	6.79794	61.6513	0
	Accession	Description	Score	Coverage	# Proteins	# Unique Peptides	# Peptides	# PSMs	# AAs	MW [kDa]	calc. pI
	P61978	Heterogeneous nuclear ribonucleoprotein K OS=Homo sapiens GN=HNRNPK PE=1 SV=1 - [HNRPK_HUMAN]	62.1276	37.15	1	15	15	32	463	50.9444	5.5415
High	WFNGQPIHAELSPVTDFR	1	1	1	Q01081		0	0	4.165e-11	3.93655	3	2114.05	0.150999	51.4209	0
	Accession	Description	Score	Coverage	# Proteins	# Unique Peptides	# Peptides	# PSMs	# AAs	MW [kDa]	calc. pI
	Q01081	Splicing factor U2AF 35 kDa subunit OS=Homo sapiens GN=U2AF1 PE=1 SV=3 - [U2AF1_HUMAN]	3.93655	7.5	1	1	1	3	240	27.8545	8.80713
High	SSGSPYGGGYGSGGGSGGyGSR	1	1	1	P51991	Y19(BP5)	0	0	1.248e-11	3.93158	2	2243.9	-0.39445	36.7985	0
	Accession	Description	Score	Coverage	# Proteins	# Unique Peptides	# Peptides	# PSMs	# AAs	MW [kDa]	calc. pI
	P51991	Heterogeneous nuclear ribonucleoprotein A3 OS=Homo sapiens GN=HNRNPA3 PE=1 SV=2 - [ROA3_HUMAN]	15.6204	24.07	1	6	7	9	378	39.5706	9.01221
High	IITITGTQDQIQNAQyLLQNSVK	2	1	1	P61978	Y16(BP5)	0	0	7.097e-07	3.93053	3	2922.5	-1.84346	61.6743	0
	Accession	Description	Score	Coverage	# Proteins	# Unique Peptides	# Peptides	# PSMs	# AAs	MW [kDa]	calc. pI
	P61978	Heterogeneous nuclear ribonucleoprotein K OS=Homo sapiens GN=HNRNPK PE=1 SV=1 - [HNRPK_HUMAN]	62.1276	37.15	1	15	15	32	463	50.9444	5.5415
High	NFILDQTNVSAAAQR	1	1	1	Q00839		0	0	8.759e-11	3.92677	2	1647.84	-0.866491	42.3607	0
	Accession	Description	Score	Coverage	# Proteins	# Unique Peptides	# Peptides	# PSMs	# AAs	MW [kDa]	calc. pI
	Q00839	Heterogeneous nuclear ribonucleoprotein U OS=Homo sapiens GN=HNRNPU PE=1 SV=6 - [HNRPU_HUMAN]	21.8599	14.55	1	13	13	17	825	90.528	5.99854
High	ADTQTYQPyNKDWIK	2	1	1	P84090	Y9(BP5)	0	0	9.804e-07	3.92201	3	2204.01	-0.0823513	42.3848	1
	Accession	Description	Score	Coverage	# Proteins	# Unique Peptides	# Peptides	# PSMs	# AAs	MW [kDa]	calc. pI
	P84090	Enhancer of rudimentary homolog OS=Homo sapiens GN=ERH PE=1 SV=1 - [ERH_HUMAN]	8.24175	22.12	1	4	4	6	104	12.251	5.92236
High	AMGIMNSFVNDIFER	1	13	1	O60814		0	0	1.014e-07	3.92058	2	1743.82	0.485559	64.6013	0
	Accession	Description	Score	Coverage	# Proteins	# Unique Peptides	# Peptides	# PSMs	# AAs	MW [kDa]	calc. pI
	O60814	Histone H2B type 1-K OS=Homo sapiens GN=HIST1H2BK PE=1 SV=3 - [H2B1K_HUMAN]	25.2055	33.33	13	4	4	10	126	13.8816	10.3159
High	EPSAPSIPTPAyQSSPAGGHAPTPPTPAPR	2	1	1	Q8WUM4	Y12(BP5)	0	0	3.305e-10	3.91602	3	3269.57	-0.437217	41.9484	0
	Accession	Description	Score	Coverage	# Proteins	# Unique Peptides	# Peptides	# PSMs	# AAs	MW [kDa]	calc. pI
	Q8WUM4	Programmed cell death 6-interacting protein OS=Homo sapiens GN=PDCD6IP PE=1 SV=1 - [PDC6I_HUMAN]	19.6001	11.87	1	8	8	11	868	95.9631	6.52197
High	TIGGGDDSFNTFFSETGAGK	1	3	1	Q9BQE3		0	0	5.097e-09	3.90839	2	2007.89	-1.59427	53.8929	0
	Accession	Description	Score	Coverage	# Proteins	# Unique Peptides	# Peptides	# PSMs	# AAs	MW [kDa]	calc. pI
	Q9BQE3	Tubulin alpha-1C chain OS=Homo sapiens GN=TUBA1C PE=1 SV=1 - [TBA1C_HUMAN]	57.9516	37.42	3	5	14	26	449	49.8635	5.09717
High	DVAEEIANyRPTLDTLHEQASALPQEHAESPDVR	2	1	1	A0A087WUZ3	Y9(BP5)	0	0	1.648e-05	3.9013	5	4134.95	1.79719	52.1442	0
	Accession	Description	Score	Coverage	# Proteins	# Unique Peptides	# Peptides	# PSMs	# AAs	MW [kDa]	calc. pI
	A0A087WUZ3	Spectrin beta chain OS=Homo sapiens GN=SPTBN1 PE=1 SV=1 - [A0A087WUZ3_HUMAN]	9.12097	2.37	1	3	3	6	2366	274.659	5.56689
High	TNEKVELQELNDR	2	1	1	P08670		0	0	0.000126	3.89533	3	1587.8	-0.207884	30.8389	1
	Accession	Description	Score	Coverage	# Proteins	# Unique Peptides	# Peptides	# PSMs	# AAs	MW [kDa]	calc. pI
	P08670	Vimentin OS=Homo sapiens GN=VIM PE=1 SV=4 - [VIME_HUMAN]	84.0859	59.66	1	27	27	40	466	53.6191	5.12256
High	TVLIMELINNVAK	1	1	1	H0YH81		0	0	2.833e-07	3.89097	2	1457.84	-0.951316	65.0068	0
	Accession	Description	Score	Coverage	# Proteins	# Unique Peptides	# Peptides	# PSMs	# AAs	MW [kDa]	calc. pI
	H0YH81	ATP synthase subunit beta (Fragment) OS=Homo sapiens GN=ATP5B PE=1 SV=1 - [H0YH81_HUMAN]	19.8421	30.39	1	8	8	11	362	38.2249	5.5542
High	ccSGAIIVLTK	1	1	1	P14618	C1(Carbamidomethyl); C2(Carbamidomethyl)	0	0	1.478e-06	3.88895	2	1221.63	0.0449721	39.3378	0
	Accession	Description	Score	Coverage	# Proteins	# Unique Peptides	# Peptides	# PSMs	# AAs	MW [kDa]	calc. pI
	P14618	Pyruvate kinase PKM OS=Homo sapiens GN=PKM PE=1 SV=4 - [KPYM_HUMAN]	41.7625	34.65	1	15	15	20	531	57.9	7.84033
High	TNHIGHTGYLNTVTVSPDGSLcASGGK	1	3	1	D6RAC2	C22(Carbamidomethyl)	0	0	3.651e-11	3.88248	3	2743.31	0.513431	36.5746	0
	Accession	Description	Score	Coverage	# Proteins	# Unique Peptides	# Peptides	# PSMs	# AAs	MW [kDa]	calc. pI
	D6RAC2	Receptor of-activated protein C kinase 1 OS=Homo sapiens GN=RACK1 PE=1 SV=1 - [D6RAC2_HUMAN]	8.39127	20.45	3	4	4	5	269	29.7318	6.41748
High	EGGFLLLHTLLR	2	2	1	A0A0U1RQF0		0	0	1.223e-07	3.87498	2	1368.8	0.171776	59.5878	0
	Accession	Description	Score	Coverage	# Proteins	# Unique Peptides	# Peptides	# PSMs	# AAs	MW [kDa]	calc. pI
	A0A0U1RQF0	Fatty acid synthase OS=Homo sapiens GN=FASN PE=1 SV=1 - [A0A0U1RQF0_HUMAN]	33.0628	9.01	2	19	19	20	2509	273.026	6.46826
High	AQLVVIAHDVDPIELVVFLPALcR	1	1	1	P62424	C23(Carbamidomethyl)	0	0	2.79e-10	3.86815	3	2687.49	-1.06324	66.0343	0
	Accession	Description	Score	Coverage	# Proteins	# Unique Peptides	# Peptides	# PSMs	# AAs	MW [kDa]	calc. pI
	P62424	60S ribosomal protein L7a OS=Homo sapiens GN=RPL7A PE=1 SV=2 - [RL7A_HUMAN]	22.5991	32.71	1	9	9	9	266	29.977	10.6089
High	GISEETTTGVHNLyK	2	1	1	P23526	Y14(BP5)	0	0	4.258e-08	3.86713	3	1981.93	0.01359	40.9463	0
	Accession	Description	Score	Coverage	# Proteins	# Unique Peptides	# Peptides	# PSMs	# AAs	MW [kDa]	calc. pI
	P23526	Adenosylhomocysteinase OS=Homo sapiens GN=AHCY PE=1 SV=4 - [SAHH_HUMAN]	11.6581	10.42	1	4	4	5	432	47.6852	6.34131
High	KGyNVNDEK	3	1	1	P80723	Y3(BP5)	0	0	4.974e-05	3.86167	2	1399.63	0.384455	28.9368	1
	Accession	Description	Score	Coverage	# Proteins	# Unique Peptides	# Peptides	# PSMs	# AAs	MW [kDa]	calc. pI
	P80723	Brain acid soluble protein 1 OS=Homo sapiens GN=BASP1 PE=1 SV=2 - [BASP1_HUMAN]	18.2333	41.85	1	7	7	11	227	22.68	4.62744
High	LSELGFADAEFMDyKDDDDKPLInMEAIAK	2	1	1	P62993	Y14(BP5); N24(Deamidated)	0	0	3e-09	3.85335	4	3738.71	4.1597	61.2691	1
	Accession	Description	Score	Coverage	# Proteins	# Unique Peptides	# Peptides	# PSMs	# AAs	MW [kDa]	calc. pI
	P62993	Growth factor receptor-bound protein 2 OS=Homo sapiens GN=GRB2 PE=1 SV=1 - [GRB2_HUMAN]	64.7925	41.91	1	16	16	35	482	54.019	5.66846
High	LLIHQSLAGGIIGVK	2	1	1	P61978		0	0	2.219e-09	3.84634	2	1518.94	-0.487588	44.8207	0
	Accession	Description	Score	Coverage	# Proteins	# Unique Peptides	# Peptides	# PSMs	# AAs	MW [kDa]	calc. pI
	P61978	Heterogeneous nuclear ribonucleoprotein K OS=Homo sapiens GN=HNRNPK PE=1 SV=1 - [HNRPK_HUMAN]	62.1276	37.15	1	15	15	32	463	50.9444	5.5415
High	NTTQNTGySSGTQNANYPVR	2	1	1	Q12965	Y8(BP5)	0	0	2.214e-08	3.83407	2	2506.1	-0.657625	36.5724	0
	Accession	Description	Score	Coverage	# Proteins	# Unique Peptides	# Peptides	# PSMs	# AAs	MW [kDa]	calc. pI
	Q12965	Unconventional myosin-Ie OS=Homo sapiens GN=MYO1E PE=1 SV=2 - [MYO1E_HUMAN]	14.0484	4.42	1	3	3	9	1108	126.982	8.92432
High	SNLAYDIVQLPTGLTGIK	1	3	1	A0A087WYC1		0	0	8.998e-10	3.83255	2	1903.05	-0.0993008	61.9767	0
	Accession	Description	Score	Coverage	# Proteins	# Unique Peptides	# Peptides	# PSMs	# AAs	MW [kDa]	calc. pI
	A0A087WYC1	Heat shock 70 kDa protein 4 OS=Homo sapiens GN=HSPA4 PE=1 SV=1 - [A0A087WYC1_HUMAN]	13.6798	16.02	3	7	8	9	699	78.5562	5.17334
High	TITLEVEPSDTIENVK	1	15	1	F5H265		0	0	2.563e-08	3.83178	2	1787.93	1.65787	45.4422	0
	Accession	Description	Score	Coverage	# Proteins	# Unique Peptides	# Peptides	# PSMs	# AAs	MW [kDa]	calc. pI
	F5H265	Polyubiquitin-C (Fragment) OS=Homo sapiens GN=UBC PE=1 SV=1 - [F5H265_HUMAN]	15.6037	63.09	15	4	4	10	149	16.8311	6.58057
High	TINEVENQILTR	1	3	2	O43707;H9KV75		0	0	1.39e-05	3.82515	2	1429.77	2.29307	42.0259	0
	Accession	Description	Score	Coverage	# Proteins	# Unique Peptides	# Peptides	# PSMs	# AAs	MW [kDa]	calc. pI
	O43707	Alpha-actinin-4 OS=Homo sapiens GN=ACTN4 PE=1 SV=2 - [ACTN4_HUMAN]	21.2902	13.83	1	6	11	12	911	104.788	5.43994
	H9KV75	Alpha-actinin-1 OS=Homo sapiens GN=ACTN1 PE=1 SV=1 - [H9KV75_HUMAN]	20.6291	11.56	2	4	9	12	822	94.7657	5.69385
High	VNVHVLGVLLGQK	2	1	1	Q6PGP7		0	0	2.583e-06	3.81919	3	1375.84	-0.300455	51.4341	0
	Accession	Description	Score	Coverage	# Proteins	# Unique Peptides	# Peptides	# PSMs	# AAs	MW [kDa]	calc. pI
	Q6PGP7	Tetratricopeptide repeat protein 37 OS=Homo sapiens GN=TTC37 PE=1 SV=1 - [TTC37_HUMAN]	7.54437	0.83	1	1	1	2	1564	175.375	7.53271
High	QEYDESGPSIVHR	2	2	1	A5A3E0		0	0	2.686e-08	3.81686	3	1516.7	-0.690649	27.5995	0
	Accession	Description	Score	Coverage	# Proteins	# Unique Peptides	# Peptides	# PSMs	# AAs	MW [kDa]	calc. pI
	A5A3E0	POTE ankyrin domain family member F OS=Homo sapiens GN=POTEF PE=1 SV=2 - [POTEF_HUMAN]	22.2086	4.65	2	4	4	11	1075	121.367	6.20166
High	AAVPSGASTGIYEALELR	2	2	1	P06733		0	0	1.378e-09	3.81449	2	1804.94	0.392504	54.4641	0
	Accession	Description	Score	Coverage	# Proteins	# Unique Peptides	# Peptides	# PSMs	# AAs	MW [kDa]	calc. pI
	P06733	Alpha-enolase OS=Homo sapiens GN=ENO1 PE=1 SV=2 - [ENOA_HUMAN]	44.2531	48.16	2	18	18	22	434	47.1393	7.38623
High	AGNNMLLVGVHGPR	2	3	1	P21333		0	0	7.944e-07	3.81256	2	1434.76	0.145093	37.2208	0
	Accession	Description	Score	Coverage	# Proteins	# Unique Peptides	# Peptides	# PSMs	# AAs	MW [kDa]	calc. pI
	P21333	Filamin-A OS=Homo sapiens GN=FLNA PE=1 SV=4 - [FLNA_HUMAN]	52.5532	13.86	3	25	27	38	2647	280.564	6.06201
High	KAIIIFVPVPQLK	2	2	1	B5MCP9		0	0	2.134e-08	3.8109	2	1465.95	-0.217189	54.7394	1
	Accession	Description	Score	Coverage	# Proteins	# Unique Peptides	# Peptides	# PSMs	# AAs	MW [kDa]	calc. pI
	B5MCP9	40S ribosomal protein S7 OS=Homo sapiens GN=RPS7 PE=1 SV=1 - [B5MCP9_HUMAN]	23.0911	22.46	2	4	4	8	187	21.2988	10.272
High	LQNIFLGLVNIIEEK	1	2	1	E7ET15		0	0	3.815e-08	3.81051	2	1743	-1.61467	67.4983	0
	Accession	Description	Score	Coverage	# Proteins	# Unique Peptides	# Peptides	# PSMs	# AAs	MW [kDa]	calc. pI
	E7ET15	U2 snRNP-associated SURP motif-containing protein OS=Homo sapiens GN=U2SURP PE=1 SV=1 - [E7ET15_HUMAN]	6.134	2.24	2	2	2	2	1028	118.175	8.54346
High	VFDKDGNGYISAAELR	2	3	1	P0DP23		0	0	1.789e-09	3.80651	2	1754.87	0.223446	39.0428	1
	Accession	Description	Score	Coverage	# Proteins	# Unique Peptides	# Peptides	# PSMs	# AAs	MW [kDa]	calc. pI
	P0DP23	Calmodulin-1 OS=Homo sapiens GN=CALM1 PE=1 SV=1 - [CALM1_HUMAN]	17.5084	22.15	3	2	2	6	149	16.8268	4.22119
High	TVTAMDVVyALKR	4	1	1	P62805	Y9(BP5)	0	0	1.024e-07	3.80131	2	1799.92	0.774497	54.7283	1
	Accession	Description	Score	Coverage	# Proteins	# Unique Peptides	# Peptides	# PSMs	# AAs	MW [kDa]	calc. pI
	P62805	Histone H4 OS=Homo sapiens GN=HIST1H4A PE=1 SV=2 - [H4_HUMAN]	87.8988	53.4	1	9	9	32	103	11.3604	11.356
High	ISGSILNELIGLVR	1	1	1	Q86VP6		0	0	2.097e-09	3.79896	2	1483.88	-1.32051	66.2532	0
	Accession	Description	Score	Coverage	# Proteins	# Unique Peptides	# Peptides	# PSMs	# AAs	MW [kDa]	calc. pI
	Q86VP6	Cullin-associated NEDD8-dissociated protein 1 OS=Homo sapiens GN=CAND1 PE=1 SV=2 - [CAND1_HUMAN]	11.5187	5.2	1	6	6	6	1230	136.289	5.78271
High	YFTQGNcVNLTEALSLyEEQLGR	1	1	1	P52788	C7(Carbamidomethyl); Y17(BP5)	0	0	1.142e-09	3.79305	3	3038.4	0.171433	63.8823	0
	Accession	Description	Score	Coverage	# Proteins	# Unique Peptides	# Peptides	# PSMs	# AAs	MW [kDa]	calc. pI
	P52788	Spermine synthase OS=Homo sapiens GN=SMS PE=1 SV=2 - [SPSY_HUMAN]	3.79305	6.28	1	1	1	1	366	41.2418	5.021
High	SVLLLAYKPmEGNFEEIAR	2	2	1	F5GY55	M10(Oxidation)	0	0	2.042e-08	3.79076	3	2196.14	-0.374619	51.3742	0
	Accession	Description	Score	Coverage	# Proteins	# Unique Peptides	# Peptides	# PSMs	# AAs	MW [kDa]	calc. pI
	F5GY55	DNA damage-binding protein 1 OS=Homo sapiens GN=DDB1 PE=1 SV=1 - [F5GY55_HUMAN]	21.8908	7.14	2	8	8	11	1092	121.637	5.50342
High	LSAQAQVAEDILDKyR	1	2	1	F8W9S7	Y15(BP5)	0	0	4.275e-10	3.78999	3	2153.07	-1.1135	54.8293	1
	Accession	Description	Score	Coverage	# Proteins	# Unique Peptides	# Peptides	# PSMs	# AAs	MW [kDa]	calc. pI
	F8W9S7	GTPase-activating protein and VPS9 domain-containing protein 1 OS=Homo sapiens GN=GAPVD1 PE=1 SV=1 - [F8W9S7_HUMAN]	3.78999	1.98	2	2	2	2	1412	157.365	5.18604
High	VETGVLKPGmVVTFAPVNVTTEVK	1	2	1	P68104	M10(Oxidation)	0	0	3.997e-08	3.7882	3	2531.38	0.0668719	48.7553	0
	Accession	Description	Score	Coverage	# Proteins	# Unique Peptides	# Peptides	# PSMs	# AAs	MW [kDa]	calc. pI
	P68104	Elongation factor 1-alpha 1 OS=Homo sapiens GN=EEF1A1 PE=1 SV=1 - [EF1A1_HUMAN]	75.5531	38.96	2	12	12	29	462	50.1091	9.01221
High	NLDIERPTYTNLNR	2	4	2	P68366;Q9BQE3		0	0	1.747e-06	3.78792	3	1718.88	-0.442454	36.6177	0
	Accession	Description	Score	Coverage	# Proteins	# Unique Peptides	# Peptides	# PSMs	# AAs	MW [kDa]	calc. pI
	Q9BQE3	Tubulin alpha-1C chain OS=Homo sapiens GN=TUBA1C PE=1 SV=1 - [TBA1C_HUMAN]	57.9516	37.42	3	5	14	26	449	49.8635	5.09717
	P68366	Tubulin alpha-4A chain OS=Homo sapiens GN=TUBA4A PE=1 SV=1 - [TBA4A_HUMAN]	51.0912	33.26	2	4	13	25	448	49.8924	5.05908
High	TFNTSTGGLLLPSDTKR	2	2	1	B1AHC9		0	0	4.59e-10	3.77305	3	1807.95	-0.169973	40.7401	1
	Accession	Description	Score	Coverage	# Proteins	# Unique Peptides	# Peptides	# PSMs	# AAs	MW [kDa]	calc. pI
	B1AHC9	X-ray repair cross-complementing protein 6 OS=Homo sapiens GN=XRCC6 PE=1 SV=1 - [B1AHC9_HUMAN]	16.5708	11.81	2	5	5	6	559	64.243	9.27588
High	TATESFASDPILYRPVAVALDTK	2	1	1	P14618		0	0	1.234e-09	3.77196	3	2465.29	0.56546	55.8322	0
	Accession	Description	Score	Coverage	# Proteins	# Unique Peptides	# Peptides	# PSMs	# AAs	MW [kDa]	calc. pI
	P14618	Pyruvate kinase PKM OS=Homo sapiens GN=PKM PE=1 SV=4 - [KPYM_HUMAN]	41.7625	34.65	1	15	15	20	531	57.9	7.84033
High	TQDQISNIKyHEEFEK	2	2	1	Q14847	Y10(BP5)	0	0	5.113e-07	3.76651	4	2342.07	-0.936006	36.9597	1
	Accession	Description	Score	Coverage	# Proteins	# Unique Peptides	# Peptides	# PSMs	# AAs	MW [kDa]	calc. pI
	Q14847	LIM and SH3 domain protein 1 OS=Homo sapiens GN=LASP1 PE=1 SV=2 - [LASP1_HUMAN]	11.1307	25.29	2	7	7	9	261	29.6982	7.04932
High	ELEQVcNPIISGLyQGAGGPGPGGFGAQGPK	2	2	1	P0DMV9	C6(Carbamidomethyl); Y14(BP5)	0	0	2.467e-10	3.7642	3	3388.61	-0.634063	60.4206	0
	Accession	Description	Score	Coverage	# Proteins	# Unique Peptides	# Peptides	# PSMs	# AAs	MW [kDa]	calc. pI
	P0DMV9	Heat shock 70 kDa protein 1B OS=Homo sapiens GN=HSPA1B PE=1 SV=1 - [HS71B_HUMAN]	44.4234	30.73	2	13	17	33	641	70.009	5.65576
High	TVTAmDVVyALK	4	1	1	P62805	M5(Oxidation); Y9(BP5)	0	0	1.233e-06	3.75981	2	1659.81	0.253823	54.3257	0
	Accession	Description	Score	Coverage	# Proteins	# Unique Peptides	# Peptides	# PSMs	# AAs	MW [kDa]	calc. pI
	P62805	Histone H4 OS=Homo sapiens GN=HIST1H4A PE=1 SV=2 - [H4_HUMAN]	87.8988	53.4	1	9	9	32	103	11.3604	11.356
High	HTGPNSPDTANDGFVR	2	3	1	E9PCY7		0	0	4.908e-08	3.75652	3	1684.77	-0.526257	26.0003	0
	Accession	Description	Score	Coverage	# Proteins	# Unique Peptides	# Peptides	# PSMs	# AAs	MW [kDa]	calc. pI
	E9PCY7	Heterogeneous nuclear ribonucleoprotein H OS=Homo sapiens GN=HNRNPH1 PE=1 SV=1 - [E9PCY7_HUMAN]	18.8655	21.21	3	5	7	11	429	47.0574	6.34131
High	TFVNITPAEVGVLVGK	2	1	1	P07737		0	0	4.652e-06	3.75561	3	1643.93	-1.42946	59.3763	0
	Accession	Description	Score	Coverage	# Proteins	# Unique Peptides	# Peptides	# PSMs	# AAs	MW [kDa]	calc. pI
	P07737	Profilin-1 OS=Homo sapiens GN=PFN1 PE=1 SV=2 - [PROF1_HUMAN]	36.9412	47.14	1	7	7	14	140	15.0446	8.26514
High	DQLIyNLLKEEQTPQNK	2	1	1	P00338	Y5(BP5)	0	0	1.194e-08	3.75007	3	2407.2	-0.109364	57.3049	1
	Accession	Description	Score	Coverage	# Proteins	# Unique Peptides	# Peptides	# PSMs	# AAs	MW [kDa]	calc. pI
	P00338	L-lactate dehydrogenase A chain OS=Homo sapiens GN=LDHA PE=1 SV=2 - [LDHA_HUMAN]	45.5774	31.02	1	10	11	25	332	36.6654	8.26514
High	YFHVVIAGPQDSPFEGGTFK	2	1	1	P61088		0	0	6.147e-07	3.74	3	2196.08	1.92849	51.9134	0
	Accession	Description	Score	Coverage	# Proteins	# Unique Peptides	# Peptides	# PSMs	# AAs	MW [kDa]	calc. pI
	P61088	Ubiquitin-conjugating enzyme E2 N OS=Homo sapiens GN=UBE2N PE=1 SV=1 - [UBE2N_HUMAN]	8.26168	20.39	1	2	2	3	152	17.127	6.56592
High	NcLTNFHGMDLTR	2	2	1	P61247	C2(Carbamidomethyl)	0	0	3.366e-07	3.73199	3	1578.71	-0.49068	41.305	0
	Accession	Description	Score	Coverage	# Proteins	# Unique Peptides	# Peptides	# PSMs	# AAs	MW [kDa]	calc. pI
	P61247	40S ribosomal protein S3a OS=Homo sapiens GN=RPS3A PE=1 SV=2 - [RS3A_HUMAN]	18.0815	32.2	2	9	9	11	264	29.9257	9.72998
High	FTQAGSEVSALLGR	1	1	1	H0YH81		0	0	6.537e-08	3.73159	2	1435.75	-0.486019	48.3555	0
	Accession	Description	Score	Coverage	# Proteins	# Unique Peptides	# Peptides	# PSMs	# AAs	MW [kDa]	calc. pI
	H0YH81	ATP synthase subunit beta (Fragment) OS=Homo sapiens GN=ATP5B PE=1 SV=1 - [H0YH81_HUMAN]	19.8421	30.39	1	8	8	11	362	38.2249	5.5542
High	LISQIVSSITASLR	2	5	2	P68366;Q9BQE3		0	0	1.413e-05	3.73062	3	1487.88	-0.933901	64.5653	0
	Accession	Description	Score	Coverage	# Proteins	# Unique Peptides	# Peptides	# PSMs	# AAs	MW [kDa]	calc. pI
	Q9BQE3	Tubulin alpha-1C chain OS=Homo sapiens GN=TUBA1C PE=1 SV=1 - [TBA1C_HUMAN]	57.9516	37.42	3	5	14	26	449	49.8635	5.09717
	P68366	Tubulin alpha-4A chain OS=Homo sapiens GN=TUBA4A PE=1 SV=1 - [TBA4A_HUMAN]	51.0912	33.26	2	4	13	25	448	49.8924	5.05908
High	TGTITTFEHAHNMR	2	1	1	P13639		0	0	7.029e-10	3.72953	3	1615.76	-0.144753	28.216	0
	Accession	Description	Score	Coverage	# Proteins	# Unique Peptides	# Peptides	# PSMs	# AAs	MW [kDa]	calc. pI
	P13639	Elongation factor 2 OS=Homo sapiens GN=EEF2 PE=1 SV=4 - [EF2_HUMAN]	62.4975	28.67	1	23	24	39	858	95.277	6.82959
High	TVDNFVALATGEK	1	1	1	P23284		0	0	3.781e-06	3.72267	2	1364.71	-0.503879	48.7971	0
	Accession	Description	Score	Coverage	# Proteins	# Unique Peptides	# Peptides	# PSMs	# AAs	MW [kDa]	calc. pI
	P23284	Peptidyl-prolyl cis-trans isomerase B OS=Homo sapiens GN=PPIB PE=1 SV=2 - [PPIB_HUMAN]	27.1056	31.48	1	6	6	9	216	23.7275	9.40771
High	NELMyQLEQDHDLQAILQER	1	1	1	Q08211	Y5(BP5)	0	0	4.211e-08	3.71763	3	2819.31	-1.70033	60.6817	0
	Accession	Description	Score	Coverage	# Proteins	# Unique Peptides	# Peptides	# PSMs	# AAs	MW [kDa]	calc. pI
	Q08211	ATP-dependent RNA helicase A OS=Homo sapiens GN=DHX9 PE=1 SV=4 - [DHX9_HUMAN]	33.4146	15.59	1	17	17	26	1270	140.869	6.84424
High	TPSSDVLVFDYTK	1	3	1	E9PC52		0	0	4.522e-08	3.71392	2	1471.74	2.36568	48.2163	0
	Accession	Description	Score	Coverage	# Proteins	# Unique Peptides	# Peptides	# PSMs	# AAs	MW [kDa]	calc. pI
	E9PC52	Histone-binding protein RBBP7 OS=Homo sapiens GN=RBBP7 PE=1 SV=1 - [E9PC52_HUMAN]	9.12797	11.54	3	5	5	8	416	46.9088	5.07178
High	DNIQGITKPAIR	3	1	1	P62805		0	0	9.344e-06	3.70293	3	1325.75	-0.925344	30.4806	0
	Accession	Description	Score	Coverage	# Proteins	# Unique Peptides	# Peptides	# PSMs	# AAs	MW [kDa]	calc. pI
	P62805	Histone H4 OS=Homo sapiens GN=HIST1H4A PE=1 SV=2 - [H4_HUMAN]	87.8988	53.4	1	9	9	32	103	11.3604	11.356
High	AHSSMVGVNLPQK	2	1	1	P00558		0	0	8.151e-08	3.69162	2	1367.71	-0.12783	30.2563	0
	Accession	Description	Score	Coverage	# Proteins	# Unique Peptides	# Peptides	# PSMs	# AAs	MW [kDa]	calc. pI
	P00558	Phosphoglycerate kinase 1 OS=Homo sapiens GN=PGK1 PE=1 SV=3 - [PGK1_HUMAN]	46.2792	40.05	1	14	14	21	417	44.5861	8.104
High	LIFIVDVWHPELTPQQR	2	1	1	Q12797		0	0	4.225e-08	3.67673	3	2091.13	-2.40118	61.9048	0
	Accession	Description	Score	Coverage	# Proteins	# Unique Peptides	# Peptides	# PSMs	# AAs	MW [kDa]	calc. pI
	Q12797	Aspartyl/asparaginyl beta-hydroxylase OS=Homo sapiens GN=ASPH PE=1 SV=3 - [ASPH_HUMAN]	3.67673	2.24	1	1	1	2	758	85.8095	5.0083
High	EAEScDcLQGFQLTHSLGGGTGSGmGTLLLSK	2	3	2	P68371;P07437	C5(Carbamidomethyl); C7(Carbamidomethyl); M25(Oxidation)	0	0	2.858e-06	3.67638	3	3327.53	-0.555197	51.5048	0
	Accession	Description	Score	Coverage	# Proteins	# Unique Peptides	# Peptides	# PSMs	# AAs	MW [kDa]	calc. pI
	P07437	Tubulin beta chain OS=Homo sapiens GN=TUBB PE=1 SV=2 - [TBB5_HUMAN]	81.326	49.32	1	2	18	41	444	49.639	4.89404
	P68371	Tubulin beta-4B chain OS=Homo sapiens GN=TUBB4B PE=1 SV=1 - [TBB4B_HUMAN]	79.5111	45.84	2	2	17	41	445	49.799	4.89404
High	STGGAPTFNVTVTK	1	1	1	P07737		0	0	2.305e-05	3.65711	2	1379.72	-0.25163	36.7485	0
	Accession	Description	Score	Coverage	# Proteins	# Unique Peptides	# Peptides	# PSMs	# AAs	MW [kDa]	calc. pI
	P07737	Profilin-1 OS=Homo sapiens GN=PFN1 PE=1 SV=2 - [PROF1_HUMAN]	36.9412	47.14	1	7	7	14	140	15.0446	8.26514
High	AVDGyVKPQIK	2	4	1	K7EM17	Y5(BP5)	0	0	1.586e-05	3.65445	2	1550.8	-1.78775	36.7587	0
	Accession	Description	Score	Coverage	# Proteins	# Unique Peptides	# Peptides	# PSMs	# AAs	MW [kDa]	calc. pI
	K7EM17	Signal transducer and activator of transcription 5A OS=Homo sapiens GN=STAT5A PE=1 SV=1 - [K7EM17_HUMAN]	5.7031	4.8	4	1	1	2	229	26.1651	8.07471
High	HVFGESDELIGQK	1	1	1	P60174		0	0	2.304e-09	3.6437	2	1458.72	0.207407	34.6173	0
	Accession	Description	Score	Coverage	# Proteins	# Unique Peptides	# Peptides	# PSMs	# AAs	MW [kDa]	calc. pI
	P60174	Triosephosphate isomerase OS=Homo sapiens GN=TPI1 PE=1 SV=3 - [TPIS_HUMAN]	37.8547	57.34	1	12	12	15	286	30.7717	5.92236
High	KVLIIGGGDGGVLR	2	2	1	P19623		0	0	3.374e-06	3.63221	3	1353.82	-0.516665	39.0685	1
	Accession	Description	Score	Coverage	# Proteins	# Unique Peptides	# Peptides	# PSMs	# AAs	MW [kDa]	calc. pI
	P19623	Spermidine synthase OS=Homo sapiens GN=SRM PE=1 SV=1 - [SPEE_HUMAN]	6.73625	7.28	2	2	2	3	302	33.8027	5.49072
High	SLADELALVDVLEDK	1	1	1	P07195		0	0	1.575e-09	3.63216	2	1629.85	-2.05252	64.4477	0
	Accession	Description	Score	Coverage	# Proteins	# Unique Peptides	# Peptides	# PSMs	# AAs	MW [kDa]	calc. pI
	P07195	L-lactate dehydrogenase B chain OS=Homo sapiens GN=LDHB PE=1 SV=2 - [LDHB_HUMAN]	44.488	37.13	1	12	13	22	334	36.6151	6.04932
High	TIcSHVQNMIK	1	4	1	D6RAN4	C3(Carbamidomethyl)	0	0	6.848e-07	3.62501	2	1330.66	1.31199	32.0924	0
	Accession	Description	Score	Coverage	# Proteins	# Unique Peptides	# Peptides	# PSMs	# AAs	MW [kDa]	calc. pI
	D6RAN4	60S ribosomal protein L9 (Fragment) OS=Homo sapiens GN=RPL9 PE=1 SV=8 - [D6RAN4_HUMAN]	7.79356	22.65	4	4	4	5	181	20.7623	10.1987
High	NSSyFVEWIPNNVK	1	5	4	Q13885;P07437;P68371;Q13509	Y4(BP5)	0	0	6.835e-06	3.61231	2	2029.95	1.31219	59.8582	0
	Accession	Description	Score	Coverage	# Proteins	# Unique Peptides	# Peptides	# PSMs	# AAs	MW [kDa]	calc. pI
	P07437	Tubulin beta chain OS=Homo sapiens GN=TUBB PE=1 SV=2 - [TBB5_HUMAN]	81.326	49.32	1	2	18	41	444	49.639	4.89404
	P68371	Tubulin beta-4B chain OS=Homo sapiens GN=TUBB4B PE=1 SV=1 - [TBB4B_HUMAN]	79.5111	45.84	2	2	17	41	445	49.799	4.89404
	Q13885	Tubulin beta-2A chain OS=Homo sapiens GN=TUBB2A PE=1 SV=1 - [TBB2A_HUMAN]	57.9652	35.73	2	1	14	30	445	49.875	4.89404
	Q13509	Tubulin beta-3 chain OS=Homo sapiens GN=TUBB3 PE=1 SV=2 - [TBB3_HUMAN]	41.3208	25.11	1	1	11	18	450	50.4003	4.93213
High	GFQFVSSSLPDIcYR	1	1	1	P62633	C13(Carbamidomethyl)	0	0	4.637e-08	3.61225	2	1775.84	1.03975	56.1632	0
	Accession	Description	Score	Coverage	# Proteins	# Unique Peptides	# Peptides	# PSMs	# AAs	MW [kDa]	calc. pI
	P62633	Cellular nucleic acid-binding protein OS=Homo sapiens GN=CNBP PE=1 SV=1 - [CNBP_HUMAN]	5.78908	21.47	1	3	3	4	177	19.4496	7.7085
High	TGPLPPGPPPEIVIyQELR	2	1	1	F2Z3J9	Y15(BP5)	0	0	1.306e-07	3.60992	3	2406.25	-1.46354	61.639	0
	Accession	Description	Score	Coverage	# Proteins	# Unique Peptides	# Peptides	# PSMs	# AAs	MW [kDa]	calc. pI
	F2Z3J9	Prostaglandin reductase 1 (Fragment) OS=Homo sapiens GN=PTGR1 PE=1 SV=2 - [F2Z3J9_HUMAN]	5.29023	16.1	1	1	1	2	118	13.4359	5.5542
High	DKyEPAAVSEQGDKK	1	1	1	P05023	Y3(BP5)	0	0	6.584e-11	3.60854	3	1997.93	-0.0505794	30.144	2
	Accession	Description	Score	Coverage	# Proteins	# Unique Peptides	# Peptides	# PSMs	# AAs	MW [kDa]	calc. pI
	P05023	Sodium/potassium-transporting ATPase subunit alpha-1 OS=Homo sapiens GN=ATP1A1 PE=1 SV=1 - [AT1A1_HUMAN]	9.27851	6.55	1	7	7	8	1023	112.824	5.49072
High	AmGLTDQDIVALSGGHTIGAAHK	1	1	1	P62993	M2(Oxidation)	0	0	2.786e-06	3.60808	4	2279.14	-0.775343	41.1273	0
	Accession	Description	Score	Coverage	# Proteins	# Unique Peptides	# Peptides	# PSMs	# AAs	MW [kDa]	calc. pI
	P62993	Growth factor receptor-bound protein 2 OS=Homo sapiens GN=GRB2 PE=1 SV=1 - [GRB2_HUMAN]	64.7925	41.91	1	16	16	35	482	54.019	5.66846
High	SPILVATAVAAR	1	4	1	A0A0D9SFB3		0	0	5.395e-06	3.60194	2	1168.71	0.818722	41.5387	0
	Accession	Description	Score	Coverage	# Proteins	# Unique Peptides	# Peptides	# PSMs	# AAs	MW [kDa]	calc. pI
	A0A0D9SFB3	ATP-dependent RNA helicase DDX3X OS=Homo sapiens GN=DDX3X PE=1 SV=1 - [A0A0D9SFB3_HUMAN]	16.7754	12.03	4	5	6	7	640	70.7961	7.35693
High	AyHEQLSVAEITNAcFEPANQMVK	1	2	1	P68366	Y2(BP5); C15(Carbamidomethyl)	0	0	1.084e-08	3.58865	3	3083.41	0.325066	53.169	0
	Accession	Description	Score	Coverage	# Proteins	# Unique Peptides	# Peptides	# PSMs	# AAs	MW [kDa]	calc. pI
	P68366	Tubulin alpha-4A chain OS=Homo sapiens GN=TUBA4A PE=1 SV=1 - [TBA4A_HUMAN]	51.0912	33.26	2	4	13	25	448	49.8924	5.05908
High	ILDSVGIEADDDRLNK	2	1	1	P05387		0	0	5.975e-09	3.58584	2	1772.9	-0.795676	37.2861	1
	Accession	Description	Score	Coverage	# Proteins	# Unique Peptides	# Peptides	# PSMs	# AAs	MW [kDa]	calc. pI
	P05387	60S acidic ribosomal protein P2 OS=Homo sapiens GN=RPLP2 PE=1 SV=1 - [RLA2_HUMAN]	13.7025	60	1	4	4	5	115	11.6578	4.53857
High	RFDDAVVQSDMK	1	1	1	P11142		0	0	9.256e-06	3.57988	2	1410.67	1.63647	31.1845	1
	Accession	Description	Score	Coverage	# Proteins	# Unique Peptides	# Peptides	# PSMs	# AAs	MW [kDa]	calc. pI
	P11142	Heat shock cognate 71 kDa protein OS=Homo sapiens GN=HSPA8 PE=1 SV=1 - [HSP7C_HUMAN]	70.4335	37	1	20	24	37	646	70.8542	5.51611
High	QSVVVLMGSLAK	1	1	1	Q92616		0	0	1.026e-06	3.57793	2	1231.71	-0.402888	51.3182	0
	Accession	Description	Score	Coverage	# Proteins	# Unique Peptides	# Peptides	# PSMs	# AAs	MW [kDa]	calc. pI
	Q92616	eIF-2-alpha kinase activator GCN1 OS=Homo sapiens GN=GCN1 PE=1 SV=6 - [GCN1_HUMAN]	3.57793	0.86	1	2	2	2	2671	292.572	7.47412
High	YFLVGAGAIGcELLK	1	1	1	P22314	C11(Carbamidomethyl)	0	0	2.406e-07	3.57524	2	1610.86	0.818851	61.4124	0
	Accession	Description	Score	Coverage	# Proteins	# Unique Peptides	# Peptides	# PSMs	# AAs	MW [kDa]	calc. pI
	P22314	Ubiquitin-like modifier-activating enzyme 1 OS=Homo sapiens GN=UBA1 PE=1 SV=3 - [UBA1_HUMAN]	14.8957	6.05	1	5	5	6	1058	117.774	5.75732
High	GPSyGLSAEVK	1	6	1	K7ES69	Y4(BP5)	0	0	6.968e-07	3.57274	2	1440.68	-0.101697	42.4547	0
	Accession	Description	Score	Coverage	# Proteins	# Unique Peptides	# Peptides	# PSMs	# AAs	MW [kDa]	calc. pI
	K7ES69	Calponin-2 OS=Homo sapiens GN=CNN2 PE=1 SV=1 - [K7ES69_HUMAN]	3.57274	7.43	6	1	1	1	148	16.4873	9.0415
High	KPVIVFVPSR	1	1	1	O75643		0	0	0.0001962	3.57073	2	1141.71	0.0217344	36.9431	0
	Accession	Description	Score	Coverage	# Proteins	# Unique Peptides	# Peptides	# PSMs	# AAs	MW [kDa]	calc. pI
	O75643	U5 small nuclear ribonucleoprotein 200 kDa helicase OS=Homo sapiens GN=SNRNP200 PE=1 SV=2 - [U520_HUMAN]	12.5552	3.89	1	8	8	8	2136	244.353	6.06201
High	VMTIPyQPMPASSPVIcAGGQDR	1	1	1	Q15365	Y6(BP5); C17(Carbamidomethyl)	0	0	2.745e-07	3.56881	3	2808.29	-2.15974	54.3493	0
	Accession	Description	Score	Coverage	# Proteins	# Unique Peptides	# Peptides	# PSMs	# AAs	MW [kDa]	calc. pI
	Q15365	Poly(rC)-binding protein 1 OS=Homo sapiens GN=PCBP1 PE=1 SV=2 - [PCBP1_HUMAN]	13.6037	30.34	1	5	7	11	356	37.4739	7.09326
High	GHVFEESQVAGTPMFVVK	2	1	1	P13639		0	0	2.799e-07	3.55691	3	1961.98	-0.634026	44.9779	0
	Accession	Description	Score	Coverage	# Proteins	# Unique Peptides	# Peptides	# PSMs	# AAs	MW [kDa]	calc. pI
	P13639	Elongation factor 2 OS=Homo sapiens GN=EEF2 PE=1 SV=4 - [EF2_HUMAN]	62.4975	28.67	1	23	24	39	858	95.277	6.82959
High	GALLLALLLAR	1	2	1	Q9Y6M0		0	0	3.852e-05	3.54405	2	1123.75	-1.79159	66.4422	0
	Accession	Description	Score	Coverage	# Proteins	# Unique Peptides	# Peptides	# PSMs	# AAs	MW [kDa]	calc. pI
	Q9Y6M0	Testisin OS=Homo sapiens GN=PRSS21 PE=1 SV=1 - [TEST_HUMAN]	3.54405	3.5	2	1	1	1	314	34.8613	7.62061
High	YGINTTDIFQTVDLWEGK	1	1	1	P37802		0	0	4.611e-09	3.54208	2	2100.03	0.755035	64.6503	0
	Accession	Description	Score	Coverage	# Proteins	# Unique Peptides	# Peptides	# PSMs	# AAs	MW [kDa]	calc. pI
	P37802	Transgelin-2 OS=Homo sapiens GN=TAGLN2 PE=1 SV=3 - [TAGL2_HUMAN]	60.4902	63.82	1	9	10	36	199	22.3772	8.25049
High	SNEILTAIIQGMR	1	1	1	Q14974		0	0	8.331e-06	3.53583	2	1445.78	-1.36996	63.6621	0
	Accession	Description	Score	Coverage	# Proteins	# Unique Peptides	# Peptides	# PSMs	# AAs	MW [kDa]	calc. pI
	Q14974	Importin subunit beta-1 OS=Homo sapiens GN=KPNB1 PE=1 SV=2 - [IMB1_HUMAN]	21.5922	12.33	1	10	10	11	876	97.108	4.77979
High	VSFELFADKVPK	2	1	1	P62937		0	0	3.715e-07	3.53494	2	1379.76	-1.05855	48.1877	1
	Accession	Description	Score	Coverage	# Proteins	# Unique Peptides	# Peptides	# PSMs	# AAs	MW [kDa]	calc. pI
	P62937	Peptidyl-prolyl cis-trans isomerase A OS=Homo sapiens GN=PPIA PE=1 SV=2 - [PPIA_HUMAN]	23.2726	32.73	1	7	7	10	165	18.0009	7.81104
High	mSVQPTVSLGGFEITPPVVLR	2	1	1	P06748	M1(Oxidation)	0	0	7.664e-09	3.53071	2	2243.2	-2.84733	62.3944	0
	Accession	Description	Score	Coverage	# Proteins	# Unique Peptides	# Peptides	# PSMs	# AAs	MW [kDa]	calc. pI
	P06748	Nucleophosmin OS=Homo sapiens GN=NPM1 PE=1 SV=2 - [NPM_HUMAN]	39.9423	31.63	1	7	7	17	294	32.5548	4.77979
High	HYGGLTGLNK	1	1	1	P18669		0	0	2.451e-06	3.51709	2	1059.56	-0.736774	26.219	0
	Accession	Description	Score	Coverage	# Proteins	# Unique Peptides	# Peptides	# PSMs	# AAs	MW [kDa]	calc. pI
	P18669	Phosphoglycerate mutase 1 OS=Homo sapiens GN=PGAM1 PE=1 SV=2 - [PGAM1_HUMAN]	19.2585	33.46	1	6	6	9	254	28.7858	7.18115
High	VFDKDGNGyISAAELR	2	3	1	P0DP23	Y9(BP5)	0	0	8.321e-06	3.51709	3	2087.98	-1.08276	45.349	1
	Accession	Description	Score	Coverage	# Proteins	# Unique Peptides	# Peptides	# PSMs	# AAs	MW [kDa]	calc. pI
	P0DP23	Calmodulin-1 OS=Homo sapiens GN=CALM1 PE=1 SV=1 - [CALM1_HUMAN]	17.5084	22.15	3	2	2	6	149	16.8268	4.22119
High	LSELGFADAEFmDyKDDDDKPLINMEAIAK	2	1	1	P62993	M12(Oxidation); Y14(BP5)	0	0	1.358e-05	3.51629	4	3753.7	0.328986	59.6995	1
	Accession	Description	Score	Coverage	# Proteins	# Unique Peptides	# Peptides	# PSMs	# AAs	MW [kDa]	calc. pI
	P62993	Growth factor receptor-bound protein 2 OS=Homo sapiens GN=GRB2 PE=1 SV=1 - [GRB2_HUMAN]	64.7925	41.91	1	16	16	35	482	54.019	5.66846
High	mVNHFIAEFK	1	1	1	P11142	M1(Oxidation)	0	0	4.173e-05	3.50914	2	1251.62	0.0574646	37.3635	0
	Accession	Description	Score	Coverage	# Proteins	# Unique Peptides	# Peptides	# PSMs	# AAs	MW [kDa]	calc. pI
	P11142	Heat shock cognate 71 kDa protein OS=Homo sapiens GN=HSPA8 PE=1 SV=1 - [HSP7C_HUMAN]	70.4335	37	1	20	24	37	646	70.8542	5.51611
High	VISGVLQLGNIVFK	1	1	1	P35579		0	0	1.574e-08	3.50421	2	1486.9	-0.433204	62.9529	0
	Accession	Description	Score	Coverage	# Proteins	# Unique Peptides	# Peptides	# PSMs	# AAs	MW [kDa]	calc. pI
	P35579	Myosin-9 OS=Homo sapiens GN=MYH9 PE=1 SV=4 - [MYH9_HUMAN]	9.76499	3.57	1	7	7	7	1960	226.392	5.60498
High	VNVNLLIFLLNK	1	1	1	P46940		0	0	5.714e-06	3.50327	2	1399.87	-0.244603	65.3665	0
	Accession	Description	Score	Coverage	# Proteins	# Unique Peptides	# Peptides	# PSMs	# AAs	MW [kDa]	calc. pI
	P46940	Ras GTPase-activating-like protein IQGAP1 OS=Homo sapiens GN=IQGAP1 PE=1 SV=1 - [IQGA1_HUMAN]	33.0583	11.47	1	15	15	20	1657	189.134	6.48096
High	WLPAGDALLqmITIHLPSPVTAQK	1	1	1	P13639	Q10(Deamidated); M11(Oxidation)	0	0	8.074e-06	3.4914	3	2617.42	5.8399	64.1711	0
	Accession	Description	Score	Coverage	# Proteins	# Unique Peptides	# Peptides	# PSMs	# AAs	MW [kDa]	calc. pI
	P13639	Elongation factor 2 OS=Homo sapiens GN=EEF2 PE=1 SV=4 - [EF2_HUMAN]	62.4975	28.67	1	23	24	39	858	95.277	6.82959
High	AVFVDLEPTVIDEVR	1	3	1	Q9BQE3		0	0	2.051e-10	3.49122	2	1701.91	-0.395048	58.168	0
	Accession	Description	Score	Coverage	# Proteins	# Unique Peptides	# Peptides	# PSMs	# AAs	MW [kDa]	calc. pI
	Q9BQE3	Tubulin alpha-1C chain OS=Homo sapiens GN=TUBA1C PE=1 SV=1 - [TBA1C_HUMAN]	57.9516	37.42	3	5	14	26	449	49.8635	5.09717
High	TLAESALQLLyTAK	1	1	1	Q9Y490	Y11(BP5)	0	0	2.208e-08	3.4835	2	1854.97	0.815193	63.8917	0
	Accession	Description	Score	Coverage	# Proteins	# Unique Peptides	# Peptides	# PSMs	# AAs	MW [kDa]	calc. pI
	Q9Y490	Talin-1 OS=Homo sapiens GN=TLN1 PE=1 SV=3 - [TLN1_HUMAN]	10.9721	2.83	1	5	5	5	2541	269.599	6.07471
High	WLPAGDALLQmITIHLPSPVTAQK	1	1	1	P13639	M11(Oxidation)	0	0	6.671e-09	3.4819	3	2616.41	-2.69307	64.1998	0
	Accession	Description	Score	Coverage	# Proteins	# Unique Peptides	# Peptides	# PSMs	# AAs	MW [kDa]	calc. pI
	P13639	Elongation factor 2 OS=Homo sapiens GN=EEF2 PE=1 SV=4 - [EF2_HUMAN]	62.4975	28.67	1	23	24	39	858	95.277	6.82959
High	ASGLVPNVVVLVATVR	2	1	1	B7ZM99		0	0	7.958e-08	3.48067	3	1593.97	-1.23673	64.0118	0
	Accession	Description	Score	Coverage	# Proteins	# Unique Peptides	# Peptides	# PSMs	# AAs	MW [kDa]	calc. pI
	B7ZM99	MTHFD1L protein OS=Homo sapiens GN=MTHFD1L PE=1 SV=1 - [B7ZM99_HUMAN]	7.94597	3.27	1	2	2	3	979	105.823	8.06006
High	YGFIEGHVVIPR	2	6	1	H0YDX6		0	0	9.07e-06	3.4785	3	1386.75	-0.923189	42.5179	0
	Accession	Description	Score	Coverage	# Proteins	# Unique Peptides	# Peptides	# PSMs	# AAs	MW [kDa]	calc. pI
	H0YDX6	CD44 antigen (Fragment) OS=Homo sapiens GN=CD44 PE=1 SV=1 - [H0YDX6_HUMAN]	6.66904	6.63	6	1	1	2	181	19.5581	4.55127
High	EIVHIQAGQcGNQIGAK	4	5	4	Q13885;P07437;Q13509;P68371	C10(Carbamidomethyl)	0	0	6.531e-07	3.47493	3	1822.92	-0.992695	30.164	0
	Accession	Description	Score	Coverage	# Proteins	# Unique Peptides	# Peptides	# PSMs	# AAs	MW [kDa]	calc. pI
	P07437	Tubulin beta chain OS=Homo sapiens GN=TUBB PE=1 SV=2 - [TBB5_HUMAN]	81.326	49.32	1	2	18	41	444	49.639	4.89404
	P68371	Tubulin beta-4B chain OS=Homo sapiens GN=TUBB4B PE=1 SV=1 - [TBB4B_HUMAN]	79.5111	45.84	2	2	17	41	445	49.799	4.89404
	Q13885	Tubulin beta-2A chain OS=Homo sapiens GN=TUBB2A PE=1 SV=1 - [TBB2A_HUMAN]	57.9652	35.73	2	1	14	30	445	49.875	4.89404
	Q13509	Tubulin beta-3 chain OS=Homo sapiens GN=TUBB3 PE=1 SV=2 - [TBB3_HUMAN]	41.3208	25.11	1	1	11	18	450	50.4003	4.93213
High	GFGFVTFDDHDPVDKIVLQK	2	1	1	P22626		0	0	3.671e-08	3.47477	3	2277.16	0.215824	54.4055	1
	Accession	Description	Score	Coverage	# Proteins	# Unique Peptides	# Peptides	# PSMs	# AAs	MW [kDa]	calc. pI
	P22626	Heterogeneous nuclear ribonucleoproteins A2/B1 OS=Homo sapiens GN=HNRNPA2B1 PE=1 SV=2 - [ROA2_HUMAN]	75.8284	56.37	1	18	19	44	353	37.4067	8.95361
High	LFIGGLNVQTSESGLR	1	1	1	Q13151		0	0	4.538e-08	3.47113	2	1690.91	-0.10901	52.0776	0
	Accession	Description	Score	Coverage	# Proteins	# Unique Peptides	# Peptides	# PSMs	# AAs	MW [kDa]	calc. pI
	Q13151	Heterogeneous nuclear ribonucleoprotein A0 OS=Homo sapiens GN=HNRNPA0 PE=1 SV=1 - [ROA0_HUMAN]	13.4402	16.72	1	3	4	5	305	30.8218	9.29053
High	NyQQNYQNSESGEKNEGSESAPEGQAQQR	2	1	1	P67809	Y2(BP5)	0	0	3.829e-08	3.47061	3	3590.51	0.63152	29.4863	1
	Accession	Description	Score	Coverage	# Proteins	# Unique Peptides	# Peptides	# PSMs	# AAs	MW [kDa]	calc. pI
	P67809	Nuclease-sensitive element-binding protein 1 OS=Homo sapiens GN=YBX1 PE=1 SV=3 - [YBOX1_HUMAN]	10.8054	30.25	1	5	5	7	324	35.9027	9.87646
High	KEAEScDcLQGFQLTHSLGGGTGSGMGTLLLSK	4	3	2	P68371;P07437	C6(Carbamidomethyl); C8(Carbamidomethyl)	0	0	4.398e-07	3.47051	4	3439.63	1.51203	51.9521	1
	Accession	Description	Score	Coverage	# Proteins	# Unique Peptides	# Peptides	# PSMs	# AAs	MW [kDa]	calc. pI
	P07437	Tubulin beta chain OS=Homo sapiens GN=TUBB PE=1 SV=2 - [TBB5_HUMAN]	81.326	49.32	1	2	18	41	444	49.639	4.89404
	P68371	Tubulin beta-4B chain OS=Homo sapiens GN=TUBB4B PE=1 SV=1 - [TBB4B_HUMAN]	79.5111	45.84	2	2	17	41	445	49.799	4.89404
High	VGIVAWHPTAR	2	8	1	Q9ULV4		0	0	4.114e-06	3.47046	2	1206.67	-0.420699	36.2314	0
	Accession	Description	Score	Coverage	# Proteins	# Unique Peptides	# Peptides	# PSMs	# AAs	MW [kDa]	calc. pI
	Q9ULV4	Coronin-1C OS=Homo sapiens GN=CORO1C PE=1 SV=1 - [COR1C_HUMAN]	6.7821	5.06	8	2	2	3	474	53.2151	7.07861
High	LALIQLQISSIK	1	3	1	F8WF70		0	0	1.243e-06	3.46948	2	1326.84	-0.240138	56.933	0
	Accession	Description	Score	Coverage	# Proteins	# Unique Peptides	# Peptides	# PSMs	# AAs	MW [kDa]	calc. pI
	F8WF70	Omega-amidase NIT2 OS=Homo sapiens GN=NIT2 PE=1 SV=1 - [F8WF70_HUMAN]	3.46948	13.04	3	1	1	1	92	10.1922	8.27979
High	KLFIGGLSFETTEESLR	2	1	1	P22626		0	0	0.0001044	3.46643	3	1927.02	-0.330366	53.5231	1
	Accession	Description	Score	Coverage	# Proteins	# Unique Peptides	# Peptides	# PSMs	# AAs	MW [kDa]	calc. pI
	P22626	Heterogeneous nuclear ribonucleoproteins A2/B1 OS=Homo sapiens GN=HNRNPA2B1 PE=1 SV=2 - [ROA2_HUMAN]	75.8284	56.37	1	18	19	44	353	37.4067	8.95361
High	GAcHGQTGMFPR	1	1	1	P62993	C3(Carbamidomethyl)	0	0	0.0005465	3.46023	3	1318.58	-0.577649	25.7122	0
	Accession	Description	Score	Coverage	# Proteins	# Unique Peptides	# Peptides	# PSMs	# AAs	MW [kDa]	calc. pI
	P62993	Growth factor receptor-bound protein 2 OS=Homo sapiens GN=GRB2 PE=1 SV=1 - [GRB2_HUMAN]	64.7925	41.91	1	16	16	35	482	54.019	5.66846
High	NDEELNKLLGK	2	6	1	Q96KK5		0	0	8.763e-06	3.45888	2	1272.68	-0.464134	39.4771	1
	Accession	Description	Score	Coverage	# Proteins	# Unique Peptides	# Peptides	# PSMs	# AAs	MW [kDa]	calc. pI
	Q96KK5	Histone H2A type 1-H OS=Homo sapiens GN=HIST1H2AH PE=1 SV=3 - [H2A1H_HUMAN]	18.6813	41.41	6	2	5	7	128	13.8978	10.8872
High	NLQNLLILTAIK	1	2	1	Q00610		0	0	3.532e-05	3.45176	2	1353.84	-1.52407	62.6483	0
	Accession	Description	Score	Coverage	# Proteins	# Unique Peptides	# Peptides	# PSMs	# AAs	MW [kDa]	calc. pI
	Q00610	Clathrin heavy chain 1 OS=Homo sapiens GN=CLTC PE=1 SV=5 - [CLH1_HUMAN]	35.2883	10.33	2	12	12	16	1675	191.493	5.69385
High	TQAYQDQKPGTSGLR	2	1	1	P36871		0	0	2.09e-09	3.45131	3	1649.82	-0.0239012	21.6589	0
	Accession	Description	Score	Coverage	# Proteins	# Unique Peptides	# Peptides	# PSMs	# AAs	MW [kDa]	calc. pI
	P36871	Phosphoglucomutase-1 OS=Homo sapiens GN=PGM1 PE=1 SV=3 - [PGM1_HUMAN]	17.7908	16.37	1	8	8	9	562	61.4105	6.75635
High	TDYNASVSVPDSSGPER	1	1	1	P61978		0	0	8.6e-07	3.44983	2	1780.8	1.11261	31.7867	0
	Accession	Description	Score	Coverage	# Proteins	# Unique Peptides	# Peptides	# PSMs	# AAs	MW [kDa]	calc. pI
	P61978	Heterogeneous nuclear ribonucleoprotein K OS=Homo sapiens GN=HNRNPK PE=1 SV=1 - [HNRPK_HUMAN]	62.1276	37.15	1	15	15	32	463	50.9444	5.5415
High	TVTNAVVTVPAYFNDSQR	2	1	1	P11142		0	0	5.572e-05	3.44813	3	1982	0.91657	47.8528	0
	Accession	Description	Score	Coverage	# Proteins	# Unique Peptides	# Peptides	# PSMs	# AAs	MW [kDa]	calc. pI
	P11142	Heat shock cognate 71 kDa protein OS=Homo sapiens GN=HSPA8 PE=1 SV=1 - [HSP7C_HUMAN]	70.4335	37	1	20	24	37	646	70.8542	5.51611
High	QIFHPEQLITGK	4	5	2	P68366;Q9BQE3		0	0	3.982e-07	3.42455	2	1410.78	1.34338	42.6301	0
	Accession	Description	Score	Coverage	# Proteins	# Unique Peptides	# Peptides	# PSMs	# AAs	MW [kDa]	calc. pI
	Q9BQE3	Tubulin alpha-1C chain OS=Homo sapiens GN=TUBA1C PE=1 SV=1 - [TBA1C_HUMAN]	57.9516	37.42	3	5	14	26	449	49.8635	5.09717
	P68366	Tubulin alpha-4A chain OS=Homo sapiens GN=TUBA4A PE=1 SV=1 - [TBA4A_HUMAN]	51.0912	33.26	2	4	13	25	448	49.8924	5.05908
High	STAGDTHLGGEDFDNR	2	1	1	P11142		0	0	5.751e-07	3.42195	3	1691.72	-0.421225	28.111	0
	Accession	Description	Score	Coverage	# Proteins	# Unique Peptides	# Peptides	# PSMs	# AAs	MW [kDa]	calc. pI
	P11142	Heat shock cognate 71 kDa protein OS=Homo sapiens GN=HSPA8 PE=1 SV=1 - [HSP7C_HUMAN]	70.4335	37	1	20	24	37	646	70.8542	5.51611
High	QVQSLTcEVDALK	1	1	1	P08670	C7(Carbamidomethyl)	0	0	2.29e-06	3.41868	2	1490.75	-0.644735	42.3525	0
	Accession	Description	Score	Coverage	# Proteins	# Unique Peptides	# Peptides	# PSMs	# AAs	MW [kDa]	calc. pI
	P08670	Vimentin OS=Homo sapiens GN=VIM PE=1 SV=4 - [VIME_HUMAN]	84.0859	59.66	1	27	27	40	466	53.6191	5.12256
High	KTVTAmDVVyALKR	2	1	1	P62805	M6(Oxidation); Y10(BP5)	0	0	5.462e-07	3.41853	3	1944.01	0.280801	44.0303	2
	Accession	Description	Score	Coverage	# Proteins	# Unique Peptides	# Peptides	# PSMs	# AAs	MW [kDa]	calc. pI
	P62805	Histone H4 OS=Homo sapiens GN=HIST1H4A PE=1 SV=2 - [H4_HUMAN]	87.8988	53.4	1	9	9	32	103	11.3604	11.356
High	TNQELQEINR	1	1	1	P07355		0	0	6.624e-05	3.41651	2	1244.62	-0.219373	27.3826	0
	Accession	Description	Score	Coverage	# Proteins	# Unique Peptides	# Peptides	# PSMs	# AAs	MW [kDa]	calc. pI
	P07355	Annexin A2 OS=Homo sapiens GN=ANXA2 PE=1 SV=2 - [ANXA2_HUMAN]	80.5337	54.28	1	20	20	37	339	38.5798	7.75244
High	GVDEVTIVNILTNR	1	1	1	P07355		0	0	1.189e-06	3.41285	2	1542.85	-1.10178	61.4321	0
	Accession	Description	Score	Coverage	# Proteins	# Unique Peptides	# Peptides	# PSMs	# AAs	MW [kDa]	calc. pI
	P07355	Annexin A2 OS=Homo sapiens GN=ANXA2 PE=1 SV=2 - [ANXA2_HUMAN]	80.5337	54.28	1	20	20	37	339	38.5798	7.75244
High	HGSLGFLPR	1	1	1	P39023		0	0	0.0002795	3.41248	2	983.541	-1.00251	35.9799	0
	Accession	Description	Score	Coverage	# Proteins	# Unique Peptides	# Peptides	# PSMs	# AAs	MW [kDa]	calc. pI
	P39023	60S ribosomal protein L3 OS=Homo sapiens GN=RPL3 PE=1 SV=2 - [RL3_HUMAN]	14.5658	18.61	1	9	9	12	403	46.0798	10.1841
High	KLNVTEQEK	1	1	1	P06733		0	0	0.0005284	3.40911	2	1088.59	-0.232731	16.852	1
	Accession	Description	Score	Coverage	# Proteins	# Unique Peptides	# Peptides	# PSMs	# AAs	MW [kDa]	calc. pI
	P06733	Alpha-enolase OS=Homo sapiens GN=ENO1 PE=1 SV=2 - [ENOA_HUMAN]	44.2531	48.16	2	18	18	22	434	47.1393	7.38623
High	VNVNLLIFLLNKK	1	1	1	P46940		0	0	1.723e-06	3.40599	3	1527.96	-0.891538	62.3875	1
	Accession	Description	Score	Coverage	# Proteins	# Unique Peptides	# Peptides	# PSMs	# AAs	MW [kDa]	calc. pI
	P46940	Ras GTPase-activating-like protein IQGAP1 OS=Homo sapiens GN=IQGAP1 PE=1 SV=1 - [IQGA1_HUMAN]	33.0583	11.47	1	15	15	20	1657	189.134	6.48096
High	VTIAQGGVLPNIQAVLLPK	2	6	1	Q96KK5		0	0	7.903e-08	3.40528	3	1931.17	-0.407177	62.6941	0
	Accession	Description	Score	Coverage	# Proteins	# Unique Peptides	# Peptides	# PSMs	# AAs	MW [kDa]	calc. pI
	Q96KK5	Histone H2A type 1-H OS=Homo sapiens GN=HIST1H2AH PE=1 SV=3 - [H2A1H_HUMAN]	18.6813	41.41	6	2	5	7	128	13.8978	10.8872
High	LSELGFADAEFMDyKDDDDKPLINMEAIAK	1	1	1	P62993	Y14(BP5)	0	0	2.611e-08	3.4039	3	3737.7	-1.0428	61.2956	1
	Accession	Description	Score	Coverage	# Proteins	# Unique Peptides	# Peptides	# PSMs	# AAs	MW [kDa]	calc. pI
	P62993	Growth factor receptor-bound protein 2 OS=Homo sapiens GN=GRB2 PE=1 SV=1 - [GRB2_HUMAN]	64.7925	41.91	1	16	16	35	482	54.019	5.66846
High	GASQAGMTGyGmPR	7	2	2	P37802;Q9UI15	Y10(BP5); M12(Oxidation)	0	0	1.807e-06	3.40102	2	1732.72	-1.07388	36.7043	0
	Accession	Description	Score	Coverage	# Proteins	# Unique Peptides	# Peptides	# PSMs	# AAs	MW [kDa]	calc. pI
	P37802	Transgelin-2 OS=Homo sapiens GN=TAGLN2 PE=1 SV=3 - [TAGL2_HUMAN]	60.4902	63.82	1	9	10	36	199	22.3772	8.25049
	Q9UI15	Transgelin-3 OS=Homo sapiens GN=TAGLN3 PE=1 SV=2 - [TAGL3_HUMAN]	38.2482	11.06	1	1	2	21	199	22.4581	7.32764
High	KVESLQEEIAFLK	2	1	1	P08670		0	0	0.0002709	3.39872	3	1533.85	0.516183	49.2041	1
	Accession	Description	Score	Coverage	# Proteins	# Unique Peptides	# Peptides	# PSMs	# AAs	MW [kDa]	calc. pI
	P08670	Vimentin OS=Homo sapiens GN=VIM PE=1 SV=4 - [VIME_HUMAN]	84.0859	59.66	1	27	27	40	466	53.6191	5.12256
High	TSFFQALGITTK	1	4	1	G3V210		0	0	4.471e-06	3.39567	2	1313.71	-0.57485	59.6595	0
	Accession	Description	Score	Coverage	# Proteins	# Unique Peptides	# Peptides	# PSMs	# AAs	MW [kDa]	calc. pI
	G3V210	60S acidic ribosomal protein P0 OS=Homo sapiens GN=RPLP0 PE=1 SV=1 - [G3V210_HUMAN]	12.5328	31.33	4	5	5	6	166	18.2587	9.62744
High	KTPQGPPEIySDTQFPSLQSTAK	1	5	1	D6R9V8	Y10(BP5)	0	0	1.353e-08	3.38093	3	2853.37	-1.80148	48.1106	1
	Accession	Description	Score	Coverage	# Proteins	# Unique Peptides	# Peptides	# PSMs	# AAs	MW [kDa]	calc. pI
	D6R9V8	Protein CDV3 homolog OS=Homo sapiens GN=CDV3 PE=1 SV=1 - [D6R9V8_HUMAN]	3.38093	44.23	5	3	3	3	156	17.2984	5.94775
High	LSELGFADAEFmDyKDDDDKPLINmEAIAK	1	1	1	P62993	M12(Oxidation); Y14(BP5); M25(Oxidation)	0	0	4.105e-06	3.37683	4	3769.69	-0.784528	54.8258	1
	Accession	Description	Score	Coverage	# Proteins	# Unique Peptides	# Peptides	# PSMs	# AAs	MW [kDa]	calc. pI
	P62993	Growth factor receptor-bound protein 2 OS=Homo sapiens GN=GRB2 PE=1 SV=1 - [GRB2_HUMAN]	64.7925	41.91	1	16	16	35	482	54.019	5.66846
High	IVQVALNGLENILR	1	3	1	O15131		0	0	7.099e-08	3.36811	2	1551.92	0.405677	62.0672	0
	Accession	Description	Score	Coverage	# Proteins	# Unique Peptides	# Peptides	# PSMs	# AAs	MW [kDa]	calc. pI
	O15131	Importin subunit alpha-6 OS=Homo sapiens GN=KPNA5 PE=1 SV=2 - [IMA6_HUMAN]	3.36811	2.61	3	1	1	1	536	60.3109	5.16064
High	VGWEQLLTTIAR	1	3	2	O43707;H9KV75		0	0	3.283e-06	3.3646	2	1386.77	-1.1933	64.2033	0
	Accession	Description	Score	Coverage	# Proteins	# Unique Peptides	# Peptides	# PSMs	# AAs	MW [kDa]	calc. pI
	O43707	Alpha-actinin-4 OS=Homo sapiens GN=ACTN4 PE=1 SV=2 - [ACTN4_HUMAN]	21.2902	13.83	1	6	11	12	911	104.788	5.43994
	H9KV75	Alpha-actinin-1 OS=Homo sapiens GN=ACTN1 PE=1 SV=1 - [H9KV75_HUMAN]	20.6291	11.56	2	4	9	12	822	94.7657	5.69385
High	NPDDITQEEYGEFYK	1	1	1	P08238		0	0	3.654e-06	3.36042	2	1847.79	-2.5248	42.5292	0
	Accession	Description	Score	Coverage	# Proteins	# Unique Peptides	# Peptides	# PSMs	# AAs	MW [kDa]	calc. pI
	P08238	Heat shock protein HSP 90-beta OS=Homo sapiens GN=HSP90AB1 PE=1 SV=4 - [HS90B_HUMAN]	91.9137	26.24	1	13	20	45	724	83.2121	5.03369
High	AmGImNSFVNDIFER	1	13	1	O60814	M2(Oxidation); M5(Oxidation)	0	0	3.901e-08	3.36005	2	1775.81	0.429563	56.8909	0
	Accession	Description	Score	Coverage	# Proteins	# Unique Peptides	# Peptides	# PSMs	# AAs	MW [kDa]	calc. pI
	O60814	Histone H2B type 1-K OS=Homo sapiens GN=HIST1H2BK PE=1 SV=3 - [H2B1K_HUMAN]	25.2055	33.33	13	4	4	10	126	13.8816	10.3159
High	HILLAVANDEELNQLLK	2	1	1	O75367		0	0	1.544e-06	3.35901	3	1933.08	0.358319	56.0733	0
	Accession	Description	Score	Coverage	# Proteins	# Unique Peptides	# Peptides	# PSMs	# AAs	MW [kDa]	calc. pI
	O75367	Core histone macro-H2A.1 OS=Homo sapiens GN=H2AFY PE=1 SV=4 - [H2AY_HUMAN]	13.8019	18.01	1	5	5	7	372	39.5925	9.78857
High	IVADKDYSVTANSK	2	1	1	P07195		0	0	6.093e-06	3.35541	3	1510.77	0.11665	23.9668	1
	Accession	Description	Score	Coverage	# Proteins	# Unique Peptides	# Peptides	# PSMs	# AAs	MW [kDa]	calc. pI
	P07195	L-lactate dehydrogenase B chain OS=Homo sapiens GN=LDHB PE=1 SV=2 - [LDHB_HUMAN]	44.488	37.13	1	12	13	22	334	36.6151	6.04932
High	LGNGINIIVATPGR	1	1	1	Q9NVP1		0	0	1.423e-06	3.35197	2	1394.81	-0.300073	45.1089	0
	Accession	Description	Score	Coverage	# Proteins	# Unique Peptides	# Peptides	# PSMs	# AAs	MW [kDa]	calc. pI
	Q9NVP1	ATP-dependent RNA helicase DDX18 OS=Homo sapiens GN=DDX18 PE=1 SV=2 - [DDX18_HUMAN]	3.35197	2.09	1	1	1	1	670	75.3594	9.49561
High	QFILVMNALDNR	1	2	1	K7EPL2		0	0	1.846e-07	3.35152	2	1433.76	0.755315	57.3005	0
	Accession	Description	Score	Coverage	# Proteins	# Unique Peptides	# Peptides	# PSMs	# AAs	MW [kDa]	calc. pI
	K7EPL2	SUMO-activating enzyme subunit 2 (Fragment) OS=Homo sapiens GN=UBA2 PE=1 SV=2 - [K7EPL2_HUMAN]	5.61275	10.31	2	2	2	2	262	29.3669	6.41748
High	TFLVWVNEEDHLR	2	1	1	P12277		0	0	5.895e-06	3.35125	3	1657.83	-1.40153	52.6409	0
	Accession	Description	Score	Coverage	# Proteins	# Unique Peptides	# Peptides	# PSMs	# AAs	MW [kDa]	calc. pI
	P12277	Creatine kinase B-type OS=Homo sapiens GN=CKB PE=1 SV=1 - [KCRB_HUMAN]	11.0842	16.54	1	6	6	7	381	42.6173	5.59229
High	AQAAAPASVPAQAPK	1	1	1	P47914		0	0	1.125e-07	3.34852	2	1377.75	-0.168888	24.7278	0
	Accession	Description	Score	Coverage	# Proteins	# Unique Peptides	# Peptides	# PSMs	# AAs	MW [kDa]	calc. pI
	P47914	60S ribosomal protein L29 OS=Homo sapiens GN=RPL29 PE=1 SV=2 - [RL29_HUMAN]	7.26352	14.47	1	2	2	3	159	17.7411	11.6636
High	HcNMVLENVK	1	1	1	P62316	C2(Carbamidomethyl)	0	0	1.107e-06	3.34784	2	1243.59	1.15008	28.5797	0
	Accession	Description	Score	Coverage	# Proteins	# Unique Peptides	# Peptides	# PSMs	# AAs	MW [kDa]	calc. pI
	P62316	Small nuclear ribonucleoprotein Sm D2 OS=Homo sapiens GN=SNRPD2 PE=1 SV=1 - [SMD2_HUMAN]	5.28028	16.95	1	2	2	2	118	13.5182	9.90576
High	NTGIIcTIGPASR	1	1	1	P14618	C6(Carbamidomethyl)	0	0	7.603e-06	3.34043	2	1359.7	-0.966696	37.4046	0
	Accession	Description	Score	Coverage	# Proteins	# Unique Peptides	# Peptides	# PSMs	# AAs	MW [kDa]	calc. pI
	P14618	Pyruvate kinase PKM OS=Homo sapiens GN=PKM PE=1 SV=4 - [KPYM_HUMAN]	41.7625	34.65	1	15	15	20	531	57.9	7.84033
High	NAFMMLIHADQDR	2	2	1	P53618		0	0	1.113e-06	3.33828	2	1561.72	-0.897014	49.4899	0
	Accession	Description	Score	Coverage	# Proteins	# Unique Peptides	# Peptides	# PSMs	# AAs	MW [kDa]	calc. pI
	P53618	Coatomer subunit beta OS=Homo sapiens GN=COPB1 PE=1 SV=3 - [COPB_HUMAN]	8.452	6.09	2	4	4	5	953	107.074	6.04932
High	TLHPDLGTDKDKEQWK	2	1	1	P00338		0	0	1.807e-06	3.33501	4	1910.96	-0.722155	27.5862	2
	Accession	Description	Score	Coverage	# Proteins	# Unique Peptides	# Peptides	# PSMs	# AAs	MW [kDa]	calc. pI
	P00338	L-lactate dehydrogenase A chain OS=Homo sapiens GN=LDHA PE=1 SV=2 - [LDHA_HUMAN]	45.5774	31.02	1	10	11	25	332	36.6654	8.26514
High	GFGFVYFQNHDAADK	2	1	1	Q13151		0	0	1.008e-07	3.33441	3	1715.78	-0.727279	46.6377	0
	Accession	Description	Score	Coverage	# Proteins	# Unique Peptides	# Peptides	# PSMs	# AAs	MW [kDa]	calc. pI
	Q13151	Heterogeneous nuclear ribonucleoprotein A0 OS=Homo sapiens GN=HNRNPA0 PE=1 SV=1 - [ROA0_HUMAN]	13.4402	16.72	1	3	4	5	305	30.8218	9.29053
High	AGAHLQGGAK	1	1	1	P04406		0	0	8.024e-06	3.33349	2	909.49	-0.44931	10.997	0
	Accession	Description	Score	Coverage	# Proteins	# Unique Peptides	# Peptides	# PSMs	# AAs	MW [kDa]	calc. pI
	P04406	Glyceraldehyde-3-phosphate dehydrogenase OS=Homo sapiens GN=GAPDH PE=1 SV=3 - [G3P_HUMAN]	77.2863	48.06	1	16	16	32	335	36.0304	8.45557
High	GILAADESTGSIAK	1	2	1	P04075		0	0	7.51e-07	3.3282	2	1332.7	-0.459615	34.3924	0
	Accession	Description	Score	Coverage	# Proteins	# Unique Peptides	# Peptides	# PSMs	# AAs	MW [kDa]	calc. pI
	P04075	Fructose-bisphosphate aldolase A OS=Homo sapiens GN=ALDOA PE=1 SV=2 - [ALDOA_HUMAN]	31.7467	59.07	2	16	16	20	364	39.3953	8.08936
High	LAALNPESNTAGLDIFAK	1	1	1	O00299		0	0	9.281e-10	3.32488	2	1844.98	-0.177843	55.356	0
	Accession	Description	Score	Coverage	# Proteins	# Unique Peptides	# Peptides	# PSMs	# AAs	MW [kDa]	calc. pI
	O00299	Chloride intracellular channel protein 1 OS=Homo sapiens GN=CLIC1 PE=1 SV=4 - [CLIC1_HUMAN]	12.0064	21.99	1	6	6	6	241	26.9057	5.17334
High	KTVTAmDVVyALK	1	1	1	P62805	M6(Oxidation); Y10(BP5)	0	0	4.571e-08	3.3231	2	1787.9	-2.495	48.1205	1
	Accession	Description	Score	Coverage	# Proteins	# Unique Peptides	# Peptides	# PSMs	# AAs	MW [kDa]	calc. pI
	P62805	Histone H4 OS=Homo sapiens GN=HIST1H4A PE=1 SV=2 - [H4_HUMAN]	87.8988	53.4	1	9	9	32	103	11.3604	11.356
High	FyEQMNGPVAGASR	2	3	1	P29692	Y2(BP5)	0	0	5.841e-07	3.31964	2	1859.82	-1.20897	42.547	0
	Accession	Description	Score	Coverage	# Proteins	# Unique Peptides	# Peptides	# PSMs	# AAs	MW [kDa]	calc. pI
	P29692	Elongation factor 1-delta OS=Homo sapiens GN=EEF1D PE=1 SV=5 - [EF1D_HUMAN]	24.305	35.94	3	8	10	14	281	31.1028	5.0083
High	VLQATVVAVGSGSK	1	1	1	S4R3N1		0	0	7.649e-07	3.3193	2	1315.76	1.05317	33.8006	0
	Accession	Description	Score	Coverage	# Proteins	# Unique Peptides	# Peptides	# PSMs	# AAs	MW [kDa]	calc. pI
	S4R3N1	HSPE1-MOB4 readthrough OS=Homo sapiens GN=HSPE1-MOB4 PE=3 SV=1 - [S4R3N1_HUMAN]	3.3193	5.36	1	1	1	1	261	29.7177	6.16357
High	KATGPPVSELITK	1	1	1	P16401		0	0	2.191e-07	3.31912	2	1340.78	-0.889053	33.7784	1
	Accession	Description	Score	Coverage	# Proteins	# Unique Peptides	# Peptides	# PSMs	# AAs	MW [kDa]	calc. pI
	P16401	Histone H1.5 OS=Homo sapiens GN=HIST1H1B PE=1 SV=3 - [H15_HUMAN]	11.2131	15.04	1	5	5	5	226	22.5665	10.9165
High	FNSLNELVDyHR	4	1	1	P62993	Y10(BP5)	0	0	5.821e-09	3.31433	3	1839.85	-1.2	53.0295	0
	Accession	Description	Score	Coverage	# Proteins	# Unique Peptides	# Peptides	# PSMs	# AAs	MW [kDa]	calc. pI
	P62993	Growth factor receptor-bound protein 2 OS=Homo sapiens GN=GRB2 PE=1 SV=1 - [GRB2_HUMAN]	64.7925	41.91	1	16	16	35	482	54.019	5.66846
High	VVLAYEPVWAIGTGK	1	1	1	P60174		0	0	1.811e-08	3.31386	2	1602.89	0.688143	57.5112	0
	Accession	Description	Score	Coverage	# Proteins	# Unique Peptides	# Peptides	# PSMs	# AAs	MW [kDa]	calc. pI
	P60174	Triosephosphate isomerase OS=Homo sapiens GN=TPI1 PE=1 SV=3 - [TPIS_HUMAN]	37.8547	57.34	1	12	12	15	286	30.7717	5.92236
High	TIVITSHPGQIVK	2	1	1	P31689		0	0	4.355e-08	3.31147	2	1392.82	0.518065	32.4279	0
	Accession	Description	Score	Coverage	# Proteins	# Unique Peptides	# Peptides	# PSMs	# AAs	MW [kDa]	calc. pI
	P31689	DnaJ homolog subfamily A member 1 OS=Homo sapiens GN=DNAJA1 PE=1 SV=2 - [DNJA1_HUMAN]	5.80586	3.27	1	1	1	2	397	44.8395	7.07861
High	VVNKLIqFLISLVQSNR	1	2	1	E9PI02	Q7(Deamidated)	0	0	2.285e-05	3.3079	3	1972.18	8.24968	67.411	1
	Accession	Description	Score	Coverage	# Proteins	# Unique Peptides	# Peptides	# PSMs	# AAs	MW [kDa]	calc. pI
	E9PI02	Heat shock factor protein 1 (Fragment) OS=Homo sapiens GN=HSF1 PE=1 SV=8 - [E9PI02_HUMAN]	7.52825	12.32	2	1	1	2	138	16.0796	9.5835
High	LQVEPAVDTSGVqcyGPGIEGQGVFR	1	3	1	P21333	Q13(Deamidated); C14(Carbamidomethyl); Y15(BP5)	0	0	1.739e-06	3.30564	3	3097.45	4.38968	55.1104	0
	Accession	Description	Score	Coverage	# Proteins	# Unique Peptides	# Peptides	# PSMs	# AAs	MW [kDa]	calc. pI
	P21333	Filamin-A OS=Homo sapiens GN=FLNA PE=1 SV=4 - [FLNA_HUMAN]	52.5532	13.86	3	25	27	38	2647	280.564	6.06201
High	VLDSGAPIKIPVGPETLGR	2	1	1	H0YH81		0	0	7.407e-10	3.30487	3	1919.1	0.38854	47.6516	1
	Accession	Description	Score	Coverage	# Proteins	# Unique Peptides	# Peptides	# PSMs	# AAs	MW [kDa]	calc. pI
	H0YH81	ATP synthase subunit beta (Fragment) OS=Homo sapiens GN=ATP5B PE=1 SV=1 - [H0YH81_HUMAN]	19.8421	30.39	1	8	8	11	362	38.2249	5.5542
High	KVVVSHSTHR	2	1	1	Q7L2H7		0	0	5.583e-05	3.28238	2	1149.65	-0.550092	7.61821	1
	Accession	Description	Score	Coverage	# Proteins	# Unique Peptides	# Peptides	# PSMs	# AAs	MW [kDa]	calc. pI
	Q7L2H7	Eukaryotic translation initiation factor 3 subunit M OS=Homo sapiens GN=EIF3M PE=1 SV=1 - [EIF3M_HUMAN]	6.05288	2.67	1	1	1	2	374	42.4758	5.63037
High	LSVLGAITSVQQR	1	2	1	B7Z7P8		0	0	3.004e-08	3.27948	2	1371.8	0.502171	51.7784	0
	Accession	Description	Score	Coverage	# Proteins	# Unique Peptides	# Peptides	# PSMs	# AAs	MW [kDa]	calc. pI
	B7Z7P8	Eukaryotic peptide chain release factor subunit 1 OS=Homo sapiens GN=ETF1 PE=1 SV=1 - [B7Z7P8_HUMAN]	5.53969	5.44	2	2	2	2	423	47.4462	5.56689
High	TLTLVDTGIGMTK	6	2	2	P08238;G3V2J8		0	0	6.332e-05	3.27862	2	1349.73	-0.457114	47.6115	0
	Accession	Description	Score	Coverage	# Proteins	# Unique Peptides	# Peptides	# PSMs	# AAs	MW [kDa]	calc. pI
	P08238	Heat shock protein HSP 90-beta OS=Homo sapiens GN=HSP90AB1 PE=1 SV=4 - [HS90B_HUMAN]	91.9137	26.24	1	13	20	45	724	83.2121	5.03369
	G3V2J8	Heat shock protein HSP 90-alpha (Fragment) OS=Homo sapiens GN=HSP90AA1 PE=1 SV=1 - [G3V2J8_HUMAN]	46.2411	29.31	1	2	7	19	174	20.1391	4.62744
High	GFKDQIYDIFQK	1	1	1	P60842		0	0	2.237e-06	3.27822	2	1501.77	1.37583	51.7352	1
	Accession	Description	Score	Coverage	# Proteins	# Unique Peptides	# Peptides	# PSMs	# AAs	MW [kDa]	calc. pI
	P60842	Eukaryotic initiation factor 4A-I OS=Homo sapiens GN=EIF4A1 PE=1 SV=1 - [IF4A1_HUMAN]	40.1608	36.7	1	12	14	20	406	46.1246	5.47803
High	AYVVLGQFLVLK	1	1	1	O75531		0	0	1.786e-05	3.27789	2	1349.82	-1.93758	63.1137	0
	Accession	Description	Score	Coverage	# Proteins	# Unique Peptides	# Peptides	# PSMs	# AAs	MW [kDa]	calc. pI
	O75531	Barrier-to-autointegration factor OS=Homo sapiens GN=BANF1 PE=1 SV=1 - [BAF_HUMAN]	3.27789	13.48	1	1	1	1	89	10.052	6.0874
High	IILDLISESPIK	1	1	1	P61978		0	0	1.257e-06	3.27499	2	1340.8	0.200855	59.3516	0
	Accession	Description	Score	Coverage	# Proteins	# Unique Peptides	# Peptides	# PSMs	# AAs	MW [kDa]	calc. pI
	P61978	Heterogeneous nuclear ribonucleoprotein K OS=Homo sapiens GN=HNRNPK PE=1 SV=1 - [HNRPK_HUMAN]	62.1276	37.15	1	15	15	32	463	50.9444	5.5415
High	NTHTLLLAGVFR	2	2	1	Q9Y678		0	0	4.453e-06	3.27468	2	1341.76	-0.151962	48.4514	0
	Accession	Description	Score	Coverage	# Proteins	# Unique Peptides	# Peptides	# PSMs	# AAs	MW [kDa]	calc. pI
	Q9Y678	Coatomer subunit gamma-1 OS=Homo sapiens GN=COPG1 PE=1 SV=1 - [COPG1_HUMAN]	6.08437	2.29	2	2	2	3	874	97.6555	5.46533
High	NTLVAIVVGVGR	1	4	1	C9JPC3		0	0	3.375e-06	3.27405	2	1197.73	-0.271012	54.1268	0
	Accession	Description	Score	Coverage	# Proteins	# Unique Peptides	# Peptides	# PSMs	# AAs	MW [kDa]	calc. pI
	C9JPC3	Peptidylprolyl isomerase (Fragment) OS=Homo sapiens GN=FKBP10 PE=1 SV=1 - [C9JPC3_HUMAN]	3.27405	14.81	4	1	1	1	81	8.92953	8.19189
High	SQIHDIVLVGGSTR	1	1	1	P11142		0	0	3.632e-08	3.27364	2	1481.81	0.277645	36.092	0
	Accession	Description	Score	Coverage	# Proteins	# Unique Peptides	# Peptides	# PSMs	# AAs	MW [kDa]	calc. pI
	P11142	Heat shock cognate 71 kDa protein OS=Homo sapiens GN=HSPA8 PE=1 SV=1 - [HSP7C_HUMAN]	70.4335	37	1	20	24	37	646	70.8542	5.51611
High	LVILANNcPALRK	2	2	1	E5RI99	C8(Carbamidomethyl)	0	0	2.585e-06	3.2731	3	1481.86	-0.967629	36.7409	1
	Accession	Description	Score	Coverage	# Proteins	# Unique Peptides	# Peptides	# PSMs	# AAs	MW [kDa]	calc. pI
	E5RI99	60S ribosomal protein L30 (Fragment) OS=Homo sapiens GN=RPL30 PE=1 SV=1 - [E5RI99_HUMAN]	11.1909	28.07	2	3	3	6	114	12.6476	9.5542
High	IVADKDySVTANSK	3	1	1	P07195	Y7(BP5)	0	0	4.95e-05	3.26996	3	1843.89	-0.541453	34.5085	1
	Accession	Description	Score	Coverage	# Proteins	# Unique Peptides	# Peptides	# PSMs	# AAs	MW [kDa]	calc. pI
	P07195	L-lactate dehydrogenase B chain OS=Homo sapiens GN=LDHB PE=1 SV=2 - [LDHB_HUMAN]	44.488	37.13	1	12	13	22	334	36.6151	6.04932
High	GFAFVYFENVDDAK	1	2	1	H7BXF3		0	0	4.962e-07	3.26885	2	1621.75	-1.07093	59.1027	0
	Accession	Description	Score	Coverage	# Proteins	# Unique Peptides	# Peptides	# PSMs	# AAs	MW [kDa]	calc. pI
	H7BXF3	Transformer-2 protein homolog beta (Fragment) OS=Homo sapiens GN=TRA2B PE=1 SV=1 - [H7BXF3_HUMAN]	3.26885	11.02	2	1	1	1	127	15.2204	10.1987
High	yESLTDPSKLDSGK	4	2	2	P08238;G3V2J8	Y1(BP5)	0	0	3.13e-10	3.26671	3	1872.87	0.190759	40.9533	1
	Accession	Description	Score	Coverage	# Proteins	# Unique Peptides	# Peptides	# PSMs	# AAs	MW [kDa]	calc. pI
	P08238	Heat shock protein HSP 90-beta OS=Homo sapiens GN=HSP90AB1 PE=1 SV=4 - [HS90B_HUMAN]	91.9137	26.24	1	13	20	45	724	83.2121	5.03369
	G3V2J8	Heat shock protein HSP 90-alpha (Fragment) OS=Homo sapiens GN=HSP90AA1 PE=1 SV=1 - [G3V2J8_HUMAN]	46.2411	29.31	1	2	7	19	174	20.1391	4.62744
High	SLAALSQIAyQR	1	2	1	E9PGZ1	Y10(BP5)	0	0	3.927e-06	3.2654	2	1653.84	0.560915	52.5855	0
	Accession	Description	Score	Coverage	# Proteins	# Unique Peptides	# Peptides	# PSMs	# AAs	MW [kDa]	calc. pI
	E9PGZ1	Caldesmon OS=Homo sapiens GN=CALD1 PE=1 SV=1 - [E9PGZ1_HUMAN]	3.2654	4.1	2	2	2	2	536	61.6685	6.11279
High	ADLINNLGTIAK	1	1	1	P08238		0	0	1.24e-05	3.26519	2	1242.71	-0.231468	45.7644	0
	Accession	Description	Score	Coverage	# Proteins	# Unique Peptides	# Peptides	# PSMs	# AAs	MW [kDa]	calc. pI
	P08238	Heat shock protein HSP 90-beta OS=Homo sapiens GN=HSP90AB1 PE=1 SV=4 - [HS90B_HUMAN]	91.9137	26.24	1	13	20	45	724	83.2121	5.03369
High	GVNTGAVGSYIyDRDPEGK	1	2	1	H0YFA4	Y12(BP5)	0	0	5.358e-08	3.26489	3	2331.07	-0.738378	42.9892	1
	Accession	Description	Score	Coverage	# Proteins	# Unique Peptides	# Peptides	# PSMs	# AAs	MW [kDa]	calc. pI
	H0YFA4	Cysteine-rich protein 2 (Fragment) OS=Homo sapiens GN=CRIP2 PE=1 SV=1 - [H0YFA4_HUMAN]	7.74775	26.56	2	3	3	6	192	20.6971	8.93896
High	FYEQMNGPVAGASR	1	3	1	P29692		0	0	4.103e-08	3.26195	2	1526.71	1.13562	33.9184	0
	Accession	Description	Score	Coverage	# Proteins	# Unique Peptides	# Peptides	# PSMs	# AAs	MW [kDa]	calc. pI
	P29692	Elongation factor 1-delta OS=Homo sapiens GN=EEF1D PE=1 SV=5 - [EF1D_HUMAN]	24.305	35.94	3	8	10	14	281	31.1028	5.0083
High	YSQVLANGLDNK	1	1	1	P62269		0	0	2.692e-06	3.25926	2	1321.67	-0.532284	33.6951	0
	Accession	Description	Score	Coverage	# Proteins	# Unique Peptides	# Peptides	# PSMs	# AAs	MW [kDa]	calc. pI
	P62269	40S ribosomal protein S18 OS=Homo sapiens GN=RPS18 PE=1 SV=3 - [RS18_HUMAN]	15.7802	34.87	1	6	6	7	152	17.7079	10.9897
High	QSAGAVVIILPR	1	2	1	K7EMW4		0	0	1.679e-06	3.25375	2	1223.75	-1.08369	46.8418	0
	Accession	Description	Score	Coverage	# Proteins	# Unique Peptides	# Peptides	# PSMs	# AAs	MW [kDa]	calc. pI
	K7EMW4	Nicalin OS=Homo sapiens GN=NCLN PE=1 SV=1 - [K7EMW4_HUMAN]	3.25375	2.45	2	1	1	1	489	54.8394	7.48877
High	KEGGLGPLNIPLLADVTR	2	1	1	P32119		0	0	1.405e-06	3.24883	3	1863.07	-0.890919	61.5221	1
	Accession	Description	Score	Coverage	# Proteins	# Unique Peptides	# Peptides	# PSMs	# AAs	MW [kDa]	calc. pI
	P32119	Peroxiredoxin-2 OS=Homo sapiens GN=PRDX2 PE=1 SV=5 - [PRDX2_HUMAN]	12.5994	28.28	1	4	5	6	198	21.8782	5.97314
High	TLmNLGGLAVAR	1	1	1	P37802	M3(Oxidation)	0	0	0.0001255	3.24701	2	1231.68	-0.800536	41.622	0
	Accession	Description	Score	Coverage	# Proteins	# Unique Peptides	# Peptides	# PSMs	# AAs	MW [kDa]	calc. pI
	P37802	Transgelin-2 OS=Homo sapiens GN=TAGLN2 PE=1 SV=3 - [TAGL2_HUMAN]	60.4902	63.82	1	9	10	36	199	22.3772	8.25049
High	LTTPTYGDLNHLVSATMSGVTTcLR	1	4	3	Q13885;P07437;P68371	C23(Carbamidomethyl)	0	0	2.012e-07	3.24207	3	2708.34	0.644567	63.2139	0
	Accession	Description	Score	Coverage	# Proteins	# Unique Peptides	# Peptides	# PSMs	# AAs	MW [kDa]	calc. pI
	P07437	Tubulin beta chain OS=Homo sapiens GN=TUBB PE=1 SV=2 - [TBB5_HUMAN]	81.326	49.32	1	2	18	41	444	49.639	4.89404
	P68371	Tubulin beta-4B chain OS=Homo sapiens GN=TUBB4B PE=1 SV=1 - [TBB4B_HUMAN]	79.5111	45.84	2	2	17	41	445	49.799	4.89404
	Q13885	Tubulin beta-2A chain OS=Homo sapiens GN=TUBB2A PE=1 SV=1 - [TBB2A_HUMAN]	57.9652	35.73	2	1	14	30	445	49.875	4.89404
High	LASDLLEWIR	1	3	2	O43707;H9KV75		0	0	9.64e-06	3.24186	2	1215.67	-1.30203	62.2257	0
	Accession	Description	Score	Coverage	# Proteins	# Unique Peptides	# Peptides	# PSMs	# AAs	MW [kDa]	calc. pI
	O43707	Alpha-actinin-4 OS=Homo sapiens GN=ACTN4 PE=1 SV=2 - [ACTN4_HUMAN]	21.2902	13.83	1	6	11	12	911	104.788	5.43994
	H9KV75	Alpha-actinin-1 OS=Homo sapiens GN=ACTN1 PE=1 SV=1 - [H9KV75_HUMAN]	20.6291	11.56	2	4	9	12	822	94.7657	5.69385
High	VMLGETNPADSKPGTIR	2	4	2	P15531;O60361		0	0	6.679e-11	3.23967	3	1785.92	-0.743064	31.5162	0
	Accession	Description	Score	Coverage	# Proteins	# Unique Peptides	# Peptides	# PSMs	# AAs	MW [kDa]	calc. pI
	P15531	Nucleoside diphosphate kinase A OS=Homo sapiens GN=NME1 PE=1 SV=1 - [NDKA_HUMAN]	28.3666	46.71	1	5	7	12	152	17.1377	6.18896
	O60361	Putative nucleoside diphosphate kinase OS=Homo sapiens GN=NME2P1 PE=5 SV=1 - [NDK8_HUMAN]	13.7818	33.58	1	2	4	7	137	15.519	8.57275
High	RVLQALEGLK	1	1	1	P39019		0	0	4.254e-05	3.23248	2	1126.69	-0.712045	37.2417	1
	Accession	Description	Score	Coverage	# Proteins	# Unique Peptides	# Peptides	# PSMs	# AAs	MW [kDa]	calc. pI
	P39019	40S ribosomal protein S19 OS=Homo sapiens GN=RPS19 PE=1 SV=2 - [RS19_HUMAN]	15.0047	31.03	1	5	5	7	145	16.0505	10.3159
High	ASVILAGLGFTPK	1	1	1	Q9NUQ8		0	0	3.732e-05	3.23072	2	1273.75	-0.773637	55.0924	0
	Accession	Description	Score	Coverage	# Proteins	# Unique Peptides	# Peptides	# PSMs	# AAs	MW [kDa]	calc. pI
	Q9NUQ8	ATP-binding cassette sub-family F member 3 OS=Homo sapiens GN=ABCF3 PE=1 SV=2 - [ABCF3_HUMAN]	3.23072	1.83	1	1	1	1	709	79.6952	6.34131
High	DLDIIDNyDySHTVK	1	1	1	O75369	Y8(BP5); Y10(BP5)	0	0	7.291e-07	3.22994	3	2477.08	-0.690227	55.7205	0
	Accession	Description	Score	Coverage	# Proteins	# Unique Peptides	# Peptides	# PSMs	# AAs	MW [kDa]	calc. pI
	O75369	Filamin-B OS=Homo sapiens GN=FLNB PE=1 SV=2 - [FLNB_HUMAN]	18.2202	4.92	1	8	10	14	2602	277.99	5.73193
High	ALANSLAcQGK	1	2	1	P04075	C8(Carbamidomethyl)	0	0	0.0001712	3.2285	2	1132.58	-0.364702	26.6198	0
	Accession	Description	Score	Coverage	# Proteins	# Unique Peptides	# Peptides	# PSMs	# AAs	MW [kDa]	calc. pI
	P04075	Fructose-bisphosphate aldolase A OS=Homo sapiens GN=ALDOA PE=1 SV=2 - [ALDOA_HUMAN]	31.7467	59.07	2	16	16	20	364	39.3953	8.08936
High	TDKTLVLLMGK	1	1	1	P07737		0	0	0.0002956	3.22016	2	1218.71	-0.198043	42.4562	1
	Accession	Description	Score	Coverage	# Proteins	# Unique Peptides	# Peptides	# PSMs	# AAs	MW [kDa]	calc. pI
	P07737	Profilin-1 OS=Homo sapiens GN=PFN1 PE=1 SV=2 - [PROF1_HUMAN]	36.9412	47.14	1	7	7	14	140	15.0446	8.26514
High	GAVIVVSHDAR	1	1	1	Q8NE71		0	0	3.428e-05	3.21533	2	1123.62	-0.124241	23.4224	0
	Accession	Description	Score	Coverage	# Proteins	# Unique Peptides	# Peptides	# PSMs	# AAs	MW [kDa]	calc. pI
	Q8NE71	ATP-binding cassette sub-family F member 1 OS=Homo sapiens GN=ABCF1 PE=1 SV=2 - [ABCF1_HUMAN]	5.79423	2.49	1	2	2	2	845	95.8665	6.80029
High	LNMILVQILK	1	1	1	O14980		0	0	1.698e-05	3.21157	2	1184.74	-0.938652	62.5309	0
	Accession	Description	Score	Coverage	# Proteins	# Unique Peptides	# Peptides	# PSMs	# AAs	MW [kDa]	calc. pI
	O14980	Exportin-1 OS=Homo sapiens GN=XPO1 PE=1 SV=1 - [XPO1_HUMAN]	9.72813	5.14	1	6	6	7	1071	123.306	6.06201
High	WLLLTGISAQQNR	1	2	1	Q00610		0	0	5.821e-08	3.20817	2	1499.83	0.557751	56.3744	0
	Accession	Description	Score	Coverage	# Proteins	# Unique Peptides	# Peptides	# PSMs	# AAs	MW [kDa]	calc. pI
	Q00610	Clathrin heavy chain 1 OS=Homo sapiens GN=CLTC PE=1 SV=5 - [CLH1_HUMAN]	35.2883	10.33	2	12	12	16	1675	191.493	5.69385
High	MSVQPTVSLGGFEITPPVVLR	2	1	1	P06748		0	0	2.514e-06	3.20539	3	2227.21	-1.7314	63.4567	0
	Accession	Description	Score	Coverage	# Proteins	# Unique Peptides	# Peptides	# PSMs	# AAs	MW [kDa]	calc. pI
	P06748	Nucleophosmin OS=Homo sapiens GN=NPM1 PE=1 SV=2 - [NPM_HUMAN]	39.9423	31.63	1	7	7	17	294	32.5548	4.77979
High	TPVEPEVAIHR	2	1	1	P60866		0	0	5.857e-08	3.20258	3	1247.67	-1.10169	29.0885	0
	Accession	Description	Score	Coverage	# Proteins	# Unique Peptides	# Peptides	# PSMs	# AAs	MW [kDa]	calc. pI
	P60866	40S ribosomal protein S20 OS=Homo sapiens GN=RPS20 PE=1 SV=1 - [RS20_HUMAN]	10.8349	25.21	1	3	3	5	119	13.3643	9.93506
High	LASTLVHLGEYQAAVDGAR	1	2	1	Q00610		0	0	7.021e-07	3.20155	3	1971.03	0.161341	43.7123	0
	Accession	Description	Score	Coverage	# Proteins	# Unique Peptides	# Peptides	# PSMs	# AAs	MW [kDa]	calc. pI
	Q00610	Clathrin heavy chain 1 OS=Homo sapiens GN=CLTC PE=1 SV=5 - [CLH1_HUMAN]	35.2883	10.33	2	12	12	16	1675	191.493	5.69385
High	NmGGPYGGGNYGPGGSGGSGGyGGR	2	1	1	P22626	M2(Oxidation); Y22(BP5)	0	0	6.328e-08	3.19475	3	2539.01	-0.203142	37.3014	0
	Accession	Description	Score	Coverage	# Proteins	# Unique Peptides	# Peptides	# PSMs	# AAs	MW [kDa]	calc. pI
	P22626	Heterogeneous nuclear ribonucleoproteins A2/B1 OS=Homo sapiens GN=HNRNPA2B1 PE=1 SV=2 - [ROA2_HUMAN]	75.8284	56.37	1	18	19	44	353	37.4067	8.95361
High	YYVTIIDAPGHR	2	2	1	P68104		0	0	4.488e-05	3.19384	3	1404.73	-1.09115	38.8831	0
	Accession	Description	Score	Coverage	# Proteins	# Unique Peptides	# Peptides	# PSMs	# AAs	MW [kDa]	calc. pI
	P68104	Elongation factor 1-alpha 1 OS=Homo sapiens GN=EEF1A1 PE=1 SV=1 - [EF1A1_HUMAN]	75.5531	38.96	2	12	12	29	462	50.1091	9.01221
High	FVIGGPQGDAGLTGR	1	1	1	P31153		0	0	5.097e-07	3.1929	2	1444.75	-0.556262	41.4668	0
	Accession	Description	Score	Coverage	# Proteins	# Unique Peptides	# Peptides	# PSMs	# AAs	MW [kDa]	calc. pI
	P31153	S-adenosylmethionine synthase isoform type-2 OS=Homo sapiens GN=MAT2A PE=1 SV=1 - [METK2_HUMAN]	5.05822	6.08	1	2	2	2	395	43.6333	6.48096
High	KLDYGQHVVAGTPGR	2	1	1	P38919		0	0	1.557e-06	3.19158	3	1597.84	-0.689882	25.91	1
	Accession	Description	Score	Coverage	# Proteins	# Unique Peptides	# Peptides	# PSMs	# AAs	MW [kDa]	calc. pI
	P38919	Eukaryotic initiation factor 4A-III OS=Homo sapiens GN=EIF4A3 PE=1 SV=4 - [IF4A3_HUMAN]	16.876	22.63	1	5	7	9	411	46.8412	6.72705
High	mSLLQLVEILQSK	1	2	1	F5H6E2	M1(Oxidation)	0	0	1.95e-07	3.18463	2	1517.86	-1.56158	64.9916	0
	Accession	Description	Score	Coverage	# Proteins	# Unique Peptides	# Peptides	# PSMs	# AAs	MW [kDa]	calc. pI
	F5H6E2	Unconventional myosin-Ic OS=Homo sapiens GN=MYO1C PE=1 SV=1 - [F5H6E2_HUMAN]	3.18463	2.02	2	2	2	2	1039	118.92	9.40771
High	IISNAScTTNcLAPLAK	1	1	1	P04406	C7(Carbamidomethyl); C11(Carbamidomethyl)	0	0	4.051e-10	3.18353	2	1833.92	-0.445161	38.2055	0
	Accession	Description	Score	Coverage	# Proteins	# Unique Peptides	# Peptides	# PSMs	# AAs	MW [kDa]	calc. pI
	P04406	Glyceraldehyde-3-phosphate dehydrogenase OS=Homo sapiens GN=GAPDH PE=1 SV=3 - [G3P_HUMAN]	77.2863	48.06	1	16	16	32	335	36.0304	8.45557
High	NQTAEKEEFEHQQK	1	1	1	P11142		0	0	7.225e-08	3.18205	3	1745.81	-0.936607	16.5939	1
	Accession	Description	Score	Coverage	# Proteins	# Unique Peptides	# Peptides	# PSMs	# AAs	MW [kDa]	calc. pI
	P11142	Heat shock cognate 71 kDa protein OS=Homo sapiens GN=HSPA8 PE=1 SV=1 - [HSP7C_HUMAN]	70.4335	37	1	20	24	37	646	70.8542	5.51611
High	GGGGNFGPGPGSNFR	1	1	1	P22626		0	0	6.73e-06	3.17829	2	1377.63	-0.589122	32.561	0
	Accession	Description	Score	Coverage	# Proteins	# Unique Peptides	# Peptides	# PSMs	# AAs	MW [kDa]	calc. pI
	P22626	Heterogeneous nuclear ribonucleoproteins A2/B1 OS=Homo sapiens GN=HNRNPA2B1 PE=1 SV=2 - [ROA2_HUMAN]	75.8284	56.37	1	18	19	44	353	37.4067	8.95361
High	TVSQIISLQTLK	1	1	1	O76021		0	0	1.122e-06	3.17825	2	1330.8	0.751614	48.586	0
	Accession	Description	Score	Coverage	# Proteins	# Unique Peptides	# Peptides	# PSMs	# AAs	MW [kDa]	calc. pI
	O76021	Ribosomal L1 domain-containing protein 1 OS=Homo sapiens GN=RSL1D1 PE=1 SV=3 - [RL1D1_HUMAN]	6.52371	7.35	1	4	4	4	490	54.9389	10.1255
High	FyGPQVNNISHTK	3	1	1	O00401	Y2(BP5)	0	0	1.511e-05	3.17678	3	1837.87	-0.45873	39.2721	0
	Accession	Description	Score	Coverage	# Proteins	# Unique Peptides	# Peptides	# PSMs	# AAs	MW [kDa]	calc. pI
	O00401	Neural Wiskott-Aldrich syndrome protein OS=Homo sapiens GN=WASL PE=1 SV=2 - [WASL_HUMAN]	5.62746	4.16	1	2	2	4	505	54.7927	7.92822
High	TFcQLILDPIFK	1	1	1	P13639	C3(Carbamidomethyl)	0	0	6.547e-05	3.17432	2	1494.8	-1.65164	63.7409	0
	Accession	Description	Score	Coverage	# Proteins	# Unique Peptides	# Peptides	# PSMs	# AAs	MW [kDa]	calc. pI
	P13639	Elongation factor 2 OS=Homo sapiens GN=EEF2 PE=1 SV=4 - [EF2_HUMAN]	62.4975	28.67	1	23	24	39	858	95.277	6.82959
High	HWGGNVLGPK	1	1	1	P62424		0	0	0.0001806	3.17429	2	1064.56	-0.68337	29.8119	0
	Accession	Description	Score	Coverage	# Proteins	# Unique Peptides	# Peptides	# PSMs	# AAs	MW [kDa]	calc. pI
	P62424	60S ribosomal protein L7a OS=Homo sapiens GN=RPL7A PE=1 SV=2 - [RL7A_HUMAN]	22.5991	32.71	1	9	9	9	266	29.977	10.6089
High	DATNVGDEGGFAPNILENK	1	1	1	P06733		0	0	2.389e-07	3.17323	2	1960.93	0.160703	47.8086	0
	Accession	Description	Score	Coverage	# Proteins	# Unique Peptides	# Peptides	# PSMs	# AAs	MW [kDa]	calc. pI
	P06733	Alpha-enolase OS=Homo sapiens GN=ENO1 PE=1 SV=2 - [ENOA_HUMAN]	44.2531	48.16	2	18	18	22	434	47.1393	7.38623
High	QVHPDTGISSK	2	13	1	O60814		0	0	1.678e-05	3.17243	2	1168.6	0.651932	17.0619	0
	Accession	Description	Score	Coverage	# Proteins	# Unique Peptides	# Peptides	# PSMs	# AAs	MW [kDa]	calc. pI
	O60814	Histone H2B type 1-K OS=Homo sapiens GN=HIST1H2BK PE=1 SV=3 - [H2B1K_HUMAN]	25.2055	33.33	13	4	4	10	126	13.8816	10.3159
High	TLTLVDTGIGmTK	4	2	2	P08238;G3V2J8	M11(Oxidation)	0	0	9.608e-06	3.16944	2	1365.73	-0.482479	42.0801	0
	Accession	Description	Score	Coverage	# Proteins	# Unique Peptides	# Peptides	# PSMs	# AAs	MW [kDa]	calc. pI
	P08238	Heat shock protein HSP 90-beta OS=Homo sapiens GN=HSP90AB1 PE=1 SV=4 - [HS90B_HUMAN]	91.9137	26.24	1	13	20	45	724	83.2121	5.03369
	G3V2J8	Heat shock protein HSP 90-alpha (Fragment) OS=Homo sapiens GN=HSP90AA1 PE=1 SV=1 - [G3V2J8_HUMAN]	46.2411	29.31	1	2	7	19	174	20.1391	4.62744
High	LIALLEVLSQK	1	4	2	O75369;P21333		0	0	5.239e-06	3.16179	2	1226.77	-0.707229	64.0792	0
	Accession	Description	Score	Coverage	# Proteins	# Unique Peptides	# Peptides	# PSMs	# AAs	MW [kDa]	calc. pI
	P21333	Filamin-A OS=Homo sapiens GN=FLNA PE=1 SV=4 - [FLNA_HUMAN]	52.5532	13.86	3	25	27	38	2647	280.564	6.06201
	O75369	Filamin-B OS=Homo sapiens GN=FLNB PE=1 SV=2 - [FLNB_HUMAN]	18.2202	4.92	1	8	10	14	2602	277.99	5.73193
High	HYGPGWVSmANAGK	2	1	1	P23284	M9(Oxidation)	0	0	2.487e-09	3.15771	2	1490.69	0.683024	29.3998	0
	Accession	Description	Score	Coverage	# Proteins	# Unique Peptides	# Peptides	# PSMs	# AAs	MW [kDa]	calc. pI
	P23284	Peptidyl-prolyl cis-trans isomerase B OS=Homo sapiens GN=PPIB PE=1 SV=2 - [PPIB_HUMAN]	27.1056	31.48	1	6	6	9	216	23.7275	9.40771
High	TTNFAGILSQGLR	1	1	1	P09874		0	0	2.386e-06	3.15511	2	1377.75	-0.331575	54.6079	0
	Accession	Description	Score	Coverage	# Proteins	# Unique Peptides	# Peptides	# PSMs	# AAs	MW [kDa]	calc. pI
	P09874	Poly [ADP-ribose] polymerase 1 OS=Homo sapiens GN=PARP1 PE=1 SV=4 - [PARP1_HUMAN]	10.8253	9.96	1	8	8	8	1014	113.012	8.88037
High	DIcNDVLSLLEK	1	2	2	B0AZS6;E7EX29	C3(Carbamidomethyl)	0	0	6.941e-06	3.1489	2	1418.72	-1.09967	64.6687	0
	Accession	Description	Score	Coverage	# Proteins	# Unique Peptides	# Peptides	# PSMs	# AAs	MW [kDa]	calc. pI
	E7EX29	14-3-3 protein zeta/delta (Fragment) OS=Homo sapiens GN=YWHAZ PE=1 SV=1 - [E7EX29_HUMAN]	37.0193	48.78	1	2	12	20	246	28.019	4.91943
	B0AZS6	14-3-3 protein zeta/delta OS=Homo sapiens GN=YWHAZ PE=1 SV=1 - [B0AZS6_HUMAN]	28.8733	59.52	1	1	9	16	168	19.0604	4.56396
High	WAAVVVPSGqEQR	1	1	1	O19617	Q10(Deamidated)	0	0	2.705e-07	3.1475	2	1427.73	-0.168547	39.0971	0
	Accession	Description	Score	Coverage	# Proteins	# Unique Peptides	# Peptides	# PSMs	# AAs	MW [kDa]	calc. pI
	O19617	HLA class I antigen OS=Homo sapiens GN=HLA-C PE=1 SV=1 - [O19617_HUMAN]	5.68482	10.38	1	3	3	3	366	40.6849	5.87158
High	WAAVVVPSGEEQR	1	0	0			0	0	2.707e-07	3.1475	2	1427.73	-0.171348	39.0971	0
High	LVAIVDVIDQNR	1	2	1	E7EPB3		0	0	8.636e-07	3.14268	2	1354.77	-0.174896	52.642	0
	Accession	Description	Score	Coverage	# Proteins	# Unique Peptides	# Peptides	# PSMs	# AAs	MW [kDa]	calc. pI
	E7EPB3	60S ribosomal protein L14 OS=Homo sapiens GN=RPL14 PE=1 SV=1 - [E7EPB3_HUMAN]	8.15124	37.9	2	5	5	5	124	14.5486	10.2134
High	SYELPDGQVITIGNER	4	2	1	A5A3E0		0	0	4.288e-10	3.14095	2	1790.89	-0.395529	50.8915	0
	Accession	Description	Score	Coverage	# Proteins	# Unique Peptides	# Peptides	# PSMs	# AAs	MW [kDa]	calc. pI
	A5A3E0	POTE ankyrin domain family member F OS=Homo sapiens GN=POTEF PE=1 SV=2 - [POTEF_HUMAN]	22.2086	4.65	2	4	4	11	1075	121.367	6.20166
High	DAGTIAGLNVLR	1	1	1	P11142		0	0	5.43e-05	3.14086	2	1199.67	-0.481503	48.4281	0
	Accession	Description	Score	Coverage	# Proteins	# Unique Peptides	# Peptides	# PSMs	# AAs	MW [kDa]	calc. pI
	P11142	Heat shock cognate 71 kDa protein OS=Homo sapiens GN=HSPA8 PE=1 SV=1 - [HSP7C_HUMAN]	70.4335	37	1	20	24	37	646	70.8542	5.51611
High	NTLLIAGLQAR	1	2	1	A0A0C4DGS1		0	0	5.687e-05	3.13986	2	1169.7	-0.330572	45.9374	0
	Accession	Description	Score	Coverage	# Proteins	# Unique Peptides	# Peptides	# PSMs	# AAs	MW [kDa]	calc. pI
	A0A0C4DGS1	Dolichyl-diphosphooligosaccharide--protein glycosyltransferase 48 kDa subunit OS=Homo sapiens GN=DDOST PE=1 SV=1 - [A0A0C4DGS1_HUMAN]	5.12051	5.01	2	2	2	2	439	48.769	5.69385
High	IALTDNALIAR	1	1	1	P18124		0	0	7.632e-06	3.13824	2	1170.68	-0.339871	42.6512	0
	Accession	Description	Score	Coverage	# Proteins	# Unique Peptides	# Peptides	# PSMs	# AAs	MW [kDa]	calc. pI
	P18124	60S ribosomal protein L7 OS=Homo sapiens GN=RPL7 PE=1 SV=1 - [RL7_HUMAN]	13.6839	21.37	1	5	5	6	248	29.2072	10.6528
High	LPELAPTAPLPyPAPEASGPPAVAPR	1	2	1	F5H4M0	Y12(BP5)	0	0	1.875e-07	3.1376	3	2912.5	0.0978342	56.4628	0
	Accession	Description	Score	Coverage	# Proteins	# Unique Peptides	# Peptides	# PSMs	# AAs	MW [kDa]	calc. pI
	F5H4M0	Vacuolar protein sorting-associated protein 37B (Fragment) OS=Homo sapiens GN=VPS37B PE=1 SV=1 - [F5H4M0_HUMAN]	3.1376	9.59	2	1	1	1	271	29.6746	6.26514
High	HVLVTLGEK	1	12	1	G3V1Y7		0	0	0.0002572	3.13598	2	995.587	-1.12841	29.2465	0
	Accession	Description	Score	Coverage	# Proteins	# Unique Peptides	# Peptides	# PSMs	# AAs	MW [kDa]	calc. pI
	G3V1Y7	Myosin light polypeptide 6 OS=Homo sapiens GN=MYL6 PE=1 SV=1 - [G3V1Y7_HUMAN]	3.13598	28.7	12	3	3	3	115	13.1502	4.55127
High	LGTLSALDILIK	1	1	1	Q86VP6		0	0	1.724e-06	3.13383	2	1256.78	-1.03898	62.6605	0
	Accession	Description	Score	Coverage	# Proteins	# Unique Peptides	# Peptides	# PSMs	# AAs	MW [kDa]	calc. pI
	Q86VP6	Cullin-associated NEDD8-dissociated protein 1 OS=Homo sapiens GN=CAND1 PE=1 SV=2 - [CAND1_HUMAN]	11.5187	5.2	1	6	6	6	1230	136.289	5.78271
High	SALASVImGLSPILGK	1	1	1	P30153	M8(Oxidation)	0	0	1.186e-06	3.13313	2	1572.9	-1.34134	64.2529	0
	Accession	Description	Score	Coverage	# Proteins	# Unique Peptides	# Peptides	# PSMs	# AAs	MW [kDa]	calc. pI
	P30153	Serine/threonine-protein phosphatase 2A 65 kDa regulatory subunit A alpha isoform OS=Homo sapiens GN=PPP2R1A PE=1 SV=4 - [2AAA_HUMAN]	9.46083	7.98	1	4	4	5	589	65.2669	5.10986
High	YLLLVLMDAER	1	1	1	Q9UHB9		0	0	1.191e-05	3.1325	2	1335.73	-0.436609	64.0095	0
	Accession	Description	Score	Coverage	# Proteins	# Unique Peptides	# Peptides	# PSMs	# AAs	MW [kDa]	calc. pI
	Q9UHB9	Signal recognition particle subunit SRP68 OS=Homo sapiens GN=SRP68 PE=1 SV=2 - [SRP68_HUMAN]	3.1325	1.75	1	1	1	1	627	70.6856	8.55811
High	KASGPPVSELITK	2	2	1	P16403		0	0	0.002005	3.13197	3	1326.76	-0.429705	33.2896	1
	Accession	Description	Score	Coverage	# Proteins	# Unique Peptides	# Peptides	# PSMs	# AAs	MW [kDa]	calc. pI
	P16403	Histone H1.2 OS=Homo sapiens GN=HIST1H1C PE=1 SV=2 - [H12_HUMAN]	10.6354	20.66	2	6	6	7	213	21.3517	10.9312
High	WGTLTDcVVMR	1	1	1	P51991	C7(Carbamidomethyl)	0	0	7.838e-06	3.13103	2	1337.63	0.331767	45.8368	0
	Accession	Description	Score	Coverage	# Proteins	# Unique Peptides	# Peptides	# PSMs	# AAs	MW [kDa]	calc. pI
	P51991	Heterogeneous nuclear ribonucleoprotein A3 OS=Homo sapiens GN=HNRNPA3 PE=1 SV=2 - [ROA3_HUMAN]	15.6204	24.07	1	6	7	9	378	39.5706	9.01221
High	TyGEPESAGPSR	2	1	1	P50402	Y2(BP5)	0	0	8.873e-05	3.12865	2	1583.68	1.59952	34.1572	0
	Accession	Description	Score	Coverage	# Proteins	# Unique Peptides	# Peptides	# PSMs	# AAs	MW [kDa]	calc. pI
	P50402	Emerin OS=Homo sapiens GN=EMD PE=1 SV=1 - [EMD_HUMAN]	7.66179	17.72	1	4	4	6	254	28.9759	5.50342
High	ASGNYATVISHNPETK	2	1	1	P62917		0	0	3.96e-07	3.12762	3	1688.82	-0.255713	28.8141	0
	Accession	Description	Score	Coverage	# Proteins	# Unique Peptides	# Peptides	# PSMs	# AAs	MW [kDa]	calc. pI
	P62917	60S ribosomal protein L8 OS=Homo sapiens GN=RPL8 PE=1 SV=2 - [RL8_HUMAN]	16.5402	19.46	1	5	5	9	257	28.0073	11.0337
High	DINTDFLLVVLR	1	1	1	Q08211		0	0	4.799e-06	3.12633	2	1417.8	-0.453104	66.3001	0
	Accession	Description	Score	Coverage	# Proteins	# Unique Peptides	# Peptides	# PSMs	# AAs	MW [kDa]	calc. pI
	Q08211	ATP-dependent RNA helicase A OS=Homo sapiens GN=DHX9 PE=1 SV=4 - [DHX9_HUMAN]	33.4146	15.59	1	17	17	26	1270	140.869	6.84424
High	TGPNLHGLFGR	1	2	1	C9JFR7		0	0	1.888e-06	3.12451	2	1168.62	-0.297384	41.3017	0
	Accession	Description	Score	Coverage	# Proteins	# Unique Peptides	# Peptides	# PSMs	# AAs	MW [kDa]	calc. pI
	C9JFR7	Cytochrome c (Fragment) OS=Homo sapiens GN=CYCS PE=1 SV=1 - [C9JFR7_HUMAN]	4.92784	24.75	2	2	2	2	101	11.326	9.65674
High	KTEAPAAPAAQETK	2	1	1	P80723		0	0	0.0008541	3.11973	3	1412.74	-0.403382	16.7519	1
	Accession	Description	Score	Coverage	# Proteins	# Unique Peptides	# Peptides	# PSMs	# AAs	MW [kDa]	calc. pI
	P80723	Brain acid soluble protein 1 OS=Homo sapiens GN=BASP1 PE=1 SV=2 - [BASP1_HUMAN]	18.2333	41.85	1	7	7	11	227	22.68	4.62744
High	LVILANNcPALR	1	2	1	E5RI99	C8(Carbamidomethyl)	0	0	5.718e-06	3.11572	2	1353.77	-0.215693	42.74	0
	Accession	Description	Score	Coverage	# Proteins	# Unique Peptides	# Peptides	# PSMs	# AAs	MW [kDa]	calc. pI
	E5RI99	60S ribosomal protein L30 (Fragment) OS=Homo sapiens GN=RPL30 PE=1 SV=1 - [E5RI99_HUMAN]	11.1909	28.07	2	3	3	6	114	12.6476	9.5542
High	HLVYESDQNKDGK	2	1	1	O43852		0	0	3.589e-06	3.11564	3	1532.73	-0.835511	16.7739	1
	Accession	Description	Score	Coverage	# Proteins	# Unique Peptides	# Peptides	# PSMs	# AAs	MW [kDa]	calc. pI
	O43852	Calumenin OS=Homo sapiens GN=CALU PE=1 SV=2 - [CALU_HUMAN]	12.2367	10.79	1	3	3	5	315	37.0835	4.64014
High	LHIIEVGTPPTGNQPFPK	1	2	1	Q00610		0	0	0.0001717	3.11485	3	1945.05	-0.736092	42.253	0
	Accession	Description	Score	Coverage	# Proteins	# Unique Peptides	# Peptides	# PSMs	# AAs	MW [kDa]	calc. pI
	Q00610	Clathrin heavy chain 1 OS=Homo sapiens GN=CLTC PE=1 SV=5 - [CLH1_HUMAN]	35.2883	10.33	2	12	12	16	1675	191.493	5.69385
High	LFQEccPHSTDR	2	1	1	P61978	C5(Carbamidomethyl); C6(Carbamidomethyl)	0	0	2.667e-08	3.11373	3	1549.65	-0.802872	24.3139	0
	Accession	Description	Score	Coverage	# Proteins	# Unique Peptides	# Peptides	# PSMs	# AAs	MW [kDa]	calc. pI
	P61978	Heterogeneous nuclear ribonucleoprotein K OS=Homo sapiens GN=HNRNPK PE=1 SV=1 - [HNRPK_HUMAN]	62.1276	37.15	1	15	15	32	463	50.9444	5.5415
High	LIDLHSPSEIVK	2	1	1	P60866		0	0	2.34e-06	3.10915	2	1350.76	0.0471449	39.1525	0
	Accession	Description	Score	Coverage	# Proteins	# Unique Peptides	# Peptides	# PSMs	# AAs	MW [kDa]	calc. pI
	P60866	40S ribosomal protein S20 OS=Homo sapiens GN=RPS20 PE=1 SV=1 - [RS20_HUMAN]	10.8349	25.21	1	3	3	5	119	13.3643	9.93506
High	AAVENLPTFLVELSR	1	1	1	Q14974		0	0	1.51e-07	3.1078	2	1658.91	-1.75326	64.3762	0
	Accession	Description	Score	Coverage	# Proteins	# Unique Peptides	# Peptides	# PSMs	# AAs	MW [kDa]	calc. pI
	Q14974	Importin subunit beta-1 OS=Homo sapiens GN=KPNB1 PE=1 SV=2 - [IMB1_HUMAN]	21.5922	12.33	1	10	10	11	876	97.108	4.77979
High	NIEDVIAQGIGK	1	1	1	P05387		0	0	2.8e-05	3.10693	2	1256.68	0.0450481	51.476	0
	Accession	Description	Score	Coverage	# Proteins	# Unique Peptides	# Peptides	# PSMs	# AAs	MW [kDa]	calc. pI
	P05387	60S acidic ribosomal protein P2 OS=Homo sapiens GN=RPLP2 PE=1 SV=1 - [RLA2_HUMAN]	13.7025	60	1	4	4	5	115	11.6578	4.53857
High	KEAEScDcLQGFQLTHSLGGGTGSGmGTLLISK	2	3	2	P07437;P68371	C6(Carbamidomethyl); C8(Carbamidomethyl); M26(Oxidation)	0	0	0.0002379	3.10668	4	3455.62	-0.485317	47.5489	1
	Accession	Description	Score	Coverage	# Proteins	# Unique Peptides	# Peptides	# PSMs	# AAs	MW [kDa]	calc. pI
	P07437	Tubulin beta chain OS=Homo sapiens GN=TUBB PE=1 SV=2 - [TBB5_HUMAN]	81.326	49.32	1	2	18	41	444	49.639	4.89404
	P68371	Tubulin beta-4B chain OS=Homo sapiens GN=TUBB4B PE=1 SV=1 - [TBB4B_HUMAN]	79.5111	45.84	2	2	17	41	445	49.799	4.89404
High	LYTLVLTDPDAPSR	1	1	1	P30086		0	0	1.416e-06	3.10024	2	1560.83	0.605504	48.7234	0
	Accession	Description	Score	Coverage	# Proteins	# Unique Peptides	# Peptides	# PSMs	# AAs	MW [kDa]	calc. pI
	P30086	Phosphatidylethanolamine-binding protein 1 OS=Homo sapiens GN=PEBP1 PE=1 SV=3 - [PEBP1_HUMAN]	7.12498	22.46	1	3	3	4	187	21.0437	7.53271
High	AHQVVEDGyEFFAK	2	5	2	P62140;P62136	Y9(BP5)	0	0	8.195e-06	3.09757	3	1972.89	-0.12152	48.7069	0
	Accession	Description	Score	Coverage	# Proteins	# Unique Peptides	# Peptides	# PSMs	# AAs	MW [kDa]	calc. pI
	P62140	Serine/threonine-protein phosphatase PP1-beta catalytic subunit OS=Homo sapiens GN=PPP1CB PE=1 SV=3 - [PP1B_HUMAN]	5.06246	15.29	4	1	5	7	327	37.1626	6.18896
	P62136	Serine/threonine-protein phosphatase PP1-alpha catalytic subunit OS=Homo sapiens GN=PPP1CA PE=1 SV=1 - [PP1A_HUMAN]	5.06246	13.33	4	1	5	7	330	37.4878	6.32861
High	IAGQVAAANK	1	1	1	P39019		0	0	0.0001518	3.09666	2	942.536	-0.422035	16.9222	0
	Accession	Description	Score	Coverage	# Proteins	# Unique Peptides	# Peptides	# PSMs	# AAs	MW [kDa]	calc. pI
	P39019	40S ribosomal protein S19 OS=Homo sapiens GN=RPS19 PE=1 SV=2 - [RS19_HUMAN]	15.0047	31.03	1	5	5	7	145	16.0505	10.3159
High	SFLLDLLNATGK	1	4	1	A0A0D9SFB3		0	0	6.901e-06	3.09594	2	1291.72	-0.611729	64.4711	0
	Accession	Description	Score	Coverage	# Proteins	# Unique Peptides	# Peptides	# PSMs	# AAs	MW [kDa]	calc. pI
	A0A0D9SFB3	ATP-dependent RNA helicase DDX3X OS=Homo sapiens GN=DDX3X PE=1 SV=1 - [A0A0D9SFB3_HUMAN]	16.7754	12.03	4	5	6	7	640	70.7961	7.35693
High	NQVALNPQNTVFDAK	1	2	1	P0DMV9		0	0	4.467e-07	3.09575	2	1658.84	-2.98831	41.1661	0
	Accession	Description	Score	Coverage	# Proteins	# Unique Peptides	# Peptides	# PSMs	# AAs	MW [kDa]	calc. pI
	P0DMV9	Heat shock 70 kDa protein 1B OS=Homo sapiens GN=HSPA1B PE=1 SV=1 - [HS71B_HUMAN]	44.4234	30.73	2	13	17	33	641	70.009	5.65576
High	RFGVPVIADGGIQNVGHIAK	1	2	1	H0Y4R1		0	0	4.729e-05	3.09007	3	2048.14	0.282135	42.7177	1
	Accession	Description	Score	Coverage	# Proteins	# Unique Peptides	# Peptides	# PSMs	# AAs	MW [kDa]	calc. pI
	H0Y4R1	Inosine-5'-monophosphate dehydrogenase 2 (Fragment) OS=Homo sapiens GN=IMPDH2 PE=1 SV=1 - [H0Y4R1_HUMAN]	14.3985	16.38	2	7	7	8	470	51.0352	8.17725
High	AGNLGGGVVTIER	1	6	1	K7EJT5		0	0	7.24e-06	3.08916	2	1242.68	-0.531386	35.9522	0
	Accession	Description	Score	Coverage	# Proteins	# Unique Peptides	# Peptides	# PSMs	# AAs	MW [kDa]	calc. pI
	K7EJT5	60S ribosomal protein L22 (Fragment) OS=Homo sapiens GN=RPL22 PE=1 SV=1 - [K7EJT5_HUMAN]	5.3273	51.06	6	2	2	2	47	5.07968	9.42236
High	ISGLIYEETR	1	1	1	P62805		0	0	6.497e-05	3.08518	2	1180.62	-1.42559	38.2809	0
	Accession	Description	Score	Coverage	# Proteins	# Unique Peptides	# Peptides	# PSMs	# AAs	MW [kDa]	calc. pI
	P62805	Histone H4 OS=Homo sapiens GN=HIST1H4A PE=1 SV=2 - [H4_HUMAN]	87.8988	53.4	1	9	9	32	103	11.3604	11.356
High	TFIAIKPDGVQR	2	3	1	P15531		0	0	2.384e-05	3.08513	2	1344.76	0.177112	34.8379	0
	Accession	Description	Score	Coverage	# Proteins	# Unique Peptides	# Peptides	# PSMs	# AAs	MW [kDa]	calc. pI
	P15531	Nucleoside diphosphate kinase A OS=Homo sapiens GN=NME1 PE=1 SV=1 - [NDKA_HUMAN]	28.3666	46.71	1	5	7	12	152	17.1377	6.18896
High	TVSLGAGAKDELHIVEAEAMnYEGSPIK	1	1	1	P06748	N21(Deamidated)	0	0	1.473e-06	3.08248	3	2930.46	5.13025	55.6078	1
	Accession	Description	Score	Coverage	# Proteins	# Unique Peptides	# Peptides	# PSMs	# AAs	MW [kDa]	calc. pI
	P06748	Nucleophosmin OS=Homo sapiens GN=NPM1 PE=1 SV=2 - [NPM_HUMAN]	39.9423	31.63	1	7	7	17	294	32.5548	4.77979
High	KPLLESGTLGTK	1	1	1	P22314		0	0	9.242e-10	3.07924	2	1243.73	-0.242742	30.1317	0
	Accession	Description	Score	Coverage	# Proteins	# Unique Peptides	# Peptides	# PSMs	# AAs	MW [kDa]	calc. pI
	P22314	Ubiquitin-like modifier-activating enzyme 1 OS=Homo sapiens GN=UBA1 PE=1 SV=3 - [UBA1_HUMAN]	14.8957	6.05	1	5	5	6	1058	117.774	5.75732
High	NcIVLIDSTPYR	1	2	1	Q5JR95	C2(Carbamidomethyl)	0	0	3.799e-05	3.07758	2	1450.74	-0.530958	44.7311	0
	Accession	Description	Score	Coverage	# Proteins	# Unique Peptides	# Peptides	# PSMs	# AAs	MW [kDa]	calc. pI
	Q5JR95	40S ribosomal protein S8 OS=Homo sapiens GN=RPS8 PE=1 SV=1 - [Q5JR95_HUMAN]	13.9676	37.77	2	6	6	6	188	21.866	10.3599
High	WFVLGVGQVIK	1	3	1	H7BZJ4		0	0	4.817e-05	3.07171	2	1245.73	-1.2338	60.1176	0
	Accession	Description	Score	Coverage	# Proteins	# Unique Peptides	# Peptides	# PSMs	# AAs	MW [kDa]	calc. pI
	H7BZJ4	Peptidylprolyl isomerase (Fragment) OS=Homo sapiens GN=FKBP7 PE=1 SV=1 - [H7BZJ4_HUMAN]	3.07171	16.42	3	1	1	1	67	7.3206	8.85107
High	LAVLITNSNVR	1	1	1	P51570		0	0	3.138e-05	3.07035	2	1199.71	-0.679193	38.9972	0
	Accession	Description	Score	Coverage	# Proteins	# Unique Peptides	# Peptides	# PSMs	# AAs	MW [kDa]	calc. pI
	P51570	Galactokinase OS=Homo sapiens GN=GALK1 PE=1 SV=1 - [GALK1_HUMAN]	3.07035	2.81	1	1	1	1	392	42.2456	6.45557
High	GSYGDLGGPIITTQVTIPK	1	1	1	P61978		0	0	1.477e-06	3.07	2	1917.03	0.526738	51.7098	0
	Accession	Description	Score	Coverage	# Proteins	# Unique Peptides	# Peptides	# PSMs	# AAs	MW [kDa]	calc. pI
	P61978	Heterogeneous nuclear ribonucleoprotein K OS=Homo sapiens GN=HNRNPK PE=1 SV=1 - [HNRPK_HUMAN]	62.1276	37.15	1	15	15	32	463	50.9444	5.5415
High	LFIFHSSLPTAEAPGK	2	3	1	E9PC44		0	0	7.332e-07	3.06737	3	1714.91	-0.85788	46.2958	0
	Accession	Description	Score	Coverage	# Proteins	# Unique Peptides	# Peptides	# PSMs	# AAs	MW [kDa]	calc. pI
	E9PC44	Protein transport protein Sec24D OS=Homo sapiens GN=SEC24D PE=1 SV=2 - [E9PC44_HUMAN]	4.95976	4.07	3	1	1	2	393	43.9122	6.15088
High	LLGLLFPLLAR	1	1	1	Q8TEX9		0	0	6.676e-06	3.06191	2	1225.8	-0.707787	66.7433	0
	Accession	Description	Score	Coverage	# Proteins	# Unique Peptides	# Peptides	# PSMs	# AAs	MW [kDa]	calc. pI
	Q8TEX9	Importin-4 OS=Homo sapiens GN=IPO4 PE=1 SV=2 - [IPO4_HUMAN]	5.3541	1.85	1	2	2	2	1081	118.64	4.95752
High	TTPSYVAFTDTER	1	4	2	P11142;P0DMV9		0	0	2.15e-06	3.0619	2	1487.7	-0.143777	39.4406	0
	Accession	Description	Score	Coverage	# Proteins	# Unique Peptides	# Peptides	# PSMs	# AAs	MW [kDa]	calc. pI
	P11142	Heat shock cognate 71 kDa protein OS=Homo sapiens GN=HSPA8 PE=1 SV=1 - [HSP7C_HUMAN]	70.4335	37	1	20	24	37	646	70.8542	5.51611
	P0DMV9	Heat shock 70 kDa protein 1B OS=Homo sapiens GN=HSPA1B PE=1 SV=1 - [HS71B_HUMAN]	44.4234	30.73	2	13	17	33	641	70.009	5.65576
High	FLLVLADGLR	1	1	1	Q9H900		0	0	0.000293	3.06135	2	1116.68	-2.15175	60.132	0
	Accession	Description	Score	Coverage	# Proteins	# Unique Peptides	# Peptides	# PSMs	# AAs	MW [kDa]	calc. pI
	Q9H900	Protein zwilch homolog OS=Homo sapiens GN=ZWILCH PE=1 SV=2 - [ZWILC_HUMAN]	3.06135	1.69	1	1	1	1	591	67.1718	6.26514
High	KVVNPLFEK	1	1	1	P62424		0	0	0.0003329	3.05825	2	1073.63	-0.670756	33.1249	1
	Accession	Description	Score	Coverage	# Proteins	# Unique Peptides	# Peptides	# PSMs	# AAs	MW [kDa]	calc. pI
	P62424	60S ribosomal protein L7a OS=Homo sapiens GN=RPL7A PE=1 SV=2 - [RL7A_HUMAN]	22.5991	32.71	1	9	9	9	266	29.977	10.6089
High	VWYVSNIDGTHIAK	2	3	1	K7EQ48		0	0	5.224e-07	3.05591	2	1602.83	0.0255468	41.4529	0
	Accession	Description	Score	Coverage	# Proteins	# Unique Peptides	# Peptides	# PSMs	# AAs	MW [kDa]	calc. pI
	K7EQ48	Glucose-6-phosphate isomerase OS=Homo sapiens GN=GPI PE=1 SV=2 - [K7EQ48_HUMAN]	18.1182	18.14	3	8	8	9	474	53.3682	8.67529
High	TGAAPIIDVVR	1	2	1	E9PLL6		0	0	2.984e-05	3.05523	2	1111.65	0.301504	41.9123	0
	Accession	Description	Score	Coverage	# Proteins	# Unique Peptides	# Peptides	# PSMs	# AAs	MW [kDa]	calc. pI
	E9PLL6	60S ribosomal protein L27a OS=Homo sapiens GN=RPL27A PE=1 SV=1 - [E9PLL6_HUMAN]	4.69594	21.3	2	2	2	2	108	12.1935	11.4585
High	TyAGGTASATK	2	6	1	D6RBR1	Y2(BP5)	0	0	2.783e-06	3.05249	2	1360.62	0.0628806	29.906	0
	Accession	Description	Score	Coverage	# Proteins	# Unique Peptides	# Peptides	# PSMs	# AAs	MW [kDa]	calc. pI
	D6RBR1	Calpastatin (Fragment) OS=Homo sapiens GN=CAST PE=1 SV=1 - [D6RBR1_HUMAN]	6.71805	7.33	6	1	1	3	150	15.5327	9.70068
High	TAAFLLPILSQIYSDGPGEALR	1	4	1	A0A0D9SFB3		0	0	7.867e-06	3.05242	3	2332.25	-1.27177	66.9769	0
	Accession	Description	Score	Coverage	# Proteins	# Unique Peptides	# Peptides	# PSMs	# AAs	MW [kDa]	calc. pI
	A0A0D9SFB3	ATP-dependent RNA helicase DDX3X OS=Homo sapiens GN=DDX3X PE=1 SV=1 - [A0A0D9SFB3_HUMAN]	16.7754	12.03	4	5	6	7	640	70.7961	7.35693
High	AyAALAALEK	1	1	1	Q12906	Y2(BP5)	0	0	5.902e-06	3.04933	2	1353.69	0.909213	51.3017	0
	Accession	Description	Score	Coverage	# Proteins	# Unique Peptides	# Peptides	# PSMs	# AAs	MW [kDa]	calc. pI
	Q12906	Interleukin enhancer-binding factor 3 OS=Homo sapiens GN=ILF3 PE=1 SV=3 - [ILF3_HUMAN]	17.9088	10.74	2	10	10	12	894	95.2791	8.76318
High	HFVALSTNTTK	1	3	1	K7EQ48		0	0	6.996e-07	3.04874	2	1218.65	-0.399545	26.3759	0
	Accession	Description	Score	Coverage	# Proteins	# Unique Peptides	# Peptides	# PSMs	# AAs	MW [kDa]	calc. pI
	K7EQ48	Glucose-6-phosphate isomerase OS=Homo sapiens GN=GPI PE=1 SV=2 - [K7EQ48_HUMAN]	18.1182	18.14	3	8	8	9	474	53.3682	8.67529
High	TLATDILMGVLK	1	1	1	O43143		0	0	7.807e-06	3.04771	2	1274.74	-1.22301	64.8609	0
	Accession	Description	Score	Coverage	# Proteins	# Unique Peptides	# Peptides	# PSMs	# AAs	MW [kDa]	calc. pI
	O43143	Pre-mRNA-splicing factor ATP-dependent RNA helicase DHX15 OS=Homo sapiens GN=DHX15 PE=1 SV=2 - [DHX15_HUMAN]	5.45666	4.15	1	3	3	4	795	90.8752	7.45947
High	VTVLFAGQHIAK	2	3	1	P21333		0	0	1.746e-08	3.04699	2	1283.75	-0.359627	36.9387	0
	Accession	Description	Score	Coverage	# Proteins	# Unique Peptides	# Peptides	# PSMs	# AAs	MW [kDa]	calc. pI
	P21333	Filamin-A OS=Homo sapiens GN=FLNA PE=1 SV=4 - [FLNA_HUMAN]	52.5532	13.86	3	25	27	38	2647	280.564	6.06201
High	FAEAFEAIPR	1	1	1	P50990		0	0	9.783e-06	3.04509	2	1150.59	-0.461203	44.3744	0
	Accession	Description	Score	Coverage	# Proteins	# Unique Peptides	# Peptides	# PSMs	# AAs	MW [kDa]	calc. pI
	P50990	T-complex protein 1 subunit theta OS=Homo sapiens GN=CCT8 PE=1 SV=4 - [TCPQ_HUMAN]	15.9643	16.97	1	9	9	10	548	59.5825	5.60498
High	LFALVLTPTR	1	1	1	Q9H0S4		0	0	0.0003355	3.04466	2	1130.69	-0.195046	54.889	0
	Accession	Description	Score	Coverage	# Proteins	# Unique Peptides	# Peptides	# PSMs	# AAs	MW [kDa]	calc. pI
	Q9H0S4	Probable ATP-dependent RNA helicase DDX47 OS=Homo sapiens GN=DDX47 PE=1 SV=1 - [DDX47_HUMAN]	7.8998	4.62	1	2	2	3	455	50.6147	9.1001
High	YYGLQILENVIK	1	1	1	O14980		0	0	1.893e-06	3.04452	2	1452.81	-0.666214	64.0209	0
	Accession	Description	Score	Coverage	# Proteins	# Unique Peptides	# Peptides	# PSMs	# AAs	MW [kDa]	calc. pI
	O14980	Exportin-1 OS=Homo sapiens GN=XPO1 PE=1 SV=1 - [XPO1_HUMAN]	9.72813	5.14	1	6	6	7	1071	123.306	6.06201
High	LAPDYDALDVANK	1	5	1	P62750		0	0	3.552e-06	3.04407	2	1404.7	-0.428938	41.0819	0
	Accession	Description	Score	Coverage	# Proteins	# Unique Peptides	# Peptides	# PSMs	# AAs	MW [kDa]	calc. pI
	P62750	60S ribosomal protein L23a OS=Homo sapiens GN=RPL23A PE=1 SV=1 - [RL23A_HUMAN]	9.51949	28.85	5	6	6	8	156	17.6841	10.4478
High	RVIISAPSADAPmFVMGVNHEK	1	1	1	P04406	M13(Oxidation)	0	0	4.915e-06	3.04264	3	2385.21	-0.0288641	41.4047	1
	Accession	Description	Score	Coverage	# Proteins	# Unique Peptides	# Peptides	# PSMs	# AAs	MW [kDa]	calc. pI
	P04406	Glyceraldehyde-3-phosphate dehydrogenase OS=Homo sapiens GN=GAPDH PE=1 SV=3 - [G3P_HUMAN]	77.2863	48.06	1	16	16	32	335	36.0304	8.45557
High	LQISHEAAAcITGLR	1	1	1	Q08211	C10(Carbamidomethyl)	0	0	7.086e-06	3.04221	3	1639.86	-0.465953	39.3654	0
	Accession	Description	Score	Coverage	# Proteins	# Unique Peptides	# Peptides	# PSMs	# AAs	MW [kDa]	calc. pI
	Q08211	ATP-dependent RNA helicase A OS=Homo sapiens GN=DHX9 PE=1 SV=4 - [DHX9_HUMAN]	33.4146	15.59	1	17	17	26	1270	140.869	6.84424
High	TVTAMDVVyALK	2	1	1	P62805	Y9(BP5)	0	0	3.421e-06	3.04213	2	1643.82	-0.0152264	59.8033	0
	Accession	Description	Score	Coverage	# Proteins	# Unique Peptides	# Peptides	# PSMs	# AAs	MW [kDa]	calc. pI
	P62805	Histone H4 OS=Homo sapiens GN=HIST1H4A PE=1 SV=2 - [H4_HUMAN]	87.8988	53.4	1	9	9	32	103	11.3604	11.356
High	FNASQLITQR	1	4	1	F5GY37		0	0	2.788e-05	3.04185	2	1177.63	-0.784604	41.3383	0
	Accession	Description	Score	Coverage	# Proteins	# Unique Peptides	# Peptides	# PSMs	# AAs	MW [kDa]	calc. pI
	F5GY37	Prohibitin-2 OS=Homo sapiens GN=PHB2 PE=1 SV=1 - [F5GY37_HUMAN]	7.116	27.72	4	7	7	7	267	29.705	9.87646
High	QVQSLTcEVDALKGTNESLER	1	1	1	P08670	C7(Carbamidomethyl)	0	0	1.114e-07	3.04183	3	2377.16	-0.748074	43.0514	1
	Accession	Description	Score	Coverage	# Proteins	# Unique Peptides	# Peptides	# PSMs	# AAs	MW [kDa]	calc. pI
	P08670	Vimentin OS=Homo sapiens GN=VIM PE=1 SV=4 - [VIME_HUMAN]	84.0859	59.66	1	27	27	40	466	53.6191	5.12256
High	TTGFGmIYDSLDYAK	1	3	1	E7ETK0	M6(Oxidation)	0	0	1.06e-06	3.04073	2	1697.77	1.06459	52.2816	0
	Accession	Description	Score	Coverage	# Proteins	# Unique Peptides	# Peptides	# PSMs	# AAs	MW [kDa]	calc. pI
	E7ETK0	40S ribosomal protein S24 OS=Homo sapiens GN=RPS24 PE=1 SV=1 - [E7ETK0_HUMAN]	5.10196	11.45	3	1	1	2	131	15.1873	10.8872
High	MSVqPTVSLGGFEITPPVVLR	1	1	1	P06748	Q4(Deamidated)	0	0	2.216e-08	3.0397	2	2228.22	7.17456	63.3676	0
	Accession	Description	Score	Coverage	# Proteins	# Unique Peptides	# Peptides	# PSMs	# AAs	MW [kDa]	calc. pI
	P06748	Nucleophosmin OS=Homo sapiens GN=NPM1 PE=1 SV=2 - [NPM_HUMAN]	39.9423	31.63	1	7	7	17	294	32.5548	4.77979
High	TALINSTGEEVAMR	1	1	1	P02545		0	0	8.424e-08	3.03957	2	1491.75	-0.907723	37.4455	0
	Accession	Description	Score	Coverage	# Proteins	# Unique Peptides	# Peptides	# PSMs	# AAs	MW [kDa]	calc. pI
	P02545	Prelamin-A/C OS=Homo sapiens GN=LMNA PE=1 SV=1 - [LMNA_HUMAN]	50.5008	34.34	1	22	22	25	664	74.0947	7.02002
High	QPQGHLLLIGVSGAGK	2	1	1	Q14204		0	0	2.982e-05	3.03949	3	1574.9	-0.762374	40.8002	0
	Accession	Description	Score	Coverage	# Proteins	# Unique Peptides	# Peptides	# PSMs	# AAs	MW [kDa]	calc. pI
	Q14204	Cytoplasmic dynein 1 heavy chain 1 OS=Homo sapiens GN=DYNC1H1 PE=1 SV=5 - [DYHC1_HUMAN]	9.59849	1.46	1	6	6	7	4646	532.072	6.40479
High	TPAQYDASELK	1	1	1	P07355		0	0	2.134e-06	3.03912	2	1222.6	0.072855	28.7767	0
	Accession	Description	Score	Coverage	# Proteins	# Unique Peptides	# Peptides	# PSMs	# AAs	MW [kDa]	calc. pI
	P07355	Annexin A2 OS=Homo sapiens GN=ANXA2 PE=1 SV=2 - [ANXA2_HUMAN]	80.5337	54.28	1	20	20	37	339	38.5798	7.75244
High	FYcDYcDTYLTHDSPSVR	1	2	1	P09234	C3(Carbamidomethyl); C6(Carbamidomethyl)	0	0	2.336e-09	3.03745	3	2298.94	0.185432	41.0586	0
	Accession	Description	Score	Coverage	# Proteins	# Unique Peptides	# Peptides	# PSMs	# AAs	MW [kDa]	calc. pI
	P09234	U1 small nuclear ribonucleoprotein C OS=Homo sapiens GN=SNRPC PE=1 SV=1 - [RU1C_HUMAN]	3.03745	11.32	2	1	1	1	159	17.3812	9.67139
High	YISPDQLADLYK	1	1	1	P06733		0	0	2.007e-05	3.03154	2	1425.73	0.898644	51.5293	0
	Accession	Description	Score	Coverage	# Proteins	# Unique Peptides	# Peptides	# PSMs	# AAs	MW [kDa]	calc. pI
	P06733	Alpha-enolase OS=Homo sapiens GN=ENO1 PE=1 SV=2 - [ENOA_HUMAN]	44.2531	48.16	2	18	18	22	434	47.1393	7.38623
High	ELASQPDVDGFLVGGASLKPEFVDIInAK	1	1	1	P60174	N27(Deamidated)	0	0	0.0005746	3.02887	3	3030.59	7.57105	62.8898	0
	Accession	Description	Score	Coverage	# Proteins	# Unique Peptides	# Peptides	# PSMs	# AAs	MW [kDa]	calc. pI
	P60174	Triosephosphate isomerase OS=Homo sapiens GN=TPI1 PE=1 SV=3 - [TPIS_HUMAN]	37.8547	57.34	1	12	12	15	286	30.7717	5.92236
High	GATQQILDEAER	1	3	1	F8VQ14		0	0	3.788e-06	3.02057	2	1330.66	-0.247902	36.6412	0
	Accession	Description	Score	Coverage	# Proteins	# Unique Peptides	# Peptides	# PSMs	# AAs	MW [kDa]	calc. pI
	F8VQ14	T-complex protein 1 subunit beta OS=Homo sapiens GN=CCT2 PE=1 SV=1 - [F8VQ14_HUMAN]	16.6064	17.79	3	6	6	8	416	44.7846	6.53662
High	EVYQQQQyGSGGR	2	3	1	D6R9P3	Y8(BP5)	0	0	1.389e-08	3.01854	2	1832.8	-0.0839253	34.0555	0
	Accession	Description	Score	Coverage	# Proteins	# Unique Peptides	# Peptides	# PSMs	# AAs	MW [kDa]	calc. pI
	D6R9P3	Heterogeneous nuclear ribonucleoprotein A/B OS=Homo sapiens GN=HNRNPAB PE=1 SV=1 - [D6R9P3_HUMAN]	20.6526	25.71	3	6	7	9	280	30.284	7.91357
High	TPAQFDADELR	1	2	1	P04083		0	0	9.286e-06	3.01823	2	1262.6	-0.465518	36.6542	0
	Accession	Description	Score	Coverage	# Proteins	# Unique Peptides	# Peptides	# PSMs	# AAs	MW [kDa]	calc. pI
	P04083	Annexin A1 OS=Homo sapiens GN=ANXA1 PE=1 SV=2 - [ANXA1_HUMAN]	7.306	26.01	2	7	7	8	346	38.69	7.02002
High	KVQSGNINAAK	1	1	1	P49368		0	0	2.237e-08	3.0177	2	1129.63	-0.394547	12.0243	1
	Accession	Description	Score	Coverage	# Proteins	# Unique Peptides	# Peptides	# PSMs	# AAs	MW [kDa]	calc. pI
	P49368	T-complex protein 1 subunit gamma OS=Homo sapiens GN=CCT3 PE=1 SV=4 - [TCPG_HUMAN]	19.2096	17.8	2	11	11	12	545	60.4953	6.49365
High	TFTTQETITNAETAK	1	3	1	K7EQ48		0	0	9.127e-08	3.01763	2	1655.81	0.79413	33.7573	0
	Accession	Description	Score	Coverage	# Proteins	# Unique Peptides	# Peptides	# PSMs	# AAs	MW [kDa]	calc. pI
	K7EQ48	Glucose-6-phosphate isomerase OS=Homo sapiens GN=GPI PE=1 SV=2 - [K7EQ48_HUMAN]	18.1182	18.14	3	8	8	9	474	53.3682	8.67529
High	SYcAEIAHNVSSK	2	3	1	D3YTB1	C3(Carbamidomethyl)	0	0	8.217e-09	3.01637	2	1465.67	0.13416	28.4342	0
	Accession	Description	Score	Coverage	# Proteins	# Unique Peptides	# Peptides	# PSMs	# AAs	MW [kDa]	calc. pI
	D3YTB1	60S ribosomal protein L32 (Fragment) OS=Homo sapiens GN=RPL32 PE=1 SV=1 - [D3YTB1_HUMAN]	7.87414	15.79	3	2	2	3	133	15.6067	11.4438
High	DLLAVVFYGTEK	1	2	1	B1AHC9		0	0	8.17e-07	3.01618	2	1354.72	-0.602629	63.9864	0
	Accession	Description	Score	Coverage	# Proteins	# Unique Peptides	# Peptides	# PSMs	# AAs	MW [kDa]	calc. pI
	B1AHC9	X-ray repair cross-complementing protein 6 OS=Homo sapiens GN=XRCC6 PE=1 SV=1 - [B1AHC9_HUMAN]	16.5708	11.81	2	5	5	6	559	64.243	9.27588
High	TSGHLLLGVVR	2	7	1	A0A140T8W2		0	0	4.528e-06	3.01382	2	1151.69	-0.591243	37.6107	0
	Accession	Description	Score	Coverage	# Proteins	# Unique Peptides	# Peptides	# PSMs	# AAs	MW [kDa]	calc. pI
	A0A140T8W2	Double-strand-break repair protein rad21-like protein 1 (Fragment) OS=Homo sapiens GN=RAD21L1 PE=4 SV=1 - [A0A140T8W2_HUMAN]	5.5062	16.92	7	1	1	2	65	7.46122	10.0962
High	LIAPVAEEEATVPNNK	1	1	1	P07195		0	0	1.056e-07	3.01098	2	1694.9	-0.496845	37.3766	0
	Accession	Description	Score	Coverage	# Proteins	# Unique Peptides	# Peptides	# PSMs	# AAs	MW [kDa]	calc. pI
	P07195	L-lactate dehydrogenase B chain OS=Homo sapiens GN=LDHB PE=1 SV=2 - [LDHB_HUMAN]	44.488	37.13	1	12	13	22	334	36.6151	6.04932
High	IVSQLLTLMDGLK	1	1	1	P55072		0	0	3.058e-06	3.00991	2	1430.83	-0.773666	64.1932	0
	Accession	Description	Score	Coverage	# Proteins	# Unique Peptides	# Peptides	# PSMs	# AAs	MW [kDa]	calc. pI
	P55072	Transitional endoplasmic reticulum ATPase OS=Homo sapiens GN=VCP PE=1 SV=4 - [TERA_HUMAN]	15.9676	17	4	12	12	12	806	89.2657	5.26221
High	VGIIAWHPTAR	2	1	1	A0A087WW53		0	0	2.302e-05	3.00609	3	1220.69	-1.22237	38.8665	0
	Accession	Description	Score	Coverage	# Proteins	# Unique Peptides	# Peptides	# PSMs	# AAs	MW [kDa]	calc. pI
	A0A087WW53	Coronin OS=Homo sapiens GN=CORO1B PE=1 SV=1 - [A0A087WW53_HUMAN]	5.37168	4.23	1	1	1	2	260	28.9307	7.88428
High	AVFPSIVGRPR	3	2	1	A5A3E0		0	0	1.726e-05	3.00544	3	1198.7	-1.80863	37.4852	0
	Accession	Description	Score	Coverage	# Proteins	# Unique Peptides	# Peptides	# PSMs	# AAs	MW [kDa]	calc. pI
	A5A3E0	POTE ankyrin domain family member F OS=Homo sapiens GN=POTEF PE=1 SV=2 - [POTEF_HUMAN]	22.2086	4.65	2	4	4	11	1075	121.367	6.20166
High	TEEGPTLSyGR	1	2	1	P43243	Y9(BP5)	0	0	9.977e-06	2.99969	2	1542.69	0.0968593	41.4235	0
	Accession	Description	Score	Coverage	# Proteins	# Unique Peptides	# Peptides	# PSMs	# AAs	MW [kDa]	calc. pI
	P43243	Matrin-3 OS=Homo sapiens GN=MATR3 PE=1 SV=2 - [MATR3_HUMAN]	11.6097	7.91	2	6	6	6	847	94.5648	6.25244
High	YQLDKDGVVLFK	2	2	1	H7BZ94		0	0	0.0001917	2.99516	3	1424.78	-0.988991	43.1377	1
	Accession	Description	Score	Coverage	# Proteins	# Unique Peptides	# Peptides	# PSMs	# AAs	MW [kDa]	calc. pI
	H7BZ94	Protein disulfide-isomerase OS=Homo sapiens GN=P4HB PE=1 SV=2 - [H7BZ94_HUMAN]	22.0863	22.41	2	11	11	15	464	52.4693	4.86865
High	EPSAPSIPTPAyqSSPAGGHAPTPPTPAPR	1	1	1	Q8WUM4	Y12(BP5); Q13(Deamidated)	0	0	2.239e-06	2.99197	3	3270.57	6.39097	41.886	0
	Accession	Description	Score	Coverage	# Proteins	# Unique Peptides	# Peptides	# PSMs	# AAs	MW [kDa]	calc. pI
	Q8WUM4	Programmed cell death 6-interacting protein OS=Homo sapiens GN=PDCD6IP PE=1 SV=1 - [PDC6I_HUMAN]	19.6001	11.87	1	8	8	11	868	95.9631	6.52197
High	TAFQEALDAAGDK	1	1	1	P10599		0	0	1.272e-06	2.99084	2	1336.64	0.347164	42.1466	0
	Accession	Description	Score	Coverage	# Proteins	# Unique Peptides	# Peptides	# PSMs	# AAs	MW [kDa]	calc. pI
	P10599	Thioredoxin OS=Homo sapiens GN=TXN PE=1 SV=3 - [THIO_HUMAN]	9.17771	29.52	1	3	3	4	105	11.7297	4.91943
High	VTAyTVDVTGR	2	1	1	Q09666	Y4(BP5)	0	0	5.405e-06	2.98894	2	1514.73	-0.604268	45.5187	0
	Accession	Description	Score	Coverage	# Proteins	# Unique Peptides	# Peptides	# PSMs	# AAs	MW [kDa]	calc. pI
	Q09666	Neuroblast differentiation-associated protein AHNAK OS=Homo sapiens GN=AHNAK PE=1 SV=2 - [AHNK_HUMAN]	12.8026	5.5	1	7	7	11	5890	628.699	6.15088
High	GFAFVTFDDHDSVDK	1	2	1	F8W6I7		0	0	2.252e-05	2.98789	2	1699.76	-0.350848	48.1888	0
	Accession	Description	Score	Coverage	# Proteins	# Unique Peptides	# Peptides	# PSMs	# AAs	MW [kDa]	calc. pI
	F8W6I7	Heterogeneous nuclear ribonucleoprotein A1 OS=Homo sapiens GN=HNRNPA1 PE=1 SV=2 - [F8W6I7_HUMAN]	25.5855	28.99	2	6	7	15	307	33.1348	9.12939
High	INVYYNEATGGK	1	1	1	P68371		0	0	3.401e-06	2.98759	2	1328.65	0.166883	32.8066	0
	Accession	Description	Score	Coverage	# Proteins	# Unique Peptides	# Peptides	# PSMs	# AAs	MW [kDa]	calc. pI
	P68371	Tubulin beta-4B chain OS=Homo sapiens GN=TUBB4B PE=1 SV=1 - [TBB4B_HUMAN]	79.5111	45.84	2	2	17	41	445	49.799	4.89404
High	SLDLFNcEVTNLNDYR	1	3	1	H0YN26	C7(Carbamidomethyl)	0	0	6.701e-08	2.98555	2	1972.91	0.82702	57.2061	0
	Accession	Description	Score	Coverage	# Proteins	# Unique Peptides	# Peptides	# PSMs	# AAs	MW [kDa]	calc. pI
	H0YN26	Acidic leucine-rich nuclear phosphoprotein 32 family member A OS=Homo sapiens GN=ANP32A PE=1 SV=1 - [H0YN26_HUMAN]	4.91029	20.9	3	3	3	3	177	19.9851	4.57666
High	SLYASSPGGVyATR	1	1	1	P08670	Y11(BP5)	0	0	7.19e-07	2.98447	2	1761.83	1.91294	42.8484	0
	Accession	Description	Score	Coverage	# Proteins	# Unique Peptides	# Peptides	# PSMs	# AAs	MW [kDa]	calc. pI
	P08670	Vimentin OS=Homo sapiens GN=VIM PE=1 SV=4 - [VIME_HUMAN]	84.0859	59.66	1	27	27	40	466	53.6191	5.12256
High	ALAAPAAEEKEEAR	2	1	1	Q01650		0	0	2.398e-08	2.9843	3	1455.74	-0.224541	22.0952	1
	Accession	Description	Score	Coverage	# Proteins	# Unique Peptides	# Peptides	# PSMs	# AAs	MW [kDa]	calc. pI
	Q01650	Large neutral amino acids transporter small subunit 1 OS=Homo sapiens GN=SLC7A5 PE=1 SV=2 - [LAT1_HUMAN]	15.6108	11.44	1	3	3	5	507	54.9743	7.72314
High	FcTGLTQIETLFK	1	1	1	P12277	C2(Carbamidomethyl)	0	0	4.187e-06	2.98289	2	1557.8	-1.60702	62.6592	0
	Accession	Description	Score	Coverage	# Proteins	# Unique Peptides	# Peptides	# PSMs	# AAs	MW [kDa]	calc. pI
	P12277	Creatine kinase B-type OS=Homo sapiens GN=CKB PE=1 SV=1 - [KCRB_HUMAN]	11.0842	16.54	1	6	6	7	381	42.6173	5.59229
High	VmLGETNPADSKPGTIR	2	4	2	P15531;O60361	M2(Oxidation)	0	0	4.146e-08	2.98287	2	1801.91	-0.379691	29.2354	0
	Accession	Description	Score	Coverage	# Proteins	# Unique Peptides	# Peptides	# PSMs	# AAs	MW [kDa]	calc. pI
	P15531	Nucleoside diphosphate kinase A OS=Homo sapiens GN=NME1 PE=1 SV=1 - [NDKA_HUMAN]	28.3666	46.71	1	5	7	12	152	17.1377	6.18896
	O60361	Putative nucleoside diphosphate kinase OS=Homo sapiens GN=NME2P1 PE=5 SV=1 - [NDK8_HUMAN]	13.7818	33.58	1	2	4	7	137	15.519	8.57275
High	VKEGMNIVEAMER	1	1	1	P62937		0	0	1.413e-06	2.98272	2	1505.74	-1.94336	41.3405	1
	Accession	Description	Score	Coverage	# Proteins	# Unique Peptides	# Peptides	# PSMs	# AAs	MW [kDa]	calc. pI
	P62937	Peptidyl-prolyl cis-trans isomerase A OS=Homo sapiens GN=PPIA PE=1 SV=2 - [PPIA_HUMAN]	23.2726	32.73	1	7	7	10	165	18.0009	7.81104
High	mTDQEAIqDLWQWR	1	1	1	P06748	M1(Oxidation); Q8(Deamidated)	0	0	1.448e-06	2.98094	2	1836.84	8.16267	60.0675	0
	Accession	Description	Score	Coverage	# Proteins	# Unique Peptides	# Peptides	# PSMs	# AAs	MW [kDa]	calc. pI
	P06748	Nucleophosmin OS=Homo sapiens GN=NPM1 PE=1 SV=2 - [NPM_HUMAN]	39.9423	31.63	1	7	7	17	294	32.5548	4.77979
High	DFLAGGIAAAISK	1	1	1	P12236		0	0	9.933e-06	2.97932	2	1233.68	0.332662	56.1325	0
	Accession	Description	Score	Coverage	# Proteins	# Unique Peptides	# Peptides	# PSMs	# AAs	MW [kDa]	calc. pI
	P12236	ADP/ATP translocase 3 OS=Homo sapiens GN=SLC25A6 PE=1 SV=4 - [ADT3_HUMAN]	23.8856	21.14	1	1	7	10	298	32.8452	9.74463
High	LFQVEyAIEAIK	1	1	1	P28066	Y6(BP5)	0	0	4.106e-05	2.97919	2	1756.9	-1.40473	61.7251	0
	Accession	Description	Score	Coverage	# Proteins	# Unique Peptides	# Peptides	# PSMs	# AAs	MW [kDa]	calc. pI
	P28066	Proteasome subunit alpha type-5 OS=Homo sapiens GN=PSMA5 PE=1 SV=3 - [PSA5_HUMAN]	6.96282	12.03	1	3	3	3	241	26.3942	4.79248
High	HEEQPAPGyDTHGR	1	1	1	A0A087X0K9	Y9(BP5)	0	0	1.548e-07	2.9788	3	1926.82	0.194976	27.7072	0
	Accession	Description	Score	Coverage	# Proteins	# Unique Peptides	# Peptides	# PSMs	# AAs	MW [kDa]	calc. pI
	A0A087X0K9	Tight junction protein ZO-1 OS=Homo sapiens GN=TJP1 PE=1 SV=1 - [A0A087X0K9_HUMAN]	12.1711	4.42	1	7	7	7	1676	187.734	6.69775
High	ELISNASDALDK	1	2	2	P08238;P14625		0	0	0.0001346	2.97804	2	1275.64	-0.00274837	36.0875	0
	Accession	Description	Score	Coverage	# Proteins	# Unique Peptides	# Peptides	# PSMs	# AAs	MW [kDa]	calc. pI
	P08238	Heat shock protein HSP 90-beta OS=Homo sapiens GN=HSP90AB1 PE=1 SV=4 - [HS90B_HUMAN]	91.9137	26.24	1	13	20	45	724	83.2121	5.03369
	P14625	Endoplasmin OS=Homo sapiens GN=HSP90B1 PE=1 SV=1 - [ENPL_HUMAN]	25.3973	11.33	1	7	9	10	803	92.4113	4.84326
High	TIAEIFGNPNYLR	1	1	1	Q16401		0	0	1.132e-05	2.97779	2	1507.79	0.51333	54.5982	0
	Accession	Description	Score	Coverage	# Proteins	# Unique Peptides	# Peptides	# PSMs	# AAs	MW [kDa]	calc. pI
	Q16401	26S proteasome non-ATPase regulatory subunit 5 OS=Homo sapiens GN=PSMD5 PE=1 SV=3 - [PSMD5_HUMAN]	2.97779	2.58	1	1	1	1	504	56.1604	5.47803
High	ISVYYNEATGGK	1	1	1	P07437		0	0	1.587e-05	2.97702	2	1301.64	-0.177323	32.7564	0
	Accession	Description	Score	Coverage	# Proteins	# Unique Peptides	# Peptides	# PSMs	# AAs	MW [kDa]	calc. pI
	P07437	Tubulin beta chain OS=Homo sapiens GN=TUBB PE=1 SV=2 - [TBB5_HUMAN]	81.326	49.32	1	2	18	41	444	49.639	4.89404
High	ATVGILITTIASK	2	1	1	Q92973		0	0	2.866e-07	2.97568	2	1287.79	-0.122508	54.2529	0
	Accession	Description	Score	Coverage	# Proteins	# Unique Peptides	# Peptides	# PSMs	# AAs	MW [kDa]	calc. pI
	Q92973	Transportin-1 OS=Homo sapiens GN=TNPO1 PE=1 SV=2 - [TNPO1_HUMAN]	10.7844	4.79	1	3	4	5	898	102.289	4.98291
High	NIILEEGKEILVGDVGQTVDDPYATFVK	1	3	1	E9PP50		0	0	1.815e-06	2.97543	3	3062.59	-1.39975	61.8068	1
	Accession	Description	Score	Coverage	# Proteins	# Unique Peptides	# Peptides	# PSMs	# AAs	MW [kDa]	calc. pI
	E9PP50	Cofilin-1 (Fragment) OS=Homo sapiens GN=CFL1 PE=1 SV=8 - [E9PP50_HUMAN]	22.2044	54.72	3	7	7	9	159	17.7662	8.08936
High	VANPSGNLTETyVQDR	1	3	1	P21333	Y12(BP5)	0	0	0.0006236	2.97266	3	2096.97	-0.589802	42.2153	0
	Accession	Description	Score	Coverage	# Proteins	# Unique Peptides	# Peptides	# PSMs	# AAs	MW [kDa]	calc. pI
	P21333	Filamin-A OS=Homo sapiens GN=FLNA PE=1 SV=4 - [FLNA_HUMAN]	52.5532	13.86	3	25	27	38	2647	280.564	6.06201
High	TTTAAAVASTGPSSR	1	2	1	P27816		0	0	8.733e-09	2.97203	2	1377.7	-0.328496	21.7341	0
	Accession	Description	Score	Coverage	# Proteins	# Unique Peptides	# Peptides	# PSMs	# AAs	MW [kDa]	calc. pI
	P27816	Microtubule-associated protein 4 OS=Homo sapiens GN=MAP4 PE=1 SV=3 - [MAP4_HUMAN]	8.11622	6.94	2	6	6	6	1152	120.93	5.42725
High	TVAGQDAVIVLLGTR	1	1	1	P30043		0	0	1.553e-08	2.97183	2	1512.88	0.441787	57.0393	0
	Accession	Description	Score	Coverage	# Proteins	# Unique Peptides	# Peptides	# PSMs	# AAs	MW [kDa]	calc. pI
	P30043	Flavin reductase (NADPH) OS=Homo sapiens GN=BLVRB PE=1 SV=3 - [BLVRB_HUMAN]	5.08067	12.14	1	2	2	2	206	22.1054	7.6499
High	NSLESyAFNMK	1	1	1	P11142	Y6(BP5)	0	0	2.874e-05	2.96987	2	1636.71	0.202489	51.7939	0
	Accession	Description	Score	Coverage	# Proteins	# Unique Peptides	# Peptides	# PSMs	# AAs	MW [kDa]	calc. pI
	P11142	Heat shock cognate 71 kDa protein OS=Homo sapiens GN=HSPA8 PE=1 SV=1 - [HSP7C_HUMAN]	70.4335	37	1	20	24	37	646	70.8542	5.51611
High	LQMEAPHIIVGTPGR	1	1	1	P60842		0	0	7.087e-09	2.96624	2	1618.87	0.527451	41.4246	0
	Accession	Description	Score	Coverage	# Proteins	# Unique Peptides	# Peptides	# PSMs	# AAs	MW [kDa]	calc. pI
	P60842	Eukaryotic initiation factor 4A-I OS=Homo sapiens GN=EIF4A1 PE=1 SV=1 - [IF4A1_HUMAN]	40.1608	36.7	1	12	14	20	406	46.1246	5.47803
High	LHLSGIDANPNALFPPVEFPAPR	1	2	1	A0A0U1RQF0		0	0	6.661e-08	2.96569	3	2472.31	1.64179	59.5365	0
	Accession	Description	Score	Coverage	# Proteins	# Unique Peptides	# Peptides	# PSMs	# AAs	MW [kDa]	calc. pI
	A0A0U1RQF0	Fatty acid synthase OS=Homo sapiens GN=FASN PE=1 SV=1 - [A0A0U1RQF0_HUMAN]	33.0628	9.01	2	19	19	20	2509	273.026	6.46826
High	TIQFVDWcPTGFK	1	2	1	Q9BQE3	C8(Carbamidomethyl)	0	0	1.507e-06	2.96419	2	1598.77	0.237948	57.243	0
	Accession	Description	Score	Coverage	# Proteins	# Unique Peptides	# Peptides	# PSMs	# AAs	MW [kDa]	calc. pI
	Q9BQE3	Tubulin alpha-1C chain OS=Homo sapiens GN=TUBA1C PE=1 SV=1 - [TBA1C_HUMAN]	57.9516	37.42	3	5	14	26	449	49.8635	5.09717
High	QASPNIVIALAGNK	1	4	1	P51148		0	0	5.694e-07	2.96103	2	1395.79	-0.825464	47.2865	0
	Accession	Description	Score	Coverage	# Proteins	# Unique Peptides	# Peptides	# PSMs	# AAs	MW [kDa]	calc. pI
	P51148	Ras-related protein Rab-5C OS=Homo sapiens GN=RAB5C PE=1 SV=2 - [RAB5C_HUMAN]	2.96103	12.04	4	2	2	2	216	23.4678	8.41162
High	HQKPAGAPATK	1	1	1	O76094		0	0	0.0002228	2.95713	3	1105.61	-1.59148	7.54002	0
	Accession	Description	Score	Coverage	# Proteins	# Unique Peptides	# Peptides	# PSMs	# AAs	MW [kDa]	calc. pI
	O76094	Signal recognition particle subunit SRP72 OS=Homo sapiens GN=SRP72 PE=1 SV=3 - [SRP72_HUMAN]	2.95713	1.64	1	1	1	1	671	74.56	9.26123
High	EGVHGGLINKK	1	1	1	P07737		0	0	0.0007263	2.95676	2	1151.65	-0.164633	16.7483	1
	Accession	Description	Score	Coverage	# Proteins	# Unique Peptides	# Peptides	# PSMs	# AAs	MW [kDa]	calc. pI
	P07737	Profilin-1 OS=Homo sapiens GN=PFN1 PE=1 SV=2 - [PROF1_HUMAN]	36.9412	47.14	1	7	7	14	140	15.0446	8.26514
High	VVVQVLAEEPEAVLK	1	2	1	A0A0U1RQF0		0	0	2.453e-06	2.95446	2	1622.94	0.155155	52.3523	0
	Accession	Description	Score	Coverage	# Proteins	# Unique Peptides	# Peptides	# PSMs	# AAs	MW [kDa]	calc. pI
	A0A0U1RQF0	Fatty acid synthase OS=Homo sapiens GN=FASN PE=1 SV=1 - [A0A0U1RQF0_HUMAN]	33.0628	9.01	2	19	19	20	2509	273.026	6.46826
High	TLQALQIPAAK	1	1	1	P46940		0	0	6.144e-05	2.95432	2	1153.69	-0.08325	41.0387	0
	Accession	Description	Score	Coverage	# Proteins	# Unique Peptides	# Peptides	# PSMs	# AAs	MW [kDa]	calc. pI
	P46940	Ras GTPase-activating-like protein IQGAP1 OS=Homo sapiens GN=IQGAP1 PE=1 SV=1 - [IQGA1_HUMAN]	33.0583	11.47	1	15	15	20	1657	189.134	6.48096
High	FSASGELGNGNIK	1	1	1	P12004		0	0	4.677e-07	2.94972	2	1293.64	-1.65297	32.844	0
	Accession	Description	Score	Coverage	# Proteins	# Unique Peptides	# Peptides	# PSMs	# AAs	MW [kDa]	calc. pI
	P12004	Proliferating cell nuclear antigen OS=Homo sapiens GN=PCNA PE=1 SV=1 - [PCNA_HUMAN]	2.94972	4.98	1	1	1	1	261	28.7503	4.69092
High	IITLTGPTNAIFK	1	1	1	Q15365		0	0	4.088e-05	2.94879	2	1388.81	-0.245228	52.8467	0
	Accession	Description	Score	Coverage	# Proteins	# Unique Peptides	# Peptides	# PSMs	# AAs	MW [kDa]	calc. pI
	Q15365	Poly(rC)-binding protein 1 OS=Homo sapiens GN=PCBP1 PE=1 SV=2 - [PCBP1_HUMAN]	13.6037	30.34	1	5	7	11	356	37.4739	7.09326
High	SILLGLLLGAGR	1	2	1	H0YFP3		0	0	1.276e-06	2.94776	2	1182.76	0.157578	64.9894	0
	Accession	Description	Score	Coverage	# Proteins	# Unique Peptides	# Peptides	# PSMs	# AAs	MW [kDa]	calc. pI
	H0YFP3	Protoporphyrinogen oxidase (Fragment) OS=Homo sapiens GN=PPOX PE=1 SV=1 - [H0YFP3_HUMAN]	2.94776	5.22	2	1	1	1	230	24.7676	6.7124
High	AINQGGLTSVAVR	1	4	1	G3V295		0	0	2.789e-07	2.94696	2	1285.72	-0.477563	34.7063	0
	Accession	Description	Score	Coverage	# Proteins	# Unique Peptides	# Peptides	# PSMs	# AAs	MW [kDa]	calc. pI
	G3V295	Proteasome subunit alpha type OS=Homo sapiens GN=PSMA6 PE=1 SV=1 - [G3V295_HUMAN]	5.1444	23.15	4	4	4	4	203	22.8273	8.32373
High	DKLNNLVLFDK	1	1	1	P62851		0	0	6.83e-06	2.94692	2	1318.74	0.299359	44.9204	1
	Accession	Description	Score	Coverage	# Proteins	# Unique Peptides	# Peptides	# PSMs	# AAs	MW [kDa]	calc. pI
	P62851	40S ribosomal protein S25 OS=Homo sapiens GN=RPS25 PE=1 SV=1 - [RS25_HUMAN]	6.97282	24	1	3	3	3	125	13.7337	10.1108
High	yKEETIEK	3	1	1	P61254	Y1(BP5)	0	0	0.001349	2.94401	2	1372.65	0.23763	30.2876	1
	Accession	Description	Score	Coverage	# Proteins	# Unique Peptides	# Peptides	# PSMs	# AAs	MW [kDa]	calc. pI
	P61254	60S ribosomal protein L26 OS=Homo sapiens GN=RPL26 PE=1 SV=1 - [RL26_HUMAN]	20.9522	33.79	1	2	5	9	145	17.2475	10.5503
High	FAAATGATPIAGR	1	1	1	A0A0C4DG17		0	0	8.642e-07	2.94389	2	1203.65	0.707914	30.5254	0
	Accession	Description	Score	Coverage	# Proteins	# Unique Peptides	# Peptides	# PSMs	# AAs	MW [kDa]	calc. pI
	A0A0C4DG17	40S ribosomal protein SA OS=Homo sapiens GN=RPSA PE=1 SV=1 - [A0A0C4DG17_HUMAN]	8.79641	14.33	1	4	4	4	300	33.2926	4.86865
High	ESTLHLVLR	1	15	1	F5H265		0	0	0.002764	2.94234	2	1067.62	-0.376888	37.2372	0
	Accession	Description	Score	Coverage	# Proteins	# Unique Peptides	# Peptides	# PSMs	# AAs	MW [kDa]	calc. pI
	F5H265	Polyubiquitin-C (Fragment) OS=Homo sapiens GN=UBC PE=1 SV=1 - [F5H265_HUMAN]	15.6037	63.09	15	4	4	10	149	16.8311	6.58057
High	LAILGIHNEVSK	2	2	1	H9KV75		0	0	6.417e-06	2.94202	2	1293.75	-0.81844	38.694	0
	Accession	Description	Score	Coverage	# Proteins	# Unique Peptides	# Peptides	# PSMs	# AAs	MW [kDa]	calc. pI
	H9KV75	Alpha-actinin-1 OS=Homo sapiens GN=ACTN1 PE=1 SV=1 - [H9KV75_HUMAN]	20.6291	11.56	2	4	9	12	822	94.7657	5.69385
High	GTIQVITQGTSLK	1	1	1	O43175		0	0	1.774e-05	2.94151	2	1345.77	-0.0974046	39.1758	0
	Accession	Description	Score	Coverage	# Proteins	# Unique Peptides	# Peptides	# PSMs	# AAs	MW [kDa]	calc. pI
	O43175	D-3-phosphoglycerate dehydrogenase OS=Homo sapiens GN=PHGDH PE=1 SV=4 - [SERA_HUMAN]	20.2138	22.33	1	10	10	10	533	56.6144	6.7124
High	INTQWLLTSGTTEANAWK	1	1	1	P20170620		0	0	7.471e-08	2.94049	2	2034.03	1.53039	56.51	0
	Accession	Description	Score	Coverage	# Proteins	# Unique Peptides	# Peptides	# PSMs	# AAs	MW [kDa]	calc. pI
	P20170620	GE Beads streptavidin OS=Homo sapiens GN=Streptavidin PE=1 SV=3 - [Streptavidin_HUMAN]	4.59058	18.24	1	2	2	2	159	16.4811	6.55127
High	HNSTTSSTSSGGyR	2	2	1	A0A0A0MRT6	Y13(BP5)	0	0	1.373e-06	2.94042	3	1774.75	0.112715	26.2262	0
	Accession	Description	Score	Coverage	# Proteins	# Unique Peptides	# Peptides	# PSMs	# AAs	MW [kDa]	calc. pI
	A0A0A0MRT6	Abl interactor 1 OS=Homo sapiens GN=ABI1 PE=1 SV=1 - [A0A0A0MRT6_HUMAN]	5.10101	9.05	2	3	3	4	475	51.7378	6.87354
High	SGGGGySQNR	1	3	1	A0A0A0MRA5	Y6(BP5)	0	0	4.219e-05	2.94	2	1315.55	0.0594526	28.4402	0
	Accession	Description	Score	Coverage	# Proteins	# Unique Peptides	# Peptides	# PSMs	# AAs	MW [kDa]	calc. pI
	A0A0A0MRA5	Heterogeneous nuclear ribonucleoprotein U-like protein 1 OS=Homo sapiens GN=HNRNPUL1 PE=1 SV=1 - [A0A0A0MRA5_HUMAN]	9.17121	8.22	3	6	6	7	766	85.8865	8.77783
High	TSIDAYDNFDNISLAQR	1	2	1	Q00610		0	0	3.132e-09	2.93789	2	1942.92	0.842951	49.3017	0
	Accession	Description	Score	Coverage	# Proteins	# Unique Peptides	# Peptides	# PSMs	# AAs	MW [kDa]	calc. pI
	Q00610	Clathrin heavy chain 1 OS=Homo sapiens GN=CLTC PE=1 SV=5 - [CLH1_HUMAN]	35.2883	10.33	2	12	12	16	1675	191.493	5.69385
High	NLNLIFIVLETGR	1	3	1	C9JT95		0	0	3.58e-07	2.93602	2	1501.87	-0.85039	66.266	0
	Accession	Description	Score	Coverage	# Proteins	# Unique Peptides	# Peptides	# PSMs	# AAs	MW [kDa]	calc. pI
	C9JT95	SOSS complex subunit B1 (Fragment) OS=Homo sapiens GN=NABP2 PE=1 SV=1 - [C9JT95_HUMAN]	2.93602	9.03	3	1	1	1	144	15.5609	7.07861
High	QDVDNASLAR	1	1	1	P08670		0	0	0.0001017	2.93403	2	1088.53	-0.114573	22.3088	0
	Accession	Description	Score	Coverage	# Proteins	# Unique Peptides	# Peptides	# PSMs	# AAs	MW [kDa]	calc. pI
	P08670	Vimentin OS=Homo sapiens GN=VIM PE=1 SV=4 - [VIME_HUMAN]	84.0859	59.66	1	27	27	40	466	53.6191	5.12256
High	ATENDIYNFFSPLNPVR	1	4	2	E9PCY7;P52597		0	0	2.555e-07	2.93362	2	1996.97	-3.37472	63.2262	0
	Accession	Description	Score	Coverage	# Proteins	# Unique Peptides	# Peptides	# PSMs	# AAs	MW [kDa]	calc. pI
	E9PCY7	Heterogeneous nuclear ribonucleoprotein H OS=Homo sapiens GN=HNRNPH1 PE=1 SV=1 - [E9PCY7_HUMAN]	18.8655	21.21	3	5	7	11	429	47.0574	6.34131
	P52597	Heterogeneous nuclear ribonucleoprotein F OS=Homo sapiens GN=HNRNPF PE=1 SV=3 - [HNRPF_HUMAN]	7.89134	14.22	1	3	5	6	415	45.6429	5.57959
High	TLHPAVHAGILAR	2	2	1	C9JLK0		0	0	2.145e-07	2.9333	3	1355.79	-0.00570412	29.1311	0
	Accession	Description	Score	Coverage	# Proteins	# Unique Peptides	# Peptides	# PSMs	# AAs	MW [kDa]	calc. pI
	C9JLK0	Bifunctional purine biosynthesis protein PURH (Fragment) OS=Homo sapiens GN=ATIC PE=1 SV=1 - [C9JLK0_HUMAN]	5.07813	7.65	2	1	1	2	170	18.8307	7.50342
High	TGLLGIFWK	1	1	1	Q8TBQ9		0	0	0.0004407	2.93262	2	1034.6	-1.71196	63.3866	0
	Accession	Description	Score	Coverage	# Proteins	# Unique Peptides	# Peptides	# PSMs	# AAs	MW [kDa]	calc. pI
	Q8TBQ9	Protein kish-A OS=Homo sapiens GN=TMEM167A PE=1 SV=1 - [KISHA_HUMAN]	2.93262	12.5	1	1	1	1	72	8.05433	8.95361
High	AQIHDLVLVGGSTR	1	2	1	P0DMV9		0	0	8.942e-07	2.9326	2	1465.81	-0.526899	37.5363	0
	Accession	Description	Score	Coverage	# Proteins	# Unique Peptides	# Peptides	# PSMs	# AAs	MW [kDa]	calc. pI
	P0DMV9	Heat shock 70 kDa protein 1B OS=Homo sapiens GN=HSPA1B PE=1 SV=1 - [HS71B_HUMAN]	44.4234	30.73	2	13	17	33	641	70.009	5.65576
High	LATQLTGPVMPVR	1	1	1	P26373		0	0	3.76e-05	2.93147	2	1382.78	-0.348052	42.2121	0
	Accession	Description	Score	Coverage	# Proteins	# Unique Peptides	# Peptides	# PSMs	# AAs	MW [kDa]	calc. pI
	P26373	60S ribosomal protein L13 OS=Homo sapiens GN=RPL13 PE=1 SV=4 - [RL13_HUMAN]	15.817	32.23	1	6	6	8	211	24.2465	11.6489
High	GALQNIIPASTGAAK	1	1	1	P04406		0	0	3.95e-06	2.92724	2	1411.79	-0.84937	41.4268	0
	Accession	Description	Score	Coverage	# Proteins	# Unique Peptides	# Peptides	# PSMs	# AAs	MW [kDa]	calc. pI
	P04406	Glyceraldehyde-3-phosphate dehydrogenase OS=Homo sapiens GN=GAPDH PE=1 SV=3 - [G3P_HUMAN]	77.2863	48.06	1	16	16	32	335	36.0304	8.45557
High	KPIIGILMQK	1	1	1	Q92820		0	0	1.071e-05	2.92366	2	1140.72	-1.11268	42.357	0
	Accession	Description	Score	Coverage	# Proteins	# Unique Peptides	# Peptides	# PSMs	# AAs	MW [kDa]	calc. pI
	Q92820	Gamma-glutamyl hydrolase OS=Homo sapiens GN=GGH PE=1 SV=2 - [GGH_HUMAN]	2.92366	3.14	1	1	1	1	318	35.9412	7.10791
High	AILVDLEPGTMDSVR	1	4	3	Q13885;P07437;Q13509		0	0	6.032e-08	2.92353	2	1615.84	0.544833	51.8855	0
	Accession	Description	Score	Coverage	# Proteins	# Unique Peptides	# Peptides	# PSMs	# AAs	MW [kDa]	calc. pI
	P07437	Tubulin beta chain OS=Homo sapiens GN=TUBB PE=1 SV=2 - [TBB5_HUMAN]	81.326	49.32	1	2	18	41	444	49.639	4.89404
	Q13885	Tubulin beta-2A chain OS=Homo sapiens GN=TUBB2A PE=1 SV=1 - [TBB2A_HUMAN]	57.9652	35.73	2	1	14	30	445	49.875	4.89404
	Q13509	Tubulin beta-3 chain OS=Homo sapiens GN=TUBB3 PE=1 SV=2 - [TBB3_HUMAN]	41.3208	25.11	1	1	11	18	450	50.4003	4.93213
High	SADTLWDIQK	1	1	1	P07195		0	0	0.0003475	2.9228	2	1176.59	-0.46273	43.1244	0
	Accession	Description	Score	Coverage	# Proteins	# Unique Peptides	# Peptides	# PSMs	# AAs	MW [kDa]	calc. pI
	P07195	L-lactate dehydrogenase B chain OS=Homo sapiens GN=LDHB PE=1 SV=2 - [LDHB_HUMAN]	44.488	37.13	1	12	13	22	334	36.6151	6.04932
High	IINDLLQSLR	1	2	1	A0A087WTP3		0	0	4.046e-05	2.92198	2	1184.7	-0.0393939	53.1923	0
	Accession	Description	Score	Coverage	# Proteins	# Unique Peptides	# Peptides	# PSMs	# AAs	MW [kDa]	calc. pI
	A0A087WTP3	Far upstream element-binding protein 2 OS=Homo sapiens GN=KHSRP PE=1 SV=1 - [A0A087WTP3_HUMAN]	14.1883	13.78	2	6	10	11	711	72.9823	7.7085
High	VIHDNFGIVEGLmTTVHAITATQK	1	1	1	P04406	M13(Oxidation)	0	0	2.295e-05	2.91655	3	2611.35	-0.565821	59.7967	0
	Accession	Description	Score	Coverage	# Proteins	# Unique Peptides	# Peptides	# PSMs	# AAs	MW [kDa]	calc. pI
	P04406	Glyceraldehyde-3-phosphate dehydrogenase OS=Homo sapiens GN=GAPDH PE=1 SV=3 - [G3P_HUMAN]	77.2863	48.06	1	16	16	32	335	36.0304	8.45557
High	TIEcISLIGLAVGK	1	2	1	O00410	C4(Carbamidomethyl)	0	0	6.172e-09	2.91473	2	1473.83	0.107947	59.5635	0
	Accession	Description	Score	Coverage	# Proteins	# Unique Peptides	# Peptides	# PSMs	# AAs	MW [kDa]	calc. pI
	O00410	Importin-5 OS=Homo sapiens GN=IPO5 PE=1 SV=4 - [IPO5_HUMAN]	8.39157	6.2	4	6	6	6	1097	123.55	4.94482
High	GFAYVQFEDVR	1	3	1	Q5JRI1		0	0	4.72e-06	2.91073	2	1330.64	1.15082	48.4882	0
	Accession	Description	Score	Coverage	# Proteins	# Unique Peptides	# Peptides	# PSMs	# AAs	MW [kDa]	calc. pI
	Q5JRI1	Serine/arginine-rich-splicing factor 10 OS=Homo sapiens GN=SRSF10 PE=1 SV=1 - [Q5JRI1_HUMAN]	2.91073	6.4	3	1	1	1	172	20.9005	10.4771
High	ALIVLAHSER	2	3	1	B4DLR8		0	0	0.002908	2.90904	2	1108.65	0.784431	32.4235	0
	Accession	Description	Score	Coverage	# Proteins	# Unique Peptides	# Peptides	# PSMs	# AAs	MW [kDa]	calc. pI
	B4DLR8	NAD(P)H dehydrogenase [quinone] 1 OS=Homo sapiens GN=NQO1 PE=1 SV=1 - [B4DLR8_HUMAN]	5.07536	4.95	3	1	1	2	202	22.7789	8.49951
High	THNDIIHNENMR	1	2	1	E7EQR4		0	0	6.341e-06	2.90742	2	1493.69	1.31598	21.1641	0
	Accession	Description	Score	Coverage	# Proteins	# Unique Peptides	# Peptides	# PSMs	# AAs	MW [kDa]	calc. pI
	E7EQR4	Ezrin OS=Homo sapiens GN=EZR PE=1 SV=3 - [E7EQR4_HUMAN]	28.4642	18.77	2	5	13	16	586	69.3287	6.16357
High	DDVFGyPQQFEDKPALSK	1	1	1	Q93008	Y6(BP5)	0	0	3.244e-06	2.90726	3	2417.12	1.51933	49.6583	0
	Accession	Description	Score	Coverage	# Proteins	# Unique Peptides	# Peptides	# PSMs	# AAs	MW [kDa]	calc. pI
	Q93008	Probable ubiquitin carboxyl-terminal hydrolase FAF-X OS=Homo sapiens GN=USP9X PE=1 SV=3 - [USP9X_HUMAN]	2.90726	0.7	1	1	1	1	2570	292.094	5.79541
High	GVTIASGGVLPNIHPELLAK	1	1	1	O75367		0	0	1.046e-06	2.90622	3	1986.14	0.214367	51.7881	0
	Accession	Description	Score	Coverage	# Proteins	# Unique Peptides	# Peptides	# PSMs	# AAs	MW [kDa]	calc. pI
	O75367	Core histone macro-H2A.1 OS=Homo sapiens GN=H2AFY PE=1 SV=4 - [H2AY_HUMAN]	13.8019	18.01	1	5	5	7	372	39.5925	9.78857
High	QAALQVAEGFISR	1	1	1	P40121		0	0	1.158e-06	2.90457	2	1389.75	0.542455	52.0204	0
	Accession	Description	Score	Coverage	# Proteins	# Unique Peptides	# Peptides	# PSMs	# AAs	MW [kDa]	calc. pI
	P40121	Macrophage-capping protein OS=Homo sapiens GN=CAPG PE=1 SV=2 - [CAPG_HUMAN]	6.66842	10.34	1	3	3	3	348	38.4745	6.18896
High	VLIAAHGNSLR	2	1	1	P18669		0	0	0.0001533	2.90218	3	1150.67	-0.8828	27.2314	0
	Accession	Description	Score	Coverage	# Proteins	# Unique Peptides	# Peptides	# PSMs	# AAs	MW [kDa]	calc. pI
	P18669	Phosphoglycerate mutase 1 OS=Homo sapiens GN=PGAM1 PE=1 SV=2 - [PGAM1_HUMAN]	19.2585	33.46	1	6	6	9	254	28.7858	7.18115
High	LLIALLESNQQK	1	1	1	M0R2C6		0	0	5.049e-06	2.90215	2	1369.8	-0.0161049	54.0581	0
	Accession	Description	Score	Coverage	# Proteins	# Unique Peptides	# Peptides	# PSMs	# AAs	MW [kDa]	calc. pI
	M0R2C6	Uncharacterized protein (Fragment) OS=Homo sapiens PE=4 SV=1 - [M0R2C6_HUMAN]	2.90215	2.04	1	1	1	1	588	65.7182	6.53662
High	LLVILATEQPLTAK	1	2	1	Q9H173		0	0	1.315e-06	2.90194	2	1509.93	0.704511	53.7534	0
	Accession	Description	Score	Coverage	# Proteins	# Unique Peptides	# Peptides	# PSMs	# AAs	MW [kDa]	calc. pI
	Q9H173	Nucleotide exchange factor SIL1 OS=Homo sapiens GN=SIL1 PE=1 SV=1 - [SIL1_HUMAN]	2.90194	3.04	2	1	1	1	461	52.052	5.36377
High	VFIGNLNTLVVK	1	5	1	G3V576		0	0	1.522e-05	2.89952	2	1316.79	0.491969	52.8686	0
	Accession	Description	Score	Coverage	# Proteins	# Unique Peptides	# Peptides	# PSMs	# AAs	MW [kDa]	calc. pI
	G3V576	Heterogeneous nuclear ribonucleoproteins C1/C2 OS=Homo sapiens GN=HNRNPC PE=1 SV=1 - [G3V576_HUMAN]	15.3103	35.93	5	7	8	12	231	25.2411	9.81787
High	LATNAAVTVLR	1	1	1	P50990		0	0	2.745e-05	2.89601	2	1128.67	-0.396925	37.152	0
	Accession	Description	Score	Coverage	# Proteins	# Unique Peptides	# Peptides	# PSMs	# AAs	MW [kDa]	calc. pI
	P50990	T-complex protein 1 subunit theta OS=Homo sapiens GN=CCT8 PE=1 SV=4 - [TCPQ_HUMAN]	15.9643	16.97	1	9	9	10	548	59.5825	5.60498
High	YLLLLAAGDPR	1	1	1	J3KN16		0	0	9.279e-05	2.89564	2	1201.69	0.0216572	54.2428	0
	Accession	Description	Score	Coverage	# Proteins	# Unique Peptides	# Peptides	# PSMs	# AAs	MW [kDa]	calc. pI
	J3KN16	KIAA0368 OS=Homo sapiens GN=KIAA0368 PE=1 SV=1 - [J3KN16_HUMAN]	4.74797	1.59	1	3	3	3	2017	223.552	8.74854
High	SNVSDAVAQSTR	1	1	1	P60174		0	0	3.801e-06	2.89314	2	1234.6	-2.41417	25.0386	0
	Accession	Description	Score	Coverage	# Proteins	# Unique Peptides	# Peptides	# PSMs	# AAs	MW [kDa]	calc. pI
	P60174	Triosephosphate isomerase OS=Homo sapiens GN=TPI1 PE=1 SV=3 - [TPIS_HUMAN]	37.8547	57.34	1	12	12	15	286	30.7717	5.92236
High	VLTVINQTQK	1	1	1	P42766		0	0	3.874e-05	2.89251	2	1143.67	0.0210481	30.3065	0
	Accession	Description	Score	Coverage	# Proteins	# Unique Peptides	# Peptides	# PSMs	# AAs	MW [kDa]	calc. pI
	P42766	60S ribosomal protein L35 OS=Homo sapiens GN=RPL35 PE=1 SV=2 - [RL35_HUMAN]	2.89251	8.13	1	1	1	1	123	14.5426	11.0483
High	LDGLVETPTGYIESLPR	1	11	1	H0YHC3		0	0	4.997e-09	2.89017	2	1859.98	1.45563	55.7274	0
	Accession	Description	Score	Coverage	# Proteins	# Unique Peptides	# Peptides	# PSMs	# AAs	MW [kDa]	calc. pI
	H0YHC3	Nucleosome assembly protein 1-like 1 (Fragment) OS=Homo sapiens GN=NAP1L1 PE=1 SV=1 - [H0YHC3_HUMAN]	12.0114	25.25	11	3	4	7	198	23.4028	4.80518
High	EEAENTLQSFR	1	1	1	P08670		0	0	2.686e-05	2.88988	2	1323.62	-0.822461	35.4678	0
	Accession	Description	Score	Coverage	# Proteins	# Unique Peptides	# Peptides	# PSMs	# AAs	MW [kDa]	calc. pI
	P08670	Vimentin OS=Homo sapiens GN=VIM PE=1 SV=4 - [VIME_HUMAN]	84.0859	59.66	1	27	27	40	466	53.6191	5.12256
High	VLNSYWVGEDSTYK	1	1	1	P61313		0	0	1.127e-05	2.88467	2	1660.79	-0.100827	43.243	0
	Accession	Description	Score	Coverage	# Proteins	# Unique Peptides	# Peptides	# PSMs	# AAs	MW [kDa]	calc. pI
	P61313	60S ribosomal protein L15 OS=Homo sapiens GN=RPL15 PE=1 SV=2 - [RL15_HUMAN]	9.23022	20.59	1	4	4	4	204	24.1311	11.6196
High	FTVVVATQLPESTSLR	1	3	1	J3QRA5		0	0	0.0002968	2.88434	2	1747.96	-0.512534	49.459	0
	Accession	Description	Score	Coverage	# Proteins	# Unique Peptides	# Peptides	# PSMs	# AAs	MW [kDa]	calc. pI
	J3QRA5	NEDD8-activating enzyme E1 regulatory subunit (Fragment) OS=Homo sapiens GN=NAE1 PE=1 SV=1 - [J3QRA5_HUMAN]	2.88434	12.9	3	1	1	1	124	14.3751	4.81787
High	AVAQALEVIPR	1	1	1	P49368		0	0	1.228e-05	2.87998	2	1166.69	-0.72788	42.8962	0
	Accession	Description	Score	Coverage	# Proteins	# Unique Peptides	# Peptides	# PSMs	# AAs	MW [kDa]	calc. pI
	P49368	T-complex protein 1 subunit gamma OS=Homo sapiens GN=CCT3 PE=1 SV=4 - [TCPG_HUMAN]	19.2096	17.8	2	11	11	12	545	60.4953	6.49365
High	STGEAFVQFASQEIAEK	1	3	1	E9PCY7		0	0	7.584e-08	2.8774	2	1841.9	3.23542	55.508	0
	Accession	Description	Score	Coverage	# Proteins	# Unique Peptides	# Peptides	# PSMs	# AAs	MW [kDa]	calc. pI
	E9PCY7	Heterogeneous nuclear ribonucleoprotein H OS=Homo sapiens GN=HNRNPH1 PE=1 SV=1 - [E9PCY7_HUMAN]	18.8655	21.21	3	5	7	11	429	47.0574	6.34131
High	SLAGSSGPGASSGTSGDHGELVVR	1	3	1	P29692		0	0	1.337e-12	2.87704	3	2185.05	-0.177887	29.7949	0
	Accession	Description	Score	Coverage	# Proteins	# Unique Peptides	# Peptides	# PSMs	# AAs	MW [kDa]	calc. pI
	P29692	Elongation factor 1-delta OS=Homo sapiens GN=EEF1D PE=1 SV=5 - [EF1D_HUMAN]	24.305	35.94	3	8	10	14	281	31.1028	5.0083
High	WSSLAcNIALDAVK	1	1	1	P49368	C6(Carbamidomethyl)	0	0	6.309e-08	2.87585	2	1547.79	1.04375	52.6262	0
	Accession	Description	Score	Coverage	# Proteins	# Unique Peptides	# Peptides	# PSMs	# AAs	MW [kDa]	calc. pI
	P49368	T-complex protein 1 subunit gamma OS=Homo sapiens GN=CCT3 PE=1 SV=4 - [TCPG_HUMAN]	19.2096	17.8	2	11	11	12	545	60.4953	6.49365
High	GYEEWLLNEIR	1	5	2	O43707;H9KV75		0	0	1.853e-06	2.87482	2	1421.71	1.09434	60.4384	0
	Accession	Description	Score	Coverage	# Proteins	# Unique Peptides	# Peptides	# PSMs	# AAs	MW [kDa]	calc. pI
	O43707	Alpha-actinin-4 OS=Homo sapiens GN=ACTN4 PE=1 SV=2 - [ACTN4_HUMAN]	21.2902	13.83	1	6	11	12	911	104.788	5.43994
	H9KV75	Alpha-actinin-1 OS=Homo sapiens GN=ACTN1 PE=1 SV=1 - [H9KV75_HUMAN]	20.6291	11.56	2	4	9	12	822	94.7657	5.69385
High	RRPENPKPQDGK	1	1	1	P67809		0	0	0.001398	2.87451	3	1421.76	0.240748	7.74035	1
	Accession	Description	Score	Coverage	# Proteins	# Unique Peptides	# Peptides	# PSMs	# AAs	MW [kDa]	calc. pI
	P67809	Nuclease-sensitive element-binding protein 1 OS=Homo sapiens GN=YBX1 PE=1 SV=3 - [YBOX1_HUMAN]	10.8054	30.25	1	5	5	7	324	35.9027	9.87646
High	QITVNDLPVGR	1	2	2	P32119;Q06830		0	0	3.708e-05	2.87244	2	1211.67	-0.166246	40.1006	0
	Accession	Description	Score	Coverage	# Proteins	# Unique Peptides	# Peptides	# PSMs	# AAs	MW [kDa]	calc. pI
	Q06830	Peroxiredoxin-1 OS=Homo sapiens GN=PRDX1 PE=1 SV=1 - [PRDX1_HUMAN]	24.9921	51.76	1	6	9	12	199	22.0963	8.1333
	P32119	Peroxiredoxin-2 OS=Homo sapiens GN=PRDX2 PE=1 SV=5 - [PRDX2_HUMAN]	12.5994	28.28	1	4	5	6	198	21.8782	5.97314
High	LNFSHGTHEYHAETIK	1	1	1	P14618		0	0	3.996e-05	2.87201	4	1883.9	-0.813766	26.0606	0
	Accession	Description	Score	Coverage	# Proteins	# Unique Peptides	# Peptides	# PSMs	# AAs	MW [kDa]	calc. pI
	P14618	Pyruvate kinase PKM OS=Homo sapiens GN=PKM PE=1 SV=4 - [KPYM_HUMAN]	41.7625	34.65	1	15	15	20	531	57.9	7.84033
High	HNIQALLK	1	2	1	K7EPB2		0	0	0.00119	2.87184	2	936.562	-1.05734	29.8374	0
	Accession	Description	Score	Coverage	# Proteins	# Unique Peptides	# Peptides	# PSMs	# AAs	MW [kDa]	calc. pI
	K7EPB2	cAMP-dependent protein kinase type I-alpha regulatory subunit (Fragment) OS=Homo sapiens GN=PRKAR1A PE=1 SV=1 - [K7EPB2_HUMAN]	4.67881	5.39	2	2	2	2	297	33.586	5.021
High	YHTINGHNcEVK	2	1	1	P51991	C9(Carbamidomethyl)	0	0	1.998e-05	2.86673	3	1471.67	-0.655779	16.686	0
	Accession	Description	Score	Coverage	# Proteins	# Unique Peptides	# Peptides	# PSMs	# AAs	MW [kDa]	calc. pI
	P51991	Heterogeneous nuclear ribonucleoprotein A3 OS=Homo sapiens GN=HNRNPA3 PE=1 SV=2 - [ROA3_HUMAN]	15.6204	24.07	1	6	7	9	378	39.5706	9.01221
High	HGFcGIPITDTGR	1	2	1	H0Y4R1	C4(Carbamidomethyl)	0	0	2.602e-08	2.8644	2	1430.68	-0.482154	37.1298	0
	Accession	Description	Score	Coverage	# Proteins	# Unique Peptides	# Peptides	# PSMs	# AAs	MW [kDa]	calc. pI
	H0Y4R1	Inosine-5'-monophosphate dehydrogenase 2 (Fragment) OS=Homo sapiens GN=IMPDH2 PE=1 SV=1 - [H0Y4R1_HUMAN]	14.3985	16.38	2	7	7	8	470	51.0352	8.17725
High	WFLTcINQPQFR	1	1	1	P26641	C5(Carbamidomethyl)	0	0	4.508e-07	2.86407	2	1609.8	1.68434	56.9095	0
	Accession	Description	Score	Coverage	# Proteins	# Unique Peptides	# Peptides	# PSMs	# AAs	MW [kDa]	calc. pI
	P26641	Elongation factor 1-gamma OS=Homo sapiens GN=EEF1G PE=1 SV=3 - [EF1G_HUMAN]	14.9568	15.56	1	7	7	7	437	50.0871	6.66846
High	FADLSEAANR	1	1	1	P08670		0	0	0.0001761	2.86291	2	1093.53	0.175687	31.3664	0
	Accession	Description	Score	Coverage	# Proteins	# Unique Peptides	# Peptides	# PSMs	# AAs	MW [kDa]	calc. pI
	P08670	Vimentin OS=Homo sapiens GN=VIM PE=1 SV=4 - [VIME_HUMAN]	84.0859	59.66	1	27	27	40	466	53.6191	5.12256
High	GWQDVTATSAyK	1	2	1	P55327	Y11(BP5)	0	0	1.903e-06	2.862	2	1659.75	-0.197337	45.2364	0
	Accession	Description	Score	Coverage	# Proteins	# Unique Peptides	# Peptides	# PSMs	# AAs	MW [kDa]	calc. pI
	P55327	Tumor protein D52 OS=Homo sapiens GN=TPD52 PE=1 SV=2 - [TPD52_HUMAN]	2.862	10.27	2	2	2	2	224	24.3122	4.83057
High	VIISAPSADAPMFVmGVNHEK	1	1	1	P04406	M15(Oxidation)	0	0	4.544e-09	2.86055	3	2229.1	-0.503206	44.7588	0
	Accession	Description	Score	Coverage	# Proteins	# Unique Peptides	# Peptides	# PSMs	# AAs	MW [kDa]	calc. pI
	P04406	Glyceraldehyde-3-phosphate dehydrogenase OS=Homo sapiens GN=GAPDH PE=1 SV=3 - [G3P_HUMAN]	77.2863	48.06	1	16	16	32	335	36.0304	8.45557
High	LAyVAPTIPR	2	1	1	O14974	Y3(BP5)	0	0	1.066e-05	2.85703	2	1433.76	0.533595	48.2085	0
	Accession	Description	Score	Coverage	# Proteins	# Unique Peptides	# Peptides	# PSMs	# AAs	MW [kDa]	calc. pI
	O14974	Protein phosphatase 1 regulatory subunit 12A OS=Homo sapiens GN=PPP1R12A PE=1 SV=1 - [MYPT1_HUMAN]	14.8825	6.99	1	6	6	9	1030	115.211	5.40186
High	VLATAFDTTLGGR	1	3	1	A0A087WYC1		0	0	1.219e-06	2.85534	2	1321.71	-0.0954832	44.453	0
	Accession	Description	Score	Coverage	# Proteins	# Unique Peptides	# Peptides	# PSMs	# AAs	MW [kDa]	calc. pI
	A0A087WYC1	Heat shock 70 kDa protein 4 OS=Homo sapiens GN=HSPA4 PE=1 SV=1 - [A0A087WYC1_HUMAN]	13.6798	16.02	3	7	8	9	699	78.5562	5.17334
High	HFNAPSHIR	2	1	1	P61254		0	0	8.372e-05	2.85478	2	1078.55	-0.789062	19.8307	0
	Accession	Description	Score	Coverage	# Proteins	# Unique Peptides	# Peptides	# PSMs	# AAs	MW [kDa]	calc. pI
	P61254	60S ribosomal protein L26 OS=Homo sapiens GN=RPL26 PE=1 SV=1 - [RL26_HUMAN]	20.9522	33.79	1	2	5	9	145	17.2475	10.5503
High	LNISFPATGcQK	1	1	1	P62753	C10(Carbamidomethyl)	0	0	3.17e-06	2.85447	2	1335.67	-1.15088	41.9137	0
	Accession	Description	Score	Coverage	# Proteins	# Unique Peptides	# Peptides	# PSMs	# AAs	MW [kDa]	calc. pI
	P62753	40S ribosomal protein S6 OS=Homo sapiens GN=RPS6 PE=1 SV=1 - [RS6_HUMAN]	8.14747	20.08	1	5	5	5	249	28.663	10.8433
High	STAYEDYYYHPPPR	2	1	1	O43390		0	0	2.221e-05	2.85366	3	1758.77	-1.69436	33.9661	0
	Accession	Description	Score	Coverage	# Proteins	# Unique Peptides	# Peptides	# PSMs	# AAs	MW [kDa]	calc. pI
	O43390	Heterogeneous nuclear ribonucleoprotein R OS=Homo sapiens GN=HNRNPR PE=1 SV=1 - [HNRPR_HUMAN]	17.4676	13.59	1	3	8	17	633	70.8993	8.1333
High	NQGGYGGSSSSSSyGSGR	3	2	1	F8W6I7	Y14(BP5)	0	0	8.224e-12	2.85173	2	2027.82	0.133037	31.7555	0
	Accession	Description	Score	Coverage	# Proteins	# Unique Peptides	# Peptides	# PSMs	# AAs	MW [kDa]	calc. pI
	F8W6I7	Heterogeneous nuclear ribonucleoprotein A1 OS=Homo sapiens GN=HNRNPA1 PE=1 SV=2 - [F8W6I7_HUMAN]	25.5855	28.99	2	6	7	15	307	33.1348	9.12939
High	TYEHFNAMGK	2	2	1	P16435		0	0	4.092e-06	2.85076	2	1197.53	-1.07711	27.1981	0
	Accession	Description	Score	Coverage	# Proteins	# Unique Peptides	# Peptides	# PSMs	# AAs	MW [kDa]	calc. pI
	P16435	NADPH--cytochrome P450 reductase OS=Homo sapiens GN=POR PE=1 SV=2 - [NCPR_HUMAN]	5.16549	3.1	2	2	2	3	677	76.6413	5.57959
High	VHLVGIDIFTGK	2	3	1	I3L397		0	0	0.0005778	2.84992	3	1298.75	-1.14564	51.9034	0
	Accession	Description	Score	Coverage	# Proteins	# Unique Peptides	# Peptides	# PSMs	# AAs	MW [kDa]	calc. pI
	I3L397	Eukaryotic translation initiation factor 5A (Fragment) OS=Homo sapiens GN=EIF5A PE=1 SV=8 - [I3L397_HUMAN]	9.59565	34.25	3	4	4	6	146	16.0089	4.99561
High	SLTNDWEDHLAVK	2	1	1	P08238		0	0	3.718e-07	2.84879	3	1527.74	-1.57264	41.8152	0
	Accession	Description	Score	Coverage	# Proteins	# Unique Peptides	# Peptides	# PSMs	# AAs	MW [kDa]	calc. pI
	P08238	Heat shock protein HSP 90-beta OS=Homo sapiens GN=HSP90AB1 PE=1 SV=4 - [HS90B_HUMAN]	91.9137	26.24	1	13	20	45	724	83.2121	5.03369
High	TVFAEHISDEcK	2	1	1	P39023	C11(Carbamidomethyl)	0	0	2.886e-08	2.84626	2	1435.66	3.57392	29.5955	0
	Accession	Description	Score	Coverage	# Proteins	# Unique Peptides	# Peptides	# PSMs	# AAs	MW [kDa]	calc. pI
	P39023	60S ribosomal protein L3 OS=Homo sapiens GN=RPL3 PE=1 SV=2 - [RL3_HUMAN]	14.5658	18.61	1	9	9	12	403	46.0798	10.1841
High	VTLTSEEEAR	1	1	1	P00338		0	0	0.000221	2.84428	2	1134.56	-0.209013	25.6945	0
	Accession	Description	Score	Coverage	# Proteins	# Unique Peptides	# Peptides	# PSMs	# AAs	MW [kDa]	calc. pI
	P00338	L-lactate dehydrogenase A chain OS=Homo sapiens GN=LDHA PE=1 SV=2 - [LDHA_HUMAN]	45.5774	31.02	1	10	11	25	332	36.6654	8.26514
High	SVVTGGVQSVMGSR	1	2	1	O60664		0	0	1.189e-07	2.84337	2	1363.7	-0.107553	37.7412	0
	Accession	Description	Score	Coverage	# Proteins	# Unique Peptides	# Peptides	# PSMs	# AAs	MW [kDa]	calc. pI
	O60664	Perilipin-3 OS=Homo sapiens GN=PLIN3 PE=1 SV=3 - [PLIN3_HUMAN]	9.79372	18.2	2	6	6	6	434	47.0459	5.43994
High	EGIPALDNFLDKL	1	1	1	P13639		0	0	9.528e-05	2.8401	2	1444.77	-1.05904	65.5139	1
	Accession	Description	Score	Coverage	# Proteins	# Unique Peptides	# Peptides	# PSMs	# AAs	MW [kDa]	calc. pI
	P13639	Elongation factor 2 OS=Homo sapiens GN=EEF2 PE=1 SV=4 - [EF2_HUMAN]	62.4975	28.67	1	23	24	39	858	95.277	6.82959
High	LLNILGLIFK	1	2	1	E7EN77		0	0	5.79e-05	2.83975	2	1143.75	-2.03107	67.6143	0
	Accession	Description	Score	Coverage	# Proteins	# Unique Peptides	# Peptides	# PSMs	# AAs	MW [kDa]	calc. pI
	E7EN77	Condensin complex subunit 1 (Fragment) OS=Homo sapiens GN=NCAPD2 PE=1 SV=2 - [E7EN77_HUMAN]	2.83975	1.09	2	1	1	1	919	102.584	5.93506
High	TWNDPSVQQDIK	1	1	1	P11021		0	0	2.605e-05	2.83944	2	1430.69	1.87453	35.0588	0
	Accession	Description	Score	Coverage	# Proteins	# Unique Peptides	# Peptides	# PSMs	# AAs	MW [kDa]	calc. pI
	P11021	78 kDa glucose-regulated protein OS=Homo sapiens GN=HSPA5 PE=1 SV=2 - [GRP78_HUMAN]	30.9537	27.06	3	14	15	17	654	72.2884	5.16064
High	SGGPVVVLVQLER	1	1	1	O75643		0	0	3.158e-06	2.83858	2	1352.79	-0.52726	53.1293	0
	Accession	Description	Score	Coverage	# Proteins	# Unique Peptides	# Peptides	# PSMs	# AAs	MW [kDa]	calc. pI
	O75643	U5 small nuclear ribonucleoprotein 200 kDa helicase OS=Homo sapiens GN=SNRNP200 PE=1 SV=2 - [U520_HUMAN]	12.5552	3.89	1	8	8	8	2136	244.353	6.06201
High	GIYAyGFEKPSAIQQR	2	2	2	P60842;P38919	Y5(BP5)	0	0	3.071e-10	2.83816	3	2161.05	-0.597419	45.1045	0
	Accession	Description	Score	Coverage	# Proteins	# Unique Peptides	# Peptides	# PSMs	# AAs	MW [kDa]	calc. pI
	P60842	Eukaryotic initiation factor 4A-I OS=Homo sapiens GN=EIF4A1 PE=1 SV=1 - [IF4A1_HUMAN]	40.1608	36.7	1	12	14	20	406	46.1246	5.47803
	P38919	Eukaryotic initiation factor 4A-III OS=Homo sapiens GN=EIF4A3 PE=1 SV=4 - [IF4A3_HUMAN]	16.876	22.63	1	5	7	9	411	46.8412	6.72705
High	ELASQPDVDGFLVGGASLKPEFVDIINAK	1	1	1	P60174		0	0	0.001966	2.8357	3	3029.58	-0.643782	62.9022	0
	Accession	Description	Score	Coverage	# Proteins	# Unique Peptides	# Peptides	# PSMs	# AAs	MW [kDa]	calc. pI
	P60174	Triosephosphate isomerase OS=Homo sapiens GN=TPI1 PE=1 SV=3 - [TPIS_HUMAN]	37.8547	57.34	1	12	12	15	286	30.7717	5.92236
High	DAVLLVFANK	1	5	1	C9J1Z8		0	0	0.0002053	2.8338	2	1089.63	-1.15212	53.8167	0
	Accession	Description	Score	Coverage	# Proteins	# Unique Peptides	# Peptides	# PSMs	# AAs	MW [kDa]	calc. pI
	C9J1Z8	ADP-ribosylation factor 5 (Fragment) OS=Homo sapiens GN=ARF5 PE=1 SV=1 - [C9J1Z8_HUMAN]	4.50895	14	5	2	2	2	150	17.0959	7.34229
High	GYDVIAQAQSGTGK	1	1	1	P60842		0	0	1.746e-07	2.83341	2	1394.69	-0.0901508	32.9731	0
	Accession	Description	Score	Coverage	# Proteins	# Unique Peptides	# Peptides	# PSMs	# AAs	MW [kDa]	calc. pI
	P60842	Eukaryotic initiation factor 4A-I OS=Homo sapiens GN=EIF4A1 PE=1 SV=1 - [IF4A1_HUMAN]	40.1608	36.7	1	12	14	20	406	46.1246	5.47803
High	LFIGGLSFETTEESLR	1	1	1	P22626		0	0	1.452e-08	2.83096	2	1798.92	-1.05931	60.2705	0
	Accession	Description	Score	Coverage	# Proteins	# Unique Peptides	# Peptides	# PSMs	# AAs	MW [kDa]	calc. pI
	P22626	Heterogeneous nuclear ribonucleoproteins A2/B1 OS=Homo sapiens GN=HNRNPA2B1 PE=1 SV=2 - [ROA2_HUMAN]	75.8284	56.37	1	18	19	44	353	37.4067	8.95361
High	FASFPDYLVIQIK	1	1	1	P45974		0	0	0.0003243	2.82948	2	1540.84	-1.38659	62.6702	0
	Accession	Description	Score	Coverage	# Proteins	# Unique Peptides	# Peptides	# PSMs	# AAs	MW [kDa]	calc. pI
	P45974	Ubiquitin carboxyl-terminal hydrolase 5 OS=Homo sapiens GN=USP5 PE=1 SV=2 - [UBP5_HUMAN]	2.82948	2.91	1	2	2	2	858	95.7253	5.03369
High	RSIQFVDWcPTGFK	1	2	1	P68366	C9(Carbamidomethyl)	0	0	2.4e-05	2.82761	3	1740.85	0.198866	49.2363	1
	Accession	Description	Score	Coverage	# Proteins	# Unique Peptides	# Peptides	# PSMs	# AAs	MW [kDa]	calc. pI
	P68366	Tubulin alpha-4A chain OS=Homo sapiens GN=TUBA4A PE=1 SV=1 - [TBA4A_HUMAN]	51.0912	33.26	2	4	13	25	448	49.8924	5.05908
High	APDFVFyAPR	1	3	2	E7EQR4;P26038	Y7(BP5)	0	0	1.885e-05	2.82759	2	1515.71	-0.121044	56.4937	0
	Accession	Description	Score	Coverage	# Proteins	# Unique Peptides	# Peptides	# PSMs	# AAs	MW [kDa]	calc. pI
	E7EQR4	Ezrin OS=Homo sapiens GN=EZR PE=1 SV=3 - [E7EQR4_HUMAN]	28.4642	18.77	2	5	13	16	586	69.3287	6.16357
	P26038	Moesin OS=Homo sapiens GN=MSN PE=1 SV=3 - [MOES_HUMAN]	22.4033	14.56	1	3	11	14	577	67.7778	6.40479
High	HFNALGGWGELQNSVK	1	1	1	P09960		0	0	1.614e-05	2.8269	3	1756.88	-0.833911	47.6604	0
	Accession	Description	Score	Coverage	# Proteins	# Unique Peptides	# Peptides	# PSMs	# AAs	MW [kDa]	calc. pI
	P09960	Leukotriene A-4 hydrolase OS=Homo sapiens GN=LTA4H PE=1 SV=2 - [LKHA4_HUMAN]	2.8269	2.62	1	1	1	1	611	69.2412	6.17627
High	LLLAVFVTPLTDLR	1	2	1	E9PHA6		0	0	2.534e-07	2.82654	2	1570.95	-1.97996	66.2894	0
	Accession	Description	Score	Coverage	# Proteins	# Unique Peptides	# Peptides	# PSMs	# AAs	MW [kDa]	calc. pI
	E9PHA6	DNA mismatch repair protein OS=Homo sapiens GN=MSH2 PE=1 SV=1 - [E9PHA6_HUMAN]	2.82654	1.52	2	1	1	1	921	103.122	6.0874
High	FTMVQVWPVR	1	1	1	P38606		0	0	7.055e-05	2.82554	2	1262.67	-0.915215	56.0311	0
	Accession	Description	Score	Coverage	# Proteins	# Unique Peptides	# Peptides	# PSMs	# AAs	MW [kDa]	calc. pI
	P38606	V-type proton ATPase catalytic subunit A OS=Homo sapiens GN=ATP6V1A PE=1 SV=2 - [VATA_HUMAN]	6.21972	5.51	1	3	3	3	617	68.2605	5.51611
High	IIFVVGGPGSGK	1	2	1	P00568		0	0	1.018e-05	2.82438	2	1130.66	-0.633059	42.7056	0
	Accession	Description	Score	Coverage	# Proteins	# Unique Peptides	# Peptides	# PSMs	# AAs	MW [kDa]	calc. pI
	P00568	Adenylate kinase isoenzyme 1 OS=Homo sapiens GN=AK1 PE=1 SV=3 - [KAD1_HUMAN]	2.82438	6.19	2	1	1	1	194	21.6213	8.63135
High	AVVGVVAGGGR	1	1	1	P62917		0	0	0.001187	2.82427	2	941.552	-0.561459	26.8546	0
	Accession	Description	Score	Coverage	# Proteins	# Unique Peptides	# Peptides	# PSMs	# AAs	MW [kDa]	calc. pI
	P62917	60S ribosomal protein L8 OS=Homo sapiens GN=RPL8 PE=1 SV=2 - [RL8_HUMAN]	16.5402	19.46	1	5	5	9	257	28.0073	11.0337
High	ILGLLDAYLK	1	1	1	P26641		0	0	0.0001141	2.82395	2	1118.68	-0.6251	61.885	0
	Accession	Description	Score	Coverage	# Proteins	# Unique Peptides	# Peptides	# PSMs	# AAs	MW [kDa]	calc. pI
	P26641	Elongation factor 1-gamma OS=Homo sapiens GN=EEF1G PE=1 SV=3 - [EF1G_HUMAN]	14.9568	15.56	1	7	7	7	437	50.0871	6.66846
High	VFSGLVSTGLK	1	1	1	P13639		0	0	0.0001382	2.82348	2	1107.64	-0.528071	42.6752	0
	Accession	Description	Score	Coverage	# Proteins	# Unique Peptides	# Peptides	# PSMs	# AAs	MW [kDa]	calc. pI
	P13639	Elongation factor 2 OS=Homo sapiens GN=EEF2 PE=1 SV=4 - [EF2_HUMAN]	62.4975	28.67	1	23	24	39	858	95.277	6.82959
High	WALSQSNPSALR	1	1	1	P55072		0	0	4.328e-07	2.82342	2	1329.69	-0.416649	39.9027	0
	Accession	Description	Score	Coverage	# Proteins	# Unique Peptides	# Peptides	# PSMs	# AAs	MW [kDa]	calc. pI
	P55072	Transitional endoplasmic reticulum ATPase OS=Homo sapiens GN=VCP PE=1 SV=4 - [TERA_HUMAN]	15.9676	17	4	12	12	12	806	89.2657	5.26221
High	IAPRPASGPIRPIVR	2	1	1	P26373		0	0	6.034e-05	2.82257	4	1599.98	-1.55076	28.2641	0
	Accession	Description	Score	Coverage	# Proteins	# Unique Peptides	# Peptides	# PSMs	# AAs	MW [kDa]	calc. pI
	P26373	60S ribosomal protein L13 OS=Homo sapiens GN=RPL13 PE=1 SV=4 - [RL13_HUMAN]	15.817	32.23	1	6	6	8	211	24.2465	11.6489
High	VGINyQPPTVVPGGDLAK	4	4	2	P68366;Q9BQE3	Y5(BP5)	0	0	3.724e-06	2.82156	3	2158.1	0.528804	51.3313	0
	Accession	Description	Score	Coverage	# Proteins	# Unique Peptides	# Peptides	# PSMs	# AAs	MW [kDa]	calc. pI
	Q9BQE3	Tubulin alpha-1C chain OS=Homo sapiens GN=TUBA1C PE=1 SV=1 - [TBA1C_HUMAN]	57.9516	37.42	3	5	14	26	449	49.8635	5.09717
	P68366	Tubulin alpha-4A chain OS=Homo sapiens GN=TUBA4A PE=1 SV=1 - [TBA4A_HUMAN]	51.0912	33.26	2	4	13	25	448	49.8924	5.05908
High	IIDVVYNASNNELVR	1	2	1	Q5JR95		0	0	1.081e-08	2.81905	2	1718.91	-1.04613	45.6037	0
	Accession	Description	Score	Coverage	# Proteins	# Unique Peptides	# Peptides	# PSMs	# AAs	MW [kDa]	calc. pI
	Q5JR95	40S ribosomal protein S8 OS=Homo sapiens GN=RPS8 PE=1 SV=1 - [Q5JR95_HUMAN]	13.9676	37.77	2	6	6	6	188	21.866	10.3599
High	NSNLVGAAHEELQQSR	2	1	1	P02545		0	0	7.739e-08	2.81826	2	1752.86	1.14452	32.9509	0
	Accession	Description	Score	Coverage	# Proteins	# Unique Peptides	# Peptides	# PSMs	# AAs	MW [kDa]	calc. pI
	P02545	Prelamin-A/C OS=Homo sapiens GN=LMNA PE=1 SV=1 - [LMNA_HUMAN]	50.5008	34.34	1	22	22	25	664	74.0947	7.02002
High	VTVLFAGQHISK	2	1	1	O75369		0	0	2.594e-06	2.81725	2	1299.74	0.085962	36.6346	0
	Accession	Description	Score	Coverage	# Proteins	# Unique Peptides	# Peptides	# PSMs	# AAs	MW [kDa]	calc. pI
	O75369	Filamin-B OS=Homo sapiens GN=FLNB PE=1 SV=2 - [FLNB_HUMAN]	18.2202	4.92	1	8	10	14	2602	277.99	5.73193
High	SSGGGyGGGPAGGHGGNR	1	1	1	Q9H2U1	Y6(BP5)	0	0	3.302e-08	2.81669	3	1834.77	0.309698	27.2639	0
	Accession	Description	Score	Coverage	# Proteins	# Unique Peptides	# Peptides	# PSMs	# AAs	MW [kDa]	calc. pI
	Q9H2U1	ATP-dependent RNA helicase DHX36 OS=Homo sapiens GN=DHX36 PE=1 SV=2 - [DHX36_HUMAN]	2.81669	1.79	1	1	1	1	1008	114.688	7.6792
High	SPFSVAVSPSLDLSK	1	3	1	P21333		0	0	3.088e-05	2.81659	2	1533.82	-0.401668	51.0567	0
	Accession	Description	Score	Coverage	# Proteins	# Unique Peptides	# Peptides	# PSMs	# AAs	MW [kDa]	calc. pI
	P21333	Filamin-A OS=Homo sapiens GN=FLNA PE=1 SV=4 - [FLNA_HUMAN]	52.5532	13.86	3	25	27	38	2647	280.564	6.06201
High	GNLGAGNGNLQGPR	1	2	1	P43243		0	0	1.172e-07	2.8151	2	1324.67	-0.762004	25.7691	0
	Accession	Description	Score	Coverage	# Proteins	# Unique Peptides	# Peptides	# PSMs	# AAs	MW [kDa]	calc. pI
	P43243	Matrin-3 OS=Homo sapiens GN=MATR3 PE=1 SV=2 - [MATR3_HUMAN]	11.6097	7.91	2	6	6	6	847	94.5648	6.25244
High	QLSSGVSEIR	1	1	1	P04792		0	0	0.0002464	2.8144	2	1075.57	0.118187	29.0344	0
	Accession	Description	Score	Coverage	# Proteins	# Unique Peptides	# Peptides	# PSMs	# AAs	MW [kDa]	calc. pI
	P04792	Heat shock protein beta-1 OS=Homo sapiens GN=HSPB1 PE=1 SV=2 - [HSPB1_HUMAN]	11.6837	18.05	1	4	4	6	205	22.7685	6.40479
High	TLMNLGGLAVAR	1	1	1	P37802		0	0	8.185e-06	2.8131	2	1215.69	-1.0778	49.8369	0
	Accession	Description	Score	Coverage	# Proteins	# Unique Peptides	# Peptides	# PSMs	# AAs	MW [kDa]	calc. pI
	P37802	Transgelin-2 OS=Homo sapiens GN=TAGLN2 PE=1 SV=3 - [TAGL2_HUMAN]	60.4902	63.82	1	9	10	36	199	22.3772	8.25049
High	AIIIFVPVPQLK	3	2	1	B5MCP9		0	0	0.0004507	2.81075	2	1337.86	-0.147267	62.7079	0
	Accession	Description	Score	Coverage	# Proteins	# Unique Peptides	# Peptides	# PSMs	# AAs	MW [kDa]	calc. pI
	B5MCP9	40S ribosomal protein S7 OS=Homo sapiens GN=RPS7 PE=1 SV=1 - [B5MCP9_HUMAN]	23.0911	22.46	2	4	4	8	187	21.2988	10.272
High	DSTLImQLLR	2	6	5	P27348;P31946;B0AZS6;E7EX29;K7EM20	M6(Oxidation)	0	0	0.0003771	2.81032	2	1205.65	-0.983379	60.416	0
	Accession	Description	Score	Coverage	# Proteins	# Unique Peptides	# Peptides	# PSMs	# AAs	MW [kDa]	calc. pI
	E7EX29	14-3-3 protein zeta/delta (Fragment) OS=Homo sapiens GN=YWHAZ PE=1 SV=1 - [E7EX29_HUMAN]	37.0193	48.78	1	2	12	20	246	28.019	4.91943
	P27348	14-3-3 protein theta OS=Homo sapiens GN=YWHAQ PE=1 SV=1 - [1433T_HUMAN]	30.8507	40.82	1	5	11	17	245	27.7468	4.77979
	B0AZS6	14-3-3 protein zeta/delta OS=Homo sapiens GN=YWHAZ PE=1 SV=1 - [B0AZS6_HUMAN]	28.8733	59.52	1	1	9	16	168	19.0604	4.56396
	P31946	14-3-3 protein beta/alpha OS=Homo sapiens GN=YWHAB PE=1 SV=3 - [1433B_HUMAN]	26.1642	32.52	1	3	9	16	246	28.0648	4.83057
	K7EM20	14-3-3 protein epsilon (Fragment) OS=Homo sapiens GN=YWHAE PE=1 SV=1 - [K7EM20_HUMAN]	12.4458	34.78	1	2	3	5	115	12.8613	4.58936
High	HGLLVPNNTTDQELQHIR	1	2	1	B7ZBH1		0	0	7.315e-06	2.80991	3	2085.08	-0.702048	36.8932	0
	Accession	Description	Score	Coverage	# Proteins	# Unique Peptides	# Peptides	# PSMs	# AAs	MW [kDa]	calc. pI
	B7ZBH1	Eukaryotic translation initiation factor 6 (Fragment) OS=Homo sapiens GN=EIF6 PE=1 SV=1 - [B7ZBH1_HUMAN]	2.80991	25.93	2	2	2	2	108	11.8169	6.26514
High	LDGLVETPTGyIESLPR	2	11	1	H0YHC3	Y11(BP5)	0	0	4.157e-06	2.80938	3	2193.09	-0.169949	58.439	0
	Accession	Description	Score	Coverage	# Proteins	# Unique Peptides	# Peptides	# PSMs	# AAs	MW [kDa]	calc. pI
	H0YHC3	Nucleosome assembly protein 1-like 1 (Fragment) OS=Homo sapiens GN=NAP1L1 PE=1 SV=1 - [H0YHC3_HUMAN]	12.0114	25.25	11	3	4	7	198	23.4028	4.80518
High	NLQEAEEWYK	1	1	1	P08670		0	0	0.001808	2.80907	2	1309.6	-0.984605	41.0143	0
	Accession	Description	Score	Coverage	# Proteins	# Unique Peptides	# Peptides	# PSMs	# AAs	MW [kDa]	calc. pI
	P08670	Vimentin OS=Homo sapiens GN=VIM PE=1 SV=4 - [VIME_HUMAN]	84.0859	59.66	1	27	27	40	466	53.6191	5.12256
High	HLAGLGLTEAIDKNK	1	1	1	P50454		0	0	0.0001802	2.80827	3	1579.88	-0.365497	35.6053	1
	Accession	Description	Score	Coverage	# Proteins	# Unique Peptides	# Peptides	# PSMs	# AAs	MW [kDa]	calc. pI
	P50454	Serpin H1 OS=Homo sapiens GN=SERPINH1 PE=1 SV=2 - [SERPH_HUMAN]	35.3524	21.29	1	9	9	14	418	46.4112	8.68994
High	WQLSVATEQPELEGPR	1	1	1	Q9NR30		0	0	2.627e-09	2.80739	2	1839.92	-0.0716264	48.2688	0
	Accession	Description	Score	Coverage	# Proteins	# Unique Peptides	# Peptides	# PSMs	# AAs	MW [kDa]	calc. pI
	Q9NR30	Nucleolar RNA helicase 2 OS=Homo sapiens GN=DDX21 PE=1 SV=5 - [DDX21_HUMAN]	7.92145	7.15	1	5	5	5	783	87.2904	9.27588
High	DLDIIDNyDYSHTVK	2	1	1	O75369	Y8(BP5)	0	0	7.929e-08	2.80637	3	2143.96	-0.249601	54.8282	0
	Accession	Description	Score	Coverage	# Proteins	# Unique Peptides	# Peptides	# PSMs	# AAs	MW [kDa]	calc. pI
	O75369	Filamin-B OS=Homo sapiens GN=FLNB PE=1 SV=2 - [FLNB_HUMAN]	18.2202	4.92	1	8	10	14	2602	277.99	5.73193
High	LDIDSPPITAR	1	1	1	P14618		0	0	3.083e-06	2.804	2	1197.65	-0.14771	39.1968	0
	Accession	Description	Score	Coverage	# Proteins	# Unique Peptides	# Peptides	# PSMs	# AAs	MW [kDa]	calc. pI
	P14618	Pyruvate kinase PKM OS=Homo sapiens GN=PKM PE=1 SV=4 - [KPYM_HUMAN]	41.7625	34.65	1	15	15	20	531	57.9	7.84033
High	MVVESAyEVIK	1	1	1	P07195	Y7(BP5)	0	0	1.5e-05	2.80278	2	1600.78	0.800497	52.7601	0
	Accession	Description	Score	Coverage	# Proteins	# Unique Peptides	# Peptides	# PSMs	# AAs	MW [kDa]	calc. pI
	P07195	L-lactate dehydrogenase B chain OS=Homo sapiens GN=LDHB PE=1 SV=2 - [LDHB_HUMAN]	44.488	37.13	1	12	13	22	334	36.6151	6.04932
High	TVKEEAEKPER	2	2	1	P14314		0	0	1.073e-05	2.80173	3	1315.68	-1.12511	11.436	1
	Accession	Description	Score	Coverage	# Proteins	# Unique Peptides	# Peptides	# PSMs	# AAs	MW [kDa]	calc. pI
	P14314	Glucosidase 2 subunit beta OS=Homo sapiens GN=PRKCSH PE=1 SV=2 - [GLU2B_HUMAN]	10.5617	11.55	2	6	6	7	528	59.3878	4.41162
High	cSQAVyAAEK	1	2	1	E9PP21	C1(Carbamidomethyl); Y6(BP5)	0	0	3.897e-05	2.80171	2	1459.63	-1.27384	35.3971	0
	Accession	Description	Score	Coverage	# Proteins	# Unique Peptides	# Peptides	# PSMs	# AAs	MW [kDa]	calc. pI
	E9PP21	Cysteine and glycine-rich protein 1 OS=Homo sapiens GN=CSRP1 PE=1 SV=1 - [E9PP21_HUMAN]	16.8589	29.38	2	4	4	6	160	16.9291	8.90967
High	NPIHAIGLLIR	2	3	1	E9PR16		0	0	2.922e-05	2.80055	2	1216.75	0.182326	47.7854	0
	Accession	Description	Score	Coverage	# Proteins	# Unique Peptides	# Peptides	# PSMs	# AAs	MW [kDa]	calc. pI
	E9PR16	Nuclear pore complex protein Nup160 (Fragment) OS=Homo sapiens GN=NUP160 PE=1 SV=2 - [E9PR16_HUMAN]	5.47854	0.98	3	1	1	2	1123	127.357	5.42725
High	AAFDDAIAELDTLSEESyK	1	1	1	K7EM20	Y18(BP5)	0	0	8.082e-06	2.79971	3	2421.08	-0.972812	64.6229	0
	Accession	Description	Score	Coverage	# Proteins	# Unique Peptides	# Peptides	# PSMs	# AAs	MW [kDa]	calc. pI
	K7EM20	14-3-3 protein epsilon (Fragment) OS=Homo sapiens GN=YWHAE PE=1 SV=1 - [K7EM20_HUMAN]	12.4458	34.78	1	2	3	5	115	12.8613	4.58936
High	LFVTNDAATILR	1	1	1	P50990		0	0	4.569e-07	2.79949	2	1333.75	-0.18843	49.183	0
	Accession	Description	Score	Coverage	# Proteins	# Unique Peptides	# Peptides	# PSMs	# AAs	MW [kDa]	calc. pI
	P50990	T-complex protein 1 subunit theta OS=Homo sapiens GN=CCT8 PE=1 SV=4 - [TCPQ_HUMAN]	15.9643	16.97	1	9	9	10	548	59.5825	5.60498
High	QIFILLFQR	1	1	1	P55060		0	0	0.0002361	2.79545	2	1177.71	-0.903295	63.3215	0
	Accession	Description	Score	Coverage	# Proteins	# Unique Peptides	# Peptides	# PSMs	# AAs	MW [kDa]	calc. pI
	P55060	Exportin-2 OS=Homo sapiens GN=CSE1L PE=1 SV=3 - [XPO2_HUMAN]	6.76445	7.62	1	8	8	8	971	110.346	5.77002
High	ILFIGGITAPTVR	1	1	1	P48651		0	0	1.538e-05	2.79189	2	1357.82	-0.0245037	56.8355	0
	Accession	Description	Score	Coverage	# Proteins	# Unique Peptides	# Peptides	# PSMs	# AAs	MW [kDa]	calc. pI
	P48651	Phosphatidylserine synthase 1 OS=Homo sapiens GN=PTDSS1 PE=1 SV=1 - [PTSS1_HUMAN]	2.79189	2.75	1	1	1	1	473	55.4911	8.42627
High	VHIEIGPDGR	2	4	2	E9PCY7;P52597		0	0	0.0003094	2.79092	2	1092.58	-0.496201	29.9785	0
	Accession	Description	Score	Coverage	# Proteins	# Unique Peptides	# Peptides	# PSMs	# AAs	MW [kDa]	calc. pI
	E9PCY7	Heterogeneous nuclear ribonucleoprotein H OS=Homo sapiens GN=HNRNPH1 PE=1 SV=1 - [E9PCY7_HUMAN]	18.8655	21.21	3	5	7	11	429	47.0574	6.34131
	P52597	Heterogeneous nuclear ribonucleoprotein F OS=Homo sapiens GN=HNRNPF PE=1 SV=3 - [HNRPF_HUMAN]	7.89134	14.22	1	3	5	6	415	45.6429	5.57959
High	YHTVNGHNcEVR	2	2	1	F8W6I7	C9(Carbamidomethyl)	0	0	1.758e-07	2.78942	3	1485.66	-0.622982	13.272	0
	Accession	Description	Score	Coverage	# Proteins	# Unique Peptides	# Peptides	# PSMs	# AAs	MW [kDa]	calc. pI
	F8W6I7	Heterogeneous nuclear ribonucleoprotein A1 OS=Homo sapiens GN=HNRNPA1 PE=1 SV=2 - [F8W6I7_HUMAN]	25.5855	28.99	2	6	7	15	307	33.1348	9.12939
High	AGLQFPVGR	1	10	3	Q96KK5;P0C0S5;Q8IUE6		0	0	0.002704	2.78619	2	944.53	-1.27514	41.0299	0
	Accession	Description	Score	Coverage	# Proteins	# Unique Peptides	# Peptides	# PSMs	# AAs	MW [kDa]	calc. pI
	Q96KK5	Histone H2A type 1-H OS=Homo sapiens GN=HIST1H2AH PE=1 SV=3 - [H2A1H_HUMAN]	18.6813	41.41	6	2	5	7	128	13.8978	10.8872
	Q8IUE6	Histone H2A type 2-B OS=Homo sapiens GN=HIST2H2AB PE=1 SV=3 - [H2A2B_HUMAN]	13.9466	35.38	1	2	4	5	130	13.9868	10.8872
	P0C0S5	Histone H2A.Z OS=Homo sapiens GN=H2AFZ PE=1 SV=2 - [H2AZ_HUMAN]	6.68894	23.44	2	1	3	3	128	13.5446	10.5796
High	TDQVIQSLIALVNDPQPEHPLR	1	2	1	P68036		0	0	2.951e-07	2.78517	3	2483.32	-0.278317	63.8178	0
	Accession	Description	Score	Coverage	# Proteins	# Unique Peptides	# Peptides	# PSMs	# AAs	MW [kDa]	calc. pI
	P68036	Ubiquitin-conjugating enzyme E2 L3 OS=Homo sapiens GN=UBE2L3 PE=1 SV=1 - [UB2L3_HUMAN]	4.67468	29.87	2	3	3	3	154	17.8502	8.51416
High	TLLENTAITIGR	1	1	1	Q92973		0	0	8.019e-06	2.78482	2	1301.74	0.434971	45.059	0
	Accession	Description	Score	Coverage	# Proteins	# Unique Peptides	# Peptides	# PSMs	# AAs	MW [kDa]	calc. pI
	Q92973	Transportin-1 OS=Homo sapiens GN=TNPO1 PE=1 SV=2 - [TNPO1_HUMAN]	10.7844	4.79	1	3	4	5	898	102.289	4.98291
High	GASQAGmTGyGmPR	6	2	2	P37802;Q9UI15	M7(Oxidation); Y10(BP5); M12(Oxidation)	0	0	8.892e-06	2.78454	2	1748.72	0.0288436	32.2416	0
	Accession	Description	Score	Coverage	# Proteins	# Unique Peptides	# Peptides	# PSMs	# AAs	MW [kDa]	calc. pI
	P37802	Transgelin-2 OS=Homo sapiens GN=TAGLN2 PE=1 SV=3 - [TAGL2_HUMAN]	60.4902	63.82	1	9	10	36	199	22.3772	8.25049
	Q9UI15	Transgelin-3 OS=Homo sapiens GN=TAGLN3 PE=1 SV=2 - [TAGL3_HUMAN]	38.2482	11.06	1	1	2	21	199	22.4581	7.32764
High	DALSDLALHFLNK	1	1	1	P50991		0	0	4.147e-08	2.78143	2	1456.78	0.297591	63.3833	0
	Accession	Description	Score	Coverage	# Proteins	# Unique Peptides	# Peptides	# PSMs	# AAs	MW [kDa]	calc. pI
	P50991	T-complex protein 1 subunit delta OS=Homo sapiens GN=CCT4 PE=1 SV=4 - [TCPD_HUMAN]	13.7475	15.03	1	6	7	7	539	57.8878	7.82568
High	ISLGLPVGAVINcADNTGAK	2	1	1	P62829	C13(Carbamidomethyl)	0	0	1.834e-07	2.77721	2	1970.03	-1.36322	55.8391	0
	Accession	Description	Score	Coverage	# Proteins	# Unique Peptides	# Peptides	# PSMs	# AAs	MW [kDa]	calc. pI
	P62829	60S ribosomal protein L23 OS=Homo sapiens GN=RPL23 PE=1 SV=1 - [RL23_HUMAN]	4.89295	48.57	1	6	6	8	140	14.8561	10.5063
High	LVVPASQcGSLIGK	1	4	2	H3BRU6;E9PFP8	C8(Carbamidomethyl)	0	0	1.278e-05	2.77518	2	1428.79	-1.51954	39.2979	0
	Accession	Description	Score	Coverage	# Proteins	# Unique Peptides	# Peptides	# PSMs	# AAs	MW [kDa]	calc. pI
	H3BRU6	Poly(rC)-binding protein 2 (Fragment) OS=Homo sapiens GN=PCBP2 PE=1 SV=1 - [H3BRU6_HUMAN]	11.6656	28.24	3	3	6	7	301	31.6903	8.44092
	E9PFP8	Poly(rC)-binding protein 3 OS=Homo sapiens GN=PCBP3 PE=1 SV=1 - [E9PFP8_HUMAN]	4.99649	15.79	1	1	4	5	361	38.1629	8.06006
High	TVGALQVLGTEAQSSLLK	1	1	1	P78527		0	0	4.357e-05	2.77338	2	1815.02	-1.96524	58.0842	0
	Accession	Description	Score	Coverage	# Proteins	# Unique Peptides	# Peptides	# PSMs	# AAs	MW [kDa]	calc. pI
	P78527	DNA-dependent protein kinase catalytic subunit OS=Homo sapiens GN=PRKDC PE=1 SV=3 - [PRKDC_HUMAN]	12.2363	2.52	1	10	10	10	4128	468.788	7.12256
High	TNVNVFSELSAPR	1	2	1	Q8NFJ5		0	0	1.207e-07	2.77101	2	1433.74	-0.206866	48.8318	0
	Accession	Description	Score	Coverage	# Proteins	# Unique Peptides	# Peptides	# PSMs	# AAs	MW [kDa]	calc. pI
	Q8NFJ5	Retinoic acid-induced protein 3 OS=Homo sapiens GN=GPRC5A PE=1 SV=2 - [RAI3_HUMAN]	2.77101	5.88	2	2	2	2	357	40.2249	8.14795
High	HIYYITGETK	1	1	1	Q58FG0		0	0	1.549e-05	2.76866	2	1224.63	-0.52225	29.3375	0
	Accession	Description	Score	Coverage	# Proteins	# Unique Peptides	# Peptides	# PSMs	# AAs	MW [kDa]	calc. pI
	Q58FG0	Putative heat shock protein HSP 90-alpha A5 OS=Homo sapiens GN=HSP90AA5P PE=2 SV=1 - [HS905_HUMAN]	4.67578	5.39	1	2	2	2	334	38.7138	6.56592
High	NMGGPYGGGNYGPGGSGGSGGYGGR	2	1	1	P22626		0	0	8.62e-10	2.76722	2	2189.9	-1.1789	32.4559	0
	Accession	Description	Score	Coverage	# Proteins	# Unique Peptides	# Peptides	# PSMs	# AAs	MW [kDa]	calc. pI
	P22626	Heterogeneous nuclear ribonucleoproteins A2/B1 OS=Homo sapiens GN=HNRNPA2B1 PE=1 SV=2 - [ROA2_HUMAN]	75.8284	56.37	1	18	19	44	353	37.4067	8.95361
High	FATEAAITILR	1	3	1	P17987		0	0	9.237e-06	2.767	2	1205.69	-0.118603	48.6755	0
	Accession	Description	Score	Coverage	# Proteins	# Unique Peptides	# Peptides	# PSMs	# AAs	MW [kDa]	calc. pI
	P17987	T-complex protein 1 subunit alpha OS=Homo sapiens GN=TCP1 PE=1 SV=1 - [TCPA_HUMAN]	4.3999	15.11	3	7	7	7	556	60.3056	6.11279
High	GLNIILISR	1	3	1	H3BQI7		0	0	0.001642	2.76299	2	998.636	0.720856	51.2484	0
	Accession	Description	Score	Coverage	# Proteins	# Unique Peptides	# Peptides	# PSMs	# AAs	MW [kDa]	calc. pI
	H3BQI7	Inactive hydroxysteroid dehydrogenase-like protein 1 (Fragment) OS=Homo sapiens GN=HSDL1 PE=1 SV=1 - [H3BQI7_HUMAN]	2.76299	8.33	3	1	1	1	108	12.1023	8.63135
High	LTWHScPEDEAQ	1	1	1	Q13185	C6(Carbamidomethyl)	0	0	0.002985	2.76254	2	1472.61	1.66214	32.1461	0
	Accession	Description	Score	Coverage	# Proteins	# Unique Peptides	# Peptides	# PSMs	# AAs	MW [kDa]	calc. pI
	Q13185	Chromobox protein homolog 3 OS=Homo sapiens GN=CBX3 PE=1 SV=4 - [CBX3_HUMAN]	2.76254	6.56	1	1	1	1	183	20.7984	5.32568
High	NIIHGSDSVESAEK	2	1	1	P15531		0	0	0.0003111	2.76163	3	1485.72	-0.383252	24.0689	0
	Accession	Description	Score	Coverage	# Proteins	# Unique Peptides	# Peptides	# PSMs	# AAs	MW [kDa]	calc. pI
	P15531	Nucleoside diphosphate kinase A OS=Homo sapiens GN=NME1 PE=1 SV=1 - [NDKA_HUMAN]	28.3666	46.71	1	5	7	12	152	17.1377	6.18896
High	EESGKPGAHVTVK	1	1	1	P22626		0	0	5.306e-05	2.76095	3	1338.7	-0.687058	12.6459	0
	Accession	Description	Score	Coverage	# Proteins	# Unique Peptides	# Peptides	# PSMs	# AAs	MW [kDa]	calc. pI
	P22626	Heterogeneous nuclear ribonucleoproteins A2/B1 OS=Homo sapiens GN=HNRNPA2B1 PE=1 SV=2 - [ROA2_HUMAN]	75.8284	56.37	1	18	19	44	353	37.4067	8.95361
High	YHTInGHNAEVR	3	1	1	P22626	N5(Deamidated)	0	0	3.853e-06	2.75771	3	1411.67	-1.0217	20.1939	0
	Accession	Description	Score	Coverage	# Proteins	# Unique Peptides	# Peptides	# PSMs	# AAs	MW [kDa]	calc. pI
	P22626	Heterogeneous nuclear ribonucleoproteins A2/B1 OS=Homo sapiens GN=HNRNPA2B1 PE=1 SV=2 - [ROA2_HUMAN]	75.8284	56.37	1	18	19	44	353	37.4067	8.95361
High	NFYQEHPDLAR	2	2	1	J3KTA4		0	0	1.504e-05	2.75723	2	1389.66	0.584178	30.9612	0
	Accession	Description	Score	Coverage	# Proteins	# Unique Peptides	# Peptides	# PSMs	# AAs	MW [kDa]	calc. pI
	J3KTA4	Probable ATP-dependent RNA helicase DDX5 OS=Homo sapiens GN=DDX5 PE=1 SV=1 - [J3KTA4_HUMAN]	20.5409	17.59	2	7	11	12	614	69.0438	8.85107
High	IASLEVENQSLR	1	3	1	P29692		0	0	1.243e-06	2.7566	2	1358.73	-0.64119	36.8697	0
	Accession	Description	Score	Coverage	# Proteins	# Unique Peptides	# Peptides	# PSMs	# AAs	MW [kDa]	calc. pI
	P29692	Elongation factor 1-delta OS=Homo sapiens GN=EEF1D PE=1 SV=5 - [EF1D_HUMAN]	24.305	35.94	3	8	10	14	281	31.1028	5.0083
High	YGVIIVGNPK	1	1	1	Q92900		0	0	0.0001289	2.75577	2	1059.62	-0.646597	38.0883	0
	Accession	Description	Score	Coverage	# Proteins	# Unique Peptides	# Peptides	# PSMs	# AAs	MW [kDa]	calc. pI
	Q92900	Regulator of nonsense transcripts 1 OS=Homo sapiens GN=UPF1 PE=1 SV=2 - [RENT1_HUMAN]	7.32924	3.01	1	3	3	3	1129	124.267	6.60986
High	VLATVTKPVGGDK	1	1	1	Q02878		0	0	1.98e-06	2.75465	2	1284.75	-0.195039	23.8745	0
	Accession	Description	Score	Coverage	# Proteins	# Unique Peptides	# Peptides	# PSMs	# AAs	MW [kDa]	calc. pI
	Q02878	60S ribosomal protein L6 OS=Homo sapiens GN=RPL6 PE=1 SV=3 - [RL6_HUMAN]	23.6871	28.13	1	9	9	11	288	32.7076	10.5796
High	TFSFAIPLIEK	1	1	1	Q9NR30		0	0	0.0001089	2.75363	2	1265.71	-0.405087	61.868	0
	Accession	Description	Score	Coverage	# Proteins	# Unique Peptides	# Peptides	# PSMs	# AAs	MW [kDa]	calc. pI
	Q9NR30	Nucleolar RNA helicase 2 OS=Homo sapiens GN=DDX21 PE=1 SV=5 - [DDX21_HUMAN]	7.92145	7.15	1	5	5	5	783	87.2904	9.27588
High	IIQLLDDYPK	1	4	1	G3V210		0	0	5.899e-05	2.75342	2	1217.68	-0.502389	48.5396	0
	Accession	Description	Score	Coverage	# Proteins	# Unique Peptides	# Peptides	# PSMs	# AAs	MW [kDa]	calc. pI
	G3V210	60S acidic ribosomal protein P0 OS=Homo sapiens GN=RPLP0 PE=1 SV=1 - [G3V210_HUMAN]	12.5328	31.33	4	5	5	6	166	18.2587	9.62744
High	TNEAQAIETAR	1	1	1	P61088		0	0	1.283e-05	2.75274	2	1203.6	0.423835	26.3381	0
	Accession	Description	Score	Coverage	# Proteins	# Unique Peptides	# Peptides	# PSMs	# AAs	MW [kDa]	calc. pI
	P61088	Ubiquitin-conjugating enzyme E2 N OS=Homo sapiens GN=UBE2N PE=1 SV=1 - [UBE2N_HUMAN]	8.26168	20.39	1	2	2	3	152	17.127	6.56592
High	TTTLSGTAPAAGVVPSR	1	2	1	P27816		0	0	6.032e-07	2.75117	2	1585.86	1.95493	33.5697	0
	Accession	Description	Score	Coverage	# Proteins	# Unique Peptides	# Peptides	# PSMs	# AAs	MW [kDa]	calc. pI
	P27816	Microtubule-associated protein 4 OS=Homo sapiens GN=MAP4 PE=1 SV=3 - [MAP4_HUMAN]	8.11622	6.94	2	6	6	6	1152	120.93	5.42725
High	TGADTTAAGPLFQQRPyPSPGAVLR	1	2	1	O60828	Y17(BP5)	0	0	0.001182	2.75062	3	2904.45	0.620049	51.6198	0
	Accession	Description	Score	Coverage	# Proteins	# Unique Peptides	# Peptides	# PSMs	# AAs	MW [kDa]	calc. pI
	O60828	Polyglutamine-binding protein 1 OS=Homo sapiens GN=PQBP1 PE=1 SV=1 - [PQBP1_HUMAN]	5.04267	12.08	2	2	2	4	265	30.454	6.32861
High	ILLAELEQLK	1	1	1	P08670		0	0	0.0002236	2.74851	2	1169.71	-0.542693	55.5749	0
	Accession	Description	Score	Coverage	# Proteins	# Unique Peptides	# Peptides	# PSMs	# AAs	MW [kDa]	calc. pI
	P08670	Vimentin OS=Homo sapiens GN=VIM PE=1 SV=4 - [VIME_HUMAN]	84.0859	59.66	1	27	27	40	466	53.6191	5.12256
High	TGVAVNKPAEFTVDAK	2	3	1	P21333		0	0	1.041e-05	2.74698	3	1646.87	-0.21582	33.0462	0
	Accession	Description	Score	Coverage	# Proteins	# Unique Peptides	# Peptides	# PSMs	# AAs	MW [kDa]	calc. pI
	P21333	Filamin-A OS=Homo sapiens GN=FLNA PE=1 SV=4 - [FLNA_HUMAN]	52.5532	13.86	3	25	27	38	2647	280.564	6.06201
High	YKPESEELTAER	2	2	1	H7BZ94		0	0	0.0004224	2.74488	3	1451.7	-0.373713	25.2861	0
	Accession	Description	Score	Coverage	# Proteins	# Unique Peptides	# Peptides	# PSMs	# AAs	MW [kDa]	calc. pI
	H7BZ94	Protein disulfide-isomerase OS=Homo sapiens GN=P4HB PE=1 SV=2 - [H7BZ94_HUMAN]	22.0863	22.41	2	11	11	15	464	52.4693	4.86865
High	mFGGPGTASRPSSSR	2	1	1	P08670	M1(Oxidation)	0	0	3.565e-06	2.74487	3	1510.7	-1.39092	19.9475	0
	Accession	Description	Score	Coverage	# Proteins	# Unique Peptides	# Peptides	# PSMs	# AAs	MW [kDa]	calc. pI
	P08670	Vimentin OS=Homo sapiens GN=VIM PE=1 SV=4 - [VIME_HUMAN]	84.0859	59.66	1	27	27	40	466	53.6191	5.12256
High	GAEAANVTGPGGVPVQGSK	1	1	1	P67809		0	0	6.222e-05	2.74453	2	1695.87	-0.218794	28.681	0
	Accession	Description	Score	Coverage	# Proteins	# Unique Peptides	# Peptides	# PSMs	# AAs	MW [kDa]	calc. pI
	P67809	Nuclease-sensitive element-binding protein 1 OS=Homo sapiens GN=YBX1 PE=1 SV=3 - [YBOX1_HUMAN]	10.8054	30.25	1	5	5	7	324	35.9027	9.87646
High	AGVNTVTTLVENK	1	1	1	P62424		0	0	5.084e-06	2.7425	2	1345.73	0.539821	39.0616	0
	Accession	Description	Score	Coverage	# Proteins	# Unique Peptides	# Peptides	# PSMs	# AAs	MW [kDa]	calc. pI
	P62424	60S ribosomal protein L7a OS=Homo sapiens GN=RPL7A PE=1 SV=2 - [RL7A_HUMAN]	22.5991	32.71	1	9	9	9	266	29.977	10.6089
High	ILTFDQLALDSPK	1	3	1	H0YHA7		0	0	2.53e-07	2.74202	2	1460.8	-1.32549	55.1981	0
	Accession	Description	Score	Coverage	# Proteins	# Unique Peptides	# Peptides	# PSMs	# AAs	MW [kDa]	calc. pI
	H0YHA7	60S ribosomal protein L18 (Fragment) OS=Homo sapiens GN=RPL18 PE=1 SV=1 - [H0YHA7_HUMAN]	14.5813	34.73	3	5	5	5	167	18.9614	11.7808
High	INEILSNALK	1	2	1	A0A087X0X3		0	0	0.0001916	2.74195	2	1114.65	-0.37094	42.1854	0
	Accession	Description	Score	Coverage	# Proteins	# Unique Peptides	# Peptides	# PSMs	# AAs	MW [kDa]	calc. pI
	A0A087X0X3	Heterogeneous nuclear ribonucleoprotein M OS=Homo sapiens GN=HNRNPM PE=1 SV=1 - [A0A087X0X3_HUMAN]	24.1633	21.37	2	14	14	17	730	77.5184	8.77783
High	LAVNmVPFPR	1	6	4	Q13885;P07437;P68371;Q13509	M5(Oxidation)	0	0	4.237e-05	2.74187	2	1159.63	0.020489	42.3173	0
	Accession	Description	Score	Coverage	# Proteins	# Unique Peptides	# Peptides	# PSMs	# AAs	MW [kDa]	calc. pI
	P07437	Tubulin beta chain OS=Homo sapiens GN=TUBB PE=1 SV=2 - [TBB5_HUMAN]	81.326	49.32	1	2	18	41	444	49.639	4.89404
	P68371	Tubulin beta-4B chain OS=Homo sapiens GN=TUBB4B PE=1 SV=1 - [TBB4B_HUMAN]	79.5111	45.84	2	2	17	41	445	49.799	4.89404
	Q13885	Tubulin beta-2A chain OS=Homo sapiens GN=TUBB2A PE=1 SV=1 - [TBB2A_HUMAN]	57.9652	35.73	2	1	14	30	445	49.875	4.89404
	Q13509	Tubulin beta-3 chain OS=Homo sapiens GN=TUBB3 PE=1 SV=2 - [TBB3_HUMAN]	41.3208	25.11	1	1	11	18	450	50.4003	4.93213
High	GyGYGQGAGTLSTDK	1	2	1	E9PP21	Y2(BP5)	0	0	7.286e-07	2.73991	2	1807.8	0.0501139	39.6877	0
	Accession	Description	Score	Coverage	# Proteins	# Unique Peptides	# Peptides	# PSMs	# AAs	MW [kDa]	calc. pI
	E9PP21	Cysteine and glycine-rich protein 1 OS=Homo sapiens GN=CSRP1 PE=1 SV=1 - [E9PP21_HUMAN]	16.8589	29.38	2	4	4	6	160	16.9291	8.90967
High	ADGGAEYATyQTK	1	1	1	R4GN18	Y10(BP5)	0	0	1.265e-05	2.73548	2	1707.73	-0.262564	36.7362	0
	Accession	Description	Score	Coverage	# Proteins	# Unique Peptides	# Peptides	# PSMs	# AAs	MW [kDa]	calc. pI
	R4GN18	Membrane cofactor protein (Fragment) OS=Homo sapiens GN=CD46 PE=1 SV=1 - [R4GN18_HUMAN]	2.73548	16.67	1	1	1	1	78	8.4965	9.0708
High	AGGIETIANEySDR	2	3	1	A0A087WYC1	Y11(BP5)	0	0	8.133e-07	2.73534	2	1828.82	0.852908	47.5067	0
	Accession	Description	Score	Coverage	# Proteins	# Unique Peptides	# Peptides	# PSMs	# AAs	MW [kDa]	calc. pI
	A0A087WYC1	Heat shock 70 kDa protein 4 OS=Homo sapiens GN=HSPA4 PE=1 SV=1 - [A0A087WYC1_HUMAN]	13.6798	16.02	3	7	8	9	699	78.5562	5.17334
High	GmGGAFVLVLYDELKK	2	2	2	P12236;P05141	M2(Oxidation)	0	0	0.0001109	2.73422	3	1755.93	-1.132	61.277	1
	Accession	Description	Score	Coverage	# Proteins	# Unique Peptides	# Peptides	# PSMs	# AAs	MW [kDa]	calc. pI
	P12236	ADP/ATP translocase 3 OS=Homo sapiens GN=SLC25A6 PE=1 SV=4 - [ADT3_HUMAN]	23.8856	21.14	1	1	7	10	298	32.8452	9.74463
	P05141	ADP/ATP translocase 2 OS=Homo sapiens GN=SLC25A5 PE=1 SV=7 - [ADT2_HUMAN]	22.9024	21.14	1	1	7	10	298	32.8312	9.68604
High	QFVTPADVVSGNPK	1	4	1	A0A0A0MSQ0		0	0	4.98e-07	2.73237	2	1458.76	-0.0525852	40.9665	0
	Accession	Description	Score	Coverage	# Proteins	# Unique Peptides	# Peptides	# PSMs	# AAs	MW [kDa]	calc. pI
	A0A0A0MSQ0	Plastin-3 OS=Homo sapiens GN=PLS3 PE=1 SV=1 - [A0A0A0MSQ0_HUMAN]	2.73237	5.67	4	3	3	3	617	69.2906	5.93506
High	NIYVLQELDNPGAK	1	2	1	B1AHC9		0	0	1.032e-07	2.73028	2	1573.82	0.128301	51.1096	0
	Accession	Description	Score	Coverage	# Proteins	# Unique Peptides	# Peptides	# PSMs	# AAs	MW [kDa]	calc. pI
	B1AHC9	X-ray repair cross-complementing protein 6 OS=Homo sapiens GN=XRCC6 PE=1 SV=1 - [B1AHC9_HUMAN]	16.5708	11.81	2	5	5	6	559	64.243	9.27588
High	DIVAAIQHNyK	1	2	1	Q5QPD0	Y10(BP5)	0	0	7.064e-06	2.72827	2	1604.79	0.448127	45.0391	0
	Accession	Description	Score	Coverage	# Proteins	# Unique Peptides	# Peptides	# PSMs	# AAs	MW [kDa]	calc. pI
	Q5QPD0	5'-nucleotidase domain-containing protein 1 (Fragment) OS=Homo sapiens GN=NT5DC1 PE=1 SV=1 - [Q5QPD0_HUMAN]	2.72827	5.64	2	1	1	1	195	22.171	6.66846
High	LLLQVQHASK	2	2	2	P05141;P12236		0	0	0.0004171	2.7264	2	1136.68	-0.988378	29.5297	0
	Accession	Description	Score	Coverage	# Proteins	# Unique Peptides	# Peptides	# PSMs	# AAs	MW [kDa]	calc. pI
	P12236	ADP/ATP translocase 3 OS=Homo sapiens GN=SLC25A6 PE=1 SV=4 - [ADT3_HUMAN]	23.8856	21.14	1	1	7	10	298	32.8452	9.74463
	P05141	ADP/ATP translocase 2 OS=Homo sapiens GN=SLC25A5 PE=1 SV=7 - [ADT2_HUMAN]	22.9024	21.14	1	1	7	10	298	32.8312	9.68604
High	APILIATDVASR	1	3	2	J3KTA4;Q92841		0	0	2.216e-05	2.7261	2	1226.71	-1.19947	41.8185	0
	Accession	Description	Score	Coverage	# Proteins	# Unique Peptides	# Peptides	# PSMs	# AAs	MW [kDa]	calc. pI
	J3KTA4	Probable ATP-dependent RNA helicase DDX5 OS=Homo sapiens GN=DDX5 PE=1 SV=1 - [J3KTA4_HUMAN]	20.5409	17.59	2	7	11	12	614	69.0438	8.85107
	Q92841	Probable ATP-dependent RNA helicase DDX17 OS=Homo sapiens GN=DDX17 PE=1 SV=2 - [DDX17_HUMAN]	12.3421	11.25	1	5	9	9	729	80.222	8.26514
High	LVInGNPITIFQER	2	1	1	P04406	N4(Deamidated)	0	0	1.414e-07	2.7254	2	1614.88	-1.81414	58.4227	0
	Accession	Description	Score	Coverage	# Proteins	# Unique Peptides	# Peptides	# PSMs	# AAs	MW [kDa]	calc. pI
	P04406	Glyceraldehyde-3-phosphate dehydrogenase OS=Homo sapiens GN=GAPDH PE=1 SV=3 - [G3P_HUMAN]	77.2863	48.06	1	16	16	32	335	36.0304	8.45557
High	LKDLEALLNSK	1	1	1	P02545		0	0	3.685e-05	2.72523	2	1243.73	0.0517048	44.2756	1
	Accession	Description	Score	Coverage	# Proteins	# Unique Peptides	# Peptides	# PSMs	# AAs	MW [kDa]	calc. pI
	P02545	Prelamin-A/C OS=Homo sapiens GN=LMNA PE=1 SV=1 - [LMNA_HUMAN]	50.5008	34.34	1	22	22	25	664	74.0947	7.02002
High	IEVIEIMTDR	1	2	1	F8W6I7		0	0	1.926e-05	2.72502	2	1218.64	0.516336	51.4485	0
	Accession	Description	Score	Coverage	# Proteins	# Unique Peptides	# Peptides	# PSMs	# AAs	MW [kDa]	calc. pI
	F8W6I7	Heterogeneous nuclear ribonucleoprotein A1 OS=Homo sapiens GN=HNRNPA1 PE=1 SV=2 - [F8W6I7_HUMAN]	25.5855	28.99	2	6	7	15	307	33.1348	9.12939
High	LRDLEDSLAR	1	1	1	P02545		0	0	0.0008741	2.72378	2	1187.64	0.244092	32.6334	1
	Accession	Description	Score	Coverage	# Proteins	# Unique Peptides	# Peptides	# PSMs	# AAs	MW [kDa]	calc. pI
	P02545	Prelamin-A/C OS=Homo sapiens GN=LMNA PE=1 SV=1 - [LMNA_HUMAN]	50.5008	34.34	1	22	22	25	664	74.0947	7.02002
High	RISGLIYEETR	1	1	1	P62805		0	0	0.002397	2.7235	2	1336.72	0.350415	34.3184	1
	Accession	Description	Score	Coverage	# Proteins	# Unique Peptides	# Peptides	# PSMs	# AAs	MW [kDa]	calc. pI
	P62805	Histone H4 OS=Homo sapiens GN=HIST1H4A PE=1 SV=2 - [H4_HUMAN]	87.8988	53.4	1	9	9	32	103	11.3604	11.356
High	TySLGSALRPSTSR	1	1	1	P08670	Y2(BP5)	0	0	1.859e-05	2.72318	3	1828.9	-0.258853	42.5678	0
	Accession	Description	Score	Coverage	# Proteins	# Unique Peptides	# Peptides	# PSMs	# AAs	MW [kDa]	calc. pI
	P08670	Vimentin OS=Homo sapiens GN=VIM PE=1 SV=4 - [VIME_HUMAN]	84.0859	59.66	1	27	27	40	466	53.6191	5.12256
High	GVQyLNEIK	1	1	1	P13639	Y4(BP5)	0	0	0.001157	2.72226	2	1396.69	-0.0376658	45.8054	0
	Accession	Description	Score	Coverage	# Proteins	# Unique Peptides	# Peptides	# PSMs	# AAs	MW [kDa]	calc. pI
	P13639	Elongation factor 2 OS=Homo sapiens GN=EEF2 PE=1 SV=4 - [EF2_HUMAN]	62.4975	28.67	1	23	24	39	858	95.277	6.82959
High	ASGyQSSQK	1	1	1	P51858	Y4(BP5)	0	0	0.0006954	2.72108	2	1288.56	-0.0012657	27.9686	0
	Accession	Description	Score	Coverage	# Proteins	# Unique Peptides	# Peptides	# PSMs	# AAs	MW [kDa]	calc. pI
	P51858	Hepatoma-derived growth factor OS=Homo sapiens GN=HDGF PE=1 SV=1 - [HDGF_HUMAN]	2.72108	8.33	1	2	3	4	240	26.7719	4.729
High	TYEEGLKHEANNPQLK	2	1	1	P31948		0	0	3.236e-06	2.71992	3	1870.93	0.742403	25.768	1
	Accession	Description	Score	Coverage	# Proteins	# Unique Peptides	# Peptides	# PSMs	# AAs	MW [kDa]	calc. pI
	P31948	Stress-induced-phosphoprotein 1 OS=Homo sapiens GN=STIP1 PE=1 SV=1 - [STIP1_HUMAN]	11.369	15.1	1	8	8	9	543	62.5994	6.80029
High	LGQMVLSGVDTVLGK	1	2	1	O60664		0	0	1.405e-07	2.71684	2	1516.84	-0.195018	55.9206	0
	Accession	Description	Score	Coverage	# Proteins	# Unique Peptides	# Peptides	# PSMs	# AAs	MW [kDa]	calc. pI
	O60664	Perilipin-3 OS=Homo sapiens GN=PLIN3 PE=1 SV=3 - [PLIN3_HUMAN]	9.79372	18.2	2	6	6	6	434	47.0459	5.43994
High	LGAAPEEESAyVAGEKR	1	2	1	F2Z2K0	Y11(BP5)	0	0	0.0001475	2.71552	3	2109.99	-0.31787	37.2736	1
	Accession	Description	Score	Coverage	# Proteins	# Unique Peptides	# Peptides	# PSMs	# AAs	MW [kDa]	calc. pI
	F2Z2K0	NSFL1 cofactor p47 OS=Homo sapiens GN=NSFL1C PE=1 SV=1 - [F2Z2K0_HUMAN]	2.71552	6.2	2	1	1	1	274	30.2019	5.09717
High	IIYGGSVTGATcK	1	1	1	P60174	C12(Carbamidomethyl)	0	0	2.524e-06	2.70988	2	1326.67	0.569795	30.7016	0
	Accession	Description	Score	Coverage	# Proteins	# Unique Peptides	# Peptides	# PSMs	# AAs	MW [kDa]	calc. pI
	P60174	Triosephosphate isomerase OS=Homo sapiens GN=TPI1 PE=1 SV=3 - [TPIS_HUMAN]	37.8547	57.34	1	12	12	15	286	30.7717	5.92236
High	TLQHIVTLLK	1	1	1	P83436		0	0	0.0001556	2.70902	2	1165.73	-0.0764258	41.917	0
	Accession	Description	Score	Coverage	# Proteins	# Unique Peptides	# Peptides	# PSMs	# AAs	MW [kDa]	calc. pI
	P83436	Conserved oligomeric Golgi complex subunit 7 OS=Homo sapiens GN=COG7 PE=1 SV=1 - [COG7_HUMAN]	2.70902	1.3	1	1	1	1	770	86.289	5.46533
High	TLQEVTEMDSVKR	1	3	1	P58107		0	0	3.292e-06	2.70762	2	1535.77	-1.0178	32.6711	1
	Accession	Description	Score	Coverage	# Proteins	# Unique Peptides	# Peptides	# PSMs	# AAs	MW [kDa]	calc. pI
	P58107	Epiplakin OS=Homo sapiens GN=EPPK1 PE=1 SV=2 - [EPIPL_HUMAN]	8.36608	3.71	3	1	3	4	5090	555.279	5.60498
High	YGVSGYPTLK	1	1	1	H7BZJ3		0	0	0.0004837	2.70547	2	1084.57	-0.724143	36.7376	0
	Accession	Description	Score	Coverage	# Proteins	# Unique Peptides	# Peptides	# PSMs	# AAs	MW [kDa]	calc. pI
	H7BZJ3	Protein disulfide-isomerase A3 (Fragment) OS=Homo sapiens GN=PDIA3 PE=1 SV=1 - [H7BZJ3_HUMAN]	4.40797	17.89	1	2	2	2	123	13.5108	7.29834
High	VSVADHSLHLSK	2	1	1	Q13162		0	0	3.518e-06	2.70148	2	1292.7	-0.129234	27.3451	0
	Accession	Description	Score	Coverage	# Proteins	# Unique Peptides	# Peptides	# PSMs	# AAs	MW [kDa]	calc. pI
	Q13162	Peroxiredoxin-4 OS=Homo sapiens GN=PRDX4 PE=1 SV=1 - [PRDX4_HUMAN]	10.653	19.19	1	3	5	6	271	30.5208	6.29053
High	GMGGAFVLVLYDELK	2	2	2	P12236;P05141		0	0	6.777e-08	2.70115	2	1611.84	-1.08566	65.7338	0
	Accession	Description	Score	Coverage	# Proteins	# Unique Peptides	# Peptides	# PSMs	# AAs	MW [kDa]	calc. pI
	P12236	ADP/ATP translocase 3 OS=Homo sapiens GN=SLC25A6 PE=1 SV=4 - [ADT3_HUMAN]	23.8856	21.14	1	1	7	10	298	32.8452	9.74463
	P05141	ADP/ATP translocase 2 OS=Homo sapiens GN=SLC25A5 PE=1 SV=7 - [ADT2_HUMAN]	22.9024	21.14	1	1	7	10	298	32.8312	9.68604
High	TAAAVAAQSGILDR	1	1	1	H3BNP9		0	0	2.952e-05	2.70063	2	1343.73	-0.999661	35.7224	0
	Accession	Description	Score	Coverage	# Proteins	# Unique Peptides	# Peptides	# PSMs	# AAs	MW [kDa]	calc. pI
	H3BNP9	Sulfide quinone oxidoreductase (Fragment) OS=Homo sapiens GN=SQOR PE=1 SV=1 - [H3BNP9_HUMAN]	2.70063	11.29	1	1	1	1	124	14.0689	7.12256
High	mSVqPTVSLGGFEITPPVVLR	1	1	1	P06748	M1(Oxidation); Q4(Deamidated)	0	0	1.562e-06	2.69968	2	2244.21	8.62774	62.4193	0
	Accession	Description	Score	Coverage	# Proteins	# Unique Peptides	# Peptides	# PSMs	# AAs	MW [kDa]	calc. pI
	P06748	Nucleophosmin OS=Homo sapiens GN=NPM1 PE=1 SV=2 - [NPM_HUMAN]	39.9423	31.63	1	7	7	17	294	32.5548	4.77979
High	DAGVIAGLNVLR	1	2	1	P0DMV9		0	0	9.244e-06	2.69908	2	1197.69	-0.268476	52.8212	0
	Accession	Description	Score	Coverage	# Proteins	# Unique Peptides	# Peptides	# PSMs	# AAs	MW [kDa]	calc. pI
	P0DMV9	Heat shock 70 kDa protein 1B OS=Homo sapiens GN=HSPA1B PE=1 SV=1 - [HS71B_HUMAN]	44.4234	30.73	2	13	17	33	641	70.009	5.65576
High	STTTGHLIYK	1	2	1	P68104		0	0	0.0008287	2.69856	2	1120.6	-0.27527	23.593	0
	Accession	Description	Score	Coverage	# Proteins	# Unique Peptides	# Peptides	# PSMs	# AAs	MW [kDa]	calc. pI
	P68104	Elongation factor 1-alpha 1 OS=Homo sapiens GN=EEF1A1 PE=1 SV=1 - [EF1A1_HUMAN]	75.5531	38.96	2	12	12	29	462	50.1091	9.01221
High	VLGLVLLR	1	3	1	J3QLE5		0	0	0.003199	2.69766	2	882.612	-1.35848	55.6931	0
	Accession	Description	Score	Coverage	# Proteins	# Unique Peptides	# Peptides	# PSMs	# AAs	MW [kDa]	calc. pI
	J3QLE5	Small nuclear ribonucleoprotein-associated protein N (Fragment) OS=Homo sapiens GN=SNRPN PE=1 SV=1 - [J3QLE5_HUMAN]	4.32811	9.47	3	2	2	2	169	17.5353	9.99365
High	HSVGVVIGR	1	2	1	A0A087WTP3		0	0	0.0006388	2.6974	2	923.541	-0.737195	24.8943	0
	Accession	Description	Score	Coverage	# Proteins	# Unique Peptides	# Peptides	# PSMs	# AAs	MW [kDa]	calc. pI
	A0A087WTP3	Far upstream element-binding protein 2 OS=Homo sapiens GN=KHSRP PE=1 SV=1 - [A0A087WTP3_HUMAN]	14.1883	13.78	2	6	10	11	711	72.9823	7.7085
High	HAYGDQYR	1	1	1	O75874		0	0	0.001495	2.6946	2	1009.45	-0.822029	16.9388	0
	Accession	Description	Score	Coverage	# Proteins	# Unique Peptides	# Peptides	# PSMs	# AAs	MW [kDa]	calc. pI
	O75874	Isocitrate dehydrogenase [NADP] cytoplasmic OS=Homo sapiens GN=IDH1 PE=1 SV=2 - [IDHC_HUMAN]	6.35323	8.21	1	3	3	3	414	46.6295	7.00537
High	VAGQDGSVVQFK	1	4	1	Q6EEV6		0	0	2.076e-06	2.69426	2	1234.64	0.441241	32.6201	0
	Accession	Description	Score	Coverage	# Proteins	# Unique Peptides	# Peptides	# PSMs	# AAs	MW [kDa]	calc. pI
	Q6EEV6	Small ubiquitin-related modifier 4 OS=Homo sapiens GN=SUMO4 PE=1 SV=2 - [SUMO4_HUMAN]	2.69426	23.16	3	2	2	4	95	10.6784	7.18115
High	NQVAmNPTNTVFDAK	1	1	1	P11142	M5(Oxidation)	0	0	3.784e-08	2.69314	2	1665.79	1.55836	34.3683	0
	Accession	Description	Score	Coverage	# Proteins	# Unique Peptides	# Peptides	# PSMs	# AAs	MW [kDa]	calc. pI
	P11142	Heat shock cognate 71 kDa protein OS=Homo sapiens GN=HSPA8 PE=1 SV=1 - [HSP7C_HUMAN]	70.4335	37	1	20	24	37	646	70.8542	5.51611
High	WLAIDANAR	1	1	1	Q14974		0	0	0.003643	2.69209	2	1029.55	-0.598934	41.063	0
	Accession	Description	Score	Coverage	# Proteins	# Unique Peptides	# Peptides	# PSMs	# AAs	MW [kDa]	calc. pI
	Q14974	Importin subunit beta-1 OS=Homo sapiens GN=KPNB1 PE=1 SV=2 - [IMB1_HUMAN]	21.5922	12.33	1	10	10	11	876	97.108	4.77979
High	TSIDAyDNFDNISLAQR	3	2	1	Q00610	Y6(BP5)	0	0	9.866e-09	2.69115	2	2276.03	0.203501	55.23	0
	Accession	Description	Score	Coverage	# Proteins	# Unique Peptides	# Peptides	# PSMs	# AAs	MW [kDa]	calc. pI
	Q00610	Clathrin heavy chain 1 OS=Homo sapiens GN=CLTC PE=1 SV=5 - [CLH1_HUMAN]	35.2883	10.33	2	12	12	16	1675	191.493	5.69385
High	NQVAMNPTNTVFDAK	1	1	1	P11142		0	0	2.967e-07	2.69058	2	1649.8	0.932981	39.7589	0
	Accession	Description	Score	Coverage	# Proteins	# Unique Peptides	# Peptides	# PSMs	# AAs	MW [kDa]	calc. pI
	P11142	Heat shock cognate 71 kDa protein OS=Homo sapiens GN=HSPA8 PE=1 SV=1 - [HSP7C_HUMAN]	70.4335	37	1	20	24	37	646	70.8542	5.51611
High	YESLTDPSKLDSGK	2	2	2	P08238;G3V2J8		0	0	5.684e-06	2.68996	2	1539.76	0.845058	30.9634	1
	Accession	Description	Score	Coverage	# Proteins	# Unique Peptides	# Peptides	# PSMs	# AAs	MW [kDa]	calc. pI
	P08238	Heat shock protein HSP 90-beta OS=Homo sapiens GN=HSP90AB1 PE=1 SV=4 - [HS90B_HUMAN]	91.9137	26.24	1	13	20	45	724	83.2121	5.03369
	G3V2J8	Heat shock protein HSP 90-alpha (Fragment) OS=Homo sapiens GN=HSP90AA1 PE=1 SV=1 - [G3V2J8_HUMAN]	46.2411	29.31	1	2	7	19	174	20.1391	4.62744
High	GTVIIIANHGDR	1	3	1	A0A087WYS1		0	0	1.196e-05	2.68944	2	1265.7	-0.7943	29.2821	0
	Accession	Description	Score	Coverage	# Proteins	# Unique Peptides	# Peptides	# PSMs	# AAs	MW [kDa]	calc. pI
	A0A087WYS1	UTP--glucose-1-phosphate uridylyltransferase OS=Homo sapiens GN=UGP2 PE=1 SV=1 - [A0A087WYS1_HUMAN]	2.68944	2.36	3	1	1	1	508	56.9318	7.88428
High	VLQSALAAIR	1	1	1	Q12905		0	0	0.0002033	2.68928	2	1041.64	-1.20475	41.165	0
	Accession	Description	Score	Coverage	# Proteins	# Unique Peptides	# Peptides	# PSMs	# AAs	MW [kDa]	calc. pI
	Q12905	Interleukin enhancer-binding factor 2 OS=Homo sapiens GN=ILF2 PE=1 SV=2 - [ILF2_HUMAN]	9.36917	18.21	1	5	5	5	390	43.0352	5.26221
High	WDYLTQVEK	1	1	1	Q9HB71		0	0	0.0004618	2.68726	2	1181.58	-0.072392	42.7078	0
	Accession	Description	Score	Coverage	# Proteins	# Unique Peptides	# Peptides	# PSMs	# AAs	MW [kDa]	calc. pI
	Q9HB71	Calcyclin-binding protein OS=Homo sapiens GN=CACYBP PE=1 SV=2 - [CYBP_HUMAN]	14.2732	36.84	1	5	5	6	228	26.1936	8.25049
High	MVELMFPLLLLLLPFLLYMAAPqIR	1	5	1	G3V3K0	Q23(Deamidated)	0	0	3.781e-07	2.68669	3	2946.68	4.62831	71.1468	0
	Accession	Description	Score	Coverage	# Proteins	# Unique Peptides	# Peptides	# PSMs	# AAs	MW [kDa]	calc. pI
	G3V3K0	Retinol dehydrogenase 11 OS=Homo sapiens GN=RDH11 PE=1 SV=1 - [G3V3K0_HUMAN]	2.68669	40.98	5	1	1	1	61	6.71367	9.46631
High	LILISTNGSFIR	1	1	1	Q6UXN9		0	0	4.405e-06	2.68586	2	1333.78	0.632986	53.0606	0
	Accession	Description	Score	Coverage	# Proteins	# Unique Peptides	# Peptides	# PSMs	# AAs	MW [kDa]	calc. pI
	Q6UXN9	WD repeat-containing protein 82 OS=Homo sapiens GN=WDR82 PE=1 SV=1 - [WDR82_HUMAN]	2.68586	3.83	1	1	1	1	313	35.0565	7.69385
High	TTYLVLDEADR	1	2	1	J3KTA4		0	0	0.0001812	2.68533	2	1295.65	1.07762	42.1488	0
	Accession	Description	Score	Coverage	# Proteins	# Unique Peptides	# Peptides	# PSMs	# AAs	MW [kDa]	calc. pI
	J3KTA4	Probable ATP-dependent RNA helicase DDX5 OS=Homo sapiens GN=DDX5 PE=1 SV=1 - [J3KTA4_HUMAN]	20.5409	17.59	2	7	11	12	614	69.0438	8.85107
High	ALPFWNEEIVPQIK	1	1	1	P18669		0	0	2.817e-06	2.68312	2	1683.91	-1.22123	61.7306	0
	Accession	Description	Score	Coverage	# Proteins	# Unique Peptides	# Peptides	# PSMs	# AAs	MW [kDa]	calc. pI
	P18669	Phosphoglycerate mutase 1 OS=Homo sapiens GN=PGAM1 PE=1 SV=2 - [PGAM1_HUMAN]	19.2585	33.46	1	6	6	9	254	28.7858	7.18115
High	TNEGVIEFR	1	1	1	Q13247		0	0	0.001337	2.68232	2	1064.54	-0.79736	37.0735	0
	Accession	Description	Score	Coverage	# Proteins	# Unique Peptides	# Peptides	# PSMs	# AAs	MW [kDa]	calc. pI
	Q13247	Serine/arginine-rich splicing factor 6 OS=Homo sapiens GN=SRSF6 PE=1 SV=2 - [SRSF6_HUMAN]	6.39621	10.76	1	4	4	4	344	39.5634	11.4292
High	TGLYNYYDDEKEK	2	1	1	P50454		0	0	3.261e-05	2.68025	2	1637.73	-1.80935	32.4359	1
	Accession	Description	Score	Coverage	# Proteins	# Unique Peptides	# Peptides	# PSMs	# AAs	MW [kDa]	calc. pI
	P50454	Serpin H1 OS=Homo sapiens GN=SERPINH1 PE=1 SV=2 - [SERPH_HUMAN]	35.3524	21.29	1	9	9	14	418	46.4112	8.68994
High	NMSVIAHVDHGK	2	1	1	P13639		0	0	5.245e-05	2.67997	3	1307.65	-0.288319	24.634	0
	Accession	Description	Score	Coverage	# Proteins	# Unique Peptides	# Peptides	# PSMs	# AAs	MW [kDa]	calc. pI
	P13639	Elongation factor 2 OS=Homo sapiens GN=EEF2 PE=1 SV=4 - [EF2_HUMAN]	62.4975	28.67	1	23	24	39	858	95.277	6.82959
High	TATPQQAQEVHEK	3	1	1	P60174		0	0	1.157e-05	2.67935	2	1466.72	0.322659	16.575	0
	Accession	Description	Score	Coverage	# Proteins	# Unique Peptides	# Peptides	# PSMs	# AAs	MW [kDa]	calc. pI
	P60174	Triosephosphate isomerase OS=Homo sapiens GN=TPI1 PE=1 SV=3 - [TPIS_HUMAN]	37.8547	57.34	1	12	12	15	286	30.7717	5.92236
High	TFDQLTPEESKER	2	1	1	O43852		0	0	7.707e-06	2.6773	3	1579.76	-0.302409	29.372	1
	Accession	Description	Score	Coverage	# Proteins	# Unique Peptides	# Peptides	# PSMs	# AAs	MW [kDa]	calc. pI
	O43852	Calumenin OS=Homo sapiens GN=CALU PE=1 SV=2 - [CALU_HUMAN]	12.2367	10.79	1	3	3	5	315	37.0835	4.64014
High	VIIMILNGEK	1	2	1	P53618		0	0	0.0008242	2.67296	2	1129.66	-0.365524	48.7597	0
	Accession	Description	Score	Coverage	# Proteins	# Unique Peptides	# Peptides	# PSMs	# AAs	MW [kDa]	calc. pI
	P53618	Coatomer subunit beta OS=Homo sapiens GN=COPB1 PE=1 SV=3 - [COPB_HUMAN]	8.452	6.09	2	4	4	5	953	107.074	6.04932
High	SSFYVNGLTLGGQK	1	1	1	P07737		0	0	7.604e-07	2.66922	2	1470.76	0.625427	46.9332	0
	Accession	Description	Score	Coverage	# Proteins	# Unique Peptides	# Peptides	# PSMs	# AAs	MW [kDa]	calc. pI
	P07737	Profilin-1 OS=Homo sapiens GN=PFN1 PE=1 SV=2 - [PROF1_HUMAN]	36.9412	47.14	1	7	7	14	140	15.0446	8.26514
High	FNVWDTAGQEK	1	3	1	P62826		0	0	2.265e-05	2.66865	2	1294.61	-0.32345	41.4496	0
	Accession	Description	Score	Coverage	# Proteins	# Unique Peptides	# Peptides	# PSMs	# AAs	MW [kDa]	calc. pI
	P62826	GTP-binding nuclear protein Ran OS=Homo sapiens GN=RAN PE=1 SV=3 - [RAN_HUMAN]	10.0183	20.83	3	4	4	4	216	24.4076	7.48877
High	LFIGGLSFETTDESLR	1	2	1	F8W6I7		0	0	5.144e-08	2.66761	2	1784.91	-0.71167	59.746	0
	Accession	Description	Score	Coverage	# Proteins	# Unique Peptides	# Peptides	# PSMs	# AAs	MW [kDa]	calc. pI
	F8W6I7	Heterogeneous nuclear ribonucleoprotein A1 OS=Homo sapiens GN=HNRNPA1 PE=1 SV=2 - [F8W6I7_HUMAN]	25.5855	28.99	2	6	7	15	307	33.1348	9.12939
High	LGHPEALSAGTGSPQPPSFTyAQQR	2	1	1	Q15942	Y21(BP5)	0	0	2.829e-06	2.66693	3	2930.39	-1.11041	43.2487	0
	Accession	Description	Score	Coverage	# Proteins	# Unique Peptides	# Peptides	# PSMs	# AAs	MW [kDa]	calc. pI
	Q15942	Zyxin OS=Homo sapiens GN=ZYX PE=1 SV=1 - [ZYX_HUMAN]	2.66693	4.37	1	1	1	2	572	61.2382	6.66846
High	NASTFEDVTQVSSAyQK	1	1	1	Q14247	Y15(BP5)	0	0	4.842e-07	2.6668	2	2207.99	0.147427	47.6593	0
	Accession	Description	Score	Coverage	# Proteins	# Unique Peptides	# Peptides	# PSMs	# AAs	MW [kDa]	calc. pI
	Q14247	Src substrate cortactin OS=Homo sapiens GN=CTTN PE=1 SV=2 - [SRC8_HUMAN]	17.6889	27.64	1	12	12	16	550	61.5485	5.40186
High	GVVEVTHDLQK	1	1	1	P50454		0	0	7.373e-05	2.66674	2	1224.66	-0.0657949	28.9354	0
	Accession	Description	Score	Coverage	# Proteins	# Unique Peptides	# Peptides	# PSMs	# AAs	MW [kDa]	calc. pI
	P50454	Serpin H1 OS=Homo sapiens GN=SERPINH1 PE=1 SV=2 - [SERPH_HUMAN]	35.3524	21.29	1	9	9	14	418	46.4112	8.68994
High	KLAVNMVPFPR	1	6	4	Q13885;P07437;P68371;Q13509		0	0	1.023e-05	2.66641	2	1271.73	-1.2916	42.7122	1
	Accession	Description	Score	Coverage	# Proteins	# Unique Peptides	# Peptides	# PSMs	# AAs	MW [kDa]	calc. pI
	P07437	Tubulin beta chain OS=Homo sapiens GN=TUBB PE=1 SV=2 - [TBB5_HUMAN]	81.326	49.32	1	2	18	41	444	49.639	4.89404
	P68371	Tubulin beta-4B chain OS=Homo sapiens GN=TUBB4B PE=1 SV=1 - [TBB4B_HUMAN]	79.5111	45.84	2	2	17	41	445	49.799	4.89404
	Q13885	Tubulin beta-2A chain OS=Homo sapiens GN=TUBB2A PE=1 SV=1 - [TBB2A_HUMAN]	57.9652	35.73	2	1	14	30	445	49.875	4.89404
	Q13509	Tubulin beta-3 chain OS=Homo sapiens GN=TUBB3 PE=1 SV=2 - [TBB3_HUMAN]	41.3208	25.11	1	1	11	18	450	50.4003	4.93213
High	FGVVVVGVGR	1	2	1	C9J1E1		0	0	0.0001629	2.66637	2	988.594	-0.218261	42.642	0
	Accession	Description	Score	Coverage	# Proteins	# Unique Peptides	# Peptides	# PSMs	# AAs	MW [kDa]	calc. pI
	C9J1E1	Biliverdin reductase A (Fragment) OS=Homo sapiens GN=BLVRA PE=1 SV=1 - [C9J1E1_HUMAN]	2.66637	9.8	2	1	1	1	102	11.2857	5.79541
High	VGDVYIPR	1	2	1	J3KP15		0	0	0.002255	2.66595	2	918.503	-1.39569	34.3869	0
	Accession	Description	Score	Coverage	# Proteins	# Unique Peptides	# Peptides	# PSMs	# AAs	MW [kDa]	calc. pI
	J3KP15	Serine/arginine-rich-splicing factor 2 (Fragment) OS=Homo sapiens GN=SRSF2 PE=1 SV=8 - [J3KP15_HUMAN]	7.14581	17.29	2	3	3	4	133	15.3617	10.9458
High	LGDVYVNDAFGTAHR	2	1	1	P00558		0	0	2.368e-06	2.66536	3	1634.79	-0.822508	40.0575	0
	Accession	Description	Score	Coverage	# Proteins	# Unique Peptides	# Peptides	# PSMs	# AAs	MW [kDa]	calc. pI
	P00558	Phosphoglycerate kinase 1 OS=Homo sapiens GN=PGK1 PE=1 SV=3 - [PGK1_HUMAN]	46.2792	40.05	1	14	14	21	417	44.5861	8.104
High	HELQANcyEEVKDR	1	3	1	E9PP50	C7(Carbamidomethyl); Y8(BP5)	0	0	1.502e-07	2.66535	3	2123.93	0.640224	32.2036	1
	Accession	Description	Score	Coverage	# Proteins	# Unique Peptides	# Peptides	# PSMs	# AAs	MW [kDa]	calc. pI
	E9PP50	Cofilin-1 (Fragment) OS=Homo sapiens GN=CFL1 PE=1 SV=8 - [E9PP50_HUMAN]	22.2044	54.72	3	7	7	9	159	17.7662	8.08936
High	ALSNLESIPGGyNALR	1	3	1	H0YDS0	Y12(BP5)	0	0	5.157e-05	2.66294	2	2008	-0.160545	52.8597	0
	Accession	Description	Score	Coverage	# Proteins	# Unique Peptides	# Peptides	# PSMs	# AAs	MW [kDa]	calc. pI
	H0YDS0	Ubiquilin-1 (Fragment) OS=Homo sapiens GN=UBQLN1 PE=1 SV=1 - [H0YDS0_HUMAN]	2.66294	10.19	3	1	1	1	157	16.4339	5.0083
High	FILLAcDGLFK	1	3	1	H7C2I8	C6(Carbamidomethyl)	0	0	4.313e-06	2.65958	2	1296.7	-0.227866	61.3099	0
	Accession	Description	Score	Coverage	# Proteins	# Unique Peptides	# Peptides	# PSMs	# AAs	MW [kDa]	calc. pI
	H7C2I8	Integrin-linked kinase-associated serine/threonine phosphatase 2C (Fragment) OS=Homo sapiens GN=ILKAP PE=1 SV=1 - [H7C2I8_HUMAN]	2.65958	5.42	3	1	1	1	203	22.8687	8.23584
High	LVINGNPITIFQERDPSK	2	1	1	P04406		0	0	1.496e-06	2.65877	2	2041.11	1.17275	52.2794	1
	Accession	Description	Score	Coverage	# Proteins	# Unique Peptides	# Peptides	# PSMs	# AAs	MW [kDa]	calc. pI
	P04406	Glyceraldehyde-3-phosphate dehydrogenase OS=Homo sapiens GN=GAPDH PE=1 SV=3 - [G3P_HUMAN]	77.2863	48.06	1	16	16	32	335	36.0304	8.45557
High	DRPFFPGLVK	1	3	1	O60361		0	0	0.002226	2.6587	2	1175.66	-0.78569	44.626	0
	Accession	Description	Score	Coverage	# Proteins	# Unique Peptides	# Peptides	# PSMs	# AAs	MW [kDa]	calc. pI
	O60361	Putative nucleoside diphosphate kinase OS=Homo sapiens GN=NME2P1 PE=5 SV=1 - [NDK8_HUMAN]	13.7818	33.58	1	2	4	7	137	15.519	8.57275
High	ALAAAGYDVEK	1	2	1	P16403		0	0	0.0001151	2.65708	2	1107.57	0.147714	30.3207	0
	Accession	Description	Score	Coverage	# Proteins	# Unique Peptides	# Peptides	# PSMs	# AAs	MW [kDa]	calc. pI
	P16403	Histone H1.2 OS=Homo sapiens GN=HIST1H1C PE=1 SV=2 - [H12_HUMAN]	10.6354	20.66	2	6	6	7	213	21.3517	10.9312
High	GVVQELQQAISK	1	3	1	P29692		0	0	0.0002623	2.65596	2	1299.73	1.0184	53.1826	0
	Accession	Description	Score	Coverage	# Proteins	# Unique Peptides	# Peptides	# PSMs	# AAs	MW [kDa]	calc. pI
	P29692	Elongation factor 1-delta OS=Homo sapiens GN=EEF1D PE=1 SV=5 - [EF1D_HUMAN]	24.305	35.94	3	8	10	14	281	31.1028	5.0083
High	NVFLLGFIPAK	1	1	1	Q92900		0	0	3.083e-05	2.65579	2	1218.72	-0.831164	63.3634	0
	Accession	Description	Score	Coverage	# Proteins	# Unique Peptides	# Peptides	# PSMs	# AAs	MW [kDa]	calc. pI
	Q92900	Regulator of nonsense transcripts 1 OS=Homo sapiens GN=UPF1 PE=1 SV=2 - [RENT1_HUMAN]	7.32924	3.01	1	3	3	3	1129	124.267	6.60986
High	LLIIASIGQLK	1	1	1	Q15813		0	0	7.918e-05	2.65419	2	1168.77	-0.335816	57.3548	0
	Accession	Description	Score	Coverage	# Proteins	# Unique Peptides	# Peptides	# PSMs	# AAs	MW [kDa]	calc. pI
	Q15813	Tubulin-specific chaperone E OS=Homo sapiens GN=TBCE PE=1 SV=1 - [TBCE_HUMAN]	2.65419	2.09	1	1	1	1	527	59.309	6.75635
High	TAVVVGTITDDVR	1	3	1	H0YHA7		0	0	6.012e-07	2.65353	2	1345.73	-0.465411	40.4131	0
	Accession	Description	Score	Coverage	# Proteins	# Unique Peptides	# Peptides	# PSMs	# AAs	MW [kDa]	calc. pI
	H0YHA7	60S ribosomal protein L18 (Fragment) OS=Homo sapiens GN=RPL18 PE=1 SV=1 - [H0YHA7_HUMAN]	14.5813	34.73	3	5	5	5	167	18.9614	11.7808
High	LVLVGDGGTGK	1	3	1	P62826		0	0	4.101e-05	2.65126	2	1015.58	-0.246925	32.6012	0
	Accession	Description	Score	Coverage	# Proteins	# Unique Peptides	# Peptides	# PSMs	# AAs	MW [kDa]	calc. pI
	P62826	GTP-binding nuclear protein Ran OS=Homo sapiens GN=RAN PE=1 SV=3 - [RAN_HUMAN]	10.0183	20.83	3	4	4	4	216	24.4076	7.48877
High	VLVMLAAQSR	1	3	1	C9J7P5		0	0	0.0001508	2.6484	2	1087.63	-0.87144	40.7514	0
	Accession	Description	Score	Coverage	# Proteins	# Unique Peptides	# Peptides	# PSMs	# AAs	MW [kDa]	calc. pI
	C9J7P5	Protein TBRG4 (Fragment) OS=Homo sapiens GN=TBRG4 PE=1 SV=1 - [C9J7P5_HUMAN]	2.6484	4.03	3	1	1	1	248	28.362	7.00537
High	TNSTFNQVVLK	1	3	1	H0YHA7		0	0	0.0003305	2.64736	2	1250.67	0.118787	36.9936	0
	Accession	Description	Score	Coverage	# Proteins	# Unique Peptides	# Peptides	# PSMs	# AAs	MW [kDa]	calc. pI
	H0YHA7	60S ribosomal protein L18 (Fragment) OS=Homo sapiens GN=RPL18 PE=1 SV=1 - [H0YHA7_HUMAN]	14.5813	34.73	3	5	5	5	167	18.9614	11.7808
High	DGTVLcELINALYPEGQAPVKK	1	1	1	P37802	C6(Carbamidomethyl)	0	0	1.546e-05	2.64688	3	2415.26	-0.0969484	65.0389	1
	Accession	Description	Score	Coverage	# Proteins	# Unique Peptides	# Peptides	# PSMs	# AAs	MW [kDa]	calc. pI
	P37802	Transgelin-2 OS=Homo sapiens GN=TAGLN2 PE=1 SV=3 - [TAGL2_HUMAN]	60.4902	63.82	1	9	10	36	199	22.3772	8.25049
High	LQIWDTAGQER	4	17	6	X6RFL8;Q92928;P61026;F5H157;Q6IQ22;C9JU14		0	0	3.54e-05	2.64655	2	1316.66	-0.688436	41.3635	0
	Accession	Description	Score	Coverage	# Proteins	# Unique Peptides	# Peptides	# PSMs	# AAs	MW [kDa]	calc. pI
	X6RFL8	Ras-related protein Rab-14 (Fragment) OS=Homo sapiens GN=RAB14 PE=1 SV=1 - [X6RFL8_HUMAN]	9.92494	14.36	5	1	2	3	181	20.3963	6.32861
	P61026	Ras-related protein Rab-10 OS=Homo sapiens GN=RAB10 PE=1 SV=1 - [RAB10_HUMAN]	6.986	16.5	5	1	3	3	200	22.5266	8.38232
	Q92928	Putative Ras-related protein Rab-1C OS=Homo sapiens GN=RAB1C PE=5 SV=2 - [RAB1C_HUMAN]	6.88464	21.89	7	2	4	4	201	22.003	5.42725
	F5H157	Ras-related protein Rab-35 (Fragment) OS=Homo sapiens GN=RAB35 PE=1 SV=1 - [F5H157_HUMAN]	6.63148	16.76	6	1	3	3	185	21.2009	8.30908
	Q6IQ22	Ras-related protein Rab-12 OS=Homo sapiens GN=RAB12 PE=1 SV=3 - [RAB12_HUMAN]	4.92613	8.2	4	1	2	2	244	27.2311	8.41162
	C9JU14	Ras-related protein Rab-6B (Fragment) OS=Homo sapiens GN=RAB6B PE=1 SV=3 - [C9JU14_HUMAN]	2.64655	27.71	7	1	2	2	83	9.66099	5.45264
High	SAINEVVTR	1	6	1	B8ZZK4		0	0	0.0004184	2.6446	2	988.542	-0.564189	29.2307	0
	Accession	Description	Score	Coverage	# Proteins	# Unique Peptides	# Peptides	# PSMs	# AAs	MW [kDa]	calc. pI
	B8ZZK4	60S ribosomal protein L31 OS=Homo sapiens GN=RPL31 PE=1 SV=1 - [B8ZZK4_HUMAN]	4.62345	32.91	6	3	3	3	79	8.98201	10.8872
High	NMSVHLSPcFR	1	2	1	M0QZC5	C9(Carbamidomethyl)	0	0	0.0001866	2.64418	3	1347.63	-0.424295	37.3569	0
[truncated: 8,508 more rows]

## Sheet: Peptidome_Overlap
Peptidome that overlapped with Fig.2b
Gene Names	Sequence	Position	PSMs	Proteins	Protein Groups	Protein Group Accessions	Modifications	ΔCn	q-Value	PEP	XCorr	Charge	MH+ [Da]	ΔM [ppm]	RT [min]	# Missed Cleavages
GRB2 (APEX2-FLAG-GRB2)	LSELGFADAEFMDyKDDDDKPLInMEAIAK	242-271 (255)	2	1	1	P62993	Y14(BP5); N24(Deamidated)	0	0	3e-09	3.85335	4	3738.71	4.1597	61.2691	1
	LSELGFADAEFMDyKDDDDKPLINMEAIAK	242-271 (255)	2	1	1	P62993	M12(Oxidation); Y14(BP5)	0	0	1.358e-05	3.51629	4	3753.7	0.328986	59.6995	1
	LSELGFADAEFMDyKDDDDKPLINMEAIAK	242-271 (255)	1	1	1	P62993	Y14(BP5)	0	0	2.611e-08	3.4039	3	3737.7	-1.0428	61.2956	1
	LSELGFADAEFMDyKDDDDKPLINmEAIAK	242-271 (255)	1	1	1	P62993	M12(Oxidation); Y14(BP5); M25(Oxidation)	0	0	4.105e-06	3.37683	4	3769.69	-0.784528	54.8258	1
	LSELGFADAEFMDyKDDDDKPLINMEAIAK	242-271 (255)	2	1	1	P62993	M12(Oxidation); Y14(BP5); N24(Deamidated)	0	0.002	0.02794	1.6292	4	3754.7	4.52094	59.7397	1
	FNSLNELVDyHR	390-401 (399)	4	1	1	P62993	Y10(BP5)	0	0	5.821e-09	3.31433	3	1839.85	-1.2	53.0295	0
	VLNEECDQNWyK	292-303 (302)	3	1	1	P62993	C6(Carbamidomethyl); Y11(BP5)	0	0	3.65e-06	2.30289	2	1930.81	0.304071	48.4317	0
	NyVTPVNR	473-480 (474)	3	1	1	P62993	Y2(BP5)	0	0.001	0.007626	2.37944	2	1295.62	-0.256807	41.031	0
STS1	RPyEDQGLGETTPLTIICQPMQPLR	350-355 (352)	1	1	1	Q8TF42	Y3(BP5); Q6(Deamidated); C18(Carbamidomethyl)	0	0	0.002235	1.24303	3	3247.58	6.87725	58.4412	0
STS1	RPyEDQGLGETTPLTIICQPMQPLR	350-355 (352)	1	1	1	Q8TF42	Y3(BP5); C18(Carbamidomethyl)	0	0.001	0.01938	1.11716	3	3246.56	-4.17273	58.494	0
EZR	APDFVFyAPR	264-273 (270)	1	3	2	E7EQR4;P26038	Y7(BP5)	0	0	1.885e-05	2.82759	2	1515.71	-0.121044	56.4937	0
EZR	SQEQLAAELAEyTAK	413-427 (424)	1	2	1	E7EQR4	Y12(BP5)	0	0	9.948e-06	1.72651	2	1984.93	-0.0336864	53.4366	0
EZR	KAPDFVFyAPR	263-273 (270)	2	3	2	E7EQR4;P26038	Y8(BP5)	0	0.001	0.00689	1.4356	2	1643.81	3.89889	49.3879	1
EZR	LQDyEEK	351-357 (354)	1	2	1	E7EQR4	Y4(BP5)	0	0.006	0.06165	1.93866	2	1257.55	-0.235073	34.1705	0
WASL	FyGPQVNNISHTK	174-186 (175)	3	1	1	O00401	Y2(BP5)	0	0	1.511e-05	3.17678	3	1837.87	-0.45873	39.2721	0
WASL	VIyDFIEK	254-261 (256)	1	1	1	O00401	Y3(BP5)	0	0	0.0006822	2.45068	2	1359.67	-0.0224306	53.0207	0
EIF3J	ETFGVNNAVyGIDAMNPSSR	134-153 (143)	2	1	1	O75822	Y10(BP5)	0	0	0.0004054	1.36938	2	2475.11	1.24018	55.9065	0
CBL	DLPPPPPPDRPySVGAESRPQR	497-518 (508)	1	4	1	A0A0U1RR39	Y12(BP5)	0	0	0.000469	2.56675	4	2761.35	-0.758068	37.1276	0
CBL	DLPPPPPPDRPySVGAESRPQR	497-518 (508)	1	4	1	A0A0U1RR39	Y12(BP5); Q21(Deamidated)	0	0	0.00373	1.83465	4	2762.35	4.4983	37.101	0
CRK	IHyLDTTTLIEPVSR	106-120 (108)	1	1	1	P46108	Y3(BP5)	0	0	0.000205	2.14361	3	2091.06	0.280034	51.3921	0
PTPN11	VyENVGLMQQQK	579-590 (580)	1	1	1	Q06124	Y2(BP5)	0	0	5.516e-05	1.52949	2	1769.83	-0.46742	43.0404	0
WIPF2	GSSGGyGSGGAALQPK	69-84 (74)	4	1	1	Q8TF74	Y6(BP5)	0	0	6.949e-09	4.36793	2	1726.78	-0.255731	36.6221	0
WIPF2	TGPSGQSLAPPPPPyR	241-256 (255)	1	1	1	Q8TF74	Y15(BP5)	0	0	0.000113	2.41217	2	1954.95	0.434199	41.8616	0
WIPF2	DAPPPPPPyR	338-347 (346)	1	1	1	Q8TF74	Y9(BP5)	0	0	0.002585	1.82439	2	1439.68	-0.686237	39.0041	0
ANKS1A	VGyLTGLPTTNSR	566-578 (568)	1	1	1	Q92625	Y3(BP5)	0	0	6.254e-06	2.2724	2	1711.85	-0.163492	48.8129	0
ZDHHC5	GVGSPEPGPTAPyLGR	618-633 (630)	1	1	1	Q9C0B5	Y13(BP5)	0	0	2.22e-06	2.38751	2	1887.9	-0.932763	44.4974	0
ZDHHC5	SEGTTSTSyK	448-457 (456)	1	1	1	Q9C0B5	Y9(BP5)	0	0	0.0003539	2.25788	2	1393.59	-0.430479	30.1597	0
CD2AP	ISTyGLPAGGIQPHPQTK	85-102 (88)	3	1	1	Q9Y5K6	Y4(BP5)	0	0	1.097e-09	4.72461	3	2198.1	-0.714625	42.3596	0
CD2AP	DTCYSPKPSVyLSTPSSASK	538-557 (548)	1	1	1	Q9Y5K6	C3(Carbamidomethyl); Y11(BP5)	0	0.001	0.02171	1.39969	3	2508.14	0.170236	42.1477	0
CD2AP	SSGTVyPK	404-411 (409)	1	1	1	Q9Y5K6	Y6(BP5)	0	0.004	0.04461	2.01039	2	1171.54	-1.68223	35.9457	0

## Sheet: Search Result_2 mg-1
A2	Sequence	# PSMs	# Proteins	# Protein Groups	Protein Group Accessions	Modifications	ΔCn	q-Value	PEP	XCorr	Charge	MH+ [Da]	ΔM [ppm]	RT [min]	# Missed Cleavages
High	SRPETGRPRPK	1	4	1	P46783		0	0	9.341e-06	2.55978	3	1280.72	-1.28357	10.2059	0
High	KVVVSHSTHR	1	1	1	Q7L2H7		0	0.001	0.0195	1.06849	3	1149.65	-0.349427	10.2154	1
High	IKKPEGKPDQK	1	3	1	D6REM6		0	0	0.0001266	1.53903	2	1267.74	-0.823403	10.5094	1
High	KQVAPEKPVKK	2	3	1	P53999		0	0	7.512e-06	2.81274	3	1251.78	-1.13449	10.5676	2
High	KKPNATRPVTPPR	1	2	1	P36873		0	0.009	0.08232	0.429797	3	1461.86	-0.479094	10.6919	1
High	AKKPAAATVTK	1	1	1	P16403		0	0.001	0.00259	1.23612	2	1085.67	-0.907879	10.7868	1
High	KPTSAKPSSTTPR	1	6	1	H7C4C5		0	0	2.901e-05	1.44971	2	1357.74	-0.0939562	10.8906	0
High	YGRPPDSHHSR	2	2	1	J3KP15		0	0.001	0.01301	1.43453	2	1308.62	0.42585	10.9094	0
High	HPRPAAQPSAR	1	2	1	Q9NZJ7		0	0.001	0.002505	2.01187	3	1187.64	-1.94064	11.0537	0
High	FPHSAHQK	1	2	1	P50914		0	0.001	0.02453	1.62932	2	951.479	-1.10261	11.1315	0
High	GLTLAQGGVK	1	2	1	A0A0U1RR79		0	0.009	0.08755	1.32689	2	943.556	-1.08355	11.165	0
High	KDVGRPQPGR	1	1	1	P37802		0	0	0.0001062	2.03642	3	1109.62	-1.33411	11.236	1
High	KVVVSPTKK	1	1	1	P19338		0	0.001	0.002607	1.67949	2	985.64	-0.930699	11.4488	2
High	QVAPEKPVKK	1	3	1	P53999		0	0.001	0.002339	1.7266	3	1123.68	-1.12865	11.4557	1
High	VKVEPSHDASK	1	4	1	A0A087WWY3		0	0.001	0.01452	0.788185	3	1196.63	-1.18443	11.5128	1
High	QQELTHQEHR	1	1	1	P18206		0	0.003	0.05077	0.38747	3	1305.63	-0.897473	11.5225	0
High	HLTHENVQR	2	1	1	Q12874		0	0.001	0.001405	1.16247	3	1133.58	-1.32178	11.5762	0
High	KAEGGGGGGRPGAPAAGDGK	1	1	1	Q00839		0	0.001	0.01128	0.95347	3	1666.82	-1.96749	11.6034	1
High	SVQPQSHKPQPTR	1	1	1	Q6PKG0		0	0.001	0.01315	0.759178	3	1489.79	0.328205	11.6299	0
High	EESGKPGAHVTVKK	1	1	1	P22626		0	0.001	0.002033	1.67331	3	1466.8	-0.668189	11.6455	1
High	NNTVTPGGKPNK	1	2	1	P18077		0	0.001	0.01922	1.54793	2	1226.65	-0.58078	11.8409	0
High	EDTEEHHLR	1	3	2	P22626;F8W6I7		0	0	0.000673	1.28803	2	1165.52	-0.663019	11.8746	0
High	GDTPGHATPGHGGATSSAR	1	1	1	O75533		0	0.001	0.003415	0.945146	3	1733.8	0.103763	12.0221	0
High	KEAPAPPKAEAK	1	1	1	P62750		0	0.001	0.001967	1.68231	3	1236.69	-0.423547	12.1838	2
High	AKKPALVAK	1	4	2	P24534;P29692		0	0.001	0.005757	1.17395	2	925.619	-0.923126	12.249	1
High	HIAEEADR	1	7	1	A0A087WWU8		0	0.001	0.01075	1.14467	2	940.447	-1.27725	12.2575	0
High	ALKEPPRDR	1	1	1	P30050		0	0.002	0.03932	1.20897	3	1081.61	-1.72069	12.2894	2
High	VAGGAAPSKPASAK	1	2	1	Q14978		0	0.001	0.004829	1.03864	2	1211.68	0.723954	12.3155	0
High	KQQTTVPQKPR	1	5	1	Q6R954		0	0.001	0.001059	1.46806	3	1310.75	-0.341898	12.3199	1
High	MHPHLSK	1	5	1	H3BV80		0	0.008	0.0796	0.959971	2	849.439	-1.59525	12.386	0
High	SSFSQHAR	1	1	1	P02545		0	0.001	0.008076	1.52259	2	919.437	-1.44345	12.4113	0
High	KVQSGNINAAK	1	1	1	P49368		0	0.007	0.0734	1.09682	2	1129.63	-0.718734	12.5376	1
High	HSGIGHGQASSAVR	1	1	1	P20930		0	0	0.0002405	1.66949	2	1363.68	-0.572719	12.6512	0
High	FHHTIGGSR	1	1	1	P61313		0	0.009	0.08436	1.44403	2	1011.51	-0.273869	12.8181	0
High	VNVGAGSHPNK	1	4	1	A0A087WWY3		0	0.001	0.00404	1.23056	2	1079.56	-0.479715	12.8631	0
High	TQHIQQPR	1	1	1	P51397		0	0.001	0.009574	1.2535	2	1007.54	-0.664145	12.9175	0
High	HQKPVLTGQR	1	2	1	E7ETZ4		0	0.001	0.01892	1.18593	2	1163.66	-1.09805	12.922	0
High	IAGQVAAANKK	1	2	1	P39019		0	0.005	0.06761	1.82696	3	1070.63	-2.12221	13.107	1
High	IIKNEVK	1	1	1	P50914		0	0.002	0.03871	1.03436	2	843.529	-1.05869	13.1541	1
High	LYEEGSNKR	1	1	1	P25788		0	0.007	0.07584	0.953314	2	1095.54	-0.609171	13.2679	1
High	KPALVAK	1	4	2	P24534;P29692		0	0.001	0.01347	1.2906	2	726.487	-0.74243	13.3364	0
High	TLKPEEQR	1	1	1	Q15149		0	0.008	0.08096	0.687738	2	1000.54	-2.02148	13.4064	0
High	RPRPPNAPSQDGK	1	1	1	P16989		0	0.001	0.002375	1.01372	3	1419.74	-0.644097	13.6324	0
High	ISRPGDSDDSR	1	5	1	P14866		0	0.001	0.003223	1.48534	2	1204.55	-0.900319	13.6573	0
High	TVLKPR	1	1	1	E5RFR9		0	0.004	0.06124	0.799832	2	713.466	-0.807526	13.7318	0
High	VAVATPAKK	1	1	1	P19338		0	0.001	0.02442	1.21936	2	884.556	-0.81356	13.7746	1
High	TSYAQHQQVR	1	7	1	D6RG13		0	0	0.0001649	1.58473	2	1217.6	-0.168356	13.8	0
High	HYTEAIKR	1	1	1	P31948		0	0.004	0.05977	1.70773	2	1017.55	-1.41627	13.8044	1
High	AKPTSDKPGSPYR	1	4	1	D6RFW9		0	0.001	0.01822	0.788228	2	1403.73	-1.11661	13.842	0
High	HNQRPTFR	1	4	1	A0A087WWY3		0	0.001	0.01207	2.21221	3	1055.55	-1.06047	13.8467	0
High	SFATASHR	1	4	1	E9PK09		0	0.001	0.01244	1.45674	2	876.431	-1.84918	13.9598	0
High	VIVEHAR	1	4	1	Q13247		0	0.001	0.01532	1.16797	2	823.478	-0.888346	14.0724	0
High	QGVLTHGR	1	1	1	P62753		0	0	0.0004632	1.41512	2	867.479	-1.00983	14.0768	0
High	ADHGEPIGR	1	1	1	P08238		0	0.001	0.001451	2.04091	2	951.462	-2.86491	14.1178	0
High	KFAETQPK	1	1	1	P26641		0	0.002	0.04051	1.94317	2	948.514	-0.848253	14.1526	1
High	NKEEAAEYAK	1	1	1	P62753		0	0.001	0.003306	1.0857	2	1152.55	-1.09654	14.157	1
High	KIEISQHAK	1	5	1	C9J4Z3		0	0	0.0002866	1.96121	2	1053.6	-0.242314	14.3022	1
High	TKPLATTQPAK	1	4	1	H7C4C5		0	0.002	0.03546	0.976774	2	1155.67	0.223431	14.4754	0
High	SVHKVEPITK	1	1	1	P25787		0	0	3.339e-05	2.23985	2	1137.66	-0.246282	14.5019	1
High	VLSTVHTHSSVK	1	1	1	F8W950		0	0	6.815e-05	1.30187	2	1294.71	-0.42347	14.57	0
High	ANFDKESER	1	1	1	Q14974		0	0.001	0.005308	1.56829	2	1095.51	0.833027	14.5744	1
High	SDGAPASDSKPGSSEAAPSSK	1	1	1	P80723		0	0.001	0.03389	1.29986	3	1932.88	0.435192	14.6096	0
High	LAPGGHVGR	1	1	1	H3BM89		0	0.001	0.003009	1.35741	2	863.484	-0.912603	14.6165	0
High	RPDQQLQGEGK	1	1	1	Q8NC51		0	0.001	0.002721	1.72791	2	1255.64	-0.127231	14.6329	0
High	RGAPAAATAPAPTAHK	1	1	1	Q92522		0	0.001	0.03017	1.23483	3	1487.81	-0.62703	14.7719	1
High	SQKPVMVK	1	1	1	P46779		0	0.001	0.01445	1.42714	2	916.528	-1.07785	14.7819	0
High	LFHNTPGHR	1	3	1	E9PF19		0	0.001	0.02279	1.09541	2	1078.55	0.342735	14.7955	0
High	ASLSIHQR	1	1	1	Q14929		0	0.003	0.05447	1.15329	2	911.505	-0.855567	14.8398	0
High	GTLTVHQR	1	0	0			0	0.003	0.05446	1.15226	2	911.505	-0.855567	14.8398	0
High	SALTVHQR	1	0	0			0	0.003	0.05446	1.15226	2	911.505	-0.855567	14.8398	0
High	YTQVGPDHNR	1	1	1	Q08211		0	0.001	0.002932	1.30474	2	1186.56	-1.1377	14.881	0
High	KQVEIAQR	1	3	1	Q5T6L5		0	0.003	0.05636	1.8462	2	971.563	-0.524475	14.9243	1
High	LGNDFHTNKR	2	4	1	P08708		0	0.001	0.001097	2.11836	3	1201.61	-1.15817	15.0668	1
High	YASENHLSR	1	3	1	F8WF27		0	0	0.0002701	1.13388	2	1076.51	0.149798	15.026	0
High	KYAEAVTR	1	1	1	P00558		0	0.001	0.005947	1.84298	2	937.509	-0.989209	15.1439	1
High	TATPQQAQEVHEK	1	1	1	P60174		0	0	5.772e-05	2.57658	3	1466.72	-0.352321	15.1734	0
High	NQTAEKEEFEHQQK	1	1	1	P11142		0	0	7.158e-07	2.16237	3	1745.81	0.636636	15.2802	1
High	VYREELKR	1	2	1	Q5T3N1		0	0.008	0.08112	1.97213	3	1092.62	-0.781435	15.3159	2
High	FHVEEEGKGK	2	1	1	P00558		0	0.001	0.001007	1.97784	3	1159.57	-0.673814	15.3719	1
High	AAQEEYVKR	1	3	1	H3BQN4		0	0.003	0.05495	0.835536	2	1093.56	-1.04585	15.4846	1
High	KTEAPAAPAAQETK	1	1	1	P80723		0	0.001	0.001275	2.23046	3	1412.74	-0.403382	15.5037	1
High	TAVAHRPGAFK	2	1	1	Q969H8		0	0	1.463e-06	1.37101	2	1154.64	-0.713518	15.524	0
High	SQHGESESIVHER	1	1	1	Q5D862		0	0.001	0.003916	1.41288	3	1494.69	0.305672	15.5779	0
High	EGVHGGLINKK	1	1	1	P07737		0	0	3.417e-05	2.5412	2	1151.65	0.0473588	15.6019	1
High	LGIHEDSTNRR	1	1	1	P08238		0	0.001	0.03198	1.21069	3	1297.66	-0.745271	15.6244	1
High	TIDQIHK	1	5	1	E7EX73		0	0.001	0.008073	1.44594	2	854.472	-1.00147	15.6572	0
High	HIGYDDSSK	1	1	1	P31153		0	0	0.0001398	1.45277	2	1021.46	-0.893953	15.6841	0
High	KLNVTEQEK	1	1	1	P06733		0	0	1.556e-06	3.07988	2	1088.59	-0.344867	15.7326	1
High	ADKDYHFK	1	1	1	P06748		0	0.002	0.03436	1.10644	2	1023.49	-0.0232718	15.7541	1
High	IAGQVAAANK	1	2	1	P39019		0	0	5.13e-05	1.24462	2	942.536	-0.422035	15.8033	0
High	YYNSDVHR	1	1	1	P19623		0	0.001	0.001374	1.34236	2	1053.47	-0.17497	15.8729	0
High	HAYGDQYR	1	1	1	O75874		0	0	0.0004274	2.42446	2	1009.45	-0.0359978	15.9268	0
High	QVHPDTGISSK	2	14	1	O60814		0	0	7.94e-06	2.98853	2	1168.6	-0.288198	15.9749	0
High	YKAEDEVQR	1	2	1	P0DMV9		0	0.001	0.02477	1.6877	2	1137.55	-0.113379	15.9793	1
High	TYIPPKGETK	2	3	1	Q5T7C4		0	0.001	0.002579	1.6466	3	1133.62	-0.664156	16.002	1
High	YKEETIEK	1	1	1	P61254		0	0.001	0.005556	1.49089	2	1039.53	-1.02228	15.992	1
High	HPQGEQMYR	1	1	1	Q15149		0	0.001	0.02444	1.167	2	1145.52	-0.0163256	16.0234	0
High	HLTGEFEKK	1	3	1	P62826		0	0.001	0.02453	1.01916	2	1088.57	-0.221863	16.0901	1
High	FAANPNQNK	1	1	1	Q15717		0	0.001	0.001349	1.0011	2	1003.49	-0.749072	16.1158	0
High	KISTVVSSK	1	2	1	H0YLA2		0	0.001	0.008812	1.40521	2	948.572	0.0369284	16.2396	1
High	YHTINGHNAEVR	3	1	1	P22626		0	0	7.941e-07	2.60971	3	1410.69	-0.36831	16.2419	0
High	LKSDTAAAAVR	1	1	1	P22314		0	0.002	0.03987	0.94525	2	1102.62	0.504807	16.3346	1
High	ILIQHQK	1	3	1	O43670		0	0.001	0.004244	1.03053	2	879.541	-0.517682	16.3436	0
High	KEVVEEAENGR	1	5	1	B8ZZQ6		0	0.001	0.002326	0.847492	2	1259.62	0.126255	16.3581	1
High	YSVQTADHR	1	1	1	Q16658		0	0.001	0.001342	1.67306	2	1076.51	-0.643962	16.3683	0
High	LSPSPTSQR	2	1	1	P02545		0	0.001	0.001782	1.23308	2	972.511	-0.0724708	16.4238	0
High	KGEITGEVR	1	4	1	A0A087WWY3		0	0	0.0001223	1.70844	2	988.543	0.351834	16.4488	1
High	MYEEHLKR	1	1	1	P84090		0	0	9.693e-05	2.06135	2	1105.55	0.0133294	16.4889	1
High	LKAEGSEIR	1	2	1	H7BZ94		0	0.001	0.02263	1.55782	2	1002.56	-0.347695	16.5232	1
High	RQVDQLTNDK	1	2	1	P08670		0	0	4.772e-05	2.55448	2	1216.63	0.508297	16.5932	1
High	VKLPSGSK	1	2	1	E9PKZ0		0	0.001	0.03044	1.6082	2	815.498	-0.884082	16.5987	1
High	ALTQTGGPHVK	1	4	1	A0A087WWY3		0	0.001	0.007004	1.26492	2	1108.61	0.13556	16.6044	0
High	ALVATPGKK	1	1	1	P19338		0	0.008	0.08109	1.5315	2	884.555	-1.29657	16.631	1
High	VKAEGPGLSR	1	4	1	A0A087WWY3		0	0.001	0.01461	0.992255	2	1013.57	-0.0416322	16.6481	1
High	QDEHGYISR	1	1	1	P04792		0	0.001	0.003714	1.54639	2	1104.51	1.09817	16.6657	0
High	YHNVGLSK	1	3	1	H0YA96		0	0.001	0.001712	2.37933	2	917.484	0.0371153	16.7266	0
High	KLLEGEESR	1	2	1	P08670		0	0	9.245e-05	1.44369	2	1060.56	-0.431366	18.1482	1
High	GSGTAEVELKK	1	1	1	P14618		0	0	3.471e-05	2.1143	2	1118.61	1.22803	18.1593	1
High	QQYESVAAK	1	2	1	P08670		0	0.001	0.003424	2.22831	2	1023.51	-0.0348354	18.2358	0
High	EDSQRPGAHLTVK	1	2	1	F8W6I7		0	0.001	0.007917	1.20951	2	1437.75	0.780227	18.2659	0
High	KVAPAPAVVK	1	1	1	P62424		0	0	0.0001639	2.56248	2	979.63	-0.135724	18.3173	1
High	ISSPTETER	1	1	1	P31949		0	0.001	0.002364	1.02429	2	1019.5	-0.366553	18.3438	0
High	IREEYPDR	1	8	3	Q13885;P07437;P68371		0	0.001	0.02922	2.09289	2	1077.53	0.00457672	18.3535	1
High	ANPFGGASHAK	1	5	1	D6RDJ2		0	0	3.394e-05	2.20548	2	1056.52	-0.142964	18.3722	0
High	KVHPAVVIR	1	1	1	P62829		0	0.001	0.00442	1.63733	2	1018.65	-1.47352	18.4306	1
High	QLSALHR	1	5	1	P61313		0	0.001	0.01486	1.58931	2	824.474	0.0742068	18.551	0
High	LYGKPIR	1	2	1	Q15427		0	0.005	0.07198	1.44786	2	846.519	-1.21558	18.5959	0
High	LYNNHEIR	1	2	1	O60506		0	0.001	0.001767	1.5245	2	1058.54	-0.599248	18.6063	0
High	NQGGYGGSSSSSSYGSGR	1	2	1	F8W6I7		0	0	1.32e-11	2.84482	2	1694.7	-0.084103	18.6831	0
High	GIWHNDNK	1	1	1	P12277		0	0.001	0.01438	1.67593	2	983.469	-0.54162	18.8871	0
High	TVEAEAAHGTVTR	1	1	1	O75874		0	0	1.988e-06	2.48238	2	1341.67	-1.69325	18.9192	0
High	ILADNPR	1	1	1	Q96DC0		0	0.001	0.01654	1.12113	2	798.446	-1.05181	18.959	0
High	MMMQSGR	1	2	2	P05141;P12236		0	0.002	0.03654	1.44601	2	840.352	-0.454434	19.0051	0
High	EHALTSGTIK	1	3	1	R4GMY8		0	0.001	0.001186	1.57011	2	1056.57	0.545185	19.0245	0
High	LSKEDIER	1	1	1	P11142		0	0.001	0.001345	1.59015	2	989.526	-0.69832	19.0396	1
High	IQDKEGIPPDQQR	1	16	2	F5H265;M0R2S1		0	0.002	0.03545	1.59418	3	1523.78	-1.24606	19.0416	1
High	AGMTHIVR	1	1	1	P39023		0	0.001	0.001461	2.42159	2	884.477	-0.313248	19.0465	0
High	HFNAPSHIR	1	1	1	P61254		0	0	3.355e-05	3.38364	3	1078.55	-1.05618	19.1645	0
High	KVEDMMK	1	1	1	P13639		0	0.001	0.0152	1.619	2	880.426	-0.978408	19.179	1
High	GPLATGGIKK	1	1	1	Q9Y2S6		0	0.001	0.02384	1.63573	2	941.576	-1.72136	19.1811	1
High	AVTEQGHELSNEER	2	1	1	P31946		0	0	0.000228	1.75442	2	1598.74	-0.639096	19.2618	0
High	QVDQLTNDK	1	2	1	P08670		0	0	0.000356	2.13922	2	1060.53	-0.870063	19.3783	0
High	KGESGQSWPR	1	3	1	B4DDC6		0	0	2.086e-05	2.30819	2	1131.55	0.363861	19.4194	1
High	TKTPGPGAQSALR	2	3	1	H0YB22		0	0	3.857e-06	3.06673	3	1283.7	-1.61042	19.6191	1
High	VGEFSGANK	1	1	1	P10599		0	0	0.0006026	1.87614	2	908.447	-0.491341	19.6735	0
High	DYNVTANSK	1	1	1	P00338		0	0.001	0.0009729	1.80523	2	1011.47	-0.0826938	19.6918	0
High	IYHPNVDK	1	1	1	P61088		0	0.001	0.01221	1.40725	2	985.511	0.369702	19.7418	0
High	EVVEEAENGR	1	5	1	B8ZZQ6		0	0.001	0.001239	1.60512	2	1131.53	0.139926	19.771	0
High	YLKGDHAGVLK	2	1	1	Q16658		0	0	3.724e-06	2.02001	2	1200.67	-0.364794	19.8021	1
High	ATAPQTQHVSPMR	1	3	1	P29692		0	0	4.931e-06	1.54145	2	1423.71	-1.12456	19.8317	0
High	SESPKEPEQLR	2	2	1	F8W6I7		0	0	0.000396	2.16094	3	1299.65	-1.72682	19.942	1
High	GHLENNPALEK	1	2	1	P05388		0	0.001	0.001363	0.938695	2	1221.62	-1.23292	19.8944	0
High	LLEQYKEESKK	1	1	1	Q00839		0	0.001	0.002145	1.39925	2	1394.75	-0.532458	19.9464	2
High	VPFHPGR	1	1	1	P62993		0	0.002	0.04705	1.67945	2	809.441	-1.38607	19.9786	0
High	FIDTTSK	1	1	1	P39023		0	0.003	0.05857	1.26815	2	811.419	-1.40084	20.0189	0
High	MQHLIAR	1	1	1	P14618		0	0.002	0.04304	1.65576	2	868.482	-0.546066	20.1162	0
High	AIGVKPPR	1	1	1	P55072		0	0.001	0.018	1.20678	2	837.53	-0.274932	20.1717	0
High	NISFNDKK	1	3	2	E7EQR4;P26038		0	0.005	0.06323	1.43259	2	965.504	-1.19881	20.1783	1
High	ITITNDK	1	4	2	P11142;P0DMV9		0	0.003	0.05508	1.13999	2	804.446	-0.653898	20.1892	0
High	ANGTTVHVGIHPSK	1	1	1	P61254		0	0.001	0.01285	1.394	3	1417.75	-0.335911	20.2141	0
High	TVGVEPAADGK	1	4	1	P46779		0	0	0.0007951	1.50804	2	1043.54	0.195109	20.2185	0
High	INYTEGR	1	6	1	A0A0J9YXP8		0	0.002	0.04878	1.46845	2	852.42	-0.816047	20.2478	0
High	GAFGKPQGTVAR	1	7	1	H7C123		0	0	0.000734	2.43791	3	1188.65	-1.31794	20.2752	0
High	GEGQLGPAER	1	1	1	P13639		0	0.001	0.01532	1.28084	2	1013.5	0.335577	20.3606	0
High	IVQAEGEAEAAK	1	3	1	F5GY37		0	0	3.336e-05	1.07617	2	1215.62	-0.7043	20.412	0
High	VNHVTLSQPK	1	2	1	H0YLF3		0	0.001	0.007708	1.33258	2	1122.63	-0.858122	20.4229	0
High	THNDIIHNENMR	1	2	1	E7EQR4		0	0.005	0.06215	0.448989	2	1493.69	0.0901251	20.4776	0
High	VLVQNAAGSQEK	1	1	1	Q9Y490		0	0.004	0.05921	0.943889	2	1243.66	0.261332	20.4938	0
High	TVAQSQQLETNSQR	1	1	1	P40938		0	0	9.131e-06	1.68066	2	1589.79	-0.507236	20.5062	0
High	TATQLAVNK	1	1	1	Q99832		0	0.001	0.005615	2.0023	2	945.535	-1.0188	20.5241	0
High	QIDNPDYK	1	1	1	P27797		0	0.001	0.00279	1.77984	2	992.467	-1.1795	20.5286	0
High	KLNVTEQEKIDK	1	1	1	P06733		0	0	0.0001343	2.3064	3	1444.8	-0.139887	20.6062	2
High	TYGEPESAGPSR	1	1	1	P50402		0	0.001	0.01685	0.947853	2	1250.57	1.59828	20.6259	0
High	IAVSNLHK	1	1	1	P23921		0	0.001	0.03203	1.27703	2	881.52	-0.264469	20.6669	0
High	TSTTGVATTQSPTPR	1	6	1	E9PMS6		0	0	5.723e-05	1.22665	2	1504.76	-0.11559	20.6995	0
High	THEAQIQEMR	1	1	1	P35579		0	0	4.992e-06	2.08442	2	1242.59	0.233423	20.7661	0
High	TVSLGAGAK	1	1	1	P06748		0	0.001	0.004337	2.26382	2	803.461	-1.27336	20.7716	0
High	VYEGERPLTK	1	1	1	P11021		0	0	3.51e-05	1.70485	2	1191.64	0.637393	20.7993	0
High	LQSIGTENTEENRR	1	3	1	H3BQN4		0	0	0.0005063	1.88678	3	1646.81	-0.421055	20.8996	1
High	VYGPGVAK	1	4	1	A0A087WWY3		0	0.007	0.07394	1.63285	2	790.445	-1.09868	21.0321	0
High	APKPDGPGGGPGGSHMGGNYGDDR	1	2	1	P35637		0	0.001	0.002444	1.56426	3	2252.97	-0.0498296	21.0756	0
High	LSVDYGKK	1	3	2	P68363;Q9BQE3		0	0.001	0.01055	1.67198	2	909.503	-0.633018	21.1076	1
High	TTTAAAVASTGPSSR	1	6	1	H7C4C5		0	0	1.681e-05	1.74828	2	1377.7	-0.77152	21.198	0
High	VYSTSVTGSR	1	2	1	Q5T123		0	0	7.156e-06	1.55911	2	1056.53	-0.472831	21.2121	0
High	TQAYQDQKPGTSGLR	1	1	1	P36871		0	0	1.545e-05	2.63061	3	1649.82	-0.356856	21.2342	0
High	TAYGPNGMNK	1	1	1	P50990		0	0	0.0003675	1.31823	2	1052.48	-0.737273	21.2776	0
High	YSTSGSSGLTTGK	1	3	1	D6RAW4		0	0	2.192e-07	1.75996	2	1245.6	0.375487	21.3085	0
High	IEEELGSK	1	1	1	P06733		0	0.001	0.01012	1.97678	2	904.461	-1.66988	21.3242	0
High	KGVVPGGGLK	1	2	1	H0YLP3		0	0.002	0.03765	1.56023	2	911.566	-1.10746	21.3398	1
High	HQNVQLPR	1	1	1	A0A0U1RRM4		0	0	0.0002632	2.41373	2	991.544	0.839747	21.3746	0
High	LGSLSER	1	1	1	O60664		0	0.002	0.0499	1.51436	2	761.415	-0.510601	21.379	0
High	LKQQSELQSQVR	1	2	1	Q14847		0	0	3.32e-05	1.24468	2	1443.79	0.478294	21.4284	1
High	QQSELQSQVR	1	2	1	Q14847		0	0.001	0.005229	1.08036	2	1202.61	0.137307	21.4873	0
High	IAAANGIGR	1	1	1	P36871		0	0.001	0.0008787	1.90713	2	842.483	-1.12323	21.499	0
High	ALAAPAAEEKEEAR	1	1	1	Q01650		0	0	1.009e-08	2.88751	3	1455.74	-0.16165	21.6109	1
High	SGKPAELLK	1	2	1	A0A0B4J1R6		0	0.001	0.008956	1.41927	2	942.561	-1.20281	21.6749	0
High	EKYEITEQR	1	1	1	Q02878		0	0.001	0.001044	1.23288	2	1195.59	-0.712013	21.7254	1
High	QDVDNASLAR	1	2	1	P08670		0	0	3.564e-05	2.27373	2	1088.53	0.782562	21.7623	0
High	EVYQQQQYGSGGR	1	4	1	D6R9P3		0	0.001	0.001324	1.97353	2	1499.68	-3.95899	21.8393	0
High	FSNISAAK	1	1	1	P50991		0	0.001	0.002542	1.69099	2	837.446	-0.888362	21.851	0
High	IKDTVLQR	1	1	1	P22102		0	0.001	0.006335	1.28447	2	972.583	-0.224806	21.927	1
High	IFSGSSHQDLSQK	1	4	1	B1ALA7		0	0	3.009e-05	1.29458	2	1433.7	-0.957088	21.9838	0
High	ELSDIAHR	1	3	1	H3BQN4		0	0.001	0.00949	1.90044	2	940.484	-0.761254	21.9886	0
High	AVVQLKPR	1	1	1	Q15149		0	0.001	0.02364	1.62457	2	910.582	-1.48753	22.0532	0
High	MGANSLER	1	1	1	P52272		0	0.001	0.0009583	2.11067	2	877.418	-1.68887	22.0791	0
High	LGVIEDHSNR	1	1	1	P14625		0	0.001	0.001101	1.83182	2	1139.58	0.284995	22.1466	0
High	DYGNSPLHR	1	1	1	A0A0U1RRM4		0	0.001	0.01408	2.10299	2	1058.5	-1.28833	22.2003	0
High	LSGTGSAGATIR	1	1	1	P36871		0	0	3.042e-05	1.71838	2	1090.58	-1.71628	22.224	0
High	GSAITGPVAK	1	1	1	P62829		0	0.001	0.01644	1.7067	2	900.514	-1.24346	22.2312	0
High	IGHPAPNFK	1	1	1	Q06830		0	0.001	0.002711	1.87772	2	980.531	0.0268209	22.2447	0
High	LLEGEEER	1	3	2	E9PBF6;P02545		0	0.003	0.05303	1.0826	2	974.48	1.20971	22.2849	0
High	RLDIAGR	1	1	1	P61160		0	0.001	0.03399	2.46906	2	800.473	-0.939789	22.3211	1
High	YNGLIHR	1	4	1	P46779		0	0.002	0.04463	1.87268	2	872.473	-1.10767	22.4482	0
High	AIEENNNFSK	2	3	1	P16949		0	0	0.0007522	0.719662	2	1165.55	0.477452	22.6474	0
High	ILMEHIHK	1	3	1	J3QR09		0	0	0.0004795	1.61944	2	1020.57	-0.813495	22.7003	0
High	IADGYEQAAR	1	4	1	E7ENZ3		0	0.001	0.003998	1.27455	2	1093.53	-0.373317	22.7269	0
High	AAAAAAALQAK	1	1	1	H3BM89		0	0	1.312e-06	2.54955	2	956.552	-0.261018	22.7819	0
High	TPGPGAQSALR	1	3	1	H0YB22		0	0	1.889e-05	2.05572	2	1054.56	-1.18491	22.8346	0
High	GAVIVVSHDAR	1	1	1	Q8NE71		0	0	8.046e-07	3.00901	2	1123.62	0.744879	22.8599	0
High	TFNQVVKPR	2	1	1	Q92917		0	0.001	0.001478	1.93424	2	1088.62	0.327258	22.9868	0
High	LMELHGEGSSSGK	1	3	1	D6RG13		0	0.001	0.01116	1.32659	2	1331.63	-0.39457	22.9933	0
High	STTTGHLIYK	1	2	1	P68104		0	0	8.312e-05	2.84775	2	1120.6	0.269396	23.055	0
High	LQDAEIAR	1	2	1	R4GN98		0	0.001	0.002637	1.70418	2	915.489	-0.581219	23.098	0
High	MFGGPGTASRPSSSR	1	2	1	P08670		0	0.001	0.001799	2.21829	3	1494.71	-0.72439	23.1092	0
High	LTVAENEAETK	1	1	1	P07814		0	0.001	0.004054	1.20368	2	1204.6	-0.602108	23.1155	0
High	TTHFVEGGDAGNREDQINR	2	2	1	A8MUD9		0	0	4.077e-08	3.09257	4	2115.98	0.247813	23.1382	1
High	LLADQAEAR	1	3	1	J3QR09		0	0	0.0005577	1.98964	2	986.526	-0.364531	23.147	0
High	SLESINSR	1	2	1	E5RI99		0	0.003	0.05737	1.27461	2	905.468	-1.33129	23.2041	0
High	VAEDEAEAAAAAK	1	3	1	F5GZS6		0	0	9.579e-06	1.79519	2	1245.6	1.60936	23.2213	0
High	TAVAPIER	1	2	2	P05141;P12236		0	0.001	0.0147	2.54237	2	856.488	-0.552823	23.2313	0
High	GLVLDHGAR	1	1	1	P40227		0	0.001	0.005255	1.95098	2	937.521	-0.814722	23.2521	0
High	GPSSVEDIK	1	1	1	P06748		0	0.001	0.003505	1.59098	2	931.473	-0.48037	23.2704	0
High	VLATVTKPVGGDK	1	1	1	Q02878		0	0.001	0.002942	1.40452	2	1284.75	-0.290053	23.2761	0
High	RISAVSVAER	1	1	1	Q08211		0	0.001	0.01695	1.0709	2	1087.62	-0.465061	23.2882	1
High	QAASGLVGQENAR	1	1	1	Q9Y265		0	0.001	0.01231	1.39477	2	1300.66	-0.768743	23.3078	0
High	TLHPDLGTDK	1	1	1	P00338		0	0	0.0003913	2.09781	2	1096.56	-0.0741219	23.3754	0
High	QPVLSQTEAR	1	1	1	P28070		0	0.001	0.02641	0.956623	2	1128.6	-0.481991	23.3908	0
High	IVADKDYSVTANSK	1	1	1	P07195		0	0	5.428e-06	2.15909	2	1510.77	-0.399649	23.3992	1
High	SGAQASSTPLSPTR	1	1	1	P02545		0	0.001	0.02923	1.2149	2	1359.69	2.14408	23.4005	0
High	LSVAAQEAAR	1	1	1	Q15149		0	0	0.0002699	1.34085	2	1015.55	0.367382	23.4016	0
High	TKDGVVEITGK	2	1	1	P04792		0	0.001	0.03378	1.01721	2	1146.64	-0.336029	23.4639	1
High	NIIHGSDSVESAEK	2	1	1	P15531		0	0	1.215e-07	2.20631	2	1485.72	0.0982334	23.4671	0
High	TIQVDNTDAEGR	1	1	1	P28838		0	0	0.0002384	1.09269	2	1318.62	0.407748	23.4737	0
High	YFGGTEDR	1	1	1	Q16658		0	0.001	0.02985	1.32308	2	944.41	-0.771367	23.529	0
High	STESLQANVQR	1	1	1	P26373		0	0	7.209e-07	2.20377	2	1232.62	0.966886	23.5566	0
High	AGFAGDDAPR	1	2	1	A5A3E0		0	0.001	0.01565	1.20028	2	976.449	0.999626	23.584	0
High	AAHSEGNTTAGLDMR	1	1	1	P78371		0	0.001	0.0051	1.5217	3	1530.7	-0.248016	23.6343	0
High	QTYSTEPNNLK	1	4	1	P46779		0	0.001	0.00556	0.831911	2	1294.63	0.0677454	23.6403	0
High	VISELNGK	1	1	1	P05387		0	0.001	0.006286	1.87511	2	859.489	0.128744	23.7258	0
High	FHSQLMR	1	1	1	P49458		0	0.002	0.03627	1.47513	2	918.461	-0.130643	23.7299	0
High	NYVTPVNR	1	1	1	P62993		0	0.001	0.02446	1.53979	2	962.504	-1.09112	23.7885	0
High	YLAEVAAGDDKK	1	2	2	B0AZS6;E7EX29		0	0	1.473e-05	2.38066	2	1279.65	-0.127957	23.8328	1
High	QFIAAQGSSR	1	2	1	P07814		0	0.001	0.003368	1.99764	2	1064.55	0.00577005	23.8874	0
High	FLNAENAQK	1	4	1	C9JXG8		0	0	0.0005405	0.931717	2	1034.53	-0.632942	23.8929	0
High	ITESEEVVSR	1	1	1	P02545		0	0	2.155e-05	2.29088	2	1148.58	-0.440788	23.9029	0
High	NMSVIAHVDHGK	1	1	1	P13639		0	0	6.75e-05	1.84994	2	1307.65	1.28559	23.919	0
High	QMQVLHPAAR	1	1	1	P50991		0	0.001	0.007509	2.47937	2	1150.61	-1.05524	23.9816	0
High	TLQQQTFK	1	5	2	Q5W0S5;P54725		0	0.001	0.003804	1.57404	2	993.536	-0.836649	24.0074	0
High	AHSIQIMK	1	4	1	M0R1A7		0	0.001	0.003351	1.86914	2	927.507	-0.709911	24.0618	0
High	ALQASALK	1	3	1	H3BQN4		0	0.001	0.00435	2.3153	2	801.482	-0.792197	24.0734	0
High	AQAAAPASVPAQAPK	1	1	1	P47914		0	0	5.735e-07	1.82699	2	1377.75	-0.080287	24.1035	0
High	HVSPLIGR	1	1	1	Q9H9B4		0	0.002	0.04007	1.62753	2	878.52	-0.721862	24.1392	0
High	TDEGIAYR	1	1	1	P32119		0	0.001	0.01939	1.61935	2	924.441	-0.776092	24.1539	0
High	MHLSQIQR	1	1	1	Q14152		0	0.002	0.03682	1.51118	2	1012.54	-0.611852	24.1631	0
High	HSVGVVIGR	1	2	1	A0A087WTP3		0	0.001	0.009604	2.14379	2	923.542	-0.406754	24.1789	0
High	SVIIMNHR	1	7	1	C9J5S5		0	0.001	0.01217	1.38688	2	969.53	-0.186292	24.207	0
High	SYSSGGEDGYVR	1	1	1	Q13347		0	0	5.624e-05	1.93003	2	1276.54	0.22547	24.2081	0
High	EITKPLRPLGK	1	4	1	E7EX73		0	0	0.0001612	1.4917	2	1251.78	-0.124191	24.2327	0
High	VQAINVSSR	1	1	1	Q96C19		0	0	7.369e-05	1.90908	2	973.541	-1.35071	24.2749	0
High	LQAVTDDHIR	1	1	1	P30043		0	0	0.0001629	1.87109	2	1167.61	-0.07831	24.2933	0
High	IIEDQQESLNK	1	1	1	P05455		0	0.001	0.01499	0.93191	2	1316.67	-0.041201	24.3079	0
High	SNVSDAVAQSTR	1	1	1	P60174		0	0	9.504e-06	2.98532	2	1234.6	0.35431	24.3214	0
High	ALAPEYAK	1	2	1	H7BZ94		0	0.001	0.01753	1.50932	2	862.466	-0.666817	24.3282	0
High	TFQGHTNEVNAIK	1	5	1	A0A1B0GVH3		0	0.001	0.02964	0.959022	2	1458.73	-0.287513	24.3552	0
High	FISAPTK	1	2	1	M0QX72		0	0.007	0.0735	1.23496	2	763.434	-1.09074	24.3779	0
High	LAHEVGWK	1	3	1	P40429		0	0	0.000531	1.90031	2	939.504	-0.557007	24.4388	0
High	VHPVSTMIK	1	1	1	P00338		0	0.002	0.0463	1.64356	2	1011.57	-0.313494	24.4486	0
High	YKPESEELTAER	2	2	1	H7BZ94		0	0	0.0003246	0.979414	2	1451.7	1.10708	24.4499	0
High	NLNGHSIGQYR	1	3	1	F8VRR3		0	0	1.378e-05	1.52938	2	1258.63	0.26586	24.4662	0
High	LLEVEHPAAK	1	2	1	P17987		0	0	0.0004534	1.72962	2	1106.62	0.697727	24.4974	0
High	VNTLIRPDGEK	1	5	1	P62750		0	0	0.0001089	2.23487	2	1241.68	-1.79314	24.5405	0
High	TGQAPGYSYTAANK	1	2	1	C9JFR7		0	0	2.578e-05	1.30817	2	1428.68	0.285263	24.5437	0
High	YYPTEDVPRK	1	1	1	Q02878		0	0.001	0.003342	1.12929	2	1267.63	1.1557	24.7103	1
High	YRPGTVALR	1	11	1	K7EMV3		0	0.001	0.0219	2.33174	2	1032.59	-0.743264	24.7379	0
High	ATATISAKPQITNPK	1	1	1	Q9Y2W2		0	0.001	0.02222	0.893323	2	1540.87	-0.217505	24.8716	0
High	VGQAVDVVGQAGKPK	2	1	1	Q13200		0	0	5.491e-06	3.27636	3	1452.81	-1.38747	24.8935	0
High	AVTEQGAELSNEER	1	1	1	P27348		0	0	7.617e-05	1.77781	2	1532.72	0.329206	24.8891	0
High	FGNDVQHFK	1	1	1	P62993		0	0	5.493e-06	2.68964	2	1091.53	-0.45488	24.9396	0
High	GNLGAGNGNLQGPR	1	4	1	D6REM6		0	0	1.911e-07	2.45556	2	1324.67	0.251662	24.964	0
High	LLVSASQDGK	1	3	1	C9JIS1		0	0	4.642e-05	1.28835	2	1017.56	-0.488292	25.1254	0
High	HTGPNSPDTANDGFVR	1	3	1	E9PCY7		0	0	9.418e-05	2.18734	3	1684.77	0.560572	25.1743	0
High	KPHIIIATPGR	2	2	1	F5H1N9		0	0	9.176e-05	2.83368	3	1202.73	-1.7597	25.2939	0
High	TYYYNTETK	1	3	1	H0YG38		0	0	7.125e-06	1.61926	2	1182.53	-0.759552	25.2292	0
High	VTAIHIDPATHR	1	2	1	A0A0U1RQF0		0	0.001	0.008627	1.32022	2	1330.72	-0.426688	25.2319	0
High	TAIHEVMEQGR	1	2	1	P25205		0	0.001	0.002701	1.69584	2	1270.62	-0.299305	25.2699	0
High	SSTPLHSPSPIR	1	2	1	C9JFK9		0	0.002	0.03626	0.812773	2	1278.68	-0.588429	25.3053	0
High	LSSEMNTSTVNSAR	1	2	1	E9PBF6		0	0	5.419e-06	1.3161	2	1496.7	-1.32899	25.3285	0
High	QGGGGGGGSVPGIER	1	1	1	P52272		0	0.001	0.007891	1.34859	2	1284.63	-0.65996	25.3329	0
High	HYGGLTGLNK	1	2	1	P18669		0	0	4.162e-07	2.41281	2	1059.56	-1.31282	25.3435	0
High	LKETAESVLK	1	3	1	A0A087WTS8		0	0.002	0.04754	1.16065	2	1117.65	-1.05767	25.3768	1
High	YHPGYFGK	1	2	1	E9PLL6		0	0.009	0.08532	1.6365	2	968.462	-0.988046	25.4082	0
High	QYLPHVAR	1	2	1	Q5T8U5		0	0.002	0.04095	1.16157	2	983.542	-0.0513233	25.4246	0
High	HFVALSTNTTK	1	6	1	A0A0J9YXP8		0	0	3.746e-07	2.91687	2	1218.65	-0.80022	25.476	0
High	LMSNLDSNR	1	1	1	P26447		0	0.005	0.07019	1.68374	2	1049.5	-4.68031	25.4805	0
High	TNEAQAIETAR	1	1	1	P61088		0	0	0.0001737	1.67782	2	1203.6	1.43805	25.4883	0
High	VVLIGGKPDR	1	1	1	P61978		0	0.001	0.004334	1.85658	2	1053.64	-0.27367	25.5052	0
High	QGANINEIR	1	1	1	Q15365		0	0	0.0001519	1.54609	2	1014.53	-0.149786	25.5744	0
High	NNASTDYDLSDK	1	1	1	P39023		0	0	4.784e-07	1.72069	2	1342.58	-0.484486	25.6036	0
High	SVTEQGAELSNEER	1	1	1	E7EX29		0	0	2.827e-07	2.32939	2	1548.71	0.301945	25.6224	0
High	TFLRPPK	1	2	1	S4R3J5		0	0.001	0.02229	1.06738	2	858.519	-1.06805	25.6246	0
High	KNPLPPSVGVVDKK	1	1	1	Q8NC51		0	0.009	0.0884	1.50211	3	1477.87	-1.6028	25.7171	2
High	HLQLAVR	1	1	1	Q8IUE6		0	0.002	0.03995	1.26951	2	836.51	-0.599134	25.7754	0
High	THLASDDLYK	1	2	1	Q5VXN0		0	0.001	0.007822	1.10274	2	1162.57	-1.3746	25.7833	0
High	VDNDENEHQLSLR	1	1	1	P06748		0	0	1.508e-05	2.04217	2	1568.73	0.0948779	25.8146	0
High	QLQQAQAAGAEQEVEK	1	2	1	F5H1Y3		0	0	2.449e-07	2.6963	2	1727.86	1.37318	25.899	0
High	TGYGGGFNER	1	1	1	O95218		0	0	5.432e-05	1.67053	2	1057.47	-0.708825	25.9081	0
High	AVVGVVAGGGR	1	2	1	E9PKZ0		0	0	6.611e-05	2.54377	2	941.552	-0.626283	25.9141	0
High	LREYEAALNSK	1	3	1	E9PBF6		0	0.001	0.004255	2.11502	2	1293.68	-0.798315	25.9401	1
High	SDPVVSYR	1	1	1	P13639		0	0.009	0.08249	1.57899	2	922.462	-1.28328	25.9646	0
High	ALQATVGNSYK	1	1	1	P11279		0	0	0.0001229	1.80317	2	1151.61	-0.454351	26.0055	0
High	TVAVITSDGR	1	1	1	O95777		0	0	0.0007939	1.2922	2	1018.55	-0.498362	26.0393	0
High	IFVNDDR	1	1	1	Q12906		0	0.001	0.02322	1.67762	2	878.436	-1.19052	26.1234	0
High	YFSEADKIK	1	2	1	H0Y4R1		0	0.008	0.07885	1.14216	2	1100.56	0.343796	26.1497	1
High	VLIAAHGNSLR	2	2	1	P18669		0	0	0.0001718	2.77691	3	1150.67	-0.8828	26.1764	0
High	VLLGETGK	1	2	1	M0QZC5		0	0.001	0.008691	0.988539	2	816.482	-0.971501	26.1609	0
High	VEIIANDQGNR	2	5	3	P11021;P11142;P0DMV9		0	0	0.000181	2.06336	2	1228.63	-0.399002	26.1633	0
High	YFDPANGK	1	1	1	P13639		0	0.003	0.05785	1.08725	2	911.425	-0.82937	26.1644	0
High	SLQSVAEER	1	3	1	P61313		0	0.001	0.007984	1.58475	2	1018.52	0.0537603	26.2061	0
High	IKDPDASKPEDWDER	1	1	1	P27797		0	0.002	0.0363	1.12319	3	1800.84	0.55265	26.2447	1
High	IFAPNHVVAK	2	3	1	M0R1A7		0	0.001	0.02978	1.87546	3	1095.63	-1.6212	26.318	0
High	TNQELQEINR	1	1	1	P07355		0	0	8.056e-06	2.64275	2	1244.62	-0.121295	26.3631	0
High	DGQVINETSQHHDDLE	1	1	1	P08670		0	0	0.0005655	0.909161	3	1836.8	-0.0706154	26.3805	0
High	TGFQAVTGK	1	1	1	P20042		0	0	0.0007445	1.89279	2	908.482	-1.43525	26.3922	0
High	SLETENAGLR	1	1	1	P02545		0	0.001	0.001703	1.77708	2	1089.55	0.096522	26.4056	0
High	YIDQEELNK	1	1	1	P08238		0	0	0.0004827	1.8201	2	1151.56	0.0865759	26.4369	0
High	TLHPDLGTDKDKEQWK	1	1	1	P00338		0	0	0.0007816	2.03634	4	1910.96	-0.913792	26.46	2
High	STLVGHDTFTK	2	1	1	P20170620		0	0.001	0.001757	1.62449	2	1205.62	-0.291175	26.4613	0
High	NFSDNQLQEGK	1	1	1	P37802		0	0	0.0002773	1.5401	2	1279.59	0.369785	26.5059	0
High	KPPLLNNADSVQAK	1	1	1	P09874		0	0.001	0.009885	0.606034	2	1494.83	2.62718	26.5214	0
High	LYEQLSGK	1	1	1	P30086		0	0.001	0.009686	1.088	2	937.499	-0.262907	26.5387	0
High	QEYDESGPSIVHR	2	3	1	A5A3E0		0	0	2.541e-06	2.94658	3	1516.7	-0.147382	26.5603	0
High	QYAGYDYSQQGR	1	1	1	Q969M3		0	0.001	0.02818	1.23723	2	1435.62	0.342573	26.5686	0
High	EDMAALEK	1	3	2	P68363;Q9BQE3		0	0.001	0.01103	1.47263	2	906.424	-0.221477	26.6106	0
High	LGSLVENNER	1	2	1	Q99613		0	0	0.0006045	1.43055	2	1130.58	-0.17665	26.612	0
High	TNRPPLSLSR	1	3	1	H0YHA7		0	0	7.703e-05	3.16601	3	1140.65	-1.67692	26.6159	0
High	MDSTANEVEAVK	1	2	1	H7BZ94		0	0.001	0.02256	1.20215	2	1293.6	-2.08578	26.6393	0
High	TVLVIAHR	1	3	1	Q03519		0	0.002	0.03632	1.96305	2	908.567	-0.982069	26.6692	0
High	EFHLNESGDPSSK	1	4	1	A0A0C4DFV9		0	0.001	0.02884	1.49443	3	1446.65	-0.752507	26.685	0
High	VILDYNTAHNK	1	1	1	Q14258		0	0.001	0.02557	1.0506	2	1287.67	-0.359199	26.7581	0
High	LAHLGVQVK	1	1	1	F8WF32		0	0.002	0.04233	1.11828	2	964.593	-0.45606	26.7614	0
High	YLKDVTLQK	1	12	1	J3KSJ0		0	0.001	0.02098	1.1872	2	1107.64	-0.510014	26.7659	1
High	LLLNNGAK	1	3	1	P15121		0	0.004	0.05943	0.821144	2	842.509	-0.898162	26.7672	0
High	IYIDSNNNPER	1	2	1	Q00610		0	0	1.128e-05	1.86175	2	1334.63	0.389247	26.772	0
High	VQAVVAVAR	1	1	1	A0A087WUZ3		0	0.001	0.01232	1.16621	2	912.561	-1.44148	26.8086	0
High	TVDLSSHLAK	1	1	1	F8WF32		0	0.001	0.001123	1.45225	2	1070.58	-1.65173	26.8271	0
High	IGAEVYHNLK	1	1	1	P06733		0	0	4.018e-07	2.11564	2	1143.62	-0.277415	26.8747	0
High	TYHSVGDSVLR	1	1	1	P11717		0	0.001	0.002342	1.29625	2	1233.62	0.873293	26.8933	0
High	IYDLNKPEAEPK	1	1	1	Q9Y3F4		0	0	0.0006675	1.20171	2	1416.74	-0.255118	26.9352	0
High	HVVFIAQR	1	2	1	B5MCP9		0	0.001	0.005056	1.62178	2	969.562	-0.61661	26.9519	0
High	TVIDYNGER	1	2	1	H7BZ94		0	0.001	0.02123	1.58353	2	1066.52	-1.02663	27.0254	0
High	QADVNLVNAK	1	2	1	Q5SZU1		0	0.002	0.03639	1.13391	2	1071.58	-1.89738	27.0322	0
High	STAGDTHLGGEDFDNR	2	1	1	P11142		0	0	0.0002986	1.45339	3	1691.72	-1.28711	27.0813	0
High	DHAVVVGVYRPPPK	2	1	1	P22087		0	0	4.118e-09	3.7275	3	1533.85	-0.589667	27.2247	0
High	IAPRPASGPIRPIVR	1	1	1	P26373		0	0	1.249e-05	2.36137	4	1599.98	-0.940398	27.2019	0
High	ATAGDTHLGGEDFDNR	2	3	1	P0DMV9		0	0	4.739e-05	2.09449	3	1675.73	-0.585309	27.2429	0
High	KQPPVSPGTALVGSQK	2	1	1	P17096		0	0	4.883e-06	2.97502	3	1593.89	-0.722605	27.3865	1
High	LTNVAVVR	1	3	1	F8WE72		0	0.001	0.01245	1.51793	2	871.536	-0.587785	27.3306	0
High	YQEGGVESAFHK	1	1	1	P40121		0	0.001	0.003132	1.328	2	1351.63	-0.284372	27.4171	0
High	TETVTSFR	1	1	1	P78527		0	0.003	0.05669	1.37061	2	940.472	-1.52991	27.448	0
High	HILANFK	1	7	1	H0YCX0		0	0.001	0.004087	2.89057	2	842.488	-0.00290954	27.4898	0
High	LYSESLAR	1	4	1	P50395		0	0.001	0.02045	1.09588	2	938.493	-1.31464	27.5772	0
High	LELQGPR	1	1	1	P19338		0	0.002	0.04602	1.73725	2	812.462	-0.839066	27.6222	0
High	DNNLLGR	1	3	1	P0DMV9		0	0.004	0.05907	1.36979	2	801.421	-0.466956	27.6402	0
High	ITQSNAILR	1	10	1	E9PLF1		0	0	0.0002297	1.81365	2	1015.59	-0.226768	27.6682	0
High	SAITPGGLR	1	1	1	H0YIZ0		0	0.002	0.03513	1.72541	2	871.5	0.396172	27.6949	0
High	QTATQLLK	1	1	1	P62424		0	0.003	0.05186	2.30895	2	902.53	-1.04335	27.7335	0
High	GAEAANVTGPGGVPVQGSK	1	2	1	P67809		0	0.001	0.01269	1.20057	2	1695.87	-0.218794	27.7537	0
High	SGTSEFLNK	1	1	1	P14625		0	0.001	0.00565	1.33988	2	982.484	-0.171013	27.8408	0
High	EYTINIHK	1	6	1	B8ZZK4		0	0.008	0.08028	1.42034	2	1017.54	-1.28695	27.8432	0
High	ASGNYATVISHNPETK	1	2	1	E9PKZ0		0	0	2.709e-08	2.53402	2	1688.82	0.0775144	27.8663	0
High	THPQWYPAR	1	3	1	M0R3C3		0	0.001	0.01857	1.7667	2	1155.57	-0.0413335	27.8874	0
High	KAVLVALK	1	1	1	P26640		0	0.002	0.03895	1.68193	2	841.587	-0.554767	27.901	1
High	TPAQYDASELK	1	1	1	P07355		0	0	8.912e-06	2.40262	2	1222.6	0.372391	27.9115	0
High	TALIHDGLAR	1	1	1	P25398		0	0.001	0.002535	2.0076	2	1066.6	-0.831049	27.9648	0
High	LIEVDDER	1	1	1	P62753		0	0	0.0004919	1.63532	2	988.495	0.0558475	28.044	0
High	QLSSGVSEIR	1	2	1	P04792		0	0	6.72e-06	2.28816	2	1075.57	0.004694	28.1485	0
High	ADGYVLEGK	1	2	1	Q5JR95		0	0.001	0.0283	1.43915	2	951.479	0.605441	28.1665	0
High	TYHALSNLPK	1	2	1	O00231		0	0	3.701e-06	2.31858	2	1143.62	-0.482152	28.2186	0
High	MINTDLSR	1	1	1	H3BM89		0	0.001	0.003919	1.43443	2	949.477	-0.0335815	28.2394	0
High	AYTNFDAER	1	1	1	P07355		0	0.001	0.003496	2.09726	2	1086.48	-1.97292	28.2528	0
High	TPVEPEVAIHR	1	1	1	P60866		0	0	1.024e-08	2.79196	3	1247.67	-0.808176	28.2617	0
High	DIDIHEVR	1	1	1	Q00839		0	0.001	0.03322	1.66485	2	996.511	0.102986	28.264	0
High	MLIITHR	1	1	1	B3KT28		0	0.005	0.06708	1.86384	2	883.517	-1.13386	28.2826	0
High	TLHPAVHAGILAR	1	1	1	P31939		0	0	6.831e-06	2.56612	3	1355.79	-1.01861	28.3003	0
High	FAVLHGEAPR	1	1	1	P55884		0	0.007	0.07811	1.41528	2	1096.59	-0.306552	28.3032	0
High	STVEGIQASVK	1	1	1	P18206		0	0	0.0001957	1.57833	2	1118.61	0.691334	28.3307	0
High	SAINEVVTR	1	6	1	B8ZZK4		0	0.001	0.003266	1.99108	2	988.541	-0.872903	28.3676	0
High	HVLVTLGEK	1	12	1	G3V1Y7		0	0	1.132e-06	2.40472	2	995.588	-0.208822	28.3781	0
High	VGVNGFGR	1	1	1	P04406		0	0.001	0.01838	1.78569	2	805.431	-0.297092	28.4129	0
High	GTVIIIANHGDR	1	3	1	A0A087WYS1		0	0.001	0.005496	1.5324	2	1265.7	1.80972	28.4366	0
High	EAALSTALSEKR	1	1	1	P02545		0	0.001	0.001604	1.36722	2	1275.69	0.274461	28.4827	1
High	IMGPNYTPGK	1	1	1	P13639		0	0	0.0002245	1.65549	2	1077.54	0.727251	28.5067	0
High	ALAAGGYDVEK	1	1	1	P16401		0	0	2.076e-05	1.43783	2	1093.55	0.953859	28.5208	0
High	FGSGMNMGR	1	1	1	P52272		0	0.002	0.03949	1.11786	2	956.405	-2.4134	28.5346	0
High	EAVAMESYAK	1	2	1	P78371		0	0.001	0.004811	1.32184	2	1098.51	0.515656	28.5425	0
High	HIYYITGETK	1	1	1	Q58FG0		0	0	1.268e-08	2.45542	2	1224.63	-0.123531	28.5569	0
High	TFDQLTPEESKER	1	1	1	O43852		0	0.001	0.007649	1.39467	2	1579.76	0.169731	28.5986	1
High	TLSDYNIQK	1	16	2	F5H265;M0R2S1		0	0.001	0.003044	1.34931	2	1081.55	-1.378	28.6778	0
High	LTPEELER	2	3	1	P11021		0	0.001	0.01099	1.09565	2	986.513	-1.90161	28.7465	0
High	LLLQVQHASK	1	2	2	P05141;P12236		0	0	0.0002585	2.03017	2	1136.68	-1.31055	28.7542	0
High	YNVPLNR	1	3	1	F8VRN8		0	0.001	0.01037	1.32865	2	875.472	-1.07552	28.7739	0
High	ILGPGLNK	1	1	1	P62906		0	0.001	0.01361	1.58357	2	811.503	-0.692472	28.7873	0
High	LQEKEDLQELNDR	1	1	1	P02545		0	0.001	0.01925	1.30666	3	1629.81	1.1764	28.8276	1
High	WSLQSEAHR	1	1	1	Q16658		0	0.001	0.002225	1.80633	2	1113.54	0.443343	28.8287	0
High	FFTTPSK	1	1	1	O76021		0	0.007	0.07402	1.45931	2	827.429	-1.1248	28.8652	0
High	LNQLKPGLQYK	1	1	1	Q12906		0	0.002	0.04895	1.36079	2	1301.76	-0.957203	28.8976	0
High	VVPGYGHAVLR	1	2	1	H0YIC4		0	0	7.428e-05	1.6573	2	1167.66	0.440759	28.9542	0
High	TWEQQQEVVSR	1	3	1	H0Y5J4		0	0	8.817e-06	1.84664	2	1389.68	0.0414116	29.0322	0
High	EKLQEEMLQR	1	2	1	P08670		0	0.001	0.001857	1.20983	2	1303.67	-0.00247954	29.0454	1
High	TPSNELYKPLR	1	1	1	Q8WUM4		0	0	0.0007769	1.06358	2	1317.72	-0.230238	29.0556	0
High	AVENSSTAIGIR	1	1	1	P25788		0	0	3.428e-05	1.39793	2	1217.65	0.788701	29.0657	0
High	ISQLEMAR	1	1	1	P26038		0	0.001	0.01773	1.63131	2	947.498	-0.278705	29.1078	0
High	EQVANSAFVER	1	1	1	P08238		0	0.001	0.001096	1.60397	2	1249.62	0.124733	29.1562	0
High	HWGGNVLGPK	1	1	1	P62424		0	0	5.5e-05	2.50578	2	1064.56	-0.68337	29.1829	0
High	YAVTTGDHGIIR	1	1	1	P53621		0	0	0.0007941	1.55108	2	1302.68	0.921724	29.1991	0
High	SLAGSSGPGASSGTSGDHGELVVR	1	3	1	P29692		0	0	3.374e-05	1.62084	3	2185.05	0.0735113	29.2138	0
High	KNGFVVLK	1	8	1	F8WCJ1		0	0.002	0.04375	1.83201	2	904.561	-0.60871	29.2737	1
High	HMLPSGFR	1	3	1	D3YTB1		0	0.004	0.06075	1.81628	2	944.477	-0.616465	29.312	0
High	VHIEIGPDGR	1	3	1	E9PCY7		0	0.001	0.007152	1.82955	2	1092.58	0.509339	29.325	0
High	YMPQNPHIIATK	1	3	1	Q5JP01		0	0.001	0.01296	0.904894	2	1412.74	1.46179	29.3896	0
High	VTADVINAAEK	1	2	1	Q5SZU1		0	0	7.453e-05	1.73761	2	1130.6	-0.512508	29.4157	0
High	EDQTEYLEER	1	3	3	P08238;Q58FF6;G3V2J8		0	0.001	0.0008161	2.11027	2	1311.57	-0.533585	29.4179	0
High	FFVSSSQGR	1	4	1	I3L192		0	0.001	0.00376	1.86315	2	1014.5	-0.610032	29.4212	0
High	LLDVVHPAAK	1	1	1	Q99832		0	0	0.0001908	1.45043	2	1062.63	0.346069	29.4358	0
High	NIVEAAAVR	1	2	1	P62854		0	0.005	0.06385	1.88698	2	942.536	-0.551548	29.4424	0
High	SGVSLAALKK	1	2	1	P16403		0	0.001	0.001702	1.44435	2	973.605	0.690862	29.4468	1
High	IGVLDEGK	1	1	1	P46781		0	0.008	0.07993	1.55096	2	830.461	-1.34906	29.4828	0
High	IFVGGIKEDTEEHHLR	2	3	2	F8W6I7;P22626		0	0.002	0.03892	0.862268	3	1879.97	0.578187	29.4886	1
High	KPLLESGTLGTK	1	1	1	P22314		0	0	3.983e-05	1.64331	2	1243.73	-0.537189	29.4897	0
High	HGLYLPTR	1	2	1	A0A0U1RQF0		0	0	0.0001151	2.46165	2	956.531	-0.206833	29.5425	0
High	HILILQNK	1	1	1	P41091		0	0	9.561e-06	2.4803	2	978.609	-0.0282708	29.5462	0
High	KVFIEDVSR	1	3	1	Q5T6L5		0	0.001	0.001511	2.15079	2	1092.6	-0.275959	29.5495	1
High	LVVVGGGGVGK	1	4	1	E9PQK5		0	0	1.479e-05	2.30251	2	941.578	-0.176244	29.5539	0
High	VLTVINQTQK	1	1	1	P42766		0	0	7.486e-05	2.39399	2	1143.67	-0.7261	29.6407	0
High	FYLQNR	1	3	1	Q9HC38		0	0.009	0.08659	1.25	2	840.435	-0.962473	29.6475	0
High	AHSSMVGVNLPQK	2	1	1	P00558		0	0	5.091e-09	2.60773	2	1367.71	1.21094	29.6773	0
High	TTAQVLIR	1	2	1	P15121		0	0.001	0.02359	1.17046	2	901.546	-1.11084	29.6918	0
High	ALAAAGYDVEK	1	2	1	P16403		0	0	7.424e-06	2.43831	2	1107.57	1.69072	29.7208	0
High	EGQGEGETQEAAAAAAAAR	1	1	1	P58107		0	0.001	0.002708	1.23051	2	1787.81	-1.89612	29.7688	0
High	AADAEAEVASLNR	1	2	0			0	0.001	0.005265	1.33019	2	1316.65	0.687983	29.7942	0
High	EQAEAEVASLNR	1	2	1	A0A087WWU8		0.0075	0.001	0.004549	1.32474	2	1316.65	0.695578	29.7942	0
High	VTAQGPGLEPSGNIANK	1	4	1	A0A087WWY3		0	0.001	0.003815	1.73853	2	1652.86	0.274719	29.8234	0
High	HLQLAIR	1	16	3	Q96KK5;P0C0S5;P04908		0	0.003	0.05148	1.95364	2	850.526	0.0272005	29.827	0
High	LMEDLDR	1	2	1	R4GN98		0	0.005	0.06784	1.28212	2	891.423	-0.869276	29.834	0
High	LVKPGNQNTQVTEAWNK	1	1	1	Q9UQ80		0	0.001	0.002927	1.24877	3	1927	-0.0380485	29.8534	0
High	AAYEAELGDAR	1	1	1	P02545		0	0	5.335e-05	1.52212	2	1165.55	-0.264252	29.8677	0
High	DNIQGITKPAIR	3	1	1	P62805		0	0	2.8e-09	3.50871	3	1325.75	-0.165714	29.8928	0
High	HLTDAYFK	1	1	1	Q02878		0	0	2.667e-05	2.46173	2	994.499	-0.2728	29.9374	0
High	FAAATGATPIAGR	1	2	1	A0A0C4DG17		0	0	3.045e-06	3.15014	2	1203.65	-0.509089	29.9418	0
High	VYVGNLGTGAGK	1	3	1	A0A0B4J1Z1		0	0	7.396e-06	2.12793	2	1135.61	-0.00704302	29.9641	0
High	VPVDVAYR	1	2	2	P58107;Q15149		0	0.001	0.002647	1.44815	2	918.504	-0.864082	29.9797	0
High	QYTGINAISK	1	2	1	B4DXW1		0	0	3.317e-05	2.37765	2	1094.58	0.17798	30.0205	0
High	LLSISGK	2	6	1	P06748		0	0.001	0.0205	1.51608	2	717.45	-1.02535	30.1032	0
High	AAPRPAPVAQPPAAAPPSAVGSSAAAPR	1	1	1	Q9Y6H1		0	0.001	0.02821	1.62958	3	2533.37	0.585422	30.2036	0
High	LLAQTTLR	1	2	1	P27105		0	0.001	0.03318	1.42744	2	915.562	0.212141	30.224	0
High	LAAFGQLHK	1	1	1	Q12906		0	0.001	0.0088	1.81532	2	984.561	-1.32591	30.2602	0
High	TNEKVELQELNDR	2	2	1	P08670		0	0	0.0006937	2.31683	3	1587.79	-1.59173	30.2773	1
High	QLIVGVNK	1	2	1	P68104		0	0.001	0.02574	1.99463	2	870.54	-0.716341	30.2713	0
High	AVLHVALR	1	6	1	A0A0J9YXP8		0	0.001	0.01413	1.72386	2	878.557	-0.66721	30.3285	0
High	NAHSATTWSGQYVGGAEAR	1	1	1	P20170620		0	0	0.0002684	2.54191	3	1962.9	-0.519777	30.339	0
High	GTGIVSAPVPK	1	4	2	I3L404;E9PQD7		0	0.001	0.001457	1.8938	2	1025.6	-0.580178	30.3493	0
High	KDWYDVK	1	4	1	D6RG13		0	0.002	0.0434	1.25129	2	953.472	-0.999483	30.3585	1
High	NFYQEHPDLAR	2	2	1	J3KTA4		0	0	1.648e-05	2.03762	2	1389.66	1.11123	30.4144	0
High	GSYVSIHSSGFR	1	1	1	Q5STU3		0	0	2.435e-05	2.38775	2	1296.63	0.615001	30.4906	0
High	LAFHSAGTFDK	1	1	1	P62993		0	0.002	0.04947	0.935129	3	1193.59	-0.661784	30.5507	0
High	ATIAGGGVIPHIHK	2	2	1	P0C0S5		0	0.002	0.03646	2.08765	3	1370.79	-0.900306	30.8169	0
High	RFDDAVVQSDMK	1	1	1	P11142		0	0	7.776e-08	2.68779	2	1410.67	-0.0941972	30.6001	1
High	QTVAVGVIK	1	2	1	P68104		0	0.001	0.001582	2.68533	2	914.567	0.0129735	30.6379	0
High	ELYQQLQR	1	1	1	Q15149		0	0.001	0.02277	1.11012	2	1077.57	0.577444	30.6748	0
High	LQILHIHTAR	2	2	1	I3L0N3		0	0	0.000154	2.12808	3	1201.72	1.56866	30.689	0
High	LNLSQVR	1	3	1	A0A087X2G1		0	0.001	0.03397	1.41098	2	829.488	-0.735852	30.7138	0
High	FADLSEAANR	1	2	1	P08670		0	0	7.963e-05	2.51739	2	1093.53	0.287317	30.7259	0
High	ATAVVDGAFK	1	1	1	P32119		0	0.001	0.001589	1.67748	2	978.525	-0.157494	30.777	0
High	TLAGDVHIVR	1	2	1	Q9UBQ0		0	0.001	0.006105	1.14534	3	1080.61	-1.39243	30.7969	0
High	YYPTEDVPR	1	1	1	Q02878		0	0.001	0.01274	1.57782	2	1139.54	-0.214717	30.8299	0
High	THLMSESEWR	1	3	1	Q9BZU3		0	0.001	0.02637	1.20253	2	1275.58	-1.08437	30.8379	0
High	GLTSVINQK	1	1	1	P07195		0	0.001	0.02035	2.4381	2	959.551	-1.15719	30.8965	0
High	NFYVEHPEVAR	1	1	1	Q92841		0	0.001	0.002647	1.59069	2	1360.66	-0.624315	30.898	0
High	QENGASVILR	1	3	1	P29692		0	0.002	0.04625	0.583571	2	1086.59	-0.780638	30.929	0
High	QAVDVSPLR	1	4	1	M0QZN2		0	0.001	0.00917	1.02798	2	984.547	-0.0949934	31.1365	0
High	HFVGILNK	1	2	1	E7EX70		0	0.001	0.001494	1.60762	2	927.54	-0.83069	31.1397	0
High	AQVARPGGDTIFGK	1	4	1	D6RE99		0	0	0.0005919	1.68639	2	1416.76	-0.275628	31.1464	0
High	HYLLAAVNR	1	3	1	H0YDR3		0	0.001	0.005514	1.92911	2	1056.59	-1.17905	31.1627	0
High	GVALSNVIHK	1	1	1	P36952		0	0.002	0.03778	1.22843	2	1037.61	-0.798664	31.1644	0
High	GGVVLKEDALPGQK	1	2	1	I3L192		0	0.001	0.003027	1.06131	2	1410.79	-0.503339	31.2048	1
High	TDYNASVSVPDSSGPER	1	1	1	P61978		0	0	1.069e-05	2.1145	2	1780.8	-0.463994	31.2316	0
High	QAITQVVVSR	1	1	1	Q9H9B4		0	0.001	0.0008937	1.61127	2	1100.64	0.0911133	31.2418	0
High	TYEVSLR	1	2	1	F5GY55		0	0.006	0.07283	1.12836	2	867.456	-1.41005	31.2495	0
High	TVSPALISR	1	2	1	Q86VP6		0	0.001	0.00226	1.75105	2	943.555	-2.36668	31.2798	0
High	HPAELAHSANNGLDIAVR	1	1	1	P62993		0	0.001	0.006916	1.18546	3	1884.97	0.934853	31.311	0
High	TVPLYESPR	1	2	1	F5GY55		0	0.001	0.002998	1.55456	2	1061.56	0.390537	31.3354	0
High	IIALDGDTK	1	2	1	A0A0B4J1R6		0	0.001	0.004543	1.47773	2	945.525	0.00294347	31.3454	0
High	SLGTADVHFER	1	2	1	Q86V81		0	0	2.359e-05	1.33474	2	1231.61	-0.409709	31.361	0
High	NIILEEGK	1	2	1	P23528		0	0.002	0.03518	1.21158	2	915.514	-0.451708	31.3789	0
High	IQVLQQQADDAEER	1	2	1	A0A087WWU8		0	0.001	0.01002	0.506732	2	1642.81	1.9861	31.3844	0
High	KLYDIDVAK	1	5	1	P62750		0	0.001	0.01369	0.993559	2	1064.6	0.343155	31.4958	1
High	LVVVGAGGVGK	1	5	1	G3V4K2		0	0	1.202e-05	2.35505	2	955.593	-0.58305	31.507	0
High	IIVEKPFGR	1	4	1	E9PD92		0	0.003	0.05507	1.08543	2	1058.64	0.382282	31.6445	0
High	FLIVAHDDGR	1	1	1	Q16658		0	0	6.837e-05	2.26077	2	1142.6	0.465164	31.6668	0
High	FVIKPIDK	1	3	2	E7EQR4;P26038		0	0.001	0.001558	1.69926	2	959.593	0.544858	31.6681	0
High	FANYIDKVR	1	2	1	P08670		0	0	0.0001974	1.87857	2	1125.6	-0.985955	31.6692	1
High	ALIVLAHSER	1	3	1	B4DLR8		0	0	0.0008007	2.52178	2	1108.65	-0.0964278	31.698	0
High	VMLYPSR	1	1	1	P18077		0	0.008	0.08012	1.57529	2	865.46	-0.566185	31.7004	0
High	VPTISINK	1	1	1	Q01518		0	0.001	0.01927	1.12724	2	871.524	-0.856987	31.7495	0
High	DITSDTSGDFR	1	2	1	Q5T3N1		0	0.001	0.02088	0.938149	2	1213.53	-0.152214	31.7628	0
High	TIVITSHPGQIVK	2	1	1	P31689		0	0	4.937e-06	2.7449	2	1392.82	0.69335	31.7759	0
High	VLSIQSHVIR	1	1	1	O00764		0	0.002	0.04735	1.06858	3	1151.69	-1.23019	31.8073	0
High	SGKYDLDFK	1	1	1	P06733		0	0	0.0006834	2.22021	2	1072.53	0.17177	31.8426	1
High	TGLYNYYDDEKEK	2	1	1	P50454		0	0	0.0001448	1.12888	3	1637.73	-0.103229	31.847	1
High	NMGGPYGGGNYGPGGSGGSGGYGGR	1	1	1	P22626		0	0.001	0.02226	1.30844	2	2189.9	-0.621473	31.8848	0
High	WLNENAVEK	1	1	1	P23526		0	0.001	0.00549	0.964963	2	1102.55	0.978915	31.89	0
High	VAGQDGSVVQFK	1	4	1	P61956		0	0	0.0004231	2.1496	2	1234.65	2.22091	31.8991	0
High	LVLVGDGGTGK	1	3	1	P62826		0	0	6.708e-06	2.21975	2	1015.58	-0.54742	31.9078	0
High	SIFQHIQSAQSQR	1	1	1	Q9Y2W1		0	0.002	0.0349	0.959312	2	1529.78	1.16206	31.9449	0
High	VAYVSFGPHAGK	1	2	1	P50914		0	0	3.741e-05	1.40199	2	1232.64	-0.512833	32.0851	0
High	YQAVTATLEEK	1	3	1	P40429		0	0	1.081e-05	2.11373	2	1252.64	0.303585	32.1228	0
High	ELTPQVVSAAR	1	1	1	P18206		0	0.002	0.04125	1.25089	2	1170.65	0.192643	32.125	0
High	ISVYYNEATGGK	1	2	1	P07437		0	0	7.378e-07	2.80484	2	1301.64	0.385369	32.1326	0
High	YAVPSAGLR	1	1	1	P78527		0	0.001	0.029	1.54794	2	933.515	-0.626946	32.1684	0
High	IVVVTAGVR	2	1	1	P07195		0	0.001	0.004002	1.77184	2	913.582	-0.586964	32.1871	0
High	INVYYNEATGGK	1	1	1	P68371		0	0	4.216e-07	2.34141	2	1328.65	0.166883	32.2004	0
High	FYFHDGVR	1	2	1	O00410		0	0.005	0.06992	1.76294	2	1040.5	0.516703	32.2291	0
High	QHGIPIPVTPK	2	3	1	Q5T6L5		0	0.001	0.01895	2.18197	2	1186.69	-0.0504208	32.3024	0
High	VQISPDSGGLPER	1	2	1	A0A087WTP3		0	0.001	0.01986	1.37431	2	1354.7	-0.433352	32.3126	0
High	GYDVIAQAQSGTGK	1	1	1	P60842		0	0	1.128e-07	2.77291	2	1394.69	0.259949	32.326	0
High	NSNLVGAAHEELQQSR	2	1	1	P02545		0	0	8.57e-08	2.54591	3	1752.86	-0.325605	32.3793	0
High	LSLEGDHSTPPSAYGSVK	1	1	1	P07355		0	0.001	0.01797	1.22512	3	1844.9	0.203761	32.3815	0
High	TGVAVNKPAEFTVDAK	2	4	1	A0A087WWY3		0	0	4.141e-05	1.61252	3	1646.87	-0.327004	32.4194	0
High	KVVNPLFEK	1	1	1	P62424		0	0.001	0.0068	2.1929	2	1073.64	0.807319	32.4092	1
High	KASGPPVSELITK	2	2	1	P16403		0	0	5.155e-07	2.30336	2	1326.76	0.684503	32.4426	1
High	VPAINVNDSVTK	1	1	1	P23526		0	0	9.043e-06	1.70488	2	1256.69	0.635826	32.5208	0
High	LHVIFGGTK	1	1	1	Q9HD20		0	0.001	0.03137	1.71946	2	971.567	-0.264624	32.5733	0
High	ATAVMPDGQFK	1	1	1	Q06830		0	0	6.809e-05	2.12963	2	1164.57	0.510053	32.6051	0
High	FYEEVHDLER	1	12	1	F8VRJ2		0	0	8.76e-06	2.29266	2	1336.62	0.743781	32.6229	0
High	GGNFGFGDSR	1	1	1	P22626		0	0.001	0.001631	2.13913	2	1013.44	-0.60346	32.6318	0
High	TFQFQPSK	1	4	1	F5H5E8		0	0.003	0.05635	1.02327	2	982.499	0.210669	32.6598	0
High	YHGNVMLLR	1	2	1	A0A0U1RQF0		0	0.001	0.02547	1.4653	2	1102.58	0.0343741	32.8131	0
High	GSLGQGTAPVLPGK	1	3	1	J3KQ96		0	0.001	0.03308	0.587779	2	1281.72	0.978004	32.8153	0
High	TTTLSGTAPAAGVVPSR	1	6	1	H7C4C5		0	0.001	0.01705	1.49263	2	1585.86	1.03124	32.8554	0
High	LFISTR	1	2	1	F5H6E2		0	0.008	0.08113	0.65248	2	736.435	-0.252762	32.952	0
High	YSQVLANGLDNK	1	1	1	P62269		0	0	8.678e-07	2.44937	2	1321.67	-0.347563	32.9785	0
High	VYTLSVSGDR	1	2	1	J3QT28		0	0.003	0.05503	1.48341	2	1096.56	1.27085	32.9809	0
High	VLIIGSGGR	1	1	1	P22102		0	0.001	0.00454	2.40495	2	871.535	-1.29958	32.982	0
High	TFITQQGIK	1	6	1	C9JTK4		0	0.001	0.02659	1.50551	2	1035.58	-0.53113	33.0341	0
High	KATGPPVSELITK	1	1	1	P16401		0	0.001	0.001236	1.3551	2	1340.78	0.294525	33.0366	1
High	TFTTQETITNAETAK	1	6	1	A0A0J9YXP8		0	0	4.892e-06	1.99489	2	1655.81	0.79413	33.0432	0
High	VLQATVVAVGSGSK	1	1	1	S4R3N1		0	0	4.199e-07	2.82067	2	1315.76	0.12541	33.0464	0
High	YFTDAGLK	1	5	1	E7ETZ4		0	0.001	0.004314	1.38891	2	914.461	-1.13652	33.0555	0
High	GFVVINQK	1	1	1	P40227		0	0.002	0.03964	1.72955	2	904.525	-0.121967	33.0653	0
High	EVDEQMLNVQNK	2	5	3	Q13885;P07437;P68371		0	0	0.0002334	1.01071	2	1446.69	0.497532	33.1053	0
High	ATISNDGATILK	1	1	1	Q99832		0	0.001	0.01119	1.10774	2	1203.66	0.105805	33.0964	0
High	LYDVPANSMR	1	3	1	J3QT28		0	0.006	0.07255	1.28613	2	1165.57	-0.00609119	33.1011	0
High	NTDEMVELR	1	1	1	P61978		0	0	0.0007037	1.5111	2	1106.51	-0.565393	33.1252	0
High	KSGVGNIFIK	1	2	1	A0A087WTT1		0	0.001	0.01674	1.71448	2	1062.63	0.346069	33.133	1
High	TPTAPAVNLAGAR	1	1	1	Q9UQ35		0	0.001	0.001815	1.93164	2	1238.68	-0.298097	33.1474	0
High	KYVIYIER	1	1	1	P61254		0	0.001	0.0201	1.33431	2	1083.62	1.07594	33.2077	1
High	FYEQMNGPVAGASR	1	3	1	P29692		0	0	2.108e-05	2.1227	2	1526.7	-1.18312	33.2222	0
High	GVIVDKDFSHPQMPK	1	4	1	E7ENZ3		0	0.001	0.005838	1.30778	3	1697.87	0.595692	33.2875	1
High	LIIHLR	1	2	1	E7EVH9		0	0.002	0.04979	1.19831	2	764.514	-0.325332	33.2921	0
High	AGVNTVTTLVENKK	1	1	1	P62424		0	0.001	0.01145	1.06149	3	1473.83	-0.0334013	33.3009	1
High	GLSQSALPYR	1	1	1	P62277		0	0	0.0006067	1.46803	2	1091.58	-1.58678	33.3199	0
High	TTDGYLLR	1	8	1	D6RG13		0	0.001	0.009776	1.44996	2	938.494	-0.534215	33.3821	0
High	GLVLGPIHK	1	3	1	F5GZS6		0	0.001	0.009942	1.89675	2	933.587	-1.11249	33.4232	0
High	IIFEDDR	1	4	1	D6RE99		0	0.001	0.008728	1.63822	2	907.453	0.932415	33.4718	0
High	IITEGFEAAK	1	1	1	P40227		0	0.001	0.003161	1.59107	2	1078.58	-1.16222	33.5365	0
High	GILAADESTGSIAK	1	3	1	H3BQN4		0	0	4.334e-08	2.56709	2	1332.7	0.822731	33.6079	0
High	LRVEFPR	1	4	2	S4R3G0;Q07955		0	0.004	0.06132	1.74633	2	916.536	-0.863295	33.6278	1
High	VGDVYIPR	1	2	1	J3KP15		0	0.001	0.001045	2.54245	2	918.504	-0.930532	33.6844	0
High	TGGPFGTIK	1	1	1	P62993		0	0	7.595e-05	1.90226	2	877.477	-0.498867	33.7223	0
High	KQMVIDVLHPGK	1	3	1	E7ETK0		0	0.007	0.07449	1.10713	3	1364.77	-0.488663	33.7269	1
High	EIAQDFKTDLR	1	8	1	K7EMV3		0	0.004	0.05905	1.20982	2	1335.69	0.627696	33.7681	1
High	HVFGESDELIGQK	1	1	1	P60174		0	0	2.839e-07	2.22618	2	1458.72	0.87687	33.787	0
High	LVGIISSR	1	3	1	H0Y4R1		0	0.001	0.007434	1.98046	2	844.525	-0.130632	33.7914	0
High	ALGLAHVAIK	1	1	1	Q6P3X3		0	0.002	0.04896	1.22663	2	992.626	0.480191	33.7927	0
High	MKEIAEAYLGK	1	1	1	P11142		0	0	1.317e-05	1.91834	2	1252.66	1.68922	33.7982	1
High	NYYEQWGK	1	1	1	P22626		0	0.002	0.04917	1.82783	2	1087.48	-0.495688	33.8047	0
High	WFEENASQSTVK	1	1	1	Q12905		0	0	0.0001695	1.35124	2	1425.66	-0.816198	33.8147	0
High	QVATALQNLQTK	1	1	1	P18206		0	0	0.000106	1.26919	2	1314.74	-0.312674	33.8204	0
High	LVVVSVSPQSR	1	4	1	I3L2A3		0	0	0.000134	1.71316	2	1170.68	-0.748419	33.8259	0
High	KLVWVPSDK	1	1	1	P35579		0	0.001	0.0008644	1.88146	2	1071.62	0.37652	33.8647	1
High	AINQGGLTSVAVR	1	5	1	G3V3U4		0	0	5.474e-06	2.61048	2	1285.72	1.32635	33.8661	0
High	MPEFYNR	1	3	1	Q5T6L5		0	0.003	0.05443	0.609525	2	956.429	-0.64897	33.8861	0
High	ATADDELSFK	1	1	1	P62993		0	0.001	0.001439	1.72145	2	1096.52	-0.517077	33.8938	0
High	ELAEDGYSGVEVR	1	1	1	P23396		0	0	0.0001844	1.58218	2	1423.67	-0.214914	33.9158	0
High	TLTVLHPLK	1	3	1	Q969M3		0	0.001	0.001684	1.29768	2	1021.64	-1.4258	33.9248	0
High	EDLYLKPIQR	1	1	1	P13639		0	0.001	0.02982	1.35343	2	1274.71	-0.468267	33.9339	0
High	YHVLVNLGK	1	1	1	O75643		0	0	4.425e-05	2.22748	2	1042.6	-0.471766	33.9614	0
High	TFIAIKPDGVQR	2	3	2	P15531;J3KPD9		0	0	1.963e-05	2.35281	2	1344.76	-1.63838	33.9683	0
High	HLIVLINK	1	3	1	H3BR35		0	0	2.342e-05	2.15811	2	949.619	-0.557368	34.0555	0
High	EVFEMATR	1	1	1	P61586		0	0.004	0.05905	1.18255	2	982.467	0.987738	34.0588	0
High	LAVYIDR	1	1	1	P02545		0	0.008	0.08167	1.81436	2	849.483	-0.304563	34.0631	0
High	VITIMQNPR	1	1	1	P62269		0	0	0.0002935	1.81641	2	1071.6	0.0828293	34.0924	0
High	YFQHLLGK	1	10	1	Q9BST8		0	0.001	0.00331	1.76043	2	1005.55	-0.51442	34.118	0
High	TVESITDIR	1	1	1	P11279		0	0.005	0.06204	1.37035	2	1033.55	-0.98892	34.1828	0
High	TLLSDPTYR	1	1	1	P31948		0	0.003	0.05633	1.23319	2	1065.56	-0.218407	34.2029	0
High	TWNDPSVQQDIK	1	1	1	P11021		0	0	8.316e-06	2.74752	2	1430.69	0.509376	34.2362	0
High	EQISDIDDAVR	1	1	1	P53999		0	0.002	0.04885	0.826689	2	1260.61	-0.0684737	34.2597	0
High	IGGIGTVPVGR	1	2	1	P68104		0	0	0.0001167	2.02302	2	1025.61	-0.708487	34.2962	0
High	LLNENSYVPR	1	1	1	P02786		0	0	0.000431	1.81112	2	1204.63	0.933902	34.3031	0
High	LIVENLSSR	1	6	1	Q13247		0	0.001	0.02645	1.0678	2	1030.59	-1.67997	34.3576	0
High	NFEDVAFDEKK	1	2	1	H7BZ94		0	0	0.0002211	1.48331	2	1341.63	1.95428	34.3742	1
High	LVVLGSGGVGK	1	16	1	F8WBC0		0	0	1.146e-05	2.27636	2	985.604	-0.0708144	34.3854	0
High	TYMDVMR	1	1	1	O75533		0	0.001	0.01883	1.3534	2	915.406	-0.770246	34.3876	0
High	VLQLYPNNK	1	1	1	Q02790		0	0.001	0.01135	1.97074	2	1088.61	1.91508	34.4942	0
High	THINIVVIGHVDSGK	4	2	1	P68104		0	0	1.205e-10	3.50767	3	1588.88	0.0113833	35.0439	0
High	EEAENTLQSFR	1	2	1	P08670		0	0	4.475e-05	1.98088	2	1323.62	-0.545786	34.546	0
High	AGTGVDNVDLEAATR	1	2	1	Q5SZU1		0	0	2.034e-05	2.06143	2	1488.73	0.880554	34.5474	0
High	IVVNLTGR	1	2	1	I3L3P7		0	0.001	0.003096	1.60379	2	871.536	-0.0975627	34.5496	0
High	NGQDLGVAFK	1	1	1	Q00839		0	0.001	0.01793	1.52618	2	1048.54	-0.425023	34.6226	0
High	TAAAVAAQSGILDR	1	1	1	H3BNP9		0	0.001	0.02293	1.45033	2	1343.73	-0.18206	34.6819	0
High	GLVGEIIKR	1	3	2	P15531;J3KPD9		0	0.001	0.002643	2.06857	2	984.62	0.00248938	34.7011	1
High	TNFFGTR	1	3	1	E9PQ63		0	0.002	0.04315	1.55798	2	842.415	-0.490974	34.7156	0
High	MMEIMTR	1	6	1	D6RG13		0	0.001	0.006518	1.51523	2	911.414	-0.970258	34.7401	0
High	GLVQALQTK	1	2	1	A0A0U1RQF0		0	0	0.0005528	1.76184	2	957.572	-0.445962	34.7668	0
High	TIEYLQPNPASR	1	4	1	M0QYE0		0	0.001	0.01915	1.14519	2	1388.72	-0.392526	34.7942	0
High	SGYLLPDTK	1	1	1	P14625		0	0.001	0.008157	1.99603	2	993.524	-0.775697	34.8391	0
High	LTLDKLDVK	1	1	1	P00558		0	0.001	0.005061	1.76912	2	1044.63	-1.34369	34.8502	1
High	AGNLGGGVVTIER	1	6	1	K7EJT5		0	0	0.0001364	1.41346	2	1242.68	0.352698	34.8724	0
High	NVIIWGNHSSTQYPDVNHAK	2	1	1	C9JF79		0	0	0.0001501	1.87389	3	2280.11	-1.03324	34.8915	0
High	HGSLGFLPR	1	1	1	P39023		0	0	2.585e-06	2.75797	2	983.542	-0.506053	34.9449	0
High	FGPALSVK	1	2	1	A0A087WTT1		0	0.001	0.004492	1.52612	2	818.476	-0.910646	34.9539	0
High	GLLEFEHQR	2	3	1	Q14697		0	0	0.000127	1.37095	2	1128.58	-1.22865	34.9561	0
High	SQIHDIVLVGGSTR	2	1	1	P11142		0	0	2.098e-06	2.13682	2	1481.81	0.854299	34.9727	0
High	KGDIFLVR	1	1	1	P55072		0	0.001	0.02046	1.87663	2	947.567	0.169008	34.9806	1
High	ILHLLGQEGPK	1	1	1	Q9Y678		0	0	4.982e-05	2.03122	2	1204.7	-0.00806577	34.985	0
High	QINLSNIR	1	1	1	Q7KZF4		0	0.001	0.01281	1.72018	2	957.548	0.333034	35.0085	0
High	FSVSPVVR	1	1	1	P13639		0	0.002	0.04973	2.08819	2	890.509	-0.438511	35.0194	0
High	VLAVTAIR	1	1	1	P22102		0	0.001	0.002603	1.93622	2	842.545	-0.478959	35.0363	0
High	VVDLMAHMASK	2	1	1	P04406		0	0	5.719e-08	2.48169	2	1201.61	0.412867	35.1294	0
High	EDGLAQQQTQLNLR	1	2	1	A0A0U1RQF0		0	0	0.0006305	1.63849	2	1613.82	0.166802	35.1341	0
High	VGIVAWHPTAR	2	8	1	Q9ULV4		0	0	4.302e-05	2.9994	3	1206.67	-1.13998	35.1594	0
High	SIYYITGESK	1	1	1	P08238		0	0	0.0006096	2.28538	2	1160.58	0.0175103	35.155	0
High	IGSLIDVNQSK	1	3	1	F5H6P7		0	0	1.177e-05	1.99704	2	1173.65	-0.662257	35.1608	0
High	DYFEQYGK	1	2	1	F8W6I7		0	0.003	0.05139	1.57061	2	1049.46	0.0913138	35.1798	0
High	HYGPGWVSMANAGK	2	1	1	P23284		0	0	2.529e-17	3.98913	2	1474.69	0.967211	35.194	0
High	FFLSHPAYR	1	5	1	K7EMQ3		0	0.001	0.003468	1.68205	3	1137.58	-0.673104	35.2107	0
High	TLIEAGLPQK	1	1	1	O43390		0	0.003	0.05598	1.26986	2	1069.63	0.16128	35.2767	0
High	AGNFYVPAEPK	1	2	1	A8MUD9		0	0.001	0.03236	1.21586	2	1192.6	-0.283806	35.3229	0
High	YYTGNYDQYVK	1	1	1	Q9UG63		0	0	0.0004331	1.73511	2	1413.63	0.522624	35.3301	0
High	NIILGGVK	1	1	1	P22314		0	0.001	0.02753	1.76182	2	813.519	-0.946566	35.3371	0
High	DMLLANKVPAAAR	1	2	1	P05388		0	0.001	0.02033	1.4168	2	1369.76	-1.0612	35.3394	1
High	QQHVIETLIGK	1	4	1	E7ENZ3		0	0.005	0.06338	0.889805	2	1265.72	0.368159	35.3947	0
High	TISHVIIGLK	1	2	1	Q9Y265		0	0.001	0.004141	1.92256	3	1080.68	-1.3137	35.3995	0
High	LVSLIGSK	1	2	1	F5GX11		0	0.005	0.06393	1.27133	2	816.518	-0.900439	35.435	0
High	QLLLTADDR	1	3	1	H3BQN4		0	0.001	0.00204	1.73304	2	1044.57	-1.44478	35.4551	0
High	LTFDSSFSPNTGKK	1	1	1	P21796		0	0.001	0.008624	1.27878	3	1528.76	0.375387	35.4693	1
High	IQIAPDSGGLPER	1	2	1	Q96AE4		0	0.005	0.07108	0.757505	2	1352.72	0.567499	35.4905	0
High	IEDLSQQAQLAAAEK	1	5	1	F8VZJ2		0	0	0.000107	1.62274	2	1614.83	-0.22658	35.4996	0
High	NLDIERPTYTNLNR	1	3	2	P68363;Q9BQE3		0	0	1.668e-07	2.55141	3	1718.88	-0.0163506	35.5029	0
High	DIISDTSGDFRK	1	1	1	P07355		0	0.001	0.001383	0.886883	2	1353.67	0.575845	35.5327	1
High	VTVLFAGQHISK	2	1	1	O75369		0	0	0.0007458	1.62272	2	1299.74	-1.51066	35.545	0
High	VYNVTQHAVGIVVNK	2	3	1	G3V1B3		0	0	6.81e-12	3.35742	2	1640.91	-0.302727	35.6039	0
High	TPAQFDADELR	1	2	1	Q5T3N1		0	0	2.997e-06	2.03348	2	1262.6	-0.368837	35.6193	0
High	GATQQILDEAER	1	3	1	P78371		0	0.001	0.001225	1.49366	2	1330.66	-0.798323	35.6237	0
High	LVIITAGAR	3	1	1	P00338		0	0.001	0.001487	2.01361	2	913.583	-0.186113	35.7367	0
High	YGVSGYPTLK	1	1	1	H7BZJ3		0	0	0.0001153	1.97844	2	1084.57	-0.0488297	35.7411	0
High	LFNAIIHR	1	1	1	Q15149		0	0.001	0.0008047	2.50837	2	983.578	-0.385024	35.7424	0
High	VITEYLNAQESAK	1	1	1	Q7KZF4		0	0.001	0.002889	1.24754	2	1465.75	0.411085	35.7568	0
High	STGGAPTFNVTVTK	1	1	1	P07737		0	0	1.014e-05	3.33991	2	1379.72	0.456169	35.8044	0
High	LYDIDVAK	1	5	1	P62750		0	0.001	0.005925	1.03185	2	936.503	-0.392741	35.8088	0
High	YYEGYYAAGPGYGGR	1	3	1	C9JXK9		0	0.001	0.002762	1.01447	2	1643.72	3.5213	35.8279	0
High	YLAEFATGNDR	1	1	1	K7EM20		0	0.001	0.004091	1.64873	2	1256.59	0.180338	35.8312	0
High	GYGYGQGAGTLSTDKGESLGIK	1	2	1	E9PP21		0	0	2.849e-06	1.91346	3	2159.06	-0.100421	35.8344	1
High	SVGGSGGGSFGDNLVTR	1	1	1	P02545		0	0	4.198e-12	2.937	2	1566.75	0.55734	35.8508	0
High	AWGPGLHGGIVGR	1	1	1	O75369		0	0	6.767e-06	1.88637	2	1276.69	0.649146	35.867	0
High	WNDGLDQYR	1	1	1	O95340		0	0.001	0.01143	1.40725	2	1166.52	1.21907	35.8794	0
High	LITPAVVSER	2	1	1	P62851		0	0	0.0007651	1.34642	2	1084.64	0.126095	35.9916	0
High	KPVIVFVPSR	1	1	1	O75643		0	0	1.762e-06	2.69758	2	1141.71	0.0217344	35.9261	0
High	QNRPIPQWIR	2	2	1	P62891		0	0	1.766e-06	3.00989	3	1307.73	-0.897001	36.0093	0
High	VTVLFAGQHIAK	2	4	1	A0A087WWY3		0	0	7.226e-06	2.1431	2	1283.75	0.401085	35.9505	0
High	TNSTFNQVVLK	1	3	1	H0YHA7		0	0	3.296e-06	2.03103	2	1250.67	0.411598	36.0248	0
High	VVDLMAHMASKE	2	1	1	P04406		0	0	1.13e-05	2.17743	2	1330.65	0.374736	36.1357	1
High	TLEGELHDLR	2	1	1	P02545		0	0.001	0.001456	1.33177	2	1182.61	-0.314378	36.0793	0
High	LYDAYELK	1	2	1	D6RBL5		0	0.001	0.01198	1.07159	2	1014.51	-0.413751	36.2003	0
High	LATNAAVTVLR	1	1	1	P50990		0	0	3.652e-06	1.80409	2	1128.67	-0.505078	36.2017	0
High	LKPLEVELR	1	1	1	P49755		0	0.003	0.05115	1.07286	2	1096.67	-0.332424	36.2271	0
High	TSAALSTVGSAISR	1	2	1	O43399		0	0	9.281e-05	2.22329	2	1320.71	1.20784	36.2781	0
High	ESTLHLVLR	1	16	2	F5H265;M0R2S1		0	0	0.0003445	2.68304	2	1067.62	0.0804669	36.3379	0
High	AGNNMLLVGVHGPR	2	4	1	A0A087WWY3		0	0	3.643e-07	3.28584	3	1434.76	0.135721	36.396	0
High	RVLQALEGLK	1	2	1	P39019		0	0.001	0.004575	2.67935	2	1126.69	-0.170325	36.3971	1
High	ILDSVGIEADDDRLNK	2	1	1	P05387		0	0	1.308e-05	2.25756	2	1772.9	-0.175995	36.4781	1
High	NLQYYDISAK	1	3	1	P62826		0	0	0.0002729	2.33716	2	1214.61	0.862395	36.4937	0
High	LIAPVAEEEATVPNNK	1	1	1	P07195		0	0	5.654e-08	2.24249	2	1694.9	0.223379	36.517	0
High	GSLRPNGIIVIK	1	1	1	Q9BV86		0	0.001	0.01899	1.94482	3	1266.79	-0.0410958	36.537	0
High	VLEGMEVVR	1	1	1	P23284		0	0.001	0.01122	1.26591	2	1031.56	1.18939	36.5581	0
High	HPFPGPGLAIR	1	1	1	P49915		0	0.001	0.0159	1.59122	2	1161.65	0.487763	36.588	0
High	LTPEEEEILNK	1	2	1	Q5JR95		0	0.001	0.000943	1.7276	2	1314.68	1.36025	36.5905	0
High	GVQYLNEIK	1	1	1	P13639		0	0.001	0.005142	0.984156	2	1063.58	0.136745	36.5938	0
High	DVNAAIATIK	1	3	2	P68363;Q9BQE3		0	0	0.0001297	2.35674	2	1015.58	-0.0567815	36.6248	0
High	LASVPAGGAVAVSAAPGSAAPAAGSAPAAAEEK	1	1	1	P05387		0	0.001	0.02013	1.72418	3	2774.44	1.4082	36.6306	0
High	TALINSTGEEVAMR	1	1	1	P02545		0	0	2.36e-06	2.33062	2	1491.75	-0.171248	36.6329	0
High	TSRPENAIIYNNNEDFQVGQAK	1	2	1	A0A0B4J1R6		0	0.001	0.01474	1.16223	3	2508.21	-1.0916	36.6583	0
High	LQDEIQNMKEEMAR	1	2	1	P08670		0	0.002	0.0353	1.43867	2	1734.82	2.0162	36.6893	1
High	AVFPSIVGRPR	1	2	1	A5A3E0		0	0.002	0.03717	1.38695	2	1198.71	0.544801	36.6917	0
High	KVPQVSTPTLVEVSR	1	6	1	A0A087WWT3		0	0.001	0.01388	1.19006	3	1639.94	-0.249533	36.7737	1
High	AQIHDLVLVGGSTR	1	2	1	P0DMV9		0	0	4.613e-05	1.73265	2	1465.81	0.888832	36.7761	0
High	GIHPTIISESFQK	1	1	1	P50991		0	0.001	0.00322	0.946024	2	1456.78	0.807223	36.7916	0
High	NLPLPPPPPPR	2	1	1	P61978		0	0.002	0.03897	1.15026	2	1194.7	0.279007	37.3368	0
High	TSGHLLLGVVR	2	7	1	A0A140T8W2		0	0	7.309e-05	2.17718	2	1151.69	-0.48525	36.8291	0
High	QYGNEVFLAK	1	1	1	P50990		0	0.001	0.006003	1.24029	2	1168.6	0.65905	36.8315	0
High	LKLEPHEGLLLR	1	3	1	F5GZS6		0	0	9.61e-05	1.24566	3	1417.85	-0.320777	36.8539	1
High	NAVIVALSSK	1	1	1	P61086		0	0	0.0002569	2.34924	2	1001.6	0.208095	36.876	0
High	TIAQDYGVLK	1	1	1	Q06830		0	0.001	0.001428	1.35657	2	1107.6	-0.0664353	36.9126	0
High	EVFEDAAEIR	1	1	1	P19338		0	0	0.0001378	1.78233	2	1178.57	-1.00694	36.997	0
High	ELISNSSDALDKIR	1	1	1	G3V2J8		0	0	1.164e-05	2.10627	3	1560.82	0.350527	37.007	1
High	YALYDATYETK	1	2	1	P23528		0	0	1.784e-06	2.65031	2	1337.63	2.03226	37.0502	0
High	VVLVTGAGAGLGR	1	1	1	E7ER27		0	0.001	0.004821	1.98625	2	1169.7	0.591572	37.0848	0
High	LMIEMDGTENK	1	1	1	P06733		0	0.001	0.008482	1.53829	2	1280.59	0.323407	37.1503	0
High	NFGIGQDIQPK	1	1	1	P62424		0	0	0.0003237	2.13013	2	1216.63	0.607249	37.1547	0
High	YGVIIVGNPK	1	1	1	Q92900		0	0.001	0.003637	1.76825	2	1059.62	0.159817	37.1582	0
High	LEILQIHTK	1	1	1	P55072		0	0.005	0.06362	1.18917	2	1094.66	0.37716	37.2269	0
High	IMDPNIVGSEHYDVAR	1	1	1	H0YH81		0	0	5.278e-05	1.13995	3	1815.87	-0.174309	37.2282	0
High	MLVDLAK	1	6	1	A0A0J9YXP8		0	0.001	0.01767	0.956136	2	789.453	-0.741774	37.2747	0
High	NVIGLQMGTNR	1	1	1	P37802		0	0.001	0.001074	1.81503	2	1202.63	0.159554	37.3065	0
High	KFVADGIFK	1	1	1	P23396		0	0	3.203e-05	1.62181	2	1024.58	-0.797	37.3212	1
High	KQELLEALTK	1	2	1	B1AHC9		0	0.001	0.02951	1.13243	2	1172.69	-0.0401972	37.349	1
High	IGPLGLSPK	1	1	1	P30050		0	0.001	0.004299	1.98255	2	881.545	-0.84503	37.3756	0
High	ISGLIYEETR	1	1	1	P62805		0	0	8.361e-06	3.15491	2	1180.62	0.228734	37.4447	0
High	HLEINPDHPIVETLR	2	1	1	P08238		0	0	1.492e-09	2.84118	3	1782.95	0.593688	37.5024	0
High	ALASQLQDSLK	1	1	1	P18206		0	0	0.0001179	1.25454	2	1173.65	0.169818	37.5257	0
High	QFAFVHMR	1	4	1	A0A0A6YYI9		0	0.001	0.007366	1.53252	2	1035.52	-1.64708	37.5366	0
High	DTKVILHLK	1	1	1	Q58FF6		0	0.002	0.04227	1.75128	2	1066.66	-0.150504	37.5379	1
High	TTLVIMER	1	1	1	Q14974		0	0.001	0.01708	1.69697	2	962.534	-0.251726	37.5878	0
High	LVNHFVEEFK	2	2	1	P0DMV9		0	0	8.647e-06	1.95002	2	1261.66	0.998507	37.6167	0
High	NLVDNITGQR	1	1	1	Q15149		0	0.001	0.01022	1.29322	2	1129.59	-1.0314	37.6468	0
High	TKEVYELLDSPGK	1	2	1	E9PBS1		0	0.001	0.005189	1.29579	2	1478.78	0.968899	37.6878	1
High	IALLEEAR	2	4	1	E7EQR4		0	0.001	0.002572	1.66855	2	914.53	-0.517609	37.7468	0
High	TIVMGASFR	1	2	1	F2Z393		0	0.002	0.03453	1.58602	2	981.519	0.302793	37.7793	0
High	LILIESR	1	1	1	P62277		0	0.001	0.0163	1.79037	2	843.529	-0.841621	37.8058	0
High	LAILGIHNEVSK	2	2	1	H9KV75		0	0	4.029e-05	1.76786	2	1293.75	0.0307441	37.8316	0
High	LLNLAVR	1	1	0			0	0.002	0.03697	1.47404	2	798.519	-0.23108	37.836	0
High	LLGGLAVR	1	1	1	P23396		0	0.001	0.003888	1.46969	2	798.519	-0.243603	37.836	0
High	VAALQNLVK	1	1	1	Q14974		0	0.001	0.001209	0.974148	2	955.593	-0.625992	37.8504	0
High	LGDLYEEEMR	1	2	1	P08670		0	0	2.17e-07	2.07106	2	1254.57	-0.256057	37.866	0
High	TLVLLGAHGVGR	1	3	1	Q5JS79		0	0	2.741e-05	2.20282	2	1192.72	2.23548	37.9193	0
High	FLIPNASQAESK	1	2	2	B0AZS6;E7EX29		0	0	2.582e-05	1.84374	2	1304.69	0.799559	38.0078	0
High	VGIIAWHPTAR	2	1	1	A0A087WW53		0	0	1.895e-06	2.70813	3	1220.69	-0.397364	38.0378	0
High	YYVTIIDAPGHR	2	2	1	P68104		0	0	6.624e-06	2.73692	3	1404.73	-0.374224	38.0489	0
High	LAVLITNSNVR	1	1	1	P51570		0	0	4.618e-05	2.28114	2	1199.71	-0.0686934	38.0558	0
High	KNAIVVLIPK	1	2	1	G3V1J5		0	0.003	0.05546	1.85376	2	1094.73	-0.993923	38.0658	1
High	FPGQLNADLR	1	10	4	Q13885;P07437;P68371;Q13509		0	0.001	0.0103	1.07243	2	1130.59	-0.501629	38.0712	0
High	QMAAVLLR	1	2	1	O00410		0	0.001	0.002768	1.19252	2	901.529	-0.0511827	38.0791	0
High	VFLISASSK	1	3	1	K7EIJ4		0	0.001	0.002016	1.48569	2	951.551	-0.117089	38.1078	0
High	AGVNTVTTLVENK	1	1	1	P62424		0	0.001	0.0009953	1.09601	2	1345.73	-1.45578	38.1311	0
High	KVLIIGGGDGGVLR	2	2	1	P19623		0	0	2.293e-05	3.23986	3	1353.82	-0.381414	38.1913	1
High	VVLVLAGR	1	1	1	P61353		0	0.001	0.02035	1.85281	2	826.551	-0.44352	38.1714	0
High	VFDKDGNGYISAAELR	2	3	1	P0DP23		0	0	1.307e-12	3.0351	2	1754.87	0.501689	38.2035	1
High	EYTLDVYR	1	1	1	A0A0C4DGZ5		0	0.001	0.001142	1.11046	2	1058.52	0.793167	38.197	0
High	ILLTNIR	1	4	1	K7ESK6		0	0.002	0.03833	1.12546	2	842.546	-0.322208	38.2228	0
High	EGEFVAQFK	1	1	1	Q9UQ80		0	0.001	0.002082	1.54671	2	1054.52	-0.239066	38.2353	0
High	WAAVVVPSGEEQR	1	0	0			0	0	1.348e-05	2.32671	2	1427.73	2.39364	38.2495	0
High	GTIQVITQGTSLK	1	2	1	Q5SZU1		0	0	5.289e-06	2.81828	2	1345.77	-0.188111	38.263	0
High	LIDLHSPSEIVK	2	1	1	P60866		0	0	3.876e-06	2.80996	2	1350.76	0.0471449	38.2739	0
High	ASGPPVSELITK	1	2	1	P16403		0	0.001	0.01663	1.35887	2	1198.67	1.97912	38.2695	0
High	TYNASITLQQQLK	1	1	1	P11387		0	0.001	0.02298	0.823592	2	1507.81	-0.128931	38.2752	0
High	LDIDSPPITAR	1	1	1	P14618		0	0	7.165e-05	1.86335	2	1197.65	-0.35156	38.292	0
High	LGAQALLGAAK	1	1	1	J3KQ22		0	0	7.834e-05	1.48473	2	1012.62	0.317701	38.319	0
High	GVLVVGIGSGTK	1	1	1	Q8WWH5		0	0	1.879e-07	2.50222	2	1086.65	-1.02971	38.3402	0
High	AMADALLER	1	2	2	G3V2Y4;H0YIZ0		0	0.001	0.01869	1.0124	2	989.508	-0.904836	38.3503	0
High	KFLDGIYVSEK	1	2	1	D6RAN4		0	0.005	0.06373	0.816294	2	1298.7	-0.27199	38.3729	1
High	ALELTGLK	1	1	1	P19338		0	0.001	0.03222	1.31645	2	844.514	-0.0589167	38.4883	0
High	WQNNLLPSR	1	2	1	I3L3P7		0	0.001	0.0009501	2.13506	2	1127.59	-0.786753	38.4971	0
High	NFVVVMVTKPK	1	2	1	Q5W0S5		0	0	2.776e-07	2.15377	2	1261.73	0.233875	38.5149	0
High	IVVLLQR	1	2	1	Q06323		0	0.003	0.0511	2.11915	2	840.566	-0.45397	38.5705	0
High	TTPSYVAFTDTER	1	4	2	P11142;P0DMV9		0	0	8.175e-07	3.03209	2	1487.71	3.7127	38.6027	0
High	NDEELNKLLGK	2	9	1	Q96KK5		0	0	3.444e-06	2.131	2	1272.68	0.207278	38.6259	1
High	VMMVALGR	1	1	1	Q9UKD2		0	0	0.0004182	1.60504	2	876.479	-0.815731	38.665	0
High	NKDQGTYEDYVEGLR	1	10	1	G3V1Y7		0	0.001	0.01254	1.19646	3	1786.82	-0.533866	38.6672	1
High	VIDPATATSVDLR	1	1	1	P50991		0	0	0.0004237	1.25716	2	1357.73	-1.27047	38.7593	0
High	LFLLPHK	1	2	1	Q08945		0	0.005	0.07195	0.693444	2	867.545	-0.456422	38.7615	0
High	FILIQNR	1	4	1	P53680		0	0.007	0.07606	1.28453	2	903.541	-0.379897	38.7816	0
High	GIFTSEIGTK	1	1	1	P78527		0	0.001	0.007642	1.15966	2	1052.56	-0.693797	38.8148	0
High	VAQLEQVYIR	1	1	1	P62318		0	0	5.528e-06	2.37446	2	1218.68	-0.410239	38.8305	0
High	ETLLNSATTSLNSK	1	1	1	P50991		0	0.001	0.003957	1.08564	2	1478.77	0.474746	38.846	0
High	NQVAMNPTNTVFDAK	1	1	1	P11142		0	0	0.0007703	1.96849	2	1649.8	-0.028904	38.8482	0
High	ILQVSFK	1	1	1	Q15717		0	0.001	0.007923	1.25645	2	834.508	-0.136554	38.8881	0
High	LWEEQLAAAK	1	2	1	P14314		0	0	7.653e-06	1.20277	2	1158.62	0.0990962	38.9181	0
High	ILVGTNLVR	1	1	1	Q96QK1		0	0.001	0.03074	1.21884	2	984.62	-0.235309	38.9214	0
High	HLAGLGLTEAIDK	1	1	1	P50454		0	0	3.817e-06	2.01115	2	1337.74	0.780794	38.9236	0
High	TPVEVPVGGFK	1	1	1	Q15149		0	0.001	0.001168	1.91009	2	1129.63	-0.0722637	38.9648	0
High	WALSQSNPSALR	1	1	1	P55072		0	0	8.332e-08	2.69525	2	1329.69	0.31778	38.9924	0
High	WQAVLAQTDVR	1	1	1	Q15149		0	0	1.335e-05	2.33084	2	1286.69	0.479771	39.0026	0
High	QITVNDLPVGR	1	2	2	P32119;Q06830		0	0	5.34e-05	2.34346	2	1211.67	0.0352446	39.0247	0
High	KLDELYGTWR	1	1	1	H3BM89		0	0.001	0.004326	1.50399	2	1280.66	0.545653	39.0289	1
High	LGDVYVNDAFGTAHR	2	1	1	P00558		0	0	2.899e-08	3.24542	3	1634.79	-1.04652	39.0369	0
High	NNWEVSALSR	1	1	1	P78527		0	0.001	0.008418	1.5808	2	1175.58	0.17243	39.0402	0
High	TSDIFGSPVTATSR	1	5	1	H3BMT0		0	0.001	0.02515	0.72273	2	1438.72	0.269452	39.0503	0
High	SWTAADTAAQITQR	1	1	1	O19617		0	0	8.365e-08	2.10418	2	1519.75	-0.779342	39.0514	0
High	GYGFVHFETQEAAER	1	2	1	A0A087WTT1		0	0.001	0.001823	1.62776	3	1740.8	-0.273996	39.0547	0
High	LNVGAPDVTLR	1	1	1	Q09666		0	0.001	0.03307	1.28714	2	1154.65	-0.407007	39.0714	0
High	TIIFVETK	1	1	1	Q92841		0	0.002	0.03909	1.21336	2	950.555	-0.683801	39.1279	0
High	FVNVVPTFGKK	1	2	1	P62861		0	0.001	0.01834	1.40036	2	1235.71	-0.265622	39.1304	1
High	SIGEYDVLR	1	1	1	P78527		0	0.005	0.06736	0.94479	2	1051.54	1.41816	39.1536	0
High	VDATEESDLAQQYGVR	1	2	1	H7BZ94		0	0	3.164e-05	1.67802	2	1780.84	0.282703	39.1601	0
High	SQIFSTASDNQPTVTIK	1	1	1	P11021		0	0	0.000158	1.77571	2	1836.94	2.14511	39.1645	0
High	YYAVNYPLR	1	2	1	Q5TEE2		0	0	0.0006315	1.09776	2	1158.59	-0.901138	39.1984	0
High	LFEHYYQELK	1	1	1	Q08J23		0	0.001	0.01043	1.3525	2	1369.68	0.487404	39.2107	0
High	TAVVVGTITDDVR	1	3	1	H0YHA7		0	0	3.099e-07	2.88804	2	1345.73	0.441681	39.2284	0
High	DYGVYLEDSGHTLR	1	2	1	Q13162		0	0	2.642e-05	2.22634	2	1624.76	-0.551686	39.2739	0
High	LAVEAVLR	1	3	1	P78371		0	0.001	0.008945	1.3257	2	870.54	-1.07839	39.2906	0
High	NLLSVAYK	1	4	4	P27348;P31946;E7EX29;K7EIT4		0	0.002	0.04814	2.29378	2	907.525	-0.139427	39.3052	0
High	LLIIGTTSR	1	2	1	I3L0N3		0	0	0.0002633	1.81356	2	973.604	0.199615	39.3606	0
High	ITVTSEVPFSK	1	6	1	K7EJT5		0	0	7.799e-07	2.22717	2	1207.66	0.789307	39.3664	0
High	LQVVDQPLPVR	1	2	1	A0A0U1RQF0		0	0.001	0.007088	1.93926	2	1263.74	-0.499068	39.3863	0
High	MVNHFIAEFK	2	1	1	P11142		0	0	9.066e-06	2.85889	2	1235.62	-0.00663101	39.4017	0
High	TEVNSGFFYK	1	1	1	P40227		0	0	7.217e-05	1.66176	2	1191.57	0.154086	39.4031	0
High	WIYEDVER	1	1	1	O43852		0	0.001	0.003599	1.78587	2	1109.53	-0.723802	39.4209	0
High	TFNTSTGGLLLPSDTKR	2	2	1	B1AHC9		0	0	7.701e-05	2.53335	3	1807.95	-0.0686955	39.4406	1
High	GNFGGSFAGSFGGAGGHAPGVAR	2	1	1	P52272		0	0	3.09e-14	5.18674	3	2034.95	0.0977357	39.4573	0
High	IFTSIGEDYDER	1	5	1	C9JZ20		0	0	6.953e-05	1.69703	2	1444.66	1.08733	39.4644	0
High	RLLPSLIGR	1	4	1	O76021		0	0.002	0.03944	1.65233	2	1024.66	0.0136191	39.4677	1
High	TGISDVFAK	1	1	1	P19338		0	0.001	0.002663	2.01335	2	937.499	-0.0889273	39.4874	0
High	YDGIILPGK	1	1	1	P62913		0	0.001	0.00195	1.48801	2	975.551	0.136051	39.4888	0
High	LADALQELR	1	1	1	P02545		0	0	7.085e-06	2.35381	2	1028.57	0.23019	39.4921	0
High	FYVHNDIFR	2	1	1	E5RIZ6		0	0	0.0001885	2.47535	2	1210.6	0.494339	39.4932	0
High	TVFSPTLPAAR	1	2	1	Q7Z2W4		0	0.001	0.005221	1.04355	2	1159.65	-0.544473	39.4943	0
High	HIVLSGGSTMYPGLPSR	1	1	1	P61160		0	0	0.0002226	1.69456	3	1771.92	-0.54635	39.5198	0
High	QFYINVER	1	1	1	P60842		0	0.001	0.002247	1.95628	2	1068.55	1.1307	39.5296	0
High	VLVMLAAQSR	1	3	1	C9J7P5		0	0	0.0001181	1.89455	2	1087.63	0.475383	39.5333	0
High	QPQGHLLLIGVSGAGK	2	1	1	Q14204		0	0	5.135e-06	2.37261	2	1574.9	1.64897	39.5421	0
High	YLLVVSTR	1	3	1	A0A087WWG1		0	0.001	0.01627	1.72232	2	950.567	0.290359	39.58	0
High	FTAILYR	1	2	1	A0A0A0MRP0		0	0.002	0.03786	1.10686	2	883.503	-1.09699	39.603	0
High	HGFLILSR	1	1	1	Q10570		0	0	0.0004494	2.11579	2	942.551	-1.04965	39.6388	0
High	EYSLQVLK	1	2	2	G3V2Y4;H0YIZ0		0	0.002	0.0366	1.27426	2	979.546	0.0456704	39.6599	0
High	LMIMHWK	1	1	1	Q15170		0	0.001	0.004493	0.865429	2	958.5	-0.0758123	39.6632	0
High	VFDMLNR	1	1	1	P60842		0	0.001	0.02891	1.59877	2	894.45	-0.214092	39.7108	0
High	LAPDYDALDVANK	1	5	1	P62750		0	0	1.265e-05	2.03535	2	1404.7	1.22219	39.7253	0
High	TLTAAAVSGAQPILSK	1	3	1	O60664		0	0	6.847e-09	3.16069	2	1527.88	1.37904	39.7297	0
High	TLQALQIPAAK	1	1	1	P46940		0	0	0.0001889	2.00922	2	1153.69	0.339983	39.7345	0
High	TPLHEIALSIK	1	1	1	Q08211		0	0.001	0.01508	0.74215	2	1221.72	0.349796	39.7555	0
High	AGLQFPVGR	1	17	4	Q96KK5;P0C0S5;P04908;Q8IUE6		0	0.001	0.001113	1.97809	2	944.531	0.211114	39.761	0
High	YPVNSVNILK	1	2	1	P17987		0	0.001	0.003332	1.62134	2	1146.65	1.81824	39.7733	0
High	SLLLSVNAR	1	3	1	Q14697		0	0.001	0.002489	1.89684	2	972.584	-0.16205	39.782	0
High	ALGTLVSHVTLR	2	1	1	Q92616		0	0.001	0.01803	1.23788	3	1266.75	-0.215633	39.8078	0
High	WLAIDANAR	1	1	1	Q14974		0	0.001	0.001474	2.25174	2	1029.55	0.349602	39.8222	0
High	HLILLIK	1	1	1	Q5T4S7		0	0.002	0.04057	2.08674	2	849.592	-0.410664	39.852	0
High	YGYTHLSTGDLLR	1	2	1	P00568		0	0.001	0.001577	1.80703	3	1495.75	-0.897632	39.8556	0
High	ILHILGSIR	1	2	1	V9GYX7		0	0.001	0.01606	1.59728	2	1021.65	0.71559	39.8622	0
High	ATFYGEQVDYYK	1	1	1	P46940		0	0.001	0.001482	1.12292	2	1483.67	-1.24324	39.8731	0
High	VLQSALAAIR	1	1	1	Q12905		0	0	0.0001092	2.00419	2	1041.64	-0.0328415	39.8966	0
High	TISLVIR	1	1	1	Q15149		0	0.003	0.05422	1.0973	2	801.519	-0.415215	39.9034	0
High	ILHGLGFTPAMQR	2	2	2	Q9UG63;C9JZV3		0	0.001	0.003027	1.91306	3	1440.78	-0.706961	39.9593	0
High	IYVGNLPTDVR	1	2	1	S4R3G0		0	0.001	0.01658	1.47962	2	1246.68	-0.634522	39.9893	0
High	NDEELNKLLGR	1	3	1	P04908		0	0	9.581e-06	1.91747	2	1300.69	1.29328	39.9915	1
High	DGTGVVEFVR	1	2	1	Q07955		0	0.001	0.02089	1.19025	2	1078.55	-0.593089	40.0082	0
High	IHPQTIIAGWR	2	3	1	P78371		0	0.001	0.02439	1.1498	2	1291.73	0.910186	40.0282	0
High	GYGFIEYEK	1	8	1	A0A0J9YVR6		0	0.001	0.005732	1.51512	2	1105.52	-0.233655	40.0604	0
High	IFVGGLSPDTPEEK	1	3	1	H0YA96		0	0	0.0002284	1.63036	2	1488.76	0.391797	40.078	0
High	VNIVPVIAK	1	5	1	H7C310		0	0.009	0.08849	1.14114	2	952.618	-0.604122	40.0824	0
High	QIGNVAALPGIVHR	1	1	1	Q9Y3I0		0	0.009	0.08494	0.73003	2	1444.84	0.960645	40.086	0
High	TGPNLHGLFGR	1	2	1	C9JFR7		0	0	0.0002007	2.60018	2	1168.62	0.120443	40.0914	0
High	FNASQLITQR	1	3	1	F5GY37		0	0	4.357e-06	2.01134	2	1177.63	0.148313	40.1527	0
High	LLLIATGK	1	2	1	H7C1K5		0	0.001	0.002819	1.45616	2	828.555	-0.755775	40.1538	0
High	LQLWDTAGQER	4	21	3	P62820;Q6IQ22;X6RFL8		0	0	5.936e-05	2.13452	2	1316.66	1.72208	40.1692	0
High	VKEGMNIVEAMER	2	1	1	P62937		0	0	0.0003765	1.65139	2	1505.75	1.21836	40.1727	1
High	ETNLDSLPLVDTHSK	2	1	1	P08670		0	0.001	0.007488	1.91464	3	1668.84	0.399884	40.2261	0
High	QIFNGTFVK	1	2	1	A8MUD9		0	0.001	0.01285	1.63759	2	1053.57	0.000194576	40.2226	0
High	RFVNVVPTFGK	1	2	1	P62861		0	0.001	0.01263	1.39028	3	1263.72	-0.0173712	40.2483	1
High	VTHAVVTVPAYFNDAQR	1	1	1	P11021		0	0	3.705e-07	3.38732	3	1887.97	0.541245	40.257	0
High	FNPFVTSDR	1	1	1	P61254		0	0.002	0.0471	1.72431	2	1082.53	-0.266584	40.2736	0
High	SVILISTVR	1	1	1	Q9HCE1		0	0.001	0.002074	1.92794	2	987.619	-0.384734	40.278	0
High	GALQNIIPASTGAAK	1	1	1	P04406		0	0.001	0.002827	1.91004	2	1411.79	0.18821	40.2816	0
High	YHTSQSGDEMTSLSEYVSR	1	1	1	P08238		0	0	0.0002295	1.72793	3	2176.95	2.22102	40.2914	0
High	LGNFFSPK	1	1	1	P46940		0	0.002	0.03526	1.06282	2	909.483	0.107193	40.3037	0
High	FVIGGPQGDAGLTGR	1	1	1	P31153		0	0	0.000457	1.06737	2	1444.75	0.373151	40.3102	0
High	VWQVTIGTR	1	3	1	J3KPE3		0	0	0.0005784	2.45449	2	1059.59	-0.643294	40.318	0
High	LQAALDDEEAGGRPAMEPGNGSLDLGGDSAGR	1	1	1	Q00839		0	0.009	0.08358	1.01618	3	3126.44	-0.479748	40.3271	0
High	FNVWDTAGQEK	1	3	1	P62826		0	0	6.534e-06	2.09463	2	1294.61	0.0537159	40.3382	0
High	AWGPGLEGGVVGK	1	4	1	A0A087WWY3		0	0.001	0.006265	1.4129	2	1226.65	-0.996512	40.3569	0
High	SPILVATAVAAR	1	4	1	A0A0D9SFB3		0	0	1.391e-05	2.21776	2	1168.7	-0.12132	40.3845	0
High	LTFDSSFSPNTGK	1	1	1	P21796		0	0	3.301e-05	2.07825	2	1400.67	0.658481	40.41	0
High	VWYVSNIDGTHIAK	2	6	1	A0A0J9YXP8		0	0.001	0.001576	1.84143	3	1602.83	-0.0590017	40.4351	0
High	GIGLAIVR	1	3	1	E9PQ63		0	0.007	0.07591	1.4487	2	798.519	-0.320038	40.4395	0
High	VFNLYPR	1	1	1	A0A1C7CYX9		0	0.001	0.001208	1.098	2	908.498	-0.742716	40.482	0
High	YSVDIPLDK	1	1	1	P61353		0	0	1.37e-05	1.91761	2	1049.55	0.161946	40.493	0
High	YNLIVVGR	1	1	1	Q92466		0	0.001	0.01221	2.17909	2	933.551	-0.434047	40.5733	0
High	ELGITALHIK	1	3	1	H0YB22		0	0	0.0001978	2.2393	2	1094.66	-0.0780336	40.579	0
High	NFDEILR	1	1	1	P30041		0	0.002	0.04292	1.77222	2	906.467	-0.602862	40.6157	0
High	IFVGGLNPEATEEK	1	3	1	D6R9P3		0	0.001	0.001439	1.58321	2	1503.77	0.445294	40.6655	0
High	QLLAGGIAGAVSR	1	1	1	Q6NUK1		0	0	3.679e-06	2.62334	2	1212.71	0.208671	40.6713	0
High	TNPEYIYAPLK	1	1	1	O15226		0	0	0.0005126	1.52994	2	1308.69	1.44346	40.6824	0
High	AGVIFPVGR	1	5	1	O75367		0	0.001	0.03378	1.58783	2	915.541	0.0698975	40.7088	0
High	IQLVEEELDR	1	19	1	A0A087WWU8		0	0	0.0001035	2.05701	2	1243.65	-1.01505	40.7324	0
High	GDSVIVVLR	1	1	1	P62316		0	0.001	0.001155	2.06931	2	957.572	-0.902582	40.7481	0
High	SQWSPALTISK	1	8	1	D6RAW0		0	0	7.805e-05	1.93075	2	1217.65	1.00424	40.7946	0
High	YLLLGAIHK	1	1	1	Q8N584		0	0	0.0002806	2.04256	2	1027.63	-1.16929	40.7991	0
High	APILIATDVASR	1	3	2	J3KTA4;Q92841		0	0	1.786e-06	2.16616	2	1226.71	-0.403383	40.8135	0
High	VLQALEGLK	1	2	1	P39019		0	0.001	0.002095	1.51684	2	970.593	-0.087666	40.8557	0
High	QFFVAVER	1	1	1	P38919		0	0.001	0.001729	1.69233	2	995.53	-0.561739	40.8623	0
High	LMITHIVNQNFK	1	7	1	C9J9E4		0	0	2.67e-05	2.38889	2	1457.79	0.0777408	40.8924	0
High	GDLGIEIPAEK	1	1	1	P14618		0	0	1.25e-05	2.47606	2	1141.61	-1.04156	40.9222	0
High	LQIVEMPLAHK	1	1	1	P50454		0	0.001	0.007946	0.968854	2	1278.72	-0.0929195	40.9488	0
High	TGAAPIIDVVR	1	2	1	E9PLL6		0	0	2.189e-06	2.25009	2	1111.65	-0.576979	40.9896	0
High	GYTLVEYETYK	1	2	1	A0A0J9YW13		0	0	0.0003273	1.68905	2	1365.66	-0.995794	41.0475	0
High	LGIIGVVNR	1	3	1	F8VZ52		0	0	0.0007985	2.02106	2	940.593	-0.478328	41.0695	0
High	SLTNDWEDHLAVK	2	1	1	P08238		0	0	2.743e-09	3.00515	2	1527.74	0.373796	41.1284	0
High	MGPAMGPALGAGIER	1	1	1	P52272		0	0.001	0.001234	1.75303	2	1427.71	0.389123	41.1175	0
High	FNQVLDQFGEK	1	1	1	O43242		0	0.001	0.006729	1.37156	2	1324.65	1.00956	41.1219	0
High	LWMAAMK	1	3	1	Q5TA01		0	0.001	0.02608	0.705005	2	850.431	-1.07327	41.1364	0
High	TLQHIVTLLK	1	1	1	P83436		0	0	3.163e-06	2.3157	2	1165.73	-0.495289	41.1386	0
High	SFHILAIATK	1	2	1	K7ELV2		0	0	1.49e-05	2.34703	2	1100.64	-1.45404	41.2686	0
High	AVLLAVAVK	1	1	1	Q9BT73		0	0	0.0005919	1.76264	2	883.597	-1.09335	41.3441	0
High	TINEVENQILTR	1	3	2	O43707;H9KV75		0	0	7.741e-08	2.44238	2	1429.77	0.500143	41.3663	0
High	YLQTLTTIAAEK	1	1	1	P27105		0	0.001	0.002244	1.30158	2	1351.75	1.40819	41.4351	0
High	STFVLDEFKR	1	1	1	P26641		0	0.001	0.0008826	1.69528	2	1241.65	-0.202973	41.4405	1
High	TLQLDNNFEVK	1	1	1	Q9UMS4		0	0	0.00065	1.60108	2	1320.68	-0.439693	41.4462	0
High	INEILSNALK	1	1	1	P52272		0	0.001	0.002273	2.11077	2	1114.65	-0.37094	41.4661	0
High	IFLQDIK	1	5	1	E9PPQ4		0	0.001	0.0102	1.57253	2	876.518	-0.978069	41.4672	0
High	TLPGWNTDISNAR	1	1	1	P30520		0	0	4.141e-05	1.44748	2	1444.72	-0.0264366	41.475	0
High	DIPGLTDTTVPR	1	1	1	P62753		0	0	0.0006365	1.84951	2	1284.68	-0.554819	41.5048	0
High	VVQIIMVR	1	4	1	M0QYT1		0	0.001	0.01047	1.73125	2	957.59	-1.10869	41.5062	0
High	AYAALAALEK	1	1	1	Q12906		0	0.001	0.001147	2.0842	2	1020.57	-0.513719	41.5353	0
High	GGIVDEGALLR	1	2	1	Q5SZU1		0	0.001	0.0199	1.60543	2	1099.61	-1.2466	41.5433	0
High	TAFQEALDAAGDK	1	1	1	P10599		0	0	3.506e-05	1.86725	2	1336.64	0.438491	41.5664	0
High	FGLNVSSISR	1	3	1	P82979		0	0	0.000428	2.04751	2	1079.58	-1.50061	41.5788	0
High	FDAGELITQR	1	5	1	C9JZ20		0	0.001	0.002493	1.66096	2	1149.59	0.186318	41.5832	0
High	TLGDFAAEYAK	1	1	1	P09874		0	0.001	0.007911	1.1922	2	1185.58	-1.4587	41.6109	0
High	ELISNASDALDKIR	2	2	2	P08238;P14625		0	0	2.645e-11	4.00689	3	1544.83	-0.649167	41.6562	1
High	KGVNLPGAAVDLPAVSEK	1	1	1	P14618		0	0	9.294e-08	2.98486	3	1764.99	-0.0479041	41.6398	1
High	WIGLDLSNGKPR	1	1	1	P17987		0	0.001	0.00447	1.08662	3	1355.74	0.198786	41.6409	0
High	FNVPVSLESK	1	3	1	P82979		0	0.007	0.07308	1.17428	2	1119.6	-0.183685	41.6606	0
High	VFLALAAK	1	1	1	P78527		0	0.001	0.0118	0.93998	2	832.528	-0.794349	41.6753	0
High	TLAVSGLGVVGR	2	1	1	P11388		0	0	0.0007542	2.14866	2	1128.67	0.0268307	41.6986	0
High	FSGWYDADLSPAGHEEAK	1	1	1	P18669		0	0.001	0.02453	1.28017	3	1979.88	2.32624	41.6786	0
High	HMGGILAVANIR	1	1	1	P48147		0	0.002	0.04188	1.24553	2	1251.7	-0.461272	41.6864	0
High	ILLLGAGESGK	2	19	1	A0A087WTB6		0	0	0.0002005	1.93689	2	1057.62	-0.308022	41.7019	0
High	TWHAWMDNIR	1	1	1	P26640		0	0.001	0.003452	1.81	2	1329.62	-0.452309	41.7395	0
High	NFILDQTNVSAAAQR	1	1	1	Q00839		0	0	1.544e-11	3.50543	2	1647.85	0.392848	41.7464	0
High	MVVESAYEVIK	1	1	1	P07195		0	0	4.289e-06	2.24493	2	1267.66	0.589307	41.7642	0
High	YALYDASFETK	1	2	1	F6RFD5		0	0	0.0002828	1.33969	2	1307.62	0.438275	41.8218	0
High	TDKTLVLLMGK	1	1	1	P07737		0	0	2.673e-05	1.84405	2	1218.71	-0.198043	41.8574	1
High	IHGLILLGR	1	2	1	A0A0J9YVP0		0	0.001	0.01094	0.823831	2	991.641	-0.0619732	41.8806	0
High	LHIIEVGTPPTGNQPFPK	1	2	1	Q00610		0	0	0.0002414	1.705	3	1945.06	1.14669	41.8918	0
High	ITPSYVAFTPEGER	1	1	1	P11021		0	0	1.567e-05	1.68728	2	1566.78	0.495249	41.9393	0
High	LAAAILGGVDQIHIKPGAK	1	1	1	P22087		0	0	0.0002532	1.71012	3	1872.11	-0.450414	42.0081	0
High	LSILYPATTGR	1	1	1	P30041		0	0.001	0.001014	2.15895	2	1191.67	0.122636	42.018	0
High	FGVVVVGVGR	2	2	1	P53004		0	0	1.29e-05	2.52693	2	988.593	-0.650437	42.0349	0
High	IIFVVGGPGSGK	1	2	1	P00568		0	0	1.711e-07	2.62363	2	1130.66	-0.309166	42.0844	0
High	VFSGLVSTGLK	1	1	1	P13639		0	0	6.157e-06	2.49191	2	1107.64	0.133175	42.1073	0
High	VTPTRTEIIILATR	1	1	1	P23396		0	0	8.995e-05	1.99618	3	1583.95	-0.128313	42.1084	1
High	IALTDNALIAR	1	2	1	A8MUD9		0	0	1.832e-07	2.85565	2	1170.68	-1.27833	42.1095	0
High	NPDDITQEEYGEFYK	1	1	1	P08238		0	0	2.78e-09	2.36748	2	1847.8	0.183776	42.1522	0
High	AQLLVVGSPGPVPR	1	1	1	P32004		0	0.001	0.0009176	1.56851	2	1389.82	-0.442496	42.1729	0
High	WDYLTQVEK	1	1	1	Q9HB71		0	0	9.241e-05	1.68634	2	1181.58	0.444162	42.1873	0
High	ISSLLEEQFQQGK	1	2	1	Q5JR95		0	0	8.469e-06	2.87175	2	1506.78	0.352942	42.1977	0
High	FLTVMMK	1	2	1	I3L3P7		0	0.005	0.06358	1.14847	2	869.461	-1.06724	42.2035	0
High	YGFIEGHVVIPR	1	6	1	H0YDX6		0	0	4.079e-07	2.69338	3	1386.75	0.331182	42.229	0
High	EGLLQLPSDK	1	1	1	P62993		0	0	0.0001619	1.60629	2	1099.6	0.880407	42.2346	0
High	QIFHPEQLITGK	4	4	2	P68363;Q9BQE3		0	0	0.0005798	2.29453	3	1410.77	-0.634646	42.3382	0
High	LIINSLYK	1	1	1	P14625		0	0.002	0.04284	1.79743	2	963.587	-0.361777	42.2681	0
High	QLALWNPK	1	1	1	Q9ULV4		0	0.001	0.01266	1.39708	2	969.552	0.264227	42.2747	0
High	GLLLYGPPGTGK	2	4	1	P55072		0	0.009	0.08351	1.03237	2	1172.67	0.802665	42.2812	0
High	SIAFPSIGSGR	1	2	1	O75367		0	0.001	0.001441	1.36438	2	1091.59	1.86158	42.3887	0
High	SNFGYNIPLK	1	2	1	P25788		0	0	0.0001999	2.16362	2	1152.61	0.2853	42.3909	0
High	AVAQALEVIPR	1	1	1	P49368		0	0	4.171e-07	1.96734	2	1166.69	-1.1464	42.4075	0
High	SIQADGLVWGSSK	1	1	1	P24534		0	0	0.0001413	1.85894	2	1347.69	1.16557	42.4206	0
High	KGLTPSQIGVILR	2	1	1	P62277		0	0	5.923e-08	3.11805	2	1381.85	0.0560346	42.4444	1
High	ILVIGLKPSLK	1	2	1	C9JJN9		0	0.001	0.01011	1.12236	2	1180.8	0.690348	42.4369	0
High	YDGQVAVFGSDLQEK	1	1	1	P22314		0	0.001	0.005727	1.51086	2	1655.8	2.41716	42.468	0
High	IGDLQAFQGHGAGNLAGLK	2	3	1	F5GZS6		0	0	2.324e-13	4.43911	3	1866.98	-0.501331	42.47	0
High	IGLFGGAGVGK	1	1	1	H0YH81		0	0	1.943e-06	2.13552	2	975.562	0.168342	42.4968	0
High	LSDQFHDILIR	2	2	1	O75340		0	0	0.0002638	1.85693	3	1356.73	-0.469686	42.5202	0
High	FNSLNELVDYHR	1	1	1	P62993		0	0	4.675e-05	2.75697	3	1506.73	-0.624961	42.5223	0
High	GAPTTSLISVAVTK	1	13	1	A0A1B0GVU0		0	0.002	0.03606	1.19712	2	1344.77	0.810813	42.548	0
High	SFMALSQDIQK	1	3	1	E9PLA9		0	0	8.964e-05	2.17883	2	1267.63	-1.23757	42.5671	0
High	FTVVVLR	1	1	1	P47712		0	0.009	0.08668	2.01555	2	833.523	-1.08719	42.6315	0
High	LTFDTTFSPNTGK	1	2	1	A0A0A0MR02		0	0.001	0.012	1.26451	2	1428.7	0.439682	42.6359	0
High	TLVLIGAQGVGR	1	9	1	B8ZZG1		0	0.001	0.001965	1.24511	2	1183.72	0.262522	42.6649	0
High	RFGVPVIADGGIQNVGHIAK	1	2	1	H0Y4R1		0	0.001	0.001191	1.48705	3	2048.14	1.26554	42.666	1
High	SADTLWDIQK	1	1	1	P07195		0	0	6.849e-05	2.87674	2	1176.59	-0.047733	42.6935	0
High	AALQELLSK	1	1	1	P62851		0	0.001	0.002075	2.06221	2	972.572	-0.852855	42.7135	0
High	IWFDKFK	1	3	1	P29692		0	0.008	0.08067	1.25416	2	983.537	1.61186	42.7381	1
High	FGVIFAGAQK	1	1	1	Q9Y617		0	0	0.0002853	1.66237	2	1037.58	-0.562072	42.8022	0
High	YFTWDPSR	1	3	1	Q14697		0	0.001	0.02051	0.894469	2	1071.49	0.205622	42.8155	0
High	LWDLTTGTTTR	1	2	1	J3KPE3		0	0.001	0.003424	1.5398	2	1264.65	0.100115	42.8291	0
High	YQLDKDGVVLFK	2	2	1	H7BZ94		0	0.001	0.01003	1.19851	2	1424.78	0.626886	42.8302	1
High	LKVPEWVDTVK	1	1	1	P39019		0	0.002	0.03634	1.29639	3	1313.75	-0.811677	42.8501	1
High	VLGMTLIQK	1	1	1	Q04760		0	0.001	0.02436	0.951876	2	1002.6	-0.0610424	42.9506	0
High	LFEGNALLR	1	1	1	P46781		0	0	0.0003839	1.97441	2	1032.58	-0.753411	42.9617	0
High	LIVNVNDLR	1	1	1	P25205		0	0.001	0.001802	1.40433	2	1055.62	-0.968838	42.9841	0
High	EQFLDGDGWTSR	1	1	1	P27797		0	0	0.0005085	2.0413	2	1410.63	0.84003	43.0062	0
High	VLEQLTGQTPVFSK	1	3	1	P62913		0	0	1.021e-05	2.62721	2	1546.85	-1.4331	43.0785	0
High	YIEIFR	2	5	1	P31942		0	0.003	0.05264	0.637822	2	840.462	0.256032	43.0796	0
High	TYTIANQFPLNK	1	1	1	Q9NSD9		0	0.001	0.004519	1.46111	2	1409.74	0.0694732	43.1307	0
High	TLIVLTNVTK	1	3	1	R4GMW5		0	0	0.0001872	1.99449	2	1101.69	-0.589924	43.1484	0
High	LQVIIIGSR	1	1	1	Q6IQ22		0	0.001	0.006967	2.00586	2	998.635	-0.990464	43.2116	0
High	IYSHSLLPVLR	2	1	1	P22102		0	0	0.000704	2.73008	3	1297.76	-1.05191	43.2705	0
High	VLVTGATGLLGR	1	2	1	E5RJR3		0	0	0.0006803	1.56286	2	1156.7	-0.861309	43.2792	0
High	LLEEALLR	1	1	1	P78527		0	0.005	0.06474	0.775893	2	956.577	-0.573262	43.3004	0
High	GYFEYIEENK	1	1	1	Q00839		0	0	0.0001388	1.5095	2	1291.58	-0.179157	43.3526	0
High	FFVGGNWK	1	1	1	P60174		0	0.001	0.02036	2.06449	2	954.483	-0.445912	43.4114	0
High	DLTEYLSR	1	2	1	A0A087WUK2		0	0.001	0.002653	1.24173	2	996.499	-0.24491	43.4169	0
High	LLLLVQGK	1	4	1	H3BM67		0	0.002	0.04286	1.39253	2	883.597	-0.322203	43.4304	0
High	NLYIISVK	1	1	1	P62829		0	0.001	0.01812	1.64928	2	949.571	-0.726449	43.4337	0
High	LASTLVHLGEYQAAVDGAR	1	2	1	Q00610		0	0	0.0007998	2.30544	3	1971.03	0.997426	43.4693	0
High	GGPGSAVSPYPTFNPSSDVAALHK	1	2	1	Q5T3N1		0	0	7.385e-07	2.31677	3	2356.16	-0.572785	43.5167	0
High	EAFSLFDKDGDGTITTK	2	3	1	P0DP23		0	0	2.467e-05	2.13564	3	1844.89	0.1265	43.5865	1
High	LLLPGELAK	1	14	1	O60814		0	0.001	0.012	1.56724	2	953.602	-0.743265	43.5988	0
High	VTNGAFTGEISPGMIK	1	1	1	P60174		0	0	0.0003067	1.80912	2	1621.83	0.662453	43.6323	0
High	FSPAGPVLSIR	1	3	1	B1ANR0		0	0	3.79e-05	1.58682	2	1143.65	0.120647	43.6345	0
High	MNVLADALK	1	2	1	I3L3P7		0	0	0.0005351	1.8652	2	974.533	-0.88519	43.6797	0
High	AMGLTDQDIVALSGGHTIGAAHK	1	1	1	P62993		0	0	1.585e-07	2.04808	4	2263.15	-0.115026	43.6841	0
High	DAGTIAGLNVMR	1	1	1	P11021		0	0.001	0.03135	1.44674	2	1217.63	0.119637	43.6854	0
High	TEIIILATR	1	1	1	P23396		0	0	0.0007316	2.51752	2	1029.63	-0.498198	43.7344	0
High	LGSLVDEFK	1	2	1	B1AHC9		0	0.001	0.003943	1.41631	2	1007.54	-2.50577	43.7612	0
High	FLDGIYVSEK	1	2	1	D6RAN4		0	0	2.733e-06	1.89853	2	1170.6	0.323325	43.7644	0
High	LLIQAAIVR	1	2	1	A0A0C4DGX4		0	0	0.0002685	2.28228	2	996.656	-0.184318	43.7702	0
High	VLATAFDTTLGGR	1	3	1	A0A087WTS8		0	0	2.131e-05	2.46468	2	1321.71	-1.20378	43.7956	0
High	LKDLEALLNSK	1	1	1	P02545		0	0	3.375e-05	2.25657	2	1243.72	-0.635338	43.8057	1
High	LLLIGDSGVGK	2	11	1	P62820		0	0	1.76e-06	1.83245	2	1071.64	-0.0995025	43.821	0
High	FAEAFEAIPR	1	1	1	P50990		0	0	4.021e-06	2.86787	2	1150.59	-0.67339	43.8412	0
High	VIVPNMEFR	1	1	1	P55060		0	0.001	0.006488	1.41998	2	1104.59	-0.117364	43.9488	0
High	FAIQDISVEETSAK	1	3	2	O43707;H9KV75		0	0.002	0.04249	1.03082	2	1537.78	0.529891	43.9765	0
High	SPASDTYIVFGEAK	1	5	1	F8VZJ2		0	0	0.0002555	1.144	2	1484.73	0.193355	44.0152	0
High	IANLQTDLSDGLR	1	4	1	A0A087WWY3		0	0	4.127e-07	2.38456	2	1415.75	0.946805	44.0165	0
High	DIELVMSQANVSR	1	3	1	F8VZJ2		0	0.007	0.0747	1.12598	2	1461.74	0.124992	44.0198	0
High	DRPFFPGLVK	1	2	1	J3KPD9		0	0.001	0.001166	2.73775	2	1175.66	-0.266532	44.034	0
High	IFVMATHGLLSSDAPR	1	3	1	I3L4G9		0	0.001	0.002958	1.4549	3	1714.89	-0.228649	44.0574	0
High	TLAPTWEELSK	1	1	1	Q8NBS9		0	0.001	0.001226	1.78877	2	1274.66	0.587172	44.0985	0
High	NFVVVMVTK	1	3	1	P54725		0	0.001	0.002315	2.0784	2	1036.59	-0.152685	44.1734	0
High	LLIHQSLAGGIIGVK	2	1	1	P61978		0	0	1.226e-08	4.2466	3	1518.94	-0.757629	44.1811	0
High	QITLNDLPVGR	1	2	1	Q13162		0	0.001	0.01555	1.62058	2	1225.7	9.87407	44.2197	0
High	VFQFLNAK	1	3	1	C9JXB8		0	0.001	0.002104	1.76995	2	966.54	-0.392599	44.2241	0
High	WVLVTAGVR	1	1	1	Q14674		0	0.001	0.009918	1.19481	2	1000.59	0.282342	44.251	0
High	DKLNNLVLFDK	1	1	1	P62851		0	0	4.726e-06	2.07937	2	1318.74	0.391925	44.2621	1
High	AFVAIGDYNGHVGLGVK	1	3	1	I3L404		0	0.001	0.01069	1.38452	3	1716.91	-0.620552	44.2643	0
High	IGFGSFVEK	1	1	1	P05556		0	0.001	0.01505	1.1995	2	983.52	0.237677	44.2987	0
High	GHVFEESQVAGTPMFVVK	1	1	1	P13639		0	0.001	0.005516	1.29272	2	1961.98	-1.93375	44.3031	0
High	NIVLSGGSTMFR	1	2	1	B4DXW1		0	0	0.0004649	1.61706	2	1281.66	0.8444	44.3143	0
High	TLLENTAITIGR	1	1	1	Q92973		0	0	5.532e-06	2.26916	2	1301.74	0.528746	44.3695	0
High	LMGLEALK	1	2	1	E7ENZ3		0	0.002	0.04435	1.09965	2	874.506	-1.12913	44.3808	0
High	LGNGINIIVATPGR	1	1	1	Q9NVP1		0	0	1.46e-08	3.07904	2	1394.81	-0.0375205	44.4316	0
High	SLFVVVGDR	1	2	1	E9PJN6		0	0.001	0.002252	1.89563	2	991.558	0.877102	44.4396	0
High	ILAAIIMK	1	2	1	H0YCK3		0	0.001	0.004769	2.58869	2	872.563	-0.631793	44.527	0
High	HLWDYTFGPEK	1	1	1	P61160		0	0.001	0.00716	1.21732	2	1392.66	2.05298	44.5871	0
High	FEDENFILK	1	1	1	P62937		0	0	0.0004703	1.36566	2	1154.57	-0.694817	44.638	0
High	GNDISSGTVLSDYVGSGPPK	1	1	1	P30086		0	0	9.601e-06	2.13256	2	1949.95	0.41496	44.7167	0
High	TITLEVEPSDTIENVK	1	15	1	F5H265		0	0	2.153e-07	2.67539	2	1787.93	1.11167	44.7499	0
High	SLGYAYVNFQQPADAER	1	5	2	A0A087WTT1;B1ANR0		0	0	2.705e-05	1.37054	2	1928.91	0.550165	44.7544	0
High	VLASLIIR	1	1	1	Q92878		0	0.001	0.004352	1.70858	2	884.592	-0.678974	44.7666	0
High	LFDFPGR	1	1	1	Q9P258		0	0.003	0.05442	0.960452	2	851.442	1.46462	44.7767	0
High	NLLALIHR	1	2	1	E7ET15		0	0.001	0.02708	1.97667	2	949.594	-0.553681	44.7965	0
High	RVIISAPSADAPMFVMGVNHEK	1	1	1	P04406		0	0	6.152e-13	4.43832	3	2369.21	-0.217446	44.8131	1
High	IIDVVYNASNNELVR	1	2	1	Q5JR95		0	0	1.58e-07	3.00641	2	1718.91	-0.122915	44.8951	0
High	NAIVVLIPK	1	2	1	G3V1J5		0	0.002	0.04313	1.38049	2	966.634	-1.00008	44.9685	0
High	ADLINNLGTIAK	1	1	1	P08238		0	0	2.434e-05	2.73806	2	1242.7	-0.329698	45.0007	0
High	KYDAFLASESLIK	2	1	1	P62906		0	0	9.598e-14	4.02784	2	1484.8	-0.804054	45.0594	1
High	DNLAEDIMR	1	2	1	P08670		0	0.001	0.009038	1.99601	2	1076.5	0.383556	45.1558	0
High	WISIMTER	1	1	1	P07355		0	0.001	0.0289	2.43802	2	1035.53	0.462937	45.1617	0
High	GFGFGQGAGALVHSE	1	2	1	E9PP21		0	0	1.655e-05	2.27186	2	1433.68	-0.203469	45.1697	0
High	QFYPDLIR	1	1	1	Q13228		0	0.001	0.03111	1.43917	2	1051.56	-0.198692	45.1818	0
High	NTLLIAGLQAR	1	2	1	A0A0C4DGS1		0	0	3.223e-05	2.85996	2	1169.7	0.39995	45.1839	0
High	LMIWDTR	1	3	1	Q5JP01		0	0.001	0.02475	1.77259	2	934.482	0.00283195	45.2005	0
High	GGSTTGSQFLEQFK	1	2	1	F8W726		0	0.009	0.08379	0.88175	2	1486.72	1.57447	45.2049	0
High	TLTLVDTGIGMTK	4	2	2	P08238;G3V2J8		0	0	1.231e-06	2.98877	2	1349.73	-2.71813	46.2061	0
High	LIALLVK	1	2	1	H3BMZ2		0	0.002	0.03574	2.27795	2	769.554	-1.13412	45.2604	0
High	GVVDSEDLPLNISR	1	1	1	P08238		0	0	9.165e-07	2.5246	2	1513.79	0.935187	45.2806	0
High	AIPQLQGYLR	1	1	1	Q02878		0	0.001	0.009349	0.793381	2	1158.66	-0.31592	45.3027	0
High	ILELDQFK	1	2	1	B1AHC9		0	0.001	0.004595	1.7738	2	1005.56	-0.607238	45.3149	0
High	YNILGTNTIMDK	1	1	1	Q00839		0	0	5.39e-07	2.55624	2	1382.7	-0.491644	45.3258	0
High	IATSLDGFDVASVQQQR	1	1	1	O60664		0	0	3.456e-05	1.49572	2	1834.93	0.753397	45.3837	0
High	LFIFHSSLPTAEAPGK	2	3	1	E9PC44		0	0	4.326e-09	3.56304	3	1714.92	-0.00370098	45.3935	0
High	KQVVNIPSFIVR	2	1	1	P46781		0	0	4.786e-06	2.5184	3	1399.84	-1.08013	45.4291	1
High	ILLAELEQLKGQGK	2	2	1	P08670		0	0	2.845e-08	3.40251	3	1539.91	-0.115456	45.4201	1
High	ALPAVQQNNLDEDLIR	1	1	1	P22314		0	0	0.000722	0.825502	2	1808.95	-0.983689	45.4411	0
High	YVANLFPYK	1	1	1	Q15181		0	0	0.0003621	1.75321	2	1114.59	-1.41843	45.4604	0
High	SILFVPTSAPR	1	1	1	P14625		0	0	0.0001668	2.07856	2	1187.68	-0.0598184	45.4678	0
High	VFLENVIR	1	1	1	P62805		0	0.001	0.004	1.89022	2	989.578	0.160905	45.4768	0
High	GFGFVYFQNHDAADK	2	1	1	Q13151		0	0	1.117e-07	3.39176	3	1715.78	-0.407123	45.5168	0
High	WTGMIIGPPR	1	7	1	E5RIF1		0	0.001	0.009075	0.998224	2	1127.6	-0.979947	45.5334	0
High	ARFEELNADLFR	1	1	1	P11142		0	0	0.0001099	1.73575	2	1480.76	0.45327	45.5565	1
High	FVNVVPTFGK	1	2	1	P62861		0	0	0.0004336	2.23691	2	1107.62	0.0336535	45.572	0
High	KQSLGELIGTLNAAK	1	1	1	P60174		0	0	0.0004919	2.71547	3	1542.89	0.14697	45.5886	1
High	LLDSSTVTHLFK	1	5	1	G3V3U4		0	0	0.0005381	1.74373	3	1360.75	-0.789591	45.6287	0
High	SSFYVNGLTLGGQK	1	1	1	P07737		0	0	1.019e-07	2.35107	2	1470.76	0.791424	45.642	0
High	VSLDVNHFAPDELTVK	2	2	1	P04792		0	0	0.0001561	1.90005	3	1783.93	1.64745	45.6463	0
High	FFGNLMDASK	1	1	1	P36871		0	0	5.637e-05	1.75384	2	1129.53	-0.653503	45.6795	0
High	QSAGAVVIILPR	1	2	1	K7EMW4		0	0	1.058e-07	3.2883	2	1223.75	-0.385431	45.6928	0
High	VLQGDLVMNVYR	1	2	1	A0A0U1RQF0		0	0.001	0.001622	1.40197	2	1406.75	0.19491	45.7898	0
High	EWFLQAAK	1	6	1	A0A0J9YXP8		0	0.004	0.06081	1.59916	2	992.52	-0.219956	45.813	0
High	TDLEKDIISDTSGDFR	1	1	1	P07355		0	0.001	0.006419	1.17442	3	1811.87	1.0595	45.842	1
High	TWKPTLVILR	2	6	1	C9JBJ7		0	0.001	0.02064	2.75636	3	1226.76	-2.59879	45.8509	0
High	DFMIQGGDFTR	1	1	1	P23284		0	0	0.0002024	1.99904	2	1286.58	-0.0386122	45.8706	0
High	QASPNIVIALAGNK	1	4	1	K7ENY4		0	0	2.547e-07	2.31947	2	1395.8	-0.213273	45.9148	0
High	LFDFVNAK	1	2	1	Q08945		0	0.001	0.001649	0.978967	2	953.508	-0.895593	45.9206	0
High	ILATPPQEDAPSVDIANIR	1	3	1	A0A0B4J1R6		0	0	1.727e-05	2.34646	2	2020.08	2.13541	46.0068	0
High	YIHLENLLAR	1	1	1	Q2TAY7		0	0.002	0.03619	1.39526	2	1241.7	0.884411	46.0244	0
High	GNPTVEVDLFTSK	1	1	1	P06733		0	0	3.449e-05	1.72612	2	1406.72	0.595226	46.0356	0
High	GIVDQSQQAYQEAFEISKK	1	1	1	B0AZS6		0	0.001	0.03202	1.07847	3	2169.08	-0.652611	46.0389	1
High	NLILLVK	1	2	1	F8VS35		0	0.005	0.06665	1.50189	2	812.56	0.0382783	46.0544	0
High	SLYQSAGVAPESFEYIEAHGTGTK	1	2	1	A0A0U1RQF0		0	0.001	0.007028	1.59624	3	2542.21	-0.344534	46.1474	0
High	QLLTLSSELSQAR	1	2	1	E7EQR4		0	0.001	0.005607	1.12304	2	1445.8	0.460015	46.1531	0
High	FAVGIVIGR	1	3	2	Q96AE4;Q96I24		0	0.001	0.001207	2.20874	2	931.572	-0.967755	46.2105	0
High	DTNGSQFFITTVK	1	1	1	P23284		0	0	5.243e-06	1.99223	2	1457.73	0.556738	46.2429	0
High	LVNLQHLDLLNNK	2	1	1	Q96AG4		0	0	3.182e-07	2.00834	3	1533.87	-1.10815	46.3094	0
High	HFNALGGWGELQNSVK	1	1	1	P09960		0	0	0.0004434	2.0403	3	1756.88	-0.625466	46.3083	0
High	SIYGEKFEDENFILK	2	1	1	P62937		0	0	0.0006967	2.08472	3	1831.91	-0.955969	46.3591	1
High	DATNVGDEGGFAPNILENK	1	1	1	P06733		0	0	0.0001416	1.86061	2	1960.92	-1.39558	46.4407	0
High	TVTNAVVTVPAYFNDSQR	2	1	1	P11142		0	0	9.69e-05	2.66249	3	1982	0.731802	46.5818	0
High	EAFQLFDR	1	7	1	G3V1Y7		0	0.001	0.02005	1.0335	2	1025.5	-1.13842	46.4762	0
High	EFSPFGSITSAK	1	3	1	B1ANR0		0	0.001	0.01639	1.20576	2	1270.63	-0.140179	46.4873	0
High	VVDLLAPYAK	1	1	1	H0YH81		0	0	0.0001578	1.97392	2	1088.63	-0.349196	46.4982	0
High	EGMNIVEAMER	1	1	1	P62937		0	0	0.0003565	1.86637	2	1278.58	0.431485	46.5026	0
High	NPIHAIGLLIR	2	3	1	E9PR16		0	0.001	0.03062	1.92069	3	1216.75	-1.60949	46.5436	0
High	TLVLLMGK	2	1	1	P07737		0	0.001	0.02883	1.23544	2	874.542	-0.923195	46.5104	0
High	LLFNDVQTLK	1	1	1	Q15149		0	0.001	0.003199	1.34949	2	1190.68	-0.389246	46.5281	0
High	IFLLVQSR	1	1	1	Q8NC54		0	0.001	0.002077	1.33148	2	975.599	0.373398	46.6183	0
High	QYIISEELISEGK	1	5	1	C9JYY9		0	0.001	0.01456	0.912948	2	1508.78	0.261315	46.636	0
High	ILVLVSHSQDF	1	1	1	C9JZV3		0	0	0.000132	1.5744	2	1257.68	-0.0380707	46.6438	0
High	GLTVVVAFR	1	3	1	P14324		0	0.001	0.00458	2.38158	2	961.582	-0.811559	46.6647	0
High	EFSPFGTITSAK	1	2	1	A0A087WTT1		0	0.001	0.00303	1.62236	2	1284.65	1.26723	46.6715	0
High	FLVQNIHTLAELK	1	1	1	Q8TDN6		0	0	0.0003706	1.24801	3	1525.87	-0.999274	46.7026	0
High	LGGSAVISLEGKPL	1	2	1	P23528		0	0.001	0.01687	1.81478	2	1340.78	-0.532333	46.7168	0
High	GVNLPGAAVDLPAVSEK	1	1	1	P14618		0	0	0.0001408	1.69015	2	1636.89	0.590015	46.7763	0
High	GLFIIDDK	1	3	2	Q13162;Q06830		0	0.003	0.05681	1.97563	2	920.508	-0.635508	46.8744	0
High	AFAHITGGGLLENIPR	2	1	1	P22102		0	0	0.0007492	2.66302	3	1665.91	-0.403988	46.8932	0
High	LTLSALVDGK	1	2	1	A0A0A0MR02		0	0	3.102e-05	1.70051	2	1016.6	-0.49102	46.9087	0
High	NFWVSGLSSTTR	1	1	1	Q15424		0	0	0.0003767	2.3888	2	1354.68	0.761576	46.9187	0
High	AIVAIENPADVSVISSR	1	2	1	A0A0C4DG17		0	0	3.585e-06	2.15919	2	1740.95	0.708625	46.9364	0
High	MATEVAADALGEEWK	1	1	1	P62753		0	0	0.0006807	1.76523	2	1620.76	0.974545	46.9507	0
High	VVLPIEAPIR	1	1	1	P00403		0	0.001	0.001287	1.73313	2	1106.69	0.232896	46.9663	0
High	TILQHLSEAWR	1	1	1	Q6P2Q9		0	0	0.0001684	1.238	2	1353.73	0.12954	46.9816	0
High	FAYGYIEDLK	1	1	1	P30740		0	0.008	0.08135	0.987219	2	1218.6	0.218624	46.9993	0
High	IVVLFYK	1	6	1	E7ETZ4		0	0.001	0.005628	1.83584	2	881.548	-1.36679	47.1113	0
High	GFAFVTFDDHDSVDK	1	2	1	F8W6I7		0	0	8.031e-07	1.96116	2	1699.76	0.367314	47.1423	0
High	FSPAGPILSIR	1	2	1	A0A087WTT1		0	0	7.929e-05	1.96755	2	1157.67	-1.16775	47.1489	0
High	VSFELFADKVPK	2	1	1	P62937		0	0	3.192e-07	3.45924	2	1379.76	-0.350768	47.2559	1
High	WQLSVATEQPELEGPR	1	1	1	Q9NR30		0	0.001	0.004449	0.975355	2	1839.92	0.0610642	47.3065	0
High	DAGTIAGLNVLR	1	1	1	P11142		0	0	1.172e-06	2.75554	2	1199.67	-0.583256	47.3265	0
High	ELLIIGGVAAR	1	3	1	A0A087X2G1		0	0.001	0.002327	2.01387	2	1111.68	0.0701445	47.3725	0
High	LAYINPDLALEEK	1	1	1	P31948		0	0.007	0.07779	1.08061	2	1488.79	0.232472	47.3965	0
High	FTQAGSEVSALLGR	1	1	1	H0YH81		0	0	4.654e-08	3.10199	2	1435.75	0.364199	47.4762	0
High	NTHTLLLAGVFR	1	1	1	Q9Y678		0	0	0.0003315	2.6826	3	1341.76	-1.02627	47.5576	0
High	GFGGIGGILR	1	2	1	B7Z7P8		0	0	0.0006346	2.35981	2	946.546	-1.43836	47.57	0
High	IFGPIWNR	1	4	1	E9PD92		0	0.001	0.01849	2.1166	2	1002.55	-0.875043	47.5734	0
High	GFGFVTFDDHDPVDK	1	1	1	P22626		0	0	1.01e-09	3.45618	3	1695.76	-0.985682	47.6122	0
High	IIQLLDDYPK	1	2	1	P05388		0	0	2.325e-05	2.12375	2	1217.68	-0.00114691	47.6306	0
High	GFAYVQFEDVR	1	3	1	Q5JRI1		0	0	6.813e-06	2.40592	2	1330.64	0.692136	47.6339	0
High	TVSQIISLQTLK	1	4	1	O76021		0	0	2.823e-05	2.26949	2	1330.79	0.292977	47.7372	0
High	VIIMILNGEK	1	2	1	E9PP73		0	0	4.377e-06	2.05648	2	1129.66	-1.77029	47.8564	0
High	LLQDFFNGK	1	2	1	P11142		0	0	0.0002978	2.22464	2	1081.57	0.0696417	47.868	0
High	LYTLVLTDPDAPSR	1	1	1	P30086		0	0	6.364e-07	1.99254	2	1560.82	-1.74076	47.9165	0
High	TVDNFVALATGEK	1	1	1	P23284		0	0	2.363e-07	2.77507	2	1364.71	-0.414431	47.9228	0
High	ILIAVLK	2	3	1	Q8NH93		0	0.002	0.03794	1.41634	2	769.553	-2.00655	47.9512	0
High	SSIAGLLLK	1	1	1	Q15149		0	0	0.0004627	1.86562	2	901.572	0.228171	48.0042	0
High	VLAQNSGFDLQETLVK	1	1	1	P40227		0	0	5.864e-05	2.06124	2	1761.94	0.0333273	48.0158	0
High	LSSLIILMPHHVEPLER	3	1	1	P50454		0	0	1.883e-09	3.42448	4	1984.1	-0.144315	48.1281	0
High	LFVLLQTSK	1	1	1	Q96K76		0	0	0.0002449	2.14679	2	1048.64	0.031486	48.0374	0
High	ISKPAPYWEGTAVIDGEFK	1	1	1	Q13162		0	0.001	0.01075	1.25626	3	2108.07	-0.174126	48.044	0
High	AITGASLADIMAK	1	3	1	C9JXB8		0	0	5.331e-05	2.00706	2	1261.68	-1.70571	48.1003	0
High	GIIASSVGTILK	1	1	1	P17812		0	0	0.0005063	1.33453	2	1158.71	0.285684	48.1136	0
High	VLDPFTIKPLDR	1	2	1	A0A0B4J1R6		0	0.001	0.001952	1.3852	3	1413.81	-1.4091	48.1912	0
High	NLIDAGVDALR	1	2	1	H0Y4R1		0	0	0.000458	1.55081	2	1156.63	0.102407	48.2011	0
High	TLGILGLGR	1	2	1	Q5SZU1		0	0.001	0.007868	1.89262	2	899.567	-0.636168	48.2253	0
High	LFLVQLQEK	1	1	1	H3BND3		0	0.002	0.04248	1.16126	2	1117.66	0.260842	48.2466	0
High	LFVTNDAATILR	1	1	1	P50990		0	0	2.38e-06	2.38554	2	1333.75	-0.00538169	48.3337	0
High	SNIWLAAVTK	1	8	1	C9JTK4		0	0	0.0006038	1.86831	2	1102.63	-0.36425	48.3446	0
High	VLITTDLLAR	1	1	1	P60842		0	0	1.947e-05	2.07198	2	1114.68	-0.601655	48.4046	0
High	KVESLQEEIAFLK	2	2	1	P08670		0	0	4.595e-09	2.16931	2	1533.85	-0.648917	48.4093	1
High	YLTVATVFR	1	2	1	Q13509		0	0.009	0.08288	1.13833	2	1069.6	0.0769213	48.4374	0
High	LAVNMVPFPR	1	10	4	Q13885;P07437;P68371;Q13509		0	0	8.132e-05	2.02521	2	1143.63	-0.369496	48.4429	0
High	FLAVGLVDNTVR	1	1	1	Q15393		0	0	0.0003112	2.41957	2	1303.74	-0.987929	48.4499	0
High	VVGVLLGSWQK	1	3	1	H3BNT7		0	0.001	0.03265	0.977779	2	1185.7	0.361971	48.4702	0
High	MLVVLLQANR	1	3	1	D6RBL5		0	0	1.018e-06	2.21834	2	1156.69	-0.176411	48.4757	0
High	TSIDAYDNFDNISLAQR	1	2	1	Q00610		0	0	2.533e-08	1.82062	2	1942.92	1.59689	48.5207	0
High	FIFVGTLK	1	1	1	Q6GQQ9		0	0.001	0.01724	1.63515	2	924.554	-1.00738	48.611	0
High	LLQDFFNGR	1	2	1	P0DMV9		0	0.001	0.001248	1.94817	2	1109.57	-1.40421	48.6165	0
High	IPGIIIAASAVR	1	4	1	B1AHB2		0	0	2.765e-08	2.74632	2	1180.74	-0.648056	48.6198	0
High	FTVVVATQLPESTSLR	1	3	1	J3QRA5		0	0	3.339e-06	2.04229	2	1747.96	-0.0935187	48.6385	0
High	NAFMMLIHADQDR	2	2	1	E9PP73		0	0	0.0005914	2.30779	3	1561.73	0.540406	48.6659	0
High	ISEQFTAMFR	1	7	4	Q13885;P07437;P68371;Q13509		0	0	9.63e-07	2.67884	2	1229.6	-0.848784	48.7091	0
High	TRIEGLLAAFPK	1	2	1	Q6P1Q5		0	0.001	0.0183	1.58463	3	1315.77	-0.604734	48.7158	1
High	LFLAGYDPTPTMR	1	1	1	O75436		0	0.001	0.006413	0.983521	2	1481.75	0.819668	48.7557	0
High	DLQMVNISLR	1	3	1	F5GY37		0	0.001	0.003932	1.75354	2	1188.64	-0.128585	48.7601	0
High	LYMVLITTK	1	2	1	Q6P1Q5		0	0	0.0001227	2.09325	2	1081.63	-0.230654	48.8389	0
High	MLVVLLQGTR	1	1	1	P08133		0	0	6.245e-06	2.86902	2	1129.68	0.391299	48.84	0
High	TLMNLGGLAVAR	1	1	1	P37802		0	0	1.032e-07	3.0789	2	1215.69	-0.676146	48.85	0
High	LATQSNEITIPVTFESR	1	1	1	P04792		0	0	0.0003445	1.53137	2	1905.99	1.36359	48.8555	0
High	ALLSDPVFRPLVDK	2	1	1	P62993		0	0	4.51e-07	1.99512	3	1569.9	-0.151544	48.9762	0
High	TLSSVQNEVQEALQR	1	1	1	P12270		0	0.001	0.004261	1.272	2	1701.88	-0.165069	48.9564	0
High	TSIFWNDVKDPVSIEER	1	1	1	P55884		0	0.003	0.05705	1.33364	3	2035.01	-1.03674	48.9665	1
High	FWEVISDEHGIDPTGTYHGDSDLQLDR	1	1	1	P07437		0	0	0.000441	1.80483	4	3102.41	-0.648189	49.0064	0
High	MDELQLFR	1	1	1	P55072		0	0	0.0001491	2.01661	2	1051.52	-1.09791	49.0219	0
High	QGIFQVVISR	1	2	1	Q9BWM7		0	0	3.5e-06	2.26115	2	1146.66	0.417252	49.0441	0
High	SEGVVAVLLTK	1	2	1	A0A0U1RQF0		0	0	0.0006866	1.83978	2	1115.67	-0.392344	49.0796	0
High	VIISAPSADAPMFVMGVNHEK	1	1	1	P04406		0	0	3.299e-07	3.50011	3	2213.1	-3.68705	49.0941	0
High	GLTPSQIGVILR	1	1	1	P62277		0	0	1.816e-05	2.10956	2	1253.76	1.81374	49.2139	0
High	SYELPDGQVITIGNER	2	3	1	A5A3E0		0	0	2.32e-06	2.14824	2	1790.89	-1.62244	49.2305	0
High	VGILAIQLK	1	2	1	D6RHE5		0	0.001	0.008203	1.27258	2	954.634	-0.756906	49.2383	0
High	DQIYDIFQK	1	1	1	P60842		0	0.001	0.006703	1.01925	2	1169.58	-0.594989	49.2394	0
High	AFAVGVQQVLLK	1	1	1	O95373		0	0	3.422e-05	2.23605	2	1272.77	-0.765426	49.2447	0
High	LVFLGLDNAGK	1	7	1	X1WI22		0	0	3.524e-06	2.09439	2	1146.65	-1.2952	49.2716	0
High	IGGVQQDTILAEGLHFR	1	3	1	F5GY37		0	0	5.75e-10	3.11939	3	1853.98	-1.25084	49.3104	0
High	DFLAGGVAAAISK	1	1	1	P05141		0	0	1.016e-07	2.46081	2	1219.67	-0.543781	49.3126	0
High	TGLIDYNQLALTAR	1	1	1	G3V2Y4		0	0	7.294e-08	2.27585	2	1548.84	-0.650532	49.357	0
High	GFTIPEAFR	1	1	1	O00299		0	0.009	0.0874	1.85249	2	1037.54	-0.549517	49.3756	0
High	TLLAILR	1	1	1	P33993		0	0.001	0.03185	1.58486	2	799.539	-0.706645	49.4212	0
High	TDDEVVQREEEAIQLDGLNASQIR	1	1	1	P14625		0	0.001	0.002358	1.37776	3	2728.34	-0.0246327	49.4984	1
High	FLVALISR	1	1	1	Q9Y2H2		0	0.003	0.05741	1.14832	2	918.576	-0.825975	49.5272	0
High	LPAAGVGDMVMATVK	1	1	1	P62829		0	0.005	0.0669	1.13048	2	1459.76	-0.517628	49.6015	0
High	GVDLVLNSLAEEK	1	2	1	A0A0U1RQF0		0	0.001	0.007062	1.60126	2	1386.75	-0.0556538	49.607	0
High	IHFPLATYAPVISAEK	4	3	2	P68363;Q9BQE3		0	0	2.335e-06	3.52683	3	1756.96	-0.353259	50.6534	0
High	WMGIAFR	1	4	1	A0A0A0MRA5		0	0.003	0.05865	1.45319	2	880.449	-0.883704	49.6271	0
High	DYIWNTLNSGR	1	2	1	H0YIC4		0	0	0.0007485	1.83564	2	1338.65	1.8186	49.6282	0
High	NIYVLQELDNPGAK	1	2	1	B1AHC9		0	0	5.821e-06	1.98981	2	1573.82	0.128301	49.6293	0
High	SPFSVAVSPSLDLSK	1	4	1	A0A087WWY3		0	0	1.263e-05	2.15229	2	1533.82	1.66757	49.6305	0
High	SGFLVWR	1	4	1	A0A087WWG9		0	0.007	0.07835	1.44192	2	864.471	-1.39756	49.636	0
High	AWDIAIATMK	1	1	1	Q02790		0	0	0.0003002	2.01396	2	1119.59	-0.366198	49.657	0
High	MFVGGLSWDTSK	1	4	1	D6R9P3		0	0	4.582e-07	1.66887	2	1327.63	-0.821385	49.6903	0
High	ILTPLVSLDTPGK	1	3	1	Q9HC38		0	0.005	0.06589	1.05222	2	1353.8	-1.25171	49.698	0
High	GIVDQSQQAYQEAFEISK	1	1	1	B0AZS6		0	0	5.236e-05	2.1101	2	2040.99	-0.83685	49.7399	0
High	WFNGQPIHAELSPVTDFR	1	1	1	Q01081		0	0	1.045e-07	2.9779	3	2114.05	0.150999	49.7554	0
High	GLNIILISR	1	3	1	H3BQI7		0	0.001	0.001732	2.72072	2	998.635	-0.68487	49.7743	0
High	YILVTGGVISGIGK	1	2	1	P17812		0	0	1.54e-05	2.43487	2	1376.81	-0.690673	49.8012	0
High	QSVVVLMGSLAK	1	1	1	Q92616		0	0	1.049e-06	2.93418	2	1231.71	-0.501995	49.8176	0
High	HELLQPFNVLYEK	1	1	1	Q9UQ80		0	0	0.0001027	2.09125	2	1629.87	1.04958	49.8255	0
High	VNVHVLGVLLGQK	2	1	1	Q6PGP7		0	0	1.045e-10	3.26572	2	1375.84	0.108577	49.8497	0
High	NITVIFHPLLR	2	1	1	Q96A65		0	0	1.982e-05	2.27149	3	1322.79	-2.09572	49.8566	0
High	NIEDVIAQGIGK	1	1	1	P05387		0	0	1.094e-05	2.91589	2	1256.68	-0.537773	49.873	0
High	YLTVAAVFR	1	3	2	P07437;P68371		0	0.003	0.05195	2.55977	2	1039.59	-0.565792	49.8886	0
High	IEVIEIMTDR	1	2	1	F8W6I7		0	0	0.0002446	2.23073	2	1218.64	-0.0846792	49.8976	0
High	YISPDQLADLYK	1	1	1	P06733		0	0.001	0.003145	1.41525	2	1425.73	0.556165	49.9054	0
High	VSFELFADK	1	1	1	P62937		0	0	0.0002287	1.99425	2	1055.54	-1.29317	49.9265	0
High	WLGNLLAR	1	1	1	Q6P2Q9		0	0	7.514e-05	1.54885	2	942.551	-0.606969	49.9342	0
High	FEELNADLFR	1	1	1	P11142		0	0	4.104e-05	2.03877	2	1253.62	-0.588104	50.0052	0
High	GSYGDLGGPIITTQVTIPK	1	1	1	P61978		0	0.001	0.001613	1.22335	2	1917.04	1.35453	50.0254	0
High	EYFSWEGAFQHVGK	1	1	1	P26641		0	0.001	0.002234	1.80098	3	1684.78	0.359017	50.0998	0
High	TLDLPIYVTR	1	1	1	P53621		0	0	0.0003846	1.86514	2	1190.68	-0.0732826	50.1219	0
High	GFKDQIYDIFQK	1	1	1	P60842		0	0	0.0005606	2.27917	2	1501.77	-0.00600209	50.1394	1
High	TENLLGSYFPK	1	1	1	Q06323		0	0	0.0006968	1.42332	2	1268.65	-0.115211	50.1838	0
High	SYWLDNFAK	1	1	1	Q6NUK1		0	0.001	0.003083	1.07394	2	1143.55	-0.149335	50.2051	0
High	LSVLGAITSVQQR	1	2	1	B7Z7P8		0	0	4.463e-08	2.57855	2	1371.79	-0.565658	50.2185	0
High	VFDAIMNFK	1	1	1	P13639		0	0	0.0002821	1.45298	2	1084.55	0.5322	50.2484	0
High	GADFLVTEVENGGSLGSK	1	1	1	P14618		0	0	1.52e-06	2.44109	2	1779.88	1.16191	50.2581	0
High	VHLVGIDIFTGK	1	8	1	F8WCJ1		0	0	5.75e-06	2.04614	2	1298.75	-0.289364	50.2816	0
High	YFHVVIAGPQDSPFEGGTFK	1	1	1	P61088		0	0	1.699e-06	2.8311	3	2196.08	0.511059	50.3414	0
High	GVILLIVDK	1	7	1	H0YE44		0	0.001	0.00397	1.74598	2	969.633	-1.6638	50.3458	0
High	DFLLKPELLR	1	1	1	Q5STU3		0	0.001	0.01117	1.73846	2	1243.74	-1.32334	50.3526	0
High	FLMSLVNQVPK	1	2	1	H0YDT6		0	0.001	0.003812	1.13775	2	1275.71	-1.78751	50.4519	0
High	QAALQVAEGFISR	1	2	1	P40121		0	0	2.286e-05	2.1041	2	1389.75	1.42082	50.4761	0
High	DAFVAIVQSVK	1	1	1	P08133		0	0	0.0001499	1.63034	2	1176.66	0.241322	50.5078	0
High	LFIGGLNVQTSESGLR	1	1	1	Q13151		0	0	6.497e-07	2.69596	2	1690.91	-0.46997	50.5355	0
High	LVINGNPITIFQERDPSK	1	1	1	P04406		0	0.001	0.00721	0.772298	3	2041.11	-0.269174	50.5873	1
High	MVGLVVAIVK	1	2	1	F5H1S9		0	0	3.813e-05	1.43114	2	1028.65	0.724484	50.6812	0
High	QVSDLISVLR	1	2	1	J3KTA4		0	0.002	0.03631	0.838188	2	1129.66	0.466826	50.772	0
High	GIYQSLEGAVQAGQLK	1	1	1	Q15149		0	0.001	0.01329	1.24266	2	1661.89	0.445824	50.7864	0
High	VVVQVLAEEPEAVLK	1	2	1	A0A0U1RQF0		0	0	3.827e-07	2.73916	2	1622.93	-1.42438	50.8174	0
High	TSLALDESLFR	1	4	1	H0YJH9		0	0	0.0007893	1.35269	2	1251.66	-0.873522	50.8717	0
High	FLFDSVSSQNVGLR	1	2	1	O00410		0	0	3.811e-05	1.98112	2	1568.8	-1.70611	50.875	0
High	ITSEALLVTQQLVK	1	1	1	Q86VP6		0	0	0.0003257	0.894002	2	1542.91	0.159886	51.0641	0
High	LPFPIIDDR	1	1	1	P30041		0	0.001	0.0009798	2.24666	2	1085.6	-1.44767	51.0907	0
High	SLLIGVFK	1	6	1	C9JFU2		0	0.001	0.01347	1.51192	2	876.555	-0.157343	51.2013	0
High	TFLVWVNEEDHLR	1	1	1	P12277		0	0	0.000322	1.8188	2	1657.83	0.0424181	51.2279	0
High	VVVLGLLPR	1	2	1	M0R389		0	0	0.0005495	2.00726	2	965.65	-0.683811	51.2955	0
High	DAGVIAGLNVLR	1	2	1	P0DMV9		0	0	0.0001602	2.43527	2	1197.7	1.66802	51.3479	0
High	VIAALLQTMEDQGNQR	1	2	1	O00410		0	0	4.978e-06	1.95988	2	1786.91	-0.223189	51.3523	0
High	VLEQLIVAHFPMQSR	1	1	1	P78527		0	0	2.91e-05	2.2873	3	1767.96	0.259978	51.4121	0
High	IITLTGPTNAIFK	1	1	1	Q15365		0	0	0.0004646	1.76753	2	1388.82	0.282144	51.421	0
High	VFIGNLNTLVVK	1	7	1	G3V555		0	0	2.912e-06	2.11612	2	1316.79	0.770077	51.4517	0
High	KLFIGGLSFETTDESLR	1	2	1	F8W6I7		0	0	6.197e-06	3.43493	3	1913	0.733161	51.4983	1
High	TMMLVVFK	1	2	1	Q9ULQ0		0	0.002	0.03782	1.3217	2	968.53	-0.579537	51.578	0
High	VLITTLITAGR	1	1	1	Q9HCE1		0	0.001	0.00551	1.29216	2	1157.73	0.50649	51.5937	0
High	YAVLYQPLFDK	1	12	1	F8VRJ2		0	0.001	0.01007	1.82497	2	1356.72	-1.04658	51.6226	0
High	APVPASELLASGVLSR	1	1	1	Q15149		0	0	0.0005386	1.6329	2	1566.89	1.00389	51.668	0
High	FLFGIYQQAEK	1	4	1	E9PP23		0	0.001	0.002299	1.22931	2	1343.7	0.672532	51.6767	0
High	LLESLDQLELR	1	1	1	O95816		0	0.001	0.03206	0.609918	2	1328.74	-0.703549	51.6781	0
High	LILISTNGSFIR	1	1	1	Q6UXN9		0	0.001	0.001139	1.54788	2	1333.78	0.724508	51.7255	0
High	IITLAGPTNAIFK	1	6	1	F8W0G4		0	0	2.164e-05	2.56082	2	1358.8	-0.20505	51.728	0
High	LSDLLAPISEQIK	1	9	1	Q01518		0	0.002	0.04254	0.958797	2	1426.81	-1.03237	51.7313	0
High	SGGPVVVLVQLER	1	1	1	O75643		0	0.001	0.00337	1.7715	2	1352.79	-1.42962	51.7468	0
High	IINDLLQSLR	1	2	1	A0A087WTP3		0	0	0.0002098	1.83141	2	1184.7	0.57884	51.7479	0
High	GVVQELQQAISK	1	3	1	P29692		0	0	7.342e-06	1.87392	2	1299.73	-0.202559	51.8149	0
High	LLILALER	1	1	1	Q6P2Q9		0	0	0.0002762	1.59171	2	940.619	-0.417164	51.9369	0
High	LLDEVFFSEK	1	9	1	H0YLS6		0	0.001	0.02451	0.962704	2	1226.63	-0.475253	51.9823	0
High	LPPILIIHLK	1	2	1	K7EQL6		0	0.005	0.06394	1.01569	3	1156.78	-1.82069	51.9945	0
High	VLILLGGNALSPK	1	1	1	Q15013		0	0	0.0001295	2.13156	2	1294.81	1.79316	52.0122	0
High	MIAGQVLDINLAAEPK	1	7	1	G3V555		0	0	4.43e-09	2.37838	2	1682.92	0.97216	52.0187	0
High	MGLLAVLR	1	4	1	D6RCD1		0	0.001	0.001351	2.39553	2	872.538	-0.627782	52.0244	0
High	NLIEWLNK	1	1	1	Q96DG6		0	0.002	0.03592	1.46678	2	1029.57	2.01578	52.0643	0
High	NLTNPNTVIILIGNK	1	2	1	X6RFL8		0	0	3.888e-09	2.96087	2	1623.94	-0.214797	52.1007	0
High	VETGVLKPGMVVTFAPVNVTTEVK	2	2	1	P68104		0	0	1.637e-11	4.58196	3	2515.38	-0.110142	52.1274	0
High	KLFIGGLSFETTEESLR	2	1	1	P22626		0	0	2.322e-06	3.00773	3	1927.02	-0.140325	52.1595	1
High	DWVLNEFK	1	2	1	J3KTA4		0	0.001	0.007043	1.40082	2	1050.52	-0.660078	52.1641	0
High	DAVLLVFANK	1	5	1	C9J1Z8		0	0.001	0.02453	1.6715	2	1089.63	-4.06489	52.2359	0
High	LLVILATEQPLTAK	1	2	1	Q9H173		0	0	0.0002739	1.97092	2	1509.92	-1.31662	52.2793	0
High	EQLWLANEGLITR	1	1	1	P46940		0	0.001	0.002748	1.88089	2	1542.83	0.0926983	52.3136	0
High	TIGGGDDSFNTFFSETGAGK	1	3	2	P68363;Q9BQE3		0	0	9.109e-11	3.33734	2	2007.89	-0.743137	52.4155	0
High	FLILLGSPK	1	3	1	D6RAQ1		0	0.001	0.001044	1.78405	2	987.622	-1.37524	52.4822	0
High	YSFLQFDPAPR	1	3	1	H0YBN9		0	0.001	0.002913	1.38381	2	1340.66	-0.753497	52.5287	0
High	LAVEALSSLDGDLAGR	1	1	1	P12277		0	0	1.134e-06	1.98651	2	1586.84	-0.290519	52.5609	0
High	LLIALLESNQQK	1	1	1	M0R2C6		0	0	1.289e-05	2.17878	2	1369.81	2.83557	52.562	0
High	TAVETAVLLLR	1	1	1	P49368		0	0	3.796e-06	2.46282	2	1185.72	1.17558	52.5941	0
High	NTLVAIVVGVGR	1	4	1	C9JPC3		0	0	4.732e-05	1.95223	2	1197.73	1.05392	52.5974	0
High	QVVNIPSFIVR	1	1	1	P46781		0	0.001	0.01464	1.93285	2	1271.75	2.32459	52.6538	0
High	TYSYLTPDLWK	1	1	1	E9PQD7		0	0	0.0008022	1.68154	2	1386.69	-0.707105	52.6715	0
High	TILSNQTVDIPENVDITLK	1	2	1	D6RAN4		0	0	6.154e-05	1.90723	2	2113.14	0.0862766	52.6848	0
High	YLLLLAAGDPR	1	1	1	J3KN16		0	0	0.0001017	2.19165	2	1201.69	-0.89258	52.6905	0
High	NLTALGLNLVASGGTAK	1	1	1	P31939		0	0	4.122e-05	1.95939	2	1599.91	0.998403	52.7238	0
High	ATVGILITTIASK	2	1	1	Q92973		0	0	1.158e-06	2.73607	2	1287.79	0.635817	52.7304	0
High	GFGFVTFDDHDPVDKIVLQK	1	1	1	P22626		0	0	1.252e-08	2.12967	3	2277.16	0.376644	52.7357	1
High	IGEHTPSALAIMENANVLAR	1	3	1	H3BQN4		0	0	4.046e-09	3.03298	3	2107.09	-1.63663	52.7634	0
High	AAVPSGASTGIYEALELR	2	2	1	P06733		0	0	2.022e-09	3.32476	2	1804.94	-0.283807	52.882	0
High	TATESFASDPILYRPVAVALDTKGPEIR	1	1	1	P14618		0	0.001	0.00339	2.41474	4	3017.59	-0.805824	52.9155	1
High	IYVDDGLISLQVK	1	1	1	P14618		0	0.001	0.0156	1.41968	2	1462.82	0.501955	52.9431	0
High	LYGPSSVSFADDFVR	1	1	1	P50454		0	0	1.323e-07	2.91654	2	1659.8	0.99097	52.9562	0
High	TNLVWDEVSGQWR	1	1	1	Q15050		0	0.001	0.008874	1.55878	2	1589.77	-1.81249	52.9841	0
High	VLQIAVILR	1	2	1	F8WCU9		0	0.001	0.001311	1.82449	2	1024.69	-1.30024	53.0195	0
High	TTNFAGILSQGLR	1	1	1	P09874		0	0	2.429e-08	3.30908	2	1377.75	-1.39479	53.0216	0
High	TIAEIFGNPNYLR	1	1	1	Q16401		0	0	2.877e-05	2.40065	2	1507.79	-1.51067	53.0533	0
High	LMDVGLIAIR	1	1	1	P31948		0	0	6.554e-06	1.65486	2	1100.65	0.669535	53.0666	0
High	LYDNLLEQNLIR	1	1	1	O00231		0	0	0.000217	0.847602	2	1503.82	0.619212	53.0821	0
High	NLANTVTEEILEK	1	2	1	O60506		0	0	9.311e-05	1.76773	2	1473.78	1.57869	53.0832	0
High	KAIIIFVPVPQLK	2	2	1	B5MCP9		0	0	1.747e-06	2.96408	2	1465.95	0.032622	53.0987	1
High	TLVLLDNLNVR	1	2	1	A0A0C4DGS1		0	0.001	0.009837	1.19412	2	1269.74	-6.02535	53.1052	0
High	MFIGGLSWDTSK	1	2	1	A0A087WUK2		0	0	0.0001815	1.42854	2	1341.65	-1.55932	53.112	0
High	ELAPYDENWFYTR	1	1	1	P39019		0	0.001	0.002677	1.09866	2	1703.77	0.934834	53.246	0
High	LFLFHTSLPIAEAPGK	2	2	1	G5EA31		0	0	6.544e-08	3.01702	3	1740.97	-0.305965	53.3533	0
High	LTLSALIDGK	2	2	1	P21796		0	0	0.0001354	2.46232	2	1030.61	-1.45616	53.3599	0
High	MFIGGLSWDTTK	1	3	1	H0YA96		0	0	0.0001436	2.26184	2	1355.67	1.58992	53.4131	0
High	LAGTQPLEVLEAVQR	1	1	1	P22314		0	0	6.415e-06	2.30765	2	1623.9	-1.79767	53.4383	0
High	LFTVVAWDPR	1	3	1	Q49AI2		0	0	0.0004053	1.44579	2	1203.65	-0.291033	53.454	0
High	ASVILAGLGFTPK	1	1	1	Q9NUQ8		0	0	4.172e-05	2.19845	2	1273.75	1.04723	53.4663	0
High	ALIAGGGAPEIELALR	1	1	1	P50991		0	0.001	0.009531	1.54426	2	1550.89	0.401943	53.5116	0
High	YWDGWFR	1	1	1	Q9Y570		0	0.001	0.01134	1.0628	2	1029.46	-0.662923	53.5127	0
High	QFLPFLQR	1	1	1	Q7KZF4		0	0	0.000634	1.81087	2	1048.59	0.162541	53.541	0
High	ILTFDQLALDSPK	1	3	1	H0YHA7		0	0	5.189e-06	2.09053	2	1460.8	-0.406289	53.5715	0
High	NNQFQALLQYADPVSAQHAK	1	1	1	A0A0U1RRM4		0	0	6.06e-08	2.3662	3	2243.11	-2.65534	53.6523	0
High	HIADLAGNSEVILPVPAFNVINGGSHAGNK	1	1	1	P06733		0	0	6.112e-14	5.68303	4	3011.57	0.592607	53.6538	0
High	LAALNPESNTAGLDIFAK	1	1	1	O00299		0	0	0.0005212	1.48902	2	1844.97	-0.442497	53.7117	0
High	STGEAFVQFASQEIAEK	1	3	1	E9PCY7		0	0	1.106e-06	2.24684	2	1841.89	1.04837	53.7951	0
High	TVSLGAGAKDELHIVEAEAMNYEGSPIK	2	1	1	P06748		0	0	2.918e-07	3.19828	4	2929.46	0.171157	53.891	1
High	EVMLILIR	1	1	1	O75533		0	0.001	0.01899	2.14121	2	986.605	-1.63304	53.9687	0
High	QSLGELIGTLNAAK	1	1	1	P60174		0	0	3.387e-08	2.442	2	1414.79	-0.348405	53.9774	0
High	FGFPAFSGISR	1	1	1	P53004		0	0.009	0.08225	0.589397	2	1185.6	-0.644046	53.9831	0
High	LDGLVETPTGYIESLPR	1	12	1	F8VRJ2		0	0	5.02e-06	1.54154	2	1859.98	2.11192	53.9906	0
High	ILLAELEQLK	1	2	1	P08670		0	0	5.754e-05	2.47969	2	1169.71	-0.438334	54.0029	0
High	VLGLVLLR	1	3	1	J3QLE5		0	0	0.000464	2.55638	2	882.612	-1.42764	54.0485	0
High	IMLPWDPTGK	1	1	1	P23396		0	0.001	0.002393	1.87852	2	1157.6	-0.797573	54.0807	0
High	GLALALFGGEPK	1	2	1	H0Y8E6		0	0.001	0.03376	1.77237	2	1172.67	-1.60861	54.0929	0
High	TIFIISMYK	1	1	1	Q14116		0	0.002	0.05001	1.27166	2	1115.62	-0.857736	54.1127	0
High	TATESFASDPILYRPVAVALDTK	1	1	1	P14618		0	0.001	0.001059	2.15509	3	2465.29	0.936826	54.1344	0
High	LAAVALINAAIQK	1	1	1	P46940		0	0	4.777e-09	4.11662	2	1295.8	-0.288996	54.1409	0
High	LLPQLTYLDGYDR	1	3	1	H0YN26		0	0	3.101e-06	1.57175	2	1566.82	-0.513152	54.1466	0
High	ALESPERPFLAILGGAK	1	1	1	P00558		0	0	2.277e-07	3.59686	3	1769	1.41425	54.2406	0
High	LILLITQVTASEK	1	1	1	Q15061		0	0.001	0.00254	1.37569	2	1428.87	-0.452493	54.3116	0
High	YITDWQNVFR	1	1	1	O75340		0	0.001	0.02879	1.0469	2	1341.66	2.33998	54.3958	0
High	HILLAVANDEELNQLLK	1	3	1	O75367		0	0.001	0.002037	1.92138	3	1933.08	0.83193	54.4034	0
High	DFLAGGIAAAISK	1	1	1	P12236		0	0.001	0.003786	1.50878	2	1233.68	0.035819	54.4168	0
High	FTMVQVWPVR	1	3	1	C9JA17		0	0	0.0006172	2.26223	2	1262.67	-1.01189	54.4244	0
High	QLLLIAGLTR	1	4	1	D6RBY8		0	0.001	0.00564	1.97925	2	1097.7	-0.455879	54.4634	0
High	TLQLALDLVSSR	1	2	1	E9PP73		0	0	2.132e-08	2.46323	2	1315.76	-0.238092	54.5323	0
High	LVLVNAIYFK	1	1	1	P30740		0	0	5.333e-05	1.95568	2	1179.71	-0.604449	54.5518	0
High	MQQQLDEYQELLDIK	1	1	1	P02545		0	0	5.623e-05	1.54372	2	1893.93	1.5394	54.6411	0
High	IWVNISLSGIK	1	2	1	D6RFF7		0	0	1.946e-05	1.50119	2	1229.73	0.0797704	54.7405	0
High	WLLLTGISAQQNR	1	2	1	Q00610		0	0	1.297e-07	3.29913	2	1499.83	-0.337531	54.8099	0
High	SPAGLQVLNDYLADK	1	1	1	P24534		0	0	9.005e-08	2.8128	2	1603.83	-1.59342	54.9215	0
High	QMEQISQFLQAAER	1	1	1	P37802		0	0.002	0.04703	0.708349	2	1678.82	0.589821	54.9369	0
High	ALVMLLEVR	1	1	1	Q92973		0	0	0.0004365	2.13916	2	1043.63	-0.243395	54.9427	0
High	INTQWLLTSGTTEANAWK	1	1	1	P20170620		0	0	2.088e-06	2.54095	2	2034.03	-0.810157	54.9626	0
High	YLTVAAIFR	1	2	1	Q13885		0	0	0.0004846	1.85034	2	1053.61	-0.00269728	54.9849	0
High	ILLTQENPFFR	1	1	1	Q08J23		0	0.001	0.002495	1.48642	2	1377.75	1.18068	54.9926	0
High	IGFPWSEIR	1	3	2	E7EQR4;P26038		0	0.001	0.02049	1.62274	2	1104.59	1.39543	55.029	0
High	EAINVEQAFQTIAR	1	4	1	C9J4S4		0	0.001	0.003939	0.844634	2	1589.83	0.398609	55.0503	0
High	MPLIGLGTWK	2	7	1	P15121		0	0	0.0001643	1.19627	2	1115.63	0.64766	55.0514	0
High	AVIVLVENFYK	1	1	1	Q96FQ6		0	0	7.913e-06	2.46266	2	1294.74	0.601901	55.1024	0
High	TFLTVYWTPER	1	1	1	P05362		0	0	9.064e-05	1.68349	2	1412.72	1.08897	55.1306	0
High	VLGTAFDPFLGGK	1	1	1	Q92598		0	0.001	0.002846	1.19543	2	1321.71	-0.373826	55.3302	0
High	ILFIGGITAPTVR	1	1	1	P48651		0	0	1.123e-06	2.59653	2	1357.82	0.065398	55.3535	0
High	LLGASELPIVTPALR	1	1	1	P52292		0	0.001	0.001695	1.62809	2	1549.93	0.256091	55.3712	0
High	LALIQLQISSIK	1	3	1	F8WF70		0	0	5.315e-08	1.95165	2	1326.84	0.587872	55.4189	0
High	ILPTLEAVAALGNK	1	1	1	Q12905		0	0	0.0003656	1.97179	2	1409.84	-0.671392	55.4595	0
High	LAPITSDPTEATAVGAVEASFK	1	1	1	P14618		0	0	2.099e-07	1.59769	2	2175.12	-0.608925	55.4682	0
High	TVAGQDAVIVLLGTR	1	1	1	P30043		0	0	1.62e-06	2.2318	2	1512.88	0.522475	55.5227	0
High	TFIAVLLTK	1	1	1	Q9UPY3		0	0.001	0.02298	0.970637	2	1005.63	0.105121	55.5516	0
High	AIAELGIYPAVDPLDSTSR	1	1	1	H0YH81		0	0	8.255e-05	2.33224	2	1988.04	2.16198	55.6056	0
High	SYSMIVNNLLKPISVEGSSK	1	1	1	Q9HB71		0	0.001	0.00156	1.78283	3	2166.15	0.162055	55.6074	0
High	SYSPYDMLESIR	1	1	1	P07355		0	0	2.584e-07	2.34106	2	1460.67	-0.331738	55.6295	0
High	NAVGTISPPSQSSGIIMTRDENVPPIVEFGPEYFDGLIIK	1	3	1	A0A0A0MRA3		0	0.005	0.0684	2.51373	5	4288.2	4.15854	55.6773	1
High	QFILVMNALDNR	1	2	1	K7EPL2		0	0	6.819e-07	2.69194	2	1433.76	-0.266366	55.8304	0
High	SIFDFSALK	1	1	1	P36871		0	0.001	0.001355	1.71269	2	1027.54	-1.04511	55.8665	0
High	LLIIASIGQLK	1	1	1	Q15813		0	0	3.229e-05	2.64537	2	1168.77	-0.231372	55.8785	0
High	FPLFGGWK	1	1	1	B7Z4L4		0	0.001	0.001422	1.3738	2	951.508	-0.615891	55.9738	0
High	VVLAYEPVWAIGTGK	1	1	1	P60174		0	0	1.37e-08	2.46985	2	1602.89	0.53583	56.0596	0
High	DATNVGDEGGFAPNILENKEGLELLK	1	1	1	P06733		0	0.001	0.001239	1.47948	3	2743.38	-0.821752	56.1194	1
High	LVINGNPITIFQER	1	1	1	P04406		0	0	5.762e-06	2.06845	2	1613.9	0.685239	56.1471	0
High	ALTVPELTQQVFDAK	1	2	1	P07437		0	0.008	0.07927	1.25475	2	1659.9	-0.0615097	56.2498	0
High	IIVLGLLPR	1	2	1	J3KNE3		0	0	6.823e-06	1.91417	2	993.681	-0.714839	56.3075	0
High	TTGFGMIYDSLDYAK	1	3	1	E7ETK0		0	0	3.345e-10	3.47689	2	1681.78	1.24483	56.351	0
High	NIIIALIDR	1	1	1	Q96QK1		0	0.001	0.002297	2.30931	2	1040.65	-1.07827	56.4172	0
High	LFILLDTGTTPVTR	1	2	1	A0A0A0MTH9		0	0	0.0007421	1.15792	2	1546.89	0.768082	56.465	0
High	TVGALQVLGTEAQSSLLK	1	1	1	P78527		0	0	1.375e-05	1.90894	2	1815.02	-1.09091	56.489	0
High	AVFVDLEPTVIDEVR	1	3	2	P68363;Q9BQE3		0	0	2.127e-11	3.83748	2	1701.91	0.752562	56.595	0
High	NEEDAAELVALAQAVNAR	1	1	1	P22314		0	0	9.548e-08	1.5892	2	1883.94	-2.46377	56.83	0
High	IDFYFDENPYFENK	1	4	1	A0A0C4DFV9		0	0.001	0.02351	1.05886	2	1840.81	0.958187	56.9994	0
High	AYLPVNESFGFTADLR	1	1	1	P13639		0	0	2.606e-08	2.55413	2	1799.89	-0.984753	57.0543	0
High	QLPTLILFQGGK	1	1	1	Q9Y320		0	0.002	0.03483	1.34216	2	1314.77	-4.31621	57.0883	0
High	LLEPVLLLGK	1	7	1	M0QX76		0	0	1.278e-05	1.64046	2	1094.72	-1.55191	57.1416	0
High	VLGATLLPDLIQK	1	3	1	H0YDG0		0	0.001	0.006384	1.19467	2	1380.85	0.0635154	57.1649	0
High	LDQLIYIPLPDEK	1	1	1	P55072		0	0	9.209e-06	1.93583	2	1556.86	-0.469188	57.22	0
High	GTIEILSDVQLIK	1	2	1	P05388		0	0	3.073e-06	2.0944	2	1428.83	-0.62124	57.2688	0
High	GHNGWVTQIATTPQFPDMILSASR	1	3	1	J3KPE3		0	0.001	0.006796	2.13296	3	2627.3	0.426426	57.4753	0
High	TFVNITPAEVGVLVGK	1	1	1	P07737		0	0	9.424e-10	2.96393	2	1643.94	0.843493	57.5605	0
High	TSFFQALGITTK	1	2	1	P05388		0	0	4.924e-06	2.91864	2	1313.71	0.168513	58.0085	0
High	IFGLLMGTLQK	1	1	1	Q9H307		0	0	1.665e-06	1.75967	2	1220.7	-2.4085	58.0404	0
High	LFIGGLSFETTDESLR	1	2	1	F8W6I7		0	0	4.175e-09	3.39302	2	1784.91	-0.232937	58.1952	0
High	TIISYIDEQFER	1	9	1	H7C310		0	0	2.267e-06	1.56707	2	1513.75	0.720612	58.39	0
High	WFVLGVGQVIK	1	3	1	H7BZJ4		0	0	3.423e-06	2.90647	2	1245.73	-1.82174	58.6055	0
High	ISLIQIFR	1	2	1	Q6P2Q9		0	0	0.0003792	1.67901	2	989.614	-0.520612	58.7727	0
High	TPVLFDIYEIK	2	1	1	P50995		0	0	2.19e-08	3.74531	2	1337.73	-1.11466	58.8904	0
High	GYEEWLLNEIR	1	3	2	O43707;H9KV75		0	0	7.639e-06	2.45757	2	1421.71	-0.622897	58.968	0
High	ILNIFGVIK	1	1	1	P02786		0	0	4.621e-05	1.90025	2	1016.65	-1.15558	59.2709	0
High	FVSISDLLVPK	1	1	1	P50395		0	0.001	0.0059	1.48727	2	1217.71	-0.621546	59.3092	0
High	LFMLLLEK	1	2	1	F5GY55		0	0	0.0003645	1.70299	2	1006.6	0.26463	59.4477	0
High	GVDEVTIVNILTNR	1	1	1	P07355		0	0	1.623e-05	2.49896	2	1542.85	-0.547935	60.1159	0
High	STLLLLLTGK	1	1	1	Q8NE71		0	0	0.0003562	2.54013	2	1058.68	-0.891135	60.1427	0
High	KEGGLGPLNIPLLADVTR	1	1	1	P32119		0	0	5.838e-08	3.44603	3	1863.07	0.288461	60.3772	1
High	EFLLIFR	1	1	1	Q96C19		0	0.002	0.0478	2.18604	2	937.552	1.53405	60.3906	0
High	ALPFWNEEIVPQIK	1	2	1	P18669		0	0	3.566e-08	2.67684	2	1683.91	0.953538	60.7983	0
High	ILGLLDAYLK	1	1	1	P26641		0	0	0.0001992	2.75146	2	1118.68	-0.18862	60.8085	0
High	TFSFAIPLIEK	1	1	1	Q9NR30		0	0	0.0001608	1.74375	2	1265.71	-0.597975	60.847	0
High	NIILEEGKEILVGDVGQTVDDPYATFVK	1	2	1	P23528		0	0	1.091e-13	5.40722	3	3062.6	3.08432	61.08	1
High	LYIGLAGLATDVQTVAQR	1	3	1	A0A087WY10		0	0	6.834e-06	1.52674	2	1889.05	0.748211	61.0982	0
High	IVQVALNGLENILR	1	3	1	O15131		0	0	3.598e-09	3.2772	2	1551.92	-1.08882	61.1754	0
High	TYNFLPEFLVSTQK	1	1	1	P30740		0	0	0.0007227	1.63408	2	1686.87	-1.14266	61.5033	0
High	AIIIFVPVPQLK	1	2	1	B5MCP9		0	0	4.598e-07	2.76276	2	1337.86	-0.23851	61.6113	0
High	LNMILVQILK	1	2	1	C9JKM9		0	0	1.708e-05	2.37002	2	1184.74	-0.732581	61.6303	0
High	SIVDYKPNLDLLEQQHQLIQEALIFDNK	1	1	1	O43707		0	0	0.0002845	2.08869	4	3324.75	0.409286	61.6519	0
High	MTDQEAIQDLWQWR	1	1	1	P06748		0	0	5.797e-10	3.60549	2	1819.84	-0.185837	61.6859	0
High	SFIKDYPVVSIEDPFDQDDWGAWQK	1	1	1	P06733		0	0	1.497e-09	3.03072	3	2985.39	-0.572808	61.7853	1
High	NLQNLLILTAIK	1	2	1	Q00610		0	0	3.608e-06	3.32756	2	1353.85	-1.07324	61.7912	0
High	VTIAQGGVLPNIQAVLLPK	2	12	2	Q96KK5;P04908		0	0	6.964e-09	4.17135	3	1931.17	-1.35534	61.9032	0
High	KEDLVFIFWAPESAPLK	2	2	1	P23528		0	0	1.167e-07	3.59555	3	1990.07	1.95498	61.9415	1
High	VISGVLQLGNIVFK	1	1	1	P35579		0	0	1.054e-07	3.34577	2	1486.9	-0.761594	62.0633	0
High	ELASQPDVDGFLVGGASLKPEFVDIINAK	1	1	1	P60174		0	0	1.611e-06	3.2091	3	3029.58	0.0210492	62.0749	0
High	IVPVEITISLLK	1	2	1	Q5T0D2		0	0	1.908e-05	1.94201	2	1324.84	-0.784666	62.1271	0
High	DSTLIMQLLR	1	5	5	P27348;P31946;B0AZS6;E7EX29;K7EM20		0	0	0.000134	2.22188	2	1189.66	-0.14046	62.163	0
High	AYVVLGQFLVLK	1	1	1	O75531		0	0	1.314e-07	2.71056	2	1349.82	0.0519817	62.2257	0
High	GVDEATIIDILTK	1	2	1	Q5T3N1		0	0	1.306e-06	2.94497	2	1387.77	-1.47327	62.2808	0
High	ATENDIYNFFSPLNPVR	1	3	1	E9PCY7		0	0	1.75e-05	2.55019	2	1996.98	-0.379456	62.3575	0
High	QIFILLFQR	1	1	1	P55060		0	0	1.58e-05	2.22132	2	1177.71	0.651464	62.4093	0
High	NVFLLGFIPAK	1	1	1	Q92900		0	0	8.456e-05	2.6438	2	1218.72	-0.931326	62.4359	0
High	TGLLGIFWK	1	1	1	Q8TBQ9		0	0.001	0.0009656	2.36389	2	1034.6	-2.18392	62.4542	0
High	SPLVAAMQHFLPVLK	1	1	1	O95373		0	0.001	0.002823	2.34065	3	1650.94	-0.470719	62.5004	0
High	MSVQPTVSLGGFEITPPVVLR	2	1	1	P06748		0	0	1.04e-06	3.22327	3	2227.22	0.159497	62.5573	0
High	ALLLLLVGGVDQSPR	2	1	1	P33993		0	0	1.116e-06	3.80981	3	1550.93	-0.586104	62.596	0
High	SINPDEAVAYGAAVQAAILSGDK	1	1	1	P11142		0	0	0.0007861	2.3706	3	2260.15	0.154391	62.6449	0
High	LLTSFLPAQLLR	1	3	1	F5GZS6		0	0.001	0.0117	1.99092	2	1371.84	0.231762	62.6768	0
High	TLTAVHDAILEDLVFPSEIVGK	2	2	1	B5MCP9		0	0	1.046e-10	4.29757	3	2367.28	-0.0200649	62.8458	0
High	LGFAGLVQEISFGTTK	1	4	1	E7ENZ3		0	0	1.373e-09	3.84563	2	1667.9	1.05876	63.0063	0
High	ASGLVPNVVVLVATVR	1	1	1	B7ZM99		0	0	1.019e-07	2.68976	2	1593.97	-1.26659	63.0502	0
High	YLLLVLMDAER	1	1	1	Q9UHB9		0	0	8.829e-05	2.78323	2	1335.73	-0.253833	63.0704	0
High	YYGLQILENVIK	1	2	1	C9JKM9		0	0	2.515e-09	2.82923	2	1452.81	-0.330119	63.1039	0
High	LIALLEVLSQK	1	5	2	O75369;A0A087WWY3		0	0	1.528e-06	2.80343	2	1226.77	-0.607723	63.1607	0
High	DLPLLLFR	1	2	1	Q5SZU1		0	0.001	0.015	2.00799	2	986.602	-1.11475	63.1887	0
High	VGWEQLLTTIAR	1	3	2	O43707;H9KV75		0	0	6.017e-07	3.41638	2	1386.77	-0.577125	63.3234	0
High	DYPVVSIEDPFDQDDWGAWQK	2	1	1	P06733		0	0	4.051e-08	3.20671	2	2510.11	-2.22813	63.3462	0
High	LTSFIGAIAIGDLVK	1	3	1	P78371		0	0	8.731e-11	3.56649	2	1517.89	-2.24841	63.3805	0
High	VIHDNFGIVEGLMTTVHAITATQK	2	1	1	P04406		0	0	7.27166e-32	7.8914	3	2595.36	-0.317973	63.3963	0
High	SALSGHLETVILGLLK	2	1	1	P07355		0	0	2.485e-14	4.45201	2	1650.98	-1.49807	63.5191	0
High	VLDFEHFLPMLQTVAK	1	10	1	G3V1Y7		0	0	4.957e-05	1.52397	3	1888	-0.222571	63.5628	0
High	SLADELALVDVLEDK	1	1	1	P07195		0	0	3.523e-13	3.0547	2	1629.86	-0.854172	63.6469	0
High	SFLLDLLNATGK	1	4	1	A0A0D9SFB3		0	0	9.381e-08	2.70598	2	1291.73	-0.13922	63.6854	0
High	LFMVLWLK	1	1	1	O00299		0	0.001	0.005548	1.87901	2	1049.62	-0.747024	63.7715	0
High	LISQIVSSITASLR	2	4	2	P68363;Q9BQE3		0	0	2.621e-08	3.89837	2	1487.88	-0.186474	63.7759	0
High	LFVLFGAEILK	1	2	1	F2Z393		0	0	0.0004681	2.14677	2	1249.75	-2.05162	63.8654	0
High	AAAFQHLLLLVGIHLLK	1	2	1	I3L1L3		0	0	2.241e-08	3.53824	3	1857.15	-0.294859	63.8983	0
High	AMGIMNSFVNDIFER	1	14	1	O60814		0	0	1.304e-08	4.57855	2	1743.82	0.275555	63.9329	0
High	YGINTTDIFQTVDLWEGK	1	1	1	P37802		0	0	3.738e-09	2.48377	2	2100.03	-0.291268	64.0375	0
High	LLGGVTIAQGGVLPNIQAVLLPK	2	3	1	Q8IUE6		0	0	2.533e-13	4.81296	3	2271.38	-0.677641	64.1525	0
High	DLADELALVDVIEDK	1	1	1	P00338		0	0	3.609e-10	3.32337	2	1657.86	1.48814	64.2061	0
High	SILLGLLLGAGR	1	2	1	H0YFP3		0	0	4.902e-07	3.10625	2	1182.76	-0.771297	64.383	0
High	TVLIMELINNVAK	1	1	1	H0YH81		0	0	4.37e-07	3.97871	2	1457.84	0.639625	64.4587	0
High	SALASVIMGLSPILGK	1	1	1	P30153		0	0	3.441e-11	4.54899	2	1556.91	-0.387305	64.695	0
High	AHQNTLEVYPPFLFFLAVGGVYHPR	1	2	1	Q5VV87		0	0	1.756e-06	1.8662	4	2872.5	2.33646	65.4163	0
High	ASITPGTILIILTGR	2	1	1	Q02878		0	0	3.632e-07	3.95067	3	1525.93	-0.962099	65.5941	0
High	WLPAGDALLQMITIHLPSPVTAQK	1	1	1	P13639		0	0	1.363e-11	3.06244	3	2600.43	0.287348	65.6313	0
High	GVGAAATAVTQALNELLQHVK	1	1	1	Q9Y490		0	0	0.0005977	2.27694	3	2091.15	-0.605965	65.6407	0
High	ISGSILNELIGLVR	1	2	1	Q86VP6		0	0	8.403e-11	3.80147	2	1483.88	-0.0865484	65.6901	0
High	LLLAVFVTPLTDLR	1	2	1	E9PHA6		0	0	2.972e-07	2.37075	2	1570.95	-1.66914	65.7449	0
High	GALLLALLLAR	1	2	1	Q9Y6M0		0	0	3.996e-07	3.61937	2	1123.75	-1.24846	65.9358	0
High	LLGLLFPLLAR	1	3	1	H0YN07		0	0	2.363e-06	3.01475	2	1225.8	0.0888846	66.2593	0
High	VNPLSLVEIILHVVR	1	5	1	E9PQG3		0	0	1.236e-17	3.7092	3	1701.04	-1.48397	68.1607	0
High	cGHTNNLRPK	1	1	1	M0R2S1	C1(Carbamidomethyl)	0	0.001	0.03397	1.41567	3	1196.59	-0.947607	11.2743	0
High	cGSVLVR	1	4	2	I3L404;E9PQD7	C1(Carbamidomethyl)	0	0.005	0.06168	1.73158	2	790.422	-2.27413	23.0174	0
High	cYLLVHQAK	1	1	1	Q08J23	C1(Carbamidomethyl)	0	0.001	0.003116	1.66186	2	1131.6	-0.545832	27.9838	0
High	cTGGEVGATSALAPK	1	1	1	P30050	C1(Carbamidomethyl)	0	0.001	0.02197	1.33546	2	1418.69	-1.19031	28.8665	0
High	cFIVGADNVGSK	1	2	1	P05388	C1(Carbamidomethyl)	0	0.001	0.0021	1.26548	2	1266.61	-0.0739592	35.4649	0
High	cEGINISGNFYR	1	2	1	P40429	C1(Carbamidomethyl)	0	0.001	0.02149	1.3373	2	1429.65	1.16344	42.2481	0
High	cNEIINWLDK	1	1	1	P11142	C1(Carbamidomethyl)	0	0	0.0003856	1.23842	2	1304.63	0.103832	52.5432	0
High	cMPTFQFFK	1	1	1	P10599	C1(Carbamidomethyl)	0	0	0.0005467	1.99506	2	1205.55	-1.40925	54.7034	0
High	cIALAQLLVEQNFPAIAIHR	1	1	1	Q5STU3	C1(Carbamidomethyl)	0	0	3.858e-16	5.4175	3	2277.25	-1.19204	62.8719	0
High	ccSGAIIVLTK	1	1	1	P14618	C1(Carbamidomethyl); C2(Carbamidomethyl)	0	0	1.221e-07	3.68143	2	1221.63	0.744439	38.4237	0
High	cYScGEFGHIQK	1	1	1	P62633	C1(Carbamidomethyl); C4(Carbamidomethyl)	0	0.001	0.008245	1.4076	3	1485.62	-1.16124	28.1787	0
High	cyScGEFGHIQK	1	1	1	P62633	C1(Carbamidomethyl); Y2(BP5); C4(Carbamidomethyl)	0	0.009	0.08786	0.778671	3	1818.74	-0.285585	36.8872	0
High	cSQAVyAAEK	1	2	1	E9PP21	C1(Carbamidomethyl); Y6(BP5)	0	0	3.553e-06	1.79978	2	1459.64	0.649666	34.4777	0
High	EIVHIQAGQcGNQIGAK	4	5	4	Q13885;P07437;Q13509;P68371	C10(Carbamidomethyl)	0	0	4.065e-06	1.25285	2	1822.92	0.253517	29.6562	0
High	GAALITAVAcR	1	2	1	E9PB90	C10(Carbamidomethyl)	0	0.001	0.001271	1.67588	2	1102.6	0.776848	37.3144	0
High	LQISHEAAAcITGLR	1	1	1	Q08211	C10(Carbamidomethyl)	0	0	7.848e-06	2.48992	3	1639.86	-0.0193157	38.4659	0
High	IFVGNVSAAcTSQELR	1	4	1	A0A0A6YYI9	C10(Carbamidomethyl)	0	0	0.0005907	0.892443	2	1751.88	0.478635	39.7722	0
High	LNISFPATGcQK	1	1	1	P62753	C10(Carbamidomethyl)	0	0	4.97e-05	1.80971	2	1335.67	-1.42506	41.0818	0
High	LGDVISIQPcPDVK	1	1	1	P55072	C10(Carbamidomethyl)	0	0.001	0.002835	1.39438	2	1540.8	0.216502	42.1718	0
High	YVEPIEDVPcGNIVGLVGVDQFLVK	1	1	1	P13639	C10(Carbamidomethyl)	0	0	1.555e-08	3.58229	3	2759.44	1.38042	64.0521	0
High	YVEPIEDVPcGnIVGLVGVDQFLVK	1	1	1	P13639	C10(Carbamidomethyl); N12(Deamidated)	0	0	3.426e-06	2.70498	3	2760.44	6.75021	64.0624	0
High	TVFAEHISDEcKR	1	1	1	P39023	C11(Carbamidomethyl)	0	0.001	0.004411	1.84239	2	1591.76	1.35414	25.8112	1
High	TVFAEHISDEcK	2	1	1	P39023	C11(Carbamidomethyl)	0	0	0.0004221	1.12527	3	1435.65	-0.0278518	29.0181	0
High	ALVDHENVIScPHLGASTK	1	2	1	Q5SZU1	C11(Carbamidomethyl)	0	0	9.685e-05	2.09076	3	2048.02	-0.412782	32.7054	0
High	EILGTAQSVGcNVDGR	1	1	1	P30050	C11(Carbamidomethyl)	0	0	1.388e-07	2.55275	2	1675.81	0.969072	34.5227	0
High	VLVVGAGGIGcELLK	1	2	1	K7EPL2	C11(Carbamidomethyl)	0	0.003	0.0522	1.14288	2	1484.85	-1.04972	51.6248	0
High	YFLVGAGAIGcELLK	1	1	1	P22314	C11(Carbamidomethyl)	0	0	4.809e-09	4.05093	2	1610.86	0.212615	60.1858	0
High	KTDIGEELPNcNqcETAFSqHLHLVcK	1	4	1	S4R3F2	C11(Carbamidomethyl); Q13(Deamidated); C14(Carbamidomethyl); Q20(Deamidated); C26(Carbamidomethyl)	0	0.007	0.07447	0.875302	5	3230.46	0.633765	47.8693	1
High	YLAADKDGNVTcER	1	1	1	Q16658	C12(Carbamidomethyl)	0	0	8.989e-05	1.60301	2	1611.75	1.89119	22.8173	1
High	IIYGGSVTGATcK	1	1	1	P60174	C12(Carbamidomethyl)	0	0	8.993e-08	2.70703	2	1326.67	1.48992	30.1167	0
High	DLSHIGDAVVIScAK	1	1	1	P12004	C13(Carbamidomethyl)	0	0.001	0.001306	1.6839	2	1584.8	-0.458361	41.5533	0
High	VPTANVSVVDLTcR	1	1	1	P04406	C13(Carbamidomethyl)	0	0	5.87e-09	3.20354	2	1530.79	0.290159	41.8494	0
High	FSPNSSNPIIVScGWDK	1	3	1	J3KPE3	C13(Carbamidomethyl)	0	0	0.0002618	1.47141	2	1907.89	-1.48616	45.9723	0
High	IYHPNINSNGSIcLDILR	1	8	1	D6RAW0	C13(Carbamidomethyl)	0	0.001	0.005413	1.62126	3	2099.07	-1.81217	48.5842	0
High	ISLGLPVGAVINcADNTGAK	1	1	1	P62829	C13(Carbamidomethyl)	0	0.001	0.00169	1.34076	2	1970.04	1.23924	54.0918	0
High	GFQFVSSSLPDIcYR	1	1	1	P62633	C13(Carbamidomethyl)	0	0	5.039e-06	2.18255	2	1775.84	1.03975	54.5372	0
High	VNQIGSVTESLQAcK	2	2	1	P06733	C14(Carbamidomethyl)	0	0	5.665e-09	2.19875	2	1633.82	-0.527023	37.5622	0
High	VMAQYASNITSVLcQFPSQQIATILDcHAATLQR	1	1	1	O00763	C14(Carbamidomethyl); C27(Carbamidomethyl)	0	0.002	0.03996	2.63711	5	3835.9	1.9392	64.8731	0
High	LQVEPAVDTSGVQcyGPGIEGQGVFR	1	4	1	A0A087WWY3	C14(Carbamidomethyl); Y15(BP5)	0	0.001	0.00187	1.51064	3	3096.46	0.372315	53.5105	0
High	DGNASGTTLLEALDcILPPTRPTDKPLR	2	2	1	P68104	C15(Carbamidomethyl)	0	0.001	0.00271	1.41626	4	3021.56	-1.69338	62.0198	0
High	SGDAAIVDMVPGKPMcVESFSDYPPLGR	1	2	1	P68104	C16(Carbamidomethyl)	0	0	0.0001132	1.89851	3	2995.4	0.978806	55.2365	0
High	NcLALADDKK	1	2	1	O75367	C2(Carbamidomethyl)	0	0.001	0.01166	1.45776	2	1147.58	-0.816978	22.5559	1
High	HcNMVLENVK	1	1	1	P62316	C2(Carbamidomethyl)	0	0	5.744e-07	2.23883	2	1243.59	0.266643	27.6358	0
High	TcLDNLASK	1	1	1	P46940	C2(Carbamidomethyl)	0	0.001	0.006244	1.67367	2	1021.5	-1.94895	28.2053	0
High	TcHSFIINEK	1	2	1	Q99613	C2(Carbamidomethyl)	0	0.003	0.05366	0.844938	3	1248.6	-0.476536	28.6698	0
High	LcFSTAQHAS	1	2	1	P14866	C2(Carbamidomethyl)	0	0.001	0.03262	1.39863	2	1121.5	-0.555969	29.1121	0
High	GcAVVEFK	1	1	1	P52272	C2(Carbamidomethyl)	0	0.001	0.002891	1.79095	2	909.45	0.226006	31.4022	0
High	ScVIVIR	2	2	1	Q12906	C2(Carbamidomethyl)	0	0.001	0.02898	1.87089	2	846.486	-0.366942	33.2009	0
High	GcGTVLLSGPR	1	3	1	H0YHA7	C2(Carbamidomethyl)	0	0	1.965e-05	2.78434	2	1116.58	-0.664806	33.3131	0
High	VcEEIAIIPSKK	1	3	1	P08708	C2(Carbamidomethyl)	0	0.001	0.0179	1.34241	2	1386.77	0.334491	33.7659	1
High	TcTTVAFTQVNSEDKGALAK	1	1	1	P62424	C2(Carbamidomethyl)	0	0	7.877e-05	1.35195	3	2141.05	-0.422386	34.1035	1
High	EcADLWPR	1	1	1	P62829	C2(Carbamidomethyl)	0	0.001	0.01141	1.0123	2	1046.47	-0.102881	38.3795	0
High	NcLTNFHGMDLTR	2	8	1	D6RG13	C2(Carbamidomethyl)	0	0	1.058e-07	2.17222	3	1578.72	0.0892394	40.1027	0
High	NcIVLIDSTPYR	1	2	1	Q5JR95	C2(Carbamidomethyl)	0	0	1.306e-06	2.82881	2	1450.74	0.56291	44.1676	0
High	IcDQWDALGSLTHSR	1	1	1	O43707	C2(Carbamidomethyl)	0	0	0.0002818	1.49494	3	1758.82	-0.113321	45.9323	0
High	VcTLAIIDPGDSDIIR	1	2	1	E5RI99	C2(Carbamidomethyl)	0	0.001	0.003025	1.32796	2	1757.91	0.706135	53.0974	0
High	FcIWTESAFR	1	1	1	H3BM89	C2(Carbamidomethyl)	0	0	0.0001493	1.8975	2	1316.61	0.946317	53.3347	0
High	FcTGLTQIETLFK	1	1	1	P12277	C2(Carbamidomethyl)	0	0	2.855e-08	2.72251	2	1557.8	-0.823407	61.8302	0
High	VcENIPIVLcGNK	1	3	1	P62826	C2(Carbamidomethyl); C10(Carbamidomethyl)	0	0.001	0.001217	1.26072	2	1515.77	-0.290838	42.7337	0
High	FcFTPHTEEGcLSER	1	2	1	A0A0U1RQF0	C2(Carbamidomethyl); C11(Carbamidomethyl)	0	0.001	0.006403	1.17627	3	1869.79	-0.291326	36.3604	0
High	ScNcLLLK	1	1	1	P06733	C2(Carbamidomethyl); C4(Carbamidomethyl)	0	0.001	0.03352	2.48176	2	1007.5	-0.626649	33.6488	0
High	GcALQcAILSPAFK	1	4	2	A0A087WTS8;Q92598	C2(Carbamidomethyl); C6(Carbamidomethyl)	0	0	1.698e-07	2.1059	2	1535.77	0.134436	49.0694	0
High	ScYDLScHAR	1	1	1	P41250	C2(Carbamidomethyl); C7(Carbamidomethyl)	0	0.002	0.03414	0.87305	2	1268.52	0.767274	22.4677	0
High	TcEESSFcKR	1	1	1	Q14697	C2(Carbamidomethyl); C8(Carbamidomethyl)	0	0.001	0.004623	1.2324	2	1303.54	0.0749595	16.5401	1
High	AcGNFGIPcELR	1	2	1	E9PBS1	C2(Carbamidomethyl); C9(Carbamidomethyl)	0	0.001	0.01882	1.26791	2	1393.63	-0.182261	42.7348	0
High	NcLTNFHGmDLTR	1	8	1	D6RG13	C2(Carbamidomethyl); M9(Oxidation)	0	0.001	0.0297	1.90647	3	1594.71	-1.46891	32.77	0
High	GcyNTR	1	3	1	A0A087X2G1	C2(Carbamidomethyl); Y3(BP5)	0	0.003	0.05402	0.964908	2	1103.44	-0.305088	29.3617	0
High	AcLISLGyDVENDR	1	1	1	O43707	C2(Carbamidomethyl); Y8(BP5)	0	0.001	0.01618	1.23336	2	1957.89	4.12937	54.1654	0
High	TNHIGHTGYLNTVTVSPDGSLcASGGK	1	3	1	J3KPE3	C22(Carbamidomethyl)	0	0	0.0001168	1.77365	3	2743.31	0.847161	35.5074	0
High	LTTPTYGDLNHLVSATMSGVTTcLR	1	5	3	Q13885;P07437;P68371	C23(Carbamidomethyl)	0	0	1.22e-11	4.30605	3	2708.34	0.644567	62.3467	0
High	GAcHGQTGMFPR	2	1	1	P62993	C3(Carbamidomethyl)	0	0	6.376e-06	2.19172	2	1318.58	-0.798895	24.9408	0
High	SYcAEIAHNVSSK	1	3	1	D3YTB1	C3(Carbamidomethyl)	0	0	2.674e-07	1.97095	2	1465.68	1.63331	27.4821	0
High	VAcIGAWHPAR	1	1	1	P39023	C3(Carbamidomethyl)	0	0	0.0005633	1.56125	2	1237.63	-0.0268329	31.2451	0
High	IGcIITAR	1	1	1	Q12904	C3(Carbamidomethyl)	0	0.001	0.02344	0.951795	2	903.507	-0.800749	31.294	0
High	TIcSHVQNMIK	1	2	1	D6RAN4	C3(Carbamidomethyl)	0	0	1.614e-07	2.35952	2	1330.66	-0.155795	31.4892	0
High	LTcLQNLK	1	4	1	H3BLV0	C3(Carbamidomethyl)	0	0.001	0.002916	1.39599	2	989.544	-0.511526	31.7582	0
High	VIcILSHPIK	1	2	1	P50395	C3(Carbamidomethyl)	0	0	0.0006971	0.919289	2	1179.69	0.160127	37.2304	0
High	VLcLAVAVGHVK	2	1	1	P62906	C3(Carbamidomethyl)	0	0	1.056e-06	1.98783	2	1265.74	-1.14904	39.956	0
High	GLcAIAQAESLR	1	1	1	P23396	C3(Carbamidomethyl)	0	0	8.292e-06	2.09683	2	1288.67	0.969746	41.1751	0
High	GFcFLEYEDHK	1	4	2	O60506;O43390	C3(Carbamidomethyl)	0	0	3.682e-05	1.86123	2	1444.62	-0.041889	44.2998	0
High	LLcGLLAER	1	1	1	P14174	C3(Carbamidomethyl)	0	0.001	0.001022	2.41022	2	1044.59	-0.118361	45.2338	0
High	HFcPNVPIILVGNK	2	1	1	P61586	C3(Carbamidomethyl)	0	0	0.000211	1.52549	2	1607.87	0.767265	45.6985	0
High	TFcQLILDPIFK	1	1	1	P13639	C3(Carbamidomethyl)	0	0	1.034e-07	2.45226	2	1494.8	-2.30495	62.7675	0
High	LIccDILDVLDK	1	1	1	K7EIT4	C3(Carbamidomethyl); C4(Carbamidomethyl)	0	0	6.825e-08	2.53764	2	1476.75	1.04795	60.3224	0
High	SWcPDcVQAEPVVR	1	3	1	I3L0K2	C3(Carbamidomethyl); C6(Carbamidomethyl)	0	0	9.347e-06	2.05928	2	1702.77	0.619612	38.9413	0
High	LEcVEPNcR	1	5	1	P83881	C3(Carbamidomethyl); C8(Carbamidomethyl)	0	0.001	0.01312	1.37434	2	1176.51	-0.986415	23.0799	0
High	TIcSHVQNmIK	1	2	1	D6RAN4	C3(Carbamidomethyl); M9(Oxidation)	0	0	2.306e-05	1.59675	2	1346.66	0.358784	23.4137	0
High	MLScAGADR	1	7	1	H7C123	C4(Carbamidomethyl)	0	0.001	0.02473	0.976544	2	980.428	-0.990645	20.0736	0
High	LNVcVSK	1	8	1	P14866	C4(Carbamidomethyl)	0	0.002	0.04078	1.4372	2	819.438	-1.06436	24.6928	0
High	TAVcDIPPR	1	8	3	Q13885;P07437;P68371	C4(Carbamidomethyl)	0	0.002	0.04752	1.429	2	1028.52	-1.24577	25.2586	0
High	AAEcNIVVTQPR	1	1	1	Q08211	C4(Carbamidomethyl)	0	0.002	0.04977	1.04036	2	1357.69	0.398938	28.9406	0
High	LTDcVVMRDPASK	1	1	1	P22626	C4(Carbamidomethyl)	0	0	0.0007977	2.00345	3	1491.73	-0.0814813	29.3315	1
High	LTDcVVMR	1	1	1	P22626	C4(Carbamidomethyl)	0	0.001	0.005982	2.06752	2	993.485	-0.564995	30.2976	0
High	VIQcFAETGQVQK	1	2	1	Q00610	C4(Carbamidomethyl)	0	0	0.0004871	1.09434	2	1507.76	0.301639	31.678	0
High	YLEcSALTQR	1	8	1	J3KSC4	C4(Carbamidomethyl)	0	0	0.0005016	1.4768	2	1240.6	-0.621555	32.2781	0
High	HGFcGIPITDTGR	1	3	1	H0Y4R1	C4(Carbamidomethyl)	0	0.001	0.00325	1.2883	2	1430.69	0.712367	36.2818	0
High	GDFcIQVGR	1	3	2	P15531;J3KPD9	C4(Carbamidomethyl)	0	0.001	0.002111	1.64288	2	1051.5	0.652485	37.4135	0
High	YWLcAATGPSIK	1	3	1	J3KPE3	C4(Carbamidomethyl)	0	0	9.587e-06	2.62221	2	1366.68	-0.100041	44.4684	0
High	VNPcIGGVILFHETLYQK	1	3	1	H3BQN4	C4(Carbamidomethyl)	0	0.001	0.02921	1.11785	3	2088.1	1.00599	52.5487	0
High	SVHYcPATK	1	2	1	P25205	C5(Carbamidomethyl)	0	0.001	0.01492	1.00884	2	1062.5	0.454294	15.6947	0
High	LTEGcSFR	1	4	1	P42677	C5(Carbamidomethyl)	0	0.001	0.001652	1.84163	2	969.446	0.150793	24.7665	0
High	EGALcEENMR	1	1	1	P13639	C5(Carbamidomethyl)	0	0	6.776e-07	2.13372	2	1208.5	0.47217	25.5932	0
High	HGEVcPAGWKPGSDTIKPDVQK	2	1	1	Q06830	C5(Carbamidomethyl)	0	0	1.758e-08	3.64846	4	2406.19	2.42648	29.5872	0
High	GVEIcIATPGR	1	3	2	J3KTA4;Q92841	C5(Carbamidomethyl)	0	0	3.718e-05	1.7769	2	1172.61	0.117088	38.088	0
High	SAFLcGVMK	1	2	2	O60506;O43390	C5(Carbamidomethyl)	0	0.001	0.002632	1.35654	2	1012.49	-0.507281	41.7974	0
High	YASIcQQNGIVPIVEPEILPDGDHDLKR	1	2	1	H3BQN4	C5(Carbamidomethyl)	0	0	2.85e-05	1.93541	4	3176.6	-0.147522	49.115	1
High	WFLTcINQPQFR	1	1	1	P26641	C5(Carbamidomethyl)	0	0	3.004e-09	3.1046	2	1609.79	-0.0597454	55.4551	0
High	NAGNcLSPAVIVGLLK	1	2	1	Q5SZU1	C5(Carbamidomethyl)	0	0	2.374e-05	1.71415	2	1625.91	0.400759	61.6552	0
High	TIAEcLADELINAAK	1	4	1	M0QZN2	C5(Carbamidomethyl)	0	0	2.402e-10	3.23152	2	1631.83	-0.0779213	63.0439	0
High	LFQEccPHSTDR	1	1	1	P61978	C5(Carbamidomethyl); C6(Carbamidomethyl)	0	0	8.261e-07	1.92481	2	1549.65	-0.400331	23.6656	0
High	KVVGcScVVVK	1	1	1	P25398	C5(Carbamidomethyl); C7(Carbamidomethyl)	0	0.001	0.0008676	1.49048	2	1234.66	0.222968	22.1849	1
High	EAEScDcLQGFQLTHSLGGGTGSGMGTLLLSK	2	6	2	P07437;P68371	C5(Carbamidomethyl); C7(Carbamidomethyl)	0	0	5.748e-07	3.40044	3	3311.53	-0.139726	53.9574	0
High	EAEScDcLQGFQLTHSLGGGTGSGmGTLLISK	2	6	2	P07437;P68371	C5(Carbamidomethyl); C7(Carbamidomethyl); M25(Oxidation)	0	0	0.0002471	2.53114	3	3327.52	-2.09597	49.7757	0
High	KAVVVcPK	1	1	1	Q00839	C6(Carbamidomethyl)	0	0	0.0004345	2.39189	2	900.533	-0.778192	15.6379	1
High	HAIVIcNR	1	1	1	P53621	C6(Carbamidomethyl)	0	0	0.0007036	2.27421	2	982.525	-0.312896	19.8121	0
High	IAEVDcTAER	1	1	1	Q8NBS9	C6(Carbamidomethyl)	0	0	0.0007702	1.17036	2	1163.54	-0.310347	22.2519	0
High	TQLAVcQQR	1	1	1	Q02790	C6(Carbamidomethyl)	0	0.001	0.001584	2.11154	2	1103.56	0.464541	22.8509	0
High	YQYVDcGR	1	1	1	Q9NUM4	C6(Carbamidomethyl)	0	0.001	0.008475	1.46104	2	1060.45	-0.429842	24.5517	0
High	VIGSGcNLDSAR	1	2	2	P00338;P07195	C6(Carbamidomethyl)	0	0	1.493e-08	2.12576	2	1248.6	-0.415126	25.9125	0
High	TFDHYcEYR	1	1	1	Q14204	C6(Carbamidomethyl)	0	0	0.0003256	1.15624	2	1290.52	-1.62023	26.6971	0
High	GSDFDcELR	1	1	1	P61978	C6(Carbamidomethyl)	0	0.001	0.006767	1.66401	2	1098.45	-0.806432	31.6591	0
High	GMIFVcSATHK	1	1	1	Q15393	C6(Carbamidomethyl)	0	0.001	0.002783	1.3404	2	1250.6	0.108068	33.2522	0
High	NTGIIcTIGPASR	1	1	1	P14618	C6(Carbamidomethyl)	0	0	1.078e-05	2.22944	2	1359.71	1.0084	36.5704	0
High	DFTPVcTTELGR	1	1	1	P30041	C6(Carbamidomethyl)	0	0.003	0.05426	0.960439	2	1395.66	1.0789	39.9056	0
High	LISLIcR	1	1	1	O00592	C6(Carbamidomethyl)	0	0.001	0.01033	1.2805	2	874.517	-0.970699	40.6968	0
High	LVEALcAEHQINLIK	2	1	1	P25398	C6(Carbamidomethyl)	0	0	0.0006422	1.96194	3	1750.95	-0.333588	42.8168	0
High	WSSLAcNIALDAVK	1	1	1	P49368	C6(Carbamidomethyl)	0	0	1.579e-08	2.19997	2	1547.79	-0.139265	51.1816	0
High	ELEQVcNPIISGLYQGAGGPGPGGFGAQGPK	1	2	1	P0DMV9	C6(Carbamidomethyl)	0	0	0.0004756	2.48013	3	3055.5	1.95844	56.446	0
High	DGTVLcELINALYPEGQAPVKK	1	1	1	P37802	C6(Carbamidomethyl)	0	0	1.639e-06	2.59374	3	2415.26	0.585359	64.5887	1
High	KEAEScDcLQGFQLTHSLGGGTGSGMGTLLLSK	2	6	2	P07437;P68371	C6(Carbamidomethyl); C8(Carbamidomethyl)	0	0	0.0002043	2.32388	4	3439.63	0.447348	50.2949	1
High	KEAEScDcLQGFQLTHSLGGGTGSGmGTLLISK	2	6	2	P07437;P68371	C6(Carbamidomethyl); C8(Carbamidomethyl); M26(Oxidation)	0	0	1.494e-05	2.96743	4	3455.62	-1.12117	46.1174	1
High	LYFLQcETcHSR	1	1	1	P20042	C6(Carbamidomethyl); C9(Carbamidomethyl)	0	0.001	0.01642	1.45268	2	1613.72	-0.486758	37.7979	0
High	ELEQVcnPIISGLyQGAGGPGPGGFGAQGPK	3	2	1	P0DMV9	C6(Carbamidomethyl); N7(Deamidated); Y14(BP5)	0	0	0.0005251	2.2976	3	3389.61	6.17046	59.12	0
High	EAGDVcYADVyR	1	2	1	Q07955	C6(Carbamidomethyl); Y11(BP5)	0	0	9.969e-06	2.04927	2	1750.72	0.495507	43.4147	0
High	VLNEEcDQNWyK	1	1	1	P62993	C6(Carbamidomethyl); Y11(BP5)	0	0	0.0003279	1.34011	2	1930.81	-0.833932	44.1778	0
High	TSEVNcyR	1	1	1	P62633	C6(Carbamidomethyl); Y7(BP5)	0	0.001	0.03067	1.98859	2	1361.56	-2.30782	32.6518	0
High	MLPDKDcR	1	2	1	P23528	C7(Carbamidomethyl)	0	0.001	0.01163	1.71806	2	1034.48	-0.539379	16.0314	1
High	AKFENLcK	1	1	1	P08238	C7(Carbamidomethyl)	0	0.009	0.0882	1.38387	2	1009.51	-1.00593	21.8743	1
High	HEQNIDcGGGYVK	1	1	1	P27797	C7(Carbamidomethyl)	0	0	1.891e-05	1.68614	2	1476.65	0.301379	22.2327	0
High	SSFTVDcSK	1	4	1	A0A087WWY3	C7(Carbamidomethyl)	0	0.001	0.01845	0.689843	2	1030.45	-0.522343	24.606	0
High	YTQPNIcR	1	1	1	Q14566	C7(Carbamidomethyl)	0	0.002	0.04225	0.979842	2	1051.5	1.02929	24.6108	0
High	YDDMAAcMK	1	1	1	E7EX29	C7(Carbamidomethyl)	0	0	2.486e-05	1.47288	2	1104.42	1.11965	28.4918	0
High	AVVMIScNR	1	4	1	H0YGE9	C7(Carbamidomethyl)	0	0.001	0.007626	1.60368	2	1049.52	0.0129467	29.4951	0
High	TFVSGAcDASIK	1	3	1	C9JIS1	C7(Carbamidomethyl)	0	0	0.0001833	1.74087	2	1255.6	-0.0755725	31.1097	0
High	HFILDEcDK	1	1	1	Q5STU3	C7(Carbamidomethyl)	0	0	5.606e-05	1.46582	2	1176.53	-0.507985	32.3049	0
High	SLHDALcVVK	1	2	1	P17987	C7(Carbamidomethyl)	0	0.001	0.03211	1.60152	2	1141.6	0.522252	32.6398	0
High	VIIIQAcR	1	3	1	H0YEC7	C7(Carbamidomethyl)	0	0.001	0.03335	1.57008	2	972.565	-0.606729	32.8576	0
High	FGEVVDcTLK	2	9	3	H0YA96;A0A087WUK2;D6R9P3	C7(Carbamidomethyl)	0	0	4.228e-06	1.95521	2	1167.57	-0.240421	35.3175	0
High	SLHDALcVIR	2	5	2	E7ENZ3;P50991	C7(Carbamidomethyl)	0	0.001	0.006686	0.837323	2	1183.63	0.0307862	36.7772	0
High	IFIIQAcR	4	2	1	P42574	C7(Carbamidomethyl)	0	0	0.0003903	1.99994	2	1020.57	-0.637999	42.1707	0
High	YNFFTGcPK	1	1	1	Q99832	C7(Carbamidomethyl)	0	0	0.0005071	2.15928	2	1133.51	-0.650434	41.5731	0
High	WTELAGcTADFR	1	4	1	D6RIU4	C7(Carbamidomethyl)	0	0.001	0.004125	0.762015	2	1426.64	-0.0209778	41.6942	0
High	QVQSLTcEVDALK	1	2	1	P08670	C7(Carbamidomethyl)	0	0	3.967e-07	2.46842	2	1490.75	0.911081	41.8249	0
High	SGALLAcGIVNSGVR	1	1	1	Q13200	C7(Carbamidomethyl)	0	0	0.0007784	1.5646	2	1473.78	-0.467074	42.6381	0
High	QVQSLTcEVDALKGTNESLER	1	2	1	P08670	C7(Carbamidomethyl)	0	0	8.035e-06	1.24374	3	2377.17	-0.0548329	43.0287	1
High	ANGLQScVIIIR	1	1	1	Q96KR1	C7(Carbamidomethyl)	0	0.001	0.02086	1.2113	2	1343.75	3.04415	43.0298	0
High	WGTLTDcVVMR	1	1	1	P51991	C7(Carbamidomethyl)	0	0	1.284e-06	2.20899	2	1337.64	1.24435	45.1223	0
High	ARFEELcSDLFR	1	3	1	P0DMV9	C7(Carbamidomethyl)	0	0	0.000208	1.92133	2	1542.74	-0.493698	46.6029	1
High	LIDFLEcGK	1	2	1	J3KTA4	C7(Carbamidomethyl)	0	0.001	0.0195	1.19888	2	1094.55	-1.12803	48.1867	0
High	SWLPQNcTLVDMK	1	2	1	E9PBS1	C7(Carbamidomethyl)	0	0.009	0.08807	1.43591	2	1591.76	-0.380626	48.9252	0
High	SLDLFNcEVTNLNDYR	1	3	1	H0YN26	C7(Carbamidomethyl)	0	0	9.342e-06	1.7017	2	1972.91	2.12636	55.7045	0
High	IISNAScTTNcLAPLAK	1	1	1	P04406	C7(Carbamidomethyl); C11(Carbamidomethyl)	0	0	9.785e-06	1.77983	2	1833.92	1.55171	37.3513	0
High	SITNTTVcTK	1	1	1	Q15637	C8(Carbamidomethyl)	0	0	0.0005009	0.993384	2	1124.56	0.811248	21.2204	0
High	IAVAAQNcYK	1	1	1	P60174	C8(Carbamidomethyl)	0	0	0.0005751	2.06661	2	1137.57	0.0403082	24.7023	0
High	INISEGNcPER	1	7	2	Q15365;F8W0G4	C8(Carbamidomethyl)	0	0	4.117e-06	1.96778	2	1288.6	0.232201	25.6751	0
High	LHIVQVVcK	1	1	1	O00299	C8(Carbamidomethyl)	0	0	0.0003579	2.00866	2	1095.63	-2.47885	30.5922	0
High	IYGFYDEcKR	1	5	1	P36873	C8(Carbamidomethyl)	0	0	0.0007925	1.45063	2	1350.61	-2.84898	33.8516	1
High	LVILANNcPALRK	2	2	1	E5RI99	C8(Carbamidomethyl)	0	0	1.438e-05	2.82338	3	1481.86	-0.226242	35.6615	1
High	YVDIAIPcNNK	1	1	1	A0A0C4DG17	C8(Carbamidomethyl)	0	0	8.126e-06	1.52498	2	1306.65	0.279038	37.5246	0
High	LVVPASQcGSLIGK	1	6	1	F8W0G4	C8(Carbamidomethyl)	0	0	9.251e-05	1.74437	2	1428.79	0.445495	38.3718	0
High	IYGFYDEcK	1	5	1	P36873	C8(Carbamidomethyl)	0	0.001	0.001241	1.23563	2	1194.51	0.0872102	39.0801	0
High	LVVPATQcGSLIGK	1	1	1	Q15365	C8(Carbamidomethyl)	0	0	1.537e-05	1.58191	2	1442.8	0.339233	39.6099	0
High	LWNTLGVcK	1	2	1	J3KPE3	C8(Carbamidomethyl)	0	0	0.0001831	1.53718	2	1090.57	-0.529007	40.3802	0
High	YWLEEAEcR	1	1	1	P55884	C8(Carbamidomethyl)	0	0.001	0.008092	1.39855	2	1255.54	-0.339469	40.7969	0
High	LGEWVGLcK	1	1	1	P25398	C8(Carbamidomethyl)	0	0	3.278e-05	1.79383	2	1061.54	-0.0356994	42.2335	0
High	LVILANNcPALR	1	2	1	E5RI99	C8(Carbamidomethyl)	0	0	5.702e-06	2.31616	2	1353.77	0.235161	42.2564	0
High	SIQFVDWcPTGFK	1	1	1	P68363	C8(Carbamidomethyl)	0	0	7.309e-07	2.51774	2	1584.75	0.0247438	55.454	0
High	TIQFVDWcPTGFK	1	2	1	Q9BQE3	C8(Carbamidomethyl)	0	0	2.426e-07	2.90474	2	1598.77	-0.0674629	55.8497	0
High	IGKPHTVPcK	2	3	1	I3L404	C9(Carbamidomethyl)	0	0	3.329e-05	1.89351	2	1136.62	-0.292263	13.6184	0
High	YHTVNGHNcEVR	2	2	1	F8W6I7	C9(Carbamidomethyl)	0	0	8.907e-09	3.14637	3	1485.67	0.0548831	14.1825	0
High	LVIVGDGAcGK	1	1	1	P61586	C9(Carbamidomethyl)	0	0.001	0.001326	1.26807	2	1088.58	-0.199844	31.2595	0
High	STLTDSLVcK	1	1	1	P13639	C9(Carbamidomethyl)	0	0.007	0.07489	1.53833	2	1123.56	-4.9456	34.4831	0
High	NMSVHLSPcFR	2	3	1	M0QZC5	C9(Carbamidomethyl)	0	0	0.0002579	2.44057	3	1347.63	-0.15255	36.6292	0
High	IGAFGYMEcSAK	1	1	1	P61586	C9(Carbamidomethyl)	0	0	6.736e-05	1.90489	2	1333.59	0.835087	40.5957	0
High	IWSVPNAScVQVVR	1	1	1	Q9UMS4	C9(Carbamidomethyl)	0	0.005	0.06539	1.11384	2	1614.84	0.191675	45.4642	0
High	RSIQFVDWcPTGFK	1	1	1	P68363	C9(Carbamidomethyl)	0	0.001	0.001562	1.86841	3	1740.85	-0.958131	48.6099	1
High	VPADTEVVcAPPTAYIDFAR	1	1	1	P60174	C9(Carbamidomethyl)	0	0.001	0.002887	0.987469	2	2192.07	1.13575	52.8058	0
High	mYEEHLKR	1	1	1	P84090	M1(Oxidation)	0	0.001	0.02179	0.731975	2	1121.54	-0.350792	14.6374	1
High	mQHLIAR	1	1	1	P14618	M1(Oxidation)	0	0.001	0.0133	2.04276	2	884.478	1.14155	16.219	0
High	mFGGPGTASRPSSSR	1	2	1	P08670	M1(Oxidation)	0	0	0.0003236	1.93505	3	1510.71	-0.118263	19.0731	0
High	mDSTANEVEAVK	1	2	1	H7BZ94	M1(Oxidation)	0	0	0.0006052	1.65112	2	1309.59	-1.067	24.1983	0
High	mINTDLSR	1	1	1	H3BM89	M1(Oxidation)	0	0.007	0.07411	1.11822	2	965.469	-3.6167	24.3508	0
High	mVVESAYEVIK	1	1	1	P07195	M1(Oxidation)	0	0	1.659e-06	1.98604	2	1283.66	0.834568	37.4078	0
High	mNVLADALK	1	2	1	I3L3P7	M1(Oxidation)	0	0.001	0.01506	1.57466	2	990.528	-0.790012	38.7514	0
High	mLVVLLQGTR	1	1	1	P08133	M1(Oxidation)	0	0	2.627e-05	2.49676	2	1145.67	0.242668	43.0107	0
High	mIAGQVLDINLAAEPK	1	7	1	G3V555	M1(Oxidation)	0	0	2.037e-05	2.06247	2	1698.91	0.219793	48.4816	0
High	mFVLDEADEMLSR	1	1	1	P60842	M1(Oxidation)	0	0	0.0005866	1.23004	2	1571.71	0.58896	53.0998	0
High	mQQQLDEYQELLDIK	1	1	1	P02545	M1(Oxidation)	0	0.001	0.00107	1.02883	2	1909.92	-0.28504	53.1442	0
High	mTDQEAIQDLWQWR	1	1	1	P06748	M1(Oxidation)	0	0	2.617e-06	1.73596	2	1835.84	-1.00499	58.6385	0
High	mSVQPTVSLGGFEITPPVVLR	2	1	1	P06748	M1(Oxidation)	0	0	0.0003079	2.45147	3	2243.21	-0.214057	61.7599	0
High	mSVqPTVSLGGFEITPPVVLR	1	1	1	P06748	M1(Oxidation); Q4(Deamidated)	0	0.006	0.07247	1.46474	2	2244.21	8.62774	61.8366	0
High	mIAGqVLDINLAAEPK	1	7	1	G3V555	M1(Oxidation); Q5(Deamidated)	0	0	3.17e-06	1.49842	2	1699.91	8.7608	48.4658	0
High	LATQLTGPVmPVR	1	1	1	P26373	M10(Oxidation)	0	0	0.0004402	1.9464	2	1398.78	0.673167	35.7044	0
High	YNILGTNTImDK	1	1	1	Q00839	M10(Oxidation)	0	0.001	0.001078	1.61763	2	1398.69	0.96765	39.5833	0
High	LVQSPNSYFmDVK	1	3	1	P42677	M10(Oxidation)	0	0.004	0.05898	0.826627	2	1543.75	0.300133	40.5635	0
High	VETGVLKPGmVVTFAPVNVTTEVK	1	2	1	P68104	M10(Oxidation)	0	0	2.274e-15	4.25354	3	2531.38	-0.584137	48.1458	0
High	SVLLLAYKPmEGNFEEIAR	1	2	1	F5GY55	M10(Oxidation)	0	0	1.108e-05	2.39328	3	2196.14	0.29239	49.7102	0
High	AITGASLADImAK	1	3	1	C9JXB8	M11(Oxidation)	0	0	5.404e-07	2.02437	2	1277.68	1.34011	38.4272	0
High	TLTIVDTGIGmTK	4	2	2	G3V2J8;P08238	M11(Oxidation)	0	0	1.551e-07	2.76878	2	1365.73	0.500712	41.2773	0
High	AILVDLEPGTmDSVR	1	6	3	Q13885;P07437;Q13509	M11(Oxidation)	0	0.001	0.001051	2.00195	2	1631.83	0.139755	45.2651	0
High	DSLLQDGEFSmDLR	1	1	1	P07737	M11(Oxidation)	0	0	0.0003718	0.929695	2	1641.74	0.0956788	48.9687	0
High	WLPAGDALLQmITIHLPSPVTAQK	1	1	1	P13639	M11(Oxidation)	0	0	6.284e-07	2.23476	3	2616.42	-1.78329	63.339	0
High	NLLHVTDTGVGmTR	1	1	1	P14625	M12(Oxidation)	0	0.004	0.06028	1.18266	2	1529.77	-2.25447	32.699	0
High	SLLVNPEGPTLmR	1	2	1	A0A0U1RQF0	M12(Oxidation)	0	0.001	0.01303	1.1615	2	1442.77	0.00222684	40.8256	0
High	LSELGFADAEFmDyKDDDDKPLINmEAIAK	1	1	1	P62993	M12(Oxidation); Y14(BP5); M25(Oxidation)	0	0.001	0.007404	1.69191	4	3769.7	0.0574047	53.2383	1
High	TALINSTGEEVAmR	1	1	1	P02545	M13(Oxidation)	0	0	0.0003761	1.38099	2	1507.74	-0.521106	31.8359	0
High	VTNGAFTGEISPGmIK	1	1	1	P60174	M14(Oxidation)	0	0.001	0.00298	1.06423	2	1637.82	0.481305	38.7991	0
High	GHVFEESQVAGTPmFVVK	1	1	1	P13639	M14(Oxidation)	0	0	1.163e-06	2.72243	3	1977.98	0.892761	39.6421	0
High	VIISAPSADAPMFVmGVNHEK	1	1	1	P04406	M15(Oxidation)	0	0	0.0002979	2.05186	3	2229.1	-1.16035	44.1767	0
High	LTTPTYGDLNHLVSATmSGVTTcLR	2	5	3	Q13885;P07437;P68371	M17(Oxidation); C23(Carbamidomethyl)	0	0	0.0005173	1.96863	3	2724.33	0.60298	53.9198	0
High	EmQPTHPIR	1	4	4	P27348;P31946;B0AZS6;E7EX29	M2(Oxidation)	0	0.001	0.01175	1.2007	2	1124.55	-0.0648784	14.2483	0
High	LmELHGEGSSSGK	1	3	1	D6RG13	M2(Oxidation)	0	0.001	0.001487	1.44949	2	1347.62	-1.32684	16.1628	0
High	NmSVIAHVDHGK	1	1	1	P13639	M2(Oxidation)	0	0	1.253e-07	1.87374	2	1323.65	-0.698318	16.6604	0
High	LmSNLDSNR	1	1	1	P26447	M2(Oxidation)	0	0.001	0.003922	1.13277	2	1065.5	-0.295884	18.8326	0
High	LmEDLDR	1	2	1	R4GN98	M2(Oxidation)	0	0.002	0.03535	1.40902	2	907.417	-2.04365	22.9111	0
High	ImGPNYTPGK	1	1	1	P13639	M2(Oxidation)	0	0.001	0.002446	1.05143	2	1093.53	-0.326413	24.8065	0
High	YmPQNPHIIATK	2	3	1	Q5JP01	M2(Oxidation)	0	0	0.0005887	2.04084	3	1428.73	-1.0711	25.9498	0
High	NmGGPYGGGNYGPGGSGGSGGYGGR	1	1	1	P22626	M2(Oxidation)	0	0.001	0.002191	1.4016	3	2205.9	-0.614412	28.3409	0
High	VmLGETNPADSKPGTIR	1	3	2	P15531;J3KPD9	M2(Oxidation)	0	0	0.0006286	1.30401	3	1801.91	-1.50495	28.4611	0
High	EmEENFAVEAANYQDTIGR	1	2	1	P08670	M2(Oxidation)	0	0.009	0.08783	0.996132	2	2202.96	-0.961646	45.3136	0
High	QmEQISQFLQAAER	1	1	1	P37802	M2(Oxidation)	0	0.001	0.004749	0.832304	2	1694.82	-0.808987	48.9343	0
High	AmGIMNSFVNDIFER	2	14	1	O60814	M2(Oxidation)	0	0	4.412e-08	4.30567	2	1759.81	-2.24795	62.5224	0
High	NmSVHLSPcFR	2	3	1	M0QZC5	M2(Oxidation); C9(Carbamidomethyl)	0	0	0.0006005	1.54662	3	1363.62	-0.293426	31.497	0
High	AmGImNSFVNDIFER	1	14	1	O60814	M2(Oxidation); M5(Oxidation)	0	0	7.579e-09	2.32421	2	1775.81	0.773266	55.3921	0
High	NmGGPYGGGNYGPGGSGGSGGyGGR	1	1	1	P22626	M2(Oxidation); Y22(BP5)	0	0.001	0.00323	1.19966	3	2539.01	-0.131025	36.6761	0
High	TVSLGAGAKDELHIVEAEAmNYEGSPIK	2	1	1	P06748	M20(Oxidation)	0	0	8.224e-06	1.89015	4	2945.46	0.57042	51.8316	1
High	TVSLGAGAKDELHIVEAEAmnYEGSPIK	1	1	1	P06748	M20(Oxidation); N21(Deamidated)	0	0.001	0.00244	1.7189	4	2946.46	8.39794	52.102	1
High	KEmQPTHPIR	1	4	4	P27348;P31946;B0AZS6;E7EX29	M3(Oxidation)	0	0	0.000151	1.72945	3	1252.64	-3.28427	11.971	1
High	LQmEAPHIIVGTPGR	1	1	1	P60842	M3(Oxidation)	0	0.001	0.01146	1.76389	3	1634.87	-0.594264	33.1227	0
High	ILmVGLDAAGK	1	5	1	C9J1Z8	M3(Oxidation)	0	0	3.352e-06	1.69906	2	1103.61	0.752827	37.7839	0
High	LYmVLITTK	1	2	1	Q6P1Q5	M3(Oxidation)	0	0	0.000174	1.17509	2	1097.63	0.512976	39.7711	0
High	TLmNLGGLAVAR	1	1	1	P37802	M3(Oxidation)	0	0	1.196e-06	2.44927	2	1231.68	-0.404102	40.6244	0
High	LNmILVQILK	1	2	1	C9JKM9	M3(Oxidation)	0	0.001	0.02042	1.02658	2	1200.74	-0.656099	54.8894	0
High	FDLmYAK	1	3	2	P68363;Q9BQE3	M4(Oxidation)	0	0.002	0.03983	1.14616	2	903.428	0.3166	35.6006	0
High	WTGmIIGPPR	1	7	1	E5RIF1	M4(Oxidation)	0	0	0.0003324	0.946038	2	1143.6	-0.148987	38.555	0
High	MLDmGFEPQIR	1	7	3	A0A0D9SFB3;J3KTA4;Q92841	M4(Oxidation)	0	0.002	0.04508	1.11023	2	1352.63	-2.32397	41.2842	0
High	LQEEmLQR	1	2	1	P08670	M5(Oxidation)	0	0.001	0.01524	1.48772	2	1062.53	1.9075	22.516	0
High	NTDEmVELR	1	1	1	P61978	M5(Oxidation)	0	0.001	0.008488	1.24846	2	1122.51	-1.35595	25.283	0
High	VITImQNPR	1	1	1	P62269	M5(Oxidation)	0	0.001	0.001745	1.76858	2	1087.59	-1.07935	26.1423	0
High	VVDLmAHMASK	3	1	1	P04406	M5(Oxidation)	0	0	0.0005332	1.22283	3	1217.6	-1.01656	26.7096	0
High	FYEQmNGPVAGASR	1	3	1	P29692	M5(Oxidation)	0	0.002	0.0436	1.15152	2	1542.7	-0.0111349	26.9678	0
High	VNFAmNVGK	1	1	1	P14618	M5(Oxidation)	0	0	0.0002002	2.08435	2	995.498	0.0975779	27.9766	0
High	WISImTER	1	1	1	P07355	M5(Oxidation)	0	0.001	0.007248	1.3916	2	1051.52	0.299909	37.8859	0
High	LAVNmVPFPR	2	10	4	Q13885;P07437;P68371;Q13509	M5(Oxidation)	0	0	7.041e-05	2.1418	2	1159.63	0.546822	41.7573	0
High	VLNNmEIGTSLFDEEGAK	1	1	1	P00558	M5(Oxidation)	0	0.001	0.002977	1.31044	2	1982.94	-0.855103	46.3224	0
High	VVIGmDVAASEFFR	1	1	1	P06733	M5(Oxidation)	0	0.001	0.001804	1.48166	2	1556.78	2.14496	51.6623	0
High	GGDLmAyDR	1	1	1	P61978	M5(Oxidation); Y7(BP5)	0	0.001	0.018	1.26134	2	1346.55	-0.516939	37.3635	0
High	TVTAmDVVyALKR	3	1	1	P62805	M5(Oxidation); Y9(BP5)	0	0	2.928e-08	3.62828	3	1815.91	-0.573672	48.3144	1
High	TVTAmDVVyALK	2	1	1	P62805	M5(Oxidation); Y9(BP5)	0	0	2.429e-08	2.83927	2	1659.81	0.548001	52.4487	0
High	EVDEQmLNVQNK	1	5	3	Q13885;P07437;P68371	M6(Oxidation)	0	0.001	0.001257	1.40626	2	1462.69	0.630322	25.6349	0
High	EYQELmNVK	1	1	1	Q8IWY7	M6(Oxidation)	0	0.003	0.05399	1.0847	2	1169.55	0.488076	27.4565	0
High	NFVVVmVTKPK	1	2	1	Q5W0S5	M6(Oxidation)	0	0	4.937e-05	1.94463	2	1277.73	-0.279572	33.1596	0
High	KLAVNmVPFPR	1	10	4	Q13885;P07437;P68371;Q13509	M6(Oxidation)	0	0	0.0004146	1.75885	2	1287.73	0.96695	36.5537	1
High	NFVVVmVTK	1	3	1	P54725	M6(Oxidation)	0	0.001	0.003573	1.68518	2	1052.58	-0.654113	37.4425	0
High	DIELVmAQANVSR	1	0	0		M6(Oxidation)	0	0.007	0.0746	1.12598	2	1461.74	0.121571	44.0198	0
High	TTGFGmIYDSLDYAK	1	3	1	E7ETK0	M6(Oxidation)	0	0	2.1e-06	2.17903	2	1697.77	-0.948619	50.7973	0
High	IFGLLmGTLQK	1	1	1	Q9H307	M6(Oxidation)	0	0	0.0001367	1.6102	2	1236.7	-0.338437	51.6503	0
High	DSTLImQLLR	1	5	5	P27348;P31946;B0AZS6;E7EX29;K7EM20	M6(Oxidation)	0	0	3.253e-05	2.55546	2	1205.66	0.332847	58.8258	0
High	KTVTAmDVVyALKR	1	1	1	P62805	M6(Oxidation); Y10(BP5)	0	0	0.000145	2.32723	3	1944.01	0.186611	43.7357	2
High	KTVTAmDVVyALK	1	1	1	P62805	M6(Oxidation); Y10(BP5)	0	0	0.0007331	2.24128	3	1787.91	-0.795623	46.9752	1
High	TYSVVPmTSR	1	1	1	P78527	M7(Oxidation)	0	0.003	0.05509	0.886317	2	1156.57	0.0810672	28.6459	0
High	NVIGLQmGTNR	1	1	1	P37802	M7(Oxidation)	0	0	9.334e-06	1.76617	2	1218.63	-0.47799	29.3739	0
High	SYSPYDmLESIRK	2	1	1	P07355	M7(Oxidation)	0	0.001	0.01535	1.39648	3	1604.76	0.652842	38.1869	1
High	SYSPYDmLESIR	1	1	1	P07355	M7(Oxidation)	0	0	2.944e-06	2.01864	2	1476.67	-0.0258911	43.7455	0
High	TIFIISmYK	1	1	1	Q14116	M7(Oxidation)	0	0.001	0.01521	0.862559	2	1131.61	-1.52993	46.6871	0
High	GASQAGmTGyGmPR	2	1	1	P37802	M7(Oxidation); Y10(BP5); M12(Oxidation)	0	0	2.251e-07	2.34451	2	1748.72	1.07593	31.6993	0
High	ITLDNAYmEK	1	1	1	P14618	M8(Oxidation)	0	0.001	0.006941	1.37572	2	1213.58	-1.11833	31.9593	0
High	ISEQFTAmFR	1	7	4	Q13885;P07437;P68371;Q13509	M8(Oxidation)	0	0	0.0002094	1.9058	2	1245.59	-0.185553	39.6563	0
High	LSSLIILmPHHVEPLER	2	1	1	P50454	M8(Oxidation)	0	0	2.127e-08	2.87719	3	2000.1	-0.18793	42.6638	0
High	LFPLIQAmHPTLAGK	1	2	1	A0A087WTT1	M8(Oxidation)	0	0.001	0.0171	1.25184	3	1652.92	0.590433	44.6812	0
High	SALASVImGLSPILGK	1	1	1	P30153	M8(Oxidation)	0	0	3.375e-10	3.50142	2	1572.9	-0.177214	63.3711	0
High	HYGPGWVSmANAGK	2	1	1	P23284	M9(Oxidation)	0	0	2.496e-06	2.43955	3	1490.68	-0.0629949	28.7704	0
High	TGTLTTNQmSVcR	1	3	1	H7C5W9	M9(Oxidation); C12(Carbamidomethyl)	0	0.002	0.03675	1.06074	2	1484.68	0.181169	22.0629	0
High	SVLLLAYKPMEGnFEEIAR	2	2	1	F5GY55	N13(Deamidated)	0	0	4.07e-05	1.8521	3	2181.15	8.73324	54.3646	0
High	HLDYLIQATNETnVnIPQmADTLFER	2	8	1	E5RJY3	N13(Deamidated); N15(Deamidated); M19(Oxidation)	0	0.001	0.02733	1.21013	6	3064.46	1.12702	15.5883	0
High	HIADLAGNSEVILPVPAFnVINGGSHAGNK	1	1	1	P06733	N19(Deamidated)	0	0	6.647e-11	3.68791	4	3012.57	4.52049	53.8062	0
High	VGVnGFGR	1	1	1	P04406	N4(Deamidated)	0	0.001	0.003781	1.68623	2	806.415	-0.759794	28.9126	0
High	LVInGNPITIFQER	1	1	1	P04406	N4(Deamidated)	0	0	5.41e-07	2.39782	2	1614.88	-1.05823	56.8286	0
High	YHTInGHNAEVR	2	1	1	P22626	N5(Deamidated)	0	0	3.41e-05	2.73425	3	1411.67	-2.64306	19.475	0
High	VIHDnFGIVEGLMTTVHAITATQK	1	1	1	P04406	N5(Deamidated)	0	0	5.787e-09	4.72983	4	2596.36	6.32695	63.4408	0
High	YHTVnGHNcEVR	2	2	1	F8W6I7	N5(Deamidated); C9(Carbamidomethyl)	0	0.001	0.003336	1.33477	3	1486.65	-0.381087	16.0188	0
High	GSGTnGyVQR	1	1	1	Q9UQ35	N5(Deamidated); Y7(BP5)	0	0.001	0.02463	0.640594	2	1372.59	-1.79981	32.6976	0
High	NTTQnTGySSGTQNANYPVR	2	1	1	Q12965	N5(Deamidated); Y8(BP5)	0	0	0.0002175	1.66975	2	2507.1	6.01026	35.5349	0
High	VIPELnGK	1	1	1	P04406	N6(Deamidated)	0	0.002	0.03548	1.52487	2	870.492	-0.849055	31.4903	0
High	WDTANnPLyK	2	1	0		N6(Deamidated); Y9(BP5)	0	0	0.0007305	1.67858	2	1555.69	0.0185973	45.3602	0
High	LVILANncPALR	2	2	1	E5RI99	N7(Deamidated); C8(Carbamidomethyl)	0	0	0.0002829	1.49076	2	1354.75	0.409878	50.4497	0
High	KAELLDnEKPAAVVAPITTGyTVK	1	1	1	Q9HB71	N7(Deamidated); Y21(BP5)	0	0	1.596e-07	3.04365	4	2862.52	6.69623	45.7876	1
High	VFDKDGnGyISAAELR	1	3	1	P0DP23	N7(Deamidated); Y9(BP5)	0	0.001	0.006239	1.73264	3	2088.97	-1.17335	46.0522	1
High	WAAVVVPSGqEQR	1	1	1	O19617	Q10(Deamidated)	0	0	1.35e-05	2.32671	2	1427.73	2.39644	38.2495	0
High	LQVEPAVDTSGVqcyGPGIEGQGVFR	1	4	1	A0A087WWY3	Q13(Deamidated); C14(Carbamidomethyl); Y15(BP5)	0	0.001	0.0009671	2.35447	3	3097.45	4.15322	53.4851	0
High	KPEEEEEEELEETAqEK	1	1	1	O43818	Q15(Deamidated)	0	0.007	0.07328	0.715589	2	2076.9	-0.832717	37.1319	0
High	NIILEEGKEILVGDVGqTVDDPYATFVK	1	2	1	P23528	Q17(Deamidated)	0	0	4.496e-10	3.44231	3	3063.58	1.70631	61.0731	1
High	MSVqPTVSLGGFEITPPVVLR	1	1	1	P06748	Q4(Deamidated)	0	0	0.0004183	3.25151	3	2228.22	8.12724	62.5456	0
High	IILLqSR	1	0	0		Q5(Deamidated)	0	0.001	0.01628	1.79037	2	843.529	-0.836879	37.8058	0
High	ELASqPDVDGFLVGGASLKPEFVDIINAK	1	1	1	P60174	Q5(Deamidated)	0	0.001	0.003267	1.71147	3	3030.59	7.38979	62.201	0
High	IGSLSqR	1	0	0		Q6(Deamidated)	0	0.002	0.04978	1.51436	2	761.415	-0.505348	21.379	0
High	HSGIGHGqASSAVR	1	1	1	P20930	Q8(Deamidated)	0	0	8.581e-07	2.58578	3	1364.66	-1.19124	13.8616	0
High	IYDDDFFqNLDGVANALDNVDAR	2	1	1	P22314	Q8(Deamidated)	0	0	6.718e-05	1.56626	2	2601.19	6.39481	64.5032	0
High	RISAVSVAqR	1	2	0		Q9(Deamidated)	0	0.001	0.01693	1.0709	2	1087.62	-0.461384	23.2882	1
High	xGyLAK	1	1	1	H7BZJ4	X1(L); Y3(BP5)	0	0.009	0.08473	0.750344	2	997.517	-0.608474	43.6655	0
High	yHTINGHNAEVR	1	1	1	P22626	Y1(BP5)	0	0	9.555e-08	2.15222	3	1743.81	1.86355	27.8586	0
High	yQEQGGEASPQR	1	2	1	H0Y5J4	Y1(BP5)	0	0.001	0.00347	0.606725	2	1682.72	0.534319	28.3645	0
High	yGEDNR	1	1	1	Q92804	Y1(BP5)	0	0.001	0.008475	1.3932	2	1086.43	-0.314525	29.1278	0
High	yKEETIEK	3	1	1	P61254	Y1(BP5)	0	0	9.723e-05	1.29717	2	1372.65	2.54982	29.7966	1
High	ySVQTADHR	1	1	1	Q16658	Y1(BP5)	0	0.005	0.06387	1.04139	2	1409.63	0.666683	30.0988	0
High	yYGGGSEGGR	1	1	1	P14866	Y1(BP5)	0	0.004	0.05944	1.32943	2	1335.54	-1.00345	31.6714	0
High	yGVQADR	1	1	1	Q14247	Y1(BP5)	0	0.001	0.004592	1.73762	2	1141.51	0.0418596	33.6065	0
High	yIDQEELNK	2	1	1	P08238	Y1(BP5)	0	0.001	0.001818	1.83955	2	1484.67	-1.21733	38.2964	0
High	yESLTDPSKLDSGK	3	2	2	P08238;G3V2J8	Y1(BP5)	0	0	0.0001183	1.79914	3	1872.87	1.36397	39.541	1
High	yDYEEVEAEGANK	1	1	1	P36871	Y1(BP5)	0	0.001	0.001844	1.73479	2	1849.76	0.214856	39.7031	0
High	yGALPDQGIAK	1	1	1	P78318	Y1(BP5)	0	0	0.0001474	1.75311	2	1465.71	-0.615894	42.1899	0
High	yGPLPGPAVPR	1	3	1	O15027	Y1(BP5)	0	0.009	0.08429	1.06407	2	1456.74	-0.561258	46.0167	0
High	yWLcAATGPSIK	1	3	1	J3KPE3	Y1(BP5); C4(Carbamidomethyl)	0	0	5.869e-05	1.83737	2	1699.8	-0.340577	51.979	0
High	DGSLNQSSGyR	1	12	1	E5RJX7	Y10(BP5)	0	0.001	0.008626	1.01942	2	1516.65	1.00927	34.581	0
High	ADGGAEYATyQTK	1	1	1	R4GN18	Y10(BP5)	0	0.001	0.01138	1.24755	2	1707.74	2.02482	35.7446	0
High	NEDLNAEDVySR	1	2	1	Q16850	Y10(BP5)	0	0	5.777e-06	2.19053	2	1757.75	1.1092	41.0597	0
High	GASQAGMTGyGMPR	4	1	1	P37802	Y10(BP5)	0	0	1.795e-08	2.57172	2	1716.73	0.0782567	44.6236	0
High	SESAPTLHPySPLSPK	1	2	1	K7EN03	Y10(BP5)	0	0.001	0.02098	1.65869	3	2043.98	-0.0651584	41.6797	0
High	GVNTGAVGSyIYDRDPEGK	2	3	1	H0YFA4	Y10(BP5)	0	0.001	0.001037	2.23184	3	2331.07	-1.60243	42.9097	1
High	KTPQGPPEIySDTQFPSLQSTAK	1	5	1	H0Y8K3	Y10(BP5)	0	0	2.044e-08	2.93124	3	2853.37	-2.63571	47.5364	1
High	RAEDGSVIDyELIDQDAR	1	1	1	P07355	Y10(BP5)	0	0.001	0.01309	1.81652	2	2398.09	-1.77378	47.751	1
High	KTVTAMDVVyALKR	1	1	1	P62805	Y10(BP5)	0	0	5.437e-16	4.54929	3	1928.01	0.431518	48.0946	2
High	FNSLNELVDyHR	4	1	1	P62993	Y10(BP5)	0	0	1.358e-10	3.47871	3	1839.85	-0.801909	49.1482	0
High	SLAALSQIAyQR	1	2	1	E9PGZ1	Y10(BP5)	0	0	1.465e-06	1.50355	2	1653.84	-0.693857	51.1672	0
High	KTVTAMDVVyALK	2	1	1	P62805	Y10(BP5)	0	0	8.011e-09	3.40342	2	1771.91	0.192947	52.1996	1
High	GVNIGGAGSyIYEKPLAEGPQVTGPIEVPAAR	2	2	1	H0YFA4	Y10(BP5)	0	0.009	0.08378	1.2304	3	3543.79	-1.8394	52.9786	0
High	GASQAGMTGyGmPR	7	1	1	P37802	Y10(BP5); M12(Oxidation)	0	0	0.0001393	1.85611	2	1732.72	-1.63748	35.7346	0
High	SLYASSPGGVyATR	1	2	1	P08670	Y11(BP5)	0	0.001	0.01749	1.32863	2	1761.83	-0.0963523	42.6182	0
High	GWQDVTATSAyK	1	2	1	P55327	Y11(BP5)	0	0	5.899e-07	2.37692	2	1659.75	1.20006	44.5838	0
High	AGGIETIANEySDR	1	3	1	A0A087WTS8	Y11(BP5)	0	0.001	0.01151	1.01362	2	1828.82	-0.815798	46.111	0
High	LGLAPQIQDLyGK	1	1	1	P46940	Y11(BP5)	0	0	1.731e-06	1.93156	2	1748.9	0.377027	54.7735	0
High	LDGLVETPTGyIESLPR	2	12	1	F8VRJ2	Y11(BP5)	0	0	0.000351	2.23115	3	2193.09	0.581478	56.7727	0
High	TLAESALQLLyTAK	1	1	1	Q9Y490	Y11(BP5)	0	0	1.499e-06	2.82899	2	1854.96	-1.55387	62.9651	0
High	VANPSGNLTETyVQDR	1	4	1	A0A087WWY3	Y12(BP5)	0	0	0.0001158	1.88577	3	2096.97	0.458027	41.8351	0
High	YETSSTSAGDRyDSLLGR	1	1	1	O14974	Y12(BP5)	0	0.001	0.002866	1.76371	3	2311.03	-0.724388	43.0385	1
High	NGSEADIDEGLySR	1	1	1	P22314	Y12(BP5)	0	0.001	0.02117	0.899838	2	1858.79	1.33284	43.7757	0
High	QQPLFVSGGDDyK	1	1	1	P53621	Y12(BP5)	0	0.003	0.05214	1.78106	2	1786.81	-0.106876	45.6331	0
High	GVNTGAVGSYIyDR	2	3	1	H0YFA4	Y12(BP5)	0	0.009	0.08538	0.57194	2	1804.83	0.942288	46.0799	0
High	GPVSGTEPEPVySMEAADYR	1	1	1	Q14247	Y12(BP5)	0	0.001	0.01402	1.09648	3	2488.07	-2.23125	48.9575	0
High	FIHQQPQSSSPVyGSSAK	1	4	1	F5H836	Y13(BP5)	0	0.001	0.008412	1.16235	3	2281.07	0.0449782	34.1248	0
High	AYQHGGVTGLSQy	1	1	1	Q92900	Y13(BP5)	0	0	0.0006384	1.63845	2	1713.77	0.419904	42.7978	0
High	GGSGGGGGGGGGGyNR	1	2	1	P35637	Y14(BP5)	0	0	1.31e-05	1.51573	2	1556.63	0.459532	27.348	0
High	NQGGYGGSSSSSSyGSGR	1	2	1	F8W6I7	Y14(BP5)	0	0.002	0.03969	1.34103	2	2027.82	0.855412	31.2396	0
High	GISEETTTGVHNLyK	1	1	1	P23526	Y14(BP5)	0	0	3.143e-05	2.203	3	1981.93	0.475526	39.5633	0
High	LSLEGDHSTPPSAyGSVK	1	1	1	P07355	Y14(BP5)	0	0	1.173e-09	2.66401	3	2178.02	0.473992	39.5742	0
High	IGGDAGTSLNSNDyGYGGQK	4	2	1	Q96AE4	Y14(BP5)	0	0	9.139e-08	2.52546	3	2307	-0.549576	40.1647	0
High	NASTFEDVTQVSSAyQK	1	1	1	Q14247	Y15(BP5)	0	0.002	0.03841	1.02053	2	2207.99	0.479141	46.2892	0
High	IITITGTQDQIQNAQyLLQNSVK	1	1	1	P61978	Y16(BP5)	0	0	0.0007545	2.04002	3	2922.5	0.349417	60.8457	0
High	NyQQNYQNSESGEKNEGSESAPEGQAQQR	1	3	1	P67809	Y2(BP5)	0	0	1.244e-10	3.81818	3	3590.51	0.12155	29.1467	1
High	TyAGGTASATK	2	6	1	D6RBR1	Y2(BP5)	0	0	0.0001191	1.76735	2	1360.62	-0.834287	29.3359	0
High	GyADSPSK	1	11	1	Q01518	Y2(BP5)	0	0.001	0.02248	1.95521	2	1157.49	0.325334	30.5151	0
High	TyGTTTAPR	1	1	1	Q9C0C2	Y2(BP5)	0	0.001	0.001354	1.44721	2	1300.6	1.20885	32.2233	0
High	GyNVNDEK	1	1	1	P80723	Y2(BP5)	0	0.001	0.00481	2.2733	2	1271.54	-0.153381	32.298	0
High	TyGEPESAGPSR	2	1	1	P50402	Y2(BP5)	0	0	3.913e-05	2.34389	2	1583.68	0.674562	33.5064	0
High	SyVTTSTR	1	2	1	P08670	Y2(BP5)	0	0.001	0.004479	1.66397	2	1247.57	-3.47754	33.6801	0
High	TyDETYQR	1	2	1	O14974	Y2(BP5)	0	0	0.000638	1.78293	2	1408.58	0.604171	33.6888	0
High	DyNVTANSK	2	1	1	P00338	Y2(BP5)	0	0	0.0001483	1.60453	2	1344.59	1.19769	38.6839	0
High	SySGENTASAIAR	1	2	1	S4R400	Y2(BP5)	0	0.001	0.01427	1.1706	2	1659.74	-0.864281	36.0707	0
High	GyQPTPAMAK	1	2	1	A0A087WX39	Y2(BP5)	0	0.009	0.08772	1.16987	2	1396.64	0.00017475	36.1654	0
High	SyGLGSEQR	1	1	1	Q9H2P0	Y2(BP5)	0	0.001	0.005265	1.04709	2	1329.59	0.863672	37.8238	0
High	MySYPAR	1	7	1	G3V555	Y2(BP5)	0	0.001	0.0189	1.75712	2	1220.52	-0.174322	38.5959	0
High	DyDDMSPR	1	1	1	P61978	Y2(BP5)	0	0.001	0.001439	1.55841	2	1331.5	-0.0239905	38.6327	0
High	GyGYGQGAGTLSTDK	1	2	1	E9PP21	Y2(BP5)	0	0.001	0.01402	1.42196	2	1807.8	0.657833	38.8427	0
High	AyTNFDAER	1	1	1	P07355	Y2(BP5)	0	0.001	0.002015	2.06377	2	1419.6	0.500258	39.5252	0
High	DySSGFGGK	1	1	1	Q14247	Y2(BP5)	0	0.001	0.001388	1.59157	2	1250.52	1.3864	39.6943	0
High	NyVTPVNR	1	1	1	P62993	Y2(BP5)	0	0.001	0.01109	1.474	2	1295.62	0.214281	39.8031	0
High	VyELQASR	1	5	1	H7C3A0	Y2(BP5)	0	0	0.0002428	1.26004	2	1298.62	-0.190098	40.3238	0
High	AyEFAER	1	2	1	Q00610	Y2(BP5)	0	0.001	0.01912	0.765839	2	1218.52	-0.111199	41.1408	0
High	GyGYGQGAGTLSTDKGESLGIK	1	2	1	E9PP21	Y2(BP5)	0	0	1.757e-05	2.32719	3	2492.17	-0.778734	41.7552	1
High	GyDVIAQAQSGTGK	2	1	1	P60842	Y2(BP5)	0	0	2.699e-08	2.76481	2	1727.81	0.519111	41.8951	0
High	FyEQMNGPVAGASR	1	3	1	P29692	Y2(BP5)	0	0	9.252e-07	1.72433	2	1859.82	-0.552615	42.2592	0
High	TySLGSALRPSTSR	1	2	1	P08670	Y2(BP5)	0	0.001	0.0008507	1.83933	3	1828.9	-0.559207	42.3829	0
High	YyEGYYAAGPGYGGR	4	3	1	C9JXK9	Y2(BP5)	0	0	0.0003169	1.38394	3	1976.83	-0.0504573	43.9521	0
High	TyMDVMR	1	1	1	O75533	Y2(BP5)	0	0.001	0.005451	1.04018	2	1248.52	-1.16334	44.9119	0
High	NyYEQWGK	1	1	1	P22626	Y2(BP5)	0	0.001	0.006019	1.5098	2	1420.6	-0.0892216	46.7037	0
High	GyLPLPR	1	1	1	Q9Y5Y0	Y2(BP5)	0	0.002	0.03887	1.86661	2	1148.59	-0.355998	47.9696	0
High	EyQDLLNVK	2	2	1	P08670	Y2(BP5)	0	0.001	0.009597	1.34056	2	1454.7	-0.530602	51.9433	0
High	AyAALAALEK	1	1	1	Q12906	Y2(BP5)	0	0	2.077e-07	2.13292	2	1353.68	-2.0666	49.8288	0
High	SyQFGIIGNDR	1	1	1	Q9C0C2	Y2(BP5)	0	0.001	0.008568	1.24435	2	1602.74	-0.676255	50.8207	0
High	SyELPDGQVITIGNER	1	3	1	A5A3E0	Y2(BP5)	0	0	5.819e-07	1.56338	2	2124.01	1.58477	54.5899	0
High	LyDSmK	1	1	1	P07355	Y2(BP5); M5(Oxidation)	0	0.004	0.06075	0.821579	2	1105.47	-0.230274	32.2868	0
High	DyDDmSPR	1	1	1	P61978	Y2(BP5); M5(Oxidation)	0	0.001	0.01355	1.18737	2	1347.5	0.760473	32.922	0
High	TySQVIALIQNSDTTLELSVMPKDEDILQVLqFTK	1	2	1	E7ESW5	Y2(BP5); Q32(Deamidated)	0	0.006	0.07238	2.68624	5	4315.18	0.486622	58.7891	1
High	APKPDGPGGGPGGSHMGGNyGDDR	2	2	1	P35637	Y20(BP5)	0	0	4.745e-07	2.52161	4	2586.09	0.913266	29.752	0
High	KAELLDNEKPAAVVAPITTGyTVK	2	1	1	Q9HB71	Y21(BP5)	0	0	2.803e-11	4.85546	4	2861.51	0.856761	45.8296	1
High	IDSIPHLNNSTPLVDPSVYGyGVQK	1	1	1	Q96I24	Y21(BP5)	0	0.001	0.003514	1.17517	3	3046.5	-0.00076907	52.4511	0
High	NMGGPYGGGNYGPGGSGGSGGyGGR	2	1	1	P22626	Y22(BP5)	0	0	1.071e-06	2.09455	3	2523.02	0.344407	39.3074	0
High	ASyNNPHR	2	1	1	P54725	Y3(BP5)	0	0.001	0.01868	1.1103	2	1291.56	-0.0194094	25.2169	0
High	KGyNVNDEK	2	1	1	P80723	Y3(BP5)	0	0.001	0.001093	1.95259	2	1399.63	0.384455	28.1156	1
High	GGyAGSSQAPNK	1	2	1	F5H2U4	Y3(BP5)	0	0.001	0.0009758	1.43209	2	1469.65	1.36534	29.1166	0
High	QQyESVAAK	1	2	1	P08670	Y3(BP5)	0	0.001	0.005973	1.25082	2	1356.63	0.097676	32.8796	0
High	STyTSYPK	1	2	1	I3L1E3	Y3(BP5)	0	0.001	0.02295	1.16746	2	1279.57	-0.67524	34.8546	0
High	FNySGSGGR	1	1	1	Q12906	Y3(BP5)	0	0	0.0001317	1.23292	2	1277.54	-0.772659	35.1017	0
High	ASyISSAR	1	1	1	Q3LXA3	Y3(BP5)	0	0.001	0.01813	1.49409	2	1187.55	-1.08195	35.625	0
High	IVyPTEK	1	3	1	Q14847	Y3(BP5)	0	0.002	0.04295	1.33797	2	1182.59	-0.429797	37.2415	0
High	TGyGELNGNAGER	1	1	1	Q7Z417	Y3(BP5)	0	0	0.0002898	1.36375	2	1670.72	1.26281	37.2956	0
High	DLyDAGVKR	2	1	1	P07355	Y3(BP5)	0	0.001	0.03229	1.6041	2	1369.66	0.161202	37.5279	1
High	SDyDGIGSR	1	4	1	A0A0D9SFB3	Y3(BP5)	0	0	5.782e-05	1.79654	2	1302.54	0.911386	37.5322	0
High	ATyGLK	1	1	1	Q9H3Q1	Y3(BP5)	0	0.002	0.0368	0.961955	2	985.482	0.388284	37.7861	0
High	IRyESLTDPSK	1	3	3	P08238;Q58FF6;G3V2J8	Y3(BP5)	0	0.002	0.04823	1.0813	3	1641.79	-0.364894	37.8914	1
High	TGyGGGFNER	1	1	1	O95218	Y3(BP5)	0	0	6.966e-06	1.94631	2	1390.59	0.723089	38.0414	0
High	ANyLEDR	1	1	1	O00186	Y3(BP5)	0	0.003	0.05434	1.09704	2	1213.53	2.34321	38.9515	0
High	GSyVSIHSSGFR	1	1	1	Q5STU3	Y3(BP5)	0	0	0.000625	1.6714	2	1629.75	-0.306335	39.0659	0
High	DNySPGWK	1	1	1	P07814	Y3(BP5)	0	0.001	0.01833	0.886656	2	1299.55	2.45068	41.1999	0
High	NIySEELR	1	1	1	P02545	Y3(BP5)	0	0.001	0.02159	1.39135	2	1356.63	2.52715	43.1515	0
High	GLyIAK	1	0	0		Y3(BP5)	0	0.009	0.08473	0.750344	2	997.517	-0.608474	43.6655	0
High	GDyPLEAVR	2	1	1	P14618	Y3(BP5)	0	0.001	0.004545	1.6708	2	1352.63	-0.0626023	48.4191	0
High	DTyVSSFPR	1	1	1	P23193	Y3(BP5)	0	0.001	0.005164	0.863595	2	1404.63	1.13721	45.2861	0
High	LAyVAPTIPR	1	2	1	O14974	Y3(BP5)	0	0	1.142e-05	2.01355	2	1433.76	0.448456	47.2964	0
High	VIyDFIEK	1	1	1	O00401	Y3(BP5)	0	0.001	0.004948	1.26468	2	1359.66	-1.18957	51.7111	0
High	LNyGIPAIVK	1	1	1	P14923	Y3(BP5)	0	0.001	0.01095	1.12746	2	1420.77	-0.141312	52.3535	0
[truncated: 156 more rows]

## Sheet: Search Result_2 mg-2
A2	Sequence	# PSMs	# Proteins	# Protein Groups	Protein Group Accessions	Modifications	ΔCn	q-Value	PEP	XCorr	Charge	MH+ [Da]	ΔM [ppm]	RT [min]	# Missed Cleavages
[truncated: 2,446 more rows]

[truncated: 1 more sheets: Search Result_2 mg-3]
