# Supplementary material for: Spatiotemporal profiling of cytosolic signaling complexes in living cells by selective proximity proteomics
Source: Nat Commun. 2021 Jan 4;12:71. doi: 10.1038/s41467-020-20367-x (PMC7782698; doi:10.1038/s41467-020-20367-x)
Supplement: Supplementary file 16 — Source Data [file 41467_2020_20367_MOESM16_ESM.zip › NCOMMS-20-22505C_sd/Supplementary Fig. 5a-b.xlsx]

## Sheet: BP5_STS1
Symbol color	Protein IDs	Majority protein IDs	Protein names	Gene names	Student's T-test Significant LFQ intensity BP5_STS1_EGF_LFQ intensity BP5_STS1	Student's T-test significant	Peptides	Razor + unique peptides	Unique peptides	Sequence coverage [%]	Unique + razor sequence coverage [%]	Unique sequence coverage [%]	Mol. weight [kDa]	Q-value	Score	Intensity	MS/MS count	-Log Student's T-test p-value LFQ intensity BP5_STS1_EGF_LFQ intensity BP5_STS1	Student's T-test q-value LFQ intensity BP5_STS1_EGF_LFQ intensity BP5_STS1	Student's T-test Difference LFQ intensity BP5_STS1_EGF_LFQ intensity BP5_STS1	Student's T-test Test statistic LFQ intensity BP5_STS1_EGF_LFQ intensity BP5_STS1	LFQ intensity BP5_STS1_1	LFQ intensity BP5_STS1_2	LFQ intensity BP5_STS1_3	LFQ intensity BP5_STS1_EGF_1	LFQ intensity BP5_STS1_EGF_2	LFQ intensity BP5_STS1_EGF_3
Color [Red]	A0A0C4DG89;Q7L014;D6RJA6	A0A0C4DG89;Q7L014	Probable ATP-dependent RNA helicase DDX46	DDX46	+	LFQ intensity BP5_STS1_EGF_LFQ intensity BP5_STS1	7	7	7	9.4	9.4	9.4	117.46	0	6.0937	408460000	16	2.42608	0.00866667	1.73312	2.20467	23.7699	24.0002	24.6277	26.0571	25.9149	25.6251
Color [Red]	Q5W0G0;Q5W0F9;B4DN67;Q96J84	Q5W0G0;Q5W0F9;B4DN67;Q96J84	Kin of IRRE-like protein 1	KIRREL	+	LFQ intensity BP5_STS1_EGF_LFQ intensity BP5_STS1	3	3	3	8.9	8.9	8.9	63.099	0	6.3427	219630000	9	2.10366	0.00742857	1.89517	2.14272	23.6336	23.3362	24.5269	25.4557	25.9269	25.7998
Color [Red]	B4E0T2;P50542;F5GYB4;F5H3X7;F5H5C0;J3KPV0;F5GZ41;F5H0L9	B4E0T2;P50542;F5GYB4;F5H3X7;F5H5C0;J3KPV0;F5GZ41;F5H0L9	Peroxisomal targeting signal 1 receptor	PEX5	+	LFQ intensity BP5_STS1_EGF_LFQ intensity BP5_STS1	4	4	4	9.8	9.8	9.8	73.182	0	4.0907	284190000	15	2.21418	0.0114	1.49237	1.90881	23.8951	24.8323	24.1619	25.7943	25.8576	25.7145
Color [Red]	E7ESY4;Q13330;H7C3F3;H0YIT0;E9PF88;E9PCS8;E7EQY4;E7EV10;Q9BTC8	E7ESY4;Q13330	Metastasis-associated protein MTA1	MTA1	+	LFQ intensity BP5_STS1_EGF_LFQ intensity BP5_STS1	3	3	3	5.7	5.7	5.7	79.372	0	23.834	302750000	15	1.98796	0.02608	1.34761	1.69499	24.3715	23.4729	24.3283	25.3576	25.48	25.378
Color [Red]	F5GWN5;O00750	F5GWN5;O00750	Phosphatidylinositol 4-phosphate 3-kinase C2 domain-containing subunit beta	PIK3C2B	+	LFQ intensity BP5_STS1_EGF_LFQ intensity BP5_STS1	6	6	6	5.1	5.1	5.1	181.68	0	16.255	381610000	23	2.045	0.0328	1.17015	1.5671	24.255	24.7733	25.09	25.8784	25.945	25.8053
Color [Red]	G5E9C8;Q07889;C9K0N6	G5E9C8;Q07889	Son of sevenless homolog 1	SOS1	+	LFQ intensity BP5_STS1_EGF_LFQ intensity BP5_STS1	10	10	8	9.3	9.3	7.7	150.86	0	12.237	629800000	24	2.25645	0.013	2.63288	2.6759	23.689	25.2471	24.4271	26.7738	27.0979	27.3902
Color [Red]	I3NI21;I3L288;I3NI23;Q96B96	I3NI21;I3L288;I3NI23;Q96B96	Promethin	TMEM159	+	LFQ intensity BP5_STS1_EGF_LFQ intensity BP5_STS1	2	2	2	30.4	30.4	30.4	5.2408	0	4.428	348420000	10	2.26392	0.0241481	1.19624	1.66417	24.5891	25.0402	24.9378	25.7454	26.3366	26.0739
Color [Red]	O00459;E9PFP1;V9GYJ4;E5RJY0;H0YBC2;P27986	O00459;E9PFP1	Phosphatidylinositol 3-kinase regulatory subunit beta	PIK3R2	+	LFQ intensity BP5_STS1_EGF_LFQ intensity BP5_STS1	14	14	13	29.1	29.1	27.6	81.544	0	43.658	1623300000	39	2.15313	0.008	1.89803	2.17451	26.0897	25.7966	26.9959	28.0489	28.3675	28.16
Color [Red]	O15357;A0A0A0MTP6;F5GY16;H7BXR2;H0YFZ4;F5H588;H0Y5Q9;Q92835	O15357;A0A0A0MTP6	Phosphatidylinositol 3,4,5-trisphosphate 5-phosphatase 2	INPPL1	+	LFQ intensity BP5_STS1_EGF_LFQ intensity BP5_STS1	34	34	34	43.2	43.2	43.2	138.6	0	141.47	8850600000	203	3.20785	0.03075	0.923733	1.55318	29.3006	29.4725	29.5278	30.2268	30.4133	30.4321
Color [Red]	P00533;E9PFD7;Q504U8;C9JYS6;J3KTI5;H3BLT0;A0A0A0MSE1;Q15303	P00533;E9PFD7;Q504U8	Epidermal growth factor receptor;Receptor protein-tyrosine kinase	EGFR	+	LFQ intensity BP5_STS1_EGF_LFQ intensity BP5_STS1	37	37	36	41.8	41.8	40.8	134.28	0	233.93	23139000000	324	4.13305	0	2.0353	3.27658	29.929	30.2108	30.1815	32.0019	32.1404	32.285
Color [Red]	P22681;A0A0U1RR39;A0A1B0GW38;A0A0U1RQX8;A0A0U1RRJ5	P22681;A0A0U1RR39;A0A1B0GW38;A0A0U1RQX8	E3 ubiquitin-protein ligase CBL	CBL	+	LFQ intensity BP5_STS1_EGF_LFQ intensity BP5_STS1	25	25	24	46.1	46.1	45	99.632	0	83.056	7845100000	156	4.48588	0	2.07098	3.44917	28.4305	28.6034	28.4691	30.4188	30.582	30.7151
Color [Red]	P29353;X6R6D0;H0Y539;Q5T181;Q5T182;Q5T188;P98077	P29353;X6R6D0;H0Y539	SHC-transforming protein 1	SHC1	+	LFQ intensity BP5_STS1_EGF_LFQ intensity BP5_STS1	14	14	14	33.4	33.4	33.4	62.821	0	77.988	7612700000	117	3.97129	0	2.10622	3.30238	28.4639	28.1683	28.3397	30.2182	30.5714	30.5008
Color [Red]	P41240;H3BUM9;H3BU69;H3BN15;K7ENL8;K7ES68	P41240	Tyrosine-protein kinase CSK	CSK	+	LFQ intensity BP5_STS1_EGF_LFQ intensity BP5_STS1	10	10	9	28.9	28.9	26.7	50.704	0	49.824	2108500000	46	3.10881	0.0104	1.54264	2.30988	27.1442	26.8299	27.0835	28.3168	28.7924	28.5763
Color [Red]	P42336;C9JAM9	P42336	Phosphatidylinositol 4,5-bisphosphate 3-kinase catalytic subunit alpha isoform	PIK3CA	+	LFQ intensity BP5_STS1_EGF_LFQ intensity BP5_STS1	10	10	10	12.4	12.4	12.4	124.28	0	32.535	650440000	22	1.16472	0.0317419	2.10917	1.56059	24.8412	26.4461	23.5394	26.83	27.2989	27.0254
Color [Red]	P42338;H0Y871	P42338	Phosphatidylinositol 4,5-bisphosphate 3-kinase catalytic subunit beta isoform	PIK3CB	+	LFQ intensity BP5_STS1_EGF_LFQ intensity BP5_STS1	4	4	4	6	6	6	122.76	0	3.8667	242960000	9	1.856	0.012	1.75705	1.90887	23.79	25.1	23.9102	25.9394	26.0403	26.0917
Color [Red]	P46108;I3L297	P46108;I3L297	Adapter molecule crk	CRK	+	LFQ intensity BP5_STS1_EGF_LFQ intensity BP5_STS1	5	5	5	23.7	23.7	23.7	33.83	0	13.075	695820000	30	1.58382	0.0065	2.65085	2.0897	23.6723	25.9694	23.6839	26.9453	27.2409	27.0919
Color [Red]	P62993;J3KT38;J3QRL5	P62993	Growth factor receptor-bound protein 2	GRB2	+	LFQ intensity BP5_STS1_EGF_LFQ intensity BP5_STS1	23	10	10	65.4	25.9	25.9	54.052	0	46.532	10706000000	102	4.81982	0	3.15775	5.04277	27.9716	28.126	27.8017	30.9887	31.1042	31.2796
Color [Red]	Q12774;H0Y895;C9J591	Q12774;H0Y895	Rho guanine nucleotide exchange factor 5	ARHGEF5	+	LFQ intensity BP5_STS1_EGF_LFQ intensity BP5_STS1	39	39	33	34.8	34.8	28.4	176.8	0	189.74	5846500000	205	4.04449	0.0192727	0.995544	1.77015	28.7862	28.8945	28.8186	29.7484	29.9302	29.8075
Color [Red]	Q13191;B5MC15;E9PHA9;Q68CY2;C9JU85;C9JRB3	Q13191;B5MC15	E3 ubiquitin-protein ligase CBL-B	CBLB	+	LFQ intensity BP5_STS1_EGF_LFQ intensity BP5_STS1	8	7	7	11.8	10.8	10.8	109.45	0	7.9288	550320000	16	1.31291	0.0250769	2.07896	1.67438	25.1456	23.242	25.6481	26.5329	26.906	26.8338
Color [Red]	Q13480;B7Z3B9;H0Y8F4;D6RIF8;D6RIS0	Q13480;B7Z3B9	GRB2-associated-binding protein 1	GAB1	+	LFQ intensity BP5_STS1_EGF_LFQ intensity BP5_STS1	9	9	9	16.7	16.7	16.7	76.615	0	18.773	1776200000	32	1.9299	0.0201905	1.5247	1.80002	26.1473	26.8237	26.549	28.4701	27.4938	28.1303
Color [Red]	Q5JPT2;Q96B97;Q5VSN0	Q5JPT2;Q96B97	SH3 domain-containing kinase-binding protein 1	SH3KBP1	+	LFQ intensity BP5_STS1_EGF_LFQ intensity BP5_STS1	4	4	4	8.5	8.5	8.5	70.443	0	7.8204	587500000	17	3.04269	0.0228333	1.05996	1.70965	25.5044	25.6653	25.6164	26.8724	26.5146	26.5789
Color [Red]	Q8NEZ5;H3BTH6;H3BTR7;H3BRE0;H3BVA4;H3BUC1	Q8NEZ5;H3BTH6	F-box only protein 22	FBXO22	+	LFQ intensity BP5_STS1_EGF_LFQ intensity BP5_STS1	4	4	4	11.9	11.9	11.9	44.508	0	3.4072	723260000	7	2.2164	0.0115556	2.46972	2.55733	23.779	24.9634	23.563	26.2521	26.8075	26.655
Color [Red]	Q8TBX8;F8VNT5;F8VU68	Q8TBX8;F8VNT5;F8VU68	Phosphatidylinositol 5-phosphate 4-kinase type-2 gamma	PIP4K2C	+	LFQ intensity BP5_STS1_EGF_LFQ intensity BP5_STS1	2	2	2	7.4	7.4	7.4	47.299	0	5.3996	266630000	15	2.38291	0.00945455	1.89261	2.30515	23.5347	24.2629	24.4968	25.9764	26.2372	25.7586
Color [Red]	Q969V3;K7EMW4;K7ELZ9;K7ENM2;A0A0C4DGP7;K7EQ66	Q969V3;K7EMW4;K7ELZ9;K7ENM2;A0A0C4DGP7	Nicalin	NCLN	+	LFQ intensity BP5_STS1_EGF_LFQ intensity BP5_STS1	6	6	6	12.8	12.8	12.8	62.974	0	3.9816	1275800000	13	1.08174	0.0441111	2.13009	1.49406	27.002	24.7331	24.0708	27.5057	27.7915	26.899
Color [Red]	Q96GX5;A0A087WUU7	Q96GX5;A0A087WUU7	Serine/threonine-protein kinase greatwall	MASTL	+	LFQ intensity BP5_STS1_EGF_LFQ intensity BP5_STS1	6	6	6	10.7	10.7	10.7	97.318	0	7.7049	218380000	11	3.11597	0.0126667	1.2262	1.93761	24.1133	23.9672	23.8534	25.423	25.0865	25.103
Color [Red]	Q96P48;E7EU13;A0A0A0MSJ2;F5GWQ2;F5GWN4;F8WBT0;H0YGD1	Q96P48;E7EU13;A0A0A0MSJ2	Arf-GAP with Rho-GAP domain, ANK repeat and PH domain-containing protein 1	ARAP1	+	LFQ intensity BP5_STS1_EGF_LFQ intensity BP5_STS1	22	22	22	21.4	21.4	21.4	162.19	0	34.506	2551300000	69	3.1579	0	2.0176	2.82904	26.4234	26.7622	27.1394	28.8336	28.8544	28.6897
Color [Red]	Q9H706	Q9H706	GRB2-associated and regulator of MAPK protein	GAREM	+	LFQ intensity BP5_STS1_EGF_LFQ intensity BP5_STS1	9	9	9	12.6	12.6	12.6	97.185	0	10.857	413000000	23	2.66238	0	2.45376	2.88732	23.4626	23.7328	24.4756	25.9949	26.5431	26.4943
Color [Red]	Q9Y3C8	Q9Y3C8	Ubiquitin-fold modifier-conjugating enzyme 1	UFC1	+	LFQ intensity BP5_STS1_EGF_LFQ intensity BP5_STS1	2	2	2	13.8	13.8	13.8	19.458	0	3.8067	274150000	7	1.31793	0.0424	1.62234	1.50719	24.0956	24.316	22.5071	25.4309	25.1417	25.2131
Color [Red]	Q9Y5S2;H0YLY0	Q9Y5S2	Serine/threonine-protein kinase MRCK beta	CDC42BPB	+	LFQ intensity BP5_STS1_EGF_LFQ intensity BP5_STS1	5	5	5	4.1	4.1	4.1	194.31	0	10.406	216240000	11	2.09737	0.0232857	1.23138	1.64001	24.4183	23.7541	24.0479	25.3452	25.0076	25.5617
Color [Black]	F5H7S3;H7BYY1;B7Z596;H0YK48;H0YL80;K7EP68;H0YNC7;H0YN06;H0YK20;H0YL42	F5H7S3;H7BYY1;B7Z596;H0YK48;H0YL80;K7EP68;H0YNC7		TPM1;TPM4		LFQ intensity BP5_STS1_EGF_LFQ intensity BP5_STS1	6	3	2	23.3	13.5	9.8	28.524	0	4.2818	322100000	13	1.9245	0.0224828	-1.26621	-1.6043	25.6671	25.7676	25.6301	24.9044	23.9135	24.4483
Color [Black]	F8VVM2;F8VWQ0;F8VZL5;F8VWR4	F8VVM2;F8VWQ0		SLC25A3		LFQ intensity BP5_STS1_EGF_LFQ intensity BP5_STS1	5	1	1	25.3	8.3	8.3	36.161	0	12.149	2283500000	15	1.09938	0.0436471	-2.12237	-1.50764	28.3106	28.2922	28.3188	25.8769	24.7894	27.8882
Color [Black]	F8VW96;Q16527;F8VQR7	F8VW96;Q16527;F8VQR7	Cysteine and glycine-rich protein 2	CSRP2		LFQ intensity BP5_STS1_EGF_LFQ intensity BP5_STS1	3	3	3	15.6	15.6	15.6	26.736	0	3.6508	496740000	10	2.16999	0.00693333	-1.82927	-2.13839	25.9647	26.0178	26.3012	23.9026	24.9443	23.949
Color [Black]	G3V4X8;Q13573;G3V3A4	G3V4X8;Q13573;G3V3A4	SNW domain-containing protein 1	SNW1		LFQ intensity BP5_STS1_EGF_LFQ intensity BP5_STS1	3	3	3	11.5	11.5	11.5	43.331	0	4.3779	284820000	13	2.31763	0.0184348	-1.27764	-1.76019	25.5311	25.3422	25.3967	23.9404	23.9137	24.5829
Color [Black]	H3BV80;H3BMM9;H3BTC0;Q15287;H3BPG5;H3BMS0	H3BV80;H3BMM9;H3BTC0;Q15287;H3BPG5;H3BMS0	RNA-binding protein with serine-rich domain 1	RNPS1		LFQ intensity BP5_STS1_EGF_LFQ intensity BP5_STS1	3	3	3	25.6	25.6	25.6	24.561	0	15.14	505800000	11	1.38222	0.0366061	-1.58004	-1.5289	26.7062	25.2426	25.5079	24.6006	23.674	24.4421
Color [Black]	P30419;K7EN82;B7Z8J4;Q5VUC6;O60551	P30419;K7EN82	Glycylpeptide N-tetradecanoyltransferase 1	NMT1		LFQ intensity BP5_STS1_EGF_LFQ intensity BP5_STS1	5	5	5	13.5	13.5	13.5	56.806	0	3.8554	304120000	17	3.80293	0	-1.74022	-2.78158	26.4165	26.3252	26.238	24.8013	24.5476	24.4102
Color [Black]	P84085;C9J1Z8	P84085;C9J1Z8	ADP-ribosylation factor 5	ARF5		LFQ intensity BP5_STS1_EGF_LFQ intensity BP5_STS1	8	3	3	63.3	28.9	28.9	20.529	0	8.6444	656840000	8	2.08515	0.00611765	-1.77954	-2.0563	26.3297	26.7474	26.4642	24.9168	24.0684	25.2175
Color [Black]	A0A024QZX5;A0A087X1N8;P35237	A0A024QZX5;A0A087X1N8;P35237	Serpin B6	SERPINB6			11	11	11	36.3	36.3	36.3	43.024	0	97.356	5490000000	116	0.190056	1	-0.0422643	-0.0722319	29.2373	29.1817	29.0663	28.9972	29.1268	29.2345
Color [Black]	A0A024R4E5;Q00341;H0Y394;H7C0A4;C9JIZ1;C9JZI8;C9J5E5;H7BZC3;C9JHS7;C9JHZ8;C9JES8;H7C2D1;C9JT62;C9JK79;C9JBS3;C9JEJ8;C9JHN6;C9JMQ6;C9JQ82;H7C3D0	A0A024R4E5;Q00341;H0Y394	Vigilin	HDLBP			30	30	30	27.8	27.8	27.8	141.44	0	121.4	10107000000	239	1.27993	1	-0.114266	-0.210874	30.2714	30.2476	30.3597	30.1301	30.2052	30.2006
Color [Black]	A0A024R4M0;P46781;B5MCT8;C9JM19;F2Z3C0;A8MXK4	A0A024R4M0;P46781;B5MCT8;C9JM19	40S ribosomal protein S9	RPS9			9	9	9	38.7	38.7	38.7	22.591	0	13.606	13713000000	79	0.222414	1	-0.125865	-0.174607	30.8614	30.6499	30.4401	30.8856	30.4086	30.2794
Color [Black]	A0A024RA52;P25787;H3BT36;C9JCK5;H7C402	A0A024RA52;P25787	Proteasome subunit alpha type;Proteasome subunit alpha type-2	PSMA2			5	5	5	38	38	38	25.898	0	45.779	2327900000	41	0.200137	1	-0.0723941	-0.113236	28.0857	28.3621	28.073	28.126	28.265	27.9124
Color [Black]	A0A0G2JL47;A0A024RCR6;A0A0G2JK23;P46379;F6S6P2;X6REW1;A0A0G2JJM1;F6TC96;F6UR09;F6U1F2;F6XTU0;A0A0G2JJR8;A0A1B0GX79;F6WML8;F6VEM6;F6X9W3;F6U341;H0Y4L1;H0Y710	A0A0G2JL47;A0A024RCR6;A0A0G2JK23;P46379;F6S6P2;X6REW1;A0A0G2JJM1	Large proline-rich protein BAG6	BAT3;BAG6			7	7	7	9.3	9.3	9.3	113.46	0	17.888	1905200000	46	0.427663	1	0.09589	0.160941	27.6869	27.51	27.7919	27.8511	27.6835	27.7419
Color [Black]	A0A087WV90;E9PDN5;A0A087WTU7;A0A075B6G3;P11532;H0Y304;E7EQR9;E7EQS5;F8VX32;E7ESB2;F5GZY3;H0Y3E8;Q13474	A0A087WV90;E9PDN5;A0A087WTU7;A0A075B6G3;P11532;H0Y304;E7EQR9;E7EQS5;F8VX32;E7ESB2;F5GZY3	Dystrophin	DMD			9	8	8	3.3	3.1	3.1	426.09	0	22.606	1057000000	46	0.0607338	1	0.018542	0.0306033	26.7961	26.7604	27.0201	26.9339	26.956	26.7423
Color [Black]	A0A087WTN9;A0A075B752;Q5VT79;P13928;A0A087WUP0;B4DTF2;A0A075B765	A0A087WTN9;A0A075B752;Q5VT79;P13928;A0A087WUP0;B4DTF2;A0A075B765	Annexin;Annexin A8-like protein 2;Annexin A8	ANXA8;ANXA8L1;ANXA8L2			3	3	3	10.1	10.1	10.1	40.689	0	3.8477	247430000	8	0.54075	1	-0.236606	-0.341321	24.5561	25.0142	24.9316	24.6286	24.809	24.3545
Color [Black]	A0A075B784;Q9P275;E9PEW0;K7ELR5;Q8IXW9;K7ERC1;K7ELT3;K7EQS0;K7EPT1;K7EMM6	A0A075B784;Q9P275;E9PEW0	Ubiquitin carboxyl-terminal hydrolase;Ubiquitin carboxyl-terminal hydrolase 36	USP36			5	5	5	7.5	7.5	7.5	104.39	0	4.4981	220450000	18	0.0956469	1	0.0956415	0.111526	24.7145	24.9437	25.5361	24.7564	25.0771	25.6477
Color [Black]	K7EM73;K7EIV0;A0A075B7C0;K7ELJ7;A0A0C4DGQ5;P04632;U3KQE2;U3KPR7;K7EKD8	K7EM73;K7EIV0;A0A075B7C0;K7ELJ7;A0A0C4DGQ5;P04632;U3KQE2	Calpain small subunit 1	CAPNS1			3	3	3	30.1	30.1	30.1	15.958	0	40.284	1345100000	37	0.958171	1	-0.340605	-0.511095	27.3393	27.5231	27.3986	27.0433	27.3687	26.8272
Color [Black]	A0A087WSW9;A0A087WSY9;Q16881;E9PIR7;F8W809;A0A182DWI3;E2QRB9;E9PKD3;A0A0B4J225;E9PIZ5;E9PLT3;E9PKI4;E9PQI3;E9PRI8;A0A096LPD9;E7EWK1;A0A096LPK7;A0A182DWF2;D3YTF8;A0A182DWF3;Q9NNW7	A0A087WSW9;A0A087WSY9;Q16881;E9PIR7;F8W809;A0A182DWI3;E2QRB9	Thioredoxin reductase 1, cytoplasmic	TXNRD1			23	23	23	61.5	61.5	61.5	60.078	0	179.33	12423000000	176	0.630278	1	-0.16473	-0.266676	29.9657	30.1046	30.206	29.7718	30.0994	29.9108
Color [Black]	A0A087WSZ7;A0A1B0GW84;Q08499;D6RHE0	A0A087WSZ7;A0A1B0GW84;Q08499;D6RHE0	cAMP-specific 3,5-cyclic phosphodiesterase 4D	PDE4D			5	5	5	12.1	12.1	12.1	77.022	0	17.724	2592800000	25	0.0282852	1	0.0233657	0.0300516	27.7813	28.4752	28.4628	27.9556	28.466	28.3677
Color [Black]	A0A087WT44;P30519;I3L159;I3L1F5;I3L1Y2;I3L276;I3L4P8;A0A1B0GXH0;I3L463	A0A087WT44;P30519;I3L159;I3L1F5	Heme oxygenase 2	HMOX2			12	12	12	45.4	45.4	45.4	41.669	0	60.823	2673000000	83	0.0192406	1	0.00346629	0.00619038	28.2079	28.0459	28.0678	28.06	28.1697	28.1023
Color [Black]	A0A087WTB8;P15374;Q5TBK7	A0A087WTB8;P15374;Q5TBK7	Ubiquitin carboxyl-terminal hydrolase;Ubiquitin carboxyl-terminal hydrolase isozyme L3	UCHL3			3	3	3	21.6	21.6	21.6	21.945	0	3.9466	263190000	18	0.299734	1	0.269173	0.311271	24.572	24.5382	24.8305	25.6177	24.4992	24.6314
Color [Black]	A0A087WZ85;A0A0A0MSX4;A0A087WTM1;Q9Y6N7;H7C4Y7	A0A087WZ85;A0A0A0MSX4;A0A087WTM1;Q9Y6N7	Roundabout homolog 1	ROBO1			7	7	7	7	7	7	166.73	0	42.694	624780000	31	0.635163	1	0.396627	0.50751	25.7788	26.5513	26.1726	26.2208	26.7462	26.7255
Color [Black]	A0A087WV20;A0A087WTU9;A0A087WZY3;Q8TCU4;H7C1D9	A0A087WV20;A0A087WTU9;A0A087WZY3;Q8TCU4	Alstrom syndrome protein 1	ALMS1			13	13	13	5.2	5.2	5.2	425.23	0	14.162	633780000	31	0.179593	1	0.0584596	0.0937197	26.2208	26.2113	26.1009	26.0593	26.459	26.1901
Color [Black]	A0A087WVR3;A0A087WTW0;Q96T88;A0A087WWG9	A0A087WVR3;A0A087WTW0;Q96T88;A0A087WWG9	E3 ubiquitin-protein ligase UHRF1	UHRF1			12	12	11	20.6	20.6	19.4	91.099	0	16.952	1700400000	73	0.592851	1	0.321739	0.433285	27.5356	27.1622	27.0189	27.9343	27.3996	27.3481
Color [Black]	A0A087WU02;Q96RQ1;F8W0R1;H0YI50;F8VPA6;H0YI58;F8VR88;F8VUZ2;H0YHJ8	A0A087WU02;Q96RQ1;F8W0R1;H0YI50;F8VPA6	Endoplasmic reticulum-Golgi intermediate compartment protein 2	ERGIC2			5	5	5	17.9	17.9	17.9	43.432	0	6.281	614920000	23	0.361945	0.961651	-0.749359	-0.549496	25.9823	26.5723	25.978	26.487	26.0304	23.7673
Color [Black]	A0A087WU05;A0A087WY48;Q8IY22	A0A087WU05;A0A087WY48;Q8IY22	C-Maf-inducing protein	CMIP			6	6	6	17.4	17.4	17.4	65.284	0	14.797	750030000	24	0.476054	0.753766	0.955099	0.696921	26.5354	26.571	23.9473	26.7445	26.6174	26.5571
Color [Black]	A0A087WUC6;E9PI68;Q15005;E9PL01;E9PRB9;H0YE04	A0A087WUC6;E9PI68;Q15005;E9PL01	Signal peptidase complex subunit 2	SPCS2			3	3	3	18.5	18.5	18.5	25.09	0	4.7449	237470000	13	0.0798926	1	0.154932	0.130827	25.2534	23.2994	25.1889	24.9684	24.2561	24.982
Color [Black]	A0A087WUK2;O14979	A0A087WUK2;O14979	Heterogeneous nuclear ribonucleoprotein D-like	HNRNPDL			7	7	7	17.6	17.6	17.6	40.04	0	15.294	2894400000	58	0.67104	1	0.167164	0.27268	28.3545	28.1642	28.3908	28.5131	28.3001	28.5978
Color [Black]	A0A087WZG9;B4DSP0;A0A087WXK2;A0A087WUL4;A0A087WX23;Q86TG7	A0A087WZG9;B4DSP0;A0A087WXK2;A0A087WUL4;A0A087WX23;Q86TG7	Retrotransposon-derived protein PEG10	PEG10			3	3	3	11.1	11.1	11.1	40.471	0	46.427	223820000	23	1.53118	0.933876	-0.366103	-0.599838	25.0534	25.2909	24.9138	24.7064	24.7329	24.7206
Color [Black]	A0A087WUL9;Q9UNM6;J3KNQ3;E9PL38;H0YD73;E9PPD2;E9PQG3;F8W8J6	A0A087WUL9;Q9UNM6;J3KNQ3;E9PL38;H0YD73	26S proteasome non-ATPase regulatory subunit 13	PSMD13			8	8	8	26.3	26.3	26.3	42.739	0	16.065	1316200000	46	0.368595	1	-0.25834	-0.32571	27.3577	27.0614	27.1615	27.4574	26.849	26.4992
Color [Black]	E7ETK0;A0A087WUS0;P62847	E7ETK0;A0A087WUS0;P62847	40S ribosomal protein S24	RPS24			4	4	4	29.8	29.8	29.8	15.197	0	19.7	9967400000	45	0.0496601	1	0.0411943	0.0524972	30.6814	29.7748	30.1583	30.1885	30.0917	30.458
Color [Black]	A0A087WUT6;O60841	A0A087WUT6;O60841	Eukaryotic translation initiation factor 5B	EIF5B			24	24	24	27	27	27	138.68	0	73.768	6417800000	186	0.710554	1	0.0500476	0.0940446	29.5984	29.578	29.5575	29.5811	29.6837	29.6193
Color [Black]	A0A087X0G7;A0A087WUW6;A0A087X1B1;Q9Y6K9;C9JN51;A0A087WV30;C9JH59;C9JCG6	A0A087X0G7;A0A087WUW6;A0A087X1B1;Q9Y6K9;C9JN51	NF-kappa-B essential modulator	IKBKG			8	8	4	28	28	17.3	47.256	0	38.85	1700300000	45	0.0805746	1	0.0431398	0.06261	27.5723	27.8078	27.8666	27.5733	28.1183	27.6846
Color [Black]	B5LMG6;A0A087WV86;Q6PGQ7;A0A087WVC9;H3BLY2	B5LMG6;A0A087WV86;Q6PGQ7	Protein aurora borealis	C13orf34;BORA			3	3	3	9.4	9.4	9.4	67.671	0	7.1867	124690000	9	0.319094	1	-0.2934	-0.33464	24.6424	24.8468	25.0532	24.5528	23.9353	25.1741
Color [Black]	A0A087WVQ6;Q00610;J3KS13;K7EJJ5;J3KSQ2;J3KRF5;J3QL20;F5H5N6	A0A087WVQ6;Q00610	Clathrin heavy chain;Clathrin heavy chain 1	CLTC			85	85	65	64.6	64.6	53.7	192.06	0	323.31	512030000000	1596	0.21921	1	0.062809	0.102694	35.8466	36.0275	36.054	35.8579	36.1192	36.1394
Color [Black]	A0A087WVZ9;P19388;A0A087WWX0;A0A0A0MQR7;A0A087WVN5	A0A087WVZ9;P19388;A0A087WWX0;A0A0A0MQR7	DNA-directed RNA polymerases I, II, and III subunit RPABC1	POLR2E			4	4	4	27.2	27.2	27.2	21.459	0	26.688	486210000	20	0.579761	0.86853	0.639643	0.645002	25.922	24.4398	25.8676	25.9025	26.0712	26.1747
Color [Black]	A0A087WW06;Q96AY4;B0QYP5	A0A087WW06;Q96AY4	Tetratricopeptide repeat protein 28	TTC28			8	8	8	4.7	4.7	4.7	256.86	0	38.476	1075300000	33	0.434486	1	0.295919	0.373782	26.4691	27.3891	26.6046	27.018	27.2011	27.1315
Color [Black]	A0A087WW40;Q9Y371	A0A087WW40;Q9Y371	Endophilin-B1	SH3GLB1			4	4	3	12.9	12.9	10.9	44.26	0	13.608	916980000	19	0.180269	1	0.0346616	0.0604764	26.7307	26.5905	26.6956	26.8218	26.6206	26.6784
Color [Black]	A0A087WW66;Q99460;H7C378;H7BZR6;C9J9M4	A0A087WW66;Q99460	26S proteasome non-ATPase regulatory subunit 1	PSMD1			10	10	10	16.3	16.3	16.3	105.85	0	16.684	1451300000	51	0.944534	1	-0.237679	-0.384768	27.3696	27.5787	27.5254	27.0543	27.3538	27.3525
Color [Black]	A0A087WWA3;Q4R9M9;O60333;A0A0U1RQL3;H7C0K6;F8W8V9;Q12756	A0A087WWA3;Q4R9M9;O60333	Kinesin-like protein;Kinesin-like protein KIF1B	KIF1B;KIF1Bbeta			10	10	8	7.1	7.1	5.6	202.01	0	16.25	272290000	23	0.461369	1	-0.492168	-0.512257	25.2461	24.8405	25.7189	24.9641	25.3283	24.0365
Color [Black]	F8W8R3;A0A087WWF6;P49005;C9IZD2;C9J8Z7;C9JLE1;C9JHC7;H7C1B3	F8W8R3;A0A087WWF6;P49005;C9IZD2;C9J8Z7;C9JLE1;C9JHC7	DNA polymerase delta subunit 2	POLD2			4	4	4	13	13	13	49.612	0	3.5425	369230000	17	0.148828	1	0.151575	0.172381	25.5236	25.2974	24.5678	25.6529	25.3755	24.8151
Color [Black]	A0A087WWP4;Q96T37	A0A087WWP4;Q96T37	Putative RNA-binding protein 15	RBM15			7	7	7	10.4	10.4	10.4	102.13	0	12.849	779030000	34	0.40915	1	-0.2282	-0.309711	26.6065	26.3112	26.5892	26.5945	26.3666	25.8613
Color [Black]	A0A087WXC5;E7ESZ7;O95299;Q8N1B9;C9J6X0	A0A087WXC5;E7ESZ7;O95299;Q8N1B9;C9J6X0	NADH dehydrogenase [ubiquinone] 1 alpha subcomplex subunit 10, mitochondrial	NDUFA10			3	3	3	12.7	12.7	12.7	40.836	0	6.7895	760930000	13	0.45282	0.936347	0.634398	0.574868	26.5132	26.0141	24.5282	26.4579	26.3614	26.1394
Color [Black]	A0A087WXK8;Q9H4H8	A0A087WXK8;Q9H4H8	Protein FAM83D	FAM83D			7	7	7	16.4	16.4	16.4	67.664	0	14.312	831000000	53	1.02991	1	0.178885	0.307596	26.6954	26.6017	26.7253	26.9852	26.8388	26.7351
Color [Black]	A0A087WXM6;J3QQT2;J3KRX5;A0A0A6YYL6;P18621;J3QLC8;A0A0A0MRF8;J3KRB3;A0A087WWH0;J3QS96;A0A087WY81;J3KSJ0	A0A087WXM6;J3QQT2;J3KRX5;A0A0A6YYL6;P18621;J3QLC8;A0A0A0MRF8;J3KRB3;A0A087WWH0;J3QS96	60S ribosomal protein L17	RPL17;RPL17-C18orf32			7	7	7	36.1	36.1	36.1	19.586	0	45.978	6178900000	85	0.147953	1	0.122657	0.151698	29.805	28.9543	28.9832	29.6307	29.2774	29.2023
Color [Black]	A0A087WXN9;Q765P7;I3L2G4	A0A087WXN9;Q765P7	MTSS1-like protein	MTSS1L			5	5	5	11.8	11.8	11.8	79.797	0	9.7288	660560000	19	0.0938013	1	0.0565904	0.0791024	26.0347	26.4542	26.5718	26.1474	26.6294	26.4538
Color [Black]	H7BXI1;A0A087WXU3;A0FGR8	H7BXI1;A0A087WXU3;A0FGR8	Extended synaptotagmin-2	ESYT2			10	10	10	15.4	15.4	15.4	98.008	0	13.844	1368600000	39	0.707358	1	-0.206423	-0.325993	27.1179	27.4141	27.3031	27.0097	26.936	27.2703
Color [Black]	A0A087WY55;Q9NP79;Q5TGM0	A0A087WY55;Q9NP79;Q5TGM0	Vacuolar protein sorting-associated protein VTA1 homolog	VTA1			5	5	5	25.7	25.7	25.7	31.102	0	6.8844	447060000	17	0.165259	1	0.0728556	0.109384	25.9299	25.7356	25.5087	25.8414	25.9676	25.5838
Color [Black]	A0A087WY71;E9PFW3;Q96CW1;C9JJ47;C9JTK4;C9JGT8;C9JJD3;C9JPV8;H7C4C3	A0A087WY71;E9PFW3;Q96CW1;C9JJ47	AP-2 complex subunit mu	AP2M1			13	13	13	38.5	38.5	38.5	49.526	0	29.389	3451200000	69	1.43116	1	-0.127915	-0.23619	28.7587	28.7334	28.6679	28.5417	28.6502	28.5843
Color [Black]	D6RFM0;D6RAH7;H9KV45;A0A0A0MQU3;A0A087WY85;P62837;P61077;D6RAW0	D6RFM0;D6RAH7;H9KV45;A0A0A0MQU3;A0A087WY85;P62837;P61077;D6RAW0	Ubiquitin-conjugating enzyme E2 D2;Ubiquitin-conjugating enzyme E2 D3	UBE2D2;UBE2D3			3	3	2	54.1	54.1	35.7	11.065	0	63.953	3963200000	42	0.170736	1	-0.109599	-0.147574	29.0279	28.7715	28.7199	29.1483	28.6565	28.3857
Color [Black]	A0A0G2JLV0;A0A087WYD6;X5CMH5;Q03519;A0A140T9S0	A0A0G2JLV0;A0A087WYD6;X5CMH5;Q03519;A0A140T9S0	Antigen peptide transporter 2	TAP2			8	8	1	15.7	15.7	3.6	77.64	0	12.553	1681800000	55	0.05985	1	0.01964	0.0320018	27.2733	27.2856	27.5985	27.4821	27.3466	27.3876
Color [Black]	A0A087WYN9;Q7Z478;H0Y8L1	A0A087WYN9;Q7Z478	ATP-dependent RNA helicase DHX29	DHX29			21	21	21	22	22	22	155.29	0	57.544	2618800000	83	0.120837	1	-0.0462437	-0.0722982	28.2999	28.3782	28.4887	28.1509	28.5866	28.2905
Color [Black]	A0A087WYR3;O43399;A0A087WZ51	A0A087WYR3;O43399;A0A087WZ51	Tumor protein D54	TPD52L2			5	5	5	28.8	28.8	28.8	23.764	0	9.5595	272860000	12	1.65718	0.882932	0.38092	0.6299	25.019	25.1032	25.2276	25.333	25.6196	25.5399
Color [Black]	A0A087WYS1;E7EUC7;Q16851;C9JWG0;C9JVG3;C9JQU9;C9JNZ1;C9JTZ5;C9JUW1;F2Z3H1	A0A087WYS1;E7EUC7;Q16851	UTP--glucose-1-phosphate uridylyltransferase	UGP2			13	13	13	30.7	30.7	30.7	56.967	0	117.36	6889500000	105	0.122368	1	0.0652542	0.0939199	29.4704	29.9386	29.8199	29.5501	29.8693	30.0053
Color [Black]	A0A087WYT3;Q15185;B4DDC6	A0A087WYT3;Q15185;B4DDC6	Prostaglandin E synthase 3	PTGES3			5	5	5	40.9	40.9	40.9	19.155	0	91.876	7118300000	52	0.0418323	1	-0.0308094	-0.041033	29.7502	29.3162	29.3916	29.8684	29.3318	29.1654
Color [Black]	A0A087WZ40;Q14244	A0A087WZ40;Q14244	Ensconsin	MAP7			5	5	5	7.3	7.3	7.3	87.817	0	3.5855	328220000	13	1.25982	0.9076	-0.393857	-0.609006	25.8431	25.4829	25.5379	25.0381	25.3268	25.3174
Color [Black]	A0A087WZK9;B3KS98;O15372;E5RJT0;E5RGU4;E5RHC7;E5RH59;E5RFW7;E5RFH0	A0A087WZK9;B3KS98;O15372;E5RJT0	Eukaryotic translation initiation factor 3 subunit H	EIF3H			13	13	13	47	47	47	39.589	0	31.251	3262400000	54	0.095779	1	0.0370871	0.0580865	28.6055	28.7608	28.7332	28.5146	28.7315	28.9647
Color [Black]	A0A087WZT0;M0QZ22;Q5PRF9;M0QY61;M0R0X3;M0QXV2;Q9UPU9	A0A087WZT0;M0QZ22;Q5PRF9;M0QY61;M0R0X3	Protein Smaug homolog 2	SAMD4B			4	4	4	10.7	10.7	10.7	72.413	0	20.433	483690000	16	0.515137	0.922207	-0.601768	-0.594383	25.7435	26.1426	26.3794	25.9592	25.9695	24.5314
Color [Black]	A0A087WZT3;Q9H3K6;H3BV85;H3BTW0;A0A0B4J295;H3BVE0	A0A087WZT3;Q9H3K6;H3BV85;H3BTW0;A0A0B4J295;H3BVE0	BolA-like protein 2	BOLA2;BOLA2B			4	4	4	34.9	34.9	34.9	16.932	0	38.054	5024900000	59	0.476014	1	-0.103671	-0.174386	29.3597	29.0637	29.2733	29.0602	29.1734	29.1521
Color [Black]	Q2TAM5;E9PKH5;A0A087X0W8;Q04206;E9PKV4;A0A087WVP0;E9PI38;E9PQS6;E9PMD5;E9PRX2;E9PJR1;E9PNV4;E9PJZ9;E9PM47;E9PNK5;E9PN69	Q2TAM5;E9PKH5;A0A087X0W8;Q04206;E9PKV4;A0A087WVP0;E9PI38;E9PQS6	Transcription factor p65	RELA			13	13	13	45.6	45.6	45.6	42.868	0	25	4634600000	110	0.630603	1	0.15167	0.24932	29.0698	29.1504	29.0263	29.0626	29.2232	29.4156
Color [Black]	A0A087X0X3;P52272;M0R019;M0R2T0;M0R0N3;M0QYQ7;M0R0Y6;M0R2I7;M0QY96;M0QYL3	A0A087X0X3;P52272;M0R019	Heterogeneous nuclear ribonucleoprotein M	HNRNPM			22	22	14	40.1	40.1	22.6	77.569	0	82.646	15522000000	184	0.181227	1	-0.223665	-0.230637	31.1076	30.1545	30.1281	30.9234	29.9051	29.8907
Color [Black]	A0A087X1E4;P53365;E9PPY7;E9PRV8	A0A087X1E4;P53365	Arfaptin-2	ARFIP2			4	4	4	15	15	15	41.595	0	5.6585	257450000	18	0.623461	0.970563	-0.459105	-0.552326	25.0928	24.9134	24.791	24.9803	24.5564	23.8832
Color [Black]	A0A087X1H5;Q15057;A0A0U1RQT1;H7C3K3;H7C3Q8	A0A087X1H5;Q15057;A0A0U1RQT1	Arf-GAP with coiled-coil, ANK repeat and PH domain-containing protein 2	ACAP2			8	8	8	14.5	14.5	14.5	88.02	0	11.906	630690000	25	0.316992	1	-0.136206	-0.201517	25.9795	26.4984	26.4672	26.075	26.2238	26.2377
Color [Black]	A0A087X1N7;P20929;H0Y786;H7BZD5	A0A087X1N7;P20929	Nebulin	NEB			7	7	7	1.2	1.2	1.2	990.84	0	4.5212	5917700000	23	0.149875	1	-0.116503	-0.147525	29.0092	29.7398	29.3996	29.142	29.655	29.0022
Color [Black]	A0A087X1U6;A0A075B730	A0A087X1U6;A0A075B730		EPPK1			106	3	3	61.2	1.3	1.3	555.65	0	47.705	2105500000	33	0.000102365	1	-0.000176112	-0.000166073	28.043	27.4704	27.5941	28.7553	27.3171	27.0345
Color [Black]	A0A0G2JQX1;A0A0G2JPW5;A0A0G2JSA7;A0A087X1Z1;Q96RT8;A0A0G2JQK2;A0A087WVL9;A0A0G2JQK7;A0A0G2JR45;A0A0G2JRG1;A0A0G2JS51;A0A087WVZ8	A0A0G2JQX1;A0A0G2JPW5;A0A0G2JSA7;A0A087X1Z1;Q96RT8	Gamma-tubulin complex component 5	TUBGCP5			7	7	7	8.7	8.7	8.7	118.65	0	38.23	709980000	33	0.419006	1	-0.370916	-0.422863	26.5882	26.6569	26.6477	25.5156	26.5337	26.7308
Color [Black]	A0A087X1Z3;Q9UL46;H0YM70;H0YKU2	A0A087X1Z3;Q9UL46;H0YM70	Proteasome activator complex subunit 2	PSME2			9	9	9	45.7	45.7	45.7	29.126	0	110.47	7129800000	91	0.00211549	1	-0.00100708	-0.0015365	29.349	29.7928	29.8212	29.6359	29.6157	29.7083
Color [Black]	A0A087X211;Q8TCG1;F8WAX6;F8WF26	A0A087X211;Q8TCG1	Protein CIP2A	KIAA1524			17	17	17	23.3	23.3	23.3	102.28	0	20.637	3021100000	49	1.73371	1	-0.152184	-0.282014	28.5818	28.5798	28.4675	28.4148	28.379	28.3786
Color [Black]	A0A087X256;Q2M389;F8W1W1;F8VYH7;F8VNZ5	A0A087X256;Q2M389	WASH complex subunit 7	KIAA1033			9	9	9	10.9	10.9	10.9	136.5	0	9.028	926620000	17	0.523954	0.637521	1.05648	0.761951	26.8884	24.1455	26.5377	27.1952	27.0381	26.5079
Color [Black]	A0A087X279;P09913	A0A087X279;P09913	Interferon-induced protein with tetratricopeptide repeats 2	IFIT2			10	10	10	28.6	28.6	28.6	55.984	0	22.693	2053300000	63	0.574726	1	-0.0250708	-0.0482671	27.8787	27.8359	27.8595	27.8063	27.858	27.8345
Color [Black]	A0A087X295;Q9NNW5;E9PDU5;E9PBK6;C9K020;Q6PKC6;C9JFP6;V9GYU1;V9GZ65;E5RFX3;F8WE36	A0A087X295;Q9NNW5;E9PDU5	WD repeat-containing protein 6	WDR6			17	17	17	21.5	21.5	21.5	125	0	37.894	2618700000	132	0.284865	1	-0.0495828	-0.086957	28.1581	28.37	28.3042	28.1884	28.2045	28.2907
Color [Black]	A0A087X2D0;P84103	A0A087X2D0;P84103	Serine/arginine-rich splicing factor 3	SRSF3			4	3	3	42.1	27.4	27.4	10.32	0	8.4562	1436000000	28	0.0787289	1	-0.115409	-0.113513	26.9045	26.6546	27.0658	27.7443	26.4423	26.092
Color [Black]	A0A087X2I1;P62333;H0YJC0;H0YJS8;H0YJE9;H0YJT1	A0A087X2I1;P62333;H0YJC0	26S protease regulatory subunit 10B	PSMC6			11	11	11	34	34	34	45.796	0	27.022	3735600000	49	0.792901	1	-0.128424	-0.223426	28.9561	28.8236	28.7129	28.6858	28.7525	28.6689
Color [Black]	A0A088AWN3;A0A0A0MSY4;Q9BZ29;Q6ZSL5;A0A0A0MT38;H0Y3S1;H7BZ79;A0A1B0GVL8;Q5JUD3;X6RGR3;Q5JUD8;A0A0D9SFH5	A0A088AWN3;A0A0A0MSY4;Q9BZ29;Q6ZSL5;A0A0A0MT38	Dedicator of cytokinesis protein 9	DOCK9			8	8	8	5.1	5.1	5.1	237.91	0	11.155	568220000	23	0.0238696	1	0.0114231	0.0173069	25.9248	26.0152	26.3833	26.0969	26.2625	25.9982
Color [Black]	A0A096LNV3;A0A096LP02;Q9Y508;A0A096LNT1;A0A096LNN8;A0A096LPF9	A0A096LNV3;A0A096LP02;Q9Y508	E3 ubiquitin-protein ligase RNF114	RNF114			4	4	4	29.3	29.3	29.3	20.885	0	33.6	637870000	29	1.51351	0.283778	-0.749906	-1.02868	26.4436	26.5806	25.8789	25.7053	25.5083	25.4398
Color [Black]	A0A096LNZ9;A0A096LPJ4;P05161	A0A096LNZ9;A0A096LPJ4;P05161	Ubiquitin-like protein ISG15	ISG15			6	6	6	42.7	42.7	42.7	15.562	0	51.187	2857600000	45	0.0209994	1	-0.0234566	-0.0268876	28.6027	27.8703	27.8728	28.6539	27.7811	27.8405
Color [Black]	A0A096LP25;A0A096LNZ0;Q6ZSR9	A0A096LP25;A0A096LNZ0;Q6ZSR9	Uncharacterized protein FLJ45252	AAK1			8	6	6	26.4	19	19	54.448	0	9.6313	1004900000	42	0.205681	1	-0.0674337	-0.107601	26.9706	27.1777	27.0052	26.7806	27.1553	27.0153
Color [Black]	A0A0A0MQS1;Q53H96;B5MD87;A0A087WTU2	A0A0A0MQS1;Q53H96;B5MD87	Pyrroline-5-carboxylate reductase;Pyrroline-5-carboxylate reductase 3	PYCRL			5	5	5	24.5	24.5	24.5	29.892	0	11.91	2778700000	53	1.21103	1	-0.281632	-0.462237	28.6326	28.5042	28.3518	28.1494	28.1336	28.3607
Color [Black]	A0A0A0MQX1;Q9HD67;D6RGD1;E9PEW5;E9PCN3	A0A0A0MQX1;Q9HD67;D6RGD1	Unconventional myosin-X	MYO10			16	16	16	11.5	11.5	11.5	238.51	0	20.617	1422800000	39	0.578693	1	0.294708	0.405429	27.0188	27.1356	27.2954	27.1277	27.3586	27.8478
Color [Black]	H0Y966;A0A0A0MR42;K7ENP4;Q8TEP8;K7ELX0;K7EPA2;C9JT09	H0Y966;A0A0A0MR42;K7ENP4;Q8TEP8;K7ELX0	Centrosomal protein of 192 kDa	CEP192			5	5	5	3.5	3.5	3.5	211.99	0	3.7913	117200000	10	0.317082	1	0.220756	0.28121	24.545	24.3281	23.9242	24.5589	24.8252	24.0755
Color [Black]	A0A0A0MRA5;B7Z4B8;Q9BUJ2;M0R3F1;M0QYZ0;M0QYI8;M0QYM5;M0R0K8;M0R203;M0QZV6	A0A0A0MRA5;B7Z4B8;Q9BUJ2;M0R3F1;M0QYZ0	Heterogeneous nuclear ribonucleoprotein U-like protein 1	HNRNPUL1			12	12	12	23.4	23.4	23.4	85.939	0	28.665	3874300000	95	0.17026	1	-0.110864	-0.148595	29.0194	28.7835	28.7286	29.1456	28.7002	28.3532
Color [Black]	A0A0A0MRE5;Q9ULH1;H0YBF7;E5RHD7;H0YBM4	A0A0A0MRE5;Q9ULH1;H0YBF7	Arf-GAP with SH3 domain, ANK repeat and PH domain-containing protein 1	ASAP1			5	5	5	7.4	7.4	7.4	124.77	0	10.386	215870000	14	1.02594	0.224647	1.08464	1.08859	24.2767	23.5874	25.2728	25.3509	25.412	25.6278
Color [Black]	A0A0A0MRE6;O94967;E9PR96;E9PN15;E9PNF6;E9PKZ6	A0A0A0MRE6;O94967	WD repeat-containing protein 47	WDR47			7	7	7	10.6	10.6	10.6	98.701	0	10.044	900150000	22	0.0655646	1	0.0496712	0.0650219	27.1861	26.4616	26.3953	26.7883	26.5835	26.8203
Color [Black]	A0A0A0MRF6;Q99996;H7BYL6;A0A087WX84;H7BZV6;Q6PJH3;H0Y6Q0	A0A0A0MRF6;Q99996	A-kinase anchor protein 9	AKAP9			71	71	13	22.9	22.9	4.6	453.49	0	230.2	7806600000	291	0.765056	1	-0.267429	-0.404662	29.913	30.2245	30.2478	29.7022	30.0946	29.7863
Color [Black]	A0A0A0MRI2;Q9UNH7;G3V5X9	A0A0A0MRI2;Q9UNH7;G3V5X9	Sorting nexin-6;Sorting nexin-6, N-terminally processed	SNX6			4	4	4	11.7	11.7	11.7	47.804	0	28.398	693590000	25	0.000342275	1	-0.00031662	-0.000395071	26.3111	26.2558	26.1942	26.8336	26.0922	25.8343
Color [Black]	A0A0A0MRJ0;Q5VT25;H0Y5V1;A0A0A0MRJ1;H0Y6V3;H0Y7V8;H0Y6R0	A0A0A0MRJ0;Q5VT25;H0Y5V1;A0A0A0MRJ1;H0Y6V3;H0Y7V8	Non-specific serine/threonine protein kinase;Serine/threonine-protein kinase MRCK alpha	CDC42BPA			15	15	15	11.5	11.5	11.5	193.63	0	18.893	1438100000	43	0.961778	1	0.233193	0.380082	27.3678	27.3989	27.1658	27.3812	27.5728	27.678
Color [Black]	A0A0A0MRJ6;H7BY58;P22061;F6S8N6;H7C4X2;C9J0F2;F8WDT3;F8WAV5;F8WAX2	A0A0A0MRJ6;H7BY58;P22061;F6S8N6	Protein-L-isoaspartate O-methyltransferase;Protein-L-isoaspartate(D-aspartate) O-methyltransferase	PCMT1			6	6	6	36.5	36.5	36.5	30.315	0	25.493	3418000000	45	0.465593	1	0.197121	0.288563	28.5256	28.2481	28.202	28.2838	28.8068	28.4765
Color [Black]	A0A0A0MRK1;E9PAV9;Q5T3I0;E9PPY4;F2Z3C6;F8W895	A0A0A0MRK1;E9PAV9;Q5T3I0;E9PPY4;F2Z3C6;F8W895	G patch domain-containing protein 4	GPATCH4			2	2	2	8.9	8.9	8.9	42.054	0	3.6539	105820000	9	0.469138	0.950643	-0.591759	-0.565661	23.167	24.422	23.9988	23.045	24.0537	22.7139
Color [Black]	J3QSX6;F8W8M4;A0A0A0MRL6;O14639;H0Y7N6;F6XFR5	J3QSX6;F8W8M4;A0A0A0MRL6;O14639	Actin-binding LIM protein 1	ABLIM1			5	5	5	16.7	16.7	16.7	46.07	0	6.463	1135100000	8	0.19439	1	0.12722	0.169359	26.9408	27.2212	27.2395	27.7225	27.0692	26.9914
Color [Black]	A0A0A0MRM8;A0A0D9SGC1;E7EW20;Q9UM54;Q5JVM0	A0A0A0MRM8;A0A0D9SGC1;E7EW20;Q9UM54	Unconventional myosin-VI	MYO6			18	18	18	19.2	19.2	19.2	145.01	0	62.598	1891100000	106	0.119687	1	0.0316703	0.0530974	27.6417	27.8112	27.6728	27.808	27.8342	27.5786
Color [Black]	A0A0A0MRM9;Q14978;S4R402;S4R341;S4R349	A0A0A0MRM9;Q14978	Nucleolar and coiled-body phosphoprotein 1	NOLC1			4	4	4	8.2	8.2	8.2	74.543	0	6.8532	403170000	12	1.03509	0.175071	1.23837	1.16622	24.4701	23.5524	24.4665	26.2909	25.2285	24.6846
Color [Black]	A0A0A0MRP0;Q8IWC1	A0A0A0MRP0;Q8IWC1	MAP7 domain-containing protein 3	MAP7D3			5	5	5	8	8	8	90.131	0	6.7716	504770000	21	0.0498915	1	-0.0334949	-0.0458544	25.5162	26.0429	26.1535	25.9079	26.0578	25.6463
Color [Black]	B6VEX4;A0A0A0MRT6;Q8IZP0	B6VEX4;A0A0A0MRT6;Q8IZP0	Abl interactor 1	ABI1			6	6	4	15.8	15.8	11.2	43.294	0	48.069	1763500000	50	0.0425224	1	-0.0235755	-0.0342189	27.5376	27.8088	27.9501	27.5849	28.0319	27.609
Color [Black]	A0A0A0MRV0;Q9P2E9;A0A087WVV2;F8W7S5;A0A087WU26;A2A2S5;V9GY78;H0YDJ4;H9KV85;E9PN67;C9J066;Q8N4C6	A0A0A0MRV0;Q9P2E9;A0A087WVV2;F8W7S5	Ribosome-binding protein 1	RRBP1			34	34	34	29.8	29.8	29.8	152.45	0	323.31	11281000000	304	0.740803	1	-0.165225	-0.274317	30.3922	30.6432	30.5672	30.2402	30.4824	30.3843
Color [Black]	E7EMV7;A0A0A0MRZ4;Q15025;E7EW15;H0YC17	E7EMV7;A0A0A0MRZ4;Q15025;E7EW15	TNFAIP3-interacting protein 1	TNIP1			5	5	5	10.6	10.6	10.6	55.697	0	7.8953	460080000	25	0.483187	1	-0.43125	-0.485621	25.905	26.6106	25.4271	25.7359	25.1897	25.7234
Color [Black]	E7ETB7;E7EQ06;A0A0A0MS31;Q14790;E7EQ01;E7EVN1;C9JB29	E7ETB7;E7EQ06;A0A0A0MS31;Q14790;E7EQ01;E7EVN1	Caspase-8;Caspase-8 subunit p18;Caspase-8 subunit p10	CASP8			4	4	4	24.2	24.2	24.2	23.465	0	8.083	708610000	23	1.0495	0.571046	0.627022	0.803165	25.9342	25.3985	26.3492	26.5879	26.5637	26.4113
Color [Black]	A0A0A0MS52;Q8WU40;A0A0A0MT11;Q13555;H0Y6G2;Q13554;H7BXS4;H7C394;D6RHX9;E9PBE8;E7EQE4;H7BZC6	A0A0A0MS52;Q8WU40;A0A0A0MT11;Q13555;H0Y6G2	Calcium/calmodulin-dependent protein kinase type II subunit gamma	CAMK2G			15	15	1	39.5	39.5	5.9	60.201	0	133.69	13036000000	191	0.0246469	1	0.0115922	0.0176333	30.4965	30.8351	30.8018	30.4939	30.8221	30.8521
Color [Black]	A0A0A0MS54;P22694;A0A087WVC4;B1APG2;B1APF8;B1APF9;B1APG3;P17612;B1APF7;B1APG1;B1APG0;Q15136;K7ERP6;P22612	A0A0A0MS54;P22694;A0A087WVC4;B1APG2;B1APF8;B1APF9;B1APG3;P17612	cAMP-dependent protein kinase catalytic subunit beta;cAMP-dependent protein kinase catalytic subunit alpha	PRKACB;PRKACA			7	7	7	26.1	26.1	26.1	41.308	0	9.7912	1129300000	31	0.430368	1	-0.220266	-0.306396	26.9381	27.1817	26.8653	26.3835	27.009	26.9317
Color [Black]	A0A0A0MSB8;Q9UPT5;A0A0A0MRE1;B4DJ07;B5MCY9;K7ERQ5;C9JME6;C9JKC2	A0A0A0MSB8;Q9UPT5;A0A0A0MRE1;B4DJ07;B5MCY9;K7ERQ5	Exocyst complex component 7	EXOC7			5	5	5	10	10	10	78.808	0	14.342	320660000	11	1.51504	0.192317	0.853708	1.12271	24.5279	24.1112	23.6526	24.9963	25.0294	24.8271
Color [Black]	J3KNW4;A0A0A0MSG2;Q14192;F8WDA8;U3KQT4;C9J3S8	J3KNW4;A0A0A0MSG2;Q14192	Four and a half LIM domains protein 2	FHL2			15	15	15	50.6	50.6	50.6	44.205	0	95.86	11593000000	185	1.49007	1	0.194194	0.346556	30.4756	30.3579	30.5123	30.5662	30.6761	30.6861
Color [Black]	A0A0A0MSI8;O00471;F8W9B8	A0A0A0MSI8;O00471;F8W9B8	Exocyst complex component 5	EXOC5			6	6	6	10.3	10.3	10.3	82.118	0	6.1892	337060000	16	0.0587952	1	0.0133425	0.0230616	25.4901	25.521	25.5653	25.6858	25.495	25.4356
Color [Black]	E5RHJ2;A0A0A0MSK8;E5RG56;Q12797;E5RHK2;G3XAN5;E5RG29	E5RHJ2;A0A0A0MSK8;E5RG56;Q12797;E5RHK2;G3XAN5;E5RG29	Aspartyl/asparaginyl beta-hydroxylase	ASPH			2	2	2	38.1	38.1	38.1	11.787	0	6.6054	125850000	10	0.239465	1	0.399506	0.3452	23.7116	23.5837	22.8173	24.9161	22.9187	23.4763
Color [Black]	A0A0A0MT60;Q5T1M5;X6RKW4	A0A0A0MT60;Q5T1M5	Peptidyl-prolyl cis-trans isomerase;FK506-binding protein 15	FKBP15			16	16	16	17.6	17.6	17.6	136.27	0	81.636	3298400000	114	0.379772	1	-0.164626	-0.241353	28.6088	29.034	28.8899	28.464	28.6537	28.921
Color [Black]	A0A0A0MTB8;Q8NI36	A0A0A0MTB8;Q8NI36	WD repeat-containing protein 36	WDR36			11	11	11	14.3	14.3	14.3	99.365	0	14.969	757110000	27	0.0454156	1	0.0902475	0.0765334	26.683	25.4713	25.2883	26.9271	25.5515	25.2347
Color [Black]	A0A0A0MTR7;A0A0A0MTC1;Q63HN8;I3L3H9	A0A0A0MTR7;A0A0A0MTC1;Q63HN8	E3 ubiquitin-protein ligase RNF213	RNF213			85	85	85	21.9	21.9	21.9	591.4	0	188.84	11814000000	369	0.489617	1	-0.080946	-0.141511	30.3776	30.5657	30.5227	30.3215	30.4674	30.4342
Color [Black]	A0A0A0MTD1;E5RJN7;A0A0A0MTC4;F8VPI7;E7EPX0;A0A0A0MTC6;E7EVJ4;E9PH62;A0A0A0MTC5;Q9NUL3;G5EA18;E7EVI1;E5RJ67;E5RGT3;H0YBY0;E5RFK1	A0A0A0MTD1;E5RJN7;A0A0A0MTC4;F8VPI7;E7EPX0;A0A0A0MTC6;E7EVJ4;E9PH62;A0A0A0MTC5;Q9NUL3;G5EA18;E7EVI1	Double-stranded RNA-binding protein Staufen homolog 2	STAU2			7	7	7	21.4	21.4	21.4	52.009	0	9.3198	750580000	32	0.0212322	1	-0.0161247	-0.0214069	26.5618	26.717	26.0201	26.1397	26.525	26.5859
Color [Black]	A0A0A0MTH3;Q13418;A0A087WWY6	A0A0A0MTH3;Q13418	Integrin-linked protein kinase	ILK			8	8	8	21.5	21.5	21.5	54.611	0	18.116	1417100000	50	0.0492396	1	0.0301367	0.0424479	27.5933	27.2524	27.0475	27.5255	27.0649	27.3932
Color [Black]	A0A0A0MTH9;O14981	A0A0A0MTH9;O14981	TATA-binding protein-associated factor 172	BTAF1			5	5	5	4.7	4.7	4.7	206.93	0	12.248	420020000	13	0.373878	1	0.405473	0.42478	25.7263	25.7275	24.5919	26.2439	25.6112	25.4069
Color [Black]	A0A0A0MTL5;Q13309;D6RAG5;D6R9R7	A0A0A0MTL5;Q13309	S-phase kinase-associated protein 2	SKP2			3	3	3	9.9	9.9	9.9	48.885	0	3.7321	361020000	7	0.509373	1	-0.455558	-0.510884	25.6453	25.663	25.493	25.743	24.4178	25.2739
Color [Black]	A0A0A0MTL6;Q6ZS17;H3BQI5;H3BSV5;H3BSX9;H3BU12;H3BMG9;H3BS40;H3BUP6	A0A0A0MTL6;Q6ZS17	Protein FAM65A	FAM65A			9	9	9	8.6	8.6	8.6	134.07	0	21.057	838370000	41	0.828073	0.949658	0.416958	0.568525	26.1037	26.1481	26.6134	27.033	26.5983	26.4848
Color [Black]	A0A0A0MTN0;Q13617;Q5T2B5;Q5T2B7	A0A0A0MTN0;Q13617;Q5T2B5	Cullin-2	CUL2			8	8	8	14.1	14.1	14.1	88.505	0	12.791	734530000	29	0.319839	1	0.184404	0.250438	26.3866	26.3653	26.9617	26.9473	26.5	26.8196
Color [Black]	A0A0A6YYJ8;Q9Y383;B8ZZ09;B8ZZ10;A8MYV2;Q9NQ29	A0A0A6YYJ8;Q9Y383	Putative RNA-binding protein Luc7-like 2	LUC7L2			4	4	4	10.9	10.9	10.9	54.223	0	13.72	406070000	32	0.313951	1	0.578811	0.461678	24.2476	23.7897	26.2339	25.386	25.4295	25.1922
Color [Black]	A0A0B4J1R6;P29401;E9PFF2	A0A0B4J1R6;P29401	Transketolase	TKT			9	9	9	29.1	29.1	29.1	49.91	0	11.572	1120500000	33	0.822227	1	-0.298045	-0.446225	27.1039	27.4897	27.5726	27.1662	27.1861	26.9197
Color [Black]	A0A0B4J1Z1;C9JAB2;Q16629;F8WEA1	A0A0B4J1Z1;C9JAB2;Q16629	Serine/arginine-rich splicing factor 7	SRSF7			6	6	5	43.8	43.8	43.8	15.763	0	8.8568	2344800000	23	0.105107	1	-0.162263	-0.15361	28.3477	27.6221	27.5797	28.6776	27.2762	27.1088
Color [Black]	A0A0C4DFM7;Q5TAX3;E9PKY2;E9PKX1;H0YDJ1;H0YEE8;E9PJN7;E9PQS7;X6R5G7;E9PRG2	A0A0C4DFM7;Q5TAX3;E9PKY2;E9PKX1	Terminal uridylyltransferase 4	ZCCHC11			18	17	17	15.6	15.1	15.1	185.25	0	51.136	1416700000	62	0.183812	1	-0.0880636	-0.129	27.3636	27.4565	27.519	27.0152	27.6053	27.4544
Color [Black]	A0A0C4DFR6;P55735;A8MXL6;E7ERC8	A0A0C4DFR6;P55735;A8MXL6	Protein SEC13 homolog	SEC13			9	9	9	42.2	42.2	42.2	35.857	0	65.053	3832000000	74	0.886262	1	-0.19369	-0.321832	28.916	28.9577	28.8583	28.7473	28.8689	28.5347
Color [Black]	A0A0C4DFR8;Q9UBK9;S4R2Z4	A0A0C4DFR8;Q9UBK9;S4R2Z4	Protein UXT	UXT			2	2	2	14.2	14.2	14.2	19.596	0	3.9618	382880000	7	0.226015	1	0.104106	0.153068	25.3491	25.6707	25.9075	25.7503	25.8817	25.6075
Color [Black]	A0A0C4DFT3;Q12959;E7EQD7;H7C166;B4E2H8;C9J110;F2Z2L0;C9IYP1;C9JUA9;C9JN61;H7C325;C9JCP6;A8MUT6;B5MCC5;B7Z264;E9PIW2;Q5JUW8;B7Z2T4;E9PN83;Q92796;Q15700	A0A0C4DFT3;Q12959;E7EQD7	Disks large homolog 1	DLG1			8	8	8	12.8	12.8	12.8	99.813	0	8.9054	654400000	31	0.0121154	1	0.00459353	0.00734739	26.2549	26.6077	26.2497	26.3144	26.3596	26.4519
Color [Black]	A0A0C4DFX7;Q9H967	A0A0C4DFX7;Q9H967	WD repeat-containing protein 76	WDR76			2	2	2	4.4	4.4	4.4	62.553	0.00034626	3.2408	144140000	6	0.309801	1	0.2515	0.302552	24.8821	23.9028	24.7655	25.0074	24.6612	24.6362
Color [Black]	C9J9K3;A0A0C4DG17;P08865;F8WD59	C9J9K3;A0A0C4DG17;P08865	40S ribosomal protein SA	RPSA			9	9	9	47.9	47.9	47.9	29.404	0	33.143	6366000000	64	0.363908	1	-0.222335	-0.294452	29.9268	29.5398	29.3727	29.7812	29.2051	29.186
Color [Black]	A0A0C4DG40;Q8NF91;E7ENN3;A0A087WYJ5;A0A0C4DH48;F5GYQ7;F5H4Q0;Q5JV20;F8WAI0;H0Y326;F5GXQ8;H0Y325	A0A0C4DG40;Q8NF91;E7ENN3	Nesprin-1	SYNE1			5	5	5	1	1	1	1005.2	0	12.79	1454600000	14	0.457884	0.654355	-1.29899	-0.753433	27.4904	27.726	27.5493	27.4972	23.8455	27.526
Color [Black]	A0A0C4DG98;Q8NI27;H0Y815	A0A0C4DG98;Q8NI27;H0Y815	THO complex subunit 2	THOC2			13	13	13	11.8	11.8	11.8	169.58	0	59.733	1432000000	68	0.151783	1	0.0505123	0.0809235	27.4539	27.1553	27.3474	27.4506	27.4645	27.193
Color [Black]	A0A0C4DGB5;B7Z574;P20810;E7ES10;E9PDE4;E9PCH5;H0Y7F0;E7EQ12;E7EQA0;F8W7E0;A0A0C4DGD1;H0YA91;D6RC54;H0Y944;E9PSG1;D6RAA8;D6RGF7;D6RBR1;E7EQK6;E7EN75	A0A0C4DGB5;B7Z574;P20810;E7ES10;E9PDE4;E9PCH5;H0Y7F0;E7EQ12;E7EQA0	Calpastatin	CAST			25	25	3	49.7	49.7	4.4	80.998	0	180.11	12448000000	250	0.341121	1	0.150604	0.220623	30.4369	30.682	30.5923	30.4074	30.7733	30.9823
Color [Black]	A0A0C4DGG1;Q9UKS6;E9PIY1;E9PJ33;E9PJ75;E9PNM9	A0A0C4DGG1;Q9UKS6;E9PIY1	Protein kinase C and casein kinase substrate in neurons protein 3	PACSIN3			5	5	5	16.5	16.5	16.5	46.494	0	7.5066	686570000	19	0.449514	0.865259	0.862782	0.650661	26.0492	23.5941	26.0059	25.7713	26.2717	26.1946
Color [Black]	F5GWX5;A0A0C4DGG9;Q14839;F6T542	F5GWX5;A0A0C4DGG9;Q14839	Chromodomain-helicase-DNA-binding protein 4	CHD4			19	19	15	14.3	14.3	10.9	217.1	0	63.567	3041600000	93	0.104384	1	-0.063055	-0.0878743	28.8197	28.4092	28.0781	28.4436	28.3504	28.3238
Color [Black]	A0A0C4DGP2;A0A0C4DGP5;Q86Y91	A0A0C4DGP2;A0A0C4DGP5;Q86Y91	Kinesin-like protein;Kinesin-like protein KIF18B	KIF18B			4	4	4	7.7	7.7	7.7	91.054	0	5.9034	256770000	6	0.877074	0.898696	0.45985	0.617975	25.1787	25.3689	25.4478	25.4006	25.7751	26.1992
Color [Black]	A0A0C4DGQ7;C9JRL6;K7EIK7;O95834;K7EII6;K7EKG3;K7ERR2;K7EIM1;K7ELI8;K7EQR0;K7ERY9;K7EKU5	A0A0C4DGQ7;C9JRL6;K7EIK7;O95834;K7EII6;K7EKG3	Echinoderm microtubule-associated protein-like 2	EML2			4	4	4	14.1	14.1	14.1	46.644	0	3.7391	240480000	11	0.327198	1	-0.165428	-0.233686	25.4272	24.9034	25.2968	25.1981	25.1601	24.773
Color [Black]	A0A0C4DGX4;Q13616	A0A0C4DGX4;Q13616	Cullin-1	CUL1			10	10	10	16.4	16.4	16.4	87.387	0	15.764	1080600000	28	0.0876037	1	0.0287323	0.0466059	26.6267	26.8385	26.8971	26.9659	26.6807	26.8019
Color [Black]	A0A0D9SEJ5;F5GY05;Q96EK7	A0A0D9SEJ5;F5GY05;Q96EK7	Constitutive coactivator of peroxisome proliferator-activated receptor gamma	FAM120B			7	7	7	9.2	9.2	9.2	105.19	0	6.8304	373670000	12	0.393615	1	0.229502	0.307564	25.0506	25.6708	25.0535	25.2222	25.657	25.5841
Color [Black]	F5H7D6;H0YNT2;A0A0D9SES8;H0YKT5;H0YKN8;H0YL70;Q04726;K7EJR7;H0YNI7;H0YKH0;H0YLW9;H0YLI3;K7EMK7;Q04725;Q04724;Q04727	F5H7D6;H0YNT2;A0A0D9SES8;H0YKT5;H0YKN8;H0YL70;Q04726;K7EJR7;H0YNI7;H0YKH0;H0YLW9;H0YLI3;K7EMK7;Q04725;Q04724;Q04727	Transducin-like enhancer protein 3;Transducin-like enhancer protein 2;Transducin-like enhancer protein 1;Transducin-like enhancer protein 4	TLE3;TLE2;TLE1;TLE4			2	2	2	3.7	3.7	3.7	74.9	0.001193	1.9915	181440000	4	0.145566	1	0.113167	0.143455	25.0735	24.0814	24.6417	24.7712	24.6653	24.6996
Color [Black]	A0A0D9SEU5;R4GMX8;Q6VN20;R4GNA3;R4GN91;R4GMX7	A0A0D9SEU5;R4GMX8;Q6VN20	Ran-binding protein 10	RANBP10			5	4	4	10.3	7.6	7.6	67.255	0	4.1339	217350000	13	0.0907817	1	0.102497	0.11362	24.3178	24.5967	24.9679	24.0199	25.0622	25.1078
Color [Black]	A0A0D9SFB3;A0A0D9SG12;A0A0D9SF53;O00571;O15523;A0A0J9YVQ7;C9J081;A0A087WVZ1;B4DLA0;A0A0J9YYH6;C9J8G5;A0A087WX09;D6RCM4;Q9NQI0;H0Y960	A0A0D9SFB3;A0A0D9SG12;A0A0D9SF53;O00571;O15523	ATP-dependent RNA helicase DDX3X;ATP-dependent RNA helicase DDX3Y	DDX3X;DDX3Y			31	31	30	53	53	51.2	70.839	0	154.07	73748000000	355	0.106368	1	-0.0117963	-0.0218448	32.9994	32.945	33.0413	33.0315	32.9323	32.9865
Color [Black]	E7EXA6;A0A0D9SF58;Q8WVB6	E7EXA6;A0A0D9SF58;Q8WVB6	Chromosome transmission fidelity protein 18 homolog	CHTF18			3	3	3	3.9	3.9	3.9	107.43	0.00032616	2.7162	64645000	5	0.520162	0.955517	0.50796	0.546819	23.2603	22.8565	23.4689	23.6109	23.0795	24.4191
Color [Black]	A0A0D9SF60;Q99569;H0YFB1;E7EST6	A0A0D9SF60;Q99569	Plakophilin-4	PKP4			8	8	8	8.4	8.4	8.4	133.97	0	10.898	370690000	19	0.341353	1	-0.0959549	-0.155697	25.5462	25.4604	25.396	25.5799	25.219	25.3159
Color [Black]	A0A0D9SFK2;Q92614;H0YEV9;A0A1B0GWJ6	A0A0D9SFK2;Q92614	Unconventional myosin-XVIIIa	MYO18A			17	17	17	11.8	11.8	11.8	231.1	0	69.101	1401500000	59	0.229203	1	0.0759761	0.120623	27.1951	27.5368	27.483	27.3346	27.5266	27.5817
Color [Black]	A0A0D9SFL3;B0QYK0;C9JGE3;Q01844;H7BY36	A0A0D9SFL3;B0QYK0;C9JGE3;Q01844;H7BY36	RNA-binding protein EWS	EWSR1			4	4	4	9.2	9.2	9.2	61.414	0	17.802	1358400000	36	0.42171	1	-0.107391	-0.176457	27.4259	27.3929	27.2262	27.1433	27.4193	27.1603
Color [Black]	A0A0X1KG75;A0A0D9SG04;Q53SF7;A0A0B4J1Z0;C9J8C4;H7C1G2	A0A0X1KG75;A0A0D9SG04;Q53SF7;A0A0B4J1Z0	Cordon-bleu protein-like 1	COBLL1			9	9	9	11	11	11	127.83	0	9.0477	281020000	16	0.14716	1	0.119638	0.149097	24.7174	25.4261	24.9129	24.7934	25.085	25.537
Color [Black]	A0A0D9SG79;Q9NZ09	A0A0D9SG79;Q9NZ09	Ubiquitin-associated protein 1	UBAP1			4	4	4	13.6	13.6	13.6	57.854	0	4.8058	388100000	8	0.347637	1	-0.103775	-0.166355	25.5212	25.8054	25.8175	25.7059	25.6688	25.458
Color [Black]	A0A0D9SGE8;Q8IWS0;Q5JRC6	A0A0D9SGE8;Q8IWS0;Q5JRC6	PHD finger protein 6	PHF6			7	7	7	28.4	28.4	28.4	41.361	0	10.757	261200000	27	0.341043	1	0.291676	0.341633	23.9532	23.927	24.6436	23.9377	24.758	24.7032
Color [Black]	A0A0G2JH68;O60610;A0A140T8Z0;H9KV28;B4E2I7;E5RJ79	A0A0G2JH68;O60610;A0A140T8Z0;H9KV28	Protein diaphanous homolog 1	DIAPH1			33	33	33	29.2	29.2	29.2	141.36	0	271.06	12539000000	249	0.00482693	1	-0.00285848	-0.00411911	30.2335	30.8004	30.5758	30.3296	30.6463	30.6252
Color [Black]	A0A0G2JHC2;Q6NYC8;A0A0G2JKF1	A0A0G2JHC2;Q6NYC8	Phostensin	PPP1R18			12	12	12	30	30	30	68.041	0	33.548	2238000000	66	0.965173	1	0.190083	0.320958	27.8116	28.0065	27.9517	27.9869	28.235	28.1182
Color [Black]	A0A0G2JIW1;P0DMV9;P0DMV8;V9GZ37	A0A0G2JIW1;P0DMV9;P0DMV8;V9GZ37	Heat shock 70 kDa protein 1B;Heat shock 70 kDa protein 1A	HSPA1B;HSPA1A			27	25	15	55.6	52.5	31.2	70.108	0	293.33	73682000000	405	0.01762	1	0.00144704	0.00274435	33.1778	33.1423	33.1007	33.1138	33.1431	33.1683
Color [Black]	Q5SRQ3;Q5SRQ6;N0E472;A0A0G2JM12;P67870;N0E644;A0A0G2JM58	Q5SRQ3;Q5SRQ6;N0E472;A0A0G2JM12;P67870;N0E644;A0A0G2JM58	Casein kinase II subunit beta	CSNK2B-LY6G5B-1181;CSNK2B;CSNK2B-LY6G5B--991;CSNK2B-LY6G5B-562			3	3	3	18	18	18	26.673	0	7.409	619720000	23	0.486503	1	-0.126551	-0.206377	26.2184	26.0296	26.299	25.9165	26.1945	26.0564
Color [Black]	A0A0G2JNZ2;A0A0G2JPP5;Q14160;A0A0G2JMS7;H0YCG0;Q5T0G3;Q9BTT6;H0YDF9	A0A0G2JNZ2;A0A0G2JPP5;Q14160;A0A0G2JMS7	Protein scribble homolog	SCRIB			23	23	23	23.1	23.1	23.1	174.91	0	68.785	4872000000	128	0.59826	1	0.115822	0.197436	29.0052	29.1401	29.2295	29.1465	29.2323	29.3436
Color [Black]	A0A0G2JS82;O94973;A0A0G2JQM1;A0A0G2JRF9;A0A0G2JQA4;E9PR62;E9PNC4;A0A0G2JRS3	A0A0G2JS82;O94973;A0A0G2JQM1	AP-2 complex subunit alpha-2	AP2A2			11	6	6	18.6	12	12	101.54	0	12.783	702950000	13	0.440727	1	0.155139	0.238286	26.2974	26.4349	26.1442	26.3645	26.2833	26.6941
Color [Black]	A0A0J9YWL0;Q9Y4K1;Q96QW7	A0A0J9YWL0;Q9Y4K1	Absent in melanoma 1 protein	AIM1			19	19	19	13.9	13.9	13.9	231.71	0	35.62	1604900000	78	0.128466	1	0.060674	0.0901125	27.4199	27.6628	27.6925	27.4338	27.9403	27.5831
Color [Black]	A0A0J9YX62;O75190;C9J2C4;C9JB42;C9JDR7;C9JDX6;F8WCZ4;C9J2P2;E9PH18;Q8WWF6;C9JN01;C9JRD2;C9JXB9;Q8NHS0;Q7Z6W7;P25686	A0A0J9YX62;O75190;C9J2C4;C9JB42;C9JDR7;C9JDX6;F8WCZ4;C9J2P2;E9PH18;Q8WWF6	DnaJ homolog subfamily B member 6;DnaJ homolog subfamily B member 3	DNAJB6;DNAJB3			4	4	4	16.5	16.5	16.5	36.657	0	6.774	760000000	21	0.264515	1	0.124475	0.180955	25.9726	26.5718	26.3825	26.3066	26.4992	26.4946
Color [Black]	A0A0J9YXM6;Q562E7;E9PDG3;K7ELV8;C9JD20;I3L3U7;C9JCF9;I3L1G2	A0A0J9YXM6;Q562E7	WD repeat-containing protein 81	WDR81			12	12	12	10	10	10	211.57	0	17.354	836560000	32	0.19563	1	-0.118797	-0.162016	26.4086	26.8355	26.7605	26.6288	26.8361	26.1833
Color [Black]	A0A0J9YXN7;Q96Q06	A0A0J9YXN7;Q96Q06	Perilipin-4	PLIN4			40	40	40	48	48	48	136.02	0	299.74	24636000000	344	0.0317365	1	0.0170644	0.0250476	31.2026	31.6977	31.4139	31.2346	31.5851	31.5458
Color [Black]	A0A0R4J2E8;A8MXP9;P43243;D6REM6;D6R991;H0Y8T4;B3KM87;Q68E03;D6R8Z5;D6RBI2;D6RE02;D6RIA2;A0A1B0GX04;D6R9F3;D6RAM9;D6RAY2;D6RBS2;D6RCM3;D6REK4;D6RBK5;D6RB45	A0A0R4J2E8;A8MXP9;P43243;D6REM6;D6R991	Matrin-3	MATR3			23	23	23	37.5	37.5	37.5	94.622	0	118.91	10962000000	184	0.0299123	1	-0.0450528	-0.0447466	30.4889	29.6689	29.6668	30.7311	29.6328	29.3257
Color [Black]	A0A0U1RQK7;A0A0A0MSA7;O43432	A0A0U1RQK7;A0A0A0MSA7;O43432	Eukaryotic translation initiation factor 4 gamma 3	EIF4G3			20	17	17	14.2	12.2	12.2	195.27	0	25.642	1131700000	64	1.11153	0.880462	0.42494	0.625116	26.7579	26.7518	27.1602	27.0907	27.3599	27.494
Color [Black]	H0YMA4;A0A0U1RQM0;Q15004;A0A0U1RQC1;H0YKX3	H0YMA4;A0A0U1RQM0;Q15004;A0A0U1RQC1;H0YKX3	PCNA-associated factor	KIAA0101			4	4	4	38.3	38.3	38.3	12.398	0	6.9438	141930000	7	0.480409	1	-0.145016	-0.229771	24.1914	24.396	24.377	24.2143	23.9633	24.3518
Color [Black]	A0A0U1RR27;Q7Z401;H3BTW5	A0A0U1RR27;Q7Z401;H3BTW5	C-myc promoter-binding protein	DENND4A			9	9	9	7.5	7.5	7.5	214.83	0	18.704	600040000	32	0.733039	1	-0.178089	-0.291317	26.2544	26.3382	26.208	25.8819	26.2193	26.1651
Color [Black]	A0A0U1RR32;A0A0U1RRH7;Q99878;Q96KK5;Q9BTM1;Q16777;Q93077;Q7L7L0;Q6FI13;P20671;P0C0S8;P04908;H0YFX9	A0A0U1RR32;A0A0U1RRH7;Q99878;Q96KK5;Q9BTM1;Q16777;Q93077;Q7L7L0;Q6FI13;P20671;P0C0S8;P04908;H0YFX9	Histone H2A type 1-J;Histone H2A type 1-H;Histone H2A.J;Histone H2A type 2-C;Histone H2A type 1-C;Histone H2A type 3;Histone H2A type 2-A;Histone H2A type 1-D;Histone H2A type 1;Histone H2A type 1-B/E;Histone H2A	HIST1H2AJ;HIST1H2AH;H2AFJ;HIST2H2AC;HIST1H2AC;HIST3H2A;HIST2H2AA3;HIST1H2AD;HIST1H2AG;HIST1H2AB			2	1	1	16.6	11.2	11.2	18.481	0	54.901	18368000000	24	0.0132712	1	-0.0607433	-0.030172	31.1195	28.3933	28.5252	31.7329	27.9466	28.1763
Color [Black]	A0A0U1RRM1;Q8WXI9;A0A0U1RR30;A0A1B0GW07	A0A0U1RRM1;Q8WXI9;A0A0U1RR30	Transcriptional repressor p66-beta	GATAD2B			8	8	7	22	22	20.1	63.461	0	21.561	838790000	43	0.406799	1	0.139632	0.216275	26.391	26.7419	26.565	26.861	26.5065	26.7493
Color [Black]	A6NLN1;A0A0U1RRM4;P26599;A0A0D9SF20;K7EKJ7;K7ELW5;K7ES59;A0A087WU68;K7EK45;A0A087WUW5	A6NLN1;A0A0U1RRM4;P26599	Polypyrimidine tract-binding protein 1	PTBP1			12	12	11	38.9	38.9	37	56.51	0	173.51	11375000000	160	0.694172	1	-0.083971	-0.151271	30.383	30.2501	30.3408	30.1978	30.318	30.2063
Color [Black]	A0A0U1RRM6;Q8N8S7;A0A075B6E5;A0A0U1RQP7	A0A0U1RRM6;Q8N8S7;A0A075B6E5	Protein enabled homolog	ENAH			7	7	7	14	14	14	87.399	0	5.8603	332590000	15	0.010632	1	0.0109965	0.0130762	25.7836	24.6933	25.6065	25.2932	25.3696	25.4537
Color [Black]	A0A140T9T7;Q03518	A0A140T9T7;Q03518	Antigen peptide transporter 1	TAP1			11	11	11	24.8	24.8	24.8	87.175	0	42.281	2111000000	70	0.111624	1	0.0673364	0.0937155	27.6293	27.9767	27.9409	27.5547	28.1903	28.0038
Color [Black]	A0A140TA76;Q8ND56;K7EMZ9;A0A0G2JQ95;A0A096LP11	A0A140TA76;Q8ND56;K7EMZ9	Protein LSM14 homolog A	LSM14A			3	3	3	11.6	11.6	11.6	38.018	0	5.7772	652240000	31	0.0428759	1	-0.013216	-0.0218414	25.9201	26.2159	26.1351	25.9668	26.1571	26.1076
Color [Black]	A0A1B0GWJ0;A0A1B0GTJ7;P30566;A0A0A6YY92;A0A096LNY6;A0A1B0GTG9;A0A1B0GWF8;A0A096LNY5;A0A096LNY4;A0A096LP92;A0A096LNT0;A0A096LP76;B4DEP1;A0A096LPA2;A0A096LP72	A0A1B0GWJ0;A0A1B0GTJ7;P30566;A0A0A6YY92;A0A096LNY6;A0A1B0GTG9;A0A1B0GWF8;A0A096LNY5	Adenylosuccinate lyase	ADSL			6	6	6	18.1	18.1	18.1	54.465	0	7.5532	1627500000	34	0.311409	1	-0.0892054	-0.144585	27.6808	27.5222	27.6682	27.7259	27.515	27.3626
Color [Black]	A0A1B0GTL5;Q9BXF6	A0A1B0GTL5;Q9BXF6	Rab11 family-interacting protein 5	RAB11FIP5			6	6	6	7.2	7.2	7.2	138.41	0	10.538	382860000	29	0.978171	1	-0.16748	-0.28864	25.63	25.6054	25.6418	25.4126	25.3491	25.613
Color [Black]	F5GZ78;A0A1B0GTU4;P49023;A0A1B0GU60;F5H836;A0A1B0GV30	F5GZ78;A0A1B0GTU4;P49023	Paxillin	PXN			15	15	15	36.8	36.8	36.8	64.232	0	54.719	3342900000	77	0.32794	1	0.108859	0.171016	28.3764	28.6128	28.8172	28.7595	28.761	28.6125
Color [Black]	A0A1B0GTW1;Q9UDY2;U3KQJ2;B1AN86	A0A1B0GTW1;Q9UDY2	Tight junction protein ZO-2	TJP2			25	25	25	28.3	28.3	28.3	140.73	0	115.8	6493400000	183	0.71976	1	0.293918	0.427978	29.3403	29.8521	29.5792	29.6572	30.016	29.9802
Color [Black]	A0A1B0GUA3;Q96EK5;A0A1B0GUH6;A0A0D9SFK7;A0A1B0GV79;A0A1B0GW21;A0A1B0GTE6	A0A1B0GUA3;Q96EK5;A0A1B0GUH6	KIF1-binding protein	KIAA1279			6	6	6	15.9	15.9	15.9	74.783	0	10.577	877210000	25	0.141192	1	-0.0510025	-0.0804708	26.5664	26.7045	26.9369	26.5343	26.7197	26.8007
Color [Black]	A0A1B0GUA8;Q9H1H9;H0Y9Z7;H0Y307;H0Y925;A0A1B0GTU3;Q96L93	A0A1B0GUA8;Q9H1H9	Kinesin-like protein KIF13A	KIF13A			10	10	7	7.3	7.3	5.6	207.22	0	31.943	626540000	44	0.0341287	1	0.0120538	0.0194615	26.3193	26.0009	26.1275	26.0132	26.2598	26.2109
Color [Black]	A0A1B0GV47;Q7Z4S6;H0YHT2;H0YIM7;H0YIM6;H0YI78;O75037;Q86VH2	A0A1B0GV47;Q7Z4S6	Kinesin-like protein KIF21A	KIF21A			16	16	15	14	14	13.4	184.71	0	29.243	1586400000	54	0.700264	1	-0.0911617	-0.162975	27.5455	27.5459	27.5923	27.3926	27.4357	27.5819
Color [Black]	A0A1B0GV70;Q96N21	A0A1B0GV70;Q96N21	AP-4 complex accessory subunit tepsin	ENTHD2			2	2	2	6.1	6.1	6.1	62.041	0	5.6736	333510000	13	0.335363	1	0.277696	0.329923	25.5364	26.3081	25.1574	25.9222	25.8788	26.0339
Color [Black]	A0A1C7CYX9;Q16555;E9PD68;Q14194;E5RFU4;H0YBT4;Q14195	A0A1C7CYX9;Q16555	Dihydropyrimidinase-related protein 2	DPYSL2			12	12	12	29.4	29.4	29.4	73.502	0	78.515	3621300000	122	0.919425	1	-0.0524069	-0.099515	28.847	28.7773	28.7871	28.7207	28.7671	28.7664
Color [Black]	A0AVT1;H0Y8S8	A0AVT1	Ubiquitin-like modifier-activating enzyme 6	UBA6			21	21	21	26.2	26.2	26.2	117.97	0	54.64	4615600000	132	0.273611	1	-0.066323	-0.111052	28.8433	29.1538	29.0191	28.8829	28.9254	29.0089
Color [Black]	A0JNW5;A0A0C4DGH6;H0YHT7	A0JNW5;A0A0C4DGH6	UHRF1-binding protein 1-like	UHRF1BP1L			8	8	8	8.7	8.7	8.7	164.2	0	8.8284	525510000	18	0.192559	1	-0.141118	-0.180699	25.7411	26.6426	26.4025	26.015	26.2758	26.072
Color [Black]	A0MZ66	A0MZ66	Shootin-1	KIAA1598			17	17	17	33.1	33.1	33.1	71.639	0	28.744	4022900000	105	0.427112	1	-0.0668672	-0.117956	28.7775	28.9719	28.98	28.8253	28.8581	28.8453
Color [Black]	A1X283;G3V144;A0A1B0GUF2	A1X283	SH3 and PX domain-containing protein 2B	SH3PXD2B			6	6	6	8.3	8.3	8.3	101.58	0	6.1207	600360000	29	0.237651	1	-0.0873089	-0.135446	26.0222	26.3048	26.4701	26.0699	26.2837	26.1816
Color [Black]	A2A3N6	A2A3N6	Putative PIP5K1A and PSMD4-like protein	PIPSL			5	3	1	7.4	4.8	1.5	95.047	0.0012041	2.0597	233750000	8	0.782303	0.633207	0.709405	0.772586	23.8763	25.0328	23.7848	24.7416	25.1457	24.9348
Color [Black]	A5YKK6;H3BMZ2;H3BVC9;H3BNB1;H3BMH0;H3BR89;H3BT18;H3BTH2;H3BU44	A5YKK6	CCR4-NOT transcription complex subunit 1	CNOT1			61	61	61	34.6	34.6	34.6	266.94	0	200.37	17537000000	373	0.0716511	1	0.0191956	0.0323244	30.8815	31.1399	31.1594	31.052	31.1356	31.0507
Color [Black]	A6NDG6;H3BV17	A6NDG6	Phosphoglycolate phosphatase	PGP			5	5	5	21.2	21.2	21.2	34.006	0	32.804	931850000	30	0.471546	1	0.206907	0.299814	26.4996	26.3048	26.8255	26.9654	26.7095	26.5757
Color [Black]	A6NDU8;A0A0C4DGW6	A6NDU8	UPF0600 protein C5orf51	C5orf51			5	5	5	27.2	27.2	27.2	33.62	0	83.331	767770000	22	1.69442	0.776435	0.423003	0.689765	26.5171	26.546	26.2608	26.7453	26.867	26.9806
Color [Black]	A6NEM2;P51610;H7C1C4	A6NEM2;P51610	Host cell factor 1;HCF N-terminal chain 1;HCF N-terminal chain 2;HCF N-terminal chain 3;HCF N-terminal chain 4;HCF N-terminal chain 5;HCF N-terminal chain 6;HCF C-terminal chain 1;HCF C-terminal chain 2;HCF C-terminal chain 3;HCF C-terminal chain 4;HCF C-terminal chain 5;HCF C-terminal chain 6	HCFC1			23	23	23	16.5	16.5	16.5	213.47	0	60.107	4234900000	112	0.532435	1	0.105356	0.179424	28.8067	29.1034	28.9622	29.0625	29.0909	29.035
Color [Black]	A6NF31;O75665;A0A0A0MS89	A6NF31;O75665;A0A0A0MS89	Oral-facial-digital syndrome 1 protein	OFD1			3	3	3	4.2	4.2	4.2	100.96	0	9.7001	217300000	13	0.199135	1	-0.177794	-0.210738	24.7626	24.9462	24.7217	23.9619	24.9139	25.0213
Color [Black]	A6NFX8;Q9UKK9;A6NJU6;A6NCQ0;H0YEY4;C9JYY9	A6NFX8;Q9UKK9;A6NJU6;A6NCQ0	ADP-sugar pyrophosphatase	NUDT5			8	8	8	32.8	32.8	32.8	25.895	0	16.206	1201600000	47	0.153036	1	-0.0647952	-0.0984503	27.2022	27.3785	27.5455	27.0754	27.3644	27.492
Color [Black]	K7EIJ0;B4DFG2;K7ENL2;A6NG10;K7EMC9;Q969T9;K7EIN1;K7ESN4	K7EIJ0;B4DFG2;K7ENL2;A6NG10;K7EMC9;Q969T9	WW domain-binding protein 2	WBP2			3	3	3	12	12	12	18.224	0	3.9353	588340000	8	0.197007	1	-0.113031	-0.156866	25.7721	26.42	26.2535	26.2176	25.8558	26.0331
Color [Black]	H3BU16;A6NGP5;Q9H910;H3BMT0;H3BTV5;H3BMV3;H3BMM8;B4E1P3	H3BU16;A6NGP5;Q9H910;H3BMT0;H3BTV5;H3BMV3	Hematological and neurological expressed 1-like protein	HN1L			5	5	5	40.7	40.7	40.7	17.603	0	7.7845	1179300000	17	0.34095	1	-0.139744	-0.208718	27.0106	27.5642	27.3536	27.0819	27.2623	27.165
Color [Black]	A6NGW1;O95070;E9PIZ0;C9JST7;E9PS11	A6NGW1;O95070;E9PIZ0;C9JST7	Protein YIF1A	YIF1A			3	3	3	19.1	19.1	19.1	26.377	0	5.1573	432540000	15	0.713812	0.604211	0.789836	0.785435	24.8348	26.1106	24.4376	25.8811	25.9786	25.8929
Color [Black]	A6NHN7;A6NHB5;Q14202;A6NL54	A6NHN7;A6NHB5;Q14202;A6NL54	Zinc finger MYM-type protein 3	ZMYM3			9	9	8	8.1	8.1	7.3	141.79	0	13.936	681350000	34	0.0879399	1	-0.0479012	-0.0690688	26.1223	26.3499	26.6305	26.4644	26.4258	26.0688
Color [Black]	A6NHR9;J3KTL8;J3QSH1	A6NHR9;J3KTL8	Structural maintenance of chromosomes flexible hinge domain-containing protein 1	SMCHD1			14	14	14	8.3	8.3	8.3	226.37	0	16.17	1046500000	40	0.251716	1	0.123493	0.177797	26.9835	26.6348	26.492	27.0265	26.5865	26.8677
Color [Black]	A6NIW2;Q5JSL3;A0A0J9YW64	A6NIW2;Q5JSL3;A0A0J9YW64	Dedicator of cytokinesis protein 11	DOCK11			9	9	9	4.8	4.8	4.8	238.1	0	52.85	313570000	29	0.118666	1	0.071427	0.099309	24.9684	25.3893	25.3825	25.0344	25.2997	25.6203
Color [Black]	A6NMQ1;P09884;A0A087WU64	A6NMQ1;P09884;A0A087WU64	DNA polymerase;DNA polymerase alpha catalytic subunit	POLA1			8	8	8	6.8	6.8	6.8	166.46	0	15.195	614860000	30	0.22516	1	-0.113377	-0.162706	26.265	26.2967	25.95	25.8184	25.9849	26.3682
Color [Black]	A6PW57;Q99755;A6PW58;A2A5X0;O14986;O60331	A6PW57;Q99755	Phosphatidylinositol 4-phosphate 5-kinase type-1 alpha	PIP5K1A			6	6	4	15.8	15.8	11.6	61.257	0	10.715	1042200000	33	0.290835	1	0.0621351	0.105958	26.8674	26.7119	26.8601	27.0147	26.8165	26.7945
Color [Black]	S4R393;S4R410;A7E2V4;S4R3H3;H7BZ52;S4R3B3;H7C453;S4R3U7;H0YCW2	S4R393;S4R410;A7E2V4;S4R3H3;H7BZ52;S4R3B3;H7C453	Zinc finger SWIM domain-containing protein 8	ZSWIM8			13	13	13	11.9	11.9	11.9	192.98	0	19.38	1044700000	44	0.0456074	1	0.0177778	0.0280736	26.897	26.8834	27.1906	27.0211	26.8498	27.1533
Color [Black]	A8MQ02;J3KN01;P55196;Q5TIG5;H0Y7R8;H0Y8L4;H0Y8U8;H0Y9I0;H0Y948;F8W9I4;E9PFY5	A8MQ02;J3KN01;P55196;Q5TIG5;H0Y7R8	Afadin	MLLT4			8	8	8	7.5	7.5	7.5	201.8	0	7.2631	203000000	15	0.243869	1	-0.320541	-0.31453	24.723	25.0821	25.0486	23.6197	25.087	25.1854
Color [Black]	A8MST6;Q5JTW2	A8MST6;Q5JTW2	Centrosomal protein of 78 kDa	CEP78			4	4	4	9.1	9.1	9.1	78.217	0	10.965	393730000	18	0.665092	0.642824	0.796494	0.763749	24.1081	25.2768	25.9541	25.8089	26.0269	25.8927
Color [Black]	H7BY10;K7EJV9;K7ERT8;A8MUS3;P62750;K7EMA7	H7BY10;K7EJV9;K7ERT8;A8MUS3;P62750;K7EMA7	60S ribosomal protein L23a	RPL23A			7	7	7	34.2	34.2	34.2	17.692	0	8.4686	6173000000	56	0.0250001	1	0.0100886	0.0158849	29.6205	29.3199	29.2331	29.5348	29.3274	29.3416
Color [Black]	A8MYT4;Q8NEB9;M0R386;A0A0B4J2B1;K7ENH3;K7EIV6;M0R308;K7EKH3	A8MYT4;Q8NEB9	Phosphatidylinositol 3-kinase;Phosphatidylinositol 3-kinase catalytic subunit type 3	PIK3C3			4	4	4	5.9	5.9	5.9	94.399	0.00031766	2.4996	329760000	5	0.109341	1	0.153304	0.152242	25.0695	25.5169	25.6998	26.4283	25.5178	24.7999
Color [Black]	A8MZF9;P55039;J3KRL5;J3QR71;J3QRI9;J3QKW7;J3QL90;J3QKV7;J3QLF3	A8MZF9;P55039	Developmentally-regulated GTP-binding protein 2	DRG2			7	7	7	25.9	25.9	25.9	38.129	0	13.097	1436900000	51	0.539744	1	0.267857	0.3725	27.389	27.0372	27.1556	27.8481	27.274	27.2633
Color [Black]	B0QY89;Q9Y262;B0QY90;C9JHP4;C9K0Q7;H7C3A0	B0QY89;Q9Y262;B0QY90	Eukaryotic translation initiation factor 3 subunit L	EIF3L			20	20	20	40.5	40.5	40.5	70.901	0	227.76	23347000000	283	0.44098	1	-0.133891	-0.212422	31.641	31.8316	31.8353	31.4086	31.7535	31.7441
Color [Black]	B0QYD3;Q9UH17;P31941	B0QYD3;Q9UH17	DNA dC->dU-editing enzyme APOBEC-3B	APOBEC3B			7	7	5	16.9	16.9	11.6	57.208	0	9.0025	1079000000	32	0.198289	1	-0.123241	-0.166741	26.9909	26.5921	26.7295	27.0528	26.5306	26.3593
Color [Black]	F2Z2V0;B0QZ18;Q99829;A6PVH9;Q5JX45;E7ENH5;Q5JX56;Q5JX58;H0Y524;Q5JX59;Q5JX61;Q5JX60;Q5JX44;Q5JX52;Q5JX53;Q5JX54;Q5JX57;Q5JX55	F2Z2V0;B0QZ18;Q99829;A6PVH9;Q5JX45;E7ENH5	Copine-1	CPNE1			5	5	4	11.8	11.8	10.1	58.634	0	9.7054	980460000	36	0.219812	1	0.127871	0.175965	26.9059	26.7184	26.4158	27.0887	26.8516	26.4834
Color [Black]	B0YIW6;P48444;Q6P1Q5;E9PK34	B0YIW6;P48444	Coatomer subunit delta	ARCN1			15	15	15	26.3	26.3	26.3	61.626	0	22.342	3658600000	89	1.09895	1	-0.170952	-0.298271	28.8706	28.8941	28.7365	28.6218	28.7702	28.5963
Color [Black]	B1AH49;P25325	B1AH49;P25325	Sulfurtransferase;3-mercaptopyruvate sulfurtransferase	MPST			5	5	5	32.1	32.1	32.1	24.982	0	9.3658	1206100000	34	0.855136	1	-0.361678	-0.519234	27.4114	26.9978	27.2611	27.0506	26.9802	26.5545
Color [Black]	B1AHC9;P12956	B1AHC9;P12956	X-ray repair cross-complementing protein 6	XRCC6			20	20	20	45.1	45.1	45.1	64.283	0	47.916	4926600000	108	0.118406	1	-0.172466	-0.167373	29.5952	28.4509	28.7629	29.5749	28.3303	28.3863
Color [Black]	B1AHD1;P55769	B1AHD1;P55769	NHP2-like protein 1;NHP2-like protein 1, N-terminally processed	NHP2L1			5	5	5	39.4	39.4	39.4	14.627	0	10.586	1386400000	25	0.0964712	1	0.161439	0.14692	27.5587	26.6909	26.3043	27.8917	26.8625	26.2839
Color [Black]	B1AJY7;O75832;B1AJY5;B1AJY6	B1AJY7;O75832;B1AJY5	26S proteasome non-ATPase regulatory subunit 10	PSMD10			5	5	5	36.3	36.3	36.3	20.808	0	7.1386	739370000	16	1.04334	1	0.25694	0.417326	26.2311	26.4887	26.4515	26.8094	26.5336	26.599
Color [Black]	B1AK87;B1AK88;P47756;B1AK85	B1AK87;B1AK88;P47756;B1AK85	F-actin-capping protein subunit beta	CAPZB			14	14	14	55	55	55	29.295	0	59.356	8300100000	102	1.01466	0.964	0.358997	0.53899	29.6606	29.7648	29.9676	30.3697	30.2061	29.8942
Color [Black]	B1AKJ5;O43847;G3V1R5;F5H7V1;H0Y5G9	B1AKJ5;O43847;G3V1R5;F5H7V1;H0Y5G9	Nardilysin	NRD1			20	20	20	20.6	20.6	20.6	139.41	0	37.099	5232400000	134	0.18975	1	-0.0566889	-0.0922772	29.0747	29.4195	29.3934	29.2042	29.2188	29.2946
Color [Black]	B1AL69;Q7L3B6	B1AL69;Q7L3B6	Hsp90 co-chaperone Cdc37-like 1	CDC37L1			6	6	6	26.3	26.3	26.3	35.58	0	8.012	730420000	12	0.760757	1	0.349722	0.491566	26.0531	26.2631	26.1465	26.1745	26.4645	26.8728
Color [Black]	B1ALK7;Q14155;E9PDQ5;E7EUY6;Q15052;F6SJA5;E7EU80;C9JDI6;B1ANY6;E7ENL8	B1ALK7;Q14155;E9PDQ5;E7EUY6	Rho guanine nucleotide exchange factor 7	ARHGEF7			18	18	18	28.4	28.4	28.4	79.831	0	76.992	3270400000	64	0.270436	1	0.129599	0.187308	28.2388	28.7696	28.6654	28.4846	28.7668	28.8112
Color [Black]	B1AMS2;Q14141	B1AMS2;Q14141	Septin-6	6\Sep			10	10	6	29.5	29.5	20.4	49.303	0	49.127	2748400000	74	0.938773	1	0.245372	0.394341	28.1616	28.3283	28.2928	28.3119	28.5098	28.6972
Color [Black]	H7C1Q6;H7BXF4;B1PBA3;Q9NXE4;H7C2J2;H7C0W5;H7C235	H7C1Q6;H7BXF4;B1PBA3;Q9NXE4;H7C2J2;H7C0W5;H7C235	Sphingomyelin phosphodiesterase 4	SMPD4			4	4	4	6.5	6.5	6.5	83.146	0	4.0551	399370000	7	1.26392	1	-0.264365	-0.441971	25.6684	25.611	25.7906	25.3898	25.5833	25.3039
Color [Black]	G3V4W0;B4DY08;B2R5W2;G3V4C1;G3V2Q1;P07910;G3V576;G3V555;G3V5V7;G3V575;G3V2D6;A0A0G2JPF8;A0A0G2JNQ3;P0DMR1;O60812;B7ZW38;B2RXH8;G3V5X6;G3V3K6;G3V251;B4DSU6;G3V4M8;G3V2H6	G3V4W0;B4DY08;B2R5W2;G3V4C1;G3V2Q1;P07910;G3V576;G3V555;G3V5V7;G3V575;G3V2D6;A0A0G2JPF8;A0A0G2JNQ3;P0DMR1;O60812;B7ZW38;B2RXH8	Heterogeneous nuclear ribonucleoproteins C1/C2;Heterogeneous nuclear ribonucleoprotein C-like 4;Heterogeneous nuclear ribonucleoprotein C-like 1;Heterogeneous nuclear ribonucleoprotein C-like 3;Heterogeneous nuclear ribonucleoprotein C-like 2	HNRNPC;HNRNPCL4;HNRNPCL1;HNRNPCL3;HNRNPCL2			11	11	11	36.3	36.3	36.3	28.916	0	28.822	11726000000	122	0.113729	1	-0.19401	-0.173383	30.9098	29.6913	29.772	30.876	29.3375	29.5775
Color [Black]	B3KVN2;P49354;E9PQP6	B3KVN2;P49354	Protein farnesyltransferase/geranylgeranyltransferase type-1 subunit alpha	FNTA			3	3	3	16.2	16.2	16.2	27.443	0	5.6458	210360000	14	0.375987	1	-0.289352	-0.351661	24.4197	25.2807	24.3284	24.3599	24.5901	24.2107
Color [Black]	B4DDD6;Q9UJU6;H0Y5J4;F8WC20;F8WBB2;F8WFE1;F8WBG8	B4DDD6;Q9UJU6;H0Y5J4	Drebrin-like protein	DBNL			8	8	8	22.4	22.4	22.4	45.746	0	13.046	925310000	28	0.157612	1	0.0841103	0.120163	26.7131	26.9447	26.5843	26.7854	26.5629	27.1461
Color [Black]	B4DDF4;B4DUT8;Q99439;A0A087X271;A0A087X1X5;H3BVI6;K7ES69;H3BQH0;A0A087WV51;U3KPS3;Q15417	B4DDF4;B4DUT8;Q99439;A0A087X271;A0A087X1X5;H3BVI6;K7ES69	Calponin;Calponin-2	CNN2			8	8	8	35.6	35.6	35.6	32.616	0	61.719	6259400000	66	0.924818	1	0.225384	0.367151	29.6776	29.3429	29.5717	29.643	29.8067	29.8187
Color [Black]	B4DEM9;Q9Y2S7	B4DEM9;Q9Y2S7	Polymerase delta-interacting protein 2	POLDIP2			3	3	3	11.4	11.4	11.4	39.871	0.00033322	2.8985	360440000	17	0.0604808	1	-0.041654	-0.0563806	25.5996	25.4506	25.4119	25.9089	25.2333	25.195
Color [Black]	B4DGU4;P35222	B4DGU4;P35222	Catenin beta-1	CTNNB1			10	7	7	18.2	14.7	14.7	84.765	0	10.146	777040000	18	1.32129	0.69794	0.487104	0.724214	26.2825	26.4347	26.7085	26.7694	27.1806	26.9369
Color [Black]	B4DKY1;P49589	B4DKY1;P49589	Cysteine--tRNA ligase, cytoplasmic	CARS			21	21	19	37.3	37.3	34.1	84.277	0	78.786	7111500000	161	0.13519	1	0.0211773	0.0379677	29.7181	29.6907	29.666	29.6359	29.8212	29.6812
Color [Black]	B4DLC8;P52630	B4DLC8;P52630	Signal transducer and activator of transcription 2	STAT2			6	6	6	19.6	19.6	19.6	52.998	0	6.0307	405270000	14	0.556611	0.864772	0.652686	0.640019	25.6831	25.5559	24.1	25.9873	25.6582	25.6516
Color [Black]	B4DML5;G3XAG9;Q9BYM8;A6PVJ7;Q5JWR1;H0Y4S7;A6PVJ6	B4DML5;G3XAG9;Q9BYM8;A6PVJ7;Q5JWR1;H0Y4S7	RanBP-type and C3HC4-type zinc finger-containing protein 1	RBCK1			3	3	3	11	11	11	30.289	0.0012251	2.1825	2091600000	6	0.0354486	1	0.0342515	0.0414169	28.3669	28.0855	27.4409	28.3517	27.7782	27.8662
Color [Black]	B4DR61;P61619;F8W776;Q8TC24;Q9H9S3;H7C1Q9;C9JXC6;H7C069;A6NK38;F2Z2C7;A6NIF9;C9JJV4	B4DR61;P61619	Protein transport protein Sec61 subunit alpha isoform 1	SEC61A1			5	5	5	14.9	14.9	14.9	52.949	0	8.3405	1347200000	31	0.367247	0.944447	0.842914	0.577525	24.6601	27.6123	27.419	27.5096	27.5188	27.1918
Color [Black]	H0Y630;B4DR80;Q9Y6E0;Q5JV99;Q5JV98	H0Y630;B4DR80;Q9Y6E0;Q5JV99;Q5JV98	Serine/threonine-protein kinase 24;Serine/threonine-protein kinase 24 36 kDa subunit;Serine/threonine-protein kinase 24 12 kDa subunit	STK24			6	3	3	20.6	13.3	13.3	40.781	0.0003296	2.8074	217770000	5	0.245104	1	-0.189686	-0.235387	25.0726	25.2573	25.801	24.7765	25.496	25.2895
Color [Black]	B4DUC8;Q13126;F2Z2F3;J3QSB7;F8WES2	B4DUC8;Q13126;F2Z2F3;J3QSB7	S-methyl-5-thioadenosine phosphorylase;Purine nucleoside phosphorylase	MTAP			5	5	5	28.3	28.3	28.3	33.186	0	23.112	1742300000	49	0.0017033	1	-0.000939051	-0.00138111	27.3168	27.7682	27.5675	27.5155	27.7794	27.3548
Color [Black]	B4DXZ6;P51114;E9PFF5;E7EU85;C9JAJ4;C9JZE0;C9JY20;C9IZ22;H7C4S4;C9J5B4	B4DXZ6;P51114;E9PFF5;E7EU85	Fragile X mental retardation syndrome-related protein 1	FXR1			15	15	15	32.6	32.6	32.6	68.326	0	38.562	4102400000	114	0.214896	1	-0.0549882	-0.0917346	29.1698	29.0428	28.8345	28.9894	28.9656	28.9271
Color [Black]	B4E0K5;Q16539;E7EX54;B5TY33;H7C4E2	B4E0K5;Q16539;E7EX54;B5TY33	Mitogen-activated protein kinase 14	MAPK14			4	4	4	18.7	18.7	18.7	32.357	0	5.8413	242150000	9	0.427136	1	0.366419	0.422873	25.1005	24.7309	23.9999	25.3096	24.7319	24.889
Color [Black]	Q8NBY1;B4E0Y9;Q9P289;C9JDH9;C9J6L2;C9JCC0;C9J232;H7C279;O00506;C9JJV0	Q8NBY1;B4E0Y9;Q9P289	Serine/threonine-protein kinase 26	STK26			8	8	5	23.5	23.5	16.6	43.867	0	26.343	1772800000	35	0.183104	1	0.0821692	0.122455	27.5379	27.3457	27.4197	27.8319	27.4204	27.2975
Color [Black]	B4E1G1;Q9BUN8;E5RGY0	B4E1G1;Q9BUN8;E5RGY0	Derlin-1	DERL1			2	2	2	16.6	16.6	16.6	17.033	0	3.5187	1216900000	9	0.161674	1	0.0296656	0.0521413	27.019	27.0304	27.2047	27.0556	27.1727	27.1149
Color [Black]	B5MCF9;O00541;B3KXD6;H7BYY8;H7C267	B5MCF9;O00541;B3KXD6	Pescadillo homolog	PES1			13	13	13	23.8	23.8	23.8	66.077	0	28.887	1583000000	57	0.241018	1	-0.336624	-0.320364	27.9698	26.6974	27.3553	27.8126	26.4779	26.7221
Color [Black]	B5MDF5;J3KQE5;P62826;F5H018;H0YFC6;B4DV51	B5MDF5;J3KQE5;P62826;F5H018;H0YFC6	GTP-binding nuclear protein Ran	RAN			10	10	10	37.8	37.8	37.8	26.224	0	114.82	56970000000	167	0.678962	1	-0.195236	-0.309573	32.6134	32.8412	32.9255	32.4245	32.7353	32.6346
Color [Black]	E7EW69;E7EX04;B5ME97;Q9P0V9;C9JEW2;C9JNR7;F5GYV2;F5H1F2	E7EW69;E7EX04;B5ME97;Q9P0V9	Septin-10	10\Sep			9	9	8	31.6	31.6	27.3	52.145	0	92.726	4240800000	116	0.0675499	1	-0.0267715	-0.0419411	29.0141	29.1482	28.9881	28.7708	29.1964	29.1028
Color [Black]	G3V195;B7WPE2;Q32P44;G3V1D0;H0Y3M3;H7C355	G3V195;B7WPE2;Q32P44;G3V1D0;H0Y3M3	Echinoderm microtubule-associated protein-like 3	EML3			8	8	8	16.3	16.3	16.3	73.281	0	12.258	951810000	37	0.662811	1	0.192128	0.304314	26.7066	26.6167	26.961	27.0803	26.8018	26.9786
Color [Black]	B7Z2R7;Q5T8D3;X6RDD7;Q5T8E0;K7EM05;Q8NC06	B7Z2R7;Q5T8D3	Acyl-CoA-binding domain-containing protein 5	ACBD5			6	6	6	14.7	14.7	14.7	58.792	0	43.298	817650000	34	0.0545131	1	0.0294043	0.0428645	26.456	26.9133	26.6682	26.4712	26.7317	26.9229
Color [Black]	E7EPW5;G3XAH9;B7Z4U3;B7Z4L1;E7EPD9;H7BXS2;Q9NRC1;E9PCV1;E7ENZ9;C9JU30	E7EPW5;G3XAH9;B7Z4U3;B7Z4L1;E7EPD9;H7BXS2;Q9NRC1;E9PCV1;E7ENZ9;C9JU30	Suppressor of tumorigenicity 7 protein	ST7			2	2	2	5.9	5.9	5.9	58.067	0.00034352	3.1718	198050000	19	0.110428	1	0.107553	0.126165	23.8522	24.9284	24.619	24.2813	24.6831	24.7579
Color [Black]	B7Z503;Q9BSF8;E9PKU9	B7Z503;Q9BSF8	BTB/POZ domain-containing protein 10	BTBD10			3	3	3	8	8	8	48.338	0	3.5363	455010000	13	0.321165	1	0.193677	0.259159	25.3546	25.6964	25.5553	25.3579	26.1398	25.6896
Color [Black]	B7Z524;H0YDX7;J3QT46;Q9Y450;H0YES5;E9PHZ9;E9PS53	B7Z524;H0YDX7;J3QT46;Q9Y450	HBS1-like protein	HBS1L			8	8	8	26.3	26.3	26.3	56.961	0	12.308	868590000	23	0.0441247	1	0.0265357	0.0376239	26.9585	26.368	26.9531	26.9043	26.6983	26.7566
Color [Black]	B7Z6Q0;Q12980;A0A087WTE2;A0A087WTP7;F8WEK7	B7Z6Q0;Q12980;A0A087WTE2;A0A087WTP7;F8WEK7	Nitrogen permease regulator 3-like protein	NPRL3			2	2	2	5.7	5.7	5.7	60.791	0	4.0154	148220000	13	0.901941	0.700722	-0.58022	-0.725175	24.3249	25.1816	25.1279	24.1168	24.2646	24.5123
Color [Black]	B7Z7P8;P62495;I3L492;D6RJE8;D6RCB3	B7Z7P8;P62495	Eukaryotic peptide chain release factor subunit 1	ETF1			15	15	15	39.5	39.5	39.5	47.475	0	74.246	4451000000	114	0.563957	1	-0.264394	-0.373344	29.1134	29.2218	29.1236	28.478	29.0976	29.09
Color [Black]	B7ZAR1;E9PCA1;P48643;E7ENZ3	B7ZAR1;E9PCA1;P48643;E7ENZ3	T-complex protein 1 subunit epsilon	CCT5			19	19	19	51.3	51.3	51.3	55.348	0	130.98	15992000000	199	0.101173	1	-0.030997	-0.05081	30.8826	30.6066	30.7135	30.8315	30.7072	30.571
Color [Black]	B7ZL14;Q96RU3;H0Y7W6	B7ZL14;Q96RU3;H0Y7W6	Formin-binding protein 1	FNBP1			3	3	3	5.4	5.4	5.4	64.071	0	3.4837	540190000	15	0.214974	1	0.653215	0.388647	24.8558	25.262	25.7944	25.5929	28.1045	24.1745
Color [Black]	B7ZM87;A2RUF3;O75044;A0A075B7B5;P0DMP2;Q5VZB4;P0DJJ0;E9PDX4;A0A087WW56;A0A075B7C8;A0A075B7E6;A0A087X0L1;A0A075B743;A0A075B7E9	B7ZM87;A2RUF3;O75044;A0A075B7B5;P0DMP2	SLIT-ROBO Rho GTPase-activating protein 2;SLIT-ROBO Rho GTPase-activating protein 2B	SRGAP2;SRGAP2B			16	16	13	22.1	22.1	17.8	120.74	0	42.115	1733600000	56	0.375902	1	-0.154545	-0.229824	27.5311	27.9605	27.9195	27.5162	27.8564	27.5749
Color [Black]	B8ZZU8;Q15370;I3L0M9	B8ZZU8;Q15370;I3L0M9	Transcription elongation factor B polypeptide 2	TCEB2			4	4	4	32.7	32.7	32.7	12.527	0	10.427	2000000000	35	0.128651	1	-0.0272128	-0.047111	27.8545	28.0572	27.9757	27.8604	28.0316	27.9138
Color [Black]	B9A041;P40925;B8ZZ51;C9JF79;C9JRL4	B9A041;P40925;B8ZZ51;C9JF79	Malate dehydrogenase, cytoplasmic;Malate dehydrogenase	MDH1			4	4	4	24.3	24.3	24.3	23.038	0	5.0537	418060000	18	0.230007	1	-0.0671654	-0.109309	25.7619	25.9238	25.7202	25.8322	25.8297	25.5425
Color [Black]	B9A067;Q16891;C9J406;H7C463;A0A087WYS0;D6RAW4	B9A067;Q16891;C9J406;H7C463	MICOS complex subunit MIC60	IMMT			16	16	16	31.1	31.1	31.1	78.973	0	44.647	4100000000	145	0.054034	1	-0.00910886	-0.0163212	28.8197	28.829	28.6533	28.7753	28.7382	28.7612
Color [Black]	J3KMX2;B9EGA3;Q92925;J3QWB6	J3KMX2;B9EGA3;Q92925	SWI/SNF-related matrix-associated actin-dependent regulator of chromatin subfamily D member 2	SMARCD2			4	4	3	14.3	14.3	11.6	52.238	0	73.744	334380000	17	0.638346	1	0.136456	0.228789	25.4089	25.3631	25.1976	25.36	25.5994	25.4196
Color [Black]	C9IYN3;D6W592;Q8WVV9;B7WPG3;H7BXH8;H7C464;C9JJZ7	C9IYN3;D6W592;Q8WVV9;B7WPG3	Heterogeneous nuclear ribonucleoprotein L-like	HNRNPLL;HNRPLL			9	9	9	24.4	24.4	24.4	59.663	0	12.551	759790000	26	0.106969	1	0.0389296	0.0616614	26.5162	26.097	26.4289	26.3893	26.438	26.3315
Color [Black]	H7C1T3;C9J2E1;C9J050;C9JEJ2;P49585;C9JVS0;C9JPY0;F8WAZ5;H7BZN1;F2Z2B1;Q9Y5K3	H7C1T3;C9J2E1;C9J050;C9JEJ2;P49585;C9JVS0;C9JPY0;F8WAZ5;H7BZN1;F2Z2B1;Q9Y5K3	Choline-phosphate cytidylyltransferase A;Choline-phosphate cytidylyltransferase B	PCYT1A;PCYT1B			2	2	2	15.4	15.4	15.4	22.779	0.00062933	2.4316	211320000	14	0.00306599	1	-0.00508118	-0.00487775	24.6482	24.4477	24.8365	25.2572	25.0756	23.5844
Color [Black]	C9J0K6;P30626;B4DHQ6	C9J0K6;P30626	Sorcin	SRI			6	6	6	47.7	47.7	47.7	17.605	0	45.136	5302200000	61	0.610706	1	-0.166194	-0.267155	29.4119	29.4123	29.3717	29.4307	29.2545	29.0121
Color [Black]	C9J2Y9;P30876;C9J4M6	C9J2Y9;P30876;C9J4M6	DNA-directed RNA polymerase;DNA-directed RNA polymerase II subunit RPB2	POLR2B			21	21	21	23.1	23.1	23.1	133.06	0	134.16	3853300000	117	0.0315661	1	-0.00443522	-0.00810289	28.7244	28.8617	28.723	28.7523	28.7556	28.7878
Color [Black]	C9J4Z3;P61513;M0R0A1;Q6P4E4;E9PEL3;M0R2L6;G5E9R3	C9J4Z3;P61513;M0R0A1;Q6P4E4;E9PEL3;M0R2L6	60S ribosomal protein L37a	RPL37A			3	3	3	57.4	57.4	57.4	7.624	0	3.728	179570000	11	0.250037	1	0.459204	0.374027	24.7219	23.336	23.2287	24.8112	24.723	23.1301
Color [Black]	C9J7K9;O15162;H7C5I5;C9J0H3;C9J9P4;C9JE06	C9J7K9;O15162;H7C5I5;C9J0H3;C9J9P4;C9JE06	Phospholipid scramblase 1	PLSCR1			4	4	4	19.3	19.3	19.3	34.217	0	4.5074	604810000	17	0.200247	1	0.089311	0.132944	26.225	26.2619	26.4594	26.155	26.3688	26.6905
Color [Black]	C9J840;E7EX83;A0A0D9SG62;H7C0P6;A0A0D9SEY1;O95819;E7ENQ1;G3XAA2;H7C360;G5E948;H7C3Z6	C9J840;E7EX83;A0A0D9SG62;H7C0P6;A0A0D9SEY1;O95819;E7ENQ1;G3XAA2;H7C360;G5E948	Mitogen-activated protein kinase kinase kinase kinase 4	MAP4K4			11	11	2	17	17	4.2	113.56	0	19.125	1085100000	45	0.791111	0.926385	-0.442404	-0.583508	27.203	27.5054	27.0282	26.4034	26.8552	27.1508
Color [Black]	C9J8T6;Q14061;H7C4E5	C9J8T6;Q14061;H7C4E5	Cytochrome c oxidase copper chaperone	COX17			2	2	2	29.6	29.6	29.6	10.853	0	5.7549	407850000	25	0.0451982	1	0.0571206	0.0612975	25.6069	25.4963	26.0523	25.0459	25.8694	26.4116
Color [Black]	C9J931;Q15382;C9J469	C9J931;Q15382;C9J469	GTP-binding protein Rheb	RHEB			4	4	4	48.1	48.1	48.1	8.6739	0	11.535	867970000	22	0.168541	1	-0.102039	-0.140059	27.2364	26.818	26.6378	26.9952	26.8756	26.5153
Color [Black]	C9JA08;Q96D46;C9J0B9;C9IZW9;C9K0C2;C9IY70	C9JA08;Q96D46	60S ribosomal export protein NMD3	NMD3			12	12	12	34	34	34	60.125	0	53.828	3545400000	91	2.23962	0.966797	-0.294647	-0.531142	28.8917	28.9582	28.7997	28.5743	28.6458	28.5457
Color [Black]	C9JEV6;Q9UJ70;H7C286;H7C3G9;E9PPU6;H0YC94;H0YEB7;H0YE82;H0YF44;H7C1L7	C9JEV6;Q9UJ70;H7C286;H7C3G9;E9PPU6	N-acetyl-D-glucosamine kinase	NAGK			6	6	6	28	28	28	32.017	0	7.0218	410110000	21	0.408207	1	0.168968	0.250066	25.7209	25.8207	25.3631	25.6586	26.0139	25.7391
Color [Black]	C9JFE4;Q13098;A0A096LP07;A0A096LPJ3;A8K070;J3QLT0;J3KSA5;J3KRJ4;J3QQX0;J3QS84;J3QS88;J3KTB0;J3QLE8;J3QL53;J3KRE8	C9JFE4;Q13098;A0A096LP07;A0A096LPJ3;A8K070	COP9 signalosome complex subunit 1	GPS1			8	8	8	20.8	20.8	20.8	53.371	0	11.011	1189800000	42	0.329773	1	0.133106	0.19981	26.9184	27.4388	27.1305	27.1576	27.3573	27.3723
Color [Black]	C9JIF9;P13798;H7C393;H7C1U0;C9JLK2;F8WEH5	C9JIF9;P13798;H7C393;H7C1U0	Acylamino-acid-releasing enzyme	APEH			11	11	11	21.4	21.4	21.4	81.673	0	24.127	1926800000	56	0.0284579	1	-0.00910823	-0.0149919	27.8382	28.097	27.9762	27.8559	28.1119	27.9163
Color [Black]	C9JLU1;P52434	C9JLU1;P52434	DNA-directed RNA polymerases I, II, and III subunit RPABC3	POLR2H			4	4	4	33.1	33.1	33.1	16.925	0	10.998	1760500000	39	0.336739	1	0.12339	0.189453	27.7944	27.6464	27.3029	27.7345	27.7561	27.6232
Color [Black]	C9JXB8;C9JNW5;P83731	C9JXB8;C9JNW5;P83731	60S ribosomal protein L24	RPL24			5	5	5	35.5	35.5	35.5	14.369	0	7.0531	5509800000	21	0.0703971	1	0.0399844	0.0572243	29.4662	29.1621	28.858	29.3484	29.0292	29.2286
Color [Black]	C9JRJ5;Q9UGP4	C9JRJ5;Q9UGP4	LIM domain-containing protein 1	LIMD1			13	13	13	36.3	36.3	36.3	65.534	0	80.965	2291700000	77	0.439906	1	0.13128	0.209033	27.8926	28.1577	28.1272	28.0671	28.3815	28.1228
Color [Black]	C9JRZ6;Q9NX63;F8WAR4	C9JRZ6;Q9NX63;F8WAR4	MICOS complex subunit MIC19	CHCHD3			4	4	4	20.7	20.7	20.7	26.694	0	8.2679	919320000	28	0.3131	1	-0.0905635	-0.146494	26.8264	26.6638	26.6937	26.4725	26.8383	26.6013
Color [Black]	C9JS50;Q687X5	C9JS50;Q687X5	Metalloreductase STEAP4	STEAP4			2	2	2	12.1	12.1	12.1	38.579	0.004282	1.6701	340590000	8	0.759554	0.650142	0.686501	0.749736	24.3436	24.3744	25.5604	25.2908	25.3861	25.6609
Color [Black]	C9JZR2;O60716;E9PKY0;E9PRE2;H0YC95;E9PKL1	C9JZR2;O60716	Catenin delta-1	CTNND1			21	21	21	32.8	32.8	32.8	104.85	0	218.62	7092000000	218	1.4216	1	0.281045	0.474719	29.6116	29.7569	29.6672	29.8076	30.0875	29.9837
Color [Black]	C9K025;P18077;F8WBS5;F8WB72	C9K025;P18077;F8WBS5;F8WB72	60S ribosomal protein L35a	RPL35A			2	2	2	22.3	22.3	22.3	10.645	0	11.983	3533700000	30	0.039753	1	0.0294247	0.0391504	28.0471	28.7274	28.0818	28.3348	28.5117	28.0981
Color [Black]	D3DQV9;P78344;H0Y3P2;H0YCH5;H0YD77;E9PKF8;H0YEC5;H0YCF8;H0YE22;H0YD99;H0YE44;H0YEN8;H0YDC0	D3DQV9;P78344;H0Y3P2;H0YCH5	Eukaryotic translation initiation factor 4 gamma 2	EIF4G2			14	14	14	19.6	19.6	19.6	102.33	0	28.202	1948800000	54	0.0110792	1	-0.0128403	-0.0145541	28.2368	27.6468	27.4865	28.3888	27.4309	27.5118
Color [Black]	D3DTX6;Q96SB3	D3DTX6;Q96SB3	Neurabin-2	PPP1R9B			8	8	7	13.7	13.7	12.5	89.333	0	15.585	876750000	32	1.04487	1	0.218961	0.365885	26.724	26.4526	26.7102	26.7688	26.8558	26.9191
Color [Black]	D3YTB1;F8W727;P62910	D3YTB1;F8W727;P62910	60S ribosomal protein L32	RPL32			4	4	4	35.3	35.3	35.3	15.616	0	5.291	3787700000	30	0.120534	1	0.075791	0.103915	29.0121	28.372	28.4544	28.9091	28.5872	28.5694
Color [Black]	D6R938;E9PBG7;E9PF82;Q13557;H0Y9J2;Q9UQM7	D6R938;E9PBG7;E9PF82;Q13557	Calcium/calmodulin-dependent protein kinase type II subunit delta	CAMK2D			7	5	3	20.1	13.9	7	56.298	0	31.659	713140000	31	0.0687774	1	-0.0451794	-0.0619316	26.4231	26.3155	26.5278	25.9621	26.7172	26.4515
Color [Black]	D6R992;Q01201;D6RIV7	D6R992;Q01201	Transcription factor RelB	RELB			8	8	8	24	24	24	61.776	0	18.487	2274600000	51	0.0442349	1	-0.0250289	-0.0361079	27.8336	28.3141	28.2807	27.8949	28.2814	28.177
Color [Black]	D6R9P3;D6RD18;D6RBZ0;Q99729	D6R9P3;D6RD18;D6RBZ0;Q99729	Heterogeneous nuclear ribonucleoprotein A/B	HNRNPAB			5	5	5	17.1	17.1	17.1	30.302	0	7.0462	1828400000	15	1.38813	0.913702	-0.383559	-0.609891	28.1482	28.0504	28.3762	27.9143	27.639	27.8708
Color [Black]	D6RG13;D6RAT0;P61247;D6RB09;D6RAS7;H0Y8L7;E9PFI5;D6RED7;D6R9B6;H0Y9Y4;D6RGE0;D6RI02	D6RG13;D6RAT0;P61247;D6RB09;D6RAS7;H0Y8L7;E9PFI5;D6RED7;D6R9B6;H0Y9Y4	40S ribosomal protein S3a	RPS3A			8	8	8	35	35	35	25.608	0	89.409	10255000000	93	0.387196	1	0.309651	0.370006	30.5331	29.8339	29.7182	30.7542	30.2573	30.0026
Color [Black]	D6RBW1;P06730;D6RHE2;H0Y8J7;H0Y8X3;A6NMX2	D6RBW1;P06730;D6RHE2;H0Y8J7;H0Y8X3;A6NMX2	Eukaryotic translation initiation factor 4E;Eukaryotic translation initiation factor 4E type 1B	EIF4E;EIF4E1B			2	2	2	8.6	8.6	8.6	28.512	0	4.3597	585070000	18	0.121512	1	-0.234367	-0.194647	26.794	26.5309	25.0531	26.5262	25.0226	26.1262
Color [Black]	D6REP8;D6RE99;D6RD60;P49773;D6RC06	D6REP8;D6RE99;D6RD60;P49773;D6RC06	Histidine triad nucleotide-binding protein 1	HINT1			2	2	2	37.2	37.2	37.2	8.7079	0	7.4752	867940000	28	0.246241	1	0.180344	0.228393	27.1591	26.4282	26.4006	27.1399	26.6738	26.7152
Color [Black]	D6REX3;O94979;D6RHZ5;H7BXG7;H0YAB3;H0Y8V7;H0Y9K1;H0Y8W8;H0Y9T9;D6RE64;D6RCQ9;H0YAF5;D6RBT0;D6RHE8;H0Y9V3	D6REX3;O94979;D6RHZ5;H7BXG7;H0YAB3	Protein transport protein Sec31A	SEC31A			22	22	22	25.7	25.7	25.7	136.22	0	250.48	7914300000	175	1.59824	1	-0.232756	-0.410667	30.1647	30.2037	30.2767	29.9378	29.9116	30.0976
Color [Black]	D6RFM5;P31040;A0A087X1I3;H0Y8X1	D6RFM5;P31040;A0A087X1I3	Succinate dehydrogenase [ubiquinone] flavoprotein subunit, mitochondrial	SDHA			13	13	13	33.3	33.3	33.3	63.566	0	30.492	3260400000	62	0.29074	1	-0.148174	-0.209841	28.6317	28.3494	28.4837	28.7111	28.22	28.0891
Color [Black]	D6RIY6;Q06265;D6R905;D6RA17;D6RAP4;H0Y9L5	D6RIY6;Q06265;D6R905;D6RA17	Exosome complex component RRP45	EXOSC9			5	5	5	18.4	18.4	18.4	46.977	0	9.5412	735870000	34	0.0392528	1	-0.0213636	-0.0311925	26.4	26.2257	26.4843	26.5433	26.4894	26.0131
Color [Black]	E5KLK1;E5KLJ6;E5KLJ9;E5KLJ5;O60313;H7C141;H7C3G2;H7C321	E5KLK1;E5KLJ6;E5KLJ9;E5KLJ5;O60313	Dynamin-like 120 kDa protein, mitochondrial;Dynamin-like 120 kDa protein, form S1	OPA1			7	7	7	8.4	8.4	8.4	111.82	0	6.6918	697200000	22	0.0418457	1	-0.0213922	-0.0317336	26.1893	26.0733	26.5268	26.4434	26.0707	26.211
Color [Black]	E5RFP0;Q8WVJ2	E5RFP0;Q8WVJ2	NudC domain-containing protein 2	NUDCD2			4	4	4	36.4	36.4	36.4	14.745	0	6.4028	782470000	23	0.809708	1	-0.255102	-0.395042	26.5584	26.6966	26.3358	26.2856	26.0953	26.4446
Color [Black]	E5RHC5;Q8N6T3;E5RHT6;F8W1U7;F8VWH9;F8VWB3;E5RGL6;E5RIU2	E5RHC5;Q8N6T3;E5RHT6;F8W1U7;F8VWH9;F8VWB3;E5RGL6	ADP-ribosylation factor GTPase-activating protein 1	ARFGAP1			5	5	5	23.8	23.8	23.8	29.128	0	13.14	547690000	23	0.151062	1	-0.0504011	-0.0807122	25.9344	26.2545	26.2363	26.1056	26.2024	25.9659
Color [Black]	E5RHG8;Q15369;R4GMY8	E5RHG8;Q15369;R4GMY8	Transcription elongation factor B polypeptide 1	TCEB1			4	4	4	62.9	62.9	62.9	9.9601	0	10.02	1349800000	47	0.176453	1	0.0914516	0.13127	27.267	27.2632	27.0863	27.6523	27.2224	27.0161
Color [Black]	E5RHW4;O94905;E5RJ09	E5RHW4;O94905;E5RJ09	Erlin-2	ERLIN2			6	4	4	31.4	24.3	24.3	37.725	0	8.2243	986840000	20	0.265813	1	0.470373	0.389716	24.9732	26.9412	27.2139	26.8917	26.8793	26.7684
Color [Black]	E5RIH5;Q6NXR4	E5RIH5;Q6NXR4	TELO2-interacting protein 2	TTI2			3	3	3	10.5	10.5	10.5	53.305	0	6.8681	164370000	7	0.654026	1	0.310282	0.434183	24.3406	24.3251	24.087	24.9577	24.3707	24.355
Color [Black]	E5RJR5;P63208;E5RGM3;E7ERH2;F8W8N3	E5RJR5;P63208;E5RGM3;E7ERH2;F8W8N3	S-phase kinase-associated protein 1	SKP1			5	5	5	35.6	35.6	35.6	18.72	0	29.723	2900600000	34	0.168818	1	-0.0706215	-0.107336	28.3043	28.6149	28.3194	28.2038	28.5841	28.2389
Color [Black]	E7EM64;Q7L5N1;H7C3T0	E7EM64;Q7L5N1	COP9 signalosome complex subunit 6	COPS6			6	6	6	21.8	21.8	21.8	36.064	0	8.2142	896340000	25	0.365539	1	0.159629	0.23391	26.5727	26.849	26.6327	27.0671	26.9369	26.5293
Color [Black]	P0DP25;P0DP24;P0DP23;E7ETZ0;H0Y7A7;E7EMB3;G3V361;Q96HY3;F8WBR5;G3V226;M0QZ52;G3V479	P0DP25;P0DP24;P0DP23;E7ETZ0;H0Y7A7;E7EMB3;G3V361;Q96HY3		CALM1;CALM2			3	3	3	29.5	29.5	29.5	16.837	0	55.181	2365100000	48	0.00222991	1	-0.000558217	-0.000959554	28.3713	28.1838	28.1085	28.2373	28.1732	28.2514
Color [Black]	J3QLD9;E7EMK3;Q14254;K7EKW9	J3QLD9;E7EMK3;Q14254;K7EKW9	Flotillin-2	FLOT2			6	6	6	15.9	15.9	15.9	47.142	0	11.325	875980000	26	0.388631	1	-0.194794	-0.273875	27.0118	26.714	27.006	26.9518	26.849	26.3466
Color [Black]	E7EMZ9;E9PBC6;O95359;D6RAA5;Q4VXL8;Q4VXL4;H0Y911;E9PGB3;A0A0U1RRM9;H0Y9C3;H0Y8P9;H0Y9Y7;H0YA73	E7EMZ9;E9PBC6;O95359;D6RAA5;Q4VXL8;Q4VXL4	Transforming acidic coiled-coil-containing protein 2	TACC2			35	35	34	21.1	21.1	20.7	296.74	0	207.26	5578300000	154	0.143366	1	0.0772514	0.110375	29.3496	29.5915	29.2782	29.1469	29.5634	29.7407
Color [Black]	E7ENJ6;Q9BXS5;K7EJL1;K7EPJ8;K7ER75;A0A087WZX7;K7ENA7;K7EPR4;K7EJJ1;Q9Y6Q5;K7EQ90;K7EQX3;K7EMG5	E7ENJ6;Q9BXS5;K7EJL1	AP-1 complex subunit mu-1	AP1M1			7	7	7	21.4	21.4	21.4	42.636	0	7.3029	857690000	24	0.428425	1	-0.186866	-0.272231	26.6893	26.5588	26.9595	26.2737	26.7618	26.6115
Color [Black]	E7ENR5;H0Y714;Q96G21;B9A008;B8ZZ47	E7ENR5;H0Y714;Q96G21;B9A008;B8ZZ47	U3 small nucleolar ribonucleoprotein protein IMP4	IMP4			4	4	4	18.2	18.2	18.2	27.091	0.00032573	2.709	287740000	12	0.162619	1	-0.243757	-0.229183	25.6654	24.7008	25.1933	25.5872	25.2598	23.9812
Color [Black]	E7EV99;E7ENY0;P35611;A0A0A0MSR2;H0Y9H2;D6RF25;D6RJE2;D6RAH3	E7EV99;E7ENY0;P35611;A0A0A0MSR2;H0Y9H2	Alpha-adducin	ADD1			7	7	7	16	16	16	70.055	0	12.572	973070000	30	0.340683	1	-0.196623	-0.266175	26.7903	27.1638	27.1005	26.4471	27.1695	26.8481
Color [Black]	E7EPB3;P50914	E7EPB3;P50914	60S ribosomal protein L14	RPL14			4	4	4	36.3	36.3	36.3	14.558	0	13.75	10408000000	67	0.0592358	1	0.0399068	0.0544192	30.3012	29.9614	29.9166	30.4774	30.0205	29.801
Color [Black]	E7EPI0;Q9P2D0;E9PDR5;H0Y9N7;D6R9F4	E7EPI0;Q9P2D0;E9PDR5	Inhibitor of Bruton tyrosine kinase	IBTK			7	7	7	7.4	7.4	7.4	149.01	0	7.6326	263250000	11	0.0538603	1	-0.0817076	-0.0798906	24.451	25.2807	24.5502	23.779	25.0449	25.2129
Color [Black]	E7ES33;E7EPK1;Q16181;G3V1Q4;Q5JXL7;A0A0U1RRM2;A0A0U1RQK0;A0A0U1RRD1;Q6ZU15	E7ES33;E7EPK1;Q16181;G3V1Q4	Septin-7	7\Sep			16	16	11	47.5	47.5	30.7	48.715	0	131.82	12195000000	170	0.795995	1	0.17975	0.297445	30.2131	30.4467	30.49	30.4615	30.6661	30.5615
Color [Black]	E7EPN9;Q9Y520;H7C5N8;A0A0A0MS30	E7EPN9;Q9Y520	Protein PRRC2C	PRRC2C			68	68	68	31.1	31.1	31.1	308.77	0	309.12	23151000000	496	0.163098	1	-0.0751635	-0.111629	31.3267	31.6196	31.6384	31.1746	31.5543	31.6303
Color [Black]	E7EQR4;P15311;E9PQ82;E9PNV3	E7EQR4;P15311	Ezrin	EZR			19	19	13	34.8	34.8	26.6	69.371	0	68.728	7702900000	130	1.70092	0.612786	0.496965	0.785779	29.7474	29.9104	29.96	30.18	30.3491	30.5797
Color [Black]	S4R3H4;E7EQT4;Q9UKV3;G3V3B0;G3V3T3;A0A087WYN3	S4R3H4;E7EQT4;Q9UKV3;G3V3B0	Apoptotic chromatin condensation inducer in the nucleus	ACIN1			8	8	8	9	9	9	145.44	0	12.759	846260000	37	0.489014	1	-0.139123	-0.22299	26.4677	26.5142	26.5526	26.1414	26.4227	26.553
Color [Black]	E7EQZ4;Q16637;B4DP61;A0A0G2JRX5;A0A0G2JRY6;H0YBZ9;A0A0G2JQN8	E7EQZ4;Q16637;B4DP61	Survival motor neuron protein	SMN1;SMN2			9	9	9	32.3	32.3	32.3	31.689	0	156.22	14481000000	144	0.790126	1	-0.325736	-0.47187	30.618	31.121	31.1072	30.4348	30.7133	30.7208
Color [Black]	E7ER68;Q658Y4;H0YBR6;G3V120	E7ER68;Q658Y4	Protein FAM91A1	FAM91A1			8	8	8	14.4	14.4	14.4	88.986	0	10.434	648690000	32	0.296985	1	-0.084891	-0.137821	26.3932	26.0892	26.2667	26.0146	26.2305	26.2494
Color [Black]	E7ER77;Q7Z2K6;A0A0C4DGF0	E7ER77;Q7Z2K6;A0A0C4DGF0	Endoplasmic reticulum metallopeptidase 1	ERMP1			5	5	5	9.3	9.3	9.3	93.159	0	5.8829	279590000	15	0.127419	1	-0.0617174	-0.0910819	25.0084	25.306	25.1895	25.3587	25.1361	24.824
Color [Black]	E7ERI8;E7EW49;E3W994;A0A0U1RQI6;J3KR49;O75122;B3KR06;E7ENG2;D6RBU8;C9J668;H7C4X8;H7C5M8;H7C4I5	E7ERI8;E7EW49;E3W994;A0A0U1RQI6;J3KR49;O75122	CLIP-associating protein 2	CLASP2			19	17	17	18	16.1	16.1	165.63	0	67.876	1970600000	70	0.112197	1	-0.0512053	-0.0769546	27.8419	27.9418	28.1343	27.6436	28.0147	28.106
Color [Black]	H0YBP1;E7ESA6;Q05397;E9PEI4;H0YB16;H0YBZ1;B4DWJ1;E5RHD8;E5RI03;E5RIK4;E5RG54;E5RH48;E5RH01;E5RG66;E5RI72;E5RFW9;E5RJP0;E5RGA6;H0YB99	H0YBP1;E7ESA6;Q05397;E9PEI4;H0YB16;H0YBZ1;B4DWJ1	Focal adhesion kinase 1	PTK2			6	6	6	7.1	7.1	7.1	115.45	0	11.462	774490000	42	0.245825	1	0.0555706	0.0942875	26.5262	26.7367	26.733	26.7636	26.7894	26.6096
Color [Black]	E7ESC6;Q9UIA9;H0YBE1;E5RIW1	E7ESC6;Q9UIA9	Exportin-7	XPO7			14	14	13	16.7	16.7	15.7	124.07	0	16.298	1121900000	28	0.159176	1	-0.0745557	-0.110339	27.1848	27.2215	26.9929	27.0883	26.7664	27.3209
Color [Black]	E7ESC7;Q7L5Y9;D6RE80;B4DQT1;B4DVN3;D6RDW4;D6REW7;D6RIB6;D6RA86;D6RID6	E7ESC7;Q7L5Y9;D6RE80;B4DQT1;B4DVN3;D6RDW4;D6REW7;D6RIB6	Macrophage erythroblast attacher	MAEA			4	4	4	15.4	15.4	15.4	49.392	0	6.9196	357240000	22	0.229779	1	-0.125696	-0.175952	25.3663	25.3919	25.8668	25.1655	25.6478	25.4346
Color [Black]	E7ET49;Q8NCG7	E7ET49;Q8NCG7	Sn1-specific diacylglycerol lipase beta	DAGLB			5	5	5	8.9	8.9	8.9	68.951	0	8.1069	348920000	18	0.341535	0.999946	-0.391216	-0.401695	25.233	25.4814	25.3275	24.0196	25.4436	25.405
Color [Black]	E7ETA6;E7EV93;E9PGW9;E5RGQ4	E7ETA6		PCM1			25	25	1	17.2	17.2	0.9	227.73	0	52.197	2780500000	111	0.938399	0.88236	-0.457272	-0.628225	28.6569	28.636	28.3508	28.3271	28.2632	27.6815
Color [Black]	E7ETD6;Q12830;F5GXF5;A0A0A0MR81;J3QQK4;J3KSK9;E9PE19	E7ETD6;Q12830;F5GXF5	Nucleosome-remodeling factor subunit BPTF	BPTF			13	13	13	7.1	7.1	7.1	308.07	0	17.873	712150000	42	0.385453	1	0.162535	0.239899	26.1798	26.5869	26.3329	26.3043	26.7613	26.5216
Color [Black]	E7ETU9;O00469;C9JXZ0	E7ETU9;O00469	Procollagen-lysine,2-oxoglutarate 5-dioxygenase 2	PLOD2			10	10	10	18.9	18.9	18.9	81.169	0	10.41	407700000	24	0.361511	0.965845	-0.716972	-0.540198	25.8711	25.6222	25.6039	25.8294	23.3369	25.78
Color [Black]	E7ETZ4;Q9Y6E2;B5MCE7;Q75MG1;B5MCH7;E9PFE3;C9JF98;F8WDX8;E7EMS9;E9PFD4	E7ETZ4;Q9Y6E2;B5MCE7;Q75MG1;B5MCH7	Basic leucine zipper and W2 domain-containing protein 2	BZW2			5	5	5	12	12	12	46.913	0	7.5292	615890000	26	0.176833	1	-0.156702	-0.187365	26.386	26.079	25.7988	26.5	25.7493	25.5444
Color [Black]	E7EU96;Q8NEV1;P68400;V9GYA2;V9GY80;A0A087WY74	E7EU96;Q8NEV1;P68400	Casein kinase II subunit alpha 3;Casein kinase II subunit alpha	CSNK2A1;CSNK2A3			6	6	6	25.7	25.7	25.7	45.31	0	8.0608	813030000	13	0.488855	0.679273	1.05739	0.733307	23.8124	26.6363	26.5712	26.9624	26.767	26.4627
Color [Black]	E7EX73;E9PGM1;E7EUU4;C9K073;C9J2Z7;H7C044;H7C0V6;F8WCF2;C9JWH7;C9J556;REV__F5H7J8;C9JHW9;C9JSU8;C9JWW9;REV__Q8NEG2;REV__C9JQZ6;REV__J3KQX6	E7EX73;E9PGM1;E7EUU4		EIF4G1			49	49	1	39.5	39.5	0.6	158.64	0	323.31	44322000000	492	0.296665	1	-0.0582428	-0.100483	32.4771	32.4405	32.4485	32.2411	32.4556	32.4948
Color [Black]	E7EVA0;B5MEG9;H7C4C5;H0Y2V1;F8W9U4;A0A0J9YVV8;A0A0J9YW37	E7EVA0	Microtubule-associated protein	MAP4			64	64	25	36.2	36.2	16.2	245.44	0	180.45	37226000000	429	0.0762371	1	0.0360928	0.0541519	31.8953	32.2495	32.2237	31.9179	32.3048	32.2541
Color [Black]	E7EVY3;H0Y9H6;A0A0A0MR45;H0YD33	E7EVY3;H0Y9H6;A0A0A0MR45;H0YD33		CAST			24	2	2	52.5	3.2	3.2	74.918	0.00033478	2.9453	292950000	11	0.256541	1	0.301836	0.311875	24.3745	25.6631	25.7486	25.3134	25.8187	25.5596
Color [Black]	E7EWE5;P51659;E7ER27;G5E9S2;E7ET17;E7EPL9	E7EWE5;P51659;E7ER27;G5E9S2;E7ET17;E7EPL9	Peroxisomal multifunctional enzyme type 2;(3R)-hydroxyacyl-CoA dehydrogenase;Enoyl-CoA hydratase 2	HSD17B4			9	9	9	19	19	19	77.586	0	22.965	757690000	44	0.0297721	1	0.0329132	0.0377461	26.8859	25.9601	26.1811	26.8566	26.0477	26.2216
Color [Black]	E7EX17;P23588;F8VX11;F8VSC7;F8VP89;F8W0K0;F8VYE9;F8VRU1	E7EX17;P23588	Eukaryotic translation initiation factor 4B	EIF4B			19	19	19	31	31	31	69.697	0	204.67	8958600000	126	0.560037	1	-0.243631	-0.351562	30.1676	30.3691	30.5785	29.8478	30.1653	30.3712
Color [Black]	E7EX90;Q14203;Q6AWB1;E7EWF7;C9JZA4;C9JTE5;C9JJN7;C9JJD0;C9JKG6;E9PCY0	E7EX90;Q14203;Q6AWB1	Dynactin subunit 1	DCTN1;DKFZp686E0752			18	18	18	19.1	19.1	19.1	139.09	0	51.886	3070800000	89	0.452343	1	-0.152307	-0.236123	28.5373	28.6179	28.5038	28.1391	28.6228	28.4403
Color [Black]	F8W1N5;F8VZJ2;F8VNW4;F8W0W4;H0YHX9;Q13765;E9PAV3;F8VZ58;Q9BZK3	F8W1N5;F8VZJ2;F8VNW4;F8W0W4;H0YHX9;Q13765;E9PAV3;F8VZ58;Q9BZK3	Nascent polypeptide-associated complex subunit alpha;Nascent polypeptide-associated complex subunit alpha, muscle-specific form;Putative nascent polypeptide-associated complex subunit alpha-like protein	NACA;NACAP1			2	2	2	38	38	38	7.813	0	4.3022	1162200000	15	0.175873	1	0.114333	0.153141	26.9176	27.2949	26.6885	27.3974	27.0405	26.8061
Color [Black]	E9PB90;P52789	E9PB90;P52789	Hexokinase;Hexokinase-2	HK2			14	14	14	22.6	22.6	22.6	98.972	0	29.132	2785900000	81	0.908899	1	-0.168382	-0.287111	28.5493	28.33	28.408	28.3643	28.1638	28.2541
Color [Black]	E9PCH4;Q8TEU7;B7Z7Y1;D6RE77	E9PCH4;Q8TEU7;B7Z7Y1;D6RE77	Rap guanine nucleotide exchange factor 6	RAPGEF6			12	12	10	10.4	10.4	9	185.19	0	19.488	821990000	47	0.618304	1	-0.222078	-0.335775	26.7632	26.936	26.7179	26.3317	26.8411	26.578
Color [Black]	E9PCX2;P15121	E9PCX2;P15121	Aldose reductase	AKR1B1			3	3	3	25.5	25.5	25.5	29.445	0	5.1306	559290000	13	0.466369	0.924347	0.676035	0.599802	25.9413	24.1228	26.0557	25.987	26.1093	26.0516
Color [Black]	E9PCY5;Q02880	E9PCY5;Q02880	DNA topoisomerase 2;DNA topoisomerase 2-beta	TOP2B			23	18	18	25.4	20.1	20.1	130.48	0	36.332	2021200000	58	0.0971214	1	0.124606	0.129886	27.9746	27.4825	27.0818	28.3862	27.1505	27.376
Color [Black]	E9PDF6;O43795;A0A0U1RRI3;E7EQD9;H7C2Y7;C9JYW1;C9JUP5	E9PDF6;O43795	Unconventional myosin-Ib	MYO1B			19	19	18	22.9	22.9	21.3	128.48	0	95.523	4510600000	132	0.0236479	1	-0.0036087	-0.00654916	28.9929	28.9961	29.0861	29.0174	28.9527	29.0941
Color [Black]	E9PDM8;O94855;E9PC44	E9PDM8;O94855;E9PC44	Protein transport protein Sec24D	SEC24D			7	7	7	13.4	13.4	13.4	74.953	0	27.889	2043600000	44	1.6253	1	-0.144073	-0.266541	28.1244	28.1738	28.0936	27.9329	28.047	27.9797
Color [Black]	E9PDR0;P05166;C9JQS9;E7EX59;E7EUY3;E7ETT1;E7ETT4;E9PEC3;F8WBI9;E7ENC1;H7C5C9;C9JVW9;C9JVY9;C9JAW3	E9PDR0;P05166;C9JQS9;E7EX59;E7EUY3;E7ETT1;E7ETT4;E9PEC3;F8WBI9	Propionyl-CoA carboxylase beta chain, mitochondrial	PCCB			25	25	25	62.4	62.4	62.4	59.403	0	153.65	23525000000	266	0.456617	1	-0.110943	-0.18344	31.1112	31.1208	31.2706	30.8742	31.1484	31.1471
Color [Black]	E9PEB5;Q96AE4;C9JSZ1	E9PEB5;Q96AE4	Far upstream element-binding protein 1	FUBP1			10	10	9	19.5	19.5	18.2	68.903	0	59.936	2786700000	60	1.08793	1	-0.205227	-0.348617	28.5364	28.6044	28.7523	28.5358	28.3224	28.4194
Color [Black]	E9PEI0;Q69YH5	E9PEI0;Q69YH5	Cell division cycle-associated protein 2	CDCA2			5	5	5	6.8	6.8	6.8	111.01	0	10.729	213680000	24	0.986492	0.884791	0.448619	0.629024	24.6775	24.3766	24.7833	24.9275	24.8477	25.4079
Color [Black]	E9PEM5;H0Y9N9;Q5T321;A0A0D9SF28;F5GXV7;Q8NFP9	E9PEM5		LRBA			13	13	0	6.6	6.6	0	286.97	0	26.074	1143400000	50	0.694336	0.997232	-0.271067	-0.399895	26.9853	27.5674	27.4249	26.9942	27.0759	27.0943
Color [Black]	E9PF19;Q9Y4P3;Q96E41;A0A087WXC6	E9PF19;Q9Y4P3;Q96E41	Transducin beta-like protein 2	TBL2			6	6	6	18	18	18	45.935	0	27.992	958580000	31	0.0584659	1	0.0194117	0.0315686	26.8076	26.6239	26.5315	26.8327	26.564	26.6246
Color [Black]	E9PFH4;Q9Y5L0;C9J7E5	E9PFH4;Q9Y5L0;C9J7E5	Transportin-3	TNPO3			17	17	17	28.9	28.9	28.9	96.669	0	60.489	4672200000	158	0.0971082	1	0.0162296	0.0289899	29.0525	29.1359	29.0977	29.0137	29.118	29.2031
Color [Black]	E9PFK9;Q9UJ41;Q3HKR1;A0A0A0MSJ3;V9GYI8;E9PHB8;C9JDA2	E9PFK9;Q9UJ41;Q3HKR1;A0A0A0MSJ3	Rab5 GDP/GTP exchange factor	RABGEF1			8	8	8	21.4	21.4	21.4	58.394	0	9.616	789150000	25	0.0210147	1	-0.0100358	-0.0152239	26.4172	26.9254	26.6786	26.5953	26.6085	26.7872
Color [Black]	E9PFR3;Q14738;H0Y8C4;H0YJ75;Q13362;Q96B13;H7C5Q9;H0YN84;G3V2U3;H0YJ35;H0YJ49;H0YJU0;Q15173	E9PFR3;Q14738;H0Y8C4	Serine/threonine-protein phosphatase 2A 56 kDa regulatory subunit delta isoform	PPP2R5D			13	13	12	31.3	31.3	29.3	69.116	0	44.101	1825100000	42	0.211403	1	-0.0525195	-0.0880704	27.7759	27.7323	27.684	27.83	27.5104	27.6944
Color [Black]	E9PG22;Q8IW35;H7C4Y5;F8WF91	E9PG22;Q8IW35	Centrosomal protein of 97 kDa	CEP97			19	19	19	41.6	41.6	41.6	90.309	0	85.296	3979000000	100	0.188925	1	0.0493596	0.0822751	28.7073	28.8947	29.0083	28.9763	28.9576	28.8244
Color [Black]	E9PGT1;Q15631;H7C1D4;A0A0J9YVW2	E9PGT1;Q15631;H7C1D4	Translin	TSN			6	6	6	38.6	38.6	38.6	25.572	0	100.5	6452600000	93	0.0568458	1	0.0132701	0.0228531	29.4158	29.4925	29.6757	29.5273	29.5875	29.509
Color [Black]	E9PGT3;Q15418;E9PAN7;E9PMM7;Q5SVM6;Q5SVM7	E9PGT3;Q15418	Ribosomal protein S6 kinase;Ribosomal protein S6 kinase alpha-1	RPS6KA1			17	12	12	30.4	22.8	22.8	81.471	0	15.251	1704400000	47	0.243726	1	0.091554	0.141212	27.5525	27.4535	27.8733	27.8701	27.6643	27.6195
Color [Black]	E9PGT6;Q99627;H7C3S9	E9PGT6;Q99627;H7C3S9	COP9 signalosome complex subunit 8	COPS8			4	4	4	36.4	36.4	36.4	19.344	0	4.3932	631530000	8	0.447723	0.882743	-0.801708	-0.631181	26.2413	26.4805	26.8874	26.1454	24.2858	26.7728
Color [Black]	E9PGZ1;C9J813	E9PGZ1;C9J813		CALD1			12	12	1	30	30	2.4	61.705	0	60.944	1834300000	67	0.62141	1	-0.0961545	-0.168819	27.7764	27.987	27.804	27.7161	27.7836	27.7793
Color [Black]	E9PGZ4;Q9NTJ5;C9JV50;F8WDN7	E9PGZ4;Q9NTJ5;C9JV50;F8WDN7	Phosphatidylinositide phosphatase SAC1	SACM1L			4	4	4	7.9	7.9	7.9	55.571	0	6.7069	217120000	14	0.374708	1	0.192325	0.268913	24.9434	24.3335	24.9958	24.9435	24.8952	25.011
Color [Black]	E9PHI4;H0Y6N5;O94901;H0Y742;H7C2K3;H7C3X3;H7C019;C9JK55	E9PHI4;H0Y6N5;O94901;H0Y742	SUN domain-containing protein 1	SUN1			13	13	13	22.7	22.7	22.7	91.112	0	24.757	2177300000	75	1.31497	1	-0.244109	-0.415903	28.0934	27.9699	27.8423	27.6583	27.8178	27.6972
Color [Black]	E9PHM6;F6QMI7;Q03001;F8W9J4;A0A0U1RQJ2;E7ETB9;Q5T0V7;Q6P0N6;H0YC65;H0YC82;E7ESK0;E7ERX3	E9PHM6;F6QMI7;Q03001;F8W9J4	Dystonin	DST			47	43	43	11.5	10.4	10.4	629.78	0	83.573	3110500000	103	0.89172	1	0.29754	0.453883	28.34	28.4643	28.6888	28.574	28.838	28.9738
Color [Black]	E9PHV5;P28290;E7EUL7;H7BZ26	E9PHV5;P28290;E7EUL7	Sperm-specific antigen 2	SSFA2			22	22	22	25.7	25.7	25.7	136.14	0	145.28	4912700000	116	0.861654	1	-0.233355	-0.37281	29.3416	29.2782	29.3746	29.2034	29.2375	28.8535
Color [Black]	E9PIN3;Q9UBU9;B4E227;E9PLA7	E9PIN3;Q9UBU9;B4E227	Nuclear RNA export factor 1	NXF1			6	6	6	14.4	14.4	14.4	68.106	0	9.0071	703850000	17	0.603788	1	-0.295006	-0.410366	26.638	26.0511	26.6461	26.2812	26.2047	25.9643
Color [Black]	E9PJ81;E9PRQ7;Q04323;A0A087WTZ5	E9PJ81;E9PRQ7;Q04323;A0A087WTZ5	UBX domain-containing protein 1	UBXN1			3	3	3	20.7	20.7	20.7	32.611	0	8.8036	513070000	13	0.317839	1	-0.122178	-0.185843	26.0017	26.1862	25.9703	26.201	25.8722	25.7185
Color [Black]	E9PJA7;E9PK09;E9PQN2;E9PKI6;E9PK91;Q9NYF8;H0YF00	E9PJA7;E9PK09;E9PQN2;E9PKI6;E9PK91;Q9NYF8;H0YF00	Bcl-2-associated transcription factor 1	BCLAF1			4	4	4	11.1	11.1	11.1	52.917	0	5.9283	616220000	22	0.252857	1	-0.064813	-0.107713	26.1551	26.2803	26.2492	26.3506	26.0925	26.0471
Color [Black]	E9PJD9;P46776;E9PLL6;E9PLX7	E9PJD9;P46776;E9PLL6	60S ribosomal protein L27a	RPL27A			5	5	5	48.4	48.4	48.4	10.127	0	9.3413	14002000000	39	0.306638	1	0.162926	0.227391	30.4172	30.3629	30.3858	30.914	30.5736	30.167
Color [Black]	E9PJF4;P54105;E9PMI6;J3KN38;E9PQ83	E9PJF4;P54105;E9PMI6;J3KN38	Methylosome subunit pICln	CLNS1A			4	4	4	43.6	43.6	43.6	19.743	0	20.395	1625500000	36	0.219542	1	-0.0672576	-0.108592	27.8054	27.5736	27.5026	27.6934	27.4277	27.5588
Color [Black]	G3V1A4;E9PK25;P23528;E9PP50;E9PQB7;E9PLJ3;E9PS23	G3V1A4;E9PK25;P23528;E9PP50;E9PQB7;E9PLJ3	Cofilin-1	CFL1			11	11	8	64.4	64.4	45.6	16.811	0	172.69	51334000000	172	0.186484	1	-0.0390752	-0.0673682	32.5181	32.6444	32.4209	32.4187	32.5783	32.4692
Color [Black]	H7BXH2;E9PKF6;Q5H9R7;E9PQP7;H0YEN2;E9PK08;H0YDW1;E9PNN8	H7BXH2;E9PKF6;Q5H9R7;E9PQP7;H0YEN2	Serine/threonine-protein phosphatase 6 regulatory subunit 3	PPP6R3			14	14	14	19.6	19.6	19.6	92.407	0	68.292	2635700000	82	0.714227	1	0.117743	0.204652	28.2216	28.442	28.2382	28.3754	28.4158	28.4639
Color [Black]	E9PKG1;H7C2I1;Q99873;E9PIX6;E9PQ98;A0A087X1W2;H0YDE4;E9PNR9;E9PMW9;Q9NR22	E9PKG1;H7C2I1;Q99873;E9PIX6;E9PQ98;A0A087X1W2;H0YDE4;E9PNR9	Protein arginine N-methyltransferase 1	PRMT1			19	19	19	61.5	61.5	61.5	37.709	0	139.44	23643000000	212	0.138703	1	0.0583337	0.0889912	31.341	31.5465	31.5917	31.2842	31.7188	31.6511
Color [Black]	E9PL24;A0A0C4DFQ0;E9PQG4	E9PL24;A0A0C4DFQ0;E9PQG4		PDE4DIP			13	13	3	16.6	16.6	3.6	126.95	0	24.135	1539900000	65	0.368645	1	-0.186722	-0.262301	27.4914	27.9427	27.4714	27.5178	27.6588	27.1688
Color [Black]	E9PL71;E9PN91;E9PKK3	E9PL71;E9PN91		EEF1D			5	1	1	38.5	11.2	11.2	20.819	0.00063151	2.4498	340470000	9	0.374806	1	0.474235	0.460196	24.1015	25.2731	25.701	25.2136	25.9544	25.3302
Color [Black]	E9PLK3;P55786;H0YDG0;A6NEC2;E9PP11;E9PJY4;E9PPD4;H0YCQ5;E9PJF9;E9PPZ2	E9PLK3;P55786	Puromycin-sensitive aminopeptidase	NPEPPS			23	23	23	33.7	33.7	33.7	102.99	0	43.798	7268100000	143	0.172554	1	-0.0534026	-0.0865326	29.241	29.6281	29.4764	29.4343	29.4199	29.3311
Color [Black]	E9PLP0;C9JLN0;E9PRS8	E9PLP0		CARS			5	3	3	49.2	30.5	30.5	14.277	0	3.8414	512200000	24	0.226192	1	0.0752964	0.119482	25.5534	25.9551	25.9073	25.8994	25.9203	25.822
Color [Black]	E9PMC9;Q7Z589;H0YET8;H0YCS3	E9PMC9;Q7Z589	Protein EMSY	C11orf30;EMSY			5	5	5	5.6	5.6	5.6	130.69	0	5.2876	163270000	15	0.509589	1	0.43266	0.496238	24.8473	23.9411	24.9278	24.7691	25.3929	24.8522
Color [Black]	E9PMH5;Q13490;A0A087X2B2;H0YDY3;E9PI77;E9PIW1;Q13489;E9PNM6;E9PQZ9;H0YCJ5	E9PMH5;Q13490;A0A087X2B2	Baculoviral IAP repeat-containing protein 2	BIRC2			15	15	15	36.2	36.2	36.2	67.513	0	22.31	1959200000	70	0.498793	1	-0.202419	-0.298895	27.3481	27.7895	27.8651	27.3243	27.5726	27.4985
Color [Black]	E9PMR6;Q9NZN5	E9PMR6;Q9NZN5	Rho guanine nucleotide exchange factor 12	ARHGEF12			3	3	3	3.1	3.1	3.1	161.91	0.00034247	3.1503	156020000	6	0.344911	0.996841	0.385885	0.40049	24.5759	23.4764	25.0293	24.6535	24.7708	24.8149
Color [Black]	E9PMS6;F8WD26;J3KP06;Q8WWI1;E9PMT2;A0A0A0MTE2;E9PMP7;H0Y424;H0YDQ3;H0YDG6;H0YE95;E9PJ10;E9PLU6;E9PK58;U3KQE6	E9PMS6;F8WD26;J3KP06;Q8WWI1;E9PMT2;A0A0A0MTE2;E9PMP7;H0Y424	LIM domain only protein 7	LMO7			43	43	43	40.6	40.6	40.6	145.42	0	237.84	14364000000	315	0.162029	1	0.0662613	0.101363	30.7607	30.9562	30.9501	30.6933	31.0023	31.1702
Color [Black]	E9PN17;O75964	E9PN17;O75964	ATP synthase subunit g, mitochondrial	ATP5L			2	2	2	31.6	31.6	31.6	8.4518	0.00062794	2.4164	513600000	16	0.317058	1	-0.534564	-0.449126	25.4766	25.6852	26.5639	24.2847	25.4644	26.3729
Color [Black]	E9PQA6;Q96EY5;E9PLL0;M0QZK6;E9PLZ8;E9PJW8	E9PQA6;Q96EY5;E9PLL0	Multivesicular body subunit 12A	MVB12A			3	3	3	17.6	17.6	17.6	28.703	0	9.5951	492500000	26	0.687731	1	0.328418	0.457847	25.5594	25.823	25.5247	25.5823	26.0795	26.2306
Color [Black]	E9PQC4;Q9BZD4;B1AQT4;E9PP32;B1AQT3;E9PKH1	E9PQC4;Q9BZD4;B1AQT4;E9PP32;B1AQT3	Kinetochore protein Nuf2	NUF2			4	4	4	10.6	10.6	10.6	48.832	0	6.4038	614900000	20	0.520243	1	-0.348327	-0.438645	26.7189	26.2478	26.3852	25.6432	26.1254	26.5385
Color [Black]	E9PQR7;Q9UK41;E9PM90	E9PQR7;Q9UK41;E9PM90	Vacuolar protein sorting-associated protein 28 homolog	VPS28			4	4	4	30.4	30.4	30.4	18.469	0	7.0327	862700000	20	1.25495	0.862724	0.429614	0.650254	26.2307	26.6091	26.4261	26.6174	26.946	26.9914
Color [Black]	E9PRY8;P29692;E9PQZ1;H0YE72;E9PK01;A0A087X1X7;H0YE58;E9PPR1;E9PL12;E9PQ49;E9PI39;E9PMW7;E9PIZ1;H0YCK7;E9PK06;E9PQC9;E9PK72;E9PKH7;E9PNC8;E9PPY1;E9PJV8;E9PN56;E9PN71;E9PRL0;E9PQR8	E9PRY8;P29692;E9PQZ1;H0YE72;E9PK01;A0A087X1X7	Elongation factor 1-delta	EEF1D			17	17	12	26.1	26.1	18.8	76.569	0	132.84	29386000000	169	0.262402	1	0.065045	0.108615	31.6526	31.7867	31.8906	31.7059	31.874	31.9451
Color [Black]	F1T0I1	F1T0I1		SEC16A			64	64	0	44.5	44.5	0	249.48	0	323.31	26004000000	521	0.333643	1	-0.121385	-0.18674	31.5182	31.8297	31.7722	31.3754	31.7739	31.6066
Color [Black]	F2Z2E2;Q86VI3	F2Z2E2;Q86VI3	Ras GTPase-activating-like protein IQGAP3	IQGAP3			9	7	7	7.6	6.3	6.3	179.48	0	10.954	311150000	21	0.21974	1	0.146361	0.192697	25.2762	25.3425	25.2559	25.9173	25.0318	25.3646
Color [Black]	F2Z388;P42766	F2Z388;P42766	60S ribosomal protein L35	RPL35			2	2	2	24	24	24	10.645	0	4.3273	1014400000	19	0.248012	1	-0.693939	-0.431684	27.1594	26.1977	26.0057	27.6132	23.9838	25.6841
Color [Black]	F2Z393;P37837	F2Z393;P37837	Transaldolase	TALDO1			3	3	3	11.3	11.3	11.3	35.328	0.00062657	2.3874	247670000	11	1.01955	0.323947	-0.924753	-0.998905	25.2823	25.2436	25.2072	23.7245	24.0911	25.1433
Color [Black]	F5GWT4;Q9H4A3;F6UYG0;H0YH68	F5GWT4;Q9H4A3	Serine/threonine-protein kinase WNK1	WNK1			26	26	21	16.5	16.5	14.5	225.5	0	106.12	8244400000	178	0.0238111	1	0.00936127	0.0148248	29.8561	30.0678	30.0475	29.7742	30.1099	30.1154
Color [Black]	F5GX77;Q9UI30;F5GYQ2	F5GX77;Q9UI30	Multifunctional methyltransferase subunit TRM112-like protein	TRMT112			3	3	3	36.8	36.8	36.8	11.972	0	22.994	771670000	14	0.020143	1	-0.0171668	-0.0219002	26.5989	26.1605	26.377	26.8669	26.1559	26.062
Color [Black]	F5GYN4;J3KR44;Q96FW1;F5H6Q1;F5GYJ8;F5H3F0	F5GYN4;J3KR44;Q96FW1;F5H6Q1;F5GYJ8;F5H3F0	Ubiquitin thioesterase OTUB1	OTUB1			7	7	7	37.8	37.8	37.8	28.05	0	21.061	1740400000	62	0.77088	1	-0.181157	-0.297843	27.468	27.7242	27.6708	27.306	27.4482	27.5654
Color [Black]	F5GZ90;Q9NZJ0	F5GZ90;Q9NZJ0	Denticleless protein homolog	DTL			5	5	5	7.8	7.8	7.8	74.999	0.00034118	3.11	303880000	11	0.0324493	1	0.00681178	0.0119332	25.077	25.2839	25.2073	25.1301	25.2581	25.2005
Color [Black]	F5GZS6;J3KPF3;P08195;F5H0E2;F5GZI0;H0YFS2;F5H867;H0YFX4;F5GZR9	F5GZS6;J3KPF3;P08195	4F2 cell-surface antigen heavy chain	SLC3A2			25	25	25	43.7	43.7	43.7	64.872	0	257.19	23484000000	274	0.0647103	1	0.0206992	0.0338585	31.3121	31.4037	31.4566	31.2058	31.5242	31.5046
Color [Black]	F5H039;Q9NQX3;G3V582;H0YJ30;G3V4R0;G3V355;H0YJR5	F5H039;Q9NQX3;G3V582	Gephyrin;Molybdopterin adenylyltransferase;Molybdopterin molybdenumtransferase	GPHN			15	15	15	30.9	30.9	30.9	84.733	0	55.859	4464000000	95	0.0921099	1	0.0427004	0.0641835	28.8418	29.2774	29.1868	28.9552	29.2864	29.1925
Color [Black]	F5H0F9;Q9UJX4;F5GY68;H0YFB5;F5H3S5;F5H0N1;F5GZ05	F5H0F9;Q9UJX4;F5GY68;H0YFB5	Anaphase-promoting complex subunit 5	ANAPC5			12	12	12	22.5	22.5	22.5	83.674	0	17.112	1411400000	52	0.17689	1	-0.0892766	-0.129093	27.247	27.6357	27.8193	27.3301	27.6431	27.4608
Color [Black]	F5H157;Q15286	F5H157;Q15286	Ras-related protein Rab-35	RAB35			3	3	3	18.4	18.4	18.4	21.214	0.00034223	3.1331	401300000	13	0.691048	1	0.239807	0.364448	25.778	25.3534	25.3758	25.664	25.8963	25.6664
Color [Black]	F5H1S9;G8JLB3;Q9Y606;F5H168;F5GY32;F8W9U5;F5H1B2;F5GXL3	F5H1S9;G8JLB3;Q9Y606	tRNA pseudouridine synthase;tRNA pseudouridine synthase A, mitochondrial	PUS1			5	5	5	16.8	16.8	16.8	41.729	0	8.8021	683150000	18	0.111885	1	0.0365238	0.0590738	26.3327	26.4606	26.2639	26.5054	26.1829	26.4783
Color [Black]	F5H1U9;O75970;H0YGQ3;B7ZB24;A0A075B6R8;H3BM19;F5H8D6;A0A0U1RQR3;F8WDQ8	F5H1U9;O75970;H0YGQ3;B7ZB24	Multiple PDZ domain protein	MPDZ			10	10	9	7.1	7.1	6.7	223.12	0	15.649	1086700000	43	0.00392671	1	-0.00358772	-0.0044906	26.7441	27.3883	27.0383	26.7428	26.9056	27.5115
Color [Black]	F5H2F4;P11586;V9GYY3	F5H2F4;P11586	C-1-tetrahydrofolate synthase, cytoplasmic;Methylenetetrahydrofolate dehydrogenase;Methenyltetrahydrofolate cyclohydrolase;Formyltetrahydrofolate synthetase;C-1-tetrahydrofolate synthase, cytoplasmic, N-terminally processed	MTHFD1			25	25	25	31.4	31.4	31.4	110.61	0	66.362	7824800000	129	0.148544	1	-0.0579847	-0.0898501	29.9438	29.8123	29.905	30.0898	29.6102	29.7871
Color [Black]	H0Y5D5;Q9BTG3;Q5SYW2;F5H2X7;Q9ULV3	H0Y5D5;Q9BTG3;Q5SYW2;F5H2X7;Q9ULV3	Cip1-interacting zinc finger protein	CIZ1			5	5	5	8.3	8.3	8.3	91.124	0	7.686	113270000	16	0.451277	1	0.300367	0.381854	24.1983	24.3953	24.557	25.1793	24.2628	24.6095
Color [Black]	F5H442;Q99816;J3QRU6;J3QKS4	F5H442;Q99816	Tumor susceptibility gene 101 protein	TSG101			14	14	14	38.6	38.6	38.6	40.917	0	49.864	4083100000	94	0.832636	1	0.179323	0.298933	28.6899	28.9874	28.7304	28.9662	28.9289	29.0506
Color [Black]	F8VY35;F5H4R6;H0YIV4;P55209;F8W020;F8W118;F8VV59;F8W0J6;H0YH88;F8W543;F8VRJ2;H0YHC3;F8VXI6;F8VUX1;B7Z9C2;F8VVB5	F8VY35;F5H4R6;H0YIV4;P55209;F8W020;F8W118;F8VV59;F8W0J6;H0YH88;F8W543;F8VRJ2;H0YHC3;F8VXI6;F8VUX1;B7Z9C2;F8VVB5	Nucleosome assembly protein 1-like 1	NAP1L1			11	11	10	54.9	54.9	51.1	31.02	0	79.945	14213000000	121	2.07089	1	-0.100655	-0.193246	30.8598	30.838	30.8679	30.7476	30.726	30.7902
Color [Black]	F5H5A3;Q8IVH8;H7C1A4	F5H5A3;Q8IVH8	Mitogen-activated protein kinase kinase kinase kinase;Mitogen-activated protein kinase kinase kinase kinase 3	MAP4K3			7	7	7	13.5	13.5	13.5	91.92	0	8.9441	606630000	21	2.11925	0.461301	0.550297	0.901376	25.6814	25.9079	25.8976	26.2611	26.3393	26.5374
Color [Black]	F5H5D3;Q9BQE3;F8VVB9;F8VS66;F8VRZ4;F8VX09;F8VWV9;F8VRK0;F8W0F6;F8VXZ7	F5H5D3;Q9BQE3;F8VVB9	Tubulin alpha-1C chain	TUBA1C;TUBA1B			23	23	3	66.1	66.1	11.6	57.73	0	323.31	364330000000	558	0.0770685	1	-0.0205078	-0.0345448	35.5159	35.4448	35.2851	35.523	35.327	35.3343
Color [Black]	F5H6E2;O00159;I3L204;I3L501;I3L4D4;I3L3Y6;I3L168;I3L3F5	F5H6E2;O00159	Unconventional myosin-Ic	MYO1C			33	33	33	43.7	43.7	43.7	118.99	0	102.45	11000000000	219	0.449753	1	0.0943286	0.159807	30.3513	30.2144	30.2278	30.4822	30.2115	30.3828
Color [Black]	F5H6I7;Q6DD88;F5GWF8	F5H6I7;Q6DD88	Atlastin-3	ATL3			9	9	9	33.3	33.3	33.3	58.772	0	75.364	1259300000	50	0.639576	1	0.282686	0.404167	27.1447	27.0863	26.8096	27.5478	26.9709	27.3699
Color [Black]	G3V2Q5;G3V5Y4;F6S9Y6;V9GYX7;Q9NZ32;G3V524	G3V2Q5;G3V5Y4;F6S9Y6;V9GYX7;Q9NZ32	Actin-related protein 10	ACTR10			3	3	3	31.7	31.7	31.7	14.334	0	4.6184	374700000	12	0.340344	1	0.628941	0.497511	25.8888	26.006	23.6667	25.7552	25.9555	25.7376
Color [Black]	F6SA91;Q9BUZ4;K7ER49;Q2KJU6;C9JJ10;A0A0C4DFM9	F6SA91;Q9BUZ4	TNF receptor-associated factor 4	TRAF4			5	5	5	17.4	17.4	17.4	49.462	0	7.9444	336700000	18	0.136542	1	0.0434926	0.0704234	25.4503	25.2969	25.3837	25.5129	25.545	25.2035
Color [Black]	F6TDL0;Q92569;Q5T4P3	F6TDL0;Q92569	Phosphatidylinositol 3-kinase regulatory subunit gamma	PIK3R3			4	3	3	10.7	8.5	8.5	59.394	0.00062073	2.3158	162910000	8	0.88383	0.468	0.86696	0.905932	24.3986	24.2526	23.1123	24.4863	25.1883	24.6897
Color [Black]	F6TLX2;I3L3Q4;Q9HC38;I3L1F4;I3L1I0	F6TLX2;I3L3Q4;Q9HC38	Glyoxalase domain-containing protein 4	GLOD4			4	4	4	8.6	8.6	8.6	54.719	0	6.3283	783060000	24	0.299343	1	0.0807323	0.132452	26.6316	26.6761	26.9689	26.8056	26.8175	26.8957
Color [Black]	F6VRR5;Q9BY77;Q8WUT1;F8WCX5;Q6R954;F8WEE2	F6VRR5;Q9BY77;Q8WUT1;F8WCX5	Polymerase delta-interacting protein 3	POLDIP3			5	5	5	17.4	17.4	17.4	48.103	0	8.0014	593260000	25	0.0798762	1	0.0565548	0.0754247	26.2011	25.7653	25.9486	26.4593	25.8162	25.8092
Color [Black]	F8VPD4;P27708;H7C3Z5;H7C2E4;H7BZB3	F8VPD4;P27708	CAD protein;Glutamine-dependent carbamoyl-phosphate synthase;Aspartate carbamoyltransferase;Dihydroorotase	CAD			63	63	63	44.6	44.6	44.6	236.02	0	323.31	28969000000	613	0.117928	1	0.0286096	0.0486298	31.6971	31.852	31.7878	31.6627	31.8402	31.9199
Color [Black]	F8VQX6;H0YI09;Q9H8H3	F8VQX6;H0YI09;Q9H8H3	Methyltransferase-like protein 7A	METTL7A			3	3	3	23.3	23.3	23.3	20.662	0	4.9796	507630000	17	0.344521	1	0.455919	0.434959	25.9017	24.3063	25.982	25.8739	25.9308	25.7531
Color [Black]	F8VUA7;F8VQX7;Q9BZF1	F8VUA7;F8VQX7;Q9BZF1	Oxysterol-binding protein;Oxysterol-binding protein-related protein 8	OSBPL8			6	6	6	11.8	11.8	11.8	79.052	0	7.3166	429380000	21	0.0760263	1	0.024737	0.040261	25.7291	25.8621	25.6561	25.6175	25.9522	25.7518
Color [Black]	F8VR84;Q9HB07;F8VQQ3	F8VR84;Q9HB07;F8VQQ3	UPF0160 protein MYG1, mitochondrial	C12orf10			3	3	3	18.3	18.3	18.3	24.058	0.0003375	3.0264	190050000	10	0.51106	1	0.442019	0.502876	25.2104	23.9725	24.5584	25.0167	24.8075	25.2431
Color [Black]	F8VU51;H0YIQ2;P49750	F8VU51;H0YIQ2;P49750	YLP motif-containing protein 1	YLPM1			2	2	2	1.5	1.5	1.5	160.74	0.001198	2.0213	1062800000	4	0.302197	1	0.59819	0.458411	27.6484	26.706	24.9905	27.4545	26.7876	26.8973
Color [Black]	F8VV52;Q9NZN8;H0YI11;H0YH84;F8VRS8;F8W145;H0YHT8;H0YI80;F8VQF4;F8VP97	F8VV52;Q9NZN8;H0YI11;H0YH84;F8VRS8;F8W145	CCR4-NOT transcription complex subunit 2	CNOT2			3	3	3	10.4	10.4	10.4	58.62	0	6.0216	1575200000	20	0.050046	1	0.0381915	0.0501197	27.4695	28.1168	27.5607	27.4492	27.7897	28.0226
Color [Black]	F8VWS0;P05388;F8VU65;G3V210;F8VW21;F8VZS0;F8VQY6;F8VPE8;F8VRK7;Q8NHW5;F8VS58;F8W1K8;F8VWV4	F8VWS0;P05388;F8VU65;G3V210;F8VW21;F8VZS0;F8VQY6;F8VPE8;F8VRK7;Q8NHW5	60S acidic ribosomal protein P0;60S acidic ribosomal protein P0-like	RPLP0;RPLP0P6			9	9	9	53.4	53.4	53.4	30.456	0	53.304	10009000000	115	0.538113	1	-0.217869	-0.321028	30.4789	30.1188	30.291	30.3651	29.976	29.894
Color [Black]	F8VWT9;J3KPF0;Q9Y4D8	F8VWT9;J3KPF0;Q9Y4D8	Probable E3 ubiquitin-protein ligase HECTD4	HECTD4			5	5	5	1.8	1.8	1.8	469.96	0	9.3276	153020000	13	0.425643	1	0.277399	0.35642	24.2493	24.7257	23.8808	24.8186	24.4964	24.373
Color [Black]	F8VXC8;Q8TAQ2;F8VZW6	F8VXC8;Q8TAQ2	SWI/SNF complex subunit SMARCC2	SMARCC2			11	11	7	13	13	9.5	136.18	0	15.572	1226700000	48	0.0422954	1	0.0169188	0.0265892	26.9757	27.3989	27.2484	27.1521	27.1849	27.3369
Color [Black]	F8VXG7;Q99590;A0A0A0MTP7	F8VXG7;Q99590;A0A0A0MTP7	Protein SCAF11	SCAF11			12	12	12	13.2	13.2	13.2	142.6	0	22.929	1104800000	36	0.100521	1	-0.0922101	-0.111184	26.6228	27.2852	27.1174	26.423	27.319	27.0068
Color [Black]	F8VXU5;Q9UBQ0;Q05DG7	F8VXU5;Q9UBQ0	Vacuolar protein sorting-associated protein 29	VPS29			5	5	5	27.1	27.1	27.1	23.98	0	9.5561	1425900000	45	0.195438	1	-0.077795	-0.119158	27.5592	27.9058	27.4402	27.4363	27.6426	27.5929
Color [Black]	G3V213;F8VZG5;F8VY04;F8W1A4;P54819;F8VPP1	G3V213;F8VZG5;F8VY04;F8W1A4;P54819;F8VPP1	Adenylate kinase 2, mitochondrial;Adenylate kinase 2, mitochondrial;Adenylate kinase 2, mitochondrial, N-terminally processed	AK2			2	2	2	15.8	15.8	15.8	14.324	0.006639	1.4498	555660000	19	0.327168	1	-0.139095	-0.20612	25.7246	25.4405	25.8121	25.7321	25.5561	25.2717
Color [Black]	F8VYN9;P40616;B4DZG7;F8VP99;F8VP63	F8VYN9;P40616;B4DZG7	ADP-ribosylation factor-like protein 1	ARL1			5	5	5	36.1	36.1	36.1	21.778	0	12.143	2075600000	48	0.478472	1	0.129821	0.210133	27.7437	27.5966	27.4768	27.9101	27.6182	27.6783
Color [Black]	F8W1U0;F8W130;Q12815	F8W1U0;F8W130;Q12815	Tastin	TROAP			6	6	6	19.9	19.9	19.9	49.128	0	4.2477	625310000	16	0.983324	1	-0.209679	-0.349493	26.3225	26.6602	26.5354	26.3007	26.3226	26.2658
Color [Black]	F8W6I7;P09651;F8VTQ5;F8VZ49;Q32P51;H0YH80;F8W646;F8VYN5	F8W6I7;P09651;F8VTQ5;F8VZ49;Q32P51;H0YH80	Heterogeneous nuclear ribonucleoprotein A1;Heterogeneous nuclear ribonucleoprotein A1, N-terminally processed;Heterogeneous nuclear ribonucleoprotein A1-like 2	HNRNPA1;HNRNPA1L2			14	13	13	46.3	43.3	43.3	33.155	0	155.79	24979000000	202	0.936689	1	-0.299765	-0.46143	31.9596	31.6486	31.5935	31.613	31.2798	31.4095
Color [Black]	F8W733;Q9NXR7;C9J2G0;A0A075B7D2	F8W733;Q9NXR7;C9J2G0;A0A075B7D2	BRCA1-A complex subunit BRE	BRE			4	4	4	18	18	18	31.972	0	5.8267	752940000	14	0.299265	1	0.0535272	0.0934757	26.5272	26.5472	26.364	26.4497	26.5976	26.5517
Color [Black]	F8W7S1;Q8NAN2	F8W7S1;Q8NAN2	Protein FAM73A	FAM73A			4	4	4	9	9	9	71.133	0	8.3961	353580000	9	0.149948	1	0.100931	0.134417	25.6541	26.0992	25.569	25.6261	26.247	25.752
Color [Black]	F8W7U8;P49959;F5GXT0;F5H742;F5H256	F8W7U8;P49959;F5GXT0	Double-strand break repair protein MRE11A	MRE11A			4	4	4	6.1	6.1	6.1	80.521	0	37.391	389500000	13	0.360352	1	-0.362751	-0.394426	26.5757	25.2619	25.4725	25.2076	25.5321	25.4823
Color [Black]	F8W914;Q9NQC3;H7C106;A0A0U1RQR6	F8W914;Q9NQC3;H7C106	Reticulon;Reticulon-4	RTN4			4	4	4	15.9	15.9	15.9	37.144	0	47.376	2219500000	33	0.00314454	1	0.00164159	0.00244775	28.2015	27.9643	27.6587	27.818	27.9663	28.0451
Color [Black]	F8W9F9;H0Y7T5;Q9Y3S1;H0Y7J9;H0Y493;A6PVV2;H0Y7R3;E9PCD1;A0A087WYK2;Q9BYP7	F8W9F9;H0Y7T5;Q9Y3S1;H0Y7J9;H0Y493	Serine/threonine-protein kinase WNK2	WNK2			11	6	6	5.2	3.2	3.2	234.38	0	5.073	138700000	11	0.203879	1	-0.187568	-0.219339	24.0627	24.5529	23.9849	23.4158	24.4393	24.1827
Color [Black]	F8WA39;Q13613;H0YDX3;E9PIH9;Q8NEC6;F8W764;F8W8S8;H7BZJ1;H7C406;E9PPP8	F8WA39;Q13613;H0YDX3	Myotubularin-related protein 1	MTMR1			6	6	5	11.4	11.4	9.5	75.717	0	6.6313	855380000	18	0.386208	1	-0.235641	-0.311314	27.0534	26.7814	26.4058	26.197	26.5333	26.8034
Color [Black]	F8WF69;P09496	F8WF69;P09496	Clathrin light chain A	CLTA			3	3	3	7.3	7.3	7.3	27.818	0	6.0223	7069200000	44	0.0432798	1	0.0255864	0.0364666	29.6342	30.0798	29.7682	29.7323	29.6709	30.1558
Color [Black]	F8WJN3;Q16630;F8W084	F8WJN3;Q16630	Cleavage and polyadenylation specificity factor subunit 6	CPSF6			5	5	5	12.1	12.1	12.1	52.269	0	5.9924	526710000	13	0.0711879	1	0.123517	0.111526	26.3671	24.6148	26.1355	26.3243	25.4499	25.7138
Color [Black]	G0XQ39;Q13586;E9PNJ4;H0YDB2	G0XQ39;Q13586;E9PNJ4;H0YDB2	Stromal interaction molecule 1	STIM1			5	5	5	7.3	7.3	7.3	88.645	0	7.8409	307450000	19	1.62431	1	-0.297277	-0.509308	25.4761	25.34	25.3694	24.987	25.0717	25.235
Color [Black]	G3V1B8;H0YEB6;O60232;E9PN57;H0YEK1	G3V1B8;H0YEB6;O60232	Sjoegren syndrome/scleroderma autoantigen 1	SSSCA1			5	5	5	51.9	51.9	51.9	17.176	0	60.999	5170400000	58	0.169119	1	-0.11578	-0.152637	29.1138	29.3001	29.5865	28.7821	29.4749	29.396
Color [Black]	G3V1C3;Q9BZZ5;E9PQK6	G3V1C3;Q9BZZ5	Apoptosis inhibitor 5	API5			3	3	3	9.2	9.2	9.2	57.56	0	7.1256	417800000	14	0.380842	1	0.195157	0.272814	25.7163	25.4678	25.7163	25.4577	26.1379	25.8904
Color [Black]	G3V1L9;Q07157	G3V1L9;Q07157	Tight junction protein ZO-1	TJP1			51	51	4	45.2	45.2	4.5	197.46	0	189.67	16591000000	383	0.718695	1	0.313113	0.447803	30.6824	31.059	31.0239	30.9293	31.312	31.4634
Color [Black]	G3V1V0;F8VPF3;F8W1R7;J3KND3;G8JLA2;B7Z6Z4;P60660;H0YI43;F8VZU9;G3V1Y7;F8W180;F8W1I5;F8VXL3	G3V1V0;F8VPF3;F8W1R7;J3KND3;G8JLA2;B7Z6Z4;P60660;H0YI43;F8VZU9;G3V1Y7;F8W180	Myosin light polypeptide 6	MYL6			6	6	4	46.6	46.6	31.7	18.037	0	49.208	22835000000	71	1.44287	0.932091	0.352737	0.57484	31.1547	31.2435	31.4414	31.4903	31.7483	31.6592
Color [Black]	G3V394;A0A087WY00;F8WE88;F8W6H6;Q9Y4I1;E7ERV5;H0YM96;Q9UES5;O95317;H0YMK3	G3V394;A0A087WY00;F8WE88;F8W6H6;Q9Y4I1	Unconventional myosin-Va	MYO5A			7	7	5	5.8	5.8	3.9	215.47	0	10.719	557310000	21	0.970944	1	0.135616	0.239845	25.8758	25.9732	26.097	26.0941	26.1179	26.1408
Color [Black]	G3V3G9;Q5TAQ9;V9GY54;H0YDY4	G3V3G9;Q5TAQ9;V9GY54	DDB1- and CUL4-associated factor 8	DCAF8			4	4	3	7.6	7.6	5.2	84.752	0	4.3972	196070000	18	0.355424	1	0.33386	0.374765	24.6649	23.7377	24.7724	25.0213	24.8405	24.3149
Color [Black]	G3V529;Q9GZR7;F5GYL3;A0A087WXU8	G3V529;Q9GZR7;F5GYL3	ATP-dependent RNA helicase DDX24	DDX24			11	11	11	18.4	18.4	18.4	91.48	0	37.445	1051400000	60	1.02813	1	0.182686	0.313124	26.9084	26.8041	26.6858	26.9619	26.9018	27.0826
Color [Black]	G3V599;O15320;Q96PC5;Q96RT6;A4FU28;Q8IX94;Q86UF2;P0CG41;A4D2H0;G3V5K6;Q8IX95	G3V599;O15320;Q96PC5	cTAGE family member 5;Melanoma inhibitory activity protein 2	CTAGE5;MIA2			12	12	12	11.5	11.5	11.5	151.72	0	23.639	1338300000	41	0.390539	1	-0.169959	-0.248642	27.1155	27.6505	27.5264	27.0871	27.3515	27.344
Color [Black]	G3V5R9;Q07866;G3V2E7;F8W6L3;G3V3H3;E7EVH7;G5E9S8;G3V2P7;H0YG16;H0YJU9;H0YJL0;H0YJT3;H0YGB8;H0YJK1;K7EL76;Q6P597	G3V5R9;Q07866;G3V2E7;F8W6L3;G3V3H3;E7EVH7;G5E9S8	Kinesin light chain 1	KLC1			24	24	17	40.2	40.2	25.2	71.407	0	121.16	9170900000	158	0.441011	1	0.0957832	0.161465	29.9076	30.1054	30.1478	30.0458	30.2409	30.1613
Color [Black]	G3V5T9;P24941;E7ESI2;G3V317;K7EJ83	G3V5T9;P24941;E7ESI2	Cyclin-dependent kinase 2	CDK2			17	15	13	55.8	50.3	42.8	39.178	0	45.45	4783200000	89	0.369548	1	-0.0630035	-0.110274	29.023	28.9893	29.1728	28.9146	29.0613	29.0202
Color [Black]	G3V5Z7;P60900;G3V295;G3V3I1;G3V3U4;H0YJC4	G3V5Z7;P60900;G3V295;G3V3I1;G3V3U4	Proteasome subunit alpha type;Proteasome subunit alpha type-6	PSMA6			8	8	8	38.1	38.1	38.1	28.147	0	9.547	1887400000	41	0.626781	1	-0.146638	-0.242256	27.8482	28.1275	28.1275	27.8086	27.978	27.8765
Color [Black]	G3XAM7;P35221;H0YBB8;E5RJ41;E5RIB1;E5RFG3;E5RFM3;E5RJL0;E5RFK9;E5RFM5;E5RIE0;E5RJP7;E5RHV7;E5RGD2;E5RGY7;E5RGY6;E5RG03	G3XAM7;P35221	Catenin alpha-1	CTNNA1			12	12	8	19.5	19.5	13.8	92.721	0	18.902	1207100000	60	0.0158867	1	-0.00373967	-0.0064695	27.0188	27.2811	27.1928	27.1648	27.1371	27.1796
Color [Black]	G5E933;O95248;H0Y5W8	G5E933;O95248	Myotubularin-related protein 5	SBF1			7	7	7	5.5	5.5	5.5	208.44	0	6.2338	837700000	16	0.185201	1	0.088824	0.130046	26.926	27.4833	27.0512	27.1727	27.1706	27.3838
Color [Black]	G5E975;Q12824;B5MCL5;C9JTA6;A0A0G2JSE9;A0A0U1RQQ2;A0A0U1RRB8	G5E975;Q12824;B5MCL5;C9JTA6;A0A0G2JSE9	SWI/SNF-related matrix-associated actin-dependent regulator of chromatin subfamily B member 1	SMARCB1			4	4	4	15.5	15.5	15.5	45.05	0	6.2168	776910000	22	0.359776	1	-0.539112	-0.479384	26.52	26.4276	26.5195	26.7183	24.7144	26.4171
Color [Black]	G5E977;Q6XQN6;C9J8U2;H0YF31;H0YDA6	G5E977;Q6XQN6;C9J8U2	Nicotinate phosphoribosyltransferase	NAPRT			5	5	5	15.6	15.6	15.6	62.171	0	56.023	896490000	23	0.716961	1	0.237674	0.364784	26.387	26.3975	26.3889	26.8576	26.6866	26.3423
Color [Black]	I3L4X3;G5E9C2;Q15653;I3L1A4	I3L4X3;G5E9C2;Q15653	NF-kappa-B inhibitor beta	NFKBIB			3	3	3	17.6	17.6	17.6	25.119	0	8.2782	347120000	27	0.0435822	1	-0.0305513	-0.041332	25.1788	25.779	25.3853	25.0934	25.5827	25.5754
Color [Black]	G5E9Y3;Q8WWN8	G5E9Y3;Q8WWN8	Arf-GAP with Rho-GAP domain, ANK repeat and PH domain-containing protein 3	ARAP3			5	5	5	5.6	5.6	5.6	151.14	0	8.7534	366210000	15	0.395104	1	-0.516535	-0.490857	25.5684	25.8596	25.752	24.1481	25.9592	25.5231
Color [Black]	G5E9Z2;Q96KA5	G5E9Z2;Q96KA5	Cleft lip and palate transmembrane protein 1-like protein	CLPTM1L			5	5	5	14.1	14.1	14.1	43.28	0	18.37	1894800000	17	0.309134	1	-0.0875537	-0.14224	27.7272	28.0431	27.9143	27.6877	27.9309	27.8033
Color [Black]	G5EA31;P53992;A0A0U1RR49	G5EA31;P53992	Protein transport protein Sec24C	SEC24C			18	18	18	23.4	23.4	23.4	111.98	0	104.56	7906200000	137	0.0758859	1	-0.0266463	-0.0427393	29.7517	29.9265	30.0966	29.7523	29.9695	29.973
Color [Black]	G5EA36;P30260;I3L394;F6QPS0;I3L328;I3L3H6;K7EMA6;I3L2Z8;E9PRZ6;I3L225	G5EA36;P30260	Cell division cycle protein 27 homolog	CDC27			18	18	18	32.3	32.3	32.3	91.737	0	68.598	2713100000	66	0.225532	1	0.0646674	0.105649	28.3548	28.2067	28.5395	28.3749	28.5466	28.3736
Color [Black]	G5EA48;Q7Z6B7	G5EA48;Q7Z6B7	SLIT-ROBO Rho GTPase-activating protein 1	SRGAP1			10	7	7	14.8	10.2	10.2	116.84	0	10.474	797520000	22	0.101636	1	0.0510763	0.0750468	26.3267	26.6061	26.8096	26.4232	26.8163	26.6561
Color [Black]	G8JLB6;P31943;E9PCY7;H0YB39;D6RIT2;D6RIU0;H0YBD7;D6RBM0;E7EQJ0;D6RAM1;D6R9T0;D6RFM3;D6RDU3;D6RJ04;D6RIH9;E5RGV0;E7EN40;H0YBG7;D6RDL0;E5RGH4;D6RF17;H0YAQ2;D6R9D3	G8JLB6;P31943;E9PCY7;H0YB39	Heterogeneous nuclear ribonucleoprotein H;Heterogeneous nuclear ribonucleoprotein H, N-terminally processed	HNRNPH1			13	13	8	40.5	40.5	25	51.229	0	242.58	55469000000	293	0.27111	1	0.100614	0.155109	32.474	32.2196	32.0587	32.4881	32.1911	32.3749
Color [Black]	G8JLG1;Q14683;H0Y7K8;V9GY57	G8JLG1;Q14683	Structural maintenance of chromosomes protein;Structural maintenance of chromosomes protein 1A	SMC1A			19	19	19	18.2	18.2	18.2	140.86	0	44.127	3377800000	116	0.218912	1	0.0423921	0.0736714	28.6496	28.4348	28.4948	28.6227	28.5927	28.4908
Color [Black]	H0Y2W2;Q9NVI7;Q5T2N8;Q5T9A4;Q5SV16	H0Y2W2;Q9NVI7;Q5T2N8;Q5T9A4	ATPase family AAA domain-containing protein 3A;ATPase family AAA domain-containing protein 3C;ATPase family AAA domain-containing protein 3B	ATAD3A;ATAD3C;ATAD3B			8	8	8	16.4	16.4	16.4	64.243	0	6.3878	357380000	18	0.0647094	1	-0.0756416	-0.0834073	24.9133	26.1766	25.3343	25.7254	25.2917	25.1802
Color [Black]	H0Y360;Q01433;H0YCL9;E9PIJ1;E9PJF6;H0YF16	H0Y360;Q01433	AMP deaminase 2	AMPD2			10	10	10	13.6	13.6	13.6	98.401	0	25.339	3362500000	56	0.132235	1	0.0492929	0.0773616	28.5594	28.5591	28.716	28.4229	28.7035	28.856
Color [Black]	Q5QPK2;H0Y368;O60762;Q5QPJ9	Q5QPK2;H0Y368;O60762;Q5QPJ9	Dolichol-phosphate mannosyltransferase subunit 1	DPM1			4	4	4	20.9	20.9	20.9	32.426	0	18.614	986310000	30	0.743268	1	0.201787	0.323075	27.1122	26.6956	26.8608	27.148	27.0505	27.0754
Color [Black]	H0Y5B4;H7BZ11;J3KQN4;P83881;R4GN19;H7BY91;H0Y3V9	H0Y5B4;H7BZ11;J3KQN4;P83881;R4GN19	60S ribosomal protein L36a	RPL36A;RPL36A-HNRNPH2			6	6	1	38.4	38.4	8.9	13.228	0	6.1892	5833800000	34	1.14683	1	-0.142377	-0.25498	29.2936	29.1672	29.2672	29.1742	29.1044	29.0223
Color [Black]	H0Y6E7;H3BT71;P38159;H3BR27;H3BNC1;O75526;Q8N7X1	H0Y6E7;H3BT71;P38159;H3BR27	RNA-binding motif protein, X chromosome;RNA-binding motif protein, X chromosome, N-terminally processed	RBMX			5	5	3	19.2	19.2	9.9	31.745	0	12.017	2764700000	35	0.402168	1	-0.166546	-0.246588	28.5677	28.4383	28.2347	28.529	28.1729	28.0391
Color [Black]	H0Y818;P40692;F2Z298;E9PF25	H0Y818;P40692	DNA mismatch repair protein Mlh1	MLH1			4	4	4	7.8	7.8	7.8	75.747	0	7.5572	358860000	23	0.117734	1	-0.0599257	-0.0874497	25.6808	25.7829	25.3607	25.8119	25.3685	25.4642
Color [Black]	H0Y8X6;P46934	H0Y8X6;P46934	E3 ubiquitin-protein ligase NEDD4	NEDD4			8	8	6	11.9	11.9	9.8	104.69	0	11.477	1004000000	22	0.021775	1	0.00800323	0.0128538	26.6333	26.9642	26.6992	26.8494	26.6351	26.8363
Color [Black]	H0YDD4;P10515;E9PEJ4	H0YDD4;P10515;E9PEJ4	Acetyltransferase component of pyruvate dehydrogenase complex;Dihydrolipoyllysine-residue acetyltransferase component of pyruvate dehydrogenase complex, mitochondrial	DLAT			4	4	4	11.5	11.5	11.5	51.201	0	12.316	747820000	20	0.250304	1	0.0936038	0.144405	26.2389	26.0109	26.12	26.4586	26.1912	26.0008
Color [Black]	H0YDU8;P53041;A8MU39	H0YDU8;P53041;A8MU39	Serine/threonine-protein phosphatase;Serine/threonine-protein phosphatase 5	PPP5C			6	6	6	15.9	15.9	15.9	55.096	0	39.773	1385100000	55	0.433915	1	-0.0932859	-0.157563	27.2651	27.4472	27.2862	27.1589	27.3829	27.1767
Color [Black]	H0YE29;Q07960;E9PNR6	H0YE29;Q07960	Rho GTPase-activating protein 1	ARHGAP1			5	5	5	14.7	14.7	14.7	38.276	0	5.3378	348400000	12	1.40921	0.785359	-0.434064	-0.67454	25.5358	26.0004	25.7157	25.2518	25.4102	25.2877
Color [Black]	H0YEH2;Q5T1Z4;Q5T1Z8;Q14671;E9PR38;H0YDK8;E9PMX1;H0YC97;A0A0C4DG68;A0A0A0MR59;Q8TB72;E9PM68;E9PL65;H0YDC5;H0YDQ6	H0YEH2;Q5T1Z4;Q5T1Z8;Q14671;E9PR38;H0YDK8	Pumilio homolog 1	PUM1			17	17	17	20.2	20.2	20.2	120.11	0	64.944	3775300000	86	0.244809	1	-0.0899359	-0.1394	28.5952	29.0725	28.8912	28.8073	28.6802	28.8018
Color [Black]	H0YER1;Q96T23;H7C306;H0YCN2	H0YER1;Q96T23;H7C306	Remodeling and spacing factor 1	RSF1			5	5	5	9.8	9.8	9.8	79.219	0	7.1078	344420000	10	0.503818	0.917922	-0.60852	-0.591834	25.4892	25.6911	25.9852	26.1257	24.5294	24.6848
Color [Black]	H0YFA4;P52943;H0YHD8	H0YFA4;P52943	Cysteine-rich protein 2	CRIP2			3	3	3	34.9	34.9	34.9	20.6	0	28.368	916650000	24	0.285836	1	0.10221	0.158641	26.8704	27.1895	26.8539	27.2068	26.8913	27.1224
Color [Black]	H0YGM0;Q9H078	H0YGM0;Q9H078	Caseinolytic peptidase B protein homolog	CLPB			5	5	2	10.5	10.5	4.2	80.124	0	7.628	477920000	12	0.778778	0.322486	-1.24336	-1.00594	26.0427	26.2307	25.8318	25.4285	25.6052	23.3414
Color [Black]	H0YH87;V9GY86;Q99700;F8WB06;F8VQP2;F8VVY6	H0YH87;V9GY86;Q99700;F8WB06;F8VQP2	Ataxin-2	ATXN2			17	17	6	24.2	24.2	11.2	98.004	0	69.341	4702700000	107	0.121386	1	-0.0487493	-0.0753949	29.1716	29.333	29.2052	28.9776	29.4481	29.1379
Color [Black]	H0YHA7;J3QQ67;Q07020;G3V203;F8VYV2;F8VUA6;A0A075B7A0	H0YHA7;J3QQ67;Q07020;G3V203;F8VYV2;F8VUA6;A0A075B7A0	60S ribosomal protein L18	RPL18			8	8	8	44.3	44.3	44.3	18.863	0	27.037	33241000000	101	0.905771	1	-0.200443	-0.332263	32.0325	31.7707	31.9254	31.5711	31.7583	31.7978
Color [Black]	H0YNW5;H0YKC5;P33316;H0YMM5;A0A0C4DGL3;H0YNJ9;H0YKI0;H0YMP1	H0YNW5;H0YKC5;P33316;H0YMM5;A0A0C4DGL3;H0YNJ9;H0YKI0;H0YMP1	Deoxyuridine 5-triphosphate nucleotidohydrolase, mitochondrial	DUT			6	6	6	47.9	47.9	47.9	17.827	0	16.716	2580300000	44	0.065868	1	-0.0398687	-0.0560808	28.0586	28.4922	28.3067	28.5309	28.2624	27.9446
Color [Black]	H0YLP6;H0YMF4;H0YKD8;P46779	H0YLP6;H0YMF4;H0YKD8;P46779	60S ribosomal protein L28	RPL28			4	4	4	28.1	28.1	28.1	9.657	0	14.008	8036800000	48	0.0128077	1	-0.00590134	-0.00904756	29.7036	29.847	30.0466	29.653	29.8749	30.0515
Color [Black]	H0YMA1;H0YMZ1;H0YL69;P25789;H0YLC2;H0YKT8;H0YMI6;H0YN18;H0YKS0;H0YMV3;H0YLS6	H0YMA1;H0YMZ1;H0YL69;P25789;H0YLC2;H0YKT8;H0YMI6;H0YN18;H0YKS0;H0YMV3	Proteasome subunit alpha type;Proteasome subunit alpha type-4;Proteasome subunit beta type	PSMA4			7	7	7	47.4	47.4	47.4	23.27	0	37.707	2622700000	63	0.752075	1	-0.130548	-0.22518	28.4239	28.4004	28.3179	28.1046	28.3144	28.3317
Color [Black]	H0YM23;O75179;H0YLQ3	H0YM23;O75179	Ankyrin repeat domain-containing protein 17	ANKRD17			34	21	21	22.6	15.8	15.8	263.25	0	64.882	4934800000	125	0.173082	1	-0.104638	-0.143556	29.0011	29.4265	29.2437	28.7339	29.33	29.2936
Color [Black]	H0YME5;Q9P2K8	H0YME5;Q9P2K8	Eukaryotic translation initiation factor 2-alpha kinase 4	EIF2AK4			12	12	12	10.9	10.9	10.9	161.12	0	16.216	904010000	32	0.180406	1	-0.0531394	-0.0868207	26.7283	26.6037	26.9741	26.6846	26.6932	26.7689
Color [Black]	H1UBN3;O95067;H0YMP3	H1UBN3;O95067	G2/mitotic-specific cyclin-B2	CCNB2V;CCNB2			5	5	5	19	19	19	42.651	0	6.905	317310000	14	0.395368	0.948615	0.729313	0.57005	23.0262	25.4155	25.306	25.3522	25.3296	25.2539
Color [Black]	H3BLV9;Q96SB4;H0Y932;D6RBM8	H3BLV9;Q96SB4	SRSF protein kinase 1	SRPK1			12	12	9	24.3	24.3	19.1	76.039	0	28.094	4119700000	95	0.237876	1	-0.102496	-0.153066	29.0801	29.049	28.7467	28.5945	29.0198	28.9539
Color [Black]	H3BM14;H3BM74;Q9Y5A7;C9J7X7;C9JRT6;F8WDB6;H7C5N1;H7C5E1;F8WDL9	H3BM14;H3BM74;Q9Y5A7	NEDD8 ultimate buster 1	NUB1			8	8	8	15.7	15.7	15.7	71.921	0	12.916	544540000	35	0.0275183	1	0.0176773	0.0247016	25.7129	26.0385	26.0627	25.829	25.7203	26.3179
Color [Black]	H3BM38;O00161;H3BNE1;H3BR18;H3BPJ0;H3BV99;H3BP15;H3BQY9;H3BNG6;H3BU94;H3BR99	H3BM38;O00161;H3BNE1;H3BR18;H3BPJ0;H3BV99;H3BP15;H3BQY9	Synaptosomal-associated protein;Synaptosomal-associated protein 23	SNAP23			4	4	4	44	44	44	13.905	0	16.318	951750000	29	0.389752	1	-0.202387	-0.281504	26.6274	27.201	27.1031	26.5227	26.9459	26.8557
Color [Black]	H3BM67;H3BUP2;H3BUN4;O60936;H3BQJ5	H3BM67;H3BUP2;H3BUN4;O60936	Nucleolar protein 3	NOL3			5	5	5	54.3	54.3	54.3	14.924	0	27.976	558230000	36	0.417431	1	0.211814	0.2958	25.6178	25.4836	26.1468	26.0055	25.814	26.0642
Color [Black]	H3BMH2;H3BSC1;P62491;Q15907;B4DQU5	H3BMH2;H3BSC1;P62491;Q15907	Ras-related protein Rab-11A;Ras-related protein Rab-11B	RAB11A;RAB11B			3	3	3	20	20	20	17.668	0	3.9443	890260000	19	0.412986	1	-0.19063	-0.273794	26.8017	26.7465	26.544	26.8516	26.2453	26.4234
Color [Black]	H3BND4;Q6P996;Q6XYB5;Q86XE2;Q6P474	H3BND4;Q6P996	Pyridoxal-dependent decarboxylase domain-containing protein 1	PDXDC1			6	6	6	9.6	9.6	9.6	88.761	0	7.0955	466210000	14	0.975869	1	-0.136953	-0.242069	26.0613	25.942	25.9869	25.9493	25.7573	25.8727
Color [Black]	H3BNU1;Q9ULP9;A0A0D9SFR5;H3BQ06;H3BV07;H3BTP5	H3BNU1;Q9ULP9;A0A0D9SFR5;H3BQ06	TBC1 domain family member 24	TBC1D24			4	4	4	10.8	10.8	10.8	62.317	0	5.4446	1892300000	13	0.28727	1	0.591687	0.444322	28.1156	25.3468	27.4112	27.6236	27.4978	27.5273
Color [Black]	H3BP52;H3BTF4;Q8IWI9	H3BP52;H3BTF4;Q8IWI9	MAX gene-associated protein	MGA			2	2	2	3.1	3.1	3.1	120.59	0	3.8873	68879000	9	0.254271	1	-0.297686	-0.3085	23.5024	24.763	23.3541	23.4038	23.8258	23.4969
Color [Black]	H3BPE1;H3BQK9;E9PNZ4;H0Y314;H0Y4F5;H0YD69;H0Y6T5;H0Y7I1;H0YBX0	H3BPE1;H3BQK9		MACF1			116	115	3	20.2	20.1	0.7	856.87	0	323.31	19043000000	542	0.186391	1	0.0798066	0.120279	30.9461	31.2799	31.2936	31.0199	31.3428	31.3963
Color [Black]	H3BPH4;H3BV55;O15305;H3BR08;H3BM92;H3BV34;H3BT06;H3BNY9;H3BRM0	H3BPH4;H3BV55;O15305	Phosphomannomutase;Phosphomannomutase 2	PMM2			4	4	4	40.1	40.1	40.1	16.223	0	4.1173	959150000	19	0.366137	1	0.449029	0.443495	25.8518	27.1069	27.4451	26.9185	27.3898	27.4425
Color [Black]	H3BPJ9;O96000;H3BV16	H3BPJ9;O96000;H3BV16	NADH dehydrogenase [ubiquinone] 1 beta subcomplex subunit 10	NDUFB10			3	3	3	22.4	22.4	22.4	19.258	0	4.8505	275340000	12	0.227613	1	0.182911	0.224557	24.9926	24.5913	24.9163	25.5914	24.6707	24.7869
Color [Black]	H3BR35;P15170;H3BSV8	H3BR35;P15170	Eukaryotic peptide chain release factor GTP-binding subunit ERF3A	GSPT1			14	14	7	34.3	34.3	18.9	52.832	0	116.59	11874000000	144	0.0122645	1	-0.00486501	-0.00771	30.367	30.4432	30.2472	30.1142	30.4936	30.435
Color [Black]	I3L3K7;H3BR83;H3BRS1;Q12968	I3L3K7;H3BR83;H3BRS1;Q12968	Nuclear factor of activated T-cells, cytoplasmic 3	NFATC3			2	2	2	2.7	2.7	2.7	112.78	0	4.3762	252920000	15	0.0629032	1	0.0237033	0.0375676	24.8264	25.1285	25.2381	25.0723	25.0197	25.1721
Color [Black]	H3BRB3;Q14807;I3L306;H3BTH5	H3BRB3;Q14807	Kinesin-like protein;Kinesin-like protein KIF22	KIF22			5	5	5	13.4	13.4	13.4	67.752	0	22.411	447250000	22	0.108193	1	0.0326309	0.0535851	25.6465	25.8265	25.5452	25.8466	25.6534	25.6161
Color [Black]	H3BUX2;J3KNF8;O43169;D6RFH4;J3QR91	H3BUX2;J3KNF8;O43169;D6RFH4	Cytochrome b5 type B	CYB5B			4	4	4	52.9	52.9	52.9	15.716	0	32.858	1653100000	26	0.00646889	1	-0.00554212	-0.00709512	27.1853	26.8327	27.4245	27.52	27.1561	26.7498
Color [Black]	H3BVG0;Q8N1F7;H3BPA9;H3BM93;H3BV11;H3BRI8;H3BP95;H3BMX0;H3BNN5;H3BRD9;H3BV15;H3BVE2	H3BVG0;Q8N1F7	Nuclear pore complex protein Nup93	NUP93			18	18	18	32.4	32.4	32.4	99.554	0	50.47	5435700000	87	0.485106	1	-0.118203	-0.195055	29.4842	29.3206	29.1626	29.2775	29.2294	29.1059
Color [Black]	H7BXY3;Q7L2E3	H7BXY3;Q7L2E3	Putative ATP-dependent RNA helicase DHX30	DHX30			21	21	21	24.4	24.4	24.4	130.55	0	56.073	2084200000	67	0.0278829	1	0.0122375	0.0189031	27.7545	27.5497	28.0566	27.8092	27.8022	27.7861
Color [Black]	H7C0E5;O75312;H7BZM7	H7C0E5;O75312;H7BZM7	Zinc finger protein ZPR1	ZPR1			4	4	4	12.7	12.7	12.7	42.542	0	6.8903	262720000	15	0.10645	1	-0.0372219	-0.0594463	25.2079	25.5816	25.2911	25.2662	25.2687	25.4339
Color [Black]	H7C3I1;P50502;Q8IZP2;F6VDH7;Q3KNR6;Q8NFI4	H7C3I1;P50502;Q8IZP2;F6VDH7;Q3KNR6;Q8NFI4	Hsc70-interacting protein;Putative protein FAM10A4;Putative protein FAM10A5	ST13;ST13P4;ST13P5			5	5	5	45.2	45.2	45.2	16.219	0	30.75	1599400000	34	1.02529	1	-0.272326	-0.435928	27.7583	28.0793	27.9126	27.7674	27.6806	27.4852
Color [Black]	I3L0H8;Q9NUU7;H3BTB3	I3L0H8;Q9NUU7	ATP-dependent RNA helicase DDX19A	DDX19A			8	8	1	23.9	23.9	3.6	50.519	0	37.099	1629700000	47	0.214708	1	0.0727062	0.115121	27.6251	27.2196	27.4045	27.5166	27.3746	27.5761
Color [Black]	I3L0N3;P46459;I3L2G1;K7EQD6;I3L338;I3L4Q9;I3L0L3	I3L0N3;P46459	Vesicle-fusing ATPase	NSF			12	12	12	18.9	18.9	18.9	82.091	0	13.215	1980400000	42	0.350038	1	-0.105199	-0.168377	27.827	28.0277	27.7387	27.9361	27.707	27.6346
Color [Black]	I3L0U2;Q9Y6M0;I3L3C7	I3L0U2;Q9Y6M0	Testisin	PRSS21			3	3	3	18.3	18.3	18.3	24.706	0.00034965	3.3523	390650000	18	0.0264441	1	-0.0123056	-0.0187576	25.7265	25.3567	25.572	25.4544	25.7639	25.4
Color [Black]	I3L1P8;Q02978	I3L1P8;Q02978	Mitochondrial 2-oxoglutarate/malate carrier protein	SLC25A11			8	8	8	28.7	28.7	28.7	32.182	0	17.292	1681800000	53	0.509273	1	-0.168645	-0.261453	27.5118	27.9213	27.6106	27.4	27.6579	27.4798
Color [Black]	I3L1Y9;Q96CP2;I3L4I0	I3L1Y9;Q96CP2;I3L4I0	FLYWCH family member 2	FLYWCH2			2	2	2	16	16	16	15.604	0.00033818	3.0357	509550000	13	0.285586	1	-0.793573	-0.48953	26.0848	25.9677	25.7686	22.9237	26.0618	26.4548
Color [Black]	I3L2C7;P57678;I3L399;I3L4A4;E7EN12;I3L4M4;I3L1J7	I3L2C7;P57678	Gem-associated protein 4	GEMIN4			35	35	35	45.7	45.7	45.7	118.82	0	323.31	40024000000	443	0.912766	1	-0.200173	-0.3323	32.2987	32.4443	32.336	31.9859	32.3022	32.1904
Color [Black]	I3L2N2;O14641;I3L2W9;I3L0M7;I3L0Z8	I3L2N2;O14641;I3L2W9	Segment polarity protein dishevelled homolog DVL-2	DVL2			5	5	4	11.6	11.6	10	78.375	0	7.0328	436830000	14	1.0458	0.230585	1.08172	1.09718	25.7716	24.137	24.8904	26.1487	26.1074	25.7881
Color [Black]	I3L397;I3L504;P63241;Q6IS14;F8WCJ1;C9J7B5;C9J4W5;Q9GZV4	I3L397;I3L504;P63241;Q6IS14	Eukaryotic translation initiation factor 5A;Eukaryotic translation initiation factor 5A-1;Eukaryotic translation initiation factor 5A-1-like	EIF5A;EIF5AL1			9	9	9	48.6	48.6	48.6	16.019	0	137.56	17795000000	134	0.0632627	1	-0.0427399	-0.0581611	31.1229	30.781	30.988	31.3393	30.6436	30.7807
Color [Black]	I3L4C2;Q9UQB8;B4DWA1;I3L3C6;I3L3C5;I3L0Y9;I3L0M4;I3L3J7;I3L327;I3L1C8;I3L2M4	I3L4C2;Q9UQB8;B4DWA1;I3L3C6	Brain-specific angiogenesis inhibitor 1-associated protein 2	BAIAP2			4	4	4	9.4	9.4	9.4	61.381	0	5.216	325160000	11	0.0402898	1	-0.0283661	-0.0383623	25.5816	25.42	25.4104	25.1212	25.3107	25.8951
Color [Black]	J3KMX5;P62277;E9PS50	J3KMX5;P62277	40S ribosomal protein S13	RPS13			4	4	4	25.7	25.7	25.7	16.733	0	9.3234	1853900000	48	0.00489342	1	-0.00427945	-0.0054415	27.8526	27.3639	27.4096	27.9709	27.5017	27.1407
Color [Black]	J3KN16;Q5VYK3;R4GMY1;F6XAQ5;R4GMY3	J3KN16;Q5VYK3	Proteasome-associated protein ECM29 homolog	KIAA0368;ECM29			29	29	29	19	19	19	223.69	0	63.448	4629700000	143	0.0237914	1	-0.00424004	-0.00757703	29.1148	29.2049	29.0631	29.1772	29.1542	29.0388
Color [Black]	J3KN29;O00233;F5H5V4;F5GX23;F5H169;F5H7X1	J3KN29;O00233;F5H5V4;F5GX23;F5H169	26S proteasome non-ATPase regulatory subunit 9	PSMD9			8	8	8	34.2	34.2	34.2	24.553	0	8.4926	729090000	29	0.500542	1	-0.140276	-0.225363	26.3353	26.5569	26.321	26.4407	26.24	26.1117
Color [Black]	J3KN66;A0A0A0MSK5;Q5JTV8;H0Y4R4;H0YD16;H0YDU3	J3KN66;A0A0A0MSK5;Q5JTV8;H0Y4R4	Torsin-1A-interacting protein 1	TOR1AIP1			8	8	7	16.2	16.2	14.5	67.821	0	15.6	633490000	28	0.479039	1	-0.107288	-0.179635	26.209	26.389	26.3122	26.1707	26.0684	26.3493
Color [Black]	J3KNN3;P15735;H3BP07;H3BTW6;H3BTI9	J3KNN3;P15735;H3BP07;H3BTW6	Phosphorylase b kinase gamma catalytic chain, liver/testis isoform	PHKG2			3	3	3	8.8	8.8	8.8	46.886	0.00032499	2.684	206610000	5	1.71443	0.187279	-0.81433	-1.13897	25.5125	25.351	25.5051	24.9717	24.6978	24.2562
Color [Black]	J3KNN7;Q7Z569	J3KNN7;Q7Z569	BRCA1-associated protein	BRAP			7	7	7	14.9	14.9	14.9	64.279	0	15.475	465820000	34	0.125794	1	-0.0710767	-0.100544	25.7553	25.6684	25.6611	25.2156	25.802	25.854
Color [Black]	J3KNQ4;Q9NVD7;E9PS97;A0A087WZB5;Q9HBI1	J3KNQ4;Q9NVD7;E9PS97	Alpha-parvin	PARVA			6	6	6	19.2	19.2	19.2	46.589	0	13.044	702600000	25	0.135482	1	-0.0532958	-0.0826154	26.424	26.6312	26.33	26.2874	26.3003	26.6376
Color [Black]	J3KPP4;O95232;D6RDI2;D6RHH0;H7C5U7;U3KQT3;C9JL41	J3KPP4;O95232;D6RDI2	Luc7-like protein 3	LUC7L3			6	6	6	17.2	17.2	17.2	58.22	0	35.281	900520000	31	0.18235	1	0.0612907	0.0975921	26.6119	26.7007	26.622	26.9283	26.6941	26.4961
Color [Black]	J3KPX7;Q99623;F5GY37;F5GWA7;F5H3X6;F5H0C5;F5H2D2;U3KPZ5	J3KPX7;Q99623;F5GY37;F5GWA7;F5H3X6	Prohibitin-2	PHB2			12	12	12	50.3	50.3	50.3	33.239	0	86.133	27111000000	150	0.683998	1	-0.0866248	-0.155354	31.6184	31.5663	31.5611	31.5929	31.4041	31.4889
Color [Black]	J3KQ48;Q9Y3E5	J3KQ48;Q9Y3E5	Peptidyl-tRNA hydrolase 2, mitochondrial	PTRH2			4	4	4	39.4	39.4	39.4	19.325	0	12.363	734760000	40	1.25504	1	0.280588	0.463828	26.2739	25.9991	26.2515	26.5694	26.3956	26.4013
Color [Black]	J3KQR7;Q9Y4F5	J3KQR7;Q9Y4F5	Centrosomal protein of 170 kDa protein B	CEP170B			4	3	3	3.6	3	3	171.76	0	8.8757	200900000	20	0.512043	1	0.415504	0.485596	23.9919	24.999	25.0861	25.009	25.1095	25.2052
Color [Black]	M0QXG9;M0R3F4;M0R2A4;M0R2K3;M0R193;M0R0I0;M0R2I2;J3KQS6;Q9NWV8	M0QXG9;M0R3F4;M0R2A4;M0R2K3;M0R193;M0R0I0;M0R2I2;J3KQS6;Q9NWV8	BRISC and BRCA1-A complex member 1	BABAM1			2	2	2	31.5	31.5	31.5	11.545	0	8.8131	209150000	21	0.453407	1	-0.329016	-0.404857	24.8482	24.9605	24.433	23.8849	24.6322	24.7375
Color [Black]	J3KR05;O75128;H7C1N2;H7C2C4	J3KR05;O75128;H7C1N2	Protein cordon-bleu	COBL			12	12	12	14	14	14	122.45	0	19.808	1316400000	41	0.182747	1	-0.116004	-0.156371	27.0757	27.4495	27.5923	26.8874	27.3946	27.4875
Color [Black]	J3KR97;Q9BTW9;A0A0J9YWI5;A0A0J9YVR1;I3L439;I3L163;I3L500;A0A0J9YVU1;I3L4D2;I3L3H4;I3L131;I3L143;I3L0V3;I3L120;A0A0J9YXU4;A0A0J9YY08;A0A0J9YYG2;I3L1S3	J3KR97;Q9BTW9	Tubulin-specific chaperone D	TBCD			13	13	13	16.4	16.4	16.4	136.55	0	21.912	1231300000	59	2.35325	0.995011	0.214769	0.399853	26.9347	27.0533	26.9783	27.2175	27.2162	27.1768
Color [Black]	J3KRA9;Q96Q15;H3BQN7	J3KRA9;Q96Q15	Serine/threonine-protein kinase SMG1	SMG1			10	10	10	4	4	4	398.84	0	14.467	730350000	30	0.154307	1	-0.0819289	-0.117293	26.0786	26.6451	26.6462	26.3477	26.2859	26.4905
Color [Black]	J3KTA4;P17844;J3KRZ1;J3QRQ7;J3QSF1;J3KRX8;J3QR02;A0A0U1RQJ0;J3QRN5;X6RLV5	J3KTA4;P17844	Probable ATP-dependent RNA helicase DDX5	DDX5			21	20	15	41.9	40.1	30.8	69.086	0	74.492	18416000000	227	0.0743881	1	-0.0431283	-0.0612984	31.1493	30.7558	30.8233	31.1926	30.7189	30.6875
Color [Black]	J3QR09;J3KTE4;P84098;J3QL15	J3QR09;J3KTE4;P84098;J3QL15	Ribosomal protein L19;60S ribosomal protein L19	RPL19			4	4	4	18.7	18.7	18.7	23.134	0	7.0539	4461000000	34	0.345612	1	-0.113027	-0.177846	29.1175	28.7591	29.1793	28.8471	28.9674	28.9023
Color [Black]	J3KTF8;J3QQX2;P52565;J3KRE2;J3KRY1;J3KS60	J3KTF8;J3QQX2;P52565;J3KRE2;J3KRY1;J3KS60	Rho GDP-dissociation inhibitor 1	ARHGDIA			4	4	4	37.8	37.8	37.8	21.517	0	18.852	1212600000	43	0.900341	1	-0.239324	-0.383537	27.4172	27.3011	27.2993	26.9307	27.0428	27.3262
Color [Black]	J3KTK0;Q8IX18;J3KSW6;J3KS08;J3KSX9	J3KTK0;Q8IX18;J3KSW6	Probable ATP-dependent RNA helicase DHX40	DHX40			4	4	4	23.1	23.1	23.1	19.349	0.00031736	2.4929	1024300000	15	0.656029	1	-0.264334	-0.387383	27.2525	27.019	26.7456	26.5246	26.8381	26.8615
Color [Black]	J3KTL2;Q07955;J3KSR8;J3QQV5;J3KSW7	J3KTL2;Q07955;J3KSR8	Serine/arginine-rich splicing factor 1	SRSF1			4	4	4	18.2	18.2	18.2	28.329	0	4.0742	427760000	12	0.0788686	1	-0.151093	-0.128551	26.1937	25.4552	25.0624	26.5737	25.0396	24.6447
Color [Black]	J3QK89;Q8IWX8	J3QK89;Q8IWX8	Calcium homeostasis endoplasmic reticulum protein	CHERP			3	3	3	5.4	5.4	5.4	104.93	0.00031837	2.508	437930000	9	0.465568	0.880467	0.751575	0.627255	25.7632	25.6594	23.6199	25.7268	25.8104	25.76
Color [Black]	J3QLU9;P04626;F5H1T4;B4DTR1;J3QRX1	J3QLU9;P04626;F5H1T4;B4DTR1	Receptor protein-tyrosine kinase;Receptor tyrosine-protein kinase erbB-2	ERBB2			6	5	5	7.9	6.7	6.7	117.1	0	11.469	140720000	11	1.97745	0.0744762	1.02148	1.40851	23.7942	24.3561	24.5058	25.14	25.3527	25.2278
Color [Black]	J3QRI7;J3QQQ9;J3QQV1;J3QRC4;P61254;J3KTJ8;J3KSS0	J3QRI7;J3QQQ9;J3QQV1;J3QRC4;P61254;J3KTJ8	60S ribosomal protein L26	RPL26			5	5	1	45.8	45.8	8.4	12.63	0	8.4636	4936000000	73	0.0366201	1	-0.0338001	-0.0415884	29.3371	29.1861	28.531	29.2307	29.1145	28.6076
Color [Black]	J3QQW9;Q15022	J3QQW9;Q15022	Polycomb protein SUZ12	SUZ12			3	3	3	5.3	5.3	5.3	80.321	0	6.2437	270600000	21	0.138867	1	0.0536671	0.0834755	24.9262	25.0163	25.1295	25.3168	25.0476	24.8687
Color [Black]	J3QR07;Q96MU7	J3QR07;Q96MU7	YTH domain-containing protein 1	YTHDC1			4	4	4	6.8	6.8	6.8	85.586	0	5.1482	249020000	16	0.924503	0.958611	0.378199	0.54721	24.3607	24.1271	24.2505	24.2669	24.8142	24.7918
Color [Black]	J3QRS3;P19105;O14950;P24844;J3KTJ1	J3QRS3;P19105;O14950;P24844;J3KTJ1	Myosin regulatory light chain 12A;Myosin regulatory light chain 12B;Myosin regulatory light polypeptide 9	MYL12A;MYL12B;MYL9			8	8	8	60.5	60.5	60.5	20.457	0	114.72	9276400000	75	1.32405	0.634634	0.518963	0.759297	29.987	29.5911	29.8767	30.1774	30.217	30.6174
Color [Black]	J3QRS9;X6R4W8;O43670;J3KS31;J3QS27;J3KTL1;J3KRB6;J3KRW6;H0Y3M2	J3QRS9;X6R4W8;O43670;J3KS31	BUB3-interacting and GLEBS motif-containing protein ZNF207	ZNF207			4	4	4	9.3	9.3	9.3	52.541	0	8.6283	1017900000	28	0.482063	1	-0.112004	-0.186368	26.9375	26.6837	26.9283	26.6955	26.6667	26.8513
Color [Black]	J3QRU1;P07947;P06241;Q573B4;P06239	J3QRU1;P07947	Non-specific protein-tyrosine kinase;Tyrosine-protein kinase Yes	YES1			8	8	5	23.4	23.4	17.2	61.386	0	14.943	2251300000	38	0.683157	0.965549	0.413649	0.533514	28.1977	27.7208	27.4213	27.9865	28.0924	28.502
Color [Black]	J3QRU8;Q9Y2X7;A0A0C4DGN6;J3QLH1;J3QL89;K7EN79;J3QQI0	J3QRU8;Q9Y2X7;A0A0C4DGN6	ARF GTPase-activating protein GIT1	GIT1			13	13	12	25.6	25.6	24.4	76.805	0	31.595	2532900000	89	0.131079	1	0.0561523	0.0854019	28.2115	28.3357	28.4099	28.1092	28.4018	28.6146
Color [Black]	J3QSV6;O76021;I3L3U9;I3L3C4;I3L1A3;I3L234	J3QSV6;O76021;I3L3U9	Ribosomal L1 domain-containing protein 1	RSL1D1			13	13	13	35.1	35.1	35.1	48.208	0	68.637	4201000000	84	0.325529	1	-0.153629	-0.221391	29.0638	28.7605	28.7025	29.0047	28.5461	28.5151
Color [Black]	J3QT28;O43684;J3QSX4	J3QT28;O43684;J3QSX4	Mitotic checkpoint protein BUB3	BUB3			7	7	7	39.2	39.2	39.2	31.703	0	35.929	5914400000	81	0.333697	1	0.0945886	0.153332	29.3134	29.2933	29.5795	29.4109	29.4257	29.6334
Color [Black]	K4DI93;Q13620;A6NE76	K4DI93;Q13620	Cullin-4B	CUL4B			14	5	5	16.9	7.4	7.4	102.75	0	9.1674	307580000	17	0.0616585	1	-0.0306842	-0.0456108	25.1981	25.5049	25.5078	25.3272	25.1585	25.633
Color [Black]	K7EJE8;K7EKE6;P36776;K7ER27;K7ER56;K7ERR6	K7EJE8;K7EKE6;P36776	Lon protease homolog, mitochondrial	LONP1			13	13	13	26.4	26.4	26.4	93.296	0	35.235	1155900000	33	0.162105	1	0.22891	0.222079	27.1472	26.183	26.2841	27.6213	26.4704	26.2095
Color [Black]	K7EQ55;K7EK33;Q96EP5;K7EQ02	K7EQ55;K7EK33;Q96EP5;K7EQ02	DAZ-associated protein 1	DAZAP1			5	5	5	17.5	17.5	17.5	43.312	0	21.62	3520900000	46	0.161741	1	-0.087841	-0.12476	28.9928	28.3434	28.7591	28.7314	28.6263	28.474
Color [Black]	K7EP07;K7EK42;Q99426;K7EL99;K7EQH0;K7ER04	K7EP07;K7EK42;Q99426	Tubulin-folding cofactor B	TBCB			5	5	5	34.9	34.9	34.9	19.251	0	6.8583	666560000	24	0.333099	1	0.242165	0.302814	26.5034	26.0745	25.9595	26.8832	26.0251	26.3556
Color [Black]	K7EKI0;Q92817	K7EKI0;Q92817	Envoplakin	EVPL			8	8	8	4.6	4.6	4.6	233.83	0	7.9325	1708100000	18	0.871303	0.0806364	2.63284	1.38113	27.9025	23.1594	24.6853	27.7617	28.1861	27.6978
Color [Black]	K7EKI8;O60437;K7EQ71	K7EKI8;O60437;K7EQ71	Periplakin	PPL			9	9	9	6	6	6	204.49	0	8.188	700280000	15	0.549732	1	-0.231647	-0.337442	26.3489	26.8229	26.7981	26.2841	26.3603	26.6306
Color [Black]	K7ELG9;Q3MHD2	K7ELG9;Q3MHD2	Protein LSM12 homolog	LSM12			4	4	4	26.1	26.1	26.1	24.955	0	14.462	1928100000	26	0.508404	1	0.152997	0.242173	27.5203	27.9597	27.6464	27.8403	27.8961	27.849
Color [Black]	K7ELV2;Q96EE3;K7EPZ5;K7EP88;K7ENI5	K7ELV2;Q96EE3;K7EPZ5;K7EP88	Nucleoporin SEH1	SEH1L			4	4	4	20.9	20.9	20.9	29.541	0	3.9572	430180000	19	0.337445	1	0.548294	0.46819	25.6517	25.8292	23.7343	25.6635	25.6143	25.5824
Color [Black]	K7EM18;P41567;O60739	K7EM18;P41567;O60739	Eukaryotic translation initiation factor 1;Eukaryotic translation initiation factor 1b	EIF1;EIF1B			2	2	2	22.3	22.3	22.3	13.607	0.00033124	2.844	245960000	6	0.788772	0.869233	-0.509319	-0.63822	25.1896	25.5807	25.171	25.075	24.2716	25.0668
Color [Black]	K7ENG2;P26368	K7ENG2;P26368	Splicing factor U2AF 65 kDa subunit	U2AF2			5	5	5	24.1	24.1	24.1	33.901	0	31.953	1523800000	63	0.134407	1	-0.149963	-0.16457	27.6671	27.0053	27.2231	27.8147	27.0619	26.569
Color [Black]	V9GZ55;K7ENR6;Q969U7	V9GZ55;K7ENR6;Q969U7	Proteasome assembly chaperone 2	PSMG2			2	2	2	10	10	10	23.506	0.00034783	3.288	521370000	13	0.181126	1	0.0503133	0.0830628	25.5943	25.8563	25.5608	25.6404	25.8111	25.7109
Color [Black]	K7EPB2;P10644;K7EM13;K7EIE5;K7EID3;K7EJ40;K7EK41	K7EPB2;P10644;K7EM13	cAMP-dependent protein kinase type I-alpha regulatory subunit;cAMP-dependent protein kinase type I-alpha regulatory subunit, N-terminally processed	PRKAR1A			3	3	3	13.8	13.8	13.8	33.606	0	24.357	414230000	20	0.988196	0.497864	0.744499	0.872569	25.3572	24.5002	25.5422	26.1713	25.7541	25.7076
Color [Black]	K7ER00;Q9Y285;K7EPH2;K7ER16;K7ERS0;K7EK06	K7ER00;Q9Y285;K7EPH2;K7ER16	Phenylalanine--tRNA ligase alpha subunit	FARSA			12	12	12	38.9	38.9	38.9	62.395	0	63.138	1719300000	52	0.173291	1	-0.0327358	-0.057277	27.4884	27.5033	27.545	27.4023	27.418	27.6182
Color [Black]	M0QXB4;O14579;M0R061	M0QXB4;O14579;M0R061	Coatomer subunit epsilon	COPE			10	10	10	46.8	46.8	46.8	36.923	0	41.856	4974300000	80	0.352806	1	-0.123301	-0.191086	29.1914	29.2233	29.502	29.3636	29.1889	28.9944
Color [Black]	M0QYS1;P40429;Q8J015;Q6NVV1	M0QYS1;P40429;Q8J015;Q6NVV1	60S ribosomal protein L13a;Putative 60S ribosomal protein L13a protein RPL13AP3	RPL13A;RPL13a;RPL13AP3			4	4	4	20.5	20.5	20.5	24.104	0	20.673	5489100000	51	0.708212	1	0.126804	0.217973	29.1759	29.1152	29.2628	29.4427	29.2055	29.2861
Color [Black]	M0QZR4;Q92888;M0QYC1;M0QYS3;M0R2C7;M0QZH8;M0R3H5	M0QZR4;Q92888;M0QYC1	Rho guanine nucleotide exchange factor 1	ARHGEF1			21	21	21	25.7	25.7	25.7	108.32	0	68.106	2920600000	114	0.0305966	1	0.0170091	0.0247511	28.1022	28.4789	28.3365	28.0665	28.3109	28.5912
Color [Black]	M0R0F0;P46782;M0R0R2;M0QZN2	M0R0F0;P46782;M0R0R2;M0QZN2	40S ribosomal protein S5;40S ribosomal protein S5, N-terminally processed	RPS5			6	6	6	33.5	33.5	33.5	22.391	0	50.818	7260100000	48	0.158098	1	0.227357	0.218814	29.464	28.9976	28.786	30.3094	28.8555	28.7647
Color [Black]	M0R3D6;M0R1A7;M0R117;Q02543;M0R0P7	M0R3D6;M0R1A7;M0R117;Q02543;M0R0P7	60S ribosomal protein L18a	RPL18A			8	8	8	46.1	46.1	46.1	16.714	0	28.148	40180000000	94	0.33598	1	-0.0963904	-0.155866	31.9206	32.1813	32.0339	32.1272	31.8261	31.8934
Color [Black]	M0R165;Q9UBC2;M0R2S2;M0QX30;M0R1V5;K7EJR2;M0R330;M0R3I1	M0R165;Q9UBC2;M0R2S2	Epidermal growth factor receptor substrate 15-like 1	EPS15L1			13	13	13	24.1	24.1	24.1	83.474	0	54.096	2115300000	66	1.43259	1	0.297434	0.498573	27.8768	28.1217	28.0537	28.1996	28.3275	28.4174
Color [Black]	M0R3H0;M0R210;P62249;M0R1M5;Q6IPX4;M0QX76;A0A087WZ27	M0R3H0;M0R210;P62249;M0R1M5;Q6IPX4;M0QX76;A0A087WZ27	40S ribosomal protein S16	RPS16;ZNF90			4	4	4	42	42	42	11.075	0	7.677	4831900000	40	0.0178688	1	0.0221494	0.0242902	29.5535	28.5346	28.6513	29.448	28.7075	28.6504
Color [Black]	M0R2B7;P28340;M0QZR8;M0QXE6;M0QXQ2;M0R3H8;M0QZB4	M0R2B7;P28340;M0QZR8	DNA polymerase;DNA polymerase delta catalytic subunit	POLD1			12	12	12	15.4	15.4	15.4	126.39	0	26.096	1273900000	67	0.202062	1	-0.0649535	-0.1041	27.1978	27.1839	27.1734	27.3662	26.9742	27.0199
Color [Black]	M0R2P6;Q8TBC3;M0R0S2;M0R0S1;M0QYB1;M0R0E3;M0QZF4;M0R204;M0R1G0;M0QZE8;M0R0K4	M0R2P6;Q8TBC3;M0R0S2;M0R0S1;M0QYB1;M0R0E3;M0QZF4	SH3KBP1-binding protein 1	SHKBP1			6	5	5	15	13.6	13.6	73.707	0	12.195	425190000	26	0.50477	1	0.200491	0.297578	25.4541	25.8892	25.5481	25.639	26.0295	25.8244
Color [Black]	M0R3F6;M0R2Z9;Q8IX01	M0R3F6;M0R2Z9;Q8IX01	SURP and G-patch domain-containing protein 2	SUGP2			5	5	5	8.7	8.7	8.7	93.859	0	5.9378	409630000	11	0.479258	1	-0.455465	-0.499023	26.1574	25.7184	25.6693	25.8679	25.6745	24.6362
Color [Black]	O00139	O00139	Kinesin-like protein KIF2A	KIF2A			6	6	3	9.1	9.1	4.4	79.954	0	7.6034	519280000	33	0.195124	1	0.0762781	0.117332	26.0823	25.6915	25.6877	25.9895	25.9493	25.7517
Color [Black]	O00148;K7EPJ3;K7EQN7;A0A0D9SEM9	O00148	ATP-dependent RNA helicase DDX39A	DDX39A			11	11	5	37.7	37.7	16.6	49.129	0	83.491	6903700000	99	0.160213	1	-0.115012	-0.149468	29.8808	29.253	29.4507	29.8044	29.2135	29.2217
Color [Black]	O00151	O00151	PDZ and LIM domain protein 1	PDLIM1			18	18	18	77.5	77.5	77.5	36.071	0	210.56	7253800000	119	0.760983	1	0.199221	0.321108	29.7802	30.0307	29.9427	29.9275	30.1918	30.2319
Color [Black]	O00154;K7EKP8	O00154;K7EKP8	Cytosolic acyl coenzyme A thioester hydrolase	ACOT7			7	7	7	26.6	26.6	26.6	41.796	0	14.621	1689400000	55	0.299488	1	-0.0394936	-0.0713453	27.5896	27.6064	27.5561	27.6414	27.5263	27.4659
Color [Black]	O00165;E9PIQ7;Q5VYD6	O00165;E9PIQ7;Q5VYD6	HCLS1-associated protein X-1	HAX1			4	4	4	18.3	18.3	18.3	31.62	0	6.7025	479520000	19	0.308848	1	0.295674	0.332039	25.906	24.7218	25.7287	25.939	25.801	25.5036
Color [Black]	O00170;E9PMH2;V9GYQ3	O00170;E9PMH2;V9GYQ3	AH receptor-interacting protein	AIP			8	8	8	33	33	33	37.636	0	14.828	1824200000	56	0.227868	1	-0.0195141	-0.0365758	27.7562	27.8098	27.7078	27.7565	27.7065	27.7523
Color [Black]	O00178;F5H716;F5H257;B0QY59	O00178	GTP-binding protein 1	GTPBP1			6	6	6	14.3	14.3	14.3	72.453	0	7.9856	550900000	20	0.181808	1	0.0590204	0.0946428	25.7242	26.1123	26.041	25.9871	25.9843	26.0832
Color [Black]	O00186	O00186	Syntaxin-binding protein 3	STXBP3			8	8	8	16.9	16.9	16.9	67.764	0	16.247	1514900000	60	1.65119	1	0.153189	0.28248	27.3376	27.4151	27.3616	27.5435	27.5746	27.4558
Color [Black]	O00203;H0YBD0;F5GYB0;F5GWU4;Q13367	O00203	AP-3 complex subunit beta-1	AP3B1			18	18	18	20.6	20.6	20.6	121.32	0	34.041	4202300000	131	0.57315	1	-0.133346	-0.220943	28.9625	29.1304	29.0599	28.8249	29.1003	28.8275
Color [Black]	O00231;J3QRY4;J3KSW3	O00231;J3QRY4	26S proteasome non-ATPase regulatory subunit 11	PSMD11			9	9	9	25.1	25.1	25.1	47.463	0	21.33	1120300000	38	0.0090869	1	-0.0105108	-0.0119352	26.9409	26.8433	26.9517	27.6081	26.7861	26.3102
Color [Black]	O00232	O00232	26S proteasome non-ATPase regulatory subunit 12	PSMD12			9	9	9	24.6	24.6	24.6	52.904	0	25.93	2040400000	42	0.398648	1	-0.212735	-0.29313	28.0016	27.5636	27.8614	27.9231	27.2821	27.5832
Color [Black]	O00264	O00264	Membrane-associated progesterone receptor component 1	PGRMC1			4	4	3	28.2	28.2	23.6	21.671	0	17.459	711150000	23	0.455958	1	-0.277655	-0.364093	26.7598	26.5435	26.2965	26.6808	26.1754	25.9106
Color [Black]	O00267	O00267	Transcription elongation factor SPT5	SUPT5H			7	7	7	9.5	9.5	9.5	121	0	8.3532	550380000	19	0.746477	1	0.277541	0.413814	25.9997	25.955	25.5075	26.107	26.2091	25.9786
Color [Black]	O00273;K7ERT1	O00273	DNA fragmentation factor subunit alpha	DFFA			5	5	5	17.5	17.5	17.5	36.521	0	5.01	499270000	21	0.33233	1	0.428343	0.415387	25.5838	26.3575	24.5736	25.8486	26.1777	25.7736
Color [Black]	O00291;C9JMG5	O00291	Huntingtin-interacting protein 1	HIP1			10	9	9	13	11.7	11.7	116.22	0	59.66	912110000	34	1.4629	0.506489	0.59723	0.866218	26.6384	26.2484	26.3873	26.7733	26.997	27.2954
Color [Black]	O00299	O00299	Chloride intracellular channel protein 1	CLIC1			10	10	10	56	56	56	26.922	0	56.104	9055800000	124	0.56862	1	-0.326365	-0.432189	30.3014	29.8394	29.9356	30.1247	29.4795	29.4931
Color [Black]	O00303;H0YDT6;E9PQV8	O00303	Eukaryotic translation initiation factor 3 subunit F	EIF3F			9	9	8	38.1	38.1	34.7	37.563	0	64.002	5265700000	69	0.0885186	1	0.0237306	0.0398636	29.3551	29.3131	29.4781	29.5278	29.4383	29.2514
Color [Black]	O00401	O00401	Neural Wiskott-Aldrich syndrome protein	WASL			6	6	6	25.1	25.1	25.1	54.826	0	7.5059	843130000	10	0.540338	0.518586	1.32045	0.836278	26.315	23.2858	26.6602	26.4981	26.9005	26.8237
Color [Black]	O00410;H0Y8C6;E7ETV3;C9JMV5;H0Y3V4;E7EQT5;E7EV12;C9JZ53;E7EWK4;E7EX05;C9JZD8;C9J875;C9JQT6;E7ESA1;E7ESZ1;E7ETV8;C9JXE0	O00410;H0Y8C6	Importin-5	IPO5			35	35	34	46.5	46.5	45.4	123.63	0	323.31	20076000000	355	0.57151	1	0.0771179	0.137705	31.0371	31.0441	31.0319	31.1431	30.9998	31.2015
Color [Black]	O00425;F8WD15	O00425	Insulin-like growth factor 2 mRNA-binding protein 3	IGF2BP3			19	19	17	40.2	40.2	36.3	63.704	0	58.082	5997600000	129	0.736268	1	-0.181133	-0.295591	29.4534	29.5562	29.4141	29.502	29.2016	29.1767
Color [Black]	O00429;B4DPZ9;F8VZ52;B4DDQ3;F8W1W3	O00429	Dynamin-1-like protein	DNM1L			28	28	3	56.9	56.9	8.2	81.876	0	323.31	18237000000	307	0.0245149	1	-0.00864983	-0.0139949	30.8922	31.0453	31.1263	30.8466	31.0119	31.1794
Color [Black]	O00443;A0A0C4DGF9;E9PPP3	O00443	Phosphatidylinositol 4-phosphate 3-kinase C2 domain-containing subunit alpha	PIK3C2A			10	10	10	6.2	6.2	6.2	190.68	0	11.101	719700000	25	0.270788	1	0.106171	0.16159	26.3926	26.4052	25.9876	26.3294	26.5155	26.2589
Color [Black]	O00483	O00483	Cytochrome c oxidase subunit NDUFA4	NDUFA4			2	2	2	27.2	27.2	27.2	9.3697	0	4.6484	1089000000	26	0.752688	1	-0.289689	-0.428004	26.9247	27.1062	27.0344	26.4856	26.6555	27.0551
Color [Black]	O00487	O00487	26S proteasome non-ATPase regulatory subunit 14	PSMD14			5	5	5	30.3	30.3	30.3	34.577	0	11.947	1075000000	24	0.0574037	1	0.0337639	0.0480039	27.2621	27.0434	26.6053	27.0844	26.8782	27.0496
Color [Black]	O00505;H0Y4S9	O00505	Importin subunit alpha-4	KPNA3			9	9	7	28.8	28.8	24.4	57.81	0	21.82	1875300000	44	0.34862	1	0.0455837	0.0822431	27.8227	27.9186	27.8367	27.9671	27.9308	27.8168
Color [Black]	O00560;G5EA09;B4DHN5;E9PBU7	O00560;G5EA09	Syntenin-1	SDCBP			4	4	4	31.5	31.5	31.5	32.444	0	8.1713	536080000	20	0.493622	0.93833	-0.584742	-0.575212	26.1755	26.2024	26.2508	24.5927	26.1352	26.1467
Color [Black]	O00567;Q5JXT2;H0YDU4;H0Y653	O00567;Q5JXT2	Nucleolar protein 56	NOP56			20	20	20	43.1	43.1	43.1	66.049	0	51.119	5119100000	112	0.132778	1	-0.16559	-0.17265	29.588	28.5509	28.5536	29.3368	28.4474	28.4115
Color [Black]	O00629;H7C4F6	O00629	Importin subunit alpha-3	KPNA4			6	4	4	21.3	16.9	16.9	57.886	0	20.755	1166800000	38	0.659164	1	0.215925	0.333044	27.2436	27.1151	26.7682	27.3392	27.1926	27.2429
Color [Black]	O00743;Q5T1S7	O00743	Serine/threonine-protein phosphatase 6 catalytic subunit;Serine/threonine-protein phosphatase 6 catalytic subunit, N-terminally processed	PPP6C			9	9	9	41.3	41.3	41.3	35.144	0	20.445	1779600000	74	0.165415	1	0.0356731	0.0613743	27.6279	27.7923	27.6635	27.8463	27.6251	27.7193
Color [Black]	O00763;F8W8T8;H0YGH5;A0A087X0W4;S4R3S7;A0A087WVR6;A0A087WUA1	O00763	Acetyl-CoA carboxylase 2;Biotin carboxylase	ACACB			42	29	29	24.7	18.5	18.5	276.54	0	59.226	2982900000	91	0.713765	0.951556	-0.418406	-0.544903	28.0963	28.1918	28.3156	27.2698	27.9634	28.1152
Color [Black]	O00764;F2Z2Y4;A8MV33	O00764;F2Z2Y4	Pyridoxal kinase	PDXK			6	6	6	19.9	19.9	19.9	35.102	0	8.4424	1134900000	38	0.0292898	1	-0.0173333	-0.0247968	27.0761	27.0468	26.7221	26.8136	26.7253	27.254
Color [Black]	O14545;F8VNX8;F8VVF3;S4R2Z9	O14545;F8VNX8	TRAF-type zinc finger domain-containing protein 1	TRAFD1			7	7	7	12.9	12.9	12.9	64.84	0	8.4743	317340000	27	3.57849	0.863786	0.339712	0.643423	25.0108	24.9499	24.9837	25.2781	25.3481	25.3373
Color [Black]	O14578;H7BYJ3;H0YGG8	O14578;H7BYJ3	Citron Rho-interacting kinase	CIT			13	13	13	7.7	7.7	7.7	231.43	0	12.142	334840000	24	0.209085	1	-0.41702	-0.327756	26.5757	26.0349	24.2743	25.8623	25.0397	24.732
Color [Black]	O14617;K7ELX8;A0A087WYN6;K7ERW8	O14617	AP-3 complex subunit delta-1	AP3D1			28	28	28	33	33	33	130.16	0	47.083	6425900000	172	1.6346	1	-0.180449	-0.327836	29.7311	29.8063	29.7441	29.5098	29.6632	29.5672
Color [Black]	O14737;K7EQA1;K7ESJ4;Q3HM38;X6R2P6	O14737;K7EQA1	Programmed cell death protein 5	PDCD5			5	5	5	39.2	39.2	39.2	14.285	0	12.149	840600000	25	0.063669	1	0.0371431	0.0528446	26.6738	26.9332	27.3264	26.928	27.1577	26.9591
Color [Black]	O14744;H0YJX6;G3V580;G3V2X6;G3V5L5;G3V2L6;H0YJ77;C9JSX3;G3V5T6;H0YJD3;H7BZ44;G3V507;G3V2F5	O14744;H0YJX6	Protein arginine N-methyltransferase 5;Protein arginine N-methyltransferase 5, N-terminally processed	PRMT5			21	21	21	49.1	49.1	49.1	72.683	0	141.67	19523000000	254	0.148932	1	0.055081	0.086368	31.0503	31.2692	31.2652	31.016	31.3541	31.3799
Color [Black]	O14745;J3QRP6	O14745;J3QRP6	Na(+)/H(+) exchange regulatory cofactor NHE-RF1	SLC9A3R1			4	4	4	13.7	13.7	13.7	38.868	0	5.4779	504030000	11	0.868155	1	-0.155269	-0.26623	25.9736	25.8221	25.8339	25.8492	25.6197	25.6949
Color [Black]	O14777;I3L4G3	O14777	Kinetochore protein NDC80 homolog	NDC80			8	8	8	13.4	13.4	13.4	73.912	0	9.8327	540930000	19	0.218796	1	-0.048769	-0.0831091	26.1052	26.3208	26.0407	26.0771	26.1421	26.1012
Color [Black]	O14818;Q8TAA3;H0Y586;A0A087WYS6;F5GY34	O14818;Q8TAA3;H0Y586	Proteasome subunit alpha type-7;Proteasome subunit alpha type-7-like	PSMA7;PSMA8			8	8	8	40.3	40.3	40.3	27.887	0	30.664	2906000000	60	0.442585	1	-0.0314782	-0.0593324	28.516	28.5138	28.5507	28.4842	28.4532	28.5486
Color [Black]	O14828	O14828	Secretory carrier-associated membrane protein 3	SCAMP3			6	6	6	30	30	30	38.287	0	115.33	3026700000	67	0.226515	1	-0.131016	-0.1804	28.3389	29.0057	28.7537	28.374	28.7745	28.5568
Color [Black]	O14867;C9JMP6;C9IYR0;C9IYH8;H7C4B6;M0QZP0	O14867	Transcription regulator protein BACH1	BACH1			13	13	13	22.7	22.7	22.7	81.957	0	38.713	3019900000	94	0.206834	1	0.0739422	0.115851	28.4366	28.5587	28.3755	28.277	28.6403	28.6753
Color [Black]	O14879	O14879	Interferon-induced protein with tetratricopeptide repeats 3	IFIT3			13	13	13	42.2	42.2	42.2	55.984	0	149.88	5706000000	113	0.01434	1	-0.0048631	-0.00794299	29.2448	29.2882	29.2855	29.049	29.4127	29.3423
Color [Black]	Q5VV89;O14880;Q5VV87	Q5VV89;O14880;Q5VV87	Microsomal glutathione S-transferase 3	MGST3			6	6	6	46.4	46.4	46.4	18.416	0	38.888	6138200000	79	0.0136674	1	-0.0130018	-0.01596	29.3349	29.4838	29.6686	28.8861	29.7352	29.827
Color [Black]	O14893;H0YEL0;G5EA29;H0YDP6;S4R421	O14893;H0YEL0	Gem-associated protein 2	GEMIN2			8	8	8	43.2	43.2	43.2	31.585	0	19.483	2314600000	76	0.24227	1	-0.0915051	-0.140985	27.9175	28.2498	28.2707	28.1868	28.1077	27.869
Color [Black]	O14908;K7ELJ2	O14908;K7ELJ2	PDZ domain-containing protein GIPC1	GIPC1			2	2	2	8.7	8.7	8.7	36.049	0.0029197	1.8186	195920000	4	0.524941	0.918588	0.623597	0.609909	25.2469	24.4984	23.5137	25.2845	24.7827	25.0626
Color [Black]	O14920;G3V105;E5RGW5;J3KNS5;E5RJH2;E5RGA0;E5RIW0;E5RFT3;E5RFG5	O14920;G3V105;E5RGW5;J3KNS5	Inhibitor of nuclear factor kappa-B kinase subunit beta	IKBKB			6	6	6	8.5	8.5	8.5	86.563	0	5.6256	384190000	20	0.124789	1	0.145073	0.156763	25.9234	24.6656	25.9402	25.6546	25.7468	25.563
Color [Black]	O14929;F8WEW1;F8W9G7	O14929	Histone acetyltransferase type B catalytic subunit	HAT1			6	6	6	22.7	22.7	22.7	49.512	0	29.993	1438200000	39	0.222387	1	0.0717748	0.114665	27.3186	27.1901	26.902	27.1726	27.1938	27.2597
Color [Black]	O14936;Q5JS74;Q5JS72;Q5JS79	O14936;Q5JS74;Q5JS72	Peripheral plasma membrane protein CASK	CASK			7	7	7	10.2	10.2	10.2	105.12	0	7.127	863360000	27	0.407249	1	0.162665	0.242972	26.8224	26.5757	26.748	27.1837	26.7149	26.7356
Color [Black]	O14964;I3L1P5;I3L165;I3L2H4;I3L1E3	O14964;I3L1P5	Hepatocyte growth factor-regulated tyrosine kinase substrate	HGS			16	16	16	23	23	23	86.191	0	151.72	9493400000	148	0.0157439	1	-0.00871213	-0.0127474	30.0892	30.3819	30.2324	29.9091	30.3184	30.4498
Color [Black]	O14965;A3KFJ0;Q5QPD4;Q5QPD2;A3KFJ1;Q5QPD1;A3KFJ2	O14965;A3KFJ0;Q5QPD4	Aurora kinase A	AURKA			9	9	9	31.8	31.8	31.8	45.809	0	13.67	1135200000	31	0.536602	1	0.21605	0.318846	26.8203	26.9608	26.7829	27.3312	26.7535	27.1275
Color [Black]	O14974;F8VZN8;H0YHI8;H0YIS4;H0YIM2;H0YIS3;A0A0U1RQZ1;H0YHL8;F8VW28;E1CKY7	O14974;F8VZN8	Protein phosphatase 1 regulatory subunit 12A	PPP1R12A			32	32	31	32.3	32.3	31.4	115.28	0	133.39	10162000000	182	0.659264	1	0.197026	0.310113	30.0736	30.4203	30.2848	30.2762	30.5455	30.548
Color [Black]	O14976;D6RAW3;A0A087X1U9;H0Y8H5;D6RF16;H0Y9M4;D6RAQ7;D6RE78	O14976	Cyclin-G-associated kinase	GAK			16	16	16	17.1	17.1	17.1	143.19	0	25.934	2467700000	43	0.833468	0.964479	0.396037	0.549764	27.5442	28.0874	28.1411	28.1895	28.2313	28.54
Color [Black]	O14980;C9JKM9;C9J673;C9IZS4;C9JQ02;C9JV99;H7BZC5;F8WF71;C9JF49;C9IYM2	O14980	Exportin-1	XPO1			29	29	29	38.4	38.4	38.4	123.38	0	233.06	15762000000	214	0.0405055	1	-0.00683276	-0.0122588	30.8724	30.7047	30.7956	30.7295	30.787	30.8358
Color [Black]	O15014;E7ERY8	O15014	Zinc finger protein 609	ZNF609			11	11	11	13.4	13.4	13.4	151.19	0	19.031	1000400000	58	0.204854	1	0.0939706	0.138766	26.554	26.7816	27.0246	26.6698	27.0598	26.9125
Color [Black]	O15020;A4QPE4;E9PJZ2	O15020	Spectrin beta chain, non-erythrocytic 2	SPTBN2			26	19	19	15	11.9	11.9	271.32	0	27.098	1070900000	50	0.00565459	1	-0.00302951	-0.00448393	26.8017	27.1701	26.9516	26.7017	27.0456	27.1669
Color [Black]	O15042;E7ET15;U3KPT1;C9JDJ7;C9J5L1;H7C4V2;E7EW00;H0Y8D9	O15042;E7ET15	U2 snRNP-associated SURP motif-containing protein	U2SURP			6	6	6	8	8	8	118.29	0	9.168	994520000	26	1.0178	1	0.207685	0.348595	26.6376	26.369	26.5916	26.8309	26.6678	26.7226
Color [Black]	O15067;J3QSG0;J3QSH6;H0YGH1;J3KTQ5;J3KTL4;J3KT98	O15067	Phosphoribosylformylglycinamidine synthase	PFAS			20	20	20	21.4	21.4	21.4	144.73	0	141.19	7458900000	179	0.887381	1	0.0639915	0.119923	29.5253	29.5123	29.558	29.6445	29.5389	29.6042
Color [Black]	O15084;B4DIW9	O15084;B4DIW9	Serine/threonine-protein phosphatase 6 regulatory ankyrin repeat subunit A	ANKRD28			23	23	20	32.5	32.5	28.9	112.96	0	87.032	3550800000	109	0.068948	1	0.0212377	0.0349515	28.5599	28.6468	28.7599	28.4966	28.7484	28.7854
Color [Black]	O15111	O15111	Inhibitor of nuclear factor kappa-B kinase subunit alpha	CHUK			10	10	10	16.4	16.4	16.4	84.639	0	21.346	1457700000	65	0.347894	1	-0.0717634	-0.122553	27.3866	27.5532	27.5192	27.4665	27.2782	27.4991
Color [Black]	O15143;C9JBJ7;C9K057;C9J4Z7;F8VXW2;C9JEY1;C9JQM8;C9JFG9;C9J6C8;C9JTT6	O15143	Actin-related protein 2/3 complex subunit 1B	ARPC1B			6	6	5	26.6	26.6	20.4	40.949	0	28.292	1834100000	44	0.0903234	1	-0.084233	-0.101241	27.9036	27.7487	27.6506	28.3076	27.2223	27.5204
Color [Black]	O15144;C9JTV5;G5E9J0;H7C3F9;G5E9S7	O15144	Actin-related protein 2/3 complex subunit 2	ARPC2			9	9	9	39	39	39	34.333	0	16.428	1152900000	32	0.68738	1	-0.147245	-0.246446	27.2044	27.3829	27.1354	27.1397	27.1736	26.9677
Color [Black]	O15145;F8VR50;C9JZD1	O15145;F8VR50;C9JZD1	Actin-related protein 2/3 complex subunit 3	ARPC3			2	2	2	13.5	13.5	13.5	20.546	0	3.4733	437590000	8	0.0212337	1	-0.00664393	-0.0109937	26.1192	25.8469	25.8949	26.0701	25.8721	25.899
Color [Black]	O15160;E7EQB9;D6RDJ3;H0Y723	O15160;E7EQB9;D6RDJ3	DNA-directed RNA polymerases I and III subunit RPAC1	POLR1C			6	6	6	29.8	29.8	29.8	39.249	0	22.509	1171300000	38	0.399363	1	0.170368	0.250356	27.0589	27.023	27.1319	27.5931	27.0208	27.111
Color [Black]	O15212	O15212	Prefoldin subunit 6	PFDN6			2	2	2	17.1	17.1	17.1	14.582	0	3.475	555070000	7	0.933654	0.230813	-1.21917	-1.09788	26.1189	26.2534	26.2829	26.2152	24.43	24.3525
Color [Black]	O15226	O15226	NF-kappa-B-repressing factor	NKRF			18	18	18	33	33	33	77.672	0	32.228	2484800000	77	0.189699	1	-0.0442855	-0.0751443	28.2755	28.1077	27.9811	28.0605	28.1293	28.0417
Color [Black]	O15234;J3KSY7	O15234;J3KSY7	Protein CASC3	CASC3			8	8	8	15.6	15.6	15.6	76.277	0	13.664	715830000	42	0.251508	1	-0.16812	-0.219742	26.5434	26.8625	26.5895	26.0432	26.8869	26.5609
Color [Black]	Q5T8U5;O15260;B7Z1G8	Q5T8U5;O15260;B7Z1G8	Surfeit locus protein 4	SURF4			4	4	4	30.1	30.1	30.1	21.127	0	110.51	5012200000	54	0.486853	1	0.198231	0.292716	29.1384	29.0479	28.7892	29.2809	28.9098	29.3796
Color [Black]	O15269	O15269	Serine palmitoyltransferase 1	SPTLC1			6	6	6	19.5	19.5	19.5	52.743	0	10.675	1431300000	48	0.104471	1	-0.022103	-0.0383597	27.2307	27.4301	27.3174	27.3618	27.2049	27.3452
Color [Black]	O15294;C9JZL3	O15294	UDP-N-acetylglucosamine--peptide N-acetylglucosaminyltransferase 110 kDa subunit	OGT			23	23	23	29.1	29.1	29.1	116.92	0	51.108	3683900000	99	0.98752	1	0.207198	0.346272	28.5228	28.619	28.6733	28.648	28.8395	28.9492
Color [Black]	O15344;C9J453;A0A087X255;A0A087X0X0;C9JZJ7	O15344;C9J453;A0A087X255;A0A087X0X0;C9JZJ7	E3 ubiquitin-protein ligase Midline-1	MID1			6	6	6	11.5	11.5	11.5	75.25	0	21.332	312910000	14	0.500986	0.922726	-0.620367	-0.595878	25.5208	25.403	25.2973	23.7149	25.3887	25.2563
Color [Black]	O15355	O15355	Protein phosphatase 1G	PPM1G			8	8	8	27.7	27.7	27.7	59.271	0	8.2985	565310000	14	0.39348	0.957408	-0.633855	-0.537095	25.8743	26.0366	26.0673	25.866	24.0171	26.1935
Color [Black]	O15371;B0QYA5;B0QYA4;B0QYA6;A0A0D9SGB5	O15371;B0QYA5	Eukaryotic translation initiation factor 3 subunit D	EIF3D			12	12	10	27.7	27.7	25.4	63.972	0	31.365	7092200000	98	0.615359	1	-0.0826149	-0.147451	29.8374	29.8333	30.007	29.781	29.8455	29.8034
Color [Black]	O15397;F5H2I3;F5H244;H0YH64	O15397	Importin-8	IPO8			10	9	9	12.2	11.3	11.3	119.94	0	32.1	1331700000	86	0.0963025	1	-0.0411777	-0.0630607	27.4536	27.2336	27.2567	27.5125	27.267	27.041
Color [Black]	O15427;J3QQV2;J3QSC3;J3KTM6;J3KT83;J3QRA0;J3QQS9;J3KTI8;J3QRP8;J3QLE3;J3QRU2	O15427;J3QQV2;J3QSC3	Monocarboxylate transporter 4	SLC16A3			6	6	6	19.6	19.6	19.6	49.469	0	13.336	4308800000	37	0.267729	1	0.132526	0.189878	29.0901	28.9976	29.1099	28.8148	29.3299	29.4503
Color [Black]	O43143;F5H658;Q14562	O43143	Pre-mRNA-splicing factor ATP-dependent RNA helicase DHX15	DHX15			23	23	22	35.7	35.7	34.6	90.932	0	57.525	7084200000	174	0.268301	1	-0.0959301	-0.149186	29.6466	29.4889	29.594	29.574	29.6538	29.2139
Color [Black]	O43149;I3L141;I3L1Q8	O43149	Zinc finger ZZ-type and EF-hand domain-containing protein 1	ZZEF1			13	13	13	6	6	6	331.07	0	19.599	742250000	35	0.564287	1	0.181707	0.282593	26.1204	26.4146	26.3072	26.243	26.6277	26.5166
Color [Black]	O43156	O43156	TELO2-interacting protein 1 homolog	TTI1			5	5	5	7.3	7.3	7.3	122.07	0	43.261	968900000	53	0.280253	1	-0.0805384	-0.13082	26.9347	26.9031	26.6891	26.6075	26.7724	26.9054
Color [Black]	O43159;E9PPY3;E9PPP6	O43159;E9PPY3	Ribosomal RNA-processing protein 8	RRP8			4	4	4	13.8	13.8	13.8	50.714	0	6.1453	477720000	18	0.157045	1	0.134685	0.164003	25.4335	25.2832	26.2666	25.7262	25.6714	25.9897
Color [Black]	O43164	O43164	E3 ubiquitin-protein ligase Praja-2	PJA2			4	4	4	8.9	8.9	8.9	78.213	0	19.676	380550000	24	0.157654	1	0.122426	0.154776	25.3343	25.7805	25.5395	25.1527	25.9138	25.9551
Color [Black]	O43172	O43172	U4/U6 small nuclear ribonucleoprotein Prp4	PRPF4			7	7	7	19.3	19.3	19.3	58.449	0	13.254	769090000	33	0.475674	1	-0.257682	-0.350584	26.9204	26.3581	26.4509	26.5987	26.3053	26.0522
Color [Black]	O43175;Q5SZU1	O43175;Q5SZU1	D-3-phosphoglycerate dehydrogenase	PHGDH			23	23	23	57.8	57.8	57.8	56.65	0	102.25	20364000000	196	0.706008	1	0.204757	0.323797	31.0163	30.8511	30.7752	31.3084	30.9867	30.9619
Color [Black]	O43237;J3KRI4;J3KRZ2;B4E2E0	O43237;J3KRI4;J3KRZ2	Cytoplasmic dynein 1 light intermediate chain 2	DYNC1LI2			4	3	3	11.8	9.1	9.1	54.099	0	5.6636	258200000	15	0.637914	0.973677	0.419842	0.526867	24.7341	24.1254	24.9875	24.7858	25.3063	25.0145
Color [Black]	O43242;H0YGV8	O43242	26S proteasome non-ATPase regulatory subunit 3	PSMD3			21	21	21	44.8	44.8	44.8	60.977	0	86.697	8274900000	136	0.253606	1	-0.0655238	-0.10874	29.6901	30.0201	29.8864	29.85	29.8213	29.7288
Color [Black]	O43264;F5H3C1	O43264	Centromere/kinetochore protein zw10 homolog	ZW10			11	11	11	18.6	18.6	18.6	88.828	0	31.716	1348900000	33	1.07044	1	-0.28843	-0.460275	27.3466	27.4987	27.4654	27.3829	27.0539	27.0086
Color [Black]	O43303;I3L262	O43303	Centriolar coiled-coil protein of 110 kDa	CCP110			9	9	9	11.8	11.8	11.8	113.42	0	11.403	529410000	30	0.420978	1	-0.1332	-0.209798	25.9896	26.345	26.0677	26.0007	26.1414	25.8606
Color [Black]	O43324;H0YAL7;D6RBD7;C9J1V9;D6RCQ0	O43324;H0YAL7;D6RBD7;C9J1V9	Eukaryotic translation elongation factor 1 epsilon-1	EEF1E1;EEF1E1-BLOC1S5			6	6	6	44.3	44.3	44.3	19.81	0	33.172	5710000000	75	0.130842	1	-0.0728626	-0.103393	28.9776	29.4989	29.3795	28.956	29.3832	29.2981
Color [Black]	O43353	O43353	Receptor-interacting serine/threonine-protein kinase 2	RIPK2			9	9	9	23.1	23.1	23.1	61.194	0	15.475	1042800000	40	0.112474	1	-0.0304324	-0.0508836	26.8628	27.143	27.0547	27.0949	26.9306	26.9437
Color [Black]	O43379;H7C3R4	O43379	WD repeat-containing protein 62	WDR62			7	7	7	7	7	7	165.95	0	19.117	727170000	37	0.108798	1	-0.0633437	-0.0891623	26.4355	26.4162	26.54	25.9929	26.6656	26.5432
Color [Black]	O43390;B4DT28	O43390;B4DT28	Heterogeneous nuclear ribonucleoprotein R	HNRNPR			18	15	15	34	28.9	28.9	70.942	0	43.009	5931800000	114	0.0255196	1	-0.0196362	-0.0259137	29.5439	29.1701	29.4975	29.8271	29.0593	29.2662
Color [Black]	O43396;K7EML9;K7ER96;K7EKG2;K7EPB7	O43396;K7EML9;K7ER96	Thioredoxin-like protein 1	TXNL1			4	4	4	25.3	25.3	25.3	32.251	0	17.313	817340000	26	0.333005	1	0.204823	0.271807	26.6509	26.5674	25.8876	26.4218	26.6676	26.6309
Color [Black]	O43491;E9PII3;E9PK52;E9PHY5;E9PQN0;E9PRG1;E9PIG0;E9PQD2;E9PJP4;Q6ZSX4;H0Y5B0;E9PPC9;E9PMV8;Q6R5J7;J3QS55;E9PMG5;E9PN54;A0A1B0GTF8;A8K968;A0A0A0MRA8;A0A0A0MSA4;Q9Y2J2	O43491;E9PII3;E9PK52;E9PHY5	Band 4.1-like protein 2	EPB41L2			16	16	16	22	22	22	112.59	0	36.889	2545700000	86	0.379812	1	0.119774	0.189374	28.1527	28.5105	28.2029	28.2692	28.4538	28.5024
Color [Black]	O43583;F8VVL1	O43583;F8VVL1	Density-regulated protein	DENR			3	3	3	18.7	18.7	18.7	22.092	0	75.568	430740000	26	1.32022	1	0.221466	0.382802	25.477	25.5364	25.7017	25.8128	25.7151	25.8517
Color [Black]	O43592;F8WDU6;F5GYW6;F5GZM3	O43592	Exportin-T	XPOT			23	23	23	36	36	36	109.96	0	141.26	8599500000	198	0.468959	1	-0.0815779	-0.141797	29.9513	29.9591	30.0597	30.0314	29.8918	29.8021
Color [Black]	O43615;M0QXU7;M0QXM9	O43615;M0QXU7	Mitochondrial import inner membrane translocase subunit TIM44	TIMM44			5	5	5	14.4	14.4	14.4	51.355	0	4.6726	418520000	9	0.212035	1	0.240112	0.255633	25.8195	25.5584	24.4418	25.6827	25.2807	25.5766
Color [Black]	O43683;C9JRC7;C9JQA4;C9IYH4	O43683	Mitotic checkpoint serine/threonine-protein kinase BUB1	BUB1			12	12	12	14.7	14.7	14.7	122.37	0	54.844	1364000000	79	0.103187	1	0.0342986	0.0553562	27.2834	27.3437	27.3631	27.1454	27.5461	27.4015
Color [Black]	O43707;F5GXS2;H7C144;K7EJH8;K7EP19;F6THM6;D6RH00;M0QZQ3;C9JY79;Q9H254	O43707;F5GXS2	Alpha-actinin-4	ACTN4			57	57	40	69.3	69.3	49.3	104.85	0	323.31	215900000000	895	2.53673	1	0.251354	0.466571	34.7132	34.7781	34.7977	34.9789	34.9921	35.0721
Color [Black]	O43719;Q5H919;Q5H918	O43719	HIV Tat-specific factor 1	HTATSF1			5	5	5	11.4	11.4	11.4	85.852	0	59.622	542020000	27	0.0819798	1	0.0445124	0.064331	25.7491	25.8756	26.0209	25.6665	26.2597	25.8529
Color [Black]	O43747;H3BNR4;H3BR36;H3BUN9;H3BRM7;H3BN71;B4DGE1;B3KNW1	O43747	AP-1 complex subunit gamma-1	AP1G1			11	11	11	18.1	18.1	18.1	91.35	0	35.253	2046900000	85	2.06953	0.878011	-0.358733	-0.624513	28.2168	28.0918	28.0178	27.6623	27.8208	27.7671
Color [Black]	O43760;K7ELD9;K7ENG9;K7ELS8;K7EJ35	O43760;K7ELD9;K7ENG9	Synaptogyrin-2	SYNGR2			3	3	3	13.4	13.4	13.4	24.81	0.0012247	2.1804	1420700000	13	0.191008	1	-0.144849	-0.18325	27.1481	27.8244	28.0797	27.372	27.6039	27.6417
Color [Black]	O43765;K7EMD6;K7ERW5	O43765;K7EMD6	Small glutamine-rich tetratricopeptide repeat-containing protein alpha	SGTA			5	5	5	21.4	21.4	21.4	34.063	0	36.031	661550000	23	0.17738	1	0.105822	0.145656	25.9858	26.0728	26.0578	26.4543	26.2723	25.7072
Color [Black]	O43776;K7EPK2;K7EQ35;K7EMQ6;K7EJ19;K7EIU7	O43776	Asparagine--tRNA ligase, cytoplasmic	NARS			11	11	11	26.8	26.8	26.8	62.942	0	43.093	2242300000	50	0.23944	1	-0.0663706	-0.108945	28.4066	28.1281	28.1662	28.0362	28.2415	28.2241
Color [Black]	O43809;H3BND3;H3BV41	O43809;H3BND3	Cleavage and polyadenylation specificity factor subunit 5	NUDT21			5	5	5	30.8	30.8	30.8	26.227	0	6.7991	850050000	19	0.11719	1	-0.0430991	-0.0680008	26.2896	26.1869	26.6017	26.4124	26.2582	26.2783
Color [Black]	O43813;E9PHS0;H7C2E3;F8WDS9	O43813;E9PHS0	LanC-like protein 1	LANCL1			7	7	7	29.1	29.1	29.1	45.283	0	32.044	2742100000	39	0.459676	1	0.151968	0.236443	28.4182	28.6195	28.4364	28.5006	28.5318	28.8975
Color [Black]	O43815	O43815	Striatin	STRN			9	9	9	18.7	18.7	18.7	86.131	0	15.323	905390000	30	0.613573	1	0.12279	0.208177	26.5996	26.733	26.8299	26.7462	26.8312	26.9534
Color [Black]	O43823;M0QYL4	O43823	A-kinase anchor protein 8	AKAP8			4	4	4	7.2	7.2	7.2	76.107	0	5.2431	435410000	13	0.84825	1	-0.264334	-0.409991	25.5455	25.9088	25.6031	25.3936	25.5908	25.28
Color [Black]	O43852;H0Y875	O43852	Calumenin	CALU			6	6	6	28.9	28.9	28.9	37.106	0	11.544	512270000	30	0.369389	1	0.594377	0.50661	25.9205	24.0375	26.1648	25.891	26.0097	26.0053
Color [Black]	O43865;H0Y8B3;Q96HN2	O43865;H0Y8B3;Q96HN2	Putative adenosylhomocysteinase 2;Adenosylhomocysteinase;Putative adenosylhomocysteinase 3	AHCYL1;AHCYL2			8	8	8	22.1	22.1	22.1	58.951	0	17.895	2877700000	43	0.238131	1	-0.0623697	-0.103412	28.6937	28.5158	28.3743	28.4622	28.5466	28.3879
Color [Black]	O60264;A0A0A0MRP6;B7ZLQ5;P28370	O60264	SWI/SNF-related matrix-associated actin-dependent regulator of chromatin subfamily A member 5	SMARCA5			28	28	28	26.7	26.7	26.7	121.9	0	89.177	5455900000	168	0.0539703	1	0.0294278	0.0427788	29.3412	28.9735	29.3117	29.5261	29.1391	29.0495
Color [Black]	O60271;A0A087X2D8;H0YBE9;D6RHI8;H0YBS5;E9PFH7;A0A087WYG2;Q9UPT6	O60271;A0A087X2D8	C-Jun-amino-terminal kinase-interacting protein 4	SPAG9			42	42	42	45.6	45.6	45.6	146.2	0	220.49	12079000000	286	0.130283	1	-0.059358	-0.0889369	30.4741	30.7279	30.7846	30.3288	30.7605	30.7192
Color [Black]	O60287	O60287	Nucleolar pre-ribosomal-associated protein 1	URB1			16	16	16	9.5	9.5	9.5	254.39	0	20.563	1558500000	39	0.0186805	1	0.00724475	0.0115184	27.4183	27.5742	27.2216	27.5631	27.3756	27.2971
Color [Black]	O60318	O60318	Germinal-center associated nuclear protein	MCM3AP			5	5	5	4.8	4.8	4.8	218.4	0	7.9258	327040000	15	0.242838	1	0.295696	0.301533	24.0376	25.5911	25.3197	25.2118	25.2774	25.3463
Color [Black]	O60341;R4GMQ1;R4GMP9	O60341;R4GMQ1;R4GMP9	Lysine-specific histone demethylase 1A	KDM1A			4	4	4	6	6	6	92.902	0	5.7481	445430000	23	0.501794	0.712759	-0.95256	-0.716376	25.7248	25.4402	26.1093	23.1921	25.617	25.6075
Color [Black]	O60343;Q5JU47;C9JIE2;Q86TI0	O60343	TBC1 domain family member 4	TBC1D4			15	15	15	15.8	15.8	15.8	146.56	0	47.833	1417800000	92	0.432457	1	-0.145219	-0.225594	27.3714	27.5009	27.6064	27.1088	27.54	27.3943
Color [Black]	O60427;A0A0A0MR51;F5H3P6;F5H3U5;H7C2V0;H0YB97	O60427;A0A0A0MR51	Fatty acid desaturase 1	FADS1			5	5	5	16.2	16.2	16.2	51.964	0	8.3952	250910000	13	0.422604	1	0.484629	0.489928	23.9946	24.285	25.4961	25.1252	24.7661	25.3384
Color [Black]	O60443;H7C3W1	O60443;H7C3W1	Non-syndromic hearing impairment protein 5	DFNA5			7	7	7	18.8	18.8	18.8	54.554	0	7.5867	711910000	24	0.400267	1	-0.199827	-0.28093	26.2585	26.6863	26.5724	25.9699	26.4878	26.46
Color [Black]	O60488;D6RF95;H0Y9A0;D6RFW9;D6RDA8;D6RD96	O60488	Long-chain-fatty-acid--CoA ligase 4	ACSL4			18	18	16	34.9	34.9	30.8	79.187	0	46.065	6086400000	82	0.035922	1	0.019942	0.028987	29.7466	29.4487	29.3418	29.796	29.3012	29.4997
Color [Black]	O60493	O60493	Sorting nexin-3	SNX3			2	2	2	15.4	15.4	15.4	18.762	0	3.6572	262350000	13	0.090045	1	-0.179467	-0.148395	25.6212	24.0488	24.2807	25.4962	23.9357	23.9804
Color [Black]	O60502;H7C3X0	O60502	Protein O-GlcNAcase	MGEA5			13	13	13	19.8	19.8	19.8	102.91	0	26.895	3703100000	70	0.0774111	1	-0.0133731	-0.0238454	28.8038	28.9052	28.7491	28.7716	28.8859	28.7605
Color [Black]	O60506;F6UXX1	O60506	Heterogeneous nuclear ribonucleoprotein Q	SYNCRIP			22	22	7	45.7	45.7	15.7	69.602	0	229.12	17092000000	224	0.144784	1	-0.0203514	-0.0368551	31.1265	31.0329	31.0499	30.9917	31.0218	31.1347
Color [Black]	O60524;G3V5V3;G3V4D9	O60524;G3V5V3	Nuclear export mediator factor NEMF	NEMF			9	9	9	11.1	11.1	11.1	122.95	0	9.5164	765150000	24	0.0247541	1	0.010205	0.0159956	26.6444	26.6272	26.2977	26.4355	26.4737	26.6907
Color [Black]	O60547	O60547	GDP-mannose 4,6 dehydratase	GMDS			5	5	5	21.2	21.2	21.2	41.949	0	15.431	1024800000	19	0.0173923	1	0.00905546	0.0134572	26.9422	26.7748	26.5577	27.0267	26.6828	26.5923
Color [Black]	O60563	O60563	Cyclin-T1	CCNT1			6	6	6	13.1	13.1	13.1	80.684	0	9.8058	485580000	16	0.0317208	1	0.0284023	0.0354201	25.5092	25.9226	25.4057	25.4726	25.304	26.1462
Color [Black]	O60566;H3BTB9;H0YMK5;H3BSN5	O60566	Mitotic checkpoint serine/threonine-protein kinase BUB1 beta	BUB1B			31	31	31	37.6	37.6	37.6	119.54	0	67.457	6216100000	191	0.0332989	1	-0.0115039	-0.0186551	29.4363	29.6072	29.6282	29.3468	29.6357	29.6546
Color [Black]	O60573;B9A044;B8ZZ50;C9JEL3;B8ZZL3;B4E1E4;B9A023	O60573;B9A044;B8ZZ50;C9JEL3	Eukaryotic translation initiation factor 4E type 2	EIF4E2			7	7	7	38.4	38.4	38.4	28.362	0	12.984	1232900000	30	0.0953497	1	-0.0400511	-0.0616011	26.9695	27.3689	27.4447	27.18	27.2762	27.2068
Color [Black]	O60664;K7ERZ3;K7EL96;K7ER39	O60664;K7ERZ3	Perilipin-3	PLIN3			19	19	19	61.8	61.8	61.8	47.074	0	226.77	14844000000	207	0.0159992	1	0.00614293	0.00979239	30.6863	30.9869	30.9751	30.7275	30.9792	30.96
Color [Black]	O60671	O60671	Cell cycle checkpoint protein RAD1	RAD1			2	2	2	6.4	6.4	6.4	31.827	0.0014872	1.9658	196150000	10	0.147338	1	0.20924	0.203473	25.174	24.6801	24.6849	24.57	26.06	24.5368
Color [Black]	O60678;A0A0A0MSN7	O60678;A0A0A0MSN7	Protein arginine N-methyltransferase 3	PRMT3			10	10	10	23.4	23.4	23.4	59.875	0	12.208	1218100000	22	0.0146958	1	-0.00739861	-0.0110973	27.4051	27.0991	27.0204	27.0485	27.4043	27.0496
Color [Black]	O60684;O15131;Q5TFJ7;S4R3E5	O60684;O15131;Q5TFJ7	Importin subunit alpha-7;Importin subunit alpha-6	KPNA6;KPNA5			14	14	9	38.1	38.1	28.7	60.029	0	71.235	5440000000	103	0.0294181	1	-0.012118	-0.0189775	29.291	29.0949	28.9536	29.2869	29.0626	28.9537
Color [Black]	O60701;E7ER95;E7ER83;E7ETF4;E7EV97;D6RHF4;E9PBD2	O60701	UDP-glucose 6-dehydrogenase	UGDH			11	11	11	35.8	35.8	35.8	55.023	0	52.399	1606900000	49	0.281422	1	-0.299692	-0.322674	27.897	26.9641	27.5399	27.751	27.1482	26.6026
Color [Black]	O60749;D6RC15	O60749	Sorting nexin-2	SNX2			9	7	7	19.8	15.8	15.8	58.47	0	42.029	1049300000	40	0.0135305	1	0.0083402	0.0118495	27.0687	26.6089	26.6144	27.0098	26.5407	26.7666
Color [Black]	O60763	O60763	General vesicular transport factor p115	USO1			17	17	17	25.1	25.1	25.1	107.89	0	85.566	3512300000	87	0.679011	1	-0.201966	-0.317978	28.6505	28.9174	28.7949	28.3894	28.7736	28.5939
Color [Black]	U3KQK0;Q99880;Q99879;Q99877;Q93079;Q5QNW6;P62807;P58876;P57053;O60814;Q96A08	U3KQK0;Q99880;Q99879;Q99877;Q93079;Q5QNW6;P62807;P58876;P57053;O60814	Histone H2B;Histone H2B type 1-L;Histone H2B type 1-M;Histone H2B type 1-N;Histone H2B type 1-H;Histone H2B type 2-F;Histone H2B type 1-C/E/F/G/I;Histone H2B type 1-D;Histone H2B type F-S;Histone H2B type 1-K	HIST1H2BN;HIST1H2BL;HIST1H2BM;HIST1H2BH;HIST2H2BF;HIST1H2BC;HIST1H2BD;H2BFS;HIST1H2BK			5	5	2	27.1	27.1	6	18.804	0	53.681	27846000000	72	0.0458431	1	0.167913	0.0958171	31.5955	29.4092	29.0541	32.0967	28.9538	29.512
Color [Black]	O60826	O60826	Coiled-coil domain-containing protein 22	CCDC22			6	6	6	12.8	12.8	12.8	70.755	0	5.5329	548140000	20	0.784378	0.966579	-0.413391	-0.556287	25.9743	25.9115	26.4785	25.8229	25.9166	25.3845
Color [Black]	O60832;H7C0M1;C9IYT0;H7C2Q9;H7BZF2;H7C2Q2	O60832	H/ACA ribonucleoprotein complex subunit 4	DKC1			11	11	11	29.2	29.2	29.2	57.673	0	32.853	2116500000	64	0.0810871	1	0.0541859	0.0736193	27.8464	27.6175	27.9397	28.1802	27.939	27.447
Color [Black]	O60884;I3L320;A0A087WT48	O60884	DnaJ homolog subfamily A member 2	DNAJA2			12	12	12	42.2	42.2	42.2	45.745	0	93.288	6311700000	97	0.488288	1	0.12753	0.207799	29.4031	29.5119	29.5966	29.8249	29.4985	29.5707
Color [Black]	O60888;C9IZG4;C9IZQ5	O60888;C9IZG4	Protein CutA	CUTA			3	3	3	33	33	33	19.116	0	42.509	2807500000	21	0.956196	1	-0.275953	-0.434505	28.9428	29.163	29.2213	28.6314	28.9855	28.8824
Color [Black]	O75083;D6RD66	O75083	WD repeat-containing protein 1	WDR1			5	5	5	15.5	15.5	15.5	66.193	0	14.169	430590000	21	0.328846	0.973217	0.89614	0.552695	26.2903	22.855	25.9726	26.3184	25.5013	25.9866
Color [Black]	O75116;E9PF63;Q14DU5;D6REE7;C9JFJ0	O75116;E9PF63;Q14DU5	Rho-associated protein kinase 2	ROCK2			38	38	34	33.7	33.7	30.3	160.9	0	159.34	11413000000	226	0.0709257	1	0.0306479	0.0470592	30.3255	30.6212	30.5978	30.3118	30.6881	30.6365
Color [Black]	O75131;A0A087WYQ3;A0A087WXR6;E5RHZ0;A0A087WUS8;E5RFT7;H0YB26;Q96FN4;Q8IYJ1;Q96A23;O95741;Q9HCH3;Q9UBL6	O75131;A0A087WYQ3;A0A087WXR6;E5RHZ0	Copine-3	CPNE3			14	14	13	34.3	34.3	32.6	60.13	0	29.743	5452000000	114	0.193863	1	-0.0104173	-0.0200095	29.3806	29.4374	29.3941	29.3735	29.4132	29.3941
Color [Black]	O75146	O75146	Huntingtin-interacting protein 1-related protein	HIP1R			18	18	17	21.4	21.4	20.1	119.39	0	57.914	1835000000	92	0.0182597	1	0.00633876	0.0103003	27.9038	27.9436	28.0486	27.7635	28.0327	28.1188
Color [Black]	O75152;E9PQ61;E9PBY7;A0A1B0GTU1;A0A1B0GUI2	O75152;E9PQ61;E9PBY7	Zinc finger CCCH domain-containing protein 11A	ZC3H11A			10	10	10	16.8	16.8	16.8	89.13	0	20.125	1084000000	45	1.51256	1	0.275259	0.471239	26.8788	26.8686	26.982	27.2333	27.2856	27.0362
Color [Black]	O75153;K7EIG1	O75153;K7EIG1	Clustered mitochondria protein homolog	CLUH			23	23	2	23.3	23.3	2.4	146.67	0	90.435	5975100000	170	0.368504	1	-0.0458895	-0.0831204	29.4729	29.3981	29.5648	29.4708	29.4225	29.4049
Color [Black]	O75165;H0YA63;H0Y8Q2	O75165	DnaJ homolog subfamily C member 13	DNAJC13			39	39	39	24.9	24.9	24.9	254.41	0	115.14	5144000000	179	0.531515	1	-0.0769736	-0.136527	29.2955	29.4699	29.4304	29.2862	29.2855	29.3932
Color [Black]	O75170;T1ECW5;A0A0A0MSJ8	O75170;T1ECW5	Serine/threonine-protein phosphatase 6 regulatory subunit 2	PPP6R2			18	18	18	24.9	24.9	24.9	104.94	0	29.612	1839300000	61	1.0942	1	-0.199356	-0.340393	27.8773	27.8979	27.9222	27.5335	27.8106	27.7553
Color [Black]	O75175;H7C3F5;H0Y5X7;H7C148	O75175;H7C3F5	CCR4-NOT transcription complex subunit 3	CNOT3			8	8	8	12.7	12.7	12.7	81.871	0	42.685	1612300000	46	0.0267579	1	0.0208149	0.027355	27.2594	27.7902	28.0131	27.4394	27.8468	27.8389
Color [Black]	O75330;E5RIH2;E5RI30	O75330	Hyaluronan mediated motility receptor	HMMR			14	14	14	27.3	27.3	27.3	84.099	0	31.751	2113600000	66	0.261488	1	0.043265	0.0764459	27.9051	28.1324	28.0061	28.0557	28.0677	28.05
Color [Black]	O75340;A0A024QZ42;H0Y9X3;E7EPW6;A0A087WZ38	O75340;A0A024QZ42	Programmed cell death protein 6	PDCD6			6	6	6	42.9	42.9	42.9	21.868	0	19.812	4788100000	51	0.96107	1	-0.196335	-0.329611	29.1199	29.3221	29.2203	29.0669	29.1292	28.8772
Color [Black]	O75362	O75362	Zinc finger protein 217	ZNF217			4	4	4	5.7	5.7	5.7	115.27	0	5.5281	142680000	11	0.0547207	1	0.0346489	0.0482328	24.4099	23.9391	24.6663	24.345	24.307	24.4673
Color [Black]	O75367;B4DJC3;D6RCF2;Q9P0M6;Q5SQT3	O75367;B4DJC3	Core histone macro-H2A.1;Histone H2A	H2AFY			13	13	13	44.1	44.1	44.1	39.617	0	75.139	4977900000	92	0.0780683	1	-0.198618	-0.142251	29.5831	27.8291	27.7069	29.4944	27.5472	27.4817
Color [Black]	O75369;E7EN95;A0A0A0MT44;H7C5L4;A0A0C4DGA1	O75369;E7EN95	Filamin-B	FLNB			133	133	123	71.8	71.8	67.8	278.16	0	323.31	170340000000	1492	1.12694	1	0.230273	0.386302	34.194	34.3391	34.3223	34.3478	34.5813	34.6172
Color [Black]	O75381	O75381	Peroxisomal membrane protein PEX14	PEX14			4	4	4	11.4	11.4	11.4	41.236	0	7.6239	278430000	18	0.61924	1	0.240924	0.357002	24.7266	25.28	25.0972	25.4023	25.1996	25.2247
Color [Black]	O75396;A0A087X1A9	O75396	Vesicle-trafficking protein SEC22b	SEC22B			6	6	6	36.3	36.3	36.3	24.593	0	26.635	1204400000	20	0.37717	1	-0.126684	-0.197648	27.4002	27.3096	27.1371	27.3685	27.1371	26.9611
Color [Black]	O75400;H0YG38;F5H578;H7C2N3	O75400	Pre-mRNA-processing factor 40 homolog A	PRPF40A			5	5	5	5.6	5.6	5.6	108.8	0	5.6149	381950000	18	0.730141	0.929087	0.480848	0.599823	25.2221	25.1256	25.2042	26.0413	25.8816	25.0716
Color [Black]	O75436;S4R3Q6;S4R2Y3	O75436;S4R3Q6	Vacuolar protein sorting-associated protein 26A	VPS26A			8	8	8	33.9	33.9	33.9	38.169	0	59.669	2629600000	78	0.548457	1	-0.102428	-0.175806	28.2582	28.3647	28.4131	28.2523	28.1193	28.3571
Color [Black]	O75459	O75459	P antigen family member 1	PAGE1			6	6	6	58.2	58.2	58.2	16.15	0	34.932	2858800000	64	0.340794	1	0.157952	0.228354	28.286	28.4434	28.3221	28.1381	28.6696	28.7176
Color [Black]	O75477;B0QZ43	O75477;B0QZ43	Erlin-1	ERLIN1			7	7	5	30.3	30.3	23.4	38.925	0	30.72	2272600000	63	0.671444	1	-0.184259	-0.295034	27.9931	28.3146	27.9108	27.9149	27.8535	27.8972
Color [Black]	Q5JRI1;O75494;Q6IQ42;R4GMP8	Q5JRI1;O75494;Q6IQ42	Serine/arginine-rich splicing factor 10	SRSF10;FUSIP1			3	3	3	22.7	22.7	22.7	20.913	0	6.4241	1233700000	13	0.921843	0.1365	1.67089	1.24068	24.9114	26.9753	24.4221	27.7188	26.9859	26.6168
Color [Black]	O75530;E9PJK2;E9PMU3;H0YEL4	O75530;E9PJK2	Polycomb protein EED	EED			7	7	7	18.1	18.1	18.1	50.197	0	9.1105	424830000	18	0.0641745	1	0.0320091	0.0475241	25.5419	25.926	25.648	25.6783	25.9868	25.5468
Color [Black]	O75533;H7C341;F8WC19;B4DGZ4	O75533	Splicing factor 3B subunit 1	SF3B1			25	25	25	25.5	25.5	25.5	145.83	0	68.919	3541800000	109	0.0633695	1	-0.0267131	-0.041316	28.7238	28.49	28.3896	28.6724	28.3042	28.5466
Color [Black]	O75534;E9PLT0;E9PLD4;E9PNG3;E9PJK7;E9PKN4	O75534;E9PLT0	Cold shock domain-containing protein E1	CSDE1			28	28	28	41.1	41.1	41.1	88.884	0	165.21	12896000000	243	0.311345	1	-0.0445976	-0.0798538	30.5973	30.6076	30.4933	30.6129	30.4764	30.4751
Color [Black]	O75569;F8WEG8;G5E9Q4;C9JMM3	O75569;F8WEG8;G5E9Q4;C9JMM3	Interferon-inducible double-stranded RNA-dependent protein kinase activator A	PRKRA			4	4	4	20.1	20.1	20.1	34.404	0	5.4363	422210000	18	0.476879	1	-0.310005	-0.396369	25.5416	25.8405	25.4561	25.5707	25.5485	24.7891
Color [Black]	O75592;H7C3U4;A0A0C4DGY7;A0A087WY34	O75592	E3 ubiquitin-protein ligase MYCBP2	MYCBP2			41	41	41	12.3	12.3	12.3	510.08	0	88.576	4960300000	183	0.0991688	1	-0.0173391	-0.0308138	29.237	29.2835	29.4348	29.2636	29.3259	29.3137
Color [Black]	O75643;B4E0P5	O75643	U5 small nuclear ribonucleoprotein 200 kDa helicase	SNRNP200			41	41	41	27.4	27.4	27.4	244.5	0	147.07	7347100000	215	0.0616251	1	-0.0402877	-0.0554225	29.8096	29.5236	29.4847	29.9611	29.4437	29.2923
Color [Black]	O75663	O75663	TIP41-like protein	TIPRL			8	8	8	39	39	39	31.444	0	17.654	2390100000	47	0.103622	1	-0.0221341	-0.0383685	28.1979	28.0332	28.034	28.1668	27.9821	28.0498
Color [Black]	O75691	O75691	Small subunit processome component 20 homolog	UTP20			16	16	16	8	8	8	318.38	0	16.49	1129700000	33	0.462301	1	-0.162741	-0.249564	27.343	26.9425	27.1226	27.0523	27.0902	26.7773
Color [Black]	O75694;E9PF10;D6RA13	O75694;E9PF10	Nuclear pore complex protein Nup155	NUP155			31	31	31	33.5	33.5	33.5	155.2	0	266.38	16731000000	331	0.225615	1	-0.0286121	-0.0520616	30.9068	30.8492	30.7976	30.8311	30.8842	30.7525
Color [Black]	O75746;F8W9J0;H0YFB2;B4DGK6	O75746	Calcium-binding mitochondrial carrier protein Aralar1	SLC25A12			6	3	3	11.8	6.6	6.6	74.761	0	5.9115	437640000	14	0.826801	1	-0.148403	-0.254467	25.8034	25.9647	25.7145	25.6592	25.6229	25.7553
Color [Black]	O75794;X6RA30;H7BZW7;X6RF82;X6RKY7	O75794;X6RA30	Cell division cycle protein 123 homolog	CDC123			8	8	8	32.7	32.7	32.7	39.134	0	17.01	1651200000	40	0.203504	1	0.159604	0.198837	27.6253	27.2412	27.3061	28.1047	27.2264	27.3203
Color [Black]	O75815	O75815	Breast cancer anti-estrogen resistance protein 3	BCAR3			15	15	15	25.3	25.3	25.3	92.565	0	41.499	1828800000	55	0.139203	1	0.0820986	0.114321	27.3094	28.0436	27.7218	27.8426	27.8003	27.6781
Color [Black]	O75821;K7EL20;K7ENA8;K7EP16;K7EL60;K7ENH0	O75821;K7EL20;K7ENA8	Eukaryotic translation initiation factor 3 subunit G	EIF3G			12	12	3	43.1	43.1	12.2	35.611	0	67.935	6522000000	107	0.112759	1	0.0318197	0.0528291	29.5622	29.6741	29.7763	29.8394	29.5574	29.7112
Color [Black]	O75822;H0YLP3;H0YGJ7	O75822	Eukaryotic translation initiation factor 3 subunit J	EIF3J			6	6	6	17.8	17.8	17.8	29.062	0	11.153	1370900000	29	0.133147	1	-0.0990543	-0.127985	27.0918	27.906	27.6405	27.1838	27.6058	27.5516
Color [Black]	O75828	O75828	Carbonyl reductase [NADPH] 3	CBR3			6	6	4	26	26	15.5	30.85	0	12.281	947480000	30	0.194189	1	0.108787	0.152153	26.4941	26.7479	26.4793	27.0754	26.4964	26.4758
Color [Black]	O75874;C9J4N6	O75874	Isocitrate dehydrogenase [NADP] cytoplasmic	IDH1			5	5	5	14.5	14.5	14.5	46.659	0	25.568	733600000	27	1.28196	0.883978	-0.407245	-0.627523	26.6954	26.6756	26.5554	26.3597	26.3942	25.9508
Color [Black]	O75884	O75884	Putative hydrolase RBBP9	RBBP9			2	2	2	18.3	18.3	18.3	21	0.00034459	3.1929	139670000	7	0.197239	1	0.272761	0.264381	24.3454	23.2352	24.8801	24.2348	24.8635	24.1806
Color [Black]	O75886	O75886	Signal transducing adapter molecule 2	STAM2			7	5	5	15.4	11.8	11.8	58.164	0	11.865	738280000	32	0.233066	1	-0.0604947	-0.100505	26.6873	26.8529	26.573	26.7579	26.627	26.5468
Color [Black]	O75955;A2AB13;A0A0G2JJQ6;A2AB12;A2AB10;A0A140T9R1;A2AB11;A0A140T9X0;A2AB09;A0A140T9B1;A0A140T957;A0A140T910;A0A140T9C3;A0A140T959;A0A140T9W4;A0A140T907;A0A140T974	O75955;A2AB13;A0A0G2JJQ6;A2AB12;A2AB10;A0A140T9R1;A2AB11;A0A140T9X0;A2AB09	Flotillin-1	FLOT1			6	6	6	19.2	19.2	19.2	47.355	0	23.794	1307400000	45	0.726516	1	-0.285443	-0.419852	27.5758	27.5301	27.2662	27.4407	27.1598	26.9153
Color [Black]	O75962;E7EWP2;E7EPJ7;F5H228;A0A087X139;H7C1X7	O75962;E7EWP2;E7EPJ7;F5H228	Triple functional domain protein	TRIO			27	27	23	13.9	13.9	12	346.9	0	85.741	2459000000	109	0.0301314	1	0.0130692	0.0202311	28.0364	28.2851	28.2523	27.9637	28.2773	28.372
Color [Black]	O76003	O76003	Glutaredoxin-3	GLRX3			12	12	12	46.3	46.3	46.3	37.432	0	75.049	9606600000	128	0.408929	1	-0.133205	-0.208687	30.045	30.1276	30.3364	29.8212	30.1358	30.1524
Color [Black]	O76071	O76071	Probable cytosolic iron-sulfur protein assembly protein CIAO1	CIAO1			7	7	7	38.9	38.9	38.9	37.84	0	15.97	1321300000	57	1.11847	1	-0.189812	-0.327371	27.194	27.2482	27.3006	27.2045	26.9954	26.9734
Color [Black]	O94776	O94776	Metastasis-associated protein MTA2	MTA2			9	9	9	16.8	16.8	16.8	75.022	0	12.876	1714600000	24	2.07422	1	0.25013	0.453356	27.583	27.4261	27.5351	27.7775	27.7966	27.7205
Color [Black]	O94808;E5RJP4	O94808	Glutamine--fructose-6-phosphate aminotransferase [isomerizing] 2	GFPT2			9	5	5	16.3	9.8	9.8	76.93	0	7.9313	521160000	12	0.264879	1	-0.0718886	-0.118165	26.1737	26.112	26.2545	26.0267	25.9903	26.3075
Color [Black]	O94822;H7BYG8;S4R3T2	O94822;H7BYG8	E3 ubiquitin-protein ligase listerin	LTN1			17	17	17	13.1	13.1	13.1	200.55	0	28.955	3237400000	70	0.36648	1	0.0924288	0.152673	28.4675	28.7395	28.6621	28.7726	28.7929	28.5809
Color [Black]	O94826	O94826	Mitochondrial import receptor subunit TOM70	TOMM70A			4	4	4	8.7	8.7	8.7	67.454	0	26.44	682730000	34	0.321731	1	-0.121134	-0.185091	26.1003	26.4165	26.2517	26.3332	25.9052	26.1667
Color [Black]	O94887;C9JWM9;C9JVQ5	O94887	FERM, RhoGEF and pleckstrin domain-containing protein 2	FARP2			6	6	5	8.6	8.6	7.7	119.89	0	36.547	620730000	31	1.35033	1	0.174113	0.310761	25.9066	26.0115	25.8674	26.128	26.0201	26.1597
Color [Black]	O94906	O94906	Pre-mRNA-processing factor 6	PRPF6			14	14	14	18.3	18.3	18.3	106.92	0	18.579	1317600000	43	0.0163465	1	0.0242322	0.0244338	27.5107	26.5149	26.7605	27.7298	26.5041	26.6249
Color [Black]	O94915;H0Y9X0;F2Z2S2;D6RJI4	O94915;H0Y9X0	Protein furry homolog-like	FRYL			19	19	19	7.8	7.8	7.8	339.59	0	26.922	1656600000	62	0.0415012	1	0.0232792	0.0336899	27.3366	27.9347	27.8485	27.6502	27.7584	27.7811
Color [Black]	O94927;U3KQG4;K7EQ61	O94927	HAUS augmin-like complex subunit 5	HAUS5			10	10	10	18.6	18.6	18.6	71.682	0	14.69	1145200000	48	0.0373644	1	-0.0213839	-0.0308101	26.8579	27.2371	27.417	27.057	27.354	27.0369
Color [Black]	O94964;H0YDM2;X6R3R3	O94964;H0YDM2;X6R3R3	Protein SOGA1;N-terminal form;C-terminal 80 kDa form	SOGA1			25	23	23	22.3	20.8	20.8	159.76	0	40.333	3480800000	122	0.126884	1	0.0584297	0.0873671	28.5969	28.9029	28.5557	28.4883	28.8467	28.8958
Color [Black]	O94966	O94966	Ubiquitin carboxyl-terminal hydrolase 19	USP19			21	21	1	28.3	28.3	1.7	145.65	0	74.607	3392900000	129	0.156282	1	-0.035689	-0.0609556	28.5443	28.6538	28.7828	28.6486	28.6977	28.5276
Color [Black]	O94986;A0A075B719	O94986	Centrosomal protein of 152 kDa	CEP152			20	20	20	15.8	15.8	15.8	195.62	0	91.789	2244100000	66	0.4197	1	0.126339	0.201086	27.7853	27.611	27.7894	28.078	27.7026	27.784
Color [Black]	O94992	O94992	Protein HEXIM1	HEXIM1			3	3	3	15.6	15.6	15.6	40.623	0	41.462	1182200000	41	0.252221	1	0.167849	0.219697	26.5702	27.1237	27.3236	26.926	27.4012	27.1938
Color [Black]	O95071;E7EMW7;E7ET84;E5RFK7;H0YBB4	O95071;E7EMW7	E3 ubiquitin-protein ligase UBR5	UBR5			28	28	28	15.6	15.6	15.6	309.35	0	79.307	3059800000	108	1.44988	1	0.215659	0.378949	28.3465	28.3074	28.241	28.6372	28.4618	28.4428
Color [Black]	O95084	O95084	Serine protease 23	PRSS23			2	2	2	6.8	6.8	6.8	43.001	0	3.7551	145960000	8	0.211737	1	-0.173012	-0.211787	24.8224	24.0852	23.9144	24.3758	24.0722	23.855
Color [Black]	O95155;K7EP75;B1AQ61	O95155	Ubiquitin conjugation factor E4 B	UBE4B			9	9	9	11.4	11.4	11.4	146.18	0	19.157	790060000	30	0.716393	1	-0.134147	-0.229078	26.4804	26.6996	26.7548	26.5115	26.4802	26.5408
Color [Black]	O95163;F5H2T0;H0YDF3	O95163;F5H2T0	Elongator complex protein 1	IKBKAP			21	21	21	23.5	23.5	23.5	150.25	0	147.39	5812500000	159	0.286271	1	0.0272744	0.0506535	29.4197	29.5042	29.511	29.456	29.5295	29.5313
Color [Black]	O95235;D6R9E4;D6RBN1	O95235	Kinesin-like protein KIF20A	KIF20A			11	11	11	18.1	18.1	18.1	100.28	0	15.537	511700000	32	0.32797	1	-0.186746	-0.254345	26.0991	26.2802	25.9372	26.3419	25.7365	25.6779
Color [Black]	O95239	O95239	Chromosome-associated kinesin KIF4A	KIF4A			10	10	8	10.5	10.5	8.3	139.88	0	18.165	1012700000	48	0.113013	1	0.111685	0.130112	27.3109	26.4519	26.1381	26.8651	26.7619	26.6089
Color [Black]	O95263;D6RH10;D6RJD7;D6R9W0	O95263	High affinity cAMP-specific and IBMX-insensitive 3,5-cyclic phosphodiesterase 8B	PDE8B			8	8	8	13.9	13.9	13.9	98.978	0	16.103	414210000	27	0.617095	1	-0.214748	-0.327196	25.4618	25.7558	25.7642	25.2064	25.5402	25.591
Color [Black]	O95295	O95295	SNARE-associated protein Snapin	SNAPIN			2	2	2	17.6	17.6	17.6	14.874	0	4.9143	602820000	17	0.891052	1	-0.161544	-0.276376	26.2879	26.2742	26.3071	25.9646	26.2429	26.177
Color [Black]	O95297;Q9UEL6	O95297;Q9UEL6	Myelin protein zero-like protein 1	MPZL1			4	4	4	13	13	13	29.082	0.00061843	2.2798	179100000	6	0.883479	0.919824	0.432433	0.593983	24.9825	24.3432	24.5461	25.1123	24.8118	25.245
Color [Black]	O95340	O95340	Bifunctional 3-phosphoadenosine 5-phosphosulfate synthase 2;Sulfate adenylyltransferase;Adenylyl-sulfate kinase	PAPSS2			19	19	18	43	43	40.7	69.5	0	80.362	6405100000	157	0.278514	1	-0.158799	-0.217759	29.8001	29.3958	29.3014	29.681	29.1911	29.1488
Color [Black]	O95347;A0A0C4DGE5;Q5T821	O95347	Structural maintenance of chromosomes protein 2	SMC2			41	41	41	35.5	35.5	35.5	135.65	0	148.2	13848000000	272	0.0137458	1	-0.0028642	-0.00503441	30.6293	30.8057	30.7235	30.6252	30.7764	30.7483
Color [Black]	O95352;C9JFF4;H7C059;C9JE55;C9J415;C9JGL2;F8WDY9;H7C369;C9JNU2;C9JKA3;H7C2R3;H7BZ92;H7C2J8	O95352	Ubiquitin-like modifier-activating enzyme ATG7	ATG7			16	16	16	28.4	28.4	28.4	77.959	0	57.676	2001700000	86	0.0553447	1	-0.0129738	-0.0223343	27.8662	27.6689	27.8791	27.8767	27.7679	27.7307
Color [Black]	O95373;E9PLB2	O95373	Importin-7	IPO7			28	28	27	35.1	35.1	34.1	119.52	0	226.15	24241000000	349	0.0522841	1	-0.00676409	-0.0124223	31.6066	31.5277	31.5777	31.5329	31.6396	31.5191
Color [Black]	O95394;J3KN95;A0A087WT27;H0Y8I3;H0Y987;D6RCD1;D6RC77;D6RCQ8;D6RF77;D6RIS6	O95394;J3KN95;A0A087WT27	Phosphoacetylglucosamine mutase	PGM3			7	7	7	17.9	17.9	17.9	59.851	0	10.594	678380000	30	0.460772	0.961413	0.535599	0.534529	26.0981	26.3712	24.7578	26.3897	26.191	26.2533
Color [Black]	O95425;A0A0J9YWY6	O95425	Supervillin	SVIL			23	23	23	15.2	15.2	15.2	247.74	0	68.593	2489000000	103	0.00791557	1	0.00303841	0.00485247	27.9943	28.2734	28.376	28.1142	28.2426	28.296
Color [Black]	O95433;G3V438;H0YJG7;H0YJ63;G3V3W9;H0YJU2	O95433;G3V438;H0YJG7	Activator of 90 kDa heat shock protein ATPase homolog 1	AHSA1			9	9	9	34.9	34.9	34.9	38.274	0	76.114	7776700000	76	0.0807433	1	-0.0290375	-0.0463129	30.0486	29.8456	29.6339	29.7694	29.7732	29.8984
Color [Black]	O95456;F8WBH7	O95456	Proteasome assembly chaperone 1	PSMG1			4	4	4	25.3	25.3	25.3	32.854	0	8.4182	1559900000	25	1.19113	0.92302	-0.389881	-0.59627	27.6755	27.9635	27.5673	27.209	27.5368	27.291
Color [Black]	O95478;A0A0A0MQZ6;H0YAI9	O95478;A0A0A0MQZ6;H0YAI9	Ribosome biogenesis protein NSA2 homolog	NSA2			4	4	4	16.5	16.5	16.5	30.065	0	5.7347	1005800000	14	0.0413097	1	0.0191142	0.0290705	26.7154	27.0664	26.532	26.8207	26.7751	26.7754
Color [Black]	O95486	O95486	Protein transport protein Sec24A	SEC24A			9	9	9	11.4	11.4	11.4	119.75	0	13.485	760680000	32	0.0384929	1	0.0306962	0.0398289	26.1385	26.4545	26.1577	26.6418	26.4018	25.7992
Color [Black]	O95487	O95487	Protein transport protein Sec24B	SEC24B			16	16	16	20.3	20.3	20.3	137.42	0	69.009	3663000000	116	1.22936	1	-0.245672	-0.413682	28.8385	28.9083	29.0221	28.5515	28.8176	28.6628
Color [Black]	O95544;A0A0A0MR98;J3KSP9;J3KTI3	O95544;A0A0A0MR98	NAD kinase	NADK			3	3	3	8.5	8.5	8.5	49.228	0.00033772	3.0305	264770000	12	0.368126	1	0.301676	0.357984	24.9459	24.2296	25.2754	24.8349	25.1826	25.3384
Color [Black]	O95573;C9JC11;F5H062;F5GWH2	O95573	Long-chain-fatty-acid--CoA ligase 3	ACSL3			12	10	10	23.5	19.4	19.4	80.419	0	14.306	956630000	40	0.424437	1	-0.170818	-0.254275	26.8138	26.615	27.0415	26.8791	26.6065	26.4722
Color [Black]	O95613;H7C2A3	O95613	Pericentrin	PCNT			33	33	33	12.9	12.9	12.9	378.03	0	50.713	2476800000	116	0.599165	1	-0.182526	-0.286837	28.26	28.2758	28.2799	28.2611	28.1866	27.8204
Color [Black]	O95671	O95671	N-acetylserotonin O-methyltransferase-like protein	ASMTL			13	13	13	31.4	31.4	31.4	68.856	0	73.262	66101000000	69	0.458217	1	0.260389	0.34941	33.059	33.2165	32.4402	33.2904	33.121	33.0855
Color [Black]	O95714;A0A0J9YVP0;A0A0J9YXQ8;Q9BVR0;H3BUQ1	O95714;A0A0J9YVP0	E3 ubiquitin-protein ligase HERC2	HERC2			36	36	36	11	11	11	527.22	0	69.948	3021400000	107	0.598467	1	-0.119661	-0.202996	28.4984	28.6708	28.6642	28.361	28.598	28.5154
Color [Black]	O95747;C9JIG9	O95747;C9JIG9	Serine/threonine-protein kinase OSR1	OXSR1			5	5	5	12.1	12.1	12.1	58.022	0	5.2379	455680000	11	1.48183	0.966379	0.333634	0.552067	25.6095	25.6533	25.706	25.7897	26.074	26.106
Color [Black]	O95757;E9PDE8;D6RJ96	O95757;E9PDE8;D6RJ96	Heat shock 70 kDa protein 4L	HSPA4L			23	21	21	39.2	35.9	35.9	94.511	0	80.395	3504800000	99	0.61078	1	0.0708141	0.128283	28.6134	28.6478	28.6054	28.7733	28.7055	28.6002
Color [Black]	O95758;X6R242	O95758	Polypyrimidine tract-binding protein 3	PTBP3			11	10	10	36.4	34.6	34.6	59.689	0	25.537	1101400000	32	0.321293	1	-0.163135	-0.230334	27.2011	26.9437	26.6335	26.8902	26.8923	26.5064
Color [Black]	O95782	O95782	AP-2 complex subunit alpha-1	AP2A1			21	21	16	28.7	28.7	23.3	107.54	0	56.576	4894700000	114	0.0123771	1	-0.00259399	-0.00455709	29.2676	29.1955	29.0415	29.1936	29.1727	29.1306
Color [Black]	O95786;A2A376	O95786;A2A376	Probable ATP-dependent RNA helicase DDX58	DDX58			14	14	14	17.9	17.9	17.9	106.6	0	33.024	998680000	35	1.94742	1	0.270524	0.482343	26.5915	26.6865	26.5973	26.954	26.942	26.7908
Color [Black]	O95816	O95816	BAG family molecular chaperone regulator 2	BAG2			12	12	12	55.9	55.9	55.9	23.772	0	158.86	17677000000	137	0.0575664	1	0.0239328	0.0371765	30.9537	31.1768	31.0663	30.9203	31.0065	31.3417
Color [Black]	O95817;C9JFK9	O95817;C9JFK9	BAG family molecular chaperone regulator 3	BAG3			24	24	24	55.8	55.8	55.8	61.594	0	123.98	11025000000	246	0.0733736	1	0.0236397	0.0385621	30.2641	30.3666	30.4256	30.1883	30.3968	30.5421
Color [Black]	O95831;E9PMA0	O95831;E9PMA0	Apoptosis-inducing factor 1, mitochondrial	AIFM1			6	6	6	12.2	12.2	12.2	66.9	0	7.9588	342070000	20	0.263963	1	0.653306	0.439091	25.6344	25.7048	22.8068	25.8772	25.136	25.0927
Color [Black]	O95861;A6NF51;F8VZG4;F8W1J0;F8VRY7;F8VVW8	O95861;A6NF51	3(2),5-bisphosphate nucleotidase 1	BPNT1			5	5	5	26	26	26	33.392	0	7.12	501550000	27	0.36506	1	0.4081	0.422053	25.9165	24.6836	26.1033	25.8059	26.2541	25.8676
Color [Black]	O95905;C9J316;C9JGV1	O95905	Protein SGT1	ECD			5	5	5	11.3	11.3	11.3	72.757	0	9.2205	594380000	24	0.0404469	1	-0.0126108	-0.0208083	26.269	26.4015	26.4666	26.2187	26.5253	26.3552
Color [Black]	O96008;K7EKG4;K7EJ57	O96008	Mitochondrial import receptor subunit TOM40 homolog	TOMM40			7	7	7	31.6	31.6	31.6	37.893	0	52.268	886590000	37	0.053736	1	0.0376244	0.0507587	26.0421	26.4895	26.7774	26.2531	26.6109	26.5578
Color [Black]	O96019;H7C5S0;O94805;C9JQT2	O96019;H7C5S0	Actin-like protein 6A	ACTL6A			7	7	7	24.9	24.9	24.9	47.46	0	34.788	1779000000	47	0.230369	1	0.189371	0.230307	28.0016	27.2882	27.3658	28.1639	27.6861	27.3738
Color [Black]	P00338;F5GXH2;F5GYU2;F5GXY2;F5H5J4;F5H6W8;F5GZQ4;F5H8H6;F5GXC7;F5GWW2;F5GXU1;F5H5G7;F5H155;A0A087WUM2;G3XAP5;F5H245;Q6ZMR3;P07864	P00338	L-lactate dehydrogenase A chain	LDHA			20	20	19	59.6	59.6	56	36.688	0	77.337	36850000000	206	0.929424	1	-0.179773	-0.304491	32.4408	32.4295	32.4713	32.0947	32.3128	32.3947
Color [Black]	P00374;B4DM58	P00374;B4DM58	Dihydrofolate reductase	DHFR			3	3	3	23.5	23.5	23.5	21.452	0	10.271	1198500000	28	0.31647	0.966992	-0.891036	-0.539256	27.0135	27.0648	27.0977	27.5081	23.8743	27.1204
Color [Black]	P00387;B1AHF3	P00387;B1AHF3	NADH-cytochrome b5 reductase 3;NADH-cytochrome b5 reductase 3 membrane-bound form;NADH-cytochrome b5 reductase 3 soluble form	CYB5R3			5	5	5	28.6	28.6	28.6	34.234	0	9.3264	1075300000	27	0.00504936	1	-0.0099659	-0.0086918	27.2358	26.4671	26.42	27.8733	26.1983	26.0214
Color [Black]	P00390;E5RI06;H0YC68	P00390	Glutathione reductase, mitochondrial	GSR			8	8	8	26.6	26.6	26.6	56.256	0	14.763	1914900000	46	0.745396	1	-0.249217	-0.381375	27.7393	28.1165	28.122	27.5732	27.8568	27.8002
Color [Black]	P00491;G3V5M2;G3V2H3;G3V393	P00491;G3V5M2;G3V2H3	Purine nucleoside phosphorylase	PNP			8	8	8	40.5	40.5	40.5	32.118	0	12.85	682900000	21	0.478609	1	-0.152545	-0.238954	26.2664	26.0689	26.3235	26.1038	25.8522	26.2451
Color [Black]	P00492	P00492	Hypoxanthine-guanine phosphoribosyltransferase	HPRT1			12	12	12	76.1	76.1	76.1	24.579	0	80.074	7573700000	118	0.0952661	1	-0.0400232	-0.0615566	29.6069	29.9041	29.9568	29.5835	29.9304	29.8339
Color [Black]	P00558;P07205	P00558	Phosphoglycerate kinase 1	PGK1			15	15	15	50.8	50.8	50.8	44.614	0	54.463	8487700000	118	0.230449	1	-0.126876	-0.177241	30.2652	29.6503	30.018	30.0737	29.8221	29.657
Color [Black]	Q5T9B7;P00568;H0Y4J6;H0YID2	Q5T9B7;P00568;H0Y4J6	Adenylate kinase isoenzyme 1	AK1			6	6	6	37.1	37.1	37.1	23.411	0	7.4746	835050000	16	0.0350221	1	-0.0341365	-0.0411421	26.4925	26.0092	26.4538	26.8242	25.8262	26.2028
Color [Black]	P00966;Q5T6L6;Q5T6L5	P00966;Q5T6L6	Argininosuccinate synthase	ASS1			12	12	12	40	40	40	46.53	0	109.79	14476000000	168	0.849396	1	-0.0761032	-0.140511	30.6515	30.6979	30.6398	30.5119	30.6297	30.6193
Color [Black]	P01891;A0A140T975;A0A140T941;Q9GJ45;A0A140T9Z6;B0UXQ0;P16190;P30512;P30459;P16189;P10314	P01891;A0A140T975;A0A140T941;Q9GJ45;A0A140T9Z6;B0UXQ0;P16190;P30512;P30459;P16189;P10314	HLA class I histocompatibility antigen, A-68 alpha chain;HLA class I histocompatibility antigen, A-33 alpha chain;HLA class I histocompatibility antigen, A-29 alpha chain;HLA class I histocompatibility antigen, A-74 alpha chain;HLA class I histocompatibility antigen, A-31 alpha chain;HLA class I histocompatibility antigen, A-32 alpha chain	HLA-A			11	6	2	38.1	21.4	7.1	40.908	0	17.797	1706000000	46	1.97341	0.952531	0.310839	0.546559	27.5308	27.4273	27.3541	27.7431	27.6717	27.83
Color [Black]	P02545;H0YAB0;A0A0C4DGC5	P02545	Prelamin-A/C;Lamin-A/C	LMNA			42	42	5	65.8	65.8	15.7	74.139	0	323.31	53235000000	479	0.253532	1	-0.0390498	-0.0695895	32.5069	32.4789	32.4997	32.5519	32.4725	32.344
Color [Black]	P02786;G3V0E5;F8WBE5	P02786;G3V0E5	Transferrin receptor protein 1;Transferrin receptor protein 1, serum form	TFRC			5	5	5	8.7	8.7	8.7	84.87	0	18.098	811240000	17	0.269542	1	0.527201	0.410947	24.5473	26.9127	26.8375	26.4329	26.7782	26.668
Color [Black]	P04040	P04040	Catalase	CAT			3	3	3	7	7	7	59.755	0.00034083	3.1024	513040000	12	0.744373	0.867975	-0.544096	-0.651244	26.0153	25.9428	26.303	24.9475	26.0288	25.6524
Color [Black]	P04075;J3KPS3;H3BQN4;H3BPS8;H3BUH7;H3BR04;H3BMQ8;H3BR68;H3BU78	P04075;J3KPS3;H3BQN4;H3BPS8	Fructose-bisphosphate aldolase A;Fructose-bisphosphate aldolase	ALDOA			23	23	21	79.7	79.7	72	39.42	0	170.72	44684000000	290	0.711017	1	-0.19055	-0.306151	32.3871	32.59	32.612	32.245	32.2348	32.5376
Color [Black]	P04080	P04080	Cystatin-B	CSTB			5	5	5	55.1	55.1	55.1	11.139	0	13.847	4951300000	68	0.0513703	1	0.0249284	0.037384	28.9454	29.1742	29.1797	28.8971	29.4021	29.0748
Color [Black]	P04083;Q5T3N1;Q5T3N0	P04083;Q5T3N1	Annexin A1;Annexin	ANXA1			15	15	15	51.7	51.7	51.7	38.714	0	221.56	19457000000	175	0.354084	1	-0.0295111	-0.055196	31.3718	31.3519	31.4191	31.3677	31.2962	31.3903
Color [Black]	P04150;D6RDA9;Q3MSN4	P04150	Glucocorticoid receptor	NR3C1			14	14	13	26.8	26.8	25.1	85.658	0	78.495	2441200000	117	0.453466	1	0.190239	0.279447	27.9103	28.2795	28.3231	28.1119	28.4821	28.4895
Color [Black]	P04183;K7ERV3;K7ES52;K7ERJ1;K7ENW5	P04183;K7ERV3	Thymidine kinase, cytosolic;Thymidine kinase	TK1			11	11	11	52.6	52.6	52.6	25.468	0	82.259	10754000000	111	0.092017	1	0.0254097	0.0424593	30.2775	30.4733	30.3827	30.3207	30.3246	30.5644
Color [Black]	P04350;M0R2D3;A6NNZ2;M0R278;M0QY85;M0QZL7;M0QYM7;M0R1I1;M0R0X0;M0QY37;M0QX14;M0R042;M0R2T4;K7ES63;A0A075B724	P04350	Tubulin beta-4A chain	TUBB4A			20	1	0	63.1	4.1	0	49.585	0	29.571	902930000	13	0.572992	1	0.173934	0.27388	26.9022	26.4474	26.6757	26.7919	26.9018	26.8534
Color [Black]	P04406;E7EUT5	P04406;E7EUT5	Glyceraldehyde-3-phosphate dehydrogenase	GAPDH			14	14	14	61.2	61.2	61.2	36.053	0	205.92	89054000000	279	0.0375127	1	-0.0317179	-0.0403156	33.5299	32.7039	32.9132	33.1436	32.7298	33.1784
Color [Black]	P04792;F8WE04;C9J3N8	P04792	Heat shock protein beta-1	HSPB1			13	13	13	74.1	74.1	74.1	22.782	0	201.02	53307000000	240	0.0485767	1	0.0456098	0.0554928	32.7671	32.4301	32.0194	32.9166	32.1281	32.3087
Color [Black]	P04843;B7Z4L4;F8WF32	P04843;B7Z4L4	Dolichyl-diphosphooligosaccharide--protein glycosyltransferase subunit 1	RPN1			23	23	23	52.4	52.4	52.4	68.569	0	119.26	10509000000	179	1.82881	1	-0.199726	-0.364004	30.1887	30.1632	30.1407	29.8805	29.971	30.0418
Color [Black]	P04844;Q5JYR4;Q5JYR7;Q5JYR3;H0Y5M1	P04844	Dolichyl-diphosphooligosaccharide--protein glycosyltransferase subunit 2	RPN2			11	11	9	28.5	28.5	23.1	69.283	0	54.966	4511900000	70	1.08594	1	-0.265743	-0.432069	28.9529	29.1041	29.0177	28.5967	28.9594	28.7215
Color [Black]	P04899	P04899	Guanine nucleotide-binding protein G(i) subunit alpha-2	GNAI2			12	7	6	43.9	27	23.4	40.45	0	11.956	2091000000	37	1.04772	1	0.14809	0.261458	27.4245	27.4297	27.5185	27.5686	27.5272	27.7212
Color [Black]	P04920;H7C1Z2;E9PCP1;F8WD49;P48751	P04920;H7C1Z2;E9PCP1;F8WD49;P48751	Anion exchange protein 2;Anion exchange protein 3	SLC4A2;SLC4A3			2	2	2	1.8	1.8	1.8	137.01	0.00034002	3.079	127670000	8	0.0112876	1	-0.02222	-0.0193318	24.284	23.4162	25.4659	24.17	24.8862	24.0434
Color [Black]	P05023;M0R116;A0A0A0MT26;P13637;Q5TC01;Q5TC02;Q5TC05	P05023	Sodium/potassium-transporting ATPase subunit alpha-1	ATP1A1			25	25	17	30.9	30.9	20.4	112.89	0	102.21	6817500000	198	0.120005	1	0.0427259	0.0678388	29.6155	29.7281	29.7806	29.5139	29.8325	29.906
Color [Black]	P05141;Q9H0C2	P05141	ADP/ATP translocase 2;ADP/ATP translocase 2, N-terminally processed	SLC25A5			8	5	5	26.8	16.4	16.4	32.852	0	53.273	8016100000	53	0.31527	1	0.141049	0.206511	30.0153	29.5573	29.6936	30.0534	29.6546	29.9814
Color [Black]	P05165;A0A1B0GU58;A0A1B0GUX9;A0A1B0GWI4;A0A1B0GWA1;A0A1B0GTR1;Q5JTW6;H0Y5U0;H0Y4B9;H0Y798;Q5JVH2	P05165;A0A1B0GU58;A0A1B0GUX9;A0A1B0GWI4;A0A1B0GWA1	Propionyl-CoA carboxylase alpha chain, mitochondrial	PCCA			32	32	32	56	56	56	80.058	0	243.28	25221000000	285	0.0978675	1	-0.0362364	-0.0572776	31.1747	31.2915	31.21	30.9331	31.3193	31.3152
Color [Black]	P05198;H0YJS4;G3V4T5	P05198;H0YJS4;G3V4T5	Eukaryotic translation initiation factor 2 subunit 1	EIF2S1			10	10	10	41.9	41.9	41.9	36.112	0	61.368	3090600000	64	0.661716	1	-0.286617	-0.411669	29.0531	28.7094	28.6479	28.2174	28.6428	28.6904
Color [Black]	P05386	P05386	60S acidic ribosomal protein P1	RPLP1			2	2	2	51.8	51.8	51.8	11.514	0	26.984	3892900000	26	0.513801	0.500387	-1.62323	-0.860979	29.4599	29.0257	29.0862	24.8101	28.9514	28.9408
Color [Black]	P05387;H0YDD8	P05387;H0YDD8	60S acidic ribosomal protein P2	RPLP2			4	4	4	69.6	69.6	69.6	11.665	0	63.376	4996800000	62	0.0111932	1	-0.00719643	-0.0101063	29.244	29.3407	29.3269	29.6128	29.3779	28.8993
Color [Black]	P05556;H7C4N8	P05556	Integrin beta-1	ITGB1			4	4	4	7.3	7.3	7.3	88.414	0	7.0198	669580000	20	0.27503	1	0.0755335	0.123779	26.5452	26.2175	26.2284	26.4212	26.4387	26.3577
Color [Black]	P05783;F8VZY9;CON__H-INV:HIT000015463	P05783;F8VZY9	Keratin, type I cytoskeletal 18	KRT18			36	36	28	77.2	77.2	63	48.057	0	323.31	332250000000	922	0.0748308	1	0.0695546	0.0841549	35.3148	34.727	34.715	35.5077	34.7382	34.7196
Color [Black]	P06493;A0A024QZP7;A0A087WZZ9;E5RIU6;K7ELV5	P06493;A0A024QZP7;A0A087WZZ9;E5RIU6	Cyclin-dependent kinase 1	CDK1;CDC2			17	17	15	70.7	70.7	64.3	34.095	0	118.8	13091000000	197	0.116649	1	-0.031147	-0.0521634	30.5508	30.4109	30.5637	30.6314	30.3428	30.4578
Color [Black]	P06576;H0YH81;F8W079;F8W0P7;H0YI37	P06576;H0YH81;F8W079	ATP synthase subunit beta, mitochondrial;ATP synthase subunit beta	ATP5B			16	16	16	49.5	49.5	49.5	56.559	0	77.089	5930400000	119	0.0560168	1	0.059014	0.068322	29.582	29.0555	28.9304	29.8563	28.9298	28.9589
Color [Black]	P06733;K7EM90;F5H0C8;P09104;F5H1C3;E5RI09;E5RG95;K7EPM1;K7EKN2;E5RGZ4	P06733;K7EM90	Alpha-enolase;Enolase	ENO1			10	10	8	34.6	34.6	25.3	47.168	0	25.176	3381600000	63	0.685195	1	-0.162233	-0.266962	28.8655	28.6158	28.8591	28.7452	28.603	28.5056
Color [Black]	P06748;E5RGW4;E5RI98	P06748	Nucleophosmin	NPM1			8	8	8	34	34	34	32.575	0	172.98	16803000000	111	0.171603	1	0.160472	0.187967	31.15	30.2119	30.2184	30.9071	30.3588	30.7958
Color [Black]	P07195;A8MW50;F5H793;C9J7H8	P07195;A8MW50;F5H793;C9J7H8	L-lactate dehydrogenase B chain;L-lactate dehydrogenase	LDHB			16	15	15	52.4	48.8	48.8	36.638	0	143.96	27278000000	185	0.891186	1	-0.207559	-0.341063	31.8783	31.9346	32.1373	31.6419	31.7849	31.9007
Color [Black]	P07237;H7BZ94;H0Y3Z3;I3L312;I3L398;I3L0S0;I3NI03;I3L3U6;I3L4M2;I3L3P5;I3L1Y5;I3L514	P07237;H7BZ94;H0Y3Z3	Protein disulfide-isomerase	P4HB			14	14	14	27.8	27.8	27.8	57.116	0	278.26	3156900000	103	0.32241	1	-0.186254	-0.252698	28.308	28.0344	27.9595	28.3007	27.8728	27.5696
Color [Black]	P07355;H0YN42;H0YMD0;H0YMU9;H0YKS4;H0YM50;A6NMY6;H0YMM1;H0YNP5;H0YKZ7;H0YLV6;H0YMT9;H0YKX9;H0YN28;H0YL33;H0YMW4;H0YNA0;H0YKL9;H0YKV8;H0YN52;H0YMD9;H0YNB8;H0YKN4;H0YLE2	P07355;H0YN42;H0YMD0;H0YMU9;H0YKS4;H0YM50;A6NMY6	Annexin A2;Annexin;Putative annexin A2-like protein	ANXA2;ANXA2P2			23	23	23	61.9	61.9	61.9	38.604	0	323.31	112790000000	322	0.187047	1	0.0432968	0.0735796	33.6555	33.7808	33.8465	33.6702	33.8952	33.8473
Color [Black]	P07384;E9PLX0;E9PJJ3;E9PLC9;E9PMC6;E9PJA6;E9PSA6;E9PQB3;E9PRM1;E9PIA9	P07384	Calpain-1 catalytic subunit	CAPN1			8	8	8	13.6	13.6	13.6	81.889	0	11.205	1227700000	27	1.16513	1	0.242668	0.405842	26.9976	27.1808	27.2627	27.2723	27.4447	27.452
Color [Black]	Q5JP53;P07437;Q5ST81	Q5JP53;P07437;Q5ST81	Tubulin beta chain	TUBB			23	5	4	71.6	20.2	16.7	47.766	0	101.76	40551000000	122	0.0464677	1	-0.0458851	-0.0547651	32.4931	31.6171	31.5869	32.1705	31.7392	31.6498
Color [Black]	P07737;K7EJ44;I3L3D5;CON__P02584	P07737;K7EJ44	Profilin-1	PFN1			7	7	7	54.3	54.3	54.3	15.054	0	32.768	15548000000	87	0.344473	1	-0.0395317	-0.072199	31.1574	31.1216	31.0608	31.0469	31.0251	31.1492
Color [Black]	P07741;H3BQF1;H3BQZ9;H3BQB1;H3BSW3	P07741;H3BQF1;H3BQZ9;H3BQB1;H3BSW3	Adenine phosphoribosyltransferase	APRT			4	4	4	32.8	32.8	32.8	19.608	0	23.448	861220000	19	0.137791	1	-0.12093	-0.14671	27.0679	26.5989	26.4423	27.1057	26.2582	26.3824
Color [Black]	P07814;V9GYZ6;V9GZ76	P07814;V9GYZ6	Bifunctional glutamate/proline--tRNA ligase;Glutamate--tRNA ligase;Proline--tRNA ligase	EPRS			76	76	76	61.8	61.8	61.8	170.59	0	323.31	172100000000	941	0.0378253	1	0.0187696	0.0280842	34.1734	34.4922	34.6142	34.2376	34.5202	34.5783
Color [Black]	P07900;G3V2J8;Q14568	P07900	Heat shock protein HSP 90-alpha	HSP90AA1			36	21	18	46.9	29.5	26	84.659	0	181.19	22619000000	248	0.842761	1	-0.131568	-0.229826	31.5399	31.5372	31.6241	31.3111	31.539	31.4564
Color [Black]	P07954	P07954	Fumarate hydratase, mitochondrial	FH			8	8	8	24.3	24.3	24.3	54.636	0	44.81	2469700000	77	0.503945	1	-0.255475	-0.353989	27.9568	28.4092	28.1961	27.5838	28.1792	28.0326
Color [Black]	P08133;E5RJF5;E5RK63;E5RI05	P08133	Annexin A6	ANXA6			17	17	6	30.5	30.5	10.8	75.872	0	32.909	2868200000	103	0.162925	1	-0.0275021	-0.0488074	28.5229	28.6072	28.7306	28.5663	28.6314	28.5805
Color [Black]	P08237;F8VX13;F8VNX2;F8VZQ1;F8VP00;F8VSL1;F8W1J8;F8VSF7;F8VW30;F8VUB8;F8VYK8;F8VTQ3;F8VZI0;F8VVE3	P08237	ATP-dependent 6-phosphofructokinase, muscle type	PFKM			14	13	12	26.4	25.3	24.1	85.182	0	88.299	6810100000	72	0.948207	1	-0.172964	-0.295487	29.9901	29.9204	29.7229	29.7596	29.6973	29.6576
Color [Black]	P08238;Q58FF7;F8W026;Q58FG1	P08238	Heat shock protein HSP 90-beta	HSP90AB1			43	43	23	57.5	57.5	34.5	83.263	0	323.31	122560000000	617	0.2666	1	-0.0523135	-0.0904411	33.9794	33.9075	33.7567	33.7572	33.8236	33.9058
Color [Black]	P08240	P08240	Signal recognition particle receptor subunit alpha	SRPR			11	11	11	25.7	25.7	25.7	69.81	0	37.818	1914500000	68	0.735498	1	-0.0850716	-0.153831	27.6569	27.7659	27.8108	27.6164	27.653	27.7089
Color [Black]	P08243;F8WEJ5;C9J057;C9JM09;C9JT45;C9JLN6	P08243	Asparagine synthetase [glutamine-hydrolyzing]	ASNS			15	15	15	34.9	34.9	34.9	64.369	0	40.456	4417200000	84	0.0272061	1	-0.0109151	-0.0171992	29.0817	28.9272	28.8935	29.1974	28.8642	28.808
Color [Black]	P08559;Q5JPU3;Q5JPU0;Q5JPT9;Q5JPU1;P29803;Q5JPU2	P08559	Pyruvate dehydrogenase E1 component subunit alpha, somatic form, mitochondrial	PDHA1			9	9	9	39.7	39.7	39.7	43.295	0	67.826	1783900000	80	0.460837	1	-0.210299	-0.301684	27.7295	27.5662	27.5113	27.7369	27.3396	27.0995
Color [Black]	P08621;M0QYR1;M0QX04	P08621;M0QYR1	U1 small nuclear ribonucleoprotein 70 kDa	SNRNP70			12	12	12	27.7	27.7	27.7	51.556	0	72.298	5956000000	105	0.401932	1	-0.0817369	-0.139453	29.3989	29.4606	29.5623	29.2573	29.502	29.4173
Color [Black]	P08670;B0YJC4;B0YJC5;Q5JVS8;A0A1B0GUA0;A0A1B0GTT5;H7C5W5;P41219;A0A1B0GVG8;P17661;E7EMV2;E7ESP9;P07196;P07197	P08670;B0YJC4;B0YJC5	Vimentin	VIM			46	46	41	80.7	80.7	74.5	53.651	0	323.31	410190000000	823	0.0732862	1	0.136475	0.118339	35.6816	34.8361	34.8774	36.453	34.6872	34.6643
Color [Black]	P08708;H0YN88;A0A075B716;H0YN73;H3BNC9	P08708;H0YN88;A0A075B716;H0YN73	40S ribosomal protein S17	RPS17			7	7	7	56.3	56.3	56.3	15.55	0	36.365	1247600000	36	0.158178	1	-0.169386	-0.187911	27.3475	27.1462	26.7955	27.6474	26.6939	26.4397
Color [Black]	P08754	P08754	Guanine nucleotide-binding protein G(k) subunit alpha	GNAI3			12	12	7	52.5	52.5	35.6	40.532	0	108.34	7052200000	151	0.669233	1	0.184834	0.295597	29.2503	29.5455	29.612	29.6842	29.5423	29.7357
Color [Black]	P08758;D6RBE9;D6RBL5;E9PHT9;D6RCN3	P08758;D6RBE9;D6RBL5	Annexin A5;Annexin	ANXA5			7	7	7	25.9	25.9	25.9	35.936	0	26.552	1834400000	44	0.0789146	1	-0.0151958	-0.0267587	28.1382	28.032	28.1078	28.1204	28.1533	27.9588
Color [Black]	P09382	P09382	Galectin-1	LGALS1			6	6	6	64.4	64.4	64.4	14.716	0	51.049	7162000000	79	0.680048	1	0.383907	0.507432	29.5688	29.2736	28.9029	29.9415	29.3576	29.5979
Color [Black]	Q5T7C4;P09429;B2RPK0	Q5T7C4;P09429;B2RPK0	High mobility group protein B1;Putative high mobility group protein B1-like 1	HMGB1;HMGB1P1			2	2	2	18.4	18.4	18.4	18.311	0.00033956	3.0648	447080000	12	0.479015	0.898129	-0.697464	-0.615985	26.1714	25.4618	25.4802	26.1658	24.5967	24.2586
Color [Black]	P09497;D6RJD1;H0Y9Q6	P09497	Clathrin light chain B	CLTB			7	7	7	22.7	22.7	22.7	25.19	0	18.575	6747900000	58	0.238053	1	0.0637798	0.105338	29.6832	29.9713	29.8185	29.7721	29.8961	29.9962
Color [Black]	Q6P452;P09525;B4E1S2	Q6P452;P09525	Annexin;Annexin A4	ANXA4			4	4	4	16.7	16.7	16.7	33.552	0	9.3015	483780000	12	0.51424	1	0.296057	0.393441	26.0805	25.5636	26.3772	26.2052	26.4726	26.2316
Color [Black]	P09543;K7ERC4;K7EN66;C9K0L8;K7ERZ0	P09543	2,3-cyclic-nucleotide 3-phosphodiesterase	CNP			8	8	8	20	20	20	47.578	0	21.68	610200000	27	0.190034	1	0.176962	0.206626	26.295	26.0429	25.3823	26.5372	25.9258	25.7881
Color [Black]	P09874;Q5VX84;Q5VX85	P09874	Poly [ADP-ribose] polymerase 1	PARP1			27	27	27	36.3	36.3	36.3	113.08	0	121.98	8544300000	196	0.2582	1	-0.0902901	-0.141264	30.2005	29.8414	29.8985	30.047	29.8598	29.7628
Color [Black]	P09914;Q5T764	P09914	Interferon-induced protein with tetratricopeptide repeats 1	IFIT1			10	10	10	28.5	28.5	28.5	55.36	0	19.071	825040000	37	0.333836	1	0.231712	0.294711	26.5102	26.234	25.9027	26.8955	26.2744	26.172
Color [Black]	P09960	P09960	Leukotriene A-4 hydrolase	LTA4H			5	5	5	12.1	12.1	12.1	69.284	0	7.7392	617530000	11	0.239386	1	-0.124514	-0.176634	26.8717	26.4078	26.2174	26.2501	26.4701	26.4032
Color [Black]	Q71UI9;P0C0S5;C9J0D1;C9J386	Q71UI9;P0C0S5;C9J0D1	Histone H2A.V;Histone H2A.Z;Histone H2A	H2AFV;H2AFZ			3	3	2	25.8	25.8	18.8	13.509	0	4.8347	12492000000	18	0.0135389	1	-0.0324866	-0.0251145	29.1457	27.7631	27.7606	29.4808	27.4966	27.5945
Color [Black]	P0C2W1;C9JLC0	P0C2W1	F-box/SPRY domain-containing protein 1	FBXO45			3	3	3	11.9	11.9	11.9	30.632	0.00032383	2.6358	363710000	11	0.53413	1	0.188002	0.286955	25.5022	25.5669	25.4472	25.4288	25.6988	25.9527
Color [Black]	P0DN76;Q01081	P0DN76;Q01081	Splicing factor U2AF 35 kDa subunit	U2AF1			2	2	2	12.9	12.9	12.9	27.872	0	4.1893	897420000	16	0.64263	0.513649	-1.03613	-0.843818	26.8729	26.4309	26.1366	26.831	24.6536	24.8474
Color [Black]	P0DN79;P35520;C9JMA6;H7C2H4;H7C1W6;H7C2W0	P0DN79;P35520	Cystathionine beta-synthase	CBS			17	17	17	47.7	47.7	47.7	60.586	0	87.727	7030800000	139	0.00118861	1	-0.000432968	-0.000699678	29.5644	29.657	29.7344	29.4583	29.8325	29.6637
Color [Black]	P10398;Q96II5	P10398;Q96II5	Serine/threonine-protein kinase A-Raf	ARAF			7	7	5	15	15	11.9	67.585	0	9.2998	727480000	19	0.60159	1	0.170252	0.271654	26.2312	26.5543	26.1678	26.4136	26.4929	26.5576
Color [Black]	P10586;H0Y6Z7;H0Y4H1;H0Y7Z9;H0Y380;Q3KPI9;F5GWR7;P23468	P10586;H0Y6Z7;H0Y4H1;H0Y7Z9	Receptor-type tyrosine-protein phosphatase F	PTPRF			18	18	16	15.4	15.4	14.1	212.88	0	31.064	2225700000	73	0.530256	1	0.156518	0.248444	27.9282	28.1514	28.1287	28.0251	28.3994	28.2534
Color [Black]	P10599	P10599	Thioredoxin	TXN			7	7	7	57.1	57.1	57.1	11.737	0	18.42	13648000000	87	0.151448	1	0.0236715	0.0423978	30.4639	30.5746	30.4795	30.6222	30.4975	30.4694
Color [Black]	P10620;F5H7F6;F5H6X2;F5H760	P10620;F5H7F6;F5H6X2	Microsomal glutathione S-transferase 1	MGST1			3	3	3	19.4	19.4	19.4	17.598	0	24.52	3102000000	57	0.572892	1	-0.362225	-0.463594	28.7059	28.5891	28.4558	27.6958	28.3632	28.6052
Color [Black]	P10747	P10747	T-cell-specific surface glycoprotein CD28	CD28			3	3	3	10	10	10	25.066	0	4.8192	875770000	21	1.00114	0.195419	-1.18532	-1.1231	26.8507	26.9756	26.3695	26.1668	25.9677	24.5054
Color [Black]	P10768;U3KQT1;H7BZT7;X6RA14	P10768;U3KQT1;H7BZT7;X6RA14	S-formylglutathione hydrolase	ESD			2	2	2	10.6	10.6	10.6	31.462	0.00033557	2.9602	570580000	7	1.09243	0.224058	-1.01403	-1.08287	26.6694	26.4151	26.3594	24.9884	25.0968	26.3167
Color [Black]	P10809;E7ESH4;E7EXB4;C9JL25	P10809	60 kDa heat shock protein, mitochondrial	HSPD1			17	17	17	39.8	39.8	39.8	61.054	0	130.56	5936100000	108	0.0862086	1	0.0382188	0.058147	29.3182	29.1062	28.9934	29.4272	29.0363	29.0691
Color [Black]	P11021	P11021	78 kDa glucose-regulated protein	HSPA5			28	27	27	47.1	47.1	47.1	72.332	0	241.26	32662000000	319	0.175117	1	0.0275008	0.049149	31.7661	31.8587	31.9263	31.8844	31.8103	31.9389
Color [Black]	P11142;E9PKE3;E9PN89;E9PNE6;E9PLF4;E9PI65;E9PS65;E9PM13	P11142;E9PKE3;E9PN89;E9PNE6	Heat shock cognate 71 kDa protein	HSPA8			29	29	0	52.5	52.5	0	70.897	0	323.31	133120000000	439	0.271365	1	0.0370534	0.0667985	33.9389	33.9602	34.0275	33.9326	34.0073	34.0978
Color [Black]	P11172;E9PFD2;F2Z3P2;F2Z303;F8WDG4	P11172;E9PFD2	Uridine 5-monophosphate synthase;Orotate phosphoribosyltransferase;Orotidine 5-phosphate decarboxylase	UMPS			5	5	5	16.7	16.7	16.7	52.221	0	8.0923	1035100000	26	0.131576	1	0.141075	0.157738	27.3941	26.2151	26.5159	27.1903	26.6148	26.7432
Color [Black]	P11177;C9J634;F8WF02	P11177;C9J634;F8WF02	Pyruvate dehydrogenase E1 component subunit beta, mitochondrial	PDHB			6	6	6	22.8	22.8	22.8	39.233	0	8.6205	958500000	15	0.370073	0.916905	0.925217	0.598333	26.7565	26.0185	23.3409	26.4732	26.3858	26.0325
Color [Black]	P11216;P11217;H0Y4Z6	P11216	Glycogen phosphorylase, brain form	PYGB			7	7	5	12.5	12.5	9	96.695	0	12.654	802730000	17	0.0852476	1	0.0434062	0.0637865	26.1837	26.5143	26.6593	26.7216	26.3929	26.3731
Color [Black]	P11274;A9UF01;H0Y554;I3L1U8;I3L2P5;B7Z683;A0A0G2JQ41;A0A1C7CYZ0;Q12979	P11274;A9UF01	Breakpoint cluster region protein	BCR;BCR/ABL fusion			6	6	6	6.1	6.1	6.1	142.82	0	8.3688	461330000	30	0.151309	1	-0.0979678	-0.132111	25.6236	25.9271	25.9178	25.4938	26.1648	25.5161
Color [Black]	P11387;E5RIC7;Q969P6	P11387	DNA topoisomerase 1	TOP1			7	7	7	11.5	11.5	11.5	90.725	0	9.7074	1066700000	55	0.426649	1	0.231833	0.316664	27.0378	26.5199	26.373	27.0529	26.9132	26.66
Color [Black]	P11388;J3KTB7	P11388	DNA topoisomerase 2-alpha	TOP2A			34	34	29	26	26	22	174.38	0	102.71	7436800000	184	0.0654711	1	0.068622	0.0793231	29.8398	29.1768	29.1238	30.0139	29.1315	29.2009
Color [Black]	P11413;E7EUI8;E7EM57;E9PD92	P11413;E7EUI8;E7EM57;E9PD92	Glucose-6-phosphate 1-dehydrogenase	G6PD			15	15	15	33.4	33.4	33.4	59.256	0	19.523	3610300000	100	0.781475	1	0.0879205	0.15931	28.5001	28.5845	28.6036	28.5962	28.6248	28.731
Color [Black]	P11498;E9PRE7;E9PS68	P11498	Pyruvate carboxylase, mitochondrial	PC			49	49	49	58	58	58	129.63	0	323.31	416500000000	1149	0.528801	1	-0.12971	-0.213344	35.1932	35.2532	35.2997	34.9225	35.1609	35.2736
Color [Black]	P11766;H0YAG8;D6RFE4;D6RAY0;D6R9G2	P11766;H0YAG8	Alcohol dehydrogenase class-3	ADH5			5	5	5	22.5	22.5	22.5	39.724	0	12.042	625370000	17	0.172296	1	0.52603	0.317771	26.5566	23.137	26.4384	26.4631	25.581	25.666
Color [Black]	P11802;F8VYH9;F8VTV8;F8VWX7;F8VZZ0;F8VZ51;F8W1L8;Q96BE9;F8VXD2;F8VYY1;F8VZ13	P11802;F8VYH9;F8VTV8;F8VWX7;F8VZZ0;F8VZ51	Cyclin-dependent kinase 4	CDK4			11	10	10	47.5	44.9	44.9	33.729	0	12.495	1755800000	47	0.811216	1	0.0832227	0.152013	27.68	27.5917	27.5265	27.7154	27.6622	27.6703
Color [Black]	P11940;E7EQV3;A0A087WTT1;E7ERJ7;H0YAR2;Q9H361;H0YBN4;H0YAS6;H0YB75;E5RGH3;E5RJB9;E5RH24;H0YAP2;H0YAS7;H0YB86;Q4VXU2;H0YC10;E5RHG7;H0YAW6;Q96DU9;E5RGC4;E5RFD8	P11940;E7EQV3;A0A087WTT1;E7ERJ7;H0YAR2	Polyadenylate-binding protein 1;Polyadenylate-binding protein	PABPC1			30	30	20	51.4	51.4	33.5	70.67	0	262.9	93865000000	447	0.613387	1	-0.121619	-0.206483	33.6138	33.6137	33.7393	33.3828	33.5727	33.6465
Color [Black]	P12004	P12004	Proliferating cell nuclear antigen	PCNA			5	5	5	30.3	30.3	30.3	28.768	0	66.802	2796400000	50	0.206645	1	-0.133148	-0.177733	28.5038	28.1569	28.1598	28.5743	27.9953	27.8514
Color [Black]	P12081;B4DDD8;B3KWE1;B4E1C5;E7ETE2;P49590;B4DQ67;D6RF05;D6RJE6	P12081;B4DDD8;B3KWE1;B4E1C5;E7ETE2	Histidine--tRNA ligase, cytoplasmic	HARS			14	14	14	35.6	35.6	35.6	57.41	0	29.575	3723300000	65	0.0266989	1	-0.0144202	-0.0211705	28.4486	28.8588	28.714	28.3988	28.8548	28.7245
Color [Black]	P12235;V9GYG0	P12235;V9GYG0	ADP/ATP translocase 1	SLC25A4			9	3	3	36.2	11.1	11.1	33.064	0	4.216	548000000	25	0.710173	1	-0.282306	-0.414218	25.7832	26.295	25.9514	25.8238	25.5249	25.834
Color [Black]	P12236	P12236	ADP/ATP translocase 3;ADP/ATP translocase 3, N-terminally processed	SLC25A6			9	9	2	37.9	37.9	9.7	32.866	0	153.8	49829000000	157	0.90541	1	-0.139561	-0.244018	32.4455	32.4515	32.4078	32.181	32.2809	32.4243
Color [Black]	P12268;H0Y4R1;E7ETK5	P12268;H0Y4R1	Inosine-5-monophosphate dehydrogenase 2	IMPDH2			21	21	21	47.7	47.7	47.7	55.804	0	206.94	25647000000	276	0.00783926	1	-0.0012188	-0.0022116	31.7188	31.7723	31.8087	31.7069	31.8514	31.7378
Color [Black]	P12270;Q5SWX9	P12270	Nucleoprotein TPR	TPR			20	20	20	10.7	10.7	10.7	267.29	0	30.381	1432400000	72	0.0368708	1	0.0176913	0.0266992	27.4856	27.1969	27.4837	27.6332	27.4077	27.1784
Color [Black]	P12277;G3V4N7;G3V461;H0YJG0;G3V2I1	P12277;G3V4N7	Creatine kinase B-type	CKB			9	9	9	33.6	33.6	33.6	42.644	0	35.708	3146100000	71	0.185614	1	-0.0479501	-0.080103	28.702	28.5889	28.7679	28.783	28.4934	28.6385
Color [Black]	P12814;G3V2N5;G3V5M4;G3V380	P12814	Alpha-actinin-1	ACTN1			53	36	4	67.9	49.2	6.6	103.06	0	323.31	26708000000	322	2.94272	1	0.265213	0.49863	31.7406	31.7596	31.7005	31.9496	32.0053	32.0414
Color [Black]	P13010;C9JZ81	P13010	X-ray repair cross-complementing protein 5	XRCC5			16	16	16	27.3	27.3	27.3	82.704	0	62.743	2820000000	86	0.380991	1	-0.221373	-0.297466	28.6353	28.0287	27.8914	28.134	27.9003	27.8569
Color [Black]	P13489;E9PMJ3;E9PLZ3;E9PIM9;H0YCR7;E9PIK5;E9PMN0;E9PMA9;E9PR82;E9PMI1	P13489	Ribonuclease inhibitor	RNH1			17	17	17	62.7	62.7	62.7	49.973	0	127.49	12792000000	201	0.0656822	1	-0.0163593	-0.0278801	30.6191	30.6115	30.4929	30.7039	30.4447	30.5258
Color [Black]	P13639	P13639	Elongation factor 2	EEF2			47	47	46	66.3	66.3	65.2	95.337	0	323.31	172780000000	638	1.47427	1	0.143583	0.263377	34.2657	34.2136	34.3106	34.4064	34.3458	34.4684
Color [Black]	P13667	P13667	Protein disulfide-isomerase A4	PDIA4			11	11	11	23.3	23.3	23.3	72.932	0	14.165	1505300000	34	0.53197	1	-0.22963	-0.332709	26.9519	26.8346	26.5187	26.8114	26.4529	26.352
Color [Black]	P13797;A0A0A0MSQ0;U3KQI3;H7C4N2;P13796;Q5TBN3;Q14651;C9JAM8;F2Z2Z9	P13797;A0A0A0MSQ0	Plastin-3	PLS3			33	33	33	64.3	64.3	64.3	70.81	0	197.06	27264000000	347	0.962228	1	0.103043	0.187301	31.4669	31.4513	31.5504	31.5505	31.6717	31.5555
Color [Black]	P13807;M0QYU1	P13807	Glycogen [starch] synthase, muscle	GYS1			19	19	19	32.6	32.6	32.6	83.785	0	85.76	6847000000	90	0.511146	1	-0.175997	-0.270401	29.594	29.7516	29.8288	29.3406	29.7994	29.5065
Color [Black]	P13861;H7C1L0;H7C330;C9J830;H7C4A9;P31323	P13861	cAMP-dependent protein kinase type II-alpha regulatory subunit	PRKAR2A			13	13	13	42.3	42.3	42.3	45.518	0	54.888	3695900000	104	0.445897	1	0.125539	0.202149	28.7127	28.8143	28.6989	28.9605	29.004	28.638
Color [Black]	P14324;A0A087X1D8;A0A087X090;A0A087WVN4;A0A087WTP2	P14324;A0A087X1D8;A0A087X090;A0A087WVN4	Farnesyl pyrophosphate synthase	FDPS			6	6	6	17.4	17.4	17.4	48.275	0	17.576	1566100000	27	0.345383	1	-0.0862344	-0.142899	27.7734	27.8325	27.6853	27.491	27.7475	27.794
Color [Black]	P14373;A0A0G2JIZ4;A0A140T9Q6;A0A140T9B9;A0A140T9N6;A0A140T9V9;H0Y551	P14373;A0A0G2JIZ4	Zinc finger protein RFP	TRIM27			9	9	9	23.6	23.6	23.6	58.489	0	14.103	922190000	36	0.946239	1	0.243935	0.393055	26.6305	26.7969	26.5728	27.0107	27.011	26.7103
Color [Black]	P14618;B4DNK4;H3BTN5;H3BQ34;H3BR70;H3BUW1;H3BTJ2;H3BT25;H3BU13;H3BN34;H3BQZ3;P30613	P14618;B4DNK4;H3BTN5;H3BQ34;H3BR70	Pyruvate kinase PKM;Pyruvate kinase	PKM			34	34	34	65.3	65.3	65.3	57.936	0	323.31	117920000000	497	0.171397	1	-0.044014	-0.0737102	33.7042	33.5891	33.5744	33.4029	33.6566	33.6762
Color [Black]	P14625;Q96GW1;Q58FF3;H0YIV0	P14625	Endoplasmin	HSP90B1			11	10	10	15.7	14.2	14.2	92.468	0	12.45	1279600000	38	0.0854786	1	0.0563138	0.0767661	27.3514	26.8963	26.8269	27.3737	27.0703	26.7996
Color [Black]	P14635;E9PC90;H0YA62;D6RHI0	P14635;E9PC90	G2/mitotic-specific cyclin-B1	CCNB1			7	7	7	27.7	27.7	27.7	48.337	0	44.777	1230400000	31	0.235728	1	0.0987593	0.148571	26.751	27.227	27.2031	27.1109	27.2711	27.0954
Color [Black]	P14735;Q5T5N3	P14735	Insulin-degrading enzyme	IDE			5	5	5	5.5	5.5	5.5	117.97	0	5.0742	480320000	11	0.955062	0.469744	0.819852	0.909105	25.7597	24.5484	25.2876	25.7961	26.4027	25.8565
Color [Black]	P14866;M0QXS5;M0QYT0;M0R1W6;M0R076;B4DVF8;M0QYL7	P14866;M0QXS5	Heterogeneous nuclear ribonucleoprotein L	HNRNPL			21	21	21	57.6	57.6	57.6	64.132	0	257.42	20355000000	248	0.0343006	1	-0.0236638	-0.0322745	31.2096	30.814	31.0556	31.3484	31.0136	30.6462
Color [Black]	P14868;H7BZ35;C9J7S3;C9JLC1;H7C278;C9JQM9	P14868	Aspartate--tRNA ligase, cytoplasmic	DARS			25	25	25	58.5	58.5	58.5	57.136	0	153.97	23321000000	270	0.0166138	1	0.00658798	0.010431	31.3448	31.5135	31.6936	31.3718	31.6645	31.5353
Color [Black]	P14923;C9JTX4;C9J826;C9JK18;C9JKY1;C9JPI2;K7ERP3	P14923	Junction plakoglobin	JUP			26	26	23	50.3	50.3	46.7	81.744	0	272.49	16385000000	251	1.60247	0.953262	0.336131	0.563851	30.854	30.6782	30.6885	31.197	30.9319	31.1002
Color [Black]	P15531	P15531	Nucleoside diphosphate kinase A	NME1			8	2	2	75.7	25	25	17.149	0	18.06	5314100000	36	0.0826894	1	-0.048612	-0.0686674	28.9043	29.207	29.4153	29.0386	28.9307	29.4115
Color [Black]	P15880;E9PQD7;H0YEN5;E9PMM9;I3L404;E9PPT0;E9PM36;H3BNG3;H0YE27	P15880;E9PQD7;H0YEN5;E9PMM9;I3L404;E9PPT0	40S ribosomal protein S2	RPS2			11	11	11	44.4	44.4	44.4	31.324	0	98.184	29341000000	160	0.00680782	1	-0.00331052	-0.00501881	31.8526	31.5689	31.6173	31.9363	31.5983	31.4943
Color [Black]	P15924	P15924	Desmoplakin	DSP			161	161	161	57.7	57.7	57.7	331.77	0	323.31	258670000000	1795	1.71048	1	0.110433	0.208666	34.8348	34.8672	34.8535	34.9161	34.9589	35.0118
Color [Black]	P16401	P16401	Histone H1.5	HIST1H1B			2	2	2	8.8	8.8	8.8	22.58	0.0042808	1.6697	357070000	4	0.109519	1	-0.101043	-0.121205	25.5513	25.5933	25.5311	26.0941	25.3095	24.9689
Color [Black]	P16435;H0Y4R2;E7EMD0;E7EWU0	P16435;H0Y4R2;E7EMD0	NADPH--cytochrome P450 reductase	POR			6	6	6	13.4	13.4	13.4	76.689	0	10.552	731080000	37	0.482881	1	-0.246361	-0.341316	26.6641	26.6218	26.3872	26.7121	26.0414	26.1805
Color [Black]	P16615;H7C5W9;Q93084;H3BVB2;J3QSY6;H3BTW4	P16615;H7C5W9	Sarcoplasmic/endoplasmic reticulum calcium ATPase 2	ATP2A2			32	32	21	36.1	36.1	23.3	114.76	0	203.49	15715000000	258	0.0519291	1	0.016669	0.027308	30.7075	30.7901	30.7374	30.5507	30.8293	30.905
Color [Black]	P16989;A0A0D9SEI8;Q9Y2T7	P16989	Y-box-binding protein 3	YBX3			12	7	7	50.3	41.4	41.4	40.089	0	74.867	1050300000	43	0.0331447	1	-0.0273857	-0.0351565	27.4828	26.877	27.5582	26.9327	27.5168	27.3865
Color [Black]	P17152	P17152	Transmembrane protein 11, mitochondrial	TMEM11			3	3	3	18.2	18.2	18.2	21.541	0.00034807	3.294	325370000	9	0.626038	1	-0.285636	-0.404969	25.4136	25.2193	25.7922	25.4239	25.0541	25.0901
Color [Black]	P17655;C9JWY7	P17655	Calpain-2 catalytic subunit	CAPN2			20	20	20	42.3	42.3	42.3	79.994	0	203.93	13751000000	216	1.10964	1	0.0718581	0.135466	30.5253	30.5808	30.5518	30.6507	30.6501	30.5727
Color [Black]	P17812	P17812	CTP synthase 1	CTPS1			19	19	17	45.3	45.3	40.9	66.69	0	152.95	13825000000	245	1.0048	1	0.0662123	0.124713	30.5599	30.5187	30.5966	30.6402	30.5827	30.651
Color [Black]	P17858	P17858	ATP-dependent 6-phosphofructokinase, liver type	PFKL			11	8	8	22.3	17.6	17.6	85.018	0	96.026	3272500000	68	0.144253	1	0.0837212	0.117019	28.8306	28.3182	28.4156	28.6317	28.3376	28.8463
Color [Black]	P17931;G3V3R6	P17931;G3V3R6	Galectin-3;Galectin	LGALS3			6	6	6	28.4	28.4	28.4	26.152	0	23.552	8756600000	108	0.506778	1	0.172049	0.265268	29.9701	30.0388	30.3334	30.1069	30.306	30.4456
Color [Black]	R4GNH3;P17980;E9PM69;E9PKD5;E9PMD8;E9PLG2;E9PN50	R4GNH3;P17980;E9PM69;E9PKD5;E9PMD8	26S protease regulatory subunit 6A	PSMC3			12	12	12	33.8	33.8	33.8	47.352	0	84.073	3647700000	63	0.0653827	1	0.0300414	0.0455149	29.0031	28.7196	28.5808	28.9657	28.8108	28.6171
Color [Black]	P17987;E7EQR6;F5H282;E7ERF2;F5H136;F5H676;F5H726;F5GZ03;F5GZI8;F5GYL4;F5H7Y1	P17987;E7EQR6;F5H282;E7ERF2	T-complex protein 1 subunit alpha	TCP1			26	26	26	54.5	54.5	54.5	60.343	0	146.22	38323000000	371	0.203642	1	-0.0269667	-0.0489315	31.9972	32.0658	32.0888	32.1054	32.0062	31.9593
Color [Black]	P18031;B4DSN5	P18031;B4DSN5	Tyrosine-protein phosphatase non-receptor type 1;Tyrosine-protein phosphatase non-receptor type	PTPN1			13	13	13	37.5	37.5	37.5	49.966	0	53.421	3424800000	82	1.598	1	-0.290459	-0.497922	28.6217	28.9051	28.7732	28.4816	28.5001	28.4469
Color [Black]	P18085;C9JPM4;C9JAK5;U3KQF2;F5H1V1;F5H6T5;F8WDB3	P18085;C9JPM4;C9JAK5	ADP-ribosylation factor 4	ARF4			8	4	4	56.1	27.2	27.2	20.511	0	7.892	3422500000	27	0.526152	1	-0.160926	-0.253604	28.5904	28.7119	28.6859	28.7503	28.4399	28.3152
Color [Black]	P18124;A8MUD9;C9JZ88;C9JIJ5	P18124;A8MUD9	60S ribosomal protein L7	RPL7			14	14	14	46.8	46.8	46.8	29.225	0	28.448	43796000000	158	1.82374	1	-0.104174	-0.198244	32.0878	32.1322	32.1425	32.0433	31.9794	32.0272
Color [Black]	P18206;A0A096LPE1	P18206	Vinculin	VCL			34	34	12	37.7	37.7	13.8	123.8	0	84.274	13227000000	185	0.115726	1	0.0500412	0.0761498	30.681	31.0296	31.0007	30.7355	31.0934	31.0325
Color [Black]	P18583;J3QSZ5	P18583	Protein SON	SON			13	13	8	8.8	8.8	5.5	263.83	0	22.051	2257800000	51	0.148078	1	-0.0710379	-0.104687	27.9411	28.137	27.9137	27.8783	28.2315	27.6689
Color [Black]	P18669;P15259;Q8N0Y7	P18669;P15259	Phosphoglycerate mutase 1;Phosphoglycerate mutase 2	PGAM1;PGAM2			6	6	6	31.5	31.5	31.5	28.804	0	40.929	1811900000	44	0.598454	1	-0.19578	-0.302882	28.0888	27.8353	27.7419	27.746	27.8395	27.4933
Color [Black]	P18754;C9JW69;C9JRH2;C9JMJ4;C9J3R0;C9JQZ4	P18754;C9JW69;C9JRH2;C9JMJ4;C9J3R0;C9JQZ4	Regulator of chromosome condensation	RCC1			6	6	6	24.5	24.5	24.5	44.969	0	12.699	684180000	27	0.41415	1	0.100433	0.166516	26.2937	26.124	26.1979	26.1532	26.467	26.2967
Color [Black]	P19174;V9GY71;A0A0D9SEK2;V9GYH5;V9GY63	P19174	1-phosphatidylinositol 4,5-bisphosphate phosphodiesterase gamma-1	PLCG1			10	10	10	12.2	12.2	12.2	148.53	0	13.535	812900000	27	0.525114	1	0.205957	0.306256	26.2673	26.7948	26.4039	26.6798	26.821	26.5831
Color [Black]	P19338;H7BY16	P19338;H7BY16	Nucleolin	NCL			12	12	12	20	20	20	76.613	0	127.87	4527600000	85	0.0217477	1	-0.0282008	-0.0302372	29.3522	28.4897	28.4319	29.3578	28.4112	28.4201
Color [Black]	P19387;H3BRR2	P19387	DNA-directed RNA polymerase II subunit RPB3	POLR2C			7	7	7	41.5	41.5	41.5	31.441	0	14.871	2057700000	33	1.18973	1	-0.241629	-0.405777	27.9004	28.1236	27.9337	27.8748	27.6709	27.6871
Color [Black]	P19525;C9JZT2;F8WBH4	P19525	Interferon-induced, double-stranded RNA-activated protein kinase	EIF2AK2			12	12	12	30.9	30.9	30.9	62.094	0	67.135	7611500000	122	0.500231	1	-0.083744	-0.146115	29.9873	29.7653	29.8499	29.7405	29.7596	29.8511
Color [Black]	P19623;K7ESL0;K7EL89;K7EKM4	P19623	Spermidine synthase	SRM			7	7	7	38.1	38.1	38.1	33.824	0	30.597	1437200000	29	0.307672	0.959068	1.00853	0.549224	27.8158	27.0173	23.5258	27.4931	27.1727	26.7187
Color [Black]	P19784;H3BSA1;H3BV19	P19784;H3BSA1;H3BV19	Casein kinase II subunit alpha	CSNK2A2			5	5	5	20.9	20.9	20.9	41.213	0	8.3869	715710000	16	0.227145	1	-0.0960185	-0.144299	26.5302	26.5157	26.2124	26.5615	26.1185	26.2903
Color [Black]	P19838;D6RF93;D6RH30;D6RC45	P19838	Nuclear factor NF-kappa-B p105 subunit;Nuclear factor NF-kappa-B p50 subunit	NFKB1			17	17	17	24.1	24.1	24.1	105.35	0	77.291	2858500000	85	0.887439	1	0.115794	0.206478	28.3212	28.4342	28.2992	28.3924	28.4643	28.5452
Color [Black]	P20020;E7ERY9;Q16720;F8W1V5;H0YDG5;H7BZS8;H7BY13;H0YHH6;A0A0U1RQU3	P20020;E7ERY9	Plasma membrane calcium-transporting ATPase 1;Calcium-transporting ATPase	ATP2B1			16	16	8	15.3	15.3	7.4	138.75	0	27.203	2201100000	83	0.268309	1	0.0662867	0.110694	27.7791	28.0753	28.0557	27.9936	28.0353	28.08
Color [Black]	P20042	P20042	Eukaryotic translation initiation factor 2 subunit 2	EIF2S2			13	13	13	43.2	43.2	43.2	38.388	0	30.124	3186400000	102	0.692175	1	-0.0887604	-0.158956	28.681	28.6219	28.5218	28.5421	28.4501	28.5662
Color [Black]	P20073	P20073	Annexin A7	ANXA7			17	17	17	34	34	34	52.739	0	137.93	11243000000	122	0.287274	1	0.121329	0.180944	30.3862	30.3537	30.4773	30.202	30.6273	30.7519
Color [Black]	P20339	P20339	Ras-related protein Rab-5A	RAB5A			6	3	3	32.6	17.7	17.7	23.658	0.00033422	2.9208	327720000	8	0.0561036	1	0.0993455	0.0893821	25.3862	25.4686	24.3019	24.2282	25.8546	25.372
Color [Black]	Q9NRW1;P20340;C9JB90;C9JU14;J3KR73;Q14964	Q9NRW1;P20340;C9JB90;C9JU14;J3KR73;Q14964	Ras-related protein Rab-6B;Ras-related protein Rab-6A;Ras-related protein Rab-39A	RAB6B;RAB6A;RAB39A			2	2	1	10.6	10.6	5.3	23.461	0.00033135	2.8444	3035300000	18	0.364155	0.835443	-1.37183	-0.661773	28.8538	28.5488	28.1212	28.8053	28.5814	24.0217
Color [Black]	P20585	P20585	DNA mismatch repair protein Msh3	MSH3			5	5	5	5.6	5.6	5.6	127.41	0	5.4213	240430000	8	0.434399	1	-0.38548	-0.438029	25.4892	24.3979	25.2974	25.0008	24.6351	24.3923
Color [Black]	P20618	P20618	Proteasome subunit beta type-1	PSMB1			5	5	5	30.3	30.3	30.3	26.489	0	8.3687	775150000	15	0.734877	1	-0.12676	-0.218907	26.919	26.8174	26.9958	26.6948	26.7594	26.8977
Color [Black]	P20700;E9PBF6;A0A0D9SFE5;A0A0D9SFY5	P20700;E9PBF6;A0A0D9SFE5	Lamin-B1	LMNB1			14	13	13	34	32.4	32.4	66.408	0	101.95	2214200000	47	0.0693344	1	-0.136216	-0.114782	28.3075	26.9919	27.4509	28.5757	26.7653	27.0006
Color [Black]	P20839;C9J381;C9K0R9;C9J029;H7C5T1;H7C511	P20839;C9J381;C9K0R9	Inosine-5-monophosphate dehydrogenase 1;Inosine-5-monophosphate dehydrogenase	IMPDH1			8	8	8	23.3	23.3	23.3	55.405	0	13.408	1584900000	38	0.0189301	1	0.00773557	0.0121641	27.5329	27.5896	27.9299	27.6778	27.6031	27.7946
Color [Black]	P21266;A0A0A0MTN3;E9PLF1;E9PHN7;E9PHN6;Q5T8Q9;Q5T8R1;F6XZQ7;P46439;P28161	P21266;A0A0A0MTN3	Glutathione S-transferase Mu 3	GSTM3			15	15	15	58.2	58.2	58.2	26.559	0	126.54	17584000000	165	0.494891	1	0.133141	0.215662	31.0161	30.6802	30.8664	31.1145	30.9536	30.8941
Color [Black]	P21281;C9JL73;P15313;H0YC04;C9J5E3;C9JNS9	P21281;C9JL73;P15313	V-type proton ATPase subunit B, brain isoform;V-type proton ATPase subunit B, kidney isoform	ATP6V1B2;ATP6V1B1			4	4	4	12.5	12.5	12.5	56.5	0	7.9347	328410000	14	0.251512	1	-0.108112	-0.16125	25.8073	25.3936	25.7498	25.764	25.4285	25.4339
Color [Black]	P21283;E7EV59;A0A0U1RR16;Q8NEY4	P21283;E7EV59	V-type proton ATPase subunit C 1	ATP6V1C1			5	5	5	16.5	16.5	16.5	43.941	0	9.6656	528530000	22	0.744428	0.579243	0.78454	0.797549	26.2475	24.6132	25.1183	26.1489	26.0678	26.1159
Color [Black]	P21291;E9PS42;E9PND2;E9PP21	P21291;E9PS42;E9PND2;E9PP21	Cysteine and glycine-rich protein 1	CSRP1			11	11	11	64.8	64.8	64.8	20.567	0	268.85	13351000000	186	0.0353233	1	-0.0190525	-0.0279152	30.8531	30.9229	30.8126	30.4891	31.0709	30.9715
Color [Black]	P21333;Q5HY54;F8WE98;H0Y5C6;H0Y5F3;H7C2E7	P21333;Q5HY54	Filamin-A	FLNA			122	115	1	67.4	65.1	0.6	280.74	0	323.31	436410000000	1946	0.875729	1	0.231205	0.371165	35.5236	35.699	35.7443	35.6823	36.0084	35.9699
Color [Black]	P21359;J3KSB5;J3QQN8;J3QLS2;K7EP94	P21359;J3KSB5	Neurofibromin;Neurofibromin truncated	NF1			29	29	8	12.7	12.7	3.5	319.37	0	37.923	3014000000	92	0.356452	1	0.107996	0.172485	28.2824	28.5813	28.3127	28.3514	28.6382	28.5107
Color [Black]	P21399	P21399	Cytoplasmic aconitate hydratase	ACO1			10	10	10	16.3	16.3	16.3	98.398	0	11.048	742050000	26	0.350359	0.959172	0.831843	0.559827	26.8277	23.7995	26.3887	26.9937	26.4998	26.0179
Color [Black]	P21796;C9JI87	P21796;C9JI87	Voltage-dependent anion-selective channel protein 1	VDAC1			11	11	11	58	58	58	30.772	0	21.526	4253200000	74	1.94001	1	-0.263703	-0.471221	28.7302	28.7851	28.8572	28.5609	28.586	28.4344
Color [Black]	P21964;E7EMS6;E7EUU8;F8WBW9;H7BZ45	P21964;E7EMS6;E7EUU8	Catechol O-methyltransferase	COMT			8	8	8	52.8	52.8	52.8	30.037	0	38.501	2465900000	62	0.0434304	1	-0.0443433	-0.0522733	28.5043	27.7512	27.9635	28.5573	27.8241	27.7046
Color [Black]	P22059;H0YCV6;A0A0A0MSB4;Q6ZN50;Q969R2	P22059	Oxysterol-binding protein 1	OSBP			17	17	17	26.5	26.5	26.5	89.42	0	44.65	2636900000	96	0.855246	1	-0.139554	-0.242352	28.1974	28.4399	28.3043	28.1215	28.2207	28.1807
Color [Black]	P22087;M0R299;M0QXL5;M0R2Q4;M0R0P1;M0R2U2;M0R1H0;M0R2B0	P22087;M0R299;M0QXL5;M0R2Q4;M0R0P1	rRNA 2-O-methyltransferase fibrillarin	FBL			9	9	8	46.4	46.4	43	33.784	0	45.222	5495900000	70	0.20576	1	-0.233668	-0.248877	29.4689	28.9703	28.7602	29.6032	28.4337	28.4615
Color [Black]	P22102;F8WD69;C9JBJ1;C9JTV6;C9JZG2;C9JKQ7;A0A140TA71;H7C366	P22102	Trifunctional purine biosynthetic protein adenosine-3;Phosphoribosylamine--glycine ligase;Phosphoribosylformylglycinamidine cyclo-ligase;Phosphoribosylglycinamide formyltransferase	GART			38	38	38	51.7	51.7	51.7	107.77	0	323.31	37163000000	441	0.47796	1	0.0268866	0.0512693	32.003	31.9863	32.0056	32.0552	31.9785	32.0419
Color [Black]	P22234;E9PBS1;D6RF62	P22234;E9PBS1;D6RF62	Multifunctional protein ADE2;Phosphoribosylaminoimidazole-succinocarboxamide synthase;Phosphoribosylaminoimidazole carboxylase	PAICS			21	21	21	58.1	58.1	58.1	47.079	0	323.31	38461000000	243	0.354947	1	0.0723686	0.123745	32.1251	32.0791	32.2369	32.3598	32.1641	32.1343
Color [Black]	P22314;Q5JRR6;Q5JRR9;Q5JRS0;Q5JRS1;Q5JRS3;Q5JRS2	P22314	Ubiquitin-like modifier-activating enzyme 1	UBA1			31	31	31	47	47	47	117.85	0	255.85	16231000000	256	0.922842	1	-0.0411466	-0.0790019	30.8387	30.8837	30.894	30.8399	30.8459	30.8072
Color [Black]	P22626;A0A087WUI2	P22626;A0A087WUI2	Heterogeneous nuclear ribonucleoproteins A2/B1	HNRNPA2B1			16	16	15	55	55	55	37.429	0	136.19	45708000000	321	0.58103	1	-0.286371	-0.397895	32.7491	32.2687	32.4603	32.5445	32.0616	32.0129
Color [Black]	P22695;H3BRG4;H3BSJ9;H3BP04;H3BUE4;H3BUI9;A0A087WVZ4	P22695;H3BRG4;H3BSJ9	Cytochrome b-c1 complex subunit 2, mitochondrial	UQCRC2			14	14	14	43.7	43.7	43.7	48.442	0	115.03	7975600000	168	0.485833	1	-0.168774	-0.259194	29.8154	30.0241	29.7047	29.4652	29.875	29.6977
Color [Black]	P23246;H0Y9K7	P23246	Splicing factor, proline- and glutamine-rich	SFPQ			18	18	18	32	32	32	76.149	0	77.228	10934000000	133	0.124441	1	-0.0577971	-0.0862746	30.2775	30.0653	30.0637	30.3784	29.9879	29.8668
Color [Black]	P23258;Q9NRH3;K7EKE5;K7EIS0	P23258;Q9NRH3;K7EKE5;K7EIS0	Tubulin gamma-1 chain;Tubulin gamma-2 chain;Tubulin gamma chain	TUBG1;TUBG2			10	10	10	37.5	37.5	37.5	51.169	0	43.303	2509900000	59	0.136108	1	-0.0635408	-0.0945148	28.0707	28.0764	28.1688	28.3799	27.8559	27.8896
Color [Black]	P23381;G3V3H8;G3V3Y5;H0YJP3;G3V277;G3V423;G3V3P2;G3V227;G3V5U1;G3V456;G3V2F2;G3V3R3;G3V4S4;G3V313;G3V339;G3V2C0;G3V4C7;G3V4N8;G3V5W1;G3V3S7;G3V3X0;G3V2Y7	P23381	Tryptophan--tRNA ligase, cytoplasmic;T1-TrpRS;T2-TrpRS	WARS			9	9	9	27.8	27.8	27.8	53.165	0	86.918	3169300000	57	0.55133	1	-0.159935	-0.254501	28.4698	28.3412	28.605	28.1199	28.4743	28.342
Color [Black]	P23396;E9PL09;E9PPU1;H0YEU2;F2Z2S8;H0YCJ7;H0YF32;E9PQ96;E9PSF4;E9PJH4;E9PK82;E9PQX2;H0YES8;E9PJN9	P23396;E9PL09;E9PPU1;H0YEU2;F2Z2S8;H0YCJ7;H0YF32	40S ribosomal protein S3	RPS3			14	14	14	62.6	62.6	62.6	26.688	0	54.395	35645000000	178	0.202933	1	0.0295124	0.0530695	32.0444	31.9006	31.9661	32.0724	31.9813	31.9459
Color [Black]	P23458	P23458	Tyrosine-protein kinase JAK1	JAK1			15	15	15	19.2	19.2	19.2	133.28	0	41.209	3381800000	71	0.226954	1	0.0647386	0.10585	28.4985	28.8331	28.6854	28.6485	28.7233	28.8394
Color [Black]	P23526	P23526	Adenosylhomocysteinase	AHCY			15	15	15	41.9	41.9	41.9	47.716	0	79.024	15162000000	141	0.0375922	1	-0.0127068	-0.0206735	30.9781	30.8031	30.9906	30.7474	30.9021	31.0842
Color [Black]	P23634	P23634	Plasma membrane calcium-transporting ATPase 4	ATP2B4			12	4	4	12.3	4.3	4.3	137.92	0	5.6635	533080000	11	0.831864	0.646068	0.666374	0.764661	25.9309	24.7298	25.7259	26.1363	26.1577	26.0917
Color [Black]	P23921;E9PL69;E9PP77;H0YCY7	P23921;E9PL69	Ribonucleoside-diphosphate reductase large subunit	RRM1			30	30	30	59.8	59.8	59.8	90.069	0	303.68	20126000000	297	0.403466	1	0.0538222	0.0967107	31.0531	31.1769	31.1645	31.1062	31.2094	31.2404
Color [Black]	P24390;M0R1Y2	P24390;M0R1Y2	ER lumen protein-retaining receptor 1;ER lumen protein-retaining receptor	KDELR1			4	4	3	26.9	26.9	21.7	24.542	0	45.275	2090800000	48	0.204438	1	-0.257515	-0.26106	27.8871	27.6405	27.5926	26.5033	28.0395	27.8048
Color [Black]	P24534;C9JZW3;F2Z2G2;F8WF65	P24534	Elongation factor 1-beta	EEF1B2			7	6	6	52	46.7	46.7	24.763	0	113.46	15380000000	85	0.0833228	1	-0.0409387	-0.0607511	30.7119	30.9416	31.0247	30.5597	31.0199	30.9758
Color [Black]	P24666;G5E9R5;F2Z2Q9;D3YTI2	P24666;G5E9R5	Low molecular weight phosphotyrosine protein phosphatase	ACP1			7	7	7	60.8	60.8	60.8	18.042	0	14.633	1623700000	35	0.42333	1	-0.19641	-0.281404	27.9661	27.5116	27.6218	27.7389	27.245	27.5265
Color [Black]	P24752;E9PRQ6;H0YEL7;E9PKF3	P24752	Acetyl-CoA acetyltransferase, mitochondrial	ACAT1			7	7	7	24.1	24.1	24.1	45.199	0	54.639	1103300000	44	0.268243	1	0.108807	0.164297	26.6324	26.2183	26.5993	26.7704	26.5498	26.4563
Color [Black]	P24928;A0A087WWE2	P24928;A0A087WWE2	DNA-directed RNA polymerase II subunit RPB1;DNA-directed RNA polymerase	POLR2A			31	31	31	21.9	21.9	21.9	217.17	0	53.766	5042600000	165	0.185857	1	0.0716699	0.110736	28.9078	29.36	29.3212	29.2141	29.2879	29.302
Color [Black]	P25054;E9PFT7;B7Z2B6;R4GMU6;E7EMH9;H3BNH8	P25054;E9PFT7	Adenomatous polyposis coli protein	APC			27	27	27	14.6	14.6	14.6	311.64	0	153.14	2883600000	128	0.361154	1	0.129621	0.199514	28.2278	28.6947	28.4569	28.4873	28.5705	28.7104
Color [Black]	P25205;J3KQ69;Q7Z6P5	P25205;J3KQ69	DNA replication licensing factor MCM3	MCM3			18	18	18	33.8	33.8	33.8	90.98	0	83.995	3689000000	73	0.0340954	1	0.037913	0.0432897	29.0004	28.2077	28.0377	28.9136	28.2478	28.1981
Color [Black]	P25398	P25398	40S ribosomal protein S12	RPS12			6	6	6	47.7	47.7	47.7	14.515	0	56.313	11943000000	86	0.234078	1	-0.1259	-0.177003	30.6954	30.1849	30.1815	30.4719	30.0628	30.1495
Color [Black]	P25705;K7EK77;K7ERX7;K7EQH4;K7EJP1;K7ENJ4;K7ESA0	P25705;K7EK77	ATP synthase subunit alpha, mitochondrial	ATP5A1			19	19	19	47.2	47.2	47.2	59.75	0	182.37	31348000000	195	0.307926	1	0.0450738	0.0805351	31.5859	31.6948	31.7451	31.6777	31.6897	31.7936
Color [Black]	P25786;F5GX11;B4DEV8;F5H112	P25786;F5GX11;B4DEV8	Proteasome subunit alpha type-1;Proteasome subunit alpha type	PSMA1			5	5	5	20.9	20.9	20.9	29.555	0	11.093	1042700000	26	1.4108	0.920223	-0.373873	-0.599688	26.886	27.2263	27.0396	26.7379	26.764	26.5284
Color [Black]	P25788;G3V4X5	P25788	Proteasome subunit alpha type-3	PSMA3			4	4	4	18.4	18.4	18.4	28.433	0	5.5721	1050200000	25	0.508801	0.920741	0.605268	0.592857	27.1468	25.5707	27.0766	27.3187	27.2521	27.039
Color [Black]	P25815	P25815	Protein S100-P	S100P			2	2	2	24.2	24.2	24.2	10.4	0	8.8306	546490000	14	0.0186152	1	0.0248146	0.0263068	26.4155	25.6316	25.5636	26.5846	25.6435	25.457
Color [Black]	P26038;V9GZ54	P26038	Moesin	MSN			13	8	8	19.4	12.5	12.5	67.819	0	16.517	1922500000	58	0.435406	1	0.187884	0.274339	27.7671	27.9573	27.673	27.6676	28.2178	28.0756
Color [Black]	P26196;Q8IV96	P26196	Probable ATP-dependent RNA helicase DDX6	DDX6			18	18	18	50.1	50.1	50.1	54.416	0	122.12	4336200000	100	0.362457	1	-0.164007	-0.238103	29.0223	28.9403	29.1321	28.5075	29.0689	29.0263
Color [Black]	P26358;K7ENW7;K7EMU8;K7ENQ6;K7EJL0	P26358	DNA (cytosine-5)-methyltransferase 1	DNMT1			21	21	21	16.4	16.4	16.4	183.16	0	62.669	1905800000	83	0.702352	1	0.129389	0.221545	27.7102	27.6353	27.4752	27.827	27.6666	27.7153
Color [Black]	P26373;J3QSB4;H3BTH3;J3KS98;H3BUK8	P26373;J3QSB4	60S ribosomal protein L13	RPL13			8	8	8	40.8	40.8	40.8	24.261	0	41.837	9013800000	43	0.0073323	1	0.00887934	0.00989075	30.4169	29.5179	29.8225	30.5207	29.5858	29.6775
Color [Black]	P26447	P26447	Protein S100-A4	S100A4			2	2	2	19.8	19.8	19.8	11.728	0.00035002	3.3598	1363400000	13	0.0270608	1	0.0538165	0.0461051	27.5956	26.3164	26.5563	27.934	26.5343	26.1614
Color [Black]	P26639;D6R9F8;D6RCA5;D6RDJ6;D6RBR8;D6RJ97;D6RHV7;D6RCS6	P26639	Threonine--tRNA ligase, cytoplasmic	TARS			28	28	25	48.3	48.3	42.7	83.434	0	177.63	25332000000	260	0.366326	1	0.017409	0.0334879	31.6818	31.6876	31.6685	31.7206	31.6591	31.7105
Color [Black]	P26640;A0A140T936;A0A140T954;H0Y426;A2ABF4;A0A0G2JJT9;A0A140T904	P26640;A0A140T936	Valine--tRNA ligase	VARS			32	32	32	35.5	35.5	35.5	140.47	0	100.65	10852000000	220	1.2452	1	-0.103872	-0.192652	30.3417	30.3665	30.3154	30.2371	30.1746	30.3003
Color [Black]	P26641	P26641	Elongation factor 1-gamma	EEF1G			22	22	22	68.6	68.6	68.6	50.118	0	114.62	43556000000	296	0.0494057	1	0.0120989	0.0207164	32.0994	32.2685	32.3162	32.1389	32.3133	32.2682
Color [Black]	P27105;F8VSL7	P27105	Erythrocyte band 7 integral membrane protein	STOM			8	8	8	39.9	39.9	39.9	31.73	0	86.611	3971200000	58	0.0394701	1	-0.0224171	-0.0323486	29.1583	28.6764	28.6955	28.6994	28.7199	29.0435
Color [Black]	P27348;E9PG15	P27348	14-3-3 protein theta	YWHAQ			14	14	11	47.3	47.3	39.6	27.764	0	323.31	24765000000	172	0.545008	1	0.089564	0.156405	31.3377	31.5192	31.4181	31.4366	31.4988	31.6083
Color [Black]	X1WI28;P27635;B8A6G2;A6QRI9	X1WI28;P27635	60S ribosomal protein L10	RPL10			10	10	2	46.5	46.5	14.5	22.975	0	47.474	11509000000	103	0.391706	1	0.275432	0.345718	30.6133	29.9106	29.9791	30.726	30.0693	30.5339
Color [Black]	P27694;I3L4R8;I3L524;I3L2M5	P27694	Replication protein A 70 kDa DNA-binding subunit;Replication protein A 70 kDa DNA-binding subunit, N-terminally processed	RPA1			6	6	6	13.5	13.5	13.5	68.137	0	7.1477	402320000	15	0.363879	1	-0.188233	-0.262906	25.8989	25.7151	25.368	25.757	25.2496	25.4106
Color [Black]	P27797;K7EJB9	P27797;K7EJB9	Calreticulin	CALR			6	6	6	16.5	16.5	16.5	48.141	0	22.18	1239300000	30	0.0372757	1	0.165116	0.0824823	27.593	25.2246	24.8745	28.519	24.6025	25.0659
Color [Black]	P27824;D6RGY2;H0Y9Q7;D6RB85;D6RDP7;D6RAQ8;D6RFL1;D6RAU8;H0Y9H1;D6RHJ3;D6RD16	P27824	Calnexin	CANX			12	12	12	23	23	23	67.567	0	24.785	3747800000	102	0.0136038	1	-0.00610097	-0.00941035	28.8781	28.8184	28.65	29.0368	28.6136	28.6777
Color [Black]	P28066	P28066	Proteasome subunit alpha type-5	PSMA5			7	7	7	41.5	41.5	41.5	26.411	0	54.348	3049200000	60	0.309295	1	-0.125547	-0.188624	28.705	28.3278	28.2335	28.4064	28.3463	28.1369
Color [Black]	P28072;A0A087X2I4;I3L3X7	P28072;A0A087X2I4	Proteasome subunit beta type-6;Proteasome subunit beta type	PSMB6			4	4	4	29.3	29.3	29.3	25.357	0	9.1629	1583400000	34	0.143358	1	-0.0657546	-0.0981176	27.7376	27.8232	27.6773	27.3936	27.6827	27.9645
Color [Black]	P28074;H0YJM8	P28074	Proteasome subunit beta type-5	PSMB5			7	7	7	27.8	27.8	27.8	28.48	0	11.236	1189200000	45	1.12806	1	-0.310806	-0.493678	27.6407	27.4644	27.4353	27.0277	27.1674	27.4129
Color [Black]	P28288	P28288	ATP-binding cassette sub-family D member 3	ABCD3			19	19	19	33.7	33.7	33.7	75.475	0	107.28	7843900000	160	0.00353702	1	-0.00124486	-0.00202383	29.6768	29.5656	29.6667	29.8501	29.4913	29.5642
Color [Black]	P28482;E9PBK7;E9PJF0;E9PQW4;P27361;H0YDH9;K7ELV1;B3KR49;K7EN18;Q16659	P28482	Mitogen-activated protein kinase 1	MAPK1			9	9	8	37.5	37.5	34.7	41.389	0	9.3492	1602300000	41	0.375311	1	-0.312912	-0.368289	27.8841	27.1805	27.9671	27.8428	27.2159	27.0342
Color [Black]	Q5VZU9;P29144	Q5VZU9;P29144	Tripeptidyl-peptidase 2	TPP2			16	16	16	16.8	16.8	16.8	139.76	0	18.883	1395100000	60	0.228911	1	-0.0569172	-0.0952758	27.4265	27.5279	27.5589	27.2752	27.5709	27.4966
Color [Black]	P29317	P29317	Ephrin type-A receptor 2	EPHA2			5	5	4	6.5	6.5	5.3	108.27	0	6.2497	368350000	15	0.304708	1	0.185492	0.248042	25.0257	25.2794	25.5953	25.816	25.4652	25.1756
Color [Black]	P29372;A2IDA3	P29372;A2IDA3	DNA-3-methyladenine glycosylase	MPG			4	4	4	17.8	17.8	17.8	32.868	0	5.3567	320560000	10	1.01547	0.655411	-0.566725	-0.743795	25.3763	25.3677	25.5855	24.3931	24.994	25.2422
Color [Black]	P29590;H3BT57;H3BVD2	P29590;H3BT57	Protein PML	PML			8	8	8	9.2	9.2	9.2	97.55	0	11.125	745130000	25	0.217673	1	0.0695451	0.111389	26.6457	26.5886	26.6523	26.9374	26.627	26.5308
Color [Black]	P29966	P29966	Myristoylated alanine-rich C-kinase substrate	MARCKS			10	10	10	48.2	48.2	48.2	31.554	0	184.01	5220400000	143	0.777296	1	-0.333257	-0.47771	29.1274	29.3117	29.3715	28.6102	29.2449	28.9557
Color [Black]	P29992;A0A087WVZ3;K7EL62	P29992	Guanine nucleotide-binding protein subunit alpha-11	GNA11			3	3	3	11.4	11.4	11.4	42.123	0	5.4553	347770000	15	0.432835	0.965496	-0.563165	-0.532833	25.6449	25.5008	25.3548	25.5669	25.4042	23.8398
Color [Black]	P30041	P30041	Peroxiredoxin-6	PRDX6			15	15	15	72.8	72.8	72.8	25.035	0	232.72	58979000000	186	0.101667	1	-0.026329	-0.0443948	32.3877	32.4156	32.4513	32.2619	32.346	32.5678
Color [Black]	P30043;M0R192;M0QZL1	P30043;M0R192;M0QZL1	Flavin reductase (NADPH)	BLVRB			5	5	5	35	35	35	22.119	0	6.8232	1274200000	39	0.0239414	1	-0.061135	-0.0451527	27.679	26.2994	26.2024	28.0476	26.2461	25.7037
Color [Black]	P30044	P30044	Peroxiredoxin-5, mitochondrial	PRDX5			7	7	7	44.4	44.4	44.4	22.086	0	68.648	5216300000	76	0.0509574	1	0.0193621	0.0307058	28.9176	28.7724	28.8745	29.0753	28.6502	28.897
Color [Black]	P30048	P30048	Thioredoxin-dependent peroxide reductase, mitochondrial	PRDX3			5	5	5	29.7	29.7	29.7	27.692	0	11.603	1194600000	28	0.324859	1	-0.140212	-0.207016	27.0447	26.92	26.8458	27.1267	26.6814	26.5818
Color [Black]	P30050	P30050	60S ribosomal protein L12	RPL12			6	6	6	54.5	54.5	54.5	17.818	0	67.173	5095900000	83	0.398906	1	-0.185762	-0.266514	29.2408	29.2117	29.1781	29.4165	28.8157	28.8411
Color [Black]	P30085;Q5T0D2	P30085;Q5T0D2	UMP-CMP kinase	CMPK1			5	5	5	34.7	34.7	34.7	22.222	0	22.907	1780300000	23	0.0448234	1	-0.0508944	-0.0573225	27.9681	27.5207	27.3599	28.233	27.0986	27.3644
Color [Black]	P30086	P30086	Phosphatidylethanolamine-binding protein 1;Hippocampal cholinergic neurostimulating peptide	PEBP1			6	6	6	54.5	54.5	54.5	21.057	0	13.965	1429300000	32	0.485314	1	-0.12834	-0.208667	27.834	27.9961	27.8248	27.599	27.7269	27.944
Color [Black]	P30101	P30101	Protein disulfide-isomerase A3	PDIA3			19	19	16	47.9	47.9	41	56.782	0	170.47	4659600000	70	0.0027182	1	0.00254504	0.00315792	28.6312	28.3739	28.4419	28.8404	28.7172	27.897
Color [Black]	P30153;B3KQV6;C9J9C1;E9PH38;E9PPI5;E9PNM7;E9PHZ6	P30153;B3KQV6	Serine/threonine-protein phosphatase 2A 65 kDa regulatory subunit A alpha isoform	PPP2R1A			17	17	12	39.7	39.7	26.7	65.308	0	147.55	9214800000	160	0.0663691	1	-0.0159213	-0.0272798	30.1001	30.1524	30.1325	30.2765	30.0396	30.0211
Color [Black]	P30508;A0A140T912;A0A140T9J9;Q29963;A0A140T937;A0A140T962;A0A140T930;A0A140T9B3;Q29960;Q07000;P30510;P30505;A0A0G2JH50;Q29865;P30504;P30501;Q9TNN7;A0A140T9M5;A0A0G2JIF0;A2BF26;P30492;A0A140TA05;A0A140T9L3;A0A140T9E1;A0A140T942;A0A0G2JI36;A0A0G2JIF2;A0A0G2JL56;P01893;P30455;P30443;P30499;A0A140T951;A0A140T9S9;Q09160;A0A140T9Z4;A0A140TA19;A0A140T9S7;A0A140T9Q4	P30508;A0A140T912;A0A140T9J9;Q29963;A0A140T937;A0A140T962;A0A140T930;A0A140T9B3;Q29960;Q07000;P30510;P30505;A0A0G2JH50;Q29865;P30504;P30501;Q9TNN7;A0A140T9M5;A0A0G2JIF0;A2BF26;P30492	HLA class I histocompatibility antigen, Cw-12 alpha chain;HLA class I histocompatibility antigen, Cw-6 alpha chain;HLA class I histocompatibility antigen, Cw-16 alpha chain;HLA class I histocompatibility antigen, Cw-15 alpha chain;HLA class I histocompatibility antigen, Cw-14 alpha chain;HLA class I histocompatibility antigen, Cw-8 alpha chain;HLA class I histocompatibility antigen, Cw-18 alpha c…	HLA-C;HLA-B			15	15	0	56	56	0	40.885	0	57.911	6684400000	124	0.116539	1	0.0901197	0.115361	29.1072	29.6061	29.6898	29.143	29.8597	29.6707
Color [Black]	P30520	P30520	Adenylosuccinate synthetase isozyme 2	ADSS			10	10	10	30.5	30.5	30.5	50.097	0	16.483	1987000000	49	0.357471	1	-0.129842	-0.19937	27.6737	28.0877	27.9808	27.6713	27.9542	27.7272
Color [Black]	P30622;J3KP58;F5H0N7;F5H6A0;F6VGP8;F5H1T5;Q9UDT6;F5H270;F5H367	P30622;J3KP58;F5H0N7	CAP-Gly domain-containing linker protein 1	CLIP1			35	35	35	29.1	29.1	29.1	162.24	0	140.58	5167100000	170	0.194407	1	-0.0588811	-0.095548	29.3978	29.4269	29.4081	29.168	29.3219	29.5662
Color [Black]	P30740;C9J7N5;A0A0C4DGW9;O75830	P30740	Leukocyte elastase inhibitor	SERPINB1			12	12	11	39.8	39.8	37.2	42.741	0	73.341	4901900000	97	0.547516	1	-0.0599505	-0.109313	28.999	29.1456	29.074	28.9667	29.0439	29.0282
Color [Black]	P31153;Q00266	P31153	S-adenosylmethionine synthase isoform type-2	MAT2A			8	8	8	28.9	28.9	28.9	43.66	0	22.319	3755200000	78	0.187912	1	0.067152	0.105485	28.7549	28.6564	28.4038	28.7827	28.7354	28.4985
Color [Black]	P31327;Q5R211;E7EWJ3;C9JTA4	P31327	Carbamoyl-phosphate synthase [ammonia], mitochondrial	CPS1			50	50	50	50.4	50.4	50.4	164.94	0	184.74	24024000000	386	0.0976159	1	-0.0239429	-0.0407295	31.3257	31.3836	31.2328	31.4381	31.2465	31.1856
Color [Black]	P31350;C9JXC1	P31350;C9JXC1	Ribonucleoside-diphosphate reductase subunit M2	RRM2			7	7	7	24.9	24.9	24.9	44.877	0	39.15	1097300000	37	0.367381	1	-0.14779	-0.221182	27.0806	26.7438	26.7655	26.4778	26.7511	26.9176
Color [Black]	P31689	P31689	DnaJ homolog subfamily A member 1	DNAJA1			12	12	12	40.8	40.8	40.8	44.868	0	86.259	13438000000	184	0.313888	1	0.0642325	0.110052	30.435	30.3452	30.1789	30.4239	30.4179	30.31
Color [Black]	P31930	P31930	Cytochrome b-c1 complex subunit 1, mitochondrial	UQCRC1			5	5	5	14	14	14	52.645	0	8.1133	870650000	34	0.336745	1	-0.189674	-0.258917	26.8883	26.7407	26.3449	26.196	26.7709	26.4381
Color [Black]	P31942	P31942	Heterogeneous nuclear ribonucleoprotein H3	HNRNPH3			6	6	6	21.7	21.7	21.7	36.926	0	74.096	4901400000	72	0.40149	0.997375	-0.347455	-0.401007	29.4067	28.7372	29.1574	29.3238	28.6773	28.2578
Color [Black]	P31946;Q4VY20;Q4VY19;A0A0J9YWE8;A0A0J9YWZ2	P31946	14-3-3 protein beta/alpha;14-3-3 protein beta/alpha, N-terminally processed	YWHAB			9	5	5	42.3	30.5	30.5	28.082	0	122.51	5734400000	68	0.869246	1	-0.095623	-0.173485	29.4363	29.4872	29.6009	29.4314	29.4252	29.381
Color [Black]	P31947	P31947	14-3-3 protein sigma	SFN			11	10	10	42.7	38.7	38.7	27.774	0	139.5	4193800000	77	0.590354	1	0.29276	0.405752	28.8743	28.5507	28.8227	28.8269	28.8627	29.4364
Color [Black]	P31948;F5H783;F5GXD8;H0YGI8	P31948;F5H783	Stress-induced-phosphoprotein 1	STIP1			14	14	14	27.8	27.8	27.8	62.639	0	52.009	6915100000	127	1.13113	1	-0.120238	-0.218618	29.9461	29.8572	29.8605	29.8485	29.7351	29.7196
Color [Black]	P31949	P31949	Protein S100-A11;Protein S100-A11, N-terminally processed	S100A11			4	4	4	42.9	42.9	42.9	11.74	0	39.805	5674400000	40	0.23547	1	0.152885	0.202429	29.6285	29.1058	29.2789	29.7227	29.0844	29.6646
Color [Black]	P32119;A6NIW5	P32119;A6NIW5	Peroxiredoxin-2	PRDX2			13	12	12	63.1	57.6	57.6	21.892	0	198.1	66202000000	146	0.147546	1	-0.0685056	-0.101827	31.0711	31.5017	31.3928	31.0254	31.3464	31.3882
Color [Black]	P32320	P32320	Cytidine deaminase	CDA			5	5	5	61.6	61.6	61.6	16.185	0	49.412	2173700000	44	0.586446	1	0.139858	0.23062	27.7868	27.8071	28.006	28.1641	27.954	27.9013
Color [Black]	P32322;J3QKT4;E2QRB3;J3QL24;J3KQ22;J3QR88;J3QLK9;J3QL23;J3QL32;J3KR12	P32322;J3QKT4;E2QRB3;J3QL24;J3KQ22	Pyrroline-5-carboxylate reductase 1, mitochondrial;Pyrroline-5-carboxylate reductase	PYCR1			4	4	3	18.5	18.5	14.4	33.36	0	17.115	1130900000	32	0.163156	1	0.0929775	0.130158	26.9085	26.8837	26.8601	27.4047	26.7722	26.7543
Color [Black]	P32929	P32929	Cystathionine gamma-lyase	CTH			4	4	4	14.3	14.3	14.3	44.508	0	19.869	557190000	23	0.215936	1	-0.115248	-0.162892	25.4675	25.8481	26.1485	25.622	25.662	25.8343
Color [Black]	P32969;H0Y9V9;D6RAN4;E7ESE0;H0Y9R4	P32969;H0Y9V9;D6RAN4;E7ESE0	60S ribosomal protein L9	RPL9			10	10	10	62	62	62	21.863	0	258.89	40114000000	214	0.0432703	1	0.011727	0.0197945	32.0068	31.9836	32.0865	32.1865	32.0404	31.8851
Color [Black]	P33176;J3KNA1;Q12840;A0A0G2JMZ6;O60282;C9JWB9	P33176	Kinesin-1 heavy chain	KIF5B			48	48	48	57.6	57.6	57.6	109.68	0	323.31	26514000000	412	0.118899	1	0.0441736	0.0695267	31.5853	31.6996	31.7747	31.5228	31.7188	31.9505
Color [Black]	P33897	P33897	ATP-binding cassette sub-family D member 1	ABCD1			5	5	4	9.9	9.9	8.5	82.936	0	8.5596	576260000	22	0.0926826	1	-0.0372702	-0.057923	25.7217	26.0811	26.1313	26.0662	25.8794	25.8767
Color [Black]	P33947;O43731	P33947	ER lumen protein-retaining receptor 2	KDELR2			3	2	2	18.9	13.7	13.7	24.422	0	5.2628	376460000	17	0.953294	0.188333	-1.29596	-1.14052	25.3808	25.6876	25.7452	23.6088	25.5579	23.7591
Color [Black]	P33981;D6RF82;D6REX1;D6RIC6	P33981	Dual specificity protein kinase TTK	TTK			17	17	17	29.2	29.2	29.2	97.071	0	74.229	3627800000	123	0.766416	1	-0.140214	-0.240006	28.7314	28.9441	28.8634	28.6712	28.8175	28.6296
Color [Black]	P33991;E5RG31;E5RFJ8	P33991	DNA replication licensing factor MCM4	MCM4			16	16	16	25.7	25.7	25.7	96.557	0	46.328	3963700000	92	0.00646515	1	-0.00330289	-0.00494718	28.7514	28.5704	28.6617	28.971	28.4506	28.5519
Color [Black]	P33992;B1AHB1;B1AHA9;B1AHB2	P33992;B1AHB1	DNA replication licensing factor MCM5;DNA helicase	MCM5			11	11	11	19.5	19.5	19.5	82.285	0	30.631	1129300000	38	0.454787	1	0.403983	0.457556	27.2645	26.1497	26.7901	27.5285	27.0574	26.8303
Color [Black]	P33993;C9J8M6	P33993	DNA replication licensing factor MCM7	MCM7			20	20	20	38.7	38.7	38.7	81.307	0	106.02	7706200000	167	0.505614	1	-0.170632	-0.263461	29.823	29.8294	29.5562	29.7083	29.6548	29.3335
Color [Black]	P34896;A0A087WTD8;J3KRZ5	P34896	Serine hydroxymethyltransferase, cytosolic	SHMT1			4	4	4	11.4	11.4	11.4	53.082	0	7.7482	496220000	21	1.10633	1	-0.229448	-0.383997	25.9724	26.1004	26.0852	25.6457	25.9094	25.9146
Color [Black]	P34897;G3V2Y4;H0YIZ0;G3V5L0;G3V241;G3V3Y8;G3V4T0;G3V4X0;G3V2W0;G3V2E4;G3V540;G3V4W5	P34897;G3V2Y4;H0YIZ0;G3V5L0	Serine hydroxymethyltransferase, mitochondrial;Serine hydroxymethyltransferase	SHMT2			6	6	6	13.7	13.7	13.7	55.992	0	8.9798	661050000	20	0.226987	1	0.324278	0.306216	26.3435	25.3917	25.3277	26.8903	25.3854	25.7601
Color [Black]	P34932;A0A087WYC1;A0A087WTS8	P34932;A0A087WYC1;A0A087WTS8	Heat shock 70 kDa protein 4	HSPA4			29	28	28	48	46.3	46.3	94.33	0	185.81	7786500000	163	0.703602	1	-0.166661	-0.274084	30.0942	30.1315	30.15	29.7608	30.1273	29.9877
Color [Black]	P35232;C9JW96;C9JZ20;E7ESE2;E9PCW0;D6RBK0	P35232;C9JW96;C9JZ20;E7ESE2;E9PCW0	Prohibitin	PHB			16	16	16	79	79	79	29.804	0	151.62	14383000000	178	0.306104	1	-0.0549583	-0.0958901	30.5398	30.7106	30.7812	30.6356	30.6381	30.593
Color [Black]	P35250;A0A087WVY3;H7C5P4;H7C5S7;H7C5P1;H7C5Q7;F8WC37;H7C5A0;H7C5G4	P35250;A0A087WVY3	Replication factor C subunit 2	RFC2			6	6	6	24.6	24.6	24.6	39.157	0	36.876	968600000	33	0.0437332	1	-0.0408586	-0.0499006	27.0165	26.2308	26.6262	27.0317	26.3605	26.3587
Color [Black]	P35251;H0Y8U4	P35251	Replication factor C subunit 1	RFC1			4	4	4	4.9	4.9	4.9	128.25	0	9.5198	310020000	15	0.333962	1	0.224813	0.289103	25.514	24.7077	24.9669	25.5606	25.0744	25.2281
Color [Black]	P35268;K7EJT5;K7EP65;K7EKS7;K7ELC4;K7EMH1;K7ERI7	P35268;K7EJT5;K7EP65;K7EKS7;K7ELC4;K7EMH1;K7ERI7	60S ribosomal protein L22	RPL22			3	3	3	39.1	39.1	39.1	14.787	0	28.483	13449000000	40	0.732449	1	0.157846	0.26363	30.6121	30.3667	30.4378	30.5514	30.7625	30.5762
Color [Black]	P35270	P35270	Sepiapterin reductase	SPR			6	6	6	31.8	31.8	31.8	28.048	0	24.864	1951900000	36	0.0292119	1	0.00856781	0.0143124	28.0036	27.9234	27.8511	28.0061	27.7591	28.0385
Color [Black]	P35354;Q6ZYK7;A0A087X296;P23219	P35354	Prostaglandin G/H synthase 2	PTGS2			14	14	14	28.5	28.5	28.5	68.995	0	30.056	1857300000	59	0.743335	1	-0.232569	-0.361371	27.8144	28.0313	28.112	27.5305	27.8347	27.8949
Color [Black]	P35573	P35573	Glycogen debranching enzyme;4-alpha-glucanotransferase;Amylo-alpha-1,6-glucosidase	AGL			13	13	13	11.7	11.7	11.7	174.76	0	19.284	1116600000	43	0.267226	1	-0.0729898	-0.119812	27.0238	27.0985	27.3385	27.0581	27.0005	27.1833
Color [Black]	P35579;Q5BKV1;P35749;B1AH99;A0A0C4DFM8;E7ERA5;A1L2Z2	P35579	Myosin-9	MYH9			112	112	97	56.3	56.3	50.2	226.53	0	323.31	222260000000	1462	1.17288	1	0.208817	0.357739	34.6081	34.6507	34.66	34.6999	34.8619	34.9835
Color [Black]	P35580	P35580	Myosin-10	MYH10			24	12	12	15.1	8.4	8.4	229	0	19.75	1885500000	30	1.11627	1	0.170934	0.29883	27.7823	27.9306	27.7311	28.0506	27.9939	27.9123
Color [Black]	P35606;D6R997;H0Y938;D6RBZ7;D6RCL6;D6RBG7;D6RBT6;H0YAC7	P35606	Coatomer subunit beta	COPB2			17	17	17	29	29	29	102.49	0	30.278	3264900000	63	0.782471	1	-0.297359	-0.440356	28.8426	28.5861	28.599	28.5781	28.4822	28.0753
Color [Black]	P35610;B1APM4	P35610;B1APM4	Sterol O-acyltransferase 1	SOAT1			7	7	7	15.8	15.8	15.8	64.734	0	46.909	1602900000	45	0.331907	1	0.121521	0.186707	27.2449	27.6035	27.3805	27.4204	27.7487	27.4243
Color [Black]	P35637;H3BPE7	P35637;H3BPE7	RNA-binding protein FUS	FUS			9	9	7	22.1	22.1	22.1	53.425	0	41.516	5877900000	90	0.126872	1	-0.0486253	-0.0759209	29.6619	29.3018	29.2321	29.4375	29.3219	29.2906
Color [Black]	P35658;A0A0A0MSW3;H0Y837;B7ZAV2;E9PKD2;H0YF36;H0YDS4	P35658;A0A0A0MSW3	Nuclear pore complex protein Nup214	NUP214			37	37	37	32.2	32.2	32.2	213.62	0	229.89	15064000000	340	0.745851	1	-0.117716	-0.205636	30.6057	30.8099	30.7672	30.5356	30.6452	30.6488
Color [Black]	P35659;B4DFG0;D6RDA2;D6R9L5;H0Y8X0;H0Y993	P35659;B4DFG0;D6RDA2	Protein DEK	DEK			5	5	5	14.9	14.9	14.9	42.674	0	3.8537	439300000	12	0.159872	1	-0.0899073	-0.126442	25.407	25.7352	25.8745	25.8301	25.6315	25.2854
Color [Black]	P35908	P35908	Keratin, type II cytoskeletal 2 epidermal	KRT2			55	55	1	82.6	82.6	4.7	65.432	0	323.31	147510000000	527	0.471075	1	-0.322651	-0.404972	34.1884	33.4898	33.2292	33.2352	33.2355	33.4687
Color [Black]	P35998;C9JLS9	P35998	26S protease regulatory subunit 7	PSMC2			18	18	18	52.2	52.2	52.2	48.633	0	91.892	7628100000	102	0.607079	1	-0.0892671	-0.157738	29.8665	30.046	30.006	29.9519	29.8237	29.8751
Color [Black]	P36404;V9GYD0	P36404;V9GYD0	ADP-ribosylation factor-like protein 2	ARL2;ARL2-SNX15			3	3	3	21.7	21.7	21.7	20.878	0	7.2121	610300000	23	0.0853155	1	-0.0444304	-0.0648985	26.1189	26.2675	26.1861	26.368	26.2803	25.7909
Color [Black]	P36542	P36542	ATP synthase subunit gamma, mitochondrial	ATP5C1			8	8	8	36.9	36.9	36.9	32.996	0	25.583	5901100000	40	0.344382	1	-0.0955321	-0.155361	29.4785	29.5377	29.5379	29.634	29.3865	29.2469
Color [Black]	P36578;H3BM89;H3BTP7;H3BU31	P36578;H3BM89	60S ribosomal protein L4	RPL4			17	17	17	40.5	40.5	40.5	47.697	0	124.01	33950000000	220	0.126376	1	0.0614033	0.090563	32.0179	31.6682	31.5867	32.0566	31.716	31.6844
Color [Black]	P36871	P36871	Phosphoglucomutase-1	PGM1			9	9	9	23.5	23.5	23.5	61.448	0	15.321	805600000	35	0.509594	1	-0.268298	-0.367227	27.1146	26.6228	26.7322	26.7557	26.7048	26.2042
Color [Black]	P36915;A0A140T8Y2;A2AB27	P36915;A0A140T8Y2	Guanine nucleotide-binding protein-like 1	GNL1			7	7	7	14.8	14.8	14.8	68.66	0	11.245	436880000	24	0.383555	1	0.148121	0.223594	25.7199	25.6535	25.735	26.0828	25.5427	25.9272
Color [Black]	P36952;C9JLM5	P36952	Serpin B5	SERPINB5			8	8	8	26.4	26.4	26.4	42.1	0	8.6011	690860000	33	0.113048	1	0.249187	0.191775	26.6523	26.5999	24.2614	26.274	25.8319	26.1552
Color [Black]	P37198;M0QXN5	P37198;M0QXN5	Nuclear pore glycoprotein p62	NUP62			9	9	9	18	18	18	53.254	0	100.93	6143800000	135	0.0770138	1	-0.0139039	-0.0246725	29.2137	29.2272	29.3473	29.1595	29.3203	29.2668
Color [Black]	P37802;X6RJP6;C9J5W6;Q9UI15	P37802;X6RJP6	Transgelin-2	TAGLN2			12	12	12	71.4	71.4	71.4	22.391	0	260.64	16928000000	110	0.523087	1	-0.15421	-0.244937	31.3935	30.9757	31.2308	31.0559	30.9635	31.1179
Color [Black]	P38432	P38432	Coilin	COIL			10	10	10	21	21	21	62.608	0	45.026	2650800000	74	1.15551	0.997482	-0.241276	-0.403343	28.5389	28.4912	28.5669	28.3859	28.3876	28.0997
Color [Black]	P38606;C9JA17;C9JVW8	P38606	V-type proton ATPase catalytic subunit A	ATP6V1A			14	14	14	31.9	31.9	31.9	68.303	0	119.15	3110900000	85	0.166074	1	-0.0712598	-0.107691	28.5318	28.2082	28.2864	28.5188	28.0848	28.2091
Color [Black]	P38646;D6RJI2;D6RA73;H0Y8S0;H0YBG6	P38646	Stress-70 protein, mitochondrial	HSPA9			24	24	24	42.6	42.6	42.6	73.68	0	148.26	22960000000	262	0.254862	1	0.0940876	0.145499	31.439	31.0808	31.2155	31.4833	31.1398	31.3945
Color [Black]	P38919;I3L3H2;J3QQP0;E9PBH4;F8WE11;C9JUF0	P38919	Eukaryotic initiation factor 4A-III;Eukaryotic initiation factor 4A-III, N-terminally processed	EIF4A3			16	13	13	42.6	36.5	36.5	46.871	0	49.156	4043000000	102	0.233788	1	-0.103797	-0.153914	29.0203	28.9508	28.8294	29.1588	28.6393	28.691
Color [Black]	P39023;H7C422;G5E9G0;H7C3M2;B5MCW2;F8WCR1;Q92901	P39023;H7C422;G5E9G0;H7C3M2;B5MCW2	60S ribosomal protein L3	RPL3			14	14	14	34.7	34.7	34.7	46.108	0	155.94	30328000000	185	0.167404	1	-0.0647265	-0.10022	31.9914	31.6311	31.522	31.6822	31.5821	31.686
Color [Black]	P39748;I3L3E9;F5H1Y3	P39748;I3L3E9	Flap endonuclease 1	FEN1			5	5	5	18.2	18.2	18.2	42.592	0	47.103	2235800000	44	0.0178488	1	0.0410678	0.0324778	28.3922	26.9788	26.957	28.6716	26.7526	27.027
Color [Black]	P40121;E7ENU9;H7C0X8;B8ZZL6	P40121;E7ENU9	Macrophage-capping protein	CAPG			7	7	7	29.9	29.9	29.9	38.498	0	10.243	2784500000	39	0.0370051	1	0.0184326	0.0275592	28.4249	28.0695	28.5324	28.2223	28.5415	28.3182
Color [Black]	P40222	P40222	Alpha-taxilin	TXLNA			18	18	18	41.4	41.4	41.4	61.89	0	72.394	7689100000	143	0.464423	1	-0.114915	-0.189322	29.8181	30.0141	30.0381	29.7045	29.9855	29.8356
Color [Black]	P40227;Q92526;J3KRI6	P40227	T-complex protein 1 subunit zeta	CCT6A			14	14	14	36.3	36.3	36.3	58.024	0	126.07	11804000000	178	0.101961	1	-0.0230261	-0.0396199	30.5369	30.3469	30.2991	30.399	30.2993	30.4155
Color [Black]	P40763;G8JLH9;K7EP08	P40763;G8JLH9	Signal transducer and activator of transcription 3;Signal transducer and activator of transcription	STAT3			28	28	28	53.8	53.8	53.8	88.067	0	271.43	17145000000	281	0.268024	1	0.0258611	0.0480162	30.9156	30.9182	30.9772	30.9002	31.0117	30.9767
Color [Black]	P40818;A0A075B720;H0YLH2;H0YM47;H0YNL5;H0YKV1	P40818	Ubiquitin carboxyl-terminal hydrolase 8	USP8			17	17	17	20.6	20.6	20.6	127.52	0	30.15	1504400000	87	0.553421	1	-0.156066	-0.249742	27.2289	27.4951	27.4093	27.0694	27.1933	27.4025
Color [Black]	P40937;E9PEP3;F5H5S0;F5H304;C9JH72;F5H0U6	P40937	Replication factor C subunit 5	RFC5			7	7	7	30.6	30.6	30.6	38.496	0	59.413	936590000	39	0.0833163	1	0.121743	0.119695	26.9819	26.6598	25.849	27.3997	26.2904	26.1657
Color [Black]	P40938;A0A087X270	P40938	Replication factor C subunit 3	RFC3			8	8	8	31.2	31.2	31.2	40.556	0	11.201	1407100000	27	0.168263	1	0.134612	0.167858	27.3694	27.0677	27.0044	27.8349	27.0828	26.9276
Color [Black]	P40939;H0YFD6	P40939	Trifunctional enzyme subunit alpha, mitochondrial;Long-chain enoyl-CoA hydratase;Long chain 3-hydroxyacyl-CoA dehydrogenase	HADHA			6	6	6	13.4	13.4	13.4	82.999	0	16.405	879180000	19	0.184629	1	-0.468829	-0.319225	26.3805	26.4551	26.0558	27.3242	26.1251	24.0357
Color [Black]	P41091;Q2VIR3;F8W810;H7BZU1	P41091;Q2VIR3;F8W810	Eukaryotic translation initiation factor 2 subunit 3;Putative eukaryotic translation initiation factor 2 subunit 3-like protein	EIF2S3;EIF2S3L			16	16	16	49.6	49.6	49.6	51.109	0	186.42	24181000000	222	0.0353431	1	0.00724347	0.0127223	31.4584	31.5211	31.4677	31.3942	31.6177	31.4569
Color [Black]	P41214;Q5SY38;A0A087X1L6	P41214	Eukaryotic translation initiation factor 2D	EIF2D			7	7	7	19.7	19.7	19.7	64.706	0	10.8	578210000	26	0.591459	0.459333	-1.39765	-0.898321	26.0918	26.3659	26.8134	26.1915	22.9624	25.9243
Color [Black]	P41227;F8W808;A8MWP7;C9JW55;C9JN83;Q9BSU3;H0Y8T0	P41227;F8W808;A8MWP7	N-alpha-acetyltransferase 10	NAA10			7	7	7	42.6	42.6	42.6	26.458	0	22.604	1519600000	50	0.221776	1	0.0642255	0.104776	27.601	27.2995	27.2446	27.4856	27.4429	27.4093
Color [Black]	P41250;H7C443	P41250	Glycine--tRNA ligase	GARS			17	17	17	35.6	35.6	35.6	83.165	0	220.19	14993000000	193	0.469975	1	-0.0470092	-0.0865222	30.7111	30.8003	30.7035	30.748	30.645	30.681
Color [Black]	P41252;A0A0A0MSX9;J3KR24;Q5TCD1;Q5TCC6;Q5TCC9	P41252;A0A0A0MSX9;J3KR24	Isoleucine--tRNA ligase, cytoplasmic	IARS			52	52	52	52.3	52.3	52.3	144.5	0	323.31	64916000000	607	0.0377387	1	-0.0149663	-0.0235868	32.7566	33.0424	33.163	32.8535	33.0203	33.0433
Color [Black]	P41743	P41743	Protein kinase C iota type	PRKCI			13	13	13	37.2	37.2	37.2	68.262	0	40.771	3579800000	70	0.298705	1	-0.065925	-0.111813	28.6259	28.9117	28.6937	28.6897	28.6309	28.7128
Color [Black]	P42025	P42025	Beta-centractin	ACTR1B			11	11	6	41.8	41.8	31.1	42.293	0	13.314	2907500000	39	0.757588	1	-0.34557	-0.48691	28.6065	28.9809	28.7341	28.1442	28.3827	28.7579
Color [Black]	P42166	P42166	Lamina-associated polypeptide 2, isoform alpha;Thymopoietin;Thymopentin	TMPO			18	18	11	36.5	36.5	22.6	75.491	0	83.91	6167000000	129	0.775139	1	0.123113	0.214787	29.4853	29.3523	29.3113	29.5957	29.4193	29.5033
Color [Black]	P42224;J3KPM9;E7EPD2;D2KFR9;E7ENM1;E9PH66;H7BZB5	P42224;J3KPM9	Signal transducer and activator of transcription 1-alpha/beta;Signal transducer and activator of transcription	STAT1			24	24	24	38.3	38.3	38.3	87.334	0	123.12	8470100000	184	0.196331	1	-0.0329107	-0.0583095	29.9279	30.0509	29.8382	29.869	29.9208	29.9285
Color [Black]	P42226;Q5FBW6;G3V2L2;G3V2M3;G3V3E9;G3V2H4;G3V5I8;G3V568;G3V2X7;G3V370;G3V5K5;H0YJH6	P42226	Signal transducer and activator of transcription 6	STAT6			4	4	4	6.6	6.6	6.6	94.134	0	4.3361	276490000	15	0.311393	1	0.25985	0.309067	24.2333	25.265	25.179	25.1025	25.3141	25.0402
Color [Black]	P42285;H0Y8U3	P42285	Superkiller viralicidic activity 2-like 2	SKIV2L2			7	7	7	10.4	10.4	10.4	117.8	0	8.1194	616000000	24	0.265964	1	-0.0572859	-0.0977479	26.0258	26.1357	26.0679	25.8708	26.0422	26.1446
Color [Black]	P42345;B1AKP8	P42345	Serine/threonine-protein kinase mTOR	MTOR			11	11	11	5.9	5.9	5.9	288.89	0	14.621	636720000	27	1.019	1	-0.319206	-0.49333	26.3294	25.9766	26.2896	25.9004	25.7039	26.0336
Color [Black]	P42356;A8MTF1;A4QPH2;C9JLI1;Q8N8J0	P42356	Phosphatidylinositol 4-kinase alpha	PI4KA			25	25	25	16.9	16.9	16.9	236.83	0	37.191	1869600000	81	0.256352	1	-0.0619799	-0.103972	27.7023	27.9604	27.8846	27.8426	27.8478	27.6709
Color [Black]	P42566;B1AUU8;S4R3U1	P42566;B1AUU8	Epidermal growth factor receptor substrate 15	EPS15			20	20	20	32.3	32.3	32.3	98.655	0	151.34	4175900000	121	1.2723	0.961147	0.333446	0.535272	28.5662	28.9537	28.8386	29.0322	29.1657	29.1609
Color [Black]	Q5T4L4;P42677	Q5T4L4;P42677	40S ribosomal protein S27	RPS27			4	4	3	39.4	39.4	19.7	7.3564	0	9.2938	5371700000	37	0.798653	1	0.224475	0.35638	29.1436	29.0794	29.0566	29.5195	29.0826	29.3509
Color [Black]	P42684;P00519	P42684	Abelson tyrosine-protein kinase 2	ABL2			9	9	9	10.7	10.7	10.7	128.34	0	10.248	589540000	30	0.53302	1	0.190134	0.289307	25.868	26.0883	26.4069	26.2805	26.3309	26.3222
Color [Black]	P42694;J3QS41;A0A075B6R3;J3KT20;J3KS59;J3QRR8	P42694;J3QS41	Probable helicase with zinc finger domain	HELZ			20	20	20	13.6	13.6	13.6	218.97	0	26.306	1470500000	60	0.29672	1	-0.220179	-0.27489	27.1679	27.1596	27.4394	26.5513	27.5433	27.0118
Color [Black]	P42704;B8ZZ38;A0A0C4DG06;C9JCA9	P42704	Leucine-rich PPR motif-containing protein, mitochondrial	LRPPRC			21	21	21	19.1	19.1	19.1	157.9	0	60.539	2447900000	92	0.0565346	1	0.0933984	0.08723	28.2133	27.5957	27.2981	28.7992	27.2305	27.3576
Color [Black]	P42771;J3QRG6;K7ES20;K7ENC6;P42772;G3XAG3	P42771;J3QRG6;K7ES20;K7ENC6;P42772	Cyclin-dependent kinase inhibitor 2A;Cyclin-dependent kinase 4 inhibitor B	CDKN2A;CDKN2B			6	6	6	52.6	52.6	52.6	16.532	0	47.111	1919100000	45	0.0498148	1	-0.0547797	-0.0624295	28.1626	27.3363	27.4764	28.1439	27.4474	27.2197
Color [Black]	P43034;I3L3N5;I3L495	P43034;I3L3N5	Platelet-activating factor acetylhydrolase IB subunit alpha	PAFAH1B1			7	7	7	23.4	23.4	23.4	46.637	0	18.196	1171900000	30	1.11438	0.999009	-0.241667	-0.401452	27.5296	27.3146	27.4196	27.19	27.3142	27.0345
Color [Black]	P43246;E9PHA6;C9J809	P43246;E9PHA6	DNA mismatch repair protein Msh2	MSH2			14	14	14	20.4	20.4	20.4	104.74	0	45.692	3177900000	100	0.217033	1	0.0841312	0.129271	28.4086	28.2591	28.1279	28.5983	28.2699	28.1799
Color [Black]	P43304;F5GYK7	P43304	Glycerol-3-phosphate dehydrogenase, mitochondrial	GPD2			12	12	12	22.4	22.4	22.4	80.852	0	18.714	1809400000	52	0.877782	0.930694	0.441955	0.601751	26.9804	27.623	27.6251	27.7471	28.0403	27.7669
Color [Black]	P43355;P43361;A0A075B7A9;P43362;P43358	P43355	Melanoma-associated antigen 1	MAGEA1			7	7	7	19.4	19.4	19.4	34.342	0	12.079	1995300000	46	0.307545	1	-0.102901	-0.161695	27.7822	27.8745	28.0619	27.586	27.9208	27.9031
Color [Black]	P43487;C9JJ34;F6WQW2;C9JXG8;C9JDM3;C9JIC6	P43487;C9JJ34;F6WQW2;C9JXG8	Ran-specific GTPase-activating protein	RANBP1			5	5	2	43.8	43.8	22.4	23.31	0	15.304	3323200000	52	0.0340969	1	-0.0264956	-0.034743	28.6208	28.3949	28.4734	28.9734	28.2784	28.1579
Color [Black]	P43490;A0A0C4DFS8;C9JG65	P43490;A0A0C4DFS8	Nicotinamide phosphoribosyltransferase	NAMPT			16	16	16	46.6	46.6	46.6	55.52	0	125.01	9485800000	164	0.066241	1	-0.0186679	-0.0312049	30.2898	30.1931	30.0952	30.0637	30.1274	30.331
Color [Black]	P43686	P43686	26S protease regulatory subunit 6B	PSMC4			15	15	15	45.9	45.9	45.9	47.366	0	70.425	4294000000	81	0.524265	1	-0.0675818	-0.121401	29.1211	29.0898	29.0484	29.1097	29.0196	28.9273
Color [Black]	P45880;A0A0A0MR02;Q5JSD2;Q5JSD1;A2A3S1	P45880;A0A0A0MR02	Voltage-dependent anion-selective channel protein 2	VDAC2			13	13	13	59.2	59.2	59.2	31.566	0	268.76	30604000000	191	0.841567	1	0.187466	0.310686	31.5528	31.7421	31.6077	31.722	31.7485	31.9945
Color [Black]	P45973;F8VNY3	P45973	Chromobox protein homolog 5	CBX5			7	7	6	39.8	39.8	33.5	22.225	0	13.171	1200300000	22	0.0761807	1	-0.0808938	-0.0926139	27.5581	26.6191	26.5694	27.1977	26.7492	26.557
Color [Black]	P45974;H7C5J3;Q92995;F5H571	P45974	Ubiquitin carboxyl-terminal hydrolase 5	USP5			20	20	20	32.3	32.3	32.3	95.785	0	81.877	6810500000	131	0.0559884	1	-0.0199432	-0.0320122	29.606	29.3739	29.5677	29.6947	29.3808	29.4122
Color [Black]	P46013	P46013	Antigen KI-67	MKI67			113	113	113	51.4	51.4	51.4	358.69	0	323.31	37666000000	848	0.613508	1	0.186312	0.292796	32.0531	32.299	32.3326	32.226	32.5849	32.4326
Color [Black]	P46019	P46019	Phosphorylase b kinase regulatory subunit alpha, liver isoform	PHKA2			11	11	10	12.5	12.5	11.7	138.41	0	9.768	925230000	28	0.0904501	1	-0.0444495	-0.065854	26.997	26.7375	27.125	26.6637	27.1197	26.9428
Color [Black]	P46060;H0Y4Q3;B0QYT5;B0QYT4;B0QYT6	P46060	Ran GTPase-activating protein 1	RANGAP1			22	22	22	45.7	45.7	45.7	63.541	0	86.583	10705000000	148	0.246266	1	-0.100169	-0.151576	30.2705	30.5416	30.5471	30.0883	30.4751	30.4953
Color [Black]	P46063;F8WA66;F8WD97;F5H2L2;F5H4P4;F5H3W0;F5GYB7	P46063	ATP-dependent DNA helicase Q1	RECQL			18	18	18	41.4	41.4	41.4	73.457	0	105.31	1985100000	79	0.20881	1	0.120087	0.166172	27.8901	27.711	27.388	28.1053	27.5435	27.7005
Color [Black]	P46087;F5GYR3;F5H5X6;F5H359;F5H8G6;F5GWB7;F5H709	P46087	Probable 28S rRNA (cytosine(4447)-C(5))-methyltransferase	NOP2			11	11	11	15.6	15.6	15.6	89.301	0	14.202	1631700000	47	0.136537	1	-0.128142	-0.151386	27.7322	27.2952	27.2567	27.922	26.9796	26.9981
Color [Black]	P46100;A0A096LNL9;A0A096LNR8;A0A096LNX6;A0A096LP59;A0A096LNN3;A0A096LNW1	P46100	Transcriptional regulator ATRX	ATRX			7	7	7	4.7	4.7	4.7	282.58	0	16.134	392970000	18	0.020739	1	-0.0102342	-0.015402	25.538	25.8873	25.3805	25.5875	25.4761	25.7116
Color [Black]	P46109	P46109	Crk-like protein	CRKL			10	10	10	43.2	43.2	43.2	33.777	0	18.02	3349700000	60	1.50137	0.409158	0.667542	0.945915	27.8895	28.2915	28.3368	28.5433	29.0042	28.973
Color [Black]	P46734;J3KRV4;E9PRZ0;J3QR49	P46734;J3KRV4	Dual specificity mitogen-activated protein kinase kinase 3	MAP2K3			3	3	3	11.2	11.2	11.2	39.318	0	6.9018	813100000	25	0.102697	1	-0.0892054	-0.109803	26.2239	26.5686	26.4066	26.134	26.8883	25.9091
Color [Black]	P46736;X6RJS7;A0A087WZR3;H9KVA9;A0A0D9SF50;A0A0A0MS96	P46736;X6RJS7;A0A087WZR3;H9KVA9;A0A0D9SF50	Lys-63-specific deubiquitinase BRCC36	BRCC3			6	6	6	25	25	25	36.072	0	12.169	604260000	38	0.981001	1	0.13077	0.232488	26.3789	26.4039	26.5681	26.5432	26.5918	26.6082
Color [Black]	P46777;Q5T7N0	P46777	60S ribosomal protein L5	RPL5			9	9	9	38.7	38.7	38.7	34.362	0	50.681	10187000000	65	0.111021	1	0.076245	0.101843	30.6123	29.8688	30.0942	30.4851	30.0902	30.2287
Color [Black]	P46778;G3V1B3;M0R181	P46778;G3V1B3;M0R181	60S ribosomal protein L21	RPL21			5	5	5	33.8	33.8	33.8	18.565	0	49.303	16665000000	49	0.120681	1	0.0449778	0.0707242	31.0591	30.8483	30.7906	31.1567	30.8786	30.7976
Color [Black]	P46783;F6U211;S4R435;Q9NQ39	P46783;F6U211;S4R435	40S ribosomal protein S10	RPS10;RPS10-NUDT3			5	5	5	32.7	32.7	32.7	18.898	0	9.0502	3010000000	36	0.0664583	1	-0.0955092	-0.0954094	28.8055	28.025	28.0877	29.0722	27.8707	27.6888
Color [Black]	P46926;D6RAY7;D6R9P4;D6RB13;D6RFF8;D6R917;Q8TDQ7;D6RFK5;V9GYW0;V9GYK3	P46926;D6RAY7;D6R9P4;D6RB13;D6RFF8;D6R917	Glucosamine-6-phosphate isomerase 1;Glucosamine-6-phosphate isomerase	GNPDA1			8	8	8	49.5	49.5	49.5	32.668	0	43.433	2093500000	40	0.204624	1	-0.0985057	-0.143611	28.1554	28.4944	28.112	27.8813	28.2332	28.3518
Color [Black]	P46937;H0YCI3	P46937	Transcriptional coactivator YAP1	YAP1			3	3	3	12.7	12.7	12.7	54.461	0	15.23	270180000	9	0.0318936	1	-0.0474351	-0.0473634	25.2441	25.2998	25.0074	24.1508	25.673	25.5853
Color [Black]	P46939;Q5T097;H0Y337;A0A0D9SG57;A0A0A0MSM3	P46939	Utrophin	UTRN			22	22	21	8.9	8.9	8.7	394.46	0	32.363	1704500000	54	0.092966	1	-0.0434055	-0.065116	27.7691	27.8663	27.4329	27.441	27.745	27.7521
Color [Black]	P46940;A0A0J9YXZ5;H0YLE8;A0A087X225;A0A087WWP1;H0YKA5;E7EWC2;F5H7S7;Q13576;E9PDT6	P46940;A0A0J9YXZ5;H0YLE8	Ras GTPase-activating-like protein IQGAP1	IQGAP1			76	76	74	59.4	59.4	58.2	189.25	0	323.31	83289000000	850	1.77906	1	0.233779	0.418219	33.2024	33.21	33.2836	33.3632	33.4939	33.5402
Color [Black]	P47712	P47712	Cytosolic phospholipase A2;Phospholipase A2;Lysophospholipase	PLA2G4A			12	12	12	26.3	26.3	26.3	85.238	0	28.953	1658800000	65	0.153419	1	-0.0464439	-0.0757518	27.7097	27.5216	27.5337	27.3512	27.6331	27.6415
Color [Black]	P47755;F8W9N7;A0A0D9SET8;C9JUG7	P47755;F8W9N7;A0A0D9SET8	F-actin-capping protein subunit alpha-2	CAPZA2			6	4	4	28	18.5	18.5	32.949	0	12.846	1074400000	30	0.778645	1	0.141745	0.242747	26.7604	27.0028	27.009	27.0693	27.0322	27.096
Color [Black]	P47813;X6RAC9;O14602;A6NJH9	P47813;X6RAC9;O14602;A6NJH9	Eukaryotic translation initiation factor 1A, X-chromosomal;Eukaryotic translation initiation factor 1A, Y-chromosomal	EIF1AX;EIF1AY			4	4	4	31.2	31.2	31.2	16.46	0	7.4461	1194600000	25	0.141344	1	-0.112714	-0.141706	27.3934	26.7447	26.7502	27.1249	26.9696	26.4556
Color [Black]	P47897;A0A0U1RQT0;C9J165;A0A0U1RQM8;A0A0U1RQE9;A0A0U1RQU2;A0A0U1RRI9;A0A0U1RQL2;F2Z2V6;A0A0U1RQC3	P47897	Glutamine--tRNA ligase	QARS			41	41	3	64.4	64.4	4.8	87.798	0	199.75	33514000000	371	0.0404936	1	-0.0134169	-0.0218981	31.9296	32.1075	32.2457	31.9544	32.1755	32.1126
Color [Black]	P47974	P47974	Zinc finger protein 36, C3H1 type-like 2	ZFP36L2			2	2	2	6.5	6.5	6.5	51.062	0	5.8636	254900000	19	0.104704	1	-0.0602754	-0.0852085	25.1244	25.1528	24.9206	24.6179	25.1858	25.2133
Color [Black]	P48059;A0A0J9YXC7;A0A0M3HER1;C9JF46	P48059;A0A0J9YXC7;A0A0M3HER1	LIM and senescent cell antigen-like-containing domain protein 1	LIMS1			4	4	3	18.5	18.5	14.2	37.251	0	7.7153	323380000	9	0.450038	0.907904	0.680479	0.591296	23.8598	25.6705	25.7422	25.9167	26.0407	25.3565
Color [Black]	P48147	P48147	Prolyl endopeptidase	PREP			6	6	6	12.8	12.8	12.8	80.699	0	29.197	1244500000	36	0.252099	1	-0.118179	-0.172283	27.5495	27.2157	26.9493	27.2474	27.0228	27.0897
Color [Black]	P48507	P48507	Glutamate--cysteine ligase regulatory subunit	GCLM			5	5	5	24.8	24.8	24.8	30.727	0	73.032	1793300000	51	0.338986	1	0.0502949	0.0896012	27.5533	27.4927	27.6045	27.6664	27.6375	27.4976
Color [Black]	P48634	P48634	Protein PRRC2A	PRRC2A			25	25	25	20	20	20	228.86	0	83.171	5046100000	176	0.0558351	1	-0.0227184	-0.0354716	29.075	29.3148	29.3277	29.0054	29.2477	29.3963
Color [Black]	P48651;J3KNR6	P48651	Phosphatidylserine synthase 1	PTDSS1			5	5	5	14.4	14.4	14.4	55.527	0	9.5115	1359700000	34	0.805826	1	-0.328959	-0.477594	27.2168	27.3608	27.5112	26.7214	27.2997	27.0807
Color [Black]	P48681	P48681	Nestin	NES			18	18	18	14.3	14.3	14.3	177.44	0	36.935	1510500000	57	0.0727959	1	-0.0751921	-0.0872114	27.4522	27.2955	27.1739	27.9382	26.8728	26.8851
Color [Black]	P48729;D6REM4;U3KPX3;H0Y9X2;U3KQK7;E7ETM0;E5RG27;D6RGE5;U3KQ83;Q8N752	P48729;D6REM4	Casein kinase I isoform alpha	CSNK1A1			7	7	7	25.2	25.2	25.2	38.914	0	19.803	1318400000	57	0.00662892	1	-0.00307401	-0.00471338	27.3111	27.3449	27.2454	27.588	27.0922	27.2119
Color [Black]	P48735;H0YL11	P48735	Isocitrate dehydrogenase [NADP], mitochondrial	IDH2			5	5	5	13.1	13.1	13.1	50.909	0	3.8866	188260000	10	0.0613955	1	-0.0418434	-0.0568129	24.8208	24.8241	24.9051	25.2758	24.5352	24.6135
Color [Black]	P49207	P49207	60S ribosomal protein L34	RPL34			5	5	5	30.8	30.8	30.8	13.293	0	4.2275	5627700000	22	0.00286414	1	0.00224495	0.00296895	29.6933	29.1459	28.881	29.1501	29.4257	29.1512
Color [Black]	P49321;E9PRH9;H0YF33;Q5T624;H0YDS9;E9PI86;E9PPR5	P49321;E9PRH9;H0YF33;Q5T624	Nuclear autoantigenic sperm protein	NASP			7	7	7	12.4	12.4	12.4	85.237	0	9.3724	903010000	25	0.100892	1	0.0362911	0.0576798	26.9022	26.5273	26.6442	26.6133	26.8436	26.7256
Color [Black]	P49327;A0A0U1RQF0;A0A0U1RRG3;J3KTF0	P49327;A0A0U1RQF0	Fatty acid synthase;[Acyl-carrier-protein] S-acetyltransferase;[Acyl-carrier-protein] S-malonyltransferase;3-oxoacyl-[acyl-carrier-protein] synthase;3-oxoacyl-[acyl-carrier-protein] reductase;3-hydroxyacyl-[acyl-carrier-protein] dehydratase;Enoyl-[acyl-carrier-protein] reductase;Oleoyl-[acyl-carrier-protein] hydrolase	FASN			95	95	95	55	55	55	273.42	0	323.31	164760000000	1315	0.043642	1	-0.00978343	-0.0169707	34.1379	34.263	34.3072	34.1203	34.2416	34.3169
Color [Black]	P49368;B4DUR8;Q5SZX6;E9PRC8;E9PQ35;Q5SZW8;E9PM09;Q5SZX9	P49368;B4DUR8	T-complex protein 1 subunit gamma	CCT3			21	21	21	48.1	48.1	48.1	60.533	0	52.917	14318000000	182	0.316086	1	-0.0995738	-0.158328	30.9356	30.6549	30.6199	30.7832	30.6268	30.5016
Color [Black]	P49411;H3BNU3	P49411	Elongation factor Tu, mitochondrial	TUFM			20	20	20	51.1	51.1	51.1	49.541	0	129.84	16802000000	234	0.505829	1	-0.144033	-0.230604	31.0676	30.8203	30.8507	30.9631	30.6804	30.6631
Color [Black]	P49454;A0A087WTY4	P49454	Centromere protein F	CENPF			57	57	57	22.1	22.1	22.1	367.76	0	171.04	5114700000	198	0.340088	1	-0.0830218	-0.138154	29.2003	29.4489	29.4461	29.3037	29.3704	29.1721
Color [Black]	P49588;H3BPK7	P49588	Alanine--tRNA ligase, cytoplasmic	AARS			28	28	28	39.3	39.3	39.3	106.81	0	323.31	17831000000	250	1.10235	1	-0.284014	-0.457239	31.281	31.1576	30.9938	31.0328	30.7434	30.8042
Color [Black]	P49736;H0Y8E6	P49736;H0Y8E6	DNA replication licensing factor MCM2	MCM2			14	14	14	20.5	20.5	20.5	101.89	0	20.989	1603200000	43	0.424817	1	-0.219477	-0.304597	27.5456	27.2914	27.4824	27.6341	27.0098	27.0171
Color [Black]	P49756;E9PQU5;E9PSE8	P49756;E9PQU5	RNA-binding protein 25	RBM25			9	9	9	14.7	14.7	14.7	100.18	0	16.348	704740000	40	0.0973016	1	-0.0845267	-0.104216	26.6917	26.0074	26.3184	26.636	26.3165	25.8113
Color [Black]	P49757;G3V3Z8;G3V3R1;G3V4S6;G3V433;G3V3M5	P49757;G3V3Z8	Protein numb homolog	NUMB			5	5	5	10.8	10.8	10.8	70.803	0	9.6156	996340000	21	0.0203654	1	-0.00806745	-0.0127654	27.0275	26.9669	26.6583	26.7484	26.9115	26.9685
Color [Black]	P49790	P49790	Nuclear pore complex protein Nup153	NUP153			35	35	35	35.7	35.7	35.7	153.94	0	85.806	8132700000	203	0.264106	1	0.112568	0.167978	29.6009	29.9552	30.01	29.774	30.1615	29.9683
Color [Black]	P49792;F8W705;H0YBN8;C9J6W1;F8WBP7;C9J1W9;C9JF75;H7BZ48	P49792	E3 SUMO-protein ligase RanBP2	RANBP2			115	115	78	48.3	48.3	32.8	358.2	0	323.31	47296000000	866	0.465137	1	-0.13834	-0.22007	32.4779	32.7362	32.7005	32.3033	32.6308	32.5655
Color [Black]	P49841	P49841	Glycogen synthase kinase-3 beta	GSK3B			7	7	6	32.4	32.4	30.2	46.744	0	13.296	1050700000	37	0.139039	1	-0.120492	-0.146852	27.1096	26.956	26.6777	27.1945	26.9677	26.2197
Color [Black]	P49902;H0YHR8;Q5JUV4;Q5JUV6;Q5JUV3	P49902	Cytosolic purine 5-nucleotidase	NT5C2			7	7	7	19.8	19.8	19.8	64.969	0	18.75	1642900000	38	0.228048	1	-0.10056	-0.1495	27.4025	27.6442	27.8431	27.6438	27.2963	27.648
Color [Black]	P49915	P49915	GMP synthase [glutamine-hydrolyzing]	GMPS			24	24	24	55.7	55.7	55.7	76.715	0	104.8	7549500000	140	0.148744	1	-0.0386028	-0.0646994	29.6759	29.5997	29.5143	29.7246	29.4489	29.5005
Color [Black]	P50395;Q5SX91;Q5SX87;V9GYJ7;V9GYF8;Q5SX90;Q5SX86;G5E9U5	P50395	Rab GDP dissociation inhibitor beta	GDI2			16	16	10	45.2	45.2	28.1	50.663	0	255.38	5821900000	123	1.05424	1	-0.248222	-0.4065	29.6533	29.7772	29.8997	29.3643	29.6471	29.574
Color [Black]	P50402;Q5HY57	P50402;Q5HY57	Emerin	EMD			6	6	6	31.9	31.9	31.9	28.994	0	9.3031	1168900000	48	0.941068	1	-0.190667	-0.320576	27.1071	27.2279	26.9748	26.8204	27.026	26.8913
Color [Black]	P50416;H3BP22;H3BUV7;H3BMD2;H3BUJ0	P50416	Carnitine O-palmitoyltransferase 1, liver isoform	CPT1A			9	9	9	14.5	14.5	14.5	88.367	0	16.882	1413400000	57	0.764529	1	-0.187789	-0.306327	27.368	27.6438	27.3237	27.1679	27.2547	27.3496
Color [Black]	P50454;E9PR70;E9PPV6;E9PK86;E9PMI5;E9PKH2;E9PNX1;E9PQ34;E9PJH8;E9PIG2;E9PRS3;H0YEP8;E9PLA6	P50454;E9PR70;E9PPV6;E9PK86;E9PMI5	Serpin H1	SERPINH1			17	17	17	53.8	53.8	53.8	46.44	0	108.66	18804000000	223	0.681726	1	0.0808112	0.145898	30.9627	31.0362	31.0174	31.0364	31.0377	31.1846
Color [Black]	P50552;K7EM16;K7ENR7;K7ENL7;K7EQD0;K7EIG8	P50552	Vasodilator-stimulated phosphoprotein	VASP			12	12	12	37.9	37.9	37.9	39.829	0	20.901	3250900000	93	0.0955719	1	-0.019371	-0.0338374	28.5215	28.42	28.5011	28.44	28.3603	28.5842
Color [Black]	P50570;K7EMQ3;A0A1B0GUX5	P50570	Dynamin-2	DNM2			17	17	12	26.7	26.7	19.9	98.063	0	53.652	3329900000	96	0.250437	1	0.036871	0.0660355	28.5487	28.6777	28.6867	28.697	28.6011	28.7256
Color [Black]	P50579;G3V1U3;F8VSC4;F8VRR3;F8VQZ7	P50579;G3V1U3;F8VSC4;F8VRR3;F8VQZ7	Methionine aminopeptidase 2	METAP2			4	4	4	9.4	9.4	9.4	52.891	0	6.1179	238240000	17	0.0682585	1	-0.0644391	-0.077668	25.233	24.4682	24.9759	25.306	24.5326	24.6451
Color [Black]	P50748;E7ES84;F5H5V0	P50748;E7ES84	Kinetochore-associated protein 1	KNTC1			17	17	16	9.7	9.7	8.9	250.75	0	21.917	1795300000	54	0.64443	1	-0.196695	-0.308375	27.9706	27.8322	27.6221	27.6459	27.7536	27.4354
Color [Black]	P50750;X6RE90;Q9BVE2;E7EUK8;A0A087X209;J3QSD7;Q96Q40;O94921;Q9NYV4;Q14004	P50750	Cyclin-dependent kinase 9	CDK9			7	6	6	23.4	21.2	21.2	42.777	0	8.0444	586480000	32	0.572173	0.704588	-0.817428	-0.719825	26.194	25.9074	26.1058	26.0561	25.689	24.0098
Color [Black]	P50990;H7C4C8;H7C2U0	P50990	T-complex protein 1 subunit theta	CCT8			27	27	27	53.8	53.8	53.8	59.62	0	135.73	14461000000	235	0.22828	1	-0.056893	-0.0952046	30.9627	30.7674	30.6798	30.8346	30.7443	30.6603
Color [Black]	P50991	P50991	T-complex protein 1 subunit delta	CCT4			18	18	18	44.3	44.3	44.3	57.924	0	184.24	11995000000	133	0.0099307	1	-0.00479062	-0.00727061	30.4646	30.4217	30.2131	30.6335	30.1783	30.2733
Color [Black]	P50995;H0Y6E1;E5RIN3;P27216	P50995	Annexin A11	ANXA11			12	12	12	26.3	26.3	26.3	54.389	0	67.941	12151000000	127	0.24235	1	0.0574347	0.0967695	30.4544	30.579	30.6953	30.5254	30.6336	30.7421
Color [Black]	P51116;I3L1Z2	P51116	Fragile X mental retardation syndrome-related protein 2	FXR2			12	12	11	25.6	25.6	22.7	74.222	0	69.441	3778500000	105	1.16717	1	-0.164815	-0.290987	28.9273	28.8966	28.9562	28.8482	28.8008	28.6365
Color [Black]	P51148;K7ERI8;K7ERQ8;F8VVK3;F8VWU4;K7ENY4;F8VSF8;F8VVZ0;F8VUA5;K7EIP6;F8WCY6;F8WD79;F8VPW9;F8VWZ7	P51148;K7ERI8;K7ERQ8;F8VVK3	Ras-related protein Rab-5C	RAB5C			10	10	7	67.1	67.1	52.3	23.482	0	51.353	5607600000	88	0.210374	1	0.0211856	0.0393034	29.3524	29.2455	29.2619	29.305	29.2739	29.3444
Color [Black]	P51149;C9J592;C9J8S3;C9IZZ0;C9J4V0;C9J4S4;C9J7D1	P51149;C9J592;C9J8S3;C9IZZ0	Ras-related protein Rab-7a	RAB7A			10	10	10	56.5	56.5	56.5	23.489	0	25.301	2205500000	32	0.443553	1	-0.163379	-0.248215	28.2952	28.1093	28.2789	28.3452	27.9972	27.8508
Color [Black]	P51151	P51151	Ras-related protein Rab-9A	RAB9A			4	4	4	27.9	27.9	27.9	22.837	0	15.123	1019200000	23	0.0805926	1	0.0496311	0.0691799	26.5456	26.6927	27.2377	26.9276	26.9311	26.7662
Color [Black]	Q9HBD4;P51532;A0A0A0MT49;P51531;A0A0U1RQZ9;F6VDE0;A0A0U1RQE1;K7EP28;A0A0U1RRF5;A0A0U1RRD6;A0A0U1RRF8;A0A0A0MSS5;F6UH26;A0A0U1RQU0;A0A0U1RR09;F6XE55;A0A0U1RQW7;A0A0U1RRN2;B1ALG1;A0A0U1RR83;A0A0U1RQX3;F6T8Q0;B1ALG2;A0A0U1RR26;A0A0U1RRG6;B4DNT1;B1ALF6	Q9HBD4;P51532;A0A0A0MT49	Transcription activator BRG1	SMARCA4			17	17	17	13.2	13.2	13.2	188.15	0	35.659	2066900000	68	0.0405933	1	0.0225735	0.0327548	27.9982	27.8803	27.68	28.1148	27.9519	27.5595
Color [Black]	P51570;K7EII7;K7ERJ9	P51570	Galactokinase	GALK1			7	7	7	25.3	25.3	25.3	42.272	0	24.765	1602800000	35	0.123445	1	-0.140432	-0.153331	27.9238	27.089	27.4237	27.9851	27.1845	26.8457
Color [Black]	P51571;A6NLM8	P51571;A6NLM8	Translocon-associated protein subunit delta	SSR4			4	4	4	28.9	28.9	28.9	18.998	0	10.957	2456500000	51	0.55285	1	-0.145196	-0.235588	28.0657	28.2681	28.0544	27.8255	28.1486	27.9786
Color [Black]	P51636;E9PCT3	P51636;E9PCT3	Caveolin-2;Caveolin	CAV2			3	3	3	28.4	28.4	28.4	18.291	0	20.767	963620000	25	1.0031	0.468354	-0.78886	-0.907846	27.235	27.5276	27.074	25.9021	27.0942	26.4737
Color [Black]	P51665;H3BNT7;H3BTM8;H3BQV2	P51665;H3BNT7;H3BTM8	26S proteasome non-ATPase regulatory subunit 7	PSMD7			7	7	7	28.7	28.7	28.7	37.025	0	19.945	1372300000	40	0.0262233	1	-0.0152709	-0.0219657	27.5407	26.9146	27.2008	27.3362	27.1905	27.0835
Color [Black]	P51692;C9J4I3	P51692	Signal transducer and activator of transcription 5B	STAT5B			16	16	5	24.4	24.4	10	89.865	0	168.15	3820100000	70	1.21038	1	-0.207125	-0.356857	28.9618	28.9687	28.9386	28.8907	28.7429	28.6141
Color [Black]	P51812;B1AXG1;F2Z2J1;Q15349;B1AXG2;B7Z3B5;Q9UK32;D6R910;D6RHW7;D6RA62;D6RE03	P51812	Ribosomal protein S6 kinase alpha-3	RPS6KA3			26	26	21	44.7	44.7	37.3	83.735	0	55.84	6639300000	204	0.0387211	1	0.0164693	0.025557	29.6454	29.4643	29.5018	29.8184	29.3921	29.4504
Color [Black]	P51858	P51858	Hepatoma-derived growth factor	HDGF			9	9	9	46.2	46.2	46.2	26.788	0	55.946	2177100000	61	1.24516	1	-0.231793	-0.394606	27.9055	28.0123	27.9111	27.5533	27.8149	27.7653
Color [Black]	P51991;H7C1J8	P51991	Heterogeneous nuclear ribonucleoprotein A3	HNRNPA3			14	14	14	36.2	36.2	36.2	39.594	0	128.43	17053000000	206	0.41965	1	-0.16393	-0.245968	31.2472	30.7689	30.853	30.9455	30.6973	30.7346
Color [Black]	P52209;K7EM49;K7EMN2;K7EPF6;K7ELN9	P52209;K7EM49	6-phosphogluconate dehydrogenase, decarboxylating	PGD			11	11	11	29	29	29	53.139	0	47.761	3093800000	82	0.0684123	1	0.0263163	0.0414854	28.4576	28.7366	28.5695	28.5039	28.8285	28.5103
Color [Black]	P52292;J3QLL0;J3KS65	P52292	Importin subunit alpha-1	KPNA2			18	18	18	57.7	57.7	57.7	57.861	0	148.08	10004000000	137	0.112026	1	0.041172	0.0650249	30.2299	30.0652	30.1131	30.4156	29.9995	30.1166
Color [Black]	P52294;C9JYI4;C9J352;C9JWD9;F2Z3G4;C9J4U1	P52294;C9JYI4	Importin subunit alpha-5;Importin subunit alpha-5, N-terminally processed	KPNA1			11	6	6	28.8	16.7	16.7	60.221	0	18.566	1029700000	28	0.0746998	1	0.0536575	0.0713252	27.3839	26.5566	26.8479	27.0461	26.8427	27.0606
Color [Black]	P52597;A0A1B0GW42	P52597	Heterogeneous nuclear ribonucleoprotein F;Heterogeneous nuclear ribonucleoprotein F, N-terminally processed	HNRNPF			9	7	7	44.8	38.3	38.3	45.671	0	187.11	12629000000	95	0.191543	1	-0.0830078	-0.12463	30.4393	30.2964	30.3789	30.6038	30.0762	30.1854
Color [Black]	P52701;A0A087WWJ1;A0A087WYT6;C9JH55;C9J8Y8;C9J7Y7;F8WAX8;U3KQ72	P52701;A0A087WWJ1	DNA mismatch repair protein Msh6	MSH6			26	26	26	25.7	25.7	25.7	152.78	0	82.57	3520800000	122	0.00554891	1	0.00484085	0.00615916	28.8352	28.3429	28.3366	28.9532	28.4144	28.1616
Color [Black]	P52732	P52732	Kinesin-like protein KIF11	KIF11			32	32	32	38.4	38.4	38.4	119.16	0	323.31	18918000000	248	0.0824206	1	-0.0323645	-0.0506601	30.9861	31.2421	31.3721	31.0074	31.248	31.2477
Color [Black]	P52788;H7C2R7	P52788;H7C2R7	Spermine synthase	SMS			12	12	12	55.7	55.7	55.7	41.268	0	59.832	3162300000	57	1.43638	1	-0.196243	-0.348239	28.6531	28.5227	28.4667	28.4139	28.315	28.325
Color [Black]	P52888;K7EP46;K7EL02;K7EKB6;K7EIK4;K7EL32;K7EMU4	P52888;K7EP46	Thimet oligopeptidase	THOP1			13	13	13	24.4	24.4	24.4	78.839	0	24.849	3401600000	123	1.87812	1	0.161966	0.300952	28.4337	28.5242	28.5498	28.6358	28.6729	28.6849
Color [Black]	P52907	P52907	F-actin-capping protein subunit alpha-1	CAPZA1			12	12	10	66.4	66.4	57	32.922	0	136.64	10621000000	164	0.89933	1	0.262876	0.413108	29.9361	30.3496	30.2826	30.3808	30.4365	30.5396
Color [Black]	P52948;H7C3P6;H0YDF4;H0YCT1;H0YEN4	P52948;H7C3P6	Nuclear pore complex protein Nup98-Nup96;Nuclear pore complex protein Nup98;Nuclear pore complex protein Nup96	NUP98			32	32	32	24.3	24.3	24.3	197.58	0	92.907	4544500000	170	0.129358	1	-0.0612609	-0.0909051	29.0017	28.856	28.9886	29.2161	28.7798	28.6665
Color [Black]	P53004;C9J1E1	P53004	Biliverdin reductase A	BLVRA			7	7	7	28.7	28.7	28.7	33.428	0	18.205	2592300000	52	0.277786	1	0.0775013	0.126608	28.2565	28.121	28.2097	28.442	28.2966	28.0811
Color [Black]	P53350;I3L387;I3L2H5;I3L309	P53350	Serine/threonine-protein kinase PLK1	PLK1			9	9	9	18.9	18.9	18.9	68.254	0	12.872	1672700000	47	0.011343	1	-0.0032355	-0.00544601	27.5506	27.7484	27.5563	27.7475	27.5215	27.5767
Color [Black]	P53384;I3L3A0;I3L518;I3L531	P53384	Cytosolic Fe-S cluster assembly factor NUBP1	NUBP1			5	5	5	25.6	25.6	25.6	34.534	0	18.663	1921500000	33	0.524152	1	-0.261372	-0.36339	27.8647	27.9288	28.1354	27.338	28.0363	27.7705
Color [Black]	P53396;K7ESG8;K7EIE7	P53396	ATP-citrate synthase	ACLY			29	29	29	34.8	34.8	34.8	120.84	0	206.46	24967000000	329	0.184602	1	-0.0417881	-0.0712682	31.5237	31.6887	31.6198	31.4252	31.6424	31.6393
Color [Black]	P53582;H0Y955;H0YAI3;H0Y9L0;D6RF24;H0Y903	P53582;H0Y955	Methionine aminopeptidase 1	METAP1			8	8	8	29.8	29.8	29.8	43.215	0	9.64	1510000000	32	0.0998139	1	-0.0451558	-0.0681771	27.6634	27.4452	27.2844	27.5957	27.4706	27.1912
Color [Black]	P53618;E9PP73;E9PP63;E9PKQ1	P53618;E9PP73	Coatomer subunit beta	COPB1			35	35	35	47.8	47.8	47.8	107.14	0	179.94	18049000000	290	0.984232	1	-0.129484	-0.230534	31.1615	31.0793	31.0486	30.9309	30.9012	31.0688
Color [Black]	P53621	P53621	Coatomer subunit alpha;Xenin;Proxenin	COPA			47	47	47	52.5	52.5	52.5	138.34	0	246.49	24540000000	425	2.59185	1	-0.137696	-0.264544	31.6119	31.6032	31.5938	31.4812	31.4888	31.4259
Color [Black]	P53701	P53701	Cytochrome c-type heme lyase	HCCS			8	8	8	37.7	37.7	37.7	30.601	0	11.953	1477900000	56	0.0318035	1	0.0256977	0.0332683	27.2996	27.7163	27.1743	26.9871	27.6378	27.6424
Color [Black]	P53985;Q5T8R5;Q5T8R3	P53985;Q5T8R5	Monocarboxylate transporter 1	SLC16A1			5	5	5	11.6	11.6	11.6	53.944	0	101.65	2947600000	82	0.0137842	1	0.00827599	0.0118464	28.3072	28.346	28.6	28.1362	28.7443	28.3975
Color [Black]	P53990;H3BQF7;H3BMU1;H3BUI0;J3KR23;F5GXM3	P53990;H3BQF7;H3BMU1;H3BUI0;J3KR23	IST1 homolog	IST1			4	4	4	12.9	12.9	12.9	39.75	0	3.9653	328490000	12	0.296356	1	0.446244	0.401793	24.129	25.794	25.9873	25.4902	26.0355	25.7233
Color [Black]	P54136;E5RJM9;E5RH09	P54136	Arginine--tRNA ligase, cytoplasmic	RARS			39	39	39	64.1	64.1	64.1	75.378	0	323.31	55903000000	437	0.0166228	1	0.00572332	0.00931761	32.5784	32.833	32.9234	32.6872	32.8438	32.8209
Color [Black]	P54577;A0A0C4DGZ5	P54577;A0A0C4DGZ5	Tyrosine--tRNA ligase, cytoplasmic;Tyrosine--tRNA ligase, cytoplasmic, N-terminally processed;Tyrosine--tRNA ligase	YARS			16	16	16	35.6	35.6	35.6	59.143	0	32.637	3870300000	97	0.106455	1	0.0734406	0.0980675	28.8677	28.5604	28.4538	29.0844	28.3379	28.6798
Color [Black]	P54578;A6NJA2;J3QQT6;J3KS55	P54578;A6NJA2	Ubiquitin carboxyl-terminal hydrolase 14;Ubiquitin carboxyl-terminal hydrolase	USP14			14	14	14	37.4	37.4	37.4	56.068	0	99.036	5567100000	102	0.221551	1	-0.0470657	-0.080749	29.1916	29.342	29.1003	29.0788	29.1919	29.222
Color [Black]	P54619;F8VYY9;H0YIC9;F8VVA3;F8VZX1;H0YHF8;F8VSL2;F8VPF5;F8VRY2;F8VSH3;E9PGP6;Q9UGJ0	P54619;F8VYY9;H0YIC9	5-AMP-activated protein kinase subunit gamma-1	PRKAG1			11	11	11	38.4	38.4	38.4	37.579	0	19.653	1623400000	54	0.292709	1	-0.053772	-0.0936192	27.6233	27.4518	27.654	27.5642	27.5603	27.4433
Color [Black]	P54709;C9JA36;C9JXZ1;H7C4L9;H7C547;F8WBY4	P54709;C9JA36;C9JXZ1	Sodium/potassium-transporting ATPase subunit beta-3	ATP1B3			4	4	4	18.3	18.3	18.3	31.512	0	5.0757	430610000	20	1.10896	1	-0.184912	-0.319689	25.886	25.9206	26.0996	25.8396	25.8104	25.7014
Color [Black]	P54886	P54886	Delta-1-pyrroline-5-carboxylate synthase;Glutamate 5-kinase;Gamma-glutamyl phosphate reductase	ALDH18A1			25	25	25	39.5	39.5	39.5	87.301	0	96.045	8152700000	192	1.3	1	-0.0975005	-0.182194	29.875	29.8362	29.8924	29.8316	29.7479	29.7316
Color [Black]	P55010;H0YLZ1;H0YN40;H0YK29;H0YK11;H0YMJ8;H0YM54	P55010	Eukaryotic translation initiation factor 5	EIF5			7	7	7	22	22	22	49.222	0	8.6891	973770000	30	0.40159	1	0.119539	0.190941	26.8724	26.7264	27.0498	27.0501	27.119	26.8381
Color [Black]	Q5VWC4;P55036;A6PVX3;H0Y3Y9	Q5VWC4;P55036;A6PVX3	26S proteasome non-ATPase regulatory subunit 4	PSMD4			5	3	3	18.7	11.3	11.3	41.079	0	6.1721	1253500000	22	0.572661	1	-0.287146	-0.397101	27.4044	27.3454	27.1943	26.6048	27.2988	27.179
Color [Black]	P55060	P55060	Exportin-2	CSE1L			25	25	25	32.3	32.3	32.3	110.42	0	137.52	9405600000	203	0.00684668	1	0.000895818	0.00164991	30.068	30.06	29.9721	30.0929	30.016	29.9939
Color [Black]	P55072;C9IZA5;C9JUP7	P55072	Transitional endoplasmic reticulum ATPase	VCP			39	39	39	65.1	65.1	65.1	89.321	0	323.31	67017000000	440	0.254656	1	-0.0541801	-0.0926931	33.1958	33.2536	33.3498	33.0796	33.2319	33.3252
Color [Black]	P55084;F5GZQ3;B5MD38;C9K0M0;C9JEY0;C9JE81	P55084;F5GZQ3;B5MD38	Trifunctional enzyme subunit beta, mitochondrial;3-ketoacyl-CoA thiolase	HADHB			7	7	7	18.1	18.1	18.1	51.294	0	11.23	1434900000	36	0.129258	1	-0.113888	-0.138295	26.9738	27.4026	26.8987	27.5431	26.6746	26.7157
Color [Black]	U3KQ90;P55199	U3KQ90;P55199	RNA polymerase II elongation factor ELL	ELL			4	4	4	10	10	10	53.6	0	7.3588	303350000	21	0.319176	1	-0.187298	-0.252948	25.1394	25.8378	25.7759	25.4976	25.4748	25.2188
Color [Black]	P55265;H0YCK3	P55265;H0YCK3	Double-stranded RNA-specific adenosine deaminase	ADAR			26	26	26	32.5	32.5	32.5	136.06	0	109.93	8902200000	214	0.170619	1	0.0509898	0.0831849	30.0538	29.8784	29.673	29.9178	29.8757	29.9646
Color [Black]	P55795	P55795	Heterogeneous nuclear ribonucleoprotein H2	HNRNPH2			12	8	7	40.3	27.8	23.2	49.263	0	92.964	2275500000	59	0.0833956	1	-0.0901229	-0.102127	28.5594	28.0042	27.4647	28.2616	27.5216	27.9749
Color [Black]	P55809;E9PDW2	P55809;E9PDW2	Succinyl-CoA:3-ketoacid coenzyme A transferase 1, mitochondrial	OXCT1			6	6	6	17.9	17.9	17.9	56.157	0	43.083	999260000	32	0.207846	1	-0.102386	-0.148254	27.0908	26.6405	26.6153	26.8382	26.4643	26.7369
Color [Black]	P55884;C9JZG1;C9JQN7	P55884	Eukaryotic translation initiation factor 3 subunit B	EIF3B			33	33	33	53.2	53.2	53.2	92.48	0	134.18	23192000000	321	0.292984	1	-0.0626354	-0.106785	31.5079	31.5973	31.6914	31.4003	31.5899	31.6185
Color [Black]	P56182	P56182	Ribosomal RNA processing protein 1 homolog A	RRP1			4	4	4	10.8	10.8	10.8	52.839	0	25.212	398670000	9	0.724827	0.506769	-0.949628	-0.863583	26.0583	24.979	25.3167	25.4991	24.1697	23.8364
Color [Black]	P56192;H0YHV5;H0YIP0;F5H2V6;F8VS26;F8W0M7;F8W0S4;F8VZZ9;H0YI94;H0YIC2;F8VPL7;H0YHL6;H0YI27	P56192	Methionine--tRNA ligase, cytoplasmic	MARS			34	34	34	52.8	52.8	52.8	101.11	0	323.31	38127000000	408	0.141705	1	-0.0418383	-0.0686546	32.1174	32.3902	32.4105	32.1653	32.3559	32.2714
Color [Black]	P56537;B7ZBH1;A0A0U1RQV5;F8WD20;A0A0B4J1Y7;F8WDS6	P56537	Eukaryotic translation initiation factor 6	EIF6			8	8	8	56.7	56.7	56.7	26.599	0	34.241	1708000000	46	0.052789	1	0.0435473	0.0555472	27.7924	27.0017	27.4252	27.7826	27.3328	27.2346
Color [Black]	Q5SQP8;P56545;A0A087WYL1;E7EUB3	Q5SQP8;P56545	C-terminal-binding protein 2	CTBP2			9	9	7	24.2	24.2	20.9	56.101	0	17.548	1134100000	41	0.128385	1	0.0866699	0.115914	27.1477	26.864	26.6701	27.3867	26.726	26.829
Color [Black]	P56945;H3BN62;H3BVF0;H3BSY4;H3BQJ7;H3BSB2	P56945	Breast cancer anti-estrogen resistance protein 1	BCAR1			14	14	14	26.8	26.8	26.8	93.371	0	51.231	2946200000	92	0.483512	1	0.151627	0.238274	28.4373	28.6757	28.5068	28.46	28.8304	28.7842
Color [Black]	P57088;D6RAA6;H0Y8N0;J3KN43;D6RBY2	P57088;D6RAA6	Transmembrane protein 33	TMEM33			7	7	7	27.9	27.9	27.9	27.978	0	12.628	3589700000	40	0.208118	1	0.105934	0.151986	28.643	28.5358	28.51	29.0416	28.3975	28.5675
Color [Black]	P57740;H0YG15;G3V1T4	P57740	Nuclear pore complex protein Nup107	NUP107			14	14	14	23.2	23.2	23.2	106.37	0	49.301	2514300000	77	1.34635	1	0.253616	0.431259	27.9882	27.8488	27.9931	28.3449	28.1347	28.1113
Color [Black]	P58107	P58107	Epiplakin	EPPK1			106	101	4	62.5	56.3	2.4	555.61	0	323.31	107730000000	946	0.00279115	1	0.00438944	0.00432936	33.752	33.2853	33.2949	34.4277	33.0011	32.9164
Color [Black]	P58546;C9JL85	P58546;C9JL85	Myotrophin	MTPN			4	4	4	59.3	59.3	59.3	12.895	0	68.383	2020800000	34	0.219022	1	-0.0537999	-0.0903176	27.6287	27.5324	27.7046	27.7311	27.4954	27.4778
Color [Black]	P60228;E5RGA2;H0YBR5;E5RHS5;E5RIT4;E5RIP5;E5RJ25;H0YBP5;E5RII3	P60228;E5RGA2	Eukaryotic translation initiation factor 3 subunit E	EIF3E			18	18	14	49.7	49.7	36.2	52.22	0	55.857	7970700000	132	0.369743	1	-0.0859922	-0.143963	29.8976	30.0576	30.1628	29.9692	29.8434	30.0474
Color [Black]	P60468;S4R3B5	P60468;S4R3B5	Protein transport protein Sec61 subunit beta	SEC61B			2	2	2	26	26	26	9.9743	0	3.9993	979400000	22	0.460171	1	0.129598	0.208489	26.6539	26.5342	26.7788	26.983	26.693	26.6796
Color [Black]	P63261;P60709;I3L3I0;I3L1U9;G5E9R0;K7EM38;E7EVS6;I3L3R2;J3KT65;C9JUM1;C9JZR7;I3L4N8;C9JTX5;A5A3E0;P0CG38;F8WCH0;Q9BYX7;Q562R1	P63261;P60709;I3L3I0;I3L1U9	Actin, cytoplasmic 2;Actin, cytoplasmic 2, N-terminally processed;Actin, cytoplasmic 1;Actin, cytoplasmic 1, N-terminally processed	ACTG1;ACTB			19	19	6	61.1	61.1	28.8	41.792	0	323.31	320310000000	448	0.0509128	1	0.0491486	0.0590934	35.4493	35.0113	34.9982	35.7936	34.8642	34.9485
Color [Black]	P60842;J3KT12;J3QS69;J3KTB5;J3QL43;J3KSZ0;J3QR64;J3QLN6;J3QKZ9;J3KS25;J3KS93;E7EMV8;J3QL52	P60842;J3KT12;J3QS69;J3KTB5;J3QL43;J3KSZ0	Eukaryotic initiation factor 4A-I	EIF4A1			22	22	7	57.4	57.4	23.2	46.153	0	323.31	45959000000	250	0.254774	1	0.145641	0.200309	32.6939	31.9726	32.3204	32.5869	32.2955	32.5414
Color [Black]	P60866;E5RIP1;E5RJX2;G3XAN0	P60866;E5RIP1;E5RJX2	40S ribosomal protein S20	RPS20			3	3	3	22.7	22.7	22.7	13.373	0	13.762	7916700000	38	0.013225	1	0.00703748	0.0104117	29.9224	29.7159	29.8651	30.1643	29.6226	29.7375
Color [Black]	P60891;B1ALA9;A0A0B4J207;P21108;B7ZB02;B1ALA7;A6NMS2;D3YTJ7	P60891;B1ALA9;A0A0B4J207;P21108	Ribose-phosphate pyrophosphokinase 1;Ribose-phosphate pyrophosphokinase 3	PRPS1;PRPS1L1			8	8	5	36.5	36.5	22.3	34.834	0	43.122	2916900000	74	0.215742	1	-0.131687	-0.178608	28.5231	28.2463	28.1822	28.6115	27.976	27.9691
Color [Black]	P60953;Q5JYX0	P60953;Q5JYX0	Cell division control protein 42 homolog	CDC42			7	6	6	52.9	47.1	47.1	21.258	0	25.698	2731400000	66	0.280671	1	0.154924	0.214527	28.4615	28.136	28.6885	28.8695	28.5389	28.3424
Color [Black]	P60981;F6RFD5	P60981;F6RFD5	Destrin	DSTN			9	9	9	54.5	54.5	54.5	18.506	0	54.877	3087100000	72	1.1122	1	0.257723	0.423212	28.2499	28.4133	28.2296	28.4854	28.4427	28.738
Color [Black]	P61009	P61009	Signal peptidase complex subunit 3	SPCS3			3	3	3	17.8	17.8	17.8	20.313	0	4.646	986190000	18	1.10818	1	-0.315233	-0.497397	26.6418	26.901	26.7023	26.552	26.5308	26.2166
Color [Black]	P61020	P61020	Ras-related protein Rab-5B	RAB5B			7	4	4	39.1	24.2	24.2	23.707	0	11.085	479850000	27	0.203053	1	-0.0920137	-0.136348	25.7148	25.7455	25.6763	25.2795	25.7321	25.8491
Color [Black]	P61081;M0QX69;M0QYI6	P61081	NEDD8-conjugating enzyme Ubc12	UBE2M			7	7	7	37.7	37.7	37.7	20.9	0	42.332	2574900000	45	0.602345	1	-0.111462	-0.191228	28.4495	28.2718	28.1925	28.205	28.1309	28.2436
Color [Black]	P61088;F8VZ29;F8VSD4;F8VV71;F8VQQ8;Q5JXB2	P61088;F8VZ29;F8VSD4;F8VV71	Ubiquitin-conjugating enzyme E2 N	UBE2N			3	3	3	38.2	38.2	38.2	17.138	0	4.7989	486700000	18	0.111668	1	0.180309	0.166195	24.264	25.9636	25.8836	25.9232	25.4156	25.3132
Color [Black]	P61106;X6RFL8	P61106;X6RFL8	Ras-related protein Rab-14	RAB14			7	7	7	43.3	43.3	43.3	23.897	0	29.116	3410600000	83	0.293322	1	0.0914866	0.146074	28.6619	28.4144	28.76	28.8397	28.6829	28.5882
Color [Black]	P61158;B4DXW1;F8WDR7;F8WEW2;F8WE84;Q9P1U1	P61158;B4DXW1	Actin-related protein 3	ACTR3			11	11	11	40.9	40.9	40.9	47.371	0	35.933	3863300000	61	0.281652	1	-0.0936686	-0.147761	29.2557	28.8325	29.0408	29.0466	28.9446	28.8568
Color [Black]	P61160;F5H6T1;A0A1B0GWD0;A0A1B0GWH0	P61160;F5H6T1	Actin-related protein 2	ACTR2			6	6	6	20.1	20.1	20.1	44.76	0	36.077	2234400000	41	0.0707344	1	0.0746307	0.0858541	28.6432	27.5116	27.9316	28.4278	27.887	27.9954
Color [Black]	P61163;R4GMT0;A0A1B0GVS3	P61163;R4GMT0	Alpha-centractin	ACTR1A			10	5	5	37.5	26.9	26.9	42.613	0	84.957	5319000000	70	0.324584	1	-0.0802759	-0.13344	29.3124	29.5481	29.4687	29.368	29.2315	29.4889
Color [Black]	P61201;B4DIH5;H0YKU5;H0YM03;H0YMC2	P61201;B4DIH5;H0YKU5	COP9 signalosome complex subunit 2	COPS2			9	9	9	26.2	26.2	26.2	51.596	0	32.506	2034000000	57	0.175534	1	0.0239175	0.0433545	28.0174	27.8599	27.9376	28.0066	27.9217	27.9584
Color [Black]	P61221;D6R9I9;D6RGF4;H0Y990	P61221;D6R9I9	ATP-binding cassette sub-family E member 1	ABCE1			13	13	13	31.2	31.2	31.2	67.314	0	53.483	2878300000	61	0.876798	1	-0.271295	-0.421222	28.5139	28.4408	28.3808	28.1354	27.9549	28.4313
Color [Black]	P61289;B3KQ25;K7ESG5;K9J957;K7ENH2;K7EMD0;K7EPX6;K7EKR3;A0A087WTV2;B7Z8D3	P61289;B3KQ25;K7ESG5;K9J957;K7ENH2;K7EMD0;K7EPX6;K7EKR3	Proteasome activator complex subunit 3	PSME3			7	7	7	27.2	27.2	27.2	29.506	0	38.722	1177000000	40	0.691395	1	-0.173413	-0.282337	27.1184	26.9549	27.3305	27.0251	26.9045	26.954
Color [Black]	P61313;E7EQV9;E7ENU7;E7EX53	P61313;E7EQV9;E7ENU7	60S ribosomal protein L15;Ribosomal protein L15	RPL15			10	10	10	36.3	36.3	36.3	24.146	0	77.606	47315000000	168	0.207951	1	-0.0477282	-0.0810577	32.4276	32.5217	32.2246	32.3598	32.3152	32.3558
Color [Black]	P61326;Q96A72;F5H6P7;F5H6N1;F5H3U9	P61326;Q96A72;F5H6P7	Protein mago nashi homolog;Protein mago nashi homolog 2	MAGOH;MAGOHB			5	5	5	46.6	46.6	46.6	17.163	0	13.129	1875700000	44	0.129594	1	-0.0443586	-0.0708929	27.82	27.9431	27.7519	28.0145	27.6442	27.7233
Color [Black]	P61353;K7ELC7;K7EQQ9;K7ERY7	P61353;K7ELC7;K7EQQ9	60S ribosomal protein L27	RPL27			4	4	4	36	36	36	15.798	0	4.6331	3004900000	25	0.604479	1	-0.305053	-0.420117	28.7554	28.5864	28.3768	28.4963	28.4333	27.8739
Color [Black]	P61586;Q5JR07;C9JNR4;E9PQH6;C9JX21;Q5JR08;Q5JR05;P08134;Q5JR06;E9PN11;U3KQA9;U3KQV3;E9PLA2;C9JRM1;P62745	P61586;Q5JR07;C9JNR4;E9PQH6;C9JX21;Q5JR08;Q5JR05;P08134	Transforming protein RhoA;Rho-related GTP-binding protein RhoC	RHOA;RHOC			7	7	7	39.4	39.4	39.4	21.768	0	32.504	2435400000	70	0.0498646	1	0.0373745	0.0493531	28.348	28.1757	28.3601	28.8309	28.1183	28.0468
Color [Black]	P61758;B4DWR3	P61758;B4DWR3	Prefoldin subunit 3	VBP1			7	7	7	38.1	38.1	38.1	22.658	0	35.9	1611900000	40	0.589335	1	0.0924797	0.162222	27.3523	27.4467	27.2773	27.3695	27.4421	27.5422
Color [Black]	P61769;H0YLF3;F5H6I0	P61769;H0YLF3;F5H6I0	Beta-2-microglobulin;Beta-2-microglobulin form pI 5.3	B2M			3	3	3	35.3	35.3	35.3	13.714	0	7.2812	1947300000	36	0.414817	1	-0.143737	-0.222015	27.6808	27.9691	27.8109	27.4587	27.6918	27.8791
Color [Black]	P61964;V9GZ59	P61964	WD repeat-containing protein 5	WDR5			5	5	5	20.7	20.7	20.7	36.588	0	10.057	1245200000	37	0.465908	1	0.135197	0.216137	27.0746	27.1908	26.9832	27.0044	27.3719	27.2777
Color [Black]	P61978;S4R457;S4R359	P61978	Heterogeneous nuclear ribonucleoprotein K	HNRNPK			18	18	4	50.3	50.3	17.1	50.976	0	208.64	47403000000	263	0.00709053	1	-0.00455348	-0.00640553	32.5525	32.0492	32.3322	32.6108	32.1348	32.1746
Color [Black]	P61981	P61981	14-3-3 protein gamma;14-3-3 protein gamma, N-terminally processed	YWHAG			9	8	7	47.8	43.7	40.1	28.302	0	130.56	5777100000	71	0.0879462	1	-0.0261726	-0.0432081	29.4608	29.558	29.3044	29.4015	29.291	29.5521
Color [Black]	P62070;E9PK85;P10301;E9PQK5;E9PQC5	P62070;E9PK85;P10301	Ras-related protein R-Ras2;Ras-related protein R-Ras	RRAS2;RRAS			4	4	4	25	25	25	23.399	0	15.359	749020000	17	0.524972	0.76285	0.802699	0.684628	26.9465	26.3227	24.7194	26.9272	26.8906	26.5789
Color [Black]	P62081;B5MCP9	P62081;B5MCP9	40S ribosomal protein S7	RPS7			5	5	5	38.1	38.1	38.1	22.127	0	119.79	11297000000	62	0.0304975	1	0.012935	0.0201225	30.3875	30.1886	29.9683	30.2891	30.0447	30.2494
Color [Black]	P62136;E9PMD7;F5H1L6;F5H037	P62136;E9PMD7	Serine/threonine-protein phosphatase PP1-alpha catalytic subunit;Serine/threonine-protein phosphatase	PPP1CA			15	15	4	57.6	57.6	12.7	37.512	0	192.14	14313000000	189	0.157717	1	-0.0194791	-0.0356576	30.8145	30.8268	30.7822	30.8411	30.8237	30.7003
Color [Black]	P62140;E7ETD8;C9JP48;C9J9S3	P62140;E7ETD8;C9JP48;C9J9S3	Serine/threonine-protein phosphatase PP1-beta catalytic subunit;Serine/threonine-protein phosphatase	PPP1CB			14	5	5	61.5	27.2	27.2	37.186	0	25.189	2078400000	27	0.0505591	1	0.0340519	0.0465604	27.6476	27.7421	28.3051	27.7323	27.9676	28.0971
Color [Black]	P62191;G3V4X1	P62191	26S protease regulatory subunit 4	PSMC1			11	11	11	32.5	32.5	32.5	49.184	0	131.16	5992400000	79	0.143505	1	-0.0535475	-0.083872	29.7218	29.4685	29.466	29.6699	29.2951	29.5306
Color [Black]	P62195;J3QSA9;J3QLH6;J3KRP2;J3QQM1;J3QRW1;J3QRR3;J3QSE0	P62195;J3QSA9;J3QLH6;J3KRP2;J3QQM1	26S protease regulatory subunit 8	PSMC5			16	16	15	48	48	45.1	45.626	0	118.55	5521900000	132	0.773639	1	0.0797876	0.145727	29.307	29.2855	29.1642	29.3533	29.2989	29.3439
Color [Black]	P62241;Q5JR95	P62241;Q5JR95	40S ribosomal protein S8	RPS8			11	11	11	55.3	55.3	55.3	24.205	0	121.12	54576000000	191	1.13829	1	-0.205654	-0.351566	32.7257	32.7888	32.5505	32.57	32.4126	32.4653
Color [Black]	P62244;I3L3P7;I3L246;H3BN98;H3BV27;H3BT37;I3L303;H3BVC7	P62244;I3L3P7;I3L246;H3BN98	40S ribosomal protein S15a	RPS15A			5	5	5	46.2	46.2	46.2	14.839	0	33.915	11988000000	48	0.147927	1	0.0986067	0.13181	30.7064	30.1082	30.1669	30.3304	30.2106	30.7364
Color [Black]	P62258;K7EM20;B4DJF2;I3L3T1;K7EIT4	P62258	14-3-3 protein epsilon	YWHAE			11	10	10	47.5	43.5	43.5	29.174	0	96.402	15096000000	89	0.251942	1	-0.0842031	-0.133113	30.8	31.0221	30.98	30.6278	30.9181	31.0036
Color [Black]	P62263;E5RH77;H0YB22	P62263;E5RH77;H0YB22	40S ribosomal protein S14	RPS14			11	11	11	68.2	68.2	68.2	16.273	0	66.327	10742000000	91	0.0224012	1	0.00994428	0.015341	30.4453	30.1604	30.2381	30.4358	30.05	30.3878
Color [Black]	P62266;D6RD47;D6RDJ2;D6RIX0;D6R9I7	P62266;D6RD47	40S ribosomal protein S23	RPS23			7	7	7	49.7	49.7	49.7	15.807	0	21.845	15300000000	104	0.0104321	1	0.00383759	0.0061773	30.538	30.7368	30.5188	30.7998	30.5114	30.4938
Color [Black]	P62269;A0A0G2JQH2;Q5GGW2;J3JS69	P62269	40S ribosomal protein S18	RPS18			5	5	5	33.6	33.6	33.6	17.718	0	7.4287	854670000	25	0.321469	0.966558	-0.814861	-0.529219	27.2408	26.0053	25.9696	27.2237	23.9261	25.6213
Color [Black]	P62280;M0QZC5;M0R1H5;M0R1H6	P62280;M0QZC5;M0R1H5	40S ribosomal protein S11	RPS11			6	6	6	42.4	42.4	42.4	18.431	0	35.267	13368000000	55	0.301793	1	-0.0984154	-0.155578	30.6409	30.6478	30.5543	30.7723	30.3611	30.4144
Color [Black]	P62306;A0A0B4J254;F8W0W6	P62306;A0A0B4J254;F8W0W6	Small nuclear ribonucleoprotein F	SNRPF			2	2	2	31.4	31.4	31.4	9.7251	0	19.078	477890000	20	0.673645	0.607363	0.835107	0.785762	26.408	24.785	24.6769	26.1319	26.0227	26.2206
Color [Black]	P62314;J3QLI9;J3QLR7	P62314;J3QLI9	Small nuclear ribonucleoprotein Sm D1	SNRPD1			4	4	4	37.8	37.8	37.8	13.281	0	8.6161	3173000000	36	1.5474	0.764493	-0.437097	-0.693629	28.8012	28.6096	29.0017	28.4934	28.3241	28.2837
Color [Black]	P62316;K7ERG4	P62316;K7ERG4	Small nuclear ribonucleoprotein Sm D2	SNRPD2			5	5	5	43.2	43.2	43.2	13.527	0	12.869	2091600000	24	0.833785	1	-0.233281	-0.370426	27.6256	27.9806	27.98	27.5283	27.7108	27.6473
Color [Black]	P62318;H3BT13	P62318	Small nuclear ribonucleoprotein Sm D3	SNRPD3			3	3	3	31.7	31.7	31.7	13.916	0	4.1764	1178100000	17	0.260231	1	-0.461133	-0.382391	27.5211	27.0396	26.8647	27.8676	26.6553	25.5191
Color [Black]	P62330	P62330	ADP-ribosylation factor 6	ARF6			3	3	3	28.6	28.6	28.6	20.082	0	4.5465	539100000	10	1.12001	0.0740488	1.7251	1.409	24.1721	23.9413	26.188	26.7341	26.3197	26.4228
Color [Black]	P62424;Q5T8U2;Q5T8U3	P62424;Q5T8U2	60S ribosomal protein L7a	RPL7A			19	19	19	51.5	51.5	51.5	29.995	0	166.96	36214000000	265	1.10406	1	-0.110354	-0.201744	32.0558	31.9462	32.0074	31.893	31.9527	31.8326
Color [Black]	P62633	P62633	Cellular nucleic acid-binding protein	CNBP			6	6	6	43.5	43.5	43.5	19.463	0	52.18	4020900000	77	0.466748	1	0.117447	0.192894	28.9386	29.0711	28.7976	29.0515	28.9242	29.1839
Color [Black]	P62699	P62699	Protein yippee-like 5	YPEL5			4	4	4	41.3	41.3	41.3	13.841	0	5.92	338560000	20	0.717908	1	0.142139	0.2407	25.1675	25.3338	25.4128	25.5449	25.4391	25.3566
Color [Black]	P62701;C9JEH7;P22090;Q8TD47	P62701	40S ribosomal protein S4, X isoform	RPS4X			13	13	13	46.4	46.4	46.4	29.597	0	64.387	18661000000	161	0.102757	1	0.0802333	0.102752	31.2061	30.7689	30.7778	31.4771	30.7145	30.8019
Color [Black]	P62753;A2A3R7	P62753	40S ribosomal protein S6	RPS6			7	7	2	34.5	34.5	8.4	28.68	0	75.273	14268000000	81	0.996452	1	0.105639	0.192168	30.5973	30.5824	30.7156	30.6897	30.7811	30.7415
Color [Black]	P62805	P62805	Histone H4	HIST1H4A			9	9	9	53.4	53.4	53.4	11.367	0	45.679	74357000000	100	0.00067129	1	0.00309944	0.00154581	33.3668	30.733	30.3625	33.8317	30.2789	30.3612
Color [Black]	P62820;E7END7;Q9H0U4;E9PLD0;Q92928	P62820;E7END7;Q9H0U4;E9PLD0	Ras-related protein Rab-1A;Ras-related protein Rab-1B	RAB1A;RAB1B			5	5	4	32.2	32.2	26.8	22.677	0	7.173	3310400000	34	0.286243	1	-0.111333	-0.169464	28.5634	28.5732	28.5471	28.7635	28.2933	28.293
Color [Black]	P62829;J3KTJ3;C9JD32;B9ZVP7;J3KT29	P62829;J3KTJ3;C9JD32;B9ZVP7;J3KT29	60S ribosomal protein L23	RPL23			4	4	4	37.1	37.1	37.1	14.865	0	73.694	25837000000	56	0.299273	1	0.143328	0.206381	31.6381	31.2834	31.4152	31.4576	31.393	31.9161
Color [Black]	P62834;A0A075B6Q0	P62834;A0A075B6Q0	Ras-related protein Rap-1A	RAP1A			6	6	2	33.7	33.7	15.2	20.987	0	12.311	1894500000	29	0.00767107	1	0.00316366	0.00497817	27.6549	27.8083	27.6232	27.8961	27.7266	27.4732
Color [Black]	P62851	P62851	40S ribosomal protein S25	RPS25			4	4	4	24	24	24	13.742	0	5.9891	1286600000	32	0.0163713	1	0.0438093	0.0315696	27.7853	26.073	26.2868	28.1699	26.0397	26.067
Color [Black]	P62854;Q5JNZ5	P62854;Q5JNZ5	40S ribosomal protein S26;Putative 40S ribosomal protein S26-like 1	RPS26;RPS26P11			3	3	3	31.3	31.3	31.3	13.015	0	18.783	6845000000	46	0.15068	1	0.107901	0.140672	28.8683	29.6112	29.1051	29.1097	29.1944	29.6041
Color [Black]	P62857	P62857	40S ribosomal protein S28	RPS28			2	2	2	30.4	30.4	30.4	7.8409	0	7.6045	871670000	9	0.485102	0.697304	1.02912	0.723276	27.0764	24.0716	26.4493	27.1301	26.7483	26.8064
Color [Black]	P62879;C9JIS1;C9JXA5;C9JZN1;E7EP32;B1AKQ8	P62879;C9JIS1;C9JXA5;C9JZN1;E7EP32	Guanine nucleotide-binding protein G(I)/G(S)/G(T) subunit beta-2	GNB2			8	8	3	25.6	25.6	9.4	37.331	0	11.721	1893600000	40	0.173519	1	-0.0795816	-0.118126	27.9336	27.7476	27.642	27.9914	27.494	27.599
Color [Black]	P62888;E5RI99;A0A0B4J213;A0A0C4DH44;E5RJH3	P62888;E5RI99;A0A0B4J213	60S ribosomal protein L30	RPL30			5	5	5	59.1	59.1	59.1	12.784	0	36.753	3609500000	62	0.59879	1	-0.219751	-0.330833	28.9699	28.7159	28.7255	28.5295	28.8521	28.3705
Color [Black]	P62899;H7C2W9;C9JU56;B7Z4E3;B7Z4C8;B8ZZK4	P62899;H7C2W9;C9JU56;B7Z4E3;B7Z4C8	60S ribosomal protein L31	RPL31			3	3	3	26.4	26.4	26.4	14.463	0	38.292	12515000000	42	1.43356	1	-0.223771	-0.390799	30.4868	30.4368	30.5709	30.1588	30.3668	30.2976
Color [Black]	P62906	P62906	60S ribosomal protein L10a	RPL10A			6	6	6	31.8	31.8	31.8	24.831	0	45.821	2610000000	48	0.308821	1	-0.239216	-0.293178	28.7624	27.9114	28.2261	28.4509	27.8762	27.855
Color [Black]	P62913;Q5VVC8;Q5VVC9	P62913;Q5VVC8;Q5VVC9	60S ribosomal protein L11	RPL11			5	5	5	38.2	38.2	38.2	20.252	0	10.766	11231000000	42	0.0823594	1	-0.0370655	-0.0562336	30.5788	30.1569	30.113	30.3167	30.1327	30.2881
Color [Black]	P62917;E9PKZ0;G3V1A1;E9PKU4;E9PP36	P62917;E9PKZ0;G3V1A1;E9PKU4	60S ribosomal protein L8	RPL8			8	8	8	41.2	41.2	41.2	28.024	0	63.98	15091000000	44	0.549031	1	-0.106763	-0.182176	30.7657	30.566	30.548	30.5711	30.4191	30.5693
Color [Black]	P62937;F8WE65;C9J5S7;E5RIZ5;P0DN26;A0A0H2UH34;A0A0B4J2A2;A0A075B767;A0A075B759;Q9Y536;F5H284	P62937;F8WE65;C9J5S7	Peptidyl-prolyl cis-trans isomerase A;Peptidyl-prolyl cis-trans isomerase A, N-terminally processed;Peptidyl-prolyl cis-trans isomerase	PPIA			10	10	10	65.5	65.5	65.5	18.012	0	89.265	13888000000	109	0.053967	1	-0.0535552	-0.0636055	30.8307	30.4926	30.4579	31.1761	30.1502	30.2942
Color [Black]	P62979;J3QS39;J3QTR3;F5H6Q2;F5GYU3;F5H2Z3;F5H265;B4DV12;F5H388;F5H747;F5GXK7;J3QKN0;Q5PY61;Q96C32;P0CG47;P0CG48;M0R1V7;J3QSA3;F5GZ39	P62979;J3QS39;J3QTR3;F5H6Q2;F5GYU3;F5H2Z3;F5H265;B4DV12;F5H388;F5H747;F5GXK7;J3QKN0;Q5PY61;Q96C32;P0CG47;P0CG48;M0R1V7	Ubiquitin-40S ribosomal protein S27a;Ubiquitin;40S ribosomal protein S27a;Polyubiquitin-B;Ubiquitin;Polyubiquitin-C;Ubiquitin	RPS27A;UBB;UBC;UBA52			7	7	2	50.6	50.6	20.5	17.965	0	61.809	22939000000	101	0.0273055	1	-0.0126324	-0.0192784	31.4756	31.3259	31.1614	31.4542	31.4133	31.0574
Color [Black]	P62995;H7BXF3;H7C2L4	P62995;H7BXF3	Transformer-2 protein homolog beta	TRA2B			6	6	5	28.8	28.8	25.7	33.665	0	8.7601	956850000	21	0.343933	0.999827	-0.372194	-0.392537	27.4991	26.7218	26.774	27.3539	26.391	26.1334
Color [Black]	P63000;P60763;J3KSC4;J3QLK0;B1AH78;P15153;B1AH77;B1AH80	P63000;P60763	Ras-related C3 botulinum toxin substrate 1;Ras-related C3 botulinum toxin substrate 3	RAC1;RAC3			7	6	6	53.6	47.9	47.9	21.45	0	12.467	2225800000	35	0.653554	1	-0.1219	-0.208598	28.3467	28.069	28.2344	28.141	28.087	28.0564
Color [Black]	P63010;A0A087X253;A0A087WU93;A0A087WZQ6;A0A087WYD1;K7EN71;K7ERB2;K7EJ01	P63010;A0A087X253;A0A087WU93;A0A087WZQ6;A0A087WYD1	AP-2 complex subunit beta	AP2B1			21	21	13	34.3	34.3	24.9	104.55	0	136.11	7478400000	139	0.32801	1	0.0598081	0.104013	29.8328	29.8848	29.7504	29.756	29.9288	29.9627
Color [Black]	P63092;Q5JWF2;A0A0A0MR13;S4R3E3;H0Y7F4;Q5JWE9;S4R3V9	P63092;Q5JWF2	Guanine nucleotide-binding protein G(s) subunit alpha isoforms short;Guanine nucleotide-binding protein G(s) subunit alpha isoforms XLas	GNAS			10	9	9	27.2	24.4	24.4	45.664	0	25.554	2251200000	53	0.00135156	1	0.000570297	0.000894369	27.909	28.1881	27.9418	28.2063	27.8415	27.9929
Color [Black]	P63096;C9JPP4;C9JL77;A0A087WTB6;A2A2R6;Q5JWD1;H0Y7E8;A0A087WZE5;P11488;P19087;A8MTJ3;P38405	P63096;C9JPP4	Guanine nucleotide-binding protein G(i) subunit alpha-1	GNAI1			10	4	4	35.9	15.3	15.3	40.361	0	8.5585	507980000	25	0.307438	1	0.135303	0.199153	25.7666	25.6057	25.7288	26.1741	25.7262	25.6067
Color [Black]	P63104;B0AZS6;E7EX29;B7Z2E6;H0YB80;E7ESK7;E5RGE1;E5RIR4;E9PD24;E7EVZ2	P63104;B0AZS6;E7EX29;B7Z2E6;H0YB80	14-3-3 protein zeta/delta	YWHAZ			12	9	9	47.3	39.2	39.2	27.745	0	323.31	19071000000	96	0.697023	1	-0.213046	-0.333249	31.243	31.3881	31.5346	30.9594	31.2396	31.3275
Color [Black]	P63151;E5RFR9;Q00005;Q9Y2T4;Q66LE6;H0YB06	P63151	Serine/threonine-protein phosphatase 2A 55 kDa regulatory subunit B alpha isoform	PPP2R2A			8	8	6	23.9	23.9	17	51.691	0	26.395	3598900000	84	0.111127	1	0.0278804	0.0471872	28.5978	28.6588	28.8459	28.6265	28.7656	28.794
Color [Black]	P63167;Q96FJ2;F8VXI7;F8VXL2;F8VRV5	P63167;Q96FJ2	Dynein light chain 1, cytoplasmic;Dynein light chain 2, cytoplasmic	DYNLL1;DYNLL2			4	4	4	50.6	50.6	50.6	10.366	0	97.505	10210000000	58	0.488499	1	0.272856	0.367128	30.4437	29.8416	30.2333	30.2478	30.3107	30.7785
Color [Black]	P63173;J3KT73;J3QL01;J3KSP2	P63173;J3KT73;J3QL01;J3KSP2	60S ribosomal protein L38	RPL38			6	6	6	50	50	50	8.2178	0	9.5597	2624200000	63	0.13005	1	-0.113781	-0.138515	28.2517	27.7197	28.0631	28.4594	27.6417	27.5921
Color [Black]	P63244;J3KPE3;D6RAC2;H0YAF8;H0Y8W2;D6REE5;D6RHH4;D6R9Z1;H0YAM7;D6R9L0;D6RFX4;H0Y8R5;D6RBD0;D6RF23;D6RFZ9;D6RHJ5;H0Y9P0	P63244;J3KPE3;D6RAC2;H0YAF8;H0Y8W2;D6REE5;D6RHH4;D6R9Z1;H0YAM7;D6R9L0;D6RFX4	Guanine nucleotide-binding protein subunit beta-2-like 1;Guanine nucleotide-binding protein subunit beta-2-like 1, N-terminally processed	GNB2L1			16	16	11	70.3	70.3	52.4	35.076	0	267.33	71132000000	276	0.293265	1	-0.0540937	-0.0941264	32.9414	32.7584	32.9622	32.8055	32.7872	32.907
Color [Black]	P63279;H3BQQ9;B0QYN7;H3BPC4	P63279;H3BQQ9;B0QYN7;H3BPC4	SUMO-conjugating enzyme UBC9	UBE2I			6	6	6	61.4	61.4	61.4	18.007	0	24.802	2631800000	44	0.462246	1	0.195911	0.286788	28.1734	28.1149	28.2968	28.739	28.2508	28.1831
Color [Black]	P67775;E5RI56	P67775	Serine/threonine-protein phosphatase 2A catalytic subunit alpha isoform	PPP2CA			9	9	1	42.1	42.1	4.2	35.594	0	62.822	4110500000	72	0.354652	1	0.093118	0.152849	29.0312	28.7766	28.8015	28.8303	28.9753	29.083
Color [Black]	P67809;H0Y449;C9J5V9	P67809;H0Y449	Nuclease-sensitive element-binding protein 1	YBX1			15	15	10	51.2	51.2	41	35.924	0	291.95	9449700000	167	0.709059	1	-0.23656	-0.362636	30.4049	30.4531	30.3433	29.8663	30.3269	30.2983
Color [Black]	P67936;K7ENT6;K7EMU5;K7EPB9;K7ERG3;K7EPV9;U3KQK2	P67936	Tropomyosin alpha-4 chain	TPM4			16	16	9	52	52	37.9	28.521	0	174.17	18244000000	156	0.0542657	1	-0.0222925	-0.0347445	30.84	31.1387	31.1917	30.8556	31.1378	31.1102
Color [Black]	P68036;A0A1B0GUS4	P68036;A0A1B0GUS4	Ubiquitin-conjugating enzyme E2 L3	UBE2L3			5	5	5	47.4	47.4	47.4	17.861	0	42.356	3153300000	48	0.364326	1	-0.0423622	-0.0772253	28.5568	28.6728	28.5645	28.5717	28.496	28.5993
Color [Black]	P68104;Q5VTE0;A0A087WVQ9;A0A087WV01;Q05639;Q5JR01;A6PW80	P68104;Q5VTE0;A0A087WVQ9;A0A087WV01	Elongation factor 1-alpha 1;Putative elongation factor 1-alpha-like 3;Elongation factor 1-alpha	EEF1A1;EEF1A1P5			18	18	18	58.7	58.7	58.7	50.14	0	153.18	132140000000	317	0.064529	1	0.0463409	0.0617933	34.0754	33.5936	33.6256	34.2024	33.6233	33.6079
Color [Black]	P68366;C9JEV8;C9JQ00;C9JJQ8;C9JDL2	P68366	Tubulin alpha-4A chain	TUBA4A			19	4	4	59.2	14.7	14.7	49.924	0	22.671	13094000000	38	0.0712635	1	0.0396824	0.0570983	30.6402	30.3807	30.5566	30.8891	30.2696	30.5378
Color [Black]	P68371	P68371	Tubulin beta-4B chain	TUBB4B			24	24	1	72.4	72.4	2.7	49.83	0	323.31	156000000000	507	0.136354	1	0.183315	0.184009	34.5768	33.2598	33.568	34.5662	33.5907	33.7977
Color [Black]	P78346;Q5VU10;Q5VU11	P78346;Q5VU10;Q5VU11	Ribonuclease P protein subunit p30	RPP30			6	6	6	30.2	30.2	30.2	29.321	0	5.0344	512430000	16	0.644548	1	-0.184022	-0.292589	25.8568	25.98	26.0522	25.5693	25.7994	25.9683
Color [Black]	P78347	P78347	General transcription factor II-I	GTF2I			14	14	14	20.7	20.7	20.7	112.42	0	39.693	2262900000	75	0.287112	1	0.137604	0.198419	28.0957	27.6636	27.858	28.3054	27.8536	27.8712
Color [Black]	P78362;H7C521;A8MPP7;A8MPY5;E7ETV6;Q9UPE1;H7C2I2;F8WBW4;C9J2M4;C9JWF7	P78362	SRSF protein kinase 2;SRSF protein kinase 2 N-terminal;SRSF protein kinase 2 C-terminal	SRPK2			8	6	5	17	14	12.1	77.526	0	8.9136	463450000	19	0.137051	1	0.0225105	0.0401503	25.8654	25.8437	25.8312	25.9751	25.8647	25.768
Color [Black]	P78371;F5GWF6;F8VQ14	P78371;F5GWF6;F8VQ14	T-complex protein 1 subunit beta	CCT2			23	23	23	54.6	54.6	54.6	57.488	0	136.15	13498000000	170	0.549216	1	0.0985794	0.170134	30.4394	30.3905	30.4521	30.6792	30.4649	30.4336
Color [Black]	P78406;E9PQ57;E9PPG9;B0QZ36;B0QZ37	P78406;E9PQ57;E9PPG9	mRNA export factor	RAE1			11	11	11	45.4	45.4	45.4	40.968	0	32.471	1641800000	41	0.192445	1	0.113254	0.156084	27.8071	27.0856	27.4018	27.6977	27.4025	27.534
Color [Black]	Q5TA02;P78417;Q5TA01	Q5TA02;P78417;Q5TA01	Glutathione S-transferase omega-1	GSTO1			8	8	8	41.5	41.5	41.5	23.341	0	14.222	1784800000	49	1.31519	1	-0.207018	-0.360838	27.9005	27.8267	27.7259	27.5619	27.7177	27.5524
Color [Black]	P78524;B4DDL8;E9PKE0;E9PLH5;E9PQM5;E9PPS6;E9PM32;E9PJP0;E9PLD7;E9PRS6;E9PI67;E9PI72;E9PKV3;E9PI58;E9PLB6;E9PII1;H0YE59;E9PK36;E9PN93;E9PME1;E9PQA9;E9PNM8;E9PMP1;E9PLH6;E9PMJ9;E9PKN3;E9PJY5;E9PNX7;F8WAT8;Q9ULE3	P78524	Suppression of tumorigenicity 5 protein	ST5			9	9	9	12.2	12.2	12.2	126.48	0	12.102	623100000	35	0.554152	1	0.0805416	0.142706	26.1067	26.1243	26.1696	26.0991	26.3099	26.2333
Color [Black]	P78527;F5GX40;H0YG84	P78527	DNA-dependent protein kinase catalytic subunit	PRKDC			127	127	127	39.8	39.8	39.8	469.08	0	323.31	81569000000	1171	0.134053	1	0.0376409	0.0623743	33.2757	33.09	33.0595	33.3318	33.0715	33.1349
Color [Black]	P80723;U3KQP0	P80723	Brain acid soluble protein 1	BASP1			12	12	12	75.8	75.8	75.8	22.693	0	63.923	3432900000	107	0.420292	1	0.31271	0.38269	28.6762	28.5931	28.8946	28.5414	28.9713	29.5893
Color [Black]	P82094;F8WF45	P82094;F8WF45	TATA element modulatory factor	TMF1			10	10	10	10.9	10.9	10.9	122.84	0	14.287	849300000	49	0.277617	1	-0.129672	-0.188555	26.578	26.8422	26.691	26.258	26.8471	26.6171
Color [Black]	P82675	P82675	28S ribosomal protein S5, mitochondrial	MRPS5			2	2	2	6.3	6.3	6.3	48.006	0	4.6064	306000000	9	0.633865	0.897859	-0.550159	-0.617329	25.2286	25.2104	25.0911	25.3962	24.1456	24.3378
Color [Black]	P83111;H0YNN5	P83111	Serine beta-lactamase-like protein LACTB, mitochondrial	LACTB			8	8	8	19	19	19	60.693	0	17.482	1799700000	47	0.0524431	1	0.0300903	0.0431436	27.464	28.0414	27.8068	28.0013	27.7507	27.6505
Color [Black]	P84077;P61204;F5H423;F5H0C7;H0YGG7	P84077;P61204;F5H423;F5H0C7	ADP-ribosylation factor 1;ADP-ribosylation factor 3	ARF1;ARF3			9	9	4	69.6	69.6	40.9	20.697	0	44.829	12673000000	104	0.619834	1	-0.0515639	-0.0959522	30.6241	30.556	30.5328	30.4878	30.5007	30.5697
Color [Black]	P84095;F8WET9;B1AH79;G3V4H1;G3V476;P17081;Q9H4E5	P84095	Rho-related GTP-binding protein RhoG	RHOG			9	9	8	53.9	53.9	48.2	21.308	0	55.857	1864100000	66	0.16283	1	-0.0548967	-0.0875851	27.7294	27.6567	27.8731	27.8201	27.4793	27.7951
Color [Black]	P98082;D6REB1;D6RIA5;D6RFF7	P98082	Disabled homolog 2	DAB2			7	7	7	11.6	11.6	11.6	82.447	0	8.7026	875960000	37	1.22613	1	0.214886	0.369012	26.6046	26.4998	26.6725	26.7299	26.9369	26.7548
Color [Black]	P98170;B1AKU2	P98170	E3 ubiquitin-protein ligase XIAP	XIAP			20	20	20	58.6	58.6	58.6	56.684	0	49.978	6156800000	150	1.00121	1	-0.274024	-0.436073	29.2559	29.2093	29.5751	29.0552	29.1793	28.9837
Color [Black]	P98174	P98174	FYVE, RhoGEF and PH domain-containing protein 1	FGD1			4	4	4	6.5	6.5	6.5	106.56	0	3.5914	355480000	9	0.151426	1	-0.161572	-0.179902	25.4558	25.7661	25.4863	25.8422	24.6386	25.7427
Color [Black]	P98179	P98179	RNA-binding protein 3	RBM3			3	3	3	38.2	38.2	38.2	17.17	0	33.464	4010900000	40	0.0796013	1	-0.0635045	-0.0812683	29.706	29.105	28.8021	29.0361	29.0601	29.3263
Color [Black]	Q00325	Q00325	Phosphate carrier protein, mitochondrial	SLC25A3			6	6	2	18.2	18.2	3	40.094	0	11.808	4263200000	38	0.4108	1	-0.155533	-0.235353	29.0932	28.5857	28.6909	28.6402	28.5551	28.708
Color [Black]	Q00535	Q00535	Cyclin-dependent-like kinase 5	CDK5			7	6	6	29.5	26.7	26.7	33.304	0	6.673	729650000	25	0.0854404	1	-0.0508938	-0.0715621	26.51	25.8423	26.276	26.3103	26.1245	26.0408
Color [Black]	Q00577	Q00577	Transcriptional activator protein Pur-alpha	PURA			7	7	7	32.9	32.9	32.9	34.91	0	17.966	1471000000	46	0.198403	1	-0.0901604	-0.133602	27.305	27.4113	27.5049	27.0122	27.3594	27.5792
Color [Black]	Q00653;M0R119	Q00653	Nuclear factor NF-kappa-B p100 subunit;Nuclear factor NF-kappa-B p52 subunit	NFKB2			27	27	26	41.4	41.4	40.4	96.748	0	207.83	22876000000	297	0.0569468	1	0.0201619	0.0323962	31.1731	31.4185	31.4997	31.2379	31.4564	31.4576
Color [Black]	Q00796;H0YLA4;H0YKB3	Q00796;H0YLA4	Sorbitol dehydrogenase	SORD			5	5	5	23	23	23	38.324	0	8.9729	1082900000	26	0.299197	1	-0.104637	-0.162983	27.094	26.8088	27.0174	27.0931	26.7882	26.7251
Color [Black]	Q00839;Q5RI18	Q00839	Heterogeneous nuclear ribonucleoprotein U	HNRNPU			28	28	28	41.7	41.7	41.7	90.583	0	230.2	32877000000	285	0.17533	1	-0.208575	-0.219303	32.2166	31.3108	31.2392	32.0209	30.984	31.136
Color [Black]	Q01082	Q01082	Spectrin beta chain, non-erythrocytic 1	SPTBN1			111	111	1	57.4	57.4	0.9	274.61	0	323.31	63217000000	977	0.779339	1	0.1014	0.181076	32.9285	33.0714	33.0187	33.0214	33.1472	33.1541
Color [Black]	Q01085;E7ETJ9;C9JTN7;A6NKZ9;E7ETC0;H7BY49	Q01085;E7ETJ9	Nucleolysin TIAR	TIAL1			7	7	5	28	28	21.6	41.59	0	13.082	935870000	22	0.0883325	1	-0.101887	-0.11197	27.381	26.3231	26.7563	26.6183	26.3058	27.2306
Color [Black]	Q01518;Q5T0R1;Q5T0R9;Q5T0R7;Q5T0R6;Q5T0R5;Q5T0R4;Q5T0R3;Q5T0R2;Q5T0S3;Q5T0R8	Q01518	Adenylyl cyclase-associated protein 1	CAP1			15	15	15	36.4	36.4	36.4	51.901	0	81.066	5232000000	99	0.436164	1	-0.102729	-0.170951	29.4132	29.5787	29.5693	29.2553	29.4527	29.545
Color [Black]	Q01650;A0A0C4DGL4	Q01650	Large neutral amino acids transporter small subunit 1	SLC7A5			6	6	6	16	16	16	55.01	0	20.657	5441900000	58	0.0537936	1	0.0284634	0.0417158	29.2076	29.2723	29.0669	28.8669	29.3862	29.3791
Color [Black]	Q01780;K7EJ37	Q01780	Exosome component 10	EXOSC10			6	6	6	8.2	8.2	8.2	100.83	0	7.055	350220000	16	0.0041848	1	-0.00352542	-0.00454474	25.093	25.3515	25.2898	25.7693	25.0034	24.951
Color [Black]	Q01804;D6RI06	Q01804	OTU domain-containing protein 4	OTUD4			8	8	8	10.8	10.8	10.8	124.04	0	12.941	733920000	51	0.669891	1	-0.264812	-0.389803	26.3922	26.7589	26.6492	26.0881	26.3355	26.5823
Color [Black]	Q01813;B1APP8;Q5VSR5;B1APP6;H0Y757;V9GYV7;V9GY25;H0Y3Y3	Q01813	ATP-dependent 6-phosphofructokinase, platelet type	PFKP			24	24	22	40.2	40.2	36.6	85.595	0	135.66	8341600000	137	0.23926	1	-0.0634321	-0.104943	30.224	30.0569	30.0552	30.1818	29.8819	30.0821
Color [Black]	Q02040;X6RAJ1	Q02040;X6RAJ1	A-kinase anchor protein 17A	AKAP17A			6	6	6	10.4	10.4	10.4	80.735	0	11.49	384690000	16	0.222387	1	0.12447	0.173254	25.4017	25.3893	25.293	25.8719	25.1261	25.4593
Color [Black]	Q02241;H7BYN4;H0YME6;H0YMJ4;H0YKQ5	Q02241;H7BYN4	Kinesin-like protein KIF23;Kinesin-like protein	KIF23			21	21	21	32.3	32.3	32.3	110.06	0	107.8	7071500000	133	0.123258	1	-0.245155	-0.1998	30.664	29.0463	29.0555	30.2498	29.2097	28.5708
Color [Black]	Q02750;H3BRW9	Q02750	Dual specificity mitogen-activated protein kinase kinase 1	MAP2K1			9	9	6	33.3	33.3	24.7	43.439	0	23.777	2401700000	48	0.401102	1	-0.137754	-0.213437	28.1763	27.7739	28.1122	27.7528	27.8854	28.011
Color [Black]	Q02790;F5H1U3;H0YFG2;F5H120	Q02790	Peptidyl-prolyl cis-trans isomerase FKBP4;Peptidyl-prolyl cis-trans isomerase FKBP4, N-terminally processed	FKBP4			16	16	16	49.9	49.9	49.9	51.804	0	90.487	8326500000	157	0.0486488	1	0.0151062	0.0249086	30.2249	30.2751	30.1343	30.0487	30.2434	30.3875
Color [Black]	Q02809;Q5JXB7;Q5JXB8	Q02809	Procollagen-lysine,2-oxoglutarate 5-dioxygenase 1	PLOD1			9	9	9	17.2	17.2	17.2	83.549	0	23.125	1222800000	37	0.216704	1	0.0869738	0.132559	26.8739	26.7899	27.0901	27.2535	26.8278	26.9335
Color [Black]	Q02878;F8VZ45;U3KQR5;F8VR69;F8VZA3;F8VWR1;F8VU16	Q02878	60S ribosomal protein L6	RPL6			14	14	14	41.7	41.7	41.7	32.728	0	128.97	29595000000	221	1.18051	1	-0.19698	-0.34053	31.7477	31.6926	31.5257	31.4943	31.5047	31.3761
Color [Black]	Q03135;E9PCT5;C9JKI3;P56539	Q03135;E9PCT5;C9JKI3	Caveolin-1;Caveolin	CAV1			8	8	8	57.9	57.9	57.9	20.471	0	107.98	18604000000	69	0.0462693	1	0.0268141	0.0384024	31.215	31.3867	31.3792	31.0451	31.7005	31.3157
Color [Black]	Q03169;H0YLC0;H0YM45;H0YKR7	Q03169;H0YLC0	Tumor necrosis factor alpha-induced protein 2	TNFAIP2			5	5	5	9.5	9.5	9.5	72.66	0	4.2058	363740000	13	0.418638	1	0.263423	0.342974	25.4251	24.7759	25.3654	25.7899	25.319	25.2478
Color [Black]	Q03468;D6R9X7	Q03468;D6R9X7	DNA excision repair protein ERCC-6	ERCC6			5	5	5	4.6	4.6	4.6	168.41	0	3.7673	363060000	13	0.291101	1	-0.432826	-0.392954	25.5751	25.7811	25.6532	24.0401	25.8272	25.8437
Color [Black]	Q03701;C9J9W7	Q03701	CCAAT/enhancer-binding protein zeta	CEBPZ			10	10	10	11.3	11.3	11.3	120.97	0	14.066	419370000	22	0.0267469	1	-0.0384496	-0.0391479	25.914	25.4463	25.1497	26.3167	24.97	25.1079
Color [Black]	Q04446;E9PGM4	Q04446;E9PGM4	1,4-alpha-glucan-branching enzyme	GBE1			6	6	6	13.4	13.4	13.4	80.473	0	8.6034	352950000	15	0.380814	1	-0.14816	-0.223301	25.6336	25.6647	25.5832	25.1739	25.5385	25.7247
Color [Black]	Q04721	Q04721	Neurogenic locus notch homolog protein 2;Notch 2 extracellular truncation;Notch 2 intracellular domain	NOTCH2			6	6	6	3.4	3.4	3.4	265.4	0	8.6361	307360000	14	2.97839	0.0753488	0.837238	1.39887	25.0034	24.8866	25.1555	25.8154	25.9704	25.7714
Color [Black]	Q04760	Q04760	Lactoylglutathione lyase	GLO1			3	3	3	25.5	25.5	25.5	20.777	0	5.2136	537330000	19	0.297329	1	0.17303	0.235061	26.2999	25.6278	25.6859	26.0643	25.8661	26.2022
Color [Black]	Q04864	Q04864	Proto-oncogene c-Rel	REL			8	7	7	14.7	13.2	13.2	68.519	0	10.732	636420000	31	9.86255e-05	1	-6.10352e-05	-8.69945e-05	26.1936	26.3169	25.7589	25.9041	26.2833	26.0818
Color [Black]	Q04917;A2IDB2	Q04917;A2IDB2	14-3-3 protein eta	YWHAH			9	8	8	41.1	37	37	28.218	0	61.323	2716600000	55	0.474847	1	-0.153689	-0.239999	28.4387	28.5882	28.2785	28.4806	28.2553	28.1084
Color [Black]	Q05086;A0A0D9SG77;A0A1B0GVL3;A0A0D9SF91;A0A0D9SGI3;A0A0D9SES7;A0A0D9SFU3;A0A1B0GTB3;A0A0D9SGJ0;A0A0D9SG54;A0A0D9SG63;S4R306	Q05086;A0A0D9SG77;A0A1B0GVL3;A0A0D9SF91;A0A0D9SGI3	Ubiquitin-protein ligase E3A	UBE3A			7	7	7	12.2	12.2	12.2	100.69	0	7.8852	702790000	23	0.0970741	1	0.0582377	0.0814758	26.0297	26.6893	26.2654	26.4184	26.2093	26.5312
Color [Black]	Q05209;H3BM04;H0YC15;C9J1X8;F8WB51;H0YB59;C9JJC1	Q05209	Tyrosine-protein phosphatase non-receptor type 12	PTPN12			19	19	19	34.9	34.9	34.9	88.105	0	36.184	2652400000	72	0.313686	1	-0.104044	-0.163699	28.1876	28.3184	28.4151	27.9747	28.3721	28.2622
Color [Black]	Q05655	Q05655	Protein kinase C delta type;Protein kinase C delta type regulatory subunit;Protein kinase C delta type catalytic subunit	PRKCD			5	5	5	11.2	11.2	11.2	77.504	0	13.43	638650000	27	0.480203	1	-0.120819	-0.198294	26.1449	26.3539	26.2696	26.2867	26.1467	25.9725
Color [Black]	Q06124;A0A0U1RRI0;H0YF12	Q06124	Tyrosine-protein phosphatase non-receptor type 11	PTPN11			18	18	18	39.5	39.5	39.5	68.436	0	107.06	6543200000	111	2.62183	0.138122	0.754861	1.23679	29.1137	29.0141	29.2859	29.7405	29.9839	29.9539
Color [Black]	Q06190	Q06190	Serine/threonine-protein phosphatase 2A regulatory subunit B subunit alpha	PPP2R3A			7	7	7	9.5	9.5	9.5	130.28	0	12.846	325900000	15	0.441297	1	0.295756	0.375484	25.1593	24.4627	25.3247	25.0761	25.4707	25.2872
Color [Black]	Q06203;D6RE15;D6RCC8	Q06203	Amidophosphoribosyltransferase	PPAT			4	4	4	9.9	9.9	9.9	57.398	0.0003269	2.7272	603360000	17	0.691449	1	-0.295713	-0.425649	26.0537	26.6016	26.3271	25.8285	26.2213	26.0454
Color [Black]	Q06210	Q06210	Glutamine--fructose-6-phosphate aminotransferase [isomerizing] 1	GFPT1			32	32	28	56.7	56.7	50.4	78.806	0	323.31	33573000000	471	0.371222	1	0.100749	0.164184	31.8549	31.9848	31.9679	31.8339	32.0836	32.1922
Color [Black]	Q06323;H0YKK6;H0YLU2	Q06323	Proteasome activator complex subunit 1	PSME1			11	11	11	42.2	42.2	42.2	28.723	0	23.803	3038700000	41	0.0255159	1	-0.0122884	-0.0185815	28.304	28.6201	28.8537	28.5419	28.5699	28.6292
Color [Black]	Q06587	Q06587	E3 ubiquitin-protein ligase RING1	RING1			6	6	5	23.4	23.4	20	42.429	0	40.571	1025200000	33	0.112078	1	0.071949	0.098207	26.5506	26.7344	26.5458	26.9695	26.8366	26.2404
Color [Black]	Q06787;A0A087WXI3;Q8IXW7;R9WNI0;A0A087WWR6;A0A087WY29	Q06787;A0A087WXI3;Q8IXW7;R9WNI0	Fragile X mental retardation protein 1	FMR1			10	9	2	22.3	19.3	3.2	71.174	0	17.865	1331000000	45	0.779393	1	-0.30635	-0.449711	27.4842	27.8374	27.2521	27.3132	27.2408	27.1007
Color [Black]	Q06830;A0A0A0MSI0;A0A0A0MRQ5	Q06830;A0A0A0MSI0	Peroxiredoxin-1	PRDX1			15	15	12	64.3	64.3	52.8	22.11	0	210.77	143070000000	324	0.905717	1	-0.197446	-0.328132	33.3355	33.2607	33.3658	32.9945	33.3128	33.0623
Color [Black]	Q07021;I3L3Q7;I3L3B0	Q07021;I3L3Q7;I3L3B0	Complement component 1 Q subcomponent-binding protein, mitochondrial	C1QBP			3	3	3	16.7	16.7	16.7	31.362	0	9.8321	3021800000	24	0.391001	0.774027	1.3412	0.688863	28.7127	24.1841	28.2448	28.677	28.3712	28.1169
Color [Black]	Q07065;H3BUW6;H3BN64;H3BRM1;H3BRF9;Q96K21	Q07065	Cytoskeleton-associated protein 4	CKAP4			23	23	23	52	52	52	66.022	0	160.99	8654300000	183	0.0619407	1	-0.0186659	-0.0308717	29.4636	29.7923	29.7546	29.6629	29.6653	29.6263
Color [Black]	Q07617	Q07617	Sperm-associated antigen 1	SPAG1			5	5	5	8.4	8.4	8.4	103.64	0	6.5415	143200000	14	0.10702	1	0.07352	0.0982962	24.012	24.3675	24.7185	24.2569	24.3447	24.7169
Color [Black]	Q07666;O75525;Q5VWX1	Q07666	KH domain-containing, RNA-binding, signal transduction-associated protein 1	KHDRBS1			6	6	6	24.2	24.2	24.2	48.227	0	54.661	3263400000	53	0.366331	1	0.305957	0.36036	28.8265	27.6564	28.255	28.6891	28.3885	28.5782
Color [Black]	Q08209;E9PPC8;E9PK68;E7ETC2;Q5F2F8;P16298;H0YB02;G3V111;P48454	Q08209;E9PPC8;E9PK68;E7ETC2;Q5F2F8;P16298	Serine/threonine-protein phosphatase 2B catalytic subunit alpha isoform;Serine/threonine-protein phosphatase;Serine/threonine-protein phosphatase 2B catalytic subunit beta isoform	PPP3CA;PPP3CB			5	5	5	9.6	9.6	9.6	58.687	0	5.24	759740000	16	0.41852	1	0.123556	0.197449	26.5441	26.5166	26.4882	26.8833	26.5651	26.4712
Color [Black]	Q08211	Q08211	ATP-dependent RNA helicase A	DHX9			40	40	40	41.6	41.6	41.6	140.96	0	283.23	31351000000	380	0.246144	1	-0.0502942	-0.0865952	31.8824	31.7176	31.7393	31.838	31.623	31.7275
Color [Black]	Q08378;A0A087WV43	Q08378	Golgin subfamily A member 3	GOLGA3			31	31	31	26.5	26.5	26.5	167.35	0	55.399	2866600000	100	0.423902	1	-0.181812	-0.266181	28.2756	28.816	28.6554	28.2254	28.4664	28.5099
Color [Black]	Q08379;B7ZC06;H0Y7B8;A0A087WYC0	Q08379	Golgin subfamily A member 2	GOLGA2			19	19	19	27.4	27.4	27.4	113.08	0	108.82	4779200000	130	0.106561	1	-0.0485134	-0.0730345	29.0358	29.4123	29.2015	29.0278	29.413	29.0633
Color [Black]	Q08380;K7ESM3;K7EKQ5;K7EP36;K7ES75;K7EN99;K7ERZ6;K7EJY8;K7EJD3	Q08380	Galectin-3-binding protein	LGALS3BP			9	9	9	23.8	23.8	23.8	65.33	0	35.491	2762200000	59	0.937947	1	-0.193853	-0.324902	28.2357	28.4182	28.4981	28.0756	28.2381	28.2568
Color [Black]	Q08945;E9PMD4;E9PPZ7;A0A0U1RRK2	Q08945;E9PMD4	FACT complex subunit SSRP1	SSRP1			8	8	8	17.9	17.9	17.9	81.074	0	8.4728	760280000	15	0.851857	0.151137	1.78948	1.2124	26.797	23.8473	24.034	27.0969	26.4547	26.4952
Color [Black]	Q08AD1;H0Y4Z1	Q08AD1	Calmodulin-regulated spectrin-associated protein 2	CAMSAP2			19	19	19	21.1	21.1	21.1	168.09	0	42.346	2142500000	60	0.568457	1	-0.193827	-0.297479	27.9585	28.1968	28.299	27.7443	27.9991	28.1295
Color [Black]	Q08J23;A0A140T9Y7	Q08J23	tRNA (cytosine(34)-C(5))-methyltransferase	NSUN2			35	35	35	61.1	61.1	61.1	86.47	0	186.1	15505000000	263	0.0195494	1	-0.0183055	-0.0225524	31.0099	30.426	30.3563	31.042	30.3907	30.3045
Color [Black]	Q09161;X6R941;F2Z2T1	Q09161	Nuclear cap-binding protein subunit 1	NCBP1			14	14	14	25.9	25.9	25.9	91.838	0	27.338	1370100000	63	0.518925	1	0.131755	0.215466	27.1624	27.0985	27.0409	27.4402	27.1633	27.0937
Color [Black]	Q09666;E9PJZ0;E9PKR9;E9PJC6;E9PLK4;E9PQE3	Q09666	Neuroblast differentiation-associated protein AHNAK	AHNAK			181	181	181	56	56	56	629.09	0	323.31	135730000000	1699	0.870572	1	0.244076	0.387132	33.7071	34.0306	34.0095	34.0036	34.2357	34.2401
Color [Black]	Q0JRZ9;H7BXJ4;H0YAE2	Q0JRZ9;H7BXJ4	F-BAR domain only protein 2	FCHO2			8	8	8	13.6	13.6	13.6	88.923	0	28.92	598110000	17	0.307952	1	0.603256	0.464516	24.2625	26.914	26.2191	26.3691	26.5684	26.2679
Color [Black]	Q0VDF9;H7C2A1;B0YIZ1	Q0VDF9	Heat shock 70 kDa protein 14	HSPA14			10	10	10	31.6	31.6	31.6	54.794	0	12.812	781690000	31	0.252749	1	0.173954	0.225006	26.5172	26.1692	26.2135	26.9143	26.4596	26.0478
Color [Black]	Q10567;C9J1E7;H7C034	Q10567;C9J1E7	AP-1 complex subunit beta-1	AP1B1			18	10	10	24.1	14.9	14.9	104.64	0	13.098	1082500000	19	0.293006	1	-0.0734634	-0.122131	26.9751	27.192	26.9371	26.9463	26.8599	27.0775
Color [Black]	Q10570	Q10570	Cleavage and polyadenylation specificity factor subunit 1	CPSF1			3	3	3	2.9	2.9	2.9	160.88	0	9.3292	241010000	21	0.732732	1	-0.356082	-0.492729	25.3341	24.6371	25.0985	24.7595	24.75	24.4919
Color [Black]	Q10589	Q10589	Bone marrow stromal antigen 2	BST2			2	2	2	13.9	13.9	13.9	19.769	0	9.7669	855040000	23	0.657264	1	0.158873	0.260695	26.4968	26.3838	26.1353	26.5135	26.5287	26.4504
Color [Black]	Q12769;G3V198;E9PR16;E9PSI3	Q12769;G3V198;E9PR16	Nuclear pore complex protein Nup160	NUP160			26	26	26	26.4	26.4	26.4	162.12	0	173.66	8120100000	186	0.425254	1	0.0817439	0.140436	29.8392	29.8224	29.7972	29.9836	29.9814	29.739
Color [Black]	Q12788;J3KNP2;A0A087WYP7	Q12788;J3KNP2	Transducin beta-like protein 3	TBL3			17	17	17	33.5	33.5	33.5	89.034	0	55.673	2776000000	74	0.0986997	1	-0.0946935	-0.112203	28.5244	27.9844	27.8078	28.5449	27.7835	27.704
Color [Black]	Q12789;H3BRD0;H3BU37;I3L1Z3;H3BU55	Q12789	General transcription factor 3C polypeptide 1	GTF3C1			20	20	20	11.9	11.9	11.9	238.87	0	20.359	1682900000	64	0.0749421	1	0.0144609	0.0254688	27.633	27.7341	27.5651	27.7234	27.5678	27.6844
Color [Black]	Q12792;F8VS81;F8W1Q9	Q12792;F8VS81	Twinfilin-1	TWF1			7	7	7	26.6	26.6	26.6	40.282	0	46.346	1562600000	53	0.684236	1	0.0857779	0.153996	27.5004	27.5064	27.5095	27.5272	27.7048	27.5415
Color [Black]	Q12800;F8VX55;F8VWL0;C9JWL3;Q9NZI6;Q9NZI7	Q12800;F8VX55;F8VWL0	Alpha-globin transcription factor CP2	TFCP2			8	8	8	23.1	23.1	23.1	57.255	0	20.279	1635900000	50	0.168936	1	0.04024	0.0682102	27.4769	27.4969	27.5665	27.5119	27.7186	27.4305
Color [Black]	Q12802;H0YMW2;A0A087WTD7;A8MYJ1;A0A087WY36;H0YLH1;A0A087X047;A0A087WX73;H0YK84	Q12802;H0YMW2	A-kinase anchor protein 13	AKAP13			68	68	68	40.2	40.2	40.2	307.55	0	323.31	17670000000	436	0.0453656	1	0.0268631	0.0382457	30.8399	31.2506	31.1009	30.7685	31.2092	31.2943
Color [Black]	Q12834	Q12834	Cell division cycle protein 20 homolog	CDC20			5	5	5	16.4	16.4	16.4	54.722	0	9.1766	697510000	24	0.588809	1	-0.308781	-0.420579	26.6341	26.4381	26.679	26.7191	26.065	26.0407
Color [Black]	Q12888;A6NNK5;C9JXV0;H7C3N7;M0R142;H7BZY0;H7C495	Q12888;A6NNK5;C9JXV0	Tumor suppressor p53-binding protein 1	TP53BP1			36	36	36	30.1	30.1	30.1	213.57	0	138.62	5419900000	187	0.363171	1	0.111609	0.177644	29.1999	29.3649	29.5133	29.3391	29.6453	29.4285
Color [Black]	Q12899;A2AE48;Q5SPU2;A0A0G2JIW2;A2AE50	Q12899;A2AE48;Q5SPU2;A0A0G2JIW2	Tripartite motif-containing protein 26	TRIM26			8	8	8	18.7	18.7	18.7	62.165	0	13.29	765820000	36	0.571317	1	0.225773	0.334093	26.5965	26.4924	26.2756	26.8618	26.3869	26.7932
Color [Black]	Q12904;D6R937	Q12904	Aminoacyl tRNA synthase complex-interacting multifunctional protein 1;Endothelial monocyte-activating polypeptide 2	AIMP1			15	15	15	66.3	66.3	66.3	34.352	0	235.28	20330000000	248	0.0238768	1	0.0132898	0.0193692	31.0341	31.2999	31.2205	30.8615	31.3485	31.3844
Color [Black]	Q12905;B4DY09;X6R6Z1;A0A0A0MRL0	Q12905;B4DY09	Interleukin enhancer-binding factor 2	ILF2			12	12	12	42.1	42.1	42.1	43.062	0	39.812	6341100000	108	0.762521	1	-0.272806	-0.410483	29.5817	29.6703	29.5884	29.5893	29.3965	29.0362
Color [Black]	Q12906;K7EKJ9;K7EQR9;K7ER69;K7EKY0;K7ERM6;K7ENK6;K7EM82;K7EJ09;Q96SI9;K7EQ75;K7EPG3;K7ELV3	Q12906	Interleukin enhancer-binding factor 3	ILF3			17	17	17	29.1	29.1	29.1	95.337	0	43.685	5358500000	94	0.591162	1	-0.136675	-0.226547	29.3806	29.3698	29.3723	29.4425	29.157	29.1132
Color [Black]	Q12931;I3L0K7;I3L239;I3L2D5	Q12931;I3L0K7	Heat shock protein 75 kDa, mitochondrial	TRAP1			15	15	15	28.4	28.4	28.4	80.109	0	45.305	3912300000	78	0.175241	1	-0.0583375	-0.0931578	28.7148	28.9358	28.6552	28.5723	28.8872	28.6714
Color [Black]	Q12933;B1AMX7;B1AMX8;B1AMY1	Q12933	TNF receptor-associated factor 2	TRAF2			7	7	7	17.2	17.2	17.2	55.859	0	32.282	708440000	35	0.330823	1	-0.11654	-0.180658	26.6186	26.5459	26.2364	26.4897	26.367	26.1946
Color [Black]	Q12965;H0YNQ8;H0YLE5;H0YN00;H0YLJ4;H0YNB0;M0QXU2	Q12965	Unconventional myosin-Ie	MYO1E			32	32	28	34.4	34.4	29.7	127.06	0	133.1	11135000000	181	0.605714	1	0.149354	0.244639	30.3113	30.4478	30.5326	30.4018	30.6493	30.6885
Color [Black]	Q12986	Q12986	Transcriptional repressor NF-X1	NFX1			22	22	22	25.4	25.4	25.4	124.39	0	81.528	3029700000	131	0.153766	1	-0.0470664	-0.0766065	28.3653	28.5067	28.4391	28.1783	28.4701	28.5215
Color [Black]	Q13042;Q5T8C6	Q13042;Q5T8C6	Cell division cycle protein 16 homolog	CDC16			9	9	9	19.7	19.7	19.7	71.655	0	88.329	1967200000	58	0.205374	1	0.0651512	0.104648	27.6671	27.9677	28.0389	27.8928	27.9326	28.0437
Color [Black]	Q13045;J3QQQ2;K7EP37;K7EP27;J3QQU5;K7EQZ7;J3QLR6;J3KT47;J3KS39	Q13045	Protein flightless-1 homolog	FLII			29	29	15	32.9	32.9	15.9	144.75	0	159.4	10910000000	219	0.0100217	1	-0.00248337	-0.00426965	30.2903	30.3966	30.4566	30.251	30.4685	30.4166
Color [Black]	Q13057;K7EQ60;K7ES73;K7EN91;K7EP09;K7EPT0;K7ESK6;K7EPC2	Q13057	Bifunctional coenzyme A synthase;Phosphopantetheine adenylyltransferase;Dephospho-CoA kinase	COASY			12	12	12	34.4	34.4	34.4	62.328	0	49.604	3080000000	69	0.393824	1	-0.110726	-0.178958	28.7381	28.5723	28.3881	28.5714	28.358	28.4368
Color [Black]	Q13077	Q13077	TNF receptor-associated factor 1	TRAF1			3	3	3	10.6	10.6	10.6	46.163	0	4.0949	260160000	8	0.345156	1	-0.267228	-0.325569	24.8866	25.578	25.4797	25.4562	24.6344	25.052
Color [Black]	Q13085;Q59FY4;A0A087WWN5;A0A0C4DGT1;A0A087WYK6;A0A087X2F8;A0A087WYS8;A0A087X126	Q13085	Acetyl-CoA carboxylase 1;Biotin carboxylase	ACACA			109	109	96	63.3	63.3	56.8	265.55	0	323.31	212080000000	1415	0.457497	1	-0.115823	-0.190116	34.2504	34.3302	34.396	34.018	34.2514	34.3596
Color [Black]	Q13111	Q13111	Chromatin assembly factor 1 subunit A	CHAF1A			3	3	3	4.5	4.5	4.5	106.92	0.00032852	2.7704	211750000	11	0.375923	1	-0.315476	-0.370272	25.2356	24.9968	24.1716	24.6914	24.5515	24.2147
Color [Black]	Q13131;Q96E92;A0A087WXX9;P54646	Q13131	5-AMP-activated protein kinase catalytic subunit alpha-1	PRKAA1			10	10	10	27.5	27.5	27.5	64.009	0	51.695	4763800000	108	0.0713444	1	-0.0281111	-0.0440627	28.9555	29.1039	29.2257	28.9532	29.2944	28.9531
Color [Black]	Q13136;E9PJZ7;H0YDW2;E9PPF6;A0A1B0GVT3;H0YEF9;G3V200;O75334;R4GNF1;R4GN36;H0YHK3;B1APN9;O75335;O75145;E9PID5;F8VWR9;H0YIJ4;H0YHJ4;H0YD72;M0QZB5	Q13136;E9PJZ7	Liprin-alpha-1	PPFIA1			15	15	15	19.1	19.1	19.1	135.78	0	33.607	1675200000	75	0.343779	1	0.133344	0.201845	27.3546	27.8706	27.778	27.7609	27.7982	27.8442
Color [Black]	Q13148;A0A087WX29;B1AKP7;G3V162;A0A087X260;A0A087WYY0;K7EJM5;K7EN94;A0A087WXQ5;A0A087WV68;A0A087WW61;A0A087WX67;A0A087WXV3;K7EJ99;A0A0A0MSV7;A0A087WYE7;A0A087WZC9;A0A087WTZ4;K7EL26;A0A087WZM1	Q13148;A0A087WX29;B1AKP7;G3V162;A0A087X260;A0A087WYY0;K7EJM5;K7EN94	TAR DNA-binding protein 43	TARDBP			9	9	9	35.5	35.5	35.5	44.739	0	103.48	5677100000	78	0.404581	1	0.154929	0.233915	29.2666	29.1522	28.9901	29.5654	29.0958	29.2125
Color [Black]	Q13151	Q13151	Heterogeneous nuclear ribonucleoprotein A0	HNRNPA0			8	8	8	44.9	44.9	44.9	30.84	0	93.392	11244000000	75	0.731403	1	-0.169268	-0.279309	30.5097	30.1925	30.2466	30.0659	30.1881	30.1869
Color [Black]	Q13155;A8MU58	Q13155;A8MU58	Aminoacyl tRNA synthase complex-interacting multifunctional protein 2	AIMP2			9	9	2	50.6	50.6	19.1	35.348	0	166.31	17400000000	143	0.279037	1	-0.0846793	-0.13613	30.928	31.0047	31.2917	30.95	30.9281	31.0922
Color [Black]	Q13162;H7C3T4;A6NJJ0;A6NG45	Q13162;H7C3T4	Peroxiredoxin-4	PRDX4			10	8	8	52	47.6	47.6	30.54	0	31.225	1672700000	42	0.233846	1	-0.132504	-0.18338	27.3815	27.0933	27.3004	27.3787	27.2798	26.7192
Color [Black]	Q13177;H7C1X3	Q13177	Serine/threonine-protein kinase PAK 2;PAK-2p27;PAK-2p34	PAK2			6	6	3	21	21	12.8	58.042	0	15.472	523540000	25	0.579137	1	0.342376	0.448471	25.7687	25.3801	25.3241	26.1084	26.0005	25.3911
Color [Black]	Q13185;S4R2Y4;C9JMM0;B8ZZ43	Q13185	Chromobox protein homolog 3	CBX3			5	4	4	43.7	37.2	37.2	20.811	0	33.968	2939100000	54	0.0286873	1	-0.0133972	-0.0203929	28.3476	28.1454	28.2205	28.5122	28.1171	28.044
Color [Black]	Q13200;H7C1H2;C9JPC0;F8WBS8;H7C2Q3	Q13200	26S proteasome non-ATPase regulatory subunit 2	PSMD2			27	27	27	42.6	42.6	42.6	100.2	0	187.33	14406000000	257	0.252559	1	-0.0379957	-0.0678867	30.8183	30.7137	30.8611	30.7857	30.6802	30.8133
Color [Black]	Q13228;H0Y532;A6PVX1;F2Z2W8;F8WCR4;C9JVL0	Q13228;H0Y532;A6PVX1	Selenium-binding protein 1	SELENBP1			14	14	14	36.2	36.2	36.2	52.39	0	28.609	2192500000	81	0.0202443	1	-0.00643539	-0.0106213	27.8948	27.9325	28.1728	28.0947	27.8862	27.9999
Color [Black]	Q13242;H0YIB4;S4R3G0	Q13242;H0YIB4	Serine/arginine-rich splicing factor 9	SRSF9			5	5	5	26.2	26.2	26.2	25.542	0	6.4961	697100000	24	0.194246	1	-0.220549	-0.235695	26.7584	25.8183	26.0087	26.6122	25.7888	25.5228
Color [Black]	Q13247;A0A0D9SEM4;Q08170	Q13247;A0A0D9SEM4;Q08170	Serine/arginine-rich splicing factor 6;Serine/arginine-rich splicing factor 4	SRSF6;SRSF4			2	2	2	6.1	6.1	6.1	39.586	0.0012229	2.1691	378640000	9	0.488275	1	-0.391985	-0.461406	26.1974	25.4351	25.3208	25.5959	24.8575	25.3238
Color [Black]	Q13263;M0R0K9;M0R2I3;M0R3C0	Q13263;M0R0K9	Transcription intermediary factor 1-beta	TRIM28			15	15	15	34.6	34.6	34.6	88.549	0	45.779	2230200000	72	0.0922052	1	-0.119378	-0.124139	28.3944	27.4731	27.3961	28.2954	27.3665	27.2435
Color [Black]	Q13283;E5RIZ6;E5RI46;E5RIF8;E5RH42;E5RJU8;E5RH00	Q13283	Ras GTPase-activating protein-binding protein 1	G3BP1			15	15	14	40.6	40.6	38	52.164	0	108.26	8830100000	143	0.0170358	1	0.00480843	0.00809909	30.3058	30.094	30.3809	30.2201	30.2358	30.3393
Color [Black]	Q13310;B1ANR0;B1ANR1;H0YEQ8	Q13310;B1ANR0	Polyadenylate-binding protein 4;Polyadenylate-binding protein	PABPC4			29	20	2	43.3	27.3	3.6	70.782	0	169.24	32038000000	225	0.923013	1	-0.141253	-0.247163	32.0403	32.0005	32.1242	31.8256	32.0321	31.8835
Color [Black]	Q13347;Q5TFK1	Q13347	Eukaryotic translation initiation factor 3 subunit I	EIF3I			15	15	15	67.7	67.7	67.7	36.501	0	95.218	15087000000	173	1.12938	1	-0.135107	-0.242885	30.9849	31.0619	30.9567	30.7751	30.9294	30.8937
Color [Black]	Q13395	Q13395	Probable methyltransferase TARBP1	TARBP1			8	8	8	7.4	7.4	7.4	181.67	0	9.2249	524320000	13	0.342374	1	0.171621	0.242587	25.7376	25.8997	25.8598	26.0758	26.3117	25.6244
Color [Black]	Q13409;E7EQL5;E7EQU2;E7ESD3;E7EMU4;E7EV09;E9PGG1;E7EUM4;E7ERR6;E7ERH4;E7ET01;E7ETL8;E7EU01	Q13409;E7EQL5;E7EQU2;E7ESD3;E7EMU4;E7EV09	Cytoplasmic dynein 1 intermediate chain 2	DYNC1I2			8	8	8	18.5	18.5	18.5	71.456	0	20.673	947490000	42	0.0530074	1	0.0309677	0.0441672	26.6675	27.0881	26.4755	26.6473	26.7332	26.9435
Color [Black]	Q13425;A0A140TA73;H0YCS0;A0A0G2JM75;J3KT21;H7BY41	Q13425	Beta-2-syntrophin	SNTB2			11	11	11	28.1	28.1	28.1	57.949	0	18.736	1772800000	54	0.118757	1	0.0376352	0.0611519	27.467	27.6718	27.8279	27.7892	27.6276	27.6628
Color [Black]	Q13428	Q13428	Treacle protein	TCOF1			15	15	1	12.7	12.7	0.7	152.1	0	22.783	2327200000	67	1.50028	0.955124	0.32764	0.545114	27.8377	27.9725	27.8073	28.0401	28.2195	28.3409
Color [Black]	Q13435;E9PJT3;E9PJ04;H0YCG1;E9PPJ0	Q13435;E9PJT3;E9PJ04;H0YCG1;E9PPJ0	Splicing factor 3B subunit 2	SF3B2			5	5	5	6.8	6.8	6.8	100.23	0	5.3611	506940000	11	0.703299	0.487721	-1.03406	-0.883246	26.4719	26.0575	26.1676	23.8992	25.6528	26.0428
Color [Black]	Q13439;H0Y6I0;C9JHJ5;E7EVX2;A0A087WTW2;C9J0Y3;Q86W71	Q13439;H0Y6I0	Golgin subfamily A member 4	GOLGA4			37	37	37	19.9	19.9	19.9	261.14	0	57.264	4067800000	105	0.922629	1	-0.303053	-0.463771	29.1461	29.2272	29.4359	28.726	29.0174	29.1566
Color [Black]	Q13451	Q13451	Peptidyl-prolyl cis-trans isomerase FKBP5;Peptidyl-prolyl cis-trans isomerase FKBP5, N-terminally processed	FKBP5			2	2	2	4.4	4.4	4.4	51.212	0.0003252	2.695	157720000	5	0.315645	1	0.270143	0.317759	24.6616	23.5864	24.2649	24.7502	24.2631	24.31
Color [Black]	Q13464;A0A0U1RQV4;J3KRH6	Q13464;A0A0U1RQV4	Rho-associated protein kinase 1	ROCK1			21	17	17	19.1	15.5	15.5	158.17	0	38.453	1969800000	57	0.0468117	1	0.0271034	0.038821	27.6634	28.1476	27.8665	27.711	28.1853	27.8625
Color [Black]	Q13492;H0YCY1;E9PI56;E9PKP6;E9PLJ8;E9PK13;E9PJT1;E5RFU0;E5RHK9;E5RFC6;E5RK51;E5RIJ5;E5RGY9;E9PDG8;O60641	Q13492	Phosphatidylinositol-binding clathrin assembly protein	PICALM			16	16	11	33	33	24.2	70.754	0	146.2	10718000000	128	0.63573	1	-0.145704	-0.241497	30.1873	30.4929	30.23	30.1796	30.2122	30.0812
Color [Black]	Q13501;E7EMC7;E9PFW8;E3W990;C9JRJ8;D6RBF1;C9J6J8	Q13501;E7EMC7	Sequestosome-1	SQSTM1			16	16	16	62.5	62.5	62.5	47.687	0	162.27	9736700000	164	0.904433	1	0.146345	0.254292	30.2083	30.0879	30.1814	30.2675	30.2149	30.4342
Color [Black]	Q13509;A0A0B4J269;G3V2A3;G3V5W4;G3V2R8;G3V3R4;G3V2N6;G3V542;G3V3J6;G3V3W7	Q13509;A0A0B4J269	Tubulin beta-3 chain	TUBB3			17	3	3	44.7	14.4	14.4	50.432	0	7.2665	429690000	8	0.43754	1	0.343477	0.410593	25.8694	24.7611	25.3264	25.7905	25.7412	25.4557
Color [Black]	Q13546	Q13546	Receptor-interacting serine/threonine-protein kinase 1	RIPK1			13	13	13	24.4	24.4	24.4	75.93	0	20.871	1750700000	60	0.0342004	1	0.00923538	0.0156195	27.5179	27.7603	27.5921	27.7308	27.5353	27.6319
Color [Black]	Q13547;Q5TEE2;E5RFI6;E5RJ04;E5RGV4;E5RHE7;E5RFP9;E5RK19	Q13547	Histone deacetylase 1	HDAC1			9	9	6	27.2	27.2	19.5	55.102	0	10.781	1986300000	32	0.736117	1	0.209249	0.331976	27.826	27.7527	27.5043	28.0416	27.9253	27.7439
Color [Black]	Q13561;H0YI98;F8W1I6;F8VW18;H0YHL1;F8VX93;F8VRV7	Q13561;H0YI98;F8W1I6;F8VW18	Dynactin subunit 2	DCTN2			12	12	12	41.9	41.9	41.9	44.23	0	54.695	3399700000	85	0.082704	1	-0.0315463	-0.0496859	28.6881	28.9242	28.9416	28.6172	28.9826	28.8595
Color [Black]	Q13564;J3QRA5;J3KRK3;H3BMR3;J3QLH4	Q13564	NEDD8-activating enzyme E1 regulatory subunit	NAE1			7	7	7	20	20	20	60.246	0	9.8879	938790000	34	0.204184	1	0.0776164	0.120006	26.7226	26.831	26.4498	26.5669	26.881	26.7883
Color [Black]	Q13595	Q13595	Transformer-2 protein homolog alpha	TRA2A			3	2	2	11.3	8.2	8.2	32.688	0.00034141	3.1138	435470000	14	0.28388	1	0.590911	0.44127	26.0216	25.5142	23.3336	25.8554	25.3543	25.4323
Color [Black]	Q13596;H0YK42;H0YK43	Q13596;H0YK42	Sorting nexin-1	SNX1			10	10	8	21.8	21.8	17.8	59.069	0	15.487	1274800000	43	0.199312	1	0.078118	0.120018	27.0087	27.1624	27.2188	27.4626	27.1698	26.9919
Color [Black]	Q13615;G5E953;C9JLU3	Q13615;G5E953	Myotubularin-related protein 3	MTMR3			10	10	10	15.9	15.9	15.9	133.62	0	8.6135	629250000	15	0.914368	1	0.172374	0.293141	25.8787	25.9806	26.1632	26.1319	26.1768	26.2309
Color [Black]	Q13618;A0A087X1R9;H7C1L6	Q13618	Cullin-3	CUL3			6	6	2	10.2	10.2	3.3	88.929	0	7.7726	410670000	17	0.17889	1	0.0918744	0.132157	25.4112	25.5679	25.2605	25.8408	25.4156	25.2588
Color [Black]	Q13619;A0A0A0MR50;A0A087WWN2	Q13619;A0A0A0MR50	Cullin-4A	CUL4A			18	18	9	26.2	26.2	15	87.679	0	42.525	2632100000	76	0.28276	1	0.0686467	0.11483	28.2982	28.2339	27.9873	28.2412	28.2001	28.2842
Color [Black]	Q13625;H7C5L8	Q13625	Apoptosis-stimulating of p53 protein 2	TP53BP2			13	13	13	19.7	19.7	19.7	125.61	0	66.62	1633200000	73	0.0765374	1	-0.0409457	-0.0594962	27.5673	28.1273	27.9197	27.6522	27.9672	27.872
Color [Black]	Q13627;Q9Y463;M0R2X3;M0R131;E7EMI5	Q13627;Q9Y463	Dual specificity tyrosine-phosphorylation-regulated kinase 1A;Dual specificity tyrosine-phosphorylation-regulated kinase 1B	DYRK1A;DYRK1B			6	6	6	9.8	9.8	9.8	85.583	0	9.8838	842330000	44	0.367309	1	-0.228661	-0.300768	26.5092	26.9668	26.9094	26.1515	26.8831	26.6648
Color [Black]	Q13637	Q13637	Ras-related protein Rab-32	RAB32			4	4	3	23.1	23.1	18.2	24.997	0.0012052	2.064	309920000	15	0.481045	1	0.433833	0.486438	25.212	24.0248	25.1769	25.2759	25.2769	25.1623
Color [Black]	Q13643	Q13643	Four and a half LIM domains protein 3	FHL3			7	7	7	46.4	46.4	46.4	31.192	0	21.077	684230000	27	0.393651	1	0.159404	0.237568	26.2962	26.1475	26.1028	26.6328	26.3136	26.0783
Color [Black]	Q13671;E9PNR2	Q13671;E9PNR2	Ras and Rab interactor 1	RIN1			8	8	8	14.7	14.7	14.7	84.098	0	16.669	1071100000	52	0.775889	1	-0.194754	-0.316327	27.1652	26.8654	27.2233	26.8422	26.8743	26.9531
Color [Black]	Q13813;A0A0D9SGF6;A0A0D9SF54;A0A0D9SFF6;A0A0D9SFH4;A0A1B0GTB7;A0A1B0GUH3;A0A1B0GV13	Q13813;A0A0D9SGF6;A0A0D9SF54	Spectrin alpha chain, non-erythrocytic 1	SPTAN1			124	124	124	62.7	62.7	62.7	284.54	0	323.31	88754000000	1157	0.659506	1	0.0926081	0.164318	33.4282	33.5239	33.561	33.4982	33.6572	33.6356
Color [Black]	Q13829;J3QSD4;J3QS43;K7EM01	Q13829	BTB/POZ domain-containing adapter for CUL3-mediated RhoA degradation protein 2	TNFAIP1			7	7	6	25.9	25.9	22.8	36.204	0	19.966	3615800000	47	0.705767	1	-0.333321	-0.465833	28.9879	29.397	28.867	28.6147	29.0386	28.5986
Color [Black]	Q13838;Q5STU3;F6WLT2;A0A0G2JJZ9;F6S4E6;A0A0A0MT12;F6TRA5;A0A140T9X3;A0A140T9X9;F6UJC5;A0A140TA18;H0Y400;F6QYI9;A0A0G2JJL7;A0A140T996;F6R6M7;K7ENP6;A0A0G2JHN7;K7EL56;K7EIL8;F6U6E2;K7EN69;A0A140T9L4;F6S2B7;A0A140T973;F6SXL5;A0A140T9K1;H0YCC6;A0A140T9K2;A0A140T9N3	Q13838;Q5STU3;F6WLT2;A0A0G2JJZ9;F6S4E6;A0A0A0MT12;F6TRA5;A0A140T9X3;A0A140T9X9;F6UJC5;A0A140TA18	Spliceosome RNA helicase DDX39B	DDX39B			10	4	4	33.2	12.1	12.1	48.991	0	74.497	1645600000	42	0.282171	1	-0.0833111	-0.134607	27.7477	27.5638	27.5014	27.6409	27.5846	27.3376
Color [Black]	Q14008;E9PQH5;H0YDX5;H0YCF6;H0YEK7	Q14008	Cytoskeleton-associated protein 5	CKAP5			37	37	37	22.9	22.9	22.9	225.49	0	76.103	7435800000	176	0.0200105	1	0.00584348	0.00978394	29.6707	29.9638	29.8952	29.7768	29.9161	29.8543
Color [Black]	Q14019;H3BT58	Q14019;H3BT58	Coactosin-like protein	COTL1			4	4	4	44.4	44.4	44.4	15.945	0	46.368	4912200000	51	0.450124	1	-0.173698	-0.260768	29.0239	29.3642	29.3888	28.8542	29.2348	29.1668
Color [Black]	Q14103;H0YA96;D6RAF8;H0Y8G5;D6RD83;D6RF44;D6RBQ9	Q14103;H0YA96;D6RAF8;H0Y8G5;D6RD83;D6RF44	Heterogeneous nuclear ribonucleoprotein D0	HNRNPD			7	7	7	25.1	25.1	25.1	38.434	0	31.81	7617800000	58	0.00130201	1	-0.00103251	-0.00136092	30.0267	29.6423	29.3876	29.7551	29.3434	29.9549
Color [Black]	Q14126;J3KSI6	Q14126	Desmoglein-2	DSG2			22	22	22	30.3	30.3	30.3	122.29	0	145.92	6755400000	154	1.74659	0.552	0.518342	0.817859	29.4894	29.3958	29.2362	30.1131	29.808	29.7554
Color [Black]	Q14137;A0A075B729	Q14137	Ribosome biogenesis protein BOP1	BOP1			11	11	11	26.3	26.3	26.3	83.629	0	29.963	1497500000	50	0.0880314	1	0.097833	0.109325	27.6944	26.737	26.984	27.7788	26.9684	26.9617
Color [Black]	Q14145;K7ESE0;K7EJ49;K7EJD8;K7EQX2;K7EPZ3	Q14145	Kelch-like ECH-associated protein 1	KEAP1			20	20	20	47.6	47.6	47.6	69.666	0	79.67	7043900000	148	0.0494996	1	0.0205911	0.0320362	29.5238	29.726	29.6557	29.4298	29.6579	29.8796
Color [Black]	Q14146	Q14146	Unhealthy ribosome biogenesis protein 2 homolog	URB2			8	8	8	7.3	7.3	7.3	170.54	0	9.5713	372210000	11	1.14497	0.14192	1.24003	1.22857	24.5839	25.3285	23.6525	25.5631	26.0696	25.6522
Color [Black]	Q14151	Q14151	Scaffold attachment factor B2	SAFB2			10	5	5	15.8	6.2	6.2	107.47	0	4.6527	433570000	14	1.12485	0.188068	1.09611	1.14385	25.314	24.337	23.7859	25.6456	25.7054	25.3742
Color [Black]	Q14152	Q14152	Eukaryotic translation initiation factor 3 subunit A	EIF3A			39	39	39	36.7	36.7	36.7	166.57	0	215.11	25306000000	329	0.280955	1	-0.0936591	-0.147682	31.5684	31.7945	31.8244	31.443	31.6501	31.8132
Color [Black]	Q14157;F8W726;Q5VU77;Q5VU79;Q5VU78;Q5VU81;Q5VU80;H0Y5H6;H7C2T8	Q14157;F8W726	Ubiquitin-associated protein 2-like	UBAP2L			22	22	22	37.4	37.4	37.4	114.53	0	323.31	17031000000	250	0.738949	1	-0.20433	-0.325983	31.0963	31.1641	31.1583	30.6884	31.0251	31.0923
Color [Black]	Q14166;V9GY16	Q14166	Tubulin--tyrosine ligase-like protein 12	TTLL12			21	21	21	50.6	50.6	50.6	74.403	0	68.93	6091300000	134	0.180588	1	-0.0490793	-0.0813373	29.3438	29.3822	29.282	29.4594	29.2857	29.1157
Color [Black]	Q14204;H0YJ21	Q14204	Cytoplasmic dynein 1 heavy chain 1	DYNC1H1			139	139	139	40	40	40	532.4	0	323.31	56715000000	1007	0.0209611	1	-0.00365957	-0.00655598	32.759	32.9085	32.8751	32.7734	32.8625	32.8957
Color [Black]	Q14240;E7EQG2;J3KSN7	Q14240;E7EQG2	Eukaryotic initiation factor 4A-II;Eukaryotic initiation factor 4A-II, N-terminally processed	EIF4A2			15	6	6	38.1	15.2	15.2	46.402	0	9.6558	1200900000	45	0.261083	1	-0.0624905	-0.104957	27.1813	27.3341	27.1125	27.2793	27.045	27.1161
Color [Black]	Q14247;H0YEV2;H0YCD9	Q14247	Src substrate cortactin	CTTN			23	23	23	48.5	48.5	48.5	61.585	0	272.65	23497000000	227	0.672866	1	0.106024	0.185511	31.5416	31.5996	31.5478	31.5308	31.7414	31.7349
Color [Black]	Q14258	Q14258	E3 ubiquitin/ISG15 ligase TRIM25	TRIM25			25	25	25	51.6	51.6	51.6	70.973	0	159.83	16615000000	230	0.0958819	1	0.0220191	0.0378246	30.9076	30.9405	31.0858	30.8793	31.0785	31.0421
Color [Black]	Q14318;U3KQI1;U3KQ64;A0A0A0MTJ1	Q14318	Peptidyl-prolyl cis-trans isomerase FKBP8	FKBP8			5	5	2	18.2	18.2	7.3	44.561	0	13.633	1547600000	46	0.348566	1	-0.155921	-0.227419	27.7376	27.3934	27.4803	27.4908	27.5759	27.0767
Color [Black]	Q14344	Q14344	Guanine nucleotide-binding protein subunit alpha-13	GNA13			4	4	4	13.8	13.8	13.8	44.049	0	5.2629	403710000	14	0.54012	0.673015	0.934671	0.739454	23.698	24.3294	26.2226	25.5257	25.6867	25.8416
Color [Black]	Q14432	Q14432	cGMP-inhibited 3,5-cyclic phosphodiesterase A	PDE3A			9	9	8	15.2	15.2	13.9	124.98	0	25.591	1274200000	51	0.0884195	1	0.0430946	0.0640113	26.8366	27.3452	27.3527	27.2344	27.1657	27.2637
Color [Black]	Q14444;G3V153;E9PLA9	Q14444;G3V153;E9PLA9	Caprin-1	CAPRIN1			13	13	13	27.6	27.6	27.6	78.365	0	236.3	28235000000	169	0.194852	1	-0.0592562	-0.0960779	31.7825	31.9024	31.8543	31.5696	31.8539	31.938
Color [Black]	Q14457;K7ER46;K7ELY9;E7EV84;K7EMA2;K7EN35	Q14457;K7ER46;K7ELY9;E7EV84	Beclin-1	BECN1			4	4	4	9.3	9.3	9.3	51.896	0	5.6739	356680000	14	0.111901	1	-0.0530173	-0.0789343	25.1195	25.6164	25.3828	25.1725	25.4952	25.2919
Color [Black]	Q14498;H0Y4X3;A0A0U1RQH7;G3XAC6;A0A0U1RQW2;Q5QP23;G3V5Z6;Q5QP22;H0YJJ3;G3XAP0;Q86U06	Q14498;H0Y4X3;A0A0U1RQH7;G3XAC6	RNA-binding protein 39	RBM39			9	9	9	24.7	24.7	24.7	59.379	0	52.781	1165700000	43	0.00628023	1	0.0103251	0.00993424	27.3422	26.0146	26.3788	27.3191	26.2707	26.1767
Color [Black]	Q14558;C9J168;B4DP31;C9JUN4;C9JKT9;I3L4G9	Q14558;C9J168;B4DP31	Phosphoribosyl pyrophosphate synthase-associated protein 1	PRPSAP1			6	6	3	23.6	23.6	12.9	39.393	0	12.287	935630000	19	0.28924	1	-0.106518	-0.164167	26.6975	26.8931	26.7927	26.6983	26.9211	26.4443
Color [Black]	Q14566	Q14566	DNA replication licensing factor MCM6	MCM6			19	19	19	29.1	29.1	29.1	92.888	0	43.735	2702700000	105	0.0399511	1	-0.0394382	-0.047198	28.5334	28.2354	27.7206	28.5981	27.8884	27.8845
Color [Black]	Q14571;H7C2X9	Q14571	Inositol 1,4,5-trisphosphate receptor type 2	ITPR2			16	11	11	8	5.9	5.9	308.06	0	16.682	698280000	44	0.331319	1	-0.11845	-0.182997	26.4905	26.714	26.4273	26.1916	26.5054	26.5793
Color [Black]	Q14573	Q14573	Inositol 1,4,5-trisphosphate receptor type 3	ITPR3			50	50	47	26.8	26.8	25.7	304.1	0	178.9	10531000000	285	0.920312	1	-0.154105	-0.266517	30.291	30.4626	30.4541	30.1802	30.3568	30.2084
Color [Black]	Q14596;B7Z5R6	Q14596;B7Z5R6	Next to BRCA1 gene 1 protein	NBR1			8	8	8	14.2	14.2	14.2	107.41	0	13.604	511080000	20	0.0542488	1	-0.0474472	-0.0591986	25.8521	26.3321	26.5896	25.7908	26.442	26.3986
Color [Black]	Q14643;B7ZMI3	Q14643	Inositol 1,4,5-trisphosphate receptor type 1	ITPR1			37	35	33	19.9	19.1	18.2	313.93	0	118.79	4845300000	157	0.976064	1	-0.211973	-0.352253	29.2247	29.3492	29.3685	28.9327	29.1283	29.2456
Color [Black]	Q14674;H3BRX7	Q14674	Separin	ESPL1			19	19	19	14.3	14.3	14.3	233.17	0	37.769	3500800000	88	0.180176	1	-0.0456835	-0.0765931	28.676	28.8243	28.9508	28.7534	28.6868	28.8739
Color [Black]	Q14676;A2AB05;H0Y6Z8;A2AB06;A2AB07;A0A087X0R2	Q14676	Mediator of DNA damage checkpoint protein 1	MDC1			13	13	13	11.9	11.9	11.9	226.66	0	29.878	654090000	39	0.709647	1	-0.291847	-0.424319	26.4891	26.5661	26.1817	26.2617	26.2723	25.8274
Color [Black]	Q14677;H0YD52	Q14677	Clathrin interactor 1	CLINT1			8	8	8	17.6	17.6	17.6	68.259	0	13.775	1000700000	41	0.375973	1	-0.176383	-0.253137	26.847	26.9006	27.2959	26.6978	26.705	27.1115
Color [Black]	Q14678;Q5W0W3;Q5W0W2	Q14678	KN motif and ankyrin repeat domain-containing protein 1	KANK1			20	20	19	24	24	22.7	147.29	0	56.202	4507400000	131	0.259687	1	0.0762602	0.123608	28.8182	29.1405	29.0263	28.9596	29.1977	29.0563
Color [Black]	Q14684	Q14684	Ribosomal RNA processing protein 1 homolog B	RRP1B			10	10	10	21.4	21.4	21.4	84.427	0	50.973	928060000	50	0.315712	1	0.130065	0.194547	26.2987	26.7025	26.7266	26.7696	26.8304	26.518
Color [Black]	Q14690	Q14690	Protein RRP5 homolog	PDCD11			16	16	16	10.9	10.9	10.9	208.7	0	15.735	1414500000	39	0.0208371	1	-0.0484454	-0.0379973	27.8209	26.3785	26.0452	27.7982	26.2283	26.0728
Color [Black]	Q14692	Q14692	Ribosome biogenesis protein BMS1 homolog	BMS1			7	7	7	6.6	6.6	6.6	145.81	0	7.5491	318910000	19	0.29121	1	0.33519	0.347117	25.0765	23.7801	24.9635	25.3523	24.8289	24.6444
Color [Black]	Q14694;H3BQP1;H3BQC6;J3KT19;H3BNS8;H3BNA1	Q14694	Ubiquitin carboxyl-terminal hydrolase 10	USP10			15	15	15	30.5	30.5	30.5	87.133	0	59.188	7947900000	126	0.110747	1	0.0426801	0.0667392	29.6675	30.0657	30.0612	29.8994	29.9677	30.0554
Color [Black]	Q14697;F5H6X6	Q14697;F5H6X6	Neutral alpha-glucosidase AB	GANAB			15	15	3	22.2	22.2	5.7	106.87	0	60.365	2141300000	58	0.0065189	1	-0.00664075	-0.00795987	27.9912	27.6902	27.5584	28.294	27.2267	27.6991
Color [Black]	Q14739;C9JXK0;C9JES9	Q14739;C9JXK0	Lamin-B receptor	LBR			5	5	5	9.6	9.6	9.6	70.702	0	11.539	822700000	18	0.174093	1	-0.0935974	-0.133008	26.4392	27.0915	26.7301	26.739	26.5065	26.7345
Color [Black]	Q14764;H3BQK6;H3BRL2;H3BUK7;H3BNF6;H3BP76	Q14764	Major vault protein	MVP			15	15	15	23.9	23.9	23.9	99.326	0	40.06	2340100000	78	0.70091	1	-0.339014	-0.47048	28.3195	28.0966	28.1833	28.0203	28.119	27.443
Color [Black]	Q14789;E7EU81;H0Y867;H7C5I7	Q14789;E7EU81	Golgin subfamily B member 1	GOLGB1			106	106	106	42.1	42.1	42.1	376.01	0	323.31	35422000000	627	0.941532	1	-0.324621	-0.490909	31.9673	32.2689	32.2068	31.6086	32.0651	31.7955
Color [Black]	Q14847;C9J9W2;F6S2S5;J3KSN1;K7ESD6	Q14847;C9J9W2	LIM and SH3 domain protein 1	LASP1			11	11	11	48.7	48.7	48.7	29.717	0	57.227	8962000000	103	1.46607	0.72522	0.455222	0.706792	29.8459	30.0168	29.8626	30.1593	30.3172	30.6144
Color [Black]	Q14914;F2Z3J9;Q5JVP2;F6XGT7	Q14914	Prostaglandin reductase 1	PTGR1			5	5	5	23.4	23.4	23.4	35.869	0	8.5889	1158300000	34	0.612394	1	-0.199678	-0.308939	27.3821	27.3753	27.0186	27.0517	27.2074	26.9179
Color [Black]	Q14966;A0A096LPH6;A0A096LPI0;A0A096LNS4;A0A096LPB4;A0A096LPK8	Q14966;A0A096LPH6	Zinc finger protein 638	ZNF638			12	12	12	8.5	8.5	8.5	220.62	0	12.068	580110000	30	0.0416506	1	-0.0265751	-0.0370501	26.1768	26.2861	25.6846	25.9054	25.912	26.2504
Color [Black]	Q14974;J3KTM9;J3QR48;J3QRG4;J3QKQ5	Q14974;J3KTM9	Importin subunit beta-1	KPNB1			25	25	25	40	40	40	97.169	0	250.82	20616000000	250	0.213396	1	-0.0422395	-0.0732251	31.3048	31.4091	31.467	31.2813	31.3012	31.4717
Color [Black]	Q14980	Q14980	Nuclear mitotic apparatus protein 1	NUMA1			67	67	2	43.5	43.5	0.8	238.26	0	323.31	15123000000	483	0.11311	1	-0.0261447	-0.0447815	30.7708	30.889	30.9128	30.756	30.9741	30.764
Color [Black]	Q14BN4;C9JA20;B7Z964;H7C3M8;H7BZK0	Q14BN4;C9JA20;B7Z964;H7C3M8;H7BZK0	Sarcolemmal membrane-associated protein	SLMAP			2	2	2	3.1	3.1	3.1	95.197	0.0012077	2.0887	132490000	6	0.443343	1	-0.368157	-0.429754	24.5125	24.7755	24.8605	24.7527	24.621	23.6704
Color [Black]	Q14C86;F8W9S7;C9IZ08;B4DGD8;H0Y7I9;H0Y4E7;B0QZ65;C9IZX9	Q14C86;F8W9S7	GTPase-activating protein and VPS9 domain-containing protein 1	GAPVD1			25	25	20	23.2	23.2	18.7	164.98	0	87.391	7892000000	176	0.142807	1	0.0583439	0.0895523	29.6656	30.0492	30.0379	29.8122	30.0242	30.0913
Color [Black]	Q15003;E9PHA2;C9J470;C9JZP1;H7C415	Q15003;E9PHA2;C9J470	Condensin complex subunit 2	NCAPH			20	20	20	42.9	42.9	42.9	82.562	0	95.664	5240900000	96	0.0115456	1	0.00437355	0.00699767	29.139	29.3192	29.4376	29.1256	29.4174	29.3659
Color [Black]	Q15008;H7C531;C9J7B7;C9J0E9	Q15008	26S proteasome non-ATPase regulatory subunit 6	PSMD6			11	11	11	29.3	29.3	29.3	45.531	0	21.083	1615600000	35	0.525195	1	-0.13666	-0.222413	27.2977	27.547	27.5971	27.4693	27.239	27.3235
Color [Black]	Q15018	Q15018	BRISC complex subunit Abro1	FAM175B			5	5	5	14.7	14.7	14.7	46.9	0	9.1005	586530000	22	1.18761	0.867584	-0.42578	-0.636879	26.354	26.899	26.4529	26.1734	26.113	26.142
Color [Black]	Q15019;C9J938;C9JB25;C9IZU3;C9JZI2;A0A1B0GXJ2;C9JFT1;F8WB65;C9JT15;C9JSE7	Q15019;C9J938;C9JB25	Septin-2	2\Sep			14	14	1	52.9	52.9	7.2	41.487	0	110.76	14330000000	152	0.967337	1	0.17541	0.29988	30.5287	30.669	30.7444	30.7113	30.8969	30.8601
Color [Black]	Q15020;F8VV04;F8W667;F8VVK9;F8VZM2;H0YHU8	Q15020;F8VV04	Squamous cell carcinoma antigen recognized by T-cells 3	SART3			9	9	9	11.8	11.8	11.8	109.93	0	20.474	653790000	31	0.311243	1	-0.297716	-0.334297	26.6558	25.7378	26.0664	26.4183	25.5123	25.6363
Color [Black]	Q15021;E7EN77;F5GZK7;F5H431	Q15021;E7EN77	Condensin complex subunit 1	NCAPD2			34	34	34	37	37	37	157.18	0	179.71	15062000000	328	0.249648	1	0.0433311	0.076185	30.7093	30.801	30.8234	30.7059	30.8554	30.9024
Color [Black]	Q15029;K7EP67;K7EJ74;K7EIT3;K7EIV5	Q15029	116 kDa U5 small nuclear ribonucleoprotein component	EFTUD2			28	27	27	44.7	43.6	43.6	109.43	0	144.42	8187400000	191	0.125988	1	-0.0623042	-0.0914715	30.225	29.7927	29.8136	30.1051	29.8081	29.7312
Color [Black]	Q15042	Q15042	Rab3 GTPase-activating protein catalytic subunit	RAB3GAP1			18	18	18	25.9	25.9	25.9	110.52	0	52.044	2459600000	81	0.145657	1	-0.0688076	-0.101856	28.0598	28.414	28.1811	27.9726	28.4292	28.0468
Color [Black]	Q15046;H3BVA8;J3KRL2;H3BPV7;H3BRC9	Q15046	Lysine--tRNA ligase	KARS			17	17	17	36.9	36.9	36.9	68.047	0	49.761	3619000000	78	0.36929	1	0.0944703	0.155627	28.62	28.9464	28.88	28.8548	28.9858	28.8892
Color [Black]	Q15056	Q15056	Eukaryotic translation initiation factor 4H	EIF4H			3	3	3	19.4	19.4	19.4	27.385	0	5.8664	984260000	21	0.0704397	1	0.0538146	0.0701333	27.18	27.0111	27.3932	26.7618	27.4919	27.492
Color [Black]	Q15058	Q15058	Kinesin-like protein KIF14	KIF14			40	40	40	30.9	30.9	30.9	186.49	0	91.629	7972700000	238	0.384645	1	0.0314229	0.0588026	29.9379	29.8655	29.8398	29.8854	29.9463	29.9058
Color [Black]	Q15061;C9JEE7;C9IZK7	Q15061	WD repeat-containing protein 43	WDR43			9	9	9	21	21	21	74.89	0	12.25	737940000	23	0.168257	1	0.122521	0.158127	26.3444	25.6775	26.2305	26.4748	26.2856	25.8596
Color [Black]	Q15075	Q15075	Early endosome antigen 1	EEA1			37	37	37	33.9	33.9	33.9	162.46	0	232.74	7719100000	232	0.559461	1	-0.226147	-0.332909	29.8553	30.145	30.0625	29.4881	29.8879	30.0084
Color [Black]	Q15084	Q15084	Protein disulfide-isomerase A6	PDIA6			8	8	8	28.9	28.9	28.9	48.121	0	17.163	3352300000	41	0.648272	1	-0.179125	-0.286657	28.6022	28.5209	28.3407	28.1658	28.4966	28.2639
Color [Black]	Q15125;C9J719;C9JJ78	Q15125;C9J719;C9JJ78	3-beta-hydroxysteroid-Delta(8),Delta(7)-isomerase	EBP			2	2	2	9.6	9.6	9.6	26.352	0	4.1564	566270000	34	0.559905	0.970588	-0.458703	-0.53125	25.9769	25.9914	26.1389	25.0331	25.4412	26.2569
Color [Black]	Q15149;H0YDN1;E9PKG0;E9PIA2;E9PQ28	Q15149	Plectin	PLEC			274	274	240	62	62	52.9	531.78	0	323.31	571640000000	3233	0.122958	1	0.139004	0.152228	36.1651	35.7713	35.776	36.8239	35.7135	35.5919
Color [Black]	Q15181;Q5SQT6	Q15181;Q5SQT6	Inorganic pyrophosphatase	PPA1			17	17	17	76.1	76.1	76.1	32.66	0	152.09	14151000000	146	0.69657	1	0.126073	0.216442	30.6493	30.5113	30.7371	30.705	30.7128	30.8582
Color [Black]	Q15233;H7C367;C9JYS8;C9IZL7;C9J4X2	Q15233;H7C367;C9JYS8	Non-POU domain-containing octamer-binding protein	NONO			14	14	14	31.6	31.6	31.6	54.231	0	82.771	13817000000	173	0.184602	1	0.152783	0.187302	30.9008	29.8957	30.2275	30.575	30.2753	30.632
Color [Black]	Q15276;K7ENJ9;I3L2B8;I3L456	Q15276	Rab GTPase-binding effector protein 1	RABEP1			17	17	17	25.2	25.2	25.2	99.289	0	90.717	3041600000	81	0.33733	1	-0.121812	-0.187652	28.4451	28.7154	28.6196	28.221	28.6265	28.5671
Color [Black]	Q15311	Q15311	RalA-binding protein 1	RALBP1			4	4	4	9.3	9.3	9.3	76.063	0	9.1454	401880000	17	0.0589203	1	-0.0679874	-0.0755827	25.2189	26.0348	25.9546	25.1728	25.6115	26.2201
Color [Black]	Q15334;A0A087WW77	Q15334;A0A087WW77	Lethal(2) giant larvae protein homolog 1	LLGL1			6	6	6	8.2	8.2	8.2	115.42	0	6.6118	1249200000	21	0.287699	1	0.156564	0.217516	26.7321	27.2218	27.0961	26.8466	27.3213	27.3517
Color [Black]	Q15365	Q15365	Poly(rC)-binding protein 1	PCBP1			15	15	13	77.8	77.8	69.1	37.497	0	244.1	43867000000	205	0.735067	1	0.115927	0.202568	32.2197	32.286	32.2243	32.4379	32.2216	32.4182
Color [Black]	Q15366;H3BRU6;H3BSS4	Q15366;H3BRU6	Poly(rC)-binding protein 2	PCBP2			14	12	3	67.7	59.2	14.2	38.58	0	116.82	26854000000	154	0.0289347	1	-0.0121644	-0.0189675	31.7009	31.3518	31.5083	31.7024	31.3782	31.4439
Color [Black]	Q15386	Q15386	Ubiquitin-protein ligase E3C	UBE3C			12	12	12	15.2	15.2	15.2	123.92	0	45.609	1639100000	45	0.334536	1	-0.140123	-0.208273	27.4692	27.4867	27.7829	27.1993	27.683	27.4362
Color [Black]	Q3LIE7;Q15392	Q3LIE7;Q15392	Delta(24)-sterol reductase	Nbla03646;DHCR24			6	6	6	16.4	16.4	16.4	49.436	0	7.135	583330000	25	0.251801	1	0.385829	0.348305	26.1172	24.4072	26.2077	26.2284	25.6686	25.9925
Color [Black]	Q15393;J3QRB2;J3QL37;I3L4G7	Q15393	Splicing factor 3B subunit 3	SF3B3			18	18	18	20.7	20.7	20.7	135.58	0	71.792	4526300000	98	0.650797	1	-0.179263	-0.287029	29.1353	29.017	29.0661	29.1326	28.7632	28.7847
Color [Black]	Q15398	Q15398	Disks large-associated protein 5	DLGAP5			4	4	4	5.8	5.8	5.8	95.114	0	8.3722	436550000	12	0.414804	1	-0.17839	-0.2612	25.4836	25.7944	25.8601	25.3983	25.8171	25.3875
Color [Black]	Q15424;K7ES42	Q15424	Scaffold attachment factor B1	SAFB			10	10	5	16.8	16.8	6.8	102.64	0	25.304	1980000000	56	0.0966065	1	-0.0464897	-0.0691584	27.6179	27.9807	27.8017	27.8932	27.8875	27.4802
Color [Black]	Q15436;F5H365;G3V3G5;G3V2R6;G3V4V1;G3V1W4;G3V5X8;G3V4Q2	Q15436;F5H365	Protein transport protein Sec23A	SEC23A			20	20	17	42.6	42.6	37.9	86.16	0	145.34	7116200000	165	0.597458	1	-0.142146	-0.234394	29.7954	29.7342	30.0581	29.6676	29.7945	29.6991
Color [Black]	Q15437;Q5QPE2;Q5QPE1;G3V5K1	Q15437;Q5QPE2	Protein transport protein Sec23B	SEC23B			20	17	17	37.5	32.9	32.9	86.478	0	76.058	3835100000	118	0.970157	1	-0.268953	-0.426998	28.8468	29.2728	29.0316	28.8143	28.8294	28.7006
Color [Black]	Q15459	Q15459	Splicing factor 3A subunit 1	SF3A1			4	4	4	6.7	6.7	6.7	88.885	0	9.5931	318690000	19	0.20564	1	0.222703	0.242461	25.5029	25.4669	24.2729	25.442	25.3798	25.0891
Color [Black]	Q15477;H7C5N0;B4E0B4;H7C4L3	Q15477	Helicase SKI2W	SKIV2L			17	17	17	19.3	19.3	19.3	137.75	0	29.991	3718000000	101	0.307347	1	-0.0671533	-0.114001	28.9206	28.6459	28.8401	28.6861	28.7143	28.8048
Color [Black]	Q15633;F8VYK6;F8VZZ7;F8VP94;F8VYK3;F8VZ57;F8VTT7;H3BV98;F8VW32;F8VSA1	Q15633;F8VYK6;F8VZZ7;F8VP94;F8VYK3;F8VZ57	RISC-loading complex subunit TARBP2	TARBP2			4	4	4	15.8	15.8	15.8	39.039	0	6.6778	310730000	17	0.83357	0.905822	-0.459727	-0.608274	25.2825	25.6876	25.5829	24.66	25.4395	25.0743
Color [Black]	Q15637;C9J792;F8WEV5	Q15637	Splicing factor 1	SF1			6	6	4	11.1	11.1	7.2	68.329	0	5.1212	419090000	15	0.0933627	1	-0.0614217	-0.0835887	25.2262	25.8859	25.8121	25.7552	25.6005	25.3841
Color [Black]	Q15642;M0R0F9;W4VSQ9;M0R2H7	Q15642;M0R0F9;W4VSQ9;M0R2H7	Cdc42-interacting protein 4	TRIP10			8	8	8	19.3	19.3	19.3	68.351	0	9.0808	1065000000	22	0.0634849	1	0.0568161	0.0700419	26.7133	27.4443	27.7056	27.3223	27.5156	27.1956
Color [Black]	Q15643;H0YJ97;H0YJI2;G3V4R7	Q15643;H0YJ97	Thyroid receptor-interacting protein 11	TRIP11			14	14	14	9.4	9.4	9.4	227.58	0	23.792	902910000	51	0.666093	1	-0.173203	-0.280311	26.6147	27.0029	26.8272	26.5743	26.6533	26.6976
Color [Black]	Q15645;H0YAL2	Q15645;H0YAL2	Pachytene checkpoint protein 2 homolog	TRIP13			16	16	16	43.5	43.5	43.5	48.55	0	128.86	18676000000	215	0.276903	1	-0.0756022	-0.124002	31.2695	31.0989	30.9925	31.1772	30.9201	31.0368
Color [Black]	Q15646;H0YGP3	Q15646	2-5-oligoadenylate synthase-like protein	OASL			10	10	10	26.7	26.7	26.7	59.225	0	16.682	1784500000	59	0.398389	1	0.186665	0.267357	27.6642	27.4276	27.6452	28.1282	27.5397	27.6291
Color [Black]	Q15650;H0YL91	Q15650;H0YL91	Activating signal cointegrator 1	TRIP4			9	9	9	19.8	19.8	19.8	66.145	0	10.139	336780000	23	0.121658	1	-0.0773697	-0.105671	25.2298	25.85	25.366	25.1936	25.3614	25.6587
Color [Black]	Q15654;A0A0D9SFS2;H7BZE2	Q15654;A0A0D9SFS2	Thyroid receptor-interacting protein 6	TRIP6			17	17	17	70	70	70	50.287	0	116.2	12466000000	264	1.87797	1	0.178984	0.330109	30.3721	30.4341	30.3397	30.5002	30.6078	30.5749
Color [Black]	Q15691;C9JB30;Q9UPY8	Q15691	Microtubule-associated protein RP/EB family member 1	MAPRE1			8	8	8	45.1	45.1	45.1	29.999	0	70.853	5222900000	66	0.270038	1	-0.187504	-0.241008	29.4441	29.7593	29.648	28.923	29.5655	29.8004
Color [Black]	Q15717;M0QZR9;M0R055;B1AM48;B1APY9;B1APY8;A0A0A0MRX1;A0A0R4J2E6;Q12926;P26378	Q15717;M0QZR9	ELAV-like protein 1	ELAVL1			10	10	10	42.3	42.3	42.3	36.091	0	60.193	6080000000	87	0.223319	1	-0.0924358	-0.139712	29.5894	29.26	29.3109	29.5439	29.1841	29.155
Color [Black]	Q15738;C9JDR0	Q15738;C9JDR0	Sterol-4-alpha-carboxylate 3-dehydrogenase, decarboxylating	NSDHL			6	6	6	24.4	24.4	24.4	41.9	0	16.455	1810800000	50	1.64675	0.999173	-0.224127	-0.398744	27.6409	27.771	27.6727	27.4943	27.3781	27.5399
Color [Black]	Q15750	Q15750	TGF-beta-activated kinase 1 and MAP3K7-binding protein 1	TAB1			3	3	3	7.1	7.1	7.1	54.643	0.00062755	2.4082	342460000	15	0.144782	1	-0.0599016	-0.0916423	25.1473	25.4126	25.5208	25.5036	25.2528	25.1447
Color [Black]	Q15751;H0YNB1;H0YMH0	Q15751	Probable E3 ubiquitin-protein ligase HERC1	HERC1			21	21	21	5.9	5.9	5.9	532.22	0	18.492	964260000	40	0.0916526	1	0.0239188	0.0403344	26.884	26.7904	26.9814	26.8218	27.0583	26.8476
Color [Black]	Q15758;M0QXM4;M0QX44	Q15758;M0QXM4	Neutral amino acid transporter B(0);Amino acid transporter	SLC1A5			8	8	8	20	20	20	56.598	0	26.204	1931500000	38	0.141768	1	-0.053407	-0.0835009	27.623	28.0646	27.9624	27.7592	27.9012	27.8294
Color [Black]	Q15796;B7Z5N5;K7EJX0	Q15796;B7Z5N5	Mothers against decapentaplegic homolog 2;Mothers against decapentaplegic homolog	SMAD2			5	5	2	12.2	12.2	4.9	52.306	0	7.5912	944840000	22	0.204921	1	0.0867793	0.130775	26.91	26.7388	26.709	27.1467	26.6252	26.8463
Color [Black]	Q15813	Q15813	Tubulin-specific chaperone E	TBCE			10	10	10	30	30	30	59.345	0	25.202	1185600000	50	0.387848	1	0.154449	0.231285	27.2319	26.9472	26.9012	27.3837	27.2269	26.9329
Color [Black]	Q15843;F8VSA6;E9PS38;S4R3E9;E9PL57	Q15843;F8VSA6;E9PS38;S4R3E9;E9PL57	NEDD8	NEDD8;NEDD8-MDP1			2	2	2	34.6	34.6	34.6	9.0714	0	24.5	994270000	39	0.307047	1	-0.149223	-0.213767	26.6786	26.9135	27.0585	27.0617	26.5473	26.5939
Color [Black]	Q15942;H0Y2Y8;C9JJK5;H7C3D3;C9IZ41;H7C3R3	Q15942;H0Y2Y8	Zyxin	ZYX			18	18	18	54.7	54.7	54.7	61.277	0	58.757	8735600000	128	0.218634	1	0.105271	0.153122	30.062	30.29	30.3141	29.9901	30.4669	30.5249
Color [Black]	Q16186;A0A087WX59	Q16186	Proteasomal ubiquitin receptor ADRM1	ADRM1			4	4	4	11.1	11.1	11.1	42.153	0	8.9802	985510000	11	0.219208	1	-0.0933431	-0.140181	26.5856	26.7939	26.8499	26.3613	26.8207	26.7675
Color [Black]	Q16204	Q16204	Coiled-coil domain-containing protein 6	CCDC6			12	12	12	30.4	30.4	30.4	53.29	0	135.2	2744300000	93	0.0862749	1	0.0269572	0.0441302	28.2005	28.3611	28.4702	28.2293	28.5003	28.3832
Color [Black]	Q16222	Q16222	UDP-N-acetylhexosamine pyrophosphorylase;UDP-N-acetylgalactosamine pyrophosphorylase;UDP-N-acetylglucosamine pyrophosphorylase	UAP1			5	5	5	10.9	10.9	10.9	58.768	0	5.2434	756710000	18	0.649232	1	-0.287864	-0.410987	26.9132	26.5997	26.6585	26.7822	26.3161	26.2096
Color [Black]	Q16401;F2Z3J2;Q4VXH0	Q16401	26S proteasome non-ATPase regulatory subunit 5	PSMD5			14	14	14	38.5	38.5	38.5	56.195	0	60.362	2988200000	79	0.187807	1	-0.0728003	-0.112317	28.5546	28.5689	28.6269	28.7936	28.4351	28.3033
Color [Black]	Q16513;B1AL79;H0Y5V5;H0Y429	Q16513;B1AL79	Serine/threonine-protein kinase N2	PKN2			30	30	30	40.8	40.8	40.8	112.03	0	88.268	6554200000	186	0.37855	1	0.0647666	0.11326	29.5738	29.6449	29.6261	29.5439	29.7305	29.7647
Color [Black]	Q16531;F5GY55;F5GZY8;F5H2L3;F5GYG8;F5GWI0;F5H198	Q16531;F5GY55	DNA damage-binding protein 1	DDB1			20	20	20	23.4	23.4	23.4	126.97	0	109.49	2349400000	99	0.533979	1	-0.082901	-0.14584	28.1075	28.1274	28.2967	28.1119	28.1403	28.0306
Color [Black]	Q16543;K7EQA9;K7EKQ2;K7EL68;K7EIU0	Q16543;K7EQA9;K7EKQ2	Hsp90 co-chaperone Cdc37;Hsp90 co-chaperone Cdc37, N-terminally processed	CDC37			10	10	10	31.2	31.2	31.2	44.468	0	26.461	4413800000	55	0.192574	1	0.0654112	0.103791	29.2465	29.3508	28.9476	29.1578	29.2586	29.3248
Color [Black]	Q16576;E9PC52;Q5JP01;Q5JP02;C9J7L0;Q5JNZ6	Q16576;E9PC52;Q5JP01	Histone-binding protein RBBP7	RBBP7			13	13	11	64.9	64.9	59.8	47.82	0	114.93	12725000000	164	0.884502	1	-0.176339	-0.297426	30.6378	30.5379	30.3871	30.2431	30.3482	30.4425
Color [Black]	Q16643;D6R9W4;D6R9Q9;D6RFI1;D6RCR4	Q16643;D6R9W4	Drebrin	DBN1			23	23	23	42.5	42.5	42.5	71.428	0	154.41	15379000000	149	1.78377	1	0.246012	0.437845	30.5323	30.654	30.5124	30.8234	30.7325	30.881
Color [Black]	Q16658;C9JFC0;A0A0A0MSB2;C9JPH9	Q16658	Fascin	FSCN1			21	21	21	51.7	51.7	51.7	54.529	0	161.73	17026000000	212	0.245588	1	0.150492	0.202755	30.9406	30.5948	30.4463	31.1949	30.6538	30.5844
Color [Black]	Q16666;A0A0A0MRB1;H3BM18;X6RHM1;H3BVE6;X6RHR0;Q6K0P9;H3BR88	Q16666	Gamma-interferon-inducible protein 16	IFI16			15	15	15	21.5	21.5	21.5	88.255	0	48.803	3745900000	121	0.0580499	1	-0.0335032	-0.0478848	28.8358	28.5266	28.4222	28.8739	28.3949	28.4153
Color [Black]	Q16719;A0A087X297;B8ZZA3;A0A087WYM2;F8WEP1;A0A087WYQ7	Q16719	Kynureninase	KYNU			8	8	8	20.4	20.4	20.4	52.351	0	47.62	1159900000	38	0.582923	1	0.148699	0.242273	27.0919	27.1038	27.4188	27.3819	27.4015	27.2772
Color [Black]	Q16795;F5H0J3;H3BRM9;F5GY40	Q16795	NADH dehydrogenase [ubiquinone] 1 alpha subcomplex subunit 9, mitochondrial	NDUFA9			8	8	8	28.9	28.9	28.9	42.509	0	12.974	1840500000	56	0.676109	1	-0.115506	-0.199979	27.5393	27.732	27.5953	27.4063	27.5306	27.5831
Color [Black]	Q1ED39;H3BNU8;H3BPL4	Q1ED39;H3BNU8;H3BPL4	Lysine-rich nucleolar protein 1	KNOP1			3	3	3	7.4	7.4	7.4	51.588	0	3.521	293620000	8	0.254451	1	-0.189842	-0.238397	25.1719	25.5989	25.4757	25.5783	25.3985	24.7003
Color [Black]	Q27J81;A0A0A0MQU1	Q27J81;A0A0A0MQU1	Inverted formin-2	INF2			21	21	21	28.3	28.3	28.3	135.62	0	137.25	3620400000	117	0.0964712	1	0.0301126	0.049228	28.6339	28.8595	28.8466	28.7412	28.9781	28.7111
Color [Black]	Q29RF7;H0Y9L6;H0Y9L9	Q29RF7	Sister chromatid cohesion protein PDS5 homolog A	PDS5A			12	12	11	13.5	13.5	12.6	150.83	0	35.991	1056400000	48	0.0234245	1	0.0156422	0.0216292	26.7828	26.7569	26.5105	27.085	26.3829	26.6292
Color [Black]	Q2M2I8;E9PG46;A0A096LP60	Q2M2I8;E9PG46	AP2-associated protein kinase 1	AAK1			18	18	15	31.5	31.5	26.3	103.88	0	43.583	3495100000	91	0.876965	1	0.137964	0.24067	28.5829	28.6809	28.7587	28.7203	28.8133	28.9029
Color [Black]	Q2NKX8;B5MDQ0	Q2NKX8;B5MDQ0	DNA excision repair protein ERCC-6-like	ERCC6L			8	8	8	8.4	8.4	8.4	141.1	0	10.888	1114500000	33	0.0378663	1	0.0172672	0.0263743	26.8072	27.2514	26.9615	26.8763	27.1655	27.0301
Color [Black]	Q32MZ4;C9JTC6	Q32MZ4	Leucine-rich repeat flightless-interacting protein 1	LRRFIP1			30	30	30	47.6	47.6	47.6	89.252	0	323.31	14066000000	298	0.0600544	1	-0.0438328	-0.0582128	30.5883	30.8661	30.8953	30.2815	30.8909	31.0459
Color [Black]	Q32Q12;P22392;J3KPD9;E7ERL0;O60361;E5RHP0;F6XY72;C9K028	Q32Q12;P22392;J3KPD9;E7ERL0;O60361	Nucleoside diphosphate kinase;Nucleoside diphosphate kinase B;Putative nucleoside diphosphate kinase	NME1-NME2;NME2;NME1;NME2P1			11	11	5	61	61	21.6	32.642	0	56.596	27956000000	136	0.0698138	1	-0.00961304	-0.0175372	31.6964	31.7513	31.7059	31.7933	31.6915	31.6399
Color [Black]	Q3BDU5	Q3BDU5		LMNA			32	1	0	58.3	5.3	0	55.637	0	6.4117	535670000	21	0.804638	0.464537	0.93767	0.902616	26.0031	25.1214	24.1415	26.0217	25.9661	26.0912
Color [Black]	Q3KQU3;C9JIR3;H0YF21;E9PLH3	Q3KQU3	MAP7 domain-containing protein 1	MAP7D1			7	7	7	11.4	11.4	11.4	92.819	0	9.5674	339820000	27	0.205291	1	0.098671	0.143898	24.9981	25.2446	25.1823	25.5739	25.0136	25.1335
Color [Black]	Q3SXM5;H3BQI7;H3BT52	Q3SXM5;H3BQI7;H3BT52	Inactive hydroxysteroid dehydrogenase-like protein 1	HSDL1			2	2	2	7	7	7	37.001	0.00032755	2.754	238440000	12	0.017183	1	0.0264645	0.0261671	25.1328	24.1484	25.735	24.6939	25.4403	24.9613
Color [Black]	Q3V6T2;A0A087WXD9;H7C2C6;H0Y470;H0Y7U8;H0Y7K3;C9J225	Q3V6T2;A0A087WXD9	Girdin	CCDC88A			20	20	20	14.2	14.2	14.2	216.04	0	41.792	1437000000	69	0.0414382	1	0.0229861	0.0333686	27.2031	27.3739	27.5919	27.1487	27.6742	27.415
Color [Black]	Q3ZCM7;A0A075B736;Q5SQY0	Q3ZCM7;A0A075B736;Q5SQY0	Tubulin beta-8 chain	TUBB8			10	2	2	22.7	7.4	7.4	49.775	0	55.771	6325600000	33	0.24726	1	0.381792	0.343666	30.2078	28.6762	28.7857	30.0633	28.894	29.8577
Color [Black]	Q3ZCQ8;M0R0C3;M0R2F8;M0R003;M0R1Y4;M0QXC3;M0R2Z3;M0R303;M0R2D2;M0R047	Q3ZCQ8;M0R0C3;M0R2F8;M0R003	Mitochondrial import inner membrane translocase subunit TIM50	TIMM50			7	7	7	28.9	28.9	28.9	39.646	0	60.587	2223400000	52	0.511098	1	0.113747	0.190366	28.0424	27.8418	27.8161	28.1464	27.9473	27.9479
Color [Black]	Q4G0F5	Q4G0F5	Vacuolar protein sorting-associated protein 26B	VPS26B			3	3	3	11.9	11.9	11.9	39.154	0	3.6351	255190000	14	0.826627	1	-0.192648	-0.316848	24.8209	25.1559	25.0253	24.7533	24.7702	24.9005
Color [Black]	Q4V328;A0A087WT45;A0A075B793;A0A087WXA6;A0A087WW92;A0A087WZF5;A0A087WV84	Q4V328;A0A087WT45;A0A075B793	GRIP1-associated protein 1	GRIPAP1			21	21	21	31	31	31	95.988	0	110.15	2657500000	80	0.153485	1	-0.0474815	-0.0771319	28.2581	28.6234	28.3898	28.333	28.4646	28.3312
Color [Black]	Q52LJ0	Q52LJ0	Protein FAM98B	FAM98B			7	5	5	26.7	22.4	22.4	37.19	0	11.411	967040000	11	0.38908	0.921545	0.83768	0.595128	26.8398	24.2164	26.9764	27.0962	26.7976	26.6518
Color [Black]	Q52LW3;F8VWZ8	Q52LW3;F8VWZ8	Rho GTPase-activating protein 29	ARHGAP29			22	22	22	21.6	21.6	21.6	142.06	0	101.4	3649500000	140	0.126317	1	0.0854683	0.114279	28.5003	28.8855	28.8838	28.4249	28.9824	29.1186
Color [Black]	Q53EL6;Q5VZS7	Q53EL6	Programmed cell death protein 4	PDCD4			7	7	7	21.1	21.1	21.1	51.735	0	14.506	810510000	30	0.295244	1	-0.0978769	-0.154291	26.6625	26.6953	26.5688	26.7488	26.578	26.3061
Color [Black]	Q53EP0	Q53EP0	Fibronectin type III domain-containing protein 3B	FNDC3B			11	11	11	13.7	13.7	13.7	132.89	0	22.097	2007000000	62	0.0430472	1	0.0135727	0.0223413	27.6779	27.9924	27.8889	27.7904	27.9727	27.8368
Color [Black]	Q53EZ4;H0Y432	Q53EZ4;H0Y432	Centrosomal protein of 55 kDa	CEP55			10	10	10	27.4	27.4	27.4	54.178	0	31.983	1363200000	37	0.178471	1	-0.155929	-0.187422	27.9817	27.0442	27.1462	27.4276	27.3336	26.943
Color [Black]	Q53LP3	Q53LP3	Ankyrin repeat domain-containing protein SOWAHC	SOWAHC			5	5	5	15	15	15	55.671	0	10.388	281480000	21	0.505656	1	0.220606	0.319309	25.2322	25.1757	24.8812	25.3069	25.5935	25.0505
Color [Black]	Q562F6	Q562F6	Shugoshin-like 2	SGOL2			6	6	6	7	7	7	144.74	0	16.418	231970000	14	0.0247157	1	0.0295099	0.0328026	26.1797	25.176	25.4698	25.1083	25.9508	25.8549
Color [Black]	Q58FF8	Q58FF8	Putative heat shock protein HSP 90-beta 2	HSP90AB2P			13	3	2	30.2	12.9	9.7	44.348	0	35.048	2697000000	19	0.49916	0.529373	-1.47701	-0.824069	27.4865	28.6218	28.1589	24.2002	27.2509	28.3851
Color [Black]	Q5BKZ1;A0A0A0MRN4	Q5BKZ1;A0A0A0MRN4	DBIRD complex subunit ZNF326	ZNF326			11	11	11	21	21	21	65.653	0	30.669	3016000000	64	0.101346	1	-0.0599111	-0.0840992	28.3948	28.2418	28.151	28.6016	28.0301	27.9761
Color [Black]	Q5F1R6	Q5F1R6	DnaJ homolog subfamily C member 21	DNAJC21			5	5	5	13.9	13.9	13.9	62.027	0	16.425	889670000	37	0.34328	1	-0.104617	-0.167073	26.715	27.0217	26.8546	26.6472	26.9367	26.6935
Color [Black]	Q5GLZ8;H0Y6K7;D6RCL5	Q5GLZ8	Probable E3 ubiquitin-protein ligase HERC4	HERC4			13	13	13	17.5	17.5	17.5	118.56	0	20.76	1277900000	57	0.400569	1	0.0650813	0.114423	27.3739	27.2756	27.2512	27.4647	27.3664	27.2649
Color [Black]	Q5HYB6;D6RFM2	Q5HYB6		DKFZp686J1372			14	11	0	43.5	38.8	0	27.175	0	104.75	24149000000	154	0.557084	1	0.205915	0.310175	31.0456	31.3641	31.4515	31.2939	31.5202	31.6648
Color [Black]	Q5JR04;Q9HCE1	Q5JR04;Q9HCE1	Putative helicase MOV-10	MOV10			24	24	24	34.4	34.4	34.4	107.21	0	78.275	5235400000	137	0.802395	1	-0.215394	-0.345132	29.3807	29.5972	29.5864	29.1749	29.5073	29.2359
Color [Black]	Q5JRA6;A0A0A0MRH6	Q5JRA6;A0A0A0MRH6	Melanoma inhibitory activity protein 3	MIA3			21	21	21	14.8	14.8	14.8	213.7	0	61.331	3183300000	95	0.519937	1	-0.217523	-0.318131	28.5945	28.8332	28.8311	28.2056	28.7304	28.6702
Color [Black]	Q5JSZ5;H0Y412;Q5JSZ9;Q5JT00	Q5JSZ5	Protein PRRC2B	PRRC2B			24	24	24	16.7	16.7	16.7	242.96	0	63.759	2715800000	115	0.372745	1	-0.15005	-0.224408	28.098	28.6107	28.4036	28.07	28.3382	28.2539
Color [Black]	Q5JTD0;E2QRK7;A0A075B6G8;H0Y4D6	Q5JTD0;E2QRK7	Tight junction-associated protein 1	TJAP1			5	5	5	10.2	10.2	10.2	61.82	0	7.2634	413510000	14	0.826591	0.487954	-0.869144	-0.8803	25.5373	26.3983	26.0112	24.3601	25.8078	25.1714
Color [Black]	Q5JTH9;A0A087X1U8;A0A087WYW2;H7C1M8;A0A087X0G0	Q5JTH9	RRP12-like protein	RRP12			21	21	21	23.4	23.4	23.4	143.7	0	35.83	1485800000	65	0.238113	1	0.322486	0.312119	27.512	27.0543	26.2103	27.9574	26.6944	27.0923
Color [Black]	Q5JVF3	Q5JVF3	PCI domain-containing protein 2	PCID2			7	7	7	20.8	20.8	20.8	46.029	0	10.815	447560000	21	0.277051	1	0.0920506	0.145307	25.685	26.0791	25.9006	26.0004	26.0894	25.851
Color [Black]	Q5JVZ5;Q96JJ3;Q5JW01;H0YCM7;Q5JVZ8	Q5JVZ5;Q96JJ3;Q5JW01;H0YCM7	Engulfment and cell motility protein 2	ELMO2			4	4	4	9.6	9.6	9.6	82.364	0	10.05	471490000	16	0.353537	1	-0.0825075	-0.138196	25.8366	25.9148	25.7907	25.6599	25.944	25.6906
Color [Black]	Q5JY65;Q9BZJ0	Q5JY65;Q9BZJ0	Crooked neck-like protein 1	CRNKL1			6	6	6	9.3	9.3	9.3	99.172	0	6.6727	453730000	19	0.300391	1	0.345882	0.357382	25.9302	24.4969	25.8426	25.804	25.6509	25.8525
Color [Black]	Q5K651;C9JKF1	Q5K651;C9JKF1	Sterile alpha motif domain-containing protein 9	SAMD9			12	12	12	9.9	9.9	9.9	184.28	0	28.167	1445400000	45	0.0923238	1	-0.0315584	-0.0507454	27.3625	27.6915	27.3526	27.5313	27.4177	27.3629
Color [Black]	Q5LJA5;Q5LJA9;Q9Y5K5;Q5LJB0;H0Y4E0;H0Y6Y4;H0Y4K0;H0Y636	Q5LJA5;Q5LJA9;Q9Y5K5;Q5LJB0	Ubiquitin carboxyl-terminal hydrolase;Ubiquitin carboxyl-terminal hydrolase isozyme L5	UCHL5			5	5	5	28.2	28.2	28.2	40.423	0	14.874	787180000	22	0.019268	1	0.0200602	0.0236992	26.6959	25.7592	26.3588	26.6934	26.2077	25.9731
Color [Black]	Q5M775;J3KSG2;J3KRN9;J3QQM0	Q5M775	Cytospin-B	SPECC1			20	20	19	25.7	25.7	25	118.58	0	133.82	4771000000	124	0.929012	1	0.25725	0.40871	28.9061	29.1758	29.1419	29.1613	29.3344	29.4999
Color [Black]	Q5QJE6;J3KP30;E9PRB3	Q5QJE6;J3KP30	Deoxynucleotidyltransferase terminal-interacting protein 2	DNTTIP2			6	6	6	11	11	11	84.468	0	10.663	592780000	17	0.323627	1	-0.128679	-0.194012	26.0719	26.2146	25.9007	26.1132	26.0203	25.6677
Color [Black]	Q5QPL9;Q9UKM9;Q5QPM0;Q5QPM2;Q5QPM1	Q5QPL9;Q9UKM9;Q5QPM0;Q5QPM2;Q5QPM1	RNA-binding protein Raly	RALY			5	5	5	21.1	21.1	21.1	24.665	0	8.2462	862480000	27	0.136816	1	-0.339378	-0.239691	27.251	25.6489	25.2774	27.0934	25.0714	24.9944
Color [Black]	Q5QPM7;Q92530;H0Y555;F5H4Z3;Q5QPM9	Q5QPM7;Q92530;H0Y555;F5H4Z3;Q5QPM9	Proteasome inhibitor PI31 subunit	PSMF1			2	2	2	10.3	10.3	10.3	28.956	0	13.625	341820000	17	0.303342	1	-0.551211	-0.444777	25.3468	25.3539	25.3657	23.3419	25.7245	25.3463
Color [Black]	Q5SRE5;H7C4K7	Q5SRE5	Nucleoporin NUP188 homolog	NUP188			27	27	27	21.6	21.6	21.6	196.04	0	43.521	3870500000	113	0.744533	1	-0.12872	-0.22218	28.7858	28.8936	28.7922	28.8358	28.6442	28.6053
Color [Black]	Q5SVZ6;Q5SVZ7	Q5SVZ6	Zinc finger MYM-type protein 1	ZMYM1			5	5	5	5.7	5.7	5.7	128.72	0	8.0775	333950000	13	0.422374	1	0.15447	0.235475	25.3339	25.7301	25.3	25.5147	25.7519	25.5608
[truncated: 702 more rows]

## Sheet: BP1_STS1
Symbol color	Protein IDs	Majority protein IDs	Protein names	Gene names	Student's T-test Significant LFQ intensity BP1_STS1_EGF_LFQ intensity BP1_STS1	Student's T-test significant	Peptides	Razor + unique peptides	Unique peptides	Sequence coverage [%]	Unique + razor sequence coverage [%]	Unique sequence coverage [%]	Mol. weight [kDa]	Q-value	Score	Intensity	MS/MS count	-Log Student's T-test p-value LFQ intensity BP1_STS1_EGF_LFQ intensity BP1_STS1	Student's T-test q-value LFQ intensity BP1_STS1_EGF_LFQ intensity BP1_STS1	Student's T-test Difference LFQ intensity BP1_STS1_EGF_LFQ intensity BP1_STS1	Student's T-test Test statistic LFQ intensity BP1_STS1_EGF_LFQ intensity BP1_STS1	LFQ intensity BP1_STS1_1	LFQ intensity BP1_STS1_2	LFQ intensity BP1_STS1_3	LFQ intensity BP1_STS1_EGF_1	LFQ intensity BP1_STS1_EGF_2	LFQ intensity BP1_STS1_EGF_3
[truncated: 2,146 more rows]
