# Supplementary material for: Spatiotemporal profiling of cytosolic signaling complexes in living cells by selective proximity proteomics
Source: Nat Commun. 2021 Jan 4;12:71. doi: 10.1038/s41467-020-20367-x (PMC7782698; doi:10.1038/s41467-020-20367-x)
Supplement: Supplementary file 16 — Source Data [file 41467_2020_20367_MOESM16_ESM.zip › NCOMMS-20-22505C_sd/Supplementary Fig. 5d-e.xlsx]

## Sheet: BP5
Symbol color	Symbol type	Symbol size	Show label	Protein IDs	Majority protein IDs	Protein names	Gene names	Student's T-test Significant LFQ intensity BP5_EGF_LFQ intensity BP5	Student's T-test significant	Peptides	Razor + unique peptides	Unique peptides	Sequence coverage [%]	Unique + razor sequence coverage [%]	Unique sequence coverage [%]	Mol. weight [kDa]	Q-value	Score	Intensity	MS/MS count	-Log Student's T-test p-value LFQ intensity BP5_EGF_LFQ intensity BP5	Student's T-test q-value LFQ intensity BP5_EGF_LFQ intensity BP5	Student's T-test Difference LFQ intensity BP5_EGF_LFQ intensity BP5	Student's T-test Test statistic LFQ intensity BP5_EGF_LFQ intensity BP5	LFQ intensity BP5_EGF_1	LFQ intensity BP5_EGF_2	LFQ intensity BP5_EGF_3
Color [Red]	9	4		A0A087WW76;Q5T5U3;E7ESW5;F8W9U9;A0A1B0GW11;H0Y5T2;A0A1B0GV73	A0A087WW76;Q5T5U3	Rho GTPase-activating protein 21	ARHGAP21	+	LFQ intensity BP5_EGF_LFQ intensity BP5	5	5	5	4.2	4.2	4.2	155.98	0	5.6301	209780000	10	3.16949	0.00233962	1.22261	1.94594	24.6639	24.6221	24.6711
Color [Red]	9	4		F8VR27;F8VZY7;B0QYV1;B0QYY4;A0A087X2B1;A0A0G2JRA5;B7Z1U7;F8VZG9;S4R469;J3KNW3;O43251;Q9NWB1;A0A0G2JSB3;I3L1D4;B0QYY7;A0A0G2JRD1;S4R3K7;J3QRF4;A6NFN3;B0QYY6;J3QQZ2;F5H0M1;F8VRS4	F8VR27;F8VZY7;B0QYV1;B0QYY4;A0A087X2B1;A0A0G2JRA5;B7Z1U7;F8VZG9;S4R469;J3KNW3;O43251;Q9NWB1;A0A0G2JSB3;I3L1D4;B0QYY7;A0A0G2JRD1;S4R3K7;J3QRF4;A6NFN3	RNA binding protein fox-1 homolog;RNA binding protein fox-1 homolog 2;RNA binding protein fox-1 homolog 1;RNA binding protein fox-1 homolog 3	RBFOX1;RBFOX2;RBFOX3	+	LFQ intensity BP5_EGF_LFQ intensity BP5	3	3	3	13.7	13.7	13.7	28.437	0	4.4447	132140000	9	1.44476	0.0242887	1.20552	1.35792	25.0665	24.5522	24.5897
Color [Red]	9	4		A0A0A0MQX1;Q9HD67;D6RGD1;E9PEW5	A0A0A0MQX1;Q9HD67;D6RGD1;E9PEW5	Unconventional myosin-X	MYO10	+	LFQ intensity BP5_EGF_LFQ intensity BP5	6	6	6	3.9	3.9	3.9	238.51	0	7.9444	339380000	9	1.01322	0.0472	1.40409	1.22057	24.9294	25.2497	24.9517
Color [Red]	9	4		M0R3F1;A0A0A0MRA5;B7Z4B8;Q9BUJ2;M0QYZ0;M0QYM5;M0QYI8	M0R3F1;A0A0A0MRA5;B7Z4B8;Q9BUJ2;M0QYZ0	Heterogeneous nuclear ribonucleoprotein U-like protein 1	HNRNPUL1	+	LFQ intensity BP5_EGF_LFQ intensity BP5	5	5	5	11.7	11.7	11.7	71.611	0	10.066	248550000	11	1.74633	0.023798	1.03879	1.35233	24.4546	24.4622	24.3467
Color [Red]	9	4		A6NIZ1;H0YE30;H0YIW5;A0A0J9YXB3;Q5T245;F5H823;B7ZB78;F5GZG1	A6NIZ1;H0YE30;H0YIW5	Ras-related protein Rap-1b-like protein	CPNE7;WDR90	+	LFQ intensity BP5_EGF_LFQ intensity BP5	5	5	3	10	10	5.6	54.877	0	6.2831	352220000	16	1.68412	0.0221895	1.09643	1.37791	24.6926	24.3569	24.703
Color [Red]	9	4		B4DDD6;Q9UJU6;H0Y5J4;F2Z2V3;F8WB73;F2Z3E3;F8WC20;F8WFE1;F8WBG8;F8WCK3	B4DDD6;Q9UJU6;H0Y5J4	Drebrin-like protein	DBNL	+	LFQ intensity BP5_EGF_LFQ intensity BP5	3	3	2	7.9	7.9	5.2	45.746	0	17.645	227450000	8	1.12787	0.0304381	1.44497	1.31062	24.5709	24.219	24.5561
Color [Red]	9	4		B4DGU4;P35222	B4DGU4;P35222	Catenin beta-1	CTNNB1	+	LFQ intensity BP5_EGF_LFQ intensity BP5	10	6	6	15.6	9.6	9.6	84.765	0	6.2779	408240000	8	4.10293	0	1.89108	3.07707	25.29	25.0026	25.3047
Color [Red]	9	4		B4DY09;Q12905;X6R6Z1	B4DY09;Q12905	Interleukin enhancer-binding factor 2	ILF2	+	LFQ intensity BP5_EGF_LFQ intensity BP5	4	4	4	5.4	5.4	5.4	95.586	0	6.2288	690120000	18	3.00498	0	2.36284	3.05435	26.0487	26.1205	26.2108
Color [Red]	9	4		E5RHW4;O94905;E5RJ09	E5RHW4;O94905;E5RJ09	Erlin-2	ERLIN2	+	LFQ intensity BP5_EGF_LFQ intensity BP5	6	3	3	21.9	12.7	12.7	37.725	0	10.82	517980000	9	3.55124	0	2.37714	3.4011	25.9047	26.0788	26.1755
Color [Red]	9	4		E5RI99;P62888;A0A0B4J213;E5RJH3;A0A0C4DH44	E5RI99;P62888;A0A0B4J213	60S ribosomal protein L30	RPL30	+	LFQ intensity BP5_EGF_LFQ intensity BP5	3	3	3	41.2	41.2	41.2	12.656	0	51.974	824530000	18	1.62392	0.00243137	2.20704	1.96795	26.2357	26.4767	26.1568
Color [Red]	9	4		E9PGT3;Q15418;Q5SVM6;B7Z3B5;Q9UK32;E9PAN7;D6RHW7;E9PMM7;D6R910	E9PGT3;Q15418	Ribosomal protein S6 kinase;Ribosomal protein S6 kinase alpha-1	RPS6KA1	+	LFQ intensity BP5_EGF_LFQ intensity BP5	8	5	4	13	8.8	7.3	81.471	0	6.8711	468060000	12	1.81232	0	2.29667	2.15385	25.8224	25.7712	25.8377
Color [Red]	9	4		F2Z2C0;Q9Y2L1;G3V1J5	F2Z2C0;Q9Y2L1	Exosome complex exonuclease RRP44	DIS3	+	LFQ intensity BP5_EGF_LFQ intensity BP5	3	3	3	6.1	6.1	6.1	63.616	0	4.0557	291710000	8	2.66176	0	2.17342	2.68327	25.1121	25.0283	25.4608
Color [Red]	9	4		F5GWA4;Q9H3F6;F5GWK6;F5H268;B3KVY5;F5H497;F5GY15;F5H6V0;Q13829;Q8WZ19;J3QSD4;I3L1U2;J3QS43;I3L108	F5GWA4;Q9H3F6;F5GWK6;F5H268;B3KVY5;F5H497	BTB/POZ domain-containing adapter for CUL3-mediated RhoA degradation protein 3	KCTD10	+	LFQ intensity BP5_EGF_LFQ intensity BP5	6	6	6	23	23	23	32.389	0	12.999	988690000	17	3.4875	0	3.53306	4.37807	26.2544	26.9037	26.9642
Color [Red]	9	4		F5H5D3;Q9BQE3;F8VVB9;F8VRZ4;F8VS66;F8VWV9;F8VX09;C9K0S6;F8VRK0;Q9H853;F8VXZ7;F8W0F6	F5H5D3;Q9BQE3;F8VVB9	Tubulin alpha-1C chain	TUBA1C;TUBA1B	+	LFQ intensity BP5_EGF_LFQ intensity BP5	23	3	2	51.1	10.6	7.9	57.73	0	323.31	28502000000	37	0.80502	0.0460678	2.07664	1.22672	31.6493	31.7482	31.9287
Color [Red]	9	4		F6U784;Q9Y3L5;P61225;P10114	F6U784;Q9Y3L5;P61225;P10114	Ras-related protein Rap-2c;Ras-related protein Rap-2b;Ras-related protein Rap-2a	RAP2A;RAP2C;RAP2B	+	LFQ intensity BP5_EGF_LFQ intensity BP5	2	2	2	19.4	19.4	19.4	12.286	0.0039506	1.5281	1172500000	3	0.991075	0.0138701	2.75525	1.52765	27.2395	27.2511	27.3652
Color [Red]	9	4		F8VYN9;P40616;B4DZG7	F8VYN9;P40616	ADP-ribosylation factor-like protein 1	ARL1	+	LFQ intensity BP5_EGF_LFQ intensity BP5	3	3	2	24.7	24.7	19.1	21.778	0	7.5168	657620000	6	3.03338	0	2.98665	3.55561	26.1588	26.1762	25.9926
Color [Red]	9	4		G3V2G6;G3V234;Q8TC12;H0YJ10;H0YIZ8;H0YJ46	G3V2G6;G3V234;Q8TC12;H0YJ10;H0YIZ8;H0YJ46	Retinol dehydrogenase 11	RDH11	+	LFQ intensity BP5_EGF_LFQ intensity BP5	2	2	2	14	14	14	19.958	0	3.2204	160470000	12	2.30138	0.00537313	1.16026	1.64057	24.6234	24.9616	24.6353
Color [Red]	9	4		G3V2Q1;G3V4M8;G3V5X6;G3V3K6;G3V251;B4DSU6;G3V555;G3V575;G3V576;G3V4W0;B4DY08;G3V4C1;B2R5W2;P07910;G3V2H6;A0A0G2JPF8;A0A0G2JNQ3;P0DMR1;O60812;B7ZW38;B2RXH8	G3V2Q1		HNRNPC	+	LFQ intensity BP5_EGF_LFQ intensity BP5	5	2	2	8.8	3.1	3.1	80.896	0.0053685	1.4779	230510000	5	2.18872	0	1.81691	2.14057	24.7901	24.8303	24.8387
Color [Red]	9	4	+	G5E9C8;Q07889;Q07890	G5E9C8;Q07889	Son of sevenless homolog 1	SOS1	+	LFQ intensity BP5_EGF_LFQ intensity BP5	4	4	4	4	4	4	150.86	0	12.286	139450000	12	3.42933	0	1.48661	2.34596	24.4406	24.5988	24.8542
Color [Red]	9	4		G8JLD3;X6RLX0;Q8IUD2;X6RM00;K7EPP6;A0A0U1RQM4;K7EPD6;H7C4G9;A0A0U1RQN0;O15083	G8JLD3;X6RLX0;Q8IUD2;X6RM00	ELKS/Rab6-interacting/CAST family member 1	ERC1	+	LFQ intensity BP5_EGF_LFQ intensity BP5	11	11	11	11.5	11.5	11.5	124.82	0	9.9102	2342800000	20	0.909481	0.0134419	2.97128	1.46735	27.3403	27.4285	27.2362
Color [Red]	9	4		H0YDT0;Q96D71;H0YE89;H0YCR2;E9PMG1	H0YDT0		REPS1	+	LFQ intensity BP5_EGF_LFQ intensity BP5	12	3	2	14.7	3.4	2.5	115.76	0	4.3386	276700000	8	2.86902	0	2.50778	3.07624	25.085	25.1451	25.2621
Color [Red]	9	4		H3BNE1;H3BR18;H3BM38;H3BPJ0;O00161;H3BNG6;H3BU94;H3BR99;H3BP15;H3BQY9;H3BV99	H3BNE1;H3BR18;H3BM38;H3BPJ0;O00161	Synaptosomal-associated protein;Synaptosomal-associated protein 23	SNAP23	+	LFQ intensity BP5_EGF_LFQ intensity BP5	3	3	3	39.2	39.2	39.2	11.14	0	11.329	330840000	13	2.08323	0	2.34227	2.38627	25.0871	25.168	25.2968
Color [Red]	9	4		H3BND8;Q93009;F5H2X1	H3BND8;Q93009	Ubiquitin carboxyl-terminal hydrolase;Ubiquitin carboxyl-terminal hydrolase 7	USP7	+	LFQ intensity BP5_EGF_LFQ intensity BP5	6	6	6	8.9	8.9	8.9	105.55	0	26.5	668560000	18	0.962925	0.0245417	2.03241	1.36551	26.3144	26.5077	26.4976
Color [Red]	9	4		I3L0U2;Q9Y6M0;I3L3C7	I3L0U2;Q9Y6M0;I3L3C7	Testisin	PRSS21	+	LFQ intensity BP5_EGF_LFQ intensity BP5	3	3	3	17.9	17.9	17.9	24.706	0	5.0278	348750000	5	0.960729	0.0397607	1.58905	1.24684	25.6697	25.7361	25.653
Color [Red]	9	4	+	O00459;E9PFP1	O00459;E9PFP1	Phosphatidylinositol 3-kinase regulatory subunit beta	PIK3R2	+	LFQ intensity BP5_EGF_LFQ intensity BP5	6	6	5	11.4	11.4	9.9	81.544	0	68.602	218800000	13	1.4284	0.0142716	1.44242	1.48728	25.0536	24.8651	25.0263
Color [Red]	9	4		O14976	O14976	Cyclin-G-associated kinase	GAK	+	LFQ intensity BP5_EGF_LFQ intensity BP5	5	5	5	5	5	5	143.19	0	4.9696	688380000	8	2.86092	0	2.83722	3.30535	26.2449	26.1369	26.1926
Color [Red]	9	4		O60566;H3BTB9	O60566	Mitotic checkpoint serine/threonine-protein kinase BUB1 beta	BUB1B	+	LFQ intensity BP5_EGF_LFQ intensity BP5	4	4	4	5.1	5.1	5.1	119.54	0	4.9568	294890000	8	1.89329	0.0140526	1.20003	1.53854	24.5064	24.7018	24.7131
Color [Red]	9	4		U3KQK0;Q99880;Q99879;Q99877;Q93079;Q5QNW6;P62807;P58876;P57053;O60814;Q16778;P33778;P23527;P06899;Q8N257;Q96A08	U3KQK0;Q99880;Q99879;Q99877;Q93079;Q5QNW6;P62807;P58876;P57053;O60814;Q16778;P33778;P23527;P06899;Q8N257;Q96A08	Histone H2B;Histone H2B type 1-L;Histone H2B type 1-M;Histone H2B type 1-N;Histone H2B type 1-H;Histone H2B type 2-F;Histone H2B type 1-C/E/F/G/I;Histone H2B type 1-D;Histone H2B type F-S;Histone H2B type 1-K;Histone H2B type 2-E;Histone H2B type 1-B;Histone H2B type 1-O;Histone H2B type 1-J;Histone H2B type 3-B;Histone H2B type 1-A	HIST1H2BN;HIST1H2BL;HIST1H2BM;HIST1H2BH;HIST2H2BF;HIST1H2BC;HIST1H2BD;H2BFS;HIST1H2BK;HIST2H2BE;HIST1H2BB;HIST1H2BO;HIST1H2BJ;HIST3H2BB;HIST1H2BA	+	LFQ intensity BP5_EGF_LFQ intensity BP5	4	4	4	9.6	9.6	9.6	46.51	0	3.7755	300860000	7	1.92467	0	2.24386	2.21608	25.8118	25.4847	26.4099
Color [Red]	9	4		O95336;B1AL12	O95336	6-phosphogluconolactonase	PGLS	+	LFQ intensity BP5_EGF_LFQ intensity BP5	3	3	3	6.8	6.8	6.8	58.095	0	7.9608	204300000	17	1.00322	0.0287308	1.71235	1.31643	25.0451	25.2445	24.7971
Color [Red]	9	4		O95613	O95613	Pericentrin	PCNT	+	LFQ intensity BP5_EGF_LFQ intensity BP5	6	6	6	2.2	2.2	2.2	378.03	0	6.7342	200500000	9	2.89068	0	1.63112	2.32237	24.4834	24.6024	24.8294
Color [Red]	9	4		O95671	O95671	N-acetylserotonin O-methyltransferase-like protein	ASMTL	+	LFQ intensity BP5_EGF_LFQ intensity BP5	7	7	7	16.4	16.4	16.4	68.856	0	9.8371	446620000	10	0.997371	0.0269126	1.76102	1.32592	25.6887	25.4375	25.5851
Color [Red]	9	4	+	P00533;E9PFD7;Q504U8;C9JYS6;J3KTI5;H3BLT0;A0A0A0MSE1;Q15303	P00533;E9PFD7;Q504U8	Epidermal growth factor receptor;Receptor protein-tyrosine kinase	EGFR	+	LFQ intensity BP5_EGF_LFQ intensity BP5	16	16	15	17.1	17.1	16.1	134.28	0	130.11	3863500000	61	3.46392	0	2.43081	3.40366	29.3927	29.1521	28.9095
Color [Red]	9	4		Q5T9B7;P00568;H0Y4J6	Q5T9B7;P00568	Adenylate kinase isoenzyme 1	AK1	+	LFQ intensity BP5_EGF_LFQ intensity BP5	3	3	3	17.1	17.1	17.1	23.411	0.00059312	2.7107	362950000	6	2.00556	0	2.51952	2.41052	25.5615	25.4376	24.3008
Color [Red]	9	4		P09497;D6RJD1;H0Y9Q6	P09497	Clathrin light chain B	CLTB	+	LFQ intensity BP5_EGF_LFQ intensity BP5	8	8	8	24.9	24.9	24.9	25.19	0	35.886	3817300000	32	3.52624	0.0136923	0.877179	1.52686	28.6963	28.8414	28.9042
Color [Red]	9	4		R4GMZ0;P0CW18	R4GMZ0;P0CW18	Serine protease 56	PRSS56	+	LFQ intensity BP5_EGF_LFQ intensity BP5	5	5	5	9.4	9.4	9.4	64.668	0	5.5193	724140000	12	1.83861	0.005625	1.37167	1.64831	27.45	28.1839	27.4495
Color [Red]	9	4		P11172;E9PFD2;F2Z3P2;F2Z303;F8WDG4	P11172;E9PFD2	Uridine 5-monophosphate synthase;Orotate phosphoribosyltransferase;Orotidine 5-phosphate decarboxylase	UMPS	+	LFQ intensity BP5_EGF_LFQ intensity BP5	6	6	6	16.7	16.7	16.7	52.221	0	8.4192	773380000	13	2.75121	0	3.26073	3.46782	26.8032	27.3905	27.0568
Color [Red]	9	4		P19387;H3BRR2	P19387;H3BRR2	DNA-directed RNA polymerase II subunit RPB3	POLR2C	+	LFQ intensity BP5_EGF_LFQ intensity BP5	3	3	3	14.2	14.2	14.2	31.441	0	9.0576	350890000	11	2.56628	0	2.13208	2.59209	25.1369	25.3087	25.1669
Color [Red]	9	4		P19784;H3BSA1;H3BNI9;H3BV19	P19784;H3BSA1	Casein kinase II subunit alpha	CSNK2A2	+	LFQ intensity BP5_EGF_LFQ intensity BP5	5	5	5	18.6	18.6	18.6	41.213	0	8.5852	399110000	14	0.897204	0.0308519	2.00645	1.30042	25.8076	25.8722	26.1956
Color [Red]	9	4		P20742	P20742	Pregnancy zone protein	PZP	+	LFQ intensity BP5_EGF_LFQ intensity BP5	3	3	3	2	2	2	225.62	0	7.1173	160600000	14	1.28509	0.00571429	2.09302	1.65628	25.3449	25.9478	25.6903
Color [Red]	9	4	+	P22681;A0A0U1RR39;A0A1B0GW38;A0A0U1RQX8	P22681;A0A0U1RR39;A0A1B0GW38;A0A0U1RQX8	E3 ubiquitin-protein ligase CBL	CBL	+	LFQ intensity BP5_EGF_LFQ intensity BP5	9	9	8	13.1	13.1	12.3	99.632	0	46.896	842420000	23	1.64776	0	3.07103	2.27472	26.6077	26.5996	26.8856
Color [Red]	9	4		P24390;M0R1Y2;P33947	P24390;M0R1Y2	ER lumen protein-retaining receptor 1;ER lumen protein-retaining receptor	KDELR1	+	LFQ intensity BP5_EGF_LFQ intensity BP5	3	3	3	19.8	19.8	19.8	24.542	0	33.151	718240000	15	4.77032	0	3.82084	5.81443	26.902	27.1586	27.0678
Color [Red]	9	4		P31947	P31947	14-3-3 protein sigma	SFN	+	LFQ intensity BP5_EGF_LFQ intensity BP5	8	5	5	31	21	21	27.774	0	64.167	1205300000	9	1.72473	0	3.17042	2.38217	27.9368	26.5717	25.9768
Color [Red]	9	4		P33897;A6NEP8;Q9UBJ2	P33897	ATP-binding cassette sub-family D member 1	ABCD1	+	LFQ intensity BP5_EGF_LFQ intensity BP5	3	3	3	4.4	4.4	4.4	82.936	0	3.4711	293420000	7	2.82897	0	2.77828	3.23887	25.612	25.8153	26.0923
Color [Red]	9	4		P41743	P41743	Protein kinase C iota type	PRKCI	+	LFQ intensity BP5_EGF_LFQ intensity BP5	3	3	3	6.2	6.2	6.2	68.262	0	28.783	364160000	13	1.47329	0.00553846	1.70762	1.64593	24.9061	25.1179	24.9909
Color [Red]	9	4		P49674;H0Y5S9;H0Y2N6;H0Y682;J3QQI9;B0QY36;H0Y645;B0QY35;B0QY34;H7BYT1;P48730	P49674;H0Y5S9;H0Y2N6;H0Y682;J3QQI9;B0QY36;H0Y645;B0QY35;B0QY34;H7BYT1;P48730	Casein kinase I isoform epsilon;Casein kinase I isoform delta	CSNK1E;CSNK1D	+	LFQ intensity BP5_EGF_LFQ intensity BP5	2	2	2	6.5	6.5	6.5	47.315	0.00057703	2.4955	267790000	7	2.50033	0	2.02902	2.4751	25.9348	25.5934	25.4723
Color [Red]	9	4		P51571;A6NLM8	P51571;A6NLM8	Translocon-associated protein subunit delta	SSR4	+	LFQ intensity BP5_EGF_LFQ intensity BP5	5	5	5	36.4	36.4	36.4	18.998	0	42.655	3198400000	23	1.76766	0.0181277	1.08469	1.39805	29.1904	28.9259	29.0362
Color [Red]	9	4		P52294;C9JYI4;C9JWD9;F2Z3G4;C9J4U1;C9J352	P52294;C9JYI4	Importin subunit alpha-5;Importin subunit alpha-5, N-terminally processed	KPNA1	+	LFQ intensity BP5_EGF_LFQ intensity BP5	9	4	4	21.4	9.3	9.3	60.221	0	5.6484	412690000	6	2.01738	0	2.16407	2.24339	25.9334	25.7287	25.825
Color [Red]	9	4		P57721;E9PFP8;H0YEQ2;H0YEQ0;H7BZ14;A0A0G2JRN8;H0YEZ9;H0YBA5;A0A087WTH3	P57721	Poly(rC)-binding protein 3	PCBP3	+	LFQ intensity BP5_EGF_LFQ intensity BP5	7	5	4	8.2	5.9	4.8	120.25	0	15.698	346820000	11	0.977232	0.0373217	1.56594	1.25183	25.7921	25.4376	25.7209
Color [Red]	9	4		P62269;A0A0G2JQH2;Q5GGW2	P62269;A0A0G2JQH2;Q5GGW2	40S ribosomal protein S18	RPS18	+	LFQ intensity BP5_EGF_LFQ intensity BP5	2	2	2	13.2	13.2	13.2	17.718	0	6.0335	227090000	14	2.39332	0.00253061	1.49349	1.98687	25.0219	24.7359	25.1822
Color [Red]	9	4		P62805	P62805	Histone H4	HIST1H4A	+	LFQ intensity BP5_EGF_LFQ intensity BP5	3	3	3	33	33	33	11.367	0	7.1577	1760700000	16	0.978207	0.0136	2.49167	1.47114	28.5576	28.6501	28.779
Color [Red]	9	4	+	P62993;J3KT38;J3QRL5;J3QLF6	P62993;J3KT38	Growth factor receptor-bound protein 2	GRB2	+	LFQ intensity BP5_EGF_LFQ intensity BP5	11	11	11	46.1	46.1	46.1	25.206	0	80.419	6172400000	26	2.43714	0	2.9441	2.99604	30.2215	29.0019	30.0647
Color [Red]	9	4		P63151;E5RIY1;Q00005;H0YB06;E5RFR9;Q9Y2T4	P63151	Serine/threonine-protein phosphatase 2A 55 kDa regulatory subunit B alpha isoform	PPP2R2A	+	LFQ intensity BP5_EGF_LFQ intensity BP5	8	8	4	6.2	6.2	2.9	170.1	0	24.099	754390000	26	0.942878	0.0365045	1.70706	1.26741	26.2501	26.6407	26.4357
Color [Red]	9	4		P78346;Q5VU11	P78346;Q5VU11	Ribonuclease P protein subunit p30	RPP30	+	LFQ intensity BP5_EGF_LFQ intensity BP5	2	2	2	14.2	14.2	14.2	29.321	0	11.964	359570000	6	1.85441	0.00427586	1.5367	1.77012	25.2796	24.7337	25.1306
Color [Red]	9	4		Q03135;C9JKI3;E9PCT5;P56539	Q03135;C9JKI3;E9PCT5	Caveolin-1;Caveolin	CAV1	+	LFQ intensity BP5_EGF_LFQ intensity BP5	4	4	4	29.8	29.8	29.8	20.471	0	37.551	2054600000	25	2.41736	0.00580645	1.14489	1.65917	27.4539	27.609	27.1571
Color [Red]	9	4	+	Q06124;H0YF12	Q06124	Tyrosine-protein phosphatase non-receptor type 11	PTPN11	+	LFQ intensity BP5_EGF_LFQ intensity BP5	8	8	8	16.4	16.4	16.4	68.436	0	38.974	1191700000	14	2.85341	0.0239608	0.803622	1.33499	27.0561	27.1288	26.9445
Color [Red]	9	4	+	Q12774;H0Y895;C9J591;A5YM69	Q12774;H0Y895	Rho guanine nucleotide exchange factor 5	ARHGEF5	+	LFQ intensity BP5_EGF_LFQ intensity BP5	10	10	10	8.9	8.9	8.9	176.8	0	35.517	582980000	23	4.23877	0	1.34126	2.3323	26.4514	26.2855	26.3583
Color [Red]	9	4		Q12800;F8VWL0;F8VX55	Q12800;F8VWL0;F8VX55	Alpha-globin transcription factor CP2	TFCP2	+	LFQ intensity BP5_EGF_LFQ intensity BP5	2	2	2	5.8	5.8	5.8	57.255	0	3.1764	356980000	10	1.59763	0.0146329	1.30105	1.48961	24.7032	24.1861	24.9552
Color [Red]	9	4		Q12965;H0YLE5;O00160;H0YLJ4;H0YNQ8;H0YN00;M0QXU2	Q12965	Unconventional myosin-Ie	MYO1E	+	LFQ intensity BP5_EGF_LFQ intensity BP5	16	16	16	16.6	16.6	16.6	127.06	0	59.885	2684200000	57	2.26882	0.0315963	0.843801	1.29047	28.7127	28.622	28.2862
Color [Red]	9	4		Q12986	Q12986	Transcriptional repressor NF-X1	NFX1	+	LFQ intensity BP5_EGF_LFQ intensity BP5	8	8	8	10	10	10	124.39	0	21.277	325640000	20	1.71348	0.00442857	1.76904	1.82882	25.0196	24.7953	25.0617
Color [Red]	9	4		Q14847;C9J9W2;F6S2S5;K7ESD6;J3KSN1	Q14847;C9J9W2	LIM and SH3 domain protein 1	LASP1	+	LFQ intensity BP5_EGF_LFQ intensity BP5	13	13	13	43.7	43.7	43.7	29.717	0	323.31	5666100000	47	1.04434	0.0139277	2.22227	1.48191	28.6858	28.3223	28.2228
Color [Red]	9	4		Q15029;K7EJ74;K7EP67	Q15029	116 kDa U5 small nuclear ribonucleoprotein component	EFTUD2	+	LFQ intensity BP5_EGF_LFQ intensity BP5	9	8	8	13	11.9	11.9	109.43	0	9.5093	476430000	14	2.23275	0	1.81557	2.16447	25.0918	25.0924	25.2048
Color [Red]	9	4		Q15717;M0QZR9;M0R055	Q15717;M0QZR9	ELAV-like protein 1	ELAVL1	+	LFQ intensity BP5_EGF_LFQ intensity BP5	6	6	6	23.6	23.6	23.6	36.091	0	115.52	1958600000	26	1.70459	0.00610169	1.49283	1.66456	28.7801	28.4834	28.7866
Color [Red]	9	4		Q15758;M0QXM4;M0QX44	Q15758;M0QXM4	Neutral amino acid transporter B(0);Amino acid transporter	SLC1A5	+	LFQ intensity BP5_EGF_LFQ intensity BP5	5	5	5	11.6	11.6	11.6	56.598	0	96.152	533860000	19	4.2497	0	2.97883	4.47477	26.3672	26.308	26.6374
Color [Red]	9	4		Q16204	Q16204	Coiled-coil domain-containing protein 6	CCDC6	+	LFQ intensity BP5_EGF_LFQ intensity BP5	6	6	6	15.4	15.4	15.4	53.29	0	57.585	993210000	11	3.65464	0	3.74695	4.71277	26.4539	26.6906	26.7677
Color [Red]	9	4		Q3ZCQ8;M0R0C3;M0R2F8;M0QXC3;M0R2Z3;M0R303;M0R2D2;M0R047;M0R1Y4;M0R003	Q3ZCQ8;M0R0C3;M0R2F8	Mitochondrial import inner membrane translocase subunit TIM50	TIMM50	+	LFQ intensity BP5_EGF_LFQ intensity BP5	5	5	5	18.1	18.1	18.1	39.646	0	58.573	759460000	14	1.58329	0.00248	2.3017	1.97137	26.5962	27.0754	26.9245
Color [Red]	9	4		Q53EL6;A0A087WSZ7;A0A1B0GW84;D6RHE0	Q53EL6	Programmed cell death protein 4	PDCD4	+	LFQ intensity BP5_EGF_LFQ intensity BP5	8	8	7	1.9	1.9	1.8	674.03	0	31.92	344230000	15	1.35586	0.00521739	1.81044	1.61063	25.3249	25.5215	25.3486
Color [Red]	9	4		Q6YHU6;H0Y3V5;B5MC89;H7BYZ4;B6ZDE5;F5H3M9	Q6YHU6;H0Y3V5;B5MC89	Thyroid adenoma-associated protein	THADA	+	LFQ intensity BP5_EGF_LFQ intensity BP5	8	8	8	5.2	5.2	5.2	219.6	0	10.549	447220000	11	1.9531	0.00507042	1.23588	1.59066	24.3087	24.2423	24.5269
Color [Red]	9	4		Q7Z4Q2	Q7Z4Q2	HEAT repeat-containing protein 3	HEATR3	+	LFQ intensity BP5_EGF_LFQ intensity BP5	3	3	3	6.2	6.2	6.2	74.582	0	5.0475	215630000	8	2.37979	0.00652055	1.07229	1.57171	24.4872	24.1377	24.3704
Color [Red]	9	4		Q8N0Z8;A0A0J9YXG3;Q9BZE2;H0YBN1	Q8N0Z8	tRNA pseudouridine synthase-like 1	PUSL1	+	LFQ intensity BP5_EGF_LFQ intensity BP5	8	8	8	5.6	5.6	5.6	242.86	0	6.4373	576460000	11	1.17549	0.00661111	2.14954	1.5808	25.7584	25.8785	25.9386
Color [Red]	9	4		Q8N5M9	Q8N5M9	Protein jagunal homolog 1	JAGN1	+	LFQ intensity BP5_EGF_LFQ intensity BP5	2	2	2	13.1	13.1	13.1	21.125	0	13.05	317610000	14	1.15387	0.0112	2.12974	1.55686	25.8116	24.2544	26.4035
Color [Red]	9	4		Q8NC51	Q8NC51	Plasminogen activator inhibitor 1 RNA-binding protein	SERBP1	+	LFQ intensity BP5_EGF_LFQ intensity BP5	7	7	7	22.5	22.5	22.5	44.965	0	14.498	576800000	17	2.25793	0	2.24571	2.4614	25.1181	25.1727	25.988
Color [Red]	9	4		Q8TDB6	Q8TDB6	E3 ubiquitin-protein ligase DTX3L	DTX3L	+	LFQ intensity BP5_EGF_LFQ intensity BP5	4	4	4	4.7	4.7	4.7	83.553	0	78.136	356070000	10	3.06163	0	1.96912	2.73343	24.6688	25.126	24.9344
Color [Red]	9	4		Q8TEX9;H0YN14;H0YN07;H0YMR4;H0YLV0;H0YL92	Q8TEX9;H0YN14	Importin-4	IPO4	+	LFQ intensity BP5_EGF_LFQ intensity BP5	5	5	5	7.9	7.9	7.9	118.71	0	43.937	345150000	13	1.75942	0.0173626	1.10161	1.40911	24.8505	25.4512	24.633
Color [Red]	9	4		Q8TF42	Q8TF42	Ubiquitin-associated and SH3 domain-containing protein B	UBASH3B	+	LFQ intensity BP5_EGF_LFQ intensity BP5	4	4	4	6.6	6.6	6.6	72.695	0	11.302	383680000	12	2.38951	0	2.81691	2.88665	25.8048	26.0312	25.8773
Color [Red]	9	4		Q92990;M0QX84;M0QXG8	Q92990	Glomulin	GLMN	+	LFQ intensity BP5_EGF_LFQ intensity BP5	3	3	3	5.2	5.2	5.2	68.207	0	4.2616	266540000	10	1.99394	0.00514286	1.2229	1.59505	24.6928	24.9452	24.8288
Color [Red]	9	4		Q93100;I3L3F2;I3L0Z1;H3BV13;I3NHZ9;H3BQ89	Q93100	Phosphorylase b kinase regulatory subunit beta	PHKB	+	LFQ intensity BP5_EGF_LFQ intensity BP5	5	5	5	6.1	6.1	6.1	124.88	0	7.5071	328150000	15	1.75971	0.0175556	1.10369	1.41092	24.7186	24.4156	24.7125
Color [Red]	9	4		Q969Z0;H7C4R5;C9J5A2;C9J347;C9J7P5;C9IZN7	Q969Z0;H7C4R5	Protein TBRG4	TBRG4	+	LFQ intensity BP5_EGF_LFQ intensity BP5	4	4	4	9.4	9.4	9.4	70.737	0	7.2965	440230000	17	3.06844	0	3.05836	3.63701	26.3161	25.4434	25.8215
Color [Red]	9	4		Q96R06;K7ELG0;K7ELC8;F5GZT2;E9PMD0	Q96R06	Sperm-associated antigen 5	SPAG5	+	LFQ intensity BP5_EGF_LFQ intensity BP5	6	6	6	6.2	6.2	6.2	134.42	0	9.9148	362150000	8	2.92094	0	1.56218	2.2631	24.7488	24.5987	24.6393
Color [Red]	9	4		Q99615;K7EPP7;K7ESP1;K7EIH8;K7ER44;K7EJL5;K7EN19;K7EJV7	Q99615;K7EPP7;K7ESP1;K7EIH8	DnaJ homolog subfamily C member 7	DNAJC7	+	LFQ intensity BP5_EGF_LFQ intensity BP5	6	6	6	11.1	11.1	11.1	56.44	0	133.34	370610000	17	1.57744	0.0140976	1.30514	1.48286	25.205	25.0283	25.0381
Color [Red]	9	4		Q9BSJ2;F2Z2B9;B3KTU7	Q9BSJ2;F2Z2B9	Gamma-tubulin complex component 2	TUBGCP2	+	LFQ intensity BP5_EGF_LFQ intensity BP5	4	4	4	5.1	5.1	5.1	102.53	0	13.274	577300000	15	3.6387	0	3.44038	4.44797	26.3666	25.8057	25.5727
Color [Red]	9	4		Q9BXB5;H7C487;H7C199	Q9BXB5;H7C487	Oxysterol-binding protein-related protein 10;Oxysterol-binding protein	OSBPL10	+	LFQ intensity BP5_EGF_LFQ intensity BP5	4	4	4	8	8	8	83.969	0	28.818	338240000	15	1.29953	0.0298692	1.22807	1.3025	25.0051	24.9721	24.4625
Color [Red]	9	4		Q9C0C9;K7ES11;K7EQ12	Q9C0C9;K7ES11	E2/E3 hybrid ubiquitin-protein ligase UBE2O	UBE2O	+	LFQ intensity BP5_EGF_LFQ intensity BP5	8	8	8	8.7	8.7	8.7	141.29	0	13.631	803160000	20	2.3836	0	3.31029	3.11919	26.2614	25.6449	26.2356
Color [Red]	9	4		Q9H0A0;A0A087WV29	Q9H0A0;A0A087WV29	N-acetyltransferase 10	NAT10	+	LFQ intensity BP5_EGF_LFQ intensity BP5	6	6	6	9.2	9.2	9.2	115.73	0	29.553	255720000	11	1.26067	0.0171739	1.48186	1.40909	25.2862	25.4055	24.8292
Color [Red]	9	4		Q9H223	Q9H223	EH domain-containing protein 4	EHD4	+	LFQ intensity BP5_EGF_LFQ intensity BP5	4	4	4	9.4	9.4	9.4	61.174	0	52.318	227530000	12	1.42446	0.00529412	1.70751	1.6141	24.7231	24.8427	25.2201
Color [Red]	9	4		Q9H9T3;E5RHY2;E5RIC0;E5RIZ7;E5RHR2;B4DKA4	Q9H9T3;E5RHY2;E5RIC0;E5RIZ7;E5RHR2;B4DKA4	Elongator complex protein 3	ELP3	+	LFQ intensity BP5_EGF_LFQ intensity BP5	2	2	2	4.8	4.8	4.8	62.258	0.00058582	2.6288	259810000	10	3.16568	0.00450909	1.15844	1.86295	24.681	24.638	24.3921
Color [Red]	9	4		Q9NQ84;F5GYK7	Q9NQ84	G-protein coupled receptor family C group 5 member C	GPRC5C	+	LFQ intensity BP5_EGF_LFQ intensity BP5	4	4	4	3.7	3.7	3.7	138.48	0	3.402	192210000	9	1.66748	0.0376491	0.957497	1.25767	24.0207	23.8361	23.6792
Color [Red]	9	4		Q9NR30	Q9NR30	Nucleolar RNA helicase 2	DDX21	+	LFQ intensity BP5_EGF_LFQ intensity BP5	4	4	4	6.8	6.8	6.8	87.343	0	4.4457	318050000	8	2.36856	0	2.22317	2.5248	25.1425	24.8431	25.1125
Color [Red]	9	4		Q9NRF8	Q9NRF8	CTP synthase 2	CTPS2	+	LFQ intensity BP5_EGF_LFQ intensity BP5	5	3	3	10.8	6.3	6.3	65.677	0	5.084	453530000	13	3.32245	0	2.40002	3.28801	25.7535	26.1655	26.1361
Color [Red]	9	4		Q9P2E3;Q5JXR5;Q5JXR6	Q9P2E3;Q5JXR5;Q5JXR6	NFX1-type zinc finger-containing protein 1	ZNFX1	+	LFQ intensity BP5_EGF_LFQ intensity BP5	3	3	3	1.9	1.9	1.9	220.22	0.00057737	2.4997	126130000	6	1.98036	0.0177528	1.0357	1.42284	24.3323	23.85	24.4994
Color [Red]	9	4		Q9Y3P9	Q9Y3P9	Rab GTPase-activating protein 1	RABGAP1	+	LFQ intensity BP5_EGF_LFQ intensity BP5	6	6	6	4.3	4.3	4.3	175.53	0	8.702	418830000	20	1.94272	0.00238462	1.74592	1.95295	25.0245	24.9152	24.9134
Color [Red]	9	4		Q9Y5A9;S4R3V3	Q9Y5A9	YTH domain-containing family protein 2	YTHDF2	+	LFQ intensity BP5_EGF_LFQ intensity BP5	5	3	3	9.8	6.7	6.7	62.333	0	17.321	913670000	16	1.23338	0.006	2.26403	1.66211	26.4304	26.5535	26.8608
Color [Black]	9	4		A0A087WUZ3;Q8NHX4;A0A087X0M0	A0A087WUZ3;Q8NHX4	Spermatogenesis-associated protein 3	SPTBN1;SPATA3			87	87	80	43	43	39.9	274.83	0	323.31	32898000000	368	3.18832	0.00459259	-1.16279	-1.87352	30.5962	30.935	30.7428
Color [Black]	9	4		A0A087WWA3;Q4R9M9;O60333;A0A0U1RQL3;H7C437;F8W8V9;Q12756	A0A087WWA3;Q4R9M9;O60333	Kinesin-like protein;Kinesin-like protein KIF1B	KIF1B;KIF1Bbeta			7	7	7	3.8	3.8	3.8	202.01	0	4.6139	257610000	12	1.6831	0.00545455	-1.47966	-1.64522	22.5105	23.7475	22.6338
Color [Black]	9	4		Q9HBD4;A0A0A0MT49;P51532;P51531;A0A0U1RQZ9;F6VDE0;A0A0U1RRD6;A0A0U1RRF8;A0A0A0MSS5;F6UH26;A0A0U1RQU0;A0A0U1RR09;A0A0U1RQE1;A0A0U1RQW7;A0A0U1RRN2;B1ALG1;A0A0U1RR83;A0A0U1RQX3;F6T8Q0;B1ALG2;A0A0U1RRG6;B4DNT1;B1ALF6;F6XE55;A0A0U1RR26;A0A0U1RRF5	Q9HBD4;A0A0A0MT49;P51532;P51531;A0A0U1RQZ9;F6VDE0	Transcription activator BRG1;Probable global transcription activator SNF2L2	SMARCA4;SMARCA2			5	5	5	3.7	3.7	3.7	188.15	0	8.4792	540440000	11	2.13008	0	-2.45463	-2.48077	22.6431	23.2292	24.2922
Color [Black]	9	4		K7EIJ0;K7ENL2;A6NG10;K7EMC9;Q969T9;B4DFG2;K7ESN4;K7EIN1;K7EIK1	K7EIJ0;K7ENL2;A6NG10;K7EMC9;Q969T9;B4DFG2;K7ESN4;K7EIN1	WW domain-binding protein 2	WBP2			5	5	5	26.3	26.3	26.3	18.224	0	9.4855	795760000	13	1.09078	0.0401034	-1.35123	-1.24833	25.5524	25.757	23.9616
Color [Black]	9	4		C9J931;Q15382	C9J931;Q15382	GTP-binding protein Rheb	RHEB			2	2	2	32.9	32.9	32.9	8.6739	0	17.937	228120000	10	1.15981	0.0137619	-1.84068	-1.47692	25.1193	23.1486	22.6868
Color [Black]	9	4		D6RAF8;Q14103;D6RF44;H0YA96;H0Y8G5;D6RD83;D6RBQ9	D6RAF8;Q14103;D6RF44;H0YA96;H0Y8G5;D6RD83	Heterogeneous nuclear ribonucleoprotein D0	HNRNPD			3	3	3	19	19	19	23.076	0	5.9446	771000000	12	1.09078	0.0183226	-1.76644	-1.40038	25.4465	23.9298	22.8638
Color [Black]	9	4		F8VQE1;Q9UHB6;F8VS07;F8VRN8	F8VQE1;Q9UHB6;F8VS07	LIM domain and actin-binding protein 1	LIMA1			16	16	16	30.8	30.8	30.8	66.99	0	193.7	4015400000	48	2.42987	0.0360364	-0.804742	-1.27225	27.6732	27.6678	27.9269
Color [Black]	9	4		K7ES52;K7ERJ1;K7ERV3;Q969F8;K7ENW5	K7ES52;K7ERJ1;K7ERV3;Q969F8	Thymidine kinase;KiSS-1 receptor	TK1;KISS1R			5	5	5	36.1	36.1	36.1	19.786	0	20.097	736990000	23	2.85842	0.01445	-0.91728	-1.489	25.0259	24.8014	24.9335
Color [Black]	9	4		M0QZN2;M0R0F0;M0R0R2;P46782	M0QZN2;M0R0F0;M0R0R2;P46782	40S ribosomal protein S5;40S ribosomal protein S5, N-terminally processed	RPS5			2	2	2	20.9	20.9	20.9	14.763	0	80.716	1199800000	14	2.00519	0.0367788	-0.867641	-1.26147	26.1374	25.725	26.2896
Color [Black]	9	4		O00165;E9PIQ7;Q5VYD6	O00165;E9PIQ7	HCLS1-associated protein X-1	HAX1			3	3	3	12.2	12.2	12.2	31.62	0	4.526	203040000	5	1.14964	0.0169091	-1.72567	-1.43103	23.8773	22.8235	25.2531
Color [Black]	9	4		O14925;Q5SRD1;B4DDK6	O14925;Q5SRD1;B4DDK6	Mitochondrial import inner membrane translocase subunit Tim23;Putative mitochondrial import inner membrane translocase subunit Tim23B	TIMM23;TIMM23B			2	2	2	12.9	12.9	12.9	21.943	0	30.01	315310000	9	4.34916	0	-1.90813	-3.17928	23.8094	23.5546	23.5228
Color [Black]	9	4		O15143;E9PF58	O15143	Actin-related protein 2/3 complex subunit 1B	ARPC1B			4	4	3	19.4	19.4	13.2	40.949	0	23.696	482180000	18	3.87283	0	-2.52417	-3.74	24.544	24.9245	24.347
Color [Black]	9	4		O15144;C9JTV5;G5E9J0;H7C3F9;Q96TC6	O15144	Actin-related protein 2/3 complex subunit 2	ARPC2			5	5	5	17	17	17	34.333	0	4.331	807800000	11	2.69842	0	-2.20153	-2.72799	25.3227	25.5775	25.0879
Color [Black]	9	4		P06733;K7EM90;E5RI09;E5RG95;K7EPM1;K7EKN2;E5RGZ4;P13929	P06733;K7EM90	Alpha-enolase;Enolase	ENO1			4	4	3	12.7	12.7	8.5	47.168	0	13.947	492670000	10	0.848882	0.0467227	-1.86031	-1.22559	25.7886	22.4169	23.2111
Color [Black]	9	4		P35580	P35580	Myosin-10	MYH10			25	13	12	14.6	8.7	8.2	229	0	99.93	1911300000	51	2.49624	0	-1.85316	-2.33748	25.9452	26.758	26.1919
Color [Black]	9	4		P52292;J3QLL0;J3KS65	P52292	Importin subunit alpha-1	KPNA2			7	7	7	17.4	17.4	17.4	57.861	0	97.312	1088600000	25	3.63043	0.02444	-0.754153	-1.34613	26.5556	26.6125	26.6169
Color [Black]	9	4		P53396;Q562R1;Q9H568;Q01718;F8W1Y6;K7EIE7;K7ESG8	P53396	ATP-citrate synthase	ACLY			56	56	35	20.9	20.9	11.6	375.78	0	323.31	374410000000	441	3.33315	0	-1.60053	-2.45343	34.2775	34.5833	34.1862
Color [Black]	9	4		P61158;B4DXW1;F8WE84;F8WDR7;F8WEW2;Q9P1U1	P61158;B4DXW1	Actin-related protein 3	ACTR3			9	9	9	28.5	28.5	28.5	47.371	0	86.984	1196000000	29	1.84049	0	-3.87958	-2.69736	23.8214	22.887	26.0178
Color [Black]	9	4		P61160;A0A1B0GWD0;A0A1B0GWH0	P61160	Actin-related protein 2	ACTR2			7	7	3	22.3	22.3	9.6	44.76	0	18.903	1026800000	34	3.7135	0	-1.36285	-2.25758	26.2993	26.4597	26.1139
Color [Black]	9	4		Q16643;D6R9W4;D6RFI1;D6R9Q9;D6RCR4	Q16643;D6R9W4	Drebrin	DBN1			9	9	9	19	19	19	71.428	0	122.96	1814900000	44	2.75085	0.00590164	-1.06971	-1.65983	27.3262	27.228	27.6518
Color [Black]	9	4		Q16719	Q16719	Kynureninase	KYNU			3	3	3	6.2	6.2	6.2	52.351	0	12.52	52745000	8	1.79429	0.00967568	-1.28346	-1.56436	21.5282	21.5196	21.84
Color [Black]	9	4		Q658P3;A0A087WZ03	Q658P3	Metalloreductase STEAP3	STEAP3			3	3	3	4.2	4.2	4.2	101.4	0	6.111	560310000	12	0.964751	0.0240408	-1.98475	-1.35619	26.189	23.082	23.6004
Color [Black]	9	4		Q8NE71;A0A0G2JIC2;H0YGW7;Q5STZ8	Q8NE71;A0A0G2JIC2;H0YGW7	ATP-binding cassette sub-family F member 1	ABCF1			4	4	4	5.6	5.6	5.6	95.925	0	78.671	652480000	25	1.93329	0.024198	-0.961557	-1.33853	25.3096	25.4495	25.5209
Color [Black]	9	4		Q8TCJ2	Q8TCJ2	Dolichyl-diphosphooligosaccharide--protein glycosyltransferase subunit STT3B	STT3B			3	3	3	4.1	4.1	4.1	93.673	0	5.8412	342300000	18	2.97023	0	-2.28382	-2.96586	23.1103	23.0669	23.8934
Color [Black]	9	4		Q9NUV7;B7ZBA9;A0A0C4DGN2;A0A0D9SF74;A0A096LP73;I3NI44;K7ERS4;A0A0G2JP11	Q9NUV7;B7ZBA9;A0A0C4DGN2	Serine palmitoyltransferase 3	SPTLC3;EPPIN;SHBG			102	102	102	41.3	41.3	41.3	354.76	0	323.31	39894000000	440	2.92632	0.00435088	-1.16242	-1.81307	30.8958	31.268	30.9844
Color [Black]	9	4		Q9NYL9;H0YKU1;H0YNJ8;H0YNU8	Q9NYL9;H0YKU1;H0YNJ8	Tropomodulin-3	TMOD3			3	3	3	14.2	14.2	14.2	39.594	0	10.293	336780000	10	3.09885	0	-2.49231	-3.22508	22.9574	23.8852	23.4913
Color [Black]	9	4		Q9UJX4;F5H0F9;H0YFB5;F5H3S5;F5GY68;F5H0N1	Q9UJX4;F5H0F9;H0YFB5	Anaphase-promoting complex subunit 5	ANAPC5			5	5	5	11.3	11.3	11.3	85.076	0	7.5912	103030000	7	1.53834	0.0301509	-1.07431	-1.30685	22.7639	22.0891	22.9108
Color [Black]	9	4		Q9Y3I1;F8WBR0;F8WDR9	Q9Y3I1	F-box only protein 7	FBXO7			4	4	4	10.5	10.5	10.5	58.502	0	5.2689	262800000	17	1.38085	0.0171034	-1.39235	-1.43455	23.5475	25.0164	23.849
Color [Black]	9	4		Q9Y5M8;H7C4H2;C9J5Z8	Q9Y5M8;H7C4H2	Signal recognition particle receptor subunit beta	SRPRB			5	5	5	24.7	24.7	24.7	29.702	0	48.371	702890000	16	0.911366	0.0361786	-1.79356	-1.26421	23.0808	26.2215	24.6192
Color [Black]	9	4		A0A024QZX5;A0A087X1N8;P35237;C9JTJ8;C9JVA8;H7BXK7;A0A1B0GU38;P50452	A0A024QZX5;A0A087X1N8;P35237	Serpin B6	SERPINB6			7	7	7	16.8	16.8	16.8	43.024	0	21.386	1421400000	23	2.77118	0.111029	-0.607892	-1.04613	27.0025	27.1208	27.2707
Color [Black]	9	4		A0A024R4M0;P46781;C9JM19;B5MCT8;F2Z3C0	A0A024R4M0;P46781;C9JM19;B5MCT8	40S ribosomal protein S9	RPS9			13	13	10	20.3	20.3	14.1	48.466	0	151.98	47711000000	55	0.732026	0.703456	0.149756	0.252229	32.4315	32.5551	32.6309
Color [Black]	9	4		A0A024RA52;P25787;H7C402;H3BT36;C9JCK5	A0A024RA52;P25787;H7C402;H3BT36;C9JCK5	Proteasome subunit alpha type;Proteasome subunit alpha type-2	PSMA2			2	2	2	17.1	17.1	17.1	25.898	0	5.7615	101180000	5	0.821307	0.407895	-0.434984	-0.583612	23.4202	23.3117	22.9364
Color [Black]	9	4		A0A087WTP3;Q92945;M0R0I5;M0QYH3;M0R3J3;M0QXW7;M0R251;M0QYG1;M0R263;M0R0C6	A0A087WTP3;Q92945;M0R0I5	Far upstream element-binding protein 2	KHSRP			10	10	8	16.9	16.9	13.8	73.027	0	39.786	2117000000	31	0.0256944	0.993642	-0.00344467	-0.00632147	27.9552	27.8344	27.8102
Color [Black]	9	4		A0A087WU81;H0YBU3;A1Z1Q3;A0A1B0GUX7;E9PH64;H3BQW6;G3V5Z6;R4GNJ5;E5RFJ4;H0YL55;H0YBX0;C9J5M2	A0A087WU81;H0YBU3;A1Z1Q3;A0A1B0GUX7	O-acetyl-ADP-ribose deacetylase MACROD2	ADH1C;R3HCC1;MACROD2			39	38	36	5.9	5.8	5.5	890.62	0	63.385	1965800000	72	0.21252	0.715827	0.199169	0.230613	27.3861	26.852	26.8393
Color [Black]	9	4		A0A087WUI8;Q96IJ6;A0A0U1RRC2;C9J255;F8WD54	A0A087WUI8;Q96IJ6;A0A0U1RRC2;C9J255;F8WD54	Mannose-1-phosphate guanyltransferase alpha	GMPPA			2	2	2	6.3	6.3	6.3	43.668	0.002091	1.8336	146330000	14	0.160361	0.815549	0.109531	0.144802	24.599	24.3031	25.0033
Color [Black]	9	4		E7ETK0;A0A087WUS0;P62847	E7ETK0;A0A087WUS0;P62847	40S ribosomal protein S24	RPS24			3	3	3	29.8	29.8	29.8	15.197	0	37.092	2892400000	17	0.329264	0.715783	0.16894	0.23755	27.9454	28.0772	27.5874
Color [Black]	9	4		A0A087WUT6;O60841	A0A087WUT6;O60841	Eukaryotic translation initiation factor 5B	EIF5B			10	10	10	11.8	11.8	11.8	138.68	0	24.277	514050000	27	0.767658	0.602223	-0.237396	-0.369565	25.4935	25.1355	25.3897
Color [Black]	9	4		A0A087X0G7;A0A087WUW6;A0A087X1B1;Q9Y6K9;C9JH59;C9J2V2;C9JN51;A0A087WV30;C9JCG6	A0A087X0G7;A0A087WUW6;A0A087X1B1;Q9Y6K9;C9JH59;C9J2V2;C9JN51	NF-kappa-B essential modulator	IKBKG			4	4	4	12.2	12.2	12.2	47.256	0	25.586	262350000	17	0.639484	0.213406	0.955399	0.813733	24.795	24.6004	24.501
Color [Black]	9	4		A0A087WVQ6;Q00610;J3KS13;K7EJJ5;J3KSQ2;J3KRF5;J3QL20;F5H5N6	A0A087WVQ6;Q00610	Clathrin heavy chain;Clathrin heavy chain 1	CLTC			74	74	55	52.8	52.8	43.4	192.06	0	323.31	168170000000	573	1.68426	0.502676	0.277812	0.483217	33.8058	33.9538	33.8625
Color [Black]	9	4		A0A087WW77;Q15334	A0A087WW77;Q15334	Lethal(2) giant larvae protein homolog 1	LLGL1			7	7	7	9	9	9	114.43	0	15.181	335630000	14	1.71392	0.272192	0.451696	0.729385	24.8655	24.9563	24.5643
Color [Black]	9	4		F8W8R3;A0A087WWF6;P49005;C9JLE1;C9IZD2;C9J8Z7;C9JHC7;H7C1B3	F8W8R3;A0A087WWF6;P49005;C9JLE1	DNA polymerase delta subunit 2	POLD2			5	5	5	16	16	16	49.612	0	12.022	196130000	9	0.0174737	0.973491	0.0249379	0.0256036	25.438	24.0891	25.184
Color [Black]	9	4		A0A087WXM6;J3QQT2;J3KRX5;A0A0A6YYL6;P18621;J3KRB3;A0A087WWH0;J3QS96;J3QLC8;A0A0A0MRF8;A0A087WY81;J3KSJ0	A0A087WXM6;J3QQT2;J3KRX5;A0A0A6YYL6;P18621;J3KRB3;A0A087WWH0;J3QS96;J3QLC8;A0A0A0MRF8;A0A087WY81	60S ribosomal protein L17	RPL17;RPL17-C18orf32			6	6	6	39.6	39.6	39.6	19.586	0	150.35	4962600000	37	0.124853	0.905758	-0.0522874	-0.0800405	28.9982	29.4811	29.3805
Color [Black]	9	4		H7BXI1;A0A087WXU3;A0FGR8	H7BXI1;A0A087WXU3;A0FGR8	Extended synaptotagmin-2	ESYT2			9	9	9	12.4	12.4	12.4	98.008	0	26.923	1076400000	36	0.115126	0.913984	0.045833	0.071102	26.8861	26.8846	26.9441
Color [Black]	9	4		A0A087WY71;E9PFW3;Q96CW1;C9JJ47;C9JTK4;C9JGT8;C9JJD3;C9JPV8;H7C4C3	A0A087WY71;E9PFW3;Q96CW1;C9JJ47	AP-2 complex subunit mu	AP2M1			9	9	9	23.3	23.3	23.3	49.526	0	15.01	1880500000	24	0.839495	0.580677	0.244593	0.38506	27.7792	27.615	27.7965
Color [Black]	9	4		A0A087WYD6;X5CMH5;A0A0G2JLV0;Q03519;A0A140T9S0;E7ENX8;Q96IZ2;O94911	A0A087WYD6;X5CMH5;A0A0G2JLV0;Q03519;A0A140T9S0;E7ENX8	Antigen peptide transporter 2	TAP2			4	4	4	6.7	6.7	6.7	77.596	0	7.6709	615160000	21	0.204498	0.668794	-0.322561	-0.290823	25.9037	25.9157	24.1938
Color [Black]	9	4		A0A087WYN9;Q7Z478	A0A087WYN9;Q7Z478	ATP-dependent RNA helicase DHX29	DHX29			5	5	5	3.9	3.9	3.9	155.29	0	4.6233	335740000	8	0.169071	0.895141	-0.0567468	-0.090542	24.526	24.4343	24.6367
Color [Black]	9	4		A0A087WYS1;E7EUC7;Q16851;C9JWG0;C9JVG3;C9JQU9;C9JNZ1;C9JTZ5;C9JUW1;F2Z3H1	A0A087WYS1;E7EUC7;Q16851;C9JWG0;C9JVG3;C9JQU9;C9JNZ1	UTP--glucose-1-phosphate uridylyltransferase	UGP2			8	8	8	22.4	22.4	22.4	56.967	0	98.865	1035300000	17	0.114842	0.882248	-0.0735709	-0.100418	26.0594	25.5864	25.3965
Color [Black]	9	4		A0A087X020;Q9Y3A5;F8WE72	A0A087X020;Q9Y3A5;F8WE72	Ribosome maturation protein SBDS	SBDS			4	4	4	21.2	21.2	21.2	28.864	0	6.2808	651920000	12	0.519687	0.637415	0.22626	0.327338	26.0466	26.6199	26.6022
Color [Black]	9	4		A0A087X0K9;Q6NVH2;Q6P4D7;Q07157;H0Y3R8;G3V2G5;H0YLT6	A0A087X0K9;Q6NVH2;Q6P4D7;Q07157	Tight junction protein ZO-1	TJP1;SH3TC1;TM6SF1			32	32	32	23.2	23.2	23.2	187.85	0	162.36	3886000000	98	1.7977	0.252545	0.46337	0.752938	28.3994	28.2549	28.2787
Color [Black]	9	4		E9PK01;A0A087X1X7;E9PRY8;P29692;E9PPR1;E9PL12;E9PQ49;E9PI39;E9PMW7;E9PIZ1;E9PL71;H0YCK7;E9PN91;E9PQZ1;E9PK06;E9PQC9;E9PKK3;E9PK72;H0YE58;H0YE72	E9PK01;A0A087X1X7;E9PRY8;P29692;E9PPR1;E9PL12;E9PQ49;E9PI39;E9PMW7;E9PIZ1;E9PL71;H0YCK7;E9PN91;E9PQZ1	Elongation factor 1-delta	EEF1D			6	6	6	18.8	18.8	18.8	49.078	0	251.22	4406700000	35	1.79424	0.0688125	-0.807611	-1.15103	28.2606	27.7281	27.8538
Color [Black]	9	4		A0A087X1Z3;Q9UL46;H0YM70;H0YKU2	A0A087X1Z3;Q9UL46;H0YM70	Proteasome activator complex subunit 2	PSME2			7	7	7	31.5	31.5	31.5	29.126	0	58.08	508930000	17	0.10826	0.832838	0.121929	0.134447	25.3075	25.9042	24.5174
Color [Black]	9	4		A0A087X256;Q2M389;F8VYH7;F8W1W1	A0A087X256;Q2M389;F8VYH7	WASH complex subunit 7	KIAA1033			3	3	3	3	3	3	136.5	0	5.2788	374600000	10	0.00741474	0.992752	-0.00437546	-0.00630621	25.1321	25.3354	25.425
Color [Black]	9	4		A0A087X279;P09913	A0A087X279;P09913	Interferon-induced protein with tetratricopeptide repeats 2	IFIT2			3	3	3	7.2	7.2	7.2	55.984	0	5.9927	174260000	10	0.319091	0.667501	0.234331	0.29258	24.1288	23.6744	23.9989
Color [Black]	9	4		A0A087X295;Q9NNW5;E9PDU5;E9PBK6;C9K020;Q6PKC6;V9GYU1	A0A087X295;Q9NNW5;E9PDU5	WD repeat-containing protein 6	WDR6			10	10	10	6.3	6.3	6.3	199.36	0	19.306	613830000	17	0.279725	0.735626	0.148232	0.207844	25.6155	25.3525	25.3247
Color [Black]	9	4		A0A087X2B2;E9PMH5;Q13490;H0YDY3;Q13489;E9PQZ9;E9PIW1;E9PNM6;H0YCJ5	A0A087X2B2;E9PMH5;Q13490;H0YDY3;Q13489	Baculoviral IAP repeat-containing protein 2;Baculoviral IAP repeat-containing protein 3	BIRC2;BIRC3			7	7	7	14.2	14.2	14.2	60.423	0	11.995	1074600000	36	0.834159	0.726864	0.123461	0.217114	27.5089	27.4539	27.3007
Color [Black]	9	4		A0A087X2D0;P84103;A0A0B4J1Z1;C9JAB2;Q16629	A0A087X2D0;P84103;A0A0B4J1Z1;C9JAB2;Q16629	Serine/arginine-rich splicing factor 3;Serine/arginine-rich splicing factor 7	SRSF3;SRSF7			2	2	2	24.2	24.2	24.2	10.32	0	5.4568	336910000	15	0.545987	0.703185	-0.165669	-0.261243	25.6717	25.462	25.5098
Color [Black]	9	4		A0A087X2H1;Q9ULT8;H0YJP0;G3V4V5;H0YJD4;A0A087WVU6	A0A087X2H1;Q9ULT8;H0YJP0	E3 ubiquitin-protein ligase HECTD1	HECTD1			19	19	19	8.6	8.6	8.6	289.63	0	48.336	1774300000	47	1.94644	0.165129	-0.568996	-0.905926	26.8927	26.8548	26.5483
Color [Black]	9	4		A0A087X2I1;P62333;H0YJC0;H0YJE9;H0YJT1;H0YJS8	A0A087X2I1;P62333;H0YJC0	26S protease regulatory subunit 10B	PSMC6			4	4	4	11.2	11.2	11.2	45.796	0	58.901	960230000	20	1.56487	0.266645	-0.470785	-0.737448	26.0027	26.0873	26.1176
Color [Black]	9	4		A0A088AWL3;O75376;E7EVU5;E7EW50;J3KS51	A0A088AWL3;O75376	Nuclear receptor corepressor 1	NCOR1			4	3	3	1.9	1.3	1.3	258.98	0.00054975	2.1135	127610000	6	0.886163	0.0743077	-1.41975	-1.13896	23.5363	25.3813	22.8959
Color [Black]	9	4		A0A088AWN3;A0A0A0MSY4;Q9BZ29;H0Y3S1;Q6ZSL5;D3DX19;Q5JUD3;X6RGR3;H7BZ79;Q5JUD8;A0A0D9SFH5	A0A088AWN3;A0A0A0MSY4;Q9BZ29;H0Y3S1;Q6ZSL5;D3DX19	Dedicator of cytokinesis protein 9;Claudin	DOCK9;CLDN5			4	4	4	2.2	2.2	2.2	237.91	0	5.0932	277830000	7	0.8975	0.529658	0.293565	0.449878	24.6859	24.5015	24.7064
Color [Black]	9	4		A0A096LNY6;A0A1B0GTJ7;A0A0A6YY92;A0A1B0GWJ0;P30566;A0A096LNY5;A0A1B0GTG9;A0A1B0GWF8;A0A096LP92;A0A096LPA2	A0A096LNY6;A0A1B0GTJ7;A0A0A6YY92;A0A1B0GWJ0;P30566;A0A096LNY5;A0A1B0GTG9;A0A1B0GWF8;A0A096LP92;A0A096LPA2	Adenylosuccinate lyase	ADSL			4	4	4	17.2	17.2	17.2	40.826	0	17.757	916190000	20	0.274915	0.812935	0.0954323	0.149271	26.6822	26.7052	26.6626
Color [Black]	9	4		A0A096LNZ9;A0A096LPJ4;P05161	A0A096LNZ9;A0A096LPJ4;P05161	Ubiquitin-like protein ISG15	ISG15			4	4	4	35.7	35.7	35.7	15.562	0	13.672	1601700000	27	0.0234067	0.979163	0.0146046	0.020612	27.4109	27.197	27.2501
Color [Black]	9	4		A0A096LP25;A0A096LNZ0;Q6ZSR9	A0A096LP25;A0A096LNZ0;Q6ZSR9	Uncharacterized protein FLJ45252	AAK1			4	3	3	11.9	9.4	9.4	54.448	0	39.716	280090000	19	0.566411	0.578408	-0.279959	-0.389045	24.8584	24.4244	24.665
Color [Black]	9	4		A0A0A0MQS1;Q53H96;B5MD87;F8WEI0;A0A087WTU2	A0A0A0MQS1;Q53H96;B5MD87	Pyrroline-5-carboxylate reductase;Pyrroline-5-carboxylate reductase 3	PYCRL			7	7	7	32.2	32.2	32.2	29.892	0	35.083	1440000000	24	0.264904	0.742106	0.145172	0.201953	27.2892	27.1229	26.963
Color [Black]	9	4		A0A0A0MR02;P45880;Q5JSD2;Q5JSD1;A2A3S1	A0A0A0MR02;P45880;Q5JSD2;Q5JSD1	Voltage-dependent anion-selective channel protein 2	VDAC2			11	11	11	50	50	50	30.348	0	151.98	9532200000	68	0.302957	0.906988	0.0449778	0.0802615	29.8941	29.8481	29.8229
Color [Black]	9	4		A0A0A0MRF6;Q99996;A0A0A0MRE9;H7BYL6;A0A087WX84;H0Y6Q0	A0A0A0MRF6;Q99996;A0A0A0MRE9	A-kinase anchor protein 9	AKAP9			16	16	16	5.1	5.1	5.1	453.49	0	26.246	628790000	43	0.650997	0.464734	0.406914	0.51993	25.4013	25.9194	25.5031
Color [Black]	9	4		A0A0A0MRG9;Q96SN8;Q5JTU8;B1AMJ5;F8WF55;F8WCI3	A0A0A0MRG9;Q96SN8;Q5JTU8;B1AMJ5	CDK5 regulatory subunit-associated protein 2	CDK5RAP2			5	5	5	3.3	3.3	3.3	189.63	0	24.046	267220000	16	0.500231	0.35103	0.733664	0.643142	24.5068	24.4014	24.4764
Color [Black]	9	4		A0A0A0MRV0;Q9P2E9;A0A087WVV2;F8W7S5;A0A087WU26;V9GY78;A2A2S5;H0YDJ4;H9KV85;E9PN67;C9J066;Q8N4C6	A0A0A0MRV0;Q9P2E9;A0A087WVV2;F8W7S5	Ribosome-binding protein 1	RRBP1			16	16	16	13.1	13.1	13.1	152.45	0	42.361	1266700000	34	0.862824	0.439204	0.392789	0.551893	25.9369	26.4828	26.1742
Color [Black]	9	4		A0A0A0MS41;A0A1P0AYU5;Q9BWM7;S4R3N9	A0A0A0MS41;A0A1P0AYU5;Q9BWM7;S4R3N9	Sideroflexin;Sideroflexin-3	SFXN3			5	5	5	18.4	18.4	18.4	35.503	0	10.448	787730000	22	0.175335	0.896221	-0.0551503	-0.0890571	26.6218	26.2531	26.3555
Color [Black]	9	4		J3KNW4;A0A0A0MSG2;Q14192;F8WDA8;U3KQT4;C9J3S8	J3KNW4;A0A0A0MSG2;Q14192	Four and a half LIM domains protein 2	FHL2			8	8	8	24.2	24.2	24.2	44.205	0	16.185	1157100000	31	0.583078	0.734466	-0.124482	-0.209138	26.4288	26.6694	26.7208
Color [Black]	9	4		A0A0A0MTR7;A0A0A0MTC1;Q63HN8	A0A0A0MTR7;A0A0A0MTC1;Q63HN8	E3 ubiquitin-protein ligase RNF213	RNF213			47	47	47	10.5	10.5	10.5	591.4	0	165.31	4176000000	108	0.15514	0.882839	-0.0663878	-0.100576	28.2336	28.0271	28.2559
Color [Black]	9	4		A0A0A0MTH9;O14981	A0A0A0MTH9;O14981	TATA-binding protein-associated factor 172	BTAF1			5	5	5	3.9	3.9	3.9	206.93	0	28.819	186420000	12	1.31944	0.0690794	0.984305	1.15897	24.297	24.063	23.8955
Color [Black]	9	4		A0A0C4DFM7;Q5TAX3;H0YDJ1;H0YEE8;E9PKX1	A0A0C4DFM7;Q5TAX3;H0YDJ1;H0YEE8	Terminal uridylyltransferase 4	ZCCHC11			9	9	3	7.4	7.4	2	185.25	0	7.9352	1593600000	15	0.184347	0.715209	-0.228668	-0.234992	25.7265	26.4893	26.971
Color [Black]	9	4		A8MXL6;A0A0C4DFR6;P55735;E7ERC8	A8MXL6;A0A0C4DFR6;P55735	Protein SEC13 homolog	SEC13			3	3	3	10.9	10.9	10.9	31.595	0	6.9899	1157200000	13	1.48284	0.651628	0.1675	0.303253	26.9973	27.0988	27.0254
Color [Black]	9	4		A0A0C4DG17;C9J9K3;P08865;F8WD59	A0A0C4DG17;C9J9K3;P08865;F8WD59	40S ribosomal protein SA	RPSA			4	4	4	18.7	18.7	18.7	33.313	0	135.91	960260000	23	1.8841	0.355049	-0.375021	-0.637744	26.5876	26.5766	26.3903
Color [Black]	9	4		A0A0C4DGB5;E7ES10;E9PCH5;B7Z574;P20810;H0Y7F0;E9PDE4;E7EVY3;E7EQ12;H0Y9H6;E7EQA0;A0A0A0MR45;H0YD33;F8W7E0;A0A0C4DGD1;D6RC54;H0Y944;H0YA91;E9PSG1;D6RAA8;D6RBR1;E7EN75;D6RGF7;E7EQK6	A0A0C4DGB5;E7ES10;E9PCH5;B7Z574;P20810;H0Y7F0;E9PDE4;E7EVY3;E7EQ12;H0Y9H6;E7EQA0;A0A0A0MR45;H0YD33	Calpastatin	CAST			15	15	15	18.5	18.5	18.5	120.2	0	109.33	1593100000	48	0.43652	0.719505	0.143735	0.224195	26.862	26.7979	27.082
Color [Black]	9	4		E7EW69;E7EX04;A0A0C4DGC2;Q9P0V9	E7EW69;E7EX04;A0A0C4DGC2;Q9P0V9	Septin-10	SEPT10;GDNF			4	4	4	11.8	11.8	11.8	52.145	0	16.992	591600000	12	0.544021	0.581145	0.281102	0.385945	25.6493	25.9782	26.1287
Color [Black]	9	4		A0A0C4DGG1;Q9UKS6;E9PIY1;E9PJ33;H0YDM6;E9PJ75;E9PNM9	A0A0C4DGG1;Q9UKS6;E9PIY1	Protein kinase C and casein kinase substrate in neurons protein 3	PACSIN3			4	4	4	12.1	12.1	12.1	46.494	0	5.5148	170960000	11	0.709326	0.524976	-0.321906	-0.455167	23.8515	23.2115	23.7336
Color [Black]	9	4		J3QRU8;A0A0C4DGN6;Q9Y2X7;J3QLH1;K7EN79;F8W822	J3QRU8;A0A0C4DGN6;Q9Y2X7;J3QLH1	ARF GTPase-activating protein GIT1	GIT1			8	8	7	14.3	14.3	13	76.805	0	12.16	574870000	17	0.221456	0.692747	-0.25809	-0.270374	25.4991	25.1524	25.338
Color [Black]	9	4		A0A0C4DGS9;Q9Y6K0	A0A0C4DGS9;Q9Y6K0	Choline/ethanolaminephosphotransferase 1	CEPT1			2	2	2	7.1	7.1	7.1	31.293	0.00057143	2.4196	479330000	10	0.653765	0.693915	-0.166474	-0.270603	25.8153	26.1182	25.7647
Color [Black]	9	4		A0A0C4DGX4;Q13616	A0A0C4DGX4;Q13616	Cullin-1	CUL1			6	6	6	8.2	8.2	8.2	87.387	0	15.548	469190000	14	0.226261	0.919902	0.037728	0.0667496	25.4579	25.4204	25.2927
Color [Black]	9	4		A0A0D9SFB3;A0A0D9SG12;A0A0D9SF53;O00571;O15523;A0A0J9YVQ7;C9J081;A0A0J9YYH6;C9J8G5;A0A087WVZ1;B4DLA0;A0A087WX09;D6RCM4;Q9NQI0;H0Y960	A0A0D9SFB3;A0A0D9SG12;A0A0D9SF53;O00571;O15523	ATP-dependent RNA helicase DDX3X;ATP-dependent RNA helicase DDX3Y	DDX3X;DDX3Y			28	28	27	50	50	48.3	70.839	0	323.31	48119000000	164	0.819346	0.793786	0.0919189	0.166533	32.4503	32.5421	32.5688
Color [Black]	9	4		A0A140T8Z0;A0A0G2JH68;O60610;H9KV28;B4E2I7;E5RJ79	A0A140T8Z0;A0A0G2JH68;O60610;H9KV28	Protein diaphanous homolog 1	DIAPH1			18	18	18	16.4	16.4	16.4	140.3	0	213.84	4189300000	82	0.291866	0.775778	-0.117301	-0.177021	28.8339	28.4263	28.5413
Color [Black]	9	4		A0A0G2JI40;Q9UI12	A0A0G2JI40;Q9UI12	V-type proton ATPase subunit H	ATP6V1H			2	2	2	2.7	2.7	2.7	156.85	0	15.168	139780000	10	0.950655	0.122262	1.00668	1.01117	24.8386	23.9843	24.7032
Color [Black]	9	4		A0A0G2JIW1;P0DMV9;P0DMV8;V9GZ37	A0A0G2JIW1;P0DMV9;P0DMV8;V9GZ37	Heat shock 70 kDa protein 1B;Heat shock 70 kDa protein 1A	HSPA1B;HSPA1A			25	22	11	44.2	40	19.9	70.108	0	206.53	19370000000	129	0.935115	0.56464	-0.251346	-0.401722	30.5456	30.8209	30.6247
Color [Black]	9	4		H0Y6K2;A0A0G2JNJ5;P47756;B1AK85	H0Y6K2;A0A0G2JNJ5;P47756;B1AK85	F-actin-capping protein subunit beta	BRD2;CAPZB			10	10	10	7.1	7.1	7.1	131.99	0	26.717	3734800000	38	2.24171	0.131383	-0.602827	-0.985253	28.1479	28.2112	28.0426
Color [Black]	9	4		A0A0G2JNZ2;A0A0G2JPP5;Q14160;A0A0G2JMS7;H0YCG0;Q5T0G3;Q9BTT6;H0YDF9	A0A0G2JNZ2;A0A0G2JPP5;Q14160;A0A0G2JMS7	Protein scribble homolog	SCRIB			23	23	23	18.7	18.7	18.7	174.91	0	305.09	2460600000	68	0.1134	0.922955	-0.0401491	-0.0638879	27.7735	27.6416	27.7708
Color [Black]	9	4	+	A0A0G2JS82;O94973;A0A0G2JQM1;A0A0G2JQA4;E9PR62;E9PNC4;A0A0G2JRS3	A0A0G2JS82;O94973;A0A0G2JQM1	AP-2 complex subunit alpha-2	AP2A2			14	9	7	22.5	16	12	101.54	0	42.836	814690000	25	0.310898	0.466254	0.831606	0.522358	26.0432	25.6533	26.2675
Color [Black]	9	4		A0A0J9YXM6;Q562E7;K7ELV8;C9JCF9;E9PDG3	A0A0J9YXM6;Q562E7	WD repeat-containing protein 81	WDR81			5	5	5	2.9	2.9	2.9	211.57	0	7.6329	371510000	20	0.530558	0.421524	0.547897	0.573821	24.9794	24.9916	25.1374
Color [Black]	9	4		A0A0J9YXN7;Q96Q06	A0A0J9YXN7;Q96Q06	Perilipin-4	PLIN4			26	26	26	33.2	33.2	33.2	136.02	0	249.57	3771700000	75	0.468858	0.649338	0.21197	0.304673	28.8028	28.4339	28.7626
Color [Black]	9	4		A0A0R4J2E8;A8MXP9;P43243;D6REM6;D6R991;Q68E03;D6RBK5;H0Y8T4;D6RB45;A0A1B0GX04;D6R9F3;D6RBS2;D6RCM3;D6REK4;D6R8Z5;D6RBI2;D6RE02;D6RIA2	A0A0R4J2E8;A8MXP9;P43243;D6REM6;D6R991	Matrin-3	MATR3			9	9	5	15.6	15.6	7.2	94.622	0	107.4	1486800000	47	0.556189	0.706702	0.160529	0.255649	27.4199	27.1005	27.2692
Color [Black]	9	4		A0A1B0GW73;H3BNF1;A0A1B0GTV3;H3BUV4;A0A1B0GUD2;H3BUT1;A0A1B0GTU6;A0A0S2Z5D0;Q9NWW5;H3BRN7;H3BTY4;A0A1B0GU90	A0A1B0GW73;H3BNF1;A0A1B0GTV3;H3BUV4;A0A1B0GUD2;H3BUT1;A0A1B0GTU6;A0A0S2Z5D0;Q9NWW5;H3BRN7;H3BTY4;A0A1B0GU90	Ceroid-lipofuscinosis neuronal protein 6	CLN6			2	2	2	41.6	41.6	41.6	8.6227	0	6.8206	73977000	8	0.0433328	0.922544	-0.0628605	-0.0631886	23.9825	23.1956	23.123
Color [Black]	9	4		F8VSC5;A0A0U1RQQ9;Q6P3W7;H0YI32	F8VSC5;A0A0U1RQQ9;Q6P3W7	SCY1-like protein 2	SCYL2			5	5	5	9.8	9.8	9.8	77.053	0	22.105	388200000	14	0.212745	0.893396	0.0551999	0.0918939	25.6271	25.8218	25.5606
Color [Black]	9	4		A0A0U1RR32;A0A0U1RRH7;Q99878;Q96KK5;Q9BTM1;Q16777;Q93077;Q7L7L0;Q6FI13;P20671;P0C0S8;P04908;H0YFX9;C9J0D1;Q71UI9;P0C0S5;Q8IUE6;Q96QV6;P16104	A0A0U1RR32;A0A0U1RRH7;Q99878;Q96KK5;Q9BTM1;Q16777;Q93077;Q7L7L0;Q6FI13;P20671;P0C0S8;P04908;H0YFX9;C9J0D1;Q71UI9;P0C0S5;Q8IUE6;Q96QV6;P16104	Histone H2A type 1-J;Histone H2A type 1-H;Histone H2A.J;Histone H2A type 2-C;Histone H2A type 1-C;Histone H2A type 3;Histone H2A type 2-A;Histone H2A type 1-D;Histone H2A type 1;Histone H2A type 1-B/E;Histone H2A;Histone H2A.V;Histone H2A.Z;Histone H2A type 2-B;Histone H2A type 1-A;Histone H2AX	HIST1H2AJ;HIST1H2AH;H2AFJ;HIST2H2AC;HIST1H2AC;HIST3H2A;HIST2H2AA3;HIST1H2AD;HIST1H2AG;HIST1H2AB;H2AFV;H2AFZ;HIST2H2AB;HIST1H2AA;H2AFX			2	2	2	16.6	16.6	16.6	18.481	0	36.337	808360000	14	0.932825	0.430911	0.393003	0.563886	27.0896	26.8811	27.2243
Color [Black]	9	4		A0A0U1RRM4;K7ER55;P26599;K7EK45;A0A087WU68;K7EKJ7;K7ES59;A0A087WUW5;K7ELW5;B0ZBF6	A0A0U1RRM4;K7ER55;P26599;K7EK45	Polypyrimidine tract-binding protein 1	ZNF540;PTBP1			7	7	6	18	18	16.8	62.463	0	120.39	1412000000	31	0.0693631	0.963706	0.0191358	0.0320835	27.4619	27.3449	27.2595
Color [Black]	9	4		A0A140T9T7;Q03518	A0A140T9T7;Q03518	Antigen peptide transporter 1	TAP1			6	6	6	10.1	10.1	10.1	87.175	0	19.197	248050000	16	0.136912	0.900727	-0.0556761	-0.0856344	24.7098	25.1434	24.7422
Color [Black]	9	4		A0A140TA76;Q8ND56;A0A0G2JQ95;A0A096LP11;K7EMZ9	A0A140TA76;Q8ND56;A0A0G2JQ95;A0A096LP11;K7EMZ9	Protein LSM14 homolog A	LSM14A			2	2	2	6.4	6.4	6.4	38.018	0.00055249	2.1508	149470000	6	0.605183	0.40684	-0.528195	-0.592735	24.0109	23.9727	22.8192
Color [Black]	9	4		A0A1B0GTW1;Q9UDY2;U3KQJ2;B1AN86	A0A1B0GTW1;Q9UDY2	Tight junction protein ZO-2	TJP2			15	15	15	13.6	13.6	13.6	140.73	0	74.794	3350100000	37	1.23871	0.251052	0.531435	0.7576	28.0404	28.0224	28.0249
Color [Black]	9	4		A0A1B0GUA3;Q96EK5;A0A1B0GV79;A0A1B0GW21;A0A1B0GTE6;A0A0D9SFK7;A0A1B0GUH6	A0A1B0GUA3;Q96EK5	KIF1-binding protein	KIAA1279			3	3	3	6.2	6.2	6.2	74.783	0.00058962	2.6931	365690000	5	0.88407	0.172862	-0.850403	-0.896917	25.1936	23.6628	24.2203
Color [Black]	9	4		H0YIM7;A0A1B0GV47;Q7Z4S6;Q2M1P5;Q86VH2;O75037	H0YIM7;A0A1B0GV47;Q7Z4S6	Kinesin-like protein;Kinesin-like protein KIF21A	KIF21A			3	3	3	12.1	12.1	12.1	32.46	0	8.2898	285670000	8	0.293925	0.625721	0.331706	0.346563	24.1567	24.1247	23.9701
Color [Black]	9	4		A0A1B0GVY8;Q6DN12	A0A1B0GVY8;Q6DN12	Multiple C2 and transmembrane domain-containing protein 2	MCTP2			3	3	3	12.3	12.3	12.3	40.065	0	35.177	497410000	15	0.163853	0.699059	0.332946	0.263272	25.7106	25.2423	25.4596
Color [Black]	9	4		A0AVT1;H0Y8S8	A0AVT1	Ubiquitin-like modifier-activating enzyme 6	UBA6			11	11	11	12.3	12.3	12.3	117.97	0	26.362	800220000	31	0.418208	0.737668	-0.130259	-0.205889	26.05	26.1331	26.1898
Color [Black]	9	4		A0JP02;B4DJX4;Q9HAU0;H0YGJ6	A0JP02;B4DJX4;Q9HAU0	Pleckstrin homology domain-containing family A member 5	PLEKHA5			4	4	4	5	5	5	99.692	0	3.4393	195750000	9	0.0219566	0.975384	-0.0189902	-0.0240798	23.6413	24.3987	23.7009
Color [Black]	9	4		A0MZ66	A0MZ66	Shootin-1	KIAA1598			7	7	7	12.4	12.4	12.4	71.639	0	10.286	850250000	26	0.178819	0.927694	0.0337302	0.0590012	26.2532	26.0756	26.1641
Color [Black]	9	4		B7ZM87;A2RUF3;O75044;A0A075B7B5;A0A075B7E9;Q5VZB4;P0DMP2;P0DJJ0;A0A075B7C8;A0A075B743;A0A075B7E6	B7ZM87;A2RUF3;O75044;A0A075B7B5	SLIT-ROBO Rho GTPase-activating protein 2	SRGAP2			5	5	3	5.3	5.3	3.1	120.74	0	46.7	352050000	11	0.545789	0.271854	0.895657	0.730834	24.9859	24.7767	24.8789
Color [Black]	9	4		A5YKK6;H3BMZ2;H3BVC9;H3BNB1;H3BTH2;H3BMH0;H3BR89	A5YKK6	CCR4-NOT transcription complex subunit 1	CNOT1			42	42	42	21.8	21.8	21.8	266.94	0	113.52	7768500000	110	0.111358	0.946188	0.025919	0.0443594	29.5233	29.3885	29.5662
Color [Black]	9	4		A6NDG6;H3BV17	A6NDG6	Phosphoglycolate phosphatase	PGP			3	3	3	10.3	10.3	10.3	34.006	0	16.624	541270000	14	0.82035	0.545367	0.282897	0.428812	26.3959	26.5985	26.5248
Color [Black]	9	4		A6NEM2;P51610;H7C1C4	A6NEM2;P51610	Host cell factor 1;HCF N-terminal chain 1;HCF N-terminal chain 2;HCF N-terminal chain 3;HCF N-terminal chain 4;HCF N-terminal chain 5;HCF N-terminal chain 6;HCF C-terminal chain 1;HCF C-terminal chain 2;HCF C-terminal chain 3;HCF C-terminal chain 4;HCF C-terminal chain 5;HCF C-terminal chain 6	HCFC1			12	12	12	7.3	7.3	7.3	213.47	0	32.502	1406400000	37	2.36146	0.252361	-0.434452	-0.755966	26.5071	26.2792	26.3618
Color [Black]	9	4		A6NIW2;Q5JSL3;A0A0J9YW64	A6NIW2;Q5JSL3;A0A0J9YW64	Dedicator of cytokinesis protein 11	DOCK11			6	6	6	3.3	3.3	3.3	238.1	0	9.2237	203450000	17	0.766993	0.468205	0.368034	0.510532	24.0341	24.399	23.9954
Color [Black]	9	4		A6NJA2;P54578;J3QQT6;J3KS55	A6NJA2;P54578	Ubiquitin carboxyl-terminal hydrolase;Ubiquitin carboxyl-terminal hydrolase 14	USP14			4	4	4	10.7	10.7	10.7	51.086	0	7.2266	564940000	20	1.82277	0.1864	-0.542634	-0.857453	25.5367	25.5964	25.6284
Color [Black]	9	4		A6NJG2;H7BZ28;C9J686;U3KQD5;C9J370	A6NJG2	Ankyrin repeat domain-containing protein SOWAHD	SOWAHD			24	24	16	30.7	30.7	19.5	98.271	0	179.89	12466000000	91	0.73449	0.671813	0.174917	0.28715	29.8451	29.7519	29.7245
Color [Black]	9	4		S4R393;S4R410;A7E2V4;S4R3H3;S4R3B3;H7C453;H7BZ52;S4R3U7;H0YCW2	S4R393;S4R410;A7E2V4;S4R3H3;S4R3B3;H7C453;H7BZ52	Zinc finger SWIM domain-containing protein 8	ZSWIM8			9	9	9	6.5	6.5	6.5	192.98	0	32.364	520310000	26	0.0306911	0.988312	0.00785001	0.0133927	25.7686	25.5114	25.5421
Color [Black]	9	4		B0QY89;Q9Y262;B0QY90;C9JHP4;C9K0Q7;H7C3A0	B0QY89;Q9Y262;B0QY90	Eukaryotic translation initiation factor 3 subunit L	EIF3L			15	15	15	25.7	25.7	25.7	70.901	0	224.46	2515600000	45	1.58311	0.562643	-0.230712	-0.406956	26.8399	26.8505	26.7307
Color [Black]	9	4		B1AHB1;P33992;B1AHB2;B1AHA9	B1AHB1;P33992	DNA helicase;DNA replication licensing factor MCM5	MCM5			14	14	14	26.2	26.2	26.2	77.592	0	24.635	2743800000	49	0.806373	0.308547	0.564587	0.685339	28.3854	28.8573	28.5367
Color [Black]	9	4		B1AKJ5;O43847;F5H7V1;G3V1R5;H0Y5G9	B1AKJ5;O43847;F5H7V1;G3V1R5	Nardilysin	NRD1			14	14	14	13	13	13	139.41	0	56.364	994990000	35	0.121397	0.873553	-0.0799179	-0.107955	26.291	25.7162	25.9947
Color [Black]	9	4		B1ALK7;Q14155;E7EUY6;E9PDQ5;F6SJA5;E7EU80;Q15052	B1ALK7;Q14155;E7EUY6;E9PDQ5	Rho guanine nucleotide exchange factor 7	ARHGEF7			6	6	6	11.5	11.5	11.5	79.831	0	71.364	913290000	23	0.885472	0.273581	-0.592195	-0.729653	25.9171	25.7418	25.8297
Color [Black]	9	4		B1ANR0;Q13310;H0Y5F5;H0YEU6;B1ANR1;H0YCC8;H0YEQ8;P0CB38;H0YER0;H0Y6X6	B1ANR0;Q13310;H0Y5F5	Polyadenylate-binding protein;Polyadenylate-binding protein 4	PABPC4			23	15	14	33.7	22.3	20.8	67.97	0	86.895	6325000000	55	0.208009	0.802883	0.116027	0.16208	28.5095	28.8794	29.2031
Color [Black]	9	4		B1AUU8;P42566;S4R3U1	B1AUU8;P42566	Epidermal growth factor receptor substrate 15	EPS15			10	10	10	18	18	18	83.653	0	55.524	989420000	21	1.13571	0.531773	0.274227	0.446947	26.7429	26.4812	26.4008
Color [Black]	9	4		H7C1Q6;H7BXF4;B1PBA3;Q9NXE4;H7C0W5;H7C235	H7C1Q6;H7BXF4;B1PBA3;Q9NXE4;H7C0W5	Sphingomyelin phosphodiesterase 4	SMPD4			3	3	3	4.9	4.9	4.9	83.146	0.00053591	2.0006	83580000	9	0.569976	0.3118	-0.726243	-0.680906	24.2738	24.8648	23.0498
Color [Black]	9	4		B2RNN3;A0A087X286;K7EL23;P0C862	B2RNN3;A0A087X286	Complement C1q and tumor necrosis factor-related protein 9B	C1QTNF9B;CKLF-CMTM1			36	36	36	29.4	29.4	29.4	144.91	0	323.31	12154000000	147	1.95304	0.555268	0.228696	0.414865	30.7603	30.7676	30.6799
Color [Black]	9	4		B4DDF4;B4DUT8;Q99439;A0A087X271;K7ES69;A0A087X1X5;H3BVI6;A0A087WV51;H3BQH0;Q15417	B4DDF4;B4DUT8;Q99439;A0A087X271;K7ES69;A0A087X1X5;H3BVI6	Calponin;Calponin-2	CNN2			8	8	8	34.6	34.6	34.6	32.616	0	85.513	1230800000	22	0.166093	0.8826	-0.0665277	-0.1022	26.7261	26.2865	26.7093
Color [Black]	9	4		B4DR61;P61619;F8W776;Q8TC24;Q9H9S3	B4DR61;P61619	Protein transport protein Sec61 subunit alpha isoform 1	SEC61A1			6	6	5	14.5	14.5	12.7	52.949	0	11.563	2606000000	22	0.8476	0.551624	0.27025	0.417004	28.495	28.3568	28.3076
Color [Black]	9	4		E9PFF5;B4DXZ6;P51114;E7EU85;C9IZ22;C9JZE0;C9JY20;C9JAJ4;C9J5B4;H7C4S4	E9PFF5;B4DXZ6;P51114;E7EU85	Fragile X mental retardation syndrome-related protein 1	FXR1			9	9	7	24.5	24.5	21.2	55.105	0	93.727	3715200000	33	0.403759	0.745918	-0.123479	-0.196121	28.4223	28.3858	28.2963
Color [Black]	9	4		B4E1G1;Q9BUN8;E5RGY0	B4E1G1;Q9BUN8;E5RGY0	Derlin-1	DERL1			3	3	3	21.9	21.9	21.9	17.033	0	36.236	1927700000	27	0.24998	0.744348	-0.142003	-0.195843	28.3574	27.6464	28.1207
Color [Black]	9	4		B5MBZ0;Q9HC35	B5MBZ0;Q9HC35	Echinoderm microtubule-associated protein-like 4	EML4			6	6	6	7.8	7.8	7.8	110.18	0	10.809	475920000	13	0.233884	0.563665	0.631035	0.404568	25.313	24.9803	24.7884
Color [Black]	9	4		B5MDF5;J3KQE5;P62826;F5H018;H0YFC6;B4DV51	B5MDF5;J3KQE5;P62826;F5H018;H0YFC6	GTP-binding nuclear protein Ran	RAN			12	12	12	40.8	40.8	40.8	26.224	0	257.72	28860000000	64	2.98249	0.408036	0.31665	0.589483	31.8327	31.7547	31.7665
Color [Black]	9	4		Q99613;B5ME19;H3BPE3;H3BPE4;H3BTY8	Q99613;B5ME19	Eukaryotic translation initiation factor 3 subunit C;Eukaryotic translation initiation factor 3 subunit C-like protein	EIF3C;EIF3CL			12	12	12	14.8	14.8	14.8	105.34	0	35.419	3559300000	40	1.68075	0.164025	-0.60541	-0.912206	27.5066	27.5475	27.4558
Color [Black]	9	4		H7C2W9;C9JU56;B7Z4E3;B7Z4C8;P62899;B8ZZK4	H7C2W9;C9JU56;B7Z4E3;B7Z4C8;P62899;B8ZZK4	60S ribosomal protein L31	RPL31			4	4	4	35.2	35.2	35.2	12.701	0	108.95	5689300000	17	0.304448	0.830848	0.0815849	0.133947	29.495	29.2551	29.545
Color [Black]	9	4		F8W1R7;J3KND3;G8JLA2;G3V1V0;B7Z6Z4;P60660;F8VPF3;G3V1Y7;F8VZU9;F8W180;H0YI43;F8W1I5;F8VXL3	F8W1R7;J3KND3;G8JLA2;G3V1V0;B7Z6Z4;P60660;F8VPF3;G3V1Y7;F8VZU9;F8W180	Myosin light polypeptide 6	MYL6			6	6	4	38.6	38.6	22.1	16.29	0	172.53	9033100000	50	0.849013	0.630825	0.207481	0.338187	29.3804	29.5697	29.5522
Color [Black]	9	4		B7Z7P8;P62495;I3L492;D6RJE8;D6RCB3	B7Z7P8;P62495	Eukaryotic peptide chain release factor subunit 1	ETF1			11	11	11	34.3	34.3	34.3	47.475	0	50.598	1769100000	48	0.718023	0.706977	-0.146885	-0.247475	27.8107	27.5919	27.7019
Color [Black]	9	4		E7ENZ3;B7ZAR1;E9PCA1;P48643	E7ENZ3;B7ZAR1;E9PCA1;P48643	T-complex protein 1 subunit epsilon	CCT5			13	13	13	29.8	29.8	29.8	53.848	0	292.61	8358900000	83	0.554121	0.814347	-0.0831102	-0.146722	29.8459	29.7369	29.7638
Color [Black]	9	4		E5RFP2;E5RJM0;B7ZLQ8;Q17RY0;H0Y9D9;J3KN18;Q7Z5Q1;Q8NE35	E5RFP2;E5RJM0;B7ZLQ8;Q17RY0;H0Y9D9;J3KN18;Q7Z5Q1;Q8NE35	Cytoplasmic polyadenylation element-binding protein 4;Cytoplasmic polyadenylation element-binding protein 2;Cytoplasmic polyadenylation element-binding protein 3	CPEB4;CPEB2;CPEB3			3	3	3	9.4	9.4	9.4	38.05	0.00059382	2.7166	268850000	13	0.604293	0.754562	0.110474	0.189848	25.6096	25.5783	25.6671
Color [Black]	9	4		B7ZM99;G3V5I2;Q9BXJ2;H0YBS1	B7ZM99;G3V5I2;Q9BXJ2	Complement C1q tumor necrosis factor-related protein 7	MTHFD1L;VTI1B;C1QTNF7			5	5	5	6.4	6.4	6.4	105.89	0	9.663	307720000	15	0.982357	0.619978	0.210486	0.350558	25.2087	25.4137	25.2917
Color [Black]	9	4		B8ZZU8;I3L0M9;Q15370;A0A0B4J296	B8ZZU8;I3L0M9;Q15370	Transcription elongation factor B polypeptide 2	TCEB2			3	3	3	28.3	28.3	28.3	12.527	0	4.434	333750000	9	0.425505	0.406821	0.721265	0.58937	24.6331	25.0274	24.8829
Color [Black]	9	4		H7C463;B9A067;C9J406;Q16891	H7C463;B9A067;C9J406;Q16891	MICOS complex subunit MIC60	IMMT			6	6	6	12.9	12.9	12.9	68.064	0	10.969	489660000	13	0.0814362	0.887162	0.0834662	0.096815	25.0175	25.051	25.5276
Color [Black]	9	4		C9J0K6;P30626	C9J0K6;P30626	Sorcin	SRI			7	5	5	54.2	33.5	33.5	17.605	0	5.0979	1110500000	12	0.777502	0.483424	-0.353092	-0.497786	26.7698	26.603	26.451
Color [Black]	9	4		C9J7T7;C9JE98;C9J0Q5;C9JFD3;Q9Y618;C9JQE8;H7C0P3;C9J330	C9J7T7;C9JE98;C9J0Q5;C9JFD3;Q9Y618;C9JQE8	Nuclear receptor corepressor 2	NCOR2			6	6	6	3.3	3.3	3.3	250.33	0	10.307	245320000	10	0.185291	0.933099	0.030646	0.054422	25.0063	24.8832	24.9613
Color [Black]	9	4		C9J1P2;P48444;Q6P1Q5	C9J1P2;P48444	Coatomer subunit delta	RGPD5;ARCN1			8	8	8	13.5	13.5	13.5	75.242	0	29.824	2916000000	24	0.420505	0.715087	0.154648	0.235469	28.7689	28.6137	28.7
Color [Black]	9	4		C9J4M6;C9J2Y9;P30876	C9J4M6;C9J2Y9;P30876	DNA-directed RNA polymerase;DNA-directed RNA polymerase II subunit RPB2	POLR2B			5	5	5	5.5	5.5	5.5	125.19	0	6.3343	529570000	13	0.00158038	0.997918	0.000894547	0.00130647	25.7078	25.4515	25.3257
Color [Black]	9	4		C9J3V5	C9J3V5	Testis-expressed sequence 22 protein	TEX22			4	4	4	7.3	7.3	7.3	71.606	0	4.2854	242800000	12	0.41163	0.433763	0.665287	0.560551	25.386	25.0862	25.2538
Color [Black]	9	4		E9PIE9;Q14172;C9J6F3;H3BPZ2;Q2M2E3;A0A087X0A7;E7EVE9	E9PIE9;Q14172;C9J6F3;H3BPZ2;Q2M2E3	Outer dense fiber protein 4	GPSM3;DMD;PDCD10;MVP;ODF4			4	4	4	3.6	3.6	3.6	127.79	0.00059137	2.7023	242980000	6	0.882487	0.627865	0.210647	0.34465	25.1123	24.7931	24.8602
Color [Black]	9	4		C9JA08;Q96D46;C9J0B9;C9IY70;C9IZW9;C9K0C2	C9JA08;Q96D46	60S ribosomal export protein NMD3	NMD3			6	6	6	15.3	15.3	15.3	60.125	0	19.425	499510000	19	0.74212	0.569946	-0.260325	-0.393868	24.962	25.0728	25.3431
Color [Black]	9	4		C9JEA3;Q96KA5	C9JEA3;Q96KA5	Cleft lip and palate transmembrane protein 1-like protein	NEU4;CLPTM1L			4	4	4	6.6	6.6	6.6	92.823	0	50.895	1385000000	31	1.7771	0.424798	0.333662	0.571043	27.5789	27.6979	27.5483
Color [Black]	9	4		C9JXB8;C9JNW5;P83731	C9JXB8;C9JNW5;P83731	60S ribosomal protein L24	RPL24			7	7	7	47.1	47.1	47.1	14.369	0	110.39	9204200000	26	0.443774	0.740539	0.127205	0.204138	29.5922	29.7391	29.9525
Color [Black]	9	4		C9JRJ5;Q9UGP4	C9JRJ5;Q9UGP4	LIM domain-containing protein 1	LIMD1			5	5	5	13.1	13.1	13.1	65.534	0	25.452	271160000	10	0.338115	0.628548	0.291819	0.340684	24.687	24.4472	24.357
Color [Black]	9	4		C9JZR2;O60716;H0YC95;E9PRE2;E9PKY0	C9JZR2;O60716	Catenin delta-1	CTNND1			18	18	18	26.1	26.1	26.1	104.85	0	196.47	2454100000	59	0.129216	0.907666	-0.0501614	-0.0780682	27.7425	27.4317	27.6788
Color [Black]	9	4		C9K025;P18077;F8WBS5;F8WB72	C9K025;P18077;F8WBS5;F8WB72	60S ribosomal protein L35a	RPL35A			4	4	4	37.2	37.2	37.2	10.645	0	4.1784	1609100000	8	1.81114	0.221596	0.498302	0.799881	27.6894	27.7569	27.3812
Color [Black]	9	4		D3YTB1;F8W727;P62910	D3YTB1;F8W727;P62910	60S ribosomal protein L32	RPL32			3	3	3	23.3	23.3	23.3	15.616	0	13.045	982860000	12	0.949533	0.535627	-0.28378	-0.443509	26.2388	26.1844	26.5342
Color [Black]	9	4		D6RB09;D6RG13;D6RAT0;P61247;D6RAS7;H0Y8L7;E9PFI5;D6R9B6;H0Y9Y4;D6RED7;D6RGE0;D6RI02	D6RB09;D6RG13;D6RAT0;P61247;D6RAS7;H0Y8L7;E9PFI5;D6R9B6;H0Y9Y4	40S ribosomal protein S3a	RPS3A			9	9	9	47.7	47.7	47.7	22.459	0	287.12	5948300000	47	1.1005	0.528874	0.279992	0.451867	29.5045	29.5997	29.24
Color [Black]	9	4		D6RBS8;Q9Y315;E9PPM8;E9PMH9;E9PML7;E9PPK3	D6RBS8;Q9Y315;E9PPM8;E9PMH9;E9PML7	Deoxyribose-phosphate aldolase	ARMCX4;DERA			4	4	4	10.2	10.2	10.2	59.505	0	24.166	669420000	8	0.443407	0.277364	-1.15468	-0.713422	25.4739	25.6274	22.2016
Color [Black]	9	4		D6RD46;Q9UPQ0;E7EPK0;E9PDJ9;H0Y8P3;G5EA03;D6R8Y0;D6RJ93;Q6NVB9	D6RD46;Q9UPQ0;E7EPK0;E9PDJ9;H0Y8P3;G5EA03	LIM and calponin homology domains-containing protein 1	LIMCH1			9	9	9	13.1	13.1	13.1	109.93	0	48.339	1083900000	22	0.347577	0.532489	-0.480823	-0.447789	26.2155	25.7074	26.0661
Color [Black]	9	4		D6REX3;O94979;D6RHZ5;H7BXG7;H0YAB3;H0Y8W8;H0Y9T9;H0YAF5;H0Y8V7;D6RBT0;D6RE64;H0Y9K1;D6RHE8	D6REX3;O94979;D6RHZ5;H7BXG7	Protein transport protein Sec31A	SEC31A			15	15	14	15.3	15.3	14.5	136.22	0	66.047	2621900000	50	0.632882	0.580398	-0.267131	-0.387032	27.2876	26.7846	27.2696
Color [Black]	9	4		E5RFK5;Q9HCE1	E5RFK5;Q9HCE1	Putative helicase MOV-10	CCNC;MOV10			13	13	13	12.7	12.7	12.7	151.14	0	47.034	1701900000	33	0.859313	0.313333	-0.536409	-0.678816	26.0133	26.3664	26.1202
Color [Black]	9	4		E5RJR5;P63208;E5RGM3;E7ERH2;F8W8N3	E5RJR5;P63208;E5RGM3;E7ERH2;F8W8N3	S-phase kinase-associated protein 1	SKP1			3	3	3	16	16	16	18.72	0	40.394	312160000	14	0.657661	0.213843	0.915745	0.810128	24.7953	25.1157	24.6435
Color [Black]	9	4		J3QLD9;E7EMK3;Q14254;K7EKW9	J3QLD9;E7EMK3;Q14254	Flotillin-2	FLOT2			4	4	4	11.9	11.9	11.9	47.142	0	7.1793	246540000	12	0.0946731	0.867308	0.102023	0.115275	24.8461	24.6618	24.8571
Color [Black]	9	4		E7EMW7;O95071;E5RFK7;H0YBB4;E7ET84	E7EMW7;O95071	E3 ubiquitin-protein ligase UBR5	UBR5			5	5	5	2.3	2.3	2.3	308.57	0	6.0533	199880000	11	0.960211	0.172912	0.792393	0.893957	23.8708	24.1328	24.1882
Color [Black]	9	4		E7EMZ9;E9PBC6;O95359;H0Y2U4;D6RAA5;Q4VXL8;A0A0U1RRM9;H0Y911;H0Y954;E9PGB3	E7EMZ9;E9PBC6;O95359;H0Y2U4;D6RAA5;Q4VXL8	Transforming acidic coiled-coil-containing protein 2	TACC2;ANKRD11			15	11	11	7.7	6.2	6.2	296.74	0	97.011	881260000	37	0.943523	0.46797	0.345327	0.514485	26.6068	26.3283	26.1258
Color [Black]	9	4		E7EP32;P62879;C9JIS1;C9JXA5;C9JZN1;P62873;B1AKQ8;F6X3N5;F6UT28;F5H8J8;F5H100;B3KVK2;F5H0S8;E9PCP0;P16520	E7EP32;P62879;C9JIS1;C9JXA5;C9JZN1;P62873;B1AKQ8;F6X3N5;F6UT28	Guanine nucleotide-binding protein G(I)/G(S)/G(T) subunit beta-2;Guanine nucleotide-binding protein G(I)/G(S)/G(T) subunit beta-1	GNB2;GNB1			6	6	3	7.2	7.2	3.4	91.835	0	3.9971	872700000	14	0.459381	0.745663	-0.120727	-0.196801	26.2941	26.0979	25.9484
Color [Black]	9	4		E7EPB3;P50914	E7EPB3;P50914	60S ribosomal protein L14	RPL14			4	4	4	36.3	36.3	36.3	14.558	0	67.009	2650200000	19	1.48217	0.207879	-0.55467	-0.823667	28.1834	27.9538	27.674
Color [Black]	9	4		E7ES33;E7EPK1;Q16181;G3V1Q4;A0A0U1RRE1;A0A0U1RRH9;A0A0U1RQK0;A0A0U1RRD1;Q5JXL7	E7ES33;E7EPK1;Q16181;G3V1Q4;A0A0U1RRE1	Septin-7	2020-09-07			8	8	8	26.1	26.1	26.1	48.715	0	137.13	1205000000	35	0.0577629	0.945872	0.0275141	0.0413908	26.5725	26.7915	26.8873
Color [Black]	9	4		E7EPN9;Q9Y520;H7C5N8;A0A0A0MS30	E7EPN9;Q9Y520	Protein PRRC2C	PRRC2C			37	37	36	14	14	13.8	308.77	0	102.3	5719100000	95	0.0441318	0.967467	0.0179736	0.0281265	29.2428	29.1811	28.9201
Color [Black]	9	4		E7EQR4;P15311;P35241;E9PQ82;E9PNV3;P26038;V9GZ54	E7EQR4;P15311	Ezrin	EZR			11	11	11	20	20	20	69.371	0	136.73	1307000000	34	0.616279	0.418017	0.49597	0.575728	26.5391	26.0919	26.0152
Color [Black]	9	4		E7EQZ4;Q16637;B4DP61;H0YBZ9;A0A0G2JRY6;A0A0G2JRX5	E7EQZ4;Q16637;B4DP61	Survival motor neuron protein	SMN1;SMN2			6	6	6	20.4	20.4	20.4	31.689	0	48.395	1602400000	22	0.426362	0.266992	1.37889	0.732934	27.1885	27.7027	27.0182
Color [Black]	9	4		E7ERI8;E7EW49;E3W994;A0A0U1RQI6;J3KR49;O75122;C9J668;H7C4I5;D6RBU8;B3KR06;E7ENG2	E7ERI8;E7EW49;E3W994;A0A0U1RQI6;J3KR49;O75122	CLIP-associating protein 2	CLASP2			8	8	6	7.7	7.7	5.7	165.63	0	10.466	350840000	12	0.285884	0.551984	0.504571	0.416252	24.8316	24.591	22.6237
Color [Black]	9	4		H0YBP1;E7ESA6;Q05397;E9PEI4;H0YB16;H0YBZ1;E5RHD8;B4DWJ1;E5RI03;H0YB99	H0YBP1;E7ESA6;Q05397;E9PEI4;H0YB16;H0YBZ1;E5RHD8;B4DWJ1	Focal adhesion kinase 1	PTK2			5	5	5	6.1	6.1	6.1	115.45	0	7.5122	621470000	21	0.370837	0.680975	0.204958	0.280236	26.0149	26.0413	25.9916
Color [Black]	9	4		E7ESC6;Q9UIA9;H0YBE1;E5RIW1	E7ESC6;Q9UIA9	Exportin-7	XPO7			5	5	5	6.2	6.2	6.2	124.07	0	7.5351	192510000	13	0.608176	0.715924	0.140013	0.232106	24.0488	24.0426	24.2603
Color [Black]	9	4		E7EST9;E7ESU0;B5MEG5;O94966;A0A0A0MR08	E7EST9;E7ESU0;B5MEG5;O94966	Ubiquitin carboxyl-terminal hydrolase;Ubiquitin carboxyl-terminal hydrolase 19	USP19			5	4	4	3.3	2.5	2.5	238.4	0	5.627	229770000	13	0.339151	0.535088	-0.476721	-0.441011	22.6023	24.1058	24.5109
Color [Black]	9	4		E7EVA0;P27816;B5MEG9;H0Y2V1;H7C4C5;F8W9U4;A0A0J9YVV8;A0A0J9YW37;H7C456	E7EVA0;P27816	Microtubule-associated protein;Microtubule-associated protein 4	MAP4			28	28	28	15.7	15.7	15.7	245.44	0	323.31	7403300000	108	0.363685	0.745562	-0.128002	-0.19786	29.0289	29.0455	29.2872
Color [Black]	9	4		G5E9S8;G3V2E7;F8W6L3;G3V3H3;G3V5R9;E7EVH7;Q07866;G3V2P7;H0YJU9;H0YJL0;H7C4M1;H0YJT3;H0YG16	G5E9S8;G3V2E7;F8W6L3;G3V3H3;G3V5R9;E7EVH7;Q07866	Kinesin light chain 1	KLC1			15	15	9	30.8	30.8	17.5	62.506	0	78.648	2110100000	37	0.0162026	0.991234	0.005469	0.008937	26.8519	27.1321	27.2026
Color [Black]	9	4		E7EX17;P23588;F8VX11;F8VP89;F8W0K0;F8VSC7;F8VRU1;F8VYE9	E7EX17;P23588;F8VX11;F8VP89	Eukaryotic translation initiation factor 4B	EIF4B			8	8	8	15.7	15.7	15.7	69.697	0	23.166	3144600000	23	0.605505	0.141858	1.58935	0.948115	27.4586	27.3743	27.4443
Color [Black]	9	4		E7EX90;Q14203;Q6AWB1;E7EWF7;C9JZA4;C9JTE5;C9JJN7;C9JJD0;C9JKG6;E9PCY0	E7EX90;Q14203;Q6AWB1	Dynactin subunit 1	DCTN1;DKFZp686E0752			16	16	16	16.5	16.5	16.5	139.09	0	117.33	2125500000	48	1.10603	0.64157	0.191343	0.329135	28.0564	27.9911	28.2547
Color [Black]	9	4		E9PB90;P52789	E9PB90;P52789	Hexokinase;Hexokinase-2	HK2			5	5	5	7.2	7.2	7.2	98.972	0	9.8166	323860000	13	0.012183	0.980015	-0.0223643	-0.0202176	25.0555	24.4347	24.3659
Color [Black]	9	4		E9PC44;E9PDM8;O94855	E9PC44;E9PDM8;O94855	Protein transport protein Sec24D	SEC24D			4	4	4	15.5	15.5	15.5	43.94	0	12.66	449990000	16	0.196553	0.714873	-0.215897	-0.234126	23.5554	24.3053	25.0006
Color [Black]	9	4		E9PC52;Q16576;Q5JP01;Q09028;C9JAJ9;E9PNS2;C9J7L0;E9PIC4;E9PNS6;Q5JP02;H0YF10	E9PC52;Q16576;Q5JP01;Q09028	Histone-binding protein RBBP7;Histone-binding protein RBBP4	RBBP7;RBBP4			6	6	6	24	24	24	46.938	0	189.37	717070000	21	0.721596	0.125324	1.34751	0.995	26.019	25.6149	26.1161
Color [Black]	9	4		E9PCH4;Q8TEU7;D6RE77;B7Z7Y1	E9PCH4;Q8TEU7;D6RE77;B7Z7Y1	Rap guanine nucleotide exchange factor 6	RAPGEF6			6	6	4	4.1	4.1	2.8	185.19	0	6.4357	419520000	20	0.490019	0.294923	0.921279	0.698459	25.187	25.3516	25.2913
Color [Black]	9	4		E9PD53;Q9NTJ3;C9JR83;C9JVD8;C9J9E4	E9PD53;Q9NTJ3	Structural maintenance of chromosomes protein;Structural maintenance of chromosomes protein 4	SMC4			21	21	20	17.7	17.7	16.9	144.45	0	56.098	33689000000	42	1.06072	0.397452	-0.408239	-0.59959	32.1507	31.6988	32.0061
Color [Black]	9	4		E9PDF6;O43795;E7EQD9;H7C2Y7;C9JYW1;A0A0U1RRI3;Q9UBC5	E9PDF6;O43795	Unconventional myosin-Ib	MYO1B			7	7	7	8.7	8.7	8.7	128.48	0	14.432	458860000	14	0.969185	0.591587	-0.229839	-0.376115	25.4745	25.1309	25.2985
Color [Black]	9	4		E9PF19;Q9Y4P3;Q96E41	E9PF19;Q9Y4P3;Q96E41	Transducin beta-like protein 2	TBL2			5	5	5	12.9	12.9	12.9	45.935	0	6.9737	197160000	14	0.10536	0.891909	-0.0688121	-0.0935699	24.1899	24.3294	24.4284
Color [Black]	9	4		E9PF55;P02786;A0A087WWW7;E9PGF5;Q9HBL0;H0Y4U1;F8VV64;Q63HR2	E9PF55;P02786	Transferrin receptor protein 1;Transferrin receptor protein 1, serum form	TNS1;TFRC			7	6	6	3.6	3.1	3.1	268.72	0	6.1891	436940000	14	0.71833	0.139841	1.25247	0.96548	25.6115	25.4429	25.2533
Color [Black]	9	4		E9PFH4;Q9Y5L0;C9J7E5	E9PFH4;Q9Y5L0;C9J7E5	Transportin-3	TNPO3			7	7	7	12.1	12.1	12.1	96.669	0	128.61	1033600000	28	0.0979702	0.78616	0.227053	0.170672	26.2452	26.6494	25.9324
Color [Black]	9	4		H0Y8C4;E9PFR3;Q14738;H7C5Q9	H0Y8C4;E9PFR3;Q14738;H7C5Q9	Serine/threonine-protein phosphatase 2A 56 kDa regulatory subunit delta isoform	PPP2R5D			4	2	2	9.1	4.2	4.2	59.335	0	4.0038	129290000	7	0.744564	0.802894	-0.0890675	-0.16051	23.316	23.3784	23.4996
Color [Black]	9	4		E9PG22;Q8IW35;F8WF91;H7C4Y5	E9PG22;Q8IW35	Centrosomal protein of 97 kDa	CEP97			9	9	9	13.2	13.2	13.2	90.309	0	36.261	857200000	22	0.0367227	0.953508	-0.0291583	-0.0379143	26.0111	25.7526	25.8265
Color [Black]	9	4		E9PGT1;Q15631;H7C1D4;A0A0J9YVW2	E9PGT1;Q15631;H7C1D4	Translin	TSN			5	5	5	31.4	31.4	31.4	25.572	0	22.318	789460000	19	1.51519	0.400988	-0.364831	-0.596841	26.0713	25.8192	26.0338
Color [Black]	9	4		E9PH82;Q8NCA5;C9J3G8	E9PH82;Q8NCA5	Protein FAM98A	FAM98A			6	6	5	28.5	28.5	24	34.431	0	35.02	1025300000	23	0.109996	0.920079	-0.0420386	-0.0658639	26.642	26.2951	26.4238
Color [Black]	9	4		E9PHA2;Q15003;C9J470;C9JZP1;H7C415	E9PHA2;Q15003;C9J470	Condensin complex subunit 2	NCAPH			9	9	9	15.2	15.2	15.2	81.572	0	76.454	2325300000	27	0.556514	0.822946	-0.0783342	-0.139287	27.6209	27.4807	27.5712
Color [Black]	9	4		E9PHI4;O94901;H0Y6N5;H0Y742;H7C3X3;H7C2K3;H7C019;C9JK55	E9PHI4;O94901;H0Y6N5;H0Y742	SUN domain-containing protein 1	SUN1			6	6	6	10.9	10.9	10.9	91.112	0	60.979	265760000	20	0.0429827	0.907312	0.10194	0.0778954	24.079	24.742	24.3137
Color [Black]	9	4		E9PHM6;F6QMI7;Q03001;F8W9J4;A0A0U1RQJ2;H0YC82;Q5T0V7;E7ETB9	E9PHM6;F6QMI7;Q03001;F8W9J4	Dystonin	DST			14	12	12	3	2.5	2.5	629.78	0	22.608	734780000	18	0.739348	0.350605	-0.533409	-0.641975	25.8828	25.0822	24.7832
Color [Black]	9	4		E9PIE4;Q9Y6C9	E9PIE4;Q9Y6C9	Mitochondrial carrier homolog 2	MTCH2			5	5	5	29.4	29.4	29.4	28.549	0	14.196	694650000	11	0.185781	0.861723	0.0783876	0.118577	25.7627	26.2474	26.0108
Color [Black]	9	4		E9PPN3;E9PS17;E9PK59;Q96KG9;H0YCI6;A0A0A0MQX4	E9PPN3;E9PS17;E9PK59;Q96KG9	N-terminal kinase-like protein	SCYL1			5	5	5	9	9	9	73.684	0	5.1331	192150000	11	1.0007	0.0521322	-1.39226	-1.20789	24.0261	22.9499	21.9474
Color [Black]	9	4		H7BXH2;E9PKF6;Q5H9R7;H0YEN2;E9PQP7;E9PK08;E9PJD8;E9PKG4;H0YDW1;E9PNN8	H7BXH2;E9PKF6;Q5H9R7;H0YEN2;E9PQP7	Serine/threonine-protein phosphatase 6 regulatory subunit 3	PPP6R3			7	7	7	10.3	10.3	10.3	92.407	0	42.907	402350000	19	0.464171	0.509587	-0.423004	-0.473171	25.3515	24.2082	24.9254
Color [Black]	9	4		E9PKG1;H7C2I1;Q99873;E9PIX6;E9PQ98;E9PNR9;H0YDE4;A0A087X1W2;Q9NR22	E9PKG1;H7C2I1;Q99873;E9PIX6;E9PQ98;E9PNR9;H0YDE4;A0A087X1W2	Protein arginine N-methyltransferase 1	PRMT1			14	14	11	43.7	43.7	33.2	37.709	0	257.48	6147500000	82	0.127116	0.941189	-0.0289841	-0.0496654	28.79	28.8063	28.7498
Color [Black]	9	4		E9PKZ0;P62917;G3V1A1;E9PKU4;E9PP36	E9PKZ0;P62917;G3V1A1;E9PKU4	60S ribosomal protein L8	RPL8			5	5	5	30.7	30.7	30.7	22.389	0	25.498	4737000000	26	0.00540445	0.992992	-0.00718244	-0.00767721	29.2027	29.6125	29.376
Color [Black]	9	4		E9PL24;A0A0C4DFQ0;E9PQG4;A0A0A0MRL8;A0A0A0MRL9;A0A087WVF8;A0A0A0MRM0;A0A0A0MRM1;A0A087WX83;A0A075B749;Q5VU43;H0YEW6;H0YCH7	E9PL24;A0A0C4DFQ0;E9PQG4;A0A0A0MRL8;A0A0A0MRL9;A0A087WVF8;A0A0A0MRM0;A0A0A0MRM1;A0A087WX83;A0A075B749;Q5VU43	Myomegalin	PDE4DIP			8	8	8	5.9	5.9	5.9	169.8	0	15.907	654220000	24	0.0019404	0.99637	-0.00174777	-0.00220111	25.245	26.0157	25.3318
Color [Black]	9	4		E9PLK3;P55786;A6NEC2;E9PP11;H0YDG0;E9PJY4;E9PPD4;H0YCQ5;E9PJF9;E9PPZ2	E9PLK3;P55786	Puromycin-sensitive aminopeptidase	NPEPPS			19	19	19	25	25	25	102.99	0	99.812	3517900000	68	0.339535	0.807513	-0.0960973	-0.15575	28.2878	28.3704	28.3778
Color [Black]	9	4		E9PMS6;F8WD26;J3KP06;Q8WWI1;E9PMT2;A0A0A0MTE2;E9PMP7;H0Y424;H0YDQ3;E9PJ10;E9PLU6;E9PK58;H0YE95;H0YDG6;E9PRE3;E9PRJ0	E9PMS6;F8WD26;J3KP06;Q8WWI1;E9PMT2;A0A0A0MTE2;E9PMP7;H0Y424	LIM domain only protein 7	LMO7			21	21	21	18.8	18.8	18.8	145.42	0	81.473	3627600000	70	0.347045	0.817126	0.0863768	0.143195	27.7512	27.8224	27.8392
Color [Black]	9	4		E9PNW8;Q8WVX9	E9PNW8;Q8WVX9	Fatty acyl-CoA reductase 1	FAR1			2	2	2	7.5	7.5	7.5	37.481	0	5.8684	247930000	11	0.699283	0.226083	-0.806389	-0.786154	24.7369	24.886	23.2504
Color [Black]	9	4		E9PQA6;Q96EY5;E9PLL0;E9PJW8	E9PQA6;Q96EY5;E9PLL0;E9PJW8	Multivesicular body subunit 12A	MVB12A			2	2	2	12.1	12.1	12.1	28.703	0	7.7049	150460000	12	0.034677	0.946767	-0.0396074	-0.0446916	24.105	24.0959	22.949
Color [Black]	9	4		E9PR44;E9PNH7;E9PRA8;A0A024R3B9;E9PJL7;P02511	E9PR44;E9PNH7;E9PRA8;A0A024R3B9;E9PJL7;P02511	Alpha-crystallin B chain	CRYAB			4	2	2	4.8	2.1	2.1	96.752	0.00053706	2.0072	296290000	5	0.207755	0.883441	0.0633329	0.102488	25.3785	25.425	25.3617
Color [Black]	9	4		F1T0I1;J3KNL6;O15027;X6RGP5;A0A0C4DH09;Q8N9G1	F1T0I1;J3KNL6;O15027;X6RGP5	Protein transport protein Sec16A	SEC16A			28	28	28	15.2	15.2	15.2	249.48	0	92.195	6622700000	105	0.535961	0.767499	-0.106613	-0.181398	29.3549	29.3747	29.4053
Color [Black]	9	4		F5GWT4;Q9H4A3;F6UYG0;H0YH68;K7ENT7;A0A087WYK2;Q96J92;Q9BYP7	F5GWT4;Q9H4A3	Serine/threonine-protein kinase WNK1	WNK1			21	21	18	11.4	11.4	9.8	225.5	0	64.959	3993600000	68	1.49555	0.637584	0.181121	0.325723	28.2003	28.2742	28.201
Color [Black]	9	4		F5GY55;Q16531;F5GWI0;F5GZY8;F5H2L3;F5GYG8	F5GY55;Q16531	DNA damage-binding protein 1	DDB1			7	7	7	7.7	7.7	7.7	121.71	0	7.6354	595070000	14	0.276592	0.821697	-0.0871696	-0.139117	25.5952	25.4368	25.4654
Color [Black]	9	4		F5GZS6;J3KPF3;P08195;F5GZI0;F5H0E2;H0YFS2;H0YFX4;F5H867;F5GZR9	F5GZS6;J3KPF3;P08195	4F2 cell-surface antigen heavy chain	SLC3A2			21	21	21	40.9	40.9	40.9	64.872	0	146.74	10412000000	99	0.295206	0.803836	-0.10191	-0.159255	29.8741	30.0105	29.6521
Color [Black]	9	4		F5H039;Q9NQX3;H0YJ30;G3V582;G3V4R0;G3V355	F5H039;Q9NQX3;H0YJ30;G3V582	Gephyrin;Molybdopterin adenylyltransferase;Molybdopterin molybdenumtransferase	GPHN			9	9	9	12.7	12.7	12.7	84.733	0	53.754	1320500000	28	0.995964	0.54988	0.261888	0.420148	26.9204	26.5881	26.6191
Color [Black]	9	4		F5H1F6;F5H4M0;Q9H9H4	F5H1F6;F5H4M0;Q9H9H4	Vacuolar protein sorting-associated protein 37B	VPS37B			2	2	2	20.1	20.1	20.1	20.654	0	37.65	57338000	10	0.559696	0.518251	-0.364278	-0.46186	22.6908	22.609	23.2845
Color [Black]	9	4		H0Y5D5;Q9BTG3;Q5SYW2;F5H2X7;Q9ULV3;A0A0U1RQR2	H0Y5D5;Q9BTG3;Q5SYW2;F5H2X7;Q9ULV3	Cip1-interacting zinc finger protein	CIZ1			8	8	8	12.9	12.9	12.9	91.124	0	7.821	344010000	16	0.351171	0.637723	-0.263762	-0.324835	25.3516	25.9016	24.847
Color [Black]	9	4		F5H365;Q15436;G3V4V1;G3V1W4;G3V3G5;G3V2R6;G3V5X8;G3V4Q2	F5H365;Q15436	Protein transport protein Sec23A	SEC23A			13	13	10	21.1	21.1	16.2	82.968	0	44.134	2830600000	50	2.23751	0.186579	-0.514601	-0.863805	27.5699	27.7851	27.5423
Color [Black]	9	4		F5H390;F5H0D2;A0A087WW53;Q9BR76;Q3HKR1;E9PFK9;Q9UJ41	F5H390;F5H0D2;A0A087WW53;Q9BR76	Coronin;Coronin-1B	CORO1B			4	4	4	5.9	5.9	5.9	75.809	0	6.3442	275070000	15	0.484287	0.398407	0.650568	0.600023	24.594	24.6762	24.7181
Color [Black]	9	4		F5H442;Q99816	F5H442;Q99816	Tumor susceptibility gene 101 protein	TSG101			6	6	6	18.4	18.4	18.4	40.917	0	11.15	1174900000	14	1.29802	0.245786	0.531102	0.767759	26.9564	26.7403	26.8755
Color [Black]	9	4		F5H6E2;O00159;I3L204;I3L168;I3L3F5;I3L4D4;I3L501;I3L3Y6	F5H6E2;O00159	Unconventional myosin-Ic	MYO1C			23	23	23	26.9	26.9	26.9	118.99	0	188.61	5035300000	76	0.715957	0.637336	0.204657	0.324513	29.464	29.8069	29.4886
Color [Black]	9	4		F6WQW2;P43487;C9JXG8;C9JJ34;C9JGV6;C9JDM3;C9JIC6	F6WQW2;P43487;C9JXG8;C9JJ34;C9JGV6;C9JDM3	Ran-specific GTPase-activating protein	RANBP1			4	4	4	19.4	19.4	19.4	31.904	0	9.1744	553400000	14	0.532361	0.261864	0.974665	0.745885	25.4858	26.1454	25.5411
Color [Black]	9	4		F8W1N5;F8VZJ2;F8VNW4;F8W0W4;H0YHX9;Q13765;Q15742;F8VZ58;Q9BZK3	F8W1N5;F8VZJ2;F8VNW4;F8W0W4;H0YHX9;Q13765;Q15742	Nascent polypeptide-associated complex subunit alpha;NGFI-A-binding protein 2	NACA;NAB2			3	3	3	59.2	59.2	59.2	7.813	0	7.545	226880000	15	0.990202	0.246888	-0.604111	-0.768528	24.1628	24.0075	24.15
Color [Black]	9	4		F8VPD4;P27708;H7C3Z5;H7C2E4;H7BZB3	F8VPD4;P27708	CAD protein;Glutamine-dependent carbamoyl-phosphate synthase;Aspartate carbamoyltransferase;Dihydroorotase	CAD			46	44	44	27	26.3	26.3	236.02	0	323.31	12169000000	189	0.930268	0.717841	0.125616	0.223073	29.9373	30.0641	29.9777
Color [Black]	9	4		F8VXU5;Q9UBQ0;Q05DG7	F8VXU5;Q9UBQ0	Vacuolar protein sorting-associated protein 29	VPS29			6	6	6	35.5	35.5	35.5	23.98	0	7.6742	1069000000	8	0.438556	0.278662	-1.18916	-0.715145	23.1706	26.4537	26.8007
Color [Black]	9	4		F8W7C6;A0A087WV22;X1WI28;P27635;H7C123;H7C2C5;Q96L21;B8A6G2;A6QRI9	F8W7C6;A0A087WV22;X1WI28;P27635;H7C123;H7C2C5	60S ribosomal protein L10	RPL10			9	9	9	50.3	50.3	50.3	18.565	0	93.584	7362300000	33	0.399925	0.682495	0.197592	0.278654	29.444	29.5492	29.2164
Color [Black]	9	4		F8W914;Q9NQC3;A0A0U1RQR6;H7C106	F8W914;Q9NQC3	Reticulon;Reticulon-4	RTN4			3	3	3	11.9	11.9	11.9	37.144	0	5.4893	224280000	7	0.354822	0.484587	0.598581	0.498079	24.4376	24.5508	24.4485
Color [Black]	9	4		F8WCU8;Q00341;H0Y394;H7C0A4;C9JIZ1;H7BZC3;H7C2D1;C9JHS7;C9JHZ8;C9JES8;C9J5E5;C9JZI8;C9JT62;C9JK79	F8WCU8;Q00341;H0Y394;H7C0A4	Vigilin	TGM4;HDLBP			15	15	15	13.2	13.2	13.2	163.2	0	35.625	1753700000	38	0.341314	0.743303	0.127298	0.194559	27.1693	26.8868	27.2233
Color [Black]	9	4		G3V5T9;P24941;E7ESI2;Q00526;K7EJ83;G3V317;K7ELV5;H0YAZ9;E5RGN0;A0A087WZU2;F5H6Z0;E7EUK8;A0A087X209;Q9BVE2;J3QSD7;Q00534;Q96Q40;O94921;Q07002;Q00536;Q00537;Q9NYV4;Q14004	G3V5T9;P24941;E7ESI2	Cyclin-dependent kinase 2	CDK2			15	15	13	49.7	49.7	44.2	39.178	0	64.642	8378500000	49	1.32986	0.627845	0.194122	0.341576	30.0989	30.3003	30.1875
Color [Black]	9	4		G5E933;O95248;H0Y5W8;Q86WG5	G5E933;O95248	Myotubularin-related protein 5	SBF1			8	8	8	5.5	5.5	5.5	208.44	0	13.031	3128500000	22	0.320776	0.545559	0.476406	0.429578	28.4209	27.9992	28.1769
Color [Black]	9	4		G8JLB6;P31943;E9PCY7;D6RIT2;D6RIU0;H0YB39;D6RBM0;E7EQJ0;D6RAM1;D6R9T0;D6RFM3;D6RDU3;D6RIH9;D6RJ04;E5RGV0;E7EN40;H0YBG7;H0YBD7;D6RDL0;E5RGH4;D6RF17;H0YAQ2;D6R9D3	G8JLB6;P31943;E9PCY7;D6RIT2;D6RIU0;H0YB39;D6RBM0	Heterogeneous nuclear ribonucleoprotein H;Heterogeneous nuclear ribonucleoprotein H, N-terminally processed	HNRNPH1			11	11	6	34.7	34.7	19.3	51.229	0	323.31	20544000000	103	0.846412	0.692823	0.158113	0.269474	31.5625	31.7375	31.6111
Color [Black]	9	4		G8JLD5;O00429;F8VZ52;B4DPZ9;F8W1W3;F8VUJ9;B4DDQ3;H0YHY4;F8VR28;F8VYL3	G8JLD5;O00429	Dynamin-1-like protein	DNM1L			16	16	16	31.5	31.5	31.5	79.621	0	111.72	2275400000	36	0.584781	0.806311	0.0876185	0.154571	27.6167	27.6638	27.557
Color [Black]	9	4		H0Y2W2;Q9NVI7;Q5T9A4;Q5SV16;Q5T2N8	H0Y2W2;Q9NVI7;Q5T9A4;Q5SV16;Q5T2N8	ATPase family AAA domain-containing protein 3A;ATPase family AAA domain-containing protein 3B;ATPase family AAA domain-containing protein 3C	ATAD3A;ATAD3B;ATAD3C			4	4	4	8.6	8.6	8.6	64.243	0	10.52	453670000	13	0.507691	0.278023	-0.927919	-0.71371	25.3266	23.1019	25.6332
Color [Black]	9	4		H0Y360;Q01433;H0YCL9;E9PIJ1;E9PJF6;H0YF16	H0Y360;Q01433	AMP deaminase 2	AMPD2			9	9	9	6.3	6.3	6.3	170.67	0	8.2867	632840000	20	0.128882	0.946922	0.0238921	0.04206	26.2312	26.0947	26.0425
Color [Black]	9	4		Q5QPK2;H0Y368;O60762;Q5QPJ9	Q5QPK2;H0Y368;O60762;Q5QPJ9	Dolichol-phosphate mannosyltransferase subunit 1	DPM1			5	5	5	25.1	25.1	25.1	32.426	0	62.239	1199600000	30	0.294108	0.714524	0.170289	0.231826	27.3364	27.0678	26.8601
Color [Black]	9	4		H0Y3P2;D3DQV9;P78344;E9PKF8;H0YCH5;H0YE22;H0YEC5;H0YD77	H0Y3P2;D3DQV9;P78344	Eukaryotic translation initiation factor 4 gamma 2	EIF4G2			8	4	4	8.9	4	4	129.16	0	19.501	397800000	11	0.172144	0.917098	0.0399996	0.0680354	25.3596	25.4129	25.2407
Color [Black]	9	4		H0Y4R1;P12268;E7ETK5	H0Y4R1;P12268;E7ETK5	Inosine-5-monophosphate dehydrogenase 2	IMPDH2			17	17	17	39.8	39.8	39.8	50.957	0	262.43	10097000000	82	2.10788	0.421269	-0.324252	-0.57329	29.275	29.1662	29.0818
Color [Black]	9	4		H0Y564;Q9H1A4	H0Y564;Q9H1A4	Anaphase-promoting complex subunit 1	ANAPC1			5	5	5	4.6	4.6	4.6	161.45	0	82.705	209710000	14	0.0306174	0.957921	-0.0282962	-0.0348807	24.0521	24.271	24.0217
Color [Black]	9	4		H0Y6I0;Q13439;C9JHJ5;A0A087WTW2;E7EVX2	H0Y6I0;Q13439	Golgin subfamily A member 4	GOLGA4			10	10	10	4.9	4.9	4.9	246.6	0	11.617	642050000	17	0.458779	0.351451	0.80621	0.640634	25.2078	25.2837	25.6408
Color [Black]	9	4		H0Y711;Q9BQA1	H0Y711;Q9BQA1	Methylosome protein 50	WDR77			4	4	4	22.3	22.3	22.3	30.987	0	51.119	607460000	14	0.518236	0.27347	0.942221	0.725795	25.8658	25.5759	25.3705
Color [Black]	9	4		H0Y720;Q9UPQ9	H0Y720;Q9UPQ9	Trinucleotide repeat-containing gene 6B protein	TNRC6B			11	11	11	10.9	10.9	10.9	148.57	0	24.089	1376000000	35	0.651362	0.717778	0.133754	0.22561	27.6583	27.9277	27.7869
Color [Black]	9	4		H0Y8C6;O00410;C9JMV5;E7ETV3;H0Y3V4;C9JZ53;E7EQT5;E7EV12;O60518	H0Y8C6;O00410	Importin-5	IPO5			17	17	17	20.9	20.9	20.9	123.75	0	114.13	3544000000	76	0.0289277	0.973031	0.0181446	0.0255249	28.3081	27.7099	28.2007
Color [Black]	9	4		H0YB37;Q99614	H0YB37;Q99614	Tetratricopeptide repeat protein 1	TTC1			2	2	2	14.1	14.1	14.1	18.901	0	3.0497	290570000	9	0.448288	0.61246	0.272923	0.358212	24.6545	24.1631	24.4067
Color [Black]	9	4		H0YDM2;O94964;X6R3R3	H0YDM2;O94964;X6R3R3	Protein SOGA1;N-terminal form;C-terminal 80 kDa form	SOGA1			12	12	10	10.2	10.2	9.1	142.11	0	28.99	616430000	28	1.36867	0.351344	-0.410218	-0.640987	25.7411	25.4667	25.7496
Color [Black]	9	4		H0YEH2;Q5T1Z4;Q5T1Z8;Q14671;E9PR38;H0YDK8;H0YC97;H0YDC5;H0YDQ6;E9PM68;E9PL65;E9PMX1	H0YEH2;Q5T1Z4;Q5T1Z8;Q14671;E9PR38;H0YDK8	Pumilio homolog 1	PUM1			12	12	10	12.2	12.2	10.6	120.11	0	269.94	1989600000	54	0.445149	0.714045	0.155394	0.23906	28.2131	28.4479	28.4337
Color [Black]	9	4		H0YEU2;F8VYZ4;A0A0G2JQI0;H0YAK8;Q5T3E5;Q9H1D0;C9JSX9;H0YN25;G5E9W0;M0QXI5;A0A1B0GWA2;A0A0A0MR68;C9JIS2;F8WBL2;A0A0A0MRB6;E9PSF4;Q5SZP1;A0A0C4DFZ6;H0Y8I7;H0YES8;E9PJN9;H0YHQ7;I3L4Y5;M0R2M8;A0A140T964;Q5T4K3;H0YIN8;O95900	H0YEU2		RPS3			29	18	6	32.5	21.7	8.9	118.12	0	238.36	14611000000	98	2.08878	0.521915	-0.252771	-0.458101	30.7859	30.7052	30.6665
Color [Black]	9	4		H0YI09;Q9H8H3;F8VQX6	H0YI09;Q9H8H3;F8VQX6	Methyltransferase-like protein 7A	METTL7A			4	4	4	23	23	23	28.188	0	8.6919	230440000	15	0.40143	0.427921	0.705218	0.56695	24.781	25.0362	25.1578
Color [Black]	9	4		H0YJ34;Q96AC1;A0A0U1RRM8;G3V3J0;G3V5R2;G3V281;H0YJB6	H0YJ34;Q96AC1;A0A0U1RRM8	Fermitin family homolog 2	FERMT2			8	8	8	16.6	16.6	16.6	73.352	0	120.8	684800000	27	1.27704	0.509626	0.285229	0.471641	25.8436	25.8802	25.8024
Color [Black]	9	4		H0YKD8;P46779;H0YLP6;H0YMF4	H0YKD8;P46779;H0YLP6;H0YMF4	60S ribosomal protein L28	RPL28			6	6	6	26.5	26.5	26.5	19.072	0	10.825	9732100000	15	0.64325	0.142779	1.41954	0.948625	30.2336	30.6532	31.0569
Color [Black]	9	4		H0YM23;O75179;H0YLQ3	H0YM23;O75179	Ankyrin repeat domain-containing protein 17	ANKRD17			21	8	8	10.3	3.9	3.9	263.25	0	28.164	1558800000	22	0.265498	0.862	0.0715103	0.117695	27.7436	27.7812	27.5248
Color [Black]	9	4		H0YNH8;Q9BZF9;F5H2B9;H0YN48;H0YMI1	H0YNH8;Q9BZF9;F5H2B9	Uveal autoantigen with coiled-coil domains and ankyrin repeats	UACA			14	14	14	11.3	11.3	11.3	161.31	0	47.908	1608800000	32	1.01135	0.516955	0.296118	0.46457	26.8441	26.5285	26.4669
Color [Black]	9	4		H2E272;A0A1B0GUM3;S4R3T8;Q2I0M5;A0A0U1RRM2	H2E272;A0A1B0GUM3;S4R3T8		MST1R;CXorf40B			6	6	2	7.4	7.4	2.5	103.29	0	6.2697	274440000	14	0.426442	0.622112	0.27096	0.351259	25.3897	25.3701	26.1228
Color [Black]	9	4		H3BQF1;H3BQB1;P07741;H3BQZ9;H3BSW3	H3BQF1;H3BQB1;P07741;H3BQZ9;H3BSW3	Adenine phosphoribosyltransferase	APRT			2	2	2	15.5	15.5	15.5	16.323	0.00053305	1.9607	168120000	3	1.10927	0.266335	0.533772	0.734941	23.9697	23.9981	23.8945
Color [Black]	9	4		H3BRE8;Q9BWH6;A0A0B4J2A0;H3BPM3;V9GY63	H3BRE8;Q9BWH6	RNA polymerase II-associated protein 1	RPAP1			8	8	5	6.8	6.8	4.2	150.12	0	13.836	629230000	18	0.413242	0.533784	0.406041	0.442408	25.3543	25.8981	25.6104
Color [Black]	9	4		H3BT58;Q14019	H3BT58;Q14019	Coactosin-like protein	COTL1			3	3	3	43.8	43.8	43.8	8.2242	0	42.967	529040000	16	0.456261	0.726556	0.137006	0.217642	25.9714	26.385	26.0815
Color [Black]	9	4		H7BXY3;Q7L2E3	H7BXY3;Q7L2E3	Putative ATP-dependent RNA helicase DHX30	DHX30			15	15	15	15.8	15.8	15.8	130.55	0	20.627	2158800000	32	1.07194	0.351125	-0.449964	-0.64529	27.6062	27.1189	27.3265
Color [Black]	9	4		H7BYW9;Q9P2R6;K7EIE3;H0Y975;G0LNT7	H7BYW9;Q9P2R6	Arginine-glutamic acid dipeptide repeats protein	RERE			4	4	4	9.1	9.1	9.1	66.654	0	3.4512	161030000	8	0.0504284	0.935042	0.041303	0.0528641	24.7245	24.6776	25.3337
Color [Black]	9	4		H7BZW2;Q6P2H3	H7BZW2;Q6P2H3	Centrosomal protein of 85 kDa	CEP85			5	5	5	13.3	13.3	13.3	50.232	0	54.654	421840000	12	0.387198	0.628756	0.2722	0.341901	25.8838	25.5131	25.837
Color [Black]	9	4		H7C152;Q7Z3C6;H7C1G6	H7C152;Q7Z3C6	Autophagy-related protein 9A	ATG9A			5	5	5	25.9	25.9	25.9	26.865	0	7.2773	216070000	13	1.69959	0.278805	0.441612	0.714806	24.5062	24.2898	24.5566
Color [Black]	9	4		H7C1N2;J3KR05;O75128	H7C1N2;J3KR05;O75128	Protein cordon-bleu	COBL			6	6	6	7.3	7.3	7.3	119.04	0	7.135	320860000	13	0.0143479	0.977834	-0.0231247	-0.0223755	23.7197	25.2208	25.3601
Color [Black]	9	4		H7C360;C9J840;E7EX83;A0A0D9SG62;H7C0P6;E7ENQ1;G3XAA2;G5E948;E7EN19;A0A0D9SEY1;O95819;H7C3Z6;Q9UKE5	H7C360;C9J840;E7EX83;A0A0D9SG62;H7C0P6;E7ENQ1;G3XAA2;G5E948;E7EN19;A0A0D9SEY1;O95819	Mitogen-activated protein kinase kinase kinase kinase 4	MAP4K4			4	3	2	3.7	2.7	1.9	157.15	0	6.8174	110630000	10	0.11897	0.832686	0.113605	0.133985	23.63	23.4165	23.3881
Color [Black]	9	4		H7C3I1;Q8IZP2;P50502;F6VDH7;Q3KNR6;Q8NFI4	H7C3I1;Q8IZP2;P50502;F6VDH7;Q3KNR6;Q8NFI4	Putative protein FAM10A4;Hsc70-interacting protein;Putative protein FAM10A5	ST13;ST13P4;ST13P5			2	2	2	20.5	20.5	20.5	16.219	0	6.8534	118860000	6	0.0636771	0.885397	0.105461	0.0980165	23.3828	23.3418	23.3314
Color [Black]	9	4		H7C4B7;Q3LIE7;Q15392	H7C4B7;Q3LIE7;Q15392	Delta(24)-sterol reductase	DHCR24;Nbla03646			2	2	2	13.6	13.6	13.6	18.059	0	3.1997	349540000	5	1.46345	0.2249	0.531233	0.794713	25.7857	25.4448	25.6774
Color [Black]	9	4		I3L0N3;P46459	I3L0N3;P46459	Vesicle-fusing ATPase	NSF			7	7	7	10.6	10.6	10.6	82.091	0	7.4538	417500000	19	2.04576	0.22713	0.47131	0.786415	25.8047	25.8777	25.6128
Color [Black]	9	4		I3L1L3;Q9BQG0;I3L2H8	I3L1L3;Q9BQG0	Myb-binding protein 1A	MYBBP1A			14	14	14	14.1	14.1	14.1	140.13	0	32.985	1091100000	34	0.443377	0.565849	0.329726	0.402392	27.1103	26.5002	26.4602
Color [Black]	9	4		I3L1P8;Q02978	I3L1P8;Q02978	Mitochondrial 2-oxoglutarate/malate carrier protein	SLC25A11			5	5	5	20.9	20.9	20.9	32.182	0	27.187	988770000	13	1.39468	0.197131	-0.5847	-0.840701	26.7439	26.5684	26.3906
Color [Black]	9	4		I3L2C7;P57678;I3L4A4;I3L399;E7EN12;I3L4M4;I3L1J7	I3L2C7;P57678	Gem-associated protein 4	GEMIN4			26	26	26	29.8	29.8	29.8	118.82	0	174.08	8534800000	97	0.454042	0.639538	0.240588	0.330314	29.286	29.8157	29.7172
Color [Black]	9	4		I3L397;I3L504;P63241;F8WCJ1;C9J7B5;C9J4W5;Q9GZV4;Q6IS14	I3L397;I3L504;P63241;F8WCJ1;C9J7B5;C9J4W5;Q9GZV4;Q6IS14	Eukaryotic translation initiation factor 5A;Eukaryotic translation initiation factor 5A-1;Eukaryotic translation initiation factor 5A-2;Eukaryotic translation initiation factor 5A-1-like	EIF5A;EIF5A2;EIF5AL1			4	4	4	21.9	21.9	21.9	16.019	0	8.846	2555400000	9	0.182373	0.932508	-0.0308933	-0.0547244	27.9823	28.0814	28.0861
Color [Black]	9	4		J3KN16;Q5VYK3;R4GMY1;F6XAQ5;R4GMY3	J3KN16;Q5VYK3	Proteasome-associated protein ECM29 homolog	KIAA0368;ECM29			20	20	20	12.6	12.6	12.6	223.69	0	37.807	2153400000	51	1.4456	0.277236	-0.466246	-0.717437	26.8991	26.7035	27.0543
Color [Black]	9	4		J3KPX7;Q99623;F5GY37;F5GWA7;F5H3X6;F5H0C5;F5H2D2;U3KPZ5	J3KPX7;Q99623;F5GY37;F5GWA7;F5H3X6	Prohibitin-2	PHB2			15	15	15	58.4	58.4	58.4	33.239	0	323.31	21679000000	86	0.141846	0.929988	0.0328274	0.056042	31.3841	31.6255	31.5121
Color [Black]	9	4		J3KQN4;H0Y5B4;H7BZ11;P83881;Q969Q0;R4GN19;H7BY91;H0Y3V9	J3KQN4;H0Y5B4;H7BZ11;P83881;Q969Q0	60S ribosomal protein L36a;60S ribosomal protein L36a-like	RPL36A;RPL36A-HNRNPH2;RPL36AL			4	4	4	27.5	27.5	27.5	16.378	0	4.9043	3457900000	14	0.316472	0.3884	-1.44987	-0.610458	28.6699	23.0892	28.7542
Color [Black]	9	4		J3KT73;J3QL01;P63173;J3KSP2	J3KT73;J3QL01;P63173;J3KSP2	60S ribosomal protein L38	RPL38			3	3	3	39.1	39.1	39.1	7.5649	0	76.609	2180100000	17	0.496546	0.407231	-0.607676	-0.587634	28.1352	27.9528	26.5328
Color [Black]	9	4		J3KTA4;P17844;J3KRZ1;J3QRQ7;J3QSF1;J3QR02;J3KRX8;X6RLV5;A0A0U1RQJ0	J3KTA4;P17844	Probable ATP-dependent RNA helicase DDX5	DDX5			22	21	14	35.2	33.4	21.3	69.086	0	284.06	19345000000	91	0.562363	0.862474	0.0650241	0.117942	31.3778	31.4626	31.4464
Color [Black]	9	4		J3QR09;J3KTE4;P84098;J3QL15	J3QR09;J3KTE4;P84098	Ribosomal protein L19;60S ribosomal protein L19	RPL19			5	5	5	25.9	25.9	25.9	23.134	0	121.33	2643800000	20	0.298008	0.814794	-0.0899099	-0.144447	28.0283	28.3568	28.0537
Color [Black]	9	4		J3QK89;Q8IWX8	J3QK89;Q8IWX8	Calcium homeostasis endoplasmic reticulum protein	CHERP			4	4	4	3.9	3.9	3.9	104.93	0	4.4301	824770000	15	0.806895	0.514898	0.318501	0.466626	26.5786	26.6007	26.54
Color [Black]	9	4		J3QQ67;Q07020;H0YHA7;G3V203;F8VUA6;F8VYV2;A0A075B7A0;F8VXR6	J3QQ67;Q07020;H0YHA7;G3V203;F8VUA6;F8VYV2;A0A075B7A0	60S ribosomal protein L18	RPL18			7	7	7	41.6	41.6	41.6	21.728	0	80.661	6672600000	43	0.863152	0.661115	-0.176983	-0.297271	29.4301	29.5683	29.5428
Color [Black]	9	4		J3QRS3;A0A0A0MT11;Q13555;H0Y6G2;Q8WU40;Q13554;H7BXS4;H7BZC6;H7C394;E9PBG7;E9PF82;E9PJB3;P19105;O14950;Q9UQM7;Q13557;D6RHX9;E9PBE8;E7EQE4;H0Y9C2	J3QRS3;A0A0A0MT11;Q13555;H0Y6G2;Q8WU40	Calcium/calmodulin-dependent protein kinase type II subunit gamma	MYL12A;CAMK2G			16	16	2	23.6	23.6	2.6	90.61	0	184.98	4170400000	63	0.263232	0.746158	0.141809	0.19835	28.5095	28.2593	28.3263
Color [Black]	9	4		J3QS41;P42694;A0A075B6R3;J3KT20;J3QRR8;J3KS59	J3QS41;P42694	Probable helicase with zinc finger domain	HELZ			12	12	12	8.1	8.1	8.1	219.05	0	76.914	1480000000	47	0.140251	0.907169	0.0496693	0.0787041	28.0783	28.0903	27.8209
Color [Black]	9	4		J3QT28;O43684;J3QSX4	J3QT28;O43684	Mitotic checkpoint protein BUB3	BUB3			5	5	5	27.3	27.3	27.3	31.703	0	268.94	601630000	25	0.615537	0.138921	-1.62913	-0.964799	25.8899	25.312	22.0755
Color [Black]	9	4		K7EJT5;K7EP65;K7ELC4;K7EMH1;K7ERI7;K7EKS7;P35268	K7EJT5;K7EP65;K7ELC4;K7EMH1;K7ERI7;K7EKS7;P35268	60S ribosomal protein L22	RPL22			2	2	2	51.1	51.1	51.1	5.0827	0	12.09	7084800000	20	0.174208	0.835939	0.0909748	0.13036	29.5448	29.9276	29.6409
Color [Black]	9	4		K7EQ02;K7EQ55;K7EK33;Q96EP5	K7EQ02;K7EQ55;K7EK33;Q96EP5	DAZ-associated protein 1	DAZAP1			5	5	5	20.8	20.8	20.8	35.02	0	17.785	1274600000	30	0.386214	0.687489	0.196446	0.275063	27.4367	27.8118	27.2702
Color [Black]	9	4		K7ELG9;Q3MHD2	K7ELG9;Q3MHD2	Protein LSM12 homolog	LSM12			4	4	4	26.1	26.1	26.1	24.955	0	135.98	456460000	19	0.614251	0.208816	1.02089	0.819215	25.6771	25.5605	25.5671
Color [Black]	9	4		M0QXS5;P14866;M0QYL7;M0R1W6;M0QYT0;M0R076;B4DVF8	M0QXS5;P14866	Heterogeneous nuclear ribonucleoprotein L	HNRNPL			6	6	6	12.5	12.5	12.5	58.362	0	9.9797	1440600000	24	2.44527	0.27382	0.410781	0.724478	27.2299	27.1569	27.3198
Color [Black]	9	4		M0QYS1;P40429;Q8J015;Q6NVV1	M0QYS1;P40429;Q8J015	60S ribosomal protein L13a	RPL13A;RPL13a			5	5	5	23.8	23.8	23.8	24.104	0	323.31	4081700000	49	0.722702	0.704764	-0.151644	-0.254433	28.6478	28.75	28.6235
Color [Black]	9	4		M0QZR4;Q92888;M0QYC1;M0QYS3;M0QZH8;M0R2C7	M0QZR4;Q92888;M0QYC1;M0QYS3	Rho guanine nucleotide exchange factor 1	ARHGEF1			7	7	7	8.9	8.9	8.9	108.32	0	8.9782	667590000	16	0.380152	0.702781	0.174739	0.252106	26.1137	25.8182	25.9653
Color [Black]	9	4		M0R061;Q6JHZ5;O14579	M0R061;Q6JHZ5;O14579	Coatomer subunit epsilon	COPE			3	3	3	21.9	21.9	21.9	16.453	0	7.4842	350460000	12	1.88175	0.274039	-0.434375	-0.721385	24.8173	24.5111	24.5275
Color [Black]	9	4		M0R117;Q02543;M0R1A7;M0R3D6;M0R0P7	M0R117;Q02543;M0R1A7;M0R3D6;M0R0P7	60S ribosomal protein L18a	RPL18A			8	8	8	45.5	45.5	45.5	18.079	0	202.07	17138000000	60	0.489504	0.775524	0.105986	0.178335	30.9951	31.0104	30.9772
Color [Black]	9	4		M0R165;Q9UBC2;M0R2S2;K7EJR2;M0R330;M0QX30;M0R1V5;M0R3I1	M0R165;Q9UBC2;M0R2S2	Epidermal growth factor receptor substrate 15-like 1	EPS15L1			7	7	7	10.4	10.4	10.4	83.474	0	6.3399	775600000	10	0.43065	0.401982	0.731572	0.596418	25.7961	25.9954	25.6589
Color [Black]	9	4		M0R210;P62249;A0A087WZ27;M0R3H0;M0QX76;M0R1M5;Q6IPX4	M0R210;P62249;A0A087WZ27;M0R3H0	40S ribosomal protein S16	RPS16;ZNF90			7	7	7	44.2	44.2	44.2	14.419	0	14.046	4783100000	24	0.166968	0.874486	-0.0732314	-0.110058	28.7586	29.3206	29.1174
Color [Black]	9	4		O00151	O00151	PDZ and LIM domain protein 1	PDLIM1			9	9	9	33.1	33.1	33.1	36.071	0	45.589	1321800000	32	0.15858	0.821531	-0.103424	-0.138909	26.3199	25.5038	25.8914
Color [Black]	9	4		O00154;K7EKP8	O00154;K7EKP8	Cytosolic acyl coenzyme A thioester hydrolase	ACOT7			6	6	6	18.7	18.7	18.7	41.796	0	12.719	1292900000	30	0.7059	0.546029	0.295789	0.427913	27.4692	27.4172	26.9567
Color [Black]	9	4		O00170;E9PMH2;V9GYQ3	O00170;E9PMH2	AH receptor-interacting protein	AIP			3	3	3	13.6	13.6	13.6	37.636	0	4.3112	164740000	16	0.0666174	0.900196	-0.0769291	-0.085224	24.2058	23.275	24.3162
Color [Black]	9	4		O00203;H0YBD0;Q13367	O00203	AP-3 complex subunit beta-1	AP3B1			11	11	11	12	12	12	121.32	0	17.131	1708500000	38	0.396522	0.839523	-0.0745786	-0.128695	27.455	27.3306	27.2399
Color [Black]	9	4		O00291;C9JMG5	O00291	Huntingtin-interacting protein 1	HIP1			11	9	9	13.3	11	11	116.22	0	17.013	378800000	15	0.202221	0.726447	0.181421	0.21445	25.0118	24.9819	25.1352
Color [Black]	9	4		O00299	O00299	Chloride intracellular channel protein 1	CLIC1			6	6	6	32.4	32.4	32.4	26.922	0	11.475	443140000	19	0.569726	0.246737	-0.946668	-0.764163	25.6456	23.3007	25.1985
Color [Black]	9	4		O00303;H0YDT6	O00303;H0YDT6	Eukaryotic translation initiation factor 3 subunit F	EIF3F			8	8	6	29.7	29.7	22.1	37.563	0	55.445	1167200000	34	0.0922072	0.91949	-0.0441113	-0.0657806	26.9732	27.3512	27.1689
Color [Black]	9	4		O00425;F8WD15	O00425	Insulin-like growth factor 2 mRNA-binding protein 3	IGF2BP3			8	8	8	18.7	18.7	18.7	63.704	0	68.543	794520000	22	0.616882	0.171812	1.28344	0.894645	26.5112	26.4671	26.403
Color [Black]	9	4		O00443;A0A0C4DGF9;E9PPP3	O00443	Phosphatidylinositol 4-phosphate 3-kinase C2 domain-containing subunit alpha	PIK3C2A			9	9	9	6.2	6.2	6.2	190.68	0	7.097	577310000	22	0.410079	0.727202	-0.137235	-0.213715	25.9537	25.5152	25.8799
Color [Black]	9	4		O00445;A0A0C4DGZ5	O00445;A0A0C4DGZ5	Synaptotagmin-5;Tyrosine--tRNA ligase	SYT5;YARS			15	13	13	9.4	8.2	8.2	211.13	0	39.648	1479800000	43	3.86942	0.46298	-0.26929	-0.519166	27.0859	27.0993	27.1348
Color [Black]	9	4		O00743	O00743	Serine/threonine-protein phosphatase 6 catalytic subunit;Serine/threonine-protein phosphatase 6 catalytic subunit, N-terminally processed	PPP6C			5	5	5	18	18	18	35.144	0	10.031	329000000	15	0.385518	0.6934	-0.191877	-0.270429	25.1548	25.1049	24.941
Color [Black]	9	4		O14617;A0A087WYN6	O14617	AP-3 complex subunit delta-1	AP3D1			9	9	9	8.6	8.6	8.6	130.16	0	15.515	1926700000	21	0.697729	0.803404	-0.0892474	-0.159855	27.3261	27.3962	27.2467
Color [Black]	9	4		O14744;G3V580;G3V5L5;H7BZ44;H0YJX6;G3V2L6;G3V2X6;C9JSX3;H0YJY6;G3V5T6;H0YJ77;H0YJD3	O14744;G3V580	Protein arginine N-methyltransferase 5;Protein arginine N-methyltransferase 5, N-terminally processed	PRMT5			12	12	12	23.2	23.2	23.2	72.683	0	32.551	3533400000	43	1.01739	0.407594	-0.397346	-0.581497	27.6761	27.6058	28.132
Color [Black]	9	4		O14828	O14828	Secretory carrier-associated membrane protein 3	SCAMP3			3	3	3	13	13	13	38.287	0	170.62	621090000	15	0.648285	0.669038	-0.182158	-0.290528	26.0305	25.8179	25.6288
Color [Black]	9	4		O14867;C9IYH8;C9JMP6;C9IYR0	O14867	Transcription regulator protein BACH1	BACH1			4	4	4	6.8	6.8	6.8	81.957	0	3.3426	150850000	6	0.842717	0.265909	0.620502	0.737115	24.5115	24.2812	24.2567
Color [Black]	9	4		O14879	O14879	Interferon-induced protein with tetratricopeptide repeats 3	IFIT3			9	9	9	23.3	23.3	23.3	55.984	0	137.01	1660200000	39	0.70378	0.495158	0.362401	0.49311	27.462	27.1719	26.9619
Color [Black]	9	4		Q5VV89;O14880;Q5VV87	Q5VV89;O14880	Microsomal glutathione S-transferase 3	MGST3			3	3	3	16.9	16.9	16.9	18.416	0	81.229	2196500000	15	0.0331374	0.980604	0.0119921	0.0192742	27.2962	26.9268	27.0773
Color [Black]	9	4		O14936;Q5JS74;Q5JS72;Q5JS79	O14936;Q5JS74;Q5JS72	Peripheral plasma membrane protein CASK	CASK			4	4	4	4.8	4.8	4.8	105.12	0	3.2139	231770000	10	0.845533	0.123753	1.12423	1.00613	24.4092	24.4807	24.4708
Color [Black]	9	4		O14964;I3L1E3;I3L1P5;I3L165;I3L2H4	O14964	Hepatocyte growth factor-regulated tyrosine kinase substrate	HGS			11	11	11	12.2	12.2	12.2	86.191	0	47.974	3047500000	38	0.553599	0.579787	0.278161	0.384961	28.2219	27.5079	28.0486
Color [Black]	9	4		O14974;F8VZN8;H0YHI8;H0YIS4;H0YIS3;H0YIM2;F8VW28;A0A0U1RQZ1;H0YHL8;H0YIL7	O14974;F8VZN8;H0YHI8	Protein phosphatase 1 regulatory subunit 12A	PPP1R12A			22	22	22	21.1	21.1	21.1	115.28	0	200.74	4897500000	69	1.67091	0.432571	0.330725	0.56051	28.7355	28.5557	28.5906
Color [Black]	9	4		O14980;C9IZS4;C9JQ02;C9JV99;C9J673;C9JKM9;F8WF71;C9IYM2;H7BZC5;C9JF49	O14980	Exportin-1	XPO1			18	18	18	20.6	20.6	20.6	123.38	0	235.12	4129400000	55	1.87458	0.124463	-0.654598	-0.99988	27.9425	27.4643	27.5004
Color [Black]	9	4		O15014;E7ERY8	O15014;E7ERY8	Zinc finger protein 609	ZNF609			4	4	4	3.6	3.6	3.6	151.19	0	6.1789	287680000	10	0.337253	0.551738	-0.428844	-0.418325	25.627	25.3275	23.9422
Color [Black]	9	4		O15042;E7ET15;E7EW00;H0Y8D9;H7C4V2;C9JDJ7;C9J5L1	O15042;E7ET15	U2 snRNP-associated SURP motif-containing protein	U2SURP			11	11	11	14.4	14.4	14.4	118.29	0	31.625	3095400000	27	0.502156	0.64391	0.21104	0.308671	28.1824	28.2767	28.736
Color [Black]	9	4		O15049;C9JVI3	O15049;C9JVI3	NEDD4-binding protein 3	N4BP3;TRIM2			6	6	6	3.8	3.8	3.8	170.06	0	5.1803	903540000	15	1.09687	0.527709	-0.280129	-0.451761	26.2144	26.1156	26.2094
Color [Black]	9	4		O15067;H0YGH1;J3KT98;J3QSG0;J3QSH6	O15067	Phosphoribosylformylglycinamidine synthase	PFAS			9	9	9	7.7	7.7	7.7	144.73	0	20.112	602200000	27	0.861404	0.541825	-0.282907	-0.43343	26.0393	25.8402	25.7332
Color [Black]	9	4		O15084;B4DIW9	O15084;B4DIW9	Serine/threonine-protein phosphatase 6 regulatory ankyrin repeat subunit A	ANKRD28			8	7	7	11.5	10.5	10.5	112.96	0	14.349	473340000	19	0.44931	0.460648	0.535707	0.528794	25.1253	24.8743	25.3628
Color [Black]	9	4		O15226	O15226	NF-kappa-B-repressing factor	NKRF			11	11	11	17.1	17.1	17.1	77.672	0	18.725	1600000000	35	0.726468	0.604236	0.237506	0.36558	27.8159	27.8096	27.7514
Color [Black]	9	4		Q5T8U5;O15260;B4E107	Q5T8U5;O15260	Surfeit locus protein 4	SURF4			6	6	6	39.8	39.8	39.8	21.127	0	202.47	1797500000	25	0.0414355	0.91016	0.0983868	0.0751964	27.7384	27.9183	27.507
Color [Black]	9	4		O15269	O15269	Serine palmitoyltransferase 1	SPTLC1			6	6	6	16.1	16.1	16.1	52.743	0	26.918	624250000	18	0.399159	0.740759	-0.130623	-0.204593	25.876	26.2051	26.1601
Color [Black]	9	4		O15294;C9JZL3	O15294	UDP-N-acetylglucosamine--peptide N-acetylglucosaminyltransferase 110 kDa subunit	OGT			9	9	9	9.9	9.9	9.9	116.92	0	10.081	767880000	18	0.0893006	0.909617	-0.0531896	-0.0747188	25.9759	26.0349	25.3893
Color [Black]	9	4		O15371;B0QYA4;B0QYA5;B0QYA8;B0QYA6	O15371	Eukaryotic translation initiation factor 3 subunit D	EIF3D			6	6	6	12.6	12.6	12.6	63.972	0	30.28	1188200000	33	0.434256	0.590479	-0.2989	-0.376089	27.1612	26.8041	26.1634
Color [Black]	9	4		O15397;H0YH64;F5H244	O15397	Importin-8	IPO8			4	3	3	4.1	3.2	3.2	119.94	0.0040465	1.6682	222910000	5	0.552919	0.278611	-0.834009	-0.714027	22.1503	24.1229	24.1575
Color [Black]	9	4		O43143	O43143	Pre-mRNA-splicing factor ATP-dependent RNA helicase DHX15	DHX15			8	8	8	12.3	12.3	12.3	90.932	0	26.845	1456000000	19	0.174301	0.814142	-0.106976	-0.14603	26.9827	26.8298	26.389
Color [Black]	9	4		O43156	O43156	TELO2-interacting protein 1 homolog	TTI1			3	3	3	3.8	3.8	3.8	122.07	0	4.3176	148650000	10	0.552805	0.515656	-0.372877	-0.46684	23.2207	22.8766	23.0228
Color [Black]	9	4		O43175;Q5SZU1	O43175;Q5SZU1	D-3-phosphoglycerate dehydrogenase	PHGDH			13	13	13	30.2	30.2	30.2	56.65	0	323.31	7039800000	57	0.119602	0.904459	-0.05498	-0.08236	29.3768	29.4177	29.2162
Color [Black]	9	4		O43242;H0YGV8	O43242	26S proteasome non-ATPase regulatory subunit 3	PSMD3			19	19	19	39	39	39	60.977	0	86.467	3090800000	77	0.319122	0.824818	0.08358	0.137621	28.5358	28.8052	28.6958
Color [Black]	9	4		O43324;H0YAL7;D6RBD7;C9J1V9;D6RCQ0;H0YAH9	O43324;H0YAL7;D6RBD7;C9J1V9	Eukaryotic translation elongation factor 1 epsilon-1	EEF1E1;EEF1E1-BLOC1S5			9	9	9	58.6	58.6	58.6	19.81	0	26.368	2080200000	20	0.15911	0.883921	-0.0645307	-0.0989539	27.171	27.4355	27.2871
Color [Black]	9	4		O43491;E9PHY5;E9PK52;E9PII3;Q6ZSX4;Q6R5J7;E9PPC9;E9PMV8;H0Y5B0;J3QS55;E9PMG5;E9PN54;A0A1B0GTF8;A8K968;A0A0A0MRA8;A0A0A0MSA4;Q9Y2J2	O43491;E9PHY5;E9PK52;E9PII3	Band 4.1-like protein 2	EPB41L2			9	9	9	11.8	11.8	11.8	112.59	0	15.378	477400000	18	0.697064	0.438306	0.431245	0.551497	25.9407	25.0912	25.238
Color [Black]	9	4		O43592;F8WDU6;F5GYW6	O43592	Exportin-T	XPOT			19	19	19	23.3	23.3	23.3	109.96	0	184.82	4612000000	82	0.515764	0.80853	-0.0867367	-0.151167	28.8256	28.6978	28.8493
Color [Black]	9	4		O43676	O43676	NADH dehydrogenase [ubiquinone] 1 beta subcomplex subunit 3	NDUFB3			4	4	3	2.3	2.3	1.9	223.13	0.00058858	2.6756	265810000	7	0.153552	0.84093	-0.0917346	-0.12684	24.9474	25.0009	25.5386
Color [Black]	9	4		O43678;D6RIG9;A0A0A0MRR9;H3BRM9;D6RAX5;H3BU71;H3BT86;Q6P2R3;A0A0G2JQ46;A0A0A0MSH5	O43678	NADH dehydrogenase [ubiquinone] 1 alpha subcomplex subunit 2	NDUFA2			15	15	10	18	18	11.4	117.6	0	93.418	2691300000	58	0.2896	0.745609	0.138728	0.2	28.6071	28.0963	28.5512
Color [Black]	9	4		O43707;F5GXS2;K7EP19;K7EJH8;M0QZQ3;C9JY79;Q96JI7	O43707;F5GXS2	Alpha-actinin-4	ACTN4			53	53	24	59.2	59.2	26.2	104.85	0	323.31	47278000000	303	0.860383	0.702545	0.150641	0.259097	31.8829	31.958	31.903
Color [Black]	9	4		O43809;H7BZR2	O43809	Cleavage and polyadenylation specificity factor subunit 5	NUDT21			5	5	5	5.9	5.9	5.9	123.92	0	4.2205	470940000	9	0.398092	0.457979	0.611012	0.531715	25.5621	25.293	25.5739
Color [Black]	9	4		O43813;E9PHS0;F8WDS9;H7C2E3	O43813;E9PHS0	LanC-like protein 1	LANCL1			5	5	5	21.3	21.3	21.3	45.283	0	36.607	848170000	24	0.251444	0.713946	-0.184521	-0.233275	25.4321	25.4058	24.6765
Color [Black]	9	4		O43861;H0YH81;A0A075B702	O43861;H0YH81;A0A075B702	Probable phospholipid-transporting ATPase IIB;ATP synthase subunit beta	ATP9B;ATP5B;TRAJ41			14	14	11	9.7	9.7	7.5	193.54	0	134.89	3125100000	67	1.15207	0.670958	0.162559	0.287027	28.6285	28.7553	28.5793
Color [Black]	9	4		O43865;H0Y8B3;Q96HN2	O43865;H0Y8B3;Q96HN2	Putative adenosylhomocysteinase 2;Adenosylhomocysteinase;Putative adenosylhomocysteinase 3	AHCYL1;AHCYL2			4	4	4	7.5	7.5	7.5	58.951	0	4.502	427800000	9	0.820751	0.143712	1.02119	0.948791	24.6969	24.8626	24.8268
Color [Black]	9	4		O60216;E5RJW1;E5RJK5;E5RFV8;E5RIN7	O60216;E5RJW1;E5RJK5;E5RFV8;E5RIN7	Double-strand-break repair protein rad21 homolog	RAD21			2	2	2	3.6	3.6	3.6	71.689	0.0005698	2.3784	129710000	8	1.43357	0.645765	0.172664	0.310537	24.2089	24.0429	24.1127
Color [Black]	9	4		O60264;A0A0A0MRP6;B7ZLQ5;P28370	O60264	SWI/SNF-related matrix-associated actin-dependent regulator of chromatin subfamily A member 5	SMARCA5			12	12	12	12.1	12.1	12.1	121.9	0	13.416	992830000	30	0.628654	0.707673	0.149917	0.246828	27.2004	27.114	26.9107
Color [Black]	9	4		O60318	O60318	Germinal-center associated nuclear protein	MCM3AP			6	6	6	4.2	4.2	4.2	218.4	0	5.8764	361720000	13	0.519518	0.635926	0.22323	0.32413	25.683	25.3808	25.7132
Color [Black]	9	4		O60341;R4GMP9;R4GMQ1	O60341;R4GMP9	Lysine-specific histone demethylase 1A	KDM1A			7	7	7	10.3	10.3	10.3	92.902	0	8.1339	507040000	15	0.57019	0.20874	-1.13812	-0.820196	25.8	25.5462	23.0289
Color [Black]	9	4		O60343;Q5JU47	O60343	TBC1 domain family member 4	TBC1D4			6	6	6	6	6	6	146.56	0	38.037	273860000	15	0.598796	0.248745	0.879789	0.760061	24.7531	24.4926	24.5449
Color [Black]	9	4		O60344;F8WBH6;A0A0A0MSQ1;F8WCB9;H7C3F8	O60344;F8WBH6;A0A0A0MSQ1	Endothelin-converting enzyme 2;Methyltransferase-like region;Endothelin-converting enzyme 2 region	ECE2;SFXN5;PIGV			5	5	3	2.7	2.7	1.8	252.61	0	35.846	1365500000	31	1.09288	0.534501	0.271665	0.440389	27.4802	27.6736	27.4194
Color [Black]	9	4		O60427;A0A0A0MR51;H7C2V0;H0YB97;F5H8G5;F5H3P6;F5H3U5	O60427;A0A0A0MR51	Fatty acid desaturase 1	FADS1			8	8	8	7.4	7.4	7.4	148.78	0	12.233	683870000	21	1.88701	0.703795	-0.133422	-0.251142	26.672	26.6725	26.747
Color [Black]	9	4		O60488;Q9BYX7;H0Y9A0;D6RF95	O60488	Long-chain-fatty-acid--CoA ligase 4	ACSL4			25	5	4	24.7	5.7	4.2	126.51	0	13.517	633810000	17	0.683018	0.570419	0.26738	0.394364	25.8688	26.016	25.7397
Color [Black]	9	4		O60502;H7C3X0	O60502	Protein O-GlcNAcase	MGEA5			7	7	7	9.3	9.3	9.3	102.91	0	6.1624	678000000	15	0.666978	0.173157	1.1513	0.897532	25.6446	25.5036	25.6906
Color [Black]	9	4		O60506;B7Z645;F6UXX1	O60506;B7Z645	Heterogeneous nuclear ribonucleoprotein Q	SYNCRIP			8	8	6	16.1	16.1	12.4	69.602	0	97.498	2009800000	30	0.893711	0.621437	-0.214933	-0.351126	27.01	27.2551	27.1034
Color [Black]	9	4		O60664;K7ERZ3;K7EL96;K7ER39	O60664;K7ERZ3	Perilipin-3	PLIN3			9	9	9	28.6	28.6	28.6	47.074	0	162.41	1974900000	44	0.405249	0.716663	-0.156806	-0.23613	27.3712	27.4526	27.5812
Color [Black]	9	4		O60684;Q5TFJ7;O15131;S4R3E5	O60684;Q5TFJ7	Importin subunit alpha-7	KPNA6			11	11	6	27.8	27.8	15.7	60.029	0	210.81	1557200000	39	0.702673	0.627002	-0.224308	-0.347434	27.2016	27.335	27.1818
Color [Black]	9	4		O60701	O60701	UDP-glucose 6-dehydrogenase	UGDH			5	5	5	14	14	14	55.023	0	9.4547	264310000	14	0.140743	0.806319	0.130703	0.154885	24.9847	25.06	25.0569
Color [Black]	9	4		O60749;D6RC15	O60749	Sorting nexin-2	SNX2			6	6	5	13.9	13.9	11.8	58.47	0	22.315	561110000	24	0.0228256	0.977654	-0.0156701	-0.021486	25.9639	26.2575	25.9089
Color [Black]	9	4		O60763	O60763	General vesicular transport factor p115	USO1			7	7	7	7.2	7.2	7.2	107.89	0	12.595	669990000	17	0.269435	0.663017	0.263085	0.295331	26.3713	25.5644	25.648
Color [Black]	9	4		O60884;A0A087WT48	O60884	DnaJ homolog subfamily A member 2	DNAJA2			15	15	15	19	19	19	107.36	0	99.36	2979400000	55	0.114929	0.935839	0.0317529	0.0528914	28.8279	28.6099	28.6159
Color [Black]	9	4		O60939;C9J6H1	O60939;C9J6H1	Sodium channel subunit beta-2	SCN2B;MBP			5	5	5	7.4	7.4	7.4	91.096	0	181.68	361950000	11	0.329117	0.441135	-0.870714	-0.548027	23.5974	26.4597	23.3234
Color [Black]	9	4		O75116;E9PF63;Q14DU5;D6REE7;C9JFJ0	O75116;E9PF63;Q14DU5	Rho-associated protein kinase 2	ROCK2			23	23	21	18.6	18.6	17.1	160.9	0	147.89	2143800000	59	0.0467601	0.962328	0.0218843	0.0331493	27.17	27.0629	27.0551
Color [Black]	9	4		O75131;A0A087WYQ3;A0A087WUS8;A0A087WXR6;E5RHZ0;E5RFT7	O75131;A0A087WYQ3;A0A087WUS8;A0A087WXR6;E5RHZ0	Copine-3	CPNE3			8	8	8	15.3	15.3	15.3	60.13	0	11.13	1390900000	16	0.554276	0.431726	-0.507562	-0.560414	26.4791	25.4561	26.5594
Color [Black]	9	4		O75146	O75146	Huntingtin-interacting protein 1-related protein	HIP1R			12	12	10	12.3	12.3	10	119.39	0	14.72	1064900000	30	0.407351	0.627235	0.267502	0.343545	26.4157	26.3518	26.7408
Color [Black]	9	4		O75165;H0YA63	O75165	DnaJ homolog subfamily C member 13	DNAJC13			15	15	15	8.3	8.3	8.3	254.41	0	58.22	1007100000	49	1.4495	0.384622	-0.384803	-0.617335	26.1883	25.8972	25.776
Color [Black]	9	4		O75170;T1ECW5;A0A0A0MSJ8	O75170;T1ECW5	Serine/threonine-protein phosphatase 6 regulatory subunit 2	PPP6R2			7	7	7	9	9	9	104.94	0	18.795	516780000	34	0.364463	0.679376	-0.208733	-0.28239	25.2799	25.4813	25.5423
Color [Black]	9	4		O75175;H7C3F5;H0Y5X7;H7C148	O75175;H7C3F5;H0Y5X7	CCR4-NOT transcription complex subunit 3	CNOT3			4	4	4	7.3	7.3	7.3	81.871	0	9.7456	383580000	16	0.783579	0.647265	-0.1925	-0.313867	24.9255	25.1859	25.1029
Color [Black]	9	4		O75340;G3V5A3	O75340;G3V5A3	Programmed cell death protein 6	PDCD6;ITPK1			5	3	3	36.6	16.8	16.8	21.868	0	60.362	1420900000	12	0.589401	0.704102	0.154243	0.250039	27.5654	27.2265	27.4374
Color [Black]	9	4		O75369;E7EN95;H7C5L4;A0A0A0MT44;A0A0C4DGA1	O75369;E7EN95	Filamin-B	FLNB			99	91	89	47.7	45.2	43.9	278.16	0	323.31	32185000000	394	2.55116	0.580621	0.20585	0.387349	31.3474	31.3483	31.4317
Color [Black]	9	4		O75436;S4R3Q6;S4R2Y3	O75436;S4R3Q6	Vacuolar protein sorting-associated protein 26A	VPS26A			5	5	5	17.4	17.4	17.4	38.169	0	81.981	761550000	12	0.519594	0.24513	-1.07535	-0.763247	25.4521	26.3487	23.2902
Color [Black]	9	4		O75439;G3V0E4;F8WEA6;F8WBE1;F8WAZ6	O75439;G3V0E4	Mitochondrial-processing peptidase subunit beta	PMPCB			4	4	4	8.6	8.6	8.6	54.366	0	4.6556	609510000	14	0.601891	0.570641	0.279357	0.394658	26.8122	26.8648	26.551
Color [Black]	9	4		O75477;B0QZ43	O75477;B0QZ43	Erlin-1	ERLIN1			6	6	3	18.5	18.5	9.5	38.925	0	43.411	1320300000	23	0.435772	0.645154	0.222127	0.309199	27.0786	27.7494	27.7093
Color [Black]	9	4		O75534;E9PLT0;E9PLD4	O75534;E9PLT0	Cold shock domain-containing protein E1	CSDE1			13	13	13	17.3	17.3	17.3	88.884	0	57.715	2769700000	49	0.275121	0.874134	-0.0653973	-0.109835	27.7029	27.6754	27.4872
Color [Black]	9	4		O75592;H7C3U4	O75592	E3 ubiquitin-protein ligase MYCBP2	MYCBP2			13	13	13	3.3	3.3	3.3	510.08	0	25.262	999470000	34	0.0631266	0.919572	-0.0524432	-0.0664883	26.3862	25.6074	25.9679
Color [Black]	9	4		O75643;B4E0P5	O75643	U5 small nuclear ribonucleoprotein 200 kDa helicase	SNRNP200			12	12	12	7.5	7.5	7.5	244.5	0	18.441	697120000	29	0.503057	0.645737	-0.214735	-0.312737	25.9274	25.743	25.8124
Color [Black]	9	4		O75663	O75663	TIP41-like protein	TIPRL			5	5	5	26.8	26.8	26.8	31.444	0	7.3323	731900000	14	0.468726	0.227162	1.47426	0.791918	26.5275	26.4313	26.6444
Color [Black]	9	4		O75694;E9PF10	O75694;E9PF10	Nuclear pore complex protein Nup155	NUP155			18	18	18	15.6	15.6	15.6	155.2	0	174.15	2858100000	66	0.437078	0.718316	-0.143412	-0.223857	27.9498	28.2164	28.2571
Color [Black]	9	4		O75746;F8W9J0;H0YFB2	O75746	Calcium-binding mitochondrial carrier protein Aralar1	SLC25A12			8	4	2	14	7.7	3.5	74.761	0	5.1476	177340000	19	0.34152	0.509016	0.553352	0.47281	24.217	24.5902	24.3121
Color [Black]	9	4		O75821;K7ER90;K7EL20;K7EP16;K7ENA8	O75821;K7ER90;K7EL20;K7EP16;K7ENA8	Eukaryotic translation initiation factor 3 subunit G	EIF3G			4	4	4	14.1	14.1	14.1	35.611	0	41.915	656760000	15	0.711427	0.581361	0.254059	0.383128	25.5984	25.3149	25.8423
Color [Black]	9	4		O75955;A2AB13;A0A0G2JJQ6;A0A140T9R1;A2AB10;A2AB12;A0A140T9W4;A2AB11;A0A140T9X0;A2AB09;A0A140T907;A0A140T974;A0A140T9B1;A0A140T957;A0A140T910;A0A140T959;A0A140T9C3	O75955;A2AB13;A0A0G2JJQ6;A0A140T9R1;A2AB10;A2AB12	Flotillin-1	FLOT1			7	7	7	20.4	20.4	20.4	47.355	0	12.844	1083600000	25	0.449748	0.69362	-0.1798	-0.267536	26.8098	27.3742	27.0016
Color [Black]	9	4		O76003	O76003	Glutaredoxin-3	GLRX3			8	8	8	29.9	29.9	29.9	37.432	0	20.735	1658800000	32	2.23212	0.181364	-0.527543	-0.881465	27.2038	27.1894	27.0426
Color [Black]	9	4		O76071	O76071	Probable cytosolic iron-sulfur protein assembly protein CIAO1	CIAO1			2	2	2	8.3	8.3	8.3	37.84	0	3.4286	117700000	9	0.777505	0.500104	-0.340859	-0.485504	23.5388	23.4104	23.3372
Color [Black]	9	4		O94776;H0Y4T7	O94776	Metastasis-associated protein MTA2	MTA2			6	6	5	10.2	10.2	8.7	75.022	0	6.6955	586380000	17	0.374833	0.814131	-0.087534	-0.146399	25.5784	25.8301	25.5546
Color [Black]	9	4		O94906	O94906	Pre-mRNA-processing factor 6	PRPF6			7	7	7	8	8	8	106.92	0	6.4199	1383800000	15	0.363037	0.80768	-0.0946414	-0.155455	27.2581	27.0929	26.9319
Color [Black]	9	4		O94915;H0Y9X0;F2Z2S2;D6RJI4;A0A0C4DFX2;Q5TBA9	O94915;H0Y9X0	Protein furry homolog-like	FRYL			8	8	8	3	3	3	339.59	0	9.7881	562400000	12	0.658153	0.163685	1.19689	0.904432	25.1926	25.5287	25.3094
Color [Black]	9	4		O95243;E9PNB9;A0A0C4DG74;D6R9R1;H3BSY4;E9PJK1	O95243;E9PNB9	Methyl-CpG-binding domain protein 4	MBD4;RAB30			33	33	11	22	22	7.6	229.7	0	323.31	14706000000	180	1.46851	0.656467	0.165795	0.30015	31.3494	31.498	31.4319
Color [Black]	9	4		O95340	O95340	Bifunctional 3-phosphoadenosine 5-phosphosulfate synthase 2;Sulfate adenylyltransferase;Adenylyl-sulfate kinase	PAPSS2			13	13	12	25.1	25.1	22.8	69.5	0	25.96	2834400000	38	0.118972	0.910241	-0.0478903	-0.0740588	28.2383	28.5596	28.2322
Color [Black]	9	4		O95347;A0A0C4DGE5;Q5T821	O95347	Structural maintenance of chromosomes protein 2	SMC2			24	24	24	22.4	22.4	22.4	135.65	0	65.389	3794800000	71	0.50154	0.884698	0.0534687	0.0978219	28.3859	28.41	28.3173
Color [Black]	9	4		O95352;H7C059;H7C2R3;H7BZ92;H7C2J8	O95352	Ubiquitin-like modifier-activating enzyme ATG7	ATG7			6	6	6	9.4	9.4	9.4	77.959	0	6.2849	445840000	17	0.800376	0.565758	0.261621	0.401833	25.4729	25.5414	25.5026
Color [Black]	9	4		O95373;E9PLB2	O95373	Importin-7	IPO7			22	22	21	26.7	26.7	25.7	119.52	0	323.31	7863500000	126	0.965258	0.807912	-0.0848007	-0.156706	29.2228	29.1201	29.086
Color [Black]	9	4		O95433;G3V3W9;H0YJG7;H0YJ63;G3V438	O95433;G3V3W9;H0YJG7	Activator of 90 kDa heat shock protein ATPase homolog 1	AHSA1			5	5	5	19.5	19.5	19.5	38.274	0	103.82	2548200000	31	0.475327	0.646413	0.217676	0.311569	28.0851	28.1078	28.5801
Color [Black]	9	4		O95486	O95486	Protein transport protein Sec24A	SEC24A			7	7	7	8.3	8.3	8.3	119.75	0	36.611	629410000	20	0.768104	0.157114	1.05204	0.930532	26.4396	25.907	26.0581
Color [Black]	9	4		O95487	O95487	Protein transport protein Sec24B	SEC24B			6	6	6	7	7	7	137.42	0	62.425	832020000	27	1.60981	0.467614	-0.300929	-0.513873	26.0055	26.171	26.0019
Color [Black]	9	4		O95573;C9JC11;F5H062	O95573	Long-chain-fatty-acid--CoA ligase 3	ACSL3			6	5	5	11.2	8.8	8.8	80.419	0	21.838	530190000	26	0.538191	0.717701	0.138125	0.225233	25.9916	25.617	25.7721
Color [Black]	9	4		O95714;A0A0J9YVP0;A0A0J9YXQ8;Q9BVR0	O95714;A0A0J9YVP0	E3 ubiquitin-protein ligase HERC2	HERC2			14	14	14	3.2	3.2	3.2	527.22	0	40.051	618750000	31	1.00111	0.567216	-0.244633	-0.398017	25.2603	24.994	25.1455
Color [Black]	9	4		O95741;H0YLY2;F8WBM4;I3L1G6	O95741	Copine-6	CPNE6			52	52	50	27.9	27.9	27.1	236.49	0	323.31	43053000000	251	1.88719	0.510107	0.267513	0.475434	32.6233	32.7557	32.6557
Color [Black]	9	4		O95757;E9PDE8;D6RJ96	O95757;E9PDE8;D6RJ96	Heat shock 70 kDa protein 4L	HSPA4L			10	8	8	14.3	11	11	94.511	0	11.047	424720000	20	0.251433	0.815564	0.0958004	0.147138	24.7308	24.7222	24.7953
Color [Black]	9	4		O95758;X6R242	O95758	Polypyrimidine tract-binding protein 3	PTBP3			3	2	2	5.4	4.2	4.2	59.689	0	2.9098	207380000	7	0.343489	0.596343	0.33895	0.373048	25.0868	25.0306	24.9177
Color [Black]	9	4		O95782	O95782	AP-2 complex subunit alpha-1	AP2A1			18	18	13	22.8	22.8	16.8	107.54	0	76.285	3703900000	63	1.73945	0.401835	0.353555	0.597518	28.3999	28.3019	28.4511
Color [Black]	9	4		O95816	O95816	BAG family molecular chaperone regulator 2	BAG2			10	10	10	41.2	41.2	41.2	23.772	0	218.85	7238500000	42	0.196692	0.835464	-0.0878137	-0.130754	29.3697	29.4337	29.0419
Color [Black]	9	4		O95817;C9JFK9	O95817;C9JFK9	BAG family molecular chaperone regulator 3	BAG3			13	13	13	27.7	27.7	27.7	61.594	0	53.046	3126900000	56	0.0181647	0.993618	-0.00380834	-0.006685	28.5311	28.5596	28.4351
Color [Black]	9	4		O96008;K7EKG4;K7EJ57	O96008;K7EKG4	Mitochondrial import receptor subunit TOM40 homolog	TOMM40			4	4	4	16.1	16.1	16.1	37.893	0	7.4278	625500000	16	0.686597	0.14614	1.25181	0.941552	26.0363	26.5692	26.835
Color [Black]	9	4		O96019;C9JQT2;H7C5S0	O96019	Actin-like protein 6A	ACTL6A			4	4	4	15.6	15.6	15.6	47.46	0	25.011	304070000	9	1.2155	0.71445	-0.128281	-0.233412	24.2249	24.1896	24.1312
Color [Black]	9	4		P00338;F5GXY2	P00338	L-lactate dehydrogenase A chain	LDHA			11	8	7	46.4	36.4	32.8	36.688	0	128.73	5815600000	49	0.258084	0.873705	0.065719	0.10929	28.6901	28.7449	28.6869
Color [Black]	9	4		P00492	P00492	Hypoxanthine-guanine phosphoribosyltransferase	HPRT1			5	5	5	29.8	29.8	29.8	24.579	0	18.569	355930000	16	0.569776	0.662079	0.192935	0.296565	24.727	25.0882	24.905
Color [Black]	9	4		P00558;P07205	P00558	Phosphoglycerate kinase 1	PGK1			6	6	6	21.1	21.1	21.1	44.614	0	44.73	1518400000	34	0.194154	0.872258	0.0727679	0.113024	27.2619	27.2984	27.4196
Color [Black]	9	4		P00966;Q5T6L6;Q5T6L5	P00966;Q5T6L6	Argininosuccinate synthase	ASS1			18	18	18	41.7	41.7	41.7	46.53	0	239.66	25305000000	103	0.867005	0.644677	0.187813	0.312617	31.6483	31.8484	31.8885
Color [Black]	9	4		P02545;Q3BDU5;Q5TCI8;H0YAB0;A0A0C4DGC5	P02545;Q3BDU5;Q5TCI8	Prelamin-A/C;Lamin-A/C	LMNA			39	39	38	58.9	58.9	57.7	74.139	0	323.31	18298000000	172	1.7373	0.579659	0.213521	0.3844	31.399	31.412	31.3161
Color [Black]	9	4		P03928;A0A087WUF0;K7ELA5	P03928	ATP synthase protein 8	MT-ATP8			25	25	11	39.5	39.5	17.8	75.746	0	323.31	27101000000	95	0.558813	0.672689	0.186086	0.287307	31.6927	32.0853	32.0488
Color [Black]	9	4		P04075;H3BQN4;J3KPS3;H3BPS8;H3BUH7;H3BR04;H3BMQ8;H3BR68;H3BU78	P04075;H3BQN4;J3KPS3;H3BPS8;H3BUH7;H3BR04;H3BMQ8	Fructose-bisphosphate aldolase A;Fructose-bisphosphate aldolase	ALDOA			14	14	13	45.6	45.6	37.9	39.42	0	69.776	7194900000	57	0.754791	0.476961	-0.364397	-0.504785	28.9407	28.3514	28.7757
Color [Black]	9	4		P04080	P04080	Cystatin-B	CSTB			3	3	3	45.9	45.9	45.9	11.139	0	5.7461	2025800000	11	1.74413	0.272238	-0.449022	-0.728827	26.8849	26.9434	26.9683
Color [Black]	9	4		P04083;Q5T3N1;Q5T3N0	P04083;Q5T3N1	Annexin A1;Annexin	ANXA1			10	10	10	37.3	37.3	37.3	38.714	0	323.31	1743000000	30	1.43757	0.452904	-0.323458	-0.534978	25.8736	25.9258	25.6469
Color [Black]	9	4		P04150;D6RDA9;Q3MSN4	P04150	Glucocorticoid receptor	NR3C1			3	3	3	4.9	4.9	4.9	85.658	0	93.555	210600000	12	0.0283784	0.947096	-0.0411758	-0.0416974	24.2696	24.6058	24.4934
Color [Black]	9	4		P04406;E7EUT5	P04406;E7EUT5	Glyceraldehyde-3-phosphate dehydrogenase	GAPDH			15	15	14	60.6	60.6	58.5	36.053	0	323.31	21707000000	101	2.29567	0.095854	-0.663852	-1.07246	30.5114	30.7222	30.8412
Color [Black]	9	4		P04792;F8WE04;C9J3N8	P04792	Heat shock protein beta-1	HSPB1			7	7	7	42.4	42.4	42.4	22.782	0	323.31	24124000000	44	0.6455	0.802624	0.0905774	0.160774	31.9665	32.0458	31.9063
Color [Black]	9	4		P04843;B7Z4L4;F8WF32	P04843;B7Z4L4	Dolichyl-diphosphooligosaccharide--protein glycosyltransferase subunit 1	RPN1			19	19	19	24.2	24.2	24.2	107.11	0	125.37	4495600000	95	0.241726	0.913225	-0.0408936	-0.0721562	28.7439	28.8801	28.8551
Color [Black]	9	4		P04844;Q5JYR4;Q5JYR7;F2Z3K5;Q5JYR3;H0Y5M1;K7EIR2	P04844	Dolichyl-diphosphooligosaccharide--protein glycosyltransferase subunit 2	RPN2			16	16	16	10.9	10.9	10.9	217.38	0	323.31	2529700000	63	0.28613	0.79749	-0.10712	-0.164526	28.5976	28.6099	28.1667
Color [Black]	9	4		P05023;M0R116;B1AKY9;A0A0A0MT26;P13637;P50993;H0Y7C1;Q5TC01;Q13733;Q5TC02;M0QXF2;E9PRA5;P54707	P05023	Sodium/potassium-transporting ATPase subunit alpha-1	ATP1A1			12	12	12	14.7	14.7	14.7	112.89	0	79.665	1994200000	38	0.0306508	0.981064	-0.0119413	-0.0189183	27.1216	27.488	27.1148
Color [Black]	9	4		P05141	P05141	ADP/ATP translocase 2;ADP/ATP translocase 2, N-terminally processed	SLC25A5			13	7	5	39.9	22.1	16.4	32.852	0	23.523	17825000000	32	0.852295	0.693894	0.159243	0.27137	31.121	31.3683	31.1052
Color [Black]	9	4		P06493;B3VCF5;A0A087WZZ9;E5RIU6	P06493;B3VCF5;A0A087WZZ9;E5RIU6	Cyclin-dependent kinase 1	CDK1;CHN2			12	10	10	49.8	43.4	43.4	34.095	0	29.626	4014500000	39	0.722086	0.693233	0.162611	0.269657	28.8722	28.9613	28.7596
Color [Black]	9	4		P06748;E5RGW4;E5RI98	P06748	Nucleophosmin	NPM1			8	8	8	33.7	33.7	33.7	32.575	0	83.986	4247900000	21	0.38037	0.706157	0.177921	0.255437	28.711	28.4855	28.1236
Color [Black]	9	4		P07195;A8MW50;F5H793;C9J7H8;F5H5G7;F5H155;A0A087WUM2;G3XAP5;F5H245;Q6ZMR3;P07864	P07195;A8MW50;F5H793;C9J7H8	L-lactate dehydrogenase B chain;L-lactate dehydrogenase	LDHB			10	9	9	32.6	29	29	36.638	0	89.77	2745300000	41	0.361237	0.705904	-0.174259	-0.248519	27.4803	27.828	27.4158
Color [Black]	9	4		P07237;H7BZ94;H0Y3Z3;I3L398;I3L312;I3L0S0;I3L3P5;I3NI03;I3L1Y5;I3L514;I3L4M2;I3L3U6	P07237;H7BZ94;H0Y3Z3	Protein disulfide-isomerase	P4HB			12	12	12	19.5	19.5	19.5	57.116	0	16.464	1357700000	29	0.207339	0.696584	0.264213	0.26609	28.9924	27.9942	28.869
Color [Black]	9	4		P07355;H0YN42;H0YMD0;H0YMU9;A6NMY6;H0YM50;H0YKS4;H0YNP5;H0YN28;H0YL33;H0YMM1;H0YNA0;H0YKZ7;H0YLV6;H0YMT9;H0YKX9;H0YMW4;H0YKL9;H0YKV8;H0YN52;H0YMD9;H0YNB8;H0YKN4;H0YLE2	P07355;H0YN42;H0YMD0;H0YMU9;A6NMY6;H0YM50;H0YKS4;H0YNP5;H0YN28;H0YL33	Annexin A2;Annexin;Putative annexin A2-like protein	ANXA2;ANXA2P2			22	22	22	65.5	65.5	65.5	38.604	0	323.31	15139000000	102	2.94432	0.187043	-0.475078	-0.852836	29.5972	29.4681	29.4895
Color [Black]	9	4		P07384;E9PLX0;E9PJJ3;E9PLC9;E9PMC6;E9PJA6;E9PSA6;E9PQB3;E9PRM1;E9PIA9	P07384	Calpain-1 catalytic subunit	CAPN1			6	6	6	9.5	9.5	9.5	81.889	0	6.3459	538350000	17	0.192398	0.879469	0.0660489	0.104575	25.9741	26.374	26.2925
Color [Black]	9	4		Q5JP53;P07437;Q5ST81;Q13885;A6NNZ2;G3V2A3	Q5JP53;P07437;Q5ST81;Q13885	Tubulin beta chain;Tubulin beta-2A chain	TUBB;TUBB2A			21	5	4	64.1	20.2	16.7	47.766	0	237.15	11621000000	59	0.929284	0.716491	-0.129962	-0.229872	30.2849	30.3735	30.2925
Color [Black]	9	4		P07814;V9GYZ6;V9GZ76	P07814;V9GYZ6	Bifunctional glutamate/proline--tRNA ligase;Glutamate--tRNA ligase;Proline--tRNA ligase	EPRS			58	58	57	47.3	47.3	47.3	170.59	0	323.31	45447000000	302	0.254131	0.896337	-0.0520941	-0.0896008	31.7975	31.6979	31.6694
Color [Black]	9	4		P07858;R4GMQ5	P07858	Cathepsin B;Cathepsin B light chain;Cathepsin B heavy chain	CTSB			3	2	2	11.2	8.3	8.3	37.821	0	7.01	518050000	16	0.404807	0.3348	-1.06062	-0.658455	26.7881	23.3258	26.5014
Color [Black]	9	4		P07900;G3V2J8;Q58FG0;Q14568;Q58FG1	P07900	Heat shock protein HSP 90-alpha	HSP90AA1			26	14	14	19.7	11.1	11.1	138.7	0	323.31	3563900000	52	0.863055	0.718987	-0.128983	-0.226483	27.9654	27.9133	27.7607
Color [Black]	9	4		P08238;Q58FF7	P08238	Heat shock protein HSP 90-beta	HSP90AB1			32	32	16	36.7	36.7	18.2	83.263	0	323.31	30976000000	171	0.540662	0.838074	0.0722885	0.129309	31.3354	31.4182	31.3671
Color [Black]	9	4		P08240	P08240	Signal recognition particle receptor subunit alpha	SRPR			5	5	5	10.5	10.5	10.5	69.81	0	63.266	529230000	17	1.43784	0.131253	-0.721585	-0.983969	25.0553	24.8102	24.9862
Color [Black]	9	4		P08243;F8WEJ5;C9J057;C9JM09;C9JT45	P08243;F8WEJ5	Asparagine synthetase [glutamine-hydrolyzing]	ASNS			6	6	6	12.7	12.7	12.7	64.369	0	40.306	1218900000	25	0.139576	0.818492	-0.113814	-0.141968	27.3085	26.3457	27.1135
Color [Black]	9	4		P08621;M0QYR1;M0QX04	P08621	U1 small nuclear ribonucleoprotein 70 kDa	SNRNP70			13	7	7	12.8	7.5	7.5	88.679	0	5.7695	957500000	19	0.207727	0.698637	-0.259571	-0.263928	26.1079	24.7953	26.1587
Color [Black]	9	4		P08670;B0YJC4;B0YJC5;A0A1B0GUA0;Q5JVS8;A0A1B0GTT5;A0A1B0GVG8;P17661;H7C5W5;P41219;K7EKH6;E7EMV2;E7ESP9;P07196;P07197;P12036	P08670;B0YJC4;B0YJC5	Vimentin	VIM			48	48	42	85.6	85.6	78.1	53.651	0	323.31	285310000000	347	0.254272	0.801443	0.108088	0.161611	35.4025	35.9816	35.6837
Color [Black]	9	4		P08754;A0A087WTB6;A2A2R6;Q5JWD1;H0Y7E8;A0A087WZE5;P11488;P19087;A8MTJ3;P38405	P08754	Guanine nucleotide-binding protein G(k) subunit alpha	GNAI3			8	8	4	26.6	26.6	13.3	40.532	0	48.617	2227500000	31	0.447613	0.725505	0.135028	0.214417	27.3766	27.1013	26.988
Color [Black]	9	4		P09382;F8WEI7	P09382	Galectin-1	LGALS1			5	5	5	8.9	8.9	8.9	68.659	0	37.107	1761900000	22	1.17021	0.312	0.465478	0.677518	27.5887	28.1421	27.9579
Color [Black]	9	4		P09496;F8WF69;C9J8P9	P09496;F8WF69;C9J8P9	Clathrin light chain A	CLTA			8	8	8	22.6	22.6	22.6	27.076	0	34.777	10567000000	32	1.86012	0.408397	0.338197	0.582391	29.8841	30.0339	29.9147
Color [Black]	9	4		P09874	P09874	Poly [ADP-ribose] polymerase 1	PARP1			12	12	12	17.1	17.1	17.1	113.08	0	89.049	2221500000	39	0.184289	0.789606	-0.129663	-0.168759	26.974	26.6726	26.0633
Color [Black]	9	4		P0DN79;P35520;H7C2H4;C9JMA6	P0DN79;P35520	Cystathionine beta-synthase	CBS			8	8	8	21.6	21.6	21.6	60.586	0	77.133	1622800000	41	1.53443	0.3053	-0.433322	-0.687506	27.2201	26.8501	27.1834
Color [Black]	9	4		Q96II5;P10398;H7C4S5	Q96II5;P10398	Serine/threonine-protein kinase A-Raf	ARAF			4	4	2	7.1	7.1	3.9	67.925	0	3.5086	474310000	9	0.412668	0.432146	0.676725	0.565282	25.4987	25.5849	25.6018
Color [Black]	9	4		P10586;H0Y6Z7;H0Y4H1;H0Y7Z9;H0Y380;Q3KPI9;F5GWR7;P23468;A2A437	P10586;H0Y6Z7;H0Y4H1;H0Y7Z9	Receptor-type tyrosine-protein phosphatase F	PTPRF			16	16	12	11.2	11.2	8.7	212.88	0	23.32	905760000	34	1.3515	0.639917	-0.187719	-0.332288	25.7875	25.9481	25.7961
Color [Black]	9	4		P10620;F5H7F6;F5H6X2;F5H760	P10620;F5H7F6;F5H6X2	Microsomal glutathione S-transferase 1	MGST1			3	3	3	4.5	4.5	4.5	74.432	0	16.458	558600000	19	2.65167	0.144	-0.547298	-0.945991	25.6743	25.7519	25.5896
Color [Black]	9	4		P11021	P11021	78 kDa glucose-regulated protein	HSPA5			23	22	22	39	39	39	72.332	0	323.31	13270000000	151	0.132177	0.946517	0.0234826	0.0415346	30.2908	30.4937	30.4398
Color [Black]	9	4		P11142;E9PKE3;E9PNE6;E9PN89;A8K7Q2;E9PLF4;E9PQQ4;E9PQK7;E9PK54;E9PPY6;E9PI65;E9PS65;E9PM13;E9PN25	P11142;E9PKE3;E9PNE6;E9PN89;A8K7Q2	Heat shock cognate 71 kDa protein	HSPA8			30	30	20	47.5	47.5	33.9	70.897	0	323.31	56096000000	202	0.947215	0.716215	-0.129225	-0.229191	32.3846	32.2352	32.1719
Color [Black]	9	4		P11413;E7EUI8;E9PD92;E7EM57	P11413;E7EUI8	Glucose-6-phosphate 1-dehydrogenase	G6PD			6	6	6	14.2	14.2	14.2	59.256	0	15.036	598020000	16	0.648792	0.273102	0.732522	0.725044	25.3919	24.903	25.1381
Color [Black]	9	4		P11940;A0A087WTT1;E7EQV3;E7ERJ7;H0YAR2;Q9H361;H0YBN4;E5RGH3;E5RJB9;E5RH24;H0YAP2;H0YB86;H0YAS6;H0YB75;H0YAS7;H0YC10;E5RHG7;Q96DU9;E5RGC4;E5RFD8;H0YAW6	P11940;A0A087WTT1;E7EQV3;E7ERJ7;H0YAR2	Polyadenylate-binding protein 1;Polyadenylate-binding protein	PABPC1			27	27	15	37.9	37.9	22.2	70.67	0	323.31	23455000000	126	1.14055	0.580663	-0.229342	-0.385731	30.3803	30.6834	30.5506
Color [Black]	9	4		P12004	P12004	Proliferating cell nuclear antigen	PCNA			5	5	5	23.4	23.4	23.4	28.768	0	124.03	2338400000	30	1.3957	0.343986	0.416235	0.651329	28.5843	28.6934	28.7976
Color [Black]	9	4		P12235;V9GYG0	P12235;V9GYG0	ADP/ATP translocase 1	SLC25A4			13	13	3	46.6	46.6	11.1	33.064	0	160.08	54863000000	74	0.461435	0.702733	0.172109	0.260332	32.7828	33.0998	32.7645
Color [Black]	9	4		P12814;G3V2N5;P35609;Q08043;G3V5M4;A0A087WSZ2;G3V380;D6RH00	P12814	Alpha-actinin-1	ACTN1			38	22	3	45.3	26.2	3.3	103.06	0	296.75	4012500000	92	0.749497	0.679433	-0.170182	-0.281626	28.1169	27.8554	28.0218
Color [Black]	9	4		P13385;C9JU97;A0A0G2JL00;V9GYN1;K7EQI0;C9JP75	P13385	Teratocarcinoma-derived growth factor 1	TDGF1			20	20	18	15.9	15.9	14.4	178.35	0	113.51	5202000000	61	0.092625	0.907437	0.0583591	0.0805243	28.1538	28.1897	28.1031
Color [Black]	9	4		P13489;H0YCR7;E9PMN0;E9PIK5;E9PMJ3;E9PLZ3;E9PIM9;E9PMA9;E9PMI1;E9PR82	P13489;H0YCR7	Ribonuclease inhibitor	RNH1			9	9	9	29.7	29.7	29.7	49.973	0	53.682	1817600000	48	0.245212	0.903332	0.0483748	0.0836978	27.2599	27.0418	27.2652
Color [Black]	9	4		P13639	P13639	Elongation factor 2	EEF2			39	39	38	51.5	51.5	50.3	95.337	0	323.31	43031000000	174	0.809915	0.703104	-0.145735	-0.249868	31.4383	31.2019	31.2317
Color [Black]	9	4		P13667	P13667	Protein disulfide-isomerase A4	PDIA4			15	15	15	25.7	25.7	25.7	72.932	0	19.557	930920000	21	0.406542	0.742658	0.128889	0.203138	28.4016	28.5205	28.4871
Color [Black]	9	4		P13797;A0A0A0MSQ0;H7C4N2;U3KQI3;P13796;Q5TBN3;Q14651;C9JAM8	P13797;A0A0A0MSQ0	Plastin-3	PLS3			20	20	20	37.8	37.8	37.8	70.81	0	273.38	4286200000	66	0.596795	0.877211	-0.0573616	-0.105639	28.2508	28.1668	28.2985
Color [Black]	9	4		P13798;Q96QU6;Q4AC99;P08910;H0YC85;H0YNW4;H0YC47;E9PPG1;H0YAG0;E9PQ80;C9JIF9;C9J618;I3L1L6;R4GMW8;O19617;H0YB17;I3L386;E7EWT0;A0A0G2JPG1;G3V5P5;F2Z2M5;H3BPN9;I3L4D0;A0A087WY93;E9PRF5;H0YJ81;H0YDA0;C9JX36;H0YHN6;H0YIK0;E9PNM5;C9J587;H0Y5N2;M0R159;C9JUT2;Q5JSZ1;Q3SYA6;H7C3I3;A0A0G2JQD0;H0YM95;H7C393;H7C1U0;J3KT60;I3L2A4;E5RJ47;C9JLK2;H0YNH1;A0A1B0GTQ0;D6RHJ6;C9J9X1;H0Y5E1;H3BR17;H7C2R1;E7ESX4;F8WEH5	P13798;Q96QU6;Q4AC99;P08910	Acylamino-acid-releasing enzyme;1-aminocyclopropane-1-carboxylate synthase-like protein 1;Probable inactive 1-aminocyclopropane-1-carboxylate synthase-like protein 2;Abhydrolase domain-containing protein 2	APEH;ACCS;ACCSL;ABHD2			18	7	7	12.7	1.3	1.3	718.69	0	32.953	1014600000	21	0.168761	0.812009	0.112051	0.149267	25.7858	25.7498	26.1269
Color [Black]	9	4		P14324;A0A087X1D8;A0A087WVN4;F5GXW4;A0A087WTP2	P14324;A0A087X1D8;A0A087WVN4	Farnesyl pyrophosphate synthase	FDPS			7	7	7	19.6	19.6	19.6	48.275	0	36.685	1382100000	25	0.21959	0.746787	-0.153689	-0.1989	27.0744	27.8581	27.4483
Color [Black]	9	4		P14618;B4DNK4	P14618;B4DNK4	Pyruvate kinase PKM;Pyruvate kinase	PKM			38	38	5	73.6	73.6	9.4	57.936	0	323.31	94802000000	304	0.502262	0.726653	0.132001	0.214677	33.6575	33.9567	33.804
Color [Black]	9	4		P14625;F8W026;Q96GW1;Q58FF3	P14625;F8W026;Q96GW1	Endoplasmin	HSP90B1			5	3	3	5.7	4	4	92.468	0	3.7714	247850000	9	0.272022	0.648338	-0.292041	-0.313934	24.4571	23.3399	24.6854
Color [Black]	9	4		P14923;C9JTX4;C9J826;C9JK18;C9JKY1	P14923	Junction plakoglobin	JUP			20	20	16	35.3	35.3	29	81.744	0	290.3	6497600000	97	1.76516	0.607103	0.200422	0.363702	29.7143	29.6574	29.5759
Color [Black]	9	4		P15170;H3BR35;H3BSV8	P15170;H3BR35	Eukaryotic peptide chain release factor GTP-binding subunit ERF3A	GSPT1			13	13	6	26.3	26.3	13.6	55.755	0	254.76	4428700000	44	0.103079	0.943619	-0.0285441	-0.047603	28.9933	28.9385	28.6756
Color [Black]	9	4		P15880;H0YEN5;E9PMM9;E9PQD7;I3L404;E9PPT0;E9PM36;C9J3K4;H3BNG3;H0YE27	P15880	40S ribosomal protein S2	RPS2			25	25	19	30.6	30.6	23.4	105.31	0	323.31	36818000000	146	0.218082	0.90424	0.0485522	0.0827592	32.0947	32.0343	31.8713
Color [Black]	9	4		P15924	P15924	Desmoplakin	DSP			138	138	138	48.8	48.8	48.8	331.77	0	323.31	100350000000	620	0.904446	0.70118	0.149096	0.258436	33.5381	33.7621	33.6634
Color [Black]	9	4		P16615;H7C5W9;O14983;Q93084;J3QSY6;H3BVB2;H3BTW4	P16615;H7C5W9	Sarcoplasmic/endoplasmic reticulum calcium ATPase 2	ATP2A2			21	21	21	23.8	23.8	23.8	114.76	0	158.53	4687800000	87	0.657028	0.702785	0.158982	0.260827	28.9238	29.2573	28.9857
Color [Black]	9	4		P17655	P17655	Calpain-2 catalytic subunit	CAPN2			8	8	8	13.6	13.6	13.6	79.994	0	62.036	1367300000	35	0.0621182	0.954664	-0.022845	-0.0363941	27.3119	26.9624	27.1014
Color [Black]	9	4		P17812	P17812	CTP synthase 1	CTPS1			22	22	20	40.8	40.8	36.4	66.69	0	184.24	7537300000	78	0.248204	0.86673	0.0710208	0.115806	29.4139	29.722	29.3744
Color [Black]	9	4		P17931;G3V3R6	P17931;G3V3R6	Galectin-3;Galectin	LGALS3			6	6	6	26	26	26	26.152	0	30.663	4490900000	34	1.29409	0.344367	-0.425803	-0.650847	28.4991	28.1787	28.6342
Color [Black]	9	4		P17987;E7ERF2;E7EQR6;F5H282;F5H136;F5GZ03;F5H676;F5H726;F5GZI8;F5H7Y1;F5GYL4	P17987;E7ERF2;E7EQR6;F5H282	T-complex protein 1 subunit alpha	TCP1			24	24	24	46.6	46.6	46.6	60.343	0	323.31	19551000000	105	0.0421834	0.984971	0.00895182	0.0156418	31.0982	31.1943	31.2192
Color [Black]	9	4		P18124;A8MUD9;C9JIJ5;C9JZ88	P18124;A8MUD9	60S ribosomal protein L7	RPL7			13	13	13	50.8	50.8	50.8	29.225	0	99.214	8004500000	36	0.422484	0.743901	-0.121639	-0.195306	29.7536	29.795	29.9167
Color [Black]	9	4		P18206;A0A096LPE1	P18206	Vinculin	VCL			22	22	6	25	25	8.6	123.8	0	115.5	3595300000	64	0.933613	0.349868	0.47423	0.643048	26.9522	27.2519	27.7064
Color [Black]	9	4		P18754;E9PRJ3;C9JW69	P18754;E9PRJ3	Regulator of chromosome condensation;Tetraspanin	RCC1;CD151			14	14	2	14.8	14.8	2.2	123.39	0	222.68	5437700000	75	0.432905	0.550669	0.36323	0.422775	29.5825	30.1151	29.4228
Color [Black]	9	4		P20073	P20073	Annexin A7	ANXA7			16	16	16	32	32	32	52.739	0	136	5366400000	61	1.05164	0.624606	0.205024	0.34656	28.832	29.0129	29.0465
Color [Black]	9	4		P20155;B7ZMI3	P20155	Serine protease inhibitor Kazal-type 2	SPINK2			20	20	17	8.4	8.4	7.3	331.67	0	78.002	2076300000	41	0.391495	0.764643	-0.113626	-0.182546	27.2677	27.4675	27.0583
Color [Black]	9	4		P21266;A0A0A0MTN3	P21266;A0A0A0MTN3	Glutathione S-transferase Mu 3	GSTM3			8	8	8	36	36	36	26.559	0	38.795	1678300000	40	0.67296	0.564095	0.277811	0.404152	27.201	27.0215	27.1304
Color [Black]	9	4		P21291;E9PS42;E9PND2;E9PP21	P21291;E9PS42;E9PND2;E9PP21	Cysteine and glycine-rich protein 1	CSRP1			8	8	8	64.2	64.2	64.2	20.567	0	78.867	1761900000	52	1.12449	0.44273	0.353393	0.545532	26.4561	26.6115	26.4526
Color [Black]	9	4		P21333;Q5HY54;Q60FE5;A0A087WWY3;F8WE98;H0Y5C6;H0Y5F3;H7C2E7	P21333;Q5HY54;Q60FE5;A0A087WWY3	Filamin-A	FLNA			116	116	105	59.3	59.3	55.9	280.74	0	323.31	167580000000	761	2.43143	0.448668	0.295008	0.537808	33.8068	33.7618	33.7022
Color [Black]	9	4		P21359;H0Y465;J3KSB5;J3QSG6;K7EID4;J3QLS2;J3KRT8;J3KSX8;J3QQN8	P21359;H0Y465;J3KSB5	Neurofibromin;Neurofibromin truncated	NF1			11	11	11	4.4	4.4	4.4	319.37	0	10.958	543080000	28	0.445966	0.510485	-0.436551	-0.474102	25.3271	24.9493	25.3956
Color [Black]	9	4		P21796;C9JI87	P21796;C9JI87	Voltage-dependent anion-selective channel protein 1	VDAC1			5	5	5	19.4	19.4	19.4	30.772	0	12.633	712120000	20	1.60396	0.3652	0.384231	0.630121	26.7314	26.6903	26.7691
Color [Black]	9	4		P21964;E7EMS6;F8WBW9;E7EUU8	P21964;E7EMS6	Catechol O-methyltransferase	COMT			4	4	4	19.9	19.9	19.9	30.037	0	15.584	221950000	12	0.193571	0.645595	0.40556	0.311079	24.5347	24.251	24.0427
Color [Black]	9	4		P22102;F8WD69;C9JBJ1;C9JTV6;C9JZG2;C9JKQ7;A0A140TA71;H7C366	P22102	Trifunctional purine biosynthetic protein adenosine-3;Phosphoribosylamine--glycine ligase;Phosphoribosylformylglycinamidine cyclo-ligase;Phosphoribosylglycinamide formyltransferase	GART			29	29	29	37.1	37.1	37.1	107.77	0	323.31	11514000000	121	0.064444	0.965359	-0.0178509	-0.0299312	30.2575	29.9541	30.0976
Color [Black]	9	4		P22234;E9PBS1;D6RF62	P22234;E9PBS1;D6RF62	Multifunctional protein ADE2;Phosphoribosylaminoimidazole-succinocarboxamide synthase;Phosphoribosylaminoimidazole carboxylase	PAICS			17	17	17	52.2	52.2	52.2	47.079	0	323.31	8572100000	72	0.613528	0.713896	-0.141247	-0.234106	28.6174	28.9506	28.6907
Color [Black]	9	4		P22314;Q5JRR6;Q5JRR9;Q5JRS0;Q5JRS1;Q5JRS3;Q5JRS2	P22314	Ubiquitin-like modifier-activating enzyme 1	UBA1			13	13	13	17.4	17.4	17.4	117.85	0	323.31	1688800000	46	0.464936	0.664266	-0.202803	-0.294507	26.9957	26.4609	26.7854
Color [Black]	9	4		P22626;A0A087WUI2;F8VYN5	P22626;A0A087WUI2	Heterogeneous nuclear ribonucleoproteins A2/B1	HNRNPA2B1			7	7	6	25.5	25.5	22.9	37.429	0	19.332	661160000	18	0.173088	0.840371	0.0888049	0.127913	25.8656	26.2374	25.8244
Color [Black]	9	4		Q9NRH3;P23258;K7EKE5;K7EIS0	Q9NRH3;P23258;K7EKE5;K7EIS0	Tubulin gamma-2 chain;Tubulin gamma-1 chain;Tubulin gamma chain	TUBG2;TUBG1			3	3	3	9.1	9.1	9.1	51.091	0	42.446	706420000	12	0.476784	0.626163	-0.250793	-0.344371	26.696	26.199	26.4692
Color [Black]	9	4		P23396;E9PL09;E9PPU1;F2Z2S8;H0YCJ7;H0YF32;E9PQ96;E9PJH4;E9PK82;E9PQX2	P23396;E9PL09;E9PPU1;F2Z2S8;H0YCJ7;H0YF32	40S ribosomal protein S3	RPS3			16	7	7	70.4	28	28	26.688	0	159.17	14242000000	36	1.37997	0.261429	-0.496557	-0.743414	30.1307	30.3911	29.8866
Color [Black]	9	4		P23458	P23458	Tyrosine-protein kinase JAK1	JAK1			5	5	5	5.5	5.5	5.5	133.28	0	3.086	1654700000	9	1.05088	0.560708	-0.250366	-0.409138	27.451	27.3423	27.3612
Color [Black]	9	4		P23526	P23526	Adenosylhomocysteinase	AHCY			12	12	12	29.9	29.9	29.9	47.716	0	21.41	5992400000	37	0.257263	0.8084	-0.103089	-0.156341	28.1671	28.132	28.3546
Color [Black]	9	4		P23921;E9PL69;E9PP77;H0YCY7	P23921;E9PL69	Ribonucleoside-diphosphate reductase large subunit	RRM1			19	19	19	30.6	30.6	30.6	90.069	0	294.74	4618600000	84	0.19239	0.897141	-0.0541433	-0.0890693	28.57	28.4541	28.3132
Color [Black]	9	4		P24534;F8WF65;F2Z2G2;C9JZW3	P24534	Elongation factor 1-beta	EEF1B2			5	5	5	27.6	27.6	27.6	24.763	0	224.36	3479600000	19	0.145067	0.88313	0.0684827	0.101404	28.1354	27.9469	28.4798
Color [Black]	9	4		P24666;B7Z7P0;F2Z2Q9	P24666;B7Z7P0	Low molecular weight phosphotyrosine protein phosphatase	ACP1;UBE4A			3	3	3	20.9	20.9	20.9	18.042	0	58.447	447880000	17	1.44777	0.549275	0.244153	0.422151	25.3854	25.5203	25.6396
Color [Black]	9	4		P24928;A0A087WWE2	P24928;A0A087WWE2	DNA-directed RNA polymerase II subunit RPB1;DNA-directed RNA polymerase	POLR2A			18	18	18	12.5	12.5	12.5	217.17	0	65.322	1430900000	46	0.301286	0.908024	-0.0424569	-0.0761863	27.1006	26.9909	26.9382
Color [Black]	9	4		P25054;E9PFT7;B7Z2B6;R4GMU6;E7EMH9;H3BNH8	P25054;E9PFT7	Adenomatous polyposis coli protein	APC			15	15	15	6.7	6.7	6.7	311.64	0	134.17	803720000	37	0.0158768	0.987684	-0.00991503	-0.014023	25.7746	25.925	25.8652
Color [Black]	9	4		P25205;J3KQ69;Q7Z6P5	P25205;J3KQ69	DNA replication licensing factor MCM3	MCM3			10	10	10	15	15	15	90.98	0	19.891	1297600000	30	0.237038	0.882514	0.0616957	0.102414	27.2663	27.556	27.3732
Color [Black]	9	4		P25325;B1AH49	P25325;B1AH49	3-mercaptopyruvate sulfurtransferase;Sulfurtransferase	MPST			4	4	4	17.5	17.5	17.5	33.178	0	30.877	343740000	22	2.50683	0.197397	-0.485465	-0.842529	25.1163	25.0242	24.9
Color [Black]	9	4		P25398	P25398	40S ribosomal protein S12	RPS12			5	5	5	34.1	34.1	34.1	14.515	0	150.26	3255500000	24	0.244245	0.812146	0.0990321	0.150011	28.0447	28.4038	27.8618
Color [Black]	9	4		P25788;G3V4X5	P25788;G3V4X5	Proteasome subunit alpha type-3	PSMA3			3	3	3	11.4	11.4	11.4	28.433	0	11.011	493630000	11	0.381382	0.464967	-0.619338	-0.523716	25.9042	25.8578	23.8372
Color [Black]	9	4		P26196;Q8IV96	P26196	Probable ATP-dependent RNA helicase DDX6	DDX6			8	8	8	10.8	10.8	10.8	98.92	0	25.071	1250700000	43	1.26489	0.465073	-0.323933	-0.52233	26.7886	26.7543	26.8166
Color [Black]	9	4		P26373;J3QSB4;J3KS98;H3BTH3	P26373;J3QSB4	60S ribosomal protein L13	RPL13			8	8	8	35.1	35.1	35.1	24.261	0	169.06	8327200000	34	0.219326	0.702602	0.24065	0.259477	30.027	29.7569	29.2646
Color [Black]	9	4		P26640;A0A140T936;A0A140T954;A2ABF4;A0A0G2JJT9;H0Y426;A0A140T904	P26640;A0A140T936	Valine--tRNA ligase	VARS			25	25	25	25.8	25.8	25.8	140.47	0	142.16	5957300000	86	0.962908	0.741744	-0.112327	-0.202527	29.0733	29.1274	29.1542
Color [Black]	9	4		P26641	P26641	Elongation factor 1-gamma	EEF1G			14	14	14	29.5	29.5	29.5	50.118	0	109.72	10708000000	65	2.20935	0.427898	-0.319024	-0.569243	29.7052	29.6777	29.8628
Color [Black]	9	4		P27105;F8VSL7	P27105	Erythrocyte band 7 integral membrane protein	STOM			6	6	6	25.7	25.7	25.7	31.73	0	16.982	770900000	24	0.320808	0.46388	0.774818	0.519874	26.4928	26.1081	26.1126
Color [Black]	9	4		P27348;E9PG15	P27348;E9PG15	14-3-3 protein theta	YWHAQ			10	6	6	42	28.2	28.2	27.764	0	86.355	3059500000	32	0.0539246	0.96053	0.0216611	0.033929	28.0881	28.0159	27.964
Color [Black]	9	4		P28066	P28066	Proteasome subunit alpha type-5	PSMA5			4	4	4	20.3	20.3	20.3	26.411	0	18.342	748030000	20	0.0796359	0.965119	-0.017704	-0.0306074	26.1027	26.2447	26.2559
Color [Black]	9	4		P28288	P28288	ATP-binding cassette sub-family D member 3	ABCD3			10	10	10	8.3	8.3	8.3	178.91	0	37.791	2615300000	34	0.378581	0.85415	0.0703818	0.121755	27.9756	28.1087	28.1947
Color [Black]	9	4		Q5VZU9;P29144	Q5VZU9;P29144	Tripeptidyl-peptidase 2	TPP2			9	9	9	8.6	8.6	8.6	139.76	0	11.488	690260000	22	0.74357	0.104374	1.50784	1.054	26.2178	27.2502	26.5689
Color [Black]	9	4		P29353;C9JHF5;Q5T182;H0Y539;Q5T181;Q5T188;Q5T187;D6RC86;H0Y9J4;P98077;F5GXB9;U3KQS2;Q6TCH8;Q6S5L8	P29353	SHC-transforming protein 1	SHC1			42	42	26	28	28	15.1	211.13	0	323.31	37115000000	168	1.08884	0.874561	0.0579294	0.110339	31.987	31.9501	31.9719
Color [Black]	9	4		P30041	P30041	Peroxiredoxin-6	PRDX6			15	15	15	76.3	76.3	76.3	25.035	0	323.31	26565000000	83	2.06362	0.405459	-0.334207	-0.586738	31.5879	31.7462	31.7378
Color [Black]	9	4		P30050	P30050	60S ribosomal protein L12	RPL12			5	5	5	43	43	43	17.818	0	18.778	356620000	13	2.54958	0.163728	-0.529163	-0.910964	25.1332	25.2804	25.043
Color [Black]	9	4		Q5T0D2;P30085	Q5T0D2;P30085	UMP-CMP kinase	CMPK1			2	2	2	13	13	13	18.979	0.009887	1.2726	201020000	3	1.42646	0.068896	0.936331	1.1625	24.4964	24.4577	24.6851
Color [Black]	9	4		P30101	P30101	Protein disulfide-isomerase A3	PDIA3			12	12	11	12.8	12.8	11.7	115.12	0	79.973	1390700000	17	0.437862	0.534186	0.391357	0.443108	29.6641	28.6804	28.4394
Color [Black]	9	4		P30153;B3KQV6;E9PH38	P30153;B3KQV6	Serine/threonine-protein phosphatase 2A 65 kDa regulatory subunit A alpha isoform	PPP2R1A			12	12	4	27.3	27.3	10	65.308	0	108.97	2329900000	39	1.77522	0.294838	-0.423103	-0.696992	27.2732	27.1182	27.1765
Color [Black]	9	4		P30520	P30520	Adenylosuccinate synthetase isozyme 2	ADSS			3	3	3	8.3	8.3	8.3	50.097	0	13.351	343730000	13	0.859734	0.727088	-0.124094	-0.218819	24.5044	24.5549	24.5415
Color [Black]	9	4		P30622;J3KP58;F5H0N7;F5H6A0;F6VGP8;F5H1T5;F5H367;F5H270;Q9UDT6	P30622;J3KP58;F5H0N7;F5H6A0	CAP-Gly domain-containing linker protein 1	CLIP1			13	13	13	11.7	11.7	11.7	162.24	0	43.374	681260000	34	1.45158	0.0714419	-0.899838	-1.14201	24.6939	23.9148	24.621
Color [Black]	9	4		P30740	P30740	Leukocyte elastase inhibitor	SERPINB1			6	6	6	22.4	22.4	22.4	42.741	0	17.408	819810000	20	0.59784	0.546522	-0.316999	-0.429978	26.1874	25.7487	25.7452
Color [Black]	9	4		P31153	P31153	S-adenosylmethionine synthase isoform type-2	MAT2A			3	3	3	9.9	9.9	9.9	43.66	0	9.3872	462280000	19	0.399405	0.356714	-0.968365	-0.634624	25.449	22.3799	25.4315
Color [Black]	9	4		P31689	P31689	DnaJ homolog subfamily A member 1	DNAJA1			9	9	9	32.5	32.5	32.5	44.868	0	66.672	1864300000	46	0.662685	0.639092	0.20505	0.320288	27.5963	27.4023	27.2208
Color [Black]	9	4		P31946;Q4VY19;A0A0J9YWE8;Q4VY20;A0A0J9YWZ2	P31946	14-3-3 protein beta/alpha;14-3-3 protein beta/alpha, N-terminally processed	YWHAB			8	4	4	36.6	22.8	22.8	28.082	0	17.495	725740000	14	0.249256	0.814871	-0.0946782	-0.145558	25.9559	25.7357	25.5225
Color [Black]	9	4		P32119;H0YM44	P32119;H0YM44	Peroxiredoxin-2	PRDX2;GALK2			9	8	8	44.9	39.4	39.4	21.892	0	323.31	20394000000	66	0.183344	0.847419	-0.0836995	-0.124183	32.4356	32.2176	32.3323
Color [Black]	9	4		P32969;D6RAN4;H0Y9V9;E7ESE0;H0Y9R4	P32969;D6RAN4;H0Y9V9;E7ESE0	60S ribosomal protein L9	RPL9			9	9	9	51.6	51.6	51.6	21.863	0	323.31	15721000000	54	0.967178	0.762823	-0.101117	-0.184195	30.9279	30.9025	30.825
Color [Black]	9	4		P33176;J3KNA1;Q12840;A0A0G2JMZ6;O60282;C9JWB9	P33176	Kinesin-1 heavy chain	KIF5B			32	32	32	38.9	38.9	38.9	109.68	0	323.31	7855100000	95	0.525488	0.811859	-0.0850035	-0.148828	28.9049	28.7735	28.7866
Color [Black]	9	4		P33981;D6RF82;D6REX1;D6RIC6	P33981	Dual specificity protein kinase TTK	TTK			3	3	3	4.3	4.3	4.3	97.071	0.00056211	2.2355	106160000	6	0.157704	0.77499	0.152671	0.176953	23.5425	23.2039	23.6109
Color [Black]	9	4		P33991;E5RG31;E5RFJ8	P33991	DNA replication licensing factor MCM4	MCM4			13	13	13	18.9	18.9	18.9	96.557	0	81.282	2162100000	63	0.361243	0.727477	-0.141478	-0.213281	28.0503	28.3145	27.8193
Color [Black]	9	4		P33993;C9J8M6	P33993	DNA replication licensing factor MCM7	MCM7			23	23	23	41	41	41	81.307	0	284.53	6185900000	103	1.56341	0.604679	0.205142	0.366083	29.6296	29.7648	29.6399
Color [Black]	9	4		P34932;A0A087WYC1;A0A087WTS8	P34932;A0A087WYC1;A0A087WTS8	Heat shock 70 kDa protein 4	HSPA4			11	10	10	17.6	16	16	94.33	0	164.35	800810000	26	0.291383	0.749746	-0.130459	-0.191531	25.4016	24.8969	24.8866
Color [Black]	9	4		P35232;C9JW96;C9JZ20;E7ESE2;E9PCW0;D6RBK0	P35232;C9JW96;C9JZ20;E7ESE2;E9PCW0;D6RBK0	Prohibitin	PHB			16	16	16	71.7	71.7	71.7	29.804	0	234.9	9404800000	60	1.70423	0.5358	0.251858	0.44422	30.1355	30.1731	30.2297
Color [Black]	9	4		P35573	P35573	Glycogen debranching enzyme;4-alpha-glucanotransferase;Amylo-alpha-1,6-glucosidase	AGL			5	5	5	3.3	3.3	3.3	211.02	0	7.0458	282330000	12	0.922125	0.161836	0.857973	0.917944	24.1804	24.2135	24.0092
Color [Black]	9	4		P35579;Q5BKV1;B1AH99;A0A0C4DFM8;A1L2Z2;E7ERA5;REV__S4R3H4;REV__E7EQT4;REV__Q9UKV3;A0A087X0T3;P12883;Q9UKX3;Q9Y623;P13533;P12882;P11055;Q9UKX2;A7E2Y1;P13535	P35579	Myosin-9	MYH9			94	94	79	48.7	48.7	41.4	226.53	0	323.31	56095000000	437	1.58078	0.612835	-0.200795	-0.359626	31.7519	31.8924	31.738
Color [Black]	9	4		P35658;A0A0A0MSW3;H0YF36;E9PKD2;B7ZAV2;H0Y837;H0YDS4	P35658;A0A0A0MSW3	Nuclear pore complex protein Nup214	NUP214			26	26	26	16.8	16.8	16.8	213.62	0	230.45	10763000000	119	0.148614	0.895008	-0.0588671	-0.0909145	30.6474	30.73	30.5033
Color [Black]	9	4		P35998;C9JLS9	P35998	26S protease regulatory subunit 7	PSMC2			14	14	14	39.7	39.7	39.7	48.633	0	59.961	1736900000	37	1.08531	0.476107	-0.322938	-0.504678	26.5935	26.6359	26.4776
Color [Black]	9	4		P36404;V9GYD0	P36404;V9GYD0	ADP-ribosylation factor-like protein 2	ARL2;ARL2-SNX15			4	4	4	23.9	23.9	23.9	20.878	0	4.6596	453540000	16	0.275046	0.78995	0.110961	0.167634	25.2538	25.1886	25.5836
Color [Black]	9	4		P36507;G5E9C7;A0A1B0GUL7;M0R1B6	P36507	Dual specificity mitogen-activated protein kinase kinase 2	MAP2K2			5	5	3	13.8	13.8	8.5	44.424	0	6.4889	759840000	14	0.0866468	0.947153	0.0275459	0.044949	26.6668	26.3759	26.2972
Color [Black]	9	4		P36578;H3BM89;H3BTP7;H3BU31;I3L4A2;B1AL00;F5GY88	P36578;H3BM89	60S ribosomal protein L4	RPL4			17	17	16	10.6	10.6	9.7	186.15	0	217.23	11718000000	83	0.26166	0.873616	0.065129	0.108688	30.186	30.2567	30.3621
Color [Black]	9	4		P36952;C9JLM5	P36952	Serpin B5	SERPINB5			9	9	9	31.2	31.2	31.2	42.1	0	13.688	830660000	31	0.452632	0.637671	-0.232809	-0.322643	27.0073	26.8793	27.0048
Color [Black]	9	4		P37198;M0QXN5	P37198;M0QXN5	Nuclear pore glycoprotein p62	NUP62			8	8	8	18	18	18	53.254	0	245.09	1736500000	41	0.219062	0.890986	-0.0567226	-0.0944029	27.9995	28.1033	28.1527
Color [Black]	9	4		Q8TC44;P37231;P09923	Q8TC44;P37231;P09923	POC1 centriolar protein homolog B;Peroxisome proliferator-activated receptor gamma;Intestinal-type alkaline phosphatase	POC1B;PPARG;ALPI			2	2	2	2	2	2	118.92	0	6.7737	165190000	8	0.0458871	0.944431	0.0369008	0.047615	23.288	23.3069	23.1613
Color [Black]	9	4		X6RJP6;P37802	X6RJP6;P37802	Transgelin-2	TAGLN2			12	12	12	69	69	69	21.086	0	323.31	4239400000	59	1.89893	0.177103	-0.557077	-0.884985	28.0077	27.9622	28.0596
Color [Black]	9	4		P37840;E5RFH0	P37840	Alpha-synuclein	SNCA			6	6	2	11.6	11.6	4.2	75.491	0	14.536	730870000	23	1.32094	0.21828	-0.561102	-0.802867	25.9546	25.9033	26.4599
Color [Black]	9	4		P38919;I3L3H2;J3QL52;J3QQP0;E9PBH4;F8WE11;C9JUF0	P38919	Eukaryotic initiation factor 4A-III;Eukaryotic initiation factor 4A-III, N-terminally processed	EIF4A3			17	12	12	36	29.9	29.9	46.871	0	72.256	3906900000	45	0.49893	0.900916	0.0465654	0.0861111	28.7555	28.761	28.8562
Color [Black]	9	4		P39023;G5E9G0;H7C422;B5MCW2;H7C3M2;F8WCR1;Q92901	P39023;G5E9G0;H7C422;B5MCW2	60S ribosomal protein L3	RPL3			16	16	16	31.3	31.3	31.3	46.108	0	207.94	21288000000	70	0.320698	0.874415	0.0643934	0.110578	31.2982	31.4668	31.3877
Color [Black]	9	4		P39748;I3L3E9;F5H1Y3	P39748;I3L3E9	Flap endonuclease 1	FEN1			4	4	4	13.9	13.9	13.9	42.592	0	5.9021	704310000	15	1.40645	0.306406	0.445616	0.68807	26.2478	26.7335	26.5813
Color [Black]	9	4		P40222	P40222	Alpha-taxilin	TXLNA			9	9	8	15.9	15.9	14.5	61.89	0	8.8953	1787100000	31	1.78786	0.38459	-0.367127	-0.620075	26.8272	27.1423	26.9722
Color [Black]	9	4		P40227;Q92526;J3KRI6	P40227	T-complex protein 1 subunit zeta	CCT6A			17	17	17	42.4	42.4	42.4	58.024	0	147.22	6881000000	60	0.0927646	0.923445	0.0417398	0.0631927	29.5346	29.4899	29.9466
Color [Black]	9	4		P40763;G8JLH9	P40763;G8JLH9	Signal transducer and activator of transcription 3;Signal transducer and activator of transcription	STAT3			17	17	17	29.7	29.7	29.7	88.067	0	164.34	2733900000	66	0.523144	0.77842	-0.102168	-0.174393	27.9249	27.9083	28.0051
Color [Black]	9	4		P40818;A0A075B720	P40818	Ubiquitin carboxyl-terminal hydrolase 8	USP8			4	4	4	4.2	4.2	4.2	127.52	0	20.637	228460000	12	0.858301	0.180425	-0.832736	-0.875619	23.1547	24.411	24.5637
Color [Black]	9	4		P41091;Q2VIR3;F8W810;H7BZU1	P41091;Q2VIR3;F8W810	Eukaryotic translation initiation factor 2 subunit 3;Putative eukaryotic translation initiation factor 2 subunit 3-like protein	EIF2S3;EIF2S3L			16	16	16	42.4	42.4	42.4	51.109	0	152.41	5517600000	87	0.618197	0.705583	0.154846	0.252791	29.3401	29.6849	29.4048
Color [Black]	9	4		P41227;C9JW55;F8W808;A8MWP7;C9JN83;Q9BSU3	P41227;C9JW55;F8W808;A8MWP7	N-alpha-acetyltransferase 10	NAA10			3	3	3	3.5	3.5	3.5	118.67	0	6.0317	996560000	8	0.520842	0.273426	0.919807	0.720944	26.4559	26.5368	26.5932
Color [Black]	9	4		P41247;C9IZF6	P41247;C9IZF6	Patatin-like phospholipase domain-containing protein 4	PNPLA4			4	4	4	21.3	21.3	21.3	27.98	0	23.759	329270000	26	0.102908	0.92228	0.0416412	0.0645039	25.6108	25.4208	25.6369
Color [Black]	9	4		P41250;H7C443	P41250	Glycine--tRNA ligase	GARS			19	19	19	32.7	32.7	32.7	83.165	0	323.31	7062500000	77	1.14054	0.669513	-0.164284	-0.289364	29.4034	29.544	29.6264
Color [Black]	9	4		P42224;J3KPM9;E7EPD2;D2KFR9;E7ENM1;E9PH66;H7BZB5	P42224;J3KPM9	Signal transducer and activator of transcription 1-alpha/beta;Signal transducer and activator of transcription	STAT1			16	16	16	25.9	25.9	25.9	87.334	0	115.1	2901800000	70	0.718708	0.640832	0.207907	0.328822	28.1671	28.3994	28.1124
Color [Black]	9	4		P42345;B1AKP8	P42345	Serine/threonine-protein kinase mTOR	MTOR			6	6	6	2.8	2.8	2.8	288.89	0	5.8019	259230000	19	1.31469	0.459235	-0.324355	-0.526943	24.1249	24.4019	24.3391
Color [Black]	9	4		P42356;A4QPH2;Q8N8J0;C9JLI1;A8MTF1	P42356	Phosphatidylinositol 4-kinase alpha	PI4KA			16	16	16	9.8	9.8	9.8	236.83	0	30.811	992000000	35	0.968142	0.47548	0.33311	0.503822	26.5328	26.459	26.9408
Color [Black]	9	4		P42677;Q5T4L4;H0YMV8;Q71UM5;C9J1C5;C9JLI6	P42677;Q5T4L4	40S ribosomal protein S27	RPS27			5	5	5	40.5	40.5	40.5	9.461	0	46.594	8399500000	38	1.1378	0.47455	0.319684	0.505722	30.2605	30.354	30.2027
Color [Black]	9	4		P42858	P42858	Huntingtin	HTT			5	5	5	2.8	2.8	2.8	347.6	0	11.029	167430000	9	0.257085	0.81527	-0.0949485	-0.146777	23.3913	23.2853	23.0148
Color [Black]	9	4		P43246;E9PHA6;C9J809	P43246;E9PHA6	DNA mismatch repair protein Msh2	MSH2			11	11	11	14.1	14.1	14.1	104.74	0	48.843	1826900000	39	0.339425	0.77482	0.113819	0.178229	27.4027	27.853	27.7159
Color [Black]	9	4		P43250;H3BPA0;F8WBE0;G3V435;A6PVK7	P43250	G protein-coupled receptor kinase 6	GRK6			22	22	22	20.6	20.6	20.6	146.93	0	277.25	10937000000	118	0.149863	0.922142	0.0372238	0.0628173	29.9639	30.2589	30.1762
Color [Black]	9	4		P43355;P43358;P43361	P43355	Melanoma-associated antigen 1	MAGEA1			6	6	6	18.4	18.4	18.4	34.342	0	9.8866	602590000	23	0.234303	0.55236	0.731016	0.423587	26.0976	25.344	25.6253
Color [Black]	9	4		P43490;A0A0C4DFS8	P43490;A0A0C4DFS8	Nicotinamide phosphoribosyltransferase	NAMPT			14	14	14	36.3	36.3	36.3	55.52	0	195.64	3024200000	55	0.151271	0.884387	-0.0656694	-0.0992052	28.4953	28.6147	28.6819
Color [Black]	9	4		P43686	P43686	26S protease regulatory subunit 6B	PSMC4			6	6	6	15.8	15.8	15.8	47.366	0	5.0609	1047300000	8	0.330304	0.759485	0.122062	0.187164	26.7954	26.3753	26.4677
Color [Black]	9	4		P46013	P46013	Antigen KI-67	MKI67			9	9	9	4.7	4.7	4.7	358.69	0	12.049	550270000	17	0.325989	0.82231	0.084383	0.139157	25.4332	25.4584	25.6631
Color [Black]	9	4		P46060;H0Y4Q3;B0QYT4;B0QYT5;B0QYT6	P46060	Ran GTPase-activating protein 1	RANGAP1			15	15	15	29.5	29.5	29.5	63.541	0	160.75	2500400000	63	1.49292	0.171833	-0.620888	-0.896521	27.5213	27.1142	27.2077
Color [Black]	9	4		P46776;E9PLL6;E9PJD9;E9PLX7	P46776;E9PLL6;E9PJD9	60S ribosomal protein L27a	RPL27A			6	6	6	35.1	35.1	35.1	16.561	0	50.437	12551000000	34	0.143783	0.912463	-0.0431773	-0.0706159	30.2431	30.4892	30.478
Color [Black]	9	4		P46777;Q5T7N0	P46777;Q5T7N0	60S ribosomal protein L5	RPL5			6	6	6	5.3	5.3	5.3	157.82	0	50.726	2084600000	25	0.313771	0.834308	-0.0791925	-0.131293	27.7725	27.8151	27.8528
Color [Black]	9	4		P46778;G3V1B3;M0R181	P46778;G3V1B3;M0R181	60S ribosomal protein L21	RPL21			5	5	5	26.2	26.2	26.2	18.565	0	95.961	5725900000	35	0.658303	0.41908	-0.475669	-0.575067	28.9435	29.0536	28.6506
Color [Black]	9	4		P46940;A0A0J9YXZ5;H0YLE8;A0A087X225;H0YKA5;A0A087WWP1;E7EWC2;F5H7S7;Q13576;E9PDT6	P46940;A0A0J9YXZ5;H0YLE8	Ras GTPase-activating-like protein IQGAP1	IQGAP1			68	68	66	49.4	49.4	48.4	189.25	0	323.31	31871000000	343	2.32491	0.611927	0.191874	0.359475	31.4922	31.4567	31.4604
Color [Black]	9	4		P47897;A0A1B0GVU9;A0A0U1RQT0;C9J165;A0A0U1RR66;A0A0U1RQE9;A0A0U1RQL2;A0A0U1RQM8;A0A0U1RQU2;A0A0U1RRI9;A0A0U1RQJ6;F2Z2V6;A0A0U1RQC3	P47897;A0A1B0GVU9	Glutamine--tRNA ligase	QARS			31	30	7	41.8	41.8	11.2	87.798	0	120.17	9272500000	92	0.154142	0.807291	0.127473	0.157541	29.7002	29.4292	29.1613
Color [Black]	9	4		P48436;M0QX90;A6NHK2	P48436;M0QX90;A6NHK2	Transcription factor SOX-9	SOX9;ZNF649;SNRPE			14	14	12	12.5	12.5	10.3	140.8	0	250.63	3427500000	53	1.35597	0.186242	0.616515	0.865293	29.1063	29.5647	29.2349
Color [Black]	9	4		P48506;H0Y468;D6R959;A0A0C4DGB2	P48506	Glutamate--cysteine ligase catalytic subunit	GCLC			6	6	5	6.4	6.4	5.5	137.08	0	15.942	720100000	18	0.0280016	0.978554	0.0145111	0.0215284	25.7825	25.8986	25.6177
Color [Black]	9	4		P48507	P48507	Glutamate--cysteine ligase regulatory subunit	GCLM			4	4	4	21.2	21.2	21.2	30.727	0	43.983	432680000	22	1.54382	0.453813	-0.318369	-0.535024	25.4533	25.5947	25.565
Color [Black]	9	4		P48634	P48634	Protein PRRC2A	PRRC2A			11	10	10	7.5	7.1	7.1	228.86	0	21.106	1128800000	35	0.535276	0.60927	-0.257615	-0.361706	26.1309	26.6871	26.6938
Color [Black]	9	4		P48651;J3KNR6	P48651	Phosphatidylserine synthase 1	PTDSS1			3	3	3	7.6	7.6	7.6	55.527	0	7.0869	258790000	14	0.0596664	0.91039	0.0660725	0.0747706	24.9996	24.7775	25.1302
Color [Black]	9	4		P48681	P48681	Nestin	NES			10	10	10	7.4	7.4	7.4	177.44	0	23.51	349820000	22	0.575192	0.263113	-0.869659	-0.741321	25.5647	23.5371	25.4607
Color [Black]	9	4		P49023;F5GZ78;A0A1B0GTU4;H0YKD9;A0A1B0GU60;F5H836;A0A1B0GV30;J3QTA0;REV__D6RBA6	P49023	Paxillin	PXN			50	50	6	30.2	30.2	3.6	221.66	0	323.31	16848000000	255	0.772508	0.605133	0.234839	0.366916	31.6469	31.8135	31.6255
Color [Black]	9	4		P49327;A0A0U1RQF0;A0A0U1RRG3;J3KTF0	P49327;A0A0U1RQF0	Fatty acid synthase;[Acyl-carrier-protein] S-acetyltransferase;[Acyl-carrier-protein] S-malonyltransferase;3-oxoacyl-[acyl-carrier-protein] synthase;3-oxoacyl-[acyl-carrier-protein] reductase;3-hydroxyacyl-[acyl-carrier-protein] dehydratase;Enoyl-[acyl-carrier-protein] reductase;Oleoyl-[acyl-carrier-protein] hydrolase	FASN			101	101	101	54	54	54	273.42	0	323.31	96043000000	612	1.71148	0.716306	-0.126929	-0.237883	33.08	33.0463	33.0226
Color [Black]	9	4		P49368;B4DUR8;Q5SZX6;E9PRC8;E9PQ35;Q5SZX9;Q5SZW8;E9PM09	P49368;B4DUR8	T-complex protein 1 subunit gamma	CCT3			18	18	18	40.4	40.4	40.4	60.533	0	53.842	7455200000	72	0.170468	0.910482	0.044021	0.0736622	29.7676	29.7409	29.766
Color [Black]	9	4		P49736;H0Y8E6	P49736;H0Y8E6	DNA replication licensing factor MCM2	MCM2			8	8	8	11.1	11.1	11.1	101.89	0	13.905	536360000	19	0.0637051	0.928019	-0.0442963	-0.0597134	25.608	25.836	26.1346
Color [Black]	9	4		P49759	P49759	Dual specificity protein kinase CLK1	CLK1			3	3	3	3	3	3	137.28	0	4.021	179050000	13	0.0538192	0.967147	-0.0176487	-0.028791	24.4975	24.2983	24.5445
Color [Black]	9	4		P49790	P49790	Nuclear pore complex protein Nup153	NUP153			18	18	18	16.9	16.9	16.9	153.94	0	72.06	3722300000	73	0.226959	0.824897	0.0898399	0.137185	28.7973	29.2485	29.1633
Color [Black]	9	4		P49792;J3KQ37;O14715;Q99666;F8W705;H0YBN8;F8WBP7	P49792	E3 SUMO-protein ligase RanBP2	RANBP2			59	59	40	23.4	23.4	16.7	358.2	0	323.31	11064000000	185	1.79338	0.645294	-0.168123	-0.310189	29.7914	29.7442	29.8589
Color [Black]	9	4		P49902;H7C125;J3KRH3;Q5JUV4;Q5JUV6;Q5JUV3;J3KR00;H0YHR8	P49902	Cytosolic purine 5-nucleotidase	NT5C2			11	11	6	12.6	12.6	6.7	127.16	0	29.637	1147400000	35	0.870437	0.406395	-0.428148	-0.587388	26.2825	26.2517	26.2865
Color [Black]	9	4		P49915	P49915	GMP synthase [glutamine-hydrolyzing]	GMPS			11	11	11	19.2	19.2	19.2	76.715	0	58.57	1360900000	46	1.06818	0.466459	0.331978	0.513842	27.5869	27.5603	27.3204
Color [Black]	9	4		P50402;Q5HY57	P50402;Q5HY57	Emerin	EMD			8	8	8	28.3	28.3	28.3	28.994	0	10.978	1928200000	23	0.477957	0.4936	0.445239	0.492308	27.5082	28.0292	26.9895
Color [Black]	9	4		P50454;E9PR70;E9PPV6;E9PK86;E9PMI5;E9PNX1;E9PIG2;E9PRS3;E9PKH2;E9PJH8;E9PQ34;E9PLA6;H0YEP8	P50454;E9PR70;E9PPV6;E9PK86;E9PMI5;E9PNX1	Serpin H1	SERPINH1			18	18	18	51	51	51	46.44	0	323.31	9817300000	98	0.50795	0.875189	-0.0586376	-0.106509	30.2477	30.0943	30.1447
Color [Black]	9	4		P50552;K7EQD0;K7ENR7;K7ENL7	P50552	Vasodilator-stimulated phosphoprotein	VASP			4	4	4	12.1	12.1	12.1	39.829	0	4.1692	423770000	10	0.701315	0.092	1.82151	1.08133	25.5724	25.1994	25.5088
Color [Black]	9	4		P50570;E5RHK8;Q9UQ16;A0A1B0GUX5;A0A0D9SFB1;A0A0U1RQP1;A0A0D9SFE4;Q05193;K7EMQ3;A0A1B0GU67;E5RIK2	P50570	Dynamin-2	DNM2			11	11	11	15.5	15.5	15.5	98.063	0	11.535	1274100000	16	0.441085	0.735148	0.131786	0.209772	26.6415	26.5265	26.7516
Color [Black]	9	4		P50748;E7ES84;F5H5V0	P50748;E7ES84	Kinetochore-associated protein 1	KNTC1			11	11	11	6.2	6.2	6.2	250.75	0	12.094	982040000	25	0.294733	0.882731	0.0590986	0.101674	26.3751	26.377	26.1955
Color [Black]	9	4		P50851;E9PEM5;H0YAC6;H0Y9N9;A0A0D9SF28;F5GXV7;Q5T321;Q8NFP9	P50851;E9PEM5;H0YAC6	Lipopolysaccharide-responsive and beige-like anchor protein	LRBA			13	13	13	5.7	5.7	5.7	319.1	0	30.559	633370000	30	0.413085	0.718464	-0.144843	-0.223149	25.3873	25.6673	25.4169
Color [Black]	9	4		P50990;H7C4C8;H7C2U0	P50990;H7C4C8	T-complex protein 1 subunit theta	CCT8			22	22	22	48.5	48.5	48.5	59.62	0	58.562	6400100000	63	0.0176138	0.992112	-0.00631777	-0.010204	29.1436	29.0584	29.2635
Color [Black]	9	4		P50991	P50991	T-complex protein 1 subunit delta	CCT4			18	18	18	35.1	35.1	35.1	57.924	0	308.77	5393000000	74	0.91433	0.646629	-0.186121	-0.312784	29.1331	29.1314	28.8642
Color [Black]	9	4		P50995;H0Y6E1	P50995	Annexin A11	ANXA11			15	15	15	30.5	30.5	30.5	54.389	0	104.21	4744300000	55	0.31739	0.81011	-0.0941836	-0.151542	28.4975	28.2598	28.5101
Color [Black]	9	4		P51116;I3L1Z2	P51116	Fragile X mental retardation syndrome-related protein 2	FXR2			8	6	5	15.9	13.5	10.7	74.222	0	57.934	622320000	33	2.51389	0.296264	-0.389947	-0.695169	25.7786	25.6926	25.5717
Color [Black]	9	4		P51148;K7ERI8;K7ERQ8;F8VWU4;F8VVZ0;F8VUA5;F8VVK3;K7ENY4;K7EIP6;F8WCY6;F8WD79;F8VPW9;F8VSF8;F8VWZ7	P51148;K7ERI8;K7ERQ8	Ras-related protein Rab-5C	RAB5C			5	5	3	28.7	28.7	18.5	23.482	0	62.603	1610200000	34	0.5019	0.407585	-0.602876	-0.588162	27.1475	25.6016	27.148
Color [Black]	9	4		P51570;K7ERJ9;K7EII7	P51570	Galactokinase	GALK1			8	8	8	21.4	21.4	21.4	42.272	0	15.581	1000900000	24	0.296384	0.743772	0.132805	0.19481	27.0433	26.6518	27.0774
Color [Black]	9	4		P51659;E7ER27;E7EWE5;E7ET17;I3L2J4;E7EPL9	P51659;E7ER27;E7EWE5;E7ET17;I3L2J4	Peroxisomal multifunctional enzyme type 2;(3R)-hydroxyacyl-CoA dehydrogenase;Enoyl-CoA hydratase 2	HSD17B4;PRPSAP2			4	4	4	4.5	4.5	4.5	120.05	0	20.334	212240000	17	0.527293	0.540936	-0.33937	-0.433298	24.4296	24.3949	24.3102
Color [Black]	9	4		P51812;B1AXG2;B1AXG1	P51812	Ribosomal protein S6 kinase alpha-3	RPS6KA3			11	11	7	17.3	17.3	11.9	83.735	0	11.196	1272200000	20	1.00932	0.626595	-0.206898	-0.347034	27.0146	27.0482	26.8561
Color [Black]	9	4		P52272;A0A087X0X3;M0QZM1;M0R019;M0R2T0;M0R0N3;M0QYQ7;M0R2I7;M0QY96;M0R0Y6;M0QYL3	P52272;A0A087X0X3	Heterogeneous nuclear ribonucleoprotein M	HNRNPM			31	31	31	41.9	41.9	41.9	77.515	0	285.04	21549000000	141	2.55873	0.307885	0.382025	0.684557	31.8518	32.0339	31.9356
Color [Black]	9	4		P52597	P52597	Heterogeneous nuclear ribonucleoprotein F;Heterogeneous nuclear ribonucleoprotein F, N-terminally processed	HNRNPF			5	3	3	17.1	10.6	10.6	45.671	0	131.87	1159000000	16	1.25039	0.351492	0.424851	0.644194	27.1348	27.2059	27.5187
Color [Black]	9	4		P52732	P52732	Kinesin-like protein KIF11	KIF11			14	14	14	16.8	16.8	16.8	119.16	0	76.888	1581800000	48	2.65734	0.314205	-0.375324	-0.677875	26.568	26.577	26.6698
Color [Black]	9	4		P52907	P52907	F-actin-capping protein subunit alpha-1	CAPZA1			8	8	7	40.2	40.2	36.7	32.922	0	164.84	4072000000	43	2.12624	0.0579344	-0.787371	-1.19771	27.9795	28.2227	28.0637
Color [Black]	9	4		P52948;H7C3P6;H0YCT1;H0YCR0;H0YEN4;H0YDF4	P52948;H7C3P6	Nuclear pore complex protein Nup98-Nup96;Nuclear pore complex protein Nup98;Nuclear pore complex protein Nup96	NUP98			23	23	23	13.5	13.5	13.5	197.58	0	74.172	3850300000	63	0.00835059	0.991939	-0.00368563	-0.00571303	28.9529	28.9379	29.1631
Color [Black]	9	4		P53004;C9J1E1	P53004	Biliverdin reductase A	BLVRA			8	8	8	32.1	32.1	32.1	33.428	0	39.109	2793800000	31	0.91687	0.582325	-0.237245	-0.382135	28.2973	28.522	28.1304
Color [Black]	9	4		P53618;E9PP73;E9PP63;E9PKQ1	P53618;E9PP73	Coatomer subunit beta	COPB1			24	24	24	32.7	32.7	32.7	107.14	0	260.32	5568800000	105	2.4407	0.216176	-0.465328	-0.807696	28.8599	28.7161	28.9175
Color [Black]	9	4		P53621	P53621	Coatomer subunit alpha;Xenin;Proxenin	COPA			30	30	30	32	32	32	138.34	0	116.09	6440200000	95	0.657848	0.682222	0.173852	0.280567	29.0206	29.0191	29.2509
Color [Black]	9	4		P53992;G5EA31;A0A0U1RR49	P53992;G5EA31	Protein transport protein Sec24C	SEC24C			9	9	9	11.6	11.6	11.6	118.32	0	251.05	1914400000	27	0.463506	0.735355	-0.128343	-0.207111	27.4299	27.1822	27.2416
Color [Black]	9	4		P54259	P54259	Atrophin-1	ATN1			5	5	5	6.8	6.8	6.8	125.41	0	12.585	1153300000	14	0.227692	0.755538	-0.139904	-0.188929	27.5081	27.3046	27.1318
Color [Black]	9	4		P54619;F8VYY9;F8VVA3;F8VPF5	P54619;F8VYY9	5-AMP-activated protein kinase subunit gamma-1	PRKAG1			7	7	2	26	26	8.5	37.579	0	22.479	705640000	21	0.161076	0.873443	0.0756728	0.111867	25.9783	25.7737	25.9956
Color [Black]	9	4		P54886	P54886	Delta-1-pyrroline-5-carboxylate synthase;Glutamate 5-kinase;Gamma-glutamyl phosphate reductase	ALDH18A1			21	21	21	31.2	31.2	31.2	87.301	0	256.72	4148200000	79	0.403369	0.775638	0.108076	0.176154	28.9779	29.3418	29.1019
Color [Black]	9	4		P55060	P55060	Exportin-2	CSE1L			14	14	14	17.9	17.9	17.9	110.42	0	83.656	1589000000	45	1.07678	0.285814	-0.508231	-0.704048	27.0009	26.3493	26.633
Color [Black]	9	4		P55072;C9IZA5;C9JUP7	P55072	Transitional endoplasmic reticulum ATPase	VCP			25	25	25	43.8	43.8	43.8	89.321	0	323.31	14619000000	120	1.47749	0.434787	-0.33817	-0.557942	29.3745	29.1218	29.361
Color [Black]	9	4		P55265;H0YCK3	P55265;H0YCK3	Double-stranded RNA-specific adenosine deaminase	ADAR			16	16	16	17.4	17.4	17.4	136.06	0	135.84	2451600000	56	0.0816955	0.926593	0.0401802	0.0596314	27.8222	28.1122	27.7717
Color [Black]	9	4		P55795	P55795	Heterogeneous nuclear ribonucleoprotein H2	HNRNPH2			7	3	3	23.8	11.4	11.4	49.263	0	10.224	319740000	14	0.0537267	0.946211	-0.0293077	-0.0426018	25.3623	25.7478	25.7364
Color [Black]	9	4		P55884;C9JZG1;C9JQN7	P55884	Eukaryotic translation initiation factor 3 subunit B	EIF3B			13	13	13	19.2	19.2	19.2	92.48	0	30.8	3925600000	46	2.29647	0.115775	-0.634474	-1.03389	27.6456	27.5853	27.6574
Color [Black]	9	4		Q5SQP8;P56545	Q5SQP8;P56545	C-terminal-binding protein 2	CTBP2			7	7	6	17	17	15.4	56.101	0	14.07	577500000	22	0.277964	0.697624	-0.216275	-0.266103	26.4993	26.582	25.6973
Color [Black]	9	4		P57088;D6RAA6;H0Y8N0;J3KN43;D6RBY2	P57088;D6RAA6	Transmembrane protein 33	TMEM33			6	6	6	24.3	24.3	24.3	27.978	0	44.068	4212800000	31	0.482818	0.800578	0.0956376	0.163173	29.1491	29.1594	29.2988
Color [Black]	9	4		P57740;G3V1T4	P57740	Nuclear pore complex protein Nup107	NUP107			4	4	4	5.3	5.3	5.3	106.37	0	4.5193	555540000	9	0.452058	0.402509	0.687512	0.595233	25.0764	24.7509	25.2705
Color [Black]	9	4		P58107	P58107	Epiplakin	EPPK1			104	98	5	61.4	54	2.6	555.61	0	323.31	50834000000	470	1.28473	0.227609	-0.552238	-0.787163	32.4691	33.1656	32.8168
Color [Black]	9	4		P60228;H0YBR5;E5RIT4;E5RHS5;E5RGA2;E5RIP5;E5RJ25;H0YBP5;E5RII3	P60228;H0YBR5	Eukaryotic translation initiation factor 3 subunit E	EIF3E			5	5	5	12.1	12.1	12.1	52.22	0	8.2071	678210000	16	0.53622	0.246844	1.03439	0.765745	25.0048	24.8952	25.457
Color [Black]	9	4		P63000;P60763;P15153;J3KSC4;J3QLK0;B1AH77;B1AH78;B1AH80;B1AH79;G3V4H1;G3V476;F8WET9;P17081;Q9H4E5	P63000;P60763;P15153;J3KSC4;J3QLK0;B1AH77;B1AH78;B1AH80	Ras-related C3 botulinum toxin substrate 1;Ras-related C3 botulinum toxin substrate 3;Ras-related C3 botulinum toxin substrate 2	RAC1;RAC3;RAC2			4	3	3	19.8	14.1	14.1	21.45	0	19.071	1071600000	18	0.00559691	0.995982	0.00236956	0.0037095	25.9145	25.816	26.0107
Color [Black]	9	4		P60842;J3KT12;J3QS69;J3KTB5;J3QL43;J3KSZ0;J3KTN0;J3QR64;J3QLN6;J3QKZ9;J3KS25;J3KS93	P60842;J3KT12;J3QS69;J3KTB5;J3QL43;J3KSZ0;J3KTN0;J3QR64	Eukaryotic initiation factor 4A-I	EIF4A1			22	22	10	51	51	25.4	46.153	0	323.31	33597000000	131	0.280368	0.817671	0.0896823	0.142641	31.9402	31.9612	32.1532
Color [Black]	9	4		P60866;E5RJX2;E5RIP1;G3XAN0	P60866;E5RJX2	40S ribosomal protein S20	RPS20			3	3	3	25.2	25.2	25.2	13.373	0	109.8	8292900000	13	1.03749	0.505209	-0.306096	-0.479348	29.3723	28.917	29.2143
Color [Black]	9	4		P60981;F6RFD5	P60981;F6RFD5	Destrin	DSTN			9	9	9	56.4	56.4	56.4	18.506	0	13.18	1601500000	27	0.299356	0.726253	0.152321	0.215559	27.1965	27.4001	26.7209
Color [Black]	9	4		P61020	P61020	Ras-related protein Rab-5B	RAB5B			4	2	2	23.3	13	13	23.707	0	8.9381	119590000	6	0.131295	0.726239	-0.281687	-0.218539	23.3385	23.3684	23.2328
Color [Black]	9	4		P61081;M0QX69;M0QYI6	P61081	NEDD8-conjugating enzyme Ubc12	UBE2M			6	6	6	36.6	36.6	36.6	20.9	0	22.124	721180000	22	0.469699	0.505187	-0.431318	-0.480493	26.4239	27.1216	26.8252
Color [Black]	9	4		P61106;X6RFL8	P61106;X6RFL8	Ras-related protein Rab-14	RAB14			4	4	4	24.2	24.2	24.2	23.897	0	28.935	445270000	24	0.479463	0.756467	-0.11401	-0.188986	25.5424	25.414	25.5374
Color [Black]	9	4		P61163;R4GMT0;A0A1B0GVS3	P61163;R4GMT0	Alpha-centractin	ACTR1A			7	7	4	31.9	31.9	22.1	42.613	0	76.17	1458400000	23	0.410856	0.301236	1.20952	0.690869	25.7092	24.897	25.5257
Color [Black]	9	4		P61201;H0YKU5;B4DIH5;H0YM03	P61201;H0YKU5;B4DIH5	COP9 signalosome complex subunit 2	COPS2			4	4	4	11.7	11.7	11.7	51.596	0	11.396	280290000	10	0.350469	0.698675	0.19316	0.265014	24.8839	24.8348	25.0384
Color [Black]	9	4		P84077;P61204;F5H423;F5H0C7;H0YGG7;F5H1V1;F5H6T5;F8WDB3	P84077;P61204;F5H423;F5H0C7	ADP-ribosylation factor 1;ADP-ribosylation factor 3	ARF1;ARF3			7	7	4	53	53	24.3	20.697	0	89.916	3157400000	33	0.355019	0.816301	-0.0863196	-0.14359	28.0919	28.3088	28.353
Color [Black]	9	4		P61313;E7EQV9;E7ENU7;E7EX53;E7ERA2	P61313;E7EQV9;E7ENU7	60S ribosomal protein L15;Ribosomal protein L15	RPL15			13	13	13	46.6	46.6	46.6	24.146	0	248.92	10534000000	52	0.786372	0.180339	0.909099	0.879686	30.114	30.5183	30.3874
Color [Black]	9	4		P61964;V9GZ59;V9GYQ5;Q86VZ2	P61964	WD repeat-containing protein 5	WDR5			9	9	9	38.3	38.3	38.3	36.588	0	33.385	1657400000	38	0.068342	0.945858	-0.0281932	-0.0437733	27.8479	28.3041	28.2508
Color [Black]	9	4		P61978;Q5T6W2;S4R359;S4R457	P61978;Q5T6W2	Heterogeneous nuclear ribonucleoprotein K	HNRNPK			13	13	13	33.5	33.5	33.5	50.976	0	79.666	5087200000	73	0.995834	0.67543	0.163926	0.284001	28.9813	29.2279	29.1313
Color [Black]	9	4		P61981;I3L0W5;F8WEB6;A2IDB1	P61981	14-3-3 protein gamma;14-3-3 protein gamma, N-terminally processed	YWHAG			20	20	6	15.6	15.6	1.1	569.77	0	207.32	7395300000	99	0.323049	0.802331	-0.100735	-0.160407	29.386	29.4976	29.7234
Color [Black]	9	4		P62081;B5MCP9	P62081;B5MCP9	40S ribosomal protein S7	RPS7			6	6	6	30.9	30.9	30.9	22.127	0	323.31	10112000000	41	0.223579	0.835023	-0.0843741	-0.130333	29.9506	30.0592	29.9717
Color [Black]	9	4		P62140;E7ETD8;C9JP48;C9J9S3	P62140;E7ETD8;C9JP48	Serine/threonine-protein phosphatase PP1-beta catalytic subunit;Serine/threonine-protein phosphatase	PPP1CB			15	15	4	49.2	49.2	12.2	37.186	0	323.31	3392600000	53	0.155122	0.833378	0.0991186	0.134122	27.8258	27.8251	27.9756
Color [Black]	9	4		P62191;G3V4X1	P62191	26S protease regulatory subunit 4	PSMC1			6	6	6	18.2	18.2	18.2	49.184	0	45.753	1431600000	16	0.0927351	0.92179	-0.0412292	-0.0626015	26.8087	26.8173	26.6263
Color [Black]	9	4		P62195;J3QLH6;J3KRP2;J3QSA9;J3QQM1;J3QRR3;J3QRW1;J3QSE0	P62195;J3QLH6;J3KRP2;J3QSA9;J3QQM1	26S protease regulatory subunit 8	PSMC5			8	8	7	26.1	26.1	23.2	45.626	0	41.344	778220000	12	0.271613	0.498673	0.875619	0.488702	25.9027	25.8866	26.3809
Color [Black]	9	4		P62241;Q5JR95	P62241;Q5JR95	40S ribosomal protein S8	RPS8			13	13	13	58.7	58.7	58.7	24.205	0	323.31	16617000000	82	0.11077	0.938278	-0.0307751	-0.0512428	30.7555	30.9071	30.8495
Color [Black]	9	4		P62244;I3L3P7;I3L246;H3BN98;H3BV27;H3BT37;I3L303;H3BVC7	P62244;I3L3P7;I3L246;H3BN98	40S ribosomal protein S15a	RPS15A			6	6	6	51.5	51.5	51.5	14.839	0	78.354	8838700000	32	0.840146	0.578058	0.247366	0.388547	30.104	29.7199	30.0127
Color [Black]	9	4		P62258;K7EM20;B4DJF2;I3L3T1;K7EIT4	P62258	14-3-3 protein epsilon	YWHAE			15	6	6	24.4	10.2	10.2	78.928	0	41.991	4437900000	24	0.586865	0.726809	-0.129224	-0.21599	28.4084	28.5082	28.1814
Color [Black]	9	4		P62263;H0YB22;E5RH77	P62263;H0YB22;E5RH77	40S ribosomal protein S14	RPS14			6	6	6	38.4	38.4	38.4	16.273	0	49.661	7196200000	33	1.07509	0.64634	0.181875	0.313836	29.4815	29.7271	29.5447
Color [Black]	9	4		P62266;D6RD47;D6RDJ2;D6RIX0;D6R9I7	P62266;D6RD47;D6RDJ2;D6RIX0;D6R9I7	40S ribosomal protein S23	RPS23			6	6	6	30.1	30.1	30.1	15.807	0	14.432	12456000000	28	2.27171	0.180404	0.522873	0.878524	30.8062	30.7417	30.8908
Color [Black]	9	4		P62277;J3KMX5;E9PS50	P62277;J3KMX5	40S ribosomal protein S13	RPS13			4	4	4	19.9	19.9	19.9	17.222	0	4.2834	703460000	12	0.178278	0.912636	0.0425123	0.0719822	26.1234	26.1181	26.0286
Color [Black]	9	4		P62280;M0QZC5;M0R1H5;M0R1H6	P62280;M0QZC5	40S ribosomal protein S11	RPS11			11	11	11	53.2	53.2	53.2	18.431	0	96.421	20537000000	54	0.230623	0.907615	0.0441952	0.0768431	31.1553	31.2946	31.3155
Color [Black]	9	4		P62424;Q5T8U3;Q5T8U2	P62424;Q5T8U3;Q5T8U2	60S ribosomal protein L7a	RPL7A			14	14	14	50.4	50.4	50.4	29.995	0	54.196	7843700000	51	0.491577	0.734773	-0.128539	-0.20936	29.3246	29.5012	29.2408
Color [Black]	9	4		P62633	P62633	Cellular nucleic acid-binding protein	CNBP			5	5	5	35.6	35.6	35.6	19.463	0	18.183	718140000	10	0.255104	0.563106	0.548911	0.405131	25.5803	25.1484	25.4163
Color [Black]	9	4		P62714;P67775;H0YC23;E5RHC1;E5RJX4;H0YBN9;E5RFI3;E5RHP4;E7ESG8	P62714;P67775	Serine/threonine-protein phosphatase 2A catalytic subunit beta isoform;Serine/threonine-protein phosphatase 2A catalytic subunit alpha isoform	PPP2CB;PPP2CA			5	5	4	19.4	19.4	14.9	35.575	0	47.201	952590000	19	1.31296	0.334973	-0.429006	-0.656943	26.3267	26.1789	26.0732
Color [Black]	9	4		P62753;A2A3R7	P62753	40S ribosomal protein S6	RPS6			10	10	3	36.5	36.5	8.4	28.68	0	220.85	14473000000	71	0.266562	0.92601	0.0323156	0.0589214	30.3446	30.4967	30.4502
Color [Black]	9	4		P62829;C9JD32;B9ZVP7;J3KT29;J3KTJ3	P62829;C9JD32;B9ZVP7;J3KT29	60S ribosomal protein L23	RPL23			5	5	5	43.6	43.6	43.6	14.865	0	88.378	9681600000	14	0.330042	0.65584	0.241125	0.301106	29.7722	30.4201	30.2894
Color [Black]	9	4		P62854;Q5JNZ5	P62854;Q5JNZ5	40S ribosomal protein S26;Putative 40S ribosomal protein S26-like 1	RPS26;RPS26P11			4	4	4	37.4	37.4	37.4	13.015	0	42.812	7679000000	21	0.40977	0.434422	0.655227	0.555707	29.8995	29.7151	30.3063
Color [Black]	9	4		P62913;Q5VVC8;Q5VVC9	P62913;Q5VVC8;Q5VVC9	60S ribosomal protein L11	RPL11			7	7	7	42.1	42.1	42.1	20.252	0	43.485	10110000000	32	0.740091	0.687108	0.165541	0.274713	30.4154	30.0743	30.3014
Color [Black]	9	4		P62937;F8WE65;C9J5S7;E5RIZ5;P0DN26;A0A0H2UH34;A0A0B4J2A2;A0A075B767;A0A075B759;Q9Y536	P62937;F8WE65;C9J5S7	Peptidyl-prolyl cis-trans isomerase A;Peptidyl-prolyl cis-trans isomerase A, N-terminally processed;Peptidyl-prolyl cis-trans isomerase	PPIA			5	5	4	35.2	35.2	26.7	18.012	0	72.55	1867600000	18	0.109125	0.913169	0.0464993	0.0710943	26.7439	26.9211	26.4107
Color [Black]	9	4		P63010;A0A087X253;A0A087WU93;A0A087WZQ6;A0A087WYD1;K7EJ01	P63010;A0A087X253;A0A087WU93;A0A087WZQ6;A0A087WYD1	AP-2 complex subunit beta	AP2B1			20	20	10	25.8	25.8	15.9	104.55	0	60.515	5821500000	53	1.69267	0.208305	0.529313	0.824607	29.5674	29.426	29.4145
Color [Black]	9	4		P63092;Q5JWF2;S4R3E3;Q5JWE9;H0Y7F4;S4R3V9;A0A0A0MR13	P63092;Q5JWF2;S4R3E3	Guanine nucleotide-binding protein G(s) subunit alpha isoforms short;Guanine nucleotide-binding protein G(s) subunit alpha isoforms XLas	GNAS			6	5	5	18.3	15.5	15.5	45.664	0	4.3296	776980000	14	0.639054	0.286537	-0.700502	-0.704347	24.4054	25.8422	25.9017
Color [Black]	9	4		P63104;E7EX29;E7ESK7;B0AZS6;E5RIR4;E9PD24;E7EVZ2;B7Z2E6;H0YB80;E5RGE1	P63104;E7EX29	14-3-3 protein zeta/delta	YWHAZ			15	9	8	24.4	15.9	14.6	77.19	0	298.35	3345000000	27	1.43529	0.203299	-0.568668	-0.83108	27.7987	27.5146	27.7354
Color [Black]	9	4		P63244;J3KPE3;H0YAF8;D6RAC2;H0Y8W2;D6RHH4;D6R9Z1;H0YAM7;D6R9L0;D6RFX4;D6REE5;D6RFZ9;D6RAU2;E9PD14;D6RBD0;D6RF23;H0Y8R5;D6RHJ5;D6RGK8;H0Y9P0;D6R909;D6RDI0	P63244;J3KPE3;H0YAF8;D6RAC2;H0Y8W2;D6RHH4;D6R9Z1;H0YAM7;D6R9L0;D6RFX4;D6REE5	Guanine nucleotide-binding protein subunit beta-2-like 1;Guanine nucleotide-binding protein subunit beta-2-like 1, N-terminally processed	GNB2L1			18	18	18	76.3	76.3	76.3	35.076	0	323.31	28856000000	127	0.717539	0.705011	-0.150454	-0.252496	31.5981	31.8561	31.8634
Color [Black]	9	4		P67809;H0Y449;Q9Y2T7;P16989;A0A0D9SEI8	P67809;H0Y449;Q9Y2T7;P16989;A0A0D9SEI8	Nuclease-sensitive element-binding protein 1;Y-box-binding protein 2;Y-box-binding protein 3	YBX1;YBX2;YBX3			4	4	4	15.7	15.7	15.7	35.924	0	7.9016	503410000	8	0.579824	0.71454	-0.143323	-0.234893	25.2954	25.2346	25.4755
Color [Black]	9	4		Q5SRQ6;P67870;Q5SRQ3;N0E472;A0A0G2JM12;A0A0G2JM58;N0E644	Q5SRQ6;P67870;Q5SRQ3;N0E472;A0A0G2JM12	Casein kinase II subunit beta	CSNK2B;CSNK2B-LY6G5B-1181;CSNK2B-LY6G5B--991			3	3	3	14.5	14.5	14.5	26.925	0	6.0154	247890000	13	0.344339	0.509531	-0.543746	-0.471149	24.9928	24.857	22.9891
Color [Black]	9	4		P67936;K7ENT6;K7ERG3;K7EMU5;K7EPV9;U3KQK2;K7EPB9	P67936;K7ENT6;K7ERG3	Tropomyosin alpha-4 chain	TPM4			15	8	5	41.5	26.6	18.5	28.521	0	31.271	1166700000	23	1.16175	0.669913	0.162375	0.287022	26.5519	26.6363	26.7685
Color [Black]	9	4		P68036;A0A1B0GUS4	P68036;A0A1B0GUS4	Ubiquitin-conjugating enzyme E2 L3	UBE2L3			4	4	4	37.7	37.7	37.7	17.861	0	64.035	509250000	15	2.33111	0.501283	-0.265453	-0.48571	25.3429	25.3131	25.2496
Color [Black]	9	4		P68104;Q5VTE0;A0A087WVQ9;A0A087WV01;Q05639;Q5JR01;A6PW80	P68104;Q5VTE0;A0A087WVQ9;A0A087WV01	Elongation factor 1-alpha 1;Putative elongation factor 1-alpha-like 3;Elongation factor 1-alpha	EEF1A1;EEF1A1P5			17	17	17	52.6	52.6	52.6	50.14	0	323.31	135350000000	158	0.514554	0.741401	0.121929	0.201894	33.942	34.2917	34.1739
Color [Black]	9	4		P68366;C9JEV8;C9JQ00;C9JJQ8;C9JDL2	P68366	Tubulin alpha-4A chain	TUBA4A			22	4	4	58.9	12.1	12.1	49.924	0	313.79	3102100000	25	0.0339841	0.97361	-0.0164986	-0.0248453	28.487	28.2094	28.3527
Color [Black]	9	4		P78347	P78347	General transcription factor II-I	GTF2I			6	6	6	2.9	2.9	2.9	308.45	0	7.7922	700390000	17	0.629867	0.724095	-0.130617	-0.220118	25.827	25.6001	25.6816
Color [Black]	9	4		P78371;F8VQ14;F5GWF6	P78371;F8VQ14;F5GWF6	T-complex protein 1 subunit beta	CCT2			13	13	13	35.7	35.7	35.7	57.488	0	104.94	2798400000	48	0.239682	0.760147	0.134791	0.186794	28.0068	27.9473	27.3154
Color [Black]	9	4		P78406;E9PQ57;E9PPG9;B0QZ36;B0QZ37	P78406;E9PQ57;E9PPG9	mRNA export factor	RAE1			9	9	9	30.7	30.7	30.7	40.968	0	161.15	1810900000	32	0.971642	0.441702	0.372585	0.548204	28.3606	28.1052	28.1162
Color [Black]	9	4		P78527;F5GX40;H0YG84	P78527	DNA-dependent protein kinase catalytic subunit	PRKDC			119	119	119	33.1	33.1	33.1	469.08	0	323.31	61185000000	549	0.217269	0.952473	-0.0207558	-0.038639	32.3837	32.5041	32.4258
Color [Black]	9	4		P98082;D6REB1;D6RIA5;D6RFF7	P98082	Disabled homolog 2	DAB2			5	5	5	7.3	7.3	7.3	82.447	0	11.217	494810000	14	0.816797	0.46001	0.377165	0.528394	25.1681	25.4361	25.4624
Color [Black]	9	4		P98170;B1AKU2	P98170	E3 ubiquitin-protein ligase XIAP	XIAP			13	13	13	34.8	34.8	34.8	56.684	0	110.04	2497600000	49	1.21425	0.565155	-0.236321	-0.399563	28.5065	28.3667	28.3032
Color [Black]	9	4		Q00604;E9PQ69	Q00604	Norrin	NDP			3	3	3	3.4	3.4	3.4	124.73	0	5.426	225500000	18	0.378177	0.804613	-0.0962683	-0.158631	24.492	24.8354	24.6325
Color [Black]	9	4		Q00653;M0R119	Q00653	Nuclear factor NF-kappa-B p100 subunit;Nuclear factor NF-kappa-B p52 subunit	NFKB2			11	11	11	16.8	16.8	16.8	96.748	0	22.708	2357300000	37	1.46414	0.51581	-0.274179	-0.467165	27.5118	27.6542	27.699
Color [Black]	9	4		Q00839;Q5RI18	Q00839	Heterogeneous nuclear ribonucleoprotein U	HNRNPU			16	16	16	21.6	21.6	21.6	90.583	0	323.31	7115100000	76	0.452994	0.732047	0.132077	0.211116	29.8055	30.0758	29.7958
Color [Black]	9	4		Q01518;Q5T0R7;Q5T0R6;Q5T0R5;Q5T0R4;Q5T0R3;Q5T0R2;Q5T0R1;Q5T0R9;Q5T0R8;Q5T0S3	Q01518;Q5T0R7;Q5T0R6;Q5T0R5;Q5T0R4;Q5T0R3;Q5T0R2;Q5T0R1;Q5T0R9	Adenylyl cyclase-associated protein 1;Adenylyl cyclase-associated protein	CAP1			9	9	9	27.2	27.2	27.2	51.901	0	82.299	1157700000	19	0.444801	0.612335	-0.273208	-0.357631	26.8479	25.9526	26.3289
Color [Black]	9	4		Q01650	Q01650	Large neutral amino acids transporter small subunit 1	SLC7A5			4	4	4	11.2	11.2	11.2	55.01	0	35.883	1639900000	25	0.131407	0.943432	-0.0271594	-0.0471509	27.5994	27.5659	27.4759
Color [Black]	9	4		Q01968	Q01968	Inositol polyphosphate 5-phosphatase OCRL-1	OCRL			4	4	4	4.7	4.7	4.7	104.2	0	3.2085	325000000	8	0.101808	0.927406	-0.0377878	-0.0596586	24.6177	24.7412	24.9892
Color [Black]	9	4		Q02878;F8VZ45;U3KQR5;F8VR69;F8VZA3;F8VWR1;F8VU16	Q02878	60S ribosomal protein L6	RPL6			13	13	13	42.7	42.7	42.7	32.728	0	215.78	5569600000	53	0.461027	0.744313	0.119598	0.195408	29.1466	29.0574	29.0136
Color [Black]	9	4		Q04637;E7EX73;E9PGM1;E7EUU4;C9JF13;C9J6B6;C9K073;C9J2Z7;H7C044;H7C0V6;F8WCF2;REV__F5H7J8;C9JHW9;REV__Q8NEG2;REV__C9JQZ6;REV__J3KQX6	Q04637;E7EX73;E9PGM1;E7EUU4;C9JF13	Eukaryotic translation initiation factor 4 gamma 1	EIF4G1			26	26	24	19.3	19.3	18.1	175.49	0	323.31	9127900000	88	0.666948	0.637121	-0.210251	-0.32701	29.4188	29.2538	29.1492
Color [Black]	9	4	+	Q05209;H0YC15;C9J1X8;F8WB51	Q05209;H0YC15	Tyrosine-protein phosphatase non-receptor type 12	PTPN12			6	6	6	10.1	10.1	10.1	88.105	0	35.201	521270000	19	0.300539	0.718602	0.163003	0.226275	25.4792	25.2667	25.8367
Color [Black]	9	4		Q06210	Q06210	Glutamine--fructose-6-phosphate aminotransferase [isomerizing] 1	GFPT1			25	25	21	45.5	45.5	38.2	78.806	0	323.31	13464000000	145	0.354439	0.923394	-0.0342306	-0.0633701	30.2449	30.2315	30.3482
Color [Black]	9	4		Q06830;A0A0A0MSI0;A0A0A0MRQ5	Q06830;A0A0A0MSI0	Peroxiredoxin-1	PRDX1			15	15	12	69.8	69.8	60.8	22.11	0	323.31	80756000000	100	0.894252	0.743045	0.112188	0.200876	33.834	33.8721	33.8834
Color [Black]	9	4		Q07065;H3BUW6;H3BN64;H3BRM1;H3BRF9;Q96K21	Q07065	Cytoskeleton-associated protein 4	CKAP4			9	9	9	18.8	18.8	18.8	66.022	0	30.276	1090900000	30	1.81331	0.178697	-0.565117	-0.88403	27.0585	26.8472	26.8242
Color [Black]	9	4		Q08211	Q08211	ATP-dependent RNA helicase A	DHX9			33	33	33	31	31	31	140.96	0	323.31	11048000000	137	0.393617	0.874101	0.0636845	0.112058	30.4313	30.6273	30.5483
Color [Black]	9	4		Q08378	Q08378	Golgin subfamily A member 3	GOLGA3			12	12	12	10.1	10.1	10.1	167.35	0	12.788	425080000	16	0.132763	0.726604	-0.271341	-0.216658	24.7889	25.5237	23.1867
Color [Black]	9	4		Q08379;B7ZC06;H0Y7B8;A0A087WYC0	Q08379	Golgin subfamily A member 2	GOLGA2			5	5	5	5.6	5.6	5.6	113.08	0	13.787	679320000	17	0.290184	0.804322	-0.0982049	-0.154207	25.5106	25.2719	25.4699
Color [Black]	9	4		Q08380;K7EP36;K7EJY8;K7ESM3;K7EKQ5	Q08380	Galectin-3-binding protein	LGALS3BP			6	6	6	12.6	12.6	12.6	65.33	0	38.278	813890000	28	0.877599	0.511935	0.315953	0.473239	27.086	26.938	27.0096
Color [Black]	9	4		Q08AD1	Q08AD1	Calmodulin-regulated spectrin-associated protein 2	CAMSAP2			7	7	7	6.2	6.2	6.2	168.09	0	7.9967	1275000000	15	1.57826	0.164683	-0.614667	-0.905348	26.0719	26.2247	26.6231
Color [Black]	9	4		Q08J23;A0A140T9Y7	Q08J23	tRNA (cytosine(34)-C(5))-methyltransferase	NSUN2			20	20	20	36	36	36	86.47	0	213.06	4558100000	69	0.193793	0.908526	-0.0453161	-0.076844	28.8374	29.095	28.9365
Color [Black]	9	4		Q09666;E9PJZ0;E9PKR9;E9PJC6;E9PLK4;E9PQE3	Q09666	Neuroblast differentiation-associated protein AHNAK	AHNAK			124	124	124	40.6	40.6	40.6	629.09	0	323.31	36988000000	419	1.03944	0.434961	-0.37548	-0.560696	30.7676	31.2015	30.9615
Color [Black]	9	4		Q12768;E7EQI7	Q12768;E7EQI7	WASH complex subunit strumpellin	KIAA0196			2	2	2	2.3	2.3	2.3	134.28	0	3.7309	164920000	14	0.182596	0.806886	0.114513	0.154973	23.8223	24.3526	24.3855
Color [Black]	9	4		Q12769;G3V198;E9PR16;E9PSI3	Q12769;G3V198;E9PR16	Nuclear pore complex protein Nup160	NUP160			13	13	13	11.4	11.4	11.4	162.12	0	121.99	2182800000	42	1.94582	0.33146	0.387925	0.660457	27.6104	27.5882	27.8023
Color [Black]	9	4		Q12788;J3KNP2;A0A087WYP7	Q12788;J3KNP2;A0A087WYP7	Transducin beta-like protein 3	TBL3			6	6	6	10.3	10.3	10.3	89.034	0	9.1674	525680000	17	0.349022	0.464657	0.672377	0.517408	25.9627	25.8787	25.838
Color [Black]	9	4		Q12802;H0YMW2;A0A087WTD7;A8MYJ1;A0A087WY36;A0A087X047;A0A087WX73;H0YLH1	Q12802;H0YMW2	A-kinase anchor protein 13	AKAP13			21	21	21	10.7	10.7	10.7	307.55	0	165.14	2368500000	76	1.77469	0.574944	-0.217428	-0.391743	27.4636	27.6309	27.4785
Color [Black]	9	4		Q12904;D6R937	Q12904	Aminoacyl tRNA synthase complex-interacting multifunctional protein 1;Endothelial monocyte-activating polypeptide 2	AIMP1			11	11	11	44.2	44.2	44.2	34.352	0	81.379	5429100000	50	1.65675	0.320376	-0.412681	-0.672669	28.3525	28.3513	28.5774
Color [Black]	9	4		Q13045;J3KS54;J3QQQ2;K7EP37;K7EP27;K7EQZ7;J3QQU5;J3QLR6	Q13045	Protein flightless-1 homolog	FLII			16	16	15	15.7	15.7	14.9	144.75	0	116.8	3117200000	55	0.684813	0.638437	-0.209496	-0.327776	28.0021	27.8467	27.9155
Color [Black]	9	4		Q13057;K7ESK6;K7ES73;K7EN91;K7EP09;K7EPT0;K7EQ60	Q13057;K7ESK6;K7ES73;K7EN91	Bifunctional coenzyme A synthase;Phosphopantetheine adenylyltransferase;Dephospho-CoA kinase	COASY			5	5	5	10.6	10.6	10.6	62.328	0	9.6243	732680000	16	0.517977	0.808883	0.0868327	0.151384	25.6578	25.6261	25.7123
Color [Black]	9	4		Q13085;Q59FY4;A0A0C4DGT1;A0A087WWN5;A0A087X0W4;A0A087WYK6;S4R3S7;A0A087X2F8;A0A087X126;A0A087WVR6;A0A087WYS8;A2AB25	Q13085;Q59FY4	Acetyl-CoA carboxylase 1;Biotin carboxylase	ACACA			91	91	79	29.1	29.1	25.5	436.46	0	323.31	56375000000	445	3.02396	0.465818	0.276881	0.520749	33.1926	33.2921	33.2341
Color [Black]	9	4		Q13131;Q96E92;A0A087WXX9;P54646	Q13131;Q96E92	5-AMP-activated protein kinase catalytic subunit alpha-1	PRKAA1			5	5	5	6.4	6.4	6.4	118.34	0	5.9581	546620000	10	0.267267	0.89104	-0.0548299	-0.0942061	25.5019	25.6574	25.5309
Color [Black]	9	4		Q13148;A0A087WX29;B1AKP7;A0A087X260;A0A087WYY0;E9PLJ0;A0A087WXQ5;K7EJM5;A0A087WV68;K7EN94;A0A087WW61;A0A087WX67;A0A087WXV3;A0A087WZC9;A0A087WTZ4;K7EL26;K7EJ99;A0A0A0MSV7;A0A087WYE7	Q13148;A0A087WX29;B1AKP7;A0A087X260;A0A087WYY0;E9PLJ0;A0A087WXQ5;K7EJM5;A0A087WV68;K7EN94;A0A087WW61;A0A087WX67;A0A087WXV3	TAR DNA-binding protein 43	TARDBP;IPO7			6	6	6	20	20	20	44.739	0	310.65	2686900000	29	0.266575	0.875378	0.0637379	0.107022	28.2087	28.0848	28.3958
Color [Black]	9	4		Q13151	Q13151	Heterogeneous nuclear ribonucleoprotein A0	HNRNPA0			6	6	6	28.2	28.2	28.2	30.84	0	59.076	1881200000	31	0.501582	0.606093	-0.269901	-0.367126	28.1616	28.1229	28.167
Color [Black]	9	4		Q13162;H7C3T4;A6NG45;A6NJJ0	Q13162;H7C3T4	Peroxiredoxin-4	PRDX4			10	8	8	52.4	46.1	46.1	30.54	0	33.235	1573500000	27	0.0310802	0.983434	-0.0108204	-0.0175287	28.8039	28.4322	28.5952
Color [Black]	9	4		Q13185;P45973	Q13185;P45973	Chromobox protein homolog 3;Chromobox protein homolog 5	CBX3;CBX5			2	2	2	13.1	13.1	13.1	20.811	0	6.2998	117560000	8	1.16849	0.089403	0.967599	1.08796	23.4618	23.2171	23.5568
Color [Black]	9	4		Q13200;H7C1H2;H7C2Q3;C9JPC0	Q13200	26S proteasome non-ATPase regulatory subunit 2	PSMD2			14	14	14	17.6	17.6	17.6	100.2	0	81.752	3012100000	54	0.712572	0.637758	0.207371	0.327625	28.0331	28.1792	28.1949
Color [Black]	9	4		Q13228;H0Y532;A6PVX1;F8WCR4;F2Z2W8;C9JVL0	Q13228;H0Y532;A6PVX1	Selenium-binding protein 1	SELENBP1			12	12	12	35.2	35.2	35.2	52.39	0	57.437	1362500000	49	1.38942	0.428169	-0.350534	-0.567501	27.3572	27.0539	27.2432
Color [Black]	9	4		Q13237	Q13237	cGMP-dependent protein kinase 2	PRKG2			3	3	3	2.9	2.9	2.9	147.3	0	3.3718	424320000	4	0.273243	0.558468	-0.519192	-0.411413	25.4855	25.4537	23.1861
Color [Black]	9	4		Q13283;E5RIZ6;E5RI46;E5RIF8;E5RH42;E5RJU8	Q13283	Ras GTPase-activating protein-binding protein 1	G3BP1			9	8	7	11.5	10.8	9.6	106.78	0	38.311	1148600000	24	1.33185	0.39528	-0.382934	-0.60348	25.7647	25.4462	25.465
Color [Black]	9	4		Q13347;Q5TFK1	Q13347	Eukaryotic translation initiation factor 3 subunit I	EIF3I			6	6	6	22.5	22.5	22.5	36.501	0	82.448	2227900000	30	2.11652	0.16505	-0.559394	-0.913244	27.0357	27.2612	26.8846
Color [Black]	9	4		Q13395	Q13395	Probable methyltransferase TARBP1	TARBP1			9	9	9	7.3	7.3	7.3	181.67	0	21.43	529900000	25	1.14529	0.350191	-0.436371	-0.642495	25.826	25.4182	25.4983
Color [Black]	9	4		Q13492;E9PI56;E9PKP6;E9PLJ8;E9PK13;E5RFU0;E5RHK9;E5RFC6;E5RK51;E5RIJ5;H0YCY1;E5RGY9;O60641;E9PJT1	Q13492	Phosphatidylinositol-binding clathrin assembly protein	PICALM			12	12	8	24.7	24.7	18.3	70.754	0	240.89	6050600000	59	0.623618	0.62675	-0.22928	-0.344587	29.5553	29.8038	29.3984
Color [Black]	9	4		Q13501;E7EMC7;C9JRJ8;E9PFW8;E3W990	Q13501;E7EMC7;C9JRJ8;E9PFW8	Sequestosome-1	SQSTM1			5	5	5	16.6	16.6	16.6	47.687	0	148.49	896930000	26	0.702758	0.188043	0.956683	0.853432	27.3496	25.9781	26.0717
Color [Black]	9	4		Q13547;Q5TEE2	Q13547;Q5TEE2	Histone deacetylase 1	HDAC1			4	3	3	8.1	5.6	5.6	55.102	0.00056786	2.3533	347130000	7	0.894497	0.0660645	1.50524	1.17175	26.2246	25.9511	26.0826
Color [Black]	9	4		Q13561;F8W1I6;F8VW18;H0YHL1;F8VX93;H0YI98;F8VRV7	Q13561;F8W1I6;F8VW18;H0YHL1;F8VX93;H0YI98	Dynactin subunit 2	DCTN2			6	6	6	18.7	18.7	18.7	44.23	0	8.9096	342990000	15	0.201978	0.914873	0.039704	0.0689548	24.4967	24.4981	24.3598
Color [Black]	9	4		Q13572	Q13572	Inositol-tetrakisphosphate 1-kinase	ITPK1			17	15	15	6.9	6.2	6.2	358.17	0	39.366	1553700000	35	0.102201	0.879684	0.0828997	0.104721	26.9662	27.0543	26.5409
Color [Black]	9	4		Q13610;E9PFT6	Q13610	Periodic tryptophan protein 1 homolog	PWP1			55	55	32	31.3	31.3	17.2	246.91	0	323.31	156300000000	463	1.35947	0.639267	0.188606	0.333919	34.6786	34.8612	34.781
Color [Black]	9	4		Q13619;A0A0A0MR50;A0A087WWN2	Q13619;A0A0A0MR50	Cullin-4A	CUL4A			11	11	8	18.7	18.7	14.5	87.679	0	61.319	1344000000	33	0.048916	0.967592	-0.0181065	-0.0288804	26.8251	26.696	26.9645
Color [Black]	9	4		Q13838;A0A140T9X3;A0A0G2JJZ9;Q5STU3;H0Y400;A0A140T996;F6UJC5;A0A140TA18;F6WLT2;A0A140T9X9;A0A140T9L4;A0A140T973;A0A140T9K1;A0A0A0MT12;F6TRA5;F6S4E6;A0A140T9K2;A0A140T9N3;K7EN69;F6QYI9;A0A0G2JJL7;F6R6M7	Q13838;A0A140T9X3;A0A0G2JJZ9;Q5STU3;H0Y400;A0A140T996;F6UJC5;A0A140TA18;F6WLT2;A0A140T9X9	Spliceosome RNA helicase DDX39B	DDX39B			6	4	2	0.7	0.4	0.2	1091.1	0	3.0451	1717600000	9	0.0931283	0.92923	-0.0362727	-0.0567658	27.7967	27.6915	27.7361
Color [Black]	9	4		Q13907;C9JKM8;C9JD53	Q13907;C9JKM8	Isopentenyl-diphosphate Delta-isomerase 1	IDI1			4	4	4	23.8	23.8	23.8	26.319	0	11.544	355380000	20	0.284901	0.53521	0.584957	0.440449	25.2707	25.5128	25.564
Color [Black]	9	4		Q14008;E9PQH5;H0YCF6;H0YDX5;H0YEK7	Q14008	Cytoskeleton-associated protein 5	CKAP5			18	18	18	11.7	11.7	11.7	225.49	0	56.083	1348600000	59	0.170066	0.904118	-0.0509529	-0.0830916	26.8356	26.4645	26.5511
Color [Black]	9	4		Q14126;J3KSI6	Q14126	Desmoglein-2	DSG2			13	13	13	14.7	14.7	14.7	122.29	0	63.467	6997400000	55	0.865173	0.388922	0.453172	0.609394	29.9399	29.8803	29.9303
Color [Black]	9	4		Q14145;K7EQX2;K7ESE0;K7EJ49;K7EJD8;K7EPZ3	Q14145	Kelch-like ECH-associated protein 1	KEAP1			12	12	12	22.8	22.8	22.8	69.666	0	31.216	1566900000	56	0.632317	0.736411	-0.122004	-0.207866	26.9459	26.8925	26.9096
Color [Black]	9	4		Q14152	Q14152	Eukaryotic translation initiation factor 3 subunit A	EIF3A			25	25	25	20.5	20.5	20.5	166.57	0	146.74	5320600000	74	0.436474	0.716457	-0.147455	-0.228691	28.4715	27.9859	28.2449
Color [Black]	9	4		Q14157;F8W726;Q5VU77;Q5VU81;Q5VU80;Q5VU78;Q5VU79;H0Y5H6	Q14157;F8W726;Q5VU77;Q5VU81;Q5VU80;Q5VU78;Q5VU79	Ubiquitin-associated protein 2-like	UBAP2L			12	12	10	17.3	17.3	14.1	114.53	0	173.52	4163500000	64	1.49421	0.595783	-0.211211	-0.373535	28.6342	28.8053	28.7208
Color [Black]	9	4		Q14166	Q14166	Tubulin--tyrosine ligase-like protein 12	TTLL12			9	9	9	20.3	20.3	20.3	74.403	0	37.581	799900000	45	0.313846	0.726568	0.152894	0.218685	26.3363	25.8264	26.4682
Color [Black]	9	4		Q14204;H0YJ21	Q14204	Cytoplasmic dynein 1 heavy chain 1	DYNC1H1			117	117	117	28.9	28.9	28.9	532.4	0	323.31	26049000000	416	0.40302	0.907268	0.0421511	0.0774393	30.7807	30.8305	30.7781
Color [Black]	9	4		Q14247;H0YCD9;H0YEV2	Q14247	Src substrate cortactin	CTTN			22	22	22	40	40	40	61.585	0	189.61	10453000000	89	0.662223	0.615942	0.234239	0.354766	29.7617	30.0587	29.9642
Color [Black]	9	4		Q14258	Q14258	E3 ubiquitin/ISG15 ligase TRIM25	TRIM25			14	14	14	29.2	29.2	29.2	70.973	0	162.25	3270800000	46	0.185549	0.806745	0.114233	0.155422	28.2199	28.1572	28.0116
Color [Black]	9	4		Q14444;G3V153;E9PLA9	Q14444;G3V153;E9PLA9	Caprin-1	CAPRIN1			9	9	9	12.4	12.4	12.4	78.365	0	323.31	7359700000	32	0.932375	0.32775	-0.498008	-0.664284	28.5021	28.4926	28.6096
Color [Black]	9	4		Q14498;Q5QP23;A0A0U1RQH7;H0Y4X3;G3XAC6;Q5QP22	Q14498;Q5QP23;A0A0U1RQH7;H0Y4X3;G3XAC6	RNA-binding protein 39	RBM39			3	3	3	8.1	8.1	8.1	59.379	0	4.2382	588770000	16	0.428501	0.314923	1.0366	0.675753	25.9692	25.8342	26.2611
Color [Black]	9	4		Q14566	Q14566	DNA replication licensing factor MCM6	MCM6			11	11	11	16.7	16.7	16.7	92.888	0	31.794	983150000	36	0.627115	0.70531	0.155866	0.254735	26.6629	26.9644	26.9786
Color [Black]	9	4		Q14677	Q14677	Clathrin interactor 1	CLINT1			3	3	3	5.8	5.8	5.8	68.259	0	8.5075	4113300000	12	1.1114	0.44112	0.357403	0.548818	29.6291	29.157	29.4356
Color [Black]	9	4		Q14678;Q5W0W2;Q5W0W3	Q14678	KN motif and ankyrin repeat domain-containing protein 1	KANK1			9	9	9	9.5	9.5	9.5	147.29	0	44.584	747200000	30	0.158787	0.706222	0.291838	0.245398	25.7469	25.8072	25.8602
Color [Black]	9	4		Q14683;G8JLG1;H0Y7K8;V9GYN9	Q14683;G8JLG1	Structural maintenance of chromosomes protein 1A;Structural maintenance of chromosomes protein	SMC1A			13	13	12	10.9	10.9	10.1	143.23	0	14.536	1828000000	30	0.577268	0.495477	0.394849	0.490703	27.2686	26.922	27.2662
Color [Black]	9	4		Q14687;H0Y613;H7C3B5	Q14687;H0Y613	Genetic suppressor element 1	GSE1			6	6	6	8.5	8.5	8.5	136.16	0	8.1198	519060000	15	0.647825	0.535117	-0.320826	-0.443254	26.4581	25.9595	25.7793
Color [Black]	9	4		Q14694;H3BQP1;J3KT19;H3BQC6;H3BNA1;H3BNS8	Q14694	Ubiquitin carboxyl-terminal hydrolase 10	USP10			10	10	10	18	18	18	87.133	0	39.951	2299400000	29	0.459127	0.627874	-0.249628	-0.339774	27.4789	26.8792	27.3412
Color [Black]	9	4		Q14697;F5H6X6;E9PKU7	Q14697;F5H6X6;E9PKU7	Neutral alpha-glucosidase AB	GANAB			8	8	8	11.3	11.3	11.3	106.87	0	8.0555	613780000	25	0.867086	0.714486	0.137836	0.240151	26.5243	26.569	26.7535
Color [Black]	9	4		Q14739;C9JXK0	Q14739;C9JXK0	Lamin-B receptor	LBR			4	4	4	9.4	9.4	9.4	70.702	0	48.466	501100000	13	0.469147	0.745119	-0.119632	-0.195987	26.0138	25.9721	25.7716
Color [Black]	9	4		Q14789;E7EU81;H0Y867;H7C5I7	Q14789	Golgin subfamily B member 1	GOLGB1			54	54	54	19.8	19.8	19.8	376.01	0	323.31	6231000000	129	0.211326	0.726889	0.180604	0.217234	28.7679	29.0222	28.7213
Color [Black]	9	4		Q14974;J3KTM9;J3QR48;J3QKQ5	Q14974;J3KTM9	Importin subunit beta-1	KPNB1			15	15	15	24.8	24.8	24.8	97.169	0	250.03	6289400000	62	0.785354	0.638369	0.207691	0.333902	28.4199	28.3704	28.4079
Color [Black]	9	4		Q14980;A0A087WY61;H0YFY6;F5H4J1;F5H6Y5;K4DIE0;F5H7R5;F5H4Y4;F5GWK2;F5H073;F5H068;F8W6T3;F5H1L0;F5GZW1;F5H2F3;F5H3L6;F5H0Z7;F5H763;F5GWA2	Q14980;A0A087WY61;H0YFY6	Nuclear mitotic apparatus protein 1	NUMA1			33	33	33	20	20	20	238.26	0	292.3	2960400000	111	0.156437	0.891056	0.0599613	0.0931788	27.8235	28.0625	27.9155
Color [Black]	9	4		Q14990;Q5VZ88;A0A0J9YY46;D6RHE6;J3QS66;F8WBX2;Q9Y530;I3L407;D6RBM6	Q14990	Outer dense fiber protein 1	ODF1			14	14	14	12.4	12.4	12.4	134.29	0	22.54	2494200000	61	0.381454	0.882901	0.0569375	0.101179	28.508	28.6443	28.5705
Color [Black]	9	4		Q14C86;F8W9S7;C9IZ08;B0QZ65;B4DGD8;H0Y4E7;H0Y7I9;A0A0A0MQV8;C9IZX9	Q14C86;F8W9S7	GTPase-activating protein and VPS9 domain-containing protein 1	GAPVD1			22	22	22	18.1	18.1	18.1	164.98	0	105.68	3977000000	86	0.396923	0.831766	-0.0781212	-0.133952	28.2727	28.131	28.1095
Color [Black]	9	4		Q15008;H7C531;C9J7B7;C9J0E9	Q15008	26S proteasome non-ATPase regulatory subunit 6	PSMD6			5	5	5	13.6	13.6	13.6	45.531	0	22.839	491360000	11	0.15699	0.83065	-0.0981795	-0.133716	25.5068	25.6601	25.0846
Color [Black]	9	4		Q15019;B5MCX3;C9J2Q4;C9J938;C9JB25;C9IY94;H7C310;C9IZU3;H7C2Y0;C9JQJ4;A0A1B0GXJ2;C9JFT1;F8WB65;B5MD47;C9JZI2;C9JT15;C9JSE7	Q15019;B5MCX3;C9J2Q4;C9J938;C9JB25;C9IY94;H7C310	Septin-2	2020-09-02			10	10	10	38	38	38	41.487	0	195.92	2585200000	51	0.690546	0.53459	-0.308865	-0.438958	27.8693	27.495	27.2087
Color [Black]	9	4		Q15021;E7EN77;F5GZK7;F5H431	Q15021;E7EN77	Condensin complex subunit 1	NCAPD2			15	15	15	14.3	14.3	14.3	157.18	0	45.159	2314500000	58	1.8633	0.356647	-0.373063	-0.633565	27.2967	27.4219	27.5505
Color [Black]	9	4		Q15042;C9J1R5	Q15042	Rab3 GTPase-activating protein catalytic subunit	RAB3GAP1			11	11	11	15.7	15.7	15.7	110.52	0	41.275	764620000	36	0.212414	0.779096	-0.128145	-0.174567	25.4682	25.1929	25.8211
Color [Black]	9	4		Q15046;H3BVA8;J3KRL2;H3BPV7;G3V5I9	Q15046	Lysine--tRNA ligase	KARS			17	17	17	9.2	9.2	9.2	249.1	0	46.487	1355900000	39	0.369004	0.71532	0.16196	0.236917	26.4179	26.5495	26.4962
Color [Black]	9	4		Q15058	Q15058	Kinesin-like protein KIF14	KIF14			13	13	13	8.9	8.9	8.9	186.49	0	20.763	2736100000	28	0.864774	0.438318	-0.393714	-0.55315	27.4782	27.0743	27.5735
Color [Black]	9	4		Q15075	Q15075	Early endosome antigen 1	EEA1			10	10	10	7.9	7.9	7.9	162.46	0	17.446	605420000	23	1.0837	0.0666016	-1.1953	-1.17355	22.6905	24.4554	23.5533
Color [Black]	9	4		Q15084	Q15084	Protein disulfide-isomerase A6	PDIA6			6	6	6	8.7	8.7	8.7	106.14	0	71.932	1970900000	41	3.34162	0.217689	-0.435342	-0.804347	28.471	28.3398	28.3742
Color [Black]	9	4		Q15149;E9PMV1;H0YDN1;E9PKG0;E9PQ28;REV__A0A0U1RR03	Q15149	Plectin	PLEC			246	246	234	55.6	55.6	52.1	531.78	0	323.31	234560000000	1337	0.570953	0.567018	-0.287514	-0.397134	34.5996	35.366	34.8974
Color [Black]	9	4		Q15181;Q5SQT6	Q15181;Q5SQT6	Inorganic pyrophosphatase	PPA1			9	9	9	48.8	48.8	48.8	32.66	0	85.315	2101800000	23	0.218056	0.803839	0.106243	0.15405	27.6904	27.431	27.204
Color [Black]	9	4		Q15233;H7C367;C9JYS8;C9IZL7	Q15233;H7C367;C9JYS8	Non-POU domain-containing octamer-binding protein	NONO			14	14	11	31.8	31.8	24.8	54.231	0	323.31	15666000000	82	0.206311	0.912352	0.0409622	0.0710215	31.2217	31.396	31.4331
Color [Black]	9	4		Q15276;A0A087WZZ3;K7ENJ9	Q15276	Rab GTPase-binding effector protein 1	RABEP1			8	8	7	11.8	11.8	10.4	99.289	0	24.944	512380000	13	0.122002	0.895885	-0.0604922	-0.0888204	25.1126	25.1362	24.6152
Color [Black]	9	4		Q15365	Q15365	Poly(rC)-binding protein 1	PCBP1			10	9	9	50	46.9	46.9	37.497	0	323.31	15851000000	64	0.669433	0.639882	0.213512	0.331185	31.1577	31.1495	31.0501
Color [Black]	9	4		Q15366;H3BSS4	Q15366	Poly(rC)-binding protein 2	PCBP2			9	7	2	38.4	31.5	6.3	38.58	0	130.67	11564000000	56	0.0157039	0.990768	-0.00716146	-0.0109978	30.3956	30.8826	30.5027
Color [Black]	9	4		Q15386	Q15386	Ubiquitin-protein ligase E3C	UBE3C			8	8	8	9.8	9.8	9.8	123.92	0	16.213	696410000	31	0.982862	0.549017	0.264023	0.42182	26.6513	26.6392	26.2789
Color [Black]	9	4		Q15393	Q15393	Splicing factor 3B subunit 3	SF3B3			7	7	7	7.1	7.1	7.1	135.58	0	154.7	660920000	30	1.33461	0.429379	-0.355112	-0.568642	25.4918	25.4996	25.8557
Color [Black]	9	4		Q15437;Q5QPE2;Q5QPE1;G3V5K1	Q15437;Q5QPE2	Protein transport protein Sec23B	SEC23B			10	7	7	16.6	11.9	11.9	86.478	0	47.648	888800000	39	1.53091	0.234655	-0.508514	-0.778393	26.0556	25.8227	26.2635
Color [Black]	9	4		Q15477;H7C5N0;B4E0B4;H7C4L3;F8WDE8	Q15477	Helicase SKI2W	SKIV2L			19	19	19	22.1	22.1	22.1	137.75	0	71.455	1813300000	66	0.839934	0.550202	-0.278148	-0.425509	27.2515	26.8066	26.9042
Color [Black]	9	4		Q15583;U3KQE9	Q15583	Homeobox protein TGIF1	TGIF1			3	3	3	2.8	2.8	2.8	149.13	0	84.127	194030000	7	0.225741	0.63911	0.361165	0.320875	24.3483	24.4133	24.3799
Color [Black]	9	4		Q15645;H0YAL2	Q15645	Pachytene checkpoint protein 2 homolog	TRIP13			16	16	16	11.8	11.8	11.8	161.33	0	100.39	7358700000	74	0.263082	0.841619	0.0785936	0.126931	29.3467	29.587	29.5643
Color [Black]	9	4		Q15646;H0YGP3	Q15646	2-5-oligoadenylate synthase-like protein	OASL			8	8	8	20.8	20.8	20.8	59.225	0	38.964	550550000	28	0.691199	0.670514	-0.178123	-0.288535	26.0165	25.7829	25.8095
Color [Black]	9	4		Q15654;H7BZE2;A0A0D9SFS2	Q15654;H7BZE2	Thyroid receptor-interacting protein 6	TRIP6			10	10	10	29.2	29.2	29.2	50.287	0	82.711	2877300000	64	1.31868	0.400429	-0.38003	-0.598529	28.107	27.8572	27.9835
Color [Black]	9	4		Q16401;F2Z3J2;Q4VXH0	Q16401	26S proteasome non-ATPase regulatory subunit 5	PSMD5			8	8	8	20.6	20.6	20.6	56.195	0	33.611	1586100000	22	0.580123	0.644311	-0.202599	-0.309003	27.0304	26.6894	27.0283
Color [Black]	9	4		Q16513;H0Y5V5	Q16513	Serine/threonine-protein kinase N2	PKN2			19	19	7	9.9	9.9	3.4	277.29	0	49.395	2708700000	64	0.380651	0.830841	0.0782057	0.133381	27.6865	27.8643	27.8963
Color [Black]	9	4		Q16543;K7EL68;K7EQA9;K7EKQ2;K7EIU0	Q16543	Hsp90 co-chaperone Cdc37;Hsp90 co-chaperone Cdc37, N-terminally processed	CDC37			7	7	7	21.7	21.7	21.7	44.468	0	83.357	1558300000	25	0.432631	0.28376	-1.16983	-0.705849	27.182	26.8404	23.5589
Color [Black]	9	4		Q16658;C9JFC0;A0A0A0MSB2;C9JPH9	Q16658	Fascin	FSCN1			11	11	11	27.8	27.8	27.8	54.529	0	43.007	2696400000	49	0.611314	0.639732	0.21655	0.328632	28.2957	28.3828	28.421
Color [Black]	9	4		Q27J81;A0A0A0MQU1	Q27J81;A0A0A0MQU1	Inverted formin-2	INF2			9	9	9	11.8	11.8	11.8	135.62	0	237.99	488090000	23	0.209637	0.63913	0.417665	0.328416	24.8491	24.8992	24.6547
Color [Black]	9	4		Q2M2I8;E9PG46;A0A096LP60;K4DI97	Q2M2I8;E9PG46	AP2-associated protein kinase 1	AAK1			8	8	6	12	12	9.4	103.88	0	33.274	516460000	20	1.97147	0.278475	-0.422394	-0.711698	24.9648	25.0646	24.7857
Color [Black]	9	4		Q32MZ4;C9JTC6;C9JSU1	Q32MZ4	Leucine-rich repeat flightless-interacting protein 1	LRRFIP1			12	12	11	16.3	16.3	14.9	89.252	0	25.31	2791200000	43	0.0286658	0.991517	-0.00569216	-0.0100438	28.2413	28.1713	28.3114
Color [Black]	9	4		Q32Q12;P22392;J3KPD9;O60361;I3L1R8	Q32Q12;P22392;J3KPD9;O60361	Nucleoside diphosphate kinase;Nucleoside diphosphate kinase B;Putative nucleoside diphosphate kinase	NME1-NME2;NME2;NME2P1			7	7	3	41.4	41.4	12	32.642	0	44.009	7207300000	26	0.981133	0.533654	0.284875	0.447854	29.3239	29.3733	29.0622
Color [Black]	9	4		Q496Y0;F5H4P4;A0A096LP43	Q496Y0	LON peptidase N-terminal domain and RING finger protein 3	LONRF3			13	13	12	6.7	6.7	6	253.17	0	106.14	1250400000	34	1.20278	0.275109	-0.502392	-0.721506	26.2123	26.3358	25.7387
Color [Black]	9	4		Q53EP0	Q53EP0	Fibronectin type III domain-containing protein 3B	FNDC3B			4	4	4	3.8	3.8	3.8	132.89	0	6.6243	346070000	20	0.212599	0.681518	0.287167	0.280396	25.1776	25.1057	24.7691
Color [Black]	9	4		Q5BKZ1;A0A0A0MRN4	Q5BKZ1	DBIRD complex subunit ZNF326	ZNF326			6	6	6	12	12	12	65.653	0	22.094	1845600000	19	0.220001	0.716072	0.201991	0.235472	28.1092	29.3218	28.8633
Color [Black]	9	4		Q5HYB6;A0A087WWU8;Q5VU61;D6R904;D6RFM2	Q5HYB6;A0A087WWU8;Q5VU61		DKFZp686J1372;TPM3			18	18	3	9.6	9.6	2.1	138.6	0	222.06	7152000000	60	1.89389	0.17741	0.558572	0.886246	29.4884	29.903	29.6483
Color [Black]	9	4		Q5JSZ5;H0Y412;Q5JSZ9	Q5JSZ5	Protein PRRC2B	PRRC2B			13	12	12	7.3	7	7	242.96	0	64.83	1228800000	47	0.156861	0.90656	0.0495396	0.0801248	27.33	27.4213	27.3563
Color [Black]	9	4		Q5JTH9;A0A087X0G0	Q5JTH9	RRP12-like protein	RRP12			3	3	3	2.6	2.6	2.6	143.7	0	5.4155	206800000	10	0.503939	0.46537	0.474195	0.520228	23.8524	24.0049	23.8022
Color [Black]	9	4		Q5JVF3	Q5JVF3	PCI domain-containing protein 2	PCID2			3	3	3	9.8	9.8	9.8	46.029	0	7.1181	371760000	15	0.347318	0.715886	0.158824	0.230297	25.6881	25.124	25.1673
Color [Black]	9	4		Q5M775;J3KSG2;J3QQM0;J3KRN9	Q5M775;J3KSG2	Cytospin-B	SPECC1			8	8	8	7.4	7.4	7.4	118.58	0	41.124	561720000	19	1.01255	0.3522	-0.458333	-0.64334	25.6151	25.5633	24.9659
Color [Black]	9	4		Q5SRE5;H7C4K7	Q5SRE5	Nucleoporin NUP188 homolog	NUP188			10	10	10	7.7	7.7	7.7	196.04	0	137.92	924570000	37	2.4777	0.188581	-0.494258	-0.853639	26.1818	26.4051	26.33
Color [Black]	9	4		Q5T3Q7;Q9H583;Q6P664	Q5T3Q7;Q9H583	HEAT repeat-containing protein 1;HEAT repeat-containing protein 1, N-terminally processed	HEATR1			10	10	10	5.8	5.8	5.8	233.27	0	9.6712	1685300000	22	0.547038	0.566975	-0.292941	-0.39757	27.0581	27.7369	27.0772
Color [Black]	9	4		Q5T4S7;A0A0A0MSW0;X6R960;X6RE05;Q5TBN9	Q5T4S7	E3 ubiquitin-protein ligase UBR4	UBR4			69	69	69	17	17	17	573.83	0	323.31	12081000000	208	0.829463	0.668006	0.174355	0.291831	30.043	29.952	30.0569
Color [Black]	9	4		Q5T6F2;F5H2U4;A2A305;A0A0D9SFI5	Q5T6F2;F5H2U4	Ubiquitin-associated protein 2	UBAP2			7	7	7	10.2	10.2	10.2	117.11	0	23.988	643080000	33	1.61271	0.111858	-0.741168	-1.0433	25.8833	25.7257	25.763
Color [Black]	9	4		Q5T6V6;U3KQ33;Q5T6V5	Q5T6V6;U3KQ33;Q5T6V5	UPF0553 protein C9orf64	C9orf64;ZEB2			2	2	2	38.3	38.3	38.3	6.9429	0.00054407	2.0533	249110000	4	0.718545	0.241937	0.758574	0.7719	24.8343	24.6902	24.924
Color [Black]	9	4		Q5TDF0;Q9BSD7	Q5TDF0;Q9BSD7	Cancer-related nucleoside-triphosphatase	NTPCR			3	3	3	18.4	18.4	18.4	25.072	0	3.403	138850000	17	1.01922	0.224601	0.621215	0.790245	24.4476	24.2808	24.3167
Color [Black]	9	4		Q5UIP0;H7C2B5;H7BZN3	Q5UIP0;H7C2B5	Telomere-associated protein RIF1	RIF1			4	4	4	2.7	2.7	2.7	274.46	0	51.891	245900000	16	0.0275146	0.978735	0.0154044	0.0223923	24.1014	23.8189	23.662
Color [Black]	9	4		Q5VT97;H3BPT7	Q5VT97	Rho GTPase-activating protein SYDE2	SYDE2			22	22	22	11.2	11.2	11.2	275.12	0	323.31	7404500000	109	0.0882572	0.945876	0.0285136	0.0463774	29.247	29.3298	29.0965
Color [Black]	9	4		Q5VW36;S4R400;S4R450;S4R3N8	Q5VW36;S4R400	Focadhesin	FOCAD			9	9	9	6.3	6.3	6.3	200.07	0	13.245	610030000	22	0.037052	0.979626	-0.0122795	-0.0200534	25.4345	25.3894	25.7057
Color [Black]	9	4		Q5VWU8;Q5VWV2;Q8TEW0;F5GZI3	Q5VWU8;Q5VWV2;Q8TEW0;F5GZI3	Partitioning defective 3 homolog	PARD3			4	4	4	4.4	4.4	4.4	110	0	6.4932	318220000	15	0.392719	0.406337	-0.815367	-0.592401	24.8464	22.2511	24.816
Color [Black]	9	4		Q5VYS8;X6R3Q3;Q5VYS9;A0A0C4DFW3	Q5VYS8	Terminal uridylyltransferase 7	ZCCHC6			5	4	4	4.1	3.5	3.5	171.23	0	5.6022	175680000	8	1.20124	0.172419	0.685405	0.892252	23.9063	23.8843	23.9123
Color [Black]	9	4		Q5VZK9;A0A0U1RQQ1	Q5VZK9;A0A0U1RQQ1	Leucine-rich repeat-containing protein 16A	LRRC16A			11	11	11	9.9	9.9	9.9	151.56	0	23.81	813540000	40	0.710078	0.583028	-0.252613	-0.381323	26.2081	26.3806	26.4358
Color [Black]	9	4		Q63ZY3;K7ERU2;K7EIU4	Q63ZY3	KN motif and ankyrin repeat domain-containing protein 2	KANK2			14	14	14	15.9	15.9	15.9	91.173	0	114.03	1413700000	33	0.636893	0.550189	0.303889	0.424913	26.9994	27.0262	27.6094
Color [Black]	9	4		Q66K74;M0QXQ9;M0QY41;M0QZ50;M0R1J2	Q66K74;M0QXQ9;M0QY41	Microtubule-associated protein 1S;MAP1S heavy chain;MAP1S light chain	MAP1S			4	4	4	4.7	4.7	4.7	112.21	0	4.3765	138150000	9	0.390594	0.644946	0.234063	0.310945	24.0144	23.5155	23.6899
Color [Black]	9	4		Q68CZ2;E9PCX8;C9JHU5;C9JWN9;C9JTD0	Q68CZ2;E9PCX8	Tensin-3	TNS3			14	14	13	12.3	12.3	11.5	195.09	0	142.65	1824300000	40	1.82641	0.385048	0.364867	0.619363	27.9002	28.0171	27.9026
Color [Black]	9	4		Q6AI08;A0A087WXZ7;K7EIX2;K7ELR8	Q6AI08;A0A087WXZ7;K7EIX2	HEAT repeat-containing protein 6	HEATR6			3	3	3	3.6	3.6	3.6	128.78	0	23.73	121720000	9	0.885319	0.408477	-0.419233	-0.581755	23.1615	23.1628	22.742
Color [Black]	9	4		Q6FI81;H3BV90;H3BT65;H3BUG4;H3BPG7;H3BTZ8;H3BQ23	Q6FI81;H3BV90;H3BT65	Anamorsin	CIAPIN1			9	9	9	29.2	29.2	29.2	33.582	0	10.954	1201200000	26	0.014313	0.992098	0.00749524	0.0111316	26.5281	26.664	26.8416
Color [Black]	9	4		Q6IA86;F5GWY6;K7ER35;F5GYE9	Q6IA86	Elongator complex protein 2	ELP2			4	4	4	5.9	5.9	5.9	92.499	0	4.2589	218180000	9	0.0892172	0.873231	-0.0966587	-0.109177	23.871	23.1901	24.256
Color [Black]	9	4		Q6IBS0;D6RG15;H0Y858;H7C5I2	Q6IBS0;D6RG15;H0Y858	Twinfilin-2	TWF2			8	8	7	34.7	34.7	32.7	39.548	0	11.725	475180000	14	0.809262	0.12028	-1.21802	-1.01816	25.6542	24.5698	23.2843
Color [Black]	9	4		Q6NZI2	Q6NZI2	Polymerase I and transcript release factor	PTRF			6	6	6	16.7	16.7	16.7	43.476	0	42.797	869760000	23	0.395984	0.703915	-0.170874	-0.250415	25.6974	25.8586	25.889
Color [Black]	9	4		Q6P2E9;I3L2F4;I3L3M2;I3L0V0	Q6P2E9	Enhancer of mRNA-decapping protein 4	EDC4			18	18	18	19.1	19.1	19.1	151.66	0	190.32	2806600000	55	0.64818	0.690261	-0.168569	-0.272972	27.694	27.3804	27.447
Color [Black]	9	4		Q6P3X3	Q6P3X3	Tetratricopeptide repeat protein 27	TTC27			4	4	4	5.6	5.6	5.6	96.631	0	18.465	330650000	12	0.850358	0.207082	-0.753108	-0.826311	24.7251	23.686	23.4313
Color [Black]	9	4		Q6PGP7;D6RCE2;H0Y964	Q6PGP7	Tetratricopeptide repeat protein 37	TTC37			19	19	19	14.5	14.5	14.5	175.48	0	56.153	2197000000	50	0.00648286	0.994176	0.0051384	0.00676033	27.5217	27.1975	27.6809
Color [Black]	9	4		Q6PKG0;Q659C4	Q6PKG0	La-related protein 1	LARP1			13	13	3	15.5	15.5	3.6	123.51	0	42.338	2036600000	43	0.101321	0.907174	0.0527051	0.0767309	27.2491	27.3945	27.6036
Color [Black]	9	4		Q6R327;D6R9S6	Q6R327	Rapamycin-insensitive companion of mTOR	RICTOR			10	10	10	6.9	6.9	6.9	192.22	0	20.761	987030000	35	1.01323	0.427159	-0.387064	-0.569815	26.4054	26.085	26.3384
Color [Black]	9	4		Q6T4R5;A0A087WWC4;A0A087WU78	Q6T4R5;A0A087WWC4;A0A087WU78	Nance-Horan syndrome protein	NHS			9	9	9	6.4	6.4	6.4	179.13	0	15.965	624420000	34	3.08964	0.0754809	0.648372	1.13479	26.5526	26.5418	26.3835
Color [Black]	9	4		Q6W2J9;H7BYY2;H7C2V9;A6NE70;H7BZ37;H7C231;A0A075B6Q3	Q6W2J9;H7BYY2	BCL-6 corepressor	BCOR			11	11	7	8.3	8.3	5.3	192.19	0	14.056	829150000	34	0.398491	0.736439	-0.13233	-0.206615	26.7889	26.5412	26.6858
Color [Black]	9	4		Q6WCQ1;J3KSW8;H0Y7E2;H7C3G6;J3KSK7;J3QRL2	Q6WCQ1;J3KSW8	Myosin phosphatase Rho-interacting protein	MPRIP			19	19	7	21.8	21.8	8.4	116.53	0	41.275	3967100000	53	1.04299	0.460143	-0.345509	-0.527005	28.067	28.0961	28.2987
Color [Black]	9	4		Q6XZF7	Q6XZF7	Dynamin-binding protein	DNMBP			9	9	3	6.3	6.3	2.6	177.35	0	11.751	427100000	18	0.550707	0.646812	0.209364	0.313286	25.2219	25.236	25.657
Color [Black]	9	4		Q6Y7W6;I1E4Y6;C9JH18;E7ESB6;C9JHW1	Q6Y7W6;I1E4Y6	PERQ amino acid-rich with GYF domain-containing protein 2	GIGYF2			5	5	5	5.8	5.8	5.8	150.07	0	23.914	432140000	17	1.49067	0.119444	-0.740133	-1.01399	24.4677	25.2012	25.0449
Color [Black]	9	4		Q6ZW31	Q6ZW31	Rho GTPase-activating protein SYDE1	SYDE1			4	4	4	3.6	3.6	3.6	161.38	0	5.4503	312570000	8	0.00329578	0.995751	-0.00182025	-0.00267458	25.4596	25.7142	25.8009
Color [Black]	9	4		Q709C8	Q709C8	Vacuolar protein sorting-associated protein 13C	VPS13C			11	11	11	3.5	3.5	3.5	422.39	0	22.338	616450000	23	0.540751	0.251282	0.987202	0.755825	24.8023	24.4656	25.1323
Color [Black]	9	4		Q71RC2;X6RLN4;Q96J85;F8W1I4;Q8TBL5;A0A087WTL9;F8VY40;E5RHZ8;F8W1Z5	Q71RC2;X6RLN4;Q96J85	La-related protein 4	LARP4			7	7	7	10.8	10.8	10.8	80.595	0	40.157	1517500000	20	0.0245679	0.988826	-0.00773938	-0.0127835	26.8057	26.674	26.9426
Color [Black]	9	4		Q7KZ85;A4QPE4	Q7KZ85;A4QPE4	Transcription elongation factor SPT6	SUPT6H;SPTBN2			14	8	8	2	1.2	1.2	903.45	0	11.573	276630000	13	1.28714	0.520591	0.276001	0.45959	24.4577	24.3605	24.3504
Color [Black]	9	4		Q7KZF4;H7C597	Q7KZF4	Staphylococcal nuclease domain-containing protein 1	SND1			10	10	10	12.3	12.3	12.3	102	0	14.044	1145200000	27	0.170918	0.900269	-0.0527261	-0.0855062	26.2034	26.4653	26.2971
Color [Black]	9	4		Q7L0Y3;C9JVB6	Q7L0Y3	Mitochondrial ribonuclease P protein 1	TRMT10C			7	7	7	22.3	22.3	22.3	47.346	0	10.178	753770000	16	0.403685	0.648033	-0.234788	-0.314529	25.7285	26.2745	26.2802
Color [Black]	9	4		Q7L576;H7C229;E7EW33;H0YL50;A0A0G2JQH3;A0A087WVZ5;A0A0G2JRX2;A0A087WU52;A0A0G2JRV9;A0A087WWL1;A0A087WV63;A0A0G2JRF5;A0A087WWY5;A0A087WZL7	Q7L576;H7C229	Cytoplasmic FMR1-interacting protein 1	CYFIP1;CYFIP2			27	27	7	25.1	25.1	5.9	145.18	0	87.522	6039100000	111	0.487165	0.806416	0.091987	0.158002	29.2153	29.2425	29.0775
Color [Black]	9	4		Q7Z2W4;C9J6P4;H7C5K1	Q7Z2W4;C9J6P4	Zinc finger CCCH-type antiviral protein 1	ZC3HAV1			18	18	18	25.3	25.3	25.3	101.43	0	180.02	3158400000	71	1.35189	0.604702	-0.209901	-0.366587	27.6777	27.8406	27.6905
Color [Black]	9	4		Q7Z3T8	Q7Z3T8	Zinc finger FYVE domain-containing protein 16	ZFYVE16			7	7	7	6.6	6.6	6.6	168.9	0	24.594	602790000	27	0.990589	0.0955588	-1.09174	-1.07373	25.7609	25.5658	25.6786
Color [Black]	9	4		Q7Z3U7;F8VZV6;F8VQS2	Q7Z3U7	Protein MON2 homolog	MON2			11	11	6	7.2	7.2	4	190.36	0	17.062	930610000	35	0.309886	0.832224	-0.0802809	-0.132539	26.2208	26.2185	26.0475
Color [Black]	9	4		Q7Z417	Q7Z417	Nuclear fragile X mental retardation-interacting protein 2	NUFIP2			8	8	8	14.7	14.7	14.7	76.12	0	82.391	1238900000	19	0.248498	0.714951	-0.184154	-0.232105	26.5327	26.307	26.278
Color [Black]	9	4		Q7Z4H7;Q5VY60;Q5SYF9	Q7Z4H7;Q5VY60	HAUS augmin-like complex subunit 6	HAUS6			7	7	7	10.1	10.1	10.1	108.62	0	20.957	336650000	11	0.295705	0.646248	0.264253	0.306457	24.7236	25.128	25.1114
Color [Black]	9	4		Q7Z4T8;F2Z346;J3QR12	Q7Z4T8	Inactive polypeptide N-acetylgalactosaminyltransferase-like protein 5	GALNTL5			3	3	3	3.3	3.3	3.3	113.6	0	5.8817	177810000	7	0.453841	0.569813	0.316571	0.395418	24.3103	23.8345	23.8199
Color [Black]	9	4		Q7Z6Z7;H0Y659;A0A087X146;A0A1B0GXC7	Q7Z6Z7	E3 ubiquitin-protein ligase HUWE1	HUWE1			68	68	65	20.8	20.8	20	481.89	0	323.31	15896000000	284	0.246239	0.953573	0.0197042	0.0370628	30.2261	30.189	30.2281
Color [Black]	9	4		Q86TB9	Q86TB9	Protein PAT1 homolog 1	PATL1			7	7	7	11.6	11.6	11.6	86.849	0	14.144	1174500000	22	1.01433	0.745654	-0.106185	-0.193368	27.1668	27.3018	27.2014
Color [Black]	9	4		Q86TC9;A0A087WX60	Q86TC9;A0A087WX60	Myopalladin	MYPN			8	7	7	7.4	6.6	6.6	145.26	0	10.065	632210000	19	0.660968	0.671353	0.177994	0.286171	26.1118	25.7966	25.9703
Color [Black]	9	4		Q86UP2;G3V4Y7;B7Z6P3;G3V5P0;H0YJZ8;G3V5G2;H0YJP2	Q86UP2	Kinectin	KTN1			17	17	17	15	15	15	156.27	0	69.11	1962800000	38	0.0878216	0.905946	-0.0586294	-0.0795333	26.7307	26.6914	26.1749
Color [Black]	9	4		Q86V48;E5RFK8;E5RHU7	Q86V48	Leucine zipper protein 1	LUZP1			16	16	16	17.3	17.3	17.3	120.27	0	25.707	1694700000	40	0.0199307	0.987371	0.00950686	0.0144297	27.3847	27.1497	27.5019
Color [Black]	9	4		Q86VP6;A0A0C4DGH5;H0YH27;F5H6I6;O75155	Q86VP6;A0A0C4DGH5	Cullin-associated NEDD8-dissociated protein 1	CAND1			30	30	29	31.3	31.3	30.5	136.37	0	323.31	13621000000	165	0.17539	0.940978	-0.0275847	-0.0492902	30.0134	30.155	30.1804
Color [Black]	9	4		Q86W92;F5GZP6;H0YGH8;H0YFE4;A0A0A0MTP2;E9PP16;Q8ND30	Q86W92;F5GZP6	Liprin-beta-1	PPFIBP1			5	5	5	6	6	6	114.02	0	26.923	532980000	19	0.336862	0.670654	-0.219647	-0.285538	25.483	24.7653	25.2691
Color [Black]	9	4		Q86YF9	Q86YF9	Zinc finger protein DZIP1	DZIP1			5	3	3	3.5	2.1	2.1	171.6	0	4.632	1093200000	12	0.218337	0.814575	-0.0971146	-0.144263	26.4702	26.605	26.201
Color [Black]	9	4		Q8IVF2	Q8IVF2	Protein AHNAK2	AHNAK2			4	4	4	3.7	3.7	3.7	616.62	0	6.0986	257750000	11	0.662269	0.183133	-1.07813	-0.871151	24.2008	23.2333	21.6974
Color [Black]	9	4		Q8IVT2	Q8IVT2	Mitotic interactor and substrate of PLK1	MISP			14	14	14	25.8	25.8	25.8	75.356	0	80.261	3025900000	45	0.13333	0.923041	-0.0380116	-0.0628293	28.3725	28.6475	28.517
Color [Black]	9	4		Q8IWJ2;B8ZZW2	Q8IWJ2;B8ZZW2	GRIP and coiled-coil domain-containing protein 2	GCC2			4	4	4	2.3	2.3	2.3	195.91	0	11.716	216970000	9	0.746146	0.202728	0.848509	0.830207	24.3889	24.3953	24.4703
Color [Black]	9	4		Q8IWL1;K7EQN6	Q8IWL1	Pulmonary surfactant-associated protein A2	SFTPA2			14	13	13	17.3	16.5	16.5	110.83	0	259.85	3428200000	53	0.145627	0.913166	0.0428015	0.070257	29.422	29.0657	29.286
Color [Black]	9	4		Q8IWZ3;E9PDP5;H3BLS9;H7C2F5;H0Y4P6;H0Y785;H0Y472;D6RHC4;A0A0A0MQZ8;H0Y7Y3;H7C0V5	Q8IWZ3;E9PDP5	Ankyrin repeat and KH domain-containing protein 1	ANKHD1			31	31	18	15.3	15.3	9.1	269.45	0	192.5	5373400000	105	1.08592	0.704316	-0.141616	-0.252294	29.4546	29.3549	29.2563
Color [Black]	9	4		Q8IY17;M0R2K2;M0QYT1;M0R2C2	Q8IY17	Neuropathy target esterase	PNPLA6			6	6	6	6.3	6.3	6.3	149.99	0	5.1039	368570000	11	0.186184	0.670807	0.345685	0.285937	24.8355	24.3637	24.885
Color [Black]	9	4		Q8IZ83;F5H4B6;M0QY06	Q8IZ83;F5H4B6	Aldehyde dehydrogenase family 16 member A1	ALDH16A1			9	9	9	17.8	17.8	17.8	85.126	0	37.713	1406200000	34	0.425209	0.619848	-0.273049	-0.3527	26.435	26.2279	27.069
Color [Black]	9	4		Q8N0X7	Q8N0X7	Spartin	SPG20			6	6	6	14.4	14.4	14.4	72.832	0	36.976	570940000	15	0.320106	0.801813	-0.102079	-0.161843	25.6615	25.5461	25.2636
Color [Black]	9	4		Q8N122	Q8N122	Regulatory-associated protein of mTOR	RPTOR			7	7	7	6.9	6.9	6.9	149.04	0	24.801	751540000	15	0.755921	0.510935	-0.333525	-0.474557	25.4516	25.8285	26.1169
Color [Black]	9	4		Q8N163;E5RHJ4;G3V119;H0YB24;A0A087X2B6	Q8N163;E5RHJ4;G3V119;H0YB24	Cell cycle and apoptosis regulator protein 2	CCAR2			3	3	3	4	4	4	102.9	0	7.415	186100000	11	0.0185628	0.990542	0.00575765	0.00954618	24.652	24.3811	24.7127
Color [Black]	9	4		Q8N1F7;H3BVG0;H3BV11;H3BRI8;H3BM93;H3BNN5;H3BPA9;H3BP95;H3BV15;H3BMX0;H3BVE2	Q8N1F7;H3BVG0	Nuclear pore complex protein Nup93	NUP93			16	16	14	23.9	23.9	20.5	93.487	0	79.99	1710200000	54	0.64328	0.707138	0.149017	0.246474	27.6486	27.8916	27.9133
Color [Black]	9	4		Q8N1Q8;C9JFA1;C9IZA0	Q8N1Q8;C9JFA1	Acyl-coenzyme A thioesterase THEM5	THEM5;STK25			11	11	11	17.2	17.2	17.2	86.764	0	139.83	3218900000	42	0.0371374	0.985409	0.00930913	0.0159137	28.4977	28.5516	28.6308
Color [Black]	9	4		Q8N3C0	Q8N3C0	Activating signal cointegrator 1 complex subunit 3	ASCC3			11	11	11	5.9	5.9	5.9	251.46	0	14.238	1309400000	33	1.06232	0.636447	-0.191058	-0.326863	26.5057	26.3303	26.4548
Color [Black]	9	4		Q8N556	Q8N556	Actin filament-associated protein 1	AFAP1			2	2	2	3.4	3.4	3.4	80.724	0	5.9961	163350000	6	0.517516	0.344054	0.724141	0.64993	24.1679	24.2333	24.1294
Color [Black]	9	4		Q8N5M1;C9J2Q2;K7ELC1	Q8N5M1;C9J2Q2	ATP synthase mitochondrial F1 complex assembly factor 2	ATPAF2			5	5	5	18.7	18.7	18.7	32.772	0	6.3486	236010000	21	0.011011	0.990941	0.00711441	0.00997695	24.6401	24.8455	24.4941
Color [Black]	9	4		Q8N6G6;H7C0C1;E5RJP8;E7EPF1	Q8N6G6	ADAMTS-like protein 1	ADAMTSL1			8	8	8	3.2	3.2	3.2	291.38	0	80.282	5240700000	49	0.216006	0.909902	-0.0422681	-0.0733715	29.5119	29.4298	29.307
Color [Black]	9	4		Q8N9K7;A0A1B0GUB2;F8WAH6;D6RGY2;S4R3C8	Q8N9K7	Uncharacterized protein KIAA1456 isoform	KIAA1456			17	17	16	29.9	29.9	28.4	82.754	0	249.26	5775400000	74	1.1797	0.557911	0.247515	0.413459	29.5065	29.4392	29.2957
Color [Black]	9	4		Q8NB46	Q8NB46	Serine/threonine-protein phosphatase 6 regulatory ankyrin repeat subunit C	ANKRD52			8	8	7	10.7	10.7	9.8	115.08	0	28.072	699370000	12	0.7145	0.527323	-0.317071	-0.451157	26.1843	25.892	25.7079
Color [Black]	9	4		Q8NBS9	Q8NBS9	Thioredoxin domain-containing protein 5	TXNDC5			8	8	8	25.5	25.5	25.5	47.628	0	93.195	1844700000	15	1.24001	0.182762	0.649054	0.870285	29.5386	29.5146	29.3037
Color [Black]	9	4		Q8NBU5	Q8NBU5	ATPase family AAA domain-containing protein 1	ATAD1			4	4	4	14.7	14.7	14.7	40.744	0	3.5563	350160000	10	0.678139	0.549018	0.291842	0.419599	25.757	25.699	25.6558
Color [Black]	9	4		Q8NBY1;E9PK25;P23528;E9PP50;E9PQB7;E9PLJ3;E9PS23;B4E0Y9;Q9P289;Q9Y281;C9JDH9;C9J6L2;C9JCC0;C9J232;H7C279;C9JJV0;H0Y630;B4DR80;O00506;Q9Y6E0	Q8NBY1;E9PK25;P23528;E9PP50;E9PQB7;E9PLJ3	Cofilin-1	STK26;CFL1			15	15	15	24.8	24.8	24.8	68.32	0	323.31	12771000000	83	0.98901	0.718966	0.124846	0.223263	30.2979	30.45	30.3228
Color [Black]	9	4		Q96IM9;Q8NCM8	Q96IM9;Q8NCM8	DPY30 domain-containing protein 2;Cytoplasmic dynein 2 heavy chain 1	DYDC2;DYNC2H1			3	3	3	0.6	0.6	0.6	445.54	0	24.656	4850200000	14	0.363229	0.679679	-0.208654	-0.282053	28.6974	28.3493	28.6718
Color [Black]	9	4		Q8NDV7;H7C269;H3BRT3;A0A1B0GU24;Q9HCJ0	Q8NDV7;H7C269	Trinucleotide repeat-containing gene 6A protein	TNRC6A			10	10	10	6.8	6.8	6.8	210.29	0	12.309	709430000	20	0.845852	0.335148	0.514371	0.657451	26.4841	27.344	26.8488
Color [Black]	9	4		Q8NEW0;H0Y362	Q8NEW0;H0Y362	Zinc transporter 7	SLC30A7			4	4	4	13.8	13.8	13.8	41.625	0	22.59	497380000	10	0.152569	0.915215	-0.0415827	-0.0691005	26.2075	26.0677	25.9807
Color [Black]	9	4		Q8NEW7	Q8NEW7	Transmembrane inner ear expressed protein	TMIE			2	2	2	3.9	3.9	3.9	46.937	0.00054855	2.0989	226380000	7	0.550434	0.22566	-1.08699	-0.791069	25.2468	22.2271	23.8471
Color [Black]	9	4		Q8NF37;A0A0G2JQ62	Q8NF37;A0A0G2JQ62	Lysophosphatidylcholine acyltransferase 1	LPCAT1			5	4	4	12.7	9.9	9.9	59.151	0	5.346	433980000	15	0.540336	0.693631	0.172145	0.268698	25.6152	25.4149	25.8982
Color [Black]	9	4		Q8NG31;H0YCZ2;E9PPJ1;H0YEY7	Q8NG31;H0YCZ2;E9PPJ1	Protein CASC5	CASC5			5	5	5	2.6	2.6	2.6	265.39	0	4.8371	139280000	8	0.00495097	0.996225	0.00200907	0.00317427	24.1914	24.0624	24.1116
Color [Black]	9	4		Q8TC07	Q8TC07	TBC1 domain family member 15	TBC1D15			9	9	3	11.9	11.9	4.2	79.49	0	13.369	1831300000	23	0.926019	0.301022	-0.531919	-0.692227	27.1318	26.77	26.2182
Color [Black]	9	4		Q8TD19;G3V459	Q8TD19	Serine/threonine-protein kinase Nek9	NEK9			16	16	16	20.2	20.2	20.2	107.17	0	44.691	2313200000	43	0.444751	0.703778	-0.16547	-0.250761	27.707	27.5422	27.6554
Color [Black]	9	4		Q8TEQ6	Q8TEQ6	Gem-associated protein 5	GEMIN5			22	22	22	18.3	18.3	18.3	168.59	0	47.187	2846800000	62	1.17103	0.802217	-0.0866655	-0.162053	27.8655	27.9332	27.8326
Color [Black]	9	4		Q8WUH6	Q8WUH6	Transmembrane protein 263	TMEM263			3	3	3	38.8	38.8	38.8	11.748	0.00059242	2.7055	358110000	7	0.00227208	0.995936	-0.00258064	-0.00296312	24.997	24.9193	24.9623
Color [Black]	9	4		Q8WUK0;E9PQM0	Q8WUK0;E9PQM0	Phosphatidylglycerophosphatase and protein-tyrosine phosphatase 1	PTPMT1			3	3	3	17.4	17.4	17.4	22.843	0	5.0011	212110000	9	0.567344	0.383696	-0.597352	-0.61716	22.9513	24.3133	24.1868
Color [Black]	9	4		Q8WUM0	Q8WUM0	Nuclear pore complex protein Nup133	NUP133			6	6	6	7.1	7.1	7.1	128.98	0	9.7771	496750000	16	0.285923	0.796589	-0.107665	-0.165145	25.7	25.6152	25.2722
Color [Black]	9	4		Q8WUM4;C9IZF9;F8WEQ7;F8WBR8	Q8WUM4	Programmed cell death 6-interacting protein	PDCD6IP			31	31	28	40.2	40.2	36.8	96.022	0	323.31	23213000000	131	1.0048	0.882511	0.0542037	0.103184	31.2267	31.1989	31.1922
Color [Black]	9	4		Q8WWM7;H3BUF6;H3BSK9;H3BRB0;A0A0C4DGL7;H3BSQ5;H3BUE3	Q8WWM7;H3BUF6	Ataxin-2-like protein	ATXN2L			11	11	11	12.4	12.4	12.4	113.37	0	45.868	3352100000	50	1.62347	0.716151	-0.122714	-0.229557	28.3155	28.3132	28.4008
Color [Black]	9	4		Q8WX93;H0YA05;H0Y952;D6R9F5;D6RBB1;F8WA26	Q8WX93	Palladin	PALLD			11	11	10	9.3	9.3	8.5	150.56	0	38.835	1289800000	50	1.46898	0.46762	0.304031	0.510112	27.0001	27.1822	26.943
Color [Black]	9	4		Q8WXH0;G3V5X4;A0A0A0MRE3;A0A0C4DGK3;G3V4T3;G3V5D3;G3V3D4	Q8WXH0;G3V5X4;A0A0A0MRE3	Nesprin-2	SYNE2			12	12	12	2	2	2	796.43	0	17.906	314560000	25	0.19704	0.74501	-0.160827	-0.19763	23.8833	24.1846	24.0832
Color [Black]	9	4		Q8WYP5	Q8WYP5	Protein ELYS	AHCTF1			3	3	3	1.5	1.5	1.5	252.5	0	7.3201	271730000	13	2.9112	0.462783	-0.276889	-0.51859	24.384	24.4152	24.4409
Color [Black]	9	4		Q92499;F1T0B3;A0A087X2G1	Q92499;F1T0B3;A0A087X2G1	ATP-dependent RNA helicase DDX1	DDX1			15	15	15	27.8	27.8	27.8	82.431	0	47.124	1984400000	38	0.699651	0.629655	0.218972	0.340708	27.4392	27.5906	27.6171
Color [Black]	9	4		Q92538	Q92538	Golgi-specific brefeldin A-resistance guanine nucleotide exchange factor 1	GBF1			17	17	17	10.8	10.8	10.8	206.44	0	126.03	1928000000	58	1.40303	0.459855	-0.321825	-0.530274	27.1939	27.4172	27.0505
Color [Black]	9	4		Q92598;A0A0A0MSM0;R4GN69	Q92598;A0A0A0MSM0	Heat shock protein 105 kDa	HSPH1			15	15	13	23.3	23.3	20	96.864	0	323.31	2966600000	56	0.376505	0.71497	0.158652	0.234418	27.7997	28.0787	27.7707
Color [Black]	9	4		Q92600;F8WBZ6;H7C0W0	Q92600	Cell differentiation protein RCD1 homolog	RQCD1			6	6	6	15.8	15.8	15.8	55.306	0	31.463	903180000	26	2.10791	0.347473	-0.372485	-0.6474	26.4885	26.5264	26.3026
Color [Black]	9	4		Q92615;H0Y641;H0Y4V9;X6RCG6;V9GYI5;B5MCU2	Q92615	La-related protein 4B	LARP4B			8	8	8	12.9	12.9	12.9	80.551	0	44.915	715270000	22	0.24927	0.643213	0.321402	0.317997	26.1425	26.1338	26.0876
Color [Black]	9	4		Q92616	Q92616	Translational activator GCN1	GCN1L1			50	50	50	24.8	24.8	24.8	292.75	0	323.31	11299000000	163	1.63403	0.445995	-0.319906	-0.542739	29.8667	29.8372	29.6271
Color [Black]	9	4		Q92621;U3KPX2;U3KQ47;U3KQ97	Q92621	Nuclear pore complex protein Nup205	NUP205			21	21	21	12.1	12.1	12.1	227.92	0	77.703	2712300000	60	1.34598	0.556784	-0.241382	-0.413425	27.7157	27.8654	27.8851
Color [Black]	9	4		Q92734	Q92734	Protein TFG	TFG			12	12	2	35	35	10.2	43.447	0	103.04	8584000000	49	2.59991	0.263783	-0.41619	-0.740995	29.2139	29.1331	29.102
Color [Black]	9	4		Q92769;E5RK19;E5RFI6;E5RJ04;E5RGV4;E5RH52;E5RFP9;H3BM24;E5RG37;E5RHE7	Q92769	Histone deacetylase 2	HDAC2			4	4	3	9.4	9.4	7	55.364	0	5.1482	998400000	18	0.548814	0.197937	1.29149	0.83799	26.8875	26.75	26.6992
Color [Black]	9	4		Q92783;A6NMU3;C9J1E5	Q92783	Signal transducing adapter molecule 1	STAM			8	8	6	18.7	18.7	15.2	59.179	0	286.6	1261700000	19	0.34106	0.433842	0.861926	0.557747	26.2004	26.203	26.2363
Color [Black]	9	4		Q92841	Q92841	Probable ATP-dependent RNA helicase DDX17	DDX17			19	11	11	29.9	18.2	18.2	80.272	0	202.6	2587800000	47	0.359647	0.874361	0.0636101	0.110873	28.4328	28.2253	28.3897
Color [Black]	9	4		Q92878;E7EN38;E7ESD9;H7C0P8	Q92878;E7EN38	DNA repair protein RAD50	RAD50			9	9	9	8.2	8.2	8.2	153.89	0	11.989	550860000	17	0.265357	0.71631	-0.184145	-0.23694	25.3259	24.8468	25.2685
Color [Black]	9	4		Q92900	Q92900	Regulator of nonsense transcripts 1	UPF1			26	26	26	27.6	27.6	27.6	124.34	0	87.517	3678800000	74	0.458026	0.503232	-0.442046	-0.482346	26.9193	26.8743	26.3855
Color [Black]	9	4		Q92922;F8VXC8;Q8TAQ2	Q92922;F8VXC8;Q8TAQ2	SWI/SNF complex subunit SMARCC1;SWI/SNF complex subunit SMARCC2	SMARCC1;SMARCC2			6	6	6	6.1	6.1	6.1	122.87	0	5.5881	265160000	14	0.209292	0.759666	-0.1436	-0.187534	24.296	23.9935	23.8896
Color [Black]	9	4		Q92968;E5RGK7	Q92968	Peroxisomal membrane protein PEX13	PEX13			15	15	15	20.2	20.2	20.2	86.578	0	131.76	5161500000	50	0.478168	0.686394	0.184655	0.276574	28.803	28.6889	28.7131
Color [Black]	9	4		Q92973;S4R398;E7EW37;K7ENW1;K7ESC1;A0A075B780;O14787	Q92973	Transportin-1	TNPO1			8	8	8	9.9	9.9	9.9	102.35	0	59.535	1400700000	34	1.03644	0.435036	-0.376673	-0.561624	26.2365	26.5337	26.3771
Color [Black]	9	4		V9GYM8;Q92974;Q5VY93;V9GYF0;V9GZ14;V9GYF5;V9GYG5;V9GZ58	V9GYM8;Q92974	Rho guanine nucleotide exchange factor 2	ARHGEF2			24	24	24	26.6	26.6	26.6	116.07	0	136.95	3898600000	90	1.64656	0.467163	-0.299151	-0.513232	28.3969	28.3406	28.3089
Color [Black]	9	4		Q93008;O00507;H7C2M9	Q93008;O00507	Probable ubiquitin carboxyl-terminal hydrolase FAF-X;Probable ubiquitin carboxyl-terminal hydrolase FAF-Y	USP9X;USP9Y			48	48	48	21.8	21.8	21.8	292.28	0	319.8	12762000000	180	1.52185	0.682867	-0.152498	-0.279156	29.9365	29.9666	30.0505
Color [Black]	9	4		Q93052;A0A087WZF1;B4DWT1;C9JXK9;C9JE51;C9J2R5;C9JT42;C9J3U9;C9J1K7;C9J5C8;C9J4E3;C9JIY7	Q93052;A0A087WZF1;B4DWT1;C9JXK9	Lipoma-preferred partner	LPP;SRSF11			9	9	9	17.6	17.6	17.6	65.746	0	38.746	2146000000	33	0.0745463	0.946737	-0.0270487	-0.0431106	27.4989	27.1588	27.4855
Color [Black]	9	4		Q969V3;K7EMW4;K7ELZ9;K7ENM2;A0A0C4DGP7;K7EQ66;K7EN96	Q969V3;K7EMW4	Nicalin	NCLN			8	8	8	18.7	18.7	18.7	62.974	0	6.7803	841460000	17	0.42388	0.460258	0.56775	0.529812	26.4567	26.6095	26.1536
Color [Black]	9	4		Q96A65	Q96A65	Exocyst complex component 4	EXOC4			3	3	3	3.8	3.8	3.8	110.5	0	22.58	352710000	17	0.610201	0.523067	-0.34407	-0.456966	24.8106	24.6539	25.3111
Color [Black]	9	4		Q96B36	Q96B36	Proline-rich AKT1 substrate 1	AKT1S1			3	3	3	5.1	5.1	5.1	92.782	0	4.64	253450000	18	0.0748303	0.873451	-0.112926	-0.109626	24.0121	24.696	24.5597
Color [Black]	9	4		Q96CW5;A0A087WU06;A0A0J9YX56;A0A087WZV5;A0A0J9YX63	Q96CW5;A0A087WU06	Gamma-tubulin complex component 3	TUBGCP3			14	14	14	21.3	21.3	21.3	103.57	0	57.661	1505500000	49	0.0130452	0.991946	0.00369453	0.00622385	27.4041	27.1577	27.2149
Color [Black]	9	4		Q96EN8	Q96EN8	Molybdenum cofactor sulfurase	MOCOS			4	4	4	5.5	5.5	5.5	98.119	0	4.4026	130740000	10	0.652827	0.231562	0.849054	0.780183	23.9509	23.6129	23.9753
Color [Black]	9	4		Q96GM8	Q96GM8	Target of EGR1 protein 1	TOE1			6	6	6	14.9	14.9	14.9	56.547	0	13.715	402140000	19	1.09267	0.54971	-0.258328	-0.422686	25.0721	25.2458	25.3102
Color [Black]	9	4		Q96HC4;H0Y8Y3;A0A0A0MSP3;H0YBI4;A0A0D9SFR4;H0Y929	Q96HC4;H0Y8Y3	PDZ and LIM domain protein 5	PDLIM5			11	11	11	21.3	21.3	21.3	63.944	0	12.738	1950400000	21	0.890098	0.707338	0.142424	0.247874	26.8223	26.765	26.7842
Color [Black]	9	4		Q96II8;E9PD99;H7C1G3;F8WFB5;H7C0F9;H7C0J8	Q96II8;E9PD99	Leucine-rich repeat and calponin homology domain-containing protein 3	LRCH3			9	9	8	17.5	17.5	16.2	86.082	0	96.576	1321400000	22	0.421387	0.311402	1.09281	0.680536	27.0867	26.7632	26.6536
Color [Black]	9	4		Q96J02;H0YBS9;O00308	Q96J02	E3 ubiquitin-protein ligase Itchy homolog	ITCH			4	4	2	5.3	5.3	2.9	102.8	0	7.4428	346440000	22	0.324843	0.628028	0.298534	0.340201	24.5887	24.5648	24.3947
Color [Black]	9	4		Q96K76	Q96K76	Ubiquitin carboxyl-terminal hydrolase 47	USP47			16	16	16	13.3	13.3	13.3	157.31	0	50.484	1583900000	45	1.5035	0.19801	-0.563683	-0.837035	26.2736	26.2673	26.4327
Color [Black]	9	4		Q96L08;S4R3Q1	Q96L08	Sushi domain-containing protein 3	SUSD3			18	18	18	19.4	19.4	19.4	141.01	0	179.58	2489000000	66	2.3809	0.313099	-0.382975	-0.677779	27.573	27.62	27.5175
Color [Black]	9	4		Q96LD4;A0A0M3HER3	Q96LD4	Tripartite motif-containing protein 47	TRIM47			6	6	6	12.9	12.9	12.9	69.531	0	7.2673	229690000	15	1.03018	0.747612	-0.109458	-0.199054	24.693	24.6828	24.5964
Color [Black]	9	4		Q96N66;A9C4B8;H7C2M4;C9J4E9;A0A0G2JNX6;M0R1Z5	Q96N66;A9C4B8	Lysophospholipid acyltransferase 7	MBOAT7			4	4	4	13.1	13.1	13.1	52.764	0	10.6	489560000	26	1.53612	0.226598	-0.516006	-0.787861	25.521	25.8203	25.5502
Color [Black]	9	4		Q96N67;A0A1B0GWE0;A0A1B0GUE9;A0A1B0GVW2;A0A0C4DGY6;A0A0U1RQT6;A0A0U1RRC1;A0A0U1RQJ5;A2A369;Q96HP0;Q8NF50;A0A0U1RQG7;A0A0U1RR97	Q96N67;A0A1B0GWE0	Dedicator of cytokinesis protein 7	DOCK7			32	32	32	17.9	17.9	17.9	242.56	0	224.44	5483800000	122	1.17653	0.786483	-0.0913893	-0.170337	28.906	28.8404	28.9654
Color [Black]	9	4		Q96P70	Q96P70	Importin-9	IPO9			12	12	12	10.1	10.1	10.1	188.62	0	323.31	1784200000	42	0.448702	0.64729	-0.217043	-0.306508	27.1187	26.9233	26.687
Color [Black]	9	4		Q96PE2	Q96PE2	Rho guanine nucleotide exchange factor 17	ARHGEF17			7	7	7	4	4	4	221.67	0	8.6068	264530000	18	0.0135697	0.991668	-0.00351588	-0.00600298	24.5706	24.4331	24.6724
Color [Black]	9	4		Q96PK6;A0A0A6YYI9;F8WDX3;A0A0A0MSL8;B8ZZ74;H0Y7K5;I3L2N2;F8VR39	Q96PK6	RNA-binding protein 14	RBM14			25	25	25	16.4	16.4	16.4	167.45	0	323.31	27687000000	132	1.51695	0.638386	0.182442	0.328386	31.9765	32.076	32.1608
Color [Black]	9	4		Q96PW8;I3L113;CON__P35527;CON__P19012;E9PPL6;CON__H-INV:HIT000015463;C9JMN4;CON__Q61782;CON__P35900;CON__Q9D312;CON__Q497I4;CON__Q3SY84;CON__Q8N1A0;K7EPP5;H0YJF7;Q8N1A0	Q96PW8;I3L113	Putative uncharacterized protein KIAA1920	CSPG4P5;BAIAP2			55	55	35	16.7	16.7	12.2	357.59	0	323.31	284140000000	462	0.151386	0.891884	0.0605164	0.0932247	35.2769	35.7724	35.4163
Color [Black]	9	4		Q96QK1;I3L4S0;I3L4P4	Q96QK1	Vacuolar protein sorting-associated protein 35	VPS35			18	18	18	28.3	28.3	28.3	91.706	0	243.59	3603900000	84	0.218495	0.86849	-0.0719929	-0.114584	28.0796	28.2948	28.2611
Color [Black]	9	4		Q96QU8;H3BPG8	Q96QU8;H3BPG8	Exportin-6	XPO6			3	3	3	3.2	3.2	3.2	128.88	0.0040302	1.6514	87815000	6	0.162697	0.777508	0.150067	0.177212	23.5201	23.5187	23.5695
Color [Black]	9	4		Q96RT1;B4DIP2;H0YA04	Q96RT1	Protein LAP2	ERBB2IP			9	9	9	7.5	7.5	7.5	158.3	0	45.948	1080800000	42	0.289252	0.726276	0.153704	0.215041	26.337	26.3792	26.3278
Color [Black]	9	4		Q96S59;R4GNA3;R4GN91;A0A0D9SEU5;R4GMX8;Q6VN20	Q96S59	Ran-binding protein 9	RANBP9			6	6	6	12.6	12.6	12.6	77.846	0	14.808	514680000	17	0.467402	0.702229	-0.164237	-0.251874	25.2654	25.3552	25.6128
Color [Black]	9	4		Q96T51;J3KPP6;H0YA47;H0Y9Y8;H0YAC8	Q96T51	RUN and FYVE domain-containing protein 1	RUFY1			6	6	6	10.3	10.3	10.3	79.817	0	26.163	558710000	21	0.527524	0.293333	-0.840347	-0.699674	25.6069	24.6756	23.234
Color [Black]	9	4		Q96T76;H0Y746;Q5T454;H7C1W5;B0QZ77;F8WCH8	Q96T76	MMS19 nucleotide excision repair protein homolog	MMS19			12	12	12	18.2	18.2	18.2	113.29	0	42.838	1021100000	42	0.235728	0.804907	0.103847	0.154255	26.5599	26.3519	26.0513
Color [Black]	9	4		Q99471;D6RC81;H3BPF6;D6REZ8;E9PH05;F8VUB1;H3BMQ1;A0A087WZ48;F5H7H1;H0YGG8;G5E9R7;H3BQS7;H7C1E2	Q99471	Prefoldin subunit 5	PFDN5			14	13	12	16.7	15.8	15	111.89	0	30.87	1930300000	35	1.18297	0.0834887	0.990072	1.10812	27.7735	27.8176	27.2101
Color [Black]	9	4		Q99497;K7EN27;K7ELW0	Q99497;K7EN27;K7ELW0	Protein deglycase DJ-1	PARK7			8	8	8	51.3	51.3	51.3	19.891	0	52.169	856620000	31	0.606666	0.566961	0.281151	0.397251	26.5546	26.3775	26.7676
Color [Black]	9	4		Q99567;J3KMX1;I3L4K7;I3L245	Q99567;J3KMX1	Nuclear pore complex protein Nup88	NUP88			17	17	17	29.4	29.4	29.4	83.541	0	206.98	2856000000	59	1.28544	0.873042	-0.0564976	-0.108522	28.7897	28.7941	28.807
Color [Black]	9	4		Q99570;D6RJ98;D6RAC3;D6RBB7	Q99570	Phosphoinositide 3-kinase regulatory subunit 4	PIK3R4			9	9	9	8	8	8	153.1	0	18.463	595010000	30	0.886121	0.746496	-0.110465	-0.197935	25.3866	25.4213	25.3959
Color [Black]	9	4		Q99575	Q99575	Ribonucleases P/MRP protein subunit POP1	POP1			4	4	4	4.9	4.9	4.9	114.71	0.00054054	2.0327	290330000	6	0.155469	0.716843	0.27619	0.237136	24.3387	24.2983	24.431
Color [Black]	9	4		Q99714;Q5H928	Q99714;Q5H928	3-hydroxyacyl-CoA dehydrogenase type-2	HSD17B10			11	11	11	69.3	69.3	69.3	26.923	0	298.71	1588700000	59	0.0839804	0.980212	-0.0107091	-0.0196442	27.6451	27.6391	27.7201
Color [Black]	9	4		Q99832;F8WAM2	Q99832	T-complex protein 1 subunit eta	CCT7			17	17	17	40	40	40	59.366	0	82.087	4857300000	44	0.837595	0.564232	-0.261288	-0.405262	28.9692	28.9223	28.9277
Color [Black]	9	4		Q99959;A0A087WXY2	Q99959	Plakophilin-2	PKP2			9	9	9	14.5	14.5	14.5	97.414	0	31.14	699620000	33	0.836815	0.433967	0.403005	0.557075	26.8778	27.2454	27.471
Color [Black]	9	4		Q9BPX3;D6RA93;H0Y9Z8	Q9BPX3	Condensin complex subunit 3	NCAPG			8	8	8	9.4	9.4	9.4	114.33	0	21.228	683080000	16	0.340623	0.776467	0.111575	0.175579	26.0951	25.8573	25.8469
Color [Black]	9	4		Q9BQ52;F8WBV7;E7ES68;J3QRS2;V9GYU5;J3QL08;J3QLK4;V9GZ72;V9GYS7;H7C2I4	Q9BQ52;F8WBV7;E7ES68	Zinc phosphodiesterase ELAC protein 2	ELAC2;PLD1			4	4	4	6.4	6.4	6.4	92.218	0	3.4558	115510000	10	0.158603	0.805382	-0.121781	-0.154562	23.2058	23.2821	23.0325
Color [Black]	9	4		Q9BQ67;M0QX71	Q9BQ67;M0QX71	Glutamate-rich WD repeat-containing protein 1	GRWD1			5	5	5	15.7	15.7	15.7	49.419	0	131.46	778420000	15	0.255956	0.517744	0.823565	0.462948	25.4943	25.8494	25.419
Color [Black]	9	4		Q9BQD3;C9JF39;Q8WWV1;P18627;A0A0A0MTL8;C9JX82;E9PRK0;U3KPZ7	Q9BQD3	KxDL motif-containing protein 1	KXD1			18	18	18	10.3	10.3	10.3	234.45	0	37.706	1257400000	54	1.13875	0.466241	0.325535	0.513106	26.541	26.4609	26.5286
Color [Black]	9	4		Q9BRX2	Q9BRX2	Protein pelota homolog	PELO			5	5	5	17.1	17.1	17.1	43.359	0	19.937	325570000	21	1.33478	0.502468	0.292999	0.486142	25.5895	25.3344	25.4131
Color [Black]	9	4		Q9BS40	Q9BS40	Latexin	LXN			2	2	2	12.2	12.2	12.2	25.75	0	3.7552	483040000	12	1.72207	0.551207	-0.23826	-0.423529	25.8045	25.6508	25.7594
Color [Black]	9	4		Q9BSJ8;F8VZB1	Q9BSJ8	Extended synaptotagmin-1	ESYT1			21	21	21	27.7	27.7	27.7	122.85	0	303.57	3173400000	93	0.976367	0.639404	-0.197468	-0.332006	28.0566	28.1856	28.0724
Color [Black]	9	4		Q9BTE3	Q9BTE3	Mini-chromosome maintenance complex-binding protein	MCMBP			11	11	11	19.5	19.5	19.5	72.979	0	35.334	1047100000	30	1.17554	0.620894	-0.204017	-0.350786	26.4696	26.3869	26.4632
Color [Black]	9	4		Q9BTV5	Q9BTV5	Fibronectin type III and SPRY domain-containing protein 1	FSD1			10	10	10	12.8	12.8	12.8	118.25	0	187.82	1976600000	46	0.208369	0.808102	-0.109841	-0.156014	28.3068	27.9779	27.7665
Color [Black]	9	4		Q9BU76	Q9BU76	Multiple myeloma tumor-associated protein 2	MMTAG2			2	2	2	10.3	10.3	10.3	29.411	0.00059032	2.7	181540000	7	0.642058	0.246201	0.824394	0.763602	24.8166	23.3901	24.7551
Color [Black]	9	4		Q9BUF5;K7ESM5;K7EL29;K7ESQ3;K7EQT3;K7EJ64;K7ERA8;K7EJZ4;K7EN98;K7EPE5	Q9BUF5;K7ESM5	Tubulin beta-6 chain	TUBB6			16	8	5	39.2	22.2	15.5	49.857	0	13.36	1053400000	22	0.749249	0.549934	0.282513	0.419676	27.0191	27.5753	27.3142
Color [Black]	9	4		Q9BUK6	Q9BUK6	Protein misato homolog 1	MSTO1			4	4	4	10.5	10.5	10.5	61.835	0	3.6796	273990000	11	0.92091	0.232624	-0.646477	-0.78084	25.3287	24.8954	24.5296
Color [Black]	9	4		Q9BV20	Q9BV20	Methylthioribose-1-phosphate isomerase	MRI1			4	4	4	15.4	15.4	15.4	39.149	0	4.4182	323900000	12	0.351615	0.448639	0.741471	0.538824	24.9364	24.2065	24.4923
Color [Black]	9	4		Q9BV44;H7C3J3;C9J9V2;H7C0R6	Q9BV44;H7C3J3	THUMP domain-containing protein 3	THUMPD3			6	6	6	14.4	14.4	14.4	57.002	0	15.155	515760000	13	0.535588	0.564473	0.299523	0.401171	26.4014	25.9483	25.9396
Color [Black]	9	4		Q9BVP2	Q9BVP2	Guanine nucleotide-binding protein-like 3	GNL3			4	4	4	8.6	8.6	8.6	61.992	0	21.89	699130000	17	0.538345	0.703908	0.160732	0.25442	26.2694	26.0187	26.085
Color [Black]	9	4		Q9BW27;J3QLD4;J3QL54;J3QLV0;J3KT10;J3QLH0;J3KSH3;J3KRC0;F5H0W7	Q9BW27;J3QLD4;J3QL54;J3QLV0;J3KT10	Nuclear pore complex protein Nup85	NUP85			5	5	5	9.5	9.5	9.5	75.019	0	12.652	434620000	11	0.404719	0.411942	-0.733836	-0.578425	25.1435	22.8962	25.24
Color [Black]	9	4		Q9BXB4	Q9BXB4	Oxysterol-binding protein-related protein 11	OSBPL11			4	4	4	6	6	6	83.642	0	11.756	676730000	28	0.36526	0.406078	0.916658	0.592029	26.256	25.7631	26.265
Color [Black]	9	4		Q9BY44;F8WAE5;H7C5Q3;C9IZE1;H7C5R5	Q9BY44;F8WAE5;H7C5Q3;C9IZE1;H7C5R5	Eukaryotic translation initiation factor 2A;Eukaryotic translation initiation factor 2A, N-terminally processed	EIF2A			4	4	4	7	7	7	64.989	0.00056085	2.2225	224240000	8	0.780541	0.407377	-0.453201	-0.590316	23.1218	23.6554	24.0438
Color [Black]	9	4		Q9BY89;CON__P13645;CON__P08779;CON__P02535-1;CON__P08730-1;CON__ENSEMBL:ENSP00000377550;J3KS49;CON__P13646-1;CON__Q2M2I5;K7EJ18	Q9BY89	Uncharacterized protein KIAA1671	KIAA1671			38	31	27	8	6.5	5.6	655.39	0	131.6	5333400000	79	0.201698	0.774978	0.132711	0.176088	29.7628	30.2008	30.0204
Color [Black]	9	4		Q9BYJ9	Q9BYJ9	YTH domain-containing family protein 1	YTHDF1			9	9	3	17	17	6.6	60.873	0	12.042	1186800000	35	0.992444	0.405267	0.405155	0.585961	27.3179	27.4011	27.4926
Color [Black]	9	4		Q9BYU1	Q9BYU1	Pre-B-cell leukemia transcription factor 4	PBX4			7	6	6	3.1	2.8	2.8	340.66	0	44.969	814200000	23	0.653222	0.187413	-1.05831	-0.85841	25.8459	23.7642	26.0167
Color [Black]	9	4		Q9BZE4;Q5T3R7	Q9BZE4	Nucleolar GTP-binding protein 1	GTPBP4			12	12	12	21.8	21.8	21.8	73.964	0	46.155	1637600000	45	0.173872	0.888245	0.0607713	0.0960956	27.5689	27.6607	27.3172
Color [Black]	9	4		Q9BZK7;A0A0D9SF63;O60907;Q9BQ87;A0A1B0GVH3;C9JLJ1;A0A0D9SFI2;C9JCK0;C9JBN1;A0A0D9SF25;A0A1B0GUU2;F8W9D8;C9IYU9	Q9BZK7;A0A0D9SF63;O60907;Q9BQ87	F-box-like/WD repeat-containing protein TBL1XR1;F-box-like/WD repeat-containing protein TBL1X;F-box-like/WD repeat-containing protein TBL1Y	TBL1XR1;TBL1X;TBL1Y			5	5	5	14.4	14.4	14.4	55.594	0	21.521	707440000	23	0.454339	0.741716	-0.125776	-0.203088	26.316	26.4173	26.4812
Color [Black]	9	4		Q9BZQ8;H0Y7M9;REV__A0A087X280;REV__Q9UHV5;REV__A0A087WVW6	Q9BZQ8	Protein Niban	FAM129A			7	7	7	8.4	8.4	8.4	103.13	0	12.186	749810000	13	0.564789	0.272835	0.855547	0.729503	26.352	26.1506	26.4042
Color [Black]	9	4		Q9BZX2;Q9HA47	Q9BZX2	Uridine-cytidine kinase 2	UCK2			4	4	4	16.5	16.5	16.5	29.299	0	4.5813	383040000	15	0.595166	0.706938	-0.150539	-0.245536	25.2333	25.4093	25.2164
Color [Black]	9	4		Q9C0C2;E9PKK0;E9PKE7	Q9C0C2	182 kDa tankyrase-1-binding protein	TNKS1BP1			42	42	42	32.3	32.3	32.3	181.79	0	323.31	11810000000	209	0.152086	0.984896	-0.0085748	-0.0164569	30.3811	30.4263	30.3699
Color [Black]	9	4		Q9C0D5;A0A0A0MSM4	Q9C0D5;A0A0A0MSM4	Protein TANC1	TANC1			5	5	5	3.4	3.4	3.4	202.22	0	15.264	365140000	17	0.563591	0.265607	0.875876	0.736008	24.6369	24.4422	24.4329
Color [Black]	9	4		Q9H074;D6REB4;D6RJF2;D6RJ02;D6R9H8;H0YA44	Q9H074;D6REB4	Polyadenylate-binding protein-interacting protein 1	PAIP1			7	7	7	15.2	15.2	15.2	53.524	0	40.904	3289900000	28	1.02449	0.626247	0.20616	0.346792	28.0739	27.8976	27.9194
Color [Black]	9	4		Q9H0B6;A8MZ87;A8MX29;E9PQ02;E9PP09;C9JHT2;E9PM83;E9PI24	Q9H0B6;A8MZ87	Kinesin light chain 2	KLC2			11	7	7	20.3	12.2	12.2	68.934	0	9.5037	556430000	21	0.917341	0.613185	0.217775	0.3565	25.3426	25.2821	25.3416
Color [Black]	9	4		Q9H0D6	Q9H0D6	5-3 exoribonuclease 2	XRN2			8	8	8	9.4	9.4	9.4	108.58	0	19.056	678370000	25	0.448866	0.706073	-0.168762	-0.255016	26.0432	26.2	26.2474
Color [Black]	9	4		Q9H0S4;F5H1N9	Q9H0S4	Probable ATP-dependent RNA helicase DDX47	DDX47			7	7	7	19.8	19.8	19.8	50.646	0	20.714	973910000	23	0.0538777	0.934276	-0.0408281	-0.0536416	27.2851	26.4467	26.6256
Color [Black]	9	4		Q9H269;Q5JUA9;Q5JUB0	Q9H269	Vacuolar protein sorting-associated protein 16 homolog	VPS16			5	5	5	8.7	8.7	8.7	94.693	0	25.985	668210000	19	0.607847	0.570677	-0.277705	-0.393994	25.5619	25.4282	25.8925
Color [Black]	9	4		Q9H2D1;E5RGK5;E5RFL3;E5RGT9	Q9H2D1;E5RGK5;E5RFL3;E5RGT9	Mitochondrial folate transporter/carrier	SLC25A32			3	3	3	16.2	16.2	16.2	35.407	0	19.285	149490000	11	0.141436	0.796737	-0.146006	-0.165457	24.1426	23.9593	24.3385
Color [Black]	9	4		Q9H2D6;M0QYS8;F6WYE2;F6TR96;H0Y5J9;F6WMF4	Q9H2D6	TRIO and F-actin-binding protein	TRIOBP			41	41	35	12.9	12.9	10.7	384.47	0	247.15	23780000000	178	0.0942878	0.982716	-0.00934728	-0.0174582	30.8082	30.7183	30.7433
Color [Black]	9	4		Q9H2M9	Q9H2M9	Rab3 GTPase-activating protein non-catalytic subunit	RAB3GAP2			10	10	10	9	9	9	155.98	0	17.348	875540000	23	0.284445	0.821363	-0.0875734	-0.14031	25.9497	25.7324	25.9221
Color [Black]	9	4		Q9H3N1;G3V448	Q9H3N1	Thioredoxin-related transmembrane protein 1	TMX1			4	4	4	12.9	12.9	12.9	31.791	0	5.064	434610000	10	0.467073	0.702023	0.170003	0.258563	27.3557	27.08	27.5795
Color [Black]	9	4		Q9H3S7;C9JD91	Q9H3S7	Tyrosine-protein phosphatase non-receptor type 23	PTPN23			14	14	14	10.2	10.2	10.2	178.97	0	41.376	1033700000	48	0.88705	0.46902	-0.348905	-0.510626	26.3949	26.4562	26.3359
Color [Black]	9	4		Q9H3U1	Q9H3U1	Protein unc-45 homolog A	UNC45A			5	5	5	6	6	6	103.08	0	7.5062	546240000	22	0.904551	0.601013	0.22896	0.370421	25.3076	25.2956	25.3488
Color [Black]	9	4		Q9H4A4;A6NKB8;A0A087WUS4;A0A087WU27;C9JMZ3	Q9H4A4;A6NKB8;A0A087WUS4;A0A087WU27	Aminopeptidase B	RNPEP			9	9	9	18	18	18	72.595	0	18.639	726010000	25	0.984012	0.38877	-0.432388	-0.612465	26.3743	25.7418	26.3024
Color [Black]	9	4		Q9H4L5;C9JEF2;C9JZ19;C9J8P4	Q9H4L5	Oxysterol-binding protein-related protein 3	OSBPL3			10	10	9	15.9	15.9	13.9	101.22	0	37.515	535030000	23	1.75958	0.442053	-0.319377	-0.549056	25.4495	25.571	25.3106
Color [Black]	9	4		U3KQH6;Q9H5I1	U3KQH6;Q9H5I1	POU domain protein;Histone-lysine N-methyltransferase SUV39H2	POU5F1;SUV39H2			10	10	10	12.3	12.3	12.3	113.21	0	14.776	1638200000	26	0.963254	0.705775	-0.144287	-0.25307	27.2073	27.0302	27.1454
Color [Black]	9	4		Q9H6S3;E9PN68;E9PLN2;E9PNT0;E9PLH1;H0YD62;A0A087WX39	Q9H6S3	Epidermal growth factor receptor kinase substrate 8-like protein 2	EPS8L2			7	7	6	12.7	12.7	10.9	80.62	0	6.9236	710870000	7	0.360584	0.384102	-1.08849	-0.618932	26.1813	22.4093	26.1893
Color [Black]	9	4		Q9H773	Q9H773	dCTP pyrophosphatase 1	DCTPP1			3	3	3	5.7	5.7	5.7	57.65	0.0015831	1.8931	278370000	4	0.331389	0.839197	-0.0764376	-0.128462	24.4201	24.4192	24.1637
Color [Black]	9	4		Q9H792;H0YN99;H3BUZ5	Q9H792;H0YN99	Pseudopodium-enriched atypical kinase 1	PEAK1			6	6	6	3.8	3.8	3.8	193.1	0	10.265	337670000	16	0.371534	0.697638	-0.188764	-0.264838	25.1648	24.5766	24.5548
Color [Black]	9	4		Q9H7D0;H0Y7N4	Q9H7D0	Dedicator of cytokinesis protein 5	DOCK5			6	6	6	4.1	4.1	4.1	215.31	0	5.4947	241770000	10	0.209078	0.699375	0.260382	0.265085	24.3786	23.7899	24.0904
Color [Black]	9	4		Q9H7D7;H0Y9R3;C9JCS7;H0Y917	Q9H7D7;H0Y9R3	WD repeat-containing protein 26	WDR26			8	8	8	14.8	14.8	14.8	72.123	0	46.325	1395200000	25	0.466868	0.644935	0.217369	0.309886	26.6523	26.5426	26.5727
Color [Black]	9	4		Q9H936;E9PS95;A0A0D9SEI9;A0A0D9SFE1;E9PJH7;K4DIB4;E9PJY0;A0A0A6YYN8;A0A0D9SFA8;K4DIB0;K4DIA2;A0A0D9SG84;E9PI74;E9PQ36;K4DIB6;K4DIB3;K4DIB8;K4DIA8;Q9H1K4	Q9H936;E9PS95;A0A0D9SEI9;A0A0D9SFE1;E9PJH7	Mitochondrial glutamate carrier 1	SLC25A22			3	3	3	10.5	10.5	10.5	34.47	0	2.8976	127790000	8	1.72157	0.260759	-0.463097	-0.744963	23.5734	23.4759	23.3426
Color [Black]	9	4		Q9H987;H0YNX5;K7EQD6;E9PLT8;E9PJN4;Q5JRJ2;Q6ZQX6;E7EPA1;F5GYC7;C9JXC9;A0A0G2JPC2;D6RF53	Q9H987	Synaptopodin 2-like protein	SYNPO2L			35	35	21	14	14	7.5	341.98	0	323.31	11942000000	159	0.0414138	0.991407	0.00611432	0.0111116	29.8565	29.9968	29.9007
Color [Black]	9	4		Q9H9A5;E9PCN5;H7C1X9;H7C0K1	Q9H9A5;E9PCN5	CCR4-NOT transcription complex subunit 10	CNOT10			4	4	4	7.4	7.4	7.4	82.309	0	12.41	419740000	16	0.405998	0.744733	-0.123845	-0.196775	25.0897	25.2552	24.9267
Color [Black]	9	4		Q9H9A6	Q9H9A6	Leucine-rich repeat-containing protein 40	LRRC40			14	14	14	28.4	28.4	28.4	68.249	0	132.49	4522600000	39	0.110165	0.947105	-0.0247676	-0.0426038	28.8382	29.0794	29.01
Color [Black]	9	4		Q9H9B4;D6RFI0;D6RDG7;S4R2X2;D6RAE9	Q9H9B4;D6RFI0	Sideroflexin-1	SFXN1			7	7	7	23.9	23.9	23.9	35.619	0	65.7	1477100000	25	1.0289	0.247876	-0.58744	-0.764811	27.7163	27.219	27.4412
Color [Black]	9	4		Q9H9G7;Q96AD8;Q9HCK5;A0A0U1RR19	Q9H9G7	Protein argonaute-3	AGO3			10	7	6	17.2	11.9	10.5	97.359	0	8.2628	441220000	26	0.641171	0.656134	-0.190132	-0.299968	25.7384	25.7701	25.7453
Color [Black]	9	4		Q9HAV4;E2QRM3	Q9HAV4	Exportin-5	XPO5			8	8	8	9	9	9	136.31	0	57.14	509560000	12	0.308523	0.510664	0.621177	0.470199	25.2656	25.3513	25.3149
Color [Black]	9	4		Q9HB71	Q9HB71	Calcyclin-binding protein	CACYBP			7	7	7	46.9	46.9	46.9	26.21	0	38.28	1897100000	34	0.593972	0.68803	-0.173847	-0.275577	26.5053	26.1798	26.3194
Color [Black]	9	4		Q9HCH0;H7C1V4	Q9HCH0;H7C1V4	Nck-associated protein 5-like	NCKAP5L			6	6	6	6	6	6	139.01	0	6.7038	570580000	15	0.0650406	0.965001	-0.0185909	-0.0310094	25.8384	25.7629	25.7008
Color [Black]	9	4		Q9NQR1	Q9NQR1	N-lysine methyltransferase SETD8	SETD8			4	4	4	1.5	1.5	1.5	340.64	0	4.2483	244870000	15	1.59695	0.0693543	0.859779	1.15115	24.2238	23.8729	24.1394
Color [Black]	9	4		Q9NQW6;C9JJT6	Q9NQW6	Actin-binding protein anillin	ANLN			3	3	3	3	3	3	124.2	0.0005848	2.6144	316410000	11	0.638059	0.719952	-0.134848	-0.226509	24.8943	24.6318	24.887
Color [Black]	9	4		Q9NQX0	Q9NQX0	Putative histone-lysine N-methyltransferase PRDM6	PRDM6			3	3	3	3.9	3.9	3.9	102.36	0	78.974	926350000	18	0.079729	0.946004	-0.0288773	-0.0459992	26.5477	26.9767	26.8427
Color [Black]	9	4		Q9NR09	Q9NR09	Baculoviral IAP repeat-containing protein 6	BIRC6			28	28	28	7.7	7.7	7.7	530.25	0	139.07	3252500000	87	0.770774	0.706504	-0.143204	-0.244556	27.918	27.8053	28.0846
Color [Black]	9	4		Q9NRG9;F8VZ44;F8VUB6;H3BU82	Q9NRG9;F8VZ44;F8VUB6;H3BU82	Aladin	AAAS			7	7	7	16.1	16.1	16.1	59.573	0	8.2256	591060000	22	0.246461	0.733656	-0.157251	-0.209016	26.265	25.5185	26.2512
Color [Black]	9	4		Q9NRW3;Q6ICH2;A0A087WX48;Q8IUX4;Q96AK3	Q9NRW3	DNA dC->dU-editing enzyme APOBEC-3C	APOBEC3C			5	5	5	31.6	31.6	31.6	22.826	0	18.986	396010000	19	0.375887	0.588759	-0.326951	-0.378045	25.4696	25.1849	25.4248
Color [Black]	9	4		Q9NSD9	Q9NSD9	Phenylalanine--tRNA ligase beta subunit	FARSB			7	7	7	13.2	13.2	13.2	66.115	0	29.778	1205200000	18	0.657695	0.431733	0.460817	0.563898	27.2028	27.07	27.2635
Color [Black]	9	4		Q9NSV4	Q9NSV4	Protein diaphanous homolog 3	DIAPH3			9	9	9	9.4	9.4	9.4	136.92	0	33.364	536560000	20	0.517428	0.352	0.711465	0.644722	25.6985	25.1471	25.4916
Color [Black]	9	4		Q9NT62;F8WDI0	Q9NT62	Ubiquitin-like-conjugating enzyme ATG3	ATG3			4	4	4	15.3	15.3	15.3	35.864	0	21.938	664880000	22	0.055514	0.953481	0.0243505	0.0373827	25.666	26.0256	25.5947
Color [Black]	9	4		Q9NTX5	Q9NTX5	Ethylmalonyl-CoA decarboxylase	ECHDC1			4	4	4	16.6	16.6	16.6	33.698	0	5.1084	420040000	21	1.29888	0.39444	-0.384996	-0.602585	25.7061	25.8155	26.0556
Color [Black]	9	4		Q9NUQ3;Q8N3L3	Q9NUQ3	Gamma-taxilin	TXLNG			8	7	7	15.2	13.6	13.6	60.585	0	9.8284	844160000	15	0.135907	0.921932	-0.037466	-0.0622649	26.3091	26.2754	26.3648
Color [Black]	9	4		Q9NUQ8	Q9NUQ8	ATP-binding cassette sub-family F member 3	ABCF3			7	7	7	12.3	12.3	12.3	79.744	0	15.495	1265300000	32	0.741668	0.701738	0.153376	0.257829	26.9555	26.8714	26.9175
Color [Black]	9	4		Q9NUQ9;E5RI16;E5RK61;E5RFS4;E5RHU5;E5RGI7;E5RJE1;E5RIR8;E5RJL8	Q9NUQ9;E5RI16	Protein FAM49B	FAM49B			3	3	3	14.5	14.5	14.5	36.748	0	4.7292	115940000	8	0.485619	0.433355	-0.554881	-0.556477	23.0629	24.0068	24.6663
Color [Black]	9	4		Q9NVI1;F8W7R3;H3BP78;H3BQE2;H3BT54;H3BMG4;H3BS60	Q9NVI1;F8W7R3;H3BP78	Fanconi anemia group I protein	FANCI			11	11	11	10.3	10.3	10.3	149.32	0	12.108	460670000	23	1.16826	0.226085	-0.580654	-0.791398	25.2593	24.8421	24.7975
Color [Black]	9	4		Q9NVP1;H7C452	Q9NVP1	ATP-dependent RNA helicase DDX18	DDX18			4	4	4	7.2	7.2	7.2	75.406	0	25.928	320860000	18	0.177218	0.71504	0.245112	0.239111	24.9394	25.3233	25.2789
Color [Black]	9	4		Q9NWT1	Q9NWT1	p21-activated protein kinase-interacting protein 1	PAK1IP1			4	4	4	3.3	3.3	3.3	180.15	0	51.363	67967000	5	0.384619	0.803845	0.0962442	0.159	23.6677	23.4979	23.4203
Color [Black]	9	4		Q9NXF1	Q9NXF1	Testis-expressed sequence 10 protein	TEX10			5	5	5	6.9	6.9	6.9	105.67	0	3.244	99919000	10	0.392332	0.558864	0.372428	0.413518	23.8485	23.5205	23.809
Color [Black]	9	4		Q9NYU2;F8WCI2;F8WCE6	Q9NYU2	UDP-glucose:glycoprotein glucosyltransferase 1	UGGT1			3	3	3	2.1	2.1	2.1	177.19	0.00055218	2.1481	88517000	6	0.18716	0.776717	0.138714	0.177117	25.063	24.9936	25.0078
Color [Black]	9	4		Q9NZ01;M0R3C3;M0QXM3	Q9NZ01	Very-long-chain enoyl-CoA reductase	TECR			7	7	7	24	24	24	36.034	0	47.557	4352700000	21	2.28509	0.272829	0.419682	0.728944	29.2634	29.453	29.385
Color [Black]	9	4		Q9NZB2;A0A0C4DG79;A0A0C4DH52;Q5T035	Q9NZB2;A0A0C4DG79	Constitutive coactivator of PPAR-gamma-like protein 1	FAM120A			24	24	23	29.6	29.6	28.9	121.89	0	84.366	5410400000	87	0.87603	0.707758	0.141291	0.245685	29.3366	29.2395	29.3743
Color [Black]	9	4		Q9NZD2;G3V2Y4;H0YIZ0;G3V245;C9JH23;E9PPU4;E9PHX9;A0A087X1L8;F5GXD9;E5RG48;K7EMW8	Q9NZD2	Glycolipid transfer protein	GLTP			11	11	9	12.7	12.7	10.3	137.96	0	24.941	1143800000	52	1.6022	0.544913	0.244816	0.429478	27.3289	27.4416	27.5635
Color [Black]	9	4		Q9NZI8	Q9NZI8	Insulin-like growth factor 2 mRNA-binding protein 1	IGF2BP1			7	7	7	17.2	17.2	17.2	63.48	0	31.348	765590000	18	0.583296	0.21332	1.07244	0.812435	26.5174	26.7648	26.9167
Color [Black]	9	4		Q9NZM1;H0YD14;O75923	Q9NZM1;H0YD14	Myoferlin	MYOF			21	21	21	13.1	13.1	13.1	234.71	0	39.214	2348700000	52	0.46976	0.735872	0.128143	0.207307	27.654	27.4903	27.5455
Color [Black]	9	4		Q9P0K7	Q9P0K7	Ankycorbin	RAI14			9	9	9	11.8	11.8	11.8	110.04	0	35.915	507590000	15	0.5698	0.248	-0.960044	-0.768536	25.088	22.7981	24.932
Color [Black]	9	4		Q9P0L0;J3QKM9	Q9P0L0	Vesicle-associated membrane protein-associated protein A	VAPA			4	4	3	21.7	21.7	16.9	27.893	0	9.8972	681360000	9	0.378465	0.389329	-0.949884	-0.611333	26.0873	22.9418	26.0553
Color [Black]	9	4		Q9UBS4;E9PEX6;H7C2Y5	Q9UBS4;E9PEX6	DnaJ homolog subfamily B member 11;Dihydrolipoyl dehydrogenase	DNAJB11;DLD			3	3	3	4	4	4	103.99	0	7.7905	260540000	8	0.656893	0.445606	0.430928	0.540726	26.6118	25.8467	25.7055
Color [Black]	9	4		Q9UBU9;E9PIN3;B4E227;H0YDU0	Q9UBU9;E9PIN3;B4E227	Nuclear RNA export factor 1	NXF1			5	5	4	9	9	6.6	70.182	0	5.3688	394940000	16	0.254532	0.723096	-0.168542	-0.220892	25.4411	24.6364	25.0108
Color [Black]	9	4		Q9UBV8	Q9UBV8	Peflin	PEF1			5	5	5	18.7	18.7	18.7	30.381	0	5.9364	596050000	16	0.363956	0.365775	1.13243	0.629454	25.8265	25.7666	25.9234
Color [Black]	9	4		Q9UBX3;F6RGN5;Q6P0N6;I3L1E8;I3L3N9	Q9UBX3;F6RGN5;Q6P0N6	Mitochondrial dicarboxylate carrier	SLC25A10;DST			10	10	10	50.9	50.9	50.9	31.282	0	162.4	2163500000	44	0.164306	0.865685	0.0792033	0.116227	28.3213	27.8852	27.8224
Color [Black]	9	4		Q9UDY4;C9JUL4;M0R1D6;M0QZD0;M0QYT3;M0QXK0;M0R080;P25685	Q9UDY4;C9JUL4	DnaJ homolog subfamily B member 4	DNAJB4			4	4	4	16.6	16.6	16.6	37.806	0	7.1377	270440000	14	0.619374	0.389623	0.549965	0.611708	24.8379	24.6835	24.693
Color [Black]	9	4		Q9UDY8;K7EP42	Q9UDY8	Mucosa-associated lymphoid tissue lymphoma translocation protein 1	MALT1			7	7	7	10.7	10.7	10.7	92.271	0	12.777	364360000	25	0.433089	0.747095	-0.123386	-0.198383	24.6865	24.7989	25.0061
Color [Black]	9	4		Q9UET6;B7Z4K4	Q9UET6	Putative tRNA (cytidine(32)/guanosine(34)-2-O)-methyltransferase	FTSJ1			4	4	4	14.3	14.3	14.3	36.079	0	6.5672	163710000	7	0.238022	0.662514	0.289649	0.295838	23.9331	23.9292	23.6943
Color [Black]	9	4		Q9UG63;C9JHK9;C9JZV3	Q9UG63	ATP-binding cassette sub-family F member 2	ABCF2			5	5	5	10.3	10.3	10.3	71.289	0	18.283	494440000	26	0.346945	0.693713	-0.197173	-0.268024	26.2024	25.827	25.5464
Color [Black]	9	4		Q9UHB9	Q9UHB9	Signal recognition particle subunit SRP68	SRP68			6	6	6	12.8	12.8	12.8	70.729	0	7.6918	565720000	22	0.467595	0.283203	1.02633	0.707867	25.778	26.1074	26.3681
Color [Black]	9	4		Q9UHD1;E9PPQ5;E9PIZ4;E9PSD5;E9PHZ2	Q9UHD1;E9PPQ5	Cysteine and histidine-rich domain-containing protein 1	CHORDC1			9	9	9	38.3	38.3	38.3	37.489	0	106.51	1904500000	28	1.97094	0.432212	-0.322329	-0.564127	27.255	27.3638	27.2718
Color [Black]	9	4		Q9UHD2	Q9UHD2	Serine/threonine-protein kinase TBK1	TBK1			4	4	4	7.4	7.4	7.4	83.641	0	6.3418	176880000	9	0.19636	0.926797	0.0333341	0.058974	23.8682	23.8721	23.7583
Color [Black]	9	4		Q9UHD8;K7EL40;K7EK18;K7ER52;K7ENL0;K7EIE4;K7EQD7;K7EJ51;K7ELJ9;K7ER34;K7EIR4;K7EKN4;K7EN52;K7EJV0;K7ENQ5;K7EJZ2;K7EPY1;K7ER14;K7ERG1	Q9UHD8	Septin-9	2020-09-09			13	13	13	22.5	22.5	22.5	65.401	0	23.89	2058000000	32	0.435757	0.247278	1.54082	0.764679	27.7669	27.714	27.8655
Color [Black]	9	4		Q9UHI6;E9PJ60	Q9UHI6	Probable ATP-dependent RNA helicase DDX20	DDX20			19	19	19	27.8	27.8	27.8	92.239	0	141.87	5260000000	62	0.684942	0.446042	0.423167	0.541817	28.5162	29.0924	28.565
Color [Black]	9	4		Q9UHV9;H0Y551;E9PRS9;J3QL10;M0R108;U3KQE4;Q5SVJ9	Q9UHV9	Prefoldin subunit 2	PFDN2			21	21	20	13.6	13.6	13.1	205.99	0	170.78	2919500000	75	1.07792	0.647208	-0.182836	-0.315378	27.9242	28.0945	27.9005
Color [Black]	9	4	+	Q9UJF2;H0Y638	Q9UJF2;H0Y638	Ras GTPase-activating protein nGAP	RASAL2			10	10	9	12.1	12.1	11.2	128.56	0	16.926	934180000	19	0.315239	0.839603	0.0766176	0.12782	26.3569	26.277	26.0985
Color [Black]	9	4		Q9UJS0;R4GN64	Q9UJS0	Calcium-binding mitochondrial carrier protein Aralar2	SLC25A13			13	13	9	25.3	25.3	19	74.175	0	154.1	3313500000	55	0.614877	0.646651	0.201277	0.311101	28.584	28.9318	28.8595
Color [Black]	9	4		Q9UJX3;H0YIW2	Q9UJX3;H0YIW2	Anaphase-promoting complex subunit 7	ANAPC7			4	4	4	7	7	7	66.855	0	4.0863	266060000	14	0.418007	0.790745	-0.101147	-0.167724	24.5267	24.4599	24.5752
Color [Black]	9	4		Q9UK61;A0A087X0F1	Q9UK61	Protein FAM208A	FAM208A			9	9	9	3.4	3.4	3.4	372.3	0	10.325	586800000	29	0.346028	0.687434	0.205418	0.275334	26.0103	26.3459	25.9949
Color [Black]	9	4		Q9UKG9;H0YDD4;Q86SW4;E9PEJ4	Q9UKG9;H0YDD4	Peroxisomal carnitine O-octanoyltransferase;Acetyltransferase component of pyruvate dehydrogenase complex	CROT;DLAT			3	3	3	2	2	2	221.37	0	6.4985	276780000	15	0.75505	0.638439	-0.199961	-0.321625	24.3861	24.5539	24.4883
Color [Black]	9	4		Q9UKN5	Q9UKN5	PR domain zinc finger protein 4	PRDM4			5	5	5	6.3	6.3	6.3	117.3	0	8.2337	1037700000	8	0.0621807	0.913919	0.0572948	0.0698724	27.9667	27.207	27.2328
Color [Black]	9	4		Q9UKV8;E5RJY2	Q9UKV8	Protein argonaute-2	AGO2			20	20	16	31.8	31.8	25.3	97.207	0	147.8	3256700000	73	0.125169	0.929786	-0.0333163	-0.0557659	28.7217	28.4937	28.5122
Color [Black]	9	4		Q9UKX7;B0QY21	Q9UKX7	Nuclear pore complex protein Nup50	NUP50			6	6	6	17.9	17.9	17.9	50.144	0	39.526	290470000	22	0.0777474	0.925216	0.0401637	0.0588968	24.3894	24.8708	24.7447
Color [Black]	9	4		Q9ULH0;E9PH70;H0Y8E4;H7C584	Q9ULH0;E9PH70;H0Y8E4	Kinase D-interacting substrate of 220 kDa	KIDINS220			12	12	12	7.6	7.6	7.6	196.54	0	11.091	1025200000	28	0.609337	0.636438	-0.21305	-0.324366	26.4533	26.2487	26.0829
Color [Black]	9	4		Q9ULV4;B4E3S0;F8W1H8;F8VUX3;F8VSA4;F8VRE9;H0YHL7;F8VTT6;F8VVB7;F8VV53;J3QLV6;J3KSS5;Q6QEF8	Q9ULV4;B4E3S0	Coronin-1C;Coronin	CORO1C			12	12	12	29.3	29.3	29.3	53.248	0	29.571	2684100000	36	0.0368137	0.964295	-0.0229511	-0.0322675	28.2846	28.1587	28.5118
Color [Black]	9	4		Q9UN86;D6RGJ4;D6RAC7;D6RB17;D6R9X5;D6R9A4;D6RBM9;D6REX8;D6RBR0;D6RE13;D6RBW8;E5RH00	Q9UN86;D6RGJ4;D6RAC7;D6RB17	Ras GTPase-activating protein-binding protein 2	G3BP2			8	7	7	19.1	16.6	16.6	54.12	0	55.226	1357000000	17	0.435278	0.263436	1.36144	0.739962	26.5513	26.3812	26.6331
Color [Black]	9	4		Q9UNF1;Q5H909;Q49AL5;Q9Y5V3	Q9UNF1;Q5H909;Q49AL5	Melanoma-associated antigen D2	MAGED2;MIPOL1			4	4	4	6.9	6.9	6.9	64.953	0	24.027	693650000	20	0.704395	0.104493	1.67445	1.05668	26.3153	26.2686	26.2977
Color [Black]	9	4		Q9UNQ2;A0A0C4DGB1;D6RCL3	Q9UNQ2;A0A0C4DGB1	Probable dimethyladenosine transferase	DIMT1			5	5	5	19.2	19.2	19.2	35.236	0	16.759	518000000	17	0.147747	0.716756	0.289999	0.235686	25.6429	25.722	25.5055
Color [Black]	9	4		Q9UPN7;K7EM28	Q9UPN7	Serine/threonine-protein phosphatase 6 regulatory subunit 1	PPP6R1			7	7	7	9.5	9.5	9.5	96.723	0	23.618	766470000	10	0.269901	0.808228	-0.102259	-0.156916	26.1649	25.731	26.0718
Color [Black]	9	4		Q9UPU5;A0A0U1RQI9	Q9UPU5	Ubiquitin carboxyl-terminal hydrolase 24	USP24			27	27	27	13.8	13.8	13.8	294.36	0	93.743	2442600000	77	0.82671	0.782302	-0.0953337	-0.172255	27.3827	27.4755	27.4049
Color [Black]	9	4		Q9UQ35;I3L3Q8;I3L1I8;I3L182;I3L4D8	Q9UQ35	Serine/arginine repetitive matrix protein 2	SRRM2			11	11	11	5.4	5.4	5.4	299.61	0	54.05	2104200000	40	0.39757	0.713946	0.153706	0.231667	27.3645	27.2369	27.2827
Color [Black]	9	4		Q9UQE7	Q9UQE7	Structural maintenance of chromosomes protein 3	SMC3			11	11	11	10.3	10.3	10.3	141.54	0	54.618	1171900000	39	0.30684	0.759218	-0.124034	-0.186594	26.74	26.8943	26.918
Color [Black]	9	4		Q9Y223	Q9Y223	Bifunctional UDP-N-acetylglucosamine 2-epimerase/N-acetylmannosamine kinase;UDP-N-acetylglucosamine 2-epimerase (hydrolyzing);N-acetylmannosamine kinase	GNE			11	11	11	18.3	18.3	18.3	79.274	0	29.301	1109900000	33	0.703921	0.717642	-0.132521	-0.226186	26.5926	26.8039	26.6012
Color [Black]	9	4		Q9Y224;G3V4C6;H0YJB9;G3V4E7	Q9Y224;G3V4C6;H0YJB9	UPF0568 protein C14orf166	C14orf166			6	6	6	34.4	34.4	34.4	28.068	0	93.137	1114800000	29	0.473611	0.661627	0.204423	0.297502	26.4857	26.164	26.1075
Color [Black]	9	4		Q9Y230;M0R0Y3;X6R2L4;M0QXI6;M0R0Z0	Q9Y230;M0R0Y3;X6R2L4	RuvB-like 2	RUVBL2			6	6	6	15.3	15.3	15.3	51.156	0	8.431	666590000	26	0.542549	0.640283	0.226064	0.33047	25.6061	25.3836	25.8343
Color [Black]	9	4		Q9Y263;E5RIM3;H0YC16;H0YAU9	Q9Y263;E5RIM3	Phospholipase A-2-activating protein	PLAA			6	6	6	10.8	10.8	10.8	87.156	0	88.279	259880000	14	0.993431	0.522643	-0.292587	-0.458516	23.9752	24.1978	24.4083
Color [Black]	9	4		Q9Y265;E7ETR0;H7C4G5;J3QLR1	Q9Y265;E7ETR0	RuvB-like 1	RUVBL1			8	8	8	23.5	23.5	23.5	50.227	0	42.345	1304100000	22	0.0426959	0.981881	-0.0107218	-0.0183091	26.7763	26.5285	26.7585
Color [Black]	9	4		Q9Y266;A0A0A0MSS4;A0A0A0MSU9	Q9Y266	Nuclear migration protein nudC	NUDC			7	7	7	23.6	23.6	23.6	38.242	0	16.664	933490000	24	0.0903054	0.90759	0.0592702	0.0807876	26.1422	25.7121	25.7779
Color [Black]	9	4		Q9Y277;E5RK27;E5RFP6;E5RJN6;E5RHZ6;E5RHE1	Q9Y277;E5RK27;E5RFP6;E5RJN6;E5RHZ6	Voltage-dependent anion-selective channel protein 3	VDAC3			6	6	6	25.4	25.4	25.4	30.658	0	82.642	2134900000	25	0.787727	0.702165	0.153451	0.260131	27.7717	27.9655	28.008
Color [Black]	9	4		Q9Y2A7;F8W050;P55160	Q9Y2A7	Nck-associated protein 1	NCKAP1			13	13	13	14.4	14.4	14.4	128.79	0	150.82	1459800000	29	0.00161416	0.997799	0.000722885	0.00111877	27.1095	26.6367	26.9045
Color [Black]	9	4		Q9Y2G0;H0YLX4	Q9Y2G0	Protein EFR3 homolog B	EFR3B			18	18	18	16.9	16.9	16.9	150.4	0	323.31	11128000000	98	1.13042	0.505333	0.299613	0.479651	30.5259	30.7224	30.4775
Color [Black]	9	4		Q9Y2T2	Q9Y2T2	AP-3 complex subunit mu-1	AP3M1			4	4	4	14.6	14.6	14.6	46.939	0	35.696	663580000	15	0.881545	0.5506	0.272697	0.423386	25.9048	26.3166	26.2824
Color [Black]	9	4		Q9Y2T3;Q5SZC6;H0YDZ7;Q5SZC3	Q9Y2T3;Q5SZC6	Guanine deaminase	GDA			3	3	3	7.7	7.7	7.7	51.002	0	6.0055	349570000	22	0.928322	0.565186	0.254681	0.405403	25.4565	25.0351	25.2177
Color [Black]	9	4		Q9Y2V2	Q9Y2V2	Calcium-regulated heat stable protein 1	CARHSP1			2	2	2	18.4	18.4	18.4	15.892	0.00057013	2.3813	432900000	5	0.191146	0.703051	0.268454	0.258639	25.2925	25.2901	25.3157
Color [Black]	9	4		Q9Y2Z0	Q9Y2Z0	Suppressor of G2 allele of SKP1 homolog	SUGT1			5	5	5	18.6	18.6	18.6	41.024	0	16.965	689530000	21	0.775468	0.564213	-0.262873	-0.400593	25.7641	25.9254	25.4355
Color [Black]	9	4		Q9Y316	Q9Y316	Protein MEMO1	MEMO1			3	3	3	13.1	13.1	13.1	33.733	0	3.7067	326280000	8	0.224623	0.763507	0.1348	0.183527	25.4601	25.0417	25.4219
Color [Black]	9	4		Q9Y3F4;H0YH33	Q9Y3F4	Serine-threonine kinase receptor-associated protein	STRAP			10	10	10	38	38	38	38.438	0	63.893	3182100000	30	1.31007	0.705062	-0.139579	-0.253822	27.7772	27.8666	27.7188
Color [Black]	9	4		Q9Y3I0	Q9Y3I0	tRNA-splicing ligase RtcB homolog	RTCB			16	16	16	37.4	37.4	37.4	55.21	0	157.37	5103900000	71	0.0678694	0.945602	-0.0286217	-0.0442226	29.0558	29.1274	29.4674
Color [Black]	9	4		Q9Y446;E9PQ15;E9PK71;E9PKC4;E9PJR7;E9PRW6;H0YEY5	Q9Y446	Plakophilin-3	PKP3			14	14	14	22.6	22.6	22.6	87.081	0	42.898	1331600000	27	0.610837	0.529566	0.33855	0.452209	26.7779	27.0722	27.463
Color [Black]	9	4		Q9Y490	Q9Y490	Talin-1	TLN1			45	45	39	24.5	24.5	21.7	269.76	0	323.31	6879200000	156	0.32072	0.815068	-0.0887826	-0.144712	28.906	28.6101	28.9246
Color [Black]	9	4		Q9Y4B5;J3QL92;E9PJP2;Q5TF21	Q9Y4B5;J3QL92	Microtubule cross-linking factor 1	MTCL1			7	5	5	3.7	3	3	209.52	0	3.82	297730000	15	0.906148	0.552499	-0.265592	-0.417088	24.6943	24.2606	24.4608
Color [Black]	9	4		Q9Y4C0;E7EVG2	Q9Y4C0	Neurexin-3	NRXN3			7	7	7	4.6	4.6	4.6	232.52	0	56.227	1746600000	12	0.673521	0.0756061	2.37862	1.13091	27.5165	27.4861	27.4815
Color [Black]	9	4		Q9Y4E8;F8W0H4;H0YI31;F8VVY7;F8VZG8;Q13107;H7C189	Q9Y4E8	Ubiquitin carboxyl-terminal hydrolase 15	USP15			13	13	12	14.8	14.8	13.9	112.42	0	26.898	1654500000	46	0.209327	0.840365	-0.0827446	-0.126696	27.3405	27.1896	27.058
Color [Black]	9	4		Q9Y4K3;E9PFM6;F6SFB5;H0YFG4	Q9Y4K3;E9PFM6	TNF receptor-associated factor 6	TRAF6;TPO			12	12	12	9.4	9.4	9.4	147.92	0	38.254	1872200000	51	0.668637	0.712587	-0.144335	-0.241398	28.0217	27.7746	27.9848
Color [Black]	9	4		Q9Y4W2	Q9Y4W2	Ribosomal biogenesis protein LAS1L	LAS1L			5	5	5	8.6	8.6	8.6	83.064	0	16.109	255970000	19	0.702511	0.172213	1.06753	0.894717	24.724	24.3471	24.5414
Color [Black]	9	4		Q9Y570	Q9Y570	Protein phosphatase methylesterase 1	PPME1			3	3	3	8.5	8.5	8.5	42.315	0	4.5279	1127600000	10	1.99521	0.494511	0.275951	0.492658	27.0373	27.0571	27.0943
Color [Black]	9	4		Q9Y5K6	Q9Y5K6	CD2-associated protein	CD2AP			4	4	4	7.2	7.2	7.2	71.45	0	5.1565	436020000	10	1.31695	0.198168	0.599702	0.840817	24.959	25.0975	25.1111
Color [Black]	9	4		Q9Y5X1	Q9Y5X1	Sorting nexin-9	SNX9			6	6	6	11.1	11.1	11.1	66.591	0	19.708	624270000	20	0.368891	0.811159	0.089433	0.148704	25.2821	25.1434	25.3614
Color [Black]	9	4		Q9Y5Y2;H3BNF0;H3BNS4;H3BRK5;H3BMW1;B7Z6P0;H3BQR2	Q9Y5Y2;H3BNF0;H3BNS4;H3BRK5;H3BMW1	Cytosolic Fe-S cluster assembly factor NUBP2	NUBP2			4	4	4	23.2	23.2	23.2	28.825	0	22.068	784030000	14	0.20981	0.809549	0.105162	0.151491	26.1406	26.7019	26.123
Color [Black]	9	4		Q9Y678;H0Y8X7;H0Y8G2	Q9Y678	Coatomer subunit gamma-1	COPG1			18	18	14	29.2	29.2	23.5	97.717	0	180.21	4182700000	68	1.98175	0.474957	-0.283755	-0.504558	28.5965	28.6855	28.7442
Color [Black]	9	4		Q9Y6G9;E9PHI6;C9JGM7;C9JLW1;B4E2E0	Q9Y6G9;E9PHI6	Cytoplasmic dynein 1 light intermediate chain 1	DYNC1LI1			7	7	6	17.8	17.8	15.3	56.578	0	66.841	933570000	15	0.384462	0.510759	-0.490761	-0.473175	26.8198	26.0748	26.0848
Color [Black]	9	4		Q9Y6M5	Q9Y6M5	Zinc transporter 1	SLC30A1			6	6	6	18.7	18.7	18.7	55.299	0	11.531	1007500000	19	0.379	0.861955	0.0675316	0.117481	26.9816	26.8212	26.7964
Color [Black]	9	4		Q9Y6Y8;A0A0C4DH82;H7C0V8;H7C4C4	Q9Y6Y8	SEC23-interacting protein	SEC23IP			12	12	12	16.5	16.5	16.5	111.08	0	33.496	996560000	32	1.43986	0.206834	-0.560092	-0.822651	26.1372	25.7971	26.0431
Color [Black]	9	4		R4GNB2;R4GN35;Q5VZ89;R4GMN2;A0A0A0MRX3;X6R5W5;X6RAE7	R4GNB2;R4GN35;Q5VZ89	DENN domain-containing protein 4C	DENND4C			8	8	8	5	5	5	212.71	0	10.959	670580000	25	1.00594	0.64103	-0.196647	-0.332332	25.8767	25.6767	25.7431
Color [Black]	9	4		X6R6D0	X6R6D0		SHC1			28	12	12	67	26.3	26.3	67.472	0	323.31	35482000000	100	0.604	0.719106	0.134225	0.223873	31.8303	31.9329	31.6213

## Sheet: BP1
Symbol color	Symbol type	Symbol size	Show label	Protein IDs	Majority protein IDs	Protein names	Gene names	Student's T-test Significant LFQ intensity BP1_EGF_LFQ intensity BP1	Student's T-test significant	Peptides	Razor + unique peptides	Unique peptides	Sequence coverage [%]	Unique + razor sequence coverage [%]	Unique sequence coverage [%]	Mol. weight [kDa]	Q-value	Score	Intensity	MS/MS count	-Log Student's T-test p-value LFQ intensity BP1_EGF_LFQ intensity BP1	Student's T-test q-value LFQ intensity BP1_EGF_LFQ intensity BP1	Student's T-test Difference LFQ intensity BP1_EGF_LFQ intensity BP1	Student's T-test Test statistic LFQ intensity BP1_EGF_LFQ intensity BP1	LFQ intensity BP1_EGF_1	LFQ intensity BP1_EGF_2	LFQ intensity BP1_EGF_3	LFQ intensity BP1_1	LFQ intensity BP1_2	LFQ intensity BP1_3
Color [Red]	9	4		A0A0A0MS54;A0A087WVC4;P22694;P17612;B1APF7;B1APG1;B1APG0;B1APG2;B1APF8;B1APF9;B1APG3	A0A0A0MS54;A0A087WVC4;P22694;P17612	cAMP-dependent protein kinase catalytic subunit beta;cAMP-dependent protein kinase catalytic subunit alpha	PRKACB;PRKACA	+	LFQ intensity BP1_EGF_LFQ intensity BP1	3	3	3	6.2	6.2	6.2	41.308	0	44.063	465250000	8	2.7276	0	2.91382	3.24062	26.4028	26.0851	26.183	23.2321	24.0173	22.6801
Color [Red]	9	4		F6U784;Q9Y3L5;P61225;P10114	F6U784;Q9Y3L5;P61225;P10114	Ras-related protein Rap-2c;Ras-related protein Rap-2b;Ras-related protein Rap-2a	RAP2A;RAP2C;RAP2B	+	LFQ intensity BP1_EGF_LFQ intensity BP1	2	2	2	19.4	19.4	19.4	12.286	0.0039506	1.5281	1172500000	3	3.46317	0	4.04879	4.72497	27.1071	27.0105	26.752	23.5705	22.7143	22.4385
Color [Red]	9	4		F8W876;Q9P0L9;B4DGW0;A0A0D9SG24	F8W876;Q9P0L9;B4DGW0	Polycystic kidney disease 2-like 1 protein	MASP1;PKD2L1;PIAS2	+	LFQ intensity BP1_EGF_LFQ intensity BP1	3	3	3	2.7	2.7	2.7	133.74	0.00057604	2.474	108770000	3	1.76897	0.0103333	1.60027	1.7651	24.3985	24.2452	24.1556	21.8726	22.9701	23.1558
Color [Red]	9	4		O00148;A0A0D9SEM9;K7EPJ3;K7EQN7	O00148	ATP-dependent RNA helicase DDX39A	DDX39A	+	LFQ intensity BP1_EGF_LFQ intensity BP1	5	2	2	14.5	7.5	7.5	49.129	0	35.321	258010000	7	2.61002	0	1.80537	2.35741	25.1065	24.8641	25.4741	22.9611	23.6252	23.4423
Color [Red]	9	4		O00459;E9PFP1	O00459;E9PFP1	Phosphatidylinositol 3-kinase regulatory subunit beta	PIK3R2	+	LFQ intensity BP1_EGF_LFQ intensity BP1	6	6	5	11.4	11.4	9.9	81.544	0	68.602	218800000	13	2.41284	0	2.03245	2.42441	25.0817	25.4045	25.5116	23.6001	23.6253	22.6749
Color [Red]	9	4		O43676	O43676	NADH dehydrogenase [ubiquinone] 1 beta subcomplex subunit 3	NDUFB3	+	LFQ intensity BP1_EGF_LFQ intensity BP1	4	4	3	2.3	2.3	1.9	223.13	0.00058858	2.6756	265810000	7	1.88773	0.0165333	1.36216	1.66319	24.5999	24.6911	24.7273	23.7845	22.7096	23.4377
Color [Red]	9	4		P00533;E9PFD7;Q504U8;C9JYS6;J3KTI5;H3BLT0;A0A0A0MSE1;Q15303	P00533;E9PFD7;Q504U8	Epidermal growth factor receptor;Receptor protein-tyrosine kinase	EGFR	+	LFQ intensity BP1_EGF_LFQ intensity BP1	16	16	15	17.1	17.1	16.1	134.28	0	130.11	3863500000	61	3.49694	0	2.05904	3.0373	29.5399	29.081	29.2367	27.2866	27.0025	27.3915
Color [Red]	9	4		P22681;A0A0U1RR39;A0A1B0GW38;A0A0U1RQX8	P22681;A0A0U1RR39;A0A1B0GW38;A0A0U1RQX8	E3 ubiquitin-protein ligase CBL	CBL	+	LFQ intensity BP1_EGF_LFQ intensity BP1	9	9	8	13.1	13.1	12.3	99.632	0	46.896	842420000	23	5.26941	0	2.25316	3.95683	27.1979	27.3028	27.2575	25.1192	24.9707	24.9088
Color [Red]	9	4		P62993;J3KT38;J3QRL5;J3QLF6	P62993;J3KT38	Growth factor receptor-bound protein 2	GRB2	+	LFQ intensity BP1_EGF_LFQ intensity BP1	11	11	11	46.1	46.1	46.1	25.206	0	80.419	6172400000	26	3.73545	0	3.99243	4.9916	30.6283	30.6212	30.2839	26.1976	27.0712	26.2873
Color [Red]	9	4		Q12774;H0Y895;C9J591;A5YM69	Q12774;H0Y895	Rho guanine nucleotide exchange factor 5	ARHGEF5	+	LFQ intensity BP1_EGF_LFQ intensity BP1	10	10	10	8.9	8.9	8.9	176.8	0	35.517	582980000	23	2.37184	0.0145882	1.14444	1.64553	26.1166	26.1708	26.1757	24.6349	25.1075	25.2874
Color [Red]	9	4		Q5W0B1	Q5W0B1	RING finger protein 219	RNF219	+	LFQ intensity BP1_EGF_LFQ intensity BP1	3	3	3	5	5	5	81.116	0.00057078	2.3892	152310000	4	2.21749	0.00953846	1.30955	1.75359	24.6339	24.6493	24.4462	22.9551	23.1114	23.7343
Color [Red]	9	4		Q6PJG6;F8WDN5	Q6PJG6	BRCA1-associated ATM activator 1	BRAT1	+	LFQ intensity BP1_EGF_LFQ intensity BP1	6	6	6	11.8	11.8	11.8	88.118	0	20.897	372250000	5	3.02272	0	2.05568	2.79491	25.3575	25.3146	25.8268	23.5192	23.121	23.6915
Color [Red]	9	4		Q8TF42	Q8TF42	Ubiquitin-associated and SH3 domain-containing protein B	UBASH3B	+	LFQ intensity BP1_EGF_LFQ intensity BP1	4	4	4	6.6	6.6	6.6	72.695	0	11.302	383680000	12	2.26556	0	2.59246	2.6624	26.3156	26.2597	26.1947	23.1136	24.6045	23.2745
Color [Red]	9	4		Q8WTT2	Q8WTT2	Nucleolar complex protein 3 homolog	NOC3L	+	LFQ intensity BP1_EGF_LFQ intensity BP1	2	2	2	3	3	3	92.547	0.0081691	1.379	110410000	3	2.19981	0.0112727	1.42283	1.84496	24.0675	24.0644	24.0448	22.5709	23.1348	22.2024
Color [Red]	9	4		Q9BS40	Q9BS40	Latexin	LXN	+	LFQ intensity BP1_EGF_LFQ intensity BP1	2	2	2	12.2	12.2	12.2	25.75	0	3.7552	483040000	12	3.44114	0	2.68445	3.62897	25.8493	26.0874	25.8156	23.3224	22.8082	23.5684
Color [Red]	9	4		Q9Y5K6	Q9Y5K6	CD2-associated protein	CD2AP	+	LFQ intensity BP1_EGF_LFQ intensity BP1	4	4	4	7.2	7.2	7.2	71.45	0	5.1565	436020000	10	2.62766	0.0155	1.08329	1.64689	25.8847	26.2713	25.7671	24.9726	24.8398	24.8609
Color [Black]	9	4		J3QKT4;Q9NXG6;A0A087WTV6;J3KQ22;A0A087WZR9;J3KR12;I3L1Z6;E5RGM6;Q96C36	J3QKT4	Pyrroline-5-carboxylate reductase	PYCR1			8	2	2	21.7	5.3	5.3	47.814	0.0005787	2.5114	440240000	8	1.0439	0.0413333	-2.3704	-1.51302	25.5473	21.9874	22.9125	25.879	25.8074	25.872
Color [Black]	9	4		P46977;A0A0C4DH80;E9PN73;E9PI32	P46977	Dolichyl-diphosphooligosaccharide--protein glycosyltransferase subunit STT3A	STT3A			3	3	3	4.1	4.1	4.1	80.529	0	4.5674	721370000	10	1.18856	0.00885714	-2.52418	-1.68463	23.4615	25.9836	22.691	26.6964	26.3956	26.6167
Color [Black]	9	4		A0A024QZX5;A0A087X1N8;P35237;C9JTJ8;C9JVA8;H7BXK7;A0A1B0GU38;P50452	A0A024QZX5;A0A087X1N8;P35237	Serpin B6	SERPINB6			7	7	7	16.8	16.8	16.8	43.024	0	21.386	1421400000	23	0.33385	0.725073	0.13669	0.204367	26.98	26.8787	27.211	27.0996	26.9299	26.6301
Color [Black]	9	4		A0A024R4M0;P46781;C9JM19;B5MCT8;F2Z3C0	A0A024R4M0;P46781;C9JM19;B5MCT8	40S ribosomal protein S9	RPS9			13	13	10	20.3	20.3	14.1	48.466	0	151.98	47711000000	55	0.304115	0.850029	-0.0637798	-0.108959	31.9627	32.0119	32.017	31.9325	32.2178	32.0326
Color [Black]	9	4		A0A075B730;A0A087X1U6	A0A075B730;A0A087X1U6		EPPK1			103	3	3	60.4	0.9	0.9	553.12	0	21.29	1528300000	11	0.264672	0.600463	-0.281071	-0.304182	26.4357	26.4287	27.3286	26.5445	26.9179	27.5738
Color [Black]	9	4		A0A087WT45;A0A075B793;Q4V328;A0A087WXA6	A0A087WT45;A0A075B793;Q4V328;A0A087WXA6	GRIP1-associated protein 1	GRIPAP1			6	6	6	8.9	8.9	8.9	90.856	0	9.5343	311230000	9	0.113054	0.918864	-0.0445976	-0.0693524	25.1419	25.0131	24.8331	24.9852	24.8812	25.2555
Color [Black]	9	4		A0A087WT44;P30519;I3L159;I3L1F5	A0A087WT44;P30519;I3L159;I3L1F5	Heme oxygenase 2	HMOX2			2	2	2	8.1	8.1	8.1	41.669	0	16.849	115380000	4	0.76441	0.440364	0.492524	0.61836	23.3507	23.3573	23.3477	22.2792	23.0435	23.2555
Color [Black]	9	4		A0A087WZ85;A0A0A0MSX4;A0A087WTM1;Q9Y6N7	A0A087WZ85;A0A0A0MSX4;A0A087WTM1;Q9Y6N7	Roundabout homolog 1	ROBO1			2	2	2	1.6	1.6	1.6	166.73	0.00056117	2.2291	197850000	6	1.52963	0.378564	0.42922	0.681834	24.7881	24.6874	24.5721	24.4628	24.2241	24.073
Color [Black]	9	4		A0A087WTP3;Q92945;M0R0I5;M0QYH3;M0R3J3;M0QXW7;M0R251;M0QYG1;M0R263;M0R0C6	A0A087WTP3;Q92945;M0R0I5	Far upstream element-binding protein 2	KHSRP			10	10	8	16.9	16.9	13.8	73.027	0	39.786	2117000000	31	0.810781	0.684068	0.13929	0.240367	27.5663	27.6403	27.7083	27.6331	27.4529	27.411
Color [Black]	9	4		A0A087WU81;H0YBU3;A1Z1Q3;A0A1B0GUX7;E9PH64;H3BQW6;G3V5Z6;R4GNJ5;E5RFJ4;H0YL55;H0YBX0;C9J5M2	A0A087WU81;H0YBU3;A1Z1Q3;A0A1B0GUX7	O-acetyl-ADP-ribose deacetylase MACROD2	ADH1C;R3HCC1;MACROD2			39	38	36	5.9	5.8	5.5	890.62	0	63.385	1965800000	72	0.257174	0.743886	0.137597	0.193036	27.7667	28.1134	27.4824	27.8001	27.4367	27.7129
Color [Black]	9	4		A0A087WUI8;Q96IJ6;A0A0U1RRC2;C9J255;F8WD54	A0A087WUI8;Q96IJ6;A0A0U1RRC2;C9J255;F8WD54	Mannose-1-phosphate guanyltransferase alpha	GMPPA			2	2	2	6.3	6.3	6.3	43.668	0.002091	1.8336	146330000	14	1.55736	0.384425	-0.421309	-0.674591	23.2004	23.1525	23.0525	23.3232	23.6673	23.6789
Color [Black]	9	4		E7ETK0;A0A087WUS0;P62847	E7ETK0;A0A087WUS0;P62847	40S ribosomal protein S24	RPS24			3	3	3	29.8	29.8	29.8	15.197	0	37.092	2892400000	17	1.0043	0.643183	-0.156717	-0.273402	27.9908	28.1357	28.1461	28.3281	28.1467	28.2679
Color [Black]	9	4		A0A087WUT6;O60841	A0A087WUT6;O60841	Eukaryotic translation initiation factor 5B	EIF5B			10	10	10	11.8	11.8	11.8	138.68	0	24.277	514050000	27	0.363489	0.706777	-0.149965	-0.223088	25.8706	25.3011	25.5014	25.7656	25.7335	25.6238
Color [Black]	9	4		A0A087X0G7;A0A087WUW6;A0A087X1B1;Q9Y6K9;C9JH59;C9J2V2;C9JN51;A0A087WV30;C9JCG6	A0A087X0G7;A0A087WUW6;A0A087X1B1;Q9Y6K9;C9JH59;C9J2V2;C9JN51	NF-kappa-B essential modulator	IKBKG			4	4	4	12.2	12.2	12.2	47.256	0	25.586	262350000	17	0.351281	0.704863	0.151086	0.222623	24.6005	25.0628	24.6843	24.814	24.4396	24.6408
Color [Black]	9	4		A0A087WUZ3;Q8NHX4;A0A087X0M0	A0A087WUZ3;Q8NHX4	Spermatogenesis-associated protein 3	SPTBN1;SPATA3			87	87	80	43	43	39.9	274.83	0	323.31	32898000000	368	0.448102	0.86152	0.0580718	0.104493	31.6685	31.6665	31.6614	31.6517	31.6738	31.4967
Color [Black]	9	4		A0A087WVQ6;Q00610;J3KS13;K7EJJ5;J3KSQ2;J3KRF5;J3QL20;F5H5N6	A0A087WVQ6;Q00610	Clathrin heavy chain;Clathrin heavy chain 1	CLTC			74	74	55	52.8	52.8	43.4	192.06	0	323.31	168170000000	573	0.265878	0.918289	-0.0376879	-0.067707	34.069	34.1162	34.0892	34.2195	34.0298	34.1383
Color [Black]	9	4		A0A087WW76;Q5T5U3;E7ESW5;F8W9U9;A0A1B0GW11;H0Y5T2;A0A1B0GV73	A0A087WW76;Q5T5U3	Rho GTPase-activating protein 21	ARHGAP21			5	5	5	4.2	4.2	4.2	155.98	0	5.6301	209780000	10	0.858642	0.133946	-1.7459	-1.20802	22.4703	24.6822	21.4877	24.6381	24.5621	24.6777
Color [Black]	9	4		A0A087WW77;Q15334	A0A087WW77;Q15334	Lethal(2) giant larvae protein homolog 1	LLGL1			7	7	7	9	9	9	114.43	0	15.181	335630000	14	0.831536	0.552145	0.247156	0.387498	25.3589	25.0946	25.3568	25.2354	24.9223	24.9111
Color [Black]	9	4		A0A087WWA3;Q4R9M9;O60333;A0A0U1RQL3;H7C437;F8W8V9;Q12756	A0A087WWA3;Q4R9M9;O60333	Kinesin-like protein;Kinesin-like protein KIF1B	KIF1B;KIF1Bbeta			7	7	7	3.8	3.8	3.8	202.01	0	4.6139	257610000	12	2.21977	0.403724	-0.372545	-0.65347	24.5148	24.4488	24.6319	24.9453	24.9539	24.814
Color [Black]	9	4		A0A087WX41;P53675;A0A087WV74;A0A087WXH4	A0A087WX41;P53675	Clathrin heavy chain 2	CLTCL1			22	3	3	15.2	2.5	2.5	142.46	0	4.6159	214130000	10	0.136901	0.941714	-0.0322227	-0.0549021	24.6191	24.7898	24.672	24.6729	24.866	24.6386
Color [Black]	9	4		A0A087WXM6;J3QQT2;J3KRX5;A0A0A6YYL6;P18621;J3KRB3;A0A087WWH0;J3QS96;J3QLC8;A0A0A0MRF8;A0A087WY81;J3KSJ0	A0A087WXM6;J3QQT2;J3KRX5;A0A0A6YYL6;P18621;J3KRB3;A0A087WWH0;J3QS96;J3QLC8;A0A0A0MRF8;A0A087WY81	60S ribosomal protein L17	RPL17;RPL17-C18orf32			6	6	6	39.6	39.6	39.6	19.586	0	150.35	4962600000	37	0.0703658	0.942035	-0.0367921	-0.0538731	28.1946	28.7191	28.6241	28.6934	28.5594	28.3954
Color [Black]	9	4		A0A087WXU2;P35221;E5RJ41;E5RIB1	A0A087WXU2;P35221;E5RJ41;E5RIB1	Catenin alpha-1	ARHGAP23;CTNNA1			2	2	2	2.2	2.2	2.2	120.79	0	3.9857	42407000	3	0.704764	0.403515	-0.580952	-0.663081	22.7628	22.7512	22.6525	23.3049	22.6535	23.9509
Color [Black]	9	4		H7BXI1;A0A087WXU3;A0FGR8	H7BXI1;A0A087WXU3;A0FGR8	Extended synaptotagmin-2	ESYT2			9	9	9	12.4	12.4	12.4	98.008	0	26.923	1076400000	36	0.260035	0.848459	-0.0658957	-0.109654	26.853	26.6009	26.8007	26.8329	26.6971	26.9223
Color [Black]	9	4		A0A087WY00;G3V394;F8WE88;F8W6H6;Q9Y4I1;E7ERV5;H0YMK3;Q9NQX4;H0YM96;Q9UES5;O95317;H0YM93	A0A087WY00;G3V394;F8WE88;F8W6H6;Q9Y4I1	Unconventional myosin-Va	MYO5A			8	8	6	6.3	6.3	4.9	212.2	0	34.355	222730000	13	0.00698775	0.991103	-0.00615184	-0.00779659	24.7342	24.1151	24.8434	24.6463	24.2291	24.8359
Color [Black]	9	4		A0A087WY71;E9PFW3;Q96CW1;C9JJ47;C9JTK4;C9JGT8;C9JJD3;C9JPV8;H7C4C3	A0A087WY71;E9PFW3;Q96CW1;C9JJ47	AP-2 complex subunit mu	AP2M1			9	9	9	23.3	23.3	23.3	49.526	0	15.01	1880500000	24	1.26202	0.551799	0.219977	0.378099	27.7056	27.5614	27.7932	27.3899	27.4609	27.5493
Color [Black]	9	4		A0A087WYD6;X5CMH5;A0A0G2JLV0;Q03519;A0A140T9S0;E7ENX8;Q96IZ2;O94911	A0A087WYD6;X5CMH5;A0A0G2JLV0;Q03519;A0A140T9S0;E7ENX8	Antigen peptide transporter 2	TAP2			4	4	4	6.7	6.7	6.7	77.596	0	7.6709	615160000	21	0.795785	0.591425	-0.20318	-0.328803	25.816	25.786	25.798	25.8514	25.9234	26.2347
Color [Black]	9	4		A0A087WYN9;Q7Z478	A0A087WYN9;Q7Z478	ATP-dependent RNA helicase DHX29	DHX29			5	5	5	3.9	3.9	3.9	155.29	0	4.6233	335740000	8	0.0181979	0.973837	-0.0141932	-0.018694	25.2248	25.5953	25.051	25.2644	25.6755	24.9738
Color [Black]	9	4		A0A087WYS1;E7EUC7;Q16851;C9JWG0;C9JVG3;C9JQU9;C9JNZ1;C9JTZ5;C9JUW1;F2Z3H1	A0A087WYS1;E7EUC7;Q16851;C9JWG0;C9JVG3;C9JQU9;C9JNZ1	UTP--glucose-1-phosphate uridylyltransferase	UGP2			8	8	8	22.4	22.4	22.4	56.967	0	98.865	1035300000	17	1.77086	0.201333	-0.675252	-1.00581	26.5815	26.3558	26.3605	27.3172	27.1996	26.8067
Color [Black]	9	4		A0A087WYS6;O14818;Q8TAA3;H0Y586	A0A087WYS6;O14818;Q8TAA3;H0Y586	Proteasome subunit alpha type-7;Proteasome subunit alpha type-7-like	PSMA8;PSMA7			3	3	3	11	11	11	37.724	0	17.187	271380000	10	0.768587	0.551002	-0.241525	-0.37464	24.4337	24.7571	24.9128	24.9954	24.8851	24.9476
Color [Black]	9	4		A0A087WZT3;Q9H3K6;H3BV85;H3BTW0;A0A0B4J295;H3BVE0	A0A087WZT3;Q9H3K6	BolA-like protein 2	BOLA2			3	3	3	28.9	28.9	28.9	16.932	0	4.2599	1234500000	11	0.361886	0.791595	-0.0954641	-0.156486	26.9631	27.2213	27.0877	27.2284	27.0297	27.3004
Color [Black]	9	4		A0A087X020;Q9Y3A5;F8WE72	A0A087X020;Q9Y3A5;F8WE72	Ribosome maturation protein SBDS	SBDS			4	4	4	21.2	21.2	21.2	28.864	0	6.2808	651920000	12	0.465919	0.403756	0.864271	0.663614	26.0261	26.0471	25.8207	25.7929	23.5067	26.0016
Color [Black]	9	4		A0A087X028;Q9NZT2;Q4VXW3;A0A0A0MRN5	A0A087X028;Q9NZT2;Q4VXW3;A0A0A0MRN5	Opioid growth factor receptor	OGFR			2	2	2	6.4	6.4	6.4	44.756	0	18.211	250770000	5	0.834364	0.191724	1.05021	0.968988	24.716	24.7844	24.6497	24.8304	23.0399	23.1293
Color [Black]	9	4		A0A087X0K9;Q6NVH2;Q6P4D7;Q07157;H0Y3R8;G3V2G5;H0YLT6	A0A087X0K9;Q6NVH2;Q6P4D7;Q07157	Tight junction protein ZO-1	TJP1;SH3TC1;TM6SF1			32	32	32	23.2	23.2	23.2	187.85	0	162.36	3886000000	98	0.809801	0.565331	0.230713	0.365162	28.829	28.7082	28.607	28.6985	28.4495	28.3042
Color [Black]	9	4		E9PK01;A0A087X1X7;E9PRY8;P29692;E9PPR1;E9PL12;E9PQ49;E9PI39;E9PMW7;E9PIZ1;E9PL71;H0YCK7;E9PN91;E9PQZ1;E9PK06;E9PQC9;E9PKK3;E9PK72;H0YE58;H0YE72	E9PK01;A0A087X1X7;E9PRY8;P29692;E9PPR1;E9PL12;E9PQ49;E9PI39;E9PMW7;E9PIZ1;E9PL71;H0YCK7;E9PN91;E9PQZ1	Elongation factor 1-delta	EEF1D			6	6	6	18.8	18.8	18.8	49.078	0	251.22	4406700000	35	1.98157	0.23049	-0.507396	-0.829669	28.4495	28.6244	28.686	29.266	28.9974	29.0186
Color [Black]	9	4		A0A087X1Z3;Q9UL46;H0YM70;H0YKU2	A0A087X1Z3;Q9UL46;H0YM70	Proteasome activator complex subunit 2	PSME2			7	7	7	31.5	31.5	31.5	29.126	0	58.08	508930000	17	0.166761	0.893403	-0.0518735	-0.0840349	25.763	25.5785	25.4423	25.6598	25.7631	25.5163
Color [Black]	9	4		A0A087X211;Q8TCG1;F8WAX6;F8WF26	A0A087X211;Q8TCG1	Protein CIP2A	KIAA1524			5	5	5	5.7	5.7	5.7	102.28	0.00059207	2.7037	377510000	8	0.349333	0.747487	0.120218	0.18701	25.5545	25.3096	25.7851	25.5077	25.382	25.3987
Color [Black]	9	4		C9J453;A0A087X255;O15344;C9JZJ7;A0A087X0X0	C9J453;A0A087X255;O15344;C9JZJ7;A0A087X0X0	E3 ubiquitin-protein ligase Midline-1	MID1			2	2	2	5	5	5	54.502	0.0098777	1.2696	107060000	3	0.469807	0.681099	0.159872	0.246958	23.5054	23.7092	23.9393	23.713	23.4855	23.4757
Color [Black]	9	4		A0A087X256;Q2M389;F8VYH7;F8W1W1	A0A087X256;Q2M389;F8VYH7	WASH complex subunit 7	KIAA1033			3	3	3	3	3	3	136.5	0	5.2788	374600000	10	1.06091	0.587679	0.196994	0.335446	25.2345	25.3115	25.3644	25.2281	24.9592	25.1323
Color [Black]	9	4		A0A087X279;P09913	A0A087X279;P09913	Interferon-induced protein with tetratricopeptide repeats 2	IFIT2			3	3	3	7.2	7.2	7.2	55.984	0	5.9927	174260000	10	0.516096	0.778712	0.0981185	0.168179	24.2487	24.1418	24.0799	24.1608	23.9318	24.0835
Color [Black]	9	4		A0A087X295;Q9NNW5;E9PDU5;E9PBK6;C9K020;Q6PKC6;V9GYU1	A0A087X295;Q9NNW5;E9PDU5	WD repeat-containing protein 6	WDR6			10	10	10	6.3	6.3	6.3	199.36	0	19.306	613830000	17	0.356147	0.752411	0.116244	0.182817	25.8757	26.2911	26.1539	25.8735	26.0327	26.0658
Color [Black]	9	4		A0A087X2B2;E9PMH5;Q13490;H0YDY3;Q13489;E9PQZ9;E9PIW1;E9PNM6;H0YCJ5	A0A087X2B2;E9PMH5;Q13490;H0YDY3;Q13489	Baculoviral IAP repeat-containing protein 2;Baculoviral IAP repeat-containing protein 3	BIRC2;BIRC3			7	7	7	14.2	14.2	14.2	60.423	0	11.995	1074600000	36	2.74436	0.547576	-0.207034	-0.392057	26.1853	26.1308	26.1264	26.3942	26.3243	26.3451
Color [Black]	9	4		A0A087X2D0;P84103;A0A0B4J1Z1;C9JAB2;Q16629	A0A087X2D0;P84103;A0A0B4J1Z1;C9JAB2;Q16629	Serine/arginine-rich splicing factor 3;Serine/arginine-rich splicing factor 7	SRSF3;SRSF7			2	2	2	24.2	24.2	24.2	10.32	0	5.4568	336910000	15	1.03396	0.563451	-0.212404	-0.3561	24.8766	24.6021	24.673	24.8293	24.9713	24.9883
Color [Black]	9	4		A0A087X2D8;O60271;D6RHI8;H0YBE9;E9PFH7;A0A087WYG2;Q9UPT6	A0A087X2D8;O60271	C-Jun-amino-terminal kinase-interacting protein 4	SPAG9			6	6	6	5.3	5.3	5.3	145.17	0	14.458	497630000	10	0.671011	0.528802	-0.318423	-0.445136	25.5323	24.9719	25.1953	25.3535	25.4773	25.8241
Color [Black]	9	4		A0A087X2H1;Q9ULT8;H0YJP0;G3V4V5;H0YJD4;A0A087WVU6	A0A087X2H1;Q9ULT8;H0YJP0	E3 ubiquitin-protein ligase HECTD1	HECTD1			19	19	19	8.6	8.6	8.6	289.63	0	48.336	1774300000	47	0.005559	0.99891	0.00215721	0.00343942	27.342	27.5458	27.4414	27.6625	27.2936	27.3666
Color [Black]	9	4		A0A087X2I1;P62333;H0YJC0;H0YJE9;H0YJT1;H0YJS8	A0A087X2I1;P62333;H0YJC0	26S protease regulatory subunit 10B	PSMC6			4	4	4	11.2	11.2	11.2	45.796	0	58.901	960230000	20	0.317994	0.693549	-0.160969	-0.227577	26.42	26.5966	26.5071	26.9392	26.7913	26.2762
Color [Black]	9	4		A0A088AWN3;A0A0A0MSY4;Q9BZ29;H0Y3S1;Q6ZSL5;D3DX19;Q5JUD3;X6RGR3;H7BZ79;Q5JUD8;A0A0D9SFH5	A0A088AWN3;A0A0A0MSY4;Q9BZ29;H0Y3S1;Q6ZSL5;D3DX19	Dedicator of cytokinesis protein 9;Claudin	DOCK9;CLDN5			4	4	4	2.2	2.2	2.2	237.91	0	5.0932	277830000	7	0.0225135	0.97713	-0.0110461	-0.0166398	24.8304	24.7327	24.6607	24.9991	24.4628	24.795
Color [Black]	9	4		A0A096LNY6;A0A1B0GTJ7;A0A0A6YY92;A0A1B0GWJ0;P30566;A0A096LNY5;A0A1B0GTG9;A0A1B0GWF8;A0A096LP92;A0A096LPA2	A0A096LNY6;A0A1B0GTJ7;A0A0A6YY92;A0A1B0GWJ0;P30566;A0A096LNY5;A0A1B0GTG9;A0A1B0GWF8;A0A096LP92;A0A096LPA2	Adenylosuccinate lyase	ADSL			4	4	4	17.2	17.2	17.2	40.826	0	17.757	916190000	20	0.417642	0.720152	-0.134816	-0.211487	26.6418	26.1868	26.3643	26.5208	26.475	26.6016
Color [Black]	9	4		A0A096LNZ9;A0A096LPJ4;P05161	A0A096LNZ9;A0A096LPJ4;P05161	Ubiquitin-like protein ISG15	ISG15			4	4	4	35.7	35.7	35.7	15.562	0	13.672	1601700000	27	0.731481	0.734942	0.114167	0.199766	27.1176	27.011	27.2542	26.9904	27.0165	27.0334
Color [Black]	9	4		A0A096LP25;A0A096LNZ0;Q6ZSR9	A0A096LP25;A0A096LNZ0;Q6ZSR9	Uncharacterized protein FLJ45252	AAK1			4	3	3	11.9	9.4	9.4	54.448	0	39.716	280090000	19	0.294665	0.741105	0.135338	0.197255	24.8169	24.8477	24.736	25.0306	24.4658	24.4982
Color [Black]	9	4		A0A0A0MQS1;Q53H96;B5MD87;F8WEI0;A0A087WTU2	A0A0A0MQS1;Q53H96;B5MD87	Pyrroline-5-carboxylate reductase;Pyrroline-5-carboxylate reductase 3	PYCRL			7	7	7	32.2	32.2	32.2	29.892	0	35.083	1440000000	24	0.262437	0.778937	-0.109601	-0.164427	27.0986	26.902	27.1354	27.0918	26.9325	27.4404
Color [Black]	9	4		A0A0A0MQX1;Q9HD67;D6RGD1;E9PEW5	A0A0A0MQX1;Q9HD67;D6RGD1;E9PEW5	Unconventional myosin-X	MYO10			6	6	6	3.9	3.9	3.9	238.51	0	7.9444	339380000	9	1.13322	0.376212	0.482722	0.689279	25.4439	25.3332	25.491	25.2427	24.5762	25.0009
Color [Black]	9	4		A0A0A0MR02;P45880;Q5JSD2;Q5JSD1;A2A3S1	A0A0A0MR02;P45880;Q5JSD2;Q5JSD1	Voltage-dependent anion-selective channel protein 2	VDAC2			11	11	11	50	50	50	30.348	0	151.98	9532200000	68	1.02823	0.578536	-0.203455	-0.343148	29.7012	29.9133	29.8502	30.111	29.8899	30.0742
Color [Black]	9	4		A0A0A0MRA3;A0A0A0MTS7;Q8WZ42	A0A0A0MRA3;A0A0A0MTS7;Q8WZ42	Titin	TTN			2	2	2	0.1	0.1	0.1	3014	0.0040568	1.6836	1714900000	4	0.0132585	0.974778	-0.0160027	-0.0177998	28.1065	28.043	26.9934	27.9647	27.827	27.3993
Color [Black]	9	4		M0R3F1;A0A0A0MRA5;B7Z4B8;Q9BUJ2;M0QYZ0;M0QYM5;M0QYI8	M0R3F1;A0A0A0MRA5;B7Z4B8;Q9BUJ2;M0QYZ0	Heterogeneous nuclear ribonucleoprotein U-like protein 1	HNRNPUL1			5	5	5	11.7	11.7	11.7	71.611	0	10.066	248550000	11	0.36384	0.601597	-0.234053	-0.304532	24.3996	24.792	24.7344	25.0544	24.4026	25.1711
Color [Black]	9	4		A0A0A0MRB5;Q8WXG6;C9JM97;C9JLZ9;C9J6B0;C9K0L0	A0A0A0MRB5;Q8WXG6;C9JM97;C9JLZ9;C9J6B0;C9K0L0	MAP kinase-activating death domain protein	MADD			2	2	2	1.4	1.4	1.4	176.55	0.00056883	2.3709	116730000	5	0.3996	0.602025	-0.233482	-0.312456	23.5071	23.5321	23.513	24.2442	23.5315	23.477
Color [Black]	9	4		A0A0A0MRE1;B4DJ07;A0A0A0MSB8;Q9UPT5	A0A0A0MRE1;B4DJ07;A0A0A0MSB8;Q9UPT5	Exocyst complex component 7	EXOC7			4	4	4	7.8	7.8	7.8	70.2	0	13.746	143110000	7	0.0171485	0.98689	0.00691923	0.0109143	24.0749	24.2573	24.2448	24.4	23.9836	24.1727
Color [Black]	9	4		A0A0A0MRE6;O94967	A0A0A0MRE6;O94967	WD repeat-containing protein 47	WDR47			3	3	3	4.7	4.7	4.7	98.701	0.00059172	2.7028	93167000	4	1.75637	0.0790769	-1.01418	-1.3345	23.5391	22.8496	22.7174	24.0801	24.1202	23.9483
Color [Black]	9	4		A0A0A0MRF6;Q99996;A0A0A0MRE9;H7BYL6;A0A087WX84;H0Y6Q0	A0A0A0MRF6;Q99996;A0A0A0MRE9	A-kinase anchor protein 9	AKAP9			16	16	16	5.1	5.1	5.1	453.49	0	26.246	628790000	43	0.731381	0.67718	-0.149661	-0.252063	25.9789	26.1767	25.9314	26.0681	26.2507	26.2172
Color [Black]	9	4		A0A0A0MRG9;Q96SN8;Q5JTU8;B1AMJ5;F8WF55;F8WCI3	A0A0A0MRG9;Q96SN8;Q5JTU8;B1AMJ5	CDK5 regulatory subunit-associated protein 2	CDK5RAP2			5	5	5	3.3	3.3	3.3	189.63	0	24.046	267220000	16	2.38322	0.195088	-0.580196	-0.969583	24.3584	24.4224	24.5394	25.0646	25.1365	24.8597
Color [Black]	9	4		A0A0A0MRJ0;Q5VT25;H0Y6V3;H0Y7V8;A0A0A0MRJ1;H0Y5V1;A0A0U1RRC3;M0R333;H0Y6R0;Q09013;Q6ZMI3	A0A0A0MRJ0;Q5VT25;H0Y6V3;H0Y7V8;A0A0A0MRJ1;H0Y5V1	Non-specific serine/threonine protein kinase;Serine/threonine-protein kinase MRCK alpha	CDC42BPA			8	8	6	4	4	3.3	276.43	0	5.6673	349110000	14	0.0478002	0.944814	0.0427272	0.0529964	25.51	24.6341	25.4698	25.0055	25.1043	25.3759
Color [Black]	9	4		A0A0A0MRJ6;H7BY58;P22061;F6S8N6;F8WDT3;F8WAV5;F8WAX2;C9J0F2;H7C4X2	A0A0A0MRJ6;H7BY58;P22061;F6S8N6;F8WDT3;F8WAV5;F8WAX2	Protein-L-isoaspartate O-methyltransferase;Protein-L-isoaspartate(D-aspartate) O-methyltransferase	PCMT1			4	4	4	17.5	17.5	17.5	30.315	0	7.7399	1058300000	11	0.0569131	0.974095	0.0142097	0.024237	26.5601	26.648	26.5813	26.5719	26.7294	26.4455
Color [Black]	9	4		B6VEX4;A0A0A0MRT6;Q8IZP0;E9PEZ7;E7EW77;A0A0C4DG21;F8WAL6;B7Z836;E7EP65;Q9NYB9;H0Y6B5	B6VEX4;A0A0A0MRT6;Q8IZP0;E9PEZ7;E7EW77;A0A0C4DG21;F8WAL6;B7Z836;E7EP65;Q9NYB9	Abl interactor 1;Abl interactor 2	ABI1;ABI2			4	4	4	11.7	11.7	11.7	43.294	0	7.4298	754730000	15	0.71913	0.557817	0.24117	0.369121	26.2991	26.7605	26.327	26.2311	26.2755	26.1565
Color [Black]	9	4		A0A0A0MRV0;Q9P2E9;A0A087WVV2;F8W7S5;A0A087WU26;V9GY78;A2A2S5;H0YDJ4;H9KV85;E9PN67;C9J066;Q8N4C6	A0A0A0MRV0;Q9P2E9;A0A087WVV2;F8W7S5	Ribosome-binding protein 1	RRBP1			16	16	16	13.1	13.1	13.1	152.45	0	42.361	1266700000	34	1.76006	0.566117	-0.200572	-0.363829	27.1444	27.1419	27.056	27.3546	27.3593	27.2302
Color [Black]	9	4		A0A0A0MS41;A0A1P0AYU5;Q9BWM7;S4R3N9	A0A0A0MS41;A0A1P0AYU5;Q9BWM7;S4R3N9	Sideroflexin;Sideroflexin-3	SFXN3			5	5	5	18.4	18.4	18.4	35.503	0	10.448	787730000	22	0.703535	0.773553	0.0961672	0.171006	26.2234	26.256	26.2572	26.2057	26.0268	26.2157
Color [Black]	9	4		J3KNW4;A0A0A0MSG2;Q14192;F8WDA8;U3KQT4;C9J3S8	J3KNW4;A0A0A0MSG2;Q14192	Four and a half LIM domains protein 2	FHL2			8	8	8	24.2	24.2	24.2	44.205	0	16.185	1157100000	31	1.05165	0.615873	0.170438	0.295825	26.7369	26.772	26.8166	26.5382	26.5263	26.7497
Color [Black]	9	4		Q9HBD4;A0A0A0MT49;P51532;P51531;A0A0U1RQZ9;F6VDE0;A0A0U1RRD6;A0A0U1RRF8;A0A0A0MSS5;F6UH26;A0A0U1RQU0;A0A0U1RR09;A0A0U1RQE1;A0A0U1RQW7;A0A0U1RRN2;B1ALG1;A0A0U1RR83;A0A0U1RQX3;F6T8Q0;B1ALG2;A0A0U1RRG6;B4DNT1;B1ALF6;F6XE55;A0A0U1RR26;A0A0U1RRF5	Q9HBD4;A0A0A0MT49;P51532;P51531;A0A0U1RQZ9;F6VDE0	Transcription activator BRG1;Probable global transcription activator SNF2L2	SMARCA4;SMARCA2			5	5	5	3.7	3.7	3.7	188.15	0	8.4792	540440000	11	0.224058	0.87382	0.0547593	0.0919601	25.7501	25.9464	25.8395	25.9441	25.719	25.7087
Color [Black]	9	4		A0A0A0MT60;Q5T1M5;X6RKW4	A0A0A0MT60;Q5T1M5;X6RKW4	Peptidyl-prolyl cis-trans isomerase;FK506-binding protein 15	FKBP15			6	6	6	7.8	7.8	7.8	136.27	0	41.159	255880000	17	1.99037	0.1835	-0.728347	-1.10488	24.8095	24.2681	24.4487	25.2476	25.2324	25.2314
Color [Black]	9	4		A0A0A0MTR7;A0A0A0MTC1;Q63HN8	A0A0A0MTR7;A0A0A0MTC1;Q63HN8	E3 ubiquitin-protein ligase RNF213	RNF213			47	47	47	10.5	10.5	10.5	591.4	0	165.31	4176000000	108	0.48965	0.778867	-0.0972436	-0.165802	28.7426	28.6519	28.7668	28.9033	28.6596	28.8901
Color [Black]	9	4		A0A0A0MTH3;Q13418	A0A0A0MTH3;Q13418	Integrin-linked protein kinase	ILK			3	3	3	5.8	5.8	5.8	54.611	0.00054437	2.0542	474400000	3	0.474689	0.354865	0.972719	0.700451	25.4899	25.4584	26.0121	25.6101	22.9413	25.4908
Color [Black]	9	4		A0A0A0MTH9;O14981	A0A0A0MTH9;O14981	TATA-binding protein-associated factor 172	BTAF1			5	5	5	3.9	3.9	3.9	206.93	0	28.819	186420000	12	0.196637	0.855241	-0.0679277	-0.10735	24.4248	24.4392	24.3913	24.724	24.2679	24.4672
Color [Black]	9	4		A0A0A0MTN0;Q13617;Q5T2B5;Q5T2B7	A0A0A0MTN0;Q13617;Q5T2B5	Cullin-2	CUL2			4	4	4	5.8	5.8	5.8	88.505	0	3.7554	179610000	9	0.000935642	0.998886	0.00100772	0.00118389	25.0055	24.2168	24.0732	24.8224	24.2902	24.18
Color [Black]	9	4		A0A0C4DFM7;Q5TAX3;H0YDJ1;H0YEE8;E9PKX1	A0A0C4DFM7;Q5TAX3;H0YDJ1;H0YEE8	Terminal uridylyltransferase 4	ZCCHC11			9	9	3	7.4	7.4	2	185.25	0	7.9352	1593600000	15	0.115888	0.863888	-0.0723006	-0.0994845	27.5641	26.9832	27.4659	27.3187	27.2291	27.6822
Color [Black]	9	4		A8MXL6;A0A0C4DFR6;P55735;E7ERC8	A8MXL6;A0A0C4DFR6;P55735	Protein SEC13 homolog	SEC13			3	3	3	10.9	10.9	10.9	31.595	0	6.9899	1157200000	13	2.23108	0.262479	-0.452936	-0.774762	26.6338	26.6112	26.52	27.1152	27.1215	26.887
Color [Black]	9	4		A0A0C4DG17;C9J9K3;P08865;F8WD59	A0A0C4DG17;C9J9K3;P08865;F8WD59	40S ribosomal protein SA	RPSA			4	4	4	18.7	18.7	18.7	33.313	0	135.91	960260000	23	2.20142	0.447077	-0.327868	-0.58295	26.2938	26.3552	26.4692	26.6856	26.7681	26.648
Color [Black]	9	4		A0A0C4DGB5;E7ES10;E9PCH5;B7Z574;P20810;H0Y7F0;E9PDE4;E7EVY3;E7EQ12;H0Y9H6;E7EQA0;A0A0A0MR45;H0YD33;F8W7E0;A0A0C4DGD1;D6RC54;H0Y944;H0YA91;E9PSG1;D6RAA8;D6RBR1;E7EN75;D6RGF7;E7EQK6	A0A0C4DGB5;E7ES10;E9PCH5;B7Z574;P20810;H0Y7F0;E9PDE4;E7EVY3;E7EQ12;H0Y9H6;E7EQA0;A0A0A0MR45;H0YD33	Calpastatin	CAST			15	15	15	18.5	18.5	18.5	120.2	0	109.33	1593100000	48	1.56053	0.524322	-0.245677	-0.429166	27.1322	27.2028	27.0713	27.3597	27.2867	27.4971
Color [Black]	9	4		E7EW69;E7EX04;A0A0C4DGC2;Q9P0V9	E7EW69;E7EX04;A0A0C4DGC2;Q9P0V9	Septin-10	SEPT10;GDNF			4	4	4	11.8	11.8	11.8	52.145	0	16.992	591600000	12	0.910692	0.660866	0.152957	0.264446	25.6455	25.7953	25.826	25.5269	25.5712	25.7098
Color [Black]	9	4		A0A0C4DGG1;Q9UKS6;E9PIY1;E9PJ33;H0YDM6;E9PJ75;E9PNM9	A0A0C4DGG1;Q9UKS6;E9PIY1	Protein kinase C and casein kinase substrate in neurons protein 3	PACSIN3			4	4	4	12.1	12.1	12.1	46.494	0	5.5148	170960000	11	0.397784	0.843595	0.0645008	0.113444	24.3492	24.2386	24.2024	24.2624	24.2394	24.0948
Color [Black]	9	4		F5GWX5;A0A0C4DGG9;Q14839;Q8TDI0;K7EMY3;Q12873;H7C3H7;H7C0J3;I3L229	F5GWX5;A0A0C4DGG9;Q14839;Q8TDI0;K7EMY3	Chromodomain-helicase-DNA-binding protein 4;Chromodomain-helicase-DNA-binding protein 5	CHD4;CHD5			5	5	5	3.5	3.5	3.5	217.1	0	10.976	232210000	13	0.196395	0.841084	0.075009	0.115975	24.7139	24.799	24.4437	24.6909	24.3771	24.6636
Color [Black]	9	4		J3QRU8;A0A0C4DGN6;Q9Y2X7;J3QLH1;K7EN79;F8W822	J3QRU8;A0A0C4DGN6;Q9Y2X7;J3QLH1	ARF GTPase-activating protein GIT1	GIT1			8	8	7	14.3	14.3	13	76.805	0	12.16	574870000	17	0.136573	0.84469	0.0811011	0.112762	25.7334	25.4495	25.4421	25.8183	25.4253	25.1381
Color [Black]	9	4		A0A0C4DGS9;Q9Y6K0	A0A0C4DGS9;Q9Y6K0	Choline/ethanolaminephosphotransferase 1	CEPT1			2	2	2	7.1	7.1	7.1	31.293	0.00057143	2.4196	479330000	10	0.510019	0.345343	0.914126	0.711305	25.5365	25.6259	25.6171	25.5127	23.1108	25.4135
Color [Black]	9	4		A0A0C4DGX4;Q13616	A0A0C4DGX4;Q13616	Cullin-1	CUL1			6	6	6	8.2	8.2	8.2	87.387	0	15.548	469190000	14	0.642936	0.764698	0.0996297	0.1748	25.3256	25.5162	25.4913	25.2778	25.4024	25.354
Color [Black]	9	4		A0A0D9SFB3;A0A0D9SG12;A0A0D9SF53;O00571;O15523;A0A0J9YVQ7;C9J081;A0A0J9YYH6;C9J8G5;A0A087WVZ1;B4DLA0;A0A087WX09;D6RCM4;Q9NQI0;H0Y960	A0A0D9SFB3;A0A0D9SG12;A0A0D9SF53;O00571;O15523	ATP-dependent RNA helicase DDX3X;ATP-dependent RNA helicase DDX3Y	DDX3X;DDX3Y			28	28	27	50	50	48.3	70.839	0	323.31	48119000000	164	2.20985	0.597145	-0.170719	-0.320701	31.9231	31.9856	31.9751	32.1647	32.0808	32.1505
Color [Black]	9	4		A0A0D9SFK2;Q92614	A0A0D9SFK2;Q92614	Unconventional myosin-XVIIIa	MYO18A			5	5	5	3.3	3.3	3.3	231.1	0	12.555	405890000	7	0.510863	0.562837	0.261731	0.361267	25.2237	25.9152	25.6191	25.4929	25.3374	25.1426
Color [Black]	9	4		A0A140T8Z0;A0A0G2JH68;O60610;H9KV28;B4E2I7;E5RJ79	A0A140T8Z0;A0A0G2JH68;O60610;H9KV28	Protein diaphanous homolog 1	DIAPH1			18	18	18	16.4	16.4	16.4	140.3	0	213.84	4189300000	82	0.713692	0.627658	-0.175314	-0.286348	28.5793	28.5937	28.5691	28.9781	28.6195	28.6705
Color [Black]	9	4		A0A0G2JIW1;P0DMV9;P0DMV8;V9GZ37	A0A0G2JIW1;P0DMV9;P0DMV8;V9GZ37	Heat shock 70 kDa protein 1B;Heat shock 70 kDa protein 1A	HSPA1B;HSPA1A			25	22	11	44.2	40	19.9	70.108	0	206.53	19370000000	129	0.613562	0.783756	0.090498	0.159831	30.8304	30.9996	31.0427	30.8439	30.8661	30.8911
Color [Black]	9	4		H0Y6K2;A0A0G2JNJ5;P47756;B1AK85	H0Y6K2;A0A0G2JNJ5;P47756;B1AK85	F-actin-capping protein subunit beta	BRD2;CAPZB			10	10	10	7.1	7.1	7.1	131.99	0	26.717	3734800000	38	1.0904	0.54425	-0.244031	-0.403209	28.3409	28.1456	28.4461	28.5762	28.4461	28.6423
Color [Black]	9	4		A0A0G2JNZ2;A0A0G2JPP5;Q14160;A0A0G2JMS7;H0YCG0;Q5T0G3;Q9BTT6;H0YDF9	A0A0G2JNZ2;A0A0G2JPP5;Q14160;A0A0G2JMS7	Protein scribble homolog	SCRIB			23	23	23	18.7	18.7	18.7	174.91	0	305.09	2460600000	68	0.606325	0.694252	0.13779	0.22894	27.9578	28.0314	27.8165	27.8208	27.9228	27.6487
Color [Black]	9	4		A0A0G2JS82;O94973;A0A0G2JQM1;A0A0G2JQA4;E9PR62;E9PNC4;A0A0G2JRS3	A0A0G2JS82;O94973;A0A0G2JQM1	AP-2 complex subunit alpha-2	AP2A2			14	9	7	22.5	16	12	101.54	0	42.836	814690000	25	0.0569057	0.974155	0.010252	0.0182336	26.2484	26.2114	26.4137	26.2863	26.2764	26.2802
Color [Black]	9	4		A0A0J9YWF7;A0A1B0GUY0;A0A1B0GTY9;A0A140T9V3;A0A1B0GUA1;A0A1B0GTG2;A0A1B0GW82;A0A1B0GW77;P49419;F8WDY6;A0A1B0GV49;A0A1B0GTJ4	A0A0J9YWF7;A0A1B0GUY0;A0A1B0GTY9;A0A140T9V3;A0A1B0GUA1;A0A1B0GTG2;A0A1B0GW82;A0A1B0GW77;P49419;F8WDY6;A0A1B0GV49;A0A1B0GTJ4	Alpha-aminoadipic semialdehyde dehydrogenase	ALDH7A1			2	2	2	7.8	7.8	7.8	32.085	0.00057837	2.5111	78665000	5	0.0415208	0.96469	-0.021211	-0.0314732	23.5601	23.1607	23.162	23.1804	23.2279	23.5382
Color [Black]	9	4		A0A0J9YXM6;Q562E7;K7ELV8;C9JCF9;E9PDG3	A0A0J9YXM6;Q562E7	WD repeat-containing protein 81	WDR81			5	5	5	2.9	2.9	2.9	211.57	0	7.6329	371510000	20	0.0826371	0.967884	0.0155481	0.0274437	25.1942	25.351	25.3896	25.2468	25.2933	25.3482
Color [Black]	9	4		A0A0J9YXN7;Q96Q06	A0A0J9YXN7;Q96Q06	Perilipin-4	PLIN4			26	26	26	33.2	33.2	33.2	136.02	0	249.57	3771700000	75	1.66065	0.541029	0.225946	0.402062	28.5169	28.5849	28.5511	28.2136	28.4133	28.3482
Color [Black]	9	4		J3QT77;A0A0J9YYG4;Q3KZ29;Q15165;A0A0J9YXU7;Q6ZWG5	J3QT77;A0A0J9YYG4;Q3KZ29;Q15165;A0A0J9YXU7;Q6ZWG5	Serum paraoxonase/arylesterase 2	PON2;DO;C19orf54			2	2	2	8.2	8.2	8.2	37.98	0	8.2321	85309000	6	0.419558	0.509159	0.459376	0.475262	23.4205	23.3843	23.3343	23.4162	21.9892	23.3556
Color [Black]	9	4		A0A0R4J2E8;A8MXP9;P43243;D6REM6;D6R991;Q68E03;D6RBK5;H0Y8T4;D6RB45;A0A1B0GX04;D6R9F3;D6RBS2;D6RCM3;D6REK4;D6R8Z5;D6RBI2;D6RE02;D6RIA2	A0A0R4J2E8;A8MXP9;P43243;D6REM6;D6R991	Matrin-3	MATR3			9	9	5	15.6	15.6	7.2	94.622	0	107.4	1486800000	47	0.357842	0.685596	-0.162924	-0.236248	27.1481	26.8674	26.957	27.3986	26.8255	27.2372
Color [Black]	9	4		A0A1B0GW73;H3BNF1;A0A1B0GTV3;H3BUV4;A0A1B0GUD2;H3BUT1;A0A1B0GTU6;A0A0S2Z5D0;Q9NWW5;H3BRN7;H3BTY4;A0A1B0GU90	A0A1B0GW73;H3BNF1;A0A1B0GTV3;H3BUV4;A0A1B0GUD2;H3BUT1;A0A1B0GTU6;A0A0S2Z5D0;Q9NWW5;H3BRN7;H3BTY4;A0A1B0GU90	Ceroid-lipofuscinosis neuronal protein 6	CLN6			2	2	2	41.6	41.6	41.6	8.6227	0	6.8206	73977000	8	0.721293	0.284889	0.729678	0.757896	23.0806	22.7234	23.4817	22.0635	23.1724	21.8608
Color [Black]	9	4		A0A0U1RQK7;A0A0A0MSA7;O43432	A0A0U1RQK7;A0A0A0MSA7;O43432	Eukaryotic translation initiation factor 4 gamma 3	EIF4G3			6	4	4	3.9	2.8	2.8	195.27	0	7.7384	90317000	8	0.34356	0.547361	-0.373284	-0.39297	23.5129	23.4434	23.154	24.6025	23.4461	23.1816
Color [Black]	9	4		F8VSC5;A0A0U1RQQ9;Q6P3W7;H0YI32	F8VSC5;A0A0U1RQQ9;Q6P3W7	SCY1-like protein 2	SCYL2			5	5	5	9.8	9.8	9.8	77.053	0	22.105	388200000	14	0.395085	0.480976	0.582329	0.51869	25.4236	25.2581	25.0509	25.2256	23.4366	25.3234
Color [Black]	9	4		A0A0U1RR30;A0A0U1RRM1;Q8WXI9;Q86YP4	A0A0U1RR30;A0A0U1RRM1;Q8WXI9	Transcriptional repressor p66-beta	GATAD2B			3	3	3	12.9	12.9	12.9	28.673	0	4.0263	75856000	5	0.0693993	0.874444	-0.086031	-0.0921743	23.0182	22.8441	23.1425	23.397	22.248	23.6179
Color [Black]	9	4		A0A0U1RR32;A0A0U1RRH7;Q99878;Q96KK5;Q9BTM1;Q16777;Q93077;Q7L7L0;Q6FI13;P20671;P0C0S8;P04908;H0YFX9;C9J0D1;Q71UI9;P0C0S5;Q8IUE6;Q96QV6;P16104	A0A0U1RR32;A0A0U1RRH7;Q99878;Q96KK5;Q9BTM1;Q16777;Q93077;Q7L7L0;Q6FI13;P20671;P0C0S8;P04908;H0YFX9;C9J0D1;Q71UI9;P0C0S5;Q8IUE6;Q96QV6;P16104	Histone H2A type 1-J;Histone H2A type 1-H;Histone H2A.J;Histone H2A type 2-C;Histone H2A type 1-C;Histone H2A type 3;Histone H2A type 2-A;Histone H2A type 1-D;Histone H2A type 1;Histone H2A type 1-B/E;Histone H2A;Histone H2A.V;Histone H2A.Z;Histone H2A type 2-B;Histone H2A type 1-A;Histone H2AX	HIST1H2AJ;HIST1H2AH;H2AFJ;HIST2H2AC;HIST1H2AC;HIST3H2A;HIST2H2AA3;HIST1H2AD;HIST1H2AG;HIST1H2AB;H2AFV;H2AFZ;HIST2H2AB;HIST1H2AA;H2AFX			2	2	2	16.6	16.6	16.6	18.481	0	36.337	808360000	14	1.26143	0.234462	-0.607214	-0.836498	26.1083	25.703	25.6055	26.3302	26.1769	26.7314
Color [Black]	9	4		A0A0U1RRM4;K7ER55;P26599;K7EK45;A0A087WU68;K7EKJ7;K7ES59;A0A087WUW5;K7ELW5;B0ZBF6	A0A0U1RRM4;K7ER55;P26599;K7EK45	Polypyrimidine tract-binding protein 1	ZNF540;PTBP1			7	7	6	18	18	16.8	62.463	0	120.39	1412000000	31	0.01287	0.987133	-0.006869	-0.0101556	27.111	27.4802	27.0765	27.0551	27.1737	27.4596
Color [Black]	9	4		A0A140T9T7;Q03518	A0A140T9T7;Q03518	Antigen peptide transporter 1	TAP1			6	6	6	10.1	10.1	10.1	87.175	0	19.197	248050000	16	0.679288	0.759263	0.102587	0.180411	24.633	24.7974	24.6561	24.6645	24.6056	24.5085
Color [Black]	9	4		A0A140TA76;Q8ND56;A0A0G2JQ95;A0A096LP11;K7EMZ9	A0A140TA76;Q8ND56;A0A0G2JQ95;A0A096LP11;K7EMZ9	Protein LSM14 homolog A	LSM14A			2	2	2	6.4	6.4	6.4	38.018	0.00055249	2.1508	149470000	6	0.930537	0.7048	-0.123683	-0.220026	24.0236	24.0062	24.0994	24.2045	24.2376	24.0581
Color [Black]	9	4		A0A1B0GTW1;Q9UDY2;U3KQJ2;B1AN86	A0A1B0GTW1;Q9UDY2	Tight junction protein ZO-2	TJP2			15	15	15	13.6	13.6	13.6	140.73	0	74.794	3350100000	37	1.85548	0.421407	0.377487	0.639412	28.7996	28.5961	28.8494	28.2778	28.4157	28.4191
Color [Black]	9	4		A0A1B0GUA3;Q96EK5;A0A1B0GV79;A0A1B0GW21;A0A1B0GTE6;A0A0D9SFK7;A0A1B0GUH6	A0A1B0GUA3;Q96EK5	KIF1-binding protein	KIAA1279			3	3	3	6.2	6.2	6.2	74.783	0.00058962	2.6931	365690000	5	0.51785	0.430422	-0.619666	-0.604387	25.2074	23.7345	25.3493	25.2343	25.5656	25.3503
Color [Black]	9	4		H0YIM7;A0A1B0GV47;Q7Z4S6;Q2M1P5;Q86VH2;O75037	H0YIM7;A0A1B0GV47;Q7Z4S6	Kinesin-like protein;Kinesin-like protein KIF21A	KIF21A			3	3	3	12.1	12.1	12.1	32.46	0	8.2898	285670000	8	0.0298745	0.951971	-0.0340125	-0.0385144	25.1565	24.6118	24.7062	24.4059	24.6361	25.5345
Color [Black]	9	4		A0A1B0GVY8;Q6DN12	A0A1B0GVY8;Q6DN12	Multiple C2 and transmembrane domain-containing protein 2	MCTP2			3	3	3	12.3	12.3	12.3	40.065	0	35.177	497410000	15	0.244595	0.742801	-0.141544	-0.194258	25.882	25.3715	25.5928	25.8535	25.4184	25.9991
Color [Black]	9	4		A0A1C7CYX9;Q16555	A0A1C7CYX9;Q16555	Dihydropyrimidinase-related protein 2	DPYSL2			5	5	4	9	9	7.1	73.502	0	5.768	282690000	7	1.56907	0.529452	-0.241635	-0.423315	24.6875	24.8332	24.7272	25.0446	24.8792	25.049
Color [Black]	9	4		A0AVT1;H0Y8S8	A0AVT1	Ubiquitin-like modifier-activating enzyme 6	UBA6			11	11	11	12.3	12.3	12.3	117.97	0	26.362	800220000	31	0.62016	0.693443	-0.137025	-0.228635	26.395	26.0598	26.2294	26.3407	26.3449	26.4096
Color [Black]	9	4		A0JP02;B4DJX4;Q9HAU0;H0YGJ6	A0JP02;B4DJX4;Q9HAU0	Pleckstrin homology domain-containing family A member 5	PLEKHA5			4	4	4	5	5	5	99.692	0	3.4393	195750000	9	0.0672398	0.945931	0.0312494	0.0471941	24.3116	24.7622	24.328	24.5439	24.3124	24.4517
Color [Black]	9	4		A0MZ66	A0MZ66	Shootin-1	KIAA1598			7	7	7	12.4	12.4	12.4	71.639	0	10.286	850250000	26	0.160626	0.932506	-0.0346311	-0.0596106	26.3666	26.5398	26.3684	26.5727	26.3903	26.4157
Color [Black]	9	4		A2A2F0;Q86X10;A0A0J9YW54	A2A2F0;Q86X10;A0A0J9YW54	Ral GTPase-activating protein subunit beta	RALGAPB			3	3	3	3	3	3	147.39	0.0072534	1.4261	159860000	4	0.778553	0.231789	-0.766129	-0.803379	22.5263	24.0741	23.5287	24.1134	24.1761	24.1381
Color [Black]	9	4		B7ZM87;A2RUF3;O75044;A0A075B7B5;A0A075B7E9;Q5VZB4;P0DMP2;P0DJJ0;A0A075B7C8;A0A075B743;A0A075B7E6	B7ZM87;A2RUF3;O75044;A0A075B7B5	SLIT-ROBO Rho GTPase-activating protein 2	SRGAP2			5	5	3	5.3	5.3	3.1	120.74	0	46.7	352050000	11	1.82095	0.432	0.354796	0.604457	25.2965	25.4395	25.3259	25.1496	24.9213	24.9266
Color [Black]	9	4		C9J1X0;A4D1P6	C9J1X0;A4D1P6	WD repeat-containing protein 91	WDR91			2	2	2	3.2	3.2	3.2	79.239	0	3.6325	733310000	8	0.370098	0.412476	1.27606	0.656745	26.5386	26.6494	26.6298	26.8135	22.445	26.731
Color [Black]	9	4		A5YKK6;H3BMZ2;H3BVC9;H3BNB1;H3BTH2;H3BMH0;H3BR89	A5YKK6	CCR4-NOT transcription complex subunit 1	CNOT1			42	42	42	21.8	21.8	21.8	266.94	0	113.52	7768500000	110	0.433673	0.800556	-0.0777397	-0.134789	29.4584	29.5378	29.4672	29.687	29.4362	29.5733
Color [Black]	9	4		A6NDG6;H3BV17	A6NDG6	Phosphoglycolate phosphatase	PGP			3	3	3	10.3	10.3	10.3	34.006	0	16.624	541270000	14	0.314663	0.453301	1.08869	0.568535	25.7389	25.5403	25.5035	21.6857	25.7538	26.0771
Color [Black]	9	4		A6NEM2;P51610;H7C1C4	A6NEM2;P51610	Host cell factor 1;HCF N-terminal chain 1;HCF N-terminal chain 2;HCF N-terminal chain 3;HCF N-terminal chain 4;HCF N-terminal chain 5;HCF N-terminal chain 6;HCF C-terminal chain 1;HCF C-terminal chain 2;HCF C-terminal chain 3;HCF C-terminal chain 4;HCF C-terminal chain 5;HCF C-terminal chain 6	HCFC1			12	12	12	7.3	7.3	7.3	213.47	0	32.502	1406400000	37	0.657253	0.599267	-0.201782	-0.315789	27.2905	27.1071	26.9825	27.5336	27.1772	27.2746
Color [Black]	9	4		K7EIJ0;K7ENL2;A6NG10;K7EMC9;Q969T9;B4DFG2;K7ESN4;K7EIN1;K7EIK1	K7EIJ0;K7ENL2;A6NG10;K7EMC9;Q969T9;B4DFG2;K7ESN4;K7EIN1	WW domain-binding protein 2	WBP2			5	5	5	26.3	26.3	26.3	18.224	0	9.4855	795760000	13	0.481571	0.766524	-0.103046	-0.173775	26.2751	26.4219	26.2713	26.5697	26.409	26.2988
Color [Black]	9	4		H3BMT0;H3BTV5;H3BU16;A6NGP5;H3BMV3;Q9H910	H3BMT0;H3BTV5;H3BU16;A6NGP5;H3BMV3;Q9H910	Hematological and neurological expressed 1-like protein	HN1L			2	2	2	24.3	24.3	24.3	12.23	0	3.145	138330000	7	0.215294	0.691543	0.194183	0.228304	23.8951	24.0656	23.8402	24.1405	24.0229	23.055
Color [Black]	9	4		A6NIW2;Q5JSL3;A0A0J9YW64	A6NIW2;Q5JSL3;A0A0J9YW64	Dedicator of cytokinesis protein 11	DOCK11			6	6	6	3.3	3.3	3.3	238.1	0	9.2237	203450000	17	0.138104	0.880652	0.0583763	0.0889584	24.5694	24.2726	24.4023	24.5101	24.4621	24.0969
Color [Black]	9	4		A6NIZ1;H0YE30;H0YIW5;A0A0J9YXB3;Q5T245;F5H823;B7ZB78;F5GZG1	A6NIZ1;H0YE30;H0YIW5	Ras-related protein Rap-1b-like protein	CPNE7;WDR90			5	5	3	10	10	5.6	54.877	0	6.2831	352220000	16	0.293434	0.630551	0.234232	0.284516	25.8849	25.1159	25.6119	25.2351	24.94	25.735
Color [Black]	9	4		A6NJA2;P54578;J3QQT6;J3KS55	A6NJA2;P54578	Ubiquitin carboxyl-terminal hydrolase;Ubiquitin carboxyl-terminal hydrolase 14	USP14			4	4	4	10.7	10.7	10.7	51.086	0	7.2266	564940000	20	1.88738	0.525962	0.246021	0.441191	25.6367	25.6147	25.6898	25.4077	25.4896	25.3058
Color [Black]	9	4		A6NJG2;H7BZ28;C9J686;U3KQD5;C9J370	A6NJG2	Ankyrin repeat domain-containing protein SOWAHD	SOWAHD			24	24	16	30.7	30.7	19.5	98.271	0	179.89	12466000000	91	2.63262	0.553905	-0.203599	-0.384466	30.2399	30.221	30.186	30.3853	30.468	30.4044
Color [Black]	9	4		A6NNK5;Q12888;M0R142;H7C3N7;C9JXV0	A6NNK5;Q12888	Tumor suppressor p53-binding protein 1	TP53BP1			5	5	5	3.7	3.7	3.7	209.02	0	8.0834	233250000	6	0.93804	0.122743	-1.60711	-1.23511	22.6562	24.99	22.5865	25.2843	24.9176	24.8522
Color [Black]	9	4		S4R393;S4R410;A7E2V4;S4R3H3;S4R3B3;H7C453;H7BZ52;S4R3U7;H0YCW2	S4R393;S4R410;A7E2V4;S4R3H3;S4R3B3;H7C453;H7BZ52	Zinc finger SWIM domain-containing protein 8	ZSWIM8			9	9	9	6.5	6.5	6.5	192.98	0	32.364	520310000	26	0.185556	0.942387	0.0306606	0.0544527	25.5651	25.6901	25.571	25.6741	25.5237	25.5364
Color [Black]	9	4		B0QY89;Q9Y262;B0QY90;C9JHP4;C9K0Q7;H7C3A0	B0QY89;Q9Y262;B0QY90	Eukaryotic translation initiation factor 3 subunit L	EIF3L			15	15	15	25.7	25.7	25.7	70.901	0	224.46	2515600000	45	0.940259	0.553442	-0.233369	-0.378795	27.762	28.0944	28.1019	28.2767	28.1735	28.2082
Color [Black]	9	4		H3BPC4;H3BQQ9;B0QYN7;P63279	H3BPC4;H3BQQ9;B0QYN7;P63279	SUMO-conjugating enzyme UBC9	UBE2I			2	2	2	18.6	18.6	18.6	7.8891	0	4.3511	602540000	12	0.14423	0.917786	-0.0435988	-0.071215	26.0015	26.2352	26.0028	26.2255	25.9635	26.1813
Color [Black]	9	4		B1AH87;P30536	B1AH87;P30536	Translocator protein	TSPO			3	3	3	36.4	36.4	36.4	11.896	0	3.6651	2446900000	8	0.391434	0.374365	-1.27232	-0.679889	28.1831	24.0146	28.0033	27.6626	28.153	28.2024
Color [Black]	9	4		B1AHB1;P33992;B1AHB2;B1AHA9	B1AHB1;P33992	DNA helicase;DNA replication licensing factor MCM5	MCM5			14	14	14	26.2	26.2	26.2	77.592	0	24.635	2743800000	49	0.323295	0.747012	0.12155	0.185759	27.8723	27.9562	28.3517	27.9937	27.8506	27.9711
Color [Black]	9	4		B1AKJ5;O43847;F5H7V1;G3V1R5;H0Y5G9	B1AKJ5;O43847;F5H7V1;G3V1R5	Nardilysin	NRD1			14	14	14	13	13	13	139.41	0	56.364	994990000	35	0.408355	0.743431	0.120512	0.192736	26.8181	26.9006	26.8212	26.9425	26.519	26.7169
Color [Black]	9	4		B1ALK7;Q14155;E7EUY6;E9PDQ5;F6SJA5;E7EU80;Q15052	B1ALK7;Q14155;E7EUY6;E9PDQ5	Rho guanine nucleotide exchange factor 7	ARHGEF7			6	6	6	11.5	11.5	11.5	79.831	0	71.364	913290000	23	0.175761	0.799511	-0.102179	-0.141817	26.5343	26.5404	26.6913	27.0275	26.7526	26.2924
Color [Black]	9	4		B1ANR0;Q13310;H0Y5F5;H0YEU6;B1ANR1;H0YCC8;H0YEQ8;P0CB38;H0YER0;H0Y6X6	B1ANR0;Q13310;H0Y5F5	Polyadenylate-binding protein;Polyadenylate-binding protein 4	PABPC4			23	15	14	33.7	22.3	20.8	67.97	0	86.895	6325000000	55	2.58563	0.236907	-0.502101	-0.873139	29.1671	29.2256	29.1308	29.8099	29.574	29.646
Color [Black]	9	4		B1AUU8;P42566;S4R3U1	B1AUU8;P42566	Epidermal growth factor receptor substrate 15	EPS15			10	10	10	18	18	18	83.653	0	55.524	989420000	21	0.952262	0.514795	0.304901	0.469184	26.6444	26.9797	26.7619	26.7154	26.3998	26.3562
Color [Black]	9	4		B2RNN3;A0A087X286;K7EL23;P0C862	B2RNN3;A0A087X286	Complement C1q and tumor necrosis factor-related protein 9B	C1QTNF9B;CKLF-CMTM1			36	36	36	29.4	29.4	29.4	144.91	0	323.31	12154000000	147	0.189993	0.95323	-0.0211105	-0.0389114	29.9456	29.8665	29.9415	29.987	29.8736	29.9564
Color [Black]	9	4		B4DDD6;Q9UJU6;H0Y5J4;F2Z2V3;F8WB73;F2Z3E3;F8WC20;F8WFE1;F8WBG8;F8WCK3	B4DDD6;Q9UJU6;H0Y5J4	Drebrin-like protein	DBNL			3	3	2	7.9	7.9	5.2	45.746	0	17.645	227450000	8	0.2139	0.707837	0.178026	0.216258	24.7803	24.3157	24.4656	24.6847	24.5829	23.7599
Color [Black]	9	4		B4DDF4;B4DUT8;Q99439;A0A087X271;K7ES69;A0A087X1X5;H3BVI6;A0A087WV51;H3BQH0;Q15417	B4DDF4;B4DUT8;Q99439;A0A087X271;K7ES69;A0A087X1X5;H3BVI6	Calponin;Calponin-2	CNN2			8	8	8	34.6	34.6	34.6	32.616	0	85.513	1230800000	22	1.24151	0.495541	0.306974	0.49825	27.1576	27.35	27.0429	26.7405	26.9943	26.8948
Color [Black]	9	4		B4DGU4;P35222	B4DGU4;P35222	Catenin beta-1	CTNNB1			10	6	6	15.6	9.6	9.6	84.765	0	6.2779	408240000	8	0.506856	0.616197	0.19647	0.29339	25.5589	25.7501	25.4052	25.3471	25.1524	25.6253
Color [Black]	9	4		B4DQI4;Q96IU4;F8W9U3	B4DQI4;Q96IU4;F8W9U3	Alpha/beta hydrolase domain-containing protein 14B	ABHD14B			3	3	3	19.7	19.7	19.7	19.756	0	5.9674	730140000	9	0.391626	0.552658	0.328111	0.384428	26.5225	26.4461	26.1216	26.4719	25.385	26.2489
Color [Black]	9	4		B4DR61;P61619;F8W776;Q8TC24;Q9H9S3	B4DR61;P61619	Protein transport protein Sec61 subunit alpha isoform 1	SEC61A1			6	6	5	14.5	14.5	12.7	52.949	0	11.563	2606000000	22	0.522073	0.797918	-0.078764	-0.139085	27.7705	27.8037	27.9247	27.9304	27.8227	27.982
Color [Black]	9	4		B4DUC8;Q13126;F2Z2F3;J3QSB7;F8WES2	B4DUC8;Q13126;F2Z2F3;J3QSB7;F8WES2	S-methyl-5-thioadenosine phosphorylase;Purine nucleoside phosphorylase	MTAP			2	2	2	13.7	13.7	13.7	33.186	0	16.477	199260000	11	0.761203	0.523742	-0.298656	-0.438894	24.3445	24.6134	24.1339	24.8352	24.4435	24.709
Color [Black]	9	4		B4DV03;Q14141	B4DV03;Q14141	Septin-6	CCDC163P;SEPT6			2	2	2	4.8	4.8	4.8	68.828	0	6.5696	339540000	8	0.326457	0.48974	-0.721816	-0.512316	25.3695	22.6237	25.318	25.2826	25.1032	25.0908
Color [Black]	9	4		B4DWA1;I3L4C2;Q9UQB8;I3L3C6;I3L0Y9;I3L1C8;I3L2M4	B4DWA1;I3L4C2;Q9UQB8;I3L3C6	Brain-specific angiogenesis inhibitor 1-associated protein 2	BAIAP2			3	3	3	10.1	10.1	10.1	40.658	0	12.445	146210000	12	1.39483	0.232889	0.602975	0.859455	24.6076	24.6925	24.0533	23.8103	23.8488	23.8854
Color [Black]	9	4		E9PFF5;B4DXZ6;P51114;E7EU85;C9IZ22;C9JZE0;C9JY20;C9JAJ4;C9J5B4;H7C4S4	E9PFF5;B4DXZ6;P51114;E7EU85	Fragile X mental retardation syndrome-related protein 1	FXR1			9	9	7	24.5	24.5	21.2	55.105	0	93.727	3715200000	33	1.95932	0.437486	-0.35184	-0.608173	28.2511	28.2846	28.3383	28.558	28.5803	28.7912
Color [Black]	9	4		B4DY09;Q12905;X6R6Z1	B4DY09;Q12905	Interleukin enhancer-binding factor 2	ILF2			4	4	4	5.4	5.4	5.4	95.586	0	6.2288	690120000	18	0.842703	0.567609	-0.218343	-0.35201	26.0135	26.2514	26.115	26.4931	26.1582	26.3836
Color [Black]	9	4		B4E1G1;Q9BUN8;E5RGY0	B4E1G1;Q9BUN8;E5RGY0	Derlin-1	DERL1			3	3	3	21.9	21.9	21.9	17.033	0	36.236	1927700000	27	1.57302	0.509676	-0.276464	-0.476016	27.2787	27.2707	27.1523	27.3713	27.5876	27.5722
Color [Black]	9	4		B5MBZ0;Q9HC35	B5MBZ0;Q9HC35	Echinoderm microtubule-associated protein-like 4	EML4			6	6	6	7.8	7.8	7.8	110.18	0	10.809	475920000	13	0.548393	0.644308	-0.177608	-0.276098	25.5106	25.4338	25.4077	25.9081	25.4864	25.4904
Color [Black]	9	4		B5MDF5;J3KQE5;P62826;F5H018;H0YFC6;B4DV51	B5MDF5;J3KQE5;P62826;F5H018;H0YFC6	GTP-binding nuclear protein Ran	RAN			12	12	12	40.8	40.8	40.8	26.224	0	257.72	28860000000	64	1.23904	0.726026	-0.111878	-0.206264	31.3573	31.3562	31.3581	31.4254	31.5539	31.428
Color [Black]	9	4		B5MDQ0;Q2NKX8	B5MDQ0;Q2NKX8	DNA excision repair protein ERCC-6-like	ERCC6L			3	3	3	2.8	2.8	2.8	126.98	0.0058366	1.4623	190530000	4	0.603864	0.2948	0.835306	0.746007	24.371	24.4303	24.6429	24.6982	22.571	23.6691
Color [Black]	9	4		Q99613;B5ME19;H3BPE3;H3BPE4;H3BTY8	Q99613;B5ME19	Eukaryotic translation initiation factor 3 subunit C;Eukaryotic translation initiation factor 3 subunit C-like protein	EIF3C;EIF3CL			12	12	12	14.8	14.8	14.8	105.34	0	35.419	3559300000	40	0.4569	0.677643	-0.165625	-0.252337	28.3488	28.487	28.4069	28.6445	28.2919	28.8033
Color [Black]	9	4		H7C2W9;C9JU56;B7Z4E3;B7Z4C8;P62899;B8ZZK4	H7C2W9;C9JU56;B7Z4E3;B7Z4C8;P62899;B8ZZK4	60S ribosomal protein L31	RPL31			4	4	4	35.2	35.2	35.2	12.701	0	108.95	5689300000	17	1.37795	0.642522	0.150567	0.273259	29.1299	29.212	29.1784	29.0169	28.9479	29.1038
Color [Black]	9	4		B7Z5N5;Q15796;H3BVD1;K7EJX0;P84022;H0YMP2;H3BP09;H0YL71;O15198;H0YNV1;H0YKE2;H0YAK7;Q99717;Q15797	B7Z5N5;Q15796;H3BVD1;K7EJX0;P84022;H0YMP2;H3BP09;H0YL71;O15198	Mothers against decapentaplegic homolog;Mothers against decapentaplegic homolog 2;Mothers against decapentaplegic homolog 3;Mothers against decapentaplegic homolog 9	SMAD2;SMAD3;SMAD9			4	4	4	2.8	2.8	2.8	191.05	0	5.5912	462980000	11	0.550198	0.401467	-0.676896	-0.64805	23.9895	25.5743	25.6422	25.7208	25.6379	25.8779
Color [Black]	9	4		F8W1R7;J3KND3;G8JLA2;G3V1V0;B7Z6Z4;P60660;F8VPF3;G3V1Y7;F8VZU9;F8W180;H0YI43;F8W1I5;F8VXL3	F8W1R7;J3KND3;G8JLA2;G3V1V0;B7Z6Z4;P60660;F8VPF3;G3V1Y7;F8VZU9;F8W180	Myosin light polypeptide 6	MYL6			6	6	4	38.6	38.6	22.1	16.29	0	172.53	9033100000	50	0.992219	0.643216	0.159683	0.277485	29.9979	30.003	29.9671	29.976	29.731	29.782
Color [Black]	9	4		B7Z7P8;P62495;I3L492;D6RJE8;D6RCB3	B7Z7P8;P62495	Eukaryotic peptide chain release factor subunit 1	ETF1			11	11	11	34.3	34.3	34.3	47.475	0	50.598	1769100000	48	0.537353	0.779845	-0.0967884	-0.16703	27.3391	27.4351	27.451	27.6377	27.393	27.4849
Color [Black]	9	4		H0YHC3;F8W020;F8W118;F8VY35;F8VV59;F8W0J6;F5H4R6;H0YIV4;B7Z9C2;P55209;F8VRJ2;H0YH88;F8VXI6;F8VUX1;F8W543;F8VVB5	H0YHC3;F8W020;F8W118;F8VY35;F8VV59;F8W0J6;F5H4R6;H0YIV4;B7Z9C2;P55209;F8VRJ2;H0YH88;F8VXI6;F8VUX1;F8W543;F8VVB5	Nucleosome assembly protein 1-like 1	NAP1L1			6	6	5	25.8	25.8	20.7	23.417	0	56.251	1508000000	12	0.134373	0.917538	-0.0448469	-0.0719841	27.3819	27.3898	27.096	27.2195	27.3047	27.4781
Color [Black]	9	4		E7ENZ3;B7ZAR1;E9PCA1;P48643	E7ENZ3;B7ZAR1;E9PCA1;P48643	T-complex protein 1 subunit epsilon	CCT5			13	13	13	29.8	29.8	29.8	53.848	0	292.61	8358900000	83	0.302226	0.948223	-0.0268803	-0.0501341	29.5294	29.5791	29.467	29.5611	29.5209	29.5741
Color [Black]	9	4		E5RFP2;E5RJM0;B7ZLQ8;Q17RY0;H0Y9D9;J3KN18;Q7Z5Q1;Q8NE35	E5RFP2;E5RJM0;B7ZLQ8;Q17RY0;H0Y9D9;J3KN18;Q7Z5Q1;Q8NE35	Cytoplasmic polyadenylation element-binding protein 4;Cytoplasmic polyadenylation element-binding protein 2;Cytoplasmic polyadenylation element-binding protein 3	CPEB4;CPEB2;CPEB3			3	3	3	9.4	9.4	9.4	38.05	0.00059382	2.7166	268850000	13	0.0558683	0.920522	-0.0568027	-0.0667471	23.838	24.7656	24.6828	24.2345	24.3685	24.8537
Color [Black]	9	4		B7ZM99;G3V5I2;Q9BXJ2;H0YBS1	B7ZM99;G3V5I2;Q9BXJ2	Complement C1q tumor necrosis factor-related protein 7	MTHFD1L;VTI1B;C1QTNF7			5	5	5	6.4	6.4	6.4	105.89	0	9.663	307720000	15	0.0773654	0.922563	-0.0456931	-0.0645444	24.8269	24.9866	24.4723	24.7965	24.5676	25.0588
Color [Black]	9	4		B8ZZU8;I3L0M9;Q15370;A0A0B4J296	B8ZZU8;I3L0M9;Q15370	Transcription elongation factor B polypeptide 2	TCEB2			3	3	3	28.3	28.3	28.3	12.527	0	4.434	333750000	9	0.300425	0.875549	-0.053058	-0.0927982	24.9054	24.9774	24.9652	24.9054	24.9678	25.134
Color [Black]	9	4		H7C463;B9A067;C9J406;Q16891	H7C463;B9A067;C9J406;Q16891	MICOS complex subunit MIC60	IMMT			6	6	6	12.9	12.9	12.9	68.064	0	10.969	489660000	13	0.794295	0.593319	-0.199401	-0.323733	25.4185	25.2142	25.362	25.7228	25.3951	25.475
Color [Black]	9	4		C9J0K6;P30626	C9J0K6;P30626	Sorcin	SRI			7	5	5	54.2	33.5	33.5	17.605	0	5.0979	1110500000	12	0.775811	0.551397	-0.252754	-0.388771	26.4548	26.7067	26.6771	27.1174	26.7728	26.7066
Color [Black]	9	4		C9J7T7;C9JE98;C9J0Q5;C9JFD3;Q9Y618;C9JQE8;H7C0P3;C9J330	C9J7T7;C9JE98;C9J0Q5;C9JFD3;Q9Y618;C9JQE8	Nuclear receptor corepressor 2	NCOR2			6	6	6	3.3	3.3	3.3	250.33	0	10.307	245320000	10	0.308483	0.742995	-0.128215	-0.191509	24.2252	24.393	24.4588	24.2348	24.7679	24.459
Color [Black]	9	4		C9J167;P54278	C9J167;P54278	Mismatch repair endonuclease PMS2	PMS2			2	2	2	4.2	4.2	4.2	84.696	0	3.0798	47407000	4	0.273019	0.587465	-0.323551	-0.331785	22.9707	22.8467	23.1219	23.1006	22.6125	24.1969
Color [Black]	9	4		C9J1P2;P48444;Q6P1Q5	C9J1P2;P48444	Coatomer subunit delta	RGPD5;ARCN1			8	8	8	13.5	13.5	13.5	75.242	0	29.824	2916000000	24	0.332051	0.800747	-0.085488	-0.141048	28.2528	28.2193	28.253	28.4249	28.1164	28.4403
Color [Black]	9	4		C9J4M6;C9J2Y9;P30876	C9J4M6;C9J2Y9;P30876	DNA-directed RNA polymerase;DNA-directed RNA polymerase II subunit RPB2	POLR2B			5	5	5	5.5	5.5	5.5	125.19	0	6.3343	529570000	13	0.0739924	0.955974	0.0217342	0.0360372	25.5296	25.4981	25.8146	25.6371	25.5693	25.5707
Color [Black]	9	4		C9J381;P20839;C9K0R9	C9J381;P20839;C9K0R9	Inosine-5-monophosphate dehydrogenase;Inosine-5-monophosphate dehydrogenase 1	IMPDH1			4	4	4	9.2	9.2	9.2	55.277	0	4.9184	414150000	9	0.405558	0.438472	-0.827805	-0.606196	25.674	23.0524	25.5991	25.6499	25.4433	25.7157
Color [Black]	9	4		C9J3V5	C9J3V5	Testis-expressed sequence 22 protein	TEX22			4	4	4	7.3	7.3	7.3	71.606	0	4.2854	242800000	12	0.236526	0.597085	0.342779	0.320332	24.472	24.5627	24.464	24.7484	23.0187	24.7033
Color [Black]	9	4		C9JA08;Q96D46;C9J0B9;C9IY70;C9IZW9;C9K0C2	C9JA08;Q96D46	60S ribosomal export protein NMD3	NMD3			6	6	6	15.3	15.3	15.3	60.125	0	19.425	499510000	19	0.204621	0.832473	-0.0781708	-0.120719	25.5392	25.7255	25.5609	25.957	25.5406	25.5625
Color [Black]	9	4		C9JEA3;Q96KA5	C9JEA3;Q96KA5	Cleft lip and palate transmembrane protein 1-like protein	NEU4;CLPTM1L			4	4	4	6.6	6.6	6.6	92.823	0	50.895	1385000000	31	1.24741	0.550183	-0.219699	-0.377044	26.5946	26.8021	26.6776	27.0044	26.8089	26.92
Color [Black]	9	4		C9JXB8;C9JNW5;P83731	C9JXB8;C9JNW5;P83731	60S ribosomal protein L24	RPL24			7	7	7	47.1	47.1	47.1	14.369	0	110.39	9204200000	26	0.926346	0.844236	-0.0603205	-0.11372	29.661	29.7031	29.7424	29.7745	29.7883	29.7246
Color [Black]	9	4		C9JRJ5;Q9UGP4	C9JRJ5;Q9UGP4	LIM domain-containing protein 1	LIMD1			5	5	5	13.1	13.1	13.1	65.534	0	25.452	271160000	10	0.935062	0.39442	-0.504465	-0.670614	24.5442	24.2736	25.0483	25.3289	24.9509	25.0997
Color [Black]	9	4		C9JVY5;Q9Y2D5	C9JVY5;Q9Y2D5	A-kinase anchor protein 2	AKAP2			2	2	2	2.6	2.6	2.6	85.282	0	3.1038	171110000	10	1.1892	0.727283	0.110118	0.202597	24.4237	24.4336	24.3768	24.3348	24.2218	24.3471
Color [Black]	9	4		C9JZR2;O60716;H0YC95;E9PRE2;E9PKY0	C9JZR2;O60716	Catenin delta-1	CTNND1			18	18	18	26.1	26.1	26.1	104.85	0	196.47	2454100000	59	0.010093	0.997746	0.00298691	0.00499902	27.7744	28.0762	27.8254	27.945	27.8526	27.8693
Color [Black]	9	4		C9K025;P18077;F8WBS5;F8WB72	C9K025;P18077;F8WBS5;F8WB72	60S ribosomal protein L35a	RPL35A			4	4	4	37.2	37.2	37.2	10.645	0	4.1784	1609100000	8	0.606764	0.403318	-0.627915	-0.651434	27.0149	26.3374	27.2465	26.9888	28.2273	27.2664
Color [Black]	9	4		D3YTB1;F8W727;P62910	D3YTB1;F8W727;P62910	60S ribosomal protein L32	RPL32			3	3	3	23.3	23.3	23.3	15.616	0	13.045	982860000	12	1.20756	0.468046	-0.350049	-0.550193	26.3772	26.4413	26.3666	26.5745	26.6509	27.0099
Color [Black]	9	4		D6RAF8;Q14103;D6RF44;H0YA96;H0Y8G5;D6RD83;D6RBQ9	D6RAF8;Q14103;D6RF44;H0YA96;H0Y8G5;D6RD83	Heterogeneous nuclear ribonucleoprotein D0	HNRNPD			3	3	3	19	19	19	23.076	0	5.9446	771000000	12	0.0800262	0.946707	-0.0296275	-0.0469797	25.7663	25.8231	26.0941	26.0529	25.7698	25.9496
Color [Black]	9	4		D6RB09;D6RG13;D6RAT0;P61247;D6RAS7;H0Y8L7;E9PFI5;D6R9B6;H0Y9Y4;D6RED7;D6RGE0;D6RI02	D6RB09;D6RG13;D6RAT0;P61247;D6RAS7;H0Y8L7;E9PFI5;D6R9B6;H0Y9Y4	40S ribosomal protein S3a	RPS3A			9	9	9	47.7	47.7	47.7	22.459	0	287.12	5948300000	47	0.0488466	0.980139	-0.00813802	-0.0146069	29.2972	29.1591	29.1138	29.194	29.2259	29.1746
Color [Black]	9	4		D6RBS8;Q9Y315;E9PPM8;E9PMH9;E9PML7;E9PPK3	D6RBS8;Q9Y315;E9PPM8;E9PMH9;E9PML7	Deoxyribose-phosphate aldolase	ARMCX4;DERA			4	4	4	10.2	10.2	10.2	59.505	0	24.166	669420000	8	0.776019	0.499283	-0.341755	-0.486169	26.1557	25.9189	25.9027	26.6409	25.9992	26.3624
Color [Black]	9	4		D6RD46;Q9UPQ0;E7EPK0;E9PDJ9;H0Y8P3;G5EA03;D6R8Y0;D6RJ93;Q6NVB9	D6RD46;Q9UPQ0;E7EPK0;E9PDJ9;H0Y8P3;G5EA03	LIM and calponin homology domains-containing protein 1	LIMCH1			9	9	9	13.1	13.1	13.1	109.93	0	48.339	1083900000	22	0.346493	0.617325	-0.224932	-0.292448	26.4828	26.859	26.2304	27.1027	26.7251	26.4192
Color [Black]	9	4		U3KPX3;U3KQK7;D6REM4;E7ETM0;H0Y9X2;P48729;U3KQ83	U3KPX3;U3KQK7;D6REM4;E7ETM0;H0Y9X2;P48729;U3KQ83	Casein kinase I isoform alpha	CSNK1A1			2	2	2	14.9	14.9	14.9	15.63	0.00055402	2.1802	236950000	7	0.225939	0.564992	-0.502508	-0.366871	25.308	22.5626	24.9736	24.9682	24.6883	24.6952
Color [Black]	9	4		D6REX3;O94979;D6RHZ5;H7BXG7;H0YAB3;H0Y8W8;H0Y9T9;H0YAF5;H0Y8V7;D6RBT0;D6RE64;H0Y9K1;D6RHE8	D6REX3;O94979;D6RHZ5;H7BXG7	Protein transport protein Sec31A	SEC31A			15	15	14	15.3	15.3	14.5	136.22	0	66.047	2621900000	50	2.48627	0.232	-0.509039	-0.876248	27.8777	27.9449	28.0444	28.5857	28.4447	28.3637
Color [Black]	9	4		D6RGK9;H0Y9C1;H0Y9Z5;Q96LI5;Q9ULM6	D6RGK9;H0Y9C1;H0Y9Z5;Q96LI5;Q9ULM6	CCR4-NOT transcription complex subunit 6-like;CCR4-NOT transcription complex subunit 6	CNOT6L;CNOT6			2	2	2	14.1	14.1	14.1	18.588	0	4.403	320530000	5	0.200219	0.946199	0.0260531	0.0473589	25.2048	25.2358	25.3357	25.2936	25.2107	25.1938
Color [Black]	9	4		E5RFK5;Q9HCE1	E5RFK5;Q9HCE1	Putative helicase MOV-10	CCNC;MOV10			13	13	13	12.7	12.7	12.7	151.14	0	47.034	1701900000	33	2.86131	0.236571	-0.487607	-0.868283	27.3211	27.3499	27.3273	27.9416	27.7714	27.7482
Color [Black]	9	4		E5RHW4;O94905;E5RJ09	E5RHW4;O94905;E5RJ09	Erlin-2	ERLIN2			6	3	3	21.9	12.7	12.7	37.725	0	10.82	517980000	9	1.37361	0.451396	-0.355044	-0.572023	25.6155	25.7573	25.7176	26.1744	25.826	26.1551
Color [Black]	9	4		E5RI99;P62888;A0A0B4J213;E5RJH3;A0A0C4DH44	E5RI99;P62888;A0A0B4J213	60S ribosomal protein L30	RPL30			3	3	3	41.2	41.2	41.2	12.656	0	51.974	824530000	18	1.14678	0.45379	-0.370978	-0.568869	26.1291	26.3491	26.5073	26.5916	26.9103	26.5965
Color [Black]	9	4		E5RJR5;P63208;E5RGM3;E7ERH2;F8W8N3	E5RJR5;P63208;E5RGM3;E7ERH2;F8W8N3	S-phase kinase-associated protein 1	SKP1			3	3	3	16	16	16	18.72	0	40.394	312160000	14	1.00225	0.569095	-0.211365	-0.352903	24.8013	24.9881	25.1331	25.1808	25.1468	25.229
Color [Black]	9	4		E7EM64;Q7L5N1;H7C3T0	E7EM64;Q7L5N1;H7C3T0	COP9 signalosome complex subunit 6	COPS6			2	2	2	7.4	7.4	7.4	36.064	0	8.5439	102500000	7	0.169852	0.863959	0.0635319	0.0990641	23.7131	23.859	23.7087	23.9231	23.7027	23.4645
Color [Black]	9	4		J3QLD9;E7EMK3;Q14254;K7EKW9	J3QLD9;E7EMK3;Q14254	Flotillin-2	FLOT2			4	4	4	11.9	11.9	11.9	47.142	0	7.1793	246540000	12	0.356715	0.680929	0.172066	0.245523	24.684	24.4593	24.8496	24.4113	24.254	24.8114
Color [Black]	9	4		E7EMW7;O95071;E5RFK7;H0YBB4;E7ET84	E7EMW7;O95071	E3 ubiquitin-protein ligase UBR5	UBR5			5	5	5	2.3	2.3	2.3	308.57	0	6.0533	199880000	11	1.16474	0.376734	0.469027	0.680386	24.5232	24.9111	24.9683	24.2304	24.5856	24.1796
Color [Black]	9	4		E7EMZ9;E9PBC6;O95359;H0Y2U4;D6RAA5;Q4VXL8;A0A0U1RRM9;H0Y911;H0Y954;E9PGB3	E7EMZ9;E9PBC6;O95359;H0Y2U4;D6RAA5;Q4VXL8	Transforming acidic coiled-coil-containing protein 2	TACC2;ANKRD11			15	11	11	7.7	6.2	6.2	296.74	0	97.011	881260000	37	0.442162	0.68717	-0.152575	-0.2354	26.4526	26.4166	26.4656	26.5754	26.8631	26.3539
Color [Black]	9	4		E7EV99;E7ENY0;P35611;A0A0A0MSR2;D6RF25;D6RJE2;D6RAH3;H0Y9H2	E7EV99;E7ENY0;P35611;A0A0A0MSR2;D6RF25	Alpha-adducin	ADD1			4	4	4	9.7	9.7	9.7	70.055	0	4.4249	158970000	8	0.266073	0.798295	-0.0891012	-0.140581	24.3385	24.5992	24.1809	24.5677	24.3826	24.4355
Color [Black]	9	4		E7EP32;P62879;C9JIS1;C9JXA5;C9JZN1;P62873;B1AKQ8;F6X3N5;F6UT28;F5H8J8;F5H100;B3KVK2;F5H0S8;E9PCP0;P16520	E7EP32;P62879;C9JIS1;C9JXA5;C9JZN1;P62873;B1AKQ8;F6X3N5;F6UT28	Guanine nucleotide-binding protein G(I)/G(S)/G(T) subunit beta-2;Guanine nucleotide-binding protein G(I)/G(S)/G(T) subunit beta-1	GNB2;GNB1			6	6	3	7.2	7.2	3.4	91.835	0	3.9971	872700000	14	2.05906	0.232045	0.509173	0.839723	26.7798	26.8912	26.6436	26.1587	26.2117	26.4167
Color [Black]	9	4		E7EPB3;P50914	E7EPB3;P50914	60S ribosomal protein L14	RPL14			4	4	4	36.3	36.3	36.3	14.558	0	67.009	2650200000	19	0.0339947	0.96822	0.0194651	0.0280683	28.2128	27.8525	27.8187	27.8956	27.714	28.216
Color [Black]	9	4		E7ES33;E7EPK1;Q16181;G3V1Q4;A0A0U1RRE1;A0A0U1RRH9;A0A0U1RQK0;A0A0U1RRD1;Q5JXL7	E7ES33;E7EPK1;Q16181;G3V1Q4;A0A0U1RRE1	Septin-7	2020-09-07			8	8	8	26.1	26.1	26.1	48.715	0	137.13	1205000000	35	0.118105	0.951217	-0.0248419	-0.043085	26.9008	26.9499	26.9135	26.8429	27.0924	26.9035
Color [Black]	9	4		E7EPN9;Q9Y520;H7C5N8;A0A0A0MS30	E7EPN9;Q9Y520	Protein PRRC2C	PRRC2C			37	37	36	14	14	13.8	308.77	0	102.3	5719100000	95	1.31128	0.531739	-0.246805	-0.419623	28.9804	29.0194	28.8683	29.3449	29.0867	29.177
Color [Black]	9	4		E7EQR4;P15311;P35241;E9PQ82;E9PNV3;P26038;V9GZ54	E7EQR4;P15311	Ezrin	EZR			11	11	11	20	20	20	69.371	0	136.73	1307000000	34	2.30649	0.0618333	0.900968	1.36428	27.33	27.7876	27.3985	26.7307	26.4755	26.607
Color [Black]	9	4		E7EQZ4;Q16637;B4DP61;H0YBZ9;A0A0G2JRY6;A0A0G2JRX5	E7EQZ4;Q16637;B4DP61	Survival motor neuron protein	SMN1;SMN2			6	6	6	20.4	20.4	20.4	31.689	0	48.395	1602400000	22	0.531843	0.551431	-0.271746	-0.374765	27.5743	27.1963	27.0438	27.2271	27.751	27.6516
Color [Black]	9	4		E7ERI8;E7EW49;E3W994;A0A0U1RQI6;J3KR49;O75122;C9J668;H7C4I5;D6RBU8;B3KR06;E7ENG2	E7ERI8;E7EW49;E3W994;A0A0U1RQI6;J3KR49;O75122	CLIP-associating protein 2	CLASP2			8	8	6	7.7	7.7	5.7	165.63	0	10.466	350840000	12	0.855727	0.448641	0.42833	0.584643	25.4031	25.2139	25.9786	25.1384	25.1392	25.0329
Color [Black]	9	4		H0YBP1;E7ESA6;Q05397;E9PEI4;H0YB16;H0YBZ1;E5RHD8;B4DWJ1;E5RI03;H0YB99	H0YBP1;E7ESA6;Q05397;E9PEI4;H0YB16;H0YBZ1;E5RHD8;B4DWJ1	Focal adhesion kinase 1	PTK2			5	5	5	6.1	6.1	6.1	115.45	0	7.5122	621470000	21	0.40451	0.407934	0.990299	0.643981	26.0613	25.9927	26.0402	22.974	26.2331	25.9162
Color [Black]	9	4		E7ESC6;Q9UIA9;H0YBE1;E5RIW1	E7ESC6;Q9UIA9	Exportin-7	XPO7			5	5	5	6.2	6.2	6.2	124.07	0	7.5351	192510000	13	0.50753	0.693641	-0.142955	-0.22935	24.1823	24.2417	23.9153	24.3485	24.3047	24.1151
Color [Black]	9	4		E7EST9;E7ESU0;B5MEG5;O94966;A0A0A0MR08	E7EST9;E7ESU0;B5MEG5;O94966	Ubiquitin carboxyl-terminal hydrolase;Ubiquitin carboxyl-terminal hydrolase 19	USP19			5	4	4	3.3	2.5	2.5	238.4	0	5.627	229770000	13	0.312587	0.720619	-0.144522	-0.209787	24.3088	24.2716	24.6415	24.3279	24.4966	24.831
Color [Black]	9	4		E7EUL7;E9PHV5;P28290;H7BZ26	E7EUL7;E9PHV5;P28290	Sperm-specific antigen 2	SSFA2			5	5	5	7.6	7.6	7.6	84.592	0	9.515	455960000	19	0.643005	0.721443	-0.123026	-0.209804	25.4513	25.3773	25.4726	25.6978	25.5567	25.4158
Color [Black]	9	4		E7EVA0;P27816;B5MEG9;H0Y2V1;H7C4C5;F8W9U4;A0A0J9YVV8;A0A0J9YW37;H7C456	E7EVA0;P27816	Microtubule-associated protein;Microtubule-associated protein 4	MAP4			28	28	28	15.7	15.7	15.7	245.44	0	323.31	7403300000	108	0.773685	0.687851	-0.135431	-0.233241	29.5429	29.465	29.4867	29.771	29.6261	29.5038
Color [Black]	9	4		G5E9S8;G3V2E7;F8W6L3;G3V3H3;G3V5R9;E7EVH7;Q07866;G3V2P7;H0YJU9;H0YJL0;H7C4M1;H0YJT3;H0YG16	G5E9S8;G3V2E7;F8W6L3;G3V3H3;G3V5R9;E7EVH7;Q07866	Kinesin light chain 1	KLC1			15	15	9	30.8	30.8	17.5	62.506	0	78.648	2110100000	37	0.381254	0.705227	-0.146976	-0.222008	27.7567	28.004	27.4661	27.8099	27.9682	27.8895
Color [Black]	9	4		E7EWP2;O75962;F5H228;E7EPJ7;H7C1X7;Q08ER3;H7BXZ5;J3QSW6;O60229	E7EWP2		TRIO			25	7	7	10.6	3	3	317.56	0	10.089	394070000	14	0.429185	0.704602	-0.142457	-0.221928	25.4263	25.5939	25.3001	25.8091	25.4829	25.4557
Color [Black]	9	4		E7EX17;P23588;F8VX11;F8VP89;F8W0K0;F8VSC7;F8VRU1;F8VYE9	E7EX17;P23588;F8VX11;F8VP89	Eukaryotic translation initiation factor 4B	EIF4B			8	8	8	15.7	15.7	15.7	69.697	0	23.166	3144600000	23	0.3477	0.797808	-0.0893275	-0.147268	28.7226	28.4475	28.4078	28.6388	28.5382	28.6688
Color [Black]	9	4		E7EX90;Q14203;Q6AWB1;E7EWF7;C9JZA4;C9JTE5;C9JJN7;C9JJD0;C9JKG6;E9PCY0	E7EX90;Q14203;Q6AWB1	Dynactin subunit 1	DCTN1;DKFZp686E0752			16	16	16	16.5	16.5	16.5	139.09	0	117.33	2125500000	48	0.185252	0.91845	-0.0380541	-0.0657932	27.5283	27.5291	27.6176	27.7316	27.5745	27.4831
Color [Black]	9	4		E9PB90;P52789	E9PB90;P52789	Hexokinase;Hexokinase-2	HK2			5	5	5	7.2	7.2	7.2	98.972	0	9.8166	323860000	13	0.148895	0.748103	-0.17857	-0.188629	24.743	24.6922	24.8382	24.0971	25.1016	25.6105
Color [Black]	9	4		E9PC44;E9PDM8;O94855	E9PC44;E9PDM8;O94855	Protein transport protein Sec24D	SEC24D			4	4	4	15.5	15.5	15.5	43.94	0	12.66	449990000	16	1.6355	0.181956	-0.758446	-1.06553	25.1633	25.2185	25.3997	26.1111	25.6368	26.3089
Color [Black]	9	4		E9PC52;Q16576;Q5JP01;Q09028;C9JAJ9;E9PNS2;C9J7L0;E9PIC4;E9PNS6;Q5JP02;H0YF10	E9PC52;Q16576;Q5JP01;Q09028	Histone-binding protein RBBP7;Histone-binding protein RBBP4	RBBP7;RBBP4			6	6	6	24	24	24	46.938	0	189.37	717070000	21	0.300276	0.541812	0.432838	0.398699	25.9277	26.4226	26.3165	26.6438	26.0054	24.7192
Color [Black]	9	4		E9PCH4;Q8TEU7;D6RE77;B7Z7Y1	E9PCH4;Q8TEU7;D6RE77;B7Z7Y1	Rap guanine nucleotide exchange factor 6	RAPGEF6			6	6	4	4.1	4.1	2.8	185.19	0	6.4357	419520000	20	0.102885	0.96701	0.0170104	0.0304042	25.3741	25.4549	25.5399	25.506	25.386	25.4258
Color [Black]	9	4		E9PD53;Q9NTJ3;C9JR83;C9JVD8;C9J9E4	E9PD53;Q9NTJ3	Structural maintenance of chromosomes protein;Structural maintenance of chromosomes protein 4	SMC4			21	21	20	17.7	17.7	16.9	144.45	0	56.098	33689000000	42	0.0413085	0.96746	-0.0182546	-0.0280654	32.1596	32.3869	32.4554	32.4944	32.1116	32.4507
Color [Black]	9	4		E9PDF6;O43795;E7EQD9;H7C2Y7;C9JYW1;A0A0U1RRI3;Q9UBC5	E9PDF6;O43795	Unconventional myosin-Ib	MYO1B			7	7	7	8.7	8.7	8.7	128.48	0	14.432	458860000	14	0.583645	0.566309	0.2537	0.365621	25.5568	25.8077	25.4761	25.3047	25.1035	25.6713
Color [Black]	9	4		E9PF19;Q9Y4P3;Q96E41	E9PF19;Q9Y4P3;Q96E41	Transducin beta-like protein 2	TBL2			5	5	5	12.9	12.9	12.9	45.935	0	6.9737	197160000	14	0.545357	0.647729	-0.173319	-0.270602	24.3537	24.1672	24.0497	24.3325	24.192	24.5661
Color [Black]	9	4		E9PF55;P02786;A0A087WWW7;E9PGF5;Q9HBL0;H0Y4U1;F8VV64;Q63HR2	E9PF55;P02786	Transferrin receptor protein 1;Transferrin receptor protein 1, serum form	TNS1;TFRC			7	6	6	3.6	3.1	3.1	268.72	0	6.1891	436940000	14	0.528928	0.798475	0.0845648	0.148259	25.5343	25.5246	25.6229	25.5133	25.3531	25.5618
Color [Black]	9	4		E9PFH4;Q9Y5L0;C9J7E5	E9PFH4;Q9Y5L0;C9J7E5	Transportin-3	TNPO3			7	7	7	12.1	12.1	12.1	96.669	0	128.61	1033600000	28	1.19021	0.508	-0.295425	-0.479056	26.5175	26.5896	26.554	26.8676	26.6417	27.0381
Color [Black]	9	4		H0Y8C4;E9PFR3;Q14738;H7C5Q9	H0Y8C4;E9PFR3;Q14738;H7C5Q9	Serine/threonine-protein phosphatase 2A 56 kDa regulatory subunit delta isoform	PPP2R5D			4	2	2	9.1	4.2	4.2	59.335	0	4.0038	129290000	7	0.829975	0.795038	-0.0822124	-0.150593	23.7572	23.7154	23.7103	23.8379	23.8671	23.7246
Color [Black]	9	4		E9PG22;Q8IW35;F8WF91;H7C4Y5	E9PG22;Q8IW35	Centrosomal protein of 97 kDa	CEP97			9	9	9	13.2	13.2	13.2	90.309	0	36.261	857200000	22	0.309923	0.70391	-0.153327	-0.21845	26.2379	26.5578	26.7828	26.9143	26.6392	26.485
Color [Black]	9	4		Q5TG12;E9PGC5;Q15262;H0YDP9	Q5TG12;E9PGC5;Q15262;H0YDP9	Protein-tyrosine-phosphatase;Receptor-type tyrosine-protein phosphatase kappa	PTPRK			2	2	2	1.8	1.8	1.8	164.2	0	5.058	181450000	8	0.717399	0.225222	0.848998	0.81552	24.4751	24.7288	24.7303	22.7279	24.3672	24.2921
Color [Black]	9	4		E9PGT1;Q15631;H7C1D4;A0A0J9YVW2	E9PGT1;Q15631;H7C1D4	Translin	TSN			5	5	5	31.4	31.4	31.4	25.572	0	22.318	789460000	19	1.95438	0.2345	-0.53375	-0.861568	25.8228	26.1281	26.0173	26.6302	26.3678	26.5714
Color [Black]	9	4		E9PGT3;Q15418;Q5SVM6;B7Z3B5;Q9UK32;E9PAN7;D6RHW7;E9PMM7;D6R910	E9PGT3;Q15418	Ribosomal protein S6 kinase;Ribosomal protein S6 kinase alpha-1	RPS6KA1			8	5	4	13	8.8	7.3	81.471	0	6.8711	468060000	12	1.15053	0.49762	-0.305309	-0.488657	25.7128	25.4246	25.3828	25.9503	25.733	25.7528
Color [Black]	9	4		E9PGZ1;E7EX44;C9J813;Q05682	E9PGZ1;E7EX44;C9J813;Q05682	Caldesmon	CALD1			4	4	4	9.7	9.7	9.7	61.705	0	11.094	195200000	9	0.704889	0.232759	0.830713	0.800483	24.4389	24.9973	24.8411	24.5466	22.9137	24.3249
Color [Black]	9	4		E9PH82;Q8NCA5;C9J3G8	E9PH82;Q8NCA5	Protein FAM98A	FAM98A			6	6	5	28.5	28.5	24	34.431	0	35.02	1025300000	23	1.2522	0.569779	-0.200214	-0.348164	26.5309	26.7376	26.5726	26.895	26.7763	26.7704
Color [Black]	9	4		E9PHA2;Q15003;C9J470;C9JZP1;H7C415	E9PHA2;Q15003;C9J470	Condensin complex subunit 2	NCAPH			9	9	9	15.2	15.2	15.2	81.572	0	76.454	2325300000	27	0.877196	0.680674	-0.14097	-0.245239	27.8801	27.7197	27.6679	27.9748	27.8551	27.8607
Color [Black]	9	4		E9PHI4;O94901;H0Y6N5;H0Y742;H7C3X3;H7C2K3;H7C019;C9JK55	E9PHI4;O94901;H0Y6N5;H0Y742	SUN domain-containing protein 1	SUN1			6	6	6	10.9	10.9	10.9	91.112	0	60.979	265760000	20	0.728384	0.508394	0.341651	0.477974	24.8496	24.5184	24.7112	24.0563	24.7121	24.2858
Color [Black]	9	4		E9PHM6;F6QMI7;Q03001;F8W9J4;A0A0U1RQJ2;H0YC82;Q5T0V7;E7ETB9	E9PHM6;F6QMI7;Q03001;F8W9J4	Dystonin	DST			14	12	12	3	2.5	2.5	629.78	0	22.608	734780000	18	0.00656708	0.986691	-0.0100524	-0.010029	26.4109	26.3991	25.9557	27.2	25.6123	25.9836
Color [Black]	9	4		E9PIE4;Q9Y6C9	E9PIE4;Q9Y6C9	Mitochondrial carrier homolog 2	MTCH2			5	5	5	29.4	29.4	29.4	28.549	0	14.196	694650000	11	0.337826	0.643578	-0.205839	-0.273832	25.4992	26.1017	26.292	26.328	26.0997	26.0828
Color [Black]	9	4		E9PPN3;E9PS17;E9PK59;Q96KG9;H0YCI6;A0A0A0MQX4	E9PPN3;E9PS17;E9PK59;Q96KG9	N-terminal kinase-like protein	SCYL1			5	5	5	9	9	9	73.684	0	5.1331	192150000	11	0.595196	0.437442	0.562291	0.60956	24.4536	24.217	24.2402	24.051	22.9183	24.2547
Color [Black]	9	4		E9PM69;R4GNH3;E9PKD5;P17980;E9PLG2;E9PMD8	E9PM69;R4GNH3;E9PKD5;P17980;E9PLG2;E9PMD8	26S protease regulatory subunit 6A	PSMC3			2	2	2	6.3	6.3	6.3	44.323	0	7.8004	905100000	10	0.471122	0.232274	-1.50948	-0.799484	22.7532	26.6358	27.1281	27.1935	26.8088	27.0432
Color [Black]	9	4		H7BXH2;E9PKF6;Q5H9R7;H0YEN2;E9PQP7;E9PK08;E9PJD8;E9PKG4;H0YDW1;E9PNN8	H7BXH2;E9PKF6;Q5H9R7;H0YEN2;E9PQP7	Serine/threonine-protein phosphatase 6 regulatory subunit 3	PPP6R3			7	7	7	10.3	10.3	10.3	92.407	0	42.907	402350000	19	0.281909	0.780741	-0.106372	-0.163157	25.2007	25.0629	25.3226	25.4654	25.0402	25.3997
Color [Black]	9	4		E9PKG1;H7C2I1;Q99873;E9PIX6;E9PQ98;E9PNR9;H0YDE4;A0A087X1W2;Q9NR22	E9PKG1;H7C2I1;Q99873;E9PIX6;E9PQ98;E9PNR9;H0YDE4;A0A087X1W2	Protein arginine N-methyltransferase 1	PRMT1			14	14	11	43.7	43.7	33.2	37.709	0	257.48	6147500000	82	0.648363	0.681813	-0.147603	-0.244827	29.2034	29.1148	29.295	29.4986	29.1919	29.3656
Color [Black]	9	4		E9PKZ0;P62917;G3V1A1;E9PKU4;E9PP36	E9PKZ0;P62917;G3V1A1;E9PKU4	60S ribosomal protein L8	RPL8			5	5	5	30.7	30.7	30.7	22.389	0	25.498	4737000000	26	0.495651	0.556744	0.287631	0.381878	28.884	28.1758	28.526	28.1512	28.0391	28.5326
Color [Black]	9	4		E9PL24;A0A0C4DFQ0;E9PQG4;A0A0A0MRL8;A0A0A0MRL9;A0A087WVF8;A0A0A0MRM0;A0A0A0MRM1;A0A087WX83;A0A075B749;Q5VU43;H0YEW6;H0YCH7	E9PL24;A0A0C4DFQ0;E9PQG4;A0A0A0MRL8;A0A0A0MRL9;A0A087WVF8;A0A0A0MRM0;A0A0A0MRM1;A0A087WX83;A0A075B749;Q5VU43	Myomegalin	PDE4DIP			8	8	8	5.9	5.9	5.9	169.8	0	15.907	654220000	24	0.949407	0.531162	-0.265704	-0.421111	26.0408	25.8694	25.8679	26.2648	25.9614	26.349
Color [Black]	9	4		E9PLA2;H7BZA6;Q32P44;H0Y3M3;A0A1B0GVZ2;C9JRM1;Q5JR06;E9PN11;H7C355;U3KQA9;U3KQV3	E9PLA2;H7BZA6;Q32P44;H0Y3M3;A0A1B0GVZ2	Echinoderm microtubule-associated protein-like 3	RHOC;NOSTRIN;EML3			5	4	4	7.5	6.5	6.5	113.81	0	26.261	118200000	11	0.152917	0.919	-0.0439218	-0.0723256	23.902	23.7894	23.6727	23.9847	23.6933	23.818
Color [Black]	9	4		E9PLK3;P55786;A6NEC2;E9PP11;H0YDG0;E9PJY4;E9PPD4;H0YCQ5;E9PJF9;E9PPZ2	E9PLK3;P55786	Puromycin-sensitive aminopeptidase	NPEPPS			19	19	19	25	25	25	102.99	0	99.812	3517900000	68	1.33643	0.649536	-0.14885	-0.269604	28.3694	28.3134	28.2689	28.4048	28.5496	28.4438
Color [Black]	9	4		E9PMS6;F8WD26;J3KP06;Q8WWI1;E9PMT2;A0A0A0MTE2;E9PMP7;H0Y424;H0YDQ3;E9PJ10;E9PLU6;E9PK58;H0YE95;H0YDG6;E9PRE3;E9PRJ0	E9PMS6;F8WD26;J3KP06;Q8WWI1;E9PMT2;A0A0A0MTE2;E9PMP7;H0Y424	LIM domain only protein 7	LMO7			21	21	21	18.8	18.8	18.8	145.42	0	81.473	3627600000	70	1.57418	0.565603	0.203323	0.36349	28.7398	28.8478	28.7567	28.5067	28.5557	28.6719
Color [Black]	9	4		E9PNW8;Q8WVX9	E9PNW8;Q8WVX9	Fatty acyl-CoA reductase 1	FAR1			2	2	2	7.5	7.5	7.5	37.481	0	5.8684	247930000	11	0.438442	0.769316	-0.104024	-0.172871	24.5502	24.5492	24.4572	24.7922	24.4564	24.62
Color [Black]	9	4		E9PQA6;Q96EY5;E9PLL0;E9PJW8	E9PQA6;Q96EY5;E9PLL0;E9PJW8	Multivesicular body subunit 12A	MVB12A			2	2	2	12.1	12.1	12.1	28.703	0	7.7049	150460000	12	0.229241	0.802598	0.0870317	0.134156	24.2183	23.8963	23.769	23.942	23.7439	23.9367
Color [Black]	9	4		E9PR44;E9PNH7;E9PRA8;A0A024R3B9;E9PJL7;P02511	E9PR44;E9PNH7;E9PRA8;A0A024R3B9;E9PJL7;P02511	Alpha-crystallin B chain	CRYAB			4	2	2	4.8	2.1	2.1	96.752	0.00053706	2.0072	296290000	5	0.744562	0.637809	-0.169462	-0.280353	24.5519	24.8179	24.7628	25.0072	24.7862	24.8475
Color [Black]	9	4		F1T0I1;J3KNL6;O15027;X6RGP5;A0A0C4DH09;Q8N9G1	F1T0I1;J3KNL6;O15027;X6RGP5	Protein transport protein Sec16A	SEC16A			28	28	28	15.2	15.2	15.2	249.48	0	92.195	6622700000	105	2.31107	0.230515	-0.487385	-0.830982	28.8796	29.0084	28.7485	29.4326	29.2855	29.3805
Color [Black]	9	4		F2Z2C0;Q9Y2L1;G3V1J5	F2Z2C0;Q9Y2L1	Exosome complex exonuclease RRP44	DIS3			3	3	3	6.1	6.1	6.1	63.616	0	4.0557	291710000	8	0.43283	0.411929	0.933239	0.655868	24.9067	24.9132	25.0128	24.977	24.8888	22.1671
Color [Black]	9	4		F5GWA4;Q9H3F6;F5GWK6;F5H268;B3KVY5;F5H497;F5GY15;F5H6V0;Q13829;Q8WZ19;J3QSD4;I3L1U2;J3QS43;I3L108	F5GWA4;Q9H3F6;F5GWK6;F5H268;B3KVY5;F5H497	BTB/POZ domain-containing adapter for CUL3-mediated RhoA degradation protein 3	KCTD10			6	6	6	23	23	23	32.389	0	12.999	988690000	17	0.375831	0.525156	0.412752	0.429659	26.9109	26.7095	26.9189	25.7936	27.3152	26.1923
Color [Black]	9	4		F5GWT4;Q9H4A3;F6UYG0;H0YH68;K7ENT7;A0A087WYK2;Q96J92;Q9BYP7	F5GWT4;Q9H4A3	Serine/threonine-protein kinase WNK1	WNK1			21	21	18	11.4	11.4	9.8	225.5	0	64.959	3993600000	68	0.415946	0.79902	-0.0807495	-0.138596	28.69	28.7506	28.5976	28.8926	28.731	28.6568
Color [Black]	9	4		F5GY55;Q16531;F5GWI0;F5GZY8;F5H2L3;F5GYG8	F5GY55;Q16531	DNA damage-binding protein 1	DDB1			7	7	7	7.7	7.7	7.7	121.71	0	7.6354	595070000	14	0.431162	0.680751	0.162799	0.246095	26.2719	25.9506	26.0511	26.1222	25.6795	25.9836
Color [Black]	9	4		F5GYN4;F5GYJ8;J3KR44;Q96FW1;F5H3F0;F5H6Q1	F5GYN4;F5GYJ8;J3KR44;Q96FW1;F5H3F0;F5H6Q1	Ubiquitin thioesterase OTUB1	OTUB1			3	3	3	14.1	14.1	14.1	28.05	0	5.3412	362040000	7	0.943638	0.054087	2.24143	1.3912	25.587	25.4295	25.5956	22.4422	21.9484	25.4972
Color [Black]	9	4		F5GZS6;J3KPF3;P08195;F5GZI0;F5H0E2;H0YFS2;H0YFX4;F5H867;F5GZR9	F5GZS6;J3KPF3;P08195	4F2 cell-surface antigen heavy chain	SLC3A2			21	21	21	40.9	40.9	40.9	64.872	0	146.74	10412000000	99	0.210012	0.901856	-0.046231	-0.0789879	29.9779	29.8783	30.0076	30.0952	29.8509	30.0563
Color [Black]	9	4		F5H039;Q9NQX3;H0YJ30;G3V582;G3V4R0;G3V355	F5H039;Q9NQX3;H0YJ30;G3V582	Gephyrin;Molybdopterin adenylyltransferase;Molybdopterin molybdenumtransferase	GPHN			9	9	9	12.7	12.7	12.7	84.733	0	53.754	1320500000	28	0.150342	0.975642	-0.0098877	-0.0188509	27.0395	26.9552	26.9954	27.0111	27.0011	27.0075
Color [Black]	9	4		F5H1F6;F5H4M0;Q9H9H4	F5H1F6;F5H4M0;Q9H9H4	Vacuolar protein sorting-associated protein 37B	VPS37B			2	2	2	20.1	20.1	20.1	20.654	0	37.65	57338000	10	0.185342	0.798522	0.0975742	0.13921	22.8584	22.3984	23.0717	22.7153	22.6193	22.7012
Color [Black]	9	4		F5H1U9;O75970;H0YGQ3;B7ZB24;A0A075B6R8;F5H8D6;F8WDQ8	F5H1U9;O75970;H0YGQ3;B7ZB24	Multiple PDZ domain protein	MPDZ			8	8	8	5.4	5.4	5.4	223.12	0	17.773	567100000	11	1.08062	0.680838	0.138705	0.247537	25.9623	25.948	25.94	25.882	25.6921	25.8601
Color [Black]	9	4		H0Y5D5;Q9BTG3;Q5SYW2;F5H2X7;Q9ULV3;A0A0U1RQR2	H0Y5D5;Q9BTG3;Q5SYW2;F5H2X7;Q9ULV3	Cip1-interacting zinc finger protein	CIZ1			8	8	8	12.9	12.9	12.9	91.124	0	7.821	344010000	16	0.13473	0.861117	0.0710513	0.102317	25.1355	25.2231	24.7069	24.9398	24.764	25.1487
Color [Black]	9	4		F5H365;Q15436;G3V4V1;G3V1W4;G3V3G5;G3V2R6;G3V5X8;G3V4Q2	F5H365;Q15436	Protein transport protein Sec23A	SEC23A			13	13	10	21.1	21.1	16.2	82.968	0	44.134	2830600000	50	1.96108	0.191148	-0.607151	-0.955636	27.7752	27.829	28.0989	28.6901	28.4238	28.4107
Color [Black]	9	4		F5H390;F5H0D2;A0A087WW53;Q9BR76;Q3HKR1;E9PFK9;Q9UJ41	F5H390;F5H0D2;A0A087WW53;Q9BR76	Coronin;Coronin-1B	CORO1B			4	4	4	5.9	5.9	5.9	75.809	0	6.3442	275070000	15	0.219058	0.858433	-0.0653477	-0.10605	24.8578	24.5567	24.6487	24.8677	24.6131	24.7785
Color [Black]	9	4		F5H442;Q99816	F5H442;Q99816	Tumor susceptibility gene 101 protein	TSG101			6	6	6	18.4	18.4	18.4	40.917	0	11.15	1174900000	14	1.13337	0.561125	-0.212308	-0.361009	26.8716	26.9694	26.8689	27.0902	26.9886	27.268
Color [Black]	9	4		F5H5D3;Q9BQE3;F8VVB9;F8VRZ4;F8VS66;F8VWV9;F8VX09;C9K0S6;F8VRK0;Q9H853;F8VXZ7;F8W0F6	F5H5D3;Q9BQE3;F8VVB9	Tubulin alpha-1C chain	TUBA1C;TUBA1B			23	3	2	51.1	10.6	7.9	57.73	0	323.31	28502000000	37	0.0748486	0.904412	-0.0615514	-0.0780244	31.27	31.1213	31.7548	31.0109	31.6462	31.6737
Color [Black]	9	4		F5H6E2;O00159;I3L204;I3L168;I3L3F5;I3L4D4;I3L501;I3L3Y6	F5H6E2;O00159	Unconventional myosin-Ic	MYO1C			23	23	23	26.9	26.9	26.9	118.99	0	188.61	5035300000	76	0.609499	0.780357	0.0919081	0.161914	28.5195	28.6394	28.6513	28.5312	28.5918	28.4116
Color [Black]	9	4		F6WQW2;P43487;C9JXG8;C9JJ34;C9JGV6;C9JDM3;C9JIC6	F6WQW2;P43487;C9JXG8;C9JJ34;C9JGV6;C9JDM3	Ran-specific GTPase-activating protein	RANBP1			4	4	4	19.4	19.4	19.4	31.904	0	9.1744	553400000	14	0.374878	0.435521	1.04204	0.625664	25.9066	26.0789	25.6635	26.331	25.6343	22.5576
Color [Black]	9	4		F8W1N5;F8VZJ2;F8VNW4;F8W0W4;H0YHX9;Q13765;Q15742;F8VZ58;Q9BZK3	F8W1N5;F8VZJ2;F8VNW4;F8W0W4;H0YHX9;Q13765;Q15742	Nascent polypeptide-associated complex subunit alpha;NGFI-A-binding protein 2	NACA;NAB2			3	3	3	59.2	59.2	59.2	7.813	0	7.545	226880000	15	0.686038	0.599835	-0.200628	-0.316926	24.4189	24.3542	24.5839	24.4305	24.8083	24.7201
Color [Black]	9	4		F8VPD4;P27708;H7C3Z5;H7C2E4;H7BZB3	F8VPD4;P27708	CAD protein;Glutamine-dependent carbamoyl-phosphate synthase;Aspartate carbamoyltransferase;Dihydroorotase	CAD			46	44	44	27	26.3	26.3	236.02	0	323.31	12169000000	189	0.609671	0.764324	-0.101398	-0.176467	30.1043	30.182	30.2018	30.3799	30.1431	30.2692
Color [Black]	9	4		F8VQE1;Q9UHB6;F8VS07;F8VRN8	F8VQE1;Q9UHB6;F8VS07	LIM domain and actin-binding protein 1	LIMA1			16	16	16	30.8	30.8	30.8	66.99	0	193.7	4015400000	48	1.15821	0.550112	0.24162	0.403979	28.7746	28.683	28.7597	28.6635	28.4906	28.3384
Color [Black]	9	4		H0YH87;F8WB06;F8VQP2;V9GY86;Q99700;F8VVY6	H0YH87;F8WB06;F8VQP2;V9GY86;Q99700;F8VVY6	Ataxin-2	ATXN2			3	3	3	4.1	4.1	4.1	98.004	0	4.5575	352750000	11	2.26358	0.234974	-0.515302	-0.8671	24.8845	24.8715	24.8631	25.5765	25.2933	25.2953
Color [Black]	9	4		F8VRS8;F8W145;F8VV52;Q9NZN8;F8VQF4;H0YI11;H0YH84;F8VP97	F8VRS8;F8W145;F8VV52;Q9NZN8;F8VQF4;H0YI11;H0YH84;F8VP97	CCR4-NOT transcription complex subunit 2	CNOT2			2	2	2	9.1	9.1	9.1	29.925	0	19.964	292020000	6	0.451301	0.409544	-0.871225	-0.654437	24.9024	24.9473	22.4371	25.0216	25.0252	24.8537
Color [Black]	9	4		F8VS81;Q12792	F8VS81;Q12792	Twinfilin-1	TWF1			3	2	2	13.4	11	11	33.408	0	13.017	232700000	10	2.82253	0.224874	0.477225	0.849609	24.7182	24.9096	24.7738	24.2755	24.3509	24.3435
Color [Black]	9	4		F8VXU5;Q9UBQ0;Q05DG7	F8VXU5;Q9UBQ0	Vacuolar protein sorting-associated protein 29	VPS29			6	6	6	35.5	35.5	35.5	23.98	0	7.6742	1069000000	8	0.54887	0.778737	0.0971495	0.167988	26.5329	26.6477	26.6843	26.5546	26.6167	26.4023
Color [Black]	9	4		F8VYN9;P40616;B4DZG7	F8VYN9;P40616	ADP-ribosylation factor-like protein 1	ARL1			3	3	2	24.7	24.7	19.1	21.778	0	7.5168	657620000	6	0.174066	0.969008	-0.0142879	-0.0269026	26.1141	26.1717	26.1428	26.178	26.105	26.1885
Color [Black]	9	4		F8W7C6;A0A087WV22;X1WI28;P27635;H7C123;H7C2C5;Q96L21;B8A6G2;A6QRI9	F8W7C6;A0A087WV22;X1WI28;P27635;H7C123;H7C2C5	60S ribosomal protein L10	RPL10			9	9	9	50.3	50.3	50.3	18.565	0	93.584	7362300000	33	1.44949	0.481647	0.309742	0.516863	29.8756	29.6556	29.9161	29.6037	29.4047	29.5097
Color [Black]	9	4		F8W914;Q9NQC3;A0A0U1RQR6;H7C106	F8W914;Q9NQC3	Reticulon;Reticulon-4	RTN4			3	3	3	11.9	11.9	11.9	37.144	0	5.4893	224280000	7	0.244241	0.798984	-0.0873197	-0.136176	24.6151	24.5887	24.4575	24.891	24.4396	24.5927
Color [Black]	9	4		F8W9F9;H0Y7T5;Q9Y3S1;A6PVV2;H0Y7J9;H0Y493;H0Y7R3;E9PCD1	F8W9F9;H0Y7T5;Q9Y3S1;A6PVV2	Serine/threonine-protein kinase WNK2	WNK2			5	2	2	2.6	1	1	234.38	0.0053974	1.4979	39473000	3	0.243826	0.623275	0.272844	0.289663	22.7928	22.4761	22.4594	21.6861	23.1266	22.097
Color [Black]	9	4		F8WA11;Q7Z460;H0Y5T1;C9JP76;C9J151	F8WA11;Q7Z460;H0Y5T1	CLIP-associating protein 1	CLASP1			7	5	5	6.9	4.9	4.9	162.76	0	4.537	248410000	5	0.439032	0.762386	-0.106471	-0.176272	24.7994	24.9146	24.6918	24.96	24.7483	25.0169
Color [Black]	9	4		F8WCU8;Q00341;H0Y394;H7C0A4;C9JIZ1;H7BZC3;H7C2D1;C9JHS7;C9JHZ8;C9JES8;C9J5E5;C9JZI8;C9JT62;C9JK79	F8WCU8;Q00341;H0Y394;H7C0A4	Vigilin	TGM4;HDLBP			15	15	15	13.2	13.2	13.2	163.2	0	35.625	1753700000	38	0.465289	0.771676	0.102367	0.172003	27.5319	27.4719	27.5305	27.2339	27.5511	27.4422
Color [Black]	9	4		F8WDV0;Q9UI26;D6RJB1;D6RCN7	F8WDV0;Q9UI26	Importin-11	IPO11			3	3	3	5	5	5	99.707	0	6.2406	187620000	6	0.0420697	0.946164	0.040781	0.0491199	24.6233	24.2151	24.4414	24.3739	23.8578	24.9259
Color [Black]	9	4		G3V2G6;G3V234;Q8TC12;H0YJ10;H0YIZ8;H0YJ46	G3V2G6;G3V234;Q8TC12;H0YJ10;H0YIZ8;H0YJ46	Retinol dehydrogenase 11	RDH11			2	2	2	14	14	14	19.958	0	3.2204	160470000	12	0.120387	0.896459	0.0552883	0.0828291	23.8079	24.0294	24.0431	23.9212	24.1547	23.6388
Color [Black]	9	4		G3V295;G3V5Z7;P60900;G3V3U4;G3V3I1;G3V4S5;G3V2S7	G3V295;G3V5Z7;P60900;G3V3U4;G3V3I1	Proteasome subunit alpha type;Proteasome subunit alpha type-6	PSMA6			4	4	4	20.7	20.7	20.7	22.842	0	6.2972	258870000	16	0.381875	0.758782	-0.111916	-0.179581	24.6587	24.999	24.8304	24.9791	25.047	24.7978
Color [Black]	9	4		G3V2Q1;G3V4M8;G3V5X6;G3V3K6;G3V251;B4DSU6;G3V555;G3V575;G3V576;G3V4W0;B4DY08;G3V4C1;B2R5W2;P07910;G3V2H6;A0A0G2JPF8;A0A0G2JNQ3;P0DMR1;O60812;B7ZW38;B2RXH8	G3V2Q1		HNRNPC			5	2	2	8.8	3.1	3.1	80.896	0.0053685	1.4779	230510000	5	1.78899	0.194333	-0.628611	-0.956032	24.3344	24.1039	24.1507	24.6417	24.731	25.102
Color [Black]	9	4		G3V5T9;P24941;E7ESI2;Q00526;K7EJ83;G3V317;K7ELV5;H0YAZ9;E5RGN0;A0A087WZU2;F5H6Z0;E7EUK8;A0A087X209;Q9BVE2;J3QSD7;Q00534;Q96Q40;O94921;Q07002;Q00536;Q00537;Q9NYV4;Q14004	G3V5T9;P24941;E7ESI2	Cyclin-dependent kinase 2	CDK2			15	15	13	49.7	49.7	44.2	39.178	0	64.642	8378500000	49	0.10664	0.973952	-0.0106824	-0.0199246	29.4511	29.4112	29.4256	29.4911	29.4539	29.375
Color [Black]	9	4		G5E933;O95248;H0Y5W8;Q86WG5	G5E933;O95248	Myotubularin-related protein 5	SBF1			8	8	8	5.5	5.5	5.5	208.44	0	13.031	3128500000	22	0.278247	0.767001	0.116106	0.173877	28.7151	28.8915	28.4996	28.7656	28.6435	28.3489
Color [Black]	9	4		G8JLB6;P31943;E9PCY7;D6RIT2;D6RIU0;H0YB39;D6RBM0;E7EQJ0;D6RAM1;D6R9T0;D6RFM3;D6RDU3;D6RIH9;D6RJ04;E5RGV0;E7EN40;H0YBG7;H0YBD7;D6RDL0;E5RGH4;D6RF17;H0YAQ2;D6R9D3	G8JLB6;P31943;E9PCY7;D6RIT2;D6RIU0;H0YB39;D6RBM0	Heterogeneous nuclear ribonucleoprotein H;Heterogeneous nuclear ribonucleoprotein H, N-terminally processed	HNRNPH1			11	11	6	34.7	34.7	19.3	51.229	0	323.31	20544000000	103	0.0443259	0.979806	-0.00891431	-0.0156759	30.7046	30.5538	30.4935	30.6431	30.5886	30.547
Color [Black]	9	4		G8JLD3;X6RLX0;Q8IUD2;X6RM00;K7EPP6;A0A0U1RQM4;K7EPD6;H7C4G9;A0A0U1RQN0;O15083	G8JLD3;X6RLX0;Q8IUD2;X6RM00	ELKS/Rab6-interacting/CAST family member 1	ERC1			11	11	11	11.5	11.5	11.5	124.82	0	9.9102	2342800000	20	0.127681	0.895782	-0.0537968	-0.0821923	27.6851	28.085	28.0769	28.0929	28.0729	27.8425
Color [Black]	9	4		G8JLD5;O00429;F8VZ52;B4DPZ9;F8W1W3;F8VUJ9;B4DDQ3;H0YHY4;F8VR28;F8VYL3	G8JLD5;O00429	Dynamin-1-like protein	DNM1L			16	16	16	31.5	31.5	31.5	79.621	0	111.72	2275400000	36	0.282489	0.926318	-0.0346953	-0.0631424	27.7976	27.6771	27.7489	27.8067	27.7061	27.8149
Color [Black]	9	4		H0Y2V6;Q5SW79;E5RGW7;E5RG47;H0Y4T4;E7EWM2;E7EMW0;Q96L14	H0Y2V6;Q5SW79;E5RGW7;E5RG47;H0Y4T4;E7EWM2;E7EMW0	Centrosomal protein of 170 kDa	CEP170			3	3	3	2	2	2	171.97	0	3.2502	165390000	8	0.447785	0.434552	-0.706858	-0.599555	24.6309	22.5301	24.3809	24.7764	24.2725	24.6136
Color [Black]	9	4		H0Y2W2;Q9NVI7;Q5T9A4;Q5SV16;Q5T2N8	H0Y2W2;Q9NVI7;Q5T9A4;Q5SV16;Q5T2N8	ATPase family AAA domain-containing protein 3A;ATPase family AAA domain-containing protein 3B;ATPase family AAA domain-containing protein 3C	ATAD3A;ATAD3B;ATAD3C			4	4	4	8.6	8.6	8.6	64.243	0	10.52	453670000	13	1.10667	0.501074	0.311045	0.492029	25.3672	25.3328	25.1407	24.9336	25.1782	24.7958
Color [Black]	9	4		H0Y360;Q01433;H0YCL9;E9PIJ1;E9PJF6;H0YF16	H0Y360;Q01433	AMP deaminase 2	AMPD2			9	9	9	6.3	6.3	6.3	170.67	0	8.2867	632840000	20	1.02966	0.725509	-0.112749	-0.204471	25.7344	25.7947	25.8956	25.9622	25.8956	25.9052
Color [Black]	9	4		Q5QPK2;H0Y368;O60762;Q5QPJ9	Q5QPK2;H0Y368;O60762;Q5QPJ9	Dolichol-phosphate mannosyltransferase subunit 1	DPM1			5	5	5	25.1	25.1	25.1	32.426	0	62.239	1199600000	30	0.460746	0.607878	-0.209884	-0.301242	26.8061	26.7877	26.5384	26.9898	26.5858	27.1863
Color [Black]	9	4		H0Y3P2;D3DQV9;P78344;E9PKF8;H0YCH5;H0YE22;H0YEC5;H0YD77	H0Y3P2;D3DQV9;P78344	Eukaryotic translation initiation factor 4 gamma 2	EIF4G2			8	4	4	8.9	4	4	129.16	0	19.501	397800000	11	0.451791	0.79513	0.0827465	0.142943	25.1816	25.3716	25.3354	25.1275	25.3107	25.2021
Color [Black]	9	4		H0Y4R1;P12268;E7ETK5	H0Y4R1;P12268;E7ETK5	Inosine-5-monophosphate dehydrogenase 2	IMPDH2			17	17	17	39.8	39.8	39.8	50.957	0	262.43	10097000000	82	0.977567	0.598229	-0.189484	-0.320706	29.9146	30.0065	30.0299	30.3302	30.0443	30.1449
Color [Black]	9	4		H0Y564;Q9H1A4	H0Y564;Q9H1A4	Anaphase-promoting complex subunit 1	ANAPC1			5	5	5	4.6	4.6	4.6	161.45	0	82.705	209710000	14	0.258821	0.763119	-0.120933	-0.176287	24.7177	24.7508	24.1962	24.7718	24.6375	24.6182
Color [Black]	9	4		H0Y612;Q9UPN9	H0Y612;Q9UPN9	E3 ubiquitin-protein ligase TRIM33	TRIM33			4	4	4	5.3	5.3	5.3	98.891	0	5.4301	94757000	12	0.525542	0.683481	0.151815	0.242105	23.5395	23.6128	23.4798	23.4762	23.1535	23.547
Color [Black]	9	4		H0Y653;H0YDU4;O00567	H0Y653;H0YDU4;O00567	Nucleolar protein 56	NOP56			3	3	3	16.4	16.4	16.4	24.144	0.0040424	1.6669	84093000	6	0.0417404	0.967896	-0.0195192	-0.0296079	23.2826	23.2832	23.7355	23.5242	23.3543	23.4814
Color [Black]	9	4		H0Y6I0;Q13439;C9JHJ5;A0A087WTW2;E7EVX2	H0Y6I0;Q13439	Golgin subfamily A member 4	GOLGA4			10	10	10	4.9	4.9	4.9	246.6	0	11.617	642050000	17	0.2532	0.687469	-0.190376	-0.238437	26.1562	26.0568	26.1259	26.566	26.6334	25.7107
Color [Black]	9	4		H0Y6W0;O95985	H0Y6W0;O95985	DNA topoisomerase;DNA topoisomerase 3-beta-1	TOP3B			3	3	3	6.7	6.7	6.7	59.27	0.0040262	1.644	86907000	4	0.851093	0.508123	0.322313	0.476841	23.0377	22.9912	23.0993	23.0337	22.4361	22.6913
Color [Black]	9	4		H0Y711;Q9BQA1	H0Y711;Q9BQA1	Methylosome protein 50	WDR77			4	4	4	22.3	22.3	22.3	30.987	0	51.119	607460000	14	0.188188	0.799051	0.0938301	0.135863	25.9006	26.1567	26.129	25.9	25.7096	26.2953
Color [Black]	9	4		H0Y720;Q9UPQ9	H0Y720;Q9UPQ9	Trinucleotide repeat-containing gene 6B protein	TNRC6B			11	11	11	10.9	10.9	10.9	148.57	0	24.089	1376000000	35	1.8352	0.44197	-0.363815	-0.618407	26.621	26.6803	26.4026	26.9772	26.9306	26.8876
Color [Black]	9	4		H0Y8C6;O00410;C9JMV5;E7ETV3;H0Y3V4;C9JZ53;E7EQT5;E7EV12;O60518	H0Y8C6;O00410	Importin-5	IPO5			17	17	17	20.9	20.9	20.9	123.75	0	114.13	3544000000	76	1.691	0.617159	-0.159939	-0.294586	28.38	28.4981	28.3973	28.5912	28.5441	28.6198
Color [Black]	9	4		H0YB37;Q99614	H0YB37;Q99614	Tetratricopeptide repeat protein 1	TTC1			2	2	2	14.1	14.1	14.1	18.901	0	3.0497	290570000	9	0.623463	0.305176	-0.786644	-0.736888	23.3761	25.1652	24.7929	25.3082	24.927	25.4588
Color [Black]	9	4		H0YBR0;Q96Q05;A0A0J9YWK7	H0YBR0;Q96Q05	Trafficking protein particle complex subunit 9	TRAPPC9			3	3	3	4.3	4.3	4.3	110.09	0.0040506	1.6754	168310000	4	2.36556	0.457837	0.309064	0.558884	24.1043	24.0997	24.2543	23.8503	23.8147	23.8661
Color [Black]	9	4		H0YDM2;O94964;X6R3R3	H0YDM2;O94964;X6R3R3	Protein SOGA1;N-terminal form;C-terminal 80 kDa form	SOGA1			12	12	10	10.2	10.2	9.1	142.11	0	28.99	616430000	28	2.73623	0.23228	-0.464551	-0.824692	25.4784	25.6314	25.6608	26.068	26.0002	26.0961
Color [Black]	9	4		H0YDT0;Q96D71;H0YE89;H0YCR2;E9PMG1	H0YDT0		REPS1			12	3	2	14.7	3.4	2.5	115.76	0	4.3386	276700000	8	0.573965	0.447073	0.532277	0.583157	24.6076	24.8025	25.7873	24.4201	24.2716	24.9089
Color [Black]	9	4		H0YEH2;Q5T1Z4;Q5T1Z8;Q14671;E9PR38;H0YDK8;H0YC97;H0YDC5;H0YDQ6;E9PM68;E9PL65;E9PMX1	H0YEH2;Q5T1Z4;Q5T1Z8;Q14671;E9PR38;H0YDK8	Pumilio homolog 1	PUM1			12	12	10	12.2	12.2	10.6	120.11	0	269.94	1989600000	54	0.456729	0.671183	-0.169064	-0.256288	26.9466	26.9089	26.8369	27.2972	26.7682	27.1341
Color [Black]	9	4		H0YEU2;F8VYZ4;A0A0G2JQI0;H0YAK8;Q5T3E5;Q9H1D0;C9JSX9;H0YN25;G5E9W0;M0QXI5;A0A1B0GWA2;A0A0A0MR68;C9JIS2;F8WBL2;A0A0A0MRB6;E9PSF4;Q5SZP1;A0A0C4DFZ6;H0Y8I7;H0YES8;E9PJN9;H0YHQ7;I3L4Y5;M0R2M8;A0A140T964;Q5T4K3;H0YIN8;O95900	H0YEU2		RPS3			29	18	6	32.5	21.7	8.9	118.12	0	238.36	14611000000	98	0.746133	0.553898	-0.247846	-0.379846	29.9276	30.3242	30.1316	30.4225	30.5219	30.1826
Color [Black]	9	4		H0YGS7;Q6PJ69;H0YG27	H0YGS7;Q6PJ69;H0YG27	Tripartite motif-containing protein 65	TRIM65			2	2	2	11.9	11.9	11.9	26.995	0	3.5552	164980000	4	0.512095	0.438531	0.661378	0.62039	24.0173	24.0382	24.4938	22.5926	24.4775	23.4949
Color [Black]	9	4		H0YI09;Q9H8H3;F8VQX6	H0YI09;Q9H8H3;F8VQX6	Methyltransferase-like protein 7A	METTL7A			4	4	4	23	23	23	28.188	0	8.6919	230440000	15	1.71083	0.232035	-0.509094	-0.802058	24.0494	24.0813	24.2686	24.4267	24.675	24.8249
Color [Black]	9	4		H0YJ34;Q96AC1;A0A0U1RRM8;G3V3J0;G3V5R2;G3V281;H0YJB6	H0YJ34;Q96AC1;A0A0U1RRM8	Fermitin family homolog 2	FERMT2			8	8	8	16.6	16.6	16.6	73.352	0	120.8	684800000	27	0.213731	0.825776	-0.0795854	-0.123467	26.2093	26.3651	25.9118	26.3154	26.2795	26.13
Color [Black]	9	4		H0YK09;Q8TBC3;M0R204;M0QXA4;M0R0S2;M0QZF4;M0R0S1	H0YK09;Q8TBC3;M0R204;M0QXA4;M0R0S2;M0QZF4;M0R0S1	SH3KBP1-binding protein 1	DET1;SHKBP1			2	2	2	2.7	2.7	2.7	89.59	0	2.9497	233910000	12	0.375032	0.815777	0.0742397	0.12734	24.6394	24.5644	24.7102	24.5596	24.442	24.6897
Color [Black]	9	4		H0YKD8;P46779;H0YLP6;H0YMF4	H0YKD8;P46779;H0YLP6;H0YMF4	60S ribosomal protein L28	RPL28			6	6	6	26.5	26.5	26.5	19.072	0	10.825	9732100000	15	0.375894	0.579443	-0.278311	-0.343356	29.9359	29.1779	29.8138	29.6554	30.3198	29.7874
Color [Black]	9	4		H0YKK6;Q06323;H0YLU2	H0YKK6;Q06323	Proteasome activator complex subunit 1	PSME1			3	3	3	37.8	37.8	37.8	10.576	0	5.4724	590600000	8	0.0792788	0.938909	-0.0376485	-0.0564048	26.0084	26.1802	25.8502	25.7849	26.1205	26.2463
Color [Black]	9	4		H0YM23;O75179;H0YLQ3	H0YM23;O75179	Ankyrin repeat domain-containing protein 17	ANKRD17			21	8	8	10.3	3.9	3.9	263.25	0	28.164	1558800000	22	1.08646	0.51635	-0.294758	-0.469697	26.8137	26.7316	26.8301	27.3342	26.9659	26.9596
Color [Black]	9	4		H0YME5;Q9P2K8	H0YME5;Q9P2K8	Eukaryotic translation initiation factor 2-alpha kinase 4	EIF2AK4			4	4	4	3.4	3.4	3.4	161.12	0	14.869	167070000	8	1.68201	0.661293	-0.140814	-0.261719	24.068	24.0446	24.0816	24.2468	24.1328	24.237
Color [Black]	9	4		H0YNH8;Q9BZF9;F5H2B9;H0YN48;H0YMI1	H0YNH8;Q9BZF9;F5H2B9	Uveal autoantigen with coiled-coil domains and ankyrin repeats	UACA			14	14	14	11.3	11.3	11.3	161.31	0	47.908	1608800000	32	0.312837	0.760241	0.116599	0.178752	27.5188	27.7306	27.2776	27.2385	27.4486	27.4901
Color [Black]	9	4		H2E272;A0A1B0GUM3;S4R3T8;Q2I0M5;A0A0U1RRM2	H2E272;A0A1B0GUM3;S4R3T8		MST1R;CXorf40B			6	6	2	7.4	7.4	2.5	103.29	0	6.2697	274440000	14	0.834339	0.191484	-1.01396	-0.953256	24.3518	24.5752	22.9975	24.6723	24.7608	25.5333
Color [Black]	9	4		H3BLV9;Q96SB4;H7C521;A8MPP7;A8MPY5;E7ETV6;Q9UPE1	H3BLV9;Q96SB4	SRSF protein kinase 1	SRPK1			5	5	4	7.7	7.7	6	76.039	0	10.696	443700000	10	0.886348	0.551863	-0.232758	-0.37399	25.3166	25.4782	25.7271	25.7292	25.6999	25.791
Color [Black]	9	4		H3BNE1;H3BR18;H3BM38;H3BPJ0;O00161;H3BNG6;H3BU94;H3BR99;H3BP15;H3BQY9;H3BV99	H3BNE1;H3BR18;H3BM38;H3BPJ0;O00161	Synaptosomal-associated protein;Synaptosomal-associated protein 23	SNAP23			3	3	3	39.2	39.2	39.2	11.14	0	11.329	330840000	13	0.351245	0.433946	-1.02664	-0.598927	25.1946	21.5973	25.2777	24.9626	25.0598	25.1272
Color [Black]	9	4		H3BQF7;H3BMU1;H3BUI0;J3KR23;P53990;F5GXM3	H3BQF7;H3BMU1;H3BUI0;J3KR23;P53990;F5GXM3	IST1 homolog	IST1			2	2	2	10.8	10.8	10.8	19.013	0.0020768	1.7867	3740600000	30	0.841506	0.0565455	3.45127	1.43586	28.5426	28.6471	28.5476	23.1048	23.3468	28.9319
Color [Black]	9	4		H3BND4;Q6P996;H3BU11;H3BQ54;H3BNL6;J3KNK7;Q86XE2;Q6P474	H3BND4;Q6P996;H3BU11;H3BQ54;H3BNL6;J3KNK7;Q86XE2;Q6P474	Pyridoxal-dependent decarboxylase domain-containing protein 1;Putative pyridoxal-dependent decarboxylase domain-containing protein 2	PDXDC1;PDXDC2P			2	2	2	3	3	3	88.761	0.004914	1.5023	80593000	3	0.17149	0.672761	0.290879	0.254811	23.5012	23.3414	23.332	23.3805	24.041	21.8804
Color [Black]	9	4		H3BND8;Q93009;F5H2X1	H3BND8;Q93009	Ubiquitin carboxyl-terminal hydrolase;Ubiquitin carboxyl-terminal hydrolase 7	USP7			6	6	6	8.9	8.9	8.9	105.55	0	26.5	668560000	18	2.13466	0.437477	-0.344088	-0.605354	26.2416	26.1047	26.2726	26.6377	26.5251	26.4883
Color [Black]	9	4		H3BNZ9;Q70E73;C9J164	H3BNZ9;Q70E73;C9J164	Ras-associated and pleckstrin homology domains-containing protein 1	RAPH1			5	5	5	4.5	4.5	4.5	163.41	0	18.34	308600000	10	1.64319	0.227327	0.527836	0.816343	25.3724	25.0354	25.2802	24.8673	24.5023	24.7348
Color [Black]	9	4		H3BPH4;H3BV55;O15305;H3BR08;H3BM92;H3BT06;H3BNY9;H3BRM0;H3BV34	H3BPH4;H3BV55;O15305;H3BR08;H3BM92;H3BT06;H3BNY9;H3BRM0;H3BV34	Phosphomannomutase;Phosphomannomutase 2	PMM2			2	2	2	16.2	16.2	16.2	16.223	0	3.5327	252150000	5	0.234821	0.549458	0.510551	0.376942	25.1836	24.2028	24.9558	25.0029	25.1384	22.6693
Color [Black]	9	4		H3BQF1;H3BQB1;P07741;H3BQZ9;H3BSW3	H3BQF1;H3BQB1;P07741;H3BQZ9;H3BSW3	Adenine phosphoribosyltransferase	APRT			2	2	2	15.5	15.5	15.5	16.323	0.00053305	1.9607	168120000	3	0.430661	0.451209	0.646087	0.565903	24.2231	24.2303	24.67	22.4815	24.4136	24.29
Color [Black]	9	4		H3BRE8;Q9BWH6;A0A0B4J2A0;H3BPM3;V9GY63	H3BRE8;Q9BWH6	RNA polymerase II-associated protein 1	RPAP1			8	8	5	6.8	6.8	4.2	150.12	0	13.836	629230000	18	0.283771	0.782614	-0.105454	-0.162288	25.9944	25.8967	25.8067	25.8948	25.8373	26.282
Color [Black]	9	4		H3BS86;Q9UNE7;H3BUD0;H3BTA3	H3BS86;Q9UNE7;H3BUD0	E3 ubiquitin-protein ligase CHIP	STUB1			3	3	3	16.4	16.4	16.4	24.428	0	3.5872	228820000	8	0.418355	0.478147	0.556569	0.521775	24.6036	24.7754	24.5922	22.9739	24.6953	24.6323
Color [Black]	9	4		H3BT57;P29590	H3BT57;P29590	Protein PML	PML			3	3	3	5.8	5.8	5.8	62.913	0	6.0353	139890000	9	0.444505	0.469208	-0.574673	-0.54446	23.6886	24.3354	22.4886	24.1805	23.8284	24.2277
Color [Black]	9	4		H3BT58;Q14019	H3BT58;Q14019	Coactosin-like protein	COTL1			3	3	3	43.8	43.8	43.8	8.2242	0	42.967	529040000	16	0.667394	0.231	-0.984633	-0.842243	23.6865	25.5774	25.7775	26.0162	25.8829	26.0962
Color [Black]	9	4		H7BXY3;Q7L2E3	H7BXY3;Q7L2E3	Putative ATP-dependent RNA helicase DHX30	DHX30			15	15	15	15.8	15.8	15.8	130.55	0	20.627	2158800000	32	1.05622	0.616284	-0.169097	-0.293966	27.6206	27.6693	27.649	27.9351	27.6805	27.8306
Color [Black]	9	4		H7BYP1;O95232;D6RHH0;U3KQT3;D6RDI2	H7BYP1;O95232	Luc7-like protein 3	TRPM3;LUC7L3			3	3	3	1.6	1.6	1.6	247.36	0	3.1105	196850000	7	0.0324172	0.975434	0.0142886	0.0220262	24.3622	24.4753	24.535	24.7048	24.2269	24.3979
Color [Black]	9	4		H7BZW2;Q6P2H3	H7BZW2;Q6P2H3	Centrosomal protein of 85 kDa	CEP85			5	5	5	13.3	13.3	13.3	50.232	0	54.654	421840000	12	0.574136	0.550847	-0.267286	-0.377943	25.3132	25.0993	24.8517	25.586	25.0515	25.4286
Color [Black]	9	4		H7C152;Q7Z3C6;H7C1G6	H7C152;Q7Z3C6	Autophagy-related protein 9A	ATG9A			5	5	5	25.9	25.9	25.9	26.865	0	7.2773	216070000	13	0.146341	0.919139	0.0422573	0.0695762	24.6622	24.4154	24.7365	24.5692	24.6383	24.4798
Color [Black]	9	4		H7C1N2;J3KR05;O75128	H7C1N2;J3KR05;O75128	Protein cordon-bleu	COBL			6	6	6	7.3	7.3	7.3	119.04	0	7.135	320860000	13	1.06275	0.527978	0.276752	0.444666	25.07	25.0345	24.9578	24.9587	24.5525	24.7209
Color [Black]	9	4		H7C360;C9J840;E7EX83;A0A0D9SG62;H7C0P6;E7ENQ1;G3XAA2;G5E948;E7EN19;A0A0D9SEY1;O95819;H7C3Z6;Q9UKE5	H7C360;C9J840;E7EX83;A0A0D9SG62;H7C0P6;E7ENQ1;G3XAA2;G5E948;E7EN19;A0A0D9SEY1;O95819	Mitogen-activated protein kinase kinase kinase kinase 4	MAP4K4			4	3	2	3.7	2.7	1.9	157.15	0	6.8174	110630000	10	0.462711	0.446707	0.642963	0.584266	23.7822	23.9596	24.1546	22.3189	24.3643	23.2843
Color [Black]	9	4		I3L0N3;P46459	I3L0N3;P46459	Vesicle-fusing ATPase	NSF			7	7	7	10.6	10.6	10.6	82.091	0	7.4538	417500000	19	0.668543	0.562484	-0.240548	-0.362705	25.5053	25.8593	25.3415	25.7652	25.7395	25.9229
Color [Black]	9	4		I3L0U2;Q9Y6M0;I3L3C7	I3L0U2;Q9Y6M0;I3L3C7	Testisin	PRSS21			3	3	3	17.9	17.9	17.9	24.706	0	5.0278	348750000	5	0.791827	0.179024	1.53636	1.10066	24.8721	25.4476	25.3672	23.0369	22.6105	25.4305
Color [Black]	9	4		I3L1L3;Q9BQG0;I3L2H8	I3L1L3;Q9BQG0	Myb-binding protein 1A	MYBBP1A			14	14	14	14.1	14.1	14.1	140.13	0	32.985	1091100000	34	0.13642	0.862897	0.0686556	0.100115	26.9379	26.6351	26.6831	26.3952	26.706	26.9489
Color [Black]	9	4		I3L1P8;Q02978	I3L1P8;Q02978	Mitochondrial 2-oxoglutarate/malate carrier protein	SLC25A11			5	5	5	20.9	20.9	20.9	32.182	0	27.187	988770000	13	0.814714	0.473262	-0.376151	-0.527031	26.2301	26.3422	26.2471	26.4251	26.4521	27.0707
Color [Black]	9	4		I3L2C7;P57678;I3L4A4;I3L399;E7EN12;I3L4M4;I3L1J7	I3L2C7;P57678	Gem-associated protein 4	GEMIN4			26	26	26	29.8	29.8	29.8	118.82	0	174.08	8534800000	97	2.59578	0.447243	-0.314697	-0.575583	29.4931	29.5955	29.6289	29.85	29.9285	29.8832
Color [Black]	9	4		I3L397;I3L504;P63241;F8WCJ1;C9J7B5;C9J4W5;Q9GZV4;Q6IS14	I3L397;I3L504;P63241;F8WCJ1;C9J7B5;C9J4W5;Q9GZV4;Q6IS14	Eukaryotic translation initiation factor 5A;Eukaryotic translation initiation factor 5A-1;Eukaryotic translation initiation factor 5A-2;Eukaryotic translation initiation factor 5A-1-like	EIF5A;EIF5A2;EIF5AL1			4	4	4	21.9	21.9	21.9	16.019	0	8.846	2555400000	9	0.794052	0.704016	-0.12612	-0.219968	27.8631	27.9104	27.8122	27.8529	28.05	28.0612
Color [Black]	9	4		I3L3U9;J3QSV6;O76021;I3L3C4;I3L234	I3L3U9;J3QSV6;O76021;I3L3C4;I3L234	Ribosomal L1 domain-containing protein 1	RSL1D1			2	2	2	11.1	11.1	11.1	33.9	0	7.279	89599000	5	0.134563	0.772305	-0.16198	-0.171638	23.2365	23.1551	23.117	23.2797	22.5926	24.1223
Color [Black]	9	4		J3KN16;Q5VYK3;R4GMY1;F6XAQ5;R4GMY3	J3KN16;Q5VYK3	Proteasome-associated protein ECM29 homolog	KIAA0368;ECM29			20	20	20	12.6	12.6	12.6	223.69	0	37.807	2153400000	51	0.129994	0.953466	-0.0220331	-0.039186	27.874	27.9433	27.7882	27.8422	27.9767	27.8526
Color [Black]	9	4		J3KPX7;Q99623;F5GY37;F5GWA7;F5H3X6;F5H0C5;F5H2D2;U3KPZ5	J3KPX7;Q99623;F5GY37;F5GWA7;F5H3X6	Prohibitin-2	PHB2			15	15	15	58.4	58.4	58.4	33.239	0	323.31	21679000000	86	0.775047	0.795992	-0.0787958	-0.144091	30.7816	30.6608	30.7811	30.8086	30.7851	30.8661
Color [Black]	9	4		J3KQN4;H0Y5B4;H7BZ11;P83881;Q969Q0;R4GN19;H7BY91;H0Y3V9	J3KQN4;H0Y5B4;H7BZ11;P83881;Q969Q0	60S ribosomal protein L36a;60S ribosomal protein L36a-like	RPL36A;RPL36A-HNRNPH2;RPL36AL			4	4	4	27.5	27.5	27.5	16.378	0	4.9043	3457900000	14	0.352614	0.679643	0.176196	0.248976	28.4187	28.4971	28.4433	27.8796	28.5727	28.3781
Color [Black]	9	4		J3KR97;Q9BTW9;I3L0V3;I3L439;A0A0J9YWI5;A0A0J9YVR1;A0A0J9YVU1;I3L3H4;I3L131;I3L143;I3L163;I3L500;I3L4D2;I3L120;A0A0J9YXU4	J3KR97;Q9BTW9	Tubulin-specific chaperone D	TBCD			7	7	7	8	8	8	136.55	0	10.675	393250000	9	0.984777	0.691864	-0.128136	-0.228409	25.0805	24.9901	25.2002	25.2267	25.2125	25.2159
Color [Black]	9	4		J3KT73;J3QL01;P63173;J3KSP2	J3KT73;J3QL01;P63173;J3KSP2	60S ribosomal protein L38	RPL38			3	3	3	39.1	39.1	39.1	7.5649	0	76.609	2180100000	17	1.21049	0.500129	-0.30382	-0.491662	27.3109	27.3212	27.3424	27.6238	27.4275	27.8347
Color [Black]	9	4		J3KTA4;P17844;J3KRZ1;J3QRQ7;J3QSF1;J3QR02;J3KRX8;X6RLV5;A0A0U1RQJ0	J3KTA4;P17844	Probable ATP-dependent RNA helicase DDX5	DDX5			22	21	14	35.2	33.4	21.3	69.086	0	284.06	19345000000	91	0.0214739	0.987437	0.00658989	0.0109401	30.595	30.5824	30.6103	30.4786	30.4962	30.7931
Color [Black]	9	4		J3QR09;J3KTE4;P84098;J3QL15	J3QR09;J3KTE4;P84098	Ribosomal protein L19;60S ribosomal protein L19	RPL19			5	5	5	25.9	25.9	25.9	23.134	0	121.33	2643800000	20	0.100403	0.938309	0.0367012	0.0581427	27.6572	28.0096	27.9841	27.7654	27.7979	27.9774
Color [Black]	9	4		J3QK89;Q8IWX8	J3QK89;Q8IWX8	Calcium homeostasis endoplasmic reticulum protein	CHERP			4	4	4	3.9	3.9	3.9	104.93	0	4.4301	824770000	15	0.128652	0.951345	-0.0248477	-0.0435249	26.0771	26.2609	26.2435	26.1622	26.2957	26.1981
Color [Black]	9	4		J3QQ67;Q07020;H0YHA7;G3V203;F8VUA6;F8VYV2;A0A075B7A0;F8VXR6	J3QQ67;Q07020;H0YHA7;G3V203;F8VUA6;F8VYV2;A0A075B7A0	60S ribosomal protein L18	RPL18			7	7	7	41.6	41.6	41.6	21.728	0	80.661	6672600000	43	0.0934997	0.946745	-0.0308698	-0.049963	29.1517	29.431	29.3178	29.1632	29.4433	29.3865
Color [Black]	9	4		J3QRS3;A0A0A0MT11;Q13555;H0Y6G2;Q8WU40;Q13554;H7BXS4;H7BZC6;H7C394;E9PBG7;E9PF82;E9PJB3;P19105;O14950;Q9UQM7;Q13557;D6RHX9;E9PBE8;E7EQE4;H0Y9C2	J3QRS3;A0A0A0MT11;Q13555;H0Y6G2;Q8WU40	Calcium/calmodulin-dependent protein kinase type II subunit gamma	MYL12A;CAMK2G			16	16	2	23.6	23.6	2.6	90.61	0	184.98	4170400000	63	0.229818	0.863277	0.0598831	0.0994544	28.7264	28.7333	28.6259	28.8258	28.561	28.5191
Color [Black]	9	4		J3QRU1;P07947	J3QRU1;P07947	Non-specific protein-tyrosine kinase;Tyrosine-protein kinase Yes	YES1			2	2	2	5.3	5.3	5.3	61.386	0	2.78	98296000	8	0.979496	0.229472	0.670329	0.816741	23.7731	23.8079	23.8938	22.5337	23.5899	23.3403
Color [Black]	9	4		J3QS41;P42694;A0A075B6R3;J3KT20;J3QRR8;J3KS59	J3QS41;P42694	Probable helicase with zinc finger domain	HELZ			12	12	12	8.1	8.1	8.1	219.05	0	76.914	1480000000	47	1.14665	0.607426	-0.171766	-0.301109	26.693	26.8608	26.8464	27.0621	26.938	26.9154
Color [Black]	9	4		J3QT28;O43684;J3QSX4	J3QT28;O43684	Mitotic checkpoint protein BUB3	BUB3			5	5	5	27.3	27.3	27.3	31.703	0	268.94	601630000	25	0.0714104	0.940793	-0.0381705	-0.0555455	25.6802	26.1195	25.8381	25.6584	25.9743	26.1196
Color [Black]	9	4		K7EIU8;Q13485;K7EL18;K7EIJ2;K7ENG8;K7ES96;A0A087WUF3;K7EL15	K7EIU8;Q13485;K7EL18;K7EIJ2;K7ENG8;K7ES96	Mothers against decapentaplegic homolog;Mothers against decapentaplegic homolog 4	SMAD4			3	3	3	6.6	6.6	6.6	50.052	0.0039781	1.5602	238280000	5	0.311025	0.643407	0.214856	0.274738	25.1042	24.7918	24.9927	25.0293	25.0002	24.2147
Color [Black]	9	4		K7EJT5;K7EP65;K7ELC4;K7EMH1;K7ERI7;K7EKS7;P35268	K7EJT5;K7EP65;K7ELC4;K7EMH1;K7ERI7;K7EKS7;P35268	60S ribosomal protein L22	RPL22			2	2	2	51.1	51.1	51.1	5.0827	0	12.09	7084800000	20	0.468953	0.778921	-0.0972595	-0.164905	29.3084	29.4742	29.2669	29.5744	29.3838	29.383
Color [Black]	9	4		K7EQ02;K7EQ55;K7EK33;Q96EP5	K7EQ02;K7EQ55;K7EK33;Q96EP5	DAZ-associated protein 1	DAZAP1			5	5	5	20.8	20.8	20.8	35.02	0	17.785	1274600000	30	0.451872	0.743375	-0.118251	-0.192999	26.8589	26.6407	26.5416	26.8028	26.6882	26.9049
Color [Black]	9	4		K7ELG9;Q3MHD2	K7ELG9;Q3MHD2	Protein LSM12 homolog	LSM12			4	4	4	26.1	26.1	26.1	24.955	0	135.98	456460000	19	0.378936	0.662602	-0.183385	-0.260775	25.3922	25.5328	25.5069	25.4802	26.0573	25.4445
Color [Black]	9	4		K7ES52;K7ERJ1;K7ERV3;Q969F8;K7ENW5	K7ES52;K7ERJ1;K7ERV3;Q969F8	Thymidine kinase;KiSS-1 receptor	TK1;KISS1R			5	5	5	36.1	36.1	36.1	19.786	0	20.097	736990000	23	0.162204	0.799617	-0.110431	-0.14609	26.6922	25.8852	26.0448	26.452	26.2322	26.2693
Color [Black]	9	4		M0QXS5;P14866;M0QYL7;M0R1W6;M0QYT0;M0R076;B4DVF8	M0QXS5;P14866	Heterogeneous nuclear ribonucleoprotein L	HNRNPL			6	6	6	12.5	12.5	12.5	58.362	0	9.9797	1440600000	24	0.373717	0.798909	-0.0817655	-0.138188	27.2165	27.121	27.0659	27.0713	27.3493	27.2281
Color [Black]	9	4		M0QYS1;P40429;Q8J015;Q6NVV1	M0QYS1;P40429;Q8J015	60S ribosomal protein L13a	RPL13A;RPL13a			5	5	5	23.8	23.8	23.8	24.104	0	323.31	4081700000	49	0.486889	0.796586	-0.0865892	-0.149963	28.5765	28.5432	28.4118	28.5622	28.5172	28.7119
Color [Black]	9	4		M0QZN2;M0R0F0;M0R0R2;P46782	M0QZN2;M0R0F0;M0R0R2;P46782	40S ribosomal protein S5;40S ribosomal protein S5, N-terminally processed	RPS5			2	2	2	20.9	20.9	20.9	14.763	0	80.716	1199800000	14	2.23453	0.223761	-0.53975	-0.898672	26.741	26.4623	26.6709	27.1299	27.0898	27.2737
Color [Black]	9	4		M0QZR4;Q92888;M0QYC1;M0QYS3;M0QZH8;M0R2C7	M0QZR4;Q92888;M0QYC1;M0QYS3	Rho guanine nucleotide exchange factor 1	ARHGEF1			7	7	7	8.9	8.9	8.9	108.32	0	8.9782	667590000	16	0.645495	0.512231	-0.35325	-0.472766	26.3847	25.5875	25.8546	26.3455	26.141	26.4001
Color [Black]	9	4		M0R061;Q6JHZ5;O14579	M0R061;Q6JHZ5;O14579	Coatomer subunit epsilon	COPE			3	3	3	21.9	21.9	21.9	16.453	0	7.4842	350460000	12	0.0646245	0.968518	0.0176582	0.0296724	25.2045	25.1524	25.3866	25.1609	25.1731	25.3566
Color [Black]	9	4		M0R0Y2;P54920;M0R213;M0R2M1;M0R0I4;A0A087WZQ7;Q9H115	M0R0Y2;P54920;M0R213;M0R2M1	Alpha-soluble NSF attachment protein	NAPA			4	4	4	16.8	16.8	16.8	29.163	0	3.7778	106700000	10	0.038389	0.951129	-0.0322514	-0.0410763	23.3786	23.4623	23.6312	24.0199	23.0691	23.4799
Color [Black]	9	4		M0R117;Q02543;M0R1A7;M0R3D6;M0R0P7	M0R117;Q02543;M0R1A7;M0R3D6;M0R0P7	60S ribosomal protein L18a	RPL18A			8	8	8	45.5	45.5	45.5	18.079	0	202.07	17138000000	60	1.11377	0.474819	-0.346898	-0.536604	30.5016	30.0966	30.5319	30.6658	30.6999	30.8052
Color [Black]	9	4		M0R165;Q9UBC2;M0R2S2;K7EJR2;M0R330;M0QX30;M0R1V5;M0R3I1	M0R165;Q9UBC2;M0R2S2	Epidermal growth factor receptor substrate 15-like 1	EPS15L1			7	7	7	10.4	10.4	10.4	83.474	0	6.3399	775600000	10	2.36629	0.0537143	0.956404	1.4405	26.9698	26.8546	26.535	25.9676	25.6361	25.8866
Color [Black]	9	4		M0R210;P62249;A0A087WZ27;M0R3H0;M0QX76;M0R1M5;Q6IPX4	M0R210;P62249;A0A087WZ27;M0R3H0	40S ribosomal protein S16	RPS16;ZNF90			7	7	7	44.2	44.2	44.2	14.419	0	14.046	4783100000	24	0.943331	0.564461	-0.222637	-0.364739	28.5611	28.4565	28.6953	28.908	28.8479	28.6249
Color [Black]	9	4		M0R2B7;P28340;M0QZR8;M0QZB4;M0QXE6;M0R3H8	M0R2B7;P28340;M0QZR8	DNA polymerase;DNA polymerase delta catalytic subunit	POLD1			5	5	5	3.1	3.1	3.1	229.39	0	3.5636	774850000	6	0.486156	0.23302	1.53079	0.818531	26.4691	26.699	26.8597	26.5898	26.4298	22.4157
Color [Black]	9	4		O00151	O00151	PDZ and LIM domain protein 1	PDLIM1			9	9	9	33.1	33.1	33.1	36.071	0	45.589	1321800000	32	0.0663562	0.94703	0.0309925	0.0467583	27.4654	27.0704	27.009	27.2526	26.9978	27.2015
Color [Black]	9	4		O00154;K7EKP8	O00154;K7EKP8	Cytosolic acyl coenzyme A thioester hydrolase	ACOT7			6	6	6	18.7	18.7	18.7	41.796	0	12.719	1292900000	30	1.00209	0.779711	0.0890827	0.164449	26.872	26.9146	26.9898	26.7894	26.8625	26.8571
Color [Black]	9	4		O00170;E9PMH2;V9GYQ3	O00170;E9PMH2	AH receptor-interacting protein	AIP			3	3	3	13.6	13.6	13.6	37.636	0	4.3112	164740000	16	0.341203	0.49534	0.633362	0.499542	24.3073	24.3119	24.3129	25.2128	22.8829	22.9364
Color [Black]	9	4		O00203;H0YBD0;Q13367	O00203	AP-3 complex subunit beta-1	AP3B1			11	11	11	12	12	12	121.32	0	17.131	1708500000	38	0.550801	0.868082	0.052859	0.0974394	27.4005	27.3362	27.472	27.3437	27.3254	27.381
Color [Black]	9	4		O00291;C9JMG5	O00291	Huntingtin-interacting protein 1	HIP1			11	9	9	13.3	11	11	116.22	0	17.013	378800000	15	0.719459	0.571976	0.222605	0.347008	25.6478	25.2337	25.4031	25.3053	25.252	25.0595
Color [Black]	9	4		O00299	O00299	Chloride intracellular channel protein 1	CLIC1			6	6	6	32.4	32.4	32.4	26.922	0	11.475	443140000	19	1.59147	0.338169	-0.449451	-0.713893	25.0179	25.3598	25.1181	25.7495	25.6239	25.4708
Color [Black]	9	4		O00303;H0YDT6	O00303;H0YDT6	Eukaryotic translation initiation factor 3 subunit F	EIF3F			8	8	6	29.7	29.7	22.1	37.563	0	55.445	1167200000	34	0.301679	0.918368	-0.0396105	-0.0715795	26.4611	26.5699	26.6326	26.615	26.5573	26.6102
Color [Black]	9	4		O00425;F8WD15	O00425	Insulin-like growth factor 2 mRNA-binding protein 3	IGF2BP3			8	8	8	18.7	18.7	18.7	63.704	0	68.543	794520000	22	0.0687244	0.976285	0.0126476	0.0224132	25.9736	25.9797	25.981	25.837	26.0284	26.0311
Color [Black]	9	4		O00443;A0A0C4DGF9;E9PPP3	O00443	Phosphatidylinositol 4-phosphate 3-kinase C2 domain-containing subunit alpha	PIK3C2A			9	9	9	6.2	6.2	6.2	190.68	0	7.097	577310000	22	0.65605	0.615283	-0.186829	-0.297079	25.3124	25.5713	25.7058	25.6056	25.7967	25.7476
Color [Black]	9	4		O00445;A0A0C4DGZ5	O00445;A0A0C4DGZ5	Synaptotagmin-5;Tyrosine--tRNA ligase	SYT5;YARS			15	13	13	9.4	8.2	8.2	211.13	0	39.648	1479800000	43	0.328375	0.781738	-0.101816	-0.162239	27.0252	27.2544	27.0558	27.387	27.0231	27.2308
Color [Black]	9	4		O00483	O00483	Cytochrome c oxidase subunit NDUFA4	NDUFA4			3	3	3	37	37	37	9.3697	0	6.0947	726910000	11	0.467329	0.780697	0.0953738	0.162114	26.1325	26.2581	26.2661	26.2719	26.0849	26.0138
Color [Black]	9	4		O00487	O00487	26S proteasome non-ATPase regulatory subunit 14	PSMD14			2	2	2	11.6	11.6	11.6	34.577	0	4.6559	498440000	11	0.486743	0.438714	-0.690816	-0.618076	23.5799	25.3803	25.4621	25.3697	25.5825	25.5424
Color [Black]	9	4		O00505;H0Y4S9	O00505;H0Y4S9	Importin subunit alpha-4	KPNA3			3	3	3	7.3	7.3	7.3	57.81	0	7.7969	221150000	9	0.0404017	0.966243	0.0219084	0.0320098	24.3857	24.6461	24.8133	24.3929	24.5334	24.8531
Color [Black]	9	4		O00743	O00743	Serine/threonine-protein phosphatase 6 catalytic subunit;Serine/threonine-protein phosphatase 6 catalytic subunit, N-terminally processed	PPP6C			5	5	5	18	18	18	35.144	0	10.031	329000000	15	0.0559749	0.972632	-0.0147343	-0.0249359	24.8654	25.1416	25.0542	25.0636	25.0861	24.9558
Color [Black]	9	4		O14545;F8VNX8;F8VVF3	O14545;F8VNX8	TRAF-type zinc finger domain-containing protein 1	TRAFD1			4	4	4	7.9	7.9	7.9	64.84	0	5.6688	107950000	11	0.0510323	0.918074	-0.0699546	-0.0720379	22.8756	23.9115	24.3259	23.4178	24.0636	23.8415
Color [Black]	9	4		O14617;A0A087WYN6	O14617	AP-3 complex subunit delta-1	AP3D1			9	9	9	8.6	8.6	8.6	130.16	0	15.515	1926700000	21	0.336304	0.791679	0.0965385	0.156084	27.492	27.5802	27.7351	27.3227	27.5551	27.64
Color [Black]	9	4		O14744;G3V580;G3V5L5;H7BZ44;H0YJX6;G3V2L6;G3V2X6;C9JSX3;H0YJY6;G3V5T6;H0YJ77;H0YJD3	O14744;G3V580	Protein arginine N-methyltransferase 5;Protein arginine N-methyltransferase 5, N-terminally processed	PRMT5			12	12	12	23.2	23.2	23.2	72.683	0	32.551	3533400000	43	0.97883	0.600639	-0.18338	-0.311977	28.3724	28.5027	28.4884	28.7709	28.6403	28.5024
Color [Black]	9	4		O14828	O14828	Secretory carrier-associated membrane protein 3	SCAMP3			3	3	3	13	13	13	38.287	0	170.62	621090000	15	1.07211	0.508235	-0.303481	-0.479393	25.5435	25.4962	25.9152	25.9768	25.934	25.9545
Color [Black]	9	4		O14879	O14879	Interferon-induced protein with tetratricopeptide repeats 3	IFIT3			9	9	9	23.3	23.3	23.3	55.984	0	137.01	1660200000	39	0.63901	0.590324	-0.213998	-0.328678	27.2123	27.2372	27.417	27.7711	27.3237	27.4136
Color [Black]	9	4		Q5VV89;O14880;Q5VV87	Q5VV89;O14880	Microsomal glutathione S-transferase 3	MGST3			3	3	3	16.9	16.9	16.9	18.416	0	81.229	2196500000	15	1.79608	0.231614	-0.542725	-0.854237	27.5839	27.6777	27.739	28.3457	27.9546	28.3286
Color [Black]	9	4		O14925;Q5SRD1;B4DDK6	O14925;Q5SRD1;B4DDK6	Mitochondrial import inner membrane translocase subunit Tim23;Putative mitochondrial import inner membrane translocase subunit Tim23B	TIMM23;TIMM23B			2	2	2	12.9	12.9	12.9	21.943	0	30.01	315310000	9	0.062527	0.952465	0.0248089	0.0388955	24.9099	24.8679	25.0159	25.0669	25.0046	24.6477
Color [Black]	9	4		O14936;Q5JS74;Q5JS72;Q5JS79	O14936;Q5JS74;Q5JS72	Peripheral plasma membrane protein CASK	CASK			4	4	4	4.8	4.8	4.8	105.12	0	3.2139	231770000	10	0.958266	0.174762	1.19037	1.1006	24.8395	25.1527	25.5464	24.5881	22.9022	24.4772
Color [Black]	9	4		O14964;I3L1E3;I3L1P5;I3L165;I3L2H4	O14964	Hepatocyte growth factor-regulated tyrosine kinase substrate	HGS			11	11	11	12.2	12.2	12.2	86.191	0	47.974	3047500000	38	0.202581	0.861666	-0.0629648	-0.101574	28.3142	28.1594	28.2665	28.5051	28.1214	28.3023
Color [Black]	9	4		O14974;F8VZN8;H0YHI8;H0YIS4;H0YIS3;H0YIM2;F8VW28;A0A0U1RQZ1;H0YHL8;H0YIL7	O14974;F8VZN8;H0YHI8	Protein phosphatase 1 regulatory subunit 12A	PPP1R12A			22	22	22	21.1	21.1	21.1	115.28	0	200.74	4897500000	69	0.622722	0.875802	0.0498098	0.0929334	29.0168	29.0903	28.9832	28.9609	29.0144	28.9655
Color [Black]	9	4		O14976	O14976	Cyclin-G-associated kinase	GAK			5	5	5	5	5	5	143.19	0	4.9696	688380000	8	0.537337	0.588114	0.2292	0.333048	25.8543	26.3266	26.0895	26.0441	25.6103	25.9284
Color [Black]	9	4		O14980;C9IZS4;C9JQ02;C9JV99;C9J673;C9JKM9;F8WF71;C9IYM2;H7BZC5;C9JF49	O14980	Exportin-1	XPO1			18	18	18	20.6	20.6	20.6	123.38	0	235.12	4129400000	55	0.0152744	0.987732	0.00760333	0.0114347	28.6789	28.5848	29.074	28.7328	28.6766	28.9054
Color [Black]	9	4		O15042;E7ET15;E7EW00;H0Y8D9;H7C4V2;C9JDJ7;C9J5L1	O15042;E7ET15	U2 snRNP-associated SURP motif-containing protein	U2SURP			11	11	11	14.4	14.4	14.4	118.29	0	31.625	3095400000	27	0.770787	0.588366	-0.209237	-0.334768	27.9242	28.1254	27.9848	28.0729	28.4355	28.1537
Color [Black]	9	4		O15049;C9JVI3	O15049;C9JVI3	NEDD4-binding protein 3	N4BP3;TRIM2			6	6	6	3.8	3.8	3.8	170.06	0	5.1803	903540000	15	0.257833	0.846848	-0.067049	-0.111106	26.6358	26.4376	26.3295	26.56	26.6087	26.4353
Color [Black]	9	4		O15067;H0YGH1;J3KT98;J3QSG0;J3QSH6	O15067	Phosphoribosylformylglycinamidine synthase	PFAS			9	9	9	7.7	7.7	7.7	144.73	0	20.112	602200000	27	0.403269	0.798718	0.0860132	0.145693	25.7521	25.583	25.5986	25.5033	25.4701	25.7023
Color [Black]	9	4		O15084;B4DIW9	O15084;B4DIW9	Serine/threonine-protein phosphatase 6 regulatory ankyrin repeat subunit A	ANKRD28			8	7	7	11.5	10.5	10.5	112.96	0	14.349	473340000	19	0.464221	0.600042	-0.217902	-0.309991	25.6777	25.1243	25.6252	25.7292	25.8469	25.5049
Color [Black]	9	4		O15143;E9PF58	O15143	Actin-related protein 2/3 complex subunit 1B	ARPC1B			4	4	3	19.4	19.4	13.2	40.949	0	23.696	482180000	18	0.680433	0.550351	0.277524	0.404921	25.1845	24.8811	25.1486	24.8289	25.0497	24.5031
Color [Black]	9	4		O15144;C9JTV5;G5E9J0;H7C3F9;Q96TC6	O15144	Actin-related protein 2/3 complex subunit 2	ARPC2			5	5	5	17	17	17	34.333	0	4.331	807800000	11	0.00155791	0.999372	0.00172615	0.00200356	26.0674	26.1683	26.0037	26.7753	25.5858	25.873
Color [Black]	9	4		O15226	O15226	NF-kappa-B-repressing factor	NKRF			11	11	11	17.1	17.1	17.1	77.672	0	18.725	1600000000	35	0.037323	0.973337	0.0155112	0.0242017	27.126	27.0118	26.9254	26.7497	27.115	27.152
Color [Black]	9	4		Q5T8U5;O15260;B4E107	Q5T8U5;O15260	Surfeit locus protein 4	SURF4			6	6	6	39.8	39.8	39.8	21.127	0	202.47	1797500000	25	0.0337	0.946716	-0.0438544	-0.0466728	27.5792	27.3947	26.4312	27.6684	26.7925	27.0758
Color [Black]	9	4		O15269	O15269	Serine palmitoyltransferase 1	SPTLC1			6	6	6	16.1	16.1	16.1	52.743	0	26.918	624250000	18	0.980559	0.565401	0.221502	0.365591	26.0877	25.8653	26.1374	25.9279	25.7048	25.7933
Color [Black]	9	4		O15294;C9JZL3	O15294	UDP-N-acetylglucosamine--peptide N-acetylglucosaminyltransferase 110 kDa subunit	OGT			9	9	9	9.9	9.9	9.9	116.92	0	10.081	767880000	18	1.20645	0.59888	0.181623	0.318218	26.3047	26.2094	26.2024	26.1752	25.9621	26.0343
Color [Black]	9	4		O15371;B0QYA4;B0QYA5;B0QYA8;B0QYA6	O15371	Eukaryotic translation initiation factor 3 subunit D	EIF3D			6	6	6	12.6	12.6	12.6	63.972	0	30.28	1188200000	33	0.41596	0.682686	-0.160892	-0.24208	26.5962	26.8281	26.2634	26.7149	26.7013	26.7542
Color [Black]	9	4		O15397;H0YH64;F5H244	O15397	Importin-8	IPO8			4	3	3	4.1	3.2	3.2	119.94	0.0040465	1.6682	222910000	5	0.499736	0.285344	-1.13184	-0.759961	24.1782	21.5676	24.7959	24.6557	24.6408	24.6408
Color [Black]	9	4		O43143	O43143	Pre-mRNA-splicing factor ATP-dependent RNA helicase DHX15	DHX15			8	8	8	12.3	12.3	12.3	90.932	0	26.845	1456000000	19	0.123902	0.895675	0.0537402	0.0815957	26.9635	27.363	27.2534	27.3108	26.9497	27.1582
Color [Black]	9	4		O43149;I3L3Q3;I3L141	O43149	Zinc finger ZZ-type and EF-hand domain-containing protein 1	ZZEF1			5	5	5	1.9	1.9	1.9	331.07	0	5.9609	150060000	18	0.33105	0.635417	-0.217751	-0.282452	24.2723	23.6561	24.3423	24.51	24.4239	23.9901
Color [Black]	9	4		O43156	O43156	TELO2-interacting protein 1 homolog	TTI1			3	3	3	3.8	3.8	3.8	122.07	0	4.3176	148650000	10	0.0551397	0.944848	0.0349795	0.0486595	23.7098	24.3616	24.0391	23.8507	23.9347	24.2201
Color [Black]	9	4		O43172	O43172	U4/U6 small nuclear ribonucleoprotein Prp4	PRPF4			6	6	6	15.1	15.1	15.1	58.449	0	7.0576	254600000	8	0.325538	0.51815	-0.568259	-0.466821	25.0282	22.8662	25.0023	24.835	24.9393	24.8272
Color [Black]	9	4		O43175;Q5SZU1	O43175;Q5SZU1	D-3-phosphoglycerate dehydrogenase	PHGDH			13	13	13	30.2	30.2	30.2	56.65	0	323.31	7039800000	57	0.0940874	0.96823	-0.0158501	-0.0282955	29.432	29.3224	29.4875	29.4811	29.3614	29.447
Color [Black]	9	4		O43242;H0YGV8	O43242	26S proteasome non-ATPase regulatory subunit 3	PSMD3			19	19	19	39	39	39	60.977	0	86.467	3090800000	77	0.0174641	0.987874	-0.00631396	-0.0101826	27.8983	28.042	27.8538	28.0898	27.7343	27.989
Color [Black]	9	4		Q9UG54;O43318	Q9UG54;O43318	Mitogen-activated protein kinase kinase kinase 7	DKFZp586F0420;MAP3K7			2	2	2	3.5	3.5	3.5	65.326	0	4.6811	171650000	13	1.35027	0.233038	-0.56954	-0.816906	23.7281	23.234	23.8199	24.3156	24.0838	24.0911
Color [Black]	9	4		O43324;H0YAL7;D6RBD7;C9J1V9;D6RCQ0;H0YAH9	O43324;H0YAL7;D6RBD7;C9J1V9	Eukaryotic translation elongation factor 1 epsilon-1	EEF1E1;EEF1E1-BLOC1S5			9	9	9	58.6	58.6	58.6	19.81	0	26.368	2080200000	20	0.0645282	0.952424	0.0270462	0.0418754	27.8339	27.8829	28.0563	28.1009	27.9337	27.6573
Color [Black]	9	4		O43491;E9PHY5;E9PK52;E9PII3;Q6ZSX4;Q6R5J7;E9PPC9;E9PMV8;H0Y5B0;J3QS55;E9PMG5;E9PN54;A0A1B0GTF8;A8K968;A0A0A0MRA8;A0A0A0MSA4;Q9Y2J2	O43491;E9PHY5;E9PK52;E9PII3	Band 4.1-like protein 2	EPB41L2			9	9	9	11.8	11.8	11.8	112.59	0	15.378	477400000	18	2.78718	0.204485	0.52356	0.919881	25.9384	25.7326	25.7765	25.2789	25.3487	25.2493
Color [Black]	9	4		O43592;F8WDU6;F5GYW6	O43592	Exportin-T	XPOT			19	19	19	23.3	23.3	23.3	109.96	0	184.82	4612000000	82	0.897655	0.746791	-0.10499	-0.189326	28.6331	28.6667	28.7577	28.7157	28.8054	28.8514
Color [Black]	9	4		O43678;D6RIG9;A0A0A0MRR9;H3BRM9;D6RAX5;H3BU71;H3BT86;Q6P2R3;A0A0G2JQ46;A0A0A0MSH5	O43678	NADH dehydrogenase [ubiquinone] 1 alpha subcomplex subunit 2	NDUFA2			15	15	10	18	18	11.4	117.6	0	93.418	2691300000	58	0.340816	0.861333	-0.0582701	-0.1021	27.7989	27.8899	27.96	28.046	27.8735	27.9041
Color [Black]	9	4		O43707;F5GXS2;K7EP19;K7EJH8;M0QZQ3;C9JY79;Q96JI7	O43707;F5GXS2	Alpha-actinin-4	ACTN4			53	53	24	59.2	59.2	26.2	104.85	0	323.31	47278000000	303	3.73185	0.230819	0.435181	0.816857	32.364	32.3507	32.2961	31.9495	31.8924	31.8633
Color [Black]	9	4		O43809;H7BZR2	O43809	Cleavage and polyadenylation specificity factor subunit 5	NUDT21			5	5	5	5.9	5.9	5.9	123.92	0	4.2205	470940000	9	0.000936013	0.999229	0.000175476	0.00031272	25.5601	25.4525	25.6624	25.5537	25.547	25.5737
Color [Black]	9	4		O43813;E9PHS0;F8WDS9;H7C2E3	O43813;E9PHS0	LanC-like protein 1	LANCL1			5	5	5	21.3	21.3	21.3	45.283	0	36.607	848170000	24	0.107013	0.965265	-0.0176411	-0.0315302	26.5631	26.5757	26.58	26.6834	26.4803	26.6081
Color [Black]	9	4		O43861;H0YH81;A0A075B702	O43861;H0YH81;A0A075B702	Probable phospholipid-transporting ATPase IIB;ATP synthase subunit beta	ATP9B;ATP5B;TRAJ41			14	14	11	9.7	9.7	7.5	193.54	0	134.89	3125100000	67	1.36129	0.634273	0.156637	0.28286	28.2102	28.1668	28.3307	28.0366	28.0909	28.1104
Color [Black]	9	4		O43865;H0Y8B3;Q96HN2	O43865;H0Y8B3;Q96HN2	Putative adenosylhomocysteinase 2;Adenosylhomocysteinase;Putative adenosylhomocysteinase 3	AHCYL1;AHCYL2			4	4	4	7.5	7.5	7.5	58.951	0	4.502	427800000	9	2.11633	0.353241	-0.410179	-0.704137	25.3355	25.3893	25.3281	25.7904	25.6099	25.8832
Color [Black]	9	4		O60264;A0A0A0MRP6;B7ZLQ5;P28370	O60264	SWI/SNF-related matrix-associated actin-dependent regulator of chromatin subfamily A member 5	SMARCA5			12	12	12	12.1	12.1	12.1	121.9	0	13.416	992830000	30	0.00952317	0.991567	-0.0050354	-0.00746992	26.4652	26.2584	26.1975	26.3135	26.0444	26.5782
Color [Black]	9	4		O60287	O60287	Nucleolar pre-ribosomal-associated protein 1	URB1			6	6	6	3.4	3.4	3.4	254.39	0	7.0709	232190000	10	0.30968	0.682098	0.180225	0.244385	24.8683	24.3585	24.8346	24.7995	24.2067	24.5145
Color [Black]	9	4		O60318	O60318	Germinal-center associated nuclear protein	MCM3AP			6	6	6	4.2	4.2	4.2	218.4	0	5.8764	361720000	13	2.15743	0.234522	-0.499198	-0.835072	24.4786	24.3216	24.4942	25.0718	24.792	24.9283
Color [Black]	9	4		O60341;R4GMP9;R4GMQ1	O60341;R4GMP9	Lysine-specific histone demethylase 1A	KDM1A			7	7	7	10.3	10.3	10.3	92.902	0	8.1339	507040000	15	0.417719	0.92761	-0.033254	-0.0622848	25.531	25.5589	25.5565	25.562	25.646	25.5381
Color [Black]	9	4		O60343;Q5JU47	O60343	TBC1 domain family member 4	TBC1D4			6	6	6	6	6	6	146.56	0	38.037	273860000	15	0.692358	0.551086	0.277761	0.406857	25.2799	25.0231	24.7002	24.5952	24.8462	24.7285
Color [Black]	9	4		O60344;F8WBH6;A0A0A0MSQ1;F8WCB9;H7C3F8	O60344;F8WBH6;A0A0A0MSQ1	Endothelin-converting enzyme 2;Methyltransferase-like region;Endothelin-converting enzyme 2 region	ECE2;SFXN5;PIGV			5	5	3	2.7	2.7	1.8	252.61	0	35.846	1365500000	31	1.18688	0.601254	0.172949	0.304218	26.578	26.7093	26.572	26.3815	26.4097	26.5492
Color [Black]	9	4		O60427;A0A0A0MR51;H7C2V0;H0YB97;F5H8G5;F5H3P6;F5H3U5	O60427;A0A0A0MR51	Fatty acid desaturase 1	FADS1			8	8	8	7.4	7.4	7.4	148.78	0	12.233	683870000	21	0.276305	0.796474	-0.0920963	-0.145293	25.8573	25.7236	25.5378	25.856	25.6097	25.9293
Color [Black]	9	4		O60488;Q9BYX7;H0Y9A0;D6RF95	O60488	Long-chain-fatty-acid--CoA ligase 4	ACSL4			25	5	4	24.7	5.7	4.2	126.51	0	13.517	633810000	17	0.668678	0.681259	-0.1489	-0.247751	25.7794	25.544	25.812	25.944	25.8825	25.7556
Color [Black]	9	4		O60502;H7C3X0	O60502	Protein O-GlcNAcase	MGEA5			7	7	7	9.3	9.3	9.3	102.91	0	6.1624	678000000	15	1.17135	0.476058	-0.337549	-0.531157	25.769	26.0036	26.1497	26.1649	26.4303	26.3397
Color [Black]	9	4		O60506;B7Z645;F6UXX1	O60506;B7Z645	Heterogeneous nuclear ribonucleoprotein Q	SYNCRIP			8	8	6	16.1	16.1	12.4	69.602	0	97.498	2009800000	30	1.88821	0.307079	-0.4412	-0.731322	27.5225	27.6504	27.3682	28.0016	27.8295	28.0335
Color [Black]	9	4		O60566;H3BTB9	O60566	Mitotic checkpoint serine/threonine-protein kinase BUB1 beta	BUB1B			4	4	4	5.1	5.1	5.1	119.54	0	4.9568	294890000	8	1.00679	0.487491	-0.337987	-0.514039	25.0311	24.9007	24.8088	25.1602	25.5332	25.0612
Color [Black]	9	4		O60664;K7ERZ3;K7EL96;K7ER39	O60664;K7ERZ3	Perilipin-3	PLIN3			9	9	9	28.6	28.6	28.6	47.074	0	162.41	1974900000	44	0.0217846	0.975292	-0.0116774	-0.0172016	27.4766	27.719	27.7754	27.8316	27.3617	27.8127
Color [Black]	9	4		O60684;Q5TFJ7;O15131;S4R3E5	O60684;Q5TFJ7	Importin subunit alpha-7	KPNA6			11	11	6	27.8	27.8	15.7	60.029	0	210.81	1557200000	39	0.0840227	0.948047	-0.0330493	-0.0516975	27.3481	27.2738	27.3945	27.4832	27.1036	27.5288
Color [Black]	9	4		O60701	O60701	UDP-glucose 6-dehydrogenase	UGDH			5	5	5	14	14	14	55.023	0	9.4547	264310000	14	0.18954	0.679366	0.253496	0.250548	24.9675	24.4194	24.586	24.8943	23.4334	24.8847
Color [Black]	9	4		O60749;D6RC15	O60749	Sorting nexin-2	SNX2			6	6	5	13.9	13.9	11.8	58.47	0	22.315	561110000	24	0.860717	0.795504	-0.0780277	-0.143922	25.6951	25.7161	25.6319	25.8212	25.7506	25.7053
Color [Black]	9	4		O60763	O60763	General vesicular transport factor p115	USO1			7	7	7	7.2	7.2	7.2	107.89	0	12.595	669990000	17	1.24035	0.307437	-0.511073	-0.736962	25.9334	25.3837	25.9829	26.2696	26.241	26.3227
Color [Black]	9	4		U3KQK0;Q99880;Q99879;Q99877;Q93079;Q5QNW6;P62807;P58876;P57053;O60814;Q16778;P33778;P23527;P06899;Q8N257;Q96A08	U3KQK0;Q99880;Q99879;Q99877;Q93079;Q5QNW6;P62807;P58876;P57053;O60814;Q16778;P33778;P23527;P06899;Q8N257;Q96A08	Histone H2B;Histone H2B type 1-L;Histone H2B type 1-M;Histone H2B type 1-N;Histone H2B type 1-H;Histone H2B type 2-F;Histone H2B type 1-C/E/F/G/I;Histone H2B type 1-D;Histone H2B type F-S;Histone H2B type 1-K;Histone H2B type 2-E;Histone H2B type 1-B;Histone H2B type 1-O;Histone H2B type 1-J;Histone H2B type 3-B;Histone H2B type 1-A	HIST1H2BN;HIST1H2BL;HIST1H2BM;HIST1H2BH;HIST2H2BF;HIST1H2BC;HIST1H2BD;H2BFS;HIST1H2BK;HIST2H2BE;HIST1H2BB;HIST1H2BO;HIST1H2BJ;HIST3H2BB;HIST1H2BA			4	4	4	9.6	9.6	9.6	46.51	0	3.7755	300860000	7	0.57263	0.494487	-0.40791	-0.499307	25.0358	25.4096	24.3784	25.5021	25.379	25.1665
Color [Black]	9	4		O60884;A0A087WT48	O60884	DnaJ homolog subfamily A member 2	DNAJA2			15	15	15	19	19	19	107.36	0	99.36	2979400000	55	0.378117	0.720286	-0.136618	-0.209639	27.878	28.0321	27.7756	28.2944	27.9263	27.8748
Color [Black]	9	4		O75116;E9PF63;Q14DU5;D6REE7;C9JFJ0	O75116;E9PF63;Q14DU5	Rho-associated protein kinase 2	ROCK2			23	23	21	18.6	18.6	17.1	160.9	0	147.89	2143800000	59	0.211593	0.861347	0.0638631	0.103497	27.9337	27.9899	27.6867	27.9355	27.792	27.6911
Color [Black]	9	4		O75131;A0A087WYQ3;A0A087WUS8;A0A087WXR6;E5RHZ0;E5RFT7	O75131;A0A087WYQ3;A0A087WUS8;A0A087WXR6;E5RHZ0	Copine-3	CPNE3			8	8	8	15.3	15.3	15.3	60.13	0	11.13	1390900000	16	0.386947	0.641297	-0.199601	-0.278278	26.9461	27.2716	27.5144	27.4342	27.2028	27.6939
Color [Black]	9	4		O75146	O75146	Huntingtin-interacting protein 1-related protein	HIP1R			12	12	10	12.3	12.3	10	119.39	0	14.72	1064900000	30	1.90864	0.308088	0.440978	0.732739	26.8105	27.0386	27.0106	26.4323	26.4481	26.6563
Color [Black]	9	4		O75165;H0YA63	O75165	DnaJ homolog subfamily C member 13	DNAJC13			15	15	15	8.3	8.3	8.3	254.41	0	58.22	1007100000	49	1.13	0.587647	-0.195452	-0.336208	26.6871	26.5685	26.6523	26.9504	26.6976	26.8463
Color [Black]	9	4		O75170;T1ECW5;A0A0A0MSJ8	O75170;T1ECW5	Serine/threonine-protein phosphatase 6 regulatory subunit 2	PPP6R2			7	7	7	9	9	9	104.94	0	18.795	516780000	34	0.00226787	0.99895	-0.000907262	-0.00143863	25.5736	25.6695	25.9426	25.8266	25.5945	25.7673
Color [Black]	9	4		O75175;H7C3F5;H0Y5X7;H7C148	O75175;H7C3F5;H0Y5X7	CCR4-NOT transcription complex subunit 3	CNOT3			4	4	4	7.3	7.3	7.3	81.871	0	9.7456	383580000	16	1.60563	0.450114	-0.341598	-0.571736	25.1869	24.944	24.9169	25.3968	25.2655	25.4103
Color [Black]	9	4		O75340;G3V5A3	O75340;G3V5A3	Programmed cell death protein 6	PDCD6;ITPK1			5	3	3	36.6	16.8	16.8	21.868	0	60.362	1420900000	12	0.440866	0.496174	0.494151	0.503703	27.1389	27.1293	27.1002	27.3617	26.8013	25.7229
Color [Black]	9	4		O75369;E7EN95;H7C5L4;A0A0A0MT44;A0A0C4DGA1	O75369;E7EN95	Filamin-B	FLNB			99	91	89	47.7	45.2	43.9	278.16	0	323.31	32185000000	394	1.988	0.564823	0.19713	0.362933	31.7478	31.7721	31.789	31.6436	31.4999	31.574
Color [Black]	9	4		O75396;A0A087X1A9	O75396;A0A087X1A9	Vesicle-trafficking protein SEC22b	SEC22B			2	2	2	11.2	11.2	11.2	24.593	0	12.747	140520000	10	0.468064	0.5225	-0.405512	-0.46345	23.9406	24.0892	23.8433	23.7348	25.0096	24.3452
Color [Black]	9	4		O75436;S4R3Q6;S4R2Y3	O75436;S4R3Q6	Vacuolar protein sorting-associated protein 26A	VPS26A			5	5	5	17.4	17.4	17.4	38.169	0	81.981	761550000	12	0.244627	0.754155	0.129152	0.182264	26.4002	25.9183	26.6014	26.2138	26.08	26.2386
Color [Black]	9	4		O75439;G3V0E4;F8WEA6;F8WBE1;F8WAZ6	O75439;G3V0E4	Mitochondrial-processing peptidase subunit beta	PMPCB			4	4	4	8.6	8.6	8.6	54.366	0	4.6556	609510000	14	0.313096	0.697379	-0.160255	-0.225976	25.535	25.9015	25.4369	26.0382	25.506	25.8098
Color [Black]	9	4		O75477;B0QZ43	O75477;B0QZ43	Erlin-1	ERLIN1			6	6	3	18.5	18.5	9.5	38.925	0	43.411	1320300000	23	1.19303	0.549647	-0.222009	-0.377905	26.6428	26.7349	26.4848	26.7779	26.8137	26.9369
Color [Black]	9	4		O75533;F8WC19;B4DGZ4	O75533	Splicing factor 3B subunit 1	SF3B1			5	5	5	6.2	6.2	6.2	145.83	0	6.6469	254240000	10	0.404825	0.602028	0.225716	0.306521	25.4839	24.7483	24.812	24.776	24.8329	24.758
Color [Black]	9	4		O75534;E9PLT0;E9PLD4	O75534;E9PLT0	Cold shock domain-containing protein E1	CSDE1			13	13	13	17.3	17.3	17.3	88.884	0	57.715	2769700000	49	0.491718	0.778411	-0.0976353	-0.16646	28.0831	28.0367	28.2519	28.2893	28.1089	28.2664
Color [Black]	9	4		O75592;H7C3U4	O75592	E3 ubiquitin-protein ligase MYCBP2	MYCBP2			13	13	13	3.3	3.3	3.3	510.08	0	25.262	999470000	34	0.0366837	0.970401	0.0171038	0.0259942	26.92	26.5832	26.4487	26.626	26.5113	26.7633
Color [Black]	9	4		O75643;B4E0P5	O75643	U5 small nuclear ribonucleoprotein 200 kDa helicase	SNRNP200			12	12	12	7.5	7.5	7.5	244.5	0	18.441	697120000	29	0.22426	0.798871	-0.0994218	-0.147686	26.161	26.2739	25.9262	26.316	25.9445	26.3988
Color [Black]	9	4		O75663	O75663	TIP41-like protein	TIPRL			5	5	5	26.8	26.8	26.8	31.444	0	7.3323	731900000	14	0.302725	0.841434	-0.0689704	-0.116373	26.1157	26.0794	26.1966	26.0405	26.3357	26.2224
Color [Black]	9	4		O75691	O75691	Small subunit processome component 20 homolog	UTP20			5	5	5	2	2	2	318.38	0	4.4921	752840000	9	0.027614	0.974214	-0.0112222	-0.017633	26.0214	25.7163	26.0625	26.0681	25.7899	25.9759
Color [Black]	9	4		O75694;E9PF10	O75694;E9PF10	Nuclear pore complex protein Nup155	NUP155			18	18	18	15.6	15.6	15.6	155.2	0	174.15	2858100000	66	1.06299	0.542478	-0.245103	-0.40289	27.8539	27.8187	27.9394	28.317	27.9833	28.0471
Color [Black]	9	4		O75746;F8W9J0;H0YFB2	O75746	Calcium-binding mitochondrial carrier protein Aralar1	SLC25A12			8	4	2	14	7.7	3.5	74.761	0	5.1476	177340000	19	1.51003	0.102824	-1.03043	-1.26357	23.7865	23.6015	22.7761	24.4369	24.5039	24.3145
Color [Black]	9	4		O75815	O75815	Breast cancer anti-estrogen resistance protein 3	BCAR3			3	3	3	5	5	5	92.565	0	11.866	207460000	7	0.573804	0.451488	-0.508062	-0.568258	23.902	22.992	24.2672	24.4404	24.0922	24.1528
Color [Black]	9	4		O75821;K7ER90;K7EL20;K7EP16;K7ENA8	O75821;K7ER90;K7EL20;K7EP16;K7ENA8	Eukaryotic translation initiation factor 3 subunit G	EIF3G			4	4	4	14.1	14.1	14.1	35.611	0	41.915	656760000	15	0.707026	0.594185	-0.206575	-0.326154	26.099	26.0971	26.1444	26.5613	26.1046	26.2942
Color [Black]	9	4		O75822;H0YGJ7;H0YLP3	O75822;H0YGJ7;H0YLP3	Eukaryotic translation initiation factor 3 subunit J	EIF3J			2	2	2	8.9	8.9	8.9	29.062	0	4.5245	291450000	6	0.770246	0.563798	-0.226492	-0.356447	24.9123	25.312	25.3177	25.4213	25.3711	25.4292
Color [Black]	9	4		O75886	O75886	Signal transducing adapter molecule 2	STAM2			7	5	5	15	11.4	11.4	58.164	0	13.948	285130000	20	0.223422	0.845254	-0.0696926	-0.112081	24.9522	25.1882	24.9426	25.2301	25.1403	24.9217
Color [Black]	9	4		O75955;A2AB13;A0A0G2JJQ6;A0A140T9R1;A2AB10;A2AB12;A0A140T9W4;A2AB11;A0A140T9X0;A2AB09;A0A140T907;A0A140T974;A0A140T9B1;A0A140T957;A0A140T910;A0A140T959;A0A140T9C3	O75955;A2AB13;A0A0G2JJQ6;A0A140T9R1;A2AB10;A2AB12	Flotillin-1	FLOT1			7	7	7	20.4	20.4	20.4	47.355	0	12.844	1083600000	25	0.0653242	0.952583	-0.0280469	-0.04318	26.1455	26.1604	26.4723	26.3637	26.0801	26.4187
Color [Black]	9	4		O76003	O76003	Glutaredoxin-3	GLRX3			8	8	8	29.9	29.9	29.9	37.432	0	20.735	1658800000	32	0.649034	0.473153	-0.417325	-0.527835	26.6074	27.4316	26.5737	27.3454	27.3815	27.1376
Color [Black]	9	4		O76071	O76071	Probable cytosolic iron-sulfur protein assembly protein CIAO1	CIAO1			2	2	2	8.3	8.3	8.3	37.84	0	3.4286	117700000	9	0.211367	0.896382	-0.0480385	-0.0816802	23.6473	23.493	23.6209	23.7815	23.5826	23.5413
Color [Black]	9	4		O76094;R4GNC1;D6RDY6	O76094;R4GNC1;D6RDY6	Signal recognition particle subunit SRP72	SRP72			2	2	2	3.6	3.6	3.6	74.605	0	2.9673	97373000	3	0.715714	0.662399	-0.158033	-0.262984	23.6404	23.8668	23.526	23.8525	23.8435	23.8114
Color [Black]	9	4		O94776;H0Y4T7	O94776	Metastasis-associated protein MTA2	MTA2			6	6	5	10.2	10.2	8.7	75.022	0	6.6955	586380000	17	0.916554	0.664593	0.149218	0.259046	25.9801	25.9966	25.8188	25.8838	25.7289	25.7352
Color [Black]	9	4		O94808;E5RJP4	O94808	Glutamine--fructose-6-phosphate aminotransferase [isomerizing] 2	GFPT2			7	3	3	12.3	4.8	4.8	76.93	0.00054825	2.0983	153740000	6	0.597094	0.496364	0.406143	0.504969	24.1733	24.1839	24.1377	24.0189	23.1529	24.1047
Color [Black]	9	4		O94822;H7BYG8;S4R3T2	O94822;H7BYG8	E3 ubiquitin-protein ligase listerin	LTN1			5	5	5	4	4	4	200.55	0	35.461	656700000	10	0.558215	0.228563	1.49399	0.885679	25.9386	24.958	26.5228	23.3189	26.5004	23.1181
Color [Black]	9	4		O94874	O94874	E3 UFM1-protein ligase 1	UFL1			4	4	4	6.7	6.7	6.7	89.594	0	5.2887	158470000	9	0.350047	0.551586	0.3641	0.390725	24.4261	24.4612	24.2267	24.5263	23.1634	24.332
Color [Black]	9	4		O94906	O94906	Pre-mRNA-processing factor 6	PRPF6			7	7	7	8	8	8	106.92	0	6.4199	1383800000	15	0.0134021	0.990513	-0.00510152	-0.00815115	27.0082	27.2582	27.0176	26.9787	27.032	27.2886
Color [Black]	9	4		O94915;H0Y9X0;F2Z2S2;D6RJI4;A0A0C4DFX2;Q5TBA9	O94915;H0Y9X0	Protein furry homolog-like	FRYL			8	8	8	3	3	3	339.59	0	9.7881	562400000	12	0.147993	0.864476	0.0657647	0.0988347	25.8852	25.7042	26.1732	25.776	25.7482	26.0411
Color [Black]	9	4		O94927;K7EQ61	O94927	HAUS augmin-like complex subunit 5	HAUS5			6	6	6	12	12	12	71.682	0	8.6139	248580000	20	0.319632	0.779011	-0.102015	-0.161721	24.5262	24.8461	24.9438	24.8053	24.8998	24.9172
Color [Black]	9	4		O95243;E9PNB9;A0A0C4DG74;D6R9R1;H3BSY4;E9PJK1	O95243;E9PNB9	Methyl-CpG-binding domain protein 4	MBD4;RAB30			33	33	11	22	22	7.6	229.7	0	323.31	14706000000	180	1.65892	0.51879	-0.266857	-0.465492	29.7925	29.8564	29.8368	30.2284	30.0712	29.9867
Color [Black]	9	4		O95292;E5RK64	O95292;E5RK64	Vesicle-associated membrane protein-associated protein B/C	VAPB			3	2	2	16	11.1	11.1	27.228	0.00053163	1.9488	206350000	8	0.259961	0.528883	0.645419	0.433481	24.5103	24.5121	24.7826	24.9215	21.9868	24.9604
Color [Black]	9	4		O95336;B1AL12	O95336	6-phosphogluconolactonase	PGLS			3	3	3	6.8	6.8	6.8	58.095	0	7.9608	204300000	17	0.508097	0.726902	-0.125876	-0.206874	24.3086	24.2521	24.2671	24.2297	24.5984	24.3774
Color [Black]	9	4		O95340	O95340	Bifunctional 3-phosphoadenosine 5-phosphosulfate synthase 2;Sulfate adenylyltransferase;Adenylyl-sulfate kinase	PAPSS2			13	13	12	25.1	25.1	22.8	69.5	0	25.96	2834400000	38	0.0712694	0.950745	0.0286694	0.0447358	27.9021	28.278	27.8905	27.9293	27.9398	28.1154
Color [Black]	9	4		O95347;A0A0C4DGE5;Q5T821	O95347	Structural maintenance of chromosomes protein 2	SMC2			24	24	24	22.4	22.4	22.4	135.65	0	65.389	3794800000	71	0.15204	0.909412	-0.0468737	-0.0762077	28.6011	28.4657	28.3894	28.72	28.3959	28.481
Color [Black]	9	4		O95352;H7C059;H7C2R3;H7BZ92;H7C2J8	O95352	Ubiquitin-like modifier-activating enzyme ATG7	ATG7			6	6	6	9.4	9.4	9.4	77.959	0	6.2849	445840000	17	0.31269	0.892652	0.0476398	0.0847307	25.196	25.3055	25.3843	25.2297	25.306	25.2072
Color [Black]	9	4		O95373;E9PLB2	O95373	Importin-7	IPO7			22	22	21	26.7	26.7	25.7	119.52	0	323.31	7863500000	126	1.65167	0.58859	-0.184956	-0.33564	29.6279	29.6685	29.5429	29.8534	29.7328	29.808
Color [Black]	9	4		O95425;A0A0J9YWY6	O95425	Supervillin	SVIL			3	3	3	1.7	1.7	1.7	247.74	0	12.033	180560000	9	0.0634719	0.85826	-0.1262	-0.105934	24.5615	22.8648	25.1415	24.1127	24.4732	24.3605
Color [Black]	9	4		O95433;G3V3W9;H0YJG7;H0YJ63;G3V438	O95433;G3V3W9;H0YJG7	Activator of 90 kDa heat shock protein ATPase homolog 1	AHSA1			5	5	5	19.5	19.5	19.5	38.274	0	103.82	2548200000	31	0.974795	0.472978	-0.363149	-0.538351	27.3872	27.6555	27.5831	28.1246	27.6056	27.9851
Color [Black]	9	4		O95456;F8WBH7	O95456	Proteasome assembly chaperone 1	PSMG1			4	4	4	15.6	15.6	15.6	32.854	0	7.1664	340440000	8	2.14716	0.402576	-0.373028	-0.65037	25.0425	25.06	25.1303	25.5626	25.3263	25.4629
Color [Black]	9	4		O95486	O95486	Protein transport protein Sec24A	SEC24A			7	7	7	8.3	8.3	8.3	119.75	0	36.611	629410000	20	0.815755	0.492529	-0.356663	-0.507772	25.7626	25.6806	25.867	26.271	25.7406	26.3685
Color [Black]	9	4		O95487	O95487	Protein transport protein Sec24B	SEC24B			6	6	6	7	7	7	137.42	0	62.425	832020000	27	2.23366	0.447035	-0.329785	-0.587323	25.9662	25.9186	25.9977	26.2782	26.1986	26.3951
Color [Black]	9	4		O95573;C9JC11;F5H062	O95573	Long-chain-fatty-acid--CoA ligase 3	ACSL3			6	5	5	11.2	8.8	8.8	80.419	0	21.838	530190000	26	0.855316	0.686382	-0.137447	-0.23917	25.4494	25.5509	25.6179	25.6932	25.572	25.7653
Color [Black]	9	4		O95613	O95613	Pericentrin	PCNT			6	6	6	2.2	2.2	2.2	378.03	0	6.7342	200500000	9	1.03646	0.521258	-0.293074	-0.463137	24.4708	24.1117	24.1585	24.5005	24.4432	24.6766
[truncated: 869 more rows]
