# Supplementary material for: Spatiotemporal profiling of cytosolic signaling complexes in living cells by selective proximity proteomics
Source: Nat Commun. 2021 Jan 4;12:71. doi: 10.1038/s41467-020-20367-x (PMC7782698; doi:10.1038/s41467-020-20367-x)
Supplement: Supplementary file 16 — Source Data [file 41467_2020_20367_MOESM16_ESM.zip › NCOMMS-20-22505C_sd/Supplementary Fig. 5f.xlsx]

## Sheet: SHC1 interactome
Bait	Gene names	Report	Function annotation
SHC1	ABCD1	no	ATPase activity
SHC1	AK1	no	Others
SHC1	ARHGAP21	Reported	trafficking
SHC1	ARHGEF5	Reported	trafficking
SHC1	ARL1	no	GTPase Regulators
SHC1	ASMTL	no	Others
SHC1	BRAT1	no	Others
SHC1	BUB1B	no	Protein serine/threonine kinase activity
SHC1	CAV1	Reported	trafficking
SHC1	CBL	Reported	Ubiquitination
SHC1	CCDC6	no	Cytoskeletal associated protein
SHC1	CD2AP	no	Adaptors
SHC1	CLTB	no	trafficking
SHC1	CPNE7;WDR90	no	Transport/cargo protein
SHC1	CSNK1E;CSNK1D	no	Protein serine/threonine kinase activity
SHC1	CSNK2A2	no	Protein serine/threonine kinase activity
SHC1	CTNNB1	Reported	membrane proteins
SHC1	CTPS2	no	Others
SHC1	DBNL	no	trafficking
SHC1	DDX21	no	ATPase activity
SHC1	DDX39A	no	Others
SHC1	DIS3	no	RNA binding
SHC1	DNAJC7	no	Others
SHC1	DTX3L	no	Ubiquitination
SHC1	EFTUD2	no	GTPase Regulators
SHC1	EGFR	Reported	membrane proteins
SHC1	EHD4	Reported	trafficking
SHC1	ELAVL1	Reported	RNA binding
SHC1	ELP3	no	Others
SHC1	ERC1	no	trafficking
SHC1	ERLIN2	no	Others
SHC1	GAK	no	trafficking
SHC1	GLMN	no	Ubiquitination
SHC1	GPRC5C	no	Others
SHC1	GRB2	Reported	Adaptors
SHC1	HEATR3	Reported	Others
SHC1	HIST1H2BNH2BE	no	Others
SHC1	HIST1H4A	no	Others
SHC1	HNRNPC	no	RNA binding
SHC1	HNRNPUL1	no	RNA binding
SHC1	ILF2	no	Others
SHC1	IPO4	no	Transport/cargo protein
SHC1	JAGN1	no	Others
SHC1	KCTD10	no	Others
SHC1	KDELR1	no	Others
SHC1	KPNA1	no	Transport/cargo protein
SHC1	LASP1	no	trafficking
SHC1	LXN	no	Others
SHC1	MASP1;PKD2L1;PIAS2	no	Others
SHC1	MYO10	no	Others
SHC1	MYO1E	no	Others
SHC1	NAT10	Reported	Others
SHC1	NDUFB3	no	Others
SHC1	NFX1	no	Others
SHC1	NOC3L	no	Others
SHC1	OSBPL10	no	Transport/cargo protein
SHC1	PCBP3	no	RNA binding
SHC1	PCNT	no	Cytoskeletal associated protein
SHC1	PDCD4	no	Others
SHC1	PGLS	no	Others
SHC1	PHKB	no	Others
SHC1	PIK3R2	Reported	Kinase regulator activity
SHC1	POLR2C	no	Others
SHC1	PPP2R2A	Reported	phosphatases
SHC1	PRKACB;PRKACA	no	Protein serine/threonine kinase activity
SHC1	PRKCI	Reported	Protein serine/threonine kinase activity
SHC1	PRSS21	no	Others
SHC1	PRSS56	no	Others
SHC1	PTPN11	Reported	phosphatases
SHC1	PUSL1	no	RNA binding
SHC1	PZP	no	Others
SHC1	RABGAP1	no	trafficking
SHC1	RAP2A;RAP2C;RAP2B	Reported	GTPase Regulators
SHC1	RBFOX1;RBFOX2;RBFOX3	no	trafficking
SHC1	RDH11	no	Others
SHC1	REPS1	no	trafficking
SHC1	RNF219	no	Ubiquitination
SHC1	RPL30	no	Others
SHC1	RPP30	no	Others
SHC1	RPS18	no	Others
SHC1	RPS6KA1	no	Protein serine/threonine kinase activity
SHC1	SERBP1	no	RNA binding
SHC1	SFN	Reported	Adapters
SHC1	SLC1A5	no	trafficking
SHC1	SNAP23	Reported	Transport/cargo protein
SHC1	SOS1	Reported	GTPase Regulators
SHC1	SPAG5	no	Cytoskeletal associated protein
SHC1	SSR4	no	Others
SHC1	TBRG4	no	Others
SHC1	TFCP2	no	Others
SHC1	THADA	no	Others
SHC1	TIMM50	no	Phosphatases
SHC1	TUBA1C;TUBA1B	no	Cytoskeletal associated protein
SHC1	TUBGCP2	no	Cytoskeletal associated protein
SHC1	STS1	Reported	Ubiquitination
SHC1	UBE2O	no	Ubiquitination
SHC1	UMPS	no	Others
SHC1	USP7	no	Ubiquitination
SHC1	YTHDF2	no	Others
SHC1	ZNFX1	no	Others

## Sheet: STRING 
Target 1	Target 2	String Score
ILF2	SERBP	0.3
UMPS	RPS18	0.301
UBE2O	PIAS2	0.305
NAT10	HEATR3	0.309
USP7	CTNNB1	0.31
CBL	MYO1E	0.313
BUB1B	TUBA1B	0.314
ILF2	RPL30	0.315
SERBP1	YTHDF2	0.316
YTHDF2	RPS18	0.317
CAV1	PTPN11	0.319
CBL	DBNL	0.319
PDCD4	RPS6KA1	0.319
PRKACA	CTNNB1	0.32
CCDC6	USP7	0.324
UBASH3B	PRKACA	0.331
UBASH3B	PRKACB	0.331
DDX39A	NAT10	0.332
ELP3	CSNK1D	0.332
ELP3	CSNK1E	0.332
ILF2	HNRNPUL1	0.334
CD2AP	GRB2	0.335
EGFR	CD2AP	0.342
PPP2R2A	GRB2	0.346
CD2AP	SOS1	0.354
NOC3L	CTPS2	0.354
ELP3	HIST1H4A	0.356
PCNT	TUBGCP2	0.358
CSNK2A2	PKD2L1	0.366
GAK	DBNL	0.367
TUBA1C	TUBGCP2	0.37
CTNNB1	SERBP1	0.376
ILF2	EFTUD2	0.376
UBASH3B	GRB2	0.376
CAV1	SOS1	0.379
CAV1	CTNNB1	0.379
CSNK2A2	CAV1	0.379
DTX3L	HIST1H4A	0.379
EGFR	KPNA1	0.379
ELAVL1	RPL30	0.379
GRB2	RPS6KA1	0.379
GRB2	HNRNPC	0.379
GRB2	REPS1	0.379
PRKACA	CAV1	0.379
EGFR	PRKACA	0.381
CBL	SOS1	0.382
CSNK2A2	CLTB	0.382
KPNA1	ELAVL1	0.384
ABCD1	ELAVL1	0.386
NOC3L	THADA	0.39
PIK3R2	SOS1	0.39
PRKACA	KDELR1	0.391
CTNNB1	ELAVL1	0.392
CBL	CTNNB1	0.393
GAK	REPS1	0.393
TUBA1B	TUBGCP2	0.394
CSNK2A2	HNRNPC	0.396
HIST1H2BL	HIST1H2BN	0.403
BUB1B	TUBA1C	0.408
PIK3R2	PTPN11	0.408
HIST1H4A	HIST1H2BN	0.409
SFN	CTNNB1	0.409
DDX39A	RAP2A	0.41
DDX39A	PDCD4	0.41
CBL	UBASH3B	0.412
CTNNB1	CSNK1E	0.413
DDX39A	RAP2C	0.416
PTPN11	CTNNB1	0.422
NAT10	DIS3	0.424
POLR2C	EFTUD2	0.431
NAT10	RPS18	0.436
PTPN11	SOS1	0.44
DDX21	EFTUD2	0.444
RPS18	HNRNPC	0.448
DDX39A	ILF2	0.451
PIK3R2	EGFR	0.453
NAT10	THADA	0.454
EGFR	SFN	0.456
ELP3	CTPS2	0.459
CSNK1D	CTNNB1	0.462
PTPN11	SHC1	0.465
DDX39A	HNRNPC	0.472
CBL	CD2AP	0.478
CBL	PTPN11	0.481
EGFR	CTNNB1	0.483
SOS1	SHC1	0.483
IPO4	CTPS2	0.508
CBL	PRKACA	0.513
ELAVL1	EFTUD2	0.514
NAT10	CTPS2	0.514
CTNNB1	ARHGAP21	0.524
DDX21	HNRNPC	0.542
EFTUD2	RPL30	0.543
EGFR	UBASH3B	0.544
PIK3R2	CBL	0.548
HIST1H2BL	HIST1H4A	0.558
EGFR	CAV1	0.579
NAT10	DDX21	0.59
IPO4	HIST1H4A	0.612
DDX21	NOC3L	0.617
EGFR	SOS1	0.62
NOC3L	RPL30	0.672
ELAVL1	RBFOX2	0.673
CLTB	GAK	0.686
IPO4	NOC3L	0.686
EFTUD2	HNRNPC	0.689
ELP3	NAT10	0.724
DDX39A	EFTUD2	0.783
EFTUD2	RPS18	0.791
EGFR	PTPN11	0.8
PRKACA	PRKACB	0.81
CSNK1D	CSNK1E	0.822
GRB2	SOS1	0.836
PTPN11	GRB2	0.839
NAT10	IPO4	0.861
PIK3R2	SHC1	0.874
PIK3R2	GRB2	0.876
CBL	SHC1	0.885
EGFR	GRB2	0.9
