# Supplementary material for: Spatiotemporal profiling of cytosolic signaling complexes in living cells by selective proximity proteomics
Source: Nat Commun. 2021 Jan 4;12:71. doi: 10.1038/s41467-020-20367-x (PMC7782698; doi:10.1038/s41467-020-20367-x)
Supplement: Supplementary file 16 — Source Data [file 41467_2020_20367_MOESM16_ESM.zip › NCOMMS-20-22505C_sd/Supplementary Fig. 5g-h.xlsx]

## Sheet: BN2
Symbol color	Protein IDs	Majority protein IDs	Protein names	Gene names	Student's T-test Significant LFQ intensity GRB2_BN_EGF_LFQ intensity GRB2_BN	Student's T-test significant	Peptides	Razor + unique peptides	Unique peptides	Sequence coverage [%]	Unique + razor sequence coverage [%]	Unique sequence coverage [%]	Mol. weight [kDa]	Q-value	Score	Intensity	MS/MS count	-Log Student's T-test p-value LFQ intensity GRB2_BN_EGF_LFQ intensity GRB2_BN	Student's T-test q-value LFQ intensity GRB2_BN_EGF_LFQ intensity GRB2_BN	Student's T-test Difference LFQ intensity GRB2_BN_EGF_LFQ intensity GRB2_BN	Student's T-test Test statistic LFQ intensity GRB2_BN_EGF_LFQ intensity GRB2_BN	LFQ intensity GRB2_BN_EGF_1	LFQ intensity GRB2_BN_EGF_2	LFQ intensity GRB2_BN_EGF_3	LFQ intensity GRB2_BN_1	LFQ intensity GRB2_BN_2	LFQ intensity GRB2_BN_3
Color [Red]	B5MCF9;O00541;B3KXD6;H7BYY8;H7C267	B5MCF9;O00541;B3KXD6	Pescadillo homolog	PES1	+	LFQ intensity GRB2_BN_EGF_LFQ intensity GRB2_BN	7	7	7	14.7	14.7	14.7	66.077	0	40.23	318180000	9	1.2971	0.0222857	2.69225	1.82802	23.7327	24.1596	24.8011	20.2926	20.9854	23.3388
Color [Red]	C9J931;Q15382	C9J931;Q15382	GTP-binding protein Rheb	RHEB	+	LFQ intensity GRB2_BN_EGF_LFQ intensity GRB2_BN	3	3	3	41.8	41.8	41.8	8.6739	0	21.834	807240000	8	4.65529	0	4.09679	6.02394	26.2154	25.9064	25.9638	21.6302	22.037	22.128
Color [Red]	F5GWN5;O00750	F5GWN5;O00750	Phosphatidylinositol 4-phosphate 3-kinase C2 domain-containing subunit beta	PIK3C2B	+	LFQ intensity GRB2_BN_EGF_LFQ intensity GRB2_BN	6	6	6	5.9	5.9	5.9	181.68	0	43.784	145750000	13	3.63787	0	2.08962	3.13671	24.3229	24.4875	24.6356	22.5188	22.5446	22.1138
Color [Red]	G3V2Q1;G3V4W0;B4DY08;G3V4C1;B2R5W2;P07910;G3V576;G3V555;G3V575;G3V5X6;G3V3K6;G3V251;B4DSU6;G3V5V7;A0A0G2JPF8;A0A0G2JNQ3;G3V2D6;P0DMR1;O60812;B7ZW38;B2RXH8;G3V4M8;G3V2H6;E5RG71;B3KT61;Q86SE5	G3V2Q1;G3V4W0;B4DY08;G3V4C1;B2R5W2;P07910;G3V576	Heterogeneous nuclear ribonucleoproteins C1/C2	HNRNPC	+	LFQ intensity GRB2_BN_EGF_LFQ intensity GRB2_BN	18	18	14	21.9	21.9	15.1	80.896	0	223.49	6320900000	53	1.54834	0.00866667	2.55575	2.02752	27.7049	28.4366	30.2289	26.2585	26.4422	26.0025
Color [Red]	O00459;E9PFP1;V9GYJ4	O00459;E9PFP1	Phosphatidylinositol 3-kinase regulatory subunit beta	PIK3R2	+	LFQ intensity GRB2_BN_EGF_LFQ intensity GRB2_BN	8	8	7	14	14	12.5	81.544	0	65.77	410290000	24	1.91252	0.0115556	2.41087	2.28472	26.248	25.4781	25.4765	22.6606	23.0244	24.2851
Color [Red]	P00533;E9PFD7;Q504U8;C9JYS6;J3KTI5;H3BLT0;B4DTR1;J3QLU9;A0A0A0MSE1;P04626;Q15303	P00533;E9PFD7;Q504U8	Epidermal growth factor receptor;Receptor protein-tyrosine kinase	EGFR	+	LFQ intensity GRB2_BN_EGF_LFQ intensity GRB2_BN	29	29	29	30.5	30.5	30.5	134.28	0	323.31	7012300000	99	4.91993	0	4.89801	7.15325	30.4344	30.4591	30.1499	25.1931	25.7312	25.4251
Color [Red]	P29353;Q5T182;X6R6D0;C9JHF5;Q5T181;H0Y539;Q5T188;Q5T187;U3KQS2;P98077;F5GXB9;H0Y9J4;Q6TCH8;Q6S5L8	P29353	SHC-transforming protein 1	SHC1	+	LFQ intensity GRB2_BN_EGF_LFQ intensity GRB2_BN	27	27	27	17.6	17.6	17.6	211.13	0	323.31	4624000000	86	4.2901	0	3.52266	5.095	29.5314	29.8709	29.718	26.4983	26.1104	25.9437
Color [Red]	Q06124;H0YF12;A0A0U1RRI0	Q06124	Tyrosine-protein phosphatase non-receptor type 11	PTPN11	+	LFQ intensity GRB2_BN_EGF_LFQ intensity GRB2_BN	12	12	12	23.6	23.6	23.6	68.436	0	88.572	1351100000	19	2.7757	0	1.9022	2.52603	27.0321	27.3876	26.5383	25.1319	25.1514	24.9681
Color [Red]	Q13191;Q5I0G2;C9JU85;E9PHA9;Q68CY2;C9JRB3	Q13191;Q5I0G2	E3 ubiquitin-protein ligase CBL-B	CBLB;PRL	+	LFQ intensity GRB2_BN_EGF_LFQ intensity GRB2_BN	8	6	6	10.1	8.2	8.2	109.45	0	39.971	338200000	16	2.00723	0.0415556	1.25603	1.62804	26.026	25.9097	25.6968	25.1257	24.3188	24.4199
Color [Red]	Q8N122	Q8N122	Regulatory-associated protein of mTOR	RPTOR	+	LFQ intensity GRB2_BN_EGF_LFQ intensity GRB2_BN	3	3	3	2.8	2.8	2.8	149.04	0	26.003	199790000	14	2.23132	0.016	1.4706	1.89833	23.6998	23.5098	23.6341	21.6595	22.1836	22.5887
Color [Red]	Q8TF42	Q8TF42	Ubiquitin-associated and SH3 domain-containing protein B	UBASH3B	+	LFQ intensity GRB2_BN_EGF_LFQ intensity GRB2_BN	4	4	4	6.9	6.9	6.9	72.695	0	28.492	247620000	14	1.61208	0.0325	1.71588	1.73788	24.9519	24.5768	24.3732	22.4023	23.8293	22.5226
Color [Black]	D6RFM0;D6RAH7;H9KV45;A0A0A0MQU3;A0A087WY85;P62837;P61077;D6RAW0	D6RFM0;D6RAH7;H9KV45;A0A0A0MQU3;A0A087WY85;P62837;P61077;D6RAW0	Ubiquitin-conjugating enzyme E2 D2;Ubiquitin-conjugating enzyme E2 D3	UBE2D2;UBE2D3			3	3	2	54.1	54.1	35.7	11.065	0	25.437	467360000	18	2.16197	0.036	-1.25422	-1.68358	24.714	24.0587	23.9844	25.6314	25.3597	25.5287
Color [Black]	A0A0A0MTS7;Q8WZ42;A0A0A0MRA3	A0A0A0MTS7;Q8WZ42;A0A0A0MRA3	Titin	TTN			5	5	5	0.2	0.2	0.2	3994.6	0	32.834	2771300000	5	2.78675	0	-4.78115	-4.22459	23.6057	21.6702	22.5511	27.3076	27.9346	26.9283
Color [Black]	A6NMQ1;P09884;A0A087WU64	A6NMQ1;P09884;A0A087WU64	DNA polymerase;DNA polymerase alpha catalytic subunit	POLA1			9	9	9	8	8	8	166.46	0	59.315	296090000	11	2.33549	0.0104	-1.75861	-2.17818	22.8019	22.5826	21.953	23.8704	24.2969	24.4459
Color [Black]	P49841	P49841	Glycogen synthase kinase-3 beta	GSK3B			5	5	3	17.1	17.1	13.1	46.744	0	30.704	397110000	11	1.4974	0.0346667	-1.88354	-1.74052	22.6256	22.3889	24.2119	24.9697	24.7692	25.1382
Color [Black]	Q15291	Q15291	Retinoblastoma-binding protein 5	RBBP5			4	4	4	10.4	10.4	10.4	59.152	0	23.983	326790000	7	3.98107	0	-1.47147	-2.47009	22.2057	22.2613	22.494	23.766	23.7448	23.8646
Color [Black]	Q96DG6	Q96DG6	Carboxymethylenebutenolidase homolog	CMBL			5	5	5	25.7	25.7	25.7	28.048	0	63.004	741540000	11	2.02433	0.00945455	-1.85833	-2.07133	22.2641	22.4253	22.7769	23.6136	24.744	24.6838
Color [Black]	Q9Y5M8;H7C4H2;C9J5Z8	Q9Y5M8;H7C4H2	Signal recognition particle receptor subunit beta	SRPRB			7	7	7	33.6	33.6	33.6	29.702	0	67.893	612240000	13	4.5537	0	-3.31857	-5.06867	22.545	22.301	22.3947	25.8703	25.4573	25.8689
Color [Black]	A0A024QZX5;A0A087X1N8;P35237;C9JTJ8;C9JVA8;H7BXK7;A0A1B0GU38;P50452	A0A024QZX5;A0A087X1N8;P35237	Serpin B6	SERPINB6			9	9	9	32.9	32.9	32.9	43.024	0	62.279	1514200000	38	0.350492	0.931133	-0.105024	-0.168191	26.1645	25.8913	26.244	26.1193	26.3297	26.1659
Color [Black]	A0A087WT20;Q9NV06;B3KME9;A0A087X1F8	A0A087WT20;Q9NV06	DDB1- and CUL4-associated factor 13	DCAF13			6	6	6	10.6	10.6	10.6	67.55	0	39.446	686520000	9	0.170307	0.905671	0.404687	0.289464	24.9725	24.8563	27.472	25.9115	24.9902	25.185
Color [Black]	A0A087WT44;P30519;I3L159;I3L1F5;I3L1Y2	A0A087WT44;P30519	Heme oxygenase 2	HMOX2			5	5	5	20.5	20.5	20.5	41.669	0	33.448	437200000	19	0.434391	0.912613	-0.192824	-0.279414	24.3053	24.5781	24.1769	24.8433	24.4145	24.3811
Color [Black]	A0A087X0U3;A0A087WT87;P43003	A0A087X0U3;A0A087WT87;P43003	Amino acid transporter;Excitatory amino acid transporter 1	SLC1A3			2	2	2	7.4	7.4	7.4	47.099	0	17.637	321200000	4	0.320289	0.847819	0.572879	0.464513	24.5582	24.3798	24.1286	22.3377	24.5298	24.4804
Color [Black]	A0A087WTP3;Q92945;M0R0I5;M0QYH3;M0R3J3;M0QXW7;M0R251;M0QYG1;M0R263;M0R0C6	A0A087WTP3;Q92945;M0R0I5	Far upstream element-binding protein 2	KHSRP			18	18	15	26.4	26.4	23.2	73.027	0	128.79	6592000000	75	0.289001	0.94757	-0.0843728	-0.13653	27.8636	27.8399	27.9762	28.1908	27.9197	27.8223
Color [Black]	A0A087WVR3;A0A087WTW0;Q96T88;A0A087WWG9;Q96PU4	A0A087WVR3;A0A087WTW0;Q96T88	E3 ubiquitin-protein ligase UHRF1	UHRF1			7	7	7	9.3	9.3	9.3	91.099	0	42.166	627510000	18	0.320384	0.909792	0.191516	0.257041	24.3635	24.367	24.7147	24.7064	24.1799	23.9843
Color [Black]	A0A087WU02;Q96RQ1;F8W0R1;H0YI50;F8VPA6;H0YHJ8;H0YI58;F8VR88;F8VUZ2	A0A087WU02;Q96RQ1;F8W0R1;H0YI50;F8VPA6	Endoplasmic reticulum-Golgi intermediate compartment protein 2	ERGIC2			3	3	3	10.1	10.1	10.1	43.432	0	20.378	152140000	8	0.875814	0.783074	0.377885	0.539159	23.7885	23.347	23.1107	22.9917	23.0267	23.0941
Color [Black]	A0A087WU81;H0YBU3;A1Z1Q3;A0A1B0GUX7;E9PH64;H0YL55;R4GNJ5;H0YBX0;E5RFJ4;C9J5M2	A0A087WU81;H0YBU3;A1Z1Q3;A0A1B0GUX7	O-acetyl-ADP-ribose deacetylase MACROD2	ADH1C;R3HCC1;MACROD2			16	15	9	2.3	2.2	1.2	890.62	0	93.952	690560000	25	0.363928	0.774255	-0.823198	-0.569925	21.7875	24.8227	24.1154	23.9598	24.5208	24.7147
Color [Black]	A0A087WUI8;Q96IJ6;F8WD54;A0A0U1RRC2;C9J255;C9JAH0	A0A087WUI8;Q96IJ6;F8WD54	Mannose-1-phosphate guanyltransferase alpha	GMPPA			3	3	3	8.8	8.8	8.8	43.668	0	18.565	249340000	16	0.210566	0.951542	-0.0785497	-0.121861	24.1081	23.874	24.091	23.8853	24.3125	24.111
Color [Black]	E7ETK0;A0A087WUS0;P62847	E7ETK0;A0A087WUS0;P62847	40S ribosomal protein S24	RPS24			4	4	4	29.8	29.8	29.8	15.197	0	42.115	3150500000	18	0.644621	0.436	-1.89688	-1.03712	26.7729	23.0206	27.2032	27.6339	27.4874	27.5661
Color [Black]	A0A087WUT6;O60841	A0A087WUT6;O60841	Eukaryotic translation initiation factor 5B	EIF5B			7	7	7	8.4	8.4	8.4	138.68	0	48.334	323480000	15	0.112072	0.953982	-0.105654	-0.125537	23.6014	23.1548	24.2874	23.6369	23.9499	23.7738
Color [Black]	A0A087WUZ3;Q8NHX4;A0A087X0M0;A4QPE4	A0A087WUZ3;Q8NHX4	Spermatogenesis-associated protein 3	SPTBN1;SPATA3			74	74	68	41.4	41.4	38.6	274.83	0	323.31	10080000000	231	0.246568	0.912499	0.233911	0.267262	28.6949	28.7875	27.6196	28.1141	28.1182	28.1679
Color [Black]	A0A0A0MS54;A0A087WVC4;P22694;B1APG2;B1APF8;B1APF9;B1APG3;P17612;B1APG1;B1APG0;Q15136;K7ERP6;B1APF7;P22612	A0A0A0MS54;A0A087WVC4;P22694;B1APG2;B1APF8;B1APF9;B1APG3;P17612;B1APG1;B1APG0;Q15136;K7ERP6	cAMP-dependent protein kinase catalytic subunit beta;cAMP-dependent protein kinase catalytic subunit alpha	PRKACB;PRKACA;KIN27			5	5	5	19	19	19	41.308	0	38.606	487280000	19	0.0966795	0.982514	-0.0344893	-0.0549476	24.89	24.7875	25.0154	24.9481	25.113	24.7352
Color [Black]	A0A087WVQ6;Q00610;J3KS13;K7EJJ5;J3KSQ2;J3QL20;J3KRF5	A0A087WVQ6;Q00610	Clathrin heavy chain;Clathrin heavy chain 1	CLTC			76	76	58	56.1	56.1	46.9	192.06	0	323.31	74389000000	464	1.49663	0.776435	0.34867	0.573631	31.0846	31.1233	30.7834	30.6418	30.6367	30.6668
Color [Black]	A0A087WW76;Q5T5U3;A0A1B0GV73;E7ESW5;F8W9U9;Q5JSD8;A0A1B0GTZ9	A0A087WW76;Q5T5U3;A0A1B0GV73	Rho GTPase-activating protein 21	ARHGAP21			5	5	5	4	4	4	155.98	0	33.641	162510000	12	0.481807	0.745631	-0.699991	-0.618693	23.1099	22.4997	21.0424	22.7699	22.7646	23.2176
Color [Black]	A0A087WWE2;P24928	A0A087WWE2;P24928	DNA-directed RNA polymerase;DNA-directed RNA polymerase II subunit RPB1	POLR2A			18	18	18	12.2	12.2	12.2	218.2	0	122.82	1121500000	38	0.968923	0.752588	0.434865	0.612282	25.0986	24.7947	25.4538	24.528	24.6781	24.8364
Color [Black]	F8W8R3;A0A087WWF6;P49005;C9IZD2;C9J8Z7;C9JLE1;C9JHC7;H7C1B3	F8W8R3;A0A087WWF6;P49005;C9IZD2;C9J8Z7;C9JLE1;C9JHC7	DNA polymerase delta subunit 2	POLD2			5	5	5	14.9	14.9	14.9	49.612	0	59.23	334350000	18	0.45048	0.742286	-0.852569	-0.648474	21.6819	24.0498	24.1814	24.1573	24.2695	24.0439
Color [Black]	E9PJ21;A0A087WWI4;K7EQK2;A0A087X054;Q9Y4L1;J3KTF1;Q9BST8;J3QQH7;J3QLE9;J3QL06	E9PJ21;A0A087WWI4;K7EQK2;A0A087X054;Q9Y4L1	Hypoxia up-regulated protein 1	HYOU1			6	6	6	13.1	13.1	13.1	72.976	0	40.964	981780000	12	0.0599805	0.97849	-0.0499961	-0.0633759	25.7857	26.4937	26.0029	26.4743	26.1715	25.7866
Color [Black]	A0A087WWP4;Q96T37	A0A087WWP4;Q96T37	Putative RNA-binding protein 15	RBM15			10	10	10	14	14	14	102.13	0	68.857	581230000	17	0.878161	0.751249	-0.45171	-0.610809	24.9653	24.2742	24.75	25.1231	25.3276	24.894
Color [Black]	A0A087WXM6;J3QQT2;J3KRX5;A0A0A6YYL6;P18621;J3KRB3;A0A087WWH0;J3QS96;J3QLC8;A0A0A0MRF8;A0A087WY81;J3KSJ0	A0A087WXM6;J3QQT2;J3KRX5;A0A0A6YYL6;P18621;J3KRB3;A0A087WWH0;J3QS96;J3QLC8;A0A0A0MRF8;A0A087WY81	60S ribosomal protein L17	RPL17;RPL17-C18orf32			6	6	6	39.6	39.6	39.6	19.586	0	63.328	5397500000	22	0.612555	0.844486	-0.316678	-0.432607	27.7135	27.964	28.4878	28.2884	28.426	28.4008
Color [Black]	A0A087WY71;E9PFW3;Q96CW1;C9JJ47;C9JTK4;C9JGT8;C9JJD3;C9JPV8;H7C4C3	A0A087WY71;E9PFW3;Q96CW1;C9JJ47	AP-2 complex subunit mu	AP2M1			13	13	13	36.9	36.9	36.9	49.526	0	94.621	2182200000	35	1.20653	0.698824	0.477493	0.696065	26.8335	27.0502	27.4644	26.6019	26.6578	26.656
Color [Black]	A0A087WYD6;X5CMH5;A0A0G2JLV0;Q03519;A0A140T9S0;E7ENX8;Q96IZ2	A0A087WYD6;X5CMH5;A0A0G2JLV0;Q03519;A0A140T9S0;E7ENX8	Antigen peptide transporter 2	TAP2			6	6	5	9.7	9.7	8.5	77.596	0	38.331	850260000	27	0.10334	0.956316	0.0819308	0.10433	26.1597	26.3599	25.5132	25.7478	26.1737	25.8655
Color [Black]	A0A087WYT3;Q15185;B4DDC6	A0A087WYT3;Q15185;B4DDC6	Prostaglandin E synthase 3	PTGES3			4	4	4	31.7	31.7	31.7	19.155	0	70.473	909470000	16	0.330051	0.766034	-1.05457	-0.580864	25.3306	21.7261	25.9169	25.546	25.4406	25.1507
Color [Black]	A0A087WZT0;M0QZ22;Q5PRF9;M0QY61;M0R0X3	A0A087WZT0;M0QZ22;Q5PRF9;M0QY61;M0R0X3	Protein Smaug homolog 2	SAMD4B			3	3	3	5.7	5.7	5.7	72.413	0	22.895	32931000	6	0.0783138	0.962785	0.0823294	0.0945857	22.0435	21.0053	21.1191	21.4661	20.9658	21.489
Color [Black]	A0A087WZT3;Q9H3K6;H3BV85;H3BTW0;A0A0B4J295;H3BVE0	A0A087WZT3;Q9H3K6;H3BV85;H3BTW0;A0A0B4J295;H3BVE0	BolA-like protein 2	BOLA2;BOLA2B			2	2	2	23	23	23	16.932	0	12.538	262910000	7	0.893824	0.351515	-1.44556	-1.15273	21.945	22.2788	24.3392	24.2759	24.4661	24.1577
Color [Black]	A0A087WZX0;Q86UU0	A0A087WZX0;Q86UU0	B-cell CLL/lymphoma 9-like protein	BCL9L			3	3	3	2.3	2.3	2.3	153.09	0	19.552	309700000	11	0.583185	0.879294	-0.256819	-0.368777	24.0218	23.8765	23.3817	23.953	24.0544	24.0431
Color [Black]	A0A087X020;Q9Y3A5;F8WE72	A0A087X020;Q9Y3A5	Ribosome maturation protein SBDS	SBDS			7	7	7	31.6	31.6	31.6	28.864	0	138.57	1205200000	26	1.02702	0.849317	0.299037	0.469659	26.6455	26.2401	26.4856	26.2926	26.0627	26.1189
Color [Black]	A0A087X0K9;Q6NVH2;Q6P4D7;Q07157;H0Y3R8;G3V2G5;H0YLT6	A0A087X0K9;Q6NVH2;Q6P4D7;Q07157	Tight junction protein ZO-1	TJP1;SH3TC1;TM6SF1			29	29	29	21.8	21.8	21.8	187.85	0	195.91	2476300000	65	0.0268303	0.987457	-0.0340627	-0.0367903	25.0418	24.2906	23.9872	23.9208	24.6095	24.8915
Color [Black]	E9PPR1;E9PL12;E9PQ49;E9PK01;E9PI39;A0A087X1X7;E9PRY8;P29692;E9PMW7;E9PIZ1;H0YCK7;E9PL71;E9PN91;E9PK06;E9PK72;E9PQZ1;E9PKK3	E9PPR1;E9PL12;E9PQ49;E9PK01;E9PI39;A0A087X1X7;E9PRY8;P29692;E9PMW7;E9PIZ1;H0YCK7;E9PL71;E9PN91;E9PK06	Elongation factor 1-delta	EEF1D			6	6	6	51.2	51.2	51.2	18.157	0	77.413	2256600000	15	0.058174	0.984926	-0.0270627	-0.0409449	25.5868	25.7125	25.7791	25.8903	25.4192	25.8501
Color [Black]	A0A087X256;Q2M389;F8VYH7	A0A087X256;Q2M389;F8VYH7	WASH complex subunit 7	KIAA1033			4	4	4	3.7	3.7	3.7	136.5	0	25.997	271170000	12	0.359369	0.866513	0.390825	0.409999	24.1551	24.0028	24.5458	24.2127	22.9991	24.3194
Color [Black]	A0A087X2H1;Q9ULT8;H0YJP0;H0YJD4;G3V4V5;A0A087WVU6	A0A087X2H1;Q9ULT8;H0YJP0	E3 ubiquitin-protein ligase HECTD1	HECTD1			9	9	9	4.1	4.1	4.1	289.63	0	54.834	584060000	34	0.818272	0.884695	-0.220072	-0.352374	24.6318	24.3282	24.4888	24.7167	24.5434	24.8489
Color [Black]	A0A087X2I1;P62333;H0YJC0;H0YJS8;H0YJE9;H0YJT1	A0A087X2I1;P62333;H0YJC0	26S protease regulatory subunit 10B	PSMC6			7	7	7	21.8	21.8	21.8	45.796	0	75.479	1000800000	37	0.935353	0.903642	-0.176503	-0.300058	25.7171	25.7853	25.9849	25.9445	26.0017	26.0707
Color [Black]	A0A096LNZ9;A0A096LPJ4;P05161	A0A096LNZ9;A0A096LPJ4;P05161	Ubiquitin-like protein ISG15	ISG15			3	3	3	21.7	21.7	21.7	15.562	0	19	482740000	13	0.661979	0.577511	0.982705	0.838077	23.9661	24.322	24.8599	23.7196	22.2019	24.2784
Color [Black]	A0A0A0MQS1;Q53H96;B5MD87;F8WEI0	A0A0A0MQS1;Q53H96;B5MD87	Pyrroline-5-carboxylate reductase;Pyrroline-5-carboxylate reductase 3	PYCRL			7	7	7	33.6	33.6	33.6	29.892	0	53.198	1098300000	31	0.193932	0.91722	-0.16023	-0.196116	26.2634	25.9819	25.2493	25.8532	26.1751	25.9469
Color [Black]	A0A0A0MQX1;Q9HD67;D6RGD1;E9PEW5	A0A0A0MQX1;Q9HD67;D6RGD1	Unconventional myosin-X	MYO10			8	8	8	4.8	4.8	4.8	238.51	0	51.84	342440000	18	0.601205	0.882374	0.242759	0.356582	24.2295	24.0442	23.7046	23.6286	23.6837	23.9378
Color [Black]	C9JP00;A0A0A0MQX8;Q9NR56;H7C4T5;Q86VM6;C9J4T8;C9JCX1;H7C4Y1;B1AKI6;A2RRQ4;Q9NUK0;Q5VZF2	C9JP00;A0A0A0MQX8;Q9NR56;H7C4T5;Q86VM6	Muscleblind-like protein 1	MBNL1			4	4	4	13.5	13.5	13.5	37.898	0	24.484	759160000	10	0.202204	0.883796	0.524431	0.349575	24.8486	25.2532	25.2913	25.1305	22.6909	25.9985
Color [Black]	A0A0A0MRA5;B7Z4B8;Q9BUJ2;M0R3F1;M0QYZ0;M0R0K8;M0QYI8;M0R203;M0QYM5;M0QZV6	A0A0A0MRA5;B7Z4B8;Q9BUJ2;M0R3F1	Heterogeneous nuclear ribonucleoprotein U-like protein 1	HNRNPUL1			15	15	15	23.9	23.9	23.9	85.939	0	117.22	2170900000	47	0.580145	0.673321	0.944155	0.770518	24.8484	24.2169	26.5429	24.3942	23.8474	24.5341
Color [Black]	A0A0A0MRF6;Q99996;A0A0A0MRE9;H7BYL6;A0A087WX84;H0Y6Q0;H7BZV6	A0A0A0MRF6;Q99996;A0A0A0MRE9;H7BYL6	A-kinase anchor protein 9	AKAP9			19	19	18	6.1	6.1	5.7	453.49	0	140.13	590280000	42	0.183712	0.918541	-0.169816	-0.19922	24.5706	23.4125	23.6921	24.1592	24.0266	23.9989
Color [Black]	A0A0A0MRJ6;H7BY58;P22061;F6S8N6;C9J0F2;F8WDT3;F8WAV5;F8WAX2;H7C4X2	A0A0A0MRJ6;H7BY58;P22061;F6S8N6	Protein-L-isoaspartate O-methyltransferase;Protein-L-isoaspartate(D-aspartate) O-methyltransferase	PCMT1			4	4	4	17.9	17.9	17.9	30.315	0	40.292	1452500000	16	0.586724	0.831872	-0.351305	-0.457872	26.4076	26.4854	25.7151	26.7682	26.4477	26.446
Color [Black]	A0A0A0MRM8;A0A0D9SGC1;E7EW20;Q9UM54;Q5JVM0	A0A0A0MRM8;A0A0D9SGC1;E7EW20;Q9UM54	Unconventional myosin-VI	MYO6			5	5	5	4.9	4.9	4.9	145.01	0	30.975	294340000	12	0.409063	0.791783	-0.595404	-0.532563	22.0444	23.8035	23.9353	23.8555	24.0334	23.6806
Color [Black]	A0A0A0MRM9;Q14978;S4R402;S4R341;S4R349	A0A0A0MRM9;Q14978	Nucleolar and coiled-body phosphoprotein 1	NOLC1			4	4	4	6.9	6.9	6.9	74.543	0	24.501	284880000	6	0.123605	0.912547	0.409788	0.239345	21.7015	22.929	25.7708	23.0347	22.8442	23.2929
Color [Black]	B6VEX4;A0A0A0MRT6;Q8IZP0;E9PEZ7;E7EW77;A0A0C4DG21;F8WAL6;B7Z836;E7EP65;Q9NYB9;H0Y6B5	B6VEX4;A0A0A0MRT6;Q8IZP0	Abl interactor 1	ABI1			6	6	6	15	15	15	43.294	0	36.905	687140000	13	0.00791633	0.995479	-0.00621605	-0.00819985	24.2797	24.5738	23.9298	23.9241	24.3525	24.5255
Color [Black]	A0A0A0MRV0;Q9P2E9;F8W7S5;A0A087WVV2;A0A087WU26	A0A0A0MRV0;Q9P2E9;F8W7S5;A0A087WVV2	Ribosome-binding protein 1	RRBP1			9	9	9	7.1	7.1	7.1	152.45	0	57.811	641520000	36	0.469527	0.914016	-0.162313	-0.249831	24.804	24.6522	24.5452	25.0563	24.6078	24.8243
Color [Black]	A0A0A0MS41;A0A1P0AYU5;Q9BWM7;S4R3N9	A0A0A0MS41;A0A1P0AYU5;Q9BWM7;S4R3N9	Sideroflexin;Sideroflexin-3	SFXN3			5	5	5	18.7	18.7	18.7	35.503	0	31.543	1314900000	20	0.366547	0.913936	0.164609	0.239366	26.6755	26.6442	26.2637	26.4358	26.1051	26.5486
Color [Black]	J3KNW4;A0A0A0MSG2;Q14192;F8WDA8;U3KQT4;C9J3S8	J3KNW4;A0A0A0MSG2;Q14192	Four and a half LIM domains protein 2	FHL2			10	10	10	30.1	30.1	30.1	44.205	0	65.256	1510800000	37	0.0908257	0.977455	-0.0410938	-0.0621557	25.8196	26.047	26.0011	25.7096	26.1017	26.1796
Color [Black]	A0A0A0MSK5;J3KN66;Q5JTV8;H0Y4R4;H0YDU3;H0YD16	A0A0A0MSK5;J3KN66;Q5JTV8;H0Y4R4	Torsin-1A-interacting protein 1	TOR1AIP1			3	3	3	7.8	7.8	7.8	52.406	0	17.464	221500000	3	0.329769	0.858392	0.437099	0.418014	23.5758	23.5408	23.7842	23.8745	23.5863	22.1287
Color [Black]	A0A0A0MSQ0;P13797;H7C4N2;U3KQI3;P13796;Q14651;Q5TBN3;C9JAM8	A0A0A0MSQ0;P13797	Plastin-3	PLS3			14	14	14	26.4	26.4	26.4	69.334	0	132.89	1766000000	44	0.283255	0.920122	0.147069	0.207362	24.9811	25.579	25.5002	25.029	25.2482	25.3419
Color [Black]	A0A0A0MTR7;A0A0A0MTC1;Q63HN8	A0A0A0MTR7;A0A0A0MTC1;Q63HN8	E3 ubiquitin-protein ligase RNF213	RNF213			32	32	32	7.3	7.3	7.3	591.4	0	212.39	1633900000	91	0.12602	0.964142	0.059082	0.0879557	26.5995	26.2099	26.1292	26.1166	26.4278	26.2169
Color [Black]	A0A0A0MTH9;O14981	A0A0A0MTH9;O14981	TATA-binding protein-associated factor 172	BTAF1			6	6	6	3.7	3.7	3.7	206.93	0	37.408	248550000	20	0.338933	0.798201	-0.744248	-0.528772	21.3324	24.1374	23.9415	23.7251	23.9644	23.9545
Color [Black]	A0A0A0MTL5;Q13309;D6R9R7;D6RAG5	A0A0A0MTL5;Q13309;D6R9R7	S-phase kinase-associated protein 2	SKP2			4	4	4	12.2	12.2	12.2	48.885	0	29.203	388190000	15	0.427468	0.912828	-0.194198	-0.27978	24.4428	24.4398	24.0636	24.8002	24.4111	24.3176
Color [Black]	A0A0A6YY92;A0A1B0GTJ7;A0A1B0GWJ0;P30566;A0A096LNY6;A0A1B0GTG9;A0A1B0GWF8;A0A096LNY5;A0A096LPA2;A0A096LP92;B4DEP1;A0A096LP72;A0A096LNY4;Q5SNW4;A0A0D9SF75	A0A0A6YY92;A0A1B0GTJ7;A0A1B0GWJ0;P30566;A0A096LNY6;A0A1B0GTG9;A0A1B0GWF8	Adenylosuccinate lyase	ADSL			7	7	6	14	14	12.4	77.165	0	44.696	2044400000	18	0.83341	0.909279	-0.162123	-0.274683	26.9544	26.9208	26.9155	27.2625	26.9597	27.0549
Color [Black]	A0A0C4DFR6;P55735;A8MXL6	A0A0C4DFR6;P55735;A8MXL6	Protein SEC13 homolog	SEC13			4	4	4	16	16	16	35.857	0	27.979	913460000	19	0.329904	0.949496	-0.0791963	-0.132252	25.4745	25.5492	25.4505	25.6328	25.6936	25.3853
Color [Black]	A0A0C4DG98;Q8NI27;H0Y815;H7C477;H0Y7U4;H0Y594	A0A0C4DG98;Q8NI27;H0Y815	THO complex subunit 2	THOC2			9	9	9	7.9	7.9	7.9	169.58	0	56.544	414420000	28	0.098513	0.963131	0.0724284	0.0948597	23.5804	23.9955	24.4459	23.777	24.0612	23.9664
Color [Black]	A0A0C4DGG8;Q8IX12;F5H1H2;F5H2E6;F5H3E1;H0YFJ7	A0A0C4DGG8;Q8IX12;F5H1H2;F5H2E6	Cell division cycle and apoptosis regulator protein 1	CCAR1			11	11	11	13.8	13.8	13.8	120.42	0	79.997	887730000	20	0.364984	0.928367	0.0955658	0.156829	24.9677	24.7943	24.9312	24.9419	24.6188	24.8459
Color [Black]	F5GWX5;A0A0C4DGG9;Q14839;Q8TDI0;K7EMY3;K7EPV1;K7ESA5;H7C3H7;H7C0J3;F2Z2R5	F5GWX5;A0A0C4DGG9;Q14839	Chromodomain-helicase-DNA-binding protein 4	CHD4			20	20	16	11.9	11.9	9.3	217.1	0	159.25	1660300000	72	0.406797	0.904196	-0.217095	-0.298861	25.0958	25.5965	25.8146	25.8039	25.5649	25.7894
Color [Black]	A0A0C4DGS1;P39656;U3KQ84	A0A0C4DGS1;P39656;U3KQ84	Dolichyl-diphosphooligosaccharide--protein glycosyltransferase 48 kDa subunit	DDOST			4	4	4	10	10	10	48.799	0	87.155	576640000	19	0.48543	0.753305	-0.737589	-0.63528	25.779	26.0622	23.9698	25.8401	26.1267	26.057
Color [Black]	A0A0D9SFB3;A0A0D9SG12;A0A0D9SF53;O00571;O15523;A0A0J9YVQ7;C9J081;A0A087WVZ1;A0A0J9YYH6;C9J8G5;B4DLA0;A0A087WX09;D6RCM4;Q9NQI0;H0Y960	A0A0D9SFB3;A0A0D9SG12;A0A0D9SF53;O00571;O15523	ATP-dependent RNA helicase DDX3X;ATP-dependent RNA helicase DDX3Y	DDX3X;DDX3Y			35	35	34	58.6	58.6	56.9	70.839	0	323.31	71653000000	216	0.599796	0.900906	-0.202305	-0.310773	32.0733	32.2052	31.7046	32.1604	32.2233	32.2064
Color [Black]	A0A0D9SF60;Q99569;H0YFB1;E7EST6;B4DRK2;E9PHB5;E7EPC8;Q9UQB3	A0A0D9SF60;Q99569	Plakophilin-4	PKP4			7	7	7	7.6	7.6	7.6	133.97	0	41.454	392960000	11	0.443136	0.903128	0.215735	0.304244	24.3168	24.5057	24.6306	24.5598	23.9166	24.3295
Color [Black]	A0A1B0GWF2;A0A1B0GVQ5;A0A1B0GTP9;A0A0D9SG72;P61764;A0A1B0GW76;A0A0D9SFQ7;A0A0D9SFW6;A0A1B0GTD8;A0A096LP33;A0A0D9SEP9;A0A0D9SEH5;A0A1B0GVV9	A0A1B0GWF2;A0A1B0GVQ5;A0A1B0GTP9;A0A0D9SG72;P61764;A0A1B0GW76	Syntaxin-binding protein 1	STXBP1			5	5	5	11.3	11.3	11.3	65.215	0	29.805	340780000	12	0.440179	0.7432	0.735459	0.604372	23.8195	24.1376	24.7096	24.2189	22.1531	24.0884
Color [Black]	A0A0D9SGE8;Q8IWS0;Q5JRC6	A0A0D9SGE8;Q8IWS0;Q5JRC6	PHD finger protein 6	PHF6			3	3	3	10.9	10.9	10.9	41.361	0	21.825	158910000	14	1.76463	0.41775	-0.694918	-1.0263	22.2157	22.0343	22.5461	22.7863	23.1109	22.9836
Color [Black]	A0A0G2JH68;O60610;A0A140T8Z0;H9KV28;B4E2I7;E5RJ79	A0A0G2JH68;O60610;A0A140T8Z0;H9KV28	Protein diaphanous homolog 1	DIAPH1			16	16	16	15.1	15.1	15.1	141.36	0	151.61	2691800000	84	0.233879	0.920162	0.127592	0.178629	27.2408	27.3085	26.6769	26.8103	26.9589	27.0743
Color [Black]	A0A0G2JIW1;P0DMV9;P0DMV8	A0A0G2JIW1;P0DMV9;P0DMV8	Heat shock 70 kDa protein 1B;Heat shock 70 kDa protein 1A	HSPA1B;HSPA1A			27	24	4	49.1	44.9	6.4	70.108	0	254.8	17204000000	128	0.167004	0.971423	0.0488224	0.0800048	29.7488	29.7562	29.6878	29.474	29.7356	29.8368
Color [Black]	H0Y6K2;A0A0G2JNJ5;P47756;B1AK85	H0Y6K2;A0A0G2JNJ5;P47756;B1AK85	F-actin-capping protein subunit beta	BRD2;CAPZB			10	10	10	8.4	8.4	8.4	131.99	0	98.227	2455300000	54	0.32474	0.922731	0.117867	0.181587	26.8866	26.8452	26.4535	26.5066	26.6242	26.7008
Color [Black]	A0A0G2JNZ2;A0A0G2JPP5;Q14160;A0A0G2JMS7;H0YCG0;H0YDF9;Q5T0G3;Q9BTT6	A0A0G2JNZ2;A0A0G2JPP5;Q14160;A0A0G2JMS7	Protein scribble homolog	SCRIB			14	14	14	14	14	14	174.91	0	98.634	753270000	29	0.302967	0.879882	-0.325783	-0.347534	24.4116	23.0142	23.4008	24.0698	23.6681	24.0661
Color [Black]	B0QYV1;A0A0G2JRA5;O43251;F8VR27;F8VZY7;B0QYY4;A0A087X2B1;B7Z1U7;F8VZG9;S4R469;J3KNW3;Q9NWB1;I3L1D4;A0A0G2JRD1;S4R3K7;F8VRS4;A0A0G2JSB3;B0QYY7;J3QRF4;A6NFN3;B0QYY6;J3QQZ2;F5H0M1	B0QYV1;A0A0G2JRA5;O43251;F8VR27;F8VZY7;B0QYY4;A0A087X2B1;B7Z1U7;F8VZG9;S4R469;J3KNW3;Q9NWB1;I3L1D4;A0A0G2JRD1;S4R3K7;F8VRS4;A0A0G2JSB3;B0QYY7;J3QRF4;A6NFN3	RNA binding protein fox-1 homolog;RNA binding protein fox-1 homolog 2;RNA binding protein fox-1 homolog 1;RNA binding protein fox-1 homolog 3	RBFOX2;RBFOX1;RBFOX3			8	8	8	23.2	23.2	23.2	37.865	0	65.253	1778000000	37	0.210546	0.927652	0.119308	0.165792	26.5674	26.6885	27.0176	26.3194	26.6798	26.9165
Color [Black]	A0A0G2JRY5;O00268;V9GY14;V9GY03;B7ZL48	A0A0G2JRY5;O00268	Transcription initiation factor TFIID subunit 4	TAF4			6	6	5	15.3	15.3	12.5	50.294	0	41.4	326180000	33	0.182388	0.956848	-0.0707308	-0.109199	25.1946	24.8822	24.8675	25.2415	25.024	24.891
Color [Black]	A0A0J9YXN7;Q96Q06	A0A0J9YXN7;Q96Q06	Perilipin-4	PLIN4			24	24	24	28.4	28.4	28.4	136.02	0	263.71	3660100000	96	0.427323	0.911906	-0.148919	-0.229496	26.9148	27.3251	26.8614	27.1576	27.1544	27.236
Color [Black]	J3QT77;A0A0J9YYG4;Q3KZ29;Q15165;A0A0J9YYJ1;A0A0J9YXU7;Q6ZWG5	J3QT77;A0A0J9YYG4;Q3KZ29;Q15165;A0A0J9YYJ1	Serum paraoxonase/arylesterase 2	PON2;DO			4	4	4	21.6	21.6	21.6	37.98	0	55.739	300290000	13	0.731394	0.882828	0.242133	0.371561	24.0381	23.652	23.861	23.7988	23.4465	23.5793
Color [Black]	A0A0R4J2E8;A8MXP9;P43243;D6REM6;D6R991;H0Y8T4;D6R8Z5;Q68E03;D6RB45;A0A1B0GX04;D6R9F3;D6RBS2;D6RCM3;D6REK4;D6RBI2;D6RBK5;D6RE02;D6RIA2;D6RAM9;D6RAY2	A0A0R4J2E8;A8MXP9;P43243;D6REM6;D6R991	Matrin-3	MATR3			18	18	13	29.5	29.5	19.5	94.622	0	174.5	4942700000	95	0.173799	0.964406	-0.0537491	-0.0870925	27.5753	27.5826	27.8091	27.5635	27.6956	27.8691
Color [Black]	H3BUV4;A0A1B0GTU6;A0A0S2Z5D0;Q9NWW5;A0A1B0GW73;H3BNF1;A0A1B0GTV3;A0A1B0GUD2;H3BUT1;H3BRN7;H3BTY4;A0A1B0GU90	H3BUV4;A0A1B0GTU6;A0A0S2Z5D0;Q9NWW5;A0A1B0GW73;H3BNF1;A0A1B0GTV3;A0A1B0GUD2;H3BUT1	Ceroid-lipofuscinosis neuronal protein 6	CLN6			3	3	3	21.1	21.1	21.1	23.475	0	37.554	170550000	17	1.03637	0.722937	-0.519646	-0.706531	22.6822	22.767	23.4063	23.5448	23.3597	23.5099
Color [Black]	A0A0U1RQQ9;Q6P3W7;F8VSC5;H0YI32	A0A0U1RQQ9;Q6P3W7;F8VSC5	SCY1-like protein 2	SCYL2			8	8	8	13	13	13	104.11	0	61.415	537620000	28	0.0764715	0.968979	-0.0595487	-0.0769426	25.0438	25.2446	24.3689	25.0216	24.8056	25.0086
Color [Black]	A0A0U1RRM1;Q8WXI9;A0A0U1RR30;A0A0U1RRK3;A0A0U1RR34	A0A0U1RRM1;Q8WXI9;A0A0U1RR30	Transcriptional repressor p66-beta	GATAD2B			7	7	5	14.6	14.6	10.4	63.461	0	43.915	362780000	13	0.369839	0.773915	-0.74205	-0.553919	24.2806	21.7587	24.255	24.1568	24.3089	24.0547
Color [Black]	A0A0U1RRM4;K7ER55;P26599;B0ZBF6;K7EK45;K7ELW5;K7ES59;A0A087WUW5;A0A087WU68	A0A0U1RRM4;K7ER55;P26599;B0ZBF6	Polypyrimidine tract-binding protein 1	ZNF540;PTBP1;NR3C2			12	12	8	34.2	34.2	25.3	62.463	0	202.66	4272800000	53	0.135419	0.946721	0.108665	0.136517	27.4919	27.4054	28.2565	27.8348	27.5691	27.4239
Color [Black]	A0A140T9T7;Q03518	A0A140T9T7;Q03518	Antigen peptide transporter 1	TAP1			6	6	6	10.1	10.1	10.1	87.175	0	42.075	392970000	27	0.654427	0.925372	0.0978216	0.172333	25.0725	25.1109	24.9109	24.9906	24.9003	24.9099
Color [Black]	A0A1B0GTW1;Q9UDY2;U3KQJ2;B1AN86	A0A1B0GTW1;Q9UDY2	Tight junction protein ZO-2	TJP2			11	11	11	9.9	9.9	9.9	140.73	0	75.21	914610000	31	0.791145	0.72739	0.537561	0.660638	24.559	24.1197	23.6082	23.3717	23.4445	23.8579
Color [Black]	A0AVT1;H0Y8S8	A0AVT1	Ubiquitin-like modifier-activating enzyme 6	UBA6			10	10	10	10.9	10.9	10.9	117.97	0	60.273	405900000	17	0.13393	0.971525	0.045613	0.0729242	24.2905	24.6097	24.3331	24.358	24.5002	24.2382
Color [Black]	A3KMH1	A3KMH1	von Willebrand factor A domain-containing protein 8	VWA8			5	5	5	4.1	4.1	4.1	214.82	0	36.466	196010000	13	0.780547	0.857529	0.278059	0.418599	23.6861	23.7788	23.8718	23.2168	23.5342	23.7515
Color [Black]	A5YKK6;H3BMZ2;H3BNB1;H3BVC9;H3BTH2;H3BR89;H3BMH0;H3BT18;H3BU44	A5YKK6	CCR4-NOT transcription complex subunit 1	CNOT1			33	33	33	17.4	17.4	17.4	266.94	0	242.41	3311100000	97	0.0128669	0.993283	0.00966962	0.0129213	28.0588	27.4977	27.3187	27.815	27.5934	27.4378
Color [Black]	A6NCV1;F5H5P2;C9J7M2	A6NCV1	Olfactory receptor 6C74	OR6C74			5	5	5	5.1	5.1	5.1	149.65	0	31.844	354050000	10	0.635066	0.592878	-1.07079	-0.849748	24.5932	24.7028	22.3717	25.0174	24.9587	24.904
Color [Black]	A6NDG6;H3BV17	A6NDG6	Phosphoglycolate phosphatase	PGP			4	4	4	16.2	16.2	16.2	34.006	0	29.18	498730000	19	0.0282648	0.989762	0.0177854	0.025001	24.847	24.571	24.5526	24.58	24.9915	24.3458
Color [Black]	A6NEM2;P51610;H7C1C4	A6NEM2;P51610	Host cell factor 1;HCF N-terminal chain 1;HCF N-terminal chain 2;HCF N-terminal chain 3;HCF N-terminal chain 4;HCF N-terminal chain 5;HCF N-terminal chain 6;HCF C-terminal chain 1;HCF C-terminal chain 2;HCF C-terminal chain 3;HCF C-terminal chain 4;HCF C-terminal chain 5;HCF C-terminal chain 6	HCFC1			14	14	14	8.2	8.2	8.2	213.47	0	97.423	1266200000	49	0.0294259	0.988622	0.0233224	0.030424	24.7228	25.1523	25.4615	25.1777	24.7806	25.3083
Color [Black]	A6NHB5;Q14202;A6NHN7;A6NL54;A6NC58	A6NHB5;Q14202;A6NHN7	Zinc finger MYM-type protein 3	ZMYM3			12	12	11	11	11	10.3	152.6	0	77.571	591180000	24	0.135564	0.961545	0.0591456	0.0894864	24.9761	24.7479	24.5015	24.8457	24.5631	24.6393
Color [Black]	A6NIZ1;A0A0J9YXB3;H0YE30;H0YIW5;P62834;P61224;Q5T245;F5H823;B7ZB78;F5GZG1	A6NIZ1;A0A0J9YXB3;H0YE30;H0YIW5;P62834;P61224	Ras-related protein Rap-1b-like protein;Ras-related protein Rap-1A;Ras-related protein Rap-1b	CPNE7;WDR90;RAP1A;RAP1B			6	6	4	13	13	8	54.877	0	36.127	455490000	13	0.352106	0.917206	0.119276	0.186147	24.5139	24.6364	24.4477	24.1666	24.469	24.6046
Color [Black]	A6NJG2;C9J686;C9J370;H7BZ28	A6NJG2;C9J686	Ankyrin repeat domain-containing protein SOWAHD	SOWAHD;IL1R1			18	18	8	22.6	22.6	9.3	98.271	0	153.19	5031600000	81	1.29372	0.913665	-0.132912	-0.242471	27.6778	27.7216	27.687	27.8163	27.9139	27.7549
Color [Black]	A6NNN6;E7ETA6;Q15154;H0YBA1;E9PGW9;E7EV93	A6NNN6;E7ETA6;Q15154	Pericentriolar material 1 protein	PCM1			9	9	9	5.5	5.5	5.5	210.13	0	55.816	838050000	19	1.13684	0.727344	-0.520909	-0.728047	25.3531	24.695	24.8717	25.5882	25.5764	25.318
Color [Black]	S4R393;S4R410;A7E2V4;S4R3B3;H7C453;S4R3H3;S4R3U7;H7BZ52;H0YCW2	S4R393;S4R410;A7E2V4;S4R3B3;H7C453;S4R3H3	Zinc finger SWIM domain-containing protein 8	ZSWIM8			5	5	5	3.5	3.5	3.5	192.98	0	30.176	269660000	16	0.0190744	0.992145	0.0188719	0.0227601	22.8416	23.5709	23.5687	23.378	23.6536	22.893
Color [Black]	A8MUD9;P18124;C9JIJ5;C9JZ88	A8MUD9;P18124	60S ribosomal protein L7	RPL7			11	11	11	48.6	48.6	48.6	24.433	0	98.989	13556000000	47	0.00396251	0.998526	0.00121498	0.00202387	29.5576	29.7061	29.8376	29.7548	29.7623	29.5805
Color [Black]	A8MUS3;K7EMA7;H7BY10;K7EJV9;K7ERT8;P62750	A8MUS3;K7EMA7;H7BY10;K7EJV9;K7ERT8;P62750	60S ribosomal protein L23a	RPL23A			4	4	4	12.5	12.5	12.5	43.949	0	24.786	955450000	12	0.834799	0.776171	0.400588	0.554384	25.6232	25.6912	26.271	25.2949	25.5108	25.578
Color [Black]	B0QY89;Q9Y262;B0QY90;C9JHP4;C9K0Q7;H7C3A0	B0QY89;Q9Y262;B0QY90	Eukaryotic translation initiation factor 3 subunit L	EIF3L			9	9	9	18.5	18.5	18.5	70.901	0	61.395	1381500000	21	0.131011	0.950824	0.100759	0.128722	25.8832	25.4032	26.3725	25.7379	25.8667	25.752
Color [Black]	B0QYW5;F6RTR7;O43808;F8WE74	B0QYW5;F6RTR7;O43808;F8WE74	Peroxisomal membrane protein PMP34	SLC25A17			4	4	4	22.7	22.7	22.7	25.721	0	36.2	769550000	16	0.197889	0.950031	0.0781746	0.11991	25.7191	25.7368	25.3088	25.3978	25.6004	25.5321
Color [Black]	B1AH87;P30536	B1AH87;P30536	Translocator protein	TSPO			3	3	3	36.4	36.4	36.4	11.896	0	29.529	6372800000	20	1.49899	0.810405	-0.294153	-0.497882	28.3479	28.4876	28.484	28.6425	28.6697	28.8899
Color [Black]	B1AHC9;P12956	B1AHC9;P12956	X-ray repair cross-complementing protein 6	XRCC6			10	10	10	23.6	23.6	23.6	64.283	0	69.249	741860000	31	0.136027	0.912472	0.291353	0.225786	24.2581	24.2907	26.6396	24.8788	24.7412	24.6944
Color [Black]	B1ANR0;Q13310;H0Y5F5;H0YEU6;H0YCC8;B1ANR1;H0YEQ8;H0YER0;H0Y6X6;P0CB38	B1ANR0;Q13310;H0Y5F5	Polyadenylate-binding protein;Polyadenylate-binding protein 4	PABPC4			24	14	13	39	22.3	20.8	67.97	0	170.91	4783500000	56	0.39455	0.904164	0.226762	0.305296	26.3437	26.5863	26.8903	26.0204	26.6289	26.4907
Color [Black]	B1AUU8;P42566;S4R3U1	B1AUU8;P42566	Epidermal growth factor receptor substrate 15	EPS15			9	9	9	15.6	15.6	15.6	83.653	0	69.589	653220000	34	1.52296	0.238286	1.05803	1.28898	25.3124	25.4852	24.496	23.8686	24.0381	24.2127
Color [Black]	B2RNN3;A0A087X286;K7EL23;P0C862	B2RNN3;A0A087X286	Complement C1q and tumor necrosis factor-related protein 9B	C1QTNF9B;CKLF-CMTM1			40	40	39	34.4	34.4	33.9	144.91	0	323.31	19077000000	196	1.49023	0.891195	-0.183925	-0.330114	30.016	30.1611	30.1215	30.2169	30.2877	30.3458
Color [Black]	B4DR61;P61619;F8W776;Q8TC24;Q9H9S3;H7C1Q9;C9JXC6;H7C069;A6NK38;F2Z2C7;C9JJV4;A6NIF9	B4DR61;P61619	Protein transport protein Sec61 subunit alpha isoform 1	SEC61A1			5	5	5	13.3	13.3	13.3	52.949	0	45.352	1914400000	26	0.477	0.691658	-1.20136	-0.754138	23.5001	26.8899	26.6323	26.7828	27.0496	26.794
Color [Black]	B4DV03;Q14141	B4DV03;Q14141	Septin-6	CCDC163P;SEPT6			2	2	2	4.8	4.8	4.8	68.828	0.0005277	12.405	120340000	7	0.326233	0.878123	0.332289	0.361706	23.3612	22.0409	22.2036	22.1044	22.2354	22.2691
Color [Black]	B4DXZ6;P51114;E9PFF5;E7EU85;C9JAJ4;C9IZ22;C9JZE0;C9JY20;C9J5B4;H7C4S4	B4DXZ6;P51114;E9PFF5;E7EU85	Fragile X mental retardation syndrome-related protein 1	FXR1			8	6	6	17.9	15.3	15.3	68.326	0	46.547	650970000	26	1.30579	0.768685	0.353025	0.563343	25.4624	25.0924	25.3344	25.0186	24.9984	24.8131
Color [Black]	B4DY09;Q12905;X6R6Z1;A0A0A0MRL0	B4DY09;Q12905	Interleukin enhancer-binding factor 2	ILF2			10	10	10	15.6	15.6	15.6	95.586	0	69.974	2124200000	33	0.396699	0.795471	0.601802	0.527309	25.2939	24.9991	27.0502	25.1263	25.2484	25.1631
Color [Black]	B5MBZ0;Q9HC35	B5MBZ0;Q9HC35	Echinoderm microtubule-associated protein-like 4	EML4			5	5	5	5.7	5.7	5.7	110.18	0	31.938	121930000	7	0.32687	0.913407	-0.164948	-0.233148	21.7961	22.3816	22.3892	22.3034	22.4861	22.2722
Color [Black]	B5MDF5;J3KQE5;P62826;F5H018;H0YFC6;B4DV51	B5MDF5;J3KQE5;P62826;F5H018;H0YFC6	GTP-binding nuclear protein Ran	RAN			11	11	11	40.8	40.8	40.8	26.224	0	323.31	53886000000	94	1.46691	0.827386	-0.26454	-0.453237	31.7035	31.6516	31.433	31.8831	31.8511	31.8475
Color [Black]	Q99613;B5ME19;H3BPE3;H3BPE4;H3BTY8	Q99613;B5ME19	Eukaryotic translation initiation factor 3 subunit C;Eukaryotic translation initiation factor 3 subunit C-like protein	EIF3C;EIF3CL			12	12	12	13.9	13.9	13.9	105.34	0	84.345	1319500000	43	0.332729	0.904847	0.195097	0.263043	25.748	25.9013	26.497	26.0105	25.7599	25.7907
Color [Black]	B7WPG3;C9IYN3;D6W592;Q8WVV9;H7C464;C9JJZ7;H7BXH8	B7WPG3;C9IYN3;D6W592;Q8WVV9	Heterogeneous nuclear ribonucleoprotein L-like	HNRNPLL;HNRPLL			7	6	6	17.3	15.9	15.9	56.45	0	37.135	706690000	17	0.0736803	0.986435	0.0220369	0.0364273	25.1513	25.3881	25.1425	25.0976	25.1888	25.3293
Color [Black]	B7Z6D5;Q96GQ7;A0A087X059	B7Z6D5;Q96GQ7	Probable ATP-dependent RNA helicase DDX27	DDX27			3	3	3	3.5	3.5	3.5	113.55	0	19.698	186450000	16	0.722081	0.477236	-1.28341	-0.97735	22.1476	21.48	24.1743	23.782	24.0198	23.8503
Color [Black]	F8VPF3;F8W1R7;J3KND3;G8JLA2;G3V1V0;B7Z6Z4;P60660;F8VZU9;G3V1Y7;F8W180;H0YI43;F8W1I5;F8VXL3	F8VPF3;F8W1R7;J3KND3;G8JLA2;G3V1V0;B7Z6Z4;P60660;F8VZU9;G3V1Y7;F8W180	Myosin light polypeptide 6	MYL6			6	6	4	49.2	49.2	30.8	14.436	0	115.47	5005000000	47	0.245027	0.909268	0.265623	0.286106	28.1882	28.2172	27.0174	27.5041	27.2761	27.8456
Color [Black]	B7Z7P8;P62495;I3L492;D6RJE8;D6RCB3	B7Z7P8;P62495	Eukaryotic peptide chain release factor subunit 1	ETF1			12	12	12	36.6	36.6	36.6	47.475	0	94.144	1969700000	56	0.45425	0.91624	0.12582	0.203138	26.7894	26.954	27.1133	26.678	26.9043	26.897
Color [Black]	B7ZAR1;E9PCA1;P48643;E7ENZ3	B7ZAR1;E9PCA1;P48643;E7ENZ3	T-complex protein 1 subunit epsilon	CCT5			18	18	18	39	39	39	55.348	0	249.8	10197000000	81	0.0491649	0.991407	0.0130622	0.0220966	29.156	29.237	29.0599	29.0002	29.2599	29.1536
Color [Black]	B7ZLQ8;Q17RY0;E5RFP2;E5RJM0;H0YBG1;H0Y9D9;J3KN18;Q7Z5Q1;Q8NE35	B7ZLQ8;Q17RY0;E5RFP2;E5RJM0	Cytoplasmic polyadenylation element-binding protein 4	CPEB4			4	4	4	7.8	7.8	7.8	77.296	0	23.621	476860000	8	0.737745	0.882634	-0.215788	-0.340295	24.7133	24.9806	24.989	24.9135	25.1885	25.2282
Color [Black]	B7ZM99;G3V5I2;Q9BXJ2;A8MY87;C9JU87;H0YBS1	B7ZM99;G3V5I2;Q9BXJ2	Complement C1q tumor necrosis factor-related protein 7	MTHFD1L;VTI1B;C1QTNF7			9	8	7	10.9	10.2	9	105.89	0	52.859	526360000	25	0.0967422	0.986533	0.0291805	0.0479975	24.9907	25.0804	25.0218	24.9322	25.2076	24.8655
Color [Black]	C9JE98;C9J0Q5;C9JFD3;Q9Y618;C9JQE8;C9J7T7;C9J330;H0YGK8;H7C1Y3	C9JE98;C9J0Q5;C9JFD3;Q9Y618;C9JQE8;C9J7T7	Nuclear receptor corepressor 2	NCOR2			12	9	9	4.8	3.7	3.7	268.04	0	56.035	515300000	17	0.5038	0.704468	-0.871253	-0.693524	22.2886	24.3088	24.6039	24.9631	24.6035	24.2484
Color [Black]	C9J1P2;P48444;Q6P1Q5	C9J1P2;P48444	Coatomer subunit delta	RGPD5;ARCN1			9	8	8	13.9	12.3	12.3	75.242	0	79.998	1667800000	49	0.0969022	0.981887	-0.0325508	-0.0524805	26.9419	26.8751	26.5704	26.8097	26.9001	26.7753
Color [Black]	C9J4M6;C9J2Y9;P30876	C9J4M6;C9J2Y9;P30876	DNA-directed RNA polymerase;DNA-directed RNA polymerase II subunit RPB2	POLR2B			9	9	9	9.7	9.7	9.7	125.19	0	54.831	366650000	16	0.703545	0.889915	0.213105	0.333921	23.8954	23.7429	24.1947	23.6813	23.8072	23.7051
Color [Black]	C9J3V5	C9J3V5	Testis-expressed sequence 22 protein	TEX22			5	5	5	8.7	8.7	8.7	71.606	0	37.327	412410000	22	0.0557695	0.987935	-0.0218983	-0.0344557	25.2703	25.0242	24.8378	24.9726	25.1517	25.0736
Color [Black]	C9J4Z3;P61513;Q6P4E4;E9PEL3;M0R2L6;M0R0A1;A6NKH3	C9J4Z3;P61513;Q6P4E4;E9PEL3;M0R2L6;M0R0A1	60S ribosomal protein L37a	RPL37A			4	4	2	69.1	69.1	44.1	7.624	0	24.187	1348900000	16	0.370743	0.732434	1.39318	0.672026	25.5649	26.1673	26.8202	26.7362	21.7709	25.8657
Color [Black]	C9JA08;Q96D46;C9J0B9;C9IY70;C9IZW9;C9K0C2	C9JA08;Q96D46	60S ribosomal export protein NMD3	NMD3			6	6	6	15.1	15.1	15.1	60.125	0	42.276	554010000	23	0.765925	0.868303	-0.250606	-0.385194	25.1378	25.1794	25.1136	25.5443	25.0955	25.5428
Color [Black]	C9JJ34;F6WQW2;P43487;C9JXG8;C9JDM3;C9JGV6;C9JIC6	C9JJ34;F6WQW2;P43487;C9JXG8;C9JDM3;C9JGV6	Ran-specific GTPase-activating protein	RANBP1			3	3	3	27.6	27.6	27.6	18.762	0	34.594	453770000	17	0.41376	0.742825	0.768176	0.595684	24.8169	24.8873	24.896	24.5826	22.5555	25.1575
Color [Black]	C9JXB8;C9JNW5;P83731	C9JXB8;C9JNW5;P83731	60S ribosomal protein L24	RPL24			7	7	7	47.1	47.1	47.1	14.369	0	76.401	6169500000	21	0.20683	0.90169	-0.35248	-0.304112	27.0889	27.7056	29.0703	28.884	27.8589	28.1794
Color [Black]	C9JZR2;O60716;H0YC95;E9PRE2;E9PKY0	C9JZR2;O60716	Catenin delta-1	CTNND1			15	15	15	20	20	20	104.85	0	170.72	1082200000	43	0.200874	0.919777	-0.145631	-0.18686	24.4945	25.2415	25.2462	24.8913	25.2372	25.2906
Color [Black]	D3YTB1;F8W727;P62910	D3YTB1;F8W727;P62910	60S ribosomal protein L32	RPL32			4	4	4	28.6	28.6	28.6	15.616	0	25.393	1665000000	12	0.406934	0.735677	-1.55179	-0.732705	21.7591	26.0553	27.0138	26.4282	26.3931	26.6623
Color [Black]	D6REX3;O94979;H7BXG7;D6RHZ5;H0YAB3;H0Y8V7;H0YAF5;H0Y9K1;H0Y8W8;H0Y9T9	D6REX3;O94979;H7BXG7;D6RHZ5;H0YAB3	Protein transport protein Sec31A	SEC31A			9	9	9	7.5	7.5	7.5	136.22	0	57.907	1027400000	22	0.372622	0.748621	-0.874428	-0.589598	22.4852	25.1702	25.5334	25.4733	25.48	24.8587
Color [Black]	E5RFK5;Q9HCE1	E5RFK5;Q9HCE1	Putative helicase MOV-10	CCNC;MOV10			12	12	12	12.2	12.2	12.2	151.14	0	77.483	909460000	30	0.402985	0.914013	-0.171563	-0.252161	24.3704	23.7784	23.9544	24.2881	24.1757	24.1541
Color [Black]	E5RHW4;O94905;E5RJ09	E5RHW4;O94905	Erlin-2	ERLIN2			6	6	4	22.8	22.8	15.7	37.725	0	70.104	1191900000	29	0.323583	0.917561	-0.183821	-0.250698	26.1717	25.7359	25.5863	25.7401	26.2708	26.0343
Color [Black]	E5RI99;P62888;A0A0B4J213;E5RJH3;A0A0C4DH44	E5RI99;P62888;A0A0B4J213;E5RJH3;A0A0C4DH44	60S ribosomal protein L30	RPL30			4	4	4	48.2	48.2	48.2	12.656	0	39.734	1969800000	23	0.600784	0.817962	0.385242	0.489454	26.5137	26.5653	27.0271	26.7494	26.2645	25.9363
Color [Black]	E5RJR5;P63208;E5RGM3;E7ERH2;F8W8N3	E5RJR5;P63208;E5RGM3;E7ERH2;F8W8N3	S-phase kinase-associated protein 1	SKP1			3	3	3	16	16	16	18.72	0	21.994	461300000	14	0.286162	0.920729	-0.152386	-0.213155	25.0234	24.3903	24.4596	24.9064	24.7855	24.6385
Color [Black]	E7EMW7;O95071;E7ET84;E5RFK7;H0YBB4	E7EMW7;O95071	E3 ubiquitin-protein ligase UBR5	UBR5			12	12	12	5.7	5.7	5.7	308.57	0	108.59	661450000	38	0.975148	0.732163	-0.568346	-0.735155	24.0633	23.6364	24.2621	24.9549	24.4005	24.3115
Color [Black]	E7ENR5;B9A008;H0Y714;Q96G21;B8ZZ47	E7ENR5;B9A008;H0Y714;Q96G21	U3 small nucleolar ribonucleoprotein protein IMP4	IMP4			3	2	2	10.2	6.6	6.6	39.523	0	14.603	92388000	4	0.255395	0.89789	0.326	0.323661	23.2867	22.3085	23.9074	22.6352	23.245	22.6444
Color [Black]	E7EPB3;P50914	E7EPB3;P50914	60S ribosomal protein L14	RPL14			4	4	4	36.3	36.3	36.3	14.558	0	66.71	4001300000	26	0.398812	0.679235	-1.96376	-0.760246	21.7215	26.9873	28.5584	27.254	27.7746	28.13
Color [Black]	E7ES33;E7EPK1;Q16181;G3V1Q4;Q5JXL7;A0A0U1RQK0;A0A0U1RRD1;A0A0U1RRM2	E7ES33;E7EPK1;Q16181;G3V1Q4	Septin-7	2020-09-07			7	7	5	24.2	24.2	15.6	48.715	0	193.75	1019600000	22	1.82289	0.730551	0.430663	0.711343	25.7326	25.5253	25.4608	25.1811	25.0131	25.2326
Color [Black]	E7EPN9;Q9Y520;H7C5N8;A0A0A0MS30	E7EPN9;Q9Y520	Protein PRRC2C	PRRC2C			32	32	31	12	12	11.7	308.77	0	226.66	5227700000	110	0.756728	0.760869	-0.50068	-0.622607	27.4235	27.6557	26.6619	27.8343	27.6635	27.7455
Color [Black]	E7EQZ4;Q16637;B4DP61;A0A0G2JRY6;A0A0G2JRX5;A0A0G2JQN8;H0YBZ9	E7EQZ4;Q16637;B4DP61	Survival motor neuron protein	SMN1;SMN2			9	9	9	35.4	35.4	35.4	31.689	0	323.31	2727600000	41	0.0230967	0.99175	-0.0153726	-0.0212803	26.6144	25.9674	26.0105	26.0631	26.2614	26.314
Color [Black]	H0YBP1;E7ESA6;Q05397;E5RHD8;E5RI03;H0YB99;B4DWJ1;E9PEI4;H0YB16;H0YBZ1	H0YBP1;E7ESA6;Q05397;E5RHD8;E5RI03;H0YB99;B4DWJ1;E9PEI4;H0YB16;H0YBZ1	Focal adhesion kinase 1	PTK2			4	4	4	3.8	3.8	3.8	115.45	0	30.359	380860000	17	0.552435	0.910381	-0.141624	-0.230837	24.1142	24.1164	24.2114	24.0765	24.4368	24.3535
Color [Black]	E7ESC6;Q9UIA9;H0YBE1	E7ESC6;Q9UIA9	Exportin-7	XPO7			3	3	3	3.4	3.4	3.4	124.07	0	19.31	126480000	6	0.45972	0.885138	0.264322	0.353263	23.6166	23.9644	23.208	23.5671	23.2074	23.2216
Color [Black]	E7EUL7;E9PHV5;P28290;H7BZ26	E7EUL7;E9PHV5;P28290	Sperm-specific antigen 2	SSFA2			5	5	5	7.8	7.8	7.8	84.592	0	34.936	331850000	18	1.60794	0.864902	-0.219648	-0.390436	23.5117	23.3148	23.4148	23.6179	23.598	23.6844
Color [Black]	E7EX73;E9PGM1;E7EUU4;Q04637;C9JF13;C9J6B6;C9K073;C9J2Z7;H7C044;F8WCF2;REV__F5H7J8;C9JHW9;REV__Q8NEG2;REV__C9JQZ6;REV__J3KQX6;H7C0V6	E7EX73;E9PGM1;E7EUU4;Q04637;C9JF13;C9J6B6	Eukaryotic translation initiation factor 4 gamma 1	EIF4G1			18	18	16	15.7	15.7	14.2	158.64	0	323.31	3171000000	47	0.180364	0.918168	-0.161498	-0.192116	27.1755	26.846	26.7859	27.2961	27.5219	26.474
Color [Black]	E7EVA0;P27816;B5MEG9;H7C4C5;H0Y2V1;F8W9U4;A0A0J9YVV8;A0A0J9YW37;H7C456	E7EVA0;P27816	Microtubule-associated protein;Microtubule-associated protein 4	MAP4			23	23	23	13.1	13.1	13.1	245.44	0	230.13	5123800000	75	0.907215	0.833169	-0.289763	-0.446434	27.0567	26.9927	27.0049	27.603	27.1473	27.1732
Color [Black]	E7EVG2;Q86U86;H0Y5B5;C9JPI5	E7EVG2;Q86U86	Protein polybromo-1	PBRM1			16	16	9	11.1	11.1	5.9	207.65	0	105.73	1944900000	25	0.744193	0.870566	-0.268423	-0.403318	26.5846	26.8134	26.5868	26.8178	27.2217	26.7506
Color [Black]	G3V2E7;F8W6L3;G3V3H3;G3V5R9;E7EVH7;Q07866;G5E9S8;G3V2P7;H7C4M1;H0YJU9;H0YJL0;H0YJT3;H0YG16	G3V2E7;F8W6L3;G3V3H3;G3V5R9;E7EVH7;Q07866;G5E9S8	Kinesin light chain 1	KLC1			10	10	5	23.2	23.2	11.1	62.715	0	75.661	894260000	23	0.348621	0.909333	0.192371	0.263894	25.8737	25.7309	25.2271	25.2024	25.6096	25.4426
Color [Black]	E7EX17;P23588;F8VX11;F8W0K0;F8VSC7;F8VP89;F8VRU1;F8VYE9	E7EX17;P23588	Eukaryotic translation initiation factor 4B	EIF4B			8	8	8	17.4	17.4	17.4	69.697	0	97.173	872280000	15	0.742207	0.715969	-0.658824	-0.726158	23.1402	22.7086	22.606	24.2182	23.0337	23.1793
Color [Black]	E7EX90;Q14203;Q6AWB1;E7EWF7;C9JZA4;C9JTE5;C9JJN7;C9JJD0;C9JKG6;E9PCY0;C9J1B7	E7EX90;Q14203;Q6AWB1	Dynactin subunit 1	DCTN1;DKFZp686E0752			21	21	21	22.5	22.5	22.5	139.09	0	175.54	2795700000	81	1.34767	0.901264	-0.176655	-0.31473	27.3252	27.4719	27.3369	27.5895	27.5981	27.4763
Color [Black]	E9PB90;P52789;P52790	E9PB90;P52789	Hexokinase;Hexokinase-2	HK2			9	9	9	12.1	12.1	12.1	98.972	0	61.669	407500000	25	0.111322	0.961519	-0.0702343	-0.0964111	24.3419	24.6563	24.8001	24.5069	25.0371	24.4649
Color [Black]	E9PC52;Q16576;Q5JP01;Q5JP02;C9JAJ9;E9PNS2;C9J7L0;Q5JNZ6;E9PIC4;E9PNS6	E9PC52;Q16576	Histone-binding protein RBBP7	RBBP7			9	9	6	40.4	40.4	33.4	46.938	0	232.3	1885300000	49	0.361655	0.835684	-0.462199	-0.44739	25.1748	24.7864	26.5425	25.9209	26.0037	25.9656
Color [Black]	E9PD50;Q92540;B1ALB4;D6RAD0;E9PEK3;E9PBK2	E9PD50;Q92540;B1ALB4;D6RAD0;E9PEK3	Protein SMG7	SMG7			8	8	8	7.7	7.7	7.7	130.86	0	50.474	527810000	16	0.446693	0.877464	-0.282529	-0.365993	25.3297	24.9596	24.493	25.4579	25.085	25.0869
Color [Black]	E9PD53;Q9NTJ3;C9JR83;C9J9E4;C9JVD8;C9JWF0;C9IYK2;C9JJ64	E9PD53;Q9NTJ3	Structural maintenance of chromosomes protein;Structural maintenance of chromosomes protein 4	SMC4			22	22	19	20	20	15.8	144.45	0	161.52	5318800000	76	0.256547	0.942363	-0.0927912	-0.144128	27.915	28.2769	27.8876	28.0627	28.0361	28.2591
Color [Black]	E9PEB5;Q96AE4;C9JSZ1	E9PEB5;Q96AE4	Far upstream element-binding protein 1	FUBP1			10	7	7	15.4	13	13	68.903	0	46.443	806430000	25	0.732403	0.732046	-0.568125	-0.66415	22.5403	23.1993	23.4918	23.3097	24.0517	23.5744
Color [Black]	E9PF55;P02786;H7C3V5	E9PF55;P02786	Transferrin receptor protein 1;Transferrin receptor protein 1, serum form	TNS1;TFRC			8	8	8	3.9	3.9	3.9	268.72	0	54.628	1597300000	42	0.415208	0.901413	0.21519	0.298659	26.7505	26.7646	26.8987	26.161	26.7645	26.8428
Color [Black]	E9PGF6;E9PFQ4;Q86SQ0;G5E9V3	E9PGF6;E9PFQ4;Q86SQ0	Pleckstrin homology-like domain family B member 2	PHLDB2			6	6	6	9.8	9.8	9.8	86.647	0	35.129	392190000	13	0.109579	0.974298	-0.0444177	-0.0686945	24.3639	24.2368	23.8843	24.1595	24.1961	24.2626
Color [Black]	E9PGT1;Q15631;H7C1D4;A0A0J9YVW2	E9PGT1;Q15631;H7C1D4	Translin	TSN			6	6	6	38.6	38.6	38.6	25.572	0	51.981	670020000	22	0.293218	0.919156	0.150314	0.212434	25.2724	25.111	25.0482	25.2633	25.1063	24.611
Color [Black]	E9PH82;Q8NCA5;C9J3G8	E9PH82;Q8NCA5	Protein FAM98A	FAM98A			7	7	6	28.8	28.8	24.4	34.431	0	60.342	969680000	27	0.173975	0.971541	-0.0430711	-0.0725357	25.8015	25.8535	25.565	25.8409	25.7694	25.739
Color [Black]	E9PHA2;Q15003;C9J470;C9JZP1;H7C415	E9PHA2;Q15003;C9J470	Condensin complex subunit 2	NCAPH			13	13	13	27.7	27.7	27.7	81.572	0	112.48	2767600000	43	0.337316	0.920182	-0.137697	-0.205951	27.1503	27.4002	26.918	27.4061	27.3707	27.1048
Color [Black]	E9PS17;E9PK59;Q96KG9;E9PPN3;H0YCI6;A0A0A0MQX4	E9PS17;E9PK59;Q96KG9;E9PPN3	N-terminal kinase-like protein	SCYL1			6	6	6	9.5	9.5	9.5	85.718	0	35.454	361670000	16	0.84267	0.740883	-0.450703	-0.60232	24.7732	24.1922	24.0765	24.9646	24.5575	24.8719
Color [Black]	H0YEN2;E9PQP7;H7BXH2;E9PKF6;Q5H9R7;H0YDW1	H0YEN2;E9PQP7;H7BXH2;E9PKF6;Q5H9R7	Serine/threonine-protein phosphatase 6 regulatory subunit 3	PPP6R3			5	5	5	9.5	9.5	9.5	63.779	0	32.518	156830000	14	0.787881	0.708153	-0.578218	-0.689427	21.7891	22.9382	22.5204	22.9166	23.0695	22.9963
Color [Black]	E9PKG1;H7C2I1;Q99873;E9PIX6;A0A087X1W2;E9PQ98;E9PNR9;H0YDE4;Q9NR22	E9PKG1;H7C2I1;Q99873;E9PIX6;A0A087X1W2;E9PQ98;E9PNR9;H0YDE4	Protein arginine N-methyltransferase 1	PRMT1			16	16	13	52.3	52.3	41.8	37.709	0	188.35	7748900000	73	0.482331	0.917318	-0.11145	-0.185615	28.159	28.0772	28.0371	28.3827	28.0671	28.1578
Color [Black]	E9PKZ0;P62917;G3V1A1;E9PKU4;E9PP36	E9PKZ0;P62917;G3V1A1;E9PKU4	60S ribosomal protein L8	RPL8			9	9	9	49.3	49.3	49.3	22.389	0	113.87	7207100000	50	0.0216373	0.991466	-0.0174332	-0.0226761	28.9066	28.4003	28.9613	29.0668	28.389	28.8647
Color [Black]	E9PL17;Q92989;E9PKV5;E9PJM4	E9PL17;Q92989	Polyribonucleotide 5-hydroxyl-kinase Clp1	CLP1			3	3	3	5.5	5.5	5.5	48.939	0	16.887	270640000	4	0.321517	0.780815	-0.849823	-0.536432	20.9343	23.3691	24.6122	23.7298	23.7254	24.0098
Color [Black]	E9PQG4;E9PL24;A0A0A0MRL8;A0A0A0MRL9;A0A0C4DFQ0;A0A087WVF8;A0A0A0MRM0;A0A0A0MRM1;A0A087WX83;A0A075B749;Q5VU43	E9PQG4;E9PL24;A0A0A0MRL8;A0A0A0MRL9;A0A0C4DFQ0;A0A087WVF8;A0A0A0MRM0;A0A0A0MRM1;A0A087WX83;A0A075B749;Q5VU43	Myomegalin	PDE4DIP			3	3	3	5	5	5	85.353	0	19.484	135200000	9	0.294129	0.956971	0.0639203	0.108701	22.7748	22.7712	22.5812	22.6144	22.7619	22.5592
Color [Black]	E9PLK3;P55786;A6NEC2;H0YDG0;E9PP11;H0YCQ5;E9PJY4;E9PPD4;E9PJF9;E9PPZ2	E9PLK3;P55786	Puromycin-sensitive aminopeptidase	NPEPPS			21	21	21	26.6	26.6	26.6	102.99	0	147.23	3943200000	76	0.116278	0.987237	-0.0226364	-0.039659	27.9318	28.0431	28.049	27.9813	28.1493	27.9611
Color [Black]	E9PLL6;P46776;E9PJD9;E9PLX7	E9PLL6;P46776;E9PJD9	60S ribosomal protein L27a	RPL27A			5	5	5	38.9	38.9	38.9	12.201	0	47.95	12206000000	30	0.0695048	0.986936	-0.0318406	-0.0482319	29.8101	29.3944	29.8182	29.855	29.6709	29.5923
Color [Black]	I3L3B4;F8W9H0;E9PLN8;Q9BQB6	I3L3B4;F8W9H0;E9PLN8;Q9BQB6	Vitamin K epoxide reductase complex subunit 1	VKORC1			2	2	2	23.1	23.1	23.1	11.082	0	16.282	573090000	6	2.98629	0.722333	-0.384333	-0.705191	24.8665	24.9437	24.9944	25.3554	25.2704	25.3318
Color [Black]	E9PMC9;Q7Z589;E9PPE6;H0YCS3	E9PMC9;Q7Z589	Protein EMSY	C11orf30;EMSY			4	4	4	3.7	3.7	3.7	130.69	0	23.995	558810000	13	0.0981354	0.95249	0.109954	0.12197	25.385	25.0741	24.0612	24.7816	24.6558	24.753
Color [Black]	E9PMH5;Q13490;A0A087X2B2;H0YDY3;E9PNM6;E9PIW1;Q13489;E9PQZ9;E9PI77;H0YCJ5	E9PMH5;Q13490;A0A087X2B2;H0YDY3	Baculoviral IAP repeat-containing protein 2	BIRC2			17	17	17	36	36	36	67.513	0	119.47	3656400000	68	0.298576	0.919596	-0.136656	-0.199265	28.2066	27.9352	27.5815	28.1283	28.009	27.996
Color [Black]	F1T0I1;J3KNL6;O15027;X6RGP5;A0A0C4DH09;Q8N9G1	F1T0I1;J3KNL6;O15027;X6RGP5	Protein transport protein Sec16A	SEC16A			41	41	41	23.6	23.6	23.6	249.48	0	323.31	8040400000	139	0.52063	0.884434	-0.248399	-0.350059	28.3734	28.1949	27.6977	28.2704	28.4469	28.2939
Color [Black]	F5GWT4;Q9H4A3;F6UYG0;A0A087WYK2;F8W9F9;H0Y7T5;Q9BYP7;Q9Y3S1;H0YH68;A6PVV2;H0Y7J9;H0Y493;H0Y7R3	F5GWT4;Q9H4A3	Serine/threonine-protein kinase WNK1	WNK1			15	15	15	8.1	8.1	8.1	225.5	0	94.521	1275600000	32	0.553126	0.831019	-0.391911	-0.481571	25.254	25.2912	24.6371	25.9124	25.2673	25.1784
Color [Black]	F5GX77;Q9UI30;F5GYQ2	F5GX77;Q9UI30	Multifunctional methyltransferase subunit TRM112-like protein	TRMT112			4	4	4	43.4	43.4	43.4	11.972	0	24.181	441610000	9	0.759777	0.365529	-1.7806	-1.12852	21.0571	22.9413	24.7766	24.7325	24.5323	24.852
Color [Black]	F5GYN4;F5GYJ8;J3KR44;Q96FW1;F5H6Q1;F5H3F0	F5GYN4;F5GYJ8;J3KR44;Q96FW1;F5H6Q1	Ubiquitin thioesterase OTUB1	OTUB1			3	3	3	16.2	16.2	16.2	28.05	0	20.326	188570000	5	0.746835	0.459608	-1.2847	-0.996079	21.1766	22.684	23.8845	24.0654	23.7446	23.7892
Color [Black]	F5GZ90;Q9NZJ0	F5GZ90;Q9NZJ0	Denticleless protein homolog	DTL			5	5	5	7.6	7.6	7.6	74.999	0	31.215	255190000	10	0.521958	0.803702	0.427798	0.49734	22.9282	23.2926	22.9757	23.2571	22.0786	22.5774
Color [Black]	F5GZP6;Q86W92;E9PP16;Q8ND30;H0YFE4;A0A0A0MTP2	F5GZP6;Q86W92	Liprin-beta-1	PPFIBP1			5	5	5	8.7	8.7	8.7	84.071	0	30.991	260950000	12	0.537524	0.828411	-0.362495	-0.454515	22.8753	23.8938	23.3344	23.7995	23.6533	23.7383
Color [Black]	F5GZS6;J3KPF3;P08195;F5GZI0;H0YFS2;H0YFX4;F5H0E2;F5H867;F5GZR9	F5GZS6;J3KPF3;P08195	4F2 cell-surface antigen heavy chain	SLC3A2			18	18	18	37.4	37.4	37.4	64.872	0	214.67	9095400000	99	0.119751	0.969802	0.0522715	0.0793047	28.7005	29.0688	29.1684	28.9304	29.0485	28.802
Color [Black]	F5H284;H0Y8U6;A0A1B0GWF7	F5H284	Peptidyl-prolyl cis-trans isomerase A-like 4D	PPIAL4D			5	4	4	6.8	5.2	5.2	92.856	0	24.402	308390000	14	1.15936	0.828718	-0.278058	-0.453762	24.3081	24.2593	24.034	24.421	24.3877	24.6268
Color [Black]	F5H2T0;O95163;H0YDF3;F8WFD5	F5H2T0;O95163	Elongator complex protein 1	IKBKAP			7	7	4	4.7	4.7	2.8	185.37	0	42.284	434960000	11	0.453769	0.8263	-0.397415	-0.452938	23.4796	24.6155	24.5834	24.7185	24.6236	24.5287
Color [Black]	F5H365;Q15436;G3V4V1;G3V1W4;G3V3G5;G3V2R6;G3V5X8;G3V4Q2;G3V5K1	F5H365;Q15436	Protein transport protein Sec23A	SEC23A			10	7	7	19.3	14.4	14.4	82.968	0	83.67	897820000	34	0.27422	0.92049	-0.130234	-0.188596	24.7364	25.2809	24.8246	24.9044	25.1326	25.1957
Color [Black]	F5H442;Q99816	F5H442;Q99816	Tumor susceptibility gene 101 protein	TSG101			4	4	4	11.8	11.8	11.8	40.917	0	27.858	489090000	11	0.631583	0.586095	-1.07071	-0.847251	21.7612	21.8424	24.0278	23.7059	23.8692	23.2684
Color [Black]	F5H5D3;Q9BQE3;F8VVB9;F8VS66;F8VRZ4;F8VWV9;F8VX09;F8VRK0;F8W0F6;F8VXZ7	F5H5D3;Q9BQE3;F8VVB9	Tubulin alpha-1C chain	TUBA1C;TUBA1B			24	24	2	64.5	64.5	7.9	57.73	0	323.31	162770000000	231	1.33488	0.882353	-0.204117	-0.357133	33.3934	33.1799	33.2192	33.4313	33.5244	33.4492
Color [Black]	F5H669;Q8N684;F5H6M0;F5H047;C9JM38;C9J323;J3QT54;C9J286;F5H5B7;F5H1W4;F5H2K8;F5H6A8;F5GXA3;F5H6P5	F5H669;Q8N684;F5H6M0;F5H047	Cleavage and polyadenylation specificity factor subunit 7	CPSF7			6	6	6	17.6	17.6	17.6	41.265	0	38.274	502050000	18	0.194721	0.913825	0.158466	0.195057	24.3422	24.0664	24.9901	24.0199	24.3756	24.5277
Color [Black]	F5H6E2;O00159;I3L204;I3L4D4;I3L501;I3L3Y6;I3L168;I3L3F5	F5H6E2;O00159	Unconventional myosin-Ic	MYO1C			28	28	28	35.2	35.2	35.2	118.99	0	209.86	6405100000	107	0.893123	0.917482	0.123051	0.218086	28.6377	28.6674	28.5878	28.389	28.5545	28.5802
Color [Black]	F5H6I7;Q6DD88;F5GWF8	F5H6I7;Q6DD88	Atlastin-3	ATL3			5	5	5	17.6	17.6	17.6	58.772	0	42.692	344410000	14	0.127396	0.917266	-0.269992	-0.211414	22.4492	24.9139	24.5319	23.9725	24.3785	24.3541
Color [Black]	F8VPD4;P27708;H7C3Z5;H7C2E4;H7BZB3	F8VPD4;P27708	CAD protein;Glutamine-dependent carbamoyl-phosphate synthase;Aspartate carbamoyltransferase;Dihydroorotase	CAD			49	47	47	31.1	30.4	30.4	236.02	0	323.31	8888100000	200	0.37338	0.949884	-0.0695292	-0.120286	29.0191	29.0454	28.855	28.9422	29.1004	29.0854
Color [Black]	F8VQE1;Q9UHB6;F8VS07;F8VRN8	F8VQE1;Q9UHB6;F8VS07	LIM domain and actin-binding protein 1	LIMA1			10	10	10	20.6	20.6	20.6	66.99	0	78.677	1248400000	32	1.02373	0.908649	0.164382	0.285691	24.7243	24.7923	24.5746	24.4664	24.6024	24.5293
Color [Black]	H0YH87;F8WB06;F8VQP2;V9GY86;Q99700;F8VVY6;F8VRK6;F8W0B5	H0YH87;F8WB06;F8VQP2;V9GY86;Q99700	Ataxin-2	ATXN2			8	8	8	10.4	10.4	10.4	98.004	0	94.832	654910000	25	0.267463	0.905074	0.252007	0.287435	25.5172	24.9424	24.4331	24.9113	24.2935	24.9319
Color [Black]	F8VQX6;H0YI09;Q9H8H3	F8VQX6;H0YI09;Q9H8H3	Methyltransferase-like protein 7A	METTL7A			2	2	2	15	15	15	20.662	0	15.631	320150000	10	0.512437	0.717352	-0.887834	-0.704936	22.2271	24.5223	24.4529	24.6605	24.7601	24.4452
Color [Black]	F8VU51;P49750;H0YIQ2;H0YI23	F8VU51;P49750;H0YIQ2	YLP motif-containing protein 1	YLPM1			8	8	8	6	6	6	160.74	0	100.28	474470000	17	0.224493	0.910565	0.191055	0.229488	25.1815	24.554	24.1249	24.2455	24.3657	24.676
Color [Black]	F8VXG7;Q99590;A0A0A0MTP7	F8VXG7;Q99590;A0A0A0MTP7	Protein SCAF11	SCAF11			12	12	12	11.1	11.1	11.1	142.6	0	97.634	786470000	30	1.19354	0.48069	-0.773875	-0.961597	24.1353	24.9708	24.4477	25.6559	25.0777	25.1419
Color [Black]	F8VZJ2;F8W0W4;H0YHX9;Q13765;Q15742;F8W1N5;F8VNW4;F8VZ58;Q9BZK3	F8VZJ2;F8W0W4;H0YHX9;Q13765;Q15742;F8W1N5;F8VNW4	Nascent polypeptide-associated complex subunit alpha;NGFI-A-binding protein 2	NACA;NAB2			3	3	3	29.4	29.4	29.4	15.016	0	23.734	341600000	17	0.360107	0.803079	-0.637344	-0.514892	24.3212	22.4415	24.8687	24.6316	24.5021	24.4097
Color [Black]	F8W6I7;P09651;F8VTQ5;F8VZ49;Q32P51;H0YH80;F8VYN5;F8W646	F8W6I7;P09651;F8VTQ5;F8VZ49;Q32P51	Heterogeneous nuclear ribonucleoprotein A1;Heterogeneous nuclear ribonucleoprotein A1, N-terminally processed;Heterogeneous nuclear ribonucleoprotein A1-like 2	HNRNPA1;HNRNPA1L2			11	10	10	36.2	33.2	33.2	33.155	0	76.996	4519700000	50	0.350197	0.766824	0.920162	0.578355	24.9839	25.0451	28.2741	25.1121	25.0583	25.3723
Color [Black]	F8WCU8;Q00341;H0Y394;H7C0A4;H7BZC3;C9JT62;C9JHS7;C9JK79;C9JHZ8;C9JES8;C9J5E5;C9JIZ1;H7C2D1	F8WCU8;Q00341;H0Y394	Vigilin	TGM4;HDLBP			12	12	11	9.5	9.5	8.5	163.2	0	75.58	1453900000	39	0.171244	0.934958	-0.110157	-0.148207	25.5632	26.2087	26.321	26.0614	26.1066	26.2553
Color [Black]	F8WJN3;Q16630;F8W084	F8WJN3;Q16630	Cleavage and polyadenylation specificity factor subunit 6	CPSF6			7	7	7	21.5	21.5	21.5	52.269	0	70.615	567160000	17	0.358598	0.780397	-0.757854	-0.548975	21.4268	23.9739	24.0912	24.1651	23.9215	23.6789
Color [Black]	G3V198;Q12769;E9PR16;E9PSI3	G3V198;Q12769;E9PR16	Nuclear pore complex protein Nup160	NUP160			18	18	18	18.4	18.4	18.4	148.86	0	216.81	3352300000	74	0.997258	0.880053	-0.216254	-0.3594	27.8538	27.5966	27.5431	27.8709	27.9438	27.8277
Color [Black]	G3V295;G3V5Z7;P60900;G3V3U4;G3V3I1;G3V4S5;G3V2S7	G3V295;G3V5Z7;P60900;G3V3U4;G3V3I1	Proteasome subunit alpha type;Proteasome subunit alpha type-6	PSMA6			4	4	4	20.7	20.7	20.7	22.842	0	25.829	254820000	16	0.765413	0.831182	0.304966	0.446266	23.9489	24.114	24.5378	23.9993	23.8212	23.8652
Color [Black]	G3V5T9;P24941;E7ESI2;Q00526;G3V317;K7EJ83;K7ELV5;H0YAZ9;E5RGN0;A0A087WZU2;F5H6Z0;E7EUK8;A0A087X209;Q9BVE2;J3QSD7;Q00534;Q96Q40;O94921;Q07002;Q00536;Q00537;Q9NYV4;Q14004	G3V5T9;P24941;E7ESI2	Cyclin-dependent kinase 2	CDK2			16	16	14	54	54	48.6	39.178	0	198.26	8971700000	72	1.3014	0.900953	-0.175258	-0.311235	29.1081	29.1865	28.9825	29.2471	29.2456	29.3102
Color [Black]	G5E9C8;Q07889;C9K0N6	G5E9C8;Q07889	Son of sevenless homolog 1	SOS1			20	20	16	18	18	14.2	150.86	0	225.48	2725600000	58	2.06539	0.360865	0.720359	1.10851	28.8101	28.5853	28.3761	28.0281	27.7521	27.8302
Color [Black]	G8JLB6;P31943;E9PCY7;D6RBM0;D6RIT2;D6RIU0;D6RAM1;D6R9T0;D6RFM3;D6RDU3;D6RIH9;H0YB39;D6RJ04;E7EQJ0;E5RGV0;E7EN40;H0YBD7;D6RDL0;H0YBG7;E5RGH4;D6RF17;H0YAQ2;D6R9D3;E5RJ94	G8JLB6;P31943;E9PCY7;D6RBM0;D6RIT2;D6RIU0;D6RAM1;D6R9T0;D6RFM3;D6RDU3;D6RIH9;H0YB39;D6RJ04	Heterogeneous nuclear ribonucleoprotein H;Heterogeneous nuclear ribonucleoprotein H, N-terminally processed	HNRNPH1			16	16	9	45.1	45.1	26.5	51.229	0	323.31	60131000000	175	0.809139	0.876312	-0.231071	-0.365554	31.4036	31.5964	31.682	31.9593	31.6032	31.8128
Color [Black]	G8JLD5;O00429;B4DPZ9;F8W1W3;F8VR28;F8VYL3;F8VUJ9;B4DDQ3;F8VZ52;H0YI79;H0YHY4	G8JLD5;O00429	Dynamin-1-like protein	DNM1L			15	15	15	33.6	33.6	33.6	79.621	0	131.75	1378400000	31	0.587035	0.850631	0.319648	0.430178	26.3854	26.3499	27.0336	26.1062	26.2571	26.4466
Color [Black]	H0Y2W2;Q9NVI7;Q5SV16;Q5T2N8;Q5T9A4	H0Y2W2;Q9NVI7;Q5SV16;Q5T2N8;Q5T9A4	ATPase family AAA domain-containing protein 3A;ATPase family AAA domain-containing protein 3C;ATPase family AAA domain-containing protein 3B	ATAD3A;ATAD3C;ATAD3B			4	4	4	8.6	8.6	8.6	64.243	0	25.038	205070000	15	0.138099	0.929938	0.133142	0.155483	23.606	23.9708	23.5762	23.0406	23.5237	24.1893
Color [Black]	Q5QPK2;H0Y368;O60762;Q5QPJ9	Q5QPK2;H0Y368;O60762;Q5QPJ9	Dolichol-phosphate mannosyltransferase subunit 1	DPM1			8	8	8	32.1	32.1	32.1	32.426	0	58.577	1461000000	26	0.173677	0.926225	0.126632	0.163149	26.9484	26.4473	26.2825	26.5428	26.0624	26.6931
Color [Black]	H0Y3P2;D3DQV9;P78344;E9PKF8;H0YE22;H0YCH5;H0YEC5;H0YD77	H0Y3P2;D3DQV9;P78344	Eukaryotic translation initiation factor 4 gamma 2	EIF4G2			10	7	7	10.7	6.8	6.8	129.16	0	51.65	337000000	20	0.186352	0.933261	0.11236	0.153865	23.9615	24.4489	24.7222	24.3772	24.2428	24.1755
Color [Black]	H0Y4R1;P12268;E7ETK5;C9K0R9	H0Y4R1;P12268;E7ETK5	Inosine-5-monophosphate dehydrogenase 2	IMPDH2			16	16	15	40.9	40.9	39.1	50.957	0	181.74	5174300000	84	1.85716	0.905526	0.156946	0.291978	28.2018	28.1688	28.0833	27.9827	28.0198	27.9807
Color [Black]	H0Y564;Q9H1A4	H0Y564;Q9H1A4	Anaphase-promoting complex subunit 1	ANAPC1			5	5	5	4.3	4.3	4.3	161.45	0	36.825	199650000	19	0.652109	0.878256	-0.228798	-0.347359	23.6018	23.3907	23.2283	23.7093	23.4082	23.7899
Color [Black]	H0Y5D5;F5H2X7;Q9ULV3;Q9BTG3;Q5SYW2;A0A0U1RQR2	H0Y5D5;F5H2X7;Q9ULV3;Q9BTG3;Q5SYW2	Cip1-interacting zinc finger protein	CIZ1			16	16	16	28	28	28	91.124	0	126.71	1743400000	48	0.237402	0.913918	-0.212802	-0.249541	27.1877	26.9029	26.0336	27.004	26.9611	26.7975
Color [Black]	H0Y612;Q9UPN9	H0Y612;Q9UPN9	E3 ubiquitin-protein ligase TRIM33	TRIM33			7	7	7	8.6	8.6	8.6	98.891	0	55.833	369230000	19	0.309765	0.798403	0.845722	0.523974	23.8842	23.5764	23.4402	20.5827	24.0468	23.7342
Color [Black]	H0Y8C6;O00410;C9JMV5;E7ETV3;H0Y3V4;C9JZ53;E7EQT5;E7EV12;E7EWK4;E7EX05;C9JZD8;C9JQT6;E7ESA1;E7ESZ1;E7ETV8	H0Y8C6;O00410	Importin-5	IPO5			16	16	15	21.7	21.7	20.7	123.75	0	202.53	2042200000	49	0.0519503	0.989211	0.0162799	0.0267854	26.8399	26.9487	26.6663	26.6672	26.8388	26.9
Color [Black]	H0YDM2;O94964;X6R3R3	H0YDM2;O94964;X6R3R3	Protein SOGA1;N-terminal form;C-terminal 80 kDa form	SOGA1			10	10	9	11	11	10	142.11	0	72.804	369690000	28	0.404976	0.827908	-0.435709	-0.455692	22.7645	24.3124	23.7899	24.0976	23.9835	24.0928
Color [Black]	H0YEU2;A0A0G2JQI0;H0YAK8;Q5T3E5;Q9H1D0;M0QXI5;A0A0A0MR68;A0A0A0MRB6;E9PSF4;Q5SZP1;A0A0C4DFZ6;H0Y8I7;H0YES8;E9PJN9;H0YHQ7;I3L4Y5;M0R2M8;A0A140T964;Q5T4K3;H0YIN8	H0YEU2		RPS3			29	19	7	34.3	22.8	10.1	118.12	0	270.23	24570000000	119	0.582028	0.910683	0.151462	0.245866	30.3327	30.4578	30.2706	30.1934	30.3834	30.0299
Color [Black]	H0YHS6;Q969E4	H0YHS6;Q969E4	Tyrosine--tRNA ligase;Transcription elongation factor A protein-like 3	YARS2;TCEAL3			5	5	5	26.5	26.5	26.5	32.184	0	45.006	577440000	21	0.0593795	0.991309	0.00980377	0.0175951	25.074	25.0844	25.0143	24.9976	24.9923	25.1534
Color [Black]	H0YJ34;Q96AC1;A0A0U1RRM8;G3V5R2;G3V281;G3V3J0	H0YJ34;Q96AC1;A0A0U1RRM8	Fermitin family homolog 2	FERMT2			7	7	6	14.1	14.1	11.1	73.352	0	48.257	821100000	19	0.0945006	0.981784	0.034399	0.0545978	25.1568	25.061	25.3175	25.0498	25.026	25.3563
Color [Black]	H0YKD8;P46779;H0YLP6;H0YMF4	H0YKD8;P46779;H0YLP6;H0YMF4	60S ribosomal protein L28	RPL28			7	7	7	31.2	31.2	31.2	19.072	0	55.164	27085000000	33	0.593779	0.907143	-0.187146	-0.292006	30.5993	30.8506	30.7852	31.1661	30.8542	30.7762
Color [Black]	H0YM23;O75179;H0YLQ3	H0YM23;O75179	Ankyrin repeat domain-containing protein 17	ANKRD17			27	16	16	15.4	10	10	263.25	0	125.05	3218100000	44	1.01617	0.753453	-0.4359	-0.621528	27.824	27.2645	27.2869	28.0082	27.9449	27.73
Color [Black]	H0YNH8;Q9BZF9;F5H2B9;H0YN48;H0YMI1	H0YNH8;Q9BZF9;F5H2B9	Uveal autoantigen with coiled-coil domains and ankyrin repeats	UACA			10	10	10	7.9	7.9	7.9	161.31	0	69.039	581290000	24	0.096883	0.978173	-0.0404561	-0.0622904	24.3933	24.3056	24.1298	24.4592	24.0616	24.4292
Color [Black]	H3BLV9;Q96SB4;H7C521;D6RBM8;A8MPP7;A8MPY5;E7ETV6;Q9UPE1	H3BLV9;Q96SB4	SRSF protein kinase 1	SRPK1			5	5	4	9.7	9.7	7.9	76.039	0	29.883	207450000	9	0.0499648	0.985221	0.0355085	0.047728	23.1412	23.2183	23.2255	23.5994	23.1165	22.7627
Color [Black]	H3BR35;P15170;H3BSV8	H3BR35;P15170	Eukaryotic peptide chain release factor GTP-binding subunit ERF3A	GSPT1			10	10	4	23.6	23.6	11.4	52.832	0	89.013	3462100000	50	0.157092	0.957206	0.0678609	0.102538	26.857	27.2354	27.3936	27.1188	27.0364	27.1271
Color [Black]	H7BXI1;A0A087WXU3;A0FGR8	H7BXI1;A0A087WXU3;A0FGR8	Extended synaptotagmin-2	ESYT2			12	12	12	17.2	17.2	17.2	98.008	0	80.115	1055000000	56	0.1737	0.950706	0.082873	0.121744	26.4035	26.1268	25.7919	25.9501	26.0651	26.0584
Color [Black]	H7BXY3;Q7L2E3	H7BXY3;Q7L2E3	Putative ATP-dependent RNA helicase DHX30	DHX30			18	18	18	19.4	19.4	19.4	130.55	0	152.5	4073300000	47	0.468524	0.921692	-0.1142	-0.1886	27.8038	27.7778	27.6517	27.8628	28.0202	27.693
Color [Black]	Q5JRG1;H7BYF2;Q9BVL2	Q5JRG1;H7BYF2;Q9BVL2	Nucleoporin p58/p45	NUPL1			6	6	6	17.9	17.9	17.9	49.095	0	40.837	739460000	23	0.16394	0.957305	-0.0696939	-0.105599	25.3906	25.7957	25.2841	25.569	25.493	25.6173
Color [Black]	H7BYN4;Q02241;H0YKQ5;H0YME6;H0YMJ4	H7BYN4;Q02241	Kinesin-like protein;Kinesin-like protein KIF23	KIF23			12	12	12	15.5	15.5	15.5	109.13	0	169.49	1323300000	25	0.288161	0.767935	1.41016	0.569346	22.228	23.6041	28.7051	23.1219	23.6639	23.521
Color [Black]	H7BYP1;O95232;D6RDI2;D6RHH0;U3KQT3;C9JL41;H7C5U7	H7BYP1;O95232;D6RDI2	Luc7-like protein 3	TRPM3;LUC7L3			4	4	4	2.3	2.3	2.3	247.36	0	32.159	639960000	19	0.688884	0.585701	0.947351	0.841404	25.4421	25.1392	25.2863	23.1483	25.2284	24.6488
Color [Black]	H7C0F8;Q9GZT8;M0R3C1	H7C0F8;Q9GZT8;M0R3C1	NIF3-like protein 1	MST1;NIF3L1;LRRC8E			7	7	7	15.3	15.3	15.3	53.119	0	45.794	476120000	16	0.947146	0.640923	-0.650058	-0.791667	25.2725	26.1422	25.5002	26.5852	25.9401	26.3397
Color [Black]	H7C155;P04049;H7C560;P15056;H7C4S5	H7C155;P04049;H7C560;P15056	RAF proto-oncogene serine/threonine-protein kinase;Serine/threonine-protein kinase B-raf	RAF1;BRAF			4	4	3	8.5	8.5	6.6	59.741	0	24.666	348240000	8	0.723361	0.528833	1.03098	0.894804	24.4727	24.4828	24.7909	22.2897	23.9585	24.4052
Color [Black]	H7C360;C9J840;E7EX83;A0A0D9SG62;E7ENQ1;G3XAA2;G5E948;E7EN19;A0A0D9SEY1;O95819;H7C0P6;Q9UKE5;C9J338;E7ETN6;H7C3Z6	H7C360;C9J840;E7EX83;A0A0D9SG62;E7ENQ1;G3XAA2;G5E948;E7EN19;A0A0D9SEY1;O95819;H7C0P6	Mitogen-activated protein kinase kinase kinase kinase 4	MAP4K4			7	6	3	7	5.9	3.5	157.15	0	41.268	310090000	18	0.584876	0.910565	-0.157726	-0.254266	23.8574	23.7706	24.0939	24.004	23.983	24.208
Color [Black]	I3L0H8;Q9NUU7;H3BQK0;A0A0G2JN47;Q9UMR2;I3L352;H3BTB3;H3BN59;H3BMQ5	I3L0H8;Q9NUU7;H3BQK0;A0A0G2JN47;Q9UMR2;I3L352	ATP-dependent RNA helicase DDX19A;ATP-dependent RNA helicase DDX19B	DDX19A;DDX19B			5	5	5	16.1	16.1	16.1	50.519	0	36.721	229020000	20	0.302475	0.920271	-0.142933	-0.206498	23.4392	23.9689	23.8281	23.9913	24.003	23.6708
Color [Black]	I3L0N3;P46459;I3L2G1;I3L0L3;I3L338;I3L4Q9	I3L0N3;P46459	Vesicle-fusing ATPase	NSF			13	13	10	19.6	19.6	15.4	82.091	0	80.294	700870000	26	0.0841682	0.956731	-0.0937201	-0.104793	25.9784	24.7614	25.8503	25.5528	25.5348	25.7838
Color [Black]	I3L0U2;Q9Y6M0;I3L3C7	I3L0U2;Q9Y6M0;I3L3C7	Testisin	PRSS21			4	4	4	22.9	22.9	22.9	24.706	0	25.419	348930000	19	0.373138	0.785963	-0.683645	-0.539284	24.333	21.9138	24.0009	23.9303	24.3476	24.0207
Color [Black]	I3L1P8;Q02978	I3L1P8;Q02978	Mitochondrial 2-oxoglutarate/malate carrier protein	SLC25A11			5	5	5	26	26	26	32.182	0	43.079	541330000	22	2.67535	0.732252	-0.406029	-0.728395	24.7717	24.7987	24.6475	25.1288	25.21	25.0972
Color [Black]	I3L2B0;K7EIG1;O75153;I3L4B5;I3L318	I3L2B0;K7EIG1;O75153	Clustered mitochondria protein homolog	CLUH			7	7	7	6.7	6.7	6.7	138.23	0	50.31	463140000	32	0.487097	0.901197	0.215998	0.31168	24.8874	24.3843	24.7779	24.2316	24.5741	24.5959
Color [Black]	I3L2C7;P57678;I3L4A4;I3L399;I3L4M4;E7EN12;I3L1J7	I3L2C7;P57678	Gem-associated protein 4	GEMIN4			28	28	28	33.1	33.1	33.1	118.82	0	315.42	7384200000	108	0.12983	0.957209	-0.079167	-0.109348	28.0953	27.7445	27.3762	27.9423	27.8536	27.6576
Color [Black]	I3L397;I3L504;P63241;F8WCJ1;C9J7B5;C9J4W5;Q9GZV4;Q6IS14	I3L397;I3L504;P63241	Eukaryotic translation initiation factor 5A;Eukaryotic translation initiation factor 5A-1	EIF5A			7	7	7	48.6	48.6	48.6	16.019	0	85.028	1905300000	15	1.44395	0.770129	0.344933	0.564519	26.5381	26.7612	26.4291	26.2885	26.1259	26.2792
Color [Black]	J3KMX5;P62277;E9PS50	J3KMX5;P62277	40S ribosomal protein S13	RPS13			3	3	3	25	25	25	16.733	0	17.726	255190000	6	0.310104	0.786925	-0.9406	-0.541238	23.8099	20.5395	24.5741	23.8687	23.9857	23.8909
Color [Black]	J3KN16;Q5VYK3;R4GMY1;F6XAQ5;R4GMY3	J3KN16;Q5VYK3	Proteasome-associated protein ECM29 homolog	KIAA0368;ECM29			15	15	15	9.9	9.9	9.9	223.69	0	108.23	1044100000	59	0.174487	0.977141	-0.0355352	-0.0615669	26.1242	26.013	25.9207	26.1424	25.9694	26.0527
Color [Black]	S4R3Q9;J3KNA0;Q15070;C9JC63;E7EVY0	S4R3Q9;J3KNA0;Q15070;C9JC63;E7EVY0	Mitochondrial inner membrane protein OXA1L	OXA1L			3	3	3	6.9	6.9	6.9	48.519	0	19.513	850180000	11	0.974776	0.105167	2.38954	1.44942	25.8628	25.8177	25.7863	22.0614	25.714	22.5227
Color [Black]	J3KNZ9;Q9HAH7	J3KNZ9;Q9HAH7	Probable fibrosin-1	FBRS			5	5	5	9.8	9.8	9.8	103.77	0	41.616	332840000	8	0.0887424	0.95051	-0.123882	-0.12434	23.4596	24.4009	24.5515	24.8349	23.5975	24.3512
Color [Black]	J3KPX7;Q99623;F5GY37;F5GWA7;F5H3X6;F5H0C5;F5H2D2;U3KPZ5	J3KPX7;Q99623;F5GY37;F5GWA7;F5H3X6	Prohibitin-2	PHB2			17	17	17	61.4	61.4	61.4	33.239	0	323.31	32270000000	102	1.18427	0.904876	-0.173346	-0.30475	30.9014	30.957	30.9098	31.1704	31.1547	30.9632
Color [Black]	J3KQN4;H0Y5B4;H7BZ11;P83881;H7BY91;H0Y3V9	J3KQN4;H0Y5B4;H7BZ11;P83881	60S ribosomal protein L36a	RPL36A;RPL36A-HNRNPH2			4	4	2	26.1	26.1	14.1	16.378	0	35.406	8437800000	34	0.201554	0.924581	-0.115465	-0.160181	28.646	29.0444	28.7297	28.8438	28.649	29.2737
Color [Black]	J3KT73;J3QL01;P63173;J3KSP2	J3KT73;J3QL01;P63173	60S ribosomal protein L38	RPL38			3	3	3	39.1	39.1	39.1	7.5649	0	44.524	2199500000	21	0.479969	0.713165	0.905404	0.686237	27.4336	27.4568	27.5769	27.294	24.9519	27.5051
Color [Black]	J3KTA4;P17844;J3QSF1;J3QRQ7;J3KRZ1;J3KRX8;J3QR02;X6RLV5;A0A0U1RQJ0	J3KTA4;P17844	Probable ATP-dependent RNA helicase DDX5	DDX5			26	25	18	46.4	44.6	32.6	69.086	0	323.31	29377000000	148	0.765559	0.925513	-0.0874017	-0.15818	30.5843	30.7561	30.7218	30.7752	30.7789	30.7703
Color [Black]	J3QR09;J3KTE4;P84098;J3QL15	J3QR09;J3KTE4;P84098	Ribosomal protein L19;60S ribosomal protein L19	RPL19			5	5	5	25.9	25.9	25.9	23.134	0	38.088	3303300000	22	0.503202	0.882012	0.244439	0.343122	27.9358	27.971	27.6419	27.9342	27.294	27.5872
Color [Black]	J3QK89;Q8IWX8	J3QK89;Q8IWX8	Calcium homeostasis endoplasmic reticulum protein	CHERP			10	10	10	13.8	13.8	13.8	104.93	0	218.85	1970500000	19	0.902793	0.796979	0.360254	0.52502	26.8668	27.1649	27.5078	26.7827	26.8466	26.8294
Color [Black]	J3QQ67;Q07020;H0YHA7;G3V203;F8VYV2;F8VUA6;A0A075B7A0;F8VXR6	J3QQ67;Q07020;H0YHA7;G3V203;F8VYV2;F8VUA6;A0A075B7A0	60S ribosomal protein L18	RPL18			8	8	8	42.1	42.1	42.1	21.728	0	165.43	21647000000	54	0.136966	0.96167	0.0647068	0.0959393	30.4435	30.0904	30.6776	30.2677	30.3641	30.3856
Color [Black]	J3QRS3;A0A0A0MT11;J9JIE6;Q13555;Q8WU40;H0Y6G2;Q13554;H7BXS4;H7C394;P19105;O14950;Q9UQM7;D6RHX9;J3KTJ1;E9PBE8;E7EQE4;H7BZC6;P24844	J3QRS3;A0A0A0MT11;J9JIE6;Q13555;Q8WU40;H0Y6G2	Calcium/calmodulin-dependent protein kinase type II subunit gamma	MYL12A;CAMK2G;TMCO1			13	13	10	23.5	23.5	18.6	90.61	0	239.14	2352600000	61	0.158614	0.970622	-0.0501277	-0.0810467	26.7252	26.8078	26.7111	26.5739	26.951	26.8696
Color [Black]	J3QRS9;X6R4W8;O43670;J3KS31;J3QS27;J3KTL1;J3KRB6;J3KRW6;H0Y3M2	J3QRS9;X6R4W8;O43670;J3KS31	BUB3-interacting and GLEBS motif-containing protein ZNF207	ZNF207			3	3	3	7.7	7.7	7.7	52.541	0	20.202	724000000	14	0.453532	0.897081	0.220127	0.310413	24.1562	24.6899	24.8391	24.3165	24.3972	24.3111
Color [Black]	J3QSV6;O76021;I3L3U9;I3L3C4;I3L234	J3QSV6;O76021;I3L3U9;I3L3C4	Ribosomal L1 domain-containing protein 1	RSL1D1			7	7	7	20	20	20	48.208	0	62.858	744050000	23	0.486811	0.763921	0.565612	0.562418	24.2528	24.3327	25.7788	24.2337	24.0455	24.3882
Color [Black]	K7EQ02;K7EQ55;K7EK33;Q96EP5	K7EQ02;K7EQ55;K7EK33;Q96EP5	DAZ-associated protein 1	DAZAP1			6	6	6	25.7	25.7	25.7	35.02	0	44.671	1749500000	34	0.199901	0.929712	-0.111482	-0.155969	26.9238	26.7556	26.2145	26.7782	26.7162	26.7339
Color [Black]	K7ELC7;P61353;K7EQQ9	K7ELC7;P61353;K7EQQ9	60S ribosomal protein L27	RPL27			3	3	3	28.5	28.5	28.5	16.359	0	19.904	992610000	15	0.317199	0.903098	0.233353	0.291258	25.4441	25.1643	26.1664	25.4128	25.2803	25.3818
Color [Black]	K7ELW0;Q99497;K7EN27	K7ELW0;Q99497;K7EN27	Protein deglycase DJ-1	PARK7			6	6	6	37.3	37.3	37.3	17.91	0	46.032	912690000	18	0.245377	0.925115	0.106761	0.158876	25.606	25.0892	25.2674	25.3766	25.1299	25.1358
Color [Black]	K7ES52;K7ERJ1;K7ERV3;Q969F8;K7ENW5	K7ES52;K7ERJ1;K7ERV3;Q969F8	Thymidine kinase;KiSS-1 receptor	TK1;KISS1R			4	4	4	28.3	28.3	28.3	19.786	0	27.255	465080000	18	0.38314	0.883926	-0.315179	-0.372552	22.8949	23.7565	23.3192	23.4134	23.3834	24.1194
Color [Black]	M0QYS1;P40429;Q8J015;Q6NVV1	M0QYS1;P40429;Q8J015	60S ribosomal protein L13a	RPL13A;RPL13a			7	7	7	31.4	31.4	31.4	24.104	0	114.91	6711600000	64	0.417209	0.907818	0.189922	0.273731	29.1322	28.5215	28.7259	28.6971	28.6537	28.4591
Color [Black]	M0QZN2;M0R0F0;M0R0R2;P46782	M0QZN2;M0R0F0;M0R0R2;P46782	40S ribosomal protein S5;40S ribosomal protein S5, N-terminally processed	RPS5			4	4	4	34.3	34.3	34.3	14.763	0	184.42	2158000000	21	0.530183	0.900936	0.202783	0.303369	27.6224	27.1606	27.2107	27.1227	26.9869	27.2758
Color [Black]	M0QZR4;Q92888;M0QYC1;M0QYS3;M0QZH8;M0R2C7	M0QZR4;Q92888;M0QYC1;M0QYS3	Rho guanine nucleotide exchange factor 1	ARHGEF1			5	5	5	6.1	6.1	6.1	108.32	0	30.277	352290000	20	1.02383	0.908007	0.163175	0.28387	24.0726	23.9005	23.988	23.7184	23.9089	23.8442
Color [Black]	M0R0Y3;Q9Y230;M0QXI6;X6R2L4	M0R0Y3;Q9Y230	RuvB-like 2	RUVBL2			5	5	5	16.9	16.9	16.9	38.755	0	34.723	349090000	19	0.122219	0.945034	0.113109	0.134974	23.654	23.7443	24.6357	23.6735	24.1127	23.9085
Color [Black]	M0R117;Q02543;M0R1A7;M0R3D6;M0R0P7	M0R117;Q02543;M0R1A7;M0R3D6;M0R0P7	60S ribosomal protein L18a	RPL18A			9	9	9	51.3	51.3	51.3	18.079	0	114.79	36087000000	78	0.715613	0.869624	-0.273757	-0.405656	30.6782	31.2463	30.8006	31.2203	31.1276	31.1985
Color [Black]	M0R2B7;P28340;M0QXE6;M0QXQ2;M0R3H8;M0QZR8	M0R2B7;P28340;M0QXE6	DNA polymerase;DNA polymerase delta catalytic subunit	POLD1			9	8	8	7	6.3	6.3	229.39	0	62.766	528940000	21	0.0160612	0.99288	-0.0100574	-0.0142123	24.3574	24.0071	24.5951	24.4283	24.4668	24.0948
Color [Black]	M0R3F6;M0R2Z9;Q8IX01;M0R216;M0R065	M0R3F6;M0R2Z9;Q8IX01	SURP and G-patch domain-containing protein 2	SUGP2			10	10	10	14.5	14.5	14.5	93.859	0	64.744	1240000000	24	0.0873466	0.966974	0.0639114	0.0841123	25.7578	25.9268	25.219	25.6986	25.7383	25.275
Color [Black]	O00154;K7EKP8	O00154;K7EKP8	Cytosolic acyl coenzyme A thioester hydrolase	ACOT7			7	7	7	23.9	23.9	23.9	41.796	0	48.287	1361800000	45	1.26608	0.846712	-0.284288	-0.46962	26.1057	26.3441	26.0764	26.5327	26.3352	26.5112
Color [Black]	O00165;E9PIQ7;Q5VYD6	O00165;E9PIQ7	HCLS1-associated protein X-1	HAX1			3	3	3	12.2	12.2	12.2	31.62	0	18.29	371650000	7	0.685176	0.693103	-0.75837	-0.755754	23.1693	24.5988	24.6158	25.1935	24.7501	24.7155
Color [Black]	O00203;Q13367;F5GYB0;F5GWU4;H0YBD0	O00203	AP-3 complex subunit beta-1	AP3B1			12	12	12	14.5	14.5	14.5	121.32	0	99.441	1929500000	38	0.109209	0.967633	-0.0571283	-0.082899	27.2826	26.9806	26.7058	27.0861	27.1786	26.8757
Color [Black]	O00267;H3BNX3;H3BMS6;A0A1B0GXB4;H3BV36	O00267	Transcription elongation factor SPT5	SUPT5H			12	9	9	4.2	3.4	3.4	434.55	0	52.117	537040000	18	0.120625	0.975777	-0.0448201	-0.0705227	24.4304	24.3443	24.5244	24.3209	24.3875	24.7252
Color [Black]	O00303;H0YDT6	O00303	Eukaryotic translation initiation factor 3 subunit F	EIF3F			10	10	7	39.2	39.2	29.7	37.563	0	138.35	1942300000	44	0.318024	0.902687	-0.260522	-0.311812	26.2015	26.7087	27.3377	26.9573	26.9283	27.1439
Color [Black]	O00400;H7C577;H7C562	O00400	Acetyl-coenzyme A transporter 1	SLC33A1			5	5	5	11.3	11.3	11.3	60.908	0	31.375	123690000	17	0.414017	0.845265	-0.443726	-0.464226	23.022	24.2113	23.0492	24.2033	23.4228	23.9875
Color [Black]	O00425;F8WD15	O00425	Insulin-like growth factor 2 mRNA-binding protein 3	IGF2BP3			10	10	10	21.4	21.4	21.4	63.704	0	197.8	1206800000	44	0.0984878	0.974885	-0.0459067	-0.0688183	26.348	25.8408	26.2053	26.2344	26.2622	26.0352
Color [Black]	O00443;A0A0C4DGF9	O00443	Phosphatidylinositol 4-phosphate 3-kinase C2 domain-containing subunit alpha	PIK3C2A			6	6	6	4.2	4.2	4.2	190.68	0	36.455	287980000	17	0.591931	0.724333	-0.679773	-0.670935	22.6129	24.3337	23.8461	24.2604	24.3427	24.229
Color [Black]	O00445;A0A0C4DGZ5	O00445;A0A0C4DGZ5	Synaptotagmin-5;Tyrosine--tRNA ligase	SYT5;YARS			18	17	17	9.8	9.4	9.4	211.13	0	131.86	1805300000	63	0.598653	0.907056	-0.189265	-0.295044	26.2544	26.5289	26.7272	26.7628	26.6614	26.654
Color [Black]	O00483	O00483	Cytochrome c oxidase subunit NDUFA4	NDUFA4			4	4	4	46.9	46.9	46.9	9.3697	0	24.584	680600000	14	1.00385	0.0953043	2.33128	1.46666	25.6122	25.4156	25.2684	21.9243	22.11	25.2681
Color [Black]	O00487	O00487	26S proteasome non-ATPase regulatory subunit 14	PSMD14			4	4	4	20	20	20	34.577	0	28.429	664400000	19	0.115244	0.975691	0.0448068	0.0698752	25.1273	25.1049	25.2551	25.2106	25.2875	24.8548
Color [Black]	O00505;H0Y4S9	O00505;H0Y4S9	Importin subunit alpha-4	KPNA3			3	3	2	7.9	7.9	5.2	57.81	0	21.156	265540000	12	0.179422	0.942357	0.100477	0.140939	23.9888	23.6138	24.2318	23.9441	23.6167	23.9722
Color [Black]	O00567;H0Y653;H0YDU4;Q5JXT2	O00567;H0Y653;H0YDU4	Nucleolar protein 56	NOP56			11	11	11	22.1	22.1	22.1	66.049	0	81.315	836330000	17	0.0933863	0.919604	0.470851	0.204754	23.5979	22.2611	28.1878	24.4674	24.027	24.1398
Color [Black]	O00743	O00743	Serine/threonine-protein phosphatase 6 catalytic subunit;Serine/threonine-protein phosphatase 6 catalytic subunit, N-terminally processed	PPP6C			5	5	5	17	17	17	35.144	0	34.82	335690000	14	0.423366	0.911977	-0.148562	-0.228653	24.3899	24.3971	24.1975	24.4601	24.7179	24.2522
Color [Black]	O00763;F8W8T8;H0YGH5;A0A087X0W4;S4R3S7;A0A087WVR6;A0A087WUA1	O00763	Acetyl-CoA carboxylase 2;Biotin carboxylase	ACACB			26	14	14	13.9	8.1	8.1	276.54	0	85.567	2300400000	33	0.259093	0.915074	-0.191622	-0.241199	27.2854	27.7082	26.7486	27.6289	27.3021	27.3861
Color [Black]	O00767	O00767	Acyl-CoA desaturase	SCD			2	2	2	7	7	7	41.522	0	13.084	248660000	7	0.825018	0.470774	1.01906	0.950275	23.8122	23.9563	23.7642	21.9568	22.6212	23.8975
Color [Black]	O14617;K7ELX8;K7ERW8;A0A087WYN6	O14617	AP-3 complex subunit delta-1	AP3D1			13	13	13	15.2	15.2	15.2	130.16	0	85.94	1386400000	42	0.803885	0.8433	-0.313758	-0.4611	25.8191	26.2061	25.6005	26.2447	26.1246	26.1977
Color [Black]	O14744;G3V580;H0YJX6;G3V5L5;G3V2X6;H0YJD3;H7BZ44;G3V2L6;C9JSX3;H0YJ77;G3V507;G3V2F5;G3V5T6	O14744	Protein arginine N-methyltransferase 5;Protein arginine N-methyltransferase 5, N-terminally processed	PRMT5			14	14	14	32.8	32.8	32.8	72.683	0	102.99	2999400000	55	0.432673	0.918976	0.131725	0.208985	27.6455	27.6988	27.9708	27.7649	27.4837	27.6713
Color [Black]	O14818;Q8TAA3;A0A087WYS6;H0Y586;F5GY34	O14818;Q8TAA3;A0A087WYS6;H0Y586	Proteasome subunit alpha type-7;Proteasome subunit alpha type-7-like	PSMA7;PSMA8			4	4	4	24.6	24.6	24.6	27.887	0	28.854	391740000	17	0.065568	0.986557	0.0228411	0.0367602	24.4918	24.6284	24.883	24.651	24.7107	24.573
Color [Black]	O14828	O14828	Secretory carrier-associated membrane protein 3	SCAMP3			4	4	4	18.7	18.7	18.7	38.287	0	41.073	620110000	26	0.315071	0.910793	-0.165257	-0.231278	25.7151	25.2214	25.0173	25.5791	25.3856	25.4848
Color [Black]	O14867;H7C4B6;C9JMP6;C9IYR0;M0QZP0;C9IYH8	O14867	Transcription regulator protein BACH1	BACH1			5	5	5	8.8	8.8	8.8	81.957	0	30.854	278950000	8	0.18571	0.912109	-0.233464	-0.238257	22.8912	24.4614	24.1214	24.0413	23.9756	24.1575
Color [Black]	Q5VV89;O14880;Q5VV87	Q5VV89;O14880	Microsomal glutathione S-transferase 3	MGST3			3	3	3	16.9	16.9	16.9	18.416	0	36.406	951630000	16	0.366123	0.743744	-0.978732	-0.605253	22.9692	26.4125	26.1706	26.4056	26.1142	25.9688
Color [Black]	O14896;Q9UG01;H0YID9;Q5JSS2	O14896;Q9UG01;H0YID9;Q5JSS2	Interferon regulatory factor 6;Intraflagellar transport protein 172 homolog	IRF6;IFT172;CHURC1;SUV39H2			2	2	2	3.5	3.5	3.5	80.562	0	15.886	268450000	8	0.825904	0.843594	0.312354	0.462562	24.7936	24.318	24.6629	24.1244	24.4741	24.2389
Color [Black]	O14964;I3L1P5;I3L1E3;I3L165;I3L2H4	O14964	Hepatocyte growth factor-regulated tyrosine kinase substrate	HGS			11	11	11	12.5	12.5	12.5	86.191	0	69.207	1273800000	27	0.4796	0.805582	-0.449083	-0.495304	21.6124	22.8098	22.7	22.6015	22.7884	23.0796
Color [Black]	O14966;E9PL56;P57729	O14966	Ras-related protein Rab-7L1	RAB29			3	3	2	14.3	14.3	8.9	23.155	0	18.122	302620000	16	0.406501	0.956143	0.0572344	0.102254	24.2832	24.3493	24.3579	24.3797	24.2414	24.1976
Color [Black]	O14974;F8VZN8;H0YHI8;H0YIS3;H0YIS4;H0YIM2;H0YHL8;F8VW28;A0A0U1RQZ1;H0YIL7;E1CKY7;A0A0A0MS24;O60237	O14974;F8VZN8	Protein phosphatase 1 regulatory subunit 12A	PPP1R12A			20	20	20	21.1	21.1	21.1	115.28	0	153.45	2895800000	43	0.254838	0.912614	0.230943	0.268537	25.9111	26.6661	25.4654	25.7371	25.6693	25.9435
Color [Black]	O14980;C9JKM9;C9J673;C9IZS4;C9JQ02;C9JV99;C9JF49;C9IYM2;F8WF71;H7BZC5	O14980	Exportin-1	XPO1			22	22	22	25.2	25.2	25.2	123.38	0	289.12	4276300000	103	0.774827	0.926944	0.0950928	0.170861	28.102	28.0455	27.9341	27.8785	27.9473	27.9705
Color [Black]	O15014;E7ERY8	O15014	Zinc finger protein 609	ZNF609			17	17	17	15.5	15.5	15.5	151.19	0	168.57	2236300000	61	0.476588	0.83295	-0.4249	-0.4791	26.8797	27.1082	25.8574	27.1	26.9586	27.0614
Color [Black]	O15042;E7ET15;E7EW00;H0Y8D9;C9JDJ7;C9J5L1;H7C4V2;U3KPT1	O15042;E7ET15	U2 snRNP-associated SURP motif-containing protein	U2SURP			16	16	16	19.1	19.1	19.1	118.29	0	131.8	4579700000	67	0.379517	0.882932	-0.274355	-0.341389	28.011	28.451	27.443	28.2539	28.0917	28.3825
Color [Black]	O15050;D6RC67;C9JGT0	O15050	TPR and ankyrin repeat-containing protein 1	TRANK1			5	5	5	1.9	1.9	1.9	395.83	0	34.185	540470000	10	0.588539	0.891619	-0.224078	-0.33444	24.8826	24.8794	24.8823	24.7741	25.3372	25.2053
Color [Black]	O15067;J3QSG0;J3QSH6;H0YGH1;J3KT98;J3KTL4	O15067	Phosphoribosylformylglycinamidine synthase	PFAS			17	17	17	16.7	16.7	16.7	144.73	0	128.1	1948400000	74	0.111338	0.984163	-0.0255451	-0.0438097	26.9699	26.8293	26.6932	26.8998	26.8473	26.822
Color [Black]	O15111	O15111	Inhibitor of nuclear factor kappa-B kinase subunit alpha	CHUK			3	3	3	5.2	5.2	5.2	84.639	0	31.223	112400000	16	0.63712	0.773247	-0.470179	-0.564561	21.9629	22.9184	22.6626	23.2747	22.6829	22.9968
Color [Black]	O15143;C9J4Z7;F8VXW2;C9JEY1;C9JQM8;C9JFG9;C9J6C8;E9PF58;Q92747	O15143	Actin-related protein 2/3 complex subunit 1B	ARPC1B			4	4	4	16.7	16.7	16.7	40.949	0	28.273	295210000	12	0.0970795	0.975159	0.0475629	0.0704211	24.0669	24.3297	23.9013	23.9341	23.9228	24.2983
Color [Black]	O15226	O15226	NF-kappa-B-repressing factor	NKRF			16	16	16	29.3	29.3	29.3	77.672	0	197.8	2256800000	43	0.473854	0.880027	-0.277029	-0.367664	26.4786	26.5376	27.1061	27.2957	26.8219	26.8358
Color [Black]	Q5T8U5;O15260;B4E107	Q5T8U5;O15260	Surfeit locus protein 4	SURF4			5	5	5	34.4	34.4	34.4	21.127	0	118.56	2346100000	29	0.401285	0.698824	-1.79266	-0.749588	21.3434	26.9619	27.0186	26.6308	26.8138	27.2573
Color [Black]	O15269	O15269	Serine palmitoyltransferase 1	SPTLC1			10	10	10	25.6	25.6	25.6	52.743	0	64.996	1712400000	35	0.216729	0.950885	0.0839628	0.129036	26.6909	26.751	26.4857	26.3766	26.4948	26.8043
Color [Black]	O15294;C9JZL3	O15294	UDP-N-acetylglucosamine--peptide N-acetylglucosaminyltransferase 110 kDa subunit	OGT			9	9	9	10.1	10.1	10.1	116.92	0	56.373	595900000	23	0.129491	0.94171	-0.121063	-0.143552	24.2199	24.4324	24.6866	24.6918	25.0413	23.969
Color [Black]	O15371;B0QYA5;B0QYA4;B0QYA8;B0QYA6	O15371;B0QYA5	Eukaryotic translation initiation factor 3 subunit D	EIF3D			8	8	8	16.4	16.4	16.4	63.972	0	72.38	1578100000	33	0.678983	0.87882	0.249358	0.373919	26.8605	26.7227	27.1959	26.514	26.6925	26.8247
Color [Black]	O15379;E7ESJ6	O15379	Histone deacetylase 3	HDAC3			4	4	4	12.6	12.6	12.6	48.847	0	31.253	211680000	20	0.422577	0.805088	-0.528035	-0.511154	23.5097	23.7794	22.0935	23.6922	23.814	23.4604
Color [Black]	O15427;J3QQV2;J3QSC3;J3KT83;J3QRA0;J3QQS9;J3KTI8;J3QRP8;J3QLE3;J3KTM6;J3QRU2	O15427;J3QQV2;J3QSC3;J3KT83;J3QRA0;J3QQS9;J3KTI8	Monocarboxylate transporter 4	SLC16A3			6	6	6	14.4	14.4	14.4	49.469	0	39.164	2308800000	8	0.386566	0.70445	1.45964	0.698322	27.0069	26.669	26.9789	26.5199	27.4572	22.2987
Color [Black]	O43143;A0A140T947;F5H658;O60231;Q14562	O43143	Pre-mRNA-splicing factor ATP-dependent RNA helicase DHX15	DHX15			25	25	25	40.3	40.3	40.3	90.932	0	223.85	3645300000	69	0.0484024	0.981143	0.0314725	0.0435371	26.9141	27.0808	27.4076	26.7641	27.2653	27.2787
Color [Black]	O43156	O43156	TELO2-interacting protein 1 homolog	TTI1			2	2	2	2.6	2.6	2.6	122.07	0.0010168	11.935	49378000	5	0.0854627	0.970643	0.0582911	0.0785785	21.9931	22.442	21.6161	21.894	22.0271	21.9553
Color [Black]	O43172	O43172	U4/U6 small nuclear ribonucleoprotein Prp4	PRPF4			11	11	11	29.5	29.5	29.5	58.449	0	77.452	565680000	27	0.038903	0.984241	0.0358391	0.0440905	24.692	24.7247	25.5776	24.8325	25.1972	24.8571
Color [Black]	O43175;Q5SZU1	O43175;Q5SZU1	D-3-phosphoglycerate dehydrogenase	PHGDH			15	15	15	37.5	37.5	37.5	56.65	0	323.31	13346000000	99	0.882984	0.920112	0.118319	0.210373	30.0436	30.188	30.2028	30.0907	30.0238	29.965
Color [Black]	O43242;H0YGV8	O43242	26S proteasome non-ATPase regulatory subunit 3	PSMD3			24	24	24	46.4	46.4	46.4	60.977	0	323.31	4884700000	101	0.237619	0.935602	-0.099013	-0.149114	28.5646	28.3329	28.0602	28.5655	28.3708	28.3185
Color [Black]	O43324;H0YAL7;D6RBD7;C9J1V9;D6RCQ0;H0YAH9	O43324;H0YAL7;D6RBD7;C9J1V9	Eukaryotic translation elongation factor 1 epsilon-1	EEF1E1;EEF1E1-BLOC1S5			6	6	6	43.7	43.7	43.7	19.81	0	53.325	1257400000	24	1.14026	0.483761	-0.746746	-0.92421	25.1653	25.7983	24.9512	25.7297	26.0995	26.3259
Color [Black]	O43390;B4DT28	O43390;B4DT28	Heterogeneous nuclear ribonucleoprotein R	HNRNPR			12	12	10	22.3	22.3	18.6	70.942	0	86.805	2525700000	28	0.810365	0.472875	1.01743	0.941277	26.22	26.0852	27.7519	26.1042	25.3379	25.5627
Color [Black]	O43592;F8WDU6;F5GYW6;F5GZM3	O43592	Exportin-T	XPOT			23	23	23	30.8	30.8	30.8	109.96	0	306.71	4733600000	125	0.0155407	0.992718	0.00841459	0.0123843	28.3072	28.3326	27.7927	28.0648	28.1769	28.1656
Color [Black]	O43678;D6RIG9;H3BRM9;D6RAX5;H3BU71;H3BT86;Q6P2R3;A0A0G2JQ46;A0A0A0MRR9;A0A0A0MSH5	O43678	NADH dehydrogenase [ubiquinone] 1 alpha subcomplex subunit 2	NDUFA2			20	20	13	21.1	21.1	14.2	117.6	0	167.7	6429100000	81	0.751712	0.91663	-0.116795	-0.204409	28.5663	28.6447	28.6115	28.5913	28.8123	28.7693
Color [Black]	O43684;J3QT28;J3QSX4	O43684;J3QT28	Mitotic checkpoint protein BUB3	BUB3			10	10	10	40.9	40.9	40.9	37.154	0	144.15	2767000000	50	1.22785	0.91274	-0.147287	-0.26474	26.7851	26.7304	26.7493	27.0102	26.8453	26.8512
Color [Black]	O43707;F5GXS2;K7EP19;F6THM6;D6RH00	O43707;F5GXS2	Alpha-actinin-4	ACTN4			52	52	15	65.2	65.2	17.8	104.85	0	323.31	37145000000	316	0.681956	0.883807	0.247217	0.371863	30.8424	30.9417	30.4888	30.3687	30.4825	30.6801
Color [Black]	O43809;H3BND3;H3BV41	O43809	Cleavage and polyadenylation specificity factor subunit 5	NUDT21			13	13	12	14.9	14.9	13.6	123.92	0	84.57	1539700000	32	0.207724	0.934825	0.106129	0.152116	25.9743	25.9863	26.2347	25.6939	25.8843	26.2987
Color [Black]	O43813;E9PHS0;F8WDS9;H7C2E3	O43813;E9PHS0	LanC-like protein 1	LANCL1			4	4	4	17.3	17.3	17.3	45.283	0	33.943	380090000	17	0.680206	0.880614	0.222521	0.343036	24.397	24.0618	24.4953	23.9566	24.178	24.152
Color [Black]	O43823;M0QYL4	O43823	A-kinase anchor protein 8	AKAP8			6	6	6	10.7	10.7	10.7	76.107	0	86.253	769110000	19	0.141649	0.962296	0.0608114	0.0922682	25.3941	25.4505	25.1103	25.4729	25.2386	25.061
Color [Black]	O43852;H0Y875	O43852;H0Y875	Calumenin	CALU			3	3	3	11.4	11.4	11.4	37.106	0	19.341	62757000	7	0.401807	0.846055	0.459488	0.466822	22.2285	23.1488	23.8965	22.708	22.6282	22.5592
Color [Black]	O43861;H0YH81;A0A075B702;H0YJV8	O43861;H0YH81;A0A075B702	Probable phospholipid-transporting ATPase IIB;ATP synthase subunit beta	ATP9B;ATP5B;TRAJ41			17	17	12	12.7	12.7	8.8	193.54	0	138.46	3286500000	62	0.400463	0.910484	0.17833	0.259014	28.0036	27.495	27.7743	27.4946	27.8123	27.431
Color [Black]	O60216;E5RJW1;E5RJK5;E5RFV8;E5RIN7	O60216;E5RJW1;E5RJK5;E5RFV8;E5RIN7	Double-strand-break repair protein rad21 homolog	RAD21			4	4	4	7.1	7.1	7.1	71.689	0	25.084	251750000	15	0.644968	0.798323	-0.41825	-0.527497	22.821	23.5878	23.6092	23.7684	23.9881	23.5163
Color [Black]	O60232;H0YEB6;G3V1B8	O60232	Sjoegren syndrome/scleroderma autoantigen 1	SSSCA1			6	6	2	17.7	17.7	7.4	47.644	0	64.275	1544600000	49	0.391772	0.823746	-0.510006	-0.486043	26.6893	26.9526	25.1913	26.8142	26.7283	26.8207
Color [Black]	O60264;A0A0A0MRP6;B7ZLQ5;P28370	O60264	SWI/SNF-related matrix-associated actin-dependent regulator of chromatin subfamily A member 5	SMARCA5			20	20	20	20	20	20	121.9	0	145.82	2658900000	48	0.0659377	0.977862	0.0457706	0.0616941	26.6061	26.8254	27.3392	26.9181	27.0386	26.6767
Color [Black]	O60287	O60287	Nucleolar pre-ribosomal-associated protein 1	URB1			9	9	9	5.4	5.4	5.4	254.39	0	62.688	306840000	13	0.533226	0.750059	-0.636067	-0.620111	22.2344	23.5681	23.9605	23.9983	23.7944	23.8785
Color [Black]	O60306;Q86W71	O60306	Intron-binding protein aquarius	AQR			8	8	8	7.3	7.3	7.3	171.29	0	49.766	306410000	17	0.438955	0.807765	-0.484683	-0.497836	22.4278	23.7382	23.8841	23.7573	24.0321	23.7147
Color [Black]	O60318	O60318	Germinal-center associated nuclear protein	MCM3AP			14	14	14	10.2	10.2	10.2	218.4	0	91.095	1784100000	57	0.511929	0.871247	-0.28407	-0.382225	27.1085	26.7902	26.2808	26.9845	27.0746	26.9726
Color [Black]	O60341;R4GMQ1;R4GMP9	O60341	Lysine-specific histone demethylase 1A	KDM1A			11	11	11	17.5	17.5	17.5	92.902	0	81.67	1201800000	39	0.562455	0.862952	-0.279726	-0.388098	25.3896	25.9823	25.821	25.8335	26.2688	25.9297
Color [Black]	O60343	O60343	TBC1 domain family member 4	TBC1D4			4	4	4	4	4	4	146.56	0	35.022	110630000	9	0.246563	0.926231	-0.11749	-0.170654	22.4305	22.3594	22.3005	22.7212	22.1179	22.6038
Color [Black]	O60344;F8WBH6;A0A0A0MSQ1;H7C3F8;C9J3M6;F8WCB9	O60344;F8WBH6;A0A0A0MSQ1;H7C3F8;C9J3M6	Endothelin-converting enzyme 2;Methyltransferase-like region;Endothelin-converting enzyme 2 region	ECE2;SFXN5;PIGV;C10orf90;SLC9C1			9	9	9	4.6	4.6	4.6	252.61	0	75.231	2273200000	58	0.729462	0.906907	-0.15811	-0.263837	27.4842	27.4106	27.3109	27.6495	27.6418	27.3888
Color [Black]	O60427	O60427	Fatty acid desaturase 1	FADS1			12	12	5	11.7	11.7	4.8	148.78	0	94.141	1060400000	34	0.413757	0.904826	-0.179886	-0.262647	26.15	26.7516	26.3468	26.6879	26.5963	26.5038
Color [Black]	O60488;Q9BYX7;H0Y9A0;D6RFW9;D6RDA8;D6RD96;D6RF95	O60488	Long-chain-fatty-acid--CoA ligase 4	ACSL4			29	9	7	33.2	11.2	8.7	126.51	0	65.116	2511800000	25	0.659564	0.811749	0.380286	0.499646	26.804	27.2059	27.6655	26.7095	26.983	26.8421
Color [Black]	O60502;H7C3X0	O60502	Protein O-GlcNAcase	MGEA5			7	7	7	8.2	8.2	8.2	102.91	0	42.382	659880000	18	0.898247	0.8864	0.215648	0.352384	25.4133	25.1681	25.1656	24.8841	25.1338	25.0821
Color [Black]	O60506;B7Z645;F6UXX1	O60506;B7Z645;F6UXX1	Heterogeneous nuclear ribonucleoprotein Q	SYNCRIP			11	9	9	21.2	17.5	17.5	69.602	0	106.85	2014800000	25	0.860916	0.862813	0.251156	0.395117	25.6942	25.7697	26.085	25.7082	25.4871	25.6002
Color [Black]	O60563;C9JUL2;H7BZ27;O60583	O60563	Cyclin-T1	CCNT1			9	9	9	15	15	15	80.684	0	64.979	596260000	23	0.488364	0.803161	-0.445395	-0.496477	24.7229	24.6539	24.9716	25.8365	25.3335	24.5146
Color [Black]	O60664;K7EL96;K7ERZ3;K7ER39	O60664;K7EL96;K7ERZ3	Perilipin-3	PLIN3			10	10	10	32.5	32.5	32.5	47.074	0	78.218	1841700000	54	0.446726	0.920451	0.133546	0.212471	26.0696	26.2662	25.8763	26.0384	25.9487	25.8243
Color [Black]	O60684;Q5TFJ7;O15131	O60684;Q5TFJ7;O15131	Importin subunit alpha-7;Importin subunit alpha-6	KPNA6;KPNA5			11	11	6	30	30	17.9	60.029	0	131.54	2599100000	69	0.408044	0.906995	-0.211464	-0.293717	27.1118	26.8328	26.6492	27.4013	27.021	26.8059
Color [Black]	O60701;E7ER83;E7ETF4;E7EV97;E9PBD2;E7ER95;D6RHF4	O60701	UDP-glucose 6-dehydrogenase	UGDH			7	7	7	22.9	22.9	22.9	55.023	0	48.633	857780000	20	0.0255824	0.988706	-0.0367304	-0.0374424	24.6116	26.0894	25.7157	25.7249	25.139	25.6629
Color [Black]	O60749;D6RC15	O60749	Sorting nexin-2	SNX2			9	9	7	20.6	20.6	16.6	58.47	0	99.752	651350000	39	0.761844	0.940937	-0.0788167	-0.143933	25.3818	25.2764	25.3162	25.4253	25.4528	25.3327
Color [Black]	O60763	O60763	General vesicular transport factor p115	USO1			5	5	5	6.2	6.2	6.2	107.89	0	31.356	257280000	10	0.870389	0.882945	-0.213798	-0.34803	24.2542	23.9859	23.9183	24.1658	24.3182	24.3158
Color [Black]	O60884;A0A0C4DFN5;A0A087WT48;I3L320	O60884	DnaJ homolog subfamily A member 2	DNAJA2			23	23	23	27.9	27.9	27.9	107.36	0	238.9	8568900000	90	0.00587049	0.999416	-0.00281207	-0.00427969	29.2826	28.9865	28.8546	28.9633	28.9393	29.2296
Color [Black]	O60939;C9J6H1;P51168	O60939;C9J6H1	Sodium channel subunit beta-2	SCN2B;MBP			9	9	9	14.8	14.8	14.8	91.096	0	166.99	1427700000	27	0.539443	0.896939	-0.206165	-0.308306	26.129	26.3219	26.4743	26.6948	26.6007	26.2482
Color [Black]	O75116;E9PF63;Q14DU5;D6REE7;C9JFJ0	O75116;E9PF63;Q14DU5	Rho-associated protein kinase 2	ROCK2			10	10	9	8.7	8.7	8	160.9	0	62.175	470250000	30	0.254869	0.898963	-0.326886	-0.323806	23.1518	24.7032	24.2849	24.789	24.0948	24.2367
Color [Black]	O75131;A0A087WYQ3;A0A087WUS8;A0A087WXR6;E5RHZ0	O75131;A0A087WYQ3	Copine-3	CPNE3			5	5	5	10.2	10.2	10.2	60.13	0	28.232	434850000	8	0.455264	0.744241	-0.720477	-0.609391	24.664	24.4067	22.513	24.624	24.6843	24.4369
Color [Black]	O75146	O75146	Huntingtin-interacting protein 1-related protein	HIP1R			8	8	7	9.3	9.3	8	119.39	0	52.922	411970000	22	0.375829	0.911519	0.150141	0.224908	24.1778	24.2078	24.266	23.7708	24.0871	24.3433
Color [Black]	O75165;H0YA63	O75165	DnaJ homolog subfamily C member 13	DNAJC13			11	11	11	7.1	7.1	7.1	254.41	0	77.699	368110000	24	0.330093	0.915199	-0.129372	-0.195613	23.9916	23.8321	23.7954	24.2028	24.0948	23.7096
Color [Black]	O75190;A0A0J9YX62;E9PH18;C9J2C4;C9JDR7;C9JDX6;F8WCZ4;C9J2P2;C9JB42;C9JN01;Q8WWF6;Q8NHS0;C9JRD2;C9JXB9;Q7Z6W7;P25686	O75190;A0A0J9YX62;E9PH18;C9J2C4;C9JDR7;C9JDX6;F8WCZ4;C9J2P2	DnaJ homolog subfamily B member 6	DNAJB6			9	9	9	35	35	35	36.087	0	60.487	2503100000	20	0.565922	0.848333	-0.373103	-0.470562	26.7847	27.1305	27.3438	27.7895	27.6043	26.9846
Color [Black]	O75340;G3V5A3	O75340;G3V5A3	Programmed cell death protein 6	PDCD6;ITPK1			6	6	4	42.9	42.9	23	21.868	0	57.03	1701500000	10	0.388378	0.707707	1.45714	0.700162	26.6392	26.6683	26.6067	26.7914	26.7323	22.019
Color [Black]	O75369;E7EN95;H7C5L4;A0A0A0MT44;A0A0C4DGA1	O75369;E7EN95	Filamin-B	FLNB			89	79	77	43.7	40.5	39.2	278.16	0	323.31	13877000000	256	2.12146	0.837193	0.252554	0.458652	28.9687	28.8109	28.9194	28.6599	28.6732	28.6082
Color [Black]	O75376;A0A088AWL3;E7EVU5;E7EW50;J3KS51;C9JAP0;J3KT44;J3KRE4;J3QKP0	O75376;A0A088AWL3	Nuclear receptor corepressor 1	NCOR1			21	21	10	11.5	11.5	5.3	270.21	0	153.3	1095100000	58	0.0936318	0.95461	-0.10312	-0.115454	26.4413	25.5221	25.2622	25.8368	26.1318	25.5663
Color [Black]	O75396;A0A087X1A9	O75396;A0A087X1A9	Vesicle-trafficking protein SEC22b	SEC22B			3	3	3	16.7	16.7	16.7	24.593	0	36.645	270550000	15	0.50615	0.783053	-0.514566	-0.54459	23.1077	24.5731	23.9472	24.4281	24.6	24.1436
Color [Black]	O75400	O75400	Pre-mRNA-processing factor 40 homolog A	PRPF40A			5	5	5	5.4	5.4	5.4	108.8	0	43.869	528150000	12	0.566567	0.639313	-1.09019	-0.804591	24.2834	24.0825	21.6738	24.7696	24.2372	24.3034
Color [Black]	O75436;S4R3Q6;S4R2Y3	O75436;S4R3Q6	Vacuolar protein sorting-associated protein 26A	VPS26A			5	5	5	19	19	19	38.169	0	37.433	434710000	21	0.0779609	0.983282	-0.0383574	-0.0569686	24.697	24.3134	24.8633	24.6283	24.5819	24.7786
Color [Black]	O75439;G3V0E4;F8WAZ6;F8WEA6;F8WBE1	O75439;G3V0E4	Mitochondrial-processing peptidase subunit beta	PMPCB			10	10	9	25.4	25.4	23.9	54.366	0	316.28	3704700000	42	0.273355	0.920538	-0.139883	-0.198353	28.5486	28.5768	28.0881	28.7319	28.6077	28.2935
Color [Black]	O75477;B0QZ43	O75477;B0QZ43	Erlin-1	ERLIN1			5	3	3	16.5	9.5	9.5	38.925	0	18.706	365860000	7	0.118459	0.950718	-0.0991961	-0.123231	24.1605	24.6653	23.6983	24.1538	24.1489	24.519
Color [Black]	O75533;B4DGZ4;F8WC19;H7C341	O75533	Splicing factor 3B subunit 1	SF3B1			17	17	17	17.1	17.1	17.1	145.83	0	114.74	1069100000	44	0.399406	0.76194	-0.763292	-0.583275	22.7459	24.5157	25.4327	24.6537	25.2605	25.0701
Color [Black]	O75534;E9PLT0;E9PLD4;E9PKN4	O75534;E9PLT0	Cold shock domain-containing protein E1	CSDE1			11	11	11	16.3	16.3	16.3	88.884	0	79.022	1387500000	35	1.68459e-05	1	2.47955e-05	2.53161e-05	26.3884	25.0914	26.1254	26.3733	25.4477	25.7841
Color [Black]	O75643;B4E0P5	O75643	U5 small nuclear ribonucleoprotein 200 kDa helicase	SNRNP200			33	33	33	19.9	19.9	19.9	244.5	0	323.31	3147700000	92	0.158359	0.917717	0.198174	0.204479	26.1552	26.3827	27.6454	26.3843	26.6026	26.6019
Color [Black]	O75663	O75663	TIP41-like protein	TIPRL			4	4	4	22.4	22.4	22.4	31.444	0	27.029	474340000	15	0.680609	0.426311	-1.68078	-1.03595	21.5101	25.3718	23.0482	25.0021	24.9838	24.9866
Color [Black]	O75694;E9PF10;D6RA13	O75694;E9PF10	Nuclear pore complex protein Nup155	NUP155			28	28	28	27.5	27.5	27.5	155.2	0	251.08	3521900000	120	0.885376	0.91656	-0.107971	-0.193907	27.5111	27.5013	27.6062	27.7191	27.5619	27.6615
Color [Black]	O75746;F8W9J0;H0YFB2	O75746	Calcium-binding mitochondrial carrier protein Aralar1	SLC25A12			13	9	5	24.5	18.1	10.6	74.761	0	70.54	685720000	42	0.240885	0.919063	-0.13068	-0.183048	25.7766	25.7317	25.12	25.7229	25.6186	25.6789
Color [Black]	O75955;A0A140T9R1;A0A140T9X0;A2AB09;A2AB10;A0A140T959;A2AB12;A0A140T9C3;A2AB13;A2AB11;A0A0G2JJQ6;A0A140T905;A0A140T9B1;A0A140T957;A2ABJ5;A0A140T910;A0A140T9W4;A0A140T907;A0A140T974	O75955;A0A140T9R1;A0A140T9X0;A2AB09;A2AB10;A0A140T959;A2AB12;A0A140T9C3	Flotillin-1	FLOT1			8	8	8	24.4	24.4	24.4	47.355	0	56.389	1538400000	29	0.668216	0.807607	0.377544	0.499223	26.6763	26.7924	27.2695	26.1783	26.6626	26.7647
Color [Black]	O76003	O76003	Glutaredoxin-3	GLRX3			7	7	7	24.8	24.8	24.8	37.432	0	50.644	951470000	18	0.0245786	0.987864	0.0228195	0.028148	24.071	24.1197	24.9191	24.1521	24.2593	24.6298
Color [Black]	O94776	O94776	Metastasis-associated protein MTA2	MTA2			10	10	10	16.9	16.9	16.9	75.022	0	62.514	1059800000	27	0.187071	0.955067	-0.0750637	-0.114899	25.1367	24.9737	25.1418	24.8928	25.3827	25.202
Color [Black]	O94874	O94874	E3 UFM1-protein ligase 1	UFL1			3	3	3	4.5	4.5	4.5	89.594	0	17.703	132280000	4	1.14579	0.733471	-0.455178	-0.66273	22.6278	23.1793	22.6268	23.214	23.3258	23.2597
Color [Black]	O94906	O94906	Pre-mRNA-processing factor 6	PRPF6			9	9	9	9.8	9.8	9.8	106.92	0	54.549	503410000	26	0.3037	0.914739	-0.132233	-0.195271	24.3042	24.5936	24.8393	24.8008	24.5383	24.7948
Color [Black]	O94911	O94911	ATP-binding cassette sub-family A member 8	ABCA8			3	2	2	1.2	0.9	0.9	267.56	0.0010005	11.715	56635000	6	0.25576	0.914854	-0.20518	-0.250572	22.2405	23.2516	22.3816	22.7722	22.9097	22.8073
Color [Black]	O94973;A0A0G2JQM1;A0A0G2JS82;E9PR62;A0A0G2JQA4	O94973;A0A0G2JQM1;A0A0G2JS82	AP-2 complex subunit alpha-2	AP2A2			10	4	3	13.2	5.6	4.5	103.96	0	31.692	376660000	9	0.29684	0.951183	0.0722256	0.120639	24.0458	24.3036	24.2401	24.2387	24.1038	24.0303
Color [Black]	O94992	O94992	Protein HEXIM1	HEXIM1			3	3	3	4.8	4.8	4.8	97.314	0	32.251	357250000	16	0.634795	0.750851	-0.555932	-0.621299	23.4487	22.1158	23.0448	23.4402	23.4007	23.4362
Color [Black]	O95235;D6R9E4;D6RBN1	O95235	Kinesin-like protein KIF20A	KIF20A			4	4	4	6.2	6.2	6.2	100.28	0	26.931	149870000	18	0.555086	0.864649	0.307568	0.412551	22.4528	22.8183	23.2774	22.6527	22.4557	22.5174
Color [Black]	O95239;Q2VIQ3;Q5JRK0;H0Y718;J3KPF9;E9PES4;A0A087X011;Q9Y496;Q6ZMV9	O95239	Chromosome-associated kinesin KIF4A	KIF4A			10	10	10	9.8	9.8	9.8	139.88	0	64.788	608760000	30	0.178712	0.955754	0.0691471	0.106867	24.8605	24.6569	24.6553	24.8989	24.6129	24.4536
Color [Black]	O95243;E9PNB9;A0A0C4DG74;H3BSY4;D6R9R1;E9PJK1	O95243;E9PNB9	Methyl-CpG-binding domain protein 4	MBD4;RAB30			45	45	19	31	31	13	229.7	0	323.31	31330000000	261	0.554908	0.915789	-0.131037	-0.216721	30.9801	31.1846	30.8381	31.0866	31.1856	31.1236
Color [Black]	O95336;B1AL12	O95336;B1AL12	6-phosphogluconolactonase	PGLS;LZTS2			2	2	2	4.4	4.4	4.4	58.095	0	15.33	202420000	12	0.551397	0.762206	-0.630089	-0.626391	23.7995	23.8295	22.3101	23.9723	23.8164	24.0407
Color [Black]	O95340	O95340	Bifunctional 3-phosphoadenosine 5-phosphosulfate synthase 2;Sulfate adenylyltransferase;Adenylyl-sulfate kinase	PAPSS2			14	14	13	30	30	27.7	69.5	0	96.621	3452300000	52	0.686516	0.917979	-0.113465	-0.197263	27.4767	27.5644	27.6637	27.5876	27.7684	27.6892
Color [Black]	O95347;Q5T821;A0A0C4DGE5	O95347	Structural maintenance of chromosomes protein 2	SMC2			28	28	28	29.7	29.7	29.7	135.65	0	249.04	3738300000	87	0.0218675	0.993588	0.00824928	0.0131803	27.2305	27.45	27.6407	27.3502	27.4541	27.4921
Color [Black]	O95352;H7C059;C9JE55;C9J415;C9JFF4	O95352	Ubiquitin-like modifier-activating enzyme ATG7	ATG7			6	6	6	10.1	10.1	10.1	77.959	0	46.557	198280000	14	0.354219	0.882818	-0.284541	-0.341142	22.4083	23.4545	23.2933	23.4727	23.2081	23.329
Color [Black]	O95373;E9PLB2	O95373	Importin-7	IPO7			19	19	18	23.9	23.9	22.9	119.52	0	252.02	5511600000	112	0.238835	0.976575	-0.0374241	-0.0666246	28.4535	28.4026	28.3327	28.4536	28.51	28.3374
Color [Black]	O95433;G3V3W9;H0YJG7;H0YJ63;G3V438;H0YJU2	O95433;G3V3W9;H0YJG7	Activator of 90 kDa heat shock protein ATPase homolog 1	AHSA1			8	8	8	30.2	30.2	30.2	38.274	0	123.4	2974000000	36	0.995724	0.867621	-0.24666	-0.400306	27.6355	27.431	27.2995	27.6598	27.6207	27.8256
Color [Black]	O95478;A0A0A0MQZ6;H0YAI9	O95478;A0A0A0MQZ6	Ribosome biogenesis protein NSA2 homolog	NSA2			4	4	4	16.2	16.2	16.2	30.065	0	32.422	581720000	9	0.874951	0.262483	1.89278	1.25591	25.2343	25.2895	25.448	22.8292	22.0712	25.393
Color [Black]	O95486	O95486	Protein transport protein Sec24A	SEC24A			6	6	6	5.9	5.9	5.9	119.75	0	39.992	570970000	15	0.098602	0.961318	0.0682933	0.091267	25.526	24.9019	24.7047	24.9386	24.9872	25.0018
Color [Black]	O95487	O95487	Protein transport protein Sec24B	SEC24B			7	7	7	7.2	7.2	7.2	137.42	0	63.506	438800000	21	0.262601	0.926103	0.106012	0.160377	24.1346	24.2015	24.5804	24.0419	24.2415	24.3151
Color [Black]	O95573;F5GWH2	O95573	Long-chain-fatty-acid--CoA ligase 3	ACSL3			10	8	8	18.2	14.2	14.2	80.419	0	51.422	624930000	40	0.123945	0.970604	0.0529448	0.0806818	25.7775	25.3591	25.2843	25.4583	25.4404	25.3634
Color [Black]	O95671	O95671	N-acetylserotonin O-methyltransferase-like protein	ASMTL			6	6	6	15	15	15	68.856	0	40.42	379160000	9	0.0293811	0.990976	-0.015166	-0.0225146	24.3755	24.4121	24.1663	24.0281	24.5408	24.4305
Color [Black]	O95741;H0YLY2;F8WBM4;I3L1G6	O95741	Copine-6	CPNE6			68	68	66	38.1	38.1	37.4	236.49	0	323.31	70867000000	292	2.15785	0.848591	-0.234696	-0.429875	32.0609	32.094	31.9887	32.3501	32.2535	32.2442
Color [Black]	O95758;X6R242	O95758	Polypyrimidine tract-binding protein 3	PTBP3			3	3	3	5.1	5.1	5.1	59.689	0	19.233	700940000	14	0.84047	0.879637	0.226813	0.362758	25.5476	25.765	25.3379	25.2905	25.3648	25.3147
Color [Black]	O95782;M0R2D9	O95782	AP-2 complex subunit alpha-1	AP2A1			17	17	11	22.6	22.6	15.4	107.54	0	187.59	2482300000	71	2.92473	0.755069	0.344594	0.635926	27.1897	27.2502	27.1449	26.8299	26.907	26.8141
Color [Black]	O95816	O95816	BAG family molecular chaperone regulator 2	BAG2			12	12	12	59.7	59.7	59.7	23.772	0	153.86	7074000000	49	0.219503	0.918195	-0.151077	-0.196676	28.0134	28.1667	27.3261	28.0915	27.85	28.0179
Color [Black]	O95817;C9JFK9	O95817;C9JFK9	BAG family molecular chaperone regulator 3	BAG3			14	14	14	29.2	29.2	29.2	61.594	0	111.64	2994000000	65	0.0923401	0.967956	0.0544834	0.0766928	27.1761	27.3665	26.8227	26.8445	27.3182	27.0391
Color [Black]	O96008;K7EKG4;K7EJ57	O96008	Mitochondrial import receptor subunit TOM40 homolog	TOMM40			5	5	5	21.9	21.9	21.9	37.893	0	37.452	803180000	21	0.663094	0.842965	-0.303682	-0.429212	25.3462	25.5421	25.7938	25.6623	25.7457	26.1851
Color [Black]	O96019;H7C5S0;O94805;C9JQT2	O96019	Actin-like protein 6A	ACTL6A			8	8	8	27.5	27.5	27.5	47.46	0	74.618	1081300000	27	0.940788	0.357231	-1.21415	-1.10016	22.7321	24.6416	22.9568	24.586	24.697	24.69
Color [Black]	P00338;F5GXY2;F5H5G7;F5H155;A0A087WUM2;G3XAP5;F5H245;Q6ZMR3;P07864	P00338	L-lactate dehydrogenase A chain	LDHA			10	8	7	43.7	36.4	32.8	36.688	0	74.69	2151700000	24	0.256382	0.920709	-0.126259	-0.181461	26.5403	26.6584	27.0382	27.0551	26.9292	26.6315
Color [Black]	P00374;B4DM58;C9JHM6;P63172	P00374;B4DM58	Dihydrofolate reductase	DHFR			4	4	4	26.7	26.7	26.7	21.452	0	28.815	1721200000	18	0.973146	0.742226	-0.424742	-0.602904	26.7659	26.7175	26.1864	26.8181	27.0169	27.109
Color [Black]	P00558;P07205	P00558	Phosphoglycerate kinase 1	PGK1			9	9	9	28.8	28.8	28.8	44.614	0	79.603	2149500000	35	0.259268	0.878059	-0.371056	-0.346829	26.705	27.022	28.0678	28.3922	27.4497	27.0661
Color [Black]	Q5T9B7;P00568;H0YID2;H0Y4J6	Q5T9B7;P00568	Adenylate kinase isoenzyme 1	AK1			4	4	4	23.8	23.8	23.8	23.411	0	23.465	188390000	12	0.159146	0.952018	0.0885468	0.124942	23.3687	23.5811	24.0691	23.5827	23.6264	23.544
Color [Black]	P00966;Q5T6L6;Q5T6L5	P00966;Q5T6L6	Argininosuccinate synthase	ASS1			21	21	21	54.4	54.4	54.4	46.53	0	323.31	36365000000	141	0.143154	0.949502	-0.10122	-0.132788	31.4708	31.3216	30.6546	31.3053	31.3459	31.0994
Color [Black]	P02545;Q3BDU5;Q5TCI8;A0A0C4DGC5;H0YAB0	P02545;Q3BDU5;Q5TCI8	Prelamin-A/C;Lamin-A/C	LMNA			42	42	41	66.1	66.1	64.8	74.139	0	323.31	44041000000	226	0.0569402	0.99024	-0.0112871	-0.0198539	31.2438	31.198	31.0459	31.2406	31.1414	31.1395
Color [Black]	P02751;H0Y7Z1	P02751	Fibronectin;Anastellin;Ugl-Y1;Ugl-Y2;Ugl-Y3	FN1			5	5	5	3.1	3.1	3.1	262.62	0	32.861	134680000	4	1.22801	0.0706	1.85731	1.53439	24.205	23.6327	25.6415	22.0928	23.3784	22.4361
Color [Black]	P03928;A0A087WUF0;E5RH81;K7EQR0;K7ELA5	P03928	ATP synthase protein 8	MT-ATP8			26	26	12	41.3	41.3	19.7	75.746	0	323.31	48973000000	136	0.572954	0.92001	0.110319	0.188361	31.6844	31.6439	31.6734	31.3878	31.6295	31.6534
Color [Black]	P04040	P04040	Catalase	CAT			7	7	7	16.7	16.7	16.7	59.755	0	44.865	863100000	17	0.25095	0.934465	0.100451	0.152501	26.3179	26.2513	26.0456	25.9678	26.3763	25.9694
Color [Black]	P04075;H3BQN4;J3KPS3;H3BPS8;H3BUH7;H3BR04;H3BMQ8;H3BR68;H3BU78;P09972	P04075;H3BQN4;J3KPS3;H3BPS8;H3BUH7;H3BR04	Fructose-bisphosphate aldolase A;Fructose-bisphosphate aldolase	ALDOA			14	14	14	45.6	45.6	45.6	39.42	0	117.51	4446800000	53	0.408456	0.923512	0.117933	0.189431	27.2082	27.3935	27.6056	27.3703	27.24	27.2431
Color [Black]	P04083;Q5T3N1;Q5T3N0	P04083;Q5T3N1	Annexin A1;Annexin	ANXA1			6	6	6	24.6	24.6	24.6	38.714	0	85.787	626010000	23	0.421364	0.910358	-0.189597	-0.27404	24.069	24.4264	24.6012	24.4139	24.7737	24.4778
Color [Black]	P04406;E7EUT5	P04406;E7EUT5	Glyceraldehyde-3-phosphate dehydrogenase	GAPDH			16	16	15	66.9	66.9	64.8	36.053	0	323.31	40825000000	107	0.458781	0.906944	-0.194408	-0.284684	31.4102	31.158	31.565	31.8438	31.3834	31.4892
Color [Black]	P04792;F8WE04;C9J3N8	P04792;F8WE04	Heat shock protein beta-1	HSPB1			12	12	12	77.6	77.6	77.6	22.782	0	323.31	37131000000	69	0.676768	0.810705	-0.368244	-0.492861	30.3547	31.0402	31.0729	31.0551	31.3291	31.1883
Color [Black]	P04843;B7Z4L4;F8WF32	P04843;B7Z4L4	Dolichyl-diphosphooligosaccharide--protein glycosyltransferase subunit 1	RPN1			17	17	17	24.4	24.4	24.4	107.11	0	245.55	3297300000	78	0.416251	0.913936	-0.147545	-0.226687	27.2136	27.626	27.5766	27.5646	27.7709	27.5233
Color [Black]	P04844;Q5JYR7;Q5JYR4;K7EIR2;F2Z3K5;Q5JYR3;H0Y5M1	P04844	Dolichyl-diphosphooligosaccharide--protein glycosyltransferase subunit 2	RPN2			25	25	25	17.5	17.5	17.5	217.38	0	323.31	5650800000	117	0.157214	0.96153	-0.05896	-0.0920545	28.3869	28.6748	28.3344	28.3438	28.58	28.6492
Color [Black]	P05023;M0R116;B1AKY9;A0A0A0MT26;P13637;P50993;H0Y7C1;Q5TC01;Q5TC02;Q13733;Q5TC05;M0QXF2;E9PRA5;P54707	P05023	Sodium/potassium-transporting ATPase subunit alpha-1	ATP1A1			16	16	16	18	18	18	112.89	0	102.18	2169500000	44	0.64221	0.904121	0.183486	0.291721	27.0565	27.4218	27.4484	27.1613	27.076	27.1389
Color [Black]	P05141;Q9H0C2	P05141	ADP/ATP translocase 2;ADP/ATP translocase 2, N-terminally processed	SLC25A5			13	5	5	37.2	16.4	16.4	32.852	0	35.87	10440000000	32	0.408182	0.917079	0.127314	0.201322	29.2586	29.5613	29.247	29.0791	29.2388	29.3671
Color [Black]	P05387;H0YDD8	P05387	60S acidic ribosomal protein P2	RPLP2			4	4	4	47.8	47.8	47.8	11.665	0	41.95	1541000000	13	0.316009	0.902839	0.245213	0.299946	26.9396	26.6879	26.0535	25.9781	26.5776	26.3896
Color [Black]	P05388;F8VWS0;F8VZS0;F8VU65;F8VS58;F8VQY6;F8VPE8;F8VRK7;G3V210;F8VW21;Q8NHW5;F8VWV4;F8W1K8	P05388;F8VWS0;F8VZS0;F8VU65;F8VS58;F8VQY6;F8VPE8;F8VRK7;G3V210;F8VW21;Q8NHW5	60S acidic ribosomal protein P0;60S acidic ribosomal protein P0-like	RPLP0;RPLP0P6			7	7	7	32.5	32.5	32.5	34.273	0	90.008	2035200000	34	0.0239753	0.987775	0.0342293	0.0350182	26.4843	26.4453	27.4812	26.1231	26.9315	27.2536
Color [Black]	P06493;B3VCF5;A0A087WZZ9;E5RIU6	P06493;B3VCF5;A0A087WZZ9;E5RIU6	Cyclin-dependent kinase 1	CDK1;CHN2			15	13	13	64.6	58.2	58.2	34.095	0	139.08	5307800000	63	1.84353	0.712925	-0.423101	-0.702691	28.12	28.1883	27.9928	28.5028	28.6791	28.3885
Color [Black]	P06733;K7EM90;P13929;E5RI09;E5RG95;K7EPM1;K7EKN2;E5RGZ4	P06733;K7EM90	Alpha-enolase;Enolase	ENO1			21	21	18	63.1	63.1	50.5	47.168	0	323.31	51344000000	180	0.312678	0.893049	0.301568	0.337299	31.5364	31.686	31.8877	30.6438	31.7194	31.8423
Color [Black]	P06748;E5RGW4;E5RI98	P06748	Nucleophosmin	NPM1			7	7	7	31.3	31.3	31.3	32.575	0	84.39	5324800000	34	0.124132	0.918466	0.238178	0.198184	27.2404	26.7279	28.9949	27.6046	27.1279	27.5162
Color [Black]	P07195;A8MW50;F5H793;C9J7H8	P07195;A8MW50	L-lactate dehydrogenase B chain;L-lactate dehydrogenase	LDHB			6	5	5	22.5	18.9	18.9	36.638	0	47.804	873960000	29	0.0333635	0.980308	0.0555445	0.0522909	24.4723	24.5009	26.1258	24.9721	25.2093	24.751
Color [Black]	P07237;H7BZ94;I3L312;I3L0S0;I3NI03;I3L3U6;I3L398;H0Y3Z3;I3L3P5;I3L1Y5;I3L514;I3L4M2	P07237;H7BZ94;I3L312	Protein disulfide-isomerase	P4HB			11	11	11	24.8	24.8	24.8	57.116	0	97.932	1098300000	32	1.05336	0.743442	0.426058	0.617435	24.9664	24.7929	25.3953	24.6131	24.5218	24.7416
Color [Black]	P07355;H0YN42;H0YMD0;H0YMU9;H0YKS4;A6NMY6;H0YM50;H0YN28;H0YL33;H0YMM1;H0YKZ7;H0YLV6;H0YMT9;H0YKX9;H0YMW4;H0YKL9;H0YKV8;H0YMD9;H0YNB8;H0YKN4	P07355;H0YN42;H0YMD0;H0YMU9;H0YKS4;A6NMY6;H0YM50;H0YN28;H0YL33;H0YMM1	Annexin A2;Annexin;Putative annexin A2-like protein	ANXA2;ANXA2P2			17	17	7	50.4	50.4	24.5	38.604	0	323.31	11638000000	90	0.257294	0.918972	0.155767	0.210266	28.676	28.7983	29.3664	28.7303	29.0099	28.6332
Color [Black]	Q5JP53;P07437;Q5ST81;A6NNZ2	Q5JP53;P07437;Q5ST81	Tubulin beta chain	TUBB			22	5	4	64.1	20.2	16.7	47.766	0	180.84	13834000000	64	0.136202	0.950539	-0.089372	-0.12042	28.9857	29.3306	29.7781	29.4692	29.3129	29.5805
Color [Black]	P07737;I3L3D5;K7EJ44;CON__P02584	P07737;I3L3D5;K7EJ44	Profilin-1	PFN1			5	5	5	47.1	47.1	47.1	15.054	0	47.895	1330900000	21	0.339085	0.768608	0.902344	0.564016	24.5038	24.5382	27.7338	24.593	25.1634	24.3124
Color [Black]	P07814;V9GYZ6;V9GZ76	P07814;V9GYZ6	Bifunctional glutamate/proline--tRNA ligase;Glutamate--tRNA ligase;Proline--tRNA ligase	EPRS			57	57	56	50	50	50	170.59	0	323.31	38144000000	329	0.789701	0.921885	-0.101506	-0.181477	30.7422	30.6906	30.6602	30.7658	30.7264	30.9053
Color [Black]	P07858;R4GMQ5	P07858	Cathepsin B;Cathepsin B light chain;Cathepsin B heavy chain	CTSB			4	3	3	16.5	13.6	13.6	37.821	0	34.652	624590000	22	0.53001	0.617937	-1.26416	-0.815404	22.2435	25.4042	25.3774	25.5106	25.6814	25.6256
Color [Black]	P07900;Q14568;G3V2J8;Q58FG0;Q58FG1	P07900	Heat shock protein HSP 90-alpha	HSP90AA1			25	15	15	24.1	15	15	138.7	0	152.62	3234600000	58	0.315851	0.889778	0.287125	0.329289	26.895	27.0052	28.0378	26.8976	27.0162	27.1629
Color [Black]	P08238;Q58FF7;F8W026	P08238	Heat shock protein HSP 90-beta	HSP90AB1			29	29	16	41.3	41.3	21.8	83.263	0	323.31	24926000000	187	0.132989	0.95057	0.0952129	0.124688	30.0431	30.2399	30.8869	30.217	30.4288	30.2384
Color [Black]	P08243;F8WEJ5;C9J057;C9JM09;C9JT45;C9JLN6	P08243;F8WEJ5;C9J057	Asparagine synthetase [glutamine-hydrolyzing]	ASNS			11	11	11	26.6	26.6	26.6	64.369	0	83.552	4210700000	47	0.270953	0.920192	-0.121874	-0.179183	27.7614	28.094	27.7157	28.2133	27.7453	27.9781
Color [Black]	P08621;M0QYR1;C9J3K4;M0QX04	P08621	U1 small nuclear ribonucleoprotein 70 kDa	SNRNP70			18	11	11	19.1	12.5	12.5	88.679	0	68.001	1567600000	30	0.160437	0.96802	-0.0469036	-0.0769216	24.7158	25.0128	24.8376	24.8079	24.8648	25.0341
Color [Black]	P08670;B0YJC4;B0YJC5;Q5JVS8;A0A1B0GUA0;A0A1B0GTT5;A0A1B0GVG8;P17661;H7C5W5;P41219;K7EKH6;F8W835;E7EMV2;E7ESP9;Q16352;P07196;P07197	P08670;B0YJC4;B0YJC5	Vimentin	VIM			44	41	39	82.8	79.4	77.5	53.651	0	323.31	155060000000	299	1.14993	0.738547	0.39834	0.600902	33.2742	33.0721	33.6208	32.9401	32.8669	32.9651
Color [Black]	P08754	P08754	Guanine nucleotide-binding protein G(k) subunit alpha	GNAI3			11	11	6	37.9	37.9	22.3	40.532	0	97.573	1275600000	40	0.765704	0.891176	0.206524	0.330895	26.2866	25.9491	25.9619	25.9361	25.8932	25.7487
Color [Black]	P08865;A0A0C4DG17;C9J9K3;F8WD59	P08865;A0A0C4DG17;C9J9K3;F8WD59	40S ribosomal protein SA	RPSA			4	4	4	3.4	3.4	3.4	193.17	0	61.972	1241900000	23	0.461015	0.932941	0.0894381	0.153203	26.1633	26.0173	26.2066	26.1578	26.0082	25.953
Color [Black]	P09496;F8WF69;C9J8P9	P09496;F8WF69	Clathrin light chain A	CLTA			6	6	6	16.9	16.9	16.9	27.076	0	39.681	3774400000	19	0.826235	0.644419	0.706011	0.787946	26.7876	26.9028	25.7027	25.8369	25.5533	25.8848
Color [Black]	P09497;D6RJD1	P09497;D6RJD1	Clathrin light chain B	CLTB			4	4	4	15.7	15.7	15.7	25.19	0	25.942	915260000	17	0.291314	0.865333	0.429792	0.391834	24.8531	25.288	24.0202	24.6861	24.8254	23.3605
Color [Black]	P09874;Q5VX84;Q5VX85	P09874	Poly [ADP-ribose] polymerase 1	PARP1			23	23	23	27.5	27.5	27.5	113.08	0	194.97	3226000000	56	0.404556	0.743336	0.837346	0.607916	25.1566	26.1743	28.1075	25.4338	25.9199	25.5726
Color [Black]	Q99878;Q96KK5;Q9BTM1;Q16777;Q6FI13;P0C0S8;A0A0U1RR32;A0A0U1RRH7;Q93077;P20671;H0YFX9;Q7L7L0;P04908;Q96QV6;P16104;REV__H0Y672;REV__E7EQ67;REV__H7BY63;REV__A0A087X2A7;REV__Q8NB25	Q99878;Q96KK5;Q9BTM1;Q16777;Q6FI13;P0C0S8;A0A0U1RR32;A0A0U1RRH7;Q93077;P20671;H0YFX9;Q7L7L0;P04908;Q96QV6;P16104	Histone H2A type 1-J;Histone H2A type 1-H;Histone H2A.J;Histone H2A type 2-C;Histone H2A type 2-A;Histone H2A type 1;Histone H2A type 1-C;Histone H2A type 1-D;Histone H2A;Histone H2A type 3;Histone H2A type 1-B/E;Histone H2A type 1-A;Histone H2AX	HIST1H2AJ;HIST1H2AH;H2AFJ;HIST2H2AC;HIST2H2AA3;HIST1H2AG;HIST1H2AC;HIST1H2AD;HIST3H2A;HIST1H2AB;HIST1H2AA;H2AFX			6	6	2	41.4	41.4	23.4	13.936	0	323.31	21882000000	28	0.246183	0.802671	1.42466	0.510927	26.5803	27.0529	33.6075	27.0922	28.147	27.7276
Color [Black]	P0DN79;P35520;H7C2H4;C9JMA6	P0DN79;P35520	Cystathionine beta-synthase	CBS			11	11	11	30.1	30.1	30.1	60.586	0	120.03	1979100000	53	0.0459496	0.98772	0.0191282	0.0297781	26.6089	26.6444	26.3271	26.6963	26.4758	26.351
Color [Black]	P0DO92;A0A0G2JLA3;F2Z355;A0A0U1RQR5	P0DO92					7	7	6	9.8	9.8	8.5	100.72	0	81.911	450710000	25	0.68611	0.764731	-0.530253	-0.622658	25.0783	24.496	25.4353	25.6989	25.805	25.0964
Color [Black]	P10586;H0Y4H1;H0Y6Z7;H0Y7Z9;H0Y380;Q3KPI9;F5GWR7;P23468;G8JL96;A0A0A0MR60;Q13332;A2A437	P10586;H0Y4H1;H0Y6Z7;H0Y7Z9;H0Y380;Q3KPI9;F5GWR7;P23468	Receptor-type tyrosine-protein phosphatase F;Protein-tyrosine-phosphatase;Receptor-type tyrosine-protein phosphatase delta	PTPRF;PTPRD			9	9	9	5.5	5.5	5.5	212.88	0	56.425	526980000	30	0.33282	0.913924	0.197485	0.265225	24.1396	24.4418	24.633	23.8739	24.1891	24.559
Color [Black]	P10620;F5H7F6;F5H6X2;F5GX73;F5H613;F5H760	P10620;F5H7F6;F5H6X2	Microsomal glutathione S-transferase 1	MGST1			4	4	4	6.3	6.3	6.3	74.432	0	33.654	763260000	24	0.454813	0.928911	-0.0922019	-0.156969	25.3318	25.4377	25.4611	25.4899	25.6429	25.3743
Color [Black]	P10909;H0YC35;H0YAS8;E7ERK6;H0YLK8;E7ETB4	P10909;H0YC35	Clusterin;Clusterin beta chain;Clusterin alpha chain;Clusterin	CLU			5	5	5	8.6	8.6	8.6	99.73	0	46.986	799670000	14	0.668847	0.830409	-0.330553	-0.456451	26.2079	25.7764	25.4689	26.2565	26.0297	26.1586
Color [Black]	P11021	P11021	78 kDa glucose-regulated protein	HSPA5			21	20	20	36.1	36.1	36.1	72.332	0	259.1	10634000000	132	0.0305493	0.990662	0.0113742	0.0181878	29.2932	29.26	28.9605	29.2714	29.1692	29.0389
Color [Black]	P11142;E9PKE3;E9PNE6;E9PN89;A8K7Q2;E9PLF4;E9PQQ4;E9PQK7;E9PK54;E9PS65;E9PPY6;E9PI65;E9PM13;E9PN25	P11142;E9PKE3;E9PNE6;E9PN89;A8K7Q2	Heat shock cognate 71 kDa protein	HSPA8			30	30	20	51.2	51.2	37.6	70.897	0	323.31	42583000000	191	0.0695462	0.985328	0.0262248	0.0415056	30.87	30.8135	30.7372	30.5304	30.9325	30.8792
Color [Black]	P11388;J3KTB7	P11388	DNA topoisomerase 2-alpha	TOP2A			15	11	11	13.2	10.1	10.1	174.38	0	112.59	903530000	19	0.481757	0.529534	2.28672	0.892261	22.7836	22.3079	28.6781	22.1298	22.7793	22.0003
Color [Black]	P11413;E7EUI8;E9PD92;E7EM57	P11413;E7EUI8	Glucose-6-phosphate 1-dehydrogenase	G6PD			5	5	5	12.2	12.2	12.2	59.256	0	35.69	413700000	13	1.00662	0.770911	0.384612	0.566212	24.7069	24.3725	24.9251	24.245	24.1694	24.4364
Color [Black]	P11940;E7EQV3;A0A087WTT1;E7ERJ7;H0YAR2;Q9H361;H0YBN4;E5RGH3;E5RJB9;H0YB86;H0YB75;E5RH24;H0YAP2;H0YAS6;H0YAS7;H0YC10;E5RHG7;H0YAW6;Q96DU9;E5RGC4;E5RFD8	P11940;E7EQV3;A0A087WTT1;E7ERJ7;H0YAR2	Polyadenylate-binding protein 1;Polyadenylate-binding protein	PABPC1			30	30	16	45	45	24.1	70.67	0	323.31	16971000000	117	0.156002	0.975547	0.0416641	0.0694443	28.6238	28.451	28.7881	28.6146	28.587	28.5365
Color [Black]	P12004	P12004	Proliferating cell nuclear antigen	PCNA			7	7	7	36.4	36.4	36.4	28.768	0	253.97	4420100000	45	2.05298	0.784075	-0.306451	-0.543093	27.9298	28.0649	27.869	28.3079	28.2114	28.2637
Color [Black]	P12270	P12270	Nucleoprotein TPR	TPR			9	9	9	4.3	4.3	4.3	267.29	0	62.505	497750000	31	0.214506	0.950342	0.0756098	0.118709	24.7154	24.4514	24.271	24.4866	24.3958	24.3285
Color [Black]	P12814;H9KV75;G3V2N5;P35609;G3V2W4;H7C5W8;Q08043;H0YJ11;H0YJW3;G3V5M4;G3V2X9;A0A087WSZ2;G3V380;G3V2E8	P12814;H9KV75	Alpha-actinin-1	ACTN1			34	18	18	44.3	23.9	23.9	103.06	0	297.12	2111100000	76	0.578133	0.866607	0.270185	0.38151	27.1955	27.0822	26.5344	26.5855	26.6998	26.7163
Color [Black]	P13385;A0A0G2JL00;C9JU97;V9GYN1;K7EQI0;M0QY05;D6R9V4;M0R2C6;C9JP75;A0A0A0MT98	P13385	Teratocarcinoma-derived growth factor 1	TDGF1			20	20	19	14.6	14.6	14.1	178.35	0	163.07	3637400000	73	0.14646	0.946273	0.104086	0.136196	27.0416	27.188	27.8912	27.2333	27.3344	27.2407
Color [Black]	P13489;H0YCR7;E9PMJ3;E9PLZ3;E9PIM9;E9PMN0;E9PIK5;E9PMA9;E9PMI1;E9PR82	P13489;H0YCR7	Ribonuclease inhibitor	RNH1			14	14	14	44.5	44.5	44.5	49.973	0	110.4	2184500000	73	0.583665	0.916093	-0.120921	-0.204117	26.8029	26.9508	26.9912	27.181	26.9638	26.9629
Color [Black]	P13639	P13639	Elongation factor 2	EEF2			36	36	35	52.6	52.6	51.4	95.337	0	323.31	28603000000	172	0.555934	0.921359	0.10454	0.179209	30.5015	30.4344	30.7054	30.43	30.477	30.4207
Color [Black]	P13798;C9JIF9;H7C393;H7C1U0;F8WEH5;C9JLK2	P13798	Acylamino-acid-releasing enzyme	APEH			19	6	5	13.7	1.1	0.9	718.69	0	36.292	240460000	16	1.05503	0.906775	0.162241	0.283511	23.7947	23.7263	23.8386	23.5352	23.7495	23.5882
Color [Black]	P14324;A0A087X1D8;A0A087WVN4;F5GXW4;A0A087WTP2	P14324;A0A087X1D8;A0A087WVN4;F5GXW4	Farnesyl pyrophosphate synthase	FDPS			6	6	6	16.5	16.5	16.5	48.275	0	63.454	2372300000	25	0.967528	0.828287	-0.292869	-0.456337	26.8689	26.8482	26.7887	27.4007	26.9385	27.0451
Color [Black]	P14373;A0A0G2JIZ4	P14373	Zinc finger protein RFP	TRIM27			7	7	5	15.8	15.8	10.7	58.489	0	45.775	621250000	21	0.416804	0.833453	-0.407694	-0.444874	24.6309	23.1947	23.8242	24.3408	24.2732	24.259
Color [Black]	P14618;B4DNK4	P14618;B4DNK4	Pyruvate kinase PKM;Pyruvate kinase	PKM			41	41	5	79.5	79.5	9.4	57.936	0	323.31	173220000000	391	2.09657	0.86704	-0.216713	-0.398246	33.2803	33.2869	33.4139	33.5353	33.5594	33.5365
Color [Black]	P14625;Q96GW1;H0YIV0;Q58FF3	P14625	Endoplasmin	HSP90B1			7	6	6	10.7	9.2	9.2	92.468	0	35.532	360280000	14	0.178249	0.910906	0.278482	0.254663	23.7021	24.1353	25.6075	23.9382	24.4167	24.2546
Color [Black]	P14866;M0QXS5;M0R1W6;M0R076;B4DVF8;M0QYL7	P14866;M0QXS5	Heterogeneous nuclear ribonucleoprotein L	HNRNPL			15	15	8	36.8	36.8	21.9	64.132	0	120.22	6360900000	67	0.0802211	0.9563	0.0979722	0.105229	27.3971	27.4574	28.7063	27.8488	27.6408	27.7772
Color [Black]	P14923;C9JTX4;C9J826;C9JK18;C9JKY1	P14923	Junction plakoglobin	JUP			16	16	14	31.8	31.8	28.7	81.744	0	125.62	2125800000	40	1.13371	0.744773	0.44448	0.649464	25.7191	25.8699	26.1804	25.2933	25.7159	25.4267
Color [Black]	P15880;E9PQD7;E9PMM9;I3L404;E9PPT0;E9PM36;H3BNG3;H0YE27	P15880	40S ribosomal protein S2	RPS2			28	28	10	34.4	34.4	12.9	105.31	0	276.93	56180000000	169	0.982522	0.89933	-0.184224	-0.313366	31.4698	31.5781	31.6806	31.7234	31.6738	31.8839
Color [Black]	P15924	P15924	Desmoplakin	DSP			116	116	116	46.3	46.3	46.3	331.77	0	323.31	46728000000	444	0.178775	0.961303	0.0551631	0.0893671	30.8903	30.9131	30.5722	30.7765	30.6557	30.7779
Color [Black]	P16615;H7C5W9;O14983;Q93084;J3QSY6;H3BVB2	P16615;H7C5W9	Sarcoplasmic/endoplasmic reticulum calcium ATPase 2	ATP2A2			23	23	23	24.1	24.1	24.1	114.76	0	203.48	5857200000	102	0.121588	0.980042	-0.0359065	-0.0590756	28.6748	28.7424	28.4091	28.6759	28.5734	28.6846
Color [Black]	P17655	P17655	Calpain-2 catalytic subunit	CAPN2			8	8	8	13.1	13.1	13.1	79.994	0	51.27	880170000	25	0.0500782	0.987699	0.0267328	0.039124	25.1632	25.3803	25.4953	25.5347	25.4059	25.018
Color [Black]	P17812	P17812	CTP synthase 1	CTPS1			21	21	19	43	43	38.6	66.69	0	188.36	6281000000	102	0.787719	0.911191	-0.129035	-0.224176	28.3266	28.4608	28.5628	28.6022	28.5154	28.6196
Color [Black]	P17987;E7ERF2;E7EQR6;F5H282;F5H136;F5GZ03;F5H676;F5H726;F5GZI8;F5H7Y1;F5GYL4	P17987;E7ERF2;E7EQR6;F5H282	T-complex protein 1 subunit alpha	TCP1			28	28	28	59.4	59.4	59.4	60.343	0	323.31	36824000000	172	0.0704826	0.989511	-0.0179551	-0.0304769	31.0788	31.1665	30.9836	30.9613	31.2077	31.1138
Color [Black]	P18077;C9K025;F8WBS5;F8WB72	P18077;C9K025;F8WBS5;F8WB72	60S ribosomal protein L35a	RPL35A			5	5	5	38.2	38.2	38.2	12.538	0	29.094	3181300000	16	0.222966	0.905309	-0.262541	-0.273573	27.4132	26.4446	27.6204	27.869	27.4985	26.8983
Color [Black]	P18583;H7C1M2;J3QSZ5;H7C2G8;H7C1S4;H7C257	P18583;H7C1M2	Protein SON	SON			23	23	23	14.6	14.6	14.6	263.83	0	187.89	2367900000	76	1.55703	0.834242	-0.257453	-0.446872	26.2745	26.3372	26.4125	26.6667	26.6606	26.4692
Color [Black]	P18754;E9PRJ3;E5RFU4;Q8NDP7;H0YFQ0;C9JW69;C9JRH2;C9JMJ4;C9J3R0;C9JQZ4	P18754;E9PRJ3;E5RFU4	Regulator of chromosome condensation;Tetraspanin	RCC1;CD151;DPYSL2			21	21	11	21.9	21.9	11.4	123.39	0	284.1	8782800000	118	0.971251	0.796299	-0.352591	-0.526199	28.5012	29.038	28.6923	29.2267	29.0299	29.0326
Color [Black]	P19338;H7BY16	P19338;H7BY16	Nucleolin	NCL			8	8	8	11.1	11.1	11.1	76.613	0	51.227	682100000	21	0.396597	0.766095	0.704312	0.563148	24.4655	24.0373	26.3905	24.0418	24.6586	24.0801
Color [Black]	P19387;H3BRR2	P19387;H3BRR2	DNA-directed RNA polymerase II subunit RPB3	POLR2C			4	4	4	17.5	17.5	17.5	31.441	0	28.348	1296200000	14	0.535037	0.580045	1.3705	0.841082	25.7249	25.3821	26.2729	25.6422	22.2288	25.3973
Color [Black]	P19623;K7EQ47;K7EKM4;K7ESL0	P19623;K7EQ47	Spermidine synthase	SRM			4	4	4	18.5	18.5	18.5	33.824	0	25.928	434300000	10	0.710711	0.912099	0.132504	0.226444	24.6531	24.8474	24.9045	24.6306	24.6313	24.7456
Color [Black]	P19784;H3BSA1;H3BNI9;H3BV19	P19784;H3BSA1	Casein kinase II subunit alpha	CSNK2A2			5	5	5	19.4	19.4	19.4	41.213	0	55.797	330020000	21	1.37181	0.598383	0.57151	0.822868	24.7072	24.227	24.2108	23.6231	23.8157	23.9917
Color [Black]	P20020;E7ERY9;H0Y7S3;Q16720;Q01814;F8W1V5	P20020;E7ERY9	Plasma membrane calcium-transporting ATPase 1;Calcium-transporting ATPase	ATP2B1			7	7	3	7.4	7.4	3.1	138.75	0	48.742	307040000	18	0.252645	0.897946	-0.317719	-0.318037	22.8805	24.4746	24.0029	24.2439	23.7854	24.2819
Color [Black]	P20042	P20042	Eukaryotic translation initiation factor 2 subunit 2	EIF2S2			4	4	4	12	12	12	38.388	0	24.873	445400000	17	0.587859	0.565368	-1.30073	-0.874225	22.9159	22.1044	25.3789	24.8589	24.6057	24.8368
Color [Black]	P20073	P20073	Annexin A7	ANXA7			11	11	11	23	23	23	52.739	0	88.805	1493800000	33	0.921218	0.782955	0.37787	0.546359	25.125	25.0193	25.4021	25.0746	24.5416	24.7966
Color [Black]	P20155;B7ZMI3	P20155	Serine protease inhibitor Kazal-type 2	SPINK2			18	16	15	7.6	7	6.6	331.67	0	103.36	791880000	34	0.0344837	0.982262	0.0368519	0.0427859	24.8632	25.5203	25.4889	24.7055	25.6974	25.3588
Color [Black]	P20700;E9PBF6;A0A0A0MT18;A0A0D9SFY5	P20700;E9PBF6;A0A0A0MT18	Lamin-B1	LMNB1;ZNF623			8	7	7	14.7	13.1	13.1	66.408	0	49.361	532230000	21	0.363999	0.755752	-1.02998	-0.612563	21.5547	24.831	25.2783	24.8629	25.1729	24.7182
Color [Black]	P20742	P20742	Pregnancy zone protein	PZP			4	3	3	2	1.7	1.7	225.62	0	20.665	332840000	10	0.401622	0.763295	-0.931189	-0.628401	24.209	22.1058	24.8869	25.6907	24.1703	24.1342
Color [Black]	P21266;A0A0A0MTN3;E9PLF1;E9PHN7;E9PHN6;Q5T8Q9;Q5T8R1;F6XZQ7;P46439;P28161	P21266;A0A0A0MTN3	Glutathione S-transferase Mu 3	GSTM3			9	9	9	40	40	40	26.559	0	64.116	1338500000	41	1.52998	0.731631	0.449325	0.706998	26.1966	26.3196	26.4945	25.8622	25.7208	26.0798
Color [Black]	P21291;E9PS42;E9PND2;E9PP21	P21291;E9PS42;E9PND2;E9PP21	Cysteine and glycine-rich protein 1	CSRP1			7	7	7	52.8	52.8	52.8	20.567	0	84.198	1004700000	25	0.404626	0.856561	-0.370289	-0.417017	22.0404	22.7671	23.2781	23.3492	22.8581	22.9892
Color [Black]	Q60FE5;P21333;Q5HY54;A0A087WWY3;F8WE98;H0Y5C6;H0Y5F3;H7C2E7	Q60FE5;P21333;Q5HY54;A0A087WWY3	Filamin-A	FLNA			113	113	100	58.9	58.9	54.9	278.22	0	323.31	80643000000	634	0.0372008	0.98805	0.0208467	0.0302134	31.7199	31.5546	31.0975	31.5101	31.3828	31.4165
Color [Black]	P21359;H0Y465;J3KSB5;J3QSG6;J3KSX8	P21359;H0Y465;J3KSB5	Neurofibromin;Neurofibromin truncated	NF1			10	10	10	4.4	4.4	4.4	319.37	0	62.024	396610000	25	1.99512	0.866354	-0.214458	-0.392255	24.0414	24.1486	24.0108	24.2649	24.2562	24.323
Color [Black]	P21796;C9JI87	P21796;C9JI87	Voltage-dependent anion-selective channel protein 1	VDAC1			7	7	7	32.9	32.9	32.9	30.772	0	50.946	936450000	29	0.0488851	0.987924	0.0233828	0.035213	25.9261	25.9754	26.3384	25.9765	26.2554	25.9378
Color [Black]	P21964;E7EMS6;F8WBW9;E7EUU8	P21964;E7EMS6;F8WBW9;E7EUU8	Catechol O-methyltransferase	COMT			6	6	6	46.1	46.1	46.1	30.037	0	58.409	381380000	21	0.519089	0.713521	-0.99947	-0.742831	24.7499	22.2973	24.8783	24.8991	25.1697	24.855
Color [Black]	P22087;M0R0P1;M0R299;M0QXL5;M0R2Q4;M0R2U2;M0R1H0;M0R2B0	P22087;M0R0P1;M0R299;M0QXL5;M0R2Q4	rRNA 2-O-methyltransferase fibrillarin	FBL			5	5	5	27.4	27.4	27.4	33.784	0	41.675	1361000000	12	0.591962	0.723659	0.806061	0.727176	25.3858	26.0596	27.2879	24.9477	25.6777	25.6897
Color [Black]	P22102;F8WD69;C9JBJ1;C9JTV6;C9JZG2;C9JKQ7;A0A140TA71;H7C366	P22102	Trifunctional purine biosynthetic protein adenosine-3;Phosphoribosylamine--glycine ligase;Phosphoribosylformylglycinamidine cyclo-ligase;Phosphoribosylglycinamide formyltransferase	GART			34	34	34	45.2	45.2	45.2	107.77	0	323.31	12743000000	162	0.201253	0.983144	-0.0314662	-0.0561634	29.2638	29.3041	29.4224	29.3429	29.3089	29.4328
Color [Black]	P22234;E9PBS1;D6RF62	P22234;E9PBS1;D6RF62	Multifunctional protein ADE2;Phosphoribosylaminoimidazole-succinocarboxamide synthase;Phosphoribosylaminoimidazole carboxylase	PAICS			18	18	18	51.3	51.3	51.3	47.079	0	237.28	4152400000	66	0.00653597	0.999761	0.00186475	0.0031413	28.0846	27.8565	27.9318	27.8498	27.9427	28.0748
Color [Black]	P22314;Q5JRR9;Q5JRS0;Q5JRR6;Q5JRS2;Q5JRS1;Q5JRS3	P22314	Ubiquitin-like modifier-activating enzyme 1	UBA1			16	16	16	20.8	20.8	20.8	117.85	0	323.31	3606300000	81	0.356425	0.96349	0.0521158	0.0929203	28.3089	28.1178	28.2353	28.2065	28.1768	28.1223
Color [Black]	P22626;A0A087WUI2	P22626;A0A087WUI2	Heterogeneous nuclear ribonucleoproteins A2/B1	HNRNPA2B1			16	16	15	42.5	42.5	42.5	37.429	0	238.9	10263000000	71	0.235649	0.845093	0.795237	0.43531	25.7706	25.7758	29.7457	26.4298	26.3325	26.1441
Color [Black]	P22681;A0A0U1RR39;A0A1B0GW38;A0A0U1RQX8	P22681;A0A0U1RR39;A0A1B0GW38;A0A0U1RQX8	E3 ubiquitin-protein ligase CBL	CBL			14	14	12	18.9	18.9	16.9	99.632	0	132.85	1783900000	44	2.30292	0.228593	0.846093	1.29974	27.6339	27.8779	27.604	27.0749	26.6469	26.8557
Color [Black]	P23258;Q9NRH3;K7EKE5;K7EIS0	P23258;Q9NRH3	Tubulin gamma-1 chain;Tubulin gamma-2 chain	TUBG1;TUBG2			16	16	16	54.5	54.5	54.5	51.169	0	139.34	3104300000	69	0.442049	0.924656	-0.104589	-0.173858	27.4737	27.6346	27.3092	27.5144	27.6477	27.5692
Color [Black]	P23396;E9PL09;E9PPU1;F2Z2S8;H0YCJ7;H0YF32;E9PQ96;E9PJH4;E9PK82;E9PQX2	P23396;E9PL09;E9PPU1;F2Z2S8;H0YCJ7;H0YF32	40S ribosomal protein S3	RPS3			16	7	7	70.4	28	28	26.688	0	68.181	19957000000	47	1.06631	0.906292	-0.155638	-0.273722	30.1852	30.3584	30.1575	30.4097	30.4233	30.3349
Color [Black]	P23458	P23458	Tyrosine-protein kinase JAK1	JAK1			7	7	7	8.4	8.4	8.4	133.28	0	43.468	451900000	17	0.255245	0.913771	-0.181313	-0.231784	24.4468	24.6404	23.8103	24.4891	24.2518	24.7005
Color [Black]	P23526	P23526	Adenosylhomocysteinase	AHCY			10	10	10	25.7	25.7	25.7	47.716	0	69.394	1969000000	33	0.468303	0.836023	-0.397174	-0.458041	24.9843	25.7048	26.2133	26.2058	25.9315	25.9566
Color [Black]	P23921;E9PL69;E9PP77;H0YCY7	P23921;E9PL69	Ribonucleoside-diphosphate reductase large subunit	RRM1			20	20	20	34	34	34	90.069	0	272.63	2850700000	71	0.551398	0.915924	0.120738	0.202261	26.9174	26.8243	27.0026	26.7881	26.6548	26.9392
Color [Black]	P24390;M0R1Y2	P24390;M0R1Y2	ER lumen protein-retaining receptor 1;ER lumen protein-retaining receptor	KDELR1			5	5	3	31.6	31.6	22.6	24.542	0	252.86	1469400000	25	0.210711	0.913016	-0.194319	-0.226622	25.688	26.6127	25.6877	25.8813	26.5078	26.1823
Color [Black]	P24534;F2Z2G2;C9JZW3;F8WF65	P24534	Elongation factor 1-beta	EEF1B2			5	5	5	37.8	37.8	37.8	24.763	0	91.148	1029600000	13	0.373404	0.909841	0.183931	0.260372	25.5481	24.9904	25.2051	25.0662	25.2835	24.8422
Color [Black]	P24666;B7Z7P0;F2Z2Q9;D3YTI2	P24666;B7Z7P0;F2Z2Q9	Low molecular weight phosphotyrosine protein phosphatase	ACP1;UBE4A			4	4	4	26.6	26.6	26.6	18.042	0	46.506	434350000	21	0.649413	0.91361	-0.144009	-0.239919	24.7639	24.7323	24.8172	24.8347	25.1085	24.8021
Color [Black]	P25054;E9PFT7;B7Z2B6;R4GMU6;H3BNH8;E7EMH9	P25054;E9PFT7	Adenomatous polyposis coli protein	APC			9	9	9	4.1	4.1	4.1	311.64	0	63.687	339220000	20	0.634223	0.612825	-0.962811	-0.812999	23.5813	23.9066	21.777	24.0837	24.3313	23.7384
Color [Black]	P25205;J3KQ69;Q7Z6P5	P25205;J3KQ69	DNA replication licensing factor MCM3	MCM3			16	16	16	22	22	22	90.98	0	103.26	2030200000	49	1.171	0.868506	0.24187	0.405061	26.8322	26.9492	27.1274	26.6453	26.7358	26.8021
Color [Black]	P25398	P25398	40S ribosomal protein S12	RPS12			6	6	6	47.7	47.7	47.7	14.515	0	43.185	2861000000	32	0.133304	0.985896	0.0264727	0.0461892	26.9179	27.0604	27.1441	26.9828	27.0771	26.983
Color [Black]	P25786;B4DEV8;F5GX11	P25786;B4DEV8;F5GX11	Proteasome subunit alpha type-1;Proteasome subunit alpha type	PSMA1			4	4	4	15.6	15.6	15.6	29.555	0	24.839	223180000	12	0.658967	0.878049	0.245955	0.367639	23.8357	24.0252	24.2468	23.9514	23.8635	23.555
Color [Black]	P25788;G3V4X5	P25788;G3V4X5	Proteasome subunit alpha type-3	PSMA3			4	4	4	16.9	16.9	16.9	28.433	0	24.506	356600000	8	0.496927	0.702323	-0.88471	-0.692755	22.2218	24.5546	24.5123	24.8375	24.606	24.4993
Color [Black]	P26196;Q8IV96	P26196	Probable ATP-dependent RNA helicase DDX6	DDX6			5	5	5	6.4	6.4	6.4	98.92	0	32.755	537970000	20	0.229801	0.934441	-0.0988897	-0.147896	24.9562	24.6282	25.1446	25.1433	24.8828	24.9996
Color [Black]	P26373;J3QSB4;J3KS98;H3BTH3	P26373;J3QSB4	60S ribosomal protein L13	RPL13			9	9	9	39.3	39.3	39.3	24.261	0	140.23	7111100000	39	0.122405	0.919442	-0.242814	-0.198279	28.488	28.2302	29.3957	29.9751	29.0725	27.7946
Color [Black]	P26640;A0A140T936;A0A140T954;A2ABF4;A0A0G2JJT9;H0Y426;A0A140T904	P26640;A0A140T936	Valine--tRNA ligase	VARS			30	30	30	33.9	33.9	33.9	140.47	0	296.63	5247500000	121	0.34284	0.956349	-0.0618795	-0.10767	28.2193	28.2439	28.1327	28.1272	28.3265	28.3279
Color [Black]	P26641	P26641	Elongation factor 1-gamma	EEF1G			12	12	12	26.8	26.8	26.8	50.118	0	115.17	3954200000	63	0.256108	0.912718	-0.168227	-0.221027	27.2455	27.3971	27.9903	27.8979	27.7741	27.4655
Color [Black]	P27105;F8VSL7	P27105	Erythrocyte band 7 integral membrane protein	STOM			9	9	9	47.9	47.9	47.9	31.73	0	90.901	2063600000	30	0.855554	0.766714	-0.470874	-0.623022	26.1994	26.9379	26.9017	27.0553	27.071	27.3254
Color [Black]	P27348;E9PG15	P27348;E9PG15	14-3-3 protein theta	YWHAQ			9	7	7	40	33.5	33.5	27.764	0	114.35	2387400000	49	0.486582	0.904722	0.180178	0.272522	27.4239	27.0129	26.9006	26.9709	26.9427	26.8832
Color [Black]	P27824;H0Y9Q7;D6RAQ8;D6RAU8;D6RB85;D6RDP7;D6RGY2;D6RHJ3;D6RD16;D6RFL1;H0Y9H1	P27824;H0Y9Q7	Calnexin	CANX			5	5	5	11.8	11.8	11.8	67.567	0	32.125	462890000	17	0.358701	0.865897	0.368566	0.397118	24.5047	24.4816	25.5394	24.3008	24.1565	24.9627
Color [Black]	P28066	P28066	Proteasome subunit alpha type-5	PSMA5			5	5	5	27.4	27.4	27.4	26.411	0	37.227	806850000	25	1.08506	0.875369	-0.216757	-0.364963	25.3224	25.3981	25.5589	25.713	25.699	25.5177
Color [Black]	P28288	P28288	ATP-binding cassette sub-family D member 3	ABCD3			16	16	16	12.5	12.5	12.5	178.91	0	125.94	3734700000	66	0.0364309	0.990179	-0.0131531	-0.021136	27.6558	27.8466	27.4359	27.7183	27.6363	27.6232
Color [Black]	Q5VZU9;P29144	Q5VZU9;P29144	Tripeptidyl-peptidase 2	TPP2			6	6	6	5.8	5.8	5.8	139.76	0	37.93	226420000	12	0.39837	0.911767	-0.198128	-0.27891	23.5062	24.0379	23.8847	24.1615	23.7306	24.1311
Color [Black]	P30041	P30041	Peroxiredoxin-6	PRDX6			15	15	15	71	71	71	25.035	0	323.31	25452000000	76	0.302281	0.914542	-0.163313	-0.226918	29.6869	30.4345	29.9875	30.2084	30.1383	30.2521
Color [Black]	P30050	P30050	60S ribosomal protein L12	RPL12			4	4	4	40	40	40	17.818	0	83.959	2093600000	40	0.0449093	0.976299	0.0569159	0.0610059	26.7439	27.0065	27.1751	26.0898	27.3121	27.3529
Color [Black]	Q5T0D2;P30085	Q5T0D2;P30085	UMP-CMP kinase	CMPK1			3	3	3	20.7	20.7	20.7	18.979	0	18.113	177640000	9	0.833261	0.474847	-1.03362	-0.961242	21.8075	23.3651	21.5504	23.242	23.1239	23.4578
Color [Black]	P30101	P30101	Protein disulfide-isomerase A3	PDIA3			12	12	9	14.1	14.1	11	115.12	0	104.47	1669000000	31	0.397354	0.846675	0.473982	0.471927	24.8795	25.0239	26.4473	25.0924	24.9651	24.8713
Color [Black]	P30153;B3KQV6;P30154;E9PH38;H0YDG7	P30153;B3KQV6	Serine/threonine-protein phosphatase 2A 65 kDa regulatory subunit A alpha isoform	PPP2R1A			12	12	7	27.3	27.3	18.2	65.308	0	97.665	1299300000	45	0.414261	0.881735	0.270369	0.347692	26.6167	25.9083	26.222	25.7279	26.3449	25.8631
Color [Black]	P30740	P30740	Leukocyte elastase inhibitor	SERPINB1			5	5	5	19.8	19.8	19.8	42.741	0	42.995	800540000	29	0.238152	0.93472	0.0997232	0.14999	24.866	25.1671	25.392	25.1609	25.0186	24.9465
Color [Black]	P31153	P31153	S-adenosylmethionine synthase isoform type-2	MAT2A			5	5	5	18.5	18.5	18.5	43.66	0	37.376	672850000	29	0.790028	0.907655	0.177602	0.294153	24.9266	25.279	25.1561	24.9599	24.9243	24.9448
Color [Black]	P31689	P31689	DnaJ homolog subfamily A member 1	DNAJA1			8	8	8	26.2	26.2	26.2	44.868	0	108.65	1188100000	38	0.444307	0.866884	0.343313	0.412645	25.7898	26.345	25.5885	26.0369	25.4269	25.2295
Color [Black]	P31942	P31942	Heterogeneous nuclear ribonucleoprotein H3	HNRNPH3			6	5	5	19.9	17.6	17.6	36.926	0	253.28	699220000	10	0.31766	0.781292	0.94698	0.550329	25.3156	24.5568	25.8489	25.7293	25.1575	21.9935
Color [Black]	P31946;Q4VY19;A0A0J9YWE8;Q4VY20;A0A0J9YWZ2	P31946	14-3-3 protein beta/alpha;14-3-3 protein beta/alpha, N-terminally processed	YWHAB			7	5	5	33.3	26.8	26.8	28.082	0	35.965	818770000	25	0.132533	0.967553	0.0485808	0.076515	25.4817	25.4671	25.4972	25.7003	25.3307	25.2692
Color [Black]	P31949	P31949	Protein S100-A11;Protein S100-A11, N-terminally processed	S100A11			3	3	3	34.3	34.3	34.3	11.74	0	23.9	531190000	10	0.20389	0.891845	0.413282	0.322249	23.5746	24.2224	24.277	24.2275	22.1203	24.4863
Color [Black]	P32119;H0YM44	P32119;H0YM44	Peroxiredoxin-2	PRDX2;GALK2			11	10	10	49.5	43.9	43.9	21.892	0	323.31	30395000000	62	0.0735541	0.984493	-0.0281467	-0.0443766	28.2552	27.9326	27.8482	27.9525	28.1307	28.0372
Color [Black]	P32969;D6RAN4;H0Y9V9;E7ESE0;H0Y9R4	P32969;D6RAN4;H0Y9V9;E7ESE0	60S ribosomal protein L9	RPL9			10	10	10	65.6	65.6	65.6	21.863	0	323.31	23237000000	65	0.145637	0.957737	-0.0744197	-0.107873	30.3279	30.7334	30.2577	30.2779	30.6517	30.6125
Color [Black]	P33176;Q12840;J3KNA1;A0A0G2JMZ6;O60282;C9JWB9	P33176	Kinesin-1 heavy chain	KIF5B			30	30	30	37.5	37.5	37.5	109.68	0	289.33	3310700000	79	0.0376265	0.986057	0.0202694	0.0296897	27.111	27.2084	26.7287	27.1996	26.9625	26.8253
Color [Black]	P33991;E5RG31;E5RFJ8	P33991	DNA replication licensing factor MCM4	MCM4			19	19	19	27.9	27.9	27.9	96.557	0	170.27	3625900000	57	0.128556	0.971131	-0.0516415	-0.0797652	27.8728	27.9136	27.5618	27.643	27.9564	27.9037
Color [Black]	P33992;B1AHB1;B1AHB2;B1AHA9	P33992;B1AHB1	DNA replication licensing factor MCM5;DNA helicase	MCM5			18	18	18	31.2	31.2	31.2	82.285	0	128.62	3764000000	66	0.400325	0.925356	-0.0964921	-0.16028	27.7096	27.7443	27.8231	28.039	27.7129	27.8146
Color [Black]	P33993;C9J8M6	P33993	DNA replication licensing factor MCM7	MCM7			29	29	29	46.3	46.3	46.3	81.307	0	323.31	12114000000	149	0.435891	0.925773	-0.104048	-0.172758	29.6245	29.6756	29.3477	29.6513	29.6699	29.6387
Color [Black]	P34932;A0A087WYC1;A0A087WTS8	P34932;A0A087WYC1;A0A087WTS8	Heat shock 70 kDa protein 4	HSPA4			9	9	9	14.9	14.9	14.9	94.33	0	130.93	408250000	29	0.0717065	0.969931	0.0578391	0.0739106	23.8163	23.9088	24.687	24.1436	24.1351	23.9599
Color [Black]	P35232;C9JW96;C9JZ20;E7ESE2;E9PCW0;D6RBK0	P35232;C9JW96;C9JZ20;E7ESE2;E9PCW0	Prohibitin	PHB			16	16	16	71.7	71.7	71.7	29.804	0	323.31	10273000000	102	0.303925	0.958942	0.0571454	0.0991216	29.4639	29.4559	29.4431	29.3389	29.5484	29.3042
Color [Black]	P35250;H7C5P4;A0A087WVY3	P35250;H7C5P4;A0A087WVY3	Replication factor C subunit 2	RFC2			4	4	4	12.4	12.4	12.4	39.157	0	22.734	253630000	8	0.294525	0.870481	-0.405111	-0.383152	22.0908	23.7651	23.734	23.699	23.4675	23.6386
Color [Black]	P35268;K7EJT5;K7EP65;K7ELC4;K7EMH1;K7ERI7;K7EKS7	P35268;K7EJT5;K7EP65;K7ELC4;K7EMH1;K7ERI7;K7EKS7	60S ribosomal protein L22	RPL22			3	3	3	39.1	39.1	39.1	14.787	0	106.15	7623400000	26	0.471863	0.511944	-2.63391	-0.902398	21.6617	28.9065	28.9243	29.0619	29.2615	29.0708
Color [Black]	P35270	P35270	Sepiapterin reductase	SPR			3	3	3	18.8	18.8	18.8	28.048	0	26.478	91691000	10	0.356163	0.914156	0.144835	0.216411	21.9049	21.728	22.1758	22.0074	21.6734	21.6934
Color [Black]	P35579;Q5BKV1;B1AH99;A0A0C4DFM8;A1L2Z2;E7ERA5;REV__S4R3H4;REV__E7EQT4;REV__Q9UKV3;A0A087X0T3;P12883;Q9UKX3;Q9Y623;P13533;P12882;P11055;Q9UKX2;A7E2Y1;P13535	P35579	Myosin-9	MYH9			85	85	73	45.8	45.8	39.3	226.53	0	323.31	46554000000	417	0.4404	0.839127	0.418396	0.460961	31.8425	31.5292	30.735	30.5899	30.8567	31.4049
Color [Black]	P35580	P35580	Myosin-10	MYH10			35	25	24	22.6	17.5	17	229	0	323.31	1630200000	51	0.0622354	0.943954	0.341237	0.141932	26.9608	26.2148	21.4819	23.226	24.3409	26.0669
Color [Black]	P35658;A0A0A0MSW3;H0Y837;B7ZAV2;H0YF36;E9PKD2;H0YDS4	P35658;A0A0A0MSW3	Nuclear pore complex protein Nup214	NUP214			39	39	39	27.4	27.4	27.4	213.62	0	323.31	25605000000	198	0.567844	0.801145	-0.433647	-0.516606	30.7659	30.7344	29.7419	30.7555	30.9047	30.8829
Color [Black]	P35998;C9JLS9	P35998	26S protease regulatory subunit 7	PSMC2			9	9	9	23.3	23.3	23.3	48.633	0	108.24	911020000	31	0.0404539	0.987164	0.0202312	0.0301914	25.7109	25.7015	25.7616	25.3734	25.9298	25.8102
Color [Black]	P36578;H3BM89;H3BTP7;H3BU31;I3L4A2;B1AL00	P36578;H3BM89	60S ribosomal protein L4	RPL4			18	18	17	11.5	11.5	10.6	186.15	0	323.31	20899000000	103	0.14388	0.959097	0.0661875	0.0986809	30.0458	30.196	30.6013	30.1804	30.2952	30.169
Color [Black]	P36952;C9JLM5	P36952	Serpin B5	SERPINB5			8	8	8	26.7	26.7	26.7	42.1	0	49.853	620330000	37	1.75705	0.896806	-0.176414	-0.323577	25.3128	25.2842	25.1944	25.491	25.3952	25.4345
Color [Black]	P37198;M0QXN5	P37198;M0QXN5	Nuclear pore glycoprotein p62	NUP62			10	10	10	19.9	19.9	19.9	53.254	0	323.31	5253100000	71	0.370193	0.863278	-0.358049	-0.39572	28.5739	28.3385	27.2704	28.4136	28.5163	28.3271
Color [Black]	X6RJP6;P37802	X6RJP6;P37802	Transgelin-2	TAGLN2			11	11	11	64.7	64.7	64.7	21.086	0	265.94	1591000000	35	0.27855	0.91402	0.217609	0.267298	24.3788	24.4991	25.2202	24.3035	24.3158	24.826
Color [Black]	P37840;E5RFH0	P37840	Alpha-synuclein	SNCA			13	13	6	24.5	24.5	14.1	75.491	0	130.79	3158300000	44	1.33931	0.487636	-0.682836	-0.924642	26.1492	26.9089	26.5367	27.0574	27.2042	27.3815
Color [Black]	P38432	P38432	Coilin	COIL			11	11	11	26.2	26.2	26.2	62.608	0	131.06	2297300000	33	0.403517	0.849847	0.380372	0.422895	25.002	24.4264	25.5785	24.289	25.0408	24.5361
Color [Black]	P38919;I3L3H2	P38919	Eukaryotic initiation factor 4A-III;Eukaryotic initiation factor 4A-III, N-terminally processed	EIF4A3			19	15	15	47.7	41.6	41.6	46.871	0	137.15	5850100000	47	0.0833441	0.985197	0.0293751	0.0470202	28.6257	28.2347	28.4348	28.4318	28.476	28.2994
Color [Black]	P39023;G5E9G0;H7C422;B5MCW2;H7C3M2;F8WCR1;Q92901	P39023;G5E9G0;H7C422;B5MCW2;H7C3M2	60S ribosomal protein L3	RPL3			22	22	22	49.4	49.4	49.4	46.108	0	294.12	31162000000	120	1.15507	0.881864	-0.217624	-0.369732	30.5728	30.6786	30.7509	30.9128	30.7489	30.9934
Color [Black]	P40222;Q8N3L3	P40222	Alpha-taxilin	TXLNA			8	7	7	12.8	11.4	11.4	61.89	0	44.297	762440000	23	0.580448	0.906624	0.18927	0.293287	24.3585	24.6737	24.3928	24.1809	24.1794	24.497
Color [Black]	P40227;Q92526;J3KRI6	P40227	T-complex protein 1 subunit zeta	CCT6A			19	19	19	48.6	48.6	48.6	58.024	0	264.03	9830700000	113	1.82932	0.910879	-0.136035	-0.255152	29.0995	29.109	29.0545	29.2044	29.28	29.1868
Color [Black]	P40763;G8JLH9	P40763;G8JLH9	Signal transducer and activator of transcription 3;Signal transducer and activator of transcription	STAT3			8	8	8	14.7	14.7	14.7	88.067	0	114.27	1531700000	38	0.283345	0.926174	0.105893	0.162759	26.0465	26.1326	25.9166	25.7004	25.9043	26.1732
Color [Black]	P40937;C9JH72;F5H304;E9PEP3;F5H5S0;F5H0U6	P40937;C9JH72	Replication factor C subunit 5	RFC5			6	6	6	23.2	23.2	23.2	38.496	0	38.07	305340000	17	0.526783	0.724272	-0.78487	-0.679206	22.2207	24.024	24.2986	24.1863	24.4307	24.2809
Color [Black]	P41091;Q2VIR3;F8W810;H7BZU1	P41091;Q2VIR3;F8W810	Eukaryotic translation initiation factor 2 subunit 3;Putative eukaryotic translation initiation factor 2 subunit 3-like protein	EIF2S3;EIF2S3L			18	18	18	50.2	50.2	50.2	51.109	0	242.01	8873100000	92	0.334676	0.95634	0.0618025	0.107262	29.154	29.0986	29.1607	28.9572	29.2107	29.06
Color [Black]	P41227;C9JW55;F8W808;A8MWP7;C9JN83;Q9BSU3	P41227	N-alpha-acetyltransferase 10	NAA10			7	7	7	6.6	6.6	6.6	118.67	0	113.03	983710000	25	0.381544	0.92453	-0.100527	-0.164595	25.7986	25.7173	25.9027	25.8386	26.0979	25.7836
Color [Black]	P41247;C9IZF6	P41247;C9IZF6	Patatin-like phospholipase domain-containing protein 4	PNPLA4			5	5	5	24.9	24.9	24.9	27.98	0	49.891	434670000	10	0.367952	0.911714	-0.19136	-0.266713	25.007	24.8784	24.4161	24.7734	25.1911	24.911
Color [Black]	P41250;H7C443	P41250	Glycine--tRNA ligase	GARS			23	23	23	39.6	39.6	39.6	83.165	0	323.31	14433000000	123	0.516118	0.917099	-0.114749	-0.192032	29.8737	29.798	29.5757	29.9116	29.7865	29.8935
Color [Black]	P42224;J3KPM9;E7EPD2;D2KFR9;E7ENM1;E9PH66;H7BZB5	P42224;J3KPM9	Signal transducer and activator of transcription 1-alpha/beta;Signal transducer and activator of transcription	STAT1			12	12	12	20.4	20.4	20.4	87.334	0	181.9	1360400000	58	0.0509497	0.988636	-0.0173804	-0.0281591	26.394	26.0997	26.3214	26.4426	26.2052	26.2195
Color [Black]	P42285;H0YAC4	P42285	Superkiller viralicidic activity 2-like 2	SKIV2L2			6	6	6	6.5	6.5	6.5	117.8	0	37.026	308150000	22	0.420431	0.907066	-0.20104	-0.285638	23.6174	23.8304	24.2694	24.0412	24.2438	24.0353
Color [Black]	P42345;B1AKP8	P42345	Serine/threonine-protein kinase mTOR	MTOR			7	7	7	3.4	3.4	3.4	288.89	0	43.339	217550000	14	0.28125	0.919844	0.119587	0.178173	23.863	23.8051	23.9228	23.9539	23.8658	23.4123
Color [Black]	P42356;A4QPH2;Q8N8J0;A8MTF1	P42356	Phosphatidylinositol 4-kinase alpha	PI4KA			10	10	10	5.9	5.9	5.9	236.83	0	64.312	372940000	29	0.0996462	0.962663	0.0724831	0.0952504	24.4651	25.1735	24.6234	24.3948	24.7583	24.8914
Color [Black]	P42677;Q5T4L4;H0YMV8;Q71UM5;C9J1C5;C9JLI6	P42677;Q5T4L4	40S ribosomal protein S27	RPS27			5	5	5	40.5	40.5	40.5	9.461	0	51.129	10722000000	35	0.8707	0.897752	0.186314	0.31074	29.5517	29.4423	29.3185	29.265	29.3708	29.1178
Color [Black]	P43246;E9PHA6	P43246;E9PHA6	DNA mismatch repair protein Msh2	MSH2			13	13	13	17.8	17.8	17.8	104.74	0	84.79	1281400000	46	0.329957	0.912646	-0.1748	-0.243418	26.3749	26.0674	25.9217	26.6022	26.2807	26.0055
Color [Black]	P43250;A6PVK7;H3BPA0;G3V435;F8WBE0	P43250	G protein-coupled receptor kinase 6	GRK6			30	30	30	24.6	24.6	24.6	146.93	0	323.31	15623000000	177	0.569068	0.905946	0.193322	0.296948	29.7202	29.6754	29.6349	29.1859	29.6197	29.645
Color [Black]	P43355;P43358;P43361	P43355	Melanoma-associated antigen 1	MAGEA1			7	7	7	22	22	22	34.342	0	48.543	870730000	19	0.19789	0.925677	-0.115102	-0.159042	25.5553	25.4842	24.9574	25.2087	25.5399	25.5936
Color [Black]	P43490;A0A0C4DFS8;C9JG65;C9JF35	P43490;A0A0C4DFS8	Nicotinamide phosphoribosyltransferase	NAMPT			18	18	18	52.7	52.7	52.7	55.52	0	268.64	4078000000	101	0.765647	0.883687	-0.22036	-0.348416	28.1689	27.9875	27.7401	28.1825	28.2669	28.1081
Color [Black]	P43686	P43686	26S protease regulatory subunit 6B	PSMC4			5	5	5	13.9	13.9	13.9	47.366	0	41.745	583500000	8	0.814572	0.289032	1.97003	1.21645	24.7322	24.8699	24.8484	21.5611	21.9039	25.0754
Color [Black]	P45880;A0A0A0MR02;Q5JSD2;Q5JSD1;A2A3S1	P45880;A0A0A0MR02;Q5JSD2;Q5JSD1	Voltage-dependent anion-selective channel protein 2	VDAC2			13	13	13	51	51	51	31.566	0	145.67	9892100000	66	0.567405	0.918341	-0.121925	-0.204746	29.1661	29.279	29.2354	29.383	29.484	29.1792
Color [Black]	P45973;F8VNY3	P45973	Chromobox protein homolog 5	CBX5			6	6	5	39.3	39.3	33	22.225	0	52.817	927400000	12	0.0354431	0.969036	-0.146356	-0.0771331	22.4432	24.676	27.182	24.3893	25.3554	24.9955
Color [Black]	P45974	P45974	Ubiquitin carboxyl-terminal hydrolase 5	USP5			9	9	9	14.3	14.3	14.3	95.785	0	71.214	784200000	23	1.26487	0.671649	0.532688	0.763586	25.1255	25.5226	25.7715	24.9422	25.0445	24.8348
Color [Black]	P46013	P46013	Antigen KI-67	MKI67			45	45	45	20.1	20.1	20.1	358.69	0	314.38	3879500000	96	0.0769356	0.934656	0.242407	0.150671	24.8607	25.3828	28.4018	25.8143	25.9273	26.1765
Color [Black]	P46060;H0Y4Q3;B0QYT4;B0QYT5	P46060	Ran GTPase-activating protein 1	RANGAP1			15	15	15	31.3	31.3	31.3	63.541	0	123.49	1646200000	59	0.188889	0.918915	-0.176539	-0.205881	26.4614	26.5172	25.4214	26.3158	26.3566	26.2572
Color [Black]	P46777;Q5T7N0;B5MCV4	P46777	60S ribosomal protein L5	RPL5			12	12	9	11	11	7.5	157.82	0	97.756	5306900000	44	0.578662	0.868504	-0.274556	-0.385939	27.6895	28.3302	28.3068	28.4357	28.358	28.3566
Color [Black]	P46778;G3V1B3;M0R181	P46778;G3V1B3;M0R181	60S ribosomal protein L21	RPL21			6	6	6	38.1	38.1	38.1	18.565	0	51.74	7721700000	44	0.211971	0.915451	-0.140319	-0.185416	28.3102	29.0809	28.9168	29.0885	28.9151	28.7253
Color [Black]	P46781;A0A024R4M0;C9JM19;B5MCT8;F2Z3C0	P46781;A0A024R4M0;C9JM19;B5MCT8	40S ribosomal protein S9	RPS9			14	14	11	57.2	57.2	43.3	22.591	0	145.39	44982000000	47	0.416747	0.912897	-0.149968	-0.229591	31.2589	31.1627	31.6209	31.5362	31.5825	31.3737
Color [Black]	P46940;A0A0J9YXZ5;H0YLE8;A0A087X225;H0YKA5;A0A087WWP1;E9PDT6;E7EWC2;F5H7S7;Q13576	P46940;A0A0J9YXZ5;H0YLE8	Ras GTPase-activating-like protein IQGAP1	IQGAP1			61	61	59	47.3	47.3	46.3	189.25	0	323.31	18061000000	261	1.73615	0.785481	0.314284	0.540277	29.7045	29.5762	29.4294	29.2489	29.2915	29.2268
Color [Black]	P46977;A0A0C4DH80;E9PN73;E9PI32	P46977	Dolichyl-diphosphooligosaccharide--protein glycosyltransferase subunit STT3A	STT3A			4	4	4	5.7	5.7	5.7	80.529	0	25.669	613390000	16	0.0435175	0.989254	-0.0217075	-0.0323907	25.2056	25.43	24.8703	25.2274	25.2526	25.091
Color [Black]	P47897;A0A0U1RQT0;C9J165;A0A0U1RQM8;A0A0U1RQE9;A0A0U1RQU2;A0A0U1RRI9;A0A0U1RQL2;F2Z2V6;A0A0U1RQC3	P47897	Glutamine--tRNA ligase	QARS			25	24	3	35.1	34.1	4.8	87.798	0	195.44	6701200000	83	0.076005	0.977998	-0.044316	-0.0628569	27.8255	28.2691	27.5743	27.8792	27.951	27.9715
Color [Black]	P47914	P47914	60S ribosomal protein L29	RPL29			2	2	2	14.5	14.5	14.5	17.752	0	17.427	938560000	15	0.0730479	0.971892	0.0620518	0.0777665	25.3763	25.5323	26.2965	25.8002	25.5015	25.7173
Color [Black]	P48436;M0QX90;A6NHK2	P48436;M0QX90;A6NHK2	Transcription factor SOX-9	SOX9;ZNF649;SNRPE			22	22	19	23.5	23.5	19.8	140.8	0	323.31	7861000000	114	1.90578	0.772	-0.320458	-0.558156	28.7146	28.9306	28.7781	29.1688	29.0538	29.162
Color [Black]	P48506;C9J459;H0Y468;D6R959;A0A0C4DGB2	P48506	Glutamate--cysteine ligase catalytic subunit	GCLC			6	6	6	6	6	6	137.08	0	39.496	659200000	15	0.0180921	0.992815	-0.00823085	-0.0126395	24.7003	24.6209	24.2127	24.5112	24.5149	24.5324
Color [Black]	P48507	P48507	Glutamate--cysteine ligase regulatory subunit	GCLM			4	4	4	21.2	21.2	21.2	30.727	0	64.162	470450000	22	0.224548	0.92825	0.116611	0.165897	25.0195	25.0794	24.552	24.7488	24.5764	24.9759
Color [Black]	P48634	P48634	Protein PRRC2A	PRRC2A			13	12	12	8.4	8.1	8.1	228.86	0	89.629	776890000	26	1.13075	0.419805	-0.944859	-1.05811	23.002	22.5658	23.8651	24.0323	24.2712	23.964
Color [Black]	P48651	P48651	Phosphatidylserine synthase 1	PTDSS1			4	4	4	9.5	9.5	9.5	55.527	0	25.553	319060000	19	0.539453	0.917093	-0.117119	-0.196563	24.4794	24.521	24.2305	24.4656	24.5599	24.5567
Color [Black]	P49023;B0QY64;D6R9M3;E9PPF9;A0A1B0GVN9;E7EMJ7;C9J3K5;E9PJC7;A0A0C4DFY5;H7BY00;H7C003;F5GZ78;D6RGF6;A0A1B0GTU4;A0A1B0GV30;A0A1B0GU60	P49023	Paxillin	PXN			55	55	4	34.1	34.1	2.8	221.66	0	323.31	23185000000	324	0.0291071	0.992348	-0.00678825	-0.011736	30.7477	30.6139	30.5524	30.751	30.5952	30.5881
Color [Black]	P49207	P49207	60S ribosomal protein L34	RPL34			4	4	4	28.2	28.2	28.2	13.293	0	27.036	4471200000	8	0.909451	0.846461	-0.278069	-0.432646	27.6497	27.7831	27.6779	27.8876	27.8061	28.2512
Color [Black]	P49327;A0A0U1RQF0;A0A0U1RRG3;J3KTF0	P49327;A0A0U1RQF0	Fatty acid synthase;[Acyl-carrier-protein] S-acetyltransferase;[Acyl-carrier-protein] S-malonyltransferase;3-oxoacyl-[acyl-carrier-protein] synthase;3-oxoacyl-[acyl-carrier-protein] reductase;3-hydroxyacyl-[acyl-carrier-protein] dehydratase;Enoyl-[acyl-carrier-protein] reductase;Oleoyl-[acyl-carrier-protein] hydrolase	FASN			96	96	96	52.6	52.6	52.6	273.42	0	323.31	70063000000	629	1.32293	0.920005	-0.107387	-0.199604	31.7834	31.8911	31.7796	31.9446	31.923	31.9086
Color [Black]	P49368;B4DUR8;Q5SZX6;E9PRC8;Q5SZW8;E9PQ35;Q5SZX9;E9PM09	P49368;B4DUR8	T-complex protein 1 subunit gamma	CCT3			27	27	27	45.3	45.3	45.3	60.533	0	241.32	11235000000	96	0.6443	0.914805	-0.127021	-0.215644	29.3971	29.3141	29.5967	29.508	29.6106	29.5704
Color [Black]	P49454;A0A087WTY4	P49454	Centromere protein F	CENPF			22	22	22	8.3	8.3	8.3	367.76	0	147.87	652380000	33	0.249662	0.886433	0.396468	0.351128	25.7672	24.1679	24.0728	23.6611	24.5985	24.5588
Color [Black]	P49736;H0Y8E6	P49736;H0Y8E6	DNA replication licensing factor MCM2	MCM2			14	14	14	21.6	21.6	21.6	101.89	0	108.45	858390000	44	0.66577	0.895914	-0.20706	-0.323026	25.3702	25.8318	25.6354	25.8981	25.8172	25.7433
Color [Black]	P49759	P49759	Dual specificity protein kinase CLK1	CLK1			7	7	7	7	7	7	137.28	0	42.438	507500000	24	0.631129	0.922183	-0.103287	-0.18003	24.7211	24.8431	24.6833	24.964	24.7972	24.7962
Color [Black]	P49761;H3BUL5;H3BVF8;H3BQG1;H3BRW2;H3BNQ5	P49761;H3BUL5;H3BVF8;H3BQG1	Dual specificity protein kinase CLK3	CLK3			3	3	3	4.7	4.7	4.7	73.514	0	17.673	188710000	6	0.592017	0.746065	-0.623967	-0.642613	21.8489	23.2	23.2512	23.5729	23.2092	23.3899
Color [Black]	P49790	P49790	Nuclear pore complex protein Nup153	NUP153			29	29	29	25.8	25.8	25.8	153.94	0	298.36	7001100000	133	0.99077	0.910329	-0.158552	-0.275724	28.4773	28.6132	28.4154	28.7452	28.6539	28.5825
Color [Black]	P49792;O14715;J3KQ37;Q99666;F8W705;F8VYC4;P0DJD0;P0DJD1;H0YBN8;C9J6W1;C9J1W9;C9JF75;F8WBP7;Q05823	P49792	E3 SUMO-protein ligase RanBP2	RANBP2			65	65	43	25.3	25.3	17.6	358.2	0	323.31	10311000000	236	0.257398	0.950614	-0.0730623	-0.119205	29.1407	29.0188	28.779	29.1212	28.9891	29.0474
Color [Black]	P49902;J3KRH3;Q5JUV3;Q5JUV4;H0YHR8	P49902	Cytosolic purine 5-nucleotidase	NT5C2			10	10	5	12.4	12.4	6	127.16	0	72.89	819630000	38	0.240762	0.957316	0.0693862	0.113075	25.6704	25.6114	25.7655	25.7509	25.6799	25.4083
Color [Black]	P49915	P49915	GMP synthase [glutamine-hydrolyzing]	GMPS			19	19	19	36.5	36.5	36.5	76.715	0	255	2529000000	78	1.50421	0.868259	-0.227727	-0.399502	27.0112	26.9508	26.8533	27.2182	27.2197	27.0605
Color [Black]	P50402;Q5HY57	P50402;Q5HY57	Emerin	EMD			5	5	5	22.4	22.4	22.4	28.994	0	50.634	871440000	20	0.0395511	0.992839	0.0142053	0.0228362	25.528	25.4058	25.7942	25.5491	25.4966	25.6398
Color [Black]	P50454;E9PR70;E9PPV6;E9PNX1;E9PK86;E9PMI5;E9PIG2;E9PRS3;E9PJH8;E9PQ34;E9PKH2;E9PLA6;H0YEP8	P50454;E9PR70;E9PPV6;E9PNX1;E9PK86;E9PMI5	Serpin H1	SERPINH1			15	15	15	45.9	45.9	45.9	46.44	0	323.31	8761000000	97	1.40789	0.904938	-0.159521	-0.288575	29.0754	29.0647	29.1287	29.3057	29.1517	29.29
Color [Black]	P50570;K7EMQ3;E5RHK8;Q9UQ16;A0A1B0GUX5;A0A0D9SFB1;A0A0U1RQP1;A0A0D9SFE4;Q05193;A0A1B0GU67;E5RIK2;K7EPK9	P50570	Dynamin-2	DNM2			14	14	14	17.1	17.1	17.1	98.063	0	91.413	1314900000	40	0.734766	0.845533	0.325148	0.46263	26.6457	26.4319	26.4056	25.9087	26.0647	26.5344
Color [Black]	P50583	P50583	Bis(5-nucleosyl)-tetraphosphatase [asymmetrical]	NUDT2			6	6	6	53.7	53.7	53.7	16.829	0	42.679	924180000	11	0.09524	0.951345	0.123293	0.128061	25.7665	25.3711	26.4885	26.3748	25.2659	25.6154
Color [Black]	P50748;E7ES84;J3KQF2;F5H5V0;H0YFL5	P50748;E7ES84	Kinetochore-associated protein 1	KNTC1			12	12	12	6.7	6.7	6.7	250.75	0	72.155	746870000	17	0.094956	0.987917	0.0189476	0.033165	25.5797	25.474	25.5651	25.3992	25.6115	25.5513
Color [Black]	P50990;H7C4C8;H7C2U0	P50990	T-complex protein 1 subunit theta	CCT8			24	24	24	50.5	50.5	50.5	59.62	0	165.65	5386200000	112	0.236133	0.94977	0.0774282	0.123106	28.7481	28.3124	28.4634	28.4095	28.4655	28.4167
Color [Black]	P50991	P50991	T-complex protein 1 subunit delta	CCT4			19	19	19	45.3	45.3	45.3	57.924	0	323.31	8043500000	81	1.16354	0.910222	-0.143892	-0.257801	28.7386	28.8375	28.8838	28.9	28.956	29.0356
Color [Black]	P50995;H0Y6E1	P50995	Annexin A11	ANXA11			10	10	10	22.8	22.8	22.8	54.389	0	71.339	1771900000	19	0.169151	0.925092	0.129142	0.163819	24.7731	24.5961	24.9819	24.5852	24.2326	25.1458
Color [Black]	P51116;I3L1Z2	P51116	Fragile X mental retardation syndrome-related protein 2	FXR2			10	10	7	19	19	13.8	74.222	0	68.314	2830800000	44	0.268718	0.945743	0.0852954	0.136037	27.4462	27.3541	27.3695	27.5506	27.1578	27.2055
Color [Black]	P51148;K7ERI8;K7ERQ8;F8VVZ0;F8VUA5;F8VVK3;K7ENY4;F8VWU4;K7EIP6;F8WCY6;F8WD79;F8VPW9;F8VSF8;F8VWZ7	P51148;K7ERI8;K7ERQ8	Ras-related protein Rab-5C	RAB5C			7	7	4	38.9	38.9	24.1	23.482	0	65.156	3179300000	50	0.0260593	0.99261	-0.00702794	-0.0119039	27.4723	27.535	27.3479	27.3297	27.4689	27.5777
Color [Black]	P51151;A0A1B0GUI0;Q9NP90	P51151	Ras-related protein Rab-9A	RAB9A			4	4	4	26.9	26.9	26.9	22.837	0	27.767	426670000	11	0.800973	0.358625	-1.7292	-1.15447	22.8535	21.2126	24.6498	24.4357	24.7755	24.6923
Color [Black]	P51153;H0YMN7;A0A087WWB9;H0YNE9;Q92930;P61006;H0YLJ8;M0R257;P61026;P59190;P20337;O95716;P20336;Q96E17	P51153	Ras-related protein Rab-13	RAB13			6	5	5	30	24.6	24.6	22.774	0	37.665	957130000	16	0.352432	0.777455	-0.869398	-0.570021	22.6124	25.5383	25.8148	25.6013	25.4905	25.482
Color [Black]	Q9HBD4;P51532;A0A0A0MT49;K7EP28	Q9HBD4;P51532;A0A0A0MT49	Transcription activator BRG1	SMARCA4			19	19	10	13.7	13.7	7.7	188.15	0	164.59	1706100000	52	1.05335	0.758813	-0.421847	-0.613	25.0661	24.9808	25.4603	25.3868	25.7907	25.5952
Color [Black]	P51570;K7ERJ9;K7EII7;K7ERN9	P51570	Galactokinase	GALK1			7	7	7	19.9	19.9	19.9	42.272	0	47.53	585290000	33	0.0398422	0.989982	0.0174802	0.0269285	25.4181	25.3952	25.0156	25.3096	25.3504	25.1164
Color [Black]	P51571;A6NLM8	P51571;A6NLM8	Translocon-associated protein subunit delta	SSR4			5	5	5	36.4	36.4	36.4	18.998	0	58.896	2251800000	27	0.89111	0.870121	0.25443	0.401885	27.2375	26.9892	27.2535	26.7209	26.9233	27.0728
Color [Black]	P51659;E7EWE5;E7ER27;E7ET17;I3L2J4;E7EPL9	P51659;E7EWE5;E7ER27;E7ET17;I3L2J4;E7EPL9	Peroxisomal multifunctional enzyme type 2;(3R)-hydroxyacyl-CoA dehydrogenase;Enoyl-CoA hydratase 2	HSD17B4;PRPSAP2			8	8	8	10.4	10.4	10.4	120.05	0	54.919	271560000	25	0.63806	0.848202	0.303687	0.424921	24.2675	24.3669	24.9267	24.3294	24.2098	24.1108
Color [Black]	P51812;B1AXG2;B1AXG1	P51812	Ribosomal protein S6 kinase alpha-3	RPS6KA3			14	14	12	23.5	23.5	20.9	83.735	0	88.333	1094400000	54	0.0309842	0.992551	-0.00999896	-0.0164263	25.7684	25.9524	26.1268	25.8937	25.9817	26.0022
Color [Black]	P51858	P51858	Hepatoma-derived growth factor	HDGF			5	5	5	25.4	25.4	25.4	26.788	0	37.56	467770000	12	0.601993	0.497275	1.40657	0.909608	24.8562	24.7982	23.4178	23.6391	24.1121	21.1013
Color [Black]	P51991	P51991	Heterogeneous nuclear ribonucleoprotein A3	HNRNPA3			9	9	9	28.6	28.6	28.6	39.594	0	96.147	3224200000	42	0.127782	0.917492	0.243858	0.203225	25.7755	25.7892	27.8407	26.069	26.1044	26.5004
Color [Black]	P52272;A0A087X0X3;M0R2I7;M0R019;M0R2T0;M0R0N3;M0QYQ7;M0R0Y6;M0QY96;M0QYL3	P52272;A0A087X0X3	Heterogeneous nuclear ribonucleoprotein M	HNRNPM			37	37	16	51.6	51.6	23	77.515	0	323.31	40722000000	214	0.0501228	0.987957	-0.0217692	-0.0335362	31.1481	31.0329	31.478	31.2153	31.3678	31.1412
Color [Black]	P52292;J3QLL0;J3KS65	P52292	Importin subunit alpha-1	KPNA2			8	8	8	21.6	21.6	21.6	57.861	0	90.317	1147800000	31	0.0618515	0.984994	-0.0343672	-0.0495988	26.4106	25.9329	25.9484	26.1188	26.3326	25.9435
Color [Black]	P52294;C9JYI4;C9JWD9;F2Z3G4;C9J4U1;C9J352	P52294;C9JYI4	Importin subunit alpha-5;Importin subunit alpha-5, N-terminally processed	KPNA1			8	3	3	17.7	5.6	5.6	60.221	0	18.459	199000000	5	0.938299	0.423535	1.09744	1.04822	23.6902	23.6637	23.5582	22.5005	23.5038	21.6155
Color [Black]	P52597;A0A1B0GW42	P52597	Heterogeneous nuclear ribonucleoprotein F;Heterogeneous nuclear ribonucleoprotein F, N-terminally processed	HNRNPF			11	9	9	43.1	36.6	36.6	45.671	0	174.22	4960500000	27	0.242722	0.909411	0.225396	0.260116	27.5843	26.9982	28.2077	27.453	27.1511	27.5099
Color [Black]	P52732	P52732	Kinesin-like protein KIF11	KIF11			16	16	16	19.4	19.4	19.4	119.16	0	116.9	1388800000	48	0.2993	0.929963	-0.10734	-0.166254	26.3929	26.2695	25.9166	26.3012	26.2496	26.3501
Color [Black]	P52907	P52907	F-actin-capping protein subunit alpha-1	CAPZA1			10	10	8	57	57	47.6	32.922	0	92.898	3236000000	49	0.482636	0.830682	0.388774	0.457294	27.2026	27.2919	26.3173	26.3571	26.4202	26.8681
Color [Black]	P52948;H7C3P6;H0YEN4;H0YDF4;H0YCT1;H0YCR0	P52948;H7C3P6	Nuclear pore complex protein Nup98-Nup96;Nuclear pore complex protein Nup98;Nuclear pore complex protein Nup96	NUP98			36	36	36	25	25	25	197.58	0	323.31	11876000000	129	0.223946	0.965019	-0.0515029	-0.0873181	29.595	29.5173	29.4012	29.4198	29.596	29.6521
Color [Black]	P53004;C9J1E1	P53004	Biliverdin reductase A	BLVRA			7	7	7	26.4	26.4	26.4	33.428	0	53.394	3827300000	40	0.130369	0.967913	-0.0480944	-0.0756716	27.7069	27.9622	27.9999	27.7454	28.0785	27.9894
Color [Black]	P53396;Q562R1;F8W1Y6;K7EIE7	P53396	ATP-citrate synthase	ACLY			52	52	27	21.6	21.6	10	375.78	0	323.31	274520000000	411	0.0724955	0.97914	0.0469577	0.0645856	33.7566	33.8145	33.5913	33.263	33.7581	34.0004
Color [Black]	P53618;E9PP73;E9PP63;E9PKQ1	P53618;E9PP73	Coatomer subunit beta	COPB1			27	27	27	38.8	38.8	38.8	107.14	0	279.6	5591700000	98	0.287302	0.953017	0.0761757	0.125483	28.2953	28.4208	28.112	28.3051	28.1915	28.1029
Color [Black]	P53621	P53621	Coatomer subunit alpha;Xenin;Proxenin	COPA			26	26	26	29.2	29.2	29.2	138.34	0	197.34	3327400000	88	0.413646	0.913899	0.143216	0.221273	27.565	27.4196	27.8704	27.4733	27.366	27.586
Color [Black]	Q5T8R5;P53985;Q5T8R3	Q5T8R5;P53985;Q5T8R3	Monocarboxylate transporter 1	SLC16A1			3	3	3	8.3	8.3	8.3	49.219	0	42.836	1195800000	11	0.362642	0.910252	-0.202253	-0.276024	26.6494	26.8364	26.9657	27.4452	26.8415	26.7715
Color [Black]	P53992;G5EA31;A0A0U1RR49	P53992;G5EA31	Protein transport protein Sec24C	SEC24C			10	10	10	13.1	13.1	13.1	118.32	0	132.32	1542400000	31	0.0303571	0.991238	-0.0130653	-0.0202596	26.0464	26.0543	25.7091	26.1241	25.8258	25.8992
Color [Black]	P54259	P54259	Atrophin-1	ATN1			8	7	7	11.9	11.3	11.3	125.41	0	73.741	1347700000	24	0.103302	0.986524	0.0266399	0.0449394	26.1797	26.242	26.4405	26.1658	26.2851	26.3312
Color [Black]	P54619;H0YIC9;F8VYY9;H0YHF8;F8VVA3;F8VSH3;F8VRY2;F8VSL2;F8VPF5;F8VZX1	P54619;H0YIC9;F8VYY9	5-AMP-activated protein kinase subunit gamma-1	PRKAG1			5	5	5	20.2	20.2	20.2	37.579	0	54.528	384050000	14	0.233455	0.882627	0.423694	0.349381	23.9635	24.658	24.8925	24.5883	22.7797	24.8748
Color [Black]	P54886	P54886	Delta-1-pyrroline-5-carboxylate synthase;Glutamate 5-kinase;Gamma-glutamyl phosphate reductase	ALDH18A1			31	31	31	44	44	44	87.301	0	323.31	9376400000	142	0.577968	0.893051	-0.214526	-0.322425	28.9489	29.2367	28.7683	29.084	29.1291	29.3844
Color [Black]	Q5VWC4;P55036;A6PVX3;H0Y561;H0Y3Y9	Q5VWC4;P55036;A6PVX3	26S proteasome non-ATPase regulatory subunit 4	PSMD4			3	3	3	11.8	11.8	11.8	41.079	0	20.336	311040000	7	0.0928846	0.957622	-0.0950877	-0.109898	23.4567	24.0786	24.6991	24.0353	24.2467	24.2377
Color [Black]	P55039;A8MZF9;J3KRL5;J3QKW7;J3QLF3;J3QL90;J3QR71;J3QKV7;J3QRI9	P55039;A8MZF9	Developmentally-regulated GTP-binding protein 2	DRG2			8	8	8	23.9	23.9	23.9	40.746	0	50.547	877390000	15	1.04263	0.710416	0.511656	0.700406	25.6526	25.4668	25.7222	24.6677	25.3386	25.3003
Color [Black]	P55060	P55060	Exportin-2	CSE1L			21	21	21	30.6	30.6	30.6	110.42	0	222.89	3250100000	84	0.743392	0.889616	0.206104	0.328596	27.9715	27.5676	27.6966	27.4601	27.5423	27.6151
Color [Black]	P55072;C9JUP7;C9IZA5	P55072	Transitional endoplasmic reticulum ATPase	VCP			23	23	23	42.1	42.1	42.1	89.321	0	283.04	5870000000	83	0.588191	0.913333	0.17692	0.278922	27.2255	26.8335	27.0575	26.9278	26.9393	26.7187
Color [Black]	P55265;H0YCK3	P55265;H0YCK3	Double-stranded RNA-specific adenosine deaminase	ADAR			23	23	23	22.8	22.8	22.8	136.06	0	187.9	4208900000	73	0.0953426	0.981642	-0.034111	-0.0543251	27.9254	27.5385	27.6507	27.8511	27.6779	27.6879
Color [Black]	P55795	P55795	Heterogeneous nuclear ribonucleoprotein H2	HNRNPH2			12	6	6	37.6	21.8	21.8	49.263	0	156.86	3160800000	34	0.438359	0.740687	-0.718197	-0.597223	25.2352	26.2251	27.4756	26.8355	26.6895	27.5656
Color [Black]	P55884;C9JZG1;C9JQN7	P55884	Eukaryotic translation initiation factor 3 subunit B	EIF3B			14	14	14	22.4	22.4	22.4	92.48	0	104.46	2025900000	59	0.832432	0.841609	0.310121	0.460964	26.3253	26.6223	26.9205	26.3452	26.2823	26.3103
Color [Black]	Q5SQP8;P56545;A0A087WYL1	Q5SQP8;P56545	C-terminal-binding protein 2	CTBP2			7	6	6	21.4	19.9	19.9	56.101	0	65.624	533590000	36	1.26149	0.905617	-0.168163	-0.298925	24.9814	25.1093	25.137	25.2714	25.1649	25.296
Color [Black]	P56962;H0YEJ0;E7EN87	P56962;H0YEJ0	Syntaxin-17	STX17;SAMD12			3	2	2	5.5	4.1	4.1	94.039	0.0010272	12.021	180350000	3	0.697762	0.589652	-0.90591	-0.829764	23.6075	21.8694	23.6787	23.9871	23.9467	23.9396
Color [Black]	P57088;D6RAA6;H0Y8N0	P57088;D6RAA6	Transmembrane protein 33	TMEM33			6	6	6	23.9	23.9	23.9	27.978	0	50.945	5205300000	26	0.63394	0.91298	-0.163228	-0.264959	28.4345	28.2117	28.252	28.5281	28.5819	28.2779
Color [Black]	P57721;H0YEQ2;H0YEQ0;H7BZ14;E9PFP8;H0YBA5;H0YEZ9;P35227;A0A087WTH3	P57721;H0YEQ2;H0YEQ0	Poly(rC)-binding protein 3	PCBP3;ARRB1;APOL3			24	24	5	28.4	28.4	6.7	120.25	0	216.19	16409000000	113	0.164874	0.971342	-0.0476233	-0.0782288	29.8895	29.9673	29.6636	29.798	30.0001	29.8652
Color [Black]	P57740;G3V1T4	P57740	Nuclear pore complex protein Nup107	NUP107			7	7	7	9.4	9.4	9.4	106.37	0	45.642	535030000	15	0.424057	0.747005	-0.8237	-0.619789	22.6247	25.226	24.9775	25.1365	25.0825	25.0803
Color [Black]	P58107	P58107	Epiplakin	EPPK1			103	99	5	57.7	52.2	2.6	555.61	0	323.31	45449000000	480	0.218783	0.926433	-0.113976	-0.162155	31.7395	31.5444	31.0686	31.5461	31.6385	31.5097
Color [Black]	P60228;H0YBR5;E5RHS5;E5RGA2;E5RIT4;E5RIP5;E5RJ25;H0YBP5;E5RII3	P60228;H0YBR5;E5RHS5;E5RGA2	Eukaryotic translation initiation factor 3 subunit E	EIF3E			6	6	6	13.5	13.5	13.5	52.22	0	43.707	604100000	26	0.711774	0.742034	-0.562771	-0.653496	24.4209	25.6271	25.0964	25.5858	25.4641	25.7827
Color [Black]	P60508;Q6H2G1	P60508;Q6H2G1	Syncytin-2;Surface protein;Transmembrane protein	ERVFRD-1;KIR3DL1			40	40	2	28	28	1.6	211.75	0	323.31	15870000000	196	0.0414506	0.99072	-0.0101579	-0.0174106	29.5341	29.6242	29.3664	29.4502	29.5358	29.5692
Color [Black]	P60842;J3KT12;J3QS69;J3KTB5;J3QL43;J3KSZ0;J3QR64;J3QLN6;J3QKZ9;J3KS25;J3KS93;J3QL52	P60842;J3KT12;J3QS69;J3KTB5;J3QL43;J3KSZ0	Eukaryotic initiation factor 4A-I	EIF4A1			23	23	7	58.4	58.4	23.2	46.153	0	323.31	40710000000	165	0.799695	0.873995	-0.240602	-0.376506	30.8486	31.0705	31.3295	31.3296	31.3268	31.3139
Color [Black]	P60866;E5RJX2;E5RIP1;G3XAN0	P60866;E5RJX2;E5RIP1	40S ribosomal protein S20	RPS20			4	4	4	28.6	28.6	28.6	13.373	0	63.564	7497900000	12	0.40555	0.668252	-1.97021	-0.769573	22.532	28.6266	28.7862	28.4643	28.6665	28.7246
Color [Black]	P60891;B1ALA9;B7ZB02	P60891;B1ALA9;B7ZB02	Ribose-phosphate pyrophosphokinase 1	PRPS1			8	8	2	34.6	34.6	7.2	34.834	0	112.79	2200000000	34	0.0691737	0.973868	-0.0524979	-0.0686024	26.9874	27.3445	26.9784	27.0045	26.844	27.6193
Color [Black]	P61019;E9PKL7;Q5HYI5;Q8WUD1;E9PE37;H0YD31;H0YDL5;B4DFT4	P61019;E9PKL7;Q5HYI5;Q8WUD1	Ras-related protein Rab-2A;Ras-related protein Rab-2B	RAB2A;DKFZp313C1541;RAB2B			5	4	4	28.8	22.2	22.2	23.545	0	25.929	351990000	13	0.589621	0.837059	0.353739	0.460625	24.2374	24.442	24.458	23.5159	24.205	24.3551
Color [Black]	P61081;M0QX69;M0QYI6	P61081	NEDD8-conjugating enzyme Ubc12	UBE2M			7	7	7	41.5	41.5	41.5	20.9	0	50.391	1384700000	23	2.12238	0.869709	-0.206837	-0.382005	26.3302	26.3468	26.3657	26.6106	26.4766	26.576
Color [Black]	P61106;X6RFL8	P61106;X6RFL8	Ras-related protein Rab-14	RAB14			8	8	8	56.7	56.7	56.7	23.897	0	83.377	2422800000	42	0.145799	0.925519	0.156375	0.174023	27.2663	27.2674	26.7944	26.2243	27.2547	27.3801
Color [Black]	P61160;A0A1B0GWD0;A0A1B0GWH0	P61160	Actin-related protein 2	ACTR2			5	5	2	17.3	17.3	7.9	44.76	0	49.967	876350000	26	0.645496	0.486831	-1.3419	-0.932499	22.4289	25.1868	25.2837	25.4944	25.7558	25.6749
Color [Black]	P61163;R4GMT0;A0A1B0GVS3	P61163;R4GMT0	Alpha-centractin	ACTR1A			4	4	3	19.7	19.7	14.6	42.613	0	44.381	376310000	10	0.22099	0.869893	-0.570328	-0.378615	21.7979	24.1256	25.1538	24.0195	24.1901	24.5786
Color [Black]	P84077;P61204;F5H423;F5H0C7;H0YGG7	P84077;P61204;F5H423;F5H0C7	ADP-ribosylation factor 1;ADP-ribosylation factor 3	ARF1;ARF3			8	8	4	53	53	24.3	20.697	0	191.05	9148700000	59	0.379297	0.921398	-0.134693	-0.207493	28.8566	29.0898	28.9353	29.179	28.8357	29.2711
Color [Black]	P61221;D6R9I9;D6RGF4	P61221;D6R9I9	ATP-binding cassette sub-family E member 1	ABCE1			8	8	7	17.7	17.7	15.2	67.314	0	106.15	743680000	30	0.0144761	0.991419	0.0162284	0.0186293	25.0013	25.3712	25.0946	24.4317	25.5146	25.4721
Color [Black]	P61247;D6RG13;D6RAT0;H0Y8L7;D6RB09;E9PFI5;D6RAS7;D6R9B6;H0Y9Y4;D6RED7;D6RGE0;D6RI02	P61247;D6RG13;D6RAT0;H0Y8L7;D6RB09;E9PFI5;D6RAS7;D6R9B6;H0Y9Y4	40S ribosomal protein S3a	RPS3A			9	9	9	39.4	39.4	39.4	29.945	0	304.29	4982800000	42	0.251837	0.915455	-0.164206	-0.216455	28.1743	28.0329	28.3873	28.5544	28.642	27.8906
Color [Black]	P61254;J3KTJ8;J3QRI7;J3QQQ9;J3QQV1;J3QRC4;J3KSS0	P61254;J3KTJ8;J3QRI7;J3QQQ9;J3QQV1;J3QRC4;J3KSS0	60S ribosomal protein L26	RPL26			6	6	2	30.3	30.3	11.7	17.258	0	85.141	5594400000	14	0.367809	0.896097	-0.239158	-0.309835	27.7616	28.5074	27.9712	28.2002	28.1273	28.6301
Color [Black]	P61313;E7EQV9;E7ENU7;E7EX53;E7ERA2	P61313;E7EQV9;E7ENU7;E7EX53	60S ribosomal protein L15;Ribosomal protein L15	RPL15			14	14	14	50	50	50	24.146	0	253.17	36004000000	102	0.240084	0.951239	-0.0808671	-0.127802	30.7961	30.7167	31.0863	31.0442	30.9879	30.8095
Color [Black]	P61964;V9GZ59;V9GYQ5;Q86VZ2	P61964	WD repeat-containing protein 5	WDR5			11	11	11	49.4	49.4	49.4	36.588	0	114.47	4718800000	74	0.615706	0.742021	-0.601082	-0.64052	27.9138	28.2452	26.8125	28.3453	28.3064	28.1231
Color [Black]	P61978;Q5T6W2;S4R457;S4R359	P61978;Q5T6W2	Heterogeneous nuclear ribonucleoprotein K	HNRNPK			17	17	17	48.4	48.4	48.4	50.976	0	285.12	16961000000	119	0.0150766	0.993706	-0.0112298	-0.0150384	29.1525	29.2634	29.8959	29.6124	29.4075	29.3257
Color [Black]	P61981;I3L0W5;F8WEB6;A2IDB1	P61981	14-3-3 protein gamma;14-3-3 protein gamma, N-terminally processed	YWHAG			20	20	6	18.9	18.9	1.4	569.77	0	323.31	3463200000	112	0.211127	0.956338	0.0678088	0.108577	27.7558	27.6863	27.3557	27.5302	27.5608	27.5034
Color [Black]	P62081;B5MCP9	P62081;B5MCP9	40S ribosomal protein S7	RPS7			7	7	7	46.4	46.4	46.4	22.127	0	81.551	11883000000	47	0.405365	0.911105	0.177153	0.2585	29.3888	29.6584	30.0192	29.5625	29.5185	29.4539
Color [Black]	P62136;E9PMD7;F5H1L6;F5H037	P62136;E9PMD7	Serine/threonine-protein phosphatase PP1-alpha catalytic subunit;Serine/threonine-protein phosphatase	PPP1CA			11	11	3	41.5	41.5	10	37.512	0	166.71	2257600000	50	0.331514	0.920301	0.113011	0.176458	26.754	26.4132	26.2923	26.3791	26.4134	26.3281
Color [Black]	P62140;E7ETD8;C9JP48;C9J9S3	P62140;E7ETD8	Serine/threonine-protein phosphatase PP1-beta catalytic subunit;Serine/threonine-protein phosphatase	PPP1CB			11	3	3	45	13.1	13.1	37.186	0	19.609	391680000	11	0.213351	0.978414	-0.0364831	-0.064414	24.045	23.888	23.9269	24.079	23.9213	23.969
Color [Black]	P62191;G3V4X1	P62191	26S protease regulatory subunit 4	PSMC1			5	5	5	17.5	17.5	17.5	49.184	0	56.475	691080000	16	0.374233	0.78	-0.703785	-0.546279	23.213	25.4085	25.556	25.0347	25.7866	25.4676
Color [Black]	P62195;J3QLH6;J3KRP2;J3QSA9;J3QQM1;J3QRR3;J3QRW1;J3QSE0;Q8NB90	P62195;J3QLH6;J3KRP2;J3QSA9;J3QQM1	26S protease regulatory subunit 8	PSMC5			8	8	8	26.1	26.1	26.1	45.626	0	85.97	1029800000	34	0.205342	0.926196	-0.120156	-0.165484	25.3076	25.8745	25.5358	25.6165	25.4708	25.991
Color [Black]	P62241;Q5JR95	P62241;Q5JR95	40S ribosomal protein S8	RPS8			10	10	10	51.9	51.9	51.9	24.205	0	323.31	21695000000	75	0.536786	0.914305	-0.14518	-0.234424	30.0159	30.1509	30.3519	30.3998	30.3725	30.1819
Color [Black]	P62244;I3L3P7;I3L246;H3BN98;H3BV27;H3BT37;I3L303;H3BVC7	P62244;I3L3P7;I3L246;H3BN98	40S ribosomal protein S15a	RPS15A			6	6	6	51.5	51.5	51.5	14.839	0	75.868	8323700000	45	0.246347	0.926839	-0.108173	-0.160577	28.6742	29.0301	28.5298	28.7067	28.8359	29.0161
Color [Black]	P62249;M0R210;A0A087WZ27;M0R3H0;M0R1M5;M0QX76;Q6IPX4	P62249;M0R210;A0A087WZ27;M0R3H0	40S ribosomal protein S16	RPS16;ZNF90			8	8	8	45.2	45.2	45.2	16.445	0	62.809	6578000000	35	0.366039	0.918589	0.144257	0.217032	28.5159	28.6226	29.0351	28.6452	28.4931	28.6025
Color [Black]	P62258;K7EM20;B4DJF2;I3L3T1;K7EIT4	P62258	14-3-3 protein epsilon	YWHAE			15	7	7	24	10.2	10.2	78.928	0	213.88	3911700000	28	0.596004	0.895463	0.201457	0.309373	28.0189	27.6338	27.9311	27.718	27.4717	27.7897
Color [Black]	P62263;H0YB22;E5RH77	P62263;H0YB22;E5RH77	40S ribosomal protein S14	RPS14			9	9	9	41.1	41.1	41.1	16.273	0	113.48	11600000000	50	0.737984	0.879565	0.234723	0.363435	29.5468	29.2696	29.6783	29.1029	29.3133	29.3744
Color [Black]	P62266;D6RD47;D6RDJ2;D6RIX0;D6R9I7	P62266;D6RD47	40S ribosomal protein S23	RPS23			7	7	7	49	49	49	15.807	0	58.624	11891000000	49	0.654491	0.904403	-0.198776	-0.311846	29.1836	29.4038	29.2144	29.6697	29.2578	29.4706
Color [Black]	P62273;A0A087WTT6	P62273;A0A087WTT6	40S ribosomal protein S29	RPS29			2	2	2	32.1	32.1	32.1	6.6767	0	13.097	467200000	12	0.11972	0.915406	0.410392	0.234564	24.2458	24.3354	25.0972	21.7329	25.0618	25.6525
Color [Black]	P62280;M0QZC5;M0R1H5;M0R1H6	P62280;M0QZC5	40S ribosomal protein S11	RPS11			12	12	12	51.9	51.9	51.9	18.431	0	87.363	30977000000	59	0.356854	0.912991	-0.149735	-0.221931	30.5404	31.0368	30.5238	30.798	30.8086	30.9436
Color [Black]	P62424;Q5T8U3;Q5T8U2	P62424;Q5T8U3;Q5T8U2	60S ribosomal protein L7a	RPL7A			15	15	15	50.4	50.4	50.4	29.995	0	118.02	17816000000	77	0.181162	0.961241	0.0589224	0.094458	29.8968	29.8544	30.2276	29.8657	29.9952	29.9411
Color [Black]	P67775;P62714;H0YC23;H0YBN9;E7ESG8;E5RHC1;E5RFI3;E5RHP4	P67775;P62714;H0YC23	Serine/threonine-protein phosphatase 2A catalytic subunit alpha isoform;Serine/threonine-protein phosphatase 2A catalytic subunit beta isoform	PPP2CA;PPP2CB			8	8	7	39.8	39.8	35.3	35.594	0	79.522	910480000	30	0.0540427	0.985007	0.0340652	0.0474947	25.7981	25.4517	25.2156	25.435	25.6996	25.2286
Color [Black]	P62753;A2A3R7	P62753	40S ribosomal protein S6	RPS6			10	10	3	36.5	36.5	8.4	28.68	0	297.6	16422000000	89	0.866146	0.893118	-0.204999	-0.336008	29.6452	29.7748	29.845	29.8313	30.1413	29.9074
Color [Black]	P62805	P62805	Histone H4	HIST1H4A			9	9	9	53.4	53.4	53.4	11.367	0	83.243	51292000000	32	0.41	0.591488	3.2893	0.841805	27.6635	25.2218	34.9523	27.5031	27.9694	22.4972
Color [Black]	P62829;J3KTJ3;C9JD32;J3KT29;B9ZVP7;J3QQT9	P62829;J3KTJ3;C9JD32;J3KT29	60S ribosomal protein L23	RPL23			5	5	5	43.6	43.6	43.6	14.865	0	203.41	10578000000	25	0.446166	0.899528	0.235523	0.323995	29.7145	29.1966	29.3824	29.1044	28.9595	29.5231
Color [Black]	P62854;Q5JNZ5	P62854;Q5JNZ5	40S ribosomal protein S26;Putative 40S ribosomal protein S26-like 1	RPS26;RPS26P11			4	4	4	37.4	37.4	37.4	13.015	0	39.586	6789000000	15	0.0549493	0.955698	0.163797	0.107181	27.1923	28.1613	30.042	29.2989	28.3736	27.2318
Color [Black]	P62899;H7C2W9;C9JU56;B7Z4E3;B7Z4C8;B8ZZK4	P62899;H7C2W9;C9JU56;B7Z4E3;B7Z4C8;B8ZZK4	60S ribosomal protein L31	RPL31			5	5	5	38.4	38.4	38.4	14.463	0	47.856	8625300000	24	0.523587	0.916365	0.109903	0.185558	29.0988	29.0467	28.946	28.8068	29.0765	28.8784
Color [Black]	P62906	P62906	60S ribosomal protein L10a	RPL10A			3	3	3	17.1	17.1	17.1	24.831	0	19.686	379640000	6	0.210778	0.865847	-0.742521	-0.398024	21.9475	21.6499	25.8467	23.7793	24.2629	23.6294
Color [Black]	P62913;Q5VVC9;Q5VVC8	P62913;Q5VVC9;Q5VVC8	60S ribosomal protein L11	RPL11			6	6	6	37.6	37.6	37.6	20.252	0	67.769	8216100000	51	0.0412402	0.989037	-0.0163403	-0.0257379	28.5893	28.668	28.931	28.5876	28.7633	28.8865
Color [Black]	P62937;F8WE65;C9J5S7;E5RIZ5;P0DN26;A0A0H2UH34;A0A0B4J2A2;A0A075B767;A0A075B759;Q9Y536	P62937;F8WE65;C9J5S7	Peptidyl-prolyl cis-trans isomerase A;Peptidyl-prolyl cis-trans isomerase A, N-terminally processed;Peptidyl-prolyl cis-trans isomerase	PPIA			6	6	5	51.5	51.5	43	18.012	0	61.091	1703800000	28	0.076538	0.932524	-0.36006	-0.167081	22.4374	26.1872	27.9709	25.5111	25.7198	26.4449
Color [Black]	P62979	P62979	Ubiquitin-40S ribosomal protein S27a;Ubiquitin;40S ribosomal protein S27a	RPS27A			7	7	2	50.6	50.6	20.5	17.965	0	100.84	12223000000	44	1.64188	0.615	0.526272	0.814297	30.2832	30.2273	30.0341	29.5518	29.9047	29.5093
Color [Black]	P62993;J3KT38;J3QRL5;J3QLF6	P62993	Growth factor receptor-bound protein 2	GRB2			37	37	37	85.1	85.1	85.1	54.052	0	323.31	516190000000	579	0.171278	0.961627	-0.0592105	-0.0938753	36.3127	36.0995	35.8972	36.266	36.1178	36.1033
Color [Black]	P62995;H7C2L4;H7BXF3	P62995;H7C2L4;H7BXF3	Transformer-2 protein homolog beta	TRA2B			4	4	4	17.4	17.4	17.4	33.665	0	29.655	455200000	11	0.681415	0.454943	1.45692	0.989795	23.7437	23.051	25.4672	23.5164	23.0223	21.3524
Color [Black]	P63010;A0A087X253;A0A087WU93;A0A087WZQ6;A0A087WYD1;K7EJ01	P63010;A0A087X253;A0A087WU93;A0A087WZQ6;A0A087WYD1	AP-2 complex subunit beta	AP2B1			18	18	7	23.9	23.9	11.3	104.55	0	177.28	5358100000	44	1.13294	0.761641	0.422273	0.625325	28.7601	28.531	28.221	28.1786	28.1426	27.9241
Color [Black]	P63092;Q5JWF2;S4R3E3;H0Y7F4;Q5JWE9;S4R3V9;A0A0A0MR13	P63092;Q5JWF2;S4R3E3;H0Y7F4	Guanine nucleotide-binding protein G(s) subunit alpha isoforms short;Guanine nucleotide-binding protein G(s) subunit alpha isoforms XLas	GNAS			5	4	4	14.2	11.4	11.4	45.664	0	25.507	369320000	13	0.451569	0.913212	0.150643	0.234042	24.5307	24.7506	24.4658	24.2512	24.3987	24.6453
Color [Black]	P63104;E7EX29;E7ESK7;B0AZS6;E5RIR4;E9PD24;E7EVZ2;B7Z2E6;H0YB80;E5RGE1	P63104;E7EX29	14-3-3 protein zeta/delta	YWHAZ			14	9	8	25	15.9	14.6	77.19	0	263.85	2991300000	49	0.972405	0.89085	-0.199126	-0.334138	27.4608	27.389	27.1729	27.4572	27.5758	27.587
Color [Black]	P63151;E5RFR9;E5RIY1;Q00005;H0YB06;Q9Y2T4	P63151	Serine/threonine-protein phosphatase 2A 55 kDa regulatory subunit B alpha isoform	PPP2R2A			7	7	4	6.4	6.4	3.5	170.1	0	59.62	682500000	30	1.41781	0.739876	0.373133	0.599376	25.6456	25.3477	25.2597	25.0012	25.1184	25.014
Color [Black]	P63244;J3KPE3;H0YAF8;D6RAC2;H0Y8W2;D6RHH4;H0YAM7;D6R9Z1;D6R9L0;D6REE5;D6RFX4;D6RAU2;E9PD14;D6RBD0;D6RFZ9;D6RF23;H0Y8R5;D6RHJ5;D6RGK8;H0Y9P0;D6R909;D6RDI0	P63244;J3KPE3;H0YAF8;D6RAC2;H0Y8W2;D6RHH4;H0YAM7;D6R9Z1;D6R9L0;D6REE5;D6RFX4	Guanine nucleotide-binding protein subunit beta-2-like 1;Guanine nucleotide-binding protein subunit beta-2-like 1, N-terminally processed	GNB2L1			18	18	18	77.9	77.9	77.9	35.076	0	323.31	60709000000	169	0.0517386	0.990568	-0.0115579	-0.0200372	31.9504	31.8705	31.7818	31.9897	31.8618	31.786
Color [Black]	P67936;K7ENT6;K7EMU5;K7ERG3;Q5TCU3;Q5TCU8;P07951;K7EPV9;CON__Q3SX28;U3KQK2;K7EPB9	P67936;K7ENT6;K7EMU5;K7ERG3;Q5TCU3;Q5TCU8;P07951	Tropomyosin alpha-4 chain;Tropomyosin beta chain	TPM4;TPM2			11	7	7	40.3	27.4	27.4	28.521	0	48.285	797950000	18	0.018208	0.993079	-0.0112095	-0.0159083	25.3966	25.6304	24.9601	25.3885	25.4062	25.226
Color [Black]	P68036;A0A1B0GUS4	P68036;A0A1B0GUS4	Ubiquitin-conjugating enzyme E2 L3	UBE2L3			4	4	4	35.7	35.7	35.7	17.861	0	31.426	1086400000	19	0.0686655	0.982235	0.034771	0.0513679	25.91	25.9568	26.0165	25.5951	25.9983	26.1856
Color [Black]	P68104;Q5VTE0;A0A087WVQ9;A0A087WV01;Q05639;Q5JR01;A6PW80	P68104;Q5VTE0;A0A087WVQ9;A0A087WV01	Elongation factor 1-alpha 1;Putative elongation factor 1-alpha-like 3;Elongation factor 1-alpha	EEF1A1;EEF1A1P5			20	20	20	55	55	55	50.14	0	323.31	124830000000	214	0.785917	0.914833	-0.134318	-0.232041	32.8307	32.8081	32.8776	33.1248	32.8851	32.9095
Color [Black]	P68366;C9JEV8;C9JQ00;C9JJQ8;C9JDL2	P68366	Tubulin alpha-4A chain	TUBA4A			21	4	4	58.9	12.1	12.1	49.924	0	147.91	4964600000	25	0.239401	0.953341	0.072162	0.116624	28.7274	28.3795	28.4371	28.5195	28.4598	28.3482
Color [Black]	P78347;C9J6M0;A0A087WW90;A0A0D9SF80;A0A0A0MSY2;Q86UP8;Q6EKJ0	P78347	General transcription factor II-I	GTF2I			15	15	15	6.6	6.6	6.6	308.45	0	127.21	1410700000	41	0.236815	0.986836	-0.0156606	-0.029772	25.89	25.9115	25.9516	25.9632	25.8988	25.9379
Color [Black]	P78371;F8VQ14;F5GWF6	P78371;F8VQ14;F5GWF6	T-complex protein 1 subunit beta	CCT2			15	15	15	37.2	37.2	37.2	57.488	0	229.5	2614400000	41	1.00526	0.720592	0.488214	0.670755	27.0891	27.0326	27.7301	26.752	26.8824	26.7528
Color [Black]	P78406;E9PQ57;E9PPG9;B0QZ36;B0QZ37	P78406;E9PQ57;E9PPG9	mRNA export factor	RAE1			11	11	11	38.6	38.6	38.6	40.968	0	102.62	4824500000	55	0.475358	0.916298	-0.119363	-0.196024	28.0191	28.2408	28.1287	28.2297	28.1068	28.4103
Color [Black]	P78527;F5GX40;H0YG84	P78527	DNA-dependent protein kinase catalytic subunit	PRKDC			137	137	137	39.3	39.3	39.3	469.08	0	323.31	69411000000	642	0.0162929	0.996154	-0.00504239	-0.00836695	32.1049	31.9362	31.7584	31.9476	31.9724	31.8946
Color [Black]	P84095	P84095	Rho-related GTP-binding protein RhoG	RHOG			5	5	4	36.6	36.6	30.9	21.308	0	74.558	671560000	19	0.491592	0.86979	-0.310422	-0.400438	24.7064	25.0539	25.5822	25.4487	25.2327	25.5923
Color [Black]	P84103;A0A087X2D0	P84103;A0A087X2D0	Serine/arginine-rich splicing factor 3	SRSF3			6	6	5	35.4	35.4	26.8	19.329	0	50.391	1780400000	30	0.0266373	0.987193	0.0327136	0.0358751	26.1132	25.9829	27.26	26.5113	26.2798	26.4668
Color [Black]	P98170;B1AKU2	P98170	E3 ubiquitin-protein ligase XIAP	XIAP			21	21	21	53.7	53.7	53.7	56.684	0	171.91	5258300000	90	0.0785938	0.967063	-0.0566025	-0.0750871	28.5563	28.7319	27.959	28.3258	28.6597	28.4315
Color [Black]	Q00604;E9PQ69	Q00604	Norrin	NDP			5	5	4	5.6	5.6	4.4	124.73	0	31.769	430820000	18	0.964457	0.867523	-0.258215	-0.41289	24.6511	24.6621	24.37	24.9798	24.7185	24.7594
Color [Black]	Q00653;M0R119	Q00653	Nuclear factor NF-kappa-B p100 subunit;Nuclear factor NF-kappa-B p52 subunit	NFKB2			12	12	12	16.4	16.4	16.4	96.748	0	75.052	1075600000	20	0.38471	0.921571	0.111954	0.179853	25.5791	25.3694	25.303	25.462	25.3029	25.1507
Color [Black]	Q00839;Q5RI18	Q00839	Heterogeneous nuclear ribonucleoprotein U	HNRNPU			22	22	22	29.6	29.6	29.6	90.583	0	323.31	21562000000	127	0.244885	0.907843	0.252879	0.278484	29.7683	29.7446	30.9648	30.0188	29.7939	29.9064
Color [Black]	Q01085;E7ETJ9;C9JTN7;A6NKZ9;F8WE16;E7ETC0;H7BY49;F8W8I6;P31483	Q01085;E7ETJ9	Nucleolysin TIAR	TIAL1			5	5	5	20	20	20	41.59	0	39.318	460670000	15	0.579782	0.592946	-1.13053	-0.825802	21.9006	24.4814	24.4847	24.8545	24.8882	24.5157
Color [Black]	Q01650;A0A0C4DGL4;H0YJ95;G3V4Z6;Q9UM01;Q92536	Q01650	Large neutral amino acids transporter small subunit 1	SLC7A5			5	5	5	12	12	12	55.01	0	39.61	2644300000	25	0.165212	0.945727	-0.0982183	-0.135676	26.7562	27.2556	27.2994	26.9428	27.2366	27.4264
Color [Black]	Q01780;K7EJ37	Q01780	Exosome component 10	EXOSC10			5	5	5	6.3	6.3	6.3	100.83	0	32.723	257930000	9	0.852309	0.551676	0.851325	0.883041	23.6232	23.557	23.849	23.2878	21.9139	23.2734
Color [Black]	Q02750;H3BRW9	Q02750	Dual specificity mitogen-activated protein kinase kinase 1	MAP2K1			8	8	5	27.5	27.5	16.5	43.439	0	61.931	1013200000	18	0.140585	0.957654	-0.07772	-0.110291	25.7401	26.1281	25.496	25.7323	26.036	25.8291
Color [Black]	Q02878;F8VZ45;U3KQR5;F8VR69;F8VZA3;F8VWR1;F8VU16	Q02878	60S ribosomal protein L6	RPL6			11	11	11	39.2	39.2	39.2	32.728	0	323.31	7230100000	49	0.022421	0.987667	-0.0349172	-0.0342333	27.5839	27.6844	29.1814	28.0656	28.2483	28.2406
Color [Black]	Q04917;A2IDB2	Q04917	14-3-3 protein eta	YWHAH			17	4	3	15	1.5	0.9	508.01	0	29.754	349070000	9	0.243475	0.883357	-0.38018	-0.340492	24.6554	22.9176	24.4975	24.882	24.3774	23.9516
Color [Black]	Q5T760;Q05519;Q5T757	Q5T760;Q05519;Q5T757	Serine/arginine-rich splicing factor 11	SRSF11			2	2	2	8	8	8	42.316	0	19.248	251520000	10	0.539246	0.712537	-0.88285	-0.722076	22.711	21.6993	24.1618	23.9141	23.7631	23.5434
Color [Black]	Q05655;C9K0E3;A0A087X0I9;Q04759	Q05655	Protein kinase C delta type;Protein kinase C delta type regulatory subunit;Protein kinase C delta type catalytic subunit	PRKCD			3	3	3	6.4	6.4	6.4	77.504	0	21.554	238530000	6	0.55894	0.565403	-1.4135	-0.871657	20.8136	24.2617	24.0702	24.4842	24.587	24.3149
Color [Black]	Q06210;E5RJP4	Q06210	Glutamine--fructose-6-phosphate aminotransferase [isomerizing] 1	GFPT1			26	26	23	49.5	49.5	43.5	78.806	0	323.31	8217000000	143	0.603658	0.912062	-0.152515	-0.248727	28.405	28.7849	28.5134	28.7169	28.7331	28.711
Color [Black]	Q06587	Q06587	E3 ubiquitin-protein ligase RING1	RING1			6	6	5	19	19	15.5	42.429	0	49.215	891800000	20	0.473139	0.715178	-0.990512	-0.703736	25.4712	25.7132	22.8792	25.7368	25.642	25.6564
Color [Black]	Q06830;A0A0A0MSI0;A0A0A0MRQ5	Q06830;A0A0A0MSI0	Peroxiredoxin-1	PRDX1			17	17	14	75.9	75.9	64.3	22.11	0	266.55	87727000000	119	0.370842	0.964041	0.0482108	0.0869564	30.3944	30.5021	30.4493	30.3597	30.4896	30.3518
Color [Black]	Q07065	Q07065	Cytoskeleton-associated protein 4	CKAP4			15	15	15	31.6	31.6	31.6	66.022	0	123.83	2160900000	48	0.621753	0.909349	0.170713	0.273817	27.344	27.3851	27.0717	27.2453	27.0137	27.0297
Color [Black]	Q07890;A0A087X277	Q07890	Son of sevenless homolog 2	SOS2			6	2	2	5.6	1.8	1.8	152.98	0	12.524	226890000	4	0.280731	0.830124	-0.758029	-0.477699	21.6912	25.1829	24.4335	24.2954	24.2905	24.9959
Color [Black]	Q08211	Q08211	ATP-dependent RNA helicase A	DHX9			45	45	45	46.3	46.3	46.3	140.96	0	323.31	19337000000	208	0.0414024	0.989926	-0.0204697	-0.0306286	29.7311	29.896	30.1473	30.1788	29.8418	29.8153
Color [Black]	Q08379;B7ZC06;H0Y7B8;A0A087WYC0	Q08379;B7ZC06	Golgin subfamily A member 2	GOLGA2			4	4	4	4.4	4.4	4.4	113.08	0	24.748	427630000	9	0.427733	0.73525	-0.751279	-0.600762	22.2809	24.6338	24.3369	24.5458	24.2639	24.6958
Color [Black]	Q08380;K7EP36;K7EJY8;K7ESM3;K7EKQ5	Q08380	Galectin-3-binding protein	LGALS3BP			9	9	9	19.1	19.1	19.1	65.33	0	72.703	1678600000	49	0.338377	0.916632	-0.134734	-0.202754	26.6507	26.7704	26.2982	26.8427	26.726	26.5549
Color [Black]	Q08J23;A0A140T9Y7	Q08J23	tRNA (cytosine(34)-C(5))-methyltransferase	NSUN2			23	23	23	37.4	37.4	37.4	86.47	0	180.94	5224900000	86	0.364853	0.916034	0.142742	0.215166	28.627	28.1612	28.1868	28.2897	28.0751	28.182
Color [Black]	Q09666;E9PJZ0;E9PKR9;E9PJC6;E9PLK4;E9PQE3	Q09666	Neuroblast differentiation-associated protein AHNAK	AHNAK			122	122	122	40.4	40.4	40.4	629.09	0	323.31	26614000000	386	0.1585	0.945876	-0.104137	-0.13953	29.6702	29.4585	28.8579	29.5082	29.4105	29.3803
Color [Black]	Q12774;H0Y895;C9J591;A5YM69	Q12774;H0Y895	Rho guanine nucleotide exchange factor 5	ARHGEF5			29	29	29	23.9	23.9	23.9	176.8	0	323.31	4107700000	107	0.273823	0.917961	-0.151168	-0.209533	29.0388	28.9871	28.3613	28.981	28.8665	28.9933
Color [Black]	Q12788;J3KNP2;A0A087WYP7	Q12788;J3KNP2	Transducin beta-like protein 3	TBL3			12	12	12	21.2	21.2	21.2	89.034	0	79.113	955560000	34	0.200058	0.914428	0.216118	0.235921	25.5909	25.1764	26.5705	25.4749	25.5763	25.6383
Color [Black]	Q12789;H3BRD0;H3BU37	Q12789	General transcription factor 3C polypeptide 1	GTF3C1			22	22	22	13.4	13.4	13.4	238.87	0	211.77	1519800000	46	0.537469	0.843789	0.345174	0.440639	26.4047	25.7571	25.642	25.3445	25.8756	25.5482
Color [Black]	Q12802;H0YMW2;A0A087WY36;A0A087WTD7;A8MYJ1;A0A087X047	Q12802;H0YMW2	A-kinase anchor protein 13	AKAP13			15	15	15	7.9	7.9	7.9	307.55	0	105.95	1176200000	56	0.30725	0.896655	-0.27448	-0.317645	25.7955	25.4283	24.6054	25.5655	25.3818	25.7053
Color [Black]	Q12888;A6NNK5;C9JXV0;H7C3N7;M0R142;H7C495;H7BZY0	Q12888;A6NNK5;C9JXV0	Tumor suppressor p53-binding protein 1	TP53BP1			26	26	26	17.9	17.9	17.9	213.57	0	182.89	1873600000	61	0.568395	0.869097	0.274502	0.384096	25.1776	25.0612	25.4953	24.6438	25.222	25.0448
Color [Black]	Q12904;D6R937	Q12904	Aminoacyl tRNA synthase complex-interacting multifunctional protein 1;Endothelial monocyte-activating polypeptide 2	AIMP1			11	11	11	47.8	47.8	47.8	34.352	0	161.47	2729000000	51	0.825954	0.708811	-0.579257	-0.702115	26.3659	26.7746	25.6983	26.7186	27.0127	26.8453
Color [Black]	Q12906;K7EQR9	Q12906	Interleukin enhancer-binding factor 3	ILF3			13	7	6	21.6	9.2	8.2	95.337	0	89.925	2035000000	22	0.222882	0.856535	-0.791264	-0.41958	22.9395	22.567	26.8275	24.4416	25.3189	24.9472
Color [Black]	Q12965;H0YLE5;O00160;H0YNQ8;H0YNB0;H0YN00;M0QXU2;H0YLJ4	Q12965	Unconventional myosin-Ie	MYO1E			12	12	12	12.9	12.9	12.9	127.06	0	74.279	701720000	26	0.615049	0.782221	0.457076	0.548249	24.8384	24.2861	25.2836	24.3589	24.0488	24.6292
Color [Black]	Q12986	Q12986	Transcriptional repressor NF-X1	NFX1			5	5	5	6.3	6.3	6.3	124.39	0	30.428	215620000	12	0.281061	0.911162	-0.181997	-0.239257	22.9187	22.1789	22.9669	22.8312	22.9768	22.8025
Color [Black]	Q13045;J3KS54;J3QQQ2;K7EP37;K7EP27;J3QQU5;J3QLR6;K7EQZ7;J3KS39	Q13045;J3KS54	Protein flightless-1 homolog	FLII			15	15	15	15.8	15.8	15.8	144.75	0	106.37	2323200000	42	0.0365192	0.993892	-0.0083402	-0.0144451	27.2555	27.2905	27.0593	27.1534	27.2338	27.2431
Color [Black]	Q13057;K7ES73;K7EN91;K7EP09;K7EPT0;K7EQ60;K7ESK6;K7EPC2	Q13057	Bifunctional coenzyme A synthase;Phosphopantetheine adenylyltransferase;Dephospho-CoA kinase	COASY			7	7	7	16.1	16.1	16.1	62.328	0	49.342	567530000	26	0.324042	0.9032	0.248208	0.304719	24.3511	24.4601	25.3255	24.37	24.5827	24.4394
Color [Black]	Q13085;Q59FY4;A0A0C4DGT1;A0A087WWN5;A0A087WYK6;A0A087X2F8;A0A087WYS8;A2AB25	Q13085	Acetyl-CoA carboxylase 1;Biotin carboxylase	ACACA			100	100	86	33.5	33.5	29.1	436.46	0	323.31	89960000000	615	0.273639	0.925102	-0.109046	-0.165262	32.4561	32.4571	31.9805	32.4211	32.4306	32.3692
Color [Black]	Q13131;Q96E92;A0A087WXX9;P54646	Q13131;Q96E92	5-AMP-activated protein kinase catalytic subunit alpha-1	PRKAA1			5	5	5	6.9	6.9	6.9	118.34	0	34.734	267290000	11	0.166374	0.950245	-0.0919552	-0.129818	23.9983	24.1855	23.6177	24.2597	23.9829	23.8348
Color [Black]	Q13148;A0A087WX29;B1AKP7;A0A087X260;A0A087WYY0;E9PLJ0;K7EJM5;K7EN94;A0A087WXQ5;A0A087WV68;A0A087WW61;A0A087WX67;A0A087WXV3;A0A087WZC9;A0A087WTZ4;K7EL26;K7EJ99;A0A0A0MSV7;A0A087WYE7	Q13148;A0A087WX29;B1AKP7;A0A087X260;A0A087WYY0;E9PLJ0;K7EJM5;K7EN94;A0A087WXQ5;A0A087WV68	TAR DNA-binding protein 43	TARDBP;IPO7			7	7	7	22.7	22.7	22.7	44.739	0	155.48	3143600000	27	2.1323	0.844122	-0.25901	-0.469584	27.5438	27.4475	27.4852	27.7898	27.799	27.6648
Color [Black]	Q13151	Q13151	Heterogeneous nuclear ribonucleoprotein A0	HNRNPA0			9	9	9	38.4	38.4	38.4	30.84	0	323.31	13180000000	63	1.54433	0.747665	-0.381161	-0.621026	29.3736	29.4555	29.7231	29.8373	29.9802	29.8781
Color [Black]	Q13162;H7C3T4;A6NG45	Q13162;H7C3T4	Peroxiredoxin-4	PRDX4			10	8	7	49.8	45.4	40.6	30.54	0	57.195	1887300000	44	0.614101	0.744406	0.603985	0.641477	28.2382	27.7453	26.7615	27.0378	27.0781	26.8173
Color [Black]	Q13185;C9JMM0;S4R2Y4;H3BSU0	Q13185	Chromobox protein homolog 3	CBX3			4	3	3	26.8	20.2	20.2	20.811	0	30.755	405950000	5	0.616553	0.799556	0.417833	0.519434	24.2956	24.2595	25.1619	24.2893	24.0292	24.1451
Color [Black]	Q13200;H7C1H2;H7C2Q3;C9JPC0	Q13200	26S proteasome non-ATPase regulatory subunit 2	PSMD2			15	15	15	19.3	19.3	19.3	100.2	0	113.85	3107200000	63	0.480556	0.95552	-0.0573196	-0.103874	27.5003	27.5815	27.4205	27.5603	27.5966	27.5174
Color [Black]	Q13228;H0Y532;A6PVX1;F8WCR4;F2Z2W8;C9JVL0	Q13228;H0Y532	Selenium-binding protein 1	SELENBP1			9	9	9	27.8	27.8	27.8	52.39	0	62.024	645990000	27	0.225384	0.950135	-0.0789801	-0.12399	25.2416	24.8642	24.8137	25.0978	25.0358	25.0229
Color [Black]	Q13237;O15054	Q13237	cGMP-dependent protein kinase 2	PRKG2			5	5	5	5	5	5	147.3	0	34.142	1421100000	15	0.102424	0.956797	-0.0911318	-0.111144	24.7979	25.2951	25.859	25.4042	25.2517	25.5695
Color [Black]	Q13263;M0R0K9;M0R2I3;M0R3C0	Q13263;M0R0K9	Transcription intermediary factor 1-beta	TRIM28			8	8	8	11.9	11.9	11.9	88.549	0	76.03	796070000	20	0.328201	0.837404	-0.498295	-0.443086	24.4438	22.6728	24.6077	24.5118	24.4583	24.2491
Color [Black]	Q13347;Q5TFK1	Q13347	Eukaryotic translation initiation factor 3 subunit I	EIF3I			9	9	9	32	32	32	36.501	0	60.659	1821100000	33	0.0881092	0.982955	-0.0264715	-0.0436277	26.6652	26.4248	26.5889	26.7452	26.4959	26.5172
Color [Black]	Q13480;B7Z3B9;H0Y8F4;D6RIF8;D6RIS0	Q13480;B7Z3B9	GRB2-associated-binding protein 1	GAB1			6	6	6	10.8	10.8	10.8	76.615	0	42.054	367370000	13	1.97226	0.0743158	1.16614	1.53843	25.0217	25.6233	25.4168	24.112	24.545	23.9064
Color [Black]	Q13492;H0YCY1;E9PI56;E9PKP6;E9PLJ8;E9PK13;E9PJT1;E5RFU0;E5RHK9;E5RFC6;E5RK51;E5RIJ5;E5RGY9;O60641	Q13492	Phosphatidylinositol-binding clathrin assembly protein	PICALM			16	16	9	38.2	38.2	23.5	70.754	0	323.31	15412000000	80	0.582016	0.866028	-0.268008	-0.379979	29.8988	29.8895	29.298	30.0538	29.875	29.9615
Color [Black]	Q13501;E7EMC7;E9PFW8;C9JRJ8;E3W990;D6RBF1;C9J6J8	Q13501;E7EMC7;E9PFW8	Sequestosome-1	SQSTM1			12	12	12	41.6	41.6	41.6	47.687	0	323.31	3145100000	65	0.118611	0.982048	0.0251687	0.0435984	27.6239	27.4478	27.461	27.5892	27.4175	27.4505
Color [Black]	Q13546	Q13546	Receptor-interacting serine/threonine-protein kinase 1	RIPK1			7	7	7	13.1	13.1	13.1	75.93	0	44.302	535700000	13	1.0052	0.88589	-0.223485	-0.369819	24.3765	24.6285	24.2875	24.6798	24.6119	24.6713
Color [Black]	Q13547;Q5TEE2	Q13547;Q5TEE2	Histone deacetylase 1	HDAC1			8	6	6	19.7	14.7	14.7	55.102	0	37.498	1355900000	21	0.437725	0.717567	-1.36413	-0.742954	21.9218	26.1667	25.6167	25.7531	25.9738	26.0707
Color [Black]	Q13572	Q13572	Inositol-tetrakisphosphate 1-kinase	ITPK1			22	22	20	9.4	9.4	8.8	358.17	0	238.87	2860500000	42	0.40359	0.913988	0.160775	0.240389	27.5413	27.258	27.3534	26.9468	27.4473	27.2763
Color [Black]	Q13610	Q13610	Periodic tryptophan protein 1 homolog	PWP1			56	56	19	32.4	32.4	10.3	246.91	0	323.31	277410000000	654	0.000903446	0.999831	-0.000166575	-0.000297393	34.1175	34.1822	33.9907	34.1321	34.0588	34.1
Color [Black]	Q13616;A0A0C4DGX4	Q13616;A0A0C4DGX4	Cullin-1	CUL1			5	5	5	7.7	7.7	7.7	89.677	0	31.116	192830000	14	0.0705327	0.956201	-0.104332	-0.102526	22.2551	23.6324	23.8571	23.5117	23.4533	23.0927
Color [Black]	Q13619;A0A0A0MR50;A0A087WWN2	Q13619;A0A0A0MR50	Cullin-4A	CUL4A			20	20	15	29.9	29.9	22.7	87.679	0	152.9	2133500000	62	1.34674	0.87881	-0.205103	-0.359066	26.7558	26.7309	26.8775	26.9123	26.9692	27.0981
Color [Black]	Q13838;Q5STU3;A0A0G2JJZ9;F6WLT2;A0A140T9X3;A0A0A0MT12;F6TRA5;F6S4E6;A0A140T996;F6UJC5;A0A140TA18;A0A140T9X9;A0A140T9L4;A0A140T973;A0A140T9K1;H0Y400;I3L2L1	Q13838;Q5STU3;A0A0G2JJZ9;F6WLT2;A0A140T9X3;A0A0A0MT12;F6TRA5;F6S4E6	Spliceosome RNA helicase DDX39B	DDX39B			16	14	4	2	1.7	0.5	1091.1	0	92.097	3701200000	48	0.268431	0.93271	0.0996552	0.153666	28.1362	27.7607	27.7774	27.8906	27.8599	27.6248
Color [Black]	Q13907;C9JKM8;C9JD53	Q13907	Isopentenyl-diphosphate Delta-isomerase 1	IDI1			6	6	6	39.6	39.6	39.6	26.319	0	55.69	474320000	23	0.243824	0.946787	0.0874685	0.136312	25.2446	25.2228	24.9302	24.993	24.9057	25.2365
Color [Black]	Q14008;E9PQH5;H0YCF6;H0YEK7	Q14008	Cytoskeleton-associated protein 5	CKAP5			13	13	13	8.9	8.9	8.9	225.49	0	81.25	659160000	32	0.112399	0.961878	0.0632229	0.0898204	25.5015	25.1556	24.9047	25.222	25.2416	24.9086
Color [Black]	Q14019;H3BT58	Q14019;H3BT58	Coactosin-like protein	COTL1			6	6	6	36.6	36.6	36.6	15.945	0	40.486	1386500000	30	0.149432	0.952361	-0.0911121	-0.125296	26.7907	26.6733	26.1228	26.7605	26.6633	26.4363
Color [Black]	Q14103;H0YA96;H0Y8G5;D6RAF8;D6RF44	Q14103;H0YA96;H0Y8G5;D6RAF8	Heterogeneous nuclear ribonucleoprotein D0	HNRNPD			5	5	3	14.4	14.4	6.5	38.434	0	75.16	2246800000	29	0.614555	0.885495	0.225527	0.339256	26.402	26.2542	26.7294	26.3164	26.3286	26.064
Color [Black]	Q14145;K7ESE0;K7EJ49;K7EJD8;K7EQX2;K7EPZ3	Q14145	Kelch-like ECH-associated protein 1	KEAP1			12	12	12	24.5	24.5	24.5	69.666	0	72.396	1099100000	33	0.577066	0.868933	0.287609	0.39836	25.9409	25.5827	25.181	25.3203	25.3068	25.2146
Color [Black]	Q14151;K7EQU4;K7ERX3	Q14151	Scaffold attachment factor B2	SAFB2			8	4	4	8.2	4	4	107.47	0	24.06	246540000	6	0.131607	0.91761	-0.194314	-0.186289	22.5816	22.6288	23.9182	23.6821	22.6133	23.4161
Color [Black]	Q14152	Q14152	Eukaryotic translation initiation factor 3 subunit A	EIF3A			15	15	15	14	14	14	166.57	0	323.31	2119500000	62	0.587159	0.893802	0.217393	0.326771	26.8682	26.5855	27.0574	26.6707	26.7477	26.4406
Color [Black]	Q14157;F8W726;Q5VU77;Q5VU78;Q5VU79;Q5VU81;Q5VU80;H0Y5H6	Q14157;F8W726;Q5VU77	Ubiquitin-associated protein 2-like	UBAP2L			18	18	16	26.1	26.1	22.9	114.53	0	213.19	6381400000	102	0.307462	0.923643	-0.12676	-0.189745	28.6021	28.3692	28.153	28.7152	28.4011	28.3883
Color [Black]	Q14166	Q14166	Tubulin--tyrosine ligase-like protein 12	TTLL12			12	12	12	29.8	29.8	29.8	74.403	0	107.18	992570000	46	0.0403028	0.98662	-0.028663	-0.0386368	25.6669	25.6237	26.1118	25.5442	25.7686	26.1757
Color [Black]	Q14204;H0YJ21	Q14204	Cytoplasmic dynein 1 heavy chain 1	DYNC1H1			94	94	94	25.8	25.8	25.8	532.4	0	323.31	12639000000	317	0.151651	0.976944	-0.0361341	-0.0613571	29.462	29.3993	29.2204	29.3088	29.4875	29.3939
Color [Black]	Q14247;H0YCD9;H0YEV2	Q14247	Src substrate cortactin	CTTN			18	18	18	33.6	33.6	33.6	61.585	0	147.73	4092000000	58	1.86151	0.741912	-0.348447	-0.597606	25.7331	25.8141	25.6946	26.0547	25.9908	26.2416
Color [Black]	Q14258	Q14258	E3 ubiquitin/ISG15 ligase TRIM25	TRIM25			15	15	15	31	31	31	70.973	0	172.51	2735300000	36	0.297426	0.951924	0.0764771	0.126549	26.7713	26.6506	26.4786	26.6649	26.4553	26.5508
Color [Black]	Q14444;G3V153;E9PLA9	Q14444;G3V153;E9PLA9	Caprin-1	CAPRIN1			9	9	9	13.8	13.8	13.8	78.365	0	129.83	3762400000	31	0.179411	0.934268	-0.110336	-0.15036	25.3893	25.6665	25.7648	25.3079	25.9007	25.9429
Color [Black]	Q14498;A0A0U1RQH7;H0Y4X3;G3XAC6;A0A0U1RQW2;Q5QP23;A0A087X122;Q5QP22	Q14498;A0A0U1RQH7;H0Y4X3;G3XAC6;A0A0U1RQW2	RNA-binding protein 39	RBM39			9	9	7	23.2	23.2	17.7	59.379	0	62.22	969350000	40	0.220842	0.926499	0.11069	0.159169	25.7653	25.7736	26.2427	25.8689	25.9849	25.5957
Color [Black]	Q14566	Q14566	DNA replication licensing factor MCM6	MCM6			21	21	21	32.4	32.4	32.4	92.888	0	139.13	2721400000	66	1.08554	0.915038	-0.134251	-0.240532	27.4267	27.3428	27.3095	27.4087	27.5042	27.5689
Color [Black]	Q14596;B7Z5R6	Q14596;B7Z5R6	Next to BRCA1 gene 1 protein	NBR1			5	5	5	6.2	6.2	6.2	107.41	0	34.011	347020000	10	0.855229	0.2848	-1.82793	-1.22407	21.5098	21.768	24.5883	24.4399	24.2459	24.6642
Color [Black]	Q14671;H0YEH2;Q5T1Z4;Q5T1Z8;E9PR38;H0YDK8;H0YC97;H0YDC5;E9PM68;E9PL65;E9PMX1;H0YDQ6	Q14671;H0YEH2;Q5T1Z4;Q5T1Z8;E9PR38;H0YDK8	Pumilio homolog 1	PUM1			20	20	16	21.6	21.6	17.9	126.47	0	323.31	4543200000	84	0.931991	0.880044	-0.219802	-0.360185	28.089	28.1573	27.8143	28.1851	28.3027	28.2322
Color [Black]	Q14677	Q14677	Clathrin interactor 1	CLINT1			4	4	4	8	8	8	68.259	0	36.582	9909300000	16	0.00733142	0.996661	0.00871531	0.00978763	30.1832	30.036	29.098	30.1475	29.5531	29.5905
Color [Black]	Q14683;G8JLG1;H0Y7K8;V9GYN9	Q14683;G8JLG1	Structural maintenance of chromosomes protein 1A;Structural maintenance of chromosomes protein	SMC1A			22	22	19	19.3	19.3	17.3	143.23	0	158.95	2276400000	65	0.768883	0.849115	0.321987	0.464749	26.685	26.9704	27.2979	26.7917	26.6682	26.5275
Color [Black]	Q14687;H0Y613;H7C3B5;C9JLW9	Q14687;H0Y613	Genetic suppressor element 1	GSE1			15	15	15	17.4	17.4	17.4	136.16	0	110.28	1818600000	47	0.442137	0.929111	0.0990594	0.166153	26.7259	26.7265	26.9864	26.7	26.6498	26.7918
Color [Black]	Q14694;H3BQP1;H3BNS8	Q14694;H3BQP1	Ubiquitin carboxyl-terminal hydrolase 10	USP10			6	6	4	10.3	10.3	5.9	87.133	0	37.828	690050000	14	0.428657	0.721618	-1.25333	-0.716276	21.3624	25.2184	24.9929	25.055	25.1572	25.1215
Color [Black]	Q14697;F5H6X6;E9PKU7;E9PNH1	Q14697;F5H6X6;E9PKU7	Neutral alpha-glucosidase AB	GANAB			13	13	13	19.2	19.2	19.2	106.87	0	93.64	1783800000	74	0.0698181	0.98123	-0.0354347	-0.0523032	26.4373	26.904	26.9802	26.7567	26.7579	26.9133
Color [Black]	Q14739;C9JXK0;C9JES9	Q14739;C9JXK0	Lamin-B receptor	LBR			8	8	8	15.4	15.4	15.4	70.702	0	63.205	1541200000	20	0.210801	0.918382	-0.148755	-0.192305	26.9343	26.3953	26.2036	26.9673	26.6062	26.4059
Color [Black]	Q14764;H3BP76;H3BUK7;H3BNF6;H3BRL2;H3BQK6	Q14764	Major vault protein	MVP			5	5	5	6.3	6.3	6.3	99.326	0	29.43	257780000	9	0.992322	0.855926	-0.262328	-0.420421	23.637	23.7373	23.5164	24.0552	23.9298	23.6928
Color [Black]	Q14789;E7EU81;H0Y867;H7C5I7	Q14789;E7EU81	Golgin subfamily B member 1	GOLGB1			34	34	34	11.8	11.8	11.8	376.01	0	240.97	2161700000	60	0.20114	0.912766	-0.20815	-0.231579	25.3534	25.7423	25.6623	25.7571	25.1539	26.4714
Color [Black]	Q14847;C9J9W2;F6S2S5;K7ESD6	Q14847;C9J9W2	LIM and SH3 domain protein 1	LASP1			9	9	9	36.8	36.8	36.8	29.717	0	190.58	2210800000	26	0.390093	0.913624	0.144636	0.220363	24.8183	24.6631	24.4226	24.7006	24.3669	24.4026
Color [Black]	Q14966;A0A096LPH6;A0A096LPI0;A0A096LPB4;A0A096LNR2;A0A096LNX0;A0A096LNQ0;C9JWN0;A0A096LPK8;A0A096LNS4	Q14966;A0A096LPH6	Zinc finger protein 638	ZNF638			14	14	14	8.4	8.4	8.4	220.62	0	92.936	728360000	26	0.525067	0.64096	-1.21683	-0.800949	22.0964	25.1284	25.1749	25.3728	25.2741	25.4033
Color [Black]	Q14974;J3KTM9;J3QR48;J3QKQ5	Q14974;J3KTM9	Importin subunit beta-1	KPNB1			14	14	14	22.9	22.9	22.9	97.169	0	201.33	3485500000	58	0.48633	0.923602	0.113593	0.188804	27.7586	27.7889	27.4773	27.5712	27.519	27.5938
Color [Black]	Q14980;A0A087WY61;H0YFY6;F5H4J1;F5H6Y5;K4DIE0;F5H2F3;F5H3L6;F5H0Z7;F5H763;F5GZW1;F5H1L0;F8W6T3;F5H7R5;F5H4Y4;F5GWK2;F5H073;F5H068	Q14980;A0A087WY61;H0YFY6	Nuclear mitotic apparatus protein 1	NUMA1			57	57	56	34.5	34.5	33.9	238.26	0	323.31	7966200000	223	0.679564	0.930109	-0.0946515	-0.168032	28.0398	28.005	27.8474	28.0941	28.0651	28.017
Color [Black]	Q14990;Q5VZ88;A0A0J9YY46;D6RHE6;J3QS66;F8WBX2;D6RBM6;Q9Y530;I3L407	Q14990	Outer dense fiber protein 1	ODF1			20	20	20	22.6	22.6	22.6	134.29	0	154.91	3857300000	65	1.61999	0.899209	-0.170324	-0.310754	27.7291	27.7496	27.7758	27.9526	27.8311	27.9818
Color [Black]	Q14C86;F8W9S7;C9IZ08;B0QZ65;B4DGD8;H0Y4E7;H0Y7I9;A0A0A0MQV8;C9IZX9	Q14C86;F8W9S7;C9IZ08;B0QZ65;B4DGD8	GTPase-activating protein and VPS9 domain-containing protein 1	GAPVD1			16	16	16	13.5	13.5	13.5	164.98	0	104.34	1973300000	66	0.237492	0.93593	-0.098245	-0.148224	26.6356	26.9612	26.4241	26.7049	26.7511	26.8597
Color [Black]	Q15008;H7C531;C9J0E9	Q15008;H7C531	26S proteasome non-ATPase regulatory subunit 6	PSMD6			5	5	5	14.7	14.7	14.7	45.531	0	31.755	365070000	17	0.328641	0.781022	0.821702	0.537481	24.471	24.7583	24.7675	24.447	25.2377	21.847
Color [Black]	Q15020;F8VV04;F8VVK9;H0YHU8;F8VZM2;F8W667	Q15020;F8VV04	Squamous cell carcinoma antigen recognized by T-cells 3	SART3			6	6	6	7.2	7.2	7.2	109.93	0	45.534	250350000	11	0.176478	0.912597	-0.241545	-0.236954	22.886	22.031	23.7696	23.3768	23.1193	22.9151
Color [Black]	Q15021;E7EN77;F5GZK7	Q15021	Condensin complex subunit 1	NCAPD2			17	17	17	16.8	16.8	16.8	157.18	0	120.95	1568600000	55	0.19783	0.962985	0.0519994	0.0865076	26.4862	26.4096	26.2481	26.2235	26.2955	26.4688
Color [Black]	Q15029;K7EP67;K7EJ74	Q15029	116 kDa U5 small nuclear ribonucleoprotein component	EFTUD2			21	20	20	28.5	27.5	27.5	109.43	0	137.51	1831500000	43	0.219757	0.885094	0.464477	0.350922	24.4074	24.3129	26.7772	24.484	24.5867	25.0332
Color [Black]	Q15042	Q15042	Rab3 GTPase-activating protein catalytic subunit	RAB3GAP1			5	5	5	7.4	7.4	7.4	110.52	0	32.039	300680000	19	0.0789212	0.981091	-0.0351836	-0.0535384	24.2902	24.4344	23.9381	24.1928	24.2107	24.3647
Color [Black]	Q15046;H3BVA8;J3KRL2;H3BPV7;C9J0X5	Q15046	Lysine--tRNA ligase	KARS			10	10	9	5.8	5.8	5.5	249.1	0	67.12	1003400000	35	0.380983	0.957158	0.0638975	0.112005	25.5964	25.6479	25.8271	25.6131	25.6234	25.6433
Color [Black]	Q15058	Q15058	Kinesin-like protein KIF14	KIF14			12	12	12	8.4	8.4	8.4	186.49	0	72.456	1583200000	29	0.84337	0.706667	0.557594	0.691008	26.3692	26.3049	27.2475	26.0029	26.1016	26.1443
Color [Black]	Q15149;E9PMV1;H0YDN1;E9PKG0;E9PQ28	Q15149	Plectin	PLEC			206	206	197	49.8	49.8	47.2	531.78	0	323.31	95523000000	984	1.93843	0.842727	0.259361	0.464225	31.9082	31.9004	31.9137	31.5416	31.7436	31.6591
Color [Black]	Q15181;Q5SQT6	Q15181;Q5SQT6	Inorganic pyrophosphatase	PPA1			12	12	12	65.1	65.1	65.1	32.66	0	112.66	2850300000	41	0.710787	0.95096	-0.0678978	-0.124897	27.285	27.3661	27.2704	27.346	27.4387	27.3405
Color [Black]	Q15233;H7C367;C9JYS8;C9IZL7	Q15233;H7C367;C9JYS8	Non-POU domain-containing octamer-binding protein	NONO			23	23	19	49.7	49.7	41.2	54.231	0	323.31	48066000000	138	0.167963	0.918109	-0.19887	-0.210048	30.7752	30.8572	32.1126	31.4268	31.266	31.6488
Color [Black]	Q15293;E9PP27	Q15293	Reticulocalbin-1	RCN1			5	5	5	20.2	20.2	20.2	38.89	0	47.642	1021600000	22	0.264664	0.911273	-0.19376	-0.24455	26.9476	26.3777	26.8958	27.1063	26.4809	27.2152
Color [Black]	Q15365;F8VTZ0;H3BSP4;C9K0A2;F8WC71;C9IZV9;C9J7A9;C9JSA6;C9J5V4;C9JTY5;C9JZY3;C9J0A4;F6TJN8;P57723	Q15365	Poly(rC)-binding protein 1	PCBP1			17	13	13	82.3	69.1	69.1	37.497	0	323.31	22574000000	87	0.180076	0.977983	0.0383116	0.0659498	30.43	30.214	30.1883	30.2144	30.212	30.2909
Color [Black]	Q15366;H3BSS4	Q15366	Poly(rC)-binding protein 2	PCBP2			15	10	2	69	52.3	6.3	38.58	0	323.31	16915000000	78	1.38944	0.86803	-0.229118	-0.397142	30.0117	29.8225	29.9232	30.2525	30.0707	30.1216
Color [Black]	Q15386	Q15386	Ubiquitin-protein ligase E3C	UBE3C			14	14	14	17.4	17.4	17.4	123.92	0	110.03	1361600000	60	0.0420986	0.989845	-0.0207513	-0.0310682	26.6366	26.5295	26.1086	26.3599	26.4538	26.5231
Color [Black]	Q3LIE7;Q15392;H7C4B7	Q3LIE7;Q15392;H7C4B7	Delta(24)-sterol reductase	Nbla03646;DHCR24			3	3	3	7	7	7	49.436	0	34.441	604280000	10	0.506125	0.630571	-1.3376	-0.807499	22.0526	25.6637	25.3377	25.8177	25.5229	25.7261
Color [Black]	Q15393;J3QL37;J3QRB2	Q15393	Splicing factor 3B subunit 3	SF3B3			13	13	13	13.3	13.3	13.3	135.58	0	109.49	1581300000	43	0.0989881	0.97016	0.0560824	0.0797581	25.7709	25.8262	26.3914	25.8517	25.9786	25.99
Color [Black]	Q15424;K7EII0;K7ES42	Q15424	Scaffold attachment factor B1	SAFB			9	9	5	11.6	11.6	7.2	102.64	0	57.391	903220000	20	0.321758	0.787093	0.870033	0.540634	23.5793	24.1553	27.1094	24.4383	23.9848	23.8109
Color [Black]	Q15437;Q5QPE1;Q5QPE2	Q15437	Protein transport protein Sec23B	SEC23B			12	12	9	20.2	20.2	15.5	86.478	0	81.74	1258900000	48	0.352116	0.963194	-0.0518742	-0.0924314	25.7011	25.7578	25.7367	25.8362	25.6661	25.8489
Color [Black]	Q15477;H7C5N0;B4E0B4;H7C4L3;F8WDE8	Q15477	Helicase SKI2W	SKIV2L			14	14	14	16.9	16.9	16.9	137.75	0	96.479	984040000	50	0.131974	0.968609	0.0539481	0.0829464	25.4024	25.8968	25.7297	25.6334	25.5495	25.6841
Color [Black]	Q15583;H0Y9Q0;U3KQE9	Q15583	Homeobox protein TGIF1	TGIF1			4	4	3	4.1	4.1	2.8	149.13	0	25.09	375900000	21	0.0629383	0.983641	-0.0287793	-0.0436773	25.0069	25.0007	24.6149	25.0867	24.8074	24.8148
Color [Black]	Q15596;E7EWM1;H0YBB6	Q15596;E7EWM1	Nuclear receptor coactivator 2	NCOA2			6	6	6	4.3	4.3	4.3	159.15	0	36.255	277590000	12	0.798737	0.454231	-1.17171	-0.994782	24.5951	22.6995	22.7631	24.7842	24.8052	23.9834
Color [Black]	Q15645;H0YAL2	Q15645	Pachytene checkpoint protein 2 homolog	TRIP13			15	15	15	11.9	11.9	11.9	161.33	0	135.9	6746700000	95	1.11292	0.95572	0.0529111	0.101293	28.6096	28.5558	28.5767	28.5131	28.5105	28.5597
Color [Black]	Q15652;H7BXU7	Q15652;H7BXU7	Probable JmjC domain-containing histone demethylation protein 2C	JMJD1C			10	10	10	5.4	5.4	5.4	284.52	0	64.219	438890000	10	0.425658	0.74622	-0.771617	-0.605627	22.2692	24.5858	24.5607	24.3967	24.6083	24.7256
Color [Black]	Q15654;H7BZE2;A0A0D9SFS2	Q15654	Thyroid receptor-interacting protein 6	TRIP6			9	9	9	24.4	24.4	24.4	50.287	0	82.471	2052600000	51	0.3704	0.909376	-0.200135	-0.275607	25.5269	25.7313	26.2744	25.9768	26.0507	26.1056
Color [Black]	Q15717;M0QZR9;M0R055;B1AM48;B1APY9;B1APY8;A0A0A0MRX1;A0A0R4J2E6;Q12926;P26378	Q15717;M0QZR9	ELAV-like protein 1	ELAVL1			8	8	8	29.1	29.1	29.1	36.091	0	118.11	4065900000	58	0.2671	0.925954	0.109822	0.165301	27.6262	27.9365	28.0613	27.9122	27.5704	27.8119
Color [Black]	Q15758;M0QXM4;M0QX44	Q15758;M0QXM4	Neutral amino acid transporter B(0);Amino acid transporter	SLC1A5			6	6	6	13.9	13.9	13.9	56.598	0	63.058	1201600000	40	0.378202	0.911025	-0.1486	-0.223475	26.57	26.286	26.0112	26.406	26.5063	26.4007
Color [Black]	Q15773;F5H0Y3	Q15773	Myeloid leukemia factor 2	MLF2			4	4	4	9.3	9.3	9.3	58.163	0	25.355	808820000	12	0.367746	0.722626	-1.4824	-0.678283	20.9417	26.0508	25.9132	25.9875	25.8214	25.5439
Color [Black]	Q15800;D6REA2;D6RDP9;D6R952	Q15800;D6REA2;D6RDP9;D6R952	Methylsterol monooxygenase 1	MSMO1			2	2	2	8.9	8.9	8.9	35.215	0	17.717	111380000	6	0.375705	0.865193	-0.332022	-0.381347	22.7788	23.6961	24.011	23.836	23.7756	23.8704
Color [Black]	Q16401;F2Z3J2;Q4VXH0	Q16401	26S proteasome non-ATPase regulatory subunit 5	PSMD5			6	6	6	15.3	15.3	15.3	56.195	0	47.528	411530000	20	0.497843	0.895615	-0.219887	-0.317374	24.5687	24.5023	24.2708	24.3321	24.8885	24.7808
Color [Black]	Q16513;H0Y429;K7EL10;Q6P5Z2;Q16512	Q16513	Serine/threonine-protein kinase N2	PKN2			17	17	7	9.5	9.5	3.4	277.29	0	113.69	1379600000	53	0.119905	0.985221	0.0234674	0.0410732	25.9708	26.1757	26.189	26.0959	26.1013	26.0678
Color [Black]	Q16531;F5GY55;F5H2L3;F5GWI0;F5GZY8;F5GYG8	Q16531;F5GY55	DNA damage-binding protein 1	DDB1			10	10	10	10.6	10.6	10.6	126.97	0	58.992	570020000	21	0.558141	0.880834	0.261047	0.369023	25.1033	24.4679	24.9775	24.6601	24.6622	24.4432
Color [Black]	Q16543;K7EL68;K7EQA9;K7EKQ2;K7EIU0	Q16543;K7EL68;K7EQA9	Hsp90 co-chaperone Cdc37;Hsp90 co-chaperone Cdc37, N-terminally processed	CDC37			5	5	5	15.3	15.3	15.3	44.468	0	34.697	907480000	15	0.297286	0.811429	-0.792237	-0.501047	22.3071	25.5822	25.4628	25.0933	25.5181	25.1175
Color [Black]	Q16643;D6R9W4;D6RFI1;D6R9Q9;D6RCR4	Q16643;D6R9W4	Drebrin	DBN1			9	9	9	19	19	19	71.428	0	121.07	2374900000	51	0.159868	0.926756	0.142515	0.170768	26.1894	26.695	25.6588	25.9016	25.8763	26.3377
Color [Black]	Q16658;C9JFC0;A0A0A0MSB2;C9JPH9	Q16658	Fascin	FSCN1			16	16	16	35.9	35.9	35.9	54.529	0	119.66	4160400000	57	0.613957	0.956927	-0.0606206	-0.111368	27.7784	27.8086	27.8833	27.9413	27.8326	27.8784
Color [Black]	Q16666;A0A0A0MRB1;H3BM18;X6RHM1;H3BVE6;X6RHR0;H3BR88;Q6K0P9	Q16666	Gamma-interferon-inducible protein 16	IFI16			8	8	8	12	12	12	88.255	0	50.632	758560000	13	0.78534	0.740716	-0.457578	-0.595173	24.799	24.8551	25.4354	25.6932	25.6313	25.1378
Color [Black]	Q16891;H7C463;B9A067;C9J406	Q16891;H7C463;B9A067;C9J406	MICOS complex subunit MIC60	IMMT			10	10	10	10.1	10.1	10.1	142.16	0	59.551	448280000	21	0.289241	0.930424	0.1084	0.166393	24.6614	24.9693	24.7813	24.4595	24.7595	24.8678
Color [Black]	Q27J81;A0A0A0MQU1	Q27J81;A0A0A0MQU1	Inverted formin-2	INF2			7	7	7	9.6	9.6	9.6	135.62	0	68.912	331540000	17	0.423023	0.808907	0.489711	0.49272	24.6968	24.2249	24.3012	23.0315	24.0812	24.641
Color [Black]	Q2KHR3;H0YCQ7	Q2KHR3	Glutamine and serine-rich protein 1	QSER1			4	4	4	2.7	2.7	2.7	189.97	0	24.784	320320000	13	0.416259	0.899755	-0.231883	-0.314582	24.1806	24.603	23.7914	24.3523	24.4484	24.4701
Color [Black]	Q2M2I8;E9PG46;K4DI97	Q2M2I8;E9PG46	AP2-associated protein kinase 1	AAK1			3	3	2	3.9	3.9	2.6	103.88	0	23.924	237260000	12	0.504888	0.805932	-0.461102	-0.512617	22.567	23.8913	23.2763	23.679	23.9172	23.5218
Color [Black]	Q2TAL8	Q2TAL8	Glutamine-rich protein 1	QRICH1			4	4	4	6.8	6.8	6.8	86.435	0	27.901	286940000	11	0.754766	0.761607	-0.453784	-0.58453	22.7609	23.4039	23.6502	23.8761	23.6155	23.6848
Color [Black]	Q32MZ4;C9JTC6	Q32MZ4	Leucine-rich repeat flightless-interacting protein 1	LRRFIP1			11	11	11	17.9	17.9	17.9	89.252	0	73.871	3881600000	32	0.246851	0.911936	-0.216475	-0.255608	28.0027	27.3848	26.9464	27.986	27.5134	27.4838
Color [Black]	Q32Q12;J3KPD9;P22392;I3L1R8;O60361	Q32Q12;J3KPD9;P22392	Nucleoside diphosphate kinase;Nucleoside diphosphate kinase B	NME1-NME2;NME2			8	8	2	46.6	46.6	8.6	32.642	0	57.568	6308500000	21	0.256357	0.910154	0.214322	0.25748	28.1155	28.05	28.9303	27.9071	28.0577	28.4882
Color [Black]	Q3ZCQ8;M0R0C3;M0R2F8;M0R047	Q3ZCQ8;M0R0C3;M0R2F8	Mitochondrial import inner membrane translocase subunit TIM50	TIMM50			5	5	5	17.8	17.8	17.8	39.646	0	36.578	546360000	20	0.604169	0.810172	-0.397892	-0.500455	24.6851	24.9156	25.1677	25.4446	25.6962	24.8212
Color [Black]	Q496Y0;F5H4P4;A0A096LP43	Q496Y0	LON peptidase N-terminal domain and RING finger protein 3	LONRF3			12	12	8	6.5	6.5	4.2	253.17	0	96.861	1016200000	23	0.307484	0.90603	0.213401	0.272578	26.1109	26.2921	26.9273	26.0566	26.5005	26.133
Color [Black]	Q5H909;Q49AL5;Q9UNF1;Q9Y5V3	Q5H909;Q49AL5;Q9UNF1	Melanoma-associated antigen D2	MAGED2;MIPOL1			6	6	6	14.3	14.3	14.3	63.138	0	59.375	753420000	25	0.828103	0.905106	-0.180334	-0.300085	25.3146	25.1522	25.2318	25.587	25.3625	25.29
Color [Black]	Q4V328;A0A087WT45;A0A075B793;A0A087WXA6;A0A087WWF2;A0A087WW92;A0A087WZF5	Q4V328;A0A087WT45;A0A075B793	GRIP1-associated protein 1	GRIPAP1			5	5	5	6.9	6.9	6.9	95.988	0	28.527	266600000	7	0.176452	0.91157	-0.266926	-0.248528	22.8394	24.7242	24.0906	23.9335	24.0792	24.4422
Color [Black]	Q52M58;K7EMW6;C9J613;J3KTJ4;H3BMZ6	Q52M58;K7EMW6;C9J613;J3KTJ4;H3BMZ6	Putative uncharacterized protein C14orf177	C14orf177;TUBD1;DOCK8;MIEF2;RPUSD1			4	4	4	7.2	7.2	7.2	69.339	0	23.707	159380000	9	0.279591	0.910507	-0.165958	-0.224637	23.0651	23.5215	23.2278	23.8333	23.2386	23.2404
Color [Black]	Q53EL6;Q5VZS7;D6RHE0;A0A087WSZ7;A0A1B0GW84	Q53EL6	Programmed cell death protein 4	PDCD4			6	6	5	1.4	1.4	1.2	674.03	0	35.984	2735000000	11	0.451744	0.641296	-1.53737	-0.782133	22.5335	26.8358	27.0099	26.8591	27.0611	27.0711
Color [Black]	Q53GQ0;A0A1B0GV93;E9PI21;A0A1B0GVY6	Q53GQ0;A0A1B0GV93	Very-long-chain 3-oxoacyl-CoA reductase	HSD17B12			3	3	3	14.1	14.1	14.1	34.324	0	23.886	358370000	18	0.780135	0.364222	-1.62248	-1.11211	21.1695	22.7986	24.4452	24.4809	24.1282	24.6717
Color [Black]	Q5BJF2;J3KT68;J3KTD1;Q86XC5	Q5BJF2;J3KT68;J3KTD1;Q86XC5	Transmembrane protein 97	TMEM97			2	2	2	10.2	10.2	10.2	20.848	0	15.476	311370000	11	0.151203	0.942444	-0.110306	-0.142856	24.5736	23.68	24.2379	24.4015	24.131	24.29
Color [Black]	Q5BKZ1;A0A0A0MRN4;E2QRN4	Q5BKZ1;A0A0A0MRN4	DBIRD complex subunit ZNF326	ZNF326			15	15	15	32.1	32.1	32.1	65.653	0	127.07	3286200000	72	0.142896	0.985727	-0.0273825	-0.0479498	27.8049	27.6382	27.5867	27.7448	27.6536	27.7136
Color [Black]	Q5HYB6;A0A087WWU8;Q5VU61;D6R904;D6RFM2	Q5HYB6;A0A087WWU8;Q5VU61		DKFZp686J1372;TPM3			17	17	3	9.9	9.9	2.1	138.6	0	198.68	5652000000	74	0.120267	0.962138	0.0662231	0.0944954	28.5899	28.3432	27.9706	28.2993	28.0591	28.3467
Color [Black]	Q5JRA6;A0A0A0MRH6	Q5JRA6;A0A0A0MRH6	Melanoma inhibitory activity protein 3	MIA3			7	7	7	4.1	4.1	4.1	213.7	0	44.726	413340000	15	0.572965	0.578937	-1.30158	-0.861499	24.6692	21.2995	23.7988	24.5988	24.4719	24.6014
Color [Black]	Q5JSZ5;H0Y412;Q5JSZ9	Q5JSZ5	Protein PRRC2B	PRRC2B			22	21	21	13.8	13.4	13.4	242.96	0	183.11	2125900000	81	1.05006	0.871798	-0.245172	-0.402122	26.66	26.8737	26.4971	26.9078	26.913	26.9456
Color [Black]	Q5JTH9	Q5JTH9	RRP12-like protein	RRP12			6	6	6	6.1	6.1	6.1	143.7	0	38.028	150130000	13	0.289036	0.912592	0.18104	0.240385	22.7613	23.1705	23.0176	22.9806	22.3585	23.0672
Color [Black]	Q5JVF3	Q5JVF3	PCI domain-containing protein 2	PCID2			8	8	8	26.8	26.8	26.8	46.029	0	57.353	345480000	21	0.87912	0.701526	-0.553244	-0.697598	23.209	24.1143	24.0031	24.3216	24.4502	24.2143
Color [Black]	Q5JVZ5;Q96JJ3;Q5JW01;E9PRM7;A0A0J9YWM3;Q96BI1;Q5JVZ8;Q5JVZ4;H0YCM7	Q5JVZ5;Q96JJ3	Engulfment and cell motility protein 2	ELMO2			5	5	5	4.7	4.7	4.7	139.29	0	28.953	285850000	11	0.497111	0.771229	0.558794	0.564061	24.5665	24.2181	24.1862	24.1293	22.8222	24.3429
Color [Black]	Q5JWT2;Q9ULK4	Q5JWT2;Q9ULK4	Mediator of RNA polymerase II transcription subunit 23	MED23			3	3	3	2.3	2.3	2.3	157.11	0	18.627	130370000	10	0.575817	0.841452	-0.33416	-0.440614	22.5258	22.6844	23.272	23.0333	23.0428	23.4086
Color [Black]	Q5M775;J3QQM0;J3KSG2;J3KRN9	Q5M775;J3QQM0;J3KSG2	Cytospin-B	SPECC1			6	6	6	5.7	5.7	5.7	118.58	0	41.873	502140000	16	0.635121	0.696983	-0.806489	-0.751998	24.2017	22.4052	23.8452	24.0922	24.1683	24.611
Color [Black]	Q5SRE5;H7C4K7	Q5SRE5	Nucleoporin NUP188 homolog	NUP188			18	18	18	13.3	13.3	13.3	196.04	0	124.72	1191300000	52	0.0248033	0.994168	0.00811323	0.0133115	26.117	26.0994	25.7835	26.0205	25.9888	25.9662
Color [Black]	Q5SY16	Q5SY16	Polynucleotide 5-hydroxyl-kinase NOL9	NOL9			5	5	5	9.3	9.3	9.3	79.322	0	35.606	290580000	17	0.0427624	0.98887	-0.0215454	-0.032073	23.7268	23.4227	23.9231	23.5304	23.813	23.7937
Color [Black]	Q5T196;Q8NFF5	Q5T196;Q8NFF5	FAD synthase;Molybdenum cofactor biosynthesis protein-like region;FAD synthase region	FLAD1			2	2	2	6.1	6.1	6.1	50.141	0	12.878	82758000	9	0.318168	0.919157	-0.122883	-0.186698	22.5312	22.2097	22.5262	22.3781	22.4867	22.7709
Color [Black]	Q5T3Q7;Q9H583;Q6P664	Q5T3Q7;Q9H583	HEAT repeat-containing protein 1;HEAT repeat-containing protein 1, N-terminally processed	HEATR1			15	15	15	9	9	9	233.27	0	96.843	940850000	24	0.142495	0.904672	-0.419088	-0.263509	22.9253	25.3874	26.5839	25.7121	25.3028	25.1389
Color [Black]	Q5T4S7;A0A0A0MSW0;X6R960;X6RE05;Q5TBN9	Q5T4S7	E3 ubiquitin-protein ligase UBR4	UBR4			64	64	64	16.3	16.3	16.3	573.83	0	323.31	8403500000	235	0.378754	0.894612	-0.251318	-0.32277	29.1221	29.0782	28.2686	29.0248	29.1078	29.0902
Color [Black]	Q5T6F2;A2A305;F5H2U4;A0A0D9SFI5;Q5JV08	Q5T6F2;A2A305;F5H2U4	Ubiquitin-associated protein 2	UBAP2			10	10	10	13.9	13.9	13.9	117.11	0	78.427	943640000	32	0.807201	0.895604	-0.188152	-0.309558	24.8843	25.163	25.1025	25.239	25.1219	25.3533
Color [Black]	Q5T6V5;U3KQ33;Q5T6V6	Q5T6V5;U3KQ33	UPF0553 protein C9orf64	C9orf64;ZEB2			5	5	5	16.1	16.1	16.1	39.028	0	30.367	539520000	13	1.082	0.0694545	2.21721	1.51517	24.98	25.1085	25.5062	22.0212	24.8815	22.0405
Color [Black]	Q5T7U1;Q9Y5Q8;H7BY84;H0Y5D2;Q5T7U0;Q5T7U4	Q5T7U1;Q9Y5Q8;H7BY84	General transcription factor 3C polypeptide 5	GTF3C5			7	7	7	19.7	19.7	19.7	52.29	0	42.205	394780000	12	0.71851	0.721671	-0.583522	-0.669672	22.9762	23.9108	24.1977	24.2781	24.2025	24.3546
Color [Black]	Q5UIP0;H7C2B5;H7BZN3	Q5UIP0	Telomere-associated protein RIF1	RIF1			15	15	15	8.5	8.5	8.5	274.46	0	144.45	1133800000	40	0.397375	0.913579	0.170512	0.250226	24.0662	24.4141	24.6603	24.3162	24.1227	24.1901
Color [Black]	Q5VT97;H3BPT7	Q5VT97	Rho GTPase-activating protein SYDE2	SYDE2			27	27	27	14	14	14	275.12	0	323.31	6597400000	109	0.0817167	0.981478	-0.036864	-0.0559032	28.7689	28.2961	28.3639	28.5823	28.5639	28.3932
Color [Black]	Q5VTR2	Q5VTR2	E3 ubiquitin-protein ligase BRE1A	RNF20			3	3	2	3.8	3.8	2.4	113.66	0	20.128	257080000	9	0.567807	0.719152	0.835379	0.723969	24.3272	23.9222	23.6725	23.6459	23.8751	21.8947
Color [Black]	Q5VUA4	Q5VUA4	Zinc finger protein 318	ZNF318			7	7	7	4.3	4.3	4.3	251.11	0	47.683	396020000	15	0.614603	0.845195	-0.32008	-0.436175	23.5224	23.894	23.2163	24.073	23.6328	23.8872
Color [Black]	Q5VZK9;A0A0U1RQQ1;A0A0U1RR91	Q5VZK9;A0A0U1RQQ1	Leucine-rich repeat-containing protein 16A	LRRC16A			12	12	12	10.8	10.8	10.8	151.56	0	87.335	548010000	28	0.0997172	0.9542	0.0997346	0.116125	25.5354	24.8255	24.4366	24.5149	24.9797	25.0037
Color [Black]	Q5VZL5;H7C1I7	Q5VZL5;H7C1I7	Zinc finger MYM-type protein 4	ZMYM4			10	9	9	7	6.4	6.4	172.79	0	64.201	565440000	23	0.440023	0.741683	0.875552	0.646778	24.5676	25.165	24.4323	24.4835	24.8426	22.2122
Color [Black]	Q5W0B1	Q5W0B1	RING finger protein 219	RNF219			6	6	6	10.9	10.9	10.9	81.116	0	52.807	327610000	17	0.609164	0.643439	-0.924679	-0.783102	21.8996	24.0413	23.7519	24.3276	24.2036	23.9355
Color [Black]	Q63ZY3;K7EIU4;K7ERU2	Q63ZY3;K7EIU4	KN motif and ankyrin repeat domain-containing protein 2	KANK2			9	9	8	13.6	13.6	11.6	91.173	0	102.99	623100000	19	0.468068	0.73623	1.14844	0.735246	25.5854	23.8088	23.9431	24.137	21.5078	24.2472
Color [Black]	Q658P3;B8ZZX6;A0A087WZ03	Q658P3	Metalloreductase STEAP3	STEAP3			6	6	6	7.6	7.6	7.6	101.4	0	40.356	762290000	16	0.50829	0.734667	-0.983454	-0.73002	23.0362	25.5818	25.5046	25.5273	25.9639	25.5816
Color [Black]	Q66PJ3;E9PQW4;E9PKQ8;H0Y4A7;F8WEP2;A0A0C4DH18;F5GYV5;H7BZV4;A0A0C4DG62;F8WCT1	Q66PJ3;E9PQW4;E9PKQ8	ADP-ribosylation factor-like protein 6-interacting protein 4;Mitogen-activated protein kinase	ARL6IP4;MAPK3;LCK			11	7	7	5.3	3.5	3.5	311.42	0	58.248	493490000	31	1.59092	0.482429	0.671673	0.968215	25.8987	26.2665	25.8972	25.6347	25.285	25.1278
Color [Black]	Q68CZ2;E9PCX8;C9JHU5;C9JWN9;C9JTD0	Q68CZ2;E9PCX8;C9JHU5	Tensin-3	TNS3			14	14	14	12.2	12.2	12.2	195.09	0	113.13	1952700000	38	0.0645388	0.976226	-0.0457007	-0.0612244	25.7515	26.2202	26.2108	25.9142	25.9151	26.4902
Color [Black]	Q6DKI1;R4GMU7	Q6DKI1;R4GMU7	60S ribosomal protein L7-like 1	RPL7L1			3	3	3	16.3	16.3	16.3	28.661	0	22.386	470660000	12	0.208809	0.880659	-0.579244	-0.367998	21.9039	24.3231	25.551	24.4539	24.6543	24.4075
Color [Black]	Q6DN12;A0A1B0GVY8	Q6DN12;A0A1B0GVY8	Multiple C2 and transmembrane domain-containing protein 2	MCTP2			6	6	6	4.8	4.8	4.8	198.22	0	51.808	1298600000	21	0.263054	0.918116	-0.136182	-0.192746	26.0272	26.1039	26.6364	26.241	26.4949	26.4402
Color [Black]	Q6FI81;H3BV90;H3BUG4;H3BT65;H3BPG7;H3BQ23	Q6FI81;H3BV90;H3BUG4;H3BT65	Anamorsin	CIAPIN1			5	5	5	17.9	17.9	17.9	33.582	0	29.527	543560000	11	0.54676	0.911484	-0.154288	-0.246944	24.2715	24.2227	23.9456	24.3662	24.1559	24.3805
Color [Black]	Q6KC79	Q6KC79	Nipped-B-like protein	NIPBL			15	15	15	6.3	6.3	6.3	316.05	0	95.204	853440000	34	0.454653	0.9252	0.10376	0.173403	25.131	24.8995	24.9196	25.0074	24.834	24.7974
Color [Black]	Q6P2E9;I3L3M2;I3L2F4;I3L0V0	Q6P2E9	Enhancer of mRNA-decapping protein 4	EDC4			17	17	17	18.6	18.6	18.6	151.66	0	126.27	1513800000	49	0.457323	0.89091	-0.241164	-0.331497	25.721	26.2729	25.533	26.022	26.1815	26.0469
Color [Black]	Q6P2H3;H7BZW2	Q6P2H3;H7BZW2	Centrosomal protein of 85 kDa	CEP85			12	12	12	15.6	15.6	15.6	85.638	0	80.552	1502300000	31	0.0769265	0.974985	-0.0490322	-0.0676947	26.6283	26.882	26.1913	26.4357	26.7732	26.6399
Color [Black]	Q6P2Q9;I3L0J9;I3L3Z8;I3L1T8	Q6P2Q9	Pre-mRNA-processing-splicing factor 8	PRPF8			28	28	28	14	14	14	273.6	0	221.19	2206400000	88	0.731508	0.726182	0.584283	0.67475	25.8743	25.952	26.8985	25.5954	25.9597	25.4169
Color [Black]	Q6P3X3;H7C3A3	Q6P3X3	Tetratricopeptide repeat protein 27	TTC27			7	7	7	11.7	11.7	11.7	96.631	0	51.32	252350000	21	0.636126	0.84281	0.343711	0.462204	24.6123	24.3089	24.1647	23.6093	24.2016	24.2439
Color [Black]	Q6PGP7;D6RCE2	Q6PGP7	Tetratricopeptide repeat protein 37	TTC37			12	12	12	10.2	10.2	10.2	175.48	0	81.137	827730000	51	1.02127	0.844341	-0.298918	-0.468963	25.0779	25.5135	25.4464	25.5996	25.6764	25.6587
Color [Black]	Q6PJG6	Q6PJG6	BRCA1-associated ATM activator 1	BRAT1			6	6	6	10	10	10	88.118	0	38.999	319020000	8	0.948327	0.878543	-0.22072	-0.362486	24.0019	24.0398	24.01	24.1931	24.4439	24.0768
Color [Black]	Q6PKG0;A0A0B4J210;E5RH50;H0YC33;H0YC73;H0YBW1;H0YAX9;H0YBR8;Q659C4	Q6PKG0;A0A0B4J210;E5RH50	La-related protein 1	LARP1			17	17	17	20.3	20.3	20.3	123.51	0	114.63	1809500000	36	0.176574	0.942671	-0.101825	-0.141652	26.0257	25.8097	25.4331	26.125	25.7399	25.709
Color [Black]	Q6PL18;A0A0B4J211	Q6PL18	ATPase family AAA domain-containing protein 2	ATAD2			8	8	8	8.6	8.6	8.6	158.55	0	51.799	308930000	21	0.543025	0.796939	-0.46626	-0.530228	22.0002	23.0264	23.2038	23.1518	23.1548	23.3225
Color [Black]	Q6R327;D6R9S6	Q6R327	Rapamycin-insensitive companion of mTOR	RICTOR			16	16	16	12.4	12.4	12.4	192.22	0	106.54	933750000	27	0.0679252	0.971083	-0.0696971	-0.0812116	25.7219	26.2786	25.0662	25.8966	25.7379	25.6412
Color [Black]	Q6T4R5;A0A087WU78;A0A087WWC4	Q6T4R5;A0A087WU78;A0A087WWC4	Nance-Horan syndrome protein	NHS			12	12	12	10.9	10.9	10.9	179.13	0	72.613	578130000	16	0.0252815	0.988533	0.0363636	0.0370416	25.3059	24.0465	24.9382	24.1428	25.1627	24.876
Color [Black]	Q6W2J9;H7BYY2;A6NE70;H7C2V9;H7C231;H7BZ37	Q6W2J9;H7BYY2;A6NE70	BCL-6 corepressor	BCOR			16	16	12	12.3	12.3	9.2	192.19	0	111.76	1249700000	53	0.942601	0.891487	-0.201581	-0.33595	25.8649	25.8974	25.5839	25.9981	25.9886	25.9642
Color [Black]	Q6WCQ1;J3KSW8;J3KSK7	Q6WCQ1;J3KSW8	Myosin phosphatase Rho-interacting protein	MPRIP			19	19	6	22.2	22.2	6.7	116.53	0	123.4	1187300000	32	0.155993	0.915564	0.18491	0.195946	25.9157	25.2006	24.5384	24.6885	25.0417	25.3698
Color [Black]	Q6XZF7;A0A1C7CYY6;A0A1B0GTX1	Q6XZF7;A0A1C7CYY6;A0A1B0GTX1	Dynamin-binding protein	DNMBP			6	6	6	4.3	4.3	4.3	177.35	0	34.951	151180000	11	0.819582	0.890822	0.196866	0.322073	22.8634	22.5179	22.7473	22.5757	22.4242	22.5382
Color [Black]	Q6Y1H2;H7C4K8;C9JWG1	Q6Y1H2	Very-long-chain (3R)-3-hydroxyacyl-CoA dehydratase 2	HACD2			3	3	3	12.2	12.2	12.2	28.368	0	20.463	222120000	14	0.333013	0.834874	-0.535556	-0.460505	22.5827	22.81	24.6223	24.126	23.6008	23.895
Color [Black]	Q6Y7W6;I1E4Y6;E7ESB6;C9JH18;C9JHW1	Q6Y7W6;I1E4Y6	PERQ amino acid-rich with GYF domain-containing protein 2	GIGYF2			7	7	7	7.7	7.7	7.7	150.07	0	63.263	346450000	14	1.21575	0.478492	-0.75129	-0.950565	23.9633	24.3446	24.2537	25.4693	24.7174	24.6288
Color [Black]	Q6YN16	Q6YN16	Hydroxysteroid dehydrogenase-like protein 2	HSDL2			11	11	11	36.4	36.4	36.4	45.394	0	103.3	3869400000	34	0.192325	0.957153	0.0710309	0.110715	27.964	27.7573	27.8758	27.5641	28.0074	27.8126
Color [Black]	Q6ZW31;M0QXZ8	Q6ZW31	Rho GTPase-activating protein SYDE1	SYDE1			8	8	8	6.9	6.9	6.9	161.38	0	59.821	769760000	30	0.426335	0.917692	-0.123346	-0.197806	25.5764	25.7342	25.4311	25.7093	25.8523	25.5503
Color [Black]	Q709F0	Q709F0	Acyl-CoA dehydrogenase family member 11	ACAD11			5	5	5	5.1	5.1	5.1	146.03	0	30.825	391890000	10	0.677772	0.765729	-0.543146	-0.628592	23.6245	24.4229	24.7207	25.056	24.5067	24.8349
Color [Black]	Q70CQ2	Q70CQ2	Ubiquitin carboxyl-terminal hydrolase 34	USP34			7	7	7	2.5	2.5	2.5	404.23	0	39.612	212220000	10	0.155099	0.931956	-0.139665	-0.166896	23.0745	23.8292	22.7886	23.6304	23.2656	23.2152
Color [Black]	Q7KZF4;H7C597	Q7KZF4	Staphylococcal nuclease domain-containing protein 1	SND1			9	9	9	12.5	12.5	12.5	102	0	60.075	777800000	26	0.0527128	0.956488	-0.157552	-0.103056	25.4167	22.8936	26.2709	24.8503	25.3672	24.8364
Color [Black]	Q7L0Y3;C9JVB6	Q7L0Y3;C9JVB6	Mitochondrial ribonuclease P protein 1	TRMT10C			10	10	10	26.6	26.6	26.6	47.346	0	121.01	644230000	31	1.26332	0.879435	0.212491	0.367041	25.3587	25.3507	25.3121	25.2494	24.9836	25.1511
Color [Black]	Q7L2H7;J3KNJ2;H0YCQ8;E9PRY0;E9PN86	Q7L2H7;J3KNJ2;H0YCQ8	Eukaryotic translation initiation factor 3 subunit M	EIF3M			4	4	4	16	16	16	42.502	0	46.26	256310000	11	0.379211	0.742531	-0.98107	-0.618365	21.9328	21.7115	24.9846	24.213	23.9974	23.3617
Color [Black]	Q7L2J0	Q7L2J0	7SK snRNA methylphosphate capping enzyme	MEPCE			6	6	6	9	9	9	105.07	0	38.797	364790000	15	0.128555	0.970644	-0.0496426	-0.0773593	23.5082	23.9085	23.8594	23.7227	23.767	23.9353
Color [Black]	Q7L576	Q7L576	Cytoplasmic FMR1-interacting protein 1	CYFIP1			29	29	7	27.3	27.3	6.5	145.18	0	213.83	5818800000	105	0.0984328	0.986006	-0.026638	-0.0446202	28.1107	28.2243	27.898	28.1253	28.1152	28.0723
Color [Black]	Q7L9B9;G3V3W2;A0A087X1Z5;S4R3Z8;A0A0G2JPM8;D6RGH5	Q7L9B9;G3V3W2;A0A087X1Z5;S4R3Z8;A0A0G2JPM8	Endonuclease/exonuclease/phosphatase family domain-containing protein 1	EEPD1;ZNF410;ZBTB9;C1orf141			6	6	6	7.6	7.6	7.6	105.97	0	41.865	563790000	14	1.46694	0.831676	0.281852	0.478411	25.2922	25.4453	25.5723	25.2251	25.0984	25.1408
Color [Black]	Q7Z2W4;C9J6P4;H7C5K1	Q7Z2W4;C9J6P4	Zinc finger CCCH-type antiviral protein 1	ZC3HAV1			11	11	11	17.4	17.4	17.4	101.43	0	80.337	782280000	44	0.416365	0.90957	0.176727	0.259635	24.7593	25.209	25.2628	25.0695	24.8203	24.8111
Color [Black]	Q7Z3B4	Q7Z3B4	Nucleoporin p54	NUP54			7	7	7	19.9	19.9	19.9	55.435	0	45.986	704580000	26	0.744556	0.882265	-0.22809	-0.356056	25.4912	25.4839	25.08	25.617	25.615	25.5074
Color [Black]	Q7Z3U7;F8VZV1;F8VZV6;F8VQS2	Q7Z3U7;F8VZV1	Protein MON2 homolog	MON2			6	6	6	4.1	4.1	4.1	190.36	0	40.405	335320000	21	0.387031	0.751321	-0.915733	-0.611866	24.7139	21.5409	23.8377	24.7626	24.3847	23.6923
Color [Black]	Q7Z3Z5;Q93074	Q7Z3Z5;Q93074	Mediator of RNA polymerase II transcription subunit 12	TNRC11;MED12			8	8	8	5.1	5.1	5.1	226.32	0	48.679	291390000	13	0.638144	0.73048	-0.631028	-0.667012	22.1764	22.924	23.714	23.6215	23.6031	23.4828
Color [Black]	Q7Z417	Q7Z417	Nuclear fragile X mental retardation-interacting protein 2	NUFIP2			12	12	12	21.2	21.2	21.2	76.12	0	94.12	1027300000	37	0.36085	0.891656	-0.276131	-0.337116	25.4516	25.091	24.3842	25.3552	25.251	25.1489
Color [Black]	Q7Z4Q2	Q7Z4Q2	HEAT repeat-containing protein 3	HEATR3			5	5	5	9.4	9.4	9.4	74.582	0	44.585	374230000	16	0.279935	0.842254	-0.595433	-0.439174	21.983	24.8966	23.8017	24.1745	24.3226	23.9705
Color [Black]	Q7Z4T8;F2Z346;J3QR12	Q7Z4T8	Inactive polypeptide N-acetylgalactosaminyltransferase-like protein 5	GALNTL5			4	4	4	4.4	4.4	4.4	113.6	0	25.575	180100000	9	0.647786	0.744333	-0.596315	-0.651004	21.8266	22.6949	23.229	23.0589	23.3251	23.1554
Color [Black]	Q92506;Q7Z5P4	Q92506;Q7Z5P4	Estradiol 17-beta-dehydrogenase 8;17-beta-hydroxysteroid dehydrogenase 13	HSD17B8;HSD17B13			3	3	3	3.9	3.9	3.9	96.712	0	18.719	131180000	9	0.177734	0.958807	0.0623843	0.0985065	23.6044	23.6377	23.3935	23.2926	23.6709	23.4849
Color [Black]	Q7Z6Z7;H0Y659;A0A1B0GXC7;A0A087X146	Q7Z6Z7	E3 ubiquitin-protein ligase HUWE1	HUWE1			49	49	45	14.6	14.6	13.5	481.89	0	323.31	6875000000	197	0.139402	0.961401	0.0593885	0.0903113	28.4924	28.4561	28.0234	28.1933	28.2491	28.3514
Color [Black]	Q86TB9	Q86TB9	Protein PAT1 homolog 1	PATL1			10	10	10	18.8	18.8	18.8	86.849	0	77.826	1942200000	47	0.221155	0.934428	-0.103151	-0.151271	26.8741	27.0269	26.568	27.0828	27.0098	26.6858
Color [Black]	Q86UK7;H3BQQ2	Q86UK7;H3BQQ2	Zinc finger protein 598	ZNF598			3	3	3	4	4	4	98.636	0	19.921	232170000	14	1.34744	0.731591	0.473501	0.712772	23.7519	23.3523	23.8131	23.0974	23.3217	23.0777
Color [Black]	Q86UP2;G3V4Y7;H0YJP2;H0YJZ8;B7Z6P3	Q86UP2	Kinectin	KTN1			11	11	10	9	9	8.1	156.27	0	70.2	742940000	29	0.54697	0.592484	-1.26411	-0.830517	22.1628	25.319	25.1282	25.4947	25.4143	25.4934
Color [Black]	Q86V48;E5RFK8	Q86V48	Leucine zipper protein 1	LUZP1			13	13	13	14.5	14.5	14.5	120.27	0	77.575	842010000	37	0.215576	0.904325	-0.248626	-0.262176	24.7597	24.7675	23.4876	24.4803	24.8676	24.4127
Color [Black]	Q86VP6;A0A0C4DGH5;H0YH27;F5H6I6;O75155	Q86VP6;A0A0C4DGH5	Cullin-associated NEDD8-dissociated protein 1	CAND1			31	31	30	32.7	32.7	31.9	136.37	0	323.31	11294000000	141	0.509487	0.957505	-0.0622629	-0.112484	29.4635	29.4457	29.3063	29.4605	29.437	29.5047
Color [Black]	Q86X55;K7EQA8;K7EK20;K7EPK1	Q86X55;K7EQA8	Histone-arginine methyltransferase CARM1	CARM1			4	4	4	9.2	9.2	9.2	65.853	0	29.371	561270000	13	0.0511216	0.985102	0.036576	0.0490363	24.3357	24.118	24.802	24.1139	24.5895	24.4425
Color [Black]	Q86YF9	Q86YF9	Zinc finger protein DZIP1	DZIP1			10	10	7	7.6	7.6	5.6	171.6	0	97.004	1793600000	17	0.0766086	0.974595	0.0508836	0.0693536	26.3013	25.9924	26.5724	26.0903	26.5632	26.0601
Color [Black]	Q8IVT2	Q8IVT2	Mitotic interactor and substrate of PLK1	MISP			19	19	19	34.5	34.5	34.5	75.356	0	184.17	4248900000	67	0.464666	0.919157	-0.107096	-0.178596	27.7861	27.9347	27.6566	27.9927	27.9156	27.7904
Color [Black]	Q8IWL1;K7EQN6;H0Y6R1	Q8IWL1	Pulmonary surfactant-associated protein A2	SFTPA2			21	20	20	23.6	22.8	22.8	110.83	0	202.61	17420000000	110	0.270945	0.91517	0.144105	0.2021	30.0895	29.8183	30.4432	30.0492	29.7515	30.1181
Color [Black]	Q8IWZ3;E9PDP5;H3BLS9;H7C2F5;H0Y4P6;H0Y785;H0Y472;D6RHC4;H0Y7Y3;A0A0A0MQZ8;H7C0V5	Q8IWZ3;E9PDP5	Ankyrin repeat and KH domain-containing protein 1	ANKHD1			34	34	23	19	19	13.8	269.45	0	280.91	7564100000	133	0.526808	0.868122	-0.280106	-0.381641	29.0437	28.794	28.2719	29.0173	29.0571	28.8756
Color [Black]	Q8IY81	Q8IY81	pre-rRNA processing protein FTSJ3	FTSJ3			5	5	5	6.8	6.8	6.8	96.557	0	36.323	524830000	9	0.51022	0.635644	-1.27777	-0.800057	22.1889	22.0718	25.3477	24.0593	24.537	24.8454
Color [Black]	Q8IZ83;F5H4B6	Q8IZ83;F5H4B6	Aldehyde dehydrogenase family 16 member A1	ALDH16A1			10	10	10	18.7	18.7	18.7	85.126	0	69.599	721630000	26	0.495329	0.926389	-0.0919437	-0.158255	25.3281	25.3284	25.0983	25.3225	25.3126	25.3956
Color [Black]	Q8IZH2;C9JCZ8	Q8IZH2	5-3 exoribonuclease 1	XRN1			18	5	5	14.5	5	5	194.1	0	34.233	266350000	10	0.175492	0.971616	-0.0426903	-0.0720815	23.9644	24.2202	23.9635	24.0231	24.1357	24.1173
Color [Black]	Q8N0X7	Q8N0X7	Spartin	SPG20			6	6	6	14.1	14.1	14.1	72.832	0	40.256	482260000	15	0.182506	0.954841	-0.0647208	-0.101908	24.3106	24.4449	24.6464	24.7142	24.4765	24.4053
Color [Black]	Q8N0Z8;A0A0J9YXG3;H0YBN1;Q9BZE2	Q8N0Z8	tRNA pseudouridine synthase-like 1	PUSL1			8	8	8	5.5	5.5	5.5	242.86	0	48.828	873550000	23	0.96287	0.867028	-0.254477	-0.407971	25.3836	25.4516	25.4781	25.5631	25.9331	25.5805
Color [Black]	Q8N163;G3V119;H0YB24;E5RHJ4;H0YC69;E5RGU7;E5RFJ3;H0YC58;A0A087X2B6	Q8N163;G3V119;H0YB24	Cell cycle and apoptosis regulator protein 2	CCAR2			7	7	7	8	8	8	102.9	0	63.82	737490000	25	0.098389	0.966959	-0.0521832	-0.075618	25.2914	25.3311	25.869	25.4833	25.5505	25.6143
Color [Black]	Q8N1F7;H3BVG0;H3BPA9;H3BV11;H3BRI8;H3BM93;H3BNN5;H3BP95;H3BV15;H3BMX0	Q8N1F7;H3BVG0	Nuclear pore complex protein Nup93	NUP93			22	22	20	35.8	35.8	32.4	93.487	0	175.7	2494200000	70	0.453268	0.926654	-0.0983537	-0.16572	27.4015	27.2507	27.0874	27.3031	27.3506	27.381
Color [Black]	Q8N1Q8;C9JFA1;C9IZA0	Q8N1Q8;C9JFA1	Acyl-coenzyme A thioesterase THEM5	THEM5;STK25			13	13	13	21.9	21.9	21.9	86.764	0	149.15	3199800000	52	0.0187811	0.992056	-0.0173251	-0.0214736	27.9473	27.3173	27.3777	27.1129	27.8826	27.6989
Color [Black]	Q8N5M1;C9J2Q2;K7ELC1	Q8N5M1;C9J2Q2	ATP synthase mitochondrial F1 complex assembly factor 2	ATPAF2			4	4	4	16.3	16.3	16.3	32.772	0	26.792	208900000	18	0.129524	0.957574	-0.0757243	-0.105952	23.7817	23.6516	23.4933	23.747	24.0451	23.3616
Color [Black]	Q8N5M9	Q8N5M9	Protein jagunal homolog 1	JAGN1			2	2	2	13.1	13.1	13.1	21.125	0	25.968	632500000	20	0.772546	0.674857	-0.706816	-0.767065	25.1138	24.8025	24.3932	25.1604	25.0627	26.2069
Color [Black]	Q8N6G6;H7C0C1;E5RJP8;E7EPF1	Q8N6G6	ADAMTS-like protein 1	ADAMTSL1			11	11	11	4.5	4.5	4.5	291.38	0	106.44	6168800000	50	0.640439	0.87915	0.246726	0.366143	28.8319	28.608	29.0071	28.3914	28.8221	28.4933
Color [Black]	Q8N9K7;A0A1B0GUB2;F8WAH6	Q8N9K7	Uncharacterized protein KIAA1456 isoform	KIAA1456			15	15	15	27.2	27.2	27.2	82.754	0	135.41	3294700000	46	0.344576	0.919064	0.112977	0.177687	28.3187	27.8509	28.0994	28.0018	27.9556	27.9727
Color [Black]	Q8NB46	Q8NB46	Serine/threonine-protein phosphatase 6 regulatory ankyrin repeat subunit C	ANKRD52			4	4	4	4.5	4.5	4.5	115.08	0	24.225	243000000	12	1.03741	0.768406	0.372915	0.557563	24.4508	23.9663	23.9795	23.7723	23.8488	23.6568
Color [Black]	Q8NBU5	Q8NBU5	ATPase family AAA domain-containing protein 1	ATAD1			4	4	4	14.7	14.7	14.7	40.744	0	25.137	429770000	15	1.40434	0.895528	-0.179014	-0.320008	24.3556	24.3511	24.4652	24.4875	24.6475	24.5739
Color [Black]	Q8NBY1;E9PK25;P23528;E9PP50;E9PQB7;E9PLJ3;E9PS23;B4E0Y9;Q9Y281;Q9P289;C9JDH9;C9J6L2;C9JCC0;C9J232;H7C279;C9JJV0;H0Y630;B4DR80;O00506;Q9Y6E0	Q8NBY1;E9PK25;P23528;E9PP50;E9PQB7;E9PLJ3	Cofilin-1	STK26;CFL1			16	16	16	22.9	22.9	22.9	68.32	0	323.31	12478000000	77	0.16294	0.977539	0.038791	0.0657997	29.5372	29.4736	29.4671	29.5597	29.5199	29.282
Color [Black]	Q8NC51	Q8NC51	Plasminogen activator inhibitor 1 RNA-binding protein	SERBP1			5	5	5	15	15	15	44.965	0	104.33	1142200000	17	0.394177	0.744848	1.04471	0.645152	24.4648	26.9222	25.3082	25.6173	22.833	25.1107
Color [Black]	Q8NCM8;Q96IM9;A0A075B6V6;H3BV40;F8VWH5	Q8NCM8;Q96IM9	Cytoplasmic dynein 2 heavy chain 1;DPY30 domain-containing protein 2	DYNC2H1;DYDC2			4	4	4	1.2	1.2	1.2	510.34	0	43.204	3697200000	22	0.243554	0.921081	0.147591	0.199639	27.8119	27.5248	27.2513	27.6817	27.3922	27.0714
Color [Black]	Q8NDV7;H7C269;H3BRT3;H3BTQ1	Q8NDV7;H7C269	Trinucleotide repeat-containing gene 6A protein	TNRC6A			12	12	12	8.1	8.1	8.1	210.29	0	84.931	1177800000	56	0.00649979	1	-0.00194359	-0.00324949	26.0433	26.1487	26.1434	26.1029	25.9602	26.2781
Color [Black]	Q8NDX5;E7EX82;H7C528;C9J6H0;H7C4H9;C9JYH7;A0A0A0MSI2;Q8IXK0	Q8NDX5;E7EX82	Polyhomeotic-like protein 3	PHC3			4	4	3	6	6	4.7	106.16	0	24.652	229150000	9	0.582156	0.74815	-0.573529	-0.610597	22.1942	23.656	23.2033	23.6691	23.6724	23.4325
Color [Black]	Q8NE71;H0YGW7;Q5STZ8;A0A0G2JIC2;F5GYK6	Q8NE71;H0YGW7;Q5STZ8	ATP-binding cassette sub-family F member 1	ABCF1			8	8	8	11.8	11.8	11.8	95.925	0	70.122	520880000	24	0.444396	0.728671	-0.955832	-0.671172	22.2026	24.6219	24.7866	25.3989	24.0674	25.0123
Color [Black]	Q8NEW0;H0Y362	Q8NEW0;H0Y362	Zinc transporter 7	SLC30A7			3	3	3	10.9	10.9	10.9	41.625	0	21.291	292630000	13	0.197747	0.905085	-0.327972	-0.288232	22.4855	24.359	24.4048	24.2398	24.0377	23.9557
Color [Black]	Q8NEW7	Q8NEW7	Transmembrane inner ear expressed protein	TMIE			3	3	3	6.2	6.2	6.2	46.937	0	18.007	205380000	10	0.508592	0.841201	-0.352313	-0.438565	22.6399	23.4814	23.5988	23.6007	23.6374	23.5388
Color [Black]	Q8NG31;H0YCZ2;E9PPJ1;H0YEY7	Q8NG31;H0YCZ2;E9PPJ1	Protein CASC5	CASC5			6	6	6	3.3	3.3	3.3	265.39	0	41.828	180450000	18	0.327818	0.883872	-0.344987	-0.369814	23.1325	22.6399	23.362	24.1212	23.1814	22.8667
Color [Black]	Q8TC07;C9JA93;F8WDJ1;F8WF35;F8VV61;F8WCB5	Q8TC07;C9JA93	TBC1 domain family member 15	TBC1D15			7	7	7	11.3	11.3	11.3	79.49	0	44.046	1016300000	16	0.225091	0.947624	0.0906258	0.137862	25.9468	25.7811	25.4789	25.5941	25.7971	25.5436
Color [Black]	Q8TC12;G3V2G6;G3V234;H0YJ10;H0YIZ8;H0YJ46	Q8TC12;G3V2G6;G3V234	Retinol dehydrogenase 11	RDH11			3	3	3	12.3	12.3	12.3	35.386	0	19.49	294850000	11	0.230061	0.866712	0.583467	0.390527	24.4895	24.3298	24.4003	21.8743	25.1286	24.4663
Color [Black]	Q8TCG1;A0A087X211;F8WAX6;A0A0C4DGI3;B4DJV2;H0YIC4;F8WF26	Q8TCG1;A0A087X211	Protein CIP2A	KIAA1524			6	6	5	3.3	3.3	2.5	234.23	0	36.2	299880000	8	0.380349	0.793101	-0.615714	-0.521717	24.027	22.1471	24.2213	24.0562	23.8191	24.3671
Color [Black]	Q8TCJ2	Q8TCJ2	Dolichyl-diphosphooligosaccharide--protein glycosyltransferase subunit STT3B	STT3B			4	4	4	5.6	5.6	5.6	93.673	0	25.852	313280000	21	0.284	0.8098	-0.878736	-0.502888	24.2565	24.6791	20.7464	24.1798	24.1234	24.015
Color [Black]	Q8TD19;G3V459	Q8TD19	Serine/threonine-protein kinase Nek9	NEK9			13	13	13	17.3	17.3	17.3	107.17	0	88.511	988760000	39	0.339987	0.941519	0.0873343	0.144066	25.4409	25.5642	25.3336	25.3595	25.2154	25.5019
Color [Black]	Q8TDD1;H0YHH7;F8VRX4	Q8TDD1	ATP-dependent RNA helicase DDX54	DDX54			4	4	4	4.5	4.5	4.5	98.594	0	25.265	240820000	12	0.439528	0.72928	-0.937663	-0.662585	24.1055	21.4498	24.2258	24.1466	24.4437	24.0038
Color [Black]	Q8TDN6	Q8TDN6	Ribosome biogenesis protein BRX1 homolog	BRIX1			6	6	6	27.8	27.8	27.8	41.401	0	51.658	951980000	14	0.354402	0.771082	-0.859086	-0.569603	24.2719	22.3857	25.8371	24.9776	25.2946	24.7996
Color [Black]	Q8TDX7;F5H3U7;F8WAG2;Q5TBH0;Q5TBG1;Q5TBG7;Q5TBH2;Q5TBH1;Q9HC98	Q8TDX7	Serine/threonine-protein kinase Nek7	NEK7			4	4	4	16.9	16.9	16.9	34.551	0	28.196	295140000	12	1.31622	0.877077	-0.197614	-0.346505	23.8484	23.9002	23.7764	23.9407	24.1492	24.0279
Color [Black]	Q8TEM1	Q8TEM1	Nuclear pore membrane glycoprotein 210	NUP210			6	6	6	3.1	3.1	3.1	256.27	0	36.343	237120000	14	0.370791	0.864559	0.350328	0.391197	23.882	23.6263	24.9002	23.8337	23.8781	23.6457
Color [Black]	Q8TEQ6	Q8TEQ6	Gem-associated protein 5	GEMIN5			15	15	15	14.3	14.3	14.3	168.59	0	102.48	1211200000	40	0.602221	0.910168	0.156523	0.253932	25.0103	24.8649	25.0202	24.8113	24.9891	24.6254
Color [Black]	Q8TF72	Q8TF72	Protein Shroom3	SHROOM3			2	2	2	1.2	1.2	1.2	216.85	0.0023935	11.048	1579200000	2	0.0892478	0.971351	-0.0560939	-0.0775254	26.8431	26.8419	26.2534	26.548	26.6514	26.9074
Color [Black]	Q8WUH6	Q8WUH6	Transmembrane protein 263	TMEM263			3	3	3	38.8	38.8	38.8	11.748	0	17.769	300830000	4	0.287544	0.908393	-0.209577	-0.26384	23.1356	23.8691	24.1064	23.8515	23.9141	23.9743
Color [Black]	Q8WUM0	Q8WUM0	Nuclear pore complex protein Nup133	NUP133			13	13	13	12.5	12.5	12.5	128.98	0	87.475	1096700000	42	0.464145	0.917001	0.124745	0.202446	25.9893	25.922	26.1736	25.9739	26.0092	25.7276
Color [Black]	Q8WUM4;C9IZF9;F8WEQ7;F8WBR8;F8WDK9	Q8WUM4	Programmed cell death 6-interacting protein	PDCD6IP			35	35	35	44	44	44	96.022	0	323.31	16636000000	139	0.214716	0.951879	-0.0823803	-0.126921	29.6675	29.6911	29.3143	29.6876	29.4734	29.7591
Color [Black]	Q8WUS8;E9PP51;C9J4Q9	Q8WUS8;E9PP51	Short-chain dehydrogenase/reductase family 42E member 1	SDR42E1;FMO5			6	6	5	5.5	5.5	4.2	145.35	0	45.248	982610000	24	0.389026	0.9146	-0.11591	-0.185279	26.0877	25.8055	25.6856	25.8965	26.0198	26.0102
Color [Black]	Q8WVX9;E9PNW8;E9PPB8	Q8WVX9;E9PNW8	Fatty acyl-CoA reductase 1	FAR1			4	4	4	4.1	4.1	4.1	145.17	0	24.846	304820000	19	0.61176	0.901064	-0.19421	-0.302293	24.4015	24.3452	24.26	24.3132	24.7817	24.4944
Color [Black]	Q8WWM7;H3BUF6;H3BSK9;H3BSQ5;H3BUE3;H3BRB0;A0A0C4DGL7	Q8WWM7;H3BUF6	Ataxin-2-like protein	ATXN2L			15	15	15	18	18	18	113.37	0	116.07	2486000000	52	0.82322	0.880745	-0.222389	-0.355731	26.7723	26.7917	26.4255	26.9466	26.8132	26.8968
Color [Black]	Q8WX93;H0YA05;H0Y952	Q8WX93	Palladin	PALLD			8	8	8	7.1	7.1	7.1	150.56	0	54.875	506470000	29	0.85721	0.795483	0.363841	0.521789	24.7674	24.1274	24.3533	24.1571	23.9436	24.0559
Color [Black]	Q8WXD5;B9A037;A0A087X0Q5	Q8WXD5	Gem-associated protein 6	GEMIN6			4	4	4	28.7	28.7	28.7	18.824	0	27.621	435970000	22	0.167038	0.945335	-0.0975215	-0.135415	23.9767	23.3144	23.4345	23.5057	23.7576	23.7549
Color [Black]	Q8WXF1;X6RDA4	Q8WXF1;X6RDA4	Paraspeckle component 1	PSPC1			6	5	5	14.1	12.8	12.8	58.743	0	36.373	278560000	19	0.415131	0.8901	0.2502	0.330759	24.1559	23.986	24.8241	24.0529	24.1085	24.054
Color [Black]	Q8WXH0;G3V5X4;A0A0A0MRE3;A0A0C4DGK3;G3V5D3;G3V3D4;G3V4T3	Q8WXH0;G3V5X4;A0A0A0MRE3	Nesprin-2	SYNE2			10	10	10	1.8	1.8	1.8	796.43	0	57.495	286990000	10	0.24265	0.913488	0.209002	0.248826	24.5012	23.8179	23.4497	23.5424	23.9996	23.5998
Color [Black]	Q8WYP5;H7C4S1	Q8WYP5	Protein ELYS	AHCTF1			14	14	14	7	7	7	252.5	0	90.177	730340000	44	0.146957	0.935383	0.122709	0.151386	24.1938	24.6449	25.1652	24.314	24.547	24.7747
Color [Black]	Q92499;F1T0B3;A0A087X2G1	Q92499;F1T0B3;A0A087X2G1	ATP-dependent RNA helicase DDX1	DDX1			16	16	16	28.1	28.1	28.1	82.431	0	140.16	2352300000	52	0.223745	0.961615	0.0545788	0.0916875	26.5874	26.7376	26.9008	26.7462	26.6649	26.6509
Color [Black]	Q92538	Q92538	Golgi-specific brefeldin A-resistance guanine nucleotide exchange factor 1	GBF1			13	13	13	8.8	8.8	8.8	206.44	0	81.729	862630000	38	0.279279	0.921457	-0.118296	-0.176464	25.6156	25.7238	25.3765	25.9618	25.5406	25.5684
Color [Black]	Q92567	Q92567	Protein FAM168A	FAM168A			2	2	2	7.4	7.4	7.4	26.184	0	12.435	585050000	6	0.329347	0.781802	-0.822839	-0.538391	25.4615	25.792	22.564	25.3364	25.3658	25.5839
Color [Black]	Q92576;E7EVH3;D6R9X2;E9PE34;A0A1B0GX99;E7ER40;H0Y8L0	Q92576;E7EVH3	PHD finger protein 3	PHF3			16	16	16	7.5	7.5	7.5	286.21	0	100.43	1388900000	43	0.0792422	0.980219	-0.0357056	-0.05419	25.8625	25.91	26.068	25.6978	26.0672	26.1827
Color [Black]	Q92598;A0A0A0MSM0;R4GN69	Q92598;A0A0A0MSM0	Heat shock protein 105 kDa	HSPH1			11	11	10	17.7	17.7	16.1	96.864	0	81.569	1250700000	44	0.0364066	0.990421	-0.0163708	-0.0250961	25.6361	25.6698	26.0564	25.8894	25.8589	25.6631
Color [Black]	Q92600;F8WBZ6	Q92600;F8WBZ6	Cell differentiation protein RCD1 homolog	RQCD1			4	4	4	10.7	10.7	10.7	55.306	0	32.364	420060000	16	0.272674	0.900576	-0.293947	-0.315334	25.0704	24.7261	23.6534	24.8223	24.6425	24.867
Color [Black]	Q92615;H0Y641;H0Y4V9;X6RCG6;V9GYI5;B5MCU2	Q92615	La-related protein 4B	LARP4B			7	7	7	10.6	10.6	10.6	80.551	0	44.33	582180000	26	0.695925	0.489123	-1.3002	-0.962167	24.6314	22.1812	24.7849	25.3621	24.9626	25.1734
Color [Black]	Q92616	Q92616	Translational activator GCN1	GCN1L1			55	55	55	29.9	29.9	29.9	292.75	0	323.31	8079300000	167	0.0404215	0.993433	-0.00817172	-0.0143676	29.1576	29.0305	28.9312	29.0521	29.01	29.0816
Color [Black]	Q92621;U3KPX2;U3KQ97;U3KQ47	Q92621	Nuclear pore complex protein Nup205	NUP205			24	24	24	15.5	15.5	15.5	227.92	0	257.29	2542600000	95	0.244162	0.958916	-0.0593427	-0.0995675	27.4721	27.2425	27.3282	27.5187	27.4205	27.2816
Color [Black]	Q92734	Q92734	Protein TFG	TFG			9	9	2	34.8	34.8	10.2	43.447	0	100.2	4044600000	33	0.28192	0.851545	-0.53485	-0.423122	22.9383	25.1618	25.2537	25.1227	25.0536	24.782
Color [Black]	Q92769;H3BM24;E5RFI6;E5RJ04;E5RGV4;E5RH52;E5RFP9;E5RG37;E5RHE7;E5RK19	Q92769	Histone deacetylase 2	HDAC2			8	8	6	22.3	22.3	17.4	55.364	0	59.579	2428200000	35	0.910658	0.858792	-0.265241	-0.41707	26.4621	26.9079	26.7031	26.941	27.038	26.8898
Color [Black]	Q92841	Q92841	Probable ATP-dependent RNA helicase DDX17	DDX17			21	13	13	32.1	20.4	20.4	80.272	0	130.27	7849100000	69	0.113664	0.976207	-0.0377827	-0.0608805	28.3896	28.6624	28.7705	28.6362	28.7208	28.5788
Color [Black]	Q92878;E7EN38;E7ESD9;C9JNH8;H7C0P8	Q92878	DNA repair protein RAD50	RAD50			14	14	14	11.9	11.9	11.9	153.89	0	85.022	911140000	34	0.328847	0.899116	-0.273226	-0.324533	24.892	24.6055	25.6981	25.3999	25.4717	25.1438
Color [Black]	Q92900	Q92900	Regulator of nonsense transcripts 1	UPF1			21	21	21	24.8	24.8	24.8	124.34	0	144.8	2407200000	60	0.173351	0.910607	-0.222322	-0.225553	24.4735	25.3438	26.1507	25.5187	25.4983	25.6179
Color [Black]	Q92922;F8WE13	Q92922	SWI/SNF complex subunit SMARCC1	SMARCC1			14	14	9	15.1	15.1	10.3	122.87	0	107.24	1032100000	27	0.0604766	0.981757	0.037885	0.052823	24.1811	24.5438	24.784	24.3866	24.2926	24.716
Color [Black]	Q92968;E5RGK7	Q92968	Peroxisomal membrane protein PEX13	PEX13			15	15	15	19.2	19.2	19.2	86.578	0	98.087	5186900000	59	0.0279467	0.989373	-0.0129865	-0.0197948	27.3299	27.237	27.2914	27.5754	27.0442	27.2777
Color [Black]	Q92973;S4R398;E7EW37;A0A075B780;O14787	Q92973	Transportin-1	TNPO1			6	6	6	7.8	7.8	7.8	102.35	0	53.896	1366000000	37	1.02452	0.862982	0.254114	0.412223	26.9833	26.6942	26.6593	26.4952	26.6313	26.448
Color [Black]	V9GYM8;Q92974;Q5VY93;V9GZ14;V9GYF0;V9GYF5;V9GYG5;V9GZ58	V9GYM8;Q92974	Rho guanine nucleotide exchange factor 2	ARHGEF2			23	23	23	27.5	27.5	27.5	116.07	0	202.44	3992400000	86	0.123744	0.967709	-0.0555382	-0.0836278	27.8901	27.8166	27.4377	27.6021	27.8295	27.8794
Color [Black]	Q92997	Q92997	Segment polarity protein dishevelled homolog DVL-3	DVL3			3	2	2	0.2	0.1	0.1	1637.2	0.0010256	12.008	3872400000	7	0.293819	0.765586	1.44376	0.579755	28.6514	28.7176	26.633	28.4734	28.378	22.8193
Color [Black]	Q93008	Q93008	Probable ubiquitin carboxyl-terminal hydrolase FAF-X	USP9X			33	33	15	15.8	15.8	7.8	292.28	0	256.59	4562300000	123	0.0740482	0.983528	0.0383447	0.0562424	27.8693	27.7033	27.3037	27.4547	27.6917	27.6148
Color [Black]	Q93009;H3BND8;F5H2X1;I3L2D8;H3BMF6;H3BUV0;H3BRA2;H3BQD1;H3BTM1	Q93009;H3BND8	Ubiquitin carboxyl-terminal hydrolase 7;Ubiquitin carboxyl-terminal hydrolase	USP7			14	14	14	18.4	18.4	18.4	128.3	0	99.563	1804200000	33	0.437547	0.920368	-0.124501	-0.200167	26.2207	26.1271	25.9616	26.4152	26.1017	26.1659
Color [Black]	Q93052;A0A087WZF1;B4DWT1;C9JXK9;C9JE51;C9J2R5;C9JT42;C9J3U9;C9J1K7;C9J5C8;C9J4E3;C9JIY7	Q93052;A0A087WZF1;B4DWT1;C9JXK9	Lipoma-preferred partner	LPP;SRSF11			11	11	11	22.7	22.7	22.7	65.746	0	95.625	1734500000	36	0.643223	0.750823	-0.503361	-0.589873	24.109	24.4221	23.8634	24.2164	24.438	25.25
Color [Black]	Q969V3;K7EMW4;K7ENM2;A0A0C4DGP7;K7EQ66;K7ELZ9	Q969V3;K7EMW4;K7ENM2	Nicalin	NCLN			7	7	7	15.6	15.6	15.6	62.974	0	58.062	694570000	23	0.110721	0.957126	0.0831515	0.10773	25.3403	25.8782	25.1072	25.5313	25.4799	25.065
Color [Black]	Q969Z0;C9J7P5;H7C4R5;C9IZN7;C9J5A2;C9J347	Q969Z0	Protein TBRG4	TBRG4			7	7	7	17.1	17.1	17.1	70.737	0	76.236	1066000000	25	0.807852	0.42744	-1.21361	-1.01568	23.7774	26.0883	25.3872	26.0538	26.427	26.4129
Color [Black]	Q96A65	Q96A65	Exocyst complex component 4	EXOC4			5	5	5	6.6	6.6	6.6	110.5	0	55.366	415430000	16	0.592844	0.717053	-0.794447	-0.722923	22.6948	24.729	23.98	24.7144	24.4517	24.6209
Color [Black]	Q96B36	Q96B36	Proline-rich AKT1 substrate 1	AKT1S1			5	5	4	8.6	8.6	6.1	92.782	0	31.554	222370000	10	1.00353	0.3588	-1.12137	-1.09484	22.5349	22.2843	23.9444	24.0442	23.8884	24.1951
Color [Black]	Q96CW5;A0A087WU06;A0A0J9YX56;A0A0J9YX63;A0A087WZV5	Q96CW5	Gamma-tubulin complex component 3	TUBGCP3			16	16	16	22.8	22.8	22.8	103.57	0	121.53	1655600000	53	0.0393887	0.986795	0.0294545	0.0390606	26.3836	26.521	26.1178	26.5011	26.5695	25.8634
Color [Black]	Q96GM8	Q96GM8	Target of EGR1 protein 1	TOE1			7	7	7	23.1	23.1	23.1	56.547	0	45.799	590350000	24	0.961945	0.865174	-0.245257	-0.395967	24.9902	24.9898	24.6349	25.0977	25.1476	25.1053
Color [Black]	Q96HC4;H0Y8Y3;A0A0A0MSP3;H0YBI4;A0A0D9SFR4	Q96HC4;H0Y8Y3	PDZ and LIM domain protein 5	PDLIM5			7	7	7	13.8	13.8	13.8	63.944	0	43.665	588060000	17	0.535176	0.727165	-0.857527	-0.710731	22.1037	23.9582	24.3412	24.1984	24.1573	24.6199
Color [Black]	Q96I25;Q5W011;Q5W010;H0Y6J6;Q5W012	Q96I25;Q5W011;Q5W010;H0Y6J6;Q5W012	Splicing factor 45	RBM17			7	7	7	21.2	21.2	21.2	44.961	0	140.17	1349200000	30	0.234803	0.904445	-0.280325	-0.289239	26.6894	26.7269	25.3433	26.3854	26.758	26.4571
Color [Black]	Q96IU4;B4DQI4;F8W9U3	Q96IU4;B4DQI4;F8W9U3	Alpha/beta hydrolase domain-containing protein 14B	ABHD14B			8	8	8	47.6	47.6	47.6	22.345	0	84.19	1354200000	39	2.23193	0.758653	-0.352079	-0.622337	26.1359	26.2242	26.1694	26.5047	26.6432	26.4378
Color [Black]	Q96JG8;F5H369	Q96JG8	Melanoma-associated antigen D4	MAGED4			4	4	4	1.7	1.7	1.7	299.73	0	27.624	396120000	19	0.364275	0.798183	-0.653335	-0.523123	22.5205	24.9125	24.5809	24.5935	24.6959	24.6845
Color [Black]	Q96KA5;C9JEA3;M0R208	Q96KA5;C9JEA3	Cleft lip and palate transmembrane protein 1-like protein	CLPTM1L;NEU4			7	7	7	10.7	10.7	10.7	103.12	0	62.538	1333800000	23	0.649616	0.847309	-0.302976	-0.426226	26.2324	26.5876	26.2811	26.9587	26.7094	26.3419
Color [Black]	Q96L08;S4R3Q1	Q96L08	Sushi domain-containing protein 3	SUSD3			22	22	22	20.4	20.4	20.4	141.01	0	193.31	4807100000	82	0.936019	0.910867	0.135665	0.238944	28.2808	28.4569	28.3081	28.2711	28.2313	28.1363
Color [Black]	Q96LD4	Q96LD4	Tripartite motif-containing protein 47	TRIM47			3	3	3	6.1	6.1	6.1	69.531	0	21.109	206450000	17	0.242999	0.86466	-0.529371	-0.38925	21.0369	23.5407	23.6582	23.4536	23.2326	23.1377
Color [Black]	Q96N66;A9C4B8;H7C2M4;C9J4E9;A0A0G2JNX6;M0R1Z5	Q96N66;A9C4B8	Lysophospholipid acyltransferase 7	MBOAT7			4	4	4	13.1	13.1	13.1	52.764	0	29.574	529520000	25	0.281894	0.915972	0.157232	0.216983	25.5759	25.1613	24.9822	25.2764	25.1602	24.8111
Color [Black]	Q96N67;A0A1B0GWE0;A0A1B0GUE9;A0A1B0GVW2;A0A0C4DGY6;A0A0U1RQT6;A0A0U1RRC1;A0A0U1RQJ5;A0A0U1RR97;A2A369;Q96HP0;Q8NF50	Q96N67	Dedicator of cytokinesis protein 7	DOCK7			26	26	26	15.3	15.3	15.3	242.56	0	203.58	2897100000	87	0.154027	0.950096	0.0837688	0.119111	27.3015	26.8897	26.6019	26.8644	26.828	26.8494
Color [Black]	Q96P70	Q96P70	Importin-9	IPO9			13	13	13	11.6	11.6	11.6	188.62	0	323.31	1277100000	42	0.815995	0.805226	-0.356211	-0.507352	25.683	25.5746	26.1484	25.9822	26.1665	26.3259
Color [Black]	Q96PK6;A0A0A6YYI9;F8WDX3;A0A0A0MSL8;B8ZZ74;H0Y7K5;F8VR39;A0A087WZM8	Q96PK6	RNA-binding protein 14	RBM14			36	36	33	21.9	21.9	19.5	167.45	0	323.31	77129000000	244	1.07598	0.889457	-0.194859	-0.333018	32.2297	32.1077	31.9943	32.3914	32.3109	32.2141
Color [Black]	Q96PW8;I3L113;CON__P35527;E9PPL6;CON__H-INV:HIT000015463;CON__P19012;CON__Q92764;CON__Q497I4;C9JMN4;Q8NCW0;CON__Q8N1A0;K7EPP5;H0YJF7;CON__Q14525;CON__Q9UE12;CON__Q15323;CON__A2A5Y0;CON__P35900;CON__Q9D312;CON__Q14532;CON__A2AB72;CON__O76015;CON__O76013;CON__O76014;CON__REFSEQ:XP_986630;Q8N1A0;Q05513;A8MWY0	Q96PW8;I3L113	Putative uncharacterized protein KIAA1920	CSPG4P5;BAIAP2			62	62	44	18.6	18.6	14.5	357.59	0	323.31	376660000000	679	0.0445057	0.990258	0.0206273	0.0313356	34.9096	34.5127	34.393	34.5909	34.6258	34.5366
Color [Black]	Q96QD8;F8VUY8;F8VQW8	Q96QD8	Sodium-coupled neutral amino acid transporter 2	SLC38A2			4	4	4	12.6	12.6	12.6	56.025	0	26.873	350940000	16	0.252502	0.949363	-0.0829989	-0.131657	24.299	24.3697	24.4831	24.6623	24.4866	24.2519
Color [Black]	Q96QK1;I3L4S0;I3L4P4	Q96QK1	Vacuolar protein sorting-associated protein 35	VPS35			16	16	16	25.6	25.6	25.6	91.706	0	251.1	1935500000	56	0.805334	0.898038	0.191952	0.314562	27.0483	26.9419	26.8116	26.8253	26.8315	26.5693
Color [Black]	Q96RE7;K7ENW4;K7ELC5;Q96BF6	Q96RE7	Nucleus accumbens-associated protein 1	NACC1			7	7	7	17.5	17.5	17.5	57.258	0	60.39	582300000	23	0.0956437	0.965321	0.0650794	0.0875523	24.6022	24.8359	24.0334	24.4918	24.3294	24.455
Color [Black]	Q96RT1;B4DIP2;H0YA04	Q96RT1	Protein LAP2	ERBB2IP			9	9	9	7.3	7.3	7.3	158.3	0	59.332	727050000	35	0.312061	0.947496	-0.083711	-0.137327	24.5578	24.8845	24.7924	24.7643	24.7934	24.9282
Color [Black]	Q96ST3;H3BP90	Q96ST3	Paired amphipathic helix protein Sin3a	SIN3A			12	12	12	10.8	10.8	10.8	145.17	0	79.544	838170000	31	0.120585	0.927532	-0.156858	-0.160963	25.1624	23.7996	24.2598	24.8709	24.7631	24.0583
Color [Black]	Q96T51;J3KPP6;H0YAC8;H0Y9Y8	Q96T51;J3KPP6	RUN and FYVE domain-containing protein 1	RUFY1			6	6	3	8.5	8.5	5.1	79.817	0	35.789	604040000	9	0.477024	0.721477	-1.0715	-0.726524	25.6062	22.3492	24.7483	25.2807	25.2964	25.3411
Color [Black]	Q96T76;H0Y746;Q5T454;B0QZ77;H7C1W5;F8WCH8	Q96T76;H0Y746	MMS19 nucleotide excision repair protein homolog	MMS19			12	12	12	19.3	19.3	19.3	113.29	0	95.549	916720000	55	0.78691	0.908831	-0.16588	-0.277729	25.6881	25.9686	25.7115	25.9891	25.8808	25.996
Color [Black]	Q99471;D6RC81;H3BPF6;H3BMQ1;D6REZ8;E9PH05;F8VUB1	Q99471	Prefoldin subunit 5	PFDN5			17	16	16	21.7	20.8	20.8	111.89	0	106.97	3601400000	42	1.21247	0.847207	0.260074	0.432885	28.0303	27.8865	28.02	27.7699	27.842	27.5447
Color [Black]	Q99567;J3KMX1;I3L4K7;I3L245;I3L2W3	Q99567;J3KMX1	Nuclear pore complex protein Nup88	NUP88			23	23	23	44.4	44.4	44.4	83.541	0	323.31	8142000000	121	0.400029	0.771012	-0.680607	-0.557841	29.1938	29.2276	27.0544	29.2355	29.1908	29.0913
Color [Black]	Q99570	Q99570	Phosphoinositide 3-kinase regulatory subunit 4	PIK3R4			5	5	5	4.4	4.4	4.4	153.1	0	32.227	279940000	23	0.077915	0.983371	0.0379906	0.0565551	24.0526	23.9624	23.8166	24.0497	23.5915	24.0764
Color [Black]	Q99575;E5RK39	Q99575	Ribonucleases P/MRP protein subunit POP1	POP1			5	5	5	7.6	7.6	7.6	114.71	0	31.136	258460000	16	0.0100858	0.995804	-0.00716464	-0.00976065	23.3166	23.8025	23.66	23.7802	23.2316	23.7889
Color [Black]	Q99615;K7EPP7;K7ESP1;K7EIH8;K7EJL5;K7EN19;K7EJV7;K7ER44	Q99615;K7EPP7;K7ESP1;K7EIH8	DnaJ homolog subfamily C member 7	DNAJC7			4	4	4	9.9	9.9	9.9	56.44	0	117.13	114590000	8	0.553475	0.795747	-0.449598	-0.522902	21.5955	22.3353	22.6223	22.9642	22.3077	22.63
Color [Black]	Q99661;Q5JR89;Q5JR91	Q99661;Q5JR89;Q5JR91	Kinesin-like protein KIF2C;Kinesin-like protein	KIF2C			6	6	6	10.8	10.8	10.8	81.312	0	37.802	269850000	17	0.267248	0.911598	0.194716	0.246072	24.2989	23.7216	23.3181	23.6702	23.464	23.6202
Color [Black]	Q99714;Q5H928	Q99714;Q5H928	3-hydroxyacyl-CoA dehydrogenase type-2	HSD17B10			9	9	9	55.2	55.2	55.2	26.923	0	186.47	2303500000	54	0.600119	0.902702	-0.185787	-0.290936	26.9105	26.8768	27.2269	27.2819	27.0263	27.2633
Color [Black]	Q99832;F8WAM2;F8WBP8;A0A0D9SG95	Q99832	T-complex protein 1 subunit eta	CCT7			18	18	18	46.6	46.6	46.6	59.366	0	237.01	6052600000	77	0.799147	0.911685	-0.151519	-0.257854	28.547	28.7091	28.7493	28.9374	28.7263	28.7964
Color [Black]	Q99880;U3KQK0;Q99879;Q99877;Q93079;Q5QNW6;P62807;P58876;P57053;O60814;Q96A08	Q99880;U3KQK0;Q99879;Q99877;Q93079;Q5QNW6;P62807;P58876;P57053;O60814;Q96A08	Histone H2B type 1-L;Histone H2B;Histone H2B type 1-M;Histone H2B type 1-N;Histone H2B type 1-H;Histone H2B type 2-F;Histone H2B type 1-C/E/F/G/I;Histone H2B type 1-D;Histone H2B type F-S;Histone H2B type 1-K;Histone H2B type 1-A	HIST1H2BL;HIST1H2BN;HIST1H2BM;HIST1H2BH;HIST2H2BF;HIST1H2BC;HIST1H2BD;H2BFS;HIST1H2BK;HIST1H2BA			7	7	2	46.8	46.8	7.9	13.952	0	218.41	23742000000	21	0.262176	0.774767	2.23316	0.573097	24.5972	25.4353	33.7571	22.2413	27.308	27.5409
Color [Black]	Q99959;A0A087WXY2	Q99959	Plakophilin-2	PKP2			18	18	18	29.4	29.4	29.4	97.414	0	248.22	1889600000	59	0.900968	0.868167	-0.235396	-0.378524	26.7448	26.8359	26.5906	26.8994	26.8263	27.1519
Color [Black]	Q9BPX3;H0Y9Z8;D6RA93	Q9BPX3	Condensin complex subunit 3	NCAPG			14	14	14	16.4	16.4	16.4	114.33	0	107.31	1419100000	36	0.550354	0.912363	-0.146939	-0.237699	26.3349	26.2799	26.1417	26.5926	26.24	26.3647
Color [Black]	Q9BQ52;F8WBV7;E7ES68;V9GYS7;J3QRS2;V9GYU5;J3QL08;J3QLK4;V9GZ72;H7C2I4	Q9BQ52;F8WBV7;E7ES68	Zinc phosphodiesterase ELAC protein 2	ELAC2;PLD1			6	6	6	9.4	9.4	9.4	92.218	0	39.045	233570000	26	0.036045	0.990969	-0.0132109	-0.0211676	24.1727	23.8289	24.0565	24.0922	24.1166	23.8889
Color [Black]	Q9BQ67;M0QX71	Q9BQ67;M0QX71	Glutamate-rich WD repeat-containing protein 1	GRWD1			5	5	5	17.7	17.7	17.7	49.419	0	80.167	708520000	16	0.170332	0.950677	0.0830809	0.121402	26.0199	25.682	25.4022	25.6831	25.5298	25.6419
Color [Black]	Q9BQA1;H0Y711	Q9BQA1;H0Y711	Methylosome protein 50	WDR77			4	4	4	16.4	16.4	16.4	36.724	0	45.76	1027800000	26	0.0866725	0.968008	0.0621255	0.0823517	26.8706	26.173	26.0894	26.2432	26.2727	26.4307
Color [Black]	Q9BQD3;Q8WWV1;P18627;A0A0A0MTL8;C9JF39;E9PRK0	Q9BQD3	KxDL motif-containing protein 1	KXD1			18	18	17	10.7	10.7	10.1	234.45	0	137.59	2119800000	76	0.892996	0.922897	0.104601	0.188603	26.7534	26.6822	26.6248	26.6543	26.5162	26.576
Color [Black]	Q9BQG0;I3L1L3;I3L2H8	Q9BQG0;I3L1L3	Myb-binding protein 1A	MYBBP1A			17	17	17	14.9	14.9	14.9	148.85	0	123.7	1576000000	53	0.104444	0.95705	-0.0827808	-0.10539	26.9847	26.0139	26.6502	26.5919	26.6464	26.6588
Color [Black]	Q9BRX2	Q9BRX2	Protein pelota homolog	PELO			6	6	6	20	20	20	43.359	0	42.743	649720000	21	0.979798	0.805506	0.326635	0.497736	25.688	25.4011	25.3893	25.3994	24.9879	25.1112
Color [Black]	Q9BSJ2;F2Z2B9;B3KTU7	Q9BSJ2;F2Z2B9	Gamma-tubulin complex component 2	TUBGCP2			5	5	5	7.6	7.6	7.6	102.53	0	44.232	394090000	16	0.436974	0.916114	-0.166215	-0.250687	24.4845	24.4338	24.0584	24.3343	24.4871	24.6539
Color [Black]	Q9BSJ8;F8VZB1	Q9BSJ8	Extended synaptotagmin-1	ESYT1			14	14	14	18.4	18.4	18.4	122.85	0	115.15	2174100000	69	0.299616	0.958156	0.0566915	0.0982779	27.1249	26.9662	27.1375	27.1043	26.9205	27.0338
Color [Black]	Q9BTC0	Q9BTC0	Death-inducer obliterator 1	DIDO1			9	9	9	5.4	5.4	5.4	243.87	0	56.575	484720000	17	0.113903	0.988084	0.0209243	0.0369253	23.7446	23.8133	23.7443	23.6781	23.8714	23.6899
Color [Black]	Q9BTE3	Q9BTE3	Mini-chromosome maintenance complex-binding protein	MCMBP			12	12	12	21.7	21.7	21.7	72.979	0	148.86	1828400000	45	0.286981	0.918527	0.126416	0.186498	26.5339	26.2401	25.9403	26.0836	26.047	26.2044
Color [Black]	Q9BTV5	Q9BTV5	Fibronectin type III and SPRY domain-containing protein 1	FSD1			16	16	16	20.5	20.5	20.5	118.25	0	206.29	7913900000	54	0.626703	0.902555	-0.190242	-0.298828	29.0248	29.0702	28.7797	29.0242	29.352	29.0692
Color [Black]	Q9BU76	Q9BU76	Multiple myeloma tumor-associated protein 2	MMTAG2			5	5	5	20.9	20.9	20.9	29.411	0	31.416	439960000	18	0.007891	0.999976	0.0029513	0.00473787	24.5345	24.4326	24.1368	24.3795	24.3078	24.4077
Color [Black]	Q9BUF5;K7ESM5;K7EL29;K7EN98;K7ESQ3;K7EQT3;K7EJ64;K7ERA8;K7EJZ4;K7EPE5	Q9BUF5;K7ESM5	Tubulin beta-6 chain	TUBB6			16	7	5	48.2	25.3	20.6	49.857	0	66.847	750680000	37	0.422729	0.719683	-1.07087	-0.677483	22.188	24.2608	25.8303	24.7578	25.1617	25.5722
Color [Black]	Q9BUK6	Q9BUK6	Protein misato homolog 1	MSTO1			6	6	6	14.4	14.4	14.4	61.835	0	59.912	794300000	26	0.574259	0.60265	-1.25828	-0.852904	22.6847	25.9215	25.1224	25.8009	25.9502	25.7524
Color [Black]	Q9BUN8;B4E1G1;E5RGY0	Q9BUN8;B4E1G1;E5RGY0	Derlin-1	DERL1			4	4	4	16.7	16.7	16.7	28.8	0	80.084	4039300000	14	0.00144789	0.997978	-0.0015316	-0.00181228	27.5636	27.4813	28.2583	27.3154	27.8524	28.14
Color [Black]	Q9BUV0;J3QQX7	Q9BUV0	Arginine/serine-rich protein 1	RSRP1			5	5	5	4.7	4.7	4.7	130.98	0	30.916	346260000	14	0.241915	0.946792	0.0882161	0.13701	24.4767	24.2878	24.1823	24.2746	24.0084	24.3992
Color [Black]	Q9BV20	Q9BV20	Methylthioribose-1-phosphate isomerase	MRI1			9	9	9	36	36	36	39.149	0	60.864	828180000	22	0.126618	0.950487	-0.0961469	-0.12354	25.8481	25.8958	25.0508	25.786	25.6744	25.6228
Color [Black]	Q9BVJ7	Q9BVJ7	Dual specificity protein phosphatase 23	DUSP23			2	2	2	13.3	13.3	13.3	16.588	0	12.681	134030000	13	0.283846	0.911756	0.211275	0.264078	22.8622	23.348	23.513	22.5792	23.3131	23.1971
Color [Black]	Q9BVP2	Q9BVP2	Guanine nucleotide-binding protein-like 3	GNL3			7	7	7	17.5	17.5	17.5	61.992	0	76.858	1112900000	24	0.515918	0.889917	0.229314	0.329942	25.9636	25.9309	26.2912	26.0085	25.5184	25.9708
Color [Black]	Q9BW27;J3QL54;J3KT10;J3QLD4;J3QLV0;F5H0W7;J3QLH0;J3QL91;J3KSH3;J3KRC0;J3KS87;J3KTC7	Q9BW27;J3QL54;J3KT10;J3QLD4	Nuclear pore complex protein Nup85	NUP85			11	11	10	18.3	18.3	16	75.019	0	70.731	2103100000	34	0.317584	0.905647	-0.199848	-0.263764	26.5822	27.4022	26.9678	27.1807	27.0098	27.3613
Color [Black]	Q9BXP5;H7C3A1;H7C1K0;H7C0U8;A0A0A0MSP6	Q9BXP5;H7C3A1	Serrate RNA effector molecule homolog	SRRT			9	9	9	11.4	11.4	11.4	100.67	0	59.133	941510000	26	0.00440837	0.998684	0.0016791	0.0026879	24.9474	25.1367	25.086	24.8407	25.213	25.1114
Color [Black]	Q9BXW7;A8MYZ9	Q9BXW7	Cat eye syndrome critical region protein 5	CECR5			3	3	3	3.2	3.2	3.2	101.96	0	18.127	151640000	13	0.916079	0.591812	-0.740734	-0.844049	23.3774	22.5315	22.1775	23.2153	23.6515	23.4418
Color [Black]	Q9BYJ9;A0A087X0Q1;K7EJT7;A0A087WY31;Q7Z739	Q9BYJ9	YTH domain-containing family protein 1	YTHDF1			13	13	10	22.4	22.4	17.2	60.873	0	115.66	3217700000	67	0.760789	0.810263	-0.357649	-0.499351	27.0666	27.6585	27.022	27.6391	27.4755	27.7055
Color [Black]	Q9BZE4;Q5T3R7	Q9BZE4	Nucleolar GTP-binding protein 1	GTPBP4			15	15	15	27.9	27.9	27.9	73.964	0	113.45	1774300000	60	0.0548669	0.98093	0.0411523	0.0542407	26.3183	26.4522	27.1128	26.6558	26.6796	26.4244
Color [Black]	Q9BZK7;A0A0D9SF63;A0A1B0GVH3;Q9BQ87;A0A0D9SFI2;C9JLJ1;C9JCK0;C9JBN1;A0A0D9SF25;A0A1B0GUU2;F8W9D8;C9IYU9	Q9BZK7;A0A0D9SF63	F-box-like/WD repeat-containing protein TBL1XR1	TBL1XR1			16	16	11	44	44	28.6	55.594	0	164.77	1909700000	76	0.533584	0.745795	-0.687965	-0.643984	26.4408	26.8323	24.9692	26.7883	26.8189	26.6991
Color [Black]	Q9BZQ8;H0Y7M9	Q9BZQ8	Protein Niban	FAM129A			6	6	6	7.7	7.7	7.7	103.13	0	108.82	442700000	18	0.459371	0.912726	0.175759	0.264234	24.5237	24.394	24.0127	24.1073	24.0443	24.2516
Color [Black]	Q9BZX2;Q9HA47	Q9BZX2	Uridine-cytidine kinase 2	UCK2			5	5	5	23.4	23.4	23.4	29.299	0	30.691	538340000	15	0.832506	0.8663	0.26355	0.407462	24.5452	24.513	24.8269	24.3095	24.5729	24.2121
Color [Black]	Q9C0C2;E9PKK0;E9PKE7	Q9C0C2	182 kDa tankyrase-1-binding protein	TNKS1BP1			47	47	47	34.2	34.2	34.2	181.79	0	323.31	8731300000	180	0.547026	0.842297	0.338387	0.437433	28.7501	28.4236	27.8196	27.9884	27.9539	28.0358
Color [Black]	Q9C0C9;K7ES11;K7EQ12	Q9C0C9;K7ES11	E2/E3 hybrid ubiquitin-protein ligase UBE2O	UBE2O			7	7	7	7	7	7	141.29	0	41.297	337030000	11	0.288605	0.868456	-0.435324	-0.392381	22.0946	24.0295	23.5456	23.6404	23.3512	23.984
Color [Black]	Q9H074;D6REB4;D6RJF2;D6RJ02;D6R9H8;D6RD97	Q9H074;D6REB4	Polyadenylate-binding protein-interacting protein 1	PAIP1			8	8	8	20.5	20.5	20.5	53.524	0	52.151	1295100000	25	0.500244	0.908527	0.198962	0.2953	26.4387	26.087	25.9757	26.1742	25.8827	25.8475
Color [Black]	Q9H078;H0YGM0;F5GX99;F5H392;F5H7A5	Q9H078;H0YGM0;F5GX99	Caseinolytic peptidase B protein homolog	CLPB			6	6	6	12	12	12	78.728	0	35.957	275220000	14	0.0409341	0.98598	0.0366898	0.0455771	23.9362	24.3498	23.7429	24.4427	23.6058	23.8703
Color [Black]	Q9H0A0;A0A087WV29;E9PMU0;E9PJN6	Q9H0A0;A0A087WV29	N-acetyltransferase 10	NAT10			18	18	18	22.1	22.1	22.1	115.73	0	146.67	1563100000	74	0.672019	0.914099	-0.139146	-0.234262	26.4529	26.3324	26.5605	26.6823	26.6227	26.4582
Color [Black]	Q9H0D6	Q9H0D6	5-3 exoribonuclease 2	XRN2			14	14	14	20.1	20.1	20.1	108.58	0	118.6	1746200000	45	1.59337	0.726193	-0.451342	-0.71648	26.3961	26.3393	26.0199	26.7486	26.5911	26.7696
Color [Black]	Q9H0S4;F5H1N9	Q9H0S4	Probable ATP-dependent RNA helicase DDX47	DDX47			11	11	11	32.7	32.7	32.7	50.646	0	81.359	1424300000	34	0.354914	0.907673	0.214057	0.285065	25.941	26.6468	26.4639	26.0254	25.9789	26.4052
Color [Black]	Q9H0U4;E9PLD0;E7END7;P62820;Q92928	Q9H0U4;E9PLD0;E7END7;P62820;Q92928	Ras-related protein Rab-1B;Ras-related protein Rab-1A;Putative Ras-related protein Rab-1C	RAB1B;RAB1A;RAB1C			6	6	5	33.8	33.8	28.4	22.171	0	52.449	3458800000	31	0.672074	0.782115	0.436356	0.549097	27.7706	27.5877	27.9975	26.8468	27.4288	27.7711
Color [Black]	Q9H269;Q5JUA9;Q5JUB0	Q9H269	Vacuolar protein sorting-associated protein 16 homolog	VPS16			8	8	8	13.6	13.6	13.6	94.693	0	55.256	331620000	22	0.291797	0.925505	-0.106692	-0.164659	24.2684	24.0086	23.8613	24.2895	23.9888	24.1801
Color [Black]	Q9H2D6;M0QYS8;F6WMF4;F6WYE2;F6TR96;H0Y5J9	Q9H2D6	TRIO and F-actin-binding protein	TRIOBP			38	38	32	13.1	13.1	11	384.47	0	314.16	9375800000	144	0.87142	0.917278	-0.122713	-0.216985	28.6724	28.727	28.511	28.7407	28.7698	28.768
Color [Black]	Q9H2M9	Q9H2M9	Rab3 GTPase-activating protein non-catalytic subunit	RAB3GAP2			9	9	9	8.3	8.3	8.3	155.98	0	57.79	421560000	19	0.164538	0.982907	0.0315437	0.0551295	24.7033	24.6531	24.8322	24.6052	24.7695	24.7192
Color [Black]	Q9H2P0;E9PQK8	Q9H2P0	Activity-dependent neuroprotector homeobox protein	ADNP			15	15	15	17.1	17.1	17.1	123.56	0	102.48	2650300000	55	0.161217	0.928835	0.121883	0.155465	26.9164	26.9954	27.64	26.7339	27.2861	27.1661
Color [Black]	Q9H3F6;F5GWA4;F5H497;F5H6V0;F5GWK6;F5H268;B3KVY5;F5GY15;Q8WZ19;J3QSD4;I3L1U2;J3QS43;I3L108	Q9H3F6;F5GWA4;F5H497;F5H6V0	BTB/POZ domain-containing adapter for CUL3-mediated RhoA degradation protein 3	KCTD10			8	8	6	28.8	28.8	23.3	35.432	0	84.326	1289800000	23	0.403845	0.90906	-0.196781	-0.278527	24.1607	24.2126	23.8241	24.3003	23.9567	24.5308
Color [Black]	Q9H3S7;C9JD91	Q9H3S7	Tyrosine-protein phosphatase non-receptor type 23	PTPN23			15	15	15	11.6	11.6	11.6	178.97	0	185.9	1014100000	48	1.63789	0.753654	-0.384734	-0.633564	24.8083	24.8479	24.7583	25.212	24.9991	25.3575
Color [Black]	Q9H4A4;A6NKB8;A0A087WUS4;A0A087WU27;C9JMZ3	Q9H4A4;A6NKB8	Aminopeptidase B	RNPEP			12	12	12	23.1	23.1	23.1	72.595	0	81.889	1740700000	51	0.294883	0.925604	-0.105843	-0.163982	26.4089	26.3962	26.7767	26.5264	26.7772	26.5958
Color [Black]	Q9H4L4;A0A087X0R7;J3QL36	Q9H4L4;A0A087X0R7	Sentrin-specific protease 3	SENP3;SENP3-EIF4A1			3	3	3	8	8	8	65.009	0	20.8	174390000	7	1.25555	0.800311	-0.315666	-0.510778	23.1207	23.244	23.0354	23.4646	23.6162	23.2663
Color [Black]	Q9H4L5;C9JEF2;C9JZ19;C9J8P4	Q9H4L5	Oxysterol-binding protein-related protein 3	OSBPL3			10	10	10	15	15	15	101.22	0	70.607	491890000	23	0.0326675	0.989532	-0.0177377	-0.0259613	24.8246	24.8593	24.396	24.7254	24.8883	24.5195
Color [Black]	U3KQH6;Q9H5I1	U3KQH6;Q9H5I1	POU domain protein;Histone-lysine N-methyltransferase SUV39H2	POU5F1;SUV39H2			8	8	8	9.2	9.2	9.2	113.21	0	52.188	947500000	28	1.20221	0.845219	0.257914	0.429264	24.9939	25.1354	25.1819	24.7541	24.7708	25.0125
Color [Black]	Q9H6S3;A0A087WX39;E9PN68;E9PLN2;E9PNT0;E9PLH1	Q9H6S3	Epidermal growth factor receptor kinase substrate 8-like protein 2	EPS8L2			7	7	6	12.4	12.4	10.6	80.62	0	42.511	491300000	14	0.906377	0.847485	0.275778	0.429567	24.7119	24.3909	24.6439	24.4867	24.3031	24.1296
Color [Black]	Q9H6T0;J3QKU3;H0YBR2;H0YBB3;Q6NXG1	Q9H6T0	Epithelial splicing regulatory protein 2	ESRP2			3	3	3	4.7	4.7	4.7	78.4	0	23.164	281580000	6	1.5655	0.11632	-1.20275	-1.40934	23.5138	22.3136	22.9894	24.2652	24.0449	24.1148
Color [Black]	Q9H792;H0YN99;H3BUZ5	Q9H792;H0YN99	Pseudopodium-enriched atypical kinase 1	PEAK1			6	6	6	3.8	3.8	3.8	193.1	0	41.826	322860000	18	1.82689	0.216615	0.976035	1.32206	24.6651	24.3261	23.9802	23.6135	23.2045	23.2254
Color [Black]	Q9H7D7;H0Y9R3;H0Y917	Q9H7D7;H0Y9R3	WD repeat-containing protein 26	WDR26			5	5	5	9.1	9.1	9.1	72.123	0	42.361	444510000	27	0.439554	0.91891	-0.133741	-0.21211	24.2852	24.5429	24.1331	24.4604	24.5413	24.3607
Color [Black]	Q9H936;K4DIB6;K4DIB3;K4DIB8;K4DIA8;A0A0D9SEI9;A0A0D9SFE1;E9PJH7;E9PJY0;A0A0A6YYN8;A0A0D9SFA8;K4DIB0;K4DIA2;A0A0D9SG84;E9PI74;E9PQ36;E9PS95;K4DIB4	Q9H936;K4DIB6;K4DIB3;K4DIB8;K4DIA8;A0A0D9SEI9;A0A0D9SFE1;E9PJH7;E9PJY0;A0A0A6YYN8;A0A0D9SFA8;K4DIB0;K4DIA2;A0A0D9SG84;E9PI74;E9PQ36;E9PS95	Mitochondrial glutamate carrier 1	SLC25A22			5	5	5	21.7	21.7	21.7	34.47	0	38.476	278500000	16	0.698398	0.452667	-1.39397	-0.988738	21.0451	23.557	23.6821	23.7646	23.956	24.7455
Color [Black]	Q9H987;H0YNX5;E9PJN4;Q6ZQX6;F5GYC7;E9PLT8;D3DTX6;Q5JRJ2;C9JXC9;A0A0A0MTI3;A0A1B0GW52;A0A0G2JPC2;H0Y696;H0Y7T8	Q9H987	Synaptopodin 2-like protein	SYNPO2L			29	29	19	12.1	12.1	7.3	341.98	0	323.31	8784900000	128	1.50498	0.912651	-0.135077	-0.249443	28.7144	28.6273	28.5796	28.7723	28.7993	28.7549
Color [Black]	Q9H9A6	Q9H9A6	Leucine-rich repeat-containing protein 40	LRRC40			19	19	19	38.2	38.2	38.2	68.249	0	138.67	4985400000	75	0.84916	0.919004	-0.116858	-0.207224	28.4299	28.301	28.2425	28.3852	28.496	28.4428
Color [Black]	Q9H9B4;D6RFI0;D6RDG7;S4R2X2;D6RAE9	Q9H9B4;D6RFI0	Sideroflexin-1	SFXN1			6	6	6	20.5	20.5	20.5	35.619	0	47.848	2204400000	31	0.139222	0.949883	-0.0998497	-0.130475	27.5604	27.3512	26.7375	27.3851	27.4387	27.1248
Color [Black]	Q9H9G7;Q96AD8;A0A0U1RR19	Q9H9G7	Protein argonaute-3	AGO3			11	7	4	18.7	11.7	7.6	97.359	0	47.291	697430000	40	0.230784	0.919222	-0.137688	-0.187602	25.6889	25.4957	25.0305	25.656	25.6862	25.286
Color [Black]	Q9HAV4;E2QRM3	Q9HAV4	Exportin-5	XPO5			8	8	8	9.4	9.4	9.4	136.31	0	71.14	677250000	31	0.0362238	0.985462	-0.0203794	-0.0295121	25.7793	25.3542	25.2449	25.38	25.6773	25.3823
Color [Black]	Q9HB71	Q9HB71	Calcyclin-binding protein	CACYBP			6	6	6	38.2	38.2	38.2	26.21	0	47.98	981620000	23	1.31712	0.716	0.451352	0.683385	25.7393	25.3915	25.7673	25.0944	25.3914	25.0582
Color [Black]	Q9HC21;J3KSI7;J3QL84;J3KS44;J3QLV3;J3KRY6;J3KSB1;J3KTL0	Q9HC21;J3KSI7;J3QL84;J3KS44;J3QLV3;J3KRY6	Mitochondrial thiamine pyrophosphate carrier	SLC25A19			4	4	4	14.7	14.7	14.7	35.511	0	26.874	218870000	9	0.0750689	0.982209	-0.0380923	-0.0561597	23.8268	23.8696	23.4659	23.8091	23.5233	23.9441
Color [Black]	Q9HCH0;H7C1V4	Q9HCH0	Nck-associated protein 5-like	NCKAP5L			3	3	3	3.5	3.5	3.5	139.01	0	18.774	229950000	15	0.29438	0.889675	0.31242	0.335943	23.8281	23.2956	23.0426	23.3675	22.3561	23.5055
Color [Black]	Q9HCH5;C9J486;A0A0A0MSI5;I3L329	Q9HCH5;C9J486	Synaptotagmin-like protein 2	SYTL2;UPP1			5	3	3	4.1	2.5	2.5	194.28	0	17.719	166530000	5	0.322018	0.84618	-0.485575	-0.434063	24.0215	24.0876	22.3119	23.7272	23.7679	24.3826
Color [Black]	Q9HCK4;A0A0A0MSH6;Q96DB5	Q9HCK4;A0A0A0MSH6	Roundabout homolog 2	ROBO2;LDAH			4	3	3	1.5	1.2	1.2	415.6	0	18.921	459350000	12	0.286003	0.866176	-0.449853	-0.396445	23.0494	24.7563	24.9589	24.3758	24.7039	25.0344
Color [Black]	Q9NQR1	Q9NQR1	N-lysine methyltransferase SETD8	SETD8			3	3	3	1.1	1.1	1.1	340.64	0	18.596	125700000	11	0.184219	0.957014	0.0726458	0.111696	22.4006	22.5539	22.5922	22.1721	22.5276	22.6291
Color [Black]	Q9NQW6;H7C167;C9JJT6;H7C3S1;H7C1K5;H7C1C2	Q9NQW6	Actin-binding protein anillin	ANLN			8	8	8	7.9	7.9	7.9	124.2	0	49.883	804140000	20	0.104824	0.985091	-0.0262852	-0.0445252	24.2982	24.0283	24.0674	24.16	24.0998	24.213
Color [Black]	Q9NQX0	Q9NQX0	Putative histone-lysine N-methyltransferase PRDM6	PRDM6			3	3	2	3.3	3.3	2.6	102.36	0	27.546	517580000	18	0.218223	0.86794	-0.708682	-0.401675	25.7948	22.0832	25.9274	25.4783	25.3382	25.1149
Color [Black]	Q9NR09	Q9NR09	Baculoviral IAP repeat-containing protein 6	BIRC6			25	25	25	6.8	6.8	6.8	530.25	0	185.17	1733700000	82	0.00939397	0.995557	0.00709661	0.00947867	26.8458	26.5359	26.0159	26.3896	26.4154	26.5713
Color [Black]	Q9NR30	Q9NR30	Nucleolar RNA helicase 2	DDX21			23	23	21	36.4	36.4	33	87.343	0	244.73	5578500000	125	0.190733	0.920591	0.142202	0.181034	28.0924	28.0688	28.9304	28.1534	28.2434	28.2682
Color [Black]	Q9NRG9;F8VZ44;H3BU82;F8VUB6	Q9NRG9;F8VZ44;H3BU82	Aladin	AAAS			9	9	9	20	20	20	59.573	0	58.512	958660000	24	1.81122	0.862864	0.215203	0.389082	25.8978	26.003	25.9345	25.7107	25.8125	25.6665
Color [Black]	Q9NRN7	Q9NRN7	L-aminoadipate-semialdehyde dehydrogenase-phosphopantetheinyl transferase	AASDHPPT			3	3	3	11.3	11.3	11.3	35.776	0	23.558	180320000	11	0.0106939	0.994021	-0.0144768	-0.0152984	23.1393	23.2177	23.147	23.5259	23.723	22.2986
Color [Black]	Q9NRR4	Q9NRR4	Ribonuclease 3	DROSHA			9	9	9	6.8	6.8	6.8	159.31	0	53.692	796710000	17	0.316722	0.910019	-0.191593	-0.256273	25.6493	25.6429	25.0072	25.5376	25.4629	25.8737
Color [Black]	Q9NRW3;Q6ICH2;A0A087WX48;Q8IUX4;Q96AK3	Q9NRW3	DNA dC->dU-editing enzyme APOBEC-3C	APOBEC3C			7	7	7	51.6	51.6	51.6	22.826	0	56.662	854240000	37	0.446261	0.917767	-0.133154	-0.211936	25.4747	25.3678	25.3718	25.585	25.3045	25.7242
Color [Black]	Q9NSD9	Q9NSD9	Phenylalanine--tRNA ligase beta subunit	FARSB			7	7	7	13.2	13.2	13.2	66.115	0	49.865	484610000	17	0.739092	0.364211	-1.74683	-1.10284	22.7064	21.9666	25.4893	25.4493	24.9901	24.9634
Color [Black]	Q9NT62;F8WDI0	Q9NT62	Ubiquitin-like-conjugating enzyme ATG3	ATG3			3	3	3	12.1	12.1	12.1	35.864	0	23.513	557190000	18	0.296889	0.919169	-0.126416	-0.187918	25.0126	24.629	24.813	25.2017	24.8718	24.7603
Color [Black]	Q9NTX5;H0Y525;J3KP84;E9PPG7;E9PRU6;F2Z2D6;E9PJS8;E9PLY6;H0Y5L2	Q9NTX5	Ethylmalonyl-CoA decarboxylase	ECHDC1			4	4	4	16.3	16.3	16.3	33.698	0	26.658	262910000	21	0.00393901	0.999163	0.00189082	0.0028777	24.2654	24.3982	23.9474	24.0505	24.3337	24.2211
Color [Black]	Q9NUQ3;Q9BZA5	Q9NUQ3	Gamma-taxilin	TXLNG			13	13	12	30.3	30.3	28.8	60.585	0	126.53	1149600000	28	0.796715	0.912713	0.143642	0.246261	25.0584	24.9372	24.936	24.9104	24.9021	24.6882
Color [Black]	Q9NUQ8	Q9NUQ8	ATP-binding cassette sub-family F member 3	ABCF3			9	9	9	14.1	14.1	14.1	79.744	0	57.992	991850000	24	0.524693	0.642291	-1.1792	-0.792301	26.0832	22.9103	25.6041	26.0231	26.1228	25.9892
Color [Black]	Q9NUQ9;E5RI16;E5RK61;E5RFS4;E5RHU5;E5RGI7;E5RJE1;E5RIR8;E5RJL8;E5RK81;E5RH75	Q9NUQ9;E5RI16;E5RK61;E5RFS4;E5RHU5;E5RGI7;E5RJE1;E5RIR8;E5RJL8	Protein FAM49B	FAM49B			4	4	4	17.9	17.9	17.9	36.748	0	29.5	256660000	12	0.769379	0.409224	-1.32523	-1.02482	22.5182	21.6898	24.3584	24.3257	24.0323	24.184
Color [Black]	Q9NUV7;B7ZBA9;A0A0C4DGN2;A0A0D9SF74;A0A096LP73;K7ERS4;I3NI44	Q9NUV7;B7ZBA9;A0A0C4DGN2	Serine palmitoyltransferase 3	SPTLC3;EPPIN;SHBG			66	66	66	28.9	28.9	28.9	354.76	0	323.31	10739000000	216	0.215451	0.911864	0.219551	0.24501	29.0187	28.9501	27.8222	28.3735	28.5181	28.2407
Color [Black]	Q9NVI1;F8W7R3;H3BP78;H3BT54;H3BMG4;H3BQE2;H3BS60;H3BN35	Q9NVI1;F8W7R3;H3BP78	Fanconi anemia group I protein	FANCI			10	10	10	9.2	9.2	9.2	149.32	0	62.34	601070000	18	0.00366525	0.998644	-0.00149473	-0.00235988	24.7435	25.0932	24.8256	25.0465	24.7737	24.8466
Color [Black]	Q9NVP1;H7C452	Q9NVP1;H7C452	ATP-dependent RNA helicase DDX18	DDX18			9	9	9	17.5	17.5	17.5	75.406	0	62.626	967460000	28	0.885378	0.671455	0.647669	0.770268	25.8571	25.1956	26.3729	25.1738	25.1625	25.1463
Color [Black]	Q9NWT1	Q9NWT1	p21-activated protein kinase-interacting protein 1	PAK1IP1			5	5	5	4	4	4	180.15	0	36.508	104960000	7	0.841145	0.417043	1.20909	1.03592	23.4922	23.659	23.2777	23.4392	21.1629	22.1994
Color [Black]	Q9NWZ8;H7BYE2	Q9NWZ8;H7BYE2	Gem-associated protein 8	GEMIN8			4	4	4	20.2	20.2	20.2	28.636	0	27.188	985630000	9	0.379505	0.911894	-0.170635	-0.247708	24.7089	25.0553	24.4246	24.973	24.9212	24.8066
Color [Black]	Q9NXF1;A0A0A0MSR3	Q9NXF1	Testis-expressed sequence 10 protein	TEX10			7	7	7	11.3	11.3	11.3	105.67	0	42.567	346690000	8	0.431536	0.919209	0.108056	0.177977	24.0993	23.826	24.0469	23.9132	23.9801	23.7547
Color [Black]	Q9NZ01;M0R3C3;M0QXM3	Q9NZ01	Very-long-chain enoyl-CoA reductase	TECR			9	9	9	27.3	27.3	27.3	36.034	0	72.279	7058000000	42	0.00389096	1	0.00231997	0.00333773	28.855	29.0123	28.5806	28.5557	29.0712	28.814
Color [Black]	Q9NZB2;A0A0C4DG79;A0A0C4DH52;Q5T035	Q9NZB2;A0A0C4DG79	Constitutive coactivator of PPAR-gamma-like protein 1	FAM120A			29	29	29	33.6	33.6	33.6	121.89	0	222.04	7206000000	110	0.400682	0.915484	-0.149383	-0.227086	28.8603	28.8091	28.4096	28.8876	28.9307	28.7089
Color [Black]	Q9NZD2;H0YIZ0;G3V2Y4;G3V245;C9JH23;E9PPU4;E9PHX9;F5H4Q8;A0A087X1L8;F5GXD9;E5RG48;H0YFS9;F5H0U5	Q9NZD2;H0YIZ0	Glycolipid transfer protein;Serine hydroxymethyltransferase	GLTP;SHMT2			14	14	11	12.9	12.9	9.8	137.96	0	192.9	2626400000	49	0.155697	0.978748	-0.0376581	-0.063772	27.2237	27.3557	27.4558	27.5036	27.3143	27.3301
Color [Black]	Q9NZI8	Q9NZI8	Insulin-like growth factor 2 mRNA-binding protein 1	IGF2BP1			8	8	8	19.2	19.2	19.2	63.48	0	110.66	1456200000	24	0.967042	0.804232	0.340782	0.51241	26.4644	26.4804	26.739	26.0932	26.0701	26.4982
Color [Black]	Q9NZJ5;H3BPW6;A0A0D9SG11	Q9NZJ5;H3BPW6;A0A0D9SG11	Eukaryotic translation initiation factor 2-alpha kinase 3	EIF2AK3;OBSCN;CCDC163P			2	2	2	1.5	1.5	1.5	159.68	0	51.841	1015500000	12	0.151087	0.910257	-0.379066	-0.263996	24.0279	26.2989	25.5293	26.7619	25.7404	24.4909
Color [Black]	Q9NZL9;E5RJR3;H7C0X7	Q9NZL9	Methionine adenosyltransferase 2 subunit beta	MAT2B			3	3	3	10.2	10.2	10.2	37.551	0	18.417	158120000	11	0.882741	0.771552	0.410592	0.572913	23.4366	22.7519	23.3605	22.7676	22.7781	22.7715
Color [Black]	Q9NZM1;H0YD14;O75923	Q9NZM1;H0YD14	Myoferlin	MYOF			12	12	12	7.5	7.5	7.5	234.71	0	80.55	591120000	29	1.06659	0.821388	0.308263	0.484816	24.8157	24.8577	25.1529	24.6047	24.5036	24.7931
Color [Black]	Q9P035;H3BPZ1;H3BS72	Q9P035;H3BPZ1;H3BS72	Very-long-chain (3R)-3-hydroxyacyl-CoA dehydratase 3	HACD3			4	3	3	13.8	9.9	9.9	43.159	0	17.561	1034700000	3	0.463277	0.649509	1.45507	0.783363	26.3324	25.9794	25.857	21.9042	26.0584	25.841
Color [Black]	Q9P0J0;U3KQP3;B4DEZ3;K7EJE1;E7ENQ6	Q9P0J0	NADH dehydrogenase [ubiquinone] 1 alpha subcomplex subunit 13	NDUFA13			3	3	3	25	25	25	16.698	0	19.525	356760000	12	0.911275	0.598519	-0.753428	-0.850404	23.806	24.1156	23.6399	23.9526	24.6754	25.1938
Color [Black]	Q9P0J7;C9J3I2	Q9P0J7	E3 ubiquitin-protein ligase KCMF1	KCMF1			3	3	3	8.9	8.9	8.9	41.945	0	44.18	256480000	11	0.753003	0.4766	-1.15059	-0.957147	23.9174	21.6478	23.4714	24.0121	24.112	24.3643
Color [Black]	Q9P0L0;J3QKM9	Q9P0L0	Vesicle-associated membrane protein-associated protein A	VAPA			3	3	2	16.9	16.9	12	27.893	0	20.558	360580000	8	0.953887	0.833593	-0.295362	-0.457975	23.8801	24.1401	23.8002	24.1292	24.1371	24.4402
Color [Black]	Q9P0U3;F8VRZ8	Q9P0U3	Sentrin-specific protease 1	SENP1			6	6	6	11	11	11	73.48	0	34.886	406460000	20	0.216825	0.952989	-0.0742702	-0.117285	24.5564	24.7613	24.4413	24.7713	24.7387	24.4718
Color [Black]	Q9P258	Q9P258	Protein RCC2	RCC2			5	5	5	13.8	13.8	13.8	56.084	0	31.814	203890000	20	0.490963	0.928824	0.099673	0.169379	23.382	23.5789	23.6332	23.4573	23.4933	23.3446
Color [Black]	Q9P2R6;H7BYW9;G0LNT7;H0Y975;K7EIE3;A0A075B770	Q9P2R6;H7BYW9;G0LNT7	Arginine-glutamic acid dipeptide repeats protein	RERE;TCF4			12	12	11	9.7	9.7	9.3	172.42	0	79.437	1337500000	36	0.101775	0.945481	-0.128163	-0.134543	27.1389	26.644	25.7307	26.9071	26.7139	26.2771
Color [Black]	Q9UBU9;E9PIN3;B4E227;H0YDU0	Q9UBU9;E9PIN3;B4E227	Nuclear RNA export factor 1	NXF1			10	10	8	20.5	20.5	15.5	70.182	0	62.382	506050000	22	0.0573504	0.982239	0.0445264	0.0579457	25.5544	24.9852	24.8304	25.3266	25.1121	24.7977
Color [Black]	Q9UBV8	Q9UBV8	Peflin	PEF1			4	4	4	15.1	15.1	15.1	30.381	0	26.705	439420000	8	0.750841	0.510686	-1.01059	-0.903709	21.5265	23.4952	23.1201	23.6452	23.542	23.9864
Color [Black]	Q9UBX3;Q6P0N6;F6RGN5;I3L1E8;I3L3N9	Q9UBX3;Q6P0N6;F6RGN5	Mitochondrial dicarboxylate carrier	SLC25A10;DST			10	10	10	52.3	52.3	52.3	31.282	0	323.31	3283600000	64	0.00765077	0.994812	0.00625992	0.00814212	28.0999	27.67	27.1718	27.6779	27.6281	27.6169
Color [Black]	Q9UDY4;C9JUL4;M0R1D6;M0QZD0;M0QYT3;M0QXK0	Q9UDY4;C9JUL4	DnaJ homolog subfamily B member 4	DNAJB4			5	5	4	20.5	20.5	16.9	37.806	0	39.964	379220000	16	2.42514	0.56512	-0.511914	-0.875727	24.3084	24.0388	24.2701	24.7165	24.7319	24.7047
Color [Black]	Q9UDY8;K7EP42	Q9UDY8	Mucosa-associated lymphoid tissue lymphoma translocation protein 1	MALT1			5	5	5	7.3	7.3	7.3	92.271	0	49.136	188730000	18	1.72985	0.82869	-0.275237	-0.48129	22.8397	23.0023	22.8303	23.0793	23.2318	23.1869
Color [Black]	Q9UG54;O43318	Q9UG54;O43318	Mitogen-activated protein kinase kinase kinase 7	DKFZp586F0420;MAP3K7			3	3	3	5.3	5.3	5.3	65.326	0	61.057	296690000	18	0.486359	0.745551	-0.788061	-0.653928	22.1771	24.5732	23.697	24.1349	24.2492	24.4275
Color [Black]	Q9UG63;C9JHK9;C9JZV3	Q9UG63;C9JHK9;C9JZV3	ATP-binding cassette sub-family F member 2	ABCF2			10	10	10	16.7	16.7	16.7	71.289	0	65.011	1103200000	42	0.269476	0.91591	-0.180201	-0.234742	25.9644	25.5352	25.8457	26.3563	25.9865	25.5431
Color [Black]	Q9UGP8;A6PVC9	Q9UGP8	Translocation protein SEC63 homolog	SEC63			7	7	7	8.5	8.5	8.5	112.42	0	42.16	376370000	10	0.399225	0.74467	-0.864764	-0.6105	21.7033	24.614	24.2451	24.3193	24.3475	24.49
Color [Black]	Q9UHB9	Q9UHB9	Signal recognition particle subunit SRP68	SRP68			6	6	6	10.5	10.5	10.5	70.729	0	35.171	211750000	11	0.785914	0.419574	-1.30462	-1.03057	22.4039	21.8455	24.3655	24.2717	24.0913	24.1658
Color [Black]	Q9UHD1;E9PPQ5;E9PIZ4;E9PSD5;E9PHZ2;E9PL00	Q9UHD1;E9PPQ5;E9PIZ4;E9PSD5	Cysteine and histidine-rich domain-containing protein 1	CHORDC1			8	8	8	35.5	35.5	35.5	37.489	0	250.69	2013300000	37	0.623783	0.910205	-0.17455	-0.278891	26.8341	27.0762	26.8593	26.941	27.0695	27.2829
Color [Black]	Q9UHD8;K7EL40;K7EK18;K7ELJ9;K7ER52;K7EIE4;K7EQD7;K7EJZ2;K7EIR4;K7EKN4;K7EN52;K7ENQ5;K7EJ51;K7ENL0;K7ER14;K7ERG1;K7EQ08;K7ER34;K7EJV0;K7EPY1;K7EJL9	Q9UHD8;K7EL40	Septin-9	2020-09-09			12	12	12	27	27	27	65.401	0	77.408	823250000	24	0.373908	0.909762	0.205598	0.281461	24.904	24.4396	25.2064	24.5749	24.7599	24.5984
Color [Black]	Q9UHI6;E9PJ60	Q9UHI6	Probable ATP-dependent RNA helicase DDX20	DDX20			28	28	28	43.7	43.7	43.7	92.239	0	256.99	6740800000	85	0.58266	0.904822	-0.18456	-0.287809	27.4476	27.2717	27.1896	27.7236	27.3431	27.3959
Color [Black]	Q9UHR4	Q9UHR4	Brain-specific angiogenesis inhibitor 1-associated protein 2-like protein 1	BAIAP2L1			3	3	3	11	11	11	56.882	0	62.483	319300000	5	0.821957	0.559487	0.855486	0.871039	23.6255	23.9156	23.8463	22.0403	23.6489	23.1318
Color [Black]	Q9UHV9;J3QL10;Q5SVJ9;E9PRS9;M0R108;G3V2T9;U3KQE4	Q9UHV9	Prefoldin subunit 2	PFDN2			29	29	24	23	23	19.7	205.99	0	272.89	3972300000	104	0.900389	0.911858	0.131421	0.23134	28.0332	28.0736	27.9559	27.8082	28.0035	27.8569
Color [Black]	Q9UIG0	Q9UIG0	Tyrosine-protein kinase BAZ1B	BAZ1B			12	12	12	9.8	9.8	9.8	170.9	0	82.673	1007900000	35	0.288759	0.917089	-0.157754	-0.218875	25.309	25.4359	25.9101	25.7485	25.9013	25.4786
Color [Black]	Q9UJF2;H0Y638	Q9UJF2;H0Y638	Ras GTPase-activating protein nGAP	RASAL2			5	5	5	5.6	5.6	5.6	128.56	0	34.863	196730000	14	0.815432	0.739826	0.44847	0.594314	23.8546	23.3711	22.9891	23.0333	22.8743	22.9618
Color [Black]	Q9UJS0;R4GN64	Q9UJS0	Calcium-binding mitochondrial carrier protein Aralar2	SLC25A13			15	15	11	28.4	28.4	22.1	74.175	0	257.46	3396100000	63	1.25761	0.802729	-0.311898	-0.505998	27.5007	27.654	27.6897	27.8472	28.1272	27.8057
Color [Black]	Q9UJX2	Q9UJX2	Cell division cycle protein 23 homolog	CDC23			3	3	3	4.9	4.9	4.9	68.833	0	17.815	83303000	6	0.698702	0.73344	-0.700387	-0.731881	21.5723	21.3588	22.8129	22.5247	22.722	22.5985
Color [Black]	Q9UJX3;H0YIW2	Q9UJX3;H0YIW2	Anaphase-promoting complex subunit 7	ANAPC7			4	4	4	7.8	7.8	7.8	66.855	0	23.746	230790000	12	0.176377	0.935292	0.107414	0.146924	23.8364	23.9714	23.296	23.78	23.5813	23.4203
Color [Black]	Q9UJY1;H0YG30	Q9UJY1	Heat shock protein beta-8	HSPB8			4	4	4	8.1	8.1	8.1	50.206	0	24.316	499240000	12	0.537271	0.735581	0.730569	0.66421	25.0455	25.1351	24.9427	24.8279	23.1193	24.9844
Color [Black]	Q9UK61;A0A087X0F1	Q9UK61	Protein FAM208A	FAM208A			10	10	10	3.7	3.7	3.7	372.3	0	64.872	1022800000	43	0.734123	0.879546	-0.230764	-0.358295	25.9897	25.7608	25.5609	25.944	26.1472	25.9125
Color [Black]	Q9UKG9;H0YDD4;E9PEJ4;Q86SW4	Q9UKG9;H0YDD4;E9PEJ4	Peroxisomal carnitine O-octanoyltransferase;Acetyltransferase component of pyruvate dehydrogenase complex	CROT;DLAT			4	4	4	2.7	2.7	2.7	221.37	0	53.164	460990000	16	1.28773	0.865633	-0.239438	-0.407779	25.536	25.2855	25.3958	25.6236	25.5742	25.7378
Color [Black]	Q9UKJ3;K7EKU0;Q7Z570;A4D1E1	Q9UKJ3	G patch domain-containing protein 8	GPATCH8			9	9	9	8.3	8.3	8.3	164.2	0	71.327	467400000	26	0.598247	0.767642	-0.477442	-0.557038	24.4044	23.6777	23.4551	24.7486	24.0905	24.1305
Color [Black]	Q9UKN5	Q9UKN5	PR domain zinc finger protein 4	PRDM4			4	4	4	5.6	5.6	5.6	117.3	0	33.756	539500000	18	1.50168	0.75598	0.384861	0.622176	24.747	25.0147	25.1305	24.5717	24.5242	24.6417
Color [Black]	Q9UKN8;F2Z356	Q9UKN8	General transcription factor 3C polypeptide 4	GTF3C4			6	6	6	10.9	10.9	10.9	91.981	0	41.67	488360000	22	0.68787	0.577483	-0.944571	-0.839696	22.7388	24.5469	24.6048	24.995	25.065	24.6643
Color [Black]	Q9UKV8;E5RJY2	Q9UKV8	Protein argonaute-2	AGO2			27	27	22	43.8	43.8	35.6	97.207	0	298.62	5388800000	100	0.113973	0.960474	0.0642529	0.0911915	28.5497	28.3411	27.922	28.2852	28.0304	28.3043
Color [Black]	Q9UKX7;B0QY21	Q9UKX7	Nuclear pore complex protein Nup50	NUP50			9	9	9	26.7	26.7	26.7	50.144	0	57.062	576470000	16	0.000501145	1	-0.000293096	-0.000424402	24.382	24.9099	24.4194	24.5089	24.4626	24.7407
Color [Black]	Q9UL25	Q9UL25	Ras-related protein Rab-21	RAB21			8	8	8	43.6	43.6	43.6	24.347	0	91.908	1082800000	46	0.0313432	0.989868	0.0182012	0.0261623	25.5432	25.7922	25.8039	25.3509	25.9337	25.8001
Color [Black]	Q9ULH0;H0Y8E4;E9PH70	Q9ULH0;H0Y8E4;E9PH70	Kinase D-interacting substrate of 220 kDa	KIDINS220			7	7	7	4.3	4.3	4.3	196.54	0	42.647	407970000	15	0.00881222	0.994891	0.00710805	0.00928713	24.1444	24.143	23.3652	23.767	23.9438	23.9205
Color [Black]	Q9ULV4;F8W1H8;F8VUX3;F8VSA4;F8VRE9;F8VTT6;F8VVB7;F8VV53;H0YHL7	Q9ULV4	Coronin-1C	CORO1C			6	6	2	15.6	15.6	3.6	53.248	0	42.399	766700000	22	0.549959	0.672814	-0.997838	-0.765807	22.1635	24.4466	24.5677	25.0386	24.4068	24.7258
Color [Black]	Q9ULW0	Q9ULW0	Targeting protein for Xklp2	TPX2			5	5	5	7.8	7.8	7.8	85.652	0	30.434	429940000	9	0.843472	0.636824	-0.709943	-0.797022	23.049	22.8135	24.0678	24.0465	23.8923	24.1213
Color [Black]	Q9ULX6;F1T0C9;M0R1Y5;M0R010;M0QYT7	Q9ULX6	A-kinase anchor protein 8-like	AKAP8L			7	7	7	12.1	12.1	12.1	71.648	0	44.705	1277100000	17	0.00649122	1	0.00294304	0.00453632	26.0934	26.1214	25.6725	25.897	25.9757	26.0058
Color [Black]	Q9UMS4;F5GY56;F5H2I0;H0YGZ5	Q9UMS4	Pre-mRNA-processing factor 19	PRPF19			9	9	9	25	25	25	55.18	0	83.338	1860700000	36	0.183319	0.884188	-0.646723	-0.350599	22.2027	25.7126	26.5428	25.7695	25.532	25.0968
Color [Black]	Q9UNK9;E5RHI4	Q9UNK9	Protein angel homolog 1	ANGEL1			7	7	7	6.5	6.5	6.5	151.02	0	43.986	285460000	14	0.849517	0.422	1.24545	1.05458	24.1678	23.639	24.6037	22.3743	24.1283	22.1715
Color [Black]	Q9UNQ2;A0A0C4DGB1	Q9UNQ2;A0A0C4DGB1	Probable dimethyladenosine transferase	DIMT1			4	4	4	15.7	15.7	15.7	35.236	0	28.707	358060000	17	0.663285	0.587229	-1.01172	-0.849311	24.304	22.1474	24.1246	24.5009	24.5365	24.5737
Color [Black]	Q9UPU5;A0A0U1RQI9	Q9UPU5	Ubiquitin carboxyl-terminal hydrolase 24	USP24			19	19	19	9.6	9.6	9.6	294.36	0	119.67	1020900000	49	0.0431114	0.989832	0.0152518	0.0245741	25.5404	25.6322	25.5485	25.4533	25.7921	25.43
Color [Black]	Q9UQ35;I3L4D8;I3L182;I3L1I8;I3L4U6;I3L1C0;A0A087X1W1;I3L0N7;I3L3Q8	Q9UQ35	Serine/arginine repetitive matrix protein 2	SRRM2			52	52	52	23.2	23.2	23.2	299.61	0	323.31	13221000000	181	0.117439	0.963441	-0.0594063	-0.0868419	28.2809	27.9672	27.7242	27.8873	28.1939	28.0693
Color [Black]	Q9UQE7	Q9UQE7	Structural maintenance of chromosomes protein 3	SMC3			20	20	20	19.8	19.8	19.8	141.54	0	143.87	1543400000	57	0.244965	0.957244	0.069617	0.113696	26.3703	26.4337	26.6068	26.573	26.3384	26.2906
Color [Black]	Q9Y223	Q9Y223	Bifunctional UDP-N-acetylglucosamine 2-epimerase/N-acetylmannosamine kinase;UDP-N-acetylglucosamine 2-epimerase (hydrolyzing);N-acetylmannosamine kinase	GNE			10	10	10	16.2	16.2	16.2	79.274	0	90.086	710930000	35	0.255342	0.921142	-0.124678	-0.179646	25.1726	25.6779	25.2808	25.6112	25.6291	25.2649
Color [Black]	Q9Y224;G3V4C6;H0YJB9;G3V4E7	Q9Y224;G3V4C6	UPF0568 protein C14orf166	C14orf166			9	9	9	47.5	47.5	47.5	28.068	0	94.599	1842000000	33	0.118731	0.926899	0.160705	0.161833	27.1985	25.9031	25.9494	25.8047	26.1026	26.6615
Color [Black]	Q9Y263;E5RIM3;H0YC16;H0YBW4;H0YAU9	Q9Y263;E5RIM3	Phospholipase A-2-activating protein	PLAA			8	8	8	12.8	12.8	12.8	87.156	0	50.428	286010000	22	0.339084	0.933352	0.090175	0.147849	23.9401	24.01	23.8887	23.6481	23.9697	23.9505
Color [Black]	Q9Y265;E7ETR0;H7C4G5;J3QLR1;H7C4I3	Q9Y265;E7ETR0;H7C4G5	RuvB-like 1	RUVBL1			6	6	6	19.5	19.5	19.5	50.227	0	56.684	678200000	21	0.144179	0.916144	-0.297609	-0.235038	22.9587	24.4812	25.5374	24.5624	24.9332	24.3746
Color [Black]	Q9Y266;A0A0A0MSS4;A0A0A0MSU9	Q9Y266;A0A0A0MSS4;A0A0A0MSU9	Nuclear migration protein nudC	NUDC			5	5	5	17.5	17.5	17.5	38.242	0	31.52	373060000	12	1.17343	0.752584	0.384281	0.587604	24.7766	24.4347	24.3765	24.2048	23.9677	24.2625
Color [Black]	Q9Y277;E5RK27;E5RFP6;E5RJN6;E5RHZ6;E5RHE1	Q9Y277;E5RK27;E5RFP6;E5RJN6;E5RHZ6	Voltage-dependent anion-selective channel protein 3	VDAC3			6	6	6	25.1	25.1	25.1	30.658	0	43.355	2416400000	22	0.378468	0.911297	-0.150597	-0.225759	26.968	27.0953	27.3422	27.3625	27.455	27.0397
Color [Black]	Q9Y2A7;F8W050;P55160	Q9Y2A7	Nck-associated protein 1	NCKAP1			16	16	16	18.7	18.7	18.7	128.79	0	120.41	1097100000	30	0.900098	0.881762	-0.217413	-0.354862	25.8373	25.4532	25.6864	25.8534	25.9037	25.872
Color [Black]	Q9Y2F5	Q9Y2F5	Little elongation complex subunit 1	ICE1			11	11	11	6	6	6	247.89	0	81.574	536670000	29	1.4892	0.489412	-0.639299	-0.914829	23.3251	23.6712	22.9921	23.9971	23.903	24.0062
Color [Black]	Q9Y2G0;H0YLX4	Q9Y2G0	Protein EFR3 homolog B	EFR3B			25	25	25	21.7	21.7	21.7	150.4	0	307.89	20049000000	133	0.871207	0.920536	-0.120144	-0.212953	30.1177	30.3125	30.1245	30.3081	30.2921	30.3148
Color [Black]	Q9Y2L1;G3V1J5;F2Z2C0	Q9Y2L1;G3V1J5;F2Z2C0	Exosome complex exonuclease RRP44	DIS3			11	11	11	12.8	12.8	12.8	109	0	83.222	1245200000	23	0.224969	0.910056	-0.283638	-0.285709	26.1239	26.6089	24.9639	26.2197	26.0507	26.2772
Color [Black]	Q9Y2R4;A0A087X121	Q9Y2R4	Probable ATP-dependent RNA helicase DDX52	DDX52			15	15	5	18.6	18.6	8	106.72	0	98.261	1737900000	40	0.241469	0.945947	-0.090072	-0.139187	26.7046	27.0898	26.6155	26.899	26.9277	26.8535
Color [Black]	Q9Y2T2	Q9Y2T2	AP-3 complex subunit mu-1	AP3M1			4	4	4	14.6	14.6	14.6	46.939	0	31.377	478620000	24	0.523138	0.943113	0.0805175	0.141842	24.8029	25.0071	24.8486	24.7569	24.8083	24.8518
Color [Black]	Q9Y2T3;Q5SZC6;H0YDZ7;Q5SZC3	Q9Y2T3;Q5SZC6	Guanine deaminase	GDA			6	6	6	15.6	15.6	15.6	51.002	0	87.413	368320000	29	0.553245	0.7342	0.816196	0.707623	24.0709	23.7526	23.6593	23.7518	21.7339	23.5485
Color [Black]	Q9Y2V2	Q9Y2V2	Calcium-regulated heat stable protein 1	CARHSP1			2	2	2	18.4	18.4	18.4	15.892	0	12.97	159060000	5	0.25182	0.919933	-0.154835	-0.208148	21.7378	22.3783	22.52	22.3276	22.3268	22.4461
Color [Black]	Q9Y2W1	Q9Y2W1	Thyroid hormone receptor-associated protein 3	THRAP3			7	7	7	9.5	9.5	9.5	108.66	0	56.711	543200000	23	0.29643	0.891157	-0.303909	-0.33186	22.792	21.7626	23.0916	22.688	22.8236	23.0462
Color [Black]	Q9Y2X3;H7BZ72;F8WED0	Q9Y2X3	Nucleolar protein 58	NOP58			8	8	8	18	18	18	59.578	0	51.125	979040000	21	0.0345642	0.967547	-0.142555	-0.0752459	22.3454	24.6498	27.1698	24.8236	24.7836	24.9855
Color [Black]	Q9Y2Z0	Q9Y2Z0	Suppressor of G2 allele of SKP1 homolog	SUGT1			4	4	4	14.5	14.5	14.5	41.024	0	26.794	338800000	14	1.60197	0.721068	-0.423045	-0.681192	24.0155	24.1735	23.9499	24.6489	24.4603	24.2987
Color [Black]	Q9Y316	Q9Y316	Protein MEMO1	MEMO1			4	4	4	20.2	20.2	20.2	33.733	0	35.22	583190000	15	0.790217	0.803446	-0.370181	-0.516829	24.4526	25.1717	24.9444	25.2126	25.1623	25.3044
Color [Black]	Q9Y3F4;H0YH33	Q9Y3F4	Serine-threonine kinase receptor-associated protein	STRAP			9	9	9	34.9	34.9	34.9	38.438	0	71.585	1767500000	38	0.245065	0.96968	-0.0441602	-0.0773094	26.1518	26.0519	25.9972	26.076	26.0384	26.2189
Color [Black]	Q9Y3I0	Q9Y3I0	tRNA-splicing ligase RtcB homolog	RTCB			18	18	18	47.5	47.5	47.5	55.21	0	238.78	6461900000	84	0.573195	0.931571	-0.0955658	-0.166435	28.5673	28.3566	28.5695	28.5943	28.6324	28.5535
Color [Black]	Q9Y3I1;F8WBR0;F8WDR9	Q9Y3I1	F-box only protein 7	FBXO7			3	3	3	8.4	8.4	8.4	58.502	0	19.526	335480000	12	0.276541	0.889766	-0.323357	-0.333471	23.0277	24.1452	24.6014	24.2007	24.2049	24.3387
Color [Black]	Q9Y446;E9PKC4;E9PQ15;E9PRW6;E9PK71;H0YEY5;E9PJR7	Q9Y446	Plakophilin-3	PKP3			12	12	12	22.1	22.1	22.1	87.081	0	148.61	693570000	20	0.101665	0.95538	0.0798111	0.102045	25.7568	25.1116	24.8161	25.2336	25.0618	25.1497
Color [Black]	Q9Y490	Q9Y490	Talin-1	TLN1			37	37	30	19.9	19.9	16.8	269.76	0	323.31	3745700000	133	3.09353	0.726432	0.357053	0.662184	27.8423	27.9193	27.7979	27.5251	27.4672	27.4961
Color [Black]	Q9Y4B5;J3QL92	Q9Y4B5	Microtubule cross-linking factor 1	MTCL1			8	7	7	4.9	4.2	4.2	209.52	0	41.549	251000000	15	0.276304	0.899713	-0.271021	-0.303174	23.4708	23.0665	22.578	23.9032	22.9766	23.0486
Color [Black]	Q9Y4E8;F8VZG8;F8W0H4;H0YI31	Q9Y4E8	Ubiquitin carboxyl-terminal hydrolase 15	USP15			4	4	4	5.8	5.8	5.8	112.42	0	25.348	380240000	8	0.76367	0.471873	-1.09291	-0.943379	22.7667	21.8065	24.0393	23.7154	24.0767	24.0992
Color [Black]	Q9Y4K3;E9PFM6;F6SFB5;A8MTV0;H0YFG4	Q9Y4K3;E9PFM6	TNF receptor-associated factor 6	TRAF6;TPO			21	21	21	19.3	19.3	19.3	147.92	0	201.14	5476400000	81	0.725356	0.878692	0.220472	0.34496	28.7367	28.41	28.4993	28.3067	28.5099	28.1681
Color [Black]	Q9Y4W2	Q9Y4W2	Ribosomal biogenesis protein LAS1L	LAS1L			7	7	7	12.3	12.3	12.3	83.064	0	49.609	575180000	31	0.517592	0.726479	0.882601	0.706936	25.0715	24.4468	24.6185	22.3877	24.6812	24.4201
Color [Black]	Q9Y5K6	Q9Y5K6	CD2-associated protein	CD2AP			7	7	7	16.3	16.3	16.3	71.45	0	44.865	586270000	11	1.50779	0.0727619	1.4169	1.51615	24.5731	24.468	24.0127	23.4887	23.1545	22.1599
Color [Black]	Q9Y5L0;E9PFH4;C9J7E5	Q9Y5L0;E9PFH4;C9J7E5	Transportin-3	TNPO3			12	12	12	17.6	17.6	17.6	104.2	0	159.55	1174800000	37	1.1263	0.804725	-0.320949	-0.50622	26.1764	25.9847	25.8223	26.1551	26.3391	26.4521
Color [Black]	Q9Y5Q0;E9PKP8;E9PS00;H0YCN1;E9PPZ4;E9PQC2;H0YED5	Q9Y5Q0;E9PKP8;E9PS00	Fatty acid desaturase 3	FADS3			3	3	3	8.1	8.1	8.1	51.144	0	19.873	215050000	9	0.866873	0.371086	-1.39296	-1.11655	23.6412	22.2624	24.5835	25.3307	24.2587	25.0766
Color [Black]	Q9Y5Q9;H7C0C0;H7C143	Q9Y5Q9	General transcription factor 3C polypeptide 3	GTF3C3			6	6	6	8.6	8.6	8.6	101.27	0	38.643	303210000	19	0.382017	0.949921	0.0765985	0.131094	23.8558	23.6842	23.8605	23.8002	23.7678	23.6026
Color [Black]	Q9Y5Y2;H3BNF0;H3BNS4;H3BRK5;H3BMW1;B7Z6P0;H3BQR2	Q9Y5Y2;H3BNF0;H3BNS4;H3BRK5;H3BMW1	Cytosolic Fe-S cluster assembly factor NUBP2	NUBP2			4	4	4	23.2	23.2	23.2	28.825	0	59.738	551590000	21	0.35425	0.822253	-0.564662	-0.485552	22.9518	24.3986	25.1568	24.9659	24.7696	24.4658
Color [Black]	Q9Y678;H0Y8X7	Q9Y678	Coatomer subunit gamma-1	COPG1			23	23	19	38.7	38.7	33	97.717	0	196.46	4026000000	96	0.319063	0.95638	-0.0579319	-0.100857	28.0662	27.8904	27.8518	27.9922	28.0545	27.9354
Color [Black]	Q9Y6A4	Q9Y6A4	Cilia- and flagella-associated protein 20	CFAP20			2	2	2	11.9	11.9	11.9	22.774	0	13.247	132030000	10	0.505788	0.906483	-0.195998	-0.292729	22.3801	22.7644	22.9523	22.9092	22.9196	22.856
Color [Black]	Q9Y6C9;E9PIE4	Q9Y6C9;E9PIE4	Mitochondrial carrier homolog 2	MTCH2			5	5	5	25.7	25.7	25.7	33.331	0	31.818	931650000	12	0.172413	0.942733	0.102479	0.14136	26.0472	25.8573	26.5317	26.1819	25.8455	26.1014
Color [Black]	Q9Y6G9;C9JGM7;C9JLW1;E9PHI6	Q9Y6G9	Cytoplasmic dynein 1 light intermediate chain 1	DYNC1LI1			5	5	4	11.3	11.3	8.8	56.578	0	28.784	430300000	9	0.449563	0.71356	-0.994245	-0.684845	24.3269	24.5244	21.5789	24.5108	24.5242	24.378
Color [Black]	Q9Y6K0;A0A0C4DGS9	Q9Y6K0;A0A0C4DGS9	Choline/ethanolaminephosphotransferase 1	CEPT1			3	3	3	6.7	6.7	6.7	46.553	0	18.371	565750000	8	0.136041	0.955949	-0.0724411	-0.104007	25.4886	24.9908	24.8711	25.1362	25.2965	25.1351
Color [Black]	Q9Y6K5;H0YHL3;F8VWK9;F8VS35	Q9Y6K5	2-5-oligoadenylate synthase 3	OAS3			6	6	6	6.1	6.1	6.1	121.17	0	38.041	401300000	23	0.0214489	0.991528	-0.012687	-0.0181948	24.1022	24.5491	23.9541	24.3024	24.0479	24.2931
Color [Black]	Q9Y6M5	Q9Y6M5	Zinc transporter 1	SLC30A1			7	7	7	21.1	21.1	21.1	55.299	0	49.8	992630000	40	0.334065	0.919948	0.122475	0.188074	25.68	25.6926	25.2934	25.5838	25.3564	25.3584

## Sheet: BP5
Symbol color	Protein IDs	Majority protein IDs	Protein names	Gene names	Student's T-test Significant LFQ intensity GRB2_BP5_EGF_LFQ intensity GRB2_BP5	Student's T-test significant	Peptides	Razor + unique peptides	Unique peptides	Sequence coverage [%]	Unique + razor sequence coverage [%]	Unique sequence coverage [%]	Mol. weight [kDa]	Q-value	Score	Intensity	MS/MS count	-Log Student's T-test p-value LFQ intensity GRB2_BP5_EGF_LFQ intensity GRB2_BP5	Student's T-test q-value LFQ intensity GRB2_BP5_EGF_LFQ intensity GRB2_BP5	Student's T-test Difference LFQ intensity GRB2_BP5_EGF_LFQ intensity GRB2_BP5	Student's T-test Test statistic LFQ intensity GRB2_BP5_EGF_LFQ intensity GRB2_BP5	LFQ intensity GRB2_BP5_EGF_1	LFQ intensity GRB2_BP5_EGF_2	LFQ intensity GRB2_BP5_EGF_3	LFQ intensity GRB2_BP5_1	LFQ intensity GRB2_BP5_2	LFQ intensity GRB2_BP5_3
Color [Red]	B1AUU8;P42566;S4R3U1	B1AUU8;P42566	Epidermal growth factor receptor substrate 15	EPS15	+	LFQ intensity GRB2_BP5_EGF_LFQ intensity GRB2_BP5	9	9	9	15.6	15.6	15.6	83.653	0	69.589	653220000	34	2.95272	0.016	1.13099	1.78068	25.8459	25.475	25.6044	24.5062	24.3741	24.6521
Color [Red]	B5MBZ0;Q9HC35	B5MBZ0;Q9HC35	Echinoderm microtubule-associated protein-like 4	EML4	+	LFQ intensity GRB2_BP5_EGF_LFQ intensity GRB2_BP5	5	5	5	5.7	5.7	5.7	110.18	0	31.938	121930000	7	1.51533	0.0496552	1.24899	1.41787	23.2467	22.6546	23.3159	22.3892	21.7914	21.2895
Color [Red]	C9JRJ5;Q9UGP4;G3V5F5;G3V481;K7EKM1;A6NIX2;Q96IF1	C9JRJ5;Q9UGP4;G3V5F5;G3V481;K7EKM1;A6NIX2;Q96IF1	LIM domain-containing protein 1;Wilms tumor protein 1-interacting protein;LIM domain-containing protein ajuba	LIMD1;AJUBA;WTIP	+	LFQ intensity GRB2_BP5_EGF_LFQ intensity GRB2_BP5	2	2	2	3.9	3.9	3.9	65.534	0	22.667	119730000	8	1.52649	0.013	1.80113	1.72402	23.1935	23.7514	23.5586	22.6243	20.8266	21.6493
Color [Red]	D6RCD0;Q8NBQ5	D6RCD0;Q8NBQ5	Estradiol 17-beta-dehydrogenase 11	HSD17B11	+	LFQ intensity GRB2_BP5_EGF_LFQ intensity GRB2_BP5	3	3	3	17.2	17.2	17.2	28.102	0	28.301	151680000	4	1.75741	0.0189091	1.81971	1.88354	23.1626	23.4768	23.2888	22.3054	20.7245	21.4393
Color [Red]	E7EQR4;P15311;P35241;E9PQ82;E9PNV3	E7EQR4;P15311	Ezrin	EZR	+	LFQ intensity GRB2_BP5_EGF_LFQ intensity GRB2_BP5	8	8	6	15.7	15.7	12.6	69.371	0	54.102	760360000	15	3.45142	0.00990476	0.935264	1.60418	26.128	25.8468	26.0196	25.0885	25.0419	25.0581
Color [Red]	G5E9C8;Q07889;C9K0N6	G5E9C8;Q07889	Son of sevenless homolog 1	SOS1	+	LFQ intensity GRB2_BP5_EGF_LFQ intensity GRB2_BP5	20	20	16	18	18	14.2	150.86	0	225.48	2725600000	58	3.5468	0.0138667	1.01177	1.72983	25.9711	26.2499	26.1129	25.0485	25.1404	25.1098
Color [Red]	O00459;E9PFP1;V9GYJ4	O00459;E9PFP1	Phosphatidylinositol 3-kinase regulatory subunit beta	PIK3R2	+	LFQ intensity GRB2_BP5_EGF_LFQ intensity GRB2_BP5	8	8	7	14	14	12.5	81.544	0	65.77	410290000	24	2.27689	0	3.44377	3.06179	24.9727	24.8578	25.4749	22.8487	21.0686	21.0568
Color [Red]	O14867;H7C4B6;C9JMP6;C9IYR0;M0QZP0;C9IYH8	O14867	Transcription regulator protein BACH1	BACH1	+	LFQ intensity GRB2_BP5_EGF_LFQ intensity GRB2_BP5	5	5	5	8.8	8.8	8.8	81.957	0	30.854	278950000	8	1.56213	0.0115556	1.58449	1.63901	23.4978	23.742	23.7897	22.6112	22.4857	21.1791
Color [Red]	O75152;E9PQ61;E9PBY7	O75152;E9PQ61	Zinc finger CCCH domain-containing protein 11A	ZC3H11A	+	LFQ intensity GRB2_BP5_EGF_LFQ intensity GRB2_BP5	3	3	3	4.9	4.9	4.9	89.13	0	17.581	159310000	5	1.50983	0.0109474	1.6398	1.63631	24.0081	23.6839	23.8995	22.9496	22.4395	21.283
Color [Red]	P00533;E9PFD7;Q504U8;C9JYS6;J3KTI5;H3BLT0;B4DTR1;J3QLU9;A0A0A0MSE1;P04626;Q15303	P00533;E9PFD7;Q504U8	Epidermal growth factor receptor;Receptor protein-tyrosine kinase	EGFR	+	LFQ intensity GRB2_BP5_EGF_LFQ intensity GRB2_BP5	29	29	29	30.5	30.5	30.5	134.28	0	323.31	7012300000	99	3.1813	0	2.00468	2.82798	28.305	28.4355	28.4404	26.2439	26.131	26.7919
Color [Red]	P22681;A0A0U1RR39;A0A1B0GW38;A0A0U1RQX8	P22681;A0A0U1RR39;A0A1B0GW38;A0A0U1RQX8	E3 ubiquitin-protein ligase CBL	CBL	+	LFQ intensity GRB2_BP5_EGF_LFQ intensity GRB2_BP5	14	14	12	18.9	18.9	16.9	99.632	0	132.85	1783900000	44	0.937633	0.0398519	2.57185	1.44271	26.4511	26.8163	26.4059	24.9337	21.4599	25.5642
Color [Red]	P29353;Q5T182;X6R6D0;C9JHF5;Q5T181;H0Y539;Q5T188;Q5T187;U3KQS2;P98077;F5GXB9;H0Y9J4;Q6TCH8;Q6S5L8	P29353	SHC-transforming protein 1	SHC1	+	LFQ intensity GRB2_BP5_EGF_LFQ intensity GRB2_BP5	27	27	27	17.6	17.6	17.6	211.13	0	323.31	4624000000	86	1.89524	0.0122353	1.32618	1.63927	27.7928	27.7692	27.3226	25.9426	26.8272	26.1363
Color [Red]	P46109	P46109	Crk-like protein	CRKL	+	LFQ intensity GRB2_BP5_EGF_LFQ intensity GRB2_BP5	4	4	4	18.8	18.8	18.8	33.777	0	27.573	502170000	8	1.19208	0.0236364	1.98773	1.54829	25.3521	25.4086	24.5733	24.5941	22.4468	22.3299
Color [Red]	P48681	P48681	Nestin	NES	+	LFQ intensity GRB2_BP5_EGF_LFQ intensity GRB2_BP5	5	5	5	3.6	3.6	3.6	177.44	0	30.64	165980000	9	3.40113	0	1.82732	2.73924	24.0245	23.5033	23.7707	21.806	21.9542	22.0562
Color [Red]	Q06124;H0YF12;A0A0U1RRI0	Q06124	Tyrosine-protein phosphatase non-receptor type 11	PTPN11	+	LFQ intensity GRB2_BP5_EGF_LFQ intensity GRB2_BP5	12	12	12	23.6	23.6	23.6	68.436	0	88.572	1351100000	19	2.41723	0.0148571	1.24675	1.76352	26.576	26.0862	26.5319	25.2588	25.313	24.8821
Color [Red]	Q13191;Q5I0G2;C9JU85;E9PHA9;Q68CY2;C9JRB3	Q13191;Q5I0G2	E3 ubiquitin-protein ligase CBL-B	CBLB;PRL	+	LFQ intensity GRB2_BP5_EGF_LFQ intensity GRB2_BP5	8	6	6	10.1	8.2	8.2	109.45	0	39.971	338200000	16	2.45426	0	1.60697	2.11265	23.2804	23.4909	23.6711	21.724	22.3344	21.5631
Color [Red]	Q13480;B7Z3B9;H0Y8F4;D6RIF8;D6RIS0	Q13480;B7Z3B9	GRB2-associated-binding protein 1	GAB1	+	LFQ intensity GRB2_BP5_EGF_LFQ intensity GRB2_BP5	6	6	6	10.8	10.8	10.8	76.615	0	42.054	367370000	13	2.10633	0	2.70666	2.58235	25.1647	24.6507	24.2821	22.7077	21.0681	22.2017
Color [Red]	Q1KMD3;H3BQZ7	Q1KMD3;H3BQZ7	Heterogeneous nuclear ribonucleoprotein U-like protein 2	HNRNPUL2;HNRNPUL2-BSCL2	+	LFQ intensity GRB2_BP5_EGF_LFQ intensity GRB2_BP5	3	3	3	5.5	5.5	5.5	85.104	0	20.685	690230000	6	1.40058	0.0115556	3.13585	2.03145	27.6247	24.3431	24.6801	22.4746	22.3062	22.4595
Color [Red]	Q66PJ3;E9PQW4;E9PKQ8;H0Y4A7;F8WEP2;A0A0C4DH18;F5GYV5;H7BZV4;A0A0C4DG62;F8WCT1	Q66PJ3;E9PQW4;E9PKQ8	ADP-ribosylation factor-like protein 6-interacting protein 4;Mitogen-activated protein kinase	ARL6IP4;MAPK3;LCK	+	LFQ intensity GRB2_BP5_EGF_LFQ intensity GRB2_BP5	11	7	7	5.3	3.5	3.5	311.42	0	58.248	493490000	31	1.61491	0.0338462	1.2713	1.47769	23.9115	24.2787	24.3266	22.2493	23.3661	23.0875
Color [Red]	Q8TF42	Q8TF42	Ubiquitin-associated and SH3 domain-containing protein B	UBASH3B	+	LFQ intensity GRB2_BP5_EGF_LFQ intensity GRB2_BP5	4	4	4	6.9	6.9	6.9	72.695	0	28.492	247620000	14	2.54806	0	2.24809	2.6638	24.4439	24.4712	24.5905	22.5551	22.6329	21.5733
Color [Red]	Q8TF74;A8MWR2;J3KSA3	Q8TF74	WAS/WASL-interacting protein family member 2	WIPF2	+	LFQ intensity GRB2_BP5_EGF_LFQ intensity GRB2_BP5	5	5	5	18.6	18.6	18.6	46.288	0	34.771	214540000	13	2.04949	0	2.21189	2.29224	24.5442	24.4783	24.4564	22.9779	21.4014	22.464
Color [Red]	Q9Y5K6	Q9Y5K6	CD2-associated protein	CD2AP	+	LFQ intensity GRB2_BP5_EGF_LFQ intensity GRB2_BP5	7	7	7	16.3	16.3	16.3	71.45	0	44.865	586270000	11	2.28586	0.0226087	1.07284	1.54695	25.8748	25.2936	25.6911	24.3695	24.6138	24.6576
Color [Black]	O14896;Q9UG01;H0YID9;Q5JSS2	O14896;Q9UG01;H0YID9;Q5JSS2	Interferon regulatory factor 6;Intraflagellar transport protein 172 homolog	IRF6;IFT172;CHURC1;SUV39H2			2	2	2	3.5	3.5	3.5	80.562	0	15.886	268450000	8	1.25788	0.0104	-2.03559	-1.61616	23.2815	20.7138	21.6969	23.9458	24.1547	23.6985
Color [Black]	P67809;Q9Y2T7;P16989;A0A0D9SEI8;H0Y449;C9J5V9	P67809;Q9Y2T7;P16989;A0A0D9SEI8;H0Y449	Nuclease-sensitive element-binding protein 1;Y-box-binding protein 2;Y-box-binding protein 3	YBX1;YBX2;YBX3			4	4	4	12.3	12.3	12.3	35.924	0	27.871	220780000	8	1.56509	0.0104	-2.4593	-2.01112	22.4221	21.0148	22.9517	23.9277	25.4068	24.4319
Color [Black]	P29590;H3BT57;H3BVD2;H3BT29	P29590;H3BT57	Protein PML	PML			3	3	3	4	4	4	97.55	0	19.547	92570000	8	1.8632	0.0268333	-1.1929	-1.52143	22.2871	21.9243	21.689	22.9924	23.6043	22.8824
Color [Black]	Q3LIE7;Q15392;H7C4B7	Q3LIE7;Q15392;H7C4B7	Delta(24)-sterol reductase	Nbla03646;DHCR24			3	3	3	7	7	7	49.436	0	34.441	604280000	10	1.97841	0	-2.64033	-2.44074	21.7832	23.2159	21.3413	24.497	24.8076	24.9567
Color [Black]	Q6Y7W6;I1E4Y6;E7ESB6;C9JH18;C9JHW1	Q6Y7W6;I1E4Y6	PERQ amino acid-rich with GYF domain-containing protein 2	GIGYF2			7	7	7	7.7	7.7	7.7	150.07	0	63.263	346450000	14	1.04936	0.047	-1.9754	-1.42689	24.1314	22.0362	21.15	24.4551	24.4305	24.3582
Color [Black]	Q9H0B6;A8MX29;E9PQ02;A8MZ87;E9PP09;C9JHT2;E9PM83;E9PI24	Q9H0B6;A8MX29;E9PQ02;A8MZ87	Kinesin light chain 2	KLC2			7	4	4	13.3	6.3	6.3	68.934	0	23.095	148630000	8	1.26899	0.048	-1.48816	-1.41703	20.792	21.7665	22.5319	22.7416	23.3909	23.4224
Color [Black]	Q9H9A5;H7C0K1;H7C1X9;E9PCN5	Q9H9A5;H7C0K1	CCR4-NOT transcription complex subunit 10	CNOT10			3	3	3	5	5	5	82.309	0	20.129	286550000	5	2.27417	0.0173333	-1.41407	-1.86804	22.6693	22.1249	22.9887	23.9094	24.0589	24.0567
Color [Black]	Q9NSD9	Q9NSD9	Phenylalanine--tRNA ligase beta subunit	FARSB			7	7	7	13.2	13.2	13.2	66.115	0	49.865	484610000	17	1.09267	0.02576	-2.12989	-1.50364	24.3351	22.4222	21.1958	24.6333	24.8758	24.8336
Color [Black]	A0A024QZX5;A0A087X1N8;P35237;C9JTJ8;C9JVA8;H7BXK7;A0A1B0GU38;P50452	A0A024QZX5;A0A087X1N8;P35237	Serpin B6	SERPINB6			9	9	9	32.9	32.9	32.9	43.024	0	62.279	1514200000	38	0.16758	0.97015	0.0333633	0.0580125	26.2533	26.4081	26.4687	26.4173	26.2846	26.328
Color [Black]	A0A075B730;A0A087X1U6	A0A075B730;A0A087X1U6		EPPK1			103	4	4	56.7	1.5	1.5	553.12	0	63.121	1030600000	18	0.796087	0.75622	-0.172706	-0.28774	25.6558	25.4864	25.7728	25.7469	25.7638	25.9225
Color [Black]	A0A087WT20;Q9NV06;B3KME9;A0A087X1F8	A0A087WT20;Q9NV06	DDB1- and CUL4-associated factor 13	DCAF13			6	6	6	10.6	10.6	10.6	67.55	0	39.446	686520000	9	0.740729	0.6372	-0.308353	-0.446268	24.7916	24.5157	25.0483	24.9115	25.068	25.3011
Color [Black]	A0A087WT44;P30519;I3L159;I3L1F5;I3L1Y2	A0A087WT44;P30519	Heme oxygenase 2	HMOX2			5	5	5	20.5	20.5	20.5	41.669	0	33.448	437200000	19	0.234898	0.91216	-0.0738118	-0.118384	24.6196	24.4729	24.2607	24.5495	24.6255	24.3998
Color [Black]	A0A087X0U3;A0A087WT87;P43003	A0A087X0U3;A0A087WT87;P43003	Amino acid transporter;Excitatory amino acid transporter 1	SLC1A3			2	2	2	7.4	7.4	7.4	47.099	0	17.637	321200000	4	0.484268	0.537069	0.658436	0.603337	24.0594	24.2516	24.2371	23.7579	24.4058	22.4092
Color [Black]	A0A087WTP3;Q92945;M0R0I5;M0QYH3;M0R3J3;M0QXW7;M0R251;M0QYG1;M0R263;M0R0C6	A0A087WTP3;Q92945;M0R0I5	Far upstream element-binding protein 2	KHSRP			18	18	15	26.4	26.4	23.2	73.027	0	128.79	6592000000	75	1.92971	0.703489	-0.180421	-0.33345	28.511	28.4105	28.5146	28.6331	28.7048	28.6395
Color [Black]	A0A087WVR3;A0A087WTW0;Q96T88;A0A087WWG9;Q96PU4	A0A087WVR3;A0A087WTW0;Q96T88	E3 ubiquitin-protein ligase UHRF1	UHRF1			7	7	7	9.3	9.3	9.3	91.099	0	42.166	627510000	18	1.03818	0.539912	-0.407196	-0.595127	25.2386	24.8224	24.8246	25.2153	25.2826	25.6092
Color [Black]	A0A087WTZ5;E9PJ81;E9PRQ7;Q04323	A0A087WTZ5;E9PJ81;E9PRQ7;Q04323	UBX domain-containing protein 1	UBXN1			3	3	3	16.8	16.8	16.8	27.015	0	19.495	204830000	7	0.0366273	0.971502	0.0247091	0.0339143	23.1603	23.1878	23.5908	23.1841	23.0395	23.6412
Color [Black]	A0A087WU81;H0YBU3;A1Z1Q3;A0A1B0GUX7;E9PH64;H0YL55;R4GNJ5;H0YBX0;E5RFJ4;C9J5M2	A0A087WU81;H0YBU3;A1Z1Q3;A0A1B0GUX7	O-acetyl-ADP-ribose deacetylase MACROD2	ADH1C;R3HCC1;MACROD2			16	15	9	2.3	2.2	1.2	890.62	0	93.952	690560000	25	0.801802	0.54762	0.449793	0.592373	25.8843	25.3708	25.0637	25.0518	24.7947	25.123
Color [Black]	A0A087WUI8;Q96IJ6;F8WD54;A0A0U1RRC2;C9J255;C9JAH0	A0A087WUI8;Q96IJ6;F8WD54	Mannose-1-phosphate guanyltransferase alpha	GMPPA			3	3	3	8.8	8.8	8.8	43.668	0	18.565	249340000	16	0.0623181	0.961254	0.0590572	0.0712263	23.472	23.0474	23.0003	23.5657	23.2119	22.5649
Color [Black]	A0A087WUK2;O14979	A0A087WUK2;O14979	Heterogeneous nuclear ribonucleoprotein D-like	HNRNPDL			3	3	3	6.6	6.6	6.6	40.04	0	23.112	370210000	9	2.4736	0.124167	-0.750674	-1.21019	24.0206	23.8463	23.8739	24.4878	24.6464	24.8587
Color [Black]	E7ETK0;A0A087WUS0;P62847	E7ETK0;A0A087WUS0;P62847	40S ribosomal protein S24	RPS24			4	4	4	29.8	29.8	29.8	15.197	0	42.115	3150500000	18	0.688264	0.574	-0.416217	-0.536905	27.6957	26.9402	26.9854	27.8482	27.4121	27.6098
Color [Black]	A0A087WUT6;O60841	A0A087WUT6;O60841	Eukaryotic translation initiation factor 5B	EIF5B			7	7	7	8.4	8.4	8.4	138.68	0	48.334	323480000	15	0.609504	0.901901	0.071099	0.128728	24.1713	24.079	24.0993	24.1143	23.963	24.059
Color [Black]	A0A087X0G7;A0A087WUW6;A0A087X1B1;Q9Y6K9;C9JH59;C9J2V2;C9JN51;A0A087WV30;C9JCG6	A0A087X0G7;A0A087WUW6;A0A087X1B1;Q9Y6K9;C9JH59;C9J2V2;C9JN51	NF-kappa-B essential modulator	IKBKG			4	4	4	12.2	12.2	12.2	47.256	0	30.73	214110000	13	0.600698	0.318504	1.11963	0.839014	23.7194	23.3243	23.768	23.1565	20.8478	23.4485
Color [Black]	A0A087WUZ3;Q8NHX4;A0A087X0M0;A4QPE4	A0A087WUZ3;Q8NHX4	Spermatogenesis-associated protein 3	SPTBN1;SPATA3			74	74	68	41.4	41.4	38.6	274.83	0	323.31	10080000000	231	1.33413	0.536591	0.386181	0.607742	29.6418	29.382	29.1955	29.0902	29.0186	28.9519
Color [Black]	A0A0A0MS54;A0A087WVC4;P22694;B1APG2;B1APF8;B1APF9;B1APG3;P17612;B1APG1;B1APG0;Q15136;K7ERP6;B1APF7;P22612	A0A0A0MS54;A0A087WVC4;P22694;B1APG2;B1APF8;B1APF9;B1APG3;P17612;B1APG1;B1APG0;Q15136;K7ERP6	cAMP-dependent protein kinase catalytic subunit beta;cAMP-dependent protein kinase catalytic subunit alpha	PRKACB;PRKACA;KIN27			5	5	5	19	19	19	41.308	0	38.606	487280000	19	0.221319	0.890434	0.092591	0.13962	24.6018	24.7672	24.6042	24.2636	24.7679	24.6638
Color [Black]	A0A087WVQ6;Q00610;J3KS13;K7EJJ5;J3KSQ2;J3QL20;J3KRF5	A0A087WVQ6;Q00610	Clathrin heavy chain;Clathrin heavy chain 1	CLTC			76	76	58	56.1	56.1	46.9	192.06	0	323.31	74389000000	464	3.83126	0.533544	0.325932	0.623028	32.3391	32.3968	32.3331	32.0091	32.0355	32.0466
Color [Black]	A0A087WVZ6;H7C4X9;A0A087WV57;A0A087WYS3;Q9ULU4;Q5TH12	A0A087WVZ6;H7C4X9;A0A087WV57;A0A087WYS3;Q9ULU4	Protein kinase C-binding protein 1	ZMYND8			3	3	3	3.1	3.1	3.1	125.76	0	17.077	184410000	5	0.323647	0.876698	-0.0978451	-0.156771	22.8257	22.7799	22.8227	22.6838	23.1091	22.9289
Color [Black]	A0A087WW76;Q5T5U3;A0A1B0GV73;E7ESW5;F8W9U9;Q5JSD8;A0A1B0GTZ9	A0A087WW76;Q5T5U3;A0A1B0GV73	Rho GTPase-activating protein 21	ARHGAP21			5	5	5	4	4	4	155.98	0	33.641	162510000	12	0.158968	0.927483	0.0674477	0.102328	23.3807	23.0609	23.1659	23.1489	22.9062	23.35
Color [Black]	A0A087WW77;Q15334	A0A087WW77;Q15334	Lethal(2) giant larvae protein homolog 1	LLGL1			2	2	2	2.4	2.4	2.4	114.43	0	13.027	87865000	5	0.636539	0.500095	0.631035	0.666321	22.6288	22.6712	22.7336	22.4728	22.5126	21.1551
Color [Black]	A0A087WWE2;P24928	A0A087WWE2;P24928	DNA-directed RNA polymerase;DNA-directed RNA polymerase II subunit RPB1	POLR2A			18	18	18	12.2	12.2	12.2	218.2	0	122.82	1121500000	38	0.186372	0.928513	-0.0594737	-0.0956377	26.1917	26.0134	26.0168	25.9786	26.338	26.0836
Color [Black]	F8W8R3;A0A087WWF6;P49005;C9IZD2;C9J8Z7;C9JLE1;C9JHC7;H7C1B3	F8W8R3;A0A087WWF6;P49005;C9IZD2;C9J8Z7;C9JLE1;C9JHC7	DNA polymerase delta subunit 2	POLD2			5	5	5	14.9	14.9	14.9	49.612	0	59.23	334350000	18	1.09723	0.866964	-0.0900281	-0.167158	24.189	24.1744	24.2961	24.3133	24.3145	24.3017
Color [Black]	E9PJ21;A0A087WWI4;K7EQK2;A0A087X054;Q9Y4L1;J3KTF1;Q9BST8;J3QQH7;J3QLE9;J3QL06	E9PJ21;A0A087WWI4;K7EQK2;A0A087X054;Q9Y4L1	Hypoxia up-regulated protein 1	HYOU1			6	6	6	13.1	13.1	13.1	72.976	0	40.964	981780000	12	0.868053	0.83783	0.112375	0.200586	25.8995	25.9013	25.7861	25.8428	25.7105	25.6964
Color [Black]	A0A087WWP4;Q96T37	A0A087WWP4;Q96T37	Putative RNA-binding protein 15	RBM15			10	10	10	14	14	14	102.13	0	68.857	581230000	17	0.524012	0.6712	-0.259025	-0.361091	24.6056	24.3746	24.8121	25.2041	24.6265	24.7387
Color [Black]	A0A087WX60;Q86TC9	A0A087WX60;Q86TC9	Myopalladin	MYPN			4	4	4	4.4	4.4	4.4	112.72	0	23.316	192080000	5	0.884026	0.214303	-1.14435	-1.03742	23.6806	22.1986	21.7839	23.3559	23.9632	23.7769
Color [Black]	A0A087WXM6;J3QQT2;J3KRX5;A0A0A6YYL6;P18621;J3KRB3;A0A087WWH0;J3QS96;J3QLC8;A0A0A0MRF8;A0A087WY81;J3KSJ0	A0A087WXM6;J3QQT2;J3KRX5;A0A0A6YYL6;P18621;J3KRB3;A0A087WWH0;J3QS96;J3QLC8;A0A0A0MRF8;A0A087WY81	60S ribosomal protein L17	RPL17;RPL17-C18orf32			6	6	6	39.6	39.6	39.6	19.586	0	63.328	5397500000	22	0.126971	0.962332	0.0457414	0.0723701	28.2539	28.193	27.8604	28.1099	27.9572	28.1029
Color [Black]	A0A087WY71;E9PFW3;Q96CW1;C9JJ47;C9JTK4;C9JGT8;C9JJD3;C9JPV8;H7C4C3	A0A087WY71;E9PFW3;Q96CW1;C9JJ47	AP-2 complex subunit mu	AP2M1			13	13	13	36.9	36.9	36.9	49.526	0	94.621	2182200000	35	0.0457304	0.979763	0.0173505	0.0275528	26.6373	26.8069	26.4962	26.812	26.5739	26.5023
Color [Black]	D6RFM0;D6RAH7;H9KV45;A0A0A0MQU3;A0A087WY85;P62837;P61077;D6RAW0	D6RFM0;D6RAH7;H9KV45;A0A0A0MQU3;A0A087WY85;P62837;P61077;D6RAW0	Ubiquitin-conjugating enzyme E2 D2;Ubiquitin-conjugating enzyme E2 D3	UBE2D2;UBE2D3			3	3	2	54.1	54.1	35.7	11.065	0	25.437	467360000	18	0.185157	0.779826	-0.284506	-0.261894	23.3679	23.44	24.2566	23.1749	23.8144	24.9287
Color [Black]	A0A087WYD6;X5CMH5;A0A0G2JLV0;Q03519;A0A140T9S0;E7ENX8;Q96IZ2	A0A087WYD6;X5CMH5;A0A0G2JLV0;Q03519;A0A140T9S0;E7ENX8	Antigen peptide transporter 2	TAP2			6	6	5	9.7	9.7	8.5	77.596	0	38.331	850260000	27	1.13275	0.666818	0.228617	0.384285	25.4771	25.325	25.5099	25.2469	25.3169	25.0623
Color [Black]	A0A087WYS1;E7EUC7;Q16851;C9JWG0;C9JVG3;C9JQU9;C9JNZ1;F2Z3H1;C9JTZ5;C9JUW1	A0A087WYS1;E7EUC7;Q16851	UTP--glucose-1-phosphate uridylyltransferase	UGP2			6	6	6	17.3	17.3	17.3	56.967	0	55.477	479050000	21	0.344926	0.580473	-0.723286	-0.528413	24.8366	24.2888	22.0295	24.2648	24.694	24.3661
Color [Black]	A0A087WZX0;Q86UU0	A0A087WZX0;Q86UU0	B-cell CLL/lymphoma 9-like protein	BCL9L			3	3	3	2.3	2.3	2.3	153.09	0	19.552	309700000	11	0.784629	0.629736	-0.289027	-0.431425	23.6629	24.1844	23.924	24.1644	24.3669	24.1071
Color [Black]	A0A087X020;Q9Y3A5;F8WE72	A0A087X020;Q9Y3A5	Ribosome maturation protein SBDS	SBDS			7	7	7	31.6	31.6	31.6	28.864	0	138.57	1205200000	26	0.258265	0.838751	-0.145205	-0.200628	25.4101	25.4473	25.9954	25.5453	25.9572	25.7859
Color [Black]	A0A087X0K9;Q6NVH2;Q6P4D7;Q07157;H0Y3R8;G3V2G5;H0YLT6	A0A087X0K9;Q6NVH2;Q6P4D7;Q07157	Tight junction protein ZO-1	TJP1;SH3TC1;TM6SF1			29	29	29	21.8	21.8	21.8	187.85	0	195.91	2476300000	65	2.57615	0.21981	0.621543	1.04734	27.7664	27.7552	27.7737	27.272	26.9621	27.1965
Color [Black]	E9PPR1;E9PL12;E9PQ49;E9PK01;E9PI39;A0A087X1X7;E9PRY8;P29692;E9PMW7;E9PIZ1;H0YCK7;E9PL71;E9PN91;E9PK06;E9PK72;E9PQZ1;E9PKK3	E9PPR1;E9PL12;E9PQ49;E9PK01;E9PI39;A0A087X1X7;E9PRY8;P29692;E9PMW7;E9PIZ1;H0YCK7;E9PL71;E9PN91;E9PK06	Elongation factor 1-delta	EEF1D			6	6	6	51.2	51.2	51.2	18.157	0	77.413	2256600000	15	0.376522	0.442357	-1.67639	-0.70794	27.4222	27.358	21.8244	27.603	27.1775	26.8533
Color [Black]	H0YM70;A0A087X1Z3;Q9UL46;H0YKU2	H0YM70;A0A087X1Z3;Q9UL46	Proteasome activator complex subunit 2	PSME2			3	3	3	17.1	17.1	17.1	26.011	0	19.915	306540000	8	0.380572	0.538776	0.887444	0.599684	24.2285	24.362	24.1811	23.9761	24.6778	21.4554
Color [Black]	A0A087X256;Q2M389;F8VYH7	A0A087X256;Q2M389;F8VYH7	WASH complex subunit 7	KIAA1033			4	4	4	3.7	3.7	3.7	136.5	0	25.997	271170000	12	0.513886	0.463813	-0.855032	-0.695365	23.5165	21.3687	23.5956	23.7098	23.6683	23.6679
Color [Black]	A0A087X295;Q9NNW5;E9PDU5;Q6PKC6;E9PBK6;V9GYU1;C9K020	A0A087X295;Q9NNW5;E9PDU5	WD repeat-containing protein 6	WDR6			7	7	7	5	5	5	199.36	0	43.235	255530000	16	0.455606	0.564276	0.621319	0.571061	23.7849	23.7022	23.826	23.7567	21.9762	23.7162
Color [Black]	A0A087X2H1;Q9ULT8;H0YJP0;H0YJD4;G3V4V5;A0A087WVU6	A0A087X2H1;Q9ULT8;H0YJP0	E3 ubiquitin-protein ligase HECTD1	HECTD1			9	9	9	4.1	4.1	4.1	289.63	0	54.834	584060000	34	1.8186	0.634713	0.248988	0.443726	25.1253	25.1213	24.942	24.8015	24.8085	24.8318
Color [Black]	A0A087X2I1;P62333;H0YJC0;H0YJS8;H0YJE9;H0YJT1	A0A087X2I1;P62333;H0YJC0	26S protease regulatory subunit 10B	PSMC6			7	7	7	21.8	21.8	21.8	45.796	0	75.479	1000800000	37	0.0736004	0.966562	0.0318934	0.0489123	25.5023	25.3097	25.6909	25.3467	25.6779	25.3826
Color [Black]	A0A096LNZ9;A0A096LPJ4;P05161	A0A096LNZ9;A0A096LPJ4;P05161	Ubiquitin-like protein ISG15	ISG15			3	3	3	21.7	21.7	21.7	15.562	0	19	482740000	13	0.012884	0.992271	0.00648944	0.00973728	24.7997	24.3674	24.9096	24.7047	24.7025	24.6501
Color [Black]	A0A0A0MQS1;Q53H96;B5MD87;F8WEI0	A0A0A0MQS1;Q53H96;B5MD87	Pyrroline-5-carboxylate reductase;Pyrroline-5-carboxylate reductase 3	PYCRL			7	7	7	33.6	33.6	33.6	29.892	0	53.198	1098300000	31	0.292362	0.902394	-0.0797914	-0.130705	25.6435	25.5583	25.608	25.4686	25.7736	25.8069
Color [Black]	A0A0A0MQX1;Q9HD67;D6RGD1;E9PEW5	A0A0A0MQX1;Q9HD67;D6RGD1	Unconventional myosin-X	MYO10			8	8	8	4.8	4.8	4.8	238.51	0	51.84	342440000	18	2.19001	0.261082	0.563474	0.926643	24.5768	24.4337	24.299	23.8332	24.0136	23.7722
Color [Black]	C9JP00;A0A0A0MQX8;Q9NR56;H7C4T5;Q86VM6;C9J4T8;C9JCX1;H7C4Y1;B1AKI6;A2RRQ4;Q9NUK0;Q5VZF2	C9JP00;A0A0A0MQX8;Q9NR56;H7C4T5;Q86VM6	Muscleblind-like protein 1	MBNL1			4	4	4	13.5	13.5	13.5	37.898	0	24.484	759160000	10	0.666954	0.268874	1.21045	0.91494	25.4567	25.861	25.3923	22.7406	25.1277	25.2103
Color [Black]	A0A0A0MRA5;B7Z4B8;Q9BUJ2;M0R3F1;M0QYZ0;M0R0K8;M0QYI8;M0R203;M0QYM5;M0QZV6	A0A0A0MRA5;B7Z4B8;Q9BUJ2;M0R3F1	Heterogeneous nuclear ribonucleoprotein U-like protein 1	HNRNPUL1			15	15	15	23.9	23.9	23.9	85.939	0	117.22	2170900000	47	0.556172	0.696853	-0.231595	-0.338309	27.254	26.7983	27.2927	27.3506	27.1816	27.5077
Color [Black]	A0A0A0MRF6;Q99996;A0A0A0MRE9;H7BYL6;A0A087WX84;H0Y6Q0;H7BZV6	A0A0A0MRF6;Q99996;A0A0A0MRE9;H7BYL6	A-kinase anchor protein 9	AKAP9			19	19	18	6.1	6.1	5.7	453.49	0	140.13	590280000	42	0.259615	0.796533	-0.197097	-0.245651	25.6403	24.6776	24.822	25.1667	25.2665	25.2979
Color [Black]	A0A0A0MRJ6;H7BY58;P22061;F6S8N6;C9J0F2;F8WDT3;F8WAV5;F8WAX2;H7C4X2	A0A0A0MRJ6;H7BY58;P22061;F6S8N6	Protein-L-isoaspartate O-methyltransferase;Protein-L-isoaspartate(D-aspartate) O-methyltransferase	PCMT1			4	4	4	17.9	17.9	17.9	30.315	0	40.292	1452500000	16	0.36236	0.525949	1.15117	0.630589	25.9057	25.9433	26.0731	26.0356	22.1768	26.2562
Color [Black]	A0A0A0MRM8;A0A0D9SGC1;E7EW20;Q9UM54;Q5JVM0	A0A0A0MRM8;A0A0D9SGC1;E7EW20;Q9UM54	Unconventional myosin-VI	MYO6			5	5	5	4.9	4.9	4.9	145.01	0	30.975	294340000	12	0.0114878	0.992909	-0.00678507	-0.00976427	24.1327	23.6984	23.7068	24.1016	23.8045	23.6521
Color [Black]	A0A0A0MRM9;Q14978;S4R402;S4R341;S4R349	A0A0A0MRM9;Q14978	Nucleolar and coiled-body phosphoprotein 1	NOLC1			4	4	4	6.9	6.9	6.9	74.543	0	24.501	284880000	6	0.771397	0.66184	-0.252571	-0.388091	23.3746	23.4775	23.5847	23.4774	23.9522	23.7651
Color [Black]	B6VEX4;A0A0A0MRT6;Q8IZP0;E9PEZ7;E7EW77;A0A0C4DG21;F8WAL6;B7Z836;E7EP65;Q9NYB9;H0Y6B5	B6VEX4;A0A0A0MRT6;Q8IZP0	Abl interactor 1	ABI1			6	6	6	15	15	15	43.294	0	36.905	687140000	13	0.281164	0.796758	0.18633	0.242998	25.6011	25.2085	25.1808	25.2145	24.7153	25.5015
Color [Black]	A0A0A0MRV0;Q9P2E9;F8W7S5;A0A087WVV2;A0A087WU26	A0A0A0MRV0;Q9P2E9;F8W7S5;A0A087WVV2	Ribosome-binding protein 1	RRBP1			9	9	9	7.1	7.1	7.1	152.45	0	57.811	641520000	36	1.7609	0.42308	-0.445243	-0.725423	25.0314	24.9535	24.9957	25.2243	25.599	25.493
Color [Black]	A0A0A0MS41;A0A1P0AYU5;Q9BWM7;S4R3N9	A0A0A0MS41;A0A1P0AYU5;Q9BWM7;S4R3N9	Sideroflexin;Sideroflexin-3	SFXN3			5	5	5	18.7	18.7	18.7	35.503	0	31.543	1314900000	20	0.264689	0.764982	0.235856	0.275601	26.0871	26.1673	26.5043	25.353	26.339	26.359
Color [Black]	J3KNW4;A0A0A0MSG2;Q14192;F8WDA8;U3KQT4;C9J3S8	J3KNW4;A0A0A0MSG2;Q14192	Four and a half LIM domains protein 2	FHL2			10	10	10	30.1	30.1	30.1	44.205	0	65.256	1510800000	37	1.29817	0.579625	0.325754	0.527452	26.6221	26.4605	26.4971	25.996	26.2497	26.3567
Color [Black]	A0A0A0MSK5;J3KN66;Q5JTV8;H0Y4R4;H0YDU3;H0YD16	A0A0A0MSK5;J3KN66;Q5JTV8;H0Y4R4	Torsin-1A-interacting protein 1	TOR1AIP1			3	3	3	7.8	7.8	7.8	52.406	0	17.464	221500000	3	0.703983	0.811063	0.134934	0.229695	23.5068	23.7689	23.5792	23.427	23.5588	23.4643
Color [Black]	A0A0A0MSQ0;P13797;H7C4N2;U3KQI3;P13796;Q14651;Q5TBN3;C9JAM8	A0A0A0MSQ0;P13797	Plastin-3	PLS3			14	14	14	26.4	26.4	26.4	69.334	0	132.89	1766000000	44	1.55734	0.50919	0.394388	0.639634	27.181	26.7886	26.9391	26.5297	26.6029	26.5929
Color [Black]	A0A0A0MTR7;A0A0A0MTC1;Q63HN8	A0A0A0MTR7;A0A0A0MTC1;Q63HN8	E3 ubiquitin-protein ligase RNF213	RNF213			32	32	32	7.3	7.3	7.3	591.4	0	212.39	1633900000	91	0.246439	0.931503	-0.0629826	-0.104783	26.4062	26.5142	26.3576	26.3455	26.6544	26.467
Color [Black]	E9PMS6;A0A0A0MTE2;E9PMT2;F8WD26;J3KP06;Q8WWI1;E9PMP7;H0Y424;H0YDQ3;E9PLU6;E9PK58;H0YE95;E9PJ10;H0YDG6	E9PMS6;A0A0A0MTE2;E9PMT2;F8WD26;J3KP06;Q8WWI1;E9PMP7;H0Y424	LIM domain only protein 7	LMO7			7	7	7	7.1	7.1	7.1	145.42	0	48.994	380960000	19	0.608517	0.728934	-0.201694	-0.310953	24.3132	24.3891	24.6755	24.5685	24.86	24.5543
Color [Black]	A0A0A0MTH3;Q13418;A0A087WWY6	A0A0A0MTH3;Q13418	Integrin-linked protein kinase	ILK			4	4	4	11.8	11.8	11.8	54.611	0	30.175	270490000	3	0.724328	0.344222	0.829516	0.809983	24.4621	24.4653	24.2758	24.5216	23.4646	22.7285
Color [Black]	A0A0A0MTH9;O14981	A0A0A0MTH9;O14981	TATA-binding protein-associated factor 172	BTAF1			6	6	6	3.7	3.7	3.7	206.93	0	37.408	248550000	20	0.00909631	0.993164	0.00440979	0.00668616	23.7002	23.6396	23.9251	23.4835	23.8995	23.8687
Color [Black]	A0A0A0MTL5;Q13309;D6R9R7;D6RAG5	A0A0A0MTL5;Q13309;D6R9R7	S-phase kinase-associated protein 2	SKP2			4	4	4	12.2	12.2	12.2	48.885	0	29.203	388190000	15	0.0786207	0.968768	-0.0336164	-0.051662	24.2132	24.2585	24.2789	24.0302	24.5476	24.2738
Color [Black]	A0A0A6YY92;A0A1B0GTJ7;A0A1B0GWJ0;P30566;A0A096LNY6;A0A1B0GTG9;A0A1B0GWF8;A0A096LNY5;A0A096LPA2;A0A096LP92;B4DEP1;A0A096LP72;A0A096LNY4;Q5SNW4;A0A0D9SF75	A0A0A6YY92;A0A1B0GTJ7;A0A1B0GWJ0;P30566;A0A096LNY6;A0A1B0GTG9;A0A1B0GWF8	Adenylosuccinate lyase	ADSL			7	7	6	14	14	12.4	77.165	0	44.696	2044400000	18	0.111089	0.930291	-0.0777353	-0.103183	26.6815	26.6098	26.3833	27.0632	26.5996	26.245
Color [Black]	A0A0B4J1R6;P29401;E9PFF2	A0A0B4J1R6;P29401;E9PFF2	Transketolase	TKT			4	4	4	13.3	13.3	13.3	49.91	0	31.625	224420000	12	0.637312	0.288926	-1.17754	-0.883166	21.4036	23.56	24.0267	23.8698	24.5625	24.0906
Color [Black]	A0A0B4J1Z1;C9JAB2;Q16629;F8WEA1	A0A0B4J1Z1;C9JAB2;Q16629	Serine/arginine-rich splicing factor 7	SRSF7			5	4	4	37.2	37.2	37.2	15.763	0	28.384	763570000	10	1.57016	0.627693	0.279858	0.480896	25.5954	25.7321	25.651	25.4609	25.2367	25.4414
Color [Black]	A0A0C4DFR6;P55735;A8MXL6	A0A0C4DFR6;P55735;A8MXL6	Protein SEC13 homolog	SEC13			4	4	4	16	16	16	35.857	0	27.979	913460000	19	0.886262	0.729969	-0.186112	-0.311302	25.3828	25.3795	25.5569	25.4842	25.7548	25.6386
Color [Black]	A0A0C4DG89;Q7L014;F2Z2G0	A0A0C4DG89;Q7L014	Probable ATP-dependent RNA helicase DDX46	DDX46			8	8	8	9.7	9.7	9.7	117.46	0	47.478	418220000	14	0.429864	0.868515	-0.0990836	-0.165535	24.4876	24.5188	24.2569	24.6022	24.5396	24.4187
Color [Black]	A0A0C4DG98;Q8NI27;H0Y815;H7C477;H0Y7U4;H0Y594	A0A0C4DG98;Q8NI27;H0Y815	THO complex subunit 2	THOC2			9	9	9	7.9	7.9	7.9	169.58	0	56.544	414420000	28	0.0416351	0.980078	-0.0178776	-0.027665	24.6471	24.3742	24.3608	24.2593	24.6326	24.5439
Color [Black]	A0A0C4DGA6;Q14527	A0A0C4DGA6;Q14527	Helicase-like transcription factor	HLTF			3	3	3	5	5	5	113.86	0	117.61	242200000	21	0.461801	0.497034	0.902749	0.671436	23.627	24.335	23.6091	21.7155	22.6697	24.4777
Color [Black]	E7ES10;E9PCH5;B7Z574;A0A0C4DGB5;P20810;E7EVY3;H0Y7F0;E9PDE4;E7EQ12;H0Y9H6;F8W7E0;E7EQA0;A0A0A0MR45;H0YD33;D6RAA8;D6RC54;A0A0C4DGD1;H0Y944;E9PSG1;E7EQK6;H0YA91	E7ES10;E9PCH5;B7Z574;A0A0C4DGB5;P20810;E7EVY3;H0Y7F0;E9PDE4;E7EQ12;H0Y9H6;F8W7E0;E7EQA0	Calpastatin	CAST			9	9	9	26.2	26.2	26.2	69.749	0	62.231	562700000	16	0.0816785	0.962328	0.0521221	0.071842	25.3214	24.9198	25.4703	24.8907	25.2516	25.4128
Color [Black]	E7EW69;E7EX04;A0A0C4DGC2;Q9P0V9;C9JEW2;C9JNR7	E7EW69;E7EX04;A0A0C4DGC2;Q9P0V9	Septin-10	SEPT10;GDNF			4	4	4	13.8	13.8	13.8	52.145	0	24.717	183250000	6	0.517799	0.799738	-0.150657	-0.240007	23.405	23.3558	23.7512	23.6813	23.5971	23.6856
Color [Black]	A0A0C4DGG1;Q9UKS6;E9PIY1;E9PJ33;E9PJ75;E9PNM9;H0YDM6	A0A0C4DGG1;Q9UKS6;E9PIY1;E9PJ33;E9PJ75;E9PNM9	Protein kinase C and casein kinase substrate in neurons protein 3	PACSIN3			4	4	4	11.9	11.9	11.9	46.494	0	23.497	113570000	6	1.36493	0.286222	0.629256	0.879642	23.4072	23.1662	23.0833	22.9215	22.5916	22.2557
Color [Black]	A0A0C4DGG8;Q8IX12;F5H1H2;F5H2E6;F5H3E1;H0YFJ7	A0A0C4DGG8;Q8IX12;F5H1H2;F5H2E6	Cell division cycle and apoptosis regulator protein 1	CCAR1			11	11	11	13.8	13.8	13.8	120.42	0	79.997	887730000	20	1.82883	0.364083	-0.478059	-0.77538	25.5114	25.3622	25.1833	25.8259	25.7153	25.9498
Color [Black]	F5GWX5;A0A0C4DGG9;Q14839;Q8TDI0;K7EMY3;K7EPV1;K7ESA5;H7C3H7;H7C0J3;F2Z2R5	F5GWX5;A0A0C4DGG9;Q14839	Chromodomain-helicase-DNA-binding protein 4	CHD4			20	20	16	11.9	11.9	9.3	217.1	0	159.25	1660300000	72	0.347374	0.849527	-0.122257	-0.189262	26.7353	26.5409	26.5063	26.8679	26.4633	26.8181
Color [Black]	A0A0C4DGS1;P39656;U3KQ84	A0A0C4DGS1;P39656;U3KQ84	Dolichyl-diphosphooligosaccharide--protein glycosyltransferase 48 kDa subunit	DDOST			4	4	4	10	10	10	48.799	0	87.155	576640000	19	0.468934	0.448254	0.995066	0.701395	25.1683	25.3016	25.4392	22.4792	25.1504	25.2944
Color [Black]	A0A0D9SEM4;Q13247;Q08170;A0A0D9SGD2;B4DJK0;B4DUA4;Q13243	A0A0D9SEM4;Q13247;Q08170	Serine/arginine-rich splicing factor 6;Serine/arginine-rich splicing factor 4	SRSF4;SRSF6			3	3	3	7.4	7.4	7.4	43.647	0	19.592	409620000	8	0.149063	0.762003	0.451996	0.277386	24.5156	24.3441	24.6002	25.6126	21.8518	24.6395
Color [Black]	A0A0D9SFB3;A0A0D9SG12;A0A0D9SF53;O00571;O15523;A0A0J9YVQ7;C9J081;A0A087WVZ1;A0A0J9YYH6;C9J8G5;B4DLA0;A0A087WX09;D6RCM4;Q9NQI0;H0Y960	A0A0D9SFB3;A0A0D9SG12;A0A0D9SF53;O00571;O15523	ATP-dependent RNA helicase DDX3X;ATP-dependent RNA helicase DDX3Y	DDX3X;DDX3Y			35	35	34	58.6	58.6	56.9	70.839	0	323.31	71653000000	216	0.0866865	0.970155	-0.0233568	-0.0392137	31.6507	31.699	31.8252	31.5907	31.801	31.8533
Color [Black]	A0A0D9SF60;Q99569;H0YFB1;E7EST6;B4DRK2;E9PHB5;E7EPC8;Q9UQB3	A0A0D9SF60;Q99569	Plakophilin-4	PKP4			7	7	7	7.6	7.6	7.6	133.97	0	41.454	392960000	11	0.117644	0.927916	0.074988	0.102445	24.1528	24.0857	24.7139	24.0502	24.4599	24.2173
Color [Black]	A0A0D9SFK2;Q92614	A0A0D9SFK2;Q92614	Unconventional myosin-XVIIIa	MYO18A			4	4	4	2.1	2.1	2.1	231.1	0	23.562	114310000	6	0.313367	0.668112	0.358723	0.370632	23.6576	22.75	22.4796	23.1099	22.6398	22.0613
Color [Black]	A0A1B0GWF2;A0A1B0GVQ5;A0A1B0GTP9;A0A0D9SG72;P61764;A0A1B0GW76;A0A0D9SFQ7;A0A0D9SFW6;A0A1B0GTD8;A0A096LP33;A0A0D9SEP9;A0A0D9SEH5;A0A1B0GVV9	A0A1B0GWF2;A0A1B0GVQ5;A0A1B0GTP9;A0A0D9SG72;P61764;A0A1B0GW76	Syntaxin-binding protein 1	STXBP1			5	5	5	11.3	11.3	11.3	65.215	0	29.805	340780000	12	0.0142326	0.995561	-0.00433795	-0.00721941	24.0254	23.8817	23.8284	23.9704	23.7551	24.023
Color [Black]	A0A0D9SGE8;Q8IWS0;Q5JRC6	A0A0D9SGE8;Q8IWS0;Q5JRC6	PHD finger protein 6	PHF6			3	3	3	10.9	10.9	10.9	41.361	0	21.825	158910000	14	0.793125	0.392099	-0.667298	-0.751017	22.656	22.7385	22.9305	23.5199	24.0581	22.7489
Color [Black]	A0A0G2JH68;O60610;A0A140T8Z0;H9KV28;B4E2I7;E5RJ79	A0A0G2JH68;O60610;A0A140T8Z0;H9KV28	Protein diaphanous homolog 1	DIAPH1			16	16	16	15.1	15.1	15.1	141.36	0	151.61	2691800000	84	0.934801	0.825096	0.123921	0.220508	27.2379	27.1581	27.2326	27.0226	27.0361	27.1981
Color [Black]	A0A0G2JIW1;P0DMV9;P0DMV8	A0A0G2JIW1;P0DMV9;P0DMV8	Heat shock 70 kDa protein 1B;Heat shock 70 kDa protein 1A	HSPA1B;HSPA1A			27	24	4	49.1	44.9	6.4	70.108	0	254.8	17204000000	128	0.0980902	0.973184	-0.019558	-0.0342255	29.768	29.8315	29.8708	29.8481	29.7281	29.9527
Color [Black]	H0Y6K2;A0A0G2JNJ5;P47756;B1AK85	H0Y6K2;A0A0G2JNJ5;P47756;B1AK85	F-actin-capping protein subunit beta	BRD2;CAPZB			10	10	10	8.4	8.4	8.4	131.99	0	98.227	2455300000	54	1.03782	0.577108	0.352231	0.534166	27.5063	27.1627	27.0916	27.0811	26.7584	26.8644
Color [Black]	A0A0G2JNZ2;A0A0G2JPP5;Q14160;A0A0G2JMS7;H0YCG0;H0YDF9;Q5T0G3;Q9BTT6	A0A0G2JNZ2;A0A0G2JPP5;Q14160;A0A0G2JMS7	Protein scribble homolog	SCRIB			14	14	14	14	14	14	174.91	0	98.634	753270000	29	1.69924	0.1006	0.960051	1.26962	25.5578	26.2386	25.7877	25.2206	24.7631	24.7201
Color [Black]	B0QYV1;A0A0G2JRA5;O43251;F8VR27;F8VZY7;B0QYY4;A0A087X2B1;B7Z1U7;F8VZG9;S4R469;J3KNW3;Q9NWB1;I3L1D4;A0A0G2JRD1;S4R3K7;F8VRS4;A0A0G2JSB3;B0QYY7;J3QRF4;A6NFN3;B0QYY6;J3QQZ2;F5H0M1	B0QYV1;A0A0G2JRA5;O43251;F8VR27;F8VZY7;B0QYY4;A0A087X2B1;B7Z1U7;F8VZG9;S4R469;J3KNW3;Q9NWB1;I3L1D4;A0A0G2JRD1;S4R3K7;F8VRS4;A0A0G2JSB3;B0QYY7;J3QRF4;A6NFN3	RNA binding protein fox-1 homolog;RNA binding protein fox-1 homolog 2;RNA binding protein fox-1 homolog 1;RNA binding protein fox-1 homolog 3	RBFOX2;RBFOX1;RBFOX3			8	8	8	23.2	23.2	23.2	37.865	0	65.253	1778000000	37	0.163487	0.917119	0.0771255	0.113842	26.1854	26.4238	26.3936	26.4332	25.9359	26.4024
Color [Black]	A0A0G2JRN8;A0A0G2JRR0;A0A0G2JIS2;A2ABF8;A0A0G2JIR1;A2ABF9;A0A0G2JK64;Q96KQ7;H0Y4K5	A0A0G2JRN8					15	2	2	12.7	1.6	1.6	168.93	0	12.672	46472000	5	1.39389	0.502175	-0.413309	-0.647542	21.4473	21.8451	21.7274	21.9703	22.0708	22.2187
Color [Black]	A0A0G2JRY5;O00268;V9GY14;V9GY03;B7ZL48	A0A0G2JRY5;O00268	Transcription initiation factor TFIID subunit 4	TAF4			6	6	5	15.3	15.3	12.5	50.294	0	41.4	326180000	33	0.98366	0.63959	0.26598	0.424379	23.1308	23.3378	23.4456	22.8718	23.0811	23.1634
Color [Black]	A0A0J9YXN7;Q96Q06	A0A0J9YXN7;Q96Q06	Perilipin-4	PLIN4			24	24	24	28.4	28.4	28.4	136.02	0	263.71	3660100000	96	0.741085	0.886472	0.0789083	0.143771	27.7046	27.7212	27.6358	27.5297	27.6694	27.6257
Color [Black]	J3QT77;A0A0J9YYG4;Q3KZ29;Q15165;A0A0J9YYJ1;A0A0J9YXU7;Q6ZWG5	J3QT77;A0A0J9YYG4;Q3KZ29;Q15165;A0A0J9YYJ1	Serum paraoxonase/arylesterase 2	PON2;DO			4	4	4	21.6	21.6	21.6	37.98	0	55.739	300290000	13	0.936398	0.22656	0.959565	0.97999	23.7679	24.2578	23.6203	23.7953	22.5634	22.4086
Color [Black]	A0A0R4J2E8;A8MXP9;P43243;D6REM6;D6R991;H0Y8T4;D6R8Z5;Q68E03;D6RB45;A0A1B0GX04;D6R9F3;D6RBS2;D6RCM3;D6REK4;D6RBI2;D6RBK5;D6RE02;D6RIA2;D6RAM9;D6RAY2	A0A0R4J2E8;A8MXP9;P43243;D6REM6;D6R991	Matrin-3	MATR3			18	18	13	29.5	29.5	19.5	94.622	0	174.5	4942700000	95	1.63741	0.579183	-0.308019	-0.525722	27.9864	27.9995	27.7841	28.1529	28.2165	28.3247
Color [Black]	H3BUV4;A0A1B0GTU6;A0A0S2Z5D0;Q9NWW5;A0A1B0GW73;H3BNF1;A0A1B0GTV3;A0A1B0GUD2;H3BUT1;H3BRN7;H3BTY4;A0A1B0GU90	H3BUV4;A0A1B0GTU6;A0A0S2Z5D0;Q9NWW5;A0A1B0GW73;H3BNF1;A0A1B0GTV3;A0A1B0GUD2;H3BUT1	Ceroid-lipofuscinosis neuronal protein 6	CLN6			3	3	3	21.1	21.1	21.1	23.475	0	37.554	170550000	17	0.261864	0.811001	0.178281	0.2311	22.8785	23.3253	23.3902	22.5941	23.1453	23.3198
Color [Black]	A0A0U1RQQ9;Q6P3W7;F8VSC5;H0YI32	A0A0U1RQQ9;Q6P3W7;F8VSC5	SCY1-like protein 2	SCYL2			8	8	8	13	13	13	104.11	0	61.415	537620000	28	0.353521	0.834446	0.138415	0.208837	24.7136	24.4885	24.7425	24.255	24.7443	24.53
Color [Black]	A0A0U1RRM1;Q8WXI9;A0A0U1RR30;A0A0U1RRK3;A0A0U1RR34	A0A0U1RRM1;Q8WXI9;A0A0U1RR30	Transcriptional repressor p66-beta	GATAD2B			7	7	5	14.6	14.6	10.4	63.461	0	43.915	362780000	13	0.473492	0.733497	-0.213661	-0.307147	24.2957	24.1803	24.4502	24.8552	24.2402	24.4718
Color [Black]	A0A0U1RRM4;K7ER55;P26599;B0ZBF6;K7EK45;K7ELW5;K7ES59;A0A087WUW5;A0A087WU68	A0A0U1RRM4;K7ER55;P26599;B0ZBF6	Polypyrimidine tract-binding protein 1	ZNF540;PTBP1;NR3C2			12	12	8	34.2	34.2	25.3	62.463	0	202.66	4272800000	53	1.45276	0.629389	-0.271311	-0.462405	27.7297	27.5229	27.8083	27.9609	27.9859	27.9281
Color [Black]	A0A140T931;Q12824;A0A0U1RQQ2;A0A0U1RRB8;C9JTA6;A0A0G2JSE9;B5MCL5	A0A140T931;Q12824;A0A0U1RQQ2;A0A0U1RRB8;C9JTA6;A0A0G2JSE9;B5MCL5	SWI/SNF-related matrix-associated actin-dependent regulator of chromatin subfamily B member 1	SMARCB1			2	2	2	3.5	3.5	3.5	94.791	0	14.461	271220000	6	0.512329	0.496641	-0.78611	-0.670422	24.0812	24.3588	22.23	24.2212	24.4852	24.3219
Color [Black]	A0A140T9T7;Q03518	A0A140T9T7;Q03518	Antigen peptide transporter 1	TAP1			6	6	6	10.1	10.1	10.1	87.175	0	42.075	392970000	27	0.356041	0.776633	-0.192342	-0.265358	23.8288	23.9038	24.2196	23.7959	24.3734	24.3599
Color [Black]	A0A1B0GTW1;Q9UDY2;U3KQJ2;B1AN86	A0A1B0GTW1;Q9UDY2	Tight junction protein ZO-2	TJP2			11	11	11	9.9	9.9	9.9	140.73	0	75.21	914610000	31	0.357837	0.633403	0.438154	0.433823	26.5285	25.8851	25.5988	24.9728	25.3244	26.4007
Color [Black]	A0A1B0GUA3;Q96EK5;A0A1B0GV79;A0A1B0GW21;A0A1B0GTE6;A0A0D9SFK7;A0A1B0GUH6	A0A1B0GUA3;Q96EK5	KIF1-binding protein	KIAA1279			4	4	4	7.1	7.1	7.1	74.783	0	27.067	359160000	8	0.266175	0.642448	-0.570113	-0.420479	23.8045	21.5345	24.2898	23.8824	23.5662	23.8905
Color [Black]	A0AVT1;H0Y8S8	A0AVT1	Ubiquitin-like modifier-activating enzyme 6	UBA6			10	10	10	10.9	10.9	10.9	117.97	0	60.273	405900000	17	0.218456	0.888202	-0.0957394	-0.142757	24.5123	23.9923	24.3448	24.2301	24.4716	24.4348
Color [Black]	A0MZ66	A0MZ66	Shootin-1	KIAA1598			5	5	5	10	10	10	71.639	0	28.74	225160000	9	1.35775	0.65574	-0.230906	-0.398475	23.5188	23.6251	23.6985	23.9098	23.7253	23.9
Color [Black]	A3KMH1	A3KMH1	von Willebrand factor A domain-containing protein 8	VWA8			5	5	5	4.1	4.1	4.1	214.82	0	36.466	196010000	13	0.794701	0.635721	-0.291041	-0.434942	22.8782	23.1815	23.0612	23.3641	23.5634	23.0665
Color [Black]	A5YKK6;H3BMZ2;H3BNB1;H3BVC9;H3BTH2;H3BR89;H3BMH0;H3BT18;H3BU44	A5YKK6	CCR4-NOT transcription complex subunit 1	CNOT1			33	33	33	17.4	17.4	17.4	266.94	0	242.41	3311100000	97	0.274629	0.8971	-0.0844415	-0.135456	27.3949	27.1133	26.9854	27.2683	27.2783	27.2003
Color [Black]	A6NCV1;F5H5P2;C9J7M2	A6NCV1	Olfactory receptor 6C74	OR6C74			5	5	5	5.1	5.1	5.1	149.65	0	31.844	354050000	10	0.913299	0.114791	1.65151	1.22855	24.5777	24.4048	24.643	24.5101	22.4749	21.686
Color [Black]	A6NDG6;H3BV17	A6NDG6	Phosphoglycolate phosphatase	PGP			4	4	4	16.2	16.2	16.2	34.006	0	29.18	498730000	19	0.791896	0.745621	-0.181413	-0.299473	24.568	24.9048	24.8603	24.9702	24.9521	24.955
Color [Black]	A6NEM2;P51610;H7C1C4	A6NEM2;P51610	Host cell factor 1;HCF N-terminal chain 1;HCF N-terminal chain 2;HCF N-terminal chain 3;HCF N-terminal chain 4;HCF N-terminal chain 5;HCF N-terminal chain 6;HCF C-terminal chain 1;HCF C-terminal chain 2;HCF C-terminal chain 3;HCF C-terminal chain 4;HCF C-terminal chain 5;HCF C-terminal chain 6	HCFC1			14	14	14	8.2	8.2	8.2	213.47	0	97.423	1266200000	49	0.672088	0.887296	-0.0786527	-0.1422	26.2846	26.2123	26.3773	26.4037	26.381	26.3254
Color [Black]	A6NHB5;Q14202;A6NHN7;A6NL54;A6NC58	A6NHB5;Q14202;A6NHN7	Zinc finger MYM-type protein 3	ZMYM3			12	12	11	11	11	10.3	152.6	0	77.571	591180000	24	0.719532	0.798909	-0.141572	-0.23996	24.9674	24.7421	24.7485	24.8589	25.0057	25.0181
Color [Black]	A6NHR9;J3KTL8;J3KRK8	A6NHR9;J3KTL8	Structural maintenance of chromosomes flexible hinge domain-containing protein 1	SMCHD1			10	10	10	5.9	5.9	5.9	226.37	0	59.125	678310000	14	0.410424	0.500933	-1.07487	-0.66659	25.3489	24.8384	21.788	25.0011	25.1453	25.0535
Color [Black]	A6NIZ1;A0A0J9YXB3;H0YE30;H0YIW5;P62834;P61224;Q5T245;F5H823;B7ZB78;F5GZG1	A6NIZ1;A0A0J9YXB3;H0YE30;H0YIW5;P62834;P61224	Ras-related protein Rap-1b-like protein;Ras-related protein Rap-1A;Ras-related protein Rap-1b	CPNE7;WDR90;RAP1A;RAP1B			6	6	4	13	13	8	54.877	0	36.127	455490000	13	0.177308	0.939045	0.054725	0.0886689	24.6437	24.8482	25.0135	24.7923	24.6921	24.8569
Color [Black]	A6NJA2;P54578;J3QQT6;J3KS55	A6NJA2;P54578	Ubiquitin carboxyl-terminal hydrolase;Ubiquitin carboxyl-terminal hydrolase 14	USP14			7	7	6	16.7	16.7	15.2	51.086	0	114.12	921060000	16	0.274603	0.914429	-0.0697168	-0.115832	24.6263	24.7855	24.5872	24.5725	24.8249	24.8107
Color [Black]	A6NJG2;C9J686;C9J370;H7BZ28	A6NJG2;C9J686	Ankyrin repeat domain-containing protein SOWAHD	SOWAHD;IL1R1			18	18	8	22.6	22.6	9.3	98.271	0	153.19	5031600000	81	0.625836	0.886419	-0.0795288	-0.142733	28.0801	27.99	27.9537	28.0493	28.0396	28.1735
Color [Black]	A6NMQ1;P09884;A0A087WU64	A6NMQ1;P09884;A0A087WU64	DNA polymerase;DNA polymerase alpha catalytic subunit	POLA1			9	9	9	8	8	8	166.46	0	59.315	296090000	11	0.547721	0.81092	-0.140403	-0.228898	23.6778	23.9686	23.8898	23.9726	24.1181	23.8666
Color [Black]	A6NNN6;E7ETA6;Q15154;H0YBA1;E9PGW9;E7EV93	A6NNN6;E7ETA6;Q15154	Pericentriolar material 1 protein	PCM1			9	9	9	5.5	5.5	5.5	210.13	0	55.816	838050000	19	3.07043	0.351969	-0.439281	-0.800285	25.347	25.3332	25.2309	25.7031	25.7186	25.8072
Color [Black]	S4R393;S4R410;A7E2V4;S4R3B3;H7C453;S4R3H3;S4R3U7;H7BZ52;H0YCW2	S4R393;S4R410;A7E2V4;S4R3B3;H7C453;S4R3H3	Zinc finger SWIM domain-containing protein 8	ZSWIM8			5	5	5	3.5	3.5	3.5	192.98	0	30.176	269660000	16	0.314715	0.797243	0.1768	0.242277	24.129	23.9808	23.8181	24.143	23.4139	23.8406
Color [Black]	A8MUD9;P18124;C9JIJ5;C9JZ88	A8MUD9;P18124	60S ribosomal protein L7	RPL7			11	11	11	48.6	48.6	48.6	24.433	0	98.989	13556000000	47	0.267189	0.853122	-0.120232	-0.176837	28.9321	29.2074	29.1607	28.9043	29.4006	29.356
Color [Black]	A8MUS3;K7EMA7;H7BY10;K7EJV9;K7ERT8;P62750	A8MUS3;K7EMA7;H7BY10;K7EJV9;K7ERT8;P62750	60S ribosomal protein L23a	RPL23A			4	4	4	12.5	12.5	12.5	43.949	0	24.786	955450000	12	0.260329	0.850844	-0.134371	-0.190426	25.6752	25.3494	25.5329	25.2983	25.9055	25.7569
Color [Black]	B0QY89;Q9Y262;B0QY90;C9JHP4;C9K0Q7;H7C3A0	B0QY89;Q9Y262;B0QY90	Eukaryotic translation initiation factor 3 subunit L	EIF3L			9	9	9	18.5	18.5	18.5	70.901	0	61.395	1381500000	21	0.827052	0.672615	-0.229853	-0.365535	26.055	26.0898	26.2473	26.1972	26.581	26.3033
Color [Black]	B0QYW5;F6RTR7;O43808;F8WE74	B0QYW5;F6RTR7;O43808;F8WE74	Peroxisomal membrane protein PMP34	SLC25A17			4	4	4	22.7	22.7	22.7	25.721	0	36.2	769550000	16	0.418413	0.849252	0.117146	0.18917	25.2067	25.3131	25.1599	24.8888	25.2183	25.2212
Color [Black]	B1AH87;P30536	B1AH87;P30536	Translocator protein	TSPO			3	3	3	36.4	36.4	36.4	11.896	0	29.529	6372800000	20	0.116388	0.910677	0.0936661	0.118174	28.0289	28.6733	27.9483	28.1661	28.4141	27.7893
Color [Black]	B1AHC9;P12956	B1AHC9;P12956	X-ray repair cross-complementing protein 6	XRCC6			10	10	10	23.6	23.6	23.6	64.283	0	69.249	741860000	31	0.862681	0.837959	0.111729	0.199434	25.1116	25.2626	25.3099	25.1021	25.1255	25.1213
Color [Black]	B1ALK7;E9PDQ5;Q14155;E7EUY6;F6SJA5;Q15052	B1ALK7;E9PDQ5;Q14155;E7EUY6	Rho guanine nucleotide exchange factor 7	ARHGEF7			5	5	5	10.2	10.2	10.2	79.831	0	76.344	479300000	13	0.683399	0.221677	-1.7362	-1.04889	21.0814	24.7297	24.3086	25.2738	25.0201	25.0344
Color [Black]	B1ANR0;Q13310;H0Y5F5;H0YEU6;H0YCC8;B1ANR1;H0YEQ8;H0YER0;H0Y6X6;P0CB38	B1ANR0;Q13310;H0Y5F5	Polyadenylate-binding protein;Polyadenylate-binding protein 4	PABPC4			24	14	13	39	22.3	20.8	67.97	0	170.91	4783500000	56	1.64509	0.653951	-0.22706	-0.403325	28.2177	28.2031	28.1483	28.4071	28.3192	28.524
Color [Black]	H7BXF4;B1PBA3;Q9NXE4;H7C1Q6;H7C0W5;H7C235;H7C2J2;C9J647	H7BXF4;B1PBA3;Q9NXE4;H7C1Q6;H7C0W5	Sphingomyelin phosphodiesterase 4	SMPD4			5	5	5	7.2	7.2	7.2	94.584	0	29.91	428230000	9	0.335041	0.589846	0.714744	0.517854	24.4059	24.357	24.2884	24.5026	21.8767	24.5278
Color [Black]	B2RNN3;A0A087X286;K7EL23;P0C862	B2RNN3;A0A087X286	Complement C1q and tumor necrosis factor-related protein 9B	C1QTNF9B;CKLF-CMTM1			40	40	39	34.4	34.4	33.9	144.91	0	323.31	19077000000	196	0.042655	0.98762	0.00865618	0.0152083	29.7235	29.7535	29.8819	29.7379	29.7195	29.8756
Color [Black]	B4DDF4;B4DUT8;Q99439;A0A087X271;K7ES69;A0A087X1X5;H3BVI6	B4DDF4;B4DUT8;Q99439;A0A087X271;K7ES69;A0A087X1X5;H3BVI6	Calponin;Calponin-2	CNN2			4	4	4	17.4	17.4	17.4	32.616	0	33.064	510320000	8	0.903181	0.1144	-1.66446	-1.22403	24.8812	22.7258	22.0897	24.9876	24.5846	25.1179
Color [Black]	J3QKS7;B4DGM3;Q969G3;K7EMQ8;J3QR61;H7C048;J3KS99;J3QL66;J3KT85;J3QKX6	J3QKS7;B4DGM3;Q969G3;K7EMQ8	SWI/SNF-related matrix-associated actin-dependent regulator of chromatin subfamily E member 1	SMARCE1			5	5	5	21.5	21.5	21.5	33.433	0	42.114	399200000	11	0.353034	0.730567	-0.242682	-0.308852	24.15	24.8265	24.7053	24.7083	25.1795	24.522
Color [Black]	B4DR61;P61619;F8W776;Q8TC24;Q9H9S3;H7C1Q9;C9JXC6;H7C069;A6NK38;F2Z2C7;C9JJV4;A6NIF9	B4DR61;P61619	Protein transport protein Sec61 subunit alpha isoform 1	SEC61A1			5	5	5	13.3	13.3	13.3	52.949	0	45.352	1914400000	26	0.0575675	0.963702	0.0304699	0.0446103	26.2978	26.5906	26.7852	26.2957	26.6486	26.638
Color [Black]	B4DXZ6;P51114;E9PFF5;E7EU85;C9JAJ4;C9IZ22;C9JZE0;C9JY20;C9J5B4;H7C4S4	B4DXZ6;P51114;E9PFF5;E7EU85	Fragile X mental retardation syndrome-related protein 1	FXR1			8	6	6	17.9	15.3	15.3	68.326	0	46.547	650970000	26	0.113534	0.96548	0.0414289	0.0655124	25.0091	24.9917	25.0207	24.7427	24.9547	25.1999
Color [Black]	B4DY09;Q12905;X6R6Z1;A0A0A0MRL0	B4DY09;Q12905	Interleukin enhancer-binding factor 2	ILF2			10	10	10	15.6	15.6	15.6	95.586	0	69.974	2124200000	33	3.03328	0.579806	-0.290833	-0.545541	26.9723	27.0207	26.9345	27.2284	27.3037	27.2679
Color [Black]	B5MDF5;J3KQE5;P62826;F5H018;H0YFC6;B4DV51	B5MDF5;J3KQE5;P62826;F5H018;H0YFC6	GTP-binding nuclear protein Ran	RAN			11	11	11	40.8	40.8	40.8	26.224	0	323.31	53886000000	94	0.345191	0.911379	-0.0682805	-0.117328	31.1696	31.3334	31.3238	31.2234	31.3758	31.4325
Color [Black]	Q99613;B5ME19;H3BPE3;H3BPE4;H3BTY8	Q99613;B5ME19	Eukaryotic translation initiation factor 3 subunit C;Eukaryotic translation initiation factor 3 subunit C-like protein	EIF3C;EIF3CL			12	12	12	13.9	13.9	13.9	105.34	0	84.345	1319500000	43	1.96169	0.637002	-0.241077	-0.435381	26.1212	26.1094	26.0223	26.2395	26.3828	26.3539
Color [Black]	B7WPG3;C9IYN3;D6W592;Q8WVV9;H7C464;C9JJZ7;H7BXH8	B7WPG3;C9IYN3;D6W592;Q8WVV9	Heterogeneous nuclear ribonucleoprotein L-like	HNRNPLL;HNRPLL			7	6	6	17.3	15.9	15.9	56.45	0	37.135	706690000	17	0.43905	0.748537	-0.209318	-0.297122	24.5508	24.9596	24.9758	24.7904	25.0154	25.3083
Color [Black]	B7Z5N5;Q15796;H0YNV1;H0YKE2;H0YAK7;H3BVD1;K7EJX0;P84022;Q99717;Q15797;O15198	B7Z5N5;Q15796;H0YNV1;H0YKE2;H0YAK7;H3BVD1;K7EJX0;P84022;Q99717;Q15797;O15198	Mothers against decapentaplegic homolog;Mothers against decapentaplegic homolog 2;Mothers against decapentaplegic homolog 3;Mothers against decapentaplegic homolog 5;Mothers against decapentaplegic homolog 1;Mothers against decapentaplegic homolog 9	SMAD2;SMAD3;SMAD5;SMAD1;SMAD9			2	2	2	1.3	1.3	1.3	191.05	0	13.183	232930000	9	0.338112	0.654506	0.404945	0.407062	23.709	23.8235	23.6395	23.6971	22.3435	23.9166
Color [Black]	F8VPF3;F8W1R7;J3KND3;G8JLA2;G3V1V0;B7Z6Z4;P60660;F8VZU9;G3V1Y7;F8W180;H0YI43;F8W1I5;F8VXL3	F8VPF3;F8W1R7;J3KND3;G8JLA2;G3V1V0;B7Z6Z4;P60660;F8VZU9;G3V1Y7;F8W180	Myosin light polypeptide 6	MYL6			6	6	4	49.2	49.2	30.8	14.436	0	115.47	5005000000	47	1.42037	0.539757	0.375053	0.602086	28.2168	28.2413	28.1914	28.0671	27.6479	27.8092
Color [Black]	B7Z7P8;P62495;I3L492;D6RJE8;D6RCB3	B7Z7P8;P62495	Eukaryotic peptide chain release factor subunit 1	ETF1			12	12	12	36.6	36.6	36.6	47.475	0	94.144	1969700000	56	0.25905	0.946702	0.0485026	0.0844195	26.5408	26.5576	26.5211	26.4833	26.3677	26.623
Color [Black]	H0YHC3;F8W020;F8W118;F8VXI6;F8VUX1;F8VY35;F8VV59;F8W0J6;F5H4R6;H0YIV4;B7Z9C2;P55209;F8VRJ2;H0YH88;F8W543	H0YHC3;F8W020;F8W118;F8VXI6;F8VUX1;F8VY35;F8VV59;F8W0J6;F5H4R6;H0YIV4;B7Z9C2;P55209;F8VRJ2;H0YH88;F8W543	Nucleosome assembly protein 1-like 1	NAP1L1			3	3	2	22.7	22.7	17.7	23.417	0	28.431	791790000	10	0.629072	0.639234	-0.329471	-0.44775	25.2671	24.9469	25.5783	25.3145	25.8268	25.6395
Color [Black]	B7ZAR1;E9PCA1;P48643;E7ENZ3	B7ZAR1;E9PCA1;P48643;E7ENZ3	T-complex protein 1 subunit epsilon	CCT5			18	18	18	39	39	39	55.348	0	249.8	10197000000	81	0.0194744	0.991084	0.00659307	0.010761	29.0084	28.6558	28.8366	28.8789	28.7306	28.8716
Color [Black]	B7ZLQ8;Q17RY0;E5RFP2;E5RJM0;H0YBG1;H0Y9D9;J3KN18;Q7Z5Q1;Q8NE35	B7ZLQ8;Q17RY0;E5RFP2;E5RJM0	Cytoplasmic polyadenylation element-binding protein 4	CPEB4			4	4	4	7.8	7.8	7.8	77.296	0	23.621	476860000	8	0.074367	0.964237	-0.0289402	-0.0454574	24.097	24.4009	24.5295	24.282	24.3895	24.4427
Color [Black]	B7ZM99;G3V5I2;Q9BXJ2;A8MY87;C9JU87;H0YBS1	B7ZM99;G3V5I2;Q9BXJ2	Complement C1q tumor necrosis factor-related protein 7	MTHFD1L;VTI1B;C1QTNF7			9	8	7	10.9	10.2	9	105.89	0	52.859	526360000	25	0.140821	0.932167	0.0614211	0.0928491	24.4714	24.8381	24.9171	24.5441	24.8367	24.6614
Color [Black]	J3KMX2;B9EGA3;Q92925;J3QWB6;F8VW95;C9JYI7	J3KMX2;B9EGA3;Q92925;J3QWB6	SWI/SNF-related matrix-associated actin-dependent regulator of chromatin subfamily D member 2	SMARCD2			7	6	6	22.4	18.6	18.6	52.238	0	40.193	387460000	15	0.39941	0.662832	-0.333059	-0.390529	24.7275	24.2765	23.7982	24.6795	24.17	24.9519
Color [Black]	B9ZVT1;Q8IXT5	B9ZVT1;Q8IXT5	RNA-binding protein 12B	RBM12B			2	2	2	1.7	1.7	1.7	176.01	0.001007	11.804	62484000	3	0.122113	0.91157	0.0936089	0.120019	22.6864	22.4093	21.9771	21.9002	22.536	22.3557
Color [Black]	C9J0K6;P30626	C9J0K6;P30626	Sorcin	SRI			6	3	3	47.1	18.7	18.7	17.605	0	17.944	502400000	8	0.0355965	0.965768	-0.0346171	-0.0417496	25.4018	24.8835	24.6781	24.9806	24.6137	25.4731
Color [Black]	C9JE98;C9J0Q5;C9JFD3;Q9Y618;C9JQE8;C9J7T7;C9J330;H0YGK8;H7C1Y3	C9JE98;C9J0Q5;C9JFD3;Q9Y618;C9JQE8;C9J7T7	Nuclear receptor corepressor 2	NCOR2			12	9	9	4.8	3.7	3.7	268.04	0	56.035	515300000	17	0.709012	0.543911	0.484083	0.596346	25.1896	25.2129	24.7209	24.0509	24.9598	24.6605
Color [Black]	C9J1P2;P48444;Q6P1Q5	C9J1P2;P48444	Coatomer subunit delta	RGPD5;ARCN1			9	8	8	13.9	12.3	12.3	75.242	0	79.998	1667800000	49	0.0529751	0.977887	-0.0147769	-0.0247918	26.2406	26.295	26.2976	26.1528	26.4719	26.2528
Color [Black]	C9J4M6;C9J2Y9;P30876	C9J4M6;C9J2Y9;P30876	DNA-directed RNA polymerase;DNA-directed RNA polymerase II subunit RPB2	POLR2B			9	9	9	9.7	9.7	9.7	125.19	0	54.831	366650000	16	0.00824197	0.994416	0.00489426	0.00703971	24.2707	24.26	24.473	24.0154	24.326	24.6476
Color [Black]	C9J3V5	C9J3V5	Testis-expressed sequence 22 protein	TEX22			5	5	5	8.7	8.7	8.7	71.606	0	37.327	412410000	22	0.253949	0.693634	0.363532	0.340255	24.121	24.2843	24.1645	24.325	22.6964	24.4578
Color [Black]	C9J4Z3;P61513;Q6P4E4;E9PEL3;M0R2L6;M0R0A1;A6NKH3	C9J4Z3;P61513;Q6P4E4;E9PEL3;M0R2L6;M0R0A1	60S ribosomal protein L37a	RPL37A			4	4	2	69.1	69.1	44.1	7.624	0	24.187	1348900000	16	0.117652	0.86643	0.168374	0.164934	25.1436	26.0522	26.9189	25.7121	25.8644	26.033
Color [Black]	C9JT64;C9J679;C9JN15;E9PG73;Q13427	C9JT64;C9J679;C9JN15;E9PG73;Q13427	Peptidyl-prolyl cis-trans isomerase;Peptidyl-prolyl cis-trans isomerase G	PPIG			2	2	2	44.1	44.1	44.1	6.6177	0	15.074	158110000	10	0.744872	0.5497	0.459773	0.586962	23.5974	23.624	23.7583	23.6669	23.2312	22.7022
Color [Black]	C9J813;E9PGZ1;E7EX44;Q05682	C9J813;E9PGZ1;E7EX44;Q05682	Caldesmon	CALD1			4	4	4	10.7	10.7	10.7	54.158	0	26.023	109310000	7	1.81818	0.437207	0.433971	0.715444	23.2056	23.1484	23.1308	22.5549	22.9148	22.7131
Color [Black]	C9J931;Q15382	C9J931;Q15382	GTP-binding protein Rheb	RHEB			3	3	3	41.8	41.8	41.8	8.6739	0	21.834	807240000	8	0.160738	0.882464	-0.115729	-0.150226	25.1216	25.6332	25.419	25.0556	25.7109	25.7545
Color [Black]	C9JA08;Q96D46;C9J0B9;C9IY70;C9IZW9;C9K0C2	C9JA08;Q96D46	60S ribosomal export protein NMD3	NMD3			6	6	6	15.1	15.1	15.1	60.125	0	42.276	554010000	23	0.44106	0.696	0.255067	0.340906	24.8582	24.0943	24.7462	24.2283	24.4502	24.255
Color [Black]	C9JJ34;F6WQW2;P43487;C9JXG8;C9JDM3;C9JGV6;C9JIC6	C9JJ34;F6WQW2;P43487;C9JXG8;C9JDM3;C9JGV6	Ran-specific GTPase-activating protein	RANBP1			3	3	3	27.6	27.6	27.6	18.762	0	34.594	453770000	17	0.450346	0.498481	-0.927877	-0.669019	24.596	21.9096	24.508	24.4558	24.5476	24.794
Color [Black]	C9JXB8;C9JNW5;P83731	C9JXB8;C9JNW5;P83731	60S ribosomal protein L24	RPL24			7	7	7	47.1	47.1	47.1	14.369	0	76.401	6169500000	21	0.433474	0.333513	2.27853	0.828424	28.5146	28.2462	28.2192	28.4153	28.1757	21.5533
Color [Black]	C9JYA1;O15504;B4DT96;F8WC66	C9JYA1;O15504;B4DT96	Nucleoporin-like protein 2	NUPL2			3	3	3	7.8	7.8	7.8	46.4	0	17.944	75002000	8	0.477947	0.668909	-0.2834	-0.374172	21.193	21.992	21.788	21.7556	22.0588	22.0088
Color [Black]	C9JZR2;O60716;H0YC95;E9PRE2;E9PKY0	C9JZR2;O60716	Catenin delta-1	CTNND1			15	15	15	20	20	20	104.85	0	170.72	1082200000	43	1.05951	0.571009	0.353587	0.538327	26.1281	26.0796	26.1205	25.4469	25.9494	25.8711
Color [Black]	D3YTB1;F8W727;P62910	D3YTB1;F8W727;P62910	60S ribosomal protein L32	RPL32			4	4	4	28.6	28.6	28.6	15.616	0	25.393	1665000000	12	0.487854	0.344283	-1.45413	-0.808904	22.5062	26.4483	26.3475	26.5546	26.5809	26.5288
Color [Black]	D6RD46;Q9UPQ0;E7EPK0;E9PDJ9;H0Y8P3;G5EA03;D6R8Y0;D6RJ93;Q6NVB9	D6RD46;Q9UPQ0;E7EPK0;E9PDJ9;H0Y8P3;G5EA03	LIM and calponin homology domains-containing protein 1	LIMCH1			8	8	8	11	11	11	109.93	0	54.683	245200000	20	0.976665	0.138	1.35255	1.1772	24.4397	23.7649	24.3753	23.1707	21.6545	23.6971
Color [Black]	D6REX3;O94979;H7BXG7;D6RHZ5;H0YAB3;H0Y8V7;H0YAF5;H0Y9K1;H0Y8W8;H0Y9T9	D6REX3;O94979;H7BXG7;D6RHZ5;H0YAB3	Protein transport protein Sec31A	SEC31A			9	9	9	7.5	7.5	7.5	136.22	0	57.907	1027400000	22	0.623854	0.682305	-0.233355	-0.349198	25.7939	25.6352	25.6153	25.6511	26.199	25.8944
Color [Black]	D6RFN0;D6RAX7;Q9BT78;D6RD63	D6RFN0;D6RAX7;Q9BT78	COP9 signalosome complex subunit 4	COPS4			4	3	3	7.6	5.9	5.9	75.501	0	19.336	100440000	10	0.568426	0.713472	-0.218627	-0.325838	22.3837	22.4642	22.72	22.5233	22.9959	22.7047
Color [Black]	E5RFK5;Q9HCE1	E5RFK5;Q9HCE1	Putative helicase MOV-10	CCNC;MOV10			12	12	12	12.2	12.2	12.2	151.14	0	77.483	909460000	30	1.8606	0.177831	-0.750978	-1.10577	25.2282	25.6977	25.7563	26.314	26.1988	26.4224
Color [Black]	E5RHW4;O94905;E5RJ09	E5RHW4;O94905	Erlin-2	ERLIN2			6	6	4	22.8	22.8	15.7	37.725	0	70.104	1191900000	29	0.605283	0.643844	-0.303824	-0.419101	25.8858	25.6195	25.6038	25.605	26.1332	26.2824
Color [Black]	E5RI99;P62888;A0A0B4J213;E5RJH3;A0A0C4DH44	E5RI99;P62888;A0A0B4J213;E5RJH3;A0A0C4DH44	60S ribosomal protein L30	RPL30			4	4	4	48.2	48.2	48.2	12.656	0	39.734	1969800000	23	0.95095	0.633217	-0.278869	-0.437621	26.6593	26.3007	26.5157	26.5979	26.8185	26.896
Color [Black]	E5RJR5;P63208;E5RGM3;E7ERH2;F8W8N3	E5RJR5;P63208;E5RGM3;E7ERH2;F8W8N3	S-phase kinase-associated protein 1	SKP1			3	3	3	16	16	16	18.72	0	21.994	461300000	14	0.537308	0.801456	0.147587	0.23759	24.4927	24.5575	24.8381	24.4426	24.4056	24.5974
Color [Black]	J3QLD9;E7EMK3;Q14254;K7EKW9	J3QLD9;E7EMK3;Q14254;K7EKW9	Flotillin-2	FLOT2			4	4	4	13.1	13.1	13.1	47.142	0	24.987	167820000	9	0.55452	0.668807	-0.267649	-0.374938	22.9344	23.1368	22.4285	23.0304	23.117	23.1552
Color [Black]	E7EMW7;O95071;E7ET84;E5RFK7;H0YBB4	E7EMW7;O95071	E3 ubiquitin-protein ligase UBR5	UBR5			12	12	12	5.7	5.7	5.7	308.57	0	108.59	661450000	38	2.29274	0.15963	-0.714751	-1.13748	24.926	24.8926	25.0195	25.5558	25.9052	25.5214
Color [Black]	E7EMZ9;E9PBC6;O95359;H0Y2U4;D6RAA5;Q4VXL8;A0A0U1RRM9;H0Y954;H0Y911	E7EMZ9;E9PBC6;O95359;H0Y2U4;D6RAA5;Q4VXL8;A0A0U1RRM9	Transforming acidic coiled-coil-containing protein 2	TACC2;ANKRD11			4	3	3	2.2	1.7	1.7	296.74	0	20.523	198580000	8	0.347139	0.596988	-0.652269	-0.509902	23.7342	24.3402	21.7891	24.1442	23.7206	23.9555
Color [Black]	E7EPB3;P50914	E7EPB3;P50914	60S ribosomal protein L14	RPL14			4	4	4	36.3	36.3	36.3	14.558	0	66.71	4001300000	26	0.48662	0.299029	-1.92403	-0.866394	22.4433	27.6514	27.5219	28.0393	27.5475	27.8021
Color [Black]	E9PDR5;E7EPI0;Q9P2D0;D6R9F4	E9PDR5;E7EPI0;Q9P2D0;D6R9F4	Inhibitor of Bruton tyrosine kinase	IBTK			2	2	2	2.2	2.2	2.2	127.23	0.001003	11.733	34360000	2	0.378266	0.789738	0.171166	0.248076	21.3334	21.8214	21.9048	21.391	21.615	21.5401
Color [Black]	E7ES33;E7EPK1;Q16181;G3V1Q4;Q5JXL7;A0A0U1RQK0;A0A0U1RRD1;A0A0U1RRM2	E7ES33;E7EPK1;Q16181;G3V1Q4	Septin-7	2020-09-07			7	7	5	24.2	24.2	15.6	48.715	0	193.75	1019600000	22	0.341843	0.928759	0.0609487	0.106224	25.8854	25.8467	25.7752	25.7371	25.6834	25.9038
Color [Black]	E7EPN9;Q9Y520;H7C5N8;A0A0A0MS30	E7EPN9;Q9Y520	Protein PRRC2C	PRRC2C			32	32	31	12	12	11.7	308.77	0	226.66	5227700000	110	0.85235	0.871982	-0.0884755	-0.161384	28.0724	28.1669	28.2009	28.1771	28.2676	28.2609
Color [Black]	E7EQZ4;Q16637;B4DP61;A0A0G2JRY6;A0A0G2JRX5;A0A0G2JQN8;H0YBZ9	E7EQZ4;Q16637;B4DP61	Survival motor neuron protein	SMN1;SMN2			9	9	9	35.4	35.4	35.4	31.689	0	323.31	2727600000	41	0.424465	0.849417	-0.109863	-0.179962	27.3273	27.4208	27.3469	27.501	27.2783	27.6453
Color [Black]	H0YBP1;E7ESA6;Q05397;E5RHD8;E5RI03;H0YB99;B4DWJ1;E9PEI4;H0YB16;H0YBZ1	H0YBP1;E7ESA6;Q05397;E5RHD8;E5RI03;H0YB99;B4DWJ1;E9PEI4;H0YB16;H0YBZ1	Focal adhesion kinase 1	PTK2			4	4	4	3.8	3.8	3.8	115.45	0	30.359	380860000	17	0.284363	0.870426	0.105025	0.161846	24.089	24.4193	24.5456	24.1409	24.3502	24.2477
Color [Black]	E7EUL7;E9PHV5;P28290;H7BZ26	E7EUL7;E9PHV5;P28290	Sperm-specific antigen 2	SSFA2			5	5	5	7.8	7.8	7.8	84.592	0	34.936	331850000	18	0.172718	0.885827	-0.102891	-0.14182	23.7877	24.5083	24.115	24.0701	24.2971	24.3523
Color [Black]	E7EX73;E9PGM1;E7EUU4;Q04637;C9JF13;C9J6B6;C9K073;C9J2Z7;H7C044;F8WCF2;REV__F5H7J8;C9JHW9;REV__Q8NEG2;REV__C9JQZ6;REV__J3KQX6;H7C0V6	E7EX73;E9PGM1;E7EUU4;Q04637;C9JF13;C9J6B6	Eukaryotic translation initiation factor 4 gamma 1	EIF4G1			18	18	16	15.7	15.7	14.2	158.64	0	323.31	3171000000	47	0.0743947	0.979292	-0.017217	-0.02962	27.4019	27.4573	27.2227	27.3406	27.3354	27.4576
Color [Black]	E7EVA0;P27816;B5MEG9;H7C4C5;H0Y2V1;F8W9U4;A0A0J9YVV8;A0A0J9YW37;H7C456	E7EVA0;P27816	Microtubule-associated protein;Microtubule-associated protein 4	MAP4			23	23	23	13.1	13.1	13.1	245.44	0	230.13	5123800000	75	0.351018	0.886733	-0.0871976	-0.144563	28.1318	28.2313	28.4079	28.4518	28.3513	28.2296
Color [Black]	E7EVG2;Q86U86;H0Y5B5;C9JPI5	E7EVG2;Q86U86	Protein polybromo-1	PBRM1			16	16	9	11.1	11.1	5.9	207.65	0	105.73	1944900000	25	0.609187	0.693563	-0.229869	-0.34348	26.6428	26.1491	26.3905	26.693	26.7358	26.4432
Color [Black]	G3V2E7;F8W6L3;G3V3H3;G3V5R9;E7EVH7;Q07866;G5E9S8;G3V2P7;H7C4M1;H0YJU9;H0YJL0;H0YJT3;H0YG16	G3V2E7;F8W6L3;G3V3H3;G3V5R9;E7EVH7;Q07866;G5E9S8	Kinesin light chain 1	KLC1			10	10	5	23.2	23.2	11.1	62.715	0	75.661	894260000	23	0.208215	0.902791	-0.0865129	-0.130919	25.5432	25.1816	25.7094	25.5534	25.6385	25.5018
Color [Black]	Q5T084;E7EWC6;Q02535;H0YC46;A0A0D9SFB0;B5MBX0	Q5T084;E7EWC6;Q02535;H0YC46;A0A0D9SFB0;B5MBX0	DNA-binding protein inhibitor ID-3	AMY1A;POLR2J3;ID3;RBPMS;FHL1;CDCA5			2	2	2	3.8	3.8	3.8	57.706	0	15.975	379350000	14	0.366649	0.628755	-0.520494	-0.476064	22.7876	24.4439	24.6524	24.4345	24.6075	24.4033
Color [Black]	E7EX17;P23588;F8VX11;F8W0K0;F8VSC7;F8VP89;F8VRU1;F8VYE9	E7EX17;P23588	Eukaryotic translation initiation factor 4B	EIF4B			8	8	8	17.4	17.4	17.4	69.697	0	97.173	872280000	15	0.306363	0.631553	-0.5104	-0.433001	24.4432	26.0408	26.306	26.467	25.408	26.4463
Color [Black]	E7EX90;Q14203;Q6AWB1;E7EWF7;C9JZA4;C9JTE5;C9JJN7;C9JJD0;C9JKG6;E9PCY0;C9J1B7	E7EX90;Q14203;Q6AWB1	Dynactin subunit 1	DCTN1;DKFZp686E0752			21	21	21	22.5	22.5	22.5	139.09	0	175.54	2795700000	81	0.145006	0.961279	-0.0422707	-0.0694929	26.8016	27.1157	27.1099	26.9929	27.0981	27.063
Color [Black]	E9PB90;P52789;P52790	E9PB90;P52789	Hexokinase;Hexokinase-2	HK2			9	9	9	12.1	12.1	12.1	98.972	0	61.669	407500000	25	0.0833634	0.964576	0.0286764	0.0461228	24.3923	24.4969	24.3246	24.1972	24.5791	24.3514
Color [Black]	E9PC44;E9PDM8;O94855	E9PC44;E9PDM8;O94855	Protein transport protein Sec24D	SEC24D			3	3	3	11.5	11.5	11.5	43.94	0	19.831	162430000	7	0.624444	0.407882	0.7775	0.733385	23.7703	23.682	23.0213	23.3427	23.0899	21.7085
Color [Black]	E9PC52;Q16576;Q5JP01;Q5JP02;C9JAJ9;E9PNS2;C9J7L0;Q5JNZ6;E9PIC4;E9PNS6	E9PC52;Q16576	Histone-binding protein RBBP7	RBBP7			9	9	6	40.4	40.4	33.4	46.938	0	232.3	1885300000	49	0.087379	0.951989	0.0616983	0.0821821	26.9655	26.9855	26.3258	26.9202	26.4832	26.6883
Color [Black]	E9PD50;Q92540;B1ALB4;D6RAD0;E9PEK3;E9PBK2	E9PD50;Q92540;B1ALB4;D6RAD0;E9PEK3	Protein SMG7	SMG7			8	8	8	7.7	7.7	7.7	130.86	0	50.474	527810000	16	1.11178	0.572189	-0.351125	-0.541428	24.2755	24.191	24.4326	24.3897	24.7803	24.7825
Color [Black]	E9PD53;Q9NTJ3;C9JR83;C9J9E4;C9JVD8;C9JWF0;C9IYK2;C9JJ64	E9PD53;Q9NTJ3	Structural maintenance of chromosomes protein;Structural maintenance of chromosomes protein 4	SMC4			22	22	19	20	20	15.8	144.45	0	161.52	5318800000	76	0.0416638	0.97814	-0.0173264	-0.0270043	28.1941	28.34	28.3388	28.0735	28.5342	28.3172
Color [Black]	E9PDE8;O95757;D6RJ96	E9PDE8;O95757;D6RJ96	Heat shock 70 kDa protein 4L	HSPA4L			5	4	4	5.8	4.5	4.5	120.23	0	27.291	136460000	9	0.0867195	0.908696	0.122047	0.122107	23.1473	22.7915	22.9854	21.8766	23.2935	23.388
Color [Black]	E9PDF6;O43795;A0A0U1RRI3;H7C2Y7	E9PDF6;O43795	Unconventional myosin-Ib	MYO1B			3	3	3	3.5	3.5	3.5	128.48	0	18.252	154610000	5	0.656103	0.397037	0.774962	0.749062	23.4867	23.6462	23.5907	23.3495	23.3145	21.7347
Color [Black]	E9PEB5;Q96AE4;C9JSZ1	E9PEB5;Q96AE4	Far upstream element-binding protein 1	FUBP1			10	7	7	15.4	13	13	68.903	0	46.443	806430000	25	1.20339	0.299701	-0.644414	-0.857304	25.3947	25.8151	24.9529	26.0354	25.9661	26.0945
Color [Black]	E9PF19;Q9Y4P3;Q96E41	E9PF19;Q9Y4P3;Q96E41	Transducin beta-like protein 2	TBL2			4	4	4	13.9	13.9	13.9	45.935	0	28.124	181340000	12	0.159033	0.913117	-0.0804189	-0.116605	23.1905	22.8935	23.2354	23.1831	23.4596	22.9179
Color [Black]	E9PF55;P02786;H7C3V5	E9PF55;P02786	Transferrin receptor protein 1;Transferrin receptor protein 1, serum form	TNS1;TFRC			8	8	8	3.9	3.9	3.9	268.72	0	54.628	1597300000	42	0.691214	0.838746	0.11504	0.199799	26.0407	26.0928	26.2558	26.0484	25.9363	26.0594
Color [Black]	E9PGF6;E9PFQ4;Q86SQ0;G5E9V3	E9PGF6;E9PFQ4;Q86SQ0	Pleckstrin homology-like domain family B member 2	PHLDB2			6	6	6	9.8	9.8	9.8	86.647	0	35.129	392190000	13	0.39566	0.544625	0.823559	0.596979	24.6375	24.2388	24.3244	24.0624	24.7829	21.8848
Color [Black]	H0Y8C4;E9PFR3;Q14738;H7C5Q9;H0YJ75;Q13362;H0YN84;H0YJ49	H0Y8C4;E9PFR3;Q14738;H7C5Q9;H0YJ75;Q13362	Serine/threonine-protein phosphatase 2A 56 kDa regulatory subunit delta isoform;Serine/threonine-protein phosphatase 2A 56 kDa regulatory subunit gamma isoform	PPP2R5D;PPP2R5C			4	3	3	9.7	6.3	6.3	59.335	0	16.898	126910000	4	0.347534	0.739966	-0.238337	-0.303831	23.0009	22.6383	22.8983	23.4979	23.1591	22.5955
Color [Black]	E9PG22;Q8IW35;F8WF91;H7C4Y5	E9PG22;Q8IW35	Centrosomal protein of 97 kDa	CEP97			3	3	3	3.8	3.8	3.8	90.309	0	23.85	280020000	8	0.295892	0.633102	-0.60637	-0.455621	24.2301	21.7803	24.279	23.994	24.226	23.8885
Color [Black]	E9PGT1;Q15631;H7C1D4;A0A0J9YVW2	E9PGT1;Q15631;H7C1D4	Translin	TSN			6	6	6	38.6	38.6	38.6	25.572	0	51.981	670020000	22	0.446812	0.84117	0.126149	0.203009	25.0209	25.0963	25.1259	24.7207	25.0838	25.0602
Color [Black]	E9PGT3;Q15418;E9PAN7;E9PMM7;Q9UK32;D6RHW7;D6R910;D6RA62;Q5SVM6;D6RE03;B7Z3B5;F2Z2J1;Q15349	E9PGT3;Q15418	Ribosomal protein S6 kinase;Ribosomal protein S6 kinase alpha-1	RPS6KA1			7	5	5	12.3	9.7	9.7	81.471	0	32.284	338120000	15	0.446929	0.50225	-0.871228	-0.65103	24.36	21.8745	24.3907	24.4216	24.5596	24.2577
Color [Black]	E9PH82;Q8NCA5;C9J3G8	E9PH82;Q8NCA5	Protein FAM98A	FAM98A			7	7	6	28.8	28.8	24.4	34.431	0	60.342	969680000	27	0.904609	0.626027	0.313658	0.473955	25.8929	25.5626	25.7751	25.3221	25.2793	25.6882
Color [Black]	E9PHA2;Q15003;C9J470;C9JZP1;H7C415	E9PHA2;Q15003;C9J470	Condensin complex subunit 2	NCAPH			13	13	13	27.7	27.7	27.7	81.572	0	112.48	2767600000	43	1.90253	0.655421	-0.218634	-0.397018	26.8551	26.9775	26.9447	27.0813	27.2026	27.1493
Color [Black]	E9PJK2;O75530;E9PMU3;H0YEL4	E9PJK2;O75530	Polycomb protein EED	EED			3	3	3	10.8	10.8	10.8	40.634	0	20.371	348470000	11	0.857696	0.226158	-1.03772	-0.976758	21.8971	23.7266	22.9029	23.5303	24.1877	23.9218
Color [Black]	E9PS17;E9PK59;Q96KG9;E9PPN3;H0YCI6;A0A0A0MQX4	E9PS17;E9PK59;Q96KG9;E9PPN3	N-terminal kinase-like protein	SCYL1			6	6	6	9.5	9.5	9.5	85.718	0	35.454	361670000	16	0.564171	0.786291	0.160196	0.255866	24.0593	24.1086	24.3822	23.9216	23.9755	24.1724
Color [Black]	H0YEN2;E9PQP7;H7BXH2;E9PKF6;Q5H9R7;H0YDW1	H0YEN2;E9PQP7;H7BXH2;E9PKF6;Q5H9R7	Serine/threonine-protein phosphatase 6 regulatory subunit 3	PPP6R3			5	5	5	9.5	9.5	9.5	63.779	0	32.518	156830000	14	0.944754	0.572126	0.370296	0.541873	23.3491	23.3092	22.9744	23.1178	22.7319	22.6721
Color [Black]	E9PKG1;H7C2I1;Q99873;E9PIX6;A0A087X1W2;E9PQ98;E9PNR9;H0YDE4;Q9NR22	E9PKG1;H7C2I1;Q99873;E9PIX6;A0A087X1W2;E9PQ98;E9PNR9;H0YDE4	Protein arginine N-methyltransferase 1	PRMT1			16	16	13	52.3	52.3	41.8	37.709	0	188.35	7748900000	73	1.34036	0.695154	-0.193293	-0.340632	28.745	28.7011	28.7317	28.7922	28.9503	29.0151
Color [Black]	E9PKZ0;P62917;G3V1A1;E9PKU4;E9PP36	E9PKZ0;P62917;G3V1A1;E9PKU4	60S ribosomal protein L8	RPL8			9	9	9	49.3	49.3	49.3	22.389	0	113.87	7207100000	50	0.114454	0.96699	0.0399996	0.0638076	27.993	28.0953	28.2926	28.2659	28.0303	27.9647
Color [Black]	E9PL17;Q92989;E9PKV5;E9PJM4	E9PL17;Q92989	Polyribonucleotide 5-hydroxyl-kinase Clp1	CLP1			3	3	3	5.5	5.5	5.5	48.939	0	16.887	270640000	4	0.404417	0.64226	-0.37958	-0.422762	23.6465	23.7192	22.5104	23.732	23.7539	23.529
Color [Black]	E9PQG4;E9PL24;A0A0A0MRL8;A0A0A0MRL9;A0A0C4DFQ0;A0A087WVF8;A0A0A0MRM0;A0A0A0MRM1;A0A087WX83;A0A075B749;Q5VU43	E9PQG4;E9PL24;A0A0A0MRL8;A0A0A0MRL9;A0A0C4DFQ0;A0A087WVF8;A0A0A0MRM0;A0A0A0MRM1;A0A087WX83;A0A075B749;Q5VU43	Myomegalin	PDE4DIP			3	3	3	5	5	5	85.353	0	19.484	135200000	9	0.261419	0.931112	-0.0622393	-0.104621	22.7221	22.9272	22.9745	23.0265	22.8373	22.9467
Color [Black]	E9PLK3;P55786;A6NEC2;H0YDG0;E9PP11;H0YCQ5;E9PJY4;E9PPD4;E9PJF9;E9PPZ2	E9PLK3;P55786	Puromycin-sensitive aminopeptidase	NPEPPS			21	21	21	26.6	26.6	26.6	102.99	0	147.23	3943200000	76	0.376251	0.927066	-0.0533994	-0.0954346	27.346	27.4526	27.3295	27.4444	27.3445	27.4994
Color [Black]	E9PLL6;P46776;E9PJD9;E9PLX7	E9PLL6;P46776;E9PJD9	60S ribosomal protein L27a	RPL27A			5	5	5	38.9	38.9	38.9	12.201	0	47.95	12206000000	30	0.0486794	0.970222	0.025926	0.0379805	28.8092	28.9904	29.2098	28.704	29.052	29.1756
Color [Black]	I3L3B4;F8W9H0;E9PLN8;Q9BQB6	I3L3B4;F8W9H0;E9PLN8;Q9BQB6	Vitamin K epoxide reductase complex subunit 1	VKORC1			2	2	2	23.1	23.1	23.1	11.082	0	16.282	573090000	6	0.154068	0.962696	-0.0411167	-0.0685557	25.0472	24.8313	24.714	24.9319	24.8643	24.9196
Color [Black]	E9PMC9;Q7Z589;E9PPE6;H0YCS3	E9PMC9;Q7Z589	Protein EMSY	C11orf30;EMSY			4	4	4	3.7	3.7	3.7	130.69	0	23.995	558810000	13	0.367745	0.834735	-0.139303	-0.211581	25.0678	24.8736	24.7878	24.9297	25.3185	24.899
Color [Black]	E9PMH5;Q13490;A0A087X2B2;H0YDY3;E9PNM6;E9PIW1;Q13489;E9PQZ9;E9PI77;H0YCJ5	E9PMH5;Q13490;A0A087X2B2;H0YDY3	Baculoviral IAP repeat-containing protein 2	BIRC2			17	17	17	36	36	36	67.513	0	119.47	3656400000	68	0.134032	0.955658	-0.0500234	-0.0784651	27.1287	27.364	27.333	27.1104	27.5086	27.3567
Color [Black]	E9PPJ0;Q13435;E9PJT3;E9PJ04;H0YCG1;H0YEX5	E9PPJ0;Q13435;E9PJT3;E9PJ04;H0YCG1	Splicing factor 3B subunit 2	SF3B2			3	3	3	3.5	3.5	3.5	98.169	0	21.073	708430000	9	0.496474	0.365028	-1.22151	-0.776172	25.8832	25.9246	22.705	25.8086	26.1999	26.1688
Color [Black]	E9PQA6;Q96EY5;E9PLL0;E9PJW8	E9PQA6;Q96EY5;E9PLL0;E9PJW8	Multivesicular body subunit 12A	MVB12A			2	2	2	12.1	12.1	12.1	28.703	0	13.158	87814000	7	0.146257	0.887247	0.112019	0.142749	22.6514	23.0608	23.0106	22.4293	23.2832	22.6742
Color [Black]	F1T0I1;J3KNL6;O15027;X6RGP5;A0A0C4DH09;Q8N9G1	F1T0I1;J3KNL6;O15027;X6RGP5	Protein transport protein Sec16A	SEC16A			41	41	41	23.6	23.6	23.6	249.48	0	323.31	8040400000	139	1.34023	0.668644	-0.21353	-0.371664	28.7443	28.6383	28.7967	28.8249	29.012	28.9831
Color [Black]	F2Z2U4;Q9Y4A5;H0Y4W2	F2Z2U4;Q9Y4A5;H0Y4W2	Transformation/transcription domain-associated protein	TRRAP			12	12	12	4.4	4.4	4.4	436.13	0	72.725	450290000	20	0.13381	0.969583	0.0344747	0.0579485	24.5585	24.5475	24.8223	24.6675	24.5925	24.5649
Color [Black]	F5GWN5;O00750	F5GWN5;O00750	Phosphatidylinositol 4-phosphate 3-kinase C2 domain-containing subunit beta	PIK3C2B			6	6	6	5.9	5.9	5.9	181.68	0	43.784	145750000	13	0.0490823	0.970307	0.0446726	0.0550024	21.6657	22.6804	22.3127	22.2347	21.9844	22.3057
Color [Black]	F5GWT4;Q9H4A3;F6UYG0;A0A087WYK2;F8W9F9;H0Y7T5;Q9BYP7;Q9Y3S1;H0YH68;A6PVV2;H0Y7J9;H0Y493;H0Y7R3	F5GWT4;Q9H4A3	Serine/threonine-protein kinase WNK1	WNK1			15	15	15	8.1	8.1	8.1	225.5	0	94.521	1275600000	32	0.910259	0.62568	-0.317464	-0.478974	26.2997	25.9555	25.915	26.1722	26.5402	26.4102
Color [Black]	F5GX77;Q9UI30;F5GYQ2	F5GX77;Q9UI30	Multifunctional methyltransferase subunit TRM112-like protein	TRMT112			4	4	4	43.4	43.4	43.4	11.972	0	24.181	441610000	9	0.571274	0.418382	-0.840597	-0.728103	24.2867	24.1402	22.2553	24.3549	24.431	24.4182
Color [Black]	F5GYN4;F5GYJ8;J3KR44;Q96FW1;F5H6Q1;F5H3F0	F5GYN4;F5GYJ8;J3KR44;Q96FW1;F5H6Q1	Ubiquitin thioesterase OTUB1	OTUB1			3	3	3	16.2	16.2	16.2	28.05	0	20.326	188570000	5	0.770268	0.304691	0.868508	0.852103	23.5267	23.7546	23.4671	21.8173	23.5899	22.7357
Color [Black]	F5GZ90;Q9NZJ0	F5GZ90;Q9NZJ0	Denticleless protein homolog	DTL			5	5	5	7.6	7.6	7.6	74.999	0	31.215	255190000	10	0.336464	0.591202	-0.698314	-0.514659	22.1505	23.7302	24.8948	24.052	23.8964	24.9221
Color [Black]	F5GZP6;Q86W92;E9PP16;Q8ND30;H0YFE4;A0A0A0MTP2	F5GZP6;Q86W92	Liprin-beta-1	PPFIBP1			5	5	5	8.7	8.7	8.7	84.071	0	30.991	260950000	12	1.22787	0.337836	0.595789	0.818474	24.0369	24.2708	24.1627	23.5641	23.1825	23.9365
Color [Black]	F5GZS6;J3KPF3;P08195;F5GZI0;H0YFS2;H0YFX4;F5H0E2;F5H867;F5GZR9	F5GZS6;J3KPF3;P08195	4F2 cell-surface antigen heavy chain	SLC3A2			18	18	18	37.4	37.4	37.4	64.872	0	214.67	9095400000	99	2.43327	0.626649	0.26059	0.480061	28.9129	28.8865	28.9098	28.5676	28.6469	28.7129
Color [Black]	F5H039;Q9NQX3;G3V582;H0YJ30;G3V4R0;G3V355	F5H039;Q9NQX3;G3V582	Gephyrin;Molybdopterin adenylyltransferase;Molybdopterin molybdenumtransferase	GPHN			5	5	5	7.8	7.8	7.8	84.733	0	31.601	425640000	10	0.074004	0.968909	-0.037103	-0.0548871	25.0309	24.6219	24.4544	24.687	24.7117	24.8198
Color [Black]	F5H1F6;F5H4M0;Q9H9H4	F5H1F6;F5H4M0;Q9H9H4	Vacuolar protein sorting-associated protein 37B	VPS37B			3	3	3	29.9	29.9	29.9	20.654	0	80.061	116830000	6	1.94861	0.227068	0.637349	0.990812	23.3877	23.0431	23.515	22.7197	22.6317	22.6823
Color [Black]	F5H284;H0Y8U6;A0A1B0GWF7	F5H284	Peptidyl-prolyl cis-trans isomerase A-like 4D	PPIAL4D			5	4	4	6.8	5.2	5.2	92.856	0	24.402	308390000	14	0.332227	0.869181	-0.104407	-0.165854	23.5286	23.7508	23.9701	23.8583	23.892	23.8124
Color [Black]	F5H2T0;O95163;H0YDF3;F8WFD5	F5H2T0;O95163	Elongator complex protein 1	IKBKAP			7	7	4	4.7	4.7	2.8	185.37	0	42.284	434960000	11	0.420206	0.506909	0.968795	0.653409	24.3603	24.6304	24.4117	24.4402	21.5408	24.515
Color [Black]	F5H365;Q15436;G3V4V1;G3V1W4;G3V3G5;G3V2R6;G3V5X8;G3V4Q2;G3V5K1	F5H365;Q15436	Protein transport protein Sec23A	SEC23A			10	7	7	19.3	14.4	14.4	82.968	0	83.67	897820000	34	0.250548	0.882035	-0.0970402	-0.14849	25.5382	25.6342	25.8709	25.5435	25.8864	25.9045
Color [Black]	F5H390;F5H0D2;A0A087WW53;Q9BR76;Q3HKR1;E9PFK9;Q9UJ41	F5H390;F5H0D2;A0A087WW53;Q9BR76	Coronin;Coronin-1B	CORO1B			4	4	4	5.9	5.9	5.9	75.809	0	24.679	220100000	20	0.490373	0.791307	0.160929	0.250287	23.6822	23.6054	23.2584	23.2373	23.4214	23.4045
Color [Black]	F5H442;Q99816	F5H442;Q99816	Tumor susceptibility gene 101 protein	TSG101			4	4	4	11.8	11.8	11.8	40.917	0	27.858	489090000	11	0.339215	0.760898	0.210325	0.278106	25.291	24.9642	24.7956	24.5779	25.2281	24.6138
Color [Black]	F5H5D3;Q9BQE3;F8VVB9;F8VS66;F8VRZ4;F8VWV9;F8VX09;F8VRK0;F8W0F6;F8VXZ7	F5H5D3;Q9BQE3;F8VVB9	Tubulin alpha-1C chain	TUBA1C;TUBA1B			24	24	2	64.5	64.5	7.9	57.73	0	323.31	162770000000	231	0.386803	0.916582	0.064003	0.112347	32.8171	32.9356	32.9961	32.7878	32.8283	32.9408
Color [Black]	F5H669;Q8N684;F5H6M0;F5H047;C9JM38;C9J323;J3QT54;C9J286;F5H5B7;F5H1W4;F5H2K8;F5H6A8;F5GXA3;F5H6P5	F5H669;Q8N684;F5H6M0;F5H047	Cleavage and polyadenylation specificity factor subunit 7	CPSF7			6	6	6	17.6	17.6	17.6	41.265	0	38.274	502050000	18	1.2547	0.637467	-0.262955	-0.43945	24.5671	24.5398	24.4503	24.9167	24.6065	24.8228
Color [Black]	F5H6A0;J3KP58;P30622;F5H367;F5H1T5;F5H270;F6VGP8	F5H6A0;J3KP58;P30622;F5H367;F5H1T5;F5H270;F6VGP8	CAP-Gly domain-containing linker protein 1	CLIP1			2	2	2	3.2	3.2	3.2	89.634	0	14.529	82582000	9	0.226159	0.893128	0.0905615	0.137924	22.353	22.4511	22.5993	22.5662	22.1055	22.4599
Color [Black]	F5H6E2;O00159;I3L204;I3L4D4;I3L501;I3L3Y6;I3L168;I3L3F5	F5H6E2;O00159	Unconventional myosin-Ic	MYO1C			28	28	28	35.2	35.2	35.2	118.99	0	209.86	6405100000	107	0.655723	0.806583	0.138692	0.232813	28.0912	28.2419	28.393	28.0314	28.1682	28.1104
Color [Black]	F5H6I7;Q6DD88;F5GWF8	F5H6I7;Q6DD88	Atlastin-3	ATL3			5	5	5	17.6	17.6	17.6	58.772	0	42.692	344410000	14	0.802529	0.483249	0.566065	0.685251	23.7894	24.4517	24.543	23.2535	23.8579	23.9746
Color [Black]	F5H8F7;Q9UBL3;H0YBF6;H0YAQ0	F5H8F7;Q9UBL3;H0YBF6	Set1/Ash2 histone methyltransferase complex subunit ASH2	ASH2L			3	3	3	8	8	8	55.324	0	19.053	115350000	8	1.84717	0.630282	-0.239945	-0.430189	22.8978	22.9353	22.8413	23.1845	23.0296	23.1801
Color [Black]	F8VPD4;P27708;H7C3Z5;H7C2E4;H7BZB3	F8VPD4;P27708	CAD protein;Glutamine-dependent carbamoyl-phosphate synthase;Aspartate carbamoyltransferase;Dihydroorotase	CAD			49	47	47	31.1	30.4	30.4	236.02	0	323.31	8888100000	200	0.459888	0.926659	0.0528946	0.0962317	28.7434	28.7348	28.8045	28.7664	28.6205	28.7371
Color [Black]	F8VQE1;Q9UHB6;F8VS07;F8VRN8	F8VQE1;Q9UHB6;F8VS07	LIM domain and actin-binding protein 1	LIMA1			10	10	10	20.6	20.6	20.6	66.99	0	78.677	1248400000	32	0.564055	0.792667	0.155076	0.249285	26.4984	26.5916	26.337	26.4317	26.1277	26.4024
Color [Black]	H0YH87;F8WB06;F8VQP2;V9GY86;Q99700;F8VVY6;F8VRK6;F8W0B5	H0YH87;F8WB06;F8VQP2;V9GY86;Q99700	Ataxin-2	ATXN2			8	8	8	10.4	10.4	10.4	98.004	0	94.832	654910000	25	1.75452	0.504811	-0.391613	-0.652131	24.9827	24.715	24.9755	25.3772	25.2538	25.217
Color [Black]	F8VQX6;H0YI09;Q9H8H3	F8VQX6;H0YI09;Q9H8H3	Methyltransferase-like protein 7A	METTL7A			2	2	2	15	15	15	20.662	0	15.631	320150000	10	0.300327	0.635731	0.557597	0.444543	23.9536	23.742	24.1189	21.8976	23.9736	24.2704
Color [Black]	F8VS81;Q12792	F8VS81;Q12792	Twinfilin-1	TWF1			3	2	2	13.4	11	11	33.408	0	17.043	103340000	6	0.491887	0.812543	0.144475	0.230049	22.7381	22.4963	22.8263	22.6831	22.4004	22.5437
Color [Black]	F8VU51;P49750;H0YIQ2;H0YI23	F8VU51;P49750;H0YIQ2	YLP motif-containing protein 1	YLPM1			8	8	8	6	6	6	160.74	0	100.28	474470000	17	0.261444	0.916307	-0.0682055	-0.112925	24.7849	24.6114	24.9484	24.9142	24.7871	24.8481
Color [Black]	F8VXC8;Q8TAQ2;F8VZW6	F8VXC8;Q8TAQ2	SWI/SNF complex subunit SMARCC2	SMARCC2			10	5	5	8.2	3.9	3.9	136.18	0	30.585	155240000	12	0.895261	0.338464	-0.708415	-0.815236	23.3287	22.2863	22.9047	23.8275	23.1346	23.6827
Color [Black]	F8VXG7;Q99590;A0A0A0MTP7	F8VXG7;Q99590;A0A0A0MTP7	Protein SCAF11	SCAF11			12	12	12	11.1	11.1	11.1	142.6	0	97.634	786470000	30	0.971071	0.547725	-0.413261	-0.590904	25.2289	25.5553	24.8688	25.5987	25.6708	25.6233
Color [Black]	F8VZJ2;F8W0W4;H0YHX9;Q13765;Q15742;F8W1N5;F8VNW4;F8VZ58;Q9BZK3	F8VZJ2;F8W0W4;H0YHX9;Q13765;Q15742;F8W1N5;F8VNW4	Nascent polypeptide-associated complex subunit alpha;NGFI-A-binding protein 2	NACA;NAB2			3	3	3	29.4	29.4	29.4	15.016	0	23.734	341600000	17	0.0519837	0.978537	-0.014836	-0.0248024	23.8869	23.6524	23.6984	23.639	23.773	23.8701
Color [Black]	F8W6I7;P09651;F8VTQ5;F8VZ49;Q32P51;H0YH80;F8VYN5;F8W646	F8W6I7;P09651;F8VTQ5;F8VZ49;Q32P51	Heterogeneous nuclear ribonucleoprotein A1;Heterogeneous nuclear ribonucleoprotein A1, N-terminally processed;Heterogeneous nuclear ribonucleoprotein A1-like 2	HNRNPA1;HNRNPA1L2			11	10	10	36.2	33.2	33.2	33.155	0	76.996	4519700000	50	1.35184	0.636581	-0.264632	-0.447384	27.9914	28.2303	27.9861	28.247	28.3762	28.3784
Color [Black]	F8W7U8;P49959;F5GXT0;F5H742;F5H256	F8W7U8;P49959;F5GXT0	Double-strand break repair protein MRE11A	MRE11A			4	4	4	8.2	8.2	8.2	80.521	0	25.283	337550000	5	0.526496	0.387529	-1.03743	-0.758948	23.9918	24.0235	21.4152	24.1183	24.3178	24.1066
Color [Black]	F8W8D4;Q8TBC4	F8W8D4;Q8TBC4	NEDD8-activating enzyme E1 catalytic subunit	UBA3			3	3	3	7.6	7.6	7.6	47.271	0	16.767	58990000	3	0.850787	0.503419	-0.50199	-0.648481	22.0721	22.1152	21.8535	22.6353	22.8973	22.0142
Color [Black]	F8WCU8;Q00341;H0Y394;H7C0A4;H7BZC3;C9JT62;C9JHS7;C9JK79;C9JHZ8;C9JES8;C9J5E5;C9JIZ1;H7C2D1	F8WCU8;Q00341;H0Y394	Vigilin	TGM4;HDLBP			12	12	11	9.5	9.5	8.5	163.2	0	75.58	1453900000	39	0.301428	0.90469	0.0771122	0.127671	26.3606	26.1055	26.2144	26.1608	26.0178	26.2705
Color [Black]	H0Y5I5;F8WCX2;Q8N1G0	H0Y5I5;F8WCX2;Q8N1G0	Zinc finger protein 687	ZNF687			4	4	4	6.9	6.9	6.9	75.56	0	25.934	102960000	10	0.523028	0.593275	-0.450837	-0.512956	22.9712	22.4962	21.8314	22.6469	22.7554	23.2489
Color [Black]	F8WDV0;Q9UI26;D6RJB1;D6RCN7	F8WDV0;Q9UI26;D6RJB1;D6RCN7	Importin-11	IPO11			2	2	2	3.5	3.5	3.5	99.707	0.00098717	11.55	123550000	6	0.566082	0.417326	-0.852646	-0.729275	22.715	22.3444	20.8422	22.5354	22.4152	23.5091
Color [Black]	F8WJN3;Q16630;F8W084	F8WJN3;Q16630	Cleavage and polyadenylation specificity factor subunit 6	CPSF6			7	7	7	21.5	21.5	21.5	52.269	0	70.615	567160000	17	0.816418	0.445043	-0.585663	-0.70382	25.076	24.3094	24.3645	25.5647	24.7961	25.1461
Color [Black]	G3V198;Q12769;E9PR16;E9PSI3	G3V198;Q12769;E9PR16	Nuclear pore complex protein Nup160	NUP160			18	18	18	18.4	18.4	18.4	148.86	0	216.81	3352300000	74	0.561119	0.802552	-0.14458	-0.235343	26.9354	27.2021	27.2938	27.2146	27.3471	27.3034
Color [Black]	G3V295;G3V5Z7;P60900;G3V3U4;G3V3I1;G3V4S5;G3V2S7	G3V295;G3V5Z7;P60900;G3V3U4;G3V3I1	Proteasome subunit alpha type;Proteasome subunit alpha type-6	PSMA6			4	4	4	20.7	20.7	20.7	22.842	0	25.829	254820000	16	0.813136	0.565993	-0.412639	-0.561518	23.1534	23.5459	23.4892	23.4882	23.7608	24.1774
Color [Black]	G3V2Q1;G3V4W0;B4DY08;G3V4C1;B2R5W2;P07910;G3V576;G3V555;G3V575;G3V5X6;G3V3K6;G3V251;B4DSU6;G3V5V7;A0A0G2JPF8;A0A0G2JNQ3;G3V2D6;P0DMR1;O60812;B7ZW38;B2RXH8;G3V4M8;G3V2H6;E5RG71;B3KT61;Q86SE5	G3V2Q1;G3V4W0;B4DY08;G3V4C1;B2R5W2;P07910;G3V576	Heterogeneous nuclear ribonucleoproteins C1/C2	HNRNPC			18	18	14	21.9	21.9	15.1	80.896	0	223.49	6320900000	53	0.467182	0.606678	-0.463741	-0.498899	27.5095	28.0809	27.3776	28.7516	28.142	27.4657
Color [Black]	G3V5T9;P24941;E7ESI2;Q00526;G3V317;K7EJ83;K7ELV5;H0YAZ9;E5RGN0;A0A087WZU2;F5H6Z0;E7EUK8;A0A087X209;Q9BVE2;J3QSD7;Q00534;Q96Q40;O94921;Q07002;Q00536;Q00537;Q9NYV4;Q14004	G3V5T9;P24941;E7ESI2	Cyclin-dependent kinase 2	CDK2			16	16	14	54	54	48.6	39.178	0	198.26	8971700000	72	0.518555	0.955628	-0.0423978	-0.0791155	28.7103	28.7576	28.6867	28.7023	28.7861	28.7934
Color [Black]	G8JLB6;P31943;E9PCY7;D6RBM0;D6RIT2;D6RIU0;D6RAM1;D6R9T0;D6RFM3;D6RDU3;D6RIH9;H0YB39;D6RJ04;E7EQJ0;E5RGV0;E7EN40;H0YBD7;D6RDL0;H0YBG7;E5RGH4;D6RF17;H0YAQ2;D6R9D3;E5RJ94	G8JLB6;P31943;E9PCY7;D6RBM0;D6RIT2;D6RIU0;D6RAM1;D6R9T0;D6RFM3;D6RDU3;D6RIH9;H0YB39;D6RJ04	Heterogeneous nuclear ribonucleoprotein H;Heterogeneous nuclear ribonucleoprotein H, N-terminally processed	HNRNPH1			16	16	9	45.1	45.1	26.5	51.229	0	323.31	60131000000	175	0.274583	0.969359	0.0346006	0.0628455	31.4019	31.4636	31.3525	31.3563	31.3126	31.4453
Color [Black]	G8JLD5;O00429;B4DPZ9;F8W1W3;F8VR28;F8VYL3;F8VUJ9;B4DDQ3;F8VZ52;H0YI79;H0YHY4	G8JLD5;O00429	Dynamin-1-like protein	DNM1L			15	15	15	33.6	33.6	33.6	79.621	0	131.75	1378400000	31	0.302472	0.776474	0.210086	0.268491	26.4723	26.5882	26.2627	26.7119	25.7938	26.1873
Color [Black]	H0Y2W2;Q9NVI7;Q5SV16;Q5T2N8;Q5T9A4	H0Y2W2;Q9NVI7;Q5SV16;Q5T2N8;Q5T9A4	ATPase family AAA domain-containing protein 3A;ATPase family AAA domain-containing protein 3C;ATPase family AAA domain-containing protein 3B	ATAD3A;ATAD3C;ATAD3B			4	4	4	8.6	8.6	8.6	64.243	0	25.038	205070000	15	0.702852	0.617154	-0.35978	-0.490494	22.9702	22.761	23.2272	23.6977	23.2973	23.0427
Color [Black]	H0Y2Y8;Q15942;C9JJK5;H7C3D3	H0Y2Y8;Q15942	Zyxin	ZYX			9	7	7	15.8	13	13	74.317	0	56.299	683040000	19	0.557668	0.575911	0.476997	0.542505	25.7181	25.4213	25.7007	25.8657	24.7019	24.8416
Color [Black]	H0Y304;E7EQR9;E7EQS5;F8VX32;E7ESB2;A0A087WV90;A0A087WTU7;A0A075B6G3;E9PDN5;P11532;F5GZY3;H0Y3E8;J3KRN4	H0Y304;E7EQR9;E7EQS5;F8VX32;E7ESB2;A0A087WV90;A0A087WTU7;A0A075B6G3;E9PDN5;P11532;F5GZY3	Dystrophin	DMD			8	8	6	6.2	6.2	4.8	190.5	0	47.816	240500000	12	0.833281	0.230535	1.11615	0.995481	23.57	23.6142	23.8076	23.5902	21.455	22.5982
Color [Black]	Q5QPK2;H0Y368;O60762;Q5QPJ9	Q5QPK2;H0Y368;O60762;Q5QPJ9	Dolichol-phosphate mannosyltransferase subunit 1	DPM1			8	8	8	32.1	32.1	32.1	32.426	0	58.577	1461000000	26	0.0980996	0.932757	-0.0830619	-0.103389	26.2125	25.7596	26.287	25.6837	26.5454	26.2792
Color [Black]	H0Y3P2;D3DQV9;P78344;E9PKF8;H0YE22;H0YCH5;H0YEC5;H0YD77	H0Y3P2;D3DQV9;P78344	Eukaryotic translation initiation factor 4 gamma 2	EIF4G2			10	7	7	10.7	6.8	6.8	129.16	0	51.65	337000000	20	0.0887818	0.977025	-0.0177994	-0.0311569	23.901	23.7241	23.7949	23.7271	23.8874	23.8589
Color [Black]	H0Y4R1;P12268;E7ETK5;C9K0R9	H0Y4R1;P12268;E7ETK5	Inosine-5-monophosphate dehydrogenase 2	IMPDH2			16	16	15	40.9	40.9	39.1	50.957	0	181.74	5174300000	84	0.306999	0.961375	0.0367889	0.0670308	28.0611	28.097	27.9744	27.9499	28.0095	28.0627
Color [Black]	H0Y564;Q9H1A4	H0Y564;Q9H1A4	Anaphase-promoting complex subunit 1	ANAPC1			5	5	5	4.3	4.3	4.3	161.45	0	36.825	199650000	19	0.0844842	0.97023	-0.0386759	-0.058408	22.8558	23.2918	22.9275	23.0297	22.9278	23.2336
Color [Black]	H0Y5D5;F5H2X7;Q9ULV3;Q9BTG3;Q5SYW2;A0A0U1RQR2	H0Y5D5;F5H2X7;Q9ULV3;Q9BTG3;Q5SYW2	Cip1-interacting zinc finger protein	CIZ1			16	16	16	28	28	28	91.124	0	126.71	1743400000	48	0.0181629	0.990155	-0.00731595	-0.0115416	26.1994	26.2865	26.2199	25.9821	26.4015	26.3441
Color [Black]	H0Y612;Q9UPN9	H0Y612;Q9UPN9	E3 ubiquitin-protein ligase TRIM33	TRIM33			7	7	7	8.6	8.6	8.6	98.891	0	55.833	369230000	19	0.659612	0.669008	-0.254049	-0.376691	24.186	24.2579	24.0297	24.5755	24.0902	24.57
Color [Black]	H0Y6I0;Q13439;C9JHJ5	H0Y6I0;Q13439	Golgin subfamily A member 4	GOLGA4			3	3	3	1.5	1.5	1.5	246.6	0	17.026	65715000	5	0.324686	0.757189	-0.22498	-0.286736	22.0054	22.583	21.9247	22.0064	22.5741	22.6075
Color [Black]	H0Y8C6;O00410;C9JMV5;E7ETV3;H0Y3V4;C9JZ53;E7EQT5;E7EV12;E7EWK4;E7EX05;C9JZD8;C9JQT6;E7ESA1;E7ESZ1;E7ETV8	H0Y8C6;O00410	Importin-5	IPO5			16	16	15	21.7	21.7	20.7	123.75	0	202.53	2042200000	49	0.240069	0.900745	-0.0831814	-0.130673	26.3012	26.4861	26.6871	26.7246	26.5426	26.4568
Color [Black]	H0YB37;Q99614	H0YB37;Q99614	Tetratricopeptide repeat protein 1	TTC1			2	2	2	14.1	14.1	14.1	18.901	0.0010283	12.04	139690000	4	1.59149	0.121652	0.936565	1.2163	22.9865	23.269	23.1752	22.7202	21.9279	21.9729
Color [Black]	H0YDM2;O94964;X6R3R3	H0YDM2;O94964;X6R3R3	Protein SOGA1;N-terminal form;C-terminal 80 kDa form	SOGA1			10	10	9	11	11	10	142.11	0	72.804	369690000	28	0.606391	0.782537	0.159916	0.258677	24.3707	24.4844	24.1935	24.0386	24.2074	24.3228
Color [Black]	H0YDT0;Q96D71;H0YE89;H0YCR2;E9PMG1	H0YDT0		REPS1			12	3	2	15.4	3.4	2.5	115.76	0	19.108	139900000	6	0.72072	0.537295	0.510846	0.619799	23.3988	23.1643	23.4011	22.4613	23.4383	22.532
Color [Black]	H0YEU2;A0A0G2JQI0;H0YAK8;Q5T3E5;Q9H1D0;M0QXI5;A0A0A0MR68;A0A0A0MRB6;E9PSF4;Q5SZP1;A0A0C4DFZ6;H0Y8I7;H0YES8;E9PJN9;H0YHQ7;I3L4Y5;M0R2M8;A0A140T964;Q5T4K3;H0YIN8	H0YEU2		RPS3			29	19	7	34.3	22.8	10.1	118.12	0	270.23	24570000000	119	0.609811	0.851333	0.103226	0.179234	30.4202	30.3427	30.5167	30.2194	30.4152	30.3353
Color [Black]	H0YHS6;Q969E4	H0YHS6;Q969E4	Tyrosine--tRNA ligase;Transcription elongation factor A protein-like 3	YARS2;TCEAL3			5	5	5	26.5	26.5	26.5	32.184	0	45.006	577440000	21	0.526449	0.839051	0.123606	0.204884	24.8298	25.0503	24.9728	24.6693	24.9339	24.8789
Color [Black]	H0YJ34;Q96AC1;A0A0U1RRM8;G3V5R2;G3V281;G3V3J0	H0YJ34;Q96AC1;A0A0U1RRM8	Fermitin family homolog 2	FERMT2			7	7	6	14.1	14.1	11.1	73.352	0	48.257	821100000	19	0.290105	0.870644	0.103485	0.160634	25.6678	25.5715	25.2836	25.5579	25.3957	25.2587
Color [Black]	H0YKD8;P46779;H0YLP6;H0YMF4	H0YKD8;P46779;H0YLP6;H0YMF4	60S ribosomal protein L28	RPL28			7	7	7	31.2	31.2	31.2	19.072	0	55.164	27085000000	33	0.124734	0.925786	-0.0786972	-0.107676	29.8784	30.1369	30.561	30.0379	30.3663	30.4082
Color [Black]	H0YMZ1;H0YN18;H0YL69;P25789;H0YKT8;H0YMI6;H0YMA1;H0YKS0;H0YLC2;H0YMV3;H0YLS6	H0YMZ1;H0YN18;H0YL69;P25789;H0YKT8;H0YMI6;H0YMA1;H0YKS0;H0YLC2	Proteasome subunit alpha type;Proteasome subunit alpha type-4;Proteasome subunit beta type	PSMA4			4	4	4	24.1	24.1	24.1	24.526	0	23.415	446360000	8	0.344505	0.592941	0.675805	0.514857	24.769	24.4556	24.4359	24.5208	22.2771	24.8351
Color [Black]	H0YM23;O75179;H0YLQ3	H0YM23;O75179	Ankyrin repeat domain-containing protein 17	ANKRD17			27	16	16	15.4	10	10	263.25	0	125.05	3218100000	44	0.00501233	0.995883	-0.0023098	-0.00354829	27.0241	26.9295	27.3331	26.9811	27.0398	27.2728
Color [Black]	H0YNH8;Q9BZF9;F5H2B9;H0YN48;H0YMI1	H0YNH8;Q9BZF9;F5H2B9	Uveal autoantigen with coiled-coil domains and ankyrin repeats	UACA			10	10	10	7.9	7.9	7.9	161.31	0	69.039	581290000	24	2.27569	0.362438	0.451057	0.775156	25.3153	25.4525	25.1724	24.8461	24.8529	24.888
Color [Black]	H3BLV9;Q96SB4;H7C521;D6RBM8;A8MPP7;A8MPY5;E7ETV6;Q9UPE1	H3BLV9;Q96SB4	SRSF protein kinase 1	SRPK1			5	5	4	9.7	9.7	7.9	76.039	0	29.883	207450000	9	0.569925	0.825959	-0.131969	-0.218867	23.4396	23.4568	23.142	23.5022	23.4725	23.4596
Color [Black]	H3BPE7;P35637	H3BPE7;P35637	RNA-binding protein FUS	FUS			4	4	3	8	8	8	53.496	0	29.338	1072800000	10	0.278441	0.617078	-0.825752	-0.487939	25.9257	25.5934	22.4954	26.4485	25.1059	24.9373
Color [Black]	H3BR35;P15170;H3BSV8	H3BR35;P15170	Eukaryotic peptide chain release factor GTP-binding subunit ERF3A	GSPT1			10	10	4	23.6	23.6	11.4	52.832	0	89.013	3462100000	50	0.0318741	0.991125	-0.00780932	-0.0134039	27.5596	27.4988	27.7574	27.6415	27.6387	27.559
Color [Black]	H3BSH7;Q969X6;A0A0J9YWM9;H3BRM8;A0A0J9YXV4;A0A0J9YWK2;J3KSI1;A0A0J9YX18;H3BPD7;I3L4T9	H3BSH7;Q969X6;A0A0J9YWM9;H3BRM8;A0A0J9YXV4;A0A0J9YWK2	Cirhin	CIRH1A			6	6	6	13.9	13.9	13.9	77.942	0	73.16	381780000	10	0.0506477	0.978949	-0.015213	-0.0252211	24.0129	24.054	23.8848	23.9981	24.1551	23.8442
Color [Black]	H7BXI1;A0A087WXU3;A0FGR8	H7BXI1;A0A087WXU3;A0FGR8	Extended synaptotagmin-2	ESYT2			12	12	12	17.2	17.2	17.2	98.008	0	80.115	1055000000	56	0.58434	0.868669	-0.0948601	-0.165717	25.4796	25.5801	25.6497	25.5629	25.7411	25.69
Color [Black]	H7BXY3;Q7L2E3	H7BXY3;Q7L2E3	Putative ATP-dependent RNA helicase DHX30	DHX30			18	18	18	19.4	19.4	19.4	130.55	0	152.5	4073300000	47	0.361471	0.849176	0.120776	0.188901	27.6048	27.379	27.3629	27.1815	27.247	27.5559
Color [Black]	Q5JRG1;H7BYF2;Q9BVL2	Q5JRG1;H7BYF2;Q9BVL2	Nucleoporin p58/p45	NUPL1			6	6	6	17.9	17.9	17.9	49.095	0	40.837	739460000	23	0.187138	0.892938	-0.0962944	-0.138235	25.055	25.3299	24.6924	25.1014	25.0166	25.2481
Color [Black]	H7BYN4;Q02241;H0YKQ5;H0YME6;H0YMJ4	H7BYN4;Q02241	Kinesin-like protein;Kinesin-like protein KIF23	KIF23			12	12	12	15.5	15.5	15.5	109.13	0	169.49	1323300000	25	0.0541517	0.968643	0.0479539	0.0595531	25.0393	25.9076	25.4166	25.4018	25.109	25.7088
Color [Black]	H7BYP1;O95232;D6RDI2;D6RHH0;U3KQT3;C9JL41;H7C5U7	H7BYP1;O95232;D6RDI2	Luc7-like protein 3	TRPM3;LUC7L3			4	4	4	2.3	2.3	2.3	247.36	0	32.159	639960000	19	0.36604	0.539773	1.03886	0.616199	25.2584	25.2648	25.2767	21.8568	25.3584	25.4681
Color [Black]	H7C1M5;H7C1J2;Q9H147	H7C1M5;H7C1J2;Q9H147	Deoxynucleotidyltransferase terminal-interacting protein 1	DNTTIP1			2	2	2	8.2	8.2	8.2	31.664	0.0010277	12.031	74967000	6	0.224556	0.840225	0.150564	0.197594	22.4116	22.2601	22.4872	22.7282	22.0928	21.8863
Color [Black]	H7C360;C9J840;E7EX83;A0A0D9SG62;E7ENQ1;G3XAA2;G5E948;E7EN19;A0A0D9SEY1;O95819;H7C0P6;Q9UKE5;C9J338;E7ETN6;H7C3Z6	H7C360;C9J840;E7EX83;A0A0D9SG62;E7ENQ1;G3XAA2;G5E948;E7EN19;A0A0D9SEY1;O95819;H7C0P6	Mitogen-activated protein kinase kinase kinase kinase 4	MAP4K4			7	6	3	7	5.9	3.5	157.15	0	41.268	310090000	18	0.942819	0.759961	-0.163706	-0.281659	23.8507	23.8985	24.0428	24.1205	23.9849	24.1776
Color [Black]	I3L0H8;Q9NUU7;H3BQK0;A0A0G2JN47;Q9UMR2;I3L352;H3BTB3;H3BN59;H3BMQ5	I3L0H8;Q9NUU7;H3BQK0;A0A0G2JN47;Q9UMR2;I3L352	ATP-dependent RNA helicase DDX19A;ATP-dependent RNA helicase DDX19B	DDX19A;DDX19B			5	5	5	16.1	16.1	16.1	50.519	0	36.721	229020000	20	0.150526	0.838047	0.200642	0.201242	23.1039	23.2548	23.5358	22.1648	23.7653	23.3625
Color [Black]	I3L0N3;P46459;I3L2G1;I3L0L3;I3L338;I3L4Q9	I3L0N3;P46459	Vesicle-fusing ATPase	NSF			13	13	10	19.6	19.6	15.4	82.091	0	80.294	700870000	26	0.545942	0.667869	0.270769	0.376443	24.9269	25.0381	25.2642	24.463	24.8137	25.1402
Color [Black]	I3L0U2;Q9Y6M0;I3L3C7	I3L0U2;Q9Y6M0;I3L3C7	Testisin	PRSS21			4	4	4	22.9	22.9	22.9	24.706	0	25.419	348930000	19	1.34985	0.636973	0.26018	0.4409	24.2225	24.4289	24.406	24.0304	24.03	24.2164
Color [Black]	I3L1P8;Q02978	I3L1P8;Q02978	Mitochondrial 2-oxoglutarate/malate carrier protein	SLC25A11			5	5	5	26	26	26	32.182	0	43.079	541330000	22	1.45564	0.624635	0.277278	0.471199	24.7377	24.9006	24.8367	24.672	24.4138	24.5575
Color [Black]	I3L2B0;K7EIG1;O75153;I3L4B5;I3L318	I3L2B0;K7EIG1;O75153	Clustered mitochondria protein homolog	CLUH			7	7	7	6.7	6.7	6.7	138.23	0	50.31	463140000	32	0.117375	0.928485	-0.0740426	-0.101492	24.6425	24.1349	24.2854	24.6889	24.4959	24.1001
Color [Black]	I3L2C6;Q8IXI1;H3BST5;H3BMP9;H3BVI5;H3BUX4;H7BXZ6;Q8IXI2	I3L2C6;Q8IXI1;H3BST5	Mitochondrial Rho GTPase 2	RHOT2			3	3	3	17.8	17.8	17.8	23.704	0	17.822	265580000	4	0.478858	0.616836	0.438409	0.488454	23.7651	23.7815	23.8481	23.6667	22.5727	23.8401
Color [Black]	I3L2C7;P57678;I3L4A4;I3L399;I3L4M4;E7EN12;I3L1J7	I3L2C7;P57678	Gem-associated protein 4	GEMIN4			28	28	28	33.1	33.1	33.1	118.82	0	315.42	7384200000	108	2.4011	0.646612	-0.22414	-0.416936	28.7142	28.7044	28.6635	28.8681	28.9027	28.9837
Color [Black]	I3L397;I3L504;P63241;F8WCJ1;C9J7B5;C9J4W5;Q9GZV4;Q6IS14	I3L397;I3L504;P63241	Eukaryotic translation initiation factor 5A;Eukaryotic translation initiation factor 5A-1	EIF5A			7	7	7	48.6	48.6	48.6	16.019	0	85.028	1905300000	15	0.384317	0.438311	1.63564	0.713979	26.8129	26.6903	26.2267	27.1394	21.4125	26.2711
Color [Black]	J3KMX5;P62277;E9PS50	J3KMX5;P62277	40S ribosomal protein S13	RPS13			3	3	3	25	25	25	16.733	0	17.726	255190000	6	0.362465	0.593735	-0.634214	-0.515578	23.832	23.8062	21.6511	23.8246	23.5236	23.8436
Color [Black]	J3KN16;Q5VYK3;R4GMY1;F6XAQ5;R4GMY3	J3KN16;Q5VYK3	Proteasome-associated protein ECM29 homolog	KIAA0368;ECM29			15	15	15	9.9	9.9	9.9	223.69	0	108.23	1044100000	59	0.119531	0.962168	-0.043258	-0.0684566	25.4326	25.661	25.4271	25.6667	25.6474	25.3363
Color [Black]	S4R3Q9;J3KNA0;Q15070;C9JC63;E7EVY0	S4R3Q9;J3KNA0;Q15070;C9JC63;E7EVY0	Mitochondrial inner membrane protein OXA1L	OXA1L			3	3	3	6.9	6.9	6.9	48.519	0	19.513	850180000	11	0.390943	0.530498	0.977701	0.62877	25.3778	25.4164	25.6184	22.3886	25.5371	25.5538
Color [Black]	J3KNQ4;Q9NVD7;E9PS97;A0A087WZB5;Q9HBI1	J3KNQ4;Q9NVD7;E9PS97	Alpha-parvin	PARVA			4	4	4	13.3	13.3	13.3	46.589	0	30.766	93584000	12	0.325509	0.840354	0.135813	0.20227	22.0157	22.3664	22.3176	21.9153	22.3534	22.0235
Color [Black]	J3KNZ9;Q9HAH7	J3KNZ9;Q9HAH7	Probable fibrosin-1	FBRS			5	5	5	9.8	9.8	9.8	103.77	0	41.616	332840000	8	0.452648	0.500367	-0.842543	-0.647194	24.2662	24.1733	21.8418	24.0479	24.3107	24.4503
Color [Black]	J3KPS2;Q6ZRV2	J3KPS2;Q6ZRV2	Protein FAM83H	FAM83H			4	4	4	6.6	6.6	6.6	96.337	0	25.126	154610000	8	0.611627	0.360925	-0.951814	-0.794303	23.0978	23.0263	20.9979	23.249	23.172	23.5565
Color [Black]	J3KPX7;Q99623;F5GY37;F5GWA7;F5H3X6;F5H0C5;F5H2D2;U3KPZ5	J3KPX7;Q99623;F5GY37;F5GWA7;F5H3X6	Prohibitin-2	PHB2			17	17	17	61.4	61.4	61.4	33.239	0	323.31	32270000000	102	0.0805474	0.97786	0.0150795	0.0266378	30.5013	30.4162	30.5301	30.5566	30.3625	30.4833
Color [Black]	J3KQN4;H0Y5B4;H7BZ11;P83881;H7BY91;H0Y3V9	J3KQN4;H0Y5B4;H7BZ11;P83881	60S ribosomal protein L36a	RPL36A;RPL36A-HNRNPH2			4	4	2	26.1	26.1	14.1	16.378	0	35.406	8437800000	34	0.186288	0.897652	-0.0916252	-0.133211	28.4669	28.8932	28.6788	28.4969	28.9712	28.8457
Color [Black]	J3KRE2;J3KTF8;J3QQX2;P52565;J3KS60;J3KRY1	J3KRE2;J3KTF8;J3QQX2;P52565;J3KS60;J3KRY1	Rho GDP-dissociation inhibitor 1	ARHGDIA			2	2	2	24.8	24.8	24.8	14.814	0.0010406	12.135	84563000	3	2.62947	0.0933333	-0.825909	-1.33177	21.5171	21.1159	21.2737	22.1771	22.0779	22.1295
Color [Black]	J3KT73;J3QL01;P63173;J3KSP2	J3KT73;J3QL01;P63173	60S ribosomal protein L38	RPL38			3	3	3	39.1	39.1	39.1	7.5649	0	44.524	2199500000	21	0.476695	0.671921	-0.272854	-0.36459	26.0477	26.4457	26.4395	26.1706	26.7195	26.8614
Color [Black]	J3KTA4;P17844;J3QSF1;J3QRQ7;J3KRZ1;J3KRX8;J3QR02;X6RLV5;A0A0U1RQJ0	J3KTA4;P17844	Probable ATP-dependent RNA helicase DDX5	DDX5			26	25	18	46.4	44.6	32.6	69.086	0	323.31	29377000000	148	1.16983	0.803156	-0.130438	-0.236117	30.4191	30.4445	30.5398	30.5241	30.6439	30.6267
Color [Black]	J3QR09;J3KTE4;P84098;J3QL15	J3QR09;J3KTE4;P84098	Ribosomal protein L19;60S ribosomal protein L19	RPL19			5	5	5	25.9	25.9	25.9	23.134	0	38.088	3303300000	22	0.148861	0.928348	-0.0661825	-0.0994354	27.0656	27.0694	27.3314	26.9645	27.4474	27.253
Color [Black]	J3KTL2;Q07955;J3QQV5;J3KSW7;J3KSR8	J3KTL2;Q07955	Serine/arginine-rich splicing factor 1	SRSF1			7	7	7	30	30	30	28.329	0	42.539	729150000	17	0.90865	0.645032	-0.263464	-0.414687	25.1263	25.3833	25.4371	25.4474	25.5252	25.7646
Color [Black]	J3QK89;Q8IWX8	J3QK89;Q8IWX8	Calcium homeostasis endoplasmic reticulum protein	CHERP			10	10	10	13.8	13.8	13.8	104.93	0	218.85	1970500000	19	0.438549	0.37792	1.52192	0.765463	26.4596	26.3874	26.4406	26.1528	26.6253	21.9437
Color [Black]	J3QQ67;Q07020;H0YHA7;G3V203;F8VYV2;F8VUA6;A0A075B7A0;F8VXR6	J3QQ67;Q07020;H0YHA7;G3V203;F8VYV2;F8VUA6;A0A075B7A0	60S ribosomal protein L18	RPL18			8	8	8	42.1	42.1	42.1	21.728	0	165.43	21647000000	54	0.00637604	0.99673	-0.00302951	-0.00461893	29.7421	29.9021	30.248	29.8806	29.9893	30.0314
Color [Black]	J3QRS3;A0A0A0MT11;J9JIE6;Q13555;Q8WU40;H0Y6G2;Q13554;H7BXS4;H7C394;P19105;O14950;Q9UQM7;D6RHX9;J3KTJ1;E9PBE8;E7EQE4;H7BZC6;P24844	J3QRS3;A0A0A0MT11;J9JIE6;Q13555;Q8WU40;H0Y6G2	Calcium/calmodulin-dependent protein kinase type II subunit gamma	MYL12A;CAMK2G;TMCO1			13	13	10	23.5	23.5	18.6	90.61	0	239.14	2352600000	61	0.437295	0.916895	-0.0645034	-0.114524	26.6988	26.6374	26.6132	26.6009	26.7511	26.7909
Color [Black]	J3QRS9;X6R4W8;O43670;J3KS31;J3QS27;J3KTL1;J3KRB6;J3KRW6;H0Y3M2	J3QRS9;X6R4W8;O43670;J3KS31	BUB3-interacting and GLEBS motif-containing protein ZNF207	ZNF207			3	3	3	7.7	7.7	7.7	52.541	0	20.202	724000000	14	1.17964	0.53595	-0.415428	-0.624166	25.3298	25.1585	25.2003	25.3306	25.7904	25.814
Color [Black]	J3QSV6;O76021;I3L3U9;I3L3C4;I3L234	J3QSV6;O76021;I3L3U9;I3L3C4	Ribosomal L1 domain-containing protein 1	RSL1D1			7	7	7	20	20	20	48.208	0	62.858	744050000	23	0.602833	0.56181	-0.491836	-0.568313	25.8138	25.2931	24.5589	25.6777	25.7782	25.6854
Color [Black]	K7EQ02;K7EQ55;K7EK33;Q96EP5	K7EQ02;K7EQ55;K7EK33;Q96EP5	DAZ-associated protein 1	DAZAP1			6	6	6	25.7	25.7	25.7	35.02	0	44.671	1749500000	34	0.0133528	0.99507	0.00426547	0.00704313	26.501	26.2161	26.4272	26.2737	26.4888	26.369
Color [Black]	K7ELC7;P61353;K7EQQ9	K7ELC7;P61353;K7EQQ9	60S ribosomal protein L27	RPL27			3	3	3	28.5	28.5	28.5	16.359	0	19.904	992610000	15	1.0659	0.617674	-0.313225	-0.490864	25.4593	25.5022	25.6637	26.0699	25.8522	25.6428
Color [Black]	K7ELW0;Q99497;K7EN27	K7ELW0;Q99497;K7EN27	Protein deglycase DJ-1	PARK7			6	6	6	37.3	37.3	37.3	17.91	0	46.032	912690000	18	0.744071	0.823832	0.125375	0.217164	25.7691	25.5817	25.6717	25.5789	25.4417	25.6258
Color [Black]	K7EMM8;Q49A26;K7EQB2	K7EMM8;Q49A26;K7EQB2	Putative oxidoreductase GLYR1	GLYR1			2	2	2	4.4	4.4	4.4	57.215	0	52.162	195300000	6	0.194914	0.747723	0.351525	0.294802	23.661	23.9497	23.6196	23.7841	24.3319	22.0598
Color [Black]	K7ENG2;P26368	K7ENG2;P26368	Splicing factor U2AF 65 kDa subunit	U2AF2			3	3	3	13.7	13.7	13.7	33.901	0	20.004	462440000	12	0.629819	0.300343	-1.11656	-0.859946	22.1887	24.3591	24.7562	24.8895	24.834	24.9301
Color [Black]	K7ES52;K7ERJ1;K7ERV3;Q969F8;K7ENW5	K7ES52;K7ERJ1;K7ERV3;Q969F8	Thymidine kinase;KiSS-1 receptor	TK1;KISS1R			4	4	4	28.3	28.3	28.3	19.786	0	27.255	465080000	18	0.0953047	0.913116	0.103358	0.116433	25.1649	24.6077	25.0283	25.2764	25.0734	24.141
Color [Black]	M0QYS1;P40429;Q8J015;Q6NVV1	M0QYS1;P40429;Q8J015	60S ribosomal protein L13a	RPL13A;RPL13a			7	7	7	31.4	31.4	31.4	24.104	0	114.91	6711600000	64	0.524428	0.80536	0.145775	0.234277	28.1843	28.1839	28.3667	27.926	28.2917	28.0799
Color [Black]	M0QZN2;M0R0F0;M0R0R2;P46782	M0QZN2;M0R0F0;M0R0R2;P46782	40S ribosomal protein S5;40S ribosomal protein S5, N-terminally processed	RPS5			4	4	4	34.3	34.3	34.3	14.763	0	184.42	2158000000	21	0.18818	0.885931	-0.102039	-0.144264	26.3238	26.245	26.0692	25.9413	26.4154	26.5874
Color [Black]	M0QZR4;Q92888;M0QYC1;M0QYS3;M0QZH8;M0R2C7	M0QZR4;Q92888;M0QYC1;M0QYS3	Rho guanine nucleotide exchange factor 1	ARHGEF1			5	5	5	6.1	6.1	6.1	108.32	0	30.277	352290000	20	0.179205	0.933333	0.056619	0.0913057	24.2998	24.1476	24.2395	23.9491	24.29	24.2779
Color [Black]	M0R0Y3;Q9Y230;M0QXI6;X6R2L4	M0R0Y3;Q9Y230	RuvB-like 2	RUVBL2			5	5	5	16.9	16.9	16.9	38.755	0	34.723	349090000	19	0.739847	0.634505	0.301046	0.438437	24.3301	24.5652	24.2188	23.7723	24.1378	24.3008
Color [Black]	M0R117;Q02543;M0R1A7;M0R3D6;M0R0P7	M0R117;Q02543;M0R1A7;M0R3D6;M0R0P7	60S ribosomal protein L18a	RPL18A			9	9	9	51.3	51.3	51.3	18.079	0	114.79	36087000000	78	0.194711	0.928445	-0.0644328	-0.102758	30.2241	30.5491	30.5122	30.3478	30.5965	30.5344
Color [Black]	M0R2B7;P28340;M0QXE6;M0QXQ2;M0R3H8;M0QZR8	M0R2B7;P28340;M0QXE6	DNA polymerase;DNA polymerase delta catalytic subunit	POLD1			9	8	8	7	6.3	6.3	229.39	0	62.766	528940000	21	0.778022	0.822913	-0.125068	-0.217851	24.6571	24.8616	24.8088	24.8695	24.9834	24.8498
Color [Black]	M0R3F6;M0R2Z9;Q8IX01;M0R216;M0R065	M0R3F6;M0R2Z9;Q8IX01	SURP and G-patch domain-containing protein 2	SUGP2			10	10	10	14.5	14.5	14.5	93.859	0	64.744	1240000000	24	0.211719	0.9031	0.0836932	0.128105	26.3183	25.9593	26.337	26.0053	26.3021	26.0561
Color [Black]	O00148;K7EQN7;K7EPJ3;K7EN69;F6QYI9;A0A0G2JJL7;F6R6M7;K7ENP6;A0A0D9SEM9;K7EL56;K7EIL8;F6U6E2;F6SXL5;F6S2B7;A0A0G2JHN7;A0A140T9K2;A0A140T9N3	O00148;K7EQN7;K7EPJ3	ATP-dependent RNA helicase DDX39A	DDX39A			14	3	3	38.2	9.6	9.6	49.129	0	26.108	760890000	7	0.369784	0.539789	0.939936	0.601105	25.4384	25.4171	25.1754	25.6733	22.2979	25.24
Color [Black]	O00154;K7EKP8	O00154;K7EKP8	Cytosolic acyl coenzyme A thioester hydrolase	ACOT7			7	7	7	23.9	23.9	23.9	41.796	0	48.287	1361800000	45	1.05396	0.670659	-0.215074	-0.360934	25.9176	25.9931	26.0088	26.0207	26.2076	26.3364
Color [Black]	O00165;E9PIQ7;Q5VYD6	O00165;E9PIQ7	HCLS1-associated protein X-1	HAX1			3	3	3	12.2	12.2	12.2	31.62	0	18.29	371650000	7	0.403036	0.505701	1.03882	0.652512	24.3104	24.1058	24.236	24.2726	24.2654	20.9978
Color [Black]	O00170;E9PMH2	O00170;E9PMH2	AH receptor-interacting protein	AIP			3	3	3	12.4	12.4	12.4	37.636	0	20.107	123180000	16	0.470841	0.556895	-0.618123	-0.578389	22.8747	21.3083	23.0857	22.8531	23.1063	23.1637
Color [Black]	O00203;Q13367;F5GYB0;F5GWU4;H0YBD0	O00203	AP-3 complex subunit beta-1	AP3B1			12	12	12	14.5	14.5	14.5	121.32	0	99.441	1929500000	38	0.583677	0.775503	0.167683	0.266949	26.903	26.8729	26.6604	26.4388	26.7557	26.7388
Color [Black]	O00267;H3BNX3;H3BMS6;A0A1B0GXB4;H3BV36	O00267	Transcription elongation factor SPT5	SUPT5H			12	9	9	4.2	3.4	3.4	434.55	0	52.117	537040000	18	0.255911	0.905662	-0.0789719	-0.12683	25.1087	24.8691	25.1025	24.9412	25.1092	25.2666
Color [Black]	O00299	O00299	Chloride intracellular channel protein 1	CLIC1			6	6	6	32	32	32	26.922	0	66.882	679830000	13	0.442074	0.787655	-0.167384	-0.252633	25.3234	25.2199	25.4058	25.2961	25.7878	25.3674
Color [Black]	O00303;H0YDT6	O00303	Eukaryotic translation initiation factor 3 subunit F	EIF3F			10	10	7	39.2	39.2	29.7	37.563	0	138.35	1942300000	44	0.102849	0.972305	-0.0347131	-0.055862	26.3068	26.4897	26.66	26.5372	26.6249	26.3986
Color [Black]	O00425;F8WD15	O00425	Insulin-like growth factor 2 mRNA-binding protein 3	IGF2BP3			10	10	10	21.4	21.4	21.4	63.704	0	197.8	1206800000	44	0.0211103	0.990862	-0.00725555	-0.0118054	25.7362	25.8868	26.0576	25.8078	25.8632	26.0313
Color [Black]	O00443;A0A0C4DGF9	O00443	Phosphatidylinositol 4-phosphate 3-kinase C2 domain-containing subunit alpha	PIK3C2A			6	6	6	4.2	4.2	4.2	190.68	0	36.455	287980000	17	0.26003	0.883437	0.0997829	0.152841	23.8009	23.9255	23.9648	23.71	24.0798	23.6021
Color [Black]	O00445;A0A0C4DGZ5	O00445;A0A0C4DGZ5	Synaptotagmin-5;Tyrosine--tRNA ligase	SYT5;YARS			18	17	17	9.8	9.4	9.4	211.13	0	131.86	1805300000	63	0.327874	0.910158	-0.0691446	-0.117844	26.5735	26.4946	26.4879	26.4422	26.727	26.5941
Color [Black]	O00483	O00483	Cytochrome c oxidase subunit NDUFA4	NDUFA4			4	4	4	46.9	46.9	46.9	9.3697	0	24.584	680600000	14	0.736273	0.749037	-0.181207	-0.29569	24.9502	25.1413	25.0807	25.045	25.3119	25.3588
Color [Black]	O00487	O00487	26S proteasome non-ATPase regulatory subunit 14	PSMD14			4	4	4	20	20	20	34.577	0	28.429	664400000	19	0.729338	0.791855	0.148902	0.250887	24.995	25.2905	25.031	24.9463	24.9744	24.9491
Color [Black]	O00505;H0Y4S9	O00505;H0Y4S9	Importin subunit alpha-4	KPNA3			3	3	2	7.9	7.9	5.2	57.81	0	21.156	265540000	12	0.751675	0.392208	-0.703499	-0.756479	23.6079	23.6131	22.3504	23.8158	24.0771	23.7891
Color [Black]	O00567;H0Y653;H0YDU4;Q5JXT2	O00567;H0Y653;H0YDU4	Nucleolar protein 56	NOP56			11	11	11	22.1	22.1	22.1	66.049	0	81.315	836330000	17	0.859109	0.28336	-0.83886	-0.879357	24.0031	24.4466	23.8021	25.7425	24.4386	24.5873
Color [Black]	O00743	O00743	Serine/threonine-protein phosphatase 6 catalytic subunit;Serine/threonine-protein phosphatase 6 catalytic subunit, N-terminally processed	PPP6C			5	5	5	17	17	17	35.144	0	34.82	335690000	14	0.348862	0.562694	0.860521	0.564783	24.3518	24.3638	24.159	24.4122	21.3886	24.4923
Color [Black]	O00763;F8W8T8;H0YGH5;A0A087X0W4;S4R3S7;A0A087WVR6;A0A087WUA1	O00763	Acetyl-CoA carboxylase 2;Biotin carboxylase	ACACB			26	14	14	13.9	8.1	8.1	276.54	0	85.567	2300400000	33	1.0651	0.60683	0.319265	0.49817	26.9449	26.6701	26.6112	26.3369	26.3165	26.615
Color [Black]	O00767	O00767	Acyl-CoA desaturase	SCD			2	2	2	7	7	7	41.522	0	13.084	248660000	7	0.0717882	0.979176	-0.0156797	-0.0271973	23.5444	23.6532	23.7558	23.5869	23.7467	23.6668
Color [Black]	O14617;K7ELX8;K7ERW8;A0A087WYN6	O14617	AP-3 complex subunit delta-1	AP3D1			13	13	13	15.2	15.2	15.2	130.16	0	85.94	1386400000	42	0.312084	0.945984	-0.0477587	-0.084903	26.241	26.1675	26.1123	26.2119	26.1395	26.3126
Color [Black]	O14744;G3V580;H0YJX6;G3V5L5;G3V2X6;H0YJD3;H7BZ44;G3V2L6;C9JSX3;H0YJ77;G3V507;G3V2F5;G3V5T6	O14744	Protein arginine N-methyltransferase 5;Protein arginine N-methyltransferase 5, N-terminally processed	PRMT5			14	14	14	32.8	32.8	32.8	72.683	0	102.99	2999400000	55	0.546439	0.75399	-0.190201	-0.290866	26.949	27.0234	26.7794	27.2975	26.8441	27.1808
Color [Black]	O14818;Q8TAA3;A0A087WYS6;H0Y586;F5GY34	O14818;Q8TAA3;A0A087WYS6;H0Y586	Proteasome subunit alpha type-7;Proteasome subunit alpha type-7-like	PSMA7;PSMA8			4	4	4	24.6	24.6	24.6	27.887	0	28.854	391740000	17	0.184733	0.825357	0.194853	0.21593	23.7701	23.7971	24.2716	23.9372	23.0419	24.2752
Color [Black]	O14828	O14828	Secretory carrier-associated membrane protein 3	SCAMP3			4	4	4	18.7	18.7	18.7	38.287	0	41.073	620110000	26	0.472762	0.845865	-0.112304	-0.186254	24.6488	24.7789	24.7278	24.709	25.0197	24.7637
Color [Black]	O14893;G5EA29;H0YEL0;S4R421;H0YDP6	O14893;G5EA29;H0YEL0	Gem-associated protein 2	GEMIN2			4	4	4	17.1	17.1	17.1	31.585	0	31.373	1109700000	8	0.563456	0.247291	1.92615	0.954586	26.4453	26.4053	25.7015	23.0699	22.4691	27.2346
Color [Black]	O14925;Q5SRD1;B4DDK6	O14925;Q5SRD1;B4DDK6	Mitochondrial import inner membrane translocase subunit Tim23;Putative mitochondrial import inner membrane translocase subunit Tim23B	TIMM23;TIMM23B			2	2	2	12.9	12.9	12.9	21.943	0	23.159	447920000	10	0.805979	0.172218	-1.59597	-1.1273	24.7263	22.5755	21.6634	24.7981	24.3865	24.5684
Color [Black]	O14964;I3L1P5;I3L1E3;I3L165;I3L2H4	O14964	Hepatocyte growth factor-regulated tyrosine kinase substrate	HGS			11	11	11	12.5	12.5	12.5	86.191	0	69.207	1273800000	27	0.028988	0.969724	0.0625286	0.0510362	26.5611	27.233	25.4372	26.9996	26.6823	25.3618
Color [Black]	O14966;E9PL56;P57729	O14966	Ras-related protein Rab-7L1	RAB29			3	3	2	14.3	14.3	8.9	23.155	0	18.122	302620000	16	0.326892	0.638575	-0.521196	-0.451036	23.9054	24.0501	22.0587	23.5984	24.0629	23.9163
Color [Black]	O14974;F8VZN8;H0YHI8;H0YIS3;H0YIS4;H0YIM2;H0YHL8;F8VW28;A0A0U1RQZ1;H0YIL7;E1CKY7;A0A0A0MS24;O60237	O14974;F8VZN8	Protein phosphatase 1 regulatory subunit 12A	PPP1R12A			20	20	20	21.1	21.1	21.1	115.28	0	153.45	2895800000	43	0.0395879	0.967245	0.0429618	0.0494499	28.5037	28.6125	27.5811	27.9997	28.0397	28.5291
Color [Black]	O14980;C9JKM9;C9J673;C9IZS4;C9JQ02;C9JV99;C9JF49;C9IYM2;F8WF71;H7BZC5	O14980	Exportin-1	XPO1			22	22	22	25.2	25.2	25.2	123.38	0	289.12	4276300000	103	0.0833447	0.978388	-0.0176182	-0.0306504	27.6939	27.4716	27.5234	27.6464	27.5514	27.544
[truncated: 991 more rows]
