# Supplementary material for: Spatiotemporal profiling of cytosolic signaling complexes in living cells by selective proximity proteomics
Source: Nat Commun. 2021 Jan 4;12:71. doi: 10.1038/s41467-020-20367-x (PMC7782698; doi:10.1038/s41467-020-20367-x)
Supplement: Supplementary file 16 — Source Data [file 41467_2020_20367_MOESM16_ESM.zip › NCOMMS-20-22505C_sd/Supplementary Fig. 5i.xlsx]

## Sheet: Sheet1
Gene names	LFQ intensity GRB2_BN_1	LFQ intensity GRB2_BN_2	LFQ intensity GRB2_BN_3	LFQ intensity GRB2_BN+EGF_1	LFQ intensity GRB2_BN+EGF_2	LFQ intensity GRB2_BN+EGF_3	LFQ intensity GRB2_BP5_1	LFQ intensity GRB2_BP5_2	LFQ intensity GRB2_BP5_3	LFQ intensity GRB2_BP5+EGF_1	LFQ intensity GRB2_BP5+EGF_2	LFQ intensity GRB2_BP5+EGF_3
GRB2	82633000000	74565000000	73821000000	85352000000	73628000000	63994000000	2829000000	2760400000	2540100000	3777700000	3575200000	2952300000
EGFR	38360000	55700000	45053000	1451000000	1476100000	1191300000	79469000	73487000	116190000	331620000	363020000	364260000
SHC1	94793000	72447000	64538000	775940000	981850000	883120000	64490000	119070000	73758000	232530000	228750000	167850000
WIPF2	0	0	0	18158000	15844000	0	0	0	0	24465000	23373000	23020000
CD2AP	0	0	0	24960000	23206000	16926000	21675000	25674000	26466000	61531000	41128000	54173000
EPS15	15317000	17226000	19443000	41667000	46969000	23660000	23828000	21743000	26365000	60311000	46637000	51015000
