# Supplementary material for: Spatiotemporal profiling of cytosolic signaling complexes in living cells by selective proximity proteomics
Source: Nat Commun. 2021 Jan 4;12:71. doi: 10.1038/s41467-020-20367-x (PMC7782698; doi:10.1038/s41467-020-20367-x)
Supplement: Supplementary file 16 — Source Data [file 41467_2020_20367_MOESM16_ESM.zip › NCOMMS-20-22505C_sd/Supplementary Fig. 5k-l.xlsx]

## Sheet: BP5
Symbol color	Protein IDs	Majority protein IDs	Protein names	Gene names	Student's T-test Significant LFQ intensity BP5_EGF_LFQ intensity BP5	Student's T-test significant	Peptides	Razor + unique peptides	Unique peptides	Sequence coverage [%]	Unique + razor sequence coverage [%]	Unique sequence coverage [%]	Mol. weight [kDa]	Q-value	Score	Intensity	MS/MS count	-Log Student's T-test p-value LFQ intensity BP5_EGF_LFQ intensity BP5	Student's T-test q-value LFQ intensity BP5_EGF_LFQ intensity BP5	Student's T-test Difference LFQ intensity BP5_EGF_LFQ intensity BP5	Student's T-test Test statistic LFQ intensity BP5_EGF_LFQ intensity BP5	LFQ intensity BP5_EGF_1	LFQ intensity BP5_EGF_2	LFQ intensity BP5_EGF_3	LFQ intensity BP5_1	LFQ intensity BP5_2	LFQ intensity BP5_3
Color [Red]	A0A087WTM1;Q9Y6N7;A0A087WZ85;A0A0A0MSX4;H7C4Y7;R4GMM8	A0A087WTM1;Q9Y6N7;A0A087WZ85;A0A0A0MSX4	Roundabout homolog 1	ROBO1	+	LFQ intensity BP5_EGF_LFQ intensity BP5	19	19	17	16.9	16.9	15.3	175.85	0	111.47	1466800000	73	3.31816	0.0362667	0.79958	1.38624	27.6426	27.5424	27.4331	26.7813	26.7927	26.6454
Color [Red]	B4DN67;Q96J84;Q5W0G0;Q5W0F9	B4DN67;Q96J84;Q5W0G0;Q5W0F9	Kin of IRRE-like protein 1	KIRREL	+	LFQ intensity BP5_EGF_LFQ intensity BP5	8	8	8	18.9	18.9	18.9	72.721	0	68.764	587310000	38	2.17492	0.0472558	0.840923	1.26859	26.2712	26.2723	26.6087	25.5274	25.3471	25.7549
Color [Red]	B7Z3B9;Q13480	B7Z3B9;Q13480	GRB2-associated-binding protein 1	GAB1	+	LFQ intensity BP5_EGF_LFQ intensity BP5	5	5	5	12	12	12	64.473	0	12.781	247040000	9	1.5427	0.01	1.40797	1.52919	25.2355	25.507	25.4139	23.1996	24.1252	24.6077
Color [Red]	D6RBL9;P18440;H0YGK7	D6RBL9;P18440;H0YGK7	Arylamine N-acetyltransferase 1	C5orf38;NAT1;PHC1	+	LFQ intensity BP5_EGF_LFQ intensity BP5	11	7	6	11.7	7.1	5.4	143.2	0	12.719	349690000	26	2.21475	0.00495238	1.12532	1.57954	25.9245	25.7598	25.6029	24.9099	24.7323	24.2689
Color [Red]	F6TDL0;Q92569;Q5T4P3	F6TDL0;Q92569	Phosphatidylinositol 3-kinase regulatory subunit gamma	PIK3R3	+	LFQ intensity BP5_EGF_LFQ intensity BP5	5	4	4	12.4	10.3	10.3	59.394	0	5.6272	253160000	10	2.3949	0	1.82355	2.25968	25.9327	25.5739	25.4941	23.8094	24.3371	23.3835
Color [Red]	G5E9C8;Q07889;C9K0N6	G5E9C8;Q07889	Son of sevenless homolog 1	SOS1	+	LFQ intensity BP5_EGF_LFQ intensity BP5	12	12	8	11.1	11.1	7.2	150.86	0	21.924	997120000	42	3.78975	0.00452174	0.878661	1.55813	27.3292	27.1353	27.2884	26.4168	26.3323	26.3678
Color [Red]	K7ELD9;K7ENG9;K7ELS8;O43760	K7ELD9;K7ENG9;K7ELS8;O43760	Synaptogyrin-2	SYNGR2	+	LFQ intensity BP5_EGF_LFQ intensity BP5	2	2	2	27.7	27.7	27.7	6.7436	0.0039503	2.3998	426180000	3	1.0166	0.0392727	1.80812	1.35459	25.4047	26.4852	25.3802	23.153	25.4499	23.2429
Color [Red]	O00401	O00401	Neural Wiskott-Aldrich syndrome protein	WASL	+	LFQ intensity BP5_EGF_LFQ intensity BP5	9	9	9	32.7	32.7	32.7	54.826	0	16.046	1090100000	24	2.21115	0.0096	1.073	1.52625	27.6035	27.3067	27.3146	26.5715	26.4478	25.9865
Color [Red]	O00459;E9PFP1;V9GYJ4;E5RJY0;H0YBC2;P27986	O00459;E9PFP1	Phosphatidylinositol 3-kinase regulatory subunit beta	PIK3R2	+	LFQ intensity BP5_EGF_LFQ intensity BP5	13	13	12	22.4	22.4	20.9	81.544	0	47.238	1100200000	35	2.82628	0	2.63644	3.13831	27.678	27.8949	27.7182	24.4627	25.5086	25.4105
Color [Red]	P00533;E9PFD7;Q504U8;C9JYS6;H3BLT0	P00533;E9PFD7;Q504U8	Epidermal growth factor receptor;Receptor protein-tyrosine kinase	EGFR	+	LFQ intensity BP5_EGF_LFQ intensity BP5	26	26	25	30.1	30.1	29.1	134.28	0	267.96	8198400000	195	4.60828	0	1.39253	2.47385	30.3256	30.1388	30.2415	28.9057	28.8236	28.799
Color [Red]	P05026;V9GYR2	P05026;V9GYR2	Sodium/potassium-transporting ATPase subunit beta-1	ATP1B1	+	LFQ intensity BP5_EGF_LFQ intensity BP5	4	4	4	9.6	9.6	9.6	53.851	0	5.9996	562900000	16	0.973537	0.0350968	2.0666	1.38272	25.7556	25.9571	25.701	25.6755	22.4034	23.135
Color [Red]	P13984;H3BT78;F5H481;E5RJ64	P13984	General transcription factor IIF subunit 2	GTF2F2	+	LFQ intensity BP5_EGF_LFQ intensity BP5	6	6	6	5.6	5.6	5.6	166.4	0	9.1299	304330000	16	1.14815	0.048381	1.33108	1.27352	25.1202	24.7505	25.138	22.9888	23.3106	24.7162
Color [Red]	P22681;A0A0U1RR39;A0A1B0GW38;A0A0U1RQX8	P22681;A0A0U1RR39;A0A1B0GW38;A0A0U1RQX8	E3 ubiquitin-protein ligase CBL	CBL	+	LFQ intensity BP5_EGF_LFQ intensity BP5	23	23	22	36.6	36.6	35.8	99.632	0	103.64	2948300000	103	4.74342	0	1.7312	3.02492	28.8461	29.0841	28.931	27.1908	27.258	27.2188
Color [Red]	P29353;C9JHF5;X6R6D0;Q5T181;Q5T182;U3KQS2;H0Y539;Q5T188;D6RC86;H0Y9J4;P98077;Q5T187;F5GXB9;Q6TCH8	P29353;C9JHF5	SHC-transforming protein 1	SHC1;MFF	+	LFQ intensity BP5_EGF_LFQ intensity BP5	43	43	43	30.3	30.3	30.3	211.13	0	119.43	6501800000	229	5.25275	0.00611765	0.882036	1.67228	29.7176	29.7954	29.7772	28.9048	28.8836	28.8558
Color [Red]	P41240;H3BUM9;H3BU69;H3BN15;K7ENL8;K7ES68;K7EQY5;P42679	P41240	Tyrosine-protein kinase CSK	CSK	+	LFQ intensity BP5_EGF_LFQ intensity BP5	9	9	9	26.7	26.7	26.7	50.704	0	18.765	669710000	26	2.17461	0.0424211	0.871964	1.30353	26.3747	26.4495	26.3992	25.6814	25.7243	25.2018
Color [Red]	P46108	P46108	Adapter molecule crk	CRK	+	LFQ intensity BP5_EGF_LFQ intensity BP5	7	2	2	32.9	6.6	6.6	33.83	0.0009545	3.6641	154000000	4	1.67779	0	1.95985	1.90096	24.711	25.4823	24.819	23.1309	22.185	23.8168
Color [Red]	P46109	P46109	Crk-like protein	CRKL	+	LFQ intensity BP5_EGF_LFQ intensity BP5	11	11	11	43.2	43.2	43.2	33.777	0	66.937	2220700000	70	3.2206	0	1.11946	1.8234	28.476	28.219	28.141	27.0547	27.2069	27.2159
Color [Red]	P52735	P52735	Guanine nucleotide exchange factor VAV2	VAV2	+	LFQ intensity BP5_EGF_LFQ intensity BP5	6	6	6	9.5	9.5	9.5	101.29	0	10.796	361130000	15	1.35213	0.00577778	1.95917	1.66409	25.9055	25.7368	26.014	22.5943	24.4304	24.7541
Color [Red]	P58546;C9JL85	P58546;C9JL85	Myotrophin	MTPN	+	LFQ intensity BP5_EGF_LFQ intensity BP5	3	3	3	43.2	43.2	43.2	12.895	0	151.6	623610000	28	0.983269	0.0304286	2.17558	1.41534	26.0575	26.2051	26.2295	23.8196	22.2849	25.8609
Color [Red]	P62273;A0A087WTT6	P62273;A0A087WTT6	40S ribosomal protein S29	RPS29	+	LFQ intensity BP5_EGF_LFQ intensity BP5	2	2	2	32.1	32.1	32.1	6.6767	0	5.9871	798140000	18	1.24743	0.00472727	1.9086	1.56657	26.4073	25.4786	25.1705	24.8987	22.7806	23.6513
Color [Red]	Q04941	Q04941	Proteolipid protein 2	PLP2	+	LFQ intensity BP5_EGF_LFQ intensity BP5	2	2	2	18.4	18.4	18.4	16.691	0	4.7208	105770000	12	1.85614	0.036	0.975936	1.33048	24.5562	24.184	24.2266	23.4604	22.9541	23.6244
Color [Red]	Q06124;A0A0U1RRI0;H0YF12	Q06124	Tyrosine-protein phosphatase non-receptor type 11	PTPN11	+	LFQ intensity BP5_EGF_LFQ intensity BP5	19	19	19	35.3	35.3	35.3	68.436	0	54.548	3563100000	111	4.47286	0.0065	0.923866	1.69473	28.7241	28.7965	28.693	27.8607	27.8314	27.75
Color [Red]	Q13191;Q5I0G2;C9JU85;C9JRB3;E9PHA9;Q68CY2	Q13191;Q5I0G2	E3 ubiquitin-protein ligase CBL-B	CBLB;PRL	+	LFQ intensity BP5_EGF_LFQ intensity BP5	7	6	6	9.1	8.2	8.2	109.45	0	10.237	349200000	9	2.23706	0	2.55369	2.61854	25.7329	26.1127	25.9846	24.0351	23.6395	22.4945
Color [Red]	Q15056	Q15056	Eukaryotic translation initiation factor 4H	EIF4H	+	LFQ intensity BP5_EGF_LFQ intensity BP5	2	2	2	13.7	13.7	13.7	27.385	0	22.455	315010000	14	0.99992	0.0381176	1.83535	1.34855	25.4397	25.3071	25.0894	22.9314	22.2865	25.1121
Color [Red]	Q8TF42	Q8TF42	Ubiquitin-associated and SH3 domain-containing protein B	UBASH3B	+	LFQ intensity BP5_EGF_LFQ intensity BP5	10	10	10	19.6	19.6	19.6	72.695	0	38.954	730460000	26	1.95737	0	3.26755	2.65619	27.3632	27.0457	26.8347	22.4767	24.0485	24.9158
Color [Red]	Q8TF74;J3QKM5;A8MWR2;J3KSA3	Q8TF74	WAS/WASL-interacting protein family member 2	WIPF2	+	LFQ intensity BP5_EGF_LFQ intensity BP5	10	10	10	38.4	38.4	38.4	46.288	0	19.976	1478300000	35	3.36112	0	1.43754	2.26528	27.8231	27.9993	28.2146	26.7204	26.5052	26.4988
Color [Red]	Q8WXE1;A0A0U1RQW3;A0A0U1RQR9;A0A0U1RRM7	Q8WXE1;A0A0U1RQW3	ATR-interacting protein	ATRIP	+	LFQ intensity BP5_EGF_LFQ intensity BP5	3	3	3	4.8	4.8	4.8	85.837	0.00064123	3.7469	775240000	9	0.970304	0.0265185	2.34088	1.43597	26.4793	26.4384	26.1324	22.7173	26.2502	23.06
Color [Red]	Q9C0B5;H0YEF4	Q9C0B5;H0YEF4	Palmitoyltransferase ZDHHC5;Palmitoyltransferase	ZDHHC5	+	LFQ intensity BP5_EGF_LFQ intensity BP5	5	5	5	11.2	11.2	11.2	77.544	0	36.284	352690000	15	1.12576	0.0436923	1.41891	1.29849	25.5785	26.2903	25.9331	23.4054	25.1327	25.007
Color [Red]	Q9NRX1;F8WBJ6	Q9NRX1;F8WBJ6	RNA-binding protein PNO1	PNO1	+	LFQ intensity BP5_EGF_LFQ intensity BP5	3	3	3	16.3	16.3	16.3	27.924	0	25.194	247390000	11	1.77743	0.0370286	1.00456	1.33274	24.4688	24.4727	24.6597	23.3616	23.2127	24.0132
Color [Red]	Q9NWT1	Q9NWT1	p21-activated protein kinase-interacting protein 1	PAK1IP1	+	LFQ intensity BP5_EGF_LFQ intensity BP5	14	14	13	10.9	10.9	10.2	180.15	0	27.674	968060000	35	3.49255	0	1.92441	2.88641	27.1401	27.2849	27.3009	25.3468	25.5766	25.0292
Color [Red]	Q9P0L9;F8W876	Q9P0L9;F8W876	Polycystic kidney disease 2-like 1 protein	PKD2L1;MASP1	+	LFQ intensity BP5_EGF_LFQ intensity BP5	6	6	3	2.8	2.8	1.6	357.97	0	27.92	201680000	8	3.64825	0	2.50453	3.58832	25.8739	25.732	25.7221	23.3757	23.5391	22.8996
Color [Red]	Q9Y5K6	Q9Y5K6	CD2-associated protein	CD2AP	+	LFQ intensity BP5_EGF_LFQ intensity BP5	18	18	18	37.4	37.4	37.4	71.45	0	34.038	2291000000	68	3.89707	0.03725	0.754303	1.36765	28.2211	28.3917	28.3328	27.5835	27.5585	27.5407
Color [Black]	J3KRE2;P52565;J3KTF8;J3QQX2;J3KS60;J3KRY1	J3KRE2;P52565;J3KTF8;J3QQX2;J3KS60;J3KRY1	Rho GDP-dissociation inhibitor 1	ARHGDIA			4	4	4	39.5	39.5	39.5	14.814	0	6.567	404350000	18	1.02586	0.0374054	-1.6672	-1.32	22.5659	23.0505	24.9121	25.5956	24.6828	25.2516
Color [Black]	O96017;H0Y820;B7ZBF2;B7ZBF7;B7ZBF6	O96017;H0Y820	Serine/threonine-protein kinase Chk2	CHEK2			4	4	4	9.6	9.6	9.6	60.914	0	6.4329	365010000	7	1.68606	0	-2.06832	-1.95664	24.0339	22.1743	23.5355	25.3689	25.3379	25.2419
Color [Black]	Q15050	Q15050	Ribosome biogenesis regulatory protein homolog	RRS1			5	5	5	16.7	16.7	16.7	41.193	0	137.36	263530000	19	2.93536	0	-2.06668	-2.75721	22.6578	22.8067	22.7469	24.7646	25.2478	24.3991
Color [Black]	Q6PIW4;C9JTB2;C9JHJ4;C9JKI6;O75351	Q6PIW4	Fidgetin-like protein 1	FIGNL1			4	4	2	7	7	4.2	74.076	0	5.5273	136830000	12	2.20497	0.00547368	-1.1878	-1.63688	22.5262	22.9679	23.0235	24.155	24.2203	23.7057
Color [Black]	Q8NFJ5;F5GWG3	Q8NFJ5	Retinoic acid-induced protein 3	GPRC5A			3	3	3	11.2	11.2	11.2	40.251	0	7.3152	339730000	10	1.32744	0.0187692	-1.60493	-1.50574	22.9371	23.1488	24.7076	25.3183	25.2706	25.0194
Color [Black]	Q8TED0;H0Y8P4;D6RF65	Q8TED0;H0Y8P4	U3 small nucleolar RNA-associated protein 15 homolog	UTP15			8	8	8	18.3	18.3	18.3	58.414	0	17.195	354290000	22	1.6005	0.0293793	-1.1843	-1.41123	23.6044	24.7094	24.0136	25.4929	25.2508	25.1366
Color [Black]	Q9BTX1	Q9BTX1	Nucleoporin NDC1	NDC1			3	3	3	5	5	5	76.304	0	6.2776	198900000	9	2.69389	0	-1.40362	-2.01587	22.7549	23.0336	22.8502	24.6266	24.1956	24.0273
Color [Black]	Q9HCD5;Q5JY17	Q9HCD5	Nuclear receptor coactivator 5	NCOA5			3	3	3	6.6	6.6	6.6	65.536	0	12.842	259580000	12	1.43437	0.0454	-1.09899	-1.28337	24.4347	24.2581	23.3596	25.2658	24.8634	25.2202
Color [Black]	Q9NQT4;M0R050;M0R102	Q9NQT4;M0R050	Exosome complex component RRP46	EXOSC5			3	3	3	15.3	15.3	15.3	25.249	0	4.4037	216820000	8	2.40174	0	-2.06628	-2.44135	23.1522	22.7414	23.9089	25.3622	25.2268	25.4123
Color [Black]	Q9NW64;E5RJW4;E5RHA8	Q9NW64	Pre-mRNA-splicing factor RBM22	RBM22			7	7	7	22.6	22.6	22.6	46.895	0	13.764	692060000	16	1.18873	0.0052	-2.29411	-1.63023	22.8139	25.8142	23.5119	26.4162	26.2984	26.3078
Color [Black]	Q9Y3U8	Q9Y3U8	60S ribosomal protein L36	RPL36			4	4	2	3.8	3.8	2.1	119.09	0	4.3059	793310000	16	0.896573	0.0442927	-1.91022	-1.27897	23.5775	23.1149	26.2884	26.065	26.3059	26.3405
Color [Black]	A0A024QZX5;A0A087X1N8;P35237	A0A024QZX5;A0A087X1N8;P35237	Serpin B6	SERPINB6			14	14	13	45.3	45.3	43.2	43.024	0	200.13	6138600000	157	0.808462	0.691489	0.108337	0.192774	29.0427	29.055	29.1481	29.0564	28.8768	28.9876
Color [Black]	A0A024RA52;P25787;H7C402;H3BT36;C9JCK5	A0A024RA52;P25787;H7C402;H3BT36;C9JCK5	Proteasome subunit alpha type;Proteasome subunit alpha type-2	PSMA2			2	2	2	17.1	17.1	17.1	25.898	0	5.5865	349270000	16	0.0845613	0.868627	-0.0626621	-0.0821775	25.1917	25.3626	24.5776	24.9678	25.0281	25.324
Color [Black]	E7EQR9;E7EQS5;F8VX32;E7ESB2;H0Y304;A0A087WV90;A0A087WTU7;A0A075B6G3;E9PDN5;P11532;F5GZY3;H0Y3E8	E7EQR9;E7EQS5;F8VX32;E7ESB2;H0Y304;A0A087WV90;A0A087WTU7;A0A075B6G3;E9PDN5;P11532;F5GZY3;H0Y3E8	Dystrophin	DMD			8	8	8	12.1	12.1	12.1	109.97	0	43.871	800610000	33	1.23788	0.557795	0.180671	0.31778	26.4829	26.2876	26.3862	26.2282	26.1289	26.2577
Color [Black]	A0A075B730;A0A087X1U6	A0A075B730;A0A087X1U6		EPPK1			114	107	4	63.6	56.5	1.5	553.12	0	323.31	66731000000	867	0.713611	0.498717	0.296786	0.430105	32.4818	32.8819	32.4584	32.308	32.0846	32.5391
Color [Black]	A0A075B7D9;Q92804;A0A075B7F4	A0A075B7D9;Q92804	TATA-binding protein-associated factor 2N	TAF15			5	3	3	10.9	7.8	7.8	48.839	0	9.7714	1233400000	23	0.474491	0.498091	-0.357202	-0.432204	26.6023	26.8683	27.2705	26.7501	27.4755	27.5871
Color [Black]	A0A087WT20;Q9NV06;B3KME9;E5RHM4;A0A087X1F8	A0A087WT20;Q9NV06;B3KME9	DDB1- and CUL4-associated factor 13	DCAF13			7	7	7	14.2	14.2	14.2	67.55	0	11.187	1029400000	30	2.1053	0.299974	-0.442699	-0.750703	26.0389	26.0094	26.1102	26.6647	26.4127	26.4093
Color [Black]	A0A087WT44;P30519;I3L159;I3L1F5;I3L276;A0A1B0GXH0;I3L4P8	A0A087WT44;P30519;I3L159;I3L1F5;I3L276;A0A1B0GXH0;I3L4P8	Heme oxygenase 2	HMOX2			8	4	4	30.3	17.6	17.6	41.669	0	51.492	716990000	26	0.169143	0.717188	-0.142275	-0.174004	26.5618	25.756	25.8736	25.8585	26.2293	26.5304
Color [Black]	A0A087WTA5;E7ERK9;Q9UI10;A0A087WW69;H7C2L8;F8W8L6	A0A087WTA5;E7ERK9;Q9UI10;A0A087WW69	Translation initiation factor eIF-2B subunit delta	EIF2B4			4	4	4	12.7	12.7	12.7	57.495	0	7.9707	348290000	11	0.164796	0.620325	-0.305086	-0.254855	25.3257	23.1672	25.065	24.5628	24.8195	25.0909
Color [Black]	A0A0G2JNN3;A0A087WTE7;C9JMY0;A0A087WUE4;Q96PV6	A0A0G2JNN3;A0A087WTE7;C9JMY0;A0A087WUE4;Q96PV6	Leukocyte receptor cluster member 8	LENG8			6	6	6	10.7	10.7	10.7	79.376	0	15.266	267220000	21	0.294349	0.645071	0.171185	0.232708	24.8791	24.2722	24.6304	24.2276	24.7322	24.3084
Color [Black]	A0A087WVR3;A0A087WTW0;Q96T88;A0A087WWG9	A0A087WVR3;A0A087WTW0;Q96T88;A0A087WWG9	E3 ubiquitin-protein ligase UHRF1	UHRF1			20	20	19	29.4	29.4	28.2	91.099	0	84.423	3378800000	130	1.05445	0.623771	-0.141897	-0.251934	28.1415	27.9717	28.1157	28.16	28.2802	28.2144
Color [Black]	A0A087WU02;Q96RQ1;H0YI58;H0YI50;H0YHJ8;F8W0R1;F8VR88;F8VUZ2;F8VPA6	A0A087WU02;Q96RQ1;H0YI58;H0YI50	Endoplasmic reticulum-Golgi intermediate compartment protein 2	ERGIC2			3	3	3	12.4	12.4	12.4	43.432	0	11.638	212780000	17	0.255949	0.701698	0.128735	0.183927	24.2767	24.7602	24.2972	24.3938	24.0755	24.4786
Color [Black]	A0A087WU53;Q9H0U3	A0A087WU53;Q9H0U3	Magnesium transporter protein 1	MAGT1			4	4	4	10.9	10.9	10.9	41.531	0	6.9938	336900000	13	0.521958	0.510418	0.29243	0.391891	25.3843	24.6389	24.7725	24.4782	24.7865	24.6538
Color [Black]	E7ER32;A0A087X287;B0QY83;A0A087WU73;W0Z7M9;Q969V6;B0QY84	E7ER32;A0A087X287;B0QY83;A0A087WU73;W0Z7M9;Q969V6	MKL/myocardin-like protein 1	MKL1;mkl1			7	7	7	12.3	12.3	12.3	85.075	0	15.016	293860000	27	0.147547	0.865157	-0.0537205	-0.084536	24.8123	24.5801	24.7317	24.9779	24.5754	24.7321
Color [Black]	A0A087WUC6;E9PI68;Q15005;E9PL01;E9PRB9;H0YE04	A0A087WUC6;E9PI68;Q15005;E9PL01;E9PRB9	Signal peptidase complex subunit 2	SPCS2			6	6	6	34.4	34.4	34.4	25.09	0	79.156	678450000	30	0.0369154	0.969989	0.0120964	0.0197958	25.7752	25.5185	25.402	25.5435	25.5797	25.5363
Color [Black]	A0A087WUK2;O14979	A0A087WUK2;O14979	Heterogeneous nuclear ribonucleoprotein D-like	HNRNPDL			8	7	7	16.8	14.6	14.6	40.04	0	59.259	2893900000	74	0.763864	0.519728	-0.239923	-0.372247	28.2682	27.9071	28.3646	28.4831	28.3497	28.4269
Color [Black]	E7ETK0;A0A087WUS0;P62847	E7ETK0;A0A087WUS0;P62847	40S ribosomal protein S24	RPS24			4	4	4	29.8	29.8	29.8	15.197	0	130.66	14362000000	63	0.449738	0.586092	-0.19813	-0.287309	29.8867	30.285	30.4353	30.2276	30.4158	30.5581
Color [Black]	A0A087WUT6;O60841	A0A087WUT6;O60841	Eukaryotic translation initiation factor 5B	EIF5B			17	17	17	21.8	21.8	21.8	138.68	0	93.293	2322100000	103	0.0424109	0.960265	0.0185687	0.0286022	27.9106	27.8902	27.4984	27.852	27.764	27.6274
Color [Black]	A0A087X0G7;A0A087WUW6;A0A087X1B1;Q9Y6K9;C9JN51;A0A087WV30;C9J2V2;C9JH59;C9JCG6	A0A087X0G7;A0A087WUW6;A0A087X1B1;Q9Y6K9;C9JN51;A0A087WV30;C9J2V2	NF-kappa-B essential modulator	IKBKG			6	6	6	20.7	20.7	20.7	47.256	0	33.073	905170000	54	0.278592	0.845561	0.0564677	0.0971074	26.3508	26.4689	26.6297	26.4103	26.4463	26.4234
Color [Black]	A0A087WVD1;Q96B70	A0A087WVD1;Q96B70	Leukocyte receptor cluster member 9	LENG9			3	3	3	10.9	10.9	10.9	50.766	0	4.7348	196310000	10	0.486512	0.362377	0.761571	0.644726	24.2928	24.1732	24.1957	22.1013	24.0622	24.2135
Color [Black]	A0A087WVP4;A0A087X1R1;P53814	A0A087WVP4;A0A087X1R1;P53814	Smoothelin	SMTN			3	3	3	4.9	4.9	4.9	104.84	0	8.0206	181190000	8	0.548512	0.485195	-0.381526	-0.472346	23.2447	24.2049	23.9921	24.2027	24.0193	24.3643
Color [Black]	A0A087WVQ6;Q00610;J3KS13;K7EJJ5;J3KRF5;J3KSQ2;J3QL20;F5H5N6	A0A087WVQ6;Q00610	Clathrin heavy chain;Clathrin heavy chain 1	CLTC			95	95	77	66.8	66.8	57.5	192.06	0	323.31	295100000000	1398	1.01898	0.793235	0.0716349	0.1344	35.03	35.0193	35.0631	34.9304	35.026	34.941
Color [Black]	A0A087WW06;Q96AY4;B0QYP5	A0A087WW06;Q96AY4	Tetratricopeptide repeat protein 28	TTC28			9	9	9	5	5	5	278.66	0	10.337	302140000	17	0.500232	0.724209	-0.10002	-0.17029	25.0765	24.9635	24.8623	25.1817	25.0507	24.97
Color [Black]	A0A087WW40;Q9Y371;F8WFB9;B7ZC39;B7ZC38;Q9NR46	A0A087WW40;Q9Y371	Endophilin-B1	SH3GLB1			7	7	7	18.5	18.5	18.5	44.26	0	17.604	566950000	34	1.02835	0.497844	0.270915	0.434368	25.6344	25.9619	25.7842	25.5787	25.3654	25.6236
Color [Black]	A0A087WW66;Q99460;H7C378;C9J9M4	A0A087WW66;Q99460;H7C378	26S proteasome non-ATPase regulatory subunit 1	PSMD1			4	4	4	5.7	5.7	5.7	105.85	0	14.472	270270000	8	0.329955	0.500126	-0.443268	-0.420921	23.2781	24.9398	24.8911	24.9412	24.6435	24.8542
Color [Black]	A0A087WW77;Q15334	A0A087WW77;Q15334	Lethal(2) giant larvae protein homolog 1	LLGL1			7	7	7	8.9	8.9	8.9	114.43	0	12.286	589450000	16	0.477432	0.314293	1.09581	0.732388	25.8977	25.9197	25.8793	22.8228	25.9827	25.6037
Color [Black]	A0A087WWA3;Q4R9M9;O60333;H7C0K6;F8W8V9;Q12756	A0A087WWA3;Q4R9M9;O60333	Kinesin-like protein;Kinesin-like protein KIF1B	KIF1B;KIF1Bbeta			9	9	7	6	6	4.6	202.01	0	88.286	429060000	49	0.455359	0.607418	0.178587	0.26691	24.9984	25.3495	25.5124	24.9723	25.1219	25.2303
Color [Black]	F8W8R3;A0A087WWF6;P49005;C9JLE1;C9JHC7;C9IZD2;C9J8Z7	F8W8R3;A0A087WWF6;P49005;C9JLE1;C9JHC7;C9IZD2;C9J8Z7	DNA polymerase delta subunit 2	POLD2			6	6	5	20.2	20.2	17.1	49.612	0	42.706	429270000	26	0.139947	0.806571	0.0915813	0.123396	25.6887	24.8831	25.1029	25.0874	25.1257	25.1869
Color [Black]	A0A087WWP4;Q96T37	A0A087WWP4;Q96T37	Putative RNA-binding protein 15	RBM15			15	15	15	23.2	23.2	23.2	102.13	0	34.414	1691200000	83	1.70135	0.516386	-0.21487	-0.385592	27.124	27.2382	27.2288	27.3372	27.4896	27.4087
Color [Black]	A0A087WWP8;Q5VWQ0;A0A0C4DGT8;A0A0C4DH79	A0A087WWP8;Q5VWQ0;A0A0C4DGT8	Round spermatid basic protein 1	RSBN1			7	7	5	12.7	12.7	10.1	84.975	0	20.775	489930000	29	0.148566	0.815762	-0.0843557	-0.118573	25.0572	25.215	25.6242	25.3239	25.6268	25.1987
Color [Black]	A0A087WWS1;Q96FV9;R4GMN4;A0A087WY84;R4GN58;J3KT14	A0A087WWS1;Q96FV9	THO complex subunit 1	THOC1			5	5	5	8.5	8.5	8.5	75.651	0.00032669	3.9681	196160000	8	0.938364	0.317791	-0.565196	-0.72306	24.3191	23.3803	24.0556	24.4441	24.5525	24.454
Color [Black]	A0A087WWW8;Q9Y6J0;A0A0G2JL69;C9JT60;C9J068	A0A087WWW8;Q9Y6J0;A0A0G2JL69	Calcineurin-binding protein cabin-1	CABIN1			8	8	8	4.7	4.7	4.7	240.76	0	8.5725	245130000	21	0.983939	0.139187	-1.04943	-1.04947	24.4152	22.6987	23.6569	24.754	24.5699	24.5952
Color [Black]	A0A087WXK8;Q9H4H8	A0A087WXK8;Q9H4H8	Protein FAM83D	FAM83D			4	4	4	7.5	7.5	7.5	67.664	0	5.1609	259560000	13	0.578521	0.56114	-0.204128	-0.3106	24.5055	24.3683	24.1212	24.3287	24.703	24.5758
Color [Black]	A0A087WXM6;J3QQT2;J3KRX5;A0A0A6YYL6;P18621;J3QLC8;A0A0A0MRF8;J3KRB3;A0A087WWH0;J3QS96;A0A087WY81;J3KSJ0	A0A087WXM6;J3QQT2;J3KRX5;A0A0A6YYL6;P18621;J3QLC8;A0A0A0MRF8;J3KRB3;A0A087WWH0;J3QS96;A0A087WY81	60S ribosomal protein L17	RPL17;RPL17-C18orf32			9	9	9	46.2	46.2	46.2	19.586	0	232.07	8617100000	91	0.13476	0.893831	-0.0418154	-0.0680591	29.6143	29.4767	29.617	29.7591	29.4091	29.6652
Color [Black]	A0A087WXN9;Q765P7	A0A087WXN9;Q765P7	MTSS1-like protein	MTSS1L			5	5	5	10.7	10.7	10.7	79.797	0	12.179	428450000	28	2.16331	0.498925	0.244135	0.445792	25.5858	25.4918	25.5304	25.2521	25.2535	25.37
Color [Black]	A0A087WXU2;P35221;E5RJ41;E5RIB1;A0A0A0MRI5;E5RGY6;E5RG03;A0A0A0MTJ6	A0A087WXU2;P35221	Catenin alpha-1	ARHGAP23;CTNNA1			9	9	4	10.2	10.2	5.3	120.79	0	47.645	469410000	48	0.466312	0.551452	0.241121	0.333183	26.0671	25.519	25.4659	25.6697	25.3568	25.3021
Color [Black]	A0A087WY00;G3V394;F8WE88;F8W6H6;Q9Y4I1;E7ERV5;Q9ULV0;Q9UES5;O95317	A0A087WY00;G3V394;F8WE88;F8W6H6;Q9Y4I1	Unconventional myosin-Va	MYO5A			9	9	7	5.4	5.4	4.4	212.2	0	9.105	291940000	14	0.526553	0.57418	-0.199217	-0.298918	24.9248	24.6035	24.8317	25.1817	24.7235	25.0525
Color [Black]	A0A087WY31;A0A087X0Q1;K7EJT7;Q7Z739;Q8NEZ3	A0A087WY31;A0A087X0Q1;K7EJT7;Q7Z739	YTH domain-containing family protein 3	YTHDF3;GHDC			11	11	4	10.1	10.1	4.4	125.76	0	130.72	1969300000	50	0.0926223	0.925763	0.0311699	0.050271	27.4649	27.7448	27.8586	27.6932	27.6054	27.6762
Color [Black]	A0A087WY71;E9PFW3;Q96CW1;C9JJ47;C9JTK4;C9JGT8;C9JJD3;C9JPV8;H7C4C3	A0A087WY71;E9PFW3;Q96CW1;C9JJ47	AP-2 complex subunit mu	AP2M1			16	16	16	40.1	40.1	40.1	49.526	0	58.888	5236100000	111	1.08303	0.617815	0.146743	0.260321	28.8616	28.9762	29.0343	28.7369	28.828	28.8669
Color [Black]	D6RFM0;D6RAH7;H9KV45;A0A0A0MQU3;A0A087WY85;P62837;P61077;D6RAW0;D6RA11;A0A087WW00;C9J9H9;Q9Y2X8;P51668	D6RFM0;D6RAH7;H9KV45;A0A0A0MQU3;A0A087WY85;P62837;P61077;D6RAW0	Ubiquitin-conjugating enzyme E2 D2;Ubiquitin-conjugating enzyme E2 D3	UBE2D2;UBE2D3			3	3	3	54.1	54.1	54.1	11.065	0	66.647	2103200000	32	1.39152	0.439062	0.33817	0.551354	27.9622	27.6351	27.631	27.4563	27.3585	27.399
Color [Black]	A0A087WYD6;X5CMH5;A0A0G2JLV0;Q03519;A0A140T9S0;E7ENX8;Q96IZ2;O94911	A0A087WYD6;X5CMH5;A0A0G2JLV0;Q03519;A0A140T9S0;E7ENX8	Antigen peptide transporter 2	TAP2			4	4	4	5.4	5.4	5.4	77.596	0	8.4617	336450000	16	0.698244	0.558515	0.199712	0.316813	25.1063	24.7376	24.9365	24.5768	24.8002	24.8041
Color [Black]	A0A087WYN9;Q7Z478	A0A087WYN9;Q7Z478	ATP-dependent RNA helicase DHX29	DHX29			11	11	11	11.3	11.3	11.3	155.29	0	29.181	802100000	46	1.0083	0.64751	0.129669	0.231409	26.5604	26.37	26.45	26.3114	26.3011	26.3789
Color [Black]	A0A087WYS1;E7EUC7;Q16851;C9JNZ1;C9JWG0;C9JVG3;C9JQU9;C9JTZ5;C9JUW1;C9J6Q0;F2Z3H1	A0A087WYS1;E7EUC7;Q16851	UTP--glucose-1-phosphate uridylyltransferase	UGP2			11	11	11	28.9	28.9	28.9	56.967	0	186.89	1937500000	53	0.824143	0.712386	0.0987822	0.177814	27.7165	27.603	27.6938	27.6291	27.6007	27.4871
Color [Black]	A0A087WYT3;Q15185;B4DDC6	A0A087WYT3;Q15185	Prostaglandin E synthase 3	PTGES3			5	5	5	36	36	36	19.155	0	26.49	3816500000	32	1.51395	0.6928	0.101257	0.190724	28.5329	28.4877	28.545	28.3917	28.4715	28.3986
Color [Black]	A0A087WZ13;E9PAU2;Q8IY67;K7EKR9	A0A087WZ13;E9PAU2;Q8IY67	Ribonucleoprotein PTB-binding 1	RAVER1			4	4	4	8.8	8.8	8.8	77.843	0	15.115	450060000	14	0.0626369	0.926338	-0.0340811	-0.049462	25.4383	25.5798	25.3845	25.2146	25.8329	25.4574
Color [Black]	A0A087WZ40;Q14244	A0A087WZ40;Q14244	Ensconsin	MAP7			3	3	3	4.6	4.6	4.6	87.817	0	5.5221	289020000	8	0.663716	0.414828	-0.48756	-0.585363	24.8359	24.0092	24.9091	24.7688	25.1072	25.3409
Color [Black]	A0A087WZT3;Q9H3K6;H3BV85;H3BTW0;A0A0B4J295;H3BVE0	A0A087WZT3;Q9H3K6;H3BV85;H3BTW0;A0A0B4J295;H3BVE0	BolA-like protein 2	BOLA2;BOLA2B			4	4	4	34.9	34.9	34.9	16.932	0	170.14	2702500000	52	0.158247	0.896461	0.0392946	0.0662544	27.9263	27.8511	28.1282	27.9944	27.8489	27.9443
Color [Black]	A0A087X054;Q9Y4L1;E9PJ21;A0A087WWI4;K7EQK2;J3KTF1;J3QL06;Q9BST8;J3QQH7;J3QLE9	A0A087X054;Q9Y4L1;E9PJ21;A0A087WWI4;K7EQK2	Hypoxia up-regulated protein 1	HYOU1			9	9	9	14.6	14.6	14.6	104.78	0	15.09	591420000	21	0.641463	0.569105	-0.192953	-0.303494	25.4525	25.8219	25.4657	25.8189	25.651	25.8489
Color [Black]	A0A087X0H9;Q5T8P6	A0A087X0H9;Q5T8P6	RNA-binding protein 26	RBM26			6	5	5	7.3	6.1	6.1	113.79	0	17.707	403360000	29	1.19902	0.499364	-0.264964	-0.438779	25.2722	25.2923	25.0746	25.6151	25.4709	25.3479
Color [Black]	A0A087X0M4;Q9BWU0;A0A087WWF4;H7C256	A0A087X0M4;Q9BWU0	Kanadaptin	SLC4A1AP			14	14	14	20.9	20.9	20.9	82.89	0	49.951	2095500000	99	1.43391	0.585882	-0.158227	-0.286996	27.5405	27.5151	27.5415	27.6245	27.79	27.6573
Color [Black]	A0A087X0S7;A0A0B4J2G4;Q15345;A0A087WTU1;A0A0C4DH00	A0A087X0S7;A0A0B4J2G4;Q15345;A0A087WTU1;A0A0C4DH00	Leucine-rich repeat-containing protein 41	LRRC41			6	6	6	16.1	16.1	16.1	56.4	0	8.329	411670000	17	1.00586	0.738445	-0.0880159	-0.162675	25.1643	25.1895	25.259	25.3132	25.3301	25.2336
Color [Black]	A0A087X1E4;P53365;E9PPY7;E9PRV8	A0A087X1E4;P53365	Arfaptin-2	ARFIP2			3	3	3	11.8	11.8	11.8	41.595	0	5.6814	188690000	14	0.133933	0.750914	-0.135149	-0.155023	24.7116	24.0687	23.5598	24.5517	24.2093	23.9846
Color [Black]	A0A087X1N7;P20929;H0Y786;H7BZD5	A0A087X1N7;P20929;H0Y786	Nebulin	NEB			4	4	4	0.6	0.6	0.6	990.84	0	7.1952	2578200000	11	0.410811	0.321534	1.18929	0.687482	27.7764	28.0678	27.6913	27.8803	24.2066	27.8806
Color [Black]	A0A087X1Z3;Q9UL46;H0YM70;H0YKU2	A0A087X1Z3;Q9UL46;H0YM70	Proteasome activator complex subunit 2	PSME2			11	11	11	51.6	51.6	51.6	29.126	0	248.31	3480200000	105	0.404386	0.66133	0.146036	0.223612	28.3154	28.6329	28.3523	28.0662	28.3396	28.4567
Color [Black]	A0A087X256;Q2M389;F8VYH7;F8VNZ5;F8W1W1	A0A087X256;Q2M389	WASH complex subunit 7	KIAA1033			12	12	12	13.3	13.3	13.3	136.5	0	16.115	706470000	23	0.317831	0.607062	0.208368	0.271142	26.0174	25.9024	26.0215	26.2249	25.305	25.7862
Color [Black]	A0A087X271;B4DDF4;B4DUT8;Q99439;H3BVI6;K7ES69;A0A087X1X5;H3BQH0;A0A087WV51;U3KPS3;Q15417	A0A087X271;B4DDF4;B4DUT8;Q99439;H3BVI6;K7ES69;A0A087X1X5	Calponin;Calponin-2	CNN2			10	10	10	62.6	62.6	62.6	19.757	0	229.91	4779900000	53	0.0851154	0.918482	-0.0335503	-0.0524461	28.6035	28.6377	28.9961	28.6572	28.8319	28.8488
Color [Black]	A0A087X279;P09913	A0A087X279;P09913	Interferon-induced protein with tetratricopeptide repeats 2	IFIT2			6	6	6	17.2	17.2	17.2	55.984	0	9.7457	227650000	18	1.33068	0.535538	0.20355	0.356116	24.6112	24.6238	24.5677	24.5353	24.3437	24.313
Color [Black]	A0A087X283;C9J2P0;R4GND1;A0A1B0GX65;B7Z306;H7C061;P51965;Q96LR5;Q969T4;R4GN77;C9J180	A0A087X283;C9J2P0;R4GND1;A0A1B0GX65;B7Z306;H7C061;P51965;Q96LR5;Q969T4	Ubiquitin-conjugating enzyme E2 E1;Ubiquitin-conjugating enzyme E2 E2;Ubiquitin-conjugating enzyme E2 E3	UBE2E2;UBE2E1;UBE2E3			3	3	3	39.4	39.4	39.4	10.424	0	6.269	329650000	18	0.423643	0.447704	-0.562452	-0.527359	23.2949	24.6677	25.1677	24.7713	24.9848	25.0616
Color [Black]	A0A087X286;B2RNN3;K7EL23	A0A087X286;B2RNN3	Complement C1q and tumor necrosis factor-related protein 9B	CKLF-CMTM1;C1QTNF9B			29	29	29	27	27	27	129.96	0	167.76	5858800000	136	0.59682	0.701578	0.106103	0.183085	28.9994	29.078	29.2132	29.0823	28.9135	28.9766
Color [Black]	A0A087X295;Q9NNW5;E9PDU5;C9K020;E9PBK6;V9GYU1;C9JFP6;Q6PKC6;V9GZ65	A0A087X295;Q9NNW5;E9PDU5	WD repeat-containing protein 6	WDR6			15	15	15	12.9	12.9	12.9	199.36	0	38.094	1927900000	108	0.670051	0.750135	-0.0871112	-0.155838	27.4249	27.3372	27.3936	27.5551	27.4887	27.3733
Color [Black]	A0A087X2I1;P62333;H0YJC0;H0YJS8;H0YJE9;H0YJT1	A0A087X2I1;P62333	26S protease regulatory subunit 10B	PSMC6			9	9	9	26.6	26.6	26.6	45.796	0	51.837	2099100000	52	0.642819	0.68578	-0.117682	-0.201975	27.5804	27.6118	27.6638	27.5812	27.7882	27.8397
Color [Black]	A0A088AWN3;A0A0A0MSY4;Q9BZ29;Q6ZSL5;H0Y3S1;D3DX19;H7BZ79;Q5JUD8;A0A0D9SFH5;Q5JUD3;X6RGR3	A0A088AWN3;A0A0A0MSY4;Q9BZ29;Q6ZSL5	Dedicator of cytokinesis protein 9	DOCK9			13	13	13	8.2	8.2	8.2	237.91	0	19.976	572240000	51	0.362595	0.628752	0.172144	0.246585	26.1913	25.558	25.9363	25.5824	25.7565	25.8302
Color [Black]	A0A096LNZ9;A0A096LPJ4;P05161	A0A096LNZ9;A0A096LPJ4;P05161	Ubiquitin-like protein ISG15	ISG15			5	5	5	42.7	42.7	42.7	15.562	0	21.229	1817000000	36	0.0534828	0.942643	0.0262725	0.0392589	27.4556	27.1205	27.5357	27.5651	27.2628	27.2051
Color [Black]	A0A096LP25;A0A096LNZ0;Q6ZSR9	A0A096LP25;A0A096LNZ0;Q6ZSR9	Uncharacterized protein FLJ45252	AAK1			10	8	8	34.6	27.2	27.2	54.448	0	32.621	886110000	46	0.588254	0.556989	0.205559	0.313341	26.2716	26.6819	26.501	26.4704	26.2415	26.1259
Color [Black]	A0A0A0MQR2;Q9BY42;A2A2L5;A2A2L6	A0A0A0MQR2;Q9BY42;A2A2L5	Protein RTF2 homolog	RTFDC1			5	5	5	18.5	18.5	18.5	37.531	0	10.552	527280000	28	0.471404	0.581223	-0.198477	-0.290843	25.2506	25.5807	25.1537	25.7732	25.4682	25.3391
Color [Black]	A0A0A0MQS1;Q53H96;B5MD87;A0A087WTU2	A0A0A0MQS1;Q53H96;B5MD87	Pyrroline-5-carboxylate reductase;Pyrroline-5-carboxylate reductase 3	PYCRL			5	5	5	24.1	24.1	24.1	29.892	0	13.475	1288800000	39	0.0607566	0.933758	0.029321	0.0439348	26.678	26.9369	27.1985	26.8559	26.8153	27.0541
Color [Black]	U3KQC1;A0A0A0MQU0;Q9BV38;K7EIR0;K7EML4	U3KQC1;A0A0A0MQU0;Q9BV38;K7EIR0	WD repeat-containing protein 18	WDR18			5	5	5	14	14	14	43.237	0	5.7433	248170000	10	0.29908	0.556823	0.298782	0.329912	24.0986	24.6385	24.3759	23.351	24.6078	24.2578
Color [Black]	A0A0A0MQX1;Q9HD67;E9PEW5;D6RGD1	A0A0A0MQX1;Q9HD67;E9PEW5	Unconventional myosin-X	MYO10			30	30	30	19.3	19.3	19.3	238.51	0	162.08	2965300000	132	2.32451	0.147362	0.616415	1.01302	28.3726	28.4199	28.5489	27.8234	27.9986	27.6703
Color [Black]	C9JP00;A0A0A0MQX8;Q9NR56;H7C4T5;A2RRQ4;Q5VZF2;B1AKI6;Q86VM6;Q9NUK0	C9JP00;A0A0A0MQX8;Q9NR56;H7C4T5;A2RRQ4;Q5VZF2	Muscleblind-like protein 1;Muscleblind-like protein 2	MBNL1;LEPR;MBNL2			3	3	3	10.9	10.9	10.9	37.898	0	4.2079	439270000	14	1.21581	0.517168	-0.221701	-0.378536	25.0944	25.3795	25.2966	25.4526	25.4953	25.4876
Color [Black]	A0A0A0MRA5;B7Z4B8;Q9BUJ2;M0R3F1;M0QYZ0;M0QYI8;M0R0K8;M0R203;M0QZV6;M0QYM5	A0A0A0MRA5;B7Z4B8;Q9BUJ2;M0R3F1;M0QYZ0	Heterogeneous nuclear ribonucleoprotein U-like protein 1	HNRNPUL1			22	22	22	33.9	33.9	33.9	85.939	0	154.8	10987000000	206	2.0544	0.438506	-0.305328	-0.541386	30.1205	29.9833	29.9916	30.4288	30.2839	30.2987
Color [Black]	A0A0A0MRE6;O94967;E9PN15;E9PNF6;E9PR96	A0A0A0MRE6;O94967	WD repeat-containing protein 47	WDR47			8	8	8	12.7	12.7	12.7	98.701	0	11.069	502080000	27	0.0367231	0.967818	-0.014637	-0.0230482	25.5593	25.4417	25.591	25.7967	25.386	25.4532
Color [Black]	A0A0A0MRF6;Q99996;H7BYL6;A0A087WX84;H7BZV6;H0Y6Q0	A0A0A0MRF6;Q99996	A-kinase anchor protein 9	AKAP9			72	72	11	23.7	23.7	4	453.49	0	323.31	5883100000	325	0.739798	0.519543	-0.245232	-0.376099	28.6352	28.724	29.1088	29.0941	29.1287	28.9808
Color [Black]	A0A0A0MRI2;Q9UNH7	A0A0A0MRI2;Q9UNH7	Sorting nexin-6;Sorting nexin-6, N-terminally processed	SNX6			3	3	3	9.1	9.1	9.1	47.804	0	4.7797	220670000	13	0.373821	0.496932	-0.453526	-0.449711	24.4802	22.9279	24.3114	24.6168	24.2615	24.2017
Color [Black]	A0A0A0MRJ0;Q5VT25;H0Y5V1;A0A0A0MRJ1;H0Y7V8;H0Y6V3;Q6ZMI3;H0Y6R0;A0A0U1RRC3;M0R333;Q09013	A0A0A0MRJ0;Q5VT25;H0Y5V1	Non-specific serine/threonine protein kinase;Serine/threonine-protein kinase MRCK alpha	CDC42BPA			15	15	13	7.2	7.2	6.5	276.43	0	29.399	743080000	40	2.15521	0.314343	0.415181	0.714047	26.2305	26.4121	26.2169	25.9614	25.8704	25.7822
Color [Black]	A0A0A0MRJ6;H7BY58;P22061;F6S8N6;F8WDT3;F8WAV5;F8WAX2;C9J0F2;H7C4X2	A0A0A0MRJ6;H7BY58;P22061;F6S8N6	Protein-L-isoaspartate O-methyltransferase;Protein-L-isoaspartate(D-aspartate) O-methyltransferase	PCMT1			6	6	6	27.4	27.4	27.4	30.315	0	75.836	1153000000	19	0.0414947	0.913219	0.0498269	0.0548245	26.3552	26.7963	27.2368	26.1247	26.9252	27.1889
Color [Black]	F8W8M4;A0A0A0MRL6;O14639;J3QSX6;H0Y7N6;F6XFR5	F8W8M4;A0A0A0MRL6;O14639;J3QSX6;H0Y7N6;F6XFR5	Actin-binding LIM protein 1	ABLIM1			5	5	5	11	11	11	81.104	0	17.599	486410000	13	0.114094	0.777244	-0.128649	-0.14149	24.7732	25.9595	25.7108	25.6083	25.2773	25.9439
Color [Black]	A0A0A0MRM8;A0A0D9SGC1;E7EW20;Q9UM54	A0A0A0MRM8;A0A0D9SGC1;E7EW20;Q9UM54	Unconventional myosin-VI	MYO6			13	13	13	14	14	14	145.01	0	34.694	871200000	64	0.433343	0.665987	0.139358	0.21854	26.4705	26.3422	26.4637	26.5007	26.048	26.3097
Color [Black]	A0A0A0MRM9;Q14978;S4R402;S4R349	A0A0A0MRM9;Q14978	Nucleolar and coiled-body phosphoprotein 1	NOLC1			5	5	4	9.5	9.5	8.1	74.543	0	18.033	1222600000	34	0.965821	0.183699	-0.813194	-0.909265	25.934	25.8551	26.9469	26.7617	27.3793	27.0346
Color [Black]	A0A0A0MRP0;Q8IWC1	A0A0A0MRP0;Q8IWC1	MAP7 domain-containing protein 3	MAP7D3			5	5	5	7.2	7.2	7.2	90.131	0	13.423	259310000	10	0.904585	0.114169	-1.27413	-1.10102	22.762	24.6568	22.6474	24.5305	24.5566	24.8014
Color [Black]	A0A0A0MRT6;Q8IZP0;B6VEX4;B7Z836;H0Y6B5	A0A0A0MRT6;Q8IZP0;B6VEX4	Abl interactor 1	ABI1			7	7	5	16	16	12.2	51.769	0	69.727	1261200000	46	1.93363	0.149529	0.658508	1.01385	27.3918	27.3293	27.2808	26.7925	26.8486	26.3852
Color [Black]	E7EMV7;A0A0A0MRZ4;Q15025;H0YC17;E7EW15	E7EMV7;A0A0A0MRZ4;Q15025;H0YC17	TNFAIP3-interacting protein 1	TNIP1			4	4	4	10.2	10.2	10.2	55.697	0	9.6525	236960000	17	0.223395	0.604483	0.261021	0.272965	24.4641	24.4554	24.6278	24.8705	23.3718	24.522
Color [Black]	A0A0A0MS41;A0A1P0AYU5;Q9BWM7;S4R3N9	A0A0A0MS41;A0A1P0AYU5;Q9BWM7;S4R3N9	Sideroflexin;Sideroflexin-3	SFXN3			6	5	5	26.5	20.6	20.6	35.503	0	10.11	568750000	17	0.377096	0.679779	0.135836	0.208605	25.8225	25.3208	25.6511	25.5301	25.4365	25.4202
Color [Black]	A0A0A0MS54;P22694;A0A087WVC4;B1APG2;B1APF8;B1APF9;B1APG3;B1APF7;B1APG1;B1APG0;P17612;Q15136;K7ERP6;P22612	A0A0A0MS54;P22694;A0A087WVC4;B1APG2;B1APF8;B1APF9;B1APG3;B1APF7;B1APG1;B1APG0;P17612	cAMP-dependent protein kinase catalytic subunit beta;cAMP-dependent protein kinase catalytic subunit alpha	PRKACB;PRKACA			6	6	6	23.2	23.2	23.2	41.308	0	27.981	1138500000	30	1.25557	0.495625	0.277728	0.459949	26.5509	26.7711	26.8344	26.3597	26.5541	26.4094
Color [Black]	A0A0A0MS59;A0A0C4DFX4;Q6ZRS2;A0A087X0E3	A0A0A0MS59;A0A0C4DFX4;Q6ZRS2	Helicase SRCAP	SRCAP			10	10	10	4.6	4.6	4.6	315.61	0	15.521	364960000	38	0.0062091	0.989542	-0.00338809	-0.00498986	24.7385	24.821	24.5985	24.9863	24.7681	24.4138
Color [Black]	J3KNW4;A0A0A0MSG2;Q14192;F8WDA8;U3KQT4;C9J3S8	J3KNW4;A0A0A0MSG2;Q14192	Four and a half LIM domains protein 2	FHL2			15	15	15	50.6	50.6	50.6	44.205	0	95.346	4906300000	146	1.09887	0.567288	0.175746	0.305537	28.858	28.8215	28.8803	28.5359	28.7806	28.7161
Color [Black]	F8W9B8;A0A0A0MSI8;O00471	F8W9B8;A0A0A0MSI8;O00471	Exocyst complex component 5	EXOC5			5	5	5	8.2	8.2	8.2	74.34	0	7.0612	169230000	17	2.52385	0.4977	-0.245477	-0.456171	23.8614	23.9781	23.9101	24.1966	24.1393	24.1501
Color [Black]	A0A0G2JI50;E9PD43;A0A0A0MT02;A0A0A0MSN9;P18615;A2ABK4	A0A0G2JI50;E9PD43;A0A0A0MT02;A0A0A0MSN9;P18615;A2ABK4	Negative elongation factor E	NELFE			4	4	4	25	25	25	27.628	0	7.9578	139860000	16	0.222929	0.648637	-0.193167	-0.230439	24.2623	23.2364	23.7926	23.8686	23.7297	24.2725
Color [Black]	Q9HBD4;A0A0A0MT49;P51532;K7EP28;A0A0U1RRF5	Q9HBD4;A0A0A0MT49;P51532	Transcription activator BRG1	SMARCA4			39	39	24	26.3	26.3	17	188.15	0	323.31	12134000000	286	3.22671	0.501846	-0.231389	-0.442034	30.1262	30.0946	30.0849	30.3201	30.3723	30.3074
Color [Black]	A0A0A0MT60;Q5T1M5;X6RKW4	A0A0A0MT60;Q5T1M5	Peptidyl-prolyl cis-trans isomerase;FK506-binding protein 15	FKBP15			14	14	14	17	17	17	136.27	0	165.98	1682500000	105	0.0665446	0.97734	0.00683212	0.0127513	27.38	27.3577	27.2922	27.289	27.3516	27.3688
Color [Black]	A0A0A0MTB8;Q8NI36	A0A0A0MTB8;Q8NI36	WD repeat-containing protein 36	WDR36			12	12	12	14.2	14.2	14.2	99.365	0	24.286	740480000	31	1.29265	0.228179	-0.609696	-0.845514	25.4983	25.1635	25.8965	26.0737	26.0583	26.2553
Color [Black]	E5RJN7;E7EVI1;A0A0A0MTC4;A0A0A0MTD1;F8VPI7;E7EPX0;A0A0A0MTC6;E7EVJ4;A0A0A0MTC5;E9PH62;Q9NUL3;G5EA18;E5RFK1	E5RJN7;E7EVI1;A0A0A0MTC4;A0A0A0MTD1;F8VPI7;E7EPX0;A0A0A0MTC6;E7EVJ4;A0A0A0MTC5;E9PH62;Q9NUL3;G5EA18	Double-stranded RNA-binding protein Staufen homolog 2	STAU2			4	4	4	16.2	16.2	16.2	34.861	0	4.2112	252370000	12	0.654681	0.454918	-0.394778	-0.510812	24.4808	23.6703	24.4028	24.7496	24.4534	24.5352
Color [Black]	A0A0A0MTH3;Q13418;A0A087WWY6	A0A0A0MTH3;Q13418	Integrin-linked protein kinase	ILK			8	8	8	21.3	21.3	21.3	54.611	0	8.9039	707520000	18	1.03062	0.557639	-0.192155	-0.327044	25.7777	25.8889	26.0773	26.1032	26.1152	26.102
Color [Black]	A0A0A0MTH9;O14981	A0A0A0MTH9;O14981	TATA-binding protein-associated factor 172	BTAF1			14	14	14	10.4	10.4	10.4	206.93	0	39.538	750810000	42	0.502019	0.592589	-0.187687	-0.28291	26.2544	25.8212	25.8206	26.0012	26.2157	26.2423
Color [Black]	U3KQI1;A0A0A0MTJ1;Q14318;U3KQ64	U3KQI1;A0A0A0MTJ1;Q14318;U3KQ64	Peptidyl-prolyl cis-trans isomerase FKBP8	FKBP8			2	2	2	29.1	29.1	29.1	11.019	0	25.025	522770000	24	0.0774128	0.904257	-0.0429637	-0.0617826	25.5619	25.5236	25.8102	25.3279	25.8419	25.8549
Color [Black]	A0A0A0MTL5;Q13309;D6R9R7;D6RAG5	A0A0A0MTL5;Q13309;D6R9R7	S-phase kinase-associated protein 2	SKP2			4	4	4	10.1	10.1	10.1	48.885	0	6.1874	166400000	15	0.475111	0.506174	-0.332269	-0.41361	23.4618	24.1743	24.4577	24.4871	24.2662	24.3372
Color [Black]	A0A0A0MTL6;Q6ZS17;H3BQI5;H3BMG9;H3BSV5;H3BU12	A0A0A0MTL6;Q6ZS17	Protein FAM65A	FAM65A			5	5	5	5.4	5.4	5.4	134.07	0	9.153	279150000	8	0.268136	0.632317	0.190934	0.243284	24.4429	25.4275	24.9539	24.7852	24.7356	24.7308
Color [Black]	A0A0A0MTN0;Q13617;Q5T2B5;Q5T2B7	A0A0A0MTN0;Q13617;Q5T2B5	Cullin-2	CUL2			6	6	6	9.6	9.6	9.6	88.505	0	9.5392	291650000	26	0.645026	0.75057	-0.0872879	-0.15556	24.6448	24.6361	24.588	24.6727	24.6331	24.825
Color [Black]	A0A0A0MTR7;A0A0A0MTC1;Q63HN8;I3L3H9	A0A0A0MTR7;A0A0A0MTC1;Q63HN8	E3 ubiquitin-protein ligase RNF213	RNF213			115	115	115	27.5	27.5	27.5	591.4	0	323.31	14703000000	625	0.0917608	0.969137	0.0118415	0.0216878	30.4896	30.3759	30.3472	30.4003	30.4135	30.3634
Color [Black]	A0A0A0MTS2;P06744;K7EQ48;A0A0J9YXP8;A0A0J9YX90;A0A0J9YYH3;CON__Q3ZBD7;K7ENA0;K7EPY4	A0A0A0MTS2;P06744;K7EQ48;A0A0J9YXP8;A0A0J9YX90;A0A0J9YYH3	Glucose-6-phosphate isomerase	GPI			7	7	7	16.6	16.6	16.6	64.824	0	15.803	696440000	28	0.617778	0.719024	-0.0988534	-0.172853	26.0978	25.9079	25.8817	26.016	26.0772	26.0908
Color [Black]	A0A0A6YYJ8;Q9Y383;A8MYV2;Q9NQ29;B8ZZ10;B8ZZ12;B8ZZ09	A0A0A6YYJ8;Q9Y383	Putative RNA-binding protein Luc7-like 2	LUC7L2			11	11	11	27.9	27.9	27.9	54.223	0	114.14	3742700000	131	0.648427	0.51612	-0.26283	-0.384709	28.2965	28.3176	27.8048	28.5157	28.4285	28.263
Color [Black]	A0A0B4J1Z1;C9JAB2;Q16629	A0A0B4J1Z1;C9JAB2;Q16629	Serine/arginine-rich splicing factor 7	SRSF7			5	4	4	37.2	37.2	37.2	15.763	0	7.572	796690000	14	0.565303	0.572412	-0.197481	-0.301418	26.3611	26.1791	25.9107	26.5037	26.2185	26.3212
Color [Black]	A0A0B4J2E5;Q15269;C9J544	A0A0B4J2E5;Q15269	Periodic tryptophan protein 2 homolog	PWP2			5	5	4	7	7	5.5	102.45	0	6.6924	160020000	14	0.118111	0.774546	0.128271	0.143256	23.6319	23.5644	24.7231	24.0733	23.6476	23.8138
Color [Black]	F6S314;E2QRJ6;A6NFM0;A0A0B4J2F8;Q9H1A7;Q9GZM3;P52435;F8WF84	F6S314;E2QRJ6;A6NFM0;A0A0B4J2F8;Q9H1A7;Q9GZM3;P52435;F8WF84	DNA-directed RNA polymerase II subunit RPB11-b2;DNA-directed RNA polymerase II subunit RPB11-b1;DNA-directed RNA polymerase II subunit RPB11-a	POLR2J;POLR2J3;POLR2J2			2	2	2	9.5	9.5	9.5	17.118	0	7.7214	244040000	9	0.830006	0.362276	-0.49688	-0.639034	24.4623	24.7632	24.2312	24.5874	24.9729	25.3871
Color [Black]	A0A0C4DFM7;Q5TAX3;E9PKX1;H0YDJ1;H0YEE8;E9PJN7;E9PQS7;X6R5G7;E9PRG2	A0A0C4DFM7;Q5TAX3	Terminal uridylyltransferase 4	ZCCHC11			19	18	6	15.4	14.8	4.9	185.25	0	35.512	1526900000	91	0.882047	0.679662	0.11706	0.208358	27.0682	27.1455	27.1426	26.9983	27.1011	26.9058
Color [Black]	A0A0C4DFR6;P55735;A8MXL6;E7ERC8	A0A0C4DFR6;P55735;A8MXL6	Protein SEC13 homolog	SEC13			8	8	8	42.2	42.2	42.2	35.857	0	66.12	2539200000	54	0.342972	0.913421	-0.0298405	-0.0556706	27.9194	28.0358	27.9518	27.9989	28.0155	27.9821
Color [Black]	A0A0C4DFT3;Q12959;E7EQD7;B4E2H8;H7C166;C9J110;F2Z2L0;C9IYP1;C9JUA9;C9JN61;C9JCP6;A8MUT6	A0A0C4DFT3;Q12959;E7EQD7	Disks large homolog 1	DLG1			8	8	7	14.2	14.2	12.9	99.813	0	16.719	247130000	20	0.844312	0.396328	0.460683	0.611535	25.1966	25.1766	24.6004	24.7951	24.2389	24.5575
Color [Black]	E7ENN3;A0A0C4DG40;Q8NF91;F5GXQ8;A0A087WYJ5;F5GYQ7;F5H4Q0	E7ENN3;A0A0C4DG40;Q8NF91	Nesprin-1	SYNE1			6	5	5	0.7	0.6	0.6	964.83	0	4.2801	1966600000	7	0.399838	0.558846	0.234691	0.31359	28.2254	27.4768	27.5225	27.5536	27.5694	27.3977
Color [Black]	A0A0C4DG89;Q7L014;F2Z2G0	A0A0C4DG89;Q7L014	Probable ATP-dependent RNA helicase DDX46	DDX46			18	18	18	21.1	21.1	21.1	117.46	0	89.339	1840100000	99	0.679038	0.807231	-0.0665843	-0.122272	27.4631	27.4233	27.3557	27.543	27.4404	27.4583
Color [Black]	A0A0C4DGA6;Q14527;H7C5K0	A0A0C4DGA6;Q14527	Helicase-like transcription factor	HLTF			10	10	10	14	14	14	113.86	0	131.83	1166000000	67	1.76329	0.511119	-0.216805	-0.390423	26.4972	26.4027	26.41	26.656	26.7322	26.5721
Color [Black]	E7EW69;E7EX04;A0A0C4DGC2;Q9P0V9;F5GYV2;C9JEW2;C9JNR7;F5H1F2	E7EW69;E7EX04;A0A0C4DGC2;Q9P0V9	Septin-10	SEPT10;GDNF			9	9	8	31.6	31.6	27.3	52.145	0	201.34	2366700000	90	0.559736	0.660378	0.136471	0.224401	27.9975	27.7598	27.6671	27.7358	27.5851	27.6941
Color [Black]	A0A0C4DGG1;Q9UKS6;E9PIY1;E9PJ33;E9PJ75;E9PNM9	A0A0C4DGG1;Q9UKS6;E9PIY1	Protein kinase C and casein kinase substrate in neurons protein 3	PACSIN3			5	5	5	16.5	16.5	16.5	46.494	0	9.4459	491450000	27	0.106793	0.855181	0.0646909	0.0900247	25.6149	25.2547	25.8547	25.5244	25.7308	25.2749
Color [Black]	F5GWX5;A0A0C4DGG9;Q14839;F5H6N4;K7EPV1;K7ESA5	F5GWX5;A0A0C4DGG9;Q14839	Chromodomain-helicase-DNA-binding protein 4	CHD4			54	54	41	32.8	32.8	25.7	217.1	0	323.31	12937000000	352	1.45	0.517619	-0.220086	-0.385771	30.1791	30.0145	30.0354	30.2641	30.3907	30.2345
Color [Black]	A0A0C4DGS1;P39656;U3KQ84	A0A0C4DGS1;P39656;U3KQ84	Dolichyl-diphosphooligosaccharide--protein glycosyltransferase 48 kDa subunit	DDOST			4	4	4	9.3	9.3	9.3	48.799	0.00094757	3.5487	304400000	7	0.975159	0.108627	1.32499	1.16568	24.8717	24.8347	24.7332	22.7147	24.748	23.0021
Color [Black]	A0A0C4ZN30;Q8N2H9;U3KQ22;H0YHM7;A0A087WZB3	A0A0C4ZN30;Q8N2H9	E3 ubiquitin-protein ligase pellino homolog 3	KIR2DS4;PELI3			11	11	4	11.5	11.5	5.9	160.06	0	37.018	681140000	51	0.00406019	0.993169	-0.00190353	-0.0029132	26.0721	26.1877	25.8832	26.0168	26.2809	25.8511
Color [Black]	A0A0D9SES8;H0YKT5;H0YKN8;H0YL70;Q04726;F5H7D6;H0YNT2;H0YNI7;H0YLI3;H0YKH0;H0YLW9;K7EJR7	A0A0D9SES8;H0YKT5;H0YKN8;H0YL70;Q04726;F5H7D6;H0YNT2;H0YNI7	Transducin-like enhancer protein 3	TLE3			8	8	4	14.1	14.1	7.3	83.183	0	39.949	923340000	43	0.182593	0.848295	-0.0597369	-0.0956346	26.8329	26.4887	26.4573	26.5876	26.6866	26.6839
Color [Black]	A0A0D9SFB3;A0A0D9SG12;A0A0D9SF53;O00571;O15523;A0A0J9YVQ7;A0A0J9YYH6;C9J081;B4DLA0;C9J8G5;A0A087WX09;A0A087WVZ1;D6RCM4;Q9NQI0;H0Y960	A0A0D9SFB3;A0A0D9SG12;A0A0D9SF53;O00571;O15523	ATP-dependent RNA helicase DDX3X;ATP-dependent RNA helicase DDX3Y	DDX3X;DDX3Y			37	37	36	58.3	58.3	56.6	70.839	0	323.31	69346000000	396	1.04089	0.698105	0.101933	0.18669	32.6936	32.7576	32.7418	32.5544	32.6339	32.6989
Color [Black]	A0A0D9SF60;Q99569;E7EMY7;E7EST6;B4DRK2;E9PHB5;E7EPC8;Q9UQB3	A0A0D9SF60;Q99569	Plakophilin-4	PKP4			10	10	10	10.8	10.8	10.8	133.97	0	20.594	282100000	17	0.772874	0.530529	0.231779	0.363204	25.1606	24.8437	24.8017	24.7938	24.5459	24.771
Color [Black]	A0A0D9SFK2;Q92614;H0YEV9;A0A1B0GWJ6	A0A0D9SFK2;Q92614	Unconventional myosin-XVIIIa	MYO18A			13	13	13	7.6	7.6	7.6	231.1	0	24.314	575210000	36	0.305893	0.816586	0.0696093	0.117446	25.6462	25.7496	25.5431	25.6348	25.6598	25.4355
Color [Black]	Q5JRC6;A0A0D9SGE8;Q8IWS0	Q5JRC6;A0A0D9SGE8;Q8IWS0	PHD finger protein 6	PHF6			7	7	7	29	29	29	36.43	0	27.455	984380000	45	0.528053	0.617838	-0.163429	-0.256874	26.1625	26.4712	26.2517	26.6555	26.3236	26.3966
Color [Black]	A0A140T8Z0;A0A0G2JH68;O60610;H9KV28;B4E2I7;E5RJ79	A0A140T8Z0;A0A0G2JH68;O60610;H9KV28	Protein diaphanous homolog 1	DIAPH1			31	31	31	29.1	29.1	29.1	140.3	0	323.31	14995000000	226	0.880407	0.56908	0.180902	0.303681	30.7413	30.5638	30.4689	30.3223	30.4042	30.5048
Color [Black]	A0A0G2JHC2;Q6NYC8	A0A0G2JHC2;Q6NYC8	Phostensin	PPP1R18			9	9	9	24.8	24.8	24.8	68.041	0	25.527	1201100000	44	0.877905	0.466632	0.337747	0.497312	27.1881	27.0758	26.8231	26.5883	26.9738	26.5117
Color [Black]	A0A0G2JI40;O95870;F2Z3H2	A0A0G2JI40					11	11	3	11.7	11.7	3.3	156.85	0	58.306	846430000	30	0.450007	0.61699	-0.17187	-0.258688	26.0543	26.1247	26.2387	26.0578	26.282	26.5936
Color [Black]	A0A0G2JIS2;A2ABF8;A0A0G2JIR1;A2ABF9;A0A0G2JK64;Q96KQ7;A0A0G2JRR0;A0A0G2JRN8;H0Y4K5	A0A0G2JIS2;A2ABF8;A0A0G2JIR1;A2ABF9;A0A0G2JK64;Q96KQ7;A0A0G2JRR0;A0A0G2JRN8	Histone-lysine N-methyltransferase EHMT2	EHMT2			21	21	21	20.5	20.5	20.5	129.03	0	78.312	1626600000	111	0.890718	0.750118	-0.0841026	-0.154597	27.1001	27.0176	27.0487	27.1591	27.1914	27.0682
Color [Black]	A0A0G2JIW1;P0DMV9;P0DMV8	A0A0G2JIW1;P0DMV9;P0DMV8	Heat shock 70 kDa protein 1B;Heat shock 70 kDa protein 1A	HSPA1B;HSPA1A			32	29	7	60.1	56.7	12.9	70.108	0	323.31	53166000000	399	0.294264	0.909835	0.0316353	0.0582008	32.3761	32.3613	32.2935	32.3801	32.2614	32.2945
Color [Black]	A0A0G2JK02;A0A087WZG9;A0A087WXK2;A0A087WUL4;A0A087WX23;Q86TG7	A0A0G2JK02;A0A087WZG9;A0A087WXK2;A0A087WUL4;A0A087WX23;Q86TG7	Retrotransposon-derived protein PEG10	PEG10			6	3	3	9.2	4.3	4.3	112.06	0	7.5088	131010000	12	0.172354	0.728181	0.132975	0.167902	23.3566	23.7167	23.7578	24.0027	23.2253	23.2041
Color [Black]	A0A0G2JL47;A0A0G2JK23;Q6PID9;P46379;F6S6P2;X6REW1;A0A0G2JJM1;F6U1F2;F6XTU0;A0A0G2JJR8;A0A1B0GX79;F6WML8;F6VEM6;F6U341;F6UR09;F6X9W3;H0Y4L1;F6TC96;H0Y710	A0A0G2JL47;A0A0G2JK23;Q6PID9;P46379	Large proline-rich protein BAG6	ACAN;BAG6			10	10	10	16.9	16.9	16.9	113.46	0	41.194	1179600000	40	0.383512	0.89055	0.0384267	0.0708785	26.8018	26.7744	26.7828	26.7528	26.674	26.817
Color [Black]	A0A0G2JLV5;Q96EB1;E9PPJ9	A0A0G2JLV5;Q96EB1	Elongator complex protein 4	ELP4			6	6	6	10.9	10.9	10.9	80.751	0	6.7806	329140000	17	0.0459925	0.953826	-0.0213559	-0.0324166	24.8231	25.1714	24.6676	24.881	25.015	24.8303
Color [Black]	H0Y6K2;A0A0G2JNJ5;P47756;B1AK85	H0Y6K2;A0A0G2JNJ5;P47756;B1AK85	F-actin-capping protein subunit beta	BRD2;CAPZB			17	17	17	12.1	12.1	12.1	131.99	0	70.137	5136000000	65	0.515942	0.679293	0.126135	0.20771	28.6919	28.9	28.8523	28.5243	28.7216	28.8197
Color [Black]	A0A0G2JNZ2;A0A0G2JPP5;Q14160;A0A0G2JMS7;H0YCG0;Q5T0G3;Q9BTT6	A0A0G2JNZ2;A0A0G2JPP5;Q14160;A0A0G2JMS7	Protein scribble homolog	SCRIB			27	27	25	28	28	25.6	174.91	0	98.982	3234000000	100	1.96764	0.363255	0.371966	0.638513	28.4237	28.4357	28.4693	27.9438	28.0464	28.2226
Color [Black]	A0A0G2JPW5;A0A0G2JQX1;A0A0G2JSA7;A0A087X1Z1;Q96RT8;A0A0G2JS51;A0A087WVZ8;A0A0G2JQK2;A0A087WVL9	A0A0G2JPW5					30	5	5	20.3	4.4	4.4	165.39	0	12.427	342600000	17	0.0481714	0.971589	-0.00977008	-0.0171553	24.9961	25.1037	25.094	25.0758	25.1783	24.969
Color [Black]	B0QYV1;A0A0G2JRA5;O43251;I3L1D4;F8VR27;F8VZY7;B0QYY4;A0A087X2B1;B7Z1U7;F8VZG9;S4R469;J3KNW3;Q9NWB1;A0A0G2JSB3;B0QYY7;B0QYY6;A0A0G2JRD1;S4R3K7;J3QQZ2;J3QRF4;F8VRS4;A6NFN3;F5H0M1	B0QYV1;A0A0G2JRA5;O43251;I3L1D4;F8VR27;F8VZY7;B0QYY4;A0A087X2B1;B7Z1U7;F8VZG9;S4R469;J3KNW3;Q9NWB1;A0A0G2JSB3;B0QYY7;B0QYY6;A0A0G2JRD1;S4R3K7;J3QQZ2;J3QRF4;F8VRS4;A6NFN3	RNA binding protein fox-1 homolog;RNA binding protein fox-1 homolog 2;RNA binding protein fox-1 homolog 1;RNA binding protein fox-1 homolog 3	RBFOX2;RBFOX1;RBFOX3			6	6	6	20.4	20.4	20.4	37.865	0	26.582	1449600000	51	0.858524	0.600637	0.162427	0.276258	27.2981	27.2547	27.0273	27.0832	27.0038	27.0057
Color [Black]	A0A0J9YWB6;Q9Y5B0;A0A0J9YWJ4;K7EJD2;A0A0A0MR03;K7EPW4	A0A0J9YWB6;Q9Y5B0;A0A0J9YWJ4;K7EJD2;A0A0A0MR03	RNA polymerase II subunit A C-terminal domain phosphatase	CTDP1			6	6	6	10.6	10.6	10.6	87.191	0	15.843	236930000	21	0.69025	0.659536	-0.13084	-0.223165	24.3042	24.3131	24.5641	24.5213	24.5025	24.5501
Color [Black]	E9PJ24;F8WEF5;A0A0J9YYB5;A0A0J9YWD5;B7ZM65;Q9P1Y6;A0A0J9YX88	E9PJ24;F8WEF5;A0A0J9YYB5;A0A0J9YWD5;B7ZM65;Q9P1Y6;A0A0J9YX88	PHD and RING finger domain-containing protein 1	PHRF1			5	4	4	3.3	2.9	2.9	178.22	0	9.3491	745760000	15	0.358174	0.36338	1.18081	0.630344	25.9678	26.1312	25.9376	22.0875	26.1878	26.2189
Color [Black]	A0A0J9YXM6;Q562E7;E9PDG3	A0A0J9YXM6;Q562E7	WD repeat-containing protein 81	WDR81			8	8	8	5.8	5.8	5.8	211.57	0	17.948	396800000	34	0.0806433	0.943444	0.0231743	0.03853	25.3007	25.2089	24.9948	25.2252	25.0674	25.1422
Color [Black]	A0A0J9YXN7;Q96Q06	A0A0J9YXN7;Q96Q06	Perilipin-4	PLIN4			55	55	55	61.4	61.4	61.4	136.02	0	323.31	55089000000	451	0.100278	0.914221	0.0334702	0.0540006	32.017	32.2819	32.1647	32.0408	32.0176	32.3048
Color [Black]	J3QT77;A0A0J9YYG4;Q3KZ29;Q15165;A0A0J9YXU7;A0A0J9YYJ1;Q6ZWG5	J3QT77;A0A0J9YYG4;Q3KZ29;Q15165	Serum paraoxonase/arylesterase 2	PON2;DO			3	3	3	16.7	16.7	16.7	37.98	0	5.103	312300000	24	0.0934574	0.871856	-0.0579135	-0.0803026	24.6974	25.0677	24.7805	24.5374	25.1738	25.0082
Color [Black]	E3W994;A0A0U1RQI6;E7ERI8;E7EW49;J3KR49;O75122;B3KR06;E7ENG2;C9J668;H7C4X8;H7C5M8;D6RBU8;H7C4I5	E3W994;A0A0U1RQI6;E7ERI8;E7EW49;J3KR49;O75122	CLIP-associating protein 2	CLASP2			14	10	10	15.6	12.1	12.1	138.86	0	38.886	787430000	45	0.254191	0.813397	0.0738449	0.120001	26.3013	26.1365	26.417	26.232	26.3411	26.0602
Color [Black]	A0A0U1RQK7;A0A0A0MSA7;O43432	A0A0U1RQK7;A0A0A0MSA7;O43432	Eukaryotic translation initiation factor 4 gamma 3	EIF4G3			17	13	13	11.7	9.6	9.6	195.27	0	28.801	820440000	60	0.243097	0.693482	-0.137165	-0.189782	25.7509	26.4326	26.2588	26.2277	26.4578	26.1683
Color [Black]	A0A0U1RR22;Q9UNF0;B0QYG7;B0QYG8	A0A0U1RR22;Q9UNF0	Protein kinase C and casein kinase substrate in neurons protein 2	PACSIN2			3	3	3	6.2	6.2	6.2	51.828	0	5.1295	256310000	11	0.435045	0.685456	0.127583	0.20393	24.8558	25.0577	25.0819	24.6711	25.0154	24.9261
Color [Black]	A0A0U1RR27;Q7Z401;H3BTW5	A0A0U1RR27;Q7Z401;H3BTW5	C-myc promoter-binding protein	DENND4A			7	7	7	4.5	4.5	4.5	214.83	0	10.562	275240000	16	0.530598	0.503703	0.318841	0.416971	24.7605	24.5718	24.9644	24.8987	24.0853	24.3562
Color [Black]	A0A0U1RRH6;O94880	A0A0U1RRH6;O94880	PHD finger protein 14	PHF14			17	17	17	24.6	24.6	24.6	106.99	0	52.339	1820700000	69	1.08649	0.524842	-0.218257	-0.367163	27.2838	27.219	27.1761	27.5399	27.5273	27.2665
Color [Black]	A0A0U1RRM1;Q8WXI9;A0A0U1RR30;A0A0U1RRK3;A0A0U1RR34;A0A1B0GW07	A0A0U1RRM1;Q8WXI9;A0A0U1RR30	Transcriptional repressor p66-beta	GATAD2B			12	12	11	30.2	30.2	28.2	63.461	0	100.9	3521200000	91	1.04277	0.579144	-0.16828	-0.292252	28.3453	28.1491	28.1094	28.3412	28.4098	28.3577
Color [Black]	A0A0U1RRM4;K7ER55;P26599;K7EKJ7;K7ELW5;K7ES59;A0A087WUW5;A0A087WU68	A0A0U1RRM4;K7ER55;P26599	Polypyrimidine tract-binding protein 1	ZNF540;PTBP1			14	14	3	35	35	5.4	62.463	0	323.31	16245000000	191	1.95322	0.51837	-0.207126	-0.379065	30.4045	30.5189	30.4486	30.6153	30.6527	30.7253
Color [Black]	A0A140T9T7;Q03518	A0A140T9T7;Q03518	Antigen peptide transporter 1	TAP1			7	7	7	14.2	14.2	14.2	87.175	0	29.492	679320000	60	0.865345	0.807697	-0.0652987	-0.122031	25.8697	25.8887	25.9166	25.9011	26.0132	25.9565
Color [Black]	A0A140TA76;Q8ND56;A0A0G2JQ95;A0A096LP11;K7EMZ9	A0A140TA76;Q8ND56;A0A0G2JQ95;A0A096LP11;K7EMZ9	Protein LSM14 homolog A	LSM14A			2	2	2	6.4	6.4	6.4	38.018	0	4.8613	366240000	11	0.690692	0.305436	0.727169	0.74252	25.1971	25.6406	25.6591	25.1037	23.8721	25.3394
Color [Black]	A0A1B0GTC5;A0A1B0GUC3;A0A1B0GV98;A0A1B0GU26;A0A1B0GTC3;A0A1B0GVH5;Q9C0B1;A0A1B0GTY1;A0A1B0GTI3;A0A1B0GUY7;A0A1B0GTZ8	A0A1B0GTC5					14	6	6	21.8	12.7	12.7	72.746	0	5.4964	236860000	8	1.04735	0.204962	-0.719874	-0.874801	24.6879	24.2237	23.7642	25.2376	24.987	24.6109
Color [Black]	A0A1B0GTJ7;A0A1B0GWJ0;P30566;A0A0A6YY92;A0A096LNY6;A0A1B0GTG9;A0A1B0GWF8;A0A096LNY4;A0A096LNY5;A0A096LNT0;A0A096LP76;B4DEP1;A0A096LP72	A0A1B0GTJ7;A0A1B0GWJ0;P30566;A0A0A6YY92;A0A096LNY6;A0A1B0GTG9;A0A1B0GWF8	Adenylosuccinate lyase	ADSL			6	6	6	19	19	19	54.433	0	9.4756	560540000	18	0.340282	0.472896	-0.601794	-0.488745	23.7616	25.9383	25.9696	25.833	25.7753	25.8666
Color [Black]	A0A1B0GTT1;A0A1B0GVM0;Q9BUH8;G3V2K4;G3V600;G3V536;G3V3S3;G3V3A2	A0A1B0GTT1;A0A1B0GVM0;Q9BUH8	Brain-enriched guanylate kinase-associated protein	BEGAIN			3	3	3	9.3	9.3	9.3	68.229	0	4.7295	135180000	11	0.614334	0.402246	0.540645	0.603994	24.1166	23.7417	24.0857	23.8713	23.7602	22.6906
Color [Black]	A0A1B0GTW1;Q9UDY2;U3KQJ2;B1AN86	A0A1B0GTW1;Q9UDY2	Tight junction protein ZO-2	TJP2			34	34	34	34.3	34.3	34.3	140.73	0	282.07	6904000000	218	2.83988	0.363758	0.3471	0.637576	29.6718	29.794	29.7208	29.3654	29.4339	29.346
Color [Black]	A0A1B0GUA3;Q96EK5;A0A1B0GUH6;A0A0D9SFK7	A0A1B0GUA3;Q96EK5	KIF1-binding protein	KIAA1279			9	9	9	18.6	18.6	18.6	74.783	0	21.673	1122100000	40	0.494798	0.662213	-0.13728	-0.221053	26.6505	26.4077	26.641	26.8856	26.6264	26.5989
Color [Black]	A0A1B0GUA8;Q9H1H9;E7ERX9;H0Y9Z7;H0Y307	A0A1B0GUA8;Q9H1H9	Kinesin-like protein KIF13A	KIF13A			9	9	6	6.6	6.6	4.8	207.22	0	48.454	410370000	43	0.736068	0.586115	0.174429	0.28659	25.2791	25.1181	25.2714	24.8768	25.0632	25.2053
Color [Black]	A0A1B0GUE6;Q9NYY3;F5H0W5	A0A1B0GUE6;Q9NYY3	Serine/threonine-protein kinase PLK2	PLK2			9	9	9	14.5	14.5	14.5	95.151	0	21.368	585810000	32	0.405879	0.747634	0.0942046	0.157418	26.0682	25.7988	25.9458	25.9456	25.7372	25.8474
Color [Black]	A0A1B0GUH9;A0A1P0AZG4	A0A1B0GUH9;A0A1P0AZG4					11	11	11	11.4	11.4	11.4	167.32	0	18.367	576710000	38	0.664739	0.558075	-0.211306	-0.328069	25.4824	25.4407	25.5505	25.6627	25.9632	25.4814
Color [Black]	A0A1B0GV47;Q7Z4S6;H0YHT2;H0YI78;O75037;H0YIM6;Q2M1P5;Q86VH2	A0A1B0GV47;Q7Z4S6	Kinesin-like protein KIF21A	KIF21A			13	13	8	12.5	12.5	7.9	184.71	0	60.835	1174000000	66	0.114653	0.901361	-0.0399704	-0.0637908	26.8006	26.8039	27.1034	26.9785	26.7948	27.0545
Color [Black]	A0A1B0GV57;Q9NYJ8	A0A1B0GV57;Q9NYJ8	TGF-beta-activated kinase 1 and MAP3K7-binding protein 2	TAB2			4	4	4	21.8	21.8	21.8	45.531	0	44.077	288160000	9	0.538766	0.554928	0.218681	0.321998	24.6278	24.9855	24.8789	24.404	24.5427	24.8895
Color [Black]	A0A1B0GV70;Q96N21;I3L4S7	A0A1B0GV70;Q96N21	AP-4 complex accessory subunit tepsin	ENTHD2			6	6	6	18	18	18	62.041	0	16.891	249370000	13	0.955039	0.114175	1.2126	1.10808	24.8016	24.6388	24.98	22.8172	23.2226	24.7428
Color [Black]	A0A1B0GVI7;P35869;E5RGQ2;G3V143;E5RFG4;A9YTQ3	A0A1B0GVI7;P35869	Aryl hydrocarbon receptor	AHR			7	7	7	11.7	11.7	11.7	90.58	0	11.083	318910000	23	0.133381	0.875373	0.0492662	0.0774579	24.8293	25.2	24.9562	24.9962	25.0554	24.7861
Color [Black]	A0A1B0GW95;Q96ST2	A0A1B0GW95;Q96ST2	Protein IWS1 homolog	IWS1			2	2	2	4.7	4.7	4.7	53.912	0.0096354	1.7906	98338000	5	0.744366	0.617003	-0.155518	-0.260985	23.3699	23.1984	23.3254	23.4696	23.3058	23.5849
Color [Black]	A0A1C7CYX1;A0A0A0MSU2;Q6PJG2;C9JYU7;H7C1L3	A0A1C7CYX1;A0A0A0MSU2;Q6PJG2	ELM2 and SANT domain-containing protein 1	ELMSAN1			7	7	7	9	9	9	120.73	0	66.029	478660000	44	0.684121	0.351564	0.594642	0.664177	25.4889	26.3349	25.131	25.1122	24.739	25.3197
Color [Black]	A0A1C7CYX9;Q16555;E9PD68;Q14194;H0YBT4;Q14195	A0A1C7CYX9;Q16555	Dihydropyrimidinase-related protein 2	DPYSL2			12	12	11	28.1	28.1	26.1	73.502	0	65.552	2022500000	62	0.690455	0.592112	0.173808	0.282797	28.0001	27.7711	27.6738	27.7378	27.6587	27.527
Color [Black]	F8WC54;A0AVL1;Q13443	F8WC54;A0AVL1;Q13443	Disintegrin and metalloproteinase domain-containing protein 9	ADAM9			3	3	3	6.2	6.2	6.2	69.323	0	5.3262	100730000	9	0.34428	0.556	0.275578	0.331403	23.8068	24.0559	23.9167	24.2951	23.2747	23.3828
Color [Black]	A0AVT1;H0Y8S8	A0AVT1	Ubiquitin-like modifier-activating enzyme 6	UBA6			20	20	20	23.5	23.5	23.5	117.97	0	80.146	2512600000	108	0.134492	0.905205	0.0372403	0.0618544	27.9867	27.8698	27.8193	27.9982	27.8747	27.6911
Color [Black]	A0JNW5;A0A0C4DGH6	A0JNW5;A0A0C4DGH6	UHRF1-binding protein 1-like	UHRF1BP1L			5	5	5	5.5	5.5	5.5	164.2	0	5.7236	217540000	9	0.0161538	0.968613	-0.0203946	-0.022199	24.6148	24.3759	24.3992	24.7794	25.0015	23.6702
Color [Black]	A0MZ66	A0MZ66	Shootin-1	KIAA1598			15	15	15	29.5	29.5	29.5	71.639	0	64.296	2342000000	136	1.02816	0.687868	0.110533	0.200794	27.7125	27.5807	27.5667	27.4731	27.5412	27.5141
Color [Black]	A1L0T0;M0R026;E9PJS0;M0R1B5;M0QZX5	A1L0T0;M0R026;E9PJS0	Acetolactate synthase-like protein	ILVBL			4	4	2	11.4	11.4	4.6	67.867	0	9.3559	301330000	17	0.558982	0.617035	0.164397	0.260765	24.6764	24.8362	25.0007	24.5609	24.8531	24.6061
Color [Black]	A1X283;G3V144;A0A1B0GUF2	A1X283	SH3 and PX domain-containing protein 2B	SH3PXD2B			8	8	7	11.5	11.5	10.6	101.58	0	10.867	550720000	27	1.14531	0.357375	0.451548	0.658799	26.2219	25.698	25.7318	25.3154	25.574	25.4076
Color [Black]	A2A2Q9;Q9Y312	A2A2Q9;Q9Y312	Protein AAR2 homolog	AAR2			6	6	6	19.3	19.3	19.3	45.034	0	13.821	906760000	29	0.360243	0.875889	-0.0423698	-0.0771717	26.3745	26.3795	26.3087	26.4697	26.3194	26.4007
Color [Black]	B7ZM87;A2RUF3;O75044;A0A075B7B5;Q5VZB4;P0DMP2;P0DJJ0;A0A075B7E6;A0A075B7E9;A0A075B7C8;A0A075B743;E9PDX4;A0A087WW56	B7ZM87;A2RUF3;O75044;A0A075B7B5	SLIT-ROBO Rho GTPase-activating protein 2	SRGAP2			17	17	15	22	22	19.7	120.74	0	79.117	1396800000	67	1.15884	0.49997	0.264004	0.43484	27.4076	27.1452	27.0721	26.9117	26.9103	27.0108
Color [Black]	A5YKK6;H3BMZ2;H3BNB1;H3BVC9;H3BMH0;H3BT18;H3BTH2;H3BU44;H3BR89	A5YKK6	CCR4-NOT transcription complex subunit 1	CNOT1			58	58	58	29.4	29.4	29.4	266.94	0	288.24	8522400000	292	1.46188	0.739402	0.0859737	0.163047	29.8041	29.757	29.7548	29.7045	29.7114	29.6421
Color [Black]	A6NDG6;H3BV17	A6NDG6	Phosphoglycolate phosphatase	PGP			8	8	8	31.2	31.2	31.2	34.006	0	26.089	1131200000	22	0.194709	0.798166	0.0884457	0.131152	26.4202	26.5733	26.1099	26.4364	26.3311	26.0705
Color [Black]	A6NDU8;A0A0C4DGW6	A6NDU8	UPF0600 protein C5orf51	C5orf51			6	6	6	36.1	36.1	36.1	33.62	0	65.048	692180000	24	0.15359	0.831892	0.070329	0.104796	26.271	25.9893	25.8956	26.1446	25.7277	26.0726
Color [Black]	A6NFX8;Q9UKK9;A6NCQ0;A6NJU6;H0YEY4;C9JYY9	A6NFX8;Q9UKK9;A6NCQ0;A6NJU6	ADP-sugar pyrophosphatase	NUDT5			5	5	5	26.3	26.3	26.3	25.895	0	9.3169	215680000	17	0.60138	0.573716	-0.192177	-0.298835	24.5529	24.6965	24.2629	24.5798	24.7048	24.8042
Color [Black]	K7EIJ0;K7ENL2;A6NG10;K7EMC9;Q969T9;K7ESN4;B4DFG2;K7EIN1;K7EIK1	K7EIJ0;K7ENL2;A6NG10;K7EMC9;Q969T9;K7ESN4;B4DFG2;K7EIN1	WW domain-binding protein 2	WBP2			3	3	3	20.4	20.4	20.4	18.224	0.00032819	4.0373	603390000	9	0.481739	0.2432	1.47034	0.805035	26.7445	26.0633	26.2505	26.3811	22.2703	25.9959
Color [Black]	H3BU16;A6NGP5;Q9H910;H3BMT0;H3BTV5;H3BMV3;H3BMM8;B4E1P3	H3BU16;A6NGP5;Q9H910;H3BMT0;H3BTV5;H3BMV3	Hematological and neurological expressed 1-like protein	HN1L			5	5	5	40.7	40.7	40.7	17.603	0	7.2056	442430000	17	0.270195	0.516602	-0.443566	-0.38327	23.8005	25.9404	25.5413	25.5747	25.5356	25.5025
Color [Black]	A6NGW1;O95070;E9PIZ0;C9JST7;E9PS11	A6NGW1;O95070;E9PIZ0;C9JST7	Protein YIF1A	YIF1A			3	3	3	19.1	19.1	19.1	26.377	0	26.208	326580000	19	0.313494	0.502979	0.50327	0.435293	25.2535	25.1048	25.1116	23.3465	25.2468	25.3668
Color [Black]	A6NHB5;Q14202;A6NHN7;A6NL54	A6NHB5;Q14202;A6NHN7	Zinc finger MYM-type protein 3	ZMYM3			26	25	25	25.7	25	25	152.6	0	117.82	4012500000	172	1.93424	0.612881	-0.140445	-0.264057	28.3698	28.3345	28.2982	28.5222	28.4424	28.4593
Color [Black]	A6NHR9;J3KTL8;J3QSH1	A6NHR9;J3KTL8	Structural maintenance of chromosomes flexible hinge domain-containing protein 1	SMCHD1			38	38	38	24	24	24	226.37	0	83.959	5165400000	158	1.8997	0.572486	-0.160435	-0.298613	28.6829	28.7919	28.7921	28.9127	28.9038	28.9317
Color [Black]	A6NIW2;Q5JSL3;A0A0J9YW64	A6NIW2;Q5JSL3	Dedicator of cytokinesis protein 11	DOCK11			7	7	7	4	4	4	238.1	0	11.609	183820000	18	1.52472	0.503281	0.235052	0.411519	24.2874	24.1465	24.3335	24.1012	23.9514	24.0098
Color [Black]	A6NIZ1;H0YIW5;H0YE30;Q5T245	A6NIZ1;H0YIW5	Ras-related protein Rap-1b-like protein	WDR90			7	7	3	15.8	15.8	7.2	54.877	0	11.158	636040000	23	0.261293	0.61662	0.213594	0.258643	26.3803	25.5745	26.08	25.3485	25.9895	26.056
Color [Black]	A6NJG2;H7BZ28;C9J686	A6NJG2	Ankyrin repeat domain-containing protein SOWAHD	SOWAHD			27	27	16	33.5	33.5	19	98.271	0	130.44	12959000000	249	1.61353	0.706147	-0.0953439	-0.180901	30.1552	30.1141	30.1724	30.2134	30.2828	30.2315
Color [Black]	A6NMQ1;P09884;A0A087WU64	A6NMQ1;P09884;A0A087WU64	DNA polymerase;DNA polymerase alpha catalytic subunit	POLA1			19	19	19	17.1	17.1	17.1	166.46	0	114.9	1931100000	87	0.463821	0.825438	-0.0624332	-0.11185	27.4355	27.3431	27.4408	27.5652	27.434	27.4074
Color [Black]	A6PW57;Q99755;A6PW58;A2A5X0;A2A3N6	A6PW57;Q99755	Phosphatidylinositol 4-phosphate 5-kinase type-1 alpha	PIP5K1A			3	3	3	8	8	8	61.257	0	19.694	169860000	18	1.28508	0.169048	0.721818	0.945563	23.9274	24.4301	24.1562	23.0342	23.533	23.7812
Color [Black]	S4R3H3;S4R393;S4R410;A7E2V4;H7BZ52;S4R3B3;H7C453;H0YCW2;S4R3U7	S4R3H3;S4R393;S4R410;A7E2V4;H7BZ52;S4R3B3;H7C453	Zinc finger SWIM domain-containing protein 8	ZSWIM8			12	12	12	11.8	11.8	11.8	178.85	0	26.578	677670000	37	0.626856	0.712131	0.101466	0.177124	26.0768	26.1127	26.2361	26.0141	26.1453	25.9618
Color [Black]	Q5TIG5;A8MQ02;J3KN01;P55196;F8W9I4;E9PFY5	Q5TIG5;A8MQ02;J3KN01;P55196	Afadin	MLLT4			4	4	4	2.8	2.8	2.8	189.15	0	4.8553	669190000	16	1.68376	0.274514	0.483545	0.766983	26.3612	26.2141	26.4547	26.0606	25.8373	25.6813
Color [Black]	A8MUS3;H7BY10;K7EJV9;K7ERT8;K7EMA7	A8MUS3;H7BY10;K7EJV9;K7ERT8;K7EMA7		RPL23A			11	10	2	23.5	19.9	5.4	43.949	0	22.301	8575500000	85	0.069106	0.954439	-0.020326	-0.0337197	29.3927	29.7054	29.6906	29.6015	29.6043	29.644
Color [Black]	A8MXK4;Q9Y448;H0YKF8;H0YLA7;H0YM11	A8MXK4;Q9Y448	Small kinetochore-associated protein	RPS9;KNSTRN			6	3	3	15.9	11.3	11.3	46.158	0	8.6211	286030000	16	0.2077	0.797734	-0.0863908	-0.13071	24.881	24.8057	24.3952	24.6698	24.8219	24.8494
Color [Black]	A8MXP9;A0A0R4J2E8;P43243;D6REM6;D6R991;H0Y8T4;Q68E03;D6RBI2;D6RE02;D6RIA2;D6RAM9;D6R8Z5;D6RBK5;D6RAY2;D6RCM3;D6REK4	A8MXP9;A0A0R4J2E8;P43243;D6REM6;D6R991	Matrin-3	MATR3			26	26	17	39.4	39.4	24.6	99.966	0	323.31	20043000000	300	2.42361	0.499041	-0.234203	-0.434737	30.9509	30.8945	30.884	31.0804	31.1886	31.1632
Color [Black]	A8MZF9;P55039;J3QKW7;J3QRI9;J3KRL5;J3QR71;J3QL90;J3QKV7;J3QLF3	A8MZF9;P55039;J3QKW7;J3QRI9	Developmentally-regulated GTP-binding protein 2	DRG2			7	6	6	21.9	19.8	19.8	38.129	0	9.1459	557850000	20	0.15235	0.873223	0.049511	0.0796852	25.6011	25.5973	25.8033	25.4178	25.735	25.7003
Color [Black]	M0R088;E9PCT1;A9Z1X7;Q8IYB3;M0R1E7;M0QXG5	M0R088;E9PCT1;A9Z1X7;Q8IYB3;M0R1E7;M0QXG5	Serine/arginine repetitive matrix protein 1	SRRM1			2	2	2	4.3	4.3	4.3	78.139	0.0012334	3.2838	162480000	21	0.359583	0.616934	-0.185067	-0.259013	23.8612	23.6177	23.4526	23.6908	23.6125	24.1834
Color [Black]	B0QY89;Q9Y262;B0QY90;C9JHP4;C9K0Q7;H7C3A0;H0Y7E6	B0QY89;Q9Y262;B0QY90	Eukaryotic translation initiation factor 3 subunit L	EIF3L			26	26	26	47.9	47.9	47.9	70.901	0	323.31	9938000000	236	0.835328	0.936614	-0.0212828	-0.0415828	30.0578	30.0196	30.0379	30.0664	30.0518	30.0608
Color [Black]	B0QYD3;Q9UH17;P31941	B0QYD3;Q9UH17	DNA dC->dU-editing enzyme APOBEC-3B	APOBEC3B			6	6	6	15.9	15.9	15.9	57.208	0	9.3575	661350000	28	0.0382391	0.972646	-0.00966708	-0.0165025	25.8443	25.8618	26.0563	25.9963	25.9681	25.827
Color [Black]	B0QYK0;Q01844;A0A0D9SFL3;C9JGE3	B0QYK0;Q01844;A0A0D9SFL3;C9JGE3	RNA-binding protein EWS	EWSR1			8	8	2	17	17	7	64.929	0	59.201	5414800000	94	0.00022155	0.999704	-0.000113169	-0.000169816	29.3913	29.3203	29.0794	29.4015	29.4002	28.9896
Color [Black]	B0QYW5;F6RTR7;O43808;F8WE74	B0QYW5;F6RTR7;O43808;F8WE74	Peroxisomal membrane protein PMP34	SLC25A17			3	3	3	17.3	17.3	17.3	25.721	0.00095117	3.6098	370090000	23	0.0227456	0.967302	0.0178	0.0233786	24.9637	25.2197	24.7403	24.9304	24.5867	25.3532
Color [Black]	F2Z2V0;B0QZ18;Q99829;A6PVH9;Q5JX45;E7ENH5;Q5JX58;Q5JX59;Q5JX61;Q5JX60;Q5JX44;Q5JX52;Q5JX56;Q5JX54;E7EV27;Q5JX55;H0Y524;Q5JX57	F2Z2V0;B0QZ18;Q99829;A6PVH9;Q5JX45;E7ENH5;Q5JX58;Q5JX59;Q5JX61;Q5JX60;Q5JX44;Q5JX52	Copine-1	CPNE1			7	7	7	14.6	14.6	14.6	58.634	0	9.4662	711920000	32	0.167155	0.835286	-0.0672353	-0.103169	25.9643	26.1184	25.9979	25.9354	25.9647	26.3822
Color [Black]	B1AH87;P30536	B1AH87;P30536	Translocator protein	TSPO			3	3	3	36.4	36.4	36.4	11.896	0	36.96	2772000000	35	0.242424	0.835527	-0.06169	-0.102744	27.6725	27.8697	27.9117	27.7624	27.8779	27.9986
Color [Black]	B1AHD1;P55769	B1AHD1;P55769	NHP2-like protein 1;NHP2-like protein 1, N-terminally processed	NHP2L1			6	6	6	45.5	45.5	45.5	14.627	0	19.195	1136600000	36	1.0042	0.36321	-0.467072	-0.650325	25.971	26.1403	26.6098	26.9174	26.6193	26.5856
Color [Black]	B1AJY7;O75832;B1AJY5;B1AJY6	B1AJY7;O75832;B1AJY5	26S proteasome non-ATPase regulatory subunit 10	PSMD10			4	4	4	32.6	32.6	32.6	20.808	0	5.3114	187260000	14	0.53356	0.498914	0.328484	0.425852	24.1926	24.882	24.1701	23.9045	23.9977	24.3571
Color [Black]	B1AKD8;Q5TZA2;A0A087WW81	B1AKD8;Q5TZA2	Rootletin	CROCC			3	3	3	2	2	2	149.06	0.006462	2.0161	786220000	9	0.393218	0.558938	0.238664	0.315592	26.2881	26.74	26.1159	25.9797	25.9536	26.4946
Color [Black]	B1AKJ5;O43847;G3V1R5;F5H7V1	B1AKJ5;O43847;G3V1R5;F5H7V1	Nardilysin	NRD1			18	18	10	17.7	17.7	10.4	139.41	0	50.487	2206600000	139	0.0957048	0.954145	0.0189419	0.033186	27.6488	27.57	27.5406	27.5871	27.6655	27.45
Color [Black]	B1AKN7;B1AKN5;B1AKN8;Q12857;B1AKN6;S4R3K4;S4R3W2	B1AKN7;B1AKN5;B1AKN8;Q12857;B1AKN6;S4R3K4	Nuclear factor 1;Nuclear factor 1 A-type	NFIA			6	3	2	14.8	7.7	5.6	51.451	0	7.0179	514730000	24	0.520351	0.556604	-0.225392	-0.326528	25.577	25.753	25.1253	25.7812	25.6711	25.6791
Color [Black]	B1AL69;Q7L3B6	B1AL69;Q7L3B6	Hsp90 co-chaperone Cdc37-like 1	CDC37L1			2	2	2	8.8	8.8	8.8	35.58	0.00064205	3.7606	275800000	7	0.525818	0.404498	0.613501	0.605482	25.0388	24.9764	24.9947	24.7862	23.3723	25.011
Color [Black]	B1ALK7;Q14155;E7EUY6;E9PDQ5;E7EU80;C9JDI6;B1ANY6;E7ENL8;Q15052;C9JAD7;F6SJA5	B1ALK7;Q14155;E7EUY6;E9PDQ5	Rho guanine nucleotide exchange factor 7	ARHGEF7			12	12	12	22.6	22.6	22.6	79.831	0	28.14	1710500000	41	0.579417	0.694812	0.110539	0.188951	27.369	27.4396	27.4879	27.4326	27.172	27.3603
Color [Black]	B1ANE3;Q99707	B1ANE3;Q99707	Methionine synthase	MTR			4	4	4	5.6	5.6	5.6	91.779	0	6.1731	206620000	20	0.0706058	0.907373	0.0425269	0.0598311	24.093	24.4253	24.1273	24.5173	23.8963	24.1045
Color [Black]	H7C1Q6;H7BXF4;B1PBA3;Q9NXE4;H7C2J2;H7C0W5;H7C235;H7C2E2	H7C1Q6;H7BXF4;B1PBA3;Q9NXE4;H7C2J2;H7C0W5	Sphingomyelin phosphodiesterase 4	SMPD4			3	3	3	4.9	4.9	4.9	83.146	0	4.4628	129230000	14	0.70873	0.498354	0.296925	0.429524	23.9997	24.5025	23.8777	23.8397	23.819	23.8304
Color [Black]	B2RNG4;Q13620;A6NE76	B2RNG4;Q13620	Cullin-4B	TRIM6-TRIM34;CUL4B			18	11	11	11.8	7.8	7.8	207.03	0	32.335	873210000	38	0.215647	0.817754	0.072478	0.114925	25.9596	26.321	26.3274	26.0379	26.1985	26.1542
Color [Black]	B2WTI4;K7EJU9;B2WTI3;Q6NYC1	B2WTI4;K7EJU9;B2WTI3;Q6NYC1	Bifunctional arginine demethylase and lysyl-hydroxylase JMJD6	JMJD6			8	8	8	36.8	36.8	36.8	42.002	0	16.291	809780000	30	0.0999123	0.852403	-0.0703926	-0.0935043	25.6298	26.0951	25.5636	26.0879	25.9493	25.4625
Color [Black]	B3KS98;O15372;A0A087WZK9;E5RJT0;E5RFW7;E5RHC7;E5RH59	B3KS98;O15372;A0A087WZK9;E5RJT0;E5RFW7	Eukaryotic translation initiation factor 3 subunit H	EIF3H			6	2	2	10.7	4.1	4.1	91.403	0	9.1592	338320000	13	0.476307	0.422508	-0.586201	-0.566922	25.2365	25.4224	23.8533	25.0564	25.4679	25.7465
Color [Black]	H0Y5J4;B4DDD6;Q9UJU6	H0Y5J4;B4DDD6;Q9UJU6	Drebrin-like protein	DBNL			5	5	5	18.4	18.4	18.4	40.16	0	22.036	385750000	28	1.83189	0.317371	0.437494	0.72142	25.4977	25.4726	25.5534	25.1041	25.2308	24.8763
Color [Black]	B4DF87;Q13772;B4DZ85	B4DF87;Q13772;B4DZ85	Nuclear receptor coactivator 4	NCOA4			9	9	9	25.1	25.1	25.1	58.313	0	38.914	1264100000	24	0.446498	0.585289	0.198298	0.286995	26.9335	26.535	26.3822	26.6115	26.3438	26.3006
Color [Black]	B4DGU4;P35222	B4DGU4;P35222	Catenin beta-1	CTNNB1			15	10	10	22.6	15.5	15.5	84.765	0	16.389	604480000	30	0.444112	0.66953	0.136672	0.216181	26.1933	25.9072	25.9651	25.706	26.0487	25.9009
Color [Black]	B4DKB2;Q96JP5;H3BTR0	B4DKB2;Q96JP5	E3 ubiquitin-protein ligase ZFP91	ECE1;ZFP91			3	3	3	3.4	3.4	3.4	150.18	0	4.6664	348930000	9	0.322599	0.495029	-0.547454	-0.45757	25.0681	22.9988	24.979	25.0662	24.5564	25.0657
Color [Black]	B4DLC8;P52630	B4DLC8;P52630	Signal transducer and activator of transcription 2	STAT2			5	5	5	17.2	17.2	17.2	52.998	0	12.094	182740000	20	0.68092	0.625716	-0.148594	-0.24799	24.1408	23.9478	24.0948	24.2602	24.3166	24.0524
Color [Black]	B4DQI4;Q96IU4;F8W9U3	B4DQI4;Q96IU4;F8W9U3	Alpha/beta hydrolase domain-containing protein 14B	ABHD14B			5	5	5	30.3	30.3	30.3	19.756	0	10.368	923500000	49	0.806957	0.679359	0.118449	0.208578	26.2885	26.2988	26.3475	26.0926	26.171	26.3159
Color [Black]	B4DR61;P61619;F8W776;Q8TC24;Q9H9S3;H7C1Q9;C9JXC6;H7C069;A6NK38;F2Z2C7;C9JJV4	B4DR61;P61619	Protein transport protein Sec61 subunit alpha isoform 1	SEC61A1			7	7	5	17.8	17.8	15.6	52.949	0	84.606	2341500000	53	1.11092	0.501563	0.273627	0.444325	27.9571	27.8248	27.7615	27.4107	27.7571	27.5546
Color [Black]	B4DTS2;Q9BZL6;D3YTD1;Q96QS1	B4DTS2;Q9BZL6	Serine/threonine-protein kinase;Serine/threonine-protein kinase D2	PRKD2			4	4	3	4.4	4.4	3.5	133.85	0	12.519	163780000	13	0.526049	0.506068	0.3155	0.413043	24.5854	24.2946	24.1937	23.6811	24.4868	23.9593
Color [Black]	B4DUC8;Q13126;F2Z2F3;J3QSB7	B4DUC8;Q13126;F2Z2F3;J3QSB7	S-methyl-5-thioadenosine phosphorylase;Purine nucleoside phosphorylase	MTAP			5	5	5	26	26	26	33.186	0	13.403	626720000	41	0.116916	0.868307	0.055371	0.0823644	25.8372	25.9204	25.9589	26.1828	25.7303	25.6373
Color [Black]	B4DUR8;P49368;Q5SZX6;E9PRC8;E9PQ35;Q5SZW8;E9PM09;Q5SZX9	B4DUR8;P49368	T-complex protein 1 subunit gamma	CCT3			25	25	25	23	23	23	130.13	0	73.414	12788000000	195	0.308961	0.824268	-0.066438	-0.113045	29.9871	30.2165	30.2528	30.1761	30.2087	30.271
Color [Black]	B4DV03;Q14141	B4DV03;Q14141	Septin-6	CCDC163P;SEPT6			7	7	5	17.1	17.1	12.7	68.828	0	76.82	1125900000	72	0.534342	0.553154	0.228786	0.332173	27.125	26.9363	26.6457	26.9275	26.5322	26.561
Color [Black]	B4DWR3;P61758;O60353	B4DWR3;P61758	Prefoldin subunit 3	VBP1			6	6	6	9	9	9	84.56	0	6.2843	660760000	13	0.0217262	0.968785	0.0147394	0.0202924	26.0956	25.5234	26.0727	26.136	25.779	25.7324
Color [Black]	B4DXZ6;P51114;E9PFF5;E7EU85;C9JZE0;C9JY20;C9IZ22;C9JAJ4;H7C4S4;C9J5B4	B4DXZ6;P51114;E9PFF5;E7EU85	Fragile X mental retardation syndrome-related protein 1	FXR1			20	20	18	42.1	42.1	39.5	68.326	0	125.67	5247800000	112	0.152629	0.910091	0.0345186	0.0590613	29.1203	28.8602	28.9173	28.9551	28.9675	28.8718
Color [Black]	B4E1G1;Q9BUN8;E5RGY0	B4E1G1;Q9BUN8;E5RGY0	Derlin-1	DERL1			3	3	3	21.9	21.9	21.9	17.033	0	15.505	2722700000	27	0.122801	0.891845	0.0441017	0.069867	28.0093	27.7948	27.559	27.728	27.724	27.7789
Color [Black]	B4E3L3;Q96RU2;G3V1N5;H0YG96;H0YFX3;H0YFT9;H0YFA0;H0YFD7;F5GZ74	B4E3L3;Q96RU2;G3V1N5	Ubiquitin carboxyl-terminal hydrolase;Ubiquitin carboxyl-terminal hydrolase 28	USP28			10	10	10	13.9	13.9	13.9	105.82	0	14.669	654770000	19	0.654424	0.724754	0.0963198	0.169998	25.9747	25.7593	25.8178	25.7392	25.7887	25.735
Color [Black]	B5MCF9;O00541;B3KXD6;H7C267;H7BYY8	B5MCF9;O00541;B3KXD6	Pescadillo homolog	PES1			16	16	16	32.6	32.6	32.6	66.077	0	32.396	2599400000	91	2.30336	0.312406	-0.399722	-0.699666	27.6317	27.4851	27.5489	28.0106	28.0138	27.8404
Color [Black]	B5MDF5;J3KQE5;P62826;F5H018;H0YFC6;B4DV51	B5MDF5;J3KQE5;P62826;F5H018;H0YFC6	GTP-binding nuclear protein Ran	RAN			13	13	13	40.8	40.8	40.8	26.224	0	323.31	62215000000	193	0.160256	0.910843	-0.0337817	-0.0583316	32.3874	32.5024	32.4258	32.6111	32.4329	32.3729
Color [Black]	B7WPG3;C9IYN3;D6W592;Q8WVV9;H7C464;H7BXH8;C9JJZ7	B7WPG3;C9IYN3;D6W592;Q8WVV9	Heterogeneous nuclear ribonucleoprotein L-like	HNRNPLL;HNRPLL			14	13	13	39.2	37.8	37.8	56.45	0	25.937	1713700000	76	0.0836976	0.934651	-0.0263487	-0.0430927	27.3854	27.1911	27.1888	27.3454	27.3959	27.103
Color [Black]	B7Z2R7;X6RDD7;Q5T8E0;Q5T8D3	B7Z2R7;X6RDD7;Q5T8E0;Q5T8D3	Acyl-CoA-binding domain-containing protein 5	ACBD5			4	4	3	11.1	11.1	9.4	58.792	0	10.332	386860000	21	0.119597	0.885121	0.0467574	0.0727738	25.3282	25.2253	24.9494	25.2491	24.9557	25.158
Color [Black]	B7Z6D5;Q96GQ7;A0A087X059;A0A087WYH5	B7Z6D5;Q96GQ7	Probable ATP-dependent RNA helicase DDX27	DDX27			12	12	12	12.4	12.4	12.4	113.55	0	16.9	834540000	53	0.00455542	0.994912	0.00145721	0.00240967	26.2974	26.212	26.1469	26.3368	26.2861	26.0291
Color [Black]	F8W1R7;J3KND3;G8JLA2;G3V1V0;B7Z6Z4;P60660;F8VPF3;G3V1Y7;F8VZU9;F8W180;H0YI43;F8W1I5;P14649;F8VXL3	F8W1R7;J3KND3;G8JLA2;G3V1V0;B7Z6Z4;P60660;F8VPF3;G3V1Y7;F8VZU9;F8W180	Myosin light polypeptide 6	MYL6			7	7	7	49.7	49.7	49.7	16.29	0	199.18	11153000000	81	2.22689	0.451149	0.286139	0.516871	30.4072	30.3086	30.2538	30.072	30.0603	29.9788
Color [Black]	B7Z7F3;Q9H6Z4;K7EIJ4;K7EN31	B7Z7F3;Q9H6Z4;K7EIJ4	Ran-binding protein 3	RANBP3			6	6	6	15.2	15.2	15.2	52.894	0	13.676	814660000	31	0.941966	0.549796	-0.200703	-0.334694	26.1209	26.2204	25.9439	26.3634	26.3441	26.1798
Color [Black]	B7Z7P8;P62495;I3L492;D6RJE8;D6RCB3	B7Z7P8;P62495	Eukaryotic peptide chain release factor subunit 1	ETF1			13	13	13	36.2	36.2	36.2	47.475	0	90.279	2786500000	97	0.356703	0.845564	0.0548197	0.0972015	28.1577	27.9523	28.0071	28.0136	27.9876	27.9515
Color [Black]	B7ZBM3;Q8IVH2;A2A312;H0Y882;A0A0B4J2F3;E9PFD3;A0A087X299;Q5KS07;C9J0F0;Q9H334	B7ZBM3;Q8IVH2	Forkhead box protein P4	FOXP4			3	3	3	6.4	6.4	6.4	72.286	0	6.9291	163880000	13	1.26529	0.422859	-0.363211	-0.572261	23.9567	23.7139	23.9159	24.0347	24.2193	24.422
Color [Black]	B7ZL14;Q96RU3;H0Y7W6	B7ZL14;Q96RU3;H0Y7W6	Formin-binding protein 1	FNBP1			3	3	3	5.8	5.8	5.8	64.071	0	5.3923	235550000	14	0.876189	0.474168	0.326391	0.484665	24.26	24.6072	24.7311	24.3943	24.0483	24.1766
Color [Black]	B7ZLQ8;Q17RY0;E5RJM0;H0YBG1;E5RFP2;H0Y9D9;J3KN18;Q7Z5Q1;Q8NE35	B7ZLQ8;Q17RY0;E5RJM0	Cytoplasmic polyadenylation element-binding protein 4	CPEB4			5	5	5	10.2	10.2	10.2	77.296	0	14.495	256180000	34	1.57633	0.409993	0.360702	0.596055	24.4857	24.792	24.7758	24.331	24.3788	24.2617
Color [Black]	B7ZM99;G3V5I2;Q9BXJ2;F8WDG3;C9JSU7;A8MY87	B7ZM99;G3V5I2;Q9BXJ2	Complement C1q tumor necrosis factor-related protein 7	MTHFD1L;VTI1B;C1QTNF7			5	5	5	7.3	7.3	7.3	105.89	0	8.8049	232060000	11	0.375006	0.662805	0.14634	0.220515	24.4723	24.2812	24.4255	23.9416	24.4241	24.3742
Color [Black]	B8ZZD4;Q86VP1;H7C3L5	B8ZZD4;Q86VP1	Tax1-binding protein 1	TAX1BP1			8	8	7	9	9	7.4	113.89	0	12.033	320410000	23	0.0997945	0.835905	-0.0814953	-0.102766	24.1396	24.4634	24.9566	24.9372	24.4945	24.3723
Color [Black]	B8ZZK2;O75223;H7BZK5;A0A0B4J1Y4;M0QZK8	B8ZZK2;O75223;H7BZK5	Gamma-glutamylcyclotransferase	GGCT			3	3	3	30.1	30.1	30.1	18.398	0	6.6065	329720000	19	1.13022	0.30899	0.496335	0.702502	24.8665	24.9305	24.7323	24.7354	24.0857	24.2192
Color [Black]	B8ZZN6;P63165;B8ZZJ0;B9A032;Q9NSV5	B8ZZN6;P63165;B8ZZJ0;B9A032;Q9NSV5	Small ubiquitin-related modifier 1	SUMO1;DKFZp434D2030			2	2	2	13	13	13	16.645	0.00064082	3.7452	990430000	20	1.8211	0.36146	-0.376239	-0.635309	26.4139	26.1898	26.2656	26.7898	26.6362	26.572
Color [Black]	B8ZZU8;Q15370;I3L0M9;A0A0B4J296	B8ZZU8;Q15370;I3L0M9	Transcription elongation factor B polypeptide 2	TCEB2			7	7	7	54	54	54	12.527	0	14.975	1679200000	47	0.0879219	0.896338	-0.0451291	-0.0661365	27.2535	27.5304	26.9157	27.2613	27.3559	27.2178
Color [Black]	J3KMX2;B9EGA3;Q92925;J3QWB6;C9JYI7	J3KMX2;B9EGA3;Q92925;J3QWB6	SWI/SNF-related matrix-associated actin-dependent regulator of chromatin subfamily D member 2	SMARCD2			14	13	12	41.7	37.9	35.3	52.238	0	323.31	3477500000	91	1.24072	0.711102	-0.0958646	-0.178758	28.3762	28.318	28.2971	28.4576	28.45	28.3715
Color [Black]	B9EGQ5;M0QXA7;O95785	B9EGQ5;M0QXA7;O95785	Protein Wiz	WIZ			10	10	10	18.6	18.6	18.6	89.054	0	18.103	723920000	39	1.30773	0.335204	-0.446154	-0.676172	25.7518	25.6323	25.3593	25.839	26.0237	26.2192
Color [Black]	B9ZVT1;Q8IXT5;E5RJW8;E5RHG1;E5RJ83;E5RJV8;M0QX65	B9ZVT1;Q8IXT5	RNA-binding protein 12B	RBM12B			5	5	4	3.8	3.8	3.3	176.01	0	5.9246	539830000	23	0.00653285	0.98782	0.00412877	0.00583662	25.2022	25.7106	25.6539	25.4825	25.3113	25.7605
Color [Black]	C4P092;Q9UGV2;F8WBF9;Q5TH29	C4P092;Q9UGV2;F8WBF9	Protein NDRG3	DISC1;NDRG3			6	6	6	13.3	13.3	13.3	90.599	0	7.6652	344920000	9	0.138441	0.869268	0.0521126	0.0815339	25.2414	24.9119	25.1056	24.9448	24.9218	25.2359
Color [Black]	C9J050;C9JEJ2;P49585;C9J2E1;C9JPY0;H7C1T3;C9JVS0;F8WAZ5;H7BZN1;Q9Y5K3;F8WBU2;F2Z2B1	C9J050;C9JEJ2;P49585;C9J2E1;C9JPY0;H7C1T3;C9JVS0;F8WAZ5	Choline-phosphate cytidylyltransferase A	PCYT1A			8	8	8	45.4	45.4	45.4	33.711	0	28.006	1954100000	79	0.0345789	0.970491	-0.0121288	-0.0196069	27.0846	27.1741	27.224	27.3466	26.9653	27.2071
Color [Black]	C9J0I9;Q86WB0;F8WAU5	C9J0I9;Q86WB0	Nuclear-interacting partner of ALK	ZC3HC1			5	5	5	13.1	13.1	13.1	50.562	0	9.5229	600020000	21	0.147142	0.892021	-0.0424798	-0.0699381	25.5415	25.7755	25.6351	25.6366	25.5861	25.8569
Color [Black]	C9J0K6;P30626	C9J0K6;P30626	Sorcin	SRI			8	5	5	57.4	32.3	32.3	17.605	0	13.049	2043600000	41	0.139488	0.875752	-0.0488243	-0.0775615	27.9565	28.0546	27.6469	27.8802	27.9093	28.0149
Color [Black]	C9JE98;C9J0Q5;C9JFD3;Q9Y618;C9J7T7;C9JQE8;C9J330;C9JNV9;H7C184;H7C0P3;H0YGK8	C9JE98;C9J0Q5;C9JFD3;Q9Y618;C9J7T7;C9JQE8	Nuclear receptor corepressor 2	NCOR2			15	14	14	8	7.7	7.7	268.04	0	39.062	1058400000	41	0.592418	0.694315	-0.110782	-0.189835	26.5688	26.6471	26.4649	26.8003	26.5986	26.6141
Color [Black]	C9J2Y9;P30876;C9J4M6	C9J2Y9;P30876;C9J4M6	DNA-directed RNA polymerase;DNA-directed RNA polymerase II subunit RPB2	POLR2B			30	30	30	30.2	30.2	30.2	133.06	0	131.31	3844400000	152	1.33087	0.548642	-0.192526	-0.339136	28.6752	28.4468	28.5169	28.7381	28.7471	28.7312
Color [Black]	C9J381;P20839;C9K0R9	C9J381;P20839	Inosine-5-monophosphate dehydrogenase;Inosine-5-monophosphate dehydrogenase 1	IMPDH1			6	5	5	15.8	14.2	14.2	55.277	0	4.47	335820000	15	0.38048	0.790159	-0.0800273	-0.136013	25.0644	25.2029	24.9632	25.2505	25.1588	25.0613
Color [Black]	C9J5N1;Q9BTE6;K7EQ85;L7N2F4;K7N799	C9J5N1;Q9BTE6;K7EQ85	Alanyl-tRNA editing protein Aarsd1	PTGES3L-AARSD1;AARSD1			8	8	8	19.6	19.6	19.6	55.065	0	13.091	310350000	24	1.66146	0.51038	-0.22017	-0.392915	24.8098	24.8116	24.7084	25.0102	24.9046	25.0755
Color [Black]	C9JA08;Q96D46;C9J0B9;C9IZW9;C9K0C2;C9IY70	C9JA08;Q96D46;C9J0B9	60S ribosomal export protein NMD3	NMD3			8	8	8	23.4	23.4	23.4	60.125	0	23.523	1049500000	48	0.38012	0.700175	-0.11613	-0.184817	26.2783	26.3227	26.4714	26.6687	26.4793	26.2728
Color [Black]	C9JFE4;Q13098;A0A096LP07;A0A096LPJ3;A8K070;J3QQX0;J3QS84;J3QS88;J3KTB0;J3QLE8;J3QLT0;J3QL53;J3KRE8;J3KSA5;J3KRJ4	C9JFE4;Q13098;A0A096LP07;A0A096LPJ3;A8K070	COP9 signalosome complex subunit 1	GPS1			7	7	7	17.6	17.6	17.6	53.371	0	10.731	869890000	29	0.524832	0.706974	-0.106391	-0.180584	26.3862	26.4491	26.2301	26.5445	26.4974	26.3428
Color [Black]	C9JFR7;P99999;CON__P62894	C9JFR7;P99999	Cytochrome c	CYCS			4	4	4	33.7	33.7	33.7	11.333	0	5.251	118300000	15	0.286421	0.544128	0.333579	0.343872	23.6597	23.115	23.8821	23.5517	23.7034	22.4011
Color [Black]	C9JXB8;C9JNW5;P83731	C9JXB8;C9JNW5;P83731	60S ribosomal protein L24	RPL24			6	6	6	41.3	41.3	41.3	14.369	0	12.586	11722000000	63	0.25924	0.85456	0.0532417	0.0915162	29.9879	30.0923	30.1303	29.9677	29.9283	30.1547
Color [Black]	C9JQA1;O60828;H7C053	C9JQA1;O60828	Polyglutamine-binding protein 1	PQBP1			3	3	3	33.3	33.3	33.3	24.935	0	16.72	424330000	24	0.398001	0.572047	-0.220787	-0.300551	25.5839	25.6134	25.3403	25.3501	26.1052	25.7448
Color [Black]	C9JRJ5;Q9UGP4	C9JRJ5;Q9UGP4	LIM domain-containing protein 1	LIMD1			11	11	11	31.9	31.9	31.9	65.534	0	97.997	1769400000	56	1.3151	0.49691	0.272232	0.456044	27.667	27.4638	27.6696	27.4658	27.2595	27.2584
Color [Black]	C9JRZ6;Q9NX63;F8WAR4	C9JRZ6;Q9NX63;F8WAR4	MICOS complex subunit MIC19	CHCHD3			5	5	5	21.1	21.1	21.1	26.694	0	10.927	530400000	29	0.353511	0.648723	0.158208	0.230599	25.7741	25.6108	25.4025	25.5713	25.1346	25.6069
Color [Black]	C9JS50;Q687X5	C9JS50;Q687X5	Metalloreductase STEAP4	STEAP4			5	5	5	21.5	21.5	21.5	38.579	0	95.282	302770000	22	0.717563	0.23852	0.840726	0.811771	25.5138	24.7548	25.0137	23.2792	24.7571	24.7237
Color [Black]	C9JZE3;C9JYJ8;Q9BWE0;E7EVL6	C9JZE3;C9JYJ8;Q9BWE0;E7EVL6	Replication initiator 1	REPIN1			3	3	3	11.7	11.7	11.7	41.364	0	20.927	194980000	20	0.014594	0.974797	-0.0107931	-0.0144901	24.1854	24.2464	24.0036	24.3692	23.689	24.4096
Color [Black]	C9JYM0;O75817	C9JYM0;O75817	Ribonuclease P protein subunit p20	POP7			2	2	2	24.8	24.8	24.8	15.324	0	13.202	274360000	14	0.337692	0.85876	-0.0489546	-0.0874376	24.539	24.4103	24.5022	24.6236	24.5006	24.4741
Color [Black]	C9JZR2;O60716;E9PKY0;E9PRE2;H0YC95	C9JZR2;O60716	Catenin delta-1	CTNND1			23	23	23	31.7	31.7	31.7	104.85	0	258.96	5363200000	210	2.66656	0.501094	0.235778	0.441922	29.3218	29.296	29.2158	29.0612	29.0391	29.0259
Color [Black]	C9K025;P18077;F8WBS5;F8WB72	C9K025;P18077;F8WBS5;F8WB72	60S ribosomal protein L35a	RPL35A			4	4	4	30.9	30.9	30.9	10.645	0	26.045	3736600000	41	0.269024	0.572481	0.273771	0.301767	28.6322	28.4111	27.8349	28.5038	27.387	28.166
Color [Black]	D3DTX6;Q96SB3	D3DTX6		PPP1R9B			19	7	7	17	6.8	6.8	145.59	0	18.748	279850000	22	0.303638	0.718528	0.112822	0.173255	24.9542	24.9095	25.322	24.935	24.8251	25.0873
Color [Black]	D3YTB1;F8W727;P62910	D3YTB1;F8W727;P62910	60S ribosomal protein L32	RPL32			5	5	5	39.1	39.1	39.1	15.616	0	50.117	5621400000	33	0.406641	0.685644	0.123382	0.196244	28.9841	28.7535	29.1697	28.8647	28.7591	28.9134
Color [Black]	D6R992;Q01201;D6RIV7	D6R992;Q01201	Transcription factor RelB	RELB			6	6	4	9.1	9.1	6.4	130.46	0	14.512	377690000	19	0.2164	0.750415	-0.108325	-0.155936	25.0264	25.1549	25.0639	25.5522	25.1138	24.9042
Color [Black]	D6R9P3;D6RD18;D6RBZ0;Q99729	D6R9P3;D6RD18;D6RBZ0;Q99729	Heterogeneous nuclear ribonucleoprotein A/B	HNRNPAB			6	6	6	22.5	22.5	22.5	30.302	0	22.389	2571500000	41	1.45201	0.500197	-0.234451	-0.407743	28.0548	27.9141	28.1247	28.1824	28.2944	28.3201
Color [Black]	D6RBJ6;Q8N6S5;Q05CH1	D6RBJ6;Q8N6S5	ADP-ribosylation factor-like protein 6-interacting protein 6	CENPH;ARL6IP6			7	7	7	7.5	7.5	7.5	173.43	0	12.905	299010000	13	0.983095	0.1125	1.19824	1.11847	25.201	25.0098	25.3368	23.406	23.4359	25.111
Color [Black]	D6RBW1;P06730;H0Y8J7;D6RHE2;H0Y8X3;A6NMX2	D6RBW1;P06730;H0Y8J7	Eukaryotic translation initiation factor 4E	EIF4E			4	4	4	14.3	14.3	14.3	28.512	0	13.44	850130000	28	0.115992	0.838154	-0.0734685	-0.10061	25.776	26.4538	26.4634	26.2363	26.3511	26.3263
Color [Black]	D6REB4;Q9H074;D6RJF2;D6RJ02;D6R9H8	D6REB4;Q9H074	Polyadenylate-binding protein-interacting protein 1	PAIP1			6	6	6	22.5	22.5	22.5	39.908	0	15.086	2446000000	54	0.474241	0.61903	0.167577	0.256537	28.354	28.1916	27.9492	27.8101	28.1422	28.0397
Color [Black]	D6REX3;O94979;D6RHZ5;H7BXG7;H0YAB3;H0Y8V7;H0Y9K1;H0Y9T9;H0Y8W8;H0YAF5;D6RE64	D6REX3;O94979;D6RHZ5;H7BXG7;H0YAB3	Protein transport protein Sec31A	SEC31A			25	25	24	23.3	23.3	22.1	136.22	0	287.22	5231000000	170	2.03587	0.516862	-0.205523	-0.378084	29.1429	29.0997	29.0006	29.2737	29.3089	29.2772
Color [Black]	D6RFN0;D6RAX7;Q9BT78;D6RD63	D6RFN0;D6RAX7;Q9BT78;D6RD63	COP9 signalosome complex subunit 4	COPS4			10	10	9	19.1	19.1	17.7	75.501	0	23.925	812640000	53	0.42284	0.695983	-0.116106	-0.188135	26.3329	26.3354	26.0902	26.5312	26.248	26.3276
Color [Black]	D6RIY6;Q06265;D6R905;D6RA17;D6RAP4;H0Y9L5	D6RIY6;Q06265;D6R905;D6RA17	Exosome complex component RRP45	EXOSC9			6	6	6	21.7	21.7	21.7	46.977	0	15.052	688220000	22	0.677696	0.53975	-0.227346	-0.348474	25.9869	25.7305	25.5259	26.121	25.9216	25.8827
Color [Black]	E5RFK5;Q9HCE1	E5RFK5;Q9HCE1	Putative helicase MOV-10	CCNC;MOV10			23	23	23	25.3	25.3	25.3	151.14	0	84.427	3315500000	128	2.1653	0.44957	-0.294104	-0.52771	28.2129	28.1654	28.2367	28.543	28.5615	28.393
Color [Black]	E5RFP0;Q8WVJ2	E5RFP0;Q8WVJ2	NudC domain-containing protein 2	NUDCD2			3	3	3	28.8	28.8	28.8	14.745	0	5.855	531800000	28	0.0653515	0.969597	0.011989	0.021261	25.6376	25.6351	25.505	25.5968	25.6518	25.4931
Color [Black]	K7EM06;E5RG52;Q6ZN92;B4DIZ1;E9PKA7;A0A087WVW3;R4GNG4	K7EM06;E5RG52;Q6ZN92;B4DIZ1;E9PKA7;A0A087WVW3;R4GNG4	Putative inactive deoxyuridine 5-triphosphate nucleotidohydrolase-like protein FLJ16323	TRAF4;RRM2B;ERMN;RCE1;PPARGC1A;C9orf114			7	7	2	26.4	26.4	7.5	36.153	0	147.29	3419700000	47	0.0611897	0.933217	-0.0304311	-0.0452472	28.031	28.1339	27.618	27.8643	28.0953	27.9147
Color [Black]	H0YB07;E5RGJ8;Q17RY6	H0YB07;E5RGJ8;Q17RY6	Lymphocyte antigen 6K	LY6K			2	2	2	21.2	21.2	21.2	9.8952	0.0017411	2.6614	241700000	5	0.192206	0.740975	-0.119428	-0.161792	24.2191	24.4143	24.6801	24.1697	24.6884	24.8137
Color [Black]	E5RHC5;Q8N6T3;E5RHT6;F8W1U7;F8VWH9;F8VWB3;E5RGL6;E5RIU2	E5RHC5;Q8N6T3;E5RHT6;F8W1U7;F8VWH9	ADP-ribosylation factor GTPase-activating protein 1	ARFGAP1			6	6	6	31	31	31	29.128	0	22.804	443270000	38	0.929958	0.685767	0.10907	0.196587	25.4563	25.5311	25.4614	25.3385	25.3119	25.4711
Color [Black]	E5RHG8;Q15369;R4GMY8	E5RHG8;Q15369;R4GMY8	Transcription elongation factor B polypeptide 1	TCEB1			5	5	5	71.9	71.9	71.9	9.9601	0	10.611	927960000	23	0.299048	0.678603	0.147345	0.210475	26.3814	26.6274	26.611	26.0869	26.3693	26.7217
Color [Black]	E5RHW4;O94905;E5RJ09	E5RHW4;O94905;E5RJ09	Erlin-2	ERLIN2			7	4	4	33.4	24.3	24.3	37.725	0	30.422	855010000	22	0.0559772	0.947624	-0.0233924	-0.0363073	26.5157	26.0885	26.3376	26.2808	26.2472	26.484
Color [Black]	E5RI99;P62888;A0A0B4J213;E5RJH3;A0A0C4DH44	E5RI99;P62888	60S ribosomal protein L30	RPL30			5	5	5	58.8	58.8	58.8	12.656	0	152.3	4253200000	66	0.36181	0.688732	-0.129426	-0.199355	28.2941	28.2746	28.6845	28.5394	28.6664	28.4357
Color [Black]	E5RJR5;P63208;E7ERH2;F8W8N3;E5RGM3	E5RJR5;P63208	S-phase kinase-associated protein 1	SKP1			7	7	7	26.4	26.4	26.4	18.72	0	99.194	1940200000	43	1.12835	0.622671	0.140999	0.25234	27.4802	27.4532	27.5523	27.31	27.4555	27.2972
Color [Black]	E7EM64;Q7L5N1	E7EM64;Q7L5N1	COP9 signalosome complex subunit 6	COPS6			2	2	2	8	8	8	36.064	0.0020255	2.6337	270620000	17	0.282879	0.607324	0.217889	0.268882	24.6026	24.9403	24.7358	25.0963	24.0931	24.4357
Color [Black]	P0DP25;P0DP24;P0DP23;H0Y7A7;E7EMB3;E7ETZ0;G3V361;Q96HY3;F8WBR5;G3V226;M0QZ52;G3V479	P0DP25;P0DP24;P0DP23;H0Y7A7;E7EMB3;E7ETZ0;G3V361;Q96HY3		CALM2;CALM1			3	3	3	28.2	28.2	28.2	16.837	0	69.035	1187200000	42	0.810784	0.572067	0.179825	0.298404	26.8484	26.9158	26.9939	26.8939	26.5706	26.7542
Color [Black]	J3QLD9;E7EMK3;Q14254;K7EKW9	J3QLD9;E7EMK3;Q14254	Flotillin-2	FLOT2			5	5	5	13.8	13.8	13.8	47.142	0	11.491	561440000	24	0.060423	0.925281	0.0348797	0.0498179	25.0933	25.3027	25.7439	25.2305	25.4037	25.4012
Color [Black]	E7EMP6;D6R9T3;Q96FZ2;D6RAI0;D6RGK7;D6RAZ3	E7EMP6;D6R9T3;Q96FZ2	Embryonic stem cell-specific 5-hydroxymethylcytosine-binding protein	HMCES			5	3	3	11.6	7.4	7.4	61.869	0	6.4924	174080000	16	1.24539	0.520079	0.216221	0.371823	24.4701	24.2862	24.2025	24.1031	24.069	24.138
Color [Black]	E7EMZ9;E9PBC6;O95359;D6RAA5;Q4VXL8;H0Y2U4;A0A0U1RRM9;H0Y911;E9PGB3;H0Y8P9;H0YA73;H0Y9Y7;H0Y954	E7EMZ9;E9PBC6;O95359	Transforming acidic coiled-coil-containing protein 2	TACC2			38	38	33	21.2	21.2	19.5	296.74	0	284.36	4722200000	196	0.3578	0.830925	0.0599321	0.105188	28.8664	28.7787	28.7859	28.8778	28.6942	28.6792
Color [Black]	E7EN96;O75185;E9PGW7;Q5T8T8;Q5T8T7;Q15528	E7EN96;O75185	Calcium-transporting ATPase type 2C member 2	MED22;ATP2C2			3	3	3	8.4	8.4	8.4	47.058	0	21.566	434120000	11	0.504655	0.605142	0.178376	0.272492	25.3208	25.4274	25.4532	24.9237	25.3704	25.3722
Color [Black]	E7ENJ6;Q9BXS5;K7EJL1;K7EPJ8;Q9Y6Q5;K7EK69;K7EQ90;K7ERH5;K7ER75;K7EL08;A0A087WZX7;K7ENA7;K7EPR4;K7EJJ1	E7ENJ6;Q9BXS5;K7EJL1	AP-1 complex subunit mu-1	AP1M1			5	5	5	14.1	14.1	14.1	42.636	0	7.914	553680000	32	0.149019	0.853191	0.0591469	0.0912987	25.8753	25.4663	25.8937	25.7412	25.7284	25.5883
Color [Black]	E7ENR5;B9A008;H0Y714;Q96G21;B8ZZ47	E7ENR5;B9A008;H0Y714;Q96G21	U3 small nucleolar ribonucleoprotein protein IMP4	IMP4			5	3	3	15.2	9.4	9.4	39.523	0	5.2137	345030000	15	0.168643	0.901304	-0.0377852	-0.0646361	24.8136	25.0495	24.8863	24.8611	24.982	25.0197
Color [Black]	E7EV99;E7ENY0;P35611;A0A0A0MSR2;H0Y9H2;D6RF25;D6RJE2;H0YFD8;H0YG19;D6RAH3	E7EV99;E7ENY0;P35611;A0A0A0MSR2;H0Y9H2	Alpha-adducin	ADD1			9	9	9	19.6	19.6	19.6	70.055	0	12.126	687540000	26	0.0457997	0.967574	-0.0141754	-0.0233984	26.0162	26.2995	25.9942	26.1212	26.0478	26.1834
Color [Black]	E7ENZ3;P48643;B7ZAR1;E9PCA1;D6RIZ7;H0Y914	E7ENZ3;P48643;B7ZAR1;E9PCA1	T-complex protein 1 subunit epsilon	CCT5			22	22	22	54.5	54.5	54.5	53.848	0	249.46	13233000000	209	0.747668	0.7976	0.071209	0.130964	30.2628	30.1714	30.1658	30.0999	30.097	30.1895
Color [Black]	E7EPB3;P50914	E7EPB3;P50914	60S ribosomal protein L14	RPL14			4	4	4	36.3	36.3	36.3	14.558	0	53.137	8205200000	62	0.336224	0.82778	-0.0634193	-0.109748	29.5386	29.3792	29.4053	29.6249	29.4438	29.4446
Color [Black]	E7ES33;E7EPK1;Q16181;G3V1Q4;Q5JXL7;A0A0U1RRE1;A0A0U1RRH9;A0A0U1RQK0;A0A0U1RRD1	E7ES33;E7EPK1;Q16181;G3V1Q4	Septin-7	2020-09-07			15	15	12	43.6	43.6	36.2	48.715	0	153.55	6753200000	144	1.92705	0.460386	0.283796	0.502543	29.4678	29.3953	29.4248	29.2355	29.1723	29.0286
Color [Black]	E7EPN9;Q9Y520;H7C5N8;A0A0A0MS30	E7EPN9;Q9Y520	Protein PRRC2C	PRRC2C			60	60	60	26.5	26.5	26.5	308.77	0	265.28	14686000000	447	0.182207	0.953251	-0.0167967	-0.0313893	30.5034	30.5297	30.4547	30.5259	30.5523	30.4601
Color [Black]	E7EQR4;P15311;E9PQ82;E9PNV3	E7EQR4;P15311	Ezrin	EZR			19	19	11	30.4	30.4	21.7	69.371	0	27.741	5342300000	99	3.36261	0.0639111	0.697222	1.23353	29.4109	29.4703	29.4373	28.687	28.8678	28.672
Color [Black]	S4R3H4;E7EQT4;Q9UKV3;G3V3B0;G3V3T3;A0A087WYN3	S4R3H4;E7EQT4;Q9UKV3;G3V3B0	Apoptotic chromatin condensation inducer in the nucleus	ACIN1			20	20	20	19.5	19.5	19.5	145.44	0	76.724	2710100000	127	0.798723	0.539829	-0.21803	-0.348215	27.8955	27.7316	27.5339	27.9548	28.0515	27.8086
Color [Black]	E7EQY4;E7EV10;Q9BTC8;E9PCS8;B4DN26;E9PF88;H0YIT0	E7EQY4;E7EV10;Q9BTC8;E9PCS8;B4DN26	Metastasis-associated protein MTA3	MTA3;PLAT			12	6	6	28.2	15.6	15.6	58.726	0	11.244	597930000	15	0.545319	0.67083	-0.130538	-0.215472	25.8031	25.883	25.7147	26.0488	25.9986	25.745
Color [Black]	E7EQZ4;Q16637;B4DP61;A0A0G2JRY6;A0A0G2JRX5;H0YBZ9;A0A0G2JQN8	E7EQZ4;Q16637;B4DP61	Survival motor neuron protein	SMN1;SMN2			8	8	8	31	31	31	31.689	0	323.31	10332000000	109	0.918257	0.500099	-0.282518	-0.4389	29.6268	29.5258	29.901	30.0065	30.0992	29.7953
Color [Black]	E7ER68;Q658Y4	E7ER68;Q658Y4	Protein FAM91A1	FAM91A1			4	4	3	6.8	6.8	4.9	88.986	0	6.5132	309650000	14	0.431614	0.715076	0.106228	0.175495	25.0436	24.9388	24.7234	24.8242	24.7039	24.8589
Color [Black]	E7ERS3;Q86VM9;H3BRN6;H3BRH3	E7ERS3;Q86VM9	Zinc finger CCCH domain-containing protein 18	ZC3H18			4	4	4	4.8	4.8	4.8	108.94	0	5.9726	335310000	17	0.255414	0.69235	-0.136037	-0.191158	25.0972	25.1305	24.6008	24.8332	25.1683	25.2351
Color [Black]	H0YBP1;E7ESA6;Q05397;E9PEI4;H0YB16;H0YBZ1;B4DWJ1;E5RHD8;E5RI03;E5RJP0;H0YB99	H0YBP1;E7ESA6;Q05397;E9PEI4;H0YB16;H0YBZ1;B4DWJ1	Focal adhesion kinase 1	PTK2			6	5	5	5.7	4.9	4.9	115.45	0	6.9922	433260000	18	0.73427	0.337415	0.583138	0.674946	25.3825	26.2177	25.6371	24.9827	24.8168	25.6884
Color [Black]	E7ESC6;Q9UIA9;H0YBE1;E5RIW1;A0A087WTZ2;Q9H2T7	E7ESC6;Q9UIA9	Exportin-7	XPO7			14	14	14	15.9	15.9	15.9	124.07	0	20.193	693390000	36	0.0153963	0.988731	-0.00297864	-0.00528025	26.0446	26.1646	25.9886	26.1407	26.0134	26.0528
Color [Black]	E7ESY4;Q13330;H0Y4T7;F8W9Y9;H7C3F3	E7ESY4;Q13330;H0Y4T7	Metastasis-associated protein MTA1	MTA1			15	13	10	15.7	14	10.9	133.82	0	37.384	2015100000	65	1.19691	0.523658	-0.215399	-0.368462	27.2831	27.4637	27.3012	27.6803	27.5465	27.4674
Color [Black]	E7ET49;Q8NCG7	E7ET49;Q8NCG7	Sn1-specific diacylglycerol lipase beta	DAGLB			4	4	4	8.2	8.2	8.2	68.951	0	6.928	166170000	14	0.471269	0.47385	-0.447432	-0.490964	22.801	24.1308	23.9017	24.0936	24.076	24.0062
Color [Black]	H0YAY0;E7ET87;E7EVI4;O75410;H0YBT8;B4E3H6;E5RFM9;R4GMT7;A0A0C4DGD3;E5RJU4;A0A0C4DGD5	H0YAY0;E7ET87;E7EVI4;O75410;H0YBT8;B4E3H6;E5RFM9;R4GMT7	Transforming acidic coiled-coil-containing protein 1	TACC1			6	5	5	12.6	11.4	11.4	62.063	0	10.829	189720000	21	0.150771	0.740005	0.135371	0.162151	23.9645	24.1707	23.3028	23.9674	23.7924	23.2721
Color [Black]	E7ETA6;Q15154;A6NNN6;H0YBA1;E7EV93;E9PGW9;E5RGQ4	E7ETA6;Q15154;A6NNN6	Pericentriolar material 1 protein	PCM1			24	24	24	15.7	15.7	15.7	227.73	0	104.14	2129900000	127	0.917104	0.438095	-0.383172	-0.551231	26.9335	26.664	27.3335	27.3399	27.3911	27.3495
Color [Black]	E7ETY4;E9PC69;Q7KZI7;F5H4F6;F5H4J8;F5H6N2	E7ETY4;E9PC69;Q7KZI7	Serine/threonine-protein kinase MARK2	MARK2			6	6	4	12.7	12.7	8.3	78.452	0	8.1269	590890000	21	0.496166	0.537415	0.256895	0.353878	25.6984	25.8126	25.4848	25.5521	25.6681	25.0049
Color [Black]	Q75MG1;E7ETZ4;Q9Y6E2;C9JF98;F8WDX8;E9PFD4;E7EMS9;B5MCE7;B5MCH7;E9PFE3	Q75MG1;E7ETZ4;Q9Y6E2;C9JF98;F8WDX8;E9PFD4;E7EMS9;B5MCE7;B5MCH7;E9PFE3	Basic leucine zipper and W2 domain-containing protein 2	BZW2			2	2	2	6.9	6.9	6.9	31.247	0.0011744	2.757	126040000	15	0.347628	0.558232	-0.250248	-0.313364	23.0225	24.0154	23.5005	23.7228	23.6428	23.9235
Color [Black]	E7EU96;P68400;Q8NEV1;V9GYA2;V9GY80;A0A087WY74	E7EU96;P68400;Q8NEV1	Casein kinase II subunit alpha;Casein kinase II subunit alpha 3	CSNK2A1;CSNK2A3			6	6	6	28.1	28.1	28.1	45.31	0	20.705	917330000	28	0.0534082	0.931797	-0.0329488	-0.0462445	26.6816	26.3886	25.9956	26.3063	26.5384	26.3199
Color [Black]	E7EVA0;P27816;B5MEG9;H7C4C5;H0Y2V1;F8W9U4;H7C456;A0A0J9YVV8;A0A0J9YW37	E7EVA0;P27816	Microtubule-associated protein;Microtubule-associated protein 4	MAP4			57	57	57	32	32	32	245.44	0	261.55	27608000000	395	0.551185	0.860014	0.0467097	0.0868992	31.3363	31.3537	31.2556	31.3129	31.2489	31.2437
Color [Black]	E7EVC7;Q676U5	E7EVC7;Q676U5	Autophagy-related protein 16-1	ATG16L1			3	3	3	7.2	7.2	7.2	70.01	0	4.3046	113580000	7	0.375614	0.496657	-0.449587	-0.448686	23.3288	22.5937	24.322	23.8615	23.8049	23.927
Color [Black]	G3V2E7;F8W6L3;G3V3H3;G3V5R9;E7EVH7;Q07866;G5E9S8;G3V2P7;H0YJU9;H0YJL0;H0YJT3;H0YG16	G3V2E7;F8W6L3;G3V3H3;G3V5R9;E7EVH7;Q07866;G5E9S8	Kinesin light chain 1	KLC1			22	22	13	42.5	42.5	25	62.715	0	154.88	3294200000	128	1.60826	0.606238	0.145145	0.268122	28.4176	28.3668	28.2826	28.1919	28.2347	28.2051
Color [Black]	E7EVX8;Q8WWY3;E7EU94;E7EN72;E7ESX0	E7EVX8;Q8WWY3;E7EU94;E7EN72;E7ESX0	U4/U6 small nuclear ribonucleoprotein Prp31	PRPF31			6	6	6	10.8	10.8	10.8	73.561	0	16.829	613150000	17	0.535747	0.201294	-1.58915	-0.878887	25.7084	21.8923	25.9127	26.041	26.1797	26.06
Color [Black]	E7EX17;P23588;F8VX11;F8VP89;F8VSC7;F8W0K0;F8VRU1;F8VYE9	E7EX17;P23588;F8VX11	Eukaryotic translation initiation factor 4B	EIF4B			15	15	15	30.5	30.5	30.5	69.697	0	323.31	5687600000	96	0.0942161	0.967008	-0.0130088	-0.0236817	29.2218	29.3479	29.317	29.2478	29.3248	29.3532
Color [Black]	E7EX90;Q14203;Q6AWB1;E7EWF7;C9JZA4;C9JTE5;C9JJN7;C9JJD0;C9JKG6;E9PCY0;C9J1B7	E7EX90;Q14203;Q6AWB1	Dynactin subunit 1	DCTN1;DKFZp686E0752			26	26	26	28.4	28.4	28.4	139.09	0	72.17	2459700000	109	1.34171	0.712264	0.0942389	0.176858	27.7796	27.8519	27.8433	27.6898	27.7305	27.7717
Color [Black]	E9PAV9;A0A0A0MRK1;Q5T3I0;F8W895;E9PPY4;F2Z3C6	E9PAV9;A0A0A0MRK1;Q5T3I0;F8W895	G patch domain-containing protein 4	GPATCH4			8	7	7	6.9	6	6	163.47	0	30.732	510270000	29	0.213829	0.691834	0.147764	0.192314	25.4343	25.1801	25.3893	25.6705	25.0938	24.7961
Color [Black]	E9PB61;Q86V81	E9PB61;Q86V81	THO complex subunit 4	ALYREF			3	3	3	20.8	20.8	20.8	27.557	0	39.684	330610000	19	0.206641	0.622943	0.239135	0.252391	25.7027	24.458	24.4498	24.6522	24.9043	24.3366
Color [Black]	E9PB90;P52789;P52790	E9PB90;P52789	Hexokinase;Hexokinase-2	HK2			17	17	16	25	25	24.1	98.972	0	36.287	1190500000	61	1.36619	0.557857	0.183971	0.326827	26.8505	26.7708	26.6956	26.5856	26.5131	26.6663
Color [Black]	E9PBG7;E9PF82;E9PJB3;Q13557;H0Y9J2	E9PBG7;E9PF82;E9PJB3;Q13557;H0Y9J2	Calcium/calmodulin-dependent protein kinase type II subunit delta	CAMK2D;MMP8			6	3	3	13.9	6.4	6.4	57.762	0	19.586	232820000	13	1.0578	0.173171	-0.81953	-0.948467	23.3532	23.2227	23.5869	24.7256	23.5454	24.3504
Color [Black]	E9PC49;Q96EB6;B0QZ35	E9PC49;Q96EB6;B0QZ35	NAD-dependent protein deacetylase sirtuin-1;SirtT1 75 kDa fragment	SIRT1			3	3	3	10.6	10.6	10.6	50.496	0	5.4467	204710000	9	0.40082	0.481383	0.475025	0.474209	24.384	24.656	24.2145	23.7415	23.2223	24.8656
Color [Black]	E9PCH4;Q8TEU7;D6RE77;B7Z7Y1	E9PCH4;Q8TEU7;D6RE77;B7Z7Y1	Rap guanine nucleotide exchange factor 6	RAPGEF6			14	14	12	11.6	11.6	10.2	185.19	0	70.49	848150000	65	0.63592	0.633767	0.146472	0.242562	26.2399	26.1978	26.509	26.1993	26.2102	26.0977
Color [Black]	E9PD53;Q9NTJ3;C9JR83;C9J9E4;C9JWF0;C9IYK2;C9JJ64	E9PD53;Q9NTJ3	Structural maintenance of chromosomes protein;Structural maintenance of chromosomes protein 4	SMC4			34	34	30	31.7	31.7	27.1	144.45	0	323.31	9932300000	234	0.151377	0.960799	-0.0150166	-0.0279632	29.7679	29.7361	29.8483	29.7725	29.8278	29.797
Color [Black]	E9PDF6;O43795;E7EQD9;H7C2Y7;A0A0U1RRI3;C9JYW1	E9PDF6;O43795	Unconventional myosin-Ib	MYO1B			22	22	20	24.8	24.8	22.5	128.48	0	110.06	2353500000	97	0.452845	0.770901	0.0836086	0.144267	27.804	27.8292	27.6622	27.7474	27.5613	27.7359
Color [Black]	E9PDM8;O94855;E9PC44	E9PDM8;O94855;E9PC44	Protein transport protein Sec24D	SEC24D			7	7	7	13.4	13.4	13.4	74.953	0	17.247	1099200000	26	0.238409	0.744108	0.107713	0.158891	26.9555	27.2263	26.8566	27.1633	26.8673	26.6847
Color [Black]	E9PEB5;Q96AE4;C9JSZ1	E9PEB5;Q96AE4	Far upstream element-binding protein 1	FUBP1			20	18	17	31.6	30.4	29	68.903	0	323.31	7942000000	157	3.01162	0.518655	-0.196958	-0.376798	29.7643	29.7367	29.6985	29.9066	29.9482	29.9355
Color [Black]	E9PEI0;Q69YH5	E9PEI0;Q69YH5	Cell division cycle-associated protein 2	CDCA2			12	12	12	17.5	17.5	17.5	111.01	0	66.885	592130000	39	4.69201e-05	1	1.97093e-05	3.0949e-05	25.6771	25.5413	25.2485	25.5312	25.5505	25.3851
Color [Black]	E9PF19;Q9Y4P3;Q96E41	E9PF19;Q9Y4P3;Q96E41	Transducin beta-like protein 2	TBL2			7	7	5	20.7	20.7	14.6	45.935	0	27.752	392060000	27	1.03605	0.442797	-0.361032	-0.544003	24.985	24.7679	24.9207	25.3458	24.9578	25.4532
Color [Black]	E9PFE2;Q9UHL9;H7C4Q8	E9PFE2;Q9UHL9	General transcription factor II-I repeat domain-containing protein 1	GTF2IRD1			7	7	7	7.9	7.9	7.9	122.2	0	19.796	241930000	15	0.191068	0.781835	0.0969741	0.139653	24.4295	24.3786	24.5536	24.5973	24.4855	23.9879
Color [Black]	E9PFR3;Q14738;H0Y8C4;H7C5Q9;H0YN84;H0YJ49	E9PFR3;Q14738;H0Y8C4	Serine/threonine-protein phosphatase 2A 56 kDa regulatory subunit delta isoform	PPP2R5D			9	6	5	21	13	11.1	69.116	0	9.0319	513990000	27	0.38103	0.585523	0.209413	0.286482	25.6965	25.7259	25.3968	25.4214	25.0292	25.7404
Color [Black]	E9PG22;Q8IW35;H7C4Y5;F8WF91	E9PG22;Q8IW35	Centrosomal protein of 97 kDa	CEP97			17	17	17	30.9	30.9	30.9	90.309	0	44.595	1872800000	77	0.282264	0.861885	0.0488866	0.0858016	27.6301	27.5628	27.4071	27.4865	27.5222	27.4446
Color [Black]	E9PG73;Q13427;C9JN15;C9JM79;C9JT64;C9J679	E9PG73;Q13427;C9JN15;C9JM79	Peptidyl-prolyl cis-trans isomerase G;Peptidyl-prolyl cis-trans isomerase	PPIG			5	5	5	8.3	8.3	8.3	87.088	0	9.7695	623580000	25	0.965206	0.538112	-0.21418	-0.354647	25.7514	25.46	25.687	25.9473	25.7592	25.8344
Color [Black]	E9PGC0;P20936	E9PGC0;P20936	Ras GTPase-activating protein 1	RASA1			5	5	5	6.2	6.2	6.2	101.79	0	6.1126	169150000	14	0.848525	0.240413	0.73068	0.811909	24.6869	24.6672	24.8955	24.6114	24.1712	23.2749
Color [Black]	E9PGT1;Q15631;H7C1D4;A0A0J9YVW2	E9PGT1;Q15631;H7C1D4	Translin	TSN			8	8	8	39.5	39.5	39.5	25.572	0	127.61	3457100000	80	0.611932	0.728885	0.0960077	0.168315	28.0534	28.2303	28.2336	28.1281	28.0979	28.0033
Color [Black]	E9PGT3;Q15418;E9PMM7;E9PAN7;Q5SVM6;Q5SVM7	E9PGT3;Q15418	Ribosomal protein S6 kinase;Ribosomal protein S6 kinase alpha-1	RPS6KA1			19	10	10	31.1	18.8	18.8	81.471	0	48.585	735030000	36	0.0375494	0.969656	-0.0128371	-0.0208414	25.8298	26.1281	26.1396	25.9353	26.1202	26.0805
Color [Black]	E9PHI4;O94901;H0Y6N5;H7C2K3;C9JK55;H7C019;C9K051;C9JS54;C9JJU6;H7C3X3;C9JR15	E9PHI4;O94901;H0Y6N5	SUN domain-containing protein 1	SUN1			22	22	6	37.8	37.8	12.8	91.112	0	164.13	4165000000	164	1.90849	0.494937	-0.253963	-0.454604	28.2259	28.2606	28.3079	28.5403	28.417	28.599
Color [Black]	E9PHM6;F6QMI7;F8W9J4;Q03001;E7ETB9;Q5T0V7;H0YC82;E7ESK0;H0YC65;A0A0J9YX05	E9PHM6;F6QMI7;F8W9J4;Q03001	Dystonin	DST			46	44	24	10.8	10.3	5.8	629.78	0	174.75	1927200000	119	0.605838	0.709675	0.103544	0.179576	27.6895	27.5504	27.4406	27.4283	27.5088	27.4328
Color [Black]	E9PHV5;P28290;E7EUL7;H7BZ26	E9PHV5;P28290;E7EUL7	Sperm-specific antigen 2	SSFA2			21	21	21	23.4	23.4	23.4	136.14	0	51.433	3249100000	108	0.892053	0.411037	-0.42492	-0.588486	27.3822	27.8487	28.068	28.1111	28.0884	28.3742
Color [Black]	E9PHV6;P23497;C9JBL0;H7BYP4;U5Y3L1;Q9H930	E9PHV6;P23497;C9JBL0	Nuclear autoantigen Sp-100	SP100			10	10	10	23.7	23.7	23.7	50.903	0	73.21	1321900000	61	2.0392	0.365427	-0.364515	-0.631584	26.6563	26.6041	26.4404	26.9585	26.8501	26.9859
Color [Black]	E9PIN3;Q9UBU9;B4E227	E9PIN3;Q9UBU9;B4E227	Nuclear RNA export factor 1	NXF1			12	12	10	28.5	28.5	24.9	68.106	0	29.231	1538500000	45	0.302086	0.809539	-0.0726426	-0.121521	26.9838	27.0614	27.3001	27.188	27.2265	27.1487
Color [Black]	E9PJG3;Q96SQ7	E9PJG3;Q96SQ7	Protein atonal homolog 8	CEP295;ATOH8			5	5	5	16.2	16.2	16.2	31.919	0	5.5574	444570000	29	0.0310881	0.972936	-0.00990423	-0.0163076	25.1353	25.4925	25.2707	25.2954	25.2728	25.3599
Color [Black]	E9PPN3;E9PS17;E9PK59;Q96KG9;H0YCI6;A0A0A0MQX4;H0YDH0	E9PPN3;E9PS17;E9PK59;Q96KG9	N-terminal kinase-like protein	SCYL1			6	6	6	12.9	12.9	12.9	73.684	0	6.1619	397850000	15	0.415469	0.557348	0.246403	0.327502	25.0993	25.0687	25.7694	25.228	24.8644	25.1058
Color [Black]	E9PK68;E9PPC8;Q08209;E7ETC2;Q5F2F8;P16298;H0YB02;G3V111;P48454	E9PK68;E9PPC8;Q08209;E7ETC2;Q5F2F8;P16298	Serine/threonine-protein phosphatase;Serine/threonine-protein phosphatase 2B catalytic subunit alpha isoform;Serine/threonine-protein phosphatase 2B catalytic subunit beta isoform	PPP3CA;PPP3CB			5	5	5	33.3	33.3	33.3	17.027	0	6.7289	600220000	23	0.395403	0.697318	0.116982	0.18717	25.9596	25.8347	25.8401	25.9155	25.839	25.5289
Color [Black]	H7BXH2;E9PKF6;Q5H9R7;E9PQP7;H0YEN2;E9PK08;E9PNN8;H0YDW1;E9PJD8;E9PKG4	H7BXH2;E9PKF6;Q5H9R7;E9PQP7	Serine/threonine-protein phosphatase 6 regulatory subunit 3	PPP6R3			14	14	14	20.2	20.2	20.2	92.407	0	323.31	2034200000	103	0.688234	0.790172	0.074365	0.135412	27.4101	27.5271	27.5125	27.4605	27.4176	27.3486
Color [Black]	E9PKG1;H7C2I1;Q99873;A0A087X1W2;E9PIX6;E9PQ98;H0YDE4;E9PNR9;E9PMZ2	E9PKG1;H7C2I1;Q99873;A0A087X1W2;E9PIX6;E9PQ98;H0YDE4	Protein arginine N-methyltransferase 1	PRMT1			25	25	17	74.5	74.5	55.1	37.709	0	323.31	31757000000	323	0.914256	0.74976	-0.0849018	-0.156253	31.3242	31.256	31.2356	31.4046	31.3751	31.2908
Color [Black]	E9PKP7;P17480	E9PKP7;P17480	Nucleolar transcription factor 1	UBTF			6	6	6	9.5	9.5	9.5	87.435	0	18.48	425450000	28	1.4083	0.231165	-0.579597	-0.837878	25.051	25.0074	24.7343	25.8387	25.3395	25.3533
Color [Black]	E9PL24;A0A0C4DFQ0;E9PQG4;A0A0A0MRL8;A0A0A0MRL9;A0A087WVF8;A0A0A0MRM0;A0A0A0MRM1;A0A087WX83;A0A075B749;Q5VU43;H0YCH7;H0YEW6;A0A087X229	E9PL24;A0A0C4DFQ0;E9PQG4;A0A0A0MRL8;A0A0A0MRL9;A0A087WVF8;A0A0A0MRM0;A0A0A0MRM1;A0A087WX83;A0A075B749;Q5VU43	Myomegalin	PDE4DIP			15	15	15	12.2	12.2	12.2	169.8	0	28.596	1278800000	49	0.463011	0.65921	-0.140686	-0.222846	26.5858	26.6833	26.9207	26.7341	26.8489	27.0288
Color [Black]	E9PLA2;H7BZA6;Q32P44;H0Y3M3;A0A1B0GVZ2;H7C355	E9PLA2;H7BZA6;Q32P44;H0Y3M3;A0A1B0GVZ2	Echinoderm microtubule-associated protein-like 3	RHOC;NOSTRIN;EML3			11	9	9	15.2	13.3	13.3	113.81	0	14.398	470130000	32	0.268399	0.789844	-0.0854333	-0.136184	25.5179	25.3035	25.2001	25.5965	25.3174	25.3639
Color [Black]	E9PLK3;P55786;A6NEC2;H0YDG0;E9PP11;E9PJY4;E9PPD4;H0YCQ5;E9PJF9;E9PPZ2	E9PLK3;P55786	Puromycin-sensitive aminopeptidase	NPEPPS			28	28	28	39.8	39.8	39.8	102.99	0	145.26	6860900000	190	0.863715	0.747731	0.0860399	0.157487	29.316	29.173	29.2715	29.1692	29.1995	29.1336
Color [Black]	E9PM18;O14920;E5RGW5;J3KNS5;E5RGA0;E5RIW0;E5RFT3;E5RFG5;E5RJH2	E9PM18;O14920;E5RGW5;J3KNS5	Inhibitor of nuclear factor kappa-B kinase subunit beta	ARFGAP2;IKBKB			4	4	4	5.2	5.2	5.2	83.742	0	8.0918	209410000	17	0.549187	0.493598	0.367466	0.4616	24.8914	24.2167	24.3293	24.4984	23.7765	24.0601
Color [Black]	E9PM69;R4GNH3;P17980;E9PMD8;E9PKD5;E9PN50;E9PLG2	E9PM69;R4GNH3;P17980;E9PMD8;E9PKD5;E9PN50	26S protease regulatory subunit 6A	PSMC3			8	8	8	29.5	29.5	29.5	44.323	0	26.435	1351300000	46	0.0363862	0.969227	-0.0141506	-0.0223995	26.8565	27.052	27.0548	27.2137	26.9701	26.8219
Color [Black]	E9PM92;O00193;E9PQA1;E9PRZ9	E9PM92;O00193;E9PQA1;E9PRZ9	Small acidic protein	C11orf58;SMAP			2	2	2	5.2	5.2	5.2	82.228	0	11.04	196930000	22	0.316048	0.55744	-0.283243	-0.326796	23.1793	24.3135	23.9801	24.0836	24.371	23.8682
Color [Black]	E9PMH5;Q13490;A0A087X2B2;H0YDY3;E9PNM6;Q13489;E9PI77;E9PQZ9;E9PIW1;H0YCJ5	E9PMH5;Q13490;A0A087X2B2;H0YDY3	Baculoviral IAP repeat-containing protein 2	BIRC2			11	11	11	26.5	26.5	26.5	67.513	0	28.434	913040000	50	0.398975	0.690424	0.122163	0.194051	26.2076	26.4778	26.278	26.2606	26.335	26.0013
Color [Black]	E9PMQ6;Q00613;E9PI02;A0A087X1F9	E9PMQ6;Q00613;E9PI02	Heat shock factor protein 1	HSF1			5	5	5	15.4	15.4	15.4	53.593	0	7.6542	316340000	23	1.5193	0.498259	-0.244052	-0.425026	24.7569	24.8128	24.9625	25.0146	25.0907	25.159
Color [Black]	E9PMR6;Q9NZN5	E9PMR6;Q9NZN5	Rho guanine nucleotide exchange factor 12	ARHGEF12			6	6	6	4.4	4.4	4.4	161.91	0	8.5325	209300000	9	1.38079	0.348495	0.430634	0.667079	24.5744	25.0186	24.7122	24.3901	24.2126	24.4106
Color [Black]	E9PMS6;F8WD26;J3KP06;Q8WWI1;E9PMT2;A0A0A0MTE2;E9PMP7;H0Y424;H0YDQ3;H0YDG6;E9PK58;E9PJ10;E9PLU6;H0YE95;U3KQE6	E9PMS6;F8WD26;J3KP06;Q8WWI1;E9PMT2;A0A0A0MTE2;E9PMP7;H0Y424	LIM domain only protein 7	LMO7			36	36	36	35.2	35.2	35.2	145.42	0	323.31	8655700000	252	0.141161	0.901664	0.0385787	0.0641665	29.9974	29.8876	29.8115	29.9258	29.9646	29.6904
Color [Black]	E9PNW4;E9PR17;P13987;H0YET2	E9PNW4;E9PR17;P13987	CD59 glycoprotein	CD59			3	3	3	29.6	29.6	29.6	11.985	0	5.8457	522970000	19	0.0934381	0.877257	-0.0529067	-0.0753542	25.3348	25.5888	25.2833	25.1602	25.7774	25.4279
Color [Black]	E9PQ57;P78406;E9PPG9;B0QZ36;B0QZ37	E9PQ57;P78406;E9PPG9	mRNA export factor	RAE1			12	12	12	44.6	44.6	44.6	47.831	0	104.35	2081400000	86	0.44938	0.692983	0.116346	0.190289	27.4011	27.3604	27.6824	27.2909	27.4508	27.3531
Color [Black]	E9PQR7;Q9UK41;E9PM90	E9PQR7;Q9UK41	Vacuolar protein sorting-associated protein 28 homolog	VPS28			3	3	3	24.2	24.2	24.2	18.469	0	5.491	722690000	13	0.922898	0.424876	0.399388	0.568783	26.102	26.7842	26.3479	25.9468	26.0529	26.0362
Color [Black]	E9PQY2;Q9NQP4	E9PQY2;Q9NQP4	Prefoldin subunit 4	PFDN4			3	3	3	27.9	27.9	27.9	15.598	0	13.178	316290000	21	0.4129	0.624887	-0.167187	-0.248735	25.084	24.6679	24.6288	25.1081	24.7924	24.9817
Color [Black]	E9PRY8;P29692;E9PK01;A0A087X1X7;E9PPR1;E9PL12;E9PQ49;E9PQZ1;E9PI39;E9PMW7;E9PIZ1;H0YCK7;H0YE72;H0YE58;E9PK06;E9PQC9;E9PK72	E9PRY8;P29692;E9PK01;A0A087X1X7;E9PPR1;E9PL12;E9PQ49;E9PQZ1;E9PI39;E9PMW7;E9PIZ1;H0YCK7	Elongation factor 1-delta	EEF1D			10	10	6	24.2	24.2	16.9	76.569	0	121.11	9234500000	76	1.88439	0.471206	-0.279513	-0.494181	29.7865	29.7914	29.7185	30.16	29.951	30.0239
Color [Black]	F2Z2U4;Q9Y4A5;H0Y4W2	F2Z2U4;Q9Y4A5;H0Y4W2	Transformation/transcription domain-associated protein	TRRAP			47	47	47	15.8	15.8	15.8	436.13	0	109.98	3258500000	153	1.36997	0.599361	-0.15508	-0.280503	28.1426	27.9987	28.0837	28.2707	28.2535	28.1661
Color [Black]	F2Z2W7;Q8IZ69;H7C100;C9K041	F2Z2W7;Q8IZ69	tRNA (uracil-5-)-methyltransferase homolog A	TRMT2A			8	8	8	14.6	14.6	14.6	70.834	0	14.942	457480000	31	0.329862	0.616328	-0.191872	-0.259473	25.3578	25.0268	24.6308	25.4241	25.0536	25.1135
Color [Black]	F2Z388;P42766	F2Z388;P42766	60S ribosomal protein L35	RPL35			2	2	2	6.3	6.3	6.3	36.029	0.0012008	2.9819	522450000	13	0.759034	0.130581	1.46295	1.05528	25.9731	25.7643	25.7896	24.4591	22.8101	25.8688
Color [Black]	F5GWN5;O00750;Q5SW97;Q5SW98	F5GWN5;O00750	Phosphatidylinositol 4-phosphate 3-kinase C2 domain-containing subunit beta	PIK3C2B			14	14	14	12.8	12.8	12.8	181.68	0	20.043	544620000	28	1.035	0.479493	0.306321	0.47938	25.601	26.0357	25.6523	25.4966	25.4553	25.4181
Color [Black]	F5GWT4;Q9H4A3;F6UYG0;H0YH68;Q96J92;K7ENT7;H0Y7J9;H0Y493	F5GWT4;Q9H4A3	Serine/threonine-protein kinase WNK1	WNK1			30	30	24	17.9	17.9	15.2	225.5	0	219.95	7704500000	195	0.427691	0.83706	0.0566203	0.101731	29.6782	29.5771	29.5099	29.5879	29.5114	29.496
Color [Black]	F5GYH7;Q8NCW5;I3L3J9	F5GYH7;Q8NCW5	NAD(P)H-hydrate epimerase	RAP1B;APOA1BP			6	5	4	6.6	5.7	4.6	113.93	0	7.275	208520000	10	0.0153341	0.980912	0.00736173	0.0111697	24.4234	24.0293	24.4746	24.4502	24.2225	24.2325
Color [Black]	F5GYN4;J3KR44;Q96FW1;F5H6Q1;F5GYJ8;F5H3F0	F5GYN4;J3KR44;Q96FW1;F5H6Q1;F5GYJ8	Ubiquitin thioesterase OTUB1	OTUB1			8	8	8	37.8	37.8	37.8	28.05	0	44.951	1328100000	55	0.588392	0.699643	-0.108141	-0.185788	27.0079	26.7783	26.9721	26.9687	27.1055	27.0085
Color [Black]	F5GYQ1;P61421;J3QL14;R4GN72;H3BQB4;H3BSG7;H3BQJ1	F5GYQ1;P61421;J3QL14;R4GN72	V-type proton ATPase subunit d 1	ATP6V0D1			5	5	5	20.2	20.2	20.2	44.659	0	26.199	905420000	24	0.838156	0.530265	0.227561	0.363529	26.3237	26.399	26.5089	26.2842	26.3092	25.9556
Color [Black]	F5GZ90;Q9NZJ0	F5GZ90;Q9NZJ0	Denticleless protein homolog	DTL			8	8	8	11.9	11.9	11.9	74.999	0	15.892	634250000	28	0.934468	0.5562	-0.19508	-0.326437	25.4342	25.702	25.4441	25.7514	25.7769	25.6372
Color [Black]	F5GZS6;J3KPF3;P08195;F5H0E2;H0YFS2;F5GZI0;F5H867;H0YFX4;F5GZR9	F5GZS6;J3KPF3;P08195	4F2 cell-surface antigen heavy chain	SLC3A2			27	27	27	47.1	47.1	47.1	64.872	0	323.31	21931000000	266	1.72511	0.499176	0.248636	0.439951	31.1489	30.9927	31.0441	30.9055	30.763	30.7712
Color [Black]	F5H039;Q9NQX3;G3V582;H0YJ30;G3V4R0;G3V355;H0YJR5	F5H039;Q9NQX3;G3V582;H0YJ30	Gephyrin;Molybdopterin adenylyltransferase;Molybdopterin molybdenumtransferase	GPHN			12	12	12	25.1	25.1	25.1	84.733	0	52.534	1842700000	57	0.98052	0.617585	0.148527	0.26012	27.5512	27.3889	27.3799	27.2218	27.373	27.2796
Color [Black]	F5H070;Q9Y4C1;F8WE62;C9J7Q7;C9JC73	F5H070;Q9Y4C1;F8WE62	Lysine-specific demethylase 3A	KDM3A			17	16	16	16.6	15.7	15.7	148.12	0	27.698	842810000	55	0.835633	0.440874	-0.404339	-0.558124	25.862	25.3153	25.1291	25.8782	25.891	25.7503
Color [Black]	F5H0F9;Q9UJX4;H0YFB5;F5GY68;F5H0N1;F5H3S5	F5H0F9;Q9UJX4;H0YFB5	Anaphase-promoting complex subunit 5	ANAPC5			8	8	8	15.9	15.9	15.9	83.674	0	31.082	623990000	27	0.217387	0.852025	-0.0561301	-0.0934762	25.8517	26.0694	25.7449	25.9737	25.8822	25.9785
Color [Black]	F5H1D6;Q07864	F5H1D6;Q07864	DNA polymerase;DNA polymerase epsilon catalytic subunit A	POLE			2	2	2	1.1	1.1	1.1	258.35	0	4.3536	55171000	6	0.650387	0.315976	0.735458	0.727274	23.5892	23.0976	24.7921	23.266	23.0376	22.9689
Color [Black]	F5H1U9;O75970;B7ZB24;H0YGQ3;A0A075B6R8;F8WDQ8;H0YH70;F5H8D6;A0A0U1RQR3	F5H1U9;O75970	Multiple PDZ domain protein	MPDZ			15	15	14	11	11	10.6	223.12	0	30.604	1067000000	53	0.904505	0.573955	0.176977	0.299304	26.5996	26.8508	26.8758	26.616	26.6276	26.5518
Color [Black]	F5H284;P0DN26;A0A0H2UH34;A0A0B4J2A2;A0A075B767;A0A075B759;Q9Y536;P0DN37	F5H284	Peptidyl-prolyl cis-trans isomerase A-like 4D	PPIAL4D			8	6	6	11.8	9.2	9.2	92.856	0	11.241	690730000	11	0.144541	0.857042	-0.0573947	-0.0886493	25.6427	25.8042	26.0114	26.0577	25.7057	25.8671
Color [Black]	H0Y5D5;F5H2X7;Q9ULV3;Q9BTG3;Q5SYW2;A0A0U1RQR2	H0Y5D5;F5H2X7;Q9ULV3;Q9BTG3;Q5SYW2	Cip1-interacting zinc finger protein	CIZ1			15	15	15	27	27	27	91.124	0	64.606	1648500000	91	0.170203	0.873461	-0.0480003	-0.0791332	27.2568	27.2086	26.9468	27.1347	27.2765	27.1451
Color [Black]	F5H365;Q15436;G3V4V1;G3V1W4;G3V3G5;G3V2R6;G3V5X8;G3V4Q2	F5H365;Q15436	Protein transport protein Sec23A	SEC23A			19	19	16	37.5	37.5	32.6	82.968	0	171.01	4657000000	122	0.0842962	0.93492	0.0261402	0.0428645	28.9994	29.0958	28.7788	28.8183	28.9785	28.9988
Color [Black]	F5H3Y4;Q8IY37	F5H3Y4;Q8IY37	Probable ATP-dependent RNA helicase DHX37	DHX37			5	5	5	5.9	5.9	5.9	107.3	0	8.6904	208760000	14	0.354856	0.524551	0.321037	0.366332	24.5988	24.2821	24.1716	23.3225	24.4072	24.3597
Color [Black]	F5H442;Q99816;J3QRU6;J3QKS4	F5H442;Q99816	Tumor susceptibility gene 101 protein	TSG101			11	11	11	26	26	26	40.917	0	108.74	3631100000	95	1.80168	0.307792	0.457109	0.745031	28.9307	28.8005	28.8184	28.222	28.5868	28.3695
Color [Black]	F8W118;F8VY35;F8VV59;F5H4R6;H0YIV4;P55209;H0YH88;H0YHC3;F8W543;F8W0J6;B7Z9C2;F8W020;F8VUX1;F8VRJ2;F8VXI6;F8VVB5;B7Z4K9	F8W118;F8VY35;F8VV59;F5H4R6;H0YIV4;P55209;H0YH88;H0YHC3;F8W543;F8W0J6;B7Z9C2;F8W020;F8VUX1;F8VRJ2;F8VXI6	Nucleosome assembly protein 1-like 1	NAP1L1			9	9	8	62.2	62.2	57.4	24.694	0	88.868	6453000000	82	0.472996	0.686677	0.120616	0.197557	29.5511	29.2449	29.2101	29.1723	29.2259	29.2462
Color [Black]	F5H5D3;Q9BQE3;F8VVB9;F8VQQ4;F8VS66;F8VRZ4;F8VWV9;F8VX09;F8VRK0;F8W0F6;F8VXZ7;H0YHV2;F8VRK1	F5H5D3;Q9BQE3	Tubulin alpha-1C chain	TUBA1C			28	28	3	69.7	69.7	10.8	57.73	0	323.31	195380000000	463	0.439431	0.771029	0.0837771	0.144001	34.0695	34.1333	34.251	33.9783	34.037	34.1871
Color [Black]	F5H6E2;O00159;I3L204;I3L4D4;I3L501;I3L3Y6;I3L168;I3L3F5	F5H6E2;O00159	Unconventional myosin-Ic	MYO1C			39	39	38	47.2	47.2	46.5	118.99	0	323.31	12581000000	285	0.603838	0.815686	0.065183	0.118869	30.1798	30.1448	30.1394	30.1695	30.0079	30.0912
Color [Black]	F5H6I7;Q6DD88;F5GWF8	F5H6I7;Q6DD88	Atlastin-3	ATL3			7	7	7	24.3	24.3	24.3	58.772	0	12.441	713030000	29	0.168157	0.855399	-0.0576572	-0.0916067	26.2061	25.966	25.831	25.9215	26.1329	26.1217
Color [Black]	F6TLX2;Q9HC38;I3L3Q4;I3L1I0	F6TLX2;Q9HC38;I3L3Q4	Glyoxalase domain-containing protein 4	GLOD4			4	4	4	8.2	8.2	8.2	54.719	0	5.0205	606370000	20	0.145469	0.854047	0.0590579	0.090741	25.9163	25.615	25.6675	25.4487	25.8522	25.7207
Color [Black]	F6TTE0;Q9NUQ6	F6TTE0;Q9NUQ6	SPATS2-like protein	SEC31B;SPATS2L			3	3	3	6.4	6.4	6.4	73.457	0	7.5222	229440000	15	0.277662	0.626258	-0.193492	-0.248046	24.3915	23.8392	24.5089	24.2224	24.2807	24.817
Color [Black]	F6VRR5;Q9BY77;F8WCX5;Q8WUT1;Q6R954;F8WEE2	F6VRR5;Q9BY77;F8WCX5;Q8WUT1	Polymerase delta-interacting protein 3	POLDIP3			4	4	4	14.4	14.4	14.4	48.103	0	9.8066	332660000	22	0.473128	0.825107	0.0622679	0.111781	25.0507	24.9374	24.9843	24.9568	24.8374	24.9913
Color [Black]	F6WQW2;P43487;C9JXG8;C9JJ34;C9JGV6;C9JDM3;C9JIC6;Q5T0Z6;Q9C010	F6WQW2;P43487;C9JXG8;C9JJ34;C9JGV6	Ran-specific GTPase-activating protein	RANBP1			6	6	6	23.4	23.4	23.4	31.904	0	11.273	2312000000	39	0.0230529	0.984312	-0.00546201	-0.00943088	27.6273	27.8303	27.574	27.6898	27.701	27.6573
Color [Black]	F8W1N5;F8VZJ2;F8VNW4;F8W0W4;H0YHX9;Q13765;Q15742;F8VZ58;Q9BZK3	F8W1N5;F8VZJ2;F8VNW4;F8W0W4;H0YHX9;Q13765;Q15742	Nascent polypeptide-associated complex subunit alpha;NGFI-A-binding protein 2	NACA;NAB2			3	3	3	59.2	59.2	59.2	7.813	0	114.61	843640000	26	0.531435	0.618762	-0.162696	-0.256269	26.0446	26.062	25.9629	26.3953	25.9437	26.2185
Color [Black]	F8VQE1;Q9UHB6;F8VS07;F8VRN8	F8VQE1;Q9UHB6;F8VS07	LIM domain and actin-binding protein 1	LIMA1			20	20	20	42.1	42.1	42.1	66.99	0	177.44	5930700000	146	2.12501	0.55761	0.167151	0.313345	29.2939	29.3019	29.2876	29.0892	29.1934	29.0994
Color [Black]	H0YH87;F8WB06;F8VQP2;V9GY86;Q99700;F8VVY6;F8WB05	H0YH87;F8WB06;F8VQP2;V9GY86;Q99700	Ataxin-2	ATXN2			9	9	4	14.8	14.8	5.6	98.004	0	85.616	1533000000	63	0.394274	0.607089	-0.189479	-0.269541	27.4314	26.7932	27.3325	27.3565	27.3116	27.4574
Color [Black]	F8VQX6;H0YI09;Q9H8H3	F8VQX6;H0YI09;Q9H8H3	Methyltransferase-like protein 7A	METTL7A			2	2	2	15	15	15	20.662	0	9.0669	329950000	12	0.278488	0.699523	-0.126652	-0.185476	24.9549	24.5141	25.0425	24.8995	24.8655	25.1263
Color [Black]	F8VQZ7;P50579;G3V1U3;F8VRR3	F8VQZ7;P50579;G3V1U3;F8VRR3	Methionine aminopeptidase 2	METAP2			4	4	4	12.2	12.2	12.2	52.82	0	6.5484	273480000	17	0.926412	0.441751	-0.377471	-0.54674	24.465	24.5346	24.4715	25.2322	24.7734	24.5979
Color [Black]	J3KPG5;F8VU39;Q9UIF9;A0A0C4DGI9;H0YII3;H0YHL2	J3KPG5;F8VU39;Q9UIF9;A0A0C4DGI9	Bromodomain adjacent to zinc finger domain protein 2A	BAZ2A			23	23	22	19.6	19.6	18.6	208.07	0	153.23	1557300000	76	2.07634	0.479546	-0.266193	-0.479648	27.1613	26.9888	27.0122	27.3304	27.3305	27.3001
Color [Black]	F8VWS0;P05388;F8VW21;F8VZS0;F8W1K8	F8VWS0;P05388;F8VW21;F8VZS0	60S acidic ribosomal protein P0	RPLP0			11	2	2	55.9	17.1	17.1	30.456	0	17.988	1193400000	20	0.163581	0.576247	0.462145	0.29569	26.1111	26.8763	26.0714	23.8317	26.9819	26.8589
Color [Black]	F8VX04;Q9H2H9;F8VX12	F8VX04;Q9H2H9	Sodium-coupled neutral amino acid transporter 1	SLC38A1			6	6	6	12.9	12.9	12.9	56.195	0	10.232	533150000	17	0.522064	0.606841	0.173547	0.268612	25.7956	25.5232	25.5918	25.2217	25.572	25.5963
Color [Black]	F8VXC8;Q8TAQ2	F8VXC8;Q8TAQ2	SWI/SNF complex subunit SMARCC2	SMARCC2			34	34	20	31.3	31.3	20.7	136.18	0	305.03	12583000000	233	2.99478	0.496953	-0.22511	-0.427781	30.1606	30.1039	30.1891	30.3752	30.3903	30.3634
Color [Black]	F8VXG7;Q99590;A0A0A0MTP7;A0A087WTB7	F8VXG7;Q99590;A0A0A0MTP7	Protein SCAF11	SCAF11			28	28	28	26.4	26.4	26.4	142.6	0	323.31	5947200000	237	0.2868	0.810993	-0.073026	-0.121147	28.9486	29.1409	28.8183	29.1202	29.0318	28.9748
Color [Black]	F8VXU5;Q9UBQ0;Q05DG7	F8VXU5;Q9UBQ0	Vacuolar protein sorting-associated protein 29	VPS29			5	5	5	27.1	27.1	27.1	23.98	0	6.5574	587890000	31	1.80496	0.503669	0.229565	0.412223	25.7258	25.698	25.8644	25.553	25.5617	25.4849
Color [Black]	F8VYN9;P40616;B4DZG7	F8VYN9;P40616;B4DZG7	ADP-ribosylation factor-like protein 1	ARL1			7	6	6	48.5	42.8	42.8	21.778	0	13.331	1225100000	35	0.0607311	0.954225	-0.0200755	-0.032662	26.5121	26.2035	26.3901	26.5122	26.3886	26.2651
Color [Black]	F8W6I7;P09651;F8VZ49;F8VTQ5;Q32P51;H0YH80;F8W646;F8VYN5	F8W6I7;P09651;F8VZ49;F8VTQ5;Q32P51	Heterogeneous nuclear ribonucleoprotein A1;Heterogeneous nuclear ribonucleoprotein A1, N-terminally processed;Heterogeneous nuclear ribonucleoprotein A1-like 2	HNRNPA1;HNRNPA1L2			17	16	16	51.5	48.5	48.5	33.155	0	206.16	22214000000	157	3.35993	0.310538	-0.381052	-0.711311	31.0326	31.1377	31.0824	31.4468	31.4462	31.5029
Color [Black]	F8W7U8;P49959;F5GXT0;F5H742;F5H256	F8W7U8;P49959;F5GXT0	Double-strand break repair protein MRE11A	MRE11A			9	9	9	17	17	17	80.521	0	75.635	840070000	23	0.792926	0.744199	0.0874532	0.158737	26.3513	26.3326	26.2553	26.2569	26.2767	26.1432
Color [Black]	F8W9F9;H0Y7T5;Q9Y3S1;A6PVV2;H0Y7R3	F8W9F9;H0Y7T5;Q9Y3S1;A6PVV2	Serine/threonine-protein kinase WNK2	WNK2			8	4	3	4.1	2.1	1.8	234.38	0	6.1847	223770000	16	0.429717	0.421382	-0.679938	-0.577892	22.5697	24.5571	24.6176	24.6893	24.6405	24.4544
Color [Black]	F8WAJ0;Q9H8H2	F8WAJ0;Q9H8H2	Probable ATP-dependent RNA helicase DDX31	DDX31			14	11	11	13.7	11.2	11.2	141.8	0	17.688	654470000	29	0.130871	0.865873	-0.0552012	-0.0842688	25.6576	25.6064	25.87	25.6238	25.6447	26.0311
Color [Black]	F8WBV7;Q9BQ52;E7ES68;J3QRS2;V9GYU5;J3QL08;J3QLK4;V9GYS7;H7C2I4;V9GZ72	F8WBV7;Q9BQ52;E7ES68	Zinc phosphodiesterase ELAC protein 2	PLD1;ELAC2			10	10	10	14.4	14.4	14.4	104.49	0	47.451	1107300000	56	0.504338	0.68784	-0.120417	-0.199224	26.6578	26.3625	26.5074	26.5552	26.7491	26.5848
Color [Black]	F8WCF6;P59998;A0A0A6YYG9;F8WDD7;H7C0A3;F8WE39;R4GN08;F8WDW3	F8WCF6;P59998;A0A0A6YYG9;F8WDD7;H7C0A3	Actin-related protein 2/3 complex subunit 4	ARPC4-TTLL3;ARPC4			7	7	7	43.6	43.6	43.6	21.058	0	57.711	6508300000	46	0.327785	0.546129	0.297895	0.340914	28.6836	29.2184	28.9393	28.9665	27.9689	29.0123
Color [Black]	F8WCU8;Q00341;H0Y394;H7C0A4;C9JIZ1;C9J5E5;C9JHS7;C9JHZ8;C9JES8;H7BZC3;H7C2D1;C9JT62;C9JK79;C9JBS3;C9JEJ8;C9JHN6;C9JMQ6;C9JQ82;H7C3D0	F8WCU8;Q00341;H0Y394	Vigilin	TGM4;HDLBP			34	34	27	28	28	21.8	163.2	0	177.55	8963300000	225	0.562627	0.866853	0.0446765	0.0834685	29.8714	29.8371	29.7677	29.8161	29.7628	29.7633
Color [Black]	F8WJN3;Q16630;F8W084	F8WJN3;Q16630	Cleavage and polyadenylation specificity factor subunit 6	CPSF6			6	6	6	14	14	14	52.269	0	207.66	2806200000	57	1.42315	0.492446	-0.27292	-0.463159	28.1367	28.097	28.0484	28.237	28.3356	28.5282
Color [Black]	G3V1C3;Q9BZZ5;H0YER7;E9PQK6	G3V1C3;Q9BZZ5	Apoptosis inhibitor 5	API5			5	5	5	14.5	14.5	14.5	57.56	0	23.945	543590000	21	0.371796	0.670624	-0.142152	-0.215342	25.7859	25.6842	25.3872	25.5487	25.8579	25.8772
Color [Black]	G3V256;Q6PJT7;H0YJA2;G3V5I6;G3V3Y4;G3V572;A0A087WTC9;G3V3R9;G3V473;H0YJ87;G3V240	G3V256;Q6PJT7;H0YJA2;G3V5I6;G3V3Y4	Zinc finger CCCH domain-containing protein 14	ZC3H14			9	9	9	17.4	17.4	17.4	68.349	0	16.875	486820000	32	1.79436	0.365537	-0.38152	-0.640943	25.3287	25.4788	25.4756	25.679	25.9589	25.7897
Color [Black]	G3V295;G3V5Z7;P60900;G3V3U4;G3V3I1;G3V4S5;G3V2S7	G3V295;G3V5Z7;P60900;G3V3U4;G3V3I1	Proteasome subunit alpha type;Proteasome subunit alpha type-6	PSMA6			6	6	6	32	32	32	22.842	0	10.981	716890000	35	0.809986	0.499064	-0.2653	-0.407191	25.9251	25.9863	25.8125	26.4563	26.0641	25.9994
Color [Black]	G3V2Q1;G3V4W0;B4DY08;G3V4C1;B2R5W2;P07910;G3V576;G3V555;G3V575;G3V5X6;G3V3K6;G3V251;B4DSU6;G3V5V7;A0A0G2JPF8;A0A0G2JNQ3;G3V2D6;P0DMR1;O60812;B7ZW38;B2RXH8;G3V4M8;G3V2H6;E5RG71;B3KT61;Q86SE5	G3V2Q1;G3V4W0;B4DY08;G3V4C1;B2R5W2;P07910;G3V576	Heterogeneous nuclear ribonucleoproteins C1/C2	HNRNPC			17	12	12	24.4	13.9	13.9	80.896	0	258.88	11111000000	104	2.03592	0.0791304	-0.81941	-1.21612	29.6066	29.2483	29.6245	30.5587	30.1783	30.2006
Color [Black]	G3V599;O15320;Q96PC5;Q96RT6;Q8IX95	G3V599;O15320;Q96PC5	cTAGE family member 5;Melanoma inhibitory activity protein 2	CTAGE5;MIA2			6	6	5	6.4	6.4	5.5	151.72	0	21.785	378550000	26	0.473735	0.691978	0.116104	0.191509	25.3601	25.3975	25.1785	25.1906	25.3405	25.0567
Color [Black]	G3V5T9;P24941;E7ESI2;Q00526;K7EJ83;G3V317;K7ELV5	G3V5T9;P24941;E7ESI2	Cyclin-dependent kinase 2	CDK2			19	19	17	65.6	65.6	60.1	39.178	0	182.81	8191600000	133	0.671049	0.733897	0.0927003	0.164746	29.4578	29.5192	29.6565	29.4559	29.4119	29.4875
Color [Black]	G3XAG1;Q96ME7	G3XAG1;Q96ME7	Zinc finger protein 512	ZNF512			4	4	4	11.1	11.1	11.1	64.594	0	5.9177	141030000	13	0.0268092	0.933984	-0.0494989	-0.0442223	24.6757	22.5925	24.0612	23.7687	23.8041	23.9051
Color [Black]	G3XAP0;A8MQB8;A0A087WXI3;R9WNI0;Q8IXW7;A0A087WWR6;A0A087WY29;Q01974;H0YJJ3;G3V546	G3XAP0;A8MQB8;A0A087WXI3		RBM23;FMR1			15	14	4	11	10.6	2.7	194.12	0	85.576	1640000000	70	0.965868	0.578199	0.170727	0.29295	27.3997	27.4361	27.1787	27.1305	27.1739	27.1979
Color [Black]	G5E933;O95248;H0Y5W8;Q86WG5	G5E933;O95248	Myotubularin-related protein 5	SBF1			11	11	11	7.3	7.3	7.3	208.44	0	25.714	389650000	41	0.404984	0.696931	-0.116378	-0.187153	25.1283	24.9789	24.8319	25.0808	24.9541	25.2533
Color [Black]	G5E977;Q6XQN6;C9J8U2;H0YF31;H0YDA6	G5E977;Q6XQN6;C9J8U2;H0YF31	Nicotinate phosphoribosyltransferase	NAPRT			6	6	6	10.6	10.6	10.6	87.293	0	70.951	451520000	23	0.0302143	0.969606	0.0118103	0.0186997	25.574	25.4394	25.7551	25.6836	25.389	25.6605
Color [Black]	G5E9A6;P51784	G5E9A6;P51784	Ubiquitin carboxyl-terminal hydrolase;Ubiquitin carboxyl-terminal hydrolase 11	USP11			12	11	10	19.1	18.2	18.2	105.03	0	26.094	853320000	40	0.457727	0.31667	1.09818	0.715349	26.6966	26.2596	26.4017	23.305	26.2571	26.5011
Color [Black]	I3L4X3;G5E9C2;Q15653;I3L1A4	I3L4X3;G5E9C2;Q15653	NF-kappa-B inhibitor beta	NFKBIB			3	3	3	20.6	20.6	20.6	25.119	0	10.104	148980000	7	0.146045	0.685937	-0.212854	-0.204328	22.7189	24.0692	24.5092	24.0171	23.8647	24.054
Color [Black]	G8JLB6;P31943;E9PCY7;H0YB39;D6RBM0;D6RIT2;D6RIU0;H0YBD7;D6RAM1;D6R9T0;D6RFM3;D6RDU3;D6RIH9;D6RJ04;E7EQJ0;E5RGV0;E7EN40;H0YBG7;D6RDL0;D6RF17;D6R9D3	G8JLB6;P31943;E9PCY7;H0YB39;D6RBM0	Heterogeneous nuclear ribonucleoprotein H;Heterogeneous nuclear ribonucleoprotein H, N-terminally processed	HNRNPH1			17	17	9	48.1	48.1	27.1	51.229	0	323.31	78766000000	315	0.390928	0.789252	-0.0800502	-0.136516	32.8764	32.6749	32.8613	32.8245	32.9984	32.8298
Color [Black]	H0YD13;H0Y2P0;P16070;H0YDX6;H0YD17;H0YDW7;H0Y5E4;H0YCV9;E9PKC6;H0YE40	H0YD13;H0Y2P0;P16070;H0YDX6;H0YD17;H0YDW7;H0Y5E4;H0YCV9	CD44 antigen	CD44			3	3	3	18.4	18.4	18.4	22.683	0.0012125	3.0876	244510000	9	0.222064	0.804881	0.081157	0.126295	24.4216	24.6395	24.4094	24.1665	24.518	24.5424
Color [Black]	H0Y2W2;Q9NVI7;Q5T9A4;Q5T2N8;Q5SV16	H0Y2W2;Q9NVI7;Q5T9A4	ATPase family AAA domain-containing protein 3A;ATPase family AAA domain-containing protein 3B	ATAD3A;ATAD3B			11	11	11	22.2	22.2	22.2	64.243	0	17.405	1082300000	38	0.521419	0.728448	0.0978171	0.167947	26.6364	26.3954	26.6048	26.5129	26.4203	26.41
Color [Black]	H0Y360;Q01433;E9PIJ1;H0YCL9;E9PJF6;H0YF16	H0Y360;Q01433	AMP deaminase 2	AMPD2			12	11	10	10.2	9.2	8.5	170.67	0	19.03	1288300000	53	0.225533	0.930615	0.0259228	0.0475703	26.9326	26.8115	26.9285	26.8265	26.8991	26.8693
Color [Black]	Q5QPK2;H0Y368;O60762;Q5QPJ9	Q5QPK2;H0Y368;O60762	Dolichol-phosphate mannosyltransferase subunit 1	DPM1			7	7	7	30.7	30.7	30.7	32.426	0	62.043	1663900000	41	0.115622	0.874463	0.0519346	0.0783066	27.3728	27.1336	27.4459	27.5212	27.0728	27.2025
Color [Black]	H0Y6I0;Q13439;C9JHJ5;A0A087WTW2;E7EVX2	H0Y6I0;Q13439	Golgin subfamily A member 4	GOLGA4			29	29	29	16.6	16.6	16.6	246.6	0	48.073	1716500000	83	0.721005	0.557311	-0.208881	-0.330235	26.9176	27.0421	27.3466	27.2738	27.3839	27.2752
Color [Black]	H0Y760;Q9Y4B4	H0Y760;Q9Y4B4	Helicase ARIP4	RAD54L2			5	5	5	4.3	4.3	4.3	143.63	0	4.4199	231100000	8	0.49453	0.562326	-0.214211	-0.31093	24.3422	24.4412	24.2748	24.2609	24.8927	24.5473
Color [Black]	H0Y8X6;P46934	H0Y8X6;P46934	E3 ubiquitin-protein ligase NEDD4	NEDD4			7	6	4	6	4.7	3.5	173.27	0	7.2692	310800000	13	0.718857	0.714777	0.0990302	0.175899	24.745	24.7115	24.8566	24.5825	24.7056	24.7279
Color [Black]	H0YBU3;A0A087WU81;A1Z1Q3;A0A1B0GUX7;E9PH64;E5RFJ4;H0YBX0	H0YBU3;A0A087WU81;A1Z1Q3;A0A1B0GUX7	O-acetyl-ADP-ribose deacetylase MACROD2	R3HCC1;ADH1C;MACROD2			93	92	62	15.2	15.1	10.5	923.95	0	323.31	9443900000	447	0.668505	0.765104	0.0813001	0.146444	29.8924	29.8046	29.8279	29.8286	29.7859	29.6665
Color [Black]	H0YDU8;P53041;A8MU39	H0YDU8;P53041;A8MU39	Serine/threonine-protein phosphatase;Serine/threonine-protein phosphatase 5	PPP5C			9	9	9	23.9	23.9	23.9	55.096	0	55.768	936050000	45	1.34145	0.544051	0.195117	0.343497	26.5819	26.7779	26.5879	26.4861	26.4643	26.4119
Color [Black]	H0YEH2;Q5T1Z4;Q5T1Z8;Q14671;E9PR38;H0YDK8;H0YC97;H0YDC5;E9PMX1;H0YDQ6;E9PM68;E9PL65	H0YEH2;Q5T1Z4;Q5T1Z8;Q14671;E9PR38;H0YDK8	Pumilio homolog 1	PUM1			17	17	12	19.6	19.6	14.8	120.11	0	30.078	1972800000	60	0.64789	0.724008	-0.0967223	-0.170446	27.4594	27.4088	27.5134	27.6196	27.4367	27.6156
Color [Black]	H0YFA4;P52943;H0YHD8	H0YFA4;P52943	Cysteine-rich protein 2	CRIP2			3	3	3	39.6	39.6	39.6	20.6	0	47.379	425910000	21	0.114838	0.901784	-0.0399647	-0.0638025	25.3368	25.2113	25.4997	25.5016	25.4654	25.2006
Color [Black]	H0YK09;Q8TBC3;M0R0S1;M0R0S2;M0QYB1;M0R0E3;M0QZF4;M0R0K4;M0R204;M0R1G0;M0QZE8;M0R2U6;M0QZF2;M0QXA4;M0QYJ9	H0YK09;Q8TBC3;M0R0S1	SH3KBP1-binding protein 1	DET1;SHKBP1			11	9	9	24.5	21.8	21.8	89.59	0	14.983	517730000	32	0.392644	0.686721	0.123961	0.195751	25.4848	25.8565	25.6268	25.6861	25.4722	25.4379
Color [Black]	H0YKD8;P46779;H0YLP6;H0YMF4	H0YKD8;P46779;H0YLP6;H0YMF4	60S ribosomal protein L28	RPL28			7	7	7	27.6	27.6	27.6	19.072	0	178.44	25996000000	70	0.111344	0.86636	-0.0577812	-0.0839915	30.7666	31.2546	31.3665	31.1161	31.2434	31.2015
Color [Black]	H0YLB7;H0YKU8;Q6JHV3;H0YMI4;Q9Y6I4;H0YL81;H0YLG0;H0YM72	H0YLB7;H0YKU8;Q6JHV3;H0YMI4;Q9Y6I4	Ubiquitin carboxyl-terminal hydrolase;Ubiquitin carboxyl-terminal hydrolase 3	USP3			6	6	6	18.6	18.6	18.6	49.058	0	9.6833	271810000	19	0.0867068	0.909812	0.0380503	0.0580255	24.8719	24.6117	24.8883	24.5009	24.8436	24.9132
Color [Black]	H0YMZ1;H0YN18;H0YL69;P25789;H0YKT8;H0YMA1;H0YKS0;H0YLC2;H0YMI6;H0YMV3;H0YLS6	H0YMZ1;H0YN18;H0YL69;P25789;H0YKT8;H0YMA1;H0YKS0;H0YLC2;H0YMI6;H0YMV3	Proteasome subunit alpha type;Proteasome subunit alpha type-4;Proteasome subunit beta type	PSMA4			7	7	7	44.5	44.5	44.5	24.526	0	16.235	962880000	42	0.0522473	0.969757	0.0107123	0.0187757	26.5301	26.3549	26.5042	26.5395	26.4259	26.3917
Color [Black]	H0YLJ1;I3L521;F5GXV8;Q9Y580;F5GY08;F5H606;Q6P6D5;F5H674	H0YLJ1;I3L521;F5GXV8;Q9Y580;F5GY08;F5H606	RNA-binding protein 7	ATP8B4;RBM7			6	6	6	17	17	17	69.327	0	31.553	823990000	22	0.251517	0.728847	-0.114229	-0.167959	26.4853	25.9362	26.0961	26.4387	26.2262	26.1954
Color [Black]	H0YM23;O75179;H0YLQ3	H0YM23;O75179	Ankyrin repeat domain-containing protein 17	ANKRD17			32	32	20	19.4	19.4	13.4	263.25	0	264.29	6791100000	224	0.0287257	0.974641	0.00829252	0.0138897	29.3625	29.3479	29.1211	29.3258	29.3269	29.1538
Color [Black]	H0YME5;Q9P2K8;H0YNY9	H0YME5;Q9P2K8	Eukaryotic translation initiation factor 2-alpha kinase 4	EIF2AK4			13	13	13	11.8	11.8	11.8	161.12	0	19.932	522520000	28	0.0475698	0.969716	-0.0134207	-0.0224942	25.6138	25.5845	25.4939	25.7329	25.5771	25.4224
Color [Black]	H0YMV8;Q71UM5;C9JLI6;C9J1C5	H0YMV8;Q71UM5;C9JLI6	40S ribosomal protein S27;40S ribosomal protein S27-like	RPS27L			4	2	2	34	13	13	11.345	0	5.4482	361190000	14	0.714671	0.51992	0.246509	0.374844	25.1834	25.1536	25.2842	25.0041	25.2004	24.6772
Color [Black]	H0YNU5;P54132;H0YLV8	H0YNU5;P54132	Bloom syndrome protein	BLM			10	10	10	9.6	9.6	9.6	144.47	0	16.519	1667200000	39	0.0786087	0.925489	0.0322679	0.050053	27.1356	27.486	27.1809	27.2526	27.3886	27.0646
Color [Black]	H0YNX5;H0YNA5;H0YNG3;P67812	H0YNX5	Signal peptidase complex catalytic subunit SEC11	SEC11A			11	2	2	27	3.9	3.9	47.844	0	4.1012	333300000	16	0.0622723	0.945322	0.0240237	0.0378931	24.7154	24.5261	24.8635	24.6024	24.8602	24.5703
Color [Black]	H3BLV9;Q96SB4;D6RBF8;H0Y932;D6RBM8	H3BLV9;Q96SB4	SRSF protein kinase 1	SRPK1			15	15	12	29.2	29.2	24	76.039	0	77.791	3787400000	90	1.28113	0.601484	-0.154939	-0.278309	28.1797	28.0739	28.2512	28.3524	28.3412	28.2761
Color [Black]	H3BM14;H3BM74;Q9Y5A7;C9JRT6;F8WDB6;C9J7X7;H7C5E1;F8WDL9;H7C5N1	H3BM14;H3BM74;Q9Y5A7;C9JRT6;F8WDB6	NEDD8 ultimate buster 1	NUB1			9	9	9	16.2	16.2	16.2	71.921	0	14.403	613980000	33	0.866491	0.675225	-0.119883	-0.212421	25.702	25.7648	25.8651	25.9538	25.8118	25.926
Color [Black]	H3BM67;H3BUP2;H3BUN4;O60936;H3BQJ5	H3BM67;H3BUP2;H3BUN4;O60936	Nucleolar protein 3	NOL3			5	5	5	54.3	54.3	54.3	14.924	0	15.384	421630000	31	0.1052	0.826423	0.0840791	0.106694	25.1091	25.9163	25.0381	25.1519	25.3486	25.3109
Color [Black]	H3BND4;Q6P996;Q86XE2;Q6XYB5;J3KNK7;Q6P474;H3BU11;H3BQ54;H3BNL6	H3BND4;Q6P996	Pyridoxal-dependent decarboxylase domain-containing protein 1	PDXDC1			8	8	8	15.1	15.1	15.1	88.761	0	10.494	346700000	15	0.297788	0.556245	-0.291853	-0.325107	23.9286	24.858	25.271	24.9725	24.9384	25.0222
Color [Black]	H3BNZ9;Q70E73;C9J164;C9J0R8;C9JLG4	H3BNZ9;Q70E73;C9J164	Ras-associated and pleckstrin homology domains-containing protein 1	RAPH1			8	8	8	8.7	8.7	8.7	163.41	0	59.981	1094500000	40	1.18055	0.228175	0.6315	0.840328	27.1498	26.9196	27.1539	26.92	26.1722	26.2366
Color [Black]	H3BP78;F8W7R3;E5RJD7;H0YL03;Q9Y3R4	H3BP78;F8W7R3		FANCI			16	16	2	8.9	8.9	1.2	246.82	0	51.051	1184700000	56	0.578196	0.607132	-0.16824	-0.267204	26.6301	26.871	26.5519	27.0258	26.7506	26.7813
Color [Black]	H3BPJ9;O96000;H3BV16	H3BPJ9;O96000;H3BV16	NADH dehydrogenase [ubiquinone] 1 beta subcomplex subunit 10	NDUFB10			3	3	3	22.4	22.4	22.4	19.258	0.00032733	4.0135	126000000	17	0.103266	0.797846	0.119314	0.130291	24.4994	23.4521	23.1294	23.6468	23.4979	23.5783
Color [Black]	H3BPZ1;H3BS72;Q9P035;H3BRL8	H3BPZ1;H3BS72;Q9P035	Very-long-chain (3R)-3-hydroxyacyl-CoA dehydratase 3	HACD3			5	5	4	14.8	14.8	10.7	40.069	0	24.144	1778000000	52	0.813306	0.68656	0.110818	0.196812	27.2186	27.2114	27.3433	27.2395	27.1024	27.099
Color [Black]	H3BQM0;Q8NDF8;E9PC61	H3BQM0;Q8NDF8;E9PC61	Non-canonical poly(A) RNA polymerase PAPD5	PAPD5			7	7	7	17.2	17.2	17.2	64.693	0	87.54	609560000	31	0.467146	0.644917	-0.14997	-0.234726	25.4622	25.6672	25.6296	25.6943	25.9686	25.546
Color [Black]	H3BTA2;P60510;H3BV22	H3BTA2;P60510;H3BV22	Serine/threonine-protein phosphatase;Serine/threonine-protein phosphatase 4 catalytic subunit	PPP4C			5	4	3	24.3	19.1	15	30.561	0	75.335	369740000	20	0.580422	0.306301	0.768341	0.704876	25.3471	24.7935	25.0968	24.669	25.0651	23.1982
Color [Black]	H3BUX2;J3KNF8;O43169;D6RFH4;J3QR91	H3BUX2;J3KNF8;O43169;D6RFH4	Cytochrome b5 type B	CYB5B			4	4	4	52.9	52.9	52.9	15.716	0	4.2439	296630000	11	0.541338	0.313567	-0.889876	-0.725855	22.8863	25.1451	24.9564	25.3107	25.1073	25.2394
Color [Black]	H7BXI1;A0A087WXU3;A0FGR8	H7BXI1;A0A087WXU3;A0FGR8	Extended synaptotagmin-2	ESYT2			15	15	15	24.3	24.3	24.3	98.008	0	34.361	1536200000	78	0.0127816	0.988515	0.0036424	0.00613029	27.2527	26.955	27.0929	27.0614	27.0552	27.1732
Color [Black]	H7BXY3;Q7L2E3	H7BXY3;Q7L2E3	Putative ATP-dependent RNA helicase DHX30	DHX30			26	26	26	27.4	27.4	27.4	130.55	0	78.603	3123400000	145	0.095864	0.943713	-0.0225423	-0.038593	28.1199	28.0022	28.1713	27.989	28.1584	28.2136
Color [Black]	H7BYP1;O95232;D6RDI2;D6RHH0;U3KQT3;C9JL41;H7C5U7;H0YA81	H7BYP1;O95232	Luc7-like protein 3	TRPM3;LUC7L3			9	9	9	5	5	5	247.36	0	119.3	2403300000	73	1.10241	0.575043	-0.169141	-0.295626	27.6113	27.7253	27.5387	27.7885	27.8792	27.715
Color [Black]	H7C155;P04049;H7C560	H7C155;P04049	RAF proto-oncogene serine/threonine-protein kinase	RAF1			7	5	4	21.4	17.1	15	59.741	0	8.5269	401620000	23	0.595557	0.310596	0.757755	0.708841	25.4856	25.1411	25.5009	25.1988	23.505	25.1505
Color [Black]	H7C1P0;P35249;C9JZI1	H7C1P0;P35249;C9JZI1	Replication factor C subunit 4	RFC4			2	2	2	20.7	20.7	20.7	11.849	0.0031277	2.4858	96051000	9	0.476359	0.625782	0.161844	0.249983	23.8767	23.4505	23.5846	23.5894	23.3292	23.5076
Color [Black]	H9KVB4;O15417;H7C3U5;H7C177;H7C0N9	H9KVB4;O15417	Trinucleotide repeat-containing gene 18 protein	TNRC18			6	6	6	3.4	3.4	3.4	314.46	0	8.2296	244750000	18	0.391259	0.460059	0.554579	0.505091	24.5913	24.4129	25.094	24.2485	23.1235	25.0625
Color [Black]	I3L0N3;P46459;I3L0L3;I3L338;I3L4Q9;I3L2G1	I3L0N3;P46459	Vesicle-fusing ATPase	NSF			10	9	9	16.4	14.6	14.6	82.091	0	13.776	591690000	18	0.0639217	0.91239	-0.0403983	-0.0561219	25.8466	25.988	25.3054	25.6475	25.7248	25.8889
Color [Black]	I3L4C3;I3L0X5;O75391;I3L0Q5	I3L4C3;I3L0X5;O75391;I3L0Q5	Sperm-associated antigen 7	SPAG7			2	2	2	13.4	13.4	13.4	22.152	0.0012496	3.4418	172840000	12	0.271072	0.827011	0.0660909	0.110582	24.2273	24.0502	24.1082	24.1512	23.8974	24.1388
Color [Black]	I3L100;I3L2W2;Q96JN8;I3L2Z9;K7EPS7;K7ESJ6;K7ESM1	I3L100;I3L2W2;Q96JN8;I3L2Z9	Neuralized-like protein 4	NEURL4			7	7	7	6	6	6	153.06	0	8.9604	191000000	21	0.740917	0.635399	0.141628	0.240992	24.4785	24.394	24.6515	24.3348	24.3108	24.4535
Color [Black]	I3L1P8;Q02978	I3L1P8;Q02978	Mitochondrial 2-oxoglutarate/malate carrier protein	SLC25A11			10	10	10	33.8	33.8	33.8	32.182	0	36.953	2432700000	82	0.355573	0.830606	0.05996	0.105162	27.6994	27.762	27.7501	27.6956	27.5522	27.7838
Color [Black]	I3L1Q2;Q8WUZ0	I3L1Q2;Q8WUZ0	B-cell CLL/lymphoma 7 protein family member C	BCL7C			3	3	2	18.8	18.8	15.4	32.725	0	5.9204	885660000	15	0.428319	0.797724	-0.0751254	-0.130661	26.4312	26.3084	26.2619	26.4907	26.3033	26.4329
Color [Black]	I3NI21;I3L288;I3NI23;Q96B96	I3NI21;I3L288;I3NI23;Q96B96	Promethin	TMEM159			2	2	2	43.5	43.5	43.5	5.2408	0	5.6607	261950000	8	0.402152	0.754412	0.0912895	0.153133	24.5689	24.6928	24.5326	24.4892	24.6586	24.3727
Color [Black]	I3L2C7;P57678;I3L4A4;I3L399;I3L4M4;E7EN12;I3L1J7	I3L2C7;P57678	Gem-associated protein 4	GEMIN4			37	37	37	44.2	44.2	44.2	118.82	0	323.31	28986000000	419	1.26499	0.437006	-0.338489	-0.541099	31.1258	31.0811	31.4633	31.6019	31.5911	31.4927
Color [Black]	I3L2J0;A0A0A0MQR4;Q96RK0;I3L2I4	I3L2J0;A0A0A0MQR4;Q96RK0	Protein capicua homolog	CIC			8	8	8	5.6	5.6	5.6	257.75	0	14.488	419490000	36	1.59076	0.543558	-0.191148	-0.344326	25.2072	25.0588	25.1196	25.3881	25.2924	25.2786
Color [Black]	I3L397;I3L504;P63241;Q6IS14;F8WCJ1;C9J7B5;C9J4W5;Q9GZV4	I3L397;I3L504;P63241;Q6IS14	Eukaryotic translation initiation factor 5A;Eukaryotic translation initiation factor 5A-1;Eukaryotic translation initiation factor 5A-1-like	EIF5A;EIF5AL1			11	11	11	48.6	48.6	48.6	16.019	0	323.31	10112000000	136	0.0829068	0.904679	0.0419534	0.0617857	29.9703	30.0764	29.641	29.6102	29.9826	29.969
Color [Black]	I3L4C2;Q9UQB8;B4DWA1;I3L1C8;I3L2M4;I3L4A3;I3L125;I3L327;I3L3C6;I3L526	I3L4C2;Q9UQB8;B4DWA1;I3L1C8;I3L2M4	Brain-specific angiogenesis inhibitor 1-associated protein 2	BAIAP2			7	6	6	17.9	15.6	15.6	61.381	0	15.907	314080000	11	0.829285	0.216075	0.831951	0.86205	25.4426	25.4623	25.398	23.684	25.1855	24.9375
Color [Black]	I3VM54;Q9Y2K7	I3VM54;Q9Y2K7	Lysine-specific demethylase 2A	KDM2A			7	7	7	7.1	7.1	7.1	130.66	0	13.502	470930000	46	1.70136	0.510446	-0.223113	-0.398811	25.2234	25.1974	25.3392	25.4761	25.5466	25.4066
Color [Black]	J3KMZ8;Q92785;E9PN04;J3KQY6;C8C3P2;E9PDV3;Q92784;Q92782	J3KMZ8;Q92785	Zinc finger protein ubi-d4	DPF2			12	12	11	44.4	44.4	42.7	45.78	0	34.263	1524800000	64	0.0814426	0.909712	-0.0382449	-0.0574321	27.2439	27.3623	27.1269	27.5444	27.2833	27.0201
Color [Black]	J3KN16;Q5VYK3;R4GMY1;F6XAQ5	J3KN16;Q5VYK3;R4GMY1	Proteasome-associated protein ECM29 homolog	KIAA0368;ECM29			34	34	31	21.8	21.8	20.2	223.69	0	87.999	3363500000	118	0.000462065	0.999846	-0.00012207	-0.000208277	28.3608	28.2557	28.3218	28.4723	28.2525	28.214
Color [Black]	J3KNQ3;Q9UNM6;H0YD73;A0A087WUL9;E9PL38;E9PPD2;E9PQG3;F8W8J6	J3KNQ3;Q9UNM6;H0YD73;A0A087WUL9;E9PL38	26S proteasome non-ATPase regulatory subunit 13	PSMD13			8	8	8	22.9	22.9	22.9	39.829	0	12.34	560530000	22	0.16803	0.82688	0.0734463	0.110455	25.8573	25.6363	25.6522	25.4972	25.9394	25.4889
Color [Black]	J3KNQ4;Q9NVD7;E9PS97;A0A087WZB5;Q9HBI1	J3KNQ4;Q9NVD7;E9PS97	Alpha-parvin	PARVA			6	6	6	18	18	18	46.589	0	33.495	482230000	30	0.666902	0.500462	0.295376	0.42146	25.8978	25.4667	25.4772	25.5726	25.0814	25.3016
Color [Black]	J3KNZ9;Q9HAH7	J3KNZ9;Q9HAH7	Probable fibrosin-1	FBRS			5	5	5	10.1	10.1	10.1	103.77	0	57.259	311020000	20	0.0969167	0.927666	-0.0298303	-0.0488876	24.7424	24.7944	24.8578	25.0357	24.7514	24.697
Color [Black]	J3KPI1;Q93073	J3KPI1;Q93073	Selenocysteine insertion sequence-binding protein 2-like	SECISBP2L			3	3	3	6	6	6	69.821	0.001261	3.534	129000000	8	0.601965	0.360183	0.618253	0.644056	24.4126	23.916	24.2633	22.905	23.4377	24.3945
Color [Black]	J3KPX7;Q99623;F5GY37;F5GWA7;F5H3X6;F5H0C5;F5H2D2;U3KPZ5	J3KPX7;Q99623;F5GY37;F5GWA7;F5H3X6	Prohibitin-2	PHB2			17	17	17	67.4	67.4	67.4	33.239	0	323.31	31176000000	170	0.475459	0.856121	0.048638	0.0893465	31.4359	31.3624	31.4569	31.3266	31.3462	31.4366
Color [Black]	J3KQ32;Q9NTK5;C9JCJ9;C9JTK6	J3KQ32;Q9NTK5	Obg-like ATPase 1	OLA1			3	3	3	9.4	9.4	9.4	46.937	0	5.661	219510000	12	0.299121	0.744199	-0.101052	-0.158593	24.3717	24.337	24.259	24.382	24.2168	24.6721
Color [Black]	J3KQ61;O95696	J3KQ61;O95696	Bromodomain-containing protein 1	BRD1			4	4	4	6.7	6.7	6.7	57.893	0	9.305	221780000	20	0.636884	0.493175	-0.345123	-0.463638	23.6016	23.9546	24.4396	24.3492	24.2949	24.3871
Color [Black]	J3KR97;Q9BTW9;A0A0J9YWI5;A0A0J9YVR1;I3L439;I3L163;A0A0J9YVU1;I3L0V3;I3L500;A0A0J9YYG2;I3L3H4;I3L131;I3L143;I3L4D2;A0A0J9YY08;I3L1S3;I3L120;A0A0J9YXU4	J3KR97;Q9BTW9	Tubulin-specific chaperone D	TBCD			15	15	15	17.2	17.2	17.2	136.55	0	30.892	1383600000	72	0.306185	0.871033	0.0451991	0.0806928	26.8855	27.0792	26.9412	26.9464	26.9347	26.8893
Color [Black]	J3KS77;P98175	J3KS77;P98175	RNA-binding protein 10	PNPO;RBM10			11	9	9	8.8	7.7	7.7	152.47	0	14.97	639400000	38	0.674035	0.517767	-0.255674	-0.380345	26.0947	25.9714	26.0075	26.3056	26.5582	25.9769
Color [Black]	J3QQY0;J3KSZ8;Q68DK7	J3QQY0;J3KSZ8;Q68DK7	Male-specific lethal 1 homolog	MSL1			3	3	3	10.6	10.6	10.6	48.976	0	6.8921	433010000	15	0.214189	0.750806	-0.107761	-0.15496	25.1601	24.9858	25.2209	25.4347	25.389	24.8665
Color [Black]	J3KT86;Q96GD4;J3KRJ2;J3KRF8;J3QR41;J3KTD6;J3QLN8	J3KT86;Q96GD4;J3KRJ2;J3KRF8;J3QR41;J3KTD6;J3QLN8	Aurora kinase B	AURKB			2	2	2	11.6	11.6	11.6	27.956	0	6.3403	185460000	6	0.51204	0.557279	-0.218095	-0.317607	23.9179	23.8804	24.1166	24.0275	24.0087	24.533
Color [Black]	J3KTA4;P17844;J3QSF1;J3KRZ1;J3QRQ7;J3KRX8;J3QR02;X6RLV5;J3QRN5	J3KTA4;P17844	Probable ATP-dependent RNA helicase DDX5	DDX5			31	23	23	54.2	40.2	40.2	69.086	0	323.31	21961000000	247	2.03018	0.499255	-0.236385	-0.429537	30.8704	30.9981	30.8536	31.1298	31.1854	31.1161
Color [Black]	J3QR09;J3KTE4;P84098;J3QL15	J3QR09;J3KTE4;P84098;J3QL15	Ribosomal protein L19;60S ribosomal protein L19	RPL19			6	6	6	26.4	26.4	26.4	23.134	0	37.971	5824200000	46	0.14979	0.913595	0.0317523	0.0548398	28.96	29.1515	29.1552	28.9736	29.131	29.0668
Color [Black]	J3KTL2;Q07955;J3KSR8;J3QQV5;J3KSW7	J3KTL2;Q07955;J3KSR8	Serine/arginine-rich splicing factor 1	SRSF1			4	4	4	16.2	16.2	16.2	28.329	0	7.8417	859090000	31	3.52718	0.24429	-0.436497	-0.812767	26.286	26.1944	26.2774	26.6927	26.7266	26.6479
Color [Black]	J3QLE5;P63162;P14678;J3KRY3;S4R3P3	J3QLE5;P63162;P14678;J3KRY3;S4R3P3	Small nuclear ribonucleoprotein-associated protein N;Small nuclear ribonucleoprotein-associated proteins B and B	SNRPN;SNRPB			6	6	6	30.8	30.8	30.8	17.546	0	10.243	1788200000	43	1.45011	0.482705	-0.282382	-0.47824	27.334	27.363	27.3905	27.6731	27.7829	27.4786
Color [Black]	J3QQ67;Q07020;H0YHA7;G3V203;F8VYV2;A0A075B7A0;F8VUA6;F8VXR6	J3QQ67;Q07020;H0YHA7;G3V203;F8VYV2;A0A075B7A0;F8VUA6	60S ribosomal protein L18	RPL18			9	9	9	42.6	42.6	42.6	21.728	0	150.77	37048000000	116	0.0381822	0.954469	0.0230357	0.032687	31.4518	31.613	31.9877	31.5072	31.5582	31.918
Color [Black]	J3QQJ0;Q9UHR5;J3KS14;F5H478;X6R3T8;J3QLH3;F8WBU8	J3QQJ0;Q9UHR5;J3KS14;F5H478;X6R3T8;J3QLH3;F8WBU8	SAP30-binding protein	SAP30BP;TTC38			2	2	2	8.3	8.3	8.3	35.772	0.001181	2.8042	184780000	14	0.468716	0.607249	0.17863	0.268622	24.5495	24.4128	24.0375	24.1486	24.2642	24.0512
Color [Black]	J3QQW9;Q15022	J3QQW9;Q15022	Polycomb protein SUZ12	SUZ12			16	16	16	33.2	33.2	33.2	80.321	0	41.083	2228200000	107	0.627342	0.624609	-0.152178	-0.249802	27.6497	27.3198	27.4141	27.5516	27.5808	27.7078
Color [Black]	J3QR07;Q96MU7	J3QR07;Q96MU7	YTH domain-containing protein 1	YTHDC1			6	6	6	12.8	12.8	12.8	85.586	0	31.631	1297400000	41	1.7017	0.31141	-0.440236	-0.713204	26.3781	26.7227	26.732	27.0361	27.0384	27.079
Color [Black]	J3QRG6;P42771;K7ES20;K7ENC6;G3XAG3	J3QRG6;P42771;K7ES20;K7ENC6	Cyclin-dependent kinase inhibitor 2A	CDKN2A			4	4	2	45.7	45.7	21	14.968	0	17.049	500110000	25	0.555266	0.565497	-0.203863	-0.307627	25.5383	25.2553	25.4369	25.4133	25.8836	25.5452
Color [Black]	J3QRS3;Q13554;P19105;O14950;H7BXS4;J3KTJ1;P24844;H7C394;Q9UQM7;E9PBE8;E7EQE4;H7BZC6;D6RHX9;D6RFJ0;E7ERS6;E7ETC9;H0Y9C2	J3QRS3		MYL12A			26	26	8	42.6	42.6	14.5	90.61	0	280.9	13737000000	232	0.170436	0.946115	0.0205339	0.0376398	30.2309	30.1641	30.299	30.1658	30.2457	30.2209
Color [Black]	J3QRS9;O43670;X6R4W8;J3KS31;J3QS27;J3KTL1;J3KRB6;J3KRW6;H0Y3M2	J3QRS9;O43670;X6R4W8	BUB3-interacting and GLEBS motif-containing protein ZNF207	ZNF207			7	7	7	16.2	16.2	16.2	52.541	0	91.493	3400100000	75	0.250279	0.82642	-0.0658353	-0.108955	28.6156	28.3163	28.3409	28.4389	28.5707	28.4606
Color [Black]	J3QRU1;P07947;P06241;E5RFS5;Q573B4;P06239	J3QRU1;P07947;P06241	Non-specific protein-tyrosine kinase;Tyrosine-protein kinase Yes;Tyrosine-protein kinase Fyn	YES1;FYN			10	10	6	18.2	18.2	10.6	61.386	0	13.574	1149600000	29	0.308144	0.67067	0.151012	0.215786	26.4337	26.9704	26.8709	26.387	26.6743	26.7607
Color [Black]	J3QRU8;Q9Y2X7;A0A0C4DGN6;J3QQI0;K7EN79;J3QLH1;J3QL89	J3QRU8;Q9Y2X7;A0A0C4DGN6	ARF GTPase-activating protein GIT1	GIT1			12	12	9	25.8	25.8	21.2	76.805	0	24.647	1250500000	47	0.586861	0.647296	0.140163	0.23106	26.976	27.0585	27.1858	27.0676	26.7693	26.9629
Color [Black]	J3QS41;P42694;A0A075B6R3;J3KT20;J3KS59;J3QRR8	J3QS41;P42694	Probable helicase with zinc finger domain	HELZ			26	26	26	18.4	18.4	18.4	219.05	0	71.613	2087300000	105	1.92903	0.47509	0.275201	0.489092	27.6736	27.7246	27.5356	27.4022	27.3908	27.3154
Color [Black]	J3QT28;O43684;J3QSX4	J3QT28;O43684;J3QSX4	Mitotic checkpoint protein BUB3	BUB3			12	12	12	57.9	57.9	57.9	31.703	0	232.55	9473000000	128	1.4344	0.592008	-0.155594	-0.282668	29.7511	29.8911	29.7436	29.9697	29.9631	29.9198
Color [Black]	J9JIE6;A0A0A0MT11;Q13555;Q8WU40;H0Y6G2;J3QQY2;Q9UM00;J3KS45	J9JIE6;A0A0A0MT11;Q13555;Q8WU40;H0Y6G2	Calcium/calmodulin-dependent protein kinase type II subunit gamma	TMCO1;CAMK2G			21	3	3	31.3	6	6	99.653	0	59.442	269120000	28	0.222036	0.753338	-0.104645	-0.153014	24.4894	24.8024	25.0987	24.8053	24.9088	24.9905
Color [Black]	K7EIG1;O75153;Q9Y5I4	K7EIG1;O75153	Clustered mitochondria protein homolog	CLUH			25	25	2	23.9	23.9	1.8	140.49	0	61.387	2620800000	116	0.586568	0.790061	0.0756156	0.135624	27.9705	27.8941	27.8829	27.8595	27.7446	27.9164
Color [Black]	K7EQ55;K7EK33;Q96EP5;K7EQ02	K7EQ55;K7EK33;Q96EP5;K7EQ02	DAZ-associated protein 1	DAZAP1			7	7	7	23.2	23.2	23.2	43.312	0	90.787	3688600000	54	0.720949	0.797889	-0.0714931	-0.131093	28.6182	28.6648	28.5538	28.6381	28.7454	28.6679
Color [Black]	K7ELG9;Q3MHD2	K7ELG9;Q3MHD2	Protein LSM12 homolog	LSM12			3	3	3	20	20	20	24.955	0	17.903	1399800000	26	0.362209	0.69172	0.12398	0.192872	27.0151	27.1329	27.2947	26.8832	27.2572	26.9303
Color [Black]	K7EMM8;Q49A26;K7EQB2;K7EK70	K7EMM8;Q49A26	Putative oxidoreductase GLYR1	GLYR1			10	10	10	26.5	26.5	26.5	57.215	0	44.882	1242400000	66	0.354971	0.675587	-0.140978	-0.211926	26.8435	26.4488	26.4079	26.826	26.765	26.5322
Color [Black]	K7ENG2;P26368	K7ENG2;P26368	Splicing factor U2AF 65 kDa subunit	U2AF2			9	9	9	30.9	30.9	30.9	33.901	0	62.239	3696700000	96	0.239778	0.840239	-0.0593828	-0.0993699	28.3971	28.3963	28.2756	28.5406	28.4629	28.2438
Color [Black]	K7EPL7;H0YNR6;Q6P5Q4;D3DUE4;F6WF08;Q6ZW76	K7EPL7;H0YNR6;Q6P5Q4	Leiomodin-2	ANKS3;CERS4;LMOD2			9	9	4	7.3	7.3	2.8	158.18	0	19.64	591190000	27	0.470327	0.340614	0.880962	0.671834	25.4692	25.7106	25.7844	23.1662	25.6731	25.482
Color [Black]	K7ER00;Q9Y285;K7EPH2;K7ER16;K7ERS0;K7EK06	K7ER00;Q9Y285;K7EPH2	Phenylalanine--tRNA ligase alpha subunit	FARSA			9	9	9	26.1	26.1	26.1	62.395	0	35.568	1058700000	35	0.0377915	0.930894	-0.0408764	-0.0471517	26.571	25.8161	26.6931	26.6174	25.9145	26.671
Color [Black]	M0QXM4;Q15758;M0QX44;M0R144	M0QXM4;Q15758;M0QX44	Amino acid transporter;Neutral amino acid transporter B(0)	SLC1A5			8	8	8	30.4	30.4	30.4	39.443	0	49.803	1462100000	47	1.05688	0.435691	0.372663	0.559817	27.1716	27.2768	27.0282	26.8952	26.9723	26.4912
Color [Black]	M0QY97;Q9UPT8	M0QY97;Q9UPT8	Zinc finger CCCH domain-containing protein 4	ZC3H4			8	8	8	15.6	15.6	15.6	95.425	0	27.157	562300000	32	0.692102	0.542339	-0.224327	-0.346397	25.8493	25.7781	25.4011	25.9678	25.9296	25.804
Color [Black]	M0R0N4;M0QYZ2;P53680;M0QZ21;X6R390	M0R0N4;M0QYZ2;P53680;M0QZ21;X6R390	AP-2 complex subunit sigma	AP2S1			3	3	3	18.8	18.8	18.8	17.303	0.0012323	3.273	804030000	13	0.917139	0.106717	-1.37543	-1.14583	24.2417	26.3463	24.2673	26.4411	26.214	26.3264
Color [Black]	M0QZB7;M0R0X9;M0QXC8;M0QYT9;M0R205;M0QZB8;Q14653;M0R0R8;M0QX56	M0QZB7;M0R0X9;M0QXC8;M0QYT9;M0R205;M0QZB8;Q14653	Interferon regulatory factor 3	IRF3			3	3	3	9.6	9.6	9.6	44.471	0	6.1808	206830000	10	0.633526	0.471142	0.38066	0.493853	24.5307	24.1608	24.5956	24.2477	23.581	24.3163
Color [Black]	M0QZR4;Q92888;M0QYC1;M0QYS3;M0R2C7;M0QZH8;M0R3H5	M0QZR4;Q92888;M0QYC1	Rho guanine nucleotide exchange factor 1	ARHGEF1			17	17	17	21.2	21.2	21.2	108.32	0	73.287	1639100000	72	0.26969	0.891174	0.0392475	0.0703039	27.1838	27.3267	27.1953	27.2222	27.2408	27.1249
Color [Black]	M0R0F0;P46782;M0R0R2;M0QZN2	M0R0F0;P46782;M0R0R2;M0QZN2	40S ribosomal protein S5;40S ribosomal protein S5, N-terminally processed	RPS5			6	6	6	33.5	33.5	33.5	22.391	0	230.97	3312000000	20	0.507241	0.19132	1.93298	0.89157	28.1602	28.2394	28.3158	22.973	27.8625	28.081
Color [Black]	M0R0F9;Q15642;W4VSQ9;M0R2H7	M0R0F9;Q15642;W4VSQ9	Cdc42-interacting protein 4	TRIP10			5	5	5	16.2	16.2	16.2	49.712	0	7.3078	782680000	14	0.798814	0.477059	0.335375	0.483247	25.8481	26.4607	26.3828	25.8835	25.9411	25.8609
Color [Black]	M0R117;Q02543;M0R1A7;M0R3D6;M0R0P7	M0R117;Q02543;M0R1A7;M0R3D6;M0R0P7	60S ribosomal protein L18a	RPL18A			13	13	13	53.9	53.9	53.9	18.079	0	142.66	52557000000	150	0.330256	0.712003	0.114712	0.178396	32.0686	32.2448	32.3137	32.0657	31.897	32.3202
Color [Black]	M0R165;Q9UBC2;M0R2S2;M0R3I1;K7EJR2;M0R330;M0QX30;M0R1V5	M0R165;Q9UBC2;M0R2S2	Epidermal growth factor receptor substrate 15-like 1	EPS15L1			10	10	10	15.9	15.9	15.9	83.474	0	20.893	688000000	41	2.48515	0.1744	0.553644	0.941438	26.5264	26.2547	26.3933	25.8667	25.8881	25.7586
Color [Black]	M0R210;P62249;A0A087WZ27;M0R3H0;M0QX76;M0R1M5;Q6IPX4	M0R210;P62249;A0A087WZ27;M0R3H0	40S ribosomal protein S16	RPS16;ZNF90			7	7	7	46.5	46.5	46.5	14.419	0	32.131	6546900000	77	0.0412543	0.964049	-0.0156485	-0.0248737	29.0866	29.0688	29.4065	29.084	29.2052	29.3196
Color [Black]	M0R2B7;P28340;M0QZR8;M0QZB4;M0QXE6;M0QXQ2;M0R3H8	M0R2B7;P28340;M0QZR8	DNA polymerase;DNA polymerase delta catalytic subunit	POLD1			31	26	26	21.4	17.6	17.6	229.39	0	101.38	3783300000	172	0.353855	0.918601	-0.0278893	-0.0523472	28.3482	28.3786	28.3405	28.4013	28.4257	28.324
Color [Black]	M0R2Z9;Q8IX01;M0R3F6;M0R065;M0R216	M0R2Z9;Q8IX01;M0R3F6	SURP and G-patch domain-containing protein 2	SUGP2			27	27	27	34.9	34.9	34.9	121.54	0	149.61	4558100000	135	0.00992929	0.990654	-0.00255648	-0.00437148	28.7828	28.649	28.555	28.7622	28.653	28.5793
Color [Black]	O00139;H0Y8H2	O00139	Kinesin-like protein KIF2A	KIF2A			11	11	9	15.9	15.9	11.9	79.954	0	14.718	1047000000	44	0.189192	0.854104	0.0560563	0.0913936	26.6047	26.4296	26.5931	26.6822	26.403	26.3741
Color [Black]	O00148;K7EQN7;K7EPJ3;A0A0D9SEM9;K7EN69;K7ENP6;K7EL56;K7EIL8;F6U6E2;F6SXL5;A0A0G2JHN7	O00148;K7EQN7	ATP-dependent RNA helicase DDX39A	DDX39A			14	4	4	38.9	12.2	12.2	49.129	0	66.74	892200000	39	0.571989	0.684144	-0.1221	-0.205222	26.0422	26.1704	26.1727	26.3421	26.0815	26.328
Color [Black]	O00151	O00151	PDZ and LIM domain protein 1	PDLIM1			13	13	13	43.2	43.2	43.2	36.071	0	27.196	1900400000	50	1.33713	0.501284	0.239986	0.410961	27.5916	27.7884	27.6226	27.3483	27.3948	27.5396
Color [Black]	O00154;K7EKP8	O00154;K7EKP8	Cytosolic acyl coenzyme A thioester hydrolase	ACOT7			7	7	7	23.9	23.9	23.9	41.796	0	26.098	1634400000	47	0.359542	0.8049	-0.0740299	-0.126371	27.3284	27.1561	27.047	27.2805	27.2003	27.2727
Color [Black]	O00161;H3BM38;H3BNE1;H3BR18;H3BPJ0;H3BP15;H3BQY9;H3BV99;H3BNG6;H3BU94;H3BR99	O00161;H3BM38;H3BNE1;H3BR18;H3BPJ0;H3BP15;H3BQY9;H3BV99	Synaptosomal-associated protein 23;Synaptosomal-associated protein	SNAP23			6	6	6	39.8	39.8	39.8	23.354	0	25.129	560490000	24	1.11142	0.31412	0.493951	0.69669	25.9117	25.7579	25.7218	25.6811	25.2315	24.997
Color [Black]	O00165;E9PIQ7;Q5VYD6	O00165;E9PIQ7	HCLS1-associated protein X-1	HAX1			5	5	5	24.4	24.4	24.4	31.62	0	8.2304	353450000	22	0.190132	0.880054	-0.0434697	-0.0739889	24.5546	24.7755	24.8313	24.7222	24.8007	24.7689
Color [Black]	O00170;E9PMH2;V9GYQ3	O00170;E9PMH2	AH receptor-interacting protein	AIP			6	6	6	24.5	24.5	24.5	37.636	0	35.059	1023300000	50	0.454183	0.750598	0.0907911	0.154893	26.4988	26.5262	26.4175	26.5469	26.2865	26.3368
Color [Black]	O00178;F5H716	O00178	GTP-binding protein 1	GTPBP1			5	5	5	13.5	13.5	13.5	72.453	0	10.63	370400000	23	0.160867	0.817709	0.0800934	0.116588	25.3151	24.87	25.2065	24.8513	25.296	25.0041
Color [Black]	O00186	O00186	Syntaxin-binding protein 3	STXBP3			9	9	9	20.1	20.1	20.1	67.764	0	37.349	942310000	57	1.33947	0.498075	0.264433	0.446418	26.6362	26.5979	26.5354	26.4037	26.4219	26.1506
Color [Black]	O00203;F5GYB0;F5GWU4;H0YBD0;Q13367	O00203	AP-3 complex subunit beta-1	AP3B1			22	22	22	23.4	23.4	23.4	121.32	0	60.19	3125000000	128	0.227612	0.933011	0.0240885	0.0444911	28.1727	28.1483	28.1672	28.0741	28.2141	28.1277
Color [Black]	O00231;J3QRY4	O00231	26S proteasome non-ATPase regulatory subunit 11	PSMD11			4	4	4	10.2	10.2	10.2	47.463	0	5.8613	237500000	12	0.260775	0.683429	-0.147465	-0.203305	24.7748	24.239	24.2066	24.6924	24.6755	24.295
Color [Black]	O00232	O00232	26S proteasome non-ATPase regulatory subunit 12	PSMD12			6	6	6	17.5	17.5	17.5	52.904	0	22.977	920600000	31	0.162456	0.87624	0.0458622	0.0756635	26.6839	26.4151	26.3927	26.488	26.5138	26.3523
Color [Black]	O00257;I3L4F1	O00257	E3 SUMO-protein ligase CBX4	CBX4			8	8	8	17.3	17.3	17.3	61.367	0	19.762	639840000	26	0.69376	0.600472	-0.170787	-0.279002	25.8698	25.602	25.589	25.7288	25.9116	25.9328
Color [Black]	O00267;H3BNX3;H3BMS6;A0A1B0GXB4;H3BV36;H3BNP9;M0QYL9;H0YCA4	O00267	Transcription elongation factor SPT5	SUPT5H			35	33	33	11.6	11.1	11.1	434.55	0	323.31	5198300000	225	0.546101	0.753372	-0.0868015	-0.152209	29.048	28.9635	29.1384	29.1813	29.1898	29.0391
Color [Black]	O00268;V9GY14;A0A0G2JRY5	O00268;V9GY14;A0A0G2JRY5	Transcription initiation factor TFIID subunit 4	TAF4			3	3	3	3.3	3.3	3.3	110.11	0	7.4675	156290000	11	0.220896	0.795464	0.0869414	0.133046	23.7584	23.8609	23.7447	23.8184	23.8796	23.4051
Color [Black]	O00273;K7ERT1	O00273	DNA fragmentation factor subunit alpha	DFFA			5	5	5	19	19	19	36.521	0	8.2666	358680000	17	0.0697231	0.873534	-0.0664145	-0.0797214	25.6291	25.045	24.4911	25.015	25.1973	25.1522
Color [Black]	O00291;C9JMG5	O00291	Huntingtin-interacting protein 1	HIP1			9	8	8	10.9	9.9	9.9	116.22	0	47.538	406670000	27	0.185583	0.80784	0.0819855	0.122619	25.6161	25.2652	25.1319	25.4269	25.1424	25.1979
Color [Black]	O00299	O00299	Chloride intracellular channel protein 1	CLIC1			10	10	10	50.2	50.2	50.2	26.922	0	24.843	3406900000	53	0.72921	0.659934	-0.129167	-0.222271	27.9542	28.0201	28.0937	28.0558	28.1106	28.289
Color [Black]	O00303;H0YDT6;A0A0D9SEZ9	O00303	Eukaryotic translation initiation factor 3 subunit F	EIF3F			7	7	6	28.6	28.6	24.4	37.563	0	135.44	3464300000	56	0.092767	0.944447	-0.0224349	-0.0382669	28.4781	28.2642	28.1988	28.3719	28.3234	28.3131
Color [Black]	O00410;H0Y8C6;E7ETV3;C9JMV5;E7EQT5;E7EV12;E7EWK4;E7EX05;H0Y3V4;C9JZD8;C9JQT6;E7ESA1;E7ESZ1;E7ETV8;C9J875;C9JZ53;C9JXE0	O00410;H0Y8C6	Importin-5	IPO5			31	31	30	39.8	39.8	38.7	123.63	0	323.31	11392000000	232	0.44519	0.88921	0.038372	0.0714507	30.0638	30.0923	29.984	30.0375	29.9757	30.0118
Color [Black]	O00425;F8WD15	O00425	Insulin-like growth factor 2 mRNA-binding protein 3	IGF2BP3			15	15	14	31.6	31.6	29.9	63.704	0	82.372	1968200000	87	0.554855	0.838638	-0.0548859	-0.100925	27.5331	27.4714	27.5913	27.5334	27.6079	27.6191
Color [Black]	O00429;B4DPZ9;F8VZ52;F8W1W3;B4DDQ3	O00429	Dynamin-1-like protein	DNM1L			30	30	2	56.2	56.2	5	81.876	0	323.31	7066900000	217	0.832226	0.687501	0.112455	0.199862	29.511	29.509	29.3778	29.3189	29.2997	29.4419
Color [Black]	O00442;A6NIC1	O00442	RNA 3-terminal phosphate cyclase	RTCA			4	4	4	13.9	13.9	13.9	39.336	0	8.6295	406700000	19	0.726271	0.183158	-1.05818	-0.906758	24.7639	22.9062	25.0014	25.4143	25.2884	25.1433
Color [Black]	O00443;E9PPP3;A0A0C4DGF9	O00443	Phosphatidylinositol 4-phosphate 3-kinase C2 domain-containing subunit alpha	PIK3C2A			13	13	13	9.3	9.3	9.3	190.68	0	22.341	563810000	41	0.315681	0.68529	0.139342	0.204736	25.8245	25.7246	25.6033	25.9125	25.4525	25.3695
Color [Black]	O00445;A0A0C4DGZ5;C9JP75	O00445;A0A0C4DGZ5	Synaptotagmin-5;Tyrosine--tRNA ligase	SYT5;YARS			19	16	16	11	9.3	9.3	211.13	0	40.258	2030200000	85	2.2556	0.62499	0.130501	0.249048	27.5626	27.5278	27.546	27.3919	27.4585	27.3944
Color [Black]	O00483	O00483	Cytochrome c oxidase subunit NDUFA4	NDUFA4			3	3	3	37	37	37	9.3697	0	5.3275	1060600000	26	0.357618	0.440211	-0.758505	-0.548324	26.8207	24.0484	26.5245	26.7136	26.5471	26.4084
Color [Black]	O00487	O00487	26S proteasome non-ATPase regulatory subunit 14	PSMD14			5	5	5	22.3	22.3	22.3	34.577	0	35.872	1156400000	40	0.161541	0.893095	0.0405979	0.0682979	26.687	26.8777	26.7501	26.7516	26.5904	26.851
Color [Black]	O00505;H0Y4S9	O00505	Importin subunit alpha-4	KPNA3			8	8	5	21.5	21.5	15.9	57.81	0	34.827	1364400000	71	1.07905	0.606691	-0.153652	-0.271021	26.9221	27.0242	26.8324	27.0684	27.15	27.0214
Color [Black]	O00567;Q5JXT2;H0YDU4;H0Y653	O00567;Q5JXT2	Nucleolar protein 56	NOP56			21	21	21	42.9	42.9	42.9	66.049	0	92.403	4142100000	130	1.6178	0.358978	-0.402225	-0.655339	28.1052	28.0082	28.367	28.5596	28.4976	28.6299
Color [Black]	O00629;H7C4F6	O00629	Importin subunit alpha-3	KPNA4			8	5	5	25.9	20.3	20.3	57.886	0	47.322	1154100000	46	0.894585	0.60707	-0.155904	-0.268218	26.6909	26.5249	26.691	26.8947	26.7912	26.6886
Color [Black]	O00743;Q5T1S7	O00743	Serine/threonine-protein phosphatase 6 catalytic subunit;Serine/threonine-protein phosphatase 6 catalytic subunit, N-terminally processed	PPP6C			9	9	9	38	38	38	35.144	0	58.424	1543500000	75	0.176593	0.866734	-0.0509694	-0.0836205	27.0196	27.286	27.0699	27.0942	27.1127	27.3216
Color [Black]	O00763;F8W8T8;H0YGH5;A0A087WUA1	O00763	Acetyl-CoA carboxylase 2;Biotin carboxylase	ACACB			70	56	56	39.1	32.6	32.6	276.54	0	323.31	11868000000	311	1.32798	0.538024	0.202979	0.355146	29.9331	29.8926	29.764	29.5846	29.7552	29.641
Color [Black]	O00764;F2Z2Y4;A0A0G2JQ05	O00764;F2Z2Y4	Pyridoxal kinase	PDXK			3	3	3	13.5	13.5	13.5	35.102	0	8.465	556480000	27	0.687209	0.542062	-0.224617	-0.346243	25.6153	25.583	25.9258	26.131	25.8012	25.8658
Color [Black]	O14497;H0Y488;A0A1B0GTU5;A0A087WUV6;H0YCU6;H0YEW5	O14497;H0Y488;A0A1B0GTU5	AT-rich interactive domain-containing protein 1A	ARID1A			30	30	27	19.6	19.6	17.9	242.04	0	143.26	5541100000	193	1.62049	0.517775	-0.213289	-0.380731	29.1499	29.0216	29.0374	29.3594	29.2844	29.2049
Color [Black]	O14545;F8VNX8;F8VVF3	O14545;F8VNX8	TRAF-type zinc finger domain-containing protein 1	TRAFD1			5	5	5	10.7	10.7	10.7	64.84	0	32.798	368490000	10	0.753679	0.151761	1.33309	1.01545	25.3265	25.3972	24.5927	25.3129	23.063	22.9413
Color [Black]	O14617;K7ELX8;A0A087WYN6;K7ERW8	O14617	AP-3 complex subunit delta-1	AP3D1			27	27	27	31	31	31	130.16	0	83.635	4416400000	155	0.594848	0.701842	-0.10622	-0.183186	28.4501	28.704	28.6441	28.7178	28.6622	28.7369
Color [Black]	O14646;H0Y8V4;A0A087WVF4	O14646	Chromodomain-helicase-DNA-binding protein 1	CHD1			9	8	7	8.8	8.3	7.5	196.69	0	17.169	498680000	23	0.110299	0.886847	-0.0472984	-0.0721921	25.2636	25.4283	25.7353	25.5334	25.396	25.6397
Color [Black]	O14686;H0YEF2	O14686	Histone-lysine N-methyltransferase 2D	KMT2D			21	21	18	5.5	5.5	5	593.38	0	39.602	2579600000	72	0.843456	0.516613	-0.242608	-0.382945	27.6904	27.5794	27.7321	28.0428	28.0279	27.659
Color [Black]	O14744;H0YJX6;G3V580;G3V5L5;G3V2L6;G3V2X6;H0YJ77;C9JSX3;H7BZ44;G3V5T6;H0YJD3;H0YJY6	O14744;H0YJX6	Protein arginine N-methyltransferase 5;Protein arginine N-methyltransferase 5, N-terminally processed	PRMT5			22	22	22	43.5	43.5	43.5	72.683	0	211.69	8708000000	213	0.00877734	0.993405	0.00166321	0.00295767	29.7283	29.5572	29.648	29.5998	29.6102	29.7185
Color [Black]	O14745;J3QRP6	O14745;J3QRP6	Na(+)/H(+) exchange regulatory cofactor NHE-RF1	SLC9A3R1			4	4	4	15.6	15.6	15.6	38.868	0	6.3748	280250000	12	0.283332	0.509325	0.465819	0.400676	24.932	25.0304	24.526	23.1305	25.3043	24.6561
Color [Black]	O14776;G3V220;Q5VWI1	O14776;G3V220	Transcription elongation regulator 1	TCERG1			9	9	9	9.6	9.6	9.6	123.9	0	10.698	397680000	15	0.898761	0.506831	-0.263816	-0.414215	24.8646	25.2016	25.2414	25.2378	25.3993	25.462
Color [Black]	O14802	O14802	DNA-directed RNA polymerase III subunit RPC1	POLR3A			4	4	4	4.2	4.2	4.2	155.64	0	8.4473	102160000	9	0.540876	0.522765	-0.262994	-0.367972	23.7297	23.4434	23.2376	23.7864	23.9808	23.4326
Color [Black]	O14818;H0Y586;Q8TAA3;F5GY34;A0A087WYS6	O14818;H0Y586;Q8TAA3	Proteasome subunit alpha type-7;Proteasome subunit alpha type-7-like	PSMA7;PSMA8			7	7	7	38.7	38.7	38.7	27.887	0	58.774	1145100000	52	1.3484	0.44	-0.34098	-0.55154	26.5911	26.525	26.7807	26.8963	27.1527	26.8707
Color [Black]	O14828	O14828	Secretory carrier-associated membrane protein 3	SCAMP3			5	5	5	22.8	22.8	22.8	38.287	0	86.18	1731300000	55	0.605801	0.684388	-0.119907	-0.203678	27.322	27.1031	27.3836	27.3857	27.3482	27.4345
Color [Black]	O14867;H7C4B6;C9JMP6;C9IYR0;M0QZP0;C9IYH8	O14867	Transcription regulator protein BACH1	BACH1			14	14	14	26.4	26.4	26.4	81.957	0	61.76	1838500000	78	0.133013	0.96185	-0.0142968	-0.0264964	27.394	27.2795	27.3474	27.3809	27.3709	27.3121
Color [Black]	O14879	O14879	Interferon-induced protein with tetratricopeptide repeats 3	IFIT3			12	12	12	30.8	30.8	30.8	55.984	0	141.83	1760700000	91	0.471263	0.699283	0.111637	0.185249	27.5515	27.4124	27.5508	27.5701	27.3465	27.2632
Color [Black]	Q5VV89;O14880;Q5VV87	Q5VV89;O14880;Q5VV87	Microsomal glutathione S-transferase 3	MGST3			5	5	5	46.4	46.4	46.4	18.416	0	66.025	4402200000	78	0.190257	0.826187	-0.0699717	-0.109196	28.3258	28.3716	28.0393	28.4188	28.4019	28.126
Color [Black]	O14893;H0YEL0;G5EA29;H0YDP6;S4R421	O14893;H0YEL0	Gem-associated protein 2	GEMIN2			11	11	11	60.4	60.4	60.4	31.585	0	31.278	2032100000	81	1.91941	0.437277	-0.30901	-0.541331	27.4184	27.2359	27.4245	27.6094	27.7288	27.6677
Color [Black]	O14925;Q5SRD1;B4DDK6	O14925;Q5SRD1	Mitochondrial import inner membrane translocase subunit Tim23;Putative mitochondrial import inner membrane translocase subunit Tim23B	TIMM23;TIMM23B			5	5	5	32.5	32.5	32.5	21.943	0	79.876	913950000	43	0.433717	0.663767	-0.14048	-0.219953	26.138	26.1637	26.5539	26.3933	26.3909	26.4928
Color [Black]	O14929;F8WEW1;F8W9G7	O14929	Histone acetyltransferase type B catalytic subunit	HAT1			9	9	9	39.1	39.1	39.1	49.512	0	68.484	2542900000	52	1.00692	0.543285	-0.205275	-0.344621	27.7829	27.8184	27.7051	28.1493	27.9191	27.8538
Color [Black]	O14936;Q5JS74;Q5JS72;Q5JS79	O14936;Q5JS74	Peripheral plasma membrane protein CASK	CASK			9	9	9	13.1	13.1	13.1	105.12	0	17.661	768020000	37	1.8202	0.248794	0.499385	0.802261	26.5114	26.6759	26.3218	26.1374	25.9506	25.923
Color [Black]	O14964;I3L1P5;I3L165;I3L1E3;I3L2H4	O14964;I3L1P5	Hepatocyte growth factor-regulated tyrosine kinase substrate	HGS			17	17	17	24.8	24.8	24.8	86.191	0	160.3	7201900000	122	2.95114	0.516	0.201914	0.385221	29.815	29.8276	29.8042	29.6201	29.6502	29.5707
Color [Black]	O14974;F8VZN8;H0YHI8;H0YIS4;H0YIS3;H0YIM2;H0YHL8;F8VW28;A0A0U1RQZ1;H0YIL7;E1CKY7	O14974;F8VZN8;H0YHI8	Protein phosphatase 1 regulatory subunit 12A	PPP1R12A			29	29	28	29.7	29.7	28.7	115.28	0	125.99	7696000000	164	1.97023	0.530383	0.197622	0.363421	29.8965	29.7972	29.9103	29.6901	29.7012	29.6198
Color [Black]	O14976;D6RAW3;A0A087X1U9;H0Y8H5;D6RAQ7;G5E9I9	O14976	Cyclin-G-associated kinase	GAK			16	16	16	16.1	16.1	16.1	143.19	0	86.681	1347300000	51	0.389748	0.869029	-0.0448526	-0.0817697	26.8861	27.0294	26.9882	26.9792	27.0015	27.0574
Color [Black]	O14980;C9JKM9;C9J673;C9IZS4;C9JQ02;C9JV99;F8WF71;C9IYM2;H7BZC5;C9JF49	O14980	Exportin-1	XPO1			34	34	34	37	37	37	123.38	0	323.31	12005000000	280	0.222493	0.934184	-0.0231463	-0.0428159	30.2338	30.1094	30.1272	30.1576	30.198	30.1841
Color [Black]	O15014;E7ERY8	O15014	Zinc finger protein 609	ZNF609			21	21	21	22.3	22.3	22.3	151.19	0	90.188	4324700000	131	0.620995	0.734058	-0.0935822	-0.16483	28.5925	28.5142	28.3641	28.601	28.5848	28.5658
Color [Black]	O15031;A0A087WU36;A6QRG9;H0YAM9;F5H3A2;E2PU09	O15031	Plexin-B2	PLXNB2			15	15	14	9.7	9.7	9.3	205.12	0	23.067	685140000	37	0.962194	0.499495	0.253975	0.407271	25.9132	25.9635	26.1049	25.7187	25.9392	25.5618
Color [Black]	O15042;E7ET15;H0Y8D9;E7EW00;H7C4V2;U3KPT1;C9JDJ7;C9J5L1	O15042;E7ET15	U2 snRNP-associated SURP motif-containing protein	U2SURP			24	24	24	26.5	26.5	26.5	118.29	0	134.04	7652900000	174	0.349438	0.817084	-0.0680459	-0.117153	29.6403	29.3776	29.5307	29.5391	29.5812	29.6325
Color [Black]	O15047;C9J2Z9	O15047	Histone-lysine N-methyltransferase SETD1A	SETD1A			8	8	8	7.6	7.6	7.6	186.03	0	16.817	459610000	25	0.300233	0.845583	-0.0557849	-0.0969352	25.2235	25.3465	25.2113	25.2003	25.412	25.3364
Color [Black]	O15049;C9JVI3;Q9BZM6	O15049;C9JVI3	NEDD4-binding protein 3	N4BP3;TRIM2			19	19	19	14.7	14.7	14.7	170.06	0	46.726	1686900000	78	1.2714	0.585671	0.161771	0.289035	27.2776	27.3499	27.4197	27.1603	27.1295	27.2721
Color [Black]	O15050;D6RC67;C9JGT0	O15050	TPR and ankyrin repeat-containing protein 1	TRANK1			9	9	9	2.9	2.9	2.9	395.83	0	30.709	824760000	49	1.28571	0.502135	0.263665	0.442275	26.3371	26.2879	26.0576	26.0125	26.0004	25.8787
Color [Black]	O15067;H0YGH1;J3QSG0;J3QSH6;J3KTL4;J3KTQ5;J3QL39;J3KT98	O15067	Phosphoribosylformylglycinamidine synthase	PFAS			21	21	21	23.3	23.3	23.3	144.73	0	172.64	4170500000	154	0.418052	0.765894	0.0856323	0.145821	28.7439	28.5947	28.5773	28.4992	28.4691	28.6907
Color [Black]	O15084;B4DIW9	O15084;B4DIW9	Serine/threonine-protein phosphatase 6 regulatory ankyrin repeat subunit A	ANKRD28			14	14	13	21.8	21.8	20.9	112.96	0	223.16	1720100000	96	0.592098	0.687429	0.118664	0.201276	27.3267	27.3454	27.5153	27.3797	27.2991	27.1526
Color [Black]	O15085	O15085	Rho guanine nucleotide exchange factor 11	ARHGEF11			4	4	4	4.5	4.5	4.5	167.7	0	12.889	214690000	26	0.281238	0.688896	0.134867	0.194594	24.4516	24.689	24.4359	24.5528	24.5779	24.0413
Color [Black]	O15111	O15111	Inhibitor of nuclear factor kappa-B kinase subunit alpha	CHUK			5	5	5	8.7	8.7	8.7	84.639	0	36.532	402440000	17	0.252608	0.635359	-0.194898	-0.241767	24.9176	25.2349	25.1514	25.5754	25.5989	24.7143
Color [Black]	O15121	O15121	Sphingolipid delta(4)-desaturase DES1	DEGS1			2	2	2	9.9	9.9	9.9	37.866	0	33.823	343300000	17	0.0928109	0.859926	0.0650876	0.0867618	25.2086	24.979	25.1547	25.4004	25.1575	24.5892
Color [Black]	O15143;C9J4Z7;F8VXW2;C9JEY1;C9JQM8;C9JFG9;C9J6C8;C9JBJ7;C9K057;C9JTT6	O15143	Actin-related protein 2/3 complex subunit 1B	ARPC1B			12	12	11	43	43	36.8	40.949	0	155.22	4336100000	80	0.141652	0.753674	-0.127623	-0.153056	27.8684	28.4488	28.1576	28.645	27.7147	28.498
Color [Black]	O15144;H7C3F9;C9JTV5;G5E9J0;Q96TC6	O15144	Actin-related protein 2/3 complex subunit 2	ARPC2			10	10	10	38.3	38.3	38.3	34.333	0	24.31	1923900000	61	0.446661	0.499507	0.390158	0.445602	27.1694	27.6167	27.1662	27.314	26.2401	27.2278
Color [Black]	O15145;F8VR50;C9JZD1	O15145	Actin-related protein 2/3 complex subunit 3	ARPC3			5	5	5	27.5	27.5	27.5	20.546	0	7.0343	947670000	16	0.733115	0.361616	0.529334	0.637091	26.2048	26.6642	26.1056	26.095	25.2307	26.061
Color [Black]	O15160;E7EQB9;D6RDJ3;H0Y723	O15160;E7EQB9;D6RDJ3	DNA-directed RNA polymerases I and III subunit RPAC1	POLR1C			7	7	7	32.9	32.9	32.9	39.249	0	51.528	1880300000	38	0.284397	0.71495	-0.116238	-0.174846	27.4884	27.1081	27.0829	27.4558	27.1438	27.4285
Color [Black]	O15213;H0Y6G3	O15213;H0Y6G3	WD repeat-containing protein 46	WDR46			6	6	3	14.4	14.4	7.5	68.07	0	5.7994	326990000	13	1.19616	0.144507	-0.835846	-1.00892	24.6261	23.7063	24.691	25.1185	25.073	25.3394
Color [Black]	O15226	O15226	NF-kappa-B-repressing factor	NKRF			28	28	28	41.6	41.6	41.6	77.672	0	93.342	5898100000	188	0.93848	0.715284	-0.0958989	-0.175066	28.9701	29.0334	29.0077	29.0777	29.1846	29.0366
Color [Black]	Q5T8U5;O15260;B4E107	Q5T8U5;O15260	Surfeit locus protein 4	SURF4			6	6	6	39.8	39.8	39.8	21.127	0	289.13	4724000000	65	0.488548	0.82639	0.0605234	0.109259	28.6465	28.7356	28.6652	28.6188	28.7042	28.5428
Color [Black]	O15269	O15269	Serine palmitoyltransferase 1	SPTLC1			13	13	13	36.2	36.2	36.2	52.743	0	150.96	2007900000	70	0.212978	0.768743	0.0985158	0.144975	27.2959	27.5104	27.771	27.2074	27.5993	27.475
Color [Black]	O15270;H0YJV2	O15270;H0YJV2	Serine palmitoyltransferase 2	SPTLC2			5	5	5	13.2	13.2	13.2	62.924	0	9.2911	388350000	14	0.0674519	0.943783	-0.0242475	-0.0387685	25.3797	25.1263	25.018	25.3072	25.2076	25.082
Color [Black]	O15294;C9JZL3	O15294	UDP-N-acetylglucosamine--peptide N-acetylglucosaminyltransferase 110 kDa subunit	OGT			32	32	32	37.1	37.1	37.1	116.92	0	216.72	7434900000	239	1.21183	0.629171	-0.136038	-0.246111	29.1611	29.251	29.1968	29.2743	29.4275	29.3151
Color [Black]	O15355	O15355	Protein phosphatase 1G	PPM1G			11	11	11	30.6	30.6	30.6	59.271	0	21.9	3780100000	50	0.716556	0.624684	-0.147605	-0.248425	28.1786	28.284	28.1867	28.5381	28.298	28.256
Color [Black]	O15371;B0QYA5;B0QYA4;B0QYA6;B0QYA8;A0A0D9SGB5	O15371	Eukaryotic translation initiation factor 3 subunit D	EIF3D			14	14	14	34.7	34.7	34.7	63.972	0	77.064	4835900000	131	0.0996372	0.932016	0.0280736	0.0467048	29.0424	28.8273	28.8252	28.7506	28.8641	28.996
Color [Black]	O15379;E7ESJ6	O15379	Histone deacetylase 3	HDAC3			8	7	7	29.4	27.6	27.6	48.847	0	21.967	979520000	34	0.327082	0.848815	0.0544224	0.0957437	26.5322	26.5277	26.5969	26.621	26.4021	26.4705
Color [Black]	O15381;E7EWK7;E9PGD8;E9PH71;F8WF01;C9JP83;C9J6P7	O15381	Nuclear valosin-containing protein-like	NVL			9	9	9	15	15	15	95.05	0	32.198	519780000	37	0.311145	0.673822	0.147751	0.212932	25.9936	25.3918	25.5216	25.5958	25.4952	25.3728
Color [Black]	O15397;F5H244;F5H2I3;H0YH64	O15397	Importin-8	IPO8			12	11	11	14.9	14	14	119.94	0	60.011	868540000	70	0.1689	0.875853	-0.0460351	-0.0763545	26.3982	26.3746	26.2712	26.5799	26.3374	26.2649
Color [Black]	O15427;J3QQV2;J3QSC3;J3QQS9;J3KTI8;J3QLE3;J3KTM6;J3QRU2;J3KT83;J3QRA0;J3QRP8	O15427;J3QQV2;J3QSC3	Monocarboxylate transporter 4	SLC16A3			9	9	9	19.8	19.8	19.8	49.469	0	28.872	4085700000	76	1.50715	0.458336	0.298705	0.504866	28.9265	28.9152	28.7216	28.6286	28.6084	28.4301
Color [Black]	O15534;J3KRL7;J3KTM2;J3QSH9;J3QL55	O15534;J3KRL7;J3KTM2;J3QSH9	Period circadian protein homolog 1	PER1			10	10	10	13.1	13.1	13.1	136.21	0	24.501	691550000	22	0.694693	0.633939	-0.144295	-0.242665	25.8981	25.7377	25.6929	25.9294	26.0393	25.793
Color [Black]	O15541;Q8IZP6	O15541	RING finger protein 113A	RNF113A			3	3	3	9.6	9.6	9.6	38.787	0	8.7636	312400000	10	0.529049	0.625156	0.157688	0.249814	24.7569	24.6835	24.8577	24.7614	24.6944	24.3692
Color [Black]	O43143	O43143	Pre-mRNA-splicing factor ATP-dependent RNA helicase DHX15	DHX15			31	31	30	46.3	46.3	45.2	90.932	0	260.64	12565000000	270	0.924173	0.564879	-0.182102	-0.307571	30.157	30.0428	29.9525	30.1062	30.2424	30.35
Color [Black]	O43148;K7EP06;K7ERH6	O43148;K7EP06	mRNA cap guanine-N7 methyltransferase	RNMT			7	7	7	17.4	17.4	17.4	54.843	0	22.183	906250000	30	0.172057	0.909205	-0.0331364	-0.0578427	26.1319	26.2213	26.085	26.2887	26.1706	26.0782
Color [Black]	O43149;I3L141;I3L3Q3	O43149	Zinc finger ZZ-type and EF-hand domain-containing protein 1	ZZEF1			12	12	12	5.8	5.8	5.8	331.07	0	28.907	767670000	21	0.00539372	0.994856	0.00137647	0.00235844	26.1976	26.1478	26.4186	26.2554	26.2667	26.2378
Color [Black]	O43156	O43156	TELO2-interacting protein 1 homolog	TTI1			6	6	6	8.7	8.7	8.7	122.07	0	25.965	326080000	14	0.164161	0.827033	0.0722135	0.108499	25.1505	24.9241	24.5852	24.7768	24.8184	24.8481
Color [Black]	O43159;E9PPY3;E9PPP6	O43159;E9PPY3	Ribosomal RNA-processing protein 8	RRP8			11	11	11	32.7	32.7	32.7	50.714	0	99.956	1915800000	58	0.556387	0.712091	-0.103821	-0.178169	27.1233	27.2096	27.248	27.4062	27.1561	27.33
Color [Black]	O43172	O43172	U4/U6 small nuclear ribonucleoprotein Prp4	PRPF4			17	17	17	42.1	42.1	42.1	58.449	0	39.807	2054400000	100	1.09121	0.554042	-0.187881	-0.323402	27.4891	27.4638	27.4019	27.7929	27.5637	27.5619
Color [Black]	O43175;Q5SZU1	O43175;Q5SZU1	D-3-phosphoglycerate dehydrogenase	PHGDH			17	17	17	38.1	38.1	38.1	56.65	0	129.13	8647600000	155	0.695392	0.572998	0.185645	0.298639	30.0317	29.8793	29.6358	29.714	29.5871	29.6887
Color [Black]	O43237;J3KRI4;J3KRZ2;B4E2E0	O43237;J3KRI4	Cytoplasmic dynein 1 light intermediate chain 2	DYNC1LI2			5	4	4	14.8	12.2	12.2	54.099	0	26.442	176600000	22	0.159149	0.734266	-0.135065	-0.165047	23.9972	24.8041	23.8272	24.5158	24.1609	24.3571
Color [Black]	O43242;H0YGV8	O43242	26S proteasome non-ATPase regulatory subunit 3	PSMD3			26	26	26	53.2	53.2	53.2	60.977	0	301.21	6335800000	158	0.836164	0.659112	0.127082	0.222753	29.0439	29.1093	29.227	28.9943	29.0816	28.923
Color [Black]	O43290;E9PQI8	O43290	U4/U6.U5 tri-snRNP-associated protein 1	SART1			10	10	10	16.8	16.8	16.8	90.254	0	60.602	837040000	35	1.28453	0.426584	-0.363366	-0.574362	25.9872	26.2849	26.2266	26.3653	26.6992	26.5242
Color [Black]	O43324;H0YAL7;D6RBD7;C9J1V9;D6RCQ0;H0YAH9	O43324;H0YAL7;D6RBD7;C9J1V9	Eukaryotic translation elongation factor 1 epsilon-1	EEF1E1;EEF1E1-BLOC1S5			8	8	8	60.9	60.9	60.9	19.81	0	54.452	2044500000	58	1.3867	0.531321	-0.204771	-0.359947	27.5371	27.5977	27.4277	27.6535	27.8156	27.7076
Color [Black]	O43353	O43353	Receptor-interacting serine/threonine-protein kinase 2	RIPK2			7	7	7	19.1	19.1	19.1	61.194	0	18.777	530300000	42	0.264499	0.755584	-0.0978457	-0.151068	25.4823	25.251	25.5053	25.7529	25.4305	25.3488
Color [Black]	O43379;H7C3R4	O43379	WD repeat-containing protein 62	WDR62			5	5	5	5.2	5.2	5.2	165.95	0	38.126	320920000	19	0.267198	0.661296	-0.168203	-0.223771	24.4191	25.2359	25.0728	25.0967	25.1219	25.0138
Color [Black]	O43390;B4DT28	O43390;B4DT28	Heterogeneous nuclear ribonucleoprotein R	HNRNPR			25	25	20	44.9	44.9	37.3	70.942	0	311.06	15511000000	244	4.14977	0.451444	-0.266163	-0.516128	30.6205	30.5761	30.6055	30.8624	30.8836	30.8545
Color [Black]	O43395	O43395	U4/U6 small nuclear ribonucleoprotein Prp3	PRPF3			5	5	5	8.5	8.5	8.5	77.528	0	4.7361	215860000	11	0.411002	0.460068	-0.524679	-0.503343	24.4763	24.1439	22.7984	24.3502	24.6261	24.0164
Color [Black]	O43396;K7ER96;K7EML9;K7EKG2;K7EPB7	O43396;K7ER96;K7EML9	Thioredoxin-like protein 1	TXNL1			5	5	5	27.7	27.7	27.7	32.251	0	20.108	694000000	40	1.37225	0.558853	-0.176682	-0.315437	25.7467	25.763	25.624	25.9687	25.8608	25.8343
Color [Black]	O43592;F8WDU6;F5GYW6;F5GZM3	O43592	Exportin-T	XPOT			27	27	27	39	39	39	109.96	0	108.76	6385900000	197	1.57987	0.699995	-0.0976295	-0.184769	29.1585	29.1085	29.1191	29.1917	29.2723	29.2149
Color [Black]	O43615;M0QXU7;M0R301;M0QXM9;M0R124	O43615;M0QXU7	Mitochondrial import inner membrane translocase subunit TIM44	TIMM44			7	7	7	19	19	19	51.355	0	10.22	360330000	24	0.00503511	0.992109	0.00254186	0.00382016	24.6664	24.9645	25.2332	24.9065	24.9842	24.9658
Color [Black]	O43660;D6RA26;H0YA24;H0YAA2	O43660	Pleiotropic regulator 1	PLRG1			12	12	12	38.9	38.9	38.9	57.193	0	43.675	3154400000	80	1.88133	0.310417	-0.426374	-0.710283	28.2091	28.1909	28.3182	28.8294	28.6571	28.5108
Color [Black]	O43663;H0YL53	O43663;H0YL53	Protein regulator of cytokinesis 1	PRC1			2	2	2	2.9	2.9	2.9	71.606	0.0011912	2.8641	427160000	15	0.292882	0.511205	0.427604	0.391903	25.2284	25.3669	25.0989	25.3697	23.632	25.4096
Color [Black]	O43678;H3BRM9;A0A0A0MRR9;A0A0A0MSH5	O43678	NADH dehydrogenase [ubiquinone] 1 alpha subcomplex subunit 2	NDUFA2			20	20	13	23.2	23.2	15.2	117.6	0	81.386	3133400000	99	0.423977	0.771297	0.0843932	0.144274	28.0723	28.1707	28.1075	28.1687	28.0367	27.892
Color [Black]	O43707;F5GXS2;K7EJH8;K7EP19;D6RH00;M0QZQ3;C9JY79;Q96JI7	O43707;F5GXS2	Alpha-actinin-4	ACTN4			67	67	29	73.7	73.7	31.7	104.85	0	323.31	137030000000	857	1.15663	0.471806	0.304923	0.488679	33.7598	34.0914	33.951	33.6877	33.474	33.7257
Color [Black]	O43719;Q5H918;Q5H919	O43719	HIV Tat-specific factor 1	HTATSF1			13	13	13	22.4	22.4	22.4	85.852	0	153.97	2245100000	103	0.00702536	0.992107	0.00208346	0.00348772	27.6891	27.5048	27.4607	27.6172	27.6172	27.414
Color [Black]	O43747;B3KNW1;H3BR36;H3BUN9;H3BNR4	O43747	AP-1 complex subunit gamma-1	AP1G1			9	9	9	12.9	12.9	12.9	91.35	0	13.23	969930000	41	0.229172	0.818968	0.0722001	0.115813	26.3543	26.6505	26.4586	26.2408	26.518	26.488
Color [Black]	O43765;K7EMD6;K7ERW5	O43765;K7EMD6	Small glutamine-rich tetratricopeptide repeat-containing protein alpha	SGTA			4	4	4	17.3	17.3	17.3	34.063	0	7.9237	198040000	14	0.276134	0.575434	-0.260344	-0.296308	24.6643	24.5477	23.5149	24.5877	24.3038	24.6163
Color [Black]	O43772;C9JPE1	O43772;C9JPE1	Mitochondrial carnitine/acylcarnitine carrier protein	SLC25A20			3	3	3	10	10	10	32.943	0.0012259	3.1991	216050000	10	0.908963	0.511644	0.244738	0.39116	24.4092	24.4509	24.5418	24.4528	24.1625	24.0523
Color [Black]	O43809;H3BND3;H3BV41;H7BZR2;A0A1D5RMT4;H3BTG9;F8W837	O43809	Cleavage and polyadenylation specificity factor subunit 5	NUDT21			23	23	23	24.2	24.2	24.2	123.92	0	147.59	7030800000	179	0.805068	0.668944	-0.12408	-0.217201	29.5567	29.6063	29.396	29.6724	29.6798	29.5791
Color [Black]	O43813;E9PHS0;F8WDS9;H7C2E3	O43813;E9PHS0	LanC-like protein 1	LANCL1			9	9	9	32.8	32.8	32.8	45.283	0	23.875	1564500000	59	0.991332	0.531395	0.217221	0.360384	27.2623	27.5544	27.3819	27.0664	27.2354	27.2453
Color [Black]	O43815	O43815	Striatin	STRN			4	4	4	6.8	6.8	6.8	86.131	0	5.3176	310830000	9	0.140904	0.859139	0.0567824	0.0874601	25.0114	24.8251	25.0874	25.0454	24.6633	25.0449
Color [Black]	O43823;M0QYL4	O43823	A-kinase anchor protein 8	AKAP8			10	10	10	20.7	20.7	20.7	76.107	0	51.966	2672300000	60	0.538128	0.607195	-0.172607	-0.269051	28.0699	27.8653	27.7866	28.1874	28.1994	27.8528
Color [Black]	O43852;H0Y875	O43852;H0Y875	Calumenin	CALU			10	10	10	41	41	41	37.106	0	43.091	733850000	22	1.04474	0.546468	0.201482	0.34115	25.887	25.9937	26.1043	25.8693	25.8478	25.6634
Color [Black]	O43861;H0YH81;A0A075B702;H0YJV8	O43861;H0YH81;A0A075B702	Probable phospholipid-transporting ATPase IIB;ATP synthase subunit beta	ATP9B;ATP5B;TRAJ41			14	14	10	12.5	12.5	9.4	193.54	0	61.595	3047000000	90	0.00798552	0.989442	0.00426737	0.006316	27.6956	28.0631	28.195	27.8024	28.1121	28.0263
Color [Black]	O43865;H0Y8B3;Q96HN2	O43865	Putative adenosylhomocysteinase 2	AHCYL1			5	5	5	12.6	12.6	12.6	58.951	0	7.5953	672440000	20	0.625362	0.691638	0.110984	0.1914	26.282	26.0435	26.2642	26.0424	26.0982	26.1162
Color [Black]	O60216;E5RG18;E5RI01;E5RFZ5;E5RJW1;E5RJK5;E5RFV8;E5RIN7;Q9H4I0;A0A140T8W2	O60216	Double-strand-break repair protein rad21 homolog	RAD21			13	13	13	27.6	27.6	27.6	71.689	0	29.042	1713400000	58	0.904892	0.497855	-0.271211	-0.423865	27.3051	27.0632	26.9963	27.5747	27.388	27.2155
Color [Black]	O60232;H0YEB6;G3V1B8;H0YEK1;A0A1B0GUM3;S4R3T8;E9PN57;E9PK41	O60232;H0YEB6;G3V1B8	Sjoegren syndrome/scleroderma autoantigen 1	SSSCA1			8	8	6	22.6	22.6	17.4	47.644	0	114.31	2109000000	62	0.125205	0.891864	0.0443929	0.0704884	27.8213	27.4676	27.4699	27.6373	27.4464	27.5419
Color [Black]	O60244;H7C3E5	O60244	Mediator of RNA polymerase II transcription subunit 14	MED14			10	10	10	9.8	9.8	9.8	160.6	0	18.259	703640000	39	0.339963	0.805967	0.0731068	0.124139	25.9086	26.1328	26.0246	25.9366	26.06	25.85
Color [Black]	O60264;A0A0A0MRP6;B7ZLQ5;P28370	O60264	SWI/SNF-related matrix-associated actin-dependent regulator of chromatin subfamily A member 5	SMARCA5			46	46	46	40.5	40.5	40.5	121.9	0	323.31	17488000000	350	2.28772	0.599968	-0.146861	-0.27896	30.4503	30.5248	30.5123	30.6685	30.6265	30.633
Color [Black]	O60287	O60287	Nucleolar pre-ribosomal-associated protein 1	URB1			35	35	35	20.1	20.1	20.1	254.39	0	199.7	4232700000	189	1.59281	0.624032	-0.135505	-0.251388	28.3278	28.2386	28.3303	28.3855	28.4661	28.4516
Color [Black]	O60293;B0QYX2	O60293	Zinc finger C3H1 domain-containing protein	ZFC3H1			19	19	19	12.5	12.5	12.5	226.35	0	30.138	1084000000	62	0.0465566	0.953077	0.0205402	0.0315536	26.9645	26.4784	26.6108	26.6188	26.7471	26.6262
Color [Black]	O60306	O60306	Intron-binding protein aquarius	AQR			14	14	9	14.2	14.2	9.2	171.29	0	69.135	1442000000	47	0.168626	0.901325	-0.0369256	-0.0633734	27.1485	26.9044	27.0544	27.0435	27.0187	27.1559
Color [Black]	O60318	O60318	Germinal-center associated nuclear protein	MCM3AP			12	12	12	8.6	8.6	8.6	218.4	0	38.251	832960000	52	0.00200902	0.997285	0.000921249	0.00141795	26.1275	26.5124	26.04	26.2977	26.203	26.1764
Color [Black]	O60341;R4GMP9;R4GMQ1	O60341	Lysine-specific histone demethylase 1A	KDM1A			17	17	17	27.8	27.8	27.8	92.902	0	107.46	3403700000	129	0.0312966	0.989287	-0.00261815	-0.00495683	28.2105	28.224	28.2139	28.2442	28.163	28.2491
Color [Black]	O60343;Q5JU47;Q86TI0	O60343	TBC1 domain family member 4	TBC1D4			20	20	19	22.3	22.3	21.5	146.56	0	100.97	1868500000	116	0.0719804	0.963887	0.0143801	0.0252283	27.422	27.297	27.3732	27.2398	27.3636	27.4456
Color [Black]	O60344;F8WBH6;A0A0A0MSQ1;H0YDC6	O60344	Endothelin-converting enzyme 2;Methyltransferase-like region;Endothelin-converting enzyme 2 region	ECE2			15	15	10	8.8	8.8	6.3	252.61	0	24.907	1680800000	80	0.252924	0.839425	0.059344	0.100055	27.1878	26.9067	27.146	27.0448	27.0595	26.9581
Color [Black]	O60427	O60427	Fatty acid desaturase 1	FADS1			8	8	3	8	8	3	148.78	0	70.512	617170000	31	0.883429	0.359529	0.491251	0.647191	26.0922	26.4506	26.2876	25.5479	25.5483	26.2604
Color [Black]	O60443;H7C3W1;H7BZJ0;H7C147	O60443;H7C3W1	Non-syndromic hearing impairment protein 5	DFNA5			7	7	7	19	19	19	54.554	0	11.249	426130000	18	0.342004	0.726201	0.106629	0.169517	25.527	25.7208	25.3813	25.5131	25.5266	25.2695
Color [Black]	O60488;A5A3E0;D6RF95;P0CG38;H0Y9A0;Q9BYX7;D6RFW9;D6RDA8;D6RD96	O60488	Long-chain-fatty-acid--CoA ligase 4	ACSL4			39	16	15	42	19.4	17.8	126.51	0	43.801	1873900000	60	0.60256	0.529228	0.249482	0.363976	27.3251	27.6365	27.4924	26.9224	27.3173	27.4658
Color [Black]	O60502;H7C3X0	O60502	Protein O-GlcNAcase	MGEA5			8	8	8	12.6	12.6	12.6	102.91	0	15.764	878430000	39	0.0601226	0.961459	-0.0155055	-0.0263076	26.4304	26.2125	26.2539	26.433	26.2614	26.249
Color [Black]	O60503;I3L342;I3NI20	O60503	Adenylate cyclase type 9	ADCY9			5	5	5	5.9	5.9	5.9	150.7	0	12.509	272000000	18	0.535906	0.501638	0.343615	0.438967	25.0409	24.6999	24.5898	24.6502	24.7111	23.9384
Color [Black]	O60506;F6UXX1	O60506	Heterogeneous nuclear ribonucleoprotein Q	SYNCRIP			23	18	6	45.3	37.6	15.7	69.602	0	323.31	7133100000	138	0.597965	0.68776	-0.117558	-0.19994	29.4704	29.3719	29.6226	29.7041	29.5609	29.5525
Color [Black]	O60508;Q5SRN1	O60508;Q5SRN1	Pre-mRNA-processing factor 17	CDC40			8	8	8	16.9	16.9	16.9	65.521	0	9.9776	561070000	26	1.28114	0.190292	-0.672503	-0.90127	25.1377	24.9962	25.6271	25.9695	26.1705	25.6384
Color [Black]	O60518	O60518	Ran-binding protein 6	RANBP6			4	3	3	4.9	3.8	3.8	124.71	0.00032499	3.9106	131020000	9	1.82815	0.137778	-0.706912	-1.05129	23.3709	23.1455	23.6078	23.901	24.2781	24.0658
Color [Black]	O60563	O60563	Cyclin-T1	CCNT1			10	10	10	20	20	20	80.684	0	54.195	1382900000	57	0.0757286	0.959648	-0.0164433	-0.0285308	27.0479	26.7905	26.9687	26.9591	26.9569	26.9404
Color [Black]	O60566;H3BTB9;H3BSN5	O60566	Mitotic checkpoint serine/threonine-protein kinase BUB1 beta	BUB1B			18	18	18	21.1	21.1	21.1	119.54	0	82.018	1543500000	91	0.858219	0.709387	0.0993493	0.179391	27.1395	27.173	27.0274	27.0205	26.9574	27.0639
Color [Black]	O60664;K7ERZ3;K7EL96;K7ER39	O60664;K7ERZ3	Perilipin-3	PLIN3			19	19	19	63.6	63.6	63.6	47.074	0	323.31	10166000000	169	0.784177	0.826573	-0.0572459	-0.107267	29.8666	29.7666	29.8293	29.9025	29.8858	29.8459
Color [Black]	O60678;A0A0A0MSN7	O60678;A0A0A0MSN7	Protein arginine N-methyltransferase 3	PRMT3			7	7	7	14.9	14.9	14.9	59.875	0	19.187	881570000	39	0.0333252	0.968729	-0.0129865	-0.0205614	26.0208	26.442	26.2792	26.3447	26.1793	26.2569
Color [Black]	O60684;O15131;Q5TFJ7;S4R3E5	O60684;O15131;Q5TFJ7	Importin subunit alpha-7;Importin subunit alpha-6	KPNA6;KPNA5			12	12	6	30.6	30.6	21.1	60.029	0	147.49	3745300000	98	1.18635	0.654586	0.125173	0.227752	28.4907	28.5163	28.4688	28.3754	28.4447	28.2802
Color [Black]	O60701;E7ER95;E7ER83;E7ETF4;E7EV97;E9PBD2;D6RHF4	O60701	UDP-glucose 6-dehydrogenase	UGDH			13	13	13	40.5	40.5	40.5	55.023	0	23.744	810500000	27	0.221646	0.816526	0.0739568	0.117362	26.0877	26.0943	26.3863	26.2836	26.055	26.0079
Color [Black]	O60749;D6RC15	O60749	Sorting nexin-2	SNX2			11	11	9	22.4	22.4	18.3	58.47	0	56.931	1159200000	54	0.0176808	0.985195	-0.0052344	-0.00874809	26.5918	26.7305	26.6333	26.8218	26.5147	26.6348
Color [Black]	O60763;REV__R4GMN2	O60763	General vesicular transport factor p115	USO1			13	13	12	16.7	16.7	16	107.89	0	83.01	1519200000	59	0.334921	0.911265	0.0314261	0.0583355	27.1862	27.1864	27.1057	27.1808	27.0862	27.117
Color [Black]	O60784;V9GZ68;V9GYF4;B0QY02;B0QY01	O60784	Target of Myb protein 1	TOM1			3	3	2	11.4	11.4	8.7	53.818	0	8.1542	127960000	9	1.0413	0.438855	-0.365765	-0.55003	23.4289	23.8437	23.8169	23.8912	24.2241	24.0715
Color [Black]	U3KQK0;Q99880;Q99879;Q99877;Q93079;Q5QNW6;P62807;P58876;P57053;O60814;Q96A08	U3KQK0;Q99880;Q99879;Q99877;Q93079;Q5QNW6;P62807;P58876;P57053;O60814;Q96A08	Histone H2B;Histone H2B type 1-L;Histone H2B type 1-M;Histone H2B type 1-N;Histone H2B type 1-H;Histone H2B type 2-F;Histone H2B type 1-C/E/F/G/I;Histone H2B type 1-D;Histone H2B type F-S;Histone H2B type 1-K;Histone H2B type 1-A	HIST1H2BN;HIST1H2BL;HIST1H2BM;HIST1H2BH;HIST2H2BF;HIST1H2BC;HIST1H2BD;H2BFS;HIST1H2BK;HIST1H2BA			6	6	2	11.6	11.6	2.2	46.51	0	190.17	18647000000	57	0.645339	0.304855	-0.767937	-0.740177	30.3899	29.8654	29.9669	31.854	30.1905	30.4814
Color [Black]	O60832;H7C0M1;C9IYT0;H7C2Q9;H7C2Q2;H7BZF2	O60832;H7C0M1;C9IYT0	H/ACA ribonucleoprotein complex subunit 4	DKC1			16	16	16	40.3	40.3	40.3	57.673	0	148.59	4076700000	122	2.13688	0.451043	-0.296891	-0.531168	28.3173	28.2847	28.3662	28.5638	28.7275	28.5676
Color [Black]	O60884;A0A087WT48	O60884	DnaJ homolog subfamily A member 2	DNAJA2			19	19	19	27.9	27.9	27.9	107.36	0	141.78	4734000000	147	1.58482	0.426375	0.33776	0.564957	28.918	28.797	28.8242	28.4965	28.6715	28.3579
Color [Black]	O60888;C9IZG4;C9IZQ5	O60888;C9IZG4	Protein CutA	CUTA			3	3	3	33	33	33	19.116	0	40.935	429450000	8	0.769118	0.15074	1.24117	0.998482	25.9274	25.7999	25.6436	23.2269	25.7803	24.6402
Color [Black]	O60907;Q9BQ87	O60907;Q9BQ87	F-box-like/WD repeat-containing protein TBL1X;F-box-like/WD repeat-containing protein TBL1Y	TBL1X;TBL1Y			8	3	3	25.3	11.6	11.6	62.495	0	22.173	258440000	25	0.635736	0.585295	-0.182004	-0.289318	24.4323	24.6449	24.3002	24.7577	24.4852	24.6806
Color [Black]	O60934;A0A0C4DG07;E5RGU1;E5RGR7;E2QRP0;E5RGN7;A0A087X1V5	O60934;A0A0C4DG07	Nibrin	NBN			15	15	15	28.6	28.6	28.6	84.958	0	47.568	1235400000	92	0.548149	0.869368	-0.0438264	-0.0818621	26.7248	26.6765	26.7681	26.808	26.7664	26.7266
Color [Black]	O60939;C9J6H1	O60939;C9J6H1	Sodium channel subunit beta-2	SCN2B;MBP			8	8	8	13	13	13	91.096	0	170.18	2261600000	59	0.743786	0.555934	0.204146	0.326133	27.4648	27.6656	27.873	27.3754	27.4981	27.5175
Color [Black]	S4R305;O75061	S4R305;O75061	Putative tyrosine-protein phosphatase auxilin	DNAJC6			2	2	2	4.3	4.3	4.3	58.434	0.001221	3.1676	108500000	4	0.363048	0.554749	-0.256529	-0.322715	23.557	24.0148	23.5695	23.8253	24.4637	23.6219
Color [Black]	O75083;D6RD66	O75083	WD repeat-containing protein 1	WDR1			5	5	5	19.6	19.6	19.6	66.193	0	5.9475	295120000	15	0.450194	0.357558	0.869115	0.652982	25.2341	25.4883	25.2845	25.3516	25.2347	22.8132
Color [Black]	O75116;E9PF63;Q14DU5;D6REE7;C9JFJ0	O75116;E9PF63	Rho-associated protein kinase 2	ROCK2			31	31	27	24.5	24.5	21.8	160.9	0	194.25	4900500000	165	3.12607	0.51025	0.209038	0.400064	28.9676	29.0184	28.9551	28.7513	28.7911	28.7715
Color [Black]	O75128;H7C1N2;J3KR05;H7C2C4;A0A0J9YWK3	O75128;H7C1N2;J3KR05	Protein cordon-bleu	COBL			14	14	14	14	14	14	135.62	0	37.593	1374400000	68	1.60973	0.443169	0.31691	0.536988	27.2852	27.2907	27.1146	26.7769	26.9607	27.0021
Color [Black]	O75131;A0A087WYQ3;A0A087WUS8;A0A087WXR6;E5RHZ0;E5RFT7;H0YB26	O75131;A0A087WYQ3	Copine-3	CPNE3			10	9	9	23.8	22.2	22.2	60.13	0	43.756	1628500000	55	0.685101	0.556546	-0.210788	-0.329382	27.0228	27.1164	27.3045	27.5538	27.163	27.3594
Color [Black]	O75146	O75146	Huntingtin-interacting protein 1-related protein	HIP1R			18	18	17	18.9	18.9	18	119.39	0	65.628	1331400000	68	1.17981	0.574528	0.166599	0.294141	27.1587	27.1068	26.9678	26.91	26.9708	26.8527
Color [Black]	O75150;H3BP71;A0A087WTK2;H3BS50;H3BQ99;H3BUL6;I3L332	O75150;H3BP71	E3 ubiquitin-protein ligase BRE1B	RNF40			15	13	13	20.2	17.2	17.2	113.65	0	20.987	1118400000	41	0.783098	0.636781	-0.139418	-0.239502	26.6276	26.7021	26.4291	26.7462	26.714	26.7169
Color [Black]	O75152;E9PQ61;E9PBY7;A0A1B0GTU1;A0A1B0GUI2	O75152;E9PQ61;E9PBY7	Zinc finger CCCH domain-containing protein 11A	ZC3H11A			23	23	23	37.5	37.5	37.5	89.13	0	120.76	3563500000	125	0.784139	0.587368	-0.171411	-0.285286	28.1775	27.9675	27.8685	28.1728	28.2523	28.1025
Color [Black]	O75165;H0YA63;H0Y8Q2	O75165	DnaJ homolog subfamily C member 13	DNAJC13			41	41	41	20.6	20.6	20.6	254.41	0	98.084	4020700000	190	0.0706277	0.965484	-0.0137526	-0.0242062	28.7666	28.5674	28.6261	28.6834	28.716	28.6019
Color [Black]	O75170	O75170	Serine/threonine-protein phosphatase 6 regulatory subunit 2	PPP6R2			15	15	7	21.4	21.4	9.1	104.94	0	120.34	1360600000	85	0.717585	0.688026	0.113297	0.198008	26.9298	27.058	26.9247	26.9695	26.8243	26.7787
Color [Black]	O75175;H0Y5X7;H7C3F5	O75175	CCR4-NOT transcription complex subunit 3	CNOT3			3	3	3	5.7	5.7	5.7	81.871	0	6.5259	277700000	12	0.223123	0.558499	-0.350344	-0.314767	24.8509	25.2347	23.2347	24.7695	24.7785	24.8233
Color [Black]	O75182;M0QYC5;M0R271	O75182;M0QYC5	Paired amphipathic helix protein Sin3b	SIN3B			5	5	5	5.7	5.7	5.7	133.06	0	11.727	354760000	14	0.0627182	0.908151	0.04529	0.0603142	25.256	24.5889	24.9677	25.1014	24.5777	24.9976
Color [Black]	O75330;E5RIH2;E5RI30	O75330	Hyaluronan mediated motility receptor	HMMR			11	11	10	21.7	21.7	20.7	84.099	0	33.419	593120000	37	0.151375	0.826831	-0.0739053	-0.108341	25.7733	25.8579	25.5542	26.0771	25.5295	25.8005
Color [Black]	O75340;H0Y9X3;E7EPW6	O75340	Programmed cell death protein 6	PDCD6			6	5	2	40.8	35.1	18.3	21.868	0	14.144	2827600000	31	0.273291	0.84605	-0.0563558	-0.0967157	28.1591	28.1873	28.0376	28.047	28.2589	28.2472
Color [Black]	O75362;Q9BZ31	O75362	Zinc finger protein 217	ZNF217			12	12	12	15.9	15.9	15.9	115.27	0	41.555	873070000	65	1.16051	0.440733	-0.344543	-0.538677	26.1837	26.0436	25.9729	26.4886	26.5787	26.1666
Color [Black]	O75367;B4DJC3;D6RCF2;Q9P0M6;Q5SQT3	O75367;B4DJC3	Core histone macro-H2A.1;Histone H2A	H2AFY			11	11	11	40.1	40.1	40.1	39.617	0	201.1	2560400000	77	1.39758	0.228168	-0.57756	-0.833818	27.6285	27.4787	27.3573	28.4017	27.807	27.9885
Color [Black]	O75369;E7EN95;H7C5L4;A0A0A0MT44;A0A0C4DGA1	O75369;E7EN95	Filamin-B	FLNB			118	108	107	58.6	55.7	55	278.16	0	323.31	59582000000	1027	2.04973	0.608139	0.141151	0.266491	32.6606	32.7501	32.7117	32.5892	32.5701	32.5396
Color [Black]	O75376;A0A088AWL3;E7EVU5;E7EW50;J3KS51;C9JAP0;J3KT44;J3KS29;J3QKP0	O75376;A0A088AWL3	Nuclear receptor corepressor 1	NCOR1			30	30	21	16.2	16.2	11.4	270.21	0	151.04	3238500000	151	1.86496	0.497561	-0.238763	-0.428821	28.1473	28.1013	27.9964	28.3742	28.3326	28.2545
Color [Black]	O75396;A0A087X1A9	O75396;A0A087X1A9	Vesicle-trafficking protein SEC22b	SEC22B			4	4	4	21.4	21.4	21.4	24.593	0	19.12	485210000	18	0.176218	0.855016	0.0570431	0.091589	25.6485	25.6859	25.5421	25.5134	25.7894	25.4026
Color [Black]	O75400;F5H578;H0YG38;H7C2N3	O75400	Pre-mRNA-processing factor 40 homolog A	PRPF40A			14	14	14	14.4	14.4	14.4	108.8	0	209.37	3739600000	90	1.13491	0.509392	-0.237099	-0.396321	28.2398	28.2188	28.2977	28.6725	28.4431	28.3519
Color [Black]	O75436;S4R3Q6;S4R2Y3	O75436;S4R3Q6	Vacuolar protein sorting-associated protein 26A	VPS26A			7	7	6	29.1	29.1	26.9	38.169	0	71.852	1375300000	47	0.045758	0.981256	0.00588417	0.0108171	27.0278	26.881	26.9668	26.9573	26.9688	26.9318
Color [Black]	O75439;G3V0E4;F8WEA6;F8WBE1;F8WAZ6	O75439;G3V0E4	Mitochondrial-processing peptidase subunit beta	PMPCB			4	3	3	9.2	7.8	7.8	54.366	0	5.8977	165520000	15	1.13956	0.549663	0.196245	0.337778	24.0174	24.1258	24.1881	23.9178	24.0229	23.8019
Color [Black]	O75459	O75459	P antigen family member 1	PAGE1			5	5	5	50.7	50.7	50.7	16.15	0	93.24	1601100000	47	0.831461	0.520714	-0.237179	-0.375123	26.9506	26.6982	27.1503	27.16	27.1428	27.2079
Color [Black]	O75475	O75475	PC4 and SFRS1-interacting protein	PSIP1			7	7	7	14.7	14.7	14.7	60.103	0	15.692	652120000	34	0.164807	0.827448	-0.0731996	-0.109704	25.4509	25.4315	25.8409	25.4605	25.8067	25.6757
Color [Black]	O75477;B0QZ43	O75477;B0QZ43	Erlin-1	ERLIN1			8	8	5	32.4	32.4	23.4	38.925	0	87.628	2437000000	58	0.584545	0.680732	-0.12264	-0.206603	27.7734	27.5298	27.7794	27.8598	27.7274	27.8633
Color [Black]	Q5JRI1;O75494;Q6IQ42;Q8WXF0;R4GMP8	Q5JRI1;O75494	Serine/arginine-rich splicing factor 10	SRSF10			6	6	6	36.6	36.6	36.6	20.913	0	28.704	2208000000	53	1.86128	0.316555	-0.436308	-0.722323	27.8891	27.6633	27.6116	28.1286	28.0719	28.2724
Color [Black]	O75529	O75529	TAF5-like RNA polymerase II p300/CBP-associated factor-associated factor 65 kDa subunit 5L	TAF5L			6	6	6	11.9	11.9	11.9	66.155	0	13.459	486860000	27	0.529653	0.599021	-0.182596	-0.28014	25.0971	25.4809	25.283	25.5806	25.5659	25.2623
Color [Black]	O75530;E9PJK2;E9PMU3;H0YEL4	O75530;E9PJK2	Polycomb protein EED	EED			11	11	11	28.1	28.1	28.1	50.197	0	97.747	2150800000	103	1.49155	0.449747	-0.317401	-0.530296	27.3249	27.2096	27.5423	27.7007	27.6763	27.652
Color [Black]	O75533;H7C341;B4DGZ4;F8WC19	O75533	Splicing factor 3B subunit 1	SF3B1			42	42	42	41.1	41.1	41.1	145.83	0	323.31	12420000000	369	1.23624	0.559387	-0.180887	-0.318061	30.3016	30.217	30.1923	30.4982	30.4553	30.3
Color [Black]	O75534;E9PLT0;E9PLD4;E9PNG3;E9PJK7;E9PKN4	O75534;E9PLT0	Cold shock domain-containing protein E1	CSDE1			28	28	28	39.1	39.1	39.1	88.884	0	225.14	4673600000	170	1.22297	0.840171	0.0520515	0.1001	28.8749	28.8952	28.8949	28.8679	28.8027	28.8382
Color [Black]	O75592;H7C3U4;A0A0C4DGY7;A0A087WY34	O75592	E3 ubiquitin-protein ligase MYCBP2	MYCBP2			34	34	34	9.4	9.4	9.4	510.08	0	89.396	2945800000	140	0.0779817	0.97001	0.00953293	0.0175541	28.0707	28.0837	28.1432	28.1535	28.0896	28.026
Color [Black]	O75607	O75607	Nucleoplasmin-3	NPM3			2	2	2	14.6	14.6	14.6	19.343	0	4.1877	245860000	14	0.155006	0.807834	-0.0871677	-0.122713	24.7978	24.3206	24.209	24.7402	24.4653	24.3834
Color [Black]	O75643;B4E0P5	O75643	U5 small nuclear ribonucleoprotein 200 kDa helicase	SNRNP200			77	77	77	48	48	48	244.5	0	323.31	17465000000	418	2.19336	0.308175	-0.429924	-0.738337	30.5302	30.2939	30.4416	30.8869	30.9061	30.7626
Color [Black]	O75663	O75663	TIP41-like protein	TIPRL			7	7	7	35.3	35.3	35.3	31.444	0	23.2	1295200000	63	0.87489	0.542404	0.211458	0.345227	27.1443	26.9066	26.9604	26.9644	26.6918	26.7206
Color [Black]	O75683	O75683	Surfeit locus protein 6	SURF6			5	5	5	14.7	14.7	14.7	41.45	0	9.3561	321400000	21	0.0769773	0.815565	0.129793	0.118704	25.0928	24.3639	24.4531	24.1938	23.7551	25.5715
Color [Black]	O75691	O75691	Small subunit processome component 20 homolog	UTP20			43	43	43	18.1	18.1	18.1	318.38	0	311.92	5490200000	217	1.44698	0.511244	-0.23106	-0.402405	28.5333	28.7711	28.5768	28.8787	28.8608	28.8348
Color [Black]	O75694;E9PF10;D6RA13	O75694;E9PF10	Nuclear pore complex protein Nup155	NUP155			42	42	42	40.8	40.8	40.8	155.2	0	323.31	16320000000	373	0.157234	0.947159	-0.0200958	-0.0366793	30.4848	30.4983	30.4422	30.5804	30.4767	30.4285
Color [Black]	O75717;C9JYB3	O75717	WD repeat and HMG-box DNA-binding protein 1	WDHD1			15	15	15	18.7	18.7	18.7	125.97	0	282.36	1339600000	58	3.22859	0.36418	-0.341915	-0.63953	26.7722	26.7977	26.7572	27.1803	27.1017	27.0709
Color [Black]	O75746;F8W9J0;H0YFB2	O75746	Calcium-binding mitochondrial carrier protein Aralar1	SLC25A12			10	5	3	17.6	9.9	5.8	74.761	0	12.288	436000000	23	1.17188	0.434099	0.362368	0.561468	25.6186	25.4348	25.6547	25.2438	25.4088	24.9684
Color [Black]	O75794;X6RA30;H7BZW7;X6RF82;X6RKY7	O75794;X6RA30;H7BZW7;X6RF82	Cell division cycle protein 123 homolog	CDC123			8	8	8	29.8	29.8	29.8	39.134	0	15.339	783480000	38	0.0392417	0.953743	-0.024346	-0.0342534	26.3594	25.7538	26.039	26.2964	25.8956	26.0333
Color [Black]	O75815;Q5T7I8;F5H5M1;Q92529;Q6S5L8	O75815	Breast cancer anti-estrogen resistance protein 3	BCAR3			13	13	13	20.7	20.7	20.7	92.565	0	24.796	1239200000	47	0.630344	0.612386	0.162504	0.263755	26.8905	26.9366	26.611	26.6588	26.7427	26.5492
Color [Black]	O75821;K7EL20;K7ER90;K7ENA8;K7EP16;K7EL60	O75821;K7EL20;K7ER90;K7ENA8	Eukaryotic translation initiation factor 3 subunit G	EIF3G			12	12	12	38.4	38.4	38.4	35.611	0	97.775	3776400000	86	0.107153	0.92522	0.0300954	0.0500439	28.613	28.6781	28.4739	28.4138	28.696	28.565
Color [Black]	O75822;H0YGJ7;H0YLP3	O75822	Eukaryotic translation initiation factor 3 subunit J	EIF3J			6	6	6	17.4	17.4	17.4	29.062	0	13.548	429220000	22	0.557296	0.577824	0.190838	0.292777	25.2213	25.7447	25.4626	25.2625	25.3083	25.2852
Color [Black]	O75828;E9PQ63;A8MTM1	O75828	Carbonyl reductase [NADPH] 3	CBR3			6	6	4	26	26	15.5	30.85	0	39.169	653740000	40	0.294596	0.819323	-0.0685221	-0.115309	25.7142	25.8529	25.6427	25.6795	25.9261	25.8098
Color [Black]	O75874;C9J4N6;C9JJE5;C9JLU6	O75874;C9J4N6	Isocitrate dehydrogenase [NADP] cytoplasmic	IDH1			6	6	6	16.4	16.4	16.4	46.659	0	19.354	586410000	40	0.544695	0.529258	0.257322	0.363036	25.5978	26.0159	26.0774	25.4556	25.5387	25.9248
Color [Black]	O75886	O75886	Signal transducing adapter molecule 2	STAM2			7	5	5	15.4	11.8	11.8	58.164	0	19.897	378600000	16	0.0988069	0.892913	-0.045627	-0.0685542	25.2467	25.404	25.1843	25.4191	25.0261	25.5266
Color [Black]	O75909;G3V5E1;G3V2Q3;G3V235	O75909;G3V5E1;G3V2Q3	Cyclin-K	CCNK			5	5	5	11.7	11.7	11.7	64.239	0	36.099	291950000	15	1.2336	0.498032	-0.253123	-0.424438	24.9358	24.9447	24.7724	25.1489	25.2672	24.9962
Color [Black]	O75934	O75934	Pre-mRNA-splicing factor SPF27	BCAS2			6	6	6	36.9	36.9	36.9	26.131	0	58.942	1427600000	20	1.60878	0.497908	-0.24062	-0.423252	26.9569	26.8887	27.0419	27.2197	27.2842	27.1055
Color [Black]	O75955;A0A140T9R1;A2AB10;A0A140T9X0;A2AB09;A0A140T959;A2AB13;A0A0G2JJQ6;A0A140T9W4;A0A140T974;A0A140T907	O75955;A0A140T9R1;A2AB10;A0A140T9X0;A2AB09;A0A140T959;A2AB13;A0A0G2JJQ6	Flotillin-1	FLOT1			12	12	4	35.8	35.8	12.6	47.355	0	63.329	1132800000	50	1.60959	0.504244	-0.233727	-0.412579	26.4472	26.3142	26.304	26.6512	26.4947	26.6207
Color [Black]	O76003	O76003	Glutaredoxin-3	GLRX3			11	11	11	38.8	38.8	38.8	37.432	0	63.025	4027800000	84	0.323566	0.826114	-0.0635376	-0.10943	28.6482	28.5355	28.5151	28.7601	28.6051	28.5242
Color [Black]	O76021;J3QSV6;I3L3U9;I3L3C4;I3L234;I3L1A3	O76021;J3QSV6;I3L3U9	Ribosomal L1 domain-containing protein 1	RSL1D1			15	15	15	31.8	31.8	31.8	54.972	0	143.62	3917700000	93	2.01066	0.238531	-0.490676	-0.809932	28.1551	28.0347	28.1945	28.6979	28.7275	28.431
Color [Black]	O76071	O76071	Probable cytosolic iron-sulfur protein assembly protein CIAO1	CIAO1			7	7	7	34.8	34.8	34.8	37.84	0	21.321	672710000	47	0.047175	0.964188	0.01533	0.0250794	25.8751	25.7704	25.9747	25.9925	25.9056	25.6762
Color [Black]	O94762;J3KTQ2;J3QLU0;J3KS37;J3KRM6;J3KSL7;J3KSV9	O94762	ATP-dependent DNA helicase Q5	RECQL5			10	10	10	10.6	10.6	10.6	108.86	0	14.46	413110000	38	0.461177	0.501769	-0.334499	-0.411296	25.2233	25.2988	24.3914	25.3409	25.488	25.088
Color [Black]	O94763;C9JZ93;H3BU04;I3NI51	O94763	Unconventional prefoldin RPB5 interactor 1	URI1			11	4	4	11.1	3.2	3.2	109.99	0	6.8604	283780000	15	0.534796	0.687529	-0.118298	-0.197978	24.7622	24.5575	24.8401	24.7726	24.9343	24.8078
Color [Black]	O94776	O94776	Metastasis-associated protein MTA2	MTA2			26	26	23	45.7	45.7	41.5	75.022	0	156.83	9592200000	206	2.42982	0.537987	-0.187628	-0.353413	29.6714	29.5802	29.5797	29.7991	29.7887	29.8064
Color [Black]	O94782;C9JC88	O94782	Ubiquitin carboxyl-terminal hydrolase 1	USP1			7	7	7	9.4	9.4	9.4	88.206	0	9.6523	336580000	26	0.412958	0.696537	0.115878	0.18711	25.1035	24.7504	24.772	24.7419	24.7109	24.8255
Color [Black]	O94822;H7BYG8;S4R3T2	O94822;H7BYG8	E3 ubiquitin-protein ligase listerin	LTN1			12	12	12	9.2	9.2	9.2	200.55	0	17.238	940830000	42	0.238279	0.803822	-0.0805454	-0.127224	26.5363	26.4241	26.2909	26.7229	26.383	26.3871
Color [Black]	O94864	O94864	STAGA complex 65 subunit gamma	SUPT7L			5	5	5	15.9	15.9	15.9	46.192	0	27.796	493980000	21	0.127362	0.844425	0.0679461	0.097679	25.178	25.5028	25.6574	25.6486	25.2486	25.2371
Color [Black]	O94906	O94906	Pre-mRNA-processing factor 6	PRPF6			19	19	19	23.7	23.7	23.7	106.92	0	69.866	1946000000	91	1.2842	0.5281	-0.210484	-0.364881	27.496	27.2714	27.4847	27.6281	27.6691	27.5863
Color [Black]	O94913;E9PKN0;E9PQ01;E9PQF9;E9PNY7	O94913;E9PKN0;E9PQ01	Pre-mRNA cleavage complex 2 protein Pcf11	PCF11			13	13	13	9.5	9.5	9.5	173.05	0	20.913	877360000	30	0.24318	0.679289	-0.156825	-0.207825	26.4229	25.9621	26.1009	26.7389	26.1875	26.0299
Color [Black]	O94915;F2Z2S2;H0Y9X0;D6RJI4	O94915;F2Z2S2	Protein furry homolog-like	FRYL			14	14	14	7.1	7.1	7.1	339.59	0	25.303	634100000	30	0.0572871	0.933336	0.0311788	0.0453082	25.9922	25.5624	25.9464	25.8527	25.9978	25.5569
Color [Black]	O94916;J3KRL6	O94916	Nuclear factor of activated T-cells 5	NFAT5			5	5	5	5.4	5.4	5.4	165.76	0	20.021	319660000	15	0.441758	0.797633	-0.0748062	-0.130621	24.7992	24.677	24.8557	24.7669	24.8492	24.9402
Color [Black]	O94927;K7EQ61	O94927	HAUS augmin-like complex subunit 5	HAUS5			7	7	7	12.5	12.5	12.5	71.682	0	23.582	338500000	21	0.174261	0.857343	0.0545457	0.0881752	25.0512	25.065	25.0696	24.7725	25.098	25.1517
Color [Black]	O94929;B8ZZB0;H7C3V4;K7EP74;F8WAT3;A0A0D9SFZ0	O94929	Actin-binding LIM protein 3	ABLIM3			7	7	7	5.1	5.1	5.1	213.99	0	18.802	284580000	24	0.0763157	0.827633	0.111266	0.109857	24.8163	23.1834	24.0354	24.1953	23.5148	23.9912
Color [Black]	O94964;H0YDM2;X6R3R3	O94964;H0YDM2;X6R3R3	Protein SOGA1;N-terminal form;C-terminal 80 kDa form	SOGA1			37	37	34	31.3	31.3	29.7	159.76	0	90.168	4645000000	179	0.812623	0.761487	0.0810439	0.14839	28.6582	28.6524	28.7855	28.6449	28.5906	28.6174
Color [Black]	O94973;A0A0G2JS82;A0A0G2JQM1;E9PR62;A0A0G2JQA4;M0R2D9;E9PNC4;A0A0G2JRS3;A0A0G2JS17;A0A0G2JQT9;H0YDE9;H0YEG0	O94973;A0A0G2JS82;A0A0G2JQM1	AP-2 complex subunit alpha-2	AP2A2			16	9	8	21.7	13.2	12	103.96	0	18.647	794580000	53	0.557423	0.585404	0.187181	0.288468	25.9802	26.1267	26.394	25.9967	25.8222	26.1205
Color [Black]	O94986;A0A075B719	O94986	Centrosomal protein of 152 kDa	CEP152			7	7	7	5.6	5.6	5.6	195.62	0	10.759	176490000	16	0.705665	0.3154	0.664021	0.714435	24.3464	24.4858	24.1181	22.8292	23.9639	24.1652
Color [Black]	O94992	O94992	Protein HEXIM1	HEXIM1			11	11	10	15.3	15.3	14.4	97.314	0	120.67	4233400000	86	0.245339	0.826112	-0.0643851	-0.106646	28.4396	28.2914	28.1137	28.3403	28.4238	28.2737
Color [Black]	O95071;E7EMW7;E7ET84;E5RFK7;H0YBB4;H0YAV7	O95071;E7EMW7	E3 ubiquitin-protein ligase UBR5	UBR5			66	66	66	33.2	33.2	33.2	309.35	0	323.31	13897000000	480	1.45409	0.558356	-0.176927	-0.317924	30.2402	30.1965	30.1482	30.4477	30.3902	30.2779
Color [Black]	O95155;K7EP75;B1AQ61	O95155	Ubiquitin conjugation factor E4 B	UBE4B			9	9	9	10.2	10.2	10.2	146.18	0	30.996	614740000	35	0.749509	0.641376	0.138582	0.236925	25.8041	26.0299	25.9366	25.8635	25.6814	25.81
Color [Black]	O95163	O95163	Elongator complex protein 1	IKBKAP			22	22	6	23	23	6.5	150.25	0	176.44	2699700000	134	0.0708932	0.969341	0.0125453	0.0223248	28.0633	27.9752	27.8587	27.9398	27.9889	27.9309
Color [Black]	O95235;H0YAC9;D6R9E4;D6RBN1	O95235	Kinesin-like protein KIF20A	KIF20A			15	15	15	22.7	22.7	22.7	100.28	0	91.863	979550000	67	1.12731	0.415253	-0.385856	-0.583773	26.0061	26.0091	26.1332	26.6999	26.4444	26.1617
Color [Black]	O95239;Q2VIQ3	O95239	Chromosome-associated kinesin KIF4A	KIF4A			36	36	36	33.8	33.8	33.8	139.88	0	214.64	5675300000	206	2.43176	0.500396	-0.23432	-0.435099	28.8977	28.8949	28.8662	29.1128	29.1885	29.0604
Color [Black]	O95243;E9PNB9;A0A0C4DG74;D6R9R1	O95243	Methyl-CpG-binding domain protein 4	MBD4			72	72	22	45.3	45.3	11.8	229.7	0	323.31	176970000000	1027	2.27612	0.67905	0.109248	0.210161	33.7753	33.7752	33.748	33.6832	33.6234	33.6642
Color [Black]	O95251;E7EUP3	O95251;E7EUP3	Histone acetyltransferase KAT7;Histone acetyltransferase	KAT7			6	6	6	8.3	8.3	8.3	125.38	0	39.074	567540000	24	0.563815	0.691571	0.11345	0.192501	25.7329	25.8072	25.7428	25.8058	25.6277	25.509
Color [Black]	O95292;E5RK64	O95292	Vesicle-associated membrane protein-associated protein B/C	VAPB			6	6	5	35	35	30	27.228	0	11.534	560130000	17	0.829434	0.766248	-0.0794938	-0.146012	25.71	25.7148	25.6472	25.7643	25.8401	25.7063
Color [Black]	O95295	O95295	SNARE-associated protein Snapin	SNAPIN			4	4	4	45.6	45.6	45.6	14.874	0	8.7123	246630000	15	0.998979	0.3605	-0.469105	-0.651297	24.117	24.4536	24.0688	24.6153	25.0291	24.4022
Color [Black]	O95297;Q9UEL6;C9JST2	O95297	Myelin protein zero-like protein 1	MPZL1			4	4	4	5.9	5.9	5.9	84.691	0	4.5767	144020000	15	0.0664253	0.847858	0.0959924	0.0956274	22.5642	23.7181	24.2611	23.3058	23.5069	23.4427
Color [Black]	O95336;M0R261;M0R1L2;M0R0U3	O95336	6-phosphogluconolactonase	PGLS			9	9	9	26	26	26	58.095	0	19.756	738350000	43	0.231486	0.805121	-0.0793012	-0.125006	26.0837	25.8181	25.9364	26.2438	25.9422	25.8901
Color [Black]	O95340	O95340	Bifunctional 3-phosphoadenosine 5-phosphosulfate synthase 2;Sulfate adenylyltransferase;Adenylyl-sulfate kinase	PAPSS2			21	21	20	46.7	46.7	44.5	69.5	0	214.36	6264100000	185	0.294981	0.901256	-0.0354156	-0.0645498	29.0457	29.1696	29.0888	29.2	29.0928	29.1175
Color [Black]	O95347;A0A0C4DGE5;Q5T821	O95347	Structural maintenance of chromosomes protein 2	SMC2			50	50	50	42.5	42.5	42.5	135.65	0	323.31	11422000000	349	0.860666	0.827587	-0.0562604	-0.106073	29.9905	29.9331	30.0185	30.0124	30.0287	30.0698
Color [Black]	O95352;C9J415;C9JFF4;C9JE55;H7C2R3;H7BZ92;H7C059;H7C2J8	O95352	Ubiquitin-like modifier-activating enzyme ATG7	ATG7			11	11	11	19.1	19.1	19.1	77.959	0	80.843	1063200000	71	0.485851	0.670092	0.134341	0.216571	26.6191	26.6619	26.4011	26.456	26.5638	26.2592
Color [Black]	O95373;E9PLB2	O95373	Importin-7	IPO7			27	27	26	29.8	29.8	28.8	119.52	0	323.31	18000000000	365	0.743903	0.697134	-0.105902	-0.187326	30.8818	30.8599	30.8336	31.0741	30.966	30.853
Color [Black]	O95382	O95382	Mitogen-activated protein kinase kinase kinase 6	MAP3K6			2	2	2	1.9	1.9	1.9	142.59	0.0072058	1.9498	87843000	3	0.208966	0.740732	-0.11524	-0.161505	23.6553	23.5035	23.0393	23.6947	23.5221	23.3272
Color [Black]	O95425;A0A0J9YWY6	O95425;A0A0J9YWY6	Supervillin	SVIL			18	18	18	11.8	11.8	11.8	247.74	0	187.3	1168000000	101	1.2121	0.619716	0.140899	0.254045	26.814	26.9762	26.8215	26.7128	26.757	26.7192
Color [Black]	O95433;G3V3W9;G3V438;H0YJG7;H0YJU2;H0YJ63	O95433	Activator of 90 kDa heat shock protein ATPase homolog 1	AHSA1			13	13	13	46.2	46.2	46.2	38.274	0	98.534	17133000000	80	0.155079	0.873711	-0.0489674	-0.0792209	30.2384	30.4566	30.3577	30.2449	30.3683	30.5865
Color [Black]	O95453;H3BRK1;F5H1Z4	O95453;H3BRK1	Poly(A)-specific ribonuclease PARN	PARN			13	13	13	20.3	20.3	20.3	73.45	0	22.828	955730000	55	0.998736	0.616722	-0.149136	-0.261624	26.3807	26.5131	26.4408	26.6761	26.4804	26.6255
Color [Black]	O95456	O95456	Proteasome assembly chaperone 1	PSMG1			5	5	5	27.1	27.1	27.1	32.854	0	17.491	1018000000	23	0.67685	0.624908	-0.150684	-0.25067	26.6826	26.507	26.3422	26.6802	26.614	26.6897
Color [Black]	O95478;A0A0A0MQZ6;H0YAI9	O95478;A0A0A0MQZ6;H0YAI9	Ribosome biogenesis protein NSA2 homolog	NSA2			6	6	6	25.4	25.4	25.4	30.065	0	11.412	1371700000	38	0.463696	0.738306	-0.0959689	-0.162808	26.7601	26.9757	26.9151	26.9486	26.8906	27.0997
Color [Black]	O95486	O95486	Protein transport protein Sec24A	SEC24A			12	12	12	12.7	12.7	12.7	119.75	0	23.608	1405800000	73	0.528304	0.701792	-0.108526	-0.183811	26.9862	26.7563	26.9419	26.9044	27.1009	27.0048
Color [Black]	O95487	O95487	Protein transport protein Sec24B	SEC24B			18	18	18	20.9	20.9	20.9	137.42	0	130.06	2382200000	105	0.0596811	0.962258	-0.0156587	-0.0264995	28.0253	27.9795	27.8843	28.1359	27.8671	27.933
Color [Black]	O95544;A0A0A0MR98;J3KSP9;J3KTI3	O95544;A0A0A0MR98	NAD kinase	NADK			3	3	3	8.5	8.5	8.5	49.228	0	6.1744	190400000	15	0.44431	0.617354	0.171727	0.257826	24.3069	24.4786	24.2771	24.3217	24.3503	23.8755
Color [Black]	O95573;F5GWH2;F5H062;C9JC11	O95573	Long-chain-fatty-acid--CoA ligase 3	ACSL3			14	13	13	27.2	24.7	24.7	80.419	0	38.735	1165600000	47	0.163102	0.826592	0.0704905	0.106392	26.4959	26.7083	26.8557	26.3918	26.6344	26.8223
Color [Black]	O95602;B9ZVN9;E9PJQ8;U3KQ21;E7EP41;B1AKF7	O95602;B9ZVN9	DNA-directed RNA polymerase I subunit RPA1;DNA-directed RNA polymerase	POLR1A			10	10	7	3.1	3.1	2	557.72	0	17.781	387490000	32	0.0785049	0.877753	-0.0565141	-0.0749827	25.2978	24.8731	24.9992	25.5534	24.9079	24.8784
Color [Black]	O95613;H7C2A3	O95613	Pericentrin	PCNT			43	43	43	16.3	16.3	16.3	378.03	0	92.266	2745400000	141	0.912003	0.545887	-0.20612	-0.340406	27.7894	27.5935	27.8684	27.9907	28.0512	27.8277
Color [Black]	O95639;B7Z7B0;C9JEV9;F8WEL7;C9K0K2;H7C419;H7C016	O95639;B7Z7B0;C9JEV9	Cleavage and polyadenylation specificity factor subunit 4	CPSF4			4	4	4	18.6	18.6	18.6	30.255	0	6.8511	286400000	20	0.250645	0.740999	-0.107991	-0.160993	24.8994	25.1732	24.9565	24.8213	25.2387	25.2931
Color [Black]	O95671	O95671	N-acetylserotonin O-methyltransferase-like protein	ASMTL			6	6	6	16.4	16.4	16.4	68.856	0	11.36	537030000	12	0.32495	0.685116	0.138035	0.204646	25.753	25.5587	25.7395	25.8603	25.3153	25.4614
Color [Black]	O95672;H7C3M0	O95672	Endothelin-converting enzyme-like 1	ECEL1			5	5	5	8.4	8.4	8.4	87.79	0	10.888	165260000	21	0.215287	0.687329	0.157959	0.20118	24.4313	23.6056	24.0382	23.7862	23.6459	24.1691
Color [Black]	O95714;A0A0J9YVP0;Q9BVR0;A0A0J9YXQ8;A0A0G2JPS8;H3BUQ1	O95714;A0A0J9YVP0	E3 ubiquitin-protein ligase HERC2	HERC2			36	36	36	10.3	10.3	10.3	527.22	0	72.399	2196100000	114	0.617885	0.788908	0.0757586	0.13648	27.6263	27.7141	27.6376	27.6783	27.5455	27.5269
Color [Black]	O95741;H0YLY2;F8WBM4;I3L1G6;Q96FN4;Q8IYJ1;Q96A23;Q9UBL6	O95741	Copine-6	CPNE6			61	58	57	36	35	34.6	236.49	0	323.31	23992000000	444	0.0562397	0.975328	0.00781886	0.0142676	31.0462	30.9643	31.0833	30.9733	31.0122	31.0849
Color [Black]	O95747;C9JIG9	O95747;C9JIG9	Serine/threonine-protein kinase OSR1	OXSR1			4	4	4	9.5	9.5	9.5	58.022	0	84.85	407620000	15	0.264091	0.625037	0.199394	0.248815	24.9205	25.8025	25.4524	25.0992	25.5012	24.9769
Color [Black]	O95758;X6R242	O95758	Polypyrimidine tract-binding protein 3	PTBP3			8	6	6	17	13.8	13.8	59.689	0	12.873	799210000	26	0.661689	0.776764	-0.0787557	-0.142178	26.1157	26.0497	26.1738	26.1879	26.2635	26.1241
Color [Black]	O95782	O95782	AP-2 complex subunit alpha-1	AP2A1			24	24	17	33.6	33.6	25.4	107.54	0	94.628	6208600000	158	0.425658	0.847934	0.0527865	0.0954626	29.1825	29.1948	29.1482	29.1995	29.0258	29.1418
Color [Black]	O95786;A2A376	O95786;A2A376	Probable ATP-dependent RNA helicase DDX58	DDX58			6	6	6	7	7	7	106.6	0	7.8272	129870000	11	0.20229	0.712507	0.13496	0.178212	24.0195	23.767	23.8388	24.0383	23.9302	23.2519
Color [Black]	O95816	O95816	BAG family molecular chaperone regulator 2	BAG2			14	14	14	68.7	68.7	68.7	23.772	0	323.31	22963000000	140	0.0636986	0.973935	0.00844955	0.0154717	30.9699	30.8916	30.8743	30.9462	30.9314	30.833
Color [Black]	O95817;C9JFK9	O95817;C9JFK9	BAG family molecular chaperone regulator 3	BAG3			24	24	24	55.8	55.8	55.8	61.594	0	189.31	7843300000	229	0.049827	0.968934	0.0131645	0.0222867	29.5241	29.5144	29.4728	29.4304	29.3751	29.6664
Color [Black]	O95905;F2Z2R1;C9J316;C9JGV1	O95905	Protein SGT1	ECD			3	3	3	6.8	6.8	6.8	72.757	0	4.5891	104550000	7	0.304087	0.663164	-0.156535	-0.220625	23.8559	23.4928	23.2081	23.5158	23.6707	23.8398
Color [Black]	O96006;C9JXP4	O96006	Zinc finger BED domain-containing protein 1	ZBED1			7	7	7	11.4	11.4	11.4	78.155	0	8.0994	3291000000	28	0.736985	0.687172	-0.112629	-0.197571	28.0142	28.0755	28.1871	28.2856	28.211	28.1181
Color [Black]	O96007	O96007	Molybdopterin synthase catalytic subunit	MOCS2			2	2	2	18.6	18.6	18.6	20.944	0	4.1776	420400000	6	0.417576	0.365217	-0.893154	-0.633066	22.4157	25.2	25.0586	25.2596	25.1669	24.9273
Color [Black]	O96008;K7EKG4;K7EJ57	O96008	Mitochondrial import receptor subunit TOM40 homolog	TOMM40			7	7	7	29.4	29.4	29.4	37.893	0	97.527	1199700000	56	0.352175	0.636612	-0.167458	-0.240051	26.0056	26.6725	26.4398	26.597	26.5008	26.5224
Color [Black]	O96019;H7C5S0;C9JQT2;O94805	O96019	Actin-like protein 6A	ACTL6A			11	11	11	39.4	39.4	39.4	47.46	0	146.8	4060800000	78	1.62703	0.312908	-0.461813	-0.733324	28.1856	28.4642	28.329	28.5876	28.9188	28.8579
Color [Black]	P00338;F5H5G7;F5H155;A0A087WUM2;G3XAP5;F5H245;Q6ZMR3;P07864	P00338	L-lactate dehydrogenase A chain	LDHA			18	10	9	61.7	39.5	35.8	36.688	0	62.8	9503400000	83	0.434364	0.628856	0.162343	0.245952	29.8261	30.1428	30.2195	29.8549	29.7449	30.1016
Color [Black]	P00374;B4DM58;C9JHM6;P63172	P00374;B4DM58;C9JHM6;P63172	Dihydrofolate reductase;Dynein light chain Tctex-type 1	DHFR;AGBL5;DYNLT1			4	4	4	21.9	21.9	21.9	21.452	0	11.34	808430000	15	0.159092	0.839342	0.0653769	0.0999434	26.2098	26.1856	26.2123	26.2092	26.3604	25.842
Color [Black]	P00492	P00492	Hypoxanthine-guanine phosphoribosyltransferase	HPRT1			12	12	12	62.4	62.4	62.4	24.579	0	25.077	2255100000	61	0.0694193	0.969073	0.0115477	0.0206892	27.8523	27.7838	27.6885	27.699	27.7788	27.8121
Color [Black]	P00558;P07205	P00558	Phosphoglycerate kinase 1	PGK1			26	26	26	67.4	67.4	67.4	44.614	0	323.31	22194000000	219	0.359584	0.6738	0.141767	0.213401	30.8436	30.9415	31.305	30.8311	31.0564	30.7774
Color [Black]	Q5T9B7;P00568;H0Y4J6;H0YID2	Q5T9B7;P00568;H0Y4J6	Adenylate kinase isoenzyme 1	AK1			5	5	5	32.9	32.9	32.9	23.411	0	8.2296	464480000	21	0.132242	0.900442	-0.0398	-0.0651656	25.4475	25.5074	25.3193	25.303	25.4558	25.6348
Color [Black]	P00966;Q5T6L6;Q5T6L5	P00966;Q5T6L6	Argininosuccinate synthase	ASS1			23	23	23	57.3	57.3	57.3	46.53	0	252.22	21573000000	210	0.990712	0.572571	0.176172	0.301984	30.8703	30.8991	31.1148	30.7966	30.7256	30.8335
Color [Black]	P02545;H0YAB0;A0A0C4DGC5	P02545	Prelamin-A/C;Lamin-A/C	LMNA			50	50	5	67.6	67.6	15.7	74.139	0	323.31	88264000000	647	1.17877	0.762734	-0.0785497	-0.147836	32.8181	32.7523	32.7467	32.8442	32.8177	32.8908
Color [Black]	P02786;F8WBE5;H7C3V5	P02786	Transferrin receptor protein 1;Transferrin receptor protein 1, serum form	TFRC			10	10	2	18.3	18.3	3.9	84.87	0	90.07	1385000000	58	1.55455	0.505385	0.235258	0.41296	26.8447	27.013	27.0661	26.7376	26.7749	26.7054
Color [Black]	P03928;A0A087WUF0;K7ELA5	P03928	ATP synthase protein 8	MT-ATP8			22	22	11	38.2	38.2	21.8	75.746	0	323.31	32633000000	248	1.59292	0.566939	0.169272	0.308468	31.4682	31.4578	31.6017	31.3562	31.3097	31.354
Color [Black]	P04003	P04003	C4b-binding protein alpha chain	C4BPA			8	8	8	19.9	19.9	19.9	67.033	0	15.266	476270000	32	0.183729	0.827042	0.0708599	0.109514	25.6188	25.4852	25.9175	25.5188	25.5423	25.7479
Color [Black]	P04040	P04040	Catalase	CAT			4	4	4	9.3	9.3	9.3	59.755	0	5.7523	296310000	6	0.35597	0.439254	-0.763699	-0.548284	25.2776	22.425	24.8397	25.1398	24.7892	24.9044
Color [Black]	P04075;J3KPS3;H3BQN4;H3BPS8;H3BUH7;H3BR04;H3BMQ8;H3BU78;H3BR68	P04075;J3KPS3;H3BQN4;H3BPS8;H3BUH7;H3BR04	Fructose-bisphosphate aldolase A;Fructose-bisphosphate aldolase	ALDOA			21	21	19	75	75	65.4	39.42	0	323.31	17294000000	193	0.0289957	0.989351	0.00352923	0.0065245	30.8697	30.9431	30.9648	30.8642	30.9482	30.9546
Color [Black]	P04080	P04080	Cystatin-B	CSTB			3	3	3	45.9	45.9	45.9	11.139	0	9.6146	1676800000	50	0.256255	0.82645	0.0659167	0.109449	27.474	27.3866	27.2178	27.1564	27.3797	27.3445
Color [Black]	P04083;Q5T3N1;Q5T3N0	P04083;Q5T3N1	Annexin A1;Annexin	ANXA1			17	17	17	58.7	58.7	58.7	38.714	0	323.31	6924000000	136	0.146448	0.891378	-0.0428028	-0.0703221	29.3301	29.1977	29.4663	29.3774	29.5043	29.2407
Color [Black]	P04150;D6RDA9;Q3MSN4;B0ZBF8;P08235	P04150	Glucocorticoid receptor	NR3C1			17	17	16	32.6	32.6	30.9	85.658	0	173.08	1882100000	123	0.0690154	0.952056	-0.0211875	-0.0348891	27.393	27.5186	27.2283	27.5209	27.2904	27.3922
Color [Black]	P04406;E7EUT5	P04406;E7EUT5	Glyceraldehyde-3-phosphate dehydrogenase	GAPDH			18	18	17	70.7	70.7	68.7	36.053	0	323.31	79488000000	306	1.05323	0.496955	-0.284417	-0.453702	32.4647	32.5657	32.7446	32.7865	32.7719	33.0698
Color [Black]	P04792;F8WE04;C9J3N8	P04792;F8WE04	Heat shock protein beta-1	HSPB1			14	14	14	84.9	84.9	84.9	22.782	0	323.31	30641000000	181	0.620731	0.630315	0.148304	0.24416	31.2027	31.3834	31.5571	31.2714	31.1678	31.2592
Color [Black]	P04843;F8WF32;H0YBD1	P04843	Dolichyl-diphosphooligosaccharide--protein glycosyltransferase subunit 1	RPN1			26	26	9	35.7	35.7	12.8	107.11	0	314.97	11442000000	243	0.349395	0.901683	-0.0351098	-0.064813	29.9833	29.9845	29.942	30.0458	29.9265	30.0428
Color [Black]	P04844;Q5JYR7;Q5JYR4;H0Y5M1;F2Z3K5;Q5JYR3;K7EIR2	P04844	Dolichyl-diphosphooligosaccharide--protein glycosyltransferase subunit 2	RPN2			22	22	22	17	17	17	217.38	0	233.55	4354800000	155	1.46376	0.519684	0.212802	0.375003	28.7061	28.5418	28.5898	28.4922	28.3644	28.3428
Color [Black]	P04899	P04899	Guanine nucleotide-binding protein G(i) subunit alpha-2	GNAI2			10	5	4	35.2	18.3	14.6	40.45	0	33.13	862010000	37	0.757959	0.559362	0.195257	0.315722	26.322	26.5305	26.3988	26.4089	26.0595	26.1973
Color [Black]	P04920;C9JVC2;C9J722;C9J035;C9J9M9;H7C1Z2;E9PCP1;F8WD49;P48751	P04920	Anion exchange protein 2	SLC4A2			8	8	7	7.1	7.1	6.2	137.01	0	14.85	253530000	30	1.73614	0.346912	0.404542	0.668472	24.6959	24.6692	24.7214	24.4659	24.3012	24.1057
Color [Black]	P05023;M0R116;A0A0A0MT26;P13637;Q5TC02;Q5TC01;Q5TC05	P05023	Sodium/potassium-transporting ATPase subunit alpha-1	ATP1A1			27	27	18	33	33	22.1	112.89	0	175.15	6737500000	231	1.34819	0.504	0.23594	0.405518	29.4803	29.2226	29.3835	29.0869	29.1905	29.1012
Color [Black]	P05141	P05141	ADP/ATP translocase 2;ADP/ATP translocase 2, N-terminally processed	SLC25A5			15	6	6	40.3	16.8	16.8	32.852	0	153.15	12336000000	64	0.190009	0.821232	-0.0738773	-0.113864	29.8819	29.9952	30.2682	29.9348	30.1907	30.2414
Color [Black]	P05198;H0YJS4;G3V4T5	P05198;H0YJS4;G3V4T5	Eukaryotic translation initiation factor 2 subunit 1	EIF2S1			7	7	7	31.1	31.1	31.1	36.112	0	25.798	1286800000	53	0.100939	0.934551	-0.0250861	-0.0425722	26.9427	26.8012	26.9685	27.0737	26.8687	26.8453
Color [Black]	P05387;H0YDD8	P05387	60S acidic ribosomal protein P2	RPLP2			5	5	5	70.4	70.4	70.4	11.665	0	81.714	2240000000	43	0.574057	0.474407	-0.396782	-0.491286	27.8217	27.2723	26.9875	28.0767	27.7636	27.4315
Color [Black]	P06493;B3VCF5;A0A087WZZ9;E5RIU6	P06493;B3VCF5;A0A087WZZ9;E5RIU6	Cyclin-dependent kinase 1	CDK1;CHN2			17	15	15	65.7	59.3	59.3	34.095	0	235.56	6886100000	166	0.03312	0.969634	0.0145206	0.0224076	29.1841	29.2671	29.3526	29.1227	29.1047	29.5328
Color [Black]	P06733;K7EM90;F5H0C8;P13929;P09104;F5H1C3;E5RI09;E5RG95;K7EPM1;K7EKN2;E5RGZ4	P06733	Alpha-enolase	ENO1			13	13	13	42.6	42.6	42.6	47.168	0	141.27	4267700000	99	0.239304	0.896721	0.0373478	0.0665161	28.6059	28.4787	28.4015	28.4303	28.4616	28.4821
Color [Black]	P06748;E5RI98;E5RGW4	P06748	Nucleophosmin	NPM1			10	10	10	36.1	36.1	36.1	32.575	0	323.31	24184000000	124	0.643712	0.555684	-0.215396	-0.330819	30.6751	31.0578	31.0756	31.0122	31.169	31.2735
Color [Black]	Q16778;P33778;P23527;P06899;Q8N257;Q6DRA6;Q6DN03	Q16778;P33778;P23527;P06899;Q8N257	Histone H2B type 2-E;Histone H2B type 1-B;Histone H2B type 1-O;Histone H2B type 1-J;Histone H2B type 3-B	HIST2H2BE;HIST1H2BB;HIST1H2BO;HIST1H2BJ;HIST3H2BB			6	2	2	41.3	7.9	7.9	13.92	0.0052617	2.2476	554820000	9	0.0252849	0.930401	0.0640074	0.0474912	26.2111	25.2194	25.1934	26.8792	25.3642	24.1885
Color [Black]	P07195;A8MW50;C9J7H8;F5H793	P07195;A8MW50;C9J7H8	L-lactate dehydrogenase B chain;L-lactate dehydrogenase	LDHB			12	11	11	40.4	36.8	36.8	36.638	0	78.357	6374400000	101	0.594485	0.644284	-0.142362	-0.234507	29.1832	29.3816	29.3708	29.5309	29.5483	29.2834
Color [Black]	P07203;K7EKX7;K7ENB4;A0A087X2I2;A0A087WT12;K7EJ20;K7ERP4;A0A0A0MTT1;R4GNE4	P07203;K7EKX7;K7ENB4;A0A087X2I2;A0A087WT12;K7EJ20;K7ERP4;A0A0A0MTT1;R4GNE4	Glutathione peroxidase 1;Glutathione peroxidase	GPX1;GPX4			8	6	3	20.3	16.2	8.4	55.358	0	11.326	726640000	39	0.34894	0.714496	-0.1105	-0.175003	25.7828	26.0168	25.856	26.1477	26.0617	25.7777
Color [Black]	P07237;H7BZ94;H0Y3Z3;I3L398;I3L312;I3L4M2;I3NI03;I3L0S0;I3L3U6;I3L3P5;I3L1Y5;I3L514	P07237;H7BZ94;H0Y3Z3;I3L398	Protein disulfide-isomerase	P4HB			23	23	23	47.6	47.6	47.6	57.116	0	266.53	5486900000	141	2.77836	0.439932	0.292996	0.54368	29.2629	29.3695	29.3627	29.0025	29.0567	29.0569
Color [Black]	P07355;H0YN42;H0YMD0;H0YMU9;H0YM50;A6NMY6;H0YKS4;H0YN28;H0YL33;H0YMM1;H0YKZ7;H0YLV6;H0YMT9;H0YKX9;H0YMW4;H0YKL9;H0YKV8;H0YMD9;H0YNB8;H0YKN4	P07355;H0YN42;H0YMD0;H0YMU9;H0YM50;A6NMY6;H0YKS4	Annexin A2;Annexin;Putative annexin A2-like protein	ANXA2;ANXA2P2			26	26	14	70.2	70.2	37.8	38.604	0	323.31	41922000000	284	1.46788	0.612732	0.14444	0.264711	32.0784	31.9521	32.0569	31.8541	31.9314	31.8686
Color [Black]	P07384;E9PRM1;E9PLX0;E9PJJ3;E9PLC9;E9PMC6;E9PJA6;E9PSA6;E9PQB3;E9PIA9;E9PL37	P07384	Calpain-1 catalytic subunit	CAPN1			14	14	14	25.1	25.1	25.1	81.889	0	54.42	1515400000	49	1.12719	0.558601	0.181264	0.314898	27.299	27.1319	27.3792	27.1212	27.0513	27.0939
Color [Black]	Q5JP53;P07437;Q5ST81;A6NNZ2;CON__ENSEMBL:ENSBTAP00000025008;Q9H4B7	Q5JP53;P07437;Q5ST81	Tubulin beta chain	TUBB			23	5	4	64.6	20.2	16.7	47.766	0	150	22918000000	100	0.0699921	0.954605	0.0195497	0.0327086	30.8666	30.9137	31.1101	30.8542	30.9119	31.0657
Color [Black]	P07737;K7EJ44;I3L3D5;CON__P02584	P07737;K7EJ44	Profilin-1	PFN1			7	7	7	63.6	63.6	63.6	15.054	0	51.635	4060900000	49	1.58983	0.605322	0.148369	0.273326	28.9362	28.868	28.7912	28.7067	28.7347	28.7088
Color [Black]	P07814;V9GYZ6;V9GZ76	P07814;V9GYZ6	Bifunctional glutamate/proline--tRNA ligase;Glutamate--tRNA ligase;Proline--tRNA ligase	EPRS			78	78	77	61.7	61.7	61.7	170.59	0	323.31	90273000000	851	0.469337	0.804032	-0.0704625	-0.124711	32.9481	32.9159	33.0898	32.9816	33.0832	33.1003
Color [Black]	P07900;G3V2J8;Q14568;Q58FG1	P07900	Heat shock protein HSP 90-alpha	HSP90AA1			34	20	18	28.6	18.4	16.3	138.7	0	251.57	13781000000	231	0.30204	0.909547	0.0319824	0.0588936	30.4696	30.438	30.3544	30.3836	30.4359	30.3465
Color [Black]	P08133;E5RK69;E7EMC6;H0YC77;E5RJF5;E5RK63;E5RFF0;E5RI05	P08133;E5RK69;E7EMC6	Annexin A6;Annexin	ANXA6			11	11	11	20.5	20.5	20.5	75.872	0	22.243	1001500000	48	1.06021	0.534252	0.212671	0.357872	26.8523	26.8023	26.7017	26.4266	26.7148	26.577
Color [Black]	P08238;Q58FF7	P08238	Heat shock protein HSP 90-beta	HSP90AB1			45	45	24	64.1	64.1	39.1	83.263	0	323.31	65201000000	560	0.0533313	0.969911	-0.0102094	-0.01804	32.6993	32.5463	32.6991	32.6524	32.5892	32.7337
Color [Black]	P08240	P08240	Signal recognition particle receptor subunit alpha	SRPR			11	11	11	22.6	22.6	22.6	69.81	0	49.436	1203900000	57	0.42912	0.866791	0.045833	0.0839953	26.6653	26.7338	26.6555	26.5623	26.6725	26.6823
Color [Black]	P08243;F8WEJ5;C9J057;C9JM09;C9JT45;C9JLN6	P08243;F8WEJ5	Asparagine synthetase [glutamine-hydrolyzing]	ASNS			8	8	8	18.9	18.9	18.9	64.369	0	43.639	1128900000	53	0.522933	0.588972	-0.187043	-0.284596	26.6146	26.1949	26.3707	26.7336	26.3937	26.614
Color [Black]	P08579;M0R268	P08579	U2 small nuclear ribonucleoprotein B	SNRPB2			5	5	4	25.8	25.8	22.2	25.486	0	35.642	779190000	26	0.987884	0.443207	-0.37723	-0.555542	26.0332	26.2543	25.6954	26.3409	26.5142	26.2594
Color [Black]	P08621;M0QYR1;M0QX04	P08621	U1 small nuclear ribonucleoprotein 70 kDa	SNRNP70			20	13	13	22.8	16.2	16.2	88.679	0	186.71	5788300000	96	1.26626	0.534814	-0.205699	-0.356978	29.0267	29.0261	29.1625	29.2005	29.3985	29.2334
Color [Black]	P08651;S4R308;K7ESG9;K7EKH0;K7EJB0;C9JWJ8;K7EN08;Q14938	P08651	Nuclear factor 1 C-type	NFIC			8	8	5	22.2	22.2	15.7	55.674	0	115.89	1522900000	35	0.430773	0.62436	-0.16761	-0.251503	27.3217	26.919	26.8473	27.24	27.3032	27.0476
Color [Black]	P08670;B0YJC4;B0YJC5;A0A1B0GUA0;Q5JVS8;A0A1B0GTT5;A0A1B0GVG8;H7C5W5;P41219;K7EKH6;E7EMV2;E7ESP9;P07196;P07197	P08670;B0YJC4;B0YJC5	Vimentin	VIM			55	52	47	87.8	86.1	78.8	53.651	0	323.31	363560000000	748	0.446516	0.660162	0.141427	0.222308	34.8216	35.1076	34.9462	34.8514	34.615	34.9848
Color [Black]	P08708;H0YN88;A0A075B716;H0YN73	P08708;H0YN88;A0A075B716;H0YN73	40S ribosomal protein S17	RPS17			4	4	4	32.6	32.6	32.6	15.55	0	31.36	493630000	25	0.119386	0.818687	-0.0895297	-0.115776	25.7876	25.0156	25.4295	25.2375	25.4803	25.7834
Color [Black]	P08754;A0A087WTB6;A2A2R6;A0A087WZE5;P19087;A8MTJ3	P08754	Guanine nucleotide-binding protein G(k) subunit alpha	GNAI3			14	14	9	52.8	52.8	35.9	40.532	0	140.69	4077200000	113	2.53949	0.39655	0.337149	0.610936	28.8666	28.6917	28.7906	28.4445	28.4271	28.4658
Color [Black]	P08758;D6RBE9;D6RBL5;E9PHT9	P08758;D6RBE9;D6RBL5	Annexin A5;Annexin	ANXA5			3	3	3	10.3	10.3	10.3	35.936	0.00032787	4.0323	248510000	14	0.256035	0.680057	-0.152403	-0.206897	24.4544	24.6372	24.3602	24.9956	24.6833	24.2301
Color [Black]	P08865;A0A0C4DG17;C9J9K3;F8WD59;Q6NSD3	P08865;A0A0C4DG17;C9J9K3	40S ribosomal protein SA	RPSA			11	11	11	9.1	9.1	9.1	193.17	0	94.616	3564300000	74	0.344735	0.740859	0.0989017	0.159814	28.3154	28.4716	28.3009	28.1616	28.4748	28.1548
Color [Black]	P09382;F8WEI7	P09382	Galectin-1	LGALS1			8	8	8	17	17	17	68.659	0	47.634	5249600000	73	0.0591752	0.953927	-0.0209535	-0.0336534	28.7095	29.0859	28.7454	28.9189	28.8398	28.8449
Color [Black]	Q5T7C4;P09429;B2RPK0	Q5T7C4;P09429	High mobility group protein B1	HMGB1			3	3	3	28.5	28.5	28.5	18.311	0	8.8435	581290000	16	0.452546	0.604252	-0.185357	-0.27402	25.4195	25.8826	25.8191	25.8156	25.7699	26.0919
Color [Black]	P09496;F8WF69;C9J8P9	P09496;F8WF69	Clathrin light chain A	CLTA			7	7	7	18.1	18.1	18.1	27.076	0	17.5	6933900000	47	0.0540672	0.934779	-0.029082	-0.0424317	29.3806	30.0032	29.5957	29.6258	29.7324	29.7085
Color [Black]	P09497;D6RJD1;H0Y9Q6	P09497	Clathrin light chain B	CLTB			9	9	9	27.9	27.9	27.9	25.19	0	22.814	4137700000	71	1.24228	0.601179	-0.153917	-0.275748	28.6964	28.7425	28.7236	28.9194	28.9425	28.7623
Color [Black]	P09661;H0YMA0;H0YLR3;A0A1B0GVX4	P09661;H0YMA0;H0YLR3;A0A1B0GVX4	U2 small nuclear ribonucleoprotein A	SNRPA1			6	6	6	27.8	27.8	27.8	28.415	0	51.471	1219800000	26	2.18319	0.403898	-0.342464	-0.605083	26.6189	26.6136	26.5045	27.0203	26.9115	26.8326
Color [Black]	P09874;Q5VX84;Q5VX85	P09874	Poly [ADP-ribose] polymerase 1	PARP1			38	38	38	45	45	45	113.08	0	316.39	18984000000	337	2.11973	0.497376	-0.232335	-0.425023	30.8597	30.8454	30.8678	31.1765	31.0747	31.0188
Color [Black]	P09914	P09914	Interferon-induced protein with tetratricopeptide repeats 1	IFIT1			10	10	9	29.1	29.1	26.6	55.36	0	16.187	750720000	34	0.686479	0.685191	-0.11783	-0.203826	26.0136	26.1837	26.1763	26.138	26.2648	26.3243
Color [Black]	P09960;B4DEH5	P09960	Leukotriene A-4 hydrolase	LTA4H			8	8	8	18.8	18.8	18.8	69.284	0	27.138	316000000	21	0.368712	0.684059	0.132414	0.203646	24.9029	24.9402	25.1708	25.0899	24.8688	24.658
Color [Black]	P09972;K7EKH5;J3KSV6;J3QKP5;A8MVZ9;C9J8F3	P09972;K7EKH5;J3KSV6;J3QKP5;A8MVZ9;C9J8F3	Fructose-bisphosphate aldolase C;Fructose-bisphosphate aldolase	ALDOC			4	2	2	16.8	7.1	7.1	39.455	0	116.68	719900000	22	1.03997	0.510768	-0.238988	-0.393113	25.9887	26.1151	26.1343	26.1268	26.3799	26.4484
Color [Black]	Q71UI9;P0C0S5;C9J0D1;C9J386	Q71UI9;P0C0S5;C9J0D1;C9J386	Histone H2A.V;Histone H2A.Z;Histone H2A	H2AFV;H2AFZ			4	4	2	31.2	31.2	18.8	13.509	0.0003252	3.927	8058600000	15	0.45799	0.413038	-0.661612	-0.588967	29.5343	28.598	28.4004	30.5372	28.959	29.0214
Color [Black]	R4GMZ0;P0CW18	R4GMZ0;P0CW18	Serine protease 56	PRSS56			7	7	7	14.9	14.9	14.9	64.668	0	10.515	245130000	16	0.57321	0.516097	0.277456	0.387835	25.0252	24.9885	24.6895	24.9368	24.645	24.289
Color [Black]	P0DN76;Q01081;Q8WU68;A0A1B0GW87;M0QYK5;M0R2N4	P0DN76;Q01081	Splicing factor U2AF 35 kDa subunit	U2AF1			5	5	5	23.3	23.3	23.3	27.872	0	37.451	1917500000	28	0.475041	0.600412	-0.185429	-0.277047	27.2909	27.0809	27.6432	27.5928	27.5302	27.4482
Color [Black]	P0DN79;P35520;C9JMA6;H7C2H4;H7C1W6;H7C2W0	P0DN79;P35520	Cystathionine beta-synthase	CBS			17	17	17	40.1	40.1	40.1	60.586	0	140.46	5629700000	124	0.742823	0.568744	0.187035	0.303858	29.1735	28.884	29.0365	28.6851	28.9312	28.9166
Color [Black]	P0DO92;A0A0G2JLA3;F2Z355;A0A0U1RQR5	P0DO92					8	7	6	13.6	12.6	10.8	100.72	0	18.586	588510000	20	0.0309558	0.954447	-0.0230815	-0.0307268	25.4393	25.7881	25.6907	25.7457	26.0103	25.2314
Color [Black]	P10398;Q96II5;H7C4S5	P10398;Q96II5	Serine/threonine-protein kinase A-Raf	ARAF			8	8	6	17.5	17.5	13.7	67.585	0	17.964	648620000	44	0.658129	0.644534	0.139514	0.234092	26.0059	25.8362	25.8183	25.8907	25.714	25.6371
Color [Black]	P16403;P16402;P10412;Q02539	P16403;P16402;P10412	Histone H1.2;Histone H1.3;Histone H1.4	HIST1H1C;HIST1H1D;HIST1H1E			4	4	3	15.5	15.5	10.3	21.364	0	7.3587	1153200000	36	0.654565	0.50452	-0.288255	-0.412233	26.9106	26.4082	26.4964	27.1154	26.6815	26.883
Color [Black]	P10586;H0Y6Z7;H0Y4H1;H0Y7Z9;H0Y380;A2A437	P10586;H0Y6Z7;H0Y4H1;H0Y7Z9;H0Y380	Receptor-type tyrosine-protein phosphatase F	PTPRF			16	16	12	12.8	12.8	10.5	212.88	0	26.15	1120200000	58	1.1761	0.509517	0.239455	0.401954	26.7705	26.7148	26.536	26.3269	26.4261	26.5499
Color [Black]	P10599	P10599	Thioredoxin	TXN			6	6	6	48.6	48.6	48.6	11.737	0	77.149	7169700000	72	0.0098164	0.986731	0.00570806	0.00825444	29.1541	29.4534	29.4492	29.187	29.1782	29.6742
Color [Black]	P10620;F5H7F6;F5H6X2;F5H760	P10620;F5H7F6;F5H6X2	Microsomal glutathione S-transferase 1	MGST1			3	3	3	4.5	4.5	4.5	74.432	0	12.067	1239900000	36	0.599114	0.660802	0.134203	0.223578	26.7331	27.0294	26.7705	26.774	26.7107	26.6457
Color [Black]	P10644;K7EM13;K7EPB2;K7EIE5;K7EID3;K7EJ40;K7EK41;K7EPR5;K7EQK3;K7EMU2;X6RAV4;K7EMZ6	P10644;K7EM13;K7EPB2	cAMP-dependent protein kinase type I-alpha regulatory subunit;cAMP-dependent protein kinase type I-alpha regulatory subunit, N-terminally processed	PRKAR1A			6	6	6	16	16	16	42.981	0	29.95	677960000	39	0.259952	0.720649	0.116735	0.171955	26.2792	26.1698	25.7572	26.1111	25.8374	25.9074
Color [Black]	P10909;H0YC35;H0YAS8;E7ERK6;H0YLK8	P10909;H0YC35;H0YAS8	Clusterin;Clusterin beta chain;Clusterin alpha chain;Clusterin	CLU			4	4	4	7.6	7.6	7.6	99.73	0	15.379	631050000	27	0.447477	0.539974	0.265196	0.351307	25.7247	25.4697	26.018	25.8542	25.1801	25.3826
Color [Black]	P11021	P11021	78 kDa glucose-regulated protein	HSPA5			29	28	28	46.6	46.6	46.6	72.332	0	323.31	34673000000	368	0.66573	0.834693	0.0557893	0.103699	31.6481	31.64	31.6957	31.5395	31.6256	31.6512
Color [Black]	P11142;E9PKE3;E9PNE6;E9PN89;A8K7Q2;E9PLF4;E9PQQ4;E9PQK7;E9PS65;E9PPY6;E9PI65;E9PM13;E9PN25	P11142;E9PKE3;E9PNE6;E9PN89;A8K7Q2	Heat shock cognate 71 kDa protein	HSPA8			34	34	13	53.9	53.9	21.2	70.897	0	323.31	105840000000	476	0.34487	0.816886	-0.068086	-0.117028	33.2132	33.1918	33.3062	33.2362	33.2265	33.4528
Color [Black]	P11172;E9PFD2;F2Z3P2;F2Z303;F8WDG4	P11172;E9PFD2	Uridine 5-monophosphate synthase;Orotate phosphoribosyltransferase;Orotidine 5-phosphate decarboxylase	UMPS			3	3	3	8.8	8.8	8.8	52.221	0	5.1789	471850000	10	0.554682	0.265971	1.05347	0.785294	25.2919	25.6293	25.9556	22.9339	25.4286	25.354
Color [Black]	P11274;H0Y554;A9UF01	P11274	Breakpoint cluster region protein	BCR			7	7	6	7.6	7.6	6.8	142.82	0	8.8245	287530000	18	0.462103	0.510413	0.322451	0.402321	24.5423	25.4966	25.1688	24.6261	24.6438	24.9703
Color [Black]	P11387;H0YHL5;Q8WZ04;M0R0M1;B0QY07	P11387	DNA topoisomerase 1	TOP1			19	19	19	28.5	28.5	28.5	90.725	0	189.95	4133400000	150	0.0290355	0.977696	0.00748952	0.012765	28.3125	28.5562	28.5505	28.5177	28.4739	28.4052
Color [Black]	P11388	P11388	DNA topoisomerase 2-alpha	TOP2A			28	19	19	21.4	15.5	15.5	174.38	0	138.45	2220400000	101	0.676458	0.516566	-0.253663	-0.37842	27.5385	27.4038	27.3695	28.0079	27.4717	27.5931
Color [Black]	P11413;E7EUI8;E9PD92;E7EM57	P11413;E7EUI8;E9PD92;E7EM57	Glucose-6-phosphate 1-dehydrogenase	G6PD			16	16	16	34.2	34.2	34.2	59.256	0	30.296	3573000000	112	0.358639	0.761554	0.0895462	0.148249	28.5353	28.3111	28.2558	28.2044	28.234	28.3953
Color [Black]	P11766;H0YAG8;D6RFE4	P11766;H0YAG8	Alcohol dehydrogenase class-3	ADH5			4	4	4	16.3	16.3	16.3	39.724	0	5.7364	152810000	9	0.319158	0.498249	0.536992	0.451464	24.1068	24.1404	23.9879	22.1722	24.109	24.3429
Color [Black]	P11802;F8VYH9;F8VZZ0;F8VTV8;F8VWX7;F8VZ51;F8W1L8;Q96BE9;F8VXD2;F8VZ13	P11802;F8VYH9;F8VZZ0;F8VTV8;F8VWX7;F8VZ51	Cyclin-dependent kinase 4	CDK4			7	6	4	31.7	29	19.5	33.729	0	10.436	650910000	21	0.216973	0.715252	-0.128468	-0.1759	25.9323	25.6636	25.8937	26.3867	25.7649	25.7233
Color [Black]	P11908;A6NMS2;D3YTJ7;H7C540	P11908;A6NMS2;D3YTJ7	Ribose-phosphate pyrophosphokinase 2	PRPS2			6	3	3	25.5	14.2	14.2	34.769	0	7.1484	210810000	21	0.00965008	0.989094	-0.00417201	-0.00649478	24.2321	24.4566	24.3408	24.5998	24.2012	24.241
Color [Black]	P11940;E7EQV3;A0A087WTT1;E7ERJ7;H0YAR2;H0YBN4;H0YAS6;H0YB75;E5RGH3;E5RJB9;H0YAP2;E5RH24;H0YAS7;H0YB86;Q4VXU2;H0YC10;E5RHG7;H0YAW6;Q96DU9;E5RGC4;E5RFD8	P11940;E7EQV3;A0A087WTT1;E7ERJ7;H0YAR2	Polyadenylate-binding protein 1;Polyadenylate-binding protein	PABPC1			32	32	10	52.7	52.7	19.5	70.67	0	323.31	55058000000	385	1.08695	0.565662	-0.177787	-0.308177	32.3343	32.2681	32.5213	32.5684	32.527	32.5617
Color [Black]	P12004	P12004	Proliferating cell nuclear antigen	PCNA			8	8	8	39.1	39.1	39.1	28.768	0	181.43	3995000000	63	0.504878	0.805011	0.0710875	0.126582	28.4936	28.5455	28.5095	28.5553	28.4295	28.3505
Color [Black]	P12235;V9GYG0	P12235;V9GYG0	ADP/ATP translocase 1	SLC25A4			13	3	3	45.3	9.7	9.7	33.064	0	26.933	789970000	25	0.0527223	0.946274	-0.0248578	-0.0375331	26.024	26.1243	26.0094	25.9049	25.9339	26.3934
Color [Black]	P12236	P12236	ADP/ATP translocase 3;ADP/ATP translocase 3, N-terminally processed	SLC25A6			17	17	4	57	57	12.8	32.866	0	296.87	73766000000	207	0.571406	0.734624	0.0943756	0.16457	32.6197	32.682	32.7705	32.4939	32.5968	32.6984
Color [Black]	P12268;H0Y4R1;E7ETK5	P12268;H0Y4R1;E7ETK5	Inosine-5-monophosphate dehydrogenase 2	IMPDH2			20	20	19	48.4	48.4	46.9	55.804	0	275.77	8880200000	235	0.62723	0.934599	-0.0220871	-0.0428168	29.8362	29.8411	29.8557	29.8596	29.8947	29.845
Color [Black]	P12270;Q5SWX9	P12270	Nucleoprotein TPR	TPR			59	59	59	30.8	30.8	30.8	267.29	0	323.31	8487900000	290	1.97043	0.447294	-0.294541	-0.521085	29.4842	29.5862	29.4791	29.8178	29.903	29.7123
Color [Black]	P12277;G3V4N7;H0YJG0;G3V2I1;G3V461	P12277;G3V4N7	Creatine kinase B-type	CKB			5	5	5	20.7	20.7	20.7	42.644	0	24.661	376610000	22	0.50877	0.614789	0.169533	0.262468	25.1943	25.1205	24.8249	24.9962	24.94	24.695
Color [Black]	P12814;H9KV75;G3V2N5;P35609;G3V2W4;H0YJW3;H7C5W8;Q08043;H0YJ11;G3V5M4;G3V2X9;A0A087WSZ2;F6THM6;G3V380	P12814;H9KV75	Alpha-actinin-1	ACTN1			54	34	33	67.2	45	43.3	103.06	0	323.31	11628000000	263	1.19955	0.443806	0.354087	0.554352	30.212	30.5122	30.4016	30.1282	29.8061	30.1293
Color [Black]	P12931	P12931	Proto-oncogene tyrosine-protein kinase Src	SRC			9	5	5	16.2	8.4	8.4	59.834	0	323.31	5021300000	65	0.314559	0.614325	-0.199135	-0.262407	23.6101	23.169	23.722	24.0185	23.7381	23.3419
Color [Black]	P12956;B1AHC9	P12956;B1AHC9	X-ray repair cross-complementing protein 6	XRCC6			22	22	22	38.4	38.4	38.4	69.842	0	253.37	4345600000	151	1.14743	0.585104	-0.16308	-0.2877	28.5904	28.5019	28.6928	28.8179	28.6884	28.768
Color [Black]	P13010;C9JZ81	P13010	X-ray repair cross-complementing protein 5	XRCC5			19	19	19	29	29	29	82.704	0	105.79	4018400000	131	0.162083	0.826252	0.0712331	0.107088	28.42	28.349	28.8131	28.3153	28.5934	28.4597
Color [Black]	P13385;C9JU97;A0A0G2JL00;V9GYN1;K7EQI0;M0R2C6;A0A0A0MT98;D6R9V4;E7ERK1	P13385	Teratocarcinoma-derived growth factor 1	TDGF1			30	30	26	23.6	23.6	20.7	178.35	0	229.33	10322000000	211	0.559044	0.797653	-0.0737832	-0.132101	29.9528	29.9335	30.0188	29.9769	30.1461	30.0034
Color [Black]	P13489;H0YCR7;E9PMJ3;E9PLZ3;E9PIM9;E9PIK5;E9PMN0;E9PMA9;E9PMI1;E9PR82	P13489	Ribonuclease inhibitor	RNH1			19	19	19	71.1	71.1	71.1	49.973	0	256.56	6631900000	169	0.150015	0.931748	-0.0263761	-0.0466391	29.3403	29.257	29.247	29.4241	29.2604	29.2389
Color [Black]	P13639	P13639	Elongation factor 2	EEF2			46	46	45	64.3	64.3	63.2	95.337	0	323.31	77199000000	491	0.831027	0.735624	0.0903714	0.164185	32.7477	32.8778	32.841	32.7132	32.6875	32.7946
Color [Black]	P13667	P13667	Protein disulfide-isomerase A4	PDIA4			17	17	17	31.3	31.3	31.3	72.932	0	46.489	2240900000	63	1.05345	0.449922	0.342861	0.525118	28.1544	28.4184	28.5374	27.8216	28.1259	28.1341
Color [Black]	P13797;A0A0A0MSQ0;U3KQI3;H7C4N2;P13796;Q5TBN3;Q14651;C9JAM8;F2Z2Z9	P13797;A0A0A0MSQ0	Plastin-3	PLS3			31	31	31	59.8	59.8	59.8	70.81	0	257.69	11594000000	281	2.11834	0.405253	0.341622	0.600767	30.3691	30.3163	30.2574	30.0432	30.0227	29.8521
Color [Black]	P13798;C9JIF9;H7C393;H7C1U0;C9JLK2;A0A1B0GTQ0;H3BR17;F8WEH5	P13798	Acylamino-acid-releasing enzyme	APEH			28	10	10	22.9	2.1	2.1	718.69	0	13.201	799640000	34	3.10031	0.500131	0.232115	0.441801	26.3482	26.389	26.4066	26.1525	26.1795	26.1154
Color [Black]	P13861;H7C330;H7C1L0;H7C4A9;C9J830;P31323	P13861	cAMP-dependent protein kinase type II-alpha regulatory subunit	PRKAR2A			14	14	14	42.6	42.6	42.6	45.518	0	94.817	3734700000	90	0.334833	0.741752	-0.0998548	-0.160271	27.9369	28.1323	28.3019	28.3368	28.1176	28.2163
Color [Black]	P14324;A0A087WVN4;A0A087X1D8;F5GXW4;A0A087WTP2	P14324;A0A087WVN4;A0A087X1D8;F5GXW4	Farnesyl pyrophosphate synthase	FDPS			8	8	8	26.3	26.3	26.3	48.275	0	84.865	3402400000	78	0.0858682	0.929018	-0.0300001	-0.0480839	28.1196	28.383	28.337	28.1312	28.4474	28.351
Color [Black]	P14373;A0A0G2JIZ4;A0A140T9B9;A0A140T9N6;A0A140T9V9;A0A140T9Q6;Q9HCM9	P14373	Zinc finger protein RFP	TRIM27			12	12	8	28.7	28.7	18.3	58.489	0	37.234	1283600000	60	0.894668	0.499025	-0.284185	-0.438486	26.7966	26.513	26.8586	27.2087	26.9422	26.8698
Color [Black]	P14618;B4DNK4;H3BTN5;H3BQ34;H3BR70;H3BUW1;H3BTJ2;H3BT25;H3BU13;H3BN34;H3BQZ3;P30613	P14618;B4DNK4;H3BTN5;H3BQ34	Pyruvate kinase PKM;Pyruvate kinase	PKM			40	40	40	69.7	69.7	69.7	57.936	0	323.31	115750000000	537	0.514249	0.847415	0.0524534	0.096292	33.3225	33.3242	33.3651	33.2328	33.2527	33.3691
Color [Black]	P14625;Q96GW1;F8W026;H0YIV0;Q58FF3	P14625;Q96GW1	Endoplasmin	HSP90B1			18	16	16	25.9	24.2	24.2	92.468	0	33.895	1845300000	70	0.513291	0.659987	0.138131	0.223517	27.516	27.2825	27.3688	27.1033	27.2177	27.4319
Color [Black]	P14735;Q5T5N3	P14735	Insulin-degrading enzyme	IDE			16	12	12	13.6	10.5	10.5	170.15	0	20.135	1147600000	42	0.0969379	0.953362	0.0178827	0.0315927	26.7909	26.8512	26.6879	26.6861	26.7471	26.8431
Color [Black]	P14866;M0QXS5;M0QYT0;M0R1W6;B4DVF8;M0QYL7;M0R076	P14866;M0QXS5	Heterogeneous nuclear ribonucleoprotein L	HNRNPL			24	24	23	62.6	62.6	61.5	64.132	0	306.29	25775000000	193	1.22596	0.510877	-0.235423	-0.398881	31.1457	31.1733	31.2149	31.2375	31.5021	31.5005
Color [Black]	P14923;C9JTX4;C9J826;C9JK18;C9JKY1;C9JPI2;K7ERP3	P14923	Junction plakoglobin	JUP			33	33	28	56.4	56.4	50.7	81.744	0	323.31	15295000000	315	0.583356	0.517026	0.273497	0.385692	30.6791	30.8083	30.6275	30.2028	30.2572	30.8344
Color [Black]	P15121;E9PCX2;E9PEF9;C9JRZ8	P15121;E9PCX2	Aldose reductase	AKR1B1			7	7	7	35.8	35.8	35.8	35.853	0	18.949	991660000	20	0.14906	0.819019	0.0812537	0.115574	26.7397	26.4807	26.7419	26.2459	26.5915	26.8811
Color [Black]	P15170;H3BR35;H3BSV8	P15170;H3BR35	Eukaryotic peptide chain release factor GTP-binding subunit ERF3A	GSPT1			20	20	11	49.5	49.5	30.5	55.755	0	184.34	9439600000	150	0.248071	0.91017	0.0313606	0.0570151	29.6531	29.7775	29.813	29.7045	29.7036	29.7413
Color [Black]	P15880;H0YEN5;E9PQD7;E9PMM9;I3L404;E9PPT0;E9PM36;C9J3K4;H3BNG3;H0YE27	P15880	40S ribosomal protein S2	RPS2			32	32	25	37.8	37.8	28.5	105.31	0	323.31	71995000000	415	0.547031	0.778876	0.0795148	0.140913	32.6026	32.656	32.7256	32.4752	32.6428	32.6276
Color [Black]	P15924	P15924	Desmoplakin	DSP			195	195	195	65.5	65.5	65.5	331.77	0	323.31	191900000000	1804	0.685907	0.676482	0.122761	0.211139	34.1953	34.3604	34.3142	34.0619	34.1541	34.2855
Color [Black]	P15927;Q5TEJ0;Q5TEJ7	P15927;Q5TEJ0	Replication protein A 32 kDa subunit	RPA2			5	5	5	27.8	27.8	27.8	29.247	0	87.376	1010200000	21	0.0222604	0.975245	-0.00899442	-0.014167	27.0425	26.656	26.6954	26.6968	26.8463	26.8777
Color [Black]	P16435;H0Y4R2;E7EWU0;E7EMD0	P16435;H0Y4R2	NADPH--cytochrome P450 reductase	POR			3	3	3	6.1	6.1	6.1	76.689	0.0012353	3.2966	201130000	17	0.233275	0.861176	-0.0503953	-0.0861713	24.0827	24.2656	24.1291	24.2656	24.0806	24.2824
Color [Black]	P16591	P16591	Tyrosine-protein kinase Fer	FER			5	5	5	3.4	3.4	3.4	209.86	0.00064041	3.7382	345390000	7	0.62899	0.311565	0.726267	0.712079	25.4276	25.0971	25.2056	25.3404	23.5818	24.6293
Color [Black]	P16615;H7C5W9;O14983;Q93084;J3QSY6;H3BVB2	P16615;H7C5W9	Sarcoplasmic/endoplasmic reticulum calcium ATPase 2	ATP2A2			36	36	35	39.1	39.1	37.3	114.76	0	322.61	10535000000	223	1.35332	0.688528	0.106571	0.198526	29.9528	29.9202	29.9222	29.7624	29.8844	29.8289
Color [Black]	P17655;C9JWY7	P17655	Calpain-2 catalytic subunit	CAPN2			22	22	22	42.7	42.7	42.7	79.994	0	210.94	6489300000	183	0.227504	0.907771	0.0338745	0.0606769	29.297	29.2248	29.3251	29.3171	29.2771	29.1511
Color [Black]	P17676	P17676	CCAAT/enhancer-binding protein beta	CEBPB			2	2	2	8.1	8.1	8.1	36.105	0	39.197	146690000	13	0.179704	0.914461	-0.030269	-0.0536636	23.8853	23.8223	23.984	23.9378	23.9971	23.8476
Color [Black]	P17812	P17812	CTP synthase 1	CTPS1			22	22	20	49.7	49.7	45.3	66.69	0	276.13	8124300000	233	0.276598	0.904019	0.0341632	0.0621586	29.584	29.5697	29.5995	29.5455	29.4681	29.6371
Color [Black]	P17931;G3V3R6	P17931;G3V3R6	Galectin-3;Galectin	LGALS3			7	7	7	31.2	31.2	31.2	26.152	0	34.068	5783600000	88	0.336305	0.755753	0.0925242	0.150795	29.4113	29.5791	29.3226	29.3419	29.4941	29.1994
Color [Black]	P17987;E7EQR6;F5H282;E7ERF2;F5GZ03;F5H136;F5H676;F5H726;F5GZI8;F5H7Y1;F5GYL4	P17987;E7EQR6;F5H282;E7ERF2	T-complex protein 1 subunit alpha	TCP1			29	29	29	61.5	61.5	61.5	60.343	0	323.31	33265000000	364	0.700148	0.851013	0.0502268	0.0942855	31.5917	31.5118	31.529	31.4751	31.5376	31.469
Color [Black]	P18031;B4DSN5	P18031;B4DSN5	Tyrosine-protein phosphatase non-receptor type 1;Tyrosine-protein phosphatase non-receptor type	PTPN1			10	10	10	31.7	31.7	31.7	49.966	0	114.17	1510900000	62	1.70914	0.678957	-0.111155	-0.209943	27.0578	26.9765	27.0179	27.1637	27.1058	27.1162
Color [Black]	P18075;M0R1U8	P18075;M0R1U8	Bone morphogenetic protein 7	BMP7;XRCC1			7	4	4	12.1	6.5	6.5	89.444	0	5.736	272580000	15	0.347216	0.865268	-0.0469462	-0.0844248	24.4532	24.5195	24.6204	24.633	24.5416	24.5593
Color [Black]	P18085;C9JAK5;C9JPM4;U3KQF2	P18085;C9JAK5;C9JPM4	ADP-ribosylation factor 4	ARF4			10	10	6	64.4	64.4	35.6	20.511	0	55.503	10299000000	116	0.487518	0.827029	0.0607427	0.109597	29.861	29.7835	29.9477	29.8348	29.8241	29.751
Color [Black]	P18124;A8MUD9;C9JIJ5;C9JZ88	P18124;A8MUD9	60S ribosomal protein L7	RPL7			18	18	18	56	56	56	29.225	0	101.76	31962000000	158	0.168051	0.856283	-0.0559502	-0.0894288	31.3478	31.4781	31.495	31.5285	31.2799	31.6804
Color [Black]	P18206;A0A096LPE1	P18206	Vinculin	VCL			16	16	8	18.3	18.3	9.3	123.8	0	46.447	1825800000	62	1.62812	0.520063	0.209295	0.374571	27.8234	27.7553	27.8889	27.6804	27.6299	27.5295
Color [Black]	P18583;J3QSZ5;H7C2G8	P18583	Protein SON	SON			42	42	17	24.2	24.2	10	263.83	0	302	12130000000	332	1.34453	0.496167	-0.266369	-0.449457	29.9256	29.8695	30.0557	30.2943	30.2879	30.0678
Color [Black]	P18669;P15259;Q8N0Y7	P18669	Phosphoglycerate mutase 1	PGAM1			5	5	5	22.4	22.4	22.4	28.804	0	9.7685	398950000	15	0.277737	0.659895	-0.165101	-0.223437	25.1063	25.554	25.098	25.5811	25.6246	25.0478
Color [Black]	P18754;E9PRJ3;C9JW69;C9JRH2;C9JMJ4;C9J3R0;C9JQZ4	P18754;E9PRJ3	Regulator of chromosome condensation;Tetraspanin	RCC1;CD151			22	22	7	23.5	23.5	8.1	123.39	0	301.38	7843600000	211	0.527218	0.826002	0.0591532	0.107674	29.4228	29.5103	29.3641	29.3727	29.4171	29.3299
Color [Black]	P19338;H7BY16	P19338;H7BY16	Nucleolin	NCL			17	17	17	24.5	24.5	24.5	76.613	0	117.04	3655200000	108	0.83911	0.558496	-0.194265	-0.319814	28.4965	28.1374	28.2969	28.5487	28.4544	28.5104
Color [Black]	P19387;H3BRR2	P19387	DNA-directed RNA polymerase II subunit RPB3	POLR2C			7	7	7	44.4	44.4	44.4	31.441	0	30.538	1352000000	31	0.547162	0.500144	-0.30384	-0.407516	27.0744	26.5899	26.7753	27.4979	27.0379	26.8153
Color [Black]	P19623;K7ESL0;K7EL89;K7EKM4	P19623	Spermidine synthase	SRM			7	7	7	27.5	27.5	27.5	33.824	0	12.483	596070000	31	0.0917472	0.916273	0.0333792	0.0530101	25.9289	25.6386	25.7938	25.8396	25.5564	25.865
Color [Black]	P19784;H3BSA1;H3BV19;H3BNI9	P19784;H3BSA1;H3BV19	Casein kinase II subunit alpha	CSNK2A2			7	7	7	25.7	25.7	25.7	41.213	0	10.389	602400000	16	0.963166	0.495148	-0.286647	-0.448328	25.6837	25.2987	25.6012	25.6812	25.9432	25.8192
Color [Black]	P19838;D6RH30;D6RC45;D6RF93	P19838;D6RH30	Nuclear factor NF-kappa-B p105 subunit;Nuclear factor NF-kappa-B p50 subunit	NFKB1			12	12	12	18.2	18.2	18.2	105.35	0	86.625	1100900000	52	0.708328	0.678777	0.121682	0.210367	26.8357	26.6819	26.7335	26.5842	26.7551	26.5468
Color [Black]	P20020;E7ERY9;Q16720;H0Y7S3;Q01814;F8W1V5;H0YHH6;A0A0U1RQU3;H0YDG5;H7BZS8;H7BY13	P20020;E7ERY9	Plasma membrane calcium-transporting ATPase 1;Calcium-transporting ATPase	ATP2B1			17	17	9	16.4	16.4	9	138.75	0	127.05	2375400000	103	1.12413	0.620635	0.141659	0.253295	27.753	27.9366	27.8653	27.7567	27.7047	27.6685
Color [Black]	P20042	P20042	Eukaryotic translation initiation factor 2 subunit 2	EIF2S2			8	8	8	29.4	29.4	29.4	38.388	0	22.691	1057800000	64	0.270075	0.799954	-0.079855	-0.129135	26.4844	26.5725	26.5503	26.7854	26.666	26.3954
Color [Black]	P20073	P20073	Annexin A7	ANXA7			18	18	18	35	35	35	52.739	0	221.58	11566000000	126	1.19926	0.608258	0.148624	0.266232	30.4416	30.5354	30.4426	30.3118	30.4156	30.2464
Color [Black]	P20155;B7ZMI3	P20155	Serine protease inhibitor Kazal-type 2	SPINK2			42	37	34	20.3	18.8	17.8	331.67	0	246	4524600000	184	0.851842	0.644384	-0.134575	-0.234697	28.5339	28.5317	28.7393	28.7871	28.7135	28.7081
Color [Black]	P20585	P20585	DNA mismatch repair protein Msh3	MSH3			11	11	11	14.7	14.7	14.7	127.41	0	18.607	581220000	22	0.356238	0.407322	0.97176	0.594198	25.792	25.895	25.5615	22.5164	25.9634	25.8535
Color [Black]	P20618	P20618	Proteasome subunit beta type-1	PSMB1			3	3	3	17	17	17	26.489	0	4.7518	279760000	11	0.822697	0.497041	-0.282291	-0.428385	24.4873	24.3992	24.6554	24.6165	24.7001	25.0723
Color [Black]	P20700;E9PBF6;A0A0A0MT18;A0A0D9SFY5	P20700;E9PBF6;A0A0A0MT18	Lamin-B1	LMNB1;ZNF623			16	14	14	31.6	30	30	66.408	0	80.561	2274700000	102	0.977684	0.640909	-0.134256	-0.237895	27.5421	27.6513	27.73	27.7799	27.7139	27.8324
Color [Black]	P20742	P20742	Pregnancy zone protein	PZP			9	9	8	5.5	5.5	5.2	225.62	0	43.153	1239300000	51	0.65993	0.778785	0.0779114	0.140769	26.6248	26.7693	26.7895	26.6295	26.6464	26.674
Color [Black]	P21266;A0A0A0MTN3;E9PLF1;E9PHN7;E9PHN6;Q5T8Q9;Q5T8R1;F6XZQ7;P46439;P28161	P21266;A0A0A0MTN3	Glutathione S-transferase Mu 3	GSTM3			15	15	15	60	60	60	26.559	0	233.3	6233800000	141	0.283515	0.82653	0.0637474	0.107932	29.1301	29.3105	29.0992	29.0525	29.2407	29.0555
Color [Black]	P21291;E9PS42;E9PND2;E9PP21	P21291;E9PS42;E9PND2;E9PP21	Cysteine and glycine-rich protein 1	CSRP1			8	8	8	64.2	64.2	64.2	20.567	0	217.86	5391000000	119	0.456721	0.805005	0.0707601	0.124836	29.0964	29.2242	29.2545	29.0342	29.191	29.1376
Color [Black]	P21399	P21399	Cytoplasmic aconitate hydratase	ACO1			7	7	7	11.2	11.2	11.2	98.398	0	13.221	370850000	28	0.175059	0.754113	-0.113902	-0.152547	25.2707	24.8132	24.5172	24.9987	25.1675	24.7767
Color [Black]	P21796;C9JI87	P21796;C9JI87	Voltage-dependent anion-selective channel protein 1	VDAC1			10	10	10	44.9	44.9	44.9	30.772	0	62.621	3102700000	107	0.170041	0.914435	0.0307388	0.0540883	27.7241	27.8639	27.9253	27.8464	27.7404	27.8343
Color [Black]	P21964;E7EMS6;F8WBW9;E7EUU8	P21964;E7EMS6;F8WBW9;E7EUU8	Catechol O-methyltransferase	COMT			6	6	6	46.5	46.5	46.5	30.037	0	15.794	1155200000	18	0.0516409	0.948346	-0.0237846	-0.0361264	26.7547	26.9232	26.4077	26.7759	26.6295	26.7515
Color [Black]	P22059;H0YCV6	P22059	Oxysterol-binding protein 1	OSBP			12	12	12	20.4	20.4	20.4	89.42	0	53.261	970200000	48	0.0543259	0.968851	0.0118395	0.0205859	26.3541	26.4422	26.5125	26.487	26.4809	26.3054
Color [Black]	P22087;M0R299;M0QXL5;M0R2Q4;M0R0P1;M0R2U2;M0R1H0;M0R2B0	P22087;M0R299;M0QXL5;M0R2Q4;M0R0P1	rRNA 2-O-methyltransferase fibrillarin	FBL			11	11	9	48	48	44.5	33.784	0	76.968	4410500000	114	0.907119	0.551225	-0.203254	-0.336197	28.445	28.4393	28.6446	28.6951	28.5843	28.8593
Color [Black]	P22102;F8WD69;C9JBJ1;C9JTV6;C9JZG2;C9JKQ7;A0A140TA71;H7C366	P22102	Trifunctional purine biosynthetic protein adenosine-3;Phosphoribosylamine--glycine ligase;Phosphoribosylformylglycinamidine cyclo-ligase;Phosphoribosylglycinamide formyltransferase	GART			39	39	39	51	51	51	107.77	0	323.31	20516000000	349	1.43292	0.773914	0.0750529	0.143132	30.906	30.8709	30.9166	30.811	30.7954	30.8619
Color [Black]	P22234;E9PBS1;D6RF62	P22234;E9PBS1;D6RF62	Multifunctional protein ADE2;Phosphoribosylaminoimidazole-succinocarboxamide synthase;Phosphoribosylaminoimidazole carboxylase	PAICS			21	21	21	57.6	57.6	57.6	47.079	0	323.31	16779000000	212	0.653057	0.695488	0.108381	0.188466	30.7012	30.6742	30.6796	30.514	30.4907	30.7252
Color [Black]	P22314;Q5JRR6;Q5JRR9;Q5JRS0;Q5JRS2;Q5JRS1;Q5JRS3	P22314	Ubiquitin-like modifier-activating enzyme 1	UBA1			34	34	34	49	49	49	117.85	0	323.31	15836000000	312	0.194409	0.894875	-0.0389684	-0.0675441	30.6555	30.4721	30.4458	30.5773	30.624	30.4889
Color [Black]	P22626;A0A087WUI2	P22626;A0A087WUI2	Heterogeneous nuclear ribonucleoproteins A2/B1	HNRNPA2B1			22	22	21	61.2	61.2	61.2	37.429	0	323.31	49387000000	304	3.19008	0.453297	-0.270503	-0.51228	32.1977	32.2439	32.2907	32.4989	32.5191	32.5258
Color [Black]	P22670;H0Y7W5;P48380	P22670	MHC class II regulatory factor RFX1	RFX1			4	4	3	6.5	6.5	5.3	104.76	0	7.2143	242100000	18	0.383167	0.693	0.120337	0.190378	24.9899	24.544	24.6813	24.6087	24.6108	24.6347
Color [Black]	P23258;Q9NRH3;K7EIS0;K7EKE5	P23258;Q9NRH3;K7EIS0	Tubulin gamma-1 chain;Tubulin gamma-2 chain;Tubulin gamma chain	TUBG1;TUBG2			14	14	14	54.5	54.5	54.5	51.169	0	141.84	2804700000	107	0.441868	0.730197	0.0994288	0.166659	28.0425	27.8465	27.923	27.9739	27.8361	27.7038
Color [Black]	P23396;E9PL09;E9PPU1;F2Z2S8;H0YCJ7;H0YF32;E9PQ96;E9PJH4;E9PK82;E9PQX2	P23396;E9PL09;E9PPU1;F2Z2S8;H0YCJ7	40S ribosomal protein S3	RPS3			21	10	10	78.6	32.1	32.1	26.688	0	18.784	21854000000	67	0.348272	0.805297	0.073513	0.125113	30.925	30.8571	31.1459	30.8861	30.9094	30.9119
Color [Black]	P23458;K7EJR6	P23458	Tyrosine-protein kinase JAK1	JAK1			20	20	19	25	25	24.2	133.28	0	120.12	3201300000	121	1.42079	0.685888	0.104974	0.196436	28.0948	28.1865	28.1757	28.0665	28.0654	28.0102
Color [Black]	P23526	P23526	Adenosylhomocysteinase	AHCY			18	18	18	45.6	45.6	45.6	47.716	0	131.57	7562400000	147	1.10261	0.629223	0.137871	0.246729	29.7483	29.633	29.8092	29.6286	29.537	29.6112
Color [Black]	P23634	P23634	Plasma membrane calcium-transporting ATPase 4	ATP2B4			12	4	4	12.2	4.8	4.8	137.92	0	7.2758	198060000	12	1.5601	0.454317	0.30045	0.510419	24.4933	24.2639	24.2158	24.024	23.9842	24.0635
Color [Black]	P23921;E9PL69;E9PP77;H0YCY7	P23921;E9PL69	Ribonucleoside-diphosphate reductase large subunit	RRM1			27	27	27	45.2	45.2	45.2	90.069	0	300.43	9554700000	250	0.255734	0.926576	-0.0267137	-0.0493313	29.6991	29.7797	29.6453	29.7508	29.7067	29.7468
Color [Black]	P24390;M0R1Y2	P24390;M0R1Y2	ER lumen protein-retaining receptor 1;ER lumen protein-retaining receptor	KDELR1			4	4	3	24.5	24.5	19.3	24.542	0	186.4	1934200000	41	2.57552	0.314482	0.410348	0.730517	27.5877	27.5441	27.3852	27.1047	27.0935	27.0879
Color [Black]	P24534;F2Z2G2;C9JZW3;F8WF65	P24534	Elongation factor 1-beta	EEF1B2			6	6	6	41.8	41.8	41.8	24.763	0	293.42	4549100000	63	0.271769	0.815621	-0.0717856	-0.118488	28.8751	28.9793	28.6512	28.8279	28.9181	28.9749
Color [Black]	P24928;A0A087WWE2	P24928;A0A087WWE2	DNA-directed RNA polymerase II subunit RPB1;DNA-directed RNA polymerase	POLR2A			57	57	57	32.7	32.7	32.7	217.17	0	323.31	11953000000	348	1.6379	0.538008	-0.196321	-0.353904	30.2924	30.1538	30.1354	30.3775	30.4352	30.3578
Color [Black]	P25054;E9PFT7;B7Z2B6;R4GMU6;E7EMH9;H3BNH8	P25054;E9PFT7;B7Z2B6	Adenomatous polyposis coli protein	APC			30	30	30	16	16	16	311.64	0	216.64	2484500000	148	0.761446	0.574982	0.179467	0.294973	28.0765	27.9759	27.9716	27.9696	27.8877	27.6283
Color [Black]	P25205;J3KQ69;Q7Z6P5	P25205;J3KQ69	DNA replication licensing factor MCM3	MCM3			27	27	27	45.9	45.9	45.9	90.98	0	197.99	6343200000	194	1.38834	0.61885	-0.139922	-0.255793	29.0355	29.0875	28.9809	29.124	29.1566	29.2431
Color [Black]	P25325;B1AH49	P25325;B1AH49	3-mercaptopyruvate sulfurtransferase;Sulfurtransferase	MPST			6	6	6	31.3	31.3	31.3	33.178	0	18.712	1065200000	36	1.57557	0.518765	-0.209667	-0.373636	26.577	26.5062	26.581	26.8169	26.6523	26.8241
Color [Black]	P25398	P25398	40S ribosomal protein S12	RPS12			7	7	7	53.8	53.8	53.8	14.515	0	184.41	6925400000	102	1.36453	0.551063	-0.188496	-0.333899	29.3198	29.3856	29.2969	29.447	29.4824	29.6384
Color [Black]	P25685;M0R080;M0R1D6;M0QZD0;M0QYT3;M0QXK0;A0A1B0GX60;M0R128	P25685;M0R080	DnaJ homolog subfamily B member 1	DNAJB1			7	6	6	21.2	17.6	17.6	38.044	0	11.487	428700000	24	0.306273	0.771348	0.0891043	0.144059	25.4803	25.2192	25.278	25.2455	25.0796	25.3851
Color [Black]	P25786;F5GX11;B4DEV8	P25786;F5GX11;B4DEV8	Proteasome subunit alpha type-1;Proteasome subunit alpha type	PSMA1			8	8	8	42.2	42.2	42.2	29.555	0	24.634	1237300000	32	0.447665	0.753988	0.0891857	0.152275	26.9422	26.9023	26.8303	26.6578	26.8187	26.9307
Color [Black]	P25788;G3V4X5	P25788;G3V4X5	Proteasome subunit alpha type-3	PSMA3			5	5	5	20.4	20.4	20.4	28.433	0	4.7273	833770000	26	1.15083	0.722587	-0.0918744	-0.170916	26.3252	26.3412	26.2332	26.4242	26.3692	26.3819
Color [Black]	P26038;V9GZ54	P26038	Moesin	MSN			15	8	8	22.9	15.4	15.4	67.819	0	29.864	751750000	46	1.22728	0.305806	0.52097	0.74488	26.3314	26.1939	26.2544	25.3663	25.8231	26.0273
Color [Black]	P26196;Q8IV96;C9J148;H3BPP3;A0A087WUY5;H0Y9U3;A0A087WWM4	P26196	Probable ATP-dependent RNA helicase DDX6	DDX6			22	22	22	29.6	29.6	29.6	98.92	0	234.87	4187800000	145	0.117034	0.927962	0.0286268	0.0486039	28.4303	28.5416	28.7318	28.5272	28.5255	28.565
Color [Black]	P26358;K7ENW7;K7ENQ6;K7EJL0;K7ERQ1;K7EMU8;K7ELB1	P26358	DNA (cytosine-5)-methyltransferase 1	DNMT1			36	36	36	26.9	26.9	26.9	183.16	0	227.19	6062100000	165	1.35628	0.555531	-0.183661	-0.326052	28.9541	28.8375	28.8184	29.1465	29.0196	28.9949
Color [Black]	P26373;J3QSB4;J3KS98;H3BTH3;H3BUK8	P26373;J3QSB4	60S ribosomal protein L13	RPL13			11	11	11	45	45	45	24.261	0	36.605	6959300000	61	0.531555	0.688475	-0.118589	-0.198216	29.2217	29.2466	29.1344	29.1352	29.4052	29.418
Color [Black]	P26447	P26447	Protein S100-A4	S100A4			4	4	4	36.6	36.6	36.6	11.728	0	5.9875	2005300000	32	0.85302	0.410042	-0.44234	-0.596992	27.1173	27.2919	27.7105	27.4962	28.0443	27.9063
Color [Black]	P26640;A0A140T936;A0A140T954;H0Y426;A2ABF4;A0A0G2JJT9;A0A140T904	P26640;A0A140T936	Valine--tRNA ligase	VARS			29	29	29	28.3	28.3	28.3	140.47	0	172.72	5477900000	168	0.141138	0.954928	0.0179094	0.0327411	28.9955	28.8902	28.8583	28.8596	28.8945	28.9361
Color [Black]	P26641	P26641	Elongation factor 1-gamma	EEF1G			25	25	25	68	68	68	50.118	0	185.52	15390000000	191	0.292042	0.804423	-0.0765381	-0.126287	30.526	30.5705	30.2868	30.4989	30.4603	30.6537
Color [Black]	P27105;F8VSL7	P27105	Erythrocyte band 7 integral membrane protein	STOM			11	11	11	49	49	49	31.73	0	299.01	4608400000	84	0.112357	0.933043	0.0263055	0.0449776	28.5539	28.5156	28.6311	28.3862	28.6344	28.601
Color [Black]	P27348;E9PG15	P27348;E9PG15	14-3-3 protein theta	YWHAQ			16	12	12	56.7	42.9	42.9	27.764	0	323.31	10305000000	108	1.55389	0.51044	0.227933	0.401609	29.9982	30.0033	29.921	29.8424	29.7661	29.6302
Color [Black]	P27540;A6NGV6	P27540;A6NGV6	Aryl hydrocarbon receptor nuclear translocator	ARNT			8	8	8	16.5	16.5	16.5	86.636	0	21.075	1078400000	48	0.398092	0.66148	-0.146931	-0.223946	26.5013	26.1014	26.3209	26.2965	26.6531	26.4147
Color [Black]	P27694;I3L4R8;I3L2M5;I3L524	P27694;I3L4R8	Replication protein A 70 kDa DNA-binding subunit;Replication protein A 70 kDa DNA-binding subunit, N-terminally processed	RPA1			19	19	19	39.4	39.4	39.4	68.137	0	49.357	2693200000	72	1.57966	0.515976	-0.215429	-0.382885	27.966	27.8692	28.0491	28.2381	28.1171	28.1753
Color [Black]	P27707;D6RFG8;D6RCP9	P27707;D6RFG8	Deoxycytidine kinase	DCK			3	3	3	4	4	4	94.429	0	5.5317	1004800000	8	0.215208	0.517475	-0.605987	-0.380089	27.3479	23.6945	26.3666	26.4051	26.5436	26.2783
Color [Black]	P27708;F8VPD4;H7C3Z5;H7C2E4;H7BZB3	P27708;F8VPD4	CAD protein;Glutamine-dependent carbamoyl-phosphate synthase;Aspartate carbamoyltransferase;Dihydroorotase	CAD			68	68	65	44.7	44.7	43.6	242.98	0	323.31	26695000000	649	0.0788821	0.973585	0.00816727	0.0152232	31.3272	31.244	31.3369	31.2516	31.3189	31.313
Color [Black]	P27824;H0Y9Q7;D6RAU8;D6RB85;D6RAQ8;D6RHJ3;D6RD16	P27824	Calnexin	CANX			9	9	4	15	15	7.4	67.567	0	18.324	1005100000	70	0.33756	0.876128	0.0422045	0.0765072	26.5676	26.4633	26.5579	26.4439	26.4521	26.5662
Color [Black]	P28066	P28066	Proteasome subunit alpha type-5	PSMA5			6	6	6	34.9	34.9	34.9	26.411	0	36.029	1529400000	35	0.0460206	0.953171	0.0222969	0.0334941	27.2856	27.0191	27.1017	27.3999	26.924	27.0156
Color [Black]	P28072;I3L3X7;A0A087X2I4	P28072	Proteasome subunit beta type-6	PSMB6			3	3	3	13	13	13	25.357	0	4.237	649640000	15	0.324297	0.501384	-0.445149	-0.418474	26.1433	24.4033	25.9652	26.0292	26.0884	25.7297
Color [Black]	P28074;H0YJM8	P28074;H0YJM8	Proteasome subunit beta type-5	PSMB5			4	4	4	18.6	18.6	18.6	28.48	0	8.4639	408620000	15	0.037788	0.960058	0.0191873	0.0285422	24.9991	25.442	25.473	25.2418	25.1759	25.4389
Color [Black]	P28288	P28288	ATP-binding cassette sub-family D member 3	ABCD3			23	23	23	15.1	15.1	15.1	178.91	0	318.3	7626100000	222	0.0938788	0.969393	-0.0104777	-0.0194085	29.3822	29.43	29.4512	29.3856	29.4107	29.4985
Color [Black]	P28482	P28482	Mitogen-activated protein kinase 1	MAPK1			5	5	4	20.8	20.8	18.1	41.389	0	15.338	258390000	15	0.281971	0.518537	0.408596	0.37707	24.6495	24.6291	24.7476	23.1052	24.9237	24.7714
Color [Black]	P28799;K7EMR1;K7EPL0;K7EKL3;A0A0A0MS93	P28799	Granulins;Acrogranin;Paragranulin;Granulin-1;Granulin-2;Granulin-3;Granulin-4;Granulin-5;Granulin-6;Granulin-7	GRN			5	5	5	5.1	5.1	5.1	145.76	0	9.4878	296770000	19	0.354561	0.672361	0.143013	0.214163	24.7132	24.7375	24.743	24.4705	24.9187	24.3754
Color [Black]	Q5VZU9;P29144	Q5VZU9;P29144	Tripeptidyl-peptidase 2	TPP2			14	14	14	16.5	16.5	16.5	139.76	0	44.447	803990000	55	0.295655	0.657608	0.163062	0.225352	26.5742	26.0008	26.347	26.2813	25.8466	26.3049
Color [Black]	P29317;J3KR66;Q5JY90;F8W9W0;C9JXA2;F8VP57;B7ZKW7;A0A0B4J1T8;P29320;P54762;Q15375;P54753;P29322;Q9UF33;P54756;P29323	P29317	Ephrin type-A receptor 2	EPHA2			11	11	10	13.6	13.6	12.8	108.27	0	26.834	621730000	34	0.355746	0.451233	-0.674205	-0.523174	23.1529	25.3952	25.5999	25.2596	25.3534	25.5576
Color [Black]	P29372;A2IDA3	P29372;A2IDA3	DNA-3-methyladenine glycosylase	MPG			5	5	5	30.2	30.2	30.2	32.868	0	15.441	477640000	27	0.441189	0.608004	-0.183115	-0.270024	25.1854	25.6075	25.2213	25.7308	25.503	25.3298
Color [Black]	P29401;A0A0B4J1R6;E9PFF2;F8W888	P29401;A0A0B4J1R6	Transketolase	TKT			15	15	15	35.6	35.6	35.6	67.877	0	45.732	2646300000	91	0.302602	0.641693	-0.174384	-0.237458	28.3532	27.9591	27.671	28.3621	28.2119	27.9325
Color [Black]	P29590;H3BT57;H3BT29;H3BUJ5;H3BVD2	P29590;H3BT57	Protein PML	PML			21	21	21	24.4	24.4	24.4	97.55	0	71.456	2678800000	106	2.70951	0.425856	-0.312642	-0.575445	27.616	27.5267	27.5861	27.8224	27.9068	27.9376
Color [Black]	P29966	P29966	Myristoylated alanine-rich C-kinase substrate	MARCKS			8	8	8	47.9	47.9	47.9	31.554	0	323.31	1652800000	74	1.57289	0.553372	0.178782	0.323735	27.3028	27.2504	27.2953	27.1485	27.1587	27.005
Color [Black]	P30041	P30041	Peroxiredoxin-6	PRDX6			20	20	20	79.9	79.9	79.9	25.035	0	323.31	50788000000	207	0.895198	0.741155	-0.0882505	-0.161641	32.3336	32.2202	32.3495	32.3535	32.4274	32.3872
Color [Black]	P30050	P30050	60S ribosomal protein L12	RPL12			5	5	5	45.5	45.5	45.5	17.818	0	136.43	2431600000	58	1.29541	0.427974	-0.36262	-0.57449	27.6999	27.4277	27.4816	28.0249	27.9738	27.6983
Color [Black]	Q5T0D2;P30085	Q5T0D2;P30085	UMP-CMP kinase	CMPK1			5	5	5	33.1	33.1	33.1	18.979	0	13.765	1025300000	44	0.0664144	0.960681	0.0162392	0.0277477	26.7073	26.4534	26.6392	26.506	26.6213	26.6239
Color [Black]	P30086	P30086	Phosphatidylethanolamine-binding protein 1;Hippocampal cholinergic neurostimulating peptide	PEBP1			5	5	5	43.9	43.9	43.9	21.057	0	14.893	400470000	28	0.199278	0.750365	0.111138	0.155505	25.0253	25.2065	25.2852	24.6964	25.3875	25.0997
Color [Black]	P30101	P30101	Protein disulfide-isomerase A3	PDIA3			21	21	17	23.4	23.4	19	115.12	0	222.77	5096500000	113	2.30117	0.305139	0.426778	0.74063	29.2865	29.2588	29.3037	28.7118	28.9642	28.8927
Color [Black]	P30154;H0YDG7	P30154	Serine/threonine-protein phosphatase 2A 65 kDa regulatory subunit A beta isoform	PPP2R1B			8	2	2	19.5	5.5	5.5	66.213	0.00064412	3.7951	100810000	4	0.486612	0.450078	0.493432	0.524202	24.809	23.7166	23.6131	23.7254	23.817	23.116
Color [Black]	P30414;A0A087WYW3	P30414;A0A087WYW3	NK-tumor recognition protein;Putative peptidyl-prolyl cis-trans isomerase	NKTR			7	7	7	7.7	7.7	7.7	165.67	0	14.784	373810000	26	2.38583	0.263248	-0.455584	-0.789386	24.858	24.8409	24.954	25.4711	25.2393	25.3092
Color [Black]	P30520	P30520	Adenylosuccinate synthetase isozyme 2	ADSS			10	10	10	28.5	28.5	28.5	50.097	0	44.286	1502800000	46	0.0938109	0.952467	0.0202929	0.0351553	27.1314	27.1648	27.0699	27.2178	27.1177	26.9697
Color [Black]	P30622;J3KP58;F5H0N7;F5H6A0;F5H1T5;F6VGP8;Q9UDT6;F5H367;F5H270	P30622;J3KP58;F5H0N7	CAP-Gly domain-containing linker protein 1	CLIP1			28	28	28	24.4	24.4	24.4	162.24	0	169.79	2394600000	155	0.260771	0.8272	-0.0649331	-0.108362	27.7484	27.5578	27.4579	27.7307	27.6707	27.5574
Color [Black]	P30740	P30740	Leukocyte elastase inhibitor	SERPINB1			9	9	9	28.5	28.5	28.5	42.741	0	78.384	2634600000	70	0.321654	0.715387	0.112869	0.175277	27.8811	27.9911	27.7742	27.9929	27.771	27.5439
Color [Black]	P31153	P31153	S-adenosylmethionine synthase isoform type-2	MAT2A			11	11	11	33.2	33.2	33.2	43.66	0	56.055	2051600000	61	0.306607	0.777061	0.0873528	0.141787	27.496	27.3066	27.1673	27.3038	27.3008	27.1032
Color [Black]	P31689	P31689	DnaJ homolog subfamily A member 1	DNAJA1			14	14	14	43.8	43.8	43.8	44.868	0	188.55	5444600000	106	0.950502	0.558945	0.188988	0.318673	28.9766	28.9902	29.1144	28.884	28.9516	28.6787
Color [Black]	P31942	P31942	Heterogeneous nuclear ribonucleoprotein H3	HNRNPH3			7	6	6	24	21.7	21.7	36.926	0	323.31	3545400000	57	0.173095	0.824744	-0.0746466	-0.112541	28.5796	28.4159	28.3343	28.4489	28.799	28.3058
Color [Black]	P31946;Q4VY19;A0A0J9YWE8;Q4VY20;A0A0J9YWZ2	P31946	14-3-3 protein beta/alpha;14-3-3 protein beta/alpha, N-terminally processed	YWHAB			9	5	5	44.3	30.5	30.5	28.082	0	133.68	2501900000	46	0.520268	0.613482	0.170086	0.264272	28.0355	28.1497	28.0279	28.0981	27.9698	27.6349
Color [Black]	P31947	P31947	14-3-3 protein sigma	SFN			12	9	9	47.2	37.1	37.1	27.774	0	323.31	3790600000	67	0.0258428	0.974951	0.00850741	0.0139394	28.4804	28.5448	28.479	28.3189	28.4686	28.6912
Color [Black]	P31948;F5GXD8;F5H783;H0YGI8	P31948	Stress-induced-phosphoprotein 1	STIP1			12	12	12	26	26	26	62.639	0	38.436	1642700000	68	0.394101	0.61802	-0.177878	-0.257565	27.2027	27.6342	27.2417	27.7764	27.5139	27.3219
Color [Black]	P31949	P31949	Protein S100-A11;Protein S100-A11, N-terminally processed	S100A11			5	5	5	41.9	41.9	41.9	11.74	0	115.13	1385700000	19	0.587137	0.424219	-0.506815	-0.572463	26.3748	27.291	27.0576	27.2069	27.0869	27.9502
Color [Black]	P32119;H0YM44	P32119;H0YM44	Peroxiredoxin-2	PRDX2;GALK2			13	12	12	67.7	62.1	62.1	21.892	0	323.31	85832000000	177	1.47563	0.411601	0.362691	0.590744	33.7056	33.7478	33.4796	33.2936	33.41	33.1414
Color [Black]	P32320	P32320	Cytidine deaminase	CDA			4	4	4	47.3	47.3	47.3	16.185	0	18.528	1090600000	36	0.338217	0.750223	-0.0961679	-0.155744	26.4053	26.6576	26.4809	26.696	26.4296	26.7066
Color [Black]	P32929	P32929	Cystathionine gamma-lyase	CTH			5	5	5	16.3	16.3	16.3	44.508	0	17.866	569700000	19	0.572732	0.539318	-0.242231	-0.351984	25.2594	25.4839	24.9056	25.3542	25.3962	25.6251
Color [Black]	P32969;H0Y9V9;D6RAN4;E7ESE0;H0Y9R4	P32969;H0Y9V9;D6RAN4;E7ESE0	60S ribosomal protein L9	RPL9			11	11	11	69.8	69.8	69.8	21.863	0	323.31	37679000000	218	0.929676	0.6	0.16069	0.276676	31.7688	31.5821	31.6811	31.6276	31.5013	31.421
Color [Black]	P33176;A0A0G2JMZ6;J3KNA1;O60282;Q12840;C9JWB9	P33176	Kinesin-1 heavy chain	KIF5B			40	40	40	51.8	51.8	51.8	109.68	0	323.31	12069000000	276	0.964014	0.838394	0.05303	0.100863	30.2864	30.2043	30.2266	30.2014	30.1823	30.1745
Color [Black]	P33897	P33897	ATP-binding cassette sub-family D member 1	ABCD1			7	7	7	13.4	13.4	13.4	82.936	0	29.625	360390000	20	0.0324886	0.972564	0.0100759	0.0166642	25.1323	25.0422	24.9004	25.1723	24.9604	24.9119
Color [Black]	P33947	P33947	ER lumen protein-retaining receptor 2	KDELR2			4	3	2	24.5	19.3	10.4	24.422	0	15.793	727880000	24	0.691196	0.151091	1.55728	1.0206	26.4782	26.3503	26.3112	22.7734	25.8505	25.8439
Color [Black]	P33981;D6RF82;D6REX1;D6RIC6;D6RFY1	P33981	Dual specificity protein kinase TTK	TTK			14	14	14	23.6	23.6	23.6	97.071	0	73.169	1380000000	65	0.0677292	0.95418	0.0203705	0.0336713	26.9796	26.9875	26.6702	26.846	26.8509	26.8792
Color [Black]	P33991;E5RG31;E5RFJ8;Q9UJA3	P33991	DNA replication licensing factor MCM4	MCM4			22	22	22	31.6	31.6	31.6	96.557	0	117.7	5148100000	168	0.0647529	0.962428	0.0154775	0.0265387	29.0219	28.7944	28.938	28.9752	28.8065	28.9262
Color [Black]	P33992;B1AHB1;B1AHB2;B1AHA9	P33992;B1AHB1	DNA replication licensing factor MCM5;DNA helicase	MCM5			18	18	18	29.4	29.4	29.4	82.285	0	39.487	4465600000	106	0.591809	0.673274	-0.126989	-0.213111	28.4723	28.5959	28.7711	28.6762	28.7274	28.8166
Color [Black]	P33993;C9J8M6	P33993	DNA replication licensing factor MCM7	MCM7			25	25	25	44.2	44.2	44.2	81.307	0	148.33	9587800000	247	0.00177052	0.998705	0.000365575	0.000644309	29.792	29.7689	29.5891	29.6857	29.7558	29.7074
Color [Black]	P34932;A0A087WYC1;A0A087WTS8	P34932;A0A087WYC1;A0A087WTS8	Heat shock 70 kDa protein 4	HSPA4			21	19	19	34.6	32	32	94.33	0	91.923	2821000000	89	0.61448	0.679705	-0.123558	-0.209321	28.1143	28.073	27.9906	28.3295	28.1757	28.0434
Color [Black]	Q5T8Z6;Q5T8Z4;R4GMX3;P35226;Q5T8Z2;A0A087X259;J3KT13;P35227	Q5T8Z6;Q5T8Z4;R4GMX3;P35226;Q5T8Z2;A0A087X259;J3KT13;P35227	Polycomb complex protein BMI-1;Polycomb group RING finger protein 2	BMI1;COMMD3-BMI1;PCGF2			2	2	2	18.1	18.1	18.1	12.248	0.006267	2.1238	410220000	5	0.72432	0.712575	-0.0999947	-0.177553	25.333	25.4981	25.294	25.477	25.4892	25.4589
Color [Black]	P35232;C9JW96;C9JZ20;E7ESE2;E9PCW0;D6RBK0	P35232;C9JW96;C9JZ20;E7ESE2;E9PCW0	Prohibitin	PHB			17	17	17	79	79	79	29.804	0	146.12	12559000000	172	1.11705	0.568586	0.174968	0.305003	30.2435	30.1171	30.1197	29.9161	30.1061	29.9331
Color [Black]	P35244;B5MC59	P35244;B5MC59	Replication protein A 14 kDa subunit	RPA3			5	5	5	61.2	61.2	61.2	13.569	0	18.531	809810000	28	1.53327	0.363068	-0.394174	-0.63719	26.0489	26.0078	26.1021	26.6695	26.3895	26.2824
Color [Black]	P35250;A0A087WVY3;H7C5P4;H7C5S7;H7C5P1;H7C5Q7;F8WC37;H7C5A0;H7C5G4	P35250;A0A087WVY3;H7C5P4	Replication factor C subunit 2	RFC2			8	8	8	29.4	29.4	29.4	39.157	0	65.074	1153800000	52	1.56449	0.629866	-0.132014	-0.245006	26.6903	26.5626	26.6376	26.7832	26.7433	26.76
Color [Black]	P35251;H0Y8U4	P35251	Replication factor C subunit 1	RFC1			11	11	11	14.3	14.3	14.3	128.25	0	41.064	902510000	48	0.709451	0.585673	-0.175367	-0.286138	26.0183	26.2921	26.2896	26.492	26.26	26.3741
Color [Black]	P35268;K7EJT5;K7EP65;K7ELC4;K7EMH1;K7ERI7;K7EKS7	P35268;K7EJT5;K7EP65;K7ELC4;K7EMH1;K7ERI7;K7EKS7	60S ribosomal protein L22	RPL22			4	4	4	40.6	40.6	40.6	14.787	0	119.81	8752200000	37	0.531079	0.548566	0.235683	0.338878	29.4306	29.3732	29.739	29.1813	29.0648	29.5896
Color [Black]	P35270	P35270	Sepiapterin reductase	SPR			5	5	5	24.9	24.9	24.9	28.048	0	46.052	858010000	27	0.137486	0.931191	-0.026626	-0.0465862	26.483	26.271	26.3741	26.43	26.4486	26.3294
Color [Black]	P35354;Q6ZYK7;A0A087X296;P23219	P35354	Prostaglandin G/H synthase 2	PTGS2			10	10	10	20	20	20	68.995	0	40.823	590300000	50	0.303034	0.741326	-0.101734	-0.159816	25.2864	25.5794	25.6209	25.4331	25.7293	25.6295
Color [Black]	P35573	P35573	Glycogen debranching enzyme;4-alpha-glucanotransferase;Amylo-alpha-1,6-glucosidase	AGL			9	9	9	6	6	6	211.02	0	11.753	2649600000	15	0.331269	0.518329	0.359233	0.379454	28.0458	27.9906	27.9814	28.0059	26.7595	28.1746
Color [Black]	P35579;Q5BKV1;P35749;B1AH99;A1L2Z2;REV__S4R3H4;REV__E7EQT4;REV__Q9UKV3;A0A087X0T3;P12883;Q9UKX3;Q9Y623;P13533;P12882;P11055;A7E2Y1	P35579	Myosin-9	MYH9			106	106	90	54.4	54.4	47.3	226.53	0	323.31	80690000000	1121	2.14419	0.604844	0.14445	0.273299	33.0209	33.0603	33.0167	32.929	32.843	32.8926
Color [Black]	P35580	P35580	Myosin-10	MYH10			18	4	4	10.3	3	3	229	0	10.411	140450000	9	0.276798	0.559161	0.2923	0.316266	24.1639	24.2073	24.2716	23.0788	24.4045	24.2826
Color [Black]	P35606;H0Y938;D6RBZ7;D6RCL6;D6RBG7;D6RBT6;D6R997	P35606	Coatomer subunit beta	COPB2			15	15	15	17.4	17.4	17.4	136.46	0	22.721	977030000	51	0.33896	0.790772	-0.0814184	-0.135862	26.5694	26.4949	26.3502	26.5543	26.6831	26.4213
Color [Black]	P35610;B1APM4	P35610;B1APM4	Sterol O-acyltransferase 1	SOAT1			7	7	7	17.1	17.1	17.1	64.734	0	46.432	1056600000	37	0.331317	0.692209	0.126882	0.1929	26.3265	26.8006	26.6047	26.3202	26.4433	26.5876
Color [Black]	P35637;H3BPE7	P35637;H3BPE7	RNA-binding protein FUS	FUS			12	12	10	22.8	22.8	22.8	53.425	0	228.56	21032000000	137	1.12019	0.408736	-0.39594	-0.594306	30.8612	30.9813	31.1873	31.1771	31.3922	31.6484
Color [Black]	P35658;A0A0A0MSW3;H0Y837;B7ZAV2;H0YF36;E9PKD2;H0YDS4	P35658;A0A0A0MSW3	Nuclear pore complex protein Nup214	NUP214			44	44	44	34.2	34.2	34.2	213.62	0	323.31	16786000000	387	1.5793	0.543432	0.191033	0.343852	30.5926	30.5819	30.4792	30.4386	30.3483	30.2938
Color [Black]	P35659;B4DFG0;D6RDA2;D6R9L5;H0Y993;H0Y8X0	P35659;B4DFG0;D6RDA2	Protein DEK	DEK			11	11	11	28.3	28.3	28.3	42.674	0	19.978	1878800000	59	0.828644	0.620085	-0.147551	-0.253288	27.2692	27.3106	27.1934	27.338	27.5552	27.3227
Color [Black]	P35998;C9JLS9	P35998	26S protease regulatory subunit 7	PSMC2			13	13	13	35.3	35.3	35.3	48.633	0	242.94	2855600000	79	0.636054	0.64102	-0.142694	-0.237366	28.2448	27.9042	28.0397	28.2048	28.242	28.17
Color [Black]	P36404;V9GYD0	P36404;V9GYD0	ADP-ribosylation factor-like protein 2	ARL2;ARL2-SNX15			6	6	6	34.2	34.2	34.2	20.878	0	15.786	698070000	27	0.0364748	0.969923	-0.0122452	-0.019952	26.1908	25.8591	26.1094	26.0534	26.1652	25.9775
Color [Black]	P36507;G5E9C7;A0A1B0GUL7;M0R1B6	P36507;G5E9C7;A0A1B0GUL7	Dual specificity mitogen-activated protein kinase kinase 2	MAP2K2			12	12	7	44.2	44.2	30.8	44.424	0	77.988	1569200000	67	0.481839	0.836208	-0.0563475	-0.102297	27.1001	27.1085	27.2152	27.2542	27.1343	27.2043
Color [Black]	P36578;H3BM89;H3BTP7;H3BU31;C9JUP6;B1AL00	P36578;H3BM89	60S ribosomal protein L4	RPL4			22	22	20	13.7	13.7	12.3	186.15	0	148.61	41200000000	224	0.0588062	0.953407	0.0215454	0.0343716	31.6496	31.7983	31.9671	31.6084	31.8654	31.8766
Color [Black]	P36871	P36871	Phosphoglucomutase-1	PGM1			6	6	6	14.1	14.1	14.1	61.448	0	9.966	221120000	21	0.0124498	0.989235	-0.00377401	-0.00628864	24.5083	24.3739	24.3809	24.2644	24.5761	24.4339
Color [Black]	P36915;A2AB27;A0A140T8Y2	P36915;A2AB27;A0A140T8Y2	Guanine nucleotide-binding protein-like 1	GNL1			6	6	6	13.2	13.2	13.2	68.66	0	8.7303	125480000	17	0.806898	0.460903	-0.353786	-0.503406	23.8482	23.3308	23.6922	23.9387	24.2245	23.7694
Color [Black]	P36952;C9JLM5	P36952	Serpin B5	SERPINB5			10	10	10	34.4	34.4	34.4	42.1	0	20.769	815590000	47	0.351059	0.738929	0.101007	0.163044	26.4659	26.1036	26.2639	26.2802	26.0817	26.1685
Color [Black]	P37108;H0YLA2;H0YLW0	P37108;H0YLA2	Signal recognition particle 14 kDa protein	SRP14			4	4	4	47.1	47.1	47.1	14.57	0	35.998	611830000	15	1.24726	0.519341	0.215617	0.37101	26.0369	25.9789	25.9963	25.9092	25.8171	25.639
Color [Black]	P37198;M0QXN5	P37198;M0QXN5	Nuclear pore glycoprotein p62	NUP62			9	9	9	18	18	18	53.254	0	235.91	4034300000	97	0.314766	0.688208	0.133384	0.198104	28.5974	28.4026	28.0902	28.403	28.1905	28.0965
Color [Black]	X6RJP6;P37802	X6RJP6;P37802	Transgelin-2	TAGLN2			13	13	13	77	77	77	21.086	0	323.31	12975000000	103	0.610559	0.567939	-0.197361	-0.305979	30.4505	30.4698	30.1751	30.3454	30.6471	30.6949
Color [Black]	P37837;F2Z393	P37837;F2Z393	Transaldolase	TALDO1			6	6	6	19.9	19.9	19.9	37.54	0	10.828	486190000	45	0.90794	0.85403	0.0474758	0.0905328	25.4487	25.3951	25.3904	25.3449	25.3517	25.3951
Color [Black]	P37840;H0YHW2	P37840	Alpha-synuclein	SNCA			15	15	3	25.8	25.8	3.7	75.491	0	131.42	4025400000	83	0.0587278	0.90123	-0.050663	-0.0634374	28.0598	28.2322	28.9724	28.3073	28.6646	28.4446
Color [Black]	P38398;Q5YLB2;A0A0U1RRA9;E7EUM2;E7ENB7;E7EQW4;Q3B891;E9PH68;E7EWN5;E9PC22;B7ZA85;G1UI37;H0Y850;K7EPC7;H0Y8B8	P38398;Q5YLB2	Breast cancer type 1 susceptibility protein	BRCA1			11	11	11	7.5	7.5	7.5	207.72	0	15.717	670590000	32	0.407501	0.572658	-0.218757	-0.300572	25.4196	25.8358	25.7811	25.5648	26.2106	25.9174
Color [Black]	P38432;I3L369	P38432	Coilin	COIL			24	24	24	45.3	45.3	45.3	62.608	0	323.31	15398000000	213	1.5379	0.181	-0.642632	-0.927702	29.8671	29.7015	30.3077	30.6282	30.7007	30.4753
Color [Black]	P38606;C9JA17;C9JVW8	P38606	V-type proton ATPase catalytic subunit A	ATP6V1A			14	14	14	31.4	31.4	31.4	68.303	0	99.975	1566200000	71	0.0985939	0.915705	0.0330289	0.0532651	27.2513	27.3094	27.1266	27.0237	27.1716	27.393
Color [Black]	P38919;I3L3H2;J3QQP0;E9PBH4;F8WE11;C9JUF0	P38919	Eukaryotic initiation factor 4A-III;Eukaryotic initiation factor 4A-III, N-terminally processed	EIF4A3			20	16	16	41.1	35	35	46.871	0	196.71	5531300000	120	0.623964	0.639428	-0.144063	-0.23857	28.6681	28.9565	28.9705	28.9682	29.074	28.9851
Color [Black]	P39023;G5E9G0;H7C422;B5MCW2;H7C3M2;F8WCR1;Q92901	P39023;G5E9G0;H7C422;B5MCW2;H7C3M2	60S ribosomal protein L3	RPL3			21	21	21	45.7	45.7	45.7	46.108	0	323.31	40240000000	248	0.0216451	0.975284	0.00857671	0.0135666	31.5699	31.8359	31.9821	31.6886	31.7989	31.8747
Color [Black]	P39748;I3L3E9;F5H1Y3	P39748;I3L3E9	Flap endonuclease 1	FEN1			3	3	3	10	10	10	42.592	0	132.86	386520000	21	0.439661	0.45848	-0.501944	-0.507132	23.7152	25.2541	25.0527	25.0394	25.1666	25.3218
Color [Black]	P39880;Q13948;O14529	P39880	Homeobox protein cut-like 1	CUX1			18	18	18	16.9	16.9	16.9	164.19	0	44.326	1122200000	47	0.555103	0.557818	-0.221341	-0.327095	26.8488	26.3628	26.413	26.9285	26.7204	26.6396
Color [Black]	P40121;E7ENU9;H7C0X8;B8ZZL6	P40121;E7ENU9	Macrophage-capping protein	CAPG			8	8	8	32.5	32.5	32.5	38.498	0	118.53	1774600000	78	0.457738	0.802937	-0.0725753	-0.127681	27.4833	27.4104	27.5944	27.6007	27.4842	27.6209
Color [Black]	P40189;D6RH03;Q5FC05	P40189	Interleukin-6 receptor subunit beta	IL6ST			8	8	8	12.7	12.7	12.7	103.54	0	13.317	592980000	18	1.85302	0.369931	0.36804	0.62565	25.7797	26.0738	25.9746	25.6042	25.5781	25.5417
Color [Black]	P40222	P40222	Alpha-taxilin	TXLNA			16	15	15	36.4	35	35	61.89	0	112.2	3851100000	118	0.5038	0.625029	0.158436	0.248517	28.6729	28.5909	28.3067	28.4694	28.4208	28.205
Color [Black]	P40227;Q92526	P40227	T-complex protein 1 subunit zeta	CCT6A			21	21	21	47.3	47.3	47.3	58.024	0	298.5	11150000000	198	0.335189	0.797643	0.0785433	0.131632	30.0775	29.971	30.0305	29.7723	30.0813	29.9898
Color [Black]	P40429;M0QYS1;Q8J015;Q6NVV1;M0QZU1;A0A096LPE0	P40429;M0QYS1;Q8J015	60S ribosomal protein L13a	RPL13A;RPL13a			9	9	9	35.5	35.5	35.5	23.577	0	30.094	10152000000	87	0.393381	0.821149	-0.0649192	-0.113958	29.6721	29.7892	29.8745	29.7733	29.8555	29.9018
Color [Black]	P40692;H0Y818;A0A087WX20;H0Y806	P40692;H0Y818	DNA mismatch repair protein Mlh1	MLH1			15	15	15	27.5	27.5	27.5	84.6	0	39.399	1589200000	43	0.0814022	0.946623	0.0221221	0.0371166	26.896	27.1349	27.0898	27.1254	27.0183	26.9106
Color [Black]	P40763;G8JLH9;K7EP08	P40763;G8JLH9	Signal transducer and activator of transcription 3;Signal transducer and activator of transcription	STAT3			31	31	31	54.9	54.9	54.9	88.067	0	227.59	14735000000	278	0.47369	0.871752	0.0436643	0.080865	30.1965	30.1747	30.2984	30.1873	30.1561	30.1953
Color [Black]	P40818;A0A075B720;H0YLH2;H0YM47;H0YNL5;H0YKV1	P40818	Ubiquitin carboxyl-terminal hydrolase 8	USP8			12	12	12	13.3	13.3	13.3	127.52	0	25.268	1076300000	39	0.244319	0.804622	-0.0788396	-0.125646	26.7309	26.602	26.922	26.9897	26.8127	26.689
Color [Black]	P40937;F5H304;C9JH72;F5H0U6;E9PEP3;F5H5S0	P40937	Replication factor C subunit 5	RFC5			7	7	7	29.1	29.1	29.1	38.496	0	26.401	660770000	30	0.525196	0.26235	-1.11862	-0.778563	23.072	25.7858	25.9199	26.2695	26.0436	25.8206
Color [Black]	P40938;A0A087X270	P40938	Replication factor C subunit 3	RFC3			5	5	5	21.3	21.3	21.3	40.556	0	15.569	478350000	23	0.633457	0.619907	-0.155383	-0.254497	25.488	25.2449	25.3303	25.6765	25.4515	25.4014
Color [Black]	P41091;Q2VIR3;F8W810;H7BZU1	P41091;Q2VIR3;F8W810	Eukaryotic translation initiation factor 2 subunit 3;Putative eukaryotic translation initiation factor 2 subunit 3-like protein	EIF2S3;EIF2S3L			21	21	21	48.9	48.9	48.9	51.109	0	216.63	12028000000	221	0.483632	0.853733	0.0497767	0.0913747	30.0149	30.063	30.0441	29.9879	30.066	29.9188
Color [Black]	P41212;H0YG25	P41212;H0YG25	Transcription factor ETV6	ETV6			5	5	5	10.8	10.8	10.8	52.999	0	8.1325	295510000	19	0.872975	0.507437	-0.266104	-0.414567	24.7189	24.6142	24.4872	25.1002	24.8497	24.6688
Color [Black]	P41214;Q5SY38;A0A087X1L6	P41214	Eukaryotic translation initiation factor 2D	EIF2D			7	7	7	16.8	16.8	16.8	64.706	0	9.0164	265730000	22	0.239973	0.798008	0.0834312	0.130971	24.4649	24.7022	24.7177	24.6406	24.6683	24.3256
Color [Black]	P41227;F8W808;A8MWP7;C9JW55;Q9BSU3;H0Y8T0;C9JN83	P41227	N-alpha-acetyltransferase 10	NAA10			8	8	8	9.9	9.9	9.9	118.67	0	94.068	1292800000	58	0.609865	0.566693	0.200022	0.309097	27.0104	26.8429	26.6411	26.759	26.7038	26.4315
Color [Black]	P41229;E9PFH2;Q9BY66;H7BZF9	P41229	Lysine-specific demethylase 5C	KDM5C			11	11	10	9.4	9.4	8.6	175.72	0	26.17	588620000	26	1.27702	0.499246	-0.269896	-0.450479	25.5591	25.7515	25.6815	25.8989	25.8133	26.0896
Color [Black]	P41250;H7C443	P41250	Glycine--tRNA ligase	GARS			21	21	21	38.6	38.6	38.6	83.165	0	323.31	11634000000	217	0.479863	0.784395	0.0794366	0.138899	30.0434	30.0221	30.1971	29.9292	30.089	30.006
Color [Black]	P41743	P41743	Protein kinase C iota type	PRKCI			8	8	8	19	19	19	68.262	0	26.711	1364400000	52	0.234725	0.741212	-0.110331	-0.161134	27.0306	26.5094	27.0049	26.8137	27.0489	27.0132
Color [Black]	P42224;J3KPM9;E7EPD2;D2KFR9;E7ENM1;E9PH66;H7BZB5	P42224;J3KPM9	Signal transducer and activator of transcription 1-alpha/beta;Signal transducer and activator of transcription	STAT1			22	22	22	34.5	34.5	34.5	87.334	0	323.31	4332900000	151	1.04163	0.605977	0.152325	0.267852	28.7092	28.7492	28.6318	28.6454	28.548	28.4397
Color [Black]	P42226;G3V5I8;G3V2X7;G3V370;G3V5K5;H0YJH6;Q5FBW6;G3V2L2;G3V2M3;G3V3E9;G3V2H4;G3V568	P42226	Signal transducer and activator of transcription 6	STAT6			6	6	6	8.5	8.5	8.5	94.134	0	10.451	423880000	14	0.401585	0.810728	0.0693086	0.12094	25.1585	25.3787	25.3654	25.2636	25.2134	25.2177
Color [Black]	P42285;H0Y8U3	P42285	Superkiller viralicidic activity 2-like 2	SKIV2L2			16	16	16	20	20	20	117.8	0	81.847	1906200000	104	1.39394	0.443915	-0.339762	-0.553662	27.3261	27.3645	27.1614	27.801	27.4754	27.5951
Color [Black]	P42356;A4QPH2;A8MTF1;Q8N8J0;C9JLI1	P42356	Phosphatidylinositol 4-kinase alpha	PI4KA			25	25	25	15.6	15.6	15.6	236.83	0	55.583	1504700000	84	1.35535	0.548976	0.190928	0.337425	27.1704	27.3002	27.1292	27.0858	26.9955	26.9458
Color [Black]	P42566;B1AUU8;S4R3U1	P42566;B1AUU8	Epidermal growth factor receptor substrate 15	EPS15			14	14	14	20	20	20	98.655	0	233.6	2275000000	111	1.61679	0.316	0.453749	0.722031	28.1482	28.0815	27.988	27.79	27.6783	27.3882
Color [Black]	P42575;C9JRR9	P42575	Caspase-2;Caspase-2 subunit p18;Caspase-2 subunit p13;Caspase-2 subunit p12	CASP2			7	7	7	25.7	25.7	25.7	50.685	0	61.814	508670000	39	1.03972	0.312185	0.512985	0.701046	26.0278	25.3944	25.4675	25.3184	24.9133	25.119
Color [Black]	P42677;Q5T4L4	P42677;Q5T4L4	40S ribosomal protein S27	RPS27			5	5	3	40.5	40.5	15.5	9.461	0	26.175	10656000000	48	0.138513	0.869	-0.0523688	-0.0818555	29.7592	29.9241	29.9299	29.8265	29.7665	30.1772
Color [Black]	P42684;P00519;C9J6U8;A0A0A0MRP9	P42684	Abelson tyrosine-protein kinase 2	ABL2			8	8	7	3.2	3.2	2.8	397.01	0	14.21	384110000	21	0.434079	0.530181	0.281736	0.362161	25.7738	24.8838	25.0334	25.0111	24.9583	24.8763
Color [Black]	P42695;G3V1A9;E9PKK4;E9PQA3;E9PLE0	P42695;G3V1A9	Condensin-2 complex subunit D3	NCAPD3			16	16	16	12.5	12.5	12.5	168.89	0	115.8	1054000000	74	0.399541	0.760997	-0.0882174	-0.148657	26.4861	26.2631	26.4999	26.5482	26.5671	26.3985
Color [Black]	P42858	P42858	Huntingtin	HTT			12	12	12	5.8	5.8	5.8	347.6	0	15.32	292720000	22	0.0258623	0.960184	0.0218773	0.0279237	24.735	24.5901	25.1207	24.9591	25.0916	24.3294
Color [Black]	P43246;E9PHA6;C9J809	P43246;E9PHA6	DNA mismatch repair protein Msh2	MSH2			21	21	21	28.3	28.3	28.3	104.74	0	114.53	5180400000	161	0.929654	0.738787	-0.088754	-0.162964	28.8241	28.7317	28.6803	28.8183	28.8203	28.8638
Color [Black]	P43250;H3BPA0;F8WBE0;A6PVK7;G3V435	P43250	G protein-coupled receptor kinase 6	GRK6			31	30	30	25.6	25.1	25.1	146.93	0	323.31	22080000000	278	1.57899	0.768255	-0.0757618	-0.145126	30.9326	30.9141	30.9811	31.0026	31.0178	31.0348
Color [Black]	P43355;P43358;P43361;A0A0A0MSA3;A2A368;A8MXT2;Q96M61;O15480;P43363;O60732	P43355	Melanoma-associated antigen 1	MAGEA1			10	10	9	23.9	23.9	21.4	34.342	0	61.947	1447600000	59	0.115215	0.925967	0.0299034	0.0503185	27.1104	27.0276	26.8196	26.9453	27.0256	26.897
Color [Black]	P43490;A0A0C4DFS8;C9JG65;C9JF35	P43490;A0A0C4DFS8	Nicotinamide phosphoribosyltransferase	NAMPT			18	18	18	48.7	48.7	48.7	55.52	0	249.85	6198000000	172	0.458094	0.69126	0.117332	0.192183	29.2959	29.2317	29.0871	29.2676	28.9675	29.0276
Color [Black]	P43686	P43686	26S protease regulatory subunit 6B	PSMC4			10	10	10	34.9	34.9	34.9	47.366	0	39.503	2107800000	50	1.15202	0.558486	-0.188764	-0.327116	27.453	27.5883	27.5579	27.611	27.8369	27.7176
Color [Black]	P45880;A0A0A0MR02;Q5JSD2;Q5JSD1;A2A3S1	P45880;A0A0A0MR02;Q5JSD2;Q5JSD1	Voltage-dependent anion-selective channel protein 2	VDAC2			14	14	14	55.8	55.8	55.8	31.566	0	323.31	23774000000	190	0.666343	0.752403	0.0858739	0.153777	31.0569	30.9858	30.959	30.9587	30.8137	30.9716
Color [Black]	P45973;F8VNY3	P45973	Chromobox protein homolog 5	CBX5			8	8	7	40.8	40.8	34.6	22.225	0	98.456	2559100000	63	1.01921	0.454365	-0.332522	-0.509109	27.7377	27.5236	27.6685	28.2442	27.9079	27.7753
Color [Black]	P45974;H7C5J3;Q92995;F5H571	P45974	Ubiquitin carboxyl-terminal hydrolase 5	USP5			22	22	22	34.4	34.4	34.4	95.785	0	102.32	5586800000	140	0.0431506	0.96883	-0.0123488	-0.0206641	28.9883	29.2216	29.0136	29.2101	28.9971	29.0534
Color [Black]	P46013	P46013	Antigen KI-67	MKI67			147	147	147	58.4	58.4	58.4	358.69	0	323.31	59429000000	1302	1.27814	0.518261	-0.220331	-0.379325	31.9182	31.8676	32.0544	32.2101	32.2397	32.0512
Color [Black]	P46060;H0Y4Q3;B0QYT4;B0QYT5;B0QYT6	P46060	Ran GTPase-activating protein 1	RANGAP1			20	20	20	35.9	35.9	35.9	63.541	0	121.7	4707500000	125	0.146606	0.874139	0.0495726	0.0792233	28.9397	28.5875	28.7848	28.8526	28.7127	28.598
Color [Black]	P46063;F8WA66;F8WD97;F5H2L2	P46063	ATP-dependent DNA helicase Q1	RECQL			24	24	19	48.2	48.2	41.9	73.457	0	120.9	5123500000	213	1.15992	0.664735	-0.12041	-0.2194	28.7192	28.8624	28.7354	28.9121	28.9099	28.8562
Color [Black]	P46087;F5GWB7;F5H709;F5H5X6;F5H359;F5H8G6;F5GYR3	P46087	Probable 28S rRNA (cytosine(4447)-C(5))-methyltransferase	NOP2			12	12	12	19	19	19	89.301	0	21.964	998350000	42	2.03821	0.36548	-0.364773	-0.631916	26.0288	26.1278	26.2047	26.5358	26.5505	26.3693
Color [Black]	P46100;A0A096LNN3;A0A096LNL6;H0Y3T0;A0A096LNX6;A0A096LP59;A0A096LNR8;A0A096LNL7;A0A087WWG0	P46100	Transcriptional regulator ATRX	ATRX			30	30	20	16.1	16.1	10.7	282.58	0	216.29	3068500000	144	0.744651	0.629652	-0.144397	-0.245156	27.8823	27.9315	28.0389	28.167	28.1756	27.9433
Color [Black]	P46527;H7C2T1;E7ES52	P46527;H7C2T1;E7ES52	Cyclin-dependent kinase inhibitor 1B	CDKN1B			3	3	3	25.8	25.8	25.8	22.073	0	8.1649	225760000	30	0.321876	0.688116	-0.133077	-0.198736	24.5543	24.117	24.0126	24.3078	24.3477	24.4276
Color [Black]	P46776;E9PLL6;E9PJD9;E9PLX7	P46776;E9PLL6;E9PJD9	60S ribosomal protein L27a	RPL27A			8	8	8	38.5	38.5	38.5	16.561	0	47.999	15096000000	56	0.0388843	0.969727	0.0117944	0.0195594	30.3102	30.2934	30.3276	30.1126	30.4664	30.3169
Color [Black]	P46777;Q5T7N0	P46777	60S ribosomal protein L5	RPL5			12	12	9	10.6	10.6	7.5	157.82	0	124.87	9584600000	104	0.226607	0.818908	-0.0717373	-0.114993	29.6527	29.5131	29.8311	29.575	29.7897	29.8475
Color [Black]	P46778;G3V1B3;M0R181	P46778;G3V1B3;M0R181	60S ribosomal protein L21	RPL21			6	6	6	33.8	33.8	33.8	18.565	0	135.55	12929000000	73	0.00031132	0.999376	0.000245412	0.000324252	29.8585	30.296	30.4883	29.8858	30.2642	30.4921
Color [Black]	P46781;A0A024R4M0;C9JM19;B5MCT8;F2Z3C0	P46781;A0A024R4M0;C9JM19;B5MCT8	40S ribosomal protein S9	RPS9			15	15	12	54.1	54.1	44.3	22.591	0	113.4	33651000000	174	0.0471335	0.974939	-0.00786527	-0.0141174	31.4737	31.4691	31.6318	31.5642	31.4951	31.5389
Color [Black]	P46926;D6R917;D6RB13;D6RAY7;D6R9P4;D6RFF8;Q8TDQ7	P46926;D6R917;D6RB13;D6RAY7;D6R9P4	Glucosamine-6-phosphate isomerase 1;Glucosamine-6-phosphate isomerase	GNPDA1			3	3	3	12.5	12.5	12.5	32.668	0	4.7277	259820000	9	0.566233	0.471945	0.395144	0.487806	25.2368	25.4803	24.5123	24.8778	24.6599	24.5063
Color [Black]	P46937;H0YCI3	P46937	Transcriptional coactivator YAP1	YAP1			3	3	3	12.5	12.5	12.5	54.461	0	14.335	260350000	9	0.0919562	0.880378	-0.0519059	-0.0740213	24.7086	24.8475	24.7283	24.8241	24.4677	25.1482
Color [Black]	P46939;Q5T097;H0Y337	P46939	Utrophin	UTRN			28	28	28	11.2	11.2	11.2	394.46	0	72.286	1790600000	65	1.86286	0.439859	0.315512	0.548574	27.3697	27.5143	27.527	27.0767	27.125	27.2627
Color [Black]	P46940;A0A0J9YXZ5;H0YLE8;A0A087X225;H0YKA5;A0A087WWP1;E9PDT6	P46940;A0A0J9YXZ5;H0YLE8	Ras GTPase-activating-like protein IQGAP1	IQGAP1			82	82	77	56.7	56.7	54.4	189.25	0	323.31	58529000000	749	3.66587	0.449561	0.275984	0.529121	32.764	32.8038	32.7366	32.5092	32.4774	32.4899
Color [Black]	P46977;A0A0C4DH80;E9PN73;E9PI32	P46977	Dolichyl-diphosphooligosaccharide--protein glycosyltransferase subunit STT3A	STT3A			7	7	7	9.5	9.5	9.5	80.529	0	8.2092	886000000	29	2.84512	0.475245	-0.258338	-0.484737	26.165	26.1943	26.126	26.4614	26.3711	26.4278
Color [Black]	P47712	P47712	Cytosolic phospholipase A2;Phospholipase A2;Lysophospholipase	PLA2G4A			8	8	8	12.8	12.8	12.8	85.238	0	15.148	859730000	38	0.828992	0.595788	-0.167072	-0.281537	26.1394	26.3971	26.2287	26.334	26.4092	26.5231
Color [Black]	P47755;F8W9N7;A0A0D9SET8;C9JUG7	P47755;F8W9N7;A0A0D9SET8;C9JUG7	F-actin-capping protein subunit alpha-2	CAPZA2			7	5	5	40.9	31.5	31.5	32.949	0	61.322	1072600000	21	1.27309	0.425903	0.36389	0.573883	26.7447	26.6807	26.6566	26.4726	26.4503	26.0675
Color [Black]	P47897;A0A1B0GVU9;A0A0U1RQT0;A0A0U1RQE9;A0A0U1RQM8;A0A0U1RRI9;A0A0U1RR66;A0A0U1RQU2;A0A0U1RQL2;F2Z2V6;A0A0U1RQC3	P47897;A0A1B0GVU9	Glutamine--tRNA ligase	QARS			42	41	2	59.1	59.1	2.1	87.798	0	323.31	19567000000	412	1.31775	0.616794	-0.142933	-0.259505	30.6727	30.7165	30.8189	30.826	30.9045	30.9065
Color [Black]	P47914	P47914	60S ribosomal protein L29	RPL29			2	2	2	14.5	14.5	14.5	17.752	0.0012388	3.3312	2724200000	20	0.132033	0.815528	-0.0883776	-0.118424	27.4536	27.715	28.0461	27.4735	28.02	27.9863
Color [Black]	P48147	P48147	Prolyl endopeptidase	PREP			6	6	6	11.7	11.7	11.7	80.699	0	10.038	583080000	19	0.204302	0.692351	0.152033	0.193096	26.2091	25.9466	25.4452	26.0742	25.552	25.5186
Color [Black]	P48436;M0QX90	P48436;M0QX90	Transcription factor SOX-9	SOX9;ZNF649			18	18	6	19.9	19.9	5.7	140.8	0	121.26	5078000000	134	0.101902	0.95349	0.0184358	0.0326281	28.7449	28.6463	28.7773	28.68	28.8037	28.6295
Color [Black]	P48506;E1CEI4;H0Y9I7;A0A0C4DGB2;D6RGF8;D6R959;D6REX4	P48506	Glutamate--cysteine ligase catalytic subunit	GCLC			14	14	10	15.4	15.4	11.5	137.08	0	45.697	1864200000	70	0.339543	0.816111	0.0689068	0.118013	27.4007	27.324	27.3109	27.3422	27.3678	27.1188
Color [Black]	P48507	P48507	Glutamate--cysteine ligase regulatory subunit	GCLM			5	5	5	25.9	25.9	25.9	30.727	0	158.25	1999000000	60	1.65043	0.500299	0.230848	0.409467	27.4996	27.4409	27.4535	27.329	27.2529	27.1195
Color [Black]	R4GMR5;P48556;K7EJC1;K7EJR3	R4GMR5;P48556;K7EJC1;K7EJR3	26S proteasome non-ATPase regulatory subunit 8	PSMD8			3	3	3	16.4	16.4	16.4	32.551	0.0082097	1.8909	172730000	9	0.179753	0.865333	0.0515486	0.0846374	24.0786	23.9193	24.1858	24.1416	23.8755	24.0121
Color [Black]	P48634	P48634	Protein PRRC2A	PRRC2A			34	34	34	24.2	24.2	24.2	228.86	0	137.93	4923900000	189	0.396771	0.833681	0.0586192	0.10422	29.0274	29.0412	28.8897	28.9641	28.9699	28.8485
Color [Black]	P48651;J3KNR6	P48651	Phosphatidylserine synthase 1	PTDSS1			5	5	5	13.3	13.3	13.3	55.527	0	21.202	1251300000	37	0.0177333	0.988863	0.0034682	0.00613868	26.7252	26.8428	26.6632	26.7732	26.6644	26.7832
Color [Black]	P48681	P48681	Nestin	NES			25	25	25	20	20	20	177.44	0	48.593	1911600000	84	0.3707	0.712738	0.110324	0.176636	27.5418	27.5122	27.3752	27.5553	27.1628	27.3801
Color [Black]	P48729;D6REM4;E5RG27;D6RGE5;U3KPX3;U3KQK7;E7ETM0;H0Y9X2;Q8N752;U3KQ83	P48729;D6REM4	Casein kinase I isoform alpha	CSNK1A1			6	6	6	22	22	22	38.914	0	18.371	801130000	20	1.17676	0.511069	-0.238104	-0.400085	25.991	25.9549	26.141	26.4148	26.1609	26.2255
Color [Black]	P49023;A0A1B0GVN9;D6R9M3;E7EMJ7;C9J3K5;E9PJC7;F5GZ78;A0A1B0GTU4;A0A0C4DFY5;H7BY00;H7C003;D6RGF6;A0A1B0GU60;F5H836;A0A1B0GV30	P49023	Paxillin	PXN			85	85	13	49.1	49.1	9.4	221.66	0	323.31	121150000000	964	3.96302	0.497226	0.22279	0.432899	33.3283	33.3177	33.2976	33.0927	33.1113	33.0713
Color [Black]	P49207	P49207	60S ribosomal protein L34	RPL34			6	6	6	29.9	29.9	29.9	13.293	0	13.677	11305000000	38	0.852743	0.575644	0.176217	0.295658	29.8602	29.9293	30.1092	29.8665	29.8339	29.6697
Color [Black]	P49321;E9PPR5;Q5T624;H0YDS9;E9PRH9;H0YF33;E9PI86;E9PPQ8	P49321	Nuclear autoantigenic sperm protein	NASP			16	16	16	27	27	27	85.237	0	122.43	3216200000	119	1.1728	0.765069	-0.0780748	-0.14695	28.0475	28.0497	27.9857	28.1454	28.0649	28.1068
Color [Black]	P49327;A0A0U1RQF0;A0A0U1RRG3;J3KTF0	P49327;A0A0U1RQF0	Fatty acid synthase;[Acyl-carrier-protein] S-acetyltransferase;[Acyl-carrier-protein] S-malonyltransferase;3-oxoacyl-[acyl-carrier-protein] synthase;3-oxoacyl-[acyl-carrier-protein] reductase;3-hydroxyacyl-[acyl-carrier-protein] dehydratase;Enoyl-[acyl-carrier-protein] reductase;Oleoyl-[acyl-carrier-protein] hydrolase	FASN			114	114	114	60.2	60.2	60.2	273.42	0	323.31	186980000000	1521	1.41852	0.728727	0.0891342	0.168414	34.0678	34.0736	34.0944	33.9496	33.9751	34.0438
Color [Black]	P49454;A0A087WTY4;E9PDD2;P19320	P49454	Centromere protein F	CENPF			72	72	72	28.8	28.8	28.8	367.76	0	323.31	6072300000	325	1.79005	0.263367	-0.486136	-0.78191	28.7336	28.5096	28.8386	29.2671	29.2391	29.0339
Color [Black]	P49642;F8VNY2;F8VSB2;H0YIP2	P49642;F8VNY2	DNA primase small subunit;DNA primase	PRIM1			7	7	7	21	21	21	49.901	0	9.1622	476920000	18	0.646939	0.271425	-0.839312	-0.772717	23.3535	25.1455	25.0178	25.4593	25.1413	25.4341
Color [Black]	P49721;A0A087WVV1	P49721;A0A087WVV1	Proteasome subunit beta type-2	PSMB2			4	4	4	25.9	25.9	25.9	22.836	0	5.6809	202790000	9	0.184743	0.723794	-0.131292	-0.170263	24.383	24.5187	24.1043	24.8767	24.4847	24.0385
Color [Black]	P49736;H0Y8E6	P49736;H0Y8E6	DNA replication licensing factor MCM2	MCM2			17	17	17	24.1	24.1	24.1	101.89	0	71.279	2335600000	113	0.762659	0.673804	-0.122633	-0.213654	27.7446	27.5913	27.7018	27.917	27.7593	27.7294
Color [Black]	P49750;F8VU51;H0YIQ2;H0YI23	P49750;F8VU51;H0YIQ2	YLP motif-containing protein 1	YLPM1			19	19	19	14	14	14	219.98	0	69.072	2690200000	104	0.614925	0.765421	-0.0820039	-0.146467	28.1518	28.0636	28.005	28.2005	28.1944	28.0715
Color [Black]	P49756;E9PQU5;H0YE46;E9PSE8	P49756	RNA-binding protein 25	RBM25			19	19	19	23.1	23.1	23.1	100.18	0	138.88	4978500000	135	0.722229	0.606629	-0.162507	-0.269522	28.8155	28.9353	28.6602	28.9709	29.0768	28.8509
Color [Black]	P49757;G3V3Z8;G3V3R1;G3V4S6;G3V433;G3V3M5	P49757;G3V3Z8	Protein numb homolog	NUMB			5	5	5	10.8	10.8	10.8	70.803	0	35.638	596860000	25	0.811139	0.559479	0.192599	0.315804	26.011	26.0001	26.0909	25.6563	26.0237	25.8441
Color [Black]	P49761;H3BUL5;H3BVF8;H3BQG1;H3BRW2;H3BNQ5	P49761;H3BUL5;H3BVF8;H3BQG1	Dual specificity protein kinase CLK3	CLK3			5	5	5	9.9	9.9	9.9	73.514	0	52.479	431400000	20	0.545122	0.68605	-0.12079	-0.202008	25.1671	25.2282	24.9631	25.2689	25.3203	25.1316
Color [Black]	P49773;D6REP8;D6RE99;D6RD60;D6RC06	P49773;D6REP8;D6RE99;D6RD60	Histidine triad nucleotide-binding protein 1	HINT1			3	3	3	28.6	28.6	28.6	13.802	0	5.9607	619850000	24	0.669829	0.544108	-0.224313	-0.344075	25.6158	25.7984	25.7663	26.1851	25.9709	25.6974
Color [Black]	P49790	P49790	Nuclear pore complex protein Nup153	NUP153			48	48	48	43.2	43.2	43.2	153.94	0	323.31	16038000000	376	0.662447	0.687146	-0.114324	-0.197725	30.2944	30.2495	30.162	30.4754	30.3309	30.2426
Color [Black]	P49792;F8WBP7	P49792	E3 SUMO-protein ligase RanBP2	RANBP2			125	125	78	50.6	50.6	32.6	358.2	0	323.31	36071000000	861	0.835482	0.798143	-0.0708815	-0.131419	31.6268	31.611	31.7211	31.7292	31.754	31.6884
Color [Black]	P49841	P49841	Glycogen synthase kinase-3 beta	GSK3B			7	7	5	27.9	27.9	24	46.744	0	19.991	852350000	39	0.357949	0.727784	-0.105055	-0.168832	26.4365	26.2495	26.0748	26.4076	26.4357	26.2326
Color [Black]	P49902;J3KRH3;Q5JUV4;REV__M0QX83;REV__H0YES7;Q5JUV3;REV__F5GWJ3;Q5JUV6;J3KR00;H0YHR8;REV__A0A1B0GW38;REV__Q17RW3	P49902	Cytosolic purine 5-nucleotidase	NT5C2			15	15	9	15.8	15.8	8.1	127.16	0	139.1	2713200000	83	1.11357	0.712292	0.0960458	0.177678	28.0057	28.0798	28.0955	27.9884	27.9991	27.9053
Color [Black]	P49915	P49915	GMP synthase [glutamine-hydrolyzing]	GMPS			32	32	32	63.1	63.1	63.1	76.715	0	209.89	8128100000	213	0.450033	0.818774	-0.0647462	-0.115222	29.355	29.4108	29.329	29.3282	29.5255	29.4353
Color [Black]	P49916;K7EQB6;K7ERZ5;K7ENR9	P49916;K7EQB6;K7ERZ5	DNA ligase 3	LIG3			5	5	5	5.9	5.9	5.9	112.91	0	22.212	254140000	13	0.384335	0.689041	-0.127082	-0.198834	24.6834	24.3468	24.3784	24.7735	24.5163	24.5
Color [Black]	P50120;F5H1E8;B1AKR2;H0YHU0	P50120;F5H1E8	Retinol-binding protein 2	RBP2;A2M			5	5	5	8.5	8.5	8.5	90.221	0	42.193	291950000	27	0.806288	0.499534	-0.276775	-0.42015	24.5216	24.3224	24.5706	24.9806	24.4985	24.7659
Color [Black]	P50395;Q5SX87;Q5SX91;P31150;V9GYJ7;V9GYF8;Q5SX90;Q5SX86;G5E9U5	P50395;Q5SX87;Q5SX91	Rab GDP dissociation inhibitor beta	GDI2			15	15	15	39.6	39.6	39.6	50.663	0	48.425	1983800000	63	1.10026	0.616374	-0.145604	-0.258977	27.5271	27.5522	27.5613	27.7439	27.5702	27.7633
Color [Black]	P50402;Q5HY57	P50402;Q5HY57	Emerin	EMD			7	7	7	35.4	35.4	35.4	28.994	0	17.167	1511200000	57	0.0718355	0.933529	0.0284659	0.0445596	27.0834	27.2628	27.2359	27.274	27.3105	26.9123
Color [Black]	P50454;E9PPV6;E9PR70;E9PKH2;E9PK86;E9PMI5;E9PNX1;E9PQ34;E9PIG2;E9PRS3;E9PJH8;H0YEP8;E9PLA6	P50454;E9PPV6;E9PR70;E9PKH2	Serpin H1	SERPINH1			18	18	18	45.7	45.7	45.7	46.44	0	232.33	15941000000	233	0.108122	0.962924	-0.0139713	-0.0255568	30.4173	30.4821	30.51	30.4276	30.4682	30.5555
Color [Black]	P50502;H7C3I1;Q3KNR6;Q8IZP2;Q8NFI4;F6VDH7;F8WAQ7	P50502;H7C3I1;Q3KNR6;Q8IZP2;Q8NFI4;F6VDH7	Hsc70-interacting protein;Putative protein FAM10A4;Putative protein FAM10A5	ST13;ST13P4;ST13P5			6	6	6	21.1	21.1	21.1	41.331	0	7.8913	515060000	16	0.496458	0.305605	-1.06409	-0.741315	25.6611	22.9584	25.8335	25.8051	25.7774	26.0628
Color [Black]	P50552;K7ENR7;K7ENL7;K7EM16;K7EQD0;K7EIG8	P50552	Vasodilator-stimulated phosphoprotein	VASP			9	9	9	28.2	28.2	28.2	39.829	0	43.501	1391600000	61	0.438018	0.804669	0.0723616	0.126765	26.9905	27.1372	26.9532	26.9601	27.0264	26.8773
Color [Black]	P50570;K7EMQ3;E5RHK8;Q9UQ16;E5RIK2;A0A0D9SFB1;A0A0U1RQP1;A0A0D9SFE4;Q05193;H7C5U0;A0A1B0GUX5;A0A1B0GU67	P50570	Dynamin-2	DNM2			15	15	15	20.3	20.3	20.3	98.063	0	54.427	1623100000	63	0.300643	0.752472	0.0971985	0.153948	27.2492	27.4871	27.1101	27.1324	27.3267	27.0957
Color [Black]	P50583	P50583	Bis(5-nucleosyl)-tetraphosphatase [asymmetrical]	NUDT2			6	6	6	54.4	54.4	54.4	16.829	0	45.046	1025700000	26	0.360818	0.665672	0.146407	0.218778	26.5477	26.5899	26.6509	26.6971	26.1329	26.5193
Color [Black]	P50748;E7ES84;F5H5V0	P50748;E7ES84	Kinetochore-associated protein 1	KNTC1			13	13	13	6.4	6.4	6.4	250.75	0	14.451	827760000	39	0.172444	0.847792	-0.0603053	-0.0953664	26.2873	26.3972	26.1201	26.5253	26.2935	26.1667
Color [Black]	P50750;X6RE90	P50750	Cyclin-dependent kinase 9	CDK9			8	7	7	25	22.8	22.8	42.777	0	40.249	784630000	25	1.42887	0.5842	-0.159042	-0.288231	26.1257	26.1329	26.0044	26.2911	26.1877	26.2613
Color [Black]	P50990;H7C4C8;H7C2U0	P50990	T-complex protein 1 subunit theta	CCT8			31	31	31	61.3	61.3	61.3	59.62	0	165.99	10366000000	246	0.267376	0.897921	0.036431	0.0657032	29.8484	29.9894	29.9753	29.8466	29.9035	29.9537
Color [Black]	P50991	P50991	T-complex protein 1 subunit delta	CCT4			20	20	20	43.4	43.4	43.4	57.924	0	271.96	12674000000	152	0.330961	0.81286	0.0703087	0.119674	30.1405	30.1681	30.2158	29.9835	30.0624	30.2676
Color [Black]	P50995;H0Y6E1;E5RIN3;P27216	P50995	Annexin A11	ANXA11			16	16	16	34.5	34.5	34.5	54.389	0	323.31	9569600000	128	1.93064	0.495851	0.256114	0.458766	30.2563	30.2972	30.1688	30.0328	30.025	29.8962
Color [Black]	P51116;I3L1Z2	P51116	Fragile X mental retardation syndrome-related protein 2	FXR2			14	11	11	29.3	24.1	24.1	74.222	0	55.512	1681200000	68	0.100145	0.914552	0.0335903	0.054144	27.243	27.3259	27.4849	27.3932	27.1246	27.4351
Color [Black]	P51148;K7ERI8;K7ERQ8;F8VVK3;F8VWU4;F8VVZ0;F8VUA5;K7ENY4;F8VSF8;K7EIP6;F8WCY6;F8WD79;F8VPW9;F8VWZ7	P51148;K7ERI8;K7ERQ8;F8VVK3	Ras-related protein Rab-5C	RAB5C			7	7	4	38.9	38.9	24.1	23.482	0	36.472	2395200000	58	0.412689	0.753978	0.0906467	0.152764	27.7665	27.762	28.0407	27.7579	27.7444	27.795
Color [Black]	P51149;C9J592;C9J8S3;C9J4S4;C9IZZ0;C9J4V0;C9J7D1	P51149;C9J592;C9J8S3	Ras-related protein Rab-7a	RAB7A			5	5	5	30.9	30.9	30.9	23.489	0	27.604	475680000	20	0.195762	0.855178	-0.0545387	-0.0898471	25.5684	25.4358	25.215	25.5182	25.4355	25.4291
Color [Black]	P51151;A0A1B0GUI0;Q9NP90	P51151	Ras-related protein Rab-9A	RAB9A			6	6	6	39.8	39.8	39.8	22.837	0	38.932	1086700000	25	0.256186	0.685966	0.141586	0.196728	26.3723	26.6168	26.9304	26.7949	26.3263	26.3736
Color [Black]	P51153;A0A087WWB9;H0YMN7;H0YNE9;Q92930;M0R257;P20337;P20336;Q96E17	P51153;A0A087WWB9	Ras-related protein Rab-13	RAB13			8	8	5	39.4	39.4	26.6	22.774	0	9.8641	2515300000	37	0.130255	0.859661	0.057415	0.0867338	27.5624	27.7774	27.7162	27.334	27.8152	27.7346
Color [Black]	P51531;A0A0U1RQZ9;F6VDE0;A0A0U1RRG6;A0A0U1RQE1;A0A0U1RQU0;A0A0U1RQW7;A0A0U1RRN2;A0A0U1RR83;A0A0U1RQX3;B4DNT1;B1ALF6;F6XE55;A0A0U1RR26;A0A0U1RRD6;A0A0U1RRF8;A0A0A0MSS5;F6UH26;A0A0U1RR09;B1ALG1;F6T8Q0;B1ALG2;A0A0U1RRJ4;A0A0A0MT03;A0A1B0GWA8;A0A1B0GU54;F6RS74	P51531;A0A0U1RQZ9;F6VDE0	Probable global transcription activator SNF2L2	SMARCA2			30	15	15	21.5	11.6	11.6	181.28	0	33.834	1477200000	77	0.655775	0.589564	-0.177094	-0.284619	27.2878	26.8984	26.9565	27.1961	27.2472	27.2307
Color [Black]	P51570;K7EII7;K7ERJ9	P51570	Galactokinase	GALK1			9	9	9	31.9	31.9	31.9	42.272	0	18.43	1252300000	63	0.436608	0.807455	0.0695979	0.122463	26.7929	26.7075	26.9078	26.6839	26.7121	26.8034
Color [Black]	P51571;A6NLM8	P51571;A6NLM8	Translocon-associated protein subunit delta	SSR4			5	5	5	36.4	36.4	36.4	18.998	0	32.727	3099900000	63	1.87407	0.441313	0.317167	0.551624	28.1807	28.4044	28.2259	27.9113	27.9346	28.0136
Color [Black]	P51587	P51587	Breast cancer type 2 susceptibility protein	BRCA2			13	13	13	5.2	5.2	5.2	384.2	0	22.322	307520000	35	0.348627	0.454311	-0.648997	-0.510034	24.7041	22.6874	25.1393	25.0486	24.9184	24.5109
Color [Black]	P51659;E7ER27;E7EWE5;E7ET17;I3L2J4;E7EPL9	P51659;E7ER27;E7EWE5;E7ET17;I3L2J4	Peroxisomal multifunctional enzyme type 2;(3R)-hydroxyacyl-CoA dehydrogenase;Enoyl-CoA hydratase 2	HSD17B4;PRPSAP2			10	10	10	12.7	12.7	12.7	120.05	0	16.642	539660000	38	0.0482037	0.957224	0.0188382	0.0297163	25.715	25.4407	25.3406	25.5905	25.5087	25.3405
Color [Black]	P51692;C9J4I3	P51692	Signal transducer and activator of transcription 5B	STAT5B			16	16	4	24.9	24.9	7.2	89.865	0	67.353	1714500000	79	1.09519	0.550192	0.195514	0.33482	27.6237	27.5588	27.4054	27.23	27.4078	27.3635
Color [Black]	P51812;B1AXG1;B7Z3B5;B1AXG2;D6R910;Q9UK32;D6RHW7	P51812	Ribosomal protein S6 kinase alpha-3	RPS6KA3			26	26	15	43	43	26.8	83.735	0	99.624	3808000000	137	0.426671	0.786113	0.0797914	0.137599	28.528	28.4092	28.6433	28.3699	28.4544	28.5169
Color [Black]	P51858	P51858	Hepatoma-derived growth factor	HDGF			14	14	14	65.8	65.8	65.8	26.788	0	323.31	5550600000	114	0.307501	0.805238	-0.075922	-0.126401	28.9693	29.0932	29.0984	29.0633	29.3102	29.0151
Color [Black]	P51991;H7C1J8	P51991	Heterogeneous nuclear ribonucleoprotein A3	HNRNPA3			16	16	16	37.8	37.8	37.8	39.594	0	153.05	11549000000	167	1.70205	0.525281	-0.203055	-0.366476	30.1567	30.0875	30.2261	30.431	30.3372	30.3112
Color [Black]	P52272;A0A087X0X3;M0R019;M0R2T0;M0R0N3;M0QYQ7;M0R2I7;M0R0Y6;M0QY96;M0QYL3	P52272;A0A087X0X3;M0R019;M0R2T0	Heterogeneous nuclear ribonucleoprotein M	HNRNPM			30	30	18	41.5	41.5	23.4	77.515	0	271.32	19061000000	254	0.366136	0.827293	-0.0620435	-0.108694	30.6431	30.7352	30.6856	30.6367	30.7494	30.864
Color [Black]	P52292;J3QLL0;J3KS65	P52292	Importin subunit alpha-1	KPNA2			14	14	14	37.6	37.6	37.6	57.861	0	261.57	3661600000	100	0.515958	0.675945	-0.129314	-0.212002	28.424	28.4279	28.1174	28.5037	28.4774	28.3762
Color [Black]	P52294;C9JYI4;C9JWD9;F2Z3G4;C9J4U1;C9J352	P52294;C9JYI4	Importin subunit alpha-5;Importin subunit alpha-5, N-terminally processed	KPNA1			12	6	6	29	16.7	16.7	60.221	0	12.466	853620000	40	1.14692	0.599623	-0.156556	-0.277486	26.1203	26.2314	26.2849	26.4291	26.3893	26.2878
Color [Black]	P52597;A0A1B0GW42	P52597	Heterogeneous nuclear ribonucleoprotein F;Heterogeneous nuclear ribonucleoprotein F, N-terminally processed	HNRNPF			15	13	13	61.4	54.9	54.9	45.671	0	323.31	24427000000	173	0.711184	0.556556	-0.202602	-0.32153	31.0317	30.9708	31.2253	31.0687	31.3935	31.3735
Color [Black]	P52701;A0A087WYT6	P52701	DNA mismatch repair protein Msh6	MSH6			31	31	5	27.6	27.6	5.1	152.78	0	158.55	5116700000	222	1.79579	0.679043	-0.1106	-0.209635	28.8446	28.7668	28.8074	28.9488	28.9017	28.9002
Color [Black]	P52732	P52732	Kinesin-like protein KIF11	KIF11			28	28	28	32.3	32.3	32.3	119.16	0	118.76	4733600000	169	0.126659	0.984936	-0.00461515	-0.0089902	28.7978	28.7749	28.761	28.7893	28.7916	28.7667
Color [Black]	P52756	P52756	RNA-binding protein 5	RBM5			5	5	5	6.5	6.5	6.5	92.153	0	77.317	338420000	20	0.366826	0.645223	-0.158447	-0.232823	24.8909	25.3482	24.7736	25.0986	25.245	25.1444
Color [Black]	P52788;H7C2R7	P52788;H7C2R7	Spermine synthase	SMS			7	7	7	36.9	36.9	36.9	41.268	0	27.813	969770000	20	0.247586	0.659548	-0.173562	-0.223255	27.2087	26.7229	26.5115	27.1762	27.1703	26.6172
Color [Black]	P52888;K7EP46;K7EKB6;K7EL02;K7EIK4;K7EL32	P52888;K7EP46	Thimet oligopeptidase	THOP1			20	20	16	29.9	29.9	23.7	78.839	0	94.778	2293500000	137	0.261389	0.851877	0.0544669	0.0934155	27.5673	27.6581	27.5683	27.6473	27.591	27.3921
Color [Black]	P52907	P52907	F-actin-capping protein subunit alpha-1	CAPZA1			11	11	9	57.3	57.3	47.9	32.922	0	270.75	5851900000	123	0.564056	0.5107	0.288783	0.397035	29.1124	29.3686	28.9193	29.1991	28.5672	28.7676
Color [Black]	P52948;H7C3P6;H0YDF4;H0YCT1;H0YEN4	P52948;H7C3P6	Nuclear pore complex protein Nup98-Nup96;Nuclear pore complex protein Nup98;Nuclear pore complex protein Nup96	NUP98			37	37	37	25.7	25.7	25.7	197.58	0	246.87	6175700000	254	0.93168	0.774083	-0.0771656	-0.14324	29.0543	29.032	29.1366	29.1936	29.119	29.1418
Color [Black]	P53004;C9J1E1	P53004	Biliverdin reductase A	BLVRA			10	10	10	37.5	37.5	37.5	33.428	0	64.3	3091700000	70	0.194013	0.866225	0.0502675	0.0838605	28.2348	28.0551	28.3316	28.0855	28.1143	28.271
Color [Black]	P53350;I3L387;I3L309;I3L2H5	P53350	Serine/threonine-protein kinase PLK1	PLK1			7	7	7	15.1	15.1	15.1	68.254	0	10.612	483150000	27	2.44264	0.475919	-0.261489	-0.481809	25.2884	25.2526	25.3465	25.6058	25.4948	25.5712
Color [Black]	P53396;Q01718;Q562R1;F8W1Y6;K7EIE7	P53396	ATP-citrate synthase	ACLY			70	70	38	27.1	27.1	13	375.78	0	323.31	370430000000	876	0.353671	0.685827	0.132711	0.202295	34.8234	35.1623	35.0403	34.877	34.6668	35.0842
Color [Black]	P53611;Q5T4U8	P53611;Q5T4U8	Geranylgeranyl transferase type-2 subunit beta	RABGGTB			6	6	6	18.4	18.4	18.4	36.924	0	8.0948	818980000	23	0.270066	0.690776	-0.136288	-0.194129	26.3637	26.0528	26.1368	26.6319	26.32	26.0103
Color [Black]	P53618;E9PP73;E9PP63;E9PKQ1	P53618;E9PP73	Coatomer subunit beta	COPB1			33	33	33	42.8	42.8	42.8	107.14	0	178.04	9805700000	261	0.205158	0.86735	-0.0490799	-0.0828462	29.8231	29.8238	29.6761	29.9592	29.688	29.823
Color [Black]	P53621	P53621	Coatomer subunit alpha;Xenin;Proxenin	COPA			49	49	49	48.8	48.8	48.8	138.34	0	323.31	16291000000	387	0.398373	0.827086	0.0614141	0.108658	30.6651	30.5824	30.6493	30.5663	30.6772	30.4692
Color [Black]	P53675;A0A087WX41;A0A087WV74;A0A087WXH4	P53675;A0A087WX41	Clathrin heavy chain 2	CLTCL1			22	4	4	13.5	4	4	187.03	0	7.4277	351950000	10	0.343715	0.409007	1.03497	0.592452	25.7284	25.8242	26.0931	25.9208	26.2501	22.3699
Color [Black]	P53701	P53701	Cytochrome c-type heme lyase	HCCS			6	6	6	24.3	24.3	24.3	30.601	0	13.341	1125600000	34	0.439023	0.668884	0.137797	0.217132	26.1883	26.3027	26.3224	26.0094	26.3892	26.0014
Color [Black]	P53985;Q5T8R5;Q5T8R3	P53985;Q5T8R5	Monocarboxylate transporter 1	SLC16A1			5	5	5	11.6	11.6	11.6	53.944	0	46.946	2805500000	80	0.281861	0.826448	-0.0636819	-0.107755	28.0129	27.8952	27.9055	28.1661	27.9362	27.9024
Color [Black]	P53992;G5EA31;A0A0U1RR49	P53992;G5EA31	Protein transport protein Sec24C	SEC24C			21	21	21	26.9	26.9	26.9	118.32	0	184.05	6648900000	160	0.102176	0.969449	0.0100492	0.0187709	29.4199	29.4307	29.4961	29.4136	29.4117	29.4911
Color [Black]	P53999;D6RC37;D6R970	P53999	Activated RNA polymerase II transcriptional coactivator p15	SUB1			6	6	6	33.9	33.9	33.9	14.395	0	6.3466	848450000	19	0.214404	0.643635	-0.204971	-0.23523	26.4761	25.6213	25.6751	26.5604	25.7012	26.1258
Color [Black]	P54198	P54198	Protein HIRA	HIRA			10	10	10	14.7	14.7	14.7	111.83	0	66.223	1081300000	66	2.58102	0.495437	-0.242897	-0.452819	26.3596	26.2905	26.2515	26.5632	26.5597	26.5074
Color [Black]	P54259	P54259	Atrophin-1	ATN1			7	6	6	11.4	10.8	10.8	125.41	0	16.66	959570000	26	0.407887	0.757527	-0.0889346	-0.150091	26.4843	26.6182	26.3638	26.5656	26.6806	26.4869
Color [Black]	P54278;C9J167;Q13401;A4D2B8;Q13670	P54278;C9J167	Mismatch repair endonuclease PMS2	PMS2			12	12	12	19.5	19.5	19.5	95.796	0	30.141	792360000	31	0.210769	0.719553	-0.126375	-0.172545	26.3537	25.994	25.6131	26.2661	25.951	26.1228
Color [Black]	P54578;A6NJA2;J3QQT6;J3KS55	P54578;A6NJA2	Ubiquitin carboxyl-terminal hydrolase 14;Ubiquitin carboxyl-terminal hydrolase	USP14			15	15	14	40.9	40.9	39.5	56.068	0	160.36	4268200000	93	0.00357643	0.997561	-0.000922521	-0.00157868	28.848	28.96	28.8701	29.0096	28.7477	28.9236
Color [Black]	P54619;F8VYY9;H0YHF8;H0YIC9;F8VPF5;F8VVA3;F8VSL2;F8VZX1;F8VSH3;F8VRY2;E9PGP6;Q9UGJ0	P54619;F8VYY9	5-AMP-activated protein kinase subunit gamma-1	PRKAG1			9	9	9	38.4	38.4	38.4	37.579	0	43.142	1111700000	45	0.362658	0.850605	-0.0530497	-0.0945556	26.6958	26.6923	26.5166	26.696	26.709	26.6588
Color [Black]	P54709;H7C547;F8WBY4;C9JA36;H7C4L9;C9JXZ1	P54709;H7C547;F8WBY4;C9JA36	Sodium/potassium-transporting ATPase subunit beta-3	ATP1B3			4	4	4	6.6	6.6	6.6	77.384	0	8.457	556120000	20	1.39439	0.441185	0.332341	0.543803	25.8904	25.9799	25.7423	25.7123	25.4575	25.4459
Color [Black]	P54727;Q5W0S5;K7ENJ0;K7ELW1;Q5W0S4;P54725;H0Y579	P54727;Q5W0S5	UV excision repair protein RAD23 homolog B	RAD23B			5	5	5	13.4	13.4	13.4	43.171	0	6.4644	554770000	11	0.720301	0.555195	-0.204694	-0.324922	25.6407	25.9538	25.7295	25.8419	26.1504	25.9458
Color [Black]	P54886	P54886	Delta-1-pyrroline-5-carboxylate synthase;Glutamate 5-kinase;Gamma-glutamyl phosphate reductase	ALDH18A1			27	27	27	41.3	41.3	41.3	87.301	0	239.41	7758700000	224	0.207642	0.850758	-0.057415	-0.0945908	29.3655	29.3298	29.5791	29.3521	29.4886	29.6061
Color [Black]	Q5VWC4;P55036;A6PVX3;H0Y561;H0Y3Y9	Q5VWC4;P55036;A6PVX3	26S proteasome non-ATPase regulatory subunit 4	PSMD4			3	3	3	11.8	11.8	11.8	41.079	0	78.305	588100000	36	0.110357	0.876723	-0.0512651	-0.0767319	25.543	25.5933	25.9851	25.6703	25.9452	25.6596
Color [Black]	P55060	P55060	Exportin-2	CSE1L			32	32	32	40.2	40.2	40.2	110.42	0	313.98	14285000000	260	1.31281	0.64381	-0.127226	-0.233275	30.54	30.4327	30.5687	30.6438	30.6719	30.6075
Color [Black]	P55072;C9IZA5;C9JUP7	P55072	Transitional endoplasmic reticulum ATPase	VCP			42	42	42	66.3	66.3	66.3	89.321	0	323.31	24853000000	326	0.325954	0.854872	-0.0517464	-0.0915466	31.5674	31.3942	31.3569	31.5045	31.4897	31.4797
Color [Black]	P55198;H0Y3H5;H3BUE8;A0A0C4DFQ2;A0A087WW39;A0A087WVY1;J3QLD7;H3BPK1	P55198	Protein AF-17	MLLT6			9	7	7	4.8	3.8	3.8	282.69	0	15.845	572350000	29	0.774993	0.55615	0.205193	0.329892	25.6546	25.9633	25.666	25.6889	25.4618	25.5176
Color [Black]	P55199;U3KQ90;U3KQA3	P55199;U3KQ90	RNA polymerase II elongation factor ELL	ELL			22	22	22	44.8	44.8	44.8	68.264	0	160.17	3061700000	145	1.2332	0.262371	-0.556322	-0.781483	27.387	27.2342	27.8719	27.9626	28.2322	27.9672
Color [Black]	P55265;H0YCK3	P55265;H0YCK3	Double-stranded RNA-specific adenosine deaminase	ADAR			47	47	47	49.7	49.7	49.7	136.06	0	323.31	16995000000	347	1.42186	0.694768	-0.100631	-0.188821	30.5407	30.631	30.5294	30.6562	30.6661	30.6808
Color [Black]	P55795	P55795	Heterogeneous nuclear ribonucleoprotein H2	HNRNPH2			13	7	7	41.6	25.8	25.8	49.263	0	137.11	2957100000	88	0.52835	0.579191	-0.192884	-0.291941	27.7259	27.9251	28.1425	27.9554	28.0956	28.3212
Color [Black]	P55884;C9JZG1	P55884	Eukaryotic translation initiation factor 3 subunit B	EIF3B			28	28	22	47.4	47.4	38.5	92.48	0	151.57	9649600000	253	0.0128996	0.988988	-0.00309626	-0.00534462	30.098	29.9191	29.8454	30.0088	29.9279	29.9351
Color [Black]	P56537;B7ZBH1;A0A0U1RQV5;F8WD20;A0A0B4J1Y7;F8WDS6	P56537	Eukaryotic translation initiation factor 6	EIF6			5	5	5	38.8	38.8	38.8	26.599	0	62.219	708630000	26	0.455414	0.55752	-0.235171	-0.325432	25.4035	25.6511	25.9221	26.0955	25.5675	26.0193
Color [Black]	Q5SQP8;P56545;A0A087WYL1;H0Y9M9;H0Y8U5;H0Y8W7	Q5SQP8;P56545	C-terminal-binding protein 2	CTBP2			12	10	9	29.6	26.3	25	56.101	0	37.1	1484600000	40	0.0672504	0.964679	0.0141137	0.0246218	26.9343	26.975	27.0034	27.0411	26.8169	27.0122
Color [Black]	P56945;H3BN62;H3BVF0;H3BQJ7;H3BSB2	P56945	Breast cancer anti-estrogen resistance protein 1	BCAR1			13	12	12	24.6	22.2	22.2	93.371	0	40.461	1271100000	65	0.950914	0.475982	0.317017	0.483244	27.2078	27.0249	27.2674	27.0143	26.959	26.5757
Color [Black]	P56962;H0YEJ0;H0YLH9	P56962;H0YEJ0	Syntaxin-17	STX17;SAMD12			7	5	3	10.7	8.3	6.4	94.039	0	5.2149	355080000	23	0.349531	0.692168	0.123529	0.191014	24.8077	24.984	25.2194	25.0339	24.7388	24.8679
Color [Black]	P57088;D6RAA6;H0Y8N0;J3KN43;D6RBY2	P57088;D6RAA6	Transmembrane protein 33	TMEM33			6	6	6	27.9	27.9	27.9	27.978	0	91.833	4196000000	57	0.348266	0.706338	0.115382	0.181004	28.5227	28.5241	28.6029	28.4089	28.2147	28.6799
Color [Black]	P57740;H0YG15;G3V1T4	P57740	Nuclear pore complex protein Nup107	NUP107			20	20	20	28.1	28.1	28.1	106.37	0	102.18	2316400000	110	1.39434	0.565989	-0.171483	-0.307676	27.6499	27.6177	27.6021	27.9046	27.7542	27.7252
Color [Black]	P58107	P58107	Epiplakin	EPPK1			113	4	4	64.4	2.4	2.4	555.61	0	323.31	4524100000	56	0.764983	0.449549	0.392634	0.533321	28.6334	29.1225	28.6744	28.6346	28.0672	28.5506
Color [Black]	P60228;E5RGA2;H0YBR5;E5RHS5;E5RIT4;H0YAW4;E5RIP5;E5RJ25;H0YBP5;E5RII3	P60228;E5RGA2	Eukaryotic translation initiation factor 3 subunit E	EIF3E			15	15	15	39.8	39.8	39.8	52.22	0	81.792	3833700000	110	0.23222	0.952051	-0.0186831	-0.0351469	28.6259	28.5804	28.5737	28.6597	28.6102	28.5662
Color [Black]	P60468;E9PJY5;A0A0C4ZNX4;S4R3B5;H7C1H3;H7C2I0	P60468	Protein transport protein Sec61 subunit beta	SEC61B			7	7	6	10.3	10.3	8.9	99.91	0	15.091	920560000	37	0.104159	0.894485	-0.043979	-0.0674482	26.2585	26.2775	26.6195	26.2564	26.44	26.5911
Color [Black]	P60508;Q6H2G1	P60508;Q6H2G1	Syncytin-2;Surface protein;Transmembrane protein	ERVFRD-1;KIR3DL1			53	53	2	33.4	33.4	1.6	211.75	0	323.31	36675000000	556	1.42779	0.740589	-0.0852	-0.161435	31.7154	31.6332	31.6614	31.7277	31.77	31.7679
Color [Black]	P60842;J3KT12;J3QS69;J3KTB5;J3QL43;J3KSZ0;J3QR64;J3KTN0;J3QLN6;J3QKZ9;J3KS25;J3KS93;J3QL52;E7EMV8	P60842;J3KT12;J3QS69;J3KTB5;J3QL43;J3KSZ0	Eukaryotic initiation factor 4A-I	EIF4A1			25	25	13	61.1	61.1	34.5	46.153	0	323.31	37354000000	296	0.340388	0.763695	-0.0897719	-0.147394	31.5866	31.684	31.7706	31.587	31.8167	31.9069
Color [Black]	P60866;E5RJX2;E5RIP1;G3XAN0	P60866;E5RJX2	40S ribosomal protein S20	RPS20			5	5	5	29.4	29.4	29.4	13.373	0	75.338	6430200000	48	0.208118	0.740666	0.11482	0.160921	29.412	29.049	29.3673	28.8796	29.1069	29.4973
Color [Black]	P60891;B1ALA9;A0A0B4J207;P21108;B1ALA7;B7ZB02	P60891;B1ALA9;A0A0B4J207;P21108	Ribose-phosphate pyrophosphokinase 1;Ribose-phosphate pyrophosphokinase 3	PRPS1;PRPS1L1			9	9	6	36.2	36.2	24.8	34.834	0	214.68	3602500000	104	0.511128	0.69106	0.114771	0.191799	28.2409	28.5227	28.4878	28.3196	28.2215	28.366
Color [Black]	P60903	P60903	Protein S100-A10	S100A10			2	2	2	27.8	27.8	27.8	11.203	0	4.9115	659920000	22	0.100817	0.936882	-0.0244357	-0.0416251	25.9946	26.0467	26.0412	26.1337	25.8811	26.141
Color [Black]	P60953;Q5JYX0;B1AH79;G3V4H1;G3V476;P17081;Q9H4E5	P60953;Q5JYX0	Cell division control protein 42 homolog	CDC42			6	5	5	38.2	32.5	32.5	21.258	0	9.7434	677160000	32	0.955195	0.448889	0.355729	0.527533	26.2873	26.0242	26.1084	25.5911	26.0933	25.6684
Color [Black]	P60981;F6RFD5	P60981;F6RFD5	Destrin	DSTN			9	8	8	53.3	49.1	49.1	18.506	0	138.31	2237200000	52	0.0667216	0.934073	0.0283171	0.0436991	27.5296	27.7224	27.9769	27.6657	27.8557	27.6227
Color [Black]	P61009	P61009	Signal peptidase complex subunit 3	SPCS3			3	3	3	17.8	17.8	17.8	20.313	0	8.9656	857120000	18	0.671466	0.749252	0.0875072	0.156503	26.2179	26.0977	26.0153	26.0122	26.0223	26.0339
Color [Black]	P61019;E9PKL7;Q5HYI5;Q8WUD1;E9PE37;H0YD31;H0YDL5;B4DFT4	P61019;E9PKL7;Q5HYI5;Q8WUD1;E9PE37;H0YD31	Ras-related protein Rab-2A;Ras-related protein Rab-2B	RAB2A;DKFZp313C1541;RAB2B			6	5	5	37.7	31.1	31.1	23.545	0	5.6438	115610000	8	0.394474	0.718663	0.106519	0.173469	23.4211	23.6406	23.3049	23.4576	23.2613	23.3281
Color [Black]	P61026	P61026	Ras-related protein Rab-10	RAB10			4	2	2	20.5	11.5	11.5	22.541	0	5.5609	469870000	21	0.280773	0.655095	0.169324	0.227973	25.1984	25.3433	25.5822	25.0611	24.9259	25.629
Color [Black]	P61081;M0QX69;M0QYI6	P61081	NEDD8-conjugating enzyme Ubc12	UBE2M			7	7	7	41.5	41.5	41.5	20.9	0	60.506	2071300000	27	0.36635	0.522924	0.31771	0.368393	27.6298	27.4847	27.6438	27.738	27.5036	26.5636
Color [Black]	P61088;F8VSD4;F8VV71;F8VZ29;F8VQQ8	P61088;F8VSD4;F8VV71;F8VZ29;F8VQQ8	Ubiquitin-conjugating enzyme E2 N	UBE2N			4	4	2	31.6	31.6	17.8	17.138	0	23.802	568680000	37	0.338895	0.670865	-0.146069	-0.215401	25.9381	25.5027	25.6345	25.6769	26.0793	25.7573
Color [Black]	P61106;X6RFL8	P61106;X6RFL8	Ras-related protein Rab-14	RAB14			10	10	10	57.7	57.7	57.7	23.897	0	50.167	2699900000	71	2.21059	0.403302	0.34119	0.604323	28.0411	27.9914	27.9573	27.763	27.6468	27.5563
Color [Black]	P61158;B4DXW1;F8WDR7;F8WE84;F8WEW2;Q9P1U1	P61158;B4DXW1	Actin-related protein 3	ACTR3			12	12	12	40.2	40.2	40.2	47.371	0	322.53	4448900000	77	0.299918	0.566571	0.265425	0.308817	28.0817	28.7767	28.5022	28.5124	27.5943	28.4576
Color [Black]	P61160;A0A1B0GWD0;A0A1B0GWH0	P61160	Actin-related protein 2	ACTR2			10	10	3	33.5	33.5	8.1	44.76	0	143.98	2149500000	63	0.255082	0.644902	0.18369	0.233671	27.1523	27.7625	27.5973	27.4531	26.8896	27.6183
Color [Black]	P61163;R4GMT0;A0A1B0GVS3	P61163;R4GMT0	Alpha-centractin	ACTR1A			11	11	5	41.5	41.5	26.9	42.613	0	108.96	2934100000	59	0.258645	0.883498	-0.0412496	-0.0732049	28.2172	28.2229	28.0437	28.2441	28.2023	28.1612
Color [Black]	P61201;B4DIH5;H0YKU5;H0YM03	P61201;B4DIH5;H0YKU5	COP9 signalosome complex subunit 2	COPS2			9	9	9	26.6	26.6	26.6	51.596	0	74.027	1226800000	48	0.0872141	0.931553	0.0284341	0.0461771	26.9861	26.8526	26.6775	26.7985	26.6891	26.9432
Color [Black]	P84077;P61204;F5H423;F5H0C7;F5H1V1;F5H6T5;F8WDB3;H0YGG7	P84077;P61204;F5H423;F5H0C7	ADP-ribosylation factor 1;ADP-ribosylation factor 3	ARF1;ARF3			9	5	4	54.7	26	26	20.697	0	101.28	3468300000	48	0.452326	0.762922	-0.0860767	-0.147906	28.1718	28.3608	28.3667	28.2837	28.4418	28.4321
Color [Black]	P61221;D6R9I9;D6RGF4;H0Y990	P61221;D6R9I9;D6RGF4	ATP-binding cassette sub-family E member 1	ABCE1			7	7	7	13.5	13.5	13.5	67.314	0	8.4445	620520000	16	0.231657	0.754011	0.103361	0.153119	26.1547	25.879	25.8379	26.0242	25.97	25.5675
Color [Black]	P61247;D6RG13;D6RAT0;H0Y8L7;D6RB09;E9PFI5;H0Y9Y4;D6R9B6;D6RAS7;D6RED7;D6RI02;D6RGE0	P61247;D6RG13;D6RAT0;H0Y8L7;D6RB09;E9PFI5;H0Y9Y4;D6R9B6;D6RAS7	40S ribosomal protein S3a	RPS3A			12	12	12	48.1	48.1	48.1	29.945	0	258.75	7980700000	105	0.308596	0.764832	-0.0912673	-0.147059	29.3883	29.4658	29.7286	29.5675	29.5452	29.7438
Color [Black]	P61254;J3QRI7;J3QQQ9;J3QQV1;J3QRC4;J3KTJ8;J3KS10;J3KSS0	P61254;J3QRI7;J3QQQ9;J3QQV1;J3QRC4;J3KTJ8	60S ribosomal protein L26	RPL26			9	9	2	45.5	45.5	11.7	17.258	0	40.554	9729700000	63	0.311408	0.679704	0.143123	0.208125	29.4782	29.8771	30.106	29.7105	29.7233	29.5981
Color [Black]	P61289;K9J957;K7ENH2;B3KQ25;K7ESG5;A0A087WTV2;K7EPX6;K7EKR3;K7EMD0;B7Z8D3	P61289;K9J957;K7ENH2;B3KQ25;K7ESG5;A0A087WTV2	Proteasome activator complex subunit 3	PSME3			10	10	10	39	39	39	29.506	0	73.573	2984500000	63	0.190086	0.873122	-0.0476398	-0.0799416	28.4078	28.2641	28.118	28.2689	28.2592	28.4047
Color [Black]	P61313;E7EQV9;E7ENU7;E7EX53;E7ERA2	P61313;E7EQV9;E7ENU7;E7EX53	60S ribosomal protein L15;Ribosomal protein L15	RPL15			13	13	13	46.6	46.6	46.6	24.146	0	323.31	60662000000	200	0.250361	0.854479	-0.053009	-0.0907825	32.2105	32.3567	32.3784	32.2388	32.4182	32.4477
Color [Black]	P61353;K7ELC7;K7EQQ9;K7ERY7	P61353;K7ELC7;K7EQQ9	60S ribosomal protein L27	RPL27			4	4	4	36	36	36	15.798	0	27.547	4010900000	65	0.203381	0.901397	-0.0368964	-0.0647292	28.3544	28.5644	28.3628	28.4896	28.4603	28.4423
Color [Black]	P61769;H0YLF3;F5H6I0	P61769;H0YLF3;F5H6I0	Beta-2-microglobulin;Beta-2-microglobulin form pI 5.3	B2M			3	3	3	1.8	1.8	1.8	252.79	0	4.9476	1901700000	18	1.02745	0.442674	0.364602	0.546944	27.5419	27.9374	27.417	27.2736	27.3617	27.1673
Color [Black]	P61956;Q6EEV6	P61956	Small ubiquitin-related modifier 2	SUMO2			3	3	2	27.4	27.4	14.7	10.871	0	57.928	8394100000	45	0.844792	0.260511	-0.684877	-0.781461	28.6247	29.2893	29.7265	29.5269	30.2013	29.9669
Color [Black]	P61962;A0A087WWI6	P61962;A0A087WWI6	DDB1- and CUL4-associated factor 7	DCAF7			8	8	8	8.2	8.2	8.2	133.16	0	100.59	696310000	25	0.121612	0.853678	-0.0641238	-0.0925988	26.0274	25.5845	25.9738	25.9852	26.1202	25.6726
Color [Black]	P61964;V9GZ59;V9GYQ5;Q86VZ2	P61964	WD repeat-containing protein 5	WDR5			12	12	12	48.5	48.5	48.5	36.588	0	27.612	4366000000	104	0.281333	0.753727	-0.0982342	-0.153351	28.5286	28.7322	28.3419	28.7566	28.6685	28.4723
Color [Black]	P61978;S4R359;S4R457	P61978	Heterogeneous nuclear ribonucleoprotein K	HNRNPK			22	22	5	55.7	55.7	18.8	50.976	0	323.31	60788000000	295	2.11511	0.497738	-0.237619	-0.433733	32.3899	32.4689	32.5377	32.6942	32.7442	32.6709
Color [Black]	P61981;Q4AC99;I3L0W5;F8WEB6;A2IDB1	P61981;Q4AC99	14-3-3 protein gamma;14-3-3 protein gamma, N-terminally processed;Probable inactive 1-aminocyclopropane-1-carboxylate synthase-like protein 2	YWHAG;ACCSL			31	31	8	26.7	26.7	1.9	569.77	0	323.31	15731000000	265	2.21839	0.500655	0.238018	0.436868	30.5413	30.4894	30.5933	30.2371	30.3429	30.33
Color [Black]	P62081;B5MCP9	P62081;B5MCP9	40S ribosomal protein S7	RPS7			9	9	9	51	51	51	22.127	0	236.74	13277000000	90	0.388045	0.825238	0.0638866	0.112205	30.1542	30.2096	30.3261	30.1336	30.1053	30.2595
Color [Black]	P62136;E9PMD7;F5H1L6;F5H037	P62136;E9PMD7	Serine/threonine-protein phosphatase PP1-alpha catalytic subunit;Serine/threonine-protein phosphatase	PPP1CA			21	21	4	62.7	62.7	12.7	37.512	0	323.31	13694000000	192	0.871413	0.69173	0.106892	0.191877	30.4022	30.2827	30.2664	30.2791	30.2027	30.1489
Color [Black]	P62140;E7ETD8;C9JP48;C9J9S3	P62140;E7ETD8;C9JP48	Serine/threonine-protein phosphatase PP1-beta catalytic subunit;Serine/threonine-protein phosphatase	PPP1CB			20	6	6	69.4	31.2	31.2	37.186	0	27.034	1824700000	39	0.136855	0.913206	0.0327384	0.0556463	27.2356	27.3767	27.3979	27.3585	27.161	27.3925
Color [Black]	P62191;G3V4X1	P62191	26S protease regulatory subunit 4	PSMC1			10	10	10	29.3	29.3	29.3	49.184	0	278.53	1393800000	59	0.659759	0.634489	-0.144246	-0.240805	26.8935	26.9781	27.0757	26.999	27.2847	27.0965
Color [Black]	P62195;J3QLH6;J3KRP2;J3QSA9;J3QQM1;J3QRW1;J3QRR3;J3QSE0	P62195;J3QLH6;J3KRP2;J3QSA9;J3QQM1	26S protease regulatory subunit 8	PSMC5			14	14	13	43.1	43.1	40.1	45.626	0	150.36	2537400000	79	0.0219264	0.973761	-0.00959333	-0.0148502	27.904	27.7758	27.765	27.6014	28.0797	27.7925
Color [Black]	P62241;Q5JR95	P62241;Q5JR95	40S ribosomal protein S8	RPS8			13	13	13	58.7	58.7	58.7	24.205	0	323.31	62134000000	181	0.29115	0.848332	0.0553513	0.0959449	32.3341	32.5212	32.4334	32.4258	32.2649	32.432
Color [Black]	P62244;I3L3P7;I3L246;H3BN98;H3BV27;H3BT37;I3L303;H3BVC7	P62244;I3L3P7;I3L246;H3BN98	40S ribosomal protein S15a	RPS15A			8	8	8	63.8	63.8	63.8	14.839	0	106.5	10360000000	69	0.392817	0.764053	-0.0874755	-0.147265	29.8548	29.8451	29.939	29.7917	30.027	30.0826
Color [Black]	P62258;B4DJF2;I3L3T1;K7EIT4;K7EM20	P62258	14-3-3 protein epsilon	YWHAE			21	11	11	30.4	13.8	13.8	78.928	0	208.93	8810100000	94	0.692483	0.740559	0.0898921	0.160775	29.9299	29.9325	29.9566	29.9137	29.9027	29.7329
Color [Black]	P62263;E5RH77;H0YB22	P62263;E5RH77;H0YB22	40S ribosomal protein S14	RPS14			11	11	11	68.2	68.2	68.2	16.273	0	86.647	10011000000	128	0.35493	0.799356	0.0763111	0.129463	29.8885	29.808	29.971	29.7081	29.7698	29.9607
Color [Black]	P62266;D6RD47;D6RDJ2;D6RIX0;D6R9I7	P62266;D6RD47	40S ribosomal protein S23	RPS23			8	8	8	49.7	49.7	49.7	15.807	0	94.513	20380000000	107	0.0623823	0.969781	-0.0102584	-0.0184132	30.8091	30.7417	30.928	30.8238	30.8707	30.815
Color [Black]	P62269;A0A0G2JQH2;Q5GGW2;J3JS69	P62269	40S ribosomal protein S18	RPS18			6	6	6	38.2	38.2	38.2	17.718	0	9.5552	897260000	36	0.471884	0.72876	-0.0994956	-0.168247	26.1908	26.2603	26.4294	26.3062	26.3706	26.5022
Color [Black]	P62277;J3KMX5;E9PS50	P62277;J3KMX5	40S ribosomal protein S13	RPS13			7	7	7	42.4	42.4	42.4	17.222	0	16.897	1454700000	45	0.137534	0.931184	-0.0270195	-0.0471894	27.1349	26.9422	27.0345	27.0267	27.1569	27.0091
Color [Black]	P62280;M0QZC5;M0R1H5;M0R1H6	P62280;M0QZC5	40S ribosomal protein S11	RPS11			13	13	13	53.2	53.2	53.2	18.431	0	80.533	35829000000	118	0.115981	0.904846	-0.0383536	-0.0618409	31.4971	31.7771	31.6624	31.5229	31.7003	31.8284
Color [Black]	P62304	P62304	Small nuclear ribonucleoprotein E	SNRPE			3	2	2	52.2	25	25	10.803	0	5.636	1080100000	22	1.16871	0.441485	-0.355083	-0.552348	26.4264	26.4738	26.7638	26.7548	27.0865	26.888
Color [Black]	P62306;A0A0B4J254;F8W0W6	P62306	Small nuclear ribonucleoprotein F	SNRPF			3	3	3	33.7	33.7	33.7	9.7251	0	12.45	1079500000	26	0.866592	0.45084	-0.358607	-0.517837	26.194	26.4029	26.8274	26.9296	26.7763	26.7941
Color [Black]	P62314;J3QLI9;J3QLR7	P62314;J3QLI9	Small nuclear ribonucleoprotein Sm D1	SNRPD1			4	4	4	37.8	37.8	37.8	13.281	0	88.945	3178900000	51	1.51115	0.508595	-0.225499	-0.396319	28.2444	28.3161	28.2497	28.4942	28.6089	28.3837
Color [Black]	P62316;K7ERG4;K7EJB5	P62316;K7ERG4	Small nuclear ribonucleoprotein Sm D2	SNRPD2			5	5	5	39.8	39.8	39.8	13.527	0	49.174	2285000000	44	0.470573	0.685966	-0.125532	-0.203935	27.9492	27.6839	27.5948	27.8604	27.9498	27.7943
Color [Black]	P62318;H3BT13	P62318;H3BT13	Small nuclear ribonucleoprotein Sm D3	SNRPD3			4	4	4	47.6	47.6	47.6	13.916	0	16.951	1904600000	30	0.799468	0.499063	-0.267686	-0.408847	27.5119	27.5171	27.1426	27.7169	27.7809	27.4768
Color [Black]	P62330	P62330	ADP-ribosylation factor 6	ARF6			3	3	3	33.1	33.1	33.1	20.082	0	5.0271	172100000	9	0.633993	0.40644	0.526176	0.601982	24.3975	24.4019	24.5824	24.2172	23.2025	24.3836
Color [Black]	P62424;Q5T8U2;Q5T8U3	P62424;Q5T8U2;Q5T8U3	60S ribosomal protein L7a	RPL7A			20	20	20	54.5	54.5	54.5	29.995	0	323.31	34556000000	276	0.27104	0.922738	-0.0277691	-0.0513254	31.4554	31.5269	31.5938	31.5575	31.5351	31.5667
Color [Black]	P62633	P62633	Cellular nucleic acid-binding protein	CNBP			6	6	6	43.5	43.5	43.5	19.463	0	104.75	1849700000	62	0.104535	0.876915	-0.0507825	-0.0752352	27.276	27.7002	27.4144	27.7352	27.4959	27.3118
Color [Black]	P62699	P62699	Protein yippee-like 5	YPEL5			3	3	3	29.8	29.8	29.8	13.841	0	5.8501	256010000	24	0.239218	0.612851	-0.232284	-0.263203	24.6894	24.9256	23.728	24.6554	24.5021	24.8823
Color [Black]	P62753;A2A3R7	P62753	40S ribosomal protein S6	RPS6			12	12	3	39.8	39.8	8.4	28.68	0	323.31	22415000000	128	0.0756318	0.95339	0.0198911	0.0335743	30.9559	30.8657	31.0975	30.8268	31.0146	31.018
Color [Black]	P62805	P62805	Histone H4	HIST1H4A			10	10	10	53.4	53.4	53.4	11.367	0	30.266	21111000000	80	0.730903	0.236328	-0.849385	-0.82277	30.7447	29.992	30.1625	32.1051	30.5763	30.766
Color [Black]	Q9H0U4;P62820;E9PLD0;E7END7;Q92928	Q9H0U4;P62820;E9PLD0;E7END7;Q92928	Ras-related protein Rab-1B;Ras-related protein Rab-1A;Putative Ras-related protein Rab-1C	RAB1B;RAB1A;RAB1C			5	4	4	30.8	25.4	25.4	22.171	0	7.6345	1049800000	22	0.245004	0.850534	-0.0557429	-0.0944936	26.3391	26.423	26.2038	26.3714	26.4904	26.2713
Color [Black]	P62829;J3KT29;J3KTJ3;C9JD32;B9ZVP7	P62829;J3KT29;J3KTJ3;C9JD32;B9ZVP7	60S ribosomal protein L23	RPL23			8	8	8	59.3	59.3	59.3	14.865	0	113.73	19953000000	61	0.0316862	0.961666	0.018844	0.026901	30.8439	30.8628	30.7913	30.4231	30.9406	31.0779
Color [Black]	P62851	P62851	40S ribosomal protein S25	RPS25			5	5	5	29.6	29.6	29.6	13.742	0	6.7138	1041400000	34	0.141924	0.755493	-0.124956	-0.151225	26.9325	26.0108	26.2785	26.8805	26.4182	26.2979
Color [Black]	P62854;Q5JNZ5	P62854;Q5JNZ5	40S ribosomal protein S26;Putative 40S ribosomal protein S26-like 1	RPS26;RPS26P11			4	4	4	37.4	37.4	37.4	13.015	0	18.154	4661600000	51	0.0695927	0.843585	0.0966638	0.098072	29.3904	28.4031	27.774	28.4842	28.1939	28.5994
Color [Black]	P62857	P62857	40S ribosomal protein S28	RPS28			2	2	2	30.4	30.4	30.4	7.8409	0	20.667	700130000	13	0.415674	0.373303	-0.859137	-0.622753	25.6539	26.3531	23.4553	25.8612	25.959	26.2195
Color [Black]	P62879;C9JIS1;C9JXA5;E7EP32;C9JZN1;B1AKQ8;C9JD14	P62879;C9JIS1;C9JXA5;E7EP32;C9JZN1	Guanine nucleotide-binding protein G(I)/G(S)/G(T) subunit beta-2	GNB2			7	7	2	24.4	24.4	9.4	37.331	0	11.798	1546400000	33	0.101589	0.910473	0.0357418	0.0570566	27.1503	27.1128	26.8629	27.099	26.8292	27.0906
Color [Black]	P62899;H7C2W9;C9JU56;B7Z4E3;B7Z4C8;B8ZZK4	P62899;H7C2W9;C9JU56;B7Z4E3;B7Z4C8	60S ribosomal protein L31	RPL31			5	5	5	40.8	40.8	40.8	14.463	0	87.163	12815000000	49	0.641407	0.625138	0.151086	0.249186	30.3448	29.9956	30.1829	30.0902	29.9959	29.984
Color [Black]	P62906	P62906	60S ribosomal protein L10a	RPL10A			7	7	7	32.7	32.7	32.7	24.831	0	62.873	2310300000	71	3.27532	0.1715	-0.527199	-0.955175	27.3093	27.2682	27.403	27.7875	27.8875	27.8871
Color [Black]	P62913;Q5VVC8;Q5VVC9	P62913;Q5VVC8;Q5VVC9	60S ribosomal protein L11	RPL11			9	9	9	56.7	56.7	56.7	20.252	0	142.86	11410000000	72	0.107222	0.891479	-0.0456607	-0.069847	29.869	29.7114	30.1771	29.8287	30.0627	30.0032
Color [Black]	P62917;E9PKZ0;E9PKU4;G3V1A1;E9PP36	P62917;E9PKZ0;E9PKU4;G3V1A1	60S ribosomal protein L8	RPL8			12	12	12	52.5	52.5	52.5	28.024	0	323.31	23500000000	101	1.09687	0.559247	0.184659	0.318841	31.0134	31.1098	31.1182	30.8989	30.7701	31.0184
Color [Black]	P62937;F8WE65;E5RIZ5	P62937;F8WE65	Peptidyl-prolyl cis-trans isomerase A;Peptidyl-prolyl cis-trans isomerase A, N-terminally processed;Peptidyl-prolyl cis-trans isomerase	PPIA			10	10	2	63	63	6.7	18.012	0	323.31	8357300000	117	0.016735	0.981439	0.00676727	0.0106706	29.408	29.4172	29.7553	29.5083	29.4044	29.6474
Color [Black]	P62979;J3QS39;J3QTR3;F5H6Q2;F5GYU3;F5H2Z3;F5H265;B4DV12;F5H388;F5H747;F5GXK7;Q5PY61;Q96C32;J3QKN0;P0CG47;P62987;P0CG48;M0R1V7;M0R1M6;M0R2S1;J3QSA3;F5GZ39	P62979;J3QS39;J3QTR3;F5H6Q2;F5GYU3;F5H2Z3;F5H265;B4DV12;F5H388;F5H747;F5GXK7;Q5PY61;Q96C32;J3QKN0;P0CG47;P62987;P0CG48	Ubiquitin-40S ribosomal protein S27a;Ubiquitin;40S ribosomal protein S27a;Polyubiquitin-B;Ubiquitin;Ubiquitin-60S ribosomal protein L40;Ubiquitin;60S ribosomal protein L40;Polyubiquitin-C;Ubiquitin	RPS27A;UBB;UBC;UBA52			8	8	8	57.1	57.1	57.1	17.965	0	323.31	20799000000	120	0.0312151	0.969304	0.0116679	0.0186402	31.0331	30.678	30.9091	30.8363	30.7534	30.9954
Color [Black]	P62993;J3KT38;J3QRL5;J3QLF6	P62993	Growth factor receptor-bound protein 2	GRB2			35	35	35	82.6	82.6	82.6	54.052	0	323.31	122790000000	454	0.0492816	0.973375	0.00838598	0.0150184	33.7404	33.5937	33.7633	33.6424	33.7144	33.7155
Color [Black]	P62995;H7BXF3;H7C2L4	P62995;H7BXF3;H7C2L4	Transformer-2 protein homolog beta	TRA2B			6	6	6	24.3	24.3	24.3	33.665	0	22.542	1790300000	44	1.48498	0.315176	-0.445395	-0.697066	27.2792	27.1209	27.2113	27.8275	27.7266	27.3934
Color [Black]	P63000;P60763;P15153;J3KSC4;J3QLK0;B1AH77;B1AH78;B1AH80	P63000;P60763;P15153;J3KSC4;J3QLK0;B1AH77;B1AH78;B1AH80	Ras-related C3 botulinum toxin substrate 1;Ras-related C3 botulinum toxin substrate 3;Ras-related C3 botulinum toxin substrate 2	RAC1;RAC3;RAC2			7	6	6	52.1	46.4	46.4	21.45	0	29.998	1425400000	39	1.20498	0.536258	0.206841	0.35621	27.2909	27.0582	27.1153	27.0278	26.902	26.9141
Color [Black]	P63010;A0A087X253;A0A087WU93;A0A087WZQ6;A0A087WYD1;K7ERB2;K7EN71;K7EJ01;A0A087WXS3;K7EKZ5;K7EJX1	P63010;A0A087X253;A0A087WU93;A0A087WZQ6;A0A087WYD1	AP-2 complex subunit beta	AP2B1			27	27	17	38.7	38.7	27.2	104.55	0	154.66	9518000000	165	0.0913214	0.942229	0.0236988	0.0400003	30.0276	29.8342	29.7541	29.907	29.8762	29.7616
Color [Black]	P63092;Q5JWF2;S4R3E3;A0A0A0MR13;Q5JWE9;H0Y7F4;P38405;Q5JWD1;H0Y7E8;S4R3V9;K7EQ80;K7EPE2	P63092;Q5JWF2	Guanine nucleotide-binding protein G(s) subunit alpha isoforms short;Guanine nucleotide-binding protein G(s) subunit alpha isoforms XLas	GNAS			14	13	13	42.9	40.1	40.1	45.664	0	52.295	2065400000	72	1.02551	0.504888	0.25434	0.412594	27.8482	27.4987	27.5955	27.4582	27.4309	27.2903
Color [Black]	P63096;C9JPP4;C9JL77	P63096;C9JPP4	Guanine nucleotide-binding protein G(i) subunit alpha-1	GNAI1			10	4	4	33.6	13	13	40.361	0	8.5525	387950000	18	1.42133	0.311633	0.454591	0.700577	25.1921	25.5005	25.4829	24.7889	24.8698	25.1528
Color [Black]	P63104;E7EX29;B0AZS6;B7Z2E6;H0YB80;E7ESK7;E5RIR4;E9PD24;E7EVZ2;E5RGE1	P63104;E7EX29	14-3-3 protein zeta/delta	YWHAZ			22	11	10	33.7	16	14.7	77.19	0	323.31	9601500000	94	0.18209	0.956654	0.0160071	0.0300051	30.0539	30.038	30.0487	29.9936	30.097	30.002
Color [Black]	P63151;E5RIY1;E5RFR9;H0YB06;Q00005;Q9Y2T4	P63151	Serine/threonine-protein phosphatase 2A 55 kDa regulatory subunit B alpha isoform	PPP2R2A			9	9	5	7.3	7.3	4.1	170.1	0	53.934	2146000000	67	0.16792	0.893712	0.0407556	0.0688925	27.8788	27.5815	27.6346	27.6585	27.6604	27.6537
Color [Black]	P63173;J3KT73;J3QL01;J3KSP2	P63173;J3KT73;J3QL01;J3KSP2	60S ribosomal protein L38	RPL38			6	6	6	50	50	50	8.2178	0	56.027	3346300000	76	0.242763	0.777524	-0.0921396	-0.141795	28.1287	28.0763	28.3468	28.0494	28.2989	28.48
Color [Black]	P63244;J3KPE3;D6RAC2;H0YAF8;H0Y8W2;D6REE5;H0YAM7;D6RHH4;D6R9Z1;D6R9L0;D6RFX4;D6RF23;D6RBD0;D6RAU2;E9PD14;D6RFZ9;H0Y8R5;H0Y9P0;D6RGK8;D6RHJ5;D6R909;D6RDI0	P63244;J3KPE3;D6RAC2;H0YAF8;H0Y8W2;D6REE5;H0YAM7;D6RHH4;D6R9Z1;D6R9L0;D6RFX4	Guanine nucleotide-binding protein subunit beta-2-like 1;Guanine nucleotide-binding protein subunit beta-2-like 1, N-terminally processed	GNB2L1			20	20	20	78.9	78.9	78.9	35.076	0	323.31	77160000000	271	1.42233	0.606466	0.146816	0.26789	32.7216	32.6996	32.807	32.5853	32.6615	32.5411
Color [Black]	P63279;H3BQQ9;B0QYN7;H3BPC4	P63279;H3BQQ9;B0QYN7;H3BPC4	SUMO-conjugating enzyme UBC9	UBE2I			6	6	6	67.7	67.7	67.7	18.007	0	20.215	1422600000	41	0.425548	0.750025	0.092097	0.155461	27.2414	27.02	26.9555	26.9283	26.9727	27.0396
Color [Black]	P67775;H0YC23;E5RHC1;H0YBN9;E5RI56;E5RFI3;E5RHP4;E7ESG8	P67775;H0YC23	Serine/threonine-protein phosphatase 2A catalytic subunit alpha isoform	PPP2CA;PPP2CB			9	9	2	38.5	38.5	6.8	35.594	0	108.6	1787000000	46	0.108259	0.913255	0.0343463	0.0558822	27.6989	27.3619	27.4161	27.5173	27.3649	27.4917
Color [Black]	P67809;H0Y449;C9J5V9;Q9Y2T7	P67809;H0Y449	Nuclease-sensitive element-binding protein 1	YBX1			11	11	7	49.7	49.7	37.3	35.924	0	323.31	3031300000	87	1.36826	0.493613	-0.274401	-0.462216	28.1879	28.2571	28.0922	28.6075	28.4172	28.3357
Color [Black]	Q5SRQ6;P67870;Q5SRQ3;N0E472;A0A0G2JM12;A0A0G2JM58;N0E644	Q5SRQ6;P67870;Q5SRQ3;N0E472;A0A0G2JM12;A0A0G2JM58;N0E644	Casein kinase II subunit beta	CSNK2B;CSNK2B-LY6G5B-1181;CSNK2B-LY6G5B--991;CSNK2B-LY6G5B-562			4	4	4	21.4	21.4	21.4	26.925	0	11.931	509830000	31	0.202146	0.937242	-0.0226097	-0.0416284	25.4297	25.3292	25.3838	25.4501	25.4179	25.3425
Color [Black]	P67936;K7ENT6;K7EMU5;K7EPB9;K7ERG3;K7EPV9;U3KQK2;Q2TAC2	P67936;K7ENT6	Tropomyosin alpha-4 chain	TPM4			18	12	9	56.9	41.1	36.7	28.521	0	273.42	4354000000	130	0.876614	0.546132	0.20859	0.341508	28.8834	28.9986	28.6397	28.6868	28.636	28.5731
Color [Black]	P68036;A0A1B0GUS4	P68036;A0A1B0GUS4	Ubiquitin-conjugating enzyme E2 L3	UBE2L3			6	6	6	48.7	48.7	48.7	17.861	0	65.64	1933900000	48	0.347582	0.800239	-0.0761318	-0.128852	27.568	27.5234	27.3289	27.6566	27.4988	27.4932
Color [Black]	P68104;Q5VTE0;A0A087WVQ9;A0A087WV01;Q05639;Q5JR01;A6PW80	P68104;Q5VTE0;A0A087WVQ9;A0A087WV01	Elongation factor 1-alpha 1;Putative elongation factor 1-alpha-like 3;Elongation factor 1-alpha	EEF1A1;EEF1A1P5			21	21	21	58.7	58.7	58.7	50.14	0	302.79	124830000000	302	0.0784195	0.970253	-0.00963211	-0.0177295	33.3866	33.4207	33.4219	33.3514	33.4115	33.4952
Color [Black]	P68366;C9JEV8;C9JQ00;C9JJQ8;C9JDL2	P68366	Tubulin alpha-4A chain	TUBA4A			25	5	5	68.8	19.2	19.2	49.924	0	74.355	4647000000	38	0.0462245	0.969079	-0.0113169	-0.0193868	28.916	28.698	28.6775	28.8436	28.7333	28.7485
Color [Black]	P68431;K7EMV3;B4DEB1;K7EK07;K7ES00;Q71DI3;Q16695;P84243;K7EP01;Q6NXT2	P68431;K7EMV3;B4DEB1;K7EK07;K7ES00;Q71DI3;Q16695;P84243	Histone H3.1;Histone H3;Histone H3.2;Histone H3.1t;Histone H3.3	HIST1H3A;H3F3B;H3F3A;HIST2H3A;HIST3H3			3	3	2	33.8	33.8	28.7	15.404	0	75.402	9748400000	32	0.379018	0.501972	-0.391317	-0.419157	29.766	28.6567	29.1933	30.1546	29.4685	29.1668
Color [Black]	P78332;M0R1C7;F5H029;E9PGM9;C9J250;Q96DB5;F8WCA5	P78332;M0R1C7;F5H029	RNA-binding protein 6	RBM6;CCDC155;FAM65B			16	16	6	8	8	3.2	236.28	0	202.72	6885800000	77	2.25783	0.192866	-0.538651	-0.899374	29.1573	29.2161	29.4388	29.849	29.7113	29.8678
Color [Black]	P78345;Q5VUC3;Q5VUC9	P78345	Ribonuclease P protein subunit p38	RPP38			6	6	6	23.7	23.7	23.7	31.834	0	19.582	393420000	17	0.109823	0.901987	0.0406965	0.0641857	25.1551	25.0968	25.0783	25.3328	24.9218	24.9535
Color [Black]	P78346;Q5VU10;Q5VU11	P78346;Q5VU10;Q5VU11	Ribonuclease P protein subunit p30	RPP30			10	10	10	52.2	52.2	52.2	29.321	0	25.228	1100600000	30	0.505221	0.748253	-0.0909093	-0.157087	26.4094	26.3793	26.4333	26.6041	26.5425	26.3481
Color [Black]	P78347;C9J6M0;H0YAP6;A0A087WW90;K7EPK7;A0A0D9SF80;F8VP47;A0A0A0MSY2;Q86UP8;Q6EKJ0	P78347	General transcription factor II-I	GTF2I			40	40	39	18.5	18.5	18.2	308.45	0	232.53	9031000000	269	1.5663	0.644659	-0.125566	-0.233884	29.6692	29.6273	29.5539	29.7597	29.7547	29.7126
Color [Black]	P78362;H7C521;A8MPP7;A8MPY5;E7ETV6;Q9UPE1;H7C2I2;F8WBW4;C9J2M4;C9JWF7	P78362	SRSF protein kinase 2;SRSF protein kinase 2 N-terminal;SRSF protein kinase 2 C-terminal	SRPK2			9	7	5	16.3	13.2	9.6	77.526	0	9.0837	276680000	20	0.554999	0.599854	-0.178383	-0.277674	24.9823	24.5873	24.5705	24.9681	24.8999	24.8072
Color [Black]	P78371;F8VQ14;F5GWF6	P78371;F8VQ14;F5GWF6	T-complex protein 1 subunit beta	CCT2			23	23	23	49.9	49.9	49.9	57.488	0	293.16	7248500000	168	0.704685	0.790621	0.0744216	0.135759	29.5508	29.539	29.4335	29.3784	29.4378	29.4839
Color [Black]	Q5TA02;P78417;Q5TA01	Q5TA02;P78417;Q5TA01	Glutathione S-transferase omega-1	GSTO1			3	3	3	14.5	14.5	14.5	23.341	0	19.874	406100000	16	2.30266	0.359788	0.371787	0.656461	25.5964	25.7355	25.8156	25.34	25.3759	25.3163
Color [Black]	P78524;E9PLH5;B4DDL8;E9PKE0	P78524;E9PLH5;B4DDL8	Suppression of tumorigenicity 5 protein	ST5			5	5	5	6.4	6.4	6.4	126.48	0	13.224	222290000	17	0.794017	0.261887	0.714497	0.780375	24.7954	24.6545	24.5114	24.3223	24.3706	23.1249
Color [Black]	P78527;F5GX40;H0YG84	P78527	DNA-dependent protein kinase catalytic subunit	PRKDC			201	201	201	53.2	53.2	53.2	469.08	0	323.31	191530000000	1973	1.63988	0.585292	-0.157096	-0.288921	33.9583	33.9969	34.0568	34.0961	34.1835	34.2037
Color [Black]	P80723;U3KQP0	P80723	Brain acid soluble protein 1	BASP1			11	11	11	81.5	81.5	81.5	22.693	0	107.41	2542300000	95	0.716444	0.450408	0.387562	0.518631	28.1859	28.2753	27.9456	27.7034	28.1614	27.3794
Color [Black]	P82094;F8WF45	P82094;F8WF45	TATA element modulatory factor	TMF1			11	11	11	13.1	13.1	13.1	122.84	0	18.407	783220000	42	0.0754718	0.94295	-0.0239182	-0.0391211	25.857	26.1795	25.9681	26.125	26.0301	25.9213
Color [Black]	P84085;C9J1Z8	P84085;C9J1Z8	ADP-ribosylation factor 5	ARF5			9	4	4	67.2	32.8	32.8	20.529	0	7.3265	982930000	12	0.638949	0.176884	1.3699	0.933644	26.8976	26.5283	26.5728	25.9025	23.4151	26.5714
Color [Black]	P84090;G3V279	P84090	Enhancer of rudimentary homolog	ERH			3	3	3	30.8	30.8	30.8	12.259	0	51.721	398130000	14	0.19446	0.585317	0.3331	0.287784	25.4329	25.2126	25.1279	23.6234	25.6189	25.5319
Color [Black]	P84095	P84095	Rho-related GTP-binding protein RhoG	RHOG			7	7	6	46.6	46.6	40.8	21.308	0	145.95	1794700000	53	1.39203	0.497555	0.252559	0.432008	27.3047	27.479	27.4415	27.2794	27.1342	27.0539
Color [Black]	P84103;A0A087X2D0	P84103;A0A087X2D0	Serine/arginine-rich splicing factor 3	SRSF3			8	8	7	45.7	45.7	45.7	19.329	0	14.873	3429700000	58	0.338455	0.697676	-0.120778	-0.186545	28.4086	28.2704	28.0232	28.487	28.1704	28.4071
Color [Black]	P85037;U3KQ26;E9PM37;E9PPI7	P85037	Forkhead box protein K1	FOXK1			10	10	8	15.7	15.7	13.2	75.456	0	37.905	1072500000	46	0.654818	0.690914	-0.110774	-0.192135	26.5542	26.4225	26.3544	26.4663	26.6363	26.5608
Color [Black]	P98082;D6REB1;D6RIA5;D6RFF7	P98082	Disabled homolog 2	DAB2			5	5	5	9	9	9	82.447	0	22.533	714320000	27	0.796708	0.481926	0.32661	0.473768	26.3167	26.382	26.4137	25.8036	26.413	25.9161
Color [Black]	P98170;B1AKU2	P98170;B1AKU2	E3 ubiquitin-protein ligase XIAP	XIAP			14	14	14	38	38	38	56.684	0	39.846	1981600000	84	1.0791	0.484789	0.299189	0.474651	27.4477	27.1727	27.5475	27.2088	26.9788	27.0827
Color [Black]	P98179	P98179	RNA-binding protein 3	RBM3			2	2	2	31.8	31.8	31.8	17.17	0	14.139	1032500000	14	0.566503	0.1804	-1.69014	-0.925803	22.8307	26.632	26.9272	27.0133	27.0309	27.4161
Color [Black]	Q00535	Q00535	Cyclin-dependent-like kinase 5	CDK5			9	8	8	36.6	33.9	33.9	33.304	0	20.875	839440000	45	0.454109	0.734028	0.0978171	0.164999	26.416	26.1152	26.1789	26.1197	26.1695	26.1274
Color [Black]	Q00577	Q00577	Transcriptional activator protein Pur-alpha	PURA			6	6	6	32.9	32.9	32.9	34.91	0	23.169	956780000	26	0.270543	0.785661	-0.0866343	-0.1379	26.142	26.4138	26.2705	26.5603	26.3002	26.2257
Color [Black]	Q00587	Q00587	Cdc42 effector protein 1	CDC42EP1			3	3	3	5.4	5.4	5.4	91.937	0.0012085	3.0472	170070000	8	0.126575	0.715248	-0.178443	-0.17553	22.8777	24.4945	24.3298	24.0429	24.0076	24.1868
Color [Black]	Q00604;C9JSN4;E9PQ69;D6RFY6;F8W9J5	Q00604	Norrin	NDP			7	7	4	8.3	8.3	4.6	124.73	0	11.049	920710000	21	0.424895	0.362188	0.936084	0.649826	26.4178	25.7781	26.4812	23.4667	26.302	26.1002
Color [Black]	Q00653;M0R119	Q00653	Nuclear factor NF-kappa-B p100 subunit;Nuclear factor NF-kappa-B p52 subunit	NFKB2			25	25	24	38.6	38.6	37.6	96.748	0	125.94	6970400000	221	0.191585	0.909392	0.0328166	0.058018	29.3183	29.433	29.4386	29.3673	29.4532	29.271
Color [Black]	Q00796;H0YLA4;H0YKB3	Q00796;H0YLA4	Sorbitol dehydrogenase	SORD			4	4	4	3.8	3.8	3.8	153.63	0	4.2596	342620000	11	0.307064	0.688263	0.136084	0.199943	24.8808	25.2636	24.9977	24.7296	25.1882	24.8161
Color [Black]	Q00839;Q5RI18	Q00839	Heterogeneous nuclear ribonucleoprotein U	HNRNPU			32	32	32	43.2	43.2	43.2	90.583	0	323.31	51126000000	412	0.766467	0.575113	-0.178983	-0.294629	32.0936	32.1737	32.3958	32.2901	32.422	32.4879
Color [Black]	Q01085;E7ETJ9;E7ETC0;A6NKZ9;F8WE16	Q01085	Nucleolysin TIAR	TIAL1			9	9	5	31.2	31.2	16.3	41.59	0	27.24	854070000	33	0.750045	0.686229	-0.116573	-0.204017	26.5277	26.3272	26.4531	26.4708	26.5939	26.5931
Color [Black]	Q01518;Q5T0R1;Q5T0R9;Q5T0R7;Q5T0R6;Q5T0R5;Q5T0R4;Q5T0R3;Q5T0R2;Q5T0S3;Q5T0R8;B7Z385;A0A087X0J3;A0A087WZ15;E9PDI2;P40123	Q01518	Adenylyl cyclase-associated protein 1	CAP1			13	13	13	33.5	33.5	33.5	51.901	0	94.198	2286100000	77	0.0448315	0.96008	0.0184549	0.0288079	28.0483	28.0309	27.7742	27.7232	28.0908	27.984
Color [Black]	Q01650;A0A0C4DGL4;H0YJ95;G3V4Z6;Q9UM01;Q92536	Q01650	Large neutral amino acids transporter small subunit 1	SLC7A5			6	6	6	15.6	15.6	15.6	55.01	0	106.18	4586700000	90	0.911742	0.685963	0.114018	0.204194	28.6467	28.8174	28.7523	28.5977	28.5908	28.6858
Color [Black]	Q01780;K7EJ37	Q01780	Exosome component 10	EXOSC10			15	15	15	23.1	23.1	23.1	100.83	0	27.447	1609700000	53	0.262752	0.795259	-0.0834885	-0.133209	27.0634	27.0974	26.9067	27.3078	26.9197	27.0904
Color [Black]	Q01804;D6RI06	Q01804	OTU domain-containing protein 4	OTUD4			9	9	9	10.1	10.1	10.1	124.04	0	25.895	677710000	37	0.197123	0.750133	-0.11095	-0.154875	25.5428	26.1834	26.021	26.2245	25.9416	25.9139
Color [Black]	Q01968	Q01968	Inositol polyphosphate 5-phosphatase OCRL-1	OCRL			7	7	7	8.4	8.4	8.4	104.2	0	6.7692	466140000	21	0.90985	0.537029	0.217376	0.355468	25.6644	25.4654	25.8011	25.4392	25.3266	25.5131
Color [Black]	Q02040;X6RAJ1	Q02040;X6RAJ1	A-kinase anchor protein 17A	AKAP17A			14	14	14	21.9	21.9	21.9	80.735	0	110.8	2009300000	91	1.41732	0.559704	-0.17492	-0.313777	27.2163	27.3026	27.1315	27.4416	27.3938	27.3399
Color [Black]	Q02241;H7BYN4;H0YME6;H0YKQ5;H0YMJ4	Q02241;H7BYN4	Kinesin-like protein KIF23;Kinesin-like protein	KIF23			20	20	20	29	29	29	110.06	0	299.42	3688400000	111	1.06268	0.49826	-0.278365	-0.446741	27.9441	28.0862	28.0842	28.5038	28.3348	28.111
Color [Black]	Q02535;Q5T084;A0A0D9SFB0;B5MBX0;H0YC46;E7EWC6	Q02535;Q5T084;A0A0D9SFB0;B5MBX0;H0YC46	DNA-binding protein inhibitor ID-3	ID3;AMY1A;FHL1;CDCA5;RBPMS			6	6	6	14.8	14.8	14.8	65.928	0	16.644	607320000	45	0.392397	0.796009	-0.0773226	-0.132591	25.5372	25.6715	25.5161	25.6375	25.7757	25.5436
Color [Black]	Q02750;H3BRW9	Q02750	Dual specificity mitogen-activated protein kinase kinase 1	MAP2K1			9	4	4	25.7	12	12	43.439	0	6.469	1210800000	29	0.051587	0.969303	-0.012092	-0.0208268	26.7723	26.9633	26.9736	27.0013	26.9047	26.8394
Color [Black]	Q02790;F5H1U3;H0YFG2	Q02790	Peptidyl-prolyl cis-trans isomerase FKBP4;Peptidyl-prolyl cis-trans isomerase FKBP4, N-terminally processed	FKBP4			13	13	13	39	39	39	51.804	0	61.407	2495600000	95	0.0550888	0.954331	0.0215276	0.0339117	28.1323	27.9249	27.7875	28.056	27.9709	27.7532
Color [Black]	Q02878;F8VZ45;U3KQR5;F8VR69;F8VZA3;F8VWR1;F8VU16	Q02878	60S ribosomal protein L6	RPL6			15	15	15	45.1	45.1	45.1	32.728	0	295.34	19026000000	178	0.788253	0.61643	-0.154307	-0.261383	30.4513	30.4945	30.7218	30.7732	30.6591	30.6983
Color [Black]	Q02880;E9PCY5;J3KTB7;H7BZ82	Q02880;E9PCY5	DNA topoisomerase 2-beta;DNA topoisomerase 2	TOP2B			34	34	25	25.5	25.5	20	183.26	0	165.05	5590800000	182	1.21155	0.500393	-0.244197	-0.410613	28.7415	28.6667	28.9315	29.0877	29.0647	28.9199
Color [Black]	Q03135;E9PCT5;C9JKI3;P56539	Q03135;E9PCT5;C9JKI3	Caveolin-1;Caveolin	CAV1			7	7	7	41	41	41	20.471	0	109.14	4735400000	54	0.577567	0.529799	-0.252183	-0.363118	28.6646	28.8198	29.1689	29.0808	29.3753	28.9538
Color [Black]	Q03164;E9PR05;H7BYJ6	Q03164	Histone-lysine N-methyltransferase 2A;MLL cleavage product N320;MLL cleavage product C180	KMT2A			14	14	14	6.2	6.2	6.2	431.76	0	25.578	607730000	39	0.130736	0.851875	0.0636406	0.093736	25.7354	26.0303	25.6276	25.6184	25.5858	25.9983
Color [Black]	Q03252	Q03252	Lamin-B2	LMNB2			19	17	17	28.5	27.1	27.1	69.948	0	21.54	1747100000	59	0.180281	0.804625	-0.0855681	-0.125733	27.2323	26.9018	26.7943	27.3084	26.9327	26.944
Color [Black]	Q03468;D6R9X7	Q03468	DNA excision repair protein ERCC-6	ERCC6			16	16	16	14	14	14	168.41	0	24.203	1059600000	43	0.607721	0.511257	-0.280262	-0.396539	26.6116	26.5199	26.1151	26.4252	26.8906	26.7715
Color [Black]	Q03701;C9J9W7	Q03701	CCAAT/enhancer-binding protein zeta	CEBPZ			8	8	8	10.5	10.5	10.5	120.97	0	15.359	551120000	44	0.224293	0.875742	0.0438964	0.0761482	25.5098	25.6923	25.5478	25.6264	25.4451	25.5466
Color [Black]	Q04206;Q2TAM5;E9PKH5;A0A087X0W8;E9PKV4;A0A087WVP0;E9PI38;E9PQS6;E9PMD5;E9PRX2	Q04206;Q2TAM5;E9PKH5;A0A087X0W8	Transcription factor p65	RELA			12	12	12	15.5	15.5	15.5	109.29	0	35.129	2435800000	95	0.607719	0.68597	0.114198	0.19546	27.9819	27.7263	27.8827	27.7552	27.8149	27.6783
Color [Black]	Q04721	Q04721	Neurogenic locus notch homolog protein 2;Notch 2 extracellular truncation;Notch 2 intracellular domain	NOTCH2			8	8	8	5	5	5	265.4	0	20.006	640500000	46	0.356715	0.608057	0.196205	0.269148	26.2095	25.4381	25.9147	25.5719	25.7161	25.6857
Color [Black]	Q04760	Q04760	Lactoylglutathione lyase	GLO1			4	4	4	28.8	28.8	28.8	20.777	0	9.7029	277150000	17	0.434357	0.613131	-0.178963	-0.264563	25.1277	24.5464	24.8792	25.0761	25.0891	24.925
Color [Black]	Q04864	Q04864	Proto-oncogene c-Rel	REL			6	5	5	11.8	10.3	10.3	68.519	0	8.64	282130000	14	2.22242	0.230102	0.494808	0.834483	24.9503	25.0087	25.1941	24.4441	24.6289	24.5958
Color [Black]	Q04917;A2IDB2	Q04917	14-3-3 protein eta	YWHAH			26	7	6	20.4	1.9	1.3	508.01	0	93.726	1551400000	39	0.942618	0.511323	0.248723	0.398962	27.5033	27.4058	27.2832	27.2284	27.2785	26.9392
Color [Black]	Q05048;A0A0A0MSZ9;A3KFI9	Q05048;A0A0A0MSZ9	Cleavage stimulation factor subunit 1	CSTF1			3	3	3	11.4	11.4	11.4	48.357	0	5.1461	105530000	6	0.451604	0.472211	-0.456732	-0.488207	22.9993	23.8706	24.4697	24.4065	24.1785	24.1248
Color [Black]	Q05086;A0A1B0GVL3;A0A0D9SG77;S4R306;A0A0D9SFU3;A0A1B0GTB3;A0A0D9SGJ0;A0A0D9SG54;A0A0D9SG63;A0A0D9SES7;A0A0D9SF91;A0A0D9SGI3	Q05086;A0A1B0GVL3;A0A0D9SG77	Ubiquitin-protein ligase E3A	UBE3A			5	5	5	10.3	10.3	10.3	100.69	0	10.071	246820000	22	0.0989321	0.934197	-0.0256863	-0.0433088	24.8243	24.6578	24.8092	24.9376	24.7477	24.6831
Color [Black]	Q05209;H3BM04;H0YC15;H0YB59;C9JJC1;C9J1X8;F8WB51	Q05209	Tyrosine-protein phosphatase non-receptor type 12	PTPN12			15	15	15	27.7	27.7	27.7	88.105	0	30.805	1399500000	44	0.280716	0.647044	-0.173861	-0.232035	27.0626	26.5831	26.7149	27.3635	26.8173	26.7013
Color [Black]	Q5T760;Q05519;Q5T757	Q5T760;Q05519	Serine/arginine-rich splicing factor 11	SRSF11			5	2	2	19	8	8	42.316	0	7.9397	1463300000	45	0.227195	0.585053	0.288628	0.289458	27.2252	27.8617	26.4223	27.1275	26.3389	27.1769
Color [Black]	Q06203;D6RCC8;D6RE15	Q06203	Amidophosphoribosyltransferase	PPAT			5	5	5	12.8	12.8	12.8	57.398	0	6.544	424580000	16	1.14174	0.515611	-0.228076	-0.384002	25.4069	25.38	25.1268	25.4897	25.5193	25.5888
Color [Black]	Q06210	Q06210	Glutamine--fructose-6-phosphate aminotransferase [isomerizing] 1	GFPT1			34	34	29	60.2	60.2	52.8	78.806	0	323.31	20483000000	422	2.33109	0.667987	0.11322	0.217795	31.0201	30.9803	31.0096	30.8629	30.8895	30.9179
Color [Black]	Q06323;H0YLU2;H0YKK6	Q06323;H0YLU2	Proteasome activator complex subunit 1	PSME1			7	7	7	30.9	30.9	30.9	28.723	0	26.466	890870000	35	0.392122	0.63495	0.162608	0.2409	26.8835	26.5883	26.3508	26.5358	26.5197	26.2793
Color [Black]	Q06587	Q06587	E3 ubiquitin-protein ligase RING1	RING1			6	5	5	19	15.5	15.5	42.429	0	148.87	1578900000	57	0.676215	0.681013	0.11978	0.206356	27.3093	27.1984	27.1599	27.0028	27.2296	27.0758
Color [Black]	Q06830;A0A0A0MSI0;A0A0A0MRQ5	Q06830;A0A0A0MSI0	Peroxiredoxin-1	PRDX1			21	21	16	75.9	75.9	68.3	22.11	0	323.31	168770000000	312	1.82625	0.50085	0.226449	0.407793	34.359	34.436	34.4938	34.1249	34.24	34.2445
Color [Black]	Q07065	Q07065	Cytoskeleton-associated protein 4	CKAP4			21	21	21	46.8	46.8	46.8	66.022	0	323.31	4260200000	149	0.719976	0.712799	-0.0999966	-0.177449	28.7856	28.6642	28.6209	28.8533	28.7159	28.8016
Color [Black]	Q08211	Q08211	ATP-dependent RNA helicase A	DHX9			57	57	57	55	55	55	140.96	0	323.31	57501000000	601	1.56808	0.569287	-0.166317	-0.303068	32.3802	32.3768	32.414	32.4672	32.5746	32.6281
Color [Black]	Q08378;A0A087WV43	Q08378	Golgin subfamily A member 3	GOLGA3			21	21	21	18.6	18.6	18.6	167.35	0	37.782	1269900000	66	0.907364	0.641511	-0.134729	-0.236658	26.7216	26.7379	26.9214	26.9504	26.9589	26.8757
Color [Black]	Q08379;B7ZC06;H0Y7B8;A0A087WYC0	Q08379	Golgin subfamily A member 2	GOLGA2			20	20	20	29.3	29.3	29.3	113.08	0	323.31	3222500000	117	0.626954	0.797391	-0.0728677	-0.131932	28.0022	27.996	28.0794	28.0137	28.1164	28.1662
Color [Black]	Q08380;K7EP36;K7ESM3;K7EKQ5;K7ES75;K7EN99;K7ERZ6;K7EJY8;K7EJD3	Q08380	Galectin-3-binding protein	LGALS3BP			12	12	12	27	27	27	65.33	0	136.48	3587000000	90	1.2443	0.688429	0.107244	0.198429	28.3918	28.3429	28.3223	28.282	28.2778	28.1755
Color [Black]	Q08945;E9PMD4;A0A0U1RRK2	Q08945	FACT complex subunit SSRP1	SSRP1			11	11	9	21.9	21.9	16.5	81.074	0	29.29	1480600000	70	0.182693	0.826134	-0.0690632	-0.107237	27.2487	27.1379	26.8727	27.0858	27.3361	27.0446
Color [Black]	Q08AD1	Q08AD1	Calmodulin-regulated spectrin-associated protein 2	CAMSAP2			15	15	15	16.2	16.2	16.2	168.09	0	38.041	1367300000	69	1.39735	0.413096	0.366709	0.58923	27.2271	26.9621	27.3577	26.8906	26.7706	26.7856
Color [Black]	Q08AF3;B4E128;Q68D06;Q7Z7L1	Q08AF3	Schlafen family member 5	SLFN5			7	7	7	10.4	10.4	10.4	101.05	0	15.77	367860000	39	2.75971	0.357561	0.361716	0.659358	25.2157	25.1328	25.2064	24.8808	24.8448	24.7441
Color [Black]	Q08J23;A0A140T9Y7	Q08J23	tRNA (cytosine(34)-C(5))-methyltransferase	NSUN2			32	32	32	56.6	56.6	56.6	86.47	0	323.31	16525000000	321	1.06958	0.6753	-0.11678	-0.21182	30.4229	30.3439	30.4849	30.5551	30.5742	30.4728
Color [Black]	Q09028;H0YF10;H0YEU5;H0YCT5;H0YDK2;E9PNS6;C9JAJ9;E9PNS2;C9JPP3;E9PIC4	Q09028;H0YF10	Histone-binding protein RBBP4	RBBP4			12	6	6	46.1	35.3	35.3	47.655	0	42.572	1858200000	63	0.807198	0.498714	-0.278967	-0.422776	27.4122	26.886	27.2185	27.5293	27.3769	27.4474
Color [Black]	Q09161;X6R941	Q09161	Nuclear cap-binding protein subunit 1	NCBP1			20	20	20	34.2	34.2	34.2	91.838	0	98.188	3011300000	132	1.07002	0.709968	-0.0971889	-0.179087	27.9282	27.9492	28.0382	28.025	28.1156	28.0666
Color [Black]	Q09666;E9PJZ0;E9PKR9;E9PJC6;E9PLK4;E9PQE3	Q09666	Neuroblast differentiation-associated protein AHNAK	AHNAK			197	197	196	60.8	60.8	60.8	629.09	0	323.31	103770000000	1776	0.0435937	0.984711	-0.00509135	-0.0094311	33.2076	33.1577	33.2525	33.1782	33.2688	33.1861
Color [Black]	Q0JRZ9;H7BXJ4;H0YAE2	Q0JRZ9;H7BXJ4	F-BAR domain only protein 2	FCHO2			7	7	7	11.2	11.2	11.2	88.923	0	9.0785	387550000	20	0.759742	0.572976	0.184775	0.301994	25.3866	25.2708	25.335	25.3588	25.054	25.0253
Color [Black]	Q0PRL4;Q9H0G5;K7ERM9	Q0PRL4;Q9H0G5	Nuclear speckle splicing regulatory protein 1	FOXP2;NSRP1			3	3	3	3.3	3.3	3.3	129.33	0	6.7481	513890000	14	0.501634	0.275919	1.14999	0.765674	25.5086	25.735	25.6604	25.164	25.7735	22.5164
Color [Black]	Q10570;E9PIM1;A0A087X101	Q10570	Cleavage and polyadenylation specificity factor subunit 1	CPSF1			14	14	14	12.8	12.8	12.8	160.88	0	89.737	2464600000	85	0.283286	0.791147	-0.0836468	-0.135133	28.0459	28.0155	27.7537	28.0661	28.1234	27.8767
Color [Black]	Q12768;E7EQI7	Q12768;E7EQI7	WASH complex subunit strumpellin	KIAA0196			5	5	5	4.8	4.8	4.8	134.28	0	15.751	210680000	14	1.5189	0.459151	-0.298348	-0.505039	24.2936	24.2462	24.0071	24.4967	24.4422	24.5031
Color [Black]	Q12769;G3V198;E9PR16;E9PSI3	Q12769;G3V198;E9PR16	Nuclear pore complex protein Nup160	NUP160			30	30	30	29	29	29	162.12	0	314.46	6213100000	177	0.340621	0.826474	-0.0621758	-0.108039	29.1757	29.1593	29.0433	29.311	29.151	29.1028
Color [Black]	Q12774;H0Y895;A5YM69;C9J591	Q12774;H0Y895	Rho guanine nucleotide exchange factor 5	ARHGEF5			39	39	39	34.7	34.7	34.7	176.8	0	122.66	5803200000	215	4.16205	0.149892	0.52712	0.992964	29.496	29.5125	29.4764	28.9555	29.0232	28.9249
Color [Black]	Q12788;J3KNP2;A0A087WYP7	Q12788;J3KNP2	Transducin beta-like protein 3	TBL3			18	18	18	33.9	33.9	33.9	89.034	0	201.09	2460100000	104	1.43209	0.424529	-0.352677	-0.573878	27.3628	27.4374	27.7373	27.8716	27.8561	27.8678
Color [Black]	Q12789;H3BRD0;H3BU37;H3BU55;I3L1Z3	Q12789	General transcription factor 3C polypeptide 1	GTF3C1			53	53	53	31.8	31.8	31.8	238.87	0	267.04	12796000000	358	1.34294	0.574679	-0.166887	-0.299017	30.1306	30.0919	29.9621	30.267	30.2442	30.1742
Color [Black]	Q12792;F8VS81;F8W1Q9	Q12792;F8VS81	Twinfilin-1	TWF1			11	11	10	35.1	35.1	33.1	40.282	0	28.172	1870600000	60	0.882967	0.546824	0.208285	0.341513	27.4882	27.4813	27.3823	27.0521	27.2628	27.4121
Color [Black]	Q12797;E5RHJ2;A0A0A0MSK8;E5RG56;E5RHK2;A0A087WW51;E5RG29;E5RGC5	Q12797;E5RHJ2;A0A0A0MSK8;E5RG56	Aspartyl/asparaginyl beta-hydroxylase	ASPH			4	4	4	8.8	8.8	8.8	85.862	0	101.28	321980000	14	0.445744	0.617818	0.171648	0.257914	24.9706	24.9186	24.7951	24.6694	25.0181	24.4819
Color [Black]	Q12800;F8VWL0;F8VX55;C9JWL3;Q9NZI6;Q9NZI7	Q12800;F8VWL0;F8VX55	Alpha-globin transcription factor CP2	TFCP2			8	8	8	19.9	19.9	19.9	57.255	0	41.934	823680000	33	1.03214	0.625001	0.141228	0.250291	26.4402	26.2782	26.3012	26.2746	26.1414	26.18
Color [Black]	Q12802;H0YMW2;A0A087WTD7;A8MYJ1;A0A087WY36;A0A087X047;H0YLH1;A0A087WX73;H0YK84;REV__Q99543	Q12802;H0YMW2	A-kinase anchor protein 13	AKAP13			69	69	69	38.7	38.7	38.7	307.55	0	323.31	15625000000	488	0.627124	0.875278	0.0413361	0.0780413	30.4384	30.3734	30.378	30.3753	30.3772	30.3132
Color [Black]	Q12816;G8JLB3;F5H1S9;A0A087WY57;K7ERL8;H7BZB8;K7ERV2;D6RBK6	Q12816;G8JLB3;F5H1S9	Trophinin;tRNA pseudouridine synthase	TRO;PUS1			9	8	8	5.2	4.8	4.8	200.26	0	41.223	1098900000	38	0.0454604	0.973375	0.0085481	0.0151489	26.5809	26.4121	26.5446	26.5688	26.5083	26.4349
Color [Black]	Q12824;B5MCL5;C9JTA6;A0A0G2JSE9;A0A0U1RRB8	Q12824;B5MCL5	SWI/SNF-related matrix-associated actin-dependent regulator of chromatin subfamily B member 1	SMARCB1			13	13	2	47.3	47.3	11.2	44.141	0	138.95	4768500000	100	0.98091	0.548811	-0.201919	-0.338517	28.8567	28.7056	28.6132	29.0462	28.8209	28.9142
Color [Black]	Q12830;E7ETD6;F5GXF5;A0A0A0MR81;J3QQK4;F5H176	Q12830;E7ETD6;F5GXF5	Nucleosome-remodeling factor subunit BPTF	BPTF			36	36	33	15.3	15.3	14.2	338.26	0	287.66	7470200000	177	0.518126	0.834449	-0.0568015	-0.103628	29.1394	29.197	29.3005	29.2535	29.2871	29.2667
Color [Black]	Q12873;H7C3H7;H7C0J3;I3L229;H7C2H0	Q12873	Chromodomain-helicase-DNA-binding protein 3	CHD3			26	17	15	17	12.8	11	226.59	0	78.459	1293100000	78	0.0530643	0.951997	-0.0224749	-0.0347998	26.9814	26.8717	26.9217	26.9439	27.1957	26.7027
Color [Black]	Q12874	Q12874	Splicing factor 3A subunit 3	SF3A3			5	5	5	11.8	11.8	11.8	58.848	0	9.3337	266100000	9	0.00894495	0.981076	0.00877317	0.0106637	24.7071	24.9538	24.293	24.5186	25.1397	24.2693
Color [Black]	Q12888;A6NNK5;C9JXV0;H7BZY0;H7C3N7;M0R142;H7C495;H7C151	Q12888;A6NNK5	Tumor suppressor p53-binding protein 1	TP53BP1			74	74	74	53.5	53.5	53.5	213.57	0	323.31	28740000000	592	2.47534	0.475627	-0.265745	-0.489817	30.9777	30.9981	31.0271	31.288	31.323	31.1892
Color [Black]	Q12904;D6R937	Q12904	Aminoacyl tRNA synthase complex-interacting multifunctional protein 1;Endothelial monocyte-activating polypeptide 2	AIMP1			17	17	17	75.3	75.3	75.3	34.352	0	323.31	9997900000	224	0.655978	0.686024	-0.113073	-0.195624	29.7156	29.7855	29.7898	30.015	29.8541	29.761
Color [Black]	Q12905;B4DY09;A0A0A0MRL0;X6R6Z1	Q12905;B4DY09	Interleukin enhancer-binding factor 2	ILF2			20	20	20	62.6	62.6	62.6	43.062	0	239.9	15920000000	215	1.9783	0.449042	-0.29678	-0.524906	30.5303	30.506	30.5034	30.8114	30.9216	30.697
Color [Black]	Q12906;K7EQR9;K7ELV3	Q12906	Interleukin enhancer-binding factor 3	ILF3			30	30	16	48	48	27.6	95.337	0	274.26	16550000000	228	2.62131	0.220073	-0.48756	-0.853435	30.4681	30.3379	30.5826	30.9337	30.9523	30.9653
Color [Black]	Q12933	Q12933	TNF receptor-associated factor 2	TRAF2			6	4	4	13.6	9.8	9.8	55.859	0	4.8334	315630000	10	0.537635	0.316273	-0.878428	-0.719493	22.7131	24.9591	24.7539	25.166	24.9825	24.9128
Color [Black]	Q12965;H0YLE5;O00160;H0YLJ4;H0YNQ8;H0YN00;H0YNB0;M0QXU2	Q12965	Unconventional myosin-Ie	MYO1E			23	23	23	24.6	24.6	24.6	127.06	0	115.02	3477500000	135	2.14198	0.365344	0.360673	0.631248	28.7139	28.5668	28.5843	28.3405	28.2852	28.1574
Color [Black]	Q12986	Q12986	Transcriptional repressor NF-X1	NFX1			13	13	13	17.3	17.3	17.3	124.39	0	117.97	1622000000	97	0.123826	0.954502	-0.01758	-0.0318527	27.199	27.3087	27.2821	27.3496	27.2821	27.2109
Color [Black]	Q13042;Q5T8C6	Q13042;Q5T8C6	Cell division cycle protein 16 homolog	CDC16			9	9	9	17.4	17.4	17.4	71.655	0	79.468	864560000	31	0.823791	0.639766	-0.137601	-0.238315	26.3722	26.3437	26.2504	26.4376	26.5871	26.3543
Color [Black]	Q13045;J3KS54;J3QQQ2;K7EP37;K7EP27;J3QQU5;K7EQZ7;J3QLR6	Q13045	Protein flightless-1 homolog	FLII			23	23	23	25.3	25.3	25.3	144.75	0	106.6	3118100000	117	0.23098	0.86778	0.0482089	0.0828547	28.0574	28.3166	28.2271	28.1092	28.1366	28.2107
Color [Black]	Q13057;K7ES73;K7EN91;K7EQ60;K7ESK6;K7EP09;K7EPT0;K7EPC2	Q13057	Bifunctional coenzyme A synthase;Phosphopantetheine adenylyltransferase;Dephospho-CoA kinase	COASY			9	9	9	23	23	23	62.328	0	58.766	1059800000	47	0.781321	0.569453	-0.184701	-0.303279	26.7261	26.5483	26.5093	26.7824	26.6284	26.9269
Color [Black]	Q13085;A0A0C4DGT1;A0A087WWN5;A0A087X0W4;A0A087WYK6;S4R3S7;A0A087X2F8;A0A087WVR6;A0A087WYS8;A2AB25	Q13085	Acetyl-CoA carboxylase 1;Biotin carboxylase	ACACA			141	141	67	43.9	43.9	24.2	436.46	0	323.31	381320000000	1962	0.492529	0.813371	0.0668093	0.119487	34.7942	34.8572	34.952	34.7265	34.834	34.8425
Color [Black]	Q13111;K7EPA1;K7EJF1	Q13111	Chromatin assembly factor 1 subunit A	CHAF1A			16	16	16	26.3	26.3	26.3	106.92	0	35.711	1613200000	72	0.913602	0.517228	-0.24127	-0.387084	26.6736	26.6928	26.993	27.1009	27.0887	26.8937
Color [Black]	Q13123;E7EQZ7;D6REL4;D6RCQ4;D6RAY9;A0A0C4DGW5	Q13123;E7EQZ7;D6REL4	Protein Red	IK			6	6	6	11.3	11.3	11.3	65.601	0	8.9014	426730000	35	0.585103	0.620185	-0.15766	-0.254197	25.5623	25.1859	25.2987	25.5001	25.5874	25.4324
Color [Black]	Q13129	Q13129	Zinc finger protein Rlf	RLF			13	13	13	8.2	8.2	8.2	217.95	0	35.812	905570000	69	0.504363	0.635803	-0.15298	-0.241803	25.831	26.1602	26.2189	26.1376	26.3258	26.2056
Color [Black]	Q13131;Q96E92	Q13131	5-AMP-activated protein kinase catalytic subunit alpha-1	PRKAA1			13	13	11	16.4	16.4	13.3	118.34	0	46.048	1578000000	71	0.442626	0.835105	0.0573724	0.103251	27.3898	27.2227	27.3037	27.2668	27.1934	27.2839
Color [Black]	Q13136;E9PJZ7;H0YDW2;H0YEF9;H0YD72;A0A1B0GVT3;R4GNF1;E9PPF6;R4GN36;H0YHK3;F8VWR9;H0YIJ4;H0YHJ4;B1APN9;O75335	Q13136;E9PJZ7	Liprin-alpha-1	PPFIA1			16	16	12	19.1	19.1	15.3	135.78	0	77.555	650430000	49	1.01371	0.540435	0.208898	0.350081	25.929	26.0685	25.901	25.646	25.9165	25.7093
Color [Black]	Q13137;D6REB0;D6RJE7;D6RF70	Q13137;D6REB0;D6RJE7;D6RF70	Calcium-binding and coiled-coil domain-containing protein 2	CALCOCO2			4	4	4	11.2	11.2	11.2	52.253	0	5.5722	151890000	12	0.568651	0.618487	0.15984	0.255763	23.9501	23.9971	23.7077	23.6587	23.8976	23.619
Color [Black]	Q13144	Q13144	Translation initiation factor eIF-2B subunit epsilon	EIF2B5			3	3	3	5.7	5.7	5.7	80.379	0	4.723	201380000	14	0.624059	0.797387	0.0729713	0.132051	24.2061	24.2795	24.2847	24.1781	24.2663	24.1069
Color [Black]	Q13148;B1AKP7;A0A087X260;A0A087WYY0;E9PLJ0;A0A087WX29;K7EJM5;K7EN94;A0A087WXQ5;A0A087WV68;A0A087WW61;A0A087WX67;A0A087WXV3;A0A087WZC9;K7EJ99;A0A0A0MSV7;A0A087WYE7;A0A087WTZ4;K7EL26;A0A087WZM1	Q13148;B1AKP7;A0A087X260;A0A087WYY0;E9PLJ0;A0A087WX29;K7EJM5;K7EN94;A0A087WXQ5;A0A087WV68	TAR DNA-binding protein 43	TARDBP;IPO7			9	9	9	37.4	37.4	37.4	44.739	0	284.43	5313700000	106	0.739403	0.699898	-0.10502	-0.185829	28.666	28.819	28.8117	28.864	28.9463	28.8013
Color [Black]	Q13151	Q13151	Heterogeneous nuclear ribonucleoprotein A0	HNRNPA0			12	12	12	50.2	50.2	50.2	30.84	0	323.31	18559000000	134	0.126355	0.953812	-0.0180283	-0.0326436	30.5908	30.4691	30.5892	30.6342	30.5313	30.5378
Color [Black]	Q13162;H7C3T4;A6NJJ0;A6NG45	Q13162;H7C3T4	Peroxiredoxin-4	PRDX4			11	7	7	52.4	41.7	41.7	30.54	0	61.558	1753500000	82	0.781901	0.521464	0.240924	0.375213	27.5657	27.7193	27.3012	27.162	27.2877	27.4138
Color [Black]	Q13177;A0A087X294;O75914;E9PM17;B3KNX7;Q13153;B1AKS5;H7C1X3	Q13177;A0A087X294;O75914	Serine/threonine-protein kinase PAK 2;PAK-2p27;PAK-2p34;Non-specific serine/threonine protein kinase;Serine/threonine-protein kinase PAK 3	PAK2;PAK3			8	8	6	21	21	14.5	58.042	0	18.759	609910000	24	0.0504871	0.960965	-0.0166855	-0.0271965	25.7657	26.1313	25.9889	26.0126	26.0236	25.8997
Color [Black]	Q13185;S4R2Y4;C9JMM0;K7ELA4;H3BSU0	Q13185	Chromobox protein homolog 3	CBX3			6	5	4	52.5	45.9	37.2	20.811	0	54.589	4466700000	60	1.26555	0.442179	-0.341864	-0.545453	28.376	28.2836	28.5654	28.5967	28.9264	28.7276
Color [Black]	Q13188;A0A087WZ06	Q13188	Serine/threonine-protein kinase 3;Serine/threonine-protein kinase 3 36kDa subunit;Serine/threonine-protein kinase 3 20kDa subunit	STK3			3	3	2	7.3	7.3	4.7	56.3	0	6.4309	621140000	19	0.0353742	0.962181	0.0172475	0.0259364	25.7959	25.6167	25.9777	25.7093	26.0277	25.6016
Color [Black]	Q13200;H7C1H2;C9JPC0;F8WBS8;H7C2Q3	Q13200	26S proteasome non-ATPase regulatory subunit 2	PSMD2			28	28	28	39.4	39.4	39.4	100.2	0	124.12	5821200000	203	1.34792	0.712021	-0.0945136	-0.177396	28.9909	29.0871	29.0395	29.0997	29.1575	29.1438
Color [Black]	Q13228;H0Y532;A6PVX1;F8WCR4;F2Z2W8;C9JVL0	Q13228;H0Y532;A6PVX1	Selenium-binding protein 1	SELENBP1			14	14	14	40.7	40.7	40.7	52.39	0	168.72	3456100000	113	1.13831	0.511529	0.238403	0.398338	28.2953	28.2243	28.1948	28.0747	28.1113	27.8132
Color [Black]	Q13237;Q5JSQ8;O15054	Q13237	cGMP-dependent protein kinase 2	PRKG2			9	9	9	8.1	8.1	8.1	147.3	0	171.77	6069000000	99	1.53323	0.501049	-0.252859	-0.438922	29.0756	29.176	29.2936	29.4083	29.518	29.3774
Color [Black]	Q13242;H0YIB4;S4R3G0	Q13242;H0YIB4;S4R3G0	Serine/arginine-rich splicing factor 9	SRSF9			5	5	5	24	24	24	25.542	0	7.3477	683440000	26	2.23307	0.322601	-0.395215	-0.688845	25.9109	25.8674	25.908	26.2272	26.2096	26.4351
Color [Black]	Q13247	Q13247	Serine/arginine-rich splicing factor 6	SRSF6			7	7	4	18.3	18.3	10.2	39.586	0	66.26	2062600000	46	4.11776	0.448907	-0.270014	-0.523061	27.5325	27.494	27.484	27.7684	27.7867	27.7654
Color [Black]	Q13263;M0R0K9;M0R3C0;M0R2I3	Q13263	Transcription intermediary factor 1-beta	TRIM28			21	21	21	43.4	43.4	43.4	88.549	0	201.88	7349500000	172	2.17413	0.305125	-0.409428	-0.706712	29.37	29.2244	29.2175	29.7919	29.6697	29.5785
Color [Black]	Q13283;E5RIZ6;E5RI46;E5RIF8;E5RH42;E5RJU8;E5RH00	Q13283	Ras GTPase-activating protein-binding protein 1	G3BP1			13	12	11	18.5	17.8	16.6	106.78	0	124	2156900000	66	0.953861	0.702148	-0.100671	-0.183238	27.7389	27.7784	27.8992	27.9137	27.9199	27.8849
Color [Black]	Q13315;E9PIN0;E9PIQ5;E9PRG7;Q6P7P1;M0QXY8;A0A087X0E9;H0YDU7	Q13315	Serine-protein kinase ATM	ATM			36	36	36	14.3	14.3	14.3	350.68	0	109.54	2020300000	129	0.44643	0.818956	-0.0652351	-0.115907	27.4627	27.3402	27.3192	27.5174	27.4355	27.3649
Color [Black]	Q13347;Q5TFK1	Q13347	Eukaryotic translation initiation factor 3 subunit I	EIF3I			15	15	15	62.8	62.8	62.8	36.501	0	210.89	6565800000	117	1.34701	0.684171	0.109048	0.202747	29.4739	29.4049	29.4324	29.2639	29.3573	29.3629
Color [Black]	Q13395	Q13395	Probable methyltransferase TARBP1	TARBP1			12	12	12	10.4	10.4	10.4	181.67	0	29.571	882950000	48	0.025993	0.968719	-0.0138919	-0.0204558	26.564	26.0353	26.3019	26.4997	26.1976	26.2456
Color [Black]	Q13409;E7EQL5;E9PGG1;E7EUM4;E7ERR6;E7ERH4;E7ET01;E7ETL8;E7EQU2;E7ESD3;E7EMU4;E7EV09;E7EU01	Q13409;E7EQL5;E9PGG1;E7EUM4;E7ERR6;E7ERH4;E7ET01;E7ETL8;E7EQU2;E7ESD3;E7EMU4;E7EV09	Cytoplasmic dynein 1 intermediate chain 2	DYNC1I2			5	5	5	9.4	9.4	9.4	71.456	0	14.901	378190000	21	0.0311234	0.959733	0.0210648	0.0289335	24.9277	25.3081	25.2958	24.8119	25.1853	25.4712
Color [Black]	Q13415	Q13415	Origin recognition complex subunit 1	ORC1			4	4	4	6.7	6.7	6.7	97.349	0	6.2652	169370000	9	0.950159	0.516694	-0.235259	-0.381996	23.8981	23.817	23.8884	24.1624	23.8846	24.2623
Color [Black]	Q13425;A0A140TA73;J3KT21;H0YCS0;A0A0G2JM75	Q13425;A0A140TA73	Beta-2-syntrophin	SNTB2			7	7	7	16.5	16.5	16.5	57.949	0	64.665	991440000	31	0.846416	0.443771	0.397109	0.553181	26.8797	26.7385	26.7351	26.0061	26.4149	26.741
Color [Black]	Q13428;J3KQ96	Q13428;J3KQ96	Treacle protein	TCOF1			25	25	4	22.2	22.2	3.1	152.1	0	263.28	5930300000	166	0.647143	0.628709	-0.148549	-0.246057	28.5834	28.9082	28.8509	28.9195	28.9806	28.8881
Color [Black]	Q13435;E9PPJ0;H0YCG1;E9PJT3;E9PJ04;H0YEX5	Q13435;E9PPJ0	Splicing factor 3B subunit 2	SF3B2			16	16	16	20.3	20.3	20.3	100.23	0	36.465	2575600000	67	0.00258561	0.997565	-0.000663122	-0.0011359	28.187	27.9963	27.9588	27.9582	28.0869	28.0989
Color [Black]	Q13464;A0A0U1RQV4	Q13464;A0A0U1RQV4	Rho-associated protein kinase 1	ROCK1			16	12	12	13.7	10.9	10.9	158.17	0	19.084	490110000	33	2.03841	0.242336	0.490575	0.812375	25.8621	25.6193	25.8009	25.1223	25.3502	25.3379
Color [Black]	Q13472	Q13472	DNA topoisomerase 3-alpha	TOP3A			5	5	5	5.2	5.2	5.2	112.37	0	7.0639	332470000	18	0.193813	0.804545	0.0838483	0.125901	25.0924	24.7955	24.8354	25.0956	24.7241	24.652
Color [Black]	Q13492;E9PI56;E9PKP6;E9PLJ8;H0YCY1;E9PK13;E5RFU0;E5RHK9;E5RFC6;E5RK51;E5RIJ5;E5RGY9;O60641;E9PJT1	Q13492	Phosphatidylinositol-binding clathrin assembly protein	PICALM			18	18	11	37.7	37.7	25.6	70.754	0	323.31	8543700000	141	1.14108	0.568992	0.174005	0.304356	29.5791	29.5774	29.7014	29.5624	29.3969	29.3768
Color [Black]	Q13501;E7EMC7;E9PFW8;E3W990;C9JRJ8;D6RBF1;C9J6J8	Q13501;E7EMC7	Sequestosome-1	SQSTM1			19	19	19	71.4	71.4	71.4	47.687	0	323.31	13541000000	236	0.865913	0.616155	-0.152175	-0.261581	29.7607	29.7259	29.8955	30.0464	29.9632	29.829
Color [Black]	Q13523;H0YDJ3	Q13523;H0YDJ3	Serine/threonine-protein kinase PRP4 homolog	PRPF4B			12	12	12	13.6	13.6	13.6	116.99	0	35.14	1730000000	64	0.162241	0.78612	0.101777	0.13832	27.3372	26.91	27.1414	27.4238	26.7711	26.8883
Color [Black]	Q13535;D6RIG7;D6RFJ6	Q13535	Serine/threonine-protein kinase ATR	ATR			21	21	21	10.1	10.1	10.1	301.36	0	29.464	1634600000	48	0.562524	0.674324	-0.128529	-0.213708	26.9343	27.1919	26.9171	27.1399	27.229	27.0598
Color [Black]	Q13546	Q13546	Receptor-interacting serine/threonine-protein kinase 1	RIPK1			10	10	10	19.8	19.8	19.8	75.93	0	54.249	792880000	37	0.507828	0.542142	0.246417	0.345881	26.5438	26.0321	26.3426	25.7695	26.2805	26.1293
Color [Black]	Q13547;Q5TEE2	Q13547;Q5TEE2	Histone deacetylase 1	HDAC1			13	13	9	36.3	36.3	27	55.102	0	69.299	6643400000	113	0.35775	0.683112	-0.133386	-0.203554	29.1426	29.1393	29.1861	28.9826	29.4102	29.4754
Color [Black]	Q13561;H0YI98;F8W1I6;F8VW18;H0YHL1;F8VX93;F8VRV7	Q13561;H0YI98;F8W1I6;F8VW18	Dynactin subunit 2	DCTN2			8	8	8	25.4	25.4	25.4	44.23	0	25.729	1120900000	42	0.465911	0.6039	0.182805	0.27296	26.9922	27.0758	26.9261	27.0194	26.9356	26.4906
Color [Black]	Q13564;J3QRA5;J3KRK3;H3BMR3	Q13564	NEDD8-activating enzyme E1 regulatory subunit	NAE1			6	6	6	15.5	15.5	15.5	60.246	0	17.698	591900000	33	0.115307	0.8253	-0.0860939	-0.111629	25.8459	25.5907	25.7535	25.8339	25.3558	26.2587
Color [Black]	Q13572;G3V588;G3V3C0	Q13572	Inositol-tetrakisphosphate 1-kinase	ITPK1			61	61	49	26.3	26.3	21.5	358.17	0	235.97	8786800000	369	1.24187	0.555323	-0.189439	-0.331401	29.3857	29.374	29.5796	29.6835	29.593	29.6311
Color [Black]	Q13573;G3V4X8;G3V3A4	Q13573;G3V4X8;G3V3A4	SNW domain-containing protein 1	SNW1			9	9	8	22.8	22.8	18.1	61.494	0	34.176	1288900000	39	0.877538	0.414286	-0.422661	-0.583567	26.7165	26.2788	26.9512	26.8584	27.1982	27.1579
Color [Black]	Q13595	Q13595	Transformer-2 protein homolog alpha	TRA2A			4	4	4	19.5	19.5	19.5	32.688	0	8.2947	583350000	19	0.915689	0.497152	-0.270825	-0.424417	25.3788	25.7441	25.717	25.884	26.0099	25.7585
Color [Black]	Q13596;H0YK42;H0YK43	Q13596;H0YK42	Sorting nexin-1	SNX1			10	8	8	22.2	18.2	18.2	59.069	0	17.351	405960000	31	0.232588	0.693444	-0.139443	-0.189636	24.5367	25.3399	24.9982	25.167	25.066	25.0601
Color [Black]	Q13610	Q13610	Periodic tryptophan protein 1 homolog	PWP1			59	59	21	33.8	33.8	12	246.91	0	323.31	1060200000000	1482	0.82683	0.625704	0.145271	0.249851	36.3683	36.2354	36.3807	36.0867	36.1504	36.3114
Color [Black]	Q13615;B4DGU6;C9JLU3	Q13615;B4DGU6	Myotubularin-related protein 3	MTMR3;KCNK2			15	15	13	19.4	19.4	18.1	133.62	0	23.8	737230000	24	0.415074	0.607981	0.183442	0.266615	26.2629	25.9385	26.1847	26.1768	26.0224	25.6366
Color [Black]	Q13616;A0A0C4DGX4	Q13616;A0A0C4DGX4	Cullin-1	CUL1			20	20	20	30.5	30.5	30.5	89.677	0	57.274	1536900000	66	0.264309	0.835859	-0.0606162	-0.102469	27.1835	27.0569	26.9606	27.2491	27.1067	27.0271
Color [Black]	Q13619;A0A0A0MR50;A0A087WWN2	Q13619;A0A0A0MR50	Cullin-4A	CUL4A			21	21	14	33.1	33.1	23.3	87.679	0	323.31	4155700000	142	0.168801	0.894699	0.0397377	0.06748	28.5523	28.5567	28.6333	28.7046	28.4199	28.4987
Color [Black]	Q13625;H7C5L8;Q96KQ4	Q13625	Apoptosis-stimulating of p53 protein 2	TP53BP2			12	12	12	16.2	16.2	16.2	125.61	0	53.17	1027100000	69	0.870169	0.622523	0.146102	0.252713	26.7909	26.8982	26.6784	26.6292	26.7281	26.5719
Color [Black]	Q13627;Q9Y463;E7EMI5;M0R2X3;M0R131	Q13627	Dual specificity tyrosine-phosphorylation-regulated kinase 1A	DYRK1A			7	7	7	11.1	11.1	11.1	85.583	0	9.6977	560460000	26	0.395838	0.747181	-0.09478	-0.157655	25.5546	25.7378	25.4318	25.6854	25.7442	25.579
Color [Black]	Q13637;P57729	Q13637	Ras-related protein Rab-32	RAB32			4	4	3	24.4	24.4	19.6	24.997	0	5.9898	284380000	9	0.329976	0.517894	-0.37255	-0.386131	23.4409	24.622	24.8258	24.6195	24.9888	24.398
Color [Black]	Q13643	Q13643	Four and a half LIM domains protein 3	FHL3			5	5	5	20.7	20.7	20.7	31.192	0	7.0979	308780000	17	0.0428753	0.953663	0.0212517	0.0317667	24.637	24.9589	24.9883	24.9276	25.0012	24.5916
Color [Black]	Q13829;K7EM01;J3QSD4;J3QS43	Q13829	BTB/POZ domain-containing adapter for CUL3-mediated RhoA degradation protein 2	TNFAIP1			11	8	8	36.1	28.5	28.5	36.204	0	138.91	1606900000	60	0.88109	0.18308	-0.910817	-0.927998	25.2256	25.9435	26.8671	26.838	27.079	26.8517
Color [Black]	Q13901;E9PLH9;F5GZY6	Q13901;E9PLH9;F5GZY6	Nuclear nucleic acid-binding protein C1D	C1D;TSTA3;ORAOV1			3	3	3	8.7	8.7	8.7	58.784	0	95.281	3340500000	39	0.0181371	0.969687	0.013464	0.0180306	28.3187	28.0702	28.0067	28.5177	28.1081	27.7294
Color [Black]	Q13907;C9JKM8;C9JD53;Q9BXS1	Q13907	Isopentenyl-diphosphate Delta-isomerase 1	IDI1			6	6	6	34.4	34.4	34.4	26.319	0	11.056	544020000	26	0.392051	0.619405	0.17651	0.255814	25.6142	26.0289	25.5562	25.5788	25.7492	25.3418
Color [Black]	Q14008;H0YDX5;E9PQH5;H0YCF6;H0YEK7	Q14008	Cytoskeleton-associated protein 5	CKAP5			35	35	34	21.2	21.2	20.8	225.49	0	72.548	4131200000	146	0.22737	0.826623	-0.0664374	-0.108142	28.4822	28.6862	28.4329	28.762	28.559	28.4797
Color [Black]	Q14019;H3BT58	Q14019;H3BT58	Coactosin-like protein	COTL1			10	10	10	74.6	74.6	74.6	15.945	0	96.617	5776300000	88	1.1852	0.599937	0.155602	0.277009	29.112	29.1638	29.1439	28.8648	29.038	29.0501
Color [Black]	Q14103;H0Y8G5;H0YA96;D6RAF8;D6RF44;D6RBQ9;D6RD83	Q14103;H0Y8G5;H0YA96;D6RAF8;D6RF44;D6RBQ9;D6RD83	Heterogeneous nuclear ribonucleoprotein D0	HNRNPD			13	13	12	35.5	35.5	33.2	38.434	0	108.83	9954100000	92	0.507284	0.717509	-0.102278	-0.173867	29.6782	29.6969	29.9057	29.7729	29.8701	29.9446
Color [Black]	Q14116	Q14116	Interleukin-18	IL18			2	2	2	8.8	8.8	8.8	22.326	0.0072289	1.9702	349890000	11	0.18637	0.668459	-0.195435	-0.217039	24.7112	25.2404	24.7964	24.3832	25.5268	25.4244
Color [Black]	Q14118	Q14118	Dystroglycan;Alpha-dystroglycan;Beta-dystroglycan	DAG1			2	2	2	1.3	1.3	1.3	97.44	0.0009542	3.66	41339000	4	0.0523073	0.892031	0.0658162	0.0705474	23.4179	23.3214	23.4457	23.4423	22.5321	24.0132
Color [Black]	Q14126;J3KSI6	Q14126	Desmoglein-2	DSG2			22	22	22	29.4	29.4	29.4	122.29	0	102.48	4507400000	135	1.39067	0.362694	0.406981	0.639406	28.9077	29.1444	28.7546	28.4496	28.4556	28.6805
Color [Black]	Q14134;E9PRL4;E9PI31;E9PLI4;E9PJ94	Q14134	Tripartite motif-containing protein 29	TRIM29			5	5	5	10	10	10	65.834	0	9.4429	384880000	19	0.272795	0.695242	0.130278	0.188407	25.3827	25.2675	25.6038	25.5638	24.9961	25.3032
Color [Black]	Q14137;A0A075B729	Q14137	Ribosome biogenesis protein BOP1	BOP1			17	17	17	35.7	35.7	35.7	83.629	0	74.377	2185600000	94	5.06463	0.087234	-0.620441	-1.18968	27.0492	27.0893	27.1018	27.6988	27.7265	27.6763
Color [Black]	Q14145;K7ESE0;K7EJ49;K7EJD8;K7EQX2;K7EPZ3	Q14145	Kelch-like ECH-associated protein 1	KEAP1			24	24	24	56.9	56.9	56.9	69.666	0	112.65	3661100000	180	0.308301	0.836955	0.0586821	0.101594	28.3502	28.1657	28.1749	28.1559	28.2636	28.0953
Color [Black]	Q14146;Q5VYD0	Q14146	Unhealthy ribosome biogenesis protein 2 homolog	URB2			16	16	16	13.5	13.5	13.5	170.54	0	72.68	1110500000	44	0.194326	0.8188	0.074817	0.115501	26.8614	26.4175	26.5671	26.678	26.4897	26.4538
Color [Black]	Q14149	Q14149	MORC family CW-type zinc finger protein 3	MORC3			10	10	10	13.7	13.7	13.7	107.11	0	24.193	759390000	60	0.54362	0.515886	-0.279743	-0.384585	26.2538	25.8882	25.5721	26.3269	26.2667	25.9598
Color [Black]	Q14151;K7EQU4;K7ERX3	Q14151	Scaffold attachment factor B2	SAFB2			22	22	13	27.6	27.6	16.6	107.47	0	64.492	6111300000	136	2.35949	0.482431	-0.258225	-0.474283	28.8178	28.7618	28.8611	29.1045	29.1069	29.004
Color [Black]	Q14152	Q14152	Eukaryotic translation initiation factor 3 subunit A	EIF3A			42	42	42	31.8	31.8	31.8	166.57	0	323.31	12803000000	318	1.31569	0.629931	-0.134338	-0.245225	30.3525	30.2336	30.2387	30.4513	30.4201	30.3564
Color [Black]	Q14157;F8W726;Q5VU77;Q5VU78;Q5VU79;Q5VU81;Q5VU80;H0Y5H6	Q14157;F8W726;Q5VU77	Ubiquitin-associated protein 2-like	UBAP2L			19	19	17	29.3	29.3	26	114.53	0	323.31	9929300000	185	0.039926	0.973909	0.00875409	0.0152368	30.1802	30.035	30.1041	30.1403	30.1765	29.9762
Color [Black]	Q14161;F8VXI9;R4GNG3;F8WAK2;F8W822	Q14161;F8VXI9;R4GNG3;F8WAK2;F8W822	ARF GTPase-activating protein GIT2	GIT2			7	4	4	11.1	6.9	6.9	84.542	0	22.882	167110000	14	0.646961	0.493453	0.340041	0.461085	24.5917	24.271	24.0836	24.2677	24.0269	23.6316
Color [Black]	Q14166;V9GY16	Q14166	Tubulin--tyrosine ligase-like protein 12	TTLL12			20	20	20	46.9	46.9	46.9	74.403	0	55.897	3225700000	95	0.171454	0.909647	0.032966	0.0575602	28.3516	28.2266	28.2942	28.2617	28.1466	28.3652
Color [Black]	Q14191	Q14191	Werner syndrome ATP-dependent helicase	WRN			8	8	8	7.7	7.7	7.7	162.46	0	11.924	336190000	17	0.162633	0.807692	0.0854575	0.122507	25.0558	24.5525	25.0855	24.9869	24.6576	24.7928
Color [Black]	Q14204;H0YJ21	Q14204	Cytoplasmic dynein 1 heavy chain 1	DYNC1H1			158	158	158	43	43	43	532.4	0	323.31	40748000000	1009	0.868111	0.873037	-0.0411828	-0.0788834	31.9455	31.8969	31.9573	31.9885	31.9843	31.9504
Color [Black]	Q14207;H0YET3	Q14207	Protein NPAT	NPAT			7	7	7	7.4	7.4	7.4	154.29	0	15.874	376640000	15	0.0020332	0.996776	-0.0012792	-0.00181341	25.245	24.6769	24.6081	24.8169	24.9202	24.7968
Color [Black]	Q14232;F5H0D0;H0YGG4	Q14232;F5H0D0	Translation initiation factor eIF-2B subunit alpha	EIF2B1			5	5	5	16.1	16.1	16.1	33.712	0	15.185	416180000	28	0.423243	0.604866	0.18751	0.272137	25.1627	25.5795	25.1	24.9143	25.0591	25.3062
Color [Black]	Q14240;E7EQG2;J3KSN7	Q14240;E7EQG2	Eukaryotic initiation factor 4A-II;Eukaryotic initiation factor 4A-II, N-terminally processed	EIF4A2			17	5	5	26.6	9.7	9.7	70.811	0	10.249	545760000	21	0.0741597	0.907912	-0.0426744	-0.0607882	26.0306	25.3709	25.7812	25.8917	25.6897	25.7293
Color [Black]	Q14247;H0YCD9;H0YEV2	Q14247	Src substrate cortactin	CTTN			29	29	29	54.5	54.5	54.5	61.585	0	253.77	15901000000	232	1.86889	0.469024	0.282195	0.497752	30.8894	30.9242	30.9326	30.5023	30.6907	30.7066
Color [Black]	Q14258	Q14258	E3 ubiquitin/ISG15 ligase TRIM25	TRIM25			22	22	22	39.8	39.8	39.8	70.973	0	119.78	6333000000	176	0.654228	0.836298	0.0551542	0.10249	29.1212	29.1772	29.2396	29.1547	29.1215	29.0963
Color [Black]	Q14289;M0QYK4;A2A3C4;H7BYL7;C9J610;H0YC62	Q14289	Protein-tyrosine kinase 2-beta	PTK2B			12	12	4	4.9	4.9	1.7	374.67	0	36.435	1652400000	73	1.30967	0.449821	0.32778	0.531045	26.8468	26.9827	26.6626	26.5764	26.5728	26.3596
Color [Black]	Q14344	Q14344	Guanine nucleotide-binding protein subunit alpha-13	GNA13			5	5	5	17.2	17.2	17.2	44.049	0	23.002	276390000	18	1.69422	0.360647	0.39315	0.649535	25.1295	24.9129	24.9715	24.7701	24.4895	24.5749
Color [Black]	Q14444;G3V153;E9PLA9	Q14444;G3V153;E9PLA9	Caprin-1	CAPRIN1			17	17	17	28.8	28.8	28.8	78.365	0	105	16630000000	154	0.684593	0.658935	-0.130644	-0.222639	30.7877	30.7952	30.6244	30.7462	30.976	30.8772
Color [Black]	Q14498;H0Y4X3;A0A0U1RQH7;G3XAC6;A0A0U1RQW2;Q5QP23;Q86U06;Q5QP22	Q14498;H0Y4X3;A0A0U1RQH7;G3XAC6	RNA-binding protein 39	RBM39			13	11	11	33	27.5	27.5	59.379	0	150.88	2951400000	104	0.7381	0.786226	0.0754846	0.138024	28.1155	28.0025	28.0485	28.0118	28.0151	27.913
Color [Black]	Q14566	Q14566	DNA replication licensing factor MCM6	MCM6			22	22	22	36.7	36.7	36.7	92.888	0	203.56	4483800000	160	1.00122	0.72154	-0.0931454	-0.171336	28.6747	28.681	28.636	28.8055	28.6748	28.7908
Color [Black]	Q14596;B7Z5R6	Q14596;B7Z5R6	Next to BRCA1 gene 1 protein	NBR1			12	12	12	23.5	23.5	23.5	107.41	0	122.28	1342700000	74	0.766851	0.499564	-0.299257	-0.44032	26.5232	26.3005	26.8368	26.6926	27.0035	26.8622
Color [Black]	Q14669;H7C2Y1;G5E9G6;H7C1L9	Q14669	E3 ubiquitin-protein ligase TRIP12	TRIP12			15	15	13	9.6	9.6	8.4	220.43	0	27.295	687660000	47	0.225633	0.751324	-0.105988	-0.155031	25.5428	26.0147	25.5899	26.0335	25.7148	25.7171
Color [Black]	Q14674;H3BRX7	Q14674	Separin	ESPL1			7	7	7	4.2	4.2	4.2	233.17	0	8.6383	178760000	14	0.36761	0.449365	0.655007	0.526113	24.4108	23.8928	23.7325	21.9278	24.1568	23.9866
Color [Black]	Q14676;A2AB05;H0Y6Z8;C9JF79;C9J6Z1	Q14676	Mediator of DNA damage checkpoint protein 1	MDC1			32	32	31	21.1	21.1	20.7	270.75	0	143.21	2920100000	174	0.311965	0.908017	0.0325737	0.0600273	28.0669	27.9329	27.9839	27.941	27.996	27.9491
Color [Black]	Q14677;H0YD52	Q14677	Clathrin interactor 1	CLINT1			9	9	9	19.4	19.4	19.4	68.259	0	17.259	676230000	38	0.191703	0.741612	0.118858	0.161149	26.1866	26.0491	26.0192	26.3555	25.9897	25.5531
Color [Black]	Q14678;Q5W0W3;Q5W0W2	Q14678	KN motif and ankyrin repeat domain-containing protein 1	KANK1			24	24	23	27.4	27.4	26.2	147.29	0	112.35	4023200000	151	0.223	0.853468	0.0543582	0.0913335	28.6485	28.5409	28.5125	28.6013	28.5959	28.3416
Color [Black]	Q14683;G8JLG1;H0Y7K8;V9GYN9	Q14683;G8JLG1	Structural maintenance of chromosomes protein 1A;Structural maintenance of chromosomes protein	SMC1A			37	37	31	32.5	32.5	26	143.23	0	109.24	6974200000	208	1.2255	0.567169	-0.173271	-0.305905	29.2509	29.2117	29.3149	29.4758	29.3153	29.5062
Color [Black]	Q14684	Q14684	Ribosomal RNA processing protein 1 homolog B	RRP1B			15	15	15	26.5	26.5	26.5	84.427	0	95.074	1951600000	133	0.303743	0.86531	-0.0477975	-0.0847422	27.3231	27.3431	27.2373	27.3614	27.4377	27.2477
Color [Black]	Q14690	Q14690	Protein RRP5 homolog	PDCD11			23	23	23	16.1	16.1	16.1	208.7	0	37.947	1328800000	79	1.32452	0.313075	-0.461561	-0.696041	26.4966	26.3603	26.7199	27.1742	27.0374	26.75
Color [Black]	Q14692	Q14692	Ribosome biogenesis protein BMS1 homolog	BMS1			13	13	13	13.8	13.8	13.8	145.81	0	59.373	1008500000	68	1.47193	0.307789	-0.455923	-0.708338	25.7959	26.1106	26.2471	26.5962	26.4134	26.5118
Color [Black]	Q14694;H3BQP1;H3BQC6;H3BNS8;H3BVF1	Q14694	Ubiquitin carboxyl-terminal hydrolase 10	USP10			16	16	12	32.3	32.3	24.2	87.133	0	68.68	3764900000	128	0.827932	0.600626	-0.165014	-0.278559	28.4453	28.2852	28.5193	28.6994	28.4931	28.5523
Color [Black]	Q14697;F5H6X6	Q14697;F5H6X6	Neutral alpha-glucosidase AB	GANAB			25	25	6	32.7	32.7	8.9	106.87	0	149.36	3680300000	148	1.12947	0.556619	0.188068	0.325205	28.3403	28.2524	28.5159	28.2027	28.1632	28.1785
Color [Black]	Q14739;C9JXK0;C9JES9	Q14739;C9JXK0	Lamin-B receptor	LBR			9	9	9	16.4	16.4	16.4	70.702	0	82.139	1963600000	55	0.161255	0.901293	0.0376892	0.0641194	27.5368	27.4011	27.494	27.2895	27.4772	27.5522
Color [Black]	Q14764;H3BQK6;H3BRL2;H3BUK7;H3BNF6;H3BP76;I3L155	Q14764	Major vault protein	MVP			22	22	21	35.4	35.4	33.4	99.326	0	61.758	2932400000	89	1.01119	0.359113	-0.468538	-0.653069	27.4144	27.1522	27.8544	28.0471	27.9773	27.8022
Color [Black]	Q14789;E7EU81;H0Y867;H7C5I7	Q14789;E7EU81	Golgin subfamily B member 1	GOLGB1			123	123	123	46.1	46.1	46.1	376.01	0	323.31	21134000000	750	1.52408	0.485213	-0.277422	-0.474995	30.6767	30.6079	30.881	30.9828	31.0362	30.9789
Color [Black]	Q14807;H3BRB3;H3BTH5;H3BQB9	Q14807;H3BRB3;H3BTH5	Kinesin-like protein KIF22;Kinesin-like protein	KIF22			8	8	8	17.1	17.1	17.1	73.261	0	27.911	472730000	36	1.46484	0.510617	-0.224169	-0.392583	25.3808	25.2401	25.1605	25.4447	25.4661	25.5431
Color [Black]	Q14847;C9J9W2;F6S2S5;K7ESD6	Q14847;C9J9W2	LIM and SH3 domain protein 1	LASP1			11	11	11	32.2	32.2	32.2	29.717	0	75.872	7380300000	101	0.71743	0.51583	0.25688	0.387044	29.6821	29.8174	30.0901	29.415	29.8008	29.6031
Color [Black]	Q14865	Q14865	AT-rich interactive domain-containing protein 5B	ARID5B			7	7	7	8.7	8.7	8.7	132.37	0	12.895	508310000	31	0.0363921	0.969856	-0.0110143	-0.0182803	25.4427	25.4334	25.6645	25.4234	25.493	25.6572
Color [Black]	Q14914;F2Z3J9;Q5JVP2;F6XGT7	Q14914	Prostaglandin reductase 1	PTGR1			12	12	8	28.1	28.1	16.2	63.753	0	25.785	861590000	52	0.251666	0.711624	0.123093	0.177373	25.9059	26.5731	26.2128	26.089	26.15	26.0837
Color [Black]	Q14966;A0A096LPH6;C9JWN0;A0A096LPK8;A0A096LNS4;A0A096LPI0;A0A096LPB4	Q14966	Zinc finger protein 638	ZNF638			37	37	37	27.9	27.9	27.9	220.62	0	312.62	5996900000	238	0.114119	0.893062	0.044042	0.0688076	29.224	28.9489	28.7914	29.0623	28.9061	28.8638
Color [Black]	Q14974;J3KTM9;J3QR48;J3QKQ5;J3KS06;J3QRG4	Q14974;J3KTM9	Importin subunit beta-1	KPNB1			24	24	24	36.6	36.6	36.6	97.169	0	323.31	11193000000	215	1.16304	0.647447	-0.127885	-0.231799	30.0677	30.0401	29.9589	30.2133	30.1613	30.0757
Color [Black]	Q14990;Q5VZ88;D6RBM6;D6RHE6;A0A0J9YY46;J3QS66;F8WBX2	Q14990	Outer dense fiber protein 1	ODF1			18	18	15	21	21	18	134.29	0	103.93	3472900000	96	0.185404	0.826977	0.071942	0.111006	28.1654	27.9652	28.4722	28.102	28.1381	28.1469
Color [Black]	Q14C86;F8W9S7;C9IZ08;B4DGD8;H0Y7I9;B0QZ65;H0Y4E7;A0A0A0MQV8;C9IZX9	Q14C86;F8W9S7;C9IZ08	GTPase-activating protein and VPS9 domain-containing protein 1	GAPVD1			33	33	33	27.4	27.4	27.4	164.98	0	152.35	5813600000	187	0.171435	0.907653	0.034558	0.0599714	29.2853	29.0705	29.095	29.1851	29.0809	29.0812
Color [Black]	Q15003;E9PHA2;C9J470;C9JZP1;H7C415	Q15003;E9PHA2;C9J470	Condensin complex subunit 2	NCAPH			20	20	20	34	34	34	82.562	0	128.03	5415200000	113	1.09231	0.628227	-0.137443	-0.245802	28.979	28.8057	28.7999	28.9903	29.0125	28.9942
Color [Black]	Q15007;A0A087X1R4	Q15007	Pre-mRNA-splicing regulator WTAP	WTAP			5	5	5	17.9	17.9	17.9	44.243	0	31.468	311950000	27	0.283048	0.699923	-0.12604	-0.185507	24.8678	24.8592	24.4326	25.0433	24.8211	24.6733
Color [Black]	Q15008;C9J0E9;C9J7B7;H7C531	Q15008	26S proteasome non-ATPase regulatory subunit 6	PSMD6			12	12	12	27.5	27.5	27.5	45.531	0	27.665	1083700000	44	1.06166	0.556905	-0.186612	-0.320308	26.6497	26.5901	26.4383	26.8171	26.7796	26.6411
Color [Black]	Q15018	Q15018	BRISC complex subunit Abro1	FAM175B			6	6	6	15.4	15.4	15.4	46.9	0	9.0733	378480000	16	0.627283	0.555433	-0.217695	-0.331743	24.8701	25.1484	25.1151	25.4756	25.282	25.0291
Color [Black]	Q15019;B5MCX3;C9J2Q4;C9J938;C9JB25;C9IY94;H7C310;C9IZU3;H7C2Y0;C9JQJ4;B5MD47;C9JZI2;A0A1B0GXJ2;C9JFT1;F8WB65;C9JT15;C9JSE7	Q15019;B5MCX3;C9J2Q4;C9J938;C9JB25	Septin-2	2020-09-02			13	13	13	48.2	48.2	48.2	41.487	0	223.46	7862400000	118	0.951902	0.558692	0.186575	0.315304	29.6941	29.6668	29.4504	29.4809	29.3192	29.4515
Color [Black]	Q15020;F8VVK9;F8VZM2;F8W667;H0YHU8	Q15020	Squamous cell carcinoma antigen recognized by T-cells 3	SART3			21	21	4	28.2	28.2	6.2	109.93	0	87.662	3117400000	99	0.536164	0.656714	-0.138959	-0.226203	28.164	27.9845	28.2482	28.4368	28.2108	28.166
Color [Black]	Q15021;E7EN77;F5GZK7;F5H431;REV__Q02790	Q15021;E7EN77	Condensin complex subunit 1	NCAPD2			40	40	40	37.7	37.7	37.7	157.18	0	238.81	10243000000	362	0.288205	0.969549	-0.0110626	-0.0214597	29.7616	29.7313	29.7848	29.7707	29.7714	29.7689
Color [Black]	Q15029;K7EP67;K7EJ74;K7EIT3;K7EIV5	Q15029	116 kDa U5 small nuclear ribonucleoprotein component	EFTUD2			36	35	35	52.6	51.5	51.5	109.43	0	323.31	10822000000	249	2.19902	0.220036	-0.50787	-0.850915	29.6701	29.6436	29.9368	30.304	30.2511	30.2189
Color [Black]	Q15032;H7C207;H7C1X4	Q15032;H7C207	R3H domain-containing protein 1	R3HDM1			6	6	6	7.2	7.2	7.2	120.69	0	6.5893	269860000	16	0.690498	0.311719	-0.669922	-0.711396	23.9197	24.5803	24.7866	25.274	25.6088	24.4135
Color [Black]	Q15042	Q15042	Rab3 GTPase-activating protein catalytic subunit	RAB3GAP1			15	15	15	24.5	24.5	24.5	110.52	0	63.966	1031900000	43	0.0309778	0.961348	-0.0194836	-0.027369	26.8067	26.2427	26.7343	26.7975	26.6459	26.3987
Color [Black]	Q15046;K7ELM7;D6RGF2;G3V302	Q15046	Lysine--tRNA ligase	KARS			20	20	11	10.5	10.5	6	249.1	0	93.583	3129900000	118	0.347146	0.73044	0.10388	0.166449	28.2924	28.1893	28.2313	28.2609	28.2474	27.8931
Color [Black]	Q15047;E9PRF4;E9PQM8;X6RHV1;B0QZE6;E9PS59;X6R732;E9PAP1	Q15047;E9PRF4;E9PQM8	Histone-lysine N-methyltransferase SETDB1	SETDB1			16	16	16	17.1	17.1	17.1	143.16	0	26.285	1011600000	60	0.761199	0.608781	-0.158513	-0.266056	26.5103	26.2576	26.4764	26.6321	26.4657	26.622
Color [Black]	Q15058	Q15058	Kinesin-like protein KIF14	KIF14			38	38	38	27.9	27.9	27.9	186.49	0	95.55	4226700000	187	1.64973	0.492599	0.265788	0.463475	28.805	28.6127	28.7479	28.5469	28.4264	28.3949
Color [Black]	Q15061;C9IZK7;C9JEE7	Q15061	WD repeat-containing protein 43	WDR43			13	13	13	26.6	26.6	26.6	74.89	0	25.842	1208300000	46	2.12408	0.0520909	-0.841046	-1.25836	26.1888	25.9044	26.1471	27.1536	26.6603	26.9495
Color [Black]	Q15075	Q15075	Early endosome antigen 1	EEA1			15	15	15	14.5	14.5	14.5	162.46	0	176	1021200000	71	0.0358809	0.979506	-0.00668971	-0.0118796	26.5963	26.5398	26.5556	26.6364	26.4491	26.6263
Color [Black]	Q15084	Q15084	Protein disulfide-isomerase A6	PDIA6			11	11	11	17.8	17.8	17.8	106.14	0	77.063	3831000000	85	1.49798	0.475838	0.283735	0.482822	28.8154	28.6626	28.5911	28.5064	28.3072	28.4044
Color [Black]	Q15149;H0YDN1;E9PKG0;E9PQ28	Q15149	Plectin	PLEC			302	302	261	64.5	64.5	54.4	531.78	0	323.31	373190000000	3146	0.501924	0.566197	0.209324	0.306799	34.9546	35.4056	35.086	34.9421	34.7238	35.1523
Color [Black]	Q15181;Q5SQT6	Q15181;Q5SQT6	Inorganic pyrophosphatase	PPA1			17	17	17	78.5	78.5	78.5	32.66	0	283.7	11212000000	163	0.43567	0.952329	-0.0182616	-0.0352569	29.9453	29.905	29.941	29.9362	29.9359	29.9739
Color [Black]	Q15208	Q15208	Serine/threonine-protein kinase 38	STK38			3	3	3	7.3	7.3	7.3	54.19	0.00064558	3.8153	179070000	13	0.637199	0.661264	0.131524	0.22176	24.0721	24.0589	24.1094	23.8347	24.1304	23.8807
Color [Black]	Q15233;H7C367;C9JYS8;C9IZL7	Q15233;H7C367;C9JYS8	Non-POU domain-containing octamer-binding protein	NONO			22	20	17	41.6	39.5	32.7	54.231	0	323.31	22265000000	181	0.166802	0.805614	-0.0860621	-0.123912	30.7111	30.9603	30.8259	30.5584	31.1254	31.0717
Color [Black]	Q15262;Q5TG12;E9PGC5;H0Y6V4;A0A0G2JQF6;H0Y6P5	Q15262;Q5TG12;E9PGC5	Receptor-type tyrosine-protein phosphatase kappa;Protein-tyrosine-phosphatase	PTPRK			5	5	5	4.6	4.6	4.6	162.1	0	8.3252	231190000	28	2.04158	0.42482	0.322182	0.567144	24.6808	24.676	24.651	24.3124	24.4773	24.2515
Color [Black]	Q15276;I3L2B8;K7ENJ9;I3L456	Q15276	Rab GTPase-binding effector protein 1	RABEP1			9	9	9	13.5	13.5	13.5	99.289	0	48.204	1248200000	24	1.26778	0.545921	-0.19584	-0.342091	27.0083	26.9181	26.951	27.2859	27.1183	27.0607
Color [Black]	Q15291	Q15291	Retinoblastoma-binding protein 5	RBBP5			12	12	12	30.5	30.5	30.5	59.152	0	25.527	1612500000	66	0.226057	0.813006	-0.0755634	-0.119805	27.1672	27.2595	26.8465	27.2168	27.0927	27.1904
Color [Black]	Q15293;E9PP27	Q15293	Reticulocalbin-1	RCN1			11	11	11	41.1	41.1	41.1	38.89	0	33.805	1450200000	44	0.627063	0.522914	0.251481	0.369545	27.0603	26.7647	27.0667	26.4648	26.6879	26.9846
Color [Black]	Q15311	Q15311	RalA-binding protein 1	RALBP1			3	3	3	7	7	7	76.063	0	7.128	263470000	13	0.867679	0.300263	0.626666	0.749582	25.2699	25.5025	24.4958	24.25	24.4046	24.7334
Color [Black]	Q15365	Q15365	Poly(rC)-binding protein 1	PCBP1			18	18	13	82.3	82.3	69.1	37.497	0	323.31	40040000000	205	0.124741	0.931189	-0.026638	-0.0460751	31.782	31.7391	31.752	31.6302	31.8575	31.8653
Color [Black]	Q15366;H3BSS4	Q15366	Poly(rC)-binding protein 2	PCBP2			17	11	2	69	52.3	6.3	38.58	0	222.87	13822000000	125	0.506298	0.795939	0.0754159	0.133436	30.4105	30.2609	30.4052	30.2519	30.23	30.3685
Color [Black]	Q15382;C9J931;C9J469;F8WBL3	Q15382;C9J931	GTP-binding protein Rheb	RHEB			6	6	6	28.8	28.8	28.8	20.497	0	13.985	1033500000	29	2.244e-05	0.999905	-1.08083e-05	-1.64538e-05	26.475	26.6495	26.2363	26.2607	26.4963	26.6039
Color [Black]	Q15386	Q15386	Ubiquitin-protein ligase E3C	UBE3C			16	16	16	20	20	20	123.92	0	57.426	1557200000	69	0.409929	0.804244	0.0716267	0.124739	27.2191	27.033	27.0813	26.9671	27.1328	27.0186
Color [Black]	Q3LIE7;Q15392;H7C4B7	Q3LIE7;Q15392	Delta(24)-sterol reductase	Nbla03646;DHCR24			7	7	7	19	19	19	49.436	0	29.819	1118700000	30	0.0515099	0.968941	0.0120862	0.0208142	26.7844	26.6342	26.7746	26.6482	26.6611	26.8477
Color [Black]	Q15393;J3QL37;I3L4G7;H3BMB0;J3QRB2	Q15393	Splicing factor 3B subunit 3	SF3B3			31	31	31	33.4	33.4	33.4	135.58	0	202.13	7101300000	162	1.46749	0.559761	-0.177329	-0.318903	29.431	29.4431	29.306	29.6134	29.5973	29.5014
Color [Black]	Q15424;K7ES42;K7EII0	Q15424	Scaffold attachment factor B1	SAFB			17	8	8	20.5	9.1	9.1	102.64	0	32.18	2053500000	60	0.0878983	0.908132	-0.0397333	-0.0601473	27.2557	27.648	27.341	27.6647	27.3906	27.3085
Color [Black]	Q15427;Q5SZ64	Q15427;Q5SZ64	Splicing factor 3B subunit 4	SF3B4			4	4	4	19.1	19.1	19.1	44.385	0	37.906	1026900000	23	0.662396	0.518114	0.255633	0.378794	26.8085	26.7987	27.067	26.4044	26.92	26.5829
Color [Black]	Q15437;Q5QPE2;Q5QPE1;G3V5K1	Q15437	Protein transport protein Sec23B	SEC23B			19	16	16	33.4	28.7	28.7	86.478	0	195.57	3119200000	99	0.00157381	0.999012	0.000388463	0.000669138	28.3881	28.4272	28.2727	28.4851	28.3419	28.2598
Color [Black]	Q15459;H7C1L2;F8WC79;F8WB66	Q15459	Splicing factor 3A subunit 1	SF3A1			15	15	15	26.1	26.1	26.1	88.885	0	83.59	2264000000	105	1.46221	0.500679	-0.253737	-0.437072	27.8491	27.6263	27.7449	28.0025	28.073	27.906
Color [Black]	Q15477;H7C5N0;B4E0B4;H7C4L3	Q15477	Helicase SKI2W	SKIV2L			14	14	14	17.3	17.3	17.3	137.75	0	26.974	1512200000	46	0.0879213	0.908099	0.0402114	0.0606971	27.1801	26.7923	26.8464	26.6858	27.036	26.9763
Color [Black]	Q15583;U3KQE9;H0Y9Q0	Q15583	Homeobox protein TGIF1	TGIF1			6	6	4	5.9	5.9	3.3	149.13	0	82.175	942970000	45	0.0232434	0.988998	-0.00341288	-0.00621577	26.5557	26.5206	26.483	26.4509	26.5148	26.6039
Color [Black]	Q15633;F8VYK6;F8VZZ7;F8VP94;F8VYK3;F8VZ57;F8VTT7;H3BV98;F8VSA1;F8VW32	Q15633;F8VYK6;F8VZZ7;F8VP94;F8VYK3;F8VZ57	RISC-loading complex subunit TARBP2	TARBP2			6	6	6	18.9	18.9	18.9	39.039	0	10.961	267030000	26	2.19839	0.613197	-0.139252	-0.264452	24.5053	24.4468	24.5008	24.6226	24.6565	24.5914
Color [Black]	Q15637;C9J792;F8WEV5	Q15637	Splicing factor 1	SF1			11	11	9	22.7	22.7	18.8	68.329	0	30.451	2452700000	61	0.364109	0.77107	-0.0866172	-0.144524	27.9709	27.9425	27.6967	27.8807	28.045	27.9443
Color [Black]	Q15643;H0YJ97;H0YJI2;G3V4R7	Q15643;H0YJ97	Thyroid receptor-interacting protein 11	TRIP11			6	6	6	4	4	4	227.58	0	11.161	238850000	22	0.104346	0.866594	-0.0590172	-0.0838675	24.5578	24.923	24.2274	24.6856	24.6306	24.569
Color [Black]	Q15645;H0YAL2	Q15645	Pachytene checkpoint protein 2 homolog	TRIP13			19	19	19	15.3	15.3	15.3	161.33	0	238.65	9546900000	209	1.83124	0.657063	0.119725	0.226263	29.7802	29.8292	29.8592	29.6786	29.6929	29.7379
Color [Black]	Q15646;H0YGP3	Q15646	2-5-oligoadenylate synthase-like protein	OASL			8	8	8	21.4	21.4	21.4	59.225	0	18.718	472050000	29	0.298844	0.749893	-0.0980161	-0.154804	25.2869	25.4394	25.286	25.597	25.194	25.5154
Color [Black]	Q15648	Q15648	Mediator of RNA polymerase II transcription subunit 1	MED1			4	4	4	3.6	3.6	3.6	168.48	0	6.1773	221210000	14	0.193397	0.644372	-0.217551	-0.233556	24.4519	25.1185	23.7867	24.9874	24.7099	24.3124
Color [Black]	Q15650;H0YL91;H0YLN7	Q15650;H0YL91	Activating signal cointegrator 1	TRIP4			7	7	7	13.9	13.9	13.9	66.145	0	14.497	423080000	17	0.191959	0.764471	0.103858	0.146828	25.3695	25.1881	25.371	24.8093	25.4126	25.395
Color [Black]	Q15652;H7BXU7	Q15652	Probable JmjC domain-containing histone demethylation protein 2C	JMJD1C			13	13	13	7	7	7	284.52	0	39.46	987530000	42	0.398852	0.630853	-0.164744	-0.24416	26.2218	26.4676	26.1899	26.4599	26.7186	26.1951
Color [Black]	Q15654;A0A0D9SFS2;H7BZE2	Q15654;A0A0D9SFS2	Thyroid receptor-interacting protein 6	TRIP6			17	17	17	64.9	64.9	64.9	50.287	0	137.49	6287000000	157	0.595734	0.720562	0.0986366	0.171826	29.2717	29.391	29.253	29.1109	29.3175	29.1914
Color [Black]	Q15691;C9JB30;Q9UPY8	Q15691	Microtubule-associated protein RP/EB family member 1	MAPRE1			8	8	8	33.6	33.6	33.6	29.999	0	19.831	1216200000	51	0.283281	0.734172	0.108038	0.165272	27.4532	27.0405	26.9719	27.0407	26.995	27.1058
Color [Black]	Q15717;M0R055;B1AM48;B1APY9;B1APY8;A0A0A0MRX1;A0A0R4J2E6;Q12926;P26378	Q15717	ELAV-like protein 1	ELAVL1			11	11	5	44.2	44.2	20.9	36.091	0	87.33	5936200000	101	0.382145	0.873449	-0.0432561	-0.0789934	29.0163	29.0835	29.1234	29.1748	29.1267	29.0515
Color [Black]	Q15751;H0YNB1;H0YK45;H0YKW7;H0YL74	Q15751	Probable E3 ubiquitin-protein ligase HERC1	HERC1			15	15	15	3.8	3.8	3.8	532.22	0	24.764	408670000	33	0.356679	0.695843	-0.120309	-0.187859	25.0235	25.3957	24.9419	25.2165	25.2673	25.2383
Color [Black]	Q15773;F5H0Y3	Q15773	Myeloid leukemia factor 2	MLF2			4	4	4	10.8	10.8	10.8	58.163	0	7.6821	535040000	18	0.173176	0.83776	-0.06504	-0.101275	25.4436	25.31	25.7427	25.6239	25.4395	25.6279
Color [Black]	Q15813	Q15813	Tubulin-specific chaperone E	TBCE			4	4	4	11.8	11.8	11.8	59.345	0	15.324	229000000	21	0.899074	0.508556	0.249193	0.395999	24.7706	24.5275	24.6478	24.2506	24.337	24.6108
Color [Black]	Q15910;E9PDH6	Q15910	Histone-lysine N-methyltransferase EZH2	EZH2			16	16	10	27.9	27.9	17.4	85.362	0	117.92	2225100000	91	2.9029	0.3768	-0.336385	-0.621298	27.4451	27.4327	27.4458	27.7401	27.8599	27.7327
Color [Black]	Q15911	Q15911	Zinc finger homeobox protein 3	ZFHX3			4	4	4	1.9	1.9	1.9	404.41	0	28.308	131320000	13	0.630741	0.49967	0.322275	0.441382	24.3586	23.8847	23.8364	23.3893	23.8967	23.8269
Color [Black]	Q15942;C9IZ41;H7C3R3	Q15942	Zyxin	ZYX			16	16	2	47.6	47.6	6.8	61.277	0	82.49	3617700000	119	1.1635	0.46873	0.310007	0.495782	28.5372	28.8878	28.5979	28.4895	28.3166	28.2867
Color [Black]	Q16186;A0A087WX59	Q16186;A0A087WX59	Proteasomal ubiquitin receptor ADRM1	ADRM1			4	4	4	13	13	13	42.153	0	53.889	915220000	25	0.177719	0.75365	-0.113159	-0.152543	26.2372	26.379	26.3347	26.9061	26.176	26.2083
Color [Black]	Q16204	Q16204	Coiled-coil domain-containing protein 6	CCDC6			14	14	14	35.2	35.2	35.2	53.29	0	218.78	2828000000	66	1.78767	0.500591	0.228364	0.409786	28.2621	28.2034	28.1236	27.9992	27.887	28.0178
Color [Black]	Q16401;F2Z3J2	Q16401	26S proteasome non-ATPase regulatory subunit 5	PSMD5			9	9	9	25.2	25.2	25.2	56.195	0	65.33	1353300000	55	2.09882	0.576714	0.156056	0.293471	27.1763	27.0871	27.0991	26.9942	26.9558	26.9443
Color [Black]	Q16513;H0Y429	Q16513	Serine/threonine-protein kinase N2	PKN2			32	32	13	17.1	17.1	7	277.29	0	105.33	3913800000	146	2.7043	0.49923	0.228842	0.430318	28.6609	28.6754	28.6555	28.4728	28.4594	28.3731
Color [Black]	Q16531;F5GY55;F5H2L3;F5GWI0;F5GZY8;F5GYG8;F5H198	Q16531;F5GY55	DNA damage-binding protein 1	DDB1			29	29	29	31.9	31.9	31.9	126.97	0	128.38	4661500000	181	0.746801	0.688056	-0.114575	-0.200855	28.7803	28.5441	28.6553	28.7406	28.7987	28.7843
Color [Black]	Q16543;K7EQA9;K7EKQ2;K7EIU0;K7EL68	Q16543;K7EQA9;K7EKQ2	Hsp90 co-chaperone Cdc37;Hsp90 co-chaperone Cdc37, N-terminally processed	CDC37			8	8	8	22.8	22.8	22.8	44.468	0	37.89	1298400000	36	0.0297876	0.973786	0.00927862	0.0153414	26.7582	26.9828	27.0064	26.7714	26.9965	26.9517
Color [Black]	Q16576;E9PC52;Q5JP01;Q5JP02;Q5JNZ6;C9J7L0	Q16576;E9PC52;Q5JP01	Histone-binding protein RBBP7	RBBP7			20	20	14	78.4	78.4	70.8	47.82	0	266.21	20164000000	247	0.565062	0.619979	-0.158521	-0.253794	30.9302	30.5933	30.5946	30.89	30.7601	30.9435
Color [Black]	Q16643;D6R9W4;D6RFI1;D6RCR4;D6R9Q9	Q16643;D6R9W4	Drebrin	DBN1			21	21	21	41.8	41.8	41.8	71.428	0	321.38	12499000000	145	0.660327	0.502488	0.317626	0.442459	29.9577	30.3352	30.0097	30.0111	29.4211	29.9175
Color [Black]	Q16658;C9JFC0;A0A0A0MSB2;C9JPH9	Q16658	Fascin	FSCN1			20	20	20	52.7	52.7	52.7	54.529	0	195.91	10424000000	170	1.47163	0.572227	0.166382	0.301179	30.0501	29.9473	30.0247	29.8337	29.7716	29.9177
Color [Black]	Q16666;H3BM18;X6RHM1;A0A0A0MRB1;H3BVE6	Q16666	Gamma-interferon-inducible protein 16	IFI16			17	17	14	22.7	22.7	20.4	88.255	0	134.25	3204700000	126	0.532953	0.859235	0.0472139	0.0875886	28.0578	28.165	28.1706	28.1049	28.0594	28.0875
Color [Black]	Q16891;B9A067;H7C463;C9J406;A0A087WYS0;D6RAW4	Q16891;B9A067;H7C463;C9J406	MICOS complex subunit MIC60	IMMT			24	24	24	25.8	25.8	25.8	142.16	0	72.856	2506100000	91	0.806912	0.606623	0.160327	0.270871	27.7275	28.021	27.892	27.652	27.7692	27.7383
Color [Black]	Q17RW3;Q9Y2H6;A0A087X1M6	Q17RW3;Q9Y2H6;A0A087X1M6	Fibronectin type-III domain-containing protein 3A	ZNF619;FNDC3A			2	2	2	2.8	2.8	2.8	148.67	0.00032362	3.8451	102540000	13	0.416495	0.539734	-0.270958	-0.348752	23.5747	23.3951	23.8269	24.2914	23.4361	23.882
Color [Black]	Q1KMD3;H3BQZ7	Q1KMD3;H3BQZ7	Heterogeneous nuclear ribonucleoprotein U-like protein 2	HNRNPUL2;HNRNPUL2-BSCL2			10	10	10	16.1	16.1	16.1	85.104	0	24.888	1235600000	29	0.973815	0.451439	-0.341473	-0.514037	26.9348	26.4067	26.5506	26.9759	27.0505	26.8902
Color [Black]	Q1RLN5;Q8IWW6;H0Y5D8	Q1RLN5;Q8IWW6	Rho GTPase-activating protein 12	ARHGAP12			7	7	7	6.9	6.9	6.9	191.23	0	25.086	245960000	25	0.63711	0.424354	0.475286	0.568223	25.3704	24.6357	25.3255	24.5367	25.0878	24.2812
Color [Black]	Q27J81;A0A0A0MQU1	Q27J81;A0A0A0MQU1	Inverted formin-2	INF2			30	30	30	34.1	34.1	34.1	135.62	0	323.31	3625500000	146	0.344121	0.7015	0.116969	0.182541	28.4789	28.2813	28.1911	28.4233	28.1096	28.0675
Color [Black]	Q29RF7;H0Y9L6;H0Y9L9	Q29RF7	Sister chromatid cohesion protein PDS5 homolog A	PDS5A			27	27	25	26.8	26.8	25.4	150.83	0	148.6	3403400000	141	0.581092	0.825513	-0.0586561	-0.107626	28.1647	28.3113	28.2461	28.3113	28.3173	28.2695
[truncated: 924 more rows]

## Sheet: BP10
Symbol color	Symbol type	Symbol size	Show label	Protein IDs	Majority protein IDs	Protein names	Gene names	Student's T-test Significant LFQ intensity BP10_EGF_LFQ intensity BP10	Student's T-test significant	Peptides	Razor + unique peptides	Unique peptides	Sequence coverage [%]	Unique + razor sequence coverage [%]	Unique sequence coverage [%]	Mol. weight [kDa]	Q-value	Score	Intensity	MS/MS count	-Log Student's T-test p-value LFQ intensity BP10_EGF_LFQ intensity BP10	Student's T-test q-value LFQ intensity BP10_EGF_LFQ intensity BP10	Student's T-test Difference LFQ intensity BP10_EGF_LFQ intensity BP10	Student's T-test Test statistic LFQ intensity BP10_EGF_LFQ intensity BP10	LFQ intensity BP10_EGF_1	LFQ intensity BP10_EGF_2	LFQ intensity BP10_EGF_3	LFQ intensity BP10_1	LFQ intensity BP10_2	LFQ intensity BP10_3
[truncated: 2,439 more rows]
