# Supplementary material for: Spatiotemporal profiling of cytosolic signaling complexes in living cells by selective proximity proteomics
Source: Nat Commun. 2021 Jan 4;12:71. doi: 10.1038/s41467-020-20367-x (PMC7782698; doi:10.1038/s41467-020-20367-x)
Supplement: Supplementary file 16 — Source Data [file 41467_2020_20367_MOESM16_ESM.zip › NCOMMS-20-22505C_sd/Supplementary Fig. 6d.xlsx]

## Sheet: Sheet1
Gene names	LFQ intensity BN_GFP_1	LFQ intensity BN_GFP_2	LFQ intensity BN_GFP_3	LFQ intensity BN_RSU1_1	LFQ intensity BN_RSU1_2	LFQ intensity BN_RSU1_3	LFQ intensity BP1_GFP_1	LFQ intensity BP1_GFP_2	LFQ intensity BP1_GFP_3	LFQ intensity BP1_RSU1_1	LFQ intensity BP1_RSU1_2	LFQ intensity BP1_RSU1_3	LFQ intensity BP5_GFP_1	LFQ intensity BP5_GFP_2	LFQ intensity BP5_GFP_3	LFQ intensity BP5_RSU1_1	LFQ intensity BP5_RSU1_2	LFQ intensity BP5_RSU1_3
RSU1	105690000	486370000	240620000	372190000000	363360000000	373600000000	350910000	392660000	416430000	2520300000	2314800000	2559700000	792000000	661570000	716400000	7845500000	6858300000	9717300000
ILK	580610000	423810000	668250000	29452000000	20979000000	18931000000	583220000	648880000	630490000	653610000	670930000	665250000	722290000	867790000	1094700000	982710000	1038400000	828730000
PINCH	367990000	437260000	689930000	23161000000	30640000000	26694000000	736670000	628810000	538630000	598200000	718120000	647970000	989950000	949190000	980920000	1319200000	1312400000	1264100000
PARVA	0	0	43382000	63111000	90939000	129670000	51208000	0	0	0	0	0	88199000	61163000	0	0	0	61385000
PARVB	0	31015000	34223000	1095700000	1524300000	1121600000	52746000	36543000	87667000	198220000	26370000	0	76177000	51589000	74550000	55553000	47795000	80086000
