# Supplementary material for: Spatiotemporal profiling of cytosolic signaling complexes in living cells by selective proximity proteomics
Source: Nat Commun. 2021 Jan 4;12:71. doi: 10.1038/s41467-020-20367-x (PMC7782698; doi:10.1038/s41467-020-20367-x)
Supplement: Supplementary file 16 — Source Data [file 41467_2020_20367_MOESM16_ESM.zip › NCOMMS-20-22505C_sd/Supplementary Fig. 6e.xlsx]

## Sheet: Sheet1
Protein names	Gene names	Peptides	Unique peptides	LFQ intensity BN2_GFP_1	LFQ intensity BN2_GFP_2	LFQ intensity BN2_GFP_3	LFQ intensity BP1_GFP_1	LFQ intensity BP1_GFP_2	LFQ intensity BP1_GFP_3	LFQ intensity BP5_GFP_1	LFQ intensity BP5_GFP_2	LFQ intensity BP5_GFP_3
Serpin B6	SERPINB6	16	15	117450000	122940000	61657000	118120000	149700000	178130000	311640000	219850000	213570000
Vigilin	HDLBP	59	59	1042600000	1147700000	1125700000	1423100000	1160300000	1325600000	1320800000	1430100000	1387900000
40S ribosomal protein S9	RPS9	25	25	3794500000	3805700000	2626100000	2215100000	1967500000	2307000000	2616800000	1669900000	1602800000
EH domain-containing protein 1	EHD1	3	1	0	0	0	0	0	0	0	0	0
Proteasome subunit alpha type;Proteasome subunit alpha type-2	PSMA2	9	9	37209000	67891000	56539000	127200000	93812000	134470000	96639000	48630000	48112000
Transcription elongation factor B polypeptide 3	TCEB3	10	10	11347000	20490000	19213000	41728000	50362000	34079000	42391000	64314000	61989000
Large proline-rich protein BAG6	BAT3;BAG6	11	11	141010000	121920000	83405000	138090000	125680000	120820000	141690000	161950000	154910000
Minor histocompatibility antigen H13	HM13	2	2	0	0	0	35296000	36591000	27749000	111940000	0	0
BCL-6 corepressor-like protein 1	BCORL1	4	3	0	0	0	0	0	0	0	0	15359000
Activating molecule in BECN1-regulated autophagy protein 1	AMBRA1	2	2	0	0	0	0	11571000	0	0	11776000	17037000
Epiplakin	EPPK1	11	2	0	0	0	89941000	0	0	62829000	0	0
28S ribosomal protein S21, mitochondrial	MRPS21	2	2	0	0	0	0	0	0	12832000	0	0
Myomegalin	PDE4DIP	4	1	0	0	0	0	176960000	39822000	0	0	111270000
Calpain small subunit 1	CAPNS1	5	3	0	18174000	0	47156000	24340000	28653000	19814000	0	0
Nuclear envelope pore membrane protein POM 121C	POM121C	10	1	135590000	181790000	319390000	186810000	154890000	251460000	168010000	187910000	280390000
Thioredoxin reductase 1, cytoplasmic	TXNRD1	33	33	1980500000	2007100000	1678200000	1890700000	1775100000	1544700000	3757300000	5323600000	5700600000
DDB1- and CUL4-associated factor 13	DCAF13	9	9	68170000	59570000	53939000	34686000	77842000	69930000	62961000	62401000	81258000
Protein VAC14 homolog	VAC14	2	2	0	0	0	0	0	0	0	0	0
Heme oxygenase 2	HMOX2	16	16	484340000	474710000	391940000	224720000	277730000	253340000	556980000	600730000	578690000
GRIP1-associated protein 1	GRIPAP1	16	16	72757000	78436000	58996000	95641000	72863000	92697000	78904000	108290000	143310000
Membrane-associated guanylate kinase, WW and PDZ domain-containing protein 1	MAGI1	2	2	0	0	0	0	0	0	0	0	0
Translation initiation factor eIF-2B subunit delta	EIF2B4	9	9	58976000	64554000	0	76756000	0	45655000	72999000	53964000	70375000
Ubiquitin carboxyl-terminal hydrolase;Ubiquitin carboxyl-terminal hydrolase isozyme L3	UCHL3	4	4	0	0	0	0	0	23573000	0	29028000	0
Meiotic nuclear division protein 1 homolog	MND1	1	1	0	0	0	0	119870000	0	0	0	0
Nodal modulator 1;Nodal modulator 3;Nodal modulator 2	NOMO2;NOMO1;NOMO3	1	1	0	0	0	0	0	0	0	0	0
Leukocyte receptor cluster member 8	LENG8	7	7	0	0	0	18009000	37131000	44214000	34135000	0	0
NADH dehydrogenase [ubiquinone] iron-sulfur protein 7, mitochondrial	NDUFS7	2	2	0	0	0	0	0	0	0	0	0
Roundabout homolog 1	ROBO1	6	6	0	0	0	51338000	37462000	34406000	37086000	48559000	52455000
Leucine-rich repeat-containing protein 41	LRRC41	5	5	10188000	16133000	17659000	14472000	0	0	12870000	26316000	15936000
Testis-expressed sequence 264 protein	TEX264	1	1	0	0	0	0	0	0	0	0	0
Alstrom syndrome protein 1	ALMS1	6	6	0	15717000	23658000	0	0	17901000	0	18894000	24566000
E3 ubiquitin-protein ligase UHRF1	UHRF1	11	11	51084000	47146000	29293000	62486000	73302000	55652000	59326000	81361000	77511000
Endoplasmic reticulum-Golgi intermediate compartment protein 2	ERGIC2	2	2	26876000	25641000	21527000	20503000	0	17392000	22577000	0	16820000
Secretory carrier-associated membrane protein 1	SCAMP1	3	3	0	0	0	17964000	0	29053000	20583000	0	0
Magnesium transporter protein 1	MAGT1	1	1	0	0	0	0	0	0	0	0	0
DNA polymerase;DNA polymerase alpha catalytic subunit	POLA1	5	5	0	0	0	0	0	0	0	42635000	0
Vacuolar protein sorting-associated protein 45	VPS45	5	5	21208000	16578000	21899000	21513000	0	22678000	13565000	0	0
MKL/myocardin-like protein 1;Phosphatase and actin regulator	MKL1;mkl1;MKL2	2	1	0	0	0	0	0	0	0	6654600	0
Nance-Horan syndrome protein	NHS	3	3	0	0	0	0	0	0	0	0	0
Signal peptidase complex subunit 2	SPCS2	12	12	221910000	237490000	281120000	381940000	516680000	495430000	440430000	427200000	566840000
Progesterone-induced-blocking factor 1	PIBF1	1	1	0	0	0	0	0	0	0	0	0
Heterogeneous nuclear ribonucleoprotein D-like	HNRNPDL	11	9	0	0	0	301600000	226940000	195890000	76705000	0	0
Proteasome subunit beta type-3	PSMB3	4	4	28622000	0	0	38753000	45659000	48156000	0	0	0
Retrotransposon-derived protein PEG10	PEG10	1	1	0	0	0	0	0	0	0	0	0
Glutathione peroxidase;Glutathione peroxidase 1	GPX1	5	5	103090000	79258000	65268000	71343000	81486000	66126000	74189000	65983000	55540000
40S ribosomal protein S24	RPS24	12	12	1308900000	1052400000	850150000	790800000	697270000	680990000	934580000	704550000	694460000
Eukaryotic translation initiation factor 5B	EIF5B	22	22	144140000	146120000	142130000	219170000	189450000	182360000	139790000	240210000	218400000
E3 SUMO-protein ligase PIAS2	PIAS2;PIAS3	2	0	0	0	0	0	0	0	0	0	0
Stromal membrane-associated protein 2	SMAP2	4	4	0	27316000	0	0	0	18936000	30762000	41180000	31831000
Selenoprotein T	SELT	8	8	138140000	0	0	0	0	0	164350000	148300000	115910000
Autism susceptibility gene 2 protein	AUTS2	6	6	39953000	40785000	0	0	0	0	0	0	0
ATP-dependent RNA helicase DDX50	DDX50	6	4	58356000	65398000	50842000	45683000	35071000	55471000	49860000	46436000	49685000
cAMP-dependent protein kinase catalytic subunit beta;cAMP-dependent protein kinase catalytic subunit alpha	PRKACB;PRKACA	8	8	47615000	56919000	80718000	40394000	21474000	37665000	32081000	17494000	48195000
Leukocyte receptor cluster member 9	LENG9	3	3	0	0	0	0	0	0	0	0	0
Adenylate kinase isoenzyme 6	TAF9;AK6	2	2	0	0	0	0	0	0	0	0	0
PDZ and LIM domain protein 2	PDLIM2	2	2	0	0	0	0	18526000	0	0	0	0
Clathrin heavy chain;Clathrin heavy chain 1	CLTC	92	92	2275600000	2203100000	2211300000	8496200000	9590000000	8752800000	4260600000	3100900000	3070700000
Guanine nucleotide-binding protein subunit alpha-11;Guanine nucleotide-binding protein subunit alpha-14	GNA11;GNA14	2	2	0	0	0	0	0	0	0	0	0
DNA-directed RNA polymerases I, II, and III subunit RPABC1	POLR2E	5	5	0	0	0	0	0	56658000	0	0	42137000
Endophilin-B1	SH3GLB1	5	4	0	0	0	0	0	0	0	48455000	65643000
Rho GTPase-activating protein 21	ARHGAP21	12	12	11304000	20060000	30918000	47417000	24311000	49321000	41308000	53657000	29380000
Lethal(2) giant larvae protein homolog 1	LLGL1	11	11	113040000	90622000	109900000	108330000	104850000	89408000	122710000	203360000	158910000
Kinesin-like protein;Kinesin-like protein KIF1B	KIF1B;KIF1Bbeta	14	9	106610000	104490000	103520000	91304000	100270000	78984000	155200000	145750000	153900000
DNA polymerase delta subunit 2	POLD2	8	8	82539000	39129000	90009000	66966000	42283000	42109000	46076000	79931000	63910000
N-alpha-acetyltransferase 50	NAA50	2	2	0	0	0	0	0	0	0	0	0
Putative RNA-binding protein 15	RBM15	16	15	181430000	155150000	164540000	176510000	155840000	166260000	132080000	96004000	129610000
Round spermatid basic protein 1	RSBN1	4	3	0	0	0	0	0	18219000	0	28970000	0
Myc-associated zinc finger protein	MAZ	2	2	0	0	0	0	0	0	0	0	14501000
	TPM3	35	1	6721400000	7060300000	5479100000	5224900000	4697400000	4383700000	5614500000	6234600000	6528800000
B-cell lymphoma/leukemia 10	BCL10	3	3	0	0	0	0	0	0	0	0	16129000
Cilia- and flagella-associated protein 99	CFAP99	2	1	0	0	0	0	0	0	0	0	0
Ras and Rab interactor 3	RIN3	1	1	0	0	0	0	0	0	0	0	0
NADH dehydrogenase [ubiquinone] 1 alpha subcomplex subunit 10, mitochondrial	NDUFA10	13	13	514730000	481460000	394100000	195670000	252290000	325590000	354920000	240440000	338100000
Protein FAM83D	FAM83D	5	5	0	0	20359000	25438000	20833000	0	0	0	0
Vacuolar protein sorting-associated protein 11 homolog	VPS11	7	7	31657000	41649000	35443000	39786000	37664000	36449000	38251000	32152000	40601000
60S ribosomal protein L17	RPL17;RPL17-C18orf32	15	15	850120000	887990000	801160000	496730000	570440000	548120000	589320000	693730000	725140000
Vacuolar protein sorting-associated protein VTA1 homolog	VTA1	5	5	0	0	0	120320000	112770000	130550000	49723000	0	67663000
AP-2 complex subunit mu	AP2M1	18	18	680950000	600280000	605490000	407880000	406140000	438880000	492140000	428360000	410480000
PDZ and LIM domain protein 3	PDLIM3	3	3	0	0	0	0	0	0	0	0	0
ATP-dependent RNA helicase DHX29	DHX29	11	10	0	0	0	33949000	21367000	19614000	0	0	0
Signal recognition particle 19 kDa protein	SRP19	2	2	2716900	0	6256200	19745000	5084300	14800000	8097700	0	0
Tumor protein D54	TPD52L2	3	3	0	0	0	15280000	0	0	0	0	0
UTP--glucose-1-phosphate uridylyltransferase	UGP2	12	12	183780000	144950000	105200000	190500000	282470000	225790000	90630000	72355000	88098000
Prostaglandin E synthase 3	PTGES3	2	2	25431000	38043000	73980000	0	0	0	0	0	54251000
Ribonucleoprotein PTB-binding 1	RAVER1	4	4	20754000	19651000	25511000	40699000	0	23747000	0	15737000	19233000
Adenylyl cyclase-associated protein;Adenylyl cyclase-associated protein 2	CAP2	6	6	0	0	0	19814000	38290000	28982000	38003000	37686000	44594000
Pleckstrin homology domain-containing family A member 2	PLEKHA2	6	6	0	50234000	0	38183000	48582000	43247000	52924000	68171000	41070000
Beta-parvin	PARVB	7	6	31122000	25306000	17117000	28947000	25738000	0	17705000	15645000	0
Rho guanine nucleotide exchange factor 18	ARHGEF18	5	4	0	0	0	0	0	0	0	7412800	0
	PHLDB1	17	1	0	0	46917000	0	0	0	0	22920000	0
Isocitrate dehydrogenase [NAD] subunit, mitochondrial;Isocitrate dehydrogenase [NAD] subunit beta, mitochondrial	IDH3B	10	10	126870000	148360000	74268000	0	54598000	60998000	55730000	53273000	35783000
BolA-like protein 2	BOLA2;BOLA2B	4	4	107790000	100400000	154660000	61785000	68430000	273250000	82894000	0	0
Inositol hexakisphosphate and diphosphoinositol-pentakisphosphate kinase 2	PPIP5K2	8	6	31345000	23847000	28908000	35181000	48340000	41999000	50387000	37318000	35384000
B-cell CLL/lymphoma 9-like protein	BCL9L	27	27	540810000	717480000	694700000	316900000	292020000	341480000	333560000	536260000	482220000
Hypoxia up-regulated protein 1	HYOU1	26	26	306140000	326490000	320700000	146940000	172340000	153100000	162130000	199010000	192990000
Ryanodine receptor 3	RYR3	2	2	0	0	0	0	18836000	0	0	0	0
RNA-binding protein 26	RBM26	6	5	0	0	0	0	0	31522000	25105000	0	0
Coiled-coil domain-containing protein R3HCC1L	R3HCC1L	6	6	0	0	0	0	0	0	84936000	0	0
Kanadaptin	SLC4A1AP	4	4	0	0	0	25311000	19992000	0	15637000	0	0
Kinesin-like protein;Centromere-associated protein E	CENPE	12	12	0	0	54019000	26099000	0	84689000	70890000	81847000	96446000
Selenoprotein O	SELO	6	6	27139000	31174000	23662000	18840000	32309000	26196000	0	33190000	29955000
Zinc finger MIZ domain-containing protein 2	ZMIZ2	6	4	37797000	35558000	0	32489000	32392000	33698000	41445000	58886000	45854000
Septin-8	2020-09-08	8	4	0	0	0	0	0	0	0	0	0
Chromatin target of PRMT1 protein	CHTOP	2	2	0	0	0	0	0	0	0	0	0
Arfaptin-2	ARFIP2	4	4	18628000	0	0	25789000	21618000	21087000	31318000	33464000	19263000
NADH dehydrogenase [ubiquinone] 1 alpha subcomplex subunit 5	NDUFA5	3	3	0	15622000	0	0	10950000	0	0	0	0
15 kDa selenoprotein	2020-09-15	1	1	0	0	0	0	0	0	0	0	0
Acyl-protein thioesterase 1	LYPLA1	6	6	17453000	29329000	0	0	22901000	35703000	30983000	0	0
Smoothelin	SMTN	28	28	433720000	332030000	442050000	274360000	253320000	216010000	353790000	495950000	540270000
Elongation factor 1-delta	EEF1D	16	5	1500800000	1143400000	758930000	3037500000	2709000000	2099000000	1002000000	2024500000	1673100000
Stromal membrane-associated protein 1	SMAP1	2	2	0	0	0	20582000	36815000	29525000	31963000	0	0
Gamma-tubulin complex component 5	TUBGCP5	3	3	0	11466000	11655000	12379000	0	13465000	8775800	0	12581000
Proteasome activator complex subunit 2	PSME2	12	12	210620000	177280000	102450000	370380000	375490000	298070000	339710000	370590000	328120000
Agrin;Agrin N-terminal 110 kDa subunit;Agrin C-terminal 110 kDa subunit;Agrin C-terminal 90 kDa fragment;Agrin C-terminal 22 kDa fragment	AGRN	2	2	0	0	0	0	0	0	0	0	9404300
Protein CIP2A	KIAA1524	37	37	479600000	417640000	490930000	470300000	500550000	457100000	879940000	681840000	758130000
AP-2 complex subunit beta	AP2B1	24	18	579680000	487850000	329150000	391180000	528970000	476380000	403820000	201980000	302820000
WASH complex subunit 7	KIAA1033	13	13	105730000	97451000	77666000	92868000	60434000	76377000	63393000	60385000	77285000
WD repeat-containing protein 6	WDR6	21	21	217990000	200550000	207890000	281380000	268400000	222340000	334580000	181020000	161680000
	FAM184A	1	1	0	0	0	0	0	0	0	0	0
Ras-related protein Rap-2c	RAP2C	2	2	0	0	0	0	0	0	0	0	0
39S ribosomal protein L45, mitochondrial	MRPL45	6	6	0	0	60962000	0	0	38283000	0	0	0
	SPAG9	33	1	179310000	159960000	107340000	556710000	390380000	440720000	316950000	401990000	371000000
E3 ubiquitin-protein ligase HECTD1	HECTD1	65	65	539780000	465060000	444410000	709880000	732800000	683990000	875170000	825710000	877520000
26S protease regulatory subunit 10B	PSMC6	22	22	592140000	412620000	597430000	642980000	390950000	472720000	286820000	460660000	511110000
Dedicator of cytokinesis protein 9	DOCK9	21	19	66147000	95397000	87106000	119190000	129740000	129420000	162370000	222400000	188190000
Dedicator of cytokinesis protein 1	DOCK1	7	6	0	0	0	0	18142000	0	0	0	0
E3 ubiquitin-protein ligase RNF114	RNF114	2	2	0	0	0	0	0	30904000	39079000	0	28680000
Uncharacterized protein FLJ45252	AAK1	12	11	172970000	122970000	145380000	150990000	188550000	112390000	177020000	215140000	193970000
Putative WAS protein family homolog 3;WAS protein family homolog 2;WAS protein family homolog 1;Putative WAS protein family homolog 4	WASH3P;WASH2P;WASH1;WASH4P	1	1	0	0	0	0	0	0	0	0	0
WASH complex subunit FAM21C;WASH complex subunit FAM21A	FAM21A;FAM21C	5	5	0	0	0	17622000	0	0	0	24139000	0
Putative bifunctional UDP-N-acetylglucosamine transferase and deubiquitinase ALG13	ALG13	1	1	0	0	0	0	0	0	2584600	0	0
ES1 protein homolog, mitochondrial	C21orf33	7	6	0	23121000	0	0	18973000	37330000	49792000	0	0
Mitogen-activated protein kinase kinase kinase kinase;Mitogen-activated protein kinase kinase kinase kinase 5	MAP4K5	4	4	41469000	37667000	51334000	0	0	20530000	29534000	48134000	0
Protein RTF2 homolog	RTFDC1	4	4	14542000	0	0	21116000	25769000	23617000	31060000	14158000	29229000
Pyrroline-5-carboxylate reductase;Pyrroline-5-carboxylate reductase 3	PYCRL	4	4	0	36271000	0	17895000	0	0	24776000	0	0
DDB1- and CUL4-associated factor 10	DCAF10	2	2	0	2002900	0	0	0	0	0	0	0
WD repeat-containing protein 18	WDR18	11	11	146730000	144310000	180480000	86872000	105150000	98808000	118740000	69005000	71765000
Unconventional myosin-X	MYO10	2	2	0	0	0	0	0	0	0	0	0
Muscleblind-like protein 1	MBNL1	12	3	328630000	284970000	262480000	149490000	253990000	164940000	296080000	363710000	303670000
Protein RER1	RER1	2	2	26747000	0	0	14657000	0	0	0	0	0
Protein-tyrosine-phosphatase;Tyrosine-protein phosphatase non-receptor type 9	PTPN9	1	1	0	0	0	0	0	0	0	0	0
Myelin expression factor 2	MYEF2	9	9	43835000	63457000	66748000	55974000	0	41703000	0	63071000	0
Centrosomal protein of 192 kDa	CEP192	6	4	0	0	0	0	0	0	0	0	0
	PUM2	19	2	49560000	70722000	74811000	36586000	0	35942000	0	52671000	44730000
RNA-binding protein 10	RBM10	7	7	0	0	0	66418000	70576000	59934000	0	55414000	0
Titin	TTN	6	6	0	860270000	246740000	371710000	110790000	283670000	125540000	178700000	177620000
Heterogeneous nuclear ribonucleoprotein U-like protein 1	HNRNPUL1	17	17	80485000	93364000	92631000	539460000	569950000	621390000	210750000	194770000	184690000
Band 4.1-like protein 3;Band 4.1-like protein 3, N-terminally processed	EPB41L3	36	4	42454000	36626000	37958000	481820000	599090000	474710000	149000000	23072000	33193000
MAP kinase-activating death domain protein	MADD	4	4	0	0	0	0	0	0	15189000	0	0
G-protein-signaling modulator 1	GPSM1	9	9	88882000	105540000	138580000	94206000	0	59768000	74311000	156870000	111550000
Nesprin-2	SYNE2	6	5	0	0	0	0	0	0	0	0	0
Arf-GAP with SH3 domain, ANK repeat and PH domain-containing protein 1	ASAP1	8	8	0	63260000	0	72652000	99658000	79050000	87882000	82177000	165870000
WD repeat-containing protein 47	WDR47	7	7	56449000	36880000	35735000	38028000	49687000	50745000	34878000	62787000	55029000
A-kinase anchor protein 9	AKAP9	7	7	0	0	0	0	0	0	0	0	0
CDK5 regulatory subunit-associated protein 2	CDK5RAP2	11	11	39905000	35994000	31669000	39477000	53501000	46296000	52053000	66403000	67086000
Sorting nexin-6;Sorting nexin-6, N-terminally processed	SNX6	8	8	158340000	165610000	175290000	105300000	89868000	80967000	81735000	113540000	104580000
Non-specific serine/threonine protein kinase;Serine/threonine-protein kinase MRCK alpha	CDC42BPA	18	12	0	0	0	64050000	69987000	83122000	91444000	80698000	76901000
Protein-L-isoaspartate O-methyltransferase;Protein-L-isoaspartate(D-aspartate) O-methyltransferase	PCMT1	13	13	416820000	337270000	263360000	277680000	299950000	202550000	295350000	255010000	321870000
G patch domain-containing protein 4	GPATCH4	2	2	0	0	0	0	0	0	0	0	9821500
Unconventional myosin-VI	MYO6	18	18	77500000	85502000	106070000	97847000	75451000	122590000	115490000	89941000	101770000
Probable global transcription activator SNF2L1	SMARCA1	29	10	0	0	0	54359000	50878000	53552000	58943000	69514000	66098000
	PRDX1	10	1	0	0	0	0	0	0	0	0	0
WW domain-containing adapter protein with coiled-coil	WAC	1	1	0	0	0	0	0	0	0	32705000	0
Abl interactor 1	ABI1	7	5	77395000	0	0	179080000	166210000	139030000	62340000	104500000	117850000
Ribosome-binding protein 1	RRBP1	42	42	52682000	41253000	38828000	208880000	327750000	221010000	541400000	586820000	476690000
Dynactin subunit 3	DCTN3	3	3	0	0	0	21007000	28676000	0	0	0	0
Zinc finger MYND domain-containing protein 11	ZMYND11	6	6	16514000	24998000	33168000	16385000	17280000	16940000	20791000	0	36070000
TNFAIP3-interacting protein 1	TNIP1	13	13	97415000	113300000	83896000	125510000	138550000	74444000	199550000	221640000	169630000
Caspase-8;Caspase-8 subunit p18;Caspase-8 subunit p10	CASP8	3	3	0	0	0	24026000	0	0	0	0	0
Sideroflexin;Sideroflexin-3	SFXN3	14	13	559400000	559990000	627800000	279180000	318040000	282970000	309660000	372190000	424540000
Conserved oligomeric Golgi complex subunit 4	COG4	2	2	0	0	0	0	0	0	0	0	0
Gelsolin	GSN	3	3	0	0	0	15222000	20961000	12984000	20507000	23397000	0
Calcium/calmodulin-dependent protein kinase type II subunit gamma	CAMK2G	17	8	441460000	460700000	370590000	367010000	420590000	357290000	379320000	449920000	423100000
Helicase SRCAP	SRCAP	4	4	0	0	0	0	0	0	0	9834000	0
Multidrug resistance-associated protein 1	ABCC1	3	3	0	0	0	0	0	0	0	0	0
Poliovirus receptor	PVR	5	5	20318000	26810000	17530000	41845000	35192000	33684000	28725000	32466000	37999000
Exocyst complex component 7	EXOC7	3	3	0	0	0	0	0	0	0	0	0
Four and a half LIM domains protein 2	FHL2	7	7	131320000	226730000	130050000	215960000	391730000	281570000	280820000	237780000	189600000
ATP-dependent RNA helicase DDX42	DDX42	6	6	0	0	0	0	0	58002000	0	0	0
Ras GTPase-activating protein 2	RASA2	4	4	0	0	0	0	0	0	0	0	10055000
Torsin-1A-interacting protein 1	TOR1AIP1	7	7	61871000	74167000	72132000	53154000	60492000	67931000	51538000	63428000	62406000
Rho GTPase-activating protein 5	ARHGAP5	10	10	23950000	48060000	31202000	45483000	54579000	46343000	28438000	55016000	49642000
Negative elongation factor E	NELFE	5	5	0	0	0	29107000	0	0	28789000	68978000	71618000
Zinc finger protein 343	ZNF343	1	1	0	0	0	0	0	0	0	0	0
Phosphatidylinositol transfer protein beta isoform	PITPNB	2	2	0	0	0	0	27658000	0	0	0	0
MAP/microtubule affinity-regulating kinase 3	MARK3	10	2	0	30417000	34327000	34053000	33538000	33339000	42842000	31467000	28782000
NADPH:adrenodoxin oxidoreductase, mitochondrial	FDXR	18	18	425650000	611130000	552860000	205350000	303030000	227390000	271430000	316780000	258310000
Protein SCAF8	SCAF8	6	5	0	0	0	13064000	0	0	0	0	0
Peptidyl-prolyl cis-trans isomerase;FK506-binding protein 15	FKBP15	19	19	88802000	87497000	75741000	180430000	176410000	160440000	169640000	165880000	152530000
WD repeat-containing protein 36	WDR36	4	4	10957000	24933000	23473000	16544000	11817000	19139000	21835000	22984000	27650000
E3 ubiquitin-protein ligase RNF213	RNF213	33	32	76108000	128430000	97817000	199540000	169760000	175890000	335630000	234930000	158650000
Double-stranded RNA-binding protein Staufen homolog 2	STAU2	19	16	53383000	91105000	93140000	118720000	140600000	150310000	106260000	178730000	181200000
Sterol regulatory element-binding protein cleavage-activating protein	SCAP	2	2	0	0	0	0	0	0	0	0	0
Integrin-linked protein kinase	ILK	41	41	852320000	710720000	794120000	864930000	623590000	592610000	722780000	784170000	633650000
TATA-binding protein-associated factor 172	BTAF1	5	5	34280000	43244000	28628000	0	36109000	0	0	0	27365000
Neutral cholesterol ester hydrolase 1	NCEH1	6	6	63895000	62559000	89208000	0	28628000	23564000	41169000	41245000	44328000
Protein FAM65A	FAM65A	7	7	0	31783000	0	0	43404000	32738000	34293000	59935000	33320000
Cullin-2	CUL2	19	19	49892000	45001000	52473000	101180000	80562000	91477000	31686000	0	0
Glucose-6-phosphate isomerase	GPI	3	3	0	0	0	53727000	48852000	38440000	0	0	0
Iron-responsive element-binding protein 2	IREB2	4	4	0	0	0	0	0	7896300	0	0	22784000
E3 ubiquitin-protein ligase ZFP91	ZFP91-CNTF;ZFP91	4	4	0	24438000	22408000	0	30939000	0	28263000	57677000	49380000
Suppressor of SWI4 1 homolog	PPAN-P2RY11;PPAN	5	5	0	0	31477000	0	35206000	0	24380000	38302000	50215000
	MACF1	1	1	0	0	0	0	0	0	0	19787000	14204000
Coronin;Coronin-7	CORO7-PAM16;CORO7	6	6	27888000	0	0	26481000	0	30473000	34894000	37184000	32188000
Phosphatidylinositol 4-kinase beta	PI4KB	5	5	0	19697000	29212000	0	0	0	28287000	24088000	44008000
Mediator of RNA polymerase II transcription subunit 24	MED24	3	3	0	0	0	21382000	0	0	0	0	0
Dolichyl-diphosphooligosaccharide--protein glycosyltransferase subunit DAD1	DAD1	1	1	0	0	0	0	0	0	0	0	0
COMM domain-containing protein 4	COMMD4	3	3	0	0	0	0	0	0	33079000	0	0
Sedoheptulokinase	TRPV1;SHPK	7	7	51024000	53687000	59520000	0	0	31070000	0	0	32906000
3-ketoacyl-CoA thiolase, mitochondrial	ACAA2	3	3	0	0	0	0	0	0	0	0	0
40S ribosomal protein S15	RPS15	5	5	20634000	26324000	15870000	0	19158000	22959000	28232000	0	0
Translationally-controlled tumor protein;TPT1-like protein	TPT1	4	4	63483000	73721000	0	92625000	95886000	113660000	40095000	0	30704000
Periodic tryptophan protein 2 homolog	PWP2	4	3	0	0	0	0	0	0	0	0	0
Lysine-specific demethylase 4B	KDM4B	6	5	25067000	21860000	23758000	27956000	0	24278000	26829000	25333000	30482000
Maleylacetoacetate isomerase	GSTZ1	1	1	0	0	0	0	0	0	0	0	0
Terminal uridylyltransferase 4	ZCCHC11	16	15	61830000	69593000	68321000	64733000	88698000	0	63928000	99657000	107930000
Mitofusin-1	MFN1	5	5	0	25840000	35994000	0	0	25326000	0	25792000	0
Protein SEC13 homolog	SEC13	3	3	55958000	0	0	52407000	55760000	0	34673000	0	0
Protein UXT	UXT	2	2	0	0	0	0	0	0	0	0	0
Protein sprouty homolog 4	SPRY4	1	1	0	0	0	0	0	0	0	0	0
Disks large homolog 1	DLG1	8	7	12315000	14324000	0	156940000	53249000	94401000	25073000	0	22542000
PAB-dependent poly(A)-specific ribonuclease subunit PAN3	PAN3	10	10	93405000	72055000	94085000	68072000	60878000	87580000	75532000	51606000	75097000
40S ribosomal protein SA	RPSA	6	6	123050000	150790000	105510000	198980000	200660000	198950000	108510000	141300000	117050000
Abl interactor 2	ABI2	7	5	0	0	0	48568000	61644000	51879000	28204000	40547000	0
Calcium-independent phospholipase A2-gamma	PNPLA8	1	1	0	22629000	0	0	0	0	0	0	0
Rab GTPase-activating protein 1-like	RABGAP1L	3	3	0	0	0	0	0	0	12711000	0	0
ADP-ribosylation factor-like protein 6-interacting protein 4	ARL6IP4	3	3	0	0	0	0	0	16263000	0	0	35628000
Probable ATP-dependent RNA helicase DDX46	DDX46	9	9	47845000	51192000	76973000	63576000	72831000	58950000	27140000	0	31151000
THO complex subunit 2	THOC2	10	10	16270000	0	0	37188000	25989000	26883000	50743000	0	0
Enoyl-CoA delta isomerase 2, mitochondrial	ECI2	2	2	0	0	7926500	0	0	0	0	0	0
Helicase-like transcription factor	HLTF	20	20	210400000	224650000	231510000	220600000	227960000	216830000	211590000	262470000	280760000
Actin-binding LIM protein 3	ABLIM3	2	2	0	0	0	0	0	0	0	0	0
Short coiled-coil protein	SCOC	2	2	34304000	32320000	32122000	46461000	39125000	0	76530000	32823000	31751000
	CAST	35	0	190090000	172940000	179210000	1165400000	1062000000	991790000	889650000	439060000	286410000
Lysine-specific demethylase 2B	KDM2B	2	2	0	0	0	16071000	0	10014000	0	0	0
Chromodomain-helicase-DNA-binding protein 4	CHD4	62	44	807640000	831830000	746150000	1001800000	1058700000	1036000000	1094000000	1229900000	1206800000
Numb-like protein	NUMBL	5	5	0	0	0	23947000	0	0	44300000	41837000	55038000
Kinesin-like protein;Kinesin-like protein KIF18B	KIF18B	3	2	0	0	0	0	0	0	0	0	25339000
Dehydrogenase/reductase SDR family member 7B	DHRS7B	3	3	0	22040000	0	0	0	0	0	0	0
Dolichyl-diphosphooligosaccharide--protein glycosyltransferase 48 kDa subunit	DDOST	9	9	271890000	244740000	225170000	121480000	122420000	108920000	139330000	101580000	129890000
Choline/ethanolaminephosphotransferase 1	CEPT1	2	2	0	0	0	0	0	0	0	0	0
Ragulator complex protein LAMTOR5	LAMTOR5	2	2	0	0	0	9171700	14828000	0	0	0	0
Sorting nexin-16	SNX16	2	2	0	0	0	0	0	0	12353000	0	0
Cullin-1	CUL1	10	10	52073000	0	49458000	58798000	95859000	63227000	87186000	87718000	107880000
Zinc finger CCCH domain-containing protein 8	ZC3H8	1	1	0	0	0	0	0	0	1217600	0	0
DNA-directed RNA polymerase III subunit RPC5	POLR3E	5	5	0	0	0	9775300	0	0	10821000	0	10143000
Protein KRBA1	KRBA1	1	1	0	0	0	0	0	0	0	0	0
Cyclin-dependent kinase 11A;Cyclin-dependent kinase 11B	CDK11A;CDK11B;CDC2L1	3	3	0	0	0	13080000	17688000	0	0	0	0
Constitutive coactivator of peroxisome proliferator-activated receptor gamma	FAM120B	14	14	127350000	140720000	96028000	117250000	109220000	127860000	113780000	101830000	95003000
Runt-related transcription factor 2	RUNX2	4	2	0	0	35987000	0	0	0	0	0	38622000
Transducin-like enhancer protein 3	TLE3	5	5	0	0	0	0	0	8326300	16171000	0	0
Ran-binding protein 10	RANBP10	5	5	0	0	0	34590000	0	23555000	44097000	35428000	54149000
Neurobeachin	NBEA	3	1	0	0	0	0	0	0	0	0	0
ATP-dependent RNA helicase DDX3X	DDX3X	56	17	6911400000	6170200000	6985000000	4698900000	4479700000	4487000000	4639300000	4363800000	4396100000
Plakophilin-4	PKP4	20	19	103740000	80444000	81579000	64370000	64803000	44125000	68241000	87806000	66588000
F-box-like/WD repeat-containing protein TBL1XR1	TBL1XR1	7	4	218170000	252240000	177570000	154280000	165890000	153990000	195420000	215140000	167340000
ADP-ribosylation factor GTPase-activating protein 2	ARFGAP2	3	3	0	0	0	0	0	0	0	0	0
Amyloid beta A4 precursor protein-binding family A member 2;Amyloid beta A4 precursor protein-binding family A member 1	APBA1;APBA2	1	1	0	0	0	0	0	0	0	0	0
Four and a half LIM domains protein 1	FHL1	6	6	0	0	0	51208000	66523000	0	35426000	57502000	93791000
Myocyte-specific enhancer factor 2C;Myocyte-specific enhancer factor 2A	MEF2C;MEF2A;MEF2D	2	1	0	0	16744000	0	0	0	0	0	0
Ubiquinone biosynthesis monooxygenase COQ6, mitochondrial	COQ6	2	2	15217000	0	0	0	0	0	0	0	0
Unconventional myosin-XVIIIa	MYO18A	10	10	0	0	0	27838000	38119000	29201000	31046000	50217000	35039000
Bifunctional polynucleotide phosphatase/kinase;Polynucleotide 3-phosphatase;Polynucleotide 5-hydroxyl-kinase	PNKP	1	1	0	0	0	0	0	0	0	0	0
Cordon-bleu protein-like 1	COBLL1	11	11	27582000	0	29894000	86809000	25747000	67725000	61446000	59714000	106330000
Ubiquitin-associated protein 1	UBAP1	2	2	0	0	0	0	0	0	0	0	0
PHD finger protein 6	PHF6	3	3	0	0	0	13386000	0	16647000	15235000	0	0
Synaptojanin-1	SYNJ1	11	11	27691000	39817000	40380000	33793000	29771000	0	37753000	44601000	40044000
Protein diaphanous homolog 1	DIAPH1	56	56	926690000	817430000	654030000	1126800000	1286600000	1243800000	1594500000	1294000000	1000600000
Phostensin	PPP1R18	18	18	76829000	124390000	136240000	187010000	205570000	197700000	187790000	220380000	268670000
Valine--tRNA ligase, mitochondrial	VARS2	4	4	20855000	0	0	0	0	0	0	0	0
Histone-lysine N-methyltransferase EHMT2	EHMT2	3	3	0	0	0	0	0	0	8368200	0	0
Heat shock 70 kDa protein 1B;Heat shock 70 kDa protein 1A	HSPA1B;HSPA1A	44	24	1517700000	1452400000	1360500000	1686200000	1825800000	1635000000	1387700000	1345700000	1339900000
Abhydrolase domain-containing protein 16A	ABHD16A	4	4	23897000	20280000	0	0	0	0	14480000	17358000	0
Glucosylceramidase	GBA	1	1	0	0	0	0	0	0	0	0	0
Kinesin heavy chain isoform 5C	KIF5C	20	3	0	0	0	0	0	0	0	0	0
KAT8 regulatory NSL complex subunit 1	KANSL1	5	5	7932300	0	0	15879000	16863000	0	15104000	0	0
tRNA-splicing endonuclease subunit Sen34	TSEN34	3	3	0	0	0	0	0	0	0	0	0
Protein scribble homolog	SCRIB	32	28	402210000	354430000	264570000	523160000	452000000	468820000	591190000	723070000	717630000
HLA class I histocompatibility antigen, A-66 alpha chain;HLA class I histocompatibility antigen, A-34 alpha chain;HLA class I histocompatibility antigen, A-26 alpha chain;HLA class I histocompatibility antigen, A-25 alpha chain;HLA class I histocompatibility antigen, A-29 alpha chain;HLA class I histocompatibility antigen, A-74 alpha chain;HLA class I histocompatibility antigen, A-43 alpha chain;…	HLA-A	7	0	19931000	24559000	0	28220000	40159000	39392000	41853000	59250000	44449000
Active breakpoint cluster region-related protein	ABR	8	7	0	37925000	0	41191000	46842000	32888000	36200000	44510000	41473000
Lysophosphatidylcholine acyltransferase 1	LPCAT1	4	4	44885000	42615000	36792000	27056000	33122000	24085000	23394000	0	32422000
RNA binding protein fox-1 homolog;RNA binding protein fox-1 homolog 2;RNA binding protein fox-1 homolog 1	RBFOX2;RBFOX1	12	12	568150000	401020000	565190000	296610000	276590000	194490000	260450000	273780000	216210000
Poly(U)-binding-splicing factor PUF60	PUF60	5	5	0	40626000	45942000	62641000	61419000	50674000	52896000	52134000	55331000
		1	1	0	0	0	0	0	0	0	0	0
RNA polymerase II subunit A C-terminal domain phosphatase	CTDP1	5	5	0	22869000	16481000	21764000	22029000	21696000	29140000	19626000	24490000
Protein CLN8	CLN8	2	2	0	0	0	0	0	0	0	2643100	0
PHD and RING finger domain-containing protein 1	PHRF1	4	4	0	0	0	35602000	28402000	37437000	29405000	18762000	49388000
Absent in melanoma 1 protein	AIM1	18	18	76865000	65071000	0	144650000	99882000	101910000	146110000	182900000	206680000
Ras-related protein Rap-1A;Ras-related protein Rap-1b;Ras-related protein Rap-1b-like protein	RAP1B;RAP1A	2	2	22177000	0	0	0	19096000	22449000	16827000	0	26155000
Serum paraoxonase/arylesterase 2	PON2	1	1	0	0	0	0	0	0	0	0	0
WD repeat-containing protein 81	WDR81	9	9	0	0	35468000	26277000	0	18677000	0	46842000	36550000
Matrin-3	MATR3	37	37	1050300000	1076700000	877560000	1601200000	1157600000	1292600000	1304400000	1800500000	1438900000
Interleukin-1 receptor-associated kinase 4	IRAK4	1	1	0	0	0	0	0	0	0	0	26943000
Ceroid-lipofuscinosis neuronal protein 6	CLN6	3	3	0	0	0	0	0	0	0	0	0
Forkhead box protein P2	FOXP2	5	3	0	0	0	0	0	0	0	0	0
SH3 domain-containing protein 19	SH3D19	4	4	0	0	0	20645000	17863000	20250000	22857000	25088000	25317000
WD repeat domain phosphoinositide-interacting protein 4	WDR45	1	1	0	0	0	0	0	0	0	0	0
		3	1	0	0	0	0	0	0	0	0	447460
Eukaryotic translation initiation factor 4 gamma 3	EIF4G3	46	38	307700000	277570000	201460000	419010000	404400000	430190000	637410000	523500000	544480000
	hCG_2043597	1	1	0	0	0	0	0	0	0	0	0
PCNA-associated factor	KIAA0101	2	2	0	0	0	0	12251000	13333000	17965000	20904000	38247000
SCY1-like protein 2	SCYL2	19	19	235680000	231900000	204380000	112580000	114350000	98079000	104690000	172920000	158130000
SH3 and multiple ankyrin repeat domains protein 3	SHANK3	1	1	0	0	0	0	0	0	0	0	0
C-myc promoter-binding protein	DENND4A	8	8	0	0	0	29011000	30755000	32060000	41706000	38168000	53801000
Histone H2A type 1-J;Histone H2A type 1-H;Histone H2A.J;Histone H2A type 2-C;Histone H2A type 2-A;Histone H2A type 1-D;Histone H2A type 1;Histone H2A;Histone H2A type 1-C;Histone H2A type 3;Histone H2A type 1-B/E	HIST1H2AJ;HIST1H2AH;H2AFJ;HIST2H2AC;HIST2H2AA3;HIST1H2AD;HIST1H2AG;HIST1H2AC;HIST3H2A;HIST1H2AB	5	5	142830000	200880000	150330000	237880000	252780000	189180000	129460000	246630000	216970000
Breast cancer type 1 susceptibility protein	BRCA1	1	1	0	0	0	0	0	0	7917100	0	0
PHD finger protein 14	PHF14	2	2	0	0	0	0	16814000	0	0	0	0
Transcriptional repressor p66-beta	GATAD2B	19	18	181820000	243470000	252900000	304510000	432700000	265680000	517460000	492080000	479360000
Protein enabled homolog	ENAH	3	3	0	16218000	8481400	0	22788000	22452000	21448000	21824000	15655000
Negative elongation factor B	NELFB	3	3	0	11849000	0	0	0	0	0	0	0
HLA class I histocompatibility antigen, Cw-7 alpha chain	HLA-C	5	1	0	0	0	0	0	0	2382600	0	0
HLA class I histocompatibility antigen, Cw-6 alpha chain;HLA class I histocompatibility antigen, Cw-15 alpha chain;HLA class I histocompatibility antigen, Cw-12 alpha chain;HLA class I histocompatibility antigen, Cw-18 alpha chain;HLA class I histocompatibility antigen, Cw-14 alpha chain;HLA class I histocompatibility antigen, Cw-4 alpha chain;HLA class I histocompatibility antigen, Cw-8 alpha ch…	HLA-C	5	0	0	36730000	8808000	23568000	14030000	24077000	15292000	18759000	31144000
Flotillin-1	FLOT1	2	2	0	0	0	0	0	0	0	0	0
Antigen peptide transporter 1	TAP1	4	4	0	0	0	0	0	0	24397000	30409000	35712000
Keratin, type I cuticular Ha4	KRT34	6	1	0	0	0	0	0	0	0	0	0
Protein LSM14 homolog A	LSM14A	2	2	0	0	0	24426000	40057000	27065000	27700000	0	0
Alpha-aminoadipic semialdehyde dehydrogenase	ALDH7A1	3	3	0	26628000	0	0	21334000	18020000	22814000	0	0
Adenylosuccinate lyase	ADSL	17	17	723890000	729180000	582080000	368420000	458330000	355880000	524600000	588570000	473870000
Rab11 family-interacting protein 5	RAB11FIP5	8	8	0	30359000	34805000	49609000	30018000	34804000	43620000	68511000	65943000
		4	1	0	0	0	0	0	0	0	16575000	0
Paxillin	PXN	17	17	200530000	172030000	191000000	565910000	723410000	545770000	561650000	453820000	412800000
Uncharacterized protein KIAA1107	KIAA1107	3	3	0	3595900	4953400	5256200	4006100	4804500	8382400	3788300	0
Cathepsin D;Cathepsin D light chain;Cathepsin D heavy chain	CTSD	2	2	0	0	0	0	0	0	0	0	0
Trinucleotide repeat-containing gene 6C protein	TNRC6C	10	9	75796000	118690000	168350000	76505000	112490000	0	70547000	117100000	89041000
Histone-lysine N-methyltransferase EHMT1	EHMT1	6	6	0	0	0	0	19399000	0	35115000	0	24922000
Aminoacylase-1	ABHD14A-ACY1;ACY1	4	4	32691000	0	0	0	0	0	0	0	0
KIF1-binding protein	KIAA1279	7	7	27179000	37717000	42496000	37765000	23237000	33263000	26078000	19843000	14021000
Kinesin-like protein KIF13A	KIF13A	5	2	0	0	0	8702800	0	0	0	0	0
		3	3	0	0	0	0	0	0	14927000	0	0
Autophagy protein 5	ATG5	3	3	46167000	66349000	0	47572000	43620000	53685000	35445000	37977000	42180000
Protein EFR3 homolog A	EFR3A	4	4	0	0	0	0	0	0	13288000	0	0
Kinesin-like protein KIF21A;Kinesin-like protein	KIF21A	6	4	0	0	0	0	36084000	33601000	28128000	37374000	40401000
Ubiquitin-protein ligase E3A	UBE3A	13	13	78772000	72655000	68807000	65674000	122230000	101410000	97088000	105650000	144390000
Protein FAM193A	FAM193A	18	18	25093000	33449000	58517000	40694000	43553000	39032000	78641000	71724000	100230000
TRPM8 channel-associated factor 2	TCAF2	4	4	0	0	0	0	0	0	0	0	0
Syntaxin-binding protein 1	STXBP1	4	4	0	22968000	22972000	12049000	8202500	11641000	0	0	0
RILP-like protein 1	RILPL1	2	2	0	0	0	0	0	0	0	0	3579000
E3 ubiquitin-protein ligase NEDD4-like	NEDD4L	14	12	123040000	88671000	117090000	144560000	95542000	137140000	142780000	123800000	152300000
ELM2 and SANT domain-containing protein 1	ELMSAN1	13	13	63389000	60363000	141830000	96293000	62753000	47342000	84979000	148630000	114280000
		28	1	0	0	0	0	0	0	13025000	0	0
GAS2-like protein 1	GAS2L1	3	3	0	0	0	0	0	0	0	0	13172000
Ubiquitin-like modifier-activating enzyme 6	UBA6	32	32	825220000	629020000	557770000	660210000	741870000	726460000	881680000	1005200000	888170000
Mediator of RNA polymerase II transcription subunit 19	MED19	2	2	0	0	0	0	0	0	0	3041900	0
UHRF1-binding protein 1-like	UHRF1BP1L	11	11	15525000	25755000	39841000	38566000	35092000	39864000	39043000	37872000	51399000
Shootin-1	KIAA1598	5	5	0	0	0	0	0	0	13492000	15837000	0
Transmembrane protein 223	TMEM223	2	2	0	0	0	0	0	0	0	0	0
Rho GTPase-activating protein 10	ARHGAP10	3	3	0	0	0	13865000	0	12826000	12651000	12881000	0
Acetolactate synthase-like protein	ILVBL	10	10	167770000	156170000	159660000	78498000	75291000	0	98994000	93628000	68187000
Protein AAR2 homolog	AAR2	8	8	0	0	82256000	106530000	82510000	67400000	95609000	105340000	101080000
Dedicator of cytokinesis protein 8	DOCK8	3	1	0	0	0	0	0	0	0	0	0
40S ribosomal protein S6	RPS6	18	1	0	0	31789000	0	25347000	0	0	80359000	119100000
Tripartite motif-containing protein 26	TRIM26	4	4	0	0	0	17922000	23791000	18380000	0	0	0
DNA-3-methyladenine glycosylase	MPG	3	3	0	0	0	31683000	42721000	49282000	55796000	44046000	0
Neuroblastoma-amplified sequence	NBAS	16	16	70581000	0	39284000	62087000	62606000	48779000	55933000	76083000	52904000
SLIT-ROBO Rho GTPase-activating protein 2;SLIT-ROBO Rho GTPase-activating protein 2B	SRGAP2;SRGAP2B	18	15	89091000	117320000	107550000	127040000	128110000	131650000	157460000	164780000	210480000
von Willebrand factor A domain-containing protein 8	VWA8	10	10	95501000	81258000	0	0	0	0	0	0	0
WD repeat-containing protein 91	WDR91	1	1	0	0	0	0	0	0	0	0	0
Vacuolar protein sorting-associated protein 37C	VPS37C	1	1	0	0	0	0	0	0	0	0	13387000
CCR4-NOT transcription complex subunit 1	CNOT1	64	64	1831600000	1401600000	1440300000	1358600000	1354800000	1099900000	1423400000	1664300000	1504200000
Protein FAM83G	FAM83G	3	3	0	0	0	22699000	0	0	0	0	0
Protein PBDC1	PBDC1	2	2	0	0	0	0	0	0	0	20668000	0
Phosphoglycolate phosphatase	PGP	3	3	0	0	0	0	0	12082000	19715000	19677000	22692000
	HCFC1	34	2	317490000	404910000	329450000	729310000	656490000	769770000	712700000	589440000	757900000
GPI-anchor transamidase	PIGK	4	4	0	28562000	26752000	21443000	25586000	18340000	19854000	0	0
Putative nuclear envelope pore membrane protein POM 121B	POM121B	4	1	0	0	0	0	0	0	0	0	0
Oral-facial-digital syndrome 1 protein	OFD1	1	1	0	0	0	0	0	0	0	0	0
3(2),5-bisphosphate nucleotidase 1	BPNT1	3	3	0	0	0	0	0	0	0	0	0
Zinc finger protein 316	ZNF316	1	1	0	0	0	0	0	0	0	13198000	0
Dysbindin	DTNBP1	3	3	0	17650000	19614000	17454000	0	0	0	0	0
WW domain-binding protein 2	WBP2	4	4	0	0	0	80473000	127150000	128380000	0	0	0
Hematological and neurological expressed 1-like protein	HN1L	8	8	27463000	50928000	80020000	123080000	104100000	122400000	70639000	175290000	245530000
Protein YIF1A	YIF1A	1	1	0	0	0	0	0	0	0	0	0
Zinc finger MYM-type protein 3	ZMYM3	2	2	0	0	0	0	0	0	0	0	0
Structural maintenance of chromosomes flexible hinge domain-containing protein 1	SMCHD1	26	26	250870000	206320000	198480000	191430000	253920000	239390000	295870000	264950000	305990000
Coiled-coil domain-containing protein 154	CCDC154	2	2	0	0	0	0	0	0	0	0	0
Phosphorylase b kinase regulatory subunit alpha, skeletal muscle isoform	PHKA1	3	2	0	0	0	0	0	0	0	0	0
Dedicator of cytokinesis protein 11	DOCK11	4	2	0	0	0	0	0	0	0	0	0
Probable methyltransferase-like protein 15	METTL15	5	5	0	40916000	49963000	0	0	0	0	0	0
RanBP2-like and GRIP domain-containing protein 3	RGPD3	41	0	0	0	0	0	0	0	43113000	0	0
Protein cornichon homolog 4	CNIH4	1	1	0	0	0	0	51110000	0	46924000	0	0
Polypyrimidine tract-binding protein 1	PTBP1	22	18	1407700000	1506000000	964790000	1496300000	1236100000	1363700000	2015900000	1731400000	1584900000
Tetraspanin;CD81 antigen	CD81	1	1	0	0	0	0	0	0	0	0	0
Protein diaphanous homolog 2	DIAPH2	10	10	0	0	0	63701000	0	0	0	27481000	49312000
Protein Shroom1	SHROOM1	6	6	0	0	33856000	35044000	33497000	36525000	42471000	54393000	41400000
Obscurin-like protein 1	OBSL1	2	2	0	0	0	0	0	0	0	0	0
Tumor suppressor p53-binding protein 1	TP53BP1	30	30	141470000	201920000	218110000	289040000	352680000	280890000	372820000	459080000	489130000
Tubulin beta-8 chain-like protein LOC260334		10	1	0	0	0	0	0	0	0	0	0
Tuftelin	TUFT1	8	8	30659000	0	0	0	49610000	41868000	0	51827000	69256000
Phosphatidylinositol 4-phosphate 5-kinase type-1 alpha	PIP5K1A	9	7	77265000	67275000	66068000	97031000	86881000	86584000	116500000	94451000	117490000
Zinc finger SWIM domain-containing protein 8	ZSWIM8	23	23	143670000	140670000	124490000	150210000	107970000	118860000	150410000	183890000	181480000
Rho GTPase-activating protein 32	ARHGAP32	4	3	0	0	0	9573100	0	0	0	0	0
Protein zyg-11 homolog B	ZYG11B	3	3	0	0	0	0	0	0	7261100	0	0
	HSPA8	39	1	0	0	0	27693000	24669000	24463000	0	18236000	22167000
		35	3	0	0	0	26151000	0	31714000	0	0	0
	FMR1	15	2	59088000	85064000	123500000	102600000	66894000	91438000	96932000	114070000	140710000
Centrosomal protein of 78 kDa	CEP78	2	2	0	0	0	0	0	0	0	0	0
Serpin-like protein HMSD	HMSD	1	1	0	0	0	0	0	0	0	0	0
Protein bicaudal D homolog 1	BICD1	3	1	0	0	0	0	0	0	0	0	0
Small nuclear ribonucleoprotein G;Putative small nuclear ribonucleoprotein G-like protein 15	SNRPG;SNRPGP15	2	2	35535000	28902000	21755000	73532000	48313000	61651000	41325000	24804000	24965000
Developmentally-regulated GTP-binding protein 2	DRG2	8	7	104560000	102220000	94691000	52368000	52194000	78356000	54910000	54446000	46147000
Chromobox protein homolog 6	CBX6	2	1	0	0	0	0	0	0	0	16590000	11483000
Eukaryotic translation initiation factor 3 subunit L	EIF3L	32	32	494740000	613200000	457760000	1851600000	2017800000	1705900000	821630000	520200000	545130000
RNA-binding protein EWS	EWSR1	7	7	112350000	110200000	20827000	444500000	1033800000	493130000	125770000	95009000	56280000
SUMO-conjugating enzyme UBC9	UBE2I	2	2	62313000	30343000	75584000	40285000	54113000	45860000	46671000	74847000	63441000
Peroxisomal membrane protein PMP34	SLC25A17	2	2	0	0	0	0	0	0	0	0	0
Copine-1	CPNE1	10	10	68318000	72967000	86442000	84960000	69482000	64950000	80292000	106760000	95944000
GON-4-like protein	YY1AP1;GON4L	2	2	0	0	0	0	0	0	0	0	0
Coatomer subunit delta	ARCN1	24	24	551340000	556750000	599410000	312690000	357690000	456650000	446610000	349510000	304100000
Sulfurtransferase;3-mercaptopyruvate sulfurtransferase	MPST	2	2	35003000	0	0	0	0	0	0	0	0
Ras-related C3 botulinum toxin substrate 2	RAC2	7	3	264350000	287670000	198820000	185520000	186830000	247350000	237850000	262110000	193970000
Translocator protein	TSPO	4	4	981600000	551780000	620850000	443030000	426810000	346860000	416450000	348260000	156250000
X-ray repair cross-complementing protein 6	XRCC6	27	27	452700000	647980000	770930000	569170000	597750000	802750000	511210000	476300000	702080000
NHP2-like protein 1;NHP2-like protein 1, N-terminally processed	NHP2L1	3	3	0	0	0	0	27966000	0	0	0	0
NADH-cytochrome b5 reductase 3;NADH-cytochrome b5 reductase 3 membrane-bound form;NADH-cytochrome b5 reductase 3 soluble form	CYB5R3	2	2	0	0	0	11161000	0	0	0	0	0
F-actin-capping protein subunit beta	CAPZB	17	17	767080000	733190000	592100000	906590000	952340000	785070000	1069200000	1131900000	1039000000
Nardilysin	NRD1	10	10	78652000	93745000	63381000	86550000	83249000	85635000	60438000	74127000	71138000
Zinc finger protein 618	ZNF618	1	1	0	0	0	0	0	0	0	0	0
Rho guanine nucleotide exchange factor 7	ARHGEF7	17	12	47996000	27927000	75271000	103500000	112920000	131290000	90996000	92514000	66744000
Paralemmin-2	PALM2-AKAP2;PALM2	6	6	0	0	27767000	37725000	23352000	24292000	33940000	0	18705000
Exosome complex component CSL4	EXOSC1	2	2	0	0	0	0	0	0	0	0	0
Trypsin-3	PRSS3	2	2	0	0	0	0	0	0	0	0	0
Sphingomyelin phosphodiesterase 4	SMPD4	7	7	98332000	84244000	76390000	42743000	44934000	0	50027000	38663000	85764000
Heterogeneous nuclear ribonucleoproteins C1/C2	HNRNPC	10	10	89213000	32226000	0	229860000	355510000	221640000	112300000	105590000	110870000
Unconventional myosin-IXa	MYO9A	3	3	0	0	0	0	0	0	0	0	0
Bifunctional arginine demethylase and lysyl-hydroxylase JMJD6	JMJD6	4	4	25892000	0	0	37602000	35527000	32155000	28937000	85060000	59625000
SUMO-activating enzyme subunit 1;SUMO-activating enzyme subunit 1, N-terminally processed	SAE1	7	7	37074000	39079000	34709000	39771000	31555000	56354000	39370000	0	0
Zinc finger protein with KRAB and SCAN domains 1	ZKSCAN1	2	2	0	0	0	0	9433000	0	18515000	0	0
Eukaryotic translation initiation factor 3 subunit H	EIF3H	16	16	240100000	154710000	165950000	1097700000	685310000	256100000	135760000	319090000	277290000
Protein farnesyltransferase/geranylgeranyltransferase type-1 subunit alpha	FNTA	3	3	0	0	0	0	0	0	0	0	0
	DBNL	17	2	0	0	0	0	0	0	0	0	0
Calponin;Calponin-2	CNN2	19	18	2392800000	2862600000	1799000000	3567700000	2898500000	3258200000	2452200000	3044400000	2559000000
Histone H3;Histone H3.2;Histone H3.1t;Histone H3.3;Histone H3.1;Histone H3.3C	H3F3B;H3F3A;HIST2H3A;HIST3H3;HIST1H3A;H3F3C	3	1	162350000	139270000	142710000	102440000	0	65190000	0	189160000	118900000
Polyadenylate-binding protein 2	PABPN1	1	1	0	0	0	0	0	0	0	0	6078900
Nuclear receptor coactivator 4	NCOA4	8	8	75334000	59968000	66529000	36897000	44419000	45818000	66228000	58407000	53686000
		1	1	0	0	0	0	0	0	0	0	0
RNA polymerase II-associated factor 1 homolog	PAF1	1	1	0	0	0	0	0	0	0	0	0
Catenin beta-1	CTNNB1	14	13	12224000	0	0	264290000	222940000	349210000	64626000	49515000	36034000
Ermin	ERMN	1	1	0	0	0	0	0	0	0	0	0
NADH-ubiquinone oxidoreductase 75 kDa subunit, mitochondrial	NDUFS1	14	14	152520000	114760000	156340000	46961000	62425000	60848000	52168000	87089000	50307000
von Willebrand factor A domain-containing protein 9	VWA9	1	1	0	0	0	5847700	0	0	0	0	0
Endothelin-converting enzyme 1	ECE1	1	1	0	0	0	0	0	0	0	0	0
NAD(P)H dehydrogenase [quinone] 1	NQO1	7	7	0	0	0	75732000	61769000	67441000	0	0	45936000
MOB-like protein phocein	MOB4;HSPE1-MOB4	3	3	0	0	0	0	0	0	0	0	0
Protein FAM172A	FAM172A	1	1	0	0	0	0	0	0	0	0	0
Kin of IRRE-like protein 1	KIRREL	1	1	0	0	0	0	0	0	0	0	0
2-methoxy-6-polyprenyl-1,4-benzoquinol methylase, mitochondrial	COQ5	1	1	0	0	0	0	0	0	0	0	5437400
Macrophage erythroblast attacher	MAEA	6	6	0	0	0	0	0	0	0	16450000	0
Protein transport protein Sec61 subunit alpha isoform 1;Protein transport protein Sec61 subunit alpha isoform 2	SEC61A1;SEC61A2	8	8	533910000	758060000	638080000	269690000	302680000	361920000	359360000	419450000	412380000
Serine/threonine-protein kinase 24;Serine/threonine-protein kinase 24 36 kDa subunit;Serine/threonine-protein kinase 24 12 kDa subunit;Serine/threonine-protein kinase 26;Serine/threonine-protein kinase 25	STK24;STK26;STK25	6	3	71564000	40116000	45710000	67829000	84629000	56493000	57235000	87424000	66107000
Serine/threonine-protein kinase;Serine/threonine-protein kinase D2	PRKD2	12	10	59789000	0	0	37934000	34195000	0	34052000	44085000	0
REST corepressor 3	RCOR3	2	2	0	0	0	0	0	0	0	12073000	0
Nucleoside diphosphate kinase 7	NME7	5	5	0	0	0	0	0	0	0	0	0
Fragile X mental retardation syndrome-related protein 1	FXR1	34	30	1747400000	1665000000	1567600000	1422500000	1350800000	1235300000	1416600000	1611300000	1869700000
Interleukin enhancer-binding factor 2	ILF2	18	18	243970000	232850000	230070000	787670000	738540000	684840000	530010000	525920000	435780000
Derlin-1	DERL1	5	5	606510000	359390000	380340000	336420000	192540000	129810000	234010000	208940000	155490000
Armadillo repeat-containing protein 6	ARMC6	1	1	0	0	0	0	0	0	0	0	0
Serine/threonine-protein kinase RIO3	RIOK3	8	8	68588000	88126000	98961000	53173000	31217000	34648000	0	80136000	73547000
Transcription factor SPT20 homolog	SUPT20H	4	4	0	0	0	24069000	0	20058000	32760000	50300000	40378000
Calcium-transporting ATPase;Calcium-transporting ATPase type 2C member 1	ATP2C1	8	8	35351000	0	47906000	29549000	50644000	34243000	57004000	60892000	71294000
Ubiquitin carboxyl-terminal hydrolase;Ubiquitin carboxyl-terminal hydrolase 28	USP28	1	1	0	0	0	0	0	0	0	0	0
RNA-binding protein with multiple splicing	RBPMS	2	2	0	0	0	0	0	0	0	8262500	0
Protein phosphatase 1 regulatory subunit 7	PPP1R7	2	2	0	0	0	0	17497000	0	0	0	0
LIM domain kinase 2;LIM domain kinase 1	LIMK2;LIMK1	2	2	0	0	0	0	0	0	9679300	0	0
Protein Mpv17	MPV17	1	1	0	0	0	0	0	0	0	0	0
Basic leucine zipper and W2 domain-containing protein 2	BZW2	2	2	0	0	0	0	0	0	0	0	0
Pescadillo homolog	PES1	9	9	110560000	46836000	98955000	62211000	39419000	42574000	100640000	80505000	86852000
Nuclear receptor coactivator 1	NCOA1	10	10	58069000	71947000	60405000	32787000	30827000	27622000	34853000	56024000	38548000
Zinc transporter 6	SLC30A6	1	1	0	0	0	0	0	0	0	0	0
R3H domain-containing protein 2	R3HDM2	3	2	0	0	0	0	0	0	0	0	0
Bromodomain-containing protein 8	BRD8	2	2	0	0	0	0	0	0	0	9215500	0
GTP-binding nuclear protein Ran	RAN	23	23	4778000000	4232700000	3043500000	3102600000	2944100000	2879800000	3220100000	2346000000	2467700000
Septin-10	2020-09-10	9	8	46621000	46072000	62921000	111460000	72643000	76579000	64379000	75811000	87861000
Echinoderm microtubule-associated protein-like 3	EML3	19	19	132570000	171070000	152610000	149080000	192590000	166460000	240810000	330770000	254100000
Heterogeneous nuclear ribonucleoprotein L-like	HNRNPLL;HNRPLL	6	4	51273000	64754000	37524000	89105000	74781000	82879000	98933000	75025000	61585000
Inositol hexakisphosphate and diphosphoinositol-pentakisphosphate kinase 1	PPIP5K1	5	3	0	0	0	0	0	0	0	0	0
Acyl-CoA-binding domain-containing protein 5	ACBD5	5	5	0	0	0	0	0	0	0	0	0
Zinc finger protein 346	ZNF346	1	1	0	0	0	0	0	0	0	0	16333000
Suppressor of tumorigenicity 7 protein	ST7	4	4	0	0	0	0	0	0	0	44455000	0
BTB/POZ domain-containing protein 10	BTBD10	2	2	0	0	0	0	0	0	27741000	0	0
Leupaxin	LPXN	2	2	0	0	0	0	0	0	0	0	0
Armadillo repeat-containing protein 8	ARMC8	6	6	41752000	0	0	44170000	24985000	24428000	33760000	55129000	42718000
	SYNCRIP	27	1	0	0	0	0	0	0	32458000	0	52832000
Probable ATP-dependent RNA helicase DDX27	DDX27	9	9	26486000	0	29529000	21249000	20566000	19951000	0	24442000	25260000
Myosin light polypeptide 6	MYL6	9	7	2612200000	2196200000	2035800000	3088700000	3920200000	2949600000	3064400000	3173900000	2930800000
Cleavage and polyadenylation specificity factor subunit 4	CPSF4	2	2	0	0	0	0	0	0	0	0	16996000
Ran-binding protein 3	RANBP3	6	6	70829000	62350000	34769000	71437000	61741000	71817000	91660000	135920000	84201000
Eukaryotic peptide chain release factor subunit 1	ETF1	8	8	221190000	226140000	187310000	168070000	247210000	253720000	159730000	179480000	169360000
Periphilin-1	PPHLN1	4	4	41720000	26393000	48875000	43709000	56525000	47275000	37964000	46937000	73758000
CCR4-NOT transcription complex subunit 8	CNOT8	4	4	0	0	26693000	0	0	0	0	0	0
PMS1 protein homolog 1	PMS1	3	3	0	0	0	0	20109000	0	16232000	0	0
Forkhead box protein P4	FOXP4	9	6	75098000	126370000	147770000	51745000	46584000	34057000	84875000	64405000	56029000
Endophilin-B2	SH3GLB2	4	3	0	0	0	0	0	0	0	0	0
Formin-binding protein 1	FNBP1	4	4	0	0	0	20783000	21578000	0	21217000	28924000	0
Cytoplasmic polyadenylation element-binding protein 4	CPEB4	24	24	791630000	913080000	880210000	389410000	348450000	298210000	401210000	499310000	502010000
Hyccin	FAM126A	1	1	0	0	0	0	0	0	0	0	0
	GLS	2	2	0	0	0	0	0	0	0	0	0
Tax1-binding protein 1	TAX1BP1	12	12	26236000	20158000	32835000	33023000	18449000	27831000	34303000	0	25553000
Inositol polyphosphate 1-phosphatase	INPP1	1	1	0	0	0	0	0	0	0	0	0
Small ubiquitin-related modifier 1	SUMO1	4	4	343710000	221220000	208230000	322330000	230030000	260380000	266480000	485990000	452980000
Transcription elongation factor B polypeptide 2	TCEB2	8	8	30530000	45478000	55814000	92693000	80266000	85256000	79759000	66506000	74311000
U3 small nucleolar ribonucleoprotein protein IMP4	IMP4	4	4	0	0	0	0	0	0	0	0	0
	EIF4E2	5	1	0	0	0	0	0	0	0	0	4620100
3-hydroxyisobutyryl-CoA hydrolase, mitochondrial	HIBCH	2	2	0	0	0	0	0	0	0	0	0
Bifunctional methylenetetrahydrofolate dehydrogenase/cyclohydrolase, mitochondrial;NAD-dependent methylenetetrahydrofolate dehydrogenase;Methenyltetrahydrofolate cyclohydrolase	MTHFD2	5	5	22547000	22834000	23768000	0	15207000	0	0	0	0
MICOS complex subunit MIC60	IMMT	22	22	104970000	170910000	147880000	186200000	176180000	200420000	255890000	128550000	213230000
SWI/SNF-related matrix-associated actin-dependent regulator of chromatin subfamily D member 2	SMARCD2	12	10	149550000	88945000	180980000	116470000	155720000	98802000	132470000	159480000	138580000
Zinc finger protein 507	ZNF507	1	1	0	0	0	0	0	0	0	0	0
Protein Wiz	WIZ	5	5	0	0	0	0	30758000	24856000	32597000	43203000	44437000
RNA-binding protein 12B	RBM12B	5	5	13805000	28089000	0	31027000	10797000	0	30514000	0	0
Spatacsin	SPG11	3	3	0	0	0	0	0	0	0	0	15672000
Elongator complex protein 6	ELP6	2	2	0	0	0	23317000	0	22520000	28005000	0	0
SET and MYND domain-containing protein 5	SMYD5	2	2	3143900	0	4593000	23673000	0	13014000	7037600	5013600	0
Catenin alpha-2	CTNNA2	1	1	0	0	0	0	0	0	0	0	0
	IGSF11	1	1	0	0	0	0	0	0	0	0	0
Uncharacterized protein C9orf172	C9orf172	1	1	0	0	0	0	0	0	0	0	0
Poly(rC)-binding protein 4	PCBP4	5	3	0	0	0	0	13587000	0	0	0	0
Nuclear-interacting partner of ALK	ZC3HC1	4	4	34977000	31181000	0	0	0	25331000	0	28253000	0
Profilin	PFN2	6	3	284770000	193060000	189880000	225770000	170070000	197170000	192780000	325190000	230590000
Sorcin	SRI	8	8	0	0	0	420300000	482390000	313410000	102430000	236540000	141990000
Nuclear receptor corepressor 2	NCOR2	68	66	1354700000	1338500000	1464100000	878530000	880030000	757890000	1110000000	1475700000	1332500000
Mismatch repair endonuclease PMS2	PMS2	2	2	0	0	0	0	0	0	0	0	3668500
Mis18-binding protein 1	MIS18BP1	1	1	0	0	0	0	0	0	0	0	0
DNA-directed RNA polymerase;DNA-directed RNA polymerase II subunit RPB2	POLR2B	30	30	301130000	340070000	244260000	580970000	619210000	487840000	423580000	474940000	449250000
Polycomb group RING finger protein 3	PCGF3	4	4	35527000	40168000	0	0	0	0	0	0	0
Myeloid leukemia factor 1	MLF1	1	1	2440800	5059800	3363600	0	0	0	0	0	0
Probable E3 ubiquitin-protein ligase makorin-2	MKRN2	2	2	0	0	0	0	0	0	0	0	0
Myeloid-associated differentiation marker	MYADM	1	1	0	0	0	0	0	0	0	0	0
Ribulose-phosphate 3-epimerase;Ribulose-phosphate 3-epimerase-like protein 1	RPE;RPEL1	4	4	39084000	0	11831000	0	0	0	0	0	22212000
Centrosomal protein of 41 kDa	CEP41	1	1	0	0	0	0	0	0	0	0	0
Transportin-3	TNPO3	4	4	89195000	57762000	0	32997000	45449000	44217000	36933000	40433000	0
Muskelin	MKLN1	3	3	0	0	0	0	0	0	0	18400000	0
Cytochrome P450 20A1	CYP20A1	1	1	0	0	0	0	0	0	0	0	0
Cytochrome c oxidase copper chaperone	COX17	1	1	0	0	0	0	0	0	0	0	0
Linker for activation of T-cells family member 2	LAT2	2	2	0	0	0	0	0	20352000	0	0	29837000
Translocon-associated protein subunit gamma	SSR3	3	3	0	0	131660000	0	0	0	0	0	0
Interferon-related developmental regulator 1	IFRD1	2	2	0	0	0	0	0	0	0	2764400	0
HMG box transcription factor BBX	BBX	7	7	42080000	0	0	48867000	44337000	31324000	46866000	28115000	48314000
	TBC1D15	18	1	0	0	0	0	0	0	0	141150000	128480000
Cytoplasmic protein NCK1	NCK1	3	3	0	22870000	0	23848000	0	18293000	18328000	23154000	23084000
Microtubule-associated protein RP/EB family member 3	MAPRE3	3	3	0	0	0	0	0	0	0	0	37315000
Nuclear autoantigen Sp-100	SP100	10	10	108980000	147570000	127770000	64259000	215190000	141680000	190500000	313140000	446050000
40S ribosomal protein S4, Y isoform 1	RPS4Y1	21	3	113380000	104800000	66284000	81434000	49648000	86869000	0	49973000	38567000
Choline-phosphate cytidylyltransferase A	PCYT1A	13	10	185800000	183290000	211540000	230940000	169610000	195110000	233740000	240040000	349850000
Calcium/calmodulin-dependent protein kinase type 1	CAMK1	1	1	0	0	0	0	0	0	0	0	0
N-acetyl-D-glucosamine kinase	NAGK	5	5	0	0	0	44027000	31946000	0	48556000	50152000	0
Myotubularin-related protein 2	MTMR2	1	1	0	0	0	0	0	0	0	0	28566000
Mitochondrial fission regulator 1-like	MTFR1L	2	2	0	18816000	0	0	0	0	16017000	29602000	22059000
COP9 signalosome complex subunit 1	GPS1	11	11	117900000	133850000	95718000	126260000	114860000	91693000	119080000	96767000	117300000
Cytochrome c	CYCS	6	6	0	0	0	0	0	0	0	0	0
Proline-, glutamic acid- and leucine-rich protein 1	PELP1	4	4	28792000	22627000	25703000	19753000	22734000	19239000	27265000	35028000	37291000
39S ribosomal protein L39, mitochondrial	MRPL39	4	4	0	0	0	0	0	0	0	0	0
Acylamino-acid-releasing enzyme	APEH	11	11	125590000	128820000	109160000	108830000	129970000	151560000	87202000	116180000	94757000
Vacuolar protein sorting-associated protein 8 homolog	VPS8	3	3	0	0	0	7830100	0	0	6731000	0	0
ATP synthase subunit f, mitochondrial	ATP5J2-PTCD1;ATP5J2	2	2	0	0	0	0	0	0	0	0	0
Exonuclease 3-5 domain-containing protein 2	EXD2	1	1	0	0	0	0	0	0	0	0	0
DNA-directed RNA polymerases I, II, and III subunit RPABC3	POLR2H	5	5	106810000	65335000	58591000	131360000	126150000	102140000	80246000	76608000	65222000
Protein FAM195B	FAM195B	5	5	62898000	76865000	70430000	99645000	106930000	90263000	107220000	212130000	196660000
Peptidyl-prolyl cis-trans isomerase;Peptidyl-prolyl cis-trans isomerase G	PPIG	1	1	0	0	0	0	0	0	14400000	0	0
FERM, RhoGEF and pleckstrin domain-containing protein 1	FARP1	6	6	0	0	0	0	0	0	30015000	0	0
Presenilins-associated rhomboid-like protein, mitochondrial;P-beta	PARL	2	2	26671000	0	0	0	0	0	0	0	0
Cartilage-associated protein	CRTAP	3	3	49243000	19834000	17315000	0	13472000	14295000	15639000	0	0
Mitochondrial carnitine/acylcarnitine carrier protein	SLC25A20	4	4	0	0	0	0	0	0	0	0	0
Peptidyl-prolyl cis-trans isomerase;Peptidyl-prolyl cis-trans isomerase H	PPIH	5	5	108690000	95655000	89559000	25412000	16656000	35627000	40836000	22061000	0
Serine/threonine-protein kinase 11-interacting protein	STK11IP	3	3	0	0	0	0	0	0	12295000	0	0
DNA-binding protein SATB;DNA-binding protein SATB2	SATB2	9	7	39450000	63424000	63385000	47382000	56995000	68986000	28531000	29902000	52492000
MICOS complex subunit MIC19	CHCHD3	4	4	32114000	39754000	0	0	34844000	32439000	46943000	46490000	0
	TIA1	8	0	0	0	0	0	0	18206000	0	0	0
L-2-hydroxyglutarate dehydrogenase, mitochondrial	L2HGDH	2	2	0	0	0	0	0	0	0	0	0
E3 ubiquitin-protein ligase TRIM22	TRIM22	1	1	0	0	0	0	0	0	8408900	0	0
Ras-related protein Rab-34	RAB34	4	4	0	0	0	23794000	23710000	0	28198000	31910000	0
Replication initiator 1	REPIN1	2	2	0	0	0	0	0	10984000	0	0	17718000
Ribonuclease P protein subunit p20	POP7	3	3	0	0	0	0	44461000	0	41812000	0	0
Inositol polyphosphate 5-phosphatase K	INPP5K	2	2	27085000	0	0	0	0	0	23297000	0	0
Catenin delta-1	CTNND1	39	38	324740000	266550000	171950000	883240000	1003300000	832850000	386580000	648390000	556600000
Ras-associated and pleckstrin homology domains-containing protein 1	RAPH1	10	10	0	0	0	36304000	63645000	39263000	37681000	74478000	69006000
		2	1	0	0	0	0	0	0	0	0	0
		11	1	0	0	0	0	0	0	0	0	0
Keratin, type II cuticular Hb6;Keratin, type II cuticular Hb1;Putative keratin-87 protein	KRT86;KRT81;KRT87P	24	1	1055300000	1336600000	1365400000	1826800000	1492600000	1950200000	1750400000	1649600000	2085300000
Keratin, type I cuticular Ha3-I	KRT33A	9	2	0	0	0	0	0	0	0	0	0
Keratin, type II cytoskeletal 75	KRT75	12	1	0	0	0	0	0	0	0	0	0
		1	1	0	0	0	0	0	0	0	0	4728800
		13	12	63454000000	52187000000	66986000000	25777000000	26236000000	26077000000	27811000000	29867000000	34167000000
Hemoglobin subunit alpha	HBA2;HBA1	6	6	453120000	482960000	438030000	13238000	0	23172000	0	11526000	0
Keratin, type I cytoskeletal 14;Keratin, type I cytoskeletal 17	KRT14;KRT17	12	4	156900000	169410000	51725000	27078000	32610000	34926000	23827000	0	61462000
Keratin, type II cytoskeletal 6A;Keratin, type II cytoskeletal 6C	KRT6A;KRT6C;KRT5	17	1	0	0	0	0	0	0	0	0	0
		5	5	23634000	28483000	0	0	142780000	16182000	16995000	23330000	0
		3	3	0	0	0	0	31304000	0	0	0	0
		2	2	0	0	0	0	0	0	0	0	0
		2	2	0	0	0	0	0	0	0	0	0
		2	2	0	0	0	0	0	0	0	0	0
Serum albumin	ALB	7	3	0	0	75591000	0	0	0	0	0	0
		30	26	653490000	457310000	376770000	110740000	146430000	155350000	309490000	113470000	451560000
Keratin, type II cytoskeletal 8	KRT8	65	52	23459000000	21810000000	25727000000	13095000000	10506000000	10597000000	10630000000	15665000000	15055000000
Trypsin-1;Alpha-trypsin chain 1;Alpha-trypsin chain 2	PRSS1	3	2	603890000	0	603410000	0	0	0	0	0	0
		9	1	0	0	612460000	0	0	0	0	0	0
Keratin, type II cytoskeletal 7	KRT7	11	1	0	0	0	0	0	0	0	0	0
Keratin, type I cytoskeletal 16	KRT16	11	3	30698000	0	0	0	0	0	0	0	0
		3	3	48148000	0	0	0	0	0	0	0	0
Keratin, type I cytoskeletal 10	KRT10	37	32	3588100000	3825200000	1215000000	988960000	1296800000	1649700000	1708400000	904230000	975430000
Keratin, type II cytoskeletal 5	KRT5	19	3	162900000	122150000	55863000	39512000	68451000	65452000	58518000	51845000	0
		1	1	0	0	0	0	0	0	0	0	0
Keratin, type I cytoskeletal 9	KRT9	34	33	2535800000	1751000000	1642600000	508380000	1467400000	859770000	1389400000	703130000	785170000
		46	1	0	0	0	0	0	0	0	0	0
Keratin, type II cuticular Hb5	KRT85	20	5	0	0	0	0	0	0	0	0	0
Keratin, type I cuticular Ha1	KRT31	9	2	0	0	0	0	0	0	0	0	0
		6	6	162710000	155060000	194140000	0	0	0	0	0	0
		8	8	131240000	146180000	159310000	168860000	49761000	163340000	139920000	51948000	62861000
Filaggrin-2	FLG2	2	2	3015200	8511000	1756000	0	0	0	0	0	0
		8	0	0	0	0	0	0	0	0	0	0
Keratin, type II cuticular Hb4	KRT84	10	1	0	0	0	0	0	0	0	0	0
Keratin, type II cytoskeletal 80	KRT80	8	7	205000000	248530000	238170000	197890000	233770000	177560000	220600000	222330000	163340000
Hornerin	HRNR	14	14	54032000	48427000	60689000	26949000	41030000	32313000	52341000	14581000	29505000
Keratin, type II cuticular Hb2	KRT82	5	2	0	0	0	0	0	498710000	0	0	0
		4	1	0	0	0	0	0	0	0	0	0
		11	11	215200000000	172400000000	377510000000	81900000000	60224000000	75184000000	60875000000	121510000000	130880000000
