# Supplementary material for: Spatiotemporal profiling of cytosolic signaling complexes in living cells by selective proximity proteomics
Source: Nat Commun. 2021 Jan 4;12:71. doi: 10.1038/s41467-020-20367-x (PMC7782698; doi:10.1038/s41467-020-20367-x)
Supplement: Supplementary file 16 — Source Data [file 41467_2020_20367_MOESM16_ESM.zip › NCOMMS-20-22505C_sd/Supplementary Fig. 7b.xlsx]

## Sheet: Sheet1
CV_0 min	CV_2 min	CV_5 min	CV_10 min	CV_30 min	LFQ intensity_0 min_1	LFQ intensity_0 min_2	LFQ intensity_0 min_3	LFQ intensity_2 min_1	LFQ intensity_2 min_2	LFQ intensity_2 min_3	LFQ intensity_5 min_1	LFQ intensity_5 min_2	LFQ intensity_5 min_3	LFQ intensity_10 min_1	LFQ intensity_10 min_2	LFQ intensity_10 min_3	LFQ intensity_30 min_1	LFQ intensity_30 min_2	LFQ intensity_30 min_3	Protein.IDs	Majority.protein.IDs	Gene.names
0.0579876	0.0299678	0.0777703	0.0677842	0.0729049	362170000	352670000	323640000	295180000	286610000	304310000	361920000	315770000	363060000	293370000	327070000	333500000	318320000	301520000	347970000	A0A024QZX5;A0A087X1N8;P35237;C9JTJ8;C9JVA8	A0A024QZX5;A0A087X1N8;P35237	SERPINB6
0.0435642	0.0976478	0.0362139	0.0955259	0.0797649	441980000	481180000	470290000	476760000	391910000	434760000	488290000	462670000	456160000	483770000	574890000	495820000	524440000	458470000	531450000	A0A024R4E5;Q00341;H0Y394;H7C0A4;H7BZC3;H7C2D1;C9JZI8;C9J5E5;C9JIZ1;C9JHS7;C9JHZ8;C9JES8;C9JT62;C9JK79;C9JBS3;C9JEJ8;C9JHN6;C9JMQ6;C9JQ82;H7C3D0	A0A024R4E5;Q00341;H0Y394	HDLBP
0.0362076	0.0293904	0.105222	0.121854	0.0311472	3210300000	3039600000	3257800000	2922300000	2830600000	3002000000	3110200000	3783500000	3247900000	3640300000	2876300000	3112800000	3070400000	3087200000	3247300000	A0A024R4M0;P46781;B5MCT8;C9JM19;F2Z3C0;A8MXK4	A0A024R4M0;P46781;B5MCT8;C9JM19	RPS9
NA	NA	NA	0.109638	0.077198	0	25258000	0	16444000	0	0	0	0	0	23941000	20496000	0	25083000	26864000	23010000	A0A024RA52;P25787;H3BT36;H7C402;C9JCK5	A0A024RA52;P25787;H3BT36	PSMA2
0.364486	0.17625	0.107809	0.120763	0.0406359	39699000	23429000	0	27642000	22321000	31924000	37823000	30631000	36117000	28166000	35735000	31032000	30573000	30055000	28277000	A0A0G2JL47;A0A024RCR6;A0A0G2JK23;P46379;F6S6P2;X6REW1;A0A0G2JJM1;H0Y4L1;F6UR09;F6U1F2;F6XTU0;H0Y710;A0A0G2JJR8;A0A1B0GX79;F6WML8;F6VEM6;F6X9W3;F6U341	A0A0G2JL47;A0A024RCR6;A0A0G2JK23;P46379	BAT3;BAG6
0.0884096	0.0994356	0.110215	0.234485	0.258111	36025000	36383000	30938000	29811000	26961000	32904000	32555000	39207000	32580000	35073000	39400000	24388000	39691000	48561000	28513000	E7EQR9;F5GZY3;E7EQS5;F8VX32;E7ESB2;H0Y304;A0A087WV90;E9PDN5;A0A087WTU7;A0A075B6G3;P11532;H0Y3E8	E7EQR9;F5GZY3;E7EQS5;F8VX32;E7ESB2;H0Y304;A0A087WV90;E9PDN5;A0A087WTU7;A0A075B6G3;P11532;H0Y3E8	DMD
NA	NA	0.153541	0.139539	0.160862	0	0	15940000	0	0	20545000	25088000	19817000	19085000	15873000	17442000	20800000	31935000	23202000	26760000	A0A087WTW4;A0A075B7A3;A0A075B6G5;A0A087WYQ9;A0A075B757;A0A087WZE1;A0A075B761;A0A087WVC7;A0A087WZJ2;A0A087WVU4;A0A075B762;A0A087WUL8;A0A087WVA0;H7BY70;Q8N660;Q6P3W6;A0A087WZB6;A0A087WTH4;A0A087WVG8;A0A087WUH2;A0A075B7F9;A0A087WW47;A0A087WY26;A0A087WWQ1;A0A087WY62;Q86T75;Q3BBV2;B4DH59;Q5TI25;Q3BBV1;A0A087X288;A0A087WVE3;A0A087WT85;A0A087WUW2;A0A075B764;A0A087WY24;A0A087WUF1;Q3BBV0;H7BZX4;A0A087WU30…	A0A087WTW4;A0A075B7A3;A0A075B6G5;A0A087WYQ9;A0A075B757;A0A087WZE1;A0A075B761;A0A087WVC7;A0A087WZJ2;A0A087WVU4;A0A075B762;A0A087WUL8;A0A087WVA0;H7BY70;Q8N660;Q6P3W6;A0A087WZB6;A0A087WTH4;A0A087WVG8;A0A087WUH2;A0A075B7F9;A0A087WW47;A0A087WY26;A0A087WWQ1;A0A087WY62;Q86T75;Q3BBV2;B4DH59;Q5TI25;Q3BBV1;A0A087X288;A0A087WVE3;A0A087WT85;A0A087WUW2;A0A075B764;A0A087WY24;A0A087WUF1;Q3BBV0	NBPF14;NBPF8;NBPF19;NBPF9;NBPF10;NBPF15;NBPF26;NBPF11;NBPF20;NBPF12;NBPF1
NA	0.109908	0.120314	NA	NA	0	0	0	19523000	24224000	23054000	22050000	28019000	24605000	20924000	0	0	0	0	29373000	H0YN88;A0A075B716;P08708;H0YN73;H3BNC9	H0YN88;A0A075B716;P08708;H0YN73	RPS17
0.285769	0.0904757	0.643612	0.195744	0.651736	449290000	287020000	520670000	532200000	618280000	528990000	149200000	282380000	69580000	235200000	208280000	157900000	0	271250000	100110000	A0A075B730;A0A087X1U6	A0A075B730;A0A087X1U6	EPPK1
NA	0.0507632	0.290528	0.4938	NA	0	10712000	0	0	10099000	10851000	7274400	9556300	13015000	0	9735000	4696100	12131000	0	0	A0A075B784;Q9P275	A0A075B784;Q9P275	USP36
0.173463	0.243402	0.101923	0.0407166	0.0946464	29190000	29593000	39198000	28327000	0	20008000	33991000	28168000	29214000	32763000	34064000	31398000	30075000	33434000	27707000	A0A075B793;Q4V328;A0A087WT45;A0A087WXA6;A0A087WZF5;A0A087WV84;A0A087WW92	A0A075B793;Q4V328;A0A087WT45	GRIPAP1
0.144534	0.0845824	0.0503132	NA	0.0649111	0	55913000	45544000	55044000	46493000	50350000	54623000	0	58653000	0	0	86285000	56929000	56709000	63453000	A0A075B7F8;A8CG34;A0A087WY75;Q96HA1;C9JFL1;Q6PJE2	A0A075B7F8;A8CG34;A0A087WY75;Q96HA1	POM121C;POM121
0.103324	0.0901844	0.177243	0.0915462	0.0421234	537940000	661980000	600900000	560930000	482340000	570950000	485500000	694400000	588100000	526970000	597140000	632230000	636480000	637780000	684760000	A0A087WSW9;A0A087WSY9;Q16881;F8W809;A0A182DWI3;E2QRB9;E9PIR7;E9PKD3;A0A0B4J225;E9PIZ5;E9PLT3;E9PKI4;E9PRI8;E9PQI3;A0A096LPD9;E7EWK1;A0A096LPK7;A0A182DWF2;D3YTF8;A0A182DWF3;Q9NNW7	A0A087WSW9;A0A087WSY9;Q16881;F8W809;A0A182DWI3;E2QRB9;E9PIR7	TXNRD1
0.0102585	NA	NA	NA	NA	41673000	0	42282000	0	0	0	0	0	46172000	0	0	0	0	0	44926000	A0A087WSZ7;A0A1B0GW84;Q08499;D6RHE0	A0A087WSZ7;A0A1B0GW84;Q08499	PDE4D
0.187589	0.00621175	0.109611	0.0415637	0.116828	38529000	26457000	31773000	33644000	33633000	33278000	53961000	46198000	0	36794000	34693000	0	30746000	30714000	37398000	A0A087WT20;Q9NV06;B3KME9;E5RHM4;A0A087X1F8	A0A087WT20;Q9NV06;B3KME9	DCAF13
0.13692	NA	0.0147647	NA	NA	21083000	25603000	0	0	20834000	0	27582000	0	28164000	0	25490000	0	0	23012000	0	A0A087WT27;J3KN95;O95394;H0Y8I3;D6RCQ8;D6RF77;D6RIS6;H0Y987	A0A087WT27;J3KN95;O95394	PGM3
0.0785275	0.12174	0.108667	0.00736311	0.120814	144540000	148340000	167030000	133670000	147610000	115500000	137630000	124700000	154820000	138870000	137740000	139780000	150030000	130490000	118190000	A0A087WT44;P30519;I3L159;I3L1F5;I3L276;I3L4P8;A0A1B0GXH0;I3L463;I3L1Y2	A0A087WT44;P30519;I3L159;I3L1F5	HMOX2
0.17693	NA	NA	0.0587492	0.0773415	51274000	0	39871000	0	0	0	0	0	34409000	0	31055000	33747000	40114000	34974000	35415000	A0A087WTA5;E7ERK9;Q9UI10;H7C2L8;A0A087WW69	A0A087WTA5;E7ERK9;Q9UI10	EIF2B4
0.063937	NA	NA	0.320425	0.397884	21119000	18811000	20996000	0	12653000	0	0	12466000	0	11906000	22020000	22714000	25122000	10941000	17457000	A0A087WTB8;P15374;Q5TBK7	A0A087WTB8;P15374;Q5TBK7	UCHL3
NA	0.06567	NA	NA	NA	0	16887000	0	30614000	27897000	0	0	0	0	24687000	0	0	0	0	20640000	A0A087WTM1;Q9Y6N7;A0A087WZ85;A0A0A0MSX4;H7C4Y7	A0A087WTM1;Q9Y6N7;A0A087WZ85;A0A0A0MSX4	ROBO1
0.00916209	0.0179201	0.132512	0.0886813	0.115154	236470000	232190000	234050000	229000000	224220000	232370000	279070000	214170000	258990000	217970000	260350000	238600000	264620000	210590000	232600000	A0A087WTP3;Q92945;M0R0I5;M0QYH3;M0QXW7;M0QYG1;M0R0C6;M0R3J3;M0R251;M0R263	A0A087WTP3;Q92945;M0R0I5	KHSRP
0.0206994	0.0775821	0.00691031	0.0426042	NA	15080000	15528000	0	13741000	16054000	14932000	17005000	0	17172000	16550000	0	15582000	0	14259000	0	A0A087WVR3;A0A087WTW0;Q96T88;A0A087WWG9	A0A087WVR3;A0A087WTW0;Q96T88	UHRF1
0.175155	0.133117	0.0173424	0.135667	0.218191	86886000	61198000	72460000	54263000	61749000	70818000	66786000	67379000	65154000	60610000	73619000	57218000	79559000	51663000	62323000	A0A087WU02;Q96RQ1;H0YI58;H0YI50;H0YHJ8;F8W0R1;F8VR88;F8VUZ2;F8VPA6	A0A087WU02;Q96RQ1;H0YI58;H0YI50	ERGIC2
NA	NA	NA	NA	0.112577	15813000	0	0	0	0	0	0	0	0	0	0	15608000	18709000	15950000	0	A0A087WU05;A0A087WY48;Q8IY22	A0A087WU05;A0A087WY48;Q8IY22	CMIP
0.122682	0.0883426	0.078629	0.100793	0.0114557	29616000	23145000	26359000	22750000	19703000	23296000	28043000	26105000	23951000	27181000	32778000	28284000	24980000	0	25388000	A0A087WUC6;E9PI68;Q15005;E9PL01;H0YE04;E9PRB9	A0A087WUC6;E9PI68;Q15005;E9PL01;H0YE04	SPCS2
0.221035	0.0981447	0.0854595	0.197352	0.16119	92429000	76759000	118740000	85707000	95356000	104380000	108390000	98146000	116510000	133900000	94873000	98604000	123880000	90025000	103420000	A0A087WUK2;O14979	A0A087WUK2;O14979	HNRNPDL
NA	NA	0.0472279	0.0870899	NA	0	0	0	0	13203000	0	11462000	0	12254000	12610000	0	11147000	0	11151000	0	A0A087WZG9;B4DSP0;A0A087WXK2;A0A087WUL4;A0A087WX23;Q86TG7	A0A087WZG9;B4DSP0;A0A087WXK2;A0A087WUL4;A0A087WX23;Q86TG7	PEG10
0.0622502	0.188801	0.11997	0.165812	0.0778286	710500000	791380000	713110000	836370000	978670000	666700000	750710000	867340000	955940000	769120000	619200000	866620000	668810000	766980000	675770000	E7ETK0;A0A087WUS0;P62847	E7ETK0;A0A087WUS0;P62847	RPS24
0.0985401	0.130672	0.0934455	0.119378	0.0114857	152490000	163590000	184870000	168090000	130650000	161870000	204190000	186430000	169310000	196830000	201360000	160770000	194490000	190770000	190580000	A0A087WUT6;O60841	A0A087WUT6;O60841	EIF5B
0.0738419	0.107365	0.0633228	0.0461464	0.14412	48621000	56368000	53165000	56868000	53270000	65501000	63849000	56579000	58446000	53160000	56650000	51837000	71485000	53486000	65217000	A0A087X0G7;A0A087WUW6;A0A087X1B1;Q9Y6K9;C9JN51;A0A087WV30;C9J2V2;C9JH59;C9JCG6	A0A087X0G7;A0A087WUW6;A0A087X1B1;Q9Y6K9;C9JN51;A0A087WV30;C9J2V2	IKBKG
0.235278	0.429574	0.161641	0.190217	0.0321651	0	34953000	48904000	18194000	47163000	38354000	39908000	0	50208000	41853000	45954000	59710000	40656000	42814000	40394000	A0A087WVC4;A0A0A0MS54;P22694;P17612;Q15136;B1APG2;B1APF8;B1APF9;K7ERP6;B1APG3;B1APF7;B1APG1;B1APG0;P22612	A0A087WVC4;A0A0A0MS54;P22694;P17612;Q15136;B1APG2;B1APF8;B1APF9;K7ERP6;B1APG3;B1APF7;B1APG1;B1APG0	PRKACB;PRKACA;KIN27
0.239348	0.0472517	0.117389	0.115655	0.136149	14675000000	20067000000	12758000000	18371000000	20130000000	18889000000	21495000000	25201000000	27192000000	19374000000	19516000000	23617000000	20771000000	21357000000	26429000000	A0A087WVQ6;Q00610;J3KS13;K7EJJ5;J3KRF5;J3KSQ2;J3QL20;A0A087WV74;A0A087WXH4;F5H5N6	A0A087WVQ6;Q00610	CLTC
0.150601	0.0944482	0.0805825	0.0373866	0.0574724	43503000	34326000	33403000	31483000	27888000	33693000	37409000	31881000	35588000	37091000	36345000	34480000	40838000	36455000	38135000	A0A087WW40;Q9Y371;F8WFB9;B7ZC39;B7ZC38;Q9NR46	A0A087WW40;Q9Y371	SH3GLB1
NA	0.0461707	0.00286609	0.0181689	NA	0	19082000	0	16429000	15775000	14979000	0	19530000	19451000	15790000	16201000	0	0	0	20614000	A0A087WW66;Q99460;H7BZR6;H7C378;C9J9M4	A0A087WW66;Q99460;H7BZR6;H7C378	PSMD1
NA	NA	NA	NA	0.130419	0	16243000	0	0	0	0	0	15351000	0	0	14663000	0	0	16279000	13530000	A0A087WWA3;Q4R9M9;O60333;F8W8V9;Q12756;A0A0U1RQL3;H7C437;H7C0K6	A0A087WWA3;Q4R9M9;O60333	KIF1B;KIF1Bbeta
0.106225	0.109843	0.073554	0.102328	0.227654	73762000	61022000	73875000	62236000	76456000	65369000	64387000	56582000	64530000	58692000	70529000	70447000	79155000	53902000	85066000	A0A087WWP4;Q96T37	A0A087WWP4;Q96T37	RBM15
NA	NA	NA	NA	0.0539572	0	0	0	0	0	0	0	0	0	0	0	0	12731000	0	13741000	A0A087WWW9;O95999	A0A087WWW9;O95999	BCL10
0.110357	0.0598256	0.0279705	0.0212173	0.100148	54177000	43400000	49849000	56211000	60281000	53548000	42496000	40991000	43323000	49480000	49670000	51412000	46307000	56199000	54205000	A0A087WXC5;E7ESZ7;O95299;Q8N1B9;C9J6X0;H7C2W5;H7C1Y7;H7C2X4	A0A087WXC5;E7ESZ7;O95299;Q8N1B9;C9J6X0	NDUFA10
0.0872938	0.0320453	0.0969203	0.13026	0.158027	108300000	127890000	113350000	126950000	119070000	122890000	130070000	154580000	132600000	103500000	130570000	131380000	111750000	111100000	144980000	A0A0D9SEW3;A0A087WXF8;Q9NP64;A0A087WYV3;A0A087WXU5;A0A087WYF0	A0A0D9SEW3;A0A087WXF8;Q9NP64;A0A087WYV3;A0A087WXU5	ZCCHC17
0.0683635	0.160085	0.0274215	0.184119	0.0622086	18194000	20640000	20407000	23918000	17359000	22050000	22881000	22256000	21660000	22160000	17707000	25745000	24633000	25378000	22483000	A0A087WXK8;Q9H4H8	A0A087WXK8;Q9H4H8	FAM83D
0.134895	0.103093	0.24981	0.232118	0.169381	522820000	424780000	554250000	423760000	500630000	418010000	519490000	546950000	801590000	605900000	407480000	420640000	374870000	481380000	527080000	A0A087WXM6;J3QQT2;J3QLC8;J3KRX5;A0A0A0MRF8;A0A0A6YYL6;P18621;J3KRB3;A0A087WWH0;J3QS96;A0A087WY81	A0A087WXM6;J3QQT2;J3QLC8;J3KRX5;A0A0A0MRF8;A0A0A6YYL6;P18621;J3KRB3;A0A087WWH0;J3QS96	RPL17;RPL17-C18orf32
0.154918	0.0955211	0.204457	0.194762	0.154611	28520000	26436000	35351000	29613000	24558000	26343000	19794000	29595000	23377000	36649000	28079000	25454000	32316000	23632000	28541000	A0A087WXN9;Q765P7;I3L2G4	A0A087WXN9;Q765P7	MTSS1L
0.0640859	0.0813725	0.0705775	0.130832	0.0139523	199240000	180550000	204210000	192330000	189510000	165330000	189030000	203220000	217730000	256700000	197670000	223850000	190160000	185070000	186590000	A0A087WY71;E9PFW3;Q96CW1;C9JJ47;C9JTK4;C9JGT8;C9JJD3;C9JPV8;H7C4C3	A0A087WY71;E9PFW3;Q96CW1;C9JJ47	AP2M1
0.212925	0.153951	0.353	0.323494	0.180779	209370000	139150000	204710000	102460000	139820000	121810000	111230000	202360000	117970000	113410000	206090000	133180000	157720000	162880000	115050000	D6RFM0;D6RAH7;H9KV45;A0A0A0MQU3;A0A087WY85;P62837;P61077;D6RAW0;D6RA11;A0A087WW00;C9J9H9;Q9Y2X8;P51668	D6RFM0;D6RAH7;H9KV45;A0A0A0MQU3;A0A087WY85;P62837;P61077;D6RAW0	UBE2D2;UBE2D3
0.109832	0.141731	0.234141	0.107733	0.0105069	24699000	29218000	23948000	23414000	27478000	20757000	19647000	30050000	21473000	23621000	24637000	19977000	27989000	28408000	0	A0A0G2JLV0;A0A087WYD6;X5CMH5;Q03519;A0A140T9S0;E7ENX8;Q9NUT2	A0A0G2JLV0;A0A087WYD6;X5CMH5;Q03519;A0A140T9S0;E7ENX8	TAP2
0.0965206	0.272975	0.193281	0.134425	0.0613862	53517000	45225000	45731000	33208000	33019000	51698000	43685000	43870000	60273000	50460000	55280000	42176000	56653000	54736000	50213000	A0A087WYN9;Q7Z478	A0A087WYN9;Q7Z478	DHX29
NA	0.0560492	NA	NA	NA	0	0	14717000	11778000	10880000	0	12520000	0	0	0	0	0	0	0	0	A0A087WYR3;O43399;A0A087WZ51	A0A087WYR3;O43399	TPD52L2
0.0945187	0.0960694	0.0211498	0.0581501	0.114522	111420000	116830000	133290000	124770000	109380000	132430000	136830000	131710000	136460000	141460000	151500000	135040000	142010000	119140000	149110000	A0A087WYS1;E7EUC7;Q16851;C9JNZ1;C9JWG0;C9JVG3;C9JQU9;C9JTZ5;C9JUW1;F2Z3H1;C9J6Q0;C9J3M0;F2Z3P4;F8WC70	A0A087WYS1;E7EUC7;Q16851;C9JNZ1	UGP2
0.057879	0.106647	0.235544	0.0533809	0.218403	201980000	179900000	190500000	184140000	174370000	213440000	208680000	144530000	233960000	206170000	190840000	186380000	199730000	178590000	268660000	A0A087WYT3;Q15185;B4DDC6	A0A087WYT3;Q15185;B4DDC6	PTGES3
0.0288383	0.220473	0.175312	0.0689439	0.0942642	36879000	35405000	0	20842000	29739000	32542000	30920000	24335000	34729000	32807000	28631000	31497000	36681000	30357000	33607000	A0A087WZ40;Q14244	A0A087WZ40;Q14244	MAP7
NA	0.0433335	0.113821	0.165558	0.127717	0	20581000	0	22490000	20676000	22021000	17360000	21249000	17762000	20735000	0	16389000	20410000	17504000	15890000	A0A087X2E5;A0A087WZN1;O43837	A0A087X2E5;A0A087WZN1;O43837	IDH3B
0.0465639	NA	0.301782	NA	NA	27991000	0	29897000	0	0	30438000	41080000	0	26631000	0	0	29227000	0	0	30396000	A0A087WZR9;A0A087WTV6;Q96C36;J3KR12	A0A087WZR9;A0A087WTV6;Q96C36;J3KR12	PYCR2
NA	0.155572	NA	NA	NA	0	0	15014000	15373000	12123000	16525000	0	0	11353000	0	0	0	19360000	0	0	A0A087WZT0;M0QZ22;Q5PRF9;M0QY61;M0R0X3;M0QXV2	A0A087WZT0;M0QZ22;Q5PRF9;M0QY61;M0R0X3	SAMD4B
0.0615763	0.102798	0.172463	0.073023	0.0668552	207830000	185200000	189790000	230540000	190600000	198140000	171600000	196070000	240570000	188030000	187390000	212490000	208270000	187040000	212210000	A0A087WZT3;Q9H3K6;H3BV85;H3BTW0;A0A0B4J295;H3BVE0	A0A087WZT3;Q9H3K6;H3BV85;H3BTW0;A0A0B4J295;H3BVE0	BOLA2;BOLA2B
0.102799	0.147381	0.0415561	0.0687402	0.0525475	154990000	163300000	188340000	161600000	208420000	164420000	183600000	177610000	168990000	166000000	174750000	190030000	166560000	151540000	165860000	A0A087X020;Q9Y3A5;F8WE72	A0A087X020;Q9Y3A5	SBDS
NA	NA	NA	NA	0.183392	0	0	0	0	0	0	0	0	0	0	0	0	15698000	0	20376000	A0A0C4DFV9;A0A087X027;Q01105;P0DME0	A0A0C4DFV9;A0A087X027;Q01105;P0DME0	SET;SETSIP
0.378988	0.129828	0.147061	0.106206	0.0965698	60145000	37219000	29334000	46333000	35719000	42772000	58944000	48750000	65620000	54088000	45273000	45178000	49525000	42055000	50347000	A0A087X054;Q9Y4L1;E9PJ21;A0A087WWI4;K7EQK2;J3KTF1;J3QL06;Q9BST8;J3QQH7;J3QLE9	A0A087X054;Q9Y4L1;E9PJ21;A0A087WWI4;K7EQK2	HYOU1
NA	0.285674	0.498718	0.10494	0.111562	0	0	31668000	32330000	53691000	35358000	27954000	58410000	0	31568000	38781000	36982000	38684000	41341000	33099000	A0A087X163;Q9NP72;H0Y6T8;Q5W0J0	A0A087X163;Q9NP72;H0Y6T8;Q5W0J0	RAB18
NA	0.394793	NA	NA	NA	0	0	0	0	8501900	15087000	0	0	0	0	0	19409000	0	15142000	0	A0A087X1H5;Q15057;H7C3K3;A0A0U1RQT1	A0A087X1H5;Q15057;H7C3K3	ACAP2
NA	0.413248	NA	0.708016	0.131229	0	0	926130000	224150000	117970000	290860000	0	0	0	274880000	337970000	938020000	269360000	209420000	226660000	A0A087X1N7;P20929;H7BZD5;H0Y786	A0A087X1N7;P20929	NEB
0.11354	0.0210382	0.0702007	0.0759212	0.238591	19490000	24351000	21232000	19171000	0	19750000	20148000	19285000	17532000	22349000	25661000	22817000	23650000	23500000	15013000	A0A0G2JQX1;A0A0G2JPW5;A0A0G2JSA7;A0A087X1Z1;Q96RT8;A0A0G2JS51;A0A087WVZ8;A0A0G2JQK2;A0A087WVL9	A0A0G2JQX1;A0A0G2JPW5;A0A0G2JSA7;A0A087X1Z1;Q96RT8	TUBGCP5
0.119057	0.160645	0.101014	0.259618	0.162362	102850000	115460000	130500000	117540000	87831000	118120000	128330000	121260000	105040000	90866000	151180000	111810000	166630000	126960000	127380000	A0A087X1Z3;Q9UL46;H0YM70;H0YKU2	A0A087X1Z3;Q9UL46;H0YM70	PSME2
0.0510958	0.0951929	0.145346	0.0693378	0.131955	161960000	147920000	148990000	133780000	132420000	156290000	172820000	135580000	179410000	149410000	159230000	171560000	182830000	140270000	160800000	A0A087X211;Q8TCG1;F8WAX6;F8WF26	A0A087X211;Q8TCG1	KIAA1524
0.20558	0.182736	0.0590955	0.168264	0.176995	37875000	25120000	35224000	39773000	31868000	27862000	33080000	36201000	37061000	31931000	44847000	38363000	42917000	29952000	37506000	A0A087X256;Q2M389;F8VYH7	A0A087X256;Q2M389	KIAA1033
0.224254	0.124246	0.191678	0.188733	0.0774242	108080000	160270000	168090000	139680000	111510000	139370000	151950000	107230000	153870000	138190000	193410000	145430000	179960000	159970000	156110000	A0A087X295;Q9NNW5;E9PDU5;E9PBK6;Q6PKC6;C9JFP6;V9GYU1;C9K020;V9GZ65	A0A087X295;Q9NNW5;E9PDU5	WDR6
0.0480226	0.0836304	0.0102181	0.0586175	0.0517733	240410000	263410000	245960000	212590000	199480000	235150000	234650000	230140000	231130000	258520000	246490000	229920000	243100000	219320000	229350000	A0A087X2D8;H0YBE9;H0YBS5;E9PFH7;A0A087WYG2;Q9UPT6	A0A087X2D8	SPAG9
0.155013	0.0117938	0.149683	0.0402458	0.152935	115910000	157190000	131050000	120790000	118980000	118020000	133390000	130040000	168970000	146990000	153540000	159320000	134810000	107220000	145510000	A0A087X2I1;P62333;H0YJC0;H0YJS8;H0YJE9;H0YJT1	A0A087X2I1;P62333;H0YJC0	PSMC6
NA	NA	0.0784228	0.086862	0.193697	0	0	0	0	0	0	0	17777000	15909000	0	16985000	19208000	25670000	20928000	17433000	A0A088AWN3;A0A0A0MSY4;Q9BZ29;Q6ZSL5;A0A0A0MT38;Q5JUD8;H0Y3S1;H7BZ79;Q5JUD3;X6RGR3;A0A0D9SFH5	A0A088AWN3;A0A0A0MSY4;Q9BZ29;Q6ZSL5;A0A0A0MT38	DOCK9
0.312182	0.105362	0.100419	0.148825	0.580556	16482000	25820000	0	18819000	22280000	23048000	19153000	21588000	23436000	26621000	26294000	20183000	51154000	24979000	16734000	A0A096LNV3;A0A096LP02;Q9Y508	A0A096LNV3;A0A096LP02;Q9Y508	RNF114
0.244027	0.0594787	0.194945	0.183639	0.155648	76619000	51724000	50996000	49777000	46291000	52131000	48944000	36981000	54968000	37108000	53283000	50332000	40884000	55940000	48280000	A0A096LNZ9;A0A096LPJ4;P05161	A0A096LNZ9;A0A096LPJ4;P05161	ISG15
0.0519595	0.0581398	0.0830893	0.138447	NA	0	35921000	33375000	32934000	31659000	29343000	36879000	37287000	42677000	29107000	29363000	36851000	0	0	33081000	A0A096LP25;Q6ZSR9;A0A096LNZ0	A0A096LP25;Q6ZSR9;A0A096LNZ0	AAK1
0.0958175	0.132382	0.118089	0.169741	0.0972653	119080000	143740000	137210000	133420000	121250000	156980000	146210000	148250000	119090000	99505000	140250000	120340000	140050000	118940000	142710000	A0A0A0MQS1;Q53H96;B5MD87;F8WEI0;A0A087WTU2	A0A0A0MQS1;Q53H96;B5MD87	PYCRL
0.194843	0.0972416	0.200042	0.134931	0.096453	70849000	61100000	47623000	72032000	79899000	87557000	73439000	58871000	88290000	80656000	62120000	77439000	95544000	80856000	81529000	A0A0A0MQX1;Q9HD67;D6RGD1;E9PEW5	A0A0A0MQX1;Q9HD67;D6RGD1	MYO10
0.147655	0.0486954	0.114508	0.0690563	0.0799991	1202700000	1227200000	1553900000	1224200000	1168700000	1288100000	1668600000	1329100000	1566800000	1502900000	1411100000	1308600000	1366300000	1244000000	1460500000	A0A0A0MR02;P45880;Q5JSD2;Q5JSD1;A2A3S1	A0A0A0MR02;P45880;Q5JSD2;Q5JSD1	VDAC2
0.0976796	0.260417	0.0617969	0.0756442	0.126857	57163000	52418000	46976000	56702000	44775000	75214000	81293000	72387000	74261000	66684000	76755000	75655000	68459000	70918000	86062000	M0R3F1;A0A0A0MRA5;B7Z4B8;Q9BUJ2;M0QYZ0;M0QYM5;M0QYI8	M0R3F1;A0A0A0MRA5;B7Z4B8;Q9BUJ2	HNRNPUL1
0.191931	0.0607814	0.0657654	0.104332	0.193893	97677000	69418000	100240000	87422000	88093000	97314000	103000000	107330000	94226000	112710000	111950000	93195000	131090000	107680000	88826000	G3V5X4;A0A0A0MRE3;A0A0C4DGK3;G3V5D3;G3V5N1;A0A0C4DH87	G3V5X4;A0A0A0MRE3	SYNE2
0.0372395	0.150032	0.198384	0.112455	0.137049	55555000	51887000	55182000	48445000	39618000	36426000	50209000	34321000	38979000	47604000	45171000	55801000	58618000	69244000	52974000	A0A0A0MRE6;O94967;E9PR96;E9PN15;E9PNF6;E9PKZ6	A0A0A0MRE6;O94967	WDR47
0.36314	0.217655	0.162248	0.21256	0.127548	181550000	163590000	83960000	128320000	185340000	198010000	343400000	286040000	397050000	231210000	279720000	352780000	410880000	326060000	338810000	A0A0A0MRF6;Q99996	A0A0A0MRF6;Q99996	AKAP9
NA	0.104606	0.159359	NA	0.119097	0	0	0	30941000	26679000	0	30574000	22258000	25764000	0	0	27870000	32503000	41288000	37987000	A0A0A0MRJ0;Q5VT25;H0Y5V1;A0A0A0MRJ1;H0Y7V8;H0Y6R0;H0Y6V3	A0A0A0MRJ0;Q5VT25;H0Y5V1;A0A0A0MRJ1	CDC42BPA
0.0132674	0.103156	0.0319361	0.302212	0.0957627	0	86903000	88549000	89635000	81652000	72852000	125070000	118320000	125160000	101550000	120690000	64006000	93835000	78183000	91324000	A0A0A0MRJ6;H7BY58;P22061;F6S8N6;H7C4X2;C9J0F2;F8WDT3;F8WAV5;F8WAX2	A0A0A0MRJ6;H7BY58;P22061;F6S8N6	PCMT1
0.204242	0.40121	NA	NA	0.589633	64156000	47285000	71609000	32436000	74528000	50823000	17229000	0	0	0	15094000	0	14465000	35152000	0	F8W8M4;A0A0A0MRL6;O14639	F8W8M4;A0A0A0MRL6;O14639	ABLIM1
0.0580604	0.171948	0.0719588	0.166039	0.110391	43181000	45364000	40386000	35919000	27673000	39067000	40720000	40168000	35627000	37126000	50787000	40541000	40877000	33165000	39867000	A0A0A0MRM8;A0A0D9SGC1;E7EW20;Q9UM54;Q5JVM0	A0A0A0MRM8;A0A0D9SGC1;E7EW20;Q9UM54	MYO6
0.0809783	0.0171785	0.0637869	0.11258	0.132618	41949000	47322000	49132000	41919000	43337000	42323000	62611000	71144000	66907000	47765000	58659000	58270000	60351000	56458000	72502000	B6VEX4;A0A0A0MRT6;Q8IZP0;B7Z836;E9PEZ7;E7EW77;E7EP65;A0A0C4DG21;F8WAL6;Q9NYB9;H0Y6B5	B6VEX4;A0A0A0MRT6;Q8IZP0	ABI1
0.113926	0.237425	0.135606	0.177284	0.125235	141510000	129930000	112540000	106070000	162260000	169230000	245700000	218410000	285800000	178830000	185740000	244320000	255050000	200140000	217410000	A0A0A0MRV0;Q9P2E9;A0A087WVV2;F8W7S5;A0A087WU26;A2A2S5;V9GY78;REV__Q9P2M7;H0YDJ4;H9KV85;E9PN67;C9J066;Q8N4C6	A0A0A0MRV0;Q9P2E9;A0A087WVV2;F8W7S5	RRBP1
0.0708228	0.126826	0.0737069	0.292035	0.088994	29246000	29375000	25858000	22789000	25454000	29310000	24330000	24935000	27873000	39254000	22033000	28275000	27216000	32538000	29965000	E7EMV7;A0A0A0MRZ4;Q15025;H0YC17;E7EW15	E7EMV7;A0A0A0MRZ4;Q15025;H0YC17	TNIP1
NA	0.0363066	NA	NA	0.0163314	0	0	0	18179000	19137000	0	0	0	26528000	0	0	19963000	0	17119000	17519000	E7ETB7;E7EQ06;A0A0A0MS31;Q14790;E7EQ01;E7EVN1;H7BZM4;C9JB29;H7C0E2	E7ETB7;E7EQ06;A0A0A0MS31;Q14790;E7EQ01;E7EVN1	CASP8
0.1182	0.123602	NA	NA	0.128304	34785000	41130000	0	40645000	31791000	35493000	0	43292000	0	0	0	36453000	35197000	33183000	42193000	A0A0A0MS41;A0A1P0AYU5;Q9BWM7;S4R3N9	A0A0A0MS41;A0A1P0AYU5;Q9BWM7;S4R3N9	SFXN3
0.104815	0.052945	0.0717808	0.06323	0.0167485	223310000	207430000	181000000	164980000	180300000	181780000	201770000	207850000	180910000	198040000	188070000	174500000	190600000	196940000	195030000	J3KNW4;A0A0A0MSG2;Q14192;C9J3S8;F8WDA8;U3KQT4	J3KNW4;A0A0A0MSG2;Q14192	FHL2
NA	NA	0.0813732	0.0476776	0.32256	0	0	0	0	0	0	18508000	0	16494000	17600000	16452000	0	21328000	14885000	11251000	A0A0A0MSI8;O00471;F8W9B8	A0A0A0MSI8;O00471;F8W9B8	EXOC5
0.178569	0.244731	0.197812	0.130321	0.0288199	16713000	18388000	12827000	10214000	16496000	12392000	12760000	8884200	12894000	12108000	15462000	12877000	12907000	0	13444000	A0A0A0MSU2;A0A1C7CYX1;Q6PJG2;C9JYU7	A0A0A0MSU2;A0A1C7CYX1;Q6PJG2	ELMSAN1
0.0593486	0.118619	0.0988133	0.0732243	0.175059	44122000	44224000	48874000	36949000	40344000	46606000	42332000	51615000	47897000	40920000	36491000	35840000	58227000	47418000	41293000	Q9HBD4;A0A0A0MT49;P51532;A0A0U1RRF5;A0A0U1RRD6;A0A0U1RRF8;A0A0A0MSS5;F6UH26;A0A0U1RQU0;A0A0U1RR09;A0A0U1RQE1;F6XE55;A0A0U1RQW7;A0A0U1RRN2;B1ALG1;A0A0U1RR83;A0A0U1RQX3;F6T8Q0;B1ALG2;A0A0U1RR26;A0A0U1RRG6;B4DNT1;B1ALF6;K7EP28	Q9HBD4;A0A0A0MT49;P51532	SMARCA4
0.0963627	0.140713	0.0475108	0.0478444	0.0795382	139730000	115200000	127000000	94150000	82486000	109230000	134840000	125220000	123600000	143350000	145610000	132990000	120470000	139160000	122980000	A0A0A0MT60;Q5T1M5;X6RKW4	A0A0A0MT60;Q5T1M5	FKBP15
0.0468234	0.0184531	0.0581976	0.0161959	0.037873	600340000	559880000	549950000	553000000	543510000	563920000	659030000	590050000	606670000	618600000	610870000	630790000	653560000	647370000	693750000	A0A0A0MTR7;A0A0A0MTC1;Q63HN8	A0A0A0MTR7;A0A0A0MTC1;Q63HN8	RNF213
NA	NA	0.0418582	NA	NA	0	0	6249500	0	12113000	0	12262000	0	11557000	0	0	0	0	0	12111000	A0A0A0MTH3;Q13418;A0A087WWY6	A0A0A0MTH3;Q13418	ILK
NA	NA	0.230062	0.152396	NA	0	31658000	0	26757000	0	0	27810000	21286000	34035000	0	22513000	27951000	0	0	25875000	A0A0A0MTJ1;Q14318;U3KQ64;U3KQI1	A0A0A0MTJ1;Q14318;U3KQ64	FKBP8
0.0397773	0.176665	0.100905	0.247374	0.214026	0	16650000	15739000	17153000	18983000	13283000	12785000	10837000	10734000	11771000	17982000	19384000	0	12421000	16851000	A0A0A0MTL6;Q6ZS17;H3BSX9	A0A0A0MTL6;Q6ZS17;H3BSX9	FAM65A
0.168236	NA	NA	NA	NA	11972000	15205000	0	0	0	0	0	0	0	0	0	0	0	0	15134000	A0A0A0MTN0;Q13617;Q5T2B5;Q5T2B7	A0A0A0MTN0;Q13617;Q5T2B5	CUL2
NA	NA	0.24448	NA	0.235803	0	0	0	0	0	15302000	0	17511000	12349000	0	0	0	19138000	0	13668000	A0A0J9YXP8;A0A0J9YX90;A0A0J9YYH3;K7EQ48;A0A0A0MTS2;P06744;K7ENA0;K7EPY4;CON__Q3ZBD7	A0A0J9YXP8;A0A0J9YX90;A0A0J9YYH3;K7EQ48;A0A0A0MTS2;P06744	GPI
0.30485	0.0309217	0.427926	0.486908	0.149779	228790000	135990000	143210000	129440000	133730000	125720000	324590000	199800000	138980000	221120000	136320000	369390000	167800000	221690000	219060000	A0A0A0MTS7;Q8WZ42;A0A0A0MRA3	A0A0A0MTS7;Q8WZ42;A0A0A0MRA3	TTN
0.523324	0.235839	0.0854242	0.281487	0.1296	89114000	48070000	146630000	104170000	104410000	66795000	101130000	85547000	97036000	142680000	79651000	113990000	112840000	94763000	122950000	A0A0A6YYJ8;Q9Y383;B8ZZ12;B8ZZ09	A0A0A6YYJ8;Q9Y383	LUC7L2
0.125152	0.0222802	0.174901	0.0860166	0.0910384	73845000	58084000	71400000	59319000	61948000	60123000	90322000	0	70440000	66634000	0	58993000	65045000	57270000	54734000	A0A0B4J1R2;Q9H6R3;H0YII9	A0A0B4J1R2;Q9H6R3;H0YII9	ACSS3
0.236619	NA	0.111857	0.235195	0.109572	0	20671000	28978000	49062000	0	0	22771000	28317000	24627000	31775000	25946000	19647000	0	27869000	23861000	A0A0B4J1R4;P32754	A0A0B4J1R4;P32754	HPD
0.173061	0.0570456	0.203048	0.194212	0.120138	0	22028000	28171000	22992000	21489000	20540000	19048000	18241000	26035000	30387000	20952000	29626000	23137000	27041000	29457000	A0A0B4J1R6;P29401;E9PFF2	A0A0B4J1R6;P29401	TKT
NA	0.325513	0.388133	0.163926	NA	40716000	0	0	38078000	43218000	68433000	43137000	0	24558000	38549000	27904000	36332000	0	0	27789000	A0A0B4J1Z1;C9JAB2;Q16629	A0A0B4J1Z1;C9JAB2;Q16629	SRSF7
0.00306901	0.253139	NA	NA	0.0100997	0	47104000	46900000	34547000	49611000	0	0	26614000	0	0	34032000	0	0	27359000	26971000	A0A0B4J269;Q13509;G3V2A3;G3V5W4;G3V2R8;G3V3R4;G3V2N6	A0A0B4J269;Q13509	TUBB3
NA	NA	0.0776623	0.213479	0.106132	0	0	0	0	0	14535000	14466000	15553000	13310000	10714000	16156000	15757000	16879000	14723000	18216000	A0A0C4DFL7;Q16850;H7C0D0	A0A0C4DFL7;Q16850	CYP51A1
0.0718897	0.11733	0.0962992	0.115522	0.0713021	129140000	134780000	148360000	124350000	101720000	126710000	119170000	143750000	138090000	160570000	127330000	143720000	141740000	131820000	152050000	A0A0C4DFM7;Q5TAX3;E9PKY2;E9PKX1;E9PRG2;X6R5G7;H0YDJ1;H0YEE8;E9PQS7;E9PJN7	A0A0C4DFM7;Q5TAX3;E9PKY2	ZCCHC11
0.137013	0.0497124	0.167081	0.135159	0.0506756	137950000	107190000	136830000	93914000	90227000	99561000	140280000	100040000	126030000	171960000	130960000	152200000	134930000	137390000	124740000	A8MXL6;A0A0C4DFR6;P55735;E7ERC8	A8MXL6;A0A0C4DFR6;P55735	SEC13
0.174273	0.032404	0.142766	NA	0.0369601	0	28168000	36086000	32015000	34159000	33075000	32303000	0	26379000	0	31394000	0	28171000	0	29683000	A0A0C4DFT3;Q12959;E7EQD7;B4E2H8;C9J110;F2Z2L0;C9IYP1;C9JUA9;C9JN61;C9JCP6;A8MUT6;H7C166	A0A0C4DFT3;Q12959;E7EQD7	DLG1
0.139697	0.0573615	0.0662099	0.113416	0.152665	255400000	197380000	253170000	225140000	207790000	232590000	278080000	270440000	244670000	225360000	276640000	232530000	241280000	220280000	294930000	C9J9K3;A0A0C4DG17;P08865;F8WD59	C9J9K3;A0A0C4DG17;P08865;F8WD59	RPSA
0.357863	0.416917	NA	NA	NA	0	44487000	74629000	48577000	0	89192000	0	50790000	0	0	0	39492000	76241000	0	0	E7ENN3;A0A0C4DG40;Q8NF91;A0A087WYJ5;F5GYQ7;F5H4Q0;F5GXQ8	E7ENN3;A0A0C4DG40;Q8NF91	SYNE1
0.136744	0.213909	0.0969671	0.103365	0.102371	77069000	61478000	61136000	96822000	86123000	62598000	76771000	71593000	86545000	70995000	68613000	82923000	70682000	86819000	80179000	F5GYV5;H7BZV4;A0A0C4DG62;F8WCT1;Q66PJ3;F5H7X4;F8WEP2;A0A0C4DH18	F5GYV5;H7BZV4;A0A0C4DG62;F8WCT1;Q66PJ3;F5H7X4	ARL6IP4
0.200935	0.0479729	0.0336323	0.136619	0.101102	0	25632000	34122000	22005000	23620000	24146000	29730000	31268000	31710000	26787000	28192000	21575000	26952000	24456000	22004000	A0A0C4DG89;Q7L014;H0Y9U3	A0A0C4DG89;Q7L014	DDX46
NA	0.0679328	0.128955	0.0825981	NA	0	21649000	0	20779000	0	22876000	29863000	24872000	0	23860000	0	26820000	0	0	28866000	A0A0C4DGA6;Q14527;H7C5K0	A0A0C4DGA6;Q14527;H7C5K0	HLTF
0.0556644	0.0835713	0.0816523	0.107517	0.0957518	385250000	426920000	422590000	441710000	376990000	392760000	430060000	398950000	469470000	402240000	453640000	366490000	452550000	381260000	452150000	B7Z574;A0A0C4DGB5;P20810;E7ES10;E9PCH5;E9PDE4;H0Y7F0;E7EQ12;E7EQA0;F8W7E0;A0A0C4DGD1;H0YA91;D6RC54;D6RAA8;H0Y944;E9PSG1;E7EQK6	B7Z574;A0A0C4DGB5;P20810;E7ES10;E9PCH5;E9PDE4;H0Y7F0;E7EQ12;E7EQA0	CAST
0.0431517	0.264847	0.138109	0.172533	0.116405	29857000	32006000	29616000	25241000	24302000	38157000	27050000	32701000	35705000	43188000	0	33796000	32964000	26758000	33017000	A0A0C4DGG1;Q9UKS6;E9PIY1;E9PJ75;E9PNM9;E9PJ33	A0A0C4DGG1;Q9UKS6;E9PIY1	PACSIN3
NA	0.134792	0.113315	NA	NA	0	0	0	23315000	28595000	22413000	23712000	20194000	0	0	0	0	0	0	0	F5H1H2;F5H2E6;A0A0C4DGG8;Q8IX12;F5H3E1	F5H1H2;F5H2E6;A0A0C4DGG8;Q8IX12;F5H3E1	CCAR1
0.0467902	0.0981942	0.275325	0.195025	0.265275	94826000	92751000	86603000	71236000	79425000	65347000	164280000	93195000	147630000	90377000	110080000	74408000	131720000	86374000	84452000	F5GWX5;A0A0C4DGG9;Q14839;Q8TDI0;K7EMY3;K7EPV1;K7ESA5;I3L229;H7C3H7;F5H6N4;H7C0J3	F5GWX5;A0A0C4DGG9;Q14839	CHD4
0.196371	0.169021	0.36554	0.644458	0.157682	41778000	55251000	0	78190000	56085000	73950000	40981000	34800000	67693000	100400000	19321000	71623000	65304000	59498000	80392000	A0A0C4DGL3;H0YNW5;H0YKC5;P33316;H0YMM5;H0YNJ9;H0YKI0;H0YMP1	A0A0C4DGL3;H0YNW5;H0YKC5;P33316;H0YMM5;H0YNJ9;H0YKI0;H0YMP1	DUT
NA	0.0671123	0.0608771	0.0888968	0.12389	0	0	27318000	27261000	23961000	24884000	30046000	0	27566000	30541000	27125000	25739000	27243000	21801000	27277000	A0A0C4DGN6;Q9Y2X7;J3QRU8;K7EN79;J3QLH1	A0A0C4DGN6;Q9Y2X7;J3QRU8	GIT1
0.076593	NA	NA	NA	0.0404584	17576000	15770000	0	21060000	0	0	0	22174000	0	0	0	16714000	0	18777000	19883000	A0A0C4DGQ8;Q6IAN0;J3KRS1;J3QLK1;J3QLJ8;J3QKT1	A0A0C4DGQ8;Q6IAN0;J3KRS1	DHRS7B
0.0769513	0.141003	0.100515	0.163347	0.117206	34591000	37907000	32569000	38435000	29821000	38603000	39673000	48319000	42765000	32136000	41901000	44301000	46579000	40268000	50981000	A0A0C4DGX4;Q13616	A0A0C4DGX4;Q13616	CUL1
0.03923	0.155379	0.0569041	0.167502	0.0131329	84815000	78412000	81879000	62716000	83318000	66337000	57901000	60620000	64804000	70512000	69476000	92455000	82933000	84192000	85134000	E7ENQ1;G3XAA2;H7C360;G5E948;E7EN19;A0A0D9SEY1;O95819;C9J840;E7EX83;A0A0D9SG62;H7C0P6;Q9UKE5;H7C3Z6;C9J338;I3L2I2	E7ENQ1;G3XAA2;H7C360;G5E948;E7EN19;A0A0D9SEY1;O95819;C9J840;E7EX83;A0A0D9SG62;H7C0P6	MAP4K4
0.0528501	0.0472166	0.072297	0.0304397	0.0789565	5336100000	5785400000	5905000000	5574600000	5557800000	5123300000	5748500000	5839400000	6546800000	6137100000	6092600000	6440700000	6452800000	5904100000	6917500000	A0A0D9SFB3;A0A0D9SG12;A0A0D9SF53;O00571;O15523;A0A0J9YVQ7;A0A0J9YYH6;A0A087WVZ1;C9J081;B4DLA0;C9J8G5;A0A087WX09;D6RCM4;Q9NQI0;H0Y960	A0A0D9SFB3;A0A0D9SG12;A0A0D9SF53;O00571;O15523	DDX3X;DDX3Y
0.14079	0.15143	0.0266566	0.111417	0.128302	33163000	30745000	40149000	46338000	62400000	52232000	44128000	43145000	41841000	34372000	28626000	35412000	30402000	38743000	32459000	A0A0D9SF60;Q99569;H0YFB1;E7EST6	A0A0D9SF60;Q99569	PKP4
0.162937	0.215926	0.0375424	0.239918	0.196727	46907000	37215000	0	53052000	34107000	44830000	32141000	34100000	34495000	37143000	51171000	32623000	41974000	34420000	28271000	A0A0D9SF63;Q9BZK7;A0A1B0GVH3;Q9BQ87;O60907;C9JLJ1;C9JCK0;C9JBN1;A0A0D9SF25;A0A1B0GUU2;F8W9D8;C9IYU9	A0A0D9SF63;Q9BZK7;A0A1B0GVH3	TBL1XR1
NA	NA	0.00875444	0.0551903	NA	0	0	0	0	14821000	0	0	14208000	14385000	0	17399000	16092000	0	0	0	A0A0D9SFL3;B0QYK0;C9JGE3;Q01844;H7BY36	A0A0D9SFL3;B0QYK0;C9JGE3;Q01844;H7BY36	EWSR1
NA	NA	NA	0.0221112	NA	0	0	0	0	0	0	0	0	79097000	0	40955000	42256000	0	0	0	A0A0D9SFR5;H3BQ06;H3BNU1;Q9ULP9	A0A0D9SFR5;H3BQ06;H3BNU1;Q9ULP9	TBC1D24
0.00369169	0.257758	0.17444	0.21098	0.207975	0	19204000	19104000	20875000	12280000	16914000	19468000	13939000	15534000	23113000	21779000	15216000	21343000	14018000	17493000	A0A0X1KG75;A0A0D9SG04;Q53SF7;A0A0B4J1Z0	A0A0X1KG75;A0A0D9SG04;Q53SF7;A0A0B4J1Z0	COBLL1
NA	0.255508	0.0995132	0.161913	0.0277615	0	33823000	0	41181000	24535000	32131000	34754000	29635000	29156000	33874000	40598000	29459000	0	29890000	31087000	A0A1B0GWF2;A0A1B0GVQ5;A0A0D9SG72;A0A1B0GTP9;P61764;A0A1B0GW76;A0A0D9SEP9;A0A0D9SFQ7;A0A0D9SFW6;A0A096LP33;A0A0D9SEH5	A0A1B0GWF2;A0A1B0GVQ5;A0A0D9SG72;A0A1B0GTP9;P61764;A0A1B0GW76	STXBP1
0.189243	0.179563	0.327937	0.544284	0.0234999	29134000	31191000	41100000	27971000	36107000	0	37561000	19257000	35992000	37610000	26918000	75178000	38881000	0	40195000	A0A0D9SGE8;Q8IWS0;Q5JRC6	A0A0D9SGE8;Q8IWS0;Q5JRC6	PHF6
NA	0.0227386	NA	NA	0.364796	0	0	14857000	11168000	11533000	0	0	0	16078000	11149000	0	0	0	12823000	21738000	A0A0D9SGJ6;J3KQV8;O43426;J3KPK1;C9JFZ1;C9JW66;C9J1Z6;H7BZC2	A0A0D9SGJ6;J3KQV8;O43426;J3KPK1;C9JFZ1;C9JW66	SYNJ1
0.069846	0.101526	0.0242837	0.0782943	0.0258015	542620000	624140000	584020000	619970000	510800000	539870000	653950000	667240000	635690000	536940000	622750000	609380000	686090000	667050000	651670000	A0A140T8Z0;A0A0G2JH68;O60610;H9KV28;B4E2I7	A0A140T8Z0;A0A0G2JH68;O60610;H9KV28	DIAPH1
0.211099	0.128577	0.150339	0.237725	0.20986	66399000	43361000	54074000	56837000	52259000	67005000	36977000	46477000	35490000	60914000	42776000	39935000	45554000	36333000	55557000	A0A0G2JHC2;Q6NYC8	A0A0G2JHC2;Q6NYC8	PPP1R18
0.0116852	0.0549771	0.0331872	0.0663807	0.0410192	3731200000	3818300000	3787400000	4101400000	3773200000	3704300000	3821200000	4049000000	4050200000	4087500000	3966500000	3593100000	3716100000	3953500000	4020200000	A0A0G2JIW1;P0DMV9;P0DMV8;V9GZ37	A0A0G2JIW1;P0DMV9;P0DMV8;V9GZ37	HSPA1B;HSPA1A
0.0980868	0.15815	0.0229227	0.098272	0.0955569	31103000	25812000	30301000	0	24208000	30304000	32927000	34012000	0	34215000	29408000	28638000	32420000	26782000	29386000	C9K0U8;A0A0G2JLD8;E7EUY5;Q04837	C9K0U8;A0A0G2JLD8;E7EUY5;Q04837	SSBP1
0.0183409	0.130221	0.204771	0.267693	0.221095	0	13864000	13509000	13051000	11147000	10115000	13495000	10855000	16418000	12991000	14223000	8233400	14471000	9205600	12109000	B0V3J0;A9C4B9;A0A0G2JNK5;E7EQB3;Q9BSV6	B0V3J0;A9C4B9;A0A0G2JNK5;E7EQB3;Q9BSV6	TSEN34
0.151884	0.0639018	0.105463	0.159358	0.0896695	253640000	189200000	209040000	264220000	233140000	243850000	243700000	203490000	247620000	222710000	258780000	187690000	229670000	192400000	206780000	A0A0G2JNZ2;A0A0G2JPP5;Q14160;A0A0G2JMS7;H0YCG0;Q5T0G3;Q9BTT6;H0YDF9	A0A0G2JNZ2;A0A0G2JPP5;Q14160;A0A0G2JMS7	SCRIB
0.0679479	0.176017	0.216937	0.177461	0.0853517	91286000	95008000	83083000	77003000	81804000	105990000	87550000	99271000	63718000	86484000	114250000	83872000	92929000	78914000	90351000	A0A0G2JQ62;Q8NF37;A0A0G2JRI7	A0A0G2JQ62;Q8NF37;A0A0G2JRI7	LPCAT1
0.0631371	0.258929	0.128092	0.144591	0.0177807	60456000	65750000	68522000	80485000	62252000	47683000	55765000	65271000	72199000	68177000	70094000	87947000	70816000	68388000	70041000	B0QYV1;A0A0G2JRA5;O43251;S4R469;F8VR27;F8VZY7;B0QYY4;A0A087X2B1;J3KNW3;B7Z1U7;F8VZG9;Q9NWB1;I3L1D4;A0A0G2JRD1;S4R3K7;F8VRS4;A0A0G2JSB3;B0QYY7;J3QRF4;A6NFN3;B0QYY6;J3QQZ2;F5H0M1	B0QYV1;A0A0G2JRA5;O43251;S4R469;F8VR27;F8VZY7;B0QYY4;A0A087X2B1;J3KNW3;B7Z1U7;F8VZG9;Q9NWB1;I3L1D4;A0A0G2JRD1;S4R3K7;F8VRS4;A0A0G2JSB3;B0QYY7;J3QRF4;A6NFN3	RBFOX2;RBFOX1;RBFOX3
0.245607	0.141122	0.0575207	0.0721115	0.144858	93114000	72712000	56759000	54573000	71810000	60281000	74672000	71823000	80366000	77653000	77297000	68190000	42604000	53429000	56692000	A0A0J9YYL3;A0A0J9YXJ8;A0A0J9YVP6;A0A0J9YXX5;Q9UHX1;A0A0J9YVR6;E9PQ56;A0A0J9YWM1;H0YEM1;E9PN18;E9PMU7;E9PL19;H0YCP8	A0A0J9YYL3;A0A0J9YXJ8;A0A0J9YVP6;A0A0J9YXX5;Q9UHX1;A0A0J9YVR6;E9PQ56;A0A0J9YWM1;H0YEM1;E9PN18	PUF60
0.157502	0.256983	0.122618	0.372619	0.328249	56797000	41920000	46474000	26793000	40601000	45406000	47295000	37143000	44734000	52776000	31234000	27071000	47814000	30445000	26246000	C9J2C4;A0A0J9YX62;O75190;C9JB42;C9JDR7;C9JDX6;F8WCZ4;C9J2P2;E9PH18;C9JN01;Q8WWF6;C9JRD2;C9JXB9;Q7Z6W7;P25686	C9J2C4;A0A0J9YX62;O75190;C9JB42;C9JDR7;C9JDX6;F8WCZ4;C9J2P2;E9PH18;C9JN01;Q8WWF6	DNAJB6;DNAJB3
0.23704	0.110141	0.165636	0.165531	0.199896	42915000	44887000	64702000	42642000	37405000	46685000	56121000	78242000	71865000	63286000	70433000	50389000	49187000	63592000	73964000	J3QT77;A0A0J9YYG4;A0A0J9YXF2;Q15165;G3XAK4;A0A0J9YXM1;A0A0J9YYJ1;A0A0J9YXU7	J3QT77;A0A0J9YYG4;A0A0J9YXF2;Q15165;G3XAK4	PON2
0.15729	0.0578144	0.191183	0.0629527	0.143798	33149000	27023000	24518000	26675000	28516000	29948000	34922000	32733000	23901000	31870000	28107000	30401000	39064000	30423000	31047000	A0A0J9YXM6;Q562E7;E9PDG3	A0A0J9YXM6;Q562E7	WDR81
0.139495	0.0619407	0.0828219	0.134549	0.013505	3969400000	4285400000	5173700000	4788400000	4239900000	4627500000	5169400000	4599300000	5416800000	5578500000	4254800000	4924100000	5180500000	5106600000	5042600000	A0A0J9YXN7;Q96Q06	A0A0J9YXN7;Q96Q06	PLIN4
0.0585532	0.162866	0.0726461	0.135647	0.0930019	177920000	199570000	185480000	233860000	168970000	216800000	210000000	229920000	199430000	195550000	216240000	254940000	250790000	210480000	219750000	A0A0R4J2E8;A8MXP9;P43243;D6REM6;D6R991;B3KM87;H0Y8T4;Q68E03;D6RBI2;D6RE02;D6RIA2;D6RAM9;D6RAY2;D6RBK5;D6RB45;A0A1B0GX04;D6R9F3;D6RBS2;D6RCM3;D6REK4;D6R8Z5	A0A0R4J2E8;A8MXP9;P43243;D6REM6;D6R991	MATR3
0.136784	0.179863	0.0726386	0.159731	0.18146	42616000	53695000	42804000	49157000	0	38064000	42623000	49091000	44695000	56124000	49643000	40607000	49948000	40999000	59157000	A0A0U1RQK7;A0A0A0MSA7;O43432	A0A0U1RQK7;A0A0A0MSA7;O43432	EIF4G3
NA	0.159456	0.116225	NA	0.173797	0	22901000	0	20546000	25768000	0	29231000	24078000	30024000	0	0	0	28289000	23160000	20086000	F8VSC5;A0A0U1RQQ9;Q6P3W7;H0YI32;H0YIK6	F8VSC5;A0A0U1RQQ9;Q6P3W7	SCYL2
0.166843	0.0500049	0.0132287	0.0905348	0.0560631	0	22800000	17988000	19740000	17861000	18923000	20256000	20756000	20692000	20834000	0	18327000	0	20313000	21990000	A0A0U1RR22;Q9UNF0;B0QYG7;B0QYG8	A0A0U1RR22;Q9UNF0	PACSIN2
NA	0.121949	0.129386	0.282577	0.360867	0	16904000	0	15838000	19823000	19632000	12896000	12142000	15474000	17645000	13812000	24176000	0	14583000	24575000	A0A0U1RR27;Q7Z401;H3BTW5	A0A0U1RR27;Q7Z401;H3BTW5	DENND4A
0.183573	0.542637	0.622693	0.145641	0.815692	212310000	275650000	0	349000000	471560000	956950000	509850000	223840000	161410000	302030000	0	245630000	217320000	274970000	899860000	A0A0U1RR32;A0A0U1RRH7;Q99878;Q96KK5;Q9BTM1;Q16777;Q93077;Q7L7L0;Q6FI13;P20671;P0C0S8;P04908;H0YFX9	A0A0U1RR32;A0A0U1RRH7;Q99878;Q96KK5;Q9BTM1;Q16777;Q93077;Q7L7L0;Q6FI13;P20671;P0C0S8;P04908;H0YFX9	HIST1H2AJ;HIST1H2AH;H2AFJ;HIST2H2AC;HIST1H2AC;HIST3H2A;HIST2H2AA3;HIST1H2AD;HIST1H2AG;HIST1H2AB
0.0631746	0.211169	0.0281721	0.100488	0.198471	46521000	47751000	42271000	36145000	0	48834000	57196000	59858000	56887000	40106000	47834000	40671000	0	48798000	36787000	A0A0U1RRM1;Q8WXI9;A0A0U1RR30;A0A0U1RRK3;A0A0U1RR34	A0A0U1RRM1;Q8WXI9;A0A0U1RR30	GATAD2B
0.0737324	0.0475846	0.0577651	0.0947304	0.0479991	317210000	286900000	275360000	352560000	320580000	335590000	305330000	341120000	333600000	316260000	302050000	361300000	345130000	318290000	347340000	A6NLN1;A0A0U1RRM4;P26599;A0A0D9SF20;K7EKJ7;K7EK45;A0A087WUW5;K7ELW5;K7ES59;A0A087WU68	A6NLN1;A0A0U1RRM4;P26599	PTBP1
0.000581602	0.212796	0.0735153	0.152992	0.15905	29167000	29191000	0	33742000	25550000	22525000	21742000	24430000	25012000	23695000	29679000	22445000	40414000	48015000	34989000	A0A0U1RRM6;Q8N8S7;A0A075B6E5;A0A0U1RQP7	A0A0U1RRM6;Q8N8S7;A0A075B6E5	ENAH
0.162027	0.163988	0.114823	0.199205	0.0290648	53953000	39066000	50129000	48671000	46429000	62328000	54023000	62066000	68071000	74190000	63111000	49436000	56496000	54881000	58166000	A0A140T9T7;Q03518	A0A140T9T7;Q03518	TAP1
0.244181	0.262608	0.149351	0.196616	0.184972	64042000	72123000	43709000	73220000	48021000	47320000	67446000	58723000	49914000	54127000	72626000	51092000	53223000	66706000	77523000	A0A1B0GWJ0;A0A1B0GTJ7;P30566;A0A1B0GTG9;A0A1B0GWF8;A0A0A6YY92;A0A096LNY4;A0A096LNY5;A0A096LNY6;B4DEP1;A0A096LP72	A0A1B0GWJ0;A0A1B0GTJ7;P30566;A0A1B0GTG9;A0A1B0GWF8;A0A0A6YY92;A0A096LNY4;A0A096LNY5;A0A096LNY6	ADSL
0.079147	0.127326	0.11086	0.0660341	0.101207	111440000	110550000	126920000	119680000	93582000	101630000	93853000	117300000	107460000	113080000	104500000	99266000	112090000	91542000	104590000	F5GZ78;A0A1B0GTU4;P49023;A0A1B0GU60;F5H836;A0A1B0GV30	F5GZ78;A0A1B0GTU4;P49023	PXN
0.0449692	0.0627873	0.115049	0.0132618	0.0259008	355350000	388310000	377540000	409750000	372180000	419940000	307510000	344440000	273480000	317830000	317280000	324890000	320980000	309580000	305360000	A0A1B0GTW1;Q9UDY2	A0A1B0GTW1;Q9UDY2	TJP2
0.020315	0.131639	0.0312945	0.0626846	0.0827683	56451000	55697000	54235000	60174000	52008000	67800000	66462000	66480000	62932000	67590000	60278000	67042000	61843000	59617000	69657000	A0A1B0GUA3;Q96EK5;A0A1B0GUH6;A0A1B0GV79;A0A1B0GW21;A0A1B0GTE6;A0A0D9SFK7	A0A1B0GUA3;Q96EK5	KIAA1279
0.313366	0.0449109	0.193874	0.112407	0.233695	19017000	36123000	33897000	26561000	28488000	28923000	28392000	30003000	40138000	24726000	31003000	28291000	48567000	35740000	31219000	A0A1B0GUA8;Q9H1H9;E7ERX9;H0Y9Z7;H0Y307	A0A1B0GUA8;Q9H1H9	KIF13A
0.16328	0.0726907	0.202077	0.119392	0.043623	66699000	48080000	61349000	54518000	47165000	50405000	69813000	61078000	46217000	54007000	58965000	46376000	57584000	61351000	56488000	A0A1B0GV47;Q7Z4S6;H0YHT2;H0YI78;O75037;Q2M1P5;Q86VH2	A0A1B0GV47;Q7Z4S6	KIF21A
NA	0.189552	NA	NA	NA	0	0	0	34658000	25241000	25406000	0	0	24682000	0	0	0	0	0	19238000	A0A1B0GV93;Q53GQ0;A0A1B0GVY6	A0A1B0GV93;Q53GQ0;A0A1B0GVY6	HSD17B12
NA	NA	NA	0.047199	0.0982451	0	13564000	0	0	0	0	0	0	0	14042000	13417000	12776000	15600000	13271000	13164000	A0A1B0GVI7;P35869;E5RGQ2;G3V143;E5RFG4;A9YTQ3	A0A1B0GVI7;P35869;E5RGQ2;G3V143;E5RFG4;A9YTQ3	AHR;AHRR
0.0809624	0.1479	0.145828	0.0271998	0.15692	107070000	106930000	122740000	136910000	107480000	106450000	126750000	96607000	125060000	116930000	114400000	110760000	144890000	108250000	143420000	A0AVT1;H0Y8S8	A0AVT1	UBA6
0.312626	0.0855083	0.187264	NA	0.139693	57157000	34520000	34314000	39445000	0	34947000	39198000	0	30031000	0	43397000	0	34664000	42085000	32363000	A0JNW5;A0A0C4DGH6	A0JNW5;A0A0C4DGH6	UHRF1BP1L
0.0743906	0.124359	0.0791525	0.184881	0.0670067	175730000	165520000	191740000	173110000	137730000	144100000	187100000	165820000	161840000	191630000	181040000	133130000	191110000	167380000	176720000	A0MZ66	A0MZ66	KIAA1598
NA	NA	NA	NA	0.148876	0	0	0	17573000	0	0	0	0	0	0	0	21778000	14974000	20229000	18201000	A1L0T0;M0R026;E9PL44;M0QZX5;E9PJS0	A1L0T0;M0R026	ILVBL
0.0861948	0.190338	0.0737594	0.0595779	0.133516	15751000	17714000	18694000	16437000	14473000	20887000	19669000	17719000	0	19681000	17518000	18242000	20932000	18453000	16002000	A1X283	A1X283	SH3PXD2B
0.0999941	0.0299841	0.144762	0.0397113	0.173351	19063000	20920000	23270000	23257000	24677000	23795000	0	27607000	22480000	0	21821000	20629000	25432000	19878000	0	A2A2G4;Q9Y672;S4R350	A2A2G4;Q9Y672;S4R350	ALG6
0.104848	0.0481464	0.0914604	0.126527	0.0579024	34351000	36911000	42127000	37935000	40609000	0	44439000	37164000	42629000	42182000	36083000	46566000	37236000	33957000	37884000	A2A2Q9;Q9Y312	A2A2Q9;Q9Y312	AAR2
0.0318619	0.0798115	0.058569	0.057571	0.125195	22150000	22006000	20888000	20917000	19032000	22335000	22655000	23918000	25463000	0	22952000	24900000	25291000	25689000	20346000	A2IDA3;P29372	A2IDA3;P29372	MPG
0.172443	0.427257	0.0299859	0.0761858	0.146941	80572000	59430000	82464000	78424000	30489000	62525000	70363000	66702000	66975000	75336000	82820000	71339000	74822000	93137000	71312000	B7ZM87;A2RUF3;O75044;A0A075B7B5;P0DMP2;P0DJJ0;A0A075B743;A0A075B7C8;Q5VZB4	B7ZM87;A2RUF3;O75044;A0A075B7B5;P0DMP2;P0DJJ0	SRGAP2;SRGAP2B;SRGAP2C
NA	0.037691	NA	0.1727	NA	0	0	0	31780000	30130000	0	0	0	0	25282000	33257000	24672000	0	15549000	0	C9J1X0;A4D1P6	C9J1X0;A4D1P6	WDR91
NA	NA	0.661913	NA	NA	0	0	0	0	0	0	60352000	0	21869000	0	0	0	0	0	170860000	H0Y843;A4FU69;K7EJC3	H0Y843;A4FU69;K7EJC3	EFCAB5
0.0639783	0.0761573	0.0526986	0.122221	0.0271236	499670000	503460000	559180000	520240000	448090000	500500000	575670000	522460000	530820000	558020000	603500000	472400000	585700000	607740000	576620000	A5YKK6;H3BMZ2;H3BR89;H3BVC9;H3BNB1;H3BMH0;H3BT18;H3BU44	A5YKK6	CNOT1
NA	NA	0.0424464	0.0783268	0.0540476	10984000	0	0	0	0	0	0	14042000	14911000	14314000	14727000	16551000	17124000	16534000	18370000	A6NCQ0;A6NJU6;A6NFX8;Q9UKK9;H0YEY4;C9JYY9	A6NCQ0;A6NJU6;A6NFX8;Q9UKK9;H0YEY4	NUDT5
0.0212554	0.0916999	0.298993	0.0810697	0.353577	197200000	191360000	0	206190000	199300000	172720000	166990000	109580000	97170000	141290000	123280000	123020000	114250000	145860000	68756000	A6NDG6;H3BV17	A6NDG6	PGP
0.165742	NA	0.0937461	NA	0.246067	61838000	48864000	0	47155000	0	0	58937000	50077000	50544000	0	0	0	0	37437000	53209000	A6NDU8;A0A0C4DGW6	A6NDU8	C5orf51
0.0418785	0.0570844	0.250438	0.0485048	0.0517292	163300000	153730000	166770000	124400000	124420000	137130000	177660000	105980000	147450000	139950000	153850000	149990000	140560000	130770000	144750000	A6NEM2;P51610;H7C1C4	A6NEM2;P51610	HCFC1
0.198112	0.152833	0.19021	0.0452162	0.109823	92398000	65939000	67295000	64569000	47890000	61396000	66779000	71538000	94378000	72213000	67859000	66192000	85023000	71992000	69612000	K7EIJ0;K7ENL2;A6NG10;K7EMC9;Q969T9;B4DFG2;K7EIN1;K7ESN4;K7EIK1	K7EIJ0;K7ENL2;A6NG10;K7EMC9;Q969T9;B4DFG2;K7EIN1;K7ESN4	WBP2
0.0273818	0.0965892	0.103379	0.055264	0.103008	43020000	42752000	40897000	40199000	33147000	36336000	34377000	41384000	35224000	37758000	34392000	34330000	35444000	33761000	40992000	H3BU16;A6NGP5;Q9H910;H3BMT0;H3BTV5;H3BMV3	H3BU16;A6NGP5;Q9H910;H3BMT0;H3BTV5;H3BMV3	HN1L
NA	NA	0.0130789	NA	NA	0	0	0	0	0	0	8037400	7890100	0	0	0	0	0	0	0	A6NHN7;A6NHB5;Q14202;A6NL54	A6NHN7;A6NHB5;Q14202	ZMYM3
NA	NA	0.24715	NA	NA	36969000	0	0	0	19086000	0	35160000	26639000	21569000	0	0	32208000	0	0	22214000	A6NHR9;J3KTL8;J3KRK8	A6NHR9;J3KTL8	SMCHD1
NA	NA	0.132373	0.0344589	NA	7847700	0	0	7763800	0	0	8298400	6359800	7606000	6516600	6842100	0	0	9609000	0	A6NIW2;Q5JSL3;A0A0J9YW64	A6NIW2;Q5JSL3;A0A0J9YW64	DOCK11
0.0574186	NA	0.0881733	NA	NA	0	11495000	10598000	0	0	0	11401000	10560000	12581000	0	0	0	0	0	0	A6NIZ0;Q9GZM8;Q9NXR1;I3L3G9;I3L2S8;I3L2R3;I3L2T8;J3KRK9;I3L533;J3QL85;I3L2R9;I3L522;J3QSD2;J3QRZ1	A6NIZ0;Q9GZM8;Q9NXR1;I3L3G9;I3L2S8;I3L2R3;I3L2T8;J3KRK9;I3L533;J3QL85;I3L2R9;I3L522;J3QSD2;J3QRZ1	NDEL1;NDE1
NA	NA	NA	NA	0.00382251	0	0	0	0	0	0	0	0	53389000	0	0	42450000	0	61952000	61618000	J3KNE0;A6NKT7;Q7Z3J3	J3KNE0;A6NKT7;Q7Z3J3	RGPD3;RGPD4
0.0858937	0.186964	0.0939574	0.143692	0.156075	45610000	44646000	52140000	43536000	32448000	47188000	40539000	0	46309000	47755000	37289000	48959000	45633000	33559000	43064000	A6NMQ1;P09884;A0A087WU64	A6NMQ1;P09884;A0A087WU64	POLA1
0.141258	0.0985431	0.0882744	0.192137	0.0307774	19839000	24242000	0	21619000	25913000	25637000	26704000	23068000	27228000	32560000	22443000	25676000	21961000	23354000	22742000	A6PW57;Q99755;A6PW58;A2A5X0	A6PW57;Q99755	PIP5K1A
0.0802526	0.16238	0.187588	0.114925	0.142601	54010000	63433000	58684000	63366000	49119000	67793000	74546000	53578000	76828000	59117000	72074000	59718000	68761000	55392000	73513000	S4R3H3;S4R393;S4R410;A7E2V4;H7BZ52;S4R3B3;H7C453;H0YCW2;S4R3U7	S4R3H3;S4R393;S4R410;A7E2V4;H7BZ52;S4R3B3;H7C453	ZSWIM8
0.218255	0.16883	0.241183	0.170319	0.0728286	42227000	32859000	27482000	20744000	20586000	27359000	21507000	17599000	28309000	25198000	31894000	35575000	29394000	28673000	32803000	Q5TIG5;A8MQ02;J3KN01;P55196;H0Y9I0;F8W9I4;E9PFY5;H0Y8L4	Q5TIG5;A8MQ02;J3KN01;P55196	MLLT4
0.0406936	0.0917252	0.0620361	0.112852	0.0485891	60271000	62396000	57521000	47964000	51459000	57448000	67180000	59816000	61304000	69095000	85931000	74259000	76279000	70727000	77574000	A8MQB8;G3V0J0;A0A087WXI3;R9WNI0;Q8IXW7;A0A087WWR6;A0A087WY29	A8MQB8;G3V0J0;A0A087WXI3;R9WNI0;Q8IXW7	FMR1
0.0672844	0.060863	0.116192	0.0181195	0.138582	648220000	567580000	622890000	579470000	553150000	513160000	692600000	773790000	612740000	722780000	713250000	697280000	626760000	542960000	717250000	H7BY10;K7EJV9;K7ERT8;A8MUS3;P62750;K7EMA7	H7BY10;K7EJV9;K7ERT8;A8MUS3;P62750;K7EMA7	RPL23A
NA	NA	NA	0.0237509	NA	0	0	0	0	0	14973000	0	0	12370000	0	14109000	14591000	0	0	8897300	A8MXE8;Q7Z5J4;J3QLL5	A8MXE8;Q7Z5J4	RAI1
0.13095	0.257386	0.0795437	0.144904	NA	27199000	32750000	0	35051000	24257000	0	27391000	28446000	31840000	0	33952000	27641000	0	32176000	0	A8MZF9;P55039;J3KRL5;J3QKW7;J3QL90;J3QR71;J3QKV7;J3QRI9;J3QLF3	A8MZF9;P55039	DRG2
0.0411673	0.0397699	0.0494439	0.0924503	0.0177644	729310000	788020000	741430000	618860000	655750000	608180000	713400000	761590000	691840000	720760000	817450000	685020000	734010000	731170000	755230000	B0QY89;Q9Y262;B0QY90;C9JHP4;C9K0Q7;H7C3A0;H0Y7E6	B0QY89;Q9Y262;B0QY90	EIF3L
0.0710673	0.167291	0.0455301	0.0529026	0.0842693	25391000	23250000	22088000	22603000	22883000	30033000	24687000	0	23147000	24044000	0	22310000	0	19554000	22032000	B0QYD3;Q9UH17;P31941	B0QYD3;Q9UH17;P31941	APOBEC3B;APOBEC3A
NA	0.071311	NA	NA	NA	24431000	0	0	20862000	23641000	23698000	0	22810000	0	0	0	0	0	0	24374000	B0QYW5;F6RTR7;O43808;F8WE74	B0QYW5;F6RTR7;O43808;F8WE74	SLC25A17
0.193355	0.0492004	0.0325633	0.093408	0.126619	19286000	24863000	28604000	19593000	20233000	18356000	25963000	27670000	27166000	26632000	23167000	22417000	27759000	28181000	34577000	F2Z2V0;B0QZ18;Q99829;E7ENH5;A6PVH9;Q5JX56;Q5JX58;Q5JX59;Q5JX60;Q5JX44;Q5JX45;Q5JX54;Q5JX55;H0Y524;Q5JX61;Q5JX52;Q5JX53;Q5JX57;E7EV27	F2Z2V0;B0QZ18;Q99829;E7ENH5;A6PVH9;Q5JX56;Q5JX58;Q5JX59;Q5JX60;Q5JX44;Q5JX45	CPNE1
0.0672265	0.0679439	0.017184	0.134103	0.0720882	273470000	277250000	308550000	322700000	283620000	293180000	287810000	283650000	278110000	274540000	310800000	237260000	284360000	267590000	308720000	B0YIW6;P48444;Q6P1Q5;E9PK34	B0YIW6;P48444	ARCN1
0.223144	0.0697606	0.110162	0.145642	0.0816032	36072000	56527000	52110000	42398000	48749000	46143000	51669000	41850000	44564000	63407000	66188000	49898000	48843000	57480000	52718000	B1AH49;P25325	B1AH49;P25325	MPST
0.328578	0.0490434	0.198996	0.0198824	0.0605327	396040000	197710000	319410000	362490000	394690000	363450000	184360000	270810000	261990000	297100000	285670000	293150000	288570000	273290000	255610000	B1AH87;P30536	B1AH87;P30536	TSPO
0.190722	0.339147	0.0399499	0.0936878	0.21836	0	33311000	25394000	24267000	29735000	46001000	38534000	36065000	35912000	30192000	33499000	27809000	27316000	24873000	37158000	B1AHD1;P55769	B1AHD1;P55769	NHP2L1
0.121581	0.206529	0.229937	0.108161	0.309627	816400000	913620000	1040300000	724530000	1091500000	869120000	499430000	592790000	369680000	484580000	389980000	437370000	387320000	573670000	318430000	B1AK87;B1AK88;P47756;B1AK85	B1AK87;B1AK88;P47756;B1AK85	CAPZB
0.145793	NA	NA	0.294863	NA	222510000	180920000	0	0	0	203230000	0	0	150080000	269220000	183790000	154290000	0	230460000	0	B1AKD8;Q5TZA2;A0A087WW81	B1AKD8;Q5TZA2;A0A087WW81	CROCC
0.0711409	0.151519	0.0536485	0.0841904	0.00380145	172270000	164430000	188840000	175690000	130150000	164710000	165790000	157660000	148900000	170000000	177870000	150680000	185500000	184110000	184630000	B1AKJ5;O43847;G3V1R5;F5H7V1;H0Y5G9	B1AKJ5;O43847;G3V1R5;F5H7V1;H0Y5G9	NRD1
NA	NA	0.0999185	0.0129526	NA	0	0	0	24718000	0	0	23111000	26625000	0	0	24720000	25177000	0	0	24180000	B1AL69;Q7L3B6	B1AL69;Q7L3B6	CDC37L1
0.0911865	0.0961893	0.107631	0.154862	0.073552	65375000	70117000	78221000	85075000	71989000	85850000	67334000	79789000	65889000	65979000	89161000	85243000	64530000	70656000	74758000	B1ALK7;Q14155;E9PDQ5;E7EUY6;Q15052;F6SJA5	B1ALK7;Q14155;E9PDQ5	ARHGEF7
0.28734	0.363358	0.241565	0.104727	0.0432747	0	29967000	19846000	25960000	24298000	12122000	20780000	31644000	33673000	19290000	0	16630000	27910000	0	29672000	B1AMS2;Q14141	B1AMS2;Q14141	2020-09-06
0.111345	0.0769228	0.0126268	0.0782779	0.0539429	1988000000	1857700000	1592000000	1572400000	1589000000	1800600000	2208000000	2158400000	2204400000	2036500000	1852000000	2166400000	2300700000	2305200000	2525000000	B1ANR0;Q13310;H0YCC8;B1ANR1;H0YEQ8;H0YER0;Q5JQF8;P0CB38;E5RHG7	B1ANR0;Q13310	PABPC4
0.010272	0.273104	0.104572	0.158341	0.258759	225990000	227880000	230650000	305540000	231020000	401340000	359020000	329650000	290940000	279190000	238870000	328050000	286740000	293070000	442540000	G3V4W0;B4DY08;B2R5W2;G3V4C1;G3V2Q1;P07910;G3V576;G3V5V7;G3V2D6;G3V555;G3V575;A0A0G2JPF8;A0A0G2JNQ3;P0DMR1;O60812;B7ZW38;B2RXH8;G3V5X6;G3V3K6;G3V251;B4DSU6;G3V4M8;G3V2H6	G3V4W0;B4DY08;B2R5W2;G3V4C1;G3V2Q1;P07910;G3V576;G3V5V7;G3V2D6	HNRNPC
NA	0.230344	0.331557	0.0859454	0.130922	0	37132000	0	45413000	28305000	39653000	29285000	47662000	26644000	31691000	37608000	35549000	43693000	35831000	46415000	B3KQ25;K7ESG5;K9J957;P61289;K7ENH2;K7EMD0;K7EPX6;K7EKR3;A0A087WTV2	B3KQ25;K7ESG5;K9J957;P61289;K7ENH2;K7EMD0;K7EPX6;K7EKR3;A0A087WTV2	PSME3
0.214302	0.0355826	0.222923	0.44128	0.14061	56612000	81494000	86626000	56757000	53290000	53515000	59531000	49274000	76542000	95966000	39249000	103450000	61792000	64340000	79623000	B3KS98;O15372;A0A087WZK9;E5RGU4;E5RJT0;E5RFW7;E5RFH0;E5RHC7;E5RH59	B3KS98;O15372;A0A087WZK9	EIF3H
0.251413	0.173721	0.0930523	0.125166	0.0192511	207190000	286950000	178140000	257020000	202720000	185420000	178790000	212470000	209440000	196040000	185920000	234670000	230040000	221350000	225840000	B4DDF4;B4DUT8;Q99439;A0A087X271;A0A087X1X5;H3BVI6;K7ES69;H3BQH0;A0A087WV51;U3KPS3;Q15417	B4DDF4;B4DUT8;Q99439;A0A087X271;A0A087X1X5;H3BVI6	CNN2
NA	NA	0.12259	0.273732	0.284406	0	0	0	0	0	11945000	11972000	0	10062000	12002000	0	8109300	0	10404000	15642000	B4DEM9;Q9Y2S7	B4DEM9;Q9Y2S7	POLDIP2
NA	0.00129176	0.407919	0.180269	0.197572	0	51740000	0	59721000	59612000	0	67308000	93906000	150250000	84122000	60712000	64452000	77041000	76275000	106260000	B4DF87;Q13772;B4DZ85	B4DF87;Q13772;B4DZ85	NCOA4
NA	NA	NA	NA	0.0387089	0	0	0	0	0	0	0	0	15369000	18123000	0	0	14840000	16030000	15555000	B4DFG0;P35659;D6RDA2;D6R9L5;H0Y993;H0Y8X0	B4DFG0;P35659;D6RDA2	DEK
NA	0.0795204	0.150985	0.16681	0.107645	0	0	32570000	26239000	30624000	27638000	26145000	32665000	24797000	29396000	0	23193000	27532000	32489000	26747000	B4DGU4;P35222	B4DGU4;P35222	CTNNB1
0.034316	0.185221	0.0154693	0.082607	0.123659	138350000	133510000	129180000	138560000	95619000	114450000	160830000	156880000	156360000	154090000	145400000	130660000	160110000	125550000	138310000	B4DKY1;P49589;C9JLN0;E9PRS8	B4DKY1;P49589	CARS
0.17729	0.141457	0.0705018	0.0526262	0.0739452	22822000	15918000	19914000	19106000	21988000	25367000	16086000	0	17774000	21476000	0	19935000	20909000	18093000	20158000	B4DN67;Q96J84;Q5W0G0;Q5W0F9	B4DN67;Q96J84;Q5W0G0;Q5W0F9	KIRREL
0.0812166	0.0546201	0.125444	0.241812	0.0984116	213370000	181460000	201760000	222670000	217660000	200430000	189570000	244020000	222860000	276770000	168390000	243250000	207660000	227260000	186500000	B4DR61;P61619;F8W776;Q8TC24;Q9H9S3;H7C1Q9;C9JXC6;H7C069;A6NK38;F2Z2C7;A6NIF9;C9JJV4	B4DR61;P61619	SEC61A1
NA	0.174759	0.205614	0.110093	0.153938	0	27470000	0	22192000	0	28450000	0	25581000	34285000	24378000	30408000	28080000	33996000	28007000	25238000	B4DUC8;Q13126;F2Z2F3;J3QSB7;F8WES2	B4DUC8;Q13126;F2Z2F3;J3QSB7	MTAP
0.0357471	0.123977	0.297062	0.0125381	0.198789	37532000	34955000	36529000	30147000	34672000	38698000	48582000	27439000	33682000	34600000	35219000	0	35723000	41380000	27581000	B4DWR3;P61758	B4DWR3;P61758	VBP1
0.127473	0.100567	0.183736	0.0543726	0.0658433	307660000	336720000	260530000	281020000	233060000	242700000	337900000	289070000	232690000	304310000	320970000	287870000	338760000	296940000	321280000	B4DXZ6;P51114;E9PFF5;E7EU85;C9JZE0;C9JY20;C9JAJ4;C9IZ22;C9J5B4;H7C4S4	B4DXZ6;P51114;E9PFF5;E7EU85	FXR1
0.196629	0.102234	0.373332	0.24758	0.190987	105600000	73865000	107150000	81004000	81446000	96505000	195350000	99894000	115770000	146840000	91921000	106310000	133070000	91433000	106560000	B4DY09;Q12905;X6R6Z1;A0A0A0MRL0	B4DY09;Q12905;X6R6Z1	ILF2
0.226716	0.110141	0.211884	0.104113	0.082588	290430000	203870000	196570000	210490000	241200000	194520000	218790000	263480000	171190000	191400000	198860000	231970000	177390000	201390000	173240000	B4E1G1;Q9BUN8;E5RGY0	B4E1G1;Q9BUN8;E5RGY0	DERL1
0.109664	0.133889	0.108767	0.0963895	0.12314	0	15762000	18412000	15590000	16983000	20182000	15711000	19510000	18296000	19472000	16267000	16928000	17761000	14062000	17303000	H0Y9V7;B4E2Q0;P98194;H0Y8X9;H0Y9S7	H0Y9V7;B4E2Q0;P98194;H0Y8X9	ATP2C1
0.0747256	0.17936	0.0741174	0.119835	0.199009	51112000	49463000	56931000	43301000	48165000	60943000	48301000	47938000	54565000	64301000	58517000	50513000	61621000	51364000	41169000	B5MCF9;O00541;B3KXD6;H7BYY8;H7C267	B5MCF9;O00541;B3KXD6	PES1
0.0341208	0.0710045	0.0591076	0.0885381	0.125023	3555400000	3320900000	3449900000	3798400000	3378100000	3356000000	3078200000	3251000000	3463400000	3003100000	3444200000	3564200000	3369200000	2924900000	3762600000	B5MDF5;J3KQE5;P62826;F5H018;H0YFC6;B4DV51	B5MDF5;J3KQE5;P62826;F5H018;H0YFC6	RAN
0.165655	0.189937	0.209799	0.137933	0.125131	88808000	123170000	101980000	106420000	133430000	92042000	99014000	151600000	125360000	81486000	92564000	107270000	101050000	118880000	129980000	E7EW69;E7EX04;B5ME97;Q9P0V9;C9JEW2;C9JNR7;F5GYV2;F5H1F2;D6RDU5;D6RGI3;A0A087X142;A6NMH6;D6RER5;A6NFQ9;F8W8I8;Q9NVA2;Q92599	E7EW69;E7EX04;B5ME97;Q9P0V9	2020-09-10
0.134349	0.0835391	0.140924	0.162312	0.209483	0	20592000	17019000	18407000	18841000	21429000	25231000	19098000	23731000	21965000	23199000	16868000	21987000	18126000	27522000	G3V195;B7WPE2;Q32P44;G3V1D0;H0Y3M3;H7C355	G3V195;B7WPE2;Q32P44;G3V1D0;H0Y3M3	EML3
0.0584702	0.0679624	0.323223	NA	0.248724	16736000	15734000	17689000	15710000	13717000	14941000	25076000	15746000	0	0	0	19363000	12933000	0	18453000	B7Z2R7;Q5T8D3;X6RDD7;Q5T8E0	B7Z2R7;Q5T8D3;X6RDD7;Q5T8E0	ACBD5
NA	0.0986243	0.188205	NA	NA	0	0	0	14413000	12384000	15004000	13504000	0	17650000	0	0	0	13471000	0	0	E7EPW5;G3XAH9;E9PCV1;B7Z4U3;B7Z4L1;E7ENZ9;C9JU30;E7EPD9;H7BXS2;Q9NRC1;C9J2Z1;C9JCI7;C9JWK8;C9JZV9;C9JRQ0;C9JRW1	E7EPW5;G3XAH9;E9PCV1;B7Z4U3;B7Z4L1;E7ENZ9;C9JU30;E7EPD9;H7BXS2;Q9NRC1;C9J2Z1;C9JCI7;C9JWK8;C9JZV9;C9JRQ0;C9JRW1	ST7
NA	NA	0.447986	0.0442278	0.0431925	0	8844700	0	0	9651100	0	28532000	17858000	11437000	9325200	9367200	10080000	12395000	11580000	11456000	B7Z503;Q9BSF8;E9PKU9	B7Z503;Q9BSF8;E9PKU9	BTBD10
0.0433775	0.110612	0.029236	0.0560944	0.218692	0	101760000	108200000	106370000	101520000	124770000	110350000	116970000	113240000	119420000	108760000	108300000	109140000	72831000	110300000	B7Z5N5;Q15796;P84022;H3BVD1;K7EJX0;H0YMP2;H0YL71;H3BP09;H3BQ00;O15198;H0YNV1;H0YKE2;H0YAK7;Q99717;Q15797	B7Z5N5;Q15796;P84022;H3BVD1;K7EJX0	SMAD2;SMAD3
0.0155366	0.0922429	0.0904686	0.0128567	0.0884926	41411000	40511000	0	38194000	45787000	40970000	48431000	57981000	54783000	45907000	46942000	45917000	39807000	43962000	47547000	B7Z6D5;Q96GQ7;A0A087WYH5;A0A087X059	B7Z6D5;Q96GQ7	DDX27
0.0838627	0.0890458	0.0199791	0.0475716	0.142576	767540000	703370000	649150000	732130000	693050000	823110000	777620000	793610000	762530000	718260000	653280000	681990000	583330000	769620000	735970000	F8W1R7;J3KND3;G8JLA2;G3V1V0;B7Z6Z4;P60660;F8VPF3;G3V1Y7;F8VZU9;F8W180;H0YI43;F8W1I5;P14649;F8VXL3	F8W1R7;J3KND3;G8JLA2;G3V1V0;B7Z6Z4;P60660;F8VPF3;G3V1Y7;F8VZU9;F8W180	MYL6
0.0125039	0.0096426	0.0735983	0.0435388	0.0679927	237520000	233320000	239030000	218920000	222920000	219670000	245970000	227810000	264010000	244100000	245950000	227070000	271500000	237430000	261020000	B7Z7P8;P62495;I3L492;D6RJE8;D6RCB3	B7Z7P8;P62495	ETF1
0.105067	0.123684	0.103728	0.0385384	0.025874	637920000	614980000	746070000	647940000	511510000	628020000	677000000	573430000	563890000	574760000	532180000	551890000	678720000	683990000	712010000	H0YHC3;F8W020;F8W118;F8VY35;F8VV59;B7Z9C2;F8W0J6;F5H4R6;H0YIV4;P55209;H0YH88;F8W543;F8VRJ2;F8VXI6;F8VUX1;F8VVB5	H0YHC3;F8W020;F8W118;F8VY35;F8VV59;B7Z9C2;F8W0J6;F5H4R6;H0YIV4;P55209;H0YH88;F8W543;F8VRJ2;F8VXI6;F8VUX1;F8VVB5	NAP1L1
0.0310099	0.355397	0.13765	0.0946659	0.206445	20340000	21252000	0	22327000	39023000	21669000	30037000	25317000	33428000	20319000	24531000	23132000	34108000	25522000	23302000	B7ZLQ8;Q17RY0;E5RJM0;E5RFP2;H0YBG1	B7ZLQ8;Q17RY0;E5RJM0;E5RFP2	CPEB4
NA	NA	NA	NA	0.16681	0	0	0	0	0	0	0	146740000	0	0	0	137810000	186100000	0	146830000	B8ZZD4;Q86VP1;H7C3L5	B8ZZD4;Q86VP1;H7C3L5	TAX1BP1
0.314649	0.130974	0.201341	0.138424	0.0988375	63458000	33065000	58037000	51410000	47067000	60670000	72440000	52432000	51481000	55651000	67555000	52114000	52943000	58468000	64532000	B8ZZU8;Q15370;I3L0M9;A0A0B4J296	B8ZZU8;Q15370;I3L0M9;A0A0B4J296	TCEB2
NA	0.139333	0.131676	NA	0.266239	14017000	0	0	11968000	14584000	0	15701000	18925000	0	0	0	16815000	21801000	0	14893000	J3KMX2;B9EGA3;Q92925;J3QWB6	J3KMX2;B9EGA3;Q92925;J3QWB6	SMARCD2
NA	0.11695	0.0321822	NA	NA	0	25469000	0	33137000	0	28075000	34854000	0	33303000	0	0	32692000	29523000	0	0	Q5VVQ1;C4P0D6;C4P0D8;Q99598;C4P0D4	Q5VVQ1;C4P0D6;C4P0D8;Q99598;C4P0D4	TSNAX;DISC1
0.144332	0.266411	0.137086	0.16872	0.0506039	30796000	24487000	32506000	43340000	28560000	27569000	35356000	27957000	36242000	37871000	27537000	37142000	30815000	32459000	34100000	C9IYN3;D6W592;Q8WVV9;B7WPG3;H7C464;H7BXH8;C9JJZ7	C9IYN3;D6W592;Q8WVV9;B7WPG3;H7C464	HNRNPLL;HNRPLL
0.143287	0.121352	0.172168	0.0878852	0.0391201	199250000	262400000	253360000	190900000	168160000	149810000	150690000	212870000	195510000	200470000	183340000	168150000	208630000	193140000	203520000	C9J0K6;P30626;B4DHQ6	C9J0K6;P30626	SRI
0.0433471	0.119134	0.148965	0.0674026	0.138433	94442000	88636000	96401000	81030000	70977000	63967000	78661000	70799000	94584000	67849000	75111000	77304000	69147000	90992000	85238000	C9J2Y9;P30876;C9J4M6	C9J2Y9;P30876;C9J4M6	POLR2B
0.128279	0.0341209	0.210944	0.0459844	NA	0	21091000	17583000	17117000	17743000	16574000	20212000	0	14965000	0	18084000	16945000	0	0	17667000	C9J381;P20839;C9K0R9	C9J381;P20839;C9K0R9	IMPDH1
0.0330388	NA	NA	NA	NA	36579000	0	38329000	0	31391000	0	0	0	0	0	0	32696000	0	0	0	C9J4Z3;P61513;G5E9R3;M0R0A1;Q6P4E4;E9PEL3;A6NKH3	C9J4Z3;P61513;G5E9R3;M0R0A1;Q6P4E4;E9PEL3;A6NKH3	RPL37A;RPL37AP8
0.244418	0.103497	0.146088	0.0584464	0.0486252	48260000	34075000	30940000	33967000	32650000	39549000	27505000	29440000	36143000	31243000	34643000	31485000	37349000	40767000	37712000	C9J5N1;Q9BTE6;K7EQ85;L7N2F4	C9J5N1;Q9BTE6;K7EQ85	PTGES3L-AARSD1;AARSD1
0.0839533	0.327154	0.202759	0.112074	0.132471	0	30096000	26723000	39590000	20365000	28526000	22608000	34107000	28354000	25099000	0	21413000	31897000	25520000	25579000	C9J813;E9PGZ1;E7EX44;Q05682	C9J813;E9PGZ1;E7EX44;Q05682	CALD1
0.0563909	NA	0.110518	NA	0.00818748	0	19872000	18348000	20412000	0	0	14816000	0	17328000	0	0	0	15198000	15375000	0	C9J8T6;Q14061;H7C4E5	C9J8T6;Q14061;H7C4E5	COX17
0.0727629	0.0899994	0.108909	0.287328	0.0822206	34413000	32748000	37745000	29468000	35227000	33399000	42110000	33990000	36993000	34182000	20136000	35869000	26510000	29290000	31259000	C9JA08;Q96D46;C9IZW9;C9K0C2;C9J0B9;C9IY70	C9JA08;Q96D46;C9IZW9;C9K0C2;C9J0B9;C9IY70	NMD3
0.132367	NA	0.0969727	0.189325	0.0646804	0	13793000	11432000	10996000	0	0	12852000	12223000	10615000	10982000	15179000	15895000	12066000	12805000	13727000	C9JEX3;Q13614	C9JEX3;Q13614	MTMR2
0.166729	0.0856736	0.14967	0.223168	0.0882668	40395000	42983000	54800000	33581000	29553000	34938000	43621000	37626000	32298000	47006000	50730000	32412000	44429000	47468000	39776000	C9JFE4;Q13098;A0A096LP07;A0A096LPJ3;A8K070;J3QQX0;J3QS84;J3QS88;J3KTB0;J3QLE8;J3QLT0;J3QL53;J3KRE8;J3KSA5;J3KRJ4	C9JFE4;Q13098;A0A096LP07;A0A096LPJ3;A8K070	GPS1
NA	NA	NA	NA	0.233194	0	0	31063000	0	0	0	0	0	34759000	0	0	35789000	0	28326000	39512000	C9JIF9;P13798;H7C393;C9JLK2;H7C1U0;F8WEH5	C9JIF9;P13798;H7C393;C9JLK2;H7C1U0	APEH
0.113562	0.13456	0.0797432	0.118431	0.197535	107600000	85635000	98804000	72031000	86216000	94435000	76485000	79707000	89036000	101110000	80575000	86399000	69180000	86218000	103240000	C9JLU1;P52434	C9JLU1;P52434	POLR2H
NA	0.144029	NA	NA	NA	0	14814000	0	20556000	16756000	0	0	15863000	0	0	14619000	0	0	0	15500000	C9JME2;Q9Y4F1;A0A1B0GV68;M0R262;M0QYB0;H0Y783;M0QXT1	C9JME2;Q9Y4F1;A0A1B0GV68	FARP1
0.0126474	0.0698406	0.0410076	0.0328628	0.164102	733020000	716320000	718240000	807180000	862220000	749600000	760710000	762560000	817020000	727900000	752060000	777350000	744770000	635860000	882920000	C9JXB8;C9JNW5;P83731	C9JXB8;C9JNW5;P83731	RPL24
0.154653	0.0892223	0.0319067	0.303409	0.0870258	21682000	29520000	27376000	25279000	21231000	24254000	28220000	27860000	29587000	28512000	0	18439000	22525000	0	25479000	C9JRZ6;Q9NX63;F8WAR4	C9JRZ6;Q9NX63;F8WAR4	CHCHD3
0.206679	0.0567082	0.190389	0.0973948	0.191096	58213000	75965000	88806000	76344000	69196000	76587000	74459000	106570000	105240000	108340000	109260000	128230000	75418000	74189000	102610000	C9JS50;Q687X5	C9JS50;Q687X5	STEAP4
0.0483239	0.131317	0.265536	NA	0.0368344	23501000	21948000	0	27933000	23437000	21740000	19951000	29175000	0	19014000	0	0	19610000	20662000	19257000	C9JVY5;Q9Y2D5	C9JVY5;Q9Y2D5	AKAP2
0.381364	0.125464	0.11445	0.268584	0.0988012	0	89526000	51497000	73502000	66443000	85083000	93482000	75767000	92629000	56200000	97976000	79782000	77429000	65532000	78822000	C9JXG8;F6WQW2;P43487;C9JGV6;C9JJ34;C9JIC6;C9JDM3	C9JXG8;F6WQW2;P43487;C9JGV6;C9JJ34	RANBP1
0.114274	0.0290139	0.0194027	0.0187324	0.0529511	330410000	410450000	399720000	361570000	353710000	374580000	370750000	375310000	385070000	335240000	348040000	341830000	372160000	336010000	363770000	C9JZR2;O60716;E9PKY0;E9PRE2;H0YC95	C9JZR2;O60716	CTNND1
0.416368	0.392974	0.568529	0.729372	0.100984	304110000	511060000	231120000	161720000	378440000	293470000	381500000	303520000	95405000	679090000	360480000	117960000	179450000	218410000	209720000	C9K025;P18077;F8WBS5;F8WB72	C9K025;P18077;F8WBS5;F8WB72	RPL35A
0.133651	0.0892791	0.0531211	0.0680398	0.0669458	29631000	24514000	0	20924000	24577000	24484000	26263000	28313000	0	20516000	19932000	17985000	0	20809000	22877000	D3DTX6;Q96SB3	D3DTX6;Q96SB3	PPP1R9B
0.143082	0.0978708	0.129606	0.142775	0.145455	670030000	502540000	583610000	691470000	664120000	571510000	544980000	672260000	537300000	520390000	694280000	614040000	584190000	436040000	507810000	D3YTB1;F8W727;P62910;D3YTI8	D3YTB1;F8W727;P62910	RPL32
NA	0.244969	0.140579	NA	0.255563	0	18384000	0	18780000	11441000	17293000	0	15198000	18553000	0	0	0	21422000	13026000	15786000	D3YTB5;P51617;H7C2I6;H7C224;H7C3C1;H7C1F0;F8WAB6;F6U4U2;P51955	D3YTB5;P51617;H7C2I6;H7C224;H7C3C1	IRAK1
0.171394	0.378183	0.0519359	0.0918441	0.177517	36462000	35646000	26338000	51907000	30003000	0	37363000	35990000	33695000	34182000	40312000	34908000	34914000	32262000	44836000	D6R938;E9PBG7;E9PF82;Q13557;H0Y9J2;Q9UQM7;H0Y9C2	D6R938;E9PBG7;E9PF82;Q13557	CAMK2D
0.30586	0.178751	0.044354	0.0986499	0.0980843	35119000	18489000	30247000	30353000	23541000	0	39191000	39449000	36383000	29698000	34834000	35859000	33530000	30479000	37083000	D6R9P3;D6RD18;D6RBZ0;Q99729	D6R9P3;D6RD18;D6RBZ0;Q99729	HNRNPAB
0.115421	0.0429894	0.0517116	0.0600566	0.113895	19893000	25062000	23273000	19374000	20861000	20921000	23066000	25041000	25430000	24212000	21474000	23100000	24394000	27597000	30670000	D6RAX7;D6RFN0;Q9BT78;D6RD63	D6RAX7;D6RFN0;Q9BT78	COPS4
NA	NA	NA	0.335649	NA	0	0	0	0	0	0	9380500	0	0	9984600	0	16199000	0	0	14642000	D6RBT3;O75380	D6RBT3;O75380	NDUFS6
NA	0.238961	0.0462945	0.0629251	0.0873687	0	19004000	0	32868000	20766000	32384000	0	30671000	32747000	33421000	30014000	33650000	32033000	31558000	36845000	D6RBW1;P06730;D6RHE2;H0Y8J7;H0Y8X3;A6NMX2	D6RBW1;P06730	EIF4E
0.092991	0.120098	0.0461784	0.0157722	0.149113	175750000	201620000	210950000	180290000	147500000	147210000	177530000	163380000	164830000	209080000	213430000	215680000	232130000	175110000	226900000	D6REX3;O94979;D6RHZ5;H7BXG7;H0Y8V7;H0YAB3;H0Y9K1;H0Y9T9;H0Y8W8;D6RE64;D6RCQ9;H0YAF5;D6RBT0;D6RHE8	D6REX3;O94979;D6RHZ5;H7BXG7	SEC31A
NA	0.150549	NA	NA	0.16566	0	0	0	11950000	14203000	16198000	0	0	0	0	0	0	0	19932000	15752000	D6RIY6;Q06265;H0Y9L5;D6R905	D6RIY6;Q06265;H0Y9L5;D6R905	EXOSC9
0.203722	0.160273	NA	0.134215	0.122753	0	26784000	20039000	29585000	22413000	22920000	0	0	0	18535000	22422000	0	20053000	21046000	16555000	E5RFP0;Q8WVJ2	E5RFP0;Q8WVJ2	NUDCD2
NA	0.237186	0.0803417	0.00494627	0.000273299	0	18298000	0	14702000	23663000	18515000	0	16426000	14660000	0	13485000	13391000	12934000	12939000	0	E5RGG1;H9KVE0;Q9UJW0;E5RK21	E5RGG1;H9KVE0;Q9UJW0;E5RK21	DCTN4
0.172725	0.0663946	0.133588	0.0697418	0.102119	29468000	39380000	41273000	34684000	31107000	30863000	39162000	30421000	38233000	37437000	32874000	33761000	41069000	34117000	35132000	E5RHC5;Q8N6T3;E5RHT6;F8W1U7;F8VWH9;F8VWB3;E5RGL6;E5RIU2	E5RHC5;Q8N6T3;E5RHT6;F8W1U7;F8VWH9;F8VWB3;E5RGL6	ARFGAP1
0.0479229	0.0821375	0.124071	0.0210778	0.204869	52260000	53431000	48696000	49953000	57045000	49346000	50299000	52963000	63340000	59184000	59714000	61597000	52873000	40544000	61617000	E5RHG8;Q15369;R4GMY8	E5RHG8;Q15369;R4GMY8	TCEB1
0.297187	0.148188	0.212242	0.17038	0.0756128	63356000	39110000	39042000	41256000	51333000	55477000	57398000	60499000	83478000	56436000	78426000	63280000	75773000	66121000	75435000	E5RHW4;O94905;E5RJ09	E5RHW4;O94905;E5RJ09	ERLIN2
0.117423	0.101287	0.283461	0.292102	0.172624	160900000	133280000	167250000	154070000	150390000	127190000	129460000	128710000	204860000	245940000	157290000	148920000	178350000	224150000	161430000	E5RI99;P62888;E5RJH3;A0A0B4J213;A0A0C4DH44	E5RI99;P62888;E5RJH3	RPL30
0.0626844	0.182871	0.134674	0.0906479	0.136817	59800000	67643000	65312000	70975000	49738000	56768000	76425000	59091000	63882000	75389000	65647000	63896000	69529000	76306000	57930000	E5RJR5;P63208;E7ERH2;F8W8N3;E5RGM3	E5RJR5;P63208;E7ERH2;F8W8N3	SKP1
0.0907912	0.218396	0.0933887	0.084706	0.264921	65712000	68134000	77818000	96627000	62291000	77449000	85764000	88320000	73858000	84884000	83799000	72580000	136820000	109740000	79301000	P0DP25;P0DP24;P0DP23;E7ETZ0;H0Y7A7;E7EMB3;G3V361;Q96HY3;G3V226;F8WBR5;M0QZ52;G3V479	P0DP25;P0DP24;P0DP23;E7ETZ0;H0Y7A7;E7EMB3;G3V361;Q96HY3;G3V226	CALM1;CALM2
0.217177	0.0488879	0.125127	0.0405213	0.187729	28585000	33563000	43615000	31489000	34616000	33843000	31563000	24577000	27735000	0	23510000	24897000	27289000	35538000	25105000	J3QLD9;E7EMK3;Q14254;K7EKW9	J3QLD9;E7EMK3;Q14254	FLOT2
0.228703	0.0916465	0.145463	0.35903	0.105474	34098000	26457000	21670000	18977000	21607000	0	24904000	23143000	18635000	19916000	33469000	0	26949000	21809000	24343000	E7EMW7;O95071;E5RFK7	E7EMW7;O95071	UBR5
0.112009	0.171857	0.150293	0.0890242	0.0484053	261760000	327520000	304520000	317620000	257770000	365320000	310630000	245400000	330190000	335070000	315680000	280550000	357750000	324730000	340850000	E7EMZ9;E9PBC6;O95359;D6RAA5;Q4VXL8;Q4VXL4;A0A0U1RRM9;H0Y9C3;H0Y911;E9PGB3;H0Y9Y7;H0Y8P9;H0YA73;H0Y954	E7EMZ9;E9PBC6;O95359	TACC2
NA	NA	0.0227769	NA	0.17299	59201000	0	0	0	0	44961000	56722000	0	58579000	57393000	0	0	0	39707000	50775000	E7EVC0;E7EN87;Q16874;P08686;E7ERT7;A0A0G2JJF2	E7EVC0;E7EN87;Q16874;P08686;E7ERT7;A0A0G2JJF2	CYP21A2;P450-CYP21B
0.0414009	0.0698552	0.0411543	0.130606	0.181953	112270000	116100000	106890000	105580000	119760000	119170000	112520000	106600000	103850000	104500000	100850000	81293000	106120000	81113000	117140000	E7END7;Q9H0U4;P62820;E9PLD0;Q92928	E7END7;Q9H0U4;P62820;E9PLD0;Q92928	RAB1A;RAB1B;RAB1C
0.0694254	0.069623	0.0426276	0.0823985	0.0114077	39895000	35252000	39825000	34981000	37798000	40221000	45943000	43420000	42289000	41208000	35303000	40448000	37069000	36266000	36469000	E7ENJ6;Q9BXS5;K7EJL1;K7EPJ8;K7ER75;A0A087WZX7;K7ENA7;Q9Y6Q5;K7EPR4;K7EJJ1;K7EK69;K7EQ90;K7ERH5;K7EL08;K7EMG5	E7ENJ6;Q9BXS5;K7EJL1;K7EPJ8	AP1M1
0.212718	0.101415	0.162526	0.195028	0.134746	22966000	31098000	0	23127000	20032000	0	27717000	22003000	0	35060000	26562000	0	30909000	27231000	35633000	E7EV99;E7ENY0;P35611;H0Y9H2;A0A0A0MSR2;H0YG19	E7EV99;E7ENY0;P35611;H0Y9H2;A0A0A0MSR2	ADD1
0.0392612	0.0311837	0.103085	0.174405	0.112734	60386000	64910000	64421000	64477000	61286000	60967000	66684000	78865000	65911000	59662000	80403000	60747000	70843000	80516000	64408000	E7EP32;P62879;C9JIS1;C9JXA5;C9JZN1;Q9HAV0;P62873;B1AKQ8;F6X3N5;F6UT28;F5H8J8;F5H100;F5H0S8;E9PCP0;P16520;C9JD14;H7C5J5;B3KVK2	E7EP32;P62879;C9JIS1;C9JXA5;C9JZN1;Q9HAV0;P62873;B1AKQ8;F6X3N5;F6UT28	GNB2;GNB4;GNB1
0.0158712	0.0501398	0.0311075	0.0741762	0.116297	519070000	503770000	516250000	472140000	522000000	499040000	583320000	548960000	573420000	540090000	500390000	580550000	475230000	553510000	600200000	E7EPB3;P50914	E7EPB3;P50914	RPL14
0.466753	0.175092	0.287751	0.190454	0.293629	195530000	402590000	186850000	261280000	330440000	237250000	181570000	316310000	317860000	194180000	207490000	274260000	246240000	188310000	338310000	E7ES33;E7EPK1;Q16181;G3V1Q4;A0A0U1RRE1;A0A0U1RRH9;Q5JXL7;A0A0U1RQK0;A0A0U1RRD1;A0A0U1RRM2;Q6ZU15	E7ES33;E7EPK1;Q16181;G3V1Q4	2020-09-07
0.0220799	0.0237888	0.0895131	0.0513364	0.0330626	1370700000	1322600000	1377600000	1229100000	1172200000	1196900000	1451800000	1213900000	1324300000	1477200000	1359500000	1347700000	1486700000	1416000000	1396700000	E7EPN9;Q9Y520;H7C5N8;A0A0A0MS30	E7EPN9;Q9Y520	PRRC2C
0.090289	0.115615	0.0913502	0.14379	0.111489	23435000	27911000	24815000	23975000	24794000	29565000	26964000	32376000	29554000	26571000	33550000	26209000	25585000	27478000	31738000	E9PF84;G5E9Q7;E7EQB8;P51553;H7C1W2;H0Y5Q7	E9PF84;G5E9Q7;E7EQB8;P51553;H7C1W2	IDH3G
0.121947	0.151483	0.147169	0.169097	0.131512	38676000	30544000	33095000	24705000	22650000	30225000	32853000	26876000	36156000	31902000	34490000	24600000	39844000	36548000	30591000	E7EQG2;Q14240;J3KSN7	E7EQG2;Q14240	EIF4A2
NA	NA	NA	NA	0.146844	0	0	0	0	0	0	0	0	0	0	0	15263000	20124000	16338000	0	E7EQI7;Q12768	E7EQI7;Q12768	KIAA0196
NA	0.0420658	0.0196849	0.0723167	0.0411311	0	0	0	19271000	17715000	18499000	19886000	19340000	0	0	24297000	21933000	0	20347000	21566000	E7EQL8;Q96RT7	E7EQL8;Q96RT7	TUBGCP6
0.0879318	0.0245475	0.0344393	0.136951	0.0334471	172730000	191630000	206070000	247630000	249790000	238450000	181100000	191900000	192750000	161780000	207960000	169980000	184780000	184910000	174340000	E7EQR4;P15311	E7EQR4;P15311	EZR
0.00936361	0.0421385	0.048749	0.0760181	0.0969297	1667100000	1678400000	1698200000	1482300000	1612700000	1546900000	1900500000	1776500000	1955100000	1599300000	1764600000	1861100000	1917200000	1975800000	2288700000	E7EQV3;P11940;A0A087WTT1;E7ERJ7;H0YAR2;Q9H361;H0YBN4;H0YAS6;H0YB75;E5RGH3;H0YAP2;H0YB86;E5RJB9;H0YAS7;Q4VXU2;E5RH24;H0YC10;Q96DU9;H0YAW6	E7EQV3;P11940;A0A087WTT1;E7ERJ7;H0YAR2	PABPC1
0.114505	0.281248	0.073946	0.210286	0.164078	336990000	375270000	298140000	289140000	519540000	431280000	690580000	651030000	753430000	434200000	602880000	664640000	627930000	597780000	803280000	E7EQZ4;Q16637;B4DP61;A0A0G2JRX5;A0A0G2JRY6;A0A0G2JQN8;H0YBZ9	E7EQZ4;Q16637;B4DP61	SMN1;SMN2
NA	NA	NA	0.117871	0.0936091	0	0	0	0	0	0	0	0	9287900	13063000	0	11053000	0	15262000	13367000	E7ER68;Q658Y4;G3V120	E7ER68;Q658Y4;G3V120	FAM91A1
0.103607	0.105606	0.096109	0.0752779	0.053953	105180000	115710000	93966000	112220000	92470000	111200000	121840000	103710000	103460000	97611000	102420000	88201000	105040000	101240000	94372000	E7ERI8;E7EW49;E3W994;A0A0U1RQI6;J3KR49;O75122;B3KR06;E7ENG2;C9J668;D6RBU8;H7C4X8;H7C5M8;H7C4I5	E7ERI8;E7EW49;E3W994;A0A0U1RQI6;J3KR49;O75122	CLASP2
0.270956	0.138313	NA	NA	0.125627	37428000	25392000	0	23624000	23233000	29518000	0	0	23352000	0	29813000	0	28590000	0	23925000	E9PEI4;H0YB16;H0YBZ1;H0YBP1;E7ESA6;Q05397;B4DWJ1;E5RHD8;E5RI03	E9PEI4;H0YB16;H0YBZ1;H0YBP1;E7ESA6;Q05397;B4DWJ1	PTK2
0.273212	NA	0.0526099	0.112185	0.109258	0	42122000	28482000	0	0	27390000	0	31896000	29608000	37595000	30549000	31893000	28777000	27659000	33829000	E7ESC6;Q9UIA9;H0YBE1;E5RIW1;A0A087WTZ2;Q9H2T7	E7ESC6;Q9UIA9	XPO7
0.482204	0.282539	0.274766	0.738027	0.095939	45304000	22265000	0	49876000	30369000	54076000	90498000	77840000	130250000	59113000	58161000	189240000	97432000	98643000	115250000	E7ETA6;Q15154;A6NNN6;E7EV93;H0YBA1;E9PGW9;E5RGQ4	E7ETA6;Q15154;A6NNN6	PCM1
NA	0.152913	0.0650123	0.124549	0.131325	31644000	0	0	21725000	29246000	27963000	40372000	38839000	44037000	37074000	29805000	37531000	30542000	38876000	32046000	E7ETU9;O00469;C9JXZ0	E7ETU9;O00469	PLOD2
0.105043	0.127314	0.175697	0.0955387	0.121276	37278000	39820000	45661000	39341000	45393000	50843000	47902000	45008000	61964000	48106000	40281000	47381000	49183000	45888000	57856000	J3KQ96;E7ETY2;Q13428;H0YA99	J3KQ96;E7ETY2;Q13428	TCOF1
NA	0.0539523	0.0280181	NA	NA	0	0	0	14371000	15511000	0	16871000	0	17553000	0	0	0	0	0	17229000	E7ETY4;E9PC69;Q7KZI7;B4DIB3;A0A087X0I6;Q96L34;Q9P0L2;K7EN95;K7EK17;K7EKG8;Q6IPE9;F5H6N2;H0YKJ3;F5H4F6;H0YNV4	E7ETY4;E9PC69;Q7KZI7	MARK2
NA	0.24998	NA	NA	0.112615	0	20866000	0	34152000	0	23892000	27504000	0	0	0	26403000	0	0	27190000	31895000	E7EU96;Q8NEV1;P68400	E7EU96;Q8NEV1;P68400	CSNK2A1;CSNK2A3
0.0274528	0.0910171	0.0919059	0.0425879	0.0480987	1999800000	1958600000	2067800000	1808800000	1530700000	1790900000	2041600000	1712500000	1984200000	2097400000	2060700000	1932700000	2160000000	1995000000	1984500000	E7EVA0;B5MEG9;H7C4C5;H0Y2V1;F8W9U4;A0A0J9YVV8;A0A0J9YW37	E7EVA0	MAP4
0.170567	0.0460772	0.078425	0.0665845	0.0814711	257330000	304420000	216040000	269900000	259310000	246130000	316310000	310930000	273120000	274220000	275280000	244250000	280320000	238610000	254960000	G3V2E7;F8W6L3;G3V3H3;G3V5R9;E7EVH7;Q07866;G5E9S8;G3V2P7;H0YJU9;H0YJL0;H0YJT3;H0YG16;H0YGB8;K7EL76;Q6P597	G3V2E7;F8W6L3;G3V3H3;G3V5R9;E7EVH7;Q07866;G5E9S8	KLC1
0.135298	0.0955093	0.27786	0.277595	0.0593841	23747000	19600000	0	21891000	19190000	23204000	15776000	11955000	20937000	24526000	13817000	21796000	23669000	21256000	23531000	E7EWE5;P51659;E7ER27;G5E9S2;E7ET17;E7EPL9	E7EWE5;P51659;E7ER27;G5E9S2;E7ET17;E7EPL9	HSD17B4
NA	0.246309	0.0451889	NA	NA	0	48150000	0	49768000	78875000	79961000	58342000	0	54729000	0	0	0	0	47976000	0	E7EWQ5;J3QT34;O15021;V9GXZ1;E7ERL6;Q9Y2H9	E7EWQ5;J3QT34;O15021;V9GXZ1;E7ERL6;Q9Y2H9	MAST4;MAST2;MAST1
0.0402157	0.113937	0.0317604	0.201373	0.106629	421870000	444630000	456820000	296780000	255280000	320810000	303550000	285220000	297900000	281140000	422000000	346880000	363570000	344500000	421590000	E7EX17;P23588;F8VP89;F8VX11;F8VSC7;F8W0K0;F8VRU1;F8VYE9	E7EX17;P23588;F8VP89;F8VX11	EIF4B
0.155966	0.0912788	0.126892	0.0681205	0.0332089	210840000	154070000	181240000	193490000	169170000	163310000	214260000	189740000	244500000	220840000	231980000	202510000	227390000	213500000	216670000	E7EX90;Q14203;Q6AWB1;E7EWF7;C9JZA4;C9JTE5;C9JJN7;C9JJD0;C9JKG6;E9PCY0;C9J1B7	E7EX90;Q14203;Q6AWB1	DCTN1;DKFZp686E0752
0.145946	0.102165	0.0993382	0.102302	0.101152	0	48244000	39218000	40179000	34757000	33155000	40370000	44352000	36335000	35648000	41295000	43650000	45238000	46433000	54297000	F8W1N5;F8VZJ2;F8VNW4;F8W0W4;H0YHX9;Q13765;E9PAV3;F8VZ58;Q9BZK3	F8W1N5;F8VZJ2;F8VNW4;F8W0W4;H0YHX9;Q13765;E9PAV3	NACA
NA	NA	NA	NA	0.512761	0	0	0	0	0	0	0	0	0	0	0	0	22393000	7104300	22737000	E9PB61;Q86V81	E9PB61;Q86V81	ALYREF
0.160568	0.0561812	0.0808421	0.0460951	0.0533109	90405000	101100000	73044000	92270000	91848000	101310000	99316000	85957000	87340000	94699000	89415000	86496000	98184000	89819000	89478000	E9PB90;P52789;P19367;P52790	E9PB90;P52789	HK2
0.0828127	0.102816	0.151938	0.0559121	0.176402	35245000	31314000	36866000	39547000	37200000	32232000	34788000	46777000	38843000	42016000	42876000	38532000	32845000	46938000	40066000	E9PC44;E9PDM8;O94855	E9PC44;E9PDM8;O94855	SEC24D
0.129232	0.0481767	0.131347	0.136043	0.201544	52294000	42962000	41410000	41709000	44398000	45892000	32990000	42549000	40825000	52577000	54388000	41896000	61798000	41270000	50165000	E9PCH4;D6RE77	E9PCH4;D6RE77	RAPGEF6
0.0740726	0.0254421	0.0497471	0.0775318	0.114169	200830000	173200000	190090000	167720000	174220000	176090000	199890000	186750000	181620000	161140000	183260000	160230000	190930000	157850000	157300000	E9PDF6;O43795;E7EQD9;A0A0U1RRI3;H7C2Y7;C9JYW1;C9JUP5;G3V342	E9PDF6;O43795	MYO1B
0.143683	0.186649	0.135289	0.0379536	0.0998202	3212200000	2943700000	3877100000	4501500000	3539400000	3148800000	3489200000	3691700000	4484600000	3815800000	3873000000	3602000000	4028100000	3331100000	3511800000	E9PDR0;P05166;C9JQS9;E7EX59;E7ETT1;E7ETT4;E7EUY3;E9PEC3;F8WBI9;E7ENC1;H7C5C9;C9JVW9;C9JVY9;C9JAW3	E9PDR0;P05166;C9JQS9;E7EX59;E7ETT1;E7ETT4;E7EUY3;E9PEC3;F8WBI9	PCCB
0.230879	0.127823	0.172872	0.149473	0.548438	37817000	28558000	45810000	47266000	39430000	0	55661000	48369000	39191000	80639000	59753000	69405000	34850000	26986000	73097000	E9PEB5;Q96AE4;C9JSZ1	E9PEB5;Q96AE4	FUBP1
0.124926	0.12675	0.129162	0.224637	0.0181086	87444000	69699000	72410000	66059000	78033000	61178000	85350000	98784000	76498000	68389000	92380000	60575000	76911000	74980000	77667000	E9PEM5	E9PEM5	LRBA
NA	0.114625	0.11418	0.0970309	NA	0	0	0	35165000	29892000	0	29460000	29125000	23865000	29639000	0	25833000	0	0	0	E9PF19;Q9Y4P3;Q96E41	E9PF19;Q9Y4P3;Q96E41	TBL2
NA	NA	0.0963318	0.25594	NA	0	22657000	0	0	0	24506000	0	25975000	22662000	30677000	18854000	22089000	0	0	0	E9PFN5;Q9Y2Q3	E9PFN5;Q9Y2Q3	GSTK1
0.180131	0.135253	0.0768461	0.183372	0.358545	43748000	52105000	36249000	44517000	35603000	35394000	48036000	50318000	43215000	31049000	41359000	44825000	57604000	26827000	50715000	E9PFR3;Q14738;H0Y8C4;Q96B13;H0YJ75;Q13362;H7C5Q9;H0YJ35;H0YN84;G3V2U3	E9PFR3;Q14738;H0Y8C4;Q96B13;H0YJ75;Q13362	PPP2R5D;PPP2R5C
0.0375766	0.0420921	0.0384024	0.292137	0.178458	129970000	126620000	136310000	109460000	115300000	119030000	132860000	126220000	123310000	125030000	187730000	110130000	130030000	136960000	96525000	E9PG22;Q8IW35;H7C4Y5;F8WF91	E9PG22;Q8IW35	CEP97
NA	0.144989	NA	0.176201	0.0201817	0	0	0	19051000	25389000	23803000	0	34608000	0	20295000	26072000	0	0	25661000	26404000	E9PG73;Q13427;C9JN15;C9JM79;C9JT64;C9J679	E9PG73;Q13427;C9JN15;C9JM79	PPIG
NA	0.0636642	NA	NA	0.423946	0	0	0	29673000	33088000	33310000	0	0	0	0	0	0	0	18529000	34394000	Q5TG12;E9PGC5;Q15262;H0YDP9	Q5TG12;E9PGC5;Q15262	PTPRK
0.188997	0.266558	0.0761576	0.204039	0.162815	126980000	127320000	173870000	185400000	110780000	133830000	140400000	161190000	160180000	125410000	178550000	129780000	157310000	137300000	189370000	E9PGT1;Q15631;H7C1D4;A0A0J9YVW2	E9PGT1;Q15631;H7C1D4	TSN
0.132846	0.110262	0.0506225	0.0904663	0.221075	81622000	82138000	102280000	84289000	67821000	79894000	66326000	73161000	68376000	55261000	64923000	64937000	91383000	72199000	58780000	E9PGT3;Q15418;E9PMM7;Q5SVM7;Q5SVM6;E9PAN7	E9PGT3;Q15418	RPS6KA1
0.0584429	0.0624744	0.0397644	0.0493283	0.0800488	344150000	309400000	314110000	319460000	282340000	296770000	323340000	332150000	349520000	343180000	311400000	333100000	342010000	312990000	367520000	E9PHA2;Q15003;C9J470;C9JZP1;H7C415	E9PHA2;Q15003;C9J470	NCAPH
0.0344483	0.0658947	0.0718883	0.123751	0.162316	70747000	68252000	66041000	60844000	68658000	62047000	83108000	91175000	95914000	88206000	78197000	100160000	83973000	97340000	116000000	E9PHI4;O94901;H0Y6N5;H0Y742;H7C2K3;H7C019;C9JK55;C9JS54;C9JJU6;C9K051;C9JR15;H7C3X3	E9PHI4;O94901;H0Y6N5;H0Y742;H7C2K3	SUN1
0.150693	0.136192	0.178501	0.15309	0.115906	116130000	97097000	131690000	101300000	132120000	126000000	111980000	95307000	78029000	119420000	95619000	90123000	93999000	112420000	91278000	E9PHM6;F6QMI7;A0A0U1RQJ2;E7ETB9;Q5T0V7;Q6P0N6;H0YC82	E9PHM6;F6QMI7	DST
0.111372	0.113458	0.102808	0.190482	0.196618	164920000	134060000	140340000	134950000	165930000	164980000	185230000	193590000	224480000	136370000	167760000	200440000	256750000	181310000	190380000	E9PHV5;P28290;E7EUL7;H7BZ26	E9PHV5;P28290;E7EUL7	SSFA2
NA	NA	0.168114	0.147049	0.236559	0	0	39644000	0	0	0	33092000	0	42021000	34055000	0	27640000	38706000	0	54256000	E9PMI6;E9PJF4;J3KN38;P54105	E9PMI6;E9PJF4;J3KN38;P54105	CLNS1A
0.2556	0.0705779	0.144631	0.0633458	0.0155495	126290000	101290000	74776000	94955000	83557000	85027000	71130000	77814000	93907000	99449000	106060000	93440000	85297000	82928000	83172000	E9PJH7;Q9H936;A0A0D9SEI9;A0A0D9SFE1;K4DIB8;K4DIA8;E9PS95;Q9H1K4;K4DIB6;K4DIB3;A0A0D9SFA8;K4DIB0;K4DIA2;A0A0D9SG84;E9PI74;E9PQ36	E9PJH7;Q9H936;A0A0D9SEI9;A0A0D9SFE1;K4DIB8;K4DIA8;E9PS95;Q9H1K4	SLC25A22;SLC25A18
0.0396298	0.0901542	0.069389	0.0956342	0.0511388	2245100000	2233200000	2396100000	2183900000	1976500000	2368700000	2223200000	2366200000	2058900000	2135500000	1794000000	2120000000	2258500000	2482100000	2457900000	G3V1A4;E9PK25;P23528;E9PP50;E9PQB7;E9PLJ3;E9PS23	G3V1A4;E9PK25;P23528;E9PP50;E9PQB7;E9PLJ3	CFL1
NA	0.107416	NA	0.0181188	NA	0	32047000	0	17771000	0	15262000	16290000	0	0	0	19918000	20435000	0	20854000	0	E9PPN3;E9PS17;E9PK59;Q96KG9;H0YCI6;A0A0A0MQX4;H0YDH0	E9PPN3;E9PS17;E9PK59;Q96KG9	SCYL1
0.150785	0.122165	0.132434	0.245034	0.130769	68542000	74214000	54888000	68284000	55155000	69152000	63626000	82538000	70562000	47607000	72787000	49942000	73548000	61540000	57393000	H7BXH2;E9PKF6;Q5H9R7;E9PQP7;E9PK08;H0YEN2;H0YDW1;E9PNN8	H7BXH2;E9PKF6;Q5H9R7;E9PQP7	PPP6R3
0.149035	0.0247791	0.0926813	0.0679219	0.028667	572930000	756980000	614190000	549540000	575000000	572430000	668530000	757400000	804160000	612310000	690400000	690550000	672620000	677320000	708800000	E9PKG1;H7C2I1;Q99873;E9PIX6;A0A087X1W2;E9PQ98;E9PNR9;H0YDE4;E9PMW9;Q9NR22	E9PKG1;H7C2I1;Q99873;E9PIX6;A0A087X1W2;E9PQ98;E9PNR9;H0YDE4	PRMT1
0.16098	0.0363005	0.135488	0.0763006	0.123232	50385000	37045000	40791000	42924000	42362000	45337000	60966000	61348000	76723000	61525000	71700000	67018000	68163000	63961000	80765000	E9PL24;A0A0C4DFQ0;E9PQG4	E9PL24;A0A0C4DFQ0;E9PQG4	PDE4DIP
0.0479024	0.0678312	0.0876565	0.167485	0.0545276	376190000	386130000	412490000	358870000	320550000	363520000	400200000	344840000	345210000	291500000	409270000	355120000	378510000	381530000	345320000	E9PLK3;P55786;A6NEC2;E9PP11;H0YDG0;E9PJY4;E9PPD4;H0YCQ5;E9PJF9;E9PPZ2	E9PLK3;P55786	NPEPPS
0.0969355	0.12172	0.194718	0.121559	0.00507044	52913000	64072000	60879000	47772000	60853000	53265000	46260000	57941000	68698000	50765000	42403000	53943000	54426000	54978000	54751000	E9PM69;R4GNH3;P17980;E9PMD8;E9PN50;E9PKD5;E9PLG2	E9PM69;R4GNH3;P17980;E9PMD8;E9PN50;E9PKD5	PSMC3
NA	0.077492	NA	NA	NA	0	0	0	10600000	11829000	0	0	0	10502000	0	0	10342000	0	0	0	E9PM92;O00193;E9PQA1;E9PRZ9	E9PM92;O00193;E9PQA1;E9PRZ9	C11orf58;SMAP
0.0802246	0.0565327	0.139312	0.100152	0.168448	152500000	134160000	132190000	137810000	152000000	152480000	145990000	180510000	192370000	133900000	127940000	154430000	140720000	100300000	128750000	E9PMH5;Q13490;A0A087X2B2;H0YDY3;E9PNM6;E9PIW1;Q13489;E9PI77;E9PQZ9	E9PMH5;Q13490;A0A087X2B2;H0YDY3	BIRC2
NA	0.044289	NA	NA	NA	0	0	0	8039100	8558900	0	0	0	11063000	0	0	0	0	0	0	E9PMR6;Q9NZN5	E9PMR6;Q9NZN5	ARHGEF12
0.0901611	0.0579366	0.0644254	0.0131275	0.116054	578140000	566510000	666040000	483580000	542980000	511890000	464730000	501490000	528700000	466380000	466730000	477240000	572810000	610530000	484780000	E9PMS6;E9PMT2;F8WD26;J3KP06;Q8WWI1;A0A0A0MTE2;E9PMP7;H0Y424;H0YDQ3;H0YDG6;H0YE95;E9PK58;E9PJ10;E9PLU6;U3KQE6	E9PMS6;E9PMT2;F8WD26;J3KP06;Q8WWI1;A0A0A0MTE2;E9PMP7;H0Y424	LMO7
0.157189	0.269015	0.805625	0.329498	0.511476	58897000	50226000	42979000	56496000	96091000	93000000	0	42614000	11683000	41299000	0	25691000	0	31637000	14831000	E9PMV1	E9PMV1	PLEC
NA	0.100933	0.145556	0.0779245	0.120564	0	35795000	0	30946000	26823000	0	36638000	27526000	34674000	29907000	0	33395000	32724000	33565000	26712000	E9PN17;O75964	E9PN17;O75964	ATP5L
0.0956049	0.136454	0.150002	0.19969	0.206064	716310000	856200000	841770000	794930000	665320000	875990000	764510000	822070000	609730000	697070000	907420000	621480000	922860000	638930000	678160000	E9PNA7;Q5XXA6;E9PS90	E9PNA7;Q5XXA6;E9PS90	ANO1
0.0581957	0.077348	0.128724	0.0505209	0.122277	11525000	10862000	12204000	11695000	12948000	11148000	12361000	10906000	14109000	11858000	0	11040000	12126000	14275000	11298000	E9PNR2;Q13671	E9PNR2;Q13671	RIN1
0.15835	0.128805	0.188622	0.293006	0.140405	43604000	44809000	57506000	50864000	39881000	49684000	41833000	30373000	43945000	29388000	51054000	34880000	35727000	47402000	41600000	E9PNW4;E9PR17;P13987;H0YET2	E9PNW4;E9PR17;P13987	CD59
0.205506	0.157057	0.0217565	0.0295451	0.136599	18283000	0	24500000	40698000	30691000	32096000	33034000	0	32033000	0	22283000	21371000	20644000	26729000	26095000	E9PQA6;Q96EY5;E9PLL0;M0QZK6;E9PLZ8;E9PJW8	E9PQA6;Q96EY5;E9PLL0	MVB12A
0.0611283	0.156895	0.149169	0.0884801	0.0277384	12886000	12646000	14151000	13649000	11238000	15441000	13552000	0	16748000	18205000	15242000	16889000	12769000	12096000	12311000	E9PQR7;Q9UK41;E9PM90	E9PQR7;Q9UK41	VPS28
0.154684	0.0398008	0.176441	0.000243022	0.0627639	0	21240000	26457000	18687000	19505000	18016000	20122000	15658000	0	20364000	20371000	0	21538000	19475000	21924000	E9PQY2;Q9NQP4	E9PQY2;Q9NQP4	PFDN4
0.181619	0.135162	0.024177	0.0600357	0.0519473	845210000	1068900000	1222900000	924740000	704490000	844120000	937040000	980220000	944580000	1077800000	1026100000	955810000	1298500000	1237800000	1170200000	E9PRY8;P29692;E9PK01;A0A087X1X7;E9PQZ1;E9PPR1;E9PL12;E9PQ49;E9PI39;E9PMW7;E9PIZ1;H0YE72;H0YCK7;H0YE58;E9PK06;E9PQC9;E9PK72	E9PRY8;P29692;E9PK01;A0A087X1X7;E9PQZ1;E9PPR1;E9PL12;E9PQ49;E9PI39	EEF1D
NA	0.0490187	0.39533	0.607997	0.362555	0	0	0	23659000	25358000	0	31943000	0	56731000	58232000	0	23216000	23059000	38958000	0	E9PS44;Q01628;H7BYV1;E9PQN9;P13164;Q01629	E9PS44;Q01628;H7BYV1;E9PQN9;P13164;Q01629	IFITM3;IFITM2;IFITM1
0.0731014	0.0551389	0.068814	0.0494265	0.0393692	1083100000	1162800000	1004400000	1063500000	991970000	1107100000	1147200000	1060300000	1217100000	1166000000	1086100000	1061600000	1137500000	1169300000	1228900000	F1T0I1;X6RGP5	F1T0I1;X6RGP5	SEC16A
0.0245204	0.081954	0.0469007	0.105126	0.0642422	28340000	27374000	0	28055000	32357000	28275000	0	30577000	28614000	0	25453000	29541000	28792000	28690000	32061000	F2Z388;P42766	F2Z388;P42766	RPL35
0.204683	0.106678	0.0293893	0.166307	0.0507506	16744000	22411000	0	23599000	19566000	23773000	23332000	22382000	0	25416000	25559000	18790000	20475000	22496000	22253000	F2Z393;P37837	F2Z393;P37837	TALDO1
NA	0.0891232	0.129275	0.0995743	0.0873896	0	17653000	0	22651000	26478000	22905000	24229000	24014000	29955000	42042000	35531000	42798000	26312000	22750000	22641000	F5GWN5;O00750	F5GWN5;O00750	PIK3C2B
0.0510812	0.0518655	0.103382	0.0629079	0.065978	494070000	458080000	505690000	466030000	425800000	466930000	521650000	469600000	577710000	546860000	542290000	487450000	589960000	521230000	535770000	F5GWT4;Q9H4A3;F6UYG0;H0YH68;Q96J92;H0YFF1;K7ENT7;H0Y7R3	F5GWT4;Q9H4A3	WNK1
NA	0.381062	0.302959	0.64011	0.0587479	0	21582000	0	26284000	0	15126000	13519000	25274000	19408000	27468000	13827000	53712000	23211000	0	25223000	F5H5V4;F5GX23;J3KN29;O00233;F5H169;F5H7X1	F5H5V4;F5GX23;J3KN29;O00233;F5H169	PSMD9
0.200113	0.0714054	0.380865	0.0082207	0.242575	31984000	27043000	40142000	34661000	39715000	35951000	0	31858000	55342000	0	33741000	33351000	42657000	25882000	35678000	F5GX77;Q9UI30;F5GYQ2	F5GX77;Q9UI30;F5GYQ2	TRMT112
0.104523	NA	NA	NA	0.00137018	0	25573000	22053000	0	0	0	0	0	0	0	0	0	0	22685000	22729000	F5GXX5;P61803;F5H895;A0A0B4J239	F5GXX5;P61803;F5H895;A0A0B4J239	DAD1
0.066999	0.0987164	0.152024	0.11273	0.0611491	76593000	67355000	74720000	64272000	66977000	77276000	85192000	63078000	71693000	89066000	87094000	72018000	77589000	75171000	84490000	F5GYN4;J3KR44;F5GYJ8;Q96FW1;F5H6Q1;F5H3F0	F5GYN4;J3KR44;F5GYJ8;Q96FW1;F5H6Q1	OTUB1
0.110303	0.060334	0.0586421	0.195625	0.121134	92114000	99401000	79681000	89641000	83592000	94325000	80779000	81661000	73276000	79484000	98261000	66578000	83376000	65961000	80159000	F5GYQ1;P61421;J3QL14;R4GN72;H3BQJ1;H3BQB4;H3BSG7	F5GYQ1;P61421;J3QL14;R4GN72	ATP6V0D1
NA	0.0442761	0.0158639	NA	0.0457669	0	0	0	7919300	8431200	0	8406200	0	8219700	0	0	0	0	8769400	8219600	F5GZ90;Q9NZJ0	F5GZ90;Q9NZJ0	DTL
0.0259866	0.118593	0.0985926	0.0706276	0.0366617	1502800000	1494300000	1432500000	1659500000	1336500000	1649400000	1829900000	1628100000	1506900000	1505800000	1716700000	1544700000	1748400000	1629400000	1661400000	F5GZS6;J3KPF3;P08195;F5H0E2;H0YFS2;F5GZI0;F5H867;H0YFX4;F5GZR9	F5GZS6;J3KPF3;P08195	SLC3A2
0.0324445	0.113343	0.142412	0.118069	0.167532	154700000	145140000	148510000	124320000	125770000	151280000	176610000	132470000	156370000	165090000	166210000	133950000	184500000	143750000	136310000	F5H039;Q9NQX3;G3V582;H0YJ30;G3V4R0;G3V355	F5H039;Q9NQX3;G3V582;H0YJ30	GPHN
NA	0.0992302	NA	0.108441	0.032228	20100000	0	0	0	20712000	17996000	0	23215000	0	25114000	23462000	20225000	23278000	22118000	21949000	F5H0F9;Q9UJX4;F5GY68;H0YFB5;F5H3S5;F5H0N1	F5H0F9;Q9UJX4;F5GY68;H0YFB5	ANAPC5
0.318007	NA	NA	0.415928	0.114616	14030000	13629000	23152000	0	0	0	14016000	0	0	25369000	0	13838000	14026000	16500000	0	F5H157;Q15286	F5H157;Q15286	RAB35
0.256429	0.0858404	0.19056	0.12322	0.159269	116980000	91412000	69518000	85393000	72942000	84514000	69356000	88243000	61146000	72923000	74884000	59270000	97367000	70543000	84952000	F5H1U9;O75970;B7ZB24;H0YGQ3;F8WDQ8;A0A075B6R8;H0YH70;F5H8D6	F5H1U9;O75970;B7ZB24;H0YGQ3	MPDZ
0.0574498	0.0849768	0.0742914	0.0884087	0.106509	546910000	577530000	613400000	637910000	537910000	589780000	633090000	643240000	723490000	608790000	723430000	647330000	734980000	593610000	662570000	F5H2F4;P11586;V9GYY3	F5H2F4;P11586	MTHFD1
0.223502	0.0401107	0.146464	0.0975271	0.0960928	74125000	75573000	108090000	77298000	83593000	81813000	84114000	93441000	69510000	85436000	84060000	71245000	85497000	71234000	74834000	H0Y5D5;F5H2X7;Q9ULV3;Q9BTG3;Q5SYW2;F6VD24;A0A0U1RQR2	H0Y5D5;F5H2X7;Q9ULV3;Q9BTG3;Q5SYW2	CIZ1
0.0563696	0.104572	0.0424563	0.204283	0.0956148	196580000	195330000	215700000	184860000	188840000	155110000	190620000	194650000	206720000	245080000	161600000	207140000	203400000	180620000	218810000	F5H365;Q15436;G3V4V1;G3V1W4;G3V3G5;G3V2R6;G3V5X8;G3V4Q2;G3V5K1	F5H365;Q15436	SEC23A
0.114373	0.087827	0.0621998	0.0362481	0.0818474	244110000	295080000	242800000	360000000	304290000	319470000	289680000	301610000	326960000	368940000	343570000	360940000	239920000	282610000	265860000	F5H442;Q99816;J3QRU6;J3QKS4	F5H442;Q99816	TSG101
0.171542	0.056504	0.183166	0.131876	0.0908692	72600000	85561000	60554000	133770000	120860000	133240000	83341000	114170000	118930000	113660000	93845000	122060000	78873000	86729000	72335000	F5H4M0;Q9H9H4;F5H1F6	F5H4M0;Q9H9H4;F5H1F6	VPS37B
NA	0.127712	0.101447	NA	NA	0	8024000	0	6628300	8575200	7712300	0	8432600	9735900	11816000	0	0	0	0	0	F5H5A3;Q8IVH8;Q12851	F5H5A3;Q8IVH8	MAP4K3
0.378787	0.073431	0.248084	0.196172	0.124846	378160000	677190000	358670000	554390000	481390000	501970000	434580000	555610000	336580000	373460000	511780000	366740000	402840000	429600000	510180000	F5H5D3;Q9BQE3;F8VQQ4;F8VVB9;F8VS66;F8VRZ4;F8VWV9;F8VX09;C9K0S6;F8VRK0;F8W0F6;F8VXZ7;Q9H853	F5H5D3;Q9BQE3	TUBA1C
NA	NA	0.0539675	NA	NA	0	0	14970000	0	0	0	56491000	0	52338000	0	0	0	0	0	63358000	F5H669;Q8N684;J3QT54;F5H6M0;F5H047	F5H669;Q8N684;J3QT54;F5H6M0;F5H047	CPSF7
0.0593021	0.034732	0.0366154	0.0787559	0.0379247	820180000	818910000	738160000	874110000	848200000	815480000	861480000	895920000	832780000	777840000	904840000	813340000	832680000	784990000	843450000	F5H6E2;O00159;I3L204;I3L4D4;I3L501;I3L3Y6;I3L168;I3L3F5	F5H6E2;O00159	MYO1C
0.124986	0.0739627	0.199011	0.288786	0.156097	0	49904000	59580000	66077000	57347000	64388000	38557000	36001000	51605000	63245000	40556000	74126000	71729000	52717000	67541000	F5H6I7;Q6DD88;F5GWF8	F5H6I7;Q6DD88	ATL3
0.232501	0.225011	NA	NA	NA	13024000	8808300	14060000	8938500	14075000	12924000	0	0	0	13673000	0	0	0	13184000	0	F6SA91;Q9BUZ4;K7ER49;Q2KJU6;C9JJ10;A0A0C4DFM9	F6SA91;Q9BUZ4	TRAF4
NA	0.357321	NA	NA	NA	0	0	0	11915000	25618000	21530000	0	0	0	0	0	0	0	0	0	F6TDL0;Q92569;E5RJY0;H0YBC2;P27986	F6TDL0;Q92569	PIK3R3
NA	NA	0.012945	0.0834176	NA	0	0	0	0	0	0	15986000	0	15696000	17126000	19273000	0	17285000	0	0	F6VRR5;Q9BY77;Q8WUT1;F8WCX5	F6VRR5;Q9BY77	POLDIP3
NA	NA	0.0637535	0.0362176	0.0749135	0	0	0	0	0	0	12162000	12991000	11437000	9229000	8768100	0	10749000	0	9667500	F8VYK6;F8VZZ7;F8VP94;F8VYK3;Q15633;F8VTT7;F8VZ57	F8VYK6;F8VZZ7;F8VP94;F8VYK3;Q15633;F8VTT7;F8VZ57	TARBP2
0.0751012	0.0542586	0.0618998	0.0497477	0.0288222	1428600000	1350000000	1229400000	1311800000	1292000000	1427000000	1541400000	1572800000	1728000000	1500100000	1648500000	1534600000	1663200000	1620000000	1715900000	F8VPD4;P27708;H7C3Z5;H7C2E4;H7BZB3	F8VPD4;P27708	CAD
NA	NA	0.0645884	0.246654	0.26934	0	0	0	13802000	0	0	0	13133000	14390000	14457000	0	10163000	14567000	8572300	14154000	F8VYH9;F8VTV8;F8VWX7;P11802;F8W1L8;F8VYY1;Q96BE9;F8VXD2;F8VZZ0;F8VZ51	F8VYH9;F8VTV8;F8VWX7;P11802;F8W1L8;F8VYY1;Q96BE9;F8VXD2;F8VZZ0;F8VZ51	CDK4
NA	0.164048	0.139982	NA	0.175	28681000	0	0	28944000	0	22927000	25975000	28264000	33967000	30460000	0	0	30135000	33404000	23449000	F8VV52;Q9NZN8;H0YI11;H0YH84;F8VRS8;F8W145;H0YHT8;H0YI80;F8VQF4;F8VP97	F8VV52;Q9NZN8;H0YI11;H0YH84;F8VRS8;F8W145	CNOT2
0.17977	0.131494	0.13196	0.0975826	0.173486	357860000	499430000	387800000	511150000	541760000	417980000	456550000	595270000	525060000	489980000	432090000	525350000	383320000	515540000	536340000	F8VVM2;F8VWQ0	F8VVM2;F8VWQ0	SLC25A3
0.126087	0.10737	0.0589519	0.178951	0.188682	190720000	163790000	148980000	192040000	168150000	208650000	217590000	194230000	212400000	159220000	226770000	213270000	297120000	202360000	256140000	F8VWS0;P05388;G3V210;F8VU65;F8VQY6;F8VPE8;F8VRK7;F8VW21;F8VZS0;Q8NHW5;F8VS58;F8VWV4;F8W1K8	F8VWS0;P05388;G3V210;F8VU65;F8VQY6;F8VPE8;F8VRK7;F8VW21;F8VZS0;Q8NHW5;F8VS58	RPLP0;RPLP0P6
NA	NA	NA	0.0972357	NA	0	20523000	0	0	0	0	0	0	22581000	20755000	20792000	17461000	0	0	23551000	F8VWW7;Q8NCJ5	F8VWW7;Q8NCJ5	SPRYD3
0.0962604	0.0525308	NA	0.165461	0.0532088	31015000	32932000	37353000	34781000	31571000	34448000	39292000	0	0	38303000	0	30279000	39059000	35120000	37436000	F8VX04;Q9H2H9	F8VX04;Q9H2H9	SLC38A1
NA	0.172592	0.326744	0.014228	0.0185514	0	9678600	0	9346600	12270000	13177000	14565000	8032100	15831000	16629000	0	16967000	13128000	13477000	0	F8VXG7;Q99590;A0A0A0MTP7	F8VXG7;Q99590	SCAF11
0.135636	0.0913782	0.117565	0.118953	0.189157	85170000	111970000	101330000	122150000	120670000	103200000	118120000	93842000	102360000	121390000	133950000	105410000	114050000	89463000	131510000	F8VXU5;Q9UBQ0;Q05DG7	F8VXU5;Q9UBQ0	VPS29
0.0546142	0.139045	0.147221	0.109058	0.12974	74162000	66625000	69269000	51165000	55835000	42224000	59320000	77455000	62129000	61864000	76962000	71525000	70491000	88330000	71698000	F8VYN9;P40616;B4DZG7;F8VP99;F8VP63	F8VYN9;P40616;B4DZG7	ARL1
0.027961	0.143944	0.170331	0.0684144	0.178755	56748000	57575000	59881000	52332000	43650000	39599000	59097000	46697000	42963000	56331000	49171000	52170000	60024000	41803000	51081000	F8VYY9;P54619;H0YHF8;H0YIC9;F8VZX1;F8VPF5;F8VVA3;F8VSH3;F8VRY2;F8VSL2;E9PGP6;Q9UGJ0	F8VYY9;P54619;H0YHF8;H0YIC9	PRKAG1
0.150505	0.105944	0.0477424	0.0555597	0.0804192	28811000	38164000	30896000	31566000	25508000	28859000	37745000	34906000	34680000	27259000	24442000	25437000	33670000	29574000	29205000	F8W6G1;Q9UHY1;C9JHZ6	F8W6G1;Q9UHY1	NRBP1
0.00889632	0.121834	0.0647198	0.15735	0.103715	294280000	299010000	294640000	293650000	250250000	319670000	309230000	310440000	276370000	247970000	340940000	305160000	292760000	240610000	285830000	F8W6I7;P09651;F8VTQ5;F8VZ49;Q32P51;H0YH80;F8VYN5;F8W646	F8W6I7;P09651;F8VTQ5;F8VZ49;Q32P51;H0YH80	HNRNPA1;HNRNPA1L2
0.0995036	0.119016	0.140418	0.110537	0.128148	24661000	21846000	20290000	26910000	25614000	21314000	29709000	22496000	25372000	24305000	0	20781000	0	21045000	25239000	F8W733;Q9NXR7;C9J2G0;A0A075B7D2	F8W733;Q9NXR7;C9J2G0;A0A075B7D2	BRE
0.237003	0.0235865	0.185617	0.18665	0.126807	1105900000	1150400000	722390000	1007900000	965920000	1004900000	879720000	1283500000	1126100000	843870000	918210000	1192900000	896760000	893590000	1107300000	F8W7C6;A0A087WV22;H7C123;H7C2C5;Q96L21	F8W7C6;A0A087WV22;H7C123;H7C2C5	RPL10
0.029868	0.0783527	0.0195492	0.152829	0.0714948	21346000	0	20463000	13085000	15077000	14995000	18152000	0	17657000	19313000	21215000	15594000	0	18900000	17081000	F8W8C2;Q9HBM0;F2Z3A6	F8W8C2;Q9HBM0;F2Z3A6	VEZT
0.321297	0.0805371	0.215733	0.284703	0.166972	32809000	61471000	42178000	42510000	37503000	43793000	62563000	68477000	44291000	38394000	68972000	53739000	64811000	47848000	50665000	F8W914;Q9NQC3;H7C106;A0A0U1RQR6	F8W914;Q9NQC3;H7C106;A0A0U1RQR6	RTN4
NA	NA	NA	NA	0.317372	0	0	0	0	0	0	0	0	0	0	0	0	18605000	0	11785000	F8W9F9;H0Y7T5;Q9Y3S1;H0Y7J9;A6PVV2;H0Y493;B1AQN8;E9PCD1	F8W9F9;H0Y7T5;Q9Y3S1;H0Y7J9;A6PVV2;H0Y493	WNK2
0.075087	0.0717524	0.187361	0.142644	0.169536	75519000	68505000	65272000	60250000	56198000	64865000	67981000	56169000	81875000	67815000	84001000	64865000	68836000	50872000	69990000	F8W9U3;Q96IU4;B4DQI4	F8W9U3;Q96IU4;B4DQI4	ABHD14B
0.179463	0.0960156	0.28494	0.0513607	0.0272832	62975000	43814000	56902000	43578000	52585000	50343000	31507000	28943000	47913000	41545000	41147000	37790000	47901000	48606000	50487000	F8WA11;Q7Z460;H0Y5T1;C9J151;C9JP76	F8WA11;Q7Z460;H0Y5T1	CLASP1
0.0489079	0.115116	0.111151	0.0869541	0.292436	17692000	18364000	16658000	23621000	0	20065000	22129000	0	18904000	17971000	21371000	19460000	23792000	15937000	13891000	F8WAN1;Q69YQ0;C9J8U1;C9JLY8	F8WAN1;Q69YQ0;C9J8U1	SPECC1L-ADORA2A;SPECC1L
NA	0.148141	NA	NA	NA	0	0	23548000	11747000	14496000	0	0	0	0	0	0	0	0	0	0	F8WBF9;Q5TH30;Q9UGV2	F8WBF9;Q5TH30;Q9UGV2	NDRG3
0.216404	0.223943	0.667683	0.0435404	0.994343	326950000	331380000	470100000	278890000	393460000	440350000	131260000	200190000	36892000	157560000	170170000	169970000	49514000	254860000	51555000	F8WCF6;P59998;F8WDD7;H7C0A3;A0A0A6YYG9;R4GN08;F8WE39;F8WDW3	F8WCF6;P59998;F8WDD7;H7C0A3;A0A0A6YYG9	ARPC4-TTLL3;ARPC4
0.30083	0.050531	0.0926054	0.131637	0.145764	18021000	11699000	0	14636000	14428000	13309000	11674000	13310000	0	15692000	12130000	13375000	11834000	15439000	12443000	G0XQ39;Q13586;H0YDB2;E9PNJ4;H7C5K2;H7C5A5;H0Y860;Q9P246	G0XQ39;Q13586;H0YDB2;E9PNJ4	STIM1
0.140339	0.120429	0.254148	0.0921802	0.169087	34357000	41927000	0	42066000	43743000	52404000	27069000	27014000	40992000	37633000	0	42881000	41229000	43261000	31099000	G3V0E4;O75439;F8WEA6;F8WBE1;F8WAZ6	G3V0E4;O75439	PMPCB
0.107026	0.0605502	0.118985	0.12118	0.130966	864850000	980930000	1072600000	1053600000	980780000	1107100000	776810000	850440000	669320000	892520000	769670000	704240000	723940000	927370000	774580000	G3V1L9;Q07157	G3V1L9;Q07157	TJP1
NA	NA	0.187012	NA	NA	0	0	0	0	18760000	0	15782000	0	20592000	16010000	0	0	0	0	0	G3V295;G3V5Z7;P60900;G3V3U4;G3V3I1;G3V4S5;G3V2S7	G3V295;G3V5Z7;P60900;G3V3U4;G3V3I1	PSMA6
0.132937	0.0970836	0.260198	0.0481653	0.112997	34817000	43979000	44564000	37120000	30541000	34184000	38952000	24793000	41963000	44566000	40540000	43327000	39199000	31306000	36747000	G3V529;Q9GZR7;F5GYL3;A0A087WXU8	G3V529;Q9GZR7;F5GYL3;A0A087WXU8	DDX24
0.24961	0.0865154	0.197635	0.225581	0.211756	35651000	34534000	52788000	31345000	31870000	36571000	35533000	44375000	53051000	50149000	47092000	31998000	55874000	38366000	40638000	G3V599;O15320;Q96PC5;Q96RT6;G3V5K6;Q8IX95;A4FU28	G3V599;O15320;Q96PC5;Q96RT6	CTAGE5;MIA2;CTAGE1
0.11354	0.0214455	0.0875333	0.0471647	0.0471773	543850000	587830000	468130000	558490000	565810000	542510000	525480000	598100000	508430000	498220000	526560000	547470000	551440000	502100000	533270000	G3V5T9;P24941;E7ESI2;Q00526;G3V317;K7EJ83	G3V5T9;P24941;E7ESI2	CDK2
NA	0.041531	0.146223	0.219626	NA	0	14259000	0	13125000	13112000	12197000	12982000	10549000	0	12355000	9033400	0	0	0	10536000	G3V5V3;O60524;G3V547;G3V4D9	G3V5V3;O60524	NEMF
NA	NA	0.416587	NA	NA	0	0	0	0	0	0	0	5982600	10979000	0	0	0	0	0	0	G3XAI2;P07942;E7EPA6	G3XAI2;P07942;E7EPA6	LAMB1
0.118467	0.120949	0.117941	0.0376062	0.0510907	30054000	25408000	0	24176000	0	28698000	26140000	29706000	33136000	0	31541000	29907000	28145000	29053000	26266000	G3XAN4;Q15629	G3XAN4;Q15629	TRAM1
NA	NA	NA	NA	0.0559284	0	0	12573000	0	0	0	0	0	15184000	0	0	0	0	16806000	18190000	G5E933;O95248;H0Y5W8	G5E933;O95248	SBF1
0.0461756	0.138206	0.302242	0.110714	0.112768	17039000	15731000	17080000	13572000	16512000	0	24705000	17898000	13488000	16799000	18373000	14704000	17797000	15797000	19812000	G5E977;Q6XQN6;C9J8U2	G5E977;Q6XQN6;C9J8U2	NAPRT
0.257261	0.297627	NA	NA	NA	0	12012000	17354000	12785000	0	8339300	13119000	0	0	11819000	0	0	0	12206000	0	I3L4X3;G5E9C2;Q15653	I3L4X3;G5E9C2;Q15653	NFKBIB
NA	0.123313	0.107995	0.333384	NA	0	0	17870000	89839000	113670000	96306000	26923000	25428000	31223000	20294000	12504000	25323000	0	0	10058000	G5E9C8;Q07889;C9K0N6	G5E9C8;Q07889	SOS1
0.220236	0.082286	0.0583946	0.0575829	0.190484	33977000	28723000	44152000	36330000	33633000	39635000	32992000	30294000	29560000	37956000	34986000	0	34149000	23233000	30906000	G5E9D4;Q96EB1;E9PPJ9	G5E9D4;Q96EB1	ELP4
NA	0.123638	0.0345434	0.0653437	0.209407	0	15032000	0	13264000	14417000	16859000	16695000	0	17531000	0	15114000	13779000	15506000	10133000	13931000	G5E9D5;Q9BQ52;E7ES68;J3QRS2;V9GYU5;J3QL08;J3QLK4;V9GZ72;V9GYS7;H7C2I4	G5E9D5;Q9BQ52;E7ES68	ELAC2
NA	0.118548	0.152344	0.0694843	NA	0	0	0	252740000	249340000	202880000	289210000	232960000	0	233010000	257090000	0	0	0	249120000	G5E9X3;Q9Y2H6;A0A087X1M6	G5E9X3;Q9Y2H6	FNDC3A
0.058903	0.117442	NA	NA	NA	17669000	0	16256000	18962000	15892000	20031000	0	0	0	0	0	0	0	0	0	G5EA06;Q92552;D6RH20;D6RJC7	G5EA06;Q92552;D6RH20;D6RJC7	MRPS27
0.147233	0.0971688	0.208844	0.105324	0.103071	77017000	76987000	98463000	78667000	88660000	73303000	78417000	107870000	74711000	65751000	74777000	81254000	78573000	67181000	82186000	G5EA36;P30260;F6QPS0;I3L394;I3L3H6;I3L328;K7EMA6;I3L2Z8;E9PRZ6	G5EA36;P30260	CDC27
NA	0.083287	NA	NA	0.03593	0	0	30473000	23746000	26415000	28047000	0	27218000	0	0	0	0	21734000	20657000	0	G5EA48;Q7Z6B7	G5EA48;Q7Z6B7	SRGAP1
0.0836573	0.0312139	0.118436	0.130158	0.0306598	38967000	41094000	45825000	40050000	40938000	38483000	38385000	38207000	46727000	55710000	49447000	42867000	55634000	53380000	52420000	G8JLB3;Q9Y606;F5H1S9;F5GY32;F5H168;F8W9U5;F5H1B2;F5GXL3	G8JLB3;Q9Y606;F5H1S9	PUS1
0.0434741	0.100482	0.0797109	0.0480476	0.0691725	5156900000	4787300000	4787000000	5604100000	5044200000	4585300000	5070700000	5932500000	5682200000	4949500000	5132500000	5441400000	4107700000	4478700000	4716300000	G8JLB6;P31943;E9PCY7;H0YB39;D6RIT2;D6RIU0;D6RBM0;D6RAM1;D6R9T0;D6RFM3;D6RDU3;D6RJ04;D6RIH9;H0YBD7;E7EQJ0;E5RGV0;E7EN40;H0YBG7;D6RDL0;E5RGH4;H0YAQ2;D6RF17;D6R9D3	G8JLB6;P31943;E9PCY7;H0YB39;D6RIT2;D6RIU0;D6RBM0	HNRNPH1
0.150155	0.148877	0.0418269	0.115688	0.058455	173300000	148080000	128390000	117150000	155750000	150930000	138840000	140410000	129840000	143050000	156140000	179490000	191490000	194990000	174550000	G8JLD3;X6RLX0;Q8IUD2;X6RM00;K7EPD6;A0A0U1RQN0;K7EPP6;A0A0U1RQM4	G8JLD3;X6RLX0;Q8IUD2;X6RM00	ERC1
0.03487	0.0280772	0.0306707	0.12804	0.0928088	182460000	195120000	192160000	180760000	190730000	188550000	220450000	232050000	219860000	232330000	246010000	191120000	221940000	186250000	194700000	G8JLG1;Q14683;H0Y7K8;V9GY57	G8JLG1;Q14683	SMC1A
NA	0.139008	NA	0.0802799	NA	0	0	0	0	8793100	7219200	0	0	8271500	9977100	0	11178000	0	0	0	H0Y2S1;O43824	H0Y2S1;O43824	GTPBP6
NA	NA	NA	NA	0.111613	0	0	0	0	9961000	0	0	13490000	0	0	0	0	0	14614000	12476000	H0Y2S9;H0Y7E2;H7C3G6;J3QRL2;K7EL39	H0Y2S9;H0Y7E2	MPRIP
0.146613	0.0849118	0.228576	0.0547905	0.122415	100970000	134500000	127870000	125530000	106350000	112830000	136840000	93269000	147630000	156990000	141850000	155290000	162070000	126640000	146290000	H0Y2V6;Q5SW79;H0YB92;H0Y4T4	H0Y2V6;Q5SW79	CEP170
0.114188	0.0258506	0.354001	0.0305449	0.0485834	29936000	29121000	35738000	29150000	30672000	30169000	21690000	43409000	28770000	37756000	40135000	39026000	35494000	32650000	32682000	H0Y2W2;Q5T9A4;Q9NVI7;Q5T2N8;Q5SV16	H0Y2W2;Q5T9A4;Q9NVI7	ATAD3A;ATAD3B
0.0816587	0.0968394	0.13056	0.0926926	0.0319686	218370000	205690000	241420000	210350000	206600000	175510000	198150000	157190000	199880000	204220000	203230000	172690000	201580000	193090000	189450000	H0Y2Y8;Q15942;C9JJK5;H7C3D3;C9IZ41	H0Y2Y8;Q15942	ZYX
0.109138	0.171382	0.0914506	0.193336	0.0902435	38119000	40321000	46883000	37366000	28725000	40474000	40131000	33997000	39897000	33880000	44861000	31552000	44797000	41983000	50092000	H0Y360;Q01433;E9PIJ1;H0YCL9;E9PJF6	H0Y360;Q01433;E9PIJ1;H0YCL9	AMPD2
0.105136	0.117547	0.0276738	0.0701301	0.0979888	118670000	127040000	102970000	135880000	143870000	114060000	116540000	122350000	122270000	120190000	108210000	105530000	104620000	123810000	105260000	Q5QPK2;H0Y368;O60762;Q5QPJ9	Q5QPK2;H0Y368;O60762;Q5QPJ9	DPM1
NA	0.0466043	NA	0.167519	NA	0	0	0	19046000	18772000	20459000	0	0	13492000	10512000	0	13337000	0	0	21055000	H0Y599;Q8N1I0;F5GXW1;H0Y7H7	H0Y599;Q8N1I0;F5GXW1;H0Y7H7	DOCK4
0.114062	0.145772	0.130443	0.251524	0.0645124	0	37325000	43874000	28618000	38413000	34637000	32291000	25349000	26757000	32267000	31745000	48311000	0	39746000	36278000	H0Y5J4;Q9UJU6	H0Y5J4;Q9UJU6	DBNL
0.411943	NA	NA	NA	NA	0	16232000	29575000	0	0	0	0	0	16534000	0	0	0	0	0	0	H0Y621;H0Y5K5;Q9Y282;H0Y802;H0Y6Z0	H0Y621;H0Y5K5;Q9Y282	ERGIC3
0.386443	0.0691235	0.175616	0.153362	0.145581	86764000	42718000	51497000	0	56191000	50954000	107050000	76310000	85714000	73285000	72833000	94347000	98080000	81727000	109690000	H0Y6I0;Q13439;C9JHJ5;A0A087WTW2;E7EVX2	H0Y6I0;Q13439	GOLGA4
0.120889	0.121739	0.12874	0.073064	0.159868	53708000	58954000	68101000	69074000	54499000	59344000	66618000	52424000	55397000	73741000	83094000	73083000	94114000	70186000	74610000	H0Y858;Q9NR96;H7C5I2	H0Y858
0.243786	0.149477	0.203208	0.223353	0.198542	36702000	22236000	32274000	22614000	19984000	26842000	48870000	33454000	36964000	36106000	25202000	24810000	28415000	28267000	39348000	H0Y8B3;O43865;Q96HN2	H0Y8B3;O43865;Q96HN2	AHCYL2;AHCYL1
0.12694	0.107673	0.118364	0.167082	0.164052	15176000	0	12676000	13273000	11292000	10898000	14997000	12678000	16050000	14167000	0	17963000	12470000	17226000	16254000	H0Y8X6;P46934	H0Y8X6;P46934	NEDD4
NA	NA	NA	NA	0.045385	0	13908000	0	0	0	18034000	0	0	16457000	0	0	16291000	0	13919000	14842000	H0YAA3;Q9HAD4;D6RJA5;D6RH33;D6R9E7;D6RB94;B4DK73;B4DHS8;D6RBY6;D6RE66;H0YAI6;D6RA22;D6R9M1;H0Y9Z3	H0YAA3;Q9HAD4;D6RJA5;D6RH33;D6R9E7;D6RB94;B4DK73;B4DHS8;D6RBY6;D6RE66	WDR41
NA	NA	NA	0.0121093	NA	0	0	16298000	13790000	0	0	0	0	13294000	0	10884000	11072000	0	0	0	H0YAN8;O15013	H0YAN8;O15013	ARHGEF10
0.0755337	0.061402	0.0194158	0.352882	0.177848	30747000	26435000	29025000	30239000	0	32984000	37126000	38544000	37516000	29643000	44115000	21943000	57685000	41869000	44259000	H0YAV9;Q9UIV1;H0YBT3;E5RGH2	H0YAV9;Q9UIV1;H0YBT3	CNOT7
NA	NA	NA	NA	0.0358464	0	0	0	0	0	0	0	22888000	0	0	0	17360000	0	17091000	16246000	H0YBR0;Q96Q05	H0YBR0;Q96Q05	TRAPPC9
0.0880406	0.080838	0.0886183	0.0810538	0.0651984	193380000	229280000	221620000	212440000	187110000	183660000	213610000	203910000	241410000	216060000	244790000	211190000	218140000	206240000	234760000	H0YCK3;P55265	H0YCK3;P55265	ADAR
0.0254046	NA	0.125363	0.0459398	0.0732734	42019000	0	40536000	43343000	0	0	41871000	33383000	34597000	43435000	41671000	45667000	0	40195000	36235000	H0YCY8;P53634	H0YCY8;P53634	CTSC
NA	0.206888	NA	NA	NA	0	0	31465000	13416000	20475000	17496000	0	0	19913000	0	0	0	0	0	0	H0YD13;P16070;H0Y2P0;H0YE40;H0YDW7;H0YCV9;H0Y5E4;E9PKC6;Q86UZ1;H0YDX6;H0YD17	H0YD13;P16070;H0Y2P0;H0YE40;H0YDW7;H0YCV9;H0Y5E4	CD44
0.036789	0.121077	0.107511	0.0698556	0.136797	39347000	36844000	37053000	40289000	40618000	32529000	43711000	40553000	35237000	40461000	40624000	45652000	38271000	31959000	42103000	H0YDJ3;Q13523	H0YDJ3;Q13523	PRPF4B
0.177448	0.0498346	0.180225	0.0906657	0.0989825	54210000	56322000	74092000	51047000	54070000	56398000	60233000	49702000	71497000	61364000	69250000	58165000	75032000	67281000	82083000	H0YDU8;P53041;A8MU39	H0YDU8;P53041	PPP5C
0.0431564	0.0900656	0.0861411	0.0461905	0.150229	152460000	166210000	160010000	130480000	147670000	156050000	172980000	194080000	205360000	166010000	152920000	165670000	140900000	185800000	184690000	H0YEB6;O60232;G3V1B8;H0YEK1;E9PN57;E9PK41	H0YEB6;O60232;G3V1B8	SSSCA1
0.0954642	0.0635734	0.0891576	0.131025	0.123119	240260000	244310000	204470000	222360000	198620000	200600000	265820000	241350000	222570000	296820000	236510000	240270000	288810000	232540000	237540000	H0YEH2;Q5T1Z4;Q5T1Z8;Q14671;E9PR38;H0YDK8;H0YC97;H0YDC5;E9PMX1;H0YDQ6;E9PM68;E9PL65	H0YEH2;Q5T1Z4;Q5T1Z8;Q14671;E9PR38;H0YDK8	PUM1
0.0619858	NA	NA	NA	NA	0	22775000	24863000	0	0	0	0	25388000	0	0	0	0	0	0	0	H0YFA4;P52943;H0YHD8	H0YFA4;P52943	CRIP2
0.108819	0.0645821	0.0508428	0.100026	0.161118	83022000	75270000	66706000	92907000	96009000	84619000	86738000	95599000	93777000	87396000	79310000	96868000	111130000	80349000	95159000	H0YGM0;Q9H078;F5H392	H0YGM0;Q9H078	CLPB
0.0564281	0.0563432	0.01648	0.014017	0.0880403	189250000	194440000	210680000	163260000	159320000	146420000	186820000	190280000	184130000	183250000	180020000	185080000	224790000	193730000	193620000	H0YH87;V9GY86;Q99700;F8WB06;F8VQP2;F8VVY6;F8WB05	H0YH87;V9GY86;Q99700;F8WB06;F8VQP2	ATXN2
0.250351	0.143253	NA	0.174132	0.133649	40485000	37549000	58602000	44988000	55597000	42795000	0	0	57926000	55567000	43288000	40332000	41510000	54301000	47760000	H0YI09;Q9H8H3;F8VQX6	H0YI09;Q9H8H3;F8VQX6	METTL7A
0.171611	0.109103	0.185325	0.112331	0.101131	1478300000	1500700000	1087100000	1427600000	1296500000	1146300000	1510700000	1060200000	1472400000	1372600000	1692800000	1440500000	1580200000	1289500000	1447400000	H0YKD8;P46779;H0YMF4;H0YLP6	H0YKD8;P46779;H0YMF4;H0YLP6	RPL28
NA	0.0820727	NA	NA	NA	20715000	0	0	22813000	25624000	0	0	0	21077000	0	0	0	0	0	30464000	H0YL72;P50213;H0YLI6;H0YKD0;H0YMU3;H0YM64;H0YM46;H0YNF5	H0YL72;P50213;H0YLI6;H0YKD0;H0YMU3	IDH3A
0.0309096	0.0256971	0.0448322	0.147598	0.134644	26813000	25666000	0	23883000	0	24767000	25135000	25703000	27383000	21379000	28238000	27649000	32602000	24894000	30088000	H0YME5;Q9P2K8	H0YME5;Q9P2K8	EIF2AK4
0.161172	0.0772418	0.0756068	0.111046	0.0590933	37567000	47385000	51964000	41332000	45522000	48236000	44709000	51730000	46768000	44146000	48344000	38663000	48928000	51183000	45488000	H0YN18;P25789;H0YMZ1;H0YL69;H0YKT8;H0YMI6;H0YMA1;H0YKS0;H0YLC2;H0YMV3;H0YLS6	H0YN18;P25789;H0YMZ1;H0YL69;H0YKT8;H0YMI6;H0YMA1	PSMA4
0.0810061	0.0816267	0.0818444	0.00700239	0.27396	18615000	16598000	0	14860000	12873000	14904000	0	15053000	13406000	15831000	0	15675000	14277000	13910000	22030000	H0YNX5;H0YNA5;H0YNG3;P67812	H0YNX5;H0YNA5;H0YNG3;P67812	SEC11A
0.169206	0.0431069	0.123703	0.091202	0.119398	79100000	57385000	63096000	72752000	78904000	74048000	101520000	81381000	101920000	74175000	89065000	81657000	115600000	110170000	91524000	H0YNH8;Q9BZF9;F5H2B9;H0YN48;H0YMI1	H0YNH8;Q9BZF9;F5H2B9	UACA
0.237334	0.0767959	0.122177	0.216772	0.257844	35355000	21734000	29091000	20266000	20336000	17716000	22093000	23317000	27756000	25729000	24925000	16901000	28954000	20992000	17645000	H3BM14;H3BM74;Q9Y5A7;C9JRT6;F8WDB6;C9J7X7;F8WDL9;H7C5N1	H3BM14;H3BM74;Q9Y5A7;C9JRT6;F8WDB6	NUB1
NA	NA	NA	NA	0.159451	0	0	0	0	0	0	0	0	11399000	0	0	0	18273000	0	14570000	H3BMQ0;P49815;H3BNT5	H3BMQ0;P49815	TSC2
NA	NA	0.0383219	NA	0.0816405	0	0	0	0	0	0	0	18080000	17126000	0	0	0	0	18524000	16502000	H3BND4;Q6P996;Q86XE2;Q6P474;H3BU11;H3BQ54;Q6XYB5;H3BNL6;J3KNK7	H3BND4;Q6P996;Q86XE2;Q6P474	PDXDC1;PDXDC2P
0.0414207	0.062405	0.0576173	0.0971624	0.0416235	515350000	484390000	476890000	481730000	543350000	529560000	630660000	576810000	567520000	611150000	609380000	513030000	597510000	549820000	572270000	H3BPE1;H3BQK9;Q9UPN3;H0Y390;E9PNZ4;H0YD69;H0Y314;H0Y4F5;H0Y6T5;H0YBX0;H0Y7I1	H3BPE1;H3BQK9;Q9UPN3;H0Y390	MACF1
0.144276	0.163197	0.272817	0.508985	0.593052	0	51996000	42369000	74475000	54393000	71868000	27918000	38818000	48955000	0	36003000	76490000	90827000	41225000	30588000	H3BPE7;P35637	H3BPE7;P35637	FUS
0.166922	0.249705	0.155454	0.205284	0.136204	43174000	43395000	57132000	31558000	25239000	41465000	44483000	41249000	55201000	59307000	73783000	48981000	65250000	53144000	50982000	H3BPF6;Q99471;H3BMQ1	H3BPF6;Q99471	PFDN5
0.0585348	0.169096	NA	0.0917826	0.170238	0	10480000	11385000	11582000	10711000	14676000	0	0	0	12257000	0	10763000	15371000	0	12068000	H3BPJ9;O96000;H3BV16	H3BPJ9;O96000;H3BV16	NDUFB10
NA	NA	NA	NA	0.184249	0	0	0	13225000	0	0	0	0	0	0	0	0	0	10514000	13664000	H3BPK3;H3BPQ4;Q16775	H3BPK3;H3BPQ4;Q16775	HAGH
0.0879734	0.132748	0.0677654	0.0497857	0.118714	197750000	178850000	166120000	177020000	157250000	204730000	163220000	183260000	184670000	155380000	159900000	171060000	168260000	184910000	145590000	H3BPZ1;H3BS72;Q9P035;H3BRL8;H3BMZ1	H3BPZ1;H3BS72;Q9P035	HACD3
NA	NA	0.0459127	NA	NA	0	0	0	0	0	0	12915000	14069000	13912000	0	0	0	15553000	0	0	H3BQF1;H3BQB1;P07741;H3BSW3;H3BQZ9	H3BQF1;H3BQB1;P07741;H3BSW3;H3BQZ9	APRT
0.28838	0.221397	0.280269	0.0972636	0.101412	25237000	29017000	42982000	35138000	23671000	25289000	31125000	24003000	42024000	23954000	29058000	27440000	0	31213000	27036000	I3L3K7;H3BR83;H3BRS1;Q12968	I3L3K7;H3BR83;H3BRS1;Q12968	NFATC3
NA	0.0228221	NA	0.024083	NA	0	0	21954000	20383000	20435000	19614000	0	22762000	0	23089000	22079000	22247000	0	24346000	0	H7BXF4;H7C1Q6;B1PBA3;Q9NXE4;H7C235;H7C2E2;H7C2J2;H7C0W5;F8WEQ5	H7BXF4;H7C1Q6;B1PBA3;Q9NXE4;H7C235;H7C2E2	SMPD4
0.0524151	0.0872512	0.0784986	0.176062	0.0413019	104290000	109590000	98670000	107040000	90902000	94339000	117800000	100640000	109540000	101770000	125100000	88541000	97995000	90696000	92135000	H7BXI1;A0A087WXU3;A0FGR8	H7BXI1;A0A087WXU3;A0FGR8	ESYT2
0.0711266	0.113456	0.0671481	0.059866	0.068068	206630000	208540000	234200000	185670000	189270000	226760000	250480000	254080000	224200000	229840000	248410000	221080000	271090000	244660000	239010000	H7BXY3;Q7L2E3	H7BXY3;Q7L2E3	DHX30
0.159802	0.119089	0.124411	0.143588	0.136093	54816000	63703000	75412000	55040000	57875000	68701000	63167000	74144000	81139000	53096000	57055000	69575000	57889000	67702000	76179000	H7BYN4;Q02241;H0YME6;H0YMJ4;H0YKQ5	H7BYN4;Q02241	KIF23
NA	NA	NA	0.136259	NA	0	14746000	0	0	11485000	0	0	7826000	0	14258000	17397000	18710000	0	0	21317000	H7BYT1;P48730;B0QY36;B0QY35;B0QY34;P49674;H0Y2N6;J3QQI9;H0Y645;B4DLF1	H7BYT1;P48730;B0QY36;B0QY35;B0QY34;P49674;H0Y2N6;J3QQI9;H0Y645	CSNK1D;CSNK1E
0.295331	0.260994	0.0973108	NA	NA	29033000	29678000	47448000	61245000	40566000	39411000	37582000	32743000	0	0	0	0	0	0	0	H7BZ55	H7BZ55
NA	NA	NA	NA	0.159402	0	0	0	0	0	0	0	0	8794300	0	0	0	9616800	7668500	0	H7C0V5	H7C0V5	ANKHD1-EIF4EBP3
0.233828	0.140537	NA	0.0725956	0.0522717	0	24841000	17792000	27315000	21347000	21873000	16645000	0	0	0	24413000	22029000	0	21769000	23440000	H7C0X4;Q92685;F8WF93;H7BZZ2;F8WE30;C9J7S5	H7C0X4;Q92685;F8WF93;H7BZZ2;F8WE30;C9J7S5	ALG3
0.0770918	NA	0.198272	0.32139	0.0145326	0	6150600	5514700	0	0	0	6330500	4773700	0	0	6377100	10128000	6493600	0	6361500	H7C209;Q8N8A2;H7C3P1;H7C4A0	H7C209;Q8N8A2;H7C3P1;H7C4A0	ANKRD44
NA	0.0793915	NA	NA	NA	0	0	0	7559200	8458400	0	0	0	10249000	0	0	0	0	0	10657000	H7C2A6;Q9Y4P1;C9J3C0;C9JIK8	H7C2A6;Q9Y4P1;C9J3C0;C9JIK8	ATG4B
0.177735	0.129522	0.0914745	0.0918033	0.0666847	29085000	38851000	28776000	28643000	32486000	37114000	0	27337000	31118000	34656000	32853000	39190000	37339000	36248000	41107000	H7C3I1;Q8IZP2;P50502;F6VDH7;Q3KNR6;Q8NFI4	H7C3I1;Q8IZP2;P50502;F6VDH7;Q3KNR6;Q8NFI4	ST13;ST13P4;ST13P5
0.0397211	0.0580762	0.144216	0.162585	0.102741	81898000	75727000	78012000	76428000	68766000	75903000	52495000	58144000	69498000	94312000	79127000	109830000	63010000	62950000	74894000	I3L0H8;Q9NUU7;H3BTB3	I3L0H8;Q9NUU7	DDX19A
0.0449083	0.0344541	0.201799	0.180263	0.0515027	59846000	55091000	55841000	45967000	46070000	48819000	72367000	81511000	54045000	66263000	69996000	49110000	58179000	59640000	64171000	I3L0N3;P46459;I3L0L3;K7EQD6;I3L2G1;I3L338;I3L4Q9	I3L0N3;P46459	NSF
0.0849507	0.214677	0.14308	0.0856049	0.058975	26221000	30412000	30580000	23102000	24189000	33631000	39453000	31694000	42080000	32966000	33466000	38378000	39764000	37487000	42182000	I3L0U2;Q9Y6M0;I3L3C7	I3L0U2;Q9Y6M0;I3L3C7	PRSS21
NA	0.209565	NA	0.148815	0.00866166	28669000	0	0	37901000	28118000	0	0	0	38259000	0	30496000	24689000	0	28560000	28912000	I3L405;I3L261;I3L1D2;J3QS48;I3L295;J3KTK8;J3QQZ4;J3KT75;J3QW43;J3QRD5;O75352;J3KSI4;I3L4E0	I3L405;I3L261;I3L1D2;J3QS48;I3L295;J3KTK8;J3QQZ4;J3KT75;J3QW43;J3QRD5;O75352;J3KSI4;I3L4E0	MPDU1
0.181638	0.0840834	0.202692	0.0648148	0.106738	147330000	114020000	105260000	115460000	136400000	123940000	125150000	148480000	98268000	142630000	141470000	126710000	129850000	152160000	125010000	I3L1P8;Q02978	I3L1P8;Q02978	SLC25A11
0.185758	0.172552	0.0856799	0.125372	0.120362	1371800000	1125400000	947080000	993070000	1329200000	1389100000	2145400000	1931600000	2293500000	1748700000	1957500000	2244000000	2181400000	2091700000	2608400000	I3L2C7;P57678;I3L399;I3L4A4;I3L4M4;E7EN12;I3L1J7	I3L2C7;P57678	GEMIN4
NA	NA	NA	0.302594	NA	27677000	0	0	0	0	0	0	0	0	19418000	0	12573000	0	0	0	I3L2K5;Q8IWR0;I3L3S2;I3L3F9;I3L1Y3;I3L382	I3L2K5;Q8IWR0;I3L3S2;I3L3F9;I3L1Y3;I3L382	ZC3H7A
0.191233	0.0585697	0.175972	0.0583695	0.0327658	0	35004000	26665000	26557000	29814000	28761000	35008000	24805000	28405000	31289000	33983000	0	31037000	29161000	30660000	I3L2N2;O14641;I3L2W9;I3L0M7;C9K0P9;I3L0Z8	I3L2N2;O14641;I3L2W9;I3L0M7	DVL2
NA	0.205818	NA	0.0568422	0.0208716	0	12697000	0	0	7457600	9998000	0	0	0	0	10316000	11180000	12067000	0	11716000	I3L2W2;Q96JN8;I3L2Z9;I3L100;K7EPS7	I3L2W2;Q96JN8;I3L2Z9;I3L100	NEURL4
0.0703312	0.23663	0.0333254	0.280083	0.360714	669410000	710340000	769630000	953680000	961470000	612340000	921210000	917000000	867180000	1123100000	875850000	1528100000	837430000	694740000	1354400000	I3L397;I3L504;P63241;Q6IS14;F8WCJ1;C9J7B5;C9J4W5;Q9GZV4	I3L397;I3L504;P63241;Q6IS14	EIF5A;EIF5AL1
0.101745	0.114442	0.0964056	0.0296868	0.215885	29432000	28930000	34626000	27516000	31345000	24992000	0	29435000	25678000	27493000	0	28672000	43062000	0	31656000	I3L4C2;Q9UQB8;I3L1C8;I3L2M4;B4DWA1;I3L4A3;I3L125;I3L3J7;I3L327;I3L2J6;I3L113;I3L526;I3L0Y9;I3L0M4;I3L3C6	I3L4C2;Q9UQB8;I3L1C8;I3L2M4;B4DWA1	BAIAP2
0.17759	0.142345	0.0298495	0.113854	0.0692352	113120000	134720000	161490000	117850000	108940000	142770000	134480000	126780000	129670000	103870000	130570000	117330000	148510000	129370000	137790000	J3KN16;Q5VYK3;R4GMY1;R4GMY3	J3KN16;Q5VYK3	KIAA0368;ECM29
0.331378	0.165036	0.148796	0.0669028	0.231742	19111000	20076000	33469000	19441000	20665000	26290000	19862000	26395000	25597000	21504000	24356000	22047000	21251000	20854000	30801000	J3KN66;A0A0A0MSK5;Q5JTV8;H0Y4R4;H0YDU3;H0YD16	J3KN66;A0A0A0MSK5;Q5JTV8	TOR1AIP1
0.140339	0.0627801	0.0366951	0.16764	0.100923	58464000	49182000	44479000	62468000	62805000	56070000	56675000	56360000	60177000	65410000	60171000	46741000	61847000	51642000	52776000	J3KNA0;S4R3Q9;Q15070;E7EVY0;C9JC63	J3KNA0;S4R3Q9;Q15070;E7EVY0;C9JC63	OXA1L
NA	NA	NA	NA	0.164141	0	0	0	0	0	0	0	0	0	0	0	9852400	13342000	10567000	0	J3KNN7;Q7Z569	J3KNN7;Q7Z569	BRAP
0.0413097	0.158286	0.147478	0.0780375	0.0796259	30914000	29804000	32360000	29848000	39125000	30277000	29322000	36097000	27413000	32572000	27852000	30366000	31779000	35706000	37144000	J3KNQ3;Q9UNM6;A0A087WUL9;H0YD73;E9PL38;E9PPD2;E9PQG3;F8W8J6	J3KNQ3;Q9UNM6;A0A087WUL9;H0YD73;E9PL38	PSMD13
0.0679725	0.145545	0.0102251	0.0841062	0.0917822	38574000	37486000	33822000	39156000	29656000	37992000	35548000	36281000	35878000	37279000	38760000	32888000	39552000	32895000	36399000	J3KNQ4;Q9NVD7;E9PS97;A0A087WZB5;Q9HBI1	J3KNQ4;Q9NVD7;E9PS97	PARVA
NA	0.287904	NA	NA	NA	0	33614000	0	21896000	0	33090000	0	0	0	0	0	0	0	0	0	J3KNV1;O60281;E5RJG2;E5RFE6	J3KNV1;O60281;E5RJG2;E5RFE6	ZNF292
0.0739773	0.289499	0.0426997	0.174313	0.108489	21688000	22456000	24947000	17868000	20700000	30578000	0	23560000	25027000	19643000	27606000	26319000	27540000	28818000	23313000	J3KNZ9;Q9HAH7;H3BRE6	J3KNZ9;Q9HAH7	FBRS
NA	0.113325	NA	NA	NA	0	0	0	9860100	11578000	0	11058000	0	0	10744000	0	0	14178000	0	0	J3KPF0;F8VWT9;Q9Y4D8;F8VU57	J3KPF0;F8VWT9;Q9Y4D8	HECTD4
0.305595	0.152526	0.0435655	0.286641	0.400762	74874000	43461000	81633000	51050000	68078000	55274000	77705000	73701000	80390000	96778000	53931000	73726000	91779000	45866000	110120000	J3KPP4;O95232;D6RDI2;D6RHH0;H7C5U7;U3KQT3;C9JL41	J3KPP4;O95232	LUC7L3
0.130962	0.0486563	0.00482319	0.21228	0.0888319	0	25550000	21219000	24359000	23953000	26220000	0	23684000	23523000	23373000	17272000	0	20658000	23694000	24536000	J3KPS2;Q6ZRV2	J3KPS2;Q6ZRV2	FAM83H
0.111527	0.0273782	0.0834244	0.013991	0.0478281	2594700000	2213400000	2105500000	2263300000	2285100000	2169700000	2363300000	2412800000	2747900000	2378900000	2395600000	2331700000	2405400000	2190400000	2263200000	J3KPX7;Q99623;F5GY37;F5GWA7;F5H3X6;F5H0C5;F5H2D2;U3KPZ5	J3KPX7;Q99623;F5GY37;F5GWA7;F5H3X6	PHB2
0.00329443	0.138275	0.134148	0.109947	0.0710087	0	15705000	15632000	13866000	0	11396000	20040000	15357000	17265000	13276000	16557000	15265000	13071000	14453000	0	J3KQ32;Q9NTK5;C9JTK6	J3KQ32;Q9NTK5	OLA1
0.163005	0.194122	0.0227728	0.215257	0.264805	0	32208000	40600000	23480000	32579000	23788000	28346000	29657000	28876000	23133000	33911000	24557000	33108000	19768000	24153000	J3KQ48;Q9Y3E5	J3KQ48;Q9Y3E5	PTRH2
NA	0.144574	0.0596716	0.141923	NA	0	0	0	0	7147200	8774900	0	8004000	8709200	0	8037100	6571100	0	7363000	0	J3KQR7;Q9Y4F5	J3KQR7;Q9Y4F5	CEP170B
0.0666803	0.0758829	0.0645977	0.16584	0.151082	58036000	61619000	66278000	56649000	56968000	64612000	68268000	64333000	73177000	72700000	86097000	61754000	76365000	64200000	56680000	J3KR97;Q9BTW9;A0A0J9YWI5;A0A0J9YVR1;I3L439;A0A0J9YVU1;I3L163;I3L120;A0A0J9YXU4;A0A0J9YYG2;I3L4D2;I3L1S3;I3L3H4;I3L131;I3L143;I3L0V3;I3L500	J3KR97;Q9BTW9;A0A0J9YWI5;A0A0J9YVR1	TBCD
0.156148	0.314852	0.0749335	0.0705106	0.101915	43190000	32605000	34132000	0	23492000	36948000	34326000	38042000	32958000	33771000	31817000	36594000	0	32996000	28560000	J3KRE2;J3KTF8;J3QQX2;P52565;J3KS60;J3KRY1	J3KRE2;J3KTF8;J3QQX2;P52565;J3KS60;J3KRY1	ARHGDIA
0.023304	0.117316	NA	0.167326	0.150931	17642000	17070000	0	20327000	16052000	18572000	0	0	18570000	24117000	21377000	17177000	19678000	21650000	15972000	J3QL26;J3KSB0;J3QLA6;Q8TF05;J3KRU1;J3QQV0	J3QL26;J3KSB0;J3QLA6;Q8TF05;J3KRU1;J3QQV0	PPP4R1
0.0116919	0.0166543	0.0460128	0.0708444	0.0608844	1427200000	1427400000	1456400000	1606800000	1653600000	1606800000	1533700000	1654300000	1669800000	1476200000	1658400000	1685500000	1570000000	1552200000	1731000000	J3KTA4;P17844;J3KRZ1;J3QRQ7;J3QSF1;J3QR02;J3KRX8;X6RLV5;J3QRN5	J3KTA4;P17844	DDX5
0.115837	0.083517	0.282608	0.12935	0.216175	424580000	536100000	488220000	548480000	616390000	525970000	567870000	527970000	866180000	534190000	517220000	652070000	456270000	496010000	676490000	J3QR09;J3KTE4;P84098;J3QL15	J3QR09;J3KTE4;P84098;J3QL15	RPL19
0.312875	0.146113	0.146634	0.114769	0.16561	46570000	28174000	27890000	40399000	36594000	30086000	59999000	44829000	55985000	41564000	0	48906000	39822000	45566000	55180000	J3QLE5;P63162;P14678;J3KRY3;S4R3P3	J3QLE5;P63162;P14678;J3KRY3;S4R3P3	SNRPN;SNRPB
NA	0.472543	NA	0.116177	0.105385	0	0	0	47465000	49657000	17380000	18531000	0	0	0	23652000	20061000	0	16046000	18630000	J3QLU9;P04626;B4DTR1;J3KTI5;F5H1T4;M0R0A7;E9PLB1;E9PRQ2;J3QRX1;H0YCF5;G3V4P9;A0A087WW79;J3KPI6;Q16584;Q02779;Q5TCX8;P80192	J3QLU9;P04626;B4DTR1	ERBB2
0.0755654	0.081406	0.0581694	0.142424	0.0475888	2639200000	2300600000	2347100000	2079200000	2431900000	2180600000	2255700000	2534300000	2412000000	2489600000	2322900000	3035200000	2454000000	2310000000	2539200000	J3QQ67;Q07020;G3V203;H0YHA7;F8VYV2;A0A075B7A0;F8VUA6;F8VXR6	J3QQ67;Q07020;G3V203;H0YHA7;F8VYV2;A0A075B7A0;F8VUA6	RPL18
NA	0.265644	0.070508	NA	0.169872	0	14674000	0	21058000	14398000	0	22040000	24353000	0	15951000	0	0	0	20618000	16196000	J3QQY2;J9JIE6;Q9UM00;J3KS45	J3QQY2;J9JIE6;Q9UM00;J3KS45	TMCO1
0.402	0.16448	0.305686	0.324125	0.147078	17813000	42581000	32604000	28685000	39953000	36372000	36959000	22647000	43007000	34233000	43103000	63971000	45426000	35948000	47987000	J3QR07;Q96MU7	J3QR07;Q96MU7	YTHDC1
0.0279367	0.18251	0.177089	0.120425	0.127498	24290000	25269000	0	0	24157000	31316000	27667000	33461000	39552000	27834000	31498000	35441000	27420000	30919000	35366000	J3QRG6;P42771;K7ES20;K7ENC6;G3XAG3;P42772	J3QRG6;P42771;K7ES20;K7ENC6	CDKN2A
0.210921	0.118783	0.145846	0.165858	0.179966	214690000	246950000	160410000	289970000	310510000	245050000	293350000	383560000	381310000	195830000	218720000	269730000	217630000	288120000	311970000	J3QRS3;P19105;O14950;P24844;J3KTJ1	J3QRS3;P19105;O14950;P24844	MYL12A;MYL12B;MYL9
0.419881	0.0866581	0.195071	0.238455	0.233501	42404000	36638000	77023000	46702000	39497000	41684000	55337000	38418000	55001000	66714000	42489000	66697000	55033000	41345000	66705000	J3QRS9;X6R4W8;O43670;J3KS31;J3QS27;J3KTL1;J3KRB6;J3KRW6;H0Y3M2	J3QRS9;X6R4W8;O43670;J3KS31	ZNF207
0.00390196	NA	0.0659212	0.119804	0.0468724	89817000	90314000	0	0	0	116440000	0	109470000	99719000	0	113530000	95797000	91803000	98097000	0	J3QRU1;P07947;P06241;Q573B4;P06239	J3QRU1;P07947;P06241	YES1;FYN
NA	0.331426	0.428284	0.050213	NA	0	0	0	15339000	9514500	0	0	5688700	10631000	12943000	12672000	11750000	0	0	0	J3QRV5;Q6P1M3	J3QRV5;Q6P1M3	LLGL2
0.141899	0.135487	0.0742151	0.121049	0.072631	236350000	257420000	310170000	331760000	259850000	332510000	362380000	312820000	332780000	394400000	310360000	371320000	304180000	276930000	320070000	J3QT28;O43684;J3QSX4	J3QT28;O43684;J3QSX4	BUB3
0.0926083	0.102943	0.141428	0.0455295	0.0448412	18858000	16540000	0	16463000	13536000	16028000	14426000	19064000	16182000	0	15117000	14174000	18287000	16727000	17700000	K4DI93;Q13620;A6NE76	K4DI93;Q13620	CUL4B
0.0963961	0.0118464	0.0541962	0.130593	0.0471912	192180000	176780000	214060000	169800000	166050000	169100000	189450000	211120000	202150000	185530000	223200000	174840000	212770000	201840000	193700000	K7EIG1;O75153;Q9Y5I4	K7EIG1;O75153	CLUH
0.0787866	0.258041	0.0667041	0.0668087	0.104065	48682000	52615000	44935000	60048000	46179000	35710000	46205000	43053000	49210000	51031000	0	46427000	50053000	45341000	40617000	K7EJE8;K7EKE6;P36776;K7ER56;K7ER27;K7ERR6	K7EJE8;K7EKE6;P36776	LONP1
0.108574	0.110897	0.00741102	0.196331	0.0757491	74605000	83856000	67546000	81864000	65508000	75310000	85704000	85777000	86844000	87226000	80266000	115220000	86793000	95701000	100950000	K7EQ55;K7EK33;Q96EP5;K7EQ02	K7EQ55;K7EK33;Q96EP5;K7EQ02	DAZAP1
NA	NA	0.160196	NA	NA	0	0	0	0	0	0	21661000	0	17253000	0	0	17164000	0	0	0	K7EK91;Q9UFH2;K7ELN3	K7EK91;Q9UFH2;K7ELN3	DNAH17
0.11159	0.102249	0.0693774	0.185649	0.182546	71683000	71936000	58772000	64254000	52338000	59594000	66770000	69529000	60632000	57301000	63453000	81377000	65943000	46374000	63705000	K7EKP8;O00154;Q6ZUV0	K7EKP8;O00154	ACOT7
NA	0.0333146	NA	NA	0.0619954	0	0	0	17743000	18436000	18964000	0	0	15354000	0	0	0	0	18073000	16555000	K7EL62;P29992;A0A087WVZ3;O95837;P50148	K7EL62;P29992	GNA11
0.164006	0.082	0.0944828	0.175615	0.344167	90093000	122020000	96577000	75430000	87570000	77170000	78915000	68868000	82989000	82351000	58997000	80523000	75382000	133330000	77570000	K7ELG9;Q3MHD2	K7ELG9;Q3MHD2	LSM12
NA	NA	0.0251408	NA	NA	0	0	0	0	0	0	0	24366000	25248000	0	0	0	0	0	0	K7ELV2;Q96EE3;K7EPZ5;K7ENI5;K7EP88	K7ELV2;Q96EE3	SEH1L
0.0193061	NA	NA	NA	0.0787526	0	16484000	16040000	0	0	0	0	0	0	0	0	21230000	0	18628000	20825000	K7EM13;P10644;K7EPB2	K7EM13;P10644;K7EPB2	PRKAR1A
NA	0.00616856	NA	0.000124054	NA	0	0	9369500	12212000	12319000	0	12585000	0	0	11399000	0	11401000	0	0	0	K7EM18;P41567;O60739	K7EM18;P41567;O60739	EIF1;EIF1B
0.128252	0.197315	0.143141	0.154091	0.238149	105390000	111540000	133890000	186750000	152850000	125670000	165340000	125170000	138440000	137910000	123280000	166470000	159290000	123270000	199810000	K7ENG2;P26368	K7ENG2;P26368	U2AF2
NA	0.0860917	NA	NA	NA	19017000	0	0	19781000	19836000	16995000	0	0	0	0	20611000	0	0	0	0	K7EPL2;Q9UBT2;U3KQ55;K7ES38	K7EPL2;Q9UBT2;U3KQ55;K7ES38	UBA2
0.147712	0.131438	0.0983542	0.0830086	0.212327	92834000	75163000	101100000	77275000	100680000	89158000	104580000	86316000	92487000	87674000	0	98608000	97659000	94180000	64625000	K7ER00;Q9Y285;K7EPH2;K7ER16;K7EK06;K7ERS0	K7ER00;Q9Y285;K7EPH2;K7ER16	FARSA
NA	0.290942	NA	NA	0.129111	0	0	39733000	48214000	31761000	0	0	0	32963000	39888000	0	0	31443000	37761000	0	K7ERE1;Q8N2U0;K7ESI7;K7ENI6	K7ERE1;Q8N2U0;K7ESI7;K7ENI6	TMEM256
0.151557	0.0519637	0.142952	0.0750072	0.0804595	120090000	106490000	143450000	124400000	137760000	129100000	91013000	121280000	111240000	99200000	99484000	112830000	122300000	141080000	123990000	M0QXB4;O14579;M0R061	M0QXB4;O14579;M0R061	COPE
0.0120588	0.0885842	0.198373	0.0439606	0.0530251	0	63022000	64106000	73379000	65613000	78346000	61252000	68625000	89204000	74604000	69561000	75550000	68858000	64937000	72212000	M0R0N4;M0QYZ2;P53680;M0QZ21;X6R390	M0R0N4;M0QYZ2;P53680;M0QZ21;X6R390	AP2S1
0.164729	0.214636	0.0606338	0.21748	0.110527	77111000	86682000	106200000	90164000	58469000	73091000	77500000	73371000	68634000	91123000	106270000	68056000	86542000	82645000	69726000	M0QZR4;Q92888;M0QYC1;M0R2C7;M0QZH8;M0QYS3;M0R3H5	M0QZR4;Q92888;M0QYC1	ARHGEF1
0.0168252	0.316962	0.189842	0.115381	0.186593	241430000	236050000	233640000	314020000	164100000	232320000	293920000	215070000	313320000	217920000	193290000	173050000	244170000	221680000	167530000	M0R0F0;P46782;M0R0R2;M0QZN2	M0R0F0;P46782;M0R0R2;M0QZN2	RPS5
0.133623	NA	NA	NA	NA	0	6937100	8384800	0	9949100	0	8809100	0	0	0	0	0	0	0	0	M0R300;M0R0P8;Q13459	M0R300;M0R0P8;Q13459	MYO9B
NA	0.0727611	NA	NA	NA	0	0	0	0	14491000	16063000	0	0	0	0	0	0	0	0	0	M0R0P9;P31751;J3QKW1;M0QZW8;J3QL45;M0R283	M0R0P9;P31751;J3QKW1	AKT2
0.0766248	0.059695	0.0417457	0.0141516	0.105722	2815700000	2758800000	2436300000	2408200000	2696900000	2476600000	2616900000	2835500000	2786100000	2790900000	2742700000	2713900000	2470100000	2779400000	3055100000	M0R117;Q02543;M0R3D6;M0R1A7;M0R0P7	M0R117;Q02543;M0R3D6;M0R1A7;M0R0P7	RPL18A
0.203322	0.122097	0.0137625	0.235335	0.0829299	0	39250000	52431000	52542000	46881000	59809000	55030000	54873000	53659000	55123000	34832000	41661000	46801000	41495000	48838000	M0R165;Q9UBC2;M0R2S2;M0QX30;M0R1V5;K7EJR2;M0R330	M0R165;Q9UBC2;M0R2S2	EPS15L1
0.0980773	0.0279189	0.0809309	0.0918356	0.0671203	508740000	487000000	585400000	527910000	503500000	502870000	466190000	510220000	434430000	511970000	441910000	435190000	498240000	437780000	455170000	M0R210;P62249;A0A087WZ27;M0R3H0;M0R1M5;M0QX76;Q6IPX4	M0R210;P62249;A0A087WZ27;M0R3H0;M0R1M5	RPS16;ZNF90
0.200386	0.0673451	0.0993109	0.109798	0.0807154	35261000	24453000	26433000	31503000	32975000	35929000	34154000	28021000	30702000	25258000	31151000	26857000	29048000	31179000	26517000	M0R2B7;P28340;M0QZR8;M0QZB4;M0R3H8	M0R2B7;P28340;M0QZR8	POLD1
0.103383	0.208105	0.114643	0.0868741	0.00872014	22618000	27805000	24957000	24203000	30941000	20590000	27436000	23010000	22308000	28221000	24934000	23959000	27857000	27391000	27732000	M0R2P6;Q8TBC3;M0R0S2;M0R0S1;M0QYB1;M0R0E3;M0QZF4;M0R204;M0R1G0;M0QZE8;M0R0K4	M0R2P6;Q8TBC3;M0R0S2;M0R0S1;M0QYB1;M0R0E3;M0QZF4	SHKBP1
0.441157	0.142746	0.0829425	0.237312	0.155955	0	13012000	6824200	11134000	8978600	8601700	14341000	12181000	13725000	10741000	16133000	17284000	14739000	12112000	10900000	M0R3F6;M0R2Z9;Q8IX01	M0R3F6;M0R2Z9;Q8IX01	SUGP2
0.0357746	0.140316	0.102446	0.112927	0.0687717	46869000	44514000	43785000	44471000	51831000	58998000	53269000	43392000	49639000	57493000	50818000	45927000	50090000	49529000	55968000	O00139;H0Y8H2	O00139	KIF2A
0.0586282	0.0985829	0.0969163	0.0937797	0.0720819	439150000	412530000	390670000	418120000	460110000	377580000	362740000	440530000	400800000	369390000	443210000	393090000	427660000	380780000	436400000	O00148;K7EQN7;K7EPJ3;A0A0D9SEM9;K7EN69;K7ENP6;A0A0G2JHN7;K7EL56;K7EIL8;F6U6E2;F6S2B7;F6SXL5	O00148;K7EQN7	DDX39A
0.21147	0.127313	0.158293	0.178503	0.0443472	105940000	120490000	158490000	100150000	84218000	108730000	114050000	82958000	97741000	121750000	116040000	85904000	100410000	107850000	109080000	O00151	O00151	PDLIM1
0.0426823	0.131	0.182737	0.154717	0.232721	41327000	44765000	44251000	58577000	47481000	46625000	65666000	56240000	45313000	46161000	61751000	49902000	61499000	38804000	47402000	O00165;E9PIQ7;Q5VYD6	O00165;E9PIQ7	HAX1
0.288441	0.0386043	0.211592	0.0324952	0.274455	0	39976000	60461000	47292000	49364000	45711000	48584000	0	35938000	42061000	43729000	41005000	40800000	55073000	31901000	O00170;E9PMH2	O00170;E9PMH2	AIP
NA	NA	NA	NA	0.256437	0	0	0	0	0	0	0	0	0	0	0	0	0	16267000	23473000	O00178;F5H257;F5H716;B0QY59	O00178	GTPBP1
0.0834878	0.0449051	0.0624752	0.0718333	0.0650409	48885000	41992000	48523000	43930000	47847000	47095000	53382000	47283000	49185000	44756000	51684000	48710000	52489000	47366000	46673000	O00186	O00186	STXBP3
0.0503782	0.0474013	0.106858	0.148832	0.0583093	168950000	152780000	162320000	151490000	142160000	138200000	152890000	184710000	155860000	137200000	185050000	160140000	166030000	185260000	170100000	O00203;F5GYB0;F5GWU4;H0YBD0	O00203	AP3B1
0.212034	0.139536	0.137126	0.0714761	0.128721	41039000	40872000	58094000	45431000	34276000	40869000	43550000	52607000	57363000	41163000	44040000	38162000	43932000	56312000	47689000	O00231;J3QS13;J3QRY4	O00231	PSMD11
0.181001	0.187892	0.189675	0.092584	0.028527	51240000	40913000	36095000	51184000	34983000	43173000	57926000	39682000	47312000	42210000	45491000	37775000	41323000	43400000	43467000	O00232	O00232	PSMD12
0.167153	0.226048	0.085039	0.113343	0.156087	66226000	91595000	74460000	85725000	60884000	57578000	63165000	73968000	72904000	79802000	84962000	67832000	80249000	60153000	64131000	O00268;A0A0G2JRY5;V9GY14;V9GY03;J3KTH2;Q92750	O00268;A0A0G2JRY5	TAF4
0.0851539	0.00418477	NA	NA	NA	0	21765000	24554000	18684000	18760000	18841000	0	0	0	0	0	17904000	0	0	0	O00291	O00291	HIP1
0.167467	0.0816414	0.0764973	0.112513	0.0787265	165590000	181240000	227240000	162700000	145460000	139190000	145600000	148050000	128310000	134720000	158790000	128910000	173040000	153610000	149700000	O00299	O00299	CLIC1
0.0612991	0.118038	0.166404	0.084915	0.0582664	296310000	330400000	299140000	247690000	301880000	247440000	241620000	257650000	327880000	301060000	346640000	299400000	280910000	291110000	259470000	O00303;H0YDT6;E9PQV8	O00303	EIF3F
0.0738749	0.0787853	0.0282745	0.121258	0.0543145	668330000	762840000	678230000	691850000	598670000	684770000	755800000	722970000	762410000	571420000	718150000	702200000	779970000	713530000	789340000	O00410;H0Y8C6;E7ETV3;C9JMV5;E7EWK4;E7EX05;E7EQT5;E7EV12;H0Y3V4;C9JZD8;C9JQT6;E7ESA1;E7ESZ1;E7ETV8;C9J875;C9JXE0;C9JZ53	O00410;H0Y8C6	IPO5
0.0497551	0.240579	0.129423	0.0690719	0.134225	21435000	19978000	0	24709000	33645000	21275000	26744000	25934000	20887000	26513000	23128000	24451000	23566000	20234000	26523000	O00411;K7EMH3	O00411	POLRMT
0.0175958	0.127656	0.0621333	0.09296	0.0885285	172700000	171960000	167170000	153950000	136470000	176080000	177660000	190480000	168350000	173870000	209560000	193900000	176250000	194900000	163530000	O00425;F8WD15	O00425	IGF2BP3
0.0542356	0.0721175	0.131905	0.0569909	0.0382833	466700000	418730000	446350000	415140000	399620000	458670000	581360000	454690000	481630000	511790000	469840000	460300000	499590000	488920000	463520000	O00429;B4DPZ9;F8VZ52;F8W1W3;B4DDQ3	O00429	DNM1L
0.0443442	0.0531205	NA	NA	0.00480306	28402000	26675000	0	25025000	23162000	25684000	29987000	0	0	0	0	0	0	28317000	28510000	O00442;A6NIC1	O00442	RTCA
0.146227	0.173532	0.105474	0.108235	0.284339	32799000	34599000	25972000	30150000	29076000	39456000	34503000	28935000	35312000	30570000	29875000	24922000	32624000	19609000	34932000	O00443	O00443	PIK3C2A
NA	0.092759	0.0663233	0.192074	0.210759	0	0	0	125690000	133690000	150520000	67628000	73676000	64751000	41654000	60219000	58552000	48344000	34120000	52001000	O00459;E9PFP1;V9GYJ4	O00459;E9PFP1	PIK3R2
0.0872622	0.140762	0.376221	0.360219	0.284313	75523000	85456000	0	94114000	92134000	72191000	58539000	92432000	44736000	68997000	92473000	43312000	72925000	57503000	100730000	O00483	O00483	NDUFA4
0.0977207	0.0392023	0.113474	0.0905873	0.249211	69856000	57496000	65685000	55409000	56742000	59792000	58715000	66668000	73773000	66514000	66643000	56652000	86502000	53949000	62574000	O00487	O00487	PSMD14
0.0279259	0.0673425	0.0603363	0.0283667	0.11921	64150000	60893000	63662000	61395000	53676000	58444000	72359000	64149000	67880000	71944000	68619000	72245000	78618000	68324000	62172000	O00505;H0Y4S9	O00505	KPNA3
NA	NA	NA	NA	0.112811	28948000	0	0	0	0	0	0	32579000	0	0	0	27494000	0	30903000	26337000	O00560;G5EA09;B4DHN5;E9PBU7	O00560;G5EA09	SDCBP
0.140405	0.0899426	0.0627919	0.14917	0.0327027	87964000	80169000	66302000	68011000	70398000	80376000	80625000	74689000	71251000	59271000	79862000	68380000	79772000	74964000	78820000	O00567;Q5JXT2;H0Y653;H0YDU4	O00567;Q5JXT2	NOP56
0.146049	NA	0.0763992	0.1485	0.107197	38377000	38776000	29583000	43641000	0	0	34661000	0	31108000	0	45666000	36987000	0	42851000	49880000	O00629;H7C4F6	O00629;H7C4F6	KPNA4
0.139499	0.20349	0.149653	0.0833654	0.16124	89970000	118470000	111670000	136190000	91133000	108130000	129560000	95788000	117220000	120030000	114800000	134610000	140540000	115230000	102720000	O00743;Q5T1S7	O00743	PPP6C
0.0381353	0.109486	0.117371	0.0648457	0.0846651	909580000	899140000	846600000	1001200000	844540000	822650000	857990000	878910000	1056900000	932910000	1021000000	1060100000	944330000	803990000	921730000	O00763;F8W8T8;H0YGH5;S4R3S7;A0A087WUA1;A0A087WVR6	O00763	ACACB
0.171881	0.187734	0.145116	0.266564	0.0346276	30787000	32740000	42109000	20033000	25786000	29357000	26808000	24856000	20065000	23242000	37783000	25967000	29654000	29387000	31312000	O00764;F2Z2Y4;A8MV33	O00764;F2Z2Y4	PDXK
0.118691	0.128365	NA	0.00776016	0.0625557	127000000	126710000	102450000	118290000	110670000	141100000	0	0	120570000	162210000	164000000	0	145180000	149170000	163340000	O00767	O00767	SCD
0.384141	0.254386	NA	NA	NA	0	29463000	16876000	23466000	0	16311000	0	0	0	0	0	25695000	0	13354000	0	X6RAC9;P47813;O14602;A6NJH9	X6RAC9;P47813;O14602;A6NJH9	EIF1AX;EIF1AY
0.0392569	0.0997493	0.120127	0.0147427	0.0829358	199020000	208950000	193410000	187770000	192990000	224970000	245520000	232190000	193740000	222370000	228710000	223850000	203050000	236580000	208820000	O14617;K7ELX8;A0A087WYN6	O14617	AP3D1
0.154664	0.0896285	0.14367	0.0318376	0.0141391	426090000	515910000	381970000	399550000	386350000	336030000	395220000	510220000	515800000	388830000	414340000	400410000	408570000	398730000	398720000	O14744;G3V580;H0YJX6;G3V5L5;G3V2L6;C9JSX3;G3V2X6;H7BZ44;H0YJ77;H0YJD3;G3V507;H0YJY6;G3V2F5;G3V5T6	O14744	PRMT5
0.0735278	0.0583489	0.149346	0.094708	0.113821	48099000	55347000	54022000	49804000	54666000	55604000	43424000	58677000	53297000	58098000	52068000	48177000	54921000	44402000	53960000	O14818;H0Y586;A0A087WYS6;Q8TAA3	O14818;H0Y586;A0A087WYS6;Q8TAA3	PSMA7;PSMA8
0.0527076	0.0825439	0.0546701	0.0921055	0.148285	130080000	124840000	138540000	133160000	113280000	120230000	122050000	111100000	111260000	118790000	131970000	142930000	147410000	112030000	119150000	O14828	O14828	SCAMP3
0.0986833	0.0391101	0.0613866	0.183878	0.0814615	66519000	61693000	74897000	67472000	67045000	62818000	69146000	61669000	63104000	68008000	64162000	47323000	71085000	80531000	69395000	O14867;H7C4B6;M0QZP0;C9JMP6;C9IYR0;C9IYH8;Q9BYV9	O14867	BACH1
0.094566	0.15384	0.0922576	0.151019	0.0236519	50072000	60490000	54864000	62456000	52312000	46114000	59675000	64023000	53211000	54572000	65324000	48586000	54891000	53315000	55880000	O14879	O14879	IFIT3
0.0837188	0.0202193	0.0634304	0.146894	0.128782	184640000	206150000	175350000	174010000	172820000	167500000	184450000	162900000	178410000	164240000	219430000	185240000	237430000	194290000	188790000	Q5VV89;O14880;Q5VV87	Q5VV89;O14880;Q5VV87	MGST3
0.119857	0.266271	0.102487	0.108881	0.122823	76766000	69066000	60306000	52296000	81067000	90398000	144360000	119130000	141600000	118810000	102740000	127760000	138380000	146900000	174390000	O14893;H0YEL0;G5EA29;H0YDP6	O14893;H0YEL0;G5EA29	GEMIN2
0.180624	0.12376	0.162197	0.158931	0.179683	94523000	119270000	84369000	95715000	121030000	102160000	91562000	123570000	98002000	73580000	74458000	96439000	84494000	68313000	98372000	O14925;Q5SRD1;B4DDK6	O14925;Q5SRD1	TIMM23;TIMM23B
0.12653	0.0640194	0.142277	0.0287172	0.109047	32519000	26263000	33389000	31489000	31888000	28317000	27549000	31106000	23338000	28781000	30359000	29050000	33004000	26881000	32302000	Q5JS74;O14936;Q5JS79;Q5JS72	Q5JS74;O14936	CASK
0.155406	0.113827	0.11715	0.197541	0.0541901	540270000	701200000	542090000	594250000	495920000	486100000	1016100000	885810000	1121500000	1440900000	1515100000	2044700000	657380000	598450000	659310000	O14964;I3L1P5;I3L165;I3L1E3;I3L2H4	O14964;I3L1P5	HGS
0.129419	0.156013	0.0354415	NA	NA	30057000	25017000	0	27361000	0	21924000	26516000	26163000	27961000	0	24715000	0	0	0	29474000	O14965;A3KFJ0;Q5QPD4;A3KFJ1;Q5QPD2	O14965;A3KFJ0;Q5QPD4	AURKA
0.0632729	0.0808365	0.155932	0.167879	0.0426756	518390000	503620000	567650000	514660000	472370000	438000000	385560000	331230000	452570000	527710000	400170000	398210000	453580000	416800000	431420000	O14974;F8VZN8;H0YHI8;H0YIS3;H0YIS4;H0YIM2;A0A0U1RQZ1;F8VW28;H0YHL8;H0YIL7;E1CKY7;A0A0A0MS24;O60237	O14974;F8VZN8	PPP1R12A
0.0745305	0.124989	0.0308039	0.157437	0.10851	100810000	114510000	100990000	85711000	79746000	101270000	114530000	112010000	107740000	94344000	129390000	118820000	124530000	139820000	112620000	O14976;D6RAW3;A0A087X1U9;H0Y8H5;H0Y9M4;D6RC24	O14976	GAK
0.0473146	0.0586349	0.0475822	0.0565919	0.0585821	607340000	560800000	611240000	585260000	548030000	616330000	732080000	678320000	671960000	601060000	669620000	618470000	637520000	709880000	648590000	O14980;C9JKM9;C9J673;C9IZS4;C9JQ02;C9JV99;F8WF71;C9IYM2;H7BZC5;C9JF49	O14980	XPO1
0.0955364	0.0991541	0.118327	0.11178	0.0611579	75232000	89826000	78049000	96440000	79769000	93592000	104000000	87664000	83458000	109500000	100250000	87448000	91112000	101590000	92023000	O15014;E7ERY8	O15014	ZNF609
0.0672835	0.0813129	0.0430241	0.0309663	0.103017	39137000	44528000	40605000	36109000	42170000	41104000	32475000	30166000	32584000	30413000	31065000	32318000	31396000	37513000	37968000	O15020;A4QPE4	O15020;A4QPE4	SPTBN2
NA	NA	NA	0.188179	0.245499	0	0	20043000	0	19120000	0	0	0	0	0	29978000	22937000	22918000	19160000	13816000	O15031;E2PU09;A6QRH1	O15031	PLXNB2
0.201094	0.0411697	0.164622	0.0536416	0.192684	78883000	54240000	59772000	70431000	74264000	68518000	102730000	79416000	76971000	69940000	64597000	71670000	74860000	62527000	91851000	O15042;E7ET15;E7EW00;H0Y8D9;U3KPT1;C9JDJ7;C9J5L1;H7C4V2	O15042;E7ET15	U2SURP
0.0423843	0.0730951	0.0255271	0.0772253	0.0808903	208330000	208540000	193500000	202260000	176840000	200180000	210780000	221090000	219460000	224030000	252400000	219280000	230630000	206470000	242410000	O15067;J3QSG0;J3QSH6;H0YGH1;J3KTL4;J3KT98;J3KTQ5;J3QL39	O15067	PFAS
0.0391125	0.150877	0.0497157	0.141529	0.0176676	61012000	59376000	64112000	53967000	64218000	73204000	65076000	71769000	67521000	73887000	55589000	64481000	61298000	60123000	62284000	O15084;B4DIW9	O15084;B4DIW9	ANKRD28
0.147598	0.197154	0.134823	0.23355	0.103072	88025000	78920000	105290000	91619000	85024000	121810000	88220000	93661000	71767000	104510000	0	74884000	84776000	74819000	92040000	O15085	O15085	ARHGEF11
0.11989	0.0950196	0.0536191	0.0185585	0.256254	27615000	31565000	24883000	27879000	25673000	23034000	30646000	29038000	27529000	31087000	31860000	32243000	43723000	28495000	29011000	O15111	O15111	CHUK
0.152194	0.0853426	0.166493	0.0514887	0.115588	45668000	60440000	60099000	59684000	61396000	69829000	70030000	77049000	96112000	76183000	71610000	79366000	71622000	87201000	71981000	O15121	O15121	DEGS1
0.32203	0.20679	0.520238	0.0611073	0.961246	976720000	645250000	1264400000	669940000	975600000	993700000	318530000	359210000	106090000	365830000	410770000	376460000	156840000	617370000	105510000	O15143;C9J4Z7;F8VXW2;C9JEY1;C9JQM8;C9JFG9;C9J6C8;C9JBJ7;C9K057;C9JTT6	O15143	ARPC1B
0.268952	0.198088	0.799355	0.200639	1.0311	681680000	545750000	926830000	491030000	734480000	655510000	197520000	388920000	50474000	186170000	273650000	266510000	93374000	387670000	51740000	O15144;C9JTV5;G5E9J0;H7C3F9;G5E9S7	O15144	ARPC2
0.38111	0.118973	0.804461	0.117	1.19735	262010000	319070000	529960000	389360000	493230000	432810000	75954000	159920000	22484000	134220000	145740000	168590000	33399000	281810000	39680000	O15145;C9JZD1;F8VR50	O15145	ARPC3
0.032846	0.277453	0.0935913	0.0988874	0.0482012	29143000	27820000	0	42125000	0	28307000	31355000	32042000	26858000	0	29256000	25432000	32147000	29190000	30794000	O15212;A2AB88	O15212;A2AB88	PFDN6
0.16561	0.109749	0.0381709	0.10225	0.0743634	178960000	228710000	169370000	191150000	200680000	234750000	201050000	194240000	209600000	181050000	220190000	213600000	178450000	205320000	201350000	O15226	O15226	NKRF
0.131626	0.249062	0.110829	0.1194	0.155802	246520000	245970000	307000000	324120000	360570000	216640000	282150000	348350000	299340000	239690000	212310000	269740000	235070000	317410000	305840000	Q5T8U5;O15260;B7Z1G8	Q5T8U5;O15260	SURF4
0.0554707	0.0123843	0.0813929	0.166582	0.0488517	159950000	154870000	172380000	152410000	149310000	152690000	163260000	141040000	162700000	148800000	125680000	175620000	149860000	165130000	159560000	O15269	O15269	SPTLC1
0.0540557	0.231014	0.0375633	0.12861	0.0730112	139550000	146320000	131310000	99415000	100630000	146190000	129240000	128480000	120680000	119890000	150230000	122440000	140810000	140070000	123410000	O15294;C9JZL3	O15294	OGT
0.166898	0.0558434	0.0626202	0.0711876	0.0391853	222450000	229210000	297810000	538240000	484820000	530750000	429020000	380960000	420720000	307180000	273250000	312180000	242260000	223990000	233120000	O15357;H7BXR2;H0YFZ4;Q92835;D6RJB9;A0A0A0MSJ4;Q7Z7G1	O15357	INPPL1
0.0576456	0.0533713	0.0350059	0.0872756	0.0298448	301540000	331510000	335650000	322850000	292190000	298200000	320600000	304810000	326230000	329620000	363580000	305750000	326230000	323960000	308690000	O15371;B0QYA5;B0QYA4;B0QYA6;A0A0D9SGB5;B0QYA8	O15371	EIF3D
0.0906517	0.197675	0.160442	0.0404696	0.0639505	31988000	34093000	38184000	31936000	29364000	21470000	31127000	28707000	38811000	34248000	36845000	36679000	33303000	32883000	36881000	O15397;F5H244;F5H2I3;H0YH64	O15397	IPO8
0.205682	0.149302	0.0113314	0.0602404	0.12396	330090000	502370000	427560000	446580000	419310000	332390000	381760000	375430000	383660000	360950000	331470000	373070000	375860000	337600000	431690000	O15427;J3QQV2;J3QSC3;J3KTI8;J3QQS9;J3KT83;J3QRA0;J3QRP8;J3QLE3;J3KTM6;J3QRU2	O15427;J3QQV2;J3QSC3	SLC16A3
0.270205	0.188564	NA	NA	NA	96664000	85604000	140580000	69222000	61445000	88188000	0	64212000	0	0	0	55808000	0	54645000	0	O15511;B1ALC0	O15511;B1ALC0	ARPC5
0.301111	0.382223	0.110935	0.261391	0.37816	284480000	251590000	434310000	518260000	525960000	239010000	560560000	477160000	456110000	530260000	367530000	631700000	363850000	282640000	582100000	O43143	O43143	DHX15
0.155142	0.0368817	0.323451	0.114186	0.129834	27910000	37987000	32049000	38724000	36687000	39398000	45164000	27930000	55316000	36508000	45940000	41560000	45772000	45694000	36166000	O43149;I3L141;I3L1Q8	O43149	ZZEF1
0.158324	NA	NA	0.0212823	NA	22184000	17717000	0	0	28746000	0	0	23372000	0	0	23693000	24417000	0	17672000	0	O43156	O43156	TTI1
0.0601473	0.178872	0.214429	0.140273	0.194751	29647000	28890000	26393000	18707000	26861000	22811000	30164000	29385000	19955000	27643000	33330000	25507000	25801000	29320000	19717000	O43159;E9PPY3;E9PPP6	O43159;E9PPY3	RRP8
0.074944	0.0898185	0.24476	0.022848	0.203345	0	20983000	18871000	18043000	0	15888000	29396000	0	20722000	16416000	15894000	0	20966000	17701000	13854000	O43164	O43164	PJA2
0.237192	0.0639255	0.118986	0.128563	0.136685	47291000	67945000	44925000	67038000	59367000	61245000	69171000	54965000	59331000	59047000	73406000	59302000	53228000	68154000	68228000	O43172	O43172	PRPF4
0.0209349	0.110363	0.108916	0.0437793	0.0755259	624760000	599610000	608160000	684880000	552910000	594920000	728410000	586510000	683830000	658670000	689350000	631610000	709600000	625730000	622780000	O43175;Q5SZU1	O43175;Q5SZU1	PHGDH
0.0807253	0.0571404	0.091354	0.00713839	0.056755	504290000	458940000	429910000	441530000	474350000	494790000	466640000	521230000	435610000	482020000	478770000	485650000	491890000	447830000	445290000	O43242;H0YGV8	O43242	PSMD3
0.0853982	0.124718	0.0406317	0.15223	0.0764784	85178000	73507000	73923000	87969000	80838000	68473000	99520000	107760000	105330000	84596000	102680000	115110000	128180000	109960000	120300000	O43324;H0YAL7;D6RBD7;C9J1V9;H0YAH9;D6RCQ0	O43324;H0YAL7;D6RBD7;C9J1V9	EEF1E1;EEF1E1-BLOC1S5
0.18948	0.0588239	0.0354117	0.109827	0.0320096	20208000	15249000	22374000	19829000	20465000	18237000	21779000	20330000	21387000	21652000	20511000	17434000	20948000	22230000	22059000	O43353;Q16566	O43353	RIPK2
0.0551474	0.106336	0.0427708	0.177653	0.108801	42447000	38857000	38445000	29820000	36078000	30562000	23387000	23287000	21652000	28653000	19971000	24926000	22111000	27108000	26598000	O43379;H7C3R4	O43379	WDR62
0.1921	0.212572	0.0451571	0.034034	0.19332	55989000	72584000	82809000	70865000	52983000	81863000	77928000	81852000	85301000	69989000	73326000	68658000	64797000	63256000	88117000	O43390;B4DT28	O43390;B4DT28	HNRNPR
0.128628	0.0824449	0.192329	0.266796	0.0378984	33535000	27884000	36042000	29520000	29454000	25468000	35912000	30420000	44519000	0	22867000	33501000	27404000	29212000	27347000	O43396;K7ER96;K7EML9;K7EKG2;K7EPB7	O43396;K7ER96;K7EML9	TXNL1
0.111601	0.0389425	0.127432	0.102212	0.0774785	57561000	71361000	61644000	80470000	75444000	75122000	66269000	85550000	75292000	62791000	63069000	74767000	80211000	68733000	76048000	O43491;E9PII3;E9PK52;E9PHY5;Q6ZSX4;H0Y5B0;Q6R5J7;E9PJP4;E9PPC9;E9PQN0;E9PRG1;E9PIG0;J3QS55;E9PQD2;E9PMG5;E9PN54;E9PMV8;A0A1B0GTF8;A8K968;A0A0A0MRA8;A0A0A0MSA4;Q9Y2J2	O43491;E9PII3;E9PK52;E9PHY5	EPB41L2
0.0249197	0.0142015	0.0885052	0.0438473	0.0852316	475800000	477520000	497480000	474640000	469340000	482750000	395280000	468510000	415950000	460740000	436220000	422690000	429660000	506170000	451480000	O43592;F8WDU6;F5GYW6;F5GZM3	O43592	XPOT
0.168865	0.112386	0.114745	0.0494869	0.104787	64261000	48687000	48382000	50734000	48758000	59949000	62252000	54409000	49655000	50331000	50623000	46278000	48816000	56400000	60155000	O43615;M0QXU7;M0R301;M0QXM9;M0R124	O43615;M0QXU7	TIMM44
0.193346	0.0393248	NA	NA	0.444253	0	13777000	10463000	13750000	13006000	0	0	0	8729900	11055000	0	0	18157000	0	9476400	O43683;C9JRC7;C9JQA4	O43683	BUB1
0.236962	0.207137	0.35467	0.114617	0.532719	27009000000	17581000000	27932000000	14997000000	22807000000	20685000000	8696100000	12413000000	6025600000	9546000000	11466000000	9375200000	7121300000	16092000000	6686100000	O43707;F5GXS2;K7EJH8;K7EP19;D6RH00	O43707;F5GXS2	ACTN4
0.0751206	0.0362071	0.205271	0.0199559	0.0640895	18637000	20728000	0	16985000	0	16137000	26834000	23197000	17640000	21441000	21869000	22314000	22020000	19448000	20233000	O43719;Q5H919;Q5H918	O43719	HTATSF1
0.180543	0.0179254	0.175775	0.0699315	0.107745	66549000	46185000	56458000	50678000	48920000	50085000	71213000	53262000	53119000	56609000	65119000	61512000	57818000	57155000	47402000	O43747;H3BR36;H3BUN9;H3BNR4;H3BN71;B4DGE1;B3KNW1	O43747	AP1G1
0.0663517	0.0821419	0.245508	0.106573	0.237248	32586000	35054000	30717000	29420000	0	26190000	42210000	28742000	27750000	44214000	41618000	35779000	39261000	25886000	41467000	O43760;K7ELD9;K7ENG9;K7ELS8;K7EJ35	O43760;K7ELD9;K7ENG9;K7ELS8	SYNGR2
0.0424386	0.0461235	0.100762	0.170946	0.00906428	140910000	134740000	129460000	153820000	167890000	157100000	168420000	140990000	143330000	137440000	171310000	123410000	124590000	126240000	126780000	O43776;K7EPK2;K7EQ35;K7EMQ6;K7EIU7;K7EJ19	O43776	NARS
0.0809072	0.146705	0.179718	0.109978	0.222471	22415000	26363000	24678000	27307000	29014000	21718000	39715000	29418000	29537000	27754000	32160000	34588000	34486000	23118000	35617000	O43813;E9PHS0;F8WDS9;H7C2E3	O43813;E9PHS0	LANCL1
0.060624	NA	0.284561	0.00652175	0.213762	19559000	21311000	0	25848000	0	0	27709000	16516000	29328000	0	29627000	29355000	0	27686000	37546000	O43815	O43815	STRN
0.168099	0.0920008	0.0725756	0.204496	0.248735	40645000	30242000	31298000	29729000	35126000	30479000	41186000	37542000	43392000	44021000	34296000	29598000	45025000	35429000	27192000	O43823;M0QYL4	O43823	AKAP8
0.247544	0.156168	0.23385	0.103703	0.160037	55009000	64531000	88308000	71517000	68468000	52811000	103820000	64191000	87493000	116210000	101760000	95035000	116060000	83998000	104730000	O43852;H0Y875	O43852	CALU
0.127509	0.263013	0.105122	0.108836	0.085026	33508000	41321000	33231000	41577000	45401000	26568000	35149000	41591000	43030000	43296000	34837000	38644000	36064000	42773000	39856000	O43896;I3L1B1;A0A1B0GTU3;Q96L93	O43896	KIF1C
0.124978	0.137464	0.120017	0.0444815	0.0830157	27650000	27967000	34290000	24506000	0	29783000	23300000	29541000	25753000	25680000	26367000	27991000	22586000	0	25403000	O43929;C9JGH7;C9J2X8;Q53SE3;CON__Q2YDI2	O43929	ORC4
NA	0.156365	NA	0.0567737	NA	0	0	0	16477000	20807000	15676000	0	0	0	0	16677000	18072000	0	22365000	0	O60216;E5RJW1;E5RJK5;E5RFV8;E5RIN7;E5RG18;E5RI01;E5RFZ5	O60216;E5RJW1;E5RJK5;E5RFV8;E5RIN7	RAD21
0.130702	0.14388	0.0181106	0.0666047	0.0677909	227590000	221820000	279480000	187670000	219210000	250750000	256610000	258740000	265630000	217820000	248860000	232620000	236620000	239820000	211440000	O60264;A0A0A0MRP6;B7ZLQ5;P28370	O60264	SMARCA5
NA	0.364523	0.194	NA	NA	13486000	0	0	8080100	0	13692000	0	9003100	6831000	0	6759500	0	0	0	0	O60287	O60287	URB1
0.0135872	0.316454	0.0576061	0.273268	NA	0	43347000	44188000	27672000	36769000	51978000	0	29237000	31720000	28955000	0	42825000	0	0	28506000	O60306;H0YH15	O60306	AQR
0.13314	0.109021	0.055198	0.0705788	0.113229	27868000	22689000	29491000	24079000	28934000	29562000	32450000	35261000	31822000	30032000	27509000	26152000	22980000	19573000	0	O60318	O60318	MCM3AP
0.211793	0.129196	0.138926	0.131539	0.201495	29597000	19575000	28418000	25164000	30224000	0	25171000	31421000	33026000	31562000	32535000	25311000	32263000	23906000	35995000	O60341;R4GMQ1;R4GMP9	O60341	KDM1A
0.114361	0.0706776	0.0538113	0.144913	0.126013	77001000	71061000	61207000	64329000	61090000	70182000	58101000	61373000	55112000	72239000	54260000	67971000	57823000	74532000	66645000	O60343;Q5JU47	O60343	TBC1D4
0.0524215	0.0481546	0.0781094	0.157014	0.15972	66727000	63839000	70842000	81282000	75012000	74717000	88061000	102530000	98970000	82432000	95385000	112740000	84375000	74438000	101850000	O60427;A0A0A0MR51;H7C2V0;F5H3P6;H0YB97;F5H3U5;C9J425;F5H1Q7;F5H0Y2;F5H2H3;F5H5X5;F5H8G5;C9JJB3;F5GYH4;F5H852;F5GWE3	O60427;A0A0A0MR51	FADS1
0.0531287	0.114141	0.115328	0.160002	0.12937	0	21943000	20354000	25838000	20556000	23947000	27302000	23740000	21780000	22845000	29540000	22431000	24378000	20281000	26263000	O60443;H7C3W1	O60443;H7C3W1	DFNA5
0.0796751	0.0566162	0.0404726	0.0646912	0.0444472	146890000	172350000	160940000	165110000	147420000	157370000	175500000	173500000	162670000	172230000	177870000	156760000	156250000	151330000	143040000	O60488;H0Y9A0;D6RF95	O60488	ACSL4
NA	NA	0.0841916	0.192761	0.151998	0	0	0	0	12896000	0	16089000	0	14281000	22058000	16664000	24644000	15628000	11492000	13760000	O60493	O60493	SNX3
0.357084	0.172285	0.151686	0.17104	0.0504236	36547000	50807000	74726000	40904000	52571000	38376000	39908000	43627000	53311000	59256000	44664000	44530000	52876000	47868000	51249000	O60502;H7C3X0	O60502	MGEA5
NA	NA	NA	NA	0.0881799	0	0	0	0	0	0	0	0	15482000	0	0	0	13741000	0	12128000	O60503;I3NI20;I3L342	O60503;I3NI20	ADCY9
0.0886603	0.0826121	0.0979742	0.0536703	0.108287	416340000	466340000	497140000	363670000	337080000	397420000	529980000	457980000	442420000	463600000	452510000	500900000	486490000	436040000	541710000	O60506;B7Z645;F6UXX1	O60506;B7Z645	SYNCRIP
0.0887679	0.09614	0.114556	0.174143	0.183926	47301000	56427000	51136000	47154000	41894000	50810000	48328000	54900000	60854000	46989000	42684000	59348000	56046000	40433000	57418000	O60547	O60547	GMDS
0.0974724	0.173307	0.221988	0.134345	0.154193	0	60376000	52590000	49772000	70334000	58520000	47773000	53331000	72241000	61880000	62969000	78141000	61446000	45200000	57156000	O60563	O60563	CCNT1
0.0856629	0.0401175	0.0511125	0.108008	0.175481	125990000	118250000	106140000	115170000	108670000	106730000	126070000	124220000	114500000	100680000	123580000	106470000	150450000	138900000	105900000	O60566;H3BTB9;H3BSN5	O60566	BUB1B
NA	NA	0.100127	0.226976	0.258231	0	20782000	0	0	26335000	0	36252000	36217000	30294000	31443000	33192000	46848000	33373000	20274000	33005000	O60568;H7C2V1;H7C0B8;H7C2S8;H7C2A8;C9JU11	O60568;H7C2V1	PLOD3
0.09743	NA	0.0989094	0.0294307	0.0611384	28843000	32503000	26856000	0	0	28989000	32821000	27675000	33210000	29971000	28749000	0	34028000	32334000	30108000	O60573;B9A044;B8ZZ50;B8ZZL3;C9JEL3;B4E1E4;B9A023	O60573;B9A044;B8ZZ50;B8ZZL3;C9JEL3	EIF4E2
0.104658	0.0703073	0.0677523	0.00720313	0.121904	440010000	502120000	409600000	442910000	384990000	421410000	470580000	411150000	448530000	413010000	418850000	414790000	534910000	441100000	431340000	O60664;K7ERZ3;K7EL96;K7ER39	O60664;K7ERZ3;K7EL96	PLIN3
0.044993	0.0388097	0.238198	0.151079	0.183094	47012000	51346000	48497000	48434000	44830000	47001000	41884000	67347000	52131000	38663000	45313000	52396000	41046000	58796000	55780000	O60678;A0A0A0MSN7	O60678;A0A0A0MSN7	PRMT3
0.02256	0.0553137	0.0735442	0.0872566	0.0603956	265490000	274030000	277410000	293020000	263250000	285780000	285940000	266010000	308160000	238690000	283940000	258010000	253760000	238190000	268820000	O60684;Q5TFJ7;O15131;S4R3E5	O60684;Q5TFJ7;O15131	KPNA6;KPNA5
0.103059	NA	0.159642	0.0367368	0.0280918	35113000	0	30343000	35126000	0	0	0	31529000	39553000	40187000	0	38152000	33701000	0	35067000	O60701;D6RHF4;E9PBD2;E7ER95;E7ER83;E7ETF4;E7EV97	O60701	UGDH
0.0969924	0.0757955	0.198965	0.0487285	0.169355	47391000	40205000	40258000	43740000	37573000	40752000	48494000	33445000	36905000	41757000	45919000	43100000	52169000	37378000	42881000	O60749;D6RC15	O60749	SNX2
0.085716	0.0540865	0.132774	0.105663	0.122243	86540000	80494000	72862000	75730000	71038000	79151000	83408000	65349000	68626000	93538000	79911000	77019000	87153000	68134000	78242000	O60763;REV__R4GMN2;REV__Q5VZ89	O60763	USO1
0.162122	0.60008	0.613976	0.23558	0.613854	620760000	594110000	794050000	567260000	845840000	1789600000	1225200000	399350000	537180000	745310000	876650000	539840000	483340000	635610000	1466100000	U3KQK0;Q99880;Q99879;Q99877;Q93079;Q5QNW6;P62807;P58876;P57053;O60814;Q96A08	U3KQK0;Q99880;Q99879;Q99877;Q93079;Q5QNW6;P62807;P58876;P57053;O60814;Q96A08	HIST1H2BN;HIST1H2BL;HIST1H2BM;HIST1H2BH;HIST2H2BF;HIST1H2BC;HIST1H2BD;H2BFS;HIST1H2BK;HIST1H2BA
NA	0.0782423	NA	NA	NA	0	23126000	0	0	25339000	28307000	0	0	0	0	0	28935000	0	0	0	O60832;H7C0M1;C9IYT0;H7BZF2;H7C2Q9;H7C2Q2	O60832;H7C0M1;C9IYT0	DKC1
0.0560734	0.143312	0.115331	0.125884	0.12324	161920000	164330000	179360000	180780000	135900000	154900000	191770000	220940000	176350000	182040000	230280000	226400000	170030000	184990000	216020000	O60884;A0A087WT48	O60884	DNAJA2
NA	NA	NA	0.14891	0.201555	0	0	15639000	0	0	0	0	0	26959000	30195000	0	24442000	16753000	0	22322000	O75027;B4DGL8;A0A087WW65;E9PNQ5;E9PJR8	O75027;B4DGL8;A0A087WW65	ABCB7
NA	NA	0.139441	NA	NA	0	0	0	0	0	11484000	12872000	0	15688000	13925000	0	0	0	10977000	0	O75052;E9PSG0	O75052;E9PSG0	NOS1AP
0.0453794	0.0389203	0.046863	0.12377	0.0479819	380200000	368590000	347490000	405650000	432220000	403180000	416200000	453100000	420620000	379600000	474010000	391680000	460230000	438390000	418120000	O75116;E9PF63;Q14DU5;D6REE7;C9JFJ0	O75116;E9PF63	ROCK2
0.139764	0.0627674	0.0180909	0.100961	0.0191324	71695000	91635000	93059000	94251000	85189000	84267000	104800000	102690000	101090000	89965000	96469000	78818000	90795000	90522000	93687000	O75128;H7C1N2;J3KR05;H7C2C4;A0A0J9YWK3;C9J9X1	O75128;H7C1N2;J3KR05	COBL
0.0553664	0.16653	0.141228	0.104349	0.039259	140720000	133960000	125950000	143500000	104870000	114340000	149770000	126080000	167710000	127370000	157080000	142700000	148920000	154980000	161090000	O75131;A0A087WYQ3;E5RHZ0;H0YB26;A0A087WXR6;A0A087WUS8;E5RFT7;E7ENV7;Q96FN4;Q8IYJ1;Q96A23;O95741;Q86YQ8;Q9HCH3;Q9UBL6	O75131;A0A087WYQ3	CPNE3
0.0298028	0.0755373	0.139215	0.0343021	0.0796813	113840000	107250000	110670000	94395000	106620000	108910000	92563000	93384000	117340000	114980000	114180000	107940000	106840000	91100000	98524000	O75146	O75146	HIP1R
0.11582	0.341718	0.274751	0.460978	0.212704	0	21311000	25113000	21618000	13368000	27552000	23457000	13907000	23735000	17671000	10273000	27166000	21448000	26146000	16989000	O75152;E9PQ61;E9PBY7;A0A1B0GTU1;A0A1B0GUI2	O75152;E9PQ61;E9PBY7	ZC3H11A
0.0801837	0.0944441	0.0913799	0.0344602	0.0224284	372160000	340760000	317280000	331300000	297180000	359270000	377410000	439600000	375940000	404130000	411300000	384660000	443550000	443530000	426530000	O75165;H0Y8Q2;H0YA63	O75165	DNAJC13
0.10683	0.134966	0.100738	0.0268401	0.0131809	84429000	104040000	91213000	108030000	83089000	91332000	96440000	107740000	88184000	91586000	87413000	91627000	101070000	102490000	99826000	O75170;T1ECW5;A0A0A0MSJ8	O75170;T1ECW5	PPP6R2
0.185435	0.134847	0.378715	0.147458	0.253371	21198000	0	27596000	21736000	26318000	0	37454000	17016000	26542000	29173000	25717000	34436000	32529000	42970000	25977000	O75175;H7C3F5;H0Y5X7;H7C148	O75175;H7C3F5	CNOT3
0.0878308	0.0588141	0.0182489	0.047539	0.108138	585890000	569060000	668800000	598820000	535990000	588980000	620360000	643090000	628580000	598360000	634370000	577680000	687990000	555060000	647620000	O75179;H0YM23;H0YLQ3	O75179;H0YM23	ANKRD17
0.0769435	0.240031	NA	0.0391688	0.124047	31795000	37094000	34416000	0	43246000	30696000	0	0	37892000	0	40241000	38072000	48783000	41206000	38539000	O75330	O75330	HMMR
0.0737524	0.0446143	0.0922008	0.0719127	0.0370565	237770000	273250000	268010000	275420000	282590000	258900000	269860000	322330000	285280000	378740000	328000000	358320000	288780000	286060000	306120000	O75340;A0A024QZ42;E7EPW6;H0Y9X3;A0A087WZ38;D6RA21;Q86W51	O75340;A0A024QZ42	PDCD6
0.289615	0.614273	0.146593	0.139594	0.399057	69472000	45546000	41517000	45901000	58733000	137450000	90917000	78226000	67798000	48494000	62027000	49817000	62984000	55407000	111830000	O75367;B4DJC3;D6RCF2;Q9P0M6	O75367;B4DJC3	H2AFY
0.052562	0.0900862	0.0417937	0.021105	0.0113529	4004000000	4408700000	4372800000	4846800000	4044800000	4471200000	4397900000	4455100000	4751000000	4256300000	4157200000	4081000000	4623900000	4645800000	4546300000	O75369;E7EN95;H7C5L4;A0A0A0MT44;A0A0C4DGA1	O75369;E7EN95	FLNB
0.0903858	0.105559	0.127668	NA	0.120249	35074000	30860000	0	26278000	25628000	21514000	33055000	26041000	32494000	0	40003000	0	26673000	28652000	33593000	O75396;A0A087X1A9	O75396	SEC22B
0.0613268	0.00561183	0.0288079	0.390942	0.225786	28130000	25329000	28310000	22214000	22391000	0	31883000	0	30610000	23488000	46091000	25819000	33164000	21316000	31868000	O75400;H0YG38;F5H578;H7C2N3	O75400	PRPF40A
0.1517	0.0984295	0.107879	0.183427	0.21335	104010000	109000000	136840000	99040000	103790000	119250000	112970000	138610000	119400000	132330000	113820000	91153000	130950000	87699000	98310000	O75436;S4R3Q6;Q4G0F5;S4R2Y3	O75436;S4R3Q6	VPS26A
0.206117	0.224875	0.166789	0.127121	0.113832	83284000	121620000	90791000	96023000	111630000	70358000	93582000	83603000	115410000	88237000	73308000	94400000	100650000	92959000	80095000	O75459	O75459	PAGE1
0.0522441	0.0923429	0.0775625	0.0168042	0.0757427	147660000	139290000	154650000	152150000	182120000	175130000	156750000	172910000	183030000	184840000	180760000	186830000	181890000	176140000	203040000	O75477;B0QZ43	O75477;B0QZ43	ERLIN1
0.0847413	0.273099	0.283665	0.400369	0.231473	69340000	66942000	58824000	105230000	91012000	151560000	84435000	93611000	52167000	85052000	50879000	40055000	66298000	94036000	62554000	Q5JRI1;O75494;Q6IQ42;R4GMP8;Q8WXF0	Q5JRI1;O75494	SRSF10
0.149371	0.100025	0.293204	0.117744	0.136903	84331000	110840000	110550000	84766000	80074000	96984000	79710000	81731000	130030000	96027000	117190000	119910000	117840000	99796000	131570000	O75533;H7C341;F8WC19;B4DGZ4	O75533	SF3B1
0.0520358	0.0446367	0.0144992	0.0830286	0.0358907	432880000	415350000	460380000	382610000	354600000	384320000	446910000	440790000	453750000	461790000	466470000	400560000	448520000	423870000	453490000	O75534;E9PLT0;E9PLD4;E9PNG3;E9PKN4	O75534;E9PLT0	CSDE1
0.0795057	0.101728	0.0146401	0.0840736	0.0693208	216140000	192480000	186260000	149130000	173390000	182170000	192590000	197940000	193560000	200520000	213700000	180590000	200970000	200730000	225970000	O75592;H7C3U4;A0A0C4DGY7;A0A087WY34	O75592	MYCBP2
0.0750845	0.105992	0.035346	0.282974	0.125254	97860000	99811000	112160000	94323000	87631000	107730000	119060000	111160000	116950000	75573000	136270000	117110000	127310000	107360000	138020000	O75643;B4E0P5	O75643	SNRNP200
0.0955788	0.100822	0.0322714	0.0559353	0.0950199	167070000	141140000	143310000	163080000	139650000	135870000	142810000	143890000	151460000	185620000	181700000	166750000	176360000	146560000	169430000	O75663	O75663	TIPRL
0.084462	0.0821579	0.159092	0.809702	0.197533	0	7451500	6611600	4838700	5694300	5184200	5901400	5430000	7330500	5672900	6732100	22489000	0	6906500	9149100	O75683	O75683	SURF6
NA	0.0231157	0.175046	0.181356	NA	18230000	0	0	0	13721000	14177000	12279000	16445000	12316000	11492000	0	14873000	0	7440600	0	O75691	O75691	UTP20
0.073652	0.06996	0.0769964	0.0381032	0.0537101	612890000	614540000	695470000	638500000	556170000	613080000	719390000	620660000	647720000	650410000	689720000	642790000	694960000	624200000	665150000	O75694;E9PF10	O75694;E9PF10	NUP155
0.152618	0.177406	0.167283	0.0481307	0.0420368	38344000	28889000	37960000	44857000	41206000	31421000	33173000	33304000	43898000	42282000	39675000	38507000	36419000	39595000	38386000	O75746;F8W9J0;H0YFB2;B4DGK6	O75746	SLC25A12
0.216111	0.113313	0.165526	0.143328	0.0996685	61640000	43089000	43262000	33345000	41044000	40691000	46421000	39908000	55488000	48726000	57043000	42910000	60788000	50993000	51809000	O75794;X6RA30;H7BZW7;X6RF82;X6RKY7	O75794;X6RA30	CDC123
0.160665	0.0827317	0.0368163	0.178712	0.145271	88444000	65316000	86694000	64307000	64428000	55565000	67438000	66037000	62747000	78737000	74808000	55476000	59964000	75161000	58105000	O75815	O75815	BCAR3
0.0592188	0.135285	0.102829	0.0334908	0.0844334	141210000	153040000	158740000	166980000	131520000	134990000	157830000	154030000	129910000	141880000	135230000	144320000	156980000	172080000	145450000	O75821;K7EL20;K7ER90;K7ENA8;K7EP16;K7EL60;K7ENH0	O75821;K7EL20;K7ER90;K7ENA8;K7EP16	EIF3G
0.112688	0.149801	0.128742	0.0691951	0.0539829	0	60710000	51749000	58426000	46661000	44562000	62578000	51159000	49800000	52454000	53576000	46980000	45700000	47168000	50725000	O75822;H0YGJ7;H0YLP3	O75822	EIF3J
0.0620785	0.166578	0.0316492	0.165933	0.0735529	0	22184000	24221000	14761000	14819000	19511000	18536000	17499000	17624000	18650000	22330000	16052000	27632000	26680000	23937000	O75828;E9PQ63;A8MTM1;P16152	O75828;E9PQ63;A8MTM1;P16152	CBR3;CBR1
0.154502	0.161907	0.078424	0.117513	0.109227	38804000	31253000	29076000	30234000	36291000	41939000	34482000	40315000	37044000	25118000	31361000	26637000	37247000	30040000	35360000	O75874;C9J4N6;C9JJE5;C9JLU6	O75874;C9J4N6	IDH1
NA	0.131038	0.170547	0.273715	0.0549362	0	0	47823000	34151000	41126000	0	47648000	66285000	63708000	99858000	56799000	89282000	38560000	34564000	36299000	O75886	O75886	STAM2
0.24055	0.151729	0.162112	0.195497	0.0113699	61623000	79026000	48764000	62278000	53583000	72625000	51776000	62381000	45313000	61305000	46516000	42741000	59921000	58575000	59204000	O75955;A2AB12;A2AB10;A2AB13;A0A0G2JJQ6;A0A140T9R1;A0A140T9C3;A0A140T959;A2AB11;A0A140T9X0;A2AB09;A0A140T9B1;A0A140T957;A0A140T910;A0A140T905;A0A140T974;A2ABJ5;A0A140T9W4	O75955;A2AB12;A2AB10;A2AB13;A0A0G2JJQ6;A0A140T9R1;A0A140T9C3;A0A140T959;A2AB11;A0A140T9X0;A2AB09	FLOT1
0.0728858	0.168511	0.0787395	0.0893087	0.127723	70897000	81728000	78955000	94402000	69164000	94049000	78900000	92352000	85190000	107210000	113570000	95064000	104320000	86250000	82601000	O75962;E7EWP2;E7EPJ7;F5H228;H7C1X7;A0A087X139	O75962;E7EWP2;E7EPJ7;F5H228	TRIO
0.140408	0.0416978	0.166212	0.190008	0.0488834	305460000	325910000	397160000	263960000	243090000	251000000	282840000	318450000	227350000	266010000	358350000	257700000	340660000	351310000	374640000	O76003	O76003	GLRX3
0.00759411	0.226467	0.0617213	0.147075	0.155097	113190000	114800000	113450000	98636000	109940000	150160000	166700000	147870000	153740000	107440000	142830000	137070000	148210000	108720000	137170000	O76021;J3QSV6;I3L3U9;I3L3C4;I3L234;I3L1A3	O76021;J3QSV6;I3L3U9;I3L3C4	RSL1D1
NA	NA	NA	0.458905	NA	0	0	0	0	5858000	0	0	0	6740300	5638600	9492200	3815600	0	0	5759100	O76024	O76024	WFS1
NA	NA	0.247506	NA	NA	0	0	0	0	0	0	7558200	0	10765000	0	0	0	8071100	0	0	O76070	O76070	SNCG
0.0533408	0.116985	NA	0.173858	0.0981171	23152000	21469000	0	21119000	18499000	23411000	0	0	20563000	32696000	24466000	24527000	0	22414000	25756000	O76071	O76071	CIAO1
0.164342	0.0310659	0.0227757	0.141944	0.119133	68065000	50538000	53325000	57079000	54714000	58154000	62929000	61691000	60130000	58403000	75475000	60918000	74281000	58435000	67067000	O94776;E9PCS8;H0Y4T7;E7EQY4;D6W5A2;E7EV10;E7ESY4;Q9BTC8;Q13330	O94776	MTA2
0.190983	0.171295	0.134423	0.184912	0.297355	53144000	36271000	43534000	47798000	43895000	33895000	50819000	56048000	42742000	51177000	63447000	44111000	65665000	59405000	35506000	O94822;H7BYG8;S4R3T2	O94822;H7BYG8	LTN1
0.144408	0.060604	0.0331076	0.125816	0.127162	29011000	29608000	37289000	28621000	27586000	31021000	30596000	29143000	31065000	0	35901000	30035000	35468000	27576000	33361000	O94887;C9JWM9;C9JVQ5;H7C3E4	O94887	FARP2
0.0836885	0.0944136	0.202906	0.0779145	0.0656093	28337000	33131000	29318000	29552000	32225000	26660000	26756000	31391000	39826000	34474000	40279000	37134000	31808000	36272000	33988000	O94906	O94906	PRPF6
0.0671788	0.279341	0.202219	0.223578	0.0659091	34513000	35131000	30957000	31736000	29129000	47814000	33709000	25823000	39027000	37704000	54376000	37576000	40258000	42995000	37682000	O94915;H0Y9X0;F2Z2S2;D6RJI4	O94915;H0Y9X0	FRYL
0.156712	0.153526	0.186411	0.127556	0.058849	37441000	37674000	28211000	27904000	21758000	29388000	31731000	27051000	21732000	28238000	35090000	35933000	33818000	30684000	34222000	O94927;U3KQG4;K7EQ61	O94927	HAUS5
0.11395	0.059188	0.0115216	0.0242145	0.128204	350750000	282610000	341860000	281790000	266540000	299970000	314570000	307780000	309220000	321620000	335840000	322720000	394150000	336160000	307070000	O94964;H0YDM2;X6R3R3	O94964;H0YDM2;X6R3R3	SOGA1
0.117045	0.0762811	0.0572209	0.127692	0.0642362	169410000	163520000	202270000	184870000	159330000	167730000	167630000	182550000	164060000	202370000	229520000	177650000	187420000	208470000	186370000	O94966	O94966	USP19
0.0591196	0.242614	0.2276	0.122062	0.197085	33131000	32063000	29500000	34900000	0	24679000	50918000	58979000	36958000	36850000	0	43812000	0	41312000	54691000	O94973;A0A0G2JS82;A0A0G2JQM1;E9PR62;M0R2D9;A0A0G2JRF9;A0A0G2JQA4	O94973;A0A0G2JS82;A0A0G2JQM1	AP2A2
0.488939	NA	NA	NA	NA	15774000	7669000	0	10626000	0	0	0	0	0	0	0	0	0	16456000	0	O94986	O94986	CEP152
0.137709	0.272643	NA	NA	NA	0	22970000	27926000	27817000	18825000	0	0	0	0	24404000	0	0	0	0	0	O94992	O94992	HEXIM1
NA	NA	0.413063	NA	0.696514	0	0	0	0	7064600	0	8344500	6715800	14417000	9443900	0	0	11383000	0	3870500	O95084	O95084	PRSS23
0.100716	0.0363014	NA	0.107023	0.174083	39078000	0	33882000	36442000	38783000	38881000	0	35753000	0	38590000	31517000	33247000	25432000	32572000	0	O95140;Q5JXC5	O95140	MFN2
0.132838	0.134669	0.351802	NA	0.124751	18425000	23770000	19959000	21546000	24249000	18482000	22485000	19380000	36652000	22403000	0	0	22453000	17634000	19155000	O95155;K7ERA7;B1AQ61;K7EP75	O95155	UBE4B
0.0793385	0.116104	0.070877	0.0629058	0.0221219	161510000	161250000	184620000	155960000	132280000	166690000	192440000	168290000	173940000	199640000	176040000	189890000	195380000	199090000	190490000	O95163;F5H2T0;H0YDF3	O95163;F5H2T0	IKBKAP
0.18446	NA	0.116125	0.138146	0.0423711	0	31820000	24477000	27417000	0	0	23957000	30111000	28541000	0	24640000	29975000	26255000	26938000	24783000	O95235;D6R9E4;D6RBN1	O95235	KIF20A
0.121359	NA	0.229322	0.103319	0.101306	16956000	18074000	14204000	15779000	0	0	17489000	14484000	22748000	15353000	17502000	14317000	0	17269000	19934000	O95239;Q2VIQ3	O95239;Q2VIQ3	KIF4A;KIF4B
0.0894671	0.109279	0.00540973	0.0608625	0.137941	287120000	254050000	303500000	241550000	299460000	262920000	271440000	269920000	268520000	249080000	278090000	276480000	258320000	205090000	267210000	O95340	O95340	PAPSS2
0.0937816	0.0406829	0.036047	0.0631088	0.0549586	548460000	580590000	481860000	548860000	542140000	584420000	584920000	598100000	557140000	550200000	581680000	623810000	602950000	622620000	558790000	O95347;A0A0C4DGE5;Q5T821	O95347	SMC2
0.065366	0.137508	0.209912	0.247565	0.141818	57669000	64350000	57486000	50843000	46641000	60767000	76712000	57739000	88707000	64916000	59714000	93109000	45376000	47741000	58830000	O95352;C9JFF4;C9JE55;C9J415;H7C2R3;H7BZ92;H7C2J8;C9JGL2;F8WDY9;H7C369;C9JNU2;C9JKA3;H7C059	O95352	ATG7
0.0559011	0.0669403	0.0899439	0.0994007	0.0182063	1061600000	1183300000	1099200000	1054700000	949030000	1078100000	988480000	1182400000	1115900000	1039000000	1216300000	1019300000	1107100000	1145800000	1138600000	O95373;E9PLB2;E9PLJ0	O95373	IPO7
0.066239	0.102964	0.113275	0.0757193	0.0807698	82128000	74475000	72567000	70312000	57845000	68573000	68378000	70290000	83788000	64884000	71441000	75476000	79371000	84664000	72010000	O95425;A0A0J9YWY6	O95425	SVIL
0.25744	0.0565502	0.045942	0.0352256	0.127878	591950000	850290000	531390000	650570000	582050000	607020000	578620000	634280000	610360000	612370000	657010000	637850000	786480000	665950000	614860000	O95433;G3V3W9;G3V438;H0YJG7;H0YJ63;H0YJU2	O95433	AHSA1
0.0402322	0.127763	0.22817	0.126355	0.309724	0	42450000	44936000	56970000	46381000	45621000	37300000	55945000	58380000	40271000	50589000	50591000	76128000	39676000	63241000	O95456;F8WBH7	O95456	PSMG1
0.226582	0.0551252	0.0218447	0.0812027	0.0539626	51241000	0	37089000	49142000	46334000	51743000	48067000	46028000	47296000	54379000	48157000	46798000	50415000	45428000	49257000	O95478;A0A0A0MQZ6;H0YAI9	O95478;A0A0A0MQZ6	NSA2
0.0580822	0.0374554	0.124849	0.192177	0.149254	70589000	64101000	63778000	48085000	45242000	44966000	55089000	51394000	42956000	46041000	67445000	54645000	63560000	51341000	69279000	O95486	O95486	SEC24A
0.146545	0.112727	0.110864	0.142654	0.0792076	115340000	151260000	122520000	108280000	100870000	125380000	137020000	144860000	116370000	136400000	164420000	125080000	119890000	140290000	133570000	O95487	O95487	SEC24B
0.10675	0.0580139	0.114326	0.164734	0.15102	76881000	92753000	93413000	84853000	81187000	75576000	88744000	93298000	74550000	69575000	88779000	96857000	93980000	76895000	70474000	O95573;F5GWH2;F5H062	O95573	ACSL3
0.192551	0.142412	0.101236	0.109127	0.100203	64986000	61390000	44454000	57271000	66325000	76237000	118190000	96523000	110330000	98481000	122240000	115360000	136260000	115560000	139760000	O95613	O95613	PCNT
0.381982	0.259499	0.0974138	0.195657	0.109629	41967000	44066000	79471000	35048000	57108000	40564000	36137000	43943000	40129000	35395000	45276000	52741000	59205000	54554000	47501000	O95671	O95671	ASMTL
0.271709	0.18916	0.264578	0.155651	0.0459355	15108000	14012000	22621000	13733000	16893000	20134000	14943000	0	21821000	21456000	16074000	17196000	19853000	0	21186000	O95672;H7C3M0	O95672;H7C3M0	ECEL1
0.082028	0.0496934	0.0470808	0.00789005	0.116153	154940000	146950000	172310000	131220000	136840000	144830000	166460000	158720000	174400000	175360000	175800000	177960000	180060000	143130000	170030000	O95714;A0A0J9YVP0;A0A0J9YXQ8;Q9BVR0;H3BUQ1	O95714	HERC2
0.135833	0.127363	0.264459	0.205763	0.181286	37658000	49524000	44879000	36423000	46352000	38912000	62106000	36075000	49489000	41782000	54067000	63596000	57058000	39472000	49347000	O95747;C9JIG9	O95747;C9JIG9	OXSR1
0.0575591	0.0466721	0.0846297	0.0153447	0.174448	87956000	79504000	79983000	78573000	71662000	74242000	83757000	70946000	80313000	76819000	78985000	78797000	107990000	76251000	89713000	O95757;E9PDE8;D6RJ96	O95757;E9PDE8;D6RJ96	HSPA4L
NA	0.00531366	NA	NA	NA	0	19677000	0	19101000	0	18958000	0	0	0	0	0	0	0	0	0	O95758;X6R242	O95758	PTBP3
0.0512617	0.0349271	0.0112216	0.0796541	0.0682766	300900000	327040000	298500000	344940000	322430000	339350000	349130000	341630000	347120000	307130000	356200000	350890000	342830000	385070000	342890000	O95782	O95782	AP2A1
0.0871179	0.064251	0.0289903	0.203519	0.0791313	907090000	761640000	845630000	770210000	706350000	802210000	958870000	1012200000	968570000	900660000	895390000	1256700000	1039900000	1009800000	1169600000	O95816	O95816	BAG2
0.0580653	0.182394	0.135217	0.126577	0.102334	604220000	678010000	634420000	759150000	547190000	577850000	671460000	587130000	769800000	750720000	583810000	653020000	767650000	645320000	781200000	O95817;C9JFK9	O95817;C9JFK9	BAG3
0.0936565	NA	NA	0.0931784	0.070925	11562000	0	13202000	0	0	11318000	17563000	0	0	13100000	0	14948000	0	13862000	12538000	O95831;E9PMA0	O95831	AIFM1
0.183914	0.000842797	NA	0.0544536	0.10529	20012000	15406000	0	15093000	0	15111000	0	0	16634000	15070000	0	16277000	15782000	18321000	0	O95861;A6NF51;F8VZG4;F8W1J0;F8VRY7;F8VVW8	O95861;A6NF51;F8VZG4;F8W1J0	BPNT1
0.224763	0.0766008	0.267625	0.0662439	0.323168	18085000	23812000	28642000	26776000	31133000	28383000	33051000	30499000	49029000	36982000	35582000	40430000	23685000	0	37716000	O95881;V9GY50;V9GYV4	O95881	TXNDC12
0.117667	0.0710558	0.113023	0.0387789	0.118903	101650000	101260000	82096000	109240000	97414000	96287000	113130000	102230000	128000000	96502000	98049000	103820000	104690000	84348000	104270000	O96008;K7EJ57;K7EKG4	O96008;K7EJ57	TOMM40
0.110369	0.0742676	0.1818	0.0601407	0.0880377	38195000	33107000	41315000	31351000	36341000	33471000	40135000	36502000	27816000	33930000	37255000	33381000	38155000	32649000	38226000	O96019;C9JQT2;H7C5S0	O96019	ACTL6A
0.0266514	0.163215	0.111746	0.169143	0.11176	833920000	840580000	876070000	810270000	661910000	921480000	778170000	622470000	692700000	807680000	998720000	720160000	987240000	789100000	914760000	P00338;F5GYU2;F5GXY2;F5GXH2;F5H5J4;F5H6W8;F5GZQ4;F5H8H6;F5GXC7;F5GWW2;F5GXU1;F5H5G7;F5H155;A0A087WUM2;G3XAP5;F5H245;Q6ZMR3;P07864	P00338	LDHA
0.0598152	0.194861	0.0966215	0.0929655	0.0506997	71122000	65851000	63291000	66295000	58777000	85289000	81275000	75646000	66962000	62243000	67836000	74919000	83568000	75744000	81611000	P00374;B4DM58;C9JJ68;Q86XF0	P00374;B4DM58;C9JJ68;Q86XF0	DHFR;DHFRL1
0.0855242	0.106219	0.208697	0.0435545	NA	18448000	20977000	17918000	19218000	19678000	16099000	28516000	0	21182000	18375000	0	17277000	0	0	19955000	P00387;B1AHF3	P00387;B1AHF3	CYB5R3
0.144977	0.133332	0.113439	0.146678	0.147809	80151000	71991000	95563000	83753000	65517000	83022000	98448000	79818000	83362000	98324000	89028000	73138000	84726000	71123000	95889000	P00390;H0YC68;E5RI06	P00390	GSR
0.12935	0.0909599	0.109598	0.147303	0.141604	103370000	98466000	124950000	90260000	103010000	86910000	151110000	130570000	162610000	144430000	128040000	107230000	125520000	96053000	122650000	P00492	P00492	HPRT1
0.0190381	0.0788115	0.0884286	0.146834	0.0855483	399850000	413440000	413220000	1787100000	2033000000	2073000000	1439100000	1490100000	1696600000	1808700000	1706800000	2237400000	1327100000	1169000000	1382000000	P00533;E9PFD7;Q504U8;C9JYS6;H3BLT0	P00533;E9PFD7;Q504U8	EGFR
0.0769948	0.0367169	0.0382502	0.112042	0.0857546	2103700000	2191700000	1883800000	2149000000	2186600000	2036700000	2044700000	2184800000	2047700000	1970200000	2336900000	1907100000	2000200000	1761200000	2082900000	P00558;P07205	P00558	PGK1
0.0792787	0.130024	0.0534887	0.233066	0.123497	43387000	37421000	38619000	34451000	44012000	36736000	42577000	41885000	46222000	57660000	48320000	35723000	54087000	42476000	46547000	Q5T9B7;P00568;H0Y4J6;H0YID2	Q5T9B7;P00568;H0Y4J6	AK1
0.127321	0.113109	0.114097	0.0690998	0.0982217	1753500000	1642900000	1361800000	1610300000	1832100000	1464700000	1495600000	1841500000	1830200000	1465600000	1664100000	1647100000	1533500000	1590300000	1839000000	P00966;Q5T6L6;Q5T6L5	P00966;Q5T6L6	ASS1
0.123952	NA	0.291219	NA	0.105829	0	7545200	8994900	0	9344900	0	9953600	15116000	0	0	0	14467000	10659000	8616700	9812900	P02462	P02462	COL4A1
0.0647911	0.044193	0.0219108	0.0604698	0.0790113	2268200000	2509800000	2231000000	2589200000	2542700000	2378600000	2465200000	2463200000	2558900000	2693200000	2444000000	2739000000	2344900000	2168900000	2540300000	P02545;H0YAB0;A0A0C4DGC5	P02545	LMNA
0.00998166	0.0664022	0.256209	0.105377	0.157041	38647000	38338000	37887000	41328000	39793000	45218000	41098000	67247000	48877000	45970000	50957000	41251000	61648000	44861000	55043000	P02786;G3V0E5;F8WBE5	P02786;G3V0E5	TFRC
0.1878	0.0577055	0.36689	0.23397	0.158905	63225000	52063000	43409000	62361000	65531000	69938000	62379000	86409000	129560000	111080000	77983000	125990000	74716000	89801000	103040000	P04003;F2Z2V7;A6PVY5;CON__Q28065	P04003	C4BPA
0.295135	0.479379	NA	0.0342251	0.167365	0	27968000	42720000	34431000	16998000	0	25401000	0	0	32630000	31094000	33241000	33469000	30874000	23942000	P04040	P04040	CAT
0.119442	0.04713	0.0160486	0.0538874	0.062448	1044600000	1284700000	1304500000	997000000	987860000	913950000	1029400000	1051900000	1062300000	1074800000	1084700000	1183400000	1194300000	1089300000	1230000000	P04075;H3BQN4;J3KPS3;H3BPS8;H3BUH7;H3BR04;H3BMQ8;H3BU78;H3BR68	P04075;H3BQN4;J3KPS3;H3BPS8;H3BUH7;H3BR04	ALDOA
0.0214282	0.233874	0.213787	0.0892856	0.171001	103250000	100200000	104470000	67107000	91644000	108550000	152090000	98356000	135290000	96433000	111710000	95689000	117490000	83347000	99004000	P04080	P04080	CSTB
0.0405284	0.157947	0.027779	0.028326	0.0148404	355440000	330700000	332620000	299040000	223900000	298590000	296520000	283670000	281890000	289310000	296060000	279800000	305960000	300480000	309470000	P04083;Q5T3N1;Q5T3N0	P04083;Q5T3N1	ANXA1
0.0946107	0.187463	0.10414	0.0785111	0.0807599	110890000	93055000	109340000	93761000	74931000	109680000	101170000	85085000	103600000	100840000	107420000	91781000	108610000	113500000	96801000	P04150;D6RDA9;Q3MSN4;B0ZBF8;B0ZBF6;P08235	P04150	NR3C1
0.0783296	0.135159	0.152323	0.0901522	0.103573	157170000	139390000	136200000	160930000	141510000	122630000	162000000	132870000	120960000	150430000	148430000	173980000	163360000	154760000	188420000	P04183;K7ERV3;K7ES52;K7ERJ1;K7ENW5	P04183;K7ERV3;K7ES52;K7ERJ1	TK1
1.32664	0.617404	NA	0.536153	NA	16968000	262860000	31910000	28123000	71705000	0	0	0	0	24429000	0	10998000	0	0	58888000	P04259	P04259	KRT6B
0.0386475	0.289428	NA	0.220554	NA	74805000	74866000	79959000	102600000	67739000	0	67721000	0	0	0	92025000	67194000	91852000	0	0	P04350;M0R278;M0R1I1	P04350	TUBB4A
0.128008	0.0810918	0.210503	0.0240577	0.206225	5684600000	7328900000	6869400000	5407700000	5525800000	4740100000	4855700000	6883900000	4874000000	5680400000	5905200000	5653400000	4881700000	7360000000	6880600000	P04406;E7EUT5;O14556	P04406;E7EUT5	GAPDH
0.0855528	0.0670835	0.0506932	0.134232	0.0595516	3465300000	3468600000	2977400000	3439300000	3365800000	3027100000	3145900000	3182300000	3448500000	2395200000	2203800000	2852700000	3041900000	2728300000	3017500000	P04792;F8WE04;C9J3N8	P04792;F8WE04	HSPB1
0.132617	0.0648643	0.108097	0.0434997	0.164415	92298000	99267000	76190000	72076000	80984000	80665000	70902000	87067000	75047000	78022000	84945000	82968000	70180000	65323000	88605000	P04818	P04818	TYMS
0.124068	0.032862	0.129568	0.0494934	0.0223968	833570000	744640000	649360000	698590000	735130000	691860000	670210000	622060000	796740000	705680000	763790000	774470000	754970000	721950000	740570000	P04843;B7Z4L4;F8WF32	P04843;B7Z4L4	RPN1
0.120511	0.0207025	0.0702516	0.0494654	0.132339	372240000	293560000	352250000	350760000	364840000	353960000	344440000	384200000	338120000	358770000	396020000	380700000	390520000	335870000	438580000	P04844;Q5JYR4;Q5JYR7;H0Y5M1;Q5JYR3;F2Z3K5	P04844	RPN2
0.121474	0.0972748	0.0693888	0.427446	0.169719	46461000	38137000	37657000	29073000	34771000	34389000	35755000	34453000	31201000	19673000	48721000	33573000	41743000	40541000	30172000	P04899	P04899	GNAI2
NA	0.0483313	0.05618	NA	0.0313568	0	0	13622000	18565000	0	17338000	17008000	17272000	18848000	0	15340000	0	0	12816000	12260000	P04920;H7C1Z2;E9PCP1;F8WD49;P48751	P04920	SLC4A2
0.0753589	0.025192	0.0812527	0.068153	0.0240277	291010000	328370000	335770000	326730000	322950000	338840000	361810000	308040000	344780000	334140000	358730000	313070000	347750000	336390000	352560000	P05023;M0R116;A0A0A0MT26;P13637;Q5TC01;Q5TC02;Q5TC05	P05023	ATP1A1
0.0353042	0.157275	0.057639	NA	0.0106013	0	31861000	30309000	27912000	0	34897000	30995000	31645000	28345000	0	0	0	0	29790000	30240000	P05026;V9GYR2	P05026;V9GYR2	ATP1B1
0.118841	0.134764	0.250545	0.284629	0.314942	613800000	729060000	584670000	914850000	972740000	745180000	552250000	923410000	822820000	599860000	463680000	817500000	460170000	876270000	825170000	P05141;Q9H0C2	P05141	SLC25A5
0.039017	0.133309	0.0681247	0.0327759	0.0594824	4825700000	5190700000	4894600000	6015900000	4863900000	4765600000	5212800000	5409800000	5940000000	5238800000	5414400000	5593800000	5518500000	4915400000	5363700000	P05165;A0A1B0GU58;A0A1B0GWI4;A0A1B0GUX9;A0A1B0GWA1;A0A1B0GTR1;Q5JTW6;H0Y5U0;H0Y4B9;H0Y798;Q5JVH2	P05165;A0A1B0GU58;A0A1B0GWI4;A0A1B0GUX9;A0A1B0GWA1	PCCA
NA	0.00616605	NA	NA	NA	0	21240000	0	19296000	19465000	0	0	0	0	0	0	0	0	0	0	P10696;P05187;P09923	P10696;P05187	ALPPL2;ALPP
0.0893224	0.145203	0.105716	0.0393627	0.0760952	84192000	79478000	94508000	70528000	68781000	88710000	92083000	78138000	76151000	87040000	89127000	82490000	83246000	72323000	74254000	P05198;H0YJS4;G3V4T5	P05198;H0YJS4;G3V4T5	EIF2S1
0.190358	0.186823	0.152062	0.061982	0.074931	83285000	110400000	122450000	101010000	88523000	127170000	178170000	131490000	164910000	109170000	106220000	119400000	161260000	180890000	157710000	P05387;H0YDD8	P05387;H0YDD8	RPLP2
0.0582512	0.0965171	0.409637	0.0925803	0.110656	26567000	24465000	0	37451000	30931000	33566000	24808000	47154000	60667000	0	40878000	46605000	41774000	33456000	37532000	P05556;H7C4N8	P05556	ITGB1
0.0485723	0.117952	0.380522	0.177004	0.462051	42866000000	38894000000	40906000000	40845000000	50744000000	42625000000	24332000000	40219000000	19846000000	32917000000	23211000000	26904000000	20024000000	42044000000	20182000000	P05783;F8VZY9;CON__H-INV:HIT000015463;CON__O76013;O76013	P05783;F8VZY9	KRT18
0.0847878	0.0196683	0.0779216	0.0389473	0.0304708	489120000	550650000	468760000	527300000	520650000	507280000	493880000	547130000	470530000	493720000	490140000	459620000	482250000	476170000	504400000	P06493;A0A024QZP7;A0A087WZZ9;E5RIU6;K7ELV5	P06493;A0A024QZP7;A0A087WZZ9;E5RIU6	CDK1;CDC2
0.146764	0.0961089	0.134357	0.146838	0.119267	226580000	263780000	196690000	229840000	235910000	273560000	220580000	279810000	282740000	193030000	189790000	244520000	215950000	204910000	256050000	P06576;H0YH81;F8W079;F8W0P7;H0YI37	P06576;H0YH81;F8W079	ATP5B
NA	NA	0.109897	NA	NA	0	0	0	0	0	0	187820000	219470000	0	0	0	0	0	0	0	R4GN98;P06703	R4GN98;P06703	S100A6
0.104043	0.0737935	0.179155	0.130664	0.0880477	278900000	228830000	271490000	213760000	213380000	242080000	251250000	184630000	188840000	246780000	206910000	192440000	226000000	194800000	229440000	P06733;K7EM90;F5H1C3;E5RI09;E5RG95;K7EPM1;K7EKN2;E5RGZ4;F5H0C8;P13929;P09104	P06733	ENO1
0.119029	0.0373002	0.205795	0.179791	0.0606288	396510000	498080000	425190000	438070000	471350000	449620000	524450000	344870000	440540000	371890000	500710000	529820000	566610000	508370000	514040000	P06748;E5RI98;E5RGW4	P06748	NPM1
0.0367234	0.154433	0.0821991	0.196917	0.125963	583630000	567360000	542470000	532440000	448130000	612080000	574720000	595020000	507250000	482180000	699820000	538640000	642590000	557630000	718690000	P07195;A8MW50;C9J7H8;F5H793	P07195;A8MW50	LDHB
0.104799	0.100694	0.114919	0.0598096	0.16841	467710000	509100000	575200000	523380000	490130000	595770000	653360000	700850000	815030000	787620000	801190000	878800000	727830000	586540000	825460000	P07237;H7BZ94;H0Y3Z3;I3L398;I3L312;I3NI03;I3L4M2;I3L0S0;I3L3U6;I3L514;I3L3P5;I3L1Y5	P07237;H7BZ94;H0Y3Z3	P4HB
0.0649919	0.0997627	0.0214148	0.0203038	0.047207	2456600000	2727100000	2777200000	2874100000	2622500000	2352200000	2861800000	2949200000	2830100000	2763400000	2839300000	2875900000	2610000000	2821400000	2847600000	P07355;H0YN42;H0YMD0;H0YMU9;A6NMY6;H0YM50;H0YKS4;H0YNP5;H0YN28;H0YL33;H0YMM1;H0YKZ7;H0YLV6;H0YMT9;H0YKX9;H0YMW4;H0YNA0;H0YKL9;H0YN52;H0YKV8;H0YMD9;H0YNB8;H0YKN4;H0YLE2	P07355;H0YN42;H0YMD0;H0YMU9;A6NMY6;H0YM50;H0YKS4	ANXA2;ANXA2P2
0.0325937	0.05867	0.17913	0.127545	0.0930544	79726000	76314000	74835000	87652000	80908000	78296000	107850000	78883000	111270000	86830000	106120000	84689000	110370000	102800000	91582000	P07384;E9PRM1;E9PIA9;E9PLX0;E9PJJ3;E9PLC9;E9PMC6;E9PJA6;E9PSA6;E9PQB3;E9PL37	P07384	CAPN1
0.123213	0.162555	0.114036	0.0774117	0.137436	1259200000	1599100000	1368000000	1958700000	2265400000	1631000000	1528900000	1889400000	1862100000	1205400000	1371000000	1392600000	1378900000	1555000000	1811200000	Q5JP53;P07437;Q5ST81;A6NNZ2;CON__ENSEMBL:ENSBTAP00000025008;Q9H4B7	Q5JP53;P07437;Q5ST81	TUBB
0.170714	0.0809056	0.0426351	0.270791	0.0971605	307130000	315780000	227930000	278450000	248220000	238970000	236370000	218690000	221010000	202590000	309550000	195560000	283210000	245790000	236340000	P07737;K7EJ44;CON__P02584;I3L3D5	P07737;K7EJ44	PFN1
0.0376641	0.0390136	0.0150909	0.00460965	0.0258851	4805000000	4669200000	4457900000	4658300000	4338400000	4630500000	5628400000	5480600000	5624300000	5603100000	5618300000	5568000000	6122500000	5839100000	6092900000	P07814;V9GYZ6;V9GZ76	P07814;V9GYZ6	EPRS
0.275653	0.182821	0.135817	0.0448767	NA	27216000	18337000	0	0	19122000	14744000	24423000	20143000	0	26791000	0	25143000	0	0	22487000	P07858;R4GMQ5;E9PR54;E9PJ67;E9PCB3;E9PKQ7;E9PNL5;E9PHZ5;E9PLY3;E9PSG5;E9PQM1	P07858	CTSB
0.106384	0.115107	0.0525967	0.127788	0.0681238	971550000	995860000	1175600000	995070000	827700000	1034000000	976900000	998940000	902620000	1017600000	1235800000	980980000	1134700000	1077600000	990300000	P07900;G3V2J8;Q58FG0;Q14568	P07900	HSP90AA1
0.102097	0.0315527	0.141513	0.102585	0.171399	428470000	366610000	355910000	370240000	388750000	393040000	439820000	331950000	410430000	368170000	446140000	385090000	453870000	327790000	443530000	P07954	P07954	FH
0.0543118	0.0422073	0.0596918	0.109726	0.0990113	74643000	79643000	71540000	86451000	80703000	80179000	73023000	67068000	65202000	71768000	81963000	66096000	85421000	71945000	86285000	P08133;E5RJF5;E5RK63;E5RI05	P08133	ANXA6
0.0583154	0.0847758	0.0780397	0.108466	0.102164	181890000	201500000	183020000	193440000	190550000	165230000	195460000	225550000	200280000	184350000	227480000	197970000	198200000	178650000	219240000	P08237;F8VP00;F8VX13;F8VNX2;F8VZQ1;F8W1J8;F8VSF7;F8VW30;F8VSL1;F8VUB8;F8VYK8;F8VTQ3;F8VZI0;F8VVE3	P08237	PFKM
0.0447735	0.0286338	0.0877988	0.0410251	0.0718173	4330100000	4734900000	4568700000	4417900000	4283300000	4535800000	4469600000	4365600000	5119200000	4422500000	4774500000	4488300000	4989400000	4360000000	4494700000	P08238;Q58FF7;Q58FG1	P08238	HSP90AB1
0.184386	0.115709	0.0102854	0.10476	0.112355	0	33366000	43371000	40452000	32500000	39473000	46428000	45974000	46929000	44607000	42119000	51437000	48922000	39213000	42846000	P08240	P08240	SRPR
0.12959	0.084306	0.0479622	0.0475589	0.0604847	109930000	109220000	86700000	101460000	85801000	96162000	99210000	109210000	104410000	95265000	103440000	95464000	105550000	93503000	99909000	P08243;F8WEJ5;C9J057;C9JM09;C9JT45;C9JLN6	P08243;F8WEJ5	ASNS
0.0551492	0.0492467	0.0773827	0.0959901	0.123737	158080000	143170000	157450000	170430000	170370000	185360000	172200000	188980000	201080000	148470000	157530000	178690000	204240000	165560000	166330000	P08559;Q5JPU0;Q5JPT9;Q5JPU1;Q5JPU3;Q5JPU2	P08559	PDHA1
0.0704312	0.0555214	0.121737	0.118019	0.103735	143630000	126120000	129120000	128530000	140590000	142630000	247020000	212250000	194890000	197990000	163750000	205680000	202760000	232490000	249550000	P08621;M0QYR1;M0QX04	P08621	SNRNP70
0.0614708	0.1125	0.503024	0.245373	0.665382	49444000000	53506000000	47460000000	61303000000	68772000000	54912000000	20135000000	34444000000	12324000000	30480000000	18594000000	23782000000	12899000000	36731000000	12686000000	P08670;B0YJC4;B0YJC5;A0A1B0GUA0;Q5JVS8;A0A1B0GTT5;H7C5W5;P41219;Q16352;K7EKH6	P08670;B0YJC4	VIM
0.117851	0.0136814	0.0164035	0.171914	0.158491	238490000	216730000	273470000	239340000	242730000	245980000	239290000	232190000	238460000	208750000	288120000	227390000	295940000	271050000	215240000	P08754	P08754	GNAI3
0.250246	0.22596	NA	0.14031	0.247101	26808000	0	18747000	12148000	19319000	16471000	16627000	0	0	18744000	22873000	0	20065000	18161000	12122000	P08758;D6RBE9;D6RBL5;E9PHT9	P08758;D6RBE9;D6RBL5	ANXA5
0.187484	0.0346103	0.195742	0.0777528	0.11224	127630000	185950000	170910000	171350000	177260000	165400000	173980000	129460000	192380000	184980000	165980000	159530000	202870000	163070000	176180000	P09382	P09382	LGALS1
0.273644	0.100822	0.244629	0.396628	0.385867	446290000	670770000	414470000	616460000	609490000	511990000	466520000	769440000	621650000	622070000	374410000	867200000	373320000	677220000	859690000	P09496;F8WF69;C9J8P9	P09496;F8WF69	CLTA
0.215197	0.0128333	0.200962	0.245018	0.188461	206870000	269020000	177220000	260990000	266890000	261100000	268250000	404300000	352350000	275310000	182280000	299320000	238700000	282600000	347160000	P09497;D6RJD1;H0Y9Q6	P09497	CLTB
0.063049	0.0204565	0.0293472	0.101179	0.197607	0	30249000	33072000	35382000	34373000	0	34684000	36154000	0	27447000	0	31677000	0	28527000	37794000	P09543;K7EN66;C9K0L8;K7ERZ0;K7ERC4	P09543	CNP
NA	0.101812	0.191258	0.0406542	0.0476706	19154000	0	0	18827000	16564000	20319000	19047000	26964000	20403000	0	22617000	21353000	27045000	24583000	25889000	P09661;H0YLR3;H0YMA0;H0YKK0	P09661;H0YLR3;H0YMA0	SNRPA1
0.00730352	0.0242545	0.0837275	0.0589798	0.0799139	187610000	187860000	185380000	190450000	182940000	191190000	221420000	234070000	198110000	216110000	192230000	202080000	173570000	192260000	203610000	P09874	P09874	PARP1
NA	0.17028	0.104577	0.0399078	0.0723764	0	0	0	26253000	20303000	19350000	24988000	20410000	21829000	22357000	23150000	21374000	20901000	24100000	23162000	P09914;Q5T764	P09914	IFIT1
0.0949297	NA	NA	NA	NA	15996000	18298000	0	17508000	0	0	0	18248000	0	0	0	0	0	0	16201000	P09960	P09960	LTA4H
0.0976063	0.498929	0.548366	0.369327	0.657591	522830000	0	455320000	605850000	784660000	1518900000	1030000000	557220000	340860000	697910000	0	408870000	625080000	425720000	1464700000	Q71UI9;P0C0S5;C9J0D1;C9J386	Q71UI9;P0C0S5;C9J0D1;C9J386	H2AFV;H2AFZ
NA	NA	NA	NA	0.367247	0	0	0	0	0	0	0	0	0	0	0	0	16310000	0	9585400	P0C2W1;C9JLC0	P0C2W1;C9JLC0	FBXO45
0.204048	0.187339	0.22485	0.0890236	0.272093	73614000	105590000	109310000	110910000	78665000	111550000	117170000	114360000	167510000	159590000	151710000	179960000	215000000	123180000	168050000	R4GMZ0;P0CW18	R4GMZ0;P0CW18	PRSS56
0.250362	0.164821	0.129213	0.131902	0.263486	67007000	76233000	106880000	102780000	114550000	82061000	88350000	79114000	102190000	105730000	82058000	102080000	68219000	77499000	111090000	P0DN76;Q01081;A0A1B0GW87;M0QYK5;M0R2N4;Q8WU68	P0DN76;Q01081	U2AF1
0.0686506	0.111896	0.0271853	0.112247	0.0176141	311290000	275520000	310910000	254810000	216770000	270630000	265450000	279600000	276540000	341120000	332270000	275670000	305230000	296490000	295760000	P0DN79;P35520;C9JMA6;H7C2H4;H7C1W6;H7C2W0	P0DN79;P35520	CBS
0.0208034	0.0982756	0.115852	0.0599027	0.109613	161890000	157090000	155590000	213660000	179230000	183070000	192380000	154490000	163920000	204570000	210780000	187530000	183510000	176480000	215930000	P10316;A0A140T955;A0A140T933;A0A140T9I0;A0A140T9X5;A0A140T913;P01892;P30447;P05534	P10316;A0A140T955;A0A140T933;A0A140T9I0;A0A140T9X5;A0A140T913;P01892;P30447;P05534	HLA-A
0.0727268	0.149287	0.254633	NA	0.0901902	21727000	25137000	23637000	31792000	24073000	25744000	17115000	23776000	28937000	0	0	25729000	24036000	24868000	28413000	P10398;Q96II5	P10398;Q96II5	ARAF
0.0105457	0.40482	0.355847	0.159632	0.221622	44656000	0	45327000	62616000	27764000	40385000	66745000	41827000	34368000	46928000	34287000	38939000	64277000	41166000	51347000	P16403;P10412;P16402;Q02539	P16403;P10412;P16402	HIST1H1C;HIST1H1E;HIST1H1D
0.0746865	0.0414459	0.106588	0.0807666	0.0752784	55127000	60378000	64017000	69530000	73844000	68268000	60616000	69601000	75060000	70003000	61481000	71682000	65484000	75707000	73549000	P10586;H0Y6Z7;H0Y7Z9;H0Y4H1;H0Y380	P10586;H0Y6Z7;H0Y7Z9;H0Y4H1	PTPRF
0.263886	0.154253	0.0850194	0.0982413	0.0106648	439190000	430340000	262470000	468940000	362370000	488430000	532280000	451090000	512910000	405170000	479580000	485860000	551440000	554130000	562790000	P10599	P10599	TXN
0.131891	0.171372	0.264503	0.165017	0.0338065	88830000	76712000	100060000	78413000	57321000	78650000	119280000	102840000	68952000	72608000	88462000	64057000	69832000	69863000	65836000	P10620;F5H7F6;F5H6X2;F5H760	P10620;F5H7F6;F5H6X2;F5H760	MGST1
0.052236	0.0720972	0.0627764	0.0968002	0.040615	430060000	477290000	451260000	454060000	419720000	485000000	476780000	482730000	429670000	450460000	400810000	486820000	519360000	478820000	499050000	P10809;E7ESH4;E7EXB4;C9JL25	P10809	HSPD1
0.0733969	0.0479167	0.201478	0.192775	0.355237	56418000	53973000	48791000	57397000	52280000	53919000	51169000	76587000	70915000	44583000	61462000	65264000	89560000	49986000	50995000	P10909;H0YC35;H0YAS8;E7ERK6;E7ETB4;H0YLK8;E5RG36;E5RGB0;E5RH61;E5RJZ5	P10909;H0YC35;H0YAS8	CLU
0.0305824	0.0494422	0.0620779	0.0606658	0.0226335	2185700000	2298900000	2311500000	2477500000	2248800000	2410900000	2432100000	2718900000	2462500000	2678900000	2410500000	2421500000	2418800000	2409500000	2509700000	P11021	P11021	HSPA5
NA	0.269213	0.308352	0.160197	0.270747	0	0	0	11408000	15458000	19778000	24195000	19968000	35847000	31347000	0	39356000	24954000	21786000	36011000	P11047	P11047	LAMC1
0.104409	0.0641454	0.0784751	0.116117	0.081447	6839400000	8434800000	7794600000	9415400000	8553000000	8357500000	7485400000	8761200000	8143600000	9200200000	7318700000	8713900000	7575700000	8712600000	8793500000	P11142;E9PKE3;E9PNE6;E9PN89;E9PLF4;E9PQQ4;E9PQK7;E9PPY6;E9PI65;E9PN25	P11142;E9PKE3;E9PNE6;E9PN89	HSPA8
0.104378	0.0812528	0.475603	0.0819255	0.0916658	51330000	52593000	61894000	42114000	49379000	47449000	74203000	56033000	25388000	53372000	58410000	49626000	49766000	58738000	58460000	P11166;A6NL68;A0A0D9SG74;A0A0D9SFK9	P11166	SLC2A1
NA	NA	0.253289	NA	NA	0	10167000	0	7615100	0	0	0	8550800	12282000	0	0	0	0	0	9197500	P11169;Q8TDB8;F5GYR5	P11169;Q8TDB8	SLC2A3;SLC2A14
0.104179	0.0618014	0.207524	0.188606	0.101911	28243000	0	32735000	25040000	22252000	22971000	28856000	19049000	23234000	21462000	31468000	26671000	25679000	23121000	28363000	P11172;E9PFD2;F2Z3P2;F2Z303;F8WDG4	P11172;E9PFD2	UMPS
0.133392	0.0878002	0.128158	0.0949881	0.0239346	80920000	90655000	105380000	101750000	110320000	92497000	97952000	104260000	80884000	105240000	108280000	90307000	93501000	97120000	97772000	P11177;C9J634;F8WF02	P11177;C9J634;F8WF02	PDHB
0.0937316	0.180653	NA	NA	NA	28918000	0	25323000	20549000	19543000	26988000	0	0	28507000	17294000	0	0	0	0	0	P11216;H0Y4Z6;P11217	P11216	PYGB
NA	0.118998	0.109691	NA	0.0725212	0	16408000	0	16598000	14691000	18652000	18826000	15114000	16854000	0	0	16973000	16428000	14291000	15992000	P11274;H0Y554;A9UF01;I3L1U8;I3L2P5;B7Z683;A0A0G2JQ41;A0A1C7CYZ0;Q12979	P11274	BCR
0.278137	0.209362	0.230997	0.21318	0.32861	58126000	38147000	68062000	65937000	79181000	51714000	71247000	47167000	74209000	85345000	60817000	93558000	50008000	70285000	97563000	P11387;E5RIC7;Q969P6;E5RJ95;E5RFS0	P11387	TOP1
0.0445443	0.158353	0.17151	0.06215	0.280304	31690000	32612000	34565000	37596000	34610000	46658000	50084000	48134000	35933000	39906000	44878000	44077000	35106000	30651000	51450000	P11388;J3KTB7	P11388	TOP2A
0.103983	0.0554891	0.0641867	0.0808677	0.0745013	195530000	158840000	182640000	163710000	160930000	178250000	191400000	203460000	217580000	187480000	159700000	178430000	176830000	189030000	205100000	P11413;E7EUI8;E9PD92;E7EM57	P11413;E7EUI8;E9PD92;E7EM57	G6PD
0.10248	0.077749	0.094456	0.0357659	0.0920888	79891000000	78248000000	65891000000	83462000000	76207000000	71572000000	79734000000	90120000000	96320000000	79102000000	81601000000	84939000000	76054000000	70714000000	84794000000	P11498;E9PRE7;E9PS68	P11498	PC
NA	NA	0.0838762	0.0817271	0.11888	0	8488800	0	0	0	0	0	10478000	9304700	10275000	0	9152300	10225000	10845000	8572600	P11717	P11717	IGF2R
NA	0.110905	0.530074	NA	NA	0	0	0	11258000	13174000	0	0	19866000	9033800	0	0	0	0	0	0	P11908;H7C540	P11908;H7C540	PRPS2
0.025665	0.131143	0.0914425	0.0579819	0.118142	305520000	321600000	313130000	369950000	299920000	294300000	322530000	383290000	336760000	302150000	332210000	299850000	385040000	305710000	332910000	P12004	P12004	PCNA
0.125014	0.157471	0.113448	0.0531506	0.127078	69193000	72735000	87216000	63696000	46304000	56593000	68759000	56536000	57108000	69210000	62230000	66220000	71584000	90050000	74209000	P12081;B4DDD8;B3KWE1;B4E1C5;E7ETE2;P49590;D6RF05;D6RJE6;B4DQ67	P12081;B4DDD8;B3KWE1;B4E1C5;E7ETE2	HARS
0.397373	0.142095	0.36504	0.187553	0.267055	136570000	63465000	84299000	108810000	81928000	100880000	98013000	45748000	92768000	99476000	83274000	121140000	148410000	98977000	93264000	P12235;V9GYG0	P12235;V9GYG0	SLC25A4
0.091105	0.0418142	0.111519	0.0494485	0.112208	6396100000	7243400000	6086200000	7458300000	7248900000	6865400000	6018700000	7522500000	7001600000	6980600000	7107200000	6467400000	6208100000	6844100000	7756500000	P12236	P12236	SLC25A6
0.101306	0.124837	0.0526947	0.0514094	0.116119	591990000	718540000	626540000	676350000	526020000	616650000	625100000	651110000	693640000	645370000	713320000	667010000	736100000	601550000	745850000	P12268;H0Y4R1;E7ETK5	P12268;H0Y4R1	IMPDH2
0.142049	0.155895	0.284316	0.0599182	0.10285	39296000	39346000	30380000	36278000	30514000	41799000	42649000	0	28371000	40700000	36179000	37800000	32486000	27931000	34210000	P12277;G3V4N7;G3V461;G3V2I1;H0YJG0	P12277;G3V4N7	CKB
0.197111	0.189264	0.36125	0.0909749	0.412218	1619300000	1155800000	1701200000	1206700000	1754500000	1418000000	693040000	1042400000	510190000	650210000	768460000	669990000	614730000	1089300000	518890000	P12814;H9KV75;H7C5W8;G3V2N5;G3V2W4;H0YJW3;H0YJ11;G3V2X9;F6THM6;G3V5M4;G3V2E8;G3V380	P12814;H9KV75	ACTN1
0.0488043	0.0767645	0.104667	0.164038	0.0157279	71388000	73070000	66467000	79990000	68592000	75301000	83987000	81110000	68645000	81068000	71773000	58133000	70543000	72473000	70525000	P12956;B1AHC9	P12956;B1AHC9	XRCC6
0.100861	0.11454	0.0393436	0.276144	0.172692	126030000	128960000	151000000	121670000	141810000	153060000	122310000	121150000	113680000	182530000	108760000	126690000	123950000	157700000	114290000	P13010;C9JZ81	P13010	XRCC5
0.0544204	0.027675	0.0369414	0.142078	0.103858	386360000	346480000	366380000	389970000	412010000	399010000	379370000	372930000	353240000	337670000	412020000	315750000	387740000	314660000	354580000	P13489;E9PMJ3;E9PLZ3;E9PIM9;E9PIK5;H0YCR7;E9PMN0;E9PMA9;E9PR82;E9PMI1	P13489;E9PMJ3;E9PLZ3;E9PIM9	RNH1
NA	NA	0.119043	NA	NA	0	0	0	0	0	0	11522000	9486500	11924000	0	0	0	0	10064000	0	P13498	P13498	CYBA
0.0387968	0.0722438	0.114879	0.0430658	0.0561176	5817800000	5468300000	5422900000	5145800000	4452000000	4837900000	6117500000	5223600000	6571800000	5494800000	5500400000	5097500000	5491100000	5156100000	5769400000	P13639	P13639	EEF2
0.0700268	0.0602616	0.209165	0.175859	0.0910334	284740000	315750000	326380000	348220000	392700000	375430000	422250000	551760000	647520000	543720000	507880000	701020000	540720000	471450000	563150000	P13667	P13667	PDIA4
0.163293	0.019298	0.170939	NA	0.0643778	25595000	25171000	33300000	26259000	0	25552000	22520000	0	17663000	30259000	0	0	29605000	0	27027000	P13674	P13674	P4HA1
0.101474	0.0847265	0.052361	0.0169882	0.0857476	630240000	712990000	772770000	776990000	667380000	679910000	610340000	619430000	671830000	609240000	621560000	630210000	705480000	604310000	617160000	P13797;A0A0A0MSQ0;U3KQI3;H7C4N2;P13796;Q5TBN3;Q14651;C9JAM8;F2Z2Z9	P13797;A0A0A0MSQ0	PLS3
0.102303	0.144503	0.0869252	0.090276	0.193843	114340000	108820000	93498000	88678000	93803000	115720000	134740000	125380000	148920000	97488000	106170000	116740000	128760000	117740000	168730000	P13807;M0QYU1	P13807	GYS1
0.410747	0.209338	0.146219	0.206942	0.154141	68529000	31115000	41462000	31292000	42249000	47981000	59993000	45001000	56715000	47098000	34018000	51665000	47619000	64952000	56114000	P13861;H7C330;H7C1L0;C9J830;P31323	P13861;H7C330	PRKAR2A
NA	0.526317	NA	NA	0.0256647	0	0	0	139540000	304970000	0	0	0	301800000	354780000	0	0	330730000	0	318940000	P14174	P14174	MIF
0.0282424	0.101273	0.116865	0.0594375	0.0390978	265520000	266360000	253160000	279190000	319340000	262830000	251210000	317000000	296740000	280300000	259650000	249620000	257900000	270820000	250780000	P14324;A0A087X090;A0A087WVN4;A0A087X1D8;A0A087WTP2	P14324;A0A087X090;A0A087WVN4	FDPS
NA	0.0766183	0.0231853	0.0445143	NA	0	14237000	0	15764000	13850000	15954000	16398000	0	15869000	0	16090000	15108000	0	0	0	P14373;A0A0G2JIZ4;A0A140T9Q6;A0A140T9B9;A0A140T9N6;A0A140T9V9;H0Y551	P14373;A0A0G2JIZ4	TRIM27
0.0982127	0.0658291	0.0649651	0.0287729	0.101556	8633100000	10256000000	8751000000	11022000000	10426000000	9660300000	9549800000	10473000000	10849000000	9325100000	9656900000	9874700000	9177700000	8463300000	10340000000	P14618;B4DNK4	P14618;B4DNK4	PKM
0.0809983	0.126877	0.238541	0.199051	0.0562681	87668000	74524000	81240000	78498000	98064000	99290000	64233000	98086000	102960000	73998000	106600000	80232000	78601000	87438000	85923000	P14625;Q96GW1;F8W026;H0YIV0;Q58FF3	P14625;Q96GW1	HSP90B1
0.0187434	0.0338647	0.107824	0.131146	0.233672	49464000	48170000	0	45875000	49047000	47970000	58319000	47169000	51315000	46249000	54403000	42139000	64230000	41813000	46282000	P14735;Q5T5N3	P14735	IDE
0.180498	0.183849	0.138466	0.113917	0.257768	448530000	634370000	614960000	650790000	737990000	507780000	829430000	688050000	909220000	899380000	758430000	949330000	788700000	604850000	1018500000	P14866;M0QXS5;M0R076;M0R1W6;B4DVF8;M0QYL7	P14866;M0QXS5	HNRNPL
0.0994308	0.0653365	0.0121398	0.0677462	0.0158159	779430000	678640000	645580000	607400000	633730000	689740000	842130000	844840000	861190000	882890000	771640000	843520000	943530000	966500000	938260000	P14868;C9J7S3;C9JLC1;H7BZ35;H7C278;C9JQM9	P14868	DARS
0.107495	0.027301	0.182714	0.131022	0.138384	1051900000	1302100000	1226200000	1459100000	1487000000	1408800000	834240000	1055900000	744140000	1062200000	833970000	877650000	797170000	1020800000	824860000	P14923;C9J826;C9JK18;C9JKY1;C9JTX4;C9JPI2;K7ERP3	P14923	JUP
0.110415	0.0334589	0.00114439	0.0367818	0.0383204	0	19076000	16313000	14753000	0	15468000	14223000	0	14200000	0	13452000	12770000	15980000	14826000	15209000	P15121;E9PCX2;E9PEF9;C9JRZ8	P15121;E9PCX2	AKR1B1
0.0526712	0.046313	0.0870323	0.104831	0.155232	727920000	655280000	688310000	605070000	569660000	552820000	621110000	675540000	739110000	693820000	628460000	774740000	798940000	605710000	629900000	P15170;H3BR35;H3BSV8	P15170;H3BR35	GSPT1
0.202392	0.0615299	0.166854	0.548075	0.429166	112800000	166550000	161830000	106740000	100370000	94375000	95374000	131640000	126730000	244770000	147680000	74662000	74031000	167940000	190920000	P15531	P15531	NME1
0.0382036	0.0375697	0.126503	0.0341991	0.117193	3030800000	2807700000	2924900000	2792400000	2741100000	2596100000	2532300000	2404100000	3040100000	2787300000	2788000000	2956100000	2726800000	2623700000	3250300000	P15880;H0YEN5;E9PQD7;E9PMM9;I3L404;E9PPT0;E9PM36;H3BNG3;H0YE27	P15880;H0YEN5;E9PQD7;E9PMM9;I3L404;E9PPT0	RPS2
0.0464378	0.054386	0.0733099	0.0582172	0.0731166	26845000000	25253000000	24526000000	27752000000	30274000000	27453000000	21036000000	24016000000	21407000000	22040000000	20222000000	22641000000	20824000000	23517000000	20720000000	P15924	P15924	DSP
NA	NA	NA	0.0495612	0.366021	0	0	0	0	0	0	0	13907000	0	0	15742000	14676000	0	12380000	21026000	P16435;H0Y4R2;E7EWU0;E7EMD0	P16435;H0Y4R2	POR
0.0733264	0.0779171	0.0806367	0.111425	0.0141217	865820000	802440000	747820000	729230000	850120000	773970000	815850000	749100000	880560000	914820000	734080000	804300000	809350000	801650000	787120000	P16615;H7C5W9;O14983;Q93084;J3QSY6;H3BVB2;H3BTW4	P16615;H7C5W9	ATP2A2
NA	0.0923922	NA	NA	NA	0	0	0	26058000	22862000	0	0	26290000	0	0	0	0	0	0	0	P17152	P17152	TMEM11
0.10456	0.0563864	0.0411806	0.0663928	0.0634123	433580000	371620000	456670000	395490000	400020000	437710000	445880000	412490000	439990000	444170000	471260000	412540000	507340000	451750000	460010000	P17655;C9JWY7	P17655	CAPN2
0.0517076	0.103182	0.035603	0.0717248	0.0849741	572150000	561880000	518490000	604990000	518390000	500580000	690730000	679680000	644900000	537470000	602140000	616170000	677670000	578560000	667340000	P17812	P17812	CTPS1
0.0891429	0.0636582	0.0977581	0.071986	0.148404	206220000	186140000	172860000	193080000	205160000	219260000	201270000	244570000	229870000	249650000	240820000	216850000	249210000	184640000	219470000	P17858	P17858	PFKL
0.139772	0.22761	0.140249	0.0160161	0.105021	355710000	468950000	440810000	448950000	308740000	308850000	270650000	358280000	309950000	315170000	320710000	310620000	378260000	306260000	344520000	P17931;G3V3R6	P17931;G3V3R6	LGALS3
0.0237634	0.0539829	0.0484721	0.0701201	0.0582672	2612100000	2491600000	2541300000	2709900000	2440200000	2523600000	2515200000	2768300000	2682400000	2353600000	2625100000	2311000000	2745400000	2455900000	2531300000	P17987;E7EQR6;E7ERF2;F5H282;F5H136;F5GZ03;F5H676;F5H726;F5GZI8;F5H7Y1;F5GYL4	P17987;E7EQR6;E7ERF2;F5H282	TCP1
0.0190053	0.099738	0.10477	0.112382	0.13467	84014000	81256000	83967000	63546000	70973000	58215000	104420000	85689000	102070000	102890000	83805000	86875000	97406000	75589000	80804000	P18031;B4DSN5	P18031;B4DSN5	PTPN1
0.0782305	0.0369558	0.0692355	0.0630276	0.0770969	245380000	283180000	251280000	249910000	256520000	238390000	220980000	248820000	250650000	245320000	278210000	265330000	279150000	249690000	241510000	P18085;C9JPM4;C9JAK5;U3KQF2	P18085;C9JPM4;C9JAK5	ARF4
0.0789721	0.0881855	0.0722918	0.0212506	0.0724872	3720900000	3175700000	3467700000	3746000000	3154000000	3601800000	3641000000	3170200000	3549700000	3519100000	3415200000	3378200000	3466600000	3204600000	3705900000	P18124;A8MUD9;C9JIJ5;C9JZ88	P18124;A8MUD9	RPL7
0.193587	0.0980158	0.0807968	0.287472	0.0545175	119380000	141980000	175400000	94306000	102950000	114610000	121670000	121810000	139610000	102020000	160040000	98521000	132050000	118390000	125540000	P18206;Q5JQ13	P18206;Q5JQ13	VCL
0.040538	0.0787497	0.0865905	0.0522277	0.147599	277460000	297690000	298100000	287190000	257340000	300700000	315290000	270740000	316400000	295860000	270340000	296840000	303840000	228270000	291380000	P18583;J3QSZ5;H7C2G8	P18583	SON
0.0468536	0.0352718	0.0510305	0.054348	0.0609798	78705000	83526000	86388000	95948000	90492000	90154000	98184000	107670000	99276000	91001000	89359000	98824000	101770000	90959000	92713000	P18754;C9JW69;C9JRH2;C9JMJ4;C9J3R0;C9JQZ4	P18754;C9JW69;C9JRH2;C9JMJ4;C9J3R0;C9JQZ4	RCC1
NA	0.0771802	0.141623	0.109847	NA	0	0	0	12046000	12453000	13925000	12370000	10118000	0	14446000	12114000	11911000	0	0	11727000	P19174;V9GY71;V9GYH5	P19174	PLCG1
0.134962	0.0965843	0.175652	0.377174	0.188232	36405000	31682000	41543000	38679000	36546000	43999000	49928000	44195000	34950000	68352000	37691000	36814000	46037000	36866000	54037000	P19338;H7BY16	P19338;H7BY16	NCL
0.072982	0.0685881	0.0519422	0.122966	0.0587404	162210000	187760000	175180000	164050000	186230000	184010000	216060000	203140000	194970000	180000000	229560000	199520000	217200000	222190000	242410000	P19525;C9JZT2;F8WBH4	P19525	EIF2AK2
0.133936	0.0285042	0.0449224	0.189987	0.0245776	38700000	48265000	50094000	45417000	47515000	47905000	43221000	42987000	46541000	53799000	44348000	36747000	45112000	45813000	47328000	P19623;K7EKM4;K7EL89;K7ESL0	P19623;K7EKM4	SRM
NA	NA	NA	0.0274046	NA	0	36942000	0	0	0	0	0	36997000	0	0	28433000	27352000	0	28683000	0	P19784;H3BNI9;H3BSA1;H3BV19	P19784;H3BNI9;H3BSA1	CSNK2A2
0.193607	0.0935817	0.0879282	0.0810853	0.119049	62900000	85490000	61288000	62902000	54694000	65693000	81336000	68702000	78945000	89133000	76089000	80451000	79703000	76799000	95380000	P19838;D6RF93;D6RH30;D6RC45	P19838;D6RF93	NFKB1
0.168482	0.156519	0.0641049	0.0899325	0.0566535	135780000	117530000	164050000	116020000	156950000	128680000	135850000	125060000	142080000	141890000	121040000	122800000	126960000	128940000	115910000	P20020;E7ERY9;Q16720;H0Y7S3;Q01814;F8W1V5;H0YDG5;H7BZS8;H7BY13;H0YHH6;A0A0U1RQU3	P20020;E7ERY9	ATP2B1
0.158742	0.276804	0.25306	0.014522	0.108794	61590000	83902000	69087000	66568000	68224000	39568000	69023000	60294000	96822000	66865000	66905000	65217000	70167000	56826000	61044000	P20042	P20042	EIF2S2
0.0985135	0.145625	0.160673	0.0321007	0.0911863	566770000	690860000	635840000	656310000	514150000	515050000	545040000	593680000	738310000	580150000	581120000	548950000	558930000	528180000	629940000	P20073	P20073	ANXA7
NA	NA	NA	NA	0.413805	0	0	0	0	0	0	0	0	0	0	0	0	0	20195000	11052000	P20618	P20618	PSMB1
0.152013	0.120207	0.123389	0.205778	0.166702	42528000	56128000	44863000	44397000	47265000	55756000	47979000	55605000	61525000	43071000	55238000	37012000	59734000	59271000	43835000	P20700;E9PBF6;A0A0D9SFE5;A0A0D9SFY5	P20700;E9PBF6;A0A0D9SFE5	LMNB1
0.213397	0.0460484	0.05916	0.104671	0.0234457	364660000	275040000	243570000	284580000	277120000	302910000	383340000	342230000	353280000	305080000	334030000	375510000	400010000	383790000	399600000	P21266;A0A0A0MTN3;E9PLF1;E9PHN7;E9PHN6;Q5T8Q9;Q5T8R1;F6XZQ7;P46439;P28161	P21266;A0A0A0MTN3	GSTM3
0.125344	NA	0.0225062	0.066086	0.136185	18699000	22336000	0	0	0	19132000	17818000	17100000	17191000	19400000	0	21302000	20179000	0	16634000	P21281;H0YC04;C9J5E3;C9JNS9;C9JL73;P15313	P21281	ATP6V1B2
0.0689202	0.0388491	0.111706	0.121836	0.16387	317630000	334580000	291540000	264240000	256490000	276950000	248120000	299930000	305970000	255800000	260580000	316640000	265640000	242600000	330970000	P21291;E9PS42;E9PND2;E9PP21	P21291;E9PS42;E9PND2;E9PP21	CSRP1
0.0675968	0.0613952	0.0194171	0.0764453	0.0173996	15563000000	17006000000	17802000000	19973000000	17737000000	18401000000	18015000000	17339000000	17580000000	18032000000	17051000000	15478000000	17693000000	17300000000	17099000000	P21333;Q5HY54;Q60FE5;A0A087WWY3;F8WE98;H0Y5C6;H0Y5F3;H7C2E7	P21333;Q5HY54;Q60FE5;A0A087WWY3	FLNA
0.114414	0.102392	0.0703011	0.0645738	0.138306	95043000	94636000	114960000	103050000	97212000	118270000	121700000	105990000	111690000	106810000	105170000	94647000	118220000	91933000	96137000	P21359;H0Y465;J3KSB5;J3KRT8;J3QQN8;J3QSG6;J3KSX8	P21359;H0Y465;J3KSB5	NF1
NA	NA	0.2786	NA	0.125241	0	0	47815000	0	29382000	0	35387000	0	52750000	0	48016000	0	53971000	0	64459000	P21399	P21399	ACO1
0.105766	0.0540293	0.137138	0.082819	0.10408	203030000	194170000	165130000	165750000	148820000	159120000	188760000	212950000	161490000	140090000	165220000	151060000	189490000	157070000	189010000	P21796;C9JI87	P21796;C9JI87	VDAC1
0.00316133	0.283549	0.106676	0.222925	0.149802	57802000	58061000	0	85577000	56992000	0	0	89577000	77011000	54051000	74280000	0	55883000	65644000	75566000	P21964;E7EMS6;F8WBW9;E7EUU8	P21964;E7EMS6;F8WBW9;E7EUU8	COMT
0.0226553	0.128568	0.0658583	0.0966596	0.13273	46752000	46586000	44867000	34810000	36941000	44289000	41498000	37704000	36666000	42804000	44405000	36823000	48283000	45698000	37191000	P22059;H0YCV6	P22059	OSBP
0.115517	0.2066	0.123975	0.114303	0.148076	314700000	266890000	253540000	278340000	340840000	224720000	277780000	356620000	320920000	296740000	369140000	358150000	261570000	260460000	334210000	P22087;M0R299;M0QXL5;M0R2Q4;M0R0P1;M0R2U2;M0R1H0;M0R2B0	P22087;M0R299;M0QXL5;M0R2Q4;M0R0P1	FBL
0.0465063	0.0636343	0.0155083	0.0479735	0.108062	1486000000	1394900000	1358400000	1510400000	1329600000	1429200000	1661100000	1686000000	1713400000	1515200000	1653100000	1532300000	1601600000	1431600000	1778200000	P22102;F8WD69;C9JBJ1;C9JTV6;C9JZG2;C9JKQ7;A0A140TA71;H7C366	P22102	GART
0.146125	0.136286	0.0706797	0.104223	0.16903	1621300000	1275600000	1694200000	1108400000	1059700000	1358300000	1352100000	1248100000	1438100000	1516300000	1812800000	1525300000	1731000000	1801200000	1298600000	P22234;E9PBS1;D6RF62	P22234;E9PBS1;D6RF62	PAICS
0.00914258	0.110382	0.0702589	0.0483956	0.101835	388930000	388470000	382590000	351730000	357960000	427090000	463820000	404300000	424460000	438310000	461370000	418880000	497740000	405590000	456180000	P22314;Q5JRR6;Q5JRR9;Q5JRS0;Q5JRS2;Q5JRS1;Q5JRS3	P22314	UBA1
0.0696936	0.0323903	0.0935065	0.123767	0.146684	449090000	516030000	478740000	369740000	363980000	387220000	491370000	469060000	559990000	417830000	536210000	483850000	460650000	467250000	592590000	P22626;A0A087WUI2	P22626;A0A087WUI2	HNRNPA2B1
0.028557	0.113248	0.0314493	0.172912	0.0857536	218460000	212360000	206330000	1147600000	913730000	1049000000	630490000	663590000	627160000	671250000	582280000	818760000	380790000	321680000	343430000	P22681;A0A0U1RR39;A0A1B0GW38;A0A0U1RQX8	P22681;A0A0U1RR39;A0A1B0GW38;A0A0U1RQX8	CBL
0.0275055	0.0456192	0.0606568	0.0551193	0.161795	546380000	574720000	571510000	563230000	614350000	575660000	606020000	676070000	672770000	642200000	619350000	689630000	657180000	492520000	666820000	P22695;H3BRG4;H3BSJ9;H3BP04;H3BUE4;H3BUI9;A0A087WVZ4	P22695;H3BRG4;H3BSJ9;H3BP04	UQCRC2
0.113946	0.311602	0.081955	0.124877	0.237954	692750000	738820000	861250000	1016400000	1115300000	584720000	895710000	879390000	1019000000	1038200000	912880000	1172900000	799300000	643720000	1034000000	P23246;H0Y9K7;H0Y9U2	P23246	SFPQ
0.151904	0.0375538	0.0885668	0.14596	0.0652813	291240000	223660000	298190000	291570000	270600000	279330000	244140000	287570000	252020000	257950000	336670000	271290000	283020000	283040000	252190000	P23258;Q9NRH3;K7EIS0;K7EKE5	P23258;Q9NRH3;K7EIS0	TUBG1;TUBG2
0.0872825	0.16782	0.131533	0.151786	0.218809	127750000	151850000	137370000	148480000	157520000	113150000	134140000	170180000	139450000	112460000	138570000	152730000	176530000	125790000	196290000	P23381;H0YJP3;G3V3H8;G3V3Y5;G3V3P2;G3V227;G3V277;G3V2F2;G3V3R3;G3V4S4;G3V313;G3V339;G3V2C0;G3V4C7;G3V4N8;G3V5W1;G3V3S7;G3V3X0;G3V423;G3V5U1;G3V456;G3V2Y7	P23381;H0YJP3	WARS
0.0943017	0.0451824	0.0747642	0.0650878	0.060983	3144100000	3520700000	2924700000	3497200000	3329000000	3196000000	3756100000	3832200000	4303200000	3631600000	3216800000	3580900000	3451000000	3217200000	3635100000	P23396;E9PL09;E9PPU1;F2Z2S8;H0YCJ7;H0YF32;H0YEU2;E9PQ96;E9PJH4;E9PK82;E9PQX2;H0YES8;E9PJN9	P23396;E9PL09;E9PPU1;F2Z2S8;H0YCJ7;H0YF32;H0YEU2	RPS3
0.0590348	0.0683996	0.0705464	0.0353325	0.133582	84330000	93332000	93815000	100440000	89447000	101400000	131850000	115950000	118190000	115830000	123840000	117600000	133260000	111150000	145380000	P23458;K7EJR6;E9PM19;O60674;P29597	P23458	JAK1
0.0483303	0.0884378	0.0462664	0.0168653	0.0480715	475640000	500830000	523970000	530810000	467170000	449730000	510960000	550880000	556890000	494190000	481500000	478910000	508800000	484090000	532990000	P23526	P23526	AHCY
0.0563916	0.0785169	0.0576144	0.165491	0.333044	20941000	19335000	0	22863000	21658000	19550000	21517000	19779000	19307000	0	20505000	25940000	35124000	18130000	24265000	P23634	P23634	ATP2B4
0.0749822	0.0995256	0.0517814	0.0755824	0.0985662	531070000	550390000	475440000	526760000	436060000	458950000	547660000	607130000	584570000	537330000	590900000	509740000	627300000	536960000	649450000	P23921;E9PL69;E9PP77;H0YCY7	P23921;E9PL69	RRM1
0.0533003	0.151911	0.0488527	0.246153	0.176934	173000000	157420000	172810000	144780000	196400000	180220000	124350000	136130000	126370000	150470000	90714000	132550000	75064000	107360000	91378000	P24390;M0R1Y2	P24390;M0R1Y2	KDELR1
0.068842	0.158786	0.0651414	0.0734999	0.148953	448030000	401760000	395820000	390990000	287110000	373770000	366180000	397560000	416990000	337760000	391360000	364770000	405230000	399220000	515630000	P24534;C9JZW3;F2Z2G2;F8WF65	P24534	EEF1B2
0.0864688	0.0992436	0.338043	0.0341781	NA	32179000	37395000	37660000	45129000	37322000	39468000	30709000	55483000	62693000	40201000	39346000	37584000	0	0	38330000	P24666;G5E9R5;F2Z2Q9	P24666;G5E9R5	ACP1
0.276215	0.159997	0.0520695	0.179347	0.0258904	59437000	39799000	36283000	38274000	30516000	42131000	34926000	38658000	37650000	39213000	31010000	44652000	41778000	41298000	43382000	P24752;H0YEL7;E9PRQ6	P24752	ACAT1
0.035161	0.063716	0.0738828	0.233428	0.0767912	371290000	360270000	386370000	334670000	326540000	296100000	323040000	294980000	279430000	266210000	374050000	245730000	397650000	360880000	342280000	P24928;A0A087WWE2	P24928;A0A087WWE2	POLR2A
0.0504786	0.140218	0.0377769	0.0773699	0.0585478	159360000	147820000	145000000	137910000	122740000	161910000	137490000	146800000	146990000	140790000	157160000	135770000	175330000	161980000	156610000	P25054;E9PFT7;B7Z2B6;R4GMU6;E7EMH9;H3BNH8;D6RFL6	P25054;E9PFT7	APC
0.0395252	0.0666172	0.0304141	0.108524	0.0850261	122770000	116940000	113570000	115740000	128130000	131600000	134120000	128250000	135990000	124840000	149490000	124210000	128890000	115390000	136740000	P25205;J3KQ69;Q7Z6P5	P25205;J3KQ69	MCM3
NA	NA	NA	NA	0.0829597	0	0	0	0	0	0	0	0	0	14047000	0	0	17660000	16932000	19825000	P25391	P25391	LAMA1
0.177358	0.0565263	0.174803	0.108776	0.266548	328480000	349960000	453640000	399770000	393130000	359290000	369450000	353850000	482600000	416680000	361640000	337770000	462650000	508280000	294740000	P25398	P25398	RPS12
0.0755785	0.0305031	0.00690258	0.171429	0.123694	48997000	50524000	56436000	47784000	45059000	47134000	53581000	54169000	54272000	59705000	48262000	42824000	47210000	47395000	37845000	P25685;M0R080;M0R1D6;M0QZD0;M0QYT3;M0QXK0;M0R128;A0A1B0GX60	P25685;M0R080	DNAJB1
0.133492	0.0418903	0.0616549	0.100187	0.0940978	2477800000	2153400000	1898100000	2234900000	2089400000	2259500000	2154100000	2228500000	2424900000	1890900000	2302100000	2195100000	2298700000	1988000000	2386300000	P25705;K7EK77;K7ERX7;K7EJP1;K7EQH4;K7ENJ4;K7ESA0	P25705	ATP5A1
0.197456	0.125238	0.125125	0.148255	0.217767	45736000	67195000	64432000	66898000	55992000	52935000	59587000	67479000	52507000	57912000	71608000	77980000	66173000	42583000	60197000	P25786;F5GX11;B4DEV8	P25786;F5GX11	PSMA1
NA	NA	0.163155	NA	NA	0	0	0	51351000	0	0	0	51646000	40962000	0	0	0	0	0	0	P25788;G3V4X5	P25788;G3V4X5	PSMA3
NA	NA	NA	NA	0.0704266	0	0	0	0	0	0	0	0	0	0	0	19132000	18892000	17678000	16405000	P25963;G3V286;G3V2A2;G3V3I4	P25963;G3V286	NFKBIA
0.157158	0.124123	0.101386	0.041516	0.0260924	65263000	51259000	70075000	62004000	67551000	52637000	53828000	0	62142000	58382000	55052000	0	48383000	0	46630000	P26038;P35241;V9GZ54;E9PQ82;E9PNV3	P26038	MSN
0.150189	0.0350155	0.0265356	0.117076	0.050534	229100000	193610000	262170000	221220000	214510000	206260000	231610000	222160000	233510000	231720000	183260000	214500000	213140000	219210000	234920000	P26196;Q8IV96	P26196	DDX6
0.0524595	0.109649	0.155167	0.167827	0.0337634	36108000	33525000	0	30625000	25643000	31650000	33662000	27182000	37176000	34254000	24456000	28958000	30027000	30052000	31831000	P26358;K7ENW7;K7EMU8;K7EJL0	P26358	DNMT1
0.0651463	0.06001	0.0840122	0.0448435	0.156532	401430000	456140000	440580000	488240000	439540000	442120000	502170000	486340000	426980000	481510000	444100000	448130000	463770000	525770000	631030000	P26373;J3QSB4;H3BTH3	P26373;J3QSB4	RPL13
0.209731	0.0674717	0.181211	0.153278	0.201617	50664000	70218000	77474000	79201000	79417000	70390000	93979000	90754000	124610000	77377000	91896000	67838000	78619000	75362000	107270000	P26447	P26447	S100A4
0.0263658	0.0637938	0.0257975	0.13072	0.128407	649920000	652710000	681420000	558560000	504710000	569610000	678560000	694100000	714350000	614750000	799070000	702170000	793590000	622060000	773120000	P26639;D6R9F8;D6RCA5;D6RDJ6;A2RTX5;D6RBR8;B7ZLP8;D6RJ97;D6RHV7;D6RCS6	P26639	TARS
0.034178	0.0596643	0.0906465	0.163319	0.0311233	428750000	453940000	456250000	407800000	385560000	434330000	411990000	474400000	402810000	386110000	498110000	373820000	443560000	443830000	420200000	P26640;A0A140T936;A0A140T954;A2ABF4;A0A0G2JJT9;A0A140T904;H0Y426	P26640;A0A140T936	VARS
0.0659334	0.108263	0.0197611	0.105388	0.0782066	1773400000	1657000000	1890900000	1598600000	1292200000	1520300000	1739100000	1708400000	1777100000	1753600000	1931900000	1563200000	1860800000	1702000000	1991100000	P26641	P26641	EEF1G
0.0986104	0.128023	0.0762113	0.169286	0.0561739	174410000	205320000	173290000	227910000	195360000	177340000	200510000	222250000	233260000	191680000	213840000	265470000	252840000	230080000	229410000	P27105;F8VSL7	P27105	STOM
0.0915757	0.103114	0.0824999	0.148999	0.0353561	911690000	1079500000	1066400000	1085700000	931910000	1141600000	1243700000	1367700000	1161600000	1262200000	1140800000	934350000	1081000000	1044800000	1121300000	P27348;E9PG15	P27348;E9PG15	YWHAQ
NA	NA	NA	0.204653	NA	0	0	0	0	0	0	0	0	0	88427000	0	118350000	0	0	0	X1WI28;P27635;B8A6G2;A6QRI9	X1WI28;P27635	RPL10
NA	NA	NA	0.129723	0.106547	0	13413000	0	0	0	11703000	0	0	12912000	0	10080000	12116000	11193000	0	9624600	P27797;K7EJB9	P27797;K7EJB9	CALR
NA	NA	NA	0.0836965	NA	0	0	12585000	0	0	0	0	0	8559400	10782000	9577100	0	0	0	0	P27816;H7C456	P27816	MAP4
0.214423	0.0477575	0.0848156	0.0547367	0.180901	54974000	83730000	79965000	67004000	71753000	73544000	88059000	94684000	79863000	90615000	81465000	88252000	86001000	84284000	114890000	P27824;H0Y9Q7;D6RGY2;D6RAQ8;D6RAU8;D6RB85;D6RDP7;D6RHJ3;D6RD16;D6RFL1;H0Y9H1	P27824	CANX
0.129494	0.153666	0.0774793	0.0734264	0.108901	91664000	81573000	70618000	88948000	66243000	86047000	92019000	95216000	81901000	74976000	86838000	82077000	74764000	77810000	91398000	P28066	P28066	PSMA5
NA	0.074782	0.288254	0.127521	0.126822	0	19568000	0	21615000	18936000	21626000	0	17062000	25798000	18058000	22818000	22647000	17669000	20328000	22809000	P28074;H0YJM8	P28074;H0YJM8	PSMB5
0.0220726	0.0597145	0.0350189	0.0130016	0.0252293	809380000	794150000	829830000	810530000	770600000	867580000	701520000	722790000	673940000	684280000	688350000	701480000	724230000	688970000	711650000	P28288	P28288	ABCD3
NA	0.319816	NA	NA	0.26183	0	0	26201000	26470000	0	16706000	0	0	0	0	21794000	0	14709000	0	21393000	P28482;E9PBK7;E9PJF0;E9PQW4;P27361;H0YDH9;K7ELV1;B3KR49;K7EN18;Q16659	P28482;E9PBK7;E9PJF0;E9PQW4;P27361	MAPK1;MAPK3
0.0841638	0.23787	0.041812	0.107467	0.150203	35811000	39877000	42373000	61744000	43778000	40179000	47961000	49056000	51978000	51590000	58069000	46900000	50882000	37685000	43519000	Q5VZU9;P29144	Q5VZU9;P29144	TPP2
0.103138	0.0351969	0.0886059	0.0884436	0.110464	99567000	111940000	91255000	658110000	630440000	676210000	384720000	455920000	404370000	449400000	399320000	476290000	326920000	263070000	286710000	P29353;X6R6D0;Q5T181;Q5T182;H0Y539;Q5T188;P98077	P29353;X6R6D0	SHC1
0.0878622	0.120768	0.204646	0.143198	0.180114	145780000	130600000	155730000	118770000	93327000	104600000	154620000	101790000	134690000	146710000	116440000	114600000	152800000	107960000	121760000	P29966	P29966	MARCKS
0.103695	0.0925595	0.109627	0.0985533	0.114008	4491200000	5306900000	5480100000	4312500000	3604300000	3825700000	4302100000	5311000000	5135100000	5395900000	5985200000	4916300000	4947800000	5477200000	6206600000	P30041	P30041	PRDX6
0.0387417	0.0373209	0.0376387	0.17723	0.173369	252500000	242700000	233680000	222540000	208370000	222350000	239610000	251510000	233650000	209350000	260740000	184930000	331000000	248300000	248070000	P30044	P30044	PRDX5
0.0263798	0.0275353	0.0402261	0.0234622	0.141007	89470000	93455000	93884000	94129000	89421000	90251000	88334000	95703000	91535000	101450000	97472000	97401000	111220000	83919000	95957000	P30048	P30048	PRDX3
0.130031	0.0710342	0.0520281	0.0531294	0.133843	135560000	106650000	134210000	119220000	129680000	137450000	179000000	168280000	161500000	148550000	164080000	161880000	183150000	140540000	157360000	P30050	P30050	RPL12
0.199364	0.193001	0.0869078	0.166422	0.083786	35976000	24355000	28416000	28046000	32092000	40751000	30669000	36444000	34564000	41089000	33826000	29626000	34552000	31921000	37733000	P30084	P30084	ECHS1
0.260188	0.0090844	0.132741	0.282326	0.242713	37486000	30870000	51199000	37837000	0	37354000	46922000	61327000	55459000	0	49864000	33268000	47443000	29992000	47576000	Q5T0D2;P30085	Q5T0D2;P30085	CMPK1
NA	NA	0.309767	NA	0.0277619	0	17859000	0	16661000	0	0	11502000	17954000	0	0	0	0	15288000	15113000	14497000	P30086	P30086	PEBP1
0.0725926	0.134896	0.0767062	0.0385613	0.0741787	587610000	600970000	671380000	695460000	590910000	775840000	942410000	971840000	1087600000	1094200000	1166300000	1174400000	975810000	879960000	1018800000	P30101	P30101	PDIA3
0.0735602	0.0805103	0.0905333	0.0710604	0.0552018	372290000	332060000	382450000	377820000	323270000	365600000	423840000	356530000	412280000	390590000	409120000	355270000	408390000	391210000	436270000	P30153;B3KQV6;C9J9C1;E9PH38;E9PPI5;E9PHZ6;E9PNM7	P30153;B3KQV6	PPP2R1A
0.295675	0.135729	0.238461	0.154169	0.155471	102220000	86635000	150820000	123140000	93719000	108290000	121450000	79924000	128400000	115900000	157130000	147850000	133370000	98422000	110570000	P30508;A0A140T937;A0A140T962;A0A140T912;A0A140T9J9;A0A140T930;A0A140T9B3;Q29960;Q29963;Q07000;A0A0G2JIF0;A0A0G2JH50;A2BF26;P30510;Q9TNN7;P30505;Q95604;O19617;A0A140T921;A2AEA2;A0A140T9H5;A0A140T9U8;P30492;P10321;P30504;P30501;Q29865;P30499;A0A140T9M5;A0A140T9W2;A0A140T9U0;A0A140T9M0;P04222;A0A140T9Z4;A0A140TA05;A0A140T9L3;A0A140T9E1;A0A140T942;A0A0G2JI36;A0A0G2JIF2;A0A0G2JL56;P01893;Q09160;P30455…	P30508;A0A140T937;A0A140T962;A0A140T912;A0A140T9J9;A0A140T930;A0A140T9B3;Q29960;Q29963;Q07000;A0A0G2JIF0;A0A0G2JH50;A2BF26;P30510;Q9TNN7;P30505;Q95604;O19617;A0A140T921;A2AEA2;A0A140T9H5;A0A140T9U8;P30492;P10321;P30504;P30501;Q29865;P30499;A0A140T9M5;A0A140T9W2;A0A140T9U0;A0A140T9M0;P04222	HLA-C;HLA-B
0.326472	0.160367	0.162686	0.14658	0.212654	67451000	70781000	117170000	61064000	48233000	66548000	67939000	62833000	85182000	72777000	58663000	78629000	98078000	71865000	66816000	P30520	P30520	ADSS
0.0357059	0.0647476	0.0959487	0.0383226	0.0973002	290390000	285680000	305750000	245370000	223620000	253870000	314190000	259100000	289580000	256280000	250220000	269600000	354250000	291360000	327480000	P30622;J3KP58;F5H0N7;F5H6A0;F5H1T5;F6VGP8;Q9UDT6;F5H367;F5H270	P30622;J3KP58;F5H0N7	CLIP1
0.0494059	0.0420248	0.108353	0.0667598	0.16736	114680000	103880000	109750000	106220000	111250000	115540000	100850000	103760000	122620000	119010000	124740000	135630000	127740000	98299000	137130000	P30740;P50453	P30740	SERPINB1
0.0524572	0.123359	0.0917298	0.0536852	0.0538654	481820000	452620000	434370000	540700000	428310000	528030000	470760000	539370000	455150000	487430000	539990000	529760000	525550000	474070000	487510000	P31040;D6RFM5;A0A087X1I3;H0Y8X1	P31040;D6RFM5;A0A087X1I3	SDHA
0.119305	0.0812097	0.119327	0.0537239	0.0348041	174500000	153240000	137630000	157670000	157620000	180910000	195920000	177180000	154060000	173210000	158590000	157530000	157100000	149940000	160580000	P31153;Q00266	P31153	MAT2A
0.0332015	0.0439324	0.0542789	0.102756	0.0389733	1760800000	1766000000	1664000000	1809100000	1738100000	1656800000	1890200000	2068000000	2089600000	1715500000	2107700000	1960100000	1832700000	1740300000	1879500000	P31327;Q5R211;E7EWJ3;C9JTA4	P31327	CPS1
0.000221698	0.0218972	0.276931	0.095151	0.17953	0	38280000	38268000	0	41902000	43220000	41877000	28162000	0	37190000	39730000	44773000	35639000	38552000	26923000	P31350;C9JXC1	P31350;C9JXC1	RRM2
0.0681091	0.051681	0.0789599	0.243311	0.11456	386940000	437100000	435840000	414470000	374710000	403590000	412470000	391000000	456060000	443850000	328690000	541620000	398830000	369320000	461270000	P31689	P31689	DNAJA1
0.0730323	0.0371332	0.103605	0.0505594	0.147535	63251000	72109000	71863000	84297000	90284000	89568000	92874000	96073000	78705000	93351000	84701000	91426000	92265000	70922000	73535000	P31930	P31930	UQCRC1
0.16422	0.239849	0.061251	0.207736	0.325845	170610000	131840000	182660000	184560000	194030000	120650000	200360000	184720000	208580000	196740000	153310000	234140000	149300000	121390000	225510000	P31942	P31942	HNRNPH3
0.260647	0.0516806	0.145605	0.14044	0.0802171	142210000	192450000	242500000	185550000	189820000	204590000	145980000	139420000	181540000	187110000	170500000	141020000	217040000	211420000	245040000	P31946;Q4VY20;Q4VY19;A0A0J9YWE8;A0A0J9YWZ2	P31946	YWHAB
0.150405	0.108992	0.364108	0.0380318	0.120874	160660000	216930000	201040000	220620000	191330000	178800000	274190000	141320000	306840000	231170000	232050000	216700000	266300000	215280000	219740000	P31947	P31947	SFN
0.0816273	0.0528311	0.130239	0.102645	0.126392	151680000	129880000	135340000	128390000	117900000	116810000	158290000	125210000	129720000	145990000	140850000	119740000	155880000	121570000	147630000	P31948;F5GXD8;F5H783;H0YGI8	P31948;F5GXD8;F5H783	STIP1
0.402751	NA	0.127292	0.0571185	0.107388	70461000	39224000	0	0	47869000	0	50632000	43237000	55885000	0	58641000	54088000	57718000	49268000	60895000	P31949	P31949	S100A11
NA	0.0265422	NA	0.0209533	0.213228	0	14990000	0	15226000	0	14665000	0	0	15656000	21233000	0	20613000	17421000	14636000	22266000	P32004;H0Y5C3	P32004	L1CAM
0.05804	0.0415493	0.044703	0.0584045	0.118683	10129000000	9032400000	9776700000	9522000000	8861100000	9539500000	8429500000	7957200000	8695100000	7360800000	8036500000	8239800000	8758600000	7031000000	8646600000	P32119;A6NIW5	P32119;A6NIW5	PRDX2
NA	0.0600998	NA	NA	0.121387	0	0	0	23464000	21551000	0	0	0	0	0	23076000	0	0	19240000	22853000	P32320	P32320	CDA
0.0258522	0.0245736	0.032042	0.118061	0.045726	2604900000	2534100000	2668600000	2551900000	2435700000	2529100000	2734800000	2686600000	2568900000	2558200000	2303800000	2913000000	2412300000	2461000000	2630200000	P32969;D6RAN4;H0Y9V9;E7ESE0;H0Y9R4	P32969;D6RAN4;H0Y9V9;E7ESE0	RPL9
0.0898808	0.086154	0.0345535	0.057125	0.0400195	762810000	680000000	813990000	692340000	645140000	765000000	745250000	786480000	795540000	784270000	701720000	728110000	861300000	810880000	799290000	P33176;J3KNA1;Q12840;A0A0G2JMZ6;O60282;C9JWB9	P33176	KIF5B
0.131757	0.170457	0.0509862	0.0976802	0.115433	23798000	20082000	26189000	18344000	25134000	25039000	23309000	21094000	22669000	23639000	22844000	19580000	23200000	18625000	22560000	P33897;A6NEP8;Q9UBJ2	P33897	ABCD1
0.142242	0.0563885	0.0770397	0.267388	0.100757	63967000	65138000	49888000	48577000	47556000	52835000	46243000	53550000	48100000	35546000	60772000	45930000	48318000	53315000	43563000	P33947;O43731	P33947	KDELR2
0.102023	0.103964	0.146956	0.0983296	0.176078	118890000	97015000	111590000	112400000	114190000	134940000	129250000	96226000	111790000	96875000	114860000	116050000	139320000	109930000	99888000	P33981;D6RF82;D6REX1;D6RIC6;D6RFY1	P33981	TTK
0.150023	0.0660493	0.126702	0.119501	0.0962663	316410000	234300000	271480000	282260000	247650000	261450000	281970000	218480000	251350000	271080000	315280000	250000000	255280000	242840000	291610000	P33991;E5RG31;E5RFJ8;E5RFR3	P33991	MCM4
0.059317	0.0594613	0.122014	0.0814923	0.0493347	208030000	219720000	195100000	209500000	225300000	200420000	250550000	219730000	196490000	200770000	217480000	236310000	217070000	202610000	223200000	P33992;B1AHB1;B1AHB2;B1AHA9	P33992;B1AHB1	MCM5
0.0261436	0.00205403	0.0218829	0.00212632	0.0656348	595980000	616430000	585640000	578220000	579790000	577460000	588730000	603740000	615010000	562670000	564950000	563170000	601940000	528560000	577530000	P33993;C9J8M6	P33993	MCM7
0.178418	0.266126	0.307099	0.294586	0.144961	21273000	20455000	28013000	34364000	28901000	19782000	28090000	38164000	20466000	24096000	42784000	30184000	28548000	26283000	21349000	P34897;H0YIZ0;G3V2Y4;G3V5L0;G3V241;G3V3Y8;G3V4T0;G3V4X0;G3V2W0;G3V2E4;G3V540;G3V4W5	P34897;H0YIZ0;G3V2Y4	SHMT2
0.122566	0.170269	0.158505	0.212527	0.142857	132390000	116260000	148730000	101020000	88371000	123430000	142300000	114260000	105710000	122550000	161740000	108010000	156070000	119010000	152070000	P34932;A0A087WYC1;A0A087WTS8	P34932;A0A087WYC1;A0A087WTS8	HSPA4
0.230673	0.168492	0.242791	0.196415	0.100389	36996000	42833000	57490000	44757000	50170000	35657000	49096000	35889000	30948000	41017000	0	31013000	41948000	44203000	36255000	P35221;G3XAM7;E5RJ41;E5RIB1;E5RHV7;E5RGY7;E5RGY6;E5RG03	P35221;G3XAM7	CTNNA1
0.0295869	0.040453	0.0777339	0.0762089	0.0292958	916550000	965430000	918700000	967000000	1037000000	1039100000	917860000	1044600000	913330000	856880000	967810000	844770000	880930000	919800000	932040000	P35232;C9JW96;C9JZ20;E7ESE2;E9PCW0;D6RBK0	P35232;C9JW96;C9JZ20;E7ESE2;E9PCW0	PHB
NA	NA	NA	0.0753724	NA	0	0	0	0	0	0	0	0	0	0	21433000	19264000	0	0	20921000	P35250;H7C5S7;H7C5P1;H7C5Q7;F8WC37;H7C5A0;H7C5G4;H7C5P4;A0A087WVY3	P35250	RFC2
NA	0.0848872	0.0786407	0.140003	0.151674	0	10839000	0	10453000	9243600	10923000	12524000	11630000	10697000	13684000	11475000	10431000	9794100	12885000	10264000	P35251;H0Y8U4	P35251	RFC1
0.188001	0.201592	0.0371788	0.263709	0.170011	404520000	519670000	593170000	716620000	772300000	516130000	587520000	627830000	626220000	729750000	459070000	491820000	717940000	764100000	546010000	P35268;K7EJT5;K7EP65;K7EKS7;K7ELC4;K7EMH1;K7ERI7	P35268;K7EJT5;K7EP65;K7EKS7;K7ELC4;K7EMH1;K7ERI7	RPL22
0.128121	0.190347	0.0451733	0.194279	0.148994	57919000	65697000	50804000	63411000	45892000	46674000	57432000	60789000	55631000	45875000	63136000	45693000	81883000	80751000	62017000	P35270	P35270	SPR
0.0748997	0.0819773	0.0487849	0.0955103	0.214547	282710000	246710000	251710000	250990000	213440000	239450000	253700000	278220000	273980000	300980000	362760000	322210000	457380000	302660000	349460000	P35354;Q6ZYK7;A0A087X296;P23219	P35354	PTGS2
0.0191498	0.0506158	0.0293588	0.0246589	0.0190533	5749800000	5572000000	5555500000	5958400000	6454800000	6556600000	6851200000	7128600000	7258000000	6100800000	6390700000	6159300000	6806200000	6560200000	6628500000	P35579;P35749;Q5BKV1;B1AH99;E7ERA5;REV__S4R3H4;REV__E7EQT4;REV__Q9UKV3;A0A087X0T3;P13533;P12882;A7E2Y1	P35579	MYH9
NA	0.133762	NA	0.507713	NA	0	12604000	0	15881000	19199000	0	0	20056000	0	16012000	33948000	0	0	0	0	P35580	P35580	MYH10
0.0772072	0.121068	0.177227	0.112046	0.191143	64186000	55310000	57894000	49764000	51235000	61808000	83394000	64116000	60546000	60674000	72600000	59633000	93186000	65224000	71597000	P35606;D6RBZ7;D6RCL6;D6RBG7;D6RBT6;H0YAC7;D6R997;H0Y938	P35606	COPB2
0.141593	0.14348	0.194867	0.0620831	0.210393	84879000	89272000	67676000	71639000	77994000	58479000	90317000	65261000	65607000	75724000	80235000	70850000	85205000	55622000	77053000	P35610;B1APM4	P35610;B1APM4	SOAT1
0.0255871	0.0262899	0.0515869	0.0185881	0.109906	1639800000	1648000000	1717500000	1772100000	1684400000	1708800000	1832300000	2009400000	2003200000	1919700000	1958300000	1992400000	2020600000	1637700000	1742600000	P35658;A0A0A0MSW3;H0Y837;B7ZAV2;E9PKD2;H0YF36;H0YDS4	P35658;A0A0A0MSW3	NUP214
0.108194	0.323231	0.412698	0.14415	0.090132	11346000000	13176000000	10732000000	8779700000	13032000000	6990600000	9325900000	3764000000	7661700000	9823300000	9745500000	7530100000	8100700000	7015500000	8336700000	P35908	P35908	KRT2
0.115645	0.0511069	0.0129173	0.0745228	0.0465084	194900000	241990000	237540000	254700000	235420000	259570000	224460000	228460000	222800000	229140000	256620000	223760000	233750000	212990000	224730000	P35998;C9JLS9	P35998	PSMC2
0.028484	0.0842336	0.10959	0.0734007	0.174341	51237000	53188000	54200000	51980000	46136000	0	52132000	61093000	49816000	43417000	50283000	47532000	42274000	41034000	55594000	P36404;V9GYD0	P36404	ARL2
0.154774	0.085684	0.131434	0.103194	0.0512957	85464000	82777000	63540000	90027000	80395000	76301000	62832000	68649000	81062000	71082000	87465000	80542000	73588000	76384000	81396000	P36507;G5E9C7;A0A1B0GUL7;M0R1B6	P36507;G5E9C7;A0A1B0GUL7	MAP2K2
0.108399	0.110321	0.0702835	0.0609709	0.0344924	405400000	326280000	363700000	394110000	326930000	327700000	323640000	348810000	372600000	317290000	357900000	332870000	371340000	353460000	347690000	P36542	P36542	ATP5C1
0.172467	0.0471661	0.0749835	0.0678617	0.112725	2142400000	2757700000	2014100000	2408500000	2541900000	2314600000	2363700000	2734700000	2644800000	2379300000	2275700000	2597100000	2624100000	2269300000	2845800000	P36578;H3BM89;H3BTP7;H3BU31	P36578;H3BM89	RPL4
0.064743	0.0307109	0.0507877	0.111773	0.176545	37323000	38972000	42346000	32579000	30963000	30853000	45656000	50504000	48730000	37548000	37346000	30639000	28720000	37166000	41020000	P36639;C9J361	P36639	NUDT1
0.23822	0.192499	0.147332	0.355962	0.214584	30658000	37875000	49205000	30381000	35485000	44358000	37146000	29420000	28710000	28629000	44929000	22870000	34589000	22856000	26504000	P36871	P36871	PGM1
0.170603	0.113633	0.141654	0.0909566	0.12098	41157000	55548000	56937000	59256000	72458000	60532000	61881000	67459000	81197000	65895000	0	57931000	75206000	71094000	59242000	P36952;C9JLM5	P36952	SERPINB5
0.119417	0.0768477	0.0478417	0.118048	0.284646	34700000	27446000	30087000	36482000	34827000	40399000	39196000	37025000	35658000	29370000	37093000	34984000	29081000	43247000	25718000	P37108;H0YLA2;H0YLW0	P37108;H0YLA2	SRP14
0.131661	0.0974893	0.105785	0.132782	0.135506	308200000	383560000	307080000	364990000	300580000	328450000	341550000	319250000	276510000	408900000	345120000	316330000	347340000	273530000	280630000	P37198;M0QXN5	P37198;M0QXN5	NUP62
0.0843218	0.0999032	0.104707	0.119611	0.0156478	548300000	626760000	644350000	479900000	396770000	418410000	419220000	506610000	431250000	504870000	625260000	519210000	612710000	598150000	616080000	X6RJP6;P37802	X6RJP6;P37802	TAGLN2
0.0477059	0.340026	0.306961	0.211229	0.218802	107180000	109200000	117210000	209550000	131180000	268950000	118330000	124420000	66774000	86012000	86280000	122040000	60388000	76414000	94049000	P38159;H0Y6E7;H3BT71;H3BR27;H3BUY5;H3BNC1;O75526;Q8N7X1	P38159;H0Y6E7;H3BT71;H3BR27	RBMX
0.164873	0.20362	0.160391	0.0402645	0.108157	33196000	0	26264000	19492000	26956000	29359000	47432000	35724000	48317000	41099000	42251000	44474000	38812000	43865000	48244000	P38432	P38432	COIL
0.223918	0.0872369	0.135283	0.0588327	0.141012	43771000	55342000	68815000	44248000	47107000	52486000	58786000	51732000	67773000	75747000	69487000	67823000	67513000	56422000	51407000	P38606;C9JA17;C9JVW8	P38606	ATP6V1A
0.080546	0.0572178	0.121762	0.0974378	0.0937709	1094300000	1275600000	1140300000	1297800000	1273300000	1164000000	1251300000	1579900000	1529600000	1444800000	1194200000	1383600000	1212300000	1397300000	1455700000	P38646;D6RJI2;D6RA73;H0Y8S0;H0YBG6	P38646	HSPA9
0.00751284	0.0828812	0.0366242	0.0430644	0.104187	411190000	411040000	405790000	435020000	441540000	378490000	427570000	409830000	440940000	429250000	463920000	432960000	448960000	377330000	459320000	P38919;I3L3H2;J3QQP0;E9PBH4;F8WE11	P38919	EIF4A3
0.0812217	0.0616961	0.163141	0.110967	0.106457	2465700000	2609200000	2218800000	2350300000	2438500000	2159000000	2288400000	2540300000	3131700000	2843700000	2315800000	2806600000	2396200000	2271500000	2778600000	P39023;G5E9G0;H7C422;H7C3M2;B5MCW2;F8WCR1;Q92901	P39023;G5E9G0;H7C422;H7C3M2;B5MCW2	RPL3
0.248124	NA	NA	0.045346	NA	48522000	0	34037000	0	0	26367000	35408000	0	0	34392000	32255000	0	0	0	30399000	P39748;I3L3E9;F5H1Y3	P39748;I3L3E9	FEN1
0.108955	0.112625	0.16903	0.121011	0.163078	77616000	62835000	67524000	61128000	49277000	59247000	57662000	72274000	52451000	63180000	57336000	49511000	62498000	45463000	59560000	P40121;E7ENU9;H7C0X8;B8ZZL6	P40121;E7ENU9	CAPG
0.00426136	NA	NA	NA	NA	16378000	0	16477000	0	15493000	0	0	15876000	0	0	0	0	21921000	0	0	P40189;D6RH03;Q5FC05	P40189;D6RH03	IL6ST
0.0871792	0.0910242	0.0390328	0.0785255	0.0625369	319230000	345570000	379770000	324340000	273400000	284590000	334670000	346020000	361680000	362560000	334650000	309870000	363820000	355350000	322690000	P40222	P40222	TXLNA
0.0569371	0.0301462	0.0111919	0.118513	0.087749	800140000	878880000	795180000	960470000	904820000	940530000	897760000	896970000	914860000	823860000	985180000	794040000	934120000	794390000	922520000	P40227;Q92526;J3KRI6	P40227	CCT6A
0.0537795	0.116664	0.258395	0.162926	0.152968	680910000	612960000	661930000	584050000	684600000	548330000	584500000	737720000	435020000	483090000	500010000	643890000	760090000	676560000	557730000	P40429;M0QYS1;Q8J015;Q6NVV1;M0QZU1;A0A096LPE0	P40429;M0QYS1;Q8J015	RPL13A;RPL13a
0.0773188	0.0727919	0.0777132	0.0521316	0.0268006	771400000	825370000	706790000	813160000	717220000	720010000	842780000	721590000	777320000	729120000	768340000	692250000	742110000	703740000	728160000	P40763;G8JLH9;K7EP08	P40763;G8JLH9	STAT3
0.0903639	0.101451	0.0656165	0.089502	0.0859388	93407000	108690000	93167000	88912000	73245000	86349000	85916000	82299000	93515000	113670000	134890000	119400000	112170000	128790000	132120000	P40818;A0A075B720;H0YLH2;H0YM47;H0YNL5;H0YKV1;H0YM17;H0YLS3	P40818	USP8
0.139317	0.21963	NA	NA	0.0291902	20897000	17149000	0	0	20662000	15107000	20221000	0	0	0	0	19693000	16512000	17208000	0	P40937;E9PEP3;F5H5S0	P40937	RFC5
0.245041	0.203867	0.150941	0.0912908	0.241699	24326000	17141000	0	18999000	12534000	16141000	15977000	19795000	0	20593000	19753000	17227000	0	12220000	17258000	P40938;A0A087X270	P40938	RFC3
0.0780594	0.0240805	0.0732388	0.0211512	0.0492285	1106900000	1248800000	1083400000	1145900000	1113400000	1168100000	1098500000	1129800000	1259100000	1163800000	1194700000	1213700000	1265700000	1162500000	1164700000	P41091;Q2VIR3;F8W810;H7BZU1	P41091;Q2VIR3;F8W810	EIF2S3;EIF2S3L
0.150446	0.142929	NA	0.119683	NA	22609000	27992000	0	23532000	30428000	24483000	0	0	25239000	22168000	0	26267000	0	0	0	P41214;Q5SY38;A0A087X1L6	P41214;Q5SY38	EIF2D
0.0777216	0.0821269	0.262494	0.0805807	0.0909151	97443000	97103000	84744000	102730000	87735000	91962000	95836000	98174000	148940000	99582000	100630000	114730000	94169000	107440000	90644000	P41227;F8W808;A8MWP7;C9JW55;Q9BSU3;H0Y8T0;C9JN83	P41227;F8W808;A8MWP7	NAA10
0.200725	0.159346	0.147108	0.263216	0.0290704	69429000	52170000	0	132890000	97849000	108200000	97568000	76181000	101080000	54061000	59671000	86978000	37313000	39483000	37975000	P41240;H3BUM9;H3BN15;H3BU69;K7ENL8	P41240	CSK
0.0467891	0.0120102	0.0903612	0.0143415	0.0428309	692170000	700830000	642040000	663700000	650830000	649440000	713770000	606020000	709950000	733580000	721970000	742950000	748590000	688770000	732670000	P41250;H7C443	P41250	GARS
0.0622919	0.0407332	0.0101489	0.0482727	0.0599186	1980800000	2019400000	1794400000	1818900000	1855800000	1966100000	2309300000	2326000000	2279800000	2204100000	2006700000	2152600000	2183500000	2346400000	2461400000	P41252;A0A0A0MSX9;J3KR24;Q5TCD1;Q5TCC6;Q5TCC9	P41252;A0A0A0MSX9;J3KR24	IARS
0.166388	0.0485634	0.139296	0.125893	0.112216	83330000	115140000	93809000	108730000	109630000	100280000	107560000	124290000	94081000	90277000	116210000	102620000	110480000	93041000	115910000	P41743	P41743	PRKCI
0.174937	0.0902803	0.105301	0.0956291	0.100131	82237000	60511000	62639000	62403000	69399000	74804000	95170000	77692000	82878000	82295000	86507000	71637000	63547000	74806000	76909000	P42166	P42166	TMPO
0.065278	0.0864611	0.0915761	0.13541	0.116675	221420000	212510000	194570000	216470000	181980000	201140000	228650000	240590000	200740000	179650000	218800000	235360000	225790000	184380000	228900000	P42224;J3KPM9;E7EPD2;D2KFR9;E7ENM1;E9PH66;H7BZB5	P42224;J3KPM9	STAT1
0.442743	NA	NA	0.0160729	NA	0	37945000	19851000	17419000	0	0	0	0	18069000	20616000	0	21090000	0	0	15958000	P42226;Q5FBW6;G3V2L2;G3V2M3;G3V3E9;G3V2H4;G3V5I8;G3V568;G3V2X7;G3V370;G3V5K5;H0YJH6	P42226	STAT6
0.0396085	NA	0.108433	0.120897	NA	14425000	13639000	0	19796000	0	0	17672000	0	20607000	0	17587000	20875000	0	0	15083000	P42285;H0Y8U3	P42285	SKIV2L2
NA	0.0208238	NA	NA	NA	0	0	0	85781000	82734000	85802000	0	0	0	0	0	0	0	0	0	P42336	P42336	PIK3CA
NA	0.0446286	NA	NA	NA	0	0	0	7270100	0	7743900	0	7555100	0	7648200	0	0	0	0	12604000	P42345;B1AKP8	P42345;B1AKP8	MTOR
0.0936423	0.0535045	0.0686762	0.127477	0.107685	60731000	57313000	68673000	56364000	60144000	62719000	56850000	62131000	65183000	54024000	62868000	48943000	75828000	61344000	66745000	P42356;A4QPH2;A8MTF1;Q8N8J0;C9JLI1	P42356	PI4KA
0.0745663	0.0828615	0.0285404	0.00757492	0.0906316	207340000	193890000	178540000	255140000	216060000	236490000	207490000	213800000	201950000	189470000	187020000	189520000	193200000	165770000	165720000	P42566;B1AUU8;S4R3U1	P42566;B1AUU8	EPS15
0.0950021	0.104403	0.117832	0.139241	0.0636147	822230000	703890000	696990000	848780000	814110000	692670000	774090000	884550000	981320000	894900000	728140000	960820000	760690000	851350000	850950000	P42677;Q5T4L4	P42677;Q5T4L4	RPS27
0.359685	0.0688512	0.0317512	0.107094	0.19186	0	13372000	22494000	14235000	15692000	0	12091000	0	11560000	12638000	10587000	10518000	17850000	19934000	13505000	P42684	P42684	ABL2
0.071345	0.0292708	0.114703	0.0780002	0.0367646	283610000	290970000	253770000	262770000	276390000	276720000	258280000	247890000	306120000	286510000	249440000	286440000	295280000	274350000	285930000	P42694;A0A075B6R3;J3KT20;J3KS59;J3QRR8	P42694	HELZ
0.39958	0.148628	0.113139	0.225639	0.107756	9313100	17758000	9383400	11405000	10430000	13862000	12737000	0	10850000	10308000	15904000	11980000	15199000	14720000	12362000	P42695;E9PKK4;G3V1A9;E9PQA3	P42695;E9PKK4;G3V1A9	NCAPD3
0.0685088	0.0429772	0.0696754	0.141684	0.0551898	68542000	61015000	69171000	67401000	71469000	65778000	66010000	71349000	62121000	68016000	87459000	70175000	63918000	62409000	69257000	P42704;B8ZZ38;A0A0C4DG06;C9JCA9	P42704	LRPPRC
0.187063	NA	0.35377	0.0579329	NA	25004000	19162000	0	0	12324000	0	17359000	0	10412000	16314000	0	15030000	0	18138000	0	P42858	P42858	HTT
0.0762003	0.0857849	0.0757614	0.0781984	0.021506	156570000	143220000	166860000	129920000	133840000	152200000	158340000	161200000	139830000	139580000	158690000	138420000	137220000	143030000	138800000	P43246;E9PHA6;C9J809	P43246;E9PHA6	MSH2
NA	NA	0.165087	0.0799091	0.0825176	20368000	0	0	0	0	0	25356000	20055000	0	17530000	15376000	17870000	0	19408000	17268000	P43304;F5GYK7	P43304	GPD2
0.0549936	0.0783276	0.0459814	0.0622293	0.123089	137090000	125090000	124550000	141850000	124340000	143760000	138410000	128440000	139910000	146120000	129160000	140330000	163870000	134510000	132170000	P43355;P43358;A0A075B7A9;Q3SYA6;A0A0A0MSA3;P43362;A2A368;A8MXT2;Q96M61;O15480;P43363;O60732	P43355	MAGEA1
0.0761157	0.0332527	0.0907248	0.0148029	0.101583	437410000	482490000	509140000	490940000	499250000	468040000	495140000	588740000	519890000	469730000	480610000	467550000	514300000	420010000	482560000	P43490;A0A0C4DFS8;C9JF35;C9JG65	P43490;A0A0C4DFS8	NAMPT
0.0569973	0.0265621	0.213721	0.10143	0.0424365	125280000	123590000	137050000	111360000	108160000	114060000	88519000	136710000	122660000	141110000	121780000	116810000	133850000	130160000	141410000	P43686	P43686	PSMC4
0.123478	0.115241	0.16756	0.203386	0.0976395	60802000	77721000	72749000	84575000	77969000	67104000	63970000	69677000	87654000	60361000	84197000	90624000	96609000	81263000	82682000	P43897;C9JT21;C9JG32;F8VPA7;F8VS27;F8WCK2	P43897;C9JT21;C9JG32;F8VPA7;F8VS27	TSFM
0.0700844	0.142842	0.0735994	0.0383163	0.0477836	203160000	177130000	186030000	174280000	132310000	167760000	219900000	204310000	189780000	181340000	174860000	188770000	207650000	192100000	190710000	P45974;F5H571;H7C5J3;Q92995	P45974	USP5
0.0618482	0.0890795	0.0789719	0.0514694	0.0531505	596900000	656530000	586120000	540680000	601040000	646530000	766900000	699410000	819440000	738030000	667100000	716800000	794780000	714940000	749720000	P46013	P46013	MKI67
0.0788516	0.203677	0.126941	0.0514183	0.0574299	32152000	27674000	31399000	22141000	21722000	30691000	32227000	32787000	40203000	31547000	30901000	34033000	32012000	33653000	35885000	P46019;A6NIT2;A6NMN0;P46020	P46019	PHKA2
0.0239166	0.0562972	0.0477606	0.11497	0.139898	221780000	224440000	232190000	221840000	210920000	235950000	265050000	253230000	240880000	272960000	240540000	217200000	260490000	323340000	251980000	P46060;B0QYT5;B0QYT4;H0Y4Q3;B0QYT6	P46060	RANGAP1
0.127694	0.283229	0.158162	0.169818	0.0218401	24862000	26842000	20790000	16879000	30468000	25335000	22766000	19776000	27077000	26249000	22365000	18636000	25114000	25663000	24566000	P46087;F5GYR3;F5H5X6	P46087	NOP2
NA	0.0392348	0.0123588	0.1441	0.171996	0	16319000	0	0	16096000	15227000	15710000	0	15987000	0	15341000	18822000	17586000	12787000	17493000	P46100;A0A096LNR8;A0A096LNX6;A0A096LNN3;A0A096LNW1;A0A096LNL9	P46100	ATRX
NA	0.223009	0.194111	0.240422	NA	0	0	0	70033000	45543000	53109000	24752000	20462000	30198000	28127000	24659000	38737000	0	0	15574000	P46108;I3L297	P46108;I3L297	CRK
0.0392016	0.112528	0.122527	0.178218	0.0173677	116110000	108590000	116500000	194660000	208660000	166670000	149700000	149170000	119820000	108950000	155800000	143090000	112510000	109950000	113770000	P46109	P46109	CRKL
0.0561206	0.0796924	0.0834343	0.0927451	0.0655207	0	34662000	32016000	31643000	36893000	35810000	36356000	33804000	39899000	24436000	0	27866000	0	30794000	33786000	P46734;J3KRV4;E9PRZ0;J3QR49	P46734;J3KRV4;E9PRZ0;J3QR49	MAP2K3
0.120162	0.149333	0.119235	0.0537541	0.289474	888020000	711310000	744670000	874790000	909840000	681840000	1112600000	1031000000	876290000	1020900000	962940000	1072400000	995190000	752810000	1346700000	P46776;E9PJD9;E9PLL6;E9PLX7	P46776;E9PJD9;E9PLL6	RPL27A
0.126717	0.157726	0.187157	0.173871	0.0957737	415720000	528140000	443290000	607770000	573500000	445500000	452450000	654560000	528840000	473620000	363330000	514870000	449090000	461320000	534390000	P46777;Q5T7N0	P46777	RPL5
0.183655	0.131799	0.104211	0.125187	0.080276	1245600000	1326600000	922270000	1465500000	1247800000	1132800000	1029600000	1264500000	1200100000	1182700000	971240000	1240200000	1183200000	1382000000	1243600000	P46778;G3V1B3;M0R181	P46778;G3V1B3;M0R181	RPL21
0.138907	0.149828	0.119037	0.115404	0.0692374	37697000	42281000	49592000	51631000	38564000	49282000	42951000	53028000	53396000	44775000	39733000	50087000	49830000	55427000	48828000	P46939;Q5T097;H0Y337	P46939	UTRN
0.0798678	0.0287463	0.0836527	0.0512007	0.037144	4886200000	4832100000	5562200000	5749100000	5784500000	5486000000	4693100000	5237700000	4455200000	4172900000	4364600000	3939400000	4316600000	4411800000	4101700000	P46940;A0A0J9YXZ5;H0YLE8;A0A087X225;H0YKA5;A0A087WWP1;E9PDT6	P46940;A0A0J9YXZ5;H0YLE8	IQGAP1
0.0827219	0.149327	0.101469	0.165545	0.227866	31845000	35790000	37497000	35391000	38550000	28567000	35145000	33879000	40855000	36125000	26445000	35472000	42023000	27241000	31295000	P46977;A0A0C4DH80;E9PN73;E9PI32	P46977	STT3A
0.0948397	0.205052	0.183542	0.22401	0.0599962	53256000	64018000	61658000	70244000	47323000	54310000	76219000	62809000	52827000	70230000	82392000	52029000	62958000	59803000	67373000	P47712	P47712	PLA2G4A
0.0587554	0.0614159	0.117507	0.0989184	0.1348	63815000	66662000	71636000	60502000	68079000	62590000	53060000	53333000	43060000	44771000	51143000	42312000	0	48125000	39749000	P47755;F8W9N7;A0A0D9SET8;C9JUG7	P47755;F8W9N7;A0A0D9SET8	CAPZA2
0.0305303	0.0704151	0.0357695	0.0661997	0.0124058	1205100000	1207300000	1271100000	1259200000	1170200000	1347500000	1476500000	1374500000	1427600000	1622000000	1420900000	1516000000	1614600000	1588300000	1575900000	P47897;A0A1B0GVU9;B4DDN1;A0A0U1RQT0;H7C0R3;C9J165;A0A0U1RQE9;A0A0U1RQM8;A0A0U1RRI9;A0A0U1RQQ5;A0A0U1RQX5;A0A0U1RR66;A0A0U1RQU2;A0A0U1RQL2;A0A0U1RRC8;A0A1B0GTT3;A0A0U1RQX9;A0A0U1RQJ6;F2Z2V6;A0A0U1RRJ7;A0A0U1RQC3;A0A0U1RR79	P47897;A0A1B0GVU9;B4DDN1	QARS
0.185849	0.351369	0.216847	0.21827	0.207564	199010000	243840000	289780000	330040000	336540000	164740000	200260000	267850000	178190000	262710000	184720000	286990000	194870000	136950000	206470000	P47914	P47914	RPL29
0.357282	0.144511	0.144653	0.071901	0.160514	125340000	80668000	170300000	104350000	81135000	106500000	140440000	105730000	133060000	95798000	105470000	110500000	142670000	107220000	111550000	P48507	P48507	GCLM
0.0681443	0.0773504	0.079006	0.0848039	0.202706	348520000	319010000	365360000	283310000	244760000	277430000	304470000	274480000	261290000	331230000	306880000	279390000	404830000	273320000	315550000	P48634	P48634	PRRC2A
0.0320045	0.0749092	0.0437324	0.0849633	0.100526	1147800000	1078500000	1099900000	1156700000	1060700000	1232600000	1179200000	1231700000	1287000000	1095200000	1269800000	1104400000	1269400000	1071100000	1292600000	P48643;E7ENZ3;B7ZAR1;E9PCA1;D6RIZ7;H0Y914	P48643;E7ENZ3;B7ZAR1;E9PCA1	CCT5
0.160783	0.223697	0.156626	0.200875	0.337323	49820000	49383000	64823000	40042000	63052000	57120000	43506000	57438000	58339000	71504000	69204000	48501000	78469000	47483000	43700000	P48651;J3KNR6	P48651	PTDSS1
0.233725	0.10781	0.361743	0.284688	0.556594	188790000	176190000	267080000	266000000	288910000	232630000	111010000	157090000	74627000	160910000	94369000	110500000	83844000	173880000	61971000	P48681	P48681	NES
0.0345801	0.14406	0.0728483	0.0938866	0.103265	47900000	51321000	49905000	47812000	35838000	44167000	40819000	47021000	42768000	54028000	46111000	46092000	47693000	57958000	50135000	P48729;Q8N752;E5RG27;D6RGE5;U3KQ83;U3KPX3;H0Y9X2;U3KQK7;D6REM4	P48729;Q8N752	CSNK1A1;CSNK1A1L
0.0520328	0.0961762	0.21109	0.0661973	0.116122	507970000	459240000	495890000	380420000	461500000	426340000	625340000	417920000	613960000	670730000	683520000	603140000	507350000	640950000	578950000	P49207	P49207	RPL34
0.196523	0.237538	0.11708	0.0460839	0.285208	20765000	0	15698000	19875000	14236000	23217000	22971000	18228000	20070000	18964000	18031000	17300000	0	14892000	22416000	P49321;E9PI86;E9PRH9;H0YF33;E9PPR5;Q5T624;E9PPQ8;H0YDS9	P49321;E9PI86;E9PRH9;H0YF33;E9PPR5;Q5T624	NASP
0.0375504	0.0561062	0.059377	0.015489	0.0478151	12140000000	12905000000	12066000000	13110000000	11789000000	12093000000	13209000000	13479000000	14745000000	12778000000	13180000000	12989000000	13403000000	12896000000	14177000000	P49327;A0A0U1RQF0;A0A0U1RRG3;J3KTF0	P49327;A0A0U1RQF0	FASN
0.0527089	0.0215245	0.056568	0.0168164	0.0235753	1148900000	1048700000	1152300000	1068600000	1105800000	1063100000	1111500000	1229000000	1227000000	1136300000	1099900000	1126600000	1146100000	1103800000	1153300000	P49368;B4DUR8;E9PRC8;Q5SZX6;E9PQ35;Q5SZW8;Q5SZX9;E9PM09	P49368;B4DUR8	CCT3
0.0686635	0.133913	0.10135	0.0608803	0.0748695	1288200000	1226600000	1123400000	1438100000	1364900000	1106000000	1064000000	1216700000	1303100000	1175400000	1081600000	1219800000	1069200000	1231800000	1107200000	P49411;H3BNU3	P49411	TUFM
0.387815	NA	0.145348	0.168987	0.0930608	50827000	0	89236000	0	0	74178000	87377000	72053000	66209000	55862000	69903000	78696000	89180000	84264000	100830000	P49454	P49454	CENPF
0.138173	0.0885023	0.117954	0.109765	0.246537	420910000	556230000	492890000	353330000	340890000	297590000	418210000	471790000	372610000	454900000	486440000	390790000	418700000	496040000	673250000	P49588;H3BPK7	P49588	AARS
0.055434	0.120207	0.178456	0.167874	0.0126073	38953000	41861000	37576000	33901000	41822000	42343000	40085000	57096000	46826000	37799000	39497000	50995000	38268000	37345000	38019000	Q5T5C7;P49591	Q5T5C7;P49591	SARS
0.10703	0.0366397	0.0744408	0.212827	0.0615228	105490000	125950000	129240000	111910000	113350000	105740000	121020000	125170000	108290000	84378000	128710000	101770000	110320000	116940000	103380000	P49736;H0Y8E6	P49736;H0Y8E6	MCM2
NA	0.0915457	0.204881	NA	0.0350775	0	7274600	0	5332100	6070200	0	7048600	0	9436900	0	7872000	0	6583600	6918500	0	P49750;F8VU51;H0YIQ2;H0YI23	P49750;F8VU51;H0YIQ2	YLPM1
0.245586	0.111973	0.203022	0.0794761	0.0915742	38901000	24363000	28404000	31540000	36798000	39443000	30691000	37664000	46166000	34480000	40355000	36817000	44691000	38899000	37792000	P49756;E9PQU5	P49756	RBM25
0.214034	0.26908	0.086222	0.251172	0.185241	42366000	50195000	64461000	65958000	37718000	55644000	60101000	64201000	71213000	76395000	54117000	47997000	59341000	78907000	56933000	P49757;G3V3R1;G3V3Z8;G3V3M5;G3V4S6;G3V433	P49757;G3V3R1;G3V3Z8	NUMB
0.11511	0.0936814	0.274495	0.0505448	0.0867541	108370000	108750000	88267000	89543000	107780000	102290000	128990000	84128000	148740000	80202000	88745000	84668000	83617000	99388000	90465000	P49773;D6REP8;D6RE99;D6RD60;D6RC06	P49773;D6REP8;D6RE99;D6RD60	HINT1
0.041453	0.0502413	0.0613752	0.0867188	0.174194	258710000	249190000	270660000	258420000	239110000	263160000	293150000	259300000	279260000	228910000	256960000	272090000	328320000	235870000	260460000	P49790	P49790	NUP153
0.0317246	0.0431571	0.0564336	0.00961889	0.0355676	1854700000	1757300000	1755500000	1661800000	1542600000	1666000000	2042900000	1849200000	2042200000	2065000000	2041800000	2025900000	2067700000	1979800000	2125100000	P49792;F8WBP7	P49792	RANBP2
0.115648	0.0427921	0.085505	0.0873336	0.240215	49118000	55610000	61970000	50936000	53370000	49006000	51651000	55468000	61182000	59380000	66984000	56713000	64966000	45244000	74128000	P49841	P49841	GSK3B
0.127694	0.0437592	0.0653169	0.0287041	0.094008	182180000	235650000	213900000	187410000	189520000	174650000	224960000	204170000	231800000	223890000	237030000	229300000	201010000	195930000	232340000	P49915	P49915	GMPS
0.0956483	0.172633	0.118799	0.121378	0.0503378	137300000	140690000	163180000	120980000	121680000	161620000	141080000	118670000	113210000	126910000	128610000	102700000	110160000	110750000	120360000	P50395;Q5SX87;Q5SX91;P31150;V9GYJ7;V9GYF8;Q5SX90;Q5SX86	P50395;Q5SX87;Q5SX91	GDI2
0.116049	0.0246673	0.103812	0.0960485	0.0858809	97556000	88231000	111070000	92354000	96376000	92391000	92480000	87841000	106900000	101670000	96818000	116180000	111310000	96500000	96004000	P50402;Q5HY57	P50402;Q5HY57	EMD
0.183661	0.0906259	0.0790447	0.16377	0.127107	65376000	77536000	53489000	66595000	65007000	76608000	73351000	84911000	83801000	83577000	107300000	80125000	62016000	60800000	75957000	P50416;H3BMD2;H3BUJ0;H3BP22;H3BUV7	P50416	CPT1A
0.0123528	0.0527251	0.0627739	0.0262979	0.0631489	1470500000	1503300000	1472800000	1603500000	1475300000	1457300000	1664500000	1564600000	1773900000	1621300000	1562400000	1644500000	1563900000	1469000000	1666800000	P50454;E9PPV6;E9PR70;E9PKH2;E9PK86;E9PMI5;E9PNX1;E9PQ34;E9PJH8;E9PIG2;E9PRS3;H0YEP8;E9PLA6	P50454;E9PPV6;E9PR70;E9PKH2;E9PK86;E9PMI5	SERPINH1
0.117783	0.164612	0.0579695	0.0761174	0.0813824	100280000	124480000	104500000	106870000	87674000	122390000	100610000	90389000	92118000	95963000	86144000	100080000	109400000	92946000	100960000	P50552;K7EM16;K7EQD0;K7ENR7;K7ENL7	P50552	VASP
0.0430833	0.106879	0.0696068	0.127752	0.0282197	90930000	90339000	97551000	106400000	89910000	87968000	110560000	97414000	109770000	137290000	112730000	109210000	115290000	110060000	109630000	P50570;A0A0D9SFB1;A0A0U1RQP1;A0A0D9SFE4;Q05193;A0A1B0GUX5;A0A1B0GU67;E5RHK8;Q9UQ16;E5RIK2;H7C5U0	P50570	DNM2
0.243368	0.136338	0.317885	0.227272	0.0324762	28222000	20239000	33428000	28913000	26521000	34485000	32712000	0	20705000	18511000	29522000	25393000	27957000	28502000	29776000	P50579;G3V1U3;F8VQZ7;F8VRR3;F8VSC4	P50579;G3V1U3;F8VQZ7;F8VRR3	METAP2
0.14758	0.103539	0.031642	0.0580929	0.172018	92202000	82472000	68416000	90175000	80980000	73323000	72631000	74526000	77337000	68120000	69924000	76030000	98330000	69596000	90070000	P50583	P50583	NUDT2
0.101799	0.123015	0.147941	0.171338	0.142294	72499000	64212000	78792000	59365000	72804000	75098000	84116000	66012000	65414000	62428000	71422000	87376000	65810000	76849000	57909000	P50748;E7ES84;J3KQF2;F5H5V0	P50748;E7ES84	KNTC1
0.0627719	0.101245	0.195381	0.199865	0.0787854	21800000	0	19947000	17974000	20746000	0	21300000	16129000	0	0	18668000	24813000	20741000	18552000	0	P50750	P50750	CDK9
0.0186743	0.0537531	0.0704667	0.0377528	0.0831591	753150000	761050000	780880000	796630000	720240000	735830000	708290000	674080000	773750000	766220000	785740000	729220000	789510000	733200000	865110000	P50990;H7C4C8;H7C2U0	P50990	CCT8
0.013215	0.0465865	0.0554557	0.0651141	0.0939849	872860000	869720000	891200000	917820000	843260000	912170000	1015000000	908290000	965190000	859450000	884210000	971630000	1068700000	971700000	885480000	P50991	P50991	CCT4
0.0311425	0.0690435	0.0241349	0.102996	0.0347432	629450000	594240000	625080000	564510000	493870000	515310000	522160000	498770000	517480000	524970000	571340000	464480000	568050000	530060000	552830000	P50995;H0Y6E1;E5RIN3;P27216	P50995	ANXA11
0.297204	0.0492782	0.0888576	0.0693267	0.0892213	108080000	114810000	180400000	94338000	102940000	102810000	121360000	105230000	124680000	112010000	117720000	102520000	130400000	139340000	116540000	P51116;I3L1Z2	P51116	FXR2
0.114346	0.0535922	0.0744674	0.102184	0.0352249	131630000	152000000	165660000	146370000	139740000	131480000	132420000	143920000	153750000	159760000	136240000	132980000	139060000	133430000	143150000	P51148;K7ERI8;K7ERQ8;F8VVZ0;F8VUA5;F8VVK3;K7ENY4;F8VWU4;K7EIP6;F8WCY6;F8WD79;F8VPW9;F8VSF8;F8VWZ7	P51148;K7ERI8;K7ERQ8;F8VVZ0;F8VUA5;F8VVK3;K7ENY4	RAB5C;RAB5B
NA	0.209021	NA	0.0914233	0.0287393	0	0	19374000	26901000	19973000	0	0	0	24535000	22021000	25511000	21711000	0	25305000	24297000	P51149;C9J592;C9J8S3;C9IZZ0;C9J4S4;C9J4V0	P51149;C9J592;C9J8S3;C9IZZ0	RAB7A
0.0504002	0.0448113	0.163981	0.160581	0.238057	51251000	0	55039000	41310000	40271000	43910000	48215000	58426000	42333000	0	39806000	31688000	28586000	31231000	43991000	P51151;A0A1B0GUI0;Q9NP90	P51151	RAB9A
0.0706514	0.0534803	0.119803	0.0855648	0.138109	124690000	117760000	108240000	107670000	96930000	104430000	107670000	125190000	137030000	102350000	101520000	117810000	93821000	101850000	122210000	P51153;A0A087WWB9	P51153;A0A087WWB9	RAB13
0.0100236	0.115831	0.173682	0.187569	0.0910333	41927000	41792000	42581000	40427000	45620000	51010000	45992000	63785000	50368000	49235000	70440000	55208000	49051000	40863000	45007000	P51570;K7EII7;K7ERJ9	P51570	GALK1
0.162118	0.140654	0.0699871	0.159071	0.234638	167300000	179850000	226120000	161710000	208820000	169240000	191380000	167650000	173180000	199520000	245860000	181420000	149430000	205810000	242160000	P51571;A6NLM8	P51571;A6NLM8	SSR4
0.0710709	0.058687	0.151528	0.207053	0.0788503	65529000	57427000	64644000	66492000	59689000	65852000	70251000	66350000	52138000	58156000	72334000	47821000	59713000	51046000	54731000	P51692;C9J4I3	P51692	STAT5B
0.0225037	0.14208	0.0967569	0.0116388	0.0694985	178730000	170920000	174080000	178670000	143460000	138720000	192040000	158840000	183460000	151600000	154010000	150560000	165410000	143930000	154340000	P51812;B1AXG1;F2Z2J1;Q15349;B7Z3B5;D6R910;B1AXG2;D6RHW7;D6RA62;D6RE03	P51812	RPS6KA3
0.0726849	0.107316	0.0880003	0.0818457	0.121073	312140000	358300000	323340000	313280000	386140000	337590000	359090000	404120000	427880000	391310000	332250000	359720000	426270000	337460000	364440000	P51991;H7C1J8	P51991	HNRNPA3
0.0293434	0.113096	0.125943	0.147563	0.106896	134130000	139120000	142180000	117720000	144000000	144480000	168130000	137630000	134760000	142860000	164820000	122510000	124770000	136280000	154130000	P52209;K7EM49;K7EMN2;K7EPF6;K7ELN9	P52209	PGD
0.0371174	0.0320056	0.123617	0.049733	0.0237166	1007100000	944970000	1009700000	1006000000	984710000	1048400000	950090000	1037800000	1209100000	1052700000	1047300000	1143000000	1042000000	1024400000	1073400000	P52272;A0A087X0X3;M0R019;M0R2T0;M0R0N3;M0QYQ7;M0R2I7;M0R0Y6;M0QY96;M0QYL3	P52272;A0A087X0X3	HNRNPM
0.0907427	0.114911	0.0693052	0.12268	0.113731	262870000	267270000	308860000	276940000	239910000	302300000	292010000	284240000	255530000	290720000	260110000	227110000	283150000	244360000	307050000	P52292;J3QLL0;J3KS65	P52292	KPNA2
0.0918226	0.114814	0.108262	0.160264	0.0991616	60835000	62002000	71681000	67817000	62681000	53866000	63083000	51149000	60682000	47492000	53293000	64874000	67375000	60736000	55271000	P52294;C9JYI4;C9J352;C9JWD9;F2Z3G4;C9J4U1	P52294;C9JYI4	KPNA1
0.0393494	0.159684	0.215644	0.0264099	0.18805	341620000	360850000	334570000	343580000	424740000	313410000	392140000	394950000	561420000	427870000	427440000	408390000	446090000	315440000	447260000	P52597;A0A1B0GW42	P52597	HNRNPF
NA	NA	NA	NA	0.0213067	0	0	0	16109000	0	0	0	0	0	0	0	0	0	14317000	13892000	P52630;B4DLC8	P52630;B4DLC8	STAT2
0.166776	0.094092	0.0957353	0.118596	0.0310215	90476000	112340000	126890000	105200000	126920000	119330000	116650000	124880000	103100000	109070000	125680000	99568000	111450000	115400000	118580000	P52701;A0A087WWJ1;A0A087WYT6;C9JH55;C9J8Y8;C9J7Y7;F8WAX8;U3KQ72	P52701;A0A087WWJ1	MSH6
0.0461356	0.0290631	0.0135408	0.0893646	0.0121406	425030000	434220000	397120000	401650000	379620000	386190000	453580000	460410000	448140000	480240000	480020000	409460000	484250000	479470000	491180000	P52732	P52732	KIF11
0.0944028	0.0699421	0.17767	0.344419	0.0635886	67191000	80946000	72444000	55151000	62392000	62446000	44509000	63734000	57629000	49843000	70467000	34968000	65305000	65096000	72653000	P52788;H7C2R7	P52788	SMS
0.234913	0.0706803	0.0542613	0.161588	0.180937	69128000	55491000	42900000	45375000	41452000	47727000	62907000	56463000	59267000	52133000	71064000	57625000	56242000	40721000	57387000	P52888;K7EP46;K7EKB6;K7EL02;K7EIK4;K7EMU4;K7EL32	P52888;K7EP46	THOP1
0.166926	0.261316	0.325901	0.0542172	0.333603	1484900000	1229000000	1722600000	1001900000	1714500000	1375700000	564060000	825100000	436050000	572270000	635480000	620570000	445130000	746460000	425700000	P52907	P52907	CAPZA1
0.00471333	0.0743053	0.0439693	0.065856	0.0858026	360630000	360740000	357750000	357990000	314290000	359060000	389390000	397770000	365240000	335790000	365820000	382800000	401550000	338280000	377880000	P52948;H7C3P6;H0YCT1;H0YDF4;H0YEN4;H0YCR0	P52948;H7C3P6	NUP98
0.0800847	0.0667963	0.0553777	0.111245	0.0987779	218410000	204080000	239210000	193300000	213850000	219950000	197990000	219440000	216850000	232310000	244630000	196550000	244710000	234420000	201770000	P53004;C9J1E1	P53004	BLVRA
NA	0.867934	0.080279	0.31527	0.347014	23085000	0	0	56740000	12553000	15817000	16355000	17999000	15365000	11997000	23239000	20415000	19361000	23907000	11411000	P53007;B4DP62	P53007;B4DP62	SLC25A1
0.0264315	0.0320409	0.125694	0.194881	0.0325007	39768000	39137000	41202000	33536000	35653000	35201000	45592000	50829000	39455000	43845000	32423000	31183000	36369000	36289000	38412000	P53350;I3L309;I3L2H5;I3L387	P53350	PLK1
0.22808	0.0293288	NA	0.0218634	0.0328016	30667000	48677000	39164000	41295000	0	39617000	0	0	0	40503000	0	41775000	0	38644000	36892000	P53384	P53384	NUBP1
0.0111769	0.0987571	0.0805811	0.0175318	0.0578905	1027100000	1029200000	1048100000	1021000000	840590000	971910000	1190500000	1049700000	1225600000	1119600000	1089300000	1083900000	1145500000	1022100000	1107500000	P53396;K7ESG8;K7EIE7	P53396	ACLY
0.148038	0.386691	0.37953	NA	0.159284	0	22456000	27707000	34353000	16574000	20946000	35631000	0	20553000	0	0	28316000	22517000	0	28233000	P53582;H0Y955	P53582;H0Y955	METAP1
0.226197	0.0691071	0.227549	0.166317	0.20959	42657000	30893000	0	38025000	35529000	33111000	34117000	46506000	54445000	30830000	40088000	42884000	41318000	28308000	42337000	P53597	P53597	SUCLG1
0.205941	0.0344996	0.168939	0.177145	0.0156662	63335000	66113000	44216000	43095000	41773000	44748000	55044000	48727000	39072000	45770000	57414000	40853000	46778000	48262000	47637000	P53611;Q5T4U8	P53611;Q5T4U8	RABGGTB
0.0187448	0.0190133	0.10812	0.0505181	0.046246	828690000	832920000	804370000	810170000	783480000	809540000	806290000	987970000	967610000	950380000	863230000	884520000	809610000	864180000	886280000	P53618;E9PP73;E9PP63;E9PKQ1	P53618;E9PP73	COPB1
0.0439152	0.0453374	0.0124335	0.0302177	0.0327745	938500000	863550000	880690000	890400000	859910000	813460000	902120000	923070000	905180000	917730000	957730000	973370000	1002900000	950880000	1010300000	P53621	P53621	COPA
0.0958862	0.181791	0.212572	0.200618	0.168145	39123000	46421000	46438000	41257000	28583000	37425000	41291000	26969000	33130000	33433000	30857000	44553000	43352000	30909000	36795000	P53701	P53701	HCCS
0.00860961	0.0287698	0.0474435	0.126441	0.108276	189830000	190880000	187680000	146490000	153520000	145790000	158680000	169820000	174070000	171210000	194180000	150700000	181820000	146580000	170680000	P53985;Q5T8R5;Q5T8R3;Q5T8R4	P53985;Q5T8R5;Q5T8R3	SLC16A1
0.252626	0.15594	0.217624	0.0856306	0.0411418	36692000	29719000	48903000	27287000	21688000	29644000	38440000	26833000	26888000	43198000	37655000	44333000	33081000	32670000	35248000	P53990;H3BMU1;H3BUI0;H3BQF7;J3KR23;F5GXM3;H3BPP6;H3BRE2	P53990;H3BMU1;H3BUI0;H3BQF7;J3KR23	IST1
0.0742231	0.0943189	0.0722839	0.0448068	0.0726358	330410000	383060000	364010000	343440000	300860000	287310000	312090000	297690000	342630000	350140000	372800000	342130000	300040000	340220000	342190000	P53992;G5EA31;A0A0U1RR49	P53992;G5EA31	SEC24C
NA	NA	NA	NA	0.232717	0	26859000	0	0	0	46883000	0	0	0	0	0	0	41626000	58024000	0	P53999	P53999	SUB1
0.0591798	0.0565867	0.0874124	0.0272861	0.0205546	1847300000	1705400000	1648000000	1812900000	1633700000	1661900000	2171400000	2288300000	1924000000	2012400000	2101900000	2117400000	2224900000	2311800000	2240000000	P54136;E5RJM9;E5RH09	P54136	RARS
0.0423805	0.0226839	0.125107	0.0854259	0.0808711	38218000	35436000	35665000	34638000	36162000	34979000	41638000	41575000	51324000	0	45195000	40046000	43136000	40734000	47716000	P54259	P54259	ATN1
0.134428	0.125296	0.0315911	0.0769185	0.0376077	178060000	231990000	198170000	199000000	155780000	189640000	185010000	181950000	193350000	203050000	212230000	182320000	203360000	199280000	188970000	P54577;A0A0C4DGZ5	P54577;A0A0C4DGZ5	YARS
0.057004	0.0767318	0.0533983	0.0920359	0.0123477	499830000	556390000	511860000	459640000	399070000	409260000	428420000	458720000	413260000	459000000	464790000	392150000	487810000	498630000	498140000	P54578;A6NJA2;J3QQT6;J3KS55	P54578;A6NJA2	USP14
NA	NA	NA	NA	0.274871	0	0	0	24518000	0	0	0	0	19480000	0	0	0	23646000	15950000	0	P54652	P54652	HSPA2
0.118504	0.0976705	0.0199176	0.0513252	0.140406	0	26553000	31410000	35359000	30495000	29578000	31554000	32795000	32465000	40517000	36923000	37348000	34610000	37385000	28236000	P54709;H7C547;F8WBY4;C9JA36;H7C4L9;C9JXZ1	P54709;H7C547;F8WBY4;C9JA36	ATP1B3
0.0546968	0.0157128	0.091298	0.0746537	0.0551936	555820000	518430000	578040000	567270000	549720000	558420000	567250000	597690000	675850000	635210000	685800000	590720000	629780000	564180000	604530000	P54886	P54886	ALDH18A1
0.248082	0.176424	0.273253	0.150816	0.082737	59004000	58380000	36638000	62005000	60886000	44430000	35299000	59963000	43118000	37632000	37150000	48081000	56534000	48142000	54587000	P55036;Q5VWC4;A6PVX3;H0Y3Y9;H0Y561	P55036;Q5VWC4;A6PVX3	PSMD4
0.0634278	0.0941009	0.0203497	0.0536789	0.0132813	457950000	499970000	518970000	537850000	445210000	495180000	495600000	494840000	512870000	519250000	508070000	468330000	517340000	505060000	516310000	P55060	P55060	CSE1L
0.111357	0.0606375	0.0829124	0.0710377	0.0372021	1148900000	1344700000	1433900000	1258300000	1194400000	1114400000	1309500000	1258000000	1471900000	1303000000	1361900000	1183100000	1361400000	1384000000	1460900000	P55072;C9IZA5;C9JUP7	P55072	VCP
0.0598935	0.0947116	0.143506	0.103551	0.075136	63379000	65832000	58473000	53363000	63257000	54544000	56301000	71073000	55559000	68574000	68582000	56972000	67887000	63495000	73735000	P55084;B5MD38;F5GZQ3;C9JEY0;C9JE81;C9K0M0	P55084;B5MD38;F5GZQ3;C9JEY0;C9JE81	HADHB
0.0866803	0.293959	0.277319	0.115505	0.19349	202390000	214430000	180400000	277970000	295830000	162840000	217960000	248830000	363640000	196090000	247140000	229060000	168460000	203040000	248160000	P55795	P55795	HNRNPH2
0.0633871	0.141678	0.114742	0.171547	0.119481	163760000	159190000	144820000	168330000	196990000	148720000	180240000	196860000	156280000	135630000	174290000	127470000	149710000	137320000	173410000	P55809;E9PDW2;Q9BYC2	P55809;E9PDW2	OXCT1
0.0567161	0.0921945	0.0549546	0.0616506	0.040153	707790000	768740000	790460000	684170000	599020000	718500000	805220000	801920000	882510000	776710000	827860000	731900000	890390000	828860000	888160000	P55884;C9JZG1;C9JQN7	P55884	EIF3B
0.0411543	0.0605582	0.0585058	0.0488478	0.0215149	843440000	880550000	915860000	893820000	835590000	943380000	1133200000	1068300000	1201000000	1168800000	1060000000	1121400000	1205100000	1257600000	1225700000	P56192;H0YHV5;F5H2V6;H0YIP0;F8VS26;F8W0M7;F8W0S4;F8VZZ9;H0YIC2;F8VPL7;H0YHL6;H0YI27	P56192	MARS
NA	NA	NA	NA	0.0970743	0	0	19654000	0	16841000	0	0	0	27309000	0	0	0	24067000	22004000	26702000	P56537;B7ZBH1;F8WD20;A0A0B4J1Y7;F8WDS6	P56537;B7ZBH1	EIF6
0.170126	0.1767	0.0367867	0.181825	0.0663339	55532000	40994000	56467000	61485000	42949000	53231000	56669000	53026000	56427000	51552000	41357000	59840000	48874000	53402000	46979000	Q5SQP8;P56545;E7ESU7;D6RAX2;E7EPF8;Q13363;A0A087WYL1;E9PGB1;E7EUB3	Q5SQP8;P56545	CTBP2
0.053013	0.0830068	0.0598385	0.172074	0.107057	97091000	90578000	100620000	102640000	87232000	98540000	101470000	92537000	90917000	127270000	89743000	111530000	99348000	88787000	110070000	P56945;H3BVF0;H3BSY4;H3BQJ7;H3BSB2;H3BN62	P56945	BCAR1
0.103635	0.0422017	0.222471	0.0936622	0.143626	356780000	363930000	299620000	386380000	359900000	388590000	240250000	344030000	236930000	278740000	251420000	303450000	233290000	306250000	252000000	P57088;D6RAA6;J3KN43;D6RBY2;H0Y8N0	P57088;D6RAA6	TMEM33
0.102233	0.120125	0.15614	0.0426118	0.147726	78409000	87455000	71329000	93122000	83597000	106160000	111970000	83876000	89557000	89326000	88447000	95568000	118340000	88539000	99401000	P57740;H0YG15;G3V1T4	P57740	NUP107
0.0734849	0.0815249	0.541434	0.385964	0.805108	24118000000	20866000000	23142000000	27025000000	30462000000	26166000000	10072000000	16810000000	5261200000	19318000000	9128800000	12190000000	5792100000	21034000000	5875200000	P58107	P58107	EPPK1
0.00937378	0.0800952	0.211753	0.12486	0.127192	39210000	39860000	39230000	37224000	31760000	35459000	0	46398000	34313000	0	41540000	34800000	37945000	36129000	45690000	P58546;C9JL85	P58546;C9JL85	MTPN
0.0634806	0.0414687	0.0901221	0.136013	0.0305182	273660000	309860000	286030000	278340000	258530000	277710000	239250000	285060000	254020000	284980000	311390000	236880000	279570000	268390000	285010000	P60228;E5RGA2;H0YBR5;E5RHS5;E5RIT4;H0YAW4;E5RIP5;E5RJ25;H0YBP5;E5RII3	P60228;E5RGA2	EIF3E
0.101179	0.245473	0.16937	0.158198	0.197694	37840000	42474000	34764000	39203000	23860000	30825000	35147000	25032000	32358000	35260000	33486000	44612000	35618000	46400000	31952000	P60468;S4R3B5	P60468;S4R3B5	SEC61B
0.0657846	0.280074	0.71022	0.0358598	0.954366	85086000000	82064000000	93107000000	62787000000	104470000000	70433000000	23705000000	46875000000	9366800000	31008000000	29412000000	28979000000	12433000000	52813000000	10173000000	P63261;P60709;I3L3I0;I3L1U9;I3L4N8;G5E9R0;E7EVS6;I3L3R2;J3KT65;K7EM38;C9JUM1;C9JZR7;Q6S8J3;C9JTX5;A5A3E0;P0CG38;Q9BYX7;F8WCH0	P63261;P60709;I3L3I0;I3L1U9	ACTG1;ACTB
0.0971135	0.0681398	0.162557	0.0857707	0.0716938	4170400000	5034300000	4442000000	5046700000	5123200000	4511200000	4137600000	5102300000	5752100000	4879700000	4154600000	4311200000	4236100000	4770800000	4841300000	P60842;J3KT12;J3QS69;J3KTB5;J3KSZ0;J3QL43;J3KTN0;J3QR64;J3QLN6;J3QKZ9;J3KS25;J3QL52;J3KS93;J3KT04;E7EMV8	P60842;J3KT12;J3QS69;J3KTB5;J3KSZ0;J3QL43;J3KTN0	EIF4A1
0.204627	0.067544	0.0972352	0.0945421	0.141949	449000000	464600000	312570000	438450000	499820000	485150000	396840000	481180000	430950000	415530000	382970000	462010000	453750000	564930000	438670000	P60866;E5RJX2;E5RIP1;G3XAN0	P60866;E5RJX2	RPS20
0.140478	0.0637024	0.110021	0.116746	0.0491783	197980000	262330000	241900000	237390000	263670000	267280000	263220000	311480000	255220000	223830000	279300000	272130000	249970000	242830000	267070000	P60891;B1ALA9;A0A0B4J207;P21108;B7ZB02;B1ALA7;A6NMS2;D3YTJ7	P60891;B1ALA9;A0A0B4J207;P21108	PRPS1;PRPS1L1
0.386025	0.185463	0.0310174	0.030089	0.0945539	24295000	27902000	48271000	37344000	31176000	45203000	35598000	0	34070000	45433000	0	43540000	45900000	37959000	42284000	P60953;Q5JYX0	P60953;Q5JYX0	CDC42
0.167973	0.061342	0.0549207	0.0686955	0.146771	97245000	133780000	130650000	122870000	111230000	110190000	127990000	126320000	139560000	140360000	124870000	141580000	133800000	99448000	119700000	P60981;F6RFD5	P60981;F6RFD5	DSTN
0.208113	0.0758987	0.150035	0.0602808	0.22643	52334000	35099000	40197000	36813000	40965000	42758000	36041000	48802000	42820000	42207000	47513000	44101000	49990000	53320000	33945000	P61009	P61009	SPCS3
0.16619	0.0618779	0.0216852	0.117411	NA	23449000	23576000	30998000	25322000	23199000	0	29475000	30393000	0	28845000	26574000	33400000	0	0	26567000	P61019;E9PE37;H0YD31;E9PKL7;Q5HYI5;Q8WUD1;H7C125	P61019;E9PE37;H0YD31;E9PKL7;Q5HYI5;Q8WUD1	RAB2A;RAB2B;DKFZp313C1541
NA	NA	NA	0.202237	NA	0	0	0	0	0	9190900	0	0	10519000	14275000	0	19039000	0	0	11946000	P61020	P61020	RAB5B
0.128271	0.251628	0.0984389	0.184275	0.244538	43320000	40558000	33576000	36987000	37798000	23178000	22704000	24682000	27595000	22534000	25424000	32123000	32436000	19712000	29420000	P61026;H0YLJ8;H0YL94;H0YMN7;P61006;P59190	P61026	RAB10
0.0317871	0.033599	0.0990807	0.0557838	0.0505552	219400000	207270000	218810000	211490000	205690000	197770000	207830000	231280000	253580000	236590000	238560000	261230000	243070000	219720000	230580000	P61081;M0QX69;M0QYI6	P61081	UBE2M
0.459625	0.0308644	0.0818004	0.254076	0.219706	68686000	53525000	125520000	52653000	52495000	49816000	63747000	68436000	58076000	51579000	73450000	46051000	81488000	56145000	57400000	P61088;F8VSD4;F8VV71;F8VZ29;F8VQQ8;Q5JXB2	P61088;F8VSD4;F8VV71;F8VZ29;F8VQQ8;Q5JXB2	UBE2N;UBE2NL
0.130553	0.0959648	0.0927812	0.121447	0.175753	205300000	166210000	163800000	196640000	171100000	206760000	171210000	198960000	169060000	168080000	206630000	211310000	140030000	188450000	197210000	P61106;X6RFL8	P61106;X6RFL8	RAB14
0.0842032	0.162708	0.735031	0.0681649	1.06038	1411800000	1248900000	1473500000	1257900000	1739000000	1458600000	486580000	818590000	120340000	503880000	577650000	544310000	167280000	940420000	160630000	P61158;B4DXW1;F8WDR7;F8WEW2;F8WE84;Q9P1U1	P61158;B4DXW1	ACTR3
0.228576	0.131286	0.506585	0.0777254	0.617624	618490000	525560000	818150000	561710000	713640000	586620000	211910000	368470000	131990000	248550000	253470000	286120000	137400000	371680000	141820000	P61160;F5H6T1;A0A1B0GWD0;A0A1B0GWH0	P61160;F5H6T1	ACTR2
0.118676	0.119165	0.0646741	0.0986257	0.0895077	216190000	194500000	246250000	217030000	197560000	249780000	213440000	187590000	203370000	198810000	194040000	231750000	206570000	198490000	234850000	P61163;R4GMT0;A0A1B0GVS3	P61163;R4GMT0	ACTR1A
0.0720973	0.228858	0.168512	0.171814	0.16447	83282000	72436000	80810000	96168000	60672000	76342000	62775000	87038000	70617000	82088000	104080000	75455000	98792000	94347000	71716000	P61201;B4DIH5;H0YKU5;H0YM03;H0YMC2	P61201;B4DIH5;H0YKU5	COPS2
0.0418226	0.10869	0.0651505	0.149508	0.0876044	655300000	710820000	696000000	758870000	633220000	630690000	754760000	846270000	760400000	621480000	748530000	840940000	665160000	582800000	691310000	P84077;P61204;F5H423;F5H0C7;H0YGG7	P84077;P61204;F5H423;F5H0C7	ARF1;ARF3
0.182435	0.237933	0.326731	0.172367	0.100305	37861000	26181000	34205000	29053000	22622000	36611000	24634000	33227000	47324000	37332000	27921000	28156000	38561000	33519000	31894000	P61221;D6R9I9;D6RGF4;H0Y990	P61221;D6R9I9;D6RGF4	ABCE1
0.00290668	0.0486031	0.0181127	0.109395	0.0375397	675720000	678250000	674380000	728730000	661170000	698020000	746520000	771390000	749050000	647140000	804230000	712580000	744720000	702380000	754070000	P61247;D6RG13;D6RAT0;H0Y9Y4;H0Y8L7;D6RB09;E9PFI5;D6R9B6;D6RAS7;D6RED7;D6RI02;D6RGE0	P61247;D6RG13;D6RAT0;H0Y9Y4;H0Y8L7;D6RB09;E9PFI5;D6R9B6;D6RAS7	RPS3A
0.198979	0.151149	0.184776	0.14954	0.146362	834530000	1178200000	1230500000	1064100000	1341600000	1024400000	1111300000	1016600000	1435100000	1351400000	1024600000	1338900000	1098700000	939950000	1262000000	P61254;J3QRI7;J3QQQ9;J3QQV1;J3QRC4;J3KTJ8;J3KSS0	P61254;J3QRI7;J3QQQ9;J3QQV1;J3QRC4;J3KTJ8	RPL26
0.145081	0.137026	0.0671327	0.052309	0.134242	4685900000	3706400000	3650300000	3734600000	3331400000	4367400000	3925900000	3778000000	4299200000	3963100000	4378400000	4298700000	4148400000	3753700000	3164400000	P61313;E7EQV9;E7ENU7;E7EX53;E7ERA2	P61313;E7EQV9;E7ENU7;E7EX53	RPL15
0.00944312	0.0750945	0.0264676	0.105528	0.101667	205950000	209550000	209120000	189040000	219600000	208150000	233120000	242670000	230950000	202660000	244950000	207880000	270160000	222260000	235880000	P61353;K7ELC7;K7EQQ9;K7ERY7	P61353;K7ELC7;K7EQQ9	RPL27
0.135542	0.0800493	0.121707	0.0290626	0.193129	62311000	77670000	81047000	77548000	71647000	66062000	59986000	74899000	62404000	67834000	66169000	70108000	51320000	74627000	71867000	P61586;Q5JR07;C9JNR4;E9PQH6;C9JX21;Q5JR08;Q5JR05;P08134;Q5JR06;E9PN11;U3KQA9;U3KQV3;E9PLA2;C9JRM1;P62745	P61586;Q5JR07;C9JNR4;E9PQH6;C9JX21;Q5JR08;Q5JR05;P08134;Q5JR06;E9PN11;U3KQA9;U3KQV3	RHOA;RHOC
0.270794	0.238119	0.22127	0.173129	0.143041	86105000	84485000	132690000	109740000	70769000	112160000	138500000	114240000	88215000	120770000	125010000	163650000	132810000	100300000	125830000	P61769;H0YLF3;F5H6I0	P61769;H0YLF3;F5H6I0	B2M
0.131686	0.142026	0.088739	0.0553718	0.142886	99184000	129210000	113690000	136750000	120730000	102670000	117650000	102640000	100120000	103140000	110680000	99322000	96812000	119400000	91879000	P61964;V9GZ59;V9GYQ5	P61964	WDR5
0.0345761	0.00275452	0.0857424	0.0607397	0.175532	1803800000	1766700000	1889400000	1790600000	1782400000	1781800000	1896800000	1978600000	2231600000	1779800000	2006000000	1936400000	1902700000	1472800000	2099100000	P61978;S4R457;S4R359	P61978	HNRNPK
0.12356	0.089354	0.052376	0.0623411	0.152986	158450000	188090000	202890000	155610000	183700000	181000000	175060000	157720000	165250000	186400000	210280000	193490000	242600000	179460000	203250000	P61981;F8WEB6;A2IDB1	P61981	YWHAG
0.169257	0.0439019	0.166467	0.0633887	0.155207	42254000	32963000	46348000	46705000	43622000	47413000	0	52491000	41435000	38980000	42124000	44244000	56017000	40914000	49865000	P62070;E9PK85;E9PQK5;E9PQC5;P10301	P62070;E9PK85	RRAS2
0.177625	0.0669223	0.207468	0.139325	0.11823	887030000	948240000	666600000	1094700000	957760000	1020500000	843520000	1149500000	1286500000	1028300000	1149700000	867710000	1058500000	978600000	1230600000	P62081;B5MCP9	P62081;B5MCP9	RPS7
0.0620365	0.0640364	0.0586498	0.0580742	0.137747	527820000	516560000	579530000	636320000	579110000	564410000	578780000	562540000	628930000	534220000	583100000	523520000	462580000	590120000	597180000	P62136;E9PMD7;F5H1L6;F5H037;H0Y3Y6;F8WE71;F8W1A0	P62136;E9PMD7	PPP1CA
NA	0.114739	0.0286576	NA	0.0274119	0	0	45820000	30622000	0	26026000	33507000	32176000	0	0	0	26178000	0	22772000	21906000	P62140;E7ETD8;C9JP48;C9J9S3	P62140;E7ETD8;C9JP48;C9J9S3	PPP1CB
0.0784196	0.108038	0.193213	0.0720731	0.127404	167740000	167430000	145810000	145800000	123960000	153280000	137700000	172500000	203890000	145950000	150460000	130860000	165120000	139790000	180640000	P62191;G3V4X1	P62191	PSMC1
0.0624939	0.172271	0.206761	0.231471	0.0757724	104780000	106310000	117320000	97570000	120880000	138420000	99301000	112310000	147120000	99123000	158430000	144600000	130860000	115710000	114490000	P62195;J3QQM1;J3QSA9;J3KRP2;J3QLH6;J3QRR3;J3QRW1;J3QSE0	P62195;J3QQM1;J3QSA9;J3KRP2;J3QLH6	PSMC5
0.0906685	0.0431698	0.12982	0.0905165	0.0322831	3953400000	4338900000	3619500000	4459200000	4090100000	4275700000	3983800000	5023900000	4109800000	3744500000	4447300000	4337300000	4115600000	4386000000	4296200000	P62241;Q5JR95	P62241;Q5JR95	RPS8
0.0421895	0.166293	0.107215	0.0667167	0.0180384	717080000	774080000	770010000	982420000	877340000	701440000	822550000	985740000	1006000000	869150000	816940000	933240000	829460000	854160000	857390000	P62244;I3L3P7;I3L246;H3BN98;H3BV27;H3BT37;I3L303;H3BVC7	P62244;I3L3P7;I3L246;H3BN98	RPS15A
0.109234	0.0680699	0.0427164	0.0831975	0.0591152	753310000	610500000	727770000	735600000	666710000	647050000	712400000	658930000	707680000	608660000	706270000	705100000	682880000	767390000	740430000	P62258;K7EIT4;K7EM20;B4DJF2;I3L3T1;I3L0W5	P62258	YWHAE
0.156877	0.139597	0.144454	0.245288	0.120554	869790000	705520000	645460000	813030000	930740000	703070000	716880000	953920000	896160000	525260000	865420000	689850000	890600000	785790000	699930000	P62263;E5RH77;H0YB22	P62263;E5RH77;H0YB22	RPS14
0.0857299	0.0389239	0.151706	0.175284	0.0995586	1340200000	1130300000	1218200000	999810000	1067300000	1073100000	1087500000	938080000	1270900000	1236900000	1229500000	1649700000	1367100000	1158100000	1153300000	P62266;D6RD47;D6RDJ2;D6RIX0;D6R9I7	P62266;D6RD47	RPS23
0.151199	0.0282853	0.0727203	0.164394	0.120036	59924000	78081000	79671000	62490000	65497000	62298000	77653000	78061000	68452000	81665000	59584000	79091000	77797000	69945000	88786000	P62269;A0A0G2JQH2;Q5GGW2;J3JS69	P62269	RPS18
0.752869	0.594816	0.343704	0.547977	0.420462	105430000	94906000	330900000	212300000	309310000	74227000	231540000	292190000	140890000	516520000	167530000	625330000	233400000	129090000	320180000	P62273;A0A087WTT6	P62273;A0A087WTT6	RPS29
0.224848	0.093795	0.0279012	0.28184	0.25957	117240000	136780000	180870000	174110000	167630000	145110000	177020000	184330000	174800000	217790000	130310000	229740000	157480000	176080000	253230000	P62277;J3KMX5;E9PS50	P62277;J3KMX5	RPS13
0.0494602	0.0550754	0.0680612	0.0727551	0.121758	1813400000	1653600000	1791800000	1695000000	1803700000	1616700000	1695900000	1737700000	1924200000	1833600000	1594000000	1783500000	1699700000	1660100000	2059300000	P62280;M0QZC5;M0R1H5;M0R1H6	P62280;M0QZC5	RPS11
NA	0.452291	NA	NA	NA	0	25156000	0	21775000	42252000	0	0	0	46120000	0	0	0	0	0	0	P62306	P62306	SNRPF
0.0804942	0.15047	0.0805299	0.263542	0.158276	87937000	88248000	100970000	95403000	91126000	119600000	89963000	98495000	105740000	104130000	69289000	66234000	88015000	116300000	90864000	P62314;J3QLI9;J3QLR7	P62314;J3QLI9	SNRPD1
0.289567	0.192833	0.0453019	0.175066	0.0939846	81333000	53687000	0	38482000	56264000	45089000	80570000	85929000	88022000	63193000	55726000	78317000	90525000	79330000	75781000	P62316;K7EJB5;K7ERG4	P62316	SNRPD2
NA	0.139983	NA	0.353	0.335149	0	45956000	0	48147000	39474000	0	0	0	65924000	0	38109000	63462000	0	51809000	83992000	P62318;H3BT13	P62318	SNRPD3
0.0675592	0.0471714	0.0361901	0.00643248	0.0605845	2099900000	2063800000	1849400000	2199900000	2033900000	2025300000	2114500000	2075100000	2224400000	2374700000	2372900000	2400300000	2328800000	2070100000	2263600000	P62424;Q5T8U2;Q5T8U3	P62424;Q5T8U2	RPL7A
0.175064	0.347007	0.316223	0.190481	0.0700742	49984000	46459000	64165000	37805000	72994000	46993000	33462000	65047000	56547000	62534000	43913000	47919000	41831000	41836000	47125000	P62633	P62633	CNBP
NA	0.0238098	0.25449	NA	NA	0	0	0	13257000	12818000	0	0	15257000	21953000	0	0	0	0	0	0	P62699	P62699	YPEL5
0.0618357	0.0476818	0.0741651	0.145975	0.0680829	2407400000	2132700000	2227800000	2366200000	2162600000	2207000000	2298300000	2577700000	2650900000	2600400000	2345100000	3115100000	2818500000	2487500000	2539300000	P62701;C9JEH7;Q8TD47;P22090	P62701	RPS4X
0.0654177	0.0899335	0.0349139	0.0400699	0.11364	1416700000	1305300000	1246300000	1235300000	1149600000	1372900000	1419600000	1488500000	1391200000	1383100000	1359500000	1280500000	1248200000	1490400000	1557600000	P62753;A2A3R5;A2A3R7	P62753;A2A3R5;A2A3R7	RPS6
0.216459	0.572646	0.677621	0.404727	0.716629	901570000	636340000	984930000	1085300000	1338800000	2987800000	2117000000	685060000	762840000	1296700000	678200000	676230000	684320000	817290000	2333300000	P62805	P62805	HIST1H4A
0.0773835	0.0321713	0.223181	0.141141	0.171848	2327800000	2063500000	2023200000	2100600000	2238800000	2189200000	1563100000	2049100000	2466700000	1740500000	2190000000	2289900000	2757700000	2166900000	2003300000	P62829;J3KTJ3;J3KT29;C9JD32;B9ZVP7;J3QQT9	P62829;J3KTJ3;J3KT29;C9JD32	RPL23
0.0802207	NA	0.222147	0.116653	0.0311899	60492000	51855000	58797000	50653000	0	0	64461000	53710000	40928000	47445000	58048000	58937000	65035000	61388000	61973000	P62851	P62851	RPS25
0.124316	0.244295	0.262152	0.0505747	0.179741	268050000	210470000	229480000	182060000	292190000	216940000	105960000	182380000	151890000	173930000	188700000	191210000	295190000	343500000	238500000	P62854;Q5JNZ5	P62854;Q5JNZ5	RPS26;RPS26P11
0.0482898	0.0276646	0.143184	0.0329072	0.158033	1011100000	1101500000	1099800000	1171300000	1229800000	1174200000	1152600000	1356500000	1022100000	1175000000	1102600000	1123200000	1182900000	1109700000	1485100000	P62899;H7C2W9;C9JU56;B7Z4E3;B7Z4C8;B8ZZK4	P62899;H7C2W9;C9JU56;B7Z4E3;B7Z4C8;B8ZZK4	RPL31
0.048403	0.213651	0.0381403	0.0582442	0.156838	75608000	82776000	77015000	77253000	72186000	105910000	107190000	102840000	99339000	88007000	80995000	78795000	77995000	88417000	106180000	P62906	P62906	RPL10A
0.104655	0.0798852	0.024881	0.20985	0.147447	984920000	863560000	1065500000	849840000	777800000	913010000	965430000	1014700000	990230000	1304100000	889800000	964070000	1278300000	948760000	1141700000	P62913;Q5VVC8;Q5VVC9	P62913;Q5VVC8;Q5VVC9	RPL11
0.0920376	0.0697552	0.208135	0.0568387	0.304492	1759600000	1702200000	2017800000	1937900000	1956300000	1721500000	2309400000	2036300000	3026600000	2278800000	2053100000	2087400000	1761300000	1680300000	2819200000	P62917;E9PKU4;E9PKZ0;G3V1A1;E9PP36	P62917;E9PKU4;E9PKZ0;G3V1A1	RPL8
0.0297675	0.106857	0.0308113	0.144265	0.0981105	420730000	446410000	436250000	435490000	427430000	516260000	512430000	520350000	543580000	376800000	495160000	483250000	455550000	503360000	554520000	P62937;F8WE65;C9J5S7;E5RIZ5;P0DN26;A0A0H2UH34;A0A0B4J2A2;A0A075B767;A0A075B759;Q9Y536;F5H284	P62937;F8WE65;C9J5S7	PPIA
0.115105	0.0645362	0.0312649	0.105033	0.118069	914200000	1106300000	909120000	1005200000	1125800000	1127400000	1435100000	1385100000	1474400000	1011300000	1241900000	1186900000	1219400000	964310000	1143100000	P62979;J3QS39;J3QTR3;F5H6Q2;F5GYU3;F5H2Z3;F5H265;B4DV12;F5H388;F5H747;F5GXK7;J3QKN0;Q5PY61;Q96C32;P0CG47;P0CG48;M0R1V7;J3QSA3;F5GZ39	P62979;J3QS39;J3QTR3;F5H6Q2;F5GYU3;F5H2Z3;F5H265;B4DV12;F5H388;F5H747;F5GXK7;J3QKN0;Q5PY61;Q96C32;P0CG47;P0CG48;M0R1V7	RPS27A;UBB;UBC;UBA52
0.0853887	0.0348133	0.0364291	0.106799	0.0502933	121930000	136440000	144570000	1604900000	1647700000	1719100000	919360000	922090000	980020000	1130600000	973750000	1204400000	557080000	503840000	528460000	P62993;J3KT38;J3QRL5;J3QLF6	P62993	GRB2
0.12765	0.235016	0.373059	0.0643565	0.171271	66089000	51177000	61079000	75641000	65226000	102150000	30512000	68182000	57960000	70323000	65542000	74565000	80611000	57314000	67038000	P62995;H7C2L4;H7BXF3	P62995;H7C2L4;H7BXF3	TRA2B
0.185883	0.0995086	0.135204	0.219201	0.0409495	59732000	58279000	80245000	70010000	61016000	74378000	71552000	86645000	67308000	86710000	86766000	57506000	78952000	74337000	73085000	P63000;P15153;B1AH77;B1AH78;B1AH80;P60763;J3KSC4;J3QLK0;F8WET9;B1AH79;G3V4H1;G3V476;P17081;Q9H4E5	P63000;P15153;B1AH77;B1AH78;B1AH80;P60763	RAC1;RAC2;RAC3
0.0690765	0.0883463	0.0946653	0.0436528	0.0638667	384820000	339050000	381200000	391850000	332640000	343810000	438380000	414890000	363330000	444570000	466110000	427250000	467820000	433350000	412440000	P63010;A0A087X253;A0A087WU93;A0A087WZQ6;A0A087WYD1;K7EN71;K7ERB2;K7EJ01;H7C034	P63010;A0A087X253;A0A087WU93;A0A087WZQ6	AP2B1
0.0661923	0.0884244	0.14827	0.188633	0.133094	115030000	101620000	113230000	131960000	116800000	111500000	114860000	103550000	138110000	107750000	142240000	101120000	114590000	117920000	145130000	P63092;Q5JWF2;S4R3E3;A0A0A0MR13;H0Y7F4;Q5JWE9;P38405;S4R3V9	P63092;Q5JWF2;S4R3E3	GNAS
NA	NA	0.316896	0.202451	0.108113	14193000	0	0	0	0	17306000	19110000	9875900	17253000	14992000	21785000	16387000	17298000	16060000	13929000	P63096;C9JPP4;P09471;C9JL77;A0A087WTB6;A2A2R6;Q5JWD1;H0Y7E8;H3BTM2;A0A087WZE5;P11488;P19087;A8MTJ3	P63096	GNAI1
0.114806	0.04905	0.0321961	0.172639	0.171804	484260000	515050000	602420000	466490000	473720000	431760000	433400000	422630000	406480000	626590000	485000000	458550000	445670000	588000000	625950000	P63104;E7EX29;B0AZS6;B7Z2E6;H0YB80;E7ESK7;E5RIR4;E9PD24;E7EVZ2;E5RGE1	P63104;E7EX29;B0AZS6;B7Z2E6;H0YB80	YWHAZ
0.0903454	0.0403316	0.0714411	0.0924283	0.168939	120270000	136020000	143950000	120070000	110980000	117500000	138770000	145710000	159540000	145270000	120700000	135460000	120160000	124350000	161710000	P63151;Q00005;Q9Y2T4;Q66LE6;E5RIY1;H0YB06;E5RFR9;H0YA16	P63151	PPP2R2A
0.210099	0.101963	0.208783	0.18232	0.143705	480910000	532090000	347530000	502890000	415920000	494790000	313440000	421240000	480160000	296010000	326440000	417470000	357990000	424390000	478590000	P63167;Q96FJ2;F8VXI7;F8VXL2;F8VRV5	P63167;Q96FJ2	DYNLL1;DYNLL2
0.0748692	0.0354574	0.100296	0.10028	0.169516	197250000	199480000	173780000	228440000	230580000	215820000	211430000	243230000	201180000	205810000	242400000	203610000	270250000	210080000	198890000	P63173;J3KT73;J3QL01;J3KSP2	P63173;J3KT73;J3QL01;J3KSP2	RPL38
NA	0.214348	NA	NA	NA	0	0	0	0	56983000	41983000	0	0	42276000	0	0	30973000	0	0	0	Q8WVC2;P63220;Q9BYK1	Q8WVC2;P63220;Q9BYK1	RPS21
0.129117	0.0739107	0.08243	0.048465	0.0852287	5281600000	6096100000	4718200000	5804400000	5532100000	5011700000	5554300000	6468200000	6387000000	5246300000	5462800000	5776000000	5971500000	5044700000	5684500000	P63244;J3KPE3;D6RAC2;H0YAF8;H0Y8W2;D6REE5;H0YAM7;D6RHH4;D6R9Z1;D6R9L0;D6RFX4;D6RF23;D6RBD0;H0Y8R5;D6RAU2;E9PD14;D6RFZ9;H0Y9P0;D6RHJ5;D6R909;D6RGK8;D6RDI0	P63244;J3KPE3;D6RAC2;H0YAF8;H0Y8W2;D6REE5;H0YAM7;D6RHH4;D6R9Z1;D6R9L0;D6RFX4	GNB2L1
0.14415	0.153307	0.0838476	0.0262086	0.14272	89090000	69490000	70592000	58078000	79139000	68871000	64504000	73172000	62695000	64316000	61071000	63188000	64145000	85577000	75848000	P63279;H3BQQ9;B0QYN7;H3BPC4	P63279;H3BQQ9;B0QYN7;H3BPC4	UBE2I
0.134546	0.15451	0.191496	0.0802276	0.0546714	100050000	121830000	130810000	141090000	105910000	113270000	90303000	133260000	113150000	98189000	103870000	114860000	116430000	129610000	121030000	P67775;P62714;H0YC23;E5RHC1;H0YBN9;E5RI56;E5RFI3;E5RHP4;E7ESG8;H3BV22;H3BTA2;P60510	P67775;P62714;H0YC23	PPP2CA;PPP2CB
0.173396	0.1395	0.243884	0.0937118	0.0439332	403490000	289160000	323140000	243100000	245780000	308630000	416940000	253860000	332440000	333590000	279900000	327480000	315100000	341620000	319130000	P67809;H0Y449;C9J5V9;Q9Y2T7	P67809;H0Y449;C9J5V9	YBX1
0.129903	0.0544692	NA	NA	0.108226	14924000	16969000	19358000	15752000	17014000	0	0	0	24090000	0	0	16484000	0	15434000	17992000	Q5SRQ6;P67870;Q5SRQ3;N0E472;A0A0G2JM12;N0E644;A0A0G2JM58	Q5SRQ6;P67870;Q5SRQ3;N0E472;A0A0G2JM12	CSNK2B;CSNK2B-LY6G5B-1181;CSNK2B-LY6G5B--991
0.0837057	0.0818548	0.082573	0.0932724	0.0349935	266530000	312630000	278450000	310900000	275660000	323590000	314810000	269230000	307820000	257880000	256900000	301330000	303620000	283170000	295400000	P67936;K7ENT6;K7EMU5;K7EPB9;K7ERG3;K7EPV9;U3KQK2;Q2TAC2	P67936	TPM4
0.965331	0.890013	0.731074	1.19737	1.64648	4731300000	651690000	1379300000	4688400000	2514800000	260260000	138330000	361110000	91581000	161570000	383970000	2072000000	68204000	3585800000	53940000	P68133;P68032;A6NL76;P63267;P62736;F8WB63;B8ZZJ2;C9JFL5;F6UVQ4;F6QUT6	P68133;P68032;A6NL76;P63267;P62736	ACTA1;ACTC1;ACTG2;ACTA2
0.227876	0.0397357	0.119941	0.247229	0.158451	79239000	101540000	125800000	99503000	93734000	92379000	111640000	87905000	104250000	111170000	158610000	101430000	119170000	87081000	111720000	P68036;A0A1B0GUS4	P68036;A0A1B0GUS4	UBE2L3
0.0531415	0.0578987	0.0653792	0.0161931	0.115978	8408400000	9351400000	8863300000	8327800000	8989900000	8034800000	8631800000	9790200000	9538900000	8680500000	8506100000	8783400000	9450900000	7585600000	8056100000	P68104;Q5VTE0;A0A087WVQ9;A0A087WV01;Q05639;A6PW80;Q5JR01	P68104;Q5VTE0;A0A087WVQ9;A0A087WV01	EEF1A1;EEF1A1P5
0.0589814	0.0758563	0.058579	0.0329278	0.0279175	16845000000	18208000000	18936000000	19321000000	21561000000	18696000000	18996000000	21360000000	20317000000	18131000000	19360000000	18663000000	17565000000	18423000000	18461000000	P68363;C9JDS9	P68363	TUBA1B
0.211483	0.0586525	0.468082	0.431441	0.0978435	566060000	643090000	417500000	509790000	498040000	555880000	378490000	830930000	409850000	367930000	820230000	466130000	513760000	426100000	449920000	P68366;C9JEV8;C9JQ00;C9JJQ8;C9JDL2	P68366	TUBA4A
0.102979	0.130649	0.170732	0.184753	0.15969	6717000000	7176700000	5843000000	7474000000	7522500000	5921000000	6533500000	8047500000	9238200000	7777000000	5554700000	7849300000	5886700000	7400700000	8118800000	P68371;M0R2D3;M0QY85;M0QZL7;M0QYM7;M0R0X0;M0QY37;M0QX14;M0R042;M0R2T4;A0A075B724	P68371	TUBB4B
0.0563326	0.441782	NA	NA	0.0101018	687360000	616160000	638130000	0	1010000000	1927700000	0	920500000	0	833390000	0	0	745020000	755740000	0	P68431	P68431	HIST1H3A
0.134713	0.12292	0.148828	0.0893768	0.078746	77360000	78588000	97671000	85742000	70169000	88909000	94723000	89313000	70642000	79755000	95301000	89913000	93652000	85308000	99897000	P78344;D3DQV9;H0Y3P2;E9PKF8;H0YCH5;H0YEC5;H0YD77;H0YE22;H0YD99;H0YEN8;H0YDC0;H0YCF8	P78344;D3DQV9;H0Y3P2	EIF4G2
NA	0.0186355	NA	NA	NA	0	18483000	0	19396000	0	19914000	0	0	18107000	0	0	16898000	0	0	19772000	Q5VU11;P78346;Q5VU10	Q5VU11;P78346;Q5VU10	RPP30
0.203352	0.248183	0.0836938	0.261336	0.192628	39159000	27055000	39823000	25813000	36312000	22944000	43909000	44604000	38165000	39318000	49856000	29229000	44884000	32419000	32858000	P78347;C9J6M0;A0A087WW90;A0A0D9SF80;A0A0A0MSY2;Q86UP8;Q6EKJ0	P78347	GTF2I
0.106239	0.120122	0.0571081	0.00545645	0.0776325	598290000	545500000	673560000	555210000	447490000	555960000	692500000	625930000	630810000	621950000	627220000	620860000	676590000	594200000	686430000	P78371;F5GWF6;F8VQ14	P78371;F5GWF6;F8VQ14	CCT2
0.320407	0.0533414	0.173033	0.134415	0.266606	94018000	142440000	77932000	124810000	134220000	121110000	128150000	138800000	176840000	117940000	152710000	147400000	120530000	97630000	164550000	P78406;E9PQ57;E9PPG9;B0QZ36;B0QZ37	P78406;E9PQ57	RAE1
0.251162	0.162936	0.170641	0.192746	0.04736	13714000	22859000	20865000	20151000	14568000	16905000	19475000	14033000	18851000	0	16689000	21956000	19636000	19140000	20964000	Q5TA02;P78417;Q5TA01	Q5TA02;P78417;Q5TA01	GSTO1
0.0471991	0.0437568	0.0321975	0.114857	0.145025	5807300000	5393900000	5327300000	5363100000	5826700000	5742500000	5519200000	5880400000	5762500000	6458700000	5176200000	5559600000	5248400000	6909400000	5677700000	P78527;F5GX40	P78527	PRKDC
0.0357524	0.194556	0.133331	0.103356	0.0420869	127230000	135320000	135570000	144960000	98442000	117340000	99837000	117110000	130660000	119840000	133240000	108360000	138820000	133120000	127610000	P80723;U3KQP0	P80723	BASP1
0.238646	0.242929	0.385702	0.235383	0.33473	84328000	83467000	124110000	62403000	96651000	67951000	86799000	0	151900000	64792000	75151000	46304000	125600000	62293000	95998000	P81605	P81605	DCD
0.143829	0.0618383	0.1553	0.132076	0.0416391	23003000	18756000	0	17176000	15497000	17375000	18065000	0	22522000	26865000	21249000	21862000	21065000	19884000	21576000	P82094;F8WF45	P82094;F8WF45	TMF1
NA	0.028551	NA	0.0203961	0.364727	0	0	0	11771000	11177000	11723000	0	0	0	0	9922600	10213000	10388000	9113500	17454000	P83111;H0YNN5	P83111	LACTB
NA	0.15326	0.0326958	NA	0.197589	0	0	0	33909000	33291000	43369000	32615000	0	31141000	0	0	0	27785000	36810000	0	P84085;C9J1Z8	P84085;C9J1Z8	ARF5
0.130793	0.163665	0.146054	0.245792	0.0727762	78283000	89584000	101790000	84250000	114850000	92132000	81852000	100870000	76934000	87175000	125900000	81567000	88268000	76705000	80089000	P84095	P84095	RHOG
0.0500471	0.0665756	0.0768302	0.0513094	0.246912	172910000	156580000	163130000	166190000	180890000	158840000	145100000	134850000	124390000	167490000	153040000	153870000	131060000	145040000	205650000	P84103;A0A087X2D0	P84103;A0A087X2D0	SRSF3
0.0535004	0.2202	0.102168	0.11323	0.158566	61141000	59978000	55207000	76710000	48842000	65425000	72316000	82860000	88704000	62317000	50188000	53520000	63619000	73170000	53104000	P98082;D6REB1;D6RIA5;D6RFF7	P98082	DAB2
0.143392	0.19741	0.0347993	0.0655586	0.123189	495140000	373920000	470200000	486550000	325700000	433740000	431300000	402300000	418100000	482940000	483160000	430200000	526480000	421750000	435850000	P98170;B1AKU2	P98170	XIAP
0.178238	0.0933015	0.0111746	0.149391	0.102343	0	32935000	42434000	26995000	31795000	27335000	23279000	22914000	0	0	25154000	31096000	27305000	32627000	32945000	Q00535;H0YAZ9;Q9BVE2;E7EUK8;A0A087X209;Q96Q40;O94921;Q14004	Q00535	CDK5
0.083142	0.106858	0.0848456	0.00847169	0.0720152	29160000	33433000	34098000	33877000	28972000	27788000	34601000	34767000	29827000	30200000	0	30564000	31841000	36563000	35609000	Q00577	Q00577	PURA
0.0416846	0.13735	0.075822	0.0885013	0.0772008	400690000	435510000	420390000	442970000	335720000	399300000	433300000	378730000	433180000	430460000	404240000	360650000	471520000	423690000	406950000	Q00653;M0R119	Q00653	NFKB2
0.0702449	0.0315051	0.0430022	0.146687	0.16712	2223400000	1988500000	1960100000	2055700000	2041800000	1939600000	2451600000	2250300000	2372300000	2140400000	2606800000	2877400000	2579300000	1986500000	2770200000	Q00839;Q5RI18	Q00839	HNRNPU
0.18403	0.318278	0.263454	0.0610085	0.27322	5743600000	4591700000	6674700000	4066100000	7697200000	5485100000	2661100000	3476400000	2044000000	2731400000	2576900000	2417200000	2271100000	3527800000	2246600000	Q01082;A0A087WUZ3;F8W6C1;P11277;E9PJZ2	Q01082;A0A087WUZ3	SPTBN1
0.0626099	0.0788486	0.128091	0.13275	0.116636	0	62151000	67909000	56255000	50543000	59106000	53439000	69168000	62987000	70895000	60549000	54627000	60941000	49636000	61485000	Q01085;E7ETJ9;E7ETC0;C9JTN7;A6NKZ9;H7BY49	Q01085;E7ETJ9;E7ETC0;C9JTN7	TIAL1;TIA1
0.102888	0.0409602	0.133805	0.0863517	0.0731825	138930000	131550000	160000000	135540000	129250000	124960000	159990000	123010000	151570000	140720000	146840000	123960000	148770000	129520000	134080000	Q01518;Q5T0R1;Q5T0R9;Q5T0R7;Q5T0R6;Q5T0R5;Q5T0R4;Q5T0R3;Q5T0R2;Q5T0S3;Q5T0R8	Q01518	CAP1
0.246886	0.225267	0.0614719	0.0518456	0.122681	402270000	291960000	251920000	390780000	246970000	319880000	367020000	406860000	410980000	341060000	370540000	376000000	414780000	335800000	422460000	Q01650;A0A0C4DGL4;H0YJ95;G3V4Z6;Q9UM01;Q92536	Q01650	SLC7A5
0.126802	0.109369	0.0203971	0.170861	0.115701	30597000	39505000	35358000	36873000	29678000	34710000	32958000	33967000	32680000	46043000	35706000	33816000	42294000	43194000	34750000	Q01804;D6RI06	Q01804	OTUD4
0.161813	0.0439002	0.0555055	0.0233799	0.0654308	255470000	353650000	323640000	343200000	323870000	315110000	369260000	331510000	359660000	343640000	332980000	328370000	320710000	316740000	356100000	Q01813;B1APP8;Q5VSR5;B1APP6;H0Y757;V9GYV7;V9GY25;H0Y3Y3	Q01813	PFKP
NA	0.0945801	0.0811254	0.0998657	0.0581685	0	32357000	0	28067000	33824000	32183000	33005000	29144000	34098000	38268000	31579000	37024000	36369000	40816000	38172000	Q01968	Q01968	OCRL
0.0373111	NA	0.220567	0.193342	0.0734907	14767000	13710000	14354000	11865000	0	0	18941000	12149000	15186000	12415000	12484000	17142000	13751000	13684000	15540000	Q01970	Q01970	PLCB3
0.0352289	0.192555	NA	NA	NA	0	16225000	17054000	17924000	24181000	17281000	0	15300000	0	0	13772000	0	0	12629000	0	Q02040;X6RAJ1	Q02040;X6RAJ1	AKAP17A
0.200092	0.319906	0.189838	0.117023	0.187528	43615000	41659000	29488000	33614000	44754000	23114000	21432000	0	28078000	26673000	30411000	24113000	31488000	22964000	23202000	Q02413	Q02413	DSG1
NA	0.103948	NA	NA	NA	0	11519000	0	10980000	9476400	0	0	0	0	0	0	0	0	0	0	Q02487;J3QRL9;Q14574	Q02487	DSC2
0.134302	0.175037	0.0276062	0.0209238	0.145024	69983000	91240000	78208000	87905000	61622000	78064000	67959000	71790000	69530000	84440000	83286000	81029000	70623000	59597000	79885000	Q02750;H3BRW9	Q02750	MAP2K1
0.062247	0.156872	0.0326821	0.0832807	0.00719013	178880000	189900000	167640000	188860000	137570000	164100000	188840000	179460000	177810000	161980000	189630000	168580000	195110000	196690000	197930000	Q02790;F5H1U3;H0YFG2	Q02790	FKBP4
0.20427	0.195427	0.152774	0.0912952	0.0645122	79042000	105110000	72002000	86833000	92667000	123570000	76751000	103930000	97165000	87978000	104210000	102730000	84593000	78689000	89549000	Q02809;Q5JXB7;Q5JXB8	Q02809	PLOD1
0.084325	0.139211	0.0727701	0.0325185	0.0929274	1079200000	924030000	950430000	924560000	1106900000	1224400000	1211600000	1121100000	1047900000	1178400000	1149800000	1104600000	1197100000	997370000	1069800000	Q02878;F8VZ45;U3KQR5;F8VR69;F8VZA3;F8VWR1;F8VU16	Q02878	RPL6
0.170043	0.148779	0.14474	0.20775	0.200379	159250000	212560000	161260000	188560000	193400000	244640000	352150000	375090000	460900000	198590000	287550000	296760000	287640000	280680000	395500000	Q03135;C9JKI3;E9PCT5;P56539	Q03135;C9JKI3;E9PCT5	CAV1
0.111262	0.114618	0.0665392	0.121413	0.185195	16289000	19055000	15456000	15320000	18799000	18851000	0	17793000	19550000	19111000	0	16089000	12746000	18260000	14545000	Q03701;C9J9W7	Q03701	CEBPZ
0.0862177	0.119857	0.106373	0.0431222	0.053009	1915500000	2277200000	2100700000	2008100000	1607100000	1688800000	1945700000	1753800000	2169600000	2021600000	2010900000	1869600000	2099000000	1963900000	2182600000	Q04637;C9JF13;C9J6B6	Q04637;C9JF13	EIF4G1
NA	NA	0.0989219	0.00659313	0.0430706	0	28967000	0	25172000	0	0	0	30126000	26187000	0	27476000	27221000	0	27237000	25627000	Q04760	Q04760	GLO1
0.0985513	0.146629	0.269055	0.184819	0.0861095	20768000	18169000	17202000	15768000	15181000	19735000	21058000	12183000	19422000	0	20267000	15582000	20608000	18192000	17538000	Q04864	Q04864	REL
0.100312	0.0993692	0.0955664	0.0120224	0.438211	98886000	82363000	84895000	52383000	52063000	61754000	57715000	64350000	53251000	75894000	76918000	75096000	135490000	75655000	60447000	Q04917;A2IDB2	Q04917;A2IDB2	YWHAH
NA	0.112331	NA	0.0427445	0.0950353	16502000	0	0	19773000	0	16863000	18692000	0	0	16556000	0	17588000	19871000	21728000	17955000	Q04941	Q04941	PLP2
0.18801	0.184104	0.124863	0.17965	0.0703739	47790000	66438000	68659000	59990000	45981000	66767000	60282000	46973000	56011000	75882000	58066000	54906000	75486000	67397000	76985000	Q05209;C9J1X8;F8WB51;H0YC15;H3BM04;C9JJC1	Q05209	PTPN12
0.0570604	0.384002	0.100429	0.322551	0.124517	114920000	103690000	114380000	172240000	85311000	102340000	124760000	127400000	105470000	81742000	160080000	145290000	152680000	152630000	121940000	Q5T760;Q05519;B4DWT1;S4R3C4;Q5T757	Q5T760;Q05519;B4DWT1	SRSF11
0.00392966	0.0787489	0.128365	0.171005	0.266227	0	16688000	16781000	14101000	0	15764000	10974000	14204000	13028000	12267000	14283000	17229000	18146000	13210000	10807000	Q05655	Q05655	PRKCD
0.0985333	0.0750347	0.104875	0.107797	0.0548322	184880000	224890000	201770000	454160000	390990000	419570000	247130000	302090000	292900000	283450000	233460000	239900000	227800000	212260000	236700000	Q06124;A0A0U1RRI0;H0YF12	Q06124	PTPN11
NA	0.169673	0.0955257	NA	0.021507	0	12054000	0	27124000	33187000	23805000	21901000	24789000	20603000	0	0	20648000	0	31439000	32410000	Q06190;A0A0G2JNR6;A0A0G2JN52;Q9Y5P8	Q06190	PPP2R3A
0.0812642	NA	0.0100189	NA	0.129189	0	20897000	23445000	0	0	0	18150000	0	18409000	0	0	22032000	26429000	20865000	21816000	Q06203;D6RCC8;D6RE15	Q06203	PPAT
0.0534223	0.0523474	0.0362923	0.0319114	0.0722252	1359600000	1496100000	1491100000	1647100000	1491500000	1527700000	1531900000	1590700000	1647300000	1441700000	1457900000	1530200000	1512000000	1368600000	1578700000	Q06210;E5RJP4	Q06210	GFPT1
0.0734171	0.140858	0.0219811	0.144796	0.120231	43547000	38587000	38308000	39575000	30644000	39570000	41792000	41462000	40088000	38351000	51178000	47594000	37370000	47358000	44824000	Q06323;H0YKK6;H0YLU2	Q06323;H0YKK6;H0YLU2	PSME1
0.182552	0.16589	0.22902	0.245878	0.190381	51352000	35445000	45664000	37177000	41391000	51161000	38199000	48924000	60770000	39947000	45888000	63480000	38905000	57095000	52106000	Q06587	Q06587	RING1
0.115186	0.0601036	0.0473443	0.0823414	0.0724432	19179000000	19380000000	23396000000	19620000000	18969000000	17434000000	18220000000	17981000000	19612000000	17494000000	15484000000	18188000000	19949000000	17729000000	17558000000	Q06830;A0A0A0MSI0;A0A0A0MRQ5	Q06830;A0A0A0MSI0	PRDX1
0.197077	0.207982	NA	0.0628558	0.079308	170150000	139650000	114490000	184380000	120730000	164370000	190880000	0	0	136740000	151810000	153610000	154200000	169010000	180790000	Q07021;I3L3Q7;I3L3B0	Q07021;I3L3Q7;I3L3B0	C1QBP
0.0641107	0.0333391	0.11363	0.0486818	0.0495078	402630000	354430000	374910000	346970000	338460000	361470000	514840000	443180000	413830000	420870000	386880000	421990000	381430000	358580000	395740000	Q07065	Q07065	CKAP4
0.239141	0.17774	0.160819	0.514266	0.373588	57746000	57428000	85259000	79534000	70522000	55438000	65913000	91203000	82432000	109520000	33855000	106440000	45006000	58796000	92529000	Q07666;O75525;Q5VWX1	Q07666	KHDRBS1
NA	0.0455408	0.345868	0.156178	0.255388	0	0	0	20851000	19550000	0	24843000	17022000	34622000	31452000	31512000	40842000	20292000	23372000	32784000	Q07912;C9J1X3;H0Y5H7;F8WER3;C9JDG3;C9JIR5;H7BZM8;H7BZZ3	Q07912;C9J1X3;H0Y5H7	TNK2
0.108987	0.130144	0.174598	0.242395	0.232356	38286000	40695000	32775000	40744000	47523000	36796000	34763000	40477000	28417000	42391000	38067000	25833000	34442000	26397000	42387000	Q08209;E9PPC8;E9PK68;E7ETC2;Q5F2F8;P16298;H0YB02;Q5F2G0;G3V111;P48454	Q08209;E9PPC8;E9PK68;E7ETC2;Q5F2F8;P16298	PPP3CA;PPP3CB
0.0572508	0.0346928	0.0757034	0.0947927	0.0367243	1935700000	2023000000	1804500000	2120500000	2008800000	1989400000	2031500000	2163400000	2360200000	1891900000	2267200000	2204700000	2032400000	1891500000	1990900000	Q08211	Q08211	DHX9
0.328039	0.0732036	0.0655136	0.107177	0.114432	113700000	104450000	57489000	89672000	80202000	78392000	105920000	93522000	103750000	93930000	91291000	76573000	102540000	81479000	94385000	Q08378	Q08378	GOLGA3
0.010835	0.0458475	0.0865484	0.128481	0.0671944	153890000	155510000	157260000	125760000	114780000	121450000	158320000	133360000	150390000	157090000	151730000	191210000	152210000	173020000	169180000	Q08379;B7ZC06;H0Y7B8;A0A087WYC0	Q08379	GOLGA2
0.0773606	0.10056	0.105354	0.0685514	0.19608	154250000	132440000	140610000	143550000	169590000	173600000	189660000	231580000	200110000	210450000	231250000	202790000	234990000	165370000	240540000	Q08380;K7ESM3;K7EKQ5;K7EP36;K7EJY8;K7ES75;K7EN99;K7ERZ6;K7EJD3	Q08380	LGALS3BP
0.0833928	0.0960739	0.182366	0.266053	0.0564264	30583000	29389000	25979000	33078000	33077000	38905000	37799000	27826000	39782000	35387000	28211000	20478000	30527000	28433000	31816000	Q08945;A0A0U1RRK2;E9PMD4	Q08945	SSRP1
0.20503	0.195976	0.210142	0.0457921	0.1425	97159000	65619000	74729000	78614000	52895000	71252000	58106000	69295000	87967000	83507000	76835000	83000000	71776000	61239000	81626000	Q08AD1;H0Y4Z1	Q08AD1	CAMSAP2
0.106884	0.108771	0.0441978	0.0723649	0.0527365	560690000	509260000	629950000	540270000	570760000	663800000	585120000	581880000	629250000	579230000	669500000	632490000	611330000	635500000	572140000	Q08J23;A0A140T9Y7	Q08J23	NSUN2
NA	0.00754073	0.118448	0.112061	NA	0	0	16213000	0	15272000	15110000	0	16464000	19474000	16652000	20803000	18375000	0	0	17746000	Q09161;X6R941	Q09161	NCBP1
0.110399	0.147759	0.0202071	0.0953019	0.0311607	3789000000	3397300000	3036800000	3726200000	4584000000	5015600000	5869300000	5859500000	6071900000	4656000000	4560200000	5408500000	5816900000	6158600000	6123600000	Q09666;E9PJZ0;E9PKR9;E9PJC6;E9PLK4;E9PQE3	Q09666	AHNAK
0.356671	NA	NA	0.177784	0.355264	0	8924300	14944000	0	24628000	0	0	0	19010000	16799000	0	21630000	19395000	0	11607000	Q0VDG4;F8W0M9;C9JID8	Q0VDG4;F8W0M9;C9JID8	SCRN3
NA	NA	0.218199	NA	NA	0	12809000	0	0	0	0	0	11409000	8359000	0	0	8819900	0	0	8020900	Q10570	Q10570	CPSF1
0.0533943	0.114314	0.0542544	0.238484	0.16665	38474000	39775000	42678000	52557000	43120000	43627000	55193000	49827000	54332000	79730000	57317000	51321000	0	42858000	54308000	Q10589	Q10589	BST2
0.0493673	0.115292	0.0500135	0.192462	0.0591615	295350000	302550000	324490000	279890000	274590000	336360000	326640000	325040000	298440000	225360000	308750000	330400000	290770000	320530000	324560000	Q12769;G3V198;E9PR16;E9PSI3	Q12769;G3V198;E9PR16	NUP160
0.0238527	0.0911291	0.0367608	0.0284406	0.0715451	236760000	248210000	241190000	760950000	633690000	701850000	389120000	372140000	400420000	407910000	431000000	425010000	319980000	278950000	290180000	Q12774;H0Y895;C9J591	Q12774;H0Y895	ARHGEF5
0.134431	0.155317	0.138593	0.11992	0.148506	44957000	39195000	51332000	47837000	55360000	40483000	52557000	49640000	40004000	46683000	36927000	40312000	51794000	38916000	42782000	Q12788;J3KNP2;A0A087WYP7	Q12788;J3KNP2	TBL3
0.25209	0.139308	0.194937	0.16533	0.051676	34466000	21831000	24031000	25966000	21858000	28960000	24574000	28488000	19145000	0	30903000	39085000	29477000	28904000	31836000	Q12789;H3BU37;H3BRD0	Q12789	GTF3C1
0.14149	0.0896404	0.0743565	0.142842	0.0512444	227350000	203660000	268870000	182200000	218070000	199970000	185690000	160820000	168300000	224050000	167950000	202720000	186260000	175950000	168200000	Q12792;F8VS81;F8W1Q9	Q12792;F8VS81	TWF1
0.414697	0.341723	0.173081	0.0349814	0.675026	18760000	14259000	31443000	16139000	28933000	17219000	22246000	16110000	22039000	24044000	25622000	24233000	2799100	17301000	17894000	Q12797;E5RHJ2;A0A0A0MSK8;E5RG56;E5RHK2;G3XAN5;E5RG29	Q12797;E5RHJ2;A0A0A0MSK8;E5RG56	ASPH
0.0191356	0.0969328	0.162089	0.112907	0.249204	26843000	27890000	27402000	32653000	28092000	27416000	39615000	32632000	28848000	34748000	27721000	32296000	37735000	30069000	22700000	Q12800;F8VWL0;F8VX55;C9JWL3;Q9NZI6	Q12800;F8VWL0;F8VX55	TFCP2
0.0974747	0.0276957	0.0742689	0.0450322	0.0356543	961430000	844740000	797020000	924780000	918700000	966360000	1139200000	1038000000	1204100000	1081000000	994450000	1009200000	1180400000	1111200000	1109600000	Q12802;H0YMW2;A0A087WTD7;A8MYJ1;A0A087WY36;H0YLH1;A0A087X047;A0A087WX73;H0YK84	Q12802;H0YMW2	AKAP13
0.104682	0.18322	0.1776	0.0636697	0.143146	53195000	44852000	44348000	41419000	44895000	58138000	74700000	58584000	53523000	55449000	59443000	52363000	68559000	70865000	53863000	Q12888;A6NNK5;C9JXV0;M0R142;H7C3N7;H7C495;H7BZY0	Q12888;A6NNK5;C9JXV0	TP53BP1
0.0748772	0.0489061	0.0838938	0.0964781	0.0222505	565030000	570470000	497320000	582450000	528140000	555160000	756590000	646260000	670510000	715910000	592670000	635860000	714550000	743060000	715770000	Q12904;D6R937	Q12904	AIMP1
0.108211	0.167448	0.0801733	0.171792	0.240048	74905000	60781000	65069000	77177000	67643000	93968000	103730000	95826000	88344000	67048000	81320000	94907000	80893000	72054000	112450000	Q12906;K7EKJ9;K7EQ75;K7ERM6;K7ENK6;K7EM82;K7EJ09;K7ER69;K7EQR9	Q12906	ILF3
0.0827365	0.0416809	0.0204214	0.0120147	0.0486884	382880000	324400000	353030000	315740000	335060000	342470000	393980000	378250000	385290000	374830000	369450000	378380000	386240000	383480000	353380000	Q12931;I3L0K7;I3L239;I3L253	Q12931;I3L0K7	TRAP1
0.0265709	0.0522861	0.0325206	0.134763	0.104628	316780000	303450000	318730000	316930000	322360000	291930000	312530000	292890000	304270000	266120000	338820000	275480000	312070000	303120000	366380000	Q12965;O00160;H0YLE5;H0YLJ4;H0YNQ8;H0YN00;H0YNB0;M0QXU2	Q12965	MYO1E
0.188862	0.107609	0.0281679	0.125876	0.0962715	129670000	142010000	184410000	148750000	149970000	123170000	136380000	134590000	142020000	143520000	172340000	136530000	169570000	153990000	139840000	Q12986	Q12986	NFX1
0.222473	0.186939	0.208371	0.0562427	0.259622	49750000	42126000	31528000	31982000	0	41725000	0	38255000	51476000	41059000	37761000	36965000	66730000	38993000	55482000	Q13011;M0R248;M0QZW4	Q13011;M0R248	ECH1
0.0151058	0.0457611	0.0223931	0.0730304	0.182715	18200000	18593000	0	18329000	17180000	0	0	23320000	22593000	20212000	0	18227000	23352000	17309000	17191000	Q5T8C6;Q13042	Q5T8C6;Q13042	CDC16
0.0335927	0.0353236	0.0352812	0.0394094	0.0333756	243360000	235180000	251530000	220120000	225600000	210350000	251690000	236360000	237530000	264210000	270290000	250190000	270690000	266260000	253730000	Q13045;J3KS54;J3QQQ2;J3QLR6;K7EP37;J3QQU5;K7EP27;K7EQZ7;J3KT47	Q13045	FLII
0.143644	0.0121949	0.0506769	0.0544545	0.0193346	80994000	95640000	108250000	90936000	89882000	88745000	87343000	96666000	92531000	83257000	92425000	90484000	102470000	106390000	105310000	Q13057;K7ES73;K7EN91;K7ESK6;K7EP09;K7EPT0;K7EQ60;K7EPC2	Q13057	COASY
0.147236	0.0207002	0.107179	0.10688	0.111808	22798000000	21576000000	17072000000	23790000000	24529000000	23586000000	28167000000	31027000000	34864000000	25028000000	27406000000	30931000000	27072000000	24120000000	30185000000	Q13085;Q59FY4;A0A087X0W4;A0A0C4DGT1;A0A087WWN5;A0A087WYK6;A0A087X2F8;A0A087X126;A0A087WYS8	Q13085	ACACA
NA	0.284526	NA	NA	NA	0	25321000	0	32697000	0	21744000	0	0	0	0	23298000	0	0	0	0	Q13107;H7C189;C9JNU9	Q13107;H7C189	USP4
0.0517196	0.0875007	0.0144857	0.150272	0.124314	82755000	86076000	77641000	94152000	82311000	80289000	86617000	89159000	87778000	73122000	97448000	94510000	99888000	91659000	77803000	Q13131;Q96E92;A0A087WXX9;P54646	Q13131	PRKAA1
0.150939	0.288294	0.102293	0.106689	0.190224	23025000	24871000	30599000	32524000	21165000	19624000	22500000	21388000	18394000	23427000	19367000	19813000	20332000	29016000	22343000	Q13136;H0YDW2;E9PJZ7;H0YD72;A0A1B0GVT3;H0YEF9;G3V200;R4GNF1;F8VWR9;E9PPF6;R4GN36;B1APN9;O75335;O75145	Q13136;H0YDW2	PPFIA1
0.191191	0.170388	0.173303	0.250679	0.0590055	23591000	17972000	0	22522000	19897000	15938000	0	26675000	20851000	39857000	30800000	24082000	28304000	25614000	25578000	Q13137;D6REB0;D6RJE7;D6RF70;H0YBP4;I3L4E1;I3L493;H0Y9G3;D6RBI4	Q13137;D6REB0;D6RJE7;D6RF70	CALCOCO2
NA	NA	NA	NA	0.289636	0	0	0	0	0	0	0	22106000	0	0	22921000	0	17383000	0	26337000	Q13144	Q13144	EIF2B5
0.0625122	0.109054	0.0676585	0.0187067	0.156311	217640000	217760000	194950000	259960000	208760000	236000000	215080000	246320000	232020000	238780000	234460000	230010000	206510000	192940000	257870000	Q13148;A0A087WX29;B1AKP7;G3V162;A0A087X260;A0A087WYY0;K7EJM5;K7EN94;A0A087WXQ5;A0A087WV68;A0A087WW61;A0A087WX67;A0A087WXV3;K7EJ99;A0A0A0MSV7;A0A087WYE7;A0A087WZC9;A0A087WTZ4;K7EL26;A0A087WZM1	Q13148;A0A087WX29;B1AKP7;G3V162;A0A087X260;A0A087WYY0;K7EJM5;K7EN94	TARDBP
0.0491606	0.0456473	0.0148511	0.0165974	0.0472616	1073900000	1093700000	995670000	972920000	1066000000	1023400000	1294100000	1256900000	1282000000	1253600000	1267100000	1226400000	1095600000	1005200000	1017100000	Q13151	Q13151	HNRNPA0
0.0542405	0.0478168	0.0335522	0.0776629	0.0942942	778890000	829990000	745470000	687130000	624400000	656450000	899640000	862100000	842300000	794200000	843690000	722190000	860980000	784120000	946980000	Q13155	Q13155	AIMP2
0.244085	0.266463	0.255809	0.176119	0.12845	266150000	253510000	387150000	215880000	349550000	367580000	473680000	437030000	689560000	525620000	436320000	369810000	448230000	347760000	386850000	Q13162;H7C3T4;A6NG45;A6NJJ0	Q13162;H7C3T4	PRDX4
NA	NA	0.164812	NA	NA	0	17820000	0	0	0	14376000	13231000	13013000	17257000	0	0	16089000	0	0	13725000	Q13177;E9PM17;B3KNX7;A0A087X294;Q13153;O75914;B1AKS5;H0YCG5	Q13177;E9PM17;B3KNX7;A0A087X294;Q13153;O75914	PAK2;PAK1;PAK3
0.253484	0.0802646	0.12075	0.0680182	0.267203	69807000	112150000	114040000	82519000	88027000	96702000	106710000	0	89921000	87480000	80256000	91920000	71400000	82783000	117890000	Q13185;S4R2Y4;C9JMM0;B8ZZ43	Q13185;S4R2Y4	CBX3
NA	NA	NA	0.163361	NA	0	30552000	0	0	0	29917000	0	39170000	0	0	28013000	35330000	0	0	32116000	Q13188;E5RIM6;Q8NBU1;E5RFQ9;A0A087WZ06;Q13043;A0A087WYT4;A0A087WVN8;F5H5B4	Q13188;E5RIM6;Q8NBU1;E5RFQ9;A0A087WZ06;Q13043	STK3;STK4
NA	0.106885	0.217924	0.177711	0.0204182	0	0	0	90495000	73076000	81120000	68906000	51167000	79974000	90436000	68094000	96949000	38321000	37152000	38622000	Q13191;B5MC15;C9JU85;C9JRB3;E9PHA9;Q68CY2	Q13191;B5MC15	CBLB
0.0832794	0.181822	0.158834	0.118763	0.113738	374670000	335800000	396460000	380970000	289880000	275110000	328650000	325560000	426140000	412410000	324670000	373010000	340910000	301170000	378550000	Q13200;H7C1H2;C9JPC0;F8WBS8	Q13200	PSMD2
0.0940379	0.0242076	0.127921	0.149075	0.149025	134970000	157040000	161530000	149320000	142350000	144940000	165580000	152110000	128060000	126140000	170220000	155700000	183780000	136640000	171320000	Q13228;A6PVX1;H0Y532;F2Z2W8;F8WCR4;C9JVL0	Q13228;A6PVX1;H0Y532	SELENBP1
0.522421	0.212861	0.149397	0.141585	0.159034	14230000	12115000	30098000	19112000	20881000	28241000	16726000	12468000	14041000	21877000	16914000	21868000	0	13291000	16659000	Q13242;H0YIB4;S4R3G0	Q13242;H0YIB4;S4R3G0	SRSF9
0.0663526	0.235621	0.0824203	0.0278735	0.124319	36595000	40198000	0	31887000	33236000	47891000	39456000	33602000	35530000	35996000	35350000	37330000	30748000	27247000	34939000	Q13247;B4DJK0;B4DUA4;Q13243	Q13247	SRSF6
0.135016	0.151939	0.11152	0.0683054	0.147201	170900000	219430000	180540000	223360000	164640000	204920000	167460000	187640000	209420000	190440000	176330000	166280000	167580000	212550000	223450000	Q13283;E5RIZ6;E5RI46;E5RIF8;E5RH42;E5RJU8	Q13283	G3BP1
0.0472438	0.0516994	0.0186915	0.0924774	0.0719595	472120000	495830000	518950000	438860000	399280000	404870000	478350000	491000000	496080000	550920000	514760000	457770000	586900000	510430000	568810000	Q13347;Q5TFK1	Q13347	EIF3I
0.0514179	0.0787392	0.0185442	0.0139066	0.116885	26653000	28390000	25657000	23984000	27885000	25035000	30457000	30353000	31388000	31483000	31486000	32249000	35986000	31934000	28482000	Q13395	Q13395	TARBP1
0.0871787	0.0440926	0.210725	0.100155	0.118915	25828000	29523000	25187000	25045000	24602000	23014000	36179000	27576000	24197000	30962000	32166000	26488000	27759000	22600000	28201000	Q13409;E7EQL5;E9PGG1;E7EUM4;E7ERR6;E7ERH4;E7ET01;E7ETL8;E7EQU2;E7ESD3;E7EMU4;E7EV09;E7EU01	Q13409;E7EQL5;E9PGG1;E7EUM4;E7ERR6;E7ERH4;E7ET01;E7ETL8;E7EQU2;E7ESD3;E7EMU4;E7EV09	DYNC1I2
0.0510601	0.0735477	0.358565	0.0822903	0.225561	37020000	37314000	33984000	40632000	46560000	41699000	60108000	29490000	40310000	37162000	34859000	31514000	29911000	46435000	44822000	Q13425;H0YCS0;A0A140TA73;A0A0G2JM75;J3KT21;H7BY41	Q13425;H0YCS0;A0A140TA73	SNTB2
NA	NA	0.0128819	0.21962	0.130571	13015000	0	0	18543000	0	0	16562000	16263000	0	13472000	18072000	11957000	0	17149000	14250000	Q13433;K7EQ91	Q13433;K7EQ91	SLC39A6
0.0565053	0.0846974	0.215296	0.169902	0.154662	37113000	37810000	33961000	31350000	36390000	31724000	33623000	25380000	39440000	33081000	45048000	45330000	27193000	34143000	37070000	Q13464;A0A0U1RQV4	Q13464;A0A0U1RQV4	ROCK1
NA	0.0911174	0.146916	NA	NA	0	0	0	114010000	109330000	129800000	41611000	55327000	46028000	0	0	0	0	0	0	Q13480;B7Z3B9;H0Y8F4;D6RIF8;D6RIS0	Q13480;B7Z3B9	GAB1
0.0623395	0.0381409	0.0527141	0.0599516	0.0517851	848630000	863070000	767500000	747970000	807120000	774710000	818920000	877330000	909190000	929360000	867630000	825150000	847350000	821040000	907770000	Q13492;H0YCY1;E9PI56;E9PKP6;E9PLJ8;E9PK13;E5RFU0;E5RHK9;E5RFC6;E5RK51;E5RIJ5;E5RGY9;E9PDG8;O60641;E9PJT1	Q13492	PICALM
0.0766066	0.0381655	0.122141	0.0964948	0.0949878	652070000	684190000	587710000	765810000	746640000	710150000	873450000	890810000	1082300000	756750000	805280000	912300000	919690000	834240000	1009200000	Q13501;E7EMC7;E3W990;E9PFW8;C9JRJ8;D6RBF1;C9J6J8	Q13501;E7EMC7;E3W990	SQSTM1
0.172819	0.133998	0.131409	0.151344	0.103633	78421000	110200000	90227000	100470000	82386000	78624000	94583000	72602000	83728000	87846000	117750000	97328000	95335000	95493000	113630000	Q13546	Q13546	RIPK1
0.196213	0.0977006	0.150503	0.0486153	0.145538	90294000	70947000	61720000	71536000	59231000	69056000	75575000	92976000	102360000	82027000	90007000	84042000	94016000	88249000	70490000	Q13547;Q5TEE2	Q13547;Q5TEE2	HDAC1
0.0596835	0.0497067	0.115543	0.204713	0.0271115	121180000	117920000	107930000	102680000	109800000	99739000	106870000	94438000	119120000	140970000	106620000	96129000	123700000	117730000	123130000	Q13561;H0YI98;F8W1I6;F8VW18;F8VX93;F8VRV7;H0YHL1;F8W0U6	Q13561;H0YI98;F8W1I6;F8VW18	DCTN2
NA	0.17763	0.0468064	0.138568	NA	0	17942000	0	12945000	0	16664000	20740000	18974000	19396000	0	18688000	22748000	0	0	0	Q13564;J3QRA5;J3KRK3	Q13564	NAE1
NA	NA	0.0460074	NA	NA	0	0	33613000	24680000	0	0	30136000	0	28237000	0	0	0	0	0	0	Q13572;G3V4M9;G3V588;G3V3C0;G3V5A3	Q13572;G3V4M9	ITPK1
NA	0.159425	NA	NA	NA	0	0	18557000	25733000	0	20519000	0	0	0	0	0	0	0	0	17506000	Q13595	Q13595	TRA2A
0.0926988	0.0282326	0.120904	0.0771546	0.0768929	23722000	25038000	20834000	20591000	20065000	21228000	29883000	25458000	23701000	26246000	29572000	25698000	21178000	24694000	23351000	Q13596;H0YK42;H0YK43	Q13596;H0YK42	SNX1
NA	0.195274	NA	NA	0.0238657	0	0	0	16804000	0	22188000	0	0	0	0	0	0	0	25604000	26483000	Q13615;G5E953;C9JLU3	Q13615;G5E953	MTMR3
0.0276421	0.0213885	0.0731178	0.103941	0.117934	391110000	393250000	373790000	361830000	362720000	349040000	429850000	371230000	401990000	408580000	471670000	387210000	432330000	342290000	378270000	Q13619;A0A0A0MR50;A0A087WWN2	Q13619;A0A0A0MR50	CUL4A
0.0925029	0.0920014	0.0759862	0.128583	0.183954	60120000	69540000	71849000	63715000	56391000	53369000	62131000	57255000	53398000	63063000	54384000	48923000	68820000	62060000	47430000	Q13625;H7C5L8;Q96KQ4	Q13625	TP53BP2
NA	0.0380002	NA	NA	0.313989	0	0	0	15573000	0	14758000	0	0	0	0	0	14360000	25646000	15452000	15368000	Q13627;Q9Y463	Q13627	DYRK1A
0.08556	0.0240646	0.150454	NA	0.131377	14768000	0	16670000	0	16637000	17213000	18115000	17884000	23132000	0	0	17263000	18288000	15179000	0	Q13637;P57729	Q13637	RAB32
NA	0.267754	0.255534	0.000121059	0.243016	0	0	0	8225300	13876000	10121000	0	7425000	10700000	11681000	11683000	0	10962000	6812300	10600000	Q13643	Q13643	FHL3
0.0108689	0.078009	0.193893	0.217028	0.150262	0	23863000	23499000	21623000	22828000	25183000	24275000	22572000	32142000	38846000	32290000	24951000	33228000	35429000	26313000	Q13751;X1WI29;Q5THA1	Q13751	LAMB3
0.162894	0.287147	0.204123	0.063229	0.305775	6906200000	6044900000	8333100000	5296300000	9442800000	7022400000	3436100000	4104800000	2710200000	3525000000	3275900000	3110000000	2765900000	4528700000	2746400000	Q13813;A0A0D9SGF6;A0A0D9SF54;A0A0D9SFF6;A0A1B0GUH3;A0A0D9SFH4;A0A1B0GTB7;A0A1B0GV13	Q13813;A0A0D9SGF6;A0A0D9SF54	SPTAN1
NA	0.0887346	0.332222	NA	0.0958149	24491000	0	0	19023000	21570000	0	37668000	30989000	57905000	0	0	40696000	32107000	26702000	31083000	Q13829;K7EM01;J3QSD4;J3QS43	Q13829	TNFAIP1
0.000484643	0.0509688	NA	0.0815542	0.109676	55462000	55424000	0	54384000	58302000	52848000	0	0	83613000	56719000	50305000	48724000	59250000	70381000	57883000	Q13838;A0A0G2JJZ9;Q5STU3;F6WLT2;A0A140T9X3;F6S4E6;A0A0A0MT12;F6TRA5;A0A140T9X9;A0A140T996;F6UJC5;A0A140TA18;A0A140T9L4;A0A140T973;A0A140T9K1;H0Y400;F6QYI9;A0A0G2JJL7;F6R6M7;A0A140T9K2;A0A140T9N3;H0YCC6	Q13838;A0A0G2JJZ9;Q5STU3;F6WLT2;A0A140T9X3;F6S4E6;A0A0A0MT12;F6TRA5;A0A140T9X9;A0A140T996;F6UJC5;A0A140TA18	DDX39B
0.340938	0.180707	0.0314588	0.186202	0.083022	38795000	64732000	35970000	44049000	34755000	31218000	0	40482000	42324000	28982000	41235000	32180000	39542000	45037000	38780000	Q13907;C9JKM8;C9JD53;Q9BXS1	Q13907	IDI1
0.0922239	0.0922369	0.0156092	0.102208	0.0751712	227390000	219680000	260620000	210000000	193880000	232840000	243980000	244850000	251040000	283580000	236390000	241330000	255560000	233260000	220440000	Q14008;E9PQH5;H0YDX5;H0YCF6;H0YEK7	Q14008	CKAP5
0.0846951	0.0985237	0.0687041	0.089599	0.0788432	402590000	357400000	342890000	402830000	421550000	347530000	387520000	362790000	416170000	394890000	330310000	372390000	375430000	324240000	369970000	Q14019;H3BT58	Q14019;H3BT58	COTL1
0.0804248	0.0858534	0.0557932	0.0817957	0.0866857	213600000	238870000	250450000	286860000	241640000	269980000	277520000	249530000	272200000	290230000	264440000	311610000	300730000	302590000	349310000	Q14103;H0YA96;D6RAF8;H0Y8G5;D6RD83;D6RF44;D6RBQ9	Q14103;H0YA96;D6RAF8;H0Y8G5;D6RD83;D6RF44	HNRNPD
0.0397776	0.0421568	0.171144	0.170197	0.231416	431390000	404920000	401350000	500530000	509550000	542000000	239380000	317070000	237820000	331940000	241990000	329550000	209200000	316420000	224940000	Q14126;J3KSI6	Q14126	DSG2
0.274179	0.0021675	0.0938116	0.456291	0.110345	17347000	15499000	25523000	0	18241000	18297000	15797000	19073000	17579000	19720000	0	10099000	17225000	20292000	16564000	Q14134;E9PRL4	Q14134	TRIM29
0.193427	0.17533	0.155913	0.0996689	0.231002	0	24265000	18426000	0	18308000	23490000	24753000	19875000	27210000	23743000	22307000	27043000	23202000	17203000	27644000	Q14137;A0A075B729	Q14137	BOP1
0.0144095	0.0368056	0.0546875	0.0786611	0.074809	272140000	266300000	273700000	238220000	229890000	247440000	286840000	257080000	272630000	267560000	285740000	312690000	282900000	246840000	280680000	Q14145;K7ESE0;K7EQX2;K7EJ49;K7EJD8;K7EPZ3	Q14145	KEAP1
0.0589802	0.131368	0.0996701	0.0904506	0.319994	0	33605000	36530000	58838000	45319000	50938000	33779000	34909000	28819000	40620000	35692000	42672000	41638000	0	26272000	Q14151;K7EQU4;K7ERX3	Q14151	SAFB2
0.0313475	0.0488235	0.0507693	0.0937404	0.0262287	966880000	1013000000	1026900000	911040000	830010000	850250000	931820000	987340000	892640000	1036200000	1101500000	913690000	1012700000	1064700000	1025300000	Q14152	Q14152	EIF3A
0.0608894	0.0424213	0.0820392	0.0480655	0.0877849	667680000	650780000	729730000	638430000	592650000	594850000	653000000	577420000	677520000	680470000	741570000	686070000	742800000	675200000	805280000	Q14157;F8W726;Q5VU77;Q5VU78;Q5VU81;Q5VU80;H0Y5H6;H7C2T8	Q14157;F8W726;Q5VU77	UBAP2L
0.0296826	0.120024	0.0470982	0.119718	0.0984532	205420000	213780000	201800000	197150000	160070000	200060000	176720000	192580000	178860000	185520000	200750000	157910000	141220000	151130000	171080000	Q14166;V9GY16	Q14166	TTLL12
0.0452702	0.0831789	0.0206383	0.0297209	0.0174163	1918600000	1916200000	1770900000	1811800000	1857900000	2109500000	2290100000	2351000000	2257500000	2105400000	2230900000	2144600000	2349100000	2273100000	2334800000	Q14204;H0YJ21	Q14204	DYNC1H1
0.103132	0.0483083	0.0775745	0.22391	0.15468	20525000	25250000	23306000	24266000	23045000	22036000	26651000	22859000	24355000	24589000	0	17867000	21763000	22339000	28517000	Q14232;F5H0D0;H0YGG4	Q14232;F5H0D0;H0YGG4	EIF2B1
0.09583	0.11919	0.117619	0.0960208	0.130178	1004200000	1067900000	1209000000	1183600000	1238400000	981640000	863220000	1038300000	1085500000	1150900000	950590000	1037200000	1000800000	1174500000	1301300000	Q14247;H0YCD9;H0YEV2	Q14247	CTTN
0.0569516	0.0958369	0.021693	0.0493221	0.0762242	391580000	364020000	407690000	340980000	281860000	306590000	371910000	358630000	357950000	370670000	388010000	351520000	402520000	371410000	345710000	Q14258	Q14258	TRIM25
0.189825	0.0293564	0.13876	0.076449	0.0508951	198750000	194780000	269330000	190190000	179380000	184130000	233320000	176430000	212440000	186500000	210170000	215970000	197560000	216760000	215270000	Q14432	Q14432	PDE3A
0.118046	0.0785918	0.0246267	0.128789	0.0476498	1016800000	1288500000	1189700000	898320000	773890000	804250000	895150000	883330000	926310000	1194400000	933150000	1007600000	961360000	943190000	1031500000	Q14444;G3V153;E9PLA9	Q14444;G3V153;E9PLA9	CAPRIN1
0.0736846	0.0766343	0.149608	0.108145	0.0824572	309870000	296360000	267820000	305290000	261790000	285050000	264640000	353230000	339880000	238190000	295520000	276580000	297340000	279100000	328290000	Q14498;H0Y4X3;A0A0U1RQH7;G3XAC6;A0A0U1RQW2;Q5QP23;G3V5Z6;H0YJJ3;G3XAP0;Q86U06;A0A087X122;G3V546;Q5QP22	Q14498;H0Y4X3;A0A0U1RQH7;G3XAC6	RBM39
0.0751398	0.142172	0.287492	0.297963	0.543264	12408000	11156000	0	10496000	12960000	9999500	12334000	17838000	22394000	29084000	16207000	28827000	12382000	13465000	30605000	Q14554;H7C4F9	Q14554	PDIA5
0.13316	0.0880981	0.020542	0.0455611	0.148194	189050000	159820000	146030000	179300000	150680000	161670000	158010000	159800000	164410000	185280000	174310000	169620000	197820000	146600000	175200000	Q14566	Q14566	MCM6
0.21656	NA	0.188966	0.119093	0.0342278	23634000	17357000	0	0	0	23472000	19587000	13636000	15369000	0	18984000	16035000	16622000	17710000	16801000	Q14571	Q14571	ITPR2
0.102964	0.0479887	0.0404288	0.123731	0.0708632	330450000	309550000	269080000	329980000	329240000	357780000	405580000	378900000	407750000	398820000	316560000	392100000	392180000	435490000	450260000	Q14573	Q14573	ITPR3
0.167018	0.0833279	0.300363	0.310025	0.115049	37349000	0	29459000	32753000	36360000	38697000	39996000	59885000	74875000	34519000	56761000	66226000	71931000	62428000	78692000	Q14596;B7Z5R6	Q14596;B7Z5R6	NBR1
0.118868	0.0797864	0.0187869	0.154814	0.044729	135920000	134370000	109140000	144120000	168580000	152970000	151820000	156840000	151870000	128760000	160140000	175870000	168420000	155420000	156700000	Q14643;B7ZMI3	Q14643	ITPR1
0.27962	0.0659125	0.205342	0.200189	0.246488	106830000	84209000	60035000	74774000	66469000	67270000	85230000	75071000	111100000	86608000	84958000	119380000	106070000	68558000	73482000	Q14677;H0YD52	Q14677	CLINT1
0.0495357	0.0584328	0.0684157	0.0206736	0.0660203	236230000	226630000	213950000	236180000	228370000	255610000	217870000	238310000	208690000	209970000	212950000	218670000	273880000	247080000	242900000	Q14678;Q5W0W2;Q5W0W3	Q14678	KANK1
0.184215	NA	0.10975	NA	0.217447	19354000	14893000	0	16952000	0	0	21884000	18732000	0	0	33989000	0	20597000	19803000	28869000	Q14687;H0Y613;H7C3B5	Q14687;H0Y613;H7C3B5	GSE1
0.0689852	0.0522896	0.0440547	0.0458216	0.115034	379140000	354630000	407060000	368710000	334830000	365190000	392570000	361190000	387050000	381140000	387450000	415130000	489690000	410570000	397810000	Q14694;H3BQP1;J3KT19;H3BNS8;H3BQC6;H3BNA1	Q14694	USP10
0.0276669	0.0836127	0.158159	0.0503753	0.0465617	206990000	196050000	203550000	191370000	226270000	212070000	196500000	185690000	247860000	261890000	237550000	244800000	247880000	233550000	256180000	Q14697;F5H6X6;E9PKU7;E9PNH1	Q14697;F5H6X6;E9PKU7	GANAB
0.067031	0.0759549	0.193204	0.103895	0.126375	148550000	131340000	134070000	172490000	149810000	154040000	127820000	164910000	114280000	123610000	152320000	138820000	126640000	162220000	139290000	Q14739;C9JXK0;C9JES9	Q14739;C9JXK0	LBR
NA	0.0492406	0.568485	0.512673	0.493886	0	26590000	0	30839000	33064000	0	45084000	85354000	150620000	28278000	53021000	84946000	59744000	42067000	109050000	Q14764;H3BQK6;H3BRL2;H3BUK7;H3BNF6;H3BPZ2;H3BNF2;H3BUP3;H3BQE7;H3BP76	Q14764	MVP
0.25878	0.285459	0.105261	0.248425	0.0686828	754120000	528200000	467710000	427600000	636210000	775280000	1236900000	1064100000	1311100000	778820000	1043200000	1295000000	1424700000	1243600000	1315300000	Q14789;E7EU81;H0Y867;H7C5I7	Q14789;E7EU81	GOLGB1
0.0797164	0.0778074	0.0968002	0.186528	0.0800756	423670000	389100000	456550000	411430000	367980000	428820000	291900000	290290000	342770000	331720000	339080000	456650000	350380000	357170000	307230000	Q14847;C9J9W2;F6S2S5;K7ESD6;J3KSN1	Q14847;C9J9W2	LASP1
0.18795	0.122596	0.134705	0.160066	0.131374	38614000	28800000	27827000	34535000	34400000	42343000	24005000	31503000	28408000	29030000	40133000	35981000	33836000	33870000	26693000	Q14914;F2Z3J9;F6XGT7;Q5JVP2	Q14914;F2Z3J9	PTGR1
NA	0.161602	0.200045	0.203624	0.038512	31740000	0	0	19822000	18614000	25048000	35889000	27355000	24661000	31774000	20999000	26628000	28196000	26331000	28141000	Q14966;A0A096LPH6;A0A096LPI0;A0A096LPB4;C9JWN0	Q14966;A0A096LPH6	ZNF638
0.0343626	0.0469097	0.0937199	0.0325271	0.115961	833920000	878060000	823300000	740460000	696530000	764400000	831840000	988960000	860120000	861220000	888170000	919040000	869610000	1012700000	1097500000	Q14974;J3KTM9;J3QR48;J3QRG4;J3QKQ5;J3KS06	Q14974;J3KTM9	KPNB1
0.11069	0.139638	0.0504943	0.112484	0.011984	697530000	570680000	589150000	533150000	702300000	661710000	664290000	687540000	733270000	610850000	618780000	742720000	711740000	723280000	706570000	Q14980;A0A087WY61;H0YFY6;F5H4J1;F5H6Y5;K4DIE0;F5H2F3;F5H3L6;F5H0Z7;F5H763;F5GWK2;F5H073;F5H068;F8W6T3;F5H1L0;F5GZW1;F5H7R5;F5H4Y4;F5GWA2	Q14980;A0A087WY61	NUMA1
0.0569575	0.0461205	0.149838	0.105995	0.028907	361280000	334290000	374070000	351780000	320770000	337940000	393420000	301200000	397840000	413400000	366450000	335130000	386060000	408900000	400030000	Q14C86;F8W9S7;C9IZ08;B4DGD8;H0Y7I9;B0QZ65;H0Y4E7;A0A0A0MQV8;C9IZX9	Q14C86;F8W9S7	GAPVD1
0.0853015	0.0763889	0.0650175	0.143235	0.0316837	97007000	88742000	81811000	94487000	97412000	84046000	94303000	82964000	90837000	75325000	94018000	72875000	99231000	99292000	104810000	Q15008;C9J0E9;H7C531;C9J7B7	Q15008;C9J0E9	PSMD6
NA	0.16467	NA	NA	NA	0	13196000	0	18229000	14052000	13688000	0	12713000	0	0	0	13091000	0	0	0	Q15018	Q15018	FAM175B
0.332144	0.177525	0.185986	0.0620982	0.227157	278630000	495070000	301130000	317310000	453910000	383220000	389000000	545950000	551060000	349440000	315460000	354100000	349310000	331160000	493380000	Q15019;B5MCX3;C9J2Q4;C9J938;C9JB25;C9IY94;C9IZU3;H7C310;C9JQJ4;B5MD47;C9JZI2;H7C2Y0;A0A1B0GXJ2;C9JFT1;F8WB65;C9JT15;C9JSE7	Q15019;B5MCX3;C9J2Q4;C9J938;C9JB25;C9IY94	2020-09-02
0.0768365	0.0584882	0.0145446	0.100051	0.0389384	566030000	496290000	497400000	496020000	442360000	460680000	532180000	543250000	547400000	592420000	528920000	485870000	605620000	560540000	579160000	Q15021;E7EN77;F5GZK7;F5H431;REV__Q02790	Q15021;E7EN77	NCAPD2
0.155922	0.0683813	0.0762808	0.237037	0.0371203	62398000	63952000	81871000	63361000	68276000	72670000	83079000	83094000	72572000	61735000	98449000	75050000	81792000	75963000	79484000	Q15029;K7EP67;K7EJ74;K7EIT3	Q15029	EFTUD2
NA	NA	0.0162764	0.347328	NA	0	0	261890000	0	0	0	0	171380000	167480000	0	312670000	189370000	0	0	0	Q15032;H7C207;H7C1X4;H7C2F9	Q15032;H7C207	R3HDM1
0.0860158	0.028088	0.0338842	0.140779	0.138619	59745000	62393000	70349000	50553000	52754000	50056000	54792000	58513000	55896000	66318000	53737000	51346000	58266000	44419000	55367000	Q15042	Q15042	RAB3GAP1
0.254206	0.18075	0.286381	0.153997	0.198957	55398000	70049000	41724000	59900000	42825000	59633000	67876000	80711000	116730000	58401000	79263000	66810000	93344000	62821000	87166000	Q15046;J3KRL2;H3BPV7;H3BVA8	Q15046	KARS
NA	0.0491835	NA	NA	0.174485	0	37765000	0	31792000	0	34083000	0	0	23481000	0	0	25386000	0	32868000	42120000	Q15056	Q15056	EIF4H
0.0674002	0.029442	0.0216995	0.0679756	0.0983311	362530000	316840000	344270000	358540000	375490000	378950000	361600000	353450000	369130000	360950000	388410000	339190000	427390000	410580000	352960000	Q15058	Q15058	KIF14
0.19012	NA	0.157054	NA	0.35391	12627000	0	9634300	0	0	19543000	15132000	0	12107000	0	0	12500000	0	9855100	16434000	Q15061;C9IZK7	Q15061	WDR43
0.209901	0.242077	0.227865	0.124335	0.103234	91656000	79117000	118750000	62597000	84659000	102910000	140060000	90426000	137520000	170730000	136220000	141510000	120090000	97702000	107920000	Q15075	Q15075	EEA1
0.094488	0.150132	0.0564164	0.163855	0.0981886	226280000	230830000	267910000	343620000	257120000	283970000	360230000	366670000	399720000	298360000	383770000	413700000	395640000	342590000	415680000	Q15084	Q15084	PDIA6
0.124363	0.157165	0.357412	NA	0.309733	0	193740000	162420000	177730000	240670000	197050000	197630000	103630000	120090000	63379000	0	0	130460000	70659000	128830000	Q15125;C9J719;C9JJ78	Q15125;C9J719;C9JJ78	EBP
0.0340859	0.0539184	0.576069	0.325709	0.739584	113490000000	107450000000	106700000000	127030000000	132030000000	118600000000	42231000000	72283000000	20616000000	65668000000	33423000000	49410000000	23863000000	75235000000	22653000000	Q15149;H0YDN1;E9PKG0;E9PIA2;E9PQ28	Q15149	PLEC
0.097296	0.064239	0.0988024	0.0980034	0.129014	567550000	660080000	553870000	598750000	531710000	591870000	604770000	735380000	696620000	567070000	637870000	690460000	519800000	632250000	670620000	Q15181;Q5SQT6	Q15181	PPA1
0.0900229	0.237366	0.188284	0.269214	0.171134	1202300000	1412900000	1410100000	1775300000	2100500000	1288600000	1389100000	1635800000	2017200000	1649800000	1218500000	2112200000	1411300000	1435900000	1891300000	Q15233;H7C367;C9JYS8;C9IZL7;C9J4X2	Q15233;H7C367;C9JYS8	NONO
NA	0.188994	0.0138592	0.105491	0.0316432	0	0	127560000	80431000	116360000	111050000	122900000	121270000	119540000	101560000	105380000	123310000	104640000	98395000	102930000	Q15276;K7ENJ9	Q15276	RABEP1
0.13972	0.0474633	0.0961253	0.160819	0.067877	124240000	124680000	157220000	149380000	138510000	151450000	154430000	155920000	130730000	212530000	157920000	168790000	182970000	160040000	168710000	Q15293;E9PP27	Q15293	RCN1
NA	NA	0.0668404	NA	0.318815	0	16546000	0	19362000	0	0	17463000	18847000	19966000	0	0	0	15781000	19691000	29136000	Q15334;A0A087WW77	Q15334;A0A087WW77	LLGL1
0.118954	0.114431	0.116667	0.091371	0.111809	1533400000	1672800000	1934900000	1927100000	1747100000	1530600000	1869300000	1846000000	2259600000	1982000000	1938300000	1667800000	1882200000	1511500000	1791600000	Q15365;F8VTZ0;H3BSP4;C9K0A2;F8WC71;C9IZV9;C9J7A9;C9JSA6;C9J5V4;C9JTY5;C9JZY3;C9J0A4;F6TJN8;P57723	Q15365	PCBP1
0.12791	0.119819	0.0484997	0.110663	0.0398681	1172100000	1199500000	942230000	1241800000	977390000	1154800000	1149200000	1167600000	1257200000	983230000	1124700000	1228400000	1251100000	1185700000	1282600000	Q15366;H3BRU6;F8VZX2;F8W0G4;F8VXH9;F8W1G6;H3BSS4;J3QT27;H3BND9	Q15366;H3BRU6;F8VZX2	PCBP2
0.20959	0.00297865	0.0865644	0.0946789	0.171939	81921000	109800000	125740000	114820000	114640000	114160000	137310000	121470000	0	114040000	131620000	110680000	118980000	89440000	125250000	Q15382;C9J931;F8WBL3	Q15382;C9J931	RHEB
0.196543	0.136909	0.137847	0.142247	0.0933878	97269000	68737000	72079000	69722000	91187000	77406000	93458000	88731000	71337000	70478000	92153000	75754000	74399000	72644000	85994000	Q15386	Q15386	UBE3C
0.0516133	0.00774802	0.193005	0.0317521	0.0492672	148480000	162550000	149220000	143310000	144690000	142490000	121640000	174150000	133170000	142050000	145480000	136580000	137440000	140270000	127590000	Q3LIE7;Q15392;H7C4B7	Q3LIE7;Q15392	Nbla03646;DHCR24
0.306507	0.144057	0.0825327	0.196369	0.116109	57622000	102890000	69384000	95161000	76079000	73706000	88154000	74718000	82652000	61733000	92087000	81394000	107900000	86534000	92070000	Q15393;J3QL37;J3QRB2	Q15393	SF3B3
0.164252	0.300032	0.37824	0.237868	0.228323	172770000	238050000	226880000	488120000	261620000	435500000	234780000	288560000	127410000	183380000	160620000	251350000	117630000	184080000	176630000	Q15424;K7ES42;K7EII0	Q15424	SAFB
0.0974732	0.104228	0.0606889	0.0635975	0.178058	141100000	170720000	151300000	144090000	117250000	127820000	131390000	134920000	119970000	134550000	136930000	121460000	182780000	155520000	127490000	Q15437;Q5QPE1;Q5QPE2	Q15437	SEC23B
0.0632776	0.0852633	0.0422912	0.0683584	0.175181	120480000	109520000	107150000	112510000	97803000	96994000	104140000	105590000	97470000	104410000	100400000	114520000	104410000	94811000	132070000	Q15477;H7C5N0;H7C4L3;B4E0B4	Q15477	SKIV2L
NA	NA	NA	0.253701	NA	0	0	0	0	0	0	0	0	8031900	0	13979000	9726400	0	0	0	Q15542	Q15542	TAF5
0.0315678	0.0393877	0.0177344	0.0319574	0.263051	16648000	15921000	0	16768000	18143000	17512000	0	14922000	15301000	16463000	17186000	16152000	15779000	16278000	9701300	Q15555;M0QX52;K7EL66;K7ERD8	Q15555;M0QX52;K7EL66;K7ERD8	MAPRE2
NA	0.265222	0.115847	0.149188	0.235612	0	0	46486000	39000000	0	26682000	42502000	36066000	0	41355000	33378000	45027000	0	32500000	45494000	Q15637;C9J792;H7C561	Q15637	SF1
NA	NA	NA	NA	0.0632843	0	0	0	0	0	0	0	0	20711000	14363000	0	0	0	13534000	14802000	Q15643;H0YJ97;G3V4R7;H0YJI2	Q15643;H0YJ97	TRIP11
0.0454344	0.0371457	0.0531643	0.0479079	0.159847	623420000	662140000	606200000	651830000	611340000	611900000	773430000	728290000	810080000	719120000	653380000	685870000	825730000	637080000	628630000	Q15645;H0YAL2	Q15645	TRIP13
0.068225	0.0325919	0.166788	0.131498	0.123227	17531000	18255000	19999000	18822000	17974000	0	19120000	18493000	13878000	19019000	15783000	0	0	12378000	14741000	Q15646;H0YGP3	Q15646	OASL
NA	NA	0.00237928	NA	NA	0	0	0	0	0	0	22252000	22327000	0	0	0	22796000	0	0	0	Q15650;H0YL91;H0YLN7	Q15650;H0YL91	TRIP4
0.178543	0.0583417	0.0741001	0.04442	0.030576	375620000	331260000	468330000	377330000	396780000	353030000	381800000	360770000	417450000	391040000	390610000	361510000	447910000	423230000	427290000	Q15654;H7BZE2;A0A0D9SFS2	Q15654	TRIP6
0.206639	0.0563131	0.0349918	0.270479	0.0645934	0	56574000	42149000	54710000	51761000	48878000	59061000	55119000	57728000	46075000	69046000	42947000	64549000	61916000	56790000	Q15691;C9JB30;Q9UPY8	Q15691	MAPRE1
0.125182	0.0820421	0.148705	0.150852	0.0336893	313840000	256540000	252420000	306350000	260150000	289950000	265550000	338980000	263420000	261290000	353950000	323090000	318290000	298350000	303610000	Q15717;M0QZR9;M0R055;B1AM48;B1APY9;B1APY8;A0A0A0MRX1;A0A0R4J2E6;Q12926;P26378	Q15717	ELAVL1
0.143645	0.126501	0.131253	0.230394	0.0638859	228930000	292180000	230760000	238900000	240250000	296190000	228890000	297770000	261080000	172930000	276280000	249790000	248660000	275220000	245330000	Q15738;C9JDR0	Q15738;C9JDR0	NSDHL
0.0766404	0.153141	0.193027	0.0901127	0.0746669	49538000	42488000	45961000	46270000	34026000	42467000	58069000	40353000	44807000	59354000	59449000	50589000	60085000	52972000	52891000	Q15751;H0YNB1;H0YK45	Q15751	HERC1
0.0237995	0.121084	0.0987562	0.196582	0.114598	141660000	148390000	146440000	156500000	145030000	183160000	168000000	172460000	142940000	130580000	174360000	122250000	164510000	132980000	162130000	Q15758;M0QXM4;M0QX44;M0R144	Q15758;M0QXM4	SLC1A5
0.142639	0.0699046	0.138525	0.0916422	0.0319719	102140000	81936000	79230000	86305000	99080000	91205000	86616000	114160000	98457000	85509000	0	97359000	77112000	80973000	76297000	Q15773;F5H0Y3	Q15773	MLF2
NA	0.136367	0.213082	NA	0.0454024	0	18851000	0	11732000	14236000	0	18069000	13337000	0	0	0	15791000	0	19273000	18074000	Q15813	Q15813	TBCE
0.146476	0.0849414	0.0739288	0.07248	0.105066	26306000	22884000	30663000	23682000	23749000	20390000	25499000	0	28312000	26201000	22785000	23773000	0	25667000	22117000	Q15833;M0R1A1;M0R0M7;M0QZ54;R4GMY7;M0R376;M0R118;A0A087WUN8	Q15833;M0R1A1;M0R0M7	STXBP2
0.259137	0.10315	0.243534	0.0678381	0.286661	75910000	108010000	66780000	71744000	61078000	74614000	57555000	79768000	95075000	69982000	74581000	80129000	68125000	71012000	110870000	Q15843;F8VSA6;E9PS38;S4R3E9;E9PL57	Q15843;F8VSA6;E9PS38;S4R3E9;E9PL57	NEDD8;NEDD8-MDP1
NA	NA	0.422604	NA	0.57908	0	0	0	0	0	12116000	0	9311900	17249000	0	0	0	33229000	13922000	0	Q15910;G3XAL2;E9PDH6	Q15910;G3XAL2	EZH2
0.0399456	0.219636	0.128581	0.0520743	0.0996393	87809000	93544000	94658000	99942000	69026000	70230000	73905000	88434000	95604000	93643000	84380000	88851000	90867000	82813000	101020000	Q16204	Q16204	CCDC6
0.105403	0.150385	0.115495	0.189119	0.090431	118880000	107470000	132660000	123610000	96222000	128710000	106020000	127740000	104440000	132390000	143260000	98115000	135790000	125700000	113240000	Q16401;F2Z3J2	Q16401	PSMD5
0.0146835	0.0453419	0.0376477	0.0661717	0.0258312	245930000	241630000	248790000	231220000	213290000	230700000	269570000	250430000	263950000	242930000	259700000	227500000	233810000	239290000	246170000	Q16513;B1AL79;H0Y5V5;H0Y429;K7EL10;Q6P5Z2;Q16512	Q16513;B1AL79	PKN2
0.0932994	0.0637921	0.147611	0.0596168	0.07104	0	30821000	27006000	27801000	29615000	26065000	23682000	31207000	30726000	0	34116000	31356000	27557000	26432000	30312000	Q16531;F5GY55;F5GYG8;F5GZY8;F5H198	Q16531;F5GY55	DDB1
NA	NA	NA	NA	0.116138	0	0	0	0	0	0	0	0	0	0	0	0	15674000	13295000	0	Q16537	Q16537	PPP2R5E
0.168382	0.0583818	0.192721	0.112946	0.30054	113350000	85590000	85757000	90924000	97724000	102160000	69103000	101110000	81275000	120380000	96695000	115600000	80744000	150480000	116910000	Q16543;K7EQA9;K7EKQ2;K7EIU0;K7EL68	Q16543;K7EQA9	CDC37
0.138937	0.0797887	0.156063	0.129172	0.0378624	69592000	87132000	68571000	73147000	63893000	63889000	70198000	72015000	92166000	84018000	92753000	71487000	85212000	79455000	80375000	Q16555;A0A1C7CYX9;D6RF19;E5RFU4;E9PD68;Q14195;Q14194	Q16555;A0A1C7CYX9	DPYSL2
0.05874	0.128116	0.0757386	0.12991	0.0567251	247200000	251880000	225310000	238030000	203350000	263290000	315920000	290040000	271820000	226320000	278590000	291420000	246290000	243470000	269630000	Q16576;E9PC52;Q5JP02;Q5JP01;C9JAJ9;E9PNS2;C9J7L0;Q5JNZ6;E9PIC4;E9PNS6	Q16576;E9PC52	RBBP7
0.292377	0.388931	0.346316	0.0929627	0.641549	3382100000	2821100000	4914300000	1917900000	3898300000	2295000000	1161600000	1230700000	600710000	1227900000	1257600000	1054500000	770870000	1989000000	671240000	Q16643;D6R9W4;D6RFI1;D6R9Q9;D6RCR4	Q16643;D6R9W4	DBN1
0.0519345	0.0375528	0.0233912	0.123971	0.175499	853140000	807380000	769130000	830820000	770740000	799270000	810500000	813710000	845340000	708330000	894740000	752830000	941450000	665330000	884130000	Q16658;C9JFC0;A0A0A0MSB2;C9JPH9	Q16658	FSCN1
0.123844	0.0613658	0.047986	0.0142782	0.0761092	111750000	89467000	92350000	98488000	99028000	109630000	118850000	110030000	120380000	111230000	109240000	112370000	122230000	104950000	115090000	Q16666;H3BM18;X6RHM1;A0A0A0MRB1;H3BVE6;H3BR88;X6RHR0;Q6K0P9	Q16666	IFI16
0.179853	0.0829765	0.113945	0.13273	0.211975	53892000	52136000	71372000	57345000	63685000	54167000	64353000	54565000	52065000	65468000	50241000	56861000	84586000	55718000	66338000	Q16698;E5RJG7;E5RFV2;E5RJD2;H0YAW3;E5RID6	Q16698;E5RJG7;E5RFV2;E5RJD2	DECR1
NA	0.0438697	NA	NA	NA	0	10007000	0	0	9224200	9814800	0	0	0	0	0	0	0	0	0	Q16719;A0A087X297;F8WEP1;B8ZZA3;A0A087WYQ7;A0A087WYM2	Q16719;A0A087X297	KYNU
0.0488496	0.057735	0.0433013	0.0968096	0.0573394	326380000	299810000	300690000	324170000	288770000	306850000	329250000	348400000	320190000	326180000	298400000	268550000	290180000	268060000	259970000	Q16795;H3BRM9;F5H0J3;F5GY40	Q16795	NDUFA9
0.107854	0.125586	0.12453	0.122158	0.0967804	98776000	90059000	111530000	86673000	98733000	111530000	134110000	104470000	118580000	106480000	98599000	124780000	129720000	111270000	109200000	Q16891;B9A067;C9J406;H7C463;A0A087WYS0;D6RAW4	Q16891;B9A067;C9J406;H7C463	IMMT
0.0621076	0.0824639	0.348669	0.0550857	0.111444	57907000	52647000	51660000	47996000	56254000	50378000	50279000	55371000	92461000	61823000	59668000	66423000	56519000	60500000	70041000	Q17RY6;H0YB07;E5RGJ8	Q17RY6;H0YB07;E5RGJ8	LY6K
0.122679	0.081757	0.171969	0.0492574	0.0912169	140620000	179280000	168710000	135990000	158880000	141790000	190120000	162180000	134330000	174060000	191440000	179100000	161380000	175840000	146430000	Q27J81;A0A0A0MQU1	Q27J81;A0A0A0MQU1	INF2
NA	0.201345	0.183083	NA	0.0992197	0	0	0	13026000	18269000	19405000	16711000	18418000	23593000	0	0	28350000	0	21553000	18727000	Q29RF7;H0Y9L6;H0Y9L9	Q29RF7	PDS5A
0.183054	0.0619036	0.0837922	0.0569503	0.0948656	82691000	90178000	116300000	101360000	89543000	96198000	89945000	103440000	105180000	105580000	98894000	94301000	111790000	92392000	103180000	Q2M2I8;E9PG46;K4DI97	Q2M2I8;E9PG46	AAK1
0.0395991	0.111861	0.107661	0.0563738	0.0771145	0	57493000	54361000	45929000	56606000	48219000	52736000	49610000	42581000	53764000	0	49642000	56403000	57276000	49609000	Q2NKX8;B5MDQ0	Q2NKX8;B5MDQ0	ERCC6L
0.105247	0.162462	0.113512	0.0858797	0.118665	272060000	220470000	243830000	261450000	193820000	206950000	223340000	244340000	279290000	210340000	230910000	249900000	320510000	255010000	274560000	Q2TAM5;A0A087X0W8;Q04206;E9PKH5;E9PKV4;A0A087WVP0;E9PI38;E9PQS6;E9PMD5;E9PRX2;E9PJR1;E9PNV4	Q2TAM5;A0A087X0W8;Q04206;E9PKH5;E9PKV4;A0A087WVP0;E9PI38;E9PQS6	RELA
0.0804925	0.117797	0.110999	0.125667	0.149701	503220000	505000000	577800000	563280000	448690000	483660000	668840000	534950000	610280000	601090000	578300000	471550000	674770000	500080000	622830000	Q32MZ4;C9JTC6	Q32MZ4	LRRFIP1
0.191159	0.120702	0.0795168	0.129696	0.160926	982760000	1438800000	1338000000	1172600000	920600000	1083900000	1121500000	1312200000	1195000000	1323500000	1474100000	1134800000	1210100000	1298200000	1631100000	Q32Q12;J3KPD9;P22392;E7ERL0;O60361;E5RHP0;F6XY72;C9K028	Q32Q12;J3KPD9;P22392;E7ERL0;O60361	NME1-NME2;NME2;NME1;NME2P1
0.281565	0.0561851	0.16807	0.0857762	0.13524	29028000	49758000	34963000	44128000	40198000	44593000	46253000	40600000	32889000	45849000	38672000	41630000	47319000	37190000	47696000	Q3KQU3;C9JIR3;E9PLH3;H0YF21	Q3KQU3;C9JIR3	MAP7D1
NA	0.0274238	NA	NA	NA	0	0	0	0	10847000	11276000	0	0	0	0	12047000	0	0	0	8948700	Q3SXM5;H3BQI7;H3BT52	Q3SXM5;H3BQI7;H3BT52	HSDL1
0.060108	0.114217	0.145687	0.0764722	0.199732	52436000	59146000	55892000	59062000	55422000	47066000	68477000	54360000	72380000	72097000	75696000	65032000	90374000	65321000	64628000	Q3V6T2;A0A087WXD9;H7C2C6;H0Y7U8;H0Y470;C9J225	Q3V6T2;A0A087WXD9	CCDC88A
NA	NA	NA	0.235061	NA	35077000	0	0	0	127370000	0	0	0	95717000	0	38907000	54419000	0	0	44785000	Q3ZCM7;A0A075B736;Q5SQY0	Q3ZCM7;A0A075B736;Q5SQY0	TUBB8
0.228558	0.196514	0.0482106	0.171988	0.241092	85341000	129450000	132780000	133240000	161160000	197500000	128850000	141650000	133380000	118940000	163760000	162510000	127140000	129910000	190820000	Q3ZCQ8;M0R003;M0R0C3;M0QXC3;M0R2Z3;M0R303;M0R2D2;M0R2F8;M0R047;M0R1Y4	Q3ZCQ8;M0R003	TIMM50
NA	0.251618	0.203507	0.181229	0.221044	39142000	0	0	16793000	27302000	26899000	33046000	32768000	46048000	0	26656000	34492000	27716000	24760000	17661000	Q4VXZ8;Q9NUI1;A0A0J9YWI0;G3V0I9;A0A0J9YXZ6;A0A0J9YY83	Q4VXZ8;Q9NUI1;A0A0J9YWI0	DECR2
NA	0.16863	NA	NA	NA	0	10555000	0	12775000	0	10053000	17300000	0	0	0	0	0	0	0	0	Q52LJ0	Q52LJ0	FAM98B
0.117217	0.178315	0.289458	0.10687	0.0449384	72199000	84411000	91332000	78681000	63294000	90920000	83128000	49932000	90353000	81918000	86673000	70152000	70724000	66857000	73111000	Q52LW3;F8VWZ8	Q52LW3;F8VWZ8	ARHGAP29
0.169214	0.04268	0.125652	0.187282	0.18841	64753000	49845000	69873000	57264000	53869000	58539000	63549000	73267000	81855000	76412000	58047000	54418000	77073000	52574000	65496000	Q53EP0	Q53EP0	FNDC3B
0.142877	0.141883	0.114247	0.141844	0.179421	23551000	22277000	28986000	16116000	20761000	20938000	23453000	18983000	23149000	18876000	24737000	24024000	0	25274000	19583000	Q53EZ4;H0Y432	Q53EZ4	CEP55
NA	0.0347983	0.0919555	0.125114	0.282852	0	0	18076000	18242000	18248000	17167000	14421000	14666000	16980000	13956000	16665000	0	25709000	14299000	20617000	Q53LP3	Q53LP3	SOWAHC
0.303703	0.140573	0.106739	0.42848	0.220244	121510000	210230000	226520000	158050000	120280000	132640000	99882000	103210000	121330000	100890000	188600000	0	67418000	90532000	105900000	Q58FF8	Q58FF8	HSP90AB2P
0.0797858	0.0256524	0.0984711	0.0497404	0.134243	318520000	276070000	317650000	287270000	301980000	291800000	346300000	287160000	337290000	326890000	333200000	358790000	349800000	275230000	352070000	Q5BKZ1;A0A0A0MRN4	Q5BKZ1;A0A0A0MRN4	ZNF326
0.103035	0.0572296	0.0702367	0.0506636	0.0969611	28178000	24994000	22991000	17391000	18277000	19487000	18657000	19826000	21451000	25229000	23289000	23012000	23883000	25447000	20970000	Q5F1R6	Q5F1R6	DNAJC21
0.0136312	0.0988648	0.156953	0.0631712	0.110601	0	39404000	40171000	38314000	31421000	35571000	29020000	32998000	39543000	41036000	37205000	36566000	37910000	42800000	34351000	Q5GLZ8;H0Y6K7	Q5GLZ8	HERC4
0.161036	0.0944734	0.09653	0.077069	0.188785	134450000	186280000	162710000	181340000	172230000	150450000	196440000	173130000	210000000	168200000	172610000	148950000	230810000	161400000	179630000	Q5H909;Q9UNF1;Q5H907;A0A087X070;G5E9N2;Q12816	Q5H909;Q9UNF1;Q5H907	MAGED2
0.056649	0.0924513	0.0988884	0.0240066	0.0995317	1310400000	1434400000	1295400000	1510500000	1330600000	1266300000	1446000000	1185700000	1340800000	1268800000	1216400000	1218600000	1263000000	1392900000	1141000000	Q5HYB6;A0A087WWU8;Q5VU61;D6R904;D6RFM2	Q5HYB6;A0A087WWU8;Q5VU61	DKFZp686J1372;TPM3
0.129802	0.180473	0.166185	0.126592	0.116881	72209000	75100000	58440000	59262000	57085000	78375000	97509000	112240000	80157000	99343000	109440000	84797000	86449000	98121000	109350000	Q5JRA6;A0A0A0MRH6	Q5JRA6;A0A0A0MRH6	MIA3
0.0889209	0.0503403	0.148146	0.0991261	0.0725074	41490000	36130000	42901000	26415000	29170000	27433000	32525000	33079000	25062000	38808000	38549000	32401000	29385000	33982000	31745000	Q5JSH3;H7BY83	Q5JSH3;H7BY83	WDR44
0.0361206	0.0188094	0.109436	0.0917433	0.11715	311810000	292430000	293810000	260520000	263100000	253670000	310700000	256150000	312690000	339010000	324880000	283290000	305250000	262310000	331930000	Q5JSZ5;H0Y412;Q5JSZ9;Q5JT00;H3BLU0	Q5JSZ5	PRRC2B
0.0353499	0.137413	0.158444	0.213968	0.145999	20709000	22172000	21812000	18574000	21278000	24459000	18954000	22279000	26057000	32864000	29494000	21269000	20154000	25295000	26891000	Q5JTH9;A0A087X0G0;A0A087X1U8	Q5JTH9	RRP12
NA	NA	0.0526747	0.0367442	0.0339327	12129000	0	0	11649000	0	0	11181000	10378000	0	0	9680500	9190200	10968000	0	10454000	Q5JU85;A0A0C4DGT3;A0A087WWK8;Q6DN90	Q5JU85	IQSEC2
0.136543	0.130239	0.0591587	0.113377	0.0497297	30442000	26536000	34893000	41906000	38908000	32307000	37344000	33916000	33625000	33953000	34368000	27874000	32068000	31935000	34837000	Q5JVF3	Q5JVF3	PCID2
NA	0.030622	0.126431	0.116783	0.0568431	17985000	0	0	18113000	18705000	17595000	17470000	17863000	14076000	17801000	18834000	14956000	15644000	0	14435000	Q5JVZ5;Q96JJ3;Q5JVZ8;H0YCM7;Q5JVZ4;H7C0N5;H7C0S6;H7C3P3;Q5JW01;Q92556	Q5JVZ5;Q96JJ3;Q5JVZ8;H0YCM7;Q5JVZ4	ELMO2
0.101696	0.154032	0.112293	0.0904414	0.0689473	202940000	248320000	221600000	207960000	153770000	197260000	216440000	187710000	235230000	216130000	202710000	180370000	229390000	199800000	216670000	Q5M775;J3KSG2;J3QQM0;J3KRN9	Q5M775;J3KSG2	SPECC1
0.0619826	0.0911763	0.0911929	0.107053	0.226866	210010000	186110000	193890000	168600000	193990000	201230000	180900000	179940000	153360000	206040000	195090000	166770000	144220000	209250000	143970000	Q5SRE5;H7C4K7	Q5SRE5	NUP188
0.0471778	0.0153354	0.0568067	0.052274	0.0841874	494760000	455820000	495650000	563840000	549480000	564790000	647340000	607190000	680350000	544510000	576860000	604600000	607060000	564340000	667040000	Q5SWX3	Q5SWX3	CAMK2G
0.229446	NA	NA	0.17801	0.0344788	14061000	12887000	19549000	0	0	13343000	0	0	18863000	16969000	11819000	14735000	14226000	0	14937000	Q5SY16	Q5SY16	NOL9
NA	NA	0.0911686	NA	NA	0	12349000	0	13877000	0	0	0	11421000	12995000	0	12159000	0	0	0	16854000	Q5SYE7	Q5SYE7	NHSL1
NA	0.465213	0.184464	0.0573474	0.176228	0	0	0	374200000	805400000	392630000	477530000	370850000	539580000	429110000	417070000	465240000	367240000	442680000	523910000	Q5T0W9	Q5T0W9	FAM83B
0.129905	0.0718082	0.277898	0.0979817	0.166476	9719700	11268000	12629000	12843000	0	14217000	14812000	0	9946800	10695000	10264000	12325000	11674000	15307000	11539000	Q5T196;Q8NFF5	Q5T196;Q8NFF5	FLAD1
0.0283883	0.0415385	0.0362683	0.018372	0.0389149	1126500000	1065800000	1085100000	1026400000	1022000000	1099600000	1314100000	1222100000	1270500000	1290900000	1245600000	1259200000	1249500000	1290800000	1349900000	Q5T4S7;A0A0A0MSW0;X6RE05;X6R960;Q5TBN9	Q5T4S7	UBR4
0.128066	0.0522281	0.0418642	0.155935	0.0607478	139370000	136510000	170880000	151890000	139020000	152860000	156870000	163360000	150230000	173740000	158840000	126980000	176820000	170690000	156880000	Q5T5U3;A0A087WW76;A0A1B0GV73;F8W9U9;E7ESW5;A0A1B0GTZ9;Q5JSD8;H0Y468;A0A1B0GW11;H0Y5T2	Q5T5U3;A0A087WW76;A0A1B0GV73;F8W9U9;E7ESW5	ARHGAP21
0.0994446	0.0481579	0.0655186	0.141837	0.139647	251130000	299550000	300430000	247670000	225670000	232020000	240740000	272590000	248340000	288590000	223140000	288800000	312980000	238700000	262690000	Q5T6F2;F5H2U4;A2A305;A0A0D9SFI5;Q5JV08	Q5T6F2;F5H2U4	UBAP2
0.172472	0.102191	0.0364247	0.133129	NA	29272000	35251000	41457000	26469000	32441000	30491000	27420000	0	26043000	25159000	30388000	0	0	26109000	0	Q5T6V5;Q5T6V7	Q5T6V5;Q5T6V7	C9orf64
0.184413	0.326622	0.457859	0.189458	0.0957062	122810000	176180000	167750000	187760000	229090000	114780000	125190000	49085000	77633000	138270000	94222000	116250000	80047000	77667000	92530000	Q5T749	Q5T749	KPRP
0.0557182	0.330619	0.347297	0.133206	0.113831	44831000	47650000	42644000	48946000	35639000	24866000	38337000	18273000	31506000	42648000	42187000	33338000	0	21294000	25022000	Q5T750	Q5T750	XP32
NA	0.0598372	0.0502216	0.013331	0.117448	14130000	0	0	0	12381000	13475000	12860000	13807000	0	0	13921000	13661000	14554000	12322000	0	Q5T7U1;Q9Y5Q8;Q5T7U0;H7BY84;H0Y5D2;Q5T7U4	Q5T7U1;Q9Y5Q8;Q5T7U0;H7BY84	GTF3C5
0.10412	0.163606	0.179779	0.0251141	0.12322	25281000	20506000	23227000	18087000	17020000	22960000	25216000	0	19528000	20059000	19359000	0	19357000	23491000	24621000	Q5T9L3;E9PKJ0;E9PJW4;H0YCG9;E9PM62	Q5T9L3;E9PKJ0;E9PJW4;H0YCG9;E9PM62	WLS
NA	NA	NA	0.0894662	NA	21048000	0	0	0	0	21139000	26806000	0	0	0	20856000	23673000	0	19526000	0	Q5TB53;Q9HD45	Q5TB53;Q9HD45	TM9SF3
0.221825	0.0951728	0.0962802	NA	0.221679	24242000	17940000	16015000	16643000	14459000	17431000	15083000	18097000	15813000	0	0	17686000	19744000	13581000	13842000	Q5TFE4;Q5QPD0	Q5TFE4;Q5QPD0	NT5DC1
0.163017	0.224516	0.179403	0.0645605	0.0715146	46082000	37024000	33833000	34711000	34932000	50378000	58149000	44532000	42080000	48114000	52640000	46533000	41312000	44641000	47681000	Q5UIP0;H7BZN3;H7C2B5	Q5UIP0	RIF1
0.130894	0.169702	0.149843	0.0598687	0.0721773	17280000	20805000	0	19115000	0	15019000	0	18042000	14585000	16838000	18982000	18050000	0	18699000	16883000	Q9ULQ0;Q5VSL9	Q9ULQ0;Q5VSL9	STRIP2;STRIP1
0.166209	0.074761	0.0934237	0.120669	0.195252	35214000	44671000	49241000	36784000	39839000	42732000	34329000	29167000	34576000	46618000	0	39288000	52719000	43730000	35544000	Q5VT06;E9PIK0;Q5T2X4;H0Y7F7	Q5VT06	CEP350
NA	NA	NA	NA	0.0915489	0	0	20504000	0	0	0	0	0	0	16175000	0	0	0	16645000	14621000	Q5VT66;H0YDX4;X6RIL1;H7BYZ9	Q5VT66	2020-03-01
0.239737	0.129082	0.314179	0.111441	0.151335	46568000	28417000	39581000	38833000	0	32337000	40377000	42033000	22271000	31721000	36342000	39693000	44401000	32788000	38072000	Q5VTL8;A0A0A0MRN0	Q5VTL8	PRPF38B
0.213545	0.137384	0.198267	0.0773696	0.0353916	37034000	39652000	25900000	32676000	30351000	39383000	32028000	22971000	34001000	30557000	35531000	32196000	36263000	35465000	33821000	Q5VW36;S4R400;S4R450;S4R3N8	Q5VW36;S4R400	FOCAD
0.174994	0.124391	0.125464	0.0609564	0.108624	40335000	44717000	56293000	39298000	49640000	41680000	42671000	41227000	33535000	48674000	48246000	43531000	47984000	42453000	38689000	Q5VWU8;Q5VWV2;Q8TEW0;F5GZI3;B1AP52	Q5VWU8;Q5VWV2;Q8TEW0;F5GZI3	PARD3
0.23659	0.0986129	0.162343	0.0668076	0.103067	54633000	78255000	51704000	62444000	52107000	61825000	45778000	57123000	63572000	63071000	57993000	55340000	72196000	59333000	62687000	Q5VYS8;X6R3Q3;A0A0C4DFW3;Q5VYT0;Q5VYS9	Q5VYS8;X6R3Q3	ZCCHC6
0.0839802	0.0516625	0.0874115	0.0454399	0.0633079	201950000	183890000	217650000	226920000	206000000	210160000	224120000	240240000	266310000	228060000	224770000	209280000	245120000	223580000	217580000	Q5VZK9;A0A0U1RQQ1;A0A0U1RR91	Q5VZK9;A0A0U1RQQ1	LRRC16A
0.0443404	0.183957	0.180903	0.203017	0.0993715	54243000	49663000	51610000	44618000	45314000	60983000	63909000	44242000	56268000	60892000	0	45604000	53067000	49655000	43509000	Q5W0B1	Q5W0B1	RNF219
0.126561	0.123656	0.114805	0.12128	0.109443	129860000	107060000	103350000	115630000	99647000	127850000	103490000	122190000	129970000	121780000	118110000	96599000	136770000	151340000	121460000	Q63ZY3;K7EIU4;K7ERU2;K7ES05	Q63ZY3	KANK2
NA	0.0689806	NA	0.146141	0.192314	0	0	20288000	18195000	0	20061000	20412000	0	0	20949000	18568000	15591000	26279000	17851000	21692000	Q66K14	Q66K14	TBC1D9B
0.16229	0.188431	0.173592	0.145372	0.150138	21680000	21917000	28556000	20380000	20632000	28012000	23482000	31609000	23917000	26846000	33363000	25627000	23436000	28982000	21914000	Q66K74;M0R1M7;M0QZ50;M0QXQ9;M0QY41	Q66K74	MAP1S
0.0812476	0.0161737	0.0900969	0.0781807	0.0720172	301820000	293880000	341260000	329190000	321080000	319420000	291230000	347500000	332740000	315560000	269880000	297580000	359100000	311090000	332200000	Q68CZ2;E9PCX8;C9JHU5;C9JWN9;C9JTD0;F8VV64;Q63HR2	Q68CZ2;E9PCX8	TNS3
NA	0.23966	NA	NA	NA	0	0	0	13688000	9698000	15887000	0	0	0	0	18825000	0	18826000	0	0	Q68CZ6	Q68CZ6	HAUS3
0.0157112	0.0460651	0.0275862	0.12	0.253236	0	20295000	20751000	0	19464000	18236000	0	18528000	17819000	24861000	21196000	19755000	25091000	14874000	20832000	Q68DQ2	Q68DQ2	CRYBG3
0.0399248	0.0794472	0.111384	0.258908	0.0187962	20546000	20617000	22037000	15173000	16332000	17778000	21866000	24667000	27352000	23815000	28980000	16976000	28156000	27194000	28028000	Q6AI08;A0A087WXZ7;K7EIX2;K7ELR8	Q6AI08;A0A087WXZ7;K7EIX2	HEATR6
0.199662	0.183175	0.0567208	0.0441388	0.0539882	40309000	47425000	31572000	36589000	53063000	47355000	38996000	43256000	42912000	37536000	40962000	39780000	44197000	43534000	39928000	Q6DKI1;R4GMU7	Q6DKI1;R4GMU7	RPL7L1
0.16197	0.0646678	0.0812913	0.0617043	0.103371	177470000	196720000	242280000	168000000	148290000	163590000	167420000	160860000	187680000	174160000	165220000	186760000	204230000	166000000	184590000	Q6FI81;H3BV90;H3BTZ8	Q6FI81;H3BV90	CIAPIN1
NA	0.122358	0.109586	0.135913	0.081856	0	0	19273000	16041000	16092000	19730000	15188000	18001000	14784000	0	13727000	16646000	15837000	15256000	13500000	Q6GQQ9;Q5SZ59;H0YN66;H0YMI7	Q6GQQ9;Q5SZ59	OTUD7B
NA	0.00861007	NA	NA	NA	0	18837000	0	19835000	20078000	0	19921000	0	0	0	0	0	0	0	0	Q6IA86;K7ER35;F5GYE9;F5GWY6	Q6IA86;K7ER35;F5GYE9	ELP2
0.101868	NA	0.0177873	0.247735	0.234747	30063000	34667000	36811000	38964000	0	0	35910000	34840000	35960000	0	42321000	29704000	41014000	39338000	25855000	Q6IBS0;D6RG15	Q6IBS0;D6RG15	TWF2
0.331751	0.0378001	0.092312	0.165538	0.0682069	42242000	29139000	21892000	30560000	32277000	30041000	28153000	32085000	0	25728000	35624000	29364000	42217000	39743000	36822000	Q6KC79	Q6KC79	NIPBL
NA	0.104918	0.102288	0.316754	NA	0	42939000	0	26649000	21600000	23977000	32531000	27807000	33946000	17029000	0	26859000	0	0	0	Q6NUM9;H7BZ81;H7C3J0;H0YGU3;H7BZ16	Q6NUM9;H7BZ81;H7C3J0	RETSAT
0.133721	0.0736025	0.217433	0.0610481	0.154986	52604000	53992000	41897000	49244000	42574000	47133000	0	46675000	63635000	50927000	45191000	49325000	49931000	44004000	59723000	Q6NZI2	Q6NZI2	PTRF
0.0909196	0.0416926	0.155234	0.0812764	0.139423	0	64906000	73825000	55224000	58995000	59730000	60877000	53577000	44464000	63988000	71619000	61343000	74133000	79631000	60320000	Q6P158;H7C109;A0A087WZ11;A0A087WW12	Q6P158	DHX57
0.0837199	0.215231	0.11927	0.212098	0.0713312	16410000	17326000	14667000	19083000	12810000	14151000	17936000	14439000	17859000	17030000	17910000	24738000	15311000	17635000	16871000	Q6P1N0;K7EJY5;K7EMP1	Q6P1N0;K7EJY5	CC2D1A
NA	NA	0.0263973	NA	0.0200882	0	0	21081000	23153000	0	0	0	25183000	26141000	0	0	23787000	0	22798000	23455000	Q6P1Q9;Q96IZ6;F8WAS9;A0A087WW35	Q6P1Q9;Q96IZ6	METTL2B;METTL2A
0.0179742	0.0527337	0.140389	0.0583187	0.0787962	450040000	434200000	443400000	366780000	389520000	407610000	413200000	378690000	495960000	441810000	441730000	398600000	506190000	432460000	466390000	Q6P2E9;I3L2F4;I3L3M2;I3L0V0	Q6P2E9	EDC4
0.074172	0.0824287	0.0774669	0.131022	0.325194	43260000	50181000	46569000	46621000	40093000	41111000	44244000	39008000	45150000	33733000	40781000	43803000	63925000	33879000	43617000	Q6P2H3;H7BZW2	Q6P2H3;H7BZW2	CEP85
0.056135	0.0477204	0.0164414	0.1046	0.061625	177710000	187810000	167850000	157560000	166610000	173330000	207600000	201280000	202510000	191990000	216690000	176230000	184180000	183130000	203960000	Q6P2Q9;I3L0J9;I3L3Z8;I3L1T8	Q6P2Q9	PRPF8
0.0419417	0.115265	0.127278	0.0182916	0.107662	91202000	98845000	97158000	84880000	106990000	98571000	127690000	115260000	98787000	90603000	93342000	93696000	117940000	95613000	112940000	Q6P3X3;H7C3A3;H7C329	Q6P3X3	TTC27
0.072269	0.186564	0.159224	0.252599	0.0506356	176110000	152660000	161820000	145450000	139420000	193720000	150430000	142360000	110030000	112030000	173980000	118480000	134860000	149080000	140460000	Q6PD62	Q6PD62	CTR9
0.0837202	0.263453	0.184584	0.0935773	0.0617541	106570000	101260000	119030000	73321000	72830000	112400000	131560000	131340000	93472000	110770000	125530000	104870000	124470000	110640000	121860000	Q6PGP7;D6RCE2;H0Y964;D6RDA0	Q6PGP7	TTC37
0.124284	0.106866	0.231291	0.12857	0.155134	33631000	26607000	28289000	27092000	24969000	30801000	27291000	41156000	29155000	26697000	32492000	34398000	34388000	28365000	25444000	Q6PI48	Q6PI48	DARS2
0.0770716	0.0377458	0.261993	0.0477155	0.0935132	58852000	50519000	56160000	52396000	50216000	48605000	59848000	44606000	35648000	53528000	52895000	48966000	51599000	61011000	52673000	Q6PJG6;F8WDN5	Q6PJG6	BRAT1
0.0566891	0.0841141	0.0997918	0.091621	0.0652868	553530000	592620000	529910000	564840000	497650000	483780000	520170000	429530000	504070000	576480000	563650000	484830000	549760000	490870000	551980000	Q6PKG0;A0A0B4J210;E5RH50;H0YBW1;H0YC33;H0YAN4;H0YC73;Q659C4;E5RHK4;H0YBM7	Q6PKG0;A0A0B4J210;E5RH50	LARP1
0.272057	0.263234	0.209321	0.224845	NA	62520000	0	92304000	58734000	70902000	97726000	92609000	68729000	0	102570000	0	74429000	0	0	0	Q6PL18;A0A0B4J211	Q6PL18;A0A0B4J211	ATAD2
NA	0.183479	NA	0.07256	0.0426437	0	0	20972000	19433000	16120000	23313000	21904000	0	0	18933000	0	17085000	0	18494000	19644000	Q6Q0C0	Q6Q0C0	TRAF7
0.0345703	0.0353566	0.0501948	0.0578439	0.153804	502640000	477170000	471140000	475110000	457350000	490880000	490280000	448170000	452080000	504040000	563420000	520740000	433950000	527820000	592410000	Q6R327;D6R9S6	Q6R327	RICTOR
0.101559	0.104359	0.0151984	0.107177	0.101531	307570000	251500000	274150000	287320000	270690000	330570000	279010000	287480000	284650000	258110000	288300000	232700000	318160000	269250000	266980000	Q6T4R5;A0A087WU78;A0A087WWC4	Q6T4R5;A0A087WU78;A0A087WWC4	NHS
0.286773	0.165957	0.143765	0.153922	0.261547	0	33335000	50293000	48831000	40496000	35167000	60553000	50429000	45867000	48745000	51032000	37822000	64303000	40315000	43871000	Q6ULP2;B8ZZI9;A0A0U1RR74;A0A0A0MSN6	Q6ULP2;B8ZZI9	AFTPH
0.124449	0.0239197	0.0570713	0.297687	0.320612	31634000	24839000	27057000	29007000	30308000	30165000	31522000	29503000	28151000	0	35450000	23121000	38491000	0	24264000	Q6UVJ0	Q6UVJ0	SASS6
0.0706768	0.0717746	0.0270385	0.094412	0.0315067	470690000	442850000	509600000	411710000	465810000	469070000	521010000	495130000	516440000	532020000	541960000	454140000	553530000	531120000	520510000	Q6WCQ1;J3KSW8;J3KSK7;A8MZF8;F6WMF4	Q6WCQ1;J3KSW8	MPRIP
0.191844	0.188608	0.0783382	0.187251	0.208768	67034000	62634000	88721000	74147000	55449000	81043000	77747000	67328000	76944000	78659000	53789000	70282000	97556000	67827000	70601000	Q6XZF7;A0A1C7CYY6;A0A1B0GTX1	Q6XZF7;A0A1C7CYY6;A0A1B0GTX1	DNMBP
0.0868644	0.100857	0.184968	0.131948	0.0606148	101560000	85401000	92613000	104340000	90784000	86142000	76748000	99763000	111710000	121430000	97888000	96837000	93572000	85842000	96674000	Q6Y7W6;I1E4Y6;E7ESB6;C9JHW1;C9JW88;F8WCD5;C9JPV7;C9JXQ0;C9J0V6;C9JHT0;C9JRZ2;C9J7G1;B8ZZD2	Q6Y7W6;I1E4Y6	GIGYF2
0.177773	0.137348	0.0204377	0.0655015	0.114051	57789000	73908000	53020000	45217000	54446000	59611000	51095000	50941000	49238000	58174000	63564000	56031000	72046000	59625000	59320000	Q6YHU6;B5MC89;H0Y3V5;H7BYZ4;F5H3M9;B6ZDE5	Q6YHU6;B5MC89;H0Y3V5	THADA
0.0206134	0.149045	0.146571	0.150379	0.064688	193660000	191120000	198980000	181970000	159700000	214650000	255700000	262350000	198650000	197130000	255600000	200770000	234070000	206260000	215670000	Q6YN16	Q6YN16	HSDL2
0.0457711	NA	0.343367	NA	NA	24800000	0	26459000	0	0	0	14823000	0	24329000	0	0	0	0	0	0	Q6YP21;A0A0A0MRN7;A0A0A0MRN6	Q6YP21;A0A0A0MRN7	CCBL2
NA	NA	0.0826035	NA	0.101926	0	18353000	0	0	17439000	0	0	14581000	16390000	0	0	18168000	16035000	15203000	18453000	Q709C8	Q709C8	VPS13C
0.28248	0.138003	0.0474259	0.176551	0.0925608	30700000	51618000	54065000	47437000	61099000	60743000	36514000	39972000	37376000	56213000	40964000	43105000	47422000	46356000	39810000	Q70E73;C9K0J5;C9J164;Q7Z5R6	Q70E73;C9K0J5;C9J164	RAPH1
0.110785	0.161056	0.0545076	0.06079	0.0909634	341880000	423790000	367850000	447890000	329040000	363100000	426600000	383360000	414000000	368530000	413190000	378160000	368280000	428260000	436980000	Q71RC2;Q96J85;X6RLN4;F8W1I4;Q8TBL5;A0A087WTL9;F8VY40;F8W1Z5;E5RHZ8	Q71RC2;Q96J85;X6RLN4	LARP4
0.0753939	0.0232796	0.0765074	0.0962242	0.122473	199430000	202360000	228200000	187290000	184810000	193340000	245590000	245880000	214550000	222250000	269540000	245440000	252180000	231960000	294250000	Q7KZF4;H7C597	Q7KZF4	SND1
0.0155659	0.128204	0.153299	0.121747	0.100783	117790000	115440000	119040000	127730000	124170000	100080000	89987000	106010000	122540000	114210000	93513000	118120000	110920000	93921000	113680000	Q7L0Y3;C9JVB6	Q7L0Y3;C9JVB6	TRMT10C
0.205136	0.0784147	0.176857	0.0948893	0.170174	141290000	173080000	114500000	127280000	108920000	116590000	116450000	166440000	141110000	134870000	125150000	111480000	115350000	154080000	160370000	Q7L2H7;J3KNJ2;E9PN86;H0YCQ8;E9PRY0	Q7L2H7;J3KNJ2	EIF3M
0.134793	0.150431	0.0952188	0.039847	0.0192122	37741000	31531000	29179000	27865000	22297000	30117000	43385000	40171000	35834000	32702000	34216000	31610000	27580000	28622000	27866000	Q7L2J0	Q7L2J0	MEPCE
0.0171899	0.053133	0.0208095	0.0317508	0.0755874	519850000	533100000	515950000	539900000	540030000	591230000	593890000	572700000	593810000	562180000	577300000	598790000	642870000	554820000	583710000	Q7L576;H0YL50	Q7L576	CYFIP1
NA	NA	0.10019	NA	0.0441622	0	14963000	0	12367000	0	0	16027000	18471000	0	0	0	0	19236000	0	18071000	Q7L7V1;X6R717	Q7L7V1	DHX32
0.100313	0.136782	0.125063	0.0822085	0.171623	18716000	22884000	20735000	19214000	23366000	18120000	22793000	21418000	17790000	22108000	19571000	18979000	16924000	21599000	0	Q7L8L6	Q7L8L6	FASTKD5
NA	NA	NA	0.0552621	NA	0	0	0	0	0	0	0	0	18205000	16872000	0	15603000	0	0	22013000	Q7LBC6;H0Y9V5	Q7LBC6	KDM3B
0.146365	0.212695	NA	NA	NA	0	9437100	11616000	13960000	9678200	9999200	9409300	0	0	0	0	0	0	0	0	Q7Z2K8	Q7Z2K8	GPRIN1
0.0189805	NA	0.00860415	0.164449	0.0375907	20950000	21520000	0	17216000	0	0	17725000	17942000	0	0	24892000	19706000	0	21879000	20746000	Q7Z2T5;X6RK96	Q7Z2T5	TRMT1L
0.122331	0.0781753	0.0689305	0.0770603	0.085186	570720000	573620000	702590000	557150000	485890000	559220000	662170000	579680000	603840000	681000000	633960000	583490000	712210000	652470000	600690000	Q7Z2W4;C9J6P4;H7C5K1	Q7Z2W4;C9J6P4	ZC3HAV1
NA	0.00780652	0.269826	0.119612	0.173235	0	24907000	0	12045000	12189000	12224000	19691000	13381000	0	0	19158000	16170000	13686000	0	17507000	Q7Z2Z2;H0YK75	Q7Z2Z2	EFTUD1
0.197283	0.0809869	0.113993	0.022469	0.0159505	18281000	13805000	0	17445000	15581000	14955000	16864000	0	19821000	14587000	0	15058000	18453000	0	18874000	Q7Z3B4	Q7Z3B4	NUP54
0.127775	0.159021	0.086686	0.137596	0.0799964	33039000	31151000	39573000	23941000	32653000	31110000	29636000	25237000	29226000	27298000	23434000	30923000	32188000	27838000	28432000	Q7Z3C6;C9JS65;C9JFV2;F2Z3I6;C9JX27;C9IYZ9;C9JKV7;C9JDK4;C9JXG2;H7C152;H7C1G6	Q7Z3C6	ATG9A
0.0342726	0.0630767	0.137854	0.0390326	0.0981136	388060000	400230000	373710000	372310000	333790000	335030000	513220000	389940000	477640000	600650000	619360000	572990000	482080000	429070000	397380000	Q7Z3T8;D6RC80	Q7Z3T8	ZFYVE16
0.136873	0.162747	0.0699493	0.108473	0.0449893	94583000	74869000	75589000	73231000	69976000	93683000	100090000	91736000	87270000	110150000	94199000	89971000	95705000	99714000	91126000	Q7Z3U7;F8VZV1	Q7Z3U7;F8VZV1	MON2
0.0550131	0.0890636	0.0224797	0.133105	0.101334	285210000	311630000	316240000	262440000	232690000	277830000	274560000	265740000	277520000	334550000	255850000	304210000	260990000	299040000	319540000	Q7Z417	Q7Z417	NUFIP2
0.101617	0.072905	0.107514	0.195695	0.071603	71545000	75590000	86840000	81955000	77800000	70862000	70749000	74555000	86669000	61002000	78532000	90921000	88544000	76950000	81007000	Q7Z4H7;Q5VY60;Q5SYF9	Q7Z4H7;Q5VY60	HAUS6
0.0470377	0.195406	0.14618	NA	NA	0	13748000	14694000	16141000	12222000	0	13845000	12678000	16773000	0	15004000	0	0	0	13408000	Q7Z4Q2	Q7Z4Q2	HEATR3
0.298118	0.0984127	0.31358	0.229446	0.442099	16776000	25738000	0	15944000	18329000	0	24115000	21310000	12509000	15861000	25398000	22185000	0	18333000	35008000	Q7Z5K2;Q8WVX6	Q7Z5K2;Q8WVX6	WAPAL
0.00849518	0.299827	NA	0.195754	NA	15058000	15240000	0	0	11128000	17116000	0	14652000	0	0	12841000	16967000	0	0	0	Q7Z6E9;H3BSK8;I3L3Y2;H3BUN0	Q7Z6E9	RBBP6
0.0286926	0.0572406	0.0187927	0.0226599	0.0232507	1841900000	1753600000	1753000000	1744900000	1585800000	1762000000	2021500000	1988300000	2064200000	2030900000	2035800000	2114100000	2276000000	2197400000	2178900000	Q7Z6Z7;H0Y659;A0A087X146;A0A1B0GXC7;A5YM72	Q7Z6Z7	HUWE1
0.151852	0.177142	0.089197	0.126995	0.2442	32916000	44702000	40617000	39303000	27705000	32124000	34929000	38826000	32566000	38858000	39398000	31122000	55695000	39045000	35908000	Q7Z739;A0A024R7W5;A0A087X0Q1;A0A087WY31;S4R373	Q7Z739;A0A024R7W5;A0A087X0Q1;A0A087WY31	YTHDF3
NA	NA	0.072707	NA	0.257786	0	0	0	20645000	0	0	15064000	14191000	16388000	0	0	0	18417000	0	12738000	Q86SE9	Q86SE9	PCGF5
0.133534	0.104916	0.0378848	0.089561	0.154033	123770000	94543000	110380000	115030000	98610000	121290000	98932000	92495000	92954000	93185000	100590000	111300000	113970000	95611000	130520000	Q86SQ0;E9PFQ4;E9PGF6;G5E9V3;E9PDY7	Q86SQ0;E9PFQ4;E9PGF6;G5E9V3	PHLDB2
0.192736	0.069103	0.110802	0.0923872	0.0374412	179370000	124510000	138890000	142430000	132190000	151830000	121400000	146590000	149390000	149850000	170520000	179980000	186160000	179670000	172720000	Q86TB9	Q86TB9	PATL1
0.0420022	0.0238402	0.0857009	0.0272117	0.0417019	178070000	186660000	193680000	183630000	192270000	190120000	188120000	159600000	182740000	182390000	176110000	185850000	193320000	204360000	188460000	Q86TC9;A0A087WX60	Q86TC9;A0A087WX60	MYPN
0.100948	0.0740607	0.0700694	0.0858138	0.116595	94672000	96406000	113210000	86744000	80132000	92959000	100560000	97713000	111420000	109940000	95243000	94907000	123540000	115230000	97895000	Q86UK7;H3BQQ2;H3BR87	Q86UK7;H3BQQ2	ZNF598
0.0517931	0.0898697	0.176134	0.0998963	0.0616928	260270000	278850000	252210000	202750000	228800000	242500000	353610000	258630000	270240000	290770000	336160000	279040000	284290000	320880000	310270000	Q86UP2;G3V4Y7;H0YJZ8;B7Z6P3;G3V5P0;G3V5G2;H0YJV5;H0YJP2	Q86UP2	KTN1
0.0783214	0.204821	NA	NA	NA	0	31005000	27751000	44621000	50415000	33207000	0	29519000	0	72579000	0	0	42034000	0	0	Q86UU1;A0A087WZL0	Q86UU1;A0A087WZL0	PHLDB1
0.0797858	0.058556	0.0747808	0.0799254	0.0924051	420160000	455040000	492910000	494200000	442650000	486370000	446860000	431860000	386310000	456540000	452600000	394510000	516300000	455220000	432710000	Q86V48;E5RFK8;E5RHU7	Q86V48	LUZP1
0.0587463	0.0505037	0.0274411	0.0243672	0.0377723	1077100000	964070000	989240000	996130000	948160000	1048900000	1024600000	1075100000	1026600000	1045500000	1092100000	1089600000	1146500000	1064800000	1092100000	Q86VP6;A0A0C4DGH5;H0YH27;F5H6I6;F8WBB8;O75155	Q86VP6;A0A0C4DGH5	CAND1
NA	NA	NA	NA	0.0759261	0	0	0	0	0	12043000	11920000	0	0	0	0	0	11977000	0	13336000	Q86W56	Q86W56	PARG
0.0778062	0.0885775	0.0541891	0.113628	0.128255	91671000	93974000	105760000	94748000	89015000	79374000	85316000	92817000	94599000	81471000	64844000	75035000	98881000	101660000	79662000	Q86W92;F5GZP6;A0A0A0MTP2;F5H6Q7;F5H0E0;F5H495;H0YFE4	Q86W92;F5GZP6	PPFIBP1
0.0539469	0.151621	0.210625	0.0872253	0.0582289	122740000	130440000	136740000	131620000	106670000	144790000	128600000	120520000	175750000	134200000	152360000	129440000	155440000	138470000	145470000	Q86X55;K7EQA8;K7EK20;K7EPK1;K7EQB9	Q86X55;K7EQA8	CARM1
0.0790876	0.178498	0.103384	0.171456	0.327739	40745000	42755000	36552000	49895000	35583000	39310000	43575000	35414000	40411000	36194000	40074000	50193000	53965000	28390000	36880000	Q86XL3;F5H6J0;F5H1D4	Q86XL3	ANKLE2
0.0048586	0.0836524	NA	0.285024	0.20742	0	35099000	35341000	28978000	28663000	24846000	33590000	0	0	29895000	38955000	21748000	41069000	31232000	27729000	Q86XZ4;F8VS10	Q86XZ4	SPATS2
0.17884	0.735288	0.269688	0.227931	0.0471284	31113000	21637000	26878000	79603000	22799000	26874000	29814000	29173000	17584000	25544000	0	35360000	30532000	27788000	29376000	Q86Y56;H0Y650;E9PGY2;H7C3B1	Q86Y56;H0Y650;E9PGY2	DNAAF5
NA	0.0852958	0.263723	0.112252	0.229235	0	0	0	0	9700700	8597100	0	10470000	15270000	9900800	12404000	11442000	0	10199000	14145000	Q86YT6	Q86YT6	MIB1
NA	0.0462553	0.144339	0.309753	0.20812	0	0	0	24722000	25005000	26895000	21823000	21778000	27746000	0	17550000	27394000	24321000	18081000	0	Q86YV5	Q86YV5	SGK223
0.027893	NA	0.0747333	NA	0.0551233	10317000	9917900	0	0	6131300	0	8548600	9502500	0	7119600	0	0	0	9539200	10313000	Q8IUR0;M0QZQ8	Q8IUR0;M0QZQ8	TRAPPC5
0.188318	0.184471	0.108825	0.14791	0.131729	84314000	59068000	65533000	70884000	69816000	95488000	134370000	115470000	109380000	122650000	92354000	101140000	127650000	97922000	116560000	Q8IVF2	Q8IVF2	AHNAK2
0.0331902	0.112512	0.212775	0.151584	0.237094	20888000	22248000	21980000	23294000	18639000	20515000	30956000	21462000	22166000	29769000	23057000	30870000	0	21150000	29670000	Q8IVM0	Q8IVM0	CCDC50
0.12124	0.118892	0.0263516	0.128853	0.0485995	937340000	972260000	1168100000	1105500000	871480000	1026200000	838370000	824220000	867790000	911950000	888490000	714250000	915050000	843800000	922470000	Q8IVT2	Q8IVT2	MISP
0.0277825	0.169589	0.20368	0.0148688	0.10389	45519000	43765000	0	30860000	38155000	43537000	39713000	36193000	52775000	56957000	56139000	55288000	56254000	55309000	66426000	Q8IWJ2;B8ZZW2;B8ZZA5;U3KQE0;U3KPU4;H7BYJ9	Q8IWJ2;B8ZZW2	GCC2
0.139287	0.0310269	0.179919	0.211763	0.11435	29110000	23890000	0	28157000	29625000	28027000	34651000	40932000	49603000	27812000	41164000	41459000	39434000	36776000	45826000	Q8IWX8;J3QK89	Q8IWX8;J3QK89	CHERP
0.0300316	0.0969391	0.0525942	0.0972461	0.0725037	313170000	320030000	332250000	307190000	267360000	323860000	377710000	364710000	340320000	325380000	385640000	329280000	379650000	348020000	329100000	Q8IWZ3;E9PDP5;H7C2F5;H3BLS9;H0Y4P6;H0Y785;H0Y472;H0Y7Y3;A0A0A0MQZ8	Q8IWZ3;E9PDP5	ANKHD1
0.10737	0.188354	0.233396	0.207203	0.063969	0	20448000	23808000	22980000	25504000	17417000	22763000	26667000	35673000	23473000	28869000	35596000	28331000	32095000	31109000	Q8IXB1;A0A087WXH7;E7EP04	Q8IXB1	DNAJC10
0.0883272	0.127902	0.32473	0.221232	0.0657845	81439000	70868000	83989000	57300000	72920000	61048000	92821000	48773000	64568000	80152000	61957000	51925000	77746000	70427000	68819000	Q8IXW5	Q8IXW5	RPAP2
0.217485	0.134219	0.0378696	0.11923	0.244618	72631000	46513000	62264000	48791000	46738000	59658000	59692000	61210000	56795000	43739000	54728000	53592000	49320000	46201000	71143000	Q8IY17;M0R2C2;M0QYT1;M0R2K2	Q8IY17	PNPLA6
0.061597	0.0460599	0.177947	0.19317	0.103617	62395000	55150000	58999000	55932000	61124000	57387000	70086000	49344000	57166000	37382000	52148000	54483000	54567000	66914000	59172000	Q8IY81;J3KS36	Q8IY81	FTSJ3
0.450507	0.146112	0.0985321	0.0980178	0.252309	93795000	117340000	42757000	121310000	92316000	98804000	115730000	140180000	123710000	90717000	102420000	110440000	111450000	104280000	162630000	Q8IZ83;F5H4B6;M0QY06	Q8IZ83;F5H4B6	ALDH16A1
0.071173	0.156457	0.0382666	0.0856794	0.0592455	115810000	108560000	125100000	92877000	110020000	127320000	129550000	135840000	125980000	118440000	136520000	139090000	120110000	134140000	122800000	Q8IZH2;H7C5E4;C9JCZ8	Q8IZH2;H7C5E4	XRN1
NA	0.00314409	NA	NA	NA	0	0	0	12342000	12397000	0	13210000	0	0	0	0	0	0	0	0	Q8IZT6;Q5VYL4;A0A087WV76	Q8IZT6	ASPM
NA	0.212105	0.113474	NA	NA	0	0	0	8774700	6485900	0	7512800	0	8823600	0	0	0	0	0	0	Q8IZW8	Q8IZW8	TNS4
0.0444535	0.0277618	0.0642137	0.204317	0.0148117	267990000	292190000	285760000	247850000	234800000	244150000	259900000	275590000	295390000	310720000	289750000	206760000	308010000	299020000	303440000	Q8N0X7	Q8N0X7	SPG20
0.0729119	0.150985	0.171651	0.207652	0.0717915	71932000	66798000	62171000	77855000	62922000	58757000	69193000	79986000	56478000	69338000	81951000	53638000	59898000	60181000	67824000	Q8N122	Q8N122	RPTOR
0.165915	0.350199	0.191127	0.0438451	0.117632	28063000	28418000	37210000	16671000	35230000	29261000	30039000	43943000	35733000	31470000	28918000	30866000	34217000	28415000	27786000	Q8N163;G3V119;H0YB24;A0A087X2B6;E5RHJ4;H0YC69;E5RGU7;E5RFJ3;H0YC58	Q8N163;G3V119;H0YB24	CCAR2
0.0439465	0.0744711	0.0594651	0.0659801	0.106689	268760000	258350000	246130000	286660000	247360000	263010000	264350000	287930000	296950000	294930000	315630000	276630000	314060000	261190000	263670000	Q8N1F7;H3BVG0;H3BPA9;H3BV11;H3BRI8;H3BM93;H3BNN5;H3BVE2;H3BV15;H3BRD9;H3BP95;H3BMX0	Q8N1F7;H3BVG0	NUP93
NA	NA	0.0164578	0.190479	0.16539	0	12622000	0	0	0	0	12530000	12928000	12619000	13111000	17586000	12585000	0	9227800	11672000	Q8N1G4	Q8N1G4	LRRC47
0.0572748	0.162536	0.167026	0.104048	0.111622	37036000	41475000	38749000	45402000	37570000	32978000	30691000	41037000	42226000	39573000	34941000	43071000	51663000	41462000	45316000	Q8N1W1;D6RGZ3	Q8N1W1	ARHGEF28
NA	NA	0.0714354	NA	NA	0	23898000	0	0	0	13713000	15611000	17272000	0	0	0	0	17907000	0	0	Q8N2Y8	Q8N2Y8	RUSC2
0.0835323	0.125239	0.0187445	0.0880718	0.0462495	239500000	223870000	264050000	255200000	199340000	220680000	256370000	260530000	266120000	251920000	280390000	235860000	272880000	275940000	253160000	Q8N3C0;J3KNJ4;E5RFZ0	Q8N3C0	ASCC3
0.154686	0.127718	0.0256598	0.205232	0.0606914	43844000	38924000	52708000	37461000	38262000	46875000	38541000	37382000	36630000	27981000	42182000	39143000	42383000	42346000	38062000	Q8N3R9;G3V2H1	Q8N3R9	MPP5
0.216521	0.259713	0.114768	0.301423	0.0426006	54852000	54606000	36486000	53004000	31045000	42917000	38806000	46868000	48322000	61967000	40583000	35870000	55942000	53414000	51386000	Q8N3V7	Q8N3V7	SYNPO
NA	NA	NA	NA	0.137551	15950000	0	0	0	0	18208000	0	23459000	0	0	0	14931000	13574000	16499000	0	Q8N4C8	Q8N4C8	MINK1
0.0964673	0.0516031	0.122064	0.137049	0.103757	45354000	37924000	44706000	44613000	42012000	40276000	35505000	42128000	33485000	26304000	32051000	34592000	37729000	37981000	45088000	Q8N556	Q8N556	AFAP1
0.136753	0.0899145	0.0897575	0.101384	0.087682	25406000	22286000	19299000	18468000	22058000	20993000	18824000	22355000	19794000	18446000	0	21295000	21775000	20501000	18278000	Q8N5F7;Q5M9Q1	Q8N5F7;Q5M9Q1	NKAP;NKAPL
NA	0.135429	0.104801	NA	0.275212	0	13593000	0	15455000	11809000	13318000	14719000	0	12688000	0	0	0	17888000	12060000	0	Q8N5K1;D6RCF4;I3L1N9	Q8N5K1;D6RCF4	CISD2
0.151408	0.197133	0.437078	0.30034	0.383477	64651000	55831000	75584000	48972000	62292000	42475000	42238000	27521000	66932000	65259000	60553000	102240000	35485000	52764000	77674000	Q8N5M9	Q8N5M9	JAGN1
0.18455	0.0100029	0.218383	0.13953	0.269333	29587000	23655000	34422000	0	29480000	29900000	26287000	23374000	16835000	22446000	0	27360000	28301000	16233000	25097000	Q8N766;H7C4E3	Q8N766	EMC1
NA	NA	NA	NA	0.300519	0	0	0	0	0	0	0	0	0	0	0	0	0	14481000	9405200	Q8N884	Q8N884	MB21D1
0.115769	0.0928741	0.124035	0.260379	0.169724	100010000	119600000	97140000	115400000	137380000	134720000	129820000	151330000	166680000	95180000	95403000	145870000	104390000	74039000	93718000	Q8N9Q2	Q8N9Q2	SREK1IP1
0.0402431	0.257589	0.0704396	0.346841	0.0991647	33901000	32025000	0	35054000	20609000	30819000	32938000	28600000	30966000	19164000	37956000	25539000	33002000	29054000	27228000	Q8NB16;I3L2T9;I3L4A6;I3L4Z5	Q8NB16;I3L2T9;I3L4A6	MLKL
0.0113454	0.261545	0.0279404	0.27302	0.0966923	79290000	77960000	79665000	90857000	55614000	64243000	74077000	74091000	77728000	69451000	39371000	58015000	75528000	66722000	80981000	Q8NB46	Q8NB46	ANKRD52
NA	NA	NA	NA	0.199289	0	0	10207000	0	0	0	9989800	0	0	0	10308000	0	0	8684800	11534000	Q8NBF2	Q8NBF2	NHLRC2
NA	NA	NA	NA	0.183167	0	0	0	0	0	0	0	0	22680000	0	0	19896000	15075000	0	19561000	Q8NBJ5;M0QYH0;M0QX72	Q8NBJ5	COLGALT1
0.0706685	0.0731056	0.272709	0.0438543	0.0119502	31094000	34365000	0	37225000	39732000	34314000	49342000	34597000	29485000	29700000	27261000	29006000	0	31387000	30861000	X6R5E5;Q8NBM4	X6R5E5;Q8NBM4	UBAC2
0.0678737	0.0281191	0.123271	0.133436	0.103182	684870000	783350000	751140000	924170000	884640000	877390000	1006800000	1170200000	1290700000	1254900000	1353400000	1618400000	1115600000	1112100000	1325500000	Q8NBS9	Q8NBS9	TXNDC5
0.226299	0.182563	0.188663	0.213951	0.179049	38197000	41256000	57411000	35211000	40289000	50254000	54699000	46105000	37326000	38335000	59018000	47820000	63930000	67958000	47709000	Q8NBY1;B4E0Y9;Q9P289;C9JDH9;C9J6L2;C9JCC0;C9J232;H7C279;O00506	Q8NBY1;B4E0Y9;Q9P289	STK26
0.0733954	0.106885	0.233567	0.218786	0.265198	708580000	683510000	785740000	825450000	820800000	679650000	832630000	532620000	822330000	1116500000	753970000	1152600000	881890000	728090000	1216800000	Q8NC51	Q8NC51	SERBP1
0.137726	0.157125	0.112487	0.21129	0.131158	184900000	203890000	241760000	204840000	164000000	152960000	198240000	181690000	226660000	321790000	221650000	233490000	226650000	219770000	277720000	Q8NCA5;E9PH82;C9J3G8	Q8NCA5;E9PH82	FAM98A
0.0781741	NA	0.13912	0.118371	0.00937253	20131000	18022000	0	0	0	16301000	14296000	18871000	17520000	0	17149000	20282000	21948000	0	21659000	Q8ND04;J3KTD7	Q8ND04	SMG8
0.182092	0.00484127	0.255372	0.093247	0.144025	12371000	14888000	17840000	12518000	0	12604000	14767000	9691700	16335000	13458000	0	15358000	17319000	13064000	14566000	Q8ND24;E9PN76;E9PRE9	Q8ND24;E9PN76	RNF214
NA	0.217844	0.0640527	NA	NA	0	0	14258000	12718000	8308400	12215000	10687000	0	11701000	11004000	0	0	12856000	0	0	Q8NDI1;H7BZ98	Q8NDI1	EHBP1
0.102102	0.0746885	0.176883	0.140722	0.0663466	156610000	153090000	129160000	145900000	130310000	127140000	172740000	123870000	170260000	132200000	173600000	145300000	155720000	136530000	149260000	Q8NDV7;H7C269;H3BRT3;H3BTQ1	Q8NDV7;H7C269	TNRC6A
0.00331227	0.0639761	0.0047471	0.0383227	0.0648298	285180000	285300000	283610000	231260000	251140000	262670000	285520000	286830000	284120000	292920000	271450000	280300000	288180000	290380000	322970000	Q8NE71;H0YGW7;A0A0G2JIC2;Q5STZ8	Q8NE71;H0YGW7	ABCF1
0.152888	0.207464	0.318774	0.21751	0.251583	96271000	76212000	73252000	104820000	71146000	104710000	94331000	97215000	51172000	69424000	97196000	66598000	94314000	64814000	108950000	Q8NE86;S4R468	Q8NE86;S4R468	MCU
[truncated: 507 more rows]
