# Supplementary material for: Spatiotemporal profiling of cytosolic signaling complexes in living cells by selective proximity proteomics
Source: Nat Commun. 2021 Jan 4;12:71. doi: 10.1038/s41467-020-20367-x (PMC7782698; doi:10.1038/s41467-020-20367-x)
Supplement: Supplementary file 16 — Source Data [file 41467_2020_20367_MOESM16_ESM.zip › NCOMMS-20-22505C_sd/Supplementary Fig. 8a.xlsx]

## Sheet: 187 proteins
	Relative average intensity					CV
Gene name	0 min	2 min	5 min	10 min	30 min	cv_0 min	cv_2 min	cv_5 min	cv_10 min	cv_30 min
UTP20	0	0.73141	0.628233	0.671835	0	0	0.0677134	0.11835	0.102016	0
TMEM11	0	0.982278	0	0	0	0	0.0255154	0	0	0
PIK3CA	0	0.89984	0	0	0	0	0.114429	0	0	0
MTOR	0	0.65708	0	0	0	0	0.20586	0	0	0
ARF5	0	0.780609	0.657681	0	0.659564	0	0.251599	0.139984	0	0.122186
GAB1	0	0.829527	0.311677	0	0	0	0.18658	0.0675215	0	0
ELP2	0	0.903783	0	0	0	0	0.126315	0	0	0
TRAF7	0	0.770466	0	0.735687	0.678746	0	0.258143	0	0.152199	0.0188081
ARAP3	0	0.962637	0	0	0	0	0.0337798	0	0	0
CASKIN2	0	0.795871	0.667256	0.651217	0.714474	0	0.23083	0.217243	0.0584738	0.127742
S100A16	0	0.856962	0.731015	0.758877	0.809915	0	0.147763	0.29542	0.266255	0.0558225
GAB2	0	0.826891	0	0	0	0	0.296065	0	0	0
ROBO1	0	0.964337	0	0	0	0	0.052301	0	0	0
TBL2	0	0.941533	0.794129	0.889085	0	0	0.00316532	0.184681	0.176426	0
ARHGEF12	0	0.789821	0	0	0	0	0.161636	0	0	0
SOS1	0	0.857099	0.223601	0.167724	0	0	0.198552	0.142289	0.356756	0
SRGAP1	0	0.852274	0	0	0.675316	0	0.194769	0	0	0.112101
DOCK4	0	0.867	0	0.549762	0	0	0.150276	0	0.0880281	0
CD44	0	0.545593	0	0	0	0	0.286777	0	0	0
GNA11	0	0.885331	0	0	0.758554	0	0.14741	0	0	0.0857771
AKT2	0	0.923467	0	0	0	0	0.117203	0	0	0
ELMO2	0	0.905002	0.774765	0.863946	0.725972	0	0.111434	0.183146	0.142331	0.156476
PTPRK	0	0.880093	0	0	0.656202	0	0.173886	0	0	0.402134
NDRG3	0	0.529533	0	0	0	0	0.263611	0	0	0
CCAR1	0	0.84163	0.719427	0	0	0	0.1843	0.254558	0	0
RAD21	0	0.824217	0	0.777918	0	0	0.201398	0	0.0924813	0
DKC1	0	0.920188	0	0	0	0	0.122661	0	0	0
PTBP3	0	0.900232	0	0	0	0	0.15673	0	0	0
SLC4A2	0	0.925348	0.873733	0	0.600606	0	0.114091	0.0953191	0	0.0551813
ALPPL2;ALPP	0	0.919453	0	0	0	0	0.12389	0	0	0
SNRPA1	0	0.666045	0.737634	0.754586	0.882202	0	0.173487	0.116727	0.00485608	0.115944
LAMC1	0	0.409889	0.647608	0.946059	0.673697	0	0.370738	0.305333	0.0806335	0.231806
BCR	0	0.815475	0.783752	0	0.725024	0	0.196972	0.217551	0	0.128778
PRPS2	0	0.683972	0.739264	0	0	0	0.22719	0.498787	0	0
TRIM27	0	0.866671	0.904359	0.85359	0	0	0.134349	0.130557	0.0087196	0
PLCG1	0	0.809172	0.683823	0.815955	0	0	0.185667	0.28207	0.195911	0
PSMB5	0	0.872034	0.801601	0.891496	0.807631	0	0.128092	0.322631	0.0566636	0.0591771
L1CAM	0	0.62807	0	0.933374	0.734044	0	0.135725	0	0.10095	0.190559
CDA	0	0.960686	0	0	0.86239	0	0.0578738	0	0	0.0976835
RFC1	0	0.677476	0.727967	0.797431	0.691118	0	0.15226	0.177508	0.220859	0.134143
MYH10	0	0.529944	0	0.777864	0	0	0.249565	0	0.40386	0
ATRX	0	0.899636	0.838974	0.887404	0.822672	0	0.00540256	0.0952391	0.179438	0.208649
CD97	0	0.817311	0.847456	0	0.865275	0	0.0323601	0.10643	0	0.143162
YLPM1	0	0.637842	0.934928	0	0.772539	0	0.208192	0.0984307	0	0.0413021
RAB7A	0	0.907952	0	0.954496	0.932215	0	0.0923898	0	0.0679352	0.0525664
PPP1CB	0	0.597316	0.681334	0	0.440151	0	0.0476799	0.171615	0	0.0512403
SNRPD3	0	0.549252	0	0.651317	0.818995	0	0.0223991	0	0.38636	0.312553
YPEL5	0	0.622782	0.830215	0	0	0	0.0940909	0.289217	0	0
LACTB	0	0.73861	0	0.617665	0.741956	0	0.112701	0	0.0561773	0.316807
OCRL	0	0.74863	0.718081	0.854724	0.866576	0	0.19437	0.161751	0.175516	0.0552248
DSC2	0	0.957351	0	0	0	0	0.0139054	0	0	0
PLP2	0	0.871391	0	0.865924	0.921872	0	0.0501004	0	0.0374006	0.129773
PPP2R3A	0	0.818567	0.615096	0	0.850481	0	0.196981	0.106299	0	0.00233871
TNK2	0	0.477202	0.59946	0.865332	0.597438	0	0.0724223	0.355428	0.154037	0.194717
NCBP1	0	0.831114	0.818001	0.957433	0	0	0.0370981	0.154172	0.0391872	0
USP4	0	0.918527	0	0	0	0	0.125441	0	0	0
NAE1	0	0.661203	0.831277	0.890478	0	0	0.33479	0.156591	0.173938	0
TRA2A	0	0.998176	0	0	0	0	0.00258442	0	0	0
MTMR3	0	0.800845	0	0	0.974217	0	0.351688	0	0	2.05957e-05
DYRK1A	0	0.56237	0	0	0.686946	0	0.124358	0	0	0.394954
FHL3	0	0.759521	0.562423	0.831722	0.632369	0	0.328678	0.29025	0.115597	0.280128
TNFAIP1	0	0.37001	0.755382	0	0.54486	0	0.20543	0.325302	0	0.148676
MVP	0	0.223414	0.629033	0.401236	0.484618	0	0.166527	0.532576	0.485415	0.447826
ZNF638	0	0.563121	0.737326	0.711431	0.693077	0	0.254676	0.309281	0.286251	0.0959357
FAM175B	0	0.952018	0	0	0	0	0.0472064	0	0	0
EIF4H	0	0.863023	0	0	0.903554	0	0.210321	0	0	0.150954
SF1	0	0.674253	0.808323	0.859428	0.754985	0	0.105512	0.257024	0.196859	0.212363
TBCE	0	0.653159	0.801142	0	0.893216	0	0.252112	0.351033	0	0.06921
KYNU	0	0.941159	0	0	0	0	0.0884157	0	0	0
PDS5A	0	0.615628	0.655929	0	0.659162	0	0.301544	0.154034	0	0.122919
HSDL1	0	0.951547	0	0	0	0	0.0720124	0	0	0
FAM98B	0	0.607516	0	0	0	0	0.00674658	0	0	0
SOWAHC	0	0.672593	0.542785	0.583005	0.731722	0	0.0943087	0.107269	0.0094653	0.344799
TBC1D9B	0	0.698239	0	0.685081	0.775355	0	0.229673	0	0.215999	0.260166
HAUS3	0	0.675188	0	0	0	0	0.294258	0	0	0
OTUD7B	0	0.803877	0.691248	0.674146	0.655418	0	0.224036	0.0929666	0.171298	0.149923
RETSAT	0	0.635769	0.787941	0.599758	0	0	0.0884914	0.177791	0.239714	0
EFTUD1	0	0.556785	0.739245	0.773961	0.682538	0	0.123142	0.4053	0.0839907	0.073796
MIB1	0	0.702447	0.825784	0.813307	0.79972	0	0.0407408	0.298358	0.0306833	0.205952
SGK223	0	0.867707	0.755419	0.734074	0.709047	0	0.155504	0.145913	0.343649	0.282203
ASPM	0	0.844502	0	0	0	0	0.120891	0	0	0
TNS4	0	0.896773	0.995792	0	0	0	0.0955295	0.00597552	0	0
CISD2	0	0.726773	0.73159	0	0.802575	0	0.0913225	0.211145	0	0.347882
EHBP1	0	0.765446	0.759664	0	0	0	0.219946	0.0436321	0	0
GPRC5A	0	0.82231	0.910111	0	0.856524	0	0.0825408	0.133042	0	0.18978
VANGL1	0	0.764462	0	0.883621	0.712868	0	0.25184	0	0.186261	0.101442
FBXO30	0	0.798521	0	0	0	0	0.356829	0	0	0
RDH11	0	0.853881	0	0	0.714076	0	0.0914789	0	0	0.0879399
URGCP	0	0.564176	0.731032	0.750065	0	0	0.320444	0.379953	0.217776	0
SLC39A7	0	0.912295	0.718866	0	0.690834	0	0.0833143	0.134116	0	0.0518275
TLCD1	0	0.881494	0.704499	0	0	0	0.131282	0.341234	0	0
RNF31	0	0.752738	0	0	0	0	0.20972	0	0	0
AURKB	0	0.710126	0.638645	0.836488	0.752797	0	0.199226	0.164347	0.169765	0.0902617
GMPPA	0	0.883844	0	0	0.84013	0	0.185858	0	0	0.123821
PASK	0	0.840308	0.830444	0.923232	0	0	0.157133	0.227042	0.117594	0
TGS1	0	0.813325	0	0	0	0	0.121061	0	0	0
CLCC1	0	0.602345	0.567827	0	0	0	0.092383	0.378428	0	0
TRIM56	0	0.60455	0.660009	0.741792	0.738638	0	0.0558802	0.221395	0.305999	0.112865
ERP44	0	0.443852	0.810558	0.507636	0.427971	0	0.0190123	0.330527	0.177534	0.285225
SETD2	0	0.434494	0.569178	0	0	0	0.17119	0.190879	0	0
WDR33	0	0.803119	0.563346	0.608373	0.588987	0	0.346688	0.201824	0.140281	0.15057
ACTL8	0	0.954126	0.765044	0	0.895292	0	0.0303065	0.338632	0	0.165397
RABEP2	0	0.798554	0	0.893308	0.830649	0	0.0237285	0	0.168906	0.193041
GAREM	0	0.767452	0.511214	0	0	0	0.262691	0.192473	0	0
TDRD3	0	0.899825	0	0	0	0	0.15744	0	0	0
SLC25A19	0	0.731372	0	0	0	0	0.351616	0	0	0
ATP13A1	0	0.769358	0.736397	0.841569	0.783658	0	0.205086	0.00898356	0.163108	0.125829
SAR1A;SAR1B	0	0.484892	0.576478	0.547279	0.768507	0	0.123727	0.375511	0.16729	0.425996
SACM1L	0	0.627341	0.745239	0.925567	0	0	0.193697	0.166331	0.0486464	0
FAM105A	0	0.792485	0.665053	0.868624	0.819253	0	0.224058	0.180133	0.134423	0.235143
TAB2	0	0.735546	0.69132	0.708329	0.889537	0	0.108438	0.227159	0.0728127	0.175617
SPG21	0	0.876065	0.849075	0.831405	0	0	0.0715212	0.116289	0.190709	0
HSPBP1	0	0.645511	0.67994	0.735382	0.745133	0	0.077638	0.235935	0.0894137	0.296384
KIAA1522	0	0.432408	0	0	0.476129	0	0.00618939	0	0	0.0613045
SIPA1L2	0	0.670496	0.852691	0.878975	0.794632	0	0.0737038	0.0306339	0.130816	0.178825
ABCG2	0	0.935815	0	0	0	0	0.0969972	0	0	0
LEMD3	0	0.865168	0.938017	0	0	0	0.157154	0.00785916	0	0
NOSIP	0	0.761177	0	0.811603	0.801141	0	0.0201598	0	0.325804	0.22391
CDC42BPB	0	0.852784	0	0	0.930041	0	0.0942975	0	0	0.0841188
USP36	0	0.890988	0.736986	0.547649	0	0	0.0952879	0.242022	0.462083	0
PSMD1	0	0.848719	0.932152	0.880789	0	0	0.0747066	0.033189	0.0976506	0
TPD52L2	0	0.722817	0	0	0	0	0.0619239	0	0	0
RAB18	0	0.737013	0.720888	0.646949	0.650072	0	0.335325	0.368579	0.0248925	0.153669
CDC42BPA	0	0.711894	0.651264	0	0.922195	0	0.0132447	0.268418	0	0.0733796
HLTF	0	0.686107	0.839801	0.835618	0	0	0.228651	0.269772	0.00252539	0
GIT1	0	0.750955	0.842358	0.835413	0.721106	0	0.0727458	0.167862	0.17062	0.163461
DENND4A	0	0.782249	0.533865	0.786858	0.747319	0	0.224845	0.153664	0.292282	0.338478
HSD17B12	0	0.927763	0	0	0	0	0.0752747	0	0	0
WDR91	0	0.945127	0	0.89203	0	0	0.0802559	0	0.123144	0
CDIPT	0	0.830162	0	0	0	0	0.0645808	0	0	0
NCOA4	0	0.416992	0.70521	0.521106	0.601059	0	0.116486	0.365617	0.26933	0.151783
CTNNB1	0	0.859258	0.792226	0.838943	0.836127	0	0.166194	0.119832	0.245253	0.115441
MTAP	0	0.720577	0.75615	0.787182	0.794572	0	0.332035	0.240775	0.0285105	0.231778
FARP1	0	0.981617	0	0	0	0	0.0264849	0	0	0
IRAK1	0	0.710625	0.675732	0	0.728432	0	0.231685	0.176186	0	0.329209
EXOSC9	0	0.773073	0	0	0.882039	0	0.258586	0	0	0.189132
TUBGCP6	0	0.81259	0.828362	0.974798	0.840464	0	0.0952913	0.162765	0.0365624	0.0172944
PLOD2	0	0.624369	0.907204	0.826448	0.753437	0	0.249254	0.121782	0.188977	0.114952
CSNK2A1;CSNK2A3	0	0.940279	0	0	0.90275	0	0.0898226	0	0	0.0888895
PPIG	0	0.770966	0	0.784174	0.796135	0	0.239602	0	0.0611071	0.0036643
C11orf58;SMAP	0	0.879165	0	0	0	0	0.194374	0	0	0
ATP5L	0	0.706668	0.80856	0.850887	0.765994	0	0.0169364	0.239329	0.00216332	0.172045
IFITM3;IFITM2;IFITM1	0	0.364572	0.663363	0.677975	0.467046	0	0.166307	0.294046	0.671725	0.290247
DTL	0	0.879231	0.91981	0	0.873383	0	0.161623	0.123293	0	0.0695741
ANAPC5	0	0.742907	0	0.837304	0.773613	0	0.0547188	0	0.173966	0.108378
MAP4K3	0	0.591234	0.617747	0	0	0	0.216766	0.13725	0	0
CNOT2	0	0.751276	0.819755	0	0.825448	0	0.00209998	0.117112	0	0.209014
SCAF11	0	0.641726	0.666508	0.955482	0.71097	0	0.276486	0.377828	0.0658906	0.0578138
NEMF	0	0.933294	0.831526	0.805061	0	0	0.0906584	0.286531	0.331135	0
ELAC2	0	0.809295	0.904956	0.747809	0.68232	0	0.23175	0.073127	0.0295766	0.262274
FNDC3A	0	0.764809	0.828637	0.814385	0	0	0.0877117	0.292462	0.0464192	0
GTPBP6	0	0.772663	0	0.999859	0	0	0.0946686	0	0.000199461	0
IDH3A	0	0.848165	0	0	0	0	0.19888	0	0	0
ATG4B	0	0.801649	0	0	0	0	0.196243	0	0	0
NEURL4	0	0.748891	0	0.828239	0.921289	0	0.249305	0	0.0925497	0.120824
ZNF292	0	0.762855	0	0	0	0	0.439629	0	0	0
CEP170B	0	0.882333	0.767213	0.725418	0	0	0.188598	0.0956221	0.106391	0
EIF1;EIF1B	0	0.879145	0	0.895	0	0	0.123892	0	0.0799574	0
UBA2	0	0.88676	0	0	0	0	0.0851426	0	0	0
TMEM256	0	0.851047	0	0	0.767725	0	0.176191	0	0	0.0530481
RPS21	0	0.892392	0	0	0	0	0.170532	0	0	0
RPP30	0	0.886903	0	0	0	0	0.180339	0	0	0
DECR2	0	0.552855	0.801186	0.674775	0.515213	0	0.341041	0.193345	0.216329	0.285351
GTF3C5	0	0.875285	0.808649	0.840221	0.840165	0	0.10433	0.0934247	0.022476	0.192907
RPS17	0	0.852358	0.882461	0	0	0	0.208852	0.0394405	0	0
IDH3B	0	0.897621	0.72669	0.805748	0.710594	0	0.106209	0.07274	0.244021	0.204715
SAMD4B	0	0.734425	0	0	0	0	0.206463	0	0	0
SYNJ1	0	0.55514	0	0	0.805061	0	0.140319	0	0	0.34244
SCYL2	0	0.721055	0.851365	0	0.742206	0	0.274646	0.195054	0	0.25076
SLC25A17	0	0.839965	0	0	0	0	0.18033	0	0	0
SMARCD2	0	0.565713	0.729869	0	0.796419	0	0.25501	0.0117446	0	0.361502
DCTN4	0	0.786409	0.562237	0.528465	0.51966	0	0.305924	0.0443526	0.0308581	0.0760518
MARK2	0	0.801101	0.94669	0	0	0	0.171177	0.0796365	0	0
MAST4;MAST2;MAST1	0	0.806847	0.633049	0	0	0	0.338392	0.152353	0	0
TM4SF1	0	0.486282	0.479347	0.747551	0.643101	0	0.246845	0.536549	0.296515	0.10184
HECTD4	0	0.701272	0	0	0	0	0.229562	0	0	0
TMCO1	0	0.713957	0.950805	0	0.722903	0	0.150225	0.0731718	0	0.193325
CASP8	0	0.740172	0	0	0.656655	0	0.153747	0	0	0.00751524
PSME3	0	0.829818	0.709829	0.776001	0.885988	0	0.198245	0.265537	0.00378339	0.153019
TSNAX;DISC1	0	0.812006	0.910229	0	0	0	0.0454562	0.139476	0	0
SCYL1	0	0.573795	0	0.688782	0	0	0.0550388	0	0.053903	0
SMPD4	0	0.791248	0	0.89062	0	0	0.101641	0	0.109811	0
STXBP1	0	0.847308	0.778106	0.91547	0.731903	0	0.185343	0.209826	0.144228	0.00391768
ST7	0	0.846018	0.91791	0	0	0	0.157775	0.0814948	0	0
MAGEA2B;MAGEA2;MAGEA3;MAGEA6	0	0.884242	0	0	0	0	0.185137	0	0	0
MPDU1	0	0.894865	0	0.761505	0.75553	0	0.0929428	0	0.113315	0.015185
STS1	1	1	1	1	1	0	7.85046e-17	7.85046e-17	7.85046e-17	7.85046e-17

## Sheet: "Signal Transduction"
Gene names	mean_0 min	mean_2 min	mean_5 min	mean_10 min	mean_30 min	cv_0 min	cv_2 min	cv_5 min	cv_10 min	cv_30 min
UTP20	0	0.73141	0.628233	0.671835	0	0	0.0677134	0.11835	0.102016	0
TMEM11	0	0.982278	0	0	0	0	0.0255154	0	0	0
PIK3CA	0	0.89984	0	0	0	0	0.114429	0	0	0
MTOR	0	0.65708	0	0	0	0	0.20586	0	0	0
ARF5	0	0.780609	0.657681	0	0.659564	0	0.251599	0.139984	0	0.122186
GAB1	0	0.829527	0.311677	0	0	0	0.18658	0.0675215	0	0
ELP2	0	0.903783	0	0	0	0	0.126315	0	0	0
TRAF7	0	0.770466	0	0.735687	0.678746	0	0.258143	0	0.152199	0.0188081
ARAP3	0	0.962637	0	0	0	0	0.0337798	0	0	0
CASKIN2	0	0.795871	0.667256	0.651217	0.714474	0	0.23083	0.217243	0.0584738	0.127742
S100A16	0	0.856962	0.731015	0.758877	0.809915	0	0.147763	0.29542	0.266255	0.0558225
GAB2	0	0.826891	0	0	0	0	0.296065	0	0	0
ROBO1	0	0.964337	0	0	0	0	0.052301	0	0	0
TBL2	0	0.941533	0.794129	0.889085	0	0	0.00316532	0.184681	0.176426	0
ARHGEF12	0	0.789821	0	0	0	0	0.161636	0	0	0
SOS1	0	0.857099	0.223601	0.167724	0	0	0.198552	0.142289	0.356756	0
SRGAP1	0	0.852274	0	0	0.675316	0	0.194769	0	0	0.112101
DOCK4	0	0.867	0	0.549762	0	0	0.150276	0	0.0880281	0
CD44	0	0.545593	0	0	0	0	0.286777	0	0	0
GNA11	0	0.885331	0	0	0.758554	0	0.14741	0	0	0.0857771
AKT2	0	0.923467	0	0	0	0	0.117203	0	0	0
ELMO2	0	0.905002	0.774765	0.863946	0.725972	0	0.111434	0.183146	0.142331	0.156476
PTPRK	0	0.880093	0	0	0.656202	0	0.173886	0	0	0.402134
NDRG3	0	0.529533	0	0	0	0	0.263611	0	0	0
CCAR1	0	0.84163	0.719427	0	0	0	0.1843	0.254558	0	0
