# Supplementary material for: Spatiotemporal profiling of cytosolic signaling complexes in living cells by selective proximity proteomics
Source: Nat Commun. 2021 Jan 4;12:71. doi: 10.1038/s41467-020-20367-x (PMC7782698; doi:10.1038/s41467-020-20367-x)
Supplement: Supplementary file 16 — Source Data [file 41467_2020_20367_MOESM16_ESM.zip › NCOMMS-20-22505C_sd/Supplementary Fig. 8b.xlsx]

## Sheet: Sheet1
GOMF terms	Minus Log10 p-value	Raw p-value
RNA binding	8.22185	6e-09
protein serine/threonine kinase activity	5.07831	8.35e-06
Rho GTPase binding	4.86012	1.38e-05
GTPase activator activity	4.75696	1.75e-05
purine ribonucleoside triphosphate binding	4.09691	8e-05
ubiquitin-protein transferase activity	3.90658	0.000124
purine ribonucleotide binding	3.76955	0.00017
phosphatidylinositol-3-phosphatase activity	3.47756	0.000333
