# Supplementary material for: Spatiotemporal profiling of cytosolic signaling complexes in living cells by selective proximity proteomics
Source: Nat Commun. 2021 Jan 4;12:71. doi: 10.1038/s41467-020-20367-x (PMC7782698; doi:10.1038/s41467-020-20367-x)
Supplement: Supplementary file 16 — Source Data [file 41467_2020_20367_MOESM16_ESM.zip › NCOMMS-20-22505C_sd/Supplementary Fig. 8c.xlsx]

## Sheet: Sheet1
Terms	Gene Names
ribonucleoprotein complex	RPS21
ribonucleoprotein complex	UTP20
ribonucleoprotein complex	TRA2A
ribonucleoprotein complex	TGS1
ribonucleoprotein complex	SNRPD3
ribonucleoprotein complex	SNRPA1
ribonucleoprotein complex	SF1
ribonucleoprotein complex	RPS17
ribonucleoprotein complex	RPP30
ribonucleoprotein complex	NCBP1
ribonucleoprotein complex	MYH10
ribonucleoprotein complex	EIF4H
ribonucleoprotein complex	EIF1B
ribonucleoprotein complex	EIF1
ribonucleoprotein complex	EFTUD1
ribonucleoprotein complex	DYRK1A
ribonucleoprotein complex	DKC1
anchoring junction	CD97
anchoring junction	TNS4
anchoring junction	TNK2
anchoring junction	SLC4A2
anchoring junction	SGK223
anchoring junction	RPS17
anchoring junction	PTPRK
anchoring junction	PPP1CB
anchoring junction	PLCG1
anchoring junction	L1CAM
anchoring junction	GIT1
anchoring junction	GAB1
anchoring junction	FHL3
anchoring junction	DSC2
anchoring junction	DCTN4
anchoring junction	CTNNB1
anchoring junction	CDC42BPB
anchoring junction	CDC42BPA
anchoring junction	CD44
cytosol	NOSIP
cytosol	WDR91
cytosol	TSNAX
cytosol	TRIM56
cytosol	TDRD3
cytosol	STXBP1
cytosol	SLC25A17
cytosol	SAMD4B
cytosol	RPS21
cytosol	RABEP2
cytosol	RAB18
cytosol	PSME3
cytosol	PPIG
cytosol	OCRL
cytosol	NCBP1
cytosol	NAE1
cytosol	MTMR3
cytosol	MTAP
cytosol	HAUS3
cytosol	FNDC3A
cytosol	ELP2
cytosol	EIF4H
cytosol	DTL
cytosol	DISC1
cytosol	DENND4A
cytosol	CSNK2A3
cytosol	CSNK2A1
cytosol	BCR
cytosol	ARHGEF12
cytosol	ANAPC5
cytosol	PLCG1
cytosol	PDS5A
cytosol	PASK
cytosol	OTUD7B
cytosol	MVP
cytosol	KYNU
cytosol	IRAK1
cytosol	HLTF
cytosol	GIT1
cytosol	FARP1
cytosol	EXOSC9
cytosol	EFTUD1
cytosol	DECR2
cytosol	CTNNB1
cytosol	CNOT2
cytosol	CASP8
cytosol	ATG4B
cytosol	AKT2
cytosol	YLPM1
cytosol	USP4
cytosol	TRIM27
cytosol	TAB2
cytosol	SYNJ1
cytosol	SRGAP1
cytosol	SMAP
cytosol	SAR1B
cytosol	RNF31
cytosol	RAD21
cytosol	PSMD1
cytosol	PSMB5
cytosol	URGCP
cytosol	TUBGCP6
cytosol	TNS4
cytosol	TGS1
cytosol	SPG21
cytosol	SOS1
cytosol	SNRPD3
cytosol	SCYL1
cytosol	S100A16
cytosol	RPS17
cytosol	RAB7A
cytosol	PPP1CB
cytosol	MYH10
cytosol	MTOR
cytosol	MIB1
cytosol	LACTB
cytosol	GAB2
cytosol	GAB1
cytosol	FBXO30
cytosol	ELMO2
cytosol	EHBP1
cytosol	DOCK4
cytosol	DCTN4
cytosol	CDA
cytosol	CD44
cytosol	AURKB
cytosol	ARAP3
nucleoplasm	ZNF638
nucleoplasm	WDR33
nucleoplasm	TSNAX
nucleoplasm	TDRD3
nucleoplasm	TAB2
nucleoplasm	STXBP1
nucleoplasm	SLC39A7
nucleoplasm	RPS21
nucleoplasm	RFC1
nucleoplasm	PSME3
nucleoplasm	PSMB5
nucleoplasm	PPIG
nucleoplasm	NOSIP
nucleoplasm	NCBP1
nucleoplasm	MAGEA2B
nucleoplasm	MAGEA2
nucleoplasm	IRAK1
nucleoplasm	HLTF
nucleoplasm	HAUS3
nucleoplasm	GTF3C5
nucleoplasm	ELP2
nucleoplasm	DTL
nucleoplasm	DKC1
nucleoplasm	CSNK2A3
nucleoplasm	CSNK2A1
nucleoplasm	CNOT2
nucleoplasm	CCAR1
nucleoplasm	CASP8
nucleoplasm	ANAPC5
nucleoplasm	AKT2
nucleoplasm	ABCG2
nucleoplasm	YLPM1
nucleoplasm	UTP20
nucleoplasm	USP36
nucleoplasm	UBA2
nucleoplasm	TRIM27
nucleoplasm	TRA2A
nucleoplasm	SNRPD3
nucleoplasm	SNRPA1
nucleoplasm	SMARCD2
nucleoplasm	SMAP
nucleoplasm	SF1
nucleoplasm	SF1
nucleoplasm	SETD2
nucleoplasm	SCAF11
nucleoplasm	RPS17
nucleoplasm	RPP30
nucleoplasm	RAD21
nucleoplasm	PSMD1
nucleoplasm	PPP1CB
nucleoplasm	PDS5A
nucleoplasm	MTOR
nucleoplasm	KYNU
nucleoplasm	FAM98B
nucleoplasm	EXOSC9
nucleoplasm	ELAC2
nucleoplasm	EHBP1
nucleoplasm	DYRK1A
nucleoplasm	CTNNB1
nucleoplasm	AURKB
nucleoplasm	ATRX
nucleoplasm	MARK2
nucleoplasm	TGS1
Catalytic complex	ANAPC5
Catalytic complex	CASP8
Catalytic complex	CSNK2A1
Catalytic complex	DCTN4
Catalytic complex	DISC1
Catalytic complex	DKC1
Catalytic complex	DTL
Catalytic complex	EXOSC9
Catalytic complex	GNA11
Catalytic complex	PIK3CA
Catalytic complex	PPP1CB
Catalytic complex	PPP2R3A
Catalytic complex	PRPS2
Catalytic complex	PSMB5
Catalytic complex	PSMD1
Catalytic complex	PSME3
Catalytic complex	RFC1
Catalytic complex	RNF31
Catalytic complex	RPP30
Catalytic complex	SMAP
Catalytic complex	SMARCD2
Catalytic complex	SNRPA1
Catalytic complex	SNRPD3
Catalytic complex	TNFAIP1
Catalytic complex	TRAF7
Catalytic complex	UBA2
Catalytic complex	YPEL5
non-membrane bounded organelle	ACTL8
non-membrane bounded organelle	ASPM
non-membrane bounded organelle	BCR
non-membrane bounded organelle	CASP8
non-membrane bounded organelle	CDC42BPA
non-membrane bounded organelle	CNOT2
non-membrane bounded organelle	CSNK2A1
non-membrane bounded organelle	CTNNB1
non-membrane bounded organelle	DISC1
non-membrane bounded organelle	DKC1
non-membrane bounded organelle	DTL
non-membrane bounded organelle	FARP1
non-membrane bounded organelle	FHL3
non-membrane bounded organelle	HAUS3
non-membrane bounded organelle	HLTF
non-membrane bounded organelle	HSDL1
non-membrane bounded organelle	IRAK1
non-membrane bounded organelle	MVP
non-membrane bounded organelle	PSMB5
non-membrane bounded organelle	RAB18
non-membrane bounded organelle	RABEP2
non-membrane bounded organelle	RFC1
non-membrane bounded organelle	RPS21
non-membrane bounded organelle	SAMD4B
non-membrane bounded organelle	SMAP
non-membrane bounded organelle	SMAP
non-membrane bounded organelle	STXBP1
non-membrane bounded organelle	TBCE
non-membrane bounded organelle	TRIM27
non-membrane bounded organelle	WDR33
non-membrane bounded organelle	ATRX
non-membrane bounded organelle	AURKB
non-membrane bounded organelle	CDC42BPB
non-membrane bounded organelle	CEP170B
non-membrane bounded organelle	CRK
non-membrane bounded organelle	DCTN4
non-membrane bounded organelle	DYRK1A
non-membrane bounded organelle	ELAC2
non-membrane bounded organelle	EXOSC9
non-membrane bounded organelle	MIB1
non-membrane bounded organelle	MYH10
non-membrane bounded organelle	NEURL4
non-membrane bounded organelle	PDS5A
non-membrane bounded organelle	PPP1CB
non-membrane bounded organelle	RAB7A
non-membrane bounded organelle	RAD21
non-membrane bounded organelle	RPP30
non-membrane bounded organelle	RPS17
non-membrane bounded organelle	S100A16
non-membrane bounded organelle	SCAF11
non-membrane bounded organelle	SETD2
non-membrane bounded organelle	SF1
non-membrane bounded organelle	SMARCD2
non-membrane bounded organelle	SOS1
non-membrane bounded organelle	SYNJ1
non-membrane bounded organelle	TNS4
non-membrane bounded organelle	TRA2A
non-membrane bounded organelle	USP36
non-membrane bounded organelle	UTP20
non-membrane bounded organelle	YPEL5
non-membrane bounded organelle	ARAP3
non-membrane bounded organelle	DOCK4
non-membrane bounded organelle	EHBP1
non-membrane bounded organelle	GPRC5A
non-membrane bounded organelle	MARK2
non-membrane bounded organelle	SCYL1
non-membrane bounded organelle	SF1
non-membrane bounded organelle	TGS1
non-membrane bounded organelle	TUBGCP6
