# Supplementary material for: Spatiotemporal profiling of cytosolic signaling complexes in living cells by selective proximity proteomics
Source: Nat Commun. 2021 Jan 4;12:71. doi: 10.1038/s41467-020-20367-x (PMC7782698; doi:10.1038/s41467-020-20367-x)
Supplement: Supplementary file 16 — Source Data [file 41467_2020_20367_MOESM16_ESM.zip › NCOMMS-20-22505C_sd/Supplementary Fig. 9b.xlsx]

## Sheet: 2 min vs con.
Symbol color	Protein IDs	Majority protein IDs	Protein names	Gene names	Student's T-test Significant LFQ intensity 2 min_LFQ intensity 0 min	Student's T-test significant	Peptides	Razor + unique peptides	Unique peptides	Sequence coverage [%]	Unique + razor sequence coverage [%]	Unique sequence coverage [%]	Mol. weight [kDa]	Q-value	Score	Intensity	MS/MS count	-Log Student's T-test p-value LFQ intensity 2 min_LFQ intensity 0 min	Student's T-test q-value LFQ intensity 2 min_LFQ intensity 0 min	Student's T-test Difference LFQ intensity 2 min_LFQ intensity 0 min	Student's T-test Test statistic LFQ intensity 2 min_LFQ intensity 0 min	LFQ intensity 2 min_1 (Log2 transformed)	LFQ intensity 2 min_2 (Log2 transformed)	LFQ intensity 2 min_3 (Log2 transformed)	LFQ intensity 0 min_1 (Log2 transformed)	LFQ intensity 0 min_2 (Log2 transformed)	LFQ intensity 0 min_3 (Log2 transformed)
Color [Red]	A0A1B0GW38;A0A0U1RQX8;P22681;A0A0U1RR39;A0A0U1RRJ5	A0A1B0GW38;A0A0U1RQX8;P22681;A0A0U1RR39	E3 ubiquitin-protein ligase CBL	CBL	+	LFQ intensity 2 min_LFQ intensity 0 min	17	17	15	27.8	27.8	25.4	95.95	0	83.028	3432100000	153	2.09041	0.0443243	1.07244	1.49063	28.1717	28.1802	28.4784	26.9552	27.0693	27.5886
Color [Red]	Q06124;H0YF12	Q06124	Tyrosine-protein phosphatase non-receptor type 11	PTPN11	+	LFQ intensity 2 min_LFQ intensity 0 min	7	7	7	12.9	12.9	12.9	68.436	0	30.101	2258600000	77	2.39599	0.0433939	1.08379	1.58837	27.5508	27.8933	27.9959	26.5576	26.6632	26.968
Color [Red]	Q7Z7K6	Q7Z7K6	Centromere protein V	CENPV	+	LFQ intensity 2 min_LFQ intensity 0 min	5	5	4	27.6	27.6	24.4	29.946	0	13.629	1708700000	70	1.93159	0.0392258	1.28007	1.61822	27.1174	27.222	26.4716	25.8681	25.7869	25.3158
Color [Red]	Q9Y5K6	Q9Y5K6	CD2-associated protein	CD2AP	+	LFQ intensity 2 min_LFQ intensity 0 min	14	14	14	25.8	25.8	25.8	71.45	0	22.994	1072300000	39	1.86069	0.038	1.30915	1.6117	26.6171	26.6843	26.8764	25.1009	25.1279	26.0215
Color [Red]	Q96B97;Q5JPT2;Q5VSN0;Q5JPT1;Q5JPT3	Q96B97;Q5JPT2;Q5VSN0	SH3 domain-containing kinase-binding protein 1	SH3KBP1	+	LFQ intensity 2 min_LFQ intensity 0 min	13	13	13	21.8	21.8	21.8	73.125	0	49.338	1436800000	74	2.98394	0	1.32984	2.02736	27.145	26.981	27.2136	25.6129	25.6766	26.0606
Color [Red]	D3TTY5;A0A087WU80;P21580;A0A087X1N1	D3TTY5;A0A087WU80;P21580;A0A087X1N1	Tumor necrosis factor alpha-induced protein 3;A20p50;A20p37	TNFAIP3	+	LFQ intensity 2 min_LFQ intensity 0 min	2	2	2	4.5	4.5	4.5	76.161	0.00052715	3.2007	105600000	11	1.69807	0.0195556	1.64433	1.75092	23.2072	23.6732	23.6415	21.0577	22.1096	22.4216
Color [Red]	E7EUA0;E7ETM8	E7EUA0;E7ETM8		NEXN	+	LFQ intensity 2 min_LFQ intensity 0 min	27	2	2	41.8	4.8	4.8	52.738	0	6.1092	258470000	15	1.16497	0.0421176	2.09126	1.55587	24.804	25.1374	23.8399	24.0005	21.7772	21.7299
Color [Red]	Q5QJE6;J3KP30;E9PRB3	Q5QJE6;J3KP30	Deoxynucleotidyltransferase terminal-interacting protein 2	DNTTIP2	+	LFQ intensity 2 min_LFQ intensity 0 min	9	9	9	20.8	20.8	20.8	84.468	0	16.909	613220000	34	1.30681	0.0203077	2.42286	1.77035	25.3597	25.5906	25.6016	22.3961	24.8144	22.0729
Color [Red]	P41240;H3BUM9	P41240	Tyrosine-protein kinase CSK	CSK	+	LFQ intensity 2 min_LFQ intensity 0 min	5	5	5	11.8	11.8	11.8	50.704	0	7.6387	336510000	16	2.17908	0	2.54514	2.56658	25.3111	25.5856	25.6621	22.1284	23.7902	23.0048
Color [Red]	Q86VH2;F2Z355	Q86VH2;F2Z355	Kinesin-like protein KIF27;Kinesin-like protein	KIF27	+	LFQ intensity 2 min_LFQ intensity 0 min	2	2	2	1.6	1.6	1.6	160.28	0.00094697	2.4804	1044800000	12	1.71664	0	2.6856	2.22345	26.0545	25.9165	25.62	23.5517	21.8297	24.1528
Color [Red]	Q96S59	Q96S59	Ran-binding protein 9	RANBP9	+	LFQ intensity 2 min_LFQ intensity 0 min	5	5	5	8.6	8.6	8.6	77.846	0	6.2621	654220000	17	1.19635	0.0188571	2.74959	1.73992	26.0836	25.6285	25.6798	21.8309	25.182	22.1301
Color [Red]	B7Z3B9;Q13480	B7Z3B9;Q13480	GRB2-associated-binding protein 1	GAB1	+	LFQ intensity 2 min_LFQ intensity 0 min	5	5	5	13.2	13.2	13.2	64.473	0	6.2171	219480000	14	3.05881	0	2.80895	3.44693	24.7998	25.0812	25.6153	22.0334	22.2997	22.7363
Color [Red]	G5E9C8;Q07889;Q07890	G5E9C8;Q07889;Q07890	Son of sevenless homolog 1;Son of sevenless homolog 2	SOS1;SOS2	+	LFQ intensity 2 min_LFQ intensity 0 min	7	7	7	5.6	5.6	5.6	150.86	0	8.7983	398250000	16	1.26179	0.01616	2.83275	1.8234	26.3753	26.5259	26.0154	24.8639	24.1225	21.432
Color [Red]	C9J1X3;Q07912;H0Y5H7;H7C343;H7C412;H7BZM8	C9J1X3;Q07912;H0Y5H7	Activated CDC42 kinase 1	TNK2	+	LFQ intensity 2 min_LFQ intensity 0 min	7	7	7	6.9	6.9	6.9	114.95	0	7.4791	813430000	40	1.76057	0	3.01417	2.37268	26.2003	26.1553	26.3634	21.8681	23.2824	24.5259
Color [Red]	Q96P48;E7EU13;A0A0A0MSJ2;F8WBT0;F5GWN4;F5GWQ2;H0YGD1	Q96P48;E7EU13;A0A0A0MSJ2	Arf-GAP with Rho-GAP domain, ANK repeat and PH domain-containing protein 1	ARAP1	+	LFQ intensity 2 min_LFQ intensity 0 min	48	48	48	31.4	31.4	31.4	162.19	0	204.75	12477000000	311	4.16915	0	3.10313	4.55745	30.1892	30.1737	30.5432	27.1693	26.9816	27.4457
Color [Red]	O15357;A0A0A0MTP6;H7BXR2;F5GY16;H0YFZ4	O15357;A0A0A0MTP6	Phosphatidylinositol 3,4,5-trisphosphate 5-phosphatase 2	INPPL1	+	LFQ intensity 2 min_LFQ intensity 0 min	20	20	20	15.9	15.9	15.9	138.6	0	47.392	2895400000	85	2.83783	0	3.20553	3.52022	28.431	28.526	28.8674	25.2131	24.8445	26.1502
Color [Red]	P04626;B4DTR1;J3QLU9;F5H1T4;J3KTI5;A0A0A0MSE1;Q15303;M0R0A7;E9PLB1;E9PRQ2;J3QRX1;H0YCF5;G3V4P9;A0A087WW79;J3KPI6;Q16584;Q02779;Q5TCX8;P80192	P04626;B4DTR1;J3QLU9	Receptor tyrosine-protein kinase erbB-2;Receptor protein-tyrosine kinase	ERBB2	+	LFQ intensity 2 min_LFQ intensity 0 min	15	13	13	14.6	12.9	12.9	137.91	0	35.064	772820000	49	3.94044	0	3.69383	4.95122	26.4037	26.7496	27.0762	22.8913	22.9052	23.3514
Color [Red]	Q12774;H0Y895;A5YM69;C9J591	Q12774	Rho guanine nucleotide exchange factor 5	ARHGEF5	+	LFQ intensity 2 min_LFQ intensity 0 min	15	15	15	14.7	14.7	14.7	176.8	0	51.841	1219800000	65	1.75301	0	4.21127	2.66196	27.2241	27.2781	27.5838	23.8753	21.0332	24.5437
Color [Red]	P62993;J3KT38;J3QRL5;J3QLF6	P62993	Growth factor receptor-bound protein 2	GRB2	+	LFQ intensity 2 min_LFQ intensity 0 min	57	17	17	77	24.1	24.1	54.052	0	38.23	5119300000	114	3.9566	0	4.58198	5.71079	28.7817	29.4042	29.4235	24.2523	25.0027	24.6085
Color [Red]	P01133	P01133	Pro-epidermal growth factor;Epidermal growth factor	EGF	+	LFQ intensity 2 min_LFQ intensity 0 min	3	3	3	2.1	2.1	2.1	133.99	0	5.7866	1230900000	39	3.11553	0	4.86443	4.7359	27.5812	27.2939	27.4509	23.6186	22.0461	22.068
Color [Red]	P00533;E9PFD7;Q504U8;C9JYS6;H3BLT0;P07949	P00533;E9PFD7;Q504U8	Epidermal growth factor receptor;Receptor protein-tyrosine kinase	EGFR	+	LFQ intensity 2 min_LFQ intensity 0 min	68	68	66	42.2	42.2	41.5	134.28	0	323.31	69638000000	759	4.98529	0	6.43235	8.76827	32.624	32.7378	33.1618	26.1181	26.4131	26.6955
Color [Red]	P29353;X6R6D0;H0Y539;Q5T182;Q5T188;Q5T181;Q5T187;P98077	P29353;X6R6D0	SHC-transforming protein 1	SHC1	+	LFQ intensity 2 min_LFQ intensity 0 min	21	21	21	38.6	38.6	38.6	62.821	0	323.31	17143000000	256	4.56417	0	6.96902	8.46831	31.2958	31.2043	31.4507	24.4699	24.822	23.752
Color [Black]	Q5JVZ5;Q96JJ3;Q5JW01;H0YCM7;Q5JVZ8	Q5JVZ5;Q96JJ3;Q5JW01;H0YCM7	Engulfment and cell motility protein 2	ELMO2			4	4	4	8.8	8.8	8.8	82.364	0.00054615	3.5182	64653000000	8	0.929653	0.0217931	-5.88103	-1.70131	23.0181	31.6047	22.5004	31.6462	31.282	31.8381
Color [Black]	J3QLI9;P62314	J3QLI9;P62314	Small nuclear ribonucleoprotein Sm D1	SNRPD1			3	3	3	50.7	50.7	50.7	8.3926	0	8.513	3575800000	25	0.877369	0.0468571	-3.93099	-1.51997	21.8957	22.5105	28.3677	27.7037	28.0874	28.7757
Color [Black]	Q13155;A8MU58;F8W950	Q13155;A8MU58;F8W950	Aminoacyl tRNA synthase complex-interacting multifunctional protein 2	AIMP2			3	3	3	12.8	12.8	12.8	35.348	0	13.664	673590000	19	2.19957	0	-3.09904	-2.84112	21.6411	22.7026	23.5796	25.3679	25.8975	25.9551
Color [Black]	Q8IWZ3;A0A0A0MQZ8;H0Y7Y3;H0Y785;H0Y472;H0Y4P6;E9PDP5;D6RHC4;H7C2F5;H3BLS9	Q8IWZ3;A0A0A0MQZ8;H0Y7Y3;H0Y785;H0Y472;H0Y4P6;E9PDP5	Ankyrin repeat and KH domain-containing protein 1	ANKHD1			4	4	4	1.7	1.7	1.7	269.45	0	4.1492	1029700000	11	2.57105	0	-2.79122	-3.03065	22.988	22.8988	24.1761	26.2551	25.9715	26.21
Color [Black]	Q09161;X6R941;F2Z2T1	Q09161	Nuclear cap-binding protein subunit 1	NCBP1			6	6	6	9.6	9.6	9.6	91.838	0	9.6724	528860000	17	2.25403	0	-2.56525	-2.63854	22.1115	22.8256	23.4181	24.8786	25.314	25.8583
Color [Black]	Q96DA6;F2Z3A7;G5E9V2	Q96DA6;F2Z3A7	Mitochondrial import inner membrane translocase subunit TIM14	DNAJC19			3	3	3	19.8	19.8	19.8	12.498	0.00051335	3.0019	413400000	6	4.79223	0	-2.54445	-4.2174	22.6087	22.5814	22.2918	25.0235	25.0777	25.0139
Color [Black]	O95900	O95900	Probable tRNA pseudouridine synthase 2	TRUB2			2	2	2	10.3	10.3	10.3	36.694	0.00052994	3.234	288640000	8	2.94	0	-2.4738	-3.10047	22.4275	22.3579	22.4397	25.0206	24.3131	25.3128
Color [Black]	P54136;E5RH09;E5RJM9	P54136	Arginine--tRNA ligase, cytoplasmic	RARS			5	5	5	8	8	8	75.378	0	5.4187	272010000	17	1.59053	0	-2.35591	-1.99707	23.5739	21.7757	21.9091	24.0695	25.0377	25.2193
Color [Black]	Q9Y230;M0R0Z0;X6R2L4	Q9Y230;M0R0Z0;X6R2L4	RuvB-like 2	RUVBL2			2	2	2	4.5	4.5	4.5	51.156	0.00051921	3.1038	289140000	5	2.87214	0	-2.28974	-2.90849	22.9771	22.1191	22.544	24.898	24.5594	25.052
Color [Black]	Q6FI81;H3BV90	Q6FI81;H3BV90	Anamorsin	CIAPIN1			2	2	2	7.7	7.7	7.7	33.582	0	3.7512	264140000	16	1.73185	0	-1.94384	-1.93053	23.1313	22.7381	21.8844	25.0444	23.8645	24.6764
Color [Black]	Q92616	Q92616	Translational activator GCN1	GCN1L1			6	6	6	3.1	3.1	3.1	292.75	0	8.679	170700000	15	1.41266	0.0282667	-1.83525	-1.66072	21.5389	21.1505	23.0417	23.5472	24.1117	23.578
Color [Black]	H9KV28;A0A140T8Z0;A0A0G2JH68;O60610	H9KV28;A0A140T8Z0;A0A0G2JH68;O60610	Protein diaphanous homolog 1	DIAPH1			3	3	3	3.5	3.5	3.5	136.85	0.00053447	3.3047	350100000	5	2.28071	0	-1.7198	-2.11996	23.3205	22.3846	22.4459	24.585	24.355	24.3704
Color [Black]	A0A087WV05;Q99417;A0A0D9SEI7	A0A087WV05;Q99417;A0A0D9SEI7	C-Myc-binding protein	MYCBP			2	2	2	18.2	18.2	18.2	12.755	0.00049628	2.7555	208770000	15	2.21022	0	-1.59767	-1.9909	22.3249	23.1956	23.0396	24.5308	24.1784	24.6438
Color [Black]	B7Z7P8;P62495;D6RCB3;D6RJE8;I3L492	B7Z7P8;P62495;D6RCB3;D6RJE8;I3L492	Eukaryotic peptide chain release factor subunit 1	ETF1			3	3	3	6.1	6.1	6.1	47.475	0.00053562	3.3267	131580000	4	3.8569	0	-1.46225	-2.42788	22.3982	22.2543	22.3007	23.6102	23.7988	23.9309
Color [Black]	Q7Z406;M0QY43	Q7Z406;M0QY43	Myosin-14	MYH14			30	3	3	9	1.2	1.2	227.87	0	66.906	2573900000	68	1.75702	0.0455556	-1.20731	-1.49173	25.8924	26.1051	26.2181	27.5214	27.6226	26.6937
Color [Black]	P29401;E9PFF2;A0A0B4J1R6;F8W888	P29401;E9PFF2;A0A0B4J1R6	Transketolase	TKT			4	4	4	10.4	10.4	10.4	67.877	0	7.1365	14030000000	31	0.436056	0.294828	-2.35397	-0.836776	29.4828	28.9706	22.3137	29.5403	29.0808	29.208
Color [Black]	O15511;B1ALC0	O15511;B1ALC0	Actin-related protein 2/3 complex subunit 5	ARPC5			7	7	7	70.9	70.9	70.9	16.32	0	14.161	1659400000	29	0.743964	0.179789	-1.69376	-1.09641	24.4747	26.6085	23.1184	26.5863	26.7491	25.9475
Color [Black]	P25789;H0YMZ1;H0YN18;H0YL69;H0YMI6;H0YMA1;H0YKT8;H0YLS6;H0YLC2;H0YKS0	P25789;H0YMZ1;H0YN18;H0YL69;H0YMI6;H0YMA1;H0YKT8	Proteasome subunit alpha type-4;Proteasome subunit alpha type;Proteasome subunit beta type	PSMA4			7	7	7	25.7	25.7	25.7	29.483	0	9.7581	704230000	27	0.622706	0.212407	-1.69012	-0.982268	25.0708	25.433	21.6277	25.4945	25.7278	25.9796
Color [Black]	P17066;P48741	P17066;P48741	Heat shock 70 kDa protein 6;Putative heat shock 70 kDa protein 7	HSPA6;HSPA7			12	2	2	15.7	3.7	3.7	71.027	0	26.078	1889200000	29	0.461196	0.334957	-1.65022	-0.806762	22.3776	26.9973	27.0202	27.2188	26.9732	27.1537
Color [Black]	Q9BWJ5	Q9BWJ5	Splicing factor 3B subunit 5	SF3B5			2	2	2	40.7	40.7	40.7	10.135	0	8.5924	1127400000	18	0.42138	0.400414	-1.57023	-0.751691	26.0918	26.2921	21.5518	26.1837	25.6099	26.8528
Color [Black]	P05976;P08590	P05976;P08590	Myosin light chain 1/3, skeletal muscle isoform;Myosin light chain 3	MYL1;MYL3			2	2	2	8.2	8.2	8.2	21.145	0	10.505	9538600000	38	0.471056	0.334942	-1.55594	-0.805785	27.5851	27.8979	25.0655	29.4016	29.6357	26.179
Color [Black]	Q86TB9	Q86TB9	Protein PAT1 homolog 1	PATL1			4	4	4	6.8	6.8	6.8	86.849	0	9.6283	344400000	27	1.02721	0.108231	-1.54522	-1.28095	22.8993	24.382	21.9831	24.4868	24.5842	24.829
Color [Black]	P23258;K7EKE5;Q9NRH3;K7EIS0	P23258;K7EKE5;Q9NRH3;K7EIS0	Tubulin gamma-1 chain;Tubulin gamma-2 chain;Tubulin gamma chain	TUBG1;TUBG2			4	4	4	13.1	13.1	13.1	51.169	0	5.637	265440000	13	0.810305	0.172747	-1.48802	-1.10253	21.5247	22.6501	24.2914	24.0998	23.9717	24.8587
Color [Black]	Q9Y678;Q9UBF2	Q9Y678	Coatomer subunit gamma-1	COPG1			6	6	6	8.5	8.5	8.5	97.717	0	8.7755	720970000	24	0.552824	0.267895	-1.48351	-0.878618	21.6096	24.9995	25.3275	25.4423	25.4642	25.4808
Color [Black]	P50395;Q5SX91;Q5SX87;P31150	P50395;Q5SX91;Q5SX87;P31150	Rab GDP dissociation inhibitor beta;Rab GDP dissociation inhibitor alpha	GDI2;GDI1			4	4	4	14.6	14.6	14.6	50.663	0	7.8555	437800000	19	0.980697	0.135071	-1.4625	-1.21982	22.7438	22.8888	24.6798	24.5223	24.6462	25.5314
Color [Black]	P49959;F8W7U8;F5GXT0	P49959;F8W7U8	Double-strand break repair protein MRE11A	MRE11A			5	5	5	9	9	9	80.592	0	6.4653	251580000	15	0.659733	0.216319	-1.45009	-0.96968	21.0605	24.2355	23.5216	24.6713	23.8762	24.6204
Color [Black]	Q9Y399;Q5T8A0	Q9Y399	28S ribosomal protein S2, mitochondrial	MRPS2			3	3	3	9.1	9.1	9.1	33.249	0	3.6671	252080000	10	1.22777	0.0878222	-1.40543	-1.35436	23.8438	22.2964	22.2765	23.958	24.2335	24.4416
Color [Black]	B4DEH8;G3V4T2;Q86U42;H0YJH9	B4DEH8;G3V4T2;Q86U42;H0YJH9	Polyadenylate-binding protein 2	PABPN1			2	2	2	11.3	11.3	11.3	18.99	0	3.8551	284010000	12	0.656762	0.225213	-1.363	-0.946935	21.9891	23.1919	25.1803	24.5645	24.8954	24.9904
Color [Black]	Q5VUA4	Q5VUA4	Zinc finger protein 318	ZNF318			7	7	7	4.8	4.8	4.8	251.11	0	5.702	1703000000	18	0.482453	0.35572	-1.28532	-0.775202	26.4714	27.0094	23.3897	27.3964	26.4911	26.8389
Color [Black]	E9PF06;H0Y9G6;E7ETU7;P09001;D6RC14	E9PF06;H0Y9G6;E7ETU7;P09001	39S ribosomal protein L3, mitochondrial	MRPL3			3	3	3	36.4	36.4	36.4	19.58	0	8.5286	989640000	25	0.539877	0.305438	-1.28084	-0.827752	22.7857	25.9929	25.8046	25.977	26.0476	26.4011
Color [Black]	H0YE74;Q12996	H0YE74;Q12996	Cleavage stimulation factor subunit 3	CSTF3			2	2	2	40.7	40.7	40.7	10.058	0	8.6448	234270000	21	0.938226	0.161863	-1.26769	-1.12001	22.236	23.0354	23.9977	23.8925	24.0822	25.0973
Color [Black]	Q8TAD8	Q8TAD8	Smad nuclear-interacting protein 1	SNIP1			3	3	3	7.3	7.3	7.3	45.777	0	6.7544	224760000	13	0.746276	0.211162	-1.26319	-0.989142	22.3455	21.4741	23.8924	23.4806	23.5437	24.4772
Color [Black]	Q6NUK1	Q6NUK1	Calcium-binding mitochondrial carrier protein SCaMC-1	SLC25A24			2	2	2	5.2	5.2	5.2	53.354	0.00049554	2.7504	187450000	14	1.02696	0.1376	-1.26263	-1.17207	23.0767	21.4689	23.1394	23.657	23.6214	24.1944
Color [Black]	O15397;F5H815;F5H2I3	O15397	Importin-8	IPO8			5	5	5	4.6	4.6	4.6	119.94	0	11.045	463110000	19	0.568127	0.289867	-1.25991	-0.848021	21.7613	24.6159	24.8028	24.9005	24.9701	25.089
Color [Black]	E9PLL0;E9PQA6;Q96EY5;M0QZK6;E9PLZ8	E9PLL0;E9PQA6;Q96EY5;M0QZK6	Multivesicular body subunit 12A	MVB12A			3	3	3	40.5	40.5	40.5	12.987	0	5.7692	479460000	17	0.537853	0.326174	-1.22991	-0.815053	25.5212	22.0745	23.5258	25.1686	24.6818	24.9609
Color [Black]	H0Y5F5;H0YEU6;H0Y6X6	H0Y5F5;H0YEU6	Polyadenylate-binding protein	PABPC4			36	2	2	49.5	3.6	3.6	60.133	0.0070277	1.735	1161300000	9	0.379891	0.488881	-1.19562	-0.656161	22.498	26.2671	26.562	26.0302	26.2118	26.6718
Color [Black]	Q9NQG5;A2A2M0	Q9NQG5	Regulation of nuclear pre-mRNA domain-containing protein 1B	RPRD1B			3	3	3	13.2	13.2	13.2	36.899	0	7.0538	130530000	12	1.11	0.129841	-1.19397	-1.18706	23.3673	22.1464	22.0283	24.1843	23.2512	23.6884
Color [Black]	P60842;J3KT04;J3KS93;J3QKZ9;J3QLN6;J3KS25;J3QR64;J3KTB5;J3QL43;J3QS69;J3KT12;E7EQG2;Q14240;J3QQP0;E7EMV8;J3KSN7;E9PBH4;F8WE11	P60842;J3KT04;J3KS93;J3QKZ9;J3QLN6;J3KS25;J3QR64;J3KTB5;J3QL43;J3QS69;J3KT12;E7EQG2;Q14240	Eukaryotic initiation factor 4A-I;Eukaryotic initiation factor 4A-II;Eukaryotic initiation factor 4A-II, N-terminally processed	EIF4A1;EIF4A2			6	5	5	15	11.1	11.1	46.153	0	13.602	703870000	29	0.888086	0.185195	-1.1872	-1.05718	25.0889	24.866	23.1716	25.4007	25.8563	25.431
Color [Black]	Q75N03;C9J2P9;F8WEM5;C9K074	Q75N03;C9J2P9	E3 ubiquitin-protein ligase Hakai	CBLL1			3	3	3	7.5	7.5	7.5	54.519	0.00053107	3.2493	196700000	5	1.45166	0.0885106	-1.18048	-1.34494	23.4621	22.9256	22.1784	24.0796	23.9096	24.1184
Color [Black]	P60891;P21108;B1ALA7;A0A0B4J207	P60891;P21108;B1ALA7;A0A0B4J207	Ribose-phosphate pyrophosphokinase 1;Ribose-phosphate pyrophosphokinase 3	PRPS1;PRPS1L1			6	6	2	17.9	17.9	5.3	34.834	0	12.294	472350000	29	0.787534	0.213192	-1.17705	-0.989337	24.1684	24.3706	22.6328	24.4127	25.7327	24.5575
Color [Black]	P35250;H7C5S7;H7C5P1;H7C5Q7;F8WC37;H7C5A0;H7C5G4	P35250;H7C5S7;H7C5P1;H7C5Q7;F8WC37;H7C5A0;H7C5G4	Replication factor C subunit 2	RFC2			3	3	3	12.4	12.4	12.4	39.157	0	11.069	604230000	19	0.52383	0.35194	-1.17117	-0.789734	25.566	25.3584	22.6349	26.037	25.1523	25.8834
Color [Black]	P54577;A0A0C4DGZ5	P54577;A0A0C4DGZ5	Tyrosine--tRNA ligase, cytoplasmic;Tyrosine--tRNA ligase, cytoplasmic, N-terminally processed;Tyrosine--tRNA ligase	YARS			11	11	11	21.2	21.2	21.2	59.143	0	12.791	744490000	34	0.670023	0.255562	-1.16616	-0.904238	25.3487	25.2321	22.9243	25.7056	25.655	25.643
Color [Black]	Q9Y4W6	Q9Y4W6	AFG3-like protein 2	AFG3L2			3	3	3	5.8	5.8	5.8	88.583	0	5.2484	217410000	9	0.766288	0.22	-1.15079	-0.966041	21.8222	23.8193	22.7463	23.7111	23.4377	24.6913
Color [Black]	P84090;G3V279	P84090;G3V279	Enhancer of rudimentary homolog	ERH			6	6	6	45.2	45.2	45.2	12.259	0	31.185	2850900000	60	1.67987	0.0566829	-1.14218	-1.41186	26.3274	26.6395	26.8464	27.5396	28.2814	27.4188
Color [Black]	P31949	P31949	Protein S100-A11;Protein S100-A11, N-terminally processed	S100A11			9	9	9	59	59	59	11.74	0	65.133	3288900000	62	1.78386	0.0507368	-1.12788	-1.4393	26.7398	26.9015	27.6371	28.3504	28.1515	28.1602
Color [Black]	Q9ULX3;H3BUR4	Q9ULX3	RNA-binding protein NOB1	NOB1			8	8	8	26.5	26.5	26.5	46.674	0	9.8351	963300000	20	0.361959	0.51312	-1.11685	-0.624898	26.1221	22.2125	25.9726	25.8771	25.6386	26.142
Color [Black]	P82933	P82933	28S ribosomal protein S9, mitochondrial	MRPS9			5	5	5	17.9	17.9	17.9	45.834	0	14.78	579440000	24	0.637419	0.272586	-1.11649	-0.8655	24.8982	24.7298	22.4896	24.8687	25.2485	25.3499
Color [Black]	S4R3N9;A0A0A0MS41;A0A1P0AYU5;Q9BWM7	S4R3N9;A0A0A0MS41;A0A1P0AYU5;Q9BWM7	Sideroflexin;Sideroflexin-3	SFXN3			3	3	3	20.9	20.9	20.9	19.605	0.00054765	3.5429	307080000	19	0.872824	0.208632	-1.1146	-1.01847	24.1211	22.1606	22.6023	24.057	24.0397	24.1312
Color [Black]	P61163;P42025;A0A1B0GVS3;R4GMT0	P61163;P42025;A0A1B0GVS3;R4GMT0	Alpha-centractin;Beta-centractin	ACTR1A;ACTR1B			4	4	4	10.6	10.6	10.6	42.613	0	8.4605	861110000	32	0.651363	0.267714	-1.11294	-0.874514	25.2603	25.7592	23.3015	25.5534	25.9121	26.1943
Color [Black]	P45880;A0A0A0MR02;Q5JSD2;Q5JSD1	P45880;A0A0A0MR02	Voltage-dependent anion-selective channel protein 2	VDAC2			5	5	5	22.8	22.8	22.8	31.566	0	6.3434	406790000	21	1.11216	0.163493	-1.08488	-1.13159	24.004	24.4718	22.9682	24.9556	25.0635	24.6795
Color [Black]	P68032;P68133;P62736;P63267;A6NL76;C9JFL5;F6UVQ4;F6QUT6;F8WB63;B8ZZJ2	P68032;P68133;P62736;P63267;A6NL76	Actin, alpha cardiac muscle 1;Actin, alpha skeletal muscle;Actin, aortic smooth muscle;Actin, gamma-enteric smooth muscle	ACTC1;ACTA1;ACTA2;ACTG2			33	7	7	52	23.3	23.3	42.019	0	133.32	66110000000	259	0.324411	0.546246	-1.08459	-0.579027	31.76	31.1763	28.5802	32.6305	32.4768	29.663
Color [Black]	F5GXS0;A0A140TA49;A0A140TA44;A0A140TA32;A0A140TA29;A0A0G2JL54;A0A0G2JPR0;P0C0L5;P0C0L4	F5GXS0;A0A140TA49;A0A140TA44;A0A140TA32;A0A140TA29;A0A0G2JL54;A0A0G2JPR0;P0C0L5;P0C0L4	Complement C4-B;Complement C4 beta chain;Complement C4-B alpha chain;C4a anaphylatoxin;C4b-B;C4d-B;Complement C4 gamma chain;Complement C4-A;Complement C4 beta chain;Complement C4-A alpha chain;C4a anaphylatoxin;C4b-A;C4d-A;Complement C4 gamma chain	C4B;C4A			3	3	3	2.1	2.1	2.1	187.67	0	50.166	1202700000	25	0.913139	0.213231	-1.0791	-1.02601	24.152	25.6622	25.8335	26.1031	26.5622	26.2196
Color [Black]	E9PNW0;E9PJJ2;E9PS34;E9PNJ7;C9J6D1;Q99733;A8MXH2;E9PKT8;C9JZI7;E9PKI2;C9J1B1;E9PP22	E9PNW0;E9PJJ2;E9PS34;E9PNJ7;C9J6D1;Q99733;A8MXH2;E9PKT8;C9JZI7;E9PKI2	Nucleosome assembly protein 1-like 4	NAP1L4			7	5	5	71	60.7	60.7	12.25	0	8.9001	887220000	24	0.446212	0.443831	-1.07382	-0.699751	25.6946	25.6969	22.6015	25.7986	25.5781	25.8376
Color [Black]	P25786;F5GX11;B4DEV8	P25786;F5GX11	Proteasome subunit alpha type-1	PSMA1			5	5	5	25.5	25.5	25.5	29.555	0	7.3571	307710000	22	1.34818	0.132073	-1.06559	-1.22545	23.7096	23.6898	22.6542	24.5266	24.1716	24.5521
Color [Black]	O95573	O95573	Long-chain-fatty-acid--CoA ligase 3	ACSL3			7	7	5	15	15	12.2	80.419	0	20.635	888820000	17	0.548725	0.354272	-1.05689	-0.781629	26.261	25.5157	23.4281	26.1185	25.9797	26.2773
Color [Black]	P14373;A0A0G2JIZ4;A0A140T9Q6;A0A140T9B9;A0A140T9N6;A0A140T9V9;H0Y551	P14373	Zinc finger protein RFP	TRIM27			9	9	9	22.6	22.6	22.6	58.489	0	126.38	1495900000	49	0.298238	0.57087	-1.05576	-0.545097	26.8903	22.5119	26.3839	26.8425	26.5558	25.555
Color [Black]	C9JRZ6;Q9NX63;F8WAR4	C9JRZ6;Q9NX63;F8WAR4	MICOS complex subunit MIC19	CHCHD3			5	5	5	21.1	21.1	21.1	26.694	0	20.944	571710000	30	0.858631	0.214364	-1.03298	-0.975169	24.674	24.9558	23.266	25.0508	25.7163	25.2277
Color [Black]	Q92747;E9PF58	Q92747;E9PF58	Actin-related protein 2/3 complex subunit 1A	ARPC1A			3	3	3	12.4	12.4	12.4	41.569	0	6.7212	497880000	15	0.745695	0.257441	-1.02018	-0.904408	24.2673	22.4743	24.3582	24.8059	24.8986	24.456
Color [Black]	Q8N9T8;H0YH26;H0YG91;H0YFD2;F8WFC1	Q8N9T8;H0YH26	Protein KRI1 homolog	KRI1			5	5	5	10.7	10.7	10.7	82.597	0	10.03	247780000	15	0.680307	0.282	-1.00079	-0.856396	21.9831	23.261	24.294	24.1748	24.1503	24.2153
Color [Black]	Q86VP6;F5H6I6;A0A0C4DGH5;F8WBB8;H0YH27;O75155	Q86VP6;F5H6I6;A0A0C4DGH5	Cullin-associated NEDD8-dissociated protein 1	CAND1			4	4	4	3.7	3.7	3.7	136.37	0	10.505	322460000	19	0.899656	0.211486	-0.998414	-0.981107	23.8766	24.13	22.4782	24.3953	24.4697	24.615
Color [Black]	E9PM69;R4GNH3;P17980;E9PKD5;E9PLG2;E9PN50;E9PMD8	E9PM69;R4GNH3;P17980;E9PKD5	26S protease regulatory subunit 6A	PSMC3			4	4	4	13.1	13.1	13.1	44.323	0	8.1458	659410000	21	0.840618	0.22716	-0.996646	-0.948956	24.8116	25.037	23.3941	25.1381	25.7907	25.3039
Color [Black]	C9JQV0;Q9BRJ6;H7C0T1;H7C2R9	C9JQV0;Q9BRJ6;H7C0T1;H7C2R9	Uncharacterized protein C7orf50	C7orf50			4	4	4	35.9	35.9	35.9	21.883	0	4.7133	168360000	8	1.40086	0.129935	-0.981719	-1.18758	22.419	23.4848	22.8672	23.8841	23.7331	24.0989
Color [Black]	P17655	P17655	Calpain-2 catalytic subunit	CAPN2			3	3	3	4.3	4.3	4.3	79.994	0	3.9568	260180000	12	0.868812	0.223932	-0.980329	-0.956399	23.6958	24.2481	22.5285	24.3905	24.285	24.7379
Color [Black]	Q8TDM6;A0A0A0MSL1;A0A0J9YYG8	Q8TDM6;A0A0A0MSL1	Disks large homolog 5	DLG5			5	5	5	3	3	3	213.87	0	4.0659	637240000	11	0.339067	0.546	-0.978665	-0.578088	22.4743	25.8075	26.1854	26.1415	25.5244	25.7372
Color [Black]	Q52LJ0	Q52LJ0	Protein FAM98B	FAM98B			4	3	3	15.5	11.2	11.2	37.19	0	7.7153	614440000	22	0.748783	0.261551	-0.974933	-0.887974	25.4122	24.869	23.4194	25.452	25.5147	25.6587
Color [Black]	A0A087WX29;Q13148	A0A087WX29;Q13148	TAR DNA-binding protein 43	TARDBP			2	2	2	8.6	8.6	8.6	26.743	0	42.05	1072400000	27	0.400166	0.50583	-0.971664	-0.636028	25.7743	26.2108	23.0128	25.6251	25.8764	26.4115
Color [Black]	F5GX77;Q9UI30	F5GX77;Q9UI30	Multifunctional methyltransferase subunit TRM112-like protein	TRMT112			3	3	3	36.8	36.8	36.8	11.972	0	5.6461	636300000	22	0.514993	0.422224	-0.969201	-0.731194	25.3047	25.2643	22.8398	25.656	25.2018	25.4586
Color [Black]	P02786;F8WBE5;G3V0E5	P02786;F8WBE5;G3V0E5	Transferrin receptor protein 1;Transferrin receptor protein 1, serum form	TFRC			4	4	4	7.1	7.1	7.1	84.87	0	50.266	1086600000	30	0.504126	0.426777	-0.969154	-0.722828	23.5086	26.1096	25.9366	26.2387	26.0928	26.1308
Color [Black]	P60903	P60903	Protein S100-A10	S100A10			3	3	3	30.9	30.9	30.9	11.203	0	4.9869	702550000	24	0.69301	0.288634	-0.964582	-0.850652	23.9978	24.5327	24.7634	25.4966	26.3672	24.3239
Color [Black]	P40222	P40222	Alpha-taxilin	TXLNA			7	6	6	17.2	15.8	15.8	61.89	0	9.0423	498830000	19	0.470075	0.440632	-0.956512	-0.692493	24.686	22.2493	24.9484	24.9937	24.5476	25.2119
Color [Black]	Q16401;F2Z3J2	Q16401	26S proteasome non-ATPase regulatory subunit 5	PSMD5			5	5	5	12.1	12.1	12.1	56.195	0	6.9037	347430000	14	0.476397	0.444315	-0.945163	-0.694531	22.0231	24.3021	24.8251	24.7275	24.613	24.6452
Color [Black]	Q9NZN4	Q9NZN4	EH domain-containing protein 2	EHD2			5	5	4	9.6	9.6	7.9	61.161	0	5.3016	319660000	29	0.404283	0.508969	-0.934071	-0.631417	21.5422	24.5998	24.267	24.1154	24.5188	24.5771
Color [Black]	E9PJH7;Q9H936;E9PS95;A0A0D9SEI9;A0A0D9SFE1;K4DIB8;K4DIA8;Q9H1K4	E9PJH7;Q9H936;E9PS95;A0A0D9SEI9;A0A0D9SFE1	Mitochondrial glutamate carrier 1	SLC25A22			5	5	5	20.4	20.4	20.4	33.281	0	24.694	364260000	26	0.998723	0.214139	-0.933065	-0.994509	24.2274	23.2705	24.4744	24.7424	24.631	25.3981
Color [Black]	A0A0C4DGI3;B4DJV2;O75390;F8VPF9;F8VPA1;F8W1S4;H0YH82;F8W642;F8VZK9;F8VX07;F8VRP1;F8VX68;F8VTT8;F8W4S1;F8VRI6;H0YIC4;F8VWQ5;F8VR34	A0A0C4DGI3;B4DJV2;O75390;F8VPF9;F8VPA1;F8W1S4;H0YH82;F8W642;F8VZK9;F8VX07;F8VRP1;F8VX68;F8VTT8;F8W4S1	Citrate synthase;Citrate synthase, mitochondrial	CS			10	10	10	19.5	19.5	19.5	44.703	0	12.369	1710300000	54	1.09322	0.209634	-0.915934	-1.02462	25.4328	26.0742	26.5466	26.5621	26.8975	27.3419
Color [Black]	P17812	P17812	CTP synthase 1	CTPS1			4	4	4	5.8	5.8	5.8	66.69	0	6.3524	610580000	33	0.798403	0.261808	-0.915234	-0.888852	24.7231	25.1758	23.4323	25.1833	25.4402	25.4534
Color [Black]	P32119	P32119	Peroxiredoxin-2	PRDX2			5	4	4	20.7	15.2	15.2	21.892	0	8.7513	179720000	14	0.919784	0.227074	-0.912385	-0.947107	24.3281	23.0226	22.931	24.4975	24.1397	24.3816
Color [Black]	A0A140T9R1;O75955;A0A140T9W4;A0A140T9X0;A2AB09;A0A140T907;A0A140T974;A0A140T9B1;A0A140T957;A0A140T910;A0A140T9C3;A0A140T959;A2AB13;A2AB11;A0A0G2JJQ6;A2AB12;A2AB10	A0A140T9R1;O75955;A0A140T9W4;A0A140T9X0;A2AB09	Flotillin-1	FLOT1			5	5	5	15.1	15.1	15.1	39.777	0	5.2105	216440000	21	0.855407	0.252812	-0.901841	-0.91097	23.4361	22.0258	22.5076	24.0537	23.4601	23.1611
Color [Black]	J3KPS0;Q9NXW2;V9GYN7;V9GY70	J3KPS0;Q9NXW2;V9GYN7	DnaJ homolog subfamily B member 12	DNAJB12			5	5	5	16.4	16.4	16.4	45.489	0	9.0451	279670000	16	0.622552	0.35256	-0.897449	-0.781551	22.4616	22.8388	24.5116	24.1362	23.9204	24.4478
Color [Black]	Q9UN37;I3L4J1	Q9UN37;I3L4J1	Vacuolar protein sorting-associated protein 4A	VPS4A			4	4	4	11.9	11.9	11.9	48.897	0	4.2561	389680000	10	0.38109	0.537692	-0.892136	-0.601216	21.7984	24.7934	24.6769	24.5421	24.5695	24.8335
Color [Black]	C9JU48;Q6NXT1;H7BZV9;H7C3L3;D3YTC9;B5MCX7	C9JU48;Q6NXT1;H7BZV9;H7C3L3;D3YTC9	Ankyrin repeat domain-containing protein 54	ANKRD54			4	4	4	39.4	39.4	39.4	22.608	0	11.186	605460000	24	0.500076	0.44191	-0.887643	-0.695953	25.3145	22.9409	25.1355	25.5278	25.0801	25.4459
Color [Black]	Q9Y6Y0;H0Y5Y2;X6R674	Q9Y6Y0	Influenza virus NS1A-binding protein	IVNS1ABP			22	22	22	23.5	23.5	23.5	71.729	0	82.225	3662300000	130	1.25683	0.189553	-0.876535	-1.05947	26.6464	27.3765	27.6233	27.8024	28.2146	28.2588
Color [Black]	O60573;C9JEL3;B9A044;B8ZZ50;B8ZZL3	O60573;C9JEL3;B9A044;B8ZZ50	Eukaryotic translation initiation factor 4E type 2	EIF4E2			3	3	3	13.1	13.1	13.1	28.362	0	5.6297	377080000	23	0.535524	0.437597	-0.858295	-0.71123	25.1445	22.943	24.9168	25.0339	25.1547	25.3907
Color [Black]	A0A087WU28;A0A0B4J2C1;Q4U2R6;M0R176	A0A087WU28;A0A0B4J2C1;Q4U2R6;M0R176	39S ribosomal protein L51, mitochondrial	MRPL51			2	2	2	30.1	30.1	30.1	8.8403	0.00052083	3.1226	315920000	27	0.466569	0.487048	-0.857749	-0.662169	24.0752	21.8208	23.9486	23.832	23.821	24.7648
Color [Black]	P04183;K7ERV3	P04183;K7ERV3	Thymidine kinase, cytosolic;Thymidine kinase	TK1			3	3	3	24.8	24.8	24.8	25.468	0	9.0935	456090000	19	0.33905	0.565142	-0.842209	-0.551672	24.9243	21.9777	25.0285	24.6255	24.55	25.2816
Color [Black]	F6UT28;P62873;B1AKQ8;F6X3N5;B3KVK2	F6UT28;P62873;B1AKQ8;F6X3N5	Guanine nucleotide-binding protein G(I)/G(S)/G(T) subunit beta-1	GNB1			4	4	4	26.7	26.7	26.7	18.426	0	7.5219	357810000	27	1.13651	0.211883	-0.84193	-0.992388	23.7263	22.8264	23.9159	24.2116	24.512	24.2707
Color [Black]	Q86XZ4;F8VS10	Q86XZ4	Spermatogenesis-associated serine-rich protein 2	SPATS2			8	8	8	18.9	18.9	18.9	59.544	0	14.246	329090000	28	0.569145	0.426895	-0.835044	-0.724682	24.2517	24.3864	22.4369	24.4188	24.2937	24.8676
Color [Black]	O60701;E7ER83;E7ETF4;E7EV97;D6RHF4;E9PBD2;E7ER95	O60701	UDP-glucose 6-dehydrogenase	UGDH			5	5	5	14	14	14	55.023	0	7.9225	468750000	22	0.395593	0.541214	-0.830116	-0.598637	22.153	24.9237	24.6253	24.5374	24.6954	24.9595
Color [Black]	P23284	P23284	Peptidyl-prolyl cis-trans isomerase B	PPIB			23	23	23	71.8	71.8	71.8	23.742	0	190.48	15490000000	271	2.43359	0.10304	-0.821585	-1.29385	29.1357	29.399	29.4681	29.9779	30.2572	30.2325
Color [Black]	E9PBS1;P22234;D6RF62	E9PBS1;P22234	Multifunctional protein ADE2;Phosphoribosylaminoimidazole-succinocarboxamide synthase;Phosphoribosylaminoimidazole carboxylase	PAICS			7	7	7	14.8	14.8	14.8	45.651	0	14.612	703330000	41	2.75748	0.0866667	-0.820181	-1.34385	24.8257	24.9173	24.6713	25.5077	25.7872	25.58
Color [Black]	M0QXM4;Q15758	M0QXM4;Q15758	Amino acid transporter;Neutral amino acid transporter B(0)	SLC1A5			2	2	2	8.2	8.2	8.2	39.443	0	4.4265	657220000	14	0.427508	0.520605	-0.814636	-0.61987	23.129	25.4955	25.5236	25.5981	25.1868	25.8072
Color [Black]	P62318	P62318	Small nuclear ribonucleoprotein Sm D3	SNRPD3			3	3	3	17.5	17.5	17.5	13.916	0	7.3906	508870000	32	1.94666	0.134267	-0.813648	-1.19107	24.1381	24.4488	24.6849	25.0914	25.4075	25.2139
Color [Black]	P53999	P53999	Activated RNA polymerase II transcriptional coactivator p15	SUB1			4	4	4	19.7	19.7	19.7	14.395	0	11.07	1473300000	25	1.58641	0.177455	-0.802015	-1.09553	26.1784	25.749	25.8196	26.8841	26.9307	26.3381
Color [Black]	P51148;K7EIP6;K7ENY4;K7ERI8;K7ERQ8	P51148	Ras-related protein Rab-5C	RAB5C			3	3	3	20.8	20.8	20.8	23.482	0	12.244	611190000	21	0.601182	0.427077	-0.796913	-0.728759	23.3133	24.7481	25.27	25.0433	25.3707	25.3081
Color [Black]	Q16531	Q16531	DNA damage-binding protein 1	DDB1			2	2	2	1.4	1.4	1.4	126.97	0	65.381	431510000	17	0.396188	0.548865	-0.792807	-0.589125	24.6323	24.7323	22.1891	24.6775	24.362	24.8926
Color [Black]	F5H157;Q15286	F5H157;Q15286	Ras-related protein Rab-35	RAB35			3	3	3	15.1	15.1	15.1	21.214	0	4.7736	181340000	7	1.58361	0.178025	-0.792793	-1.0862	23.1699	23.3142	22.6958	23.603	23.8937	24.0617
Color [Black]	Q9UBB5;X6RBL6	Q9UBB5	Methyl-CpG-binding domain protein 2	MBD2			6	6	5	16.8	16.8	13.9	43.254	0	12.565	523510000	26	0.57022	0.436016	-0.791777	-0.708538	24.9089	25.0727	23.3036	25.0342	24.9104	25.716
Color [Black]	O15014;E7ERY8	O15014	Zinc finger protein 609	ZNF609			4	4	4	7.3	7.3	7.3	151.19	0	10.104	195730000	15	0.480389	0.499921	-0.783158	-0.648196	22.0765	24.1355	24.1119	24.3695	23.8491	24.4548
Color [Black]	E5RFR9;P63151	E5RFR9;P63151	Serine/threonine-protein phosphatase 2A 55 kDa regulatory subunit B alpha isoform	PPP2R2A			2	2	2	7.1	7.1	7.1	23.007	0.00094162	2.4545	205380000	12	0.739429	0.348796	-0.782656	-0.794208	23.5217	22.3371	23.8828	23.7959	24.0367	24.2569
Color [Black]	A0A0C4DFV9;Q01105;A0A087X027;P0DME0	A0A0C4DFV9;Q01105	Protein SET	SET			9	9	9	23.3	23.3	23.3	31.124	0	21.714	2641300000	62	2.01478	0.138303	-0.782349	-1.17071	26.6792	26.6815	27.0438	27.3559	27.654	27.7417
Color [Black]	P82932	P82932	28S ribosomal protein S6, mitochondrial	MRPS6			4	4	4	40	40	40	14.226	0	6.6774	394420000	16	0.564049	0.444342	-0.762516	-0.693004	22.8912	24.7927	24.4108	24.9291	24.9626	24.4906
Color [Black]	E9PQ57;P78406;B0QZ37;B0QZ36;E9PPG9	E9PQ57;P78406	mRNA export factor	RAE1			3	3	3	13	13	13	47.831	0	57.366	339330000	23	0.437904	0.529057	-0.756096	-0.60961	24.3713	22.6205	24.9362	24.7529	24.2905	25.1528
Color [Black]	Q04837;C9K0U8;A0A0G2JLD8;E7EUY5	Q04837;C9K0U8;A0A0G2JLD8;E7EUY5	Single-stranded DNA-binding protein, mitochondrial	SSBP1			4	4	4	32.4	32.4	32.4	17.259	0	12.742	477720000	22	0.612271	0.435135	-0.753038	-0.715843	24.8639	24.5659	23.2844	24.5781	24.9117	25.4836
Color [Black]	E7ESI2;G3V5T9;P24941;G3V317	E7ESI2;G3V5T9;P24941;G3V317	Cyclin-dependent kinase 2	CDK2			4	2	2	21.4	13.4	13.4	27.164	0	3.7705	325930000	20	0.489378	0.506614	-0.751877	-0.643086	22.3618	24.4788	24.1428	24.4137	24.1914	24.6338
Color [Black]	Q9NZM5;M0QZ34;M0QZU5;M0QYZ9;M0QX73	Q9NZM5;M0QZ34	Glioma tumor suppressor candidate region gene 2 protein	GLTSCR2			4	4	4	8.4	8.4	8.4	54.389	0	6.7831	173650000	17	0.51268	0.494667	-0.739909	-0.65325	23.3699	23.6865	22.0117	23.2504	23.5578	24.4796
Color [Black]	C9JBY7;Q9Y291	C9JBY7;Q9Y291	28S ribosomal protein S33, mitochondrial	MRPS33			2	2	2	21.9	21.9	21.9	11.456	0.001824	2.2614	198690000	11	0.528251	0.484014	-0.736934	-0.661489	21.7782	23.642	23.5124	23.4654	23.7986	23.8794
Color [Black]	O14744;G3V580;G3V2L6;G3V5L5;C9JSX3;H0YJX6;G3V2X6;H7BZ44;H0YJ77;H0YJD3;G3V507;G3V2F5;G3V5T6;H0YJY6	O14744;G3V580	Protein arginine N-methyltransferase 5;Protein arginine N-methyltransferase 5, N-terminally processed	PRMT5			40	40	40	50.5	50.5	50.5	72.683	0	300.58	126780000000	577	2.20244	0.165829	-0.72118	-1.13175	32.3388	32.6057	32.7085	33.1086	33.3518	33.3561
Color [Black]	P08238;Q58FF7;F8W026	P08238	Heat shock protein HSP 90-beta	HSP90AB1			42	42	20	43.6	43.6	25.6	83.263	0	323.31	15495000000	441	2.17408	0.164111	-0.716687	-1.12177	29.0864	29.1158	29.2289	29.9183	30.0544	29.6085
Color [Black]	Q9UKV8;Q5TA58;Q9UL18	Q9UKV8;Q5TA58;Q9UL18	Protein argonaute-2;Protein argonaute;Protein argonaute-1	AGO2;AGO1			2	2	2	2.4	2.4	2.4	97.207	0	4.881	416610000	34	0.483547	0.515539	-0.714926	-0.625549	24.3232	24.4698	23.1437	23.7479	24.9663	25.3673
Color [Black]	Q9NXE8	Q9NXE8	Pre-mRNA-splicing factor CWC25 homolog	CWC25			7	7	7	13.4	13.4	13.4	49.647	0	4.6236	354860000	14	0.600429	0.445289	-0.710315	-0.689891	24.7058	24.3012	22.9579	24.6517	24.6712	24.7729
Color [Black]	Q9UHR4	Q9UHR4	Brain-specific angiogenesis inhibitor 1-associated protein 2-like protein 1	BAIAP2L1			3	3	3	8.2	8.2	8.2	56.882	0	15.68	385920000	31	0.559804	0.48351	-0.703063	-0.665062	22.8998	24.4671	24.3395	24.1521	24.6914	24.972
Color [Black]	P35268	P35268	60S ribosomal protein L22	RPL22			8	8	2	68	68	27.3	14.787	0	38.25	1036900000	41	0.992276	0.28793	-0.699439	-0.842149	25.0434	25.063	25.8443	25.6198	26.2478	26.1814
Color [Black]	H3BMJ8;Q9H7D3;H3BSP8;H3BTU3;Q9BQ70;H3BR53;H3BS87	H3BMJ8;Q9H7D3;H3BSP8;H3BTU3;Q9BQ70;H3BR53;H3BS87	Transcription factor 25	TCF25			2	2	2	14.8	14.8	14.8	23.484	0	5.2853	167120000	10	0.645995	0.437719	-0.699221	-0.707019	23.8417	22.5173	22.8439	24.2565	23.2743	23.7698
Color [Black]	P0DN76;Q01081;Q8WU68;A0A1B0GW87;M0QYK5;M0R2N4	P0DN76;Q01081	Splicing factor U2AF 35 kDa subunit	U2AF1			8	8	8	30	30	30	27.872	0	55.205	6165000000	89	1.64848	0.210141	-0.697093	-1.00611	28.2035	28.201	28.1522	29.0317	28.5014	29.1149
Color [Black]	P22102;F8WD69;C9JBJ1;C9JTV6;C9JZG2;C9JKQ7;H7C366	P22102;F8WD69;C9JBJ1;C9JTV6	Trifunctional purine biosynthetic protein adenosine-3;Phosphoribosylamine--glycine ligase;Phosphoribosylformylglycinamidine cyclo-ligase;Phosphoribosylglycinamide formyltransferase	GART			7	7	7	11.1	11.1	11.1	107.77	0	12.44	871090000	36	2.15517	0.176615	-0.695487	-1.09277	25.2425	25.1574	24.9911	25.6236	26.0208	25.833
Color [Black]	B4DJF2;I3L3T1;P62258;K7EIT4;I3L0W5	B4DJF2;I3L3T1;P62258;K7EIT4	14-3-3 protein epsilon	YWHAE			5	3	3	39.4	31.9	31.9	10.949	0	5.6662	337600000	33	0.632126	0.441697	-0.693198	-0.697319	22.6828	24.1097	24.1941	24.4729	24.2677	24.3256
Color [Black]	J3QRU1;P07947;Q573B4;P06239;P12931	J3QRU1;P07947	Non-specific protein-tyrosine kinase;Tyrosine-protein kinase Yes	YES1			5	5	2	13.1	13.1	7.7	61.386	0	8.9024	495180000	23	1.03108	0.286924	-0.685614	-0.844095	24.549	23.7913	24.516	25.0602	25.2477	24.6054
Color [Black]	K7ER90;K7EL20;O75821;K7ENA8;K7EP16;K7EL60;K7ENH0	K7ER90;K7EL20;O75821;K7ENA8	Eukaryotic translation initiation factor 3 subunit G	EIF3G			10	10	10	54.2	54.2	54.2	25.441	0	31.136	1387400000	53	1.52126	0.222957	-0.679946	-0.962496	25.8579	26.1867	26.0694	26.3597	26.8351	26.959
Color [Black]	Q9Y265;E7ETR0;H7C4I3;H7C4G5	Q9Y265	RuvB-like 1	RUVBL1			5	5	5	14.5	14.5	14.5	50.227	0	11.281	501550000	28	0.921459	0.335305	-0.679694	-0.80477	24.2735	24.9176	24.0045	24.661	25.213	25.3607
Color [Black]	F5GZS6;J3KPF3;P08195;F5GZI0;H0YFS2;F5H867;F5H0E2	F5GZS6;J3KPF3;P08195	4F2 cell-surface antigen heavy chain	SLC3A2			7	7	7	12.5	12.5	12.5	64.872	0	25.463	1428600000	58	1.2579	0.259429	-0.678396	-0.900781	25.9543	25.9931	26.4687	26.4473	26.9148	27.0892
Color [Black]	P34897;H0YIZ0;G3V5L0;G3V2Y4;G3V241;G3V3Y8;G3V4T0;G3V4X0;G3V2W0;G3V2E4;G3V540;G3V4W5	P34897;H0YIZ0	Serine hydroxymethyltransferase, mitochondrial;Serine hydroxymethyltransferase	SHMT2			22	22	22	42.5	42.5	42.5	55.992	0	66.386	4720800000	143	2.10004	0.187714	-0.676744	-1.06137	27.9369	27.7612	28.1196	28.5936	28.4712	28.7831
Color [Black]	P07900;G3V2J8;Q14568;Q58FG0;Q58FF6;Q58FG1	P07900	Heat shock protein HSP 90-alpha	HSP90AA1			35	22	22	41.5	29	29	84.659	0	143.81	4124100000	136	1.02631	0.293955	-0.675911	-0.835269	26.7166	27.5836	27.2584	27.788	28.2006	27.5978
Color [Black]	P46063;F8WA66;F8WD97;F5H4P4;F5H3W0;F5H2L2	P46063	ATP-dependent DNA helicase Q1	RECQL			8	8	8	17.1	17.1	17.1	73.457	0	14.09	350070000	28	1.06444	0.285657	-0.674606	-0.845529	23.9004	24.0609	23.1378	24.2698	24.5478	24.3054
Color [Black]	H0Y6Y8;B1AL05;Q8N983;M0R051;H0YBU8	H0Y6Y8;B1AL05;Q8N983;M0R051;H0YBU8	39S ribosomal protein L43, mitochondrial	MRPL43			6	6	6	34.9	34.9	34.9	18.657	0	6.8333	630070000	25	0.345697	0.591267	-0.674156	-0.51532	22.8345	25.0924	25.0811	24.5432	24.9193	25.5679
Color [Black]	O60216;E5RG18;E5RI01;E5RFZ5;Q9H4I0	O60216	Double-strand-break repair protein rad21 homolog	RAD21			8	8	8	15.2	15.2	15.2	71.689	0	9.6962	488860000	19	0.814423	0.386618	-0.670794	-0.761186	23.9659	24.7606	25.068	25.1008	25.0507	25.6553
Color [Black]	K7ER00;Q9Y285;K7ER16;K7EK06	K7ER00;Q9Y285;K7ER16;K7EK06	Phenylalanine--tRNA ligase alpha subunit	FARSA			4	4	4	10	10	10	62.395	0	9.2231	572250000	24	0.296924	0.626768	-0.670628	-0.473552	25.721	23.0279	25.6959	25.4664	25.1452	25.8451
Color [Black]	P05023;M0R116;B1AKY9;A0A0A0MT26;P13637;P50993;H0Y7C1;Q13733;E9PRA5;M0QXF2;P20648	P05023	Sodium/potassium-transporting ATPase subunit alpha-1	ATP1A1			16	16	15	19	19	18.1	112.89	0	43.233	2529100000	149	1.56191	0.223207	-0.668684	-0.959371	26.9149	26.9111	27.3289	27.5712	27.5897	28.0001
Color [Black]	A0A0A0MSQ0;P13797;U3KQI3;Q5TBN3	A0A0A0MSQ0;P13797;U3KQI3	Plastin-3	PLS3			6	6	4	13.9	13.9	10.4	69.334	0	10.364	372170000	25	0.414193	0.558546	-0.662992	-0.561456	24.6622	24.3194	22.8055	24.4796	25.2846	24.0118
Color [Black]	P18859;A8MUH2	P18859;A8MUH2	ATP synthase-coupling factor 6, mitochondrial	ATP5J			2	2	2	30.6	30.6	30.6	12.587	0	3.6251	211970000	9	0.511029	0.520059	-0.659831	-0.619118	22.5641	24.1793	24.2809	24.3093	24.1684	24.526
Color [Black]	P53985;Q5T8R3;Q5T8R5	P53985	Monocarboxylate transporter 1	SLC16A1			3	3	3	7	7	7	53.944	0	17.926	770010000	39	1.7475	0.212432	-0.651321	-0.975043	24.6875	24.91	25.2547	25.54	25.6433	25.6229
Color [Black]	J3KPX7;Q99623;F5GY37;F5GWA7;F5H3X6;F5H2D2;U3KPZ5;F5H0C5	J3KPX7;Q99623;F5GY37	Prohibitin-2	PHB2			7	7	7	24.5	24.5	24.5	33.239	0	50.641	788030000	46	1.18937	0.287117	-0.642815	-0.852463	24.4542	24.9338	24.9646	25.2494	25.8126	25.219
Color [Black]	E9PG46;Q2M2I8	E9PG46;Q2M2I8	AP2-associated protein kinase 1	AAK1			6	6	6	11.9	11.9	11.9	73.769	0	5.6794	399420000	8	0.252162	0.677027	-0.638857	-0.42448	25.0509	24.8956	22.0301	24.3273	24.523	25.0429
Color [Black]	P68366;C9JEV8;C9JQ00;C9JJQ8;C9JDL2	P68366	Tubulin alpha-4A chain	TUBA4A			22	6	6	51.3	21	21	49.924	0	16.157	2091200000	52	1.65956	0.235516	-0.633018	-0.93955	26.4814	26.3089	26.8306	27.2731	27.235	27.0119
Color [Black]	Q5JR04;Q9HCE1	Q5JR04;Q9HCE1	Putative helicase MOV-10	MOV10			15	15	15	20.1	20.1	20.1	107.21	0	44.417	1183300000	54	1.34925	0.269669	-0.63194	-0.878949	25.5799	26.0864	25.8165	26.3988	26.2127	26.7671
Color [Black]	P00338;F5GXH2;F5GYU2;F5GXY2;A0A087WUM2;Q6ZMR3;F5H8H6;F5GXC7;F5GWW2;F5GXU1;F5GZQ4;F5H5J4;F5H6W8;F5H5G7;F5H155;G3XAP5;F5H245;P07864	P00338	L-lactate dehydrogenase A chain	LDHA			9	8	8	32.8	32.8	32.8	36.688	0	17.562	1314800000	44	2.14301	0.211175	-0.631149	-1.01016	25.7121	25.786	25.8588	26.2762	26.6499	26.3241
Color [Black]	F8VSC5;A0A0U1RQQ9;Q6P3W7	F8VSC5;A0A0U1RQQ9;Q6P3W7	SCY1-like protein 2	SCYL2			6	6	6	10.4	10.4	10.4	77.053	0	78.334	559750000	32	0.843535	0.40837	-0.627024	-0.741967	24.4199	24.8907	24.953	24.8247	25.4608	25.8592
Color [Black]	F8VVL1;O43583	F8VVL1;O43583	Density-regulated protein	DENR			4	4	4	23.8	23.8	23.8	17.77	0	19.042	153600000	25	1.67569	0.236921	-0.626335	-0.934905	22.6233	22.991	22.8801	23.5614	23.6135	23.1986
Color [Black]	O95714;A0A0J9YVP0	O95714	E3 ubiquitin-protein ligase HERC2	HERC2			3	3	3	0.8	0.8	0.8	527.22	0	6.3906	168530000	17	0.429555	0.562737	-0.621386	-0.555543	23.6472	22.0578	24.0593	23.8007	23.7513	24.0765
Color [Black]	P61769;H0YLF3;F5H6I0	P61769	Beta-2-microglobulin;Beta-2-microglobulin form pI 5.3	B2M			3	3	3	42.9	42.9	42.9	13.714	0	5.0927	413330000	19	0.377663	0.589009	-0.620638	-0.521641	22.5868	24.802	24.4194	24.3734	24.6333	24.6634
Color [Black]	B0QZ18;Q99829;A6PVH9;F2Z2V0;H0Y524;Q5JX45;E7ENH5;Q5JX58;Q5JX59;Q5JX61;Q5JX60;Q5JX44;Q5JX52	B0QZ18;Q99829;A6PVH9;F2Z2V0;H0Y524;Q5JX45;E7ENH5	Copine-1	CPNE1			4	4	4	11.6	11.6	11.6	59.717	0	5.7142	235030000	23	0.689824	0.456087	-0.620377	-0.682191	23.6465	23.4901	24.5769	24.6424	24.0825	24.8498
Color [Black]	Q5TDF0;Q9BSD7	Q5TDF0;Q9BSD7	Cancer-related nucleoside-triphosphatase	NTPCR			5	5	5	28.5	28.5	28.5	25.072	0	8.048	542550000	26	0.334774	0.612333	-0.613097	-0.488313	25.3189	24.9762	22.9026	25.0766	24.9676	24.9927
Color [Black]	Q9Y6Q9	Q9Y6Q9	Nuclear receptor coactivator 3	NCOA3			2	2	2	1.3	1.3	1.3	155.29	0.0018198	2.2351	199900000	11	0.369908	0.595578	-0.607919	-0.511821	22.6943	24.0588	24.2118	23.7078	23.8405	25.2403
Color [Black]	A0A096LNV3;A0A096LP02;Q9Y508;A0A096LNT1;A0A096LNN8;A0A096LPF9	A0A096LNV3;A0A096LP02;Q9Y508	E3 ubiquitin-protein ligase RNF114	RNF114			3	3	3	21.8	21.8	21.8	20.885	0	4.9847	257760000	11	0.667058	0.484139	-0.606401	-0.664743	23.5513	22.7088	24.0146	23.8342	23.924	24.3357
Color [Black]	P08754	P08754	Guanine nucleotide-binding protein G(k) subunit alpha	GNAI3			4	3	3	12.7	9.6	9.6	40.532	0	11.68	692650000	28	0.766202	0.443385	-0.605097	-0.700749	25.0279	25.1875	24.8463	25.999	25.9516	24.9264
Color [Black]	P68371;M0QY85;M0R0X0;M0QY37;M0QX14;M0R2D3;M0QZL7;M0R278;M0R2T4;A0A075B724	P68371	Tubulin beta-4B chain	TUBB4B			25	25	2	53.7	53.7	3.6	49.83	0	323.31	41012000000	410	2.11735	0.214964	-0.603773	-0.971639	30.8563	30.733	30.8405	31.5543	31.5012	31.1856
Color [Black]	Q9NWB6;X6R9F1	Q9NWB6;X6R9F1	Arginine and glutamate-rich protein 1	ARGLU1			16	16	16	42.5	42.5	42.5	33.216	0	18.479	3350500000	83	1.54204	0.259436	-0.603558	-0.887007	27.0725	27.3003	27.6366	27.7914	28.038	27.9908
Color [Black]	A0A0A6YYC7;Q96JP5	A0A0A6YYC7;Q96JP5	E3 ubiquitin-protein ligase ZFP91	ZFP91-CNTF;ZFP91			2	2	2	7	7	7	59.57	0	3.801	137190000	6	0.592933	0.510229	-0.601033	-0.630633	24.0969	22.6441	23.3836	23.8744	23.7432	24.3101
Color [Black]	Q15136;P17612;K7ERP6;A0A087WVC4	Q15136;P17612	cAMP-dependent protein kinase catalytic subunit alpha	KIN27;PRKACA			3	3	2	13	13	13	23.954	0.00050277	2.8556	86843000	6	0.80298	0.437739	-0.59901	-0.708996	22.9505	23.6378	22.5359	23.6461	23.4207	23.8543
Color [Black]	P80723;U3KQP0	P80723	Brain acid soluble protein 1	BASP1			15	15	15	87.7	87.7	87.7	22.693	0	168.85	3110300000	138	0.694849	0.472451	-0.597193	-0.66983	26.8627	27.1071	26.7405	27.5942	28.1007	26.8069
Color [Black]	P28066	P28066	Proteasome subunit alpha type-5	PSMA5			5	5	5	29.5	29.5	29.5	26.411	0	48.524	814660000	36	2	0.2263	-0.596835	-0.947911	25.2295	25.1352	25.2159	25.7108	26.0377	25.6226
Color [Black]	Q8TA86;C9J6V2	Q8TA86	Retinitis pigmentosa 9 protein	RP9			9	9	9	40.7	40.7	40.7	26.106	0	17.328	1242600000	66	1.11721	0.348244	-0.595502	-0.7933	25.4937	25.7377	26.022	26.0625	26.2478	26.7296
Color [Black]	Q15365;F8VTZ0;H3BSP4	Q15365	Poly(rC)-binding protein 1	PCBP1			13	13	9	56.5	56.5	41.6	37.497	0	68.634	5976500000	120	2.55541	0.211224	-0.594393	-1.00655	28.1907	28.0901	28.2261	28.7741	28.8976	28.6182
Color [Black]	P09429;Q5T7C4;B2RPK0	P09429;Q5T7C4	High mobility group protein B1	HMGB1			9	9	6	38.6	38.6	27.9	24.893	0	15.893	2052500000	56	1.3829	0.286395	-0.59333	-0.847359	26.4624	26.2906	25.932	26.8927	26.994	26.5782
Color [Black]	P04083;Q5T3N1;Q5T3N0	P04083;Q5T3N1	Annexin A1;Annexin	ANXA1			28	28	28	66.2	66.2	66.2	38.714	0	318.42	13529000000	293	1.55286	0.266144	-0.593181	-0.877581	29.6551	29.3142	29.9134	30.1633	30.255	30.244
Color [Black]	A0A0J9YYL3;A0A0J9YXJ8;A0A0J9YVP6;A0A0J9YXX5;Q9UHX1;A0A0J9YVR6;E9PQ56;A0A0J9YWM1;H0YEM1;E9PN18;E9PMU7;H0YCP8;E9PL19	A0A0J9YYL3;A0A0J9YXJ8;A0A0J9YVP6;A0A0J9YXX5;Q9UHX1;A0A0J9YVR6;E9PQ56;A0A0J9YWM1;H0YEM1	Poly(U)-binding-splicing factor PUF60	PUF60			12	12	12	21.6	21.6	21.6	54.626	0	45.095	2322200000	82	1.43118	0.288173	-0.590076	-0.852966	26.3947	26.5681	26.8736	27.0274	27.1204	27.4589
Color [Black]	P29966	P29966	Myristoylated alanine-rich C-kinase substrate	MARCKS			7	7	7	31.3	31.3	31.3	31.554	0	34.709	319230000	30	1.66794	0.261189	-0.585279	-0.887211	23.7288	23.9753	23.4855	24.3054	24.4483	24.1917
Color [Black]	Q15029;K7EJ74;K7EP67	Q15029	116 kDa U5 small nuclear ribonucleoprotein component	EFTUD2			6	6	6	9.3	9.3	9.3	109.43	0	7.3151	607650000	28	2.97777	0.208638	-0.581731	-1.02332	24.776	24.8407	24.7395	25.4706	25.2569	25.3739
Color [Black]	Q6YN16	Q6YN16	Hydroxysteroid dehydrogenase-like protein 2	HSDL2			5	5	5	17.9	17.9	17.9	45.394	0	18.23	295090000	19	0.579145	0.528105	-0.580405	-0.613167	23.068	24.1391	24.5211	24.6306	24.2931	24.5458
Color [Black]	P53396;K7ESG8;K7EIE7	P53396	ATP-citrate synthase	ACLY			13	13	13	16.1	16.1	16.1	120.84	0	17.837	815200000	42	1.92279	0.252212	-0.578751	-0.915218	25.4007	25.0762	25.4288	25.8517	26.0115	25.7788
Color [Black]	P62277;J3KMX5;E9PS50	P62277;J3KMX5	40S ribosomal protein S13	RPS13			21	21	21	72.8	72.8	72.8	17.222	0	156.02	20282000000	269	1.78275	0.258361	-0.576296	-0.893431	29.6226	29.7974	29.9222	30.1251	30.4835	30.4626
Color [Black]	A0A087WUD1;Q6DD87	A0A087WUD1;Q6DD87	Zinc finger protein 787	ZNF787			4	4	4	18.6	18.6	18.6	40.428	0.00052411	3.1658	234310000	7	0.403134	0.58872	-0.575962	-0.521073	22.3001	23.4814	24.0205	23.6902	23.3653	24.4743
Color [Black]	Q16576;E9PC52;Q5JP01;Q5JP02;C9JAJ9;Q5JNZ6;C9J7L0	Q16576;E9PC52	Histone-binding protein RBBP7	RBBP7			14	14	8	50.4	50.4	42.1	47.82	0	44.169	2313800000	100	0.941063	0.422113	-0.575001	-0.731756	26.1836	26.8801	26.9819	27.0994	27.5296	27.1415
Color [Black]	Q10570;A0A087X101	Q10570	Cleavage and polyadenylation specificity factor subunit 1	CPSF1			7	7	7	6.4	6.4	6.4	160.88	0	25.165	577180000	35	1.14761	0.352923	-0.574287	-0.780988	24.824	24.8069	25.2635	25.5423	25.2226	25.8523
Color [Black]	P61158;B4DXW1;Q9P1U1;F8WEW2;F8WE84;A0A0A0MTI9;H7C4J1;C9IZN3;Q9C0K3	P61158;B4DXW1	Actin-related protein 3	ACTR3			22	22	22	53.6	53.6	53.6	47.371	0	208.94	12538000000	223	0.892825	0.436082	-0.572014	-0.716195	29.1654	29.3349	28.9634	29.9651	30.0436	29.171
Color [Black]	Q9BRL6	Q9BRL6	Serine/arginine-rich splicing factor 8	SRSF8			7	7	3	22.3	22.3	17	32.287	0	15.27	1193300000	33	1.18712	0.353134	-0.57199	-0.78731	25.5474	25.4143	25.9577	25.9697	26.1605	26.5053
Color [Black]	Q9UJS0	Q9UJS0	Calcium-binding mitochondrial carrier protein Aralar2	SLC25A13			6	6	4	12.4	12.4	9	74.175	0	12.686	1332000000	39	2.14944	0.238822	-0.569012	-0.92969	25.8651	25.8177	26.1509	26.5342	26.4336	26.5729
Color [Black]	Q07021;I3L3Q7;I3L3B0	Q07021;I3L3Q7;I3L3B0	Complement component 1 Q subcomponent-binding protein, mitochondrial	C1QBP			4	4	4	18.4	18.4	18.4	31.362	0	18.243	3229300000	32	2.05558	0.250992	-0.567289	-0.916802	27.5583	27.2403	27.2966	27.8585	27.8722	28.0663
Color [Black]	Q6PD62	Q6PD62	RNA polymerase-associated protein CTR9 homolog	CTR9			2	2	2	2.6	2.6	2.6	133.5	0	4.0521	84014000	7	0.443104	0.575899	-0.566639	-0.540062	23.7889	22.2218	23.3695	23.6852	23.2008	24.1941
Color [Black]	Q8NFW8;F5H296	Q8NFW8;F5H296	N-acylneuraminate cytidylyltransferase	CMAS			4	4	4	14.5	14.5	14.5	48.379	0	6.2101	233360000	16	1.09542	0.394727	-0.558491	-0.755	23.2106	23.8119	23.9481	24.2656	24.0618	24.3186
Color [Black]	P61353;K7ELC7;K7EQQ9;K7ERY7	P61353;K7ELC7;K7EQQ9	60S ribosomal protein L27	RPL27			6	6	6	52.2	52.2	52.2	15.798	0	5.5249	976710000	25	0.976284	0.427765	-0.556009	-0.725035	25.3888	25.2453	25.7049	26.3417	26.101	25.5643
Color [Black]	A0A0X1KG71;Q8WX92	A0A0X1KG71;Q8WX92	Negative elongation factor B	NELFB			3	3	3	5.9	5.9	5.9	70.038	0	4.6293	318540000	17	0.902029	0.438837	-0.55511	-0.705263	23.6705	23.8378	24.2176	24.1862	24.2695	24.9356
Color [Black]	Q5JZB8;Q9BPZ2;Q99865;Q5JZB7;A0A087X074;A0A1B0GU50	Q5JZB8;Q9BPZ2;Q99865;Q5JZB7;A0A087X074	Spindlin-2B;Spindlin-2A	SPIN2B;SPIN2A			7	6	6	24.7	21.9	21.9	27.811	0	14.116	571030000	44	0.683808	0.50833	-0.551599	-0.636332	24.2014	25.0638	25.255	25.1579	25.2901	25.7269
Color [Black]	O43896	O43896	Kinesin-like protein KIF1C	KIF1C			4	4	4	4.2	4.2	4.2	122.95	0	4.5519	147480000	16	0.892263	0.442137	-0.551362	-0.699636	23.4739	23.3991	23.6032	23.511	24.4699	24.1495
Color [Black]	A1X283	A1X283	SH3 and PX domain-containing protein 2B	SH3PXD2B			2	2	2	4.4	4.4	4.4	101.58	0	12.09	246940000	21	0.472491	0.56986	-0.550809	-0.547935	23.2613	24.1966	23.1396	24.0203	23.4603	24.7693
Color [Black]	Q5JP53;P07437;Q5ST81;Q9BVA1;Q13885;A6NNZ2;G3V2A3;K7ESM5;CON__ENSEMBL:ENSBTAP00000025008;Q9H4B7;M0R1I1;G3V5W4;G3V2R8;G3V3R4;G3V2N6	Q5JP53;P07437;Q5ST81;Q9BVA1;Q13885	Tubulin beta chain;Tubulin beta-2B chain;Tubulin beta-2A chain	TUBB;TUBB2B;TUBB2A			23	5	4	51.6	17.1	13.6	47.766	0	52.212	9610000000	108	4.27269	0.198157	-0.550684	-1.03859	28.9741	28.9357	28.919	29.5	29.5342	29.4467
Color [Black]	P11940;A0A087WTT1;E7EQV3;E7ERJ7;H0YAR2;Q9H361;H0YAP2;H0YBN4;E5RJB9;E5RGH3;E5RH24;H0YB86;Q4VXU2;H0YAS6;H0YB75;E5RHG7;H0YAS7;Q96DU9;H0YC10;H0YAW6;E5RGC4	P11940;A0A087WTT1;E7EQV3;E7ERJ7;H0YAR2	Polyadenylate-binding protein 1;Polyadenylate-binding protein	PABPC1			55	55	42	58.2	58.2	45.6	70.67	0	323.31	47285000000	690	2.501	0.236	-0.550528	-0.938305	31.1441	31.1875	31.2746	31.6142	31.7603	31.8833
Color [Black]	J3QLE5;P63162;P14678;J3KRY3;S4R3P3	J3QLE5;P63162;P14678;J3KRY3;S4R3P3	Small nuclear ribonucleoprotein-associated protein N;Small nuclear ribonucleoprotein-associated proteins B and B	SNRPN;SNRPB			5	5	5	17.8	17.8	17.8	17.546	0	27.036	746360000	35	1.30429	0.35394	-0.550179	-0.788633	25.4116	25.5744	25.1623	26.0946	25.6187	26.0856
Color [Black]	A0A1B0GVI6;A8MYQ9;P0DI83;A0A1B0GWB1;A0A1B0GTQ2	A0A1B0GVI6;A8MYQ9;P0DI83;A0A1B0GWB1;A0A1B0GTQ2	Ras-related protein Rab-34, isoform NARR	RAB34			2	2	2	18.3	18.3	18.3	20.99	0	5.9831	188220000	18	0.476034	0.571033	-0.549722	-0.549161	23.8079	22.4912	23.4786	23.4237	24.4166	23.5867
Color [Black]	Q8IZH2;H7C5E4	Q8IZH2;H7C5E4	5-3 exoribonuclease 1	XRN1			5	5	5	3.8	3.8	3.8	194.1	0	7.2438	292510000	22	1.85655	0.27231	-0.548847	-0.869405	23.7343	23.8298	24.0051	24.4815	24.1983	24.5358
Color [Black]	Q13347;Q5TFK1	Q13347	Eukaryotic translation initiation factor 3 subunit I	EIF3I			9	9	9	31.7	31.7	31.7	36.501	0	12.131	1426000000	65	0.881997	0.441875	-0.546126	-0.692681	25.6502	26.3688	26.3632	26.373	26.7187	26.9289
Color [Black]	P31327;Q5R211	P31327	Carbamoyl-phosphate synthase [ammonia], mitochondrial	CPS1			18	18	18	12.9	12.9	12.9	164.94	0	40.241	1642200000	69	2.17048	0.262241	-0.543645	-0.897694	26.3632	26.2784	26.493	26.7701	27.0649	26.9306
Color [Black]	C9JEU5;C9JC84;P02679;C9JPQ9;C9JU00	C9JEU5;C9JC84;P02679	Fibrinogen gamma chain	FGG			3	3	3	9.4	9.4	9.4	50.322	0	101.9	974010000	45	1.29533	0.353486	-0.54222	-0.77883	25.1431	25.5255	25.7691	25.9978	26.1578	25.9088
Color [Black]	P17987;F5H282;E7EQR6;E7ERF2;F5H136;F5GZ03;F5H7Y1;F5GZI8;F5H676;F5GYL4;F5H726	P17987;F5H282;E7EQR6;E7ERF2	T-complex protein 1 subunit alpha	TCP1			21	21	21	36.5	36.5	36.5	60.343	0	67.34	2946100000	113	1.27227	0.3616	-0.539476	-0.771874	26.764	27.1312	27.0601	27.2051	27.7491	27.6195
Color [Black]	Q06830;A0A0A0MSI0;A0A0A0MRQ5;H7C3T4	Q06830;A0A0A0MSI0;A0A0A0MRQ5	Peroxiredoxin-1	PRDX1			19	19	15	75.9	75.9	75.9	22.11	0	46.778	24297000000	225	2.21397	0.258573	-0.538799	-0.895363	30.2223	30.2177	30.3639	30.7413	30.6948	30.9842
Color [Black]	Q5RKV6	Q5RKV6	Exosome complex component MTR3	EXOSC6			7	7	7	36	36	36	28.235	0	11.797	491840000	20	0.805467	0.483569	-0.536931	-0.664304	24.2725	24.7095	24.822	24.9627	25.6476	24.8045
Color [Black]	P61221;D6R9I9;H0Y990;D6RGF4	P61221;D6R9I9;H0Y990;D6RGF4	ATP-binding cassette sub-family E member 1	ABCE1			6	6	6	10.7	10.7	10.7	67.314	0	9.5377	515500000	35	2.44074	0.252567	-0.534338	-0.90966	24.4108	24.4079	24.6618	25.0748	25.0092	24.9997
Color [Black]	P48643;E7ENZ3;B7ZAR1;E9PCA1;D6RIZ7;H0Y914	P48643;E7ENZ3;B7ZAR1;E9PCA1	T-complex protein 1 subunit epsilon	CCT5			23	23	23	46.6	46.6	46.6	59.67	0	199.72	7181100000	167	1.56617	0.327827	-0.533997	-0.81299	28.2137	28.5538	28.4976	28.8077	28.8743	29.185
Color [Black]	P63244;D6RHH4;D6RAC2;D6RFX4;D6R9Z1;J3KPE3;D6R9L0;D6REE5;H0YAM7;H0Y8W2;H0Y8R5;D6RBD0;H0YAF8;D6RAU2;E9PD14;D6RFZ9;D6RGK8;D6RF23;D6R909;H0Y9P0;D6RHJ5	P63244;D6RHH4;D6RAC2;D6RFX4;D6R9Z1;J3KPE3;D6R9L0;D6REE5;H0YAM7;H0Y8W2;H0Y8R5;D6RBD0;H0YAF8	Guanine nucleotide-binding protein subunit beta-2-like 1;Guanine nucleotide-binding protein subunit beta-2-like 1, N-terminally processed	GNB2L1			10	10	10	30	30	30	35.076	0	12.477	1241700000	54	0.841554	0.471364	-0.531764	-0.670327	25.3269	26.0963	26.0882	26.1659	26.2918	26.649
Color [Black]	Q7Z2T5	Q7Z2T5	TRMT1-like protein	TRMT1L			3	3	3	4.2	4.2	4.2	81.746	0	64.151	227180000	24	0.74154	0.508948	-0.531119	-0.640989	23.4649	22.9609	23.7788	23.7639	23.6533	24.3807
Color [Black]	O43684;J3QT28;J3QSX4	O43684;J3QT28	Mitotic checkpoint protein BUB3	BUB3			5	5	5	21.6	21.6	21.6	37.154	0	8.0499	247330000	22	0.647192	0.528937	-0.529754	-0.609012	22.8446	24	23.8479	24.0245	24.016	24.2413
Color [Black]	I3L397;I3L504;P63241;F8WCJ1;C9J7B5;C9J4W5;Q9GZV4;Q6IS14	I3L397;I3L504;P63241;F8WCJ1;C9J7B5;C9J4W5;Q9GZV4;Q6IS14	Eukaryotic translation initiation factor 5A;Eukaryotic translation initiation factor 5A-1;Eukaryotic translation initiation factor 5A-2;Eukaryotic translation initiation factor 5A-1-like	EIF5A;EIF5A2;EIF5AL1			5	5	5	22.6	22.6	22.6	16.019	0	11.65	1205300000	57	1.27831	0.387019	-0.528592	-0.761726	25.5182	25.8567	26.1248	26.4908	26.3866	26.2081
Color [Black]	P16615;H7C5W9;Q93084;J3QSY6;O14983	P16615;H7C5W9	Sarcoplasmic/endoplasmic reticulum calcium ATPase 2	ATP2A2			8	8	8	9.3	9.3	9.3	114.76	0	26.126	626660000	40	1.52512	0.346259	-0.526246	-0.798168	25.0426	24.9248	25.3537	25.6769	25.4514	25.7716
Color [Black]	P28482	P28482	Mitogen-activated protein kinase 1	MAPK1			3	3	3	8.1	8.1	8.1	41.389	0	3.7927	194500000	22	1.54008	0.346187	-0.524861	-0.798702	23.5034	23.6925	23.8344	24.1001	24.0555	24.4493
Color [Black]	E9PRY8;P29692;E9PK01;A0A087X1X7;E9PQ49;E9PI39;E9PPR1;E9PL12;E9PMW7;E9PIZ1;H0YCK7;E9PQZ1;H0YE72;E9PQC9;H0YE58	E9PRY8;P29692;E9PK01;A0A087X1X7;E9PQ49;E9PI39;E9PPR1;E9PL12;E9PMW7;E9PIZ1;H0YCK7;E9PQZ1	Elongation factor 1-delta	EEF1D			22	22	7	27.3	27.3	9.8	76.569	0	323.01	29488000000	279	1.72354	0.317956	-0.522346	-0.819996	30.3152	30.6255	30.6657	30.9973	30.9585	31.2175
Color [Black]	P78371;F5GWF6;F8VQ14	P78371;F5GWF6;F8VQ14	T-complex protein 1 subunit beta	CCT2			19	19	19	38.3	38.3	38.3	57.488	0	91.493	2399500000	103	1.7031	0.324612	-0.522132	-0.817182	26.5343	26.9819	26.808	27.2584	27.3929	27.2393
Color [Black]	P11142;E9PKE3;E9PN89;E9PNE6;A8K7Q2;E9PLF4;E9PQQ4;E9PQK7;E9PK54;P54652;E9PI65;E9PPY6;E9PS65;E9PN25;E9PM13	P11142;E9PKE3;E9PN89;E9PNE6;A8K7Q2	Heat shock cognate 71 kDa protein	HSPA8			42	42	35	49.7	49.7	46.3	70.897	0	323.31	28791000000	557	1.67073	0.336193	-0.517949	-0.807991	30.4462	30.3472	30.4783	30.9155	31.1884	30.7216
Color [Black]	P48047;H7C0C1;H7C086	P48047;H7C0C1;H7C086	ATP synthase subunit O, mitochondrial	ATP5O			8	8	8	31.5	31.5	31.5	23.277	0	17.386	3063500000	77	1.49969	0.353695	-0.517502	-0.78448	27.1672	27.2032	27.3742	27.4751	27.8803	27.9417
Color [Black]	Q9BQA1;H0Y711	Q9BQA1	Methylosome protein 50	WDR77			12	12	12	36.5	36.5	36.5	36.724	0	76.418	82192000000	237	1.02254	0.442388	-0.513177	-0.697627	32.0809	32.0549	32.2168	32.3894	32.4118	33.0909
Color [Black]	A0A0U1RQF0;P49327;A0A0U1RRG3;J3KTF0	A0A0U1RQF0;P49327	Fatty acid synthase;[Acyl-carrier-protein] S-acetyltransferase;[Acyl-carrier-protein] S-malonyltransferase;3-oxoacyl-[acyl-carrier-protein] synthase;3-oxoacyl-[acyl-carrier-protein] reductase;3-hydroxyacyl-[acyl-carrier-protein] dehydratase;Enoyl-[acyl-carrier-protein] reductase;Oleoyl-[acyl-carrier-protein] hydrolase	FASN			35	35	35	20.8	20.8	20.8	273.2	0	123.69	8435100000	249	2.09059	0.285388	-0.510827	-0.845014	28.5602	28.7856	28.7317	29.1399	29.1089	29.3611
Color [Black]	J3KNN5;Q9UJV9;D6RGI7;D6RD33;H0YA06	J3KNN5;Q9UJV9;D6RGI7	Probable ATP-dependent RNA helicase DDX41	DDX41			5	5	5	9.8	9.8	9.8	71.648	0	6.3718	328730000	15	0.629993	0.549789	-0.509055	-0.589241	24.2084	23.306	24.4764	24.3379	24.602	24.578
Color [Black]	P52298;C9JQX9;B3KSB0;F8WE41	P52298;C9JQX9;B3KSB0	Nuclear cap-binding protein subunit 2	NCBP2			6	6	6	28.2	28.2	28.2	18.001	0	10.889	819420000	37	0.454049	0.590043	-0.508399	-0.517424	24.9125	25.364	26.0192	25.8684	25.3558	26.5968
Color [Black]	P15328	P15328	Folate receptor alpha	FOLR1			9	9	9	36.6	36.6	36.6	29.819	0	38.731	1673300000	49	0.286866	0.68702	-0.50515	-0.417173	26.7928	26.0417	25.6584	27.3178	27.2768	25.4137
Color [Black]	I3L2C7;P57678;I3L4A4;I3L399;I3L1J7;E7EN12;I3L4M4	I3L2C7;P57678	Gem-associated protein 4	GEMIN4			6	6	6	4.8	4.8	4.8	118.82	0	7.67	471190000	24	1.73435	0.346082	-0.503082	-0.79733	24.5749	24.4971	24.5842	24.8719	24.9919	25.3016
Color [Black]	P18124;A8MUD9;C9JIJ5;C9JZ88	P18124;A8MUD9	60S ribosomal protein L7	RPL7			31	31	31	66.1	66.1	66.1	29.225	0	120.04	19629000000	243	1.58236	0.35334	-0.502399	-0.777936	29.7955	29.6847	29.9202	30.0466	30.4027	30.4583
Color [Black]	H0Y4R1;P12268;E7ETK5	H0Y4R1;P12268;E7ETK5	Inosine-5-monophosphate dehydrogenase 2	IMPDH2			10	10	9	24.3	24.3	22.6	50.957	0	33.774	2771600000	81	1.07769	0.441721	-0.500596	-0.696863	26.9284	27.1397	27.5374	27.6136	27.5432	27.9506
Color [Black]	P27824;D6RAQ8;D6RAU8;D6RB85;D6RDP7;D6RHJ3;D6RD16;H0Y9Q7	P27824	Calnexin	CANX			9	9	9	18.8	18.8	18.8	67.567	0	20.992	1370200000	60	2.84111	0.258613	-0.499829	-0.886384	25.9794	25.984	25.9954	26.4775	26.6004	26.3802
Color [Black]	P05556;C9JPK5;H7C4N8;E7ERX5;Q5T3E6;E9PLR6;E7EUI6;E7EQW5	P05556	Integrin beta-1	ITGB1			4	4	4	6.3	6.3	6.3	88.414	0	6.0025	240380000	22	1.33746	0.412439	-0.498499	-0.739215	23.262	23.4881	23.5138	23.7633	24.2296	23.7664
Color [Black]	H3BLV0;B1AP13;H7BY55;P08174;B1AP15	H3BLV0;B1AP13;H7BY55;P08174;B1AP15	Complement decay-accelerating factor	CD55			9	9	9	32.2	32.2	32.2	35.695	0	34.349	3130200000	88	0.341485	0.647311	-0.496659	-0.450802	27.4375	26.7888	26.5715	27.9308	28.0118	26.3451
Color [Black]	P07355;H0YN42;H0YMD0;H0YMU9;H0YM50;A6NMY6;H0YKS4;H0YMM1;H0YNP5;H0YN28;H0YL33;H0YKZ7;H0YLV6;H0YMT9;H0YKX9;H0YMW4;H0YKV8;H0YKL9;H0YMD9;H0YKN4;H0YNA0;H0YNB8;H0YN52;H0YLE2	P07355;H0YN42;H0YMD0;H0YMU9;H0YM50;A6NMY6;H0YKS4;H0YMM1;H0YNP5	Annexin A2;Annexin;Putative annexin A2-like protein	ANXA2;ANXA2P2			26	26	26	69.3	69.3	69.3	38.604	0	223.84	23101000000	218	1.81604	0.349456	-0.494069	-0.794943	30.0863	30.1851	30.2701	30.694	30.8533	30.4762
Color [Black]	A0A024R4M0;P46781;B5MCT8;C9JM19;F2Z3C0;A8MXK4	A0A024R4M0;P46781;B5MCT8;C9JM19	40S ribosomal protein S9	RPS9			25	25	25	69.6	69.6	69.6	22.591	0	97.844	11192000000	257	1.75976	0.353321	-0.486904	-0.779652	29.1192	29.0646	29.3277	29.5789	29.5463	29.847
Color [Black]	A0A0A0MRP0;Q8IWC1	A0A0A0MRP0;Q8IWC1	MAP7 domain-containing protein 3	MAP7D3			4	4	4	4.9	4.9	4.9	90.131	0.00054377	3.4841	156380000	14	0.379565	0.636759	-0.483279	-0.46702	23.2971	21.9212	23.6624	23.5065	23.5215	23.3026
Color [Black]	O15145;C9JZD1;F8VR50	O15145;C9JZD1	Actin-related protein 2/3 complex subunit 3	ARPC3			6	6	6	38.2	38.2	38.2	20.546	0	10.242	1241300000	42	0.408458	0.619326	-0.478227	-0.479664	25.9435	25.3597	25.3321	26.7479	26.1386	25.1835
Color [Black]	Q92522	Q92522	Histone H1x	H1FX			7	7	7	26.8	26.8	26.8	22.487	0	16.565	526310000	18	1.08063	0.467447	-0.475725	-0.672924	24.4278	24.7001	24.7264	24.7963	25.0562	25.4291
Color [Black]	Q9Y5A9;S4R3V3	Q9Y5A9	YTH domain-containing family protein 2	YTHDF2			5	4	4	12.1	10.5	10.5	62.333	0	30.05	477760000	34	0.515525	0.587429	-0.473237	-0.524238	24.5163	24.4092	24.4747	24.2299	24.9704	25.6197
Color [Black]	Q96HS1;F5GXG4	Q96HS1	Serine/threonine-protein phosphatase PGAM5, mitochondrial	PGAM5			17	17	17	42.9	42.9	42.9	32.004	0	43.423	4276900000	131	1.62866	0.403982	-0.473077	-0.747639	27.4608	27.5955	27.8576	27.9845	28.1863	28.1624
Color [Black]	Q8WUA2	Q8WUA2	Peptidyl-prolyl cis-trans isomerase-like 4	PPIL4			9	9	9	19.1	19.1	19.1	57.224	0	55.371	1364500000	72	0.479865	0.600501	-0.468969	-0.507274	25.8415	25.9021	26.7405	26.1783	26.4891	27.2236
Color [Black]	G3XAI9;Q5BKY9;Q8N9E0	G3XAI9;Q5BKY9;Q8N9E0	Protein FAM133B;Protein FAM133A	FAM133B;FAM133A			2	2	2	31.4	31.4	31.4	12.41	0.00093197	2.3826	1671500000	18	0.632366	0.559078	-0.46667	-0.560553	26.0262	26.2553	26.6031	26.4013	26.5543	27.3289
Color [Black]	Q9Y4E8;H0YI31;F8VVY7;F8VZG8;H0YHM4;F8W0H4;H0YI26;Q13107;H7C189;G5E9A6;P51784	Q9Y4E8	Ubiquitin carboxyl-terminal hydrolase 15	USP15			32	32	32	28.5	28.5	28.5	112.42	0	90.947	6058800000	216	1.68498	0.405742	-0.466292	-0.745249	28.1274	28.3317	28.4445	28.6515	28.7185	28.9325
Color [Black]	P62269;J3JS69;A0A0G2JQH2;Q5GGW2	P62269	40S ribosomal protein S18	RPS18			29	29	29	74.3	74.3	74.3	17.718	0	119.86	29198000000	367	1.40416	0.438458	-0.46459	-0.710174	30.3538	30.4402	30.673	30.7119	31.0584	31.0906
Color [Black]	O15294;C9JZL3	O15294	UDP-N-acetylglucosamine--peptide N-acetylglucosaminyltransferase 110 kDa subunit	OGT			12	12	12	14.1	14.1	14.1	116.92	0	30.187	1081700000	82	1.06579	0.485619	-0.463397	-0.657912	25.8667	25.6806	26.1073	26.2089	26.1631	26.6728
Color [Black]	P23396;E9PL09;E9PPU1;F2Z2S8;H0YCJ7;H0YF32;H0YEU2;E9PQ96;E9PJH4;E9PSF4;E9PQX2;H0YES8;E9PJN9	P23396;E9PL09;E9PPU1;F2Z2S8;H0YCJ7;H0YF32;H0YEU2	40S ribosomal protein S3	RPS3			32	32	20	91.4	91.4	65	26.688	0	126.81	21558000000	305	1.50206	0.428214	-0.463012	-0.720519	30.0486	29.9732	30.2472	30.3189	30.6732	30.6659
Color [Black]	P61978;S4R359;S4R457	P61978	Heterogeneous nuclear ribonucleoprotein K	HNRNPK			47	47	13	68.5	68.5	26.3	50.976	0	323.31	92309000000	773	2.19726	0.354216	-0.460073	-0.782655	32.165	32.1472	32.3653	32.6259	32.6398	32.7919
Color [Black]	P07237;H7BZ94;I3NI03;I3L3U6;H0Y3Z3;I3L0S0;I3L3P5;I3L398;I3L312;I3L514;I3L4M2	P07237;H7BZ94	Protein disulfide-isomerase	P4HB			9	9	9	21.3	21.3	21.3	57.116	0	31.318	1213400000	43	1.04817	0.496644	-0.459856	-0.651252	25.5364	25.9215	25.7352	25.9063	26.5052	26.1612
Color [Black]	C9JIS1;C9JXA5;P62879;E7EP32;C9JZN1	C9JIS1;C9JXA5;P62879;E7EP32;C9JZN1	Guanine nucleotide-binding protein G(I)/G(S)/G(T) subunit beta-2	GNB2			5	5	3	22.8	22.8	15.9	25.538	0	11.983	1260100000	52	0.849368	0.529249	-0.458197	-0.610462	26.1213	26.0235	25.8347	26.7666	26.598	25.9895
Color [Black]	O75688;C9JIR6;B8ZZF0	O75688;C9JIR6;B8ZZF0	Protein phosphatase 1B	PPM1B			37	37	32	61.8	61.8	54.9	52.642	0	323.31	68649000000	655	1.90895	0.393557	-0.457074	-0.754851	31.6088	31.7254	31.8375	32.1433	32.0611	32.3386
Color [Black]	P37802;X6RJP6;C9J5W6;Q9UI15	P37802;X6RJP6	Transgelin-2	TAGLN2			9	9	9	63.8	63.8	63.8	22.391	0	25.094	1298200000	43	0.739787	0.54845	-0.456393	-0.582906	25.9566	25.8809	25.7908	26.8131	26.3373	25.8471
Color [Black]	O15371;B0QYA5;B0QYA6;B0QYA4;B0QYA8	O15371;B0QYA5	Eukaryotic translation initiation factor 3 subunit D	EIF3D			14	14	14	26.1	26.1	26.1	63.972	0	50.357	1896100000	69	1.27585	0.457739	-0.455341	-0.682259	26.4062	26.773	26.7772	26.967	27.0232	27.3323
Color [Black]	F8WJN3;Q16630	F8WJN3;Q16630	Cleavage and polyadenylation specificity factor subunit 6	CPSF6			4	4	4	9.4	9.4	9.4	52.269	0	12.471	616010000	40	0.859334	0.527726	-0.453926	-0.608821	25.1085	24.9648	25.0501	25.0111	25.744	25.7301
Color [Black]	P62888;E5RI99;A0A0B4J213;A0A0C4DH44;E5RJH3	P62888;E5RI99;A0A0B4J213;A0A0C4DH44	60S ribosomal protein L30	RPL30			10	10	10	71.3	71.3	71.3	12.784	0	27.937	2223900000	64	0.763343	0.552279	-0.453087	-0.586063	26.8647	26.3031	26.9402	26.8174	27.4542	27.1956
Color [Black]	Q14008;E9PQH5;H0YDX5	Q14008	Cytoskeleton-associated protein 5	CKAP5			21	21	21	11.2	11.2	11.2	225.49	0	40.797	1456200000	67	1.12265	0.494757	-0.4502	-0.653801	25.6809	26.074	26.2655	26.3332	26.4389	26.5987
Color [Black]	C9J406;B9A067;Q16891;H7C463;A0A087WYS0;D6RAW4	C9J406;B9A067;Q16891;H7C463	MICOS complex subunit MIC60	IMMT			17	17	17	24.9	24.9	24.9	73.253	0	65.553	4083100000	81	0.964585	0.51426	-0.448846	-0.6252	27.5744	28.2796	27.7411	28.3974	28.3095	28.2349
Color [Black]	Q14157;F8W726;Q5VU77;Q5VU78;Q5VU81;Q5VU80;Q5VU79;H0Y5H6;H7C2T8	Q14157;F8W726;Q5VU77	Ubiquitin-associated protein 2-like	UBAP2L			17	17	17	18.9	18.9	18.9	114.53	0	72.378	3076800000	127	1.07007	0.509239	-0.4445	-0.639345	27.1181	27.2126	27.516	27.6788	27.4872	28.0142
Color [Black]	Q13283;E5RI46;E5RIF8;E5RH42;E5RJU8;E5RIZ6;E5RH00	Q13283	Ras GTPase-activating protein-binding protein 1	G3BP1			15	13	13	36.9	32.8	32.8	52.164	0	81.343	12035000000	167	1.63789	0.440293	-0.444031	-0.711835	29.2695	29.3731	29.5473	29.664	29.8756	29.9824
Color [Black]	D3YTB1;F8W727;P62910;D3YTI8	D3YTB1;F8W727;P62910	60S ribosomal protein L32	RPL32			8	8	8	55.6	55.6	55.6	15.616	0	12.57	5933300000	61	0.777345	0.544423	-0.44297	-0.580826	27.9682	27.984	28.5347	28.2366	28.7587	28.8205
Color [Black]	P62244;I3L3P7;I3L246;H3BV27;H3BT37;I3L303;H3BVC7	P62244;I3L3P7;I3L246	40S ribosomal protein S15a	RPS15A			11	11	6	71.5	71.5	43.1	14.839	0	17.003	5490200000	116	2.1777	0.396881	-0.442502	-0.755698	28.0809	28.0585	28.1363	28.3699	28.6097	28.6237
Color [Black]	P35232;C9JW96;E9PCW0;C9JZ20;E7ESE2;D6RBK0	P35232;C9JW96;E9PCW0;C9JZ20;E7ESE2	Prohibitin	PHB			12	12	12	50.4	50.4	50.4	29.804	0	21.617	2789100000	89	0.831446	0.546899	-0.442036	-0.592127	26.8805	27.3819	27.4144	27.3427	27.7136	27.9466
Color [Black]	P26196;Q8IV96	P26196	Probable ATP-dependent RNA helicase DDX6	DDX6			5	5	5	15.7	15.7	15.7	54.416	0	19.661	1514100000	57	0.724375	0.557716	-0.43711	-0.563167	26.567	25.8105	26.6956	26.7928	26.7866	26.8051
Color [Black]	A0A075B7B6;A0A087WW49;A0A075B6R2	A0A075B7B6		IGHV4OR15-8			3	3	3	26.5	26.5	26.5	12.999	0.0018207	2.2375	7874900000	16	1.66945	0.438517	-0.436112	-0.704704	28.5834	28.6979	28.7604	29.3305	29.0171	29.0025
Color [Black]	P10644;K7EPR5;K7EQK3;K7EMU2;X6RAV4;K7EMZ6;K7EM13;K7EIE5;K7EID3;K7EJ40;K7EK41;K7EPB2	P10644	cAMP-dependent protein kinase type I-alpha regulatory subunit;cAMP-dependent protein kinase type I-alpha regulatory subunit, N-terminally processed	PRKAR1A			3	3	3	10.8	10.8	10.8	42.981	0	6.5624	331660000	20	0.417561	0.641634	-0.435244	-0.461124	24.2544	24.2156	22.964	24.0128	24.2578	24.4691
Color [Black]	A0A087WVM4;B7ZM99;Q6UB35;Q4VXM0;H0Y327	A0A087WVM4;B7ZM99;Q6UB35	Monofunctional C1-tetrahydrofolate synthase, mitochondrial	MTHFD1L			4	4	4	5.3	5.3	5.3	99.31	0	5.9323	406930000	25	0.709927	0.561967	-0.431945	-0.555304	24.5692	24.6901	24.1523	24.7283	24.63	25.349
Color [Black]	P00367;P49448	P00367;P49448	Glutamate dehydrogenase 1, mitochondrial;Glutamate dehydrogenase 2, mitochondrial	GLUD1;GLUD2			11	11	11	28.7	28.7	28.7	61.397	0	60.956	1831300000	72	1.01572	0.522024	-0.431864	-0.617337	26.4381	26.5168	26.8895	26.9418	26.8687	27.3295
Color [Black]	H0YHC3;F8W020;F8W118;F8VY35;F8VV59;B7Z9C2;F8W0J6;F5H4R6;H0YIV4;P55209;F8VRJ2;H0YH88;F8W543;F8VVB5;F8VXI6;F8VUX1	H0YHC3;F8W020;F8W118;F8VY35;F8VV59;B7Z9C2;F8W0J6;F5H4R6;H0YIV4;P55209;F8VRJ2;H0YH88;F8W543;F8VVB5;F8VXI6;F8VUX1	Nucleosome assembly protein 1-like 1	NAP1L1			8	8	6	31.3	31.3	26.3	23.417	0	45.4	4680000000	62	0.90632	0.5429	-0.431824	-0.597808	27.6274	27.8128	28.2105	28.1471	28.2038	28.5953
Color [Black]	H3BR35;P15170;Q8IYD1	H3BR35;P15170;Q8IYD1	Eukaryotic peptide chain release factor GTP-binding subunit ERF3A;Eukaryotic peptide chain release factor GTP-binding subunit ERF3B	GSPT1;GSPT2			3	3	3	7.2	7.2	7.2	52.832	0	6.8357	928000000	31	0.521723	0.602555	-0.431775	-0.499935	24.9319	25.5232	25.5448	25.1671	26.1514	25.9767
Color [Black]	Q15208	Q15208	Serine/threonine-protein kinase 38	STK38			28	28	20	40.6	40.6	34.8	54.19	0	323.31	14870000000	348	1.12777	0.505492	-0.431617	-0.634744	29.4281	29.4747	29.8653	29.8157	30.0346	30.2127
Color [Black]	A0A0G2JIW1;P0DMV9;P0DMV8;V9GZ37	A0A0G2JIW1;P0DMV9;P0DMV8;V9GZ37	Heat shock 70 kDa protein 1B;Heat shock 70 kDa protein 1A	HSPA1B;HSPA1A			27	23	12	37.5	34.1	18.4	70.108	0	83.588	7937300000	272	1.82878	0.439368	-0.43022	-0.711239	28.6943	28.5162	28.7105	29.093	29.2042	28.9144
Color [Black]	Q5VTR2;C9JWJ4;C9J0A5;C9JXC9	Q5VTR2	E3 ubiquitin-protein ligase BRE1A	RNF20			8	8	8	10.4	10.4	10.4	113.66	0	38.632	6371400000	36	0.963576	0.528203	-0.429893	-0.606398	29.114	29.1714	29.4574	29.4982	29.4969	30.0373
Color [Black]	I3L2K5;Q8IWR0;I3L3S2;I3L3F9;I3L1Y3;I3L382;I3L323;Q9UGR2	I3L2K5;Q8IWR0	Zinc finger CCCH domain-containing protein 7A	ZC3H7A			3	3	3	6.5	6.5	6.5	83.647	0	4.0049	164810000	13	0.56739	0.594136	-0.428871	-0.513059	23.469	23.4114	22.445	23.6336	23.5139	23.4646
Color [Black]	Q15007;A0A087X1R4	Q15007	Pre-mRNA-splicing regulator WTAP	WTAP			10	10	10	32.1	32.1	32.1	44.243	0	59.411	1178000000	79	1.27064	0.49524	-0.428171	-0.650629	26.0456	25.9292	26.0365	26.4204	26.1718	26.7036
Color [Black]	P63167;F8VXL2;F8VRV5;Q96FJ2;F8VXI7	P63167;F8VXL2;F8VRV5	Dynein light chain 1, cytoplasmic	DYNLL1			6	6	6	61.8	61.8	61.8	10.366	0	14.593	1916500000	76	2.09219	0.428528	-0.427211	-0.727391	26.4803	26.7453	26.614	26.9981	27.1245	26.9986
Color [Black]	P51659;E7EWE5;G5E9S2;E7ET17;E7EPL9;E7ER27	P51659;E7EWE5;G5E9S2;E7ET17;E7EPL9;E7ER27	Peroxisomal multifunctional enzyme type 2;(3R)-hydroxyacyl-CoA dehydrogenase;Enoyl-CoA hydratase 2	HSD17B4			18	18	18	24.6	24.6	24.6	79.685	0	70.729	3033500000	140	1.2286	0.505603	-0.426285	-0.642983	27.1181	27.2727	27.5472	27.653	27.6179	27.946
Color [Black]	Q9Y657;X6R8Y7;Q56A73	Q9Y657	Spindlin-1	SPIN1			20	20	18	63.4	63.4	61.1	29.6	0	49.863	10033000000	181	1.17546	0.50517	-0.426069	-0.635521	29.0093	28.9723	29.2661	29.5001	29.2649	29.7608
Color [Black]	P50416;H3BMD2	P50416	Carnitine O-palmitoyltransferase 1, liver isoform	CPT1A			5	5	5	8	8	8	88.367	0	92.499	1652500000	45	0.724312	0.56437	-0.425374	-0.553318	26.2387	26.4083	26.718	26.5024	26.8447	27.294
Color [Black]	Q08378;A0A087WV43	Q08378	Golgin subfamily A member 3	GOLGA3			28	28	28	21.7	21.7	21.7	167.35	0	55.287	2133200000	138	0.982731	0.533955	-0.424345	-0.604135	26.7565	26.8933	27.2743	27.2009	27.3516	27.6446
Color [Black]	O75396;A0A087X1A9	O75396	Vesicle-trafficking protein SEC22b	SEC22B			3	3	3	14.9	14.9	14.9	24.593	0	14.921	434150000	31	1.02199	0.527989	-0.42208	-0.60829	24.3259	24.3832	24.6602	24.7138	24.715	25.2068
Color [Black]	Q9UNX3;E5RIT6;E5RHH1	Q9UNX3;E5RIT6	60S ribosomal protein L26-like 1	RPL26L1			17	3	3	62.8	13.1	13.1	17.256	0	4.2048	460920000	18	0.219789	0.782754	-0.421811	-0.338032	24.1548	22.7694	24.7906	24.3214	23.5486	25.1102
Color [Black]	R4GNH9;B1AMU3;B1AMU4;Q9Y3B2;B1AMU7;R4GMQ7	R4GNH9;B1AMU3;B1AMU4;Q9Y3B2;B1AMU7	Exosome complex component CSL4	EXOSC1			3	3	3	20.1	20.1	20.1	15.105	0	3.98	184920000	17	0.960928	0.545138	-0.420345	-0.596382	23.2734	23.4157	23.628	23.7762	23.603	24.199
Color [Black]	P39748;F5H1Y3;I3L3E9;CON__P01030;CON__ENSEMBL:ENSBTAP00000007350	P39748;F5H1Y3	Flap endonuclease 1	FEN1			16	16	16	33.9	33.9	33.9	42.592	0	101.05	3270600000	110	1.17225	0.516025	-0.419903	-0.628199	27.3292	27.6167	27.6005	27.6598	28.0276	28.1187
Color [Black]	P04075;J3KPS3;H3BQN4;H3BUH7;H3BPS8;H3BR04;H3BMQ8;H3BR68;H3BU78;P09972;K7EKH5;C9J8F3;J3KSV6;J3QKP5;A8MVZ9	P04075;J3KPS3;H3BQN4;H3BUH7;H3BPS8;H3BR04	Fructose-bisphosphate aldolase A;Fructose-bisphosphate aldolase	ALDOA			20	20	20	59.9	59.9	59.9	39.42	0	130.42	3762800000	145	1.17405	0.514862	-0.419475	-0.627965	27.1813	27.5178	27.3494	27.8439	27.9599	27.5032
Color [Black]	P13489;E9PMJ3;E9PLZ3;E9PIM9;E9PIK5;E9PMN0;E9PMA9;E9PR82;E9PMI1;H0YCR7	P13489;E9PMJ3;E9PLZ3;E9PIM9;E9PIK5	Ribonuclease inhibitor	RNH1			9	9	9	28.6	28.6	28.6	49.973	0	30.675	927430000	45	2.27304	0.424299	-0.416737	-0.723766	25.5345	25.7525	25.5296	26.0594	26.0056	26.0018
Color [Black]	Q9H0S4	Q9H0S4	Probable ATP-dependent RNA helicase DDX47	DDX47			4	4	4	9.2	9.2	9.2	50.646	0	52.3	351670000	26	0.379329	0.672235	-0.415966	-0.433042	23.3213	24.2257	24.7632	24.3379	24.3261	24.8942
Color [Black]	Q8N7H5;B4DGJ5	Q8N7H5	RNA polymerase II-associated factor 1 homolog	PAF1			5	5	5	12.6	12.6	12.6	59.975	0	9.4681	357480000	25	0.570071	0.603618	-0.415484	-0.50417	23.8825	24.4692	24.8039	24.7954	24.4909	25.1157
Color [Black]	A0A087WZT3;Q9H3K6;H3BV85;H3BTW0;A0A0B4J295;H3BVE0	A0A087WZT3;Q9H3K6;H3BV85;H3BTW0;A0A0B4J295;H3BVE0	BolA-like protein 2	BOLA2;BOLA2B			9	9	9	44.7	44.7	44.7	16.932	0	127.45	9211600000	137	1.06842	0.528316	-0.413941	-0.606867	28.5331	29.0542	28.9022	29.2806	29.0621	29.3886
Color [Black]	J3KTL2;Q07955;J3KSR8;J3QQV5;J3KSW7	J3KTL2;Q07955	Serine/arginine-rich splicing factor 1	SRSF1			18	18	18	40.3	40.3	40.3	28.329	0	42.751	13245000000	209	0.856305	0.548893	-0.412721	-0.570042	29.2819	29.1974	29.6361	29.4934	29.749	30.1112
Color [Black]	M0R3C3;Q9NZ01;M0QXM3	M0R3C3;Q9NZ01	Very-long-chain enoyl-CoA reductase	TECR			5	5	5	41	41	41	11.773	0	9.7206	1061700000	42	1.35576	0.508887	-0.409807	-0.639054	25.7561	25.8574	25.4397	26.0048	26.219	26.0588
Color [Black]	A0A0B4J1Z1;C9JAB2;Q16629;F8WEA1	A0A0B4J1Z1;C9JAB2;Q16629	Serine/arginine-rich splicing factor 7	SRSF7			15	15	14	73.7	73.7	63.5	15.763	0	91.25	11067000000	147	1.13637	0.52989	-0.407803	-0.609782	28.9635	29.045	29.215	29.2374	29.4499	29.7597
Color [Black]	Q96DG6	Q96DG6	Carboxymethylenebutenolidase homolog	CMBL			9	9	9	28.2	28.2	28.2	28.048	0	13.065	623590000	26	0.980244	0.551416	-0.405329	-0.584217	24.8558	24.8901	25.2695	25.3312	25.2151	25.6852
Color [Black]	P14866;M0QXS5;M0QYT0;B4DVF8;M0R1W6;M0R076;M0QYL7	P14866;M0QXS5	Heterogeneous nuclear ribonucleoprotein L	HNRNPL			40	40	40	77.4	77.4	77.4	64.132	0	323.31	54114000000	517	1.48701	0.504119	-0.404557	-0.646233	31.3476	31.4723	31.5972	31.6997	31.8732	32.0578
Color [Black]	P63092;Q5JWF2;A0A0A0MR13;Q5JWD1;H0Y7E8;S4R3E3;Q5JWE9;A0A087WTB6;A2A2R6;S4R3V9;A0A087WZE5;H0Y7F4;P11488;P19087;A8MTJ3;P38405	P63092;Q5JWF2;A0A0A0MR13	Guanine nucleotide-binding protein G(s) subunit alpha isoforms short;Guanine nucleotide-binding protein G(s) subunit alpha isoforms XLas	GNAS			7	7	6	20.6	20.6	17.8	45.664	0	31.626	667160000	34	0.909768	0.550055	-0.403116	-0.570317	25.1649	25.0911	24.8867	25.7055	25.5659	25.0807
Color [Black]	B1ANR0;Q13310;B1ANR1;H0YCC8;H0YEQ8;H0YER0;P0CB38	B1ANR0;Q13310	Polyadenylate-binding protein;Polyadenylate-binding protein 4	PABPC4			42	31	3	50.6	36.9	6.5	67.97	0	156.84	11523000000	322	1.31606	0.515745	-0.40265	-0.625939	29.2113	29.2464	29.3277	29.4706	29.5885	29.9341
Color [Black]	Q99615;K7EIH8;K7ESP1;K7ELJ8;K7EJL5;K7EN19;K7EJV7;K7ER44;K7EJ24;K7EJE9;K7EK03	Q99615;K7EIH8;K7ESP1	DnaJ homolog subfamily C member 7	DNAJC7			9	9	5	22.7	22.7	12.8	56.44	0	13.839	723490000	27	1.43232	0.510454	-0.401694	-0.637156	25.2648	25.3829	25.424	25.5377	25.7829	25.9562
Color [Black]	Q5W0G0;Q5W0F9;B4DN67;Q96J84	Q5W0G0;Q5W0F9;B4DN67;Q96J84	Kin of IRRE-like protein 1	KIRREL			6	6	6	15.4	15.4	15.4	63.099	0	10.716	360860000	31	0.994177	0.54553	-0.400167	-0.580993	23.7798	24.3836	24.2546	24.6188	24.4672	24.5323
Color [Black]	B1AHB1;P33992;B1AHB2;B1AHA9	B1AHB1;P33992	DNA helicase;DNA replication licensing factor MCM5	MCM5			15	15	15	23.6	23.6	23.6	77.592	0	23.754	1522200000	67	0.891605	0.559086	-0.399165	-0.56324	26.0039	26.1753	26.542	26.3772	26.7119	26.8297
Color [Black]	P62854;Q5JNZ5	P62854;Q5JNZ5	40S ribosomal protein S26;Putative 40S ribosomal protein S26-like 1	RPS26;RPS26P11			7	7	7	36.5	36.5	36.5	13.015	0	16.819	3041400000	67	1.00747	0.54487	-0.399002	-0.581782	27.3912	27.2347	27.3631	27.37	27.9204	27.8957
Color [Black]	Q14558;B4DP31;C9JNQ3;I3L4G9;C9J168;I3L0S1;E7EPA1;O60256	Q14558	Phosphoribosyl pyrophosphate synthase-associated protein 1	PRPSAP1			8	8	8	17.4	17.4	17.4	39.393	0	28.312	510100000	28	0.859775	0.562527	-0.395746	-0.554263	24.9431	24.7584	25.3332	25.1557	25.4715	25.5948
Color [Black]	Q13263;M0R0K9;M0R2I3;M0R3C0;M0QZE6	Q13263	Transcription intermediary factor 1-beta	TRIM28			17	17	17	42.6	42.6	42.6	88.549	0	136.71	3067000000	101	1.25144	0.527794	-0.394971	-0.609374	27.1562	27.4013	27.599	27.8476	27.6317	27.8622
Color [Black]	Q32Q12;J3KPD9;P22392;O60361;F6XY72	Q32Q12;J3KPD9;P22392;O60361	Nucleoside diphosphate kinase;Nucleoside diphosphate kinase B;Putative nucleoside diphosphate kinase	NME1-NME2;NME2;NME2P1			7	7	2	42.1	42.1	6.5	32.642	0	7.8877	716610000	34	2.12893	0.455237	-0.394213	-0.681244	25.0106	25.1074	25.2084	25.5988	25.4988	25.4115
Color [Black]	A0A0C4DG89;Q7L014;D6RJA6;H0Y9U3	A0A0C4DG89;Q7L014	Probable ATP-dependent RNA helicase DDX46	DDX46			21	21	21	19.9	19.9	19.9	117.46	0	37.187	3054200000	149	0.790883	0.574429	-0.393443	-0.539209	27.1834	27.3228	27.3883	27.3383	27.6365	28.0999
Color [Black]	Q9NQX4;H0YMK3;H0YM93	Q9NQX4	Unconventional myosin-Vc	MYO5C			20	16	16	12.2	9.8	9.8	202.81	0	34.7	947760000	64	0.233051	0.784818	-0.393007	-0.338193	25.1663	25.2243	25.5262	26.276	26.4237	24.3962
Color [Black]	B5MDF5;J3KQE5;P62826;F5H018;B4DV51;H0YFC6	B5MDF5;J3KQE5;P62826;F5H018;B4DV51	GTP-binding nuclear protein Ran	RAN			11	11	11	35.2	35.2	35.2	26.224	0	31.967	3398200000	124	1.49907	0.508386	-0.392829	-0.632306	27.2153	27.2765	27.5167	27.5734	27.8309	27.7826
Color [Black]	E9PJF4;P54105;E9PMI6;J3KN38;E9PQ83	E9PJF4;P54105;E9PMI6;J3KN38	Methylosome subunit pICln	CLNS1A			6	6	6	50.8	50.8	50.8	19.743	0	150	15127000000	121	0.504457	0.637763	-0.3925	-0.467086	30.0173	29.4479	30.2881	30.2905	29.9161	30.7241
Color [Black]	Q99832;F8WAM2;F8WBP8;A0A0D9SG95	Q99832	T-complex protein 1 subunit eta	CCT7			20	20	20	33	33	33	59.366	0	239.28	3558800000	109	1.17582	0.543114	-0.392366	-0.597304	27.2995	27.5427	27.5043	27.6868	27.7212	28.1156
Color [Black]	P05387;H0YDD8	P05387	60S acidic ribosomal protein P2	RPLP2			14	14	14	85.2	85.2	85.2	11.665	0	121.69	8777300000	121	1.33837	0.528737	-0.390842	-0.613945	28.5374	28.7555	28.9199	28.9792	29.2528	29.1534
Color [Black]	P60174;U3KQF3;U3KPZ0	P60174	Triosephosphate isomerase	TPI1			5	5	5	21	21	21	30.791	0	6.003	275190000	16	0.567181	0.618389	-0.39017	-0.484264	24.0604	24.3258	24.2539	25.0121	24.7685	24.03
Color [Black]	A0A087WVQ6;Q00610;J3KS13;A0A087WX41;P53675	A0A087WVQ6;Q00610	Clathrin heavy chain;Clathrin heavy chain 1	CLTC			20	20	20	13.1	13.1	13.1	192.06	0	132.37	3539400000	125	0.898824	0.562581	-0.389538	-0.55479	27.4204	27.6318	27.1699	27.8319	28.0405	27.5183
Color [Black]	Q8N9Q2	Q8N9Q2	Protein SREK1IP1	SREK1IP1			6	6	6	22.6	22.6	22.6	18.177	0	11.79	1687500000	59	0.733609	0.590092	-0.387002	-0.521742	25.9469	25.6825	26.4333	26.4518	26.5559	26.216
Color [Black]	P06576;H0YH81;F8W079	P06576;H0YH81;F8W079	ATP synthase subunit beta, mitochondrial;ATP synthase subunit beta	ATP5B			7	7	7	19.3	19.3	19.3	56.559	0	16.203	1145300000	39	1.63566	0.50743	-0.386759	-0.636126	25.8648	26.0781	26.1334	26.4433	26.5156	26.2777
Color [Black]	P35579;Q5BKV1;B1AH99;A0A0C4DFM8;A1L2Z2;A0A087X0T3;P12883;P13535;Q9Y623;P11055;Q9UKX2;A7E2Y1;REV__S4R3H4;REV__E7EQT4;REV__Q9UKV3	P35579	Myosin-9	MYH9			361	361	302	86.6	86.6	78.2	226.53	0	323.31	1332800000000	6273	0.381258	0.68798	-0.38641	-0.417294	35.8859	35.9383	35.5966	36.527	36.68	35.373
Color [Black]	Q5JRI1;O75494;Q8WXF0;Q6IQ42;R4GMP8	Q5JRI1;O75494	Serine/arginine-rich splicing factor 10	SRSF10			14	14	14	58.1	58.1	58.1	20.913	0	32.099	8268300000	127	1.09217	0.545532	-0.38626	-0.579724	28.6045	28.9877	28.729	28.9496	29.3726	29.1578
Color [Black]	Q5T4U5;P11310;B7Z9I1;E9PJM9;E9PRX4;H0YDT5	Q5T4U5;P11310;B7Z9I1	Medium-chain specific acyl-CoA dehydrogenase, mitochondrial	ACADM			9	9	9	26.2	26.2	26.2	50.27	0	15.531	774960000	62	1.09061	0.544849	-0.385822	-0.579026	25.3925	25.313	25.408	25.5354	25.659	26.0765
Color [Black]	Q92769;E5RFI6;E5RJ04;E5RGV4;E5RHE7;E5RH52;E5RG37;E5RFP9;H3BM24;E5RK19;Q5TEE2	Q92769;E5RFI6;E5RJ04;E5RGV4;E5RHE7;E5RH52;E5RG37;E5RFP9;H3BM24	Histone deacetylase 2	HDAC2			3	3	2	8	8	5.5	55.364	0	5.1335	397770000	22	1.50361	0.517162	-0.384499	-0.621876	24.3116	24.452	24.7024	24.9322	24.8571	24.8303
Color [Black]	O15427	O15427	Monocarboxylate transporter 4	SLC16A3			6	6	6	10.8	10.8	10.8	49.469	0	7.3618	568040000	16	0.967897	0.556606	-0.383164	-0.559014	24.5591	25.0336	24.7867	24.9569	25.1825	25.3895
Color [Black]	Q8TF42	Q8TF42	Ubiquitin-associated and SH3 domain-containing protein B	UBASH3B			125	125	85	88.3	88.3	62	101.54	0	323.31	1558900000000	2824	1.75024	0.508816	-0.383105	-0.639977	36.224	36.1581	36.4405	36.5851	36.6346	36.7521
Color [Black]	P78347;C9J6M0;A0A087WW90;A0A0D9SF80;A0A0A0MSY2;Q86UP8;Q6EKJ0	P78347	General transcription factor II-I	GTF2I			9	9	9	9.9	9.9	9.9	112.42	0	10.091	646660000	36	0.981013	0.557724	-0.38268	-0.56043	24.6847	24.9787	25.2746	25.3315	25.2651	25.4894
Color [Black]	P55795	P55795	Heterogeneous nuclear ribonucleoprotein H2	HNRNPH2			15	7	7	34.7	17.1	17.1	49.263	0	50.873	2393300000	79	1.16313	0.545896	-0.381186	-0.582758	26.8955	27.0672	27.1945	27.266	27.3511	27.6837
Color [Black]	O95782;O94973;M0R2D9;E9PR62;A0A0G2JQM1;A0A0G2JS82;E9PPY8;A0A0G2JS17;A0A0G2JQT9;H0YDE9;H0YEG0;A0A0G2JRF9;A0A0G2JQA4	O95782	AP-2 complex subunit alpha-1	AP2A1			12	12	12	12.8	12.8	12.8	107.54	0	17.273	1361400000	64	0.705989	0.59537	-0.381162	-0.510664	25.632	26.2506	26.3825	26.3173	26.6105	26.4808
Color [Black]	Q9Y388;Q5JY83	Q9Y388	RNA-binding motif protein, X-linked 2	RBMX2			3	3	3	10.9	10.9	10.9	37.335	0	6.1116	206250000	22	0.291527	0.745673	-0.379344	-0.369557	23.6247	22.5116	24.0752	23.4269	23.6637	24.2589
Color [Black]	P32322;E2QRB3;J3QKT4;J3QL24;J3KQ22;J3KSA9;J3QLK9;J3QL23;J3QL32	P32322;E2QRB3;J3QKT4	Pyrroline-5-carboxylate reductase 1, mitochondrial;Pyrroline-5-carboxylate reductase	PYCR1			5	5	4	23.5	23.5	19.4	33.36	0	15.101	760790000	36	0.422727	0.671891	-0.377268	-0.428364	25.0889	25.3404	25.8982	25.4691	25.5815	26.4087
Color [Black]	E9PLD3;A0A0B4J220;E9PRG8	E9PLD3;A0A0B4J220;E9PRG8	Uncharacterized protein C11orf98	C11orf98			3	3	3	23.2	23.2	23.2	11.6	0	3.8251	421120000	14	0.186133	0.819979	-0.376451	-0.295897	24.9999	22.6913	24.9934	24.4977	24.5635	24.7528
Color [Black]	Q5SWX8	Q5SWX8	Protein odr-4 homolog	ODR4			5	5	5	15	15	15	51.103	0	25.519	1079200000	56	0.959263	0.566974	-0.376298	-0.550414	25.4923	25.8724	26.0014	25.9671	26.2217	26.3062
Color [Black]	Q96HC4;H0Y8Y3;A0A0A0MSP3;H0YBI4;A0A0D9SFR4	Q96HC4;H0Y8Y3	PDZ and LIM domain protein 5	PDLIM5			12	12	12	31.5	31.5	31.5	63.944	0	36.651	1239700000	48	1.25904	0.550957	-0.375623	-0.586894	25.8466	26.2439	26.1688	26.3832	26.4035	26.5995
Color [Black]	E7ETK0;A0A087WUS0;P62847	E7ETK0;A0A087WUS0;P62847	40S ribosomal protein S24	RPS24			9	9	9	40.5	40.5	40.5	15.197	0	10.643	909670000	39	1.23296	0.54989	-0.37472	-0.583001	25.5987	25.4768	25.4603	25.8453	26.14	25.6746
Color [Black]	P50991	P50991	T-complex protein 1 subunit delta	CCT4			25	25	25	47.5	47.5	47.5	57.924	0	49.864	4537500000	180	1.32059	0.54713	-0.374537	-0.591887	27.8338	27.744	27.6687	27.879	28.2099	28.2812
Color [Black]	P25205;J3KQ69;Q7Z6P5	P25205;J3KQ69	DNA replication licensing factor MCM3	MCM3			31	31	31	44.8	44.8	44.8	90.98	0	256.36	5152600000	217	1.04221	0.557947	-0.373763	-0.559144	28.1062	27.989	28.3633	28.3554	28.4494	28.775
Color [Black]	P36578;H3BM89;H3BTP7;H3BU31	P36578;H3BM89	60S ribosomal protein L4	RPL4			39	39	39	66.7	66.7	66.7	47.697	0	188.42	35826000000	554	1.55724	0.530783	-0.372533	-0.610579	30.8314	30.875	30.9735	31.1583	31.1699	31.4693
Color [Black]	A5YKK6;H3BR89;H3BMH0;H3BVC9;H3BMZ2	A5YKK6;H3BR89;H3BMH0	CCR4-NOT transcription complex subunit 1	CNOT1			4	4	4	2.1	2.1	2.1	266.94	0	42.615	345210000	11	0.703961	0.604131	-0.370467	-0.50056	24.3401	25.0057	24.6345	24.7474	25.1327	25.2115
Color [Black]	P63000;P60763;J3KSC4;J3QLK0;B1AH77;B1AH80;P15153;B1AH78	P63000;P60763;J3KSC4;J3QLK0	Ras-related C3 botulinum toxin substrate 1;Ras-related C3 botulinum toxin substrate 3	RAC1;RAC3			6	6	6	30.7	30.7	30.7	21.45	0	10.499	716720000	43	0.880133	0.576717	-0.368695	-0.53042	24.7379	25.3009	25.3144	25.4348	25.4492	25.5753
Color [Black]	O60825;F6RAZ1;Q4VBA9;F6XNB3;A0A087X278;A0A087X2H4	O60825	6-phosphofructo-2-kinase/fructose-2,6-bisphosphatase 2;6-phosphofructo-2-kinase;Fructose-2,6-bisphosphatase	PFKFB2			41	41	33	64	64	53.5	58.476	0	304.53	17730000000	329	0.704995	0.601203	-0.368682	-0.499139	30.0333	29.8914	30.481	30.281	30.4182	30.8125
Color [Black]	A0A0A0MQZ6;O95478;H0YAI9	A0A0A0MQZ6;O95478	Ribosome biogenesis protein NSA2 homolog	NSA2			3	3	3	21.7	21.7	21.7	22.653	0	4.0956	252530000	17	0.836528	0.587037	-0.368677	-0.523344	23.3498	23.97	23.7643	24.0617	23.9042	24.2242
Color [Black]	O95232;J3KPP4;D6RDI2;C9JL41;H0YA81;H7C5U7;D6RHH0;U3KQT3;E7EN55;H0YBV7;H0YAR4	O95232;J3KPP4	Luc7-like protein 3	LUC7L3			26	26	26	44.2	44.2	44.2	51.466	0	284.08	8365700000	216	0.628403	0.62202	-0.367842	-0.481753	28.5096	28.6131	29.0411	28.8328	28.9349	29.4995
Color [Black]	Q9Y2H1;F5H277;H0YGN4;F5GY51;I3L0D0;F5H7Z3;F5H5E6;F5H0V1	Q9Y2H1	Serine/threonine-protein kinase 38-like	STK38L			20	12	12	33.4	25.2	25.2	54.002	0	51.44	4476200000	128	1.72517	0.52244	-0.367622	-0.61649	27.8171	27.685	27.8653	27.9982	28.2197	28.2523
Color [Black]	Q9Y3F4;H0YH33	Q9Y3F4	Serine-threonine kinase receptor-associated protein	STRAP			8	8	8	27.4	27.4	27.4	38.438	0	47.202	1813600000	85	1.22802	0.551407	-0.365489	-0.571251	26.4594	26.7157	26.866	26.9533	26.9924	27.1919
Color [Black]	Q93008;O00507;H7C2M9	Q93008	Probable ubiquitin carboxyl-terminal hydrolase FAF-X	USP9X			19	19	19	9.8	9.8	9.8	292.28	0	49.592	1595400000	113	0.689741	0.608928	-0.364614	-0.492299	25.8622	26.3035	26.4992	26.3569	26.5342	26.8676
Color [Black]	A0A087WVS8;Q70IA6	A0A087WVS8;Q70IA6	MOB kinase activator 2	MOB2			6	6	6	16.9	16.9	16.9	26.879	0	4.6966	483300000	25	0.705778	0.606169	-0.362918	-0.493986	24.7377	24.9718	25.2153	25.5538	24.9593	25.5005
Color [Black]	P25705;K7EK77;K7ERX7;K7EJP1;K7ENJ4;K7EQH4;K7ESA0	P25705;K7EK77;K7ERX7;K7EJP1;K7ENJ4	ATP synthase subunit alpha, mitochondrial	ATP5A1			21	21	21	35.6	35.6	35.6	59.75	0	119.88	9875300000	196	1.1805	0.556822	-0.362585	-0.562667	29.0606	29.1099	29.162	29.4741	29.2281	29.718
Color [Black]	Q8NBS9	Q8NBS9	Thioredoxin domain-containing protein 5	TXNDC5			14	14	14	32.9	32.9	32.9	47.628	0	71.15	2143300000	94	1.01439	0.574363	-0.361395	-0.541654	26.525	26.8896	26.5831	27.0809	27.2086	26.7923
Color [Black]	K7EMV3;B4DEB1;K7EK07;K7ES00;Q71DI3;P84243;P68431;Q16695;Q6NXT2;K7EP01	K7EMV3;B4DEB1;K7EK07;K7ES00;Q71DI3;P84243;P68431;Q16695;Q6NXT2;K7EP01	Histone H3;Histone H3.2;Histone H3.3;Histone H3.1;Histone H3.1t;Histone H3.3C	H3F3B;H3F3A;HIST2H3A;HIST1H3A;HIST3H3;H3F3C			8	8	2	46.7	46.7	12	10.334	0	10.098	4102700000	73	0.596016	0.638106	-0.360071	-0.467504	27.2973	27.8148	27.8165	27.7026	27.9045	28.4017
Color [Black]	Q6NZY4;F5H6J5;F5GX80	Q6NZY4;F5H6J5;F5GX80	Zinc finger CCHC domain-containing protein 8	ZCCHC8			7	7	7	14	14	14	78.576	0	14.467	339480000	33	0.549569	0.64424	-0.359076	-0.455024	24.3156	24.0423	24.5268	24.7718	24.1691	25.0209
Color [Black]	Q9NZM1;H0YD14	Q9NZM1;H0YD14	Myoferlin	MYOF			6	6	6	3.5	3.5	3.5	234.71	0	7.6262	313060000	20	0.647454	0.624534	-0.358221	-0.477622	23.9186	23.9866	24.4799	24.3049	24.3149	24.84
Color [Black]	P62081;B5MCP9	P62081;B5MCP9	40S ribosomal protein S7	RPS7			21	21	21	72.2	72.2	72.2	22.127	0	148.69	15411000000	160	1.62216	0.546689	-0.357421	-0.594932	29.6924	29.4307	29.7073	29.877	30.0231	30.0025
Color [Black]	Q9BPW8;H7C2U6;C9JDV8;F8WCR5	Q9BPW8	Protein NipSnap homolog 1	NIPSNAP1			8	8	8	29.9	29.9	29.9	33.31	0	17.811	1341800000	41	1.33572	0.5504	-0.3566	-0.570648	26.4803	26.3808	26.4555	26.5694	26.8324	26.9846
Color [Black]	Q9P2I0;H0YJF4	Q9P2I0	Cleavage and polyadenylation specificity factor subunit 2	CPSF2			11	11	11	16.4	16.4	16.4	88.486	0	17.216	1210400000	49	0.922168	0.588742	-0.355527	-0.52275	25.874	26.0547	26.2116	26.2812	26.2224	26.7032
Color [Black]	P24752;H0YEL7;E9PRQ6	P24752	Acetyl-CoA acetyltransferase, mitochondrial	ACAT1			7	7	7	22.5	22.5	22.5	45.199	0	20.905	933140000	45	1.36459	0.552534	-0.355499	-0.57182	25.6829	26.0333	25.9566	26.1604	26.3598	26.2191
Color [Black]	C9J9K3;A0A0C4DG17;P08865;F8WD59	C9J9K3;A0A0C4DG17;P08865;F8WD59	40S ribosomal protein SA	RPSA			8	8	8	37.3	37.3	37.3	29.404	0	31.969	2901100000	71	0.680451	0.621653	-0.354001	-0.480681	27.133	27.4164	27.6326	27.6049	27.5202	28.1189
Color [Black]	A0A0C4DG98;Q8NI27;H0Y815;B7ZBA0;H0Y594;H0Y7U4	A0A0C4DG98;Q8NI27	THO complex subunit 2	THOC2			5	5	5	4.8	4.8	4.8	169.58	0	23.37	213190000	24	0.866824	0.594611	-0.352583	-0.511562	23.1038	23.6164	23.3456	23.5249	23.928	23.6705
Color [Black]	Q9UBI6	Q9UBI6	Guanine nucleotide-binding protein G(I)/G(S)/G(O) subunit gamma-12	GNG12			4	4	4	70.8	70.8	70.8	8.0061	0	15.14	731600000	28	0.376034	0.715477	-0.35214	-0.394412	24.6188	24.7036	25.4354	25.2132	25.8093	24.7918
Color [Black]	P09543;K7ERC4;C9K0L8;K7ERZ0;K7EN66	P09543	2,3-cyclic-nucleotide 3-phosphodiesterase	CNP			21	21	21	44.7	44.7	44.7	47.578	0	70.681	2468500000	123	1.14323	0.569764	-0.351042	-0.544755	26.8681	27.0138	27.1747	27.1991	27.3244	27.5863
Color [Black]	P30405;R4GN99;H0Y548	P30405;R4GN99;H0Y548	Peptidyl-prolyl cis-trans isomerase F, mitochondrial;Peptidyl-prolyl cis-trans isomerase	PPIF			10	10	10	56	56	56	22.04	0	26.119	2884200000	84	1.04081	0.579937	-0.350449	-0.532472	27.1454	27.0194	27.1914	27.1891	27.5182	27.7003
Color [Black]	P27635;X1WI28;A0A087WV22;F8W7C6;A6QRI9;Q96L21;B8A6G2;H7C123;H7C2C5;H7C2U2	P27635;X1WI28;A0A087WV22;F8W7C6	60S ribosomal protein L10	RPL10			24	24	24	82.7	82.7	82.7	24.604	0	101.25	15644000000	260	1.04829	0.577354	-0.348952	-0.531626	29.5122	29.5	29.8454	29.7773	29.9761	30.151
Color [Black]	Q9NW13;C9JE21	Q9NW13	RNA-binding protein 28	RBM28			7	7	7	9.2	9.2	9.2	85.737	0	11.032	457950000	23	0.16163	0.837744	-0.348629	-0.266036	22.7686	25.2807	24.9931	24.4605	24.6175	25.0103
Color [Black]	P23458;K7EJR6;E9PM19;P29597	P23458	Tyrosine-protein kinase JAK1	JAK1			68	68	67	46.4	46.4	45.7	133.28	0	295.61	43949000000	770	0.753362	0.613278	-0.347818	-0.488405	31.2054	31.1133	31.5242	31.4071	31.5123	31.9669
Color [Black]	P36542	P36542	ATP synthase subunit gamma, mitochondrial	ATP5C1			6	6	6	16.4	16.4	16.4	32.996	0	9.7787	1225300000	27	0.827344	0.603387	-0.347445	-0.500173	26.1661	26.0082	26.5065	26.3415	26.7811	26.6006
Color [Black]	O60869	O60869	Endothelial differentiation-related factor 1	EDF1			11	11	11	53.4	53.4	53.4	16.368	0	22.379	2719300000	116	0.678365	0.630193	-0.344289	-0.471244	26.9966	26.8884	27.4045	27.2516	27.2933	27.7775
Color [Black]	A6ND22;Q9Y3D3	A6ND22;Q9Y3D3	28S ribosomal protein S16, mitochondrial	MRPS16			3	3	3	29.3	29.3	29.3	11.15	0.00053706	3.3952	408720000	16	0.568073	0.6559	-0.344206	-0.447418	24.3301	24.4576	24.535	24.3377	24.7706	25.247
Color [Black]	Q14258	Q14258	E3 ubiquitin/ISG15 ligase TRIM25	TRIM25			14	14	14	24.6	24.6	24.6	70.973	0	32.589	1949300000	94	1.1106	0.580189	-0.34407	-0.532876	26.6855	26.6328	26.8351	26.9472	26.9124	27.3261
Color [Black]	P62316;K7ERG4;K7EJB5	P62316;K7ERG4	Small nuclear ribonucleoprotein Sm D2	SNRPD2			8	8	8	53.4	53.4	53.4	13.527	0	27.151	2310600000	55	1.77274	0.549632	-0.343934	-0.585757	26.7428	26.8872	26.7435	27.097	27.2758	27.0326
Color [Black]	P50990;H7C4C8;H7C2U0	P50990;H7C4C8	T-complex protein 1 subunit theta	CCT8			24	24	24	40.7	40.7	40.7	59.62	0	116.31	4911500000	204	1.61665	0.547959	-0.343819	-0.575596	27.8962	28.0681	28.0607	28.2089	28.3641	28.4836
Color [Black]	K7EJB9;P27797	K7EJB9;P27797	Calreticulin	CALR			4	4	4	23.9	23.9	23.9	28.431	0	5.8118	813560000	28	0.397373	0.713766	-0.342436	-0.396171	25.2223	25.2821	25.2253	25.6212	26.1973	24.9384
Color [Black]	Q15046;J3KRL2;H3BPV7;H3BVA8	Q15046	Lysine--tRNA ligase	KARS			3	3	3	5.4	5.4	5.4	68.047	0.00053908	3.4069	194630000	12	1.12466	0.579937	-0.342019	-0.531898	23.5358	23.2538	23.7411	23.8357	23.8243	23.8967
Color [Black]	Q02543;M0R1A7;M0R117;M0R3D6;M0R0P7	Q02543;M0R1A7;M0R117;M0R3D6;M0R0P7	60S ribosomal protein L18a	RPL18A			16	16	16	73.9	73.9	73.9	20.762	0	20.795	14539000000	120	1.17612	0.578845	-0.341818	-0.536904	29.6597	29.4859	29.6515	29.8772	29.7644	30.1809
Color [Black]	O43143	O43143	Pre-mRNA-splicing factor ATP-dependent RNA helicase DHX15	DHX15			33	33	33	35	35	35	90.932	0	61.048	6138100000	227	0.725589	0.624486	-0.341595	-0.477424	28.097	28.1074	28.5121	28.3447	28.4943	28.9022
Color [Black]	Q05519;Q5T757;Q5T760;B4DWT1;S4R3C4	Q05519;Q5T757;Q5T760	Serine/arginine-rich splicing factor 11	SRSF11			10	10	10	19.8	19.8	19.8	53.542	0	36.41	2116500000	65	1.00528	0.593182	-0.339773	-0.515921	26.5434	26.4859	26.7287	26.7806	26.7898	27.207
Color [Black]	Q8WXA9	Q8WXA9	Splicing regulatory glutamine/lysine-rich protein 1	SREK1			6	6	6	18.5	18.5	18.5	59.38	0	14.137	469890000	22	0.278736	0.783188	-0.338064	-0.342276	24.6128	23.7794	25.2998	24.5197	24.9376	25.2488
Color [Black]	P46778;M0R181;G3V1B3	P46778	60S ribosomal protein L21	RPL21			11	11	11	50	50	50	18.565	0	22.791	6156100000	120	1.09828	0.587342	-0.337554	-0.523732	28.3254	28.4833	28.6973	28.8546	28.6658	28.9982
Color [Black]	Q8WU90;F8WB26;F8WF67;H7C466	Q8WU90	Zinc finger CCCH domain-containing protein 15	ZC3H15			10	10	10	26.3	26.3	26.3	48.602	0	15.864	693070000	44	0.734638	0.62896	-0.337491	-0.474966	25.2759	25.2862	25.3327	25.4896	25.3682	26.0495
Color [Black]	P10809;E7EXB4;E7ESH4;C9JL25;C9JCQ4;C9JL19	P10809	60 kDa heat shock protein, mitochondrial	HSPD1			26	26	26	47.6	47.6	47.6	61.054	0	192.8	4786300000	199	1.58448	0.557803	-0.33707	-0.563969	28.3673	28.2339	28.5634	28.7152	28.6977	28.763
Color [Black]	P63010;A0A087X253;A0A087WU93;A0A087WZQ6;K7EN71;K7ERB2;A0A087WYD1;A0A087WXS3;K7EKZ5;K7EJX1;C9J1E7	P63010;A0A087X253	AP-2 complex subunit beta	AP2B1			11	11	9	9.3	9.3	8.2	104.55	0	13.809	670780000	49	0.956403	0.599152	-0.3367	-0.506466	24.7966	25.0759	25.0993	25.382	25.5255	25.0743
Color [Black]	Q5JPU3;P08559	Q5JPU3;P08559	Pyruvate dehydrogenase E1 component subunit alpha, somatic form, mitochondrial	PDHA1			3	3	2	24.8	24.8	18.3	12.588	0	4.4099	197860000	18	0.452122	0.694166	-0.334762	-0.408791	23.2634	23.9331	23.5219	23.5254	23.8131	24.3842
Color [Black]	P62995;H7BXF3;H7C2L4	P62995;H7BXF3;H7C2L4	Transformer-2 protein homolog beta	TRA2B			18	13	13	52.1	45.1	45.1	33.665	0	15.995	4667600000	64	0.329525	0.753423	-0.334753	-0.364592	27.4812	27.8362	28.261	27.5878	28.1869	28.8079
Color [Black]	P49411;H3BNU3	P49411	Elongation factor Tu, mitochondrial	TUFM			19	19	19	41.4	41.4	41.4	49.541	0	139.42	9113000000	219	1.24402	0.580883	-0.333851	-0.533303	28.6125	28.7663	28.9379	29.0623	28.9877	29.2683
Color [Black]	Q96AG4;I3L223	Q96AG4	Leucine-rich repeat-containing protein 59	LRRC59			22	22	22	55.4	55.4	55.4	34.93	0	198.19	10946000000	241	1.11485	0.58774	-0.333771	-0.520874	29.1933	29.0679	29.2924	29.3888	29.398	29.768
Color [Black]	Q92499;F1T0B3;A0A087X2G1	Q92499;F1T0B3;A0A087X2G1	ATP-dependent RNA helicase DDX1	DDX1			29	29	29	36.8	36.8	36.8	82.431	0	323.31	12388000000	235	0.854974	0.614497	-0.332668	-0.488624	29.6679	29.3679	29.6471	29.6683	29.8275	30.1851
Color [Black]	Q5VTE0;P68104;A0A087WVQ9;A0A087WV01;Q05639;A6PW80;Q5JR01	Q5VTE0;P68104;A0A087WVQ9;A0A087WV01	Putative elongation factor 1-alpha-like 3;Elongation factor 1-alpha 1;Elongation factor 1-alpha	EEF1A1P5;EEF1A1			28	28	28	56.3	56.3	56.3	50.184	0	323.31	114800000000	460	0.835384	0.620685	-0.327796	-0.480625	32.5179	32.3582	32.6172	32.6441	32.6761	33.1563
Color [Black]	K7EIT2;Q9Y5L4	K7EIT2;Q9Y5L4	Mitochondrial import inner membrane translocase subunit Tim13	TIMM13			3	3	3	32.5	32.5	32.5	8.8941	0.00054735	3.537	267940000	8	0.273752	0.78768	-0.327147	-0.334044	24.2431	23.8674	22.7077	24.0387	23.6795	24.0816
Color [Black]	Q9NXS2;K7EQG1	Q9NXS2;K7EQG1	Glutaminyl-peptide cyclotransferase-like protein	QPCTL			2	2	2	6.5	6.5	6.5	42.924	0	5.418	198540000	13	0.239912	0.803704	-0.326758	-0.315174	23.9406	22.6525	24.0875	23.3324	24.0623	24.2661
Color [Black]	P30153;B3KQV6;E9PH38;C9J9C1	P30153;B3KQV6;E9PH38;C9J9C1	Serine/threonine-protein phosphatase 2A 65 kDa regulatory subunit A alpha isoform	PPP2R1A			8	8	7	14.6	14.6	12.7	65.308	0	17.742	1007600000	38	0.543854	0.684182	-0.319659	-0.42075	25.4597	25.382	26.1281	25.7636	26.0673	26.098
Color [Black]	O94906	O94906	Pre-mRNA-processing factor 6	PRPF6			12	12	12	14.7	14.7	14.7	106.92	0	15.375	862880000	50	0.869244	0.626224	-0.316791	-0.473118	25.5985	25.5663	25.6383	25.9655	25.6055	26.1826
Color [Black]	Q9Y266;A0A0A0MSS4;A0A0A0MSU9	Q9Y266;A0A0A0MSS4;A0A0A0MSU9	Nuclear migration protein nudC	NUDC			3	3	3	10	10	10	38.242	0	4.206	212170000	13	0.479215	0.708919	-0.316118	-0.401946	22.9822	22.7543	23.266	23.5284	23.5946	22.8279
Color [Black]	A0A0U1RRM1;Q8WXI9;A0A0U1RR30;A0A1B0GVS4;A0A0U1RRK3;A0A0U1RR34;A0A1B0GW07	A0A0U1RRM1;Q8WXI9;A0A0U1RR30	Transcriptional repressor p66-beta	GATAD2B			7	6	6	14	12.1	12.1	63.461	0	7.0476	431800000	23	1.49658	0.579444	-0.315605	-0.528113	24.5153	24.4922	24.704	24.9346	24.7465	24.9772
Color [Black]	Q9Y383;A0A0A6YYJ8;V9GZ75;F8WEU3	Q9Y383;A0A0A6YYJ8	Putative RNA-binding protein Luc7-like 2	LUC7L2			28	28	21	46.9	46.9	40.6	46.513	0	289.18	13689000000	312	0.665586	0.668698	-0.315512	-0.441334	29.1755	29.4278	29.6447	29.4776	29.6712	30.0457
Color [Black]	P09382;F8WEI7	P09382	Galectin-1	LGALS1			7	7	7	40.7	40.7	40.7	14.716	0	69.187	3603600000	97	1.63928	0.580679	-0.314198	-0.534803	27.5358	27.6703	27.4173	27.9211	27.8833	27.7615
Color [Black]	F8WAE5;Q9BY44;C9IZE1;H7C5R5;H7C5Q3;F8WF18;F8WAT3	F8WAE5;Q9BY44	Eukaryotic translation initiation factor 2A;Eukaryotic translation initiation factor 2A, N-terminally processed	EIF2A			18	18	18	44.7	44.7	44.7	64.449	0	55.289	3291800000	119	1.08341	0.608104	-0.313494	-0.492889	27.207	27.3795	27.5496	27.5283	27.6965	27.8518
Color [Black]	O75534;E9PLT0;E9PKN4;E9PLD4	O75534;E9PLT0	Cold shock domain-containing protein E1	CSDE1			16	16	16	18.9	18.9	18.9	88.884	0	20.723	2580000000	59	0.76748	0.645946	-0.312122	-0.454181	27.1299	27.0535	27.37	27.2134	27.5051	27.7713
Color [Black]	F5H6E2;O00159;I3L204;I3L501;I3L4D4;I3L3Y6;I3L3F5;I3L168	F5H6E2;O00159	Unconventional myosin-Ic	MYO1C			86	86	86	61.4	61.4	61.4	118.99	0	323.31	64474000000	881	1.62203	0.577721	-0.311983	-0.530608	31.6597	31.6872	31.6631	32.038	32.0976	31.8103
Color [Black]	P46060;B0QYT5;B0QYT4;B0QYT6;H0Y4Q3	P46060;B0QYT5;B0QYT4	Ran GTPase-activating protein 1	RANGAP1			9	9	9	14.8	14.8	14.8	63.541	0	17.805	675030000	49	0.711332	0.661424	-0.311518	-0.445004	25.1815	25.0948	25.632	25.7085	25.3934	25.7409
Color [Black]	Q9Y224;G3V4C6;H0YJB9;G3V4E7	Q9Y224;G3V4C6;H0YJB9	UPF0568 protein C14orf166	C14orf166			16	16	16	75.8	75.8	75.8	28.068	0	35.952	2529300000	78	0.619639	0.673038	-0.310852	-0.428481	26.7751	26.7953	27.2483	26.9731	27.2364	27.5416
Color [Black]	A6NLN1;P26599;A0A0U1RRM4;K7ES59;A0A0D9SF20;K7EK45;A0A087WU68;K7EKJ7;A0A087WUW5;K7ELW5	A6NLN1;P26599;A0A0U1RRM4	Polypyrimidine tract-binding protein 1	PTBP1			20	20	17	36.4	36.4	32.6	56.51	0	323.31	15240000000	293	0.667004	0.669776	-0.310306	-0.436459	29.4049	29.5599	29.769	29.5301	30.0045	30.1301
Color [Black]	P62805	P62805	Histone H4	HIST1H4A			10	10	10	66	66	66	11.367	0	68.466	13557000000	115	1.32253	0.600343	-0.30939	-0.507599	29.2506	29.575	29.4842	29.7367	29.6616	29.8396
Color [Black]	Q9BQ67;M0QX71	Q9BQ67;M0QX71	Glutamate-rich WD repeat-containing protein 1	GRWD1			4	4	4	15	15	15	49.419	0	18.031	1027200000	41	0.433192	0.728629	-0.307574	-0.382578	25.357	25.2275	25.803	25.4145	25.6458	26.2499
Color [Black]	Q9HB71;B2ZWH1	Q9HB71	Calcyclin-binding protein	CACYBP			10	10	10	41.2	41.2	41.2	26.21	0	48.21	2779100000	94	0.533607	0.696808	-0.307466	-0.407794	26.8545	27.1897	27.439	27.0922	27.6927	27.6206
Color [Black]	Q9BRS2;E9PFQ8	Q9BRS2	Serine/threonine-protein kinase RIO1	RIOK1			30	30	30	50.9	50.9	50.9	65.582	0	299.12	25352000000	348	0.722634	0.666531	-0.307278	-0.44241	30.5129	30.4304	30.9571	30.785	30.8957	31.1415
Color [Black]	Q9Y295;H0YI06	Q9Y295	Developmentally-regulated GTP-binding protein 1	DRG1			7	7	7	26.4	26.4	26.4	40.542	0	26.98	925960000	51	0.494706	0.713462	-0.306814	-0.398184	25.7004	25.7815	25.9065	26.1265	25.6348	26.5477
Color [Black]	Q13561;F8W1I6;F8VW18;H0YI98;F8VX93;F8VRV7;H0YHL1;F8W0U6	Q13561;F8W1I6;F8VW18;H0YI98	Dynactin subunit 2	DCTN2			14	14	14	35.4	35.4	35.4	44.23	0	64.999	2242700000	115	1.26419	0.601931	-0.305726	-0.498347	27.0044	27.1553	26.8457	27.4456	27.2196	27.2574
Color [Black]	P24534;C9JZW3;F2Z2G2;F8WF65	P24534;C9JZW3	Elongation factor 1-beta	EEF1B2			16	16	16	64	64	64	24.763	0	143.07	16213000000	195	0.798205	0.648274	-0.305365	-0.451212	29.6395	29.8372	29.8981	29.9731	29.906	30.4118
Color [Black]	Q15019;B5MCX3;H7C2Y0;C9J2Q4;C9IZU3;C9J938;H7C310;C9JB25;C9JT15;C9JSE7;A0A1B0GXJ2;C9JFT1;F8WB65;B5MD47;C9JZI2;C9IY94;C9JQJ4	Q15019;B5MCX3;H7C2Y0	Septin-2	2019-09-02			12	12	12	36.8	36.8	36.8	41.487	0	95.726	3229100000	117	0.631185	0.677462	-0.305126	-0.425103	27.4989	27.1501	27.6223	27.5807	27.5464	28.0595
Color [Black]	P14618;H3BTN5;B4DNK4;H3BQ34;H3BR70;H3BT25;H3BUW1;H3BTJ2;H3BU13;P30613;H3BN34;H3BQZ3	P14618;H3BTN5;B4DNK4;H3BQ34	Pyruvate kinase PKM;Pyruvate kinase	PKM			32	32	32	57.8	57.8	57.8	57.936	0	296.55	29664000000	361	1.42697	0.599683	-0.303605	-0.506853	30.7558	30.8391	30.8391	31.0068	31.0337	31.3044
Color [Black]	P35998;C9JLS9	P35998;C9JLS9	26S protease regulatory subunit 7	PSMC2			12	12	12	24.2	24.2	24.2	48.633	0	23.224	1824700000	70	0.742538	0.667673	-0.30335	-0.441268	26.403	26.5491	26.8505	26.7229	26.8257	27.1642
Color [Black]	Q8NE71;Q5STZ8;H0YGW7;A0A0G2JIC2;F5GYK6	Q8NE71;Q5STZ8;H0YGW7	ATP-binding cassette sub-family F member 1	ABCF1			19	19	19	26.4	26.4	26.4	95.925	0	120.34	2627300000	135	1.90755	0.577307	-0.302831	-0.531306	27.3098	27.163	27.2371	27.4746	27.4935	27.6503
Color [Black]	Q13200;C9JPC0;F8WBS8;H7C2Q3	Q13200	26S proteasome non-ATPase regulatory subunit 2	PSMD2			6	6	6	11.8	11.8	11.8	100.2	0	23.251	2091500000	56	0.44007	0.732491	-0.302802	-0.380777	25.9239	26.6267	26.8702	26.6137	26.8701	26.8454
Color [Black]	P13639	P13639	Elongation factor 2	EEF2			35	35	35	40.4	40.4	40.4	95.337	0	123.03	14212000000	300	1.34146	0.60154	-0.3025	-0.499612	29.4156	29.5322	29.6322	29.7497	29.739	29.9989
Color [Black]	E7EX90;Q14203;Q6AWB1;E7EWF7	E7EX90;Q14203;Q6AWB1	Dynactin subunit 1	DCTN1;DKFZp686E0752			8	8	8	7.9	7.9	7.9	139.09	0	12.806	756370000	23	0.392962	0.750512	-0.301836	-0.366195	24.4834	25.2954	25.351	25.0819	25.3106	25.6428
Color [Black]	Q7Z460;F8WA11;H0Y5T1	Q7Z460;F8WA11;H0Y5T1	CLIP-associating protein 1	CLASP1			11	11	11	10.1	10.1	10.1	169.45	0	25.36	465480000	46	0.744228	0.668162	-0.301648	-0.439708	24.4852	24.7543	24.5933	24.9484	24.604	25.1854
Color [Black]	P46776;E9PJD9;E9PLL6;E9PLX7	P46776;E9PJD9;E9PLL6	60S ribosomal protein L27a	RPL27A			14	14	14	62.8	62.8	62.8	16.561	0	82.292	16863000000	170	0.52408	0.710682	-0.301181	-0.400143	29.859	29.6512	29.8441	29.883	29.8037	30.5711
Color [Black]	P49368;B4DUR8;Q5SZX6;E9PRC8;Q5SZX9;E9PM09;Q5SZW8;E9PQ35	P49368;B4DUR8	T-complex protein 1 subunit gamma	CCT3			23	23	23	40.6	40.6	40.6	60.533	0	52.501	5114400000	168	1.70435	0.596397	-0.296368	-0.512042	28.0265	28.0387	28.176	28.3123	28.3162	28.5018
Color [Black]	P05388;F8VWS0;F8VU65;G3V210;F8VW21;F8VZS0;F8VQY6;F8VPE8;F8VRK7;F8VS58;Q8NHW5;F8VWV4;F8W1K8;F8VYN4	P05388;F8VWS0;F8VU65;G3V210;F8VW21;F8VZS0;F8VQY6;F8VPE8;F8VRK7;F8VS58;Q8NHW5;F8VWV4	60S acidic ribosomal protein P0;60S acidic ribosomal protein P0-like	RPLP0;RPLP0P6			25	25	25	68.1	68.1	68.1	34.273	0	195.59	18875000000	258	0.792322	0.668834	-0.295703	-0.439819	30.0752	29.9566	30.3919	30.2205	30.4875	30.6028
Color [Black]	P46783;F6U211;S4R435;Q9NQ39	P46783;F6U211;S4R435	40S ribosomal protein S10	RPS10;RPS10-NUDT3			7	7	7	37	37	37	18.898	0	130.78	9089800000	126	0.60637	0.696224	-0.295137	-0.410958	29.1225	28.6476	29.0849	28.9366	29.3712	29.4325
Color [Black]	Q9Y3I0	Q9Y3I0	tRNA-splicing ligase RtcB homolog	RTCB			21	21	21	42.2	42.2	42.2	55.21	0	88.814	6718900000	177	1.37316	0.609645	-0.295111	-0.491569	28.5576	28.5338	28.6094	28.6666	28.9515	28.968
Color [Black]	Q9BUQ8;H0YI52;F8VVA2;H0YIL9	Q9BUQ8	Probable ATP-dependent RNA helicase DDX23	DDX23			16	16	16	17.2	17.2	17.2	95.581	0	17.904	2096300000	63	0.599368	0.695463	-0.294566	-0.40914	26.8868	26.7338	27.1989	27.1814	26.9662	27.5556
Color [Black]	A6NHR9;J3KTL8	A6NHR9;J3KTL8	Structural maintenance of chromosomes flexible hinge domain-containing protein 1	SMCHD1			18	18	18	10.8	10.8	10.8	226.37	0	23.021	1346200000	69	0.480622	0.726811	-0.294449	-0.384318	26.0303	26.3194	26.548	26.2234	26.573	26.9847
Color [Black]	O75643;B4E0P5	O75643	U5 small nuclear ribonucleoprotein 200 kDa helicase	SNRNP200			20	20	20	10.3	10.3	10.3	244.5	0	47.933	2796600000	109	0.5192	0.717246	-0.293822	-0.392543	26.9887	27.2844	27.5168	27.377	27.3458	27.9487
Color [Black]	E9PCY7;G8JLB6;P31943;D6RBM0;D6RIU0;D6RFM3;D6RIT2;E7EN40;H0YB39;D6RAM1;E5RGV0;D6R9T0;D6RDU3;D6RJ04;D6RIH9;E7EQJ0;D6RDL0;H0YBD7;D6RF17;E5RGH4;D6R9D3;H0YAQ2;E5RJ94	E9PCY7;G8JLB6;P31943;D6RBM0;D6RIU0;D6RFM3;D6RIT2;E7EN40;H0YB39	Heterogeneous nuclear ribonucleoprotein H;Heterogeneous nuclear ribonucleoprotein H, N-terminally processed	HNRNPH1			26	26	15	58	58	35	47.087	0	323.31	30102000000	298	0.456888	0.733748	-0.293284	-0.37751	30.5358	30.6291	31.0237	30.7563	30.825	31.4873
Color [Black]	P19338;H7BY16;C9JYW2;C9JLB1;C9J1H7;C9JWL1	P19338;H7BY16	Nucleolin	NCL			57	57	57	54.4	54.4	54.4	76.613	0	323.31	44416000000	769	0.792613	0.669101	-0.292073	-0.435829	31.1656	31.1301	31.4421	31.3568	31.4467	31.8104
Color [Black]	P12814;H9KV75;G3V2N5;G3V2W4;Q08043;H7C5W8;H0YJ11;H0YJW3;A0A087WSZ2;G3V2X9;G3V5M4;G3V380	P12814;H9KV75	Alpha-actinin-1	ACTN1			49	22	21	47.3	25.3	23.9	103.06	0	138.51	2473400000	103	0.0951268	0.915712	-0.291477	-0.182718	26.8285	26.8002	25.7087	27.6206	27.9098	24.6814
Color [Black]	P05198;H0YJS4;G3V4T5	P05198;H0YJS4;G3V4T5	Eukaryotic translation initiation factor 2 subunit 1	EIF2S1			9	9	9	31.7	31.7	31.7	36.112	0	20.245	2022700000	49	1.01958	0.642055	-0.290988	-0.458994	26.6715	26.684	26.8627	26.8253	27.0288	27.2372
Color [Black]	Q96I24	Q96I24	Far upstream element-binding protein 3	FUBP3			18	17	16	42.1	42.1	40.6	61.64	0	36.753	2753000000	126	1.2036	0.62874	-0.290525	-0.473597	27.1059	27.2736	27.3307	27.4712	27.405	27.7056
Color [Black]	E7EQZ4;Q16637;B4DP61;H0YBZ9;A0A0G2JRX5;A0A0G2JRY6	E7EQZ4;Q16637;B4DP61	Survival motor neuron protein	SMN1;SMN2			7	7	7	21.4	21.4	21.4	31.689	0	33.013	1558200000	76	0.43677	0.744545	-0.289858	-0.369513	26.3953	26.19	27.026	26.9002	26.5693	27.0114
Color [Black]	H3BM42;Q92896;H3BQT1;H3BRD8;H3BQU9	H3BM42;Q92896	Golgi apparatus protein 1	GLG1			5	5	5	7.4	7.4	7.4	79.317	0	13.623	292490000	24	0.849163	0.669458	-0.289731	-0.439999	23.5203	23.9399	23.8279	24.0149	23.9066	24.2357
Color [Black]	Q9UHF1;R4GMT3	Q9UHF1	Epidermal growth factor-like protein 7	EGFL7			5	5	5	26.7	26.7	26.7	29.617	0	6.5451	325250000	18	0.458534	0.744012	-0.28731	-0.372928	24.3607	24.1476	24.3205	24.2246	24.3861	25.08
Color [Black]	P32969;H0Y9V9;D6RAN4;E7ESE0;H0Y9R4	P32969;H0Y9V9;D6RAN4;E7ESE0	60S ribosomal protein L9	RPL9			16	16	16	67.2	67.2	67.2	21.863	0	105.26	4332200000	138	0.859255	0.670589	-0.286378	-0.437253	27.9077	27.7346	28.1071	27.9841	28.2751	28.3494
Color [Black]	Q09666;E9PQE3;E9PJZ0;E9PKR9;E9PJC6;E9PLK4	Q09666	Neuroblast differentiation-associated protein AHNAK	AHNAK			98	98	97	35.8	35.8	35.5	629.09	0	323.31	12107000000	574	1.28521	0.625258	-0.285845	-0.473028	29.2813	29.4397	29.3525	29.7818	29.465	29.6842
Color [Black]	P41091;Q2VIR3;F8W810;H7BZU1	P41091;Q2VIR3	Eukaryotic translation initiation factor 2 subunit 3;Putative eukaryotic translation initiation factor 2 subunit 3-like protein	EIF2S3;EIF2S3L			17	17	17	44.1	44.1	44.1	51.109	0	48.737	2726000000	131	0.788916	0.672054	-0.285266	-0.427751	26.9376	27.2818	27.1495	27.1419	27.5563	27.5265
Color [Black]	P51114;B4DXZ6;E9PFF5;E7EU85;H7C4S4;C9JAJ4;C9J5B4;C9IZ22;C9JZE0;C9JY20	P51114;B4DXZ6;E9PFF5;E7EU85	Fragile X mental retardation syndrome-related protein 1	FXR1			28	28	22	45.6	45.6	40.3	69.72	0	161.7	9058000000	281	0.661687	0.69619	-0.284535	-0.409513	28.8838	28.9917	29.2449	29.2114	29.117	29.6456
Color [Black]	O95347;A0A0C4DGE5;Q5T821	O95347	Structural maintenance of chromosomes protein 2	SMC2			18	18	18	19.8	19.8	19.8	135.65	0	27.286	1631100000	90	1.16503	0.641675	-0.282738	-0.460398	26.3877	26.4193	26.5579	26.5995	26.6781	26.9354
Color [Black]	P62701;C9JEH7;P22090;Q8TD47	P62701;C9JEH7;P22090	40S ribosomal protein S4, X isoform;40S ribosomal protein S4, Y isoform 1	RPS4X;RPS4Y1			32	32	32	71.9	71.9	71.9	29.597	0	122.85	41694000000	421	0.922488	0.667592	-0.282624	-0.43945	31.053	31.0678	31.3337	31.2205	31.4934	31.5886
Color [Black]	Q6IBS0;D6RG15;F8W645	Q6IBS0;D6RG15	Twinfilin-2	TWF2			3	2	2	10	8	8	39.548	0	4.2805	228900000	22	0.251796	0.81859	-0.28249	-0.298941	23.8295	24.273	22.8289	23.8896	24.1585	23.7308
Color [Black]	G5E9U9;Q9H0J9;H7C4L8	G5E9U9;Q9H0J9;H7C4L8	Poly [ADP-ribose] polymerase 12	PARP12			2	2	2	7.4	7.4	7.4	47.485	0.0004948	2.7425	85319000	3	0.686809	0.696223	-0.281487	-0.410045	22.8586	23.0316	22.4161	22.9839	23.0996	23.0672
Color [Black]	Q06787	Q06787	Fragile X mental retardation protein 1	FMR1			21	18	4	35.8	33.1	4.3	71.174	0	34.469	1938300000	96	0.429229	0.759946	-0.280436	-0.359845	26.8162	26.691	26.8387	26.922	26.6712	27.5941
Color [Black]	Q07065;H3BUW6;H3BN64;H3BRM1;H3BRF9;Q96K21	Q07065	Cytoskeleton-associated protein 4	CKAP4			35	35	35	57.1	57.1	57.1	66.022	0	298.61	9639800000	339	1.11418	0.648475	-0.27837	-0.450808	28.9518	29.1873	29.137	29.4029	29.1953	29.513
Color [Black]	P23381;H0YJP3;G3V5W1;G3V3S7;G3V3X0;G3V423;G3V3P2;G3V227;G3V5U1;G3V456;G3V2Y7;G3V277;G3V3H8;G3V3Y5	P23381	Tryptophan--tRNA ligase, cytoplasmic;T1-TrpRS;T2-TrpRS	WARS			5	5	5	15.5	15.5	15.5	53.165	0	38.594	1072800000	55	0.871341	0.671749	-0.276964	-0.427459	25.8141	26.0897	26.0258	26.2659	26.0359	26.4588
Color [Black]	Q9P219;A0A0A0MR69;H0YJX5	Q9P219	Protein Daple	CCDC88C			19	19	19	11.7	11.7	11.7	228.23	0	29.792	1638300000	72	0.477139	0.746353	-0.276326	-0.367776	26.2856	26.673	26.8485	26.6932	26.6873	27.2557
Color [Black]	P05141	P05141	ADP/ATP translocase 2;ADP/ATP translocase 2, N-terminally processed	SLC25A5			24	24	9	50.7	50.7	27.9	32.852	0	100.43	12345000000	252	0.821396	0.686313	-0.274806	-0.419568	29.3938	29.1362	29.4487	29.3818	29.6204	29.801
Color [Black]	Q9UHC7;C9JYX8;C9J031;C9IY57;C9IZP5;C9JYI0;F8WAS8	Q9UHC7;C9JYX8;C9J031;C9IY57	E3 ubiquitin-protein ligase makorin-1	MKRN1			4	4	4	10.8	10.8	10.8	53.349	0	3.9886	3356000000	18	0.977186	0.671215	-0.27413	-0.43412	27.5253	27.2711	27.1795	27.525	27.5118	27.7615
Color [Black]	P31153;Q00266	P31153	S-adenosylmethionine synthase isoform type-2	MAT2A			22	22	22	51.9	51.9	51.9	43.66	0	108.16	9206000000	234	0.409429	0.777092	-0.273687	-0.349155	28.6982	28.8943	29.3656	28.9962	29.1232	29.6597
Color [Black]	A0A075B6R9;A0A0C4DH68	A0A075B6R9		IGKV2D-24			4	3	3	13.3	13.3	13.3	13.079	0	6.1255	99460000000	87	0.375658	0.784302	-0.272578	-0.338889	32.3107	32.449	32.8745	32.7474	32.4188	33.2857
Color [Black]	Q9BZF9;F5H2B9;H0YNH8	Q9BZF9;F5H2B9;H0YNH8	Uveal autoantigen with coiled-coil domains and ankyrin repeats	UACA			25	25	18	21	21	15.3	162.5	0	53.186	1795300000	89	0.212395	0.833117	-0.272513	-0.273109	26.4873	26.5832	25.8559	27.0633	26.983	25.6976
Color [Black]	P53350;I3L387	P53350;I3L387	Serine/threonine-protein kinase PLK1	PLK1			3	3	3	7.8	7.8	7.8	68.254	0	12.003	266020000	19	0.233735	0.829882	-0.271262	-0.283801	23.8072	24.4796	22.9767	24.173	24.153	23.7513
Color [Black]	O75400;F5H578;H0YG38	O75400	Pre-mRNA-processing factor 40 homolog A	PRPF40A			7	7	7	9.5	9.5	9.5	108.8	0	14.205	717530000	38	0.371601	0.785842	-0.27007	-0.335764	24.7594	25.4314	25.582	25.4156	25.3069	25.8606
Color [Black]	Q92917	Q92917	G patch domain and KOW motifs-containing protein	GPKOW			6	6	6	19.1	19.1	19.1	52.228	0	10.806	458250000	25	0.696945	0.714232	-0.268775	-0.39774	24.4518	24.4546	24.9803	24.8996	24.9038	24.8897
Color [Black]	P26640;A0A140T936;A0A140T954;A2ABF4;A0A0G2JJT9;A0A140T904	P26640;A0A140T936	Valine--tRNA ligase	VARS			15	15	15	14.8	14.8	14.8	140.47	0	39.091	4280900000	109	0.52961	0.742941	-0.268759	-0.371497	27.6205	27.7007	27.8964	27.7163	27.8971	28.4104
Color [Black]	Q14678	Q14678	KN motif and ankyrin repeat domain-containing protein 1	KANK1			4	4	4	3.6	3.6	3.6	147.29	0	6.4572	154670000	17	0.619405	0.723881	-0.267862	-0.38577	23.111	23.6792	23.2772	23.6561	23.7723	23.4425
Color [Black]	P02675;D6REL8	P02675;D6REL8	Fibrinogen beta chain;Fibrinopeptide B;Fibrinogen beta chain	FGB			16	16	10	25.1	25.1	18.3	55.928	0	44.109	4146800000	109	1.04097	0.670756	-0.267829	-0.43139	27.7193	27.8559	27.9869	27.9979	28.0639	28.3038
Color [Black]	B1AMS2;Q14141;C9JV02;D6RDU5;D6RGI3;D6RER5;Q9NVA2	B1AMS2;Q14141	Septin-6	2019-09-06			5	5	4	15.8	15.8	12.5	49.303	0	41.189	1113000000	53	0.503345	0.753161	-0.26708	-0.364858	25.6624	26.2353	25.9115	26.1548	25.95	26.5057
Color [Black]	P84095	P84095	Rho-related GTP-binding protein RhoG	RHOG			4	4	4	26.2	26.2	26.2	21.308	0	20.561	580530000	36	0.581658	0.735573	-0.267015	-0.378922	24.8956	24.8777	24.9463	25.0808	24.8765	25.5634
Color [Black]	P08708;H0YN88;A0A075B716;H0YN73;H3BNC9	P08708;H0YN88;A0A075B716	40S ribosomal protein S17	RPS17			15	15	15	80.7	80.7	80.7	15.55	0	62.638	13215000000	208	0.392441	0.78626	-0.26688	-0.339101	29.2142	29.0939	29.6133	29.2333	29.4508	30.0379
Color [Black]	P11021	P11021	78 kDa glucose-regulated protein	HSPA5			41	40	40	50.5	50.5	50.5	72.332	0	323.31	28165000000	523	1.50006	0.642004	-0.266647	-0.457958	30.6686	30.7054	30.4526	30.914	30.8793	30.8333
Color [Black]	G3V1A4;E9PK25;P23528;E9PP50;E9PQB7;E9PLJ3;E9PS23	G3V1A4;E9PK25;P23528;E9PP50;E9PQB7	Cofilin-1	CFL1			20	20	14	90.6	90.6	60.4	16.811	0	276.52	18912000000	268	1.59477	0.642879	-0.265977	-0.461366	29.975	30.0237	29.938	30.1758	30.3896	30.1693
Color [Black]	P52948;H7BYP8	P52948	Nuclear pore complex protein Nup98-Nup96;Nuclear pore complex protein Nup98;Nuclear pore complex protein Nup96	NUP98			5	5	5	4	4	4	197.58	0	8.9224	312520000	19	0.952577	0.683508	-0.265887	-0.421616	24.2003	24.428	24.4779	24.6271	24.4673	24.8094
Color [Black]	G5E9W7;G5E9V5;P82650;H7C5L9;H7C5H3;H7C5F2	G5E9W7;G5E9V5;P82650;H7C5L9;H7C5H3	28S ribosomal protein S22, mitochondrial	MRPS22			7	7	7	19.7	19.7	19.7	36.805	0	12.997	272690000	35	0.886958	0.688909	-0.265393	-0.415045	24.2593	24.2645	24.0389	24.5533	24.2179	24.5877
Color [Black]	P52292;J3QLL0;J3KS65	P52292;J3QLL0;J3KS65	Importin subunit alpha-1	KPNA2			8	8	8	15.9	15.9	15.9	57.861	0	42.932	2792500000	94	0.898679	0.690223	-0.264854	-0.415486	27.0741	27.3013	27.4486	27.4283	27.4865	27.7038
Color [Black]	P16152;E9PQ63;A8MTM1	P16152	Carbonyl reductase [NADPH] 1	CBR1			9	9	7	43.3	43.3	38.6	30.375	0	51.475	1177800000	52	0.398483	0.785288	-0.264793	-0.33901	26.0728	25.9273	26.5103	26.1663	26.2679	26.8706
Color [Black]	Q9UH99;B0QY60	Q9UH99	SUN domain-containing protein 2	SUN2			11	11	11	24.8	24.8	24.8	80.31	0	27.347	2067600000	80	0.460141	0.769341	-0.264312	-0.353347	26.8175	26.6402	26.8169	26.8829	26.693	27.4917
Color [Black]	P15880;H0YEN5;E9PQD7;I3L404;E9PM36;E9PMM9;E9PPT0;H3BNG3;H0YE27	P15880;H0YEN5;E9PQD7;I3L404;E9PM36;E9PMM9	40S ribosomal protein S2	RPS2			30	30	30	68.6	68.6	68.6	31.324	0	216.56	41235000000	417	0.715	0.714478	-0.263522	-0.394234	31.1227	31.0254	31.3087	31.1678	31.4046	31.6749
Color [Black]	Q9Y490;H0YMT1;A0A1C7CYV7;A0A1B0GVU7;Q9Y4G6	Q9Y490	Talin-1	TLN1			18	18	18	9.2	9.2	9.2	269.76	0	25.369	862330000	59	0.691438	0.720818	-0.26306	-0.390741	25.5191	25.5531	25.1021	25.4841	25.8116	25.6679
Color [Black]	P40429;M0QYS1;Q8J015;Q6NVV1	P40429;M0QYS1;Q8J015	60S ribosomal protein L13a	RPL13A;RPL13a			19	19	19	51.7	51.7	51.7	23.577	0	148.47	9000100000	221	0.452893	0.774216	-0.262787	-0.350394	28.7508	28.8882	29.0788	28.768	29.1694	29.5688
Color [Black]	Q15032;H7C207;C9JIX1;H7C1X4;H7C2F9	Q15032;H7C207	R3H domain-containing protein 1	R3HDM1			6	6	6	7	7	7	120.69	0	11.84	325810000	22	0.39279	0.784944	-0.2623	-0.335472	24.2504	24.0927	24.2582	24.5283	23.9541	24.9058
Color [Black]	Q8IX12;A0A0C4DGG8;F5H2E6;F5H1H2;F5H3E1;H0YFJ7;F5H7M9	Q8IX12;A0A0C4DGG8;F5H2E6;F5H1H2	Cell division cycle and apoptosis regulator protein 1	CCAR1			22	22	22	18.9	18.9	18.9	132.82	0	44.045	3562600000	141	0.433559	0.783171	-0.261383	-0.344779	27.4852	27.4962	27.7829	27.53	27.7013	28.3172
Color [Black]	Q6ZNB6	Q6ZNB6	NF-X1-type zinc finger protein NFXL1	NFXL1			6	6	6	11.3	11.3	11.3	101.34	0	5.1947	256220000	17	0.23836	0.829636	-0.259996	-0.279716	24.088	24.4481	23.0947	23.8881	24.1363	24.3864
Color [Black]	B8ZZZ7;Q9NUQ6;F2Z2S1;C9JKE4;F8VZ02;F8VT91;C9JGM8;C9JW67;F8W6C2	B8ZZZ7;Q9NUQ6	SPATS2-like protein	SPATS2L			4	4	4	12.7	12.7	12.7	54.945	0	4.1132	187840000	10	0.451176	0.778539	-0.259844	-0.347393	22.9976	23.6631	23.7307	23.8363	23.5631	23.7714
Color [Black]	P55265;H0YCK3	P55265;H0YCK3	Double-stranded RNA-specific adenosine deaminase	ADAR			26	26	26	26.8	26.8	26.8	136.06	0	61.974	4042900000	139	0.931282	0.696536	-0.259264	-0.411443	27.8956	27.6641	27.9479	28.0629	27.9463	28.2762
Color [Black]	E5RJN7;E7EVI1;A0A0A0MTC4;A0A0A0MTD1;F8VPI7;E7EPX0;A0A0A0MTC6;E7EVJ4;E9PH62;A0A0A0MTC5;Q9NUL3;G5EA18;E5RJ67;E5RFK1	E5RJN7;E7EVI1;A0A0A0MTC4;A0A0A0MTD1;F8VPI7;E7EPX0;A0A0A0MTC6;E7EVJ4;E9PH62;A0A0A0MTC5;Q9NUL3;G5EA18	Double-stranded RNA-binding protein Staufen homolog 2	STAU2			6	6	5	21.2	21.2	18.8	34.861	0	11.671	291860000	28	0.68179	0.72775	-0.257566	-0.383429	24.0152	23.9985	24.1733	24.0048	24.4089	24.546
Color [Black]	Q8N8S7;A0A0U1RRM6;A0A075B6E5;A0A0U1RQP7	Q8N8S7;A0A0U1RRM6;A0A075B6E5;A0A0U1RQP7	Protein enabled homolog	ENAH			18	18	18	36.4	36.4	36.4	66.509	0	31.647	3317000000	131	0.900477	0.698309	-0.257402	-0.40642	27.0806	27.374	27.4926	27.4785	27.58	27.6609
Color [Black]	Q8NC51	Q8NC51	Plasminogen activator inhibitor 1 RNA-binding protein	SERBP1			43	43	43	71.1	71.1	71.1	44.965	0	323.31	50020000000	499	0.802153	0.714385	-0.25702	-0.396566	31.261	31.1571	31.5057	31.384	31.5594	31.7515
Color [Black]	O43242	O43242	26S proteasome non-ATPase regulatory subunit 3	PSMD3			7	7	7	15.7	15.7	15.7	60.977	0	38.748	1016700000	53	0.455285	0.780968	-0.254529	-0.343481	25.0388	25.7423	25.7259	25.6571	25.7319	25.8816
Color [Black]	E7ERS3;Q86VM9;H3BRH3;H3BP01;H3BRN6;H3BPD0	E7ERS3;Q86VM9	Zinc finger CCCH domain-containing protein 18	ZC3H18			16	16	16	22.4	22.4	22.4	108.94	0	29.444	1154400000	66	0.550988	0.759242	-0.253832	-0.36059	25.6796	26.1589	26.1558	26.0998	26.151	26.505
Color [Black]	I3L192;A0A087X2B5;P35613;R4GMX5;A0A087WUV8;R4GN83	I3L192;A0A087X2B5;P35613;R4GMX5;A0A087WUV8	Basigin	BSG			6	6	6	39.4	39.4	39.4	17.247	0	27.765	1176300000	25	0.621122	0.745483	-0.253085	-0.370446	26.0843	25.9765	26.1377	26.1193	26.1663	26.6721
Color [Black]	P04406;E7EUT5;O14556	P04406;E7EUT5	Glyceraldehyde-3-phosphate dehydrogenase	GAPDH			33	33	33	67.5	67.5	67.5	36.053	0	323.31	48640000000	353	0.789288	0.720589	-0.252817	-0.390241	31.1423	31.4748	31.4174	31.4039	31.6183	31.7708
Color [Black]	P40227;Q92526	P40227	T-complex protein 1 subunit zeta	CCT6A			14	14	14	27.1	27.1	27.1	58.024	0	48.353	2889000000	119	0.894189	0.714825	-0.25021	-0.396866	27.2658	27.154	27.3051	27.3654	27.3737	27.7365
Color [Black]	Q9UMS4;F5GY56;H0YGF3;F5H2I0;H0YGZ5	Q9UMS4;F5GY56	Pre-mRNA-processing factor 19	PRPF19			15	15	15	31.3	31.3	31.3	55.18	0	48.041	4113600000	115	0.480674	0.782095	-0.249156	-0.34357	27.4143	27.8204	27.9302	27.6623	28.0419	28.2082
Color [Black]	P55072;C9JUP7;C9IZA5	P55072	Transitional endoplasmic reticulum ATPase	VCP			22	22	22	27.8	27.8	27.8	89.321	0	53.217	6147700000	151	1.10706	0.697368	-0.248294	-0.410087	28.2951	28.5018	28.1618	28.5781	28.4999	28.6256
Color [Black]	P78527	P78527	DNA-dependent protein kinase catalytic subunit	PRKDC			37	37	37	10.2	10.2	10.2	469.08	0	123.78	10375000000	188	1.59763	0.671666	-0.248193	-0.434486	29.1269	29.1323	29.1926	29.2877	29.3863	29.5225
Color [Black]	H3BND8;Q93009;I3L2D8;F5H2X1	H3BND8;Q93009	Ubiquitin carboxyl-terminal hydrolase;Ubiquitin carboxyl-terminal hydrolase 7	USP7			3	3	3	5.1	5.1	5.1	105.55	0	34.754	633110000	19	0.248063	0.830317	-0.247245	-0.276397	24.5134	25.4449	25.1037	24.7184	25.6782	25.4072
Color [Black]	P00558;P07205	P00558	Phosphoglycerate kinase 1	PGK1			12	12	12	37.6	37.6	37.6	44.614	0	25.206	1569100000	62	0.288045	0.82637	-0.246896	-0.291761	26.6714	25.8742	26.2243	26.1592	27.0089	26.3426
Color [Black]	P46777;Q5T7N0;R4GNJ2	P46777	60S ribosomal protein L5	RPL5			13	13	13	47.1	47.1	47.1	34.362	0	21.091	2285400000	67	0.343303	0.81225	-0.245695	-0.308539	27.0303	26.8802	27.5598	27.121	27.2666	27.8198
Color [Black]	Q7KZF4;H7C597	Q7KZF4	Staphylococcal nuclease domain-containing protein 1	SND1			32	32	32	34.9	34.9	34.9	102	0	105.62	8945900000	278	0.380468	0.804348	-0.244633	-0.317635	28.6612	28.8977	29.1838	28.8839	28.9901	29.6026
Color [Black]	P26641	P26641	Elongation factor 1-gamma	EEF1G			22	22	22	39.1	39.1	39.1	50.118	0	135.06	17356000000	260	0.425384	0.793509	-0.244414	-0.327928	29.8087	29.7847	30.2016	29.8658	30.0999	30.5627
Color [Black]	A0A0D9SFB3;A0A0D9SG12;A0A0D9SF53;O00571;O15523;A0A0J9YVQ7;B4DLA0;A0A0J9YYH6;A0A087WVZ1;A0A087WX09;C9J081;C9J8G5;D6RCM4;Q9NQI0;H0Y960	A0A0D9SFB3;A0A0D9SG12;A0A0D9SF53;O00571;O15523	ATP-dependent RNA helicase DDX3X;ATP-dependent RNA helicase DDX3Y	DDX3X;DDX3Y			60	59	59	66.2	66.2	66.2	70.839	0	323.31	59186000000	694	0.767516	0.733966	-0.244277	-0.377835	31.576	31.6445	31.7687	31.6954	31.8678	32.1588
Color [Black]	Q92900	Q92900	Regulator of nonsense transcripts 1	UPF1			24	24	24	25.2	25.2	25.2	124.34	0	221.96	4338200000	178	0.449295	0.78944	-0.244051	-0.332609	28.0714	27.9023	28.1339	28.1639	27.9645	28.7114
Color [Black]	Q9BXP5;H7C3A1;H7C1K0;A0A0A0MSP6	Q9BXP5;H7C3A1	Serrate RNA effector molecule homolog	SRRT			16	16	16	17.9	17.9	17.9	100.67	0	98.1	2705100000	104	0.344458	0.812159	-0.243587	-0.307199	27.0468	27.2939	27.5108	27.2511	27.2832	28.048
Color [Black]	O43290;E9PQI8	O43290	U4/U6.U5 tri-snRNP-associated protein 1	SART1			29	29	29	41	41	41	90.254	0	101.33	3900700000	197	0.501482	0.782089	-0.243421	-0.341818	27.8282	27.6181	28.0766	27.9291	27.9086	28.4155
Color [Black]	E7EQS8;Q6N021;E7EPB1;D6RE87	E7EQS8;Q6N021;E7EPB1	Methylcytosine dioxygenase TET2	TET2			21	21	21	14.2	14.2	14.2	226.08	0	58.543	1419400000	96	0.614331	0.758564	-0.24334	-0.358994	26.3364	26.452	26.1553	26.4498	26.3595	26.8644
Color [Black]	Q9NUQ3;Q8N3L3	Q9NUQ3	Gamma-taxilin	TXLNG			7	7	6	14.8	14.8	13.3	60.585	0	9.1886	756610000	27	0.250136	0.832714	-0.242608	-0.274337	25.2206	25.9204	25.613	25.6823	25.348	26.4515
Color [Black]	P46940;H0YLE8;A0A0J9YXZ5;A0A087X225	P46940;H0YLE8;A0A0J9YXZ5	Ras GTPase-activating-like protein IQGAP1	IQGAP1			40	40	40	25.7	25.7	25.7	189.25	0	94.968	7124800000	228	2.07428	0.666657	-0.241631	-0.439352	28.6516	28.685	28.5619	28.9163	28.8997	28.8074
Color [Black]	Q9Y6H1;Q5T1J5	Q9Y6H1;Q5T1J5	Coiled-coil-helix-coiled-coil-helix domain-containing protein 2;Putative coiled-coil-helix-coiled-coil-helix domain-containing protein CHCHD2P9, mitochondrial	CHCHD2;CHCHD2P9			2	2	2	35.8	35.8	35.8	15.512	0	5.7465	165540000	9	0.574778	0.772837	-0.240782	-0.350747	23.7343	24.2134	24.2416	24.4761	24.1897	24.2458
Color [Black]	P07814;V9GYZ6	P07814;V9GYZ6	Bifunctional glutamate/proline--tRNA ligase;Glutamate--tRNA ligase;Proline--tRNA ligase	EPRS			34	34	34	26.7	26.7	26.7	170.59	0	61.741	7368800000	231	0.751446	0.743567	-0.240494	-0.371691	28.9209	28.7667	28.9129	29.034	28.9132	29.3748
Color [Black]	Q08J23;A0A140T9Y7	Q08J23	tRNA (cytosine(34)-C(5))-methyltransferase	NSUN2			31	31	31	47.6	47.6	47.6	86.47	0	102.04	3913300000	175	0.836233	0.734512	-0.240384	-0.379539	27.5378	27.6212	27.9196	27.8905	27.8466	28.0627
Color [Black]	Q9Y3U8;J3QSB5;J3KTD3	Q9Y3U8;J3QSB5	60S ribosomal protein L36	RPL36			12	12	12	50.5	50.5	50.5	12.254	0	17.883	4234100000	88	0.62296	0.760247	-0.240156	-0.356642	28.0432	27.7295	27.6259	28.0972	28.2122	27.8097
Color [Black]	Q9H0G5;A0A024QZ33;K7ERM9;J3KT62;K7EK40;J3QLV5;J3QRI6;K7EMD8	Q9H0G5;A0A024QZ33	Nuclear speckle splicing regulatory protein 1	NSRP1;CCDC55			16	16	16	30.5	30.5	30.5	66.389	0	82.763	2659800000	130	0.336405	0.816288	-0.239606	-0.301753	26.9929	27.2574	27.3669	27.3563	27.0245	27.9551
Color [Black]	D3DQV9;P78344;H0Y3P2;H0YCH5;H0YEC5;H0YD77;H0YD99;H0YEN8;H0YDC0;H0YCF8;E9PKF8;H0YE22	D3DQV9;P78344;H0Y3P2;H0YCH5;H0YEC5;H0YD77	Eukaryotic translation initiation factor 4 gamma 2	EIF4G2			15	15	15	19.3	19.3	19.3	102.33	0	55.812	2209600000	85	0.526433	0.781266	-0.239183	-0.341742	26.8887	26.8028	27.1757	27.0588	27.0025	27.5234
Color [Black]	Q99613;B5ME19;H3BPE4;H3BTY8;H3BPE3	Q99613;B5ME19	Eukaryotic translation initiation factor 3 subunit C;Eukaryotic translation initiation factor 3 subunit C-like protein	EIF3C;EIF3CL			20	20	20	22.6	22.6	22.6	105.34	0	45.895	2956000000	137	0.86915	0.731565	-0.239055	-0.380672	27.2681	27.1622	27.504	27.4191	27.5416	27.6909
Color [Black]	Q14498;G3XAC6;A0A0U1RQH7;H0Y4X3;Q5QP23;Q5QP22;A0A0U1RQW2;Q86U06;F8WF24;F2Z2Z5;A0A087X122;H0Y6I9;A8MYG5;G3V546;G3V5Z6;H0YJJ3;G3XAP0	Q14498;G3XAC6;A0A0U1RQH7;H0Y4X3;Q5QP23	RNA-binding protein 39	RBM39			23	23	23	45.3	45.3	45.3	59.379	0	323.31	8962300000	171	0.60227	0.770414	-0.238826	-0.352463	29.0969	28.7846	29.2107	29.0894	29.2127	29.5066
Color [Black]	P30050	P30050	60S ribosomal protein L12	RPL12			16	16	16	83.6	83.6	83.6	17.818	0	323.31	21462000000	224	0.431335	0.798269	-0.23844	-0.323747	30.1831	30.2932	30.6397	30.4407	30.3963	30.9943
Color [Black]	Q9UMZ2;A0A087WW94;A0A087WZS7	Q9UMZ2	Synergin gamma	SYNRG			7	7	7	8.4	8.4	8.4	140.65	0	12.081	707800000	36	0.474258	0.790987	-0.238204	-0.331853	25.3497	25.33	25.5446	25.2453	25.9343	25.7593
Color [Black]	E9PF19;Q9Y4P3;Q96E41	E9PF19;Q9Y4P3;Q96E41	Transducin beta-like protein 2	TBL2			6	6	6	12.9	12.9	12.9	45.935	0	14.908	671690000	34	0.791086	0.74367	-0.237554	-0.37197	24.9622	25.2486	25.4099	25.5167	25.4568	25.3599
Color [Black]	P42704;B8ZZ38;A0A0C4DG06;C9JCA9	P42704	Leucine-rich PPR motif-containing protein, mitochondrial	LRPPRC			10	10	10	9.1	9.1	9.1	157.9	0	16.995	1016800000	66	1.07409	0.719633	-0.235119	-0.389984	25.6859	25.6489	25.5794	25.8699	25.705	26.0446
Color [Black]	Q13247	Q13247	Serine/arginine-rich splicing factor 6	SRSF6			20	20	14	41.6	41.6	36	39.586	0	323.31	20975000000	202	0.262612	0.832497	-0.233225	-0.273025	30.1179	30.0547	30.5178	30.1095	30.1719	31.1087
Color [Black]	O94776;E9PCS8;E7EQY4;D6W5A2;E7EV10;Q9BTC8	O94776	Metastasis-associated protein MTA2	MTA2			22	22	19	41.2	41.2	36.2	75.022	0	47.128	2269600000	120	0.397568	0.80906	-0.232418	-0.311053	26.7226	27.1776	27.0686	27.002	27.0311	27.633
Color [Black]	F8VVM2;Q00325;F8VWQ0;F8VZL5;F8VWR4	F8VVM2;Q00325	Phosphate carrier protein, mitochondrial	SLC25A3			12	12	12	33.6	33.6	33.6	36.161	0	20.167	3206800000	45	0.313263	0.823349	-0.231754	-0.288843	27.4459	27.9498	27.1013	27.4272	28.0343	27.7307
Color [Black]	Q15393;H3BMB0;J3QL37;I3L4G7	Q15393	Splicing factor 3B subunit 3	SF3B3			13	13	13	10.6	10.6	10.6	135.58	0	18.055	2551900000	68	0.396184	0.813629	-0.230272	-0.308822	27.0064	27.0765	27.445	27.2125	27.191	27.8151
Color [Black]	Q96NC0;R4GNG8	Q96NC0;R4GNG8	Zinc finger matrin-type protein 2	ZMAT2			2	2	2	9	9	9	23.612	0.0022341	2.1237	327510000	11	0.391408	0.811687	-0.229407	-0.30699	24.0685	24.1587	24.2269	23.9376	24.4297	24.7751
Color [Black]	P20042	P20042	Eukaryotic translation initiation factor 2 subunit 2	EIF2S2			21	21	21	54.7	54.7	54.7	38.388	0	147.4	3407900000	182	0.452766	0.803548	-0.228861	-0.318857	27.7157	27.4632	27.956	27.9293	27.6608	28.2315
Color [Black]	Q9UQ80;F8VR77;H0YIN7;F8W0A3	Q9UQ80	Proliferation-associated protein 2G4	PA2G4			17	17	17	36.5	36.5	36.5	43.786	0	50.871	3172000000	106	0.526914	0.790466	-0.228252	-0.330509	27.1292	27.4036	27.5701	27.3332	27.6395	27.8149
Color [Black]	Q5W0B1	Q5W0B1	RING finger protein 219	RNF219			20	20	20	32	32	32	81.116	0	51.607	3145300000	129	0.485858	0.799808	-0.226333	-0.322095	27.2191	27.2367	27.6203	27.2882	27.6577	27.8092
Color [Black]	G3XAN4;Q15629	G3XAN4;Q15629	Translocating chain-associated membrane protein 1	TRAM1			2	2	2	8	8	8	33.435	0	145.61	753850000	41	0.41277	0.811713	-0.225863	-0.30829	25.0715	25.2884	25.6731	25.5109	25.3412	25.8585
Color [Black]	Q9P2P6	Q9P2P6	StAR-related lipid transfer protein 9	STARD9			3	3	3	0.7	0.7	0.7	516.34	0.0042355	1.8368	452970000	11	0.508705	0.797686	-0.225019	-0.324376	24.4101	24.6064	24.7558	24.4921	24.9151	25.0402
Color [Black]	Q8N5F7;Q5M9Q1	Q8N5F7	NF-kappa-B-activating protein	NKAP			8	8	8	30.4	30.4	30.4	47.138	0	17.072	1107200000	52	0.608965	0.782382	-0.224866	-0.337838	26.1412	25.5776	25.9466	26.1029	26.1021	26.135
Color [Black]	P50552;K7EM16;K7EQD0;K7ENR7;K7ENL7	P50552	Vasodilator-stimulated phosphoprotein	VASP			12	12	12	31.6	31.6	31.6	39.829	0	69.739	1383400000	68	0.47525	0.803946	-0.222536	-0.316503	26.117	26.0144	26.2591	26.1731	26.1518	26.7331
Color [Black]	Q9NQ29;A8MYV2;B8ZZ10;B8ZZ09;B8ZZ12;F8WBC1;F2Z322;B8ZZ08	Q9NQ29;A8MYV2;B8ZZ10	Putative RNA-binding protein Luc7-like 1	LUC7L			16	9	9	38	27.5	27.5	43.727	0	19.432	1935300000	66	0.353593	0.826013	-0.221694	-0.291438	26.7148	26.5187	27.0814	26.9271	26.6815	27.3714
Color [Black]	A0A0J9YWL0;Q9Y4K1;Q96QW7	A0A0J9YWL0;Q9Y4K1	Absent in melanoma 1 protein	AIM1			5	5	5	3.1	3.1	3.1	231.71	0	9.6394	252610000	20	0.127414	0.905553	-0.221435	-0.194712	23.8296	24.2439	22.2212	23.9463	23.3965	23.6163
Color [Black]	P25398	P25398	40S ribosomal protein S12	RPS12			16	16	16	67.4	67.4	67.4	14.515	0	323.31	20378000000	234	0.712563	0.782491	-0.220481	-0.343771	30.157	30.2634	30.2425	30.2796	30.3297	30.7151
Color [Black]	C9J8M3;C9JZI1;P35249;C9JW34;C9JGY5;F8WE44;C9JXZ7;C9JTT7	C9J8M3;C9JZI1;P35249	Replication factor C subunit 4	RFC4			5	5	5	19.2	19.2	19.2	23.648	0	5.3916	270210000	11	0.747292	0.780953	-0.219925	-0.346272	23.9089	23.826	23.9419	23.9213	24.0531	24.3622
Color [Black]	Q8N3X1	Q8N3X1	Formin-binding protein 4	FNBP4			5	5	5	6.2	6.2	6.2	110.26	0	11.243	225800000	15	0.315826	0.830027	-0.219756	-0.280051	23.6792	23.704	24.3049	24.2674	23.7232	24.3568
Color [Black]	Q9H6S0;D6RA70;D6R9T8;D6RF50	Q9H6S0	Probable ATP-dependent RNA helicase YTHDC2	YTHDC2			7	7	7	6.1	6.1	6.1	160.25	0	12.991	321120000	17	0.527748	0.799011	-0.219472	-0.321323	24.4271	24.1959	24.331	24.5856	24.2214	24.8054
Color [Black]	Q9UNF1;Q5H909;Q5H907	Q9UNF1;Q5H909	Melanoma-associated antigen D2	MAGED2			8	8	8	22.4	22.4	22.4	64.953	0	11.386	480320000	24	0.230364	0.849276	-0.218794	-0.250815	24.9963	25.7993	24.5392	25.4193	25.2306	25.3414
Color [Black]	P11586;F5H2F4	P11586;F5H2F4	C-1-tetrahydrofolate synthase, cytoplasmic;Methylenetetrahydrofolate dehydrogenase;Methenyltetrahydrofolate cyclohydrolase;Formyltetrahydrofolate synthetase;C-1-tetrahydrofolate synthase, cytoplasmic, N-terminally processed	MTHFD1			10	10	10	13.5	13.5	13.5	101.56	0	17.464	956540000	49	1.12472	0.743782	-0.218444	-0.369406	25.5887	25.7781	25.8388	26.0154	25.8511	25.9945
Color [Black]	Q6P2Q9;I3L0J9;I3L3Z8	Q6P2Q9	Pre-mRNA-processing-splicing factor 8	PRPF8			21	21	21	8.3	8.3	8.3	273.6	0	45.188	2215500000	122	0.357784	0.825133	-0.218352	-0.289522	26.6619	26.7909	27.0741	26.7682	26.9149	27.4988
Color [Black]	Q9Y676;A0A0G2JIC6	Q9Y676	28S ribosomal protein S18b, mitochondrial	MRPS18B			3	3	3	14.3	14.3	14.3	29.395	0	6.8571	607590000	38	0.360389	0.8237	-0.217387	-0.289275	24.5685	25.2129	25.09	24.947	25.1042	25.4724
Color [Black]	Q9NR30	Q9NR30	Nucleolar RNA helicase 2	DDX21			31	31	27	45	45	42.7	87.343	0	175.49	7707100000	216	0.503601	0.804189	-0.217253	-0.315479	28.7318	28.7776	28.8611	28.9049	28.7511	29.3662
Color [Black]	P40926;G3XAL0	P40926;G3XAL0	Malate dehydrogenase, mitochondrial;Malate dehydrogenase	MDH2			21	21	21	59.2	59.2	59.2	35.503	0	76.696	8339300000	186	0.336103	0.828622	-0.216921	-0.283035	28.6659	28.6424	29.2201	28.7861	28.9732	29.4198
Color [Black]	Q9BUJ2;A0A0A0MRA5;B7Z4B8;M0R3F1;M0QYZ0;M0R203;M0QZV6;M0R0K8;M0QYI8;M0QYM5;M0R247;A0A087X1I2	Q9BUJ2;A0A0A0MRA5;B7Z4B8;M0R3F1	Heterogeneous nuclear ribonucleoprotein U-like protein 1	HNRNPUL1			17	17	17	23.1	23.1	23.1	95.737	0	62.229	3085300000	110	0.403525	0.81922	-0.215499	-0.296707	27.5478	27.2939	27.8808	27.6514	27.6293	28.0883
Color [Black]	O43719;Q5H919;Q5H918	O43719	HIV Tat-specific factor 1	HTATSF1			14	14	14	21.3	21.3	21.3	85.852	0	323.31	2034200000	105	0.369706	0.824357	-0.215221	-0.289432	26.6572	26.8018	27.1332	26.8702	26.8911	27.4765
Color [Black]	A8MXL6;A0A0C4DFR6;P55735	A8MXL6;A0A0C4DFR6;P55735	Protein SEC13 homolog	SEC13			3	3	3	10.9	10.9	10.9	31.595	0	9.1002	436350000	16	0.800436	0.782813	-0.214857	-0.34429	24.389	24.7762	24.6992	24.8973	24.7687	24.843
Color [Black]	Q8WUM4;F8WEQ7;F8WBR8;F8WDK9;C9IZF9	Q8WUM4	Programmed cell death 6-interacting protein	PDCD6IP			22	22	22	23.6	23.6	23.6	96.022	0	120.15	3977900000	154	0.458194	0.812163	-0.213989	-0.30503	27.6596	27.7052	28.0554	27.8899	27.8369	28.3353
Color [Black]	Q9BQ61;K7ELS0;K7ERU7;K7EN60	Q9BQ61	Uncharacterized protein C19orf43	C19orf43			3	3	3	24.4	24.4	24.4	18.419	0	4.0166	280350000	7	0.246666	0.851625	-0.213383	-0.253374	24.1118	24.9429	24.2992	24.3388	25.1132	24.5421
Color [Black]	O00425;F8WD15	O00425	Insulin-like growth factor 2 mRNA-binding protein 3	IGF2BP3			22	17	17	47	39	39	63.704	0	71.792	3788700000	129	0.602712	0.797663	-0.212928	-0.323485	27.5265	27.7256	27.9231	27.7898	27.8731	28.1511
Color [Black]	A0A0C4DG62;F8WCT1;Q66PJ3;F5GYV5;H7BZV4;F8WEP2;A0A0C4DH18;F5H7X4	A0A0C4DG62;F8WCT1;Q66PJ3;F5GYV5;H7BZV4;F8WEP2;A0A0C4DH18;F5H7X4	ADP-ribosylation factor-like protein 6-interacting protein 4	ARL6IP4			10	10	10	39	39	39	24.591	0	323.31	7348100000	135	0.36141	0.828273	-0.21262	-0.285251	28.787	28.3875	28.8594	28.7465	28.6456	29.2796
Color [Black]	Q9NZJ5;E7ER02;C9J185	Q9NZJ5;E7ER02;C9J185	Eukaryotic translation initiation factor 2-alpha kinase 3	EIF2AK3			5	5	5	4.9	4.9	4.9	125.21	0	6.511	286660000	12	0.397204	0.825266	-0.212604	-0.292722	24.3685	24.5198	24.3207	24.5059	24.3046	25.0362
Color [Black]	F8VZX2;Q15366;H3BRU6;F8W0G4;F8VXH9;F8W1G6;J3QT27;E9PFP8;P57721;H3BND9;F8VRH0;H3BSS4	F8VZX2;Q15366;H3BRU6;F8W0G4;F8VXH9;F8W1G6	Poly(rC)-binding protein 2	PCBP2			11	7	7	37.4	24.3	24.3	33.8	0	20.919	4351700000	53	0.373087	0.825019	-0.212331	-0.287531	27.8121	27.7502	27.9088	28.1433	27.588	28.3769
Color [Black]	A0A087WY71;E9PFW3;Q96CW1;C9JJ47;C9JJD3;C9JPV8;C9JTK4;C9JGT8	A0A087WY71;E9PFW3;Q96CW1;C9JJ47	AP-2 complex subunit mu	AP2M1			9	9	9	21.4	21.4	21.4	49.526	0	20.657	874380000	68	0.329868	0.830635	-0.212074	-0.277338	24.8211	25.4581	25.7077	25.5049	25.5726	25.5456
Color [Black]	P60228;E5RIT4;H0YBR5;E5RGA2;H0YAW4;E5RHS5	P60228;E5RIT4;H0YBR5;E5RGA2	Eukaryotic translation initiation factor 3 subunit E	EIF3E			6	6	6	12.4	12.4	12.4	52.22	0	13.195	877140000	33	0.316373	0.832024	-0.210529	-0.272586	25.2855	25.6552	25.8266	25.4608	25.7242	26.2139
Color [Black]	P42766;F2Z388	P42766;F2Z388	60S ribosomal protein L35	RPL35			11	11	11	61.8	61.8	61.8	14.551	0	97.241	4679300000	108	0.578768	0.804341	-0.208768	-0.315971	28.0267	27.6565	28.1813	28.1164	28.1315	28.2428
Color [Black]	P07948;H0Y3C5;J3KPD6;P08631	P07948	Tyrosine-protein kinase Lyn	LYN			4	4	4	9.8	9.8	9.8	58.573	0	6.1184	299570000	17	0.586189	0.80713	-0.204727	-0.312146	23.8365	23.931	24.0788	24.1852	24.3769	23.8985
Color [Black]	M0R0F0;P46782;M0R0R2;M0QZN2	M0R0F0;P46782;M0R0R2;M0QZN2	40S ribosomal protein S5;40S ribosomal protein S5, N-terminally processed	RPS5			24	24	23	68	68	61	22.391	0	323.31	34485000000	282	0.666684	0.802276	-0.204386	-0.319848	30.8854	30.6308	30.8935	30.7896	31.1134	31.1198
Color [Black]	Q15021;E7EN77	Q15021	Condensin complex subunit 1	NCAPD2			5	5	5	5.1	5.1	5.1	157.18	0	19.966	395020000	29	0.802317	0.791132	-0.203374	-0.329522	24.7399	24.726	24.7137	24.6969	25.0292	25.0636
Color [Black]	P49902;Q5JUV4;Q5JUV3;REV__M0QX83;REV__H0YES7;Q5JUV6;REV__F5GWJ3;REV__Q17RW3;REV__A0A1B0GW38	P49902;Q5JUV4;Q5JUV3	Cytosolic purine 5-nucleotidase	NT5C2			8	8	8	13.4	13.4	13.4	64.969	0	21.941	1504000000	53	0.310433	0.834293	-0.202839	-0.264561	25.9999	26.3474	26.4992	26.2835	26.2432	26.9284
Color [Black]	Q86TC9;A0A087WX60	Q86TC9;A0A087WX60	Myopalladin	MYPN			7	6	6	6.8	6	6	145.26	0	11.072	310770000	15	0.195397	0.876745	-0.201908	-0.225132	23.9279	23.6805	24.4634	23.9914	23.8224	24.8637
Color [Black]	P62906	P62906	60S ribosomal protein L10a	RPL10A			14	14	14	56.2	56.2	56.2	24.831	0	286.13	14497000000	205	0.379266	0.83051	-0.201883	-0.279013	29.7848	29.5591	30.1784	30.0169	29.8292	30.2818
Color [Black]	F5GZ78;A0A1B0GTU4;P49023;F5H836;A0A1B0GU60	F5GZ78;A0A1B0GTU4;P49023;F5H836;A0A1B0GU60	Paxillin	PXN			5	5	5	13.8	13.8	13.8	64.232	0	8.6878	274840000	21	0.333553	0.83627	-0.201682	-0.269154	23.5531	23.9895	23.4192	23.8265	23.5588	24.1815
Color [Black]	P30041	P30041	Peroxiredoxin-6	PRDX6			26	26	26	87.1	87.1	87.1	25.035	0	323.31	73093000000	328	0.724124	0.800104	-0.201628	-0.321357	31.9961	32.1373	32.2169	32.3533	32.1131	32.4888
Color [Black]	P61160;F5H6T1;A0A1B0GWD0;A0A1B0GWH0	P61160;F5H6T1	Actin-related protein 2	ACTR2			16	16	16	43.4	43.4	43.4	44.76	0	37.816	12878000000	145	0.397185	0.828259	-0.201285	-0.281809	29.3886	29.4819	29.2169	29.7844	29.7417	29.1651
Color [Black]	Q13751;X1WI29	Q13751	Laminin subunit beta-3	LAMB3			10	10	10	10.8	10.8	10.8	129.57	0	103.51	374210000	37	0.560462	0.812785	-0.201241	-0.30523	24.033	24.2817	24.1832	24.2224	24.2282	24.6511
Color [Black]	Q13435;E9PPJ0;H0YCG1;E9PJ04;E9PJT3;H0YEX5;E9PIL8	Q13435;E9PPJ0	Splicing factor 3B subunit 2	SF3B2			40	40	40	41.5	41.5	41.5	100.23	0	122.46	17185000000	441	0.551857	0.813966	-0.201063	-0.304034	29.8093	29.8658	30.1772	30.0999	29.986	30.3696
Color [Black]	Q9UN86;D6RBM9;D6REX8;D6RBR0;D6RE13;D6RBW8;D6RGJ4;D6RAC7;D6RB17;D6R9X5;D6R9A4	Q9UN86	Ras GTPase-activating protein-binding protein 2	G3BP2			16	16	14	38.8	38.8	34.9	54.12	0	323.31	5896200000	157	0.281743	0.849313	-0.200934	-0.255252	27.9811	28.1869	28.6187	28.2508	28.241	28.8976
Color [Black]	Q9P2B4;B1AMN7	Q9P2B4;B1AMN7	CTTNBP2 N-terminal-like protein	CTTNBP2NL			7	7	7	14.9	14.9	14.9	70.157	0	9.4549	330110000	20	0.779705	0.796589	-0.200628	-0.324308	24.2753	24.2937	23.9905	24.5049	24.3822	24.2742
Color [Black]	V9GYJ9;V9GYL9;P51398;V9GYJ3;V9GY11;V9GZ03	V9GYJ9;V9GYL9;P51398;V9GYJ3;V9GY11;V9GZ03	28S ribosomal protein S29, mitochondrial	DAP3			3	3	3	15.8	15.8	15.8	30.401	0	4.8586	226450000	16	0.236957	0.862752	-0.19976	-0.240185	23.9581	23.8183	24.2585	24.603	23.6101	24.4211
Color [Black]	Q15637;C9J792;F8WEV5	Q15637	Splicing factor 1	SF1			21	21	19	32.7	32.7	28.5	68.329	0	40.543	4964900000	160	0.413153	0.829662	-0.199035	-0.282385	27.8604	28.064	28.4088	28.174	28.1907	28.5656
Color [Black]	Q7Z7A3	Q7Z7A3	Cytoplasmic tRNA 2-thiolation protein 1	CTU1			3	3	3	11.8	11.8	11.8	36.45	0	4.9992	162560000	9	1.41594	0.770493	-0.199029	-0.351981	23.7529	23.5544	23.6684	23.86	23.9105	23.8023
Color [Black]	Q10471	Q10471	Polypeptide N-acetylgalactosaminyltransferase 2;Polypeptide N-acetylgalactosaminyltransferase 2 soluble form	GALNT2			7	7	7	17.5	17.5	17.5	64.732	0	18.096	2440500000	53	0.460947	0.827862	-0.198868	-0.289755	26.6923	27.0041	27.1117	27.0365	26.9617	27.4065
Color [Black]	Q14444;G3V153;E9PLA9	Q14444;G3V153;E9PLA9	Caprin-1	CAPRIN1			15	15	15	18.8	18.8	18.8	78.365	0	135.21	9888200000	108	0.357548	0.835564	-0.197147	-0.270203	28.745	29.0035	29.2776	29.0956	28.9814	29.5404
Color [Black]	B6VEX4;A0A0A0MRT6;Q8IZP0;B7Z836;E9PEZ7;E7EW77;E7EP65;A0A0C4DG21;F8WAL6;Q9NYB9	B6VEX4;A0A0A0MRT6;Q8IZP0;B7Z836;E9PEZ7;E7EW77;E7EP65;A0A0C4DG21;F8WAL6;Q9NYB9	Abl interactor 1;Abl interactor 2	ABI1;ABI2			2	2	2	6.1	6.1	6.1	43.294	0.00054496	3.4941	205330000	15	0.620223	0.813238	-0.196606	-0.306007	23.7256	23.6749	23.7319	23.8224	23.7164	24.1834
Color [Black]	E9PD53;Q9NTJ3;C9JR83	E9PD53;Q9NTJ3	Structural maintenance of chromosomes protein;Structural maintenance of chromosomes protein 4	SMC4			10	10	10	9.5	9.5	9.5	144.45	0	19.345	661290000	45	0.760481	0.803328	-0.19633	-0.317306	25.1678	25.0543	25.0228	25.202	25.1366	25.4953
Color [Black]	Q12906;K7EKJ9;K7EQR9;K7ER69;K7ERM6;K7ENK6;K7EM82;K7EJ09;K7EKY0;K7EQ75;K7EPG3;K7ELV3	Q12906;K7EKJ9	Interleukin enhancer-binding factor 3	ILF3			29	29	29	44.2	44.2	44.2	95.337	0	189.34	12913000000	270	1.84365	0.762237	-0.195482	-0.357257	29.4025	29.5245	29.4484	29.5987	29.6572	29.7059
Color [Black]	Q9BUA3;H0YGY5;H0YGK9	Q9BUA3	Uncharacterized protein C11orf84	C11orf84			18	18	18	54.6	54.6	54.6	41.036	0	145.68	7787300000	158	0.352807	0.837962	-0.195012	-0.267231	28.7248	28.5847	29.0885	28.9709	28.7056	29.3066
Color [Black]	O95340	O95340	Bifunctional 3-phosphoadenosine 5-phosphosulfate synthase 2;Sulfate adenylyltransferase;Adenylyl-sulfate kinase	PAPSS2			11	11	11	23.3	23.3	23.3	69.5	0	63.087	1368500000	55	0.641083	0.812174	-0.194838	-0.305787	26.1273	26.1113	26.4847	26.3787	26.3676	26.5617
Color [Black]	C9J8D4;Q13724	C9J8D4;Q13724	Mannosyl-oligosaccharide glucosidase	MOGS			3	3	3	6.3	6.3	6.3	54.049	0	13.808	460750000	15	0.373591	0.83567	-0.194782	-0.271095	24.8946	24.6378	25.1533	25.0188	24.8555	25.3958
Color [Black]	E9PG73;Q13427;C9JN15;C9JM79;C9JT64;C9J679	E9PG73;Q13427;C9JN15;C9JM79	Peptidyl-prolyl cis-trans isomerase G;Peptidyl-prolyl cis-trans isomerase	PPIG			9	9	9	13.9	13.9	13.9	87.088	0	63.041	2001800000	80	0.387432	0.832341	-0.193989	-0.272863	26.8539	26.7493	27.0899	26.8421	26.9792	27.4538
Color [Black]	Q9Y2Z4;H0YHS6	Q9Y2Z4;H0YHS6	Tyrosine--tRNA ligase, mitochondrial;Tyrosine--tRNA ligase	YARS2			9	9	9	19.5	19.5	19.5	53.198	0	32.432	1294300000	67	0.379142	0.835758	-0.193431	-0.270812	26.2138	26.1712	26.6923	26.4367	26.4008	26.8201
Color [Black]	P67809;H0Y449;C9J5V9;Q9Y2T7	P67809;H0Y449	Nuclease-sensitive element-binding protein 1	YBX1			27	27	17	61.7	61.7	44.4	35.924	0	323.31	24503000000	385	0.622141	0.815232	-0.192715	-0.301451	30.4183	30.2759	30.5364	30.4809	30.4907	30.8372
Color [Black]	P24928;A0A087WWE2	P24928;A0A087WWE2	DNA-directed RNA polymerase II subunit RPB1;DNA-directed RNA polymerase	POLR2A			11	11	11	8.4	8.4	8.4	217.17	0	17.852	982150000	61	0.370388	0.838671	-0.191589	-0.267392	25.6662	26.0158	26.0109	25.8303	25.9947	26.4427
Color [Black]	Q6P1N0;K7EJY5;K7EMP1	Q6P1N0;K7EJY5	Coiled-coil and C2 domain-containing protein 1A	CC2D1A			8	8	8	9.8	9.8	9.8	104.06	0	13.504	876490000	46	0.315751	0.848474	-0.191408	-0.255884	25.8705	25.7126	25.5993	25.772	25.6052	26.3793
Color [Black]	Q03393;E9PKY8;E9PJM0;E9PNN3	Q03393;E9PKY8;E9PJM0	6-pyruvoyl tetrahydrobiopterin synthase	PTS			7	7	7	29	29	29	16.386	0	63.831	1419100000	58	0.389314	0.836207	-0.18962	-0.268837	25.9627	26.4335	26.5823	26.3918	26.4761	26.6795
Color [Black]	O43175;Q5SZU1	O43175;Q5SZU1	D-3-phosphoglycerate dehydrogenase	PHGDH			15	15	15	31	31	31	56.65	0	52.185	2510200000	120	0.486273	0.829661	-0.189528	-0.283044	27.1993	27.1408	27.3185	27.3225	27.1831	27.7216
Color [Black]	Q96GM8	Q96GM8	Target of EGR1 protein 1	TOE1			4	4	4	12.9	12.9	12.9	56.547	0	17.184	431140000	26	0.286339	0.857901	-0.188799	-0.246437	24.6828	24.6937	24.6504	24.6918	24.5153	25.3862
Color [Black]	Q13619;A0A087WWN2;A0A0A0MR50	Q13619;A0A087WWN2	Cullin-4A	CUL4A			4	4	4	7.5	7.5	7.5	87.679	0	4.1759	300140000	14	0.311134	0.848177	-0.188798	-0.252485	23.5342	24.2209	24.3218	24.2393	24.2064	24.1976
Color [Black]	P39023;G5E9G0;B5MCW2;H7C422;H7C3M2;F8WCR1	P39023;G5E9G0;B5MCW2;H7C422	60S ribosomal protein L3	RPL3			32	32	25	54.1	54.1	44.7	46.108	0	137.84	20487000000	322	0.340876	0.84562	-0.188489	-0.258661	30.0766	30.0849	30.3232	30.0309	30.2628	30.7565
Color [Black]	O95239;Q2VIQ3;Q5JRK0;H0Y718;J3KPF9;A0A087X011;E9PES4;Q9Y496;Q6ZMV9	O95239	Chromosome-associated kinesin KIF4A	KIF4A			7	7	7	7.2	7.2	7.2	139.88	0	12.749	241160000	19	0.499629	0.829593	-0.188423	-0.283458	24.201	24.0442	24.0206	24.5273	23.9944	24.3095
Color [Black]	P82675	P82675	28S ribosomal protein S5, mitochondrial	MRPS5			8	8	8	20	20	20	48.006	0	11.414	1105300000	40	0.24787	0.871113	-0.188288	-0.235168	25.8535	26.0204	26.1009	25.7921	25.9963	26.7512
Color [Black]	A2NJV5;A0A0A0MRZ7;A0A075B6S2;A0A087X0Q4;A0A075B6S6;A0A075B6P5;A0A087WW87;P01615;P01614	A2NJV5;A0A0A0MRZ7;A0A075B6S2		IGKV A18;IGKV2D-26;IGKV2D-29			5	5	2	19.2	19.2	19.2	13.085	0	216.58	247250000000	144	0.438117	0.8313	-0.188145	-0.275011	33.7125	33.8562	34.2086	33.9881	34.0196	34.334
Color [Black]	Q03252	Q03252	Lamin-B2	LMNB2			5	5	5	9.4	9.4	9.4	69.948	0	9.8642	392210000	24	0.483084	0.83075	-0.187626	-0.280517	24.2254	24.4497	24.6719	24.6666	24.4345	24.8088
Color [Black]	Q9P2R3;K7EPT2	Q9P2R3	Rabankyrin-5	ANKFY1			13	13	13	16.6	16.6	16.6	128.4	0	172.63	3867300000	142	0.342795	0.847576	-0.186377	-0.25705	27.6839	27.8945	28.0624	27.8985	27.8429	28.4586
Color [Black]	P84103;A0A087X2D0	P84103;A0A087X2D0	Serine/arginine-rich splicing factor 3	SRSF3			13	12	12	50	50	50	19.329	0	51.364	14273000000	146	0.395299	0.837675	-0.18534	-0.265494	29.7242	29.5697	29.9772	29.664	29.9501	30.213
Color [Black]	J3QK89;Q8IWX8	J3QK89;Q8IWX8	Calcium homeostasis endoplasmic reticulum protein	CHERP			19	19	18	24.3	24.3	23.3	104.93	0	238.76	5407000000	129	0.370049	0.842419	-0.184789	-0.260637	28.3472	28.1867	28.3938	28.2331	28.3635	28.8856
Color [Black]	Q14683;G8JLG1;V9GY57;H0Y7K8;V9GYN9	Q14683;G8JLG1	Structural maintenance of chromosomes protein 1A;Structural maintenance of chromosomes protein	SMC1A			31	31	31	27.7	27.7	27.7	143.23	0	186.66	4355600000	190	0.402733	0.835142	-0.1839	-0.265198	27.7857	27.9343	27.9951	27.8882	27.9239	28.4547
Color [Black]	A0A024R4E5;Q00341;H0Y394;H7C0A4;C9JIZ1;C9J5E5;C9JT62;C9JHS7;C9JK79;C9JHZ8;C9JES8;C9JZI8;H7C2D1;C9JBS3;C9JEJ8;C9JHN6;H7BZC3;C9JQ82;C9JMQ6;H7C3D0	A0A024R4E5;Q00341;H0Y394	Vigilin	HDLBP			29	29	29	25	25	25	141.44	0	53.86	3669600000	186	0.539208	0.82915	-0.183535	-0.282257	27.5046	27.6074	27.7202	27.7058	27.6144	28.0626
Color [Black]	A0A087WYT3;Q15185;B4DDC6	A0A087WYT3;Q15185	Prostaglandin E synthase 3	PTGES3			3	3	3	10.4	10.4	10.4	19.155	0.00051151	2.9574	451710000	19	0.230917	0.877657	-0.183459	-0.22606	24.353	24.7277	24.6562	24.2108	24.8852	25.1913
Color [Black]	P56192;H0YIC2;H0YHV5;H0YHL6;H0YI94;H0YI27;H0YIP0	P56192	Methionine--tRNA ligase, cytoplasmic	MARS			10	10	10	14.4	14.4	14.4	101.11	0	22.516	889570000	41	0.857729	0.812993	-0.183299	-0.305836	25.6626	25.5801	25.8419	25.9899	25.774	25.8706
Color [Black]	Q9UGI8;F8W7T0;H7BYK1;F8WDI4	Q9UGI8	Testin	TES			5	5	5	16.9	16.9	16.9	47.996	0	7.6756	416750000	28	0.521447	0.829274	-0.182013	-0.278576	24.5649	24.7232	24.5703	24.5135	24.9282	24.9628
Color [Black]	Q9BU76	Q9BU76	Multiple myeloma tumor-associated protein 2	MMTAG2			7	7	7	23.6	23.6	23.6	29.411	0	11.314	724570000	42	0.824557	0.815221	-0.18168	-0.301745	25.2323	25.3568	25.4712	25.6182	25.3849	25.6022
Color [Black]	P04003	P04003	C4b-binding protein alpha chain	C4BPA			9	9	8	22.1	22.1	20.8	67.033	0	43.69	1640100000	81	0.641439	0.822462	-0.181158	-0.288709	26.5925	26.7794	26.6228	26.739	26.7261	27.0731
Color [Black]	P12004	P12004	Proliferating cell nuclear antigen	PCNA			8	8	8	30.3	30.3	30.3	28.768	0	67.327	2325700000	98	0.297728	0.862667	-0.180641	-0.242079	26.8505	27.1133	27.1986	26.9196	27.1196	27.6652
Color [Black]	P61313;E7EQV9;E7EX53;E7ENU7;E7ERA2	P61313;E7EQV9;E7EX53;E7ENU7	60S ribosomal protein L15;Ribosomal protein L15	RPL15			17	17	17	48	48	48	24.146	0	50.65	12731000000	188	0.416398	0.841521	-0.17857	-0.261623	29.4178	29.1813	29.6319	29.3514	29.6246	29.7906
Color [Black]	J3QKS7;B4DGM3;Q969G3;J3KT85;J3QR61;H7C048;K7EMQ8;J3QKX6	J3QKS7;B4DGM3;Q969G3;J3KT85;J3QR61;H7C048;K7EMQ8	SWI/SNF-related matrix-associated actin-dependent regulator of chromatin subfamily E member 1	SMARCE1			4	4	4	17.4	17.4	17.4	33.433	0	57.433	429140000	31	0.302746	0.86317	-0.177521	-0.240381	24.6475	24.9433	25.1753	25.0438	24.8138	25.441
Color [Black]	P14174	P14174	Macrophage migration inhibitory factor	MIF			2	2	2	20.9	20.9	20.9	12.476	0	4.6403	401950000	31	0.49216	0.835081	-0.177471	-0.270049	24.4782	24.5584	24.1353	24.6607	24.6529	24.3907
Color [Black]	J3KNW4;A0A0A0MSG2;Q14192;C9J3S8;F8WDA8;U3KQT4	J3KNW4;A0A0A0MSG2;Q14192	Four and a half LIM domains protein 2	FHL2			10	10	10	28.8	28.8	28.8	44.205	0	21.361	1378800000	52	0.561001	0.829299	-0.176854	-0.276383	26.2361	26.3387	26.1654	26.2058	26.4079	26.6572
Color [Black]	Q9UGU0;I3L1M7	Q9UGU0	Transcription factor 20	TCF20			8	8	7	4.3	4.3	3.8	211.77	0	7.8525	412720000	35	0.402835	0.847615	-0.175849	-0.256738	24.353	24.8966	24.6818	24.8684	24.6344	24.9561
Color [Black]	A0A024QZP7;P06493;E5RIU6;A0A087WZZ9;K7ELV5;Q00526	A0A024QZP7;P06493;E5RIU6;A0A087WZZ9	Cyclin-dependent kinase 1	CDC2;CDK1			12	12	10	30.3	30.3	27.6	34.081	0	34.774	5303900000	136	0.333709	0.859622	-0.175603	-0.244915	28.0378	28.2156	28.4158	28.2739	28.1547	28.7674
Color [Black]	A0A087WWB9;P51153	A0A087WWB9;P51153	Ras-related protein Rab-13	RAB13			4	4	2	31.1	31.1	21.3	13.584	0	9.5532	896720000	43	0.472751	0.835286	-0.174684	-0.264609	25.3702	25.2249	25.7013	25.5646	25.5014	25.7544
Color [Black]	A0A0A0MQS1;Q53H96;B5MD87;F8WEI0;A0A087WTU2	A0A0A0MQS1;Q53H96;B5MD87	Pyrroline-5-carboxylate reductase;Pyrroline-5-carboxylate reductase 3	PYCRL			7	7	7	31.1	31.1	31.1	29.892	0	13.247	889550000	54	0.254525	0.87696	-0.174423	-0.225881	25.9361	25.5308	25.4886	25.8638	25.4073	26.2077
Color [Black]	P49841;A8MT37	P49841	Glycogen synthase kinase-3 beta	GSK3B			7	7	6	26	26	24	46.744	0	10.532	765750000	38	0.397525	0.850009	-0.173173	-0.253102	25.3693	25.4017	25.2426	25.4603	25.2318	25.841
Color [Black]	P55036;Q5VWC4;A6PVX3;H0Y3Y9;A2A3N6;H0Y561	P55036;Q5VWC4;A6PVX3	26S proteasome non-ATPase regulatory subunit 4	PSMD4			18	18	18	44.6	44.6	44.6	40.736	0	200.36	9031600000	176	0.348975	0.860335	-0.171187	-0.243309	28.7894	29.1765	29.3686	29.1055	29.2542	29.4884
Color [Black]	Q8ND56;A0A140TA76;A0A0G2JQ95;A0A096LP11;K7EMZ9	Q8ND56;A0A140TA76	Protein LSM14 homolog A	LSM14A			9	9	7	20.3	20.3	18.4	50.529	0	107.46	5570700000	116	0.210333	0.894372	-0.170919	-0.209741	28.6153	28.2608	28.7608	28.8188	28.1926	29.1382
Color [Black]	P46779;H0YKD8;H0YMF4;H0YLP6	P46779;H0YKD8;H0YMF4;H0YLP6	60S ribosomal protein L28	RPL28			20	20	20	73.7	73.7	73.7	15.747	0	170.87	11457000000	210	0.289402	0.875847	-0.170864	-0.231323	29.0781	29.1983	29.5471	29.1151	29.4383	29.7827
Color [Black]	P00966;Q5T6L6;Q5T6L5	P00966;Q5T6L6;Q5T6L5	Argininosuccinate synthase	ASS1			9	9	9	20.6	20.6	20.6	46.53	0	13.823	600630000	33	0.290817	0.874617	-0.169628	-0.230499	24.7328	25.0168	25.0595	24.7044	25.4271	25.1865
Color [Black]	Q9Y3C1;D6RIC3;A0A0C4DGU5;A0A087X2G6;A0A087WU10;D6RC60	Q9Y3C1;D6RIC3;A0A0C4DGU5;A0A087X2G6	Nucleolar protein 16	NOP16			9	9	9	47.8	47.8	47.8	21.188	0	13.75	845720000	21	0.242872	0.88434	-0.1693	-0.218408	25.0879	25.5552	25.6614	25.4545	25.3366	26.0214
Color [Black]	G8JLD3;X6RLX0;Q8IUD2;X6RM00;K7EPP6;A0A0U1RQM4;K7EPD6;A0A0U1RQN0;K7EIZ7;A0A0U1RQD6;O15083;K7EKH8;A0A0U1RRM0;H7C4G9	G8JLD3;X6RLX0;Q8IUD2;X6RM00	ELKS/Rab6-interacting/CAST family member 1	ERC1			13	13	13	16	16	16	124.82	0	14.859	806710000	52	0.264647	0.876443	-0.168655	-0.223546	25.1947	25.6684	25.6871	25.3194	25.7422	25.9946
Color [Black]	Q5T200;Q5T9K0;A0A087WX14	Q5T200	Zinc finger CCCH domain-containing protein 13	ZC3H13			18	18	18	11.3	11.3	11.3	196.63	0	32.046	1868400000	86	0.178317	0.902835	-0.168608	-0.196231	26.4775	26.889	27.0996	26.7631	26.6062	27.6027
Color [Black]	Q9UHV9	Q9UHV9	Prefoldin subunit 2	PFDN2			2	2	2	22.1	22.1	22.1	16.648	0	6.0838	280910000	23	0.293912	0.874396	-0.168268	-0.229905	23.8135	24.1628	24.0379	24.4941	23.783	24.242
Color [Black]	P49773;D6REP8;D6RE99;D6RD60;D6RC06	P49773;D6REP8;D6RE99;D6RD60	Histidine triad nucleotide-binding protein 1	HINT1			7	7	7	85.7	85.7	85.7	13.802	0	40.952	1897900000	68	0.302413	0.875471	-0.167135	-0.230608	27.1446	26.8244	26.9866	26.7846	27.1799	27.4927
Color [Black]	P20700;E9PBF6;A0A0D9SFE5;A0A0D9SFY5	P20700;E9PBF6;A0A0D9SFE5;A0A0D9SFY5	Lamin-B1	LMNB1			26	26	26	40.6	40.6	40.6	66.408	0	175.67	4566700000	207	0.635953	0.83529	-0.166823	-0.269819	27.9993	28.0737	27.7283	28.2069	28.0687	28.0262
Color [Black]	O15143;C9J4Z7;F8VXW2;C9JEY1;C9JQM8;C9JFG9;C9J6C8;C9JBJ7;C9K057;C9JTT6	O15143	Actin-related protein 2/3 complex subunit 1B	ARPC1B			19	19	19	42.5	42.5	42.5	40.949	0	114.34	9366000000	280	0.238241	0.889662	-0.166564	-0.214844	29.1122	28.9893	28.5767	29.4551	29.0377	28.685
Color [Black]	Q92615;X6RCG6;V9GYI5;B5MCU2	Q92615	La-related protein 4B	LARP4B			16	16	8	22.5	22.5	10.8	80.551	0	46.395	2846900000	146	0.390496	0.863671	-0.162533	-0.240596	27.225	27.4355	27.5535	27.3675	27.4804	27.8537
Color [Black]	H7C4H2;Q9Y5M8	H7C4H2;Q9Y5M8	Signal recognition particle receptor subunit beta	SRPRB			3	3	3	22.5	22.5	22.5	17.502	0	57.55	1286800000	56	0.29135	0.875605	-0.162061	-0.223521	26.1086	25.9258	26.4975	26.1223	26.2708	26.6249
Color [Black]	P08240	P08240	Signal recognition particle receptor subunit alpha	SRPR			6	6	6	9.7	9.7	9.7	69.81	0	12.325	738030000	31	0.303474	0.876106	-0.161966	-0.225847	25.4685	25.4122	25.5911	25.8547	25.2314	25.8715
Color [Black]	Q15717;M0QZR9;M0R055;B1AM48;B1APY9;B1APY8;A0A0A0MRX1;A0A0R4J2E6;Q12926;P26378	Q15717;M0QZR9	ELAV-like protein 1	ELAVL1			22	22	22	57.7	57.7	57.7	36.091	0	70.757	8415600000	185	0.373095	0.869595	-0.161661	-0.237195	28.9482	28.9843	29.0241	28.8985	29.0457	29.4975
Color [Black]	Q15057;A0A087X1H5;H7C3K3;A0A0U1RQT1;H7C3Q8	Q15057;A0A087X1H5;H7C3K3	Arf-GAP with coiled-coil, ANK repeat and PH domain-containing protein 2	ACAP2			18	18	18	21.6	21.6	21.6	88.028	0	48.503	5100700000	183	0.28197	0.883458	-0.160198	-0.219806	28.0784	28.1313	28.409	28.0638	28.2794	28.7562
Color [Black]	A0A0J9YXN7;Q96Q06	A0A0J9YXN7;Q96Q06	Perilipin-4	PLIN4			9	9	9	10.7	10.7	10.7	136.02	0	52.199	942630000	57	0.459594	0.858291	-0.159971	-0.246008	25.7651	25.6954	26.0127	25.9044	25.837	26.2118
Color [Black]	A0A0D9SEU5;R4GMX8;Q6VN20;R4GMX7;R4GNA3;R4GN91	A0A0D9SEU5;R4GMX8;Q6VN20	Ran-binding protein 10	RANBP10			4	4	4	7.3	7.3	7.3	67.255	0	6.3086	437580000	22	0.198884	0.902424	-0.159917	-0.19756	24.76	24.9925	25.0326	24.9323	24.6689	25.6637
Color [Black]	A0A0B4J2A4;P42765;K7EME0;K7ER88;K7EJB1;K7EJ68	A0A0B4J2A4;P42765;K7EME0	3-ketoacyl-CoA thiolase, mitochondrial	ACAA2			11	11	11	37.6	37.6	37.6	41.601	0	106.68	1231800000	67	0.308485	0.875837	-0.159863	-0.224737	25.9517	26.1322	26.1854	26.0696	26.0319	26.6473
Color [Black]	Q14257;H0YL43;A8MXP8	Q14257;H0YL43	Reticulocalbin-2	RCN2			5	5	5	20.8	20.8	20.8	36.876	0	19.717	948890000	37	0.34521	0.874864	-0.157785	-0.228876	25.6416	26.0491	25.589	25.8715	26.1472	25.7344
Color [Black]	Q00796;H0YLA4;H0YKB3	Q00796;H0YLA4	Sorbitol dehydrogenase	SORD			4	4	4	15.4	15.4	15.4	38.324	0	7.0151	763780000	28	0.587373	0.850737	-0.156885	-0.253353	25.393	25.3878	25.6896	25.6795	25.5212	25.7403
Color [Black]	Q9Y6N5;H3BMS6;H3BNX3;A0A1B0GXB4;H3BV36;H3BNP9	Q9Y6N5;H3BMS6;H3BNX3;A0A1B0GXB4;H3BV36	Sulfide:quinone oxidoreductase, mitochondrial	SQRDL			6	6	6	19.1	19.1	19.1	49.96	0	11.553	861740000	28	0.262527	0.893407	-0.156398	-0.212034	25.2201	25.5273	25.5095	25.1805	25.6222	25.9234
Color [Black]	Q9UG63;C9JHK9;C9JZV3	Q9UG63;C9JHK9;C9JZV3	ATP-binding cassette sub-family F member 2	ABCF2			11	11	11	16.9	16.9	16.9	71.289	0	15.515	1638400000	73	0.331839	0.876573	-0.155955	-0.224834	26.4143	26.0165	26.5695	26.4071	26.3692	26.6919
Color [Black]	Q9UDY4;C9JUL4	Q9UDY4	DnaJ homolog subfamily B member 4	DNAJB4			5	4	4	15.1	15.1	15.1	37.806	0	8.5673	478880000	21	0.255365	0.894081	-0.154364	-0.208543	24.412	24.8742	24.8571	24.6564	24.7093	25.2406
Color [Black]	O75116;E9PF63;Q14DU5	O75116;E9PF63	Rho-associated protein kinase 2	ROCK2			10	7	7	8.9	6.8	6.8	160.9	0	7.8872	1094300000	31	0.424562	0.8721	-0.154063	-0.235248	25.7312	25.8802	25.6299	25.8387	25.7017	26.163
Color [Black]	Q96EY7;B8ZZQ4;F8WE76	Q96EY7;B8ZZQ4	Pentatricopeptide repeat domain-containing protein 3, mitochondrial	PTCD3			4	4	4	7.4	7.4	7.4	78.549	0	8.826	245830000	29	0.216834	0.903409	-0.153828	-0.198239	23.6773	23.7658	24.0545	23.6327	23.8538	24.4727
Color [Black]	Q15654;A0A0D9SFS2;H7BZE2	Q15654	Thyroid receptor-interacting protein 6	TRIP6			11	11	11	35.9	35.9	35.9	50.287	0	29.273	1687300000	70	0.336378	0.875229	-0.153474	-0.222956	26.3829	26.5956	26.9409	26.7142	26.683	26.9826
Color [Black]	A0A087WUT6;O60841	A0A087WUT6;O60841	Eukaryotic translation initiation factor 5B	EIF5B			11	11	11	12.5	12.5	12.5	138.68	0	61.107	1185200000	79	0.869561	0.837295	-0.152992	-0.262932	25.8822	26.112	25.9276	26.1642	26.1735	26.0431
Color [Black]	P62829;C9JD32;J3KT29;B9ZVP7;J3KTJ3;J3QQT9	P62829;C9JD32;J3KT29;B9ZVP7	60S ribosomal protein L23	RPL23			13	13	13	65	65	65	14.865	0	65.42	25007000000	147	0.508312	0.864361	-0.151883	-0.240768	30.5335	30.5116	30.7349	30.7863	30.5378	30.9116
Color [Black]	P33176;A0A0G2JMZ6;J3KNA1;O60282;Q12840;C9JWB9	P33176	Kinesin-1 heavy chain	KIF5B			27	27	27	28.2	28.2	28.2	109.68	0	187.01	3511100000	176	0.366369	0.877461	-0.151609	-0.225295	27.6832	27.6007	27.9162	27.8501	27.6533	28.1515
Color [Black]	Q86UP2;G3V4Y7;B7Z6P3;G3V5P0;H0YJP2;G3V5G2	Q86UP2	Kinectin	KTN1			19	19	19	18.3	18.3	18.3	156.27	0	29.665	1580900000	105	0.231868	0.902419	-0.150801	-0.199691	26.4826	26.534	26.8209	26.7102	26.3899	27.1899
Color [Black]	Q7L576;H0YL50;E7EW33;H7C229;E7EVJ5;Q96F07;A0A0G2JR96;A0A0G2JQT1	Q7L576	Cytoplasmic FMR1-interacting protein 1	CYFIP1			5	5	5	5.7	5.7	5.7	145.18	0	6.7148	83630000000	32	0.391272	0.877717	-0.150768	-0.227553	33.7356	33.3195	33.6251	33.7641	33.509	33.8593
Color [Black]	P61247;D6RAT0;H0Y9Y4;D6RG13;D6RB09;E9PFI5;H0Y8L7;D6R9B6;D6RAS7;D6RI02;D6RED7;D6RGE0	P61247;D6RAT0;H0Y9Y4;D6RG13;D6RB09;E9PFI5;H0Y8L7;D6R9B6	40S ribosomal protein S3a	RPS3A			43	43	43	78	78	78	29.945	0	323.31	27277000000	440	0.288636	0.892939	-0.14994	-0.211216	30.6799	30.6075	31.0059	30.6708	30.8298	31.2426
Color [Black]	Q9UPQ9	Q9UPQ9	Trinucleotide repeat-containing gene 6B protein	TNRC6B			38	38	3	32.6	32.6	2.6	194	0	323.31	4876500000	263	0.248764	0.901404	-0.14919	-0.202297	28.0539	28.039	28.3272	28.3021	27.905	28.6606
Color [Black]	Q7L4I2	Q7L4I2	Arginine/serine-rich coiled-coil protein 2	RSRC2			5	5	5	11.5	11.5	11.5	50.559	0	17.369	532880000	37	0.2352	0.902212	-0.149084	-0.199003	24.7056	25.2055	24.9873	24.7109	25.346	25.2888
Color [Black]	Q60FE5;A0A087WWY3	Q60FE5;A0A087WWY3		FLNA			132	132	2	47.1	47.1	0.6	278.22	0	323.31	83853000000	1392	0.632713	0.861189	-0.147265	-0.243461	32.1714	32.2664	32.1486	32.3614	32.5032	32.1636
Color [Black]	Q13443;F8WC54;A0AVL1;A0A0J9YY58	Q13443;F8WC54;A0AVL1	Disintegrin and metalloproteinase domain-containing protein 9	ADAM9			9	9	9	13.8	13.8	13.8	90.555	0	12.442	441220000	34	0.23729	0.901364	-0.146598	-0.197272	24.5356	24.6982	24.9035	24.6331	24.6479	25.2961
Color [Black]	C9J4M6;C9J2Y9;P30876	C9J4M6;C9J2Y9;P30876	DNA-directed RNA polymerase;DNA-directed RNA polymerase II subunit RPB2	POLR2B			5	5	5	6.6	6.6	6.6	125.19	0	11.162	509440000	30	0.226686	0.908295	-0.144792	-0.193087	25.2249	25.1425	25.4016	25.3751	25.0027	25.8256
Color [Black]	E9PEB5;Q96AE4;C9JSZ1	E9PEB5;Q96AE4	Far upstream element-binding protein 1	FUBP1			17	12	12	26	20.6	20.6	68.903	0	20.989	1085700000	78	0.374421	0.884799	-0.144754	-0.218638	25.7766	25.7991	26.2367	26.1048	26.1764	25.9654
Color [Black]	Q13464;A0A0U1RQV4;J3KRH6;D6REE7;C9JFJ0	Q13464;A0A0U1RQV4	Rho-associated protein kinase 1	ROCK1			45	45	42	33.7	33.7	31.5	158.17	0	124.15	6785000000	276	0.222324	0.908831	-0.144213	-0.191484	28.5385	28.7599	28.9532	28.6034	28.7479	29.3328
Color [Black]	O15226	O15226	NF-kappa-B-repressing factor	NKRF			13	13	13	18	18	18	77.672	0	29.675	1681700000	81	0.307568	0.893353	-0.143614	-0.208034	26.4183	26.8002	26.6596	26.7473	26.5144	27.0473
Color [Black]	Q9NZI8	Q9NZI8	Insulin-like growth factor 2 mRNA-binding protein 1	IGF2BP1			29	29	24	47.8	47.8	39.9	63.48	0	265.49	8047900000	308	0.554899	0.871865	-0.143596	-0.233617	28.805	28.7958	28.9861	28.88	28.9422	29.1955
Color [Black]	P31689	P31689	DnaJ homolog subfamily A member 1	DNAJA1			18	18	18	37	37	37	44.868	0	75.452	3664100000	144	0.276521	0.89984	-0.142225	-0.201283	27.3473	27.3829	27.8014	27.3876	27.6779	27.8928
Color [Black]	Q9UHI6;E9PJ60	Q9UHI6;E9PJ60	Probable ATP-dependent RNA helicase DDX20	DDX20			11	11	11	17.4	17.4	17.4	92.239	0	37.805	2395300000	103	0.177741	0.921842	-0.139583	-0.174862	26.8491	27.0703	27.5483	27.2096	26.9729	27.704
Color [Black]	P60468	P60468	Protein transport protein Sec61 subunit beta	SEC61B			4	4	4	36.5	36.5	36.5	9.9743	0	65.129	2387000000	45	0.201748	0.916041	-0.139528	-0.182001	26.3786	26.9927	26.6566	26.5044	26.7562	27.1858
Color [Black]	P60866;E5RJX2;E5RIP1;G3XAN0	P60866;E5RJX2	40S ribosomal protein S20	RPS20			10	10	10	54.6	54.6	54.6	13.373	0	18.457	10862000000	119	0.342605	0.894825	-0.13946	-0.208621	29.0552	29.1636	29.377	29.1345	29.2745	29.605
Color [Black]	Q8WXF1;X6RDA4	Q8WXF1	Paraspeckle component 1	PSPC1			6	6	6	13.4	13.4	13.4	58.743	0	9.6519	1032800000	24	0.185432	0.921373	-0.13914	-0.176938	26.1907	25.993	26.2569	26.0853	25.9425	26.8301
Color [Black]	P51610;A6NEM2;H7C1C4	P51610;A6NEM2	Host cell factor 1;HCF N-terminal chain 1;HCF N-terminal chain 2;HCF N-terminal chain 3;HCF N-terminal chain 4;HCF N-terminal chain 5;HCF N-terminal chain 6;HCF C-terminal chain 1;HCF C-terminal chain 2;HCF C-terminal chain 3;HCF C-terminal chain 4;HCF C-terminal chain 5;HCF C-terminal chain 6	HCFC1			10	10	10	7.4	7.4	7.4	208.73	0	31.684	840170000	48	0.277493	0.901862	-0.138803	-0.198004	25.7998	25.6117	25.8774	25.8735	25.5966	26.2352
Color [Black]	O43390;B4DT28	O43390;B4DT28	Heterogeneous nuclear ribonucleoprotein R	HNRNPR			26	16	16	35.4	27	27	70.942	0	168.73	6785800000	154	0.190526	0.922695	-0.138048	-0.177572	28.3579	28.53	28.7067	28.3186	28.5163	29.1738
Color [Black]	P61254;J3QRI7;J3QQQ9;J3QQV1;J3KTJ8;J3QRC4;J3KSS0;J3KS10	P61254;J3QRI7;J3QQQ9;J3QQV1;J3KTJ8;J3QRC4;J3KSS0	60S ribosomal protein L26	RPL26			19	19	5	64.1	64.1	15.2	17.258	0	62.474	17448000000	223	0.23735	0.910433	-0.137314	-0.188703	30.132	29.6289	30.0789	29.9244	29.9187	30.4087
Color [Black]	Q14764	Q14764	Major vault protein	MVP			9	9	9	14.1	14.1	14.1	99.326	0	53.634	2906900000	66	0.191583	0.922299	-0.136925	-0.176945	26.9485	27.3159	27.3919	27.4532	26.9049	27.7089
Color [Black]	V9GYY5;Q9UGY1	V9GYY5;Q9UGY1	Nucleolar protein 12	NOL12			3	3	3	14.6	14.6	14.6	23.82	0	4.4981	214520000	14	0.425674	0.889135	-0.136795	-0.214672	23.9043	23.8034	24.1309	23.8888	24.1893	24.1709
Color [Black]	E7EXA6;Q8WVB6;A0A0D9SF58;F8WCC1;Q15813	E7EXA6;Q8WVB6;A0A0D9SF58;F8WCC1	Chromosome transmission fidelity protein 18 homolog	CHTF18			4	4	4	5.6	5.6	5.6	107.43	0	5.5344	97040000	13	0.191509	0.92071	-0.136707	-0.176741	22.1627	22.9498	22.6502	22.4277	22.8471	22.8979
Color [Black]	Q9Y4H2	Q9Y4H2	Insulin receptor substrate 2	IRS2			7	7	7	7.6	7.6	7.6	137.33	0	19.677	930800000	52	0.140117	0.930482	-0.135972	-0.158259	25.8759	26.0288	26.1155	25.8698	25.7167	26.8417
Color [Black]	B4DWA1;I3L4C2;Q9UQB8;I3L3C6;I3L0Y9;I3L4A3;I3L1C8;I3L2M4	B4DWA1;I3L4C2;Q9UQB8;I3L3C6	Brain-specific angiogenesis inhibitor 1-associated protein 2	BAIAP2			5	5	5	16.3	16.3	16.3	40.658	0	10.925	618200000	38	0.182145	0.921331	-0.135211	-0.172745	24.911	25.2907	25.1136	25.0848	24.8873	25.7488
Color [Black]	Q16513;B1AL79;H0Y5V5	Q16513;B1AL79	Serine/threonine-protein kinase N2	PKN2			16	16	16	25.3	25.3	25.3	112.03	0	31.242	1199500000	75	0.242428	0.908993	-0.135103	-0.187662	26.0402	26.2443	26.4607	26.5192	26.0205	26.6106
Color [Black]	P40818;H0YLS3;H0YM17;H0YLH2;H0YM47;H0YNL5;H0YKV1;A0A075B720	P40818	Ubiquitin carboxyl-terminal hydrolase 8	USP8			5	5	5	4.7	4.7	4.7	127.52	0	6.997	333000000	22	0.378478	0.894757	-0.134112	-0.206715	24.0255	24.2696	24.3811	24.263	24.2455	24.57
Color [Black]	P47755;F8W9N7;A0A0D9SET8;C9JUG7	P47755;F8W9N7;A0A0D9SET8	F-actin-capping protein subunit alpha-2	CAPZA2			21	11	11	57.3	40.6	40.6	32.949	0	217.63	4844900000	94	0.0966188	0.948533	-0.133635	-0.134307	27.9347	28.2727	27.5122	28.3601	28.5966	27.1639
Color [Black]	Q5JSZ5;H0Y412;Q5JSZ9;Q5JT00	Q5JSZ5	Protein PRRC2B	PRRC2B			23	22	22	16.1	15.7	15.7	242.96	0	35.71	1790300000	108	0.259068	0.909885	-0.132729	-0.188542	26.5292	26.7847	26.8698	26.6751	26.6935	27.2134
Color [Black]	P49756;E9PQU5;H0YE46	P49756	RNA-binding protein 25	RBM25			8	8	8	10.9	10.9	10.9	100.18	0	17.797	1749500000	69	0.200818	0.92194	-0.131816	-0.175073	26.3224	26.3678	26.5261	26.2804	26.3037	27.0276
Color [Black]	Q9BQG0;I3L1L3;I3L2H8	Q9BQG0;I3L1L3	Myb-binding protein 1A	MYBBP1A			13	13	13	10.8	10.8	10.8	148.85	0	23.561	906510000	53	0.276122	0.909559	-0.131792	-0.19054	25.7857	25.4314	25.7799	25.6239	25.6686	26.0998
Color [Black]	B1AHC9;P12956	B1AHC9;P12956	X-ray repair cross-complementing protein 6	XRCC6			21	21	21	30.4	30.4	30.4	64.283	0	77.969	8666200000	245	0.338976	0.901482	-0.13011	-0.197545	28.9446	28.7937	28.6825	29.0349	29.114	28.6623
Color [Black]	P32320	P32320	Cytidine deaminase	CDA			2	2	2	21.2	21.2	21.2	16.185	0	5.1187	245850000	14	0.170194	0.93116	-0.129648	-0.164554	23.8826	24.1384	23.3619	24.0434	24.1494	23.579
Color [Black]	E7EVA0;P27816;H0Y2V1;H7C4C5;F8W9U4;B5MEG9;H7C456	E7EVA0;P27816	Microtubule-associated protein;Microtubule-associated protein 4	MAP4			46	46	46	20.8	20.8	20.8	245.44	0	323.31	13944000000	398	0.270166	0.909584	-0.129388	-0.187042	29.6476	29.5905	29.9373	29.7102	29.6815	30.1719
Color [Black]	Q00688;G3V5F2	Q00688	Peptidyl-prolyl cis-trans isomerase FKBP3	FKBP3			14	14	14	56.2	56.2	56.2	25.177	0	178.66	3203700000	135	0.265165	0.909188	-0.129226	-0.186034	27.3592	27.3621	27.5712	27.4329	27.3291	27.9182
Color [Black]	O95831;E9PMA0	O95831	Apoptosis-inducing factor 1, mitochondrial	AIFM1			10	10	10	16.5	16.5	16.5	66.9	0	13.835	816070000	46	0.269787	0.90842	-0.129133	-0.186713	25.6059	25.0722	25.4717	25.6277	25.6068	25.3027
Color [Black]	O95292;E5RK64	O95292	Vesicle-associated membrane protein-associated protein B/C	VAPB			4	4	4	17.7	17.7	17.7	27.228	0	8.3133	298970000	27	0.408503	0.899869	-0.129126	-0.20361	23.8748	23.9139	23.9366	23.8099	24.0324	24.2704
Color [Black]	Q02878;F8VZ45;U3KQR5;F8VZA3;F8VWR1;F8VU16;F8VR69	Q02878	60S ribosomal protein L6	RPL6			29	29	29	51.7	51.7	51.7	32.728	0	296.36	59272000000	401	0.169315	0.930049	-0.127852	-0.162828	31.4111	31.6851	31.9971	31.6004	31.5918	32.2847
Color [Black]	E9PDF6;O43795;E7EQD9;H7C2Y7;C9JYW1;A0A0U1RRI3;C9JUP5;C9K0I9;G3V342	E9PDF6;O43795	Unconventional myosin-Ib	MYO1B			60	60	58	47.3	47.3	46.5	128.48	0	305.22	27038000000	523	0.167345	0.930715	-0.127761	-0.16214	30.3394	30.3712	30.2375	30.7214	30.7364	29.8736
Color [Black]	Q96SB4;H3BLV9;D6RBF8	Q96SB4;H3BLV9	SRSF protein kinase 1	SRPK1			11	11	10	18.8	18.8	17.7	74.324	0	19.948	1573500000	55	0.152025	0.931547	-0.127681	-0.156954	26.3512	26.4526	26.8078	26.5888	26.2203	27.1856
Color [Black]	Q9Y597;H0Y566	Q9Y597;H0Y566	BTB/POZ domain-containing protein KCTD3	KCTD3			4	4	4	7	7	7	88.983	0	5.7272	245630000	18	0.309285	0.910033	-0.126556	-0.189758	23.6038	23.8985	24.1536	24.1141	23.9674	23.954
Color [Black]	Q01650	Q01650	Large neutral amino acids transporter small subunit 1	SLC7A5			2	2	2	5.5	5.5	5.5	55.01	0.00096061	2.5749	334910000	7	0.0488688	0.968248	-0.126063	-0.0910427	25.0235	24.9084	25.2177	25.862	23.4292	26.2366
Color [Black]	O60506;F6UXX1	O60506	Heterogeneous nuclear ribonucleoprotein Q	SYNCRIP			39	39	5	56.2	56.2	15.1	69.602	0	192.11	16111000000	327	0.255333	0.917493	-0.125083	-0.180064	29.82	29.7946	30.0076	29.9447	29.7134	30.3393
Color [Black]	Q96SI9	Q96SI9	Spermatid perinuclear RNA-binding protein	STRBP			4	4	4	5.8	5.8	5.8	73.652	0.00052002	3.1074	367400000	11	0.231377	0.921045	-0.125036	-0.17562	24.0811	24.6825	24.7246	24.5509	24.6176	24.6948
Color [Black]	E7ES33;E7EPK1;Q16181;G3V1Q4;Q5JXL7;A0A0U1RRM2;A0A0U1RRE1;A0A0U1RRH9;A0A0U1RQK0;A0A0U1RRD1;Q6ZU15	E7ES33;E7EPK1;Q16181;G3V1Q4	Septin-7	2019-09-07			15	15	15	39.6	39.6	39.6	48.715	0	46.735	2493300000	91	0.162604	0.930965	-0.12495	-0.158381	26.7486	27.1842	27.0794	26.7074	27.0841	27.5955
Color [Black]	P62280;M0QZC5;M0R1H5;M0R1H6	P62280;M0QZC5	40S ribosomal protein S11	RPS11			23	23	23	75.9	75.9	75.9	18.431	0	323.31	48858000000	350	0.232714	0.922535	-0.123231	-0.174089	31.2356	31.3828	31.6055	31.22	31.5374	31.8362
Color [Black]	A0A087WXM6;J3QQT2;J3KRX5;A0A0A6YYL6;P18621;J3KRB3;A0A087WWH0;J3QS96;J3QLC8;A0A087WY81;A0A0A0MRF8;J3KSJ0	A0A087WXM6;J3QQT2;J3KRX5;A0A0A6YYL6;P18621;J3KRB3;A0A087WWH0;J3QS96;J3QLC8;A0A087WY81;A0A0A0MRF8	60S ribosomal protein L17	RPL17;RPL17-C18orf32			25	25	25	91.1	91.1	91.1	19.586	0	210.55	15234000000	318	0.206042	0.930259	-0.122955	-0.168279	29.6354	29.6618	29.9719	29.6799	29.6712	30.2869
Color [Black]	P63220;Q8WVC2;Q9BYK1	P63220;Q8WVC2	40S ribosomal protein S21	RPS21			7	7	7	60.2	60.2	60.2	9.1113	0	11.932	1746300000	65	0.151611	0.937475	-0.12252	-0.152853	26.8482	26.551	26.7594	26.8689	26.3296	27.3276
Color [Black]	Q12986	Q12986	Transcriptional repressor NF-X1	NFX1			19	19	19	19.4	19.4	19.4	124.39	0	34.082	1077900000	101	0.322878	0.909346	-0.122494	-0.18681	25.8556	25.9774	25.9342	25.8289	25.9687	26.3371
Color [Black]	P04843;B7Z4L4;F8WF32	P04843;B7Z4L4	Dolichyl-diphosphooligosaccharide--protein glycosyltransferase subunit 1	RPN1			15	15	15	25.5	25.5	25.5	68.569	0	68.298	2970400000	122	0.218658	0.932715	-0.118283	-0.166442	27.629	27.1833	27.5957	27.5623	27.3338	27.8667
Color [Black]	H3BP71;O75150;A0A087WTK2;H3BQ99;H3BUL6;I3L332;H3BS50	H3BP71;O75150	E3 ubiquitin-protein ligase BRE1B	RNF40			7	7	7	9.8	9.8	9.8	109.05	0	8.6839	456210000	18	0.125465	0.945176	-0.113539	-0.136575	24.9325	24.5317	24.6537	24.448	24.5768	25.4337
Color [Black]	Q9NZ32;G3V524;G3V2Q5;G3V5Y4;F6S9Y6;V9GYX7;H0YJE8;G3V4K6	Q9NZ32;G3V524;G3V2Q5;G3V5Y4;F6S9Y6;V9GYX7	Actin-related protein 10	ACTR10			4	4	4	9.6	9.6	9.6	46.306	0	4.1848	344980000	10	0.235565	0.930369	-0.113283	-0.164401	24.3882	24.6176	24.0039	24.4072	24.3727	24.5698
Color [Black]	P53621	P53621	Coatomer subunit alpha;Xenin;Proxenin	COPA			19	19	19	18.5	18.5	18.5	138.34	0	30.794	1882100000	85	2.23263	0.884923	-0.113276	-0.217362	26.6647	26.6753	26.6894	26.8067	26.8124	26.7501
Color [Black]	O43172	O43172	U4/U6 small nuclear ribonucleoprotein Prp4	PRPF4			11	11	11	27.4	27.4	27.4	58.449	0	34.406	1401300000	59	0.223567	0.93108	-0.113216	-0.162256	26.2418	26.33	26.3691	26.0768	26.4564	26.7474
Color [Black]	Q14974;J3QR48;J3KTM9;J3KS06;J3QRG4	Q14974;J3QR48	Importin subunit beta-1	KPNB1			9	9	9	13.4	13.4	13.4	97.169	0	19.774	2016300000	65	0.440006	0.909695	-0.113206	-0.185466	26.7332	26.8717	26.9534	26.9984	26.7969	27.1027
Color [Black]	A0A087WT20;Q9NV06;E5RHM4;B3KME9	A0A087WT20;Q9NV06;E5RHM4;B3KME9	DDB1- and CUL4-associated factor 13	DCAF13			3	3	3	5.7	5.7	5.7	67.55	0	3.9079	406140000	20	0.0779394	0.954221	-0.113176	-0.111891	24.6824	25.4945	23.9121	24.7913	25.2168	24.4205
Color [Black]	P49711	P49711	Transcriptional repressor CTCF	CTCF			4	4	4	6.6	6.6	6.6	82.785	0	4.9857	328720000	18	0.0883711	0.954214	-0.112386	-0.118052	24.5538	24.4091	25.1887	24.3956	24.4991	25.594
Color [Black]	H7BXY3;Q7L2E3	H7BXY3;Q7L2E3	Putative ATP-dependent RNA helicase DHX30	DHX30			33	33	33	25.3	25.3	25.3	130.55	0	50.823	4690200000	203	0.257222	0.93211	-0.111872	-0.166231	28.1014	27.9658	28.1877	28.0188	28.0547	28.5171
Color [Black]	P62241;Q5JR95	P62241;Q5JR95	40S ribosomal protein S8	RPS8			21	21	21	70.2	70.2	70.2	24.205	0	323.31	34803000000	302	0.160683	0.943252	-0.109816	-0.145138	31.0499	30.9333	31.3362	30.928	31.0567	31.6642
Color [Black]	P19474;H0YDP8	P19474	E3 ubiquitin-protein ligase TRIM21	TRIM21			27	27	27	43.2	43.2	43.2	54.169	0	118.41	14005000000	231	0.1453	0.949317	-0.109129	-0.140086	29.3387	29.7358	30.062	29.5297	29.7707	30.1635
Color [Black]	A0A087WUN7;H0YJ40;G3V4X6;G3V2S9;Q9GZT3;H0YJW7;H0YJI1;H0YJ07;H0YJU7	A0A087WUN7;H0YJ40;G3V4X6;G3V2S9;Q9GZT3;H0YJW7	SRA stem-loop-interacting RNA-binding protein, mitochondrial	SLIRP			5	5	5	68.5	68.5	68.5	10.353	0	97.479	1201200000	54	0.184464	0.936595	-0.108657	-0.149939	26.567	25.8885	26.0153	26.2029	26.1614	26.4323
Color [Black]	P49792;J3KNE0;A6NKT7;F8VYC4;P0DJD0;P0DJD1;Q7Z3J3;F8WBP7;C9J1W9;C9JF75;C9J6W1;H7BZ48;F8W705	P49792	E3 SUMO-protein ligase RanBP2	RANBP2			42	42	38	17.3	17.3	15.5	358.2	0	103.82	4234400000	235	0.246528	0.931464	-0.108484	-0.160946	28.0307	28.0358	28.1279	28.0774	27.9367	28.5058
Color [Black]	F8VWZ8;Q52LW3	F8VWZ8;Q52LW3	Rho GTPase-activating protein 29	ARHGAP29			3	3	3	5.5	5.5	5.5	117.42	0.00049237	2.7195	2122800000	7	0.235496	0.929283	-0.108417	-0.159204	27.1521	27.043	27.1434	26.9375	27.5481	27.1781
Color [Black]	Q3ZCQ8;M0R0C3;M0R2F8;M0QXC3;M0R303;M0R2D2;M0R1Y4;M0R003	Q3ZCQ8;M0R0C3;M0R2F8	Mitochondrial import inner membrane translocase subunit TIM50	TIMM50			4	4	3	14.4	14.4	11	39.646	0	7.1344	610000000	22	0.139052	0.946425	-0.108164	-0.13732	25.0527	25.4176	25.3729	25.277	24.999	25.8917
Color [Black]	O95639;B7Z7B0;C9JEV9;C9K0K2;H7C016;F8WEL7;H7C419	O95639;B7Z7B0;C9JEV9	Cleavage and polyadenylation specificity factor subunit 4	CPSF4			6	6	6	25.7	25.7	25.7	30.255	0	23.526	1008200000	59	0.165006	0.941925	-0.108149	-0.14481	25.8259	25.7644	26.0067	25.825	25.6606	26.436
Color [Black]	P08621;M0QYR1;M0QX04	P08621	U1 small nuclear ribonucleoprotein 70 kDa	SNRNP70			24	24	24	35.9	35.9	35.9	51.556	0	193.44	10694000000	236	0.127803	0.948749	-0.10793	-0.133289	29.105	29.1909	29.5554	28.9423	29.3349	29.8978
Color [Black]	Q92841;A0A0U1RQJ0	Q92841	Probable ATP-dependent RNA helicase DDX17	DDX17			55	43	43	55	47.2	47.2	80.272	0	323.31	74904000000	643	0.189284	0.93674	-0.107742	-0.150106	31.9723	32.0521	32.3116	32.0275	32.0276	32.6041
Color [Black]	F8VPD4;P27708;H7BZB3	F8VPD4;P27708	CAD protein;Glutamine-dependent carbamoyl-phosphate synthase;Aspartate carbamoyltransferase;Dihydroorotase	CAD			7	7	7	3.8	3.8	3.8	236.02	0	8.7135	555670000	30	0.33376	0.92971	-0.107306	-0.169632	24.9415	25.0194	25.1455	25.1366	24.9407	25.3511
Color [Black]	O43809;H3BND3	O43809	Cleavage and polyadenylation specificity factor subunit 5	NUDT21			7	7	7	28.2	28.2	28.2	26.227	0	58.592	8094900000	101	0.289764	0.931257	-0.107147	-0.164972	28.8911	28.9924	29.028	28.8138	29.1106	29.3085
Color [Black]	Q9NYF8;H0YF14	Q9NYF8	Bcl-2-associated transcription factor 1	BCLAF1			96	96	4	61.3	61.3	3.4	106.12	0	323.31	96708000000	1305	0.155303	0.948923	-0.106974	-0.141184	32.3223	32.2734	32.7582	32.3617	32.3419	32.9712
Color [Black]	E5RJR5;P63208	E5RJR5;P63208	S-phase kinase-associated protein 1	SKP1			4	4	4	16	16	16	18.72	0	109.19	312670000	26	0.20848	0.938272	-0.106756	-0.152897	23.7547	23.8869	24.1422	24.3473	23.9543	23.8024
Color [Black]	Q9ULV0	Q9ULV0	Unconventional myosin-Vb	MYO5B			25	20	9	16	13.8	6.4	213.67	0	61.664	1710700000	72	0.135805	0.948081	-0.105404	-0.13404	26.2047	26.5008	26.1123	26.3629	26.838	25.9332
Color [Black]	Q6Y7W6;I1E4Y6;E7ESB6;C9JHW1;C9JH78;C9IYH5;C9J1A6;A0A1U8QZH8;C9JW88;C9JZC0;C9J7G1;B8ZZD2	Q6Y7W6;I1E4Y6;E7ESB6	PERQ amino acid-rich with GYF domain-containing protein 2	GIGYF2			13	13	10	12.2	12.2	9.2	150.07	0	323.31	1789800000	74	0.204145	0.937314	-0.104944	-0.150246	27.1402	26.939	27.1612	27.169	26.8723	27.514
Color [Black]	Q9H0B6;A8MZ87;G5E9S8;G3V2E7;F8W6L3;G3V3H3;G3V5R9;E7EVH7;Q07866;H7C4M1;E9PQ02;A8MX29	Q9H0B6;A8MZ87	Kinesin light chain 2	KLC2			10	10	8	20.7	20.7	17.8	68.934	0	20.974	570040000	48	0.210885	0.936757	-0.104373	-0.150859	24.9322	25.2031	25.2894	25.1191	25.0571	25.5616
Color [Black]	R4GMZ0;P0CW18	R4GMZ0;P0CW18	Serine protease 56	PRSS56			9	9	9	17.9	17.9	17.9	64.668	0	18.153	724850000	57	0.151303	0.945551	-0.103733	-0.137253	25.1431	25.2102	25.7004	25.2245	25.3176	25.8229
Color [Black]	P35813;E9PKB5;E9PJN3;E9PL75	P35813	Protein phosphatase 1A	PPM1A			15	10	10	48.4	39.8	39.8	42.447	0	25.95	1768900000	50	0.168274	0.948777	-0.102908	-0.140813	26.5268	26.8591	27.0153	26.6558	26.7998	27.2543
Color [Black]	Q99575;E5RK39	Q99575	Ribonucleases P/MRP protein subunit POP1	POP1			15	15	15	22.7	22.7	22.7	114.71	0	35.604	1700300000	90	0.14183	0.947667	-0.101065	-0.132273	26.4552	26.3914	26.8825	26.6012	26.3502	27.081
Color [Black]	Q8TDD1;H0YHZ9;H0YHH7	Q8TDD1	ATP-dependent RNA helicase DDX54	DDX54			8	8	8	11.1	11.1	11.1	98.594	0	27.012	628450000	42	0.15943	0.945808	-0.100777	-0.136711	25.0847	25.3887	25.3694	25.1474	25.1849	25.8128
Color [Black]	Q9H2U1;E7EWK3;A0A0G2JRP3;H7C514;H7C5F5;A0A0G2JQU7	Q9H2U1;E7EWK3	ATP-dependent RNA helicase DHX36	DHX36			14	14	12	15.8	15.8	14.8	114.76	0	54.598	1349300000	57	0.102452	0.953055	-0.10022	-0.117662	26.1338	26.2032	26.6599	26.0369	26.2155	27.0452
Color [Black]	A0A087WW66;Q99460;H7BZR6;C9J9M4	A0A087WW66;Q99460	26S proteasome non-ATPase regulatory subunit 1	PSMD1			9	9	9	11.3	11.3	11.3	105.85	0	14.61	1048400000	43	0.138261	0.947855	-0.0989526	-0.129428	25.458	25.8817	26.174	26.0625	25.6123	26.1358
Color [Black]	P25054;B7Z2B6;E9PFT7	P25054	Adenomatous polyposis coli protein	APC			7	7	7	3	3	3	311.64	0	5.3078	247960000	15	0.110647	0.954816	-0.0986207	-0.119886	24.2968	24.0386	24.4166	24.4512	23.7815	24.8152
Color [Black]	Q9UHD8;K7EL40;K7EK18;K7ER52;K7EIE4;K7EQD7;K7ENL0;K7ER14;K7ELJ9;K7EIR4;K7EKN4;K7EN52;K7EJV0;K7ENQ5;K7EJ51;K7EJZ2;K7EPY1;K7EJL9;K7ER34;K7ERG1;K7EQ08	Q9UHD8	Septin-9	2019-09-09			22	22	22	39.4	39.4	39.4	65.401	0	94.96	3242500000	178	0.11635	0.955989	-0.0981636	-0.121677	27.234	27.4682	27.7881	27.3223	27.345	28.1175
Color [Black]	Q15058	Q15058	Kinesin-like protein KIF14	KIF14			11	11	11	8.9	8.9	8.9	186.49	0	29.55	4120200000	65	0.405388	0.930245	-0.0974878	-0.161947	27.5728	27.669	27.614	27.6222	27.9122	27.6139
Color [Black]	F5GWT4;Q9H4A3;F6UYG0;K7ENT7;A6PVV2;Q96J92	F5GWT4;Q9H4A3	Serine/threonine-protein kinase WNK1	WNK1			7	7	6	4.2	4.2	3.7	225.5	0	11.09	405400000	28	0.376712	0.928286	-0.0973288	-0.159974	24.6623	24.35	24.5355	24.6337	24.5016	24.7044
Color [Black]	Q13610;B4DJV5	Q13610;B4DJV5	Periodic tryptophan protein 1 homolog	PWP1			4	4	4	5.8	5.8	5.8	55.827	0	4.9551	436560000	18	0.104596	0.953467	-0.0968202	-0.116169	25.2097	24.5384	25.3775	25.3615	24.7124	25.3423
Color [Black]	P38646;D6RJI2;D6RA73;H0YBG6	P38646	Stress-70 protein, mitochondrial	HSPA9			21	21	21	32.7	32.7	32.7	73.68	0	131.11	13032000000	238	0.453812	0.930298	-0.094794	-0.160663	29.6734	29.5152	29.5292	29.544	29.8013	29.6569
Color [Black]	Q9NR12;D6RF83;D6RH06;H7BYK4;D6RAN1;H0Y8W6	Q9NR12	PDZ and LIM domain protein 7	PDLIM7			16	16	16	55.1	55.1	55.1	49.844	0	28.045	3210500000	82	0.21109	0.948022	-0.0940183	-0.139767	27.2045	27.7205	27.3857	27.3824	27.6714	27.5391
Color [Black]	Q15181;Q5SQT6	Q15181	Inorganic pyrophosphatase	PPA1			5	5	5	29.4	29.4	29.4	32.66	0	8.4147	831040000	16	0.104428	0.955642	-0.093867	-0.113952	24.9182	25.5635	25.9964	25.7112	25.4326	25.6159
Color [Black]	P14923;C9JTX4;C9J826;C9JK18;C9JKY1;C9JPI2;K7ERP3	P14923	Junction plakoglobin	JUP			27	27	25	45.5	45.5	43.2	81.744	0	117.97	8462600000	229	0.0674746	0.96547	-0.093303	-0.0949605	29.0922	29.0869	28.6932	29.4712	29.5572	28.1239
Color [Black]	E9PR30;P62861	E9PR30;P62861	40S ribosomal protein S30	FAU			4	4	4	12.2	12.2	12.2	10.905	0	7.1909	6757300000	73	0.282373	0.942483	-0.0914783	-0.145089	28.8734	28.7751	28.919	28.7551	28.9094	29.1775
Color [Black]	P49458;E9PE20	P49458;E9PE20	Signal recognition particle 9 kDa protein	SRP9			4	4	4	47.7	47.7	47.7	10.112	0	5.1501	3404100000	14	0.221642	0.949188	-0.0911624	-0.138032	27.6036	27.664	27.6957	27.4432	27.8166	27.977
Color [Black]	P62937;F8WE65;C9J5S7;P0DN26;A0A0H2UH34;A0A0B4J2A2;A0A075B767;A0A075B759;Q9Y536;F5H284;E5RIZ5;P0DN37	P62937;F8WE65;C9J5S7	Peptidyl-prolyl cis-trans isomerase A;Peptidyl-prolyl cis-trans isomerase A, N-terminally processed;Peptidyl-prolyl cis-trans isomerase	PPIA			19	19	19	95.2	95.2	95.2	18.012	0	83.433	13876000000	256	0.505238	0.931222	-0.0907764	-0.156889	29.6472	29.5575	29.4049	29.6571	29.666	29.5589
Color [Black]	P49321;Q5T624;H0YDS9;E9PRH9;H0YF33;E9PPR5;E9PI86;E9PPQ8	P49321	Nuclear autoantigenic sperm protein	NASP			11	11	11	19.4	19.4	19.4	85.237	0	30.603	836700000	60	0.159946	0.949743	-0.0907377	-0.127277	25.099	25.6024	25.8126	25.593	25.5571	25.6361
Color [Black]	Q14247;H0YCD9;H0YEV2	Q14247	Src substrate cortactin	CTTN			64	64	64	77.5	77.5	77.5	61.585	0	323.31	24482000000	616	0.120438	0.954021	-0.0900065	-0.116502	30.2977	30.5751	29.9877	30.6349	30.5419	29.9535
Color [Black]	Q29RF7	Q29RF7	Sister chromatid cohesion protein PDS5 homolog A	PDS5A			7	7	7	9.6	9.6	9.6	150.83	0	39.581	304080000	22	0.239574	0.948253	-0.0899728	-0.138852	23.9891	24.2312	24.3528	24.1692	24.1884	24.4854
Color [Black]	P12270	P12270	Nucleoprotein TPR	TPR			16	16	16	8.7	8.7	8.7	267.29	0	107.86	1001700000	64	0.215057	0.94637	-0.08966	-0.135435	25.8386	25.7976	25.8185	26.1002	25.5868	26.0366
Color [Black]	Q9P2N5;U3KPZ7	Q9P2N5;U3KPZ7	RNA-binding protein 27	RBM27			13	13	13	14.6	14.6	14.6	118.72	0	43.865	1399400000	112	0.171546	0.94939	-0.0888252	-0.12765	26.3448	26.3423	26.5542	26.477	26.1996	26.8314
Color [Black]	P15924	P15924	Desmoplakin	DSP			163	163	163	48.9	48.9	48.9	331.77	0	323.31	52479000000	1165	0.114596	0.955916	-0.0883808	-0.113305	31.6475	31.7912	31.359	31.8138	32.0427	31.2064
Color [Black]	Q8NCA5;E9PH82	Q8NCA5;E9PH82	Protein FAM98A	FAM98A			6	6	5	15	15	12.3	55.4	0	61.221	2119400000	66	0.182395	0.94821	-0.0882301	-0.128942	27.0311	26.6962	26.4796	26.7074	26.7617	27.0025
Color [Black]	Q9NZB2;A0A0C4DG79;A0A0C4DH52;Q5T035	Q9NZB2	Constitutive coactivator of PPAR-gamma-like protein 1	FAM120A			32	32	32	30.6	30.6	30.6	121.89	0	323.31	12251000000	356	0.143951	0.956232	-0.0875664	-0.120654	29.3363	29.4207	29.6722	29.3983	29.3277	29.9658
Color [Black]	Q9ULR0;D6RC18;A8MVI5;H0YA89	Q9ULR0;D6RC18;A8MVI5	Pre-mRNA-splicing factor ISY1 homolog	ISY1			4	4	4	18.6	18.6	18.6	32.992	0	10.818	363490000	26	0.125093	0.954204	-0.0871811	-0.115457	23.9988	24.5906	24.6377	24.3199	24.3719	24.7968
Color [Black]	Q63ZY3;K7ERU2	Q63ZY3;K7ERU2	KN motif and ankyrin repeat domain-containing protein 2	KANK2			6	6	6	8.2	8.2	8.2	91.173	0	44.705	293480000	32	0.296109	0.948537	-0.0866394	-0.140048	24.184	23.9683	24.2217	24.2028	24.0623	24.3687
Color [Black]	Q96DI7;Q9NSS8	Q96DI7	U5 small nuclear ribonucleoprotein 40 kDa protein	SNRNP40			5	5	5	18.2	18.2	18.2	39.31	0	102.67	755370000	32	0.169812	0.954907	-0.0863412	-0.124753	25.3219	25.3505	25.1508	25.3022	25.0794	25.7006
Color [Black]	Q9BYJ9	Q9BYJ9	YTH domain-containing family protein 1	YTHDF1			5	5	3	12.5	12.5	8.6	60.873	0	19.367	520060000	25	0.0734289	0.964858	-0.0858631	-0.0943294	24.9398	24.7471	25.3186	24.8687	24.5771	25.8172
Color [Black]	A0A087X0M4;Q9BWU0;H7C256;A0A087WWF4	A0A087X0M4;Q9BWU0	Kanadaptin	SLC4A1AP			8	8	8	13.5	13.5	13.5	82.89	0	21.501	865850000	78	0.114237	0.953301	-0.085825	-0.11107	25.6731	25.5218	26.0934	25.6168	25.6561	26.2728
Color [Black]	P26358;K7ENW7;K7EJL0;K7ENQ6;K7EIZ6;K7ERQ1;K7EMU8	P26358	DNA (cytosine-5)-methyltransferase 1	DNMT1			25	25	24	17.9	17.9	17.3	183.16	0	43.531	2546300000	102	0.154685	0.955687	-0.0849336	-0.120417	27.1173	27.2641	27.248	27.0376	27.158	27.6887
Color [Black]	Q9H792;H0YN99;H3BUZ5	Q9H792;H0YN99	Pseudopodium-enriched atypical kinase 1	PEAK1			12	12	12	9.5	9.5	9.5	193.1	0	44.275	631970000	45	0.153275	0.955345	-0.0848929	-0.120089	24.9123	25.251	24.9214	25.4184	25.1066	24.8144
Color [Black]	P09497;D6RJD1	P09497	Clathrin light chain B	CLTB			5	5	5	23.6	23.6	23.6	25.19	0	8.3156	632790000	31	0.181303	0.953915	-0.0843614	-0.124589	25.3385	25.2688	24.9951	25.4904	25.3546	25.0106
Color [Black]	P19525;F8WBH4;C9JZT2	P19525	Interferon-induced, double-stranded RNA-activated protein kinase	EIF2AK2			5	5	5	9.6	9.6	9.6	62.094	0	8.1714	626340000	44	0.189407	0.95295	-0.0843347	-0.125805	25.2101	24.9288	25.2742	25.0185	25.1746	25.4729
Color [Black]	Q2NL82;I3L1Q5	Q2NL82	Pre-rRNA-processing protein TSR1 homolog	TSR1			7	7	7	10.2	10.2	10.2	91.809	0	11.569	1215900000	37	0.121279	0.95299	-0.0837364	-0.111353	26.4557	25.9703	26.3614	26.3693	25.9827	26.6866
Color [Black]	E9PB61;Q86V81	E9PB61;Q86V81	THO complex subunit 4	ALYREF			10	10	10	49.6	49.6	49.6	27.557	0	323.31	12054000000	142	0.10895	0.958453	-0.0831229	-0.107147	29.7622	29.4285	29.8276	29.5182	29.5006	30.2489
Color [Black]	K7EQ03;K7EP90;Q9BTD8;K7EML2;K7ER08	K7EQ03;K7EP90;Q9BTD8;K7EML2	RNA-binding protein 42	RBM42			4	4	4	10.6	10.6	10.6	44.638	0	7.6464	598750000	33	0.0926661	0.963341	-0.0828673	-0.101182	25.2731	25.3473	25.6388	25.2815	25.1322	26.094
Color [Black]	Q9BWF3;E9PB51;Q9BQ04;D6R9K7;J3QRR5;E9PLB0;E9PM61;U3KQD5	Q9BWF3;E9PB51;Q9BQ04	RNA-binding protein 4;RNA-binding protein 4B	RBM4;RBM4B			9	9	9	36.3	36.3	36.3	40.313	0	38.334	1360400000	50	0.0942209	0.964448	-0.082557	-0.101552	26.2998	26.3283	26.4745	26.1243	26.1597	27.0662
Color [Black]	Q6P1J9;A0A1B0GUB2	Q6P1J9;A0A1B0GUB2	Parafibromin	CDC73			10	10	10	20.2	20.2	20.2	60.576	0	14.611	1319600000	65	0.128571	0.954857	-0.0822601	-0.111949	26.0918	26.084	26.3163	25.8372	26.3009	26.6007
Color [Black]	P83731;C9JXB8;C9JNW5	P83731;C9JXB8;C9JNW5	60S ribosomal protein L24	RPL24			14	14	14	56.7	56.7	56.7	17.779	0	323.31	17262000000	227	0.199144	0.954663	-0.082105	-0.124647	30.1713	29.9417	30.1816	30.209	29.9282	30.4037
Color [Black]	Q92598;A0A0A0MSM0;Q5TBM3;R4GN69	Q92598;A0A0A0MSM0	Heat shock protein 105 kDa	HSPH1			17	17	14	21.8	21.8	19.9	96.864	0	39.439	2029600000	90	0.129836	0.955379	-0.0820732	-0.112091	26.7486	26.5922	27.2509	26.8589	26.7955	27.1835
Color [Black]	P52597	P52597	Heterogeneous nuclear ribonucleoprotein F;Heterogeneous nuclear ribonucleoprotein F, N-terminally processed	HNRNPF			13	10	10	33.7	27.2	27.2	45.671	0	29.008	5359400000	145	0.0665277	0.967589	-0.0814025	-0.0878485	27.8993	28.3672	28.7534	27.9622	28.1982	29.1037
Color [Black]	Q00839;Q5RI18	Q00839	Heterogeneous nuclear ribonucleoprotein U	HNRNPU			50	50	50	46.7	46.7	46.7	90.583	0	323.31	70286000000	772	0.192561	0.956297	-0.0809364	-0.12242	31.8693	31.9148	32.0499	31.8932	31.8553	32.3283
Color [Black]	Q92878;E7EN38;E7ESD9;E9PM98;H7C0P8	Q92878;E7EN38	DNA repair protein RAD50	RAD50			13	13	13	12.3	12.3	12.3	153.89	0	11.992	4625400000	25	0.134645	0.953338	-0.0802263	-0.111479	28.0478	28.3742	28.3662	28.0755	28.2391	28.7142
Color [Black]	P59998;F8WCF6;H7C0A3;F8WDD7;A0A0A6YYG9;R4GN08;F8WE39	P59998;F8WCF6;H7C0A3;F8WDD7;A0A0A6YYG9	Actin-related protein 2/3 complex subunit 4	ARPC4;ARPC4-TTLL3			10	10	10	43.5	43.5	43.5	19.667	0	28.944	3720900000	137	0.172935	0.955337	-0.0800966	-0.1186	27.655	27.8154	27.6177	28.0438	27.8079	27.4766
Color [Black]	Q8N163;H0YB24;G3V119;E5RHJ4;E5RGU7;E5RFJ3;H0YC69;H0YC58;E5RHH8;A0A087X2B6	Q8N163	Cell cycle and apoptosis regulator protein 2	CCAR2			20	20	20	31.3	31.3	31.3	102.9	0	61.61	5341900000	123	0.229613	0.953264	-0.0786082	-0.123958	28.1095	28.4397	28.4869	28.4024	28.3281	28.5414
Color [Black]	Q8NBJ5;M0QX72	Q8NBJ5	Procollagen galactosyltransferase 1	COLGALT1			5	5	5	10.1	10.1	10.1	71.635	0	10.158	653200000	35	0.315564	0.948255	-0.0783539	-0.130246	25.2771	25.2669	25.3136	25.3836	25.1811	25.5279
Color [Black]	A0A087X0G7;A0A087WUW6;A0A087X1B1;Q9Y6K9;C9JH59;C9J2V2;C9JN51;A0A087WV30;C9JCG6	A0A087X0G7;A0A087WUW6;A0A087X1B1;Q9Y6K9;C9JH59;C9J2V2;C9JN51	NF-kappa-B essential modulator	IKBKG			4	4	4	14.1	14.1	14.1	47.256	0	4.7016	167670000	11	0.0470051	0.96879	-0.0780919	-0.0730707	23.3414	23.4366	23.1173	24.4231	23.2024	22.504
Color [Black]	P62979	P62979	Ubiquitin-40S ribosomal protein S27a;Ubiquitin;40S ribosomal protein S27a	RPS27A			17	17	10	70.5	70.5	36.5	17.965	0	323.31	13455000000	232	0.192948	0.955602	-0.0777791	-0.118823	29.609	29.3244	29.6765	29.3932	29.7312	29.7189
Color [Black]	Q5W015;Q5VX20;Q16875;F2Z2I2;H0Y483;Q9H178;C9JJ23;C9JX77	Q5W015;Q5VX20;Q16875;F2Z2I2	6-phosphofructo-2-kinase/fructose-2,6-bisphosphatase 3;6-phosphofructo-2-kinase;Fructose-2,6-bisphosphatase	PFKFB3			27	22	21	49.3	43.1	43.1	58.775	0	54.815	7975300000	190	0.0800889	0.966161	-0.0776908	-0.0922328	28.8733	28.7914	29.3673	28.9227	28.6876	29.6549
Color [Black]	Q7L2J0	Q7L2J0	7SK snRNA methylphosphate capping enzyme	MEPCE			7	7	7	14.7	14.7	14.7	74.354	0	8.6843	665690000	37	0.144398	0.955688	-0.076856	-0.110171	24.8253	25.2822	25.2359	25.0146	25.1051	25.4542
Color [Black]	P05386	P05386	60S acidic ribosomal protein P1	RPLP1			4	4	4	56.1	56.1	56.1	11.514	0	263.4	18393000000	113	0.0908103	0.964858	-0.0768452	-0.0958907	30.1213	29.6175	30.2478	29.8866	29.7973	30.5332
Color [Black]	P06733;K7EM90;F5H1C3	P06733;K7EM90	Alpha-enolase;Enolase	ENO1			25	25	24	52.5	52.5	52.5	47.168	0	125.69	9139900000	247	0.406084	0.948534	-0.0767638	-0.132311	29.033	28.9994	29.1027	28.9746	29.2115	29.1793
Color [Black]	Q9UBB9;F6SQZ1;F6XM96;F6UKU9;H0Y4U8	Q9UBB9	Tuftelin-interacting protein 11	TFIP11			5	5	5	6.9	6.9	6.9	96.819	0	6.7446	500410000	36	0.174877	0.954165	-0.076388	-0.114769	25.1558	24.7565	25.132	25.0925	24.9114	25.2696
Color [Black]	A0A0A0MR66;P98175	A0A0A0MR66;P98175	RNA-binding protein 10	RBM10			83	83	77	60.4	60.4	58.5	110.36	0	323.31	77256000000	1011	0.116546	0.965601	-0.075709	-0.102834	32.1584	32.1669	32.5386	32.2152	32.1159	32.76
Color [Black]	E3W994;J3KR49;O75122;A0A0U1RQI6;E7ERI8;E7EW49;B3KR06;E7ENG2	E3W994;J3KR49;O75122;A0A0U1RQI6;E7ERI8;E7EW49	CLIP-associating protein 2	CLASP2			6	6	6	6.4	6.4	6.4	138.86	0	12.762	272820000	27	0.133681	0.959683	-0.0749442	-0.106075	23.7754	24.2133	24.3504	23.9723	24.3494	24.2424
Color [Black]	Q9BTC0	Q9BTC0	Death-inducer obliterator 1	DIDO1			20	20	20	13.6	13.6	13.6	243.87	0	31.578	1336400000	86	0.15122	0.956432	-0.0743478	-0.108789	26.3432	26.2526	26.2638	26.1595	26.2007	26.7225
Color [Black]	P09651;F8W6I7;F8VZ49;F8VTQ5;H0YH80;Q32P51;F8VYN5;F8W646	P09651;F8W6I7;F8VZ49;F8VTQ5;H0YH80	Heterogeneous nuclear ribonucleoprotein A1;Heterogeneous nuclear ribonucleoprotein A1, N-terminally processed	HNRNPA1			29	28	28	72.3	72.3	72.3	38.746	0	283.72	83674000000	478	0.154476	0.958266	-0.0718905	-0.106661	32.19	32.2097	32.4124	32.0904	32.3013	32.636
Color [Black]	Q9BUZ4;F6SA91;A0A0C4DFM9;K7ER49;C9JJ10;J9JIG0;Q2KJU6;K7EJG7;J3QR87;K7EM06;J3QS94	Q9BUZ4;F6SA91	TNF receptor-associated factor 4	TRAF4			23	23	23	43	43	43	53.542	0	323.31	13159000000	259	0.128316	0.965168	-0.0716095	-0.101607	29.4929	29.3856	29.7331	29.3908	29.476	29.9596
Color [Black]	Q92793;I3L466	Q92793	CREB-binding protein	CREBBP			5	5	3	3.4	3.4	2.5	265.35	0	9.048	259450000	33	0.116705	0.960919	-0.0716089	-0.0990233	23.8089	24.0662	24.1257	23.9882	23.7734	24.454
Color [Black]	Q9Y305;H7C5Q2;C9J7L8	Q9Y305;H7C5Q2	Acyl-coenzyme A thioesterase 9, mitochondrial	ACOT9			7	7	7	12.1	12.1	12.1	49.901	0	9.8425	920660000	48	0.174127	0.957797	-0.0714397	-0.108994	25.61	25.787	25.8392	25.6291	25.7328	26.0886
Color [Black]	J3QR09;J3KTE4;P84098;J3QL15	J3QR09;J3KTE4;P84098	Ribosomal protein L19;60S ribosomal protein L19	RPL19			20	20	20	56	56	56	23.134	0	146.54	24319000000	279	0.0868388	0.966365	-0.070858	-0.089735	30.3666	30.2786	30.7282	30.3412	30.2119	31.0329
Color [Black]	Q13127	Q13127	RE1-silencing transcription factor	REST			4	4	4	4.4	4.4	4.4	121.87	0	7.3321	476320000	21	0.0567702	0.970474	-0.0707378	-0.0760175	24.6362	24.6837	25.4668	25.0396	24.3988	25.5604
Color [Black]	Q6UN15;A0A0B4J203;H0Y8P7	Q6UN15;A0A0B4J203	Pre-mRNA 3-end-processing factor FIP1	FIP1L1			11	11	11	24.6	24.6	24.6	66.526	0	31.405	2532600000	85	0.0907308	0.967238	-0.0703831	-0.0906692	27.0026	27.2068	27.5499	27.1843	27.0217	27.7645
Color [Black]	A0A0D9SGE8;Q8IWS0;Q5JRC6	A0A0D9SGE8;Q8IWS0;Q5JRC6	PHD finger protein 6	PHF6			5	5	5	21.3	21.3	21.3	41.361	0	25.274	1042300000	57	0.151032	0.964468	-0.069863	-0.103879	25.7788	25.7156	26.1281	25.8122	25.8458	26.1739
Color [Black]	P13010	P13010	X-ray repair cross-complementing protein 5	XRCC5			20	20	20	29.8	29.8	29.8	82.704	0	77.766	4741900000	169	0.127768	0.963044	-0.069451	-0.099306	28.2306	27.9291	27.7399	28.1979	28.1508	27.7593
Color [Black]	P62249;M0R210;M0R3H0;M0R1M5;A0A087WZ27;M0QX76	P62249;M0R210;M0R3H0;M0R1M5;A0A087WZ27	40S ribosomal protein S16	RPS16;ZNF90			23	23	8	87	87	39.7	16.445	0	49.024	18944000000	253	0.178407	0.958816	-0.0691032	-0.106778	30.0353	30.0951	30.2372	29.9436	30.2256	30.4056
Color [Black]	Q96N67;A0A1B0GUE9;A0A1B0GVW2;A0A0C4DGY6;A0A0U1RRC1;A0A0U1RQT6;A0A0U1RQJ5;A0A0U1RQG7;A2A369;Q8NF50	Q96N67	Dedicator of cytokinesis protein 7	DOCK7			43	43	22	22	22	13.6	242.56	0	251.49	10436000000	350	0.211306	0.957163	-0.0679639	-0.108792	29.2441	29.2624	29.0407	29.4136	29.2762	29.0613
Color [Black]	Q13428;J3KQ96;E7ETY2;H0YAB7;H0YA99	Q13428;J3KQ96;E7ETY2	Treacle protein	TCOF1			20	20	20	18.8	18.8	18.8	152.1	0	32.724	1472000000	64	0.32406	0.954346	-0.0674121	-0.115151	26.3247	26.2471	26.3008	26.3066	26.2488	26.5194
Color [Black]	O95816	O95816	BAG family molecular chaperone regulator 2	BAG2			12	12	12	54.5	54.5	54.5	23.772	0	33.538	3520100000	85	0.0592731	0.967376	-0.0665843	-0.0748925	27.0749	27.3734	28.087	27.2711	27.3961	28.0679
Color [Black]	Q12802;H0YMW2;A0A087WTD7;A8MYJ1;A0A087WY36;A0A087X047	Q12802;H0YMW2	A-kinase anchor protein 13	AKAP13			9	9	9	3.9	3.9	3.9	307.55	0	12.65	644030000	29	0.1238	0.965664	-0.0662982	-0.0952798	25.3206	25.6965	25.2053	25.2821	25.4229	25.7163
Color [Black]	Q96E11;X6RDS5	Q96E11;X6RDS5	Ribosome-recycling factor, mitochondrial	MRRF			4	4	4	17.2	17.2	17.2	29.277	0.00092764	2.3519	192440000	6	0.0512894	0.970546	-0.0635694	-0.0686464	22.7894	23.9914	23.8672	23.8076	23.7968	23.2342
Color [Black]	Q86UE4;E5RJU9;H0YB56;H0YBE0	Q86UE4;E5RJU9	Protein LYRIC	MTDH			18	18	18	31.4	31.4	31.4	63.836	0	42.852	2172800000	106	0.169994	0.963346	-0.0625191	-0.0978443	27.1305	27.1314	27.2816	27.1445	27.086	27.5007
Color [Black]	Q9P0U3;F8VRZ8	Q9P0U3	Sentrin-specific protease 1	SENP1			5	5	5	11.5	11.5	11.5	73.48	0	6.3701	242660000	11	0.148707	0.96405	-0.0614268	-0.0939496	23.781	23.8266	23.9186	24.1787	23.6697	23.862
Color [Black]	O14964;I3L1P5	O14964;I3L1P5	Hepatocyte growth factor-regulated tyrosine kinase substrate	HGS			2	2	2	3	3	3	86.191	0	4.5557	492520000	20	0.122856	0.966502	-0.0609023	-0.0894123	24.5792	25.0471	24.853	25.0505	24.6534	24.9581
Color [Black]	Q96P11;Q63ZY6	Q96P11	Probable 28S rRNA (cytosine-C(5))-methyltransferase	NSUN5			6	6	6	16.8	16.8	16.8	46.691	0	9.9002	464690000	27	0.0706609	0.97046	-0.0607376	-0.075844	25.0972	24.7067	24.8094	24.4775	25.4341	24.8838
Color [Black]	P60953;Q5JYX0	P60953	Cell division control protein 42 homolog	CDC42			8	8	8	36.6	36.6	36.6	21.258	0	17.731	1809300000	56	0.188857	0.964329	-0.0603822	-0.0970324	26.4985	26.6869	26.9025	26.7035	26.7393	26.8263
Color [Black]	H7C5V3;Q9Y2Q9;E5RFT8;H0YAT2;H0YC42	H7C5V3;Q9Y2Q9;E5RFT8	28S ribosomal protein S28, mitochondrial	MRPS28			4	4	4	17.9	17.9	17.9	18.116	0	5.3482	775480000	20	0.078512	0.972176	-0.0598742	-0.0778845	25.44	25.425	26.0418	25.9789	25.3731	25.7344
Color [Black]	P62750;H7BY10;K7ERT8;A8MUS3;K7EJV9;K7EMA7	P62750;H7BY10;K7ERT8;A8MUS3;K7EJV9;K7EMA7	60S ribosomal protein L23a	RPL23A			14	14	14	66	66	66	17.695	0	52.411	23166000000	189	0.0992544	0.970836	-0.0598628	-0.0835703	30.6521	30.2209	30.6864	30.4265	30.4206	30.8918
Color [Black]	Q7Z6Z7;H0Y659	Q7Z6Z7	E3 ubiquitin-protein ligase HUWE1	HUWE1			16	16	16	5.4	5.4	5.4	481.89	0	50.304	1121500000	78	0.172168	0.965418	-0.0596631	-0.0945337	25.8083	25.8757	26.0594	25.8293	25.9089	26.1842
Color [Black]	P46087;F5GWB7;F5H709;F5H359;F5H8G6;F5GYR3	P46087	Probable 28S rRNA (cytosine(4447)-C(5))-methyltransferase	NOP2			23	23	16	24	24	17.7	89.301	0	56.364	2904800000	139	0.130778	0.966079	-0.05819	-0.0876934	26.9434	27.3669	27.466	27.2537	27.3628	27.3343
Color [Black]	P58107;A0A075B730;A0A087X1U6	P58107;A0A075B730;A0A087X1U6	Epiplakin	EPPK1			33	25	25	26.4	20.4	20.4	555.61	0	312.54	9465300000	128	0.150253	0.966589	-0.0581137	-0.0902121	29.0742	29.1673	28.7771	29.1298	29.1644	28.8987
Color [Black]	Q5VTL8;A0A0A0MRN0	Q5VTL8;A0A0A0MRN0	Pre-mRNA-splicing factor 38B	PRPF38B			5	5	5	15.8	15.8	15.8	64.467	0	8.9665	879750000	34	0.0572467	0.9699	-0.0577106	-0.0680158	25.9136	25.4168	25.9578	25.5148	25.5216	26.425
Color [Black]	P23193;E5RIS7;E5RJ93;B7Z4S1;E5RK46;E5RFI1;A0A0A0MT58;Q15560;Q5JRI7	P23193;E5RIS7	Transcription elongation factor A protein 1	TCEA1			10	10	10	36.2	36.2	36.2	33.969	0	15.299	885480000	40	0.0659736	0.969558	-0.0573139	-0.0713972	25.847	25.7823	26.2742	25.9576	25.6116	26.5063
Color [Black]	P18077;C9K025;F8WBS5;F8WB72	P18077;C9K025	60S ribosomal protein L35a	RPL35A			12	12	12	65.5	65.5	65.5	12.538	0	15.67	5055600000	120	0.0551386	0.968923	-0.0561574	-0.0659607	27.8877	27.9523	28.3676	27.6446	28.0063	28.7252
Color [Black]	Q9H0D6	Q9H0D6	5-3 exoribonuclease 2	XRN2			25	25	25	29.2	29.2	29.2	108.58	0	80.899	5863900000	190	0.111229	0.970427	-0.0561498	-0.0822338	28.3562	28.3503	28.5789	28.2383	28.4135	28.8022
Color [Black]	A0A087WU08;A0A0C4DGL8;J3QR68;H0Y300;P00738;H3BS21;A0A0A0MRD9;J3QLC9;P00739	A0A087WU08;A0A0C4DGL8;J3QR68;H0Y300;P00738;H3BS21;A0A0A0MRD9;J3QLC9;P00739	Haptoglobin;Haptoglobin alpha chain;Haptoglobin beta chain;Haptoglobin-related protein	HP;HPR			2	2	2	6	6	6	31.408	0.0018282	2.265	1313300000	16	0.0926316	0.972212	-0.0560404	-0.0782911	26.1192	26.3732	26.4499	26.452	26.0056	26.6528
Color [Black]	Q15942;H0Y2Y8;H7C3D3;C9JJK5;C9IZ41;H7C3R3	Q15942;H0Y2Y8	Zyxin	ZYX			24	24	24	50	50	50	61.277	0	126.46	20229000000	284	0.0751405	0.96861	-0.0560271	-0.073527	29.9512	30.2047	30.4314	30.005	30.0549	30.6954
Color [Black]	Q9P0K7;D6RB25;D6RBW6;D6RB27;D6R9G4;D6RBY4;D6REL2;D6R9G6;D6RF74;D6RE17	Q9P0K7	Ankycorbin	RAI14			39	39	39	37.4	37.4	37.4	110.04	0	274.78	7422700000	254	0.0310652	0.97662	-0.0558446	-0.0505082	28.7075	28.7093	28.2456	29.2505	29.139	27.4404
Color [Black]	Q9BRP1	Q9BRP1	Programmed cell death protein 2-like	PDCD2L			4	4	2	15.4	15.4	7.8	39.416	0	6.4481	246310000	13	0.141804	0.967013	-0.0552044	-0.0856861	23.8701	23.8654	23.824	23.6843	24.1758	23.8651
Color [Black]	B7Z5R6;Q14596	B7Z5R6;Q14596	Next to BRCA1 gene 1 protein	NBR1			4	4	4	8.2	8.2	8.2	92.948	0	29.349	414510000	26	0.0622566	0.970506	-0.0549984	-0.0681675	23.8753	24.2388	24.1482	24.6999	23.9799	23.7475
Color [Black]	Q9UNE7;H3BS86;H3BTA3;H3BUD0	Q9UNE7;H3BS86;H3BTA3;H3BUD0	E3 ubiquitin-protein ligase CHIP	STUB1			10	10	10	31.4	31.4	31.4	34.856	0	9.6485	639250000	32	0.0998549	0.97496	-0.0548681	-0.0787009	25.0972	25.2169	25.5997	25.3234	25.1613	25.5937
Color [Black]	P62633;D6RAT4	P62633	Cellular nucleic acid-binding protein	CNBP			16	16	16	67.8	67.8	67.8	19.463	0	241.6	11158000000	253	0.129527	0.970025	-0.0545114	-0.0832799	29.0545	29.4589	29.3513	29.2786	29.2176	29.532
Color [Black]	Q1RLN5;Q8IWW6	Q1RLN5;Q8IWW6	Rho GTPase-activating protein 12	ARHGAP12			5	5	5	10.4	10.4	10.4	90.873	0	10.566	210550000	23	0.0661224	0.972587	-0.0539405	-0.0687731	24.1648	23.9362	23.6352	24.0608	23.5121	24.3251
Color [Black]	P00747;Q5TEH5;A6PVI2	P00747	Plasminogen;Plasmin heavy chain A;Activation peptide;Angiostatin;Plasmin heavy chain A, short form;Plasmin light chain B	PLG			6	6	4	7.4	7.4	3.5	90.568	0	6.7092	1799300000	28	0.0879766	0.967874	-0.053751	-0.0749583	26.4143	26.8773	27.1157	26.9632	26.7281	26.8773
Color [Black]	Q14204	Q14204	Cytoplasmic dynein 1 heavy chain 1	DYNC1H1			11	11	11	2.9	2.9	2.9	532.4	0	14.874	825640000	26	0.106828	0.975673	-0.0536315	-0.0787347	25.4199	25.5307	25.5356	25.7208	25.1947	25.7315
Color [Black]	B4DLN1;P52815;Q9UBX3;F6RGN5;I3L1E8	B4DLN1;P52815	39S ribosomal protein L12, mitochondrial	MRPL12			11	11	11	23.5	23.5	23.5	48.099	0	92.329	1602500000	73	0.101272	0.971145	-0.0535056	-0.0775662	26.2712	26.633	26.5643	26.2715	26.5528	26.8048
Color [Black]	P62851	P62851	40S ribosomal protein S25	RPS25			18	18	18	61.6	61.6	61.6	13.742	0	256.15	17401000000	261	0.0797976	0.970117	-0.0530694	-0.072239	29.9256	29.8185	30.1559	29.6409	30.0426	30.3759
Color [Black]	Q9H078;H0YGM0	Q9H078;H0YGM0	Caseinolytic peptidase B protein homolog	CLPB			7	7	3	14.6	14.6	6.1	78.728	0	19.575	325330000	23	0.0870205	0.970167	-0.0508499	-0.0718778	24.217	24.4653	24.4421	24.1853	24.2869	24.8046
Color [Black]	Q8N684;F5H669;F5H6M0;F5H047;J3QT54	Q8N684;F5H669	Cleavage and polyadenylation specificity factor subunit 7	CPSF7			14	14	14	31.2	31.2	31.2	52.049	0	19.284	2476700000	77	0.1422	0.974861	-0.0504189	-0.079849	27.1576	27.1891	27.4528	27.2313	27.2181	27.5013
Color [Black]	Q16666;H3BM18;X6RHM1;H3BVE6;A0A0A0MRB1;X6RHR0;Q6K0P9	Q16666;H3BM18;X6RHM1	Gamma-interferon-inducible protein 16	IFI16			10	10	10	15.2	15.2	15.2	88.255	0	27.208	837450000	57	0.081795	0.970725	-0.0503883	-0.0702061	25.5843	25.8312	25.8426	26.0607	25.4076	25.941
Color [Black]	O14776;G3V220;Q5VWI1	O14776;G3V220	Transcription elongation regulator 1	TCERG1			21	21	21	15.4	15.4	15.4	123.9	0	26.692	2751800000	127	0.0638875	0.967723	-0.0503572	-0.0650474	27.4454	27.295	27.5379	27.4452	27.0341	27.9501
Color [Black]	E7ET15;O15042;E7EW00;H0Y8D9;C9JDJ7;C9J5L1;U3KPT1;H7C4V2	E7ET15;O15042;E7EW00;H0Y8D9	U2 snRNP-associated SURP motif-containing protein	U2SURP			24	24	24	21.6	21.6	21.6	118.25	0	89.054	7158100000	194	0.0619707	0.970984	-0.0486781	-0.0629945	28.4667	28.8755	29.1449	28.7636	28.6236	29.2458
Color [Black]	F8W9S7;Q14C86;B4DGD8;H0Y4E7;H0Y7I9;C9IZ08	F8W9S7;Q14C86	GTPase-activating protein and VPS9 domain-containing protein 1	GAPVD1			5	5	5	6.7	6.7	6.7	157.46	0	6.0943	372580000	24	0.084307	0.969508	-0.0475076	-0.0679079	24.6969	24.5662	24.6616	24.4677	24.5202	25.0794
Color [Black]	O43852;H0Y875	O43852	Calumenin	CALU			12	12	12	52.1	52.1	52.1	37.106	0	96.766	3487100000	102	0.546732	0.968914	-0.0473601	-0.0879798	27.6305	27.6615	27.6833	27.7758	27.6757	27.6659
Color [Black]	P62753;A2A3R5;A2A3R7	P62753;A2A3R5	40S ribosomal protein S6	RPS6			23	23	23	55.8	55.8	55.8	28.68	0	178.82	28705000000	359	0.0910938	0.973264	-0.0470556	-0.0687928	30.7031	30.589	30.8553	30.619	30.5736	31.096
Color [Black]	P62136;E9PMD7;F5H1L6;F5H037	P62136	Serine/threonine-protein phosphatase PP1-alpha catalytic subunit	PPP1CA			13	13	6	37	37	15.2	37.512	0	30.201	3663700000	91	0.0423301	0.973324	-0.0470537	-0.0535442	27.2844	27.6118	27.1356	27.7018	27.7821	26.6891
Color [Black]	Q5T3I0;A0A0A0MRK1;E9PAV9;F8W895;E9PPY4;F2Z3C6	Q5T3I0;A0A0A0MRK1;E9PAV9;F8W895	G patch domain-containing protein 4	GPATCH4			11	11	11	32.1	32.1	32.1	50.381	0	28.847	1174500000	81	0.0552682	0.968795	-0.0470263	-0.0592578	26.184	26.1122	26.4968	26.2818	25.8613	26.791
Color [Black]	Q13823	Q13823	Nucleolar GTP-binding protein 2	GNL2			4	4	4	6	6	6	83.654	0	10.385	350290000	24	0.0540751	0.969419	-0.0462036	-0.0581555	24.965	24.1729	24.6952	24.5198	24.4364	25.0155
Color [Black]	Q13151	Q13151	Heterogeneous nuclear ribonucleoprotein A0	HNRNPA0			21	21	21	55.7	55.7	55.7	30.84	0	241.05	15435000000	261	0.0828129	0.968158	-0.0458762	-0.0659179	29.5357	29.5283	29.8709	29.3796	29.7812	29.9117
Color [Black]	Q9Y3B9	Q9Y3B9	RRP15-like protein	RRP15			6	6	6	18.8	18.8	18.8	31.484	0	10.691	318490000	20	0.0693251	0.970289	-0.0458279	-0.0626858	23.8138	24.4106	24.556	24.2216	24.3606	24.3357
Color [Black]	P35611;E7EV99;E7ENY0;H0Y9H2;D6RJE2;H0YG19;D6RAH3;D6RF25;A0A0A0MSR2	P35611;E7EV99;E7ENY0;H0Y9H2	Alpha-adducin	ADD1			6	6	5	9.8	9.8	8.5	80.954	0	8.6467	577330000	18	0.0357518	0.97656	-0.0453504	-0.0487947	25.2446	25.5374	24.5627	25.758	25.0486	24.6742
Color [Black]	Q9H7E2;B1AMN9	Q9H7E2	Tudor domain-containing protein 3	TDRD3			10	10	10	22.4	22.4	22.4	73.184	0	12.272	753670000	31	0.0585146	0.968274	-0.0453237	-0.0590092	25.9026	25.7229	25.237	25.52	25.4546	26.0238
Color [Black]	A8K878;P55145;H7C2D6	A8K878;P55145	Mesencephalic astrocyte-derived neurotrophic factor	MANF			7	7	7	41.1	41.1	41.1	21.143	0	9.2011	463820000	40	0.139451	0.969531	-0.0443516	-0.0718061	24.4551	24.7229	24.5698	24.5133	24.8012	24.5662
Color [Black]	Q9Y2R4;A0A087X121;A0A087X1P7;A0A087WTD6;A0A087X069	Q9Y2R4;A0A087X121	Probable ATP-dependent RNA helicase DDX52	DDX52			4	4	4	9.2	9.2	9.2	67.497	0	60.669	556880000	31	0.105755	0.967652	-0.0438385	-0.0675	25.0926	25.1502	25.4847	25.1386	25.284	25.4365
Color [Black]	P26639;D6RJ97;D6RHV7;D6RCS6;D6RCA5;D6R9F8;D6RDJ6	P26639	Threonine--tRNA ligase, cytoplasmic	TARS			6	6	6	7.6	7.6	7.6	83.434	0	8.6668	705300000	35	0.107099	0.968139	-0.0437813	-0.0676106	24.88	25.0674	25.3314	25.0006	25.2024	25.2071
Color [Black]	P62424;Q5T8U3;Q5T8U2	P62424;Q5T8U3	60S ribosomal protein L7a	RPL7A			28	28	28	61.3	61.3	61.3	29.995	0	83.57	17252000000	282	0.0741649	0.970103	-0.0417671	-0.0598632	29.8243	29.5891	30.0205	29.6541	29.7503	30.1548
Color [Black]	Q9H0A0;A0A087WV29;E9PMU0	Q9H0A0;A0A087WV29	N-acetyltransferase 10	NAT10			8	8	8	9.6	9.6	9.6	115.73	0	14.61	448540000	35	0.140444	0.968809	-0.0413055	-0.0678385	24.666	24.6341	24.9273	24.8559	24.8238	24.6717
Color [Black]	Q15233;H7C367;C9JYS8;C9IZL7;C9J4X2;C9JJ13	Q15233;H7C367;C9JYS8	Non-POU domain-containing octamer-binding protein	NONO			23	21	21	44.8	42.7	42.7	54.231	0	85.44	13085000000	187	0.105359	0.969319	-0.0391731	-0.0617859	29.6992	29.5081	29.5109	29.376	29.7182	29.7415
Color [Black]	J3KMW3;H0Y4T6;H0Y8P6;H0Y610;Q9Y237;D6RFY5	J3KMW3;H0Y4T6;H0Y8P6;H0Y610;Q9Y237	Peptidyl-prolyl cis-trans isomerase NIMA-interacting 4	PIN4			3	3	3	27.9	27.9	27.9	11.76	0	5.1681	516890000	12	0.0346151	0.97736	-0.0387739	-0.0441234	24.479	25.0714	25.0881	24.413	24.8266	25.5152
Color [Black]	A0A0C4DGZ1;Q8N5P1	A0A0C4DGZ1;Q8N5P1	Zinc finger CCCH domain-containing protein 8	ZC3H8			3	3	3	13.8	13.8	13.8	34.315	0.00050582	2.8851	293380000	11	0.0623671	0.973536	-0.0383294	-0.0537228	24.377	24.3081	24.6057	24.4233	24.1582	24.8242
Color [Black]	Q15020;F8VV04;F8W667	Q15020;F8VV04	Squamous cell carcinoma antigen recognized by T-cells 3	SART3			6	6	6	9.1	9.1	9.1	109.93	0	27.781	763750000	41	0.0519264	0.976154	-0.0377782	-0.0503552	25.6822	25.4851	25.7886	25.5333	25.3862	26.1498
Color [Black]	Q5VYS8;X6R3Q3;Q5VYT0;Q5VYS9	Q5VYS8	Terminal uridylyltransferase 7	ZCCHC6			8	8	8	6.8	6.8	6.8	171.23	0	15.707	465450000	40	0.0322997	0.973431	-0.0366357	-0.0415077	24.6787	24.8162	25.042	24.5201	24.5091	25.6176
Color [Black]	Q14571	Q14571	Inositol 1,4,5-trisphosphate receptor type 2	ITPR2			6	3	3	2.5	1.6	1.6	308.06	0	7.4369	153710000	12	0.0199132	0.980525	-0.0363318	-0.0328036	23.3352	23.6462	22.4255	23.7779	23.5246	22.2136
Color [Black]	Q01804	Q01804	OTU domain-containing protein 4	OTUD4			35	35	26	33.2	33.2	25.2	124.04	0	141.37	8817100000	272	0.046367	0.975272	-0.0360686	-0.0470793	28.9237	28.9528	29.2213	28.8696	28.7735	29.563
Color [Black]	Q07020;J3QQ67;G3V203;H0YHA7;F8VUA6;F8VYV2;A0A075B7A0;F8VXR6	Q07020;J3QQ67;G3V203;H0YHA7;F8VUA6;F8VYV2;A0A075B7A0	60S ribosomal protein L18	RPL18			18	18	18	61.7	61.7	61.7	21.634	0	136.11	20702000000	276	0.0511389	0.975739	-0.0359364	-0.0484632	30.2244	30.0589	30.4577	30.0204	30.1258	30.7026
Color [Black]	O95758;X6R242	O95758	Polypyrimidine tract-binding protein 3	PTBP3			8	5	5	16.7	13	13	59.689	0	12.966	1177400000	38	0.0437049	0.976305	-0.0353279	-0.0455364	25.7263	25.9449	25.8745	25.6392	25.5929	26.4196
Color [Black]	Q15750	Q15750	TGF-beta-activated kinase 1 and MAP3K7-binding protein 1	TAB1			18	18	18	48.2	48.2	48.2	54.643	0	48.947	5447400000	112	0.0594402	0.976924	-0.0348701	-0.049587	28.5295	28.3582	28.6417	28.4346	28.2925	28.907
Color [Black]	Q96HA1;A0A075B7F8;A8CG34;A0A087WY75;C9JFL1;Q6PJE2;A6NF01	Q96HA1;A0A075B7F8;A8CG34;A0A087WY75	Nuclear envelope pore membrane protein POM 121;Nuclear envelope pore membrane protein POM 121C	POM121;POM121C			6	6	5	6.6	6.6	4.6	127.72	0	8.3062	519320000	26	0.0401995	0.974185	-0.0335445	-0.0428003	24.8073	24.9982	25.3817	25.246	24.648	25.3939
Color [Black]	E9PNW4;E9PR17;P13987;H0YET2	E9PNW4;E9PR17;P13987	CD59 glycoprotein	CD59			9	9	9	33.3	33.3	33.3	11.985	0	57.968	8950600000	168	0.0135667	0.982501	-0.0333672	-0.0254052	29.2255	28.6879	27.8434	29.2416	29.407	27.2082
Color [Black]	P30101	P30101	Protein disulfide-isomerase A3	PDIA3			22	22	16	45.5	45.5	34.1	56.782	0	51.731	5637100000	143	0.0398511	0.974749	-0.0330467	-0.0422657	28.2326	28.4217	28.3411	28.5714	28.7058	27.8173
Color [Black]	A0A0C4DGB5;E7ES10;E7EVY3;B7Z574;P20810;E9PDE4;E9PCH5;F8W7E0;H0Y7F0;H0Y9H6;H0YA91;E7EQ12;D6RAA8;H0Y944;E9PSG1;A0A0A0MR45;E7EQA0;H0YD33;D6RC54;D6RGF7;D6RBR1;E7EQK6;E7EN75	A0A0C4DGB5;E7ES10;E7EVY3;B7Z574;P20810;E9PDE4;E9PCH5;F8W7E0;H0Y7F0;H0Y9H6;H0YA91	Calpastatin	CAST			11	11	11	22.4	22.4	22.4	80.998	0	92.371	1901200000	91	0.0675866	0.97581	-0.0325152	-0.0486827	26.7539	26.9852	27.0074	26.987	26.6761	27.181
Color [Black]	P11387	P11387	DNA topoisomerase 1	TOP1			17	17	17	22.1	22.1	22.1	90.725	0	63.507	1508100000	84	0.09734	0.97673	-0.0319322	-0.0517144	26.3086	26.217	26.3379	26.1484	26.2814	26.5295
Color [Black]	Q13523;H0YDJ3	Q13523;H0YDJ3	Serine/threonine-protein kinase PRP4 homolog	PRPF4B			16	16	16	16.7	16.7	16.7	116.99	0	35.407	2585000000	106	0.046969	0.975663	-0.0312398	-0.042931	27.2073	27.1089	27.5946	27.2359	27.0976	27.6711
Color [Black]	P48729;H0Y9X2;U3KQK7;U3KPX3;U3KQ83;D6REM4;E7ETM0;Q8N752;E5RG27;D6RGE5	P48729;H0Y9X2;U3KQK7;U3KPX3	Casein kinase I isoform alpha	CSNK1A1			7	7	7	24	24	24	38.914	0	270.67	1136200000	46	0.0423716	0.972353	-0.0309823	-0.0413553	25.8853	25.9324	25.8323	26.0769	26.2379	25.4281
Color [Black]	E9PG15;P27348	E9PG15;P27348	14-3-3 protein theta	YWHAQ			6	4	4	31.5	26.8	26.8	17.048	0	45.903	1175300000	24	0.0318418	0.975694	-0.0309366	-0.0373813	26.6855	26.1597	25.6102	26.2482	26.3219	25.9779
Color [Black]	G3V4C1;G3V2Q1;P07910;G3V4W0;B4DY08;B2R5W2;G3V576;G3V2D6;G3V555;G3V5V7;G3V575;G3V5X6;G3V3K6;G3V251;B4DSU6;A0A0G2JPF8;A0A0G2JNQ3;P0DMR1;O60812;B7ZW38;B2RXH8;G3V2H6;G3V4M8	G3V4C1;G3V2Q1;P07910;G3V4W0;B4DY08;B2R5W2;G3V576;G3V2D6;G3V555;G3V5V7;G3V575	Heterogeneous nuclear ribonucleoproteins C1/C2	HNRNPC			20	20	20	50.7	50.7	50.7	32.238	0	247.88	14363000000	222	0.0591437	0.976777	-0.0297114	-0.0440843	29.9893	29.6286	29.4269	29.8202	29.6838	29.6299
Color [Black]	P21291;E9PP21;E9PND2;E9PS42	P21291;E9PP21;E9PND2	Cysteine and glycine-rich protein 1	CSRP1			20	20	20	80.8	80.8	80.8	20.567	0	108.84	7978700000	235	0.0905736	0.975485	-0.0294075	-0.0477694	28.9027	28.9187	28.9537	28.8662	28.8153	29.1818
Color [Black]	C9K0J5;Q70E73;C9J164;C9J0R8;C9JLG4	C9K0J5;Q70E73;C9J164	Ras-associated and pleckstrin homology domains-containing protein 1	RAPH1			7	7	7	8.7	8.7	8.7	141.18	0	8.8775	830140000	24	0.0778081	0.976321	-0.028883	-0.0457923	25.7867	25.8229	25.8404	26.0256	25.5936	25.9174
Color [Black]	Q9Y3D9;J3QLR8	Q9Y3D9;J3QLR8	28S ribosomal protein S23, mitochondrial	MRPS23			5	5	5	25.3	25.3	25.3	21.77	0	8.3683	575190000	36	0.0227516	0.981512	-0.0288397	-0.0312327	25.5185	24.5116	25.3643	24.9344	24.8202	25.7264
Color [Black]	P17844;J3KTA4;J3QRQ7;J3KRX8;J3QR02;J3KRZ1;X6RLV5;J3QSF1;J3QKN9;J3QRN5	P17844;J3KTA4	Probable ATP-dependent RNA helicase DDX5	DDX5			62	62	50	56.8	56.8	49.7	69.147	0	277.63	61654000000	784	0.054765	0.97339	-0.0284831	-0.0419257	31.8207	31.8516	32.0483	31.7612	31.7805	32.2644
Color [Black]	Q9NYJ8;A0A1B0GV57;U3KQR0	Q9NYJ8;A0A1B0GV57	TGF-beta-activated kinase 1 and MAP3K7-binding protein 2	TAB2			11	11	11	20.5	20.5	20.5	76.493	0	145.76	3614400000	87	0.0350805	0.977107	-0.0272331	-0.03571	27.4871	27.7195	28.169	27.6781	27.6216	28.1576
Color [Black]	E7EPN9;Q9Y520;H7C5N8;A0A0A0MS30	E7EPN9;Q9Y520	Protein PRRC2C	PRRC2C			46	46	45	20.4	20.4	20.1	308.77	0	148.36	8229300000	337	0.0380494	0.976689	-0.027043	-0.0364875	28.8276	28.9836	29.0768	28.7406	28.7795	29.449
Color [Black]	P42677;Q5T4L4	P42677;Q5T4L4	40S ribosomal protein S27	RPS27			8	8	5	47.6	47.6	20.2	9.461	0	21.602	12310000000	113	0.0773761	0.974923	-0.026624	-0.0428632	29.2089	29.367	29.6241	29.4191	29.4393	29.4216
Color [Black]	Q6P2E9	Q6P2E9	Enhancer of mRNA-decapping protein 4	EDC4			3	3	3	3.3	3.3	3.3	151.66	0	5.6945	176480000	15	0.0834776	0.974342	-0.02565	-0.0421353	23.7032	23.7355	23.7827	23.8373	23.5571	23.904
Color [Black]	Q99543;H7C3L7;C9IZ83;F2Z3N9;F2Z3H0	Q99543;H7C3L7	DnaJ homolog subfamily C member 2;DnaJ homolog subfamily C member 2, N-terminally processed	DNAJC2			9	9	9	19.5	19.5	19.5	71.996	0	15.725	1031400000	53	0.0390712	0.977167	-0.024882	-0.0347366	25.7424	26.113	26.0921	25.7082	25.9841	26.3299
Color [Black]	Q14103;H0Y8G5;H0YA96;D6RAF8;D6RF44;D6RD83;D6RBQ9	Q14103;H0Y8G5;H0YA96;D6RAF8;D6RF44	Heterogeneous nuclear ribonucleoprotein D0	HNRNPD			28	28	26	49.6	49.6	46.8	38.434	0	140.74	32032000000	350	0.109008	0.971238	-0.0229251	-0.0397988	30.8279	30.7907	30.7592	30.7196	30.7672	30.9597
Color [Black]	O75533;H7C341;B4DGZ4;F8WC19	O75533	Splicing factor 3B subunit 1	SF3B1			51	51	51	36.6	36.6	36.6	145.83	0	319.92	21390000000	550	0.0299151	0.98151	-0.0213916	-0.0288828	30.1591	30.2014	30.5825	30.1025	30.1721	30.7325
Color [Black]	P07195;A8MW50;F5H793;C9J7H8	P07195;A8MW50	L-lactate dehydrogenase B chain;L-lactate dehydrogenase	LDHB			9	9	8	30.2	30.2	26.6	36.638	0	93.884	2395800000	82	0.0322734	0.980927	-0.0211906	-0.0293706	26.7878	26.9191	27.0802	26.5413	27.1367	27.1727
Color [Black]	Q71RC2;X6RLN4;Q96J85;F8W1Z5;Q8TBL5;A0A087WTL9;E5RHZ8;F8W1I4;F8VY40	Q71RC2;X6RLN4;Q96J85	La-related protein 4	LARP4			16	16	16	27.5	27.5	27.5	80.595	0	52.897	2873700000	129	0.0391404	0.98052	-0.0208556	-0.0306251	27.7278	27.4536	27.5499	27.467	27.4064	27.9205
Color [Black]	Q86XP3;A0A0A0MSJ0;J3QRI2;J3KTK9	Q86XP3;A0A0A0MSJ0	ATP-dependent RNA helicase DDX42	DDX42			18	18	18	21.1	21.1	21.1	102.97	0	37.401	2385300000	91	0.0222053	0.983157	-0.0206559	-0.0254848	27.1397	27.1687	27.3931	27.158	26.7899	27.8157
Color [Black]	O43823;M0QYL4	O43823	A-kinase anchor protein 8	AKAP8			12	12	12	21.2	21.2	21.2	76.107	0	49.562	1477700000	91	0.0369818	0.981599	-0.0204595	-0.0297586	26.8285	26.5419	26.8225	26.8843	26.4292	26.9408
Color [Black]	P17931;G3V3R6	P17931;G3V3R6	Galectin-3;Galectin	LGALS3			15	15	15	40.4	40.4	40.4	26.152	0	77.327	16841000000	220	0.04508	0.981088	-0.0200208	-0.0307187	29.7834	29.9106	29.7135	29.551	30.02	29.8966
Color [Black]	P51665;H3BNT7;H3BTM8	P51665;H3BNT7;H3BTM8	26S proteasome non-ATPase regulatory subunit 7	PSMD7			5	5	5	22.8	22.8	22.8	37.025	0	32.872	533180000	28	0.0133732	0.98416	-0.0193806	-0.0197927	24.8415	25.4907	26.0514	25.1231	25.1836	26.1351
Color [Black]	F6WQW2;P43487;C9JXG8;C9JGV6;C9JJ34;C9JDM3;C9JIC6;Q5T0Z6;Q9C010	F6WQW2;P43487;C9JXG8;C9JGV6	Ran-specific GTPase-activating protein	RANBP1			9	9	9	25.9	25.9	25.9	31.904	0	35.999	2817700000	90	0.0471545	0.982225	-0.0177174	-0.0281837	27.5635	27.4022	27.7282	27.4703	27.5215	27.7553
Color [Black]	P39019;M0R2L9;M0QXK4;M0QYF7;M0R140;A0A075B6E2	P39019;M0R2L9;M0QXK4;M0QYF7;M0R140	40S ribosomal protein S19	RPS19			28	28	28	89.7	89.7	89.7	16.06	0	217.88	54735000000	422	0.0328364	0.981903	-0.0169455	-0.0251349	31.8917	31.5946	31.7292	31.4527	31.9194	31.8942
Color [Black]	P78362;H7C5L6;F8WBW4;H7C521	P78362	SRSF protein kinase 2;SRSF protein kinase 2 N-terminal;SRSF protein kinase 2 C-terminal	SRPK2			8	7	7	16	15	15	77.526	0	11.806	735700000	49	0.0187358	0.983702	-0.0163663	-0.0207033	25.3053	25.4764	25.9754	25.3183	25.4764	26.0115
Color [Black]	Q6PKG0;A0A0B4J210;E5RH50;H0YC33;H0YBW1;H0YC73;H0YAN4;H0YBM7;H0YBR8;H0YAX9;H0YBJ5;E5RHK4;Q659C4	Q6PKG0;A0A0B4J210;E5RH50	La-related protein 1	LARP1			37	37	37	41.4	41.4	41.4	123.51	0	295.31	13800000000	319	0.0187544	0.984333	-0.0155443	-0.0200401	29.6043	29.6763	29.955	29.5226	29.4911	30.2685
Color [Black]	P50579;F8VSC4;G3V1U3;F8VRR3;F8VQZ7;F8VY03	P50579;F8VSC4;G3V1U3;F8VRR3;F8VQZ7	Methionine aminopeptidase 2	METAP2			4	4	4	9.8	9.8	9.8	52.891	0	8.3417	360430000	16	0.0338447	0.984482	-0.0153586	-0.0235084	24.2692	23.9053	24.3865	24.103	24.2397	24.2644
Color [Black]	P05455	P05455	Lupus La protein	SSB			5	5	5	12.5	12.5	12.5	46.836	0	25.785	653090000	43	0.010816	0.990321	-0.0151374	-0.0157443	25.2045	25.2797	25.8086	24.9211	25.1395	26.2775
Color [Black]	A9Z1X7;Q8IYB3;M0R1E7;E9PCT1	A9Z1X7;Q8IYB3;M0R1E7;E9PCT1	Serine/arginine repetitive matrix protein 1	SRRM1			3	3	3	3.9	3.9	3.9	103.39	0	52.802	511880000	38	0.0378942	0.983369	-0.0148195	-0.0234235	24.8971	25.0378	24.9958	25.0622	24.747	25.1659
Color [Black]	O00139;H0Y8H2;H0Y5Z9	O00139	Kinesin-like protein KIF2A	KIF2A			8	8	6	10.5	10.5	8.2	79.954	0	8.9405	552340000	21	0.0153379	0.990148	-0.0117188	-0.0155592	24.9642	25.0017	25.5605	24.9245	25.1481	25.4889
Color [Black]	O00268;A0A0G2JRY5;V9GY14;V9GY03;J3KTH2;Q92750	O00268;A0A0G2JRY5	Transcription initiation factor TFIID subunit 4	TAF4			25	25	25	30.4	30.4	30.4	110.11	0	166.44	4180800000	184	0.00928705	0.996425	-0.00907262	-0.0110431	27.7629	28.0233	28.3244	27.7277	27.811	28.5991
Color [Black]	O95218	O95218	Zinc finger Ran-binding domain-containing protein 2	ZRANB2			21	21	21	39.1	39.1	39.1	37.404	0	215.46	18680000000	226	0.00984786	0.996176	-0.00854111	-0.0108712	30.1749	30.1677	30.5255	30.1411	29.9467	30.8059
Color [Black]	Q16658	Q16658	Fascin	FSCN1			4	4	4	13.2	13.2	13.2	54.529	0	26.787	791060000	33	0.00959273	0.996569	-0.00747554	-0.00988044	25.3558	25.3105	25.0053	25.2804	25.606	24.8075
Color [Black]	Q92620;H3BQT9;H3BV01;J3KRT1;J3KSA8;H3BMS7	Q92620	Pre-mRNA-splicing factor ATP-dependent RNA helicase PRP16	DHX38			15	15	15	14.8	14.8	14.8	140.5	0	30.116	1592200000	55	0.00497824	1	-0.00469208	-0.00580167	26.5077	26.8298	27.132	26.7704	26.4253	27.2879
Color [Black]	P55081	P55081	Microfibrillar-associated protein 1	MFAP1			12	12	12	36.7	36.7	36.7	51.958	0	23.629	1089300000	60	0.00875568	0.998521	-0.00332133	-0.00531593	25.8472	26.0862	26.2152	25.9773	26.0036	26.1777
Color [Black]	P55084;F5GZQ3;B5MD38;C9JEY0;C9JE81;C9K0M0	P55084;F5GZQ3;B5MD38	Trifunctional enzyme subunit beta, mitochondrial;3-ketoacyl-CoA thiolase	HADHB			6	6	6	13.5	13.5	13.5	51.294	0	7.4563	627650000	16	0.00286822	0.998676	-0.00103315	-0.00167254	25.364	25.0741	25.1827	25.2376	25.3327	25.0537
Color [Black]	Q9Y2W2;F5GXS9;F5H5G4	Q9Y2W2	WW domain-binding protein 11	WBP11			14	14	14	17.8	17.8	17.8	69.997	0	24.288	2138700000	94	0.0013893	0.999002	-0.000900904	-0.00126611	26.8173	27.0034	27.0253	26.8046	26.6972	27.3467
Color [Black]	P18669;P15259;Q8N0Y7	P18669;P15259;Q8N0Y7	Phosphoglycerate mutase 1;Phosphoglycerate mutase 2;Probable phosphoglycerate mutase 4	PGAM1;PGAM2;PGAM4			6	6	6	24.4	24.4	24.4	28.804	0	24.592	798840000	26	0.000388585	0.999644	-0.000242233	-0.000344504	25.331	25.4368	25.4959	25.3	25.8074	25.157
Color [Black]	Q9BRP8	Q9BRP8	Partner of Y14 and mago	WIBG			15	15	15	71.1	71.1	71.1	22.655	0	244.55	4961600000	187	0.0018008	0.999534	0.00162633	0.00204629	28.15	28.1968	28.2409	28.0466	27.7759	28.7603
Color [Black]	A0A0G2JRD1;S4R3K7;S4R469;B0QYV1;B0QYY4;A0A0G2JRA5;O43251;F8VR27;F8VZY7;A0A087X2B1;F8VRS4;J3KNW3;B7Z1U7;F8VZG9;Q9NWB1;I3L1D4;J3QRF4;A6NFN3	A0A0G2JRD1;S4R3K7;S4R469;B0QYV1;B0QYY4;A0A0G2JRA5;O43251;F8VR27;F8VZY7;A0A087X2B1;F8VRS4;J3KNW3;B7Z1U7;F8VZG9;Q9NWB1	RNA binding protein fox-1 homolog;RNA binding protein fox-1 homolog 2;RNA binding protein fox-1 homolog 1	RBFOX2;RBFOX1			3	3	3	13.7	13.7	13.7	23.543	0.00051414	3.0133	175830000	12	0.00363565	0.998776	0.0019385	0.00287443	23.4649	23.7334	23.8116	23.4419	23.6402	23.9219
Color [Black]	P09234;Q5TAL2;A0A0A0MRR7	P09234	U1 small nuclear ribonucleoprotein C	SNRPC			3	3	3	18.9	18.9	18.9	17.394	0	72.332	3503200000	71	0.00130957	0.998884	0.00196012	0.0019834	27.8347	27.758	28.3751	27.8252	27.3052	28.8315
Color [Black]	P26368;K7ENG2	P26368;K7ENG2	Splicing factor U2AF 65 kDa subunit	U2AF2			9	9	9	21.7	21.7	21.7	53.5	0	14.683	1786500000	52	0.00323226	0.998478	0.00270844	0.00349952	26.5578	26.3577	27.21	26.5214	26.7665	26.8294
Color [Black]	Q8WWM7;H3BRB0;A0A0C4DGL7	Q8WWM7	Ataxin-2-like protein	ATXN2L			23	23	3	20.7	20.7	4.3	113.37	0	54.065	5087100000	202	0.00445467	0.998551	0.00283241	0.00399969	28.3899	28.4911	28.3766	28.2833	28.1471	28.8188
Color [Black]	O14949	O14949	Cytochrome b-c1 complex subunit 8	UQCRQ			3	3	3	29.3	29.3	29.3	9.9062	0	8.5927	411710000	18	0.00402581	0.998793	0.00375938	0.00466675	24.4366	25.0152	24.6458	24.2608	25.1421	24.6835
Color [Black]	B5MCF9;O00541;B3KXD6	B5MCF9;O00541;B3KXD6	Pescadillo homolog	PES1			8	8	8	16.6	16.6	16.6	66.077	0	16.406	1167000000	50	0.00632246	0.999239	0.00378036	0.00543029	25.9375	25.8869	26.1984	25.9463	25.741	26.3241
Color [Black]	Q8TDY2	Q8TDY2	RB1-inducible coiled-coil protein 1	RB1CC1			12	12	12	10	10	10	183.09	0	47.621	972310000	62	0.00695006	0.999549	0.00379244	0.00558414	26.1057	25.7156	26.1748	25.8885	25.8853	26.2108
Color [Black]	Q08170;A0A0D9SEM4;A0A0D9SGD2;S4R2X6	Q08170;A0A0D9SEM4	Serine/arginine-rich splicing factor 4	SRSF4			16	10	10	27.5	21.5	21.5	56.678	0	27.399	1772900000	86	0.00320736	0.998845	0.00382678	0.00429949	26.5151	26.4463	27.1165	26.3141	26.4123	27.34
Color [Black]	Q08211	Q08211	ATP-dependent RNA helicase A	DHX9			34	34	34	26.5	26.5	26.5	140.96	0	289.75	15252000000	327	0.00799043	1	0.00399081	0.00600879	29.7424	29.8584	30.0814	29.6955	29.8365	30.1382
Color [Black]	P51116;I3L1Z2	P51116	Fragile X mental retardation syndrome-related protein 2	FXR2			18	11	11	28.4	20.7	20.7	74.222	0	98.736	1749400000	63	0.00507272	0.997805	0.00401497	0.00528774	26.9361	26.7733	27.12	26.7922	26.6183	27.4068
Color [Black]	A0A0A0MQR2;Q9BY42;A2A2L5;A2A2L6	A0A0A0MQR2;Q9BY42;A2A2L5	Protein RTF2 homolog	RTFDC1			6	6	6	20.8	20.8	20.8	37.531	0	13.217	528270000	24	0.00680619	1	0.00464884	0.00641923	24.2324	24.3921	24.9124	24.328	24.6104	24.5845
Color [Black]	O00622	O00622	Protein CYR61	CYR61			12	12	12	32.5	32.5	32.5	42.026	0	92.658	2324500000	115	0.00498075	0.999856	0.00527954	0.00623155	26.6418	27.0103	27.5678	27.2698	26.6298	27.3045
Color [Black]	P98179	P98179	RNA-binding protein 3	RBM3			10	10	10	65.6	65.6	65.6	17.17	0	119.41	11916000000	115	0.0377692	0.997058	0.00552686	0.0100555	29.7424	29.6309	29.7926	29.7362	29.6906	29.7226
Color [Black]	A0A087WYC8;Q9BZI7	A0A087WYC8;Q9BZI7	Regulator of nonsense transcripts 3B	UPF3B			6	6	6	21.7	21.7	21.7	25.232	0	8.2761	468820000	36	0.00661197	0.999348	0.00609907	0.00759799	24.9121	25.0298	25.0833	25.0133	24.4799	25.5137
Color [Black]	O75822	O75822	Eukaryotic translation initiation factor 3 subunit J	EIF3J			2	2	2	8.1	8.1	8.1	29.062	0	4.2665	497220000	20	0.0371344	0.995412	0.00678507	0.0120744	25.0567	25.2206	25.0412	25.0651	25.0892	25.1438
Color [Black]	Q9Y6C9;E9PIE4	Q9Y6C9	Mitochondrial carrier homolog 2	MTCH2			5	5	5	20.8	20.8	20.8	33.331	0	6.9238	458000000	26	0.00909265	0.996582	0.00946554	0.0112339	24.4303	24.7951	24.6297	24.3702	24.2028	25.2536
Color [Black]	A0A0A0MRV0;Q9P2E9;A0A087WVV2;F8W7S5;A2A2S5;A0A087WU26;V9GY78	A0A0A0MRV0;Q9P2E9;A0A087WVV2;F8W7S5	Ribosome-binding protein 1	RRBP1			28	28	27	31.3	31.3	30.6	152.45	0	202.87	3941000000	240	0.0172927	0.990203	0.0115236	0.0159765	27.772	27.9338	28.0867	27.8057	27.6408	28.3114
Color [Black]	O95721;C9JAF7	O95721;C9JAF7	Synaptosomal-associated protein 29;Synaptosomal-associated protein	SNAP29			5	5	5	26.7	26.7	26.7	28.97	0	6.5904	291550000	15	0.0205214	0.989197	0.0120532	0.017325	24.6334	24.7292	24.7066	24.5801	24.402	25.0509
Color [Black]	Q9UPN7	Q9UPN7	Serine/threonine-protein phosphatase 6 regulatory subunit 1	PPP6R1			2	2	2	3.1	3.1	3.1	96.723	0	4.1957	138670000	11	0.0132973	0.989595	0.0124213	0.0153569	22.7832	23.6204	23.5103	23.2802	23.017	23.5795
Color [Black]	Q7Z2W4;C9J6P4;H7C5K1	Q7Z2W4;C9J6P4	Zinc finger CCCH-type antiviral protein 1	ZC3HAV1			31	31	31	35.3	35.3	35.3	101.43	0	323.31	13957000000	330	0.0176136	0.988952	0.0127417	0.0172116	29.78	29.872	29.9285	29.7343	29.5065	30.3015
Color [Black]	Q9HC52;C9J6K3;C9JM54	Q9HC52	Chromobox protein homolog 8	CBX8			7	7	7	29	29	29	43.395	0	40.058	927520000	38	0.0323219	0.984827	0.013389	0.0209287	25.8767	26.1464	25.8683	25.9753	25.756	26.1199
Color [Black]	A0A087WWP4;Q96T37	A0A087WWP4;Q96T37	Putative RNA-binding protein 15	RBM15			26	26	26	31.6	31.6	31.6	102.13	0	97.158	3325100000	179	0.0152004	0.988486	0.0135428	0.0170311	27.5957	27.707	28.1662	27.5913	27.5521	28.2849
Color [Black]	Q15293;E9PP27	Q15293	Reticulocalbin-1	RCN1			10	10	10	38.7	38.7	38.7	38.89	0	28.89	1510000000	71	0.024016	0.984172	0.0147336	0.0208934	26.3794	26.6168	26.2086	26.2185	26.7221	26.2201
Color [Black]	B1APE1;B1APE2;Q00403	B1APE1;B1APE2;Q00403	Transcription initiation factor IIB	GTF2B			4	4	4	18.8	18.8	18.8	24.988	0	7.4866	1897900000	49	0.0203275	0.985381	0.0159779	0.0209722	27.1035	27.0341	27.0619	26.8908	26.6999	27.5609
Color [Black]	Q9NW64;E5RJW4;E5RHA8	Q9NW64;E5RJW4	Pre-mRNA-splicing factor RBM22	RBM22			11	11	11	29.3	29.3	29.3	46.895	0	31.476	1973900000	43	0.0290763	0.98385	0.0161273	0.0234925	26.5659	27.0302	26.6978	26.5178	26.7792	26.9485
Color [Black]	P62899;C9JU56;B7Z4E3;B7Z4C8;H7C2W9;B8ZZK4	P62899;C9JU56;B7Z4E3;B7Z4C8;H7C2W9;B8ZZK4	60S ribosomal protein L31	RPL31			12	12	12	65.6	65.6	65.6	14.463	0	117.2	13335000000	103	0.0240115	0.982205	0.0168082	0.0228958	29.4679	29.6569	29.808	29.3353	29.5063	30.0407
Color [Black]	P14625;Q96GW1;H0YIV0;F8VPC7;Q58FF3	P14625	Endoplasmin	HSP90B1			22	20	20	28.9	27.1	27.1	92.468	0	90.451	2320000000	103	0.0354241	0.983673	0.0168724	0.0255184	26.9478	26.8163	26.7554	26.7951	27.0971	26.5767
Color [Black]	K7EQ55;K7EK33;Q96EP5;K7EQ02	K7EQ55;K7EK33;Q96EP5;K7EQ02	DAZ-associated protein 1	DAZAP1			7	7	7	21.9	21.9	21.9	43.312	0	14.794	2497400000	50	0.022891	0.982784	0.0173492	0.0230346	26.8902	27.1624	27.4685	26.899	27.0423	27.5278
Color [Black]	Q9P258	Q9P258	Protein RCC2	RCC2			16	16	16	33.7	33.7	33.7	56.084	0	59.028	2680200000	124	0.0307234	0.984165	0.0180016	0.0258148	27.2181	27.0347	27.2847	27.0035	26.9547	27.5254
Color [Black]	P47914	P47914	60S ribosomal protein L29	RPL29			14	14	14	49.7	49.7	49.7	17.752	0	59.695	15883000000	225	0.0301672	0.984301	0.0186157	0.0263041	29.7052	29.845	29.8745	29.4359	29.8008	30.1321
Color [Black]	O75380;D6RBT3	O75380	NADH dehydrogenase [ubiquinone] iron-sulfur protein 6, mitochondrial	NDUFS6			4	4	4	33.1	33.1	33.1	13.711	0	12.212	449840000	26	0.0374379	0.981302	0.0200996	0.0294692	24.5678	24.8618	24.8747	24.5438	24.6551	25.0451
Color [Black]	Q96PK6;A0A0A6YYI9;F8WDX3;A0A0A0MSL8;B8ZZ74	Q96PK6	RNA-binding protein 14	RBM14			33	33	33	35.7	35.7	35.7	69.491	0	80.965	12571000000	242	0.0416982	0.981606	0.0205911	0.0308174	29.5591	29.6487	29.7464	29.3975	29.5597	29.9352
Color [Black]	F8VW96;Q16527;F8VQR7	F8VW96;Q16527;F8VQR7	Cysteine and glycine-rich protein 2	CSRP2			8	8	8	39.5	39.5	39.5	26.736	0	16.114	1192400000	58	0.044264	0.981422	0.0210749	0.0318088	26.1157	25.9769	26.2837	25.9423	25.9957	26.3751
Color [Black]	P27695;G3V5Q1;G3V3M6;A0A0C4DGK8;G3V3C7;G3V5D9;H7C4A8;G3V5M0;G3V359;G3V2D9	P27695;G3V5Q1;G3V3M6;A0A0C4DGK8;G3V3C7;G3V5D9;H7C4A8;G3V5M0;G3V359	DNA-(apurinic or apyrimidinic site) lyase;DNA-(apurinic or apyrimidinic site) lyase, mitochondrial	APEX1			13	13	13	36.2	36.2	36.2	35.554	0	42.667	3695300000	101	0.0336086	0.981325	0.02318	0.0316245	28.037	27.5404	27.8519	27.6413	27.5694	28.1491
Color [Black]	J3QRS9;O43670;X6R4W8;J3KS31;J3KTL1;J3KRB6;J3KRW6;H0Y3M2	J3QRS9;O43670;X6R4W8	BUB3-interacting and GLEBS motif-containing protein ZNF207	ZNF207			5	5	5	10.3	10.3	10.3	52.541	0	7.6818	1044900000	46	0.0148278	0.982648	0.0245584	0.0234223	26.2437	25.709	26.7496	26.1053	25.4719	27.0513
Color [Black]	Q7Z417	Q7Z417	Nuclear fragile X mental retardation-interacting protein 2	NUFIP2			20	20	20	37.8	37.8	37.8	76.12	0	214.64	4173100000	177	0.0354856	0.977925	0.0263799	0.0350987	28.3225	27.9138	28.178	28.0259	27.7786	28.5307
Color [Black]	G3V1C3;Q9BZZ5;E9PQK6;H0YER7	G3V1C3;Q9BZZ5;E9PQK6	Apoptosis inhibitor 5	API5			7	7	7	15.5	15.5	15.5	57.56	0	16.45	1011000000	19	0.057816	0.97162	0.027455	0.0413327	25.7854	25.9968	26.0938	25.7891	25.8	26.2046
Color [Black]	Q9HCD5;Q5JY17;REV__Q9HCD5	Q9HCD5	Nuclear receptor coactivator 5	NCOA5			9	9	9	25.2	25.2	25.2	65.536	0	40.977	1492200000	47	0.064147	0.975526	0.028333	0.0433447	26.5551	26.4832	26.4646	26.5148	26.1923	26.7108
Color [Black]	Q9NXV6;J3KNE1;D6RGD2	Q9NXV6	CDKN2A-interacting protein	CDKN2AIP			21	21	21	42.2	42.2	42.2	61.124	0	102.13	3129300000	169	0.0467445	0.971877	0.0284163	0.0401333	27.6566	27.5407	27.7437	27.4426	27.3963	28.0168
Color [Black]	Q14694;H3BNS8;H3BQP1;H3BQC6;J3KT19;H3BVF1	Q14694	Ubiquitin carboxyl-terminal hydrolase 10	USP10			8	8	8	16	16	16	87.133	0	13.906	711550000	36	0.0328153	0.976374	0.0289885	0.0363193	25.1082	25.4716	25.745	25.3457	25.0444	25.8476
Color [Black]	Q8NCE2;C9JSR1;F8WEA3;F8WCC0;B4DQK9;B4DJ23	Q8NCE2;C9JSR1	Myotubularin-related protein 14	MTMR14			4	4	4	11.5	11.5	11.5	72.203	0	9.7138	694240000	20	0.0294063	0.977288	0.0291869	0.0350035	25.054	25.4289	25.7143	25.2816	24.9462	25.8818
Color [Black]	V9GYM8;Q92974;Q5VY93;V9GYF5;V9GYG5;V9GZ14;V9GZ58	V9GYM8;Q92974	Rho guanine nucleotide exchange factor 2	ARHGEF2			21	21	12	23.8	23.8	13	116.07	0	71.867	3635600000	170	0.0595278	0.976103	0.0292403	0.0436314	27.6604	27.8815	28.0082	27.7157	27.6551	28.0915
Color [Black]	Q15084	Q15084	Protein disulfide-isomerase A6	PDIA6			11	11	11	26.4	26.4	26.4	48.121	0	27.743	1551400000	70	0.0509836	0.973693	0.0293757	0.0420857	26.2947	26.3291	26.6543	26.0739	26.5677	26.5483
Color [Black]	Q7Z3T8;D6RC80	Q7Z3T8	Zinc finger FYVE domain-containing protein 16	ZFYVE16			12	12	12	10.7	10.7	10.7	168.9	0	26.805	1225000000	74	0.075452	0.976333	0.0294317	0.0461965	26.2684	26.4637	26.5531	26.3818	26.2205	26.5945
Color [Black]	H7C2Q8;Q99848	H7C2Q8;Q99848	Probable rRNA-processing protein EBP2	EBNA1BP2			11	11	11	36.6	36.6	36.6	40.684	0	19.835	1875800000	74	0.0420974	0.971327	0.0296529	0.0400731	26.6984	26.9176	27.1819	26.6883	26.7282	27.2925
Color [Black]	O43166;F5GYF8;Q9P2F8	O43166;F5GYF8	Signal-induced proliferation-associated 1-like protein 1	SIPA1L1			20	20	20	15.5	15.5	15.5	200.03	0	52.188	1099000000	62	0.0145784	0.982128	0.0297654	0.0253109	26.0948	25.7975	24.7485	26.118	25.9913	24.4422
Color [Black]	Q6P1L8	Q6P1L8	39S ribosomal protein L14, mitochondrial	MRPL14			6	6	6	51.7	51.7	51.7	15.947	0	10.86	737020000	36	0.0428755	0.972036	0.0302429	0.0408418	25.327	25.6574	25.164	24.9912	25.6445	25.422
Color [Black]	Q8N5N7	Q8N5N7	39S ribosomal protein L50, mitochondrial	MRPL50			4	4	4	35.4	35.4	35.4	18.325	0	7.0316	653220000	27	0.0441406	0.973086	0.030407	0.0413613	25.2854	25.3067	25.4798	25.1452	25.0576	25.778
Color [Black]	Q9BPX5	Q9BPX5	Actin-related protein 2/3 complex subunit 5-like protein	ARPC5L			7	7	7	53.6	53.6	53.6	16.941	0	12.355	937530000	27	0.0401778	0.971802	0.0309035	0.0405802	25.7628	25.4366	25.7923	25.9938	25.7145	25.1907
Color [Black]	O95274	O95274	Ly6/PLAUR domain-containing protein 3	LYPD3			5	5	5	20.8	20.8	20.8	35.97	0	14.432	528050000	26	0.01532	0.984101	0.0313581	0.0266144	25.0172	24.4231	24.3149	25.1225	25.2665	23.2721
Color [Black]	Q99459	Q99459	Cell division cycle 5-like protein	CDC5L			23	23	23	35	35	35	92.25	0	106.11	5504000000	199	0.0473108	0.976033	0.0323524	0.0440673	28.399	28.3805	28.7229	28.2925	28.2337	28.8793
Color [Black]	I3L0H8;F6QDS0;H3BQK0;Q9NUU7;Q9UMR2;H3BTB3;H3BMQ5;H3BN59;I3L352	I3L0H8;F6QDS0;H3BQK0;Q9NUU7;Q9UMR2;H3BTB3;H3BMQ5;H3BN59	ATP-dependent RNA helicase DDX19A;ATP-dependent RNA helicase DDX19B	DDX19A;DDX19B			4	4	4	10.5	10.5	10.5	50.519	0	13.697	770330000	41	0.0638479	0.975601	0.0325584	0.0480665	25.6549	25.16	25.2666	25.4528	25.1437	25.3874
Color [Black]	C9IYN3;D6W592;Q8WVV9;B7WPG3;H7BXH8;H7C464;C9JJZ7	C9IYN3;D6W592;Q8WVV9;B7WPG3;H7BXH8	Heterogeneous nuclear ribonucleoprotein L-like	HNRNPLL;HNRPLL			4	4	4	11.2	11.2	11.2	59.663	0	5.2931	438830000	25	0.070387	0.977157	0.0338058	0.0506042	25.0111	25.22	24.8106	25.0301	24.7528	25.1575
Color [Black]	P50454;E9PR70;E9PPV6;E9PNX1;E9PK86;E9PMI5;E9PIG2;E9PRS3;E9PKH2;E9PJH8;E9PQ34;H0YEP8;E9PLA6	P50454;E9PR70;E9PPV6;E9PNX1;E9PK86;E9PMI5	Serpin H1	SERPINH1			17	17	17	42.8	42.8	42.8	46.44	0	122.81	12354000000	149	0.0505498	0.975314	0.0349286	0.0473707	29.5541	29.5008	29.566	29.2533	29.2848	29.978
Color [Black]	P49790	P49790	Nuclear pore complex protein Nup153	NUP153			28	28	28	22.7	22.7	22.7	153.94	0	68.513	3908600000	157	0.0640261	0.977832	0.0349312	0.0506403	27.8218	28.1558	27.8466	27.9344	27.6226	28.1624
Color [Black]	X6RGJ2;Q5SSJ5;Q5SWC8;B0QZK4	X6RGJ2;Q5SSJ5;Q5SWC8;B0QZK4	Heterochromatin protein 1-binding protein 3	HP1BP3			8	8	8	24.8	24.8	24.8	36.514	0	16.373	1537000000	68	0.0881268	0.972978	0.0355536	0.0552624	26.462	26.7029	26.655	26.4158	26.4835	26.814
Color [Black]	P61981	P61981	14-3-3 protein gamma;14-3-3 protein gamma, N-terminally processed	YWHAG			8	8	4	23.1	23.1	14.2	28.302	0	94.74	2375900000	57	0.176463	0.969332	0.0359828	0.0623211	27.1138	27.1818	27.0197	27.13	27.1311	26.9461
Color [Black]	P09496;C9J8P9;F8WF69	P09496;C9J8P9;F8WF69	Clathrin light chain A	CLTA			6	6	6	19	19	19	27.076	0	18.26	1017600000	48	0.0732031	0.973305	0.036993	0.0546216	26.1864	26.0703	26.0144	26.2645	26.1784	25.7173
Color [Black]	P09661;H0YLR3;H0YMA0;H0YKK0	P09661;H0YLR3;H0YMA0	U2 small nuclear ribonucleoprotein A	SNRPA1			7	7	7	23.9	23.9	23.9	28.415	0	44.495	918900000	40	0.0727087	0.973688	0.0371348	0.0546848	26.1019	26.0664	25.7948	25.7636	25.8398	26.2484
Color [Black]	A0A0A0MT33;Q9UPN6	A0A0A0MT33;Q9UPN6	Protein SCAF8	SCAF8			5	5	5	5	5	5	148.86	0	8.1408	546680000	29	0.0486046	0.977172	0.037365	0.0489346	25.2172	25.019	25.1994	25.0178	24.7167	25.5891
Color [Black]	Q5T1Z4;Q5T1Z8;Q14671;H0YDK8;E9PR38;H0YEH2;H0YDC5;H0YC97;A0A0C4DG68;A0A0A0MR59	Q5T1Z4;Q5T1Z8;Q14671;H0YDK8;E9PR38;H0YEH2	Pumilio homolog 1	PUM1			5	5	4	6.6	6.6	5.6	126.76	0	5.8025	558220000	22	0.0376037	0.97704	0.037522	0.0447532	25.3259	25.0581	25.5244	25.1785	24.7766	25.8408
Color [Black]	O60884;A0A087WT48	O60884;A0A087WT48	DnaJ homolog subfamily A member 2	DNAJA2			9	9	9	19.4	19.4	19.4	45.745	0	18.673	1062300000	39	0.0328729	0.975638	0.0393639	0.0435352	25.1436	25.6247	25.9439	25.1807	25.2214	26.1921
Color [Black]	Q9UQ35;I3L4D8;I3L182;I3L1I8;A0A087X1W1;I3L1C0;I3L3Q8;I3L4U6;I3L0N7	Q9UQ35	Serine/arginine repetitive matrix protein 2	SRRM2			83	83	83	35	35	35	299.61	0	323.31	47454000000	802	0.0633773	0.969294	0.0424048	0.0578814	31.6021	31.4218	31.7685	31.4699	31.2416	31.9538
Color [Black]	F5GWX5;A0A0C4DGG9;Q14839;Q8TDI0;K7EMY3;F6T542;F2Z2R5	F5GWX5;A0A0C4DGG9;Q14839	Chromodomain-helicase-DNA-binding protein 4	CHD4			20	20	15	13.5	13.5	10.7	217.1	0	46.227	2708200000	125	0.071936	0.96959	0.0432549	0.0608643	27.5057	27.2082	27.4178	27.2893	27.0273	27.6854
Color [Black]	Q02040;X6RAJ1	Q02040	A-kinase anchor protein 17A	AKAP17A			6	6	6	10.4	10.4	10.4	80.735	0	8.5827	414640000	28	0.0664729	0.969511	0.043471	0.0597126	25.0902	24.7443	25.2539	25.0607	24.6587	25.2386
Color [Black]	O00308;H3BPJ8;H3BRX8;H3BS79	O00308	NEDD4-like E3 ubiquitin-protein ligase WWP2	WWP2			8	8	8	11.1	11.1	11.1	98.911	0	10.018	656800000	34	0.0494998	0.972722	0.0436929	0.0544192	24.819	25.239	25.7219	25.1522	24.9875	25.5091
Color [Black]	Q5T5U3;A0A087WW76;F8W9U9;E7ESW5;A0A1B0GV73;A0A1B0GTZ9;A0A1B0GW11;H0Y5T2	Q5T5U3;A0A087WW76;F8W9U9;E7ESW5;A0A1B0GV73	Rho GTPase-activating protein 21	ARHGAP21			49	49	49	36	36	36	217.33	0	205.75	7861900000	364	0.259157	0.974777	0.0453154	0.0795539	29.0365	29.0403	29.0332	28.9828	28.8753	29.1159
Color [Black]	Q01813;B1APP6;H0Y757;B1APP8	Q01813;B1APP6	ATP-dependent 6-phosphofructokinase, platelet type	PFKP			4	4	4	5.7	5.7	5.7	85.595	0	6.6283	537980000	21	0.062612	0.969451	0.0457967	0.0607292	24.8004	25.2111	25.5206	24.9233	25.4108	25.0606
Color [Black]	Q9P013	Q9P013	Spliceosome-associated protein CWC15 homolog	CWC15			3	3	3	10.9	10.9	10.9	26.624	0.0018399	2.3067	143890000	10	0.0746099	0.968485	0.0469004	0.0650698	22.9795	23.693	23.5362	23.2963	23.3314	23.4402
Color [Black]	Q8NHV4	Q8NHV4	Protein NEDD1	NEDD1			2	2	2	5.9	5.9	5.9	71.965	0	23.223	280920000	27	0.0507132	0.969299	0.0471052	0.0575078	24.386	24.4142	24.5429	24.235	23.9562	25.0106
Color [Black]	A0A140TA86;Q5XKP0	A0A140TA86;Q5XKP0	Protein QIL1	QIL1			2	2	2	7.9	7.9	7.9	15.436	0.00096432	2.5945	173290000	12	0.151602	0.971469	0.04813	0.0778214	23.4649	23.4798	23.6062	23.2626	23.5075	23.6364
Color [Black]	A0A087WTP3;Q92945;M0R0I5;M0QYH3;M0R3J3;M0QXW7;M0QYG1;M0R0C6;M0R251;M0R263	A0A087WTP3;Q92945	Far upstream element-binding protein 2	KHSRP			30	30	26	46.8	46.8	42.1	73.027	0	128.71	9790900000	224	0.11328	0.966598	0.0492471	0.0748794	29.011	29.1515	29.2193	28.8986	28.9699	29.3656
Color [Black]	O15446	O15446	DNA-directed RNA polymerase I subunit RPA34	CD3EAP			7	7	7	27.1	27.1	27.1	54.985	0	21.148	651780000	24	0.114947	0.969795	0.049408	0.0753045	25.1977	25.419	25.2706	25.128	25.0822	25.5289
Color [Black]	P52943;H0YFA4;H0YHD8	P52943;H0YFA4;H0YHD8	Cysteine-rich protein 2	CRIP2			10	10	10	76.9	76.9	76.9	22.492	0	84.865	5389500000	99	0.107593	0.969097	0.0502987	0.075207	28.2856	28.7075	28.6282	28.4222	28.3459	28.7023
Color [Black]	P62917;E9PKZ0;E9PKU4;G3V1A1;E9PP36	P62917;E9PKZ0;E9PKU4;G3V1A1;E9PP36	60S ribosomal protein L8	RPL8			31	31	31	65	65	65	28.024	0	146.51	23973000000	362	0.0808351	0.96988	0.0512854	0.0708322	30.4303	30.4027	30.7768	30.3737	30.2285	30.8539
Color [Black]	Q15785	Q15785	Mitochondrial import receptor subunit TOM34	TOMM34			9	9	9	35.9	35.9	35.9	34.559	0	52.703	1160500000	70	0.120613	0.973636	0.0514278	0.0784512	26.4563	26.1392	26.5655	26.2815	26.2165	26.5087
Color [Black]	Q2TAY7	Q2TAY7	WD40 repeat-containing protein SMU1;WD40 repeat-containing protein SMU1, N-terminally processed	SMU1			4	4	4	8.2	8.2	8.2	57.543	0	6.0663	452760000	33	0.106117	0.971562	0.0519422	0.0767767	24.768	24.8292	25.0233	24.6018	24.7326	25.1302
Color [Black]	Q12872;F5H1A5	Q12872	Splicing factor, suppressor of white-apricot homolog	SFSWAP			12	12	12	12.3	12.3	12.3	104.82	0	13.377	681300000	56	0.0656163	0.967693	0.0521062	0.0670912	25.5632	25.3969	25.3227	25.0703	25.1478	25.9083
Color [Black]	Q9BWG6	Q9BWG6	Sodium channel modifier 1	SCNM1			4	4	4	13.9	13.9	13.9	25.949	0	5.3572	280090000	29	0.0592146	0.968924	0.0526854	0.0651936	24.4984	24.2343	24.2139	24.1493	23.8197	24.8196
Color [Black]	Q9UKA4	Q9UKA4	A-kinase anchor protein 11	AKAP11			2	2	2	1.8	1.8	1.8	210.51	0	3.9763	83492000	8	0.0537242	0.971503	0.0529302	0.0630536	22.7217	22.8781	23.7376	23.045	22.8516	23.2819
Color [Black]	A0A0R4J2E8;A8MXP9;P43243;D6REM6;D6R991;B3KM87;Q68E03;H0Y8T4;D6RBK5;D6RB45;A0A1B0GX04;D6R9F3;D6RAM9;D6RAY2;D6RBS2;D6RCM3;D6REK4;D6R8Z5;D6RBI2;D6RE02;D6RIA2	A0A0R4J2E8;A8MXP9;P43243;D6REM6;D6R991	Matrin-3	MATR3			38	38	38	45	45	45	94.622	0	158.09	32561000000	487	0.151372	0.966152	0.0552616	0.0868612	31.0215	30.9321	31.0382	30.9511	30.7087	31.1662
Color [Black]	Q8N1G4	Q8N1G4	Leucine-rich repeat-containing protein 47	LRRC47			11	11	11	23.7	23.7	23.7	63.472	0	31.57	1086900000	77	0.0880328	0.971247	0.0553576	0.0765205	26.553	26.0892	26.3325	26.2272	25.9832	26.5983
Color [Black]	Q13242;S4R3G0;H0YIB4	Q13242;S4R3G0;H0YIB4	Serine/arginine-rich splicing factor 9	SRSF9			21	21	21	61.5	61.5	61.5	25.542	0	42.762	9808700000	216	0.0813202	0.96858	0.0556761	0.0750481	29.0761	29.3347	29.4292	29.0345	28.98	29.6585
Color [Black]	Q3MHD2;K7ELG9	Q3MHD2;K7ELG9	Protein LSM12 homolog	LSM12			4	4	4	23.6	23.6	23.6	21.701	0	8.6827	1125600000	36	0.0488277	0.969616	0.0559203	0.0626389	25.9328	26.0597	26.1882	25.5472	25.6947	26.7711
Color [Black]	O75083;D6RD66	O75083;D6RD66	WD repeat-containing protein 1	WDR1			13	13	13	27.2	27.2	27.2	66.193	0	22.588	1316700000	63	0.0835985	0.971096	0.0562318	0.0761848	25.853	26.2188	25.7443	26.169	25.9554	25.5231
Color [Black]	C9JZR2;O60716;E9PRE2;H0YC95;E9PKY0	C9JZR2;O60716	Catenin delta-1	CTNND1			15	15	15	19.5	19.5	19.5	104.85	0	81.859	2769500000	163	0.0959798	0.973979	0.0564963	0.0795109	27.2947	27.486	27.673	27.3124	27.1907	27.7811
Color [Black]	P22626;A0A087WUI2	P22626;A0A087WUI2	Heterogeneous nuclear ribonucleoproteins A2/B1	HNRNPA2B1			39	39	38	66.6	66.6	66.6	37.429	0	323.31	111300000000	784	0.11625	0.970283	0.0565109	0.0835058	32.6307	32.5237	32.742	32.3229	32.5179	32.886
Color [Black]	Q8IWI9;H3BP52;H3BTF4	Q8IWI9	MAX gene-associated protein	MGA			25	25	11	11.3	11.3	4.9	331.83	0	39.837	1669800000	102	0.0744023	0.969939	0.0585848	0.0754482	26.4655	26.6473	27.0163	26.4539	26.4012	27.0982
Color [Black]	P50238;K4DIB9;H3BRQ4	P50238;K4DIB9;H3BRQ4	Cysteine-rich protein 1	CRIP1			6	6	6	84.4	84.4	84.4	8.5328	0	13.614	6820300000	77	0.158387	0.967057	0.0593211	0.092629	28.5136	28.695	28.8021	28.4049	28.6361	28.7918
Color [Black]	P61513;Q6P4E4;E9PEL3;C9J4Z3;G5E9R3;M0R0A1;M0R2L6;A6NKH3	P61513;Q6P4E4;E9PEL3;C9J4Z3;G5E9R3;M0R0A1;M0R2L6	60S ribosomal protein L37a	RPL37A			10	10	10	72.8	72.8	72.8	10.275	0	60.128	5331200000	90	0.0713634	0.974265	0.0640329	0.0786433	28.346	27.956	28.7544	27.97	28.2004	28.694
Color [Black]	H0YHG0;P82979;F8VZQ9;F8VS12	H0YHG0;P82979;F8VZQ9	SAP domain-containing ribonucleoprotein	SARNP			14	14	14	19.1	19.1	19.1	59.075	0	20.274	1749700000	73	0.18203	0.965494	0.064661	0.101784	26.5923	26.8684	26.5033	26.7041	26.6273	26.4387
Color [Black]	O75937;S4R3J5	O75937	DnaJ homolog subfamily C member 8	DNAJC8			15	15	15	33.2	33.2	33.2	29.841	0	91.12	2609400000	113	0.0781062	0.97105	0.0654526	0.0823078	27.1139	27.075	27.5737	26.8458	27.0499	27.6705
Color [Black]	F8VXG7;Q99590;A0A0A0MTP7;A0A087WTB7	F8VXG7;Q99590	Protein SCAF11	SCAF11			23	23	23	22.1	22.1	22.1	142.6	0	48.666	2209900000	128	0.0652527	0.971695	0.0655734	0.0771477	26.8368	27.0354	27.1973	26.5615	26.6897	27.6216
Color [Black]	Q96KR1;H0Y8W1	Q96KR1	Zinc finger RNA-binding protein	ZFR			18	18	18	19.7	19.7	19.7	117.01	0	142.89	1486200000	98	0.10345	0.966173	0.0656147	0.0900975	26.3946	26.6013	26.849	26.3606	26.3648	26.9228
Color [Black]	Q8TF74;A8MWR2;J3QKM5;J3KSA3;J3QQS0	Q8TF74	WAS/WASL-interacting protein family member 2	WIPF2			9	9	9	33.2	33.2	33.2	46.288	0	11.808	1109700000	42	0.094857	0.968289	0.0657272	0.0879155	26.2351	26.0755	26.5044	26.1242	25.8836	26.6101
Color [Black]	O43395	O43395	U4/U6 small nuclear ribonucleoprotein Prp3	PRPF3			10	10	10	14.2	14.2	14.2	77.528	0	74.116	1994500000	104	0.0952041	0.967362	0.0665372	0.0887367	26.7489	27.0203	27.0204	26.5428	26.731	27.3162
Color [Black]	Q13123;E7EQZ7;D6REL4;D6RAY9;D6RCQ4	Q13123;E7EQZ7;D6REL4	Protein Red	IK			12	12	12	19.9	19.9	19.9	65.601	0	28.712	1319000000	84	0.120868	0.965144	0.0679366	0.0963538	26.3132	26.3145	26.5254	26.2384	26.0288	26.682
Color [Black]	H7C4T5;C9JP00;A0A0A0MQX8;Q9NR56;O95205;Q5VZF2;Q86VM6;C9JCX1;H7C4Y1;C9J4T8	H7C4T5;C9JP00;A0A0A0MQX8;Q9NR56;O95205;Q5VZF2;Q86VM6	Muscleblind-like protein 1;Muscleblind-like protein 2	MBNL1;MBLL;MBNL2			7	7	4	16.7	16.7	9.7	35.71	0	10.752	1821600000	70	0.0837597	0.966389	0.0690816	0.087226	26.7192	26.977	27.1922	26.7453	26.5399	27.3959
Color [Black]	Q9H5V9	Q9H5V9	UPF0428 protein CXorf56	CXorf56			5	5	5	26.1	26.1	26.1	25.624	0	9.4399	590750000	36	0.106231	0.964225	0.0692336	0.0941859	25.3102	25.0419	25.3879	24.9052	25.0355	25.5914
Color [Black]	E9PJ24;B7ZM65;F8WEF5;A0A0J9YYB5;A0A0J9YWD5;Q9P1Y6;A0A0J9YX88	E9PJ24;B7ZM65;F8WEF5;A0A0J9YYB5;A0A0J9YWD5;Q9P1Y6;A0A0J9YX88	PHD and RING finger domain-containing protein 1	PHRF1			8	8	8	7.3	7.3	7.3	178.22	0	13.298	991840000	40	0.0919921	0.966865	0.0696189	0.0904374	25.6303	26.0149	26.0928	25.7831	25.4802	26.2659
Color [Black]	Q9UQR0;H0Y6S1	Q9UQR0	Sex comb on midleg-like protein 2	SCML2			5	5	5	11.6	11.6	11.6	77.256	0	8.3848	356530000	35	0.127759	0.965686	0.0698064	0.0996668	24.7542	24.6033	24.5645	24.5881	24.2303	24.8943
Color [Black]	A0A0D9SFK2;Q92614;H0YEV9;A0A1B0GWJ6	A0A0D9SFK2;Q92614	Unconventional myosin-XVIIIa	MYO18A			81	81	81	42.5	42.5	42.5	231.1	0	323.31	19276000000	572	0.0460823	0.971901	0.0701224	0.068718	30.1399	30.1177	29.6947	30.5143	30.3062	28.9215
Color [Black]	A0A0A0MRJ6;H7BY58;P22061;F6S8N6;C9J0F2;F8WDT3;F8WAV5;F8WAX2	A0A0A0MRJ6;H7BY58;P22061;F6S8N6	Protein-L-isoaspartate O-methyltransferase;Protein-L-isoaspartate(D-aspartate) O-methyltransferase	PCMT1			3	3	3	14.4	14.4	14.4	30.315	0	12.659	511470000	16	0.121811	0.962457	0.0705833	0.0991943	25.0351	24.8904	25.219	24.8298	24.7501	25.3528
Color [Black]	H0Y3K4;Q96EV2;H7BXM6;H7C0H2	H0Y3K4;Q96EV2	RNA-binding protein 33	RBM33			5	5	5	6.3	6.3	6.3	100.24	0	9.1059	334600000	29	0.120629	0.96164	0.0707315	0.0990782	24.45	24.5561	24.748	24.2347	24.4171	24.8901
Color [Black]	Q3V6T2;H0Y470;H7C2C6;H0Y7U8;H0Y7K3;C9J225;A0A087WXD9	Q3V6T2;H0Y470;H7C2C6;H0Y7U8;H0Y7K3	Girdin	CCDC88A			12	12	12	8.2	8.2	8.2	216.04	0	18.026	1889600000	44	0.0764795	0.967372	0.0710773	0.0859524	26.1791	26.8138	26.9469	26.3378	26.3628	27.0259
Color [Black]	Q9P1Y5	Q9P1Y5	Calmodulin-regulated spectrin-associated protein 3	CAMSAP3			17	17	17	18	18	18	134.75	0	49.997	2614800000	125	0.0882526	0.967763	0.0716254	0.0908457	27.3456	27.3815	27.572	27.0363	27.1297	27.9183
Color [Black]	Q13595	Q13595	Transformer-2 protein homolog alpha	TRA2A			18	18	13	35.8	35.8	29.1	32.688	0	24.206	5626200000	123	0.144534	0.962076	0.0718714	0.104978	28.155	28.1491	28.4751	28.0075	28.0706	28.4856
Color [Black]	Q5VT52	Q5VT52	Regulation of nuclear pre-mRNA domain-containing protein 2	RPRD2			8	8	8	6.8	6.8	6.8	156.02	0	17.697	632040000	75	0.090493	0.966897	0.0724494	0.0922848	25.1724	25.5301	25.5942	25.3463	24.9284	25.8047
Color [Black]	O43293;M0QYY8	O43293	Death-associated protein kinase 3	DAPK3			14	14	14	24	24	24	52.535	0	33.105	1949800000	81	0.0408683	0.968022	0.0725142	0.0656983	26.9371	26.8598	26.4069	27.1767	27.3063	25.5032
Color [Black]	O15164	O15164	Transcription intermediary factor 1-alpha	TRIM24			3	3	3	3.7	3.7	3.7	116.83	0	4.1442	88933000	11	0.114607	0.965136	0.0726566	0.0995044	22.7876	23.3325	23.4674	22.9251	23.221	23.2234
Color [Black]	Q01082	Q01082	Spectrin beta chain, non-erythrocytic 1	SPTBN1			210	210	4	69.8	69.8	1.5	274.61	0	323.31	234960000000	2472	0.0443381	0.971127	0.0729472	0.0687053	33.5318	33.8256	33.1814	33.8472	34.0839	32.3889
Color [Black]	Q12874	Q12874	Splicing factor 3A subunit 3	SF3A3			12	12	12	20.6	20.6	20.6	58.848	0	25.238	1687000000	75	0.0951609	0.964849	0.0737343	0.0949002	26.7724	26.499	27.1083	26.5912	26.4306	27.1367
Color [Black]	Q01085;E7ETJ9;E7ETC0;A6NKZ9	Q01085;E7ETJ9;E7ETC0;A6NKZ9	Nucleolysin TIAR	TIAL1			7	7	4	23.5	23.5	11.7	41.59	0	18.245	912920000	52	0.171878	0.95534	0.0746072	0.112323	25.3929	25.5427	25.4434	25.3614	25.1236	25.6702
Color [Black]	P0DP25;P0DP24;P0DP23;E7ETZ0;H0Y7A7;E7EMB3;G3V361;Q96HY3;G3V226;F8WBR5;M0QZ52;G3V479;P27482	P0DP25;P0DP24;P0DP23;E7ETZ0;H0Y7A7;E7EMB3;G3V361;Q96HY3		CALM1;CALM2			9	9	9	32.9	32.9	32.9	16.837	0	42.428	2050000000	66	0.0327549	0.969373	0.0765057	0.0593854	26.9557	26.5237	26.0297	27.0118	27.314	24.9538
Color [Black]	Q59GN2;P62891	Q59GN2;P62891	Putative 60S ribosomal protein L39-like 5;60S ribosomal protein L39	RPL39P5;RPL39			2	2	2	23.5	23.5	23.5	6.3225	0	4.2042	4734200000	37	0.0356879	0.970749	0.0774295	0.062725	28.3819	27.3024	28.5831	28.2947	26.8292	28.9113
Color [Black]	O75385	O75385	Serine/threonine-protein kinase ULK1	ULK1			3	3	3	3.8	3.8	3.8	112.63	0	4.5407	134170000	19	0.105153	0.963624	0.0778637	0.101536	23.6302	23.7501	23.8268	23.5832	23.2483	24.142
Color [Black]	Q8WXE0	Q8WXE0	Caskin-2	CASKIN2			4	4	4	6.4	6.4	6.4	126.78	0	8.952	262270000	19	0.0618288	0.96978	0.0779463	0.0831281	24.5261	24.438	24.9215	24.6939	23.7769	25.181
Color [Black]	O95817;C9JFK9	O95817;C9JFK9	BAG family molecular chaperone regulator 3	BAG3			14	14	14	37	37	37	61.594	0	33.374	1950800000	90	0.232037	0.952606	0.0783418	0.123864	26.615	26.8641	27.0204	26.7647	26.6461	26.8536
Color [Black]	Q8IY81;J3KS74;J3QSE2;J3KS36	Q8IY81	pre-rRNA processing protein FTSJ3	FTSJ3			10	10	10	12	12	12	96.557	0	88.206	877490000	49	0.277697	0.947746	0.0791073	0.128737	25.8886	26.2213	25.8804	25.8789	25.9561	25.918
Color [Black]	Q9P021	Q9P021	Cysteine-rich PDZ-binding protein	CRIPT			6	6	6	54.5	54.5	54.5	11.216	0	9.9164	708320000	44	0.0952719	0.964313	0.0793565	0.0994735	25.4812	25.5074	25.7295	24.9446	25.9146	25.6208
Color [Black]	J3QRS3;P19105;O14950;J3KTJ1	J3QRS3;P19105;O14950	Myosin regulatory light chain 12A;Myosin regulatory light chain 12B	MYL12A;MYL12B			14	14	7	66.1	66.1	33.9	20.457	0	323.31	123900000000	183	0.049143	0.969885	0.0802301	0.0756867	32.8214	32.9072	32.4581	33.2453	33.1359	31.5648
Color [Black]	Q7Z6E9;H3BSK8;H3BUN0;I3L3Y2;A0A087WY32	Q7Z6E9;H3BSK8	E3 ubiquitin-protein ligase RBBP6	RBBP6			16	16	16	10.4	10.4	10.4	201.56	0	47.317	1513000000	79	0.10091	0.966427	0.0803521	0.102232	26.4298	26.6242	26.903	26.5656	26.1408	27.0097
Color [Black]	Q96QC0	Q96QC0	Serine/threonine-protein phosphatase 1 regulatory subunit 10	PPP1R10			6	6	6	7.7	7.7	7.7	99.057	0	12.217	544770000	38	0.136043	0.955406	0.0815436	0.113068	24.7152	25.2414	25.0391	24.6091	25.1434	24.9986
Color [Black]	P62263;H0YB22;E5RH77	P62263;H0YB22;E5RH77	40S ribosomal protein S14	RPS14			16	16	16	51.7	51.7	51.7	16.273	0	82.835	23157000000	262	0.16016	0.953473	0.0815735	0.11802	30.3161	30.5571	30.6019	30.1953	30.2908	30.7443
Color [Black]	H3BPE7;P35637	H3BPE7;P35637	RNA-binding protein FUS	FUS			15	15	13	22	22	22	53.496	0	126.36	32432000000	247	0.175305	0.95659	0.0826473	0.121762	31.2246	31.0778	31.1264	30.911	30.8638	31.4062
Color [Black]	X6R700;Q9Y3Y2;A0A087X1B7;Q5T7Y7	X6R700;Q9Y3Y2;A0A087X1B7	Chromatin target of PRMT1 protein	CHTOP			5	5	5	27.4	27.4	27.4	23.661	0	11.186	1159100000	40	0.18075	0.953554	0.0842336	0.124361	25.9619	25.801	25.5246	25.7983	25.4322	25.8042
Color [Black]	Q14152	Q14152	Eukaryotic translation initiation factor 3 subunit A	EIF3A			43	43	43	24.4	24.4	24.4	166.57	0	55.529	7419000000	250	0.147444	0.955518	0.0842972	0.118276	28.8285	28.8573	28.9338	28.5762	28.5808	29.2097
Color [Black]	P31948;F5GXD8;F5H783;H0YGI8	P31948;F5GXD8;F5H783	Stress-induced-phosphoprotein 1	STIP1			8	8	8	15.7	15.7	15.7	62.639	0	30.82	823690000	46	0.237091	0.94837	0.0853742	0.133046	25.5556	25.734	25.7403	25.7592	25.3397	25.6748
Color [Black]	Q96CS3	Q96CS3	FAS-associated factor 2	FAF2			2	2	2	5.8	5.8	5.8	52.623	0.00053619	3.3465	117670000	9	0.137475	0.953152	0.0856469	0.117302	23.3102	23.1793	23.4046	23.2522	23.5732	22.8118
Color [Black]	P35580;E7ERA5	P35580	Myosin-10	MYH10			156	114	109	57	45.3	43	229	0	323.31	52596000000	1015	0.0623187	0.96688	0.0859311	0.0877812	31.3557	31.5905	30.955	31.6078	31.7024	30.3331
Color [Black]	H3BPE1;H3BQK9;Q9UPN3;H0Y390;H0YD69;H0Y6T5;H0Y4F5;H0Y314	H3BPE1;H3BQK9;Q9UPN3;H0Y390	Microtubule-actin cross-linking factor 1, isoforms 1/2/3/5	MACF1			6	5	5	1	0.9	0.9	856.87	0	22.805	218860000	21	0.205776	0.947495	0.0860481	0.130059	23.6215	23.7133	23.6017	23.4034	23.3998	23.8753
Color [Black]	Q14126;J3KSI6	Q14126	Desmoglein-2	DSG2			29	29	29	33.2	33.2	33.2	122.29	0	146.72	10155000000	246	0.048336	0.973005	0.0880356	0.0783036	29.5097	29.5399	28.9061	30.0419	29.5648	28.0848
Color [Black]	G3V325;O75127;C9JJT5;C9JU26;C9JWL7;C9JQN9;C9JGL8;P56134	G3V325;O75127	Pentatricopeptide repeat-containing protein 1, mitochondrial	ATP5J2-PTCD1;PTCD1			7	7	7	17.4	17.4	17.4	84.109	0	15.1	377370000	32	0.146235	0.955441	0.0888532	0.122408	24.7308	24.5126	24.621	24.2767	24.3572	24.9639
Color [Black]	P42696;A2A2V2;Q5TCT4;H7C5M1	P42696;A2A2V2;Q5TCT4	RNA-binding protein 34	RBM34			6	6	6	15.1	15.1	15.1	48.564	0	7.4269	349770000	21	0.134635	0.954181	0.0891463	0.119806	24.4868	25.0966	24.5219	24.6953	24.3339	24.8088
Color [Black]	H0YH87;F8WB06;F8VQP2;V9GY86;Q99700;F8VVY6	H0YH87;F8WB06;F8VQP2;V9GY86;Q99700	Ataxin-2	ATXN2			17	17	4	21.5	21.5	5.9	98.004	0	194.42	2233700000	110	0.128306	0.954673	0.0893358	0.118251	27.1195	26.9723	27.3298	26.8667	26.772	27.5149
Color [Black]	P41567;K7EM18;O60739;K7EQP2	P41567;K7EM18;O60739	Eukaryotic translation initiation factor 1;Eukaryotic translation initiation factor 1b	EIF1;EIF1B			7	7	7	69.9	69.9	69.9	12.732	0	26.465	1017100000	41	0.288008	0.945256	0.0897528	0.143404	25.7344	25.7999	25.5255	25.7604	25.4318	25.5984
Color [Black]	Q9Y2W1	Q9Y2W1	Thyroid hormone receptor-associated protein 3	THRAP3			95	94	94	60.1	60.1	60.1	108.66	0	323.31	205520000000	1487	0.107736	0.954679	0.0907288	0.11283	33.5134	33.5184	33.9949	33.4031	33.2559	34.0955
Color [Black]	Q9H6F5;H0YG79	Q9H6F5	Coiled-coil domain-containing protein 86	CCDC86			9	9	9	25.8	25.8	25.8	40.235	0	21.047	1128600000	74	0.177726	0.947182	0.0918051	0.131871	26.1467	26.5007	26.1289	26.2128	25.8797	26.4084
Color [Black]	Q96CT7;M0R2F5	Q96CT7;M0R2F5	Coiled-coil domain-containing protein 124	CCDC124			9	9	9	40.4	40.4	40.4	25.835	0	60.194	1986500000	68	0.171453	0.948146	0.0924632	0.131345	26.7718	26.9873	27.0516	26.5654	26.772	27.1959
Color [Black]	E9PID8;E7EWR4;P33240;Q9H0L4;A0A0A0MT56	E9PID8;E7EWR4;P33240;Q9H0L4	Cleavage stimulation factor subunit 2;Cleavage stimulation factor subunit 2 tau variant	CSTF2;CSTF2T			3	3	3	8.2	8.2	8.2	46.665	0	3.6075	173490000	13	0.113436	0.95361	0.0944901	0.117793	23.3857	23.8124	23.9372	24.0351	23.1647	23.6522
Color [Black]	P07919;A0A096LP55	P07919	Cytochrome b-c1 complex subunit 6, mitochondrial	UQCRH			6	6	6	52.7	52.7	52.7	10.739	0	19.419	1961600000	76	0.276376	0.934488	0.0948792	0.148741	26.8799	27.0575	26.6914	26.6453	26.7515	26.9475
Color [Black]	Q9H7E9	Q9H7E9	UPF0488 protein C8orf33	C8orf33			4	4	4	22.3	22.3	22.3	24.992	0	102.99	430660000	32	0.121092	0.955796	0.0958818	0.121532	24.6679	24.8276	24.951	24.358	24.5368	25.2641
Color [Black]	Q86UK7;H3BQQ2;H3BR87	Q86UK7;H3BQQ2	Zinc finger protein 598	ZNF598			13	13	13	20.7	20.7	20.7	98.636	0	35.136	1366000000	89	0.217688	0.945446	0.0962092	0.143166	26.5111	26.5787	26.7519	26.3966	26.3286	26.828
Color [Black]	O95071;E7EMW7;H0YBB4;H0YAV7	O95071;E7EMW7	E3 ubiquitin-protein ligase UBR5	UBR5			13	13	13	6.9	6.9	6.9	309.35	0	27.619	1281400000	65	0.172328	0.947859	0.0987364	0.137741	26.7256	26.0926	26.5695	26.5067	26.162	26.4227
Color [Black]	P12236;Q9H0C2	P12236	ADP/ATP translocase 3;ADP/ATP translocase 3, N-terminally processed	SLC25A6			23	8	6	55.4	33.6	20.8	32.866	0	42.126	3396100000	75	0.173191	0.948519	0.0987434	0.137932	27.7172	27.6612	27.9882	27.5491	27.4535	28.0677
Color [Black]	Q9ULV4;B4E3S0;H0YHL7;F8W1H8;F8VUX3;F8VSA4;F8VRE9;F8VTT6;F8VVB7;F8VV53;J3QLV6;J3KSS5;Q6QEF8	Q9ULV4;B4E3S0;H0YHL7	Coronin-1C;Coronin	CORO1C			54	54	54	60.3	60.3	60.3	53.248	0	323.31	111140000000	829	0.0915969	0.953391	0.0990785	0.11189	32.8477	32.6035	32.272	32.8304	32.8153	31.7803
Color [Black]	P38919;I3L3H2	P38919;I3L3H2	Eukaryotic initiation factor 4A-III;Eukaryotic initiation factor 4A-III, N-terminally processed	EIF4A3			7	7	6	14.8	14.8	14.8	46.871	0	50.167	6393800000	79	0.121056	0.952809	0.0994314	0.124333	28.6602	28.447	28.6767	28.1017	28.3218	29.062
Color [Black]	O43707;F5GXS2;H7C144;K7EJH8;K7EP19;G3V2E8;D6RH00	O43707;F5GXS2	Alpha-actinin-4	ACTN4			83	83	55	72.3	72.3	51.9	104.85	0	323.31	52536000000	1075	0.0730263	0.966141	0.0998433	0.101933	31.085	31.5081	31.0437	31.3947	31.7222	30.2203
Color [Black]	P48634	P48634	Protein PRRC2A	PRRC2A			40	39	39	23.6	23.6	23.6	228.86	0	102.83	5715200000	275	0.146182	0.949011	0.0998643	0.132455	28.5516	28.6008	28.8544	28.4427	28.2385	29.0261
Color [Black]	Q9NQW6;C9JJT6;H7C3S1;H7C0Y6;H7C167;H7C1K5	Q9NQW6	Actin-binding protein anillin	ANLN			14	14	14	18.4	18.4	18.4	124.2	0	51.48	1795200000	89	0.352184	0.930121	0.100896	0.162986	26.7447	26.9363	26.8717	26.689	26.6067	26.9544
Color [Black]	Q5UIP0;H7C2B5;H7BZN3	Q5UIP0;H7C2B5	Telomere-associated protein RIF1	RIF1			19	19	19	9.8	9.8	9.8	274.46	0	61.011	2068200000	141	0.138176	0.947448	0.10218	0.132133	26.8494	27.1163	26.9836	26.745	26.5102	27.3876
Color [Black]	P55010;H0YLZ1;H0YN40;H0YK29;H0YK11;H0YMJ8;H0YM54	P55010	Eukaryotic translation initiation factor 5	EIF5			6	6	6	13.5	13.5	13.5	49.222	0	9.3877	1127800000	42	0.200465	0.934652	0.103945	0.148546	26.2293	26.2006	26.1403	25.8452	25.9344	26.4788
Color [Black]	Q8N680	Q8N680	Zinc finger and BTB domain-containing protein 2	ZBTB2			4	4	4	12.3	12.3	12.3	57.336	0	13.891	517340000	21	0.11491	0.953069	0.104171	0.125623	24.9646	25.1424	25.5479	25.3817	24.5536	25.407
Color [Black]	Q9H0M0	Q9H0M0	NEDD4-like E3 ubiquitin-protein ligase WWP1	WWP1			4	4	4	4.6	4.6	4.6	105.2	0.00051787	3.0787	144020000	10	0.0874228	0.956007	0.10527	0.113482	23.0349	23.0153	24.2264	23.1338	23.2101	23.6169
Color [Black]	A0A0A0MT02;P18615;A0A0A0MSN9;A0A0G2JI50;E9PD43;A2ABK4	A0A0A0MT02;P18615;A0A0A0MSN9;A0A0G2JI50;E9PD43;A2ABK4	Negative elongation factor E	NELFE			10	10	10	46.1	46.1	46.1	33.611	0	20.796	1045000000	71	0.246093	0.931681	0.105403	0.157469	26.4798	26.152	26.4573	26.0833	26.1723	26.5172
Color [Black]	Q9ULX6;V9GZ50;M0R1Y5;M0R010;M0QYT7	Q9ULX6;V9GZ50	A-kinase anchor protein 8-like	AKAP8L			6	6	6	10.2	10.2	10.2	71.648	0	9.5522	769000000	56	0.127459	0.947282	0.105556	0.131343	25.5651	25.5995	26.1163	25.533	25.3031	26.1281
Color [Black]	K7ENT6;K7ERG3;Q2TAC2	K7ENT6;K7ERG3		TPM4			26	3	3	65.4	8.4	8.4	20.621	0	7.4781	322170000	18	0.0611525	0.965038	0.105958	0.0962244	24.1684	25.1113	23.1792	24.2121	24.3254	23.6035
Color [Black]	Q5TCU3	Q5TCU3		TPM2			44	27	3	80.6	60.6	12.7	32.814	0	323.31	23692000000	364	0.065034	0.963769	0.106341	0.0994447	30.1449	30.2988	29.6626	30.4444	30.4858	28.8571
Color [Black]	E9PL01;A0A087WUC6;E9PI68;Q15005;E9PRB9	E9PL01;A0A087WUC6;E9PI68;Q15005;E9PRB9	Signal peptidase complex subunit 2	SPCS2			3	3	3	31.8	31.8	31.8	17.027	0	52.271	380220000	36	0.138544	0.946018	0.106801	0.136054	24.7395	24.5431	24.8144	24.2572	24.3857	25.1337
Color [Black]	P02545;A0A0C4DGC5;H0YAB0	P02545	Prelamin-A/C;Lamin-A/C	LMNA			59	59	8	71.4	71.4	16.4	74.139	0	323.31	46297000000	750	0.428153	0.921066	0.106873	0.17616	31.487	31.5157	31.5192	31.4146	31.2098	31.5769
Color [Black]	A0A087X1N7;P20929;H0Y786;H7C2D0	A0A087X1N7;P20929;H0Y786	Nebulin	NEB			4	4	4	0.5	0.5	0.5	990.84	0.0018357	2.2848	977170000	7	0.286604	0.931434	0.107719	0.165286	26.1941	26.3613	26.0495	26.1919	25.8513	26.2385
Color [Black]	Q16543;K7EL68;K7EQA9;K7EKQ2	Q16543;K7EL68	Hsp90 co-chaperone Cdc37;Hsp90 co-chaperone Cdc37, N-terminally processed	CDC37			5	5	5	12.7	12.7	12.7	44.468	0	11.713	691540000	28	0.153069	0.949152	0.107897	0.141355	25.5591	25.6678	25.499	25.6513	24.9568	25.7942
Color [Black]	A0A0A0MRM8;E7EW20;Q9UM54;A0A0D9SGC1;Q5JVM0	A0A0A0MRM8;E7EW20;Q9UM54;A0A0D9SGC1	Unconventional myosin-VI	MYO6			50	50	50	39.1	39.1	39.1	145.01	0	323.31	22391000000	459	0.195632	0.936732	0.108615	0.152281	30.4079	30.4206	30.1957	30.4777	30.385	29.8356
Color [Black]	Q12797;E5RHK2;A0A087WW51;E5RHJ2;A0A0A0MSK8;E5RG56;A0A087WUJ2	Q12797	Aspartyl/asparaginyl beta-hydroxylase	ASPH			13	13	13	14.8	14.8	14.8	85.862	0	65.996	1030600000	64	0.176997	0.934742	0.109866	0.149351	26.0609	25.7752	26.2467	25.6721	25.7858	26.2953
Color [Black]	Q9Y2S6	Q9Y2S6	Translation machinery-associated protein 7	TMA7			2	2	2	21.9	21.9	21.9	7.0662	0	5.5093	704660000	33	0.130891	0.947833	0.11191	0.137428	24.9857	25.1032	25.5939	24.6617	25.1484	25.537
Color [Black]	A0A0A0MSF9;Q8N954	A0A0A0MSF9;Q8N954	G patch domain-containing protein 11	GPATCH11			5	5	5	20	20	20	33.277	0	13.025	1043900000	37	0.113973	0.946708	0.112525	0.131102	25.5768	25.9953	26.4627	25.6572	25.6395	26.4006
Color [Black]	C9JXK0;Q14739	C9JXK0;Q14739	Lamin-B receptor	LBR			3	3	3	17.4	17.4	17.4	24.284	0	4.2423	285470000	17	0.203412	0.931861	0.113241	0.158413	24.2857	23.6472	24.2768	23.9662	23.8857	24.0182
Color [Black]	P49207	P49207	60S ribosomal protein L34	RPL34			19	19	19	62.4	62.4	62.4	13.293	0	66.748	17566000000	230	0.127514	0.947186	0.11357	0.137394	29.8507	29.906	30.3913	29.6374	29.6791	30.4908
Color [Black]	H3BV80;H3BMM9;H3BTC0;Q15287;H3BPG5;H3BMS0;H3BRK4;H3BTV0;H3BNI3;H3BP82;H3BTR6;H3BUG0;H3BTY0;H3BNU7;H3BUL0	H3BV80;H3BMM9;H3BTC0;Q15287;H3BPG5;H3BMS0	RNA-binding protein with serine-rich domain 1	RNPS1			8	8	8	46.4	46.4	46.4	24.561	0	16.505	1868600000	61	0.29338	0.922227	0.114149	0.173594	26.5128	26.3969	26.8425	26.3099	26.5923	26.5075
Color [Black]	Q15459;H7C1L2	Q15459	Splicing factor 3A subunit 1	SF3A1			15	15	15	17.9	17.9	17.9	88.885	0	65.734	2854900000	112	0.227014	0.930688	0.114276	0.163962	27.5823	27.613	27.8254	27.3963	27.3598	27.9217
Color [Black]	P23588;E7EX17;F8VX11;F8W0K0;F8VSC7;F8VYE9;F8VRU1;REV__F8VX11;REV__P23588;REV__E7EX17	P23588;E7EX17;F8VX11	Eukaryotic translation initiation factor 4B	EIF4B			99	99	58	83.8	83.8	54.7	69.15	0	323.31	525870000000	1523	0.162049	0.934681	0.114672	0.14971	34.9936	34.8771	35.4549	34.7356	34.8606	35.3853
Color [Black]	Q86SQ0;E9PFQ4;G5E9V3;E9PGF6;E9PDY7	Q86SQ0;E9PFQ4;G5E9V3;E9PGF6	Pleckstrin homology-like domain family B member 2	PHLDB2			47	47	46	41.3	41.3	40.6	142.16	0	215.8	7769100000	326	0.249752	0.930958	0.114821	0.168324	29.0237	29.0521	28.7778	29.0034	28.9892	28.5165
Color [Black]	Q96IZ0;H0YI16;H0YHP5;A0A0B4J260;F8W1M8	Q96IZ0	PRKC apoptosis WT1 regulator protein	PAWR			16	16	16	46.2	46.2	46.2	36.567	0	97.356	2575100000	139	0.129786	0.948402	0.114901	0.139241	27.3554	27.229	27.4368	27.7302	27.3127	26.6337
Color [Black]	A0A1B0GVY1;Q96PU5;K7ERN1	A0A1B0GVY1;Q96PU5;K7ERN1	E3 ubiquitin-protein ligase NEDD4-like	NEDD4L			2	2	2	2.6	2.6	2.6	140.82	0	4.7065	210430000	15	0.206861	0.93015	0.115775	0.161598	23.9213	23.6561	23.6874	23.2764	23.6764	23.9648
Color [Black]	Q9NX58;D6RDJ1	Q9NX58;D6RDJ1	Cell growth-regulating nucleolar protein	LYAR			8	8	8	21.1	21.1	21.1	43.614	0	16.43	793850000	40	0.20019	0.928769	0.115842	0.160249	25.8085	25.9122	26.0625	25.6111	25.5921	26.2324
Color [Black]	Q8WVC0	Q8WVC0	RNA polymerase-associated protein LEO1	LEO1			4	4	4	4.8	4.8	4.8	75.403	0	6.4302	212670000	16	0.18415	0.930744	0.116004	0.156714	23.5339	24.1996	23.9632	23.9874	23.8476	23.5138
Color [Black]	Q9P270	Q9P270	SLAIN motif-containing protein 2	SLAIN2			27	27	13	44.9	44.9	21.3	62.543	0	185.85	12778000000	245	0.161201	0.936975	0.117327	0.151703	29.5469	29.7143	29.9684	29.4352	29.3314	30.111
Color [Black]	Q9Y314;M0R3B2;A0A075B6F9;M0R1K2;M0QX85;A0A075B797;M0R1T7	Q9Y314;M0R3B2;A0A075B6F9;M0R1K2;M0QX85;A0A075B797	Nitric oxide synthase-interacting protein	NOSIP			9	9	9	46.8	46.8	46.8	33.172	0	20.826	1232900000	62	0.154614	0.935565	0.117347	0.149715	26.3642	26.4068	26.4915	26.1003	25.9506	26.8595
Color [Black]	Q9BVP2;C9JYH9;C9JZT7;B4DMU5	Q9BVP2	Guanine nucleotide-binding protein-like 3	GNL3			11	11	11	23.5	23.5	23.5	61.992	0	33.306	1232800000	74	0.157498	0.937431	0.117773	0.150957	26.2066	26.1941	26.6982	26.0546	25.9924	26.6986
Color [Black]	P10599	P10599	Thioredoxin	TXN			2	2	2	19	19	19	11.737	0.0030742	2.0278	241850000	12	0.207154	0.930012	0.118056	0.163868	23.637	23.6828	24.0169	23.2908	23.838	23.8538
Color [Black]	Q9BYG3;H7BZL0;C9J808;C9J6C5	Q9BYG3;H7BZL0;C9J808	MKI67 FHA domain-interacting nucleolar phosphoprotein	NIFK			5	5	5	23.5	23.5	23.5	34.222	0	53.965	762670000	45	0.183917	0.930179	0.11899	0.159357	25.4316	25.371	24.6803	24.9973	24.9814	25.1472
Color [Black]	P23246;H0Y9K7;H0Y9U2	P23246	Splicing factor, proline- and glutamine-rich	SFPQ			38	38	36	44.1	44.1	42.7	76.149	0	150.2	22306000000	368	0.537775	0.901954	0.119262	0.199484	30.5062	30.3023	30.4748	30.2277	30.2404	30.4574
Color [Black]	O14828	O14828	Secretory carrier-associated membrane protein 3	SCAMP3			5	5	5	23.9	23.9	23.9	38.287	0	28.111	896900000	28	0.251804	0.922241	0.119736	0.173883	26.1275	25.8025	26.0546	25.8592	25.6048	26.1614
Color [Black]	Q9BY77;F6VRR5;F8WCX5;Q8WUT1;Q6R954;F8WEE2	Q9BY77;F6VRR5;F8WCX5;Q8WUT1	Polymerase delta-interacting protein 3	POLDIP3			28	28	28	69.1	69.1	69.1	46.089	0	160.21	11980000000	242	0.181676	0.928932	0.120937	0.160511	29.4513	29.5023	29.9805	29.3044	29.3662	29.9007
Color [Black]	Q96II8;E9PD99;H7C0J8;H7C1G3;H7C0F9;F8WFB5	Q96II8;E9PD99	Leucine-rich repeat and calponin homology domain-containing protein 3	LRCH3			25	25	22	41.1	41.1	39.5	86.082	0	57.526	3959300000	114	0.21138	0.930513	0.122403	0.168939	28.332	27.9486	27.7633	28.0298	28.0535	27.5934
Color [Black]	J3KRM8;H7BYT1;P48730	J3KRM8;H7BYT1;P48730	Casein kinase I isoform delta	CSNK1D			3	3	3	34.4	34.4	34.4	7.3242	0	4.9728	488980000	13	0.620526	0.893553	0.124323	0.210694	24.7827	24.8552	24.8426	24.6937	24.556	24.8578
Color [Black]	Q07666;Q5VWX1;O75525	Q07666	KH domain-containing, RNA-binding, signal transduction-associated protein 1	KHDRBS1			24	24	24	44.2	44.2	44.2	48.227	0	169.02	39708000000	412	0.317584	0.909552	0.124377	0.188345	31.2539	31.2292	31.261	31.0165	30.916	31.4385
Color [Black]	P07737;I3L3D5;K7EJ44;CON__P02584	P07737;I3L3D5;K7EJ44	Profilin-1	PFN1			7	7	7	52.9	52.9	52.9	15.054	0	32.844	1620500000	38	0.314646	0.909002	0.124561	0.18819	26.841	26.7724	26.6798	26.4015	26.5874	26.9307
Color [Black]	P51858	P51858	Hepatoma-derived growth factor	HDGF			10	9	9	54.6	50.4	50.4	26.788	0	16.908	1870100000	54	0.465229	0.900335	0.125673	0.203743	27.0353	26.6447	26.8369	26.6542	26.7294	26.7563
Color [Black]	Q5JTV8;A0A0A0MSK5;H0YD16;H0YDU3;H0Y4R4	Q5JTV8;A0A0A0MSK5;H0YD16	Torsin-1A-interacting protein 1	TOR1AIP1			9	9	2	17.8	17.8	6	66.248	0	26.079	1171000000	64	0.191798	0.931411	0.125772	0.167412	25.996	26.0947	26.2557	25.631	25.8938	26.4442
Color [Black]	Q96I25;Q5W011;Q5W010;Q5W012;H0Y6J6	Q96I25;Q5W011;Q5W010;Q5W012	Splicing factor 45	RBM17			19	19	19	31.7	31.7	31.7	44.961	0	93.886	6815000000	230	0.130678	0.934634	0.127141	0.148249	28.6972	28.5116	29.0281	28.4718	28.145	29.2387
Color [Black]	Q9UQE7	Q9UQE7	Structural maintenance of chromosomes protein 3	SMC3			26	26	26	24	24	24	141.54	0	93.417	2246300000	131	0.246326	0.918045	0.127497	0.180926	27.108	27.2	27.5304	27.0782	26.92	27.4577
Color [Black]	P51991;H7C1J8	P51991	Heterogeneous nuclear ribonucleoprotein A3	HNRNPA3			23	23	23	41.8	41.8	41.8	39.594	0	245.75	11577000000	306	0.207821	0.921789	0.127586	0.172985	29.4662	29.5034	29.9539	29.2787	29.3982	29.8638
Color [Black]	O15541	O15541	RING finger protein 113A	RNF113A			6	6	6	18.1	18.1	18.1	38.787	0	13.324	710550000	41	0.162242	0.93065	0.128222	0.160865	25.7126	25.8033	25.8468	25.536	25.2224	26.2197
Color [Black]	H0Y5B4;H7BZ11;P83881;J3KQN4;H7BY91;H0Y3V9;R4GN19	H0Y5B4;H7BZ11;P83881;J3KQN4;H7BY91;H0Y3V9	60S ribosomal protein L36a	RPL36A;RPL36A-HNRNPH2			12	12	3	62.5	62.5	9.8	13.228	0	58.188	9807600000	106	0.177668	0.930472	0.128682	0.166029	29.2532	29.0826	29.6249	28.9564	28.9796	29.6386
Color [Black]	P78332;E9PGM9;F8WCA5;C9JMC8;C9J250;C9JII0;C9JSL1;F8WF63	P78332;E9PGM9;F8WCA5	RNA-binding protein 6	RBM6			36	34	34	27.2	26.5	26.5	128.64	0	52.742	3881000000	188	0.23054	0.91806	0.128996	0.179317	27.7623	28.0286	28.1642	27.6864	27.6563	28.2254
Color [Black]	Q14244;A0A087WZ40	Q14244;A0A087WZ40	Ensconsin	MAP7			17	17	17	20.2	20.2	20.2	84.051	0	65.452	4020300000	120	0.275999	0.908622	0.131778	0.190505	28.0652	28.2103	28.1137	27.9333	27.7114	28.3492
Color [Black]	Q3KQU3;C9JIR3;E9PLH3;H0YF21	Q3KQU3	MAP7 domain-containing protein 1	MAP7D1			8	8	8	15.9	15.9	15.9	92.819	0	14.445	440910000	24	0.127364	0.935708	0.131905	0.149938	25.0974	24.5215	25.1428	25.4066	24.3178	24.6416
Color [Black]	B1AK87;B1AK88;P47756;B1AK85	B1AK87;B1AK88;P47756;B1AK85	F-actin-capping protein subunit beta	CAPZB			33	33	33	75.8	75.8	75.8	29.295	0	323.31	87632000000	608	0.128589	0.937305	0.134901	0.152429	32.5176	32.8028	32.1436	32.7627	32.6061	31.6905
Color [Black]	Q9H814	Q9H814	Phosphorylated adapter RNA export protein	PHAX			3	3	3	9.9	9.9	9.9	44.402	0	6.5752	622130000	40	0.257102	0.909441	0.136218	0.191661	25.3849	25.3594	25.5865	25.3644	24.9393	25.6184
Color [Black]	H0YMJ0;B3KTM8;H0YLJ3;Q9UBU8;H0YMT8;H0YM21;H0YNE0;H0YLV1	H0YMJ0;B3KTM8;H0YLJ3;Q9UBU8;H0YMT8;H0YM21;H0YNE0	Mortality factor 4-like protein 1	MORF4L1			4	4	4	27.8	27.8	27.8	28.207	0	48.164	644940000	35	0.148177	0.929501	0.138571	0.163385	25.1015	25.3539	25.889	25.1185	24.9873	25.8228
Color [Black]	Q9UJY1	Q9UJY1	Heat shock protein beta-8	HSPB8			2	2	2	9.2	9.2	9.2	21.604	0.00095785	2.557	567570000	12	1.00226	0.85887	0.138807	0.24569	25.398	25.3646	25.3862	25.2948	25.1166	25.3211
Color [Black]	Q9ULJ8;C9J730	Q9ULJ8	Neurabin-1	PPP1R9A			38	37	37	35.7	35.1	35.1	123.34	0	176.14	6767900000	271	0.0747818	0.956974	0.139291	0.120675	28.4885	28.7137	27.9673	28.8938	28.8385	27.0193
Color [Black]	P14649;F8W1I5	P14649;F8W1I5	Myosin light chain 6B	MYL6B			17	14	14	62	62	62	22.764	0	40.499	4568400000	115	0.115859	0.934147	0.140327	0.149252	28.0521	28.099	27.7076	28.2886	28.1793	26.9698
Color [Black]	Q9UKY7;H0Y8K3;D6RFH2;D6RDN0;D6R9V8	Q9UKY7	Protein CDV3 homolog	CDV3			6	6	6	38.4	38.4	38.4	27.335	0	10.061	649030000	39	0.322834	0.892678	0.141357	0.207966	25.1943	25.2015	25.3804	25.0017	24.9	25.4504
Color [Black]	Q13243;B4DJK0;B4DUA4;G3V5K8	Q13243;B4DJK0;B4DUA4;G3V5K8	Serine/arginine-rich splicing factor 5	SRSF5			11	10	10	37.5	37.5	37.5	31.263	0	29.294	1325500000	78	0.179169	0.922189	0.142099	0.177295	26.8278	26.1356	26.7759	26.2154	26.2539	26.8437
Color [Black]	P42285;H0Y8U3	P42285	Superkiller viralicidic activity 2-like 2	SKIV2L2			3	3	3	5.3	5.3	5.3	117.8	0	5.9606	746810000	42	0.135141	0.929626	0.142991	0.160628	25.5428	25.5917	25.7078	25.3871	24.8466	26.1797
Color [Black]	P62913;Q5VVC8;Q5VVC9	P62913;Q5VVC8;Q5VVC9	60S ribosomal protein L11	RPL11			15	15	15	51.7	51.7	51.7	20.252	0	159.21	18189000000	163	0.281086	0.892858	0.146819	0.206707	30.3656	30.1871	30.3227	29.8942	29.9932	30.5475
Color [Black]	Q15054;E9PM91;E9PNC0;E9PRK3	Q15054;E9PM91;E9PNC0;E9PRK3	DNA polymerase delta subunit 3	POLD3			2	2	2	5.4	5.4	5.4	51.4	0	5.3862	259670000	23	0.157348	0.922706	0.147076	0.172993	24.1181	24.3095	24.3377	24.3306	23.4341	24.5592
Color [Black]	Q96FS4;F6RY50;E9PIB3	Q96FS4;F6RY50	Signal-induced proliferation-associated protein 1	SIPA1			17	17	17	19.8	19.8	19.8	112.15	0	36.911	1679300000	96	0.183993	0.912861	0.14886	0.184119	27.1389	27.1939	26.6527	27.1837	27.0114	26.3438
Color [Black]	Q13492	Q13492	Phosphatidylinositol-binding clathrin assembly protein	PICALM			5	5	2	7.2	7.2	3.7	70.754	0	32.17	734540000	28	0.273585	0.895528	0.150356	0.208705	25.2987	25.4741	25.8662	25.3064	25.2056	25.676
Color [Black]	P52272;A0A087X0X3;M0R019;M0R2T0;M0R2I7;M0R0N3;M0QYQ7;M0R0Y6;M0QY96	P52272;A0A087X0X3	Heterogeneous nuclear ribonucleoprotein M	HNRNPM			50	50	29	59.2	59.2	33.3	77.515	0	208.29	28378000000	491	1.04269	0.836014	0.150629	0.265258	30.8944	30.6717	30.7329	30.6175	30.6388	30.5908
Color [Black]	Q1KMD3;H3BQZ7	Q1KMD3;H3BQZ7	Heterogeneous nuclear ribonucleoprotein U-like protein 2	HNRNPUL2;HNRNPUL2-BSCL2			15	15	15	17.4	17.4	17.4	85.104	0	35.92	2066600000	91	0.295037	0.891416	0.150984	0.213435	26.8366	27.2843	27.2535	26.736	26.9375	27.248
Color [Black]	Q86UU1;A0A087WZL0	Q86UU1	Pleckstrin homology-like domain family B member 1	PHLDB1			5	4	4	3.8	3.2	3.2	151.16	0	5.9259	304230000	24	0.215698	0.903083	0.152117	0.196494	24.618	24.2665	24.2121	24.1742	23.8137	24.6523
Color [Black]	Q08379;B7ZC06;H0Y7B8;A0A087WYC0	Q08379	Golgin subfamily A member 2	GOLGA2			10	10	10	11.4	11.4	11.4	113.08	0	22.3	489040000	33	0.301463	0.887239	0.152639	0.216257	25.2541	24.8417	24.7615	25.0698	24.6141	24.7154
Color [Black]	P26373;J3QSB4;J3KS98;H3BUK8;H3BTH3	P26373	60S ribosomal protein L13	RPL13			35	35	35	81.5	81.5	81.5	24.261	0	305.08	28401000000	335	0.188876	0.911368	0.152745	0.188732	30.9527	30.53	31.1555	30.3982	30.568	31.2138
Color [Black]	P31947;F8WEB6;A2IDB1	P31947	14-3-3 protein sigma	SFN			7	5	5	28.2	25.4	25.4	27.774	0	10.635	826670000	53	0.390564	0.873826	0.152783	0.229752	25.4916	25.8322	25.412	25.6239	25.3762	25.2774
Color [Black]	Q96AV8;F8VSE7;F8VXV5;H0YHW2;H0YIF4	Q96AV8;F8VSE7	Transcription factor E2F7	E2F7			7	7	7	11.6	11.6	11.6	99.887	0	24.741	640150000	46	0.225738	0.902438	0.153013	0.200008	25.18	25.3075	25.5832	25.2144	24.7886	25.6088
Color [Black]	P27694;I3L4R8	P27694;I3L4R8	Replication protein A 70 kDa DNA-binding subunit;Replication protein A 70 kDa DNA-binding subunit, N-terminally processed	RPA1			5	5	5	12.7	12.7	12.7	68.137	0	10.194	546790000	33	0.189392	0.911149	0.15306	0.189147	24.635	25.0571	24.5304	24.8081	24.8931	24.0621
Color [Black]	Q9P015;E5RIZ4;E5RHF4	Q9P015;E5RIZ4	39S ribosomal protein L15, mitochondrial	MRPL15			10	10	10	37.5	37.5	37.5	33.419	0	32.86	2032300000	68	0.24538	0.893807	0.154948	0.206709	27.2667	27.0451	27.2501	26.8559	26.7354	27.5057
Color [Black]	Q99959;A0A087WXY2	Q99959	Plakophilin-2	PKP2			27	27	27	37.6	37.6	37.6	97.414	0	94.137	6454800000	239	0.248988	0.893846	0.155678	0.208233	28.5598	28.7601	28.3857	28.6576	28.6129	27.9681
Color [Black]	Q13501;E7EMC7;E3W990;E9PFW8;C9JRJ8;D6RBF1;C9J6J8	Q13501;E7EMC7;E3W990	Sequestosome-1	SQSTM1			19	19	19	57.3	57.3	57.3	47.687	0	172.3	11867000000	304	0.22251	0.900342	0.156295	0.201895	29.3848	29.5019	29.1464	29.5907	29.2534	28.7202
Color [Black]	A0A087WUK2;O14979	A0A087WUK2;O14979	Heterogeneous nuclear ribonucleoprotein D-like	HNRNPDL			24	21	21	49	49	49	40.04	0	285.25	27356000000	347	0.403133	0.86973	0.157735	0.236918	30.7402	30.8346	30.7231	30.3998	30.4974	30.9276
Color [Black]	Q14980;A0A087WY61;H0YFY6;F5H4J1;F5H6Y5;K4DIE0	Q14980;A0A087WY61;H0YFY6	Nuclear mitotic apparatus protein 1	NUMA1			30	30	30	18	18	18	238.26	0	46.985	1944500000	101	0.388329	0.870269	0.157861	0.235152	26.6255	26.9353	26.7581	26.8938	26.4007	26.5509
Color [Black]	Q8WX93;H0Y952;D6R9F5;D6RBB1;H0YA05;F8WA26	Q8WX93	Palladin	PALLD			14	14	13	10.7	10.7	9.9	150.56	0	25.226	818600000	63	0.54318	0.849044	0.158912	0.252537	26.5529	26.2888	26.1339	26.2208	26.1942	26.084
Color [Black]	Q12792;F8VS81;F8W1Q9	Q12792;F8VS81	Twinfilin-1	TWF1			16	16	15	34.9	34.9	32.9	40.282	0	96.872	10862000000	170	0.232686	0.894339	0.159311	0.207234	29.4136	29.4217	29.0963	29.4339	29.3596	28.6601
Color [Black]	Q14692	Q14692	Ribosome biogenesis protein BMS1 homolog	BMS1			18	18	18	14.1	14.1	14.1	145.81	0	226.34	2661100000	107	0.217426	0.900152	0.159582	0.20313	27.0619	27.5318	27.3725	26.9092	26.9157	27.6626
Color [Black]	Q32MZ4;C9JTC6	Q32MZ4	Leucine-rich repeat flightless-interacting protein 1	LRRFIP1			17	16	16	24.6	23.1	23.1	89.252	0	240.99	2081600000	105	0.335556	0.876216	0.161758	0.231433	26.615	27.1703	26.8655	26.6668	26.5515	26.9472
Color [Black]	Q9UPT8;M0QY97	Q9UPT8;M0QY97	Zinc finger CCCH domain-containing protein 4	ZC3H4			8	8	8	8.7	8.7	8.7	140.26	0	22.848	526060000	25	0.331394	0.876063	0.161825	0.230794	25.6399	25.3292	25.6783	25.3321	25.1278	25.7021
Color [Black]	O75947;F5H608	O75947;F5H608	ATP synthase subunit d, mitochondrial	ATP5H			7	7	7	36	36	36	18.491	0	16.238	1404700000	54	0.174361	0.911182	0.162903	0.190744	26.486	26.64	26.7124	26.2703	25.9579	27.1215
Color [Black]	P48507	P48507	Glutamate--cysteine ligase regulatory subunit	GCLM			3	3	3	15.3	15.3	15.3	30.727	0	5.0635	170810000	10	0.176728	0.908311	0.164478	0.192772	23.603	23.388	23.8119	23.9631	23.5215	22.8248
Color [Black]	P62266;D6RD47;D6RIX0;D6R9I7;D6RDJ2	P62266;D6RD47;D6RIX0;D6R9I7;D6RDJ2	40S ribosomal protein S23	RPS23			16	16	16	58.7	58.7	58.7	15.807	0	52.683	9278500000	174	0.220026	0.893442	0.165282	0.20849	28.9402	29.0031	29.2641	28.4587	28.8452	29.4076
Color [Black]	D6R9P3;D6RD18;D6RBZ0;Q99729	D6R9P3;D6RD18;D6RBZ0;Q99729	Heterogeneous nuclear ribonucleoprotein A/B	HNRNPAB			27	27	26	53.2	53.2	53.2	30.302	0	261	21319000000	367	0.323253	0.871423	0.165957	0.233495	30.4526	30.322	30.6304	30.142	30.0826	30.6825
Color [Black]	G3XAM7;P35221;P26232;A0A0A0MRI5;A0A0A0MTJ6;H0YBB8	G3XAM7;P35221;P26232	Catenin alpha-1;Catenin alpha-2	CTNNA1;CTNNA2			8	8	8	12.7	12.7	12.7	92.721	0	59.83	907050000	53	0.299188	0.87559	0.166176	0.229039	25.7277	26.1115	26.1475	25.571	25.7387	26.1785
Color [Black]	H0Y2V6;Q5SW79;H0Y4T4;E7EWM2;E7EMW0;E5RG47;Q96L14;E5RGW7;Q00G26	H0Y2V6;Q5SW79	Centrosomal protein of 170 kDa	CEP170			16	16	16	12.5	12.5	12.5	171.97	0	32.586	1538100000	106	0.441541	0.849573	0.167519	0.252721	26.7903	26.7259	27.0265	26.6241	26.4796	26.9364
Color [Black]	O95985;H0Y6W0;H7C4B0;C9JKE2;C9JT00;F2Z2A5;C9JEI7	O95985;H0Y6W0;H7C4B0	DNA topoisomerase 3-beta-1;DNA topoisomerase	TOP3B			4	4	3	6	6	4.8	96.661	0	13.283	419720000	21	0.172819	0.905863	0.170392	0.195126	24.7358	24.8044	25.1027	24.2144	24.5168	25.4005
Color [Black]	Q9Y5J1	Q9Y5J1	U3 small nucleolar RNA-associated protein 18 homolog	UTP18			4	4	4	10.8	10.8	10.8	62.003	0	78.991	629170000	36	0.357465	0.860432	0.170655	0.244208	25.3186	24.9066	25.3974	24.9724	25.2836	24.8547
Color [Black]	P30419;K7EN82;B7Z8J4;K7EN42	P30419;K7EN82;B7Z8J4	Glycylpeptide N-tetradecanoyltransferase 1	NMT1			4	4	4	11.5	11.5	11.5	56.806	0	7.7686	741030000	38	0.257003	0.876668	0.171476	0.224048	25.9963	25.4895	25.5464	25.2253	25.3722	25.9203
Color [Black]	P06748;E5RI98	P06748	Nucleophosmin	NPM1			17	17	17	43.5	43.5	43.5	32.575	0	130.27	18911000000	221	0.511385	0.837013	0.171687	0.265308	30.2634	29.9485	30.2559	29.7962	29.9998	30.1567
Color [Black]	P60709;P63261;I3L3I0;I3L1U9;I3L4N8;G5E9R0;E7EVS6;I3L3R2;J3KT65;C9JZR7;C9JUM1;C9JTX5;A5A3E0;P0CG38;Q9BYX7	P60709;P63261	Actin, cytoplasmic 1;Actin, cytoplasmic 1, N-terminally processed;Actin, cytoplasmic 2;Actin, cytoplasmic 2, N-terminally processed	ACTB;ACTG1			48	48	13	92	92	48	41.736	0	323.31	1038500000000	1243	0.139152	0.917321	0.173373	0.180443	36.0911	35.8859	35.5854	36.1292	36.1058	34.8073
Color [Black]	O95235;D6R9E4;D6RBN1	O95235	Kinesin-like protein KIF20A	KIF20A			5	5	5	7	7	7	100.28	0	12.73	192540000	28	0.322974	0.865108	0.173578	0.240881	23.577	23.7865	23.7353	23.7555	23.1038	23.7188
Color [Black]	P50914;E7EPB3	P50914;E7EPB3	60S ribosomal protein L14	RPL14			22	22	22	69.3	69.3	69.3	23.432	0	126.49	8106200000	209	0.209014	0.893401	0.173838	0.211467	28.9795	28.6372	29.3444	28.8034	28.3868	29.2494
Color [Black]	Q13895;F8WBL2;H7BY94	Q13895;F8WBL2	Bystin	BYSL			8	8	8	19.5	19.5	19.5	49.601	0	14.526	773020000	49	0.338555	0.859056	0.174564	0.24481	25.3702	25.4963	25.7048	25.1692	25.1505	25.7279
Color [Black]	P46100;A0A096LNW1;A0A096LNL9;A0A096LNR8;A0A087WWG0;A0A096LNL6;A0A096LNN3	P46100;A0A096LNW1;A0A096LNL9	Transcriptional regulator ATRX	ATRX			4	4	4	2.4	2.4	2.4	282.58	0	7.1992	164930000	15	0.302381	0.865907	0.175907	0.238818	23.4717	23.3631	23.3427	23.5504	23.3317	22.7677
Color [Black]	Q96PU8;F5H8C8;F5GXS8;F5GYM3;H0YG47;F5H5U6;F5GYT7;H0YGD6	Q96PU8;F5H8C8;F5GXS8;F5GYM3;H0YG47	Protein quaking	QKI			6	6	6	23.5	23.5	23.5	37.67	0	19.705	2565200000	67	0.248126	0.877585	0.177758	0.226852	27.6922	27.4463	27.7262	27.2243	27.1272	27.9799
Color [Black]	P38159;H3BT71;H3BUY5;H0Y6E7;H3BR27;H3BNC1;O75526;Q8N7X1	P38159;H3BT71;H3BUY5;H0Y6E7	RNA-binding motif protein, X chromosome;RNA-binding motif protein, X chromosome, N-terminally processed	RBMX			44	44	18	62.4	62.4	28.9	42.331	0	155.98	32288000000	535	0.464435	0.837066	0.177785	0.267143	30.8123	30.9043	31.1445	30.5968	30.696	31.0349
Color [Black]	H0Y2S9;H7C3G6;J3QL44	H0Y2S9		MPRIP			100	100	29	52.5	52.5	16.9	203.37	0	323.31	55200000000	886	0.112274	0.931192	0.179303	0.166206	31.597	31.7423	31.1375	31.9102	31.8131	30.2157
Color [Black]	O00257;I3L4F1	O00257	E3 SUMO-protein ligase CBX4	CBX4			5	5	5	11.6	11.6	11.6	61.367	0	9.9563	209560000	27	0.163332	0.902689	0.182113	0.198071	23.43	23.8637	24.5011	23.6909	23.294	24.2634
Color [Black]	K7EMT0;Q15428	K7EMT0;Q15428	Splicing factor 3A subunit 2	SF3A2			4	4	4	38.5	38.5	38.5	15.224	0	7.1278	375040000	9	0.168811	0.900811	0.184254	0.202011	24.3619	24.5077	24.6024	23.6021	24.3082	25.0089
Color [Black]	Q14847;C9J9W2;F6S2S5;K7ESD6	Q14847;C9J9W2	LIM and SH3 domain protein 1	LASP1			10	10	10	35.6	35.6	35.6	29.717	0	59.591	3163700000	83	1.02432	0.803398	0.185832	0.317567	27.5445	27.6219	27.4779	27.3087	27.269	27.5092
Color [Black]	Q13442;F8WBW6	Q13442	28 kDa heat- and acid-stable phosphoprotein	PDAP1			12	12	12	51.4	51.4	51.4	20.63	0	53.468	1083500000	66	0.499245	0.828414	0.187274	0.282109	25.755	26.2487	25.7667	25.7378	25.7696	25.7011
Color [Black]	Q5JSL0;Q5JSK6;Q5JSK9;P82970;Q5JSK8;Q5JSK7	Q5JSL0;Q5JSK6;Q5JSK9;P82970;Q5JSK8	High mobility group nucleosome-binding domain-containing protein 5	HMGN5			3	3	3	29.7	29.7	29.7	16.496	0	9.1524	353460000	23	0.349421	0.843121	0.187817	0.259735	24.6589	24.5434	24.3746	24.6397	23.9408	24.433
Color [Black]	H3BUL5;H3BVF8;H3BQG1;P49761;H3BRT8;H3BQR7;H3BV35;H3BRK0	H3BUL5;H3BVF8;H3BQG1;P49761;H3BRT8;H3BQR7;H3BV35;H3BRK0	Dual specificity protein kinase CLK3	CLK3			4	4	4	21	21	21	27.049	0	5.1789	318280000	21	0.502927	0.825235	0.191086	0.286867	24.2048	23.8331	24.3899	24.0054	23.9108	23.9383
Color [Black]	F8W881;Q9NX05	F8W881;Q9NX05	Constitutive coactivator of PPAR-gamma-like protein 2	FAM120C			4	4	4	3.5	3.5	3.5	99.351	0	5.6431	232170000	26	0.203989	0.877357	0.191348	0.221946	24.4467	24.0049	24.3041	24.5986	23.4373	24.1457
Color [Black]	Q9Y613	Q9Y613	FH1/FH2 domain-containing protein 1	FHOD1			5	5	5	4.6	4.6	4.6	126.55	0	8.6009	397160000	19	0.43005	0.828998	0.194026	0.280004	24.6302	24.7186	25.0375	24.67	24.3176	24.8166
Color [Black]	Q5M775;J3KSG2;J3QQM0;J3KRN9;J3QS22	Q5M775;J3KSG2	Cytospin-B	SPECC1			51	50	49	47.9	47	46.8	118.58	0	129.01	6896900000	236	0.209867	0.877929	0.194419	0.226358	29.0106	28.8285	28.3882	28.8212	28.889	27.9339
Color [Black]	P50995;H0Y6E1	P50995	Annexin A11	ANXA11			3	3	3	8.5	8.5	8.5	54.389	0	6.9252	498890000	23	0.622264	0.812425	0.194519	0.303665	24.8852	25.1569	24.7362	24.7381	24.6111	24.8457
Color [Black]	Q9BRK4;B1AL11;B1AL12;B1AL13;S4R3W7	Q9BRK4	Leucine zipper putative tumor suppressor 2	LZTS2			7	7	7	14.8	14.8	14.8	72.759	0	22.367	405120000	29	0.41844	0.829637	0.19463	0.278787	24.4613	24.1577	24.6976	24.4526	24.2494	24.0307
Color [Black]	A0A087WZ13;E9PAU2;Q8IY67;K7EKR9;K7EQG2	A0A087WZ13;E9PAU2;Q8IY67	Ribonucleoprotein PTB-binding 1	RAVER1			14	14	14	26.8	26.8	26.8	77.843	0	26.028	1794300000	88	0.277556	0.851819	0.195171	0.249391	26.8244	27.0354	26.8614	26.4865	26.3901	27.2591
Color [Black]	Q8WUF5;K7EN03	Q8WUF5	RelA-associated inhibitor	PPP1R13L			11	11	11	16.9	16.9	16.9	89.09	0	31.079	1328800000	74	0.451307	0.828368	0.195678	0.284955	26.2991	26.5809	26.3906	26.1226	26.0055	26.5554
Color [Black]	Q13813	Q13813	Spectrin alpha chain, non-erythrocytic 1	SPTAN1			283	283	2	72.6	72.6	0.8	284.54	0	323.31	402640000000	3788	0.122361	0.917893	0.196089	0.180667	34.4695	34.5839	33.8487	34.5349	34.7454	33.0336
Color [Black]	G3V3Z8;P49757	G3V3Z8;P49757	Protein numb homolog	NUMB			2	2	2	4.9	4.9	4.9	54.027	0	4.6778	260610000	18	0.136523	0.910497	0.196564	0.190561	22.9944	24.2678	24.627	23.4832	23.6815	24.1347
Color [Black]	A0A1B0GTW1;Q9UDY2;U3KQJ2;B1AN86	A0A1B0GTW1;Q9UDY2	Tight junction protein ZO-2	TJP2			17	17	17	14.5	14.5	14.5	140.73	0	99.587	2433600000	115	0.846808	0.798102	0.197488	0.324654	27.2808	27.1181	27.0896	27.038	26.7856	27.0725
Color [Black]	O75152;E9PQ61;E9PBY7;A0A1B0GTU1;A0A1B0GUI2	O75152;E9PQ61;E9PBY7	Zinc finger CCCH domain-containing protein 11A	ZC3H11A			19	19	19	26.8	26.8	26.8	89.13	0	60.347	1901800000	90	0.268903	0.848695	0.199897	0.250668	26.9265	27.0067	27.3009	26.9538	26.3688	27.3117
Color [Black]	P16989;A0A0D9SEI8	P16989	Y-box-binding protein 3	YBX3			19	9	9	62.1	50	50	40.089	0	58.496	6578700000	135	0.169596	0.89232	0.202078	0.21269	28.2267	28.789	28.8029	27.7466	28.314	29.1517
Color [Black]	O60264;A0A0A0MRP6;B7ZLQ5;P28370	O60264	SWI/SNF-related matrix-associated actin-dependent regulator of chromatin subfamily A member 5	SMARCA5			20	20	20	18.4	18.4	18.4	121.9	0	44.444	2913300000	127	0.577264	0.814717	0.202934	0.309077	27.3487	27.481	27.137	27.1842	27.2875	26.8861
Color [Black]	P04792;F8WE04;C9J3N8	P04792;F8WE04	Heat shock protein beta-1	HSPB1			14	14	14	75.6	75.6	75.6	22.782	0	50.512	9219200000	130	0.393889	0.828292	0.204567	0.284392	29.1467	29.2558	29.0608	29.1649	29.1587	28.526
Color [Black]	P13995;B9A062;B8ZZU9	P13995;B9A062;B8ZZU9	Bifunctional methylenetetrahydrofolate dehydrogenase/cyclohydrolase, mitochondrial;NAD-dependent methylenetetrahydrofolate dehydrogenase;Methenyltetrahydrofolate cyclohydrolase	MTHFD2			4	4	4	14	14	14	37.895	0	6.2479	497470000	19	0.260581	0.847052	0.204933	0.25196	25.1079	24.9275	25.1832	24.8149	24.3699	25.419
Color [Black]	Q9BUT9;I3L172	Q9BUT9;I3L172	Protein FAM195A	FAM195A			4	4	4	46.9	46.9	46.9	17.828	0	8.5129	653970000	25	0.208951	0.870144	0.20761	0.234662	25.3751	25.3961	25.7338	25.0314	24.8323	26.0185
Color [Black]	Q8TF68;E9PHB3;R4GMR4;F5H8L7	Q8TF68;E9PHB3	Zinc finger protein 384	ZNF384			4	4	4	8.3	8.3	8.3	63.218	0	6.2585	399170000	13	0.469017	0.816991	0.207839	0.300407	24.6389	24.6796	24.4188	24.1989	24.7191	24.1958
Color [Black]	Q9C0J8;B9A053;C9J8B4	Q9C0J8;B9A053	pre-mRNA 3 end processing protein WDR33	WDR33			4	4	4	3.5	3.5	3.5	145.89	0	7.427	519510000	33	0.251587	0.847293	0.209632	0.252434	25.1281	25.3001	25.003	24.6807	24.5536	25.5679
Color [Black]	Q14137;A0A075B729	Q14137	Ribosome biogenesis protein BOP1	BOP1			7	7	7	11.7	11.7	11.7	83.629	0	14.303	368250000	32	0.430251	0.817012	0.212386	0.298667	24.8584	24.7938	24.2448	24.3921	24.5734	24.2944
Color [Black]	Q13185;S4R2Y4;C9JMM0;B8ZZ43	Q13185	Chromobox protein homolog 3	CBX3			9	9	8	43.7	43.7	43.7	20.811	0	42.674	4160200000	86	1.08798	0.758663	0.212811	0.359501	27.7301	27.9955	27.9591	27.7455	27.6909	27.6097
Color [Black]	P42167;G5E972;H0YJH7	P42167;G5E972	Lamina-associated polypeptide 2, isoforms beta/gamma;Thymopoietin;Thymopentin	TMPO			32	32	13	60.1	60.1	27.8	50.67	0	323.31	15238000000	400	0.77622	0.781139	0.214153	0.341472	30.0956	30.0748	29.904	29.7904	29.628	30.0134
Color [Black]	Q7RTV0	Q7RTV0	PHD finger-like domain-containing protein 5A	PHF5A			14	14	14	90	90	90	12.405	0	47.193	10190000000	136	0.274006	0.835629	0.215022	0.263892	29.5314	29.489	29.7934	29.1934	28.9964	29.9788
Color [Black]	P50750;X6RE90	P50750	Cyclin-dependent kinase 9	CDK9			7	6	6	16.4	14.2	14.2	42.777	0	10.544	491930000	40	0.32053	0.830086	0.215599	0.277909	25.2697	24.8507	25.2354	24.6666	24.6576	25.3847
Color [Black]	P08670;B0YJC4;B0YJC5;A0A1B0GUA0;A0A1B0GTT5;Q5JVS8;A0A1B0GVG8;H7C5W5;P41219;B4DIR1;K7ELP4;F8W835;K7EKH9;E7EMV2;E7ESP9;P07197;K7EKH6;P07196;P12036	P08670;B0YJC4	Vimentin	VIM			98	98	88	98.1	98.1	93.8	53.651	0	323.31	1484000000000	2442	0.161853	0.887713	0.216048	0.215696	36.4609	36.6614	36.1145	36.696	36.647	35.2456
Color [Black]	P33993;C9J8M6	P33993	DNA replication licensing factor MCM7	MCM7			11	11	11	20.4	20.4	20.4	81.307	0	18.144	628220000	38	0.363897	0.82588	0.216874	0.28962	25.2043	25.1491	25.7748	25.0518	24.9739	25.4518
Color [Black]	O15234;J3KSY7	O15234;J3KSY7	Protein CASC3	CASC3			2	2	2	3.6	3.6	3.6	76.277	0	4.0504	107770000	7	0.571817	0.794147	0.218903	0.326575	23.687	23.7708	23.8102	23.2437	23.5478	23.8198
Color [Black]	Q15149;H0YDN1;E9PKG0;E9PIA2;E9PQ28;REV__A0A0U1RR03;E9PS75	Q15149	Plectin	PLEC			643	643	579	78.8	78.8	69.3	531.78	0	323.31	1038900000000	8222	0.153092	0.893577	0.219841	0.212118	36.1475	36.12	35.5295	36.2032	36.2159	34.7183
Color [Black]	Q86YP4;C9JVY3;V9GY85;H7C3H1;C9JMI3;C9JGN4;C9JHD7;C9JJK9	Q86YP4	Transcriptional repressor p66-alpha	GATAD2A			7	7	6	15.5	15.5	13.7	68.062	0	19.773	854700000	47	0.268703	0.836978	0.22121	0.266716	26.1355	26.2216	25.8946	25.796	25.3544	26.4378
Color [Black]	Q14697;F5H6X6;E9PNH1;E9PKU7	Q14697;F5H6X6	Neutral alpha-glucosidase AB	GANAB			6	6	6	7.8	7.8	7.8	106.87	0	29.619	489250000	28	0.330633	0.82885	0.221347	0.285351	24.557	24.8182	24.2078	24.1747	24.7204	24.0239
Color [Black]	E9PJ81;Q04323;A0A087WTZ5;E9PRQ7;E9PS08	E9PJ81;Q04323;A0A087WTZ5;E9PRQ7	UBX domain-containing protein 1	UBXN1			4	4	4	13.8	13.8	13.8	32.611	0.00054675	3.5241	134020000	6	0.352722	0.825467	0.221709	0.29124	23.6258	23.7995	23.7969	23.689	23.0178	23.8501
Color [Black]	I3L1Y9;Q96CP2;I3L4I0;I3L0R3;I3L231;Q4VC44	I3L1Y9;Q96CP2;I3L4I0	FLYWCH family member 2	FLYWCH2			4	4	4	26.4	26.4	26.4	15.604	0	5.3425	310270000	22	0.625631	0.785247	0.221741	0.336231	23.87	24.2294	23.976	23.8847	23.5698	23.9558
Color [Black]	Q6WCQ1;J3KSK7;J3QRL2;A8MZF8;F6WMF4	Q6WCQ1	Myosin phosphatase Rho-interacting protein	MPRIP			96	45	16	74.2	36.7	12.7	116.53	0	323.31	36641000000	606	0.159446	0.885102	0.223587	0.217898	31.0685	31.2036	30.5752	31.2804	31.148	29.748
Color [Black]	P61604;B8ZZL8;B8ZZ54	P61604;B8ZZL8	10 kDa heat shock protein, mitochondrial	HSPE1			9	9	6	69.6	69.6	56.9	10.932	0	14.415	2549300000	56	0.797093	0.760513	0.225053	0.356977	27.4628	27.5266	27.4135	27.0553	27.1895	27.4829
Color [Black]	P05783;F8VZY9;CON__H-INV:HIT000015463;CON__Q14525;CON__Q9UE12;CON__Q15323;CON__A2A5Y0;CON__Q14532;CON__A2AB72;CON__O76015;CON__O76013;CON__O76014;CON__Q2M2I5;Q14525;Q15323;Q14532;O76014;O76015;O76013;Q2M2I5	P05783;F8VZY9	Keratin, type I cytoskeletal 18	KRT18			61	61	40	92.6	92.6	73.7	48.057	0	323.31	321140000000	1175	0.188273	0.872948	0.225281	0.235281	34.0532	34.5142	33.777	34.1322	34.4353	33.1011
Color [Black]	Q9NPE2	Q9NPE2	Neugrin	NGRN			7	7	7	35.7	35.7	35.7	32.407	0	33.81	698340000	34	0.235756	0.847364	0.225684	0.257513	25.5902	25.296	26.0943	25.1541	25.1241	26.0253
Color [Black]	Q8N556	Q8N556	Actin filament-associated protein 1	AFAP1			16	16	15	26.2	26.2	25.2	80.724	0	42.225	2632000000	93	0.172289	0.87856	0.226117	0.226874	27.3351	27.1476	26.8739	27.2828	27.4541	25.9413
Color [Black]	Q15056	Q15056	Eukaryotic translation initiation factor 4H	EIF4H			7	7	7	31	31	31	27.385	0	41.57	3486900000	54	0.544857	0.791425	0.226162	0.330901	27.819	27.8482	27.9049	27.3684	27.5451	27.98
Color [Black]	I3VM54;Q9Y2K7	I3VM54;Q9Y2K7	Lysine-specific demethylase 2A	KDM2A			3	3	3	3.8	3.8	3.8	130.66	0	4.3118	208860000	11	0.400117	0.81251	0.227796	0.307434	23.7456	24.51	23.8535	23.8218	23.748	23.8559
Color [Black]	P37108;H0YLA2;H0YLW0	P37108;H0YLA2	Signal recognition particle 14 kDa protein	SRP14			13	13	13	76.5	76.5	76.5	14.57	0	203.51	9351300000	117	0.231134	0.845241	0.230251	0.258508	29.375	29.0687	29.5477	29.0084	28.5195	29.7728
Color [Black]	P18583;H7C1M2;J3QSZ5;H7C2G8;H7C1S4;H7C257	P18583;H7C1M2;J3QSZ5	Protein SON	SON			17	17	17	10.6	10.6	10.6	263.83	0	33.601	1675500000	101	1.08854	0.722532	0.233018	0.387947	26.8797	26.7341	26.8572	26.5432	26.4642	26.7646
Color [Black]	K7EKI4;K7ELF1;K7ELQ0;K7ES61;X6RAY8;Q9BYD3	K7EKI4;K7ELF1;K7ELQ0;K7ES61;X6RAY8;Q9BYD3	39S ribosomal protein L4, mitochondrial	MRPL4			2	2	2	27.6	27.6	27.6	14.056	0	6.2762	529650000	21	0.342614	0.815953	0.233597	0.298637	25.6234	24.951	25.4393	24.9996	24.825	25.4883
Color [Black]	H0YKH0;H0YLW9;H0YLI3;F5H7D6;H0YNT2;H0YKT5;H0YKN8;H0YL70;Q04726;A0A0D9SES8	H0YKH0;H0YLW9;H0YLI3;F5H7D6;H0YNT2;H0YKT5;H0YKN8;H0YL70;Q04726;A0A0D9SES8	Transducin-like enhancer protein 3	TLE3			2	2	2	6.7	6.7	6.7	47.761	0	3.9134	95224000	17	0.174309	0.871181	0.236485	0.233197	22.3162	24.024	22.8481	22.6798	22.7851	23.014
Color [Black]	P25685;M0R080;M0R1D6;M0QZD0;M0QYT3;M0QXK0	P25685;M0R080	DnaJ homolog subfamily B member 1	DNAJB1			9	9	8	28.5	28.5	28.5	38.044	0	23.504	2990400000	106	0.411473	0.804958	0.23682	0.318061	27.8352	27.3265	27.8287	27.2458	27.253	27.7811
Color [Black]	P16401	P16401	Histone H1.5	HIST1H1B			26	15	15	43.4	30.5	30.5	22.58	0	95.894	19359000000	204	0.766136	0.743828	0.24002	0.372587	29.9562	30.2142	30.2377	29.7708	29.7967	30.1205
Color [Black]	Q14011;K7EJV1;K7EMY9;K7EPM4;K7EQR7;D6W5Y5;K7EJV5;K7ER40;K7ENX8;K7ELV6;K7ELT6	Q14011;K7EJV1;K7EMY9;K7EPM4;K7EQR7;D6W5Y5;K7EJV5;K7ER40	Cold-inducible RNA-binding protein	CIRBP			8	8	8	42.4	42.4	42.4	18.648	0	18.927	3057600000	88	0.265251	0.830692	0.242378	0.280219	27.6113	27.6714	28.1424	27.4152	27.0955	28.1872
Color [Black]	F8VWL3;B7Z493;E9PJX4;Q96M96;E9PNX0;E9PQT1;F8W1R0;H0YDQ0	F8VWL3;B7Z493;E9PJX4;Q96M96;E9PNX0;E9PQT1	FYVE, RhoGEF and PH domain-containing protein 4	FGD4			6	6	6	8.4	8.4	8.4	101	0	8.4114	351120000	19	0.352278	0.813152	0.242631	0.308604	24.5682	24.7331	23.8724	24.3173	24.1897	23.9388
Color [Black]	Q9UPQ0;E7EPK0;E9PDJ9;H0Y8P3;G5EA03;D6RD46;D6RJ93;Q6NVB9;D6R8Y0	Q9UPQ0;E7EPK0;E9PDJ9;H0Y8P3;G5EA03;D6RD46	LIM and calponin homology domains-containing protein 1	LIMCH1			64	64	64	51	51	51	121.87	0	323.31	25220000000	616	0.254721	0.831337	0.242956	0.276437	30.9114	30.9646	30.3148	30.8867	30.7129	29.8623
Color [Black]	Q12965;H0YNQ8;H0YLJ4;M0QXE0;O00160	Q12965	Unconventional myosin-Ie	MYO1E			22	22	22	20.4	20.4	20.4	127.06	0	119.71	5811200000	177	1.32439	0.690285	0.244859	0.417459	28.2242	28.3363	28.06	27.9486	27.9137	28.0236
Color [Black]	Q9UNZ5;K7EIU1;K7EN09;K7ESE5;A0A0A0MQS3	Q9UNZ5	Leydig cell tumor 10 kDa protein homolog	C19orf53			3	3	3	26.3	26.3	26.3	10.576	0.00052165	3.13	1074400000	19	1.61165	0.672549	0.245142	0.430341	26.1608	25.9744	26.0926	25.914	25.7677	25.8107
Color [Black]	O15355	O15355	Protein phosphatase 1G	PPM1G			5	5	5	16.3	16.3	16.3	59.271	0	20.636	269370000	22	0.252862	0.829614	0.245538	0.277335	24.4153	24.4072	24.5761	23.6833	24.0206	24.9582
Color [Black]	Q9NUL7	Q9NUL7	Probable ATP-dependent RNA helicase DDX28	DDX28			9	9	9	15.4	15.4	15.4	59.58	0	8.1259	466590000	30	0.335164	0.806783	0.253229	0.311954	25.2068	24.9007	25.0764	24.5363	24.4829	25.405
Color [Black]	P80297;P13640;CON__P67983;Q8N339;P04732;H3BSF1;P80294;P04731	P80297;P13640	Metallothionein-1X;Metallothionein-1G	MT1X;MT1G			5	2	2	50.8	29.5	29.5	6.0683	0	7.0175	424910000	15	0.270415	0.826936	0.253683	0.289702	24.0679	24.8441	25.0579	23.9593	24.5581	24.6914
Color [Black]	O00567;H0YDU4;H0Y653	O00567	Nucleolar protein 56	NOP56			15	15	5	26.8	26.8	12.5	66.049	0	16.109	829290000	41	0.774873	0.719968	0.254934	0.391245	25.2993	25.5449	25.2018	25.0608	25.3022	24.9181
Color [Black]	F8VXC8;Q8TAQ2;F8VZW6	F8VXC8;Q8TAQ2	SWI/SNF complex subunit SMARCC2	SMARCC2			8	8	7	9.3	9.3	8.4	136.18	0	9.6713	282310000	12	0.390942	0.790628	0.25535	0.329261	24.7885	24.7748	25.3155	24.4539	24.5366	25.1221
Color [Black]	Q96EY1	Q96EY1	DnaJ homolog subfamily A member 3, mitochondrial	DNAJA3			7	7	7	13.5	13.5	13.5	52.488	0	12.376	828910000	34	0.291212	0.817161	0.25717	0.299993	25.3179	25.7693	25.6196	24.6824	25.4447	25.8081
Color [Black]	Q8WW12	Q8WW12	PEST proteolytic signal-containing nuclear protein	PCNP			10	10	10	55.1	55.1	55.1	18.925	0	31.93	2542900000	133	0.452866	0.781643	0.257469	0.345628	27.2351	27.4024	27.5959	26.7822	27.13	27.5489
Color [Black]	Q9BZE4;Q5T3R7	Q9BZE4	Nucleolar GTP-binding protein 1	GTPBP4			9	9	9	15.1	15.1	15.1	73.964	0	10.598	1021400000	45	0.941387	0.696132	0.258413	0.411228	26.0349	26.1204	25.8541	25.5502	25.7909	25.893
Color [Black]	Q8N5C8	Q8N5C8	TGF-beta-activated kinase 1 and MAP3K7-binding protein 3	TAB3			15	15	4	34.6	34.6	8.4	78.682	0	79.389	2990200000	97	0.609802	0.739674	0.258811	0.374885	27.9042	27.5667	27.8118	27.3412	27.3398	27.8252
Color [Black]	Q86X95;H3BLY3	Q86X95	Corepressor interacting with RBPJ 1	CIR1			4	4	4	12	12	12	52.313	0	4.363	959640000	23	0.417437	0.78704	0.259261	0.339138	25.8461	25.5124	26.1706	25.397	25.4026	25.9517
Color [Black]	B4DY09;Q12905;X6R6Z1;A0A0A0MRL0	B4DY09;Q12905;X6R6Z1;A0A0A0MRL0	Interleukin enhancer-binding factor 2	ILF2			3	3	3	7.4	7.4	7.4	38.91	0	20.657	2150800000	67	0.321056	0.808215	0.25961	0.312174	26.9608	26.965	27.4286	26.9051	26.3293	27.3412
Color [Black]	Q8WWY3;E7EVX8;E7EU94;E7ESX0;E7EN72	Q8WWY3;E7EVX8	U4/U6 small nuclear ribonucleoprotein Prp31	PRPF31			22	22	22	49.1	49.1	49.1	55.455	0	142.61	5067400000	135	0.53285	0.752713	0.260004	0.363625	28.5656	28.3632	28.6074	28.0556	28.0458	28.6548
Color [Black]	P26038;V9GZ54	P26038	Moesin	MSN			14	9	9	21.5	15.4	15.4	67.819	0	12.69	1412200000	38	0.864369	0.694477	0.262206	0.408997	26.3115	26.3241	26.441	25.8381	26.1587	26.293
Color [Black]	Q8TDN6	Q8TDN6	Ribosome biogenesis protein BRX1 homolog	BRIX1			8	8	8	26.3	26.3	26.3	41.401	0	73.245	2952300000	95	0.353954	0.799017	0.262491	0.324707	27.3704	27.4127	27.8613	26.8899	27.1771	27.7899
Color [Black]	Q8TF72	Q8TF72	Protein Shroom3	SHROOM3			9	9	9	7.2	7.2	7.2	216.85	0	20.186	1566400000	42	0.762059	0.71329	0.262568	0.398733	26.7508	26.9257	26.866	26.6043	26.3161	26.8345
Color [Black]	Q9C0B5;H0YEF4	Q9C0B5;H0YEF4	Palmitoyltransferase ZDHHC5;Palmitoyltransferase	ZDHHC5			8	8	8	14.7	14.7	14.7	77.544	0	16.401	484220000	29	0.290427	0.81305	0.263535	0.30398	25.4686	25.0271	24.6357	24.8629	25.2135	24.2644
Color [Black]	Q08945;E9PMD4;A0A0U1RRK2;E9PPZ7	Q08945	FACT complex subunit SSRP1	SSRP1			16	16	16	25.8	25.8	25.8	81.074	0	48.024	2429300000	76	0.672465	0.720511	0.263923	0.389186	27.2086	27.2888	26.9737	27.0588	27.0289	26.5916
Color [Black]	Q969Q0	Q969Q0	60S ribosomal protein L36a-like	RPL36AL			11	2	2	65.1	9.4	9.4	12.469	0	3.6881	777910000	16	0.27606	0.817922	0.264263	0.298799	25.3518	25.4339	26.0587	24.9298	25.1596	25.9623
Color [Black]	X6RAL5;O00422;U3KQ12;H7BZW6;U3KPY7	X6RAL5;O00422	Histone deacetylase complex subunit SAP18	SAP18			9	9	9	46.5	46.5	46.5	19.526	0	9.8571	1684400000	32	0.582061	0.736235	0.266014	0.377978	26.2956	26.5038	26.2608	26.0312	25.7915	26.4394
Color [Black]	P52756;C9J9P7;C9JFQ5	P52756	RNA-binding protein 5	RBM5			19	15	15	22.2	19.4	19.4	92.153	0	44.75	2550900000	84	0.426914	0.779312	0.266327	0.347457	27.5444	27.4663	27.6863	27.1637	26.935	27.7994
Color [Black]	Q9Y446;E9PQ15;E9PKC4;E9PRW6;E9PJR7;H0YEY5	Q9Y446	Plakophilin-3	PKP3			39	39	30	51.7	51.7	41.7	87.081	0	151.24	9788300000	324	2.0139	0.614572	0.271737	0.486566	29.4151	29.2678	29.285	29.102	29.0679	28.9827
Color [Black]	Q9UKS6;A0A0C4DGG1;E9PIY1;E9PJ75;E9PNM9;E9PJ33;H0YDM6	Q9UKS6;A0A0C4DGG1;E9PIY1	Protein kinase C and casein kinase substrate in neurons protein 3	PACSIN3			11	11	11	31.1	31.1	31.1	48.486	0	41.588	1140400000	60	0.246356	0.819089	0.283789	0.296986	26.6306	26.3965	26.0144	26.4407	26.5221	25.2274
Color [Black]	Q9UBP0	Q9UBP0	Spastin	SPAST			4	4	4	7	7	7	67.196	0	5.3421	205480000	18	0.201664	0.83346	0.286811	0.273598	23.9427	23.9475	24.8607	23.8859	23.2163	24.7884
Color [Black]	P46109	P46109	Crk-like protein	CRKL			5	5	5	17.8	17.8	17.8	33.777	0	9.313	342500000	26	1.07501	0.642748	0.287563	0.459556	25.0942	24.8266	24.993	24.8584	24.5171	24.6756
Color [Black]	P78524;B4DDL8;E9PQA9;E9PKN3;E9PJC3;E9PNM8;H0YDL0;E9PPL2;E9PKM1;E9PNX7;E9PLH5;E9PKE0	P78524	Suppression of tumorigenicity 5 protein	ST5			11	11	11	12.8	12.8	12.8	126.48	0	40.223	1003400000	67	1.7821	0.59943	0.291285	0.508049	26.141	26.1376	26.1693	25.9782	25.8685	25.7272
Color [Black]	Q8IVM0	Q8IVM0	Coiled-coil domain-containing protein 50	CCDC50			4	4	4	18	18	18	35.822	0	8.1031	449220000	17	0.440721	0.744807	0.291618	0.371981	24.9821	25.3497	24.856	24.7447	24.3651	25.2032
Color [Black]	P28799;K7EKL3;K7EQ05;K7EMR1;K7EQI0;K7EPL0	P28799;K7EKL3;K7EQ05	Granulins;Acrogranin;Paragranulin;Granulin-1;Granulin-2;Granulin-3;Granulin-4;Granulin-5;Granulin-6;Granulin-7	GRN			8	8	8	14.5	14.5	14.5	63.544	0	14.752	938850000	49	0.735781	0.673822	0.293435	0.429742	26.04	26.4206	25.934	25.8631	25.6404	26.0109
Color [Black]	M0R2B7;P28340;M0R3H8;M0QZR8;M0QXE6;M0QXQ2	M0R2B7;P28340	DNA polymerase;DNA polymerase delta catalytic subunit	POLD1			5	5	5	5.6	5.6	5.6	126.39	0	4.3159	218570000	17	0.840728	0.660671	0.294863	0.444891	24.1003	24.1286	24.1052	23.7736	23.5588	24.117
Color [Black]	P50402;Q5HY57	P50402;Q5HY57	Emerin	EMD			8	8	8	37	37	37	28.994	0	50.898	1898100000	49	0.37247	0.761282	0.298443	0.35714	26.9447	26.9606	26.2392	26.4427	26.8127	25.9937
Color [Black]	P62857	P62857	40S ribosomal protein S28	RPS28			8	8	8	79.7	79.7	79.7	7.8409	0	16.448	3048500000	77	0.469065	0.724006	0.299947	0.386102	27.4931	27.9003	28.0633	27.2713	27.3302	27.9553
Color [Black]	J3KR35;Q8WUD4;C9JUN5	J3KR35;Q8WUD4	Coiled-coil domain-containing protein 12	CCDC12			3	3	3	21.8	21.8	21.8	20.501	0	5.645	335630000	25	0.435441	0.735099	0.300784	0.377905	24.5323	24.8467	24.7525	24.2974	23.9892	24.9425
Color [Black]	O60783	O60783	28S ribosomal protein S14, mitochondrial	MRPS14			4	4	4	32	32	32	15.139	0	10.534	943800000	24	0.550815	0.699292	0.301071	0.405781	26.2432	26.0742	26.4219	25.6571	25.8013	26.3778
Color [Black]	C9JW69;P18754;C9JRH2;C9JMJ4;C9J3R0;C9JQZ4	C9JW69;P18754;C9JRH2;C9JMJ4;C9J3R0;C9JQZ4	Regulator of chromosome condensation	RCC1			4	4	4	13.4	13.4	13.4	39.584	0	8.6825	648800000	30	1.01601	0.629062	0.304651	0.47547	25.3639	25.532	25.2219	25.2485	25.0819	24.8734
Color [Black]	P02795	P02795	Metallothionein-2	MT2A			5	5	2	50.8	50.8	29.5	6.0422	0	48.621	2090500000	29	0.457686	0.721396	0.305371	0.38759	26.6602	27.1616	27.2014	26.606	26.3624	27.1387
Color [Black]	O00401	O00401	Neural Wiskott-Aldrich syndrome protein	WASL			5	5	5	9.7	9.7	9.7	54.826	0	5.3663	460970000	17	0.254282	0.806843	0.307119	0.313496	24.6423	24.9634	24.9887	23.6661	24.7651	25.2418
Color [Black]	Q9UMY1;H7C2B1	Q9UMY1	Nucleolar protein 7	NOL7			9	9	9	33.1	33.1	33.1	29.426	0	12.941	526800000	36	0.65635	0.671408	0.307184	0.431542	25.0888	25.3765	25.1375	25.2207	24.555	24.9055
Color [Black]	Q9C0C2;E9PKK0	Q9C0C2	182 kDa tankyrase-1-binding protein	TNKS1BP1			47	47	47	34.5	34.5	34.5	181.79	0	157.33	8688500000	412	0.871145	0.640314	0.308286	0.463801	29.3294	29.3163	29.0793	29.1929	28.9087	28.6985
Color [Black]	Q9NRX2;E9PKV2	Q9NRX2;E9PKV2	39S ribosomal protein L17, mitochondrial	MRPL17			10	10	10	65.1	65.1	65.1	20.05	0	11.551	1082200000	43	0.94295	0.623499	0.312661	0.477271	26.1643	26.0366	26.2405	25.7853	25.6146	26.1035
Color [Black]	Q12788;J3KNP2;A0A087WYP7;H3BN88	Q12788;J3KNP2;A0A087WYP7	Transducin beta-like protein 3	TBL3			6	6	6	9.2	9.2	9.2	89.034	0	75.259	462600000	34	0.791075	0.641568	0.313054	0.458553	24.6415	25.2493	25.078	24.6363	24.6704	24.723
Color [Black]	F8W0Q9;Q8NEY8;B7Z8L1;F8WF16;F8VPY7;F8VWU8;F8VRK2;F8VP48;REV__K7EN69	F8W0Q9;Q8NEY8;B7Z8L1;F8WF16	Periphilin-1	PPHLN1			12	12	4	26.5	26.5	11.2	44.682	0	24.469	2229600000	67	0.627049	0.672021	0.313473	0.432365	27.0411	27.2846	27.1227	26.7221	26.5369	27.2491
Color [Black]	O75531	O75531	Barrier-to-autointegration factor;Barrier-to-autointegration factor, N-terminally processed	BANF1			13	13	13	88.8	88.8	88.8	10.058	0	68.212	4349200000	85	0.295422	0.783701	0.313912	0.337279	28.181	27.3175	28.1704	28.2084	27.1553	27.3635
Color [Black]	O15144;H7C3F9	O15144;H7C3F9	Actin-related protein 2/3 complex subunit 2	ARPC2			10	10	10	32	32	32	34.333	0	15.432	2480700000	79	0.784296	0.641757	0.314701	0.45935	27.5056	27.3196	27.0135	27.1719	26.767	26.9557
Color [Black]	Q9H2P0;E9PQK8	Q9H2P0	Activity-dependent neuroprotector homeobox protein	ADNP			8	8	8	10.6	10.6	10.6	123.56	0	16.848	758450000	34	1.04854	0.602343	0.320106	0.497503	25.4423	25.5988	25.7199	25.1001	25.2037	25.4968
Color [Black]	Q01780;K7EJ37	Q01780	Exosome component 10	EXOSC10			6	6	6	10.1	10.1	10.1	100.83	0	63.071	642760000	22	0.700628	0.647899	0.321238	0.453035	25.7008	25.5139	25.6303	25.1038	25.0802	25.6972
Color [Black]	E7EQR4;P15311;P35241;E9PQ82;E9PNV3	E7EQR4;P15311	Ezrin	EZR			23	23	18	33.6	33.6	27.6	69.371	0	98.228	6401500000	173	1.88345	0.556705	0.322559	0.560232	28.6677	28.7324	28.7675	28.3064	28.3568	28.5367
Color [Black]	Q9BR76;A0A087WW53;F5H390;F5H0D2	Q9BR76	Coronin-1B	CORO1B			15	15	14	40.1	40.1	38.7	54.234	0	70.349	5288100000	127	0.861791	0.619682	0.324216	0.480359	28.6282	28.2417	28.3674	28.2432	28.1976	27.8238
Color [Black]	J3QSY4;D6RC52;D6RCB9;Q9NX24	J3QSY4;D6RC52;D6RCB9;Q9NX24	H/ACA ribonucleoprotein complex subunit 2	NHP2			4	4	4	44.4	44.4	44.4	10.071	0	7.6311	377490000	27	1.29117	0.582819	0.325261	0.526233	24.4504	24.4981	24.6763	24.393	24.0628	24.1933
Color [Black]	Q69YQ0;F8WAN1;C9J8U1;C9JLY8	Q69YQ0;F8WAN1;C9J8U1	Cytospin-A	SPECC1L;SPECC1L-ADORA2A			64	64	63	48.3	48.3	47.4	124.6	0	323.31	15919000000	488	0.261203	0.793801	0.326618	0.327145	29.9509	29.9929	29.5454	30.0112	29.9495	28.5487
Color [Black]	P35240	P35240	Merlin	NF2			6	6	6	10.6	10.6	10.6	69.689	0	11.391	407740000	41	0.390012	0.728661	0.326761	0.382939	24.8824	24.4997	24.9382	24.0296	24.2227	25.0876
Color [Black]	Q9NPA8;E5RHX8;J3KNT2;E5RI00;E5RHT9;E5RJ84	Q9NPA8	Transcription and mRNA export factor ENY2	ENY2			5	5	5	54.5	54.5	54.5	11.528	0.0005277	3.2132	305740000	18	0.848323	0.62302	0.327174	0.481758	24.5327	24.5144	24.5195	23.9056	24.1572	24.5223
Color [Black]	Q9NWH9;H7C3F4;H7BXE3;H0YKH2;H0YMM0;H0YL55;H0YKU6;H0YLW7;H0YMW8;H0YNF3;H0YMR6;H0YLE6	Q9NWH9;H7C3F4	SAFB-like transcription modulator	SLTM			21	21	21	21.6	21.6	21.6	117.15	0	54.709	2747200000	144	1.01631	0.603529	0.327531	0.502916	27.39	27.4997	27.7221	27.1286	27.0631	27.4376
Color [Black]	A0A0G2JNZ2;Q14160;A0A0G2JMS7;H0YCG0;H0YDF9;Q5T0G3;Q9BTT6	A0A0G2JNZ2;Q14160;A0A0G2JMS7;H0YCG0	Protein scribble homolog	SCRIB			34	34	2	28.4	28.4	2.4	174.91	0	83.494	4519700000	179	0.708577	0.642607	0.328094	0.461189	28.3618	28.2348	27.9964	28.0467	28.057	27.5051
Color [Black]	O14545;F8VNX8;F8VVF3	O14545	TRAF-type zinc finger domain-containing protein 1	TRAFD1			10	10	10	21.1	21.1	21.1	64.84	0	131.31	935440000	42	0.777363	0.628031	0.330112	0.474481	25.7696	25.8144	26.0859	25.3089	25.4894	25.8813
Color [Black]	Q96HB5	Q96HB5	Coiled-coil domain-containing protein 120	CCDC120			5	5	5	11.9	11.9	11.9	67.567	0	5.6892	257430000	23	0.526495	0.67438	0.33128	0.426448	24.03	24.7395	24.201	24.1878	23.6412	24.1476
Color [Black]	Q92804;A0A075B7D9;A0A075B7F4;A0A075B7F2;A0A075B7E4	Q92804;A0A075B7D9	TATA-binding protein-associated factor 2N	TAF15			11	9	9	18.6	16.2	16.2	61.829	0	30.759	5191300000	90	1.0278	0.594409	0.335958	0.514108	28.2049	28.3426	28.1218	27.6433	28.1258	27.8923
Color [Black]	Q9HBD4;A0A0A0MT49;P51532;K7EP28;A0A0U1RRG6;A0A0U1RRF5;A0A0U1RRD6;A0A0U1RRF8;A0A0A0MSS5;F6UH26;A0A0U1RQU0;A0A0U1RR09;F6XE55;A0A0U1RQW7;A0A0U1RRN2;B1ALG1;A0A0U1RR83;A0A0U1RQX3;F6T8Q0;B1ALG2;A0A0U1RR26;B4DNT1;B1ALF6	Q9HBD4;A0A0A0MT49;P51532	Transcription activator BRG1	SMARCA4			12	12	8	9.4	9.4	6.7	188.15	0	48.42	654440000	59	0.534218	0.67295	0.337009	0.433117	25.0327	25.1162	25.8161	25.0239	24.7511	25.179
Color [Black]	Q71UI9;P0C0S5;C9J0D1;C9J386	Q71UI9;P0C0S5;C9J0D1	Histone H2A.V;Histone H2A.Z;Histone H2A	H2AFV;H2AFZ			8	6	6	64.1	64.1	64.1	13.509	0	122.06	1611200000	66	1.1788	0.578643	0.33743	0.531736	26.43	26.73	26.5841	26.0965	26.4423	26.193
Color [Black]	O15020;A4QPE4;E9PJZ2	O15020	Spectrin beta chain, non-erythrocytic 2	SPTBN2			80	63	63	33.7	29.2	29.2	271.32	0	242.83	12155000000	403	0.255963	0.792106	0.337639	0.329621	29.4549	29.5566	29.0504	29.6037	29.4258	28.0196
Color [Black]	P38432;I3L369	P38432	Coilin	COIL			9	9	9	19.8	19.8	19.8	62.608	0	14.362	621030000	36	0.967422	0.594599	0.341679	0.513472	25.4958	25.2601	24.9841	24.7656	24.9306	25.0188
Color [Black]	P29372;A2IDA3	P29372;A2IDA3	DNA-3-methyladenine glycosylase	MPG			6	6	6	32.6	32.6	32.6	32.868	0	39.531	1163100000	44	0.832227	0.604411	0.342642	0.495917	26.335	26.3794	26.2822	26.1217	25.6171	26.2299
Color [Black]	J3KRJ2;J3KRF8;J3QR41;J3KTD6;J3QLN8;Q96GD4;J3KT86	J3KRJ2;J3KRF8;J3QR41;J3KTD6;J3QLN8;Q96GD4;J3KT86	Aurora kinase B	AURKB			2	2	2	39.1	39.1	39.1	7.6758	0	9.0991	261100000	20	0.617347	0.641318	0.350113	0.463862	23.4945	23.7096	23.9097	23.4583	22.9237	23.6814
Color [Black]	Q9UQ13;X6RI37	Q9UQ13;X6RI37	Leucine-rich repeat protein SHOC-2	SHOC2			3	3	3	8.4	8.4	8.4	64.887	0	12.199	246890000	27	0.307723	0.753535	0.351597	0.364051	23.4354	24.4431	24.3026	24.0846	24.0179	23.0238
Color [Black]	P63173;J3KT73;J3QL01;J3KSP2	P63173;J3KT73;J3QL01	60S ribosomal protein L38	RPL38			10	10	10	61.4	61.4	61.4	8.2178	0	39.698	4999800000	177	1.38877	0.547762	0.352238	0.569676	28.1551	28.0285	28.3395	27.9706	27.7798	27.7161
Color [Black]	Q13045;K7EQZ7;J3QLR6;J3QQQ2;J3KS39;K7EP37;J3QQU5;K7EP27	Q13045	Protein flightless-1 homolog	FLII			24	24	16	19.1	19.1	11.9	144.75	0	61.744	7838700000	223	0.878677	0.591312	0.356464	0.517426	28.887	29.0858	28.6056	28.6219	28.6391	28.2479
Color [Black]	O75934	O75934	Pre-mRNA-splicing factor SPF27	BCAS2			4	4	4	17.8	17.8	17.8	26.131	0	9.6279	1108300000	34	0.291382	0.759637	0.359173	0.35964	25.6828	26.4992	26.3242	25.2709	25.4926	26.6652
Color [Black]	Q5JY65;Q9BZJ0	Q5JY65;Q9BZJ0	Crooked neck-like protein 1	CRNKL1			3	3	3	5.1	5.1	5.1	99.172	0	5.0484	211510000	25	0.253569	0.783864	0.3592	0.338113	23.8258	24.125	24.2575	22.6591	23.969	24.5026
Color [Black]	Q9H7N4	Q9H7N4	Splicing factor, arginine/serine-rich 19	SCAF1			9	9	9	10.1	10.1	10.1	139.27	0	11.686	635330000	39	0.583058	0.639119	0.359315	0.463725	25.2795	25.5772	25.7879	25.0772	24.8548	25.6346
Color [Black]	Q92828;A0A087WW88	Q92828	Coronin-2A	CORO2A			6	6	5	8.8	8.8	8.8	59.763	0	8.0161	825590000	41	0.294019	0.758033	0.359641	0.361269	25.7028	25.6552	25.295	25.652	25.6875	24.2346
Color [Black]	Q9H307;G3V5F0;G3V579	Q9H307	Pinin	PNN			23	23	23	30.7	30.7	30.7	81.613	0	163.23	6301200000	213	1.43992	0.552442	0.362144	0.587018	28.3915	28.684	28.5985	28.1228	28.1124	28.3524
Color [Black]	O95425;A0A0J9YWY6	O95425	Supervillin	SVIL			101	101	101	44.7	44.7	44.7	247.74	0	323.31	44895000000	914	0.379595	0.699637	0.367494	0.40533	31.5011	31.4934	31.032	31.4187	31.2781	30.2272
Color [Black]	Q13573;G3V3A4;G3V4X8;G3V5R3	Q13573;G3V3A4;G3V4X8	SNW domain-containing protein 1	SNW1			17	17	17	27.4	27.4	27.4	61.494	0	81.061	3876200000	154	0.687249	0.604708	0.36846	0.495271	28.1128	28.0981	28.1532	27.6101	27.4213	28.2273
Color [Black]	P05362;E7ESS4;K7EKL8	P05362;E7ESS4	Intercellular adhesion molecule 1	ICAM1			5	5	5	9.6	9.6	9.6	57.825	0	9.1095	426310000	34	0.547918	0.641385	0.369257	0.462664	25.0954	24.7816	24.8795	24.1168	24.4492	25.0827
Color [Black]	G3V1L9;Q07157;A0A087X0K9;G5E9E7;H0YKB1;H0Y3R8;H0YLT6	G3V1L9;Q07157;A0A087X0K9;G5E9E7	Tight junction protein ZO-1	TJP1			42	42	42	35.6	35.6	35.6	197.46	0	200.69	9229200000	333	0.472874	0.668319	0.369639	0.440663	29.2234	29.2544	28.7106	29.0634	28.8931	28.1229
Color [Black]	B1AHD1;P55769	B1AHD1;P55769	NHP2-like protein 1;NHP2-like protein 1, N-terminally processed	NHP2L1			9	9	9	47	47	47	14.627	0	57.745	2530500000	97	0.974682	0.569498	0.371035	0.546953	27.4294	27.6786	27.3079	26.8229	27.1984	27.2816
Color [Black]	Q96S55	Q96S55	ATPase WRNIP1	WRNIP1			7	7	7	9.9	9.9	9.9	72.132	0	10.189	1345100000	31	0.958031	0.569032	0.371042	0.544593	26.5093	26.5196	26.9351	26.2298	26.117	26.504
Color [Black]	Q14684	Q14684	Ribosomal RNA processing protein 1 homolog B	RRP1B			7	7	7	11.1	11.1	11.1	84.427	0	14.573	819520000	44	0.86787	0.581652	0.373488	0.533383	25.7838	26.0882	26.1306	25.4184	25.5045	25.9593
Color [Black]	P67936;K7EPB9;K7EMU5;K7EPV9	P67936	Tropomyosin alpha-4 chain	TPM4			46	28	19	81.9	57.7	40.3	28.521	0	323.31	41688000000	397	0.391879	0.690436	0.379988	0.417951	31.0641	31.5752	30.98	31.1505	31.2299	30.099
Color [Black]	P08047;H3BUU5;H3BVI2;A0A087X0Q6;H0Y6K5;H0Y7L6;Q3SY56;P0CG40;Q8IXZ3;Q02086;Q02447;Q02446	P08047;H3BUU5;H3BVI2	Transcription factor Sp1	SP1			4	4	4	5.2	5.2	5.2	80.692	0	26.732	267330000	13	0.644453	0.602567	0.382207	0.497768	24.004	24.247	24.6874	23.7066	23.8026	24.2826
Color [Black]	Q8NAV1	Q8NAV1	Pre-mRNA-splicing factor 38A	PRPF38A			2	2	2	6.4	6.4	6.4	37.476	0.00053763	3.3993	318100000	17	0.268677	0.762293	0.382245	0.357501	24.367	24.3968	25.0054	23.2518	24.2888	25.0818
Color [Black]	P10412;P16402;Q02539;P22492	P10412;P16402	Histone H1.4;Histone H1.3	HIST1H1E;HIST1H1D			30	30	4	45.2	45.2	16	21.865	0	323.31	104590000000	492	1.06168	0.553616	0.382838	0.571861	32.6024	32.896	32.7607	32.2062	32.2415	32.6628
Color [Black]	J3QLS3;Q9Y2R9;J3KSI8;J3QQS1;J3QKW2	J3QLS3;Q9Y2R9;J3KSI8;J3QQS1	28S ribosomal protein S7, mitochondrial	MRPS7			5	5	5	19.6	19.6	19.6	31.704	0	8.97	1076400000	33	0.435886	0.669415	0.383406	0.437238	26.6477	26.4287	26.1165	26.1743	25.3549	26.5135
Color [Black]	P78316;E9PFK5	P78316;E9PFK5	Nucleolar protein 14	NOP14			8	8	8	10.3	10.3	10.3	97.667	0	15.776	551860000	33	1.58588	0.516442	0.383771	0.628005	25.2471	25.0721	25.1348	24.9281	24.5881	24.7866
Color [Black]	O14965;Q5QPD2;A3KFJ1;Q5QPD4;A3KFJ0;Q5QPD1;A3KFJ2	O14965;Q5QPD2;A3KFJ1;Q5QPD4;A3KFJ0;Q5QPD1	Aurora kinase A	AURKA			4	4	4	17.1	17.1	17.1	45.809	0	6.9021	390510000	18	0.82383	0.57836	0.385354	0.537655	24.5008	24.3153	24.7128	24.0215	23.8699	24.4813
Color [Black]	Q96RT1	Q96RT1	Protein LAP2	ERBB2IP			5	5	5	5.4	5.4	5.4	158.3	0	9.3956	421590000	28	0.792759	0.580408	0.388995	0.535377	24.3514	25.0017	24.9611	24.3953	24.2304	24.5216
Color [Black]	Q9ULW0	Q9ULW0	Targeting protein for Xklp2	TPX2			20	20	20	33.9	33.9	33.9	85.652	0	49.83	2468300000	117	1.15996	0.548011	0.390668	0.593382	27.5071	27.5201	27.1157	26.8938	26.9143	27.1629
Color [Black]	O60832;H7C0M1;C9IYT0;H7C2Q9;H7BZF2	O60832	H/ACA ribonucleoprotein complex subunit 4	DKC1			7	7	7	18.5	18.5	18.5	57.673	0	18.19	723140000	28	2.4325	0.446	0.391089	0.693048	25.7878	25.69	25.8379	25.3115	25.3595	25.4715
Color [Black]	J3QR07;Q96MU7;J3KS01;J3KRG5	J3QR07;Q96MU7	YTH domain-containing protein 1	YTHDC1			12	12	12	18.6	18.6	18.6	85.586	0	18.265	1705500000	73	0.629638	0.602524	0.39241	0.50266	26.8753	26.6164	26.7028	26.2279	25.9368	26.8526
Color [Black]	Q9P206	Q9P206	Uncharacterized protein KIAA1522	KIAA1522			5	5	5	5.3	5.3	5.3	107.09	0	4.8873	256870000	21	0.237393	0.782391	0.395507	0.34223	23.9448	24.1621	24.5359	24.2867	22.5669	24.6026
Color [Black]	P52907	P52907	F-actin-capping protein subunit alpha-1	CAPZA1			28	28	18	64.3	64.3	51	32.922	0	312.67	46689000000	460	0.557402	0.613636	0.397924	0.487346	31.5478	31.7607	31.1624	31.4648	31.2294	30.5828
Color [Black]	B9EGQ5;M0QXA7;O95785	B9EGQ5;M0QXA7;O95785	Protein Wiz	WIZ			6	6	6	10.3	10.3	10.3	89.054	0	31.176	634660000	49	0.799956	0.571053	0.398207	0.545452	25.3306	25.6741	25.4434	24.9319	24.8281	25.4934
Color [Black]	Q14331;E9PRR7;E9PLY7	Q14331;E9PRR7	Protein FRG1	FRG1			4	4	4	18.6	18.6	18.6	29.172	0	7.202	411140000	23	0.808844	0.570951	0.399617	0.548508	25.0425	24.6504	24.9298	24.4882	24.1275	24.8081
Color [Black]	O75367;B4DJC3;D6RCF2;Q9P0M6;Q5SQT3	O75367;B4DJC3	Core histone macro-H2A.1;Histone H2A	H2AFY			18	18	18	50.5	50.5	50.5	39.617	0	199.87	5529300000	163	0.75074	0.575085	0.402713	0.539536	28.1169	28.5274	28.1148	27.8949	28.1804	27.4756
Color [Black]	P31942	P31942	Heterogeneous nuclear ribonucleoprotein H3	HNRNPH3			5	4	4	19.1	16.2	16.2	36.926	0	8.7014	391180000	18	0.174351	0.824716	0.405347	0.293518	24.2727	24.3908	23.9114	24.3969	22.0716	24.8904
Color [Black]	P62273;A0A087WTT6	P62273;A0A087WTT6	40S ribosomal protein S29	RPS29			11	11	11	98.2	98.2	98.2	6.6767	0	55.253	25132000000	120	1.22367	0.521598	0.406136	0.619184	30.879	30.7345	31.0434	30.3314	30.373	30.7341
Color [Black]	S4R3H4;E7EQT4;Q9UKV3;G3V3B0;G3V3T3;A0A087WYN3	S4R3H4;E7EQT4;Q9UKV3	Apoptotic chromatin condensation inducer in the nucleus	ACIN1			38	38	38	31.2	31.2	31.2	145.44	0	164.31	11451000000	349	1.36672	0.509167	0.40797	0.638026	29.3728	29.7165	29.3927	29.1061	28.9319	29.2202
Color [Black]	Q9UKM9;Q5QPL9;Q5QPM0;Q5QPM1;Q5QPM2	Q9UKM9;Q5QPL9;Q5QPM0;Q5QPM1	RNA-binding protein Raly	RALY			9	9	9	34.3	34.3	34.3	32.463	0	14.18	1245800000	60	1.10729	0.528261	0.40939	0.607532	26.8635	26.6172	26.3974	26.2082	26.0304	26.4113
Color [Black]	P35251;H0Y9P8;H0Y8U4	P35251	Replication factor C subunit 1	RFC1			9	9	9	10.6	10.6	10.6	128.25	0	46.95	1321000000	71	1.34514	0.50539	0.41457	0.643621	26.5521	26.5568	26.5118	26.407	25.9365	26.0337
Color [Black]	P09874;Q5VX84;Q5VX85	P09874	Poly [ADP-ribose] polymerase 1	PARP1			47	47	47	38.6	38.6	38.6	113.08	0	323.31	23802000000	434	1.08611	0.528907	0.41608	0.611787	30.6397	30.5346	30.3404	30.2855	30.2033	29.7778
Color [Black]	Q99569;A0A0D9SF60;E7EST6;H0YFB1;E9PHJ1;E7EP40;E7EMY7	Q99569;A0A0D9SF60	Plakophilin-4	PKP4			20	20	20	26.4	26.4	26.4	131.87	0	93.282	2955400000	142	2.23786	0.419617	0.425374	0.734518	27.5547	27.7833	27.7074	27.28	27.314	27.1753
Color [Black]	Q9H0H5;F8VRD2;F8W1E5;H0YIK5;F8VRL2;F8W1T4;F8VV37	Q9H0H5;F8VRD2	Rac GTPase-activating protein 1	RACGAP1			5	5	5	11.7	11.7	11.7	71.026	0	35.894	734960000	39	1.41579	0.4752	0.428199	0.668185	25.79	25.6842	25.7912	25.5792	25.1113	25.2904
Color [Black]	H7C0N4	H7C0N4		SF1			5	5	3	36.7	36.7	31.1	18.639	0	11.299	887060000	42	0.846038	0.551217	0.429469	0.583744	25.9877	25.9637	25.9931	25.4708	25.1908	25.9946
Color [Black]	F8WDT8;G3V0G3;Q9NY93;F8WEI3;H7C3E9	F8WDT8;G3V0G3;Q9NY93;F8WEI3;H7C3E9	Probable ATP-dependent RNA helicase DDX56	DDX56			4	4	4	31.9	31.9	31.9	20.342	0	13.606	922690000	40	0.457692	0.628238	0.429563	0.474686	26.4481	25.7192	26.5338	25.5481	25.4398	26.4245
Color [Black]	Q6T4R5;A0A087WU78;A0A087WWC4	Q6T4R5;A0A087WU78;A0A087WWC4	Nance-Horan syndrome protein	NHS			11	11	11	9.6	9.6	9.6	179.13	0	17.959	487220000	46	0.77979	0.549692	0.429999	0.570108	25.246	25.2459	25.0103	24.5853	24.4159	25.211
Color [Black]	Q14966;A0A096LPH6;A0A096LPI0;A0A096LNR2;A0A096LNX0;A0A096LNS4;A0A096LNQ0;A0A096LPB4;C9JWN0;A0A096LPK8	Q14966;A0A096LPH6	Zinc finger protein 638	ZNF638			16	16	16	10.6	10.6	10.6	220.62	0	48.022	2303600000	111	1.38651	0.466971	0.436132	0.674343	27.3514	27.3684	27.234	26.6877	26.8029	27.1549
Color [Black]	E9PIE3;Q969G5	E9PIE3;Q969G5	Protein kinase C delta-binding protein	PRKCDBP			4	4	4	11.9	11.9	11.9	31.088	0	168.4	383080000	41	0.328741	0.68913	0.437135	0.417446	24.8537	24.553	24.84	25.1414	24.4912	23.3027
Color [Black]	F8WD26;J3KP06;Q8WWI1;E9PMT2;A0A0A0MTE2;E9PRJ0	F8WD26;J3KP06;Q8WWI1;E9PMT2;A0A0A0MTE2	LIM domain only protein 7	LMO7			172	172	3	65.7	65.7	2.6	186.18	0	323.31	485670000000	2753	0.322401	0.689801	0.437583	0.414002	34.9323	35.0335	34.3008	34.9387	34.7032	33.3119
Color [Black]	Q9BY89	Q9BY89	Uncharacterized protein KIAA1671	KIAA1671			79	79	67	53.3	53.3	45	196.71	0	323.31	14881000000	597	0.456506	0.622641	0.440737	0.480943	30.237	30.1375	29.7144	30.0393	29.9031	28.8242
Color [Black]	P16070;H0YD13;H0Y2P0;H0YDW7;H0YCV9;H0Y5E4;H0YE40;E9PKC6;H0YDX6;H0YD17;Q86UZ1;J3KN83;H0YD90;H0YEV3;H0YEU1	P16070;H0YD13;H0Y2P0;H0YDW7;H0YCV9;H0Y5E4	CD44 antigen	CD44			9	9	9	12.7	12.7	12.7	81.537	0	47.342	5809900000	82	0.34661	0.673039	0.441285	0.429328	29.0214	28.5704	27.7567	28.4671	28.2956	27.2619
Color [Black]	Q13112	Q13112	Chromatin assembly factor 1 subunit B	CHAF1B			3	3	3	7	7	7	61.492	0.00054555	3.5079	145920000	16	0.510197	0.601498	0.442093	0.502608	24.5905	23.6554	23.4142	23.5525	23.1971	23.5843
Color [Black]	Q13137;H0YBP4;H0Y9G3;D6REB0	Q13137	Calcium-binding and coiled-coil domain-containing protein 2	CALCOCO2			3	3	3	7.8	7.8	7.8	52.253	0	6.8331	262030000	15	0.923404	0.51756	0.452346	0.620612	24.4046	23.9877	24.2301	24.0907	23.7572	23.4175
Color [Black]	G5E933;O95248;H0Y5W8	G5E933;O95248;H0Y5W8	Myotubularin-related protein 5	SBF1			2	2	2	1.2	1.2	1.2	208.44	0	3.5975	124700000	10	0.341315	0.671766	0.452971	0.431801	23.697	23.3885	23.7188	23.4307	22.1071	23.9076
Color [Black]	Q9BTE3	Q9BTE3	Mini-chromosome maintenance complex-binding protein	MCMBP			3	3	3	5.8	5.8	5.8	72.979	0	4.0419	252880000	16	0.205819	0.785204	0.453951	0.335657	23.79	23.7355	23.8158	21.6262	24.0766	24.2766
Color [Black]	C9JCD9;C9JNV2;P41223	C9JCD9;C9JNV2;P41223	Protein BUD31 homolog	BUD31			5	5	5	36.9	36.9	36.9	11.905	0	13.885	1928000000	86	0.998906	0.509261	0.453957	0.636538	26.8911	27.1242	27.0943	26.3845	26.3802	26.9829
Color [Black]	P40121;B8ZZL6;E7ENU9;H7C0X8	P40121;B8ZZL6;E7ENU9	Macrophage-capping protein	CAPG			5	5	5	14.7	14.7	14.7	38.498	0	14.224	336430000	22	0.246824	0.745287	0.454188	0.36989	24.1951	24.2208	24.3572	24.4047	24.6478	22.358
Color [Black]	Q9UHB6;F8VQE1;F8VRN8;F8VTU2;F8VVQ7	Q9UHB6;F8VQE1;F8VRN8	LIM domain and actin-binding protein 1	LIMA1			104	104	53	89.9	89.9	36.8	85.225	0	323.31	173250000000	1611	0.445095	0.616496	0.456944	0.485495	33.6671	33.5239	33.0512	33.447	33.26	32.1644
Color [Black]	H0YNW5;H0YKC5;P33316;A0A0C4DGL3;H0YMM5;H0YKI0;H0YMP1	H0YNW5;H0YKC5;P33316;A0A0C4DGL3;H0YMM5;H0YKI0	Deoxyuridine 5-triphosphate nucleotidohydrolase, mitochondrial	DUT			7	7	2	48.5	48.5	15	17.827	0	10.556	1485200000	55	0.374966	0.647139	0.458151	0.452572	26.57	26.5392	27.8207	26.3941	26.0895	27.0718
Color [Black]	O75475;H3BPQ6;M0R0J3;A0A024R216;Q9Y3E1	O75475	PC4 and SFRS1-interacting protein	PSIP1			25	25	24	39.6	39.6	37.7	60.103	0	224.24	5393600000	199	1.10371	0.485375	0.460654	0.661614	28.3854	28.5325	28.1484	28.0692	28.0424	27.5727
Color [Black]	P22087;M0QXL5;M0R0P1;M0R299;M0R2Q4;M0R2U2;M0R1H0;M0R2B0;A6NHQ2	P22087;M0QXL5;M0R0P1;M0R299;M0R2Q4;M0R2U2;M0R1H0;M0R2B0	rRNA 2-O-methyltransferase fibrillarin	FBL			12	12	12	39.3	39.3	39.3	33.784	0	31.706	3162100000	107	2.8461	0.308156	0.460875	0.824848	27.4402	27.4846	27.5675	26.9738	27.0113	27.1246
Color [Black]	B7Z6D5;Q96GQ7;A0A087X059;A0A087WYH5	B7Z6D5;Q96GQ7	Probable ATP-dependent RNA helicase DDX27	DDX27			10	10	10	10.7	10.7	10.7	86.604	0	12.106	655510000	35	1.85476	0.395543	0.461047	0.755292	25.527	25.6076	25.6746	25.1578	24.9582	25.31
Color [Black]	Q6KC79	Q6KC79	Nipped-B-like protein	NIPBL			7	7	7	3.6	3.6	3.6	316.05	0	13.076	2412100000	46	0.68929	0.547139	0.463775	0.57522	27.6611	27.9653	28.3161	27.286	27.2666	27.9985
Color [Black]	Q14643;B7ZMI3	Q14643	Inositol 1,4,5-trisphosphate receptor type 1	ITPR1			21	18	17	7.9	7	6.7	313.93	0	32.497	1547800000	74	0.305063	0.68988	0.465416	0.415106	26.9384	26.9265	26.4274	26.9929	26.7949	25.1083
Color [Black]	Q6ZRV2;J3KPS2	Q6ZRV2;J3KPS2	Protein FAM83H	FAM83H			46	46	46	42	42	42	127.12	0	181.04	11198000000	339	0.374007	0.642547	0.468438	0.457022	29.329	29.5614	28.9098	29.3847	29.1833	27.827
Color [Black]	Q86V48;E5RFK8;E5RHU7	Q86V48	Leucine zipper protein 1	LUZP1			95	95	95	64.6	64.6	64.6	120.27	0	323.31	41135000000	1022	0.36993	0.645078	0.469392	0.455274	31.3338	31.4862	30.8761	31.3364	31.1816	29.7699
Color [Black]	Q9H7B2;Q5VXN0	Q9H7B2;Q5VXN0	Ribosome production factor 2 homolog	RPF2			3	3	3	13.1	13.1	13.1	35.582	0	6.156	218960000	20	2.06435	0.352931	0.469536	0.785522	24.0111	24.0699	24.0432	23.5511	23.4165	23.748
Color [Black]	Q96PE2	Q96PE2	Rho guanine nucleotide exchange factor 17	ARHGEF17			25	25	25	16	16	16	221.67	0	48.345	2404700000	132	0.865163	0.514695	0.473263	0.627297	27.6405	27.4302	26.9388	27.0667	26.9445	26.5785
Color [Black]	O14974;F8VZN8;H0YHI8;H0YIS4;H0YIS3;H0YIM2;A0A0U1RQZ1;H0YIL7;F8VW28;H0YHL8	O14974;F8VZN8;H0YHI8	Protein phosphatase 1 regulatory subunit 12A	PPP1R12A			70	70	65	50.1	50.1	48.4	115.28	0	323.31	37281000000	610	0.435428	0.61247	0.473628	0.490303	31.4015	31.4854	30.9391	31.2847	31.1847	29.9358
Color [Black]	P48681	P48681	Nestin	NES			34	34	34	25	25	25	177.44	0	106.65	4373500000	212	0.270256	0.716077	0.475334	0.394711	28.7242	28.3047	27.5033	28.5173	28.0721	26.5168
Color [Black]	O14639;F8W8M4;A0A0A0MRL6	O14639;F8W8M4;A0A0A0MRL6	Actin-binding LIM protein 1	ABLIM1			46	46	4	48.7	48.7	6.2	87.687	0	323.31	44019000000	584	0.604171	0.560214	0.479734	0.560601	31.5612	31.5764	30.9699	31.2639	31.0958	30.3087
Color [Black]	A0A087WVR3;A0A087WTW0;Q96T88;A0A087WWG9	A0A087WVR3;A0A087WTW0;Q96T88;A0A087WWG9	E3 ubiquitin-protein ligase UHRF1	UHRF1			17	17	16	22.3	22.3	22.3	91.099	0	220.37	2606400000	121	1.76688	0.355587	0.484343	0.777129	27.5549	27.5483	27.4263	26.9643	26.8624	27.2498
Color [Black]	E9PMV1	E9PMV1		PLEC			60	4	4	67.9	6.8	6.8	80.779	0	19.603	2028300000	51	0.444965	0.605117	0.484632	0.500632	27.1091	27.1637	26.5219	26.9058	26.828	25.607
Color [Black]	Q9NYZ3	Q9NYZ3	G2 and S phase-expressed protein 1	GTSE1			3	3	3	5.7	5.7	5.7	76.644	0	7.5398	325080000	18	0.801386	0.515618	0.484777	0.621821	24.6443	24.6021	24.6722	23.754	24.0192	24.691
Color [Black]	O76021;J3QSV6;I3L3C4;I3L3U9;I3L1A3;I3L234	O76021;J3QSV6	Ribosomal L1 domain-containing protein 1	RSL1D1			19	19	19	36.5	36.5	36.5	54.972	0	66.409	2475900000	80	0.692773	0.547169	0.485682	0.592807	27.0937	27.6165	27.4331	26.5932	26.6378	27.4551
Color [Black]	Q5JTH9;A0A087X1U8;H7C1M8;A0A087WYW2;A0A087X0G0	Q5JTH9	RRP12-like protein	RRP12			11	11	11	8.8	8.8	8.8	143.7	0	15.581	1060100000	57	0.647853	0.547321	0.490978	0.582778	25.8509	26.2107	26.4614	25.2507	25.5572	26.2422
Color [Black]	Q5T0W9	Q5T0W9	Protein FAM83B	FAM83B			37	37	37	42.4	42.4	42.4	114.8	0	190.96	10770000000	370	0.651749	0.550802	0.493683	0.585938	29.3769	29.4068	28.9739	29.1075	29.0344	28.1346
Color [Black]	Q16643;D6R9W4;D6R9Q9;D6RCR4;D6RFI1	Q16643;D6R9W4	Drebrin	DBN1			32	32	32	40.4	40.4	40.4	71.428	0	323.31	34238000000	406	0.35053	0.643822	0.508898	0.461423	31.2056	31.1679	30.413	30.9831	30.9461	29.3305
Color [Black]	P45973;F8VNY3	P45973	Chromobox protein homolog 5	CBX5			9	8	8	45.5	45.5	45.5	22.225	0	20.322	1824200000	66	1.10071	0.437168	0.509602	0.710052	26.7213	27.0962	26.4814	26.318	26.4342	26.0178
Color [Black]	A0A087X0H9;Q5T8P6	A0A087X0H9;Q5T8P6	RNA-binding protein 26	RBM26			4	4	4	4.7	4.7	4.7	113.79	0	5.2923	310380000	22	0.59433	0.545662	0.517847	0.582141	24.173	24.4584	24.6248	23.5651	23.5045	24.6331
Color [Black]	Q5BKZ1;A0A0A0MRN4;E2QRN4	Q5BKZ1	DBIRD complex subunit ZNF326	ZNF326			14	14	14	18.4	18.4	18.4	65.653	0	47.571	3262200000	96	1.16458	0.416699	0.524522	0.736908	27.865	27.896	27.7823	27.3153	26.9652	27.6893
Color [Black]	E9PHV5;P28290;E7EUL7;H7BZ26	E9PHV5;P28290;E7EUL7	Sperm-specific antigen 2	SSFA2			35	35	35	29.7	29.7	29.7	136.14	0	141.22	4769600000	231	0.346679	0.63657	0.526751	0.466162	28.6131	28.6671	28.0742	28.6835	28.3524	26.7383
Color [Black]	O75369;E7EN95;A0A0A0MT44;H7C5L4;A0A0C4DGA1	O75369;E7EN95	Filamin-B	FLNB			63	53	51	26.1	24.7	23.4	278.16	0	120.49	8791000000	291	0.578981	0.548884	0.529825	0.583667	29.4386	29.4985	28.9318	29.241	28.9969	28.0415
Color [Black]	P28289	P28289	Tropomodulin-1	TMOD1			7	6	6	24.5	22.3	22.3	40.569	0	13.465	1038500000	44	0.436523	0.587603	0.530886	0.519865	25.83	26.4898	25.4911	25.8676	25.8056	24.545
Color [Black]	O60292;M0R2Q7	O60292	Signal-induced proliferation-associated 1-like protein 3	SIPA1L3			21	21	21	17.6	17.6	17.6	194.61	0	71.223	2369500000	109	0.428383	0.592137	0.531413	0.515834	27.2736	27.3622	26.4994	27.0612	26.867	25.6128
Color [Black]	Q6SPF0;E9PIW9	Q6SPF0	Atherin	SAMD1			5	5	5	18.6	18.6	18.6	56.051	0	15.765	501870000	37	0.767575	0.494983	0.533929	0.650951	25.2169	25.3006	25.3871	24.158	25.2197	24.9251
Color [Black]	D6RG19;P61927;D6R9X9	D6RG19;P61927;D6R9X9	Ribosomal protein L37;60S ribosomal protein L37	RPL37			4	4	4	34.1	34.1	34.1	9.7223	0	6.1045	1075300000	34	0.489146	0.566478	0.542178	0.551703	25.631	26.1465	26.3238	24.8824	25.2566	26.3358
Color [Black]	Q9NQS7	Q9NQS7	Inner centromere protein	INCENP			3	3	3	4.2	4.2	4.2	105.43	0.00049116	2.6977	131910000	8	0.841182	0.457161	0.543581	0.679536	23.4821	23.2627	23.6433	23.1878	22.3614	23.2082
Color [Black]	J3KR05;O75128;H7C1N2;H7C2C4;A0A0J9YWK3	J3KR05;O75128;H7C1N2	Protein cordon-bleu	COBL			14	14	14	16.4	16.4	16.4	122.45	0	34.46	1818200000	91	1.12759	0.399605	0.546783	0.751028	27.1009	27.1982	26.7172	26.7562	26.4679	26.1519
Color [Black]	P42166	P42166	Lamina-associated polypeptide 2, isoform alpha;Thymopoietin;Thymopentin	TMPO			30	11	11	41.8	20.6	20.6	75.491	0	22.761	1045300000	58	1.2883	0.347111	0.557601	0.793263	26.1399	26.2294	25.7847	25.6628	25.6255	25.1929
Color [Black]	A0A0A0MRM9;Q14978;S4R349;S4R3C2;S4R402;S4R341	A0A0A0MRM9;Q14978	Nucleolar and coiled-body phosphoprotein 1	NOLC1			9	9	9	12.3	12.3	12.3	74.543	0	103.74	2362100000	56	1.16444	0.352891	0.567696	0.778468	27.0202	27.1811	26.9223	26.6196	26.7534	26.0475
Color [Black]	Q9Y2X3;H7BZ72;F8WED0	Q9Y2X3	Nucleolar protein 58	NOP58			11	11	11	28.4	28.4	28.4	59.578	0	15.254	895930000	38	1.53834	0.28812	0.568335	0.847782	25.9632	25.8387	25.7085	25.1615	25.5715	25.0724
Color [Black]	Q8TAE8	Q8TAE8	Growth arrest and DNA damage-inducible proteins-interacting protein 1	GADD45GIP1			3	3	3	14	14	14	25.384	0	9.1558	351520000	19	1.33287	0.318099	0.576145	0.820414	25.0844	24.9572	25.0079	24.6567	24.0432	24.6212
Color [Black]	I3L2Z5;P56270;A0A087WWR2;H3BQS2;H3BQI4	I3L2Z5;P56270;A0A087WWR2	Myc-associated zinc finger protein	MAZ			4	4	3	26.7	26.7	21.8	22.187	0	4.8264	235610000	19	0.506142	0.545191	0.577386	0.577856	24.3465	23.5915	24.0772	22.7088	23.325	24.2492
Color [Black]	Q5T6F2;A2A305;F5H2U4;A0A0D9SFI5	Q5T6F2;A2A305;F5H2U4	Ubiquitin-associated protein 2	UBAP2			4	4	4	5.3	5.3	5.3	117.11	0	6.1455	451220000	16	0.755927	0.455197	0.58545	0.683933	25.4279	24.7198	25.2823	24.4786	24.1121	25.083
Color [Black]	P55884;C9JZG1	P55884	Eukaryotic translation initiation factor 3 subunit B	EIF3B			5	5	5	10.6	10.6	10.6	92.48	0	21.811	1702500000	33	0.818487	0.436533	0.590314	0.707823	26.6113	26.8391	26.8335	25.898	25.7958	26.8192
Color [Black]	Q9NYL9;H0YNJ8;H0YKU1;H0YNU8;G5EA42;Q9NZR1	Q9NYL9;H0YNJ8;H0YKU1	Tropomodulin-3	TMOD3			50	50	49	87.8	87.8	87.8	39.594	0	323.31	104910000000	730	0.875881	0.429525	0.591335	0.726168	32.8248	32.9707	32.4163	32.4562	32.3672	31.6145
Color [Black]	P17096	P17096	High mobility group protein HMG-I/HMG-Y	HMGA1			7	7	7	60.7	60.7	60.7	11.676	0	35.926	5756300000	104	1.47266	0.275975	0.591688	0.86211	28.5338	28.656	28.4535	28.0083	28.2328	27.6272
Color [Black]	Q8WU40;Q5SWX3;A0A0A0MS52;A0A0A0MT11;Q13555;H0Y6G2;H7BXS4;Q13554;D6R938;E9PBG7;E9PF82;Q9UQM7;Q13557;D6RHX9;E9PBE8;E7EQE4;H7BZC6;H0Y9C2	Q8WU40;Q5SWX3;A0A0A0MS52;A0A0A0MT11;Q13555;H0Y6G2;H7BXS4;Q13554;D6R938;E9PBG7;E9PF82;Q9UQM7;Q13557	Calcium/calmodulin-dependent protein kinase type II subunit gamma;Calcium/calmodulin-dependent protein kinase type II subunit beta;Calcium/calmodulin-dependent protein kinase type II subunit alpha;Calcium/calmodulin-dependent protein kinase type II subunit delta	CAMK2G;CAMK2B;CAMK2D;CAMK2A			4	4	4	13.2	13.2	13.2	50.924	0	5.2024	274740000	12	0.673194	0.486457	0.591942	0.658327	24.5104	24.4242	24.7461	23.2138	24.1932	24.498
Color [Black]	Q9Y608;C9JSU1;H7C3N9;C9JJC9;C9JC17;C9J321;C9J0U5	Q9Y608	Leucine-rich repeat flightless-interacting protein 2	LRRFIP2			29	29	28	26.9	26.9	25.2	82.17	0	204.52	12107000000	261	0.57883	0.51236	0.600726	0.624181	29.5375	29.9644	29.2463	29.4371	29.3509	28.1581
Color [Black]	E9PC69;Q7KZI7;E7ETY4;F5H4J8;F5H6N2;F5H4F6	E9PC69;Q7KZI7;E7ETY4	Serine/threonine-protein kinase MARK2	MARK2			7	7	7	14.1	14.1	14.1	86.69	0	9.466	769390000	17	0.314261	0.627543	0.61691	0.473584	25.5028	25.2747	25.3122	23.1571	25.694	25.388
Color [Black]	P99999;C9JFR7;CON__P62894	P99999;C9JFR7	Cytochrome c	CYCS			5	5	5	36.2	36.2	36.2	11.749	0	7.4646	693400000	37	0.605576	0.504421	0.616963	0.644963	25.587	25.4305	26.1097	24.6903	24.6783	25.9076
Color [Black]	Q8N3V7	Q8N3V7	Synaptopodin	SYNPO			38	38	38	42.4	42.4	42.4	99.462	0	323.31	39520000000	527	0.448289	0.553205	0.621408	0.566815	31.775	31.6463	30.7842	31.3775	31.1954	29.7684
Color [Black]	Q92665	Q92665	28S ribosomal protein S31, mitochondrial	MRPS31			3	3	3	9.6	9.6	9.6	45.318	0	31.322	459000000	21	0.267405	0.669578	0.627162	0.436206	24.5108	24.6387	24.7946	22.2357	24.4361	25.3908
Color [Black]	Q13625;H7C5L8;Q96KQ4	Q13625	Apoptosis-stimulating of p53 protein 2	TP53BP2			7	7	7	8.8	8.8	8.8	125.61	0	8.9698	203410000	21	0.469273	0.550058	0.632445	0.583682	23.8319	24.1091	23.7612	23.827	23.8571	22.1208
Color [Black]	Q9Y5B9	Q9Y5B9	FACT complex subunit SPT16	SUPT16H			19	19	19	15.2	15.2	15.2	119.91	0	323.31	4768400000	181	1.11425	0.304425	0.635834	0.827531	28.2935	28.1515	27.8451	27.7866	27.5876	27.0083
Color [Black]	A0A0A0MRJ3;Q8NEY1;H0Y6F6	A0A0A0MRJ3;Q8NEY1;H0Y6F6	Neuron navigator 1	NAV1			3	3	3	3	3	3	197.4	0	5.7286	137080000	14	0.549888	0.515889	0.636215	0.628648	23.8528	23.8065	23.9964	22.2436	23.6155	23.888
Color [Black]	F5GWN5;O00750;Q5SW97;Q5SW98	F5GWN5;O00750	Phosphatidylinositol 4-phosphate 3-kinase C2 domain-containing subunit beta	PIK3C2B			9	9	9	5.3	5.3	5.3	181.68	0	25.077	1466700000	41	1.6047	0.239213	0.636466	0.933594	26.8482	26.455	27.0138	26.1313	26.0089	26.2674
Color [Black]	A0A087WVP4;A0A087X1R1;P53814;C9JP19;C9JQZ8;H7BZZ8;A0A096LNK9;B5MCI0	A0A087WVP4;A0A087X1R1;P53814	Smoothelin	SMTN			11	11	11	13.4	13.4	13.4	104.84	0	22.008	813490000	41	1.01985	0.335351	0.637815	0.803727	25.8817	26.4004	25.547	25.5431	25.363	25.0097
Color [Black]	E9PKP7;P17480;E9PLT2;H0YDH7;E9PMM2	E9PKP7;P17480	Nucleolar transcription factor 1	UBTF			13	13	13	18	18	18	87.435	0	31.79	2331200000	82	0.778858	0.423399	0.642646	0.729962	27.1518	27.2054	26.7334	26.4384	26.9665	25.7577
Color [Black]	A0A140T947;O60231;A2AB15	A0A140T947;O60231;A2AB15	Putative pre-mRNA-splicing factor ATP-dependent RNA helicase DHX16	DHX16			5	5	5	10.2	10.2	10.2	76.932	0	7.6983	229870000	19	0.70918	0.436467	0.648698	0.706895	24.1719	23.949	23.9398	22.5546	23.7058	23.8542
Color [Black]	Q13191;B5MC15;Q68CY2;C9JU85;C9JRB3;E9PHA9	Q13191;B5MC15	E3 ubiquitin-protein ligase CBL-B	CBLB			15	13	13	17.4	15.3	15.3	109.45	0	34.139	3444800000	84	0.70518	0.439476	0.655086	0.709032	27.9385	27.8575	27.8513	27.2953	26.4631	27.9236
Color [Black]	P11388	P11388	DNA topoisomerase 2-alpha	TOP2A			13	13	11	10.6	10.6	9.5	174.38	0	19.785	1067600000	52	1.31909	0.260394	0.658548	0.897501	25.9757	26.2549	25.6406	25.4645	25.4361	24.9949
Color [Black]	D3DTX6;Q96SB3	D3DTX6;Q96SB3	Neurabin-2	PPP1R9B			68	68	67	61.4	61.4	60.6	89.333	0	323.31	39434000000	642	0.478388	0.538872	0.65878	0.600048	31.2653	31.1479	30.6822	30.9829	30.9037	29.2324
Color [Black]	Q9BVJ6;Q5TAP6;X6RJY0	Q9BVJ6	U3 small nucleolar RNA-associated protein 14 homolog A	UTP14A			13	13	13	21.1	21.1	21.1	87.977	0	22.045	828950000	51	2.22629	0.187349	0.659713	1.05787	25.6739	25.9792	26.0231	25.2557	25.1244	25.317
Color [Black]	Q14573	Q14573	Inositol 1,4,5-trisphosphate receptor type 3	ITPR3			24	24	20	9.1	9.1	7.8	304.1	0	40.571	4116800000	137	0.636755	0.454778	0.662006	0.683294	28.74	28.3141	28.0363	28.2755	27.9499	26.879
Color [Black]	A0A0A0MS24;E1CKY7;Q6GQY8;H7C4R6	A0A0A0MS24					30	25	2	31.5	29.2	2.9	116.5	0	123.73	2427700000	122	0.408488	0.560067	0.662714	0.557516	27.418	27.5703	26.7113	27.3039	27.1035	25.3041
Color [Black]	Q14134;E9PRL4;H0YD78;E9PIQ2;H0YF27;E9PI31;E9PPX1;E9PLI4;E9PJ94;E9PJD4	Q14134;E9PRL4	Tripartite motif-containing protein 29	TRIM29			13	13	13	24.8	24.8	24.8	65.834	0	75.735	1780000000	81	2.03324	0.198356	0.665585	1.03768	26.7227	26.7011	26.6398	25.855	25.9131	26.2987
Color [Black]	Q9P2M7;A6PVU7;H0Y4A8;A2A3M4	Q9P2M7	Cingulin	CGN			46	46	46	42.9	42.9	42.9	136.38	0	245.26	6948500000	300	0.542915	0.497648	0.688079	0.649173	28.8385	28.8705	28.1528	28.6508	28.1973	26.9495
Color [Black]	Q8WXX5	Q8WXX5	DnaJ homolog subfamily C member 9	DNAJC9			5	5	5	15.8	15.8	15.8	29.909	0	24.323	1056100000	35	0.947132	0.296881	0.707482	0.832824	26.2736	26.2057	26.5481	25.229	25.3797	26.2962
Color [Black]	Q9GZT9	Q9GZT9	Egl nine homolog 1	EGLN1			6	6	6	16.7	16.7	16.7	46.02	0	8.9146	308580000	20	0.424164	0.551532	0.709854	0.584595	23.9273	24.3341	24.1483	24.2087	24.0508	22.0206
Color [Black]	M0QZS0;A0A087WZG4;Q6ZSZ5	M0QZS0;A0A087WZG4;Q6ZSZ5	Rho guanine nucleotide exchange factor 18	ARHGEF18			3	3	3	5	5	5	91.296	0	3.5922	684340000	5	0.402225	0.551779	0.715393	0.570791	25.0032	25.3278	25.6571	23.1554	25.3543	25.3321
Color [Black]	O00264;U3KQM0	O00264	Membrane-associated progesterone receptor component 1	PGRMC1			4	4	3	21	21	16.4	21.671	0	7.1574	300580000	25	0.261633	0.645971	0.72893	0.452556	23.943	23.9169	24.3318	21.1348	24.3065	24.5635
Color [Black]	O00151	O00151	PDZ and LIM domain protein 1	PDLIM1			13	13	13	53.5	53.5	53.5	36.071	0	78.894	2405700000	95	1.07432	0.259348	0.748383	0.904449	27.839	27.6563	26.975	26.9706	26.9012	26.3534
Color [Black]	P35659;B4DFG0;D6RDA2;D6R9L5;H0Y993;H0Y8X0	P35659;B4DFG0;D6RDA2;D6R9L5	Protein DEK	DEK			8	8	8	18.1	18.1	18.1	42.674	0	7.7752	479820000	22	0.30965	0.603818	0.748686	0.503642	24.5368	24.6648	24.3402	21.8013	24.7284	24.766
Color [Black]	Q8WYP5;H7C4S1	Q8WYP5	Protein ELYS	AHCTF1			17	17	17	10.1	10.1	10.1	252.5	0	40.024	1917800000	104	2.19109	0.132875	0.761957	1.17941	26.9963	27.2612	26.844	26.4265	26.2329	26.1562
Color [Black]	O60488;H0Y9A0	O60488;H0Y9A0	Long-chain-fatty-acid--CoA ligase 4	ACSL4			6	4	4	10	7.2	7.2	79.187	0	5.0355	147950000	14	0.881186	0.287357	0.765247	0.846051	23.4619	23.3361	23.8789	23.5272	22.3455	22.5085
Color [Black]	P46013	P46013	Antigen KI-67	MKI67			54	54	54	22.7	22.7	22.7	358.69	0	104.45	4136500000	216	1.37943	0.208875	0.771689	1.01391	27.7935	28.2021	27.4944	27.2891	27.1388	26.747
Color [Black]	P56182;D6RE82	P56182	Ribosomal RNA processing protein 1 homolog A	RRP1			3	3	3	7.2	7.2	7.2	52.839	0	4.9988	347010000	19	1.05179	0.239631	0.787971	0.924857	24.4559	24.9388	24.9965	23.5342	23.9083	24.5848
Color [Black]	Q4KMQ1;H3BLU1	Q4KMQ1;H3BLU1	Taperin	TPRN			18	18	18	35.2	35.2	35.2	75.555	0	131.02	4701400000	169	0.957054	0.26069	0.788707	0.890395	28.4934	28.5593	28.1006	28.0455	27.8539	26.8879
Color [Black]	O43167	O43167	Zinc finger and BTB domain-containing protein 24	ZBTB24			4	4	4	7.7	7.7	7.7	78.281	0	9.956	432830000	17	0.491254	0.483585	0.805041	0.663059	24.7912	25.0068	25.2776	22.9001	24.4756	25.2848
Color [Black]	Q9UBU9;E9PIN3;B4E227;H0YDU0	Q9UBU9;E9PIN3	Nuclear RNA export factor 1	NXF1			5	5	5	7.1	7.1	7.1	70.182	0	4.9914	130700000	10	0.342275	0.569986	0.808816	0.547247	23.8734	24.0955	24.1616	24.1207	21.2891	24.2943
Color [Black]	Q9Y2D5;C9JVY5	Q9Y2D5;C9JVY5	A-kinase anchor protein 2	AKAP2			30	30	30	40.3	40.3	40.3	94.659	0	181.27	5710400000	190	0.395578	0.547	0.813499	0.594248	29.1512	28.8796	28.0138	28.8057	28.5186	26.2798
Color [Black]	Q15061	Q15061	WD repeat-containing protein 43	WDR43			4	4	4	7.8	7.8	7.8	74.89	0	6.3591	563190000	22	1.35577	0.192	0.819971	1.04767	25.6898	25.1811	24.7471	24.4327	24.2386	24.4868
Color [Black]	Q8TEW0;Q5VWU8;Q5VWV2;F5GZI3	Q8TEW0;Q5VWU8;Q5VWV2;F5GZI3	Partitioning defective 3 homolog	PARD3			7	7	7	6.3	6.3	6.3	151.42	0	13.062	583100000	24	1.05799	0.229085	0.820876	0.949438	25.4144	25.1945	24.8814	24.6429	24.7017	23.6831
Color [Black]	Q15050	Q15050	Ribosome biogenesis regulatory protein homolog	RRS1			9	9	9	29.6	29.6	29.6	41.193	0	29.355	971810000	46	1.21532	0.21044	0.821133	1.00448	26.1329	26.2459	25.8169	24.7469	25.2328	25.7525
Color [Black]	P05204	P05204	Non-histone chromosomal protein HMG-17	HMGN2			7	7	6	51.1	51.1	36.7	9.3926	0	11.645	671470000	29	1.2663	0.210913	0.827552	1.02593	25.9534	24.932	25.245	24.5289	24.6483	24.4705
Color [Black]	Q14151;K7ERX3;K7EQU4	Q14151	Scaffold attachment factor B2	SAFB2			48	48	27	42.2	42.2	26.3	107.47	0	143.81	13933000000	387	2.67646	0.0840909	0.840633	1.35845	29.9891	29.9679	29.7456	29.2315	29.0211	28.9281
Color [Black]	Q6NYC8;A0A0G2JHC2;A0A0G2JKF1	Q6NYC8;A0A0G2JHC2	Phostensin	PPP1R18			31	31	31	52.5	52.5	52.5	67.942	0	278.23	18994000000	344	0.71558	0.331548	0.841412	0.811052	30.7386	30.4829	29.9044	30.1179	29.8961	28.5876
Color [Black]	Q13601	Q13601	KRR1 small subunit processome component homolog	KRR1			2	2	2	7.3	7.3	7.3	43.664	0.00050659	2.9103	104060000	10	0.564198	0.427713	0.847431	0.72616	23.5645	23.3397	23.1661	22.9768	21.2122	23.3391
Color [Black]	Q86YV5	Q86YV5	Tyrosine-protein kinase SgK223	SGK223			8	8	8	8.6	8.6	8.6	149.62	0	10.227	447030000	41	1.88357	0.132702	0.85152	1.21649	25.2749	25.2609	25.4471	24.4789	24.1442	24.8052
Color [Black]	Q9NX40;D6RF07;D6R918;D6RBC5;D6RDI5;D6RA54;D6RC55;D6RG39;D6RIT9;D6RBN5;D6RIV2;D6RDK6	Q9NX40;D6RF07;D6R918;D6RBC5;D6RDI5;D6RA54;D6RC55;D6RG39;D6RIT9;D6RBN5	OCIA domain-containing protein 1	OCIAD1			4	4	4	24.5	24.5	24.5	27.626	0	6.2834	277060000	16	0.481333	0.4679	0.859659	0.673671	24.6035	24.7393	24.917	23.0387	23.2102	25.432
Color [Black]	Q96C19;H0Y4Y4;C9JTV4;Q8WYH2;A0A087X1Z2;Q9BUP0	Q96C19	EF-hand domain-containing protein D2	EFHD2			11	11	11	31.7	31.7	31.7	26.697	0	61.435	5222500000	148	0.734607	0.287776	0.91353	0.853795	28.6919	28.6588	27.8768	27.8402	28.1436	26.5032
Color [Black]	P62987;J3QS39;J3QTR3;F5H6Q2;F5GYU3;F5H2Z3;M0R2S1;F5H265;B4DV12;F5H388;F5H747;F5GXK7;J3QKN0;Q5PY61;Q96C32;P0CG47;P0CG48;M0R1V7;F5GZ39;M0R1M6;J3QSA3	P62987;J3QS39;J3QTR3;F5H6Q2;F5GYU3;F5H2Z3;M0R2S1;F5H265;B4DV12;F5H388;F5H747;F5GXK7;J3QKN0;Q5PY61;Q96C32;P0CG47;P0CG48;M0R1V7	Ubiquitin-60S ribosomal protein L40;Ubiquitin;60S ribosomal protein L40;Polyubiquitin-B;Ubiquitin;Polyubiquitin-C;Ubiquitin	UBA52;UBB;RPS27A;UBC			11	4	4	60.9	19.5	19.5	14.728	0	16.192	2746300000	62	1.30931	0.167027	0.918741	1.10866	27.5013	27.0996	27.9034	27.0474	26.3249	26.3758
Color [Black]	Q8IVT2	Q8IVT2	Mitotic interactor and substrate of PLK1	MISP			74	74	74	81	81	81	75.356	0	323.31	244530000000	1288	0.752379	0.271897	0.919587	0.866259	34.4039	34.3029	33.6918	33.8185	33.6337	32.1876
Color [Black]	P05114;A6NL93;A6NEL0;F2Z2W6;F2Z2Y5;H7BXJ5	P05114;A6NL93;A6NEL0	Non-histone chromosomal protein HMG-14	HMGN1			10	10	10	52	52	52	10.659	0	255.29	2166900000	128	1.7273	0.113481	0.936029	1.25664	27.4853	27.0928	26.9277	26.5349	26.2527	25.9102
Color [Black]	B8ZZD4;Q86VP1;H7C3L5	B8ZZD4;Q86VP1;H7C3L5	Tax1-binding protein 1	TAX1BP1			6	6	6	8.6	8.6	8.6	93.609	0	8.6755	920270000	20	0.596646	0.354927	0.945631	0.78219	25.9761	25.8398	25.6019	25.7434	25.3606	23.4769
Color [Black]	Q15424;K7ES42;K7EII0	Q15424	Scaffold attachment factor B1	SAFB			46	25	25	41.1	24.4	24.4	102.64	0	88.798	8300600000	209	2.3542	0.0516923	0.950211	1.43077	29.5181	29.2917	29.0513	28.4533	28.4057	28.1515
Color [Black]	Q0ZGT2;H7BXY5	Q0ZGT2;H7BXY5	Nexilin	NEXN			40	40	15	41.9	41.9	18.1	80.657	0	160.99	7706400000	233	0.462342	0.443511	0.982277	0.69273	28.8781	29.0619	28.2467	28.617	28.6445	25.9784
Color [Black]	P83369	P83369	U7 snRNA-associated Sm-like protein LSm11	LSM11			3	3	3	10.3	10.3	10.3	39.499	0	4.8854	190610000	10	1.60529	0.110353	1.00995	1.28124	23.4879	23.7509	24.2419	22.5465	22.7333	23.1711
Color [Black]	Q96IZ7;H7C5Q0;C9J713;C9J367	Q96IZ7;H7C5Q0;C9J713	Serine/Arginine-related protein 53	RSRC1			6	6	6	22.2	22.2	22.2	38.677	0	12.667	288560000	17	0.890801	0.214393	1.01483	0.984288	24.5711	24.1413	24.9141	23.4762	24.3861	22.7198
Color [Black]	Q1ED39;H3BNU8;H3BMC9	Q1ED39;H3BNU8	Lysine-rich nucleolar protein 1	KNOP1			3	3	3	10	10	10	51.588	0	7.8773	273430000	14	0.511395	0.404354	1.03039	0.74507	24.2265	24.2215	24.2736	24.1765	24.0067	21.4473
Color [Black]	A0A0A0MTB8;Q8NI36	A0A0A0MTB8;Q8NI36	WD repeat-containing protein 36	WDR36			6	6	6	8.7	8.7	8.7	99.365	0	16.544	485690000	23	0.663401	0.282616	1.03464	0.857359	25.2806	24.9972	25.1049	25.117	24.4125	22.7493
Color [Black]	Q96T58	Q96T58	Msx2-interacting protein	SPEN			6	6	6	2.6	2.6	2.6	402.24	0	5.8375	220610000	16	1.22773	0.147	1.03815	1.15709	23.979	24.8456	24.0364	23.595	23.4613	22.6903
Color [Black]	O94992	O94992	Protein HEXIM1	HEXIM1			5	5	4	13.1	13.1	10.9	40.623	0	11.428	491140000	24	0.276841	0.588233	1.05199	0.519098	25.0796	24.7816	25.3007	25.4084	20.9664	25.631
Color [Black]	Q14651;C9JAM8	Q14651;C9JAM8	Plastin-1	PLS1			7	7	7	17.2	17.2	17.2	70.253	0	30.882	908620000	56	0.461815	0.438327	1.0553	0.709595	26.1289	25.576	25.4156	25.6285	25.601	22.7251
Color [Black]	P49916;K7ERZ5;K7ENR9;K7EQB6	P49916	DNA ligase 3	LIG3			9	9	9	10.6	10.6	10.6	112.91	0	17.92	442550000	33	0.477426	0.426067	1.06053	0.724331	24.8166	24.9863	24.6209	24.6992	24.7124	21.8307
Color [Black]	Q5JXX1;Q5JXX2;Q15014;Q5JXX6;A0A0A0MT59	Q5JXX1;Q5JXX2;Q15014;Q5JXX6;A0A0A0MT59	Mortality factor 4-like protein 2	MORF4L2			4	4	4	22.8	22.8	22.8	17.617	0	5.5939	165240000	12	0.748548	0.228455	1.12029	0.943583	24.2149	24.201	24.1286	22.7125	22.085	24.3861
Color [Black]	Q9NSY1;H0Y9P1;K4DI97	Q9NSY1;H0Y9P1	BMP-2-inducible protein kinase	BMP2K			3	3	3	3.4	3.4	3.4	129.17	0	4.34	153090000	15	1.18581	0.136542	1.13983	1.19745	24.0545	23.8315	23.9734	22.7452	22.0751	23.6196
Color [Black]	Q6UY14	Q6UY14	ADAMTS-like protein 4	ADAMTSL4			4	4	4	5.1	5.1	5.1	116.54	0	4.9517	198280000	14	1.09783	0.144597	1.15564	1.16149	24.5811	24.2902	24.3921	22.3198	23.5324	23.9442
Color [Black]	E9PDE8;O95757;D6RJ96	E9PDE8;O95757;D6RJ96	Heat shock 70 kDa protein 4L	HSPA4L			7	4	4	9.6	5.9	5.9	91.953	0	5.7354	300520000	17	0.669362	0.259597	1.15737	0.901105	24.6204	24.3772	24.5924	24.8154	23.1678	22.1346
Color [Black]	Q9NSI2	Q9NSI2	Protein FAM207A	FAM207A			2	2	2	11.3	11.3	11.3	25.456	0	4.6582	244560000	14	1.0704	0.14487	1.16769	1.153	24.4313	24.392	24.2051	22.1755	23.518	23.8319
Color [Black]	A0A0G2JMS5;A0A087WU62;A0A087X2D5;Q9BRJ2	A0A0G2JMS5;A0A087WU62;A0A087X2D5;Q9BRJ2	39S ribosomal protein L45, mitochondrial	MRPL45			2	2	2	9	9	9	29.408	0.009988	1.5591	275910000	9	0.360265	0.509975	1.18072	0.632637	24.6525	25.0563	24.8374	25.1353	20.9481	24.9206
Color [Black]	A1L390;G3V311;A0A0U1RR71;G3V3I3;G3V278	A1L390;G3V311;A0A0U1RR71	Pleckstrin homology domain-containing family G member 3	PLEKHG3			18	18	18	19.4	19.4	19.4	134.41	0	47.504	1417700000	70	0.936099	0.17695	1.18495	1.08524	27.2705	27.4957	26.8248	26.7918	26.3139	24.9305
Color [Black]	Q9UIG0	Q9UIG0	Tyrosine-protein kinase BAZ1B	BAZ1B			15	15	15	10.7	10.7	10.7	170.9	0	54.604	1328300000	76	0.635643	0.259652	1.25021	0.901517	26.272	26.1575	26.2064	26.0924	25.5784	23.2145
Color [Black]	Q15651;A0A087WZE9	Q15651;A0A087WZE9	High mobility group nucleosome-binding domain-containing protein 3	HMGN3			5	4	4	55.6	42.4	42.4	10.666	0	159.26	447930000	23	0.88145	0.179753	1.25793	1.08002	25.0217	24.7727	25.1775	24.6013	24.1458	22.451
Color [Black]	H0Y3A3;Q5VWQ8	H0Y3A3;Q5VWQ8	Disabled homolog 2-interacting protein	DAB2IP			5	5	5	10.4	10.4	10.4	118.06	0	16.258	200810000	17	0.863243	0.181659	1.28227	1.07679	24.3857	24.8707	24.4903	22.0417	24.3523	23.5059
Color [Black]	E9PMP7;H0Y424;E9PK58;E9PJ10;E9PLU6;H0YE95;U3KQE6;E9PRE3	E9PMP7;H0Y424		LMO7			140	3	3	77.6	2.8	2.8	119.42	0	165.92	6176300000	46	1.33416	0.066381	1.37654	1.4007	29.6136	29.2426	28.4013	28.2175	27.801	27.1094
Color [Black]	Q8NFJ5;H0YFN2	Q8NFJ5	Retinoic acid-induced protein 3	GPRC5A			4	4	4	6.2	6.2	6.2	40.251	0	5.046	670260000	16	0.702419	0.20917	1.38232	0.989033	25.285	25.2705	25.8706	23.5848	22.8958	25.7985
Color [Black]	P98082;D6REB1;D6RIA5;D6RFF7	P98082	Disabled homolog 2	DAB2			7	7	7	13.6	13.6	13.6	82.447	0	6.4233	754230000	7	0.520223	0.295634	1.41998	0.835797	26.3647	26.226	25.9611	26.0278	25.8849	22.3792
Color [Black]	O94875;H7BZK1;H7BXR3;C9J3W4;C9JL62;C9IZ89;H7BZX1;H7C1R7	O94875;H7BZK1;H7BXR3	Sorbin and SH3 domain-containing protein 2	SORBS2			7	7	7	8.9	8.9	8.9	124.11	0	16.437	1029200000	35	0.521834	0.289295	1.43649	0.840219	26.4649	26.0506	25.8802	26.0775	25.6975	22.3112
Color [Black]	Q8WWQ0	Q8WWQ0	PH-interacting protein	PHIP			9	9	9	5.9	5.9	5.9	206.69	0	19.557	537530000	43	1.19675	0.0881739	1.44111	1.35187	25.3249	25.5519	24.9797	24.4465	24.3219	22.7647
Color [Black]	Q8NDT2	Q8NDT2	Putative RNA-binding protein 15B	RBM15B			3	3	3	6.3	6.3	6.3	97.204	0	7.4759	247820000	6	0.680698	0.213961	1.47602	0.993552	24.0833	24.4876	24.4223	22.9767	21.1042	24.4841
Color [Black]	Q96E39;A0A1B0GUK8	Q96E39	RNA binding motif protein, X-linked-like-1	RBMXL1			29	3	3	45.6	6.7	6.7	42.141	0.00051867	3.0903	443010000	10	1.03917	0.106189	1.51787	1.27976	24.6307	24.9641	24.7935	24.6301	22.7191	22.4855
Color [Black]	Q9UEY8	Q9UEY8	Gamma-adducin	ADD3			3	2	2	4.4	3.1	3.1	79.154	0.00053305	3.2888	311100000	15	1.09879	0.0871837	1.53101	1.32536	24.6458	24.5789	24.3441	22.0666	24.2423	22.6669
Color [Black]	Q99714;Q5H928	Q99714;Q5H928	3-hydroxyacyl-CoA dehydrogenase type-2	HSD17B10			3	3	3	19.5	19.5	19.5	26.923	0	8.3878	367970000	20	0.903979	0.132066	1.54286	1.19016	24.6943	24.6597	24.869	22.2136	24.7688	22.6121
Color [Black]	O43818	O43818	U3 small nucleolar RNA-interacting protein 2	RRP9			5	5	5	7.4	7.4	7.4	51.84	0	4.403	245350000	17	1.15536	0.0775814	1.54915	1.37028	24.3569	24.3346	24.102	23.955	22.2379	21.9532
Color [Black]	B7Z645;H0YAA0	B7Z645		SYNCRIP			32	2	2	55.2	5	5	52.046	0	4.3791	1275600000	19	0.587917	0.238969	1.58849	0.93095	27.2236	26.7099	26.9178	26.4925	22.9691	26.6242
Color [Black]	O60784	O60784	Target of Myb protein 1	TOM1			3	3	3	7.9	7.9	7.9	53.818	0	5.7487	319560000	17	0.888265	0.130414	1.66596	1.21244	24.664	24.6527	24.5803	24.7053	21.9485	22.2453
Color [Black]	A0A0D9SGJ6;J3KQV8;O43426;J3KPK1;C9JFZ1	A0A0D9SGJ6;J3KQV8;O43426	Synaptojanin-1	SYNJ1			4	4	4	5.4	5.4	5.4	168.16	0	5.8595	827200000	13	0.970526	0.0552	2.24058	1.41673	25.7444	26.5514	25.6997	25.7607	23.2769	22.2362
Color [Black]	A0A0A0MTS7;Q8WZ42;A0A0A0MRA3	A0A0A0MTS7;Q8WZ42;A0A0A0MRA3	Titin	TTN			11	11	11	0.4	0.4	0.4	3994.6	0	5.9981	2560000000	24	0.627625	0.185687	2.28643	1.06845	26.4338	28.5472	27.5749	26.8411	22.19	26.6656

## Sheet: 5 min vs con.
Symbol color	Protein IDs	Majority protein IDs	Protein names	Gene names	Student's T-test Significant LFQ intensity 5 min_LFQ intensity 0 min	Student's T-test significant	Peptides	Razor + unique peptides	Unique peptides	Sequence coverage [%]	Unique + razor sequence coverage [%]	Unique sequence coverage [%]	Mol. weight [kDa]	Q-value	Score	Intensity	MS/MS count	-Log Student's T-test p-value LFQ intensity 5 min_LFQ intensity 0 min	Student's T-test q-value LFQ intensity 5 min_LFQ intensity 0 min	Student's T-test Difference LFQ intensity 5 min_LFQ intensity 0 min	Student's T-test Test statistic LFQ intensity 5 min_LFQ intensity 0 min	LFQ intensity 5 min_1 (Log2 transformed)	LFQ intensity 5 min_2 (Log2 transformed)	LFQ intensity 5 min_3 (Log2 transformed)	LFQ intensity 0 min_1 (Log2 transformed)	LFQ intensity 0 min_2 (Log2 transformed)	LFQ intensity 0 min_3 (Log2 transformed)
Color [Red]	H0Y3A3;Q5VWQ8	H0Y3A3;Q5VWQ8	Disabled homolog 2-interacting protein	DAB2IP	+	LFQ intensity 5 min_LFQ intensity 0 min	5	5	5	10.4	10.4	10.4	118.06	0	16.258	200810000	17	1.61734	0.0282353	1.49697	1.62089	24.3738	24.5561	24.2795	22.1077	23.1049	23.5059
Color [Red]	P41240;H3BUM9	P41240	Tyrosine-protein kinase CSK	CSK	+	LFQ intensity 5 min_LFQ intensity 0 min	5	5	5	11.8	11.8	11.8	50.704	0	7.6387	336510000	16	1.89784	0	1.65808	1.87214	25.2325	24.8616	24.4981	22.6785	23.7902	23.1492
Color [Red]	C9JT67;A2RUR9;A0A087WSY3;A6NG92;Q3MJ40;Q8IYA2	C9JT67;A2RUR9;A0A087WSY3;A6NG92;Q3MJ40;Q8IYA2	Coiled-coil domain-containing protein 144A;Coiled-coil domain-containing protein 144B;Putative coiled-coil domain-containing protein 144C	CCDC144A;CCDC144B;CCDC144CP	+	LFQ intensity 5 min_LFQ intensity 0 min	2	2	2	2.2	2.2	2.2	165.12	0.0069959	1.7038	5706100000	15	3.87836	0	1.99015	3.12199	24.4088	24.2324	24.3058	22.5806	22.2042	22.1917
Color [Red]	B7Z3B9;Q13480	B7Z3B9;Q13480	GRB2-associated-binding protein 1	GAB1	+	LFQ intensity 5 min_LFQ intensity 0 min	5	5	5	13.2	13.2	13.2	64.473	0	6.2171	219480000	14	1.69243	0	2.06308	1.95894	24.7918	24.8183	24.6229	22.7486	23.598	21.6972
Color [Red]	C9J1X3;Q07912;H0Y5H7;H7C343;H7C412;H7BZM8	C9J1X3;Q07912;H0Y5H7	Activated CDC42 kinase 1	TNK2	+	LFQ intensity 5 min_LFQ intensity 0 min	7	7	7	6.9	6.9	6.9	114.95	0	7.4791	813430000	40	1.7906	0	2.65505	2.27984	26.0955	26.151	26.3536	22.2898	23.8193	24.5259
Color [Red]	O15357;A0A0A0MTP6;H7BXR2;F5GY16;H0YFZ4	O15357;A0A0A0MTP6	Phosphatidylinositol 3,4,5-trisphosphate 5-phosphatase 2	INPPL1	+	LFQ intensity 5 min_LFQ intensity 0 min	20	20	20	15.9	15.9	15.9	138.6	0	47.392	2895400000	85	2.66084	0	2.76128	3.08849	28.1302	28.0717	28.2897	25.2131	24.8445	26.1502
Color [Red]	Q96P48;E7EU13;A0A0A0MSJ2;F8WBT0;F5GWN4;F5GWQ2;H0YGD1	Q96P48;E7EU13;A0A0A0MSJ2	Arf-GAP with Rho-GAP domain, ANK repeat and PH domain-containing protein 1	ARAP1	+	LFQ intensity 5 min_LFQ intensity 0 min	48	48	48	31.4	31.4	31.4	162.19	0	204.75	12477000000	311	4.07294	0	2.86771	4.23713	29.9933	29.9154	30.291	27.1693	26.9816	27.4457
Color [Red]	Q12774;H0Y895;A5YM69;C9J591	Q12774	Rho guanine nucleotide exchange factor 5	ARHGEF5	+	LFQ intensity 5 min_LFQ intensity 0 min	15	15	15	14.7	14.7	14.7	176.8	0	51.841	1219800000	65	2.16082	0	2.9597	2.74423	26.4436	26.5569	26.9319	23.8753	22.6343	24.5437
Color [Red]	P62993;J3KT38;J3QRL5;J3QLF6	P62993	Growth factor receptor-bound protein 2	GRB2	+	LFQ intensity 5 min_LFQ intensity 0 min	57	17	17	77	24.1	24.1	54.052	0	38.23	5119300000	114	3.98308	0	4.15532	5.39668	28.814	29.0347	28.4808	24.2523	25.0027	24.6085
Color [Red]	P01133	P01133	Pro-epidermal growth factor;Epidermal growth factor	EGF	+	LFQ intensity 5 min_LFQ intensity 0 min	3	3	3	2.1	2.1	2.1	133.99	0	5.7866	1230900000	39	2.76295	0	4.16777	3.93654	26.7767	26.638	27.4689	23.4556	23.1023	21.8223
Color [Red]	P04626;B4DTR1;J3QLU9;F5H1T4;J3KTI5;A0A0A0MSE1;Q15303;M0R0A7;E9PLB1;E9PRQ2;J3QRX1;H0YCF5;G3V4P9;A0A087WW79;J3KPI6;Q16584;Q02779;Q5TCX8;P80192	P04626;B4DTR1;J3QLU9	Receptor tyrosine-protein kinase erbB-2;Receptor protein-tyrosine kinase	ERBB2	+	LFQ intensity 5 min_LFQ intensity 0 min	15	13	13	14.6	12.9	12.9	137.91	0	35.064	772820000	49	2.15116	0	4.27108	3.18716	26.1098	26.1859	26.1969	21.6382	20.5831	23.4581
Color [Red]	P29353;X6R6D0;H0Y539;Q5T182;Q5T188;Q5T181;Q5T187;P98077	P29353;X6R6D0	SHC-transforming protein 1	SHC1	+	LFQ intensity 5 min_LFQ intensity 0 min	21	21	21	38.6	38.6	38.6	62.821	0	323.31	17143000000	256	4.29476	0	6.31001	7.49484	30.6665	30.4228	30.8845	24.4699	24.822	23.752
Color [Red]	P00533;E9PFD7;Q504U8;C9JYS6;H3BLT0;P07949	P00533;E9PFD7;Q504U8	Epidermal growth factor receptor;Receptor protein-tyrosine kinase	EGFR	+	LFQ intensity 5 min_LFQ intensity 0 min	68	68	66	42.2	42.2	41.5	134.28	0	323.31	69638000000	759	5.05267	0	6.42046	8.86492	32.6922	32.6668	33.129	26.1181	26.4131	26.6955
Color [Black]	A0A0C4DGZ1;Q8N5P1	A0A0C4DGZ1;Q8N5P1	Zinc finger CCCH domain-containing protein 8	ZC3H8			3	3	3	13.8	13.8	13.8	34.315	0.00050582	2.8851	293380000	11	1.77342	0	-2.2269	-2.09278	21.3318	23.1669	22.2264	24.4233	24.1582	24.8242
Color [Black]	B4DEH8;G3V4T2;Q86U42;H0YJH9	B4DEH8;G3V4T2;Q86U42;H0YJH9	Polyadenylate-binding protein 2	PABPN1			2	2	2	11.3	11.3	11.3	18.99	0	3.8551	284010000	12	1.67666	0	-2.00297	-1.92022	22.3517	23.8663	22.2234	24.5645	24.8954	24.9904
Color [Black]	F8VXC8;Q8TAQ2;F8VZW6	F8VXC8;Q8TAQ2	SWI/SNF complex subunit SMARCC2	SMARCC2			8	8	7	9.3	9.3	8.4	136.18	0	9.6713	282310000	12	2.83942	0	-1.90401	-2.56034	22.9726	22.5619	22.8661	24.4539	24.5366	25.1221
Color [Black]	P04083;Q5T3N1;Q5T3N0	P04083;Q5T3N1	Annexin A1;Annexin	ANXA1			28	28	28	66.2	66.2	66.2	38.714	0	318.42	13529000000	293	2.63628	0.03	-1.10028	-1.66859	28.9684	28.9591	29.4339	30.1633	30.255	30.244
Color [Black]	A0A087X1N7;P20929;H0Y786;H7C2D0	A0A087X1N7;P20929;H0Y786	Nebulin	NEB			4	4	4	0.5	0.5	0.5	990.84	0.0018357	2.2848	977170000	7	0.841618	0.128821	-2.24156	-1.29105	26.3062	22.7807	22.4702	26.1919	25.8513	26.2385
Color [Black]	Q8IWZ3;A0A0A0MQZ8;H0Y7Y3;H0Y785;H0Y472;H0Y4P6;E9PDP5;D6RHC4;H7C2F5;H3BLS9	Q8IWZ3;A0A0A0MQZ8;H0Y7Y3;H0Y785;H0Y472;H0Y4P6;E9PDP5	Ankyrin repeat and KH domain-containing protein 1	ANKHD1			4	4	4	1.7	1.7	1.7	269.45	0	4.1492	1029700000	11	1.06715	0.0586667	-2.23888	-1.5066	25.8387	23.2474	22.6339	26.2551	25.9715	26.21
Color [Black]	Q5JVZ5;Q96JJ3;Q5JW01;H0YCM7;Q5JVZ8	Q5JVZ5;Q96JJ3;Q5JW01;H0YCM7	Engulfment and cell motility protein 2	ELMO2			4	4	4	8.8	8.8	8.8	82.364	0.00054615	3.5182	64653000000	8	0.374621	0.436289	-2.23213	-0.74453	31.7553	24.3723	31.9422	31.6462	31.282	31.8381
Color [Black]	Q13127	Q13127	RE1-silencing transcription factor	REST			4	4	4	4.4	4.4	4.4	121.87	0	7.3321	476320000	21	1.00335	0.106069	-1.89529	-1.36727	22.3864	22.1862	24.7403	25.0396	24.3988	25.5604
Color [Black]	Q9Y230;M0R0Z0;X6R2L4	Q9Y230;M0R0Z0;X6R2L4	RuvB-like 2	RUVBL2			2	2	2	4.5	4.5	4.5	51.156	0.00051921	3.1038	289140000	5	1.14913	0.0665	-1.80606	-1.45754	24.2042	21.7073	23.1797	24.898	24.5594	25.052
Color [Black]	Q9Y6Q9	Q9Y6Q9	Nuclear receptor coactivator 3	NCOA3			2	2	2	1.3	1.3	1.3	155.29	0.0018198	2.2351	199900000	11	1.1736	0.0693913	-1.80323	-1.47511	21.9912	23.5186	21.8691	23.7078	23.8405	25.2403
Color [Black]	Q8TDM6;A0A0A0MSL1;A0A0J9YYG8	Q8TDM6;A0A0A0MSL1	Disks large homolog 5	DLG5			5	5	5	3	3	3	213.87	0	4.0659	637240000	11	0.768821	0.172966	-1.71609	-1.12329	25.8915	23.9708	22.3926	26.1415	25.5244	25.7372
Color [Black]	O95573	O95573	Long-chain-fatty-acid--CoA ligase 3	ACSL3			7	7	5	15	15	12.2	80.419	0	20.635	888820000	17	0.653369	0.223106	-1.66287	-1.00701	25.8794	25.3183	22.1891	26.1185	25.9797	26.2773
Color [Black]	P32119	P32119	Peroxiredoxin-2	PRDX2			5	4	4	20.7	15.2	15.2	21.892	0	8.7513	179720000	14	1.00367	0.125561	-1.58798	-1.27829	22.2767	21.7848	24.1934	24.4975	24.1397	24.3816
Color [Black]	O60573;C9JEL3;B9A044;B8ZZ50;B8ZZL3	O60573;C9JEL3;B9A044;B8ZZ50	Eukaryotic translation initiation factor 4E type 2	EIF4E2			3	3	3	13.1	13.1	13.1	28.362	0	5.6297	377080000	23	0.859088	0.147922	-1.58249	-1.1667	24.4818	24.4391	21.9108	25.0339	25.1547	25.3907
Color [Black]	O95721;C9JAF7	O95721;C9JAF7	Synaptosomal-associated protein 29;Synaptosomal-associated protein	SNAP29			5	5	5	26.7	26.7	26.7	28.97	0	6.5904	291550000	15	0.700196	0.214051	-1.56579	-1.03035	25.0759	21.7927	22.4671	24.5801	24.402	25.0509
Color [Black]	A0A087WV05;Q99417;A0A0D9SEI7	A0A087WV05;Q99417;A0A0D9SEI7	C-Myc-binding protein	MYCBP			2	2	2	18.2	18.2	18.2	12.755	0.00049628	2.7555	208770000	15	1.08037	0.123243	-1.52523	-1.31071	24.098	22.8212	21.8582	24.5308	24.1784	24.6438
Color [Black]	Q9NX58;D6RDJ1	Q9NX58;D6RDJ1	Cell growth-regulating nucleolar protein	LYAR			8	8	8	21.1	21.1	21.1	43.614	0	16.43	793850000	40	0.660861	0.230038	-1.41673	-0.963061	25.4862	25.1925	22.5067	25.6111	25.5921	26.2324
Color [Black]	A0A087WVM4;B7ZM99;Q6UB35;Q4VXM0;H0Y327	A0A087WVM4;B7ZM99;Q6UB35	Monofunctional C1-tetrahydrofolate synthase, mitochondrial	MTHFD1L			4	4	4	5.3	5.3	5.3	99.31	0	5.9323	406930000	25	0.799235	0.201972	-1.37493	-1.06175	24.2671	24.3126	22.0029	24.7283	24.63	25.349
Color [Black]	O95239;Q2VIQ3;Q5JRK0;H0Y718;J3KPF9;A0A087X011;E9PES4;Q9Y496;Q6ZMV9	O95239	Chromosome-associated kinesin KIF4A	KIF4A			7	7	7	7.2	7.2	7.2	139.88	0	12.749	241160000	19	1.05051	0.139822	-1.36954	-1.23104	22.1628	24.0785	22.4812	24.5273	23.9944	24.3095
Color [Black]	Q8WXE0	Q8WXE0	Caskin-2	CASKIN2			4	4	4	6.4	6.4	6.4	126.78	0	8.952	262270000	19	0.739344	0.222621	-1.32272	-1.00166	23.6481	24.192	21.8435	24.6939	23.7769	25.181
Color [Black]	Q9Y265;E7ETR0;H7C4I3;H7C4G5	Q9Y265	RuvB-like 1	RUVBL1			5	5	5	14.5	14.5	14.5	50.227	0	11.281	501550000	28	0.457126	0.427217	-1.29041	-0.751224	24.8947	25.0766	21.3922	24.661	25.213	25.3607
Color [Black]	J3QKS7;B4DGM3;Q969G3;J3KT85;J3QR61;H7C048;K7EMQ8;J3QKX6	J3QKS7;B4DGM3;Q969G3;J3KT85;J3QR61;H7C048;K7EMQ8	SWI/SNF-related matrix-associated actin-dependent regulator of chromatin subfamily E member 1	SMARCE1			4	4	4	17.4	17.4	17.4	33.433	0	57.433	429140000	31	0.73955	0.237696	-1.26137	-0.983701	24.6804	22.3202	24.514	25.0438	24.8138	25.441
Color [Black]	Q9BWJ5	Q9BWJ5	Splicing factor 3B subunit 5	SF3B5			2	2	2	40.7	40.7	40.7	10.135	0	8.5924	1127400000	18	0.496664	0.392977	-1.24461	-0.780954	25.8335	22.9137	26.1654	26.1837	25.6099	26.8528
Color [Black]	Q15136;P17612;K7ERP6;A0A087WVC4	Q15136;P17612	cAMP-dependent protein kinase catalytic subunit alpha	KIN27;PRKACA			3	3	2	13	13	13	23.954	0.00050277	2.8556	86843000	6	1.32543	0.130286	-1.2231	-1.31241	23.0882	22.5003	21.6634	23.6461	23.4207	23.8543
Color [Black]	O95714;A0A0J9YVP0	O95714	E3 ubiquitin-protein ligase HERC2	HERC2			3	3	3	0.8	0.8	0.8	527.22	0	6.3906	168530000	17	0.910164	0.196232	-1.19248	-1.07278	23.8262	22.4477	21.7772	23.8007	23.7513	24.0765
Color [Black]	P17655	P17655	Calpain-2 catalytic subunit	CAPN2			3	3	3	4.3	4.3	4.3	79.994	0	3.9568	260180000	12	1.23042	0.136279	-1.18715	-1.24545	24.1177	23.0637	22.6704	24.3905	24.285	24.7379
Color [Black]	O95900	O95900	Probable tRNA pseudouridine synthase 2	TRUB2			2	2	2	10.3	10.3	10.3	36.694	0.00052994	3.234	288640000	8	0.587089	0.33011	-1.18715	-0.84637	22.0191	24.2617	24.8042	25.0206	24.3131	25.3128
Color [Black]	Q15046;J3KRL2;H3BPV7;H3BVA8	Q15046	Lysine--tRNA ligase	KARS			3	3	3	5.4	5.4	5.4	68.047	0.00053908	3.4069	194630000	12	1.44083	0.120824	-1.15067	-1.32072	22.0119	23.2815	22.8113	23.8357	23.8243	23.8967
Color [Black]	B0QZ18;Q99829;A6PVH9;F2Z2V0;H0Y524;Q5JX45;E7ENH5;Q5JX58;Q5JX59;Q5JX61;Q5JX60;Q5JX44;Q5JX52	B0QZ18;Q99829;A6PVH9;F2Z2V0;H0Y524;Q5JX45;E7ENH5	Copine-1	CPNE1			4	4	4	11.6	11.6	11.6	59.717	0	5.7142	235030000	23	1.6734	0.0805926	-1.14243	-1.40956	23.0016	23.4217	23.724	24.6424	24.0825	24.8498
Color [Black]	V9GYJ9;V9GYL9;P51398;V9GYJ3;V9GY11;V9GZ03	V9GYJ9;V9GYL9;P51398;V9GYJ3;V9GY11;V9GZ03	28S ribosomal protein S29, mitochondrial	DAP3			3	3	3	15.8	15.8	15.8	30.401	0	4.8586	226450000	16	0.676726	0.289884	-1.13196	-0.898536	21.6886	23.8142	23.7355	24.603	23.6101	24.4211
Color [Black]	P49959;F8W7U8;F5GXT0	P49959;F8W7U8	Double-strand break repair protein MRE11A	MRE11A			5	5	5	9	9	9	80.592	0	6.4653	251580000	15	0.669035	0.3	-1.11788	-0.888649	21.8511	24.0932	23.8699	24.6713	23.8762	24.6204
Color [Black]	G5E9W7;G5E9V5;P82650;H7C5L9;H7C5H3;H7C5F2	G5E9W7;G5E9V5;P82650;H7C5L9;H7C5H3	28S ribosomal protein S22, mitochondrial	MRPS22			7	7	7	19.7	19.7	19.7	36.805	0	12.997	272690000	35	1.23491	0.134367	-1.11246	-1.20515	23.0564	24.1419	22.8232	24.5533	24.2179	24.5877
Color [Black]	C9J4M6;C9J2Y9;P30876	C9J4M6;C9J2Y9;P30876	DNA-directed RNA polymerase;DNA-directed RNA polymerase II subunit RPB2	POLR2B			5	5	5	6.6	6.6	6.6	125.19	0	11.162	509440000	30	0.377684	0.513519	-1.07731	-0.634731	21.9925	25.2566	25.7224	25.3751	25.0027	25.8256
Color [Black]	P18859;A8MUH2	P18859;A8MUH2	ATP synthase-coupling factor 6, mitochondrial	ATP5J			2	2	2	30.6	30.6	30.6	12.587	0	3.6251	211970000	9	0.574325	0.380329	-1.07682	-0.806873	21.6235	24.307	23.8428	24.3093	24.1684	24.526
Color [Black]	Q02040;X6RAJ1	Q02040	A-kinase anchor protein 17A	AKAP17A			6	6	6	10.4	10.4	10.4	80.735	0	8.5827	414640000	28	0.434586	0.488534	-1.06791	-0.687895	24.9728	21.8415	24.94	25.0607	24.6587	25.2386
Color [Black]	I3L0H8;F6QDS0;H3BQK0;Q9NUU7;Q9UMR2;H3BTB3;H3BMQ5;H3BN59;I3L352	I3L0H8;F6QDS0;H3BQK0;Q9NUU7;Q9UMR2;H3BTB3;H3BMQ5;H3BN59	ATP-dependent RNA helicase DDX19A;ATP-dependent RNA helicase DDX19B	DDX19A;DDX19B			4	4	4	10.5	10.5	10.5	50.519	0	13.697	770330000	41	0.549302	0.395465	-1.06398	-0.78401	25.1465	25.085	22.5605	25.4528	25.1437	25.3874
Color [Black]	F8W881;Q9NX05	F8W881;Q9NX05	Constitutive coactivator of PPAR-gamma-like protein 2	FAM120C			4	4	4	3.5	3.5	3.5	99.351	0	5.6431	232170000	26	0.590285	0.373692	-1.06038	-0.814147	22.7557	21.8797	24.3651	24.5986	23.4373	24.1457
Color [Black]	Q96HA1;A0A075B7F8;A8CG34;A0A087WY75;C9JFL1;Q6PJE2;A6NF01	Q96HA1;A0A075B7F8;A8CG34;A0A087WY75	Nuclear envelope pore membrane protein POM 121;Nuclear envelope pore membrane protein POM 121C	POM121;POM121C			6	6	5	6.6	6.6	4.6	127.72	0	8.3062	519320000	26	0.387944	0.513978	-1.05197	-0.640434	21.8113	25.0119	25.3087	25.246	24.648	25.3939
Color [Black]	P31949	P31949	Protein S100-A11;Protein S100-A11, N-terminally processed	S100A11			9	9	9	59	59	59	11.74	0	65.133	3288900000	62	2.49877	0.0553333	-1.04643	-1.5734	27.3744	27.2718	26.8765	28.3504	28.1515	28.1602
Color [Black]	Q7Z406;M0QY43	Q7Z406;M0QY43	Myosin-14	MYH14			30	3	3	9	1.2	1.2	227.87	0	66.906	2573900000	68	1.34501	0.137167	-1.03842	-1.20601	26.0215	26.6591	26.0418	27.5214	27.6226	26.6937
Color [Black]	C9JW69;P18754;C9JRH2;C9JMJ4;C9J3R0;C9JQZ4	C9JW69;P18754;C9JRH2;C9JMJ4;C9J3R0;C9JQZ4	Regulator of chromosome condensation	RCC1			4	4	4	13.4	13.4	13.4	39.584	0	8.6825	648800000	30	0.359961	0.529758	-1.03579	-0.609469	25.4727	24.9625	21.6612	25.2485	25.0819	24.8734
Color [Black]	P49711	P49711	Transcriptional repressor CTCF	CTCF			4	4	4	6.6	6.6	6.6	82.785	0	4.9857	328720000	18	0.637628	0.337852	-1.03352	-0.839524	22.5578	24.3035	24.5268	24.3956	24.4991	25.594
Color [Black]	K7EKI4;K7ELF1;K7ELQ0;K7ES61;X6RAY8;Q9BYD3	K7EKI4;K7ELF1;K7ELQ0;K7ES61;X6RAY8;Q9BYD3	39S ribosomal protein L4, mitochondrial	MRPL4			2	2	2	27.6	27.6	27.6	14.056	0	6.2762	529650000	21	0.68028	0.313485	-1.03185	-0.867549	24.7068	24.7581	22.7524	24.9996	24.825	25.4883
Color [Black]	Q75N03;C9J2P9;F8WEM5;C9K074	Q75N03;C9J2P9	E3 ubiquitin-protein ligase Hakai	CBLL1			3	3	3	7.5	7.5	7.5	54.519	0.00053107	3.2493	196700000	5	1.2252	0.157111	-1.02593	-1.14839	23.7709	22.7618	22.497	24.0796	23.9096	24.1184
Color [Black]	A0A0D9SEU5;R4GMX8;Q6VN20;R4GMX7;R4GNA3;R4GN91	A0A0D9SEU5;R4GMX8;Q6VN20	Ran-binding protein 10	RANBP10			4	4	4	7.3	7.3	7.3	67.255	0	6.3086	437580000	22	0.962271	0.2104	-1.02533	-1.0264	24.4276	24.4983	23.263	24.9323	24.6689	25.6637
Color [Black]	P08047;H3BUU5;H3BVI2;A0A087X0Q6;H0Y6K5;H0Y7L6;Q3SY56;P0CG40;Q8IXZ3;Q02086;Q02447;Q02446	P08047;H3BUU5;H3BVI2	Transcription factor Sp1	SP1			4	4	4	5.2	5.2	5.2	80.692	0	26.732	267330000	13	1.67765	0.126667	-1.01683	-1.31117	22.6105	23.3175	22.8133	23.7066	23.8026	24.2826
Color [Black]	C9JQV0;Q9BRJ6;H7C0T1;H7C2R9	C9JQV0;Q9BRJ6;H7C0T1;H7C2R9	Uncharacterized protein C7orf50	C7orf50			4	4	4	35.9	35.9	35.9	21.883	0	4.7133	168360000	8	0.915611	0.232764	-1.00505	-0.992564	23.562	21.9168	23.2223	23.8841	23.7331	24.0989
Color [Black]	O15541	O15541	RING finger protein 113A	RNF113A			6	6	6	18.1	18.1	18.1	38.787	0	13.324	710550000	41	0.573575	0.393179	-1.00059	-0.78394	25.0376	23.2691	25.6696	25.536	25.2224	26.2197
Color [Black]	Q6PD62	Q6PD62	RNA polymerase-associated protein CTR9 homolog	CTR9			2	2	2	2.6	2.6	2.6	133.5	0	4.0521	84014000	7	0.874584	0.240907	-1.00037	-0.968905	21.802	23.0465	23.2304	23.6852	23.2008	24.1941
Color [Black]	Q86XZ4;F8VS10	Q86XZ4	Spermatogenesis-associated serine-rich protein 2	SPATS2			8	8	8	18.9	18.9	18.9	59.544	0	14.246	329090000	28	0.677492	0.335036	-0.997064	-0.853235	22.2408	24.2378	24.1103	24.4188	24.2937	24.8676
Color [Black]	P60174;U3KQF3;U3KPZ0	P60174	Triosephosphate isomerase	TPI1			5	5	5	21	21	21	30.791	0	6.003	275190000	16	0.634652	0.358286	-0.992467	-0.823673	22.4661	23.6875	24.6795	25.0121	24.7685	24.03
Color [Black]	Q9BUT9;I3L172	Q9BUT9;I3L172	Protein FAM195A	FAM195A			4	4	4	46.9	46.9	46.9	17.828	0	8.5129	653970000	25	0.403132	0.515603	-0.992121	-0.643095	25.3899	25.1617	22.3542	25.0314	24.8323	26.0185
Color [Black]	P23258;K7EKE5;Q9NRH3;K7EIS0	P23258;K7EKE5;Q9NRH3;K7EIS0	Tubulin gamma-1 chain;Tubulin gamma-2 chain;Tubulin gamma chain	TUBG1;TUBG2			4	4	4	13.1	13.1	13.1	51.169	0	5.637	265440000	13	0.988001	0.218667	-0.988646	-1.02012	23.052	22.8429	24.0693	24.0998	23.9717	24.8587
Color [Black]	P14174	P14174	Macrophage migration inhibitory factor	MIF			2	2	2	20.9	20.9	20.9	12.476	0	4.6403	401950000	31	0.481563	0.475535	-0.981031	-0.708178	21.8277	24.5442	24.3894	24.6607	24.6529	24.3907
Color [Black]	Q14204	Q14204	Cytoplasmic dynein 1 heavy chain 1	DYNC1H1			11	11	11	2.9	2.9	2.9	532.4	0	14.874	825640000	26	0.381013	0.52287	-0.957717	-0.615343	22.5095	25.6892	25.5753	25.7208	25.1947	25.7315
Color [Black]	P54136;E5RH09;E5RJM9	P54136	Arginine--tRNA ligase, cytoplasmic	RARS			5	5	5	8	8	8	75.378	0	5.4187	272010000	17	1.19684	0.191522	-0.953829	-1.09059	24.0356	23.647	23.7824	24.0695	25.0377	25.2193
Color [Black]	B6VEX4;A0A0A0MRT6;Q8IZP0;B7Z836;E9PEZ7;E7EW77;E7EP65;A0A0C4DG21;F8WAL6;Q9NYB9	B6VEX4;A0A0A0MRT6;Q8IZP0;B7Z836;E9PEZ7;E7EW77;E7EP65;A0A0C4DG21;F8WAL6;Q9NYB9	Abl interactor 1;Abl interactor 2	ABI1;ABI2			2	2	2	6.1	6.1	6.1	43.294	0.00054496	3.4941	205330000	15	0.716023	0.333	-0.939192	-0.854156	23.5354	21.803	23.5662	23.8224	23.7164	24.1834
Color [Black]	Q16401;F2Z3J2	Q16401	26S proteasome non-ATPase regulatory subunit 5	PSMD5			5	5	5	12.1	12.1	12.1	56.195	0	6.9037	347430000	14	0.932547	0.232272	-0.93273	-0.963991	24.6612	23.233	23.2934	24.7275	24.613	24.6452
Color [Black]	Q15021;E7EN77	Q15021	Condensin complex subunit 1	NCAPD2			5	5	5	5.1	5.1	5.1	157.18	0	19.966	395020000	29	0.611641	0.39717	-0.923492	-0.784276	22.6866	24.4941	24.8386	24.6969	25.0292	25.0636
Color [Black]	A0A0A0MRJ6;H7BY58;P22061;F6S8N6;C9J0F2;F8WDT3;F8WAV5;F8WAX2	A0A0A0MRJ6;H7BY58;P22061;F6S8N6	Protein-L-isoaspartate O-methyltransferase;Protein-L-isoaspartate(D-aspartate) O-methyltransferase	PCMT1			3	3	3	14.4	14.4	14.4	30.315	0	12.659	511470000	16	0.357849	0.54814	-0.905577	-0.582738	21.9989	25.156	25.0611	24.8298	24.7501	25.3528
Color [Black]	Q8WX93;H0Y952;D6R9F5;D6RBB1;H0YA05;F8WA26	Q8WX93	Palladin	PALLD			14	14	13	10.7	10.7	9.9	150.56	0	25.226	818600000	63	1.92774	0.122571	-0.89951	-1.27583	25.4314	24.8674	25.5016	26.2208	26.1942	26.084
Color [Black]	Q6YN16	Q6YN16	Hydroxysteroid dehydrogenase-like protein 2	HSDL2			5	5	5	17.9	17.9	17.9	45.394	0	18.23	295090000	19	0.953719	0.234168	-0.897374	-0.954243	23.3585	22.9953	24.4235	24.6306	24.2931	24.5458
Color [Black]	Q9NUQ3;Q8N3L3	Q9NUQ3	Gamma-taxilin	TXLNG			7	7	6	14.8	14.8	13.3	60.585	0	9.1886	756610000	27	0.388608	0.528316	-0.89219	-0.607914	25.6971	23.1212	25.987	25.6823	25.348	26.4515
Color [Black]	K7EMT0;Q15428	K7EMT0;Q15428	Splicing factor 3A subunit 2	SF3A2			4	4	4	38.5	38.5	38.5	15.224	0	7.1278	375040000	9	0.33914	0.578168	-0.890581	-0.561751	24.2157	21.416	24.6157	23.6021	24.3082	25.0089
Color [Black]	J3QLE5;P63162;P14678;J3KRY3;S4R3P3	J3QLE5;P63162;P14678;J3KRY3;S4R3P3	Small nuclear ribonucleoprotein-associated protein N;Small nuclear ribonucleoprotein-associated proteins B and B	SNRPN;SNRPB			5	5	5	17.8	17.8	17.8	17.546	0	27.036	746360000	35	1.52817	0.161091	-0.878138	-1.14752	24.681	25.0624	25.4211	26.0946	25.6187	26.0856
Color [Black]	Q14558;B4DP31;C9JNQ3;I3L4G9;C9J168;I3L0S1;E7EPA1;O60256	Q14558	Phosphoribosyl pyrophosphate synthase-associated protein 1	PRPSAP1			8	8	8	17.4	17.4	17.4	39.393	0	28.312	510100000	28	2.24469	0.124485	-0.876561	-1.32345	24.5553	24.6837	24.3532	25.1557	25.4715	25.5948
Color [Black]	Q5JPU3;P08559	Q5JPU3;P08559	Pyruvate dehydrogenase E1 component subunit alpha, somatic form, mitochondrial	PDHA1			3	3	2	24.8	24.8	18.3	12.588	0	4.4099	197860000	18	0.852691	0.293774	-0.868424	-0.89233	22.612	23.8391	22.6663	23.5254	23.8131	24.3842
Color [Black]	H7C5V3;Q9Y2Q9;E5RFT8;H0YAT2;H0YC42	H7C5V3;Q9Y2Q9;E5RFT8	28S ribosomal protein S28, mitochondrial	MRPS28			4	4	4	17.9	17.9	17.9	18.116	0	5.3482	775480000	20	0.373495	0.543345	-0.867919	-0.588891	25.8113	22.9122	25.7592	25.9789	25.3731	25.7344
Color [Black]	E9PLD3;A0A0B4J220;E9PRG8	E9PLD3;A0A0B4J220;E9PRG8	Uncharacterized protein C11orf98	C11orf98			3	3	3	23.2	23.2	23.2	11.6	0	3.8251	421120000	14	0.421325	0.523367	-0.841921	-0.622703	24.5525	22.0669	24.6689	24.4977	24.5635	24.7528
Color [Black]	Q9C0J8;B9A053;C9J8B4	Q9C0J8;B9A053	pre-mRNA 3 end processing protein WDR33	WDR33			4	4	4	3.5	3.5	3.5	145.89	0	7.427	519510000	33	0.341944	0.590519	-0.799866	-0.544885	24.9546	22.3096	25.1385	24.6807	24.5536	25.5679
Color [Black]	Q8N3X1	Q8N3X1	Formin-binding protein 4	FNBP4			5	5	5	6.2	6.2	6.2	110.26	0	11.243	225800000	15	0.526483	0.486667	-0.796572	-0.683359	23.8591	22.0527	24.0459	24.2674	23.7232	24.3568
Color [Black]	Q9BPW8;H7C2U6;C9JDV8;F8WCR5	Q9BPW8	Protein NipSnap homolog 1	NIPSNAP1			8	8	8	29.9	29.9	29.9	33.31	0	17.811	1341800000	41	1.45391	0.206234	-0.78204	-1.04299	25.6106	26.3611	26.0686	26.5694	26.8324	26.9846
Color [Black]	O60825;F6RAZ1;Q4VBA9;F6XNB3;A0A087X278;A0A087X2H4	O60825	6-phosphofructo-2-kinase/fructose-2,6-bisphosphatase 2;6-phosphofructo-2-kinase;Fructose-2,6-bisphosphatase	PFKFB2			41	41	33	64	64	53.5	58.476	0	304.53	17730000000	329	1.82946	0.175	-0.770949	-1.12078	29.7499	29.5527	29.8963	30.281	30.4182	30.8125
Color [Black]	V9GYY5;Q9UGY1	V9GYY5;Q9UGY1	Nucleolar protein 12	NOL12			3	3	3	14.6	14.6	14.6	23.82	0	4.4981	214520000	14	1.03691	0.303717	-0.736905	-0.883819	22.708	23.6873	23.6429	23.8888	24.1893	24.1709
Color [Black]	Q9NQG5;A2A2M0	Q9NQG5	Regulation of nuclear pre-mRNA domain-containing protein 1B	RPRD1B			3	3	3	13.2	13.2	13.2	36.899	0	7.0538	130530000	12	0.943895	0.334771	-0.734878	-0.850348	23.1452	23.2843	22.4899	24.1843	23.2512	23.6884
Color [Black]	P35611;E7EV99;E7ENY0;H0Y9H2;D6RJE2;H0YG19;D6RAH3;D6RF25;A0A0A0MSR2	P35611;E7EV99;E7ENY0;H0Y9H2	Alpha-adducin	ADD1			6	6	5	9.8	9.8	8.5	80.954	0	8.6467	577330000	18	0.37533	0.586641	-0.734752	-0.556229	25.3249	25.0304	22.9212	25.758	25.0486	24.6742
Color [Black]	F8VSC5;A0A0U1RQQ9;Q6P3W7	F8VSC5;A0A0U1RQQ9;Q6P3W7	SCY1-like protein 2	SCYL2			6	6	6	10.4	10.4	10.4	77.053	0	78.334	559750000	32	1.10081	0.282167	-0.734545	-0.902652	24.5467	24.8217	24.5726	24.8247	25.4608	25.8592
Color [Black]	B7Z7P8;P62495;D6RCB3;D6RJE8;I3L492	B7Z7P8;P62495;D6RCB3;D6RJE8;I3L492	Eukaryotic peptide chain release factor subunit 1	ETF1			3	3	3	6.1	6.1	6.1	47.475	0.00053562	3.3267	131580000	4	0.437733	0.530341	-0.728441	-0.600303	23.4497	24.0281	21.6768	23.6102	23.7988	23.9309
Color [Black]	Q10570;A0A087X101	Q10570	Cleavage and polyadenylation specificity factor subunit 1	CPSF1			7	7	7	6.4	6.4	6.4	160.88	0	25.165	577180000	35	1.31052	0.23737	-0.721658	-0.952138	24.848	24.4863	25.118	25.5423	25.2226	25.8523
Color [Black]	Q8NFW8;F5H296	Q8NFW8;F5H296	N-acylneuraminate cytidylyltransferase	CMAS			4	4	4	14.5	14.5	14.5	48.379	0	6.2101	233360000	16	0.623211	0.488511	-0.706692	-0.69968	24.0785	23.9438	22.5037	24.2656	24.0618	24.3186
Color [Black]	P16615;H7C5W9;Q93084;J3QSY6;O14983	P16615;H7C5W9	Sarcoplasmic/endoplasmic reticulum calcium ATPase 2	ATP2A2			8	8	8	9.3	9.3	9.3	114.76	0	26.126	626660000	40	2.49865	0.148151	-0.705867	-1.15458	24.816	25.0119	24.9544	25.6769	25.4514	25.7716
Color [Black]	P25054;B7Z2B6;E9PFT7	P25054	Adenomatous polyposis coli protein	APC			7	7	7	3	3	3	311.64	0	5.3078	247960000	15	0.535483	0.511079	-0.697655	-0.649264	24.1542	22.6751	24.1255	24.4512	23.7815	24.8152
Color [Black]	Q9UNF1;Q5H909;Q5H907	Q9UNF1;Q5H909	Melanoma-associated antigen D2	MAGED2			8	8	8	22.4	22.4	22.4	64.953	0	11.386	480320000	24	1.48403	0.243417	-0.696466	-0.970762	24.2144	24.8149	24.8725	25.4193	25.2306	25.3414
Color [Black]	Q5JZB8;Q9BPZ2;Q99865;Q5JZB7;A0A087X074;A0A1B0GU50	Q5JZB8;Q9BPZ2;Q99865;Q5JZB7;A0A087X074	Spindlin-2B;Spindlin-2A	SPIN2B;SPIN2A			7	6	6	24.7	21.9	21.9	27.811	0	14.116	571030000	44	1.07679	0.31206	-0.696022	-0.865862	24.282	24.6576	25.1473	25.1579	25.2901	25.7269
Color [Black]	E5RFR9;P63151	E5RFR9;P63151	Serine/threonine-protein phosphatase 2A 55 kDa regulatory subunit B alpha isoform	PPP2R2A			2	2	2	7.1	7.1	7.1	23.007	0.00094162	2.4545	205380000	12	0.330708	0.633012	-0.693067	-0.508453	24.0773	21.636	24.297	23.7959	24.0367	24.2569
Color [Black]	A0A0A6YYC7;Q96JP5	A0A0A6YYC7;Q96JP5	E3 ubiquitin-protein ligase ZFP91	ZFP91-CNTF;ZFP91			2	2	2	7	7	7	59.57	0	3.801	137190000	6	0.709918	0.438107	-0.685954	-0.728768	23.107	22.6952	24.0677	23.8744	23.7432	24.3101
Color [Black]	P36542	P36542	ATP synthase subunit gamma, mitochondrial	ATP5C1			6	6	6	16.4	16.4	16.4	32.996	0	9.7787	1225300000	27	1.61297	0.235297	-0.684994	-0.98642	25.6109	25.9484	26.1088	26.3415	26.7811	26.6006
Color [Black]	A0A087WVS8;Q70IA6	A0A087WVS8;Q70IA6	MOB kinase activator 2	MOB2			6	6	6	16.9	16.9	16.9	26.879	0	4.6966	483300000	25	1.26777	0.274756	-0.684674	-0.90879	24.5841	24.4034	24.9721	25.5538	24.9593	25.5005
Color [Black]	Q9NXS2;K7EQG1	Q9NXS2;K7EQG1	Glutaminyl-peptide cyclotransferase-like protein	QPCTL			2	2	2	6.5	6.5	6.5	42.924	0	5.418	198540000	13	0.640233	0.485071	-0.683906	-0.696412	22.917	22.7178	23.9743	23.3324	24.0623	24.2661
Color [Black]	Q6Y7W6;I1E4Y6;E7ESB6;C9JHW1;C9JH78;C9IYH5;C9J1A6;A0A1U8QZH8;C9JW88;C9JZC0;C9J7G1;B8ZZD2	Q6Y7W6;I1E4Y6;E7ESB6	PERQ amino acid-rich with GYF domain-containing protein 2	GIGYF2			13	13	10	12.2	12.2	9.2	150.07	0	323.31	1789800000	74	1.55434	0.230196	-0.677102	-0.966463	26.415	26.4491	26.6599	27.169	26.8723	27.514
Color [Black]	Q14137;A0A075B729	Q14137	Ribosome biogenesis protein BOP1	BOP1			7	7	7	11.7	11.7	11.7	83.629	0	14.303	368250000	32	0.668334	0.476385	-0.676147	-0.705148	24.278	24.1073	22.8461	24.3921	24.5734	24.2944
Color [Black]	B8ZZZ7;Q9NUQ6;F2Z2S1;C9JKE4;F8VZ02;F8VT91;C9JGM8;C9JW67;F8W6C2	B8ZZZ7;Q9NUQ6	SPATS2-like protein	SPATS2L			4	4	4	12.7	12.7	12.7	54.945	0	4.1132	187840000	10	0.483179	0.5296	-0.672342	-0.608464	23.6596	21.8527	23.6416	23.8363	23.5631	23.7714
Color [Black]	P61353;K7ELC7;K7EQQ9;K7ERY7	P61353;K7ELC7;K7EQQ9	60S ribosomal protein L27	RPL27			6	6	6	52.2	52.2	52.2	15.798	0	5.5249	976710000	25	0.610924	0.486081	-0.671052	-0.675909	25.877	25.6473	24.4695	26.3417	26.101	25.5643
Color [Black]	Q9Y6H1;Q5T1J5	Q9Y6H1;Q5T1J5	Coiled-coil-helix-coiled-coil-helix domain-containing protein 2;Putative coiled-coil-helix-coiled-coil-helix domain-containing protein CHCHD2P9, mitochondrial	CHCHD2;CHCHD2P9			2	2	2	35.8	35.8	35.8	15.512	0	5.7465	165540000	9	1.33902	0.280035	-0.670118	-0.912844	24.0599	23.4925	23.3489	24.4761	24.1897	24.2458
Color [Black]	Q6GQQ9;H0YN66;H0YMI7;Q5SZ59;Q8TE49	Q6GQQ9;H0YN66;H0YMI7;Q5SZ59;Q8TE49	OTU domain-containing protein 7B;OTU domain-containing protein 7A	OTUD7B;OTUD7A			2	2	2	2.6	2.6	2.6	92.525	0.00050531	2.8826	41395000	6	0.519267	0.520206	-0.668224	-0.627377	22.6632	22.3265	22.408	22.9146	24.1879	22.2999
Color [Black]	H9KV28;A0A140T8Z0;A0A0G2JH68;O60610	H9KV28;A0A140T8Z0;A0A0G2JH68;O60610	Protein diaphanous homolog 1	DIAPH1			3	3	3	3.5	3.5	3.5	136.85	0.00053447	3.3047	350100000	5	0.950302	0.38555	-0.662504	-0.801825	23.8819	24.2628	23.1782	24.585	24.355	24.3704
Color [Black]	A5YKK6;H3BR89;H3BMH0;H3BVC9;H3BMZ2	A5YKK6;H3BR89;H3BMH0	CCR4-NOT transcription complex subunit 1	CNOT1			4	4	4	2.1	2.1	2.1	266.94	0	42.615	345210000	11	1.38427	0.277621	-0.659109	-0.91268	24.1581	24.2494	24.7067	24.7474	25.1327	25.2115
Color [Black]	Q96E11;X6RDS5	Q96E11;X6RDS5	Ribosome-recycling factor, mitochondrial	MRRF			4	4	4	17.2	17.2	17.2	29.277	0.00092764	2.3519	192440000	6	0.439716	0.573753	-0.628277	-0.564503	24.0854	22.7672	22.1012	23.8076	23.7968	23.2342
Color [Black]	P34897;H0YIZ0;G3V5L0;G3V2Y4;G3V241;G3V3Y8;G3V4T0;G3V4X0;G3V2W0;G3V2E4;G3V540;G3V4W5	P34897;H0YIZ0	Serine hydroxymethyltransferase, mitochondrial;Serine hydroxymethyltransferase	SHMT2			22	22	22	42.5	42.5	42.5	55.992	0	66.386	4720800000	143	2.54286	0.208947	-0.621428	-1.04375	27.9358	28.0224	28.0253	28.5936	28.4712	28.7831
Color [Black]	E9PLL0;E9PQA6;Q96EY5;M0QZK6;E9PLZ8	E9PLL0;E9PQA6;Q96EY5;M0QZK6	Multivesicular body subunit 12A	MVB12A			3	3	3	40.5	40.5	40.5	12.987	0	5.7692	479460000	17	0.536018	0.526568	-0.618244	-0.612913	24.997	24.5895	23.3701	25.1686	24.6818	24.9609
Color [Black]	Q8N7H5;B4DGJ5	Q8N7H5	RNA polymerase II-associated factor 1 homolog	PAF1			5	5	5	12.6	12.6	12.6	59.975	0	9.4681	357480000	25	1.39498	0.310831	-0.618116	-0.874755	24.0149	24.1694	24.3633	24.7954	24.4909	25.1157
Color [Black]	P05023;M0R116;B1AKY9;A0A0A0MT26;P13637;P50993;H0Y7C1;Q13733;E9PRA5;M0QXF2;P20648	P05023	Sodium/potassium-transporting ATPase subunit alpha-1	ATP1A1			16	16	15	19	19	18.1	112.89	0	43.233	2529100000	149	1.4895	0.312527	-0.600873	-0.874854	26.9752	27.0174	27.3657	27.5712	27.5897	28.0001
Color [Black]	H0YAN8;O15013;E9PB39	H0YAN8;O15013	Rho guanine nucleotide exchange factor 10	ARHGEF10			4	4	4	7.1	7.1	7.1	109.65	0	5.6409	142660000	6	0.622804	0.510386	-0.594727	-0.639862	23.1062	23.15	23.5084	23.1785	23.7768	24.5936
Color [Black]	K7ER00;Q9Y285;K7ER16;K7EK06	K7ER00;Q9Y285;K7ER16;K7EK06	Phenylalanine--tRNA ligase alpha subunit	FARSA			4	4	4	10	10	10	62.395	0	9.2231	572250000	24	1.14477	0.394062	-0.59381	-0.798197	24.9048	24.6494	25.1211	25.4664	25.1452	25.8451
Color [Black]	E9PJF4;P54105;E9PMI6;J3KN38;E9PQ83	E9PJF4;P54105;E9PMI6;J3KN38	Methylosome subunit pICln	CLNS1A			6	6	6	50.8	50.8	50.8	19.743	0	150	15127000000	121	0.730716	0.484082	-0.590299	-0.678464	29.3376	29.5401	30.2822	30.2905	29.9161	30.7241
Color [Black]	P55795	P55795	Heterogeneous nuclear ribonucleoprotein H2	HNRNPH2			15	7	7	34.7	17.1	17.1	49.263	0	50.873	2393300000	79	1.81032	0.281298	-0.589769	-0.913487	26.7317	26.826	26.9738	27.266	27.3511	27.6837
Color [Black]	Q9Y399;Q5T8A0	Q9Y399	28S ribosomal protein S2, mitochondrial	MRPS2			3	3	3	9.1	9.1	9.1	33.249	0	3.6671	252080000	10	0.976124	0.423354	-0.585375	-0.749509	23.1924	23.6493	24.0353	23.958	24.2335	24.4416
Color [Black]	Q5VTR2;C9JWJ4;C9J0A5;C9JXC9	Q5VTR2	E3 ubiquitin-protein ligase BRE1A	RNF20			8	8	8	10.4	10.4	10.4	113.66	0	38.632	6371400000	36	1.11815	0.39492	-0.582446	-0.781843	28.913	28.9451	29.427	29.4982	29.4969	30.0373
Color [Black]	P60903	P60903	Protein S100-A10	S100A10			3	3	3	30.9	30.9	30.9	11.203	0	4.9869	702550000	24	0.309637	0.667071	-0.579963	-0.458743	25.1482	25.4359	23.8636	25.4966	26.3672	24.3239
Color [Black]	P24752;H0YEL7;E9PRQ6	P24752	Acetyl-CoA acetyltransferase, mitochondrial	ACAT1			7	7	7	22.5	22.5	22.5	45.199	0	20.905	933140000	45	2.08544	0.250739	-0.577613	-0.933766	25.4939	25.6628	25.8497	26.1604	26.3598	26.2191
Color [Black]	R4GNH9;B1AMU3;B1AMU4;Q9Y3B2;B1AMU7;R4GMQ7	R4GNH9;B1AMU3;B1AMU4;Q9Y3B2;B1AMU7	Exosome complex component CSL4	EXOSC1			3	3	3	20.1	20.1	20.1	15.105	0	3.98	184920000	17	1.49694	0.330814	-0.573942	-0.847202	23.2618	23.2911	23.3034	23.7762	23.603	24.199
Color [Black]	P0DN76;Q01081;Q8WU68;A0A1B0GW87;M0QYK5;M0R2N4	P0DN76;Q01081	Splicing factor U2AF 35 kDa subunit	U2AF1			8	8	8	30	30	30	27.872	0	55.205	6165000000	89	1.26416	0.396196	-0.563688	-0.794781	28.4617	28.3205	28.1747	29.0317	28.5014	29.1149
Color [Black]	Q5JR04;Q9HCE1	Q5JR04;Q9HCE1	Putative helicase MOV-10	MOV10			15	15	15	20.1	20.1	20.1	107.21	0	44.417	1183300000	54	1.56152	0.336213	-0.557355	-0.839072	25.8669	25.9393	25.9003	26.3988	26.2127	26.7671
Color [Black]	E9PQ57;P78406;B0QZ37;B0QZ36;E9PPG9	E9PQ57;P78406	mRNA export factor	RAE1			3	3	3	13	13	13	47.831	0	57.366	339330000	23	0.951088	0.461971	-0.555156	-0.718028	24.052	24.0784	24.4003	24.7529	24.2905	25.1528
Color [Black]	P25789;H0YMZ1;H0YN18;H0YL69;H0YMI6;H0YMA1;H0YKT8;H0YLS6;H0YLC2;H0YKS0	P25789;H0YMZ1;H0YN18;H0YL69;H0YMI6;H0YMA1;H0YKT8	Proteasome subunit alpha type-4;Proteasome subunit alpha type;Proteasome subunit beta type	PSMA4			7	7	7	25.7	25.7	25.7	29.483	0	9.7581	704230000	27	1.6189	0.336054	-0.552766	-0.842346	25.1128	25.1112	25.3196	25.4945	25.7278	25.9796
Color [Black]	E7EQZ4;Q16637;B4DP61;H0YBZ9;A0A0G2JRX5;A0A0G2JRY6	E7EQZ4;Q16637;B4DP61	Survival motor neuron protein	SMN1;SMN2			7	7	7	21.4	21.4	21.4	31.689	0	33.013	1558200000	76	1.63386	0.333878	-0.551918	-0.843516	26.427	26.2339	26.1642	26.9002	26.5693	27.0114
Color [Black]	A0A087WT20;Q9NV06;E5RHM4;B3KME9	A0A087WT20;Q9NV06;E5RHM4;B3KME9	DDB1- and CUL4-associated factor 13	DCAF13			3	3	3	5.7	5.7	5.7	67.55	0	3.9079	406140000	20	1.05619	0.4303	-0.550765	-0.739254	24.1024	24.3921	24.2818	24.7913	25.2168	24.4205
Color [Black]	C9J9K3;A0A0C4DG17;P08865;F8WD59	C9J9K3;A0A0C4DG17;P08865;F8WD59	40S ribosomal protein SA	RPSA			8	8	8	37.3	37.3	37.3	29.404	0	31.969	2901100000	71	1.07248	0.438851	-0.548377	-0.74071	27.2467	26.9179	27.4343	27.6049	27.5202	28.1189
Color [Black]	Q08379;B7ZC06;H0Y7B8;A0A087WYC0	Q08379	Golgin subfamily A member 2	GOLGA2			10	10	10	11.4	11.4	11.4	113.08	0	22.3	489040000	33	0.2873	0.693351	-0.546869	-0.431082	25.552	24.2737	22.9331	25.0698	24.6141	24.7154
Color [Black]	B1AHB1;P33992;B1AHB2;B1AHA9	B1AHB1;P33992	DNA helicase;DNA replication licensing factor MCM5	MCM5			15	15	15	23.6	23.6	23.6	77.592	0	23.754	1522200000	67	1.59111	0.350536	-0.545195	-0.829543	26.0296	26.0006	26.2528	26.3772	26.7119	26.8297
Color [Black]	K7EQ03;K7EP90;Q9BTD8;K7EML2;K7ER08	K7EQ03;K7EP90;Q9BTD8;K7EML2	RNA-binding protein 42	RBM42			4	4	4	10.6	10.6	10.6	44.638	0	7.6464	598750000	33	0.810316	0.486279	-0.542828	-0.670203	24.951	24.8218	25.1064	25.2815	25.1322	26.094
Color [Black]	P84090;G3V279	P84090;G3V279	Enhancer of rudimentary homolog	ERH			6	6	6	45.2	45.2	45.2	12.259	0	31.185	2850900000	60	0.806861	0.492835	-0.538321	-0.665767	27.3609	27.3556	26.9084	27.5396	28.2814	27.4188
Color [Black]	E7EXA6;Q8WVB6;A0A0D9SF58;F8WCC1;Q15813	E7EXA6;Q8WVB6;A0A0D9SF58;F8WCC1	Chromosome transmission fidelity protein 18 homolog	CHTF18			4	4	4	5.6	5.6	5.6	107.43	0	5.5344	97040000	13	0.45671	0.60001	-0.537533	-0.533447	21.9426	23.1224	21.4953	22.4277	22.8471	22.8979
Color [Black]	O15014;E7ERY8	O15014	Zinc finger protein 609	ZNF609			4	4	4	7.3	7.3	7.3	151.19	0	10.104	195730000	15	1.30628	0.397481	-0.535538	-0.773823	23.6384	23.6785	23.7498	24.3695	23.8491	24.4548
Color [Black]	F5GZS6;J3KPF3;P08195;F5GZI0;H0YFS2;F5H867;F5H0E2	F5GZS6;J3KPF3;P08195	4F2 cell-surface antigen heavy chain	SLC3A2			7	7	7	12.5	12.5	12.5	64.872	0	25.463	1428600000	58	1.20333	0.420745	-0.534381	-0.754017	26.4445	26.1722	26.2314	26.4473	26.9148	27.0892
Color [Black]	P23193;E5RIS7;E5RJ93;B7Z4S1;E5RK46;E5RFI1;A0A0A0MT58;Q15560;Q5JRI7	P23193;E5RIS7	Transcription elongation factor A protein 1	TCEA1			10	10	10	36.2	36.2	36.2	33.969	0	15.299	885480000	40	0.934009	0.48807	-0.53026	-0.692767	25.5799	25.5015	25.4033	25.9576	25.6116	26.5063
Color [Black]	Q5JP53;P07437;Q5ST81;Q9BVA1;Q13885;A6NNZ2;G3V2A3;K7ESM5;CON__ENSEMBL:ENSBTAP00000025008;Q9H4B7;M0R1I1;G3V5W4;G3V2R8;G3V3R4;G3V2N6	Q5JP53;P07437;Q5ST81;Q9BVA1;Q13885	Tubulin beta chain;Tubulin beta-2B chain;Tubulin beta-2A chain	TUBB;TUBB2B;TUBB2A			23	5	4	51.6	17.1	13.6	47.766	0	52.212	9610000000	108	2.53359	0.272915	-0.529991	-0.910925	29.0432	28.8081	29.0396	29.5	29.5342	29.4467
Color [Black]	Q13610;B4DJV5	Q13610;B4DJV5	Periodic tryptophan protein 1 homolog	PWP1			4	4	4	5.8	5.8	5.8	55.827	0	4.9551	436560000	18	0.840454	0.487825	-0.529975	-0.668607	24.9418	24.249	24.6353	25.3615	24.7124	25.3423
Color [Black]	E9PBS1;P22234;D6RF62	E9PBS1;P22234	Multifunctional protein ADE2;Phosphoribosylaminoimidazole-succinocarboxamide synthase;Phosphoribosylaminoimidazole carboxylase	PAICS			7	7	7	14.8	14.8	14.8	45.651	0	14.612	703330000	41	1.76499	0.342967	-0.529846	-0.834399	25.0624	24.9303	25.2926	25.5077	25.7872	25.58
Color [Black]	Q9BUJ2;A0A0A0MRA5;B7Z4B8;M0R3F1;M0QYZ0;M0R203;M0QZV6;M0R0K8;M0QYI8;M0QYM5;M0R247;A0A087X1I2	Q9BUJ2;A0A0A0MRA5;B7Z4B8;M0R3F1	Heterogeneous nuclear ribonucleoprotein U-like protein 1	HNRNPUL1			17	17	17	23.1	23.1	23.1	95.737	0	62.229	3085300000	110	1.45901	0.397868	-0.527196	-0.789516	27.3473	27.1104	27.3297	27.6514	27.6293	28.0883
Color [Black]	O75822	O75822	Eukaryotic translation initiation factor 3 subunit J	EIF3J			2	2	2	8.1	8.1	8.1	29.062	0	4.2665	497220000	20	0.657975	0.528217	-0.525731	-0.610077	24.5916	23.9397	25.1898	25.0651	25.0892	25.1438
Color [Black]	P35250;H7C5S7;H7C5P1;H7C5Q7;F8WC37;H7C5A0;H7C5G4	P35250;H7C5S7;H7C5P1;H7C5Q7;F8WC37;H7C5A0;H7C5G4	Replication factor C subunit 2	RFC2			3	3	3	12.4	12.4	12.4	39.157	0	11.069	604230000	19	0.760363	0.515282	-0.525281	-0.64236	25.1323	24.902	25.4626	26.037	25.1523	25.8834
Color [Black]	P17812	P17812	CTP synthase 1	CTPS1			4	4	4	5.8	5.8	5.8	66.69	0	6.3524	610580000	33	2.11597	0.3176	-0.520962	-0.861322	24.7237	24.8945	24.8958	25.1833	25.4402	25.4534
Color [Black]	Q7L576;H0YL50;E7EW33;H7C229;E7EVJ5;Q96F07;A0A0G2JR96;A0A0G2JQT1	Q7L576	Cytoplasmic FMR1-interacting protein 1	CYFIP1			5	5	5	5.7	5.7	5.7	145.18	0	6.7148	83630000000	32	1.06624	0.474938	-0.51775	-0.710983	33.0716	32.9186	33.589	33.7641	33.509	33.8593
Color [Black]	O95985;H0Y6W0;H7C4B0;C9JKE2;C9JT00;F2Z2A5;C9JEI7	O95985;H0Y6W0;H7C4B0	DNA topoisomerase 3-beta-1;DNA topoisomerase	TOP3B			4	4	3	6	6	4.8	96.661	0	13.283	419720000	21	0.285549	0.714138	-0.517447	-0.420316	22.9541	24.544	25.0813	24.2144	24.5168	25.4005
Color [Black]	P31327;Q5R211	P31327	Carbamoyl-phosphate synthase [ammonia], mitochondrial	CPS1			18	18	18	12.9	12.9	12.9	164.94	0	40.241	1642200000	69	2.22971	0.313534	-0.516825	-0.866235	26.4693	26.429	26.3168	26.7701	27.0649	26.9306
Color [Black]	Q07021;I3L3Q7;I3L3B0	Q07021;I3L3Q7;I3L3B0	Complement component 1 Q subcomponent-binding protein, mitochondrial	C1QBP			4	4	4	18.4	18.4	18.4	31.362	0	18.243	3229300000	32	1.55331	0.397349	-0.513741	-0.787563	27.5606	27.1452	27.55	27.8585	27.8722	28.0663
Color [Black]	Q6NUK1	Q6NUK1	Calcium-binding mitochondrial carrier protein SCaMC-1	SLC25A24			2	2	2	5.2	5.2	5.2	53.354	0.00049554	2.7504	187450000	14	0.704029	0.524867	-0.510916	-0.614744	23.7642	23.3589	22.817	23.657	23.6214	24.1944
Color [Black]	Q9P2I0;H0YJF4	Q9P2I0	Cleavage and polyadenylation specificity factor subunit 2	CPSF2			11	11	11	16.4	16.4	16.4	88.486	0	17.216	1210400000	49	1.49987	0.396559	-0.510363	-0.776275	25.9766	25.8643	25.8348	26.2812	26.2224	26.7032
Color [Black]	Q15007;A0A087X1R4	Q15007	Pre-mRNA-splicing regulator WTAP	WTAP			10	10	10	32.1	32.1	32.1	44.243	0	59.411	1178000000	79	1.46922	0.398645	-0.509874	-0.771391	25.8676	26.0181	25.8805	26.4204	26.1718	26.7036
Color [Black]	Q08378;A0A087WV43	Q08378	Golgin subfamily A member 3	GOLGA3			28	28	28	21.7	21.7	21.7	167.35	0	55.287	2133200000	138	1.59398	0.396929	-0.50983	-0.788336	26.9438	26.7549	26.9688	27.2009	27.3516	27.6446
Color [Black]	Q59GN2;P62891	Q59GN2;P62891	Putative 60S ribosomal protein L39-like 5;60S ribosomal protein L39	RPL39P5;RPL39			2	2	2	23.5	23.5	23.5	6.3225	0	4.2042	4734200000	37	0.312077	0.694497	-0.508982	-0.436445	27.792	27.0048	27.7115	28.2947	26.8292	28.9113
Color [Black]	Q8TF68;E9PHB3;R4GMR4;F5H8L7	Q8TF68;E9PHB3	Zinc finger protein 384	ZNF384			4	4	4	8.3	8.3	8.3	63.218	0	6.2585	399170000	13	0.273013	0.726671	-0.507588	-0.407543	24.554	24.6227	22.4144	24.1989	24.7191	24.1958
Color [Black]	P25205;J3KQ69;Q7Z6P5	P25205;J3KQ69	DNA replication licensing factor MCM3	MCM3			31	31	31	44.8	44.8	44.8	90.98	0	256.36	5152600000	217	1.64231	0.39857	-0.507296	-0.791448	28.0555	27.9004	28.102	28.3554	28.4494	28.775
Color [Black]	Q9NZM5;M0QZ34;M0QZU5;M0QYZ9;M0QX73	Q9NZM5;M0QZ34	Glioma tumor suppressor candidate region gene 2 protein	GLTSCR2			4	4	4	8.4	8.4	8.4	54.389	0	6.7831	173650000	17	0.370546	0.654787	-0.505947	-0.472165	23.416	23.9198	22.4341	23.2504	23.5578	24.4796
Color [Black]	P45880;A0A0A0MR02;Q5JSD2;Q5JSD1	P45880;A0A0A0MR02	Voltage-dependent anion-selective channel protein 2	VDAC2			5	5	5	22.8	22.8	22.8	31.566	0	6.3434	406790000	21	0.997864	0.484622	-0.503153	-0.683166	24.0551	24.7701	24.3641	24.9556	25.0635	24.6795
Color [Black]	O43290;E9PQI8	O43290	U4/U6.U5 tri-snRNP-associated protein 1	SART1			29	29	29	41	41	41	90.254	0	101.33	3900700000	197	1.29142	0.433723	-0.502482	-0.736346	27.5222	27.49	27.7335	27.9291	27.9086	28.4155
Color [Black]	H0Y4R1;P12268;E7ETK5	H0Y4R1;P12268;E7ETK5	Inosine-5-monophosphate dehydrogenase 2	IMPDH2			10	10	9	24.3	24.3	22.6	50.957	0	33.774	2771600000	81	0.970861	0.485581	-0.499247	-0.673835	27.0998	26.9105	27.5994	27.6136	27.5432	27.9506
Color [Black]	Q9BQA1;H0Y711	Q9BQA1	Methylosome protein 50	WDR77			12	12	12	36.5	36.5	36.5	36.724	0	76.418	82192000000	237	0.873487	0.508821	-0.498678	-0.651232	32.1016	31.9188	32.3757	32.3894	32.4118	33.0909
Color [Black]	A2NJV5;A0A0A0MRZ7;A0A075B6S2;A0A087X0Q4;A0A075B6S6;A0A075B6P5;A0A087WW87;P01615;P01614	A2NJV5;A0A0A0MRZ7;A0A075B6S2		IGKV A18;IGKV2D-26;IGKV2D-29			5	5	2	19.2	19.2	19.2	13.085	0	216.58	247250000000	144	0.878428	0.508348	-0.496413	-0.650472	33.508	33.2695	34.075	33.9881	34.0196	34.334
Color [Black]	Q15717;M0QZR9;M0R055;B1AM48;B1APY9;B1APY8;A0A0A0MRX1;A0A0R4J2E6;Q12926;P26378	Q15717;M0QZR9	ELAV-like protein 1	ELAVL1			22	22	22	57.7	57.7	57.7	36.091	0	70.757	8415600000	185	1.22202	0.470673	-0.49343	-0.715429	28.7678	28.6243	28.5692	28.8985	29.0457	29.4975
Color [Black]	P39748;F5H1Y3;I3L3E9;CON__P01030;CON__ENSEMBL:ENSBTAP00000007350	P39748;F5H1Y3	Flap endonuclease 1	FEN1			16	16	16	33.9	33.9	33.9	42.592	0	101.05	3270600000	110	1.55926	0.402323	-0.492838	-0.763522	27.4986	27.3684	27.4605	27.6598	28.0276	28.1187
Color [Black]	P63167;F8VXL2;F8VRV5;Q96FJ2;F8VXI7	P63167;F8VXL2;F8VRV5	Dynein light chain 1, cytoplasmic	DYNLL1			6	6	6	61.8	61.8	61.8	10.366	0	14.593	1916500000	76	2.23972	0.344658	-0.492628	-0.832817	26.6084	26.6482	26.3869	26.9981	27.1245	26.9986
Color [Black]	E9PJH7;Q9H936;E9PS95;A0A0D9SEI9;A0A0D9SFE1;K4DIB8;K4DIA8;Q9H1K4	E9PJH7;Q9H936;E9PS95;A0A0D9SEI9;A0A0D9SFE1	Mitochondrial glutamate carrier 1	SLC25A22			5	5	5	20.4	20.4	20.4	33.281	0	24.694	364260000	26	0.553174	0.593617	-0.488195	-0.547988	24.14	24.1133	25.0536	24.7424	24.631	25.3981
Color [Black]	O75643;B4E0P5	O75643	U5 small nuclear ribonucleoprotein 200 kDa helicase	SNRNP200			20	20	20	10.3	10.3	10.3	244.5	0	47.933	2796600000	109	1.1578	0.486117	-0.485817	-0.696694	27.1067	27.0794	27.0279	27.377	27.3458	27.9487
Color [Black]	F8VVL1;O43583	F8VVL1;O43583	Density-regulated protein	DENR			4	4	4	23.8	23.8	23.8	17.77	0	19.042	153600000	25	0.484983	0.622822	-0.484757	-0.51857	23.5311	23.2255	22.1625	23.5614	23.6135	23.1986
Color [Black]	E9PR30;P62861	E9PR30;P62861	40S ribosomal protein S30	FAU			4	4	4	12.2	12.2	12.2	10.905	0	7.1909	6757300000	73	1.51715	0.435192	-0.482703	-0.746058	28.429	28.3476	28.6173	28.7551	28.9094	29.1775
Color [Black]	P51610;A6NEM2;H7C1C4	P51610;A6NEM2	Host cell factor 1;HCF N-terminal chain 1;HCF N-terminal chain 2;HCF N-terminal chain 3;HCF N-terminal chain 4;HCF N-terminal chain 5;HCF N-terminal chain 6;HCF C-terminal chain 1;HCF C-terminal chain 2;HCF C-terminal chain 3;HCF C-terminal chain 4;HCF C-terminal chain 5;HCF C-terminal chain 6	HCFC1			10	10	10	7.4	7.4	7.4	208.73	0	31.684	840170000	48	1.13583	0.488103	-0.479886	-0.686832	25.4738	25.5136	25.2781	25.8735	25.5966	26.2352
Color [Black]	G5E9U9;Q9H0J9;H7C4L8	G5E9U9;Q9H0J9;H7C4L8	Poly [ADP-ribose] polymerase 12	PARP12			2	2	2	7.4	7.4	7.4	47.485	0.0004948	2.7425	85319000	3	0.503215	0.614512	-0.47927	-0.522972	23.3969	22.2293	22.0867	22.9839	23.0996	23.0672
Color [Black]	Q96DA6;F2Z3A7;G5E9V2	Q96DA6;F2Z3A7	Mitochondrial import inner membrane translocase subunit TIM14	DNAJC19			3	3	3	19.8	19.8	19.8	12.498	0.00051335	3.0019	413400000	6	1.22464	0.4868	-0.478097	-0.699587	24.4345	24.3268	24.9196	25.0235	25.0777	25.0139
Color [Black]	P23284	P23284	Peptidyl-prolyl cis-trans isomerase B	PPIB			23	23	23	71.8	71.8	71.8	23.742	0	190.48	15490000000	271	2.18026	0.377937	-0.477777	-0.806754	29.7185	29.6774	29.6384	29.9779	30.2572	30.2325
Color [Black]	O60216;E5RG18;E5RI01;E5RFZ5;Q9H4I0	O60216	Double-strand-break repair protein rad21 homolog	RAD21			8	8	8	15.2	15.2	15.2	71.689	0	9.6962	488860000	19	1.07786	0.484546	-0.47634	-0.673041	24.9375	24.7536	24.6867	25.1008	25.0507	25.6553
Color [Black]	P62318	P62318	Small nuclear ribonucleoprotein Sm D3	SNRPD3			3	3	3	17.5	17.5	17.5	13.916	0	7.3906	508870000	32	1.24085	0.485604	-0.474925	-0.6987	24.9596	24.8702	24.4583	25.0914	25.4075	25.2139
Color [Black]	P13489;E9PMJ3;E9PLZ3;E9PIM9;E9PIK5;E9PMN0;E9PMA9;E9PR82;E9PMI1;H0YCR7	P13489;E9PMJ3;E9PLZ3;E9PIM9;E9PIK5	Ribonuclease inhibitor	RNH1			9	9	9	28.6	28.6	28.6	49.973	0	30.675	927430000	45	1.95364	0.393897	-0.473507	-0.781269	25.7551	25.4735	25.4177	26.0594	26.0056	26.0018
Color [Black]	Q52LJ0	Q52LJ0	Protein FAM98B	FAM98B			4	3	3	15.5	11.2	11.2	37.19	0	7.7153	614440000	22	1.32729	0.474028	-0.473493	-0.709919	25.2252	24.7576	25.222	25.452	25.5147	25.6587
Color [Black]	E3W994;J3KR49;O75122;A0A0U1RQI6;E7ERI8;E7EW49;B3KR06;E7ENG2	E3W994;J3KR49;O75122;A0A0U1RQI6;E7ERI8;E7EW49	CLIP-associating protein 2	CLASP2			6	6	6	6.4	6.4	6.4	138.86	0	12.762	272820000	27	0.297782	0.725464	-0.472909	-0.413219	24.2598	22.45	24.4356	23.9723	24.3494	24.2424
Color [Black]	P14618;H3BTN5;B4DNK4;H3BQ34;H3BR70;H3BT25;H3BUW1;H3BTJ2;H3BU13;P30613;H3BN34;H3BQZ3	P14618;H3BTN5;B4DNK4;H3BQ34	Pyruvate kinase PKM;Pyruvate kinase	PKM			32	32	32	57.8	57.8	57.8	57.936	0	296.55	29664000000	361	1.67106	0.424968	-0.472157	-0.751202	30.5587	30.5538	30.8159	31.0068	31.0337	31.3044
Color [Black]	Q5RKV6	Q5RKV6	Exosome complex component MTR3	EXOSC6			7	7	7	36	36	36	28.235	0	11.797	491840000	20	0.826194	0.523595	-0.471715	-0.616938	24.7527	24.6842	24.5628	24.9627	25.6476	24.8045
Color [Black]	P28482	P28482	Mitogen-activated protein kinase 1	MAPK1			3	3	3	8.1	8.1	8.1	41.389	0	3.7927	194500000	22	1.21538	0.478711	-0.462806	-0.681677	23.4898	23.9185	23.8081	24.1001	24.0555	24.4493
Color [Black]	Q15750	Q15750	TGF-beta-activated kinase 1 and MAP3K7-binding protein 1	TAB1			18	18	18	48.2	48.2	48.2	54.643	0	48.947	5447400000	112	0.892039	0.524287	-0.454231	-0.616009	28.1047	27.8276	28.3391	28.4346	28.2925	28.907
Color [Black]	O14744;G3V580;G3V2L6;G3V5L5;C9JSX3;H0YJX6;G3V2X6;H7BZ44;H0YJ77;H0YJD3;G3V507;G3V2F5;G3V5T6;H0YJY6	O14744;G3V580	Protein arginine N-methyltransferase 5;Protein arginine N-methyltransferase 5, N-terminally processed	PRMT5			40	40	40	50.5	50.5	50.5	72.683	0	300.58	126780000000	577	1.77064	0.43407	-0.453242	-0.736941	32.807	32.6852	32.9646	33.1086	33.3518	33.3561
Color [Black]	Q9H078;H0YGM0	Q9H078;H0YGM0	Caseinolytic peptidase B protein homolog	CLPB			7	7	3	14.6	14.6	6.1	78.728	0	19.575	325330000	23	0.487695	0.640426	-0.45175	-0.500138	24.3285	24.3287	23.2644	24.1853	24.2869	24.8046
Color [Black]	O00257;I3L4F1	O00257	E3 SUMO-protein ligase CBX4	CBX4			5	5	5	11.6	11.6	11.6	61.367	0	9.9563	209560000	27	0.315531	0.718944	-0.45134	-0.415908	23.7291	22.2761	23.8892	23.6909	23.294	24.2634
Color [Black]	Q8WU90;F8WB26;F8WF67;H7C466	Q8WU90	Zinc finger CCCH domain-containing protein 15	ZC3H15			10	10	10	26.3	26.3	26.3	48.602	0	15.864	693070000	44	0.848718	0.528938	-0.449652	-0.60269	25.2931	24.9302	25.3351	25.4896	25.3682	26.0495
Color [Black]	Q8NHV4	Q8NHV4	Protein NEDD1	NEDD1			2	2	2	5.9	5.9	5.9	71.965	0	23.223	280920000	27	0.635091	0.594634	-0.449337	-0.548667	23.9064	23.9016	24.0459	24.235	23.9562	25.0106
Color [Black]	Q5T1Z4;Q5T1Z8;Q14671;H0YDK8;E9PR38;H0YEH2;H0YDC5;H0YC97;A0A0C4DG68;A0A0A0MR59	Q5T1Z4;Q5T1Z8;Q14671;H0YDK8;E9PR38;H0YEH2	Pumilio homolog 1	PUM1			5	5	4	6.6	6.6	5.6	126.76	0	5.8025	558220000	22	0.631171	0.59422	-0.448313	-0.546744	24.7069	24.7759	24.9681	25.1785	24.7766	25.8408
Color [Black]	P53999	P53999	Activated RNA polymerase II transcriptional coactivator p15	SUB1			4	4	4	19.7	19.7	19.7	14.395	0	11.07	1473300000	25	1.08561	0.51383	-0.44676	-0.644234	26.3414	26.2332	26.2381	26.8841	26.9307	26.3381
Color [Black]	P05388;F8VWS0;F8VU65;G3V210;F8VW21;F8VZS0;F8VQY6;F8VPE8;F8VRK7;F8VS58;Q8NHW5;F8VWV4;F8W1K8;F8VYN4	P05388;F8VWS0;F8VU65;G3V210;F8VW21;F8VZS0;F8VQY6;F8VPE8;F8VRK7;F8VS58;Q8NHW5;F8VWV4	60S acidic ribosomal protein P0;60S acidic ribosomal protein P0-like	RPLP0;RPLP0P6			25	25	25	68.1	68.1	68.1	34.273	0	195.59	18875000000	258	1.38272	0.483029	-0.443766	-0.682964	29.9777	29.8316	30.1702	30.2205	30.4875	30.6028
Color [Black]	F8W9S7;Q14C86;B4DGD8;H0Y4E7;H0Y7I9;C9IZ08	F8W9S7;Q14C86	GTPase-activating protein and VPS9 domain-containing protein 1	GAPVD1			5	5	5	6.7	6.7	6.7	157.46	0	6.0943	372580000	24	0.792805	0.544466	-0.443339	-0.584708	24.1308	24.029	24.5774	24.4677	24.5202	25.0794
Color [Black]	A6NHR9;J3KTL8	A6NHR9;J3KTL8	Structural maintenance of chromosomes flexible hinge domain-containing protein 1	SMCHD1			18	18	18	10.8	10.8	10.8	226.37	0	23.021	1346200000	69	0.66442	0.595158	-0.441008	-0.550674	26.2631	25.7551	26.4397	26.2234	26.573	26.9847
Color [Black]	O15371;B0QYA5;B0QYA6;B0QYA4;B0QYA8	O15371;B0QYA5	Eukaryotic translation initiation factor 3 subunit D	EIF3D			14	14	14	26.1	26.1	26.1	63.972	0	50.357	1896100000	69	1.49171	0.484974	-0.439871	-0.691035	26.8075	26.6483	26.547	26.967	27.0232	27.3323
Color [Black]	P50416;H3BMD2	P50416	Carnitine O-palmitoyltransferase 1, liver isoform	CPT1A			5	5	5	8	8	8	88.367	0	92.499	1652500000	45	0.688704	0.585604	-0.438747	-0.555412	26.1818	26.3619	26.7812	26.5024	26.8447	27.294
Color [Black]	Q9BXS6;H0YMD2	Q9BXS6;H0YMD2	Nucleolar and spindle-associated protein 1	NUSAP1			2	2	2	5.7	5.7	5.7	49.451	0.000499	2.7818	80879000	9	0.417839	0.660965	-0.438665	-0.463162	22.5038	22.5099	22.7281	22.7313	23.8852	22.4413
Color [Black]	Q9BUQ8;H0YI52;F8VVA2;H0YIL9	Q9BUQ8	Probable ATP-dependent RNA helicase DDX23	DDX23			16	16	16	17.2	17.2	17.2	95.581	0	17.904	2096300000	63	0.987814	0.524184	-0.437336	-0.618082	26.9657	26.575	26.8505	27.1814	26.9662	27.5556
Color [Black]	Q9P219;A0A0A0MR69;H0YJX5	Q9P219	Protein Daple	CCDC88C			19	19	19	11.7	11.7	11.7	228.23	0	29.792	1638300000	72	0.92121	0.529263	-0.43434	-0.603039	26.2807	26.3889	26.6636	26.6932	26.6873	27.2557
Color [Black]	Q06830;A0A0A0MSI0;A0A0A0MRQ5;H7C3T4	Q06830;A0A0A0MSI0;A0A0A0MRQ5	Peroxiredoxin-1	PRDX1			19	19	15	75.9	75.9	75.9	22.11	0	46.778	24297000000	225	2.06075	0.437084	-0.432719	-0.733064	30.3934	30.3602	30.3685	30.7413	30.6948	30.9842
Color [Black]	Q9UJY1	Q9UJY1	Heat shock protein beta-8	HSPB8			2	2	2	9.2	9.2	9.2	21.604	0.00095785	2.557	567570000	12	0.489977	0.647777	-0.431921	-0.488595	24.0755	25.0294	25.3318	25.2948	25.1166	25.3211
Color [Black]	P05198;H0YJS4;G3V4T5	P05198;H0YJS4;G3V4T5	Eukaryotic translation initiation factor 2 subunit 1	EIF2S1			9	9	9	31.7	31.7	31.7	36.112	0	20.245	2022700000	49	1.26394	0.50846	-0.43095	-0.652961	26.3859	26.6927	26.7197	26.8253	27.0288	27.2372
Color [Black]	Q09161;X6R941;F2Z2T1	Q09161	Nuclear cap-binding protein subunit 1	NCBP1			6	6	6	9.6	9.6	9.6	91.838	0	9.6724	528860000	17	0.480744	0.65843	-0.430557	-0.484257	24.412	25.0326	25.3147	24.8786	25.314	25.8583
[truncated: 1,219 more rows]

## Sheet: 10 min vs con.
Symbol color	Protein IDs	Majority protein IDs	Protein names	Gene names	Student's T-test Significant LFQ intensity 5 min_LFQ intensity 0 min	Student's T-test significant	Peptides	Razor + unique peptides	Unique peptides	Sequence coverage [%]	Unique + razor sequence coverage [%]	Unique sequence coverage [%]	Mol. weight [kDa]	Q-value	Score	Intensity	MS/MS count	-Log Student's T-test p-value LFQ intensity 5 min_LFQ intensity 0 min	Student's T-test q-value LFQ intensity 5 min_LFQ intensity 0 min	Student's T-test Difference LFQ intensity 5 min_LFQ intensity 0 min	Student's T-test Test statistic LFQ intensity 5 min_LFQ intensity 0 min	LFQ intensity 5 min_1 (Log2 transformed)	LFQ intensity 5 min_2 (Log2 transformed)	LFQ intensity 5 min_3 (Log2 transformed)	LFQ intensity 0 min_1 (Log2 transformed)	LFQ intensity 0 min_2 (Log2 transformed)	LFQ intensity 0 min_3 (Log2 transformed)
[truncated: 1,421 more rows]

[truncated: 1 more sheets: 30 min vs con.]
