# Supplementary material for: Spatiotemporal profiling of cytosolic signaling complexes in living cells by selective proximity proteomics
Source: Nat Commun. 2021 Jan 4;12:71. doi: 10.1038/s41467-020-20367-x (PMC7782698; doi:10.1038/s41467-020-20367-x)
Supplement: Supplementary file 16 — Source Data [file 41467_2020_20367_MOESM16_ESM.zip › NCOMMS-20-22505C_sd/Supplementary Fig. 9f.xlsx]

## Sheet: BN2-W295A
Symbol color	Symbol type	Symbol size	Show label	Protein IDs	Majority protein IDs	Protein names	Gene names	Student's T-test Significant LFQ intensity 2min_LFQ intensity 0min	Student's T-test significant	Peptides	Razor + unique peptides	Unique peptides	Sequence coverage [%]	Unique + razor sequence coverage [%]	Unique sequence coverage [%]	Mol. weight [kDa]	Q-value	Score	Intensity	MS/MS count	-Log Student's T-test p-value LFQ intensity 2min_LFQ intensity 0min	Student's T-test q-value LFQ intensity 2min_LFQ intensity 0min	Student's T-test Difference LFQ intensity 2min_LFQ intensity 0min	Student's T-test Test statistic LFQ intensity 2min_LFQ intensity 0min	LFQ intensity 2min_1 (Log2 transformed)	LFQ intensity 2min_2 (Log2 transformed)	LFQ intensity 2min_3 (Log2 transformed)	LFQ intensity 0min_1 (Log2 transformed)	LFQ intensity 0min_2 (Log2 transformed)	LFQ intensity 0min_3 (Log2 transformed)
Color [Red]	9	4		P35580	P35580	Myosin-10	MYH10	+	LFQ intensity 2min_LFQ intensity 0min	151	126	107	62.2	55.3	46.5	229	0	323.31	20631000000	373	1.73929	0	5.00068	2.78243	31.6339	31.5541	33.4829	29.4908	26.0834	26.0946
Color [Red]	9	4		P62993;J3KT38;J3QRL5;J3QLF6	P62993;J3KT38;J3QRL5	Growth factor receptor-bound protein 2	GRB2	+	LFQ intensity 2min_LFQ intensity 0min	12	12	12	55.8	55.8	55.8	25.206	0	25.13	996030000	36	3.20293	0	2.29955	3.12216	28.0901	28.1823	27.5658	25.7224	25.3785	25.8386
Color [Red]	9	4		Q8NB90	Q8NB90	Spermatogenesis-associated protein 5	SPATA5	+	LFQ intensity 2min_LFQ intensity 0min	9	8	8	13.7	12.3	12.3	97.903	0	13.371	115050000	11	3.24799	0	2.2483	3.10053	24.3312	24.8423	24.7206	22.0745	22.4404	22.6343
Color [Red]	9	4		Q96I51;A0A087WT38	Q96I51;A0A087WT38	Williams-Beuren syndrome chromosomal region 16 protein	WBSCR16	+	LFQ intensity 2min_LFQ intensity 0min	3	3	3	6.7	6.7	6.7	49.996	0	9.555	183080000	9	2.60009	0	2.78808	3.0536	24.8845	24.8521	25.0097	21.5208	22.9091	21.952
Color [Red]	9	4		Q9NPJ3	Q9NPJ3	Acyl-coenzyme A thioesterase 13;Acyl-coenzyme A thioesterase 13, N-terminally processed	ACOT13	+	LFQ intensity 2min_LFQ intensity 0min	2	2	2	16.4	16.4	16.4	14.96	0.0015708	2.945	374750000	6	3.09424	0	2.55069	3.27032	26.0516	25.8263	25.9696	22.8732	23.7843	23.5379
Color [Black]	9	4		H3BLV9;Q96SB4;H7C2I2;D6RBF8;H7C521;H7C5L6;A8MPP7;A8MPY5;E7ETV6;Q9UPE1	H3BLV9;Q96SB4	SRSF protein kinase 1	SRPK1			5	5	4	11	11	9.7	76.039	0	9.3507	155270000	12	4.02024	0	-2.13832	-3.3624	22.6829	22.7832	22.9768	25.1057	24.7513	25.0008
Color [Black]	9	4		J3QRU1;P07947;P06241	J3QRU1;P07947;P06241	Non-specific protein-tyrosine kinase;Tyrosine-protein kinase Yes;Tyrosine-protein kinase Fyn	YES1;FYN			2	2	2	3.6	3.6	3.6	61.386	0.00034698	3.9018	2222400	5	2.19028	0	-2.99357	-2.78704	18.824	18.7639	20.0703	22.5487	22.6453	21.4448
Color [Black]	9	4		P05386	P05386	60S acidic ribosomal protein P1	RPLP1			9	9	9	7.5	7.5	7.5	143.64	0	16.044	470010000	17	2.74534	0	-4.27848	-3.96238	22.1019	22.1534	23.8467	27.0038	27.1161	26.8176
Color [Black]	9	4		Q13363;D6RAX2;H0Y8U5;H0Y8W7	Q13363;D6RAX2	C-terminal-binding protein 1	CTBP1			8	2	2	16.4	7.5	7.5	47.535	0	7.7679	87482000	8	2.62877	0	-2.60283	-2.96166	22.2983	22.1105	21.1542	24.7256	24.3149	24.331
Color [Black]	9	4		Q8IZH2;F8WDA0;C9JCZ8	Q8IZH2	5-3 exoribonuclease 1	XRN1			33	5	5	22.9	4.3	4.3	194.1	0	12.083	318810000	10	2.913	0	-2.902	-3.39342	22.9372	23.6962	22.4922	26.0447	25.8798	25.907
Color [Black]	9	4		Q96J02	Q96J02	E3 ubiquitin-protein ligase Itchy homolog	ITCH			5	5	5	6.5	6.5	6.5	102.8	0	11.406	112050000	8	2.38389	0	-2.28492	-2.57502	21.5704	22.5947	21.4662	23.8835	24.3559	24.2467
Color [Black]	9	4		A0A024QZX5;A0A087X1N8;P35237;C9JTJ8	A0A024QZX5;A0A087X1N8;P35237	Serpin B6	SERPINB6			21	21	20	59.7	59.7	59.7	43.024	0	89.281	3710400000	97	0.941809	0.838919	0.141804	0.248593	29.2346	29.2638	29.1204	28.9951	29.0248	29.1735
Color [Black]	9	4		A0A024R571;Q9H4M9;C9JC03;C9J2Z4;C9JIJ3;C9IZH1;C9JDQ8	A0A024R571;Q9H4M9;C9JC03;C9J2Z4	EH domain-containing protein 1	EHD1			9	7	5	25	21.7	17.7	61.927	0	17.447	509830000	15	1.08346	0.845365	0.131663	0.236324	26.4689	26.273	26.3803	26.2545	26.2284	26.2443
Color [Black]	9	4		A0A087WVF8;A0A0A0MRM0;A0A0A0MRM1;A0A087WX83;A0A075B749;Q5VU43;E9PQG4;A0A0A0MRL8;A0A0A0MRL9	A0A087WVF8;A0A0A0MRM0;A0A0A0MRM1;A0A087WX83;A0A075B749;Q5VU43;E9PQG4;A0A0A0MRL8;A0A0A0MRL9	Myomegalin	PDE4DIP			8	8	2	4.2	4.2	0.8	254.07	0	14.622	789550000	19	0.515242	0.826342	-0.191308	-0.288602	27.0407	26.862	27.024	26.8623	27.3355	27.3028
Color [Black]	9	4		A0A075B784;Q9P275;K7ELR5;Q8IXW9;E9PEW0	A0A075B784;Q9P275	Ubiquitin carboxyl-terminal hydrolase;Ubiquitin carboxyl-terminal hydrolase 36	USP36			4	4	4	6.5	6.5	6.5	104.39	0	13.936	66965000	15	0.446655	0.648647	-0.954222	-0.672667	21.2667	24.2124	22.1078	24.0254	23.1198	23.3044
Color [Black]	9	4		A0A075B793;Q4V328;A0A087WT45;A0A087WXA6;A0A087WW92;A0A087WV84;A0A087WZF5	A0A075B793;Q4V328;A0A087WT45	GRIP1-associated protein 1	GRIPAP1			14	14	14	19.6	19.6	19.6	92.753	0	35.349	381100000	25	0.649424	0.706789	-0.512183	-0.59799	25.4846	25.769	25.2931	26.6838	25.734	25.6655
Color [Black]	9	4		A0A075B7F8;A8CG34;A0A087WY75;A6NF01;C9JFL1;C9JER0;A0A0J9YWR1;Q6PJE2;A8MY32	A0A075B7F8;A8CG34;A0A087WY75	Nuclear envelope pore membrane protein POM 121C	POM121C			12	12	2	15.4	15.4	5	125.09	0	38.472	1237100000	55	0.753661	0.790123	0.255294	0.389368	27.672	27.819	27.5427	27.1629	27.4979	27.607
Color [Black]	9	4		A0A087WT20;Q9NV06;E5RHM4;A0A087X1F8;B3KME9	A0A087WT20;Q9NV06	DDB1- and CUL4-associated factor 13	DCAF13			3	3	3	6	6	6	67.55	0	6.6651	115010000	9	0.111731	0.88895	0.181299	0.16666	24.6323	23.8781	24.148	22.9565	24.6937	24.4644
Color [Black]	9	4		A0A087WT44;P30519;I3L159;I3L1F5;I3L1Y2	A0A087WT44;P30519;I3L159;I3L1F5	Heme oxygenase 2	HMOX2			11	11	5	40.3	40.3	24.1	41.669	0	48.883	1015400000	38	0.296909	0.824315	0.232566	0.284405	27.4777	27.5051	27.0726	26.8885	27.6866	26.7826
Color [Black]	9	4		A0A087WTA5;E7ERK9;Q9UI10;A0A087WW69;H7C2L8;F8W8L6	A0A087WTA5;E7ERK9;Q9UI10	Translation initiation factor eIF-2B subunit delta	EIF2B4			8	8	8	24.2	24.2	24.2	57.495	0	17.671	503430000	14	1.18381	0.706786	-0.407573	-0.6158	26.1559	26.0415	25.9458	26.7095	26.1901	26.4663
Color [Black]	9	4		A0A087WVR3;A0A087WTW0;Q96T88;A0A087WWG9	A0A087WVR3;A0A087WTW0;Q96T88;A0A087WWG9	E3 ubiquitin-protein ligase UHRF1	UHRF1			12	12	11	20.6	20.6	19.4	91.099	0	23.499	311110000	21	0.0963678	0.951622	-0.0502847	-0.0732261	25.5711	25.7806	25.1833	25.4426	25.5761	25.6671
Color [Black]	9	4		A0A087WU02;Q96RQ1;H0YI50;H0YI58;F8W0R1;F8VPA6;F8VR88;F8VUZ2;H0YHJ8	A0A087WU02;Q96RQ1;H0YI50;H0YI58;F8W0R1;F8VPA6	Endoplasmic reticulum-Golgi intermediate compartment protein 2	ERGIC2			6	6	6	21.8	21.8	21.8	43.432	0	14.866	777960000	21	0.381813	0.836805	-0.17385	-0.25144	26.8844	26.5966	26.889	27.0954	26.6356	27.1606
Color [Black]	9	4		A0A087WU53;Q9H0U3	A0A087WU53;Q9H0U3	Magnesium transporter protein 1	MAGT1			5	5	5	12.8	12.8	12.8	41.531	0	11.273	914230000	22	0.365514	0.864984	-0.14378	-0.216427	27.2203	26.7464	27.2255	27.1475	27.2889	27.1872
Color [Black]	9	4		A0A087WU64;A6NMQ1;P09884	A0A087WU64;A6NMQ1;P09884	DNA polymerase;DNA polymerase alpha catalytic subunit	POLA1			12	12	12	10.2	10.2	10.2	165.77	0	22.99	376050000	27	0.828958	0.87582	-0.109479	-0.195072	25.834	25.7432	25.7619	25.8877	25.9845	25.7953
Color [Black]	9	4		A0A087WU65;Q9NRW7;A0A1B0GXI6	A0A087WU65;Q9NRW7	Vacuolar protein sorting-associated protein 45	VPS45			4	4	4	11.9	11.9	11.9	50.736	0	9.4099	194730000	10	0.065654	0.955887	0.0476068	0.0632545	25.2425	24.5969	24.8728	25.149	24.8596	24.5607
Color [Black]	9	4		A0A087WU78;A0A087WWC4;Q6T4R5	A0A087WU78;A0A087WWC4;Q6T4R5	Nance-Horan syndrome protein	NHS			11	11	11	10.4	10.4	10.4	157.77	0	26.081	214580000	26	0.825933	0.744486	-0.332957	-0.484777	24.7414	25.1374	24.5533	25.2807	25.117	25.0333
Color [Black]	9	4		A0A087WUB9;Q8WYA6	A0A087WUB9;Q8WYA6	Beta-catenin-like protein 1	CTNNBL1			7	7	7	13.2	13.2	13.2	65.702	0	10.77	143660000	14	0.504543	0.80473	0.218685	0.317126	24.6744	24.1938	24.6513	24.074	24.4026	24.3869
Color [Black]	9	4		E9PL01;A0A087WUC6;E9PI68;Q15005;E9PRB9;H0YE04	E9PL01;A0A087WUC6;E9PI68;Q15005;E9PRB9	Signal peptidase complex subunit 2	SPCS2			8	8	8	64.3	64.3	64.3	17.027	0	29.178	342960000	26	1.43976	0.388452	0.721687	0.984525	25.9711	25.7855	26.427	25.4625	25.4845	25.0716
Color [Black]	9	4		A0A087WUK2;O14979	A0A087WUK2;O14979	Heterogeneous nuclear ribonucleoprotein D-like	HNRNPDL			10	8	8	22.6	19.8	19.8	40.04	0	17.066	1203900000	34	0.474923	0.802449	-0.243881	-0.337447	27.1659	27.3342	27.6176	27.9558	27.3449	27.5487
Color [Black]	9	4		E7ETK0;A0A087WUS0;P62847	E7ETK0;A0A087WUS0;P62847	40S ribosomal protein S24	RPS24			5	5	5	30.5	30.5	30.5	15.197	0	18.017	4181200000	37	0.401109	0.825753	-0.207984	-0.289053	29.4601	29.0144	29.1457	29.1262	29.7313	29.3866
Color [Black]	9	4		A0A087WUT6;O60841	A0A087WUT6;O60841	Eukaryotic translation initiation factor 5B	EIF5B			9	9	9	11.1	11.1	11.1	138.68	0	27.604	493780000	27	0.406039	0.652192	-1.11542	-0.669871	26.6976	25.9344	23.0076	26.9047	25.8692	26.212
Color [Black]	9	4		A0A087WUW6;Q9Y6K9;A0A087X0G7;A0A087X1B1;C9JN51;A0A087WV30;C9J2V2;C9JH59	A0A087WUW6;Q9Y6K9;A0A087X0G7;A0A087X1B1;C9JN51;A0A087WV30;C9J2V2	NF-kappa-B essential modulator	IKBKG			6	6	6	17	17	17	47.384	0	17.121	330610000	12	0.0295248	0.988957	0.0207602	0.0281868	25.5231	25.8619	25.5358	25.3342	25.4978	26.0265
Color [Black]	9	4		X6RCC3;A0A087WV97;Q8WU79	X6RCC3;A0A087WV97;Q8WU79	Stromal membrane-associated protein 2	SMAP2			4	4	4	17.8	17.8	17.8	20.605	0	7.1259	261590000	13	0.487431	0.580428	-1.12893	-0.748528	22.4261	25.3188	25.321	25.0048	25.4313	26.0164
Color [Black]	9	4		A0A087WVC1;Q9BQ39	A0A087WVC1;Q9BQ39	ATP-dependent RNA helicase DDX50	DDX50			6	4	4	9.2	5.5	5.5	82.226	0	6.4842	265890000	13	0.581399	0.821647	-0.189158	-0.293246	25.2602	24.9602	25.4076	25.4817	25.434	25.2797
Color [Black]	9	4		A0A087WVQ6;Q00610;J3KS13;P53675;A0A087WX41;K7EJJ5;J3KSQ2;J3KRF5;J3QL20;F5H5N6;A0A087WV74;A0A087WXH4	A0A087WVQ6;Q00610	Clathrin heavy chain;Clathrin heavy chain 1	CLTC			81	81	81	49.5	49.5	49.5	192.06	0	323.31	28858000000	444	0.300965	0.852484	-0.164431	-0.227733	32.2983	31.9309	31.814	32.267	31.8551	32.4144
Color [Black]	9	4		A0A087WWA3;Q4R9M9;O60333;H7C0K6;F8W8V9;Q12756	A0A087WWA3;Q4R9M9;O60333	Kinesin-like protein;Kinesin-like protein KIF1B	KIF1B;KIF1Bbeta			5	3	3	4.1	2.8	2.8	202.01	0	9.731	163180000	15	0.0271507	0.986782	-0.0261974	-0.0318019	24.2615	24.3832	25.0936	24.222	24.8435	24.7515
Color [Black]	9	4		F8W8R3;A0A087WWF6;P49005;C9IZD2;C9J8Z7;C9JLE1;C9JHC7;H7C1B3	F8W8R3;A0A087WWF6;P49005;C9IZD2;C9J8Z7;C9JLE1	DNA polymerase delta subunit 2	POLD2			13	13	13	33.6	33.6	33.6	49.612	0	30.928	1992000000	57	1.31136	0.71202	-0.376016	-0.592801	28.244	27.8717	28.0446	28.5101	28.2686	28.5096
Color [Black]	9	4		A0A087WWJ2;C9J5D1;E7EQ69;Q9GZZ1;B0AZT5;C9J5J3;A0A0D9SF32;C9JZU6;F8WCK0	A0A087WWJ2;C9J5D1;E7EQ69;Q9GZZ1;B0AZT5;C9J5J3;A0A0D9SF32	N-alpha-acetyltransferase 50	NAA50			6	6	6	50.6	50.6	50.6	9.4367	0	12.611	194140000	25	0.114261	0.940252	0.0729478	0.0996902	24.9377	25.126	24.7563	24.4556	25.0733	25.0722
Color [Black]	9	4		E7EPW5;E9PCV1;B7Z4U3;E7ENZ9;C9JU30;E7EPD9;H7BXS2;E9PIQ3;A0A087WWJ3;Q9NRC1	E7EPW5;E9PCV1;B7Z4U3;E7ENZ9;C9JU30;E7EPD9;H7BXS2;E9PIQ3;A0A087WWJ3;Q9NRC1	Suppressor of tumorigenicity 7 protein	ST7;BRD2;KRTAP5-4			2	2	2	6.1	6.1	6.1	58.067	0.00034153	3.69	13155000	8	0.0594692	0.938369	-0.114647	-0.098172	20.2179	21.5416	20.6083	21.7177	21.1123	19.8817
Color [Black]	9	4		A0A087WWP4;Q96T37	A0A087WWP4;Q96T37	Putative RNA-binding protein 15	RBM15			27	27	27	35.3	35.3	35.3	102.13	0	60.215	2186000000	75	0.766969	0.759987	-0.326211	-0.468836	28.3654	28.0695	28.1576	28.8189	28.539	28.2132
Color [Black]	9	4		A0A087WXB0;O15126;A0A087WU14;A0A087WTX8;A0A087WZA6	A0A087WXB0;O15126;A0A087WU14	Secretory carrier-associated membrane protein 1	SCAMP1			5	5	5	27.2	27.2	27.2	35.046	0	27.654	376440000	19	0.0875865	0.951885	-0.0543207	-0.0754157	25.7717	25.718	25.9281	25.5768	26.2729	25.7311
Color [Black]	9	4		A0A087WXM6;J3QQT2;J3KRX5;A0A0A6YYL6;P18621;J3QLC8;A0A0A0MRF8;J3KRB3;A0A087WWH0;J3QS96;A0A087WY81;J3KSJ0	A0A087WXM6;J3QQT2;J3KRX5;A0A0A6YYL6;P18621;J3QLC8;A0A0A0MRF8;J3KRB3;A0A087WWH0;J3QS96	60S ribosomal protein L17	RPL17;RPL17-C18orf32			15	15	15	61.5	61.5	61.5	19.586	0	62.78	17824000000	108	0.262215	0.847987	-0.182528	-0.234736	31.3671	31.4644	31.0127	31.8787	31.0429	31.4703
Color [Black]	9	4		A0A087WXN4;Q96CB8;E9PGI3;A0A1B0GX90;C9JDP3;C9J0M6;D6R9W3	A0A087WXN4;Q96CB8;E9PGI3	Integrator complex subunit 12	INTS12			6	6	6	22.3	22.3	22.3	46.666	0	13.797	117560000	15	0.111272	0.940229	-0.0733674	-0.0993092	23.7703	24.4679	23.9952	24.011	24.3932	24.0494
Color [Black]	9	4		A0A087WY00;G3V394;F8WE88;F8W6H6;Q9Y4I1;Q9UES5;O95317;E7ERV5	A0A087WY00;G3V394;F8WE88;F8W6H6;Q9Y4I1	Unconventional myosin-Va	MYO5A			5	5	5	3.1	3.1	3.1	212.2	0	11.675	232740000	11	0.321102	0.837107	-0.194701	-0.26006	24.7493	24.9024	25.4547	25.3777	24.9788	25.334
Color [Black]	9	4		A0A087WY71;E9PFW3;Q96CW1;C9JJ47;C9JTK4;C9JGT8;C9JJD3;C9JPV8;H7C4C3	A0A087WY71;E9PFW3;Q96CW1;C9JJ47	AP-2 complex subunit mu	AP2M1			17	17	17	41.9	41.9	41.9	49.526	0	40.356	2463100000	59	0.0246111	0.99299	0.00754166	0.0125162	28.6017	28.6202	28.4413	28.6495	28.3774	28.6137
Color [Black]	9	4		A0A087WYN9;Q7Z478;H0Y8L1	A0A087WYN9;Q7Z478	ATP-dependent RNA helicase DHX29	DHX29			15	15	15	12.8	12.8	12.8	155.29	0	35.584	264480000	43	1.07357	0.599498	0.519405	0.714043	25.717	25.3743	25.6525	25.0377	25.4226	24.7253
Color [Black]	9	4		A0A087WYS1;E7EUC7;Q16851;C9JWG0;C9JVG3;C9JQU9;C9JNZ1;C9JTZ5;C9JUW1;F2Z3H1	A0A087WYS1;E7EUC7;Q16851;C9JWG0;C9JVG3;C9JQU9;C9JNZ1	UTP--glucose-1-phosphate uridylyltransferase	UGP2			6	6	6	17.3	17.3	17.3	56.967	0	21.509	537650000	21	0.524988	0.724732	-0.481998	-0.533313	25.2607	26.5337	26.395	26.516	26.5865	26.5329
Color [Black]	9	4		A0A087WYT3;Q15185;B4DDC6	A0A087WYT3;Q15185	Prostaglandin E synthase 3	PTGES3			6	6	6	34.8	34.8	34.8	19.155	0	16.74	793270000	19	0.287398	0.792041	-0.422335	-0.38626	25.7638	27.1202	26.7255	27.4197	26.0878	27.369
Color [Black]	9	4		A0A087WZG4;Q6ZSZ5;M0QZS0	A0A087WZG4;Q6ZSZ5;M0QZS0	Rho guanine nucleotide exchange factor 18	ARHGEF18			2	2	2	2	2	2	126.1	0.0021296	2.6777	73148000	5	0.224378	0.922296	-0.0827452	-0.12847	23.3264	23.661	23.2666	23.3673	23.5063	23.6286
Color [Black]	9	4		A0A087WZK9;B3KS98;O15372;E5RJT0;E5RHC7;E5RH59;E5RFW7	A0A087WZK9;B3KS98;O15372;E5RJT0	Eukaryotic translation initiation factor 3 subunit H	EIF3H			5	3	3	16.6	10.9	10.9	39.589	0	9.0387	232360000	8	0.499763	0.693314	-0.726255	-0.63999	23.316	25.0243	25.3417	25.1266	25.3172	25.4169
Color [Black]	9	4		A0A087WZR3;A0A0D9SF50;H9KVA9;P46736;X6RJS7;A0A0A0MS96	A0A087WZR3;A0A0D9SF50;H9KVA9;P46736;X6RJS7	Lys-63-specific deubiquitinase BRCC36	BRCC3			7	7	7	27.3	27.3	27.3	33.404	0	14.981	212720000	16	0.387146	0.83871	0.16938	0.247524	24.9806	25.3367	24.8917	25.0169	24.6516	25.0324
Color [Black]	9	4		A0A087WZT3;Q9H3K6;H3BV85;H3BTW0;A0A0B4J295;H3BVE0	A0A087WZT3;Q9H3K6;H3BV85;H3BTW0;A0A0B4J295;H3BVE0	BolA-like protein 2	BOLA2;BOLA2B			5	5	5	39.5	39.5	39.5	16.932	0	13.718	2049900000	26	1.09455	0.724364	0.344716	0.531904	28.4243	28.344	28.5006	27.9337	28.3602	27.9408
Color [Black]	9	4		A0A087X054;Q9Y4L1;E9PJ21;A0A087WWI4;K7EQK2;J3KTF1;J3QL06;Q9BST8;J3QQH7;J3QLE9;A0A087X214;A0A087WW13;Q9BXT5	A0A087X054;Q9Y4L1;E9PJ21;A0A087WWI4;K7EQK2	Hypoxia up-regulated protein 1	HYOU1			32	32	32	36.2	36.2	36.2	104.78	0	123.67	4939700000	141	1.33431	0.78896	-0.226089	-0.390293	29.5124	29.4072	29.3753	29.5381	29.6629	29.7721
Color [Black]	9	4		A0A087X0Q9;Q9BVL4	A0A087X0Q9;Q9BVL4	Selenoprotein O	SELO			5	5	5	9.3	9.3	9.3	73.338	0	7.8338	189350000	8	1.14369	0.150941	-1.9771	-1.50582	24.7447	22.8253	22.0654	25.2487	25.4301	24.888
Color [Black]	9	4		A0A087X0S7;A0A0B4J2G4;A0A0C4DH00;A0A087WTU1;Q15345	A0A087X0S7;A0A0B4J2G4;A0A0C4DH00;A0A087WTU1;Q15345	Leucine-rich repeat-containing protein 41	LRRC41			9	9	9	14.8	14.8	14.8	56.4	0	35.4	194470000	38	0.325703	0.83153	0.212149	0.276353	25.0546	25.0983	24.8865	24.3271	25.2224	24.8535
Color [Black]	9	4		A0A087X1G1;H7BYD0;Q16718;F8WAS3;C9IZN5;A0A087WXR5	A0A087X1G1;H7BYD0;Q16718;F8WAS3;C9IZN5	NADH dehydrogenase [ubiquinone] 1 alpha subcomplex subunit 5	NDUFA5			3	3	3	45.5	45.5	45.5	11.965	0	17.356	149630000	13	0.484207	0.773437	0.331334	0.415417	24.5698	24.9056	24.7168	23.8384	24.7165	24.6432
Color [Black]	9	4		A0A087X1K9;O75608;B4DP64;E5RGR0;E5RJ48;E5RI35	A0A087X1K9;O75608;B4DP64;E5RGR0	Acyl-protein thioesterase 1	LYPLA1			3	3	3	23.5	23.5	23.5	17.981	0	8.6189	287770000	7	0.151609	0.94087	0.0678215	0.101692	25.4438	25.7026	25.245	25.5974	25.2725	25.318
Color [Black]	9	4		E9PK01;A0A087X1X7;E9PRY8;P29692;E9PPR1;E9PL12;E9PQ49;E9PMW7;E9PIZ1;E9PL71;H0YCK7;E9PQZ1;E9PN91;E9PQC9;H0YE58;H0YE72;E9PK06;E9PKK3;E9PK72	E9PK01;A0A087X1X7;E9PRY8;P29692;E9PPR1;E9PL12;E9PQ49;E9PMW7;E9PIZ1;E9PL71;H0YCK7;E9PQZ1	Elongation factor 1-delta	EEF1D			7	7	2	20.7	20.7	4.7	49.078	0	50.849	2177800000	40	0.423936	0.837299	-0.168352	-0.251468	28.3718	28.5282	27.9689	28.3969	28.4771	28.4999
Color [Black]	9	4		H0YM70;A0A087X1Z3;Q9UL46	H0YM70;A0A087X1Z3;Q9UL46	Proteasome activator complex subunit 2	PSME2			3	3	3	18.9	18.9	18.9	26.011	0	9.9503	223480000	10	0.278691	0.760591	0.725447	0.469035	25.3115	25.1697	24.7405	22.2846	25.322	25.4389
Color [Black]	9	4		A0A087X256;Q2M389;F8VYH7;F8W1W1	A0A087X256;Q2M389	WASH complex subunit 7	KIAA1033			13	13	13	14.4	14.4	14.4	136.5	0	30.008	725620000	38	1.15632	0.838348	-0.144489	-0.258588	26.7157	26.6291	26.811	26.813	26.9021	26.8742
Color [Black]	9	4		A0A087X279;P09913	A0A087X279;P09913	Interferon-induced protein with tetratricopeptide repeats 2	IFIT2			11	11	11	28.8	28.8	28.8	55.984	0	27.914	791310000	41	0.415365	0.801733	-0.264534	-0.343105	26.7992	26.7992	26.6078	27.3987	26.5025	27.0987
Color [Black]	9	4		A0A087X295;Q9NNW5;E9PDU5;E9PBK6;Q6PKC6;V9GZ65;C9JFP6;V9GYU1;C9K020	A0A087X295;Q9NNW5;E9PDU5;E9PBK6	WD repeat-containing protein 6	WDR6			12	12	12	10.1	10.1	10.1	199.36	0	45.1	505410000	30	0.410023	0.801814	-0.246662	-0.326485	26.0194	26.3351	25.9831	26.6535	25.9064	26.5177
Color [Black]	9	4		A0A087X2D8;O60271;D6RHI8	A0A087X2D8;O60271	C-Jun-amino-terminal kinase-interacting protein 4	SPAG9			7	7	7	6.6	6.6	6.6	145.17	0	13.11	81045000	13	0.802541	0.673312	-0.534618	-0.661695	22.957	23.8833	23.1645	24.0461	23.9388	23.6238
Color [Black]	9	4		F1T0B3;A0A087X2G1;Q92499	F1T0B3;A0A087X2G1;Q92499	ATP-dependent RNA helicase DDX1	DDX1			29	29	29	51	51	51	73.915	0	80.096	2694100000	103	0.474075	0.838817	-0.161537	-0.249382	28.6665	28.5357	28.5675	28.6937	28.5388	29.0218
Color [Black]	9	4		D6RIC3;A0A0C4DGU5;A0A087X2G6;Q9Y3C1	D6RIC3;A0A0C4DGU5;A0A087X2G6;Q9Y3C1	Nucleolar protein 16	NOP16			2	2	2	14.7	14.7	14.7	17.198	0	7.1196	169310000	8	0.688388	0.774455	-0.2984	-0.427948	24.167	24.7477	24.6213	24.7621	24.6871	24.982
Color [Black]	9	4		A0A087X2H1;Q9ULT8;H0YJP0;G3V4V5;H0YJD4;A0A087WVU6	A0A087X2H1;Q9ULT8;H0YJP0	E3 ubiquitin-protein ligase HECTD1	HECTD1			13	13	13	6.8	6.8	6.8	289.63	0	21.146	342360000	27	0.292632	0.829933	-0.210585	-0.26612	25.7543	25.4875	25.2081	26.097	25.7333	25.2513
Color [Black]	9	4		A0A087X2I1;P62333;H0YJC0;H0YJS8;H0YJE9;H0YJT1;H0YJX2	A0A087X2I1;P62333;H0YJC0;H0YJS8	26S protease regulatory subunit 10B	PSMC6			13	13	13	38	38	38	45.796	0	30.908	1580000000	42	0.490833	0.915425	0.0770836	0.135608	28.0691	27.9552	27.8415	27.8436	27.8813	27.9096
Color [Black]	9	4		A0A088AWN3;A0A0A0MSY4;Q9BZ29;H0Y3S1;Q6ZSL5;H7BZ79;D3DX19;Q5JUD3;X6RGR3;Q5JUD8;A0A0D9SFH5	A0A088AWN3;A0A0A0MSY4;Q9BZ29;H0Y3S1	Dedicator of cytokinesis protein 9	DOCK9			10	8	8	6.5	5.7	5.7	237.91	0	22.421	272080000	13	0.86762	0.247512	2.52991	1.36263	25.7356	25.0646	25.8782	21.9259	25.6835	21.4793
Color [Black]	9	4		C9JFE4;A0A096LP07;A0A096LPJ3;A8K070;Q13098;J3QQX0;J3QS84;J3QS88;J3KTB0;J3QLE8;J3QLT0;J3QL53;J3KRE8;J3KSA5;J3KRJ4	C9JFE4;A0A096LP07;A0A096LPJ3;A8K070;Q13098;J3QQX0	COP9 signalosome complex subunit 1	GPS1			3	3	3	8.3	8.3	8.3	53.371	0	6.7727	174190000	11	0.329329	0.801367	-0.304394	-0.345733	24.7578	24.9222	24.0001	25.2681	24.3979	24.9271
Color [Black]	9	4		A0A0A0MQS1;Q53H96;B5MD87;F8WEI0	A0A0A0MQS1;Q53H96	Pyrroline-5-carboxylate reductase;Pyrroline-5-carboxylate reductase 3	PYCRL			7	7	7	24.8	24.8	24.8	29.892	0	18.865	1747300000	41	0.754705	0.705711	-0.476956	-0.603396	27.7727	27.7516	27.7877	28.825	27.907	28.0107
Color [Black]	9	4		U3KQC1;A0A0A0MQU0;Q9BV38;K7EIR0;K7EML4;U3KQK3;A0A087X237;K7EKX5	U3KQC1;A0A0A0MQU0;Q9BV38;K7EIR0	WD repeat-containing protein 18	WDR18			8	8	8	24.1	24.1	24.1	43.237	0	16.909	447320000	21	0.154866	0.895128	0.124246	0.155297	25.8542	26.3458	26.2857	26.1247	26.4328	25.5554
Color [Black]	9	4		C9JP00;A0A0A0MQX8;Q9NR56;Q86VM6;C9JCX1;H7C4Y1;C9J4T8	C9JP00;A0A0A0MQX8;Q9NR56;Q86VM6	Muscleblind-like protein 1	MBNL1			12	12	3	40.5	40.5	14.4	37.898	0	56.045	4111300000	51	0.0805479	0.962034	0.0356674	0.0543437	29.2927	29.3372	29.241	29.3485	28.9539	29.4614
Color [Black]	9	4		A0A0A0MR02;P45880;Q5JSD2;Q5JSD1;A2A3S1	A0A0A0MR02;P45880;Q5JSD2;Q5JSD1	Voltage-dependent anion-selective channel protein 2	VDAC2			14	14	14	60.3	60.3	60.3	30.348	0	69.896	11323000000	94	0.202034	0.941795	0.0659027	0.105312	30.9078	30.6618	30.773	30.6971	30.5449	30.9029
Color [Black]	9	4		A0A0A0MR09;P43378	A0A0A0MR09;P43378	Protein-tyrosine-phosphatase;Tyrosine-protein phosphatase non-receptor type 9	PTPN9			4	4	4	7.4	7.4	7.4	66.953	0	7.3147	114030000	7	0.855579	0.538914	-0.698395	-0.794195	23.7069	23.0178	24.0647	24.6989	24.2546	23.9311
Color [Black]	9	4		M0QYZ0;A0A0A0MRA5;B7Z4B8;Q9BUJ2;M0R203;M0QZV6;M0R0K8;M0QYI8;M0QYM5;M0R3F1	M0QYZ0;A0A0A0MRA5;B7Z4B8;Q9BUJ2;M0R203;M0QZV6;M0R0K8;M0QYI8	Heterogeneous nuclear ribonucleoprotein U-like protein 1	HNRNPUL1			3	3	3	12.9	12.9	12.9	42.296	0	5.6122	172780000	8	0.33181	0.856425	0.154538	0.223353	25.0453	24.6322	24.7118	24.3543	24.8051	24.7663
Color [Black]	9	4		A0A0A0MRC4;A0A0A0MSK4;Q86YR5;A0A087WVF5	A0A0A0MRC4;A0A0A0MSK4;Q86YR5;A0A087WVF5	G-protein-signaling modulator 1	GPSM1			6	6	6	12.1	12.1	12.1	72.135	0	11.921	218160000	8	0.319474	0.773422	-0.445885	-0.415942	23.537	25.2582	25.2253	25.0633	25.2482	25.0467
Color [Black]	9	4		A0A0A0MRE6;O94967	A0A0A0MRE6;O94967	WD repeat-containing protein 47	WDR47			3	3	3	4.3	4.3	4.3	98.701	0	5.9887	84831000	17	0.24515	0.811608	-0.312141	-0.311141	23.1843	24.2378	22.7748	23.5955	24.1932	23.3446
Color [Black]	9	4		A0A0A0MRF6;Q99996;A0A0A0MRE9;H7BYL6;A0A087WX84;H7BZV6;H0Y6Q0	A0A0A0MRF6;Q99996;A0A0A0MRE9	A-kinase anchor protein 9	AKAP9			34	34	32	10.2	10.2	9.3	453.49	0	87.191	1150400000	79	0.134497	0.943321	0.0769507	0.108245	27.4655	27.5192	27.5185	27.0667	27.7943	27.4113
Color [Black]	9	4		A0A0A0MRG9;Q96SN8;F8WF55;F8WCI3;C9K0C9;Q5JTU8;B1AMJ5	A0A0A0MRG9;Q96SN8;F8WF55;F8WCI3	CDK5 regulatory subunit-associated protein 2	CDK5RAP2			7	7	7	4.4	4.4	4.4	189.63	0	16.312	103620000	15	0.16565	0.881756	0.16845	0.190742	24.0217	24.6063	23.4009	23.5274	24.0545	23.9417
Color [Black]	9	4		A0A0A0MRI2;Q9UNH7;G3V5X9;G3V2U1;H0YJF8;G3V4Z5;Q86XE0	A0A0A0MRI2;Q9UNH7;G3V5X9	Sorting nexin-6;Sorting nexin-6, N-terminally processed	SNX6			5	5	5	18.2	18.2	18.2	47.804	0	15.491	370190000	20	0.0350276	0.98323	-0.0256538	-0.034308	26.1404	25.5246	25.7473	25.4942	26.0471	25.9479
Color [Black]	9	4		A0A0A0MRJ6;H7BY58;P22061;F6S8N6;F8WDT3;F8WAV5;F8WAX2;C9J0F2;H7C4X2	A0A0A0MRJ6;H7BY58;P22061;F6S8N6	Protein-L-isoaspartate O-methyltransferase;Protein-L-isoaspartate(D-aspartate) O-methyltransferase	PCMT1			12	12	12	52.6	52.6	52.6	30.315	0	55.46	2347400000	73	0.124558	0.951311	-0.0427481	-0.0683347	28.4108	28.6082	28.3217	28.3076	28.6116	28.5497
Color [Black]	9	4		A0A0A0MRM8;A0A0D9SGC1;E7EW20;Q9UM54;Q5JVM0	A0A0A0MRM8;A0A0D9SGC1;E7EW20;Q9UM54	Unconventional myosin-VI	MYO6			28	28	28	24.6	24.6	24.6	145.01	0	65.604	1088400000	53	0.0891798	0.955055	-0.0426718	-0.063672	27.2968	27.1069	27.6627	27.3552	27.4951	27.3441
Color [Black]	9	4		B6VEX4;A0A0A0MRT6;Q8IZP0;E9PEZ7;E7EW77;A0A0C4DG21;F8WAL6;B7Z836;E7EP65;Q9NYB9;H0Y6B5	B6VEX4;A0A0A0MRT6;Q8IZP0	Abl interactor 1	ABI1			5	5	5	16.8	16.8	16.8	43.294	0	11.828	478520000	12	0.104938	0.9524	0.0563946	0.0813025	26.3114	25.9075	26.392	25.919	26.1836	26.3391
Color [Black]	9	4		E7EMV7;A0A0A0MRZ4;Q15025;H0YC17;E7EW15	E7EMV7;A0A0A0MRZ4;Q15025	TNFAIP3-interacting protein 1	TNIP1			7	7	7	15.4	15.4	15.4	55.697	0	14.661	405170000	9	0.959017	0.710778	-0.438672	-0.61425	25.705	25.5075	25.566	26.3152	26.1483	25.6309
Color [Black]	9	4		A0A0A0MS41;A0A1P0AYU5;Q9BWM7;S4R3N9	A0A0A0MS41;A0A1P0AYU5;Q9BWM7;S4R3N9	Sideroflexin;Sideroflexin-3	SFXN3			11	11	11	42.7	42.7	42.7	35.503	0	25.253	1576000000	39	0.77615	0.794153	0.224	0.353868	28.1247	27.8733	28.1059	27.6152	27.9777	27.8391
Color [Black]	9	4		J3KNW4;A0A0A0MSG2;Q14192;F8WDA8;U3KQT4;C9J3S8	J3KNW4;A0A0A0MSG2;Q14192	Four and a half LIM domains protein 2	FHL2			6	6	6	13.6	13.6	13.6	44.205	0	11.239	240250000	11	0.737791	0.350157	-1.53616	-1.05598	25.0153	25.0347	22.2195	25.9761	25.3137	25.5882
Color [Black]	9	4		A0A0A0MSQ0;P13797;H7C4N2;U3KQI3;Q14651;Q5TBN3;C9JAM8;P13796	A0A0A0MSQ0;P13797;H7C4N2	Plastin-3	PLS3			10	10	10	20.6	20.6	20.6	69.334	0	27.098	825680000	39	0.307512	0.940784	-0.0586955	-0.101584	26.9661	26.8548	27.0426	27.1144	27.0023	26.923
Color [Black]	9	4		A0A0A0MST9;A0A0A0MSZ1;A0A0A0MT23;J3KNR0;P27448;A0A0A0MQR8;H0YIY6;H0YKP9;A2SY06;B4DIB3;A0A087X0I6;Q9P0L2;K7EK17;K7EKG8;H0YKJ3;H0YNV4	A0A0A0MST9;A0A0A0MSZ1;A0A0A0MT23;J3KNR0;P27448;A0A0A0MQR8;H0YIY6	MAP/microtubule affinity-regulating kinase 3	MARK3			7	5	5	13.5	10.9	10.9	74.09	0	14.454	174440000	23	0.342352	0.794795	-0.31149	-0.355354	24.1535	25.1355	24.297	24.6066	25.2781	24.6357
Color [Black]	9	4		A0A0G2JKZ1;A2AB90;A0A0G2JH37;A0A0A0MSV9;O15533;Q6P1N7;C9JA35;A0A140T9B2;A0A0G2JJI5	A0A0G2JKZ1;A2AB90;A0A0G2JH37;A0A0A0MSV9;O15533;Q6P1N7;C9JA35	Tapasin	TAPBP			6	3	3	13.8	7.4	7.4	47.606	0	6.1797	163240000	13	0.472374	0.728497	0.537678	0.541302	23.978	25.4634	24.9513	24.5572	24.4185	23.804
Color [Black]	9	4		A0A0A0MT60;Q5T1M5;X6RKW4	A0A0A0MT60;Q5T1M5	Peptidyl-prolyl cis-trans isomerase;FK506-binding protein 15	FKBP15			9	9	9	9.6	9.6	9.6	136.27	0	21.128	358420000	22	1.36375	0.43325	-0.671944	-0.920248	25.1583	25.7566	25.1652	26.2657	25.9097	25.9206
Color [Black]	9	4		A0A0A0MTB8;Q8NI36	A0A0A0MTB8;Q8NI36	WD repeat-containing protein 36	WDR36			3	3	3	3.8	3.8	3.8	99.365	0	6.8414	101900000	7	0.192793	0.90814	-0.100892	-0.143998	23.6598	24.1956	23.7251	23.9671	23.7701	24.146
Color [Black]	9	4		A0A0A0MTR7;A0A0A0MTC1;Q63HN8;I3L3H9	A0A0A0MTR7;A0A0A0MTC1;Q63HN8	E3 ubiquitin-protein ligase RNF213	RNF213			51	51	51	12	12	12	591.4	0	99.629	1849700000	121	0.207017	0.91717	-0.0888818	-0.133445	28.2685	28.1608	27.8276	28.1943	27.9926	28.3367
Color [Black]	9	4		A0A0A0MTH3;Q13418;A0A087WWY6	A0A0A0MTH3;Q13418	Integrin-linked protein kinase	ILK			18	18	18	39.3	39.3	39.3	54.611	0	41.939	3007000000	79	0.0344883	0.993689	0.00752131	0.0131094	28.9271	28.8928	28.7156	28.7712	28.8606	28.8811
Color [Black]	9	4		A0A0A0MTH9;O14981	A0A0A0MTH9;O14981	TATA-binding protein-associated factor 172	BTAF1			11	11	11	9.2	9.2	9.2	206.93	0	19.983	290850000	22	0.887153	0.73633	-0.351707	-0.513635	25.6089	25.3024	24.9922	25.6961	25.5543	25.7082
Color [Black]	9	4		A0A0R4J2G3;A0A0A0MTJ9;Q6PIU2;H7C046	A0A0R4J2G3;A0A0A0MTJ9;Q6PIU2;H7C046	Neutral cholesterol ester hydrolase 1	NCEH1			6	6	6	17.5	17.5	17.5	49.062	0	9.3243	170230000	10	0.332359	0.736622	-0.662448	-0.501307	25.2841	24.5726	22.5424	24.8063	24.7998	24.7804
Color [Black]	9	4		A0A0A0MTL5;Q13309;D6R9R7	A0A0A0MTL5;Q13309	S-phase kinase-associated protein 2	SKP2			6	6	6	16.1	16.1	16.1	48.885	0	14.99	468030000	20	0.0209796	0.992903	-0.00728798	-0.0118348	26.2211	26.107	26.1628	25.9492	26.2712	26.2924
Color [Black]	9	4		A0A0A0MTL6;Q6ZS17;H3BS40;H3BUP6;H3BQI5;H3BSX9;H3BU12;H3BSV5	A0A0A0MTL6;Q6ZS17	Protein FAM65A	FAM65A			4	4	4	3.9	3.9	3.9	134.07	0	7.2071	94299000	13	0.477271	0.736584	-0.471473	-0.507644	23.1333	24.3101	23.1139	23.8458	24.3207	23.8052
Color [Black]	9	4		A0A0B4J1R4;P32754	A0A0B4J1R4;P32754	4-hydroxyphenylpyruvate dioxygenase	HPD			4	4	4	13.2	13.2	13.2	44.964	0	10.347	520370000	20	0.680516	0.875178	0.111923	0.194732	26.4278	26.3672	26.325	26.1264	26.3496	26.3082
Color [Black]	9	4		Q5W0H4;A0A0B4J2C3;P13693;J3KPG2;E9PJF7;Q56UQ5	Q5W0H4;A0A0B4J2C3;P13693;J3KPG2;E9PJF7;Q56UQ5	Translationally-controlled tumor protein;TPT1-like protein	TPT1			2	2	2	14.4	14.4	14.4	21.525	0	6.6914	408780000	7	0.53813	0.500437	1.34727	0.839533	26.3901	25.9329	26.3138	26.0461	25.8729	22.6759
Color [Black]	9	4		A0A0B4J2E5;Q15269;C9J544	A0A0B4J2E5;Q15269	Periodic tryptophan protein 2 homolog	PWP2			4	4	4	6.9	6.9	6.9	102.45	0	7.7347	181140000	14	1.389	0.717178	-0.361247	-0.58142	24.6458	24.7152	24.455	24.8864	25.1522	24.8612
Color [Black]	9	4		A0A0C4DFL7;Q16850;H7C0D0	A0A0C4DFL7;Q16850;H7C0D0	Lanosterol 14-alpha demethylase	CYP51A1			6	6	6	10.8	10.8	10.8	57.278	0	8.7401	195420000	13	0.273533	0.830055	-0.217911	-0.265903	25.3442	24.3099	24.7369	24.9627	24.8564	25.2256
Color [Black]	9	4		A0A0C4DFM7;Q5TAX3;H0YDJ1;H0YEE8	A0A0C4DFM7;Q5TAX3	Terminal uridylyltransferase 4	ZCCHC11			16	3	3	12.1	2.8	2.8	185.25	0	11.603	116790000	7	0.279147	0.797441	0.457775	0.394786	23.7176	23.6804	25.2185	23.4754	24.5763	23.1914
Color [Black]	9	4		A0A0C4DG33;O43933	A0A0C4DG33;O43933	Peroxisome biogenesis factor 1	PEX1			4	4	4	4.6	4.6	4.6	136.58	0	10.688	50953000	9	0.617933	0.596	-0.774146	-0.728347	22.1912	21.8847	23.5136	23.5671	22.7862	23.5587
Color [Black]	9	4		A0A0C4DG89;Q7L014;F2Z2G0;H0Y9U3	A0A0C4DG89;Q7L014	Probable ATP-dependent RNA helicase DDX46	DDX46			18	18	18	21.4	21.4	21.4	117.46	0	43.001	696890000	40	0.198016	0.942906	-0.0705846	-0.110788	26.57	26.9449	26.5349	26.7902	26.797	26.6744
Color [Black]	9	4		A0A0C4DGA6;Q14527;H7C5K0	A0A0C4DGA6;Q14527	Helicase-like transcription factor	HLTF			26	26	26	30.4	30.4	30.4	113.86	0	65.636	2039000000	98	0.00899504	0.998287	-0.00333405	-0.0053605	28.3144	28.4121	28.0467	28.2181	28.3688	28.1962
Color [Black]	9	4		E7ES10;E9PCH5;E7EVY3;B7Z574;A0A0C4DGB5;P20810;H0Y9H6;E9PDE4;E7EQ12;H0Y7F0;A0A0A0MR45;E7EQA0;H0YD33;F8W7E0;D6RAA8;D6RC54;A0A0C4DGD1;H0Y944;H0YA91;E9PSG1	E7ES10;E9PCH5;E7EVY3;B7Z574;A0A0C4DGB5;P20810;H0Y9H6;E9PDE4;E7EQ12;H0Y7F0;A0A0A0MR45;E7EQA0;H0YD33	Calpastatin	CAST			7	7	7	18.8	18.8	18.8	69.749	0	30.87	170230000	22	0.378063	0.794807	-0.347441	-0.392235	24.0053	24.6208	24.6565	25.4125	24.3687	24.5437
Color [Black]	9	4		E7EW69;E7EX04;A0A0C4DGC2;Q9P0V9;F5GYV2;C9JEW2;C9JNR7;F5H1F2	E7EW69;E7EX04;A0A0C4DGC2;Q9P0V9	Septin-10	SEPT10;GDNF			4	4	4	12.2	12.2	12.2	52.145	0	9.9792	97364000	15	0.569627	0.652027	-0.720186	-0.678041	23.1193	24.4533	22.7659	24.5529	23.7631	24.1829
Color [Black]	9	4		F5GWX5;A0A0C4DGG9;Q14839;K7EMY3;F2Z2R5;F5H6N4	F5GWX5;A0A0C4DGG9;Q14839	Chromodomain-helicase-DNA-binding protein 4	CHD4			29	29	18	19.8	19.8	14	217.1	0	76.371	1491600000	106	0.0864669	0.959515	-0.0380809	-0.0580255	28.114	27.64	27.6765	27.81	27.8162	27.9185
Color [Black]	9	4		G3V3I9;A0A0C4DGK1;G3XAH6;P51003;H0YJ00;Q9NRJ5;G3V457;F8WAT4	G3V3I9;A0A0C4DGK1;G3XAH6;P51003;H0YJ00;Q9NRJ5	Poly(A) polymerase alpha;Poly(A) polymerase beta	PAPOLA;PAPOLB			4	4	3	27.7	27.7	20.9	20.077	0	5.9761	122580000	8	0.514045	0.69164	0.695428	0.636102	24.7303	24.337	24.2843	22.621	24.144	24.5004
Color [Black]	9	4		A0A0C4DGQ8;Q6IAN0;J3KRS1;J3QLJ8;J3QLK1;J3QKT1	A0A0C4DGQ8;Q6IAN0;J3KRS1	Dehydrogenase/reductase SDR family member 7B	DHRS7B			7	7	7	26.8	26.8	26.8	33.524	0	16.121	614410000	21	0.375816	0.887907	0.103949	0.168744	26.7186	26.3973	26.6278	26.5524	26.3463	26.5332
Color [Black]	9	4		A0A0C4DGS0;P56556;R4GN43	A0A0C4DGS0;P56556;R4GN43	NADH dehydrogenase [ubiquinone] 1 alpha subcomplex subunit 6	NDUFA6			4	4	4	35.2	35.2	35.2	15.136	0	8.6589	253450000	8	0.361143	0.779357	0.454615	0.443531	25.6669	25.172	25.1256	25.0248	23.9405	25.6353
Color [Black]	9	4		A0A0C4DGS1;P39656;U3KQ84	A0A0C4DGS1;P39656;U3KQ84	Dolichyl-diphosphooligosaccharide--protein glycosyltransferase 48 kDa subunit	DDOST			11	11	11	37.1	37.1	37.1	48.799	0	55.483	2504800000	50	0.0265211	0.989882	-0.0136623	-0.0203083	28.8383	28.3521	28.4883	28.3949	28.61	28.7148
Color [Black]	9	4		A0A0C4DGX4;Q13616	A0A0C4DGX4;Q13616	Cullin-1	CUL1			7	7	7	9.4	9.4	9.4	87.387	0	18.227	295010000	18	0.209829	0.833167	-0.269426	-0.270116	26.0964	24.5864	25.2769	26.0437	25.4889	25.2354
Color [Black]	9	4		A0A0C4DH22;Q9H4G0;A0A1B0GTW6;H0Y482;X6RC15	A0A0C4DH22;Q9H4G0;A0A1B0GTW6	Band 4.1-like protein 1	EPB41L1			4	4	3	2	2	1.5	233.63	0	6.4725	313190000	7	0.524198	0.741611	0.41921	0.492239	25.5656	25.6655	25.9402	24.6601	25.4789	25.7746
Color [Black]	9	4		A0A0D9SFB3;A0A0D9SG12;A0A0D9SF53;O00571;O15523;A0A0J9YYH6;B4DLA0;A0A0J9YVQ7;C9J081;A0A087WX09;C9J8G5;A0A087WVZ1;D6RCM4;Q9NQI0;H0Y960	A0A0D9SFB3;A0A0D9SG12;A0A0D9SF53;O00571;O15523	ATP-dependent RNA helicase DDX3X;ATP-dependent RNA helicase DDX3Y	DDX3X;DDX3Y			50	50	49	62.3	62.3	62.3	70.839	0	179.66	61184000000	385	0.320976	0.922143	-0.077507	-0.129388	33.015	33.2116	33.0199	33.0646	33.1068	33.3076
Color [Black]	9	4		A0A0D9SF60;Q99569;E7EST6;H0YFB1;E9PHJ1;E7EP40;E7EMY7	A0A0D9SF60;Q99569	Plakophilin-4	PKP4			20	20	20	24	24	24	133.97	0	53.336	827310000	67	0.0675415	0.977225	-0.0289809	-0.0446035	26.9069	26.9335	27.0841	26.7839	27.2617	26.9658
Color [Black]	9	4		A0A0D9SF63;Q9BZK7;A0A1B0GVH3;C9JLJ1;C9JCK0;C9JBN1;A0A0D9SF25;A0A1B0GUU2;F8W9D8;C9IYU9	A0A0D9SF63;Q9BZK7	F-box-like/WD repeat-containing protein TBL1XR1	TBL1XR1			9	9	6	24.9	24.9	17.5	51.556	0	46.03	1918000000	46	0.978212	0.6942	-0.460187	-0.638737	27.6871	28.2032	27.8727	28.5596	28.0604	28.5235
Color [Black]	9	4		A0A0D9SFK2;Q92614;H0YEV9	A0A0D9SFK2;Q92614	Unconventional myosin-XVIIIa	MYO18A			30	30	30	20.3	20.3	20.3	231.1	0	103.25	824440000	52	1.17918	0.0727273	3.19358	1.8009	25.6905	25.3662	29.244	23.1651	23.4444	24.1104
Color [Black]	9	4		A0A0D9SG72;P61764;A0A1B0GWF2;A0A1B0GVQ5;A0A1B0GTP9;A0A1B0GW76;A0A0D9SEH5;A0A0D9SFQ7;A0A0D9SFW6;A0A0D9SEP9;A0A1B0GTD8;A0A1B0GVV9	A0A0D9SG72;P61764;A0A1B0GWF2;A0A1B0GVQ5;A0A1B0GTP9;A0A1B0GW76	Syntaxin-binding protein 1	STXBP1			15	15	15	21.3	21.3	21.3	110.24	0	65.278	1452800000	54	0.72577	0.819122	0.18468	0.299572	28.0127	27.8882	27.7457	27.582	27.8686	27.6418
Color [Black]	9	4		A0A0D9SGE8;Q8IWS0;Q5JRC6	A0A0D9SGE8;Q8IWS0;Q5JRC6	PHD finger protein 6	PHF6			10	10	10	32.8	32.8	32.8	41.361	0	25.441	483260000	44	0.839963	0.73492	0.358529	0.513587	25.9946	26.5902	26.4277	25.9185	26.1514	25.8672
Color [Black]	9	4		A0A0G2JH68;O60610;A0A140T8Z0;H9KV28;B4E2I7;E5RJ79	A0A0G2JH68;O60610;A0A140T8Z0;H9KV28	Protein diaphanous homolog 1	DIAPH1			39	39	39	30.8	30.8	30.8	141.36	0	97.031	3017900000	129	0.107677	0.951201	-0.0499865	-0.0748708	28.8945	28.9584	28.6172	29.0128	28.6118	28.9955
Color [Black]	9	4		A0A0G2JI40;Q9UI12;O95870;A0A0G2JI89;E5RG49;E5RHH0;F2Z3H2	A0A0G2JI40;Q9UI12	V-type proton ATPase subunit H	ATP6V1H			18	18	18	15.2	15.2	15.2	156.85	0	48.564	1056900000	64	0.345867	0.894732	0.0945441	0.154157	27.167	27.4097	27.3993	27.2168	27.0981	27.3776
Color [Black]	9	4		A0A0G2JIW1;P0DMV9;P0DMV8;V9GZ37	A0A0G2JIW1;P0DMV9;P0DMV8;V9GZ37	Heat shock 70 kDa protein 1B;Heat shock 70 kDa protein 1A	HSPA1B;HSPA1A			35	31	21	50.5	47	30.2	70.108	0	117.94	22967000000	191	0.343947	0.94411	-0.0505301	-0.0900967	31.7403	31.7306	31.796	31.6969	31.8306	31.891
Color [Black]	9	4		A0A0G2JIZ4;P14373	A0A0G2JIZ4;P14373	Zinc finger protein RFP	TRIM27			2	2	2	8.4	8.4	8.4	28.746	0	5.2112	100200000	8	1.16757	0.429536	0.748405	0.933867	23.9104	23.8047	24.354	22.8773	23.7364	23.2102
Color [Black]	9	4		A0A0G2JLV0;A0A087WYD6;X5CMH5;Q03519;A0A140T9S0;E7ENX8;Q9H213	A0A0G2JLV0;A0A087WYD6;X5CMH5;Q03519;A0A140T9S0;E7ENX8	Antigen peptide transporter 2	TAP2			6	4	4	2.9	2	2	231.73	0	10.241	334480000	20	1.27728	0.533545	-0.571346	-0.804933	25.4858	25.3766	25.1483	26.2326	25.5928	25.8992
Color [Black]	9	4		A0A0G2JMS7;A0A0G2JNZ2;A0A0G2JPP5;Q14160;H0YCG0	A0A0G2JMS7;A0A0G2JNZ2;A0A0G2JPP5;Q14160;H0YCG0	Protein scribble homolog	SCRIB			8	8	8	8.5	8.5	8.5	165.27	0	16.238	275210000	15	1.03763	0.791898	-0.226083	-0.375345	25.2349	25.1707	25.4836	25.5336	25.4536	25.5803
Color [Black]	9	4		H0Y6K2;A0A0G2JNJ5;P47756;B1AK85	H0Y6K2;A0A0G2JNJ5;P47756;B1AK85	F-actin-capping protein subunit beta	BRD2;CAPZB			23	23	23	14.1	14.1	14.1	131.99	0	67.151	10035000000	152	0.704519	0.695202	0.500942	0.607616	30.412	30.5983	31.1825	30.6672	29.9076	30.1152
Color [Black]	9	4		A0A0G2JPW5;A0A0G2JQX1;A0A0G2JSA7;A0A087X1Z1;Q96RT8;A0A087X006	A0A0G2JPW5					28	4	4	19.8	4.7	4.7	165.39	0	27.652	117920000	12	0.356033	0.775337	-0.443443	-0.43544	23.0615	24.675	23.5694	24.3137	23.818	24.5045
Color [Black]	9	4		A0A0G2JR38;E9PHT6;Q9NVE7;H0YA26	A0A0G2JR38;E9PHT6;Q9NVE7;H0YA26	Pantothenate kinase 4	PANK4			4	4	4	5.9	5.9	5.9	81.385	0	18.207	105470000	15	0.088441	0.942615	0.09832	0.109837	23.6794	24.0974	24.153	24.3369	23.1553	24.1426
Color [Black]	9	4		B0QYV1;A0A0G2JRA5;O43251;F8VR27;F8VZY7;B0QYY4;A0A087X2B1;B7Z1U7;F8VZG9;J3KNW3;Q9NWB1;I3L1D4;A0A0G2JRD1;S4R3K7;A0A0G2JSB3;B0QYY7;J3QRF4;F8VRS4;A6NFN3;J3QQZ2;B0QYY6;F5H0M1	B0QYV1;A0A0G2JRA5;O43251;F8VR27;F8VZY7;B0QYY4;A0A087X2B1;B7Z1U7;F8VZG9;J3KNW3;Q9NWB1;I3L1D4;A0A0G2JRD1;S4R3K7;A0A0G2JSB3;B0QYY7	RNA binding protein fox-1 homolog;RNA binding protein fox-1 homolog 2;RNA binding protein fox-1 homolog 1	RBFOX2;RBFOX1			11	11	2	33.3	33.3	14.6	37.865	0	39.225	1744100000	50	1.38434	0.619801	0.462934	0.705655	28.2018	28.1543	28.4694	27.7936	28.0311	27.612
Color [Black]	9	4		A0A0J9YXM6;Q562E7;E9PDG3;K7ELV8;C9JCF9;I3L1G2	A0A0J9YXM6;Q562E7	WD repeat-containing protein 81	WDR81			11	11	11	8.2	8.2	8.2	211.57	0	34.841	313390000	19	0.465662	0.792107	-0.287704	-0.374993	25.8349	25.4313	24.9124	25.7008	25.6627	25.6783
Color [Black]	9	4		A0A0J9YXN7;Q96Q06	A0A0J9YXN7;Q96Q06	Perilipin-4	PLIN4			50	50	50	58	58	58	136.02	0	323.31	7210400000	220	0.395367	0.820268	0.219219	0.298554	30.0073	30.2295	30.3269	30.2485	30.11	29.5476
Color [Black]	9	4		J3QT77;A0A0J9YYG4;Q3KZ29;Q15165;Q6ZWG5;A0A0J9YYF3;A0A0J9YXM1;A0A0J9YXU7	J3QT77;A0A0J9YYG4;Q3KZ29;Q15165;Q6ZWG5	Serum paraoxonase/arylesterase 2	PON2;DO;C19orf54			5	5	5	19.6	19.6	19.6	37.98	0	12.763	1086500000	33	0.314241	0.838574	-0.183015	-0.247945	27.0129	27.0594	27.7345	27.3646	27.5312	27.4601
Color [Black]	9	4		A0A0R4J2E8;A8MXP9;P43243;D6REM6;D6R991;B3KM87;H0Y8T4;Q68E03;D6R8Z5;D6RAM9;D6RCM3;D6REK4;D6RBI2;D6RBK5;D6RE02;D6RIA2;D6RAY2;D6RB45;A0A1B0GX04;D6R9F3;D6RBS2	A0A0R4J2E8;A8MXP9;P43243;D6REM6;D6R991	Matrin-3	MATR3			30	30	30	43.1	43.1	43.1	94.622	0	125.08	5699100000	153	0.256997	0.908518	-0.0927029	-0.14407	29.8106	29.7855	29.5531	30.0436	29.7101	29.6736
Color [Black]	9	4		A0A1B0GW73;H3BNF1;A0A1B0GTV3;H3BUV4;A0A1B0GUD2;H3BUT1;A0A1B0GTU6;A0A0S2Z5D0;Q9NWW5;H3BRN7;H3BTY4;A0A1B0GU90	A0A1B0GW73;H3BNF1;A0A1B0GTV3;H3BUV4;A0A1B0GUD2;H3BUT1;A0A1B0GTU6;A0A0S2Z5D0;Q9NWW5;H3BRN7;H3BTY4	Ceroid-lipofuscinosis neuronal protein 6	CLN6			3	3	3	42.9	42.9	42.9	8.6227	0	14.311	160880000	9	0.976305	0.36314	1.03334	1.03752	25.844	24.3277	24.5951	23.6044	24.1802	23.8821
Color [Black]	9	4		A0A0U1RQE0;A8MUV4;A0A0U1RQR8;A0A0U1RQY3;A0A0U1RQM2;B0YIW2;O15409;A0A0U1RQE6;Q0PRL4;A8MTU2;C9JQP8	A0A0U1RQE0;A8MUV4;A0A0U1RQR8;A0A0U1RQY3;A0A0U1RQM2;B0YIW2;O15409;A0A0U1RQE6;Q0PRL4	Forkhead box protein P2	FOXP2;APOC3			6	6	6	16.3	16.3	16.3	66.113	0	39.361	300460000	17	0.150675	0.940289	-0.06751	-0.101202	25.2606	25.7103	25.3568	25.6991	25.3857	25.4455
Color [Black]	9	4		A0A0U1RQQ9;Q6P3W7;F8VSC5;H0YIK6;F8VPW3	A0A0U1RQQ9;Q6P3W7;F8VSC5	SCY1-like protein 2	SCYL2			18	18	18	24.4	24.4	24.4	104.11	0	52.362	2145500000	73	1.00805	0.819698	-0.173329	-0.298493	28.3219	28.2523	28.2074	28.3961	28.3297	28.5757
Color [Black]	9	4		A0A0U1RR32;A0A0U1RRH7;Q99878;Q96KK5;Q9BTM1;Q16777;Q6FI13;P20671;P0C0S8;H0YFX9;Q93077;Q7L7L0;P04908;C9J0D1;Q96QV6;P16104;C9J386;Q8IUE6	A0A0U1RR32;A0A0U1RRH7;Q99878;Q96KK5;Q9BTM1;Q16777;Q6FI13;P20671;P0C0S8;H0YFX9;Q93077;Q7L7L0;P04908;C9J0D1;Q96QV6;P16104	Histone H2A type 1-J;Histone H2A type 1-H;Histone H2A.J;Histone H2A type 2-C;Histone H2A type 2-A;Histone H2A type 1-D;Histone H2A type 1;Histone H2A;Histone H2A type 1-C;Histone H2A type 3;Histone H2A type 1-B/E;Histone H2A type 1-A;Histone H2AX	HIST1H2AJ;HIST1H2AH;H2AFJ;HIST2H2AC;HIST2H2AA3;HIST1H2AD;HIST1H2AG;HIST1H2AC;HIST3H2A;HIST1H2AB;H2AFV;HIST1H2AA;H2AFX			4	4	2	27.2	27.2	17.8	18.481	0	13.53	1805900000	24	0.228426	0.820474	-0.300601	-0.296064	27.323	28.1418	27.9971	27.7849	27.5677	29.0111
Color [Black]	9	4		A0A0U1RRM1;Q8WXI9;A0A0U1RR30;A0A1B0GW07	A0A0U1RRM1;Q8WXI9;A0A0U1RR30	Transcriptional repressor p66-beta	GATAD2B			8	8	7	24.1	24.1	22.2	63.461	0	35.065	701550000	36	0.0180906	0.992151	-0.0103633	-0.0150108	26.981	26.6278	26.6389	26.6105	27.0617	26.6067
Color [Black]	9	4		A0A0U1RRM2;G5E998;F6T8T6;H0YDR4;Q9UK23;F8WEV9;H0YCQ3	A0A0U1RRM2					15	5	2	22.2	8.6	4.5	86.845	0	13.195	227130000	19	0.120474	0.914623	0.11654	0.136651	25.3829	25.0688	24.8906	24.6393	25.6405	24.7129
Color [Black]	9	4		A0A0U1RRM6;Q8N8S7;A0A075B6E5	A0A0U1RRM6;Q8N8S7;A0A075B6E5	Protein enabled homolog	ENAH			2	2	2	4.4	4.4	4.4	87.399	0	4.505	115940000	8	0.0604263	0.974379	0.0337518	0.0486574	23.864	24.4909	24.0541	24.1423	24.1723	23.9932
Color [Black]	9	4		A0A140T9T7;Q03518	A0A140T9T7;Q03518	Antigen peptide transporter 1	TAP1			11	11	11	23.8	23.8	23.8	87.175	0	59.663	1904400000	42	1.56152	0.744396	-0.285662	-0.488994	28.0306	27.9115	28.1411	28.2115	28.3818	28.3468
Color [Black]	9	4		A0A140TA86;Q5XKP0	A0A140TA86;Q5XKP0	Protein QIL1	QIL1			2	2	2	7.9	7.9	7.9	15.436	0	6.17	244200000	10	0.944614	0.2418	2.15066	1.37413	25.2671	25.3971	25.9225	23.3176	25.2197	21.5974
Color [Black]	9	4		A0A1B0GUA1;A0A1B0GTG2;A0A1B0GW82;A0A1B0GW77;P49419;A0A1B0GTY9;A0A1B0GTJ4;A0A140T9V3;A0A1B0GV49;A0A0J9YWF7;H0YHM6;A0A1B0GUY0;F8WDY6;F8VVF2;A0A1B0GVU0;A0A0J9YWM6;A0A1B0GW65;F8WD33	A0A1B0GUA1;A0A1B0GTG2;A0A1B0GW82;A0A1B0GW77;P49419;A0A1B0GTY9;A0A1B0GTJ4;A0A140T9V3;A0A1B0GV49;A0A0J9YWF7	Alpha-aminoadipic semialdehyde dehydrogenase	ALDH7A1			16	16	16	49.5	49.5	49.5	56.465	0	58.939	2063700000	56	0.0955849	0.978795	-0.0249742	-0.0420847	28.3483	28.3213	28.1962	28.2212	28.2449	28.4747
Color [Black]	9	4		A0A1B0GVC7;A0A1B0GU12;B7Z413;A0A1B0GTU8;A0A1B0GVB9;A0A1B0GVW0;A0A1C7CYW4;O75787;A0A1B0GWD6;A0A1B0GVI9;A0A1B0GWJ8;H7C3E1;B7Z1I9;A0A1B0GUT7;A0A1B0GTB0;A0A1B0GUV3;A0A1B0GVZ1;H7C240;A0A1B0GW13;A0A1B0GV60	A0A1B0GVC7;A0A1B0GU12;B7Z413;A0A1B0GTU8;A0A1B0GVB9;A0A1B0GVW0;A0A1C7CYW4;O75787;A0A1B0GWD6;A0A1B0GVI9;A0A1B0GWJ8;H7C3E1;B7Z1I9;A0A1B0GUT7;A0A1B0GTB0	Renin receptor	ATP6AP2			6	6	6	27.7	27.7	27.7	27.54	0	29.694	512550000	23	0.940461	0.703636	-0.457479	-0.628828	26.111	25.9411	26.0109	26.1588	26.9054	26.3712
Color [Black]	9	4		A0A1B0GTW1;Q9UDY2	A0A1B0GTW1;Q9UDY2	Tight junction protein ZO-2	TJP2			13	13	13	11.2	11.2	11.2	140.73	0	30.647	345080000	34	0.0585669	0.950788	-0.0565402	-0.0677827	24.9983	26.1116	25.7481	25.6931	25.5556	25.7788
Color [Black]	9	4		A0A1B0GUA3;Q96EK5;A0A0D9SFK7;A0A1B0GUH6;A0A1B0GTE6;A0A1B0GVY9;A0A1B0GV79;A0A1B0GW21;A0A1B0GU96	A0A1B0GUA3;Q96EK5	KIF1-binding protein	KIAA1279			20	20	20	39.3	39.3	39.3	74.783	0	58.524	2228400000	85	0.830796	0.76387	-0.308386	-0.458833	28.1689	28.5009	28.0938	28.6826	28.3265	28.6796
Color [Black]	9	4		A0A1B0GUA8;Q9H1H9;H0Y9Z7;H0Y307	A0A1B0GUA8;Q9H1H9;H0Y9Z7	Kinesin-like protein KIF13A	KIF13A			6	6	4	4.1	4.1	2.8	207.22	0	10.517	141240000	12	0.391822	0.794174	-0.327026	-0.38375	24.1928	24.9055	23.7386	24.6107	24.7652	24.4421
Color [Black]	9	4		A0A1B0GUF4;O60447	A0A1B0GUF4;O60447	Ecotropic viral integration site 5 protein homolog	EVI5			2	2	2	3.7	3.7	3.7	37.622	0.00063553	3.0396	88355000	3	0.217782	0.859074	0.183234	0.221437	23.8278	24.5907	23.9233	23.8336	24.3559	23.6025
Color [Black]	9	4		A0A1B0GUZ7;Q14156	A0A1B0GUZ7;Q14156	Protein EFR3 homolog A	EFR3A			4	4	4	5.9	5.9	5.9	96.13	0	7.0855	69161000	4	0.961624	0.5409	0.648145	0.794677	23.639	23.3259	23.052	22.5013	22.3548	23.2164
Color [Black]	9	4		A0A1B0GV47;Q7Z4S6;H0YIM7;H0YIM6;H0YHT2;O75037;Q2M1P5;Q86VH2	A0A1B0GV47;Q7Z4S6;H0YIM7	Kinesin-like protein KIF21A;Kinesin-like protein	KIF21A			5	5	5	4.6	4.6	4.6	184.71	0	14.802	130260000	12	0.700429	0.793076	-0.252591	-0.380155	24.1546	24.453	23.98	24.5867	24.4771	24.2815
Color [Black]	9	4		A0A1B0GVI7;P35869;E5RGQ2;G3V143;E5RFG4;A9YTQ3	A0A1B0GVI7;P35869	Aryl hydrocarbon receptor	AHR			5	5	5	7.5	7.5	7.5	90.58	0	8.8199	231960000	9	0.208314	0.866044	-0.176851	-0.213433	25.2162	25.445	24.3742	25.2002	25.2593	25.1064
Color [Black]	9	4		A0A1B0GWJ0;A0A1B0GTJ7;A0A0A6YY92;P30566;A0A096LNY6;A0A096LNY5;A0A1B0GTG9;A0A1B0GWF8;Q9HBW9;V9GY96;A0A096LP92;A0A096LP76;B4DEP1;A0A096LPA2;A0A096LP72;A0A096LNY4	A0A1B0GWJ0;A0A1B0GTJ7;A0A0A6YY92;P30566;A0A096LNY6	Adenylosuccinate lyase	ADSL			7	7	7	8.9	8.9	8.9	127.61	0	12.292	499220000	14	0.627681	0.798318	-0.234613	-0.351078	26.1871	26.0793	26.1101	26.6538	26.3444	26.0822
Color [Black]	9	4		A0AV96;D6R9D6;D6REZ6;D6RBS9;D6RCT1;D6RBP6;D6RA49;D6RFL5;D6R9M7	A0AV96;D6R9D6;D6REZ6;D6RBS9	RNA-binding protein 47	RBM47			8	2	2	20.4	6.7	6.7	64.098	0	15.278	134130000	10	0.359558	0.723598	-0.690817	-0.531083	22.7071	24.0113	23.8821	25.5925	23.598	23.4825
Color [Black]	9	4		A0AVT1;H0Y8S8;H0Y9U5	A0AVT1	Ubiquitin-like modifier-activating enzyme 6	UBA6			8	8	8	10.4	10.4	10.4	117.97	0	22.102	186950000	18	0.320113	0.741935	0.628431	0.481639	24.5204	24.9027	24.5904	24.9403	22.455	24.733
Color [Black]	9	4		A1L0T0;M0R026;M0QZX5	A1L0T0;M0R026	Acetolactate synthase-like protein	ILVBL			6	6	4	15.7	15.7	10.1	67.867	0	26.487	348130000	13	1.51088	0.343837	0.792535	1.06739	25.9585	25.7183	26.4215	25.0341	25.4727	25.2138
Color [Black]	9	4		A1L188;V9GZ02	A1L188;V9GZ02	Uncharacterized protein C17orf89	C17orf89;FLI1			4	4	4	13.3	13.3	13.3	33.346	0	9.2244	208700000	16	0.578431	0.734204	-0.456477	-0.536026	24.622	25.2744	24.0909	24.9836	25.1112	25.2619
Color [Black]	9	4		A1X283;G3V144;A0A1B0GUF2	A1X283;G3V144;A0A1B0GUF2	SH3 and PX domain-containing protein 2B	SH3PXD2B			5	5	3	7.5	7.5	5.4	101.58	0	7.689	133970000	10	0.555245	0.580567	-0.962876	-0.759092	24.6411	24.1218	22.1376	24.4593	24.7732	24.5566
Color [Black]	9	4		A2A2Q9;Q9Y312	A2A2Q9;Q9Y312	Protein AAR2 homolog	AAR2			5	5	5	20.1	20.1	20.1	45.034	0	23.268	353760000	12	0.810759	0.278585	-1.9936	-1.21728	26.1971	22.9739	22.6727	25.8236	26.2373	25.7637
Color [Black]	9	4		B7ZM87;A2RUF3;O75044;A0A075B7B5;Q5VZB4;P0DMP2;E9PDX4;A0A087X0L1;A0A087WW56;Q49AF1;Q7Z6B7	B7ZM87;A2RUF3;O75044;A0A075B7B5;Q5VZB4;P0DMP2	SLIT-ROBO Rho GTPase-activating protein 2;SLIT-ROBO Rho GTPase-activating protein 2B	SRGAP2;SRGAP2B			4	4	2	5.2	5.2	2.9	120.74	0	10.258	116250000	10	0.889263	0.458719	-0.846104	-0.896817	23.2721	24.3919	23.0888	24.6605	24.0859	24.5447
Color [Black]	9	4		A3KMH1	A3KMH1	von Willebrand factor A domain-containing protein 8	VWA8			27	27	27	17.4	17.4	17.4	214.82	0	58.745	1470200000	69	0.445508	0.897961	0.0888958	0.151761	27.7771	27.777	27.9708	27.6534	27.7559	27.8489
Color [Black]	9	4		A3KN83;K7ES28;Q9Y2G9	A3KN83	Protein strawberry notch homolog 1	SBNO1			5	5	5	3.2	3.2	3.2	154.31	0	6.3901	105790000	11	0.494356	0.716631	-0.571894	-0.569291	22.7797	24.3959	23.8765	24.0293	24.1585	24.58
Color [Black]	9	4		A4D1E9;C9J8R7;C9JNI1;C9JEQ8	A4D1E9	GTP-binding protein 10	GTPBP10			5	5	5	5.6	5.6	5.6	110.47	0	21.977	226700000	18	0.342451	0.795465	-0.37594	-0.393917	24.4643	25.7103	24.2598	25.2404	25.1902	25.1316
Color [Black]	9	4		A5YKK6;H3BVC9;H3BMZ2;H3BMH0;H3BR89;H3BNB1;H3BTH2;H3BT18;H3BU44	A5YKK6	CCR4-NOT transcription complex subunit 1	CNOT1			49	49	49	23.3	23.3	23.3	266.94	0	124.74	4807300000	193	0.798938	0.805263	-0.204568	-0.330845	29.5591	29.3009	29.3603	29.6365	29.4463	29.7512
Color [Black]	9	4		A6NCV1;D6RCN7;C9J7M2	A6NCV1	Olfactory receptor 6C74	OR6C74			9	9	2	10.6	10.6	2.9	149.65	0	26.181	517180000	21	0.0119676	0.989535	0.0275313	0.0218593	26.4146	25.7106	26.2298	25.5391	27.5367	25.1967
Color [Black]	9	4		A6NDG6;H3BV17	A6NDG6	Phosphoglycolate phosphatase	PGP			4	4	4	16.2	16.2	16.2	34.006	0	8.4774	322600000	19	0.482189	0.793311	-0.277312	-0.369765	25.5374	25.8187	25.0563	25.8356	25.8862	25.5225
Color [Black]	9	4		A6NED2;G3V2I3	A6NED2;G3V2I3	RCC1 domain-containing protein 1	RCCD1			2	2	2	6.6	6.6	6.6	40.078	0	4.2171	49501000	6	0.122654	0.940613	-0.0753403	-0.104001	22.8989	23.3863	22.7028	22.8994	23.0862	23.2284
Color [Black]	9	4		H3BU16;A6NGP5;Q9H910;H3BMT0;H3BTV5;H3BMV3;H3BMM8;B4E1P3	H3BU16;A6NGP5;Q9H910;H3BMT0;H3BTV5;H3BMV3	Hematological and neurological expressed 1-like protein	HN1L			3	3	3	26.9	26.9	26.9	17.603	0	9.0379	137900000	11	1.73053	0.58376	0.460083	0.741965	24.7449	24.3741	24.7168	24.123	24.1684	24.1641
Color [Black]	9	4		A6NHR9;J3KTL8;J3KRK8;J3QSH1	A6NHR9;J3KTL8	Structural maintenance of chromosomes flexible hinge domain-containing protein 1	SMCHD1			21	21	21	12.8	12.8	12.8	226.37	0	42.271	899010000	51	0.177692	0.940659	-0.0591825	-0.0944674	27.2648	27.0181	26.9608	27.3042	27.1008	27.0163
Color [Black]	9	4		A6NIW2;Q5JSL3;A0A0J9YW64;A0A0J9YXQ7	A6NIW2;Q5JSL3;A0A0J9YW64	Dedicator of cytokinesis protein 11	DOCK11			10	10	8	5.2	5.2	4.3	238.1	0	22.224	133990000	29	0.263777	0.84506	-0.184795	-0.237039	24.0018	24.6932	23.8874	24.461	24.1394	24.5363
Color [Black]	9	4		A6NIZ1;H0YIW5;Q5T245;H0YE30;F5H823;B7ZB78;F5GZG1;A0A0J9YXB3	A6NIZ1;H0YIW5;Q5T245;H0YE30	Ras-related protein Rap-1b-like protein	WDR90;DDR2;CPNE7			8	8	4	22.2	22.2	12.6	54.877	0	17.486	252290000	20	0.927973	0.376933	1.00391	0.99833	25.099	26.3862	25.2754	24.607	25.0996	24.0423
Color [Black]	9	4		A6NJ78;A0A0U1RR76;A0A0U1RRF2;B5MC64;A0A0U1RR64;A0A0U1RRD2;F8WD83;P0C7V9	A6NJ78;A0A0U1RR76	Probable methyltransferase-like protein 15	METTL15			4	4	4	14.5	14.5	14.5	46.121	0	31.712	389880000	33	0.124147	0.932328	-0.095499	-0.122221	25.5097	26.1919	25.5887	25.5098	26.116	25.9511
Color [Black]	9	4		A6NJG2;C9J686;H7BZ28	A6NJG2	Ankyrin repeat domain-containing protein SOWAHD	SOWAHD			30	30	15	33.2	33.2	16.3	98.271	0	81.354	7283500000	166	0.337529	0.851873	-0.157263	-0.227114	29.9776	30.0923	29.9669	30.2338	29.8162	30.4586
Color [Black]	9	4		A6NNK5;Q12888;H7BZY0;C9JXV0;M0R142	A6NNK5;Q12888	Tumor suppressor p53-binding protein 1	TP53BP1			10	10	10	7.4	7.4	7.4	209.02	0	23.711	341930000	24	0.0983155	0.960884	0.0352459	0.0560812	25.5472	25.6815	25.9031	25.7482	25.7539	25.5239
Color [Black]	9	4		A6PVM9;Q9BQI0	A6PVM9;Q9BQI0	Allograft inflammatory factor 1-like	AIF1L			3	3	3	34	34	34	10.501	0	5.6511	44749000	8	0.60303	0.602662	-0.772057	-0.719216	21.5804	23.1857	22.7796	23.842	23.2533	22.7667
Color [Black]	9	4		A6PW57;Q99755;A2A5X0;A6PW58;O14986	A6PW57;Q99755;A2A5X0	Phosphatidylinositol 4-phosphate 5-kinase type-1 alpha	PIP5K1A			8	8	6	18.2	18.2	12.9	61.257	0	22.462	427430000	18	0.0134814	0.989621	0.0229899	0.0216086	26.2189	24.935	26.7045	25.92	25.5911	26.2783
Color [Black]	9	4		S4R393;S4R410;A7E2V4;S4R3H3;S4R3B3;H7C453;H7BZ52;S4R3U7;H0YCW2	S4R393;S4R410;A7E2V4;S4R3H3;S4R3B3;H7C453;H7BZ52;S4R3U7	Zinc finger SWIM domain-containing protein 8	ZSWIM8			11	11	11	10.5	10.5	10.5	192.98	0	17.228	207520000	15	0.833562	0.729619	0.393906	0.547725	25.4085	24.882	25.2918	24.6733	24.6279	25.0994
Color [Black]	9	4		A8MYT4;Q8NEB9;K7ENH3;K7EIV6;K7EKH3	A8MYT4;Q8NEB9	Phosphatidylinositol 3-kinase;Phosphatidylinositol 3-kinase catalytic subunit type 3	PIK3C3			5	5	5	3.3	3.3	3.3	221.5	0	10.558	198430000	18	0.541979	0.744247	-0.396525	-0.481712	24.2268	25.2848	24.4659	24.9972	25.1387	25.0313
Color [Black]	9	4		A8MYX2;F2Z2N1	A8MYX2	Protein FAM25D/E	FAM25D			9	5	5	17.9	11	11	73.632	0	10.471	193420000	13	0.287496	0.746542	0.722424	0.476931	24.7661	24.87	24.7477	25.2077	22.0492	24.9597
Color [Black]	9	4		B0QY89;Q9Y262;B0QY90;C9JHP4;C9K0Q7;H7C3A0;H0Y7E6	B0QY89;Q9Y262;B0QY90	Eukaryotic translation initiation factor 3 subunit L	EIF3L			23	23	23	39.9	39.9	39.9	70.901	0	75.636	4993800000	115	1.18874	0.682239	-0.439679	-0.652464	29.5739	29.1982	29.2284	29.7988	29.5445	29.9764
Color [Black]	9	4		H3BPC4;H3BQQ9;B0QYN7;P63279	H3BPC4;H3BQQ9;B0QYN7;P63279	SUMO-conjugating enzyme UBC9	UBE2I			6	6	6	78.6	78.6	78.6	7.8891	0	17.221	1105100000	31	0.0528701	0.988588	-0.0165265	-0.0271992	27.5035	27.2708	27.4205	27.5645	27.4034	27.2765
Color [Black]	9	4		B0QYW5;F6RTR7;O43808;F8WE74	B0QYW5;F6RTR7;O43808;F8WE74	Peroxisomal membrane protein PMP34	SLC25A17			3	3	3	17.8	17.8	17.8	25.721	0	5.818	167880000	6	0.659084	0.381521	-1.56482	-0.993458	22.3989	25.149	21.7672	25.1412	24.1737	24.6947
Color [Black]	9	4		F2Z2V0;B0QZ18;Q99829;E7ENH5;A6PVH9;Q5JX58;Q5JX59;Q5JX60;Q5JX44;Q5JX45;Q5JX61;Q5JX52;Q5JX56;Q5JX55;Q5JX54;E7EV27;H0Y524;Q5JX53	F2Z2V0;B0QZ18;Q99829;E7ENH5;A6PVH9;Q5JX58;Q5JX59;Q5JX60;Q5JX44;Q5JX45;Q5JX61;Q5JX52;Q5JX56	Copine-1	CPNE1			8	8	6	14.6	14.6	11.6	58.634	0	15.854	568510000	27	0.48721	0.776714	-0.322061	-0.408846	26.6648	26.0168	25.9891	26.6718	26.7828	26.1822
Color [Black]	9	4		B1AHC9;P12956	B1AHC9;P12956	X-ray repair cross-complementing protein 6	XRCC6			13	13	13	25.8	25.8	25.8	64.283	0	30.083	1326200000	57	0.337251	0.870004	-0.13264	-0.200233	27.4305	27.6625	27.6382	27.9972	27.5359	27.5961
Color [Black]	9	4		B1AHD1;P55769	B1AHD1;P55769	NHP2-like protein 1;NHP2-like protein 1, N-terminally processed	NHP2L1			3	3	3	18.9	18.9	18.9	14.627	0	7.6579	282000000	9	0.648176	0.580034	-0.797102	-0.754997	23.8319	25.2429	25.6676	25.6511	25.762	25.7206
Color [Black]	9	4		B1AKJ5;O43847;F5H7V1;G3V1R5	B1AKJ5;O43847;F5H7V1;G3V1R5	Nardilysin	NRD1			8	4	4	7	2.8	2.8	139.41	0	6.4738	59624000	7	0.800424	0.790458	-0.251009	-0.389201	23.3485	23.322	22.99	23.6054	23.5022	23.306
Color [Black]	9	4		B1AKN7;B1AKN5;B1AKN8;Q12857;B1AKN6;S4R3K4;S4R3W2	B1AKN7;B1AKN5;B1AKN8;Q12857;B1AKN6;S4R3K4	Nuclear factor 1;Nuclear factor 1 A-type	NFIA			4	2	2	10.7	5.8	5.8	51.451	0	4.3096	109750000	5	0.773952	0.440657	1.02834	0.924629	23.7889	24.2091	24.5652	22.0818	24.0181	23.3784
Color [Black]	9	4		B1AKR6;Q9NP97;H3BQI1;Q8TF09	B1AKR6;Q9NP97	Dynein light chain roadblock-type 1	DYNLRB1			3	3	3	33.1	33.1	33.1	16.253	0	11.689	451280000	8	0.535127	0.502409	-1.33761	-0.834868	26.1588	22.7665	25.7065	25.6369	26.5391	26.4688
Color [Black]	9	4		B1AMU3;Q9Y3B2;B1AMU7;R4GNH9;R4GMQ7;B1AMU4	B1AMU3;Q9Y3B2;B1AMU7	Exosome complex component CSL4	EXOSC1			3	3	3	22.4	22.4	22.4	18.816	0	4.905	128220000	8	0.353758	0.79203	-0.34177	-0.379018	23.4564	24.5897	24.0641	23.9137	24.632	24.5898
Color [Black]	9	4		B2RNG4;Q13620;A6NE76	B2RNG4;Q13620	Cullin-4B	TRIM6-TRIM34;CUL4B			17	7	7	11	5.8	5.8	207.03	0	18.085	261190000	30	0.0255043	0.987816	0.0127443	0.0190959	25.3002	25.4114	25.2036	25.1712	25.6024	25.1034
Color [Black]	9	4		B2RNN3;A0A087X286;K7EL23	B2RNN3;A0A087X286	Complement C1q and tumor necrosis factor-related protein 9B	C1QTNF9B;CKLF-CMTM1			63	63	62	49.6	49.6	49.1	144.91	0	258.61	37135000000	381	0.0380884	0.989753	0.00982666	0.016725	32.416	32.5537	32.4284	32.3048	32.5295	32.5342
Color [Black]	9	4		B3KQV6;E9PH38;A0A0A6YYI3;A0A0B4J1V8;Q9NQ55;H7C446;C9J3W3;H0YDG7	B3KQV6		PPP2R1A			14	14	4	19	19	5.3	98.731	0	36.587	1432200000	48	0.803664	0.735504	-0.352142	-0.501211	27.8948	27.4558	27.4343	28.2121	27.7607	27.8686
Color [Black]	9	4		B4DDD6;H0Y5J4;Q9UJU6	B4DDD6;H0Y5J4;Q9UJU6	Drebrin-like protein	DBNL			6	6	6	18.5	18.5	18.5	45.746	0	12.347	104650000	10	0.671278	0.581976	0.753225	0.746358	24.1489	24.1739	24.0846	24.1173	22.4062	23.6242
Color [Black]	9	4		B4DDF4;B4DUT8;Q99439;A0A087X271;H3BVI6;A0A087X1X5;K7ES69;H3BQH0;A0A087WV51;U3KPS3	B4DDF4;B4DUT8;Q99439;A0A087X271;H3BVI6;A0A087X1X5	Calponin;Calponin-2	CNN2			7	7	7	36.9	36.9	36.9	32.616	0	21.55	780330000	12	0.165524	0.905111	-0.110459	-0.147004	26.687	27.1285	26.5776	27.2185	26.5732	26.9328
Color [Black]	9	4		K7EMV3;B4DEB1;K7EK07;K7ES00;P84243;Q71DI3;Q16695;P68431;K7EP01;Q6NXT2	K7EMV3;B4DEB1;K7EK07;K7ES00;P84243;Q71DI3;Q16695;P68431;K7EP01	Histone H3;Histone H3.3;Histone H3.2;Histone H3.1t;Histone H3.1	H3F3B;H3F3A;HIST2H3A;HIST3H3;HIST1H3A			5	5	3	43.5	43.5	26.1	10.334	0	7.7976	7189700000	23	0.605552	0.709531	0.562173	0.61369	30.4314	29.7939	30.7006	30.0041	30.1203	29.115
Color [Black]	9	4		J3QKS7;B4DGM3;Q969G3;J3KT85;J3QR61;J3QKX6;H7C048;K7EMQ8	J3QKS7;B4DGM3;Q969G3;J3KT85;J3QR61	SWI/SNF-related matrix-associated actin-dependent regulator of chromatin subfamily E member 1	SMARCE1			3	3	3	12.2	12.2	12.2	33.433	0	4.8175	138550000	7	0.214353	0.941425	0.0634499	0.103174	24.2176	24.5552	24.4786	24.4063	24.4066	24.2482
Color [Black]	9	4		B4DGU6;Q13615	B4DGU6;Q13615	Myotubularin-related protein 3	KCNK2;MTMR3			3	3	3	3.3	3.3	3.3	143.94	0	7.4595	70283000	7	0.908524	0.648697	-0.536844	-0.691994	23.5801	23.1861	22.6663	23.7723	23.7442	23.5266
Color [Black]	9	4		B4DIH5;P61201;H0YKU5;H0YM03	B4DIH5;P61201;H0YKU5;H0YM03	COP9 signalosome complex subunit 2	COPS2			10	10	10	30.6	30.6	30.6	44.228	0	27.106	447220000	23	0.393949	0.82455	-0.201462	-0.281389	26.3591	25.9576	25.6777	26.3562	26.1862	26.0563
Color [Black]	9	4		B4DLR8;P15559;H3BRK3;H3BNV2	B4DLR8;P15559;H3BRK3;H3BNV2	NAD(P)H dehydrogenase [quinone] 1	NQO1			5	5	5	27.7	27.7	27.7	22.793	0	6.696	161900000	11	0.125853	0.951066	0.0536639	0.0817841	24.7491	24.7773	24.5325	24.3783	24.8417	24.6779
Color [Black]	9	4		B4DR61;P61619;F8W776;Q8TC24;Q9H9S3;H7C1Q9;C9JXC6;H7C069;A6NK38;F2Z2C7;C9JJV4;H7C1S8;A6NIF9	B4DR61;P61619;F8W776;Q8TC24;Q9H9S3	Protein transport protein Sec61 subunit alpha isoform 1;Protein transport protein Sec61 subunit alpha isoform 2	SEC61A1;SEC61A2			9	9	9	15.8	15.8	15.8	52.949	0	27.045	2975900000	51	0.476005	0.798206	-0.308886	-0.395229	28.6747	29.0796	28.1298	28.9012	28.8564	29.0531
Color [Black]	9	4		B4DWT1;Q93052;A0A087WZF1;C9JXK9;C9JE51;C9J2R5;C9JT42;C9J3U9;C9J1K7;C9J5C8;C9J4E3;C9JIY7	B4DWT1;Q93052;A0A087WZF1;C9JXK9	Lipoma-preferred partner	SRSF11;LPP			5	5	5	12.7	12.7	12.7	71.185	0	15.968	247470000	15	0.339208	0.852597	-0.156069	-0.226131	25.3093	25.3617	24.8022	25.2422	25.4453	25.254
Color [Black]	9	4		E9PNU1;B4DXC8;Q9Y5B8	E9PNU1;B4DXC8;Q9Y5B8	Nucleoside diphosphate kinase 7	NME7			3	3	3	10.2	10.2	10.2	28.888	0.0021505	2.7606	164900000	5	0.476199	0.601058	1.03163	0.716432	24.9907	24.7649	24.767	24.8945	21.9436	24.5896
Color [Black]	9	4		B4DXZ6;P51114;E9PFF5;E7EU85;C9JZE0;C9JY20;C9JAJ4;H7C4S4;C9IZ22;C9J5B4	B4DXZ6;P51114;E9PFF5;E7EU85	Fragile X mental retardation syndrome-related protein 1	FXR1			25	25	22	46.1	46.1	42.6	68.326	0	102.21	6508300000	129	1.17894	0.778143	-0.264731	-0.437157	29.8454	29.8399	29.7799	30.257	29.8997	30.1028
Color [Black]	9	4		B4DY09;Q12905;X6R6Z1;A0A0A0MRL0	B4DY09;Q12905;X6R6Z1	Interleukin enhancer-binding factor 2	ILF2			5	5	5	6.1	6.1	6.1	95.586	0	13.246	365580000	17	0.283509	0.806866	-0.284684	-0.314666	25.9735	25.1637	25.7299	26.4613	25.3326	25.9272
Color [Black]	9	4		E5RGY0;B4E1G1;Q9BUN8	E5RGY0;B4E1G1;Q9BUN8	Derlin-1	DERL1			3	3	3	21.9	21.9	21.9	17.221	0	7.2435	1057800000	10	0.0279541	0.990453	0.016599	0.0237327	27.6335	27.1891	27.1723	27.2628	27.1202	27.5621
Color [Black]	9	4		H0Y9V7;B4E2Q0;P98194;H0Y8X9;H0Y9S7	H0Y9V7;B4E2Q0;P98194	Calcium-transporting ATPase;Calcium-transporting ATPase type 2C member 1	ATP2C1			7	7	7	10.6	10.6	10.6	98.938	0	17.932	202880000	15	0.386556	0.842149	-0.163407	-0.241003	24.9383	25.0469	24.5709	24.9143	25.2247	24.9073
Color [Black]	9	4		B5MCF9;O00541;B3KXD6;H7C267;H7BYY8	B5MCF9;O00541;B3KXD6	Pescadillo homolog	PES1			13	13	13	22.2	22.2	22.2	66.077	0	29.345	1083800000	47	0.145697	0.939549	-0.0630875	-0.095456	27.4171	27.1679	27.2671	27.559	27.0731	27.4092
Color [Black]	9	4		B5MDF5;J3KQE5;P62826;F5H018;H0YFC6;B4DV51	B5MDF5;J3KQE5;P62826;F5H018;H0YFC6	GTP-binding nuclear protein Ran	RAN			20	20	20	45.5	45.5	45.5	26.224	0	105.66	44498000000	168	0.108048	0.961806	0.0347214	0.0563588	32.694	32.6983	32.7443	32.4939	32.6495	32.8891
Color [Black]	9	4		B7WPG3;C9IYN3;D6W592;Q8WVV9;H7C464;C9JJZ7	B7WPG3;C9IYN3;D6W592;Q8WVV9	Heterogeneous nuclear ribonucleoprotein L-like	HNRNPLL;HNRPLL			13	13	10	38.4	38.4	30.5	56.45	0	28.038	934600000	29	0.116844	0.94164	-0.0750504	-0.102301	26.7974	27.354	27.1739	27.3739	26.8519	27.3247
Color [Black]	9	4		B7Z5R6;Q14596	B7Z5R6;Q14596	Next to BRCA1 gene 1 protein	NBR1			4	4	4	7	7	7	92.948	0	13.261	235520000	13	0.495697	0.722859	-0.498027	-0.530732	24.9493	25.0708	24.3928	25.6945	24.5314	25.6812
Color [Black]	9	4		B7Z683;A0A0G2JQ41;A0A1C7CYZ0;Q12979;I3L379;I3L1U8;I3L2P5;I3NI05;H0Y554	B7Z683		ABR			19	19	2	16.9	16.9	1.4	177.22	0	44.29	911170000	54	0.0411753	0.989679	-0.0179164	-0.0276443	27.1915	27.0131	27.0889	27.0418	26.9211	27.3844
Color [Black]	9	4		B7Z6D5;Q96GQ7;A0A087X059;A0A087WYH5;P78412	B7Z6D5;Q96GQ7	Probable ATP-dependent RNA helicase DDX27	DDX27			17	17	16	17.2	17.2	16.3	113.55	0	33.432	816950000	44	0.471771	0.886881	0.10092	0.170274	26.888	27.1627	26.9612	26.8436	26.9865	26.879
Color [Black]	9	4		B7Z7F3;Q9H6Z4;K7EIJ4;K7EMH9;K7ESQ0;K7EN31	B7Z7F3;Q9H6Z4;K7EIJ4	Ran-binding protein 3	RANBP3			7	7	7	20.2	20.2	20.2	52.894	0	15.903	284750000	21	0.633374	0.738707	-0.443792	-0.544013	24.7624	25.5792	25.1443	25.8403	25.187	25.79
Color [Black]	9	4		B7Z9U0;Q9UFF9;E5RIL2	B7Z9U0;Q9UFF9;E5RIL2	CCR4-NOT transcription complex subunit 8	CNOT8			4	4	4	8.7	8.7	8.7	67.231	0	9.816	141450000	6	2.27444	0.0526667	1.75881	2.146	24.8072	24.684	25.6714	23.1862	23.2608	23.4392
Color [Black]	9	4		B7ZBM3;Q8IVH2;A2A312	B7ZBM3;Q8IVH2	Forkhead box protein P4	FOXP4			8	8	8	20.2	20.2	20.2	72.286	0	40.933	727070000	31	0.435375	0.7763	-0.372117	-0.42962	26.6548	26.9005	26.146	27.2883	26.3613	27.1681
Color [Black]	9	4		B7ZKJ3;Q13505;A0A0C4DFQ1	B7ZKJ3;Q13505;A0A0C4DFQ1	Receptor protein-tyrosine kinase;Metaxin-1	EPHA5;MTX1			6	6	6	5.9	5.9	5.9	173.09	0	14.55	526750000	16	0.19219	0.878106	-0.155855	-0.192219	25.9779	26.7669	25.7833	26.4509	26.1833	26.3615
Color [Black]	9	4		B7ZLQ8;Q17RY0;E5RJM0;E5RFP2;H0Y9D9;J3KN18;Q7Z5Q1;H0YBG1	B7ZLQ8;Q17RY0;E5RJM0	Cytoplasmic polyadenylation element-binding protein 4	CPEB4			19	19	13	33.7	33.7	21.9	77.296	0	45.674	1220200000	51	0.454613	0.822299	0.196384	0.28619	27.8434	27.5302	27.5028	27.2131	27.7193	27.3548
Color [Black]	9	4		B7ZM99;G3V5I2;Q9BXJ2;A8MY87;F8WDG3;C9JSU7;C9JU87	B7ZM99;G3V5I2;Q9BXJ2	Complement C1q tumor necrosis factor-related protein 7	MTHFD1L;VTI1B;C1QTNF7			18	17	13	21.6	20.8	15.9	105.89	0	42.808	1384500000	60	0.29536	0.890348	0.106189	0.164448	27.949	27.7047	27.693	27.4531	27.7133	27.8619
Color [Black]	9	4		B8ZZN6;P63165;Q9NSV5;B8ZZJ0;B9A032	B8ZZN6;P63165;Q9NSV5	Small ubiquitin-related modifier 1	SUMO1;DKFZp434D2030			3	3	3	19.2	19.2	19.2	16.645	0	5.2439	309200000	13	0.418871	0.694768	-0.907104	-0.637632	22.8803	25.5413	25.6906	25.7889	25.3493	25.6953
Color [Black]	9	4		B8ZZS4;Q9H8Y5	B8ZZS4;Q9H8Y5	Ankyrin repeat and zinc finger domain-containing protein 1	ANKZF1			4	4	4	10.3	10.3	10.3	57.572	0	7.4858	79884000	7	0.485108	0.802394	-0.24965	-0.344883	23.8333	23.7511	23.2735	23.6416	23.8404	24.1248
Color [Black]	9	4		J3KMX2;B9EGA3;Q92925;J3QWB6;J3QQL7	J3KMX2;B9EGA3;Q92925;J3QWB6	SWI/SNF-related matrix-associated actin-dependent regulator of chromatin subfamily D member 2	SMARCD2			10	10	9	28.3	28.3	24.6	52.238	0	28.737	876900000	40	0.186121	0.938556	-0.0607395	-0.0972445	26.913	26.9449	27.243	27.0089	27.2264	27.0478
Color [Black]	9	4		B9ZVT1;Q9UBE0;M0QX65;M0R054;M0QZS6;Q8IXT5;M0R375;M0QYM8	B9ZVT1;Q9UBE0;M0QX65	SUMO-activating enzyme subunit 1;SUMO-activating enzyme subunit 1, N-terminally processed	RBM12B;SAE1			12	12	12	7.1	7.1	7.1	176.01	0	23.128	280350000	27	0.58157	0.777079	0.32236	0.431467	25.2998	25.7821	25.5634	25.1327	25.6167	24.9287
Color [Black]	9	4		C4P092;Q9UGV2;F8WBF9;Q5TH29	C4P092;Q9UGV2;F8WBF9;Q5TH29	Protein NDRG3	DISC1;NDRG3			6	6	6	11.1	11.1	11.1	90.599	0	16.847	271020000	18	0.619523	0.491109	1.115	0.851865	25.3997	25.7097	25.6832	25.3502	22.8788	25.2187
Color [Black]	9	4		C9IZZ0;C9J8S3;P51149;C9J4V0;C9J592;C9J7D1;C9J4S4	C9IZZ0;C9J8S3;P51149;C9J4V0;C9J592;C9J7D1;C9J4S4	Ras-related protein Rab-7a	RAB7A			4	4	4	39.7	39.7	39.7	13.075	0	9.4247	196000000	7	0.170074	0.941025	0.0769005	0.11463	24.6715	25.1025	25.0383	25.0716	24.7641	24.7458
Color [Black]	9	4		C9JE98;C9J0Q5;C9JFD3;Q9Y618;C9J7T7;C9JQE8;C9J330;H7C1J7;C9JNV9;H0YGK8;H7C184;H7C0P3;H7C1Y3	C9JE98;C9J0Q5;C9JFD3;Q9Y618;C9J7T7;C9JQE8	Nuclear receptor corepressor 2	NCOR2			54	54	53	31.6	31.6	31.3	268.04	0	160.65	3850600000	211	0.436547	0.83902	-0.163527	-0.247567	29.1625	29.0271	29.1622	28.9883	29.5111	29.343
Color [Black]	9	4		C9J167;P54278	C9J167;P54278	Mismatch repair endonuclease PMS2	PMS2			9	9	9	12.4	12.4	12.4	84.696	0	26.088	134210000	37	0.746491	0.71082	-0.464794	-0.591457	23.9681	24.5344	23.8552	24.5862	24.9186	24.2474
Color [Black]	9	4		C9J2Y9;P30876;C9J4M6	C9J2Y9;P30876;C9J4M6	DNA-directed RNA polymerase;DNA-directed RNA polymerase II subunit RPB2	POLR2B			12	12	12	14.7	14.7	14.7	133.06	0	38.36	717730000	46	0.202257	0.958259	0.0331459	0.0588527	26.8099	26.7655	26.8065	26.6562	26.8694	26.7569
Color [Black]	9	4		C9J3F6;Q92609	C9J3F6;Q92609	TBC1 domain family member 5	TBC1D5			3	3	3	7.3	7.3	7.3	67.534	0	9.3066	143860000	13	0.221757	0.836927	-0.227207	-0.252537	24.3776	24.6462	23.8311	24.8597	23.8735	24.8034
Color [Black]	9	4		C9J3V5	C9J3V5	Testis-expressed sequence 22 protein	TEX22			10	10	10	15.9	15.9	15.9	71.606	0	25.712	1017600000	41	0.035782	0.986964	0.0229804	0.032032	27.4583	27.1382	27.2798	26.9134	27.3014	27.5926
Color [Black]	9	4		C9J5N1;Q9BTE6;K7EQ85	C9J5N1;Q9BTE6;K7EQ85	Alanyl-tRNA editing protein Aarsd1	PTGES3L-AARSD1;AARSD1			6	6	4	15.8	15.8	10.5	55.065	0	10.781	468080000	12	0.0243476	0.987831	-0.0132949	-0.0194743	25.8219	26.151	26.4517	26.1822	26.1231	26.1592
Color [Black]	9	4		E9PIE9;Q14172;C9J6F3;H3BPZ2;Q2M2E3;A0A087X0A7;E7EQY2;E7EVE9	E9PIE9;Q14172;C9J6F3;H3BPZ2;Q2M2E3	Outer dense fiber protein 4	GPSM3;DMD;PDCD10;MVP;ODF4			19	19	19	18	18	18	127.79	0	42.964	769360000	65	0.406431	0.88298	0.118237	0.189663	26.6967	26.9619	27.0216	26.6823	26.9181	26.7251
Color [Black]	9	4		C9J7E5;Q9Y5L0;E9PFH4	C9J7E5;Q9Y5L0;E9PFH4	Transportin-3	TNPO3			11	11	11	14.2	14.2	14.2	108.05	0	24.895	842190000	37	0.67294	0.690748	-0.556746	-0.635879	26.6338	26.934	26.3082	27.4785	26.5247	27.5431
Color [Black]	9	4		C9J813;E9PGZ1;E7EX44;Q05682	C9J813;E9PGZ1;E7EX44;Q05682	Caldesmon	CALD1			4	4	4	7.4	7.4	7.4	54.158	0	10.924	38182000	13	0.186487	0.874864	-0.161827	-0.194642	22.6495	22.1339	22.4403	22.6594	23.0311	22.0188
Color [Black]	9	4		C9J9W2;Q14847;F6S2S5	C9J9W2;Q14847	LIM and SH3 domain protein 1	LASP1			10	10	10	54.2	54.2	54.2	18.98	0	20.348	725280000	37	0.581327	0.692133	0.639426	0.645641	26.9086	27.3083	26.7605	25.435	26.9071	26.717
Color [Black]	9	4		C9JA08;Q96D46;C9J0B9;C9IY70;C9IZW9;C9K0C2	C9JA08;Q96D46	60S ribosomal export protein NMD3	NMD3			12	12	12	22.7	22.7	22.7	60.125	0	27.037	1141400000	44	0.0796526	0.952373	-0.0468616	-0.0662317	27.3306	27.7797	27.0902	27.4982	27.3525	27.4905
Color [Black]	9	4		C9JA69;Q8WY36;H7C1Q0;C9JYU6;C9JZA0;C9J8D0	C9JA69;Q8WY36;H7C1Q0;C9JYU6;C9JZA0;C9J8D0	HMG box transcription factor BBX	BBX			2	2	2	3.3	3.3	3.3	99.328	0	3.9781	12371000	5	0.236824	0.775962	-0.860775	-0.446002	19.4476	22.3221	19.896	23.5145	19.7034	21.0301
Color [Black]	9	4		C9JE56;A0A1B0GX51;A0A0U1RRI8;P12273;A0A0C4DFX7;Q9H967	C9JE56;A0A1B0GX51;A0A0U1RRI8;P12273	Prolactin-inducible protein	WDR76;PIP			5	5	5	6	6	6	103.1	0	11.398	163300000	20	1.3924	0.545382	-0.533021	-0.785552	24.1321	24.4372	24.109	24.9226	24.4724	24.8824
Color [Black]	9	4		C9JEX3;Q13614	C9JEX3;Q13614	Myotubularin-related protein 2	MTMR2			6	6	6	11.5	11.5	11.5	64.49	0	7.9776	271890000	11	0.568028	0.584787	0.887044	0.74286	25.771	25.0275	25.1589	23.1238	25.1498	25.0227
Color [Black]	9	4		C9JIS1;C9JXA5;E7EP32;P62879;C9JZN1;B1AKQ8;F6X3N5;F6UT28;P62873;Q9HAV0;F5H8J8;F5H100;F5H0S8;E9PCP0;P16520;C9JD14;H7C5J5	C9JIS1;C9JXA5;E7EP32;P62879;C9JZN1;B1AKQ8;F6X3N5;F6UT28;P62873;Q9HAV0	Guanine nucleotide-binding protein G(I)/G(S)/G(T) subunit beta-2;Guanine nucleotide-binding protein G(I)/G(S)/G(T) subunit beta-1;Guanine nucleotide-binding protein subunit beta-4	GNB2;GNB1;GNB4			6	6	6	27.6	27.6	27.6	25.538	0	11.372	570760000	17	0.375364	0.734687	-0.58525	-0.507211	26.6494	25.7963	25.5201	27.1726	25.4577	27.0913
Color [Black]	9	4		C9JKA9;Q9NS87;H7BZT2;D6RCT7;Q6BDS2	C9JKA9;Q9NS87	Kinesin-like protein KIF15	KIF15			7	7	7	3.4	3.4	3.4	284.41	0	15.806	140260000	11	0.517799	0.581603	-0.996265	-0.740944	24.5002	24.8791	22.1909	24.6945	24.8686	24.9958
Color [Black]	9	4		C9JKZ2;H7BZI1;Q02818	C9JKZ2;H7BZI1;Q02818	Nucleobindin-1	NUCB1			2	2	2	4.5	4.5	4.5	31.066	0.0038359	2.434	188520000	8	0.366657	0.743739	0.551962	0.488813	24.4529	24.5599	24.724	22.8151	24.8927	24.373
Color [Black]	9	4		C9JXB8;C9JNW5;P83731	C9JXB8;C9JNW5;P83731	60S ribosomal protein L24	RPL24			11	11	11	54.5	54.5	54.5	14.369	0	39.94	17778000000	59	1.83134	0.775988	0.237171	0.425249	31.5957	31.4303	31.5345	31.2312	31.3404	31.2773
Color [Black]	9	4		C9JQD4;O43447;H0YEL5	C9JQD4;O43447;H0YEL5	Peptidyl-prolyl cis-trans isomerase;Peptidyl-prolyl cis-trans isomerase H	PPIH			4	4	4	28.5	28.5	28.5	15.8	0	8.6765	279050000	16	0.522665	0.732694	-0.486244	-0.53498	24.6945	25.8359	24.6645	25.4136	25.4165	25.8236
Color [Black]	9	4		C9JRZ6;Q9NX63;F8WAR4;F8WD73	C9JRZ6;Q9NX63;F8WAR4	MICOS complex subunit MIC19	CHCHD3			5	5	5	24.1	24.1	24.1	26.694	0	13.184	242370000	20	1.13109	0.600843	-0.506388	-0.712673	24.9151	24.8706	24.9255	25.7202	25.01	25.5002
Color [Black]	9	4		C9JS59;Q5XPI4;C9J266;F8WB91;C9JN91	C9JS59;Q5XPI4;C9J266	E3 ubiquitin-protein ligase RNF123	RNF123			4	4	4	5.8	5.8	5.8	81.531	0	7.2888	54534000	13	0.0444277	0.949056	0.0759608	0.0700862	22.1183	23.9142	22.8157	23.3358	22.8483	22.4363
Color [Black]	9	4		C9JVI3;O15049	C9JVI3;O15049	NEDD4-binding protein 3	TRIM2;N4BP3			23	23	20	20.6	20.6	17.8	125.06	0	49.673	2353800000	84	1.04185	0.733955	-0.369914	-0.55478	28.4943	28.1611	28.2154	28.9216	28.5137	28.5453
Color [Black]	9	4		C9JZR2;O60716;E9PRE2;H0YC95;E9PKY0;E9PKL1	C9JZR2;O60716	Catenin delta-1	CTNND1			19	19	19	24.4	24.4	24.4	104.85	0	48.491	1228500000	72	0.984743	0.801757	-0.195768	-0.330024	27.5771	27.3976	27.3235	27.6788	27.5189	27.6879
Color [Black]	9	4		J3QR51;C9K0C4;Q8N4Q1;E5RHL9;E9PHR9;I3NI09;H9KV90	J3QR51;C9K0C4;Q8N4Q1	Mitochondrial intermembrane space import and assembly protein 40	RAB31;APPL1;CHCHD4			12	12	12	15.3	15.3	15.3	72.275	0	29.17	564470000	30	0.194052	0.928791	0.0819251	0.123754	26.5235	26.2021	26.7206	26.3568	26.3279	26.5157
Color [Black]	9	4		D3DQV9;P78344	D3DQV9;P78344	Eukaryotic translation initiation factor 4 gamma 2	EIF4G2			25	2	2	34.1	5	5	102.33	0	10.463	377040000	8	0.418709	0.646662	-1.06093	-0.671717	25.8578	26.0856	22.7702	25.6891	26.0104	26.1968
Color [Black]	9	4		D3YTB1;F8W727;P62910;D3YTI8	D3YTB1;F8W727;P62910	60S ribosomal protein L32	RPL32			12	12	12	56.4	56.4	56.4	15.616	0	22.629	8834800000	63	0.302466	0.820859	-0.244926	-0.295334	29.7011	30.5511	30.2853	30.7022	30.0053	30.5647
Color [Black]	9	4		D6R9P3;D6RD18;D6RBZ0;Q99729	D6R9P3;D6RD18;D6RBZ0;Q99729	Heterogeneous nuclear ribonucleoprotein A/B	HNRNPAB			6	6	6	23.2	23.2	23.2	30.302	0	22.148	627540000	23	0.273334	0.883564	0.121197	0.178805	26.552	26.4967	26.8219	26.2836	26.4423	26.7811
Color [Black]	9	4		D6R9W2;Q8NEC7	D6R9W2;Q8NEC7	Glutathione S-transferase C-terminal domain-containing protein	GSTCD			2	2	2	5	5	5	38.198	0	6.4205	25679000	11	1.69008	0.28531	0.93699	1.24658	22.2944	22.4936	22.1947	21.17	21.8619	21.1398
Color [Black]	9	4		D6RA40;Q3B726	D6RA40;Q3B726	DNA-directed RNA polymerase I subunit RPA43	MAP1B;TWISTNB			5	5	5	6.7	6.7	6.7	91.917	0	13.084	445270000	14	0.816767	0.462513	-0.900238	-0.891049	25.2867	25.7468	25.3652	27.1031	25.4381	26.5583
Color [Black]	9	4		D6RBW1;P06730;H0Y8J7	D6RBW1;P06730	Eukaryotic translation initiation factor 4E	EIF4E			4	4	4	16.3	16.3	16.3	28.512	0	8.1331	441170000	22	1.04912	0.690417	0.451829	0.643323	26.417	26.2961	26.0834	25.5111	26.125	25.805
Color [Black]	9	4		D6RCK3;Q9H8S9;Q7L9L4	D6RCK3;Q9H8S9;Q7L9L4	MOB kinase activator 1A;MOB kinase activator 1B	MOB1B;MOB1A			3	3	3	8.7	8.7	8.7	45.162	0	9.4754	210030000	12	0.83832	0.371036	-1.17139	-1.02005	25.0885	24.6876	22.9796	25.328	25.4836	25.4583
Color [Black]	9	4		D6RIU8;D6REA1;Q9H173;A0RZB6;D6RG16;D6RBP7;D6RAI3	D6RIU8;D6REA1;Q9H173;A0RZB6;D6RG16;D6RBP7;D6RAI3	Nucleotide exchange factor SIL1	SIL1			2	2	2	13.5	13.5	13.5	18.435	0	4.4599	53106000	13	0.0640307	0.942654	-0.0844962	-0.0881033	22.5602	23.4789	22.5579	22.6782	23.629	22.5433
Color [Black]	9	4		D6REX3;O94979;D6RHZ5;H7BXG7;H0YAB3;H0Y9T9;H0Y8V7;H0Y8W8;H0Y9K1;D6RE64;H0YAF5	D6REX3;O94979;D6RHZ5;H7BXG7;H0YAB3	Protein transport protein Sec31A	SEC31A			12	12	11	11.4	11.4	9.7	136.22	0	29.081	863080000	47	1.19044	0.739011	-0.308889	-0.496626	26.6617	27.0418	26.8948	27.2716	27.0968	27.1565
Color [Black]	9	4		D6RFG8;P27707;D6RCP9	D6RFG8;P27707;D6RCP9	Deoxycytidine kinase	DCK			4	4	4	15.1	15.1	15.1	36.764	0	6.293	221160000	6	0.518451	0.703274	-0.663146	-0.624681	25.1703	25.1021	23.5005	25.0185	25.2651	25.4788
Color [Black]	9	4		D6RFN0;D6RAX7;Q9BT78;D6RD63	D6RFN0;D6RAX7;Q9BT78	COP9 signalosome complex subunit 4	COPS4			14	9	9	21.1	15.4	15.4	75.501	0	21.746	468020000	21	0.353449	0.942437	0.0651016	0.11291	26.1929	26.0733	26.3025	26.1694	26.0478	26.1561
Color [Black]	9	4		D6RGZ2;Q96J01	D6RGZ2;Q96J01	THO complex subunit 3	THOC3			4	4	4	30.5	30.5	30.5	11.062	0	5.0953	70356000	5	0.59955	0.650662	-0.683179	-0.676399	23.7017	23.7581	22.2327	23.726	24.0848	23.9312
Color [Black]	9	4		E5RFK5;Q9HCE1	E5RFK5;Q9HCE1	Putative helicase MOV-10	CCNC;MOV10			11	11	11	10.1	10.1	10.1	151.14	0	16.705	424960000	18	0.729269	0.816219	-0.189058	-0.305558	26.1116	25.9265	25.7139	26.1243	26.0481	26.1468
Color [Black]	9	4		E5RFP0;Q8WVJ2	E5RFP0;Q8WVJ2	NudC domain-containing protein 2	NUDCD2			5	5	5	38.6	38.6	38.6	14.745	0	22.309	805350000	27	0.0808651	0.95243	-0.0590935	-0.0779534	26.9318	26.6342	27.1204	27.2617	27.0636	26.5384
Color [Black]	9	4		E5RHG8;Q15369;R4GMY8	E5RHG8;Q15369;R4GMY8	Transcription elongation factor B polypeptide 1	TCEB1			5	5	5	62.9	62.9	62.9	9.9601	0	17.682	677240000	21	0.121605	0.933146	-0.0931683	-0.119494	26.3511	26.9207	26.5776	27.0649	26.2916	26.7724
Color [Black]	9	4		E5RIH5;Q6NXR4	E5RIH5;Q6NXR4	TELO2-interacting protein 2	TTI2			2	2	2	7.5	7.5	7.5	53.305	0	11.99	60268000	13	1.47605	0.337619	-0.856627	-1.11386	22.4101	23.1433	22.4948	23.7819	23.3077	23.5285
Color [Black]	9	4		E5RJW4;Q9NW64;E5RHA8	E5RJW4;Q9NW64	Pre-mRNA-splicing factor RBM22	RBM22			3	3	3	22.9	22.9	22.9	20.769	0	8.0979	165960000	9	0.505943	0.530916	1.32378	0.804788	24.6118	25.2305	24.0474	23.3662	21.3842	25.1681
Color [Black]	9	4		E7EM64;Q7L5N1;H7C3T0	E7EM64;Q7L5N1	COP9 signalosome complex subunit 6	COPS6			5	5	5	22.4	22.4	22.4	36.064	0	8.8327	230680000	8	0.587498	0.550655	-0.956292	-0.779586	22.8477	25.1854	24.7704	25.3553	25.2836	25.0335
Color [Black]	9	4		J3QLD9;E7EMK3;Q14254;K7EKW9	J3QLD9;E7EMK3;Q14254;K7EKW9	Flotillin-2	FLOT2			7	7	7	19.6	19.6	19.6	47.142	0	14.599	206760000	12	0.761676	0.727601	-0.422181	-0.559198	25.0033	24.6423	24.5483	25.45	24.738	25.2725
Color [Black]	9	4		E7EMP6;Q96FZ2;D6RAZ3;D6RGK7;D6R9T3;D6RAI0	E7EMP6;Q96FZ2;D6RAZ3	Embryonic stem cell-specific 5-hydroxymethylcytosine-binding protein	HMCES			10	10	7	22.8	22.8	15.6	61.869	0	21.538	502160000	27	0.79532	0.726343	-0.387016	-0.533984	25.9377	25.8625	26.2365	26.7672	26.1111	26.3194
Color [Black]	9	4		E7EMZ9;E9PBC6;O95359;H0Y2U4;D6RAA5;Q4VXL8;A0A0U1RRM9;H0Y911;H0Y9Y7;E9PGB3	E7EMZ9;E9PBC6;O95359;H0Y2U4;D6RAA5;Q4VXL8	Transforming acidic coiled-coil-containing protein 2	TACC2;ANKRD11			11	9	9	4	3.5	3.5	296.74	0	18.616	145750000	18	0.0504777	0.950787	0.0622597	0.0674067	24.098	25.1775	24.0313	24.3879	24.7186	24.0135
Color [Black]	9	4		E7EN32;O00255	E7EN32;O00255	Menin	MEN1			3	3	3	7.6	7.6	7.6	61.418	0	8.4669	173390000	17	1.18184	0.735974	-0.346694	-0.543479	24.3468	24.7697	24.4673	24.8493	24.7918	24.9827
Color [Black]	9	4		E7END7;P62820	E7END7;P62820	Ras-related protein Rab-1A	RAB1A			12	6	6	63.6	43.4	43.4	19.018	0	18.559	942270000	16	1.15686	0.344269	0.921617	1.05372	27.7466	26.7996	28.0034	26.5938	26.7335	26.4574
Color [Black]	9	4		E7ENR5;H0Y714;Q96G21;B9A008;B8ZZ47;C9JZ93;B9TX11	E7ENR5;H0Y714;Q96G21;B9A008	U3 small nucleolar ribonucleoprotein protein IMP4	IMP4			5	5	4	15.5	15.5	11.9	39.523	0	10.51	144820000	11	0.228562	0.838621	-0.217413	-0.249178	24.6272	23.7644	24.8764	24.3227	24.7822	24.8153
Color [Black]	9	4		E7ES33;E7EPK1;Q16181;G3V1Q4;Q5JXL7;A0A0U1RRH9;A0A0U1RRE1;A0A0U1RQK0;A0A0U1RRD1;Q6ZU15	E7ES33;E7EPK1;Q16181;G3V1Q4	Septin-7	2020-09-07			8	5	5	26.1	18.2	18.2	48.715	0	10.551	344180000	13	0.958867	0.548252	-0.627512	-0.778169	24.9764	25.2807	25.2767	26.3652	25.3984	25.6527
Color [Black]	9	4		E7EPN9;Q9Y520;H7C5N8;A0A0A0MS30	E7EPN9;Q9Y520	Protein PRRC2C	PRRC2C			67	67	66	29.3	29.3	29	308.77	0	262.19	7514800000	263	0.585827	0.832099	-0.164864	-0.263535	29.9265	30.2171	30.0899	30.0902	30.412	30.226
Color [Black]	9	4		E7EWE1;E7EQ61;Q9GZZ9;C9J0F6;C9J5W5;C9JRV9	E7EWE1;E7EQ61;Q9GZZ9;C9J0F6;C9J5W5;C9JRV9	Ubiquitin-like modifier-activating enzyme 5	UBA5			2	2	2	7.2	7.2	7.2	38.753	0	4.8225	185350000	3	0.761971	0.778022	0.273785	0.411525	24.552	24.7521	25.0544	24.3741	24.5209	24.642
Color [Black]	9	4		E7EQB3;Q9BSV6;B0V3J0;A9C4B9;A0A0G2JNK5	E7EQB3;Q9BSV6;B0V3J0;A9C4B9;A0A0G2JNK5	tRNA-splicing endonuclease subunit Sen34	TSEN34			8	8	8	26.7	26.7	26.7	34.317	0	18.722	593750000	33	0.401738	0.77567	-0.39337	-0.430071	26.6338	26.2195	25.9035	27.063	25.9359	26.938
Color [Black]	9	4		E7EQL5;Q13409;E9PGG1;E7EUM4;E7ERR6;E7ERH4;E7ET01;E7ETL8;E7EQU2;E7ESD3;E7EMU4;E7EV09;E7EU01	E7EQL5;Q13409;E9PGG1;E7EUM4;E7ERR6;E7ERH4;E7ET01;E7ETL8;E7EQU2;E7ESD3;E7EMU4;E7EV09;E7EU01	Cytoplasmic dynein 1 intermediate chain 2	DYNC1I2			4	4	4	16.4	16.4	16.4	34.913	0	9.7835	66125000	10	1.14908	0.361733	-0.965365	-1.07852	22.1281	23.3206	22.988	23.9812	23.4339	23.9176
Color [Black]	9	4		E7EQL8;Q96RT7	E7EQL8;Q96RT7	Gamma-tubulin complex component 6	TUBGCP6			4	4	4	3.5	3.5	3.5	163.91	0	7.5953	94555000	11	0.683395	0.511077	-0.899821	-0.818952	23.8206	22.0498	23.7685	24.0745	23.8889	24.3748
Color [Black]	9	4		E7EQZ4;Q16637;B4DP61;H0YBZ9;A0A0G2JRY6;A0A0G2JRX5	E7EQZ4;Q16637;B4DP61	Survival motor neuron protein	SMN1;SMN2			7	7	7	24.8	24.8	24.8	31.689	0	20.977	2097000000	43	0.286767	0.836863	-0.198489	-0.254664	28.1498	28.2878	28.1575	27.8545	28.5805	28.7554
Color [Black]	9	4		E7ER77;Q7Z2K6;A0A0C4DGF0	E7ER77;Q7Z2K6	Endoplasmic reticulum metallopeptidase 1	ERMP1			6	6	6	9.8	9.8	9.8	93.159	0	10.265	209500000	14	0.562172	0.882415	-0.105819	-0.181337	24.8085	24.9883	25.0028	24.9308	25.1141	25.0722
Color [Black]	9	4		E7ERI8;E7EW49;E3W994;J3KR49;A0A0U1RQI6;O75122;H7C4X8;H7C5M8;B3KR06;E7ENG2;H7C4M5;H7C4I5	E7ERI8;E7EW49;E3W994;J3KR49;A0A0U1RQI6;O75122	CLIP-associating protein 2	CLASP2			12	12	10	10	10	8.5	165.63	0	23.374	176270000	29	0.738706	0.776728	-0.283501	-0.41938	24.5897	24.7804	24.448	24.8411	25.1654	24.662
Color [Black]	9	4		E7ERS3;Q86VM9;H3BRN6;H3BP01	E7ERS3;Q86VM9;H3BRN6	Zinc finger CCCH domain-containing protein 18	ZC3H18			6	6	6	8.1	8.1	8.1	108.94	0	11.379	83394000	13	0.0687771	0.944536	0.077069	0.0864487	23.9595	23.2836	23.835	23.6781	24.1567	23.0121
Color [Black]	9	4		E9PEI4;H0YB16;H0YBZ1;H0YBP1;E7ESA6;Q05397;B4DWJ1;E5RHD8;E5RI03;E5RJQ2;E5RG80	E9PEI4;H0YB16;H0YBZ1;H0YBP1;E7ESA6;Q05397;B4DWJ1;E5RHD8	Focal adhesion kinase 1	PTK2			12	12	12	27.2	27.2	27.2	76.797	0	31.223	541660000	36	0.22218	0.894496	0.106341	0.154844	26.6664	26.1094	26.5602	26.188	26.4042	26.4248
Color [Black]	9	4		E7ESC6;Q9UIA9;E5RIW1;H0YBE1	E7ESC6;Q9UIA9	Exportin-7	XPO7			20	20	19	19	19	18	124.07	0	41.629	702420000	44	0.637467	0.702649	-0.549477	-0.618245	26.565	26.3907	26.2206	27.4963	26.2249	27.1034
Color [Black]	9	4		E7ESC7;Q7L5Y9;B4DQT1;B4DVN3;D6RIB6;D6RDW4;D6REW7;D6RID6;D6RE80;D6RA86	E7ESC7;Q7L5Y9;B4DQT1;B4DVN3;D6RIB6;D6RDW4;D6REW7	Macrophage erythroblast attacher	MAEA			7	7	7	16.8	16.8	16.8	49.392	0	29.03	222620000	27	0.991295	0.735475	-0.359165	-0.536151	24.5688	25.1463	24.9424	25.2743	25.2438	25.217
Color [Black]	9	4		E7ESD5;E9PLN6;F2Z2Y1;O95677	E7ESD5;E9PLN6;F2Z2Y1;O95677	Eyes absent homolog;Eyes absent homolog 4	EYA4			4	4	4	6.8	6.8	6.8	61.993	0	4.9995	26846000	6	0.345918	0.792334	-0.358482	-0.385656	22.31	22.658	22.3453	21.9967	23.3893	23.0027
Color [Black]	9	4		E7ET89;Q86UW9;C9JEH4;C9JII1;H7C3B8	E7ET89;Q86UW9;C9JEH4;C9JII1	Probable E3 ubiquitin-protein ligase DTX2	DTX2			4	3	3	6.4	4.1	4.1	57.296	0	5.518	121400000	6	0.49271	0.645404	-0.901017	-0.694566	22.2912	24.7581	22.615	23.7542	24.3949	24.2183
Color [Black]	9	4		E7EU96;P68400;Q8NEV1;A0A087WY74;V9GYA2;V9GY80	E7EU96;P68400;Q8NEV1	Casein kinase II subunit alpha;Casein kinase II subunit alpha 3	CSNK2A1;CSNK2A3			11	11	11	34.8	34.8	34.8	45.31	0	59.878	1091700000	56	0.136166	0.913037	0.111203	0.138761	27.3007	27.9772	26.9519	27.267	27.321	27.3083
Color [Black]	9	4		E7EX73;E9PGM1;E7EUU4;Q04637;C9JF13;C9J6B6;C9K073;C9J2Z7;H7C044;H7C0V6;F8WCF2;C9JHW9;C9JWH7;C9J556;REV__F5H7J8;C9JSU8;C9JWW9;REV__Q8NEG2;REV__C9JQZ6;REV__J3KQX6	E7EX73;E9PGM1;E7EUU4;Q04637;C9JF13	Eukaryotic translation initiation factor 4 gamma 1	EIF4G1			41	41	36	32	32	28.2	158.64	0	111.23	4080200000	151	0.318927	0.843156	-0.173731	-0.240228	29.2254	29.3551	28.9855	29.7528	29.1686	29.1658
Color [Black]	9	4		E7EVA0;H7C4C5;B5MEG9;H0Y2V1;F8W9U4	E7EVA0	Microtubule-associated protein	MAP4			40	40	5	23.9	23.9	3.2	245.44	0	109.41	5648400000	144	0.0178306	0.993004	0.00849406	0.0129035	29.6265	29.5958	29.9747	29.6668	29.921	29.5838
Color [Black]	9	4		E7EVC7;Q676U5;C9J1B2;C9J8C6;C9JAY7;C9JK97	E7EVC7;Q676U5;C9J1B2	Autophagy-related protein 16-1	ATG16L1			6	6	6	8.2	8.2	8.2	70.01	0	17.228	87479000	14	0.105474	0.921319	-0.115573	-0.129134	23.6875	23.9672	23.2428	23.8703	24.2557	23.1183
Color [Black]	9	4		G5E9S8;G3V2E7;F8W6L3;G3V3H3;G3V5R9;E7EVH7;Q07866;G3V2P7;H0YG16	G5E9S8;G3V2E7;F8W6L3;G3V3H3;G3V5R9;E7EVH7;Q07866	Kinesin light chain 1	KLC1			11	11	7	21.5	21.5	11.8	62.506	0	28.262	448930000	29	0.905176	0.412558	-0.953704	-0.961742	24.9696	26.0195	24.9767	26.8667	25.6668	26.2934
Color [Black]	9	4		E7EVJ5;Q96F07;H7C229;E7EW33;A0A087WWZ1;A0A087WVE1;A0A087WTQ3;A0A0G2JRX2;A0A087WU52;A0A0G2JRV9;A0A087WWL1;A0A087WV63;A0A0G2JRF5;A0A087WWY5;A0A087WZL7	E7EVJ5;Q96F07;H7C229;E7EW33	Cytoplasmic FMR1-interacting protein 2	CYFIP2			15	2	2	11.4	1.2	1.2	142.58	0.00032352	3.1766	180490000	5	0.828037	0.33825	1.50569	1.12123	24.9298	25.2525	24.7306	23.1645	22.2035	25.0278
Color [Black]	9	4		E7EW84;Q8TAG9;F2Z3K0;B1AP46	E7EW84;Q8TAG9;F2Z3K0	Exocyst complex component 6	EXOC6			3	3	3	4.3	4.3	4.3	81.851	0	4.0807	24473000	6	0.453772	0.742973	-0.443939	-0.481708	22.6134	21.4767	22.8209	22.7488	22.6492	22.8449
Color [Black]	9	4		E7EWP2;O75962;E7EPJ7;F5H228;Q08ER3;H7BXZ5;J3QSW6;O60229	E7EWP2		TRIO			37	9	9	14.3	5	5	317.56	0	39.425	202530000	23	0.232742	0.869833	-0.149453	-0.198723	24.673	25.0529	24.7882	25.42	24.6601	24.8823
Color [Black]	9	4		E7EX17;P23588;F8VX11;F8W0K0;F8VSC7;F8VP89;F8VRU1;F8VYE9	E7EX17;P23588	Eukaryotic translation initiation factor 4B	EIF4B			10	10	10	18.3	18.3	18.3	69.697	0	21.327	280750000	28	0.513583	0.588992	1.0192	0.743861	25.8684	24.2895	26.6798	25.0241	25.1873	23.5687
Color [Black]	9	4		E7EX82;Q8NDX5;C9JAU4;F8WDA4;H7C528;C9J6H0;B4DTC4;H7C4H9;C9JYH7	E7EX82;Q8NDX5	Polyhomeotic-like protein 3	PHC3			7	7	4	9.3	9.3	6.3	111.73	0	12.425	82609000	11	0.15786	0.883499	-0.150392	-0.175477	23.3647	24.0984	22.9612	23.8183	23.6771	23.3801
Color [Black]	9	4		E7EX90;Q14203;E7EWF7;C9JJD0;C9JKG6;E9PCY0;C9J1B7;C9JZA4;C9JTE5;C9JJN7	E7EX90;Q14203	Dynactin subunit 1	DCTN1			40	40	14	40.8	40.8	17.5	139.09	0	169.88	5384300000	190	0.899511	0.792277	-0.233266	-0.375655	29.5042	29.7145	29.3542	29.8792	29.7037	29.6899
Color [Black]	9	4		E7EXA6;Q8WVB6;A0A0D9SF58;F8WCC1;H0Y7D3	E7EXA6;Q8WVB6;A0A0D9SF58	Chromosome transmission fidelity protein 18 homolog	CHTF18			9	9	8	13.6	13.6	12.9	107.43	0	23.948	288060000	35	0.542868	0.868173	0.126662	0.210025	25.5147	25.5379	25.5337	25.1975	25.5219	25.487
Color [Black]	9	4		E9PC69;Q7KZI7;E7ETY4;F5H6N2;F5H4F6;F5H4J8	E9PC69;Q7KZI7;E7ETY4	Serine/threonine-protein kinase MARK2	MARK2			17	17	15	30.6	30.6	28.4	86.69	0	42.383	666230000	50	0.423425	0.865791	-0.131541	-0.207951	26.5011	26.5206	26.7083	26.7633	26.4874	26.874
Color [Black]	9	4		E9PCH4;Q8TEU7;D6RE77;B7Z7Y1	E9PCH4;Q8TEU7;D6RE77;B7Z7Y1	Rap guanine nucleotide exchange factor 6	RAPGEF6			5	5	4	4.2	4.2	3.6	185.19	0	24.048	174490000	16	0.304684	0.884641	-0.112089	-0.172506	24.5733	24.8245	24.5428	24.9317	24.5276	24.8176
Color [Black]	9	4		E9PD50;Q92540;B1ALB4;E9PEK3;D6RAD0;E9PBK2	E9PD50;Q92540;B1ALB4	Protein SMG7	SMG7			19	19	19	18.6	18.6	18.6	130.86	0	48.439	1242400000	70	0.0809954	0.94988	-0.0497824	-0.0694243	27.2915	27.9312	27.3175	27.5241	27.6783	27.4871
Color [Black]	9	4		E9PDF6;O43795;H7C2Y7;E7EQD9;C9JYW1;A0A0U1RRI3;C9K0I9;C9JUP5;Q9UBC5	E9PDF6;O43795	Unconventional myosin-Ib	MYO1B			12	12	12	14.5	14.5	14.5	128.48	0	28.953	865520000	34	0.55746	0.81967	0.19668	0.299622	27.1875	27.1118	27.1331	26.6714	27.2069	26.9641
Color [Black]	9	4		E9PDJ9;E7EPK0;H0Y8P3;G5EA03;Q9UPQ0;D6RD46	E9PDJ9;E7EPK0;H0Y8P3;G5EA03;Q9UPQ0;D6RD46	LIM and calponin homology domains-containing protein 1	LIMCH1			10	10	10	12.2	12.2	12.2	103.52	0	16.543	232380000	26	0.189189	0.882945	0.152231	0.188444	24.6147	25.6472	25.2328	24.9037	24.9938	25.1405
Color [Black]	9	4		E9PEB5;Q96AE4;C9JSZ1	E9PEB5;Q96AE4	Far upstream element-binding protein 1	FUBP1			13	9	9	21.8	17.9	17.9	68.903	0	22.028	420690000	28	0.13538	0.940535	-0.0732632	-0.104721	25.9264	25.874	26.1115	25.7466	26.3866	25.9985
Color [Black]	9	4		E9PEM5;H0YAC6;P50851;H0Y9N9	E9PEM5;H0YAC6;P50851	Lipopolysaccharide-responsive and beige-like anchor protein	LRBA			7	7	7	3.4	3.4	3.4	286.97	0	16.579	316520000	17	0.700674	0.759324	-0.337303	-0.468787	25.0797	25.6039	25.5	25.5233	25.6493	26.0229
Color [Black]	9	4		E9PF10;O75694;D6RA13	E9PF10;O75694	Nuclear pore complex protein Nup155	NUP155			29	29	29	30.1	30.1	30.1	148.09	0	111.6	3816400000	131	0.228862	0.943779	-0.0524832	-0.0889813	29.247	29.0491	29.2032	29.2294	29.0983	29.329
Color [Black]	9	4		E9PF19;Q9Y4P3;Q96E41;F8WCR3;F8WDI9	E9PF19;Q9Y4P3;Q96E41	Transducin beta-like protein 2	TBL2			13	13	12	37.2	37.2	34.3	45.935	0	36.205	1324100000	46	0.05651	0.983484	0.0213324	0.0338392	27.8038	27.5886	27.6158	27.6444	27.4568	27.843
Color [Black]	9	4		E9PFR3;Q14738;H0Y8C4;H7C5Q9;H0YN84;H0YJ49;H0YJ75;Q13362	E9PFR3;Q14738;H0Y8C4	Serine/threonine-protein phosphatase 2A 56 kDa regulatory subunit delta isoform	PPP2R5D			10	10	10	19.9	19.9	19.9	69.116	0	20.701	555930000	29	1.56051	0.80448	-0.174451	-0.316351	26.2648	26.3827	26.3519	26.4611	26.5816	26.48
Color [Black]	9	4		E9PG22;Q8IW35;H7C4Y5	E9PG22;Q8IW35	Centrosomal protein of 97 kDa	CEP97			7	7	7	9.8	9.8	9.8	90.309	0	9.2654	109040000	8	0.0345345	0.978243	-0.0351734	-0.0416567	23.8103	24.6128	23.7544	23.7083	24.4028	24.1719
Color [Black]	9	4		E9PGT3;Q15418;Q5SVM6;B7Z3B5;E9PAN7;Q5SVM7;Q9UK32;E9PMM7;D6R910;D6RHW7	E9PGT3;Q15418	Ribosomal protein S6 kinase;Ribosomal protein S6 kinase alpha-1	RPS6KA1			28	28	19	47	47	36.3	81.471	0	102.29	4722300000	133	0.929594	0.758251	-0.303928	-0.465567	29.3216	29.289	29.3531	29.4589	29.4885	29.928
Color [Black]	9	4		E9PHI4;O94901;H0Y6N5;H0Y742;H7C2K3;C9JK55;H7C3X3;H7C019;C9JS54;C9JJU6;C9K051	E9PHI4;O94901;H0Y6N5;H0Y742	SUN domain-containing protein 1	SUN1			16	16	16	23.1	23.1	23.1	91.112	0	28.218	551630000	58	1.30679	0.738588	0.312384	0.510441	26.5567	26.4689	26.504	26.015	26.1853	26.3921
Color [Black]	9	4		E9PHM6;F6QMI7;F8W9J4;Q03001;E7ETB9;H0YC65;A0A0U1RQJ2	E9PHM6;F6QMI7;F8W9J4;Q03001	Dystonin	DST			7	5	5	1.7	1.2	1.2	629.78	0	8.0541	19937000	6	0.452204	0.803503	-0.247054	-0.335983	21.9204	22.0352	22.0337	22.3342	22.5927	21.8037
Color [Black]	9	4		F8WDS9;E9PHS0;O43813	F8WDS9;E9PHS0;O43813	LanC-like protein 1	LANCL1			3	3	3	37.8	37.8	37.8	9.2824	0.00034072	3.6759	290900000	6	1.22651	0.795405	-0.230828	-0.392293	25.3569	25.2896	25.5181	25.7307	25.5455	25.581
Color [Black]	9	4		E9PHV5;P28290;E7EUL7;H7BZ26	E9PHV5;P28290;E7EUL7	Sperm-specific antigen 2	SSFA2			11	11	11	13.9	13.9	13.9	136.14	0	26.762	444470000	24	1.45314	0.70734	-0.379421	-0.610721	25.6416	25.9028	26.0283	26.2036	26.3198	26.1876
Color [Black]	9	4		E9PIF9;Q92879;E9PQK4;E9PSH0;E9PKU1;Q5VZZ6;A0A0J9YX66;A0A1B0GU44;A0A1B0GUN8;O95319;E9PKA1;F5H4Y5;F5H0D8;V9GYD9	E9PIF9;Q92879	CUGBP Elav-like family member 1	MTFR1L;CELF1			12	12	10	15.5	15.5	12.4	70.168	0	35.499	1784500000	62	1.35764	0.759586	-0.275941	-0.46378	27.9056	28.0873	27.7967	28.1731	28.1534	28.2909
Color [Black]	9	4		E9PIH6;Q8N3D4	E9PIH6;Q8N3D4	EH domain-binding protein 1-like protein 1	EHBP1L1			2	2	2	4.6	4.6	4.6	71.672	0.00033411	3.5055	25642000	7	0.0112891	0.987471	-0.0213426	-0.0189935	20.9648	22.7699	22.5467	22.6293	21.8447	21.8714
Color [Black]	9	4		E9PII3;E9PK52;O43491;E9PHY5;E9PPC9;Q6ZSX4;Q6R5J7;E9PRG1;E9PIG0;E9PQD2	E9PII3;E9PK52;O43491;E9PHY5	Band 4.1-like protein 2	EPB41L2			5	5	5	10.9	10.9	10.9	79.256	0	13.325	118210000	15	0.490627	0.792213	0.280788	0.374707	23.9801	24.542	24.4052	24.2485	24.1719	23.6646
Color [Black]	9	4		E9PJ81;Q04323;E9PRQ7;A0A087WTZ5;E9PS08	E9PJ81;Q04323;E9PRQ7;A0A087WTZ5	UBX domain-containing protein 1	UBXN1			8	8	8	43.4	43.4	43.4	32.611	0	21.806	527770000	24	0.291063	0.821511	0.248239	0.293774	26.2147	26.0962	26.9263	26.2928	26.478	25.7215
Color [Black]	9	4		E9PJG3;Q96SQ7	E9PJG3;Q96SQ7	Protein atonal homolog 8	CEP295;ATOH8			7	6	6	22.8	16.2	16.2	31.919	0	10.346	1777100000	21	0.409427	0.801969	-0.246977	-0.326623	28.0357	28.0004	27.6034	28.5202	27.778	28.0822
Color [Black]	9	4		E9PKG1;H7C2I1;Q99873;E9PIX6;E9PQ98;A0A087X1W2;E9PNR9;H0YDE4;Q9NR22	E9PKG1;H7C2I1;Q99873;E9PIX6;E9PQ98;A0A087X1W2	Protein arginine N-methyltransferase 1	PRMT1			11	11	10	43.7	43.7	38.2	37.709	0	28.977	1290300000	50	0.353586	0.82243	-0.215911	-0.286395	27.6769	27.2964	27.4663	27.8427	27.247	27.9977
Color [Black]	9	4		E9PLA2;H7C355;H7BZA6;Q32P44	E9PLA2		RHOC			5	2	2	3.9	2.7	2.7	113.81	0	4.2343	61404000	12	0.380464	0.822396	-0.206024	-0.283181	23.2441	23.302	22.806	23.2954	23.6223	23.0524
Color [Black]	9	4		E9PLA9;Q14444;G3V153	E9PLA9;Q14444;G3V153	Caprin-1	CAPRIN1			7	7	7	52.2	52.2	52.2	20.236	0	15.853	497710000	16	0.12232	0.91449	-0.118736	-0.138944	25.7251	26.8185	25.9239	26.2167	26.4916	26.1154
Color [Black]	9	4		E9PLK3;P55786;A6NEC2;H0YDG0;E9PP11;E9PJ74;H0YCQ5;E9PRQ5;E9PJY4;E9PPD4;E9PI82	E9PLK3;P55786	Puromycin-sensitive aminopeptidase	NPEPPS			37	37	37	46.1	46.1	46.1	102.99	0	120.82	9040900000	180	0.271815	0.941938	-0.0633551	-0.106766	30.5146	30.2769	30.3932	30.4053	30.3851	30.5844
Color [Black]	9	4		E9PMC9;Q7Z589;H0YET8;E9PPE6;H0YCS3	E9PMC9;Q7Z589	Protein EMSY	C11orf30;EMSY			5	5	5	5.8	5.8	5.8	130.69	0	6.2264	183340000	8	0.475974	0.586651	1.1242	0.737317	25.2641	25.0181	25.0121	21.9313	25.0086	24.9819
Color [Black]	9	4		E9PMH5;Q13490;A0A087X2B2;H0YDY3;E9PIW1;E9PI77;Q13489;E9PNM6;E9PQZ9;H0YCJ5	E9PMH5;Q13490;A0A087X2B2	Baculoviral IAP repeat-containing protein 2	BIRC2			25	25	25	45.6	45.6	45.6	67.513	0	74.477	8199700000	116	0.0193244	0.992356	0.00990868	0.014775	30.3084	30.1688	30.3439	29.9571	30.508	30.3263
Color [Black]	9	4		E9PMS6;A0A0A0MTE2;E9PMT2;F8WD26;J3KP06;Q8WWI1;E9PMP7;H0Y424;H0YDQ3;H0YDG6;E9PJ10;E9PLU6;E9PK58;H0YE95;U3KQE6	E9PMS6;A0A0A0MTE2;E9PMT2;F8WD26;J3KP06;Q8WWI1;E9PMP7;H0Y424	LIM domain only protein 7	LMO7			22	22	22	21.7	21.7	21.7	145.42	0	64.038	670620000	57	0.716201	0.775929	0.297662	0.431408	26.9383	26.6454	26.8103	26.4308	26.8234	26.2469
Color [Black]	9	4		E9PNL8;Q13574;E9PFX6;A0A087WV00;E7EM72;E7EWQ4;O75912	E9PNL8;Q13574;E9PFX6;A0A087WV00;E7EM72;E7EWQ4;O75912	Diacylglycerol kinase;Diacylglycerol kinase zeta;Diacylglycerol kinase iota	DGKZ;DGKI			2	2	2	3	3	3	78.927	0.00032938	3.3426	229680000	5	0.472331	0.545482	-1.35681	-0.777571	25.0697	21.3731	25.1	25.1677	25.4594	24.9862
Color [Black]	9	4		E9PNR2;Q13671	E9PNR2;Q13671	Ras and Rab interactor 1	RIN1			3	3	3	5.7	5.7	5.7	66.545	0	5.3417	81942000	6	0.0526174	0.968767	0.0386893	0.0513753	23.478	24.0561	23.2373	23.6122	23.4108	23.6323
Color [Black]	9	4		E9PQ61;O75152;E9PBY7;A0A1B0GTU1;A0A1B0GUI2	E9PQ61;O75152;E9PBY7	Zinc finger CCCH domain-containing protein 11A	ZC3H11A			9	9	9	20.2	20.2	20.2	72.531	0	25.173	433020000	30	0.910732	0.578689	-0.619136	-0.757494	25.7417	25.9914	25.2223	26.6234	25.8602	26.3293
Color [Black]	9	4		E9PS00;Q9Y5Q0;E9PKP8;E9PPZ4;E9PQC2;H0YCN1;H0YED5	E9PS00;Q9Y5Q0	Fatty acid desaturase 3	FADS3			7	7	7	9.5	9.5	9.5	88.878	0	19.16	837640000	22	0.329677	0.852028	-0.160178	-0.228823	27.2522	26.8811	26.5746	26.9841	27.0873	27.117
Color [Black]	9	4		E9PS17;Q96KG9;E9PPN3;E9PK59;H0YCI6;A0A0A0MQX4;H0YDH0	E9PS17;Q96KG9;E9PPN3;E9PK59	N-terminal kinase-like protein	SCYL1			12	12	12	21.3	21.3	21.3	85.718	0	33.635	1057200000	32	1.31279	0.790118	-0.218676	-0.378321	27.2115	27.3201	27.1081	27.4817	27.3352	27.4789
Color [Black]	9	4		E9PS74;Q8NBI5;H0YD64	E9PS74;Q8NBI5;H0YD64	Solute carrier family 43 member 3	SLC43A3			4	4	4	11.5	11.5	11.5	36.797	0	18.023	354330000	21	0.489041	0.525868	1.46966	0.812517	26.705	25.4261	25.8228	22.1567	26.4283	24.9599
Color [Black]	9	4		F1T0I1;J3KNL6;O15027;X6RGP5;A0A0C4DH09;Q8N9G1	F1T0I1;J3KNL6;O15027;X6RGP5	Protein transport protein Sec16A	SEC16A			54	54	54	37	37	37	249.48	0	175.46	6064200000	212	1.02669	0.843621	-0.133413	-0.237808	29.8329	29.7446	29.7928	29.8266	30.0185	29.9255
Color [Black]	9	4		F2Z2U4;H0Y4W2;Q9Y4A5	F2Z2U4;H0Y4W2;Q9Y4A5	Transformation/transcription domain-associated protein	TRRAP			7	7	7	2.2	2.2	2.2	436.13	0	10.042	153580000	14	0.99417	0.395143	-0.902751	-0.975059	23.864	23.4745	24.0654	25.3728	24.0256	24.7137
Color [Black]	9	4		F2Z2W7;Q8IZ69	F2Z2W7;Q8IZ69	tRNA (uracil-5-)-methyltransferase homolog A	TRMT2A			3	3	3	4.4	4.4	4.4	70.834	0	6.5636	90038000	6	0.792447	0.579842	-0.651842	-0.74088	23.5065	23.9	22.6356	24.1241	23.8877	23.9858
Color [Black]	9	4		F2Z2X4;Q9C0E2	F2Z2X4;Q9C0E2	Exportin-4	XPO4			4	4	4	4.4	4.4	4.4	130.15	0	12.378	106280000	9	0.741386	0.523778	0.815654	0.811819	24.0615	23.5532	25.0399	23.4641	23.8081	22.9354
Color [Black]	9	4		F5GWA4;Q9H3F6;F5GWK6;F5H268;B3KVY5;F5H497	F5GWA4;Q9H3F6;F5GWK6;F5H268;B3KVY5;F5H497	BTB/POZ domain-containing adapter for CUL3-mediated RhoA degradation protein 3	KCTD10			2	2	2	8	8	8	32.389	0	5.4351	56331000	5	0.313858	0.734581	0.972926	0.550534	21.6475	21.6934	25.041	22.9144	21.64	20.9087
Color [Black]	9	4		F5GWN5;O00750	F5GWN5;O00750	Phosphatidylinositol 4-phosphate 3-kinase C2 domain-containing subunit beta	PIK3C2B			6	6	6	4.5	4.5	4.5	181.68	0	10.658	139410000	12	0.772927	0.799518	-0.200392	-0.323508	24.3888	24.3471	24.1441	24.3112	24.5594	24.6106
Color [Black]	9	4		F5GWT4;Q9H4A3;F6UYG0;K7ENT7;Q96J92;H0YH68	F5GWT4;Q9H4A3	Serine/threonine-protein kinase WNK1	WNK1			17	17	14	9.7	9.7	8.7	225.5	0	43.43	734430000	42	1.32217	0.704	-0.405209	-0.629718	26.4392	26.7773	26.4903	27.1533	26.8178	26.9514
Color [Black]	9	4		F5H5V4;F5GX23;J3KN29;O00233;F5H7X1;F5H169	F5H5V4;F5GX23;J3KN29;O00233;F5H7X1;F5H169	26S proteasome non-ATPase regulatory subunit 9	PSMD9			5	5	5	37.9	37.9	37.9	16.913	0	18.648	127880000	16	0.312113	0.743725	-0.65428	-0.482403	22.3608	25.159	23.018	24.0718	24.4426	23.9862
Color [Black]	9	4		F5GX77;Q9UI30;F5GYQ2	F5GX77;Q9UI30	Multifunctional methyltransferase subunit TRM112-like protein	TRMT112			3	3	3	31.1	31.1	31.1	11.972	0	5.8612	344690000	7	0.265776	0.801536	0.319956	0.32617	25.6686	25.1513	26.6054	25.3703	25.1732	25.922
Color [Black]	9	4		F5GX99;F5H7A5;F5H392	F5GX99		CLPB			16	2	2	34.3	3.2	3.2	54.822	0	6.4603	240030000	14	0.117946	0.936409	-0.0933539	-0.11845	25.2667	24.8579	25.2976	25.4347	24.7355	25.5321
Color [Black]	9	4		F5GYN4;F5GYJ8;J3KR44;Q96FW1;F5H6Q1;F5H3F0	F5GYN4;F5GYJ8;J3KR44;Q96FW1;F5H6Q1	Ubiquitin thioesterase OTUB1	OTUB1			6	6	6	30.3	30.3	30.3	28.05	0	21.756	918130000	27	0.105609	0.941708	-0.0790386	-0.102673	27.2535	27.0927	26.901	27.3861	26.6626	27.4357
Color [Black]	9	4		F5GYQ1;P61421;R4GN72;J3QL14;H3BQJ1;H3BQB4;H3BSG7	F5GYQ1;P61421;R4GN72;J3QL14	V-type proton ATPase subunit d 1	ATP6V0D1			11	11	11	30.4	30.4	30.4	44.659	0	31.581	957410000	30	0.000963186	0.999245	0.00104141	0.00122151	26.9901	26.9259	27.5528	26.7858	26.9506	27.7293
Color [Black]	9	4		F5GZ90;Q9NZJ0	F5GZ90;Q9NZJ0	Denticleless protein homolog	DTL			6	6	6	12.9	12.9	12.9	74.999	0	9.82	96445000	13	0.111903	0.869412	0.280512	0.199193	23.8275	23.8102	23.7838	21.7324	24.1793	24.6683
Color [Black]	9	4		F5GZI3;Q5VWU8;Q5VWV2;Q8TEW0	F5GZI3;Q5VWU8;Q5VWV2;Q8TEW0	Partitioning defective 3 homolog	PARD3			4	4	4	7	7	7	82.063	0	9.6203	97081000	12	0.258998	0.830561	-0.22519	-0.266135	23.8622	24.204	23.2397	24.3861	23.8682	23.7271
Color [Black]	9	4		F5GZS6;J3KPF3;P08195;H0YFS2;F5H0E2;F5GZI0;F5H867;H0YFX4;F5GZR9	F5GZS6;J3KPF3;P08195	4F2 cell-surface antigen heavy chain	SLC3A2			26	26	26	51.6	51.6	51.6	64.872	0	125.23	15841000000	143	0.00306467	0.999162	-0.00118319	-0.0018895	31.4034	31.2848	31.0242	31.1319	31.2521	31.332
Color [Black]	9	4		F5H039;Q9NQX3;H0YJ30;G3V582	F5H039;Q9NQX3;H0YJ30;G3V582	Gephyrin;Molybdopterin adenylyltransferase;Molybdopterin molybdenumtransferase	GPHN			4	4	4	7	7	7	84.733	0	18.954	156450000	11	1.50011	0.0583529	2.68441	2.02136	25.0744	24.2376	24.3001	23.0531	20.3815	22.1244
Color [Black]	9	4		F5H0F9;Q9UJX4;H0YFB5;F5H0N1;F5H3S5;F5GY68	F5H0F9;Q9UJX4;H0YFB5;F5H0N1	Anaphase-promoting complex subunit 5	ANAPC5			4	4	4	8	8	8	83.674	0	10.607	165480000	13	0.69709	0.77354	-0.284917	-0.415164	24.8344	24.2767	24.3348	24.7884	24.6574	24.8549
Color [Black]	9	4		F5H157;Q15286;F5H7F8	F5H157;Q15286	Ras-related protein Rab-35	RAB35			4	4	4	16.8	16.8	16.8	21.214	0	10.33	68419000	11	1.93753	0.224513	1.01712	1.39269	23.8679	24.1413	23.7063	23.0928	23.0673	22.504
Color [Black]	9	4		F5H1D6;Q07864;F5H7E4	F5H1D6;Q07864	DNA polymerase;DNA polymerase epsilon catalytic subunit A	POLE			5	5	5	2.6	2.6	2.6	258.35	0	7.3739	198120000	9	0.458189	0.648325	-0.923805	-0.674288	22.7905	25.3191	23.2686	23.9293	25.1511	25.0693
Color [Black]	9	4		F5H284;A0A1B0GWF7;P0DN26;A0A0H2UH34;A0A0B4J2A2;A0A075B767;A0A075B759;H0Y8U6;Q9Y536;P0DN37	F5H284	Peptidyl-prolyl cis-trans isomerase A-like 4D	PPIAL4D			14	14	12	14.9	14.9	12.4	92.856	0	28.576	1548500000	43	0.308949	0.837006	0.190297	0.25331	28.1505	28.172	27.512	27.9693	27.5282	27.7661
Color [Black]	9	4		F5H2T0;O95163;F8WFD5;H0YDF3	F5H2T0;O95163	Elongator complex protein 1	IKBKAP			28	28	18	21.3	21.3	13.8	185.37	0	74.905	1989400000	93	0.385025	0.905256	-0.0866451	-0.145691	28.2473	28.1067	28.2822	28.3508	28.1452	28.4002
Color [Black]	9	4		F5H2X7;Q9ULV3;H0Y5D5;Q9BTG3;Q5SYW2;A0A0U1RQR2;F6VD24	F5H2X7;Q9ULV3;H0Y5D5;Q9BTG3;Q5SYW2	Cip1-interacting zinc finger protein	CIZ1			33	33	33	42.3	42.3	42.3	106.3	0	142.49	4897400000	167	1.02942	0.776101	-0.259176	-0.419229	29.2096	29.6161	29.3757	29.6737	29.649	29.6562
Color [Black]	9	4		F5H365;Q15436;G3V4V1;G3V1W4;G3V3G5;G3V2R6;G3V5X8;G3V4Q2;G3V5K1	F5H365;Q15436	Protein transport protein Sec23A	SEC23A			18	16	16	35.2	32.2	32.2	82.968	0	52.399	1967800000	60	0.798669	0.794379	-0.223547	-0.355211	28.2151	28.1612	27.8903	28.2077	28.2569	28.4727
Color [Black]	9	4		F5H442;Q99816	F5H442;Q99816	Tumor susceptibility gene 101 protein	TSG101			3	3	3	10.4	10.4	10.4	40.917	0	9.0047	207850000	11	0.396582	0.832203	0.184196	0.264526	25.0532	25.2147	24.9085	24.894	24.5618	25.168
Color [Black]	9	4		F8W020;F8VY35;F8W0J6;F5H4R6;H0YIV4;P55209;H0YHC3;F8W118;F8VV59;B7Z9C2;F8VRJ2;F8VVB5;H0YH88;F8VXI6;F8VUX1;F8W543	F8W020;F8VY35;F8W0J6;F5H4R6;H0YIV4;P55209;H0YHC3;F8W118;F8VV59;B7Z9C2;F8VRJ2;F8VVB5;H0YH88;F8VXI6;F8VUX1;F8W543	Nucleosome assembly protein 1-like 1	NAP1L1			7	7	5	37.2	37.2	32.4	24.366	0	24.514	1285300000	18	2.29294	0.602429	-0.411227	-0.716618	27.5136	27.3477	27.3885	27.9315	27.7472	27.8048
Color [Black]	9	4		F5H5D3;Q9BQE3;F8VQQ4;F8VVB9;F8VRZ4;F8VS66;F8VWV9;F8VX09;A6NHL2;F8VRK0;C9K0S6;F8W0F6;F8VXZ7;Q9H853	F5H5D3;Q9BQE3	Tubulin alpha-1C chain	TUBA1C			34	4	2	62.2	10.6	7.9	57.73	0	27.289	6177500000	44	0.201463	0.872505	0.158187	0.197077	29.5291	30.1253	29.978	29.7084	29.3025	30.147
Color [Black]	9	4		F5H5U2;Q8NHQ9;E7EX41	F5H5U2;Q8NHQ9;E7EX41	ATP-dependent RNA helicase DDX55	DDX55			3	3	3	6.2	6.2	6.2	65.19	0	5.2896	79340000	10	0.398862	0.797765	0.248009	0.325024	23.3673	24.1548	23.4098	23.313	23.5164	23.3585
Color [Black]	9	4		F5H6E2;O00159;I3L204;I3L501;I3L4D4;I3L3Y6;I3L168;I3L3F5	F5H6E2;O00159	Unconventional myosin-Ic	MYO1C			58	58	58	52.6	52.6	52.6	118.99	0	173.52	10392000000	239	0.715573	0.834048	-0.165416	-0.273119	30.5148	30.5664	30.5331	30.77	30.4986	30.8421
Color [Black]	9	4		F6TTE0;Q9NUQ6	F6TTE0;Q9NUQ6	SPATS2-like protein	SEC31B;SPATS2L			2	2	2	3.6	3.6	3.6	73.457	0.00032092	3.1192	8678200	3	0.586359	0.463019	-1.38712	-0.891565	20.5708	20.6229	21.781	23.5072	20.4284	23.2005
Color [Black]	9	4		F6VRR5;Q9BY77;F8WCX5;Q8WUT1;Q6R954;F8WEE2	F6VRR5;Q9BY77;F8WCX5	Polymerase delta-interacting protein 3	POLDIP3			11	11	11	40.2	40.2	40.2	48.103	0	35.342	620300000	40	0.09294	0.982494	-0.0213006	-0.0366134	26.5928	26.6632	26.425	26.5836	26.652	26.5093
Color [Black]	9	4		F8W1N5;F8VZJ2;F8VNW4;F8W0W4;H0YHX9;Q13765;Q15742;F8VZ58;Q9BZK3	F8W1N5;F8VZJ2;F8VNW4;F8W0W4;H0YHX9;Q13765;Q15742	Nascent polypeptide-associated complex subunit alpha;NGFI-A-binding protein 2	NACA;NAB2			3	3	3	59.2	59.2	59.2	7.813	0	9.473	596270000	13	1.56881	0.432382	-0.647029	-0.938187	25.9684	26.3369	26.0607	27.0147	26.4853	26.8071
Color [Black]	9	4		F8VPD4;P27708;H7C2E4;H7C3Z5;H7BZB3	F8VPD4;P27708	CAD protein;Glutamine-dependent carbamoyl-phosphate synthase;Aspartate carbamoyltransferase;Dihydroorotase	CAD			63	60	60	34	32.9	32.9	236.02	0	202.46	9617800000	251	0.434238	0.854235	-0.144716	-0.225163	30.6223	30.4193	30.2834	30.6933	30.3798	30.686
Color [Black]	9	4		F8VV52;Q9NZN8;F8VP97;F8VUB4;F8VVY1;F8VX63;F8W145;F8VQD8;A0A087X050;F8VRS8;F8VWH8;F8VQF4;F8VVD4;F8VRJ3;H0YHT6;H0YH84	F8VV52;Q9NZN8;F8VP97;F8VUB4;F8VVY1;F8VX63;F8W145	CCR4-NOT transcription complex subunit 2	CNOT2			11	11	11	37.1	37.1	37.1	58.62	0	38.267	769500000	49	0.108537	0.957268	0.0375837	0.0601215	26.6521	27.0273	26.9846	26.898	26.8821	26.771
Color [Black]	9	4		F8VVL1;O43583	F8VVL1	Density-regulated protein	DENR			7	2	2	16.5	4.8	4.8	44.86	0	11.186	98113000	12	0.352	0.735652	-0.607285	-0.499055	22.6357	24.5506	22.9151	23.2978	24.6712	23.9543
Color [Black]	9	4		F8VWT9;J3KPF0;Q9Y4D8	F8VWT9;J3KPF0;Q9Y4D8	Probable E3 ubiquitin-protein ligase HECTD4	HECTD4			5	5	5	1.5	1.5	1.5	469.96	0	13.174	266470000	15	0.323394	0.830417	0.2141	0.277407	25.4581	25.9163	25.1019	25.482	25.3299	25.0221
Color [Black]	9	4		F8VWZ8;Q52LW3	F8VWZ8;Q52LW3	Rho GTPase-activating protein 29	ARHGAP29			2	2	2	2.8	2.8	2.8	117.42	0	5.8601	35439000	16	0.499601	0.713317	-0.584396	-0.578072	21.2217	22.9082	21.908	22.7836	22.6982	22.3093
Color [Black]	9	4		F8VXC8;Q8TAQ2;F8VZW6	F8VXC8;Q8TAQ2	SWI/SNF complex subunit SMARCC2	SMARCC2			3	3	3	3.5	3.5	3.5	136.18	0	7.9031	150170000	9	0.0143925	0.994179	0.0097065	0.0134208	24.4329	24.4385	24.6552	24.1398	24.8702	24.4874
Color [Black]	9	4		F8VXG7;Q99590;A0A0A0MTP7	F8VXG7;Q99590;A0A0A0MTP7	Protein SCAF11	SCAF11			2	2	2	2.4	2.4	2.4	142.6	0	6.7289	74537000	6	0.0910026	0.936891	-0.108857	-0.117544	22.9258	24.1966	23.2533	23.3008	23.9374	23.4641
Color [Black]	9	4		F8VYN9;P40616;B4DZG7	F8VYN9;P40616;B4DZG7	ADP-ribosylation factor-like protein 1	ARL1			5	4	4	31.4	25.8	25.8	21.778	0	35.643	1043700000	18	0.452713	0.792202	-0.303597	-0.384838	27.4264	27.0448	27.0497	27.6395	26.9686	27.8235
Color [Black]	9	4		F8VYY9;P54619;F8VSH3;F8VRY2;H0YHF8;F8VSL2;F8VVA3;F8VZX1;H0YIC9;E9PGP6;Q9UGJ0	F8VYY9;P54619	5-AMP-activated protein kinase subunit gamma-1	PRKAG1			3	3	3	11.1	11.1	11.1	31.905	0	4.5424	130790000	11	0.662206	0.70798	-0.502008	-0.595167	24.1383	23.9117	23.9735	24.8442	23.8363	24.8489
Color [Black]	9	4		F8W108;F8WCU9;Q68CP9;F8VWP4;A0A087WY37	F8W108;F8WCU9;Q68CP9;F8VWP4	AT-rich interactive domain-containing protein 2	ARID2			3	3	3	3.9	3.9	3.9	153.12	0	20.079	77054000	8	0.760161	0.54345	0.747546	0.784997	23.8544	24.1114	23.3988	22.2689	23.6183	23.2348
Color [Black]	9	4		F8W6I7;P09651;F8VZ49;F8VTQ5;H0YH80;F8W646;Q32P51;F8VYN5	F8W6I7;P09651;F8VZ49;F8VTQ5;H0YH80	Heterogeneous nuclear ribonucleoprotein A1;Heterogeneous nuclear ribonucleoprotein A1, N-terminally processed	HNRNPA1			12	12	12	40.4	40.4	40.4	33.155	0	48.805	2248700000	55	0.0350218	0.979032	-0.0299784	-0.0379685	27.97	28.9154	28.1872	28.4216	28.2965	28.4444
Color [Black]	9	4		F8W7U8;P49959;F5GXT0	F8W7U8;P49959	Double-strand break repair protein MRE11A	MRE11A			9	9	9	14.1	14.1	14.1	80.521	0	18.21	360580000	25	0.398168	0.83413	0.18183	0.262327	25.9472	26.0685	25.6034	25.8989	25.7334	25.4412
Color [Black]	9	4		F8W914;Q9NQC3;H7C106;A0A0U1RQR6	F8W914;Q9NQC3;H7C106	Reticulon;Reticulon-4	RTN4			5	5	5	24.1	24.1	24.1	37.144	0	23.369	1282000000	22	0.764395	0.726235	-0.421167	-0.558913	27.1914	27.6303	27.2975	27.9294	27.3707	28.0826
Color [Black]	9	4		F8W930;Q9Y6M1	F8W930;Q9Y6M1	Insulin-like growth factor 2 mRNA-binding protein 2	IGF2BP2			13	12	12	29.4	27.3	27.3	66.785	0	29.129	508580000	33	0.28754	0.887679	0.110913	0.169134	26.4219	26.265	26.3078	26.0323	26.5138	26.1158
Color [Black]	9	4		F8W9S7;Q14C86;C9IZ08;H0Y4E7;H0Y7I9;B4DGD8;B0QZ65;A0A0A0MQV8;C9IZX9	F8W9S7;Q14C86;C9IZ08	GTPase-activating protein and VPS9 domain-containing protein 1	GAPVD1			28	28	28	27.1	27.1	27.1	157.46	0	65.224	2016900000	71	0.981886	0.7388	-0.335999	-0.508786	28.2419	28.0218	28.0102	28.7099	28.2705	28.3016
Color [Black]	9	4		H0Y5T1;F8WA11;Q7Z460	H0Y5T1;F8WA11;Q7Z460	CLIP-associating protein 1	CLASP1			10	8	8	8.7	6.9	6.9	139.93	0	17.688	48291000	19	0.51294	0.731422	0.44633	0.506349	22.9268	22.6595	23.8258	22.6881	22.944	22.4411
Color [Black]	9	4		F8WA39;Q13613;Q8NEC6;H0YDX3;E9PIH9;H7BZJ1;H7C406;E9PPP8	F8WA39;Q13613;Q8NEC6;H0YDX3	Myotubularin-related protein 1	MTMR1			8	8	8	13.8	13.8	13.8	75.717	0	15.103	291550000	15	0.50749	0.793116	-0.266348	-0.364986	25.1014	25.6661	25.1378	25.2938	25.6605	25.7501
Color [Black]	9	4		F8WAE5;Q9BY44;H7C5R5;C9IZE1;H7C5Q3	F8WAE5;Q9BY44	Eukaryotic translation initiation factor 2A;Eukaryotic translation initiation factor 2A, N-terminally processed	EIF2A			8	8	8	20.5	20.5	20.5	64.449	0	16.404	282160000	18	0.372465	0.732017	-0.694339	-0.542069	23.1999	25.3867	25.6197	25.23	25.3975	25.6618
Color [Black]	9	4		F8WB06;H0YH87;F8VQP2;V9GY86;Q99700;F8W0B5;F8VRK6;F8VVY6;F8WB05	F8WB06;H0YH87;F8VQP2;V9GY86;Q99700	Ataxin-2	ATXN2			20	20	20	24.6	24.6	24.6	113.88	0	65.066	2475700000	93	0.11426	0.951067	-0.0464617	-0.071744	28.3329	28.7399	28.5103	28.5804	28.725	28.4171
Color [Black]	9	4		F8WBV7;Q9BQ52;E7ES68;H7C2I4;V9GYS7;J3QRS2;V9GYU5;J3QL08;J3QLK4;V9GZ72;J3QQT1	F8WBV7;Q9BQ52;E7ES68	Zinc phosphodiesterase ELAC protein 2	PLD1;ELAC2			20	20	20	31.4	31.4	31.4	104.49	0	61.767	1213200000	49	0.0890404	0.980292	0.0234547	0.0395075	27.6368	27.4252	27.5241	27.532	27.3711	27.6126
Color [Black]	9	4		F8WCF6;P59998;A0A0A6YYG9;F8WDD7;H7C0A3;R4GN08;F8WE39;F8WDW3	F8WCF6;P59998;A0A0A6YYG9;F8WDD7;H7C0A3;R4GN08	Actin-related protein 2/3 complex subunit 4	ARPC4-TTLL3;ARPC4			10	10	10	50.8	50.8	50.8	21.058	0	29.233	1587800000	35	0.111194	0.886324	0.192024	0.170635	28.2667	27.2271	28.2598	28.4648	26.7193	27.9934
Color [Black]	9	4		F8WCU8;Q00341;H0Y394;H7C0A4;C9JIZ1;C9J5E5;H7C2D1;C9JHS7;C9JHZ8;C9JES8;H7BZC3;C9JT62;C9JK79;C9JBS3;C9JEJ8;C9JHN6;C9JQ82;C9JMQ6	F8WCU8;Q00341;H0Y394	Vigilin	TGM4;HDLBP			46	46	36	32.7	32.7	26.2	163.2	0	136.7	6016500000	204	0.750361	0.870459	-0.113125	-0.198727	29.8839	29.7855	29.7303	29.8619	30.0184	29.8587
Color [Black]	9	4		F8WJN3;Q16630;F8W084	F8WJN3;Q16630	Cleavage and polyadenylation specificity factor subunit 6	CPSF6			5	5	5	11.3	11.3	11.3	52.269	0	13.786	216280000	16	0.209931	0.936494	-0.0743033	-0.116622	24.8365	25.1091	25.0169	25.2662	24.8831	25.0361
Color [Black]	9	4		G3V1C3;Q9BZZ5;E9PQK6;H0YER7	G3V1C3;Q9BZZ5;E9PQK6;H0YER7	Apoptosis inhibitor 5	API5			4	4	4	9.4	9.4	9.4	57.56	0	7.9703	103450000	7	0.358264	0.730936	-0.682189	-0.527514	23.2226	21.9745	24.6515	24.3034	23.8819	23.7098
Color [Black]	9	4		G3V5I6;G3V256;H0YJA2;Q6PJT7;H0YJ87;A0A087WTC9;G3V3Y4	G3V5I6;G3V256;H0YJA2;Q6PJT7	Zinc finger CCCH domain-containing protein 14	ZC3H14			4	4	4	15.2	15.2	15.2	47.76	0	12.289	194860000	31	0.613468	0.793465	-0.249157	-0.365164	24.7031	24.9519	24.6012	24.9237	25.2903	24.7897
Color [Black]	9	4		G3V325;C9JJT5;J3QRG3;Q04656;A0A1B0GVX8;C9JD75;Q8IYL9	G3V325;C9JJT5;J3QRG3;Q04656	Copper-transporting ATPase 1	ATP5J2-PTCD1;SKAP1;ATP7A			3	3	3	4.5	4.5	4.5	84.109	0	9.2621	1202700000	14	0.363717	0.797734	-0.292833	-0.350231	27.7694	27.0202	27.2531	27.7317	27.1639	28.0256
Color [Black]	9	4		G3V4K3;Q9H9C1	G3V4K3;Q9H9C1	Spermatogenesis-defective protein 39 homolog	VIPAS39			2	2	2	6.9	6.9	6.9	59.718	0	4.4861	57094000	4	0.900698	0.464321	0.810111	0.880978	23.1224	22.8902	23.8304	22.2028	23.089	22.121
Color [Black]	9	4		G3V5P6;O95428;H0YJA1;H0YMM2;B5MDP7	G3V5P6;O95428;H0YJA1;H0YMM2;B5MDP7	Papilin	PAPLN			2	2	2	4.7	4.7	4.7	99.821	0	6.0166	8745400	5	0.666128	0.453483	1.17234	0.903228	22.0186	22.9854	20.4	20.5839	21.1012	20.2019
Color [Black]	9	4		G3V5T9;P24941;E7ESI2;G3V317;Q00526;K7EJ83	G3V5T9;P24941;E7ESI2	Cyclin-dependent kinase 2	CDK2			21	19	19	56.1	50.6	50.6	39.178	0	79.418	7879700000	119	0.733297	0.797082	-0.228817	-0.355864	30.2617	30.035	30.0584	30.5877	30.1779	30.2759
Color [Black]	9	4		G3XAG1;Q96ME7	G3XAG1;Q96ME7	Zinc finger protein 512	ZNF512			4	4	4	7.8	7.8	7.8	64.594	0	8.1852	63835000	12	0.155745	0.884091	0.150373	0.174584	23.1191	23.7885	22.9591	22.9733	23.6425	22.7997
Color [Black]	9	4		G3XAN4;Q15629	G3XAN4;Q15629	Translocating chain-associated membrane protein 1	TRAM1			4	4	4	13.9	13.9	13.9	33.435	0	13.727	561970000	19	0.581268	0.708492	-0.576036	-0.611634	25.944	26.0937	26.0355	26.9338	25.7291	27.1384
Color [Black]	9	4		G3XAP0;A8MQB8;A0A087WXI3;R9WNI0;A0A087WY29;Q8IXW7;A0A087WWR6;H0YJJ3;Q86U06;G3V546	G3XAP0;A8MQB8;A0A087WXI3;R9WNI0		RBM23;FMR1			16	12	2	10.8	7.6	1	194.12	0	23.695	281450000	27	0.078934	0.943221	0.0731379	0.0884742	24.9263	25.7976	25.4557	25.231	25.7131	25.0161
Color [Black]	9	4		G5EA31;P53992;A0A0U1RR49	G5EA31;P53992	Protein transport protein Sec24C	SEC24C			13	13	13	16.1	16.1	16.1	111.98	0	35.443	1014400000	43	0.749104	0.819005	-0.1845	-0.300924	27.4005	27.0736	27.0944	27.3909	27.2972	27.4338
Color [Black]	9	4		G8JLB6;P31943;E9PCY7;H0YB39;D6RBM0;H0YBD7;D6RIT2;D6RIU0;D6RAM1;E5RGV0;D6R9T0;D6RFM3;E7EN40;D6RDU3;D6RIH9;D6RJ04;E7EQJ0;D6RDL0;H0YBG7;H0YAQ2;E5RGH4;D6RF17;D6R9D3;E5RJ94	G8JLB6;P31943;E9PCY7;H0YB39;D6RBM0;H0YBD7	Heterogeneous nuclear ribonucleoprotein H;Heterogeneous nuclear ribonucleoprotein H, N-terminally processed	HNRNPH1			27	27	17	55.5	55.5	39.8	51.229	0	164.38	69881000000	368	0.15547	0.950437	-0.0437737	-0.0723116	33.4425	33.0942	33.3181	33.3392	33.2779	33.3689
Color [Black]	9	4		H0Y2S1;O43824	H0Y2S1;O43824	Putative GTP-binding protein 6	GTPBP6			6	6	6	14.3	14.3	14.3	56.897	0	12.885	323050000	15	0.426748	0.823573	-0.201001	-0.286652	25.6124	25.4978	25.422	25.6975	26.0537	25.384
Color [Black]	9	4		H0Y2V6;Q5SW79;H0YB92;H0YB66	H0Y2V6;Q5SW79	Centrosomal protein of 170 kDa	CEP170			9	9	9	7.6	7.6	7.6	171.97	0	18.51	139480000	35	0.176931	0.94126	0.0697269	0.10734	24.269	24.7347	24.4091	24.3884	24.5072	24.308
Color [Black]	9	4		H0Y2Y8;Q15942;C9IZ41	H0Y2Y8;Q15942	Zyxin	ZYX			5	5	2	12.4	12.4	5	74.317	0	13.395	144370000	16	0.259238	0.850678	-0.176202	-0.228646	24.3318	24.6584	24.0931	24.2307	24.9526	24.4286
Color [Black]	9	4		H0Y360;Q01433;H0YCL9;E9PIJ1;E9PJF6;H0YF16	H0Y360;Q01433	AMP deaminase 2	AMPD2			19	19	18	13	13	11.9	170.67	0	53.926	1229800000	63	0.755657	0.798328	-0.201145	-0.3232	27.4259	27.544	27.4114	27.7288	27.4376	27.8183
Color [Black]	9	4		Q5QPK2;H0Y368;O60762;Q5QPJ9	Q5QPK2;H0Y368;O60762	Dolichol-phosphate mannosyltransferase subunit 1	DPM1			13	13	13	44.3	44.3	44.3	32.426	0	34.827	4026900000	66	0.138307	0.9422	0.0757847	0.107873	29.6183	29.1085	29.1862	29.0244	29.4586	29.2027
Color [Black]	9	4		H0Y3K4;Q96EV2;C9J7M3;A0A0C4DFS3	H0Y3K4;Q96EV2	RNA-binding protein 33	RBM33			6	6	6	9.6	9.6	9.6	100.24	0	9.0822	167630000	16	0.00222718	0.999292	0.00186157	0.00240841	24.5014	25.1285	24.2075	24.6644	24.5819	24.5854
Color [Black]	9	4		J3KPC8;H0Y4E8;Q9Y2K2;H0Y494;H7C3X8;H7C038	J3KPC8;H0Y4E8;Q9Y2K2;H0Y494	Serine/threonine-protein kinase SIK3	SIK3			12	12	12	12.2	12.2	12.2	144.85	0	33.853	494970000	39	0.10016	0.95376	-0.0548935	-0.0787893	26.4373	25.9836	26.1246	26.0099	26.1967	26.5036
Color [Black]	9	4		H0Y507;Q5TCZ1	H0Y507;Q5TCZ1	SH3 and PX domain-containing protein 2A	SH3PXD2A			5	3	3	7.3	5.5	5.5	116.37	0	6.2045	25113000	7	0.180208	0.869437	0.175506	0.201625	23.2134	22.8365	22.607	22.4815	23.3525	22.2965
Color [Black]	9	4		H0Y5I5;Q8N1G0;F8WCX2	H0Y5I5;Q8N1G0;F8WCX2	Zinc finger protein 687	ZNF687			5	5	5	10.5	10.5	10.5	75.56	0	17.475	254480000	17	0.032458	0.990188	0.0130272	0.0205019	25.2644	25.5084	25.0781	25.1684	25.346	25.2974
Color [Black]	9	4		H0Y5K5;Q9Y282;H0Y621;A0A0C4DH46;A6PVJ2;H0Y802;H0Y6Z0	H0Y5K5;Q9Y282;H0Y621	Endoplasmic reticulum-Golgi intermediate compartment protein 3	ERGIC3			5	5	5	12.8	12.8	12.8	44.568	0	9.4684	346690000	17	0.637195	0.773129	-0.305523	-0.426561	25.8095	25.6604	25.1744	25.8289	26.0379	25.6941
Color [Black]	9	4		H0Y6K5;H0Y7L6;Q02447	H0Y6K5;H0Y7L6;Q02447	Transcription factor Sp3	SP3			2	2	2	2.4	2.4	2.4	75.311	0	9.1124	149250000	21	0.702441	0.713112	-0.476186	-0.588453	24.2023	24.6557	23.8545	24.4317	25.1112	24.5983
Color [Black]	9	4		H0Y6U5;Q86XI2;F8WE06	H0Y6U5;Q86XI2;F8WE06	Condensin-2 complex subunit G2	NCAPG2			4	4	4	5.2	5.2	5.2	102.8	0	7.4436	135160000	11	0.238774	0.795108	0.429724	0.355491	24.3832	24.0983	24.5753	22.5323	24.6111	24.6242
Color [Black]	9	4		H0Y6Z7;P10586;H0Y4H1;H0Y7Z9;H0Y380;Q3KPI9;G8JL96;F5GWR7;A0A0A0MR60;P23468	H0Y6Z7;P10586;H0Y4H1;H0Y7Z9;H0Y380	Receptor-type tyrosine-protein phosphatase F	PTPRF			12	12	8	10.8	10.8	8	174.84	0	25.047	453860000	26	0.041986	0.978798	0.0303574	0.0406773	26.2325	26.4449	25.6894	26.2486	25.9052	26.1219
Color [Black]	9	4		H0Y818;P40692;A0A087WX20;F2Z298;E9PF25;H0Y806	H0Y818;P40692;A0A087WX20	DNA mismatch repair protein Mlh1	MLH1			4	4	4	9.6	9.6	9.6	75.747	0	21.498	234320000	14	0.990683	0.793603	0.225876	0.372174	25.1626	25.4098	25.1252	24.9561	25.1239	24.94
Color [Black]	9	4		H0Y8X6;P46934	H0Y8X6;P46934	E3 ubiquitin-protein ligase NEDD4	NEDD4			8	8	5	5.8	5.8	3.5	173.27	0	13.121	176780000	15	0.591032	0.509681	-1.1142	-0.830101	22.2458	24.4644	24.8396	24.7216	24.7407	25.4301
Color [Black]	9	4		H0YBL1;P29218;E5RIP7;E5RG13;E5RG94;E5RHE9;E5RI82;E5RGY4;E5RIF4	H0YBL1;P29218;E5RIP7;E5RG13	Inositol monophosphatase 1	IMPA1			6	6	6	29.8	29.8	29.8	28.529	0	7.1135	276530000	11	0.221652	0.865942	-0.168543	-0.211572	25.726	25.2127	25.0154	25.2944	25.9015	25.2638
Color [Black]	9	4		H0YBR0;Q96Q05	H0YBR0;Q96Q05	Trafficking protein particle complex subunit 9	TRAPPC9			6	6	6	7.4	7.4	7.4	110.09	0	10.972	117230000	12	0.158965	0.951023	-0.0437622	-0.0725438	23.9649	24.2685	24.0864	24.1066	24.0874	24.2571
Color [Black]	9	4		H0YBU3;A0A087WU81;A1Z1Q3;A0A1B0GUX7;E9PH64;E5RFJ4;H3BQW6;H0Y8B9	H0YBU3;A0A087WU81;A1Z1Q3;A0A1B0GUX7	O-acetyl-ADP-ribose deacetylase MACROD2	R3HCC1;ADH1C;MACROD2			37	37	29	5.5	5.5	4.5	923.95	0	98.424	1211600000	76	0.378737	0.872052	-0.126031	-0.197006	27.2999	27.5823	27.5073	27.3903	27.7753	27.602
Color [Black]	9	4		H0YCY6;Q3LXA3;I3L252;E9PJG8	H0YCY6;Q3LXA3;I3L252	Bifunctional ATP-dependent dihydroxyacetone kinase/FAD-AMP lyase (cyclizing);ATP-dependent dihydroxyacetone kinase;FAD-AMP lyase (cyclizing)	TKFC;DAK			11	11	11	25.7	25.7	25.7	54.661	0	32.252	508980000	37	3.15134	0.284063	-0.702965	-1.22347	25.8373	25.9359	25.9474	26.6339	26.4856	26.7099
Color [Black]	9	4		H0YCY8;P53634	H0YCY8;P53634	Dipeptidyl peptidase 1;Dipeptidyl peptidase 1 exclusion domain chain;Dipeptidyl peptidase 1 heavy chain;Dipeptidyl peptidase 1 light chain	CTSC			3	3	3	12.7	12.7	12.7	27.725	0	25.051	693920000	20	0.0919727	0.978311	-0.0250893	-0.042008	26.7508	26.5574	26.8005	26.7832	26.6024	26.7983
Color [Black]	9	4		H0YH69;Q9HBU6;H0YFP7	H0YH69;Q9HBU6;H0YFP7	Ethanolamine kinase 1	ETNK1			2	2	2	5.6	5.6	5.6	47.597	0	4.9386	91149000	5	0.544204	0.73232	-0.449961	-0.51994	23.5788	23.9594	22.7896	24.0894	23.6698	23.9184
Color [Black]	9	4		H0YI09;Q9H8H3;F8VQX6	H0YI09;Q9H8H3;F8VQX6	Methyltransferase-like protein 7A	METTL7A			3	3	3	20.5	20.5	20.5	28.188	0	23.521	897650000	20	0.286168	0.866602	0.152675	0.213439	27.3866	27.0698	27.0388	26.6769	27.0473	27.3129
Color [Black]	9	4		H0YIB6;Q9UKF6	H0YIB6;Q9UKF6	Cleavage and polyadenylation specificity factor subunit 3	KIAA0430;CPSF3			8	8	8	12.3	12.3	12.3	86.139	0	15.737	493540000	21	0.321317	0.863927	-0.151508	-0.2185	26.1134	25.9234	26.4072	26.2547	26.5483	26.0954
Color [Black]	9	4		H0YJV7;P25490;H0YJU4;Q96MM3	H0YJV7;P25490;H0YJU4	Transcriptional repressor protein YY1	YY1			5	5	5	20	20	20	20.732	0	18.272	123790000	15	0.266633	0.829236	0.222305	0.266798	24.7897	24.3352	23.7184	24.2656	24.0646	23.8461
Color [Black]	9	4		H0YK42;Q13596	H0YK42;Q13596	Sorting nexin-1	SNX1			4	3	3	15.1	11.5	11.5	35.592	0	5.8857	159290000	5	0.381503	0.70587	-1.01085	-0.626388	24.8929	24.7987	21.509	24.7341	24.8376	24.6615
Color [Black]	9	4		H0YMZ1;H0YL69;P25789;H0YN18;H0YMA1;H0YKT8;H0YMI6;H0YLC2;H0YKS0;H0YLS6;H0YMV3	H0YMZ1;H0YL69;P25789;H0YN18;H0YMA1;H0YKT8;H0YMI6;H0YLC2	Proteasome subunit alpha type;Proteasome subunit alpha type-4;Proteasome subunit beta type	PSMA4			8	8	8	42.7	42.7	42.7	24.526	0	19.221	413680000	23	0.227228	0.866457	-0.166459	-0.211599	26.0506	25.8076	25.8077	26.4019	25.512	26.2514
Color [Black]	9	4		H0YLJ1;I3L521;F5GXV8;Q9Y580;F5GY08;F5H606;Q6P6D5	H0YLJ1;I3L521;F5GXV8;Q9Y580;F5GY08	RNA-binding protein 7	ATP8B4;RBM7			4	4	4	12	12	12	69.327	0	33.539	137490000	14	0.0228116	0.989006	-0.0172456	-0.022917	24.2828	24.3485	24.4981	24.6847	23.9082	24.5883
Color [Black]	9	4		H0YME5;Q9P2K8	H0YME5;Q9P2K8	Eukaryotic translation initiation factor 2-alpha kinase 4	EIF2AK4			8	8	8	6.7	6.7	6.7	161.12	0	14.066	164770000	17	0.737939	0.838612	-0.145795	-0.24686	24.5879	24.4158	24.6896	24.7173	24.633	24.7803
Color [Black]	9	4		H0YMV8;Q71UM5;C9JLI6	H0YMV8;Q71UM5;C9JLI6	40S ribosomal protein S27;40S ribosomal protein S27-like	RPS27L			6	3	3	35	13	13	11.345	0	9.3148	1399700000	23	0.159945	0.836231	0.317521	0.255024	27.5611	27.8275	27.779	25.9585	27.853	28.4036
Color [Black]	9	4		H0YNU5;P54132	H0YNU5;P54132	Bloom syndrome protein	BLM			3	3	3	3.3	3.3	3.3	144.47	0	15.091	117380000	4	0.480656	0.648852	-0.910035	-0.688089	23.5115	24.6232	21.8346	24.5049	24.1586	24.0358
Color [Black]	9	4		H3BM14;H3BM74;Q9Y5A7;C9JRT6;F8WDB6;H7C5E1;C9J7X7;H7C5N1	H3BM14;H3BM74;Q9Y5A7;C9JRT6;F8WDB6	NEDD8 ultimate buster 1	NUB1			4	4	4	7.8	7.8	7.8	71.921	0	11.558	146800000	13	0.702686	0.537822	-0.814686	-0.791833	23.1591	24.6536	23.869	25.0117	24.0973	25.0168
Color [Black]	9	4		H3BMM5;Q96AX1;F5H2X5	H3BMM5;Q96AX1;F5H2X5	Vacuolar protein sorting-associated protein 33A	VPS33A			4	4	4	8.7	8.7	8.7	61.238	0	6.4329	135110000	6	0.966112	0.298432	-1.35819	-1.17243	23.2808	24.206	21.9912	24.8015	24.4273	24.3237
Color [Black]	9	4		H3BV80;H3BMM9;H3BTC0;Q15287;H3BMS0;A0A0G2JID8	H3BV80;H3BMM9;H3BTC0;Q15287;H3BMS0;A0A0G2JID8	RNA-binding protein with serine-rich domain 1	RNPS1			3	3	3	13.7	13.7	13.7	24.561	0	5.8902	186450000	9	0.619869	0.527538	0.982061	0.810213	25.7786	24.7129	24.7969	24.784	22.8661	24.6921
Color [Black]	9	4		H3BUD9;H3BS49;H3BVH7;H3BN55;P51159;H3BU81;O00194	H3BUD9;H3BS49;H3BVH7;H3BN55;P51159	Ras-related protein Rab-27A	RAB27A			3	3	3	33.7	33.7	33.7	10.688	0	4.774	111600000	9	0.0589017	0.958387	-0.0454248	-0.0592234	23.9041	23.7629	24.4373	23.9308	23.8892	24.4207
Color [Black]	9	4		H3BND4;Q6P996	H3BND4;Q6P996	Pyridoxal-dependent decarboxylase domain-containing protein 1	PDXDC1			9	9	9	13.6	13.6	13.6	88.761	0	15.897	348290000	23	0.935403	0.830874	-0.160726	-0.276952	25.7018	25.64	25.5946	25.6688	25.8269	25.9229
Color [Black]	9	4		H3BRE8;Q9BWH6;H3BPY8;H3BPM3	H3BRE8;Q9BWH6	RNA polymerase II-associated protein 1	RPAP1			8	8	6	10	10	8.2	150.12	0	12.547	234210000	14	0.438196	0.801938	-0.239208	-0.325863	24.8413	25.3334	24.8349	25.5525	25.19	24.9849
Color [Black]	9	4		H3BSH7;Q969X6;A0A0J9YWM9;H3BPD7;I3L4T9;J3KSI1;A0A0J9YXV4;A0A0J9YWK2;J3KSE6;J3KTR0;H3BRM8	H3BSH7;Q969X6;A0A0J9YWM9	Cirhin	CIRH1A			5	5	5	8.6	8.6	8.6	77.942	0	10.336	344810000	15	0.677395	0.691977	0.556071	0.637028	25.7624	25.5063	26.4657	24.9712	25.7919	25.3031
Color [Black]	9	4		H7BXF4;H7C1Q6;B1PBA3;Q9NXE4;H7C0W5;H7C2E2;H7C2J2;H7C235;F8WEQ5	H7BXF4;H7C1Q6;B1PBA3;Q9NXE4;H7C0W5;H7C2E2;H7C2J2	Sphingomyelin phosphodiesterase 4	SMPD4			10	10	10	15.9	15.9	15.9	94.584	0	18.814	566150000	22	0.00237192	1	0.00286547	0.00320319	26.0417	26.8844	26.1407	26.2412	26.904	25.9129
Color [Black]	9	4		H7BXI1;A0A087WXU3;A0FGR8	H7BXI1;A0A087WXU3;A0FGR8	Extended synaptotagmin-2	ESYT2			26	26	26	37.6	37.6	37.6	98.008	0	94.189	2047200000	104	0.476235	0.901275	0.086565	0.149542	28.2157	28.2983	28.4682	28.2296	28.2019	28.291
Color [Black]	9	4		H7BXY3;Q7L2E3	H7BXY3;Q7L2E3	Putative ATP-dependent RNA helicase DHX30	DHX30			36	36	36	34.7	34.7	34.7	130.55	0	89.562	4394100000	118	0.628264	0.882238	-0.105366	-0.183084	29.4078	29.3627	29.2301	29.4412	29.3452	29.5304
Color [Black]	9	4		Q5JRG1;H7BYF2;Q9BVL2	Q5JRG1;H7BYF2;Q9BVL2	Nucleoporin p58/p45	NUPL1			5	5	5	11.9	11.9	11.9	49.095	0	10.551	252370000	14	0.234269	0.832723	0.246611	0.269941	25.6832	25.3783	24.9024	24.9916	25.7104	24.522
Color [Black]	9	4		H7BYP1;O95232;D6RDI2;H0YA81	H7BYP1;O95232	Luc7-like protein 3	TRPM3;LUC7L3			5	5	5	2.6	2.6	2.6	247.36	0	22.32	293660000	27	1.38661	0.284706	-1.00963	-1.20237	24.755	24.872	24.9544	26.487	25.3364	25.7868
Color [Black]	9	4		H7BYT1;P48730;B0QY35;B0QY34;B4DLF1;B0QY36;H0Y645;J3KRM8;H0Y2N6;J3QQI9	H7BYT1;P48730;B0QY35;B0QY34	Casein kinase I isoform delta	CSNK1D;CSNK1E			5	5	2	14.5	14.5	6.1	49.064	0	9.0997	205990000	14	0.98293	0.731471	-0.332031	-0.504347	24.7254	25.0047	24.7698	24.9977	25.0713	25.4269
Color [Black]	9	4		H7BZ94;P07237;H0Y3Z3;I3L398;I3L4M2;I3L0S0;I3NI03;I3L3U6	H7BZ94;P07237;H0Y3Z3	Protein disulfide-isomerase	P4HB			5	5	5	13.6	13.6	13.6	52.502	0	9.6243	189250000	8	0.679839	0.502508	-0.948195	-0.836256	24.6702	24.9439	22.9316	25.0012	25.236	25.1531
Color [Black]	9	4		H7C0R3;A0A0U1RQX5;A0A0U1RRC8;Q5JRK9;A0A0U1RQX9;A0A087WWR5;F8VPI5;H0Y5A9	H7C0R3		QARS			21	6	6	40.3	11.6	11.6	65.795	0	17.722	835850000	46	0.221042	0.951643	0.0424531	0.0738451	27.0495	26.9879	26.9476	27.0455	26.9939	26.8182
Color [Black]	9	4		H7C0V5	H7C0V5		ANKHD1-EIF4EBP3			7	3	3	18.6	5.5	5.5	66.134	0	18.765	177740000	16	0.478199	0.768656	-0.387738	-0.455085	23.9378	25.0305	24.4824	24.879	24.5969	25.138
Color [Black]	9	4		H7C155;P04049;H7C560;P15056	H7C155;P04049	RAF proto-oncogene serine/threonine-protein kinase	RAF1			7	7	4	18.8	18.8	12.1	59.741	0	21.808	509150000	20	0.434499	0.801873	-0.253682	-0.338221	26.279	26.1861	25.8961	26.4999	25.9426	26.6796
Color [Black]	9	4		H7C1I7;Q5VZL5	H7C1I7;Q5VZL5	Zinc finger MYM-type protein 4	ZMYM4			4	4	4	4.4	4.4	4.4	134.31	0	12.81	182820000	17	0.913111	0.43117	-0.90311	-0.939006	23.788	24.7554	23.9631	25.3559	24.3701	25.4899
Color [Black]	9	4		H7C207;Q15032;H7C1X4	H7C207;Q15032	R3H domain-containing protein 1	R3HDM1			4	4	4	6.6	6.6	6.6	88.059	0	10.152	29350000	12	0.129941	0.865852	0.256159	0.209246	20.6827	23.1174	22.2105	21.9365	21.833	21.4726
Color [Black]	9	4		H7C312;P23919;H7BZ20;H7C3A4;A0A5B0	H7C312;P23919;H7BZ20	Thymidylate kinase	DTYMK			4	4	4	22.4	22.4	22.4	19.368	0	5.718	188050000	9	0.296836	0.865421	-0.152814	-0.21559	24.8327	24.7763	24.6694	25.2374	24.5384	24.9611
Color [Black]	9	4		H9KVB4;O15417;H7C3U5;H7C0N9;H7C177;H7BXS9	H9KVB4;O15417	Trinucleotide repeat-containing gene 18 protein	TNRC18			19	19	19	9.5	9.5	9.5	314.46	0	56.616	689180000	53	0.523893	0.800628	0.240488	0.34266	26.7539	26.616	27.099	26.463	26.8649	26.4195
Color [Black]	9	4		I3L0N3;P46459;I3L0L3;I3L2G1;I3L338;I3L4Q9	I3L0N3;P46459	Vesicle-fusing ATPase	NSF			19	19	17	27.7	27.7	25	82.091	0	47.649	1489100000	57	0.019665	0.994228	0.00885201	0.0136215	27.7645	27.9784	27.7218	27.6632	27.7095	28.0655
Color [Black]	9	4		I3L0U2;Q9Y6M0;I3L3C7	I3L0U2;Q9Y6M0	Testisin	PRSS21			5	5	5	27.1	27.1	27.1	24.706	0	12.879	465260000	14	0.265497	0.801164	-0.329239	-0.330776	25.5391	26.0166	26.0666	26.6454	25.2718	26.6927
Color [Black]	9	4		I3L1P8;Q02978	I3L1P8;Q02978	Mitochondrial 2-oxoglutarate/malate carrier protein	SLC25A11			17	17	17	61.5	61.5	61.5	32.182	0	42.652	2059100000	66	0.268363	0.833271	-0.229926	-0.272833	28.3031	28.0844	28.0391	28.6445	27.7098	28.762
Color [Black]	9	4		I3L1Y9;Q96CP2;I3L4I0	I3L1Y9;Q96CP2;I3L4I0	FLYWCH family member 2	FLYWCH2			6	6	5	45.1	45.1	35.4	15.604	0	14.862	657790000	30	0.627119	0.776302	-0.316838	-0.435568	26.2378	26.9001	26.2273	26.7448	26.8631	26.7078
Color [Black]	9	4		I3L295;J3KTK8;J3QQZ4;J3KT75;J3QW43;J3QRD5;J3QS48;O75352;J3KSI4;I3L405;I3L261;I3L1D2;I3L4E0	I3L295;J3KTK8;J3QQZ4;J3KT75;J3QW43;J3QRD5;J3QS48;O75352;J3KSI4;I3L405;I3L261;I3L1D2;I3L4E0	Mannose-P-dolichol utilization defect 1 protein	MPDU1			2	2	2	22	22	22	11.802	0.00032819	3.2944	246240000	7	0.0191178	0.978805	-0.0686073	-0.0405003	24.7211	24.9155	24.6341	25.7295	22.4648	26.2823
Color [Black]	9	4		I3L2B0;I3L4B5;I3L318	I3L2B0		CLUH			20	20	2	19.5	19.5	1.4	138.23	0	56.972	1236700000	61	0.185425	0.936376	-0.076863	-0.116777	27.6214	27.631	27.3551	27.7091	27.3557	27.7733
Color [Black]	9	4		I3L2C7;P57678;I3L4A4;I3L399;I3L4M4;E7EN12;I3L1J7	I3L2C7;P57678	Gem-associated protein 4	GEMIN4			19	19	19	20.7	20.7	20.7	118.82	0	68.731	1693200000	64	0.398613	0.815618	-0.225449	-0.304971	28.0182	27.927	27.6462	28.1042	27.7158	28.4478
Color [Black]	9	4		I3L2N2;O14641;I3L2W9;I3L0M7;I3L0Z8;C9K0P9	I3L2N2;O14641	Segment polarity protein dishevelled homolog DVL-2	DVL2			9	7	6	12.3	9.8	8.5	97.377	0	14.696	192760000	15	0.598903	0.458658	1.36184	0.897346	24.8848	23.6572	25.7891	23.1596	24.926	22.16
Color [Black]	9	4		I3L397;I3L504;P63241;F8WCJ1;C9J7B5;C9J4W5;Q9GZV4;Q6IS14	I3L397;I3L504;P63241;F8WCJ1;C9J7B5;C9J4W5;Q9GZV4;Q6IS14	Eukaryotic translation initiation factor 5A;Eukaryotic translation initiation factor 5A-1;Eukaryotic translation initiation factor 5A-2;Eukaryotic translation initiation factor 5A-1-like	EIF5A;EIF5A2;EIF5AL1			10	10	10	43.8	43.8	43.8	16.019	0	34.135	2724100000	48	0.559815	0.80335	0.227912	0.334867	28.7133	28.6628	29.0002	28.593	28.2966	28.803
Color [Black]	9	4		I3L4X7;I3L3Y9;Q13227	I3L4X7;I3L3Y9;Q13227	G protein pathway suppressor 2	GPS2			5	5	5	17	17	17	29.334	0	14.654	262500000	15	0.542649	0.803768	-0.231675	-0.33644	25.1276	25.3436	25.1655	25.7968	25.2698	25.265
Color [Black]	9	4		I3L463;I3L276;A0A1B0GXH0;Q14289;M0QYK4;V9GY12;A0A0U1RRL2;A2A3C4	I3L463;I3L276;A0A1B0GXH0		HMOX2			10	4	4	9.4	4.8	4.8	147.53	0	5.2942	114340000	16	0.585048	0.657987	-0.680394	-0.667772	22.9843	24.4981	23.5328	24.2868	24.8509	23.9187
Color [Black]	9	4		I3L4X2;P33527;A0A0A0MS99	I3L4X2;P33527;A0A0A0MS99	Multidrug resistance-associated protein 1	ABCC1			6	6	5	4.7	4.7	3.9	184.38	0	12.342	129440000	16	0.0866066	0.941525	0.0907529	0.104089	24.3193	24.4123	24.1721	23.4997	24.7119	24.4198
Color [Black]	9	4		I3VM54;Q9Y2K7	I3VM54;Q9Y2K7	Lysine-specific demethylase 2A	KDM2A			3	3	3	3	3	3	130.66	0	6.439	188750000	13	0.302431	0.838477	0.197526	0.257997	24.5428	24.8659	24.5605	24.3805	24.9153	24.0809
Color [Black]	9	4		J3KN66;A0A0A0MSK5;Q5JTV8;H0YD16;H0Y4R4;H0YDU3	J3KN66;A0A0A0MSK5;Q5JTV8	Torsin-1A-interacting protein 1	TOR1AIP1			11	11	10	27.7	27.7	26	67.821	0	33.341	1088600000	42	0.0555452	0.984123	0.0224921	0.0351573	27.3944	27.3214	27.4327	27.2158	27.6319	27.2333
Color [Black]	9	4		J3KN87;O14757;E7EPP6;A0A087WT52;E9PQW7;E9PJI4;E9PKQ3	J3KN87;O14757;E7EPP6	Serine/threonine-protein kinase Chk1	CHEK1			3	3	3	10.4	10.4	10.4	49.019	0	6.8364	34190000	9	0.32419	0.776822	0.486472	0.435809	24.1277	22.6255	22.1445	22.7487	22.4662	22.2233
Color [Black]	9	4		S4R3Q9;J3KNA0;Q15070;E7EVY0;C9JC63	S4R3Q9;J3KNA0;Q15070;E7EVY0	Mitochondrial inner membrane protein OXA1L	OXA1L			7	7	7	17	17	17	48.519	0	26.724	1763000000	47	0.392131	0.85681	-0.147115	-0.223468	28.0855	28.0308	27.8121	27.9675	28.0112	28.3911
Color [Black]	9	4		J3KNQ4;Q9NVD7;E9PS97;A0A087WZB5;Q9HBI1	J3KNQ4;Q9NVD7;E9PS97	Alpha-parvin	PARVA			6	6	6	17	17	17	46.589	0	25.55	424860000	23	0.453963	0.806605	-0.225019	-0.315323	25.8404	26.0342	25.786	26.2563	25.7168	26.3625
Color [Black]	9	4		J3KNZ9;Q9HAH7;H3BRE6	J3KNZ9;Q9HAH7	Probable fibrosin-1	FBRS			9	9	9	13.8	13.8	13.8	103.77	0	27.259	1154600000	34	0.056474	0.98836	-0.0184733	-0.0301361	27.5146	27.292	27.5941	27.3642	27.5987	27.4932
Color [Black]	9	4		J3KPS2;Q6ZRV2	J3KPS2;Q6ZRV2	Protein FAM83H	FAM83H			7	7	7	9.7	9.7	9.7	96.337	0	16.808	139760000	20	0.740672	0.721084	-0.432078	-0.562895	24.2236	24.5496	23.6473	24.6594	24.5483	24.5091
Color [Black]	9	4		J3KPS3;P04075;H3BQN4;H3BPS8;H3BUH7;H3BR04;H3BMQ8;H3BR68;H3BU78;A0A087WXX2	J3KPS3;P04075;H3BQN4;H3BPS8;H3BUH7	Fructose-bisphosphate aldolase;Fructose-bisphosphate aldolase A	ALDOA			17	17	16	48.1	48.1	46.2	39.817	0	56.121	2360200000	73	0.195133	0.940503	0.0589975	0.0957604	28.6181	28.5191	28.3701	28.4788	28.5804	28.2711
Color [Black]	9	4		J3KPX7;Q99623;F5GY37;F5GWA7;F5H3X6;F5H2D2;F5H0C5;U3KPZ5	J3KPX7;Q99623;F5GY37;F5GWA7	Prohibitin-2	PHB2			23	23	23	68.8	68.8	68.8	33.239	0	88.809	37632000000	158	0.0117876	0.993358	0.00646973	0.00949805	32.7675	32.2576	32.4122	32.2758	32.5388	32.6032
Color [Black]	9	4		J3KQN4;P83881;H0Y5B4;H7BZ11;H7BY91;H0Y3V9;R4GN19	J3KQN4;P83881;H0Y5B4;H7BZ11;H7BY91;H0Y3V9	60S ribosomal protein L36a	RPL36A;RPL36A-HNRNPH2			12	12	3	44.4	44.4	7.7	16.378	0	26.705	1726000000	42	0.16778	0.901938	0.113255	0.150069	28.3523	27.6144	28.2364	27.9703	28.1388	27.7543
Color [Black]	9	4		J3KR72;P49848;C9JFL8;C9JTY6	J3KR72;P49848	Transcription initiation factor TFIID subunit 6	TAF6			5	4	4	9.5	8	8	78.948	0	10.66	128470000	10	0.877311	0.730308	-0.372928	-0.534335	24.1934	24.2345	23.8376	24.7512	24.3996	24.2335
Color [Black]	9	4		J3KR97;Q9BTW9;A0A0J9YWI5;A0A0J9YVR1;I3L439;I3L120;A0A0J9YXU4;A0A0J9YVU1;I3L1S3;I3L3H4;I3L131;I3L143;I3L0V3;I3L163;I3L500;I3L4D2	J3KR97;Q9BTW9	Tubulin-specific chaperone D	TBCD			7	7	7	7.7	7.7	7.7	136.55	0	21.387	559640000	25	0.585987	0.792828	-0.274194	-0.386831	26.2356	26.3965	26.1587	26.9294	26.3744	26.3095
Color [Black]	9	4		J3KRA9;Q96Q15	J3KRA9;Q96Q15	Serine/threonine-protein kinase SMG1	SMG1			3	3	3	1	1	1	398.84	0	7.2609	73133000	9	0.23268	0.881984	0.130597	0.181305	23.0876	23.7264	23.7312	23.4035	23.4661	23.2838
Color [Black]	9	4		J3KRI4;O43237;J3KRZ2	J3KRI4;O43237;J3KRZ2	Cytoplasmic dynein 1 light intermediate chain 2	DYNC1LI2			5	5	5	27.5	27.5	27.5	17.778	0	17.819	203790000	31	0.745937	0.775042	-0.289372	-0.426751	24.7822	25.0914	24.5025	24.9986	25.0661	25.1795
Color [Black]	9	4		J3KS22;J3QS36;Q7Z4W1;J3QL34;J3QS45;J3KSZ5;J3KRZ4;J3QRQ2	J3KS22;J3QS36;Q7Z4W1;J3QL34;J3QS45;J3KSZ5	L-xylulose reductase	DCXR			5	5	5	28.7	28.7	28.7	23.803	0	10.441	277680000	21	1.11849	0.671568	-0.454604	-0.657762	24.8002	25.4383	25.1895	25.5815	25.5278	25.6824
Color [Black]	9	4		J3KT43;Q5T1C6;F8WB42;K7EPG6;E7EPN2;D6RDX9	J3KT43;Q5T1C6;F8WB42	Acyl-coenzyme A thioesterase THEM4	NARF;THEM4;LYPD6B			8	8	8	13.1	13.1	13.1	78.582	0	16.789	472830000	13	1.04082	0.489765	0.701108	0.858777	26.3061	26.5102	26.813	25.3835	26.3499	25.7925
Color [Black]	9	4		J3KTA4;P17844;J3QRQ7;J3QSF1;J3KRX8;J3QR02;X6RLV5;J3QRN5;J3QKN9;J3QR62;J3QLG9	J3KTA4;P17844	Probable ATP-dependent RNA helicase DDX5	DDX5			50	49	34	61.4	61.4	43.2	69.086	0	186.78	33204000000	316	0.298056	0.943776	-0.0654933	-0.11116	32.3991	32.2816	32.1272	32.2623	32.4074	32.3347
Color [Black]	9	4		J3QR09;J3KTE4;P84098;J3QL15	J3QR09;J3KTE4;P84098;J3QL15	Ribosomal protein L19;60S ribosomal protein L19	RPL19			13	13	13	44	44	44	23.134	0	37.19	6808500000	77	0.584919	0.792772	0.268915	0.38137	30.0453	30.2807	30.0342	29.475	30.0127	30.0659
Color [Black]	9	4		J3KTF8;J3QQX2;P52565;J3KRE2;J3KS60;J3KRY1	J3KTF8;J3QQX2;P52565;J3KRE2;J3KS60;J3KRY1	Rho GDP-dissociation inhibitor 1	ARHGDIA			4	4	4	23.8	23.8	23.8	21.517	0	10.29	755270000	14	0.159531	0.943346	0.0741819	0.109985	27.059	26.762	26.9056	26.7746	27.1228	26.6068
Color [Black]	9	4		J3KTL2;Q07955;J3KSR8;J3QQV5;J3KSW7	J3KTL2;Q07955;J3KSR8	Serine/arginine-rich splicing factor 1	SRSF1			4	3	3	14.6	11.9	11.9	28.329	0	3.927	197380000	4	0.102577	0.884111	0.264876	0.185404	24.6277	24.8523	24.6411	22.6684	24.8692	25.7889
Color [Black]	9	4		J3QK89;Q8IWX8	J3QK89;Q8IWX8	Calcium homeostasis endoplasmic reticulum protein	CHERP			16	16	16	22.4	22.4	22.4	104.93	0	43.114	2825600000	84	0.979139	0.775747	-0.285493	-0.44843	28.495	28.7708	28.4991	28.8529	28.709	29.0595
Color [Black]	9	4		J3QLE5;P63162;P14678;J3KRY3;S4R3P3	J3QLE5;P63162;P14678	Small nuclear ribonucleoprotein-associated protein N;Small nuclear ribonucleoprotein-associated proteins B and B	SNRPN;SNRPB			5	5	5	26.6	26.6	26.6	17.546	0	8.5179	478430000	14	0.635808	0.759504	-0.347527	-0.465575	26.2857	26.1917	25.5156	26.4069	26.3677	26.261
Color [Black]	9	4		J3QQ67;Q07020;H0YHA7;G3V203;F8VUA6;F8VYV2;A0A075B7A0;F8VXR6	J3QQ67;Q07020;H0YHA7;G3V203;F8VUA6;F8VYV2;A0A075B7A0	60S ribosomal protein L18	RPL18			14	14	14	49.5	49.5	49.5	21.728	0	53.655	27025000000	105	0.0262387	0.987773	-0.0125853	-0.0190458	31.875	32.2615	31.795	31.9252	32.1325	31.9115
Color [Black]	9	4		J3QR07;Q96MU7;J3KS01	J3QR07;Q96MU7	YTH domain-containing protein 1	YTHDC1			9	9	9	13.2	13.2	13.2	85.586	0	23.084	852080000	52	0.106469	0.942937	0.0630957	0.0883948	26.7078	27.3634	27.0216	26.846	27.1647	26.8927
Color [Black]	9	4		J3QRG6;P42771;K7ES20;K7ENC6;G3XAG3;P42772	J3QRG6;P42771;K7ES20;K7ENC6	Cyclin-dependent kinase inhibitor 2A	CDKN2A			3	3	3	29.7	29.7	29.7	14.968	0	10.367	369870000	16	0.381804	0.791334	-0.308508	-0.367407	25.509	25.8097	25.513	26.4492	25.329	25.9789
Color [Black]	9	4		J3QRS3;P19105;O14950;H7BXS4;P24844;J3KTJ1;H7C394	J3QRS3		MYL12A			22	22	9	30.5	30.5	13.2	90.61	0	62.135	3257600000	84	0.301079	0.869987	-0.138548	-0.201664	29.0174	28.6237	29.0139	29.2721	28.9852	28.8133
Color [Black]	9	4		J3QRS9;X6R4W8;O43670;J3KS31;J3QS27;J3KTL1;J3KRB6;J3KRW6;H0Y3M2	J3QRS9;X6R4W8;O43670;J3KS31	BUB3-interacting and GLEBS motif-containing protein ZNF207	ZNF207			4	4	4	8.1	8.1	8.1	52.541	0	7.1941	209800000	7	1.34608	0.0581053	-2.92561	-1.92944	21.0101	24.3868	22.4233	25.8864	24.9964	25.7143
Color [Black]	9	4		J3QRV5;Q6P1M3	J3QRV5;Q6P1M3	Lethal(2) giant larvae protein homolog 2	LLGL2			7	7	7	9.3	9.3	9.3	113.38	0	17.603	240450000	13	1.34789	0.314961	0.94966	1.14497	25.3761	25.0509	26.1512	24.6004	24.6392	24.4896
Color [Black]	9	4		J3QSV6;O76021;I3L3C4;I3L3U9;I3L234	J3QSV6;O76021	Ribosomal L1 domain-containing protein 1	RSL1D1			8	8	8	16	16	16	48.208	0	21.334	136900000	17	0.0709414	0.94371	-0.0764084	-0.0871211	23.7121	24.753	24.4145	23.9342	24.6362	24.5384
Color [Black]	9	4		J3QT28;O43684;J3QSX4	J3QT28;O43684;J3QSX4	Mitotic checkpoint protein BUB3	BUB3			10	10	10	43.9	43.9	43.9	31.703	0	28.638	2040500000	51	0.11786	0.939072	-0.0707709	-0.0984877	27.9825	28.4598	28.1771	28.2832	27.9815	28.567
Color [Black]	9	4		J3QT48;Q9NXW2;V9GYN7;V9GY70	J3QT48;Q9NXW2;V9GYN7	DnaJ homolog subfamily B member 12	HAUS2;DNAJB12			7	7	7	15.7	15.7	15.7	64.655	0	12.707	219900000	16	0.531541	0.766553	-0.368125	-0.457241	24.5921	25.3315	24.6095	25.2142	24.8935	25.5298
Color [Black]	9	4		J9JIC5;Q9HAS0;J3KRR1	J9JIC5;Q9HAS0	Protein Njmu-R1	C17orf75			3	3	3	7.3	7.3	7.3	44.609	0	5.776	27116000	7	0.171985	0.892515	-0.125367	-0.161598	21.8581	22.2869	22.033	22.6155	22.1755	21.7631
Color [Black]	9	4		J9JIE6;A0A0A0MT11;Q13555;Q8WU40;H0Y6G2;Q9UM00;J3QQY2;J3KS45;J3KTQ7	J9JIE6;A0A0A0MT11;Q13555;Q8WU40;H0Y6G2	Calcium/calmodulin-dependent protein kinase type II subunit gamma	TMCO1;CAMK2G			17	4	4	22.8	7.2	7.2	99.653	0	23.336	684600000	25	0.244636	0.819436	0.29322	0.301179	27.5761	26.2755	26.4581	26.7572	25.9929	26.6799
Color [Black]	9	4		K7EQ55;K7EK33;Q96EP5;K7EQ02	K7EQ55;K7EK33;Q96EP5;K7EQ02	DAZ-associated protein 1	DAZAP1			9	9	9	30	30	30	43.312	0	26.039	2244200000	31	0.368168	0.776028	-0.394692	-0.416196	27.5043	28.9148	27.9439	28.8033	28.2303	28.5135
Color [Black]	9	4		K7ELV2;Q96EE3;K7ENI5;K7EP88	K7ELV2;Q96EE3;K7ENI5	Nucleoporin SEH1	SEH1L			3	3	3	15.6	15.6	15.6	29.541	0	8.985	239430000	11	0.968248	0.280133	1.54754	1.23936	25.192	25.8567	25.6789	24.9449	24.5359	22.6041
Color [Black]	9	4		K7EMM8;Q49A26;K7EQB2	K7EMM8;Q49A26;K7EQB2	Putative oxidoreductase GLYR1	GLYR1			4	4	4	12	12	12	57.215	0	8.8699	133690000	8	0.7878	0.435779	-0.992995	-0.91799	24.3208	24.213	22.5802	24.8867	24.7958	24.4105
Color [Black]	9	4		K7ENR6;Q969U7;V9GZ55	K7ENR6;Q969U7;V9GZ55	Proteasome assembly chaperone 2	PSMG2			4	4	4	16.2	16.2	16.2	26.696	0	7.5084	492460000	20	0.449181	0.901454	0.0874551	0.149808	26.3196	26.1432	26.3412	26.108	26.1439	26.2897
Color [Black]	9	4		K7EP32;Q9BZV1;K7EJ02	K7EP32;Q9BZV1;K7EJ02	UBX domain-containing protein 6	UBXN6			2	2	2	7.8	7.8	7.8	41.958	0	5.8665	240790000	4	0.703839	0.865969	0.120656	0.208671	25.3674	25.2017	25.2357	25.0301	25.1877	25.225
Color [Black]	9	4		K7ER00;Q9Y285;K7EPH2;K7ER16;K7ERS0;K7EK06	K7ER00;Q9Y285;K7EPH2	Phenylalanine--tRNA ligase alpha subunit	FARSA			21	21	21	48.4	48.4	48.4	62.395	0	87.515	5468500000	93	0.337733	0.895239	-0.0961336	-0.155662	29.7973	29.4964	29.6562	29.7566	29.604	29.8777
Color [Black]	9	4		K9J957;P61289;K7ENH2;B3KQ25;K7ESG5;A0A087WTV2;K7EPX6;K7EKR3;K7EMD0;B7Z8D3	K9J957;P61289;K7ENH2;B3KQ25;K7ESG5;A0A087WTV2	Proteasome activator complex subunit 3	PSME3			5	5	5	28.6	28.6	28.6	26.867	0	11.584	590800000	12	0.310743	0.820399	-0.24275	-0.296432	26.5597	26.5437	25.9664	26.9013	26.0984	26.7983
Color [Black]	9	4		M0QY97;Q9UPT8	M0QY97;Q9UPT8	Zinc finger CCCH domain-containing protein 4	ZC3H4			2	2	2	4.4	4.4	4.4	95.425	0	8.1894	40550000	11	0.581374	0.799402	0.245832	0.357048	22.5637	22.996	22.5764	22.222	22.6256	22.551
Color [Black]	9	4		M0QYS1;P40429;Q8J015;Q6NVV1;M0QZU1;A0A096LPE0	M0QYS1;P40429;Q8J015	60S ribosomal protein L13a	RPL13A;RPL13a			22	22	22	51.9	51.9	51.9	24.104	0	43.095	22326000000	120	0.511248	0.853014	0.142909	0.229577	31.8927	31.6883	31.6268	31.4139	31.7223	31.6428
Color [Black]	9	4		M0R0N4;M0QYZ2;P53680;X6R390;M0QZ21;M0R1S0	M0R0N4;M0QYZ2;P53680;X6R390;M0QZ21	AP-2 complex subunit sigma	AP2S1			5	5	5	33.3	33.3	33.3	17.303	0	9.5785	588980000	17	0.529988	0.799149	-0.295464	-0.39633	26.4381	26.2418	26.2543	26.8756	26.134	26.811
Color [Black]	9	4		M0QZR4;Q92888;M0QYC1;M0QYS3;M0R2C7;M0QZH8;M0R3H5	M0QZR4;Q92888	Rho guanine nucleotide exchange factor 1	ARHGEF1			18	18	18	20.9	20.9	20.9	108.32	0	40.886	1193800000	66	0.991841	0.82167	-0.170969	-0.294353	27.2575	27.4772	27.475	27.6357	27.5723	27.5146
Color [Black]	9	4		M0R0F0;P46782;M0R0R2;M0QZN2	M0R0F0;P46782;M0R0R2;M0QZN2	40S ribosomal protein S5;40S ribosomal protein S5, N-terminally processed	RPS5			8	8	8	39	39	39	22.391	0	49.571	2220700000	38	0.868479	0.706156	-0.466427	-0.621997	27.7874	28.6061	27.9776	28.5839	28.5322	28.6542
Color [Black]	9	4		M0R2B7;P28340;M0QZR8;M0QZB4;M0QXE6;M0QXQ2;M0R3H8	M0R2B7;P28340;M0QZR8	DNA polymerase;DNA polymerase delta catalytic subunit	POLD1			25	23	23	15.7	13.9	13.9	229.39	0	43.496	1292200000	75	0.083954	0.958374	0.0408014	0.0607088	27.9208	27.6748	27.3451	27.6901	27.5537	27.5746
Color [Black]	9	4		M0R2Z9;Q8IX01;M0R3F6;M0R065;M0R216;M0R2Y3	M0R2Z9;Q8IX01;M0R3F6	SURP and G-patch domain-containing protein 2	SUGP2			15	15	15	17.9	17.9	17.9	121.54	0	29.746	568570000	29	0.0993493	0.940406	-0.0781371	-0.0999064	25.985	26.9309	26.263	26.5247	26.4292	26.4594
Color [Black]	9	4		O00139;H0Y8H2;Q8N4N8	O00139	Kinesin-like protein KIF2A	KIF2A			10	10	6	17	17	10.1	79.954	0	16.637	389450000	15	0.375785	0.83892	0.181198	0.258026	26.1714	25.5963	26.0715	25.8038	25.9107	25.5811
Color [Black]	9	4		O00148;K7EQN7;K7EPJ3;K7EN69;K7ENP6;A0A0D9SEM9;K7EL56;K7EIL8;F6U6E2;F6SXL5;F6S2B7	O00148;K7EQN7	ATP-dependent RNA helicase DDX39A	DDX39A			21	7	7	46.1	20.1	20.1	49.129	0	38.466	1022600000	30	0.825985	0.714627	-0.439489	-0.588665	27.1687	27.1106	26.8119	27.8996	27.1698	27.3403
Color [Black]	9	4		O00154;K7EKP8	O00154;K7EKP8	Cytosolic acyl coenzyme A thioester hydrolase	ACOT7			12	12	12	39.2	39.2	39.2	41.796	0	36.136	3301600000	61	0.0494994	0.984467	0.0228844	0.0347447	29.2072	28.7812	28.9625	28.8015	28.9365	29.1442
Color [Black]	9	4		O00165;E9PIQ7;Q5VYD6	O00165;E9PIQ7	HCLS1-associated protein X-1	HAX1			9	9	9	38.7	38.7	38.7	31.62	0	23.736	1715000000	50	0.738329	0.873789	-0.110399	-0.19417	27.8816	27.9904	28.0587	28.1237	27.9975	28.1408
Color [Black]	9	4		O00178;F5H716;B0QY59;F8WAZ4;F5H257	O00178	GTP-binding protein 1	GTPBP1			10	10	10	23.3	23.3	23.3	72.453	0	32.288	776430000	39	1.64267	0.77696	0.250676	0.440059	27.01	26.9241	27.048	26.7032	26.667	26.8599
Color [Black]	9	4		O00186	O00186	Syntaxin-binding protein 3	STXBP3			9	9	9	17.7	17.7	17.7	67.764	0	26.94	435680000	21	0.0548471	0.989517	0.00904083	0.0162356	26.1055	26.001	25.9615	25.9699	25.9834	26.0877
Color [Black]	9	4		O00203;H0YBD0;Q13367	O00203	AP-3 complex subunit beta-1	AP3B1			18	18	18	18.5	18.5	18.5	121.32	0	49.426	1230500000	58	0.447951	0.868737	-0.127047	-0.204256	27.4885	27.3852	27.5802	27.5704	27.4483	27.8163
Color [Black]	9	4		O00231;J3QRY4;J3QS13;J3KSW3	O00231	26S proteasome non-ATPase regulatory subunit 11	PSMD11			13	13	13	36.3	36.3	36.3	47.463	0	28.792	1238700000	29	0.332636	0.931981	-0.0712115	-0.121059	27.6464	27.4304	27.5603	27.4966	27.651	27.7031
Color [Black]	9	4		O00232	O00232	26S proteasome non-ATPase regulatory subunit 12	PSMD12			14	14	14	33.6	33.6	33.6	52.904	0	36.883	1706700000	51	0.268364	0.866069	0.150844	0.208103	28.5298	27.7783	28.045	28.0586	27.9063	27.9357
Color [Black]	9	4		O00257;I3L4F1	O00257	E3 SUMO-protein ligase CBX4	CBX4			7	7	7	14.5	14.5	14.5	61.367	0	20.122	290220000	23	0.0350658	0.985162	-0.024313	-0.0330989	25.1398	25.6403	25.5511	25.8064	25.388	25.2097
Color [Black]	9	4		O00264	O00264	Membrane-associated progesterone receptor component 1	PGRMC1			4	4	4	24.6	24.6	24.6	21.671	0	7.7254	180120000	10	0.211212	0.797586	0.498683	0.352316	24.4094	25.2494	24.5833	25.371	24.8592	22.5158
Color [Black]	9	4		O00267;H3BNX3;H3BMS6;H3BNP9;A0A1B0GXB4;H3BV36;M0QYL9	O00267	Transcription elongation factor SPT5	SUPT5H			24	14	14	7.3	5	5	434.55	0	34.936	892190000	39	0.0130772	0.994151	-0.00983429	-0.0131374	27.3119	26.7758	27.1778	26.7895	27.4425	27.0629
Color [Black]	9	4		O00268;A0A0G2JRY5;V9GY14;V9GY03;B7ZL48	O00268;A0A0G2JRY5	Transcription initiation factor TFIID subunit 4	TAF4			15	15	14	20.9	20.9	19.7	110.11	0	58.194	1424600000	56	0.22255	0.943427	0.0530777	0.0894945	27.9044	27.6716	27.7888	27.6158	27.8368	27.753
Color [Black]	9	4		O00291	O00291	Huntingtin-interacting protein 1	HIP1			6	5	5	7.8	6.8	6.8	116.22	0	13.683	294930000	14	0.312032	0.913569	0.0839806	0.137688	25.531	25.573	25.5383	25.3095	25.6745	25.4063
Color [Black]	9	4		O00299	O00299	Chloride intracellular channel protein 1	CLIC1			7	7	7	32.4	32.4	32.4	26.922	0	16.935	648670000	25	0.0224273	0.988295	-0.0137151	-0.0194766	26.7753	26.7748	26.2565	26.5634	26.8249	26.4595
Color [Black]	9	4		O00303;H0YDT6	O00303	Eukaryotic translation initiation factor 3 subunit F	EIF3F			13	13	9	39.8	39.8	30	37.563	0	49.477	6202400000	76	0.0899196	0.950951	0.0504169	0.0720714	30.1583	29.7629	29.801	29.6241	29.7968	30.15
Color [Black]	9	4		O00400;H7C562;H7C577	O00400;H7C562	Acetyl-coenzyme A transporter 1	SLC33A1			5	5	5	9.8	9.8	9.8	60.908	0	6.6487	6254800000	9	0.198389	0.852465	-0.202965	-0.227126	29.2518	29.4817	29.9418	30.4247	29.5364	29.3231
Color [Black]	9	4		O00410;H0Y8C6;E7ETV3;E7EWK4;E7EX05;E7EQT5;E7EV12;C9JMV5;H0Y3V4;C9JZD8;C9JQT6;E7ESA1;E7ESZ1;E7ETV8;C9J875;C9JXE0;C9JZ53	O00410;H0Y8C6	Importin-5	IPO5			25	25	25	31	31	31	123.63	0	111.29	2386900000	83	0.416554	0.798456	-0.332225	-0.395734	28.556	28.3174	27.9878	29.0641	28.0563	28.7376
Color [Black]	9	4		O00418	O00418	Eukaryotic elongation factor 2 kinase	EEF2K			3	3	3	7.4	7.4	7.4	82.143	0.00033715	3.59	16159000	6	0.577286	0.470239	-1.38682	-0.883314	21.6279	21.7173	21.8042	24.7768	23.4183	21.1148
Color [Black]	9	4		X6RAL5;O00422;H7BZW6;U3KQ12;U3KPY7	X6RAL5;O00422;H7BZW6	Histone deacetylase complex subunit SAP18	SAP18			4	4	4	18	18	18	19.526	0	15.912	293630000	18	0.772144	0.538498	0.764766	0.799777	25.3929	25.8553	25.9665	24.5062	25.8138	24.6004
Color [Black]	9	4		O00425;F8WD15	O00425	Insulin-like growth factor 2 mRNA-binding protein 3	IGF2BP3			19	17	17	39.4	35.4	35.4	63.704	0	49.585	3341800000	77	0.462721	0.923459	-0.0715338	-0.126206	29.0521	28.9411	28.8596	28.949	29.058	29.0604
Color [Black]	9	4		O00429;F8VZ52;B4DPZ9;B4DDQ3;F8W1W3	O00429	Dynamin-1-like protein	DNM1L			34	34	3	58.4	58.4	8.3	81.876	0	149.2	3869800000	130	0.589272	0.874902	-0.113991	-0.194394	29.0568	29.2604	29.1044	29.1614	29.2336	29.3685
Color [Black]	9	4		O00442;A6NIC1	O00442	RNA 3-terminal phosphate cyclase	RTCA			5	5	5	19.4	19.4	19.4	39.336	0	11.734	289610000	13	0.612941	0.792923	0.264903	0.381714	25.9323	25.4991	25.349	25.4355	25.163	25.3872
Color [Black]	9	4		O00443;A0A0C4DGF9;E9PPP3	O00443	Phosphatidylinositol 4-phosphate 3-kinase C2 domain-containing subunit alpha	PIK3C2A			24	24	24	15.1	15.1	15.1	190.68	0	56.254	875830000	49	0.884391	0.706603	-0.451009	-0.611463	26.5499	27.0775	26.7162	27.3791	26.8753	27.4424
Color [Black]	9	4		O00445;A0A0C4DGZ5;C9JP75;P21579	O00445;A0A0C4DGZ5	Synaptotagmin-5;Tyrosine--tRNA ligase	SYT5;YARS			38	38	36	17.8	17.8	16.7	211.13	0	117.52	7059200000	170	0.00904936	0.998505	-0.00273641	-0.00456443	29.8849	30.1116	30.193	30.0879	29.9928	30.1169
Color [Black]	9	4		O00487	O00487	26S proteasome non-ATPase regulatory subunit 14	PSMD14			13	13	13	44.8	44.8	44.8	34.577	0	40.263	6315900000	69	0.245278	0.883116	0.126201	0.179425	30.1885	29.6751	30.0291	29.6899	29.7157	30.1085
Color [Black]	9	4		O00505;H0Y4S9	O00505	Importin subunit alpha-4	KPNA3			6	6	5	12.7	12.7	10	57.81	0	9.5951	171680000	12	0.00283536	0.998838	-0.00165304	-0.00239392	24.864	24.7031	24.575	24.3809	24.9451	24.8211
Color [Black]	9	4		O00567;Q5JXT2;H0Y653;H0YDU4	O00567;Q5JXT2	Nucleolar protein 56	NOP56			15	15	15	24.2	24.2	24.2	66.049	0	33.695	967570000	50	0.281604	0.867076	-0.154139	-0.213961	27.0749	27.3984	26.8835	26.9602	27.3614	27.4976
Color [Black]	9	4		O00625	O00625	Pirin	PIR			3	3	3	9.7	9.7	9.7	32.113	0	6.8195	171740000	10	0.271739	0.865696	-0.15147	-0.209398	24.807	24.6447	24.3528	24.8661	24.4013	24.9915
Color [Black]	9	4		O00743;Q5T1S7	O00743	Serine/threonine-protein phosphatase 6 catalytic subunit;Serine/threonine-protein phosphatase 6 catalytic subunit, N-terminally processed	PPP6C			8	8	8	32.1	32.1	32.1	35.144	0	19.908	863990000	26	0.171877	0.940703	-0.0585836	-0.0931449	27.0762	26.9479	26.9638	27.0371	26.8517	27.2749
Color [Black]	9	4		O00763;F8W8T8;H0YGH5;S4R3S7;A0A087WUA1	O00763	Acetyl-CoA carboxylase 2;Biotin carboxylase	ACACB			54	37	37	25.6	18.5	18.5	276.54	0	76.257	1942900000	88	0.228382	0.881756	-0.137426	-0.186814	28.5893	27.9617	27.8864	28.4105	28.2936	28.1456
Color [Black]	9	4		O00767	O00767	Acyl-CoA desaturase	SCD			4	4	4	15.6	15.6	15.6	41.522	0	24.297	707940000	22	0.828875	0.592565	0.609139	0.724579	27.0996	26.621	27.3798	26.2891	26.9247	26.0592
Color [Black]	9	4		O14530;B8ZZX4;F8WCJ3	O14530;B8ZZX4;F8WCJ3	Thioredoxin domain-containing protein 9	TXNDC9			10	10	7	34.1	34.1	19	26.534	0	29.031	931880000	29	1.04116	0.713936	-0.399348	-0.587135	27.121	26.9282	26.745	27.0639	27.5571	27.3712
Color [Black]	9	4		O14617;K7ELX8;K7ERW8	O14617	AP-3 complex subunit delta-1	AP3D1			17	17	17	17.5	17.5	17.5	130.16	0	42.229	815620000	37	1.64078	0.728811	-0.313784	-0.534288	26.6687	26.7996	26.9175	27.1364	27.1779	27.0129
Color [Black]	9	4		O14639;F8W8M4;A0A0A0MRL6;J3QSX6;H0Y7N6;F6XFR5	O14639;F8W8M4;A0A0A0MRL6;J3QSX6	Actin-binding LIM protein 1	ABLIM1			12	12	12	20.6	20.6	20.6	87.687	0	26.875	444580000	31	0.0947029	0.940569	0.0790119	0.0989985	26.577	25.6734	26.126	25.9556	26.3291	25.8546
Color [Black]	9	4		O14646	O14646	Chromodomain-helicase-DNA-binding protein 1	CHD1			3	3	3	2.6	2.6	2.6	196.69	0	6.219	19943000	7	0.344025	0.731631	-0.703161	-0.522209	21.6644	21.4689	21.7811	23.9883	21.8185	21.2171
Color [Black]	9	4		O14732;K7EL65;K7ELF8	O14732	Inositol monophosphatase 2	IMPA2			3	3	3	10.4	10.4	10.4	31.321	0	7.8796	661980000	16	0.0974817	0.951783	-0.0435651	-0.0660024	26.8806	26.5033	26.5479	26.8696	26.4992	26.6938
Color [Black]	9	4		O14733	O14733	Dual specificity mitogen-activated protein kinase kinase 7	MAP2K7			6	6	6	21	21	21	47.484	0	13.302	362080000	11	0.080471	0.950879	0.0484543	0.0679999	25.9464	25.4788	25.9551	25.6498	25.5591	26.026
Color [Black]	9	4		O14744;H0YJX6;G3V580;G3V5L5;G3V2X6;H7BZ44;G3V2L6;C9JSX3;H0YJD3;H0YJ77;G3V5T6	O14744	Protein arginine N-methyltransferase 5;Protein arginine N-methyltransferase 5, N-terminally processed	PRMT5			17	17	17	33.9	33.9	33.9	72.683	0	63.813	2859800000	72	0.921598	0.777113	-0.27351	-0.428269	28.7658	28.4498	28.6733	29.0639	28.7138	28.9317
Color [Black]	9	4		O14776;G3V220	O14776;G3V220	Transcription elongation regulator 1	TCERG1			10	10	10	8.2	8.2	8.2	123.9	0	11.565	226310000	12	0.0582383	0.959646	0.0438379	0.0576471	25.079	24.9078	25.3264	25.5212	24.8196	24.841
Color [Black]	9	4		O14818;H0Y586;Q8TAA3;A0A087WYS6;F5GY34	O14818;H0Y586	Proteasome subunit alpha type-7	PSMA7			10	10	10	48.4	48.4	48.4	27.887	0	27.994	2054100000	61	0.744495	0.790501	-0.247154	-0.378859	28.4403	28.1284	27.927	28.473	28.3824	28.3818
Color [Black]	9	4		O14828	O14828	Secretory carrier-associated membrane protein 3	SCAMP3			8	8	8	28.2	28.2	28.2	38.287	0	31.004	2389500000	32	0.143134	0.95744	0.0357043	0.0602578	28.4641	28.6377	28.4715	28.3486	28.5223	28.5952
Color [Black]	9	4		O14867;H7C4B6;C9JMP6;C9IYR0;M0QZP0;C9IYH8	O14867	Transcription regulator protein BACH1	BACH1			11	11	11	16.4	16.4	16.4	81.957	0	19.3	1208100000	15	0.806847	0.813143	-0.188681	-0.310251	27.2862	27.4461	27.531	27.5556	27.7689	27.5048
Color [Black]	9	4		O14879	O14879	Interferon-induced protein with tetratricopeptide repeats 3	IFIT3			11	11	11	25.5	25.5	25.5	55.984	0	33.948	496110000	33	0.0821175	0.957607	-0.0408109	-0.0603985	26.0721	26.0009	26.4403	26.3545	26.2882	25.9932
Color [Black]	9	4		O14880;Q5VV89;Q5VV87;A0A075B6X4;D6RCC5	O14880;Q5VV89	Microsomal glutathione S-transferase 3	MGST3			5	5	5	7.6	7.6	7.6	90.831	0	20.046	576320000	21	0.445852	0.716437	-0.660522	-0.581025	26.4377	25.5785	25.8147	27.3673	25.4592	26.9861
Color [Black]	9	4		O14908;K7EM11;K7ESN1;K7ELJ2	O14908;K7EM11	PDZ domain-containing protein GIPC1	GIPC1			6	6	6	21.3	21.3	21.3	36.049	0	13.634	306690000	21	0.642909	0.837577	-0.159422	-0.260512	25.4169	25.5332	25.3482	25.617	25.4112	25.7483
Color [Black]	9	4		O14920;E9PM18;E5RGW5;J3KNS5	O14920;E9PM18	Inhibitor of nuclear factor kappa-B kinase subunit beta	IKBKB;ARFGAP2			6	6	6	10.4	10.4	10.4	86.563	0	10.15	224000000	17	0.534765	0.821525	-0.193647	-0.293557	25.2356	24.8396	24.8768	25.2419	24.9857	25.3054
Color [Black]	9	4		O14925;Q5SRD1;B4DDK6	O14925;Q5SRD1	Mitochondrial import inner membrane translocase subunit Tim23;Putative mitochondrial import inner membrane translocase subunit Tim23B	TIMM23;TIMM23B			7	7	7	53.1	53.1	53.1	21.943	0	21.229	2002300000	15	0.142283	0.922283	-0.0968253	-0.128712	28.0174	28.3531	28.1543	28.2401	27.8855	28.6897
Color [Black]	9	4		O14949	O14949	Cytochrome b-c1 complex subunit 8	UQCRQ			4	4	4	40.2	40.2	40.2	9.9062	0	7.4487	321530000	9	0.648911	0.777098	-0.290388	-0.413501	25.3091	25.6315	25.3891	25.3791	25.8931	25.9286
Color [Black]	9	4		O14974;H0YHI8;F8VZN8;H0YIS4;F8VW28;H0YHL8	O14974;H0YHI8;F8VZN8;H0YIS4	Protein phosphatase 1 regulatory subunit 12A	PPP1R12A			8	8	8	9.1	9.1	9.1	115.28	0	16.115	137040000	18	0.971482	0.673462	0.483524	0.659494	24.8726	24.2935	24.6732	24.1725	24.3824	23.8339
Color [Black]	9	4		O14980;C9JKM9;C9J673;C9IZS4;C9JQ02;C9JV99;F8WF71;C9IYM2;C9JF49;H7BZC5	O14980	Exportin-1	XPO1			34	34	34	34.4	34.4	34.4	123.38	0	92.9	6524200000	136	0.66912	0.794221	-0.247665	-0.370808	29.8863	29.8819	29.5857	30.1257	29.7657	30.2055
Color [Black]	9	4		O15014;E7ERY8;A2RRB2;B3KPE6;A0A0C4DGB8;Q9ULD9	O15014	Zinc finger protein 609	ZNF609			37	37	37	37.4	37.4	37.4	151.19	0	166.92	5535000000	179	1.7708	0.843914	0.126631	0.237968	29.7079	29.7727	29.7814	29.5923	29.6212	29.6686
Color [Black]	9	4		O15042;E7ET15;H0Y8D9;E7EW00;H7C4V2;C9J5L1;C9JDJ7;U3KPT1	O15042;E7ET15	U2 snRNP-associated SURP motif-containing protein	U2SURP			32	32	32	35.3	35.3	35.3	118.29	0	92.356	4461900000	140	0.895149	0.878567	-0.106606	-0.1919	29.3923	29.3691	29.3245	29.3771	29.4719	29.5566
Color [Black]	9	4		O15050;C9JGT0	O15050	TPR and ankyrin repeat-containing protein 1	TRANK1			15	15	15	5	5	5	395.83	0	51.086	1892100000	64	0.066282	0.961411	0.0405515	0.0568532	28.5405	28.0583	27.9637	27.9208	28.2114	28.3087
Color [Black]	9	4		O15067;H0YGH1;J3KTQ5;J3QSG0;J3QSH6;J3KTL4;J3KT98	O15067	Phosphoribosylformylglycinamidine synthase	PFAS			32	32	32	31.8	31.8	31.8	144.73	0	131.46	4977100000	138	0.581568	0.894964	-0.0883293	-0.155587	29.4713	29.5317	29.5413	29.4795	29.6355	29.6942
Color [Black]	9	4		O15091;A0A0A0MTQ0	O15091	Mitochondrial ribonuclease P protein 3	KIAA0391			5	5	5	11.5	11.5	11.5	67.315	0	13.308	169150000	14	0.019116	0.990316	0.0196737	0.0233538	24.3435	24.6633	24.9377	24.0444	24.8342	25.0069
Color [Black]	9	4		O15111	O15111	Inhibitor of nuclear factor kappa-B kinase subunit alpha	CHUK			7	7	7	11.1	11.1	11.1	84.639	0	11.837	183780000	22	0.275974	0.818337	0.265488	0.299546	24.8387	25.293	24.4818	24.9581	23.9945	24.8644
Color [Black]	9	4		O15119	O15119	T-box transcription factor TBX3	TBX3			5	5	5	9.8	9.8	9.8	79.388	0	11.668	92936000	13	0.283409	0.806812	0.313272	0.331332	23.3734	24.6882	23.4837	23.2594	23.593	23.7532
Color [Black]	9	4		O15121	O15121	Sphingolipid delta(4)-desaturase DES1	DEGS1			5	5	5	16.1	16.1	16.1	37.866	0	15.739	510910000	10	0.234181	0.938488	0.0582619	0.0974706	26.4014	26.2152	26.3221	26.1505	26.198	26.4153
Color [Black]	9	4		O15143;C9J4Z7;F8VXW2;C9JEY1;C9JQM8;C9JFG9;C9J6C8;C9JBJ7;C9K057;C9JTT6	O15143	Actin-related protein 2/3 complex subunit 1B	ARPC1B			19	19	18	45.4	45.4	39.2	40.949	0	65.032	4427000000	76	0.636019	0.705355	0.552856	0.619835	29.7051	28.9351	30.1908	29.2955	28.8066	29.0704
Color [Black]	9	4		O15144;H7C3F9;C9JTV5;G5E9J0;Q96TC6	O15144	Actin-related protein 2/3 complex subunit 2	ARPC2			19	19	19	59.7	59.7	59.7	34.333	0	54.894	5808900000	83	0.0964636	0.919564	0.128124	0.131371	29.4308	29.5799	30.2989	30.2646	28.9165	29.7442
Color [Black]	9	4		O15145;C9JZD1;F8VR50	O15145	Actin-related protein 2/3 complex subunit 3	ARPC3			9	9	9	44.9	44.9	44.9	20.546	0	20.319	2768500000	35	1.35555	0.369825	0.77612	1.01111	28.5853	29.1085	29.3599	28.5163	28.0581	28.151
Color [Black]	9	4		O15160;D6RDJ3;E7EQB9;H0Y723	O15160;D6RDJ3;E7EQB9	DNA-directed RNA polymerases I and III subunit RPAC1	POLR1C			4	4	4	15	15	15	39.249	0	10.081	289040000	15	0.047145	0.978965	-0.0304209	-0.0421975	25.1516	25.4206	25.8189	25.379	25.3976	25.7059
Color [Black]	9	4		O15173	O15173	Membrane-associated progesterone receptor component 2	PGRMC2			3	3	3	18.4	18.4	18.4	23.818	0	4.0197	134520000	9	1.07562	0.648028	-0.497006	-0.692981	24.2247	24.0053	24.0889	25.0072	24.4847	24.3181
Color [Black]	9	4		O15226	O15226	NF-kappa-B-repressing factor	NKRF			36	36	36	52.2	52.2	52.2	77.672	0	106.91	4715600000	134	0.014932	0.994194	0.00514793	0.00838169	29.615	29.5188	29.3225	29.3302	29.5574	29.5533
Color [Black]	9	4		O15269	O15269	Serine palmitoyltransferase 1	SPTLC1			12	12	12	31.1	31.1	31.1	52.743	0	43.231	1300000000	57	1.8227	0.790509	0.201839	0.367371	27.6746	27.7231	27.7514	27.4335	27.5849	27.5252
Color [Black]	9	4		O15294;C9JZL3	O15294	UDP-N-acetylglucosamine--peptide N-acetylglucosaminyltransferase 110 kDa subunit	OGT			16	16	16	16.8	16.8	16.8	116.92	0	31.843	779340000	39	0.852265	0.836882	-0.151396	-0.259892	26.817	26.8436	26.7693	27.1122	26.9302	26.8417
Color [Black]	9	4		O15305;H3BV55;H3BPH4;H3BRM0;H3BR08;H3BM92;H3BT06;H3BNY9	O15305;H3BV55;H3BPH4;H3BRM0	Phosphomannomutase 2;Phosphomannomutase	PMM2			8	8	6	32.5	32.5	24.8	28.082	0	15.872	960780000	22	0.280406	0.867306	0.150686	0.210378	27.2152	27.4153	26.93	26.8196	26.9308	27.3581
Color [Black]	9	4		O15371;B0QYA5;B0QYA4;A0A0D9SGB5	O15371;B0QYA5	Eukaryotic translation initiation factor 3 subunit D	EIF3D			17	17	12	28.1	28.1	17.7	63.972	0	72.362	5560300000	93	0.170627	0.952468	-0.0455112	-0.0757476	29.7587	29.7572	29.5617	29.6169	29.8802	29.717
Color [Black]	9	4		O15379;E7ESJ6;E7EW19	O15379;E7ESJ6	Histone deacetylase 3	HDAC3			8	7	7	26.9	25	25	48.847	0	14.823	415690000	17	0.0194811	0.989355	-0.0170536	-0.0215495	25.6878	25.7661	26.3572	25.7082	25.8024	26.3516
Color [Black]	9	4		O15381;E9PH71;E9PGD8;E7EWK7;F8WF01;C9JP83;C9J6P7	O15381	Nuclear valosin-containing protein-like	NVL			7	7	7	11	11	11	95.05	0	12.135	211580000	13	0.047328	0.984484	-0.0230338	-0.0345513	24.6723	25.1792	25.0858	25.0522	25.0702	24.884
Color [Black]	9	4		O15397;F5H2I3;H0YH64;F5H244	O15397	Importin-8	IPO8			10	9	9	12.2	11.2	11.2	119.94	0	23.065	685070000	16	0.895875	0.775103	-0.265588	-0.416126	26.6738	26.5609	26.4839	27.0504	26.612	26.8529
Color [Black]	9	4		O15427;J3QQS9;J3QQV2;J3QSC3;J3QRP8;J3QLE3;J3KTM6;J3QRU2;J3KT83;J3QRA0	O15427	Monocarboxylate transporter 4	SLC16A3			6	6	5	15.3	15.3	13.5	49.469	0	20.175	1256700000	24	0.814234	0.361363	-1.38949	-1.07722	26.6056	26.9466	25.9332	28.8114	26.4406	28.4019
Color [Black]	9	4		O15432;A0A087X2D4;G5E9K4;D6RC18;F5H270	O15432	Probable low affinity copper uptake protein 2	SLC31A2			14	14	13	10.3	10.3	9.4	196.1	0	30.165	1138600000	40	0.251242	0.904556	0.0962887	0.147691	27.4777	27.456	27.4676	27.1355	27.3222	27.6547
Color [Black]	9	4		O15504;B4DT96;C9JYA1	O15504;B4DT96;C9JYA1	Nucleoporin-like protein 2	NUPL2			4	4	4	12.3	12.3	12.3	44.871	0	10.603	274110000	14	0.208628	0.88299	0.144204	0.187866	25.6357	25.1546	25.5937	25.0092	25.7407	25.2015
Color [Black]	9	4		O15511;B1ALC0	O15511;B1ALC0	Actin-related protein 2/3 complex subunit 5	ARPC5			6	6	5	43.7	43.7	43.7	16.32	0	15.204	1307600000	18	1.49822	0.248465	1.15383	1.34729	27.654	27.8388	28.6679	26.6604	26.8037	27.2352
Color [Black]	9	4		O15516;C9JK03;H7C0Z2;H7BZA3;H7C0J4	O15516	Circadian locomoter output cycles protein kaput	CLOCK			7	7	5	7.7	7.7	5.9	95.303	0	11.354	93939000	15	0.378866	0.796014	-0.293442	-0.355581	23.4161	23.5825	23.9514	24.0647	23.4018	24.3637
Color [Black]	9	4		O43143;F5H658;Q14562	O43143	Pre-mRNA-splicing factor ATP-dependent RNA helicase DHX15	DHX15			21	21	20	29.7	29.7	28.6	90.932	0	44.509	2129800000	66	1.00607	0.891211	-0.0885423	-0.163576	28.2534	28.3667	28.2682	28.352	28.4237	28.3782
Color [Black]	9	4		O43149;I3L3Q3	O43149	Zinc finger ZZ-type and EF-hand domain-containing protein 1	ZZEF1			5	5	5	2.7	2.7	2.7	331.07	0	14.418	229770000	14	0.0861054	0.951003	0.0528984	0.0736818	25.047	25.5235	24.8809	25.1502	25.2419	24.9005
Color [Black]	9	4		O43156	O43156	TELO2-interacting protein 1 homolog	TTI1			4	4	4	4.5	4.5	4.5	122.07	0	8.6331	146070000	11	0.107373	0.905274	-0.14405	-0.146342	23.9126	24.5718	24.3846	25.1561	23.6287	24.5164
Color [Black]	9	4		O43159;E9PPY3;E9PPP6	O43159;E9PPY3	Ribosomal RNA-processing protein 8	RRP8			8	8	8	23.9	23.9	23.9	50.714	0	22.618	554740000	37	1.21151	0.772317	-0.272839	-0.450358	26.0725	26.3803	26.2754	26.6248	26.4741	26.4479
Color [Black]	9	4		O43164	O43164	E3 ubiquitin-protein ligase Praja-2	PJA2			4	4	4	8.2	8.2	8.2	78.213	0	13.606	133920000	13	0.462488	0.792353	-0.309339	-0.392059	23.9225	24.5816	23.9845	24.8084	24.1215	24.4867
Color [Black]	9	4		O43166;F5GYF8	O43166;F5GYF8	Signal-induced proliferation-associated 1-like protein 1	SIPA1L1			3	3	2	2.3	2.3	1.7	246.51	0	4.1473	837970000	3	1.258	0.0586667	4.39478	2.054	28.4202	27.007	27.8457	21.0589	22.623	26.4066
Color [Black]	9	4		O43172	O43172	U4/U6 small nuclear ribonucleoprotein Prp4	PRPF4			17	17	17	37.7	37.7	37.7	58.449	0	51.394	2389700000	70	0.175516	0.951732	-0.044967	-0.0753017	28.433	28.5148	28.49	28.3716	28.5053	28.6958
Color [Black]	9	4		O43175;Q5SZU1	O43175;Q5SZU1	D-3-phosphoglycerate dehydrogenase	PHGDH			29	29	29	53.3	53.3	53.3	56.65	0	150.88	27958000000	173	1.11053	0.822975	-0.165611	-0.290481	32.0445	31.9625	31.8641	32.1624	32.0292	32.1763
Color [Black]	9	4		O43242;H0YGV8;F5H8K4	O43242	26S proteasome non-ATPase regulatory subunit 3	PSMD3			38	38	38	61.4	61.4	61.4	60.977	0	175.66	14282000000	211	0.439703	0.868012	-0.128248	-0.205155	31.1405	31.0341	30.8655	31.0428	31.0482	31.3339
Color [Black]	9	4		O43252	O43252	Bifunctional 3-phosphoadenosine 5-phosphosulfate synthase 1;Sulfate adenylyltransferase;Adenylyl-sulfate kinase	PAPSS1			6	5	5	13.3	11.1	11.1	70.832	0	14.99	286170000	19	0.0118036	0.992449	-0.00805855	-0.0111099	25.048	25.6656	25.4297	25.2985	25.213	25.656
Color [Black]	9	4		O43264	O43264	Centromere/kinetochore protein zw10 homolog	ZW10			4	4	4	9.4	9.4	9.4	88.828	0	14.794	257330000	10	0.799611	0.512495	-0.777972	-0.819243	24.0383	25.0918	24.6587	24.7435	25.5231	25.8562
Color [Black]	9	4		O43292;E9PLV6;E9PPZ9;E9PLG8;E9PQ31	O43292;E9PLV6;E9PPZ9;E9PLG8	Glycosylphosphatidylinositol anchor attachment 1 protein	GPAA1			3	3	3	2	2	2	165.34	0	5.2057	207170000	8	0.108837	0.863839	0.388932	0.217083	24.35	24.9156	24.3518	25.4592	21.5948	25.3966
Color [Black]	9	4		O43303	O43303	Centriolar coiled-coil protein of 110 kDa	CCP110			3	3	3	4.2	4.2	4.2	113.42	0	5.5762	53739000	4	1.94547	0.0552	-1.63403	-1.88239	21.1131	22.2773	21.9596	23.6279	23.4169	23.2073
Color [Black]	9	4		O43318;Q9UG54	O43318;Q9UG54	Mitogen-activated protein kinase kinase kinase 7	MAP3K7;DKFZp586F0420			8	8	8	19	19	19	67.195	0	23.47	370970000	22	0.373742	0.883627	0.111343	0.178189	25.9457	26.0285	25.7312	25.9226	25.6237	25.8251
Color [Black]	9	4		O43324;H0YAL7;D6RBD7;C9J1V9;D6RCQ0	O43324;H0YAL7;D6RBD7;C9J1V9;D6RCQ0	Eukaryotic translation elongation factor 1 epsilon-1	EEF1E1;EEF1E1-BLOC1S5			4	4	4	29.9	29.9	29.9	19.81	0	26.021	515620000	20	0.0348194	0.979711	0.0305328	0.0383304	26.5492	26.3553	25.9047	25.7861	26.4896	26.4419
Color [Black]	9	4		O43395	O43395	U4/U6 small nuclear ribonucleoprotein Prp3	PRPF3			7	7	7	15.1	15.1	15.1	77.528	0	17.129	549540000	23	0.553248	0.78878	0.295291	0.400991	26.3759	26.2614	26.8224	25.9168	26.4812	26.1758
Color [Black]	9	4		O43396;K7ER96;K7EML9;K7EPB7;K7EKG2	O43396;K7ER96;K7EML9	Thioredoxin-like protein 1	TXNL1			8	8	8	29.8	29.8	29.8	32.251	0	24.94	464750000	26	2.20331	0.762431	0.257706	0.469401	26.2651	26.2068	26.2437	26.0313	25.8891	26.0221
Color [Black]	9	4		O43402;M0R1B0	O43402;M0R1B0	ER membrane protein complex subunit 8	EMC8			5	5	5	30.5	30.5	30.5	23.773	0	12.013	532110000	10	0.958266	0.300822	1.38474	1.17697	26.7376	26.0635	27.443	24.4627	26.3511	25.2761
Color [Black]	9	4		O43592;F8WDU6;F5GYW6;F5GZM3	O43592	Exportin-T	XPOT			20	20	20	24	24	24	109.96	0	67.072	3127100000	75	0.617718	0.708504	-0.552341	-0.612536	28.6675	28.6497	28.2859	29.3111	28.342	29.6069
Color [Black]	9	4		O43615;M0QXU7;M0R301;M0QXM9;M0R124	O43615;M0QXU7	Mitochondrial import inner membrane translocase subunit TIM44	TIMM44			15	15	15	37.8	37.8	37.8	51.355	0	34.14	1076600000	55	0.420223	0.86655	0.135861	0.213014	27.5955	27.4142	27.2282	27.1182	27.4222	27.2899
Color [Black]	9	4		O43676;C9J055;A0A1B0GU11;F8WAZ0;S4R3G8	O43676	NADH dehydrogenase [ubiquinone] 1 beta subcomplex subunit 3	NDUFB3			14	14	13	8.4	8.4	8	223.13	0	30.279	1931900000	49	0.0346602	0.992248	-0.00660706	-0.0117051	28.2837	28.2247	28.1086	28.1972	28.2859	28.1538
Color [Black]	9	4		O43678;H3BRM9;A0A0A0MSH5	O43678	NADH dehydrogenase [ubiquinone] 1 alpha subcomplex subunit 2	NDUFA2			30	30	13	26.5	26.5	12.5	117.6	0	79.34	6984900000	139	0.0883757	0.987181	-0.0170479	-0.0299842	30.112	29.961	30.0967	30.0125	30.0379	30.1704
Color [Black]	9	4		O43707;F5GXS2;K7EJH8;K7EP19;D6RH00	O43707;F5GXS2	Alpha-actinin-4	ACTN4			72	72	31	74.3	74.3	33.5	104.85	0	289.93	53670000000	449	0.041842	0.958176	-0.0567424	-0.0589909	32.6248	32.7973	33.2646	33.7897	32.6014	32.4659
Color [Black]	9	4		O43719;Q5H918;Q5H919	O43719	HIV Tat-specific factor 1	HTATSF1			7	7	7	14.4	14.4	14.4	85.852	0	12.826	135180000	13	0.751872	0.733695	0.366919	0.506653	24.8281	24.1303	24.6338	24.0362	24.3219	24.1334
Color [Black]	9	4		O43747;H3BNR4;H3BRM7;H3BN71;H3BR36;H3BUN9;B4DGE1;H3BN75;H3BS13;H3BV30;B3KNW1	O43747;H3BNR4	AP-1 complex subunit gamma-1	AP1G1			6	6	6	7.4	7.4	7.4	91.35	0	11.164	225400000	13	1.08336	0.285091	1.38749	1.25896	24.7795	26.241	25.3884	24.6502	23.2444	24.3518
Color [Black]	9	4		O43772;C9JPE1	O43772;C9JPE1	Mitochondrial carnitine/acylcarnitine carrier protein	SLC25A20			4	4	4	17.6	17.6	17.6	32.943	0	5.7952	421870000	7	0.0505676	0.976658	-0.0316855	-0.0443007	25.7841	26.348	25.7005	25.9279	25.885	26.1148
Color [Black]	9	4		O43809;H3BND3;F8W837;H3BV41;H7BZR2;H3BTG9	O43809	Cleavage and polyadenylation specificity factor subunit 5	NUDT21			24	24	22	25.6	25.6	23.5	123.92	0	54.501	2358900000	53	0.768003	0.775138	-0.307364	-0.449196	28.1773	28.4829	28.2814	28.6674	28.3223	28.8741
Color [Black]	9	4		O43823;M0QYL4	O43823	A-kinase anchor protein 8	AKAP8			7	7	7	14.7	14.7	14.7	76.107	0	26.995	270740000	19	9.37663e-05	0.999666	9.60032e-05	0.000115177	25.148	25.5063	25.3941	25.6921	24.7175	25.6384
Color [Black]	9	4		O43852;H0Y875	O43852	Calumenin	CALU			8	8	8	37.1	37.1	37.1	37.106	0	16.29	631320000	26	0.364135	0.866145	0.137868	0.209498	26.5793	26.4611	26.9141	26.6606	26.3805	26.4998
Color [Black]	9	4		O43861;H0YH81;A0A075B702;H0YJV8	O43861;H0YH81;A0A075B702	Probable phospholipid-transporting ATPase IIB;ATP synthase subunit beta	ATP9B;ATP5B;TRAJ41			28	28	18	21.3	21.3	14.1	193.54	0	187.85	37130000000	205	0.909549	0.824344	0.169071	0.288141	32.5952	32.4071	32.5748	32.2968	32.2904	32.4827
Color [Black]	9	4		O43865;H0Y8B3;Q96HN2	O43865;H0Y8B3;Q96HN2	Putative adenosylhomocysteinase 2;Adenosylhomocysteinase;Putative adenosylhomocysteinase 3	AHCYL1;AHCYL2			6	6	6	14.2	14.2	14.2	58.951	0	18.762	807670000	23	0.194921	0.894095	-0.117216	-0.160377	26.5617	26.944	27.0434	26.6115	27.1233	27.166
Color [Black]	9	4		O43896	O43896	Kinesin-like protein KIF1C	KIF1C			9	9	7	10.8	10.8	8.8	122.95	0	14.224	286700000	19	0.693727	0.712976	0.469673	0.580997	25.8382	25.0617	26.0725	25.1995	25.2547	25.1092
Color [Black]	9	4		O43929;C9JGH7;C9J2X8;Q53SE3;CON__Q2YDI2	O43929	Origin recognition complex subunit 4	ORC4			7	7	7	22.5	22.5	22.5	50.377	0	21.929	794590000	19	0.274066	0.902506	-0.0951653	-0.148858	27.0929	26.6615	26.9049	27.1041	26.9339	26.9069
Color [Black]	9	4		O60216;E5RJW1;E5RJK5;E5RI01;E5RFV8;E5RIN7;E5RFZ5;Q9H4I0;A0A140T8W2;E5RG18	O60216	Double-strand-break repair protein rad21 homolog	RAD21			5	5	5	9	9	9	71.689	0	9.8386	342800000	19	1.35826	0.692521	-0.415375	-0.646089	25.2835	25.6491	25.4874	25.956	25.6992	26.011
Color [Black]	9	4		O60232;A0A1B0GUM3;S4R3T8;H0YEB6;H0YEK1;E9PK41;G3V1B8	O60232;A0A1B0GUM3;S4R3T8	Sjoegren syndrome/scleroderma autoantigen 1	SSSCA1;CXorf40B			10	4	4	25.7	12.1	12.1	47.644	0	11.322	632790000	19	0.0528104	0.962711	-0.0425504	-0.054737	26.0972	26.8127	26.7378	26.349	26.8918	26.5345
Color [Black]	9	4		O60264;A0A0A0MRP6;B7ZLQ5;P28370	O60264	SWI/SNF-related matrix-associated actin-dependent regulator of chromatin subfamily A member 5	SMARCA5			39	39	39	38.1	38.1	38.1	121.9	0	113.53	4037600000	152	0.059708	0.990399	-0.0152162	-0.0258647	29.3473	29.2248	29.2282	29.2008	29.2061	29.4391
Color [Black]	9	4		O60294;H3BU01	O60294	tRNA wybutosine-synthesizing protein 4	LCMT2			8	8	8	14.9	14.9	14.9	75.601	0	20.014	237750000	18	0.358213	0.831952	-0.189798	-0.263347	25.2172	25.1481	24.9197	25.409	25.5548	24.8905
Color [Black]	9	4		O60306;Q86W71;H0YLN9	O60306	Intron-binding protein aquarius	AQR			16	16	16	13.7	13.7	13.7	171.29	0	45.814	897910000	57	0.106398	0.94832	0.057771	0.0830196	27.452	26.812	27.0622	26.9294	27.1132	27.1103
Color [Black]	9	4		O60318	O60318	Germinal-center associated nuclear protein	MCM3AP			40	40	40	28.7	28.7	28.7	218.4	0	121.17	4486400000	149	0.234313	0.94081	0.0657889	0.107796	29.4265	29.4357	29.486	29.1822	29.4131	29.5555
Color [Black]	9	4		O60341;R4GMP9;R4GMQ1	O60341	Lysine-specific histone demethylase 1A	KDM1A			22	22	22	32.5	32.5	32.5	92.902	0	54.552	1529300000	73	0.0463049	0.988842	0.0100212	0.0174575	27.994	27.8534	27.7974	27.84	27.8137	27.9611
Color [Black]	9	4		O60343;Q5JU47	O60343	TBC1 domain family member 4	TBC1D4			10	10	10	9.9	9.9	9.9	146.56	0	16.801	110620000	18	0.0479193	0.951705	0.0806147	0.0748928	23.5956	24.5631	23.8663	24.2934	24.5494	22.9404
Color [Black]	9	4		O60344;A0A0A0MSQ1;F8WBH6;H0YDC6	O60344;A0A0A0MSQ1;F8WBH6	Endothelin-converting enzyme 2;Methyltransferase-like region;Endothelin-converting enzyme 2 region	ECE2;PIGV;SFXN5			41	41	34	21.2	21.2	18.7	252.61	0	150.42	15450000000	199	0.499876	0.84242	-0.151163	-0.239144	31.0488	31.1784	31.0911	31.1583	31.1052	31.5083
Color [Black]	9	4		O60427;F5H8G5;F5H852;F5GWE3;C9J425;F5H1Q7;F5H0Y2;F5H2H3;F5H5X5;C9JJB3;F5GYH4	O60427	Fatty acid desaturase 1	FADS1			20	20	9	20.6	20.6	9.6	148.78	0	68.157	3999200000	96	0.212394	0.941723	0.0649859	0.105034	29.2533	29.2061	29.3645	29.3638	28.999	29.2662
Color [Black]	9	4		O60488;D6RF95;H0Y9A0;Q9BYX7;D6RFW9;D6RDA8	O60488	Long-chain-fatty-acid--CoA ligase 4	ACSL4			60	20	13	50.8	22.5	13.8	126.51	0	60.466	3383600000	79	0.275839	0.954042	0.045187	0.0798671	29.1108	29.0098	29.0036	29.0191	28.8901	29.0795
Color [Black]	9	4		O60502;H7C3X0	O60502	Protein O-GlcNAcase	MGEA5			13	13	13	16.4	16.4	16.4	102.91	0	22.161	601180000	36	0.0975967	0.95089	-0.0459588	-0.0687323	26.4496	26.7329	26.2329	26.4876	26.3851	26.6804
Color [Black]	9	4		O60506;B7Z645;F6UXX1;O43390;B4DT28	O60506;B7Z645	Heterogeneous nuclear ribonucleoprotein Q	SYNCRIP			11	11	11	20.2	20.2	20.2	69.602	0	20.863	917300000	22	0.5191	0.801102	-0.239377	-0.340753	27.2509	27.0519	26.6502	27.3269	27.0258	27.3184
Color [Black]	9	4		O60563	O60563	Cyclin-T1	CCNT1			15	15	15	24.9	24.9	24.9	80.684	0	65.326	1950600000	80	0.631484	0.777075	0.299819	0.419977	28.385	28.3012	28.3365	27.6221	28.3125	28.1886
Color [Black]	9	4		O60566	O60566	Mitotic checkpoint serine/threonine-protein kinase BUB1 beta	BUB1B			11	11	11	11.2	11.2	11.2	119.54	0	33.618	241280000	33	0.399465	0.792858	0.308095	0.372837	25.2273	25.543	25.1174	24.5798	25.5738	24.8099
Color [Black]	9	4		O60573;B9A044;B8ZZ50;C9JEL3;B8ZZL3;B4E1E4;B9A023	O60573;B9A044;B8ZZ50;C9JEL3	Eukaryotic translation initiation factor 4E type 2	EIF4E2			5	5	5	13.3	13.3	13.3	49.123	0	16.03	230230000	18	0.606306	0.793369	-0.240056	-0.354343	25.2606	24.8907	24.8359	25.443	25.2266	25.0378
Color [Black]	9	4		O60664;K7ERZ3;K7EL96;K7ER39	O60664;K7ERZ3;K7EL96	Perilipin-3	PLIN3			10	10	10	32.9	32.9	32.9	47.074	0	23.697	659990000	27	0.124834	0.943786	-0.0621433	-0.0910957	26.8508	26.5739	26.4037	26.6377	26.47	26.9071
Color [Black]	9	4		O60678;A0A0A0MSN7	O60678;A0A0A0MSN7	Protein arginine N-methyltransferase 3	PRMT3			7	7	7	15.8	15.8	15.8	59.875	0	15.726	657780000	17	1.09068	0.825462	-0.164609	-0.288303	26.6409	26.465	26.563	26.6241	26.7869	26.7518
Color [Black]	9	4		O60684;Q5TFJ7;S4R3E5	O60684;Q5TFJ7	Importin subunit alpha-7	KPNA6			17	17	7	29.9	29.9	14.6	60.029	0	48.915	3294700000	70	1.13608	0.798919	0.237356	0.396748	29.056	29.1164	29.0557	28.9444	28.6467	28.9248
Color [Black]	9	4		O60701;E7ER83;E7ETF4;E7EV97;E9PBD2;E7ER95	O60701	UDP-glucose 6-dehydrogenase	UGDH			20	20	19	51.6	51.6	49.6	55.023	0	62.214	3611200000	85	0.330776	0.870813	0.131297	0.197892	29.2324	29.1855	29.0722	28.7421	29.0753	29.2788
Color [Black]	9	4		O60749;D6RC15	O60749	Sorting nexin-2	SNX2			20	20	19	39.9	39.9	37.8	58.47	0	60.834	3356100000	110	0.811158	0.866002	-0.121195	-0.212947	29.0122	28.8973	28.8602	28.9418	29.1086	29.0829
Color [Black]	9	4		O60763;REV__R4GMN2;REV__Q5VZ89;REV__R4GNB2;REV__R4GN35	O60763	General vesicular transport factor p115	USO1			20	20	20	25.6	25.6	25.6	107.89	0	152.8	1417000000	79	0.0821446	0.961151	0.0370642	0.0561992	27.8902	27.6875	27.7582	27.4475	27.8586	27.9185
Color [Black]	9	4		U3KQK0;Q99880;Q99879;Q99877;Q93079;Q5QNW6;P62807;P58876;O60814;P57053;Q96A08	U3KQK0;Q99880;Q99879;Q99877;Q93079;Q5QNW6;P62807;P58876;O60814;P57053	Histone H2B;Histone H2B type 1-L;Histone H2B type 1-M;Histone H2B type 1-N;Histone H2B type 1-H;Histone H2B type 2-F;Histone H2B type 1-C/E/F/G/I;Histone H2B type 1-D;Histone H2B type 1-K;Histone H2B type F-S	HIST1H2BN;HIST1H2BL;HIST1H2BM;HIST1H2BH;HIST2H2BF;HIST1H2BC;HIST1H2BD;HIST1H2BK;H2BFS			9	9	3	14.3	14.3	2.7	46.51	0	22.454	4916900000	55	0.0649665	0.951037	-0.052906	-0.0675222	29.5482	29.0368	29.9127	29.3401	29.5406	29.7758
Color [Black]	9	4		O60884;A0A087WT48;A0A0C4DFN5	O60884	DnaJ homolog subfamily A member 2	DNAJA2			23	23	23	25	25	25	107.36	0	91.536	6542800000	95	0.413107	0.868172	-0.137606	-0.214463	29.8549	30.021	29.7725	30.2599	29.9345	29.8668
Color [Black]	9	4		O60930	O60930	Ribonuclease H1	RNASEH1			2	2	2	7.7	7.7	7.7	32.064	0.00032258	3.1593	9124200	6	0.308707	0.773533	-0.506066	-0.433056	19.9594	21.4118	20.1854	20.9365	20.2181	21.9203
Color [Black]	9	4		O60934;A0A0C4DG07;E5RGU1;E2QRP0;A0A087X1V5;E5RGR7	O60934;A0A0C4DG07	Nibrin	NBN			12	12	12	22.7	22.7	22.7	84.958	0	32.039	410970000	35	0.0329507	0.983472	-0.0260804	-0.0339951	25.9822	25.7185	26.134	25.5719	26.3953	25.9458
Color [Black]	9	4		O60939;C9J6H1	O60939;C9J6H1	Sodium channel subunit beta-2	SCN2B;MBP			21	21	20	27.4	27.4	26	91.096	0	135.92	5711900000	104	3.57764	0.730004	-0.27351	-0.523428	29.6334	29.6344	29.6179	29.8796	29.8808	29.9459
Color [Black]	9	4		O75083;D6RD66	O75083;D6RD66	WD repeat-containing protein 1	WDR1			4	4	4	7.4	7.4	7.4	66.193	0	7.4633	140830000	9	1.09147	0.736815	-0.354977	-0.543683	24.2474	24.4232	24.058	24.7952	24.412	24.5863
Color [Black]	9	4		O75116;E9PF63;Q14DU5;D6REE7;C9JFJ0	O75116;E9PF63;Q14DU5	Rho-associated protein kinase 2	ROCK2			16	16	13	14.8	14.8	12.7	160.9	0	34.362	579470000	34	0.690924	0.800479	-0.218854	-0.33972	26.0835	26.5742	26.3157	26.5321	26.5036	26.5943
Color [Black]	9	4		O75128;H7C1N2;J3KR05;A0A0J9YWK3;H7C2C4	O75128;H7C1N2;J3KR05	Protein cordon-bleu	COBL			9	9	7	11.7	11.7	9	135.62	0	20.026	137220000	20	0.663036	0.737326	0.393325	0.511598	24.6656	24.0542	24.9227	24.284	24.1606	24.0179
Color [Black]	9	4		O75131;A0A087WYQ3;E5RHZ0;A0A087WXR6;H0YB26;A0A087WUS8;E5RFT7	O75131;A0A087WYQ3	Copine-3	CPNE3			13	12	12	27.7	26.1	26.1	60.13	0	27.471	1120400000	46	0.178681	0.957883	0.0348485	0.0606997	27.4436	27.4597	27.3449	27.4054	27.2588	27.4795
Color [Black]	9	4		O75146;H0YH66	O75146	Huntingtin-interacting protein 1-related protein	HIP1R			19	19	18	21.9	21.9	21	119.39	0	47.892	750320000	54	0.264942	0.881582	0.125989	0.18262	27.073	26.614	27.0339	26.7929	26.9832	26.5668
Color [Black]	9	4		O75165;H0Y8Q2	O75165	DnaJ homolog subfamily C member 13	DNAJC13			22	22	22	13	13	13	254.41	0	50.732	1150500000	45	0.429692	0.82507	-0.197674	-0.283725	27.4066	27.2967	27.3356	27.819	27.1693	27.6436
Color [Black]	9	4		T1ECW5;O75170;A0A0A0MSJ8	T1ECW5;O75170;A0A0A0MSJ8	Serine/threonine-protein phosphatase 6 regulatory subunit 2	PPP6R2			4	4	3	9.2	9.2	7.3	72.856	0	9.212	101480000	7	1.31193	0.135733	-1.74871	-1.55536	23.5006	21.3828	22.3695	24.3999	24.1226	23.9765
Color [Black]	9	4		O75175;H7C3F5;H0Y5X7;H7C148;H7C5J4;A0A0G2JPP0	O75175;H7C3F5	CCR4-NOT transcription complex subunit 3	CNOT3			9	9	9	15.1	15.1	15.1	81.871	0	15.779	440660000	19	0.198994	0.911272	0.0966473	0.140694	26.1953	26.1963	25.9184	26.2708	25.7108	26.0385
Color [Black]	9	4		O75179;H0YM23;H0YLQ3	O75179;H0YM23	Ankyrin repeat domain-containing protein 17	ANKRD17			63	42	42	30.3	22	22	274.25	0	167.83	4663300000	198	0.0259147	0.98867	-0.0130494	-0.0195132	29.46	29.3333	29.5844	29.1939	29.5041	29.7189
Color [Black]	9	4		O75190;E9PH18;A0A0J9YX62;C9J2C4;C9JDR7;C9JDX6;F8WCZ4;C9J2P2;C9JB42;Q8WWF6;C9JN01;C9JRD2;C9JXB9;Q7Z6W7	O75190;E9PH18;A0A0J9YX62;C9J2C4	DnaJ homolog subfamily B member 6	DNAJB6			5	5	4	21.5	21.5	18.4	36.087	0	8.6792	250050000	11	0.317531	0.77603	-0.491173	-0.433366	24.8243	25.3467	24.4593	26.3313	24.3307	25.4417
Color [Black]	9	4		O75319;H7C0E6;C9JYA6	O75319;H7C0E6;C9JYA6	RNA/RNP complex-1-interacting phosphatase	DUSP11			4	4	4	17.6	17.6	17.6	38.938	0	10.417	195250000	12	0.0400441	0.953163	-0.0723165	-0.0649167	25.2939	24.1385	24.8857	23.9405	24.8802	25.7144
Color [Black]	9	4		O75340;G3V5A3;H0Y9X3;E7EPW6	O75340;G3V5A3	Programmed cell death protein 6	PDCD6;ITPK1			11	11	8	55	55	45	21.868	0	50.936	9226500000	75	0.108238	0.978391	0.0249259	0.0427401	30.4705	30.3916	30.5419	30.347	30.4006	30.5816
Color [Black]	9	4		O75351	O75351	Vacuolar protein sorting-associated protein 4B	VPS4B			4	3	3	13.1	10.4	10.4	49.301	0	4.4981	266100000	7	0.229846	0.791935	0.544076	0.381087	25.0816	25.4036	25.148	22.8307	25.7401	25.4302
Color [Black]	9	4		O75367;D6RCF2;Q9P0M6;B4DJC3;Q5SQT3	O75367;D6RCF2;Q9P0M6	Core histone macro-H2A.1;Histone H2A;Core histone macro-H2A.2	H2AFY;H2AFY2			3	3	3	12.9	12.9	12.9	39.617	0	16.628	181060000	8	0.946304	0.205405	-2.45698	-1.43285	21.4946	21.4717	25.1247	25.0623	25.2092	25.1904
Color [Black]	9	4		O75369;E7EN95;H7C5L4;A0A0A0MT44;A0A0C4DGA1	O75369;E7EN95	Filamin-B	FLNB			86	75	73	40.2	37.9	36.9	278.16	0	230.01	7021400000	275	0.5252	0.857257	-0.136925	-0.222764	30.0069	30.0825	29.8534	30.3031	30.0162	30.0342
Color [Black]	9	4		O75376;A0A088AWL3;E7EVU5;E7EW50;J3KS51;C9JAP0;J3KT44;J3KRE4	O75376;A0A088AWL3	Nuclear receptor corepressor 1	NCOR1			30	29	20	16.6	16.3	11	270.21	0	78.875	1585200000	87	0.0377886	0.988953	-0.0143248	-0.0227888	27.9807	27.8831	27.8564	27.7351	28.1532	27.8748
Color [Black]	9	4		O75385	O75385	Serine/threonine-protein kinase ULK1	ULK1			2	2	2	2	2	2	112.63	0.0021861	2.8915	32865000	6	0.904561	0.34028	1.18131	1.06486	23.1882	22.9451	22.1872	21.8977	22.3177	20.5611
Color [Black]	9	4		O75396;A0A087X1A9	O75396	Vesicle-trafficking protein SEC22b	SEC22B			9	9	9	47.4	47.4	47.4	24.593	0	43.03	1288900000	32	1.04005	0.732889	-0.364299	-0.548212	27.2594	27.7136	27.2183	27.7455	27.8433	27.6954
Color [Black]	9	4		O75400;F5H578;H0YG38;H7C2N3	O75400;F5H578	Pre-mRNA-processing factor 40 homolog A	PRPF40A			8	8	8	12	12	12	108.8	0	24.64	457480000	27	0.86023	0.359535	1.34485	1.09615	26.6861	26.2971	26.6538	23.8151	26.2073	25.58
Color [Black]	9	4		O75419;H7BZ91;C9J911	O75419	Cell division control protein 45 homolog	CDC45			5	5	5	8	8	8	65.568	0	6.9685	225860000	9	0.382011	0.908917	0.0858377	0.144394	25.1343	25.2684	25.0543	25.0864	24.935	25.1781
Color [Black]	9	4		O75436;S4R3Q6;S4R2Y3	O75436;S4R3Q6	Vacuolar protein sorting-associated protein 26A	VPS26A			13	13	12	43.7	43.7	43.7	38.169	0	37.044	2181000000	58	0.817949	0.76109	-0.316986	-0.466533	28.1968	28.261	28.2192	28.7083	28.186	28.7336
Color [Black]	9	4		O75438;H7BY38;K7EPK6;B1AHR5;H0YE69;C9JZ73;A0A0B4J278;E2QRI1;A0A1B0GTX7;E9PC84	O75438	NADH dehydrogenase [ubiquinone] 1 beta subcomplex subunit 1	NDUFB1			19	5	3	19.1	4.7	2.2	158.75	0	9.1336	152750000	11	0.362583	0.774561	-0.434656	-0.434554	23.2164	24.746	24.5479	24.3964	24.8708	24.547
Color [Black]	9	4		O75439;G3V0E4;F8WAZ6;F8WEA6;F8WBE1	O75439;G3V0E4	Mitochondrial-processing peptidase subunit beta	PMPCB			19	19	18	38.7	38.7	37.2	54.366	0	48.994	5876100000	77	1.48673	0.737368	-0.327437	-0.543897	29.7931	29.6154	29.5537	30.1263	29.9031	29.915
Color [Black]	9	4		O75477;B0QZ43	O75477;B0QZ43	Erlin-1	ERLIN1			11	11	6	27.5	27.5	15	38.925	0	27.139	894250000	37	1.03367	0.745052	0.31152	0.48559	27.0964	27.2248	27.3122	27.1171	26.904	26.6776
Color [Black]	9	4		O75533;H7C341;B4DGZ4;F8WC19	O75533	Splicing factor 3B subunit 1	SF3B1			28	28	28	27.8	27.8	27.8	145.83	0	76.731	1213900000	75	0.524705	0.802388	-0.236224	-0.338439	27.1001	27.5739	27.4927	27.8919	27.4918	27.4916
Color [Black]	9	4		O75534;E9PLT0;E9PNG3;E9PLD4	O75534;E9PLT0	Cold shock domain-containing protein E1	CSDE1			21	21	21	30.3	30.3	30.3	88.884	0	98.444	2173900000	93	1.10214	0.80177	-0.185184	-0.319831	28.3049	28.3018	28.2244	28.3225	28.4873	28.5769
Color [Black]	9	4		O75569;G5E9Q4;C9JMM3;F8WEG8	O75569;G5E9Q4;C9JMM3;F8WEG8	Interferon-inducible double-stranded RNA-dependent protein kinase activator A	PRKRA			7	7	7	14.9	14.9	14.9	69.42	0	16.144	323380000	18	0.0971329	0.950916	0.0480766	0.070992	25.4531	25.6962	25.8182	25.8847	25.5159	25.4227
Color [Black]	9	4		O75592;H7C3U4	O75592	E3 ubiquitin-protein ligase MYCBP2	MYCBP2			18	18	18	5	5	5	510.08	0	31.972	336390000	54	0.0820886	0.988534	0.0138416	0.0247345	25.6776	25.7734	25.5985	25.6112	25.7197	25.6772
Color [Black]	9	4		O75638	O75638	Cancer/testis antigen 2	CTAG2			3	3	3	16.2	16.2	16.2	21.06	0	10.804	271200000	10	0.292966	0.868584	0.143214	0.2052	25.7362	25.2947	25.1706	25.1772	25.4534	25.1413
Color [Black]	9	4		O75643;B4E0P5	O75643	U5 small nuclear ribonucleoprotein 200 kDa helicase	SNRNP200			23	23	23	14	14	14	244.5	0	54.494	1186300000	52	0.0396475	0.989269	0.0143414	0.0230223	27.4727	27.4521	27.651	27.6284	27.3004	27.6039
Color [Black]	9	4		O75663	O75663	TIP41-like protein	TIPRL			14	14	14	66.5	66.5	66.5	31.444	0	43.071	2261000000	68	0.625565	0.729697	-0.423985	-0.526702	28.3184	28.3588	27.7368	28.8389	28.1066	28.7404
Color [Black]	9	4		O75691	O75691	Small subunit processome component 20 homolog	UTP20			15	15	15	6.1	6.1	6.1	318.38	0	28.331	414160000	38	1.67048	0.727828	0.312504	0.534096	26.0679	26.226	26.0794	25.9482	25.7384	25.7492
Color [Black]	9	4		O75717	O75717	WD repeat and HMG-box DNA-binding protein 1	WDHD1			5	5	5	5.1	5.1	5.1	125.97	0	11.302	79913000	16	0.00433501	0.994169	-0.0108814	-0.00823316	22.3663	24.6044	23.0553	22.5568	24.2367	23.2651
Color [Black]	9	4		O75718;C9JP16	O75718;C9JP16	Cartilage-associated protein	CRTAP			10	10	10	26.4	26.4	26.4	46.561	0	20.135	1279500000	49	0.202667	0.905056	-0.102235	-0.147187	27.3675	27.4207	27.5614	27.1989	27.6287	27.8287
Color [Black]	9	4		O75746;F8W9J0;H0YFB2	O75746	Calcium-binding mitochondrial carrier protein Aralar1	SLC25A12			17	10	8	27.1	19	15.2	74.761	0	25.662	924780000	28	0.105659	0.953489	-0.0533969	-0.0782716	27.4405	26.9021	27.0077	27.0165	27.2247	27.2693
Color [Black]	9	4		O75821;K7EL20;K7ER90;K7ENA8;K7EP16;K7EL60;K7ENH0	O75821;K7EL20;K7ER90;K7ENA8	Eukaryotic translation initiation factor 3 subunit G	EIF3G			12	12	12	45.6	45.6	45.6	35.611	0	58.284	1079500000	41	0.136906	0.943868	-0.0764395	-0.108245	27.4368	27.4912	27.0661	27.7123	27.1889	27.3223
Color [Black]	9	4		O75828	O75828	Carbonyl reductase [NADPH] 3	CBR3			4	2	2	17.7	7.2	7.2	30.85	0	4.0007	89998000	9	0.210554	0.832426	-0.279764	-0.275636	22.5769	24.2758	23.704	23.5525	23.8685	23.9749
Color [Black]	9	4		O75844	O75844	CAAX prenyl protease 1 homolog	ZMPSTE24			7	7	7	18.3	18.3	18.3	54.812	0	16.078	274680000	13	0.194905	0.883671	-0.149281	-0.187998	25.0288	25.1418	25.7423	25.7466	25.0881	25.5261
Color [Black]	9	4		O75874;C9J4N6;C9JJE5;C9JLU6	O75874	Isocitrate dehydrogenase [NADP] cytoplasmic	IDH1			15	14	14	39.1	37	37	46.659	0	43.262	2192500000	65	0.158638	0.939316	-0.0615883	-0.0954004	28.4303	28.3153	28.2852	28.1293	28.5686	28.5177
Color [Black]	9	4		O75915;F8WF90;C9JQU6;F8WF33	O75915	PRA1 family protein 3	ARL6IP5			5	5	5	20.2	20.2	20.2	21.614	0	20.742	591190000	16	0.186425	0.936021	-0.0781021	-0.118337	26.599	26.3403	26.4296	26.3689	26.8146	26.4198
Color [Black]	9	4		O75955;A0A140T9R1;A0A140T9W4;A0A140T9X0;A2AB09;A0A140T974;A0A140T907	O75955;A0A140T9R1;A0A140T9W4;A0A140T9X0;A2AB09	Flotillin-1	FLOT1			20	20	10	56.2	56.2	30.2	47.355	0	51.942	2360100000	67	1.80937	0.54002	-0.4985	-0.799943	28.0308	28.2549	28.3482	28.6431	28.6184	28.8679
Color [Black]	9	4		O75970;H0YGQ3;F5H1U9;A0A075B6R8;B7ZB24	O75970;H0YGQ3;F5H1U9;A0A075B6R8;B7ZB24	Multiple PDZ domain protein	MPDZ			4	4	4	2.5	2.5	2.5	221.62	0	6.1265	68798000	9	0.714329	0.672164	-0.573191	-0.661361	22.9339	23.6752	22.5358	23.9203	23.4269	23.5173
Color [Black]	9	4		O76071	O76071	Probable cytosolic iron-sulfur protein assembly protein CIAO1	CIAO1			4	4	4	19.8	19.8	19.8	37.84	0	7.8778	232470000	10	0.193067	0.914747	-0.0961018	-0.139099	24.7772	25.1693	25.2406	24.9092	25.3046	25.2616
Color [Black]	9	4		O94776	O94776	Metastasis-associated protein MTA2	MTA2			8	8	8	16.3	16.3	16.3	75.022	0	14.386	377070000	21	0.273399	0.839297	-0.193537	-0.246891	25.2007	26.1153	25.8104	26.0838	25.7968	25.8264
Color [Black]	9	4		O94808;E5RJP4	O94808	Glutamine--fructose-6-phosphate aminotransferase [isomerizing] 2	GFPT2			11	7	7	16.9	11.3	11.3	76.93	0	24.898	306500000	17	0.630476	0.819029	-0.192231	-0.301619	25.5478	25.5133	25.259	25.4484	25.6443	25.804
Color [Black]	9	4		O94874	O94874	E3 UFM1-protein ligase 1	UFL1			13	13	13	17.6	17.6	17.6	89.594	0	27.957	810980000	33	0.471872	0.818339	-0.210828	-0.303959	26.7031	27.1898	26.6417	26.8835	27.1353	27.1482
Color [Black]	9	4		O94906	O94906	Pre-mRNA-processing factor 6	PRPF6			28	28	28	32.9	32.9	32.9	106.92	0	69.006	2058600000	98	0.129341	0.952941	-0.0500781	-0.0779824	28.1019	28.4727	28.1756	28.1602	28.4562	28.284
Color [Black]	9	4		O94911	O94911	ATP-binding cassette sub-family A member 8	ABCA8			10	10	9	4.5	4.5	4.2	267.56	0	22.598	891550000	32	0.27457	0.835862	-0.204899	-0.256298	27.3567	27.1397	26.378	27.0879	27.2259	27.1752
Color [Black]	9	4		O94929;G3V3N7;B8ZZB0;H7C3V4;K7EP74;F8WAT3;E5RH48;A0A0D9SFZ0	O94929	Actin-binding LIM protein 3	ABLIM3			14	14	14	7.9	7.9	7.9	213.99	0	22.812	398470000	24	0.0794821	0.952649	0.0472418	0.0665713	26.1785	25.6767	25.9756	26.1334	25.6166	25.9392
Color [Black]	9	4		O94964;H0YDM2;X6R3R3	O94964;H0YDM2;X6R3R3	Protein SOGA1;N-terminal form;C-terminal 80 kDa form	SOGA1			20	20	19	17.1	17.1	16.2	159.76	0	32.77	658420000	44	0.00835018	0.99926	0.00287946	0.00469435	26.827	26.5068	26.6893	26.6745	26.7829	26.557
Color [Black]	9	4		O94973;A0A0G2JS82;A0A0G2JQM1;E9PR62;A0A0G2JQA4;A0A0G2JS17;A0A0G2JQT9;H0YDE9;H0YEG0;M0R2D9;E9PQP4;A0A0G2JRS3;E9PNC4;E9PPY8	O94973;A0A0G2JS82;A0A0G2JQM1	AP-2 complex subunit alpha-2	AP2A2			21	14	10	28.4	19.9	15.2	103.96	0	52.241	605960000	35	0.684059	0.734319	-0.373355	-0.498992	26.1411	26.302	26.4747	26.8807	26.2228	26.9343
Color [Black]	9	4		O95081;A0A0C4DG34;H7BZA5	O95081;A0A0C4DG34	Arf-GAP domain and FG repeat-containing protein 2	AGFG2			15	15	13	31.6	31.6	29.7	48.962	0	44.369	1810900000	33	0.286316	0.842837	0.179972	0.238787	28.0827	28.1374	28.3239	27.5156	28.2561	28.2324
Color [Black]	9	4		O95140	O95140	Mitofusin-2	MFN2			12	12	12	5.3	5.3	5.3	303.44	0	26.525	370230000	22	0.508242	0.881785	-0.108577	-0.182932	25.7093	25.8419	25.8112	25.7844	25.842	26.0618
Color [Black]	9	4		O95155;K7EP75;B1AQ61	O95155	Ubiquitin conjugation factor E4 B	UBE4B			10	10	10	13.4	13.4	13.4	146.18	0	54.036	378550000	25	0.369652	0.857719	-0.148269	-0.222013	25.5788	25.852	25.8624	25.6961	26.1742	25.8677
Color [Black]	9	4		O95168;F2Z3P9;C9JXQ9;A0A0J9YWX2;A0A1B0GVR1	O95168	NADH dehydrogenase [ubiquinone] 1 beta subcomplex subunit 4	NDUFB4			3	3	3	8.4	8.4	8.4	48.356	0	5.9883	387910000	12	0.528021	0.757013	0.379251	0.464693	26.3522	25.6285	26.1246	25.4872	26.1164	25.364
Color [Black]	9	4		O95235;D6R9E4;D6RBN1	O95235	Kinesin-like protein KIF20A	KIF20A			8	8	8	12.4	12.4	12.4	100.28	0	20.462	120790000	19	1.02371	0.283789	-1.46767	-1.25113	23.6931	23.9248	22.0126	24.9801	24.0778	24.9754
Color [Black]	9	4		O95239;Q2VIQ3	O95239	Chromosome-associated kinesin KIF4A	KIF4A			9	9	9	8.4	8.4	8.4	139.88	0	16.212	176510000	15	0.558676	0.746248	0.384272	0.477328	24.829	24.9462	25.1194	24.7228	25.0021	24.0169
Color [Black]	9	4		O95243;E9PNB9;B4DHQ6;A0A0C4DG74;H3BSY4;D6R9R1;E9PJK1;E7ET07	O95243	Methyl-CpG-binding domain protein 4	MBD4			66	66	32	37.6	37.6	16.9	229.7	0	323.31	58967000000	467	0.171698	0.953794	-0.0487582	-0.0802706	33.2425	33.0478	32.9778	33.2833	33.0656	33.0654
Color [Black]	9	4		O95251;D6RFZ5;E7EUP3	O95251	Histone acetyltransferase KAT7	KAT7			7	5	5	8.6	6.7	6.7	125.38	0	13.284	252950000	5	1.29147	0.14625	1.74829	1.54089	25.6009	25.0047	25.69	22.7309	24.7833	23.5365
Color [Black]	9	4		O95297;C9JST2;H0YN80	O95297;C9JST2;H0YN80	Myelin protein zero-like protein 1	MPZL1;LILRB4;FBN1			4	4	4	5.9	5.9	5.9	84.691	0	7.7399	90615000	9	0.847987	0.250182	2.52719	1.34131	24.8626	21.7747	25.2982	22.024	22.5109	19.8191
Color [Black]	9	4		O95336;M0R261;B1AL12;M0R1L2	O95336	6-phosphogluconolactonase	PGLS			7	7	7	13.2	13.2	13.2	58.095	0	16.845	930780000	23	1.10807	0.652343	-0.47526	-0.677307	26.7475	27.2563	26.6016	27.2843	27.4089	27.338
Color [Black]	9	4		O95340	O95340	Bifunctional 3-phosphoadenosine 5-phosphosulfate synthase 2;Sulfate adenylyltransferase;Adenylyl-sulfate kinase	PAPSS2			28	28	27	45.1	45.1	42.8	69.5	0	89.415	6796700000	123	1.28838	0.737746	-0.315856	-0.513638	29.8272	29.8643	29.8361	30.2654	29.9297	30.28
Color [Black]	9	4		O95347;A0A0C4DGE5;Q5T821	O95347	Structural maintenance of chromosomes protein 2	SMC2			45	45	45	36.8	36.8	36.8	135.65	0	116.91	4543000000	157	1.14514	0.829372	-0.149022	-0.265543	29.3601	29.4387	29.2922	29.4976	29.5957	29.4449
Color [Black]	9	4		O95352;H7C2R3;H7BZ92;H7C2J8;F8WDY9;C9JNU2;C9JKA3;C9JE55;C9J415;C9JFF4;C9JGL2	O95352	Ubiquitin-like modifier-activating enzyme ATG7	ATG7			7	7	7	10.4	10.4	10.4	77.959	0	9.8654	221400000	14	0.445496	0.881454	0.110291	0.181877	25.2516	24.9833	25.1964	25.0227	24.9213	25.1563
Color [Black]	9	4		O95372;Q5QPQ0;Q5QPQ1;Q5QPQ3;Q5QPQ2;Q5QPN5;Q5QPN9	O95372;Q5QPQ0;Q5QPQ1;Q5QPQ3;Q5QPQ2	Acyl-protein thioesterase 2	LYPLA2			6	6	6	37.2	37.2	37.2	24.737	0	19.62	518300000	11	0.611706	0.481042	-1.20802	-0.871483	25.9503	26.3517	23.5887	26.7617	26.0979	26.6553
Color [Black]	9	4		O95373;E9PLB2	O95373	Importin-7	IPO7			23	23	21	23.2	23.2	21.5	119.52	0	78.938	4846100000	91	0.913947	0.508952	-0.720083	-0.82971	29.3806	28.9257	28.9942	30.2294	29.1463	30.085
Color [Black]	9	4		O95394;J3KN95;A0A087WT27;D6RF77;H0Y987;D6RCD1;H0Y8I3;D6RC77;D6RIS6	O95394;J3KN95;A0A087WT27	Phosphoacetylglucosamine mutase	PGM3			11	11	7	25.3	25.3	14.6	59.851	0	27.519	724640000	27	0.0776054	0.952719	-0.0459627	-0.0648681	26.7813	26.9451	26.4672	26.4684	26.9333	26.9299
Color [Black]	9	4		O95425;A0A0J9YWY6	O95425	Supervillin	SVIL			6	6	6	4.2	4.2	4.2	247.74	0	12.831	56453000	14	0.39153	0.78012	-0.367766	-0.410311	22.3624	23.5586	22.9257	23.3965	23.6058	22.9477
Color [Black]	9	4		O95433;G3V438;H0YJU2;H0YJG7;H0YJ63;G3V3W9	O95433;G3V438	Activator of 90 kDa heat shock protein ATPase homolog 1	AHSA1			19	19	19	62.4	62.4	62.4	38.274	0	98.41	11638000000	105	0.0101557	0.998599	-0.00250181	-0.00430481	30.8066	30.7979	30.798	30.7458	30.7007	30.9635
Color [Black]	9	4		O95456;F8WBH7	O95456;F8WBH7	Proteasome assembly chaperone 1	PSMG1			4	4	4	15.6	15.6	15.6	32.854	0	5.3059	192050000	13	0.364545	0.788096	-0.37243	-0.401913	24.1908	24.8868	24.5936	25.656	24.3985	24.734
Color [Black]	9	4		O95478;A0A0A0MQZ6;H0YAI9	O95478;A0A0A0MQZ6	Ribosome biogenesis protein NSA2 homolog	NSA2			9	9	9	32.3	32.3	32.3	30.065	0	14.536	882050000	24	0.090416	0.957714	-0.0412731	-0.0622969	26.9982	26.8868	27.1972	26.8386	27.0621	27.3054
Color [Black]	9	4		O95486	O95486	Protein transport protein Sec24A	SEC24A			9	7	7	10.9	9.4	9.4	119.75	0	15.693	747290000	22	0.12883	0.952841	0.0498002	0.0775838	26.9843	26.8428	26.7229	26.5682	26.9702	26.8622
Color [Black]	9	4		O95487	O95487	Protein transport protein Sec24B	SEC24B			19	19	17	16.8	16.8	15.5	137.42	0	46.376	1023400000	53	1.16432	0.735046	-0.315419	-0.502751	27.1978	27.2217	26.9013	27.396	27.3078	27.5632
Color [Black]	9	4		O95573;F5GWH2;C9JC11;F5H062	O95573	Long-chain-fatty-acid--CoA ligase 3	ACSL3			22	19	19	41.1	36.2	36.2	80.419	0	57.373	2388600000	71	0.528168	0.883827	0.100657	0.172391	28.4864	28.7128	28.5097	28.487	28.3868	28.5331
Color [Black]	9	4		O95602;B9ZVN9;F8VUZ8;U3KQ21;D6REQ0;J3QT51	O95602	DNA-directed RNA polymerase I subunit RPA1	POLR1A			24	24	11	5.7	5.7	2.8	557.72	0	46.732	1300600000	64	0.664521	0.801073	-0.205067	-0.320479	27.4985	27.7503	27.3041	27.704	27.6405	27.8236
Color [Black]	9	4		O95613	O95613	Pericentrin	PCNT			19	19	19	7.2	7.2	7.2	378.03	0	33.92	298710000	25	0.0702573	0.9509	0.054732	0.0708472	25.3671	25.6807	25.4849	24.9699	25.8422	25.5564
Color [Black]	9	4		O95628	O95628	CCR4-NOT transcription complex subunit 4	CNOT4			2	2	2	3.8	3.8	3.8	63.509	0.00032541	3.212	64591000	7	2.04536	0.0803478	1.43104	1.78516	23.9869	23.9261	24.1589	22.0291	23.0161	22.7335
Color [Black]	9	4		O95671	O95671	N-acetylserotonin O-methyltransferase-like protein	ASMTL			17	17	17	31.9	31.9	31.9	68.856	0	50.677	939730000	41	0.403088	0.833718	-0.189459	-0.270988	27.3228	26.9123	26.9321	27.4459	27.3325	26.9573
Color [Black]	9	4		O95672;H7C3M0	O95672	Endothelin-converting enzyme-like 1	ECEL1			8	8	8	13.3	13.3	13.3	87.79	0	25.487	428430000	8	0.103678	0.942206	0.0804927	0.103268	25.7462	25.9024	26.5102	25.8545	25.7845	26.2782
Color [Black]	9	4		O95714;A0A0J9YVP0;A0A0J9YXQ8;Q9BVR0;H3BUQ1	O95714	E3 ubiquitin-protein ligase HERC2	HERC2			11	11	11	3.3	3.3	3.3	527.22	0	46.45	153080000	22	0.0939049	0.93256	-0.114268	-0.122276	24.0084	25.1394	24.0674	24.3091	24.9821	24.2668
Color [Black]	9	4		O95718;H7C1Q5;E9PRC7;H0YBR9;H0YBW0;A0A0A0MTD2;H0YE94	O95718;H7C1Q5;E9PRC7;H0YBR9;H0YBW0;A0A0A0MTD2	Steroid hormone receptor ERR2	ESRRB;C2orf68;NAALADL1;BRD9;DDX4;LGSN			7	7	7	10.9	10.9	10.9	102.01	0	17.126	692140000	21	0.043902	0.990239	-0.0148671	-0.0241517	26.808	26.6581	26.6828	26.9391	26.5926	26.6618
Color [Black]	9	4		O95741;H0YLY2;F8WBM4;E7ENV7;Q8IYJ1;Q96A23;Q86YQ8;Q9HCH3;Q9UBL6	O95741	Copine-6	CPNE6			99	99	91	47.8	47.8	43.1	236.49	0	323.31	101410000000	670	0.25311	0.940359	0.054985	0.0937958	34.0196	33.961	33.8413	33.7512	33.9312	33.9746
Color [Black]	9	4		O95747;C9JIG9	O95747;C9JIG9	Serine/threonine-protein kinase OSR1	OXSR1			6	6	6	15	15	15	58.022	0	20.914	495160000	29	0.703696	0.704567	0.487741	0.597563	26.3079	26.2678	26.7556	25.4703	26.4219	25.9759
Color [Black]	9	4		O95758;X6R242	O95758	Polypyrimidine tract-binding protein 3	PTBP3			14	12	12	34.2	32.8	32.8	59.689	0	55.66	3325400000	56	0.106256	0.949137	-0.0574729	-0.0826831	29.2294	28.7741	28.849	28.7522	29.2098	29.0629
Color [Black]	9	4		O95782	O95782	AP-2 complex subunit alpha-1	AP2A1			23	23	16	26.3	26.3	18.1	107.54	0	63.283	2520800000	74	0.447394	0.859887	-0.139886	-0.220478	28.7585	28.4113	28.3404	28.5831	28.7116	28.635
Color [Black]	9	4		O95816	O95816	BAG family molecular chaperone regulator 2	BAG2			17	17	17	72.5	72.5	72.5	23.772	0	71.278	3242500000	64	0.163235	0.952396	-0.0447903	-0.0742529	28.9075	28.8046	29.1056	28.8891	28.9891	29.0739
Color [Black]	9	4		O95817	O95817	BAG family molecular chaperone regulator 3	BAG3			26	26	10	62.3	62.3	24.2	61.594	0	85.311	2870200000	122	1.08521	0.811036	-0.18014	-0.31164	28.6401	28.8386	28.5903	28.8746	28.8357	28.8991
Color [Black]	9	4		O95819;E7ENQ1;A0A0D9SEY1;H7C360;G3XAA2;G5E948;E7EX83;C9J840;A0A0D9SG62;H7C0P6;H7C3Z6	O95819;E7ENQ1;A0A0D9SEY1;H7C360;G3XAA2;G5E948;E7EX83;C9J840;A0A0D9SG62;H7C0P6	Mitogen-activated protein kinase kinase kinase kinase 4	MAP4K4			27	27	2	24.5	24.5	2.3	142.1	0	54.72	1419400000	91	0.371934	0.882564	-0.119576	-0.188412	27.4794	27.8815	27.6741	27.6627	27.8815	27.8495
Color [Black]	9	4		O96005;K7EQQ1;K7EJ16	O96005	Cleft lip and palate transmembrane protein 1	CLPTM1			6	6	6	12	12	12	76.096	0	19.752	479230000	26	0.357151	0.869373	-0.134055	-0.204263	26.1071	25.8874	26.381	26.3182	26.3272	26.1322
Color [Black]	9	4		O96008;K7EJ57;K7EKG4	O96008;K7EJ57	Mitochondrial import receptor subunit TOM40 homolog	TOMM40			12	12	12	55.7	55.7	55.7	37.893	0	101.82	4895400000	87	0.297781	0.883453	-0.122313	-0.183465	29.6285	29.2896	29.5347	29.71	29.3435	29.7663
Color [Black]	9	4		O96011	O96011	Peroxisomal membrane protein 11B	PEX11B			7	7	7	23.9	23.9	23.9	28.431	0	15.911	323610000	26	0.175179	0.942335	-0.0682379	-0.105356	25.7137	25.4256	25.6384	25.4321	25.7129	25.8374
Color [Black]	9	4		O96019;H7C5S0;C9JQT2	O96019;H7C5S0	Actin-like protein 6A	ACTL6A			5	5	5	19.1	19.1	19.1	47.46	0	24.042	345140000	12	0.440978	0.597845	1.20774	0.720854	25.4998	25.7698	25.9254	25.6455	22.1869	25.7394
Color [Black]	9	4		P00338;F5GXY2;F5GXH2;F5H5J4;F5H6W8;F5H8H6;F5GXC7;F5GWW2;F5GXU1;F5GZQ4;F5H5G7;F5H155;A0A087WUM2;G3XAP5;F5H245;Q6ZMR3;P07864	P00338	L-lactate dehydrogenase A chain	LDHA			14	9	8	48.5	31.6	28	36.688	0	29.499	2578300000	46	1.41261	0.445769	-0.651967	-0.911884	27.9171	28.5179	28.2135	29.0726	28.6353	28.8966
Color [Black]	9	4		P00374;B4DM58;C9JHM6	P00374;B4DM58	Dihydrofolate reductase	DHFR			10	10	8	63.6	63.6	54	21.452	0	23.969	1891000000	39	0.0307097	0.990275	-0.0159696	-0.0236539	28.2267	28.1722	28.0096	27.827	28.3149	28.3145
Color [Black]	9	4		P00387;B1AHF3	P00387;B1AHF3	NADH-cytochrome b5 reductase 3;NADH-cytochrome b5 reductase 3 membrane-bound form;NADH-cytochrome b5 reductase 3 soluble form	CYB5R3			6	6	6	23.9	23.9	23.9	34.234	0	14.797	270950000	12	0.39159	0.708903	-0.904476	-0.613391	22.6084	25.3397	25.6618	25.2274	25.5721	25.5238
Color [Black]	9	4		P00403	P00403	Cytochrome c oxidase subunit 2	MT-CO2			6	6	6	26.4	26.4	26.4	25.565	0	22.035	2002000000	22	0.435253	0.718932	-0.633563	-0.563889	28.7358	26.7103	28.0107	28.4158	28.1358	28.8058
Color [Black]	9	4		P00414;H3BQ83;H3BS80;H3BUB1	P00414;H3BQ83;H3BS80;H3BUB1	Cytochrome c oxidase subunit 3	MT-CO3;TIPIN;NDRG4;LRRC9			4	4	4	5.3	5.3	5.3	78.043	0	4.9297	160440000	10	0.707678	0.539382	-0.820635	-0.797216	23.5636	24.0534	24.4519	25.6658	24.0641	24.801
Color [Black]	9	4		P00492;Q9NRG1	P00492	Hypoxanthine-guanine phosphoribosyltransferase	HPRT1			7	7	7	35.8	35.8	35.8	24.579	0	11.56	270290000	18	0.429555	0.795211	-0.267235	-0.348869	25.4819	25.2242	24.8889	25.7241	25.6079	25.0648
Color [Black]	9	4		P00533;E9PFD7;Q504U8;C9JYS6	P00533;E9PFD7;Q504U8	Epidermal growth factor receptor;Receptor protein-tyrosine kinase	EGFR			19	19	19	21	21	21	134.28	0	56.014	1143200000	55	1.14482	0.342829	1.02966	1.11559	27.6323	28.4174	27.2817	27.1911	26.3	26.7514
Color [Black]	9	4		P00558;P07205	P00558	Phosphoglycerate kinase 1	PGK1			34	34	34	79.6	79.6	79.6	44.614	0	185.09	25741000000	218	1.19476	0.691375	0.431648	0.644421	32.1172	32.0984	32.1667	31.3709	31.7798	31.9365
Color [Black]	9	4		Q5T9B7;P00568;H0Y4J6;H0YID2;Q9Y6K8	Q5T9B7;P00568;H0Y4J6	Adenylate kinase isoenzyme 1	AK1			9	9	9	41.9	41.9	41.9	23.411	0	19.746	801370000	40	0.0366635	0.989425	-0.0173213	-0.0262412	26.9857	26.8793	26.9397	26.883	27.2522	26.7214
Color [Black]	9	4		P00966;Q5T6L6;Q5T6L5	P00966	Argininosuccinate synthase	ASS1			37	37	37	66.7	66.7	66.7	46.53	0	251.87	59245000000	282	1.69738	0.779614	-0.251185	-0.442919	33.0719	32.9495	33.0037	33.1663	33.2493	33.3631
Color [Black]	9	4		P01350	P01350	Gastrin;Gastrin-71;Gastrin-52;Big gastrin;Gastrin;Gastrin-14;Gastrin-6	GAST			9	9	2	11.4	11.4	2.8	129.97	0	45.89	1661900000	46	0.499141	0.941894	-0.0577297	-0.104865	27.9603	27.8425	27.915	28.036	27.9133	27.9417
Color [Black]	9	4		P02545;A0A0C4DGC5;H0YAB0	P02545	Prelamin-A/C;Lamin-A/C	LMNA			67	67	4	77.9	77.9	14.2	74.139	0	229.32	36783000000	408	0.73373	0.833528	-0.164106	-0.272376	32.1664	32.4617	32.4534	32.4682	32.5233	32.5823
Color [Black]	9	4		P02786;F8WBE5	P02786	Transferrin receptor protein 1;Transferrin receptor protein 1, serum form	TFRC			9	9	2	14.6	14.6	3.4	84.87	0	18.416	511500000	29	0.765385	0.717793	-0.450879	-0.584709	26.3529	26.0346	25.7173	26.278	26.8849	26.2946
Color [Black]	9	4		P02794;G3V192;G3V1D1;E9PRK8;E9PKY7;E9PPQ4;E9PQR3;E9PKM5;E9PK45	P02794;G3V192;G3V1D1;E9PRK8;E9PKY7	Ferritin heavy chain;Ferritin heavy chain, N-terminally processed;Ferritin	FTH1			8	8	8	41	41	41	21.225	0	16.143	316990000	27	1.05865	0.465789	-0.724747	-0.882009	25.3172	25.2773	24.896	26.4651	25.517	25.6827
Color [Black]	9	4		P03928;A0A087WUF0	P03928	ATP synthase protein 8	MT-ATP8			44	44	19	50.6	50.6	22.9	75.746	0	173.54	59187000000	294	0.192679	0.947981	0.0500043	0.0834101	33.3089	33.0242	33.1512	33.1099	33.0155	33.2089
Color [Black]	9	4		P04040	P04040	Catalase	CAT			17	17	17	40.8	40.8	40.8	59.755	0	88.016	1425200000	69	0.0515851	0.986885	0.0193787	0.0308005	27.8006	27.7698	27.7794	27.5066	27.8806	27.9045
Color [Black]	9	4		P04080	P04080	Cystatin-B	CSTB			3	3	3	45.9	45.9	45.9	11.139	0	9.3029	303780000	4	0.632905	0.458675	-1.23404	-0.895117	24.528	24.2952	24.3668	27.3714	24.5895	24.9311
Color [Black]	9	4		P04083;Q5T3N1;Q5T3N0	P04083;Q5T3N1	Annexin A1;Annexin	ANXA1			9	9	9	31.5	31.5	31.5	38.714	0	28.343	401040000	28	0.503869	0.792458	-0.284883	-0.381239	25.8082	25.8039	25.7201	26.5451	25.743	25.8987
Color [Black]	9	4		P04150;D6RDA9;Q3MSN4;B0ZBF8;P08235	P04150	Glucocorticoid receptor	NR3C1			11	11	10	17.8	17.8	16.1	85.658	0	33.108	447790000	44	0.82983	0.825587	-0.168638	-0.283798	25.9014	26.0433	26.0373	26.0554	26.3238	26.1088
Color [Black]	9	4		P04406;E7EUT5	P04406;E7EUT5	Glyceraldehyde-3-phosphate dehydrogenase	GAPDH			35	35	34	84.5	84.5	84.5	36.053	0	257.79	305670000000	828	0.343265	0.932695	0.0709559	0.121171	35.6384	35.3804	35.3855	35.4078	35.4029	35.3808
Color [Black]	9	4		P04792;F8WE04;C9J3N8	P04792	Heat shock protein beta-1	HSPB1			23	23	23	90.7	90.7	90.7	22.782	0	115.1	62011000000	185	0.430146	0.780317	0.393749	0.441684	33.4527	33.2352	33.3605	32.2271	33.5429	33.097
Color [Black]	9	4		P04818	P04818	Thymidylate synthase	TYMS			8	8	8	34.5	34.5	34.5	35.716	0	34.502	916670000	31	0.361985	0.864685	0.143778	0.215979	27.1547	27.2066	27.183	26.7231	27.1083	27.2815
Color [Black]	9	4		P04843;F8WF32	P04843	Dolichyl-diphosphooligosaccharide--protein glycosyltransferase subunit 1	RPN1			30	30	9	37.4	37.4	12.1	107.11	0	166.51	8386100000	136	1.09554	0.800012	-0.189096	-0.325379	30.2934	30.2357	30.1639	30.4711	30.278	30.5112
Color [Black]	9	4		P04844;K7EIR2;Q5JYR4;Q5JYR7;Q5JYR3;H0Y5M1;F2Z3K5;K7ELU6	P04844	Dolichyl-diphosphooligosaccharide--protein glycosyltransferase subunit 2	RPN2			54	54	54	33.3	33.3	33.3	217.38	0	220.49	13628000000	208	0.780869	0.778257	-0.29553	-0.438136	30.9952	30.8032	30.7977	31.2256	30.8536	31.4035
Color [Black]	9	4		P04899;F8WE78	P04899	Guanine nucleotide-binding protein G(i) subunit alpha-2	GNAI2			9	4	4	30.7	15.8	15.8	40.45	0	8.9651	243470000	10	0.230648	0.908217	-0.0949834	-0.143596	25.0742	25.431	25.0135	25.078	25.3796	25.346
Color [Black]	9	4		P05023;M0R116;A0A0A0MT26;P13637;B1AKY9;P50993;H0Y7C1;Q13733;Q5TC01;Q5TC02;P20648;P54707;M0QXF2;E9PRA5	P05023	Sodium/potassium-transporting ATPase subunit alpha-1	ATP1A1			29	29	29	31.3	31.3	31.3	112.89	0	98.531	4414700000	136	1.98606	0.867409	-0.112017	-0.213547	29.311	29.3156	29.378	29.443	29.4289	29.4688
Color [Black]	9	4		P05141	P05141	ADP/ATP translocase 2;ADP/ATP translocase 2, N-terminally processed	SLC25A5			27	8	8	52	17.4	17.4	32.852	0	23.594	11111000000	66	0.263619	0.843589	0.186367	0.238284	30.4258	30.8783	30.962	30.463	30.2383	31.0056
Color [Black]	9	4		P05161;A0A096LNZ9;A0A096LPJ4	P05161;A0A096LNZ9;A0A096LPJ4	Ubiquitin-like protein ISG15	ISG15			5	5	5	35.2	35.2	35.2	17.887	0	19.969	422140000	18	0.0255074	0.987882	-0.024929	-0.0301301	26.0214	26.3695	25.346	25.7115	26.162	25.9382
Color [Black]	9	4		P05198;H0YJS4;G3V4T5	P05198;H0YJS4;G3V4T5	Eukaryotic translation initiation factor 2 subunit 1	EIF2S1			16	16	16	53.7	53.7	53.7	36.112	0	47.438	2165800000	62	0.367097	0.831794	-0.192803	-0.267948	28.4503	28.331	27.9926	28.1084	28.6403	28.6036
Color [Black]	9	4		P05387;H0YDD8	P05387;H0YDD8	60S acidic ribosomal protein P2	RPLP2			5	5	5	73	73	73	11.665	0	22.735	999950000	32	1.02872	0.475707	-0.727421	-0.87428	26.5121	27.3782	26.4949	27.8392	27.384	27.3443
Color [Black]	9	4		P06493;B3VCF5;A0A087WZZ9;E5RIU6;K7ELV5	P06493;B3VCF5;A0A087WZZ9;E5RIU6	Cyclin-dependent kinase 1	CDK1;CHN2			23	23	21	66.3	66.3	59.9	34.095	0	99.381	21390000000	173	0.264928	0.944915	0.0495288	0.0861885	31.6938	31.6114	31.7124	31.5028	31.6283	31.7379
Color [Black]	9	4		R4GN98;P06703	R4GN98;P06703	Protein S100;Protein S100-A6	S100A6			4	4	4	29.4	29.4	29.4	9.681	0	5.829	1062300000	10	0.472772	0.762506	-0.398926	-0.460793	26.9962	27.3035	26.898	28.1543	27.1132	27.127
Color [Black]	9	4		P06733;K7EM90;F5H1C3;E5RI09;E5RG95;K7EPM1;K7EKN2;E5RGZ4;F5H0C8;P13929;P09104	P06733	Alpha-enolase	ENO1			32	32	32	69.4	69.4	69.4	47.168	0	152.19	15202000000	154	2.28999	0.08384	-1.27108	-1.74436	30.4628	30.6038	30.1001	31.3168	31.7995	31.8636
Color [Black]	9	4		P06748;E5RI98;E5RGW4	P06748	Nucleophosmin	NPM1			12	12	12	39.5	39.5	39.5	32.575	0	94.292	6013200000	63	0.106957	0.980447	-0.0225811	-0.03919	29.9338	29.7224	29.8671	29.9064	29.7762	29.9084
Color [Black]	9	4		P07195;A8MW50;C9J7H8;F5H793	P07195;A8MW50;C9J7H8	L-lactate dehydrogenase B chain;L-lactate dehydrogenase	LDHB			10	9	9	35	31.4	31.4	36.638	0	23.08	1748600000	50	0.73099	0.70545	-0.484141	-0.602615	27.9025	28.1845	27.1848	28.2811	28.1252	28.318
Color [Black]	9	4		P07203;A0A087WUQ6;A0A087X2I2;A0A087WT12;K7ERP4;K7EKX7;K7ENB4;K7EJ20;R4GNE4;A0A0A0MTT1	P07203;A0A087WUQ6	Glutathione peroxidase 1;Glutathione peroxidase	GPX1			11	10	10	31.2	28.5	28.5	55.358	0	18.33	749230000	25	0.159425	0.947682	0.0518519	0.08336	26.9431	26.6298	27.0175	26.7632	26.8596	26.8121
Color [Black]	9	4		P07355;H0YN42;H0YMD0;H0YMU9;H0YM50;A6NMY6;H0YKS4;H0YN28;H0YL33;H0YMM1;H0YKZ7;H0YLV6;H0YMT9;H0YKX9;H0YMW4;H0YKL9;H0YKV8;H0YMD9;H0YNB8;H0YKN4	P07355;H0YN42;H0YMD0;H0YMU9;H0YM50;A6NMY6;H0YKS4;H0YN28;H0YL33	Annexin A2;Annexin;Putative annexin A2-like protein	ANXA2;ANXA2P2			30	30	14	68.7	68.7	32.4	38.604	0	113.78	16737000000	167	0.938908	0.812881	-0.18327	-0.309952	31.4131	31.1771	31.1171	31.408	31.4038	31.4453
Color [Black]	9	4		Q5JP53;P07437;Q5ST81;A6NNZ2;CON__ENSEMBL:ENSBTAP00000025008;Q9H4B7	Q5JP53;P07437;Q5ST81	Tubulin beta chain	TUBB			29	7	6	67.4	21.4	17.8	47.766	0	71.911	59882000000	116	0.0625125	0.976886	0.0311699	0.0463002	33.4309	33.0891	32.9195	32.9955	33.282	33.0685
Color [Black]	9	4		P07737;K7EJ44;CON__P02584;I3L3D5	P07737;K7EJ44	Profilin-1	PFN1			7	7	7	52.1	52.1	52.1	15.054	0	17.533	864910000	30	0.0646409	0.975281	0.0315965	0.0471495	26.8609	27.1801	27.0198	26.919	26.7832	27.2637
Color [Black]	9	4		P07814;V9GYZ6;V9GZ76	P07814;V9GYZ6	Bifunctional glutamate/proline--tRNA ligase;Glutamate--tRNA ligase;Proline--tRNA ligase	EPRS			107	107	107	66.4	66.4	66.4	170.59	0	323.31	43496000000	596	0.379631	0.940296	-0.0652962	-0.114105	32.7263	32.7205	32.5325	32.6598	32.7754	32.7399
Color [Black]	9	4		P07858;R4GMQ5	P07858	Cathepsin B;Cathepsin B light chain;Cathepsin B heavy chain	CTSB			6	4	4	19.8	14.5	14.5	37.821	0	15.179	919490000	27	0.269977	0.793192	-0.414684	-0.371931	25.8409	27.4573	27.0038	27.6643	26.4262	27.4555
Color [Black]	9	4		P07900;G3V2J8;Q14568;Q58FG0	P07900	Heat shock protein HSP 90-alpha	HSP90AA1			35	16	16	24.6	13.2	13.2	138.7	0	46.641	3539500000	92	0.125935	0.946564	-0.0564569	-0.0850004	28.9731	28.9616	29.1195	29.1007	28.7919	29.3309
Color [Black]	9	4		P08133;E5RK63;E5RJF5;E5RFF0;E5RI05;E5RIU8;E5RJR0	P08133	Annexin A6	ANXA6			29	29	11	43.8	43.8	16.2	75.872	0	85.03	3536700000	119	0.346542	0.883503	-0.111746	-0.176343	29.0296	29.1726	28.8448	29.0725	28.9988	29.3109
Color [Black]	9	4		P08238;Q58FF7;Q58FF6;Q58FG1	P08238	Heat shock protein HSP 90-beta	HSP90AB1			60	60	33	65.3	65.3	43.1	83.263	0	204.55	46642000000	370	0.442246	0.868591	-0.126399	-0.20298	32.7837	32.6538	32.655	32.8279	32.6229	33.0209
Color [Black]	9	4		P08240	P08240	Signal recognition particle receptor subunit alpha	SRPR			19	19	19	30.9	30.9	30.9	69.81	0	38.312	1108000000	57	0.0973635	0.953819	-0.0557671	-0.0790898	27.607	27.4488	26.9673	27.3377	27.3142	27.5385
Color [Black]	9	4		P08243;F8WEJ5;C9J057;C9JT45;C9JM09;C9JLN6	P08243	Asparagine synthetase [glutamine-hydrolyzing]	ASNS			31	31	31	57.6	57.6	57.6	64.369	0	90.81	8382700000	124	0.676363	0.792357	-0.252084	-0.376649	30.2098	30.4175	29.9114	30.4358	30.2838	30.5753
Color [Black]	9	4		P08473;K7EQR6;K7EJ37;D6RGW5;D6R928;A4QPB6;H7C0I5;H0YGN5	P08473;K7EQR6	Neprilysin	MME;CATSPERG			14	14	14	12.9	12.9	12.9	143.83	0	30.952	1268900000	56	0.0453759	0.987615	-0.019392	-0.0300156	27.3841	27.5379	27.8189	27.6409	27.698	27.4603
Color [Black]	9	4		P08621;M0QYR1;M0QX04	P08621	U1 small nuclear ribonucleoprotein 70 kDa	SNRNP70			20	9	9	23.8	14.4	14.4	88.679	0	30.144	509670000	22	0.435151	0.837928	0.162981	0.246776	26.3971	26.1408	26.5203	25.9799	26.3766	26.2129
Color [Black]	9	4		P08670;B0YJC4;B0YJC5;A0A1B0GUA0;Q5JVS8;A0A1B0GTT5;A0A1B0GVG8;H7C5W5;P17661;P41219;F8W835;E7EMV2;E7ESP9;Q16352;P07197;K7EKH6;P07196;P12036	P08670;B0YJC4	Vimentin	VIM			77	77	73	95.5	95.5	92.3	53.651	0	323.31	313920000000	790	0.340923	0.80272	0.276306	0.330815	35.6369	35.2665	35.9511	34.8193	35.4812	35.7251
Color [Black]	9	4		P08708;H0YN88;A0A075B716;H0YN73;H3BNC9	P08708;H0YN88;A0A075B716	40S ribosomal protein S17	RPS17			7	7	7	60	60	60	15.55	0	60.107	2265300000	31	0.0829889	0.952099	0.0456206	0.0656899	28.4811	28.7693	28.138	28.2864	28.5099	28.4553
Color [Black]	9	4		P08754;P11488;P19087;A8MTJ3;A0A087WTB6;A2A2R6;H0Y7E8;A0A087WZE5	P08754	Guanine nucleotide-binding protein G(k) subunit alpha	GNAI3			14	14	9	42.9	42.9	28	40.532	0	37.748	1407900000	45	0.0778074	0.975523	-0.030262	-0.0475084	27.8376	27.4781	27.7558	27.841	27.7603	27.5609
Color [Black]	9	4		P08865;A0A0C4DG17;C9J9K3;F8WD59;Q6NSD3	P08865;A0A0C4DG17;C9J9K3	40S ribosomal protein SA	RPSA			18	18	18	10.8	10.8	10.8	193.17	0	79.172	8038000000	70	0.49298	0.847139	-0.147678	-0.234184	30.4048	29.9582	30.2291	30.371	30.3402	30.3239
Color [Black]	9	4		P09382	P09382	Galectin-1	LGALS1			7	7	6	12.8	12.8	11.2	68.659	0	17.717	2253500000	44	0.610084	0.820212	-0.188885	-0.295649	28.2786	28.4636	28.2051	28.7339	28.3632	28.4169
Color [Black]	9	4		P09496;F8WF69;C9J8P9	P09496;F8WF69;C9J8P9	Clathrin light chain A	CLTA			8	8	8	21	21	21	27.076	0	21.977	1495200000	33	1.69538	0.585119	-0.455948	-0.733041	27.5737	27.6498	27.479	27.8398	28.2249	28.0056
Color [Black]	9	4		P09497;D6RJD1;H0Y9Q6	P09497;D6RJD1	Clathrin light chain B	CLTB			4	4	4	16.6	16.6	16.6	25.19	0	9.2597	145510000	18	0.489439	0.718872	-0.57796	-0.569795	24.2387	24.9354	23.1904	24.5352	24.7396	24.8237
Color [Black]	9	4		P09874	P09874	Poly [ADP-ribose] polymerase 1	PARP1			30	30	30	38.3	38.3	38.3	113.08	0	78.973	5614500000	157	0.254881	0.88606	0.116611	0.171046	29.9636	29.8488	29.5605	29.4018	29.7944	29.8269
Color [Black]	9	4		P09914;Q5T764	P09914	Interferon-induced protein with tetratricopeptide repeats 1	IFIT1			21	21	20	50.2	50.2	48.7	55.36	0	77.742	3017200000	116	0.475585	0.885344	-0.103085	-0.173535	28.9681	28.6803	28.7392	28.9621	28.8879	28.847
Color [Black]	9	4		P09960	P09960	Leukotriene A-4 hydrolase	LTA4H			10	10	10	20	20	20	69.284	0	19.697	237730000	21	0.359006	0.71866	0.899399	0.582541	25.7219	25.0938	25.0866	22.3596	25.5211	25.3234
Color [Black]	9	4		P0C7T5	P0C7T5	Ataxin-1-like	ATXN1L			3	3	3	5.2	5.2	5.2	73.305	0	7.2182	158400000	9	0.521057	0.688368	-0.702901	-0.643287	23.0778	24.851	24.5148	24.4593	25.2742	24.8189
Color [Black]	9	4		R4GMZ0;P0CW18	R4GMZ0;P0CW18	Serine protease 56	PRSS56			4	4	4	7.5	7.5	7.5	64.668	0	6.6865	139060000	5	1.00985	0.281412	1.57878	1.2798	24.7924	25.0347	24.4448	24.5115	22.0716	22.9524
Color [Black]	9	4		P0DMN0;P0DMM9;A0A0A6YYL2;P50226;E9PKW4;H3BPL6	P0DMN0;P0DMM9;A0A0A6YYL2;P50226	Sulfotransferase 1A4;Sulfotransferase 1A3;Sulfotransferase;Sulfotransferase 1A2	SULT1A4;SULT1A3;SULT1A2			7	7	2	27.1	27.1	9.5	34.196	0	10.406	253480000	17	0.196897	0.796677	-0.586784	-0.356584	22.331	26.1123	24.7712	24.9228	24.5178	25.5342
Color [Black]	9	4		P0DN79;P35520;C9JMA6;H7C2H4	P0DN79;P35520	Cystathionine beta-synthase	CBS			18	18	18	37.6	37.6	37.6	60.586	0	42.272	1818500000	60	1.30272	0.837441	-0.137324	-0.249956	28.105	28.0569	27.9926	28.1689	28.2607	28.1368
Color [Black]	9	4		P0DO92;A0A0G2JLA3;F2Z355;A0A0U1RQR5	P0DO92;A0A0G2JLA3					18	18	10	20.8	20.8	12.6	100.72	0	86.519	1826700000	55	0.677937	0.824539	-0.176116	-0.284967	28.148	27.9363	27.9778	28.2266	28.013	28.3509
Color [Black]	9	4		P10070;A0A0D9SEX9;Q9BZE0;Q8NBF1;Q8NEA6;P08151	P10070	Zinc finger protein GLI2	GLI2			9	9	7	7.6	7.6	5.9	167.78	0	20.366	264920000	33	0.00225809	1	-0.00239499	-0.00282975	25.045	25.9343	24.9561	25.3604	25.5475	25.0348
Color [Black]	9	4		P10071;C9J9N4	P10071;C9J9N4	Transcriptional activator GLI3;Transcriptional repressor GLI3R	GLI3			6	4	4	6	4.4	4.4	169.86	0	19.152	120800000	19	0.0227061	0.988321	0.0203559	0.0254634	24.1161	24.3521	24.1468	23.8402	24.7612	23.9525
Color [Black]	9	4		P10155;H0Y9N5;G5E9R9	P10155	60 kDa SS-A/Ro ribonucleoprotein	TROVE2			6	6	6	14.3	14.3	14.3	60.67	0	7.7277	200740000	14	0.158279	0.893994	-0.126439	-0.158154	25.1855	25.0521	24.3339	24.7117	25.0578	25.1812
Color [Black]	9	4		P10253;I3L0S5;I3L3L3	P10253;I3L0S5;I3L3L3	Lysosomal alpha-glucosidase;76 kDa lysosomal alpha-glucosidase;70 kDa lysosomal alpha-glucosidase	GAA			2	2	2	2.3	2.3	2.3	105.32	0.00032605	3.2236	58012000	3	0.555399	0.720577	0.512587	0.563909	22.5186	23.638	23.7727	22.7159	22.9889	22.6868
Color [Black]	9	4		P10599	P10599	Thioredoxin	TXN			6	6	6	51.4	51.4	51.4	11.737	0	17.706	2565600000	32	0.860246	0.693099	-0.486279	-0.637469	27.9527	28.799	28.2141	28.6583	28.8324	28.9338
Color [Black]	9	4		P10620;F5H7F6;F5H6X2;F5GX73;F5H613;F5H760	P10620;F5H7F6;F5H6X2	Microsomal glutathione S-transferase 1	MGST1			6	6	6	7.2	7.2	7.2	74.432	0	19.366	961220000	21	0.534336	0.600454	-0.883463	-0.718906	26.1185	26.7876	26.6169	28.0501	25.9905	28.1328
Color [Black]	9	4		P10644;K7EPB2;K7EM13;K7EKR1;K7EIE5;K7EID3;K7EJ40;K7EK41;H7BYW5;C9JSK5;P31321;K7EPR5;K7EQK3;K7EMU2;X6RAV4;K7EMZ6	P10644;K7EPB2;K7EM13	cAMP-dependent protein kinase type I-alpha regulatory subunit;cAMP-dependent protein kinase type I-alpha regulatory subunit, N-terminally processed	PRKAR1A			8	8	8	23.6	23.6	23.6	42.981	0	16.648	360550000	23	0.157434	0.940871	0.0674337	0.102098	25.9734	25.8344	25.5579	25.6452	25.9271	25.5912
Color [Black]	9	4		P10909;H0YC35;H0YLK8;E7ERK6;H0YAS8;E7ETB4;E5RG36;E5RGB0;E5RH61;E5RJZ5	P10909;H0YC35;H0YLK8	Clusterin;Clusterin beta chain;Clusterin alpha chain;Clusterin	CLU			11	11	11	14.2	14.2	14.2	99.73	0	39.418	1413100000	52	1.02651	0.793432	-0.223248	-0.370775	27.7545	27.5796	27.5992	27.7193	27.8673	28.0165
Color [Black]	9	4		P11021	P11021	78 kDa glucose-regulated protein	HSPA5			42	42	41	54.7	54.7	54.7	72.332	0	152.74	20200000000	242	0.112687	0.957843	0.0367762	0.0594777	31.5413	31.6005	31.6564	31.3688	31.7621	31.557
Color [Black]	9	4		P11142;E9PKE3;E9PNE6;A8K7Q2;E9PN89;E9PLF4;E9PQQ4;E9PQK7;E9PS65;E9PPY6;E9PN25;E9PI65;E9PM13	P11142;E9PKE3;E9PNE6;A8K7Q2;E9PN89	Heat shock cognate 71 kDa protein	HSPA8			39	37	12	56.8	56.8	21.5	70.897	0	140.59	30454000000	246	0.242265	0.95114	-0.0419273	-0.0737779	32.1827	32.1051	32.1989	32.0834	32.2412	32.2878
Color [Black]	9	4		P11171;Q4VB86	P11171;Q4VB86	Protein 4.1	EPB41			4	4	4	6.5	6.5	6.5	97.016	0	10.256	216390000	10	0.48937	0.778898	-0.338723	-0.422628	24.5855	25.0793	24.8025	25.5903	24.6759	25.2172
Color [Black]	9	4		P11172;E9PFD2;F2Z3P2;F2Z303;F8WDG4	P11172;E9PFD2	Uridine 5-monophosphate synthase;Orotate phosphoribosyltransferase;Orotidine 5-phosphate decarboxylase	UMPS			14	14	14	38.5	38.5	38.5	52.221	0	40.52	1913700000	41	0.263193	0.882131	-0.130802	-0.187318	28.4875	27.8998	27.9976	28.3186	28.1023	28.3564
Color [Black]	9	4		P11387;A0A087WV05;H7C5M3;F5GZX3;E5RHT5;A0A140TA04;A0A087WWV5;Q8WZ04	P11387	DNA topoisomerase 1	TOP1			8	8	8	11.1	11.1	11.1	90.725	0	17.506	106660000	21	0.276461	0.781154	-0.490768	-0.404587	22.7713	24.3551	23.5237	25.1144	23.3221	23.6859
Color [Black]	9	4		P11388;J3KTB7;E9PCY5;Q02880	P11388	DNA topoisomerase 2-alpha	TOP2A			4	4	4	3.3	3.3	3.3	174.38	0	9.8862	68150000	10	0.845293	0.737931	-0.358604	-0.514511	23.1795	23.0796	23.2816	23.394	23.3105	23.9121
Color [Black]	9	4		P11413;E7EUI8;E9PD92;E7EM57	P11413;E7EUI8;E9PD92;E7EM57	Glucose-6-phosphate 1-dehydrogenase	G6PD			16	16	16	34.4	34.4	34.4	59.256	0	37.766	1871400000	56	1.65466	0.672161	-0.40186	-0.658045	28.0994	27.8676	27.8511	28.4494	28.1939	28.3804
Color [Black]	9	4		P11802;F8VYH9;F8VTV8;F8VWX7;F8W1L8;Q96BE9;F8VXD2;F8VZZ0;F8VZ51;F8VZ13	P11802;F8VYH9;F8VTV8;F8VWX7;F8W1L8;Q96BE9	Cyclin-dependent kinase 4	CDK4			10	4	4	39.6	17.5	17.5	33.729	0	11.01	783770000	27	1.01599	0.83594	-0.144706	-0.255281	26.772	26.9523	26.7489	26.9617	26.9417	27.004
Color [Black]	9	4		P11908;A6NMS2;D3YTJ7	P11908	Ribose-phosphate pyrophosphokinase 2	PRPS2			13	4	4	42.5	13.5	13.5	34.769	0	8.4796	296640000	17	0.084011	0.942715	-0.069767	-0.0878608	25.6687	25.3893	25.2018	25.9984	25.336	25.1347
Color [Black]	9	4		P11940;A0A087WTT1;E7EQV3;E7ERJ7;H0YAR2;Q9H361;H0YBN4;E5RGH3;E5RJB9;E5RH24;H0YAP2;H0YB86;E5RHG7;H0YAS6;H0YB75;H0YAS7;Q96DU9;H0YC10;E5RGC4;E5RFD8;H0YAW6	P11940;A0A087WTT1;E7EQV3;E7ERJ7;H0YAR2	Polyadenylate-binding protein 1;Polyadenylate-binding protein	PABPC1			27	27	16	44.7	44.7	28.1	70.67	0	72.911	6306400000	126	1.85016	0.772702	-0.253436	-0.451847	29.8198	29.7975	29.7375	30.0133	29.9568	30.1449
Color [Black]	9	4		P12004	P12004	Proliferating cell nuclear antigen	PCNA			14	14	14	65.1	65.1	65.1	28.768	0	66.521	5198200000	66	0.284466	0.866415	-0.150678	-0.211156	29.2664	29.9207	29.4221	29.8288	29.5455	29.687
Color [Black]	9	4		P12235;V9GYG0	P12235;V9GYG0	ADP/ATP translocase 1	SLC25A4			23	3	3	54.7	11.1	11.1	33.064	0	6.6731	339820000	13	0.176728	0.882221	-0.157184	-0.187669	25.4089	25.5567	25.7562	25.8005	25.1416	26.2512
Color [Black]	9	4		P12236	P12236	ADP/ATP translocase 3;ADP/ATP translocase 3, N-terminally processed	SLC25A6			32	32	7	72.5	72.5	22.8	32.866	0	104.74	52256000000	216	0.441744	0.798159	0.235004	0.322641	33.4212	32.7634	32.879	32.889	32.576	32.8935
Color [Black]	9	4		P12270	P12270	Nucleoprotein TPR	TPR			7	7	7	3.8	3.8	3.8	267.29	0	12.397	93820000	14	0.806638	0.84227	-0.140909	-0.242616	23.6571	23.8274	23.8045	23.9104	24.0056	23.7957
Color [Black]	9	4		P12814;H9KV75;G3V2N5;H7C5W8;G3V2W4;H0YJW3;P35609;H0YJ11;Q08043;G3V5M4;A0A087WSZ2;G3V2X9;F6THM6;G3V380	P12814;H9KV75	Alpha-actinin-1	ACTN1			56	38	38	63.1	44.1	44.1	103.06	0	161.22	6098800000	170	0.0850285	0.944079	0.0735016	0.0911519	29.8643	29.6482	30.089	30.3509	29.5041	29.526
Color [Black]	9	4		P13010;C9JZ81	P13010	X-ray repair cross-complementing protein 5	XRCC5			17	17	17	24.2	24.2	24.2	82.704	0	56.075	711660000	49	0.395599	0.775067	-0.425744	-0.445924	25.7438	27.0209	26.4776	27.3666	26.5375	26.6155
Color [Black]	9	4		P13385;M0R2C6;A0A0G2JL00;C9JU97;V9GYN1;D6R9V4;E7ERK1;K7EQI0;M0QY05;M0QZR3	P13385	Teratocarcinoma-derived growth factor 1	TDGF1			36	35	23	24.8	24.3	14.1	178.35	0	96.425	3280400000	119	0.778604	0.776864	-0.27926	-0.419723	28.7115	28.9985	28.7497	29.3735	28.9981	28.9259
Color [Black]	9	4		P13489;E9PMJ3;E9PLZ3;H0YCR7;E9PIM9;E9PMN0;E9PIK5;E9PMA9	P13489	Ribonuclease inhibitor	RNH1			10	10	10	28.6	28.6	28.6	49.973	0	33.842	938250000	31	0.0350897	0.980275	0.0305379	0.0384408	26.923	27.4237	27.0721	27.5866	26.7188	27.0218
Color [Black]	9	4		P13535;P08590	P13535;P08590	Myosin-8;Myosin light chain 3	MYH8;MYL3			2	2	2	1.1	1.1	1.1	252.54	0	4.5377	1664800000	14	1.15149	0.100276	2.41411	1.62466	26.5892	27.981	29.9114	25.8503	26.0474	25.3416
Color [Black]	9	4		P13639	P13639	Elongation factor 2	EEF2			58	58	57	61.3	61.3	60.1	95.337	0	213.49	45533000000	347	0.654142	0.882449	-0.106942	-0.186322	32.7838	32.7607	32.5595	32.7766	32.803	32.8452
Color [Black]	9	4		P13674	P13674	Prolyl 4-hydroxylase subunit alpha-1	P4HA1			11	11	11	14.7	14.7	14.7	108.73	0	28.839	855570000	34	0.13218	0.915734	-0.109344	-0.135932	26.6694	27.5372	26.6084	26.9448	27.0877	27.1105
Color [Black]	9	4		P13798;A0A0G2JPG1;O19617;H0YB17;I3L386;G3V5P5;C9JIF9;H7C393;H7C1U0;F8WEH5;C9JLK2	P13798	Acylamino-acid-releasing enzyme	APEH			22	6	6	16.6	1.1	1.1	718.69	0	13.229	337650000	14	0.106966	0.940377	-0.0756486	-0.100165	26.0653	25.589	25.2838	25.8333	25.8419	25.4899
Color [Black]	9	4		P13861;H7C1L0;H7C330;P31323;C9J830;H7C4A9	P13861;H7C1L0	cAMP-dependent protein kinase type II-alpha regulatory subunit	PRKAR2A			13	13	13	40.3	40.3	40.3	45.518	0	33.778	525540000	26	0.17861	0.888651	-0.129758	-0.167201	26.1574	26.3601	26.1585	25.8417	26.4801	26.7434
Color [Black]	9	4		P13984;E5RJ64;H3BT78	P13984	General transcription factor IIF subunit 2	GTF2F2			10	10	8	8.1	8.1	7.2	166.4	0	21	900080000	27	0.755517	0.77525	-0.307632	-0.447687	26.6675	27.0234	27.0975	27.4283	26.9839	27.299
Color [Black]	9	4		P14174	P14174	Macrophage migration inhibitory factor	MIF			2	2	2	17.4	17.4	17.4	12.476	0	4.9119	964620000	7	0.737495	0.691773	-0.536491	-0.643623	26.7888	27.0514	26.8192	28.0383	27.286	26.9446
Color [Black]	9	4		P14324;A0A087X1D8;A0A087WVN4;A0A087WTP2	P14324;A0A087X1D8;A0A087WVN4	Farnesyl pyrophosphate synthase	FDPS			11	11	6	24.1	24.1	14.6	48.275	0	37.066	4317900000	63	0.0616961	0.950886	-0.0604579	-0.0719602	29.8859	28.7567	29.2773	29.5588	29.2598	29.2827
Color [Black]	9	4		P14618;B4DNK4	P14618;B4DNK4	Pyruvate kinase PKM;Pyruvate kinase	PKM			58	58	5	81.9	81.9	9.4	57.936	0	323.31	321570000000	747	0.498557	0.842563	0.152086	0.240182	35.7075	35.5035	35.6747	35.246	35.6291	35.5542
Color [Black]	9	4		P14625;Q96GW1;H0YIV0;F8W026;Q58FF3	P14625	Endoplasmin	HSP90B1			30	28	28	42.5	40.7	40.7	92.468	0	72.84	3620200000	106	0.0532099	0.989213	-0.0152976	-0.0255383	29.173	29.2199	28.9112	29.1394	29.142	29.0686
Color [Black]	9	4		P14866;M0QXS5;M0QYT0;M0R076;M0QYL7;M0R1W6;B4DVF8	P14866;M0QXS5	Heterogeneous nuclear ribonucleoprotein L	HNRNPL			24	24	24	48.6	48.6	48.6	64.132	0	153.36	5913300000	127	0.469038	0.869387	-0.123731	-0.201446	29.6268	29.7969	29.8152	30.0584	29.7342	29.8174
Color [Black]	9	4		P14923;C9JK18;C9JKY1;C9JTX4;C9J826;C9JPI2;K7ERP3	P14923	Junction plakoglobin	JUP			25	25	22	42	42	38.7	81.744	0	75.609	2561900000	97	0.149409	0.885385	0.149602	0.171353	28.5275	28.4646	28.8565	28.5978	27.8008	29.0013
Color [Black]	9	4		P15170;H3BR35;H3BSV8	P15170;H3BR35	Eukaryotic peptide chain release factor GTP-binding subunit ERF3A	GSPT1			19	19	7	38.3	38.3	16.6	55.755	0	45.155	2686500000	64	0.854916	0.799488	-0.209897	-0.341796	28.5447	28.7509	28.3958	28.8648	28.6958	28.7605
Color [Black]	9	4		P15880;E9PMM9;I3L404;E9PM36;C9J3K4;E9PPT0	P15880	40S ribosomal protein S2	RPS2			47	47	17	44.5	44.5	18	105.31	0	162.95	87439000000	351	0.982112	0.865112	0.11817	0.212385	33.7609	33.7781	33.6716	33.5462	33.6067	33.7032
Color [Black]	9	4		P15924	P15924	Desmoplakin	DSP			228	228	228	64.9	64.9	64.9	331.77	0	323.31	63093000000	1106	0.186365	0.945019	0.0722644	0.111506	33.1716	33.1237	33.4546	33.1072	33.0396	33.3864
Color [Black]	9	4		P16152;E9PQ63;A8MTM1	P16152;E9PQ63;A8MTM1	Carbonyl reductase [NADPH] 1	CBR1			5	5	3	23.5	23.5	13	30.375	0	14.812	387770000	14	0.497012	0.774202	0.32615	0.41472	26.1597	26.0288	25.8843	25.1631	26.0774	25.8538
Color [Black]	9	4		P16615;H7C5W9;O14983;Q93084;J3QSY6;H3BVB2;H3BTW4	P16615;H7C5W9	Sarcoplasmic/endoplasmic reticulum calcium ATPase 2	ATP2A2			34	34	34	36.6	36.6	36.6	114.76	0	137.67	7829900000	172	1.28186	0.84287	-0.13238	-0.241379	30.1835	30.1986	30.076	30.3435	30.2538	30.2579
Color [Black]	9	4		P17252;H3BV73;P05771;J3KRN5	P17252	Protein kinase C alpha type	PRKCA			6	6	6	9.1	9.1	9.1	76.749	0	9.8515	602610000	15	0.146429	0.851841	0.274879	0.229459	26.7331	26.3966	26.4486	24.8771	27.0495	26.8271
Color [Black]	9	4		P17612;Q15136;K7ERP6;P22612	P17612;Q15136	cAMP-dependent protein kinase catalytic subunit alpha	PRKACA;KIN27			15	5	5	30.2	16.8	16.8	40.589	0	12.509	330920000	14	0.437953	0.578633	-1.44562	-0.754785	21.5446	25.4958	26.02	25.6914	25.9726	25.7332
Color [Black]	9	4		P17655	P17655	Calpain-2 catalytic subunit	CAPN2			14	14	14	22	22	22	79.994	0	27.971	934470000	37	1.46594	0.792725	-0.215408	-0.37912	27.0458	26.9905	27.0551	27.3607	27.1352	27.2418
Color [Black]	9	4		P17706;K7EQG9;K7EIE9;K7EIY0;K7ENP9;K7ER87;K7ERU1	P17706;K7EQG9;K7EIE9	Tyrosine-protein phosphatase non-receptor type 2;Tyrosine-protein phosphatase non-receptor type	PTPN2			8	8	8	25.5	25.5	25.5	48.473	0	20.751	270480000	18	0.915083	0.734211	0.36794	0.534989	25.8232	25.3011	25.4936	25.1502	24.993	25.3709
Color [Black]	9	4		P17812	P17812	CTP synthase 1	CTPS1			31	31	28	55.8	55.8	53.1	66.69	0	115.2	9258300000	152	0.238548	0.943554	-0.0679989	-0.111063	30.3845	30.4219	30.4495	30.5857	30.2657	30.6086
Color [Black]	9	4		R4GNH3;P17980;E9PM69;E9PKD5;E9PMD8;E9PN50;E9PLG2	R4GNH3;P17980;E9PM69;E9PKD5;E9PMD8;E9PN50	26S protease regulatory subunit 6A	PSMC3			17	17	17	47.5	47.5	47.5	47.352	0	73.706	2849000000	68	1.17003	0.79242	-0.232395	-0.391637	28.8088	28.5997	28.5392	28.8358	28.9722	28.8369
Color [Black]	9	4		P17987;E7EQR6;E7ERF2;F5H282;F5GZ03;F5H136;F5GZI8;F5H676;F5H7Y1;F5GYL4;F5H726	P17987;E7EQR6;E7ERF2;F5H282	T-complex protein 1 subunit alpha	TCP1			35	35	35	59.7	59.7	59.7	60.343	0	146.61	36596000000	243	0.961978	0.81827	-0.177774	-0.303091	32.2699	32.4397	32.349	32.4146	32.5169	32.6604
Color [Black]	9	4		P18031;B4DSN5	P18031;B4DSN5	Tyrosine-protein phosphatase non-receptor type 1;Tyrosine-protein phosphatase non-receptor type	PTPN1			10	10	10	28.7	28.7	28.7	49.966	0	30.783	646870000	32	0.0155371	0.993799	-0.00896009	-0.0129644	26.968	26.4545	26.4796	26.6802	26.467	26.7817
Color [Black]	9	4		P18075	P18075	Bone morphogenetic protein 7	BMP7			11	6	2	15.6	8.5	2.4	89.444	0	15.715	949490000	34	0.972166	0.581039	-0.600684	-0.760861	26.5539	27.1281	26.6983	27.1677	27.1556	27.859
Color [Black]	9	4		P18077;C9K025;F8WBS5;F8WB72	P18077;C9K025	60S ribosomal protein L35a	RPL35A			13	13	13	60.9	60.9	60.9	12.538	0	24.239	5179200000	59	1.37179	0.275541	1.07051	1.23845	30.4227	29.4751	30.138	28.4834	29.1028	29.2382
Color [Black]	9	4		P18085;C9JAK5;C9JPM4;U3KQF2	P18085;C9JAK5;C9JPM4	ADP-ribosylation factor 4	ARF4			11	6	6	57.8	27.8	27.8	20.511	0	23.958	2441800000	29	0.640774	0.539806	-0.912533	-0.798569	27.693	27.8682	27.9944	29.4979	27.4961	29.2992
Color [Black]	9	4		P18124;A8MUD9;C9JIJ5;C9JZ88	P18124;A8MUD9	60S ribosomal protein L7	RPL7			21	21	21	58.9	58.9	58.9	29.225	0	70.543	45510000000	156	0.679234	0.883506	-0.0995344	-0.175673	32.7837	32.6654	32.6305	32.7501	32.7399	32.8882
Color [Black]	9	4		P18583;H7C1M2;H7C2G8;J3QSZ5	P18583;H7C1M2	Protein SON	SON			17	17	17	11	11	11	263.83	0	30.008	1284000000	35	0.00357382	1	-0.00193787	-0.00286099	27.8099	27.326	27.706	27.4385	27.6281	27.7812
Color [Black]	9	4		P18627;Q8WWV1;A0A0A0MTL8	P18627;Q8WWV1	Lymphocyte activation gene 3 protein	LAG3;CYP4B1			9	3	3	9.4	3.8	3.8	117.26	0	4.7549	185780000	7	0.345355	0.792276	0.363081	0.388049	24.5773	24.6263	25.5638	25.0121	24.6595	24.0065
Color [Black]	9	4		P18754;C9JW69;C9JRH2;C9JMJ4;C9J3R0;C9JQZ4;M0R1Q8	P18754	Regulator of chromosome condensation	RCC1			36	36	15	36.4	36.4	18.9	123.39	0	151.22	19136000000	242	0.0161833	0.997756	-0.00351334	-0.00614216	31.3964	31.5755	31.5445	31.4437	31.485	31.5982
Color [Black]	9	4		P19367	P19367	Hexokinase-1	HK1			8	5	4	8.5	5.2	4.3	102.48	0	9.2448	273640000	15	0.110271	0.962602	-0.033289	-0.0546403	25.4792	25.4512	25.2382	25.3419	25.347	25.5796
Color [Black]	9	4		P19447	P19447	TFIIH basal transcription factor complex helicase XPB subunit	ERCC3			3	3	3	6.8	6.8	6.8	89.277	0	7.4986	113930000	6	0.843887	0.312513	1.53886	1.14279	24.333	24.2113	24.4749	21.4824	22.5496	24.3706
Color [Black]	9	4		P19623;K7EL89;K7EKM4;K7EQ47;K7ESL0	P19623	Spermidine synthase	SRM			12	12	12	44.4	44.4	44.4	33.824	0	41.54	1968400000	55	0.0858036	0.950498	0.0474739	0.0681881	28.5732	28.0919	28.0479	28.3088	27.9893	28.2723
Color [Black]	9	4		P19784;H3BSA1;H3BV19;H3BNI9	P19784;H3BSA1;H3BV19	Casein kinase II subunit alpha	CSNK2A2			14	14	14	45.1	45.1	45.1	41.213	0	42.457	1792100000	76	0.732978	0.804257	-0.212074	-0.335252	28.1547	27.9377	27.8742	28.1267	28.0739	28.4023
Color [Black]	9	4		P20020;E7ERY9;H0Y7S3;Q01814;Q16720;H0YHH6;A0A0U1RQU3;F8W1V5	P20020;E7ERY9	Plasma membrane calcium-transporting ATPase 1;Calcium-transporting ATPase	ATP2B1			22	22	14	21.5	21.5	14.5	138.75	0	88.607	1883800000	86	0.00298931	0.999571	-0.000721614	-0.00124653	28.2341	28.2473	28.0113	28.1715	28.1291	28.1942
Color [Black]	9	4		P20042	P20042	Eukaryotic translation initiation factor 2 subunit 2	EIF2S2			14	14	14	35.7	35.7	35.7	38.388	0	36.021	710220000	36	0.340496	0.811445	-0.247506	-0.309147	26.6488	26.6875	26.4334	27.3056	26.3067	26.9
Color [Black]	9	4		P20073	P20073	Annexin A7	ANXA7			15	15	15	30.9	30.9	30.9	52.739	0	54.33	1759000000	82	0.208511	0.884417	0.126783	0.172405	28.4818	27.7945	28.0102	27.8821	27.8196	28.2044
Color [Black]	9	4		P20155;B7ZMI3	P20155	Serine protease inhibitor Kazal-type 2	SPINK2			22	19	19	10.4	9.7	9.7	331.67	0	50.911	1082900000	61	0.163714	0.922502	-0.0896244	-0.126949	27.1532	27.4436	27.3303	27.5828	27.023	27.5902
Color [Black]	9	4		P20339	P20339	Ras-related protein Rab-5A	RAB5A			9	6	6	55.8	40.9	40.9	23.658	0	14.818	608750000	20	0.17459	0.864152	0.205522	0.21722	26.7793	26.1448	26.8395	26.3393	27.073	25.7349
Color [Black]	9	4		P20340;F5H3K7;Q9NRW1;C9JU14;J3KR73;C9JB90;C9J0I2;Q53S08;F5GX61	P20340	Ras-related protein Rab-6A	RAB6A			9	9	8	41.3	41.3	36.1	23.593	0	20.804	2548900000	38	0.00248057	0.998956	-0.00155385	-0.00220525	28.7582	28.3336	28.3767	28.7919	28.3964	28.2849
Color [Black]	9	4		P20585	P20585	DNA mismatch repair protein Msh3	MSH3			11	11	11	11.8	11.8	11.8	127.41	0	32.707	284480000	23	0.827404	0.759828	0.315683	0.466405	25.7072	25.6465	25.3548	25.2201	25.031	25.5104
Color [Black]	9	4		P20700;E9PBF6;A0A0A0MT18;A0A0D9SFY5	P20700;E9PBF6;A0A0A0MT18	Lamin-B1	LMNB1;ZNF623			24	22	20	36.3	36.3	32.4	66.408	0	54.447	1578900000	79	0.279143	0.840117	-0.188148	-0.244005	27.4835	28.3012	27.5678	28.1049	27.9766	27.8354
Color [Black]	9	4		P20742	P20742	Pregnancy zone protein	PZP			16	15	15	10.7	10.3	10.3	225.62	0	98.558	2453200000	74	0.817488	0.803643	-0.204996	-0.332726	28.5438	28.5037	28.2486	28.5073	28.7487	28.6551
Color [Black]	9	4		P21266;A0A0A0MTN3	P21266;A0A0A0MTN3	Glutathione S-transferase Mu 3	GSTM3			6	6	6	31.1	31.1	31.1	26.559	0	12.501	286660000	11	0.272566	0.776116	-0.574738	-0.42722	25.0263	24.9098	24.654	26.8532	23.9524	25.5088
Color [Black]	9	4		P21291;E9PND2;E9PP21;E9PS42	P21291;E9PND2;E9PP21;E9PS42	Cysteine and glycine-rich protein 1	CSRP1			5	5	5	45.6	45.6	45.6	20.567	0	17.468	197430000	15	0.178891	0.90857	-0.103432	-0.143706	24.6887	25.1405	24.6489	25.2145	24.6902	24.8836
Color [Black]	9	4		P21359;H0Y465;J3KSB5;J3QSG6;J3KRT8;J3QQN8	P21359;H0Y465	Neurofibromin;Neurofibromin truncated	NF1			17	17	17	6.6	6.6	6.6	319.37	0	35.601	335210000	35	0.173228	0.892195	-0.126034	-0.162519	25.6589	25.9153	25.1889	25.9995	25.3956	25.7462
Color [Black]	9	4		P21399;C9JXY2;A0A0A0MRH1;E9PEF1	P21399	Cytoplasmic aconitate hydratase	ACO1			20	20	19	30.5	30.5	29.7	98.398	0	43.254	1655200000	62	0.0774614	0.977553	-0.0283839	-0.0451243	27.8281	28.1073	27.9205	27.8609	27.9022	28.1779
Color [Black]	9	4		P21796;C9JI87	P21796;C9JI87	Voltage-dependent anion-selective channel protein 1	VDAC1			16	16	16	59	59	59	30.772	0	63.627	3034700000	58	0.284342	0.887457	0.110844	0.168666	28.9244	28.6292	28.6787	28.3932	28.8301	28.6764
Color [Black]	9	4		P22059;H0YCV6	P22059	Oxysterol-binding protein 1	OSBP			8	8	8	14.6	14.6	14.6	89.42	0	19.958	310010000	21	0.156456	0.941859	0.0681693	0.102798	25.8978	25.5212	25.4648	25.6762	25.3822	25.6208
Color [Black]	9	4		P22087;M0QXL5;M0R0P1;M0R299;M0R2Q4;M0R2U2;M0R1H0;M0R2B0	P22087;M0QXL5;M0R0P1;M0R299;M0R2Q4;M0R2U2;M0R1H0;M0R2B0	rRNA 2-O-methyltransferase fibrillarin	FBL			15	15	14	49.5	49.5	46.1	33.784	0	53.642	4741400000	91	0.138106	0.947267	-0.0541827	-0.0840046	29.3402	29.3346	29.7205	29.3909	29.6256	29.5414
Color [Black]	9	4		P22102;F8WD69;C9JBJ1;C9JTV6;C9JZG2;C9JKQ7;A0A140TA71;H7C366	P22102	Trifunctional purine biosynthetic protein adenosine-3;Phosphoribosylamine--glycine ligase;Phosphoribosylformylglycinamidine cyclo-ligase;Phosphoribosylglycinamide formyltransferase	GART			53	53	53	59.8	59.8	59.8	107.77	0	309.18	21880000000	316	0.538204	0.885633	-0.101381	-0.173858	31.7309	31.7294	31.4884	31.7915	31.7283	31.7331
Color [Black]	9	4		P22234;E9PBS1;D6RF62	P22234;E9PBS1;D6RF62	Multifunctional protein ADE2;Phosphoribosylaminoimidazole-succinocarboxamide synthase;Phosphoribosylaminoimidazole carboxylase	PAICS			17	17	17	39.8	39.8	39.8	47.079	0	45.08	2109000000	67	0.270789	0.8833	-0.12815	-0.185847	28.247	28.5181	27.9494	28.5085	28.187	28.4034
Color [Black]	9	4		P22314;Q5JRR9;Q5JRS0;Q5JRR6;Q5JRS2;Q5JRS1;Q5JRS3	P22314	Ubiquitin-like modifier-activating enzyme 1	UBA1			23	23	23	26.7	26.7	26.7	117.85	0	89.133	3265700000	92	0.747644	0.79258	-0.242488	-0.373678	28.7582	28.9258	28.7998	29.3505	28.9221	28.9386
Color [Black]	9	4		P22626;A0A087WUI2	P22626;A0A087WUI2	Heterogeneous nuclear ribonucleoproteins A2/B1	HNRNPA2B1			17	17	17	47	47	47	37.429	0	49.06	1752200000	54	0.0182666	0.989722	-0.0124098	-0.0170975	27.7785	28.2884	28.04	28.3894	27.9022	27.8526
Color [Black]	9	4		P22670	P22670	MHC class II regulatory factor RFX1	RFX1			4	4	4	7.5	7.5	7.5	104.76	0	16.551	206600000	18	1.21573	0.779333	-0.252836	-0.423002	24.7875	25.0153	24.7233	25.1053	25.1605	25.0188
Color [Black]	9	4		P22681;A0A0U1RR39;A0A1B0GW38;A0A0U1RQX8	P22681;A0A0U1RR39;A0A1B0GW38;A0A0U1RQX8	E3 ubiquitin-protein ligase CBL	CBL			8	8	7	12	12	11.1	99.632	0	15.632	135480000	13	2.11404	0.0584762	1.46398	1.84151	25.4393	25.0957	24.9119	24.0193	23.8428	23.1929
Color [Black]	9	4		P22694;A0A0A0MS54;A0A087WVC4;B1APG1;B1APG0;B1APG2;B1APF8;B1APF9;B1APG3;B1APF7	P22694;A0A0A0MS54;A0A087WVC4;B1APG1;B1APG0;B1APG2;B1APF8;B1APF9;B1APG3	cAMP-dependent protein kinase catalytic subunit beta	PRKACB			19	19	9	43	43	27.1	40.622	0	53.96	2506600000	66	0.239782	0.921272	-0.0809046	-0.127819	28.6258	28.4566	28.5231	28.49	28.4951	28.8631
Color [Black]	9	4		P23258;Q9NRH3;K7EIS0;K7EKE5	P23258;Q9NRH3	Tubulin gamma-1 chain;Tubulin gamma-2 chain	TUBG1;TUBG2			22	22	22	58.1	58.1	58.1	51.169	0	150.72	8307400000	131	0.0507814	0.986848	-0.0198886	-0.0313423	30.29	30.3544	30.2069	30.0996	30.2729	30.5384
Color [Black]	9	4		P23284	P23284	Peptidyl-prolyl cis-trans isomerase B	PPIB			9	9	9	47.7	47.7	47.7	23.742	0	17.521	1443900000	30	0.229224	0.919182	0.0846628	0.131322	27.6905	27.7628	27.8994	27.4519	27.8979	27.7489
Color [Black]	9	4		P23396;E9PL09;E9PPU1;F2Z2S8;H0YCJ7;H0YF32;E9PQ96;E9PJH4;E9PK82;E9PQX2	P23396;E9PL09;E9PPU1;F2Z2S8;H0YCJ7;H0YF32	40S ribosomal protein S3	RPS3			32	20	20	82.3	45.7	45.7	26.688	0	48.252	24597000000	102	0.344697	0.84954	0.161521	0.232698	32.2787	31.7593	31.7848	31.6217	31.765	31.9514
Color [Black]	9	4		P23458;K7EJR6;O60674	P23458	Tyrosine-protein kinase JAK1	JAK1			17	17	16	18.5	18.5	17.6	133.28	0	41.037	1232300000	53	0.132389	0.957591	-0.0374165	-0.0619462	27.6939	27.4106	27.3789	27.4962	27.512	27.5874
Color [Black]	9	4		P23526	P23526	Adenosylhomocysteinase	AHCY			13	13	13	34	34	34	47.716	0	37.323	1585000000	57	0.281622	0.882521	-0.124086	-0.183173	27.8487	27.903	27.7589	27.7113	27.8799	28.2917
Color [Black]	9	4		P23634	P23634	Plasma membrane calcium-transporting ATPase 4	ATP2B4			13	5	5	13.1	5.9	5.9	137.92	0	16.733	208970000	20	0.598824	0.793404	-0.25955	-0.374007	24.5943	25.1141	24.8693	25.3138	25.1507	24.8919
Color [Black]	9	4		P23921;E9PL69;E9PRY9;E9PJ62;E9PP77;H0YCY7	P23921;E9PL69	Ribonucleoside-diphosphate reductase large subunit	RRM1			27	27	27	41.8	41.8	41.8	90.069	0	89.435	3742200000	127	0.176503	0.944127	0.055137	0.0891403	29.2589	29.0971	29.1798	28.9713	29.0645	29.3346
Color [Black]	9	4		P24534;F8WF65;F2Z2G2;C9JZW3	P24534	Elongation factor 1-beta	EEF1B2			6	6	6	27.6	27.6	27.6	24.763	0	13.543	575720000	14	0.657677	0.730484	-0.388548	-0.506278	26.2765	26.496	25.8822	26.9959	26.4778	26.3466
Color [Black]	9	4		P24666	P24666	Low molecular weight phosphotyrosine protein phosphatase	ACP1			7	7	2	39.9	39.9	8.2	18.042	0	18.873	1088600000	32	1.15338	0.790086	0.223989	0.378791	27.3448	27.6151	27.5496	27.285	27.3477	27.2048
Color [Black]	9	4		P24928;A0A087WWE2	P24928;A0A087WWE2	DNA-directed RNA polymerase II subunit RPB1;DNA-directed RNA polymerase	POLR2A			19	19	19	14.5	14.5	14.5	217.17	0	35.181	1180200000	56	0.792728	0.883154	-0.106167	-0.188963	27.5103	27.4716	27.3235	27.5463	27.4971	27.5805
Color [Black]	9	4		P25054;E9PFT7;B7Z2B6;R4GMU6;E7EMH9	P25054;E9PFT7	Adenomatous polyposis coli protein	APC			11	11	11	6.2	6.2	6.2	311.64	0	22.452	97177000	28	0.0167317	0.989296	0.0214551	0.0231811	23.4059	24.5632	23.5046	24.0031	24.0219	23.3843
Color [Black]	9	4		P25205;J3KQ69;Q7Z6P5	P25205;J3KQ69	DNA replication licensing factor MCM3	MCM3			27	27	27	36.9	36.9	36.9	90.98	0	71.623	4442900000	134	0.250639	0.936353	0.072052	0.117359	29.6317	29.2425	29.4161	29.3321	29.3502	29.3918
Color [Black]	9	4		P25325;B1AH49	P25325;B1AH49	3-mercaptopyruvate sulfurtransferase;Sulfurtransferase	MPST			9	9	9	46.1	46.1	46.1	33.178	0	31.915	1107500000	47	0.0402323	0.989496	0.0177212	0.0272725	27.2325	27.5648	27.4251	27.1625	27.5306	27.4762
Color [Black]	9	4		P25398	P25398	40S ribosomal protein S12	RPS12			10	10	10	61.4	61.4	61.4	14.515	0	51.869	4801900000	59	0.789484	0.777632	-0.271955	-0.412675	29.1237	29.5163	29.4777	29.8387	29.5752	29.5198
Color [Black]	9	4		P25685;M0R080;M0QYT3;M0QXK0;M0R1D6;M0QZD0;A0A1B0GX60;M0R128	P25685;M0R080	DnaJ homolog subfamily B member 1	DNAJB1			16	16	15	41.2	41.2	41.2	38.044	0	36.401	863210000	52	0.228518	0.888703	0.115999	0.166	27.0447	27.0737	27.1794	27.3581	26.8861	26.7056
Color [Black]	9	4		P25786;F5GX11;B4DEV8	P25786;F5GX11;B4DEV8	Proteasome subunit alpha type-1;Proteasome subunit alpha type	PSMA1			16	16	16	44.5	44.5	44.5	29.555	0	38.54	1373700000	55	0.308534	0.822154	0.225716	0.282728	28.1221	27.4371	27.7512	27.1101	27.8509	27.6724
Color [Black]	9	4		P25788;G3V4X5;G3V3W4;G3V5N4	P25788;G3V4X5	Proteasome subunit alpha type-3	PSMA3			6	6	6	22.4	22.4	22.4	28.433	0	11.955	739470000	25	0.246889	0.892342	-0.110377	-0.163073	26.8441	26.4756	26.9354	26.6815	26.8517	27.053
Color [Black]	9	4		P26038	P26038	Moesin	MSN			8	8	3	13	13	5.2	67.819	0	10.487	166420000	16	0.633236	0.777379	-0.321868	-0.44148	24.4286	24.7521	24.2657	24.6033	25.1611	24.6476
Color [Black]	9	4		P26196;Q8IV96;A0A087WUY5;C9J148;H3BPP3	P26196	Probable ATP-dependent RNA helicase DDX6	DDX6			21	21	21	29.3	29.3	29.3	98.92	0	101.55	4151200000	100	0.989875	0.865694	-0.118142	-0.2125	29.3404	29.2287	29.166	29.3759	29.3185	29.3951
Color [Black]	9	4		P26358;K7EJL0;K7ERQ1;K7EMU8;K7ELB1;K7ENQ6	P26358	DNA (cytosine-5)-methyltransferase 1	DNMT1			7	7	7	4.8	4.8	4.8	183.16	0	14.708	187140000	13	0.160982	0.881749	-0.165812	-0.186968	24.333	24.784	24.9891	25.1118	25.2859	24.2058
Color [Black]	9	4		P26373;J3QSB4;J3KS98;H3BTH3;H3BUK8	P26373;J3QSB4	60S ribosomal protein L13	RPL13			23	23	23	60.7	60.7	60.7	24.261	0	92.954	33752000000	156	0.543914	0.7959	0.289857	0.394096	32.7651	32.1844	32.3868	31.9821	32.4809	32.0037
Color [Black]	9	4		P26447	P26447	Protein S100-A4	S100A4			5	5	5	40.6	40.6	40.6	11.728	0	12.027	1978300000	31	0.0688707	0.956836	-0.0432231	-0.0600915	28.414	28.1182	28.1454	28.5993	28.2931	27.9149
Color [Black]	9	4		P26599;K7ER55;A0A0U1RRM4;K7ES59;K7EKJ7;K7EK45;A0A087WUW5;K7ELW5;A0A087WU68;A8MTE9;I3L4A9;I3L4K0	P26599;K7ER55;A0A0U1RRM4	Polypyrimidine tract-binding protein 1	PTBP1;ZNF540			19	19	9	18.3	18.3	10.1	173.39	0	119.78	4099200000	75	0.659544	0.818092	-0.191872	-0.303717	29.4336	29.1104	29.0493	29.4182	29.2814	29.4692
Color [Black]	9	4		P26640;A0A140T936;A0A140T954;H0Y426;A2ABF4;A0A0G2JJT9;A0A140T904	P26640;A0A140T936	Valine--tRNA ligase	VARS			48	48	48	38.1	38.1	38.1	140.47	0	167.83	10933000000	212	0.391489	0.854399	-0.148392	-0.224862	30.5302	30.7419	30.6133	30.4999	30.8269	31.0038
Color [Black]	9	4		P26641	P26641	Elongation factor 1-gamma	EEF1G			19	19	19	37.3	37.3	37.3	50.118	0	55.876	8535700000	102	0.217429	0.938576	-0.0593319	-0.097877	30.3167	30.1355	30.4969	30.4152	30.3601	30.3517
Color [Black]	9	4		P27105;F8VSL7	P27105	Erythrocyte band 7 integral membrane protein	STOM			13	13	13	48.3	48.3	48.3	31.73	0	42.995	2925700000	56	0.280791	0.88313	-0.124221	-0.183197	28.9828	28.4591	28.7876	28.9824	28.6867	28.933
Color [Black]	9	4		P27348;E9PG15	P27348;E9PG15	14-3-3 protein theta	YWHAQ			17	13	13	60.4	49.4	49.4	27.764	0	42.137	1172300000	39	0.587286	0.745516	-0.3867	-0.487066	27.1261	27.1214	27.4958	28.1665	27.3964	27.3405
Color [Black]	9	4		P27635;X1WI28;B8A6G2;A6QRI9;Q96L21	P27635;X1WI28	60S ribosomal protein L10	RPL10			22	22	4	70.1	70.1	22	24.604	0	90.104	26595000000	144	0.129003	0.939759	0.0691833	0.0992763	31.6977	32.2741	31.9033	31.8123	31.7647	32.0905
Color [Black]	9	4		P27694;I3L4R8;I3L524;I3L2M5	P27694	Replication protein A 70 kDa DNA-binding subunit;Replication protein A 70 kDa DNA-binding subunit, N-terminally processed	RPA1			11	11	11	23.5	23.5	23.5	68.137	0	24.403	646740000	37	1.0418	0.738201	-0.318606	-0.494998	26.4622	26.5871	26.3255	26.9947	26.5721	26.7637
Color [Black]	9	4		P27797;K7EJB9	P27797;K7EJB9	Calreticulin	CALR			4	4	4	13.2	13.2	13.2	48.141	0	8.7016	154090000	15	0.223207	0.869754	0.152081	0.198533	24.1713	24.6926	24.9106	24.7135	24.1945	24.4102
Color [Black]	9	4		P27824;H0Y9Q7;D6RFL1;D6RAU8;D6RB85;D6RAQ8;H0Y9H1;D6RHJ3;D6RD16	P27824;H0Y9Q7	Calnexin	CANX			11	11	4	23.3	23.3	11.3	67.567	0	28.078	648850000	28	2.16135	0.0821667	-1.36394	-1.77942	26.0403	26.038	25.2661	27.2783	27.0543	27.1035
Color [Black]	9	4		P28066	P28066	Proteasome subunit alpha type-5	PSMA5			9	9	9	39	39	39	26.411	0	32.89	2477600000	33	0.7081	0.824	0.179885	0.292031	28.7612	28.447	28.7478	28.49	28.3707	28.5556
Color [Black]	9	4		P28072;I3L3X7;A0A087X2I4	P28072;I3L3X7;A0A087X2I4	Proteasome subunit beta type-6;Proteasome subunit beta type	PSMB6			2	2	2	8.4	8.4	8.4	25.357	0	4.0037	169930000	8	0.315288	0.747012	-0.622631	-0.476084	24.9969	22.4647	24.758	24.6629	24.7587	24.6659
Color [Black]	9	4		P28288	P28288	ATP-binding cassette sub-family D member 3	ABCD3			25	25	25	13.2	13.2	13.2	178.91	0	69.931	6573500000	98	0.080933	0.954219	0.0595614	0.0783803	30.1542	29.857	29.934	29.557	29.824	30.3856
Color [Black]	9	4		P28799;K7EMR1;K7EPL0;K7EKL3;D6RA38;A0A0A0MS93	P28799	Granulins;Acrogranin;Paragranulin;Granulin-1;Granulin-2;Granulin-3;Granulin-4;Granulin-5;Granulin-6;Granulin-7	GRN			9	9	8	9.3	9.3	8.7	145.76	0	23.669	334810000	20	1.50413	0.580052	-0.49593	-0.760033	25.294	25.4362	25.2794	26.1199	25.6714	25.706
Color [Black]	9	4		P28838;H0Y9Q1;H0Y983	P28838	Cytosol aminopeptidase	LAP3			19	19	19	44.1	44.1	44.1	56.166	0	55.405	4324000000	63	0.223026	0.894407	0.109034	0.157824	29.6725	29.2004	29.4019	29.0892	29.5501	29.3083
Color [Black]	9	4		P29144;Q5VZU9	P29144;Q5VZU9	Tripeptidyl-peptidase 2	TPP2			25	25	25	26.5	26.5	26.5	138.35	0	74.275	1742200000	91	2.47202	0.689305	-0.359317	-0.644356	27.8588	27.859	27.8719	28.2473	28.113	28.3074
Color [Black]	9	4		P29353;C9JHF5;X6R6D0;H0Y539;Q5T188;Q5T181;Q5T182;F5GXB9;D6RC86	P29353	SHC-transforming protein 1	SHC1			23	23	18	16.7	16.7	13.4	211.13	0	56.369	1505500000	80	1.5997	0.545794	0.500703	0.778103	28.054	28.2309	27.8638	27.3638	27.5928	27.6901
Color [Black]	9	4		P29372;A2IDA3	P29372;A2IDA3	DNA-3-methyladenine glycosylase	MPG			4	4	4	22.1	22.1	22.1	32.868	0	18.499	314080000	21	0.109012	0.939599	0.0731729	0.0985296	25.5527	25.9748	25.1702	25.3846	25.4701	25.6235
Color [Black]	9	4		P29590;H3BT57;H3BT29;H3BUJ5;H3BVD2	P29590;H3BT57;H3BT29;H3BUJ5	Protein PML	PML			4	4	4	5.3	5.3	5.3	97.55	0	8.0673	136750000	8	0.244255	0.883803	0.131939	0.184949	24.6498	24.4696	24.1357	24.2646	24.5585	24.0362
Color [Black]	9	4		P29966	P29966	Myristoylated alanine-rich C-kinase substrate	MARCKS			6	6	6	22.3	22.3	22.3	31.554	0	21.648	145440000	18	0.53716	0.649767	-0.788773	-0.687194	23.604	24.5069	23.4028	25.6261	23.722	24.5318
Color [Black]	9	4		P29992;K7EL62;A0A087WVZ3	P29992	Guanine nucleotide-binding protein subunit alpha-11	GNA11			7	7	5	22.6	22.6	17.5	42.123	0	13.803	313080000	21	0.0953618	0.914035	-0.14481	-0.138855	25.5593	25.2972	25.4313	26.5346	24.6754	25.5122
Color [Black]	9	4		P30040;A0A096LNH5;A0A0B4J2H4;A0A0B4J2D5;A0A096LPI6;I3L3U3;E7EX67;F8VY02	P30040;A0A096LNH5;A0A0B4J2H4;A0A0B4J2D5;A0A096LPI6;I3L3U3;E7EX67	Endoplasmic reticulum resident protein 29	ERP29;ZNF286B;PLA2G6			4	4	4	8.5	8.5	8.5	65.297	0	9.9325	123590000	9	0.561289	0.77689	0.331142	0.434678	24.6047	24.012	24.5584	23.7738	24.3918	24.0161
Color [Black]	9	4		P30041	P30041	Peroxiredoxin-6	PRDX6			25	25	25	86.2	86.2	86.2	25.035	0	104.13	30006000000	158	0.311716	0.894076	-0.0984433	-0.156513	32.1905	32.1341	31.9943	32.3382	31.9757	32.3003
Color [Black]	9	4		P30043;M0R192;M0QZL1	P30043;M0R192	Flavin reductase (NADPH)	BLVRB			3	3	3	16	16	16	22.119	0	7.2842	131080000	9	0.361883	0.837589	0.182876	0.257276	24.491	24.6897	24.1788	24.4847	23.9827	24.3435
Color [Black]	9	4		P30050	P30050	60S ribosomal protein L12	RPL12			7	7	7	57	57	57	17.818	0	27.096	2109500000	38	1.36362	0.493218	-0.601959	-0.852362	28.295	27.9917	27.6405	28.4448	28.7282	28.5601
Color [Black]	9	4		P30085;Q5T0D2	P30085;Q5T0D2	UMP-CMP kinase	CMPK1			9	9	9	54.1	54.1	54.1	22.222	0	28.255	1074000000	38	1.3156	0.819151	-0.168614	-0.301086	27.2953	27.3289	27.1897	27.3541	27.4823	27.4834
Color [Black]	9	4		P30101	P30101	Protein disulfide-isomerase A3	PDIA3			22	22	16	23.8	23.8	18.3	115.12	0	67.486	2687600000	86	0.579744	0.817242	-0.197319	-0.302784	28.4552	28.7215	28.4951	28.5062	28.8327	28.9249
Color [Black]	9	4		P30740;C9J7N5;A0A0C4DGW9;O75830;P50453	P30740	Leukocyte elastase inhibitor	SERPINB1			19	19	18	45.9	45.9	43.3	42.741	0	55.612	4234900000	98	0.109079	0.987244	0.016175	0.0292174	29.3579	29.4108	29.2457	29.3488	29.2774	29.3397
Color [Black]	9	4		P31153;Q00266	P31153	S-adenosylmethionine synthase isoform type-2	MAT2A			15	15	15	36.2	36.2	36.2	43.66	0	29.759	1683700000	49	1.65344	0.696031	-0.36546	-0.608341	27.7907	27.772	27.8819	28.243	27.9939	28.304
Color [Black]	9	4		P31689	P31689	DnaJ homolog subfamily A member 1	DNAJA1			16	16	16	46.6	46.6	46.6	44.868	0	42.785	2166600000	58	0.808861	0.795069	-0.218918	-0.350155	28.1415	28.4017	28.187	28.5644	28.2702	28.5524
Color [Black]	9	4		P31939;C9JLK0;H7C1S2;F8WEF0	P31939	Bifunctional purine biosynthesis protein PURH;Phosphoribosylaminoimidazolecarboxamide formyltransferase;IMP cyclohydrolase	ATIC			11	11	11	26	26	26	64.615	0	25.458	454480000	22	0.455275	0.777445	-0.372188	-0.436608	25.8145	25.944	25.9035	25.559	26.6244	26.5952
Color [Black]	9	4		P31942	P31942	Heterogeneous nuclear ribonucleoprotein H3	HNRNPH3			12	11	11	57.2	54.9	54.9	36.926	0	76.225	4028100000	85	0.617111	0.805271	0.205737	0.316633	29.1779	29.3698	29.4921	28.9102	29.3041	29.2084
Color [Black]	9	4		P31946;Q4VY19;A0A0J9YWE8;Q4VY20;A0A0J9YWZ2	P31946	14-3-3 protein beta/alpha;14-3-3 protein beta/alpha, N-terminally processed	YWHAB			10	4	4	40.7	23.2	23.2	28.082	0	19.466	569900000	20	1.53301	0.362353	-0.720973	-1.00555	25.7951	26.3925	25.8678	26.934	26.7235	26.5607
Color [Black]	9	4		P31947	P31947	14-3-3 protein sigma	SFN			6	4	4	29.8	22.6	22.6	27.774	0	8.2745	187990000	17	0.263492	0.852025	0.173754	0.227683	24.459	25.2758	24.6827	24.698	24.7612	24.4369
Color [Black]	9	4		P31948;F5H783;F5GXD8;H0YGI8	P31948;F5H783	Stress-induced-phosphoprotein 1	STIP1			5	5	5	13.1	13.1	13.1	62.639	0	29.755	249270000	16	0.661336	0.397094	-1.44488	-0.96989	22.1727	25.3223	24.9077	25.6846	25.4861	25.5666
Color [Black]	9	4		P31949	P31949	Protein S100-A11;Protein S100-A11, N-terminally processed	S100A11			3	3	3	30.5	30.5	30.5	11.74	0	5.6574	139860000	8	0.846038	0.398304	1.05124	0.976106	25.1434	24.6764	24.9251	22.998	24.9147	23.6785
Color [Black]	9	4		P32119;H0YM44	P32119;H0YM44	Peroxiredoxin-2	PRDX2;GALK2			13	12	12	51.5	46	46	21.892	0	37.743	3296700000	64	0.318357	0.893267	0.100696	0.159946	29.2368	28.9926	28.8519	29.055	28.8677	28.8566
Color [Black]	9	4		P32969;D6RAN4;H0Y9V9;E7ESE0;H0Y9R4	P32969;D6RAN4;H0Y9V9;E7ESE0	60S ribosomal protein L9	RPL9			20	20	20	82.3	82.3	82.3	21.863	0	91.382	25875000000	140	0.0296616	0.991398	-0.0162455	-0.0237418	31.952	31.8562	31.8974	32.0104	31.5667	32.1772
Color [Black]	9	4		P33176	P33176	Kinesin-1 heavy chain	KIF5B			37	37	30	42.8	42.8	35.5	109.68	0	111.38	2962500000	150	1.78838	0.802857	-0.181867	-0.333339	28.658	28.8033	28.7012	28.9252	28.9085	28.8745
Color [Black]	9	4		P33897;Q9UBJ2;A6NEP8	P33897	ATP-binding cassette sub-family D member 1	ABCD1			15	15	15	27.9	27.9	27.9	82.936	0	41.539	1497600000	46	0.968597	0.801884	-0.189635	-0.320487	27.7193	27.6502	27.8667	27.804	28.0117	27.9894
Color [Black]	9	4		P33981;D6RFY1;D6RF82;D6REX1;D6RIC6	P33981	Dual specificity protein kinase TTK	TTK			7	7	7	10.4	10.4	10.4	97.071	0	24.465	310860000	27	0.363812	0.820726	-0.224881	-0.296653	25.1242	25.7979	25.338	25.9613	25.5653	25.408
Color [Black]	9	4		P33991;E5RG31;E5RFJ8;E5RFR3;E5RG53;Q9UJA3	P33991	DNA replication licensing factor MCM4	MCM4			38	38	38	47.7	47.7	47.7	96.557	0	159.23	7777000000	184	0.343296	0.939494	-0.0545464	-0.0964081	30.1276	30.2283	30.204	30.3459	30.1442	30.2333
Color [Black]	9	4		P33992;B1AHB1;B1AHB2;B1AHA9	P33992;B1AHB1	DNA replication licensing factor MCM5;DNA helicase	MCM5			37	37	37	53.8	53.8	53.8	82.285	0	82.124	8432300000	163	0.192097	0.975337	0.0259107	0.0469656	30.4305	30.3024	30.2981	30.262	30.3404	30.3508
Color [Black]	9	4		P33993;C9J8M6	P33993	DNA replication licensing factor MCM7	MCM7			42	42	42	59.1	59.1	59.1	81.307	0	133.98	22319000000	248	0.351871	0.869237	0.132927	0.202335	31.7774	31.7317	31.8822	31.417	31.9366	31.6389
Color [Black]	9	4		P34932;A0A087WYC1;A0A087WTS8	P34932;A0A087WYC1;A0A087WTS8	Heat shock 70 kDa protein 4	HSPA4			9	8	8	16	14.3	14.3	94.33	0	19.967	313480000	19	0.283019	0.917648	-0.0823867	-0.133463	25.4495	25.4773	25.6724	25.634	25.4441	25.7682
Color [Black]	9	4		P35232;C9JW96;E9PCW0;C9JZ20;E7ESE2;D6RBK0	P35232;C9JW96;E9PCW0;C9JZ20;E7ESE2;D6RBK0	Prohibitin	PHB			24	24	24	85.7	85.7	85.7	29.804	0	136.14	25279000000	164	0.112569	0.949995	-0.0455443	-0.0704292	32.0989	31.7703	31.7093	31.7601	32.0472	31.9077
Color [Black]	9	4		P35250;H7C5P4;A0A087WVY3;H7C5P1;H7C5Q7;F8WC37;H7C5A0;H7C5G4;H7C5S7	P35250	Replication factor C subunit 2	RFC2			7	7	7	22.6	22.6	22.6	39.157	0	14.257	489860000	19	0.0882481	0.957667	-0.04087	-0.0614968	26.4195	26.1129	26.0302	26.3626	26.001	26.3216
Color [Black]	9	4		P35251;D6RAD2;H0Y8U4	P35251	Replication factor C subunit 1	RFC1			7	7	7	7.8	7.8	7.8	128.25	0	13.38	203660000	13	0.489405	0.801326	-0.230964	-0.327354	24.6947	24.6579	25.223	25.2043	25.162	24.9021
Color [Black]	9	4		P35268;K7EMH1;K7ERI7;K7ELC4;K7EP65;K7EKS7;K7EJT5	P35268;K7EMH1;K7ERI7;K7ELC4;K7EP65;K7EKS7	60S ribosomal protein L22	RPL22			8	8	7	57	57	50.8	14.787	0	42.842	9578100000	48	0.159177	0.917873	0.0977046	0.133796	30.7237	30.1691	30.7958	30.6374	30.5177	30.2404
Color [Black]	9	4		P35270	P35270	Sepiapterin reductase	SPR			2	2	2	10	10	10	28.048	0	5.324	98995000	6	0.4169	0.706578	0.809367	0.610135	24.2049	24.0438	23.9362	23.9798	21.6101	24.1668
Color [Black]	9	4		P35354;Q6ZYK7;A0A087X296;P23219	P35354	Prostaglandin G/H synthase 2	PTGS2			10	10	10	20.4	20.4	20.4	68.995	0	21.432	584120000	42	0.806115	0.740669	-0.33268	-0.481547	26.3505	26.5989	25.9631	26.5576	26.6328	26.7201
Color [Black]	9	4		P35579;Q5BKV1;B1AH99;A0A0C4DFM8;A1L2Z2;REV__S4R3H4;REV__E7EQT4;REV__Q9UKV3	P35579	Myosin-9	MYH9			220	220	186	74.4	74.4	65.5	226.53	0	323.31	215100000000	1288	1.50684	0.0613333	2.42162	1.94789	34.7616	34.7304	36.7713	33.6206	32.704	32.6739
Color [Black]	9	4		P35606;D6RBZ7;D6RCL6;D6RBG7;D6RBT6;H0YAC7;D6R997;H0Y938	P35606	Coatomer subunit beta	COPB2			8	8	8	10.8	10.8	10.8	136.46	0	26.417	404990000	22	0.0889355	0.944238	0.0707385	0.0903621	25.7787	25.7309	26.3172	25.9121	25.4869	26.2156
Color [Black]	9	4		P35610;B1APM4	P35610;B1APM4	Sterol O-acyltransferase 1	SOAT1			7	7	7	12.5	12.5	12.5	64.734	0	22.016	711910000	28	0.554469	0.662418	-0.710836	-0.665579	26.3158	26.7714	25.6495	27.857	26.3032	26.709
Color [Black]	9	4		P35658;A0A0A0MSW3;H0Y837;H0YF36;B7ZAV2;E9PKD2;H0YDS4	P35658;A0A0A0MSW3	Nuclear pore complex protein Nup214	NUP214			58	58	58	34.4	34.4	34.4	213.62	0	301.31	20448000000	337	0.736456	0.88422	-0.0995483	-0.177142	31.4847	31.6026	31.5691	31.7331	31.6644	31.5575
Color [Black]	9	4		P35998;C9JLS9	P35998	26S protease regulatory subunit 7	PSMC2			30	30	30	69.1	69.1	69.1	48.633	0	95.287	3564700000	106	0.833784	0.776194	-0.264343	-0.408539	29.1186	28.7904	28.914	29.4278	29.1099	29.0782
Color [Black]	9	4		P36404;V9GYD0	P36404;V9GYD0	ADP-ribosylation factor-like protein 2	ARL2;ARL2-SNX15			8	8	8	44.6	44.6	44.6	20.878	0	14.592	818180000	19	1.17919	0.800048	-0.1979	-0.341852	27.0138	26.7778	26.7824	27.0807	27.0463	27.0408
Color [Black]	9	4		P36405	P36405	ADP-ribosylation factor-like protein 3	ARL3			3	3	3	20.3	20.3	20.3	20.455	0	10.085	258260000	11	0.0581443	0.957853	-0.0486813	-0.0616476	25.7316	24.9202	25.2189	25.2682	25.6563	25.0922
Color [Black]	9	4		P36507;G5E9C7;M0R1B6	P36507;G5E9C7	Dual specificity mitogen-activated protein kinase kinase 2	MAP2K2			22	22	8	56.5	56.5	28.5	44.424	0	111.59	6774300000	116	0.708853	0.825944	-0.170812	-0.280008	30.0305	29.935	29.7982	30.0326	29.9802	30.2633
Color [Black]	9	4		P36578;H3BM89;H3BTP7;H3BU31;F8VWW4;H3BMM3	P36578;H3BM89	60S ribosomal protein L4	RPL4			35	35	33	16.6	16.6	15.1	186.15	0	117.88	38349000000	246	0.833266	0.883609	-0.0974706	-0.17586	32.498	32.5122	32.3841	32.5125	32.542	32.6323
Color [Black]	9	4		P36871	P36871	Phosphoglucomutase-1	PGM1			19	19	19	39.9	39.9	39.9	61.448	0	41.739	1381200000	64	0.390377	0.837338	-0.177987	-0.257101	27.7241	27.7096	27.4019	27.7554	27.5297	28.0844
Color [Black]	9	4		P36915;A0A140T8Y2;A2AB27	P36915;A0A140T8Y2	Guanine nucleotide-binding protein-like 1	GNL1			9	9	9	15.2	15.2	15.2	68.66	0	15.97	275270000	14	0.308136	0.777926	0.473057	0.42013	25.3184	25.3534	25.4835	25.5177	23.6643	25.5541
Color [Black]	9	4		P36952;C9JLM5	P36952	Serpin B5	SERPINB5			15	15	15	48.3	48.3	48.3	42.1	0	72.446	2171100000	64	0.715748	0.799253	0.266102	0.397209	28.5735	28.3788	28.5142	27.9162	28.2974	28.4547
Color [Black]	9	4		P37108;H0YLA2;H0YLW0	P37108;H0YLA2	Signal recognition particle 14 kDa protein	SRP14			6	6	6	64.7	64.7	64.7	14.57	0	14.642	775880000	24	0.51922	0.795113	0.261401	0.362513	27.0971	27.1564	26.7545	26.7636	27.0451	26.4152
Color [Black]	9	4		P37198;M0QXN5	P37198;M0QXN5	Nuclear pore glycoprotein p62	NUP62			13	13	13	24.9	24.9	24.9	53.254	0	50.736	4522000000	52	0.837888	0.542716	-0.699851	-0.788521	28.5195	29.4148	28.949	30.1017	29.1175	29.7637
Color [Black]	9	4		P37275;H0YMN2;H0YND9;F6TDF5;A0A1B0GWI0;A0A1B0GVV8;A0A1B0GW50;A0JP08;A0A1B0GV02;O60315	P37275	Zinc finger E-box-binding homeobox 1	ZEB1			3	3	3	3.5	3.5	3.5	124.07	0	4.2328	59745000	5	0.110201	0.9313	-0.100005	-0.120727	22.7789	23.4167	23.6089	22.9608	23.6731	23.4705
Color [Black]	9	4		P37802;X6RJP6;C9J5W6;Q9UI15	P37802;X6RJP6	Transgelin-2	TAGLN2			7	7	7	38.2	38.2	38.2	22.391	0	18.973	1218800000	29	0.273998	0.89176	0.107095	0.163056	27.471	27.6727	27.5373	27.3461	27.2732	27.7405
Color [Black]	9	4		P37837;F2Z393;E9PM01;E9PKI8	P37837;F2Z393	Transaldolase	TALDO1			12	12	12	37.1	37.1	37.1	37.54	0	31.496	2394500000	58	0.0383918	0.989375	-0.0146631	-0.0232881	28.2755	28.5593	28.6547	28.4199	28.4843	28.6293
Color [Black]	9	4		P37840	P37840	Alpha-synuclein	SNCA			12	12	3	24.4	24.4	6.3	75.491	0	31.977	1259000000	48	0.442437	0.790702	0.311979	0.388626	27.9637	27.5095	27.6095	26.8789	27.4666	27.8013
Color [Black]	9	4		P38117;M0QY67	P38117	Electron transfer flavoprotein subunit beta	ETFB			6	6	6	25.5	25.5	25.5	27.843	0	10.539	219890000	14	0.331009	0.905289	0.0897535	0.146732	25.0033	25.3129	25.0132	25.0594	24.9276	25.0732
Color [Black]	9	4		P38435	P38435	Vitamin K-dependent gamma-carboxylase	GGCX			4	4	4	5.8	5.8	5.8	87.56	0	7.8163	220020000	18	0.110411	0.952302	-0.0550772	-0.0809331	25.2937	25.1244	24.6892	25.1168	25.0827	25.073
Color [Black]	9	4		P38606;C9JA17;C9JVW8	P38606	V-type proton ATPase catalytic subunit A	ATP6V1A			19	19	19	38.6	38.6	38.6	68.303	0	43.979	2015900000	65	0.975967	0.789151	-0.231092	-0.378249	28.1229	28.1368	28.148	28.4658	28.146	28.4893
Color [Black]	9	4		P38919;I3L3H2;E9PBH4;F8WE11	P38919	Eukaryotic initiation factor 4A-III;Eukaryotic initiation factor 4A-III, N-terminally processed	EIF4A3			30	26	26	59.9	53.8	53.8	46.871	0	69.674	10166000000	131	0.923412	0.801457	-0.2187	-0.358142	30.5761	30.2489	30.5454	30.7371	30.6097	30.6796
Color [Black]	9	4		P39023;G5E9G0;B5MCW2;H7C422;H7C3M2;F8WCR1;Q92901	P39023;G5E9G0;B5MCW2;H7C422;H7C3M2	60S ribosomal protein L3	RPL3			36	36	36	66.3	66.3	66.3	46.108	0	157.15	38255000000	252	0.0573176	0.986733	0.0190442	0.030973	32.2834	32.6506	32.5095	32.5458	32.4244	32.416
Color [Black]	9	4		P39748;I3L3E9;F5H1Y3	P39748;I3L3E9	Flap endonuclease 1	FEN1			11	11	11	37.4	37.4	37.4	42.592	0	41.107	1965200000	48	0.0503809	0.990161	-0.0154851	-0.0255716	28.4182	28.0942	28.1181	28.2106	28.2078	28.2586
Color [Black]	9	4		P40121;E7ENU9;B8ZZL6;H7C0X8	P40121;E7ENU9;B8ZZL6	Macrophage-capping protein	CAPG			8	8	8	29.6	29.6	29.6	38.498	0	17.967	593600000	24	0.0207919	0.992736	-0.00804583	-0.0127919	26.4244	26.6757	26.3296	26.3435	26.5005	26.6098
Color [Black]	9	4		P40222	P40222	Alpha-taxilin	TXLNA			13	13	13	31	31	31	61.89	0	25.815	653530000	44	0.530249	0.746404	-0.409217	-0.487237	26.5407	26.7786	25.9337	27.2567	26.7466	26.4773
Color [Black]	9	4		P40227;Q92526;J3KRI6	P40227	T-complex protein 1 subunit zeta	CCT6A			30	30	30	47.6	47.6	47.6	58.024	0	160.53	22311000000	169	0.394312	0.863069	-0.142975	-0.218903	31.7415	31.7626	31.4428	31.604	31.9949	31.7769
Color [Black]	9	4		P40763;G8JLH9;K7EP08	P40763;G8JLH9	Signal transducer and activator of transcription 3;Signal transducer and activator of transcription	STAT3			25	25	25	42.3	42.3	42.3	88.067	0	121.73	6891100000	149	0.183637	0.943737	-0.0543588	-0.0886989	30.0239	29.9784	29.9948	30.0709	29.8512	30.2382
Color [Black]	9	4		P40818;A0A075B720	P40818	Ubiquitin carboxyl-terminal hydrolase 8	USP8			9	9	9	11.5	11.5	11.5	127.52	0	20.659	765290000	28	0.0515943	0.968719	-0.0389252	-0.0512572	27.0915	26.5935	26.9122	27.097	27.1409	26.4761
Color [Black]	9	4		P40937;C9JH72;F5H304;E9PEP3;F5H5S0;F5H0U6	P40937	Replication factor C subunit 5	RFC5			11	11	11	40.6	40.6	40.6	38.496	0	32.774	1493300000	31	0.106036	0.952146	0.0493088	0.0738485	27.9387	27.8048	27.7711	27.5454	27.7317	28.0897
Color [Black]	9	4		P40938;A0A087X270	P40938	Replication factor C subunit 3	RFC3			5	5	5	16.9	16.9	16.9	40.556	0	15.684	332640000	19	0.34037	0.833768	-0.20512	-0.273782	25.1374	25.6935	25.6599	25.9784	25.3855	25.7421
Color [Black]	9	4		P41091;H7BZU1	P41091	Eukaryotic translation initiation factor 2 subunit 3	EIF2S3			20	20	6	50	50	14	51.109	0	105.6	9682300000	122	0.519072	0.835678	-0.163446	-0.256078	30.4476	30.4347	30.4367	30.5381	30.4029	30.8683
Color [Black]	9	4		P41214;Q5SY38;A0A087X1L6	P41214	Eukaryotic translation initiation factor 2D	EIF2D			13	13	13	29.6	29.6	29.6	64.706	0	37.885	734060000	40	0.354453	0.823501	0.212395	0.283483	26.4973	27.1899	26.8852	26.7516	26.3523	26.8312
Color [Black]	9	4		P41227;F8W808;A8MWP7;C9JN83;C9JW55;Q9BSU3;H0Y8T0	P41227	N-alpha-acetyltransferase 10	NAA10			21	21	21	23.2	23.2	23.2	118.67	0	49.771	3565600000	80	0.0472307	0.984004	0.0230382	0.0345393	28.8224	29.1451	29.2718	28.9666	29.2563	28.9471
Color [Black]	9	4		P41240;H3BUM9;H3BU69;K7ES68	P41240	Tyrosine-protein kinase CSK	CSK			12	12	11	29.6	29.6	27.3	50.704	0	24.394	1041700000	37	0.501222	0.850245	0.144791	0.231208	27.571	27.3297	27.2278	27.1112	27.3684	27.2147
Color [Black]	9	4		P41247;C9IZF6	P41247;C9IZF6	Patatin-like phospholipase domain-containing protein 4	PNPLA4			8	8	8	35.2	35.2	35.2	27.98	0	21.977	780190000	25	0.150368	0.94154	0.070769	0.10477	27.1819	26.8221	26.8045	26.6992	26.7863	27.1107
Color [Black]	9	4		P41250;H7C443;F8WCK4	P41250	Glycine--tRNA ligase	GARS			38	38	38	52	52	52	83.165	0	169.79	19875000000	272	0.76766	0.796116	-0.230564	-0.361233	31.6436	31.2792	31.438	31.8083	31.7335	31.5107
Color [Black]	9	4		P41743	P41743	Protein kinase C iota type	PRKCI			8	8	8	19	19	19	68.262	0	28.67	786490000	30	0.11952	0.946242	-0.0570119	-0.0846052	26.9668	26.9141	26.6431	26.8016	26.7154	27.178
Color [Black]	9	4		P42025	P42025	Beta-centractin	ACTR1B			8	4	4	35.9	20.5	20.5	42.293	0	21.039	393920000	11	0.123499	0.903434	0.132016	0.1482	25.667	26.5043	25.5598	25.3065	25.8602	26.1684
Color [Black]	9	4		P42224;J3KPM9;E7EPD2;D2KFR9;E7ENM1;E9PH66;H7BZB5	P42224;J3KPM9	Signal transducer and activator of transcription 1-alpha/beta;Signal transducer and activator of transcription	STAT1			25	25	25	37.3	37.3	37.3	87.334	0	72.684	3176400000	104	0.60716	0.85146	-0.138052	-0.229348	28.8729	28.9246	28.7712	29.0005	28.833	29.1495
Color [Black]	9	4		P42285;H0YAC4	P42285	Superkiller viralicidic activity 2-like 2	SKIV2L2			11	11	11	11.6	11.6	11.6	117.8	0	22.462	736580000	29	0.158394	0.942425	0.0740604	0.109671	27.1095	26.6248	26.8001	26.7838	26.9426	26.5858
Color [Black]	9	4		P42356;A8MTF1;A4QPH2	P42356	Phosphatidylinositol 4-kinase alpha	PI4KA			10	10	10	5.3	5.3	5.3	236.83	0	20.811	318330000	20	0.487645	0.791948	-0.275092	-0.368964	25.3942	25.4378	25.4447	25.8094	25.2324	26.0601
Color [Black]	9	4		P42677;Q5T4L4;C9J1C5	P42677;Q5T4L4	40S ribosomal protein S27	RPS27			6	6	3	41.7	41.7	15.5	9.461	0	19.449	14912000000	65	0.000645572	1	-0.000624975	-0.000766311	30.6661	31.5346	31.1427	30.7525	31.1915	31.4012
Color [Black]	9	4		P42684;A0A0A0MRP9;C9J6U8	P42684	Abelson tyrosine-protein kinase 2	ABL2			14	14	4	4.6	4.6	1.5	397.01	0	29.93	669120000	36	1.13111	0.779107	-0.270512	-0.441672	26.6436	26.4789	26.4204	26.9639	26.6729	26.7176
Color [Black]	9	4		P42766;F2Z388	P42766;F2Z388	60S ribosomal protein L35	RPL35			4	4	4	29.3	29.3	29.3	14.551	0	7.816	190690000	8	0.384233	0.789974	-0.340933	-0.390369	24.472	25.1581	24.2134	25.4131	24.5756	24.8776
Color [Black]	9	4		P42858	P42858	Huntingtin	HTT			5	5	5	2.7	2.7	2.7	347.6	0	11.81	95193000	14	0.811059	0.29037	2.23892	1.25972	24.4814	24.2944	24.3046	23.3813	19.5695	23.4128
Color [Black]	9	4		P43034	P43034	Platelet-activating factor acetylhydrolase IB subunit alpha	PAFAH1B1			4	3	3	12.4	7.3	7.3	46.637	0	8.8175	149760000	9	0.600541	0.88449	-0.0995598	-0.173383	24.5003	24.3634	24.5576	24.5763	24.4908	24.6528
Color [Black]	9	4		P43246;E9PHA6;C9J809	P43246;E9PHA6	DNA mismatch repair protein Msh2	MSH2			27	27	27	32.4	32.4	32.4	104.74	0	99.828	4630700000	101	0.255537	0.939826	-0.0596072	-0.100569	29.4689	29.5149	29.3317	29.4669	29.3874	29.64
Color [Black]	9	4		P43250;H3BPA0;G3V435;F8WBE0;A6PVK7	P43250	G protein-coupled receptor kinase 6	GRK6			42	42	41	29.9	29.9	29.9	146.93	0	154.02	14059000000	193	0.347155	0.883695	-0.122207	-0.18918	31.0982	30.9858	30.9244	31.3975	31.0102	30.9673
Color [Black]	9	4		P43355;P43361;P43358;A0A075B7A9;P43362	P43355	Melanoma-associated antigen 1	MAGEA1			7	7	6	21.7	21.7	19.1	34.342	0	19.809	598610000	22	0.399775	0.770607	-0.43258	-0.451586	26.5007	26.0858	26.0455	26.9798	25.7817	27.1683
Color [Black]	9	4		P43487;C9JJ34;F6WQW2;C9JXG8;C9JGV6;C9JDM3;C9JIC6	P43487;C9JJ34;F6WQW2;C9JXG8;C9JGV6;C9JDM3	Ran-specific GTPase-activating protein	RANBP1			6	6	6	44.8	44.8	44.8	23.31	0	33.33	883930000	20	0.043514	0.98093	0.028314	0.0392168	27.0752	26.8914	27.1873	27.2446	26.6144	27.21
Color [Black]	9	4		P43490;A0A0C4DFS8;C9JG65;C9JF35	P43490;A0A0C4DFS8	Nicotinamide phosphoribosyltransferase	NAMPT			27	27	27	58.9	58.9	58.9	55.52	0	145.46	14216000000	156	0.203726	0.944042	-0.055226	-0.0913375	30.9961	31.1939	30.9697	30.977	31.1043	31.2441
Color [Black]	9	4		P43686	P43686	26S protease regulatory subunit 6B	PSMC4			22	22	22	69.1	69.1	69.1	47.366	0	89.839	3499300000	89	0.0321128	0.989756	0.0127055	0.0200578	29.2073	29.2023	28.8108	29.02	29.1017	29.0608
Color [Black]	9	4		P45974;F5H571;H7C5J3	P45974	Ubiquitin carboxyl-terminal hydrolase 5	USP5			13	13	12	21.7	21.7	20.5	95.785	0	29.147	665860000	31	0.267037	0.882601	-0.130569	-0.187743	26.248	26.9242	26.5848	26.7102	26.7031	26.7354
Color [Black]	9	4		P46013	P46013	Antigen KI-67	MKI67			43	43	43	20.7	20.7	20.7	358.69	0	116.16	1259600000	143	1.06898	0.657853	-0.473657	-0.668764	27.1234	27.6972	27.089	27.895	27.7719	27.6636
Color [Black]	9	4		P46060;H0Y4Q3;B0QYT4;B0QYT5;B0QYT6	P46060	Ran GTPase-activating protein 1	RANGAP1			15	15	15	38	38	38	63.541	0	39.644	1604600000	34	0.410678	0.847836	0.154849	0.234555	28.249	27.863	27.8962	27.6463	27.9214	27.976
Color [Black]	9	4		P46063;F8WA66;F8WD97;F5H2L2;F5H3W0	P46063	ATP-dependent DNA helicase Q1	RECQL			17	17	15	32	32	30	73.457	0	45.44	1749700000	60	0.0692601	0.95171	-0.0631835	-0.0771599	28.0551	27.9472	27.9676	28.2691	27.4287	28.4617
Color [Black]	9	4		P46087;F5H359;F5H8G6;F5GWB7;F5H709;F5H5X6;F5GYR3	P46087	Probable 28S rRNA (cytosine(4447)-C(5))-methyltransferase	NOP2			7	7	7	10.5	10.5	10.5	89.301	0	11.209	230490000	12	0.775267	0.593962	-0.640213	-0.727077	24.0065	25.3057	24.8124	25.4242	25.3112	25.31
Color [Black]	9	4		P46100;A0A096LNR8;A0A096LNX6;H0Y3T0	P46100	Transcriptional regulator ATRX	ATRX			6	6	3	4.3	4.3	2	282.58	0	11.016	112600000	13	1.44505	0.421618	-0.687017	-0.952948	23.6879	23.8273	23.4206	24.049	24.2651	24.6826
Color [Black]	9	4		P46734;E9PRZ0;J3QR49;J3KRV4;A0A1B0GVD9	P46734	Dual specificity mitogen-activated protein kinase kinase 3	MAP2K3			8	6	6	34.6	26.5	26.5	39.318	0	11.985	572440000	13	0.618402	0.794442	-0.238833	-0.354594	26.4616	26.3301	26.1961	26.8253	26.2874	26.5915
Color [Black]	9	4		P46777;Q5T7N0;F5H0R6;R4GNJ2;B5MCV4	P46777	60S ribosomal protein L5	RPL5			38	38	33	21	21	16.6	157.82	0	98.657	30994000000	231	0.214838	0.951458	-0.0417595	-0.0725589	32.1502	31.9711	32.1633	32.0591	32.2081	32.1427
Color [Black]	9	4		P46778;M0R181;G3V1B3	P46778;M0R181;G3V1B3	60S ribosomal protein L21	RPL21			14	14	14	51.2	51.2	51.2	18.565	0	36.799	23356000000	77	0.513573	0.842193	-0.151971	-0.241321	31.8281	31.6929	31.6334	31.756	31.7517	32.1026
Color [Black]	9	4		P46779;H0YKD8;H0YMF4;H0YLP6	P46779;H0YKD8;H0YMF4;H0YLP6	60S ribosomal protein L28	RPL28			20	20	20	62	62	62	15.747	0	60.312	13530000000	107	0.734001	0.504235	0.868856	0.833441	31.2882	31.0254	31.5737	29.5349	31.3322	30.4138
Color [Black]	9	4		P46781;A0A024R4M0;C9JM19;B5MCT8;F2Z3C0	P46781;A0A024R4M0;C9JM19;B5MCT8	40S ribosomal protein S9	RPS9			25	25	19	65.5	65.5	47.9	22.591	0	60.575	42975000000	152	0.1976	0.908241	-0.10083	-0.144822	32.9999	32.4206	32.4863	32.7297	32.6178	32.8618
Color [Black]	9	4		P46783;F6U211;S4R435;Q9NQ39	P46783;F6U211;S4R435;Q9NQ39	40S ribosomal protein S10;Putative 40S ribosomal protein S10-like	RPS10;RPS10-NUDT3;RPS10P5			4	4	4	23.6	23.6	23.6	18.898	0	6.764	247090000	11	0.400166	0.72122	0.725398	0.572426	25.7015	25.1335	25.1617	25.3195	25.383	23.118
Color [Black]	9	4		P46940;H0YLE8;A0A0J9YXZ5;A0A087X225;A0A087WWP1;H0YKA5;E9PDT6	P46940;H0YLE8;A0A0J9YXZ5	Ras GTPase-activating-like protein IQGAP1	IQGAP1			74	74	70	50	50	48.5	189.25	0	282.98	20006000000	338	0.42884	0.831488	-0.179627	-0.264525	31.5875	31.452	31.3893	31.9475	31.3612	31.659
Color [Black]	9	4		P46977;A0A0C4DH80;E9PN73;E9PI32	P46977	Dolichyl-diphosphooligosaccharide--protein glycosyltransferase subunit STT3A	STT3A			10	10	9	11.3	11.3	10.4	80.529	0	20.967	1021100000	37	0.5492	0.746129	-0.388718	-0.478019	27.1464	26.8446	27.1448	27.8168	26.8499	27.6352
Color [Black]	9	4		P47712	P47712	Cytosolic phospholipase A2;Phospholipase A2;Lysophospholipase	PLA2G4A			11	11	11	16.7	16.7	16.7	85.238	0	21.576	1045800000	44	0.344991	0.858292	0.151433	0.222086	27.6533	27.2089	27.2668	27.2399	27.0157	27.4191
Color [Black]	9	4		P47755;C9JUG7;F8W9N7;A0A0D9SET8	P47755	F-actin-capping protein subunit alpha-2	CAPZA2			9	5	5	44.4	30.1	30.1	32.949	0	18.99	1194400000	22	0.71724	0.796444	-0.261559	-0.392307	27.3278	27.4495	27.3079	27.9327	27.393	27.5441
Color [Black]	9	4		P47897;A0A1B0GVU9;B4DDN1;C9J165;A0A0U1RQT0;A0A0U1RQQ5;A0A1B0GTT3;A0A0U1RQE9;A0A0U1RQM8;A0A0U1RR66;A0A0U1RQU2;A0A0U1RRI9;A0A0U1RQL2;A0A0U1RQJ6;F2Z2V6;A0A0U1RQC3;A0A0U1RRJ7;A0A0U1RR79	P47897;A0A1B0GVU9;B4DDN1	Glutamine--tRNA ligase	QARS			40	40	25	56.3	56.3	34.1	87.798	0	112.83	7470300000	171	0.692354	0.800946	-0.222104	-0.343766	30.1893	29.98	29.9164	30.1538	30.1079	30.4905
Color [Black]	9	4		P47914	P47914	60S ribosomal protein L29	RPL29			4	4	4	23.3	23.3	23.3	17.752	0	9.1327	2529200000	26	0.0909283	0.943782	0.0943979	0.108531	29.0384	28.3586	28.4185	28.2933	29.1023	28.1368
Color [Black]	9	4		P48436;M0QX90;A6NHK2	P48436;M0QX90;A6NHK2	Transcription factor SOX-9	SOX9;ZNF649;SNRPE			30	30	27	31.1	31.1	28.4	140.8	0	156.09	15171000000	201	0.756348	0.823145	-0.171028	-0.283183	30.9447	31.2603	31.0166	31.2403	31.1763	31.3182
Color [Black]	9	4		P48444;C9J1P2;Q6P1Q5;E9PK34	P48444;C9J1P2	Coatomer subunit delta	ARCN1;RGPD5			25	25	25	50.1	50.1	50.1	57.21	0	103.55	5870000000	138	0.617818	0.809982	-0.201955	-0.312205	29.6025	29.9265	29.5115	30.0311	29.7853	29.83
Color [Black]	9	4		P48506;E1CEI4;D6R959;A0A0C4DGB2	P48506;E1CEI4	Glutamate--cysteine ligase catalytic subunit	GCLC			4	4	4	5	5	5	137.08	0	10.848	117290000	10	0.533054	0.731689	-0.453948	-0.518615	24.1551	24.2765	23.2369	23.9826	24.5666	24.4812
Color [Black]	9	4		P48507	P48507	Glutamate--cysteine ligase regulatory subunit	GCLM			7	7	7	21.2	21.2	21.2	30.727	0	19.017	615330000	28	0.39135	0.740703	-0.522949	-0.491604	25.3502	27.0111	25.8494	27.1327	26.2288	26.418
Color [Black]	9	4		R4GMR5;P48556;K7EJC1;K7EJR3;K7ERW6	R4GMR5;P48556;K7EJC1;K7EJR3	26S proteasome non-ATPase regulatory subunit 8	PSMD8			6	6	6	25.8	25.8	25.8	32.551	0	15.867	448810000	15	0.753639	0.693322	-0.523849	-0.639296	25.8294	25.9538	25.515	26.2061	25.8321	26.8315
Color [Black]	9	4		P48634	P48634	Protein PRRC2A	PRRC2A			18	17	17	12.8	12.4	12.4	228.86	0	34.46	545130000	44	0.327915	0.829847	-0.200562	-0.26685	26.4883	26.5193	25.7777	26.4989	26.5575	26.3305
Color [Black]	9	4		P48643;E7ENZ3;B7ZAR1;E9PCA1;H0Y914;D6RIZ7	P48643;E7ENZ3;B7ZAR1;E9PCA1	T-complex protein 1 subunit epsilon	CCT5			43	43	43	69.1	69.1	69.1	59.67	0	223.73	26973000000	294	0.928675	0.802413	-0.197086	-0.328923	31.8656	31.963	31.8296	31.9027	32.1549	32.1917
Color [Black]	9	4		P48651	P48651	Phosphatidylserine synthase 1	PTDSS1			3	3	3	11	11	11	55.527	0	6.5528	93317000	7	0.529507	0.574822	1.00584	0.752648	23.7817	21.8859	24.5115	21.9891	22.9645	22.2079
Color [Black]	9	4		P48681	P48681	Nestin	NES			23	23	23	19.6	19.6	19.6	177.44	0	66.344	767960000	55	1.5135	0.73375	-0.309118	-0.520052	26.7861	26.7478	26.5447	27.0852	26.8917	27.0291
Color [Black]	9	4		P48729;U3KQK7;D6REM4;H0Y9X2;U3KPX3;E7ETM0;E5RG27;D6RGE5;U3KQ83;Q8N752	P48729;U3KQK7;D6REM4;H0Y9X2	Casein kinase I isoform alpha	CSNK1A1			10	10	10	30.6	30.6	30.6	38.914	0	32.835	1100800000	46	1.23941	0.791975	-0.225499	-0.38518	27.3059	27.3989	27.139	27.5348	27.4298	27.5557
Color [Black]	9	4		P48960	P48960	CD97 antigen;CD97 antigen subunit alpha;CD97 antigen subunit beta	CD97			2	2	2	4.4	4.4	4.4	91.868	0	5.9616	132440000	6	0.932323	0.284986	-1.49706	-1.19704	23.2373	21.9609	24.5484	24.5981	24.8126	24.827
Color [Black]	9	4		P49023;H0YKD9;F5GZ78;A0A1B0GTU4;A0A1B0GU60;F5H836;A0A1B0GV30	P49023	Paxillin	PXN			81	81	4	41.2	41.2	2.6	221.66	0	323.31	50895000000	500	0.574835	0.837639	-0.158072	-0.253966	33.0414	32.7265	32.7786	33.1539	32.9171	32.9497
Color [Black]	9	4		P49189	P49189	4-trimethylaminobutyraldehyde dehydrogenase	ALDH9A1			5	5	5	11.7	11.7	11.7	53.801	0	10.474	169430000	16	0.450529	0.91265	0.0798213	0.138513	24.7189	24.6256	24.807	24.6144	24.7427	24.5548
Color [Black]	9	4		P49207	P49207	60S ribosomal protein L34	RPL34			8	8	8	41	41	41	13.293	0	14.627	2247500000	22	0.262991	0.818658	0.280959	0.303348	28.9999	28.3345	28.1572	28.5542	28.559	27.5355
Color [Black]	9	4		P49257	P49257	Protein ERGIC-53	LMAN1			7	7	7	22.2	22.2	22.2	57.548	0	30.281	744840000	43	0.167983	0.943497	0.0731519	0.110115	26.7786	26.9115	26.8697	26.4612	26.9293	26.9498
Color [Black]	9	4		P49327;A0A0U1RQF0;A0A0U1RRG3;J3KTF0	P49327;A0A0U1RQF0	Fatty acid synthase;[Acyl-carrier-protein] S-acetyltransferase;[Acyl-carrier-protein] S-malonyltransferase;3-oxoacyl-[acyl-carrier-protein] synthase;3-oxoacyl-[acyl-carrier-protein] reductase;3-hydroxyacyl-[acyl-carrier-protein] dehydratase;Enoyl-[acyl-carrier-protein] reductase;Oleoyl-[acyl-carrier-protein] hydrolase	FASN			113	113	113	54	54	54	273.42	0	323.31	70659000000	698	0.478296	0.846739	-0.148566	-0.234016	33.4164	33.3387	33.1957	33.6349	33.2376	33.5239
Color [Black]	9	4		P49336;A0A0D9SFZ2;Q5JQZ9;Q9BWU1;A0A0D9SEP3	P49336;A0A0D9SFZ2;Q5JQZ9;Q9BWU1	Cyclin-dependent kinase 8;Cyclin-dependent kinase 19	CDK8;CDK19			4	4	4	8	8	8	53.283	0.00033523	3.5243	53220000	5	0.0452842	0.977995	-0.0319112	-0.0430752	23.5023	23.2332	24.0309	23.5299	23.7219	23.6102
Color [Black]	9	4		P49368;Q5SZX6;E9PRC8;Q5SZW8;E9PQ35;E9PM09;Q5SZX9	P49368	T-complex protein 1 subunit gamma	CCT3			36	36	2	65.1	65.1	2	60.533	0	131.59	23795000000	219	1.19412	0.774279	-0.260562	-0.432419	31.7216	31.8349	31.509	31.8892	31.9403	32.0177
Color [Black]	9	4		P49454;A0A087WTY4	P49454	Centromere protein F	CENPF			12	12	12	5.7	5.7	5.7	367.76	0	33.028	191550000	30	0.238182	0.801502	-0.395252	-0.342695	24.2178	25.5576	23.6876	24.2399	25.4089	24.9999
Color [Black]	9	4		P49458;E9PE20	P49458;E9PE20	Signal recognition particle 9 kDa protein	SRP9			4	4	4	45.3	45.3	45.3	10.112	0	8.6599	638910000	16	0.781154	0.737399	0.354333	0.499644	26.8767	26.4429	26.9795	26.1535	26.5485	26.534
Color [Black]	9	4		P49593;B5MCT7	P49593;B5MCT7	Protein phosphatase 1F	PPM1F			6	2	2	16.7	6.6	6.6	49.83	0	4.9616	201530000	18	0.523314	0.594091	0.937216	0.72805	25.5488	24.8789	24.9253	24.9792	22.667	24.8952
Color [Black]	9	4		P49642;F8VNY2;H0YIP2;F8VSB2	P49642;F8VNY2	DNA primase small subunit;DNA primase	PRIM1			13	13	13	34.3	34.3	34.3	49.901	0	33.826	976990000	44	0.339005	0.848981	-0.162008	-0.232266	26.9974	27.4533	26.9325	27.4421	27.0755	27.3516
Color [Black]	9	4		P49736;H0Y8E6;C9J013;C9JZ21;F8WDM3	P49736;H0Y8E6	DNA replication licensing factor MCM2	MCM2			28	28	28	36	36	36	101.89	0	89.776	4659800000	121	0.168584	0.954017	0.0487671	0.0800508	29.6473	29.3506	29.5216	29.3265	29.5494	29.4972
Color [Black]	9	4		P49755;G3V2K7	P49755	Transmembrane emp24 domain-containing protein 10	TMED10			9	9	9	37.4	37.4	37.4	24.976	0	24.957	2707600000	48	0.248286	0.866962	-0.15852	-0.210587	28.8036	28.8425	28.0932	28.826	28.6055	28.7834
Color [Black]	9	4		P49756;E9PQU5;H0YE46	P49756	RNA-binding protein 25	RBM25			12	12	12	14.7	14.7	14.7	100.18	0	35.946	985450000	59	0.522319	0.800867	-0.255838	-0.357682	26.9518	27.3231	26.952	27.0042	27.6081	27.3822
Color [Black]	9	4		P49757;G3V3Z8;G3V3R1;G3V4S6;G3V433;G3V3M5	P49757;G3V3Z8	Protein numb homolog	NUMB			6	6	6	15.4	15.4	15.4	70.803	0	9.659	338480000	25	0.0524259	0.966823	-0.0399253	-0.0523911	26.0637	25.2754	25.6237	25.6678	25.9298	25.485
Color [Black]	9	4		P49759;B8ZZR0;F8WBF5;A0A087WVK0	P49759	Dual specificity protein kinase CLK1	CLK1			22	18	18	18.9	16.3	16.3	137.28	0	78.841	1831300000	49	0.11681	0.951428	-0.0507418	-0.0771157	28.2215	27.9759	28.1213	27.9326	28.417	28.1213
Color [Black]	9	4		P49770;H0YJJ8;G3V5E5	P49770;H0YJJ8;G3V5E5	Translation initiation factor eIF-2B subunit beta	EIF2B2			5	5	5	2.4	2.4	2.4	234.11	0	13.929	287490000	17	0.17753	0.882513	0.147553	0.180912	25.6935	24.9798	25.84	25.6152	25.0354	25.42
Color [Black]	9	4		P49773;D6REP8;D6RE99;D6RD60;D6RC06	P49773;D6REP8;D6RE99;D6RD60	Histidine triad nucleotide-binding protein 1	HINT1			8	8	8	79.4	79.4	79.4	13.802	0	36.758	2617100000	39	0.0826103	0.961318	0.0371183	0.0563327	28.8288	28.5799	28.4825	28.5749	28.8114	28.3937
Color [Black]	9	4		P49790	P49790	Nuclear pore complex protein Nup153	NUP153			55	55	55	46.4	46.4	46.4	153.94	0	228.62	13783000000	264	0.0279197	0.987843	-0.0116514	-0.0182012	30.9548	31.084	31.0329	30.7665	31.1502	31.19
Color [Black]	9	4		P49792;J3KQ37;Q99666;O14715;F8W705;H0YBN8;H7BZ48;F8WBP7;C9J1W9;C9JF75;C9J6W1	P49792	E3 SUMO-protein ligase RanBP2	RANBP2			86	86	58	35.2	35.2	26.3	358.2	0	281.62	8554700000	301	0.640437	0.852454	-0.135715	-0.227851	30.3432	30.3113	30.1971	30.3807	30.2961	30.5818
Color [Black]	9	4		P49841;A8MT37	P49841	Glycogen synthase kinase-3 beta	GSK3B			8	8	6	29	29	25.5	46.744	0	34.199	1115600000	47	0.127695	0.946117	-0.0561937	-0.0849629	27.34	27.4255	27.3464	27.3358	27.2084	27.7363
Color [Black]	9	4		P49902;J3KRH3;J3KR00;S4R3E7;S4R3A6;Q5JUV4	P49902	Cytosolic purine 5-nucleotidase	NT5C2			17	17	9	17.8	17.8	9.4	127.16	0	38.693	2199500000	44	0.639469	0.735644	-0.453005	-0.552695	27.6763	28.5892	28.0267	28.7176	28.1958	28.7378
Color [Black]	9	4		P49915	P49915	GMP synthase [glutamine-hydrolyzing]	GMPS			30	30	30	53.5	53.5	53.5	76.715	0	128.52	7441300000	156	0.531565	0.867311	-0.128368	-0.211693	30.1014	30.1492	29.982	30.2056	30.3689	30.0431
Color [Black]	9	4		P49916;K7ERZ5;K7EJR4	P49916	DNA ligase 3	LIG3			7	7	6	8.6	8.6	7.8	112.91	0	13.378	262090000	17	0.905923	0.356258	-1.20188	-1.07397	25.2775	24.8477	23.3064	25.9939	25.4862	25.5571
Color [Black]	9	4		P50120;F5H1E8;B1AKR2;H0YHU0;D6R946	P50120;F5H1E8	Retinol-binding protein 2	RBP2;A2M			7	7	7	10.1	10.1	10.1	90.221	0	15.324	649690000	21	0.641908	0.791055	0.258372	0.379015	26.8722	26.6599	26.6512	26.1406	26.6816	26.5859
Color [Black]	9	4		P50395;Q5SX87;Q5SX91;P31150;Q5SX86;V9GYJ7;V9GYF8;G5E9U5;Q5SX90	P50395;Q5SX87;Q5SX91;P31150	Rab GDP dissociation inhibitor beta;Rab GDP dissociation inhibitor alpha	GDI2;GDI1			10	10	10	26.5	26.5	26.5	50.663	0	24.876	1107900000	34	0.273288	0.866711	-0.151274	-0.209526	27.6512	27.2797	27.0209	27.2172	27.6031	27.5853
Color [Black]	9	4		P50402;Q5HY57	P50402;Q5HY57	Emerin	EMD			6	6	6	29.5	29.5	29.5	28.994	0	13.131	1040200000	25	0.0815485	0.943655	0.0697784	0.0869677	26.8779	27.8026	27.186	27.3277	27.3739	26.9556
Color [Black]	9	4		P50454;E9PPV6;E9PR70;E9PK86;E9PMI5;E9PKH2;E9PNX1;E9PIG2;E9PRS3;E9PJH8;E9PQ34;H0YEP8;E9PLA6	P50454;E9PPV6;E9PR70;E9PK86;E9PMI5;E9PKH2	Serpin H1	SERPINH1			28	28	28	58.6	58.6	58.6	46.44	0	148.12	36046000000	222	0.472601	0.84159	-0.157439	-0.244324	32.293	32.282	32.4354	32.7174	32.249	32.5163
Color [Black]	9	4		P50552;K7EM16;K7ENR7;K7ENL7;K7EQD0;K7EIG8	P50552;K7EM16	Vasodilator-stimulated phosphoprotein	VASP			15	15	15	38.4	38.4	38.4	39.829	0	42.653	1230400000	61	1.20053	0.661562	0.450641	0.66621	27.7541	27.4692	28.048	27.2001	27.3932	27.326
Color [Black]	9	4		P50570;K7EMQ3;E5RHK8;E5RIK2;A0A1B0GUX5;A0A1B0GU67;K7EPK9;H7C5U0;K7ENE7	P50570	Dynamin-2	DNM2			34	34	21	44.4	44.4	31.4	98.063	0	98.098	4724900000	126	0.293537	0.886712	-0.111191	-0.17017	29.6068	29.4801	29.2285	29.6184	29.3421	29.6884
Color [Black]	9	4		P50579;F8VQZ7;G3V1U3;F8VRR3;F8VSC4;F8VY03;F8VZX9	P50579;F8VQZ7;G3V1U3;F8VRR3	Methionine aminopeptidase 2	METAP2			9	9	9	23.4	23.4	23.4	52.891	0	66.078	1107600000	61	0.195744	0.943185	-0.0686016	-0.108098	27.1509	27.534	27.316	27.3448	27.5533	27.3086
Color [Black]	9	4		P50583	P50583	Bis(5-nucleosyl)-tetraphosphatase [asymmetrical]	NUDT2			5	5	5	47.6	47.6	47.6	16.829	0	12.651	712030000	15	0.247273	0.894283	-0.103956	-0.156009	26.4871	26.7882	26.7905	26.8627	26.5365	26.9786
Color [Black]	9	4		P50748;E7ES84;F5H5V0	P50748;E7ES84	Kinetochore-associated protein 1	KNTC1			16	16	16	9.2	9.2	9.2	250.75	0	36.093	752460000	40	0.238077	0.874279	-0.143218	-0.194369	26.3035	26.8193	27.0953	26.8695	26.9704	26.8078
Color [Black]	9	4		P50750;X6RE90	P50750	Cyclin-dependent kinase 9	CDK9			11	10	10	29.3	27.2	27.2	42.777	0	20.661	514760000	34	0.583808	0.779266	-0.311649	-0.422221	26.0096	26.2606	26.0144	26.7079	25.9706	26.541
Color [Black]	9	4		P50897;E9PIA8;E9PMG2;Q5T0S4;E9PSE5;E9PP28;E9PK48	P50897;E9PIA8;E9PMG2;Q5T0S4	Palmitoyl-protein thioesterase 1	PPT1			4	4	4	20.6	20.6	20.6	34.193	0	14.413	609270000	17	0.104303	0.95383	-0.0549323	-0.0796504	26.805	26.4547	26.2773	26.3806	26.759	26.5622
Color [Black]	9	4		P50914;E7EPB3	P50914;E7EPB3	60S ribosomal protein L14	RPL14			11	11	11	44.2	44.2	44.2	23.432	0	21.039	4909200000	48	0.317236	0.803953	0.295032	0.334973	30.2061	29.2076	29.6048	29.5929	29.6543	28.8861
Color [Black]	9	4		P50990;H7C4C8;H7C2U0	P50990	T-complex protein 1 subunit theta	CCT8			41	41	41	77.6	77.6	77.6	59.62	0	136.14	15678000000	213	0.629009	0.84233	-0.146386	-0.242043	31.192	31.236	31.0291	31.1617	31.4508	31.2838
Color [Black]	9	4		P50991	P50991	T-complex protein 1 subunit delta	CCT4			32	32	32	67.3	67.3	67.3	57.924	0	148.91	16805000000	173	0.590487	0.79117	-0.255863	-0.368909	31.5357	31.1209	30.8903	31.3529	31.4848	31.4768
Color [Black]	9	4		P50995;H0Y6E1	P50995	Annexin A11	ANXA11			6	6	6	16.6	16.6	16.6	54.389	0	13.012	517390000	14	1.27027	0.838339	0.140131	0.253973	26.3697	26.3161	26.3789	26.1207	26.2775	26.2462
Color [Black]	9	4		P51116;I3L1Z2	P51116	Fragile X mental retardation syndrome-related protein 2	FXR2			21	18	17	42.1	38.9	36.1	74.222	0	55.561	1657000000	69	0.402814	0.845496	-0.157394	-0.236492	27.6689	28.0978	27.9121	27.8446	28.0883	28.218
Color [Black]	9	4		P51148;K7ERI8;K7ERQ8;K7ENY4;F8VVK3;F8VWU4;F8VVZ0;K7EIP6;F8VSF8;F8WCY6;F8WD79;F8VPW9;F8VWZ7	P51148;K7ERI8;K7ERQ8	Ras-related protein Rab-5C	RAB5C			13	13	10	71.3	71.3	56.5	23.482	0	46.616	4719500000	66	0.734698	0.774928	-0.282736	-0.418012	29.5486	29.2195	29.1142	29.6552	29.3443	29.731
Color [Black]	9	4		P51151;A0A1B0GUI0;Q9NP90	P51151	Ras-related protein Rab-9A	RAB9A			8	8	8	48.3	48.3	48.3	22.837	0	23.359	1017200000	27	0.368841	0.838767	-0.181815	-0.257455	26.9367	27.26	27.3843	27.69	27.2197	27.2168
Color [Black]	9	4		P51153;A0A087WWB9	P51153	Ras-related protein Rab-13	RAB13			9	8	7	42.9	37.4	37.4	22.774	0	20.41	2043000000	31	0.768789	0.746289	0.344449	0.487686	28.4373	28.3847	28.4928	27.6865	28.315	28.2799
Color [Black]	9	4		P51164;Q8TBG4	P51164;Q8TBG4	Potassium-transporting ATPase subunit beta;Ethanolamine-phosphate phospho-lyase	ATP4B;ETNPPL			2	2	2	3.7	3.7	3.7	47.669	0.0066416	2.2571	247770000	5	0.321465	0.883469	0.11994	0.183664	25.0882	25.5767	25.1605	25.1715	25.1236	25.1706
Color [Black]	9	4		P51452;K7ELG5;K7ES89	P51452;K7ELG5;K7ES89	Dual specificity protein phosphatase 3	DUSP3			3	3	3	17.3	17.3	17.3	20.478	0	6.3127	145180000	15	0.789074	0.734233	0.405565	0.550116	24.5143	24.5789	24.8394	23.8428	24.2893	24.5839
Color [Black]	9	4		Q9HBD4;P51532;A0A0A0MT49;K7EP28	Q9HBD4;P51532;A0A0A0MT49	Transcription activator BRG1	SMARCA4			17	17	10	12	12	7.6	188.15	0	40.934	574640000	43	0.449218	0.894206	-0.0925179	-0.157176	26.5273	26.3037	26.4137	26.4634	26.6274	26.4314
Color [Black]	9	4		P51570;K7ERJ9;K7EII7;K7ERN9	P51570	Galactokinase	GALK1			14	14	14	37.5	37.5	37.5	42.272	0	37.932	2363100000	61	0.528463	0.841262	0.154111	0.245255	28.5306	28.5271	28.6627	28.2848	28.6595	28.3138
Color [Black]	9	4		P51571;A6NLM8	P51571;A6NLM8	Translocon-associated protein subunit delta	SSR4			7	7	7	38.2	38.2	38.2	18.998	0	30.203	3899000000	59	0.325954	0.876366	-0.129361	-0.195083	29.384	28.9577	29.0742	29.4485	29.2606	29.095
Color [Black]	9	4		P51610;A6NEM2;H7C1C4	P51610;A6NEM2	Host cell factor 1;HCF N-terminal chain 1;HCF N-terminal chain 2;HCF N-terminal chain 3;HCF N-terminal chain 4;HCF N-terminal chain 5;HCF N-terminal chain 6;HCF C-terminal chain 1;HCF C-terminal chain 2;HCF C-terminal chain 3;HCF C-terminal chain 4;HCF C-terminal chain 5;HCF C-terminal chain 6	HCFC1			16	16	16	9.8	9.8	9.8	208.73	0	35.158	635820000	59	0.486593	0.868762	0.125213	0.2046	26.6436	26.6553	26.68	26.438	26.7567	26.4086
Color [Black]	9	4		P51617;H7C224;D3YTB5;H7C2I6;H7C3C1;H7C1F0;F8WAB6;F6U4U2;P51955	P51617;H7C224;D3YTB5;H7C2I6	Interleukin-1 receptor-associated kinase 1	IRAK1			7	7	7	14.7	14.7	14.7	76.536	0	12.777	298560000	10	0.186713	0.936059	-0.0778745	-0.118115	25.4891	25.5913	25.2653	25.384	25.4156	25.7797
Color [Black]	9	4		P51659;E7EWE5;E7ER27;E7ET17;I3L2J4;E7EPL9	P51659;E7EWE5;E7ER27;E7ET17;I3L2J4	Peroxisomal multifunctional enzyme type 2;(3R)-hydroxyacyl-CoA dehydrogenase;Enoyl-CoA hydratase 2	HSD17B4;PRPSAP2			24	24	24	23.9	23.9	23.9	120.05	0	67.633	3430700000	122	1.42199	0.794101	0.224943	0.392137	29.1399	29.1039	29.1347	28.8221	29.0466	28.8351
Color [Black]	9	4		P51665;H3BNT7;H3BTM8;H3BQV2	P51665;H3BNT7;H3BTM8	26S proteasome non-ATPase regulatory subunit 7	PSMD7			7	7	7	31.5	31.5	31.5	37.025	0	22.708	905560000	36	0.0253343	0.989338	0.0136426	0.0200523	27.3615	27.1424	26.8389	27.1514	26.9116	27.2389
Color [Black]	9	4		P51692;K7EK35;P42229;K7EIF9;K7EM17;C9J4I3	P51692;K7EK35;P42229	Signal transducer and activator of transcription 5B;Signal transducer and activator of transcription;Signal transducer and activator of transcription 5A	STAT5B;STAT5A			7	7	7	10.2	10.2	10.2	89.865	0	14.23	339680000	19	0.172233	0.885039	-0.140617	-0.173826	25.6423	25.51	25.5409	26.2519	25.1923	25.6709
Color [Black]	9	4		P51812;B1AXG1;B1AXG2	P51812	Ribosomal protein S6 kinase alpha-3	RPS6KA3			27	20	19	46.1	37.6	36.2	83.735	0	89.642	4132400000	112	0.041303	0.990507	-0.0123895	-0.0205767	29.403	29.1407	29.3128	29.1962	29.2729	29.4247
Color [Black]	9	4		P51991;H7C1J8	P51991	Heterogeneous nuclear ribonucleoprotein A3	HNRNPA3			22	22	22	42.6	42.6	42.6	39.594	0	85.27	5966000000	128	0.478954	0.771284	-0.3836	-0.452473	29.3104	29.8762	29.54	30.5663	29.5821	29.7289
Color [Black]	9	4		P52272;A0A087X0X3;M0R019;M0R2T0;M0R0N3;M0QYQ7;M0R2I7;M0R0Y6;M0QY96;M0QYL3	P52272;A0A087X0X3	Heterogeneous nuclear ribonucleoprotein M	HNRNPM			65	65	36	81	81	41.1	77.515	0	261.25	80133000000	433	0.4922	0.801987	0.249242	0.345818	33.9239	33.4681	33.5288	33.0635	33.6216	33.4879
Color [Black]	9	4		P52292;J3QLL0;J3KS65	P52292;J3QLL0;J3KS65	Importin subunit alpha-1	KPNA2			17	17	17	36.9	36.9	36.9	57.861	0	48.458	3599000000	87	0.275152	0.919786	0.0805276	0.130414	29.2968	29.0294	29.0819	28.8908	29.169	29.1067
Color [Black]	9	4		P52294;C9JYI4;C9JWD9;F2Z3G4;C9J4U1;C9J352	P52294;C9JYI4	Importin subunit alpha-5;Importin subunit alpha-5, N-terminally processed	KPNA1			13	6	5	25.7	12.1	10.8	60.221	0	10.894	523790000	17	0.240653	0.797896	-0.341638	-0.322392	25.2298	26.8026	25.9307	26.1289	26.967	25.8922
Color [Black]	9	4		P52298;C9JQX9;B3KSB0;F8WE41	P52298;C9JQX9;B3KSB0	Nuclear cap-binding protein subunit 2	NCBP2			5	5	5	31.4	31.4	31.4	18.001	0	10.594	321820000	16	0.726921	0.498326	0.888757	0.838645	26.1044	25.4121	26.2356	24.5273	26.0248	24.5338
Color [Black]	9	4		P52564;K7ELM6;K7EIW3	P52564	Dual specificity mitogen-activated protein kinase kinase 6	MAP2K6			27	11	9	30.6	13.5	9.9	86.307	0	27.043	1317700000	31	0.0121256	0.996549	-0.00409571	-0.00669747	27.7355	27.6381	27.6033	27.8283	27.4703	27.6906
Color [Black]	9	4		P52597;A0A1B0GW42	P52597	Heterogeneous nuclear ribonucleoprotein F;Heterogeneous nuclear ribonucleoprotein F, N-terminally processed	HNRNPF			15	13	13	50.4	43.9	43.9	45.671	0	97.791	9310500000	82	0.223307	0.942683	-0.0651925	-0.106178	30.2498	30.5904	30.4277	30.5819	30.4984	30.3832
Color [Black]	9	4		P52701;A0A087WYT6	P52701	DNA mismatch repair protein Msh6	MSH6			29	4	4	25.3	4.1	4.1	152.78	0	18.076	822030000	21	0.67953	0.733825	0.426275	0.542974	27.0336	26.9144	27.445	26.3087	26.6822	27.1234
Color [Black]	9	4		P52732	P52732	Kinesin-like protein KIF11	KIF11			19	19	19	20.3	20.3	20.3	119.16	0	48.838	1379900000	75	2.08813	0.736489	-0.286372	-0.512579	27.6154	27.5349	27.56	27.9218	27.8975	27.7501
Color [Black]	9	4		P52735	P52735	Guanine nucleotide exchange factor VAV2	VAV2			9	9	9	11.4	11.4	11.4	101.29	0	21.466	248740000	19	0.15447	0.917639	-0.0987854	-0.133654	25.2536	24.9044	25.2464	25.3546	24.8257	25.5205
Color [Black]	9	4		P52739;D6RBK1;D6RJH2;D6R9I2	P52739;D6RBK1;D6RJH2;D6R9I2	Zinc finger protein 131	ZNF131			2	2	2	5.1	5.1	5.1	71.421	0	4.5485	145980000	7	0.667042	0.6542	-0.628977	-0.678076	24.8185	23.439	24.4427	24.6373	25.0186	24.9311
Color [Black]	9	4		P52789;E9PB90;P52790;B1AR62;B1AR61;B1AR63	P52789;E9PB90	Hexokinase-2;Hexokinase	HK2			19	19	16	22	22	18.8	102.38	0	43.803	1828600000	64	0.174875	0.943633	-0.0538731	-0.0873458	28.1786	28.1034	28.0384	28.0321	28.3785	28.0713
Color [Black]	9	4		P52888;K7EP46;K7EL02;K7EIK4;K7EKB6;K7EL32	P52888;K7EP46	Thimet oligopeptidase	THOP1			10	9	9	15.4	13.9	13.9	78.839	0	15.358	366790000	21	0.0177775	0.989493	0.0114962	0.0160821	25.9794	25.458	25.9813	25.9511	25.8874	25.5458
Color [Black]	9	4		P52907	P52907	F-actin-capping protein subunit alpha-1	CAPZA1			19	19	15	71	71	62.6	32.922	0	102.3	11707000000	110	0.561858	0.716111	0.516087	0.568582	30.8115	30.7117	31.4313	31.1486	30.1247	30.133
Color [Black]	9	4		P52948;H7C3P6;H0YEN4;H0YCR0;H0YCT1	P52948	Nuclear pore complex protein Nup98-Nup96;Nuclear pore complex protein Nup98;Nuclear pore complex protein Nup96	NUP98			29	29	29	22.8	22.8	22.8	197.58	0	104.96	5273500000	121	0.820829	0.792342	-0.23328	-0.369325	29.2747	29.714	29.5862	29.7466	29.7927	29.7354
Color [Black]	9	4		P53004;C9J1E1	P53004	Biliverdin reductase A	BLVRA			20	20	20	55.7	55.7	55.7	33.428	0	84.834	6340200000	99	0.128982	0.954001	-0.0503597	-0.0782797	30.0014	29.7599	29.9446	30.0946	29.7066	30.0558
Color [Black]	9	4		P53350;I3L309;I3L2H5;I3L387	P53350	Serine/threonine-protein kinase PLK1	PLK1			5	5	5	10.9	10.9	10.9	68.254	0	11.452	173360000	15	0.509758	0.797718	0.260144	0.359546	24.7909	25.1918	24.5029	24.7397	24.5732	24.3923
Color [Black]	9	4		P53396;Q01718;K7EIE7	P53396	ATP-citrate synthase	ACLY			76	76	27	26	26	10.7	375.78	0	323.31	741850000000	1490	0.805032	0.778742	0.293476	0.43896	36.9708	36.5537	37.0189	36.7015	36.5404	36.421
Color [Black]	9	4		P53582;H0Y9L0;D6RF24;H0Y955	P53582	Methionine aminopeptidase 1	METAP1			3	3	3	9.3	9.3	9.3	43.215	0	8.3071	565540000	20	0.316305	0.888321	0.108417	0.169329	26.6244	26.5885	26.2628	26.2293	26.4995	26.4216
Color [Black]	9	4		P53618;E9PP73;E9PP63;E9PKQ1	P53618;E9PP73	Coatomer subunit beta	COPB1			36	36	36	46.5	46.5	46.5	107.14	0	159.78	12887000000	202	0.378364	0.884046	-0.108686	-0.17513	31.0724	30.7951	30.7992	30.9988	30.8614	31.1325
Color [Black]	9	4		P53621	P53621	Coatomer subunit alpha;Xenin;Proxenin	COPA			51	51	51	48.9	48.9	48.9	138.34	0	147.02	11394000000	218	0.174676	0.957635	0.0354214	0.0614038	30.8468	30.6846	30.8297	30.6788	30.7118	30.8642
Color [Black]	9	4		P53701	P53701	Cytochrome c-type heme lyase	HCCS			8	8	8	19.8	19.8	19.8	30.601	0	13.174	119610000	21	0.633016	0.578615	0.824215	0.758421	23.3262	24.9878	24.7505	24.0523	23.4152	23.1245
Color [Black]	9	4		P53985;Q5T8R3;Q5T8R5	P53985;Q5T8R3;Q5T8R5	Monocarboxylate transporter 1	SLC16A1			7	7	7	9.6	9.6	9.6	53.944	0	35.247	3250600000	57	0.874301	0.470429	-0.822234	-0.876778	28.1132	28.8826	28.1637	29.919	28.7466	28.9606
Color [Black]	9	4		P54098;A0A0D9SFM1;A0A1B0GTQ6;H0YCV2;A0A1B0GTU7;A0A1B0GW33;H0YDF1;A0A1B0GVT8;H0YCD2	P54098	DNA polymerase subunit gamma-1	POLG			5	5	5	6.6	6.6	6.6	139.56	0	11.355	205140000	11	0.529749	0.833503	-0.176661	-0.273112	24.8388	24.8026	25.0267	24.8128	25.1463	25.2389
Color [Black]	9	4		P54259	P54259	Atrophin-1	ATN1			24	24	24	36.6	36.6	36.6	125.41	0	143.33	7081700000	143	0.111223	0.977755	-0.0265458	-0.0452669	30.0024	30.1172	30.0737	29.9389	30.2083	30.1257
Color [Black]	9	4		P54578;A6NJA2;J3QQT6	P54578;A6NJA2	Ubiquitin carboxyl-terminal hydrolase 14;Ubiquitin carboxyl-terminal hydrolase	USP14			16	16	14	34.8	34.8	30.8	56.068	0	45.372	2890200000	55	0.245394	0.941719	-0.0692221	-0.113201	28.837	28.6587	28.7408	28.6187	28.8899	28.9356
Color [Black]	9	4		P54652	P54652	Heat shock-related 70 kDa protein 2	HSPA2			17	4	4	25.5	8.5	8.5	70.02	0	11.223	162970000	7	0.631411	0.50036	-1.07068	-0.847119	22.2268	24.4873	24.548	24.8002	24.8356	24.8383
Color [Black]	9	4		P54886	P54886	Delta-1-pyrroline-5-carboxylate synthase;Glutamate 5-kinase;Gamma-glutamyl phosphate reductase	ALDH18A1			36	36	36	43.5	43.5	43.5	87.301	0	142.52	17894000000	225	1.3624	0.790952	0.223751	0.387966	31.5363	31.4645	31.5662	31.1586	31.3529	31.3841
Color [Black]	9	4		P55010;H0YK11;H0YMJ8;H0YLZ1;H0YN40;H0YM54	P55010	Eukaryotic translation initiation factor 5	EIF5			3	3	3	7	7	7	49.222	0	5.0373	98865000	6	0.822536	0.353787	-1.3552	-1.07276	23.4195	23.9354	21.4474	24.4584	24.2503	24.1592
Color [Black]	9	4		P55011;B0FWH7	P55011;B0FWH7	Solute carrier family 12 member 2	SLC12A2;SHBG			5	5	5	5.4	5.4	5.4	131.45	0	9.1026	130140000	13	0.245576	0.883794	0.1234	0.17663	24.1374	24.4808	24.4851	23.9499	24.5079	24.2753
Color [Black]	9	4		P55036;Q5VWC4;H0Y3Y9;A6PVX3;H0Y561	P55036;Q5VWC4;H0Y3Y9	26S proteasome non-ATPase regulatory subunit 4	PSMD4			7	7	6	26	26	23.1	40.736	0	31.996	1211700000	26	0.0335969	0.979007	0.0345618	0.0407815	27.1323	27.4833	27.8352	26.8902	27.6616	27.7954
Color [Black]	9	4		P55039;A8MZF9;J3QKW7;J3KRL5;J3QRI9;J3QL90;J3QR71;J3QKV7;J3QLF3;J3QQI1	P55039;A8MZF9;J3QKW7	Developmentally-regulated GTP-binding protein 2	DRG2			16	16	15	42.6	42.6	40.1	40.746	0	44.177	1511400000	54	0.121173	0.940348	-0.0872529	-0.114388	28.1362	27.5856	27.6674	28.176	27.5034	27.9716
Color [Black]	9	4		P55060	P55060	Exportin-2	CSE1L			26	26	26	27.8	27.8	27.8	110.42	0	74.986	3799300000	114	0.0586901	0.979286	-0.0247053	-0.0382605	29.2689	29.0857	29.1083	29.3246	28.9117	29.3007
Color [Black]	9	4		P55072	P55072	Transitional endoplasmic reticulum ATPase	VCP			16	16	16	25.3	25.3	25.3	89.321	0	44.241	663590000	40	0.0091351	0.997641	0.00382169	0.0059931	26.3684	26.7894	26.7483	26.6937	26.5909	26.6101
Color [Black]	9	4		P55198;H0Y3H5;J3QLD7;H3BUE8;H3BPK1;A0A087WW39;J3QR04	P55198;H0Y3H5	Protein AF-17	MLLT6;AQP4			4	3	3	2.6	2	2	282.69	0.00032971	3.3541	32069000	4	0.433023	0.775218	-0.402489	-0.448266	22.0163	22.1586	22.0651	23.2738	22.0814	22.0923
Color [Black]	9	4		P55265	P55265	Double-stranded RNA-specific adenosine deaminase	ADAR			43	43	4	38.2	38.2	3.4	136.06	0	102.55	4479900000	158	1.99237	0.869363	0.106341	0.203246	29.4234	29.4754	29.4779	29.3363	29.3824	29.339
Color [Black]	9	4		P55795	P55795	Heterogeneous nuclear ribonucleoprotein H2	HNRNPH2			19	10	10	48.1	29	29	49.263	0	102.84	10128000000	115	0.0364427	0.991886	0.00581296	0.010492	30.3799	30.4505	30.5374	30.3968	30.4567	30.4969
Color [Black]	9	4		P55884;C9JZG1	P55884	Eukaryotic translation initiation factor 3 subunit B	EIF3B			26	26	21	39.6	39.6	32.3	92.48	0	82.279	3084600000	101	0.922602	0.800497	-0.196164	-0.327305	28.7507	28.7566	28.813	29.0979	28.7787	29.0323
Color [Black]	9	4		P56278;H0Y8E3;C9J5M2	P56278;H0Y8E3;C9J5M2	Protein p13 MTCP-1	MTCP1;ABCA2;ARHGAP4			4	4	4	10.3	10.3	10.3	64.798	0	7.5521	96289000	10	0.586954	0.704709	0.568278	0.609629	23.935	23.4104	24.8224	23.2681	23.7191	23.4757
Color [Black]	9	4		P56524;C9J481;C9J0X4;K7EJL6;H7BZT3	P56524	Histone deacetylase 4	HDAC4			11	11	10	15.9	15.9	14.8	119.04	0	32.371	265620000	29	0.19669	0.885435	0.130543	0.172884	25.5241	25.3358	25.2235	24.9949	25.7097	24.9873
Color [Black]	9	4		Q5SQP8;P56545;H0Y9M9;A0A087WYL1	Q5SQP8;P56545	C-terminal-binding protein 2	CTBP2			14	12	10	28.3	24.6	22.6	56.101	0	37.812	1460200000	51	0.444633	0.795067	-0.288026	-0.37005	27.3062	27.6794	27.8647	28.1186	27.4555	28.1402
Color [Black]	9	4		P56962;H0YEJ0;H0YLH9	P56962;H0YEJ0	Syntaxin-17	STX17;SAMD12			10	7	3	15	11.4	6.3	94.039	0	31.801	840150000	25	0.554615	0.819062	-0.196534	-0.299136	26.5895	27.0548	27.0344	27.0098	27.1363	27.1222
Color [Black]	9	4		P57088;D6RAA6;H0Y8N0;J3KN43;D6RBY2	P57088;D6RAA6	Transmembrane protein 33	TMEM33			7	7	7	27.9	27.9	27.9	27.978	0	21.52	2092300000	36	0.367299	0.744713	-0.544771	-0.486376	28.2204	27.7093	27.7562	29.1609	27.2527	28.9067
Color [Black]	9	4		P57721;H0YEQ0;H7BZ14;E9PFP8	P57721;H0YEQ0	Poly(rC)-binding protein 3	PCBP3;APOL3			42	42	6	40	40	7.5	120.25	0	118.85	21424000000	211	0.270608	0.942658	0.0628751	0.10602	31.8292	31.6475	31.5516	31.5772	31.5597	31.7028
Color [Black]	9	4		P57740;H0YG15;G3V1T4	P57740	Nuclear pore complex protein Nup107	NUP107			16	16	16	21.4	21.4	21.4	106.37	0	31.563	1486100000	49	0.616654	0.778123	-0.311355	-0.428394	27.9754	27.4583	27.537	28.1399	27.6488	28.116
Color [Black]	9	4		P57772;C9J8T0	P57772;C9J8T0	Selenocysteine-specific elongation factor	EEFSEC			8	8	8	14.8	14.8	14.8	65.304	0	20.701	466700000	23	0.2107	0.83841	0.245229	0.257829	26.3278	26.0057	26.3566	25.1369	26.5916	26.2258
Color [Black]	9	4		P58107	P58107	Epiplakin	EPPK1			147	137	5	65.1	59.8	2.5	555.61	0	323.31	68798000000	733	0.00571604	0.999928	0.000728607	0.00134482	33.4287	33.2888	33.3775	33.3578	33.3532	33.3817
Color [Black]	9	4		P60174;U3KPZ0	P60174;U3KPZ0	Triosephosphate isomerase	TPI1			2	2	2	8.7	8.7	8.7	30.791	0	4.3384	28182000	9	0.265907	0.806798	-0.297045	-0.313895	22.5942	21.63	22.8877	22.9854	22.8071	22.2106
Color [Black]	9	4		P60228;E5RGA2;H0YBR5;E5RHS5;E5RIT4;H0YAW4;E5RIP5;E5RJ25;E5RII3	P60228;E5RGA2	Eukaryotic translation initiation factor 3 subunit E	EIF3E			13	13	13	28.3	28.3	28.3	52.22	0	29.586	1644400000	39	0.449866	0.841765	-0.155718	-0.239943	27.8912	27.7745	27.9443	27.7462	28.1869	28.144
Color [Black]	9	4		P60468;F8WDZ4;H7C1H3;E9PJY5;H7C2I0;S4R3B5;F8WFE3	P60468	Protein transport protein Sec61 subunit beta	SEC61B			11	11	7	14	14	7.6	99.91	0	34.144	1251200000	36	0.123269	0.919221	-0.109271	-0.132608	27.3619	28.0342	27.0067	27.5815	27.368	27.7809
Color [Black]	9	4		P60604	P60604	Ubiquitin-conjugating enzyme E2 G2	UBE2G2			2	2	2	20	20	20	18.566	0	6.7759	145040000	7	0.233803	0.798401	0.444822	0.356637	24.7842	24.6187	24.4889	24.5391	25.258	22.7602
Color [Black]	9	4		P60842;J3KT12;J3QS69;J3KSZ0;J3KTB5;J3QL43;J3QR64;J3KTN0;J3QLN6;J3QKZ9;J3KS25;J3QL52;J3KT04;J3KS93;J3KSN7;J3QQP0;E7EMV8	P60842;J3KT12;J3QS69;J3KSZ0;J3KTB5;J3QL43	Eukaryotic initiation factor 4A-I	EIF4A1			33	33	18	64.3	64.3	37.9	46.153	0	205.24	91177000000	278	0.509434	0.824908	-0.191564	-0.288198	33.8394	33.5433	33.501	33.7111	33.6772	34.07
Color [Black]	9	4		P60866;E5RJX2;G3XAN0;E5RIP1	P60866;E5RJX2	40S ribosomal protein S20	RPS20			9	9	9	58.8	58.8	58.8	13.373	0	24.636	17417000000	67	0.0106184	0.994252	0.00578562	0.00851311	31.2376	31.4015	31.4402	31.0175	31.5049	31.5395
Color [Black]	9	4		P60891;B1ALA9;B7ZB02;A0A0B4J207;P21108;B1ALA7;H7C540	P60891;B1ALA9	Ribose-phosphate pyrophosphokinase 1	PRPS1			16	16	7	48.4	48.4	19.5	34.834	0	39.99	3874800000	60	1.5951	0.736509	-0.301914	-0.514498	29.0751	29.0483	28.9759	29.2314	29.2776	29.496
Color [Black]	9	4		P60903	P60903	Protein S100-A10	S100A10			3	3	3	45.4	45.4	45.4	11.203	0	11.488	1991900000	35	0.611331	0.778468	0.3213	0.436654	28.5212	28.4711	28.0696	28.011	27.7191	28.3679
Color [Black]	9	4		P60981;F6RFD5	P60981;F6RFD5	Destrin	DSTN			11	8	8	44.8	37.6	37.6	18.506	0	23.791	631350000	29	0.027766	0.977188	0.0521291	0.0461164	25.3114	27.1265	26.5633	26.9072	25.7806	26.1571
Color [Black]	9	4		P61006;H0YMN7;H0YNE9;Q92930;H0YLJ8;M0R257;P59190;P20337;O95716;P20336;Q96E17	P61006	Ras-related protein Rab-8A	RAB8A			6	4	4	29	19.8	19.8	23.668	0	11.611	184880000	12	1.25176	0.351576	0.94219	1.10412	24.8807	24.9727	25.6598	24.2144	24.6756	23.7967
Color [Black]	9	4		P61009	P61009	Signal peptidase complex subunit 3	SPCS3			3	3	3	15	15	15	20.313	0	5.2658	341830000	4	0.436712	0.697927	-0.757088	-0.609082	25.789	23.518	25.6862	25.6466	25.7592	25.8587
Color [Black]	9	4		P61020;F8VUA5	P61020;F8VUA5	Ras-related protein Rab-5B	RAB5B			8	5	5	47.9	33	33	23.707	0	14.588	691380000	25	0.197453	0.920315	0.0868963	0.129846	26.9864	26.7144	26.6407	26.5087	26.9507	26.6214
Color [Black]	9	4		P61073	P61073	C-X-C chemokine receptor type 4	CXCR4			2	2	2	5.4	5.4	5.4	39.745	0	11.979	90849000	13	0.106369	0.93884	0.0721976	0.0969296	23.6833	24.0178	23.8027	23.6672	24.1899	23.4301
Color [Black]	9	4		P61081;M0QX69;M0QYI6	P61081	NEDD8-conjugating enzyme Ubc12	UBE2M			11	11	11	44.8	44.8	44.8	20.9	0	30.38	3450200000	60	0.42762	0.824273	-0.201288	-0.287089	28.7093	29.2995	28.7553	29.1305	29.0023	29.2351
Color [Black]	9	4		P61088;F8VSD4;F8VQQ8;F8VV71;Q5JXB2;F8VZ29	P61088;F8VSD4;F8VQQ8;F8VV71;Q5JXB2	Ubiquitin-conjugating enzyme E2 N;Putative ubiquitin-conjugating enzyme E2 N-like	UBE2N;UBE2NL			9	9	9	48.7	48.7	48.7	17.138	0	16.418	1072400000	37	0.417083	0.798011	-0.273399	-0.350919	27.0941	27.2524	27.1742	27.8413	26.917	27.5826
Color [Black]	9	4		P61106;X6RFL8	P61106;X6RFL8	Ras-related protein Rab-14	RAB14			17	17	17	80.9	80.9	80.9	23.897	0	62.307	4916900000	92	0.254093	0.940062	0.0625757	0.104678	29.6655	29.4416	29.6439	29.647	29.4978	29.4187
Color [Black]	9	4		P61158;B4DXW1;F8WDR7;Q9P1U1;A0A0A0MTI9;H7C4J1;C9IZN3;Q9C0K3;F8WE84;F8WEW2	P61158;B4DXW1	Actin-related protein 3	ACTR3			24	24	24	61.2	61.2	61.2	47.371	0	95.314	8514800000	126	1.15579	0.40022	0.802293	0.970797	30.527	30.2348	31.1295	30.2096	29.5885	29.6864
Color [Black]	9	4		P61160;A0A1B0GWD0;A0A1B0GWH0	P61160	Actin-related protein 2	ACTR2			19	19	6	52.8	52.8	14	44.76	0	67.413	7735700000	96	0.743179	0.711836	0.452949	0.580945	30.2893	30.3583	30.5102	30.3005	29.402	30.0965
Color [Black]	9	4		P61163;R4GMT0;A0A1B0GVS3	P61163;R4GMT0;A0A1B0GVS3	Alpha-centractin	ACTR1A			10	10	6	41.5	41.5	26.1	42.613	0	53.086	2442100000	47	0.531886	0.803505	0.225051	0.327864	28.4597	28.5763	28.8493	28.3529	28.1789	28.6783
Color [Black]	9	4		P61221;D6R9I9;H0Y990;D6RGF4	P61221;D6R9I9	ATP-binding cassette sub-family E member 1	ABCE1			7	7	7	16.7	16.7	16.7	67.314	0	16.561	273040000	21	0.082802	0.939953	0.0819689	0.0964145	25.0602	25.9179	25.2085	24.9167	25.711	25.313
Color [Black]	9	4		P61247;D6RAT0;D6RG13;E9PFI5;H0Y8L7;D6RB09;H0Y9Y4;D6R9B6;D6RAS7;D6RED7;D6RI02;D6RGE0	P61247;D6RAT0;D6RG13;E9PFI5;H0Y8L7;D6RB09;H0Y9Y4;D6R9B6	40S ribosomal protein S3a	RPS3A			26	26	26	74.2	74.2	74.2	29.945	0	81.335	13737000000	142	0.222528	0.943219	0.0685647	0.110543	31.1004	30.9984	31.1066	30.8828	31.2299	30.8869
Color [Black]	9	4		P61254;J3QRI7;J3QQQ9;J3QQV1;J3QRC4;J3KTJ8;J3KSS0	P61254;J3QRI7;J3QQQ9;J3QQV1;J3QRC4;J3KTJ8	60S ribosomal protein L26	RPL26			18	18	5	66.2	66.2	15.9	17.258	0	46.713	15835000000	122	0.279235	0.866626	0.147113	0.206648	30.9509	31.4963	31.266	31.1457	31.3028	30.8234
Color [Black]	9	4		P61313;E7EQV9;E7ENU7;E7EX53;E7ERA2	P61313;E7EQV9;E7ENU7;E7EX53	60S ribosomal protein L15;Ribosomal protein L15	RPL15			18	18	18	54.9	54.9	54.9	24.146	0	58.592	37842000000	120	0.0417734	0.9876	-0.0194181	-0.0294968	32.5571	32.3609	32.4918	32.2602	32.4432	32.7646
Color [Black]	9	4		P61353;K7ELC7;K7EQQ9;K7ERY7	P61353;K7ELC7;K7EQQ9	60S ribosomal protein L27	RPL27			11	11	11	54.4	54.4	54.4	15.798	0	22.864	4660500000	59	0.938437	0.792596	-0.236615	-0.382927	29.5632	29.3173	29.1798	29.636	29.5181	29.616
Color [Black]	9	4		P61513;C9J4Z3;Q6P4E4;E9PEL3;M0R2L6;M0R0A1	P61513;C9J4Z3;Q6P4E4;E9PEL3;M0R2L6;M0R0A1	60S ribosomal protein L37a	RPL37A			7	7	3	59.8	59.8	33.7	10.275	0	16.685	808900000	31	0.286584	0.791501	0.402287	0.377163	26.4888	26.2774	28.0322	26.4556	26.3647	26.7713
Color [Black]	9	4		P61586;Q5JR07;C9JNR4;C9JX21;Q5JR05;C9JRM1;Q5JR06;E9PN11;U3KQA9	P61586;Q5JR07;C9JNR4;C9JX21;Q5JR05	Transforming protein RhoA	RHOA;RHOC			8	2	2	31.1	12.4	12.4	21.768	0.00033921	3.6371	145680000	8	0.294735	0.778283	0.503184	0.422203	23.7984	25.4438	24.1646	24.914	23.6147	23.3685
Color [Black]	9	4		P61962;A0A087WWI6	P61962	DDB1- and CUL4-associated factor 7	DCAF7			4	4	4	3.5	3.5	3.5	133.16	0	7.8374	366630000	15	0.134436	0.939274	0.0672951	0.0983119	25.9832	25.8988	25.6361	25.6813	26.0689	25.5662
Color [Black]	9	4		P61964;V9GZ59;V9GYQ5	P61964;V9GZ59	WD repeat-containing protein 5	WDR5			9	9	9	29.9	29.9	29.9	36.588	0	22.345	2011300000	38	2.13807	0.0874286	-1.24411	-1.66593	27.8038	27.1004	27.6853	28.9303	28.846	28.5455
Color [Black]	9	4		P61970;H3BRV9	P61970;H3BRV9	Nuclear transport factor 2	NUTF2			3	3	3	24.4	24.4	24.4	14.478	0	5.3636	513150000	8	0.604984	0.714922	-0.490307	-0.568034	26.029	26.1663	25.7469	27.0192	25.844	26.5499
Color [Black]	9	4		P61978;Q5T6W2;S4R457;S4R359	P61978;Q5T6W2	Heterogeneous nuclear ribonucleoprotein K	HNRNPK			26	26	26	55.7	55.7	55.7	50.976	0	90.334	22637000000	174	0.331057	0.901339	-0.0919609	-0.149672	31.7642	31.7873	31.5498	31.9012	31.623	31.853
Color [Black]	9	4		P61981	P61981	14-3-3 protein gamma;14-3-3 protein gamma, N-terminally processed	YWHAG			31	31	8	22.3	22.3	1.5	569.77	0	104.27	6718300000	174	0.377403	0.88698	0.103697	0.168527	30.1101	30.2082	29.824	29.9358	29.9481	29.9473
Color [Black]	9	4		P62070;E9PK85;E9PQK5;E9PQC5;E9PQ87	P62070;E9PK85	Ras-related protein R-Ras2	RRAS2			4	4	3	21.1	21.1	15.7	23.399	0	9.8494	762180000	15	1.09701	0.86772	-0.11345	-0.206789	26.7829	26.8514	26.7853	26.9568	26.9692	26.834
Color [Black]	9	4		P62081;B5MCP9	P62081;B5MCP9	40S ribosomal protein S7	RPS7			19	19	19	68	68	68	22.127	0	160.61	24002000000	128	0.243204	0.941405	0.0612157	0.102133	31.8238	31.9221	31.8405	31.6642	31.756	31.9826
Color [Black]	9	4		P62136;E9PMD7;F5H1L6;F5H037;F8W1A0;F8WE71;H0Y3Y6	P62136;E9PMD7	Serine/threonine-protein phosphatase PP1-alpha catalytic subunit;Serine/threonine-protein phosphatase	PPP1CA			14	14	4	47.6	47.6	11.8	37.512	0	32.805	1283200000	45	0.403724	0.802038	-0.241016	-0.320078	27.3053	27.5347	27.4642	27.9507	27.1897	27.8869
Color [Black]	9	4		P62140;E7ETD8;C9JP48;C9J9S3	P62140;E7ETD8	Serine/threonine-protein phosphatase PP1-beta catalytic subunit;Serine/threonine-protein phosphatase	PPP1CB			11	3	3	42.8	12.2	12.2	37.186	0	7.107	347960000	13	0.253055	0.756745	0.847045	0.463252	26.0421	25.4053	25.517	25.9448	22.1876	26.2909
Color [Black]	9	4		P62191;G3V4X1	P62191	26S protease regulatory subunit 4	PSMC1			21	21	21	55.5	55.5	55.5	49.184	0	89.861	2848800000	79	1.01744	0.80064	-0.204721	-0.34439	28.6503	28.8069	28.4883	28.8137	28.8877	28.8582
Color [Black]	9	4		P62195;J3QSA9;J3QQM1;J3KRP2;J3QLH6;J3QSE0;J3QRR3	P62195;J3QSA9;J3QQM1;J3KRP2;J3QLH6	26S protease regulatory subunit 8	PSMC5			23	23	13	55.4	55.4	34.7	45.626	0	73.582	4285700000	110	0.261555	0.958578	-0.0335922	-0.0609439	29.2686	29.3013	29.3205	29.236	29.3997	29.3556
Color [Black]	9	4		P62241;Q5JR95	P62241;Q5JR95	40S ribosomal protein S8	RPS8			17	17	17	60.1	60.1	60.1	24.205	0	67.373	34754000000	136	0.407042	0.894053	-0.0943909	-0.157742	32.3932	32.2625	32.2316	32.2951	32.3157	32.5598
Color [Black]	9	4		P62244;I3L3P7;I3L246;H3BN98;H3BV27;H3BT37;I3L303;H3BVC7	P62244;I3L3P7;I3L246	40S ribosomal protein S15a	RPS15A			15	15	15	76.9	76.9	76.9	14.839	0	67.128	16310000000	86	0.413284	0.833864	-0.18803	-0.271149	31.2322	30.9947	31.263	31.6629	31.0617	31.3294
Color [Black]	9	4		P62249;M0R210;M0R3H0;A0A087WZ27;M0R1M5;Q6IPX4;M0QX76	P62249;M0R210;M0R3H0;A0A087WZ27;M0R1M5;Q6IPX4	40S ribosomal protein S16	RPS16;ZNF90			16	16	16	70.5	70.5	70.5	16.445	0	41.831	13122000000	76	0.190835	0.936478	-0.0764376	-0.116986	31.1885	30.8403	30.781	31.1035	30.8414	31.0941
Color [Black]	9	4		P62258;K7EM20;B4DJF2;I3L3T1;K7EIT4	P62258	14-3-3 protein epsilon	YWHAE			24	12	12	32.3	14.5	14.5	78.928	0	32.806	1733600000	50	0.705053	0.759413	-0.335486	-0.467816	27.8329	28.1899	27.5683	28.3446	27.9583	28.2947
Color [Black]	9	4		P62263;H0YB22;E5RH77	P62263;H0YB22;E5RH77	40S ribosomal protein S14	RPS14			11	11	11	43	43	43	16.273	0	45.136	19448000000	116	1.31217	0.70361	0.401195	0.623744	31.8029	31.5396	31.8014	31.0968	31.3638	31.4796
Color [Black]	9	4		P62266;D6RD47;D6RDJ2;D6RIX0;D6R9I7	P62266;D6RD47;D6RDJ2;D6RIX0;D6R9I7	40S ribosomal protein S23	RPS23			11	11	11	56.6	56.6	56.6	15.807	0	22.279	6267700000	58	0.898379	0.489514	0.761577	0.850569	30.4823	30.0198	30.0643	29.5793	29.973	28.7295
Color [Black]	9	4		P62269;A0A0G2JQH2;Q5GGW2;J3JS69	P62269	40S ribosomal protein S18	RPS18			8	8	8	39.5	39.5	39.5	17.718	0	20.329	1771600000	34	2.35983	0.488923	-0.505175	-0.860682	27.9566	27.828	27.6612	28.3231	28.2921	28.3461
Color [Black]	9	4		P62273;A0A087WTT6	P62273	40S ribosomal protein S29	RPS29			3	3	3	33.9	33.9	33.9	6.6767	0	8.2637	1618200000	14	1.06535	0.759583	-0.29322	-0.465907	27.8132	27.6235	27.964	28.0366	28.2585	27.9852
Color [Black]	9	4		P62277;J3KMX5;E9PS50	P62277;J3KMX5	40S ribosomal protein S13	RPS13			11	11	11	51	51	51	17.222	0	26.265	3919600000	64	0.0715776	0.976437	0.0282224	0.0442285	29.4719	29.1418	29.0938	29.1106	29.1679	29.3443
Color [Black]	9	4		P62280;M0QZC5;M0R1H6;M0R1H5	P62280;M0QZC5	40S ribosomal protein S11	RPS11			19	19	19	60.8	60.8	60.8	18.431	0	47.878	22908000000	123	0.338675	0.83772	-0.180621	-0.250729	31.405	32.0311	31.5631	32.0768	31.7207	31.7435
Color [Black]	9	4		P62306;A0A0B4J254;F8W0W6	P62306	Small nuclear ribonucleoprotein F	SNRPF			3	3	3	33.7	33.7	33.7	9.7251	0	6.5357	439190000	13	0.677471	0.73616	-0.389303	-0.511534	25.7634	25.8953	25.7761	26.1305	25.794	26.6781
Color [Black]	9	4		P62318	P62318	Small nuclear ribonucleoprotein Sm D3	SNRPD3			2	2	2	15.1	15.1	15.1	13.916	0	5.278	500730000	11	0.110406	0.942832	-0.0892499	-0.112612	26.6602	26.0583	25.8824	26.4169	25.9461	26.5056
Color [Black]	9	4		P62330	P62330	ADP-ribosylation factor 6	ARF6			5	5	5	44	44	44	20.082	0	12.7	706550000	19	0.53187	0.717592	-0.565329	-0.583841	25.8547	27.0482	26.1778	26.9068	26.4091	27.4608
Color [Black]	9	4		P62424;Q5T8U3;Q5T8U2	P62424;Q5T8U3	60S ribosomal protein L7a	RPL7A			21	21	21	49.2	49.2	49.2	29.995	0	71.828	21716000000	124	0.734297	0.796844	-0.224082	-0.350205	31.6371	31.77	31.3216	31.8838	31.7789	31.7383
Color [Black]	9	4		P62495;B7Z7P8;I3L492;D6RCB3;D6RJE8	P62495;B7Z7P8	Eukaryotic peptide chain release factor subunit 1	ETF1			14	14	14	36.8	36.8	36.8	49.03	0	38.773	2962600000	39	0.542229	0.798485	-0.251736	-0.357033	28.6816	28.5458	28.8181	28.9719	28.588	29.2408
Color [Black]	9	4		P62633	P62633	Cellular nucleic acid-binding protein	CNBP			2	2	2	15.8	15.8	15.8	19.463	0	6.2353	86810000	10	0.0957231	0.889296	-0.21936	-0.166242	22.3062	24.6892	22.9852	24.1623	22.7661	23.7102
Color [Black]	9	4		P62750;H7BY10;K7ERT8;K7EMA7	P62750;H7BY10;K7ERT8;K7EMA7	60S ribosomal protein L23a	RPL23A			12	12	3	53.8	53.8	18.6	17.695	0	50.119	2980100000	67	0.292263	0.833773	-0.213594	-0.268402	28.9811	28.4168	28.7085	29.4076	28.6316	28.7081
Color [Black]	9	4		P62753;A2A3R5;A2A3R7	P62753;A2A3R5	40S ribosomal protein S6	RPS6			22	22	22	52.6	52.6	52.6	28.68	0	184.14	33231000000	150	0.716864	0.496791	0.935334	0.853043	32.8827	31.9936	32.9199	30.6878	32.4313	31.871
Color [Black]	9	4		P62805	P62805	Histone H4	HIST1H4A			8	8	8	52.4	52.4	52.4	11.367	0	22.371	2423200000	38	0.820666	0.729553	-0.390132	-0.541707	28.455	28.1576	28.3564	28.4065	28.6385	29.0945
Color [Black]	9	4		P62829;C9JD32;J3KT29;J3KTJ3;B9ZVP7;J3QQT9	P62829;C9JD32;J3KT29;J3KTJ3;B9ZVP7	60S ribosomal protein L23	RPL23			10	10	10	47.9	47.9	47.9	14.865	0	34.335	14750000000	91	0.553639	0.740292	0.405816	0.492084	31.3594	31.1564	31.3273	30.4583	31.5008	30.6666
Color [Black]	9	4		P62841;K7EM56;A0A0B4J2B4;S4R417;K7ELC2;S4R456;K7EJ78;K7EQJ5	P62841;K7EM56;A0A0B4J2B4;S4R417;K7ELC2	40S ribosomal protein S15	RPS15			5	3	3	8.1	5.7	5.7	77.858	0	20.337	1331400000	33	0.172852	0.92111	-0.0885925	-0.127649	27.5249	27.8466	27.4545	27.3961	27.8831	27.8125
Color [Black]	9	4		P62851	P62851	40S ribosomal protein S25	RPS25			4	4	4	28	28	28	13.742	0	5.6685	259290000	13	1.18556	0.0806154	-2.66138	-1.71113	24.9873	22.1329	21.6773	25.8432	25.1934	25.7451
Color [Black]	9	4		P62854;Q5JNZ5	P62854;Q5JNZ5	40S ribosomal protein S26;Putative 40S ribosomal protein S26-like 1	RPS26;RPS26P11			4	4	4	37.4	37.4	37.4	13.015	0	9.709	3191600000	15	0.437709	0.499489	2.44938	0.844874	29.3007	29.0012	29.126	29.3478	28.8243	21.9078
Color [Black]	9	4		P62857	P62857	40S ribosomal protein S28	RPS28			5	5	5	56.5	56.5	56.5	7.8409	0	14.661	749720000	21	0.288713	0.863735	0.156938	0.218079	26.7526	26.9578	26.9694	26.3307	27.0194	26.8589
Color [Black]	9	4		P62888;E5RI99;A0A0C4DH44;A0A0B4J213;E5RJH3	P62888;E5RI99;A0A0C4DH44	60S ribosomal protein L30	RPL30			7	7	7	67	67	67	12.784	0	21.261	2335600000	35	0.0140687	0.987367	0.0179609	0.0194709	28.2081	28.2725	28.7908	28.7356	27.6479	28.8341
Color [Black]	9	4		P62899;C9JU56;B7Z4E3;B7Z4C8;H7C2W9;B8ZZK4	P62899;C9JU56;B7Z4E3;B7Z4C8;H7C2W9;B8ZZK4	60S ribosomal protein L31	RPL31			10	10	10	55.2	55.2	55.2	14.463	0	62.865	9469700000	55	0.215684	0.891332	0.115372	0.162967	30.4779	30.8274	30.3516	30.1522	30.6697	30.4888
Color [Black]	9	4		P62906	P62906	60S ribosomal protein L10a	RPL10A			6	6	6	27.6	27.6	27.6	24.831	0	10.155	757010000	26	0.313264	0.883306	-0.125564	-0.189155	26.8019	26.8569	26.5291	27.0482	26.9053	26.611
Color [Black]	9	4		P62913;Q5VVC8;Q5VVC9	P62913;Q5VVC8;Q5VVC9	60S ribosomal protein L11	RPL11			17	17	17	73	73	73	20.252	0	46.95	14294000000	70	0.35761	0.794938	0.315112	0.363464	31.3751	30.7001	31.5604	30.7965	31.3844	30.5094
Color [Black]	9	4		P62917;E9PKU4;E9PKZ0;G3V1A1;E9PP36	P62917;E9PKU4;E9PKZ0;G3V1A1;E9PP36	60S ribosomal protein L8	RPL8			23	23	22	67.7	67.7	67.7	28.024	0	117.25	25901000000	113	0.0659053	0.987313	-0.0173556	-0.0293285	31.9293	31.9094	31.9245	31.7601	32.0639	31.9912
Color [Black]	9	4		P62937;F8WE65;C9J5S7;E5RIZ5	P62937;F8WE65;C9J5S7	Peptidyl-prolyl cis-trans isomerase A;Peptidyl-prolyl cis-trans isomerase A, N-terminally processed;Peptidyl-prolyl cis-trans isomerase	PPIA			13	11	11	77	68.5	68.5	18.012	0	39.433	11383000000	68	0.0925277	0.940081	0.083245	0.101409	31.0402	30.5155	30.7962	30.1492	31.0851	30.868
Color [Black]	9	4		P62979	P62979	Ubiquitin-40S ribosomal protein S27a;Ubiquitin;40S ribosomal protein S27a	RPS27A			11	11	4	58.3	58.3	26.9	17.965	0	31.939	5956600000	97	0.635043	0.734451	-0.449547	-0.548809	29.4396	29.8503	29.2038	30.3581	29.4738	30.0104
Color [Black]	9	4		P62995;H7C2L4;H7BXF3	P62995;H7C2L4	Transformer-2 protein homolog beta	TRA2B			5	5	5	18.4	18.4	18.4	33.665	0	8.5343	574470000	23	0.221642	0.870204	0.154005	0.199735	26.8248	26.1686	26.4846	25.9513	26.5457	26.519
Color [Black]	9	4		P63000;B1AH77;B1AH80;P15153;J3KSC4;J3QLK0;B1AH78;P60763	P63000;B1AH77;B1AH80;P15153	Ras-related C3 botulinum toxin substrate 1;Ras-related C3 botulinum toxin substrate 2	RAC1;RAC2			4	4	4	18.2	18.2	18.2	21.45	0	9.3435	599490000	24	0.539628	0.776698	0.315814	0.416449	26.6346	26.5299	26.7778	25.9566	26.2376	26.8007
Color [Black]	9	4		P63010;A0A087X253;A0A087WU93;A0A087WZQ6;A0A087WYD1;K7ERB2;K7EN71;K7EJX1;A0A087WXS3;K7EKZ5;K7EJ01;H7C034	P63010;A0A087X253;A0A087WU93;A0A087WZQ6	AP-2 complex subunit beta	AP2B1			23	23	12	26.1	26.1	14.4	104.55	0	51.219	2007200000	65	0.988146	0.778706	-0.262386	-0.420157	28.0466	28.2532	28.0234	28.3993	28.1828	28.5283
Color [Black]	9	4		P63092;Q5JWF2;A0A0A0MR13;S4R3E3;P38405;Q5JWD1;Q5JWE9;H0Y7F4;S4R3V9;K7EQ80;K7EPE2	P63092;Q5JWF2;A0A0A0MR13	Guanine nucleotide-binding protein G(s) subunit alpha isoforms short;Guanine nucleotide-binding protein G(s) subunit alpha isoforms XLas	GNAS			10	9	9	32	29.2	29.2	45.664	0	20.645	2001300000	38	0.0659479	0.98874	0.0147222	0.02548	28.1854	28.2578	28.3489	28.1589	28.2217	28.3674
Color [Black]	9	4		P63104;E7EX29;E7ESK7;B0AZS6;E5RIR4;E9PD24;E7EVZ2;B7Z2E6;H0YB80;E5RGE1	P63104;E7EX29	14-3-3 protein zeta/delta	YWHAZ			20	11	9	27	13.6	12.4	77.19	0	36.673	2843000000	50	0.0878009	0.940514	-0.075695	-0.0938832	28.5243	29.021	28.5301	29.2761	28.4352	28.5912
Color [Black]	9	4		P63151;E5RIY1;E5RFR9;Q00005;Q9Y2T4	P63151	Serine/threonine-protein phosphatase 2A 55 kDa regulatory subunit B alpha isoform	PPP2R2A			12	12	10	9.2	9.2	7.3	170.1	0	30.784	2426300000	49	1.2216	0.798847	-0.23362	-0.39607	28.4943	28.2883	28.4824	28.6458	28.5562	28.7639
Color [Black]	9	4		P63173;J3KT73;J3QL01;J3KSP2	P63173;J3KT73;J3QL01	60S ribosomal protein L38	RPL38			7	7	7	57.1	57.1	57.1	8.2178	0	29.719	7356100000	64	1.914	0.742787	0.276359	0.490362	30.2406	30.2418	30.2152	29.8578	29.9372	30.0736
Color [Black]	9	4		Q8WVC2;P63220;Q9BYK1	Q8WVC2;P63220;Q9BYK1	40S ribosomal protein S21	RPS21			5	5	5	8.8	8.8	8.8	45.243	0	19.243	2037400000	35	0.439662	0.776401	0.386615	0.440719	28.1924	28.3048	28.682	27.3129	28.3329	28.3736
Color [Black]	9	4		P63244;J3KPE3;D6RAC2;D6REE5;D6RHH4;H0YAF8;D6R9Z1;H0YAM7;D6R9L0;D6RFX4;D6RFZ9;D6RBD0;D6RF23;H0Y8R5;H0Y9P0;D6RHJ5	P63244;J3KPE3;D6RAC2;D6REE5;D6RHH4;H0YAF8;D6R9Z1;H0YAM7;D6R9L0;D6RFX4	Guanine nucleotide-binding protein subunit beta-2-like 1;Guanine nucleotide-binding protein subunit beta-2-like 1, N-terminally processed	GNB2L1			26	26	2	92.1	92.1	11.7	35.076	0	196.34	83857000000	214	0.15715	0.902025	-0.116526	-0.149823	33.2688	33.8356	33.4965	33.752	33.222	33.9765
Color [Black]	9	4		P67809;H0Y449;C9J5V9;P16989;Q9Y2T7	P67809;H0Y449	Nuclease-sensitive element-binding protein 1	YBX1			9	9	9	36.4	36.4	36.4	35.924	0	48.753	467360000	36	0.108474	0.911572	-0.133561	-0.141349	25.7192	26.6064	25.5642	25.6613	26.6824	25.9468
Color [Black]	9	4		Q5SRQ6;P67870;Q5SRQ3;N0E472;A0A0G2JM12;A0A0G2JM58;N0E644	Q5SRQ6;P67870;Q5SRQ3;N0E472;A0A0G2JM12	Casein kinase II subunit beta	CSNK2B;CSNK2B-LY6G5B-1181;CSNK2B-LY6G5B--991			4	4	4	23.1	23.1	23.1	26.925	0	11.265	634980000	16	1.45692	0.438479	-0.651725	-0.920907	26.1304	26.5919	25.9105	26.7603	26.8895	26.9382
Color [Black]	9	4		P67936;K7ERG3;K7ENT6;K7EMU5;K7EPV9;K7EPB9	P67936;K7ERG3;K7ENT6	Tropomyosin alpha-4 chain	TPM4			15	8	7	43.1	23.4	19	28.521	0	25.705	1082100000	52	0.652973	0.547431	-0.839271	-0.776109	25.9266	27.3084	27.1081	28.3998	27.2046	27.2565
Color [Black]	9	4		P68036;A0A1B0GUS4	P68036;A0A1B0GUS4	Ubiquitin-conjugating enzyme E2 L3	UBE2L3			5	5	5	48.7	48.7	48.7	17.861	0	19.781	948230000	22	0.480572	0.73623	-0.549414	-0.551247	26.3778	27.4346	26.2729	27.4761	26.5931	27.6644
Color [Black]	9	4		P68104;Q5VTE0;A0A087WV01;A0A087WVQ9;Q05639;Q5JR01;A6PW80	P68104;Q5VTE0;A0A087WV01;A0A087WVQ9	Elongation factor 1-alpha 1;Putative elongation factor 1-alpha-like 3;Elongation factor 1-alpha	EEF1A1;EEF1A1P5			37	37	37	75.5	75.5	75.5	50.14	0	153.8	153750000000	478	0.173128	0.940705	-0.0645307	-0.100651	34.6928	34.2841	34.4017	34.6544	34.5112	34.4065
Color [Black]	9	4		P68366;C9JEV8;C9JQ00;C9JJQ8;C9JDL2	P68366	Tubulin alpha-4A chain	TUBA4A			30	5	5	62.1	13.6	13.6	49.924	0	18.302	6162800000	27	0.93695	0.892198	-0.0878188	-0.161483	29.8422	29.8332	29.8671	30.0099	29.8622	29.934
Color [Black]	9	4		P68371	P68371	Tubulin beta-4B chain	TUBB4B			31	31	2	68.8	68.8	3.6	49.83	0	323.31	229060000000	451	0.607092	0.830401	0.166224	0.266921	35.2725	35.0799	35.0314	34.7664	35.0409	35.0778
Color [Black]	9	4		P68402;J3KNE3	P68402	Platelet-activating factor acetylhydrolase IB subunit beta	PAFAH1B2			3	3	3	16.6	16.6	16.6	25.569	0	10.971	157310000	12	0.355154	0.823854	0.212395	0.283642	24.9295	24.5504	24.6001	24.9159	24.2263	24.3007
Color [Black]	9	4		P78325;B8ZZ81	P78325	Disintegrin and metalloproteinase domain-containing protein 8	ADAM8			10	3	3	7.6	2.3	2.3	171.73	0	22.532	338920000	19	0.10309	0.940524	0.0778192	0.100856	25.7427	25.452	25.9178	25.1622	25.9243	25.7925
Color [Black]	9	4		P78332;M0R1C7;F5H029;O94763;H3BU04	P78332;M0R1C7;F5H029;O94763;H3BU04	RNA-binding protein 6;Unconventional prefoldin RPB5 interactor 1	RBM6;CCDC155;FAM65B;URI1;TIPIN			4	2	2	2.6	1.3	1.3	236.28	0.0021545	2.7785	42179000	6	0.00184273	0.999286	-0.00228246	-0.002524	22.4253	22.9536	22.4754	21.8853	22.9996	22.9762
Color [Black]	9	4		P78346;Q5VU10;Q5VU11	P78346;Q5VU10	Ribonuclease P protein subunit p30	RPP30			4	4	4	24.3	24.3	24.3	29.321	0	19.019	378300000	9	0.887902	0.494636	-0.772158	-0.852955	25.0796	25.731	25.2535	26.5912	25.4285	26.3607
Color [Black]	9	4		P78347;A0A087WW90;A0A0D9SF80;A0A0A0MSY2;Q86UP8;Q6EKJ0	P78347	General transcription factor II-I	GTF2I			26	26	26	11.2	11.2	11.2	308.45	0	74.336	2082700000	69	0.366167	0.853002	-0.152539	-0.226292	28.49	28.0022	28.125	28.5213	28.1955	28.3581
Color [Black]	9	4		P78371;F5GWF6;F8VQ14	P78371;F5GWF6;F8VQ14	T-complex protein 1 subunit beta	CCT2			30	30	30	64.7	64.7	64.7	57.488	0	132.78	9957300000	185	0.422091	0.883567	-0.116403	-0.18847	30.6901	30.3825	30.4399	30.5362	30.7597	30.5657
Color [Black]	9	4		P78406;E9PQ57;E9PPG9;B0QZ36;B0QZ37	P78406;E9PQ57;E9PPG9	mRNA export factor	RAE1			19	19	19	51.4	51.4	51.4	40.968	0	76.572	6205200000	112	0.80066	0.816929	0.185545	0.305622	29.8752	30.0289	30.0209	29.7431	29.9717	29.6535
Color [Black]	9	4		P78527;F5GX40;H0YG84	P78527	DNA-dependent protein kinase catalytic subunit	PRKDC			207	207	207	45.2	45.2	45.2	469.08	0	323.31	59275000000	872	0.3444	0.826981	-0.210211	-0.279228	33.0901	33.0322	32.8928	33.3474	32.7388	33.5594
Color [Black]	9	4		P80723	P80723	Brain acid soluble protein 1	BASP1			3	3	3	21.6	21.6	21.6	22.693	0	9.4633	51095000	13	0.212098	0.821966	-0.32496	-0.296942	22.0958	23.7393	21.9332	23.0196	22.6312	23.0923
Color [Black]	9	4		P84077;P61204;F5H423;F5H0C7;H0YGG7	P84077;P61204;F5H423	ADP-ribosylation factor 1;ADP-ribosylation factor 3	ARF1;ARF3			14	14	8	70.7	70.7	40.9	20.697	0	67.882	11582000000	73	0.779251	0.386211	-1.18419	-0.986331	30.3091	29.8485	29.419	31.8713	29.7572	31.5007
Color [Black]	9	4		P84085;C9J1Z8;F5H1V1;F5H6T5;F8WDB3	P84085;C9J1Z8	ADP-ribosylation factor 5	ARF5			12	6	6	57.8	27.8	27.8	20.529	0	24.614	645880000	16	1.15724	0.293421	-1.11464	-1.16969	25.8885	26.1861	25.503	27.4626	26.1646	27.2942
Color [Black]	9	4		P84090;G3V279	P84090	Enhancer of rudimentary homolog	ERH			6	6	6	47.1	47.1	47.1	12.259	0	14.024	1078100000	25	0.269927	0.884309	0.119744	0.176718	27.1237	27.4283	27.7316	27.2645	27.3581	27.3018
Color [Black]	9	4		P84095	P84095	Rho-related GTP-binding protein RhoG	RHOG			7	7	7	41.9	41.9	41.9	21.308	0	26.204	1964400000	43	0.531549	0.867144	-0.126853	-0.209628	28.2313	28.0465	28.1892	28.1076	28.3986	28.3414
Color [Black]	9	4		P84103;A0A087X2D0	P84103;A0A087X2D0	Serine/arginine-rich splicing factor 3	SRSF3			7	7	6	41.5	41.5	41.5	19.329	0	26.625	2067200000	45	0.559985	0.773898	0.331237	0.434458	28.2995	28.7267	28.2633	27.6692	28.3563	28.2704
Color [Black]	9	4		P85037;E9PM37;E9PPI7	P85037	Forkhead box protein K1	FOXK1			6	6	5	8.5	8.5	7	75.456	0	27.914	463770000	23	0.101663	0.951143	-0.0449861	-0.0682622	26.0684	25.9757	26.2825	25.9636	26.0941	26.4038
Color [Black]	9	4		P98082;D6REB1;D6RIA5;D6RFF7	P98082	Disabled homolog 2	DAB2			13	13	13	24.9	24.9	24.9	82.447	0	37.843	1159100000	55	0.503938	0.812742	-0.211738	-0.309671	27.1395	27.5966	27.2687	27.3804	27.788	27.4717
Color [Black]	9	4		P98170;B1AKU2	P98170	E3 ubiquitin-protein ligase XIAP	XIAP			24	24	24	56.7	56.7	56.7	56.684	0	67.219	5062900000	109	0.355402	0.940307	0.0570049	0.100584	29.6255	29.6938	29.4816	29.5861	29.506	29.5377
Color [Black]	9	4		Q00535	Q00535	Cyclin-dependent-like kinase 5	CDK5			13	12	12	49	46.2	46.2	33.304	0	25.356	1457400000	53	0.274504	0.943687	-0.05082	-0.0884922	27.7648	27.728	27.8228	27.7179	27.7974	27.9528
Color [Black]	9	4		Q00577	Q00577	Transcriptional activator protein Pur-alpha	PURA			5	5	4	23.6	23.6	20.8	34.91	0	39.186	319750000	24	0.987276	0.839025	-0.14002	-0.24717	25.6586	25.4951	25.4542	25.6621	25.7208	25.6451
Color [Black]	9	4		Q00587;B0QYC6;B0QYC7;B0QYC8	Q00587	Cdc42 effector protein 1	CDC42EP1			7	7	7	10.6	10.6	10.6	91.937	0	11.67	314180000	18	0.355749	0.837314	-0.180515	-0.25383	25.7668	25.192	25.4967	25.8087	25.4051	25.7833
Color [Black]	9	4		Q00604;E9PQ69	Q00604	Norrin	NDP			9	9	7	8.2	8.2	6.1	124.73	0	19.385	513370000	26	0.263081	0.883258	-0.133588	-0.190138	26.5082	26.0629	26.1223	26.4582	26.5591	26.0769
Color [Black]	9	4		Q00653	Q00653	Nuclear factor NF-kappa-B p100 subunit;Nuclear factor NF-kappa-B p52 subunit	NFKB2			15	15	15	20	20	20	96.748	0	38.605	604550000	48	0.857064	0.718667	-0.426276	-0.582992	26.1184	26.6337	26.0708	26.8629	26.4117	26.8271
Color [Black]	9	4		Q00796;H0YLA4;H0YKB3;H7C0X5;E7EUL0;V9GYN4	Q00796	Sorbitol dehydrogenase	SORD			16	16	16	15.9	15.9	15.9	153.63	0	35.922	975740000	40	0.548487	0.775947	-0.329587	-0.430357	27.1097	27.3374	26.5908	27.1554	27.2371	27.6342
Color [Black]	9	4		Q00839;Q5RI18	Q00839	Heterogeneous nuclear ribonucleoprotein U	HNRNPU			42	42	42	45	45	45	90.583	0	153.7	21274000000	230	0.394347	0.942858	-0.0623245	-0.109968	31.5323	31.6983	31.6675	31.7675	31.6184	31.6992
Color [Black]	9	4		Q01085;E7ETJ9;A6NKZ9;E7ETC0	Q01085;E7ETJ9	Nucleolysin TIAR	TIAL1			10	10	6	32.8	32.8	20	41.59	0	28.134	1528500000	47	0.922494	0.7755	-0.272467	-0.427073	27.6612	27.9698	27.5249	27.9559	27.9435	28.0738
Color [Black]	9	4		Q01196;A8MZI9;H9KVB1;C9JWM1	Q01196;A8MZI9;H9KVB1	Runt-related transcription factor 1	RUNX1			3	3	3	9.3	9.3	9.3	48.736	0	8.3409	98051000	11	0.265031	0.888576	-0.111202	-0.16658	23.5644	23.9833	24.0159	24.1058	23.8174	23.9739
Color [Black]	9	4		Q01518;Q5T0R7;Q5T0R6;Q5T0R5;Q5T0R4;Q5T0R3;Q5T0R2;Q5T0R1;Q5T0R9;Q5T0R8;Q5T0S3	Q01518;Q5T0R7;Q5T0R6;Q5T0R5;Q5T0R4;Q5T0R3;Q5T0R2;Q5T0R1;Q5T0R9	Adenylyl cyclase-associated protein 1;Adenylyl cyclase-associated protein	CAP1			5	5	5	14.9	14.9	14.9	51.901	0	11.535	179520000	15	0.426134	0.762169	-0.427525	-0.460458	24.3183	25.2781	23.9017	24.6657	25.0206	25.0944
Color [Black]	9	4		Q01650;H0YJ95;A0A0C4DGL4;G3V4Z6;Q9UM01	Q01650	Large neutral amino acids transporter small subunit 1	SLC7A5			6	6	5	11.4	11.4	10.1	55.01	0	17.84	4117300000	43	1.41942	0.433589	-0.655944	-0.917221	29.2951	28.5756	28.9591	29.6553	29.4881	29.6542
Color [Black]	9	4		Q01804;D6RI06	Q01804	OTU domain-containing protein 4	OTUD4			8	8	8	10.6	10.6	10.6	124.04	0	33.645	313800000	24	0.576977	0.777366	-0.302366	-0.412278	25.7063	25.431	25.0496	25.8468	25.4284	25.8188
Color [Black]	9	4		Q01968	Q01968	Inositol polyphosphate 5-phosphatase OCRL-1	OCRL			11	11	11	13.8	13.8	13.8	104.2	0	17.255	555800000	17	0.228639	0.90503	-0.0974814	-0.146154	26.45	26.0515	26.5763	26.5422	26.3579	26.4702
Color [Black]	9	4		Q02040;X6RAJ1	Q02040;X6RAJ1	A-kinase anchor protein 17A	AKAP17A			8	8	8	11.9	11.9	11.9	80.735	0	13.405	157000000	18	0.183532	0.932527	-0.0820726	-0.122411	24.6412	24.658	24.3752	24.9254	24.4659	24.5294
Color [Black]	9	4		Q02535;Q5T084;A0A0D9SFB0;B5MBX0;H0YC46;E7EWC6	Q02535;Q5T084;A0A0D9SFB0;B5MBX0	DNA-binding protein inhibitor ID-3	ID3;AMY1A;FHL1;CDCA5			13	13	13	27.9	27.9	27.9	65.928	0	100.94	3755200000	76	0.265112	0.88372	0.132963	0.189866	29.0993	29.1519	29.3607	28.7043	29.274	29.2347
Color [Black]	9	4		Q02543;M0R1A7;M0R117;M0R0P7	Q02543;M0R1A7;M0R117;M0R0P7	60S ribosomal protein L18a	RPL18A			20	20	2	68.2	68.2	10.2	20.762	0	50.95	30466000000	139	0.384682	0.820219	-0.223056	-0.299795	32.2756	31.8903	31.971	32.5725	31.8558	32.3777
Color [Black]	9	4		Q02750;H3BRW9	Q02750	Dual specificity mitogen-activated protein kinase kinase 1	MAP2K1			17	9	9	40.2	23.9	23.9	43.439	0	29.471	1448100000	49	0.777801	0.691341	-0.526185	-0.648145	27.0959	27.8745	27.2567	28.0286	27.5476	28.2294
Color [Black]	9	4		Q02790;F5H1U3;F5H120;H0YFG2	Q02790	Peptidyl-prolyl cis-trans isomerase FKBP4;Peptidyl-prolyl cis-trans isomerase FKBP4, N-terminally processed	FKBP4			12	12	12	37.5	37.5	37.5	51.804	0	36.248	1087300000	44	0.323312	0.802987	-0.2896	-0.333751	26.8016	27.7058	26.9812	27.7895	26.9819	27.586
Color [Black]	9	4		Q02878;F8VZ45;U3KQR5;F8VR69;F8VZA3;F8VWR1;F8VU16	Q02878	60S ribosomal protein L6	RPL6			21	21	21	47.2	47.2	47.2	32.728	0	61.465	10864000000	115	0.414925	0.796945	-0.275636	-0.352192	30.2423	30.9037	30.3901	31.1659	30.4898	30.7073
Color [Black]	9	4		Q03135;C9JKI3;E9PCT5;P56539	Q03135;C9JKI3;E9PCT5;P56539	Caveolin-1;Caveolin;Caveolin-3	CAV1;CAV3			2	2	2	13.5	13.5	13.5	20.471	0	5.1578	118730000	11	1.99379	0.0822222	-1.35127	-1.70034	22.758	23.5459	23.6791	24.6691	24.7965	24.5712
Color [Black]	9	4		Q03169;H0YKI8	Q03169	Tumor necrosis factor alpha-induced protein 2	TNFAIP2			3	3	3	6.4	6.4	6.4	72.66	0	5.2894	38078000	8	0.368463	0.737189	0.606741	0.510412	22.1991	23.3336	22.4026	20.8513	22.6477	22.6161
Color [Black]	9	4		Q03252	Q03252	Lamin-B2	LMNB2			12	8	8	19	15.2	15.2	69.948	0	13.901	136100000	18	0.39573	0.779445	0.363702	0.409405	24.0604	24.5788	24.9051	23.6476	24.6873	24.1185
Color [Black]	9	4		Q03701;C9J9W7	Q03701	CCAAT/enhancer-binding protein zeta	CEBPZ			11	11	11	14.3	14.3	14.3	120.97	0	21.454	374610000	27	0.285356	0.914451	-0.0850309	-0.137101	25.7309	25.616	25.9629	25.9766	25.7622	25.826
Color [Black]	9	4		Q04206;E9PKH5;A0A087X0W8;E9PI38;E9PQS6;E9PKV4;A0A087WVP0	Q04206	Transcription factor p65	RELA			9	9	6	12	12	8.2	109.29	0	20.241	485280000	23	1.71547	0.776962	-0.228995	-0.408623	26.1427	26.1906	26.0135	26.2916	26.3924	26.3497
Color [Black]	9	4		Q04760	Q04760	Lactoylglutathione lyase	GLO1			5	5	5	32.1	32.1	32.1	20.777	0	6.0567	847310000	22	0.90927	0.648257	-0.527405	-0.684287	27.0606	26.8689	26.1957	27.2698	27.3313	27.1063
Color [Black]	9	4		Q04917;A2IDB2;F8WEB6;A2IDB1	Q04917	14-3-3 protein eta	YWHAH			26	8	7	17.7	2.7	1.5	508.01	0	20.033	725210000	21	1.13641	0.3625	-0.980506	-1.08251	26.1344	26.4408	25.8104	27.7491	26.4935	27.0846
Color [Black]	9	4		Q05655;C9JZU8;C9J9P1;C9K0E3	Q05655	Protein kinase C delta type;Protein kinase C delta type regulatory subunit;Protein kinase C delta type catalytic subunit	PRKCD			12	12	12	20.3	20.3	20.3	77.504	0	25.033	728570000	41	0.349855	0.860817	-0.148755	-0.219882	26.4394	26.754	26.9412	26.6664	26.9261	26.9884
Color [Black]	9	4		Q06124;A0A0U1RRI0;H0YF12	Q06124	Tyrosine-protein phosphatase non-receptor type 11	PTPN11			19	19	19	38.5	38.5	38.5	68.436	0	36.218	1285400000	46	1.08991	0.800452	0.211226	0.357333	27.8688	27.6175	27.7288	27.5645	27.419	27.598
Color [Black]	9	4		Q06203;D6RCC8;D6RE15	Q06203	Amidophosphoribosyltransferase	PPAT			5	5	5	12.6	12.6	12.6	57.398	0	10.644	192890000	17	0.0109166	0.993401	-0.0105991	-0.0129231	25.0831	24.996	24.397	24.8456	24.4214	25.241
Color [Black]	9	4		Q06210	Q06210	Glutamine--fructose-6-phosphate aminotransferase [isomerizing] 1	GFPT1			37	37	33	55.5	55.5	50.2	78.806	0	144.07	13941000000	229	0.80963	0.792203	-0.242824	-0.380152	30.8969	30.9738	30.8853	31.2289	30.8997	31.3559
Color [Black]	9	4		Q06323;H0YLU2;H0YKK6	Q06323;H0YLU2	Proteasome activator complex subunit 1	PSME1			5	5	5	20.1	20.1	20.1	28.723	0	6.1783	163250000	10	1.00929	0.28704	-1.5904	-1.28319	23.1083	24.7943	22.4027	25.4396	24.7788	24.8581
Color [Black]	9	4		Q06587	Q06587	E3 ubiquitin-protein ligase RING1	RING1			8	8	6	27.8	27.8	20.4	42.429	0	29.053	2055400000	45	0.275212	0.870619	0.142879	0.201695	28.3093	28.6105	28.0856	27.9319	28.4227	28.2221
Color [Black]	9	4		Q06830;A0A0A0MSI0;A0A0A0MRQ5	Q06830;A0A0A0MSI0	Peroxiredoxin-1	PRDX1			23	23	19	80.4	80.4	65.3	22.11	0	72.457	25166000000	134	0.412464	0.837607	0.171407	0.253316	32.3186	31.9132	31.721	31.8137	31.7886	31.8363
Color [Black]	9	4		Q07002	Q07002	Cyclin-dependent kinase 18	CDK18			4	3	2	9.7	8.1	5.7	54.179	0	11.859	179200000	9	0.393061	0.793247	0.338643	0.392079	25.1334	24.6674	24.9268	23.8956	24.8828	24.9333
Color [Black]	9	4		Q07065	Q07065	Cytoskeleton-associated protein 4	CKAP4			25	25	25	55.5	55.5	55.5	66.022	0	117.51	2760900000	88	0.754358	0.84264	-0.139582	-0.238586	28.6906	28.5562	28.7348	28.901	28.8232	28.6761
Color [Black]	9	4		Q07960;H0YE29;E9PNR6	Q07960;H0YE29	Rho GTPase-activating protein 1	ARHGAP1			9	9	9	26.4	26.4	26.4	50.435	0	19.051	692860000	22	1.93984	0.585968	-0.446522	-0.743016	26.5447	26.4731	26.398	27.0713	26.7544	26.9295
Color [Black]	9	4		Q08211	Q08211	ATP-dependent RNA helicase A	DHX9			63	63	63	52.6	52.6	52.6	140.96	0	235.61	34004000000	384	0.233569	0.931557	-0.0759265	-0.120967	32.2723	32.2686	32.3207	32.4516	32.1135	32.5243
Color [Black]	9	4		Q08257;C9JH92;A6NP24	Q08257;C9JH92;A6NP24	Quinone oxidoreductase	CRYZ			3	3	3	11.6	11.6	11.6	35.206	0	8.1313	130270000	13	0.144622	0.921418	0.0952555	0.127934	24.0038	24.8083	24.1995	24.198	24.3083	24.2196
Color [Black]	9	4		Q08379;A0A087WYC0;B7ZC06	Q08379	Golgin subfamily A member 2	GOLGA2			8	8	8	9.6	9.6	9.6	113.08	0	18.623	174800000	16	1.98949	0.262167	-0.922043	-1.31407	23.8785	24.389	24.33	24.999	25.0011	25.3635
Color [Black]	9	4		Q08380;K7EP36;K7ESM3;K7EKQ5;K7ERZ6;K7EJY8;K7EJD3;K7EQT9;K7ES75;K7EN99	Q08380	Galectin-3-binding protein	LGALS3BP			12	12	12	28.7	28.7	28.7	65.33	0	52.798	1715000000	55	0.186394	0.940726	0.0644188	0.101931	28.1547	28.0937	27.9053	27.944	27.8238	28.1925
Color [Black]	9	4		Q08945;A0A0U1RRK2;E9PMD4	Q08945	FACT complex subunit SSRP1	SSRP1			7	7	6	11.1	11.1	10	81.074	0	13.148	179260000	13	0.350223	0.883834	-0.117961	-0.184357	24.6898	24.7859	24.6874	24.9306	25.015	24.5713
Color [Black]	9	4		Q08AD1;H0Y4Z1	Q08AD1	Calmodulin-regulated spectrin-associated protein 2	CAMSAP2			4	4	4	3.6	3.6	3.6	168.09	0	5.8579	61363000	8	2.28488	0.267745	-0.864962	-1.3183	22.7991	23.1314	22.6006	23.744	23.7075	23.6745
Color [Black]	9	4		Q08AF3;B4E128;Q68D06;Q7Z7L1	Q08AF3;B4E128	Schlafen family member 5	SLFN5			5	5	5	5.8	5.8	5.8	101.05	0	9.9392	68135000	9	2.10786	0.146629	1.07199	1.49537	23.6633	23.7153	24.2275	22.6531	22.7	23.0371
Color [Black]	9	4		Q08J23;A0A140T9Y7	Q08J23	tRNA (cytosine(34)-C(5))-methyltransferase	NSUN2			40	40	40	55.3	55.3	55.3	86.47	0	161.57	11051000000	196	0.119712	0.960636	0.0334905	0.0556339	30.6866	30.9065	30.6028	30.6692	30.7903	30.6359
Color [Black]	9	4		Q09161;X6R941	Q09161	Nuclear cap-binding protein subunit 1	NCBP1			4	4	4	6.7	6.7	6.7	91.838	0	11.337	137000000	12	0.349393	0.708775	-0.933691	-0.580213	21.3057	24.5938	24.5663	24.7149	24.506	24.0459
Color [Black]	9	4		Q09666;E9PQE3;E9PJZ0;E9PKR9;E9PJC6;E9PLK4	Q09666	Neuroblast differentiation-associated protein AHNAK	AHNAK			183	183	183	54.6	54.6	54.6	629.09	0	323.31	23422000000	668	1.17817	0.833951	-0.151551	-0.270396	31.7817	31.7157	31.6794	31.959	31.7791	31.8934
Color [Black]	9	4		Q0ZGT2;H7BXY5;E7ETM8;E7EUA0	Q0ZGT2;H7BXY5;E7ETM8;E7EUA0	Nexilin	NEXN			15	15	15	7.3	7.3	7.3	189.93	0	28.233	943140000	36	0.358667	0.76242	0.493412	0.459774	26.6177	27.3664	27.937	27.531	26.857	26.0528
Color [Black]	9	4		Q10570;E9PIM1	Q10570	Cleavage and polyadenylation specificity factor subunit 1	CPSF1			5	5	5	5.8	5.8	5.8	160.88	0	13.738	109350000	14	0.257981	0.79884	0.404139	0.359765	23.9899	23.9778	24.4046	24.2773	22.5066	24.376
Color [Black]	9	4		Q10589	Q10589	Bone marrow stromal antigen 2	BST2			2	2	2	13.9	13.9	13.9	19.769	0	4.5687	140260000	6	0.0449345	0.947205	-0.115335	-0.0837656	24.2343	23.9037	24.2799	24.4363	25.6604	22.6672
Color [Black]	9	4		Q12768;E7EQI7;E5RFU6	Q12768;E7EQI7	WASH complex subunit strumpellin	KIAA0196			8	8	8	8.2	8.2	8.2	134.28	0	20.183	369840000	21	0.086896	0.949974	0.0486501	0.0696256	26.1351	25.7127	25.6222	25.7924	25.9739	25.5577
Color [Black]	9	4		Q12769;G3V198;E9PR16;E9PSI3	Q12769;G3V198;E9PR16	Nuclear pore complex protein Nup160	NUP160			27	27	27	20.5	20.5	20.5	162.12	0	122.33	2404600000	94	0.265171	0.837517	-0.202983	-0.251928	28.5322	28.0911	28.5396	28.791	28.0611	28.9197
Color [Black]	9	4		Q12774;H0Y895;A5YM69	Q12774	Rho guanine nucleotide exchange factor 5	ARHGEF5			9	9	9	6.9	6.9	6.9	176.8	0	18.787	117390000	29	0.313738	0.816	0.253227	0.305116	23.9235	24.6338	24.0801	23.9531	24.3951	23.5296
Color [Black]	9	4		Q12788;J3KNP2;A0A087WYP7	Q12788;J3KNP2	Transducin beta-like protein 3	TBL3			11	11	11	17.8	17.8	17.8	89.034	0	30.872	750650000	31	0.711099	0.868832	-0.115569	-0.201259	26.8151	26.6645	26.8553	26.8146	26.8923	26.9748
Color [Black]	9	4		Q12789;H3BRD0;H3BU55;H3BU37	Q12789	General transcription factor 3C polypeptide 1	GTF3C1			15	15	15	9.1	9.1	9.1	238.87	0	34.445	273160000	28	0.217271	0.866544	-0.164996	-0.207415	25.1409	25.7249	24.7334	25.356	25.253	25.4851
Color [Black]	9	4		Q12792;F8VS81;F8W1Q9	Q12792;F8VS81	Twinfilin-1	TWF1			12	12	11	36.9	36.9	34.9	40.282	0	42.829	1774800000	50	0.0811676	0.975417	0.0298061	0.0473329	27.9363	27.9714	28.2537	28.1169	28.0947	27.8604
Color [Black]	9	4		Q12797;E5RHJ2;E5RHK2;A0A087WW51;A0A0A0MSK8;E5RG56	Q12797;E5RHJ2;E5RHK2;A0A087WW51;A0A0A0MSK8;E5RG56	Aspartyl/asparaginyl beta-hydroxylase	ASPH			2	2	2	4.7	4.7	4.7	85.862	0	15.597	58714000	7	1.05529	0.561105	0.584443	0.768771	23.3769	23.0323	23.828	22.7433	23.0667	22.674
Color [Black]	9	4		Q12802;H0YMW2;A0A087WTD7;A8MYJ1;A0A087WY36;H0YLH1;A0A087X047;A0A087WX73	Q12802;H0YMW2	A-kinase anchor protein 13	AKAP13			30	30	30	16.8	16.8	16.8	307.55	0	74.489	1179200000	81	0.918048	0.758336	-0.306924	-0.46777	27.2814	27.5734	27.0575	27.7004	27.582	27.5508
Color [Black]	9	4		Q12816;G8JLB3;F5H1S9;A0A087WY57;K7ERV2;K7ERL8;H7BZB8;D6RBK6	Q12816;G8JLB3;F5H1S9	Trophinin;tRNA pseudouridine synthase	TRO;PUS1			18	16	16	10.9	10	10	200.26	0	39.569	1086800000	44	0.0583504	0.966592	0.0383816	0.0527494	26.9658	27.747	27.399	27.3312	27.3801	27.2854
Color [Black]	9	4		Q12834	Q12834	Cell division cycle protein 20 homolog	CDC20			8	8	8	19.6	19.6	19.6	54.722	0	16.997	398640000	27	0.128183	0.945097	-0.0570545	-0.0860162	25.6825	26.0744	25.9509	25.739	26.1277	26.0122
Color [Black]	9	4		Q12873;H7C3H7;H7C0J3;H7C2H0	Q12873	Chromodomain-helicase-DNA-binding protein 3	CHD3			12	5	4	7.2	4	3.2	226.59	0	10.177	118370000	14	0.661841	0.74343	-0.359771	-0.482089	23.6476	24.4414	23.7918	24.2854	24.29	24.3847
Color [Black]	9	4		Q12904;D6R937	Q12904	Aminoacyl tRNA synthase complex-interacting multifunctional protein 1;Endothelial monocyte-activating polypeptide 2	AIMP1			18	18	18	76.3	76.3	76.3	34.352	0	166.37	5389000000	112	0.680189	0.763312	-0.331331	-0.459296	29.3703	29.8968	29.1692	29.8499	29.7219	29.8583
Color [Black]	9	4		Q12965;H0YNQ8;H0YLJ4;O00160;H0YN00;H0YLE5;H0YNB0;M0QXU2	Q12965	Unconventional myosin-Ie	MYO1E			32	32	32	33.6	33.6	33.6	127.06	0	85.571	3514700000	105	0.493716	0.842761	-0.154114	-0.24227	29.0488	28.7934	29.1202	29.089	29.013	29.3227
Color [Black]	9	4		Q12972;A0A0A0MT09	Q12972;A0A0A0MT09	Nuclear inhibitor of protein phosphatase 1;Activator of RNA decay	PPP1R8			4	4	4	21.4	21.4	21.4	38.478	0	10.546	304420000	13	0.344446	0.721679	-0.915089	-0.571756	22.5197	26.0213	25.3605	25.0863	25.8872	25.6732
Color [Black]	9	4		Q12986	Q12986	Transcriptional repressor NF-X1	NFX1			8	8	8	10	10	10	124.39	0	18.079	111960000	16	0.0199047	0.983456	-0.0446262	-0.0357992	22.871	24.8648	23.7609	24.8019	23.2335	23.5951
Color [Black]	9	4		Q13009;C9JIE2;E9PAR2	Q13009	T-lymphoma invasion and metastasis-inducing protein 1	TIAM1			5	5	5	2.2	2.2	2.2	219.34	0	9.2727	274720000	10	0.427783	0.765443	-0.422065	-0.457966	24.5397	25.8391	24.8595	25.7967	25.4517	25.2561
Color [Black]	9	4		Q13045;J3QLR6;K7EQZ7;J3QQQ2;K7EP37;J3QQU5;K7EP27;J3KS39	Q13045	Protein flightless-1 homolog	FLII			24	24	15	23.3	23.3	14.7	144.75	0	58.93	1887600000	74	0.657157	0.836735	-0.155965	-0.25676	28.1756	28.2109	27.8806	28.2639	28.1972	28.2738
Color [Black]	9	4		Q13057;K7ES73;K7EN91;K7ESK6;K7EP09;K7EPT0;K7EQ60;K7EPC2	Q13057	Bifunctional coenzyme A synthase;Phosphopantetheine adenylyltransferase;Dephospho-CoA kinase	COASY			10	10	10	23.2	23.2	23.2	62.328	0	40.995	834720000	41	0.498414	0.775112	-0.365063	-0.445291	27.1234	26.909	26.2062	27.1585	26.8137	27.3615
Color [Black]	9	4		Q13085;A2AB25;A0A087X0W4;A0A087WWN5;A0A0C4DGT1;A0A087WYK6;A0A087WVR6;A0A087X2F8;A0A087WYS8	Q13085	Acetyl-CoA carboxylase 1;Biotin carboxylase	ACACA			168	168	74	44.9	44.9	24	436.46	0	323.31	138220000000	1042	0.19557	0.942412	-0.0685285	-0.107989	34.5444	34.1725	34.2474	34.4241	34.2513	34.4945
Color [Black]	9	4		Q13131;Q96E92;A0A087WXX9;P54646	Q13131	5-AMP-activated protein kinase catalytic subunit alpha-1	PRKAA1			12	12	12	14	14	14	118.34	0	26.344	889570000	28	0.462665	0.817911	0.210684	0.302371	27.5468	26.8869	27.1093	27.0111	26.9969	26.903
Color [Black]	9	4		Q13136;H0YDW2;A0A1B0GVT3;E9PJZ7;H0YHK3;G3V200;O75334;H0YD72;R4GNF1;E9PPF6;H0YH95;H0YEF9;R4GN36;O75145	Q13136	Liprin-alpha-1	PPFIA1			16	16	16	16.9	16.9	16.9	135.78	0	39.292	397760000	34	0.556741	0.730775	0.449503	0.523954	26.107	26.3418	25.8429	25.0102	26.0974	25.8357
Color [Black]	9	4		Q13144	Q13144	Translation initiation factor eIF-2B subunit epsilon	EIF2B5			6	6	6	9.8	9.8	9.8	80.379	0	19.005	514310000	12	0.319757	0.851561	-0.161847	-0.228772	26.3324	25.8358	26.4019	26.5104	26.3949	26.1503
Color [Black]	9	4		Q13151	Q13151	Heterogeneous nuclear ribonucleoprotein A0	HNRNPA0			20	20	20	56.7	56.7	56.7	30.84	0	126.77	17360000000	101	0.224525	0.880976	0.133822	0.182597	31.5657	31.0478	31.6465	31.2456	31.543	31.07
Color [Black]	9	4		Q13155;F8W950;F8WCL2	Q13155;F8W950	Aminoacyl tRNA synthase complex-interacting multifunctional protein 2	AIMP2			10	2	2	18.4	5.6	5.6	80.113	0	7.9218	977690000	15	0.908461	0.735705	0.386854	0.553636	27.282	27.719	27.1008	26.94	27.1282	26.873
Color [Black]	9	4		Q13177;H7C1X3;A0A087X294;O75914;B1AKS5	Q13177	Serine/threonine-protein kinase PAK 2;PAK-2p27;PAK-2p34	PAK2			10	10	10	32.4	32.4	32.4	58.042	0	41.035	668190000	36	0.0843423	0.975908	-0.0299549	-0.0478668	26.6301	26.7838	26.5494	26.4797	26.7434	26.83
Color [Black]	9	4		Q13185;C9JMM0;S4R2Y4;H3BSU0	Q13185;C9JMM0;S4R2Y4;H3BSU0	Chromobox protein homolog 3	CBX3;CES1			4	4	4	22.4	22.4	22.4	20.811	0	10.327	286930000	12	0.386926	0.717587	0.771317	0.575762	24.9276	25.648	26.1571	25.2115	25.8726	23.3347
Color [Black]	9	4		Q13188;A0A087WZ06;E5RFQ9;A0A087WVN8;Q13043;E5RIM6;Q8NBU1	Q13188;A0A087WZ06;E5RFQ9	Serine/threonine-protein kinase 3;Serine/threonine-protein kinase 3 36kDa subunit;Serine/threonine-protein kinase 3 20kDa subunit	STK3			6	6	6	13.4	13.4	13.4	56.3	0	12.511	257470000	13	0.679492	0.719668	-0.465807	-0.573988	24.6208	25.4298	24.8803	25.3177	25.8351	25.1754
Color [Black]	9	4		Q13200;C9JPC0;H7C1H2;H7C2Q3;F8WBS8	Q13200	26S proteasome non-ATPase regulatory subunit 2	PSMD2			29	29	29	33.8	33.8	33.8	100.2	0	85.604	5181500000	126	0.480827	0.813057	-0.215926	-0.310636	29.507	29.7241	29.253	29.8912	29.4356	29.8051
Color [Black]	9	4		Q13206;E9PIF2	Q13206;E9PIF2	Probable ATP-dependent RNA helicase DDX10	DDX10			3	3	3	5.8	5.8	5.8	100.89	0	4.0408	52245000	5	0.528447	0.77808	0.314569	0.412803	23.0967	23.5362	22.6839	22.6997	22.971	22.7023
Color [Black]	9	4		Q13228;A6PVX1;H0Y532;F8WCR4;F2Z2W8;C9JVL0;F8WBA9	Q13228;A6PVX1;H0Y532	Selenium-binding protein 1	SELENBP1			22	22	22	53.8	53.8	53.8	52.39	0	75.767	2849600000	102	0.036011	0.990168	-0.0123761	-0.020079	28.8323	28.7947	28.6271	28.9142	28.5803	28.7967
Color [Black]	9	4		Q13237;O15054;Q5JSQ8	Q13237	cGMP-dependent protein kinase 2	PRKG2			7	7	7	5.3	5.3	5.3	147.3	0	13.504	764450000	29	0.131021	0.884237	-0.165885	-0.171814	25.8892	27.3119	26.8521	26.4817	27.1796	26.8896
Color [Black]	9	4		Q13242;H0YIB4;S4R3G0	Q13242;H0YIB4;S4R3G0	Serine/arginine-rich splicing factor 9	SRSF9			8	8	7	37.1	37.1	33.9	25.542	0	12.999	276060000	17	0.0950687	0.957911	-0.0391852	-0.0605343	25.4262	25.4292	25.2845	25.6336	25.4662	25.1577
Color [Black]	9	4		Q13247;A0A0D9SEM4;A0A0D9SGD2;B4DJK0;B4DUA4	Q13247	Serine/arginine-rich splicing factor 6	SRSF6			8	8	5	19.2	19.2	14.5	39.586	0	18.876	1031200000	36	0.655461	0.73409	0.380376	0.498779	27.2828	27.4833	27.3783	26.6691	27.505	26.8292
Color [Black]	9	4		Q13263;M0R0K9;M0R3C0;M0R2I3	Q13263	Transcription intermediary factor 1-beta	TRIM28			13	13	13	19.6	19.6	19.6	88.549	0	32.397	807050000	38	1.24285	0.793317	-0.224264	-0.383535	26.8174	26.7019	26.9853	27.0581	27.0248	27.0946
Color [Black]	9	4		Q13283;E5RI46;E5RIF8;E5RH42;E5RIZ6;E5RJU8	Q13283	Ras GTPase-activating protein-binding protein 1	G3BP1			6	5	4	7.7	7	5.8	106.78	0	8.9314	282310000	9	2.79022	0.70288	-0.341047	-0.62581	25.1969	25.2473	25.2885	25.6146	25.513	25.6282
Color [Black]	9	4		Q13310;B1ANR0;H0Y5F5;H0YEU6;B1ANR1;H0YCC8;H0YEQ8;H0Y6X6;H0YER0	Q13310;B1ANR0;H0Y5F5	Polyadenylate-binding protein 4;Polyadenylate-binding protein	PABPC4			26	19	18	42.9	31.1	29.7	70.782	0	44.81	2829500000	79	1.49711	0.777104	-0.232959	-0.407258	28.7293	28.5892	28.6086	28.9025	28.7656	28.9579
Color [Black]	9	4		Q13315;E9PIN0;E9PRG7;Q6P7P1;M0QXY8;E9PIQ5;A0A087X0E9	Q13315;E9PIN0	Serine-protein kinase ATM	ATM			6	6	6	2.4	2.4	2.4	350.68	0	11.138	65908000	12	0.337299	0.821949	-0.229578	-0.293917	23.1828	23.7214	22.8187	23.2845	23.4941	23.633
Color [Black]	9	4		Q13322;C9JTW6	Q13322	Growth factor receptor-bound protein 10	GRB10			4	4	4	8.6	8.6	8.6	67.231	0	8.8496	143420000	8	0.09356	0.911555	0.152158	0.140815	24.4778	24.1388	24.639	24.612	25.019	23.1682
Color [Black]	9	4		Q13347;Q5TFK1	Q13347	Eukaryotic translation initiation factor 3 subunit I	EIF3I			14	14	14	57.5	57.5	57.5	36.501	0	42.293	2328300000	53	1.15157	0.795835	-0.203927	-0.349622	28.4721	28.349	28.2311	28.6461	28.5127	28.5052
Color [Black]	9	4		Q13415	Q13415	Origin recognition complex subunit 1	ORC1			3	3	3	4.3	4.3	4.3	97.349	0	6.9087	61642000	8	0.00231961	1	0.00319926	0.00336609	23.2775	23.5881	23.4419	22.7177	23.3415	24.2387
Color [Black]	9	4		Q13425;H0YCS0	Q13425;H0YCS0	Beta-2-syntrophin	SNTB2			10	10	3	21.5	21.5	5.9	57.949	0	21.701	581030000	38	0.348113	0.921538	0.0763607	0.129205	26.5813	26.4652	26.4394	26.2872	26.563	26.4066
Color [Black]	9	4		Q13443	Q13443	Disintegrin and metalloproteinase domain-containing protein 9	ADAM9			2	2	2	2.8	2.8	2.8	90.555	0.0003296	3.3472	14761000	5	0.102756	0.881286	-0.251773	-0.182273	21.2573	22.2643	21.2631	23.4761	21.0834	20.9804
Color [Black]	9	4		Q13445;K7EIN4;K7EQ63	Q13445;K7EIN4;K7EQ63	Transmembrane emp24 domain-containing protein 1	TMED1			2	2	2	12.8	12.8	12.8	25.206	0	6.4378	228430000	12	0.142983	0.887931	-0.150839	-0.169242	24.6079	25.4576	24.8352	25.6644	24.6403	25.0486
Color [Black]	9	4		Q13451	Q13451	Peptidyl-prolyl cis-trans isomerase FKBP5;Peptidyl-prolyl cis-trans isomerase FKBP5, N-terminally processed	FKBP5			7	7	7	15.1	15.1	15.1	51.212	0	14.3	125240000	17	0.0141738	0.987317	-0.0169048	-0.0188943	23.7397	24.7201	23.9574	23.8653	24.6741	23.9284
Color [Black]	9	4		Q13459;M0R300;M0R0P8;M0QZY4;M0R240;M0R2J3;M0QXP0	Q13459;M0R300;M0R0P8	Unconventional myosin-IXb	MYO9B			9	9	9	5.8	5.8	5.8	243.4	0	23.31	204560000	34	0.154735	0.909737	-0.108606	-0.142438	24.5538	25.3117	24.7214	24.9028	25.2164	24.7935
Color [Black]	9	4		Q13464;A0A0U1RQV4	Q13464;A0A0U1RQV4	Rho-associated protein kinase 1	ROCK1			8	5	5	6.5	4.3	4.3	158.17	0	10.112	99515000	5	1.43804	0.368547	0.74531	1.00585	23.9103	23.8666	23.9558	22.7614	23.5906	23.1449
Color [Black]	9	4		Q13470;I3L334	Q13470	Non-receptor tyrosine-protein kinase TNK1	TNK1			10	10	10	8.8	8.8	8.8	140.25	0	18.879	502220000	42	0.146227	0.977087	0.0249653	0.0443065	26.3236	26.2343	26.3202	26.1588	26.2975	26.347
Color [Black]	9	4		Q13492;H0YCY1;E9PI56;E9PKP6;E9PLJ8;E9PK13;E9PJT1;E5RFU0;E5RHK9;E5RFC6;E5RK51;E5RIJ5;E5RGY9;O60641	Q13492	Phosphatidylinositol-binding clathrin assembly protein	PICALM			25	25	13	55.5	55.5	29	70.754	0	248.4	22618000000	147	1.00682	0.82717	-0.160045	-0.27854	31.7725	31.7007	31.5604	31.7613	31.9017	31.8508
Color [Black]	9	4		Q13501;E7EMC7;E9PFW8;E3W990;C9JRJ8;D6RBF1;C9J6J8	Q13501;E7EMC7	Sequestosome-1	SQSTM1			15	15	15	53.6	53.6	53.6	47.687	0	81.896	4248600000	90	1.72565	0.76115	-0.26759	-0.469387	29.1711	29.3018	29.1262	29.5513	29.3919	29.4586
Color [Black]	9	4		Q13509;A0A0B4J269;G3V2A3;G3V542	Q13509;A0A0B4J269	Tubulin beta-3 chain	TUBB3			22	6	4	55.6	24.9	16.2	50.432	0	27.857	2469700000	33	0.0296394	0.989063	0.0196864	0.0272119	28.7498	28.621	28.2815	28.7079	28.1822	28.7031
Color [Black]	9	4		Q13546	Q13546	Receptor-interacting serine/threonine-protein kinase 1	RIPK1			20	20	20	32.8	32.8	32.8	75.93	0	46.918	1212800000	64	0.0923605	0.975532	-0.0293344	-0.0478332	27.5054	27.6709	27.3103	27.5592	27.4367	27.5786
Color [Black]	9	4		Q13547;Q5TEE2	Q13547;Q5TEE2	Histone deacetylase 1	HDAC1			12	4	4	22.2	9.3	9.3	55.102	0	11.673	539020000	22	0.398716	0.777016	0.386266	0.424554	26.4403	26.5538	26.4565	26.3929	25.2903	26.6087
Color [Black]	9	4		Q13561;F8VX93;H0YI98;F8VW18;F8W1I6;H0YHL1;F8VRV7	Q13561;F8VX93;H0YI98;F8VW18;F8W1I6	Dynactin subunit 2	DCTN2			3	3	3	8.5	8.5	8.5	44.23	0	4.8899	121440000	8	0.674278	0.731034	-0.445916	-0.557211	24.1092	24.2813	23.6676	24.8756	24.0504	24.4698
Color [Black]	9	4		Q13564	Q13564	NEDD8-activating enzyme E1 regulatory subunit	NAE1			3	3	3	6.6	6.6	6.6	60.246	0	7.1373	103590000	5	1.00473	0.27529	1.46084	1.23575	24.64	23.3357	25.0193	22.333	23.7714	22.5081
Color [Black]	9	4		Q13572;A0A0G2JK02	Q13572	Inositol-tetrakisphosphate 1-kinase	ITPK1			38	38	35	16.1	16.1	15.4	358.17	0	97.542	1679600000	101	0.731912	0.840743	-0.143429	-0.24319	27.9817	27.7778	27.9752	27.9719	28.022	28.1711
Color [Black]	9	4		Q13595	Q13595	Transformer-2 protein homolog alpha	TRA2A			5	5	5	27.7	27.7	27.7	32.688	0	10.204	185330000	21	0.412416	0.703825	0.856859	0.619486	25.1298	24.402	25.3893	22.5304	25.3464	24.4738
Color [Black]	9	4		Q13610	Q13610	Periodic tryptophan protein 1 homolog	PWP1			90	90	30	39.7	39.7	13.7	246.91	0	323.31	501420000000	1099	0.249529	0.918355	-0.0828349	-0.13117	36.4139	36.0505	36.0243	36.2803	36.288	36.1689
Color [Black]	9	4		Q13619;A0A0A0MR50;A0A087WWN2	Q13619;A0A0A0MR50	Cullin-4A	CUL4A			31	31	21	46.8	46.8	35.6	87.679	0	80.946	2994400000	108	0.327062	0.887728	-0.10666	-0.168208	28.61	28.8669	28.7956	29.01	28.6484	28.934
Color [Black]	9	4		Q13625;H7C5L8	Q13625	Apoptosis-stimulating of p53 protein 2	TP53BP2			8	8	8	10.8	10.8	10.8	125.61	0	18.079	177900000	19	0.312951	0.823996	0.230163	0.287512	24.7978	24.9348	24.8715	24.0718	25.0819	24.76
Color [Black]	9	4		Q13630;E9PKL9;E9PP14;A0A0J9YX13;H0YCP7	Q13630;E9PKL9;E9PP14;A0A0J9YX13	GDP-L-fucose synthase	TSTA3			6	6	2	25.5	25.5	6.9	35.892	0	16.343	403710000	21	0.156323	0.922541	0.0909513	0.126705	25.9392	25.6874	26.2489	26.0352	25.5784	25.9891
Color [Black]	9	4		Q13751;X1WI29;Q5THA1	Q13751	Laminin subunit beta-3	LAMB3			5	5	5	6.3	6.3	6.3	129.57	0	11.018	150410000	10	0.0344115	0.98972	-0.0128276	-0.0204906	24.61	24.3034	24.5911	24.3605	24.6102	24.5724
Color [Black]	9	4		Q13838;Q5STU3;A0A0G2JJZ9;F6WLT2;A0A140T9X3;A0A140T996;A0A0A0MT12;F6TRA5;F6UJC5;A0A140TA18;A0A140T9X9;F6S4E6;A0A140T973;A0A140T9K1;A0A140T9L4;F6QYI9;A0A0G2JJL7;H0Y400;F6R6M7;A0A140T9K2;A0A140T9N3;M0QZZ8;Q5T211	Q13838;Q5STU3;A0A0G2JJZ9;F6WLT2;A0A140T9X3;A0A140T996;A0A0A0MT12;F6TRA5;F6UJC5;A0A140TA18;A0A140T9X9;F6S4E6	Spliceosome RNA helicase DDX39B	DDX39B			24	18	5	2.4	1.8	0.6	1091.1	0	57.777	9260200000	100	0.665109	0.798485	-0.231856	-0.352352	30.2263	30.3658	30.3826	30.6886	30.2573	30.7243
Color [Black]	9	4		Q13885;Q9BVA1	Q13885;Q9BVA1	Tubulin beta-2A chain;Tubulin beta-2B chain	TUBB2A;TUBB2B			28	5	5	64.5	15.1	15.1	49.906	0	8.837	165560000	11	0.475028	0.6929	0.790786	0.647103	24.9246	24.7698	24.6886	24.7201	24.7244	22.5661
Color [Black]	9	4		Q13901	Q13901	Nuclear nucleic acid-binding protein C1D	C1D			4	2	2	11.5	5.4	5.4	58.784	0	7.3204	162220000	7	0.857543	0.368956	-1.1349	-1.01768	24.2629	23.2953	23.9023	26.0467	24.3582	24.4604
Color [Black]	9	4		Q13907;C9JKM8;C9JD53;Q9BXS1	Q13907	Isopentenyl-diphosphate Delta-isomerase 1	IDI1			9	9	9	41.4	41.4	41.4	26.319	0	28.477	600350000	26	0.0133406	0.992052	-0.0116024	-0.0147321	26.6373	26.7029	26.0728	26.8244	26.1106	26.5127
Color [Black]	9	4		Q14008;E9PQH5;H0YCF6;H0YEK7	Q14008	Cytoskeleton-associated protein 5	CKAP5			16	16	16	9.6	9.6	9.6	225.49	0	27.029	562790000	30	0.684981	0.776406	-0.307424	-0.436594	26.2507	26.2838	26.2127	26.9054	26.5621	26.2019
Color [Black]	9	4		Q14019;H3BT58	Q14019;H3BT58	Coactosin-like protein	COTL1			14	14	14	71.8	71.8	71.8	15.945	0	35.926	2271900000	47	0.148154	0.881923	0.177371	0.187563	28.3029	29.1004	27.8741	28.3052	27.766	28.6741
Color [Black]	9	4		Q14103;H0Y8G5;H0YA96;D6RAF8;D6RF44;D6RBQ9	Q14103;H0Y8G5;H0YA96;D6RAF8;D6RF44;D6RBQ9	Heterogeneous nuclear ribonucleoprotein D0	HNRNPD			19	19	9	46.5	46.5	24.2	38.434	0	49.08	5809700000	98	0.0928849	0.95226	0.0533237	0.075656	29.6356	29.9505	29.7336	29.5476	30.0846	29.5274
Color [Black]	9	4		Q14126;J3KSI6	Q14126	Desmoglein-2	DSG2			17	17	17	23.7	23.7	23.7	122.29	0	57.552	1043500000	48	0.180193	0.85612	0.212355	0.223938	27.1878	26.9319	27.8898	26.9745	26.6158	27.7821
Color [Black]	9	4		Q14145;K7EJ49;K7EJD8;K7ESE0;K7EQX2;K7EPZ3	Q14145	Kelch-like ECH-associated protein 1	KEAP1			11	11	11	20.7	20.7	20.7	69.666	0	25.105	569200000	34	0.346354	0.824547	0.212504	0.281704	26.7528	26.2436	26.62	26.4443	25.9298	26.6047
Color [Black]	9	4		Q14151;K7EQU4;K7ERX3	Q14151	Scaffold attachment factor B2	SAFB2			8	8	6	13.9	13.9	9.3	107.47	0	9.6451	111820000	8	0.426328	0.776263	0.374667	0.428016	23.6595	24.8422	23.9781	23.8769	23.9441	23.5348
Color [Black]	9	4		Q14152	Q14152	Eukaryotic translation initiation factor 3 subunit A	EIF3A			46	46	46	34.8	34.8	34.8	166.57	0	104.51	3153700000	144	0.279772	0.88374	-0.12436	-0.183198	28.8826	28.9462	28.6726	29.1305	28.6414	29.1025
Color [Black]	9	4		Q14157;Q5VU78;Q5VU81;Q5VU80;H0Y5H6	Q14157	Ubiquitin-associated protein 2-like	UBAP2L			31	31	2	39.9	39.9	2.5	114.53	0	247.93	14739000000	208	0.497834	0.833127	-0.17518	-0.268011	31.1319	31.1497	30.8234	31.0476	31.423	31.1599
Color [Black]	9	4		Q14165;F5H1S8;H0YG07;F5GX14	Q14165;F5H1S8;H0YG07	Malectin	MLEC			5	5	5	22.6	22.6	22.6	32.233	0	13.858	227990000	18	0.298372	0.824783	-0.226867	-0.280556	24.9753	24.6374	25.3165	25.6309	24.807	25.172
Color [Black]	9	4		Q14166	Q14166	Tubulin--tyrosine ligase-like protein 12	TTLL12			22	22	22	45.3	45.3	45.3	74.403	0	87.921	4065300000	105	0.445722	0.841008	0.159789	0.244291	29.4269	29.2886	29.3178	28.8905	29.2993	29.3641
Color [Black]	9	4		Q14204;H0YJ21	Q14204	Cytoplasmic dynein 1 heavy chain 1	DYNC1H1			156	156	156	36.7	36.7	36.7	532.4	0	323.31	18559000000	564	0.363236	0.892326	-0.0996145	-0.162115	31.4965	31.4063	31.338	31.476	31.3531	31.7106
Color [Black]	9	4		Q14232;F5H0D0;H0YGG4	Q14232;F5H0D0	Translation initiation factor eIF-2B subunit alpha	EIF2B1			9	9	9	28.9	28.9	28.9	33.712	0	17.6	948930000	45	0.223766	0.869626	-0.156141	-0.202117	27.4346	27.0936	26.7049	27.1291	27.0011	27.5713
Color [Black]	9	4		Q14240;E7EQG2	Q14240;E7EQG2	Eukaryotic initiation factor 4A-II;Eukaryotic initiation factor 4A-II, N-terminally processed	EIF4A2			22	7	7	33.1	13.9	13.9	70.811	0	31.97	1050700000	39	0.138045	0.94955	0.0427526	0.0695782	27.4179	27.2564	27.3262	27.2209	27.1551	27.4962
Color [Black]	9	4		Q14244;A0A087WZ40	Q14244;A0A087WZ40	Ensconsin	MAP7			7	7	7	10.3	10.3	10.3	84.051	0	10.995	131500000	15	0.368252	0.704022	-1.0459	-0.619678	21.1332	24.8356	24.2469	24.4333	24.9836	23.9365
Color [Black]	9	4		Q14247;H0YCD9;H0YEV2	Q14247	Src substrate cortactin	CTTN			25	25	25	48.2	48.2	48.2	61.585	0	99.022	2779500000	124	0.442251	0.84912	-0.150187	-0.232556	28.4691	28.7964	28.6622	28.9682	28.8217	28.5883
Color [Black]	9	4		Q14258	Q14258	E3 ubiquitin/ISG15 ligase TRIM25	TRIM25			20	20	20	33	33	33	70.973	0	62.295	1512600000	74	0.532735	0.778348	-0.326255	-0.423776	27.7448	27.8138	27.4085	28.4553	27.6865	27.8041
Color [Black]	9	4		Q14344	Q14344	Guanine nucleotide-binding protein subunit alpha-13	GNA13			7	7	7	22.3	22.3	22.3	44.049	0	19.586	393940000	19	0.0515785	0.960397	-0.044782	-0.0560807	25.3846	26.1534	25.9122	25.4883	25.9574	26.1389
Color [Black]	9	4		Q14498;G3XAC6;A0A0U1RQH7;H0Y4X3;A0A0U1RQW2;Q5QP23;Q5QP22;A0A087X122	Q14498;G3XAC6;A0A0U1RQH7;H0Y4X3;A0A0U1RQW2	RNA-binding protein 39	RBM39			17	17	15	37.9	37.9	34.9	59.379	0	58.145	2236200000	62	0.0708732	0.977277	0.029651	0.0458678	28.6468	28.3045	28.3557	28.2131	28.4541	28.5508
Color [Black]	9	4		Q14554;H7C4F9	Q14554	Protein disulfide-isomerase A5	PDIA5			6	6	6	5	5	5	179.51	0	11.337	103900000	15	0.0825149	0.928165	0.132758	0.124192	23.1044	24.4225	24.3954	23.606	24.5609	23.3572
Color [Black]	9	4		Q14558;B4DP31;C9J168;C9JKT9;C9JNQ3;C9JUN4	Q14558;B4DP31;C9J168	Phosphoribosyl pyrophosphate synthase-associated protein 1	PRPSAP1			5	5	4	22.8	22.8	18.8	39.393	0	11.488	328580000	15	0.630243	0.792595	-0.251167	-0.369638	25.6352	25.2651	25.3829	25.3941	25.8291	25.8135
Color [Black]	9	4		Q14566	Q14566	DNA replication licensing factor MCM6	MCM6			27	27	27	34.5	34.5	34.5	92.888	0	89.122	4556500000	127	0.0352383	0.990292	-0.0130094	-0.0208179	29.4279	29.5217	29.3321	29.6011	29.2241	29.4956
Color [Black]	9	4		Q14657	Q14657	EKC/KEOPS complex subunit LAGE3	LAGE3			3	3	3	28.7	28.7	28.7	14.804	0	6.8993	75165000	8	0.851616	0.704934	0.478775	0.628981	23.9112	23.3542	24.2046	23.1907	23.439	23.4041
Color [Black]	9	4		Q14671;Q5T1Z4;Q5T1Z8;H0YEH2;E9PR38;H0YDK8;H0YC97;H0YDC5;E9PMX1;E9PM68;E9PL65;H0YDQ6	Q14671;Q5T1Z4;Q5T1Z8;H0YEH2;E9PR38;H0YDK8	Pumilio homolog 1	PUM1			37	37	33	32.6	32.6	29.5	126.47	0	168.59	16458000000	228	0.271908	0.915811	-0.0841878	-0.134899	31.2554	31.2977	31.1597	31.096	31.4891	31.3802
Color [Black]	9	4		Q14677;H0YDU9;H0YD52	Q14677	Clathrin interactor 1	CLINT1			19	19	19	33.3	33.3	33.3	68.259	0	71.115	2001300000	69	0.813284	0.798317	-0.223884	-0.356839	27.9701	28.2496	28.2364	28.488	28.1999	28.4399
Color [Black]	9	4		Q14678	Q14678	KN motif and ankyrin repeat domain-containing protein 1	KANK1			9	9	8	8.8	8.8	7.5	147.29	0	22.401	321760000	31	0.0281803	0.989818	-0.0202777	-0.027339	25.5545	25.9988	25.2184	25.5609	25.7778	25.4937
Color [Black]	9	4		Q14683;G8JLG1;H0Y7K8;V9GYN9	Q14683;G8JLG1	Structural maintenance of chromosomes protein 1A;Structural maintenance of chromosomes protein	SMC1A			45	45	41	38.1	38.1	33.3	143.23	0	137.54	3989900000	177	1.45743	0.800143	-0.190753	-0.340164	29.1945	29.2119	29.0403	29.3556	29.3761	29.2873
Color [Black]	9	4		Q14687;H0Y613;H7C3B5;C9JLW9;A0A1B0GUL3	Q14687;H0Y613	Genetic suppressor element 1	GSE1			25	25	25	30.2	30.2	30.2	136.16	0	67.052	2392300000	103	0.0495835	0.97775	-0.0309785	-0.0433625	28.5659	28.5322	28.357	28.154	28.8615	28.5325
Color [Black]	9	4		Q14690	Q14690	Protein RRP5 homolog	PDCD11			10	10	10	8.7	8.7	8.7	208.7	0	23.209	322590000	17	1.13738	0.718037	-0.372346	-0.569373	25.4793	25.42	25.3573	25.972	25.4937	25.9079
Color [Black]	9	4		Q14694;H3BQP1;H3BQC6;H3BNS8	Q14694	Ubiquitin carboxyl-terminal hydrolase 10	USP10			13	13	10	24.2	24.2	18	87.133	0	32.995	1193700000	41	0.190746	0.944327	-0.0715529	-0.111168	27.5703	27.4054	27.4451	27.3036	27.5624	27.7695
Color [Black]	9	4		Q14697;F5H6X6	Q14697;F5H6X6	Neutral alpha-glucosidase AB	GANAB			35	35	7	50.3	50.3	10.6	106.87	0	121.76	5755700000	141	0.375533	0.888074	-0.103404	-0.168005	29.8245	29.6339	29.6986	29.8773	29.6266	29.9633
Color [Black]	9	4		Q14739;C9JXK0;C9JES9	Q14739;C9JXK0	Lamin-B receptor	LBR			14	14	14	25	25	25	70.702	0	35.23	2072800000	45	0.0261102	0.988875	-0.0115293	-0.0177919	28.5581	28.1671	28.2155	28.4751	28.3087	28.1916
Color [Black]	9	4		Q14789;E7EU81;H0Y867	Q14789;E7EU81	Golgin subfamily B member 1	GOLGB1			41	41	41	16.1	16.1	16.1	376.01	0	98.723	1429700000	99	0.438366	0.8019	-0.240824	-0.327395	27.3506	27.9089	27.6029	27.5186	28.0225	28.0437
Color [Black]	9	4		Q147X3;J3KNC2	Q147X3	N-alpha-acetyltransferase 30	NAA30			3	3	3	14.1	14.1	14.1	39.319	0	5.3686	21090000	5	0.181233	0.822896	-0.360072	-0.286626	21.6783	21.7034	22.1979	21.5788	23.6901	21.391
Color [Black]	9	4		Q14914;F2Z3J9;F6XGT7;Q5JVP2	Q14914	Prostaglandin reductase 1	PTGR1			12	5	5	23.4	7.9	7.9	63.753	0	12.906	331330000	24	0.2319	0.884904	-0.122142	-0.172846	25.6252	25.6945	25.4007	25.4123	25.6266	26.0478
Color [Black]	9	4		Q14966;A0A096LPH6;C9JWN0;A0A096LPI0;A0A096LPB4;A0A096LPK8;A0A096LNS4	Q14966;A0A096LPH6	Zinc finger protein 638	ZNF638			25	25	25	16.4	16.4	16.4	220.62	0	56.725	941320000	74	0.302064	0.833465	0.211076	0.269185	27.1385	27.0839	27.5194	26.859	27.5277	26.7218
Color [Black]	9	4		Q14974;J3KTM9;J3QR48;J3QKQ5;J3KS06;J3QRG4	Q14974;J3KTM9	Importin subunit beta-1	KPNB1			21	21	21	26.6	26.6	26.6	97.169	0	55.011	3871300000	87	1.22821	0.586086	-0.512512	-0.736356	28.9495	29.0227	28.7987	29.7494	29.1104	29.4487
Color [Black]	9	4		Q14980;A0A087WY61;H0YFY6;F5H4J1;F5H6Y5;K4DIE0;F8W6T3;F5H1L0;F5GZW1;F5H2F3;F5H3L6;F5H0Z7;F5H763;F5H7R5;F5H4Y4;F5GWK2;F5H073;F5H068;F5GWA2	Q14980;A0A087WY61	Nuclear mitotic apparatus protein 1	NUMA1			68	68	68	38.3	38.3	38.3	238.26	0	233.36	4115900000	228	0.246645	0.905584	-0.0956306	-0.146368	28.9389	29.3159	29.4449	29.2884	29.3351	29.363
Color [Black]	9	4		Q14990;A0A0J9YY46;F8WBX2;J3QS66;D6RBM6;Q5VZ88;D6RHE6;I3L407	Q14990	Outer dense fiber protein 1	ODF1			42	42	38	36.4	36.4	32.8	134.29	0	129.09	17687000000	197	0.936328	0.824662	-0.167859	-0.287516	31.3051	31.3746	31.2599	31.3961	31.4125	31.6346
Color [Black]	9	4		Q15003;E9PHA2;C9J470;H7C415;C9JZP1	Q15003;E9PHA2;C9J470	Condensin complex subunit 2	NCAPH			25	25	25	38.6	38.6	38.6	82.562	0	80.639	3026000000	104	0.401112	0.894592	-0.0955823	-0.159068	28.9366	28.8619	28.626	28.8375	28.9056	28.968
Color [Black]	9	4		Q15008;C9J0E9;C9J7B7;H7C531	Q15008;C9J0E9	26S proteasome non-ATPase regulatory subunit 6	PSMD6			22	22	22	47.3	47.3	47.3	45.531	0	67.698	3949100000	102	0.845238	0.769788	-0.302259	-0.453815	29.2536	28.9304	29.0558	29.5228	29.1086	29.5152
Color [Black]	9	4		Q15018	Q15018	BRISC complex subunit Abro1	FAM175B			7	7	7	21.2	21.2	21.2	46.9	0	19.136	361840000	22	0.671579	0.729129	-0.408515	-0.526398	25.6581	25.4687	25.5429	25.4584	26.3826	26.0542
Color [Black]	9	4		Q15019;B5MCX3;C9J938;C9JB25;C9J2Q4;C9IY94;C9IZU3;H7C310;H7C2Y0;C9JQJ4;C9JT15;C9JSE7;A0A1B0GXJ2;C9JFT1;F8WB65;B5MD47;C9JZI2	Q15019;B5MCX3	Septin-2	2020-09-02			9	9	9	38.8	38.8	38.8	41.487	0	25.182	1274500000	25	1.21118	0.712602	-0.383924	-0.591604	27.3824	27.6274	27.2107	27.9515	27.7679	27.6528
Color [Black]	9	4		Q15021;E7EN77;F5GZK7;F5H431	Q15021;E7EN77	Condensin complex subunit 1	NCAPD2			21	21	21	19.1	19.1	19.1	157.18	0	47.923	1330900000	60	0.64692	0.779349	-0.28291	-0.405552	27.3267	27.7915	27.3741	28.0353	27.5986	27.7071
Color [Black]	9	4		Q15042;C9J1R5	Q15042	Rab3 GTPase-activating protein catalytic subunit	RAB3GAP1			11	11	11	14.9	14.9	14.9	110.52	0	23.899	517580000	34	0.871072	0.739964	0.334646	0.493003	26.6266	26.5902	26.0983	26.1626	25.9953	26.1532
Color [Black]	9	4		Q15046;G3V5I9;H3BVA8;C9J0X5;H3BPV7;D6RGF2;G3V302;K7ELM7;H7C1Q3;J3KRL2	Q15046	Lysine--tRNA ligase	KARS			34	34	32	19.7	19.7	18.4	249.1	0	90.622	3618300000	131	1.00953	0.86612	-0.118097	-0.212828	29.0069	29.0909	29.0078	29.1891	29.0596	29.2113
Color [Black]	9	4		Q15054;E9PRK3;H0YEX7;E9PM91;E9PNC0;H0YD46	Q15054	DNA polymerase delta subunit 3	POLD3			10	10	10	25.1	25.1	25.1	51.4	0	23.905	808080000	40	1.03995	0.836869	-0.142897	-0.253121	26.8496	26.8605	26.8318	26.8656	27.0779	27.0272
Color [Black]	9	4		Q15056	Q15056	Eukaryotic translation initiation factor 4H	EIF4H			4	4	4	18.5	18.5	18.5	27.385	0	12.656	276650000	19	0.193321	0.920631	0.0854499	0.127626	25.3472	25.5487	25.4148	25.1031	25.6472	25.3041
Color [Black]	9	4		Q15058	Q15058	Kinesin-like protein KIF14	KIF14			23	23	23	17.8	17.8	17.8	186.49	0	61.829	1006100000	61	0.326199	0.914997	-0.0825723	-0.136698	27.2246	27.3709	27.0611	27.2233	27.4028	27.2783
Color [Black]	9	4		Q15072	Q15072	Zinc finger protein OZF	ZNF146			2	2	2	10.3	10.3	10.3	33.307	0	4.3628	52384000	8	0.277398	0.794948	-0.364675	-0.354648	22.3173	23.6249	22.1713	23.575	22.748	22.8845
Color [Black]	9	4		Q15075	Q15075	Early endosome antigen 1	EEA1			5	5	5	5.4	5.4	5.4	162.46	0	11.262	148510000	12	0.985363	0.456507	-0.794181	-0.904705	23.6705	24.5311	23.7706	24.8291	25.216	24.3097
Color [Black]	9	4		Q15084	Q15084	Protein disulfide-isomerase A6	PDIA6			13	13	13	15.8	15.8	15.8	106.14	0	41.737	2431100000	54	0.141082	0.940689	0.081138	0.113797	28.8549	28.3126	28.5814	28.4491	28.7742	28.2822
Color [Black]	9	4		Q15102;M0R389;M0R1K3;M0QZT2;M0QXS6;M0R323	Q15102;M0R389;M0R1K3	Platelet-activating factor acetylhydrolase IB subunit gamma	PAFAH1B3			7	7	7	42.9	42.9	42.9	25.734	0	28.15	867240000	32	0.201361	0.931204	0.0786584	0.120907	27.1011	27.2905	26.8427	27.1109	26.8534	27.034
Color [Black]	9	4		Q15126	Q15126	Phosphomevalonate kinase	PMVK			7	7	7	32.8	32.8	32.8	21.995	0	21.203	450780000	21	0.230735	0.881919	-0.132488	-0.182706	26.1381	25.6671	26.2392	26.1463	26.3903	25.9052
Color [Black]	9	4		Q15149;H0YDN1;E9PKG0;E9PQ28	Q15149	Plectin	PLEC			408	408	355	70.2	70.2	60.8	531.78	0	323.31	173130000000	2074	0.963781	0.729299	0.355803	0.528771	34.834	34.5766	35.1257	34.5474	34.3526	34.5689
Color [Black]	9	4		Q15154;E7ETA6;A6NNN6;H0YBA1;E7EV93;E9PGW9;E5RGQ4	Q15154;E7ETA6;A6NNN6	Pericentriolar material 1 protein	PCM1			16	16	16	12.4	12.4	12.4	228.53	0	32.219	215090000	26	0.224323	0.824511	-0.280412	-0.283711	24.3842	24.2811	25.7032	24.9198	24.8808	25.4091
Color [Black]	9	4		Q15181;Q5SQT6	Q15181;Q5SQT6	Inorganic pyrophosphatase	PPA1			27	27	27	81	81	81	32.66	0	100.98	18476000000	137	1.04417	0.777415	-0.25057	-0.408942	31.2324	31.4601	31.2611	31.7368	31.4458	31.5227
Color [Black]	9	4		Q15208;H0YGN4;F5H277	Q15208	Serine/threonine-protein kinase 38	STK38			9	9	7	20.6	20.6	18.1	54.19	0	20.245	272430000	20	0.021951	0.991934	-0.00636164	-0.0106611	25.3171	25.4141	25.3743	25.5599	25.2841	25.2806
Color [Black]	9	4		Q15233;H7C367;C9JYS8;C9IZL7	Q15233;H7C367;C9JYS8	Non-POU domain-containing octamer-binding protein	NONO			49	47	39	65.8	65.8	58	54.231	0	284.69	96851000000	435	0.165564	0.938825	0.0632896	0.0982734	33.9306	33.8122	33.7357	33.5682	34.0156	33.7048
Color [Black]	9	4		Q15293	Q15293	Reticulocalbin-1	RCN1			9	9	9	36.3	36.3	36.3	38.89	0	25.683	621670000	33	1.47023	0.592752	0.471116	0.726324	26.8522	26.507	26.9312	26.1621	26.409	26.306
Color [Black]	9	4		Q15365	Q15365	Poly(rC)-binding protein 1	PCBP1			20	14	13	84.3	69.1	69.1	37.497	0	152.61	36636000000	139	0.150715	0.952387	-0.047994	-0.0775655	32.2591	32.6172	32.2677	32.444	32.402	32.4419
Color [Black]	9	4		Q15366;H3BSS4	Q15366	Poly(rC)-binding protein 2	PCBP2			20	11	3	63.8	43	6.3	38.58	0	169.57	42216000000	134	0.540667	0.797939	0.246396	0.351378	32.9444	32.6325	32.4498	32.1952	32.4125	32.6798
Color [Black]	9	4		Q15382;C9J931;F8WBL3;C9J469	Q15382;C9J931	GTP-binding protein Rheb	RHEB			12	12	12	42.4	42.4	42.4	20.497	0	45.737	2239700000	42	1.16019	0.547872	-0.572885	-0.782417	28.1642	28.0572	28.0429	29.0038	28.2265	28.7526
Color [Black]	9	4		Q15386	Q15386	Ubiquitin-protein ligase E3C	UBE3C			20	20	20	25	25	25	123.92	0	44.997	1354400000	43	0.272971	0.884965	-0.116355	-0.173429	27.7474	27.4184	27.7056	27.7641	27.4934	27.9629
Color [Black]	9	4		Q3LIE7;Q15392;H7C4B7	Q3LIE7;Q15392	Delta(24)-sterol reductase	Nbla03646;DHCR24			9	9	9	15.9	15.9	15.9	49.436	0	16.208	422150000	21	0.489077	0.744173	-0.424136	-0.483246	25.8134	25.7294	25.6894	26.7488	25.4643	26.2915
Color [Black]	9	4		Q15393;J3QRB2;J3QL37	Q15393	Splicing factor 3B subunit 3	SF3B3			14	14	14	16	16	16	135.58	0	37.243	977130000	42	0.106987	0.950815	-0.0461979	-0.0704404	27.3491	27.0253	27.2474	27.2361	27.0495	27.4748
Color [Black]	9	4		Q15437;Q5QPE1;Q5QPE2	Q15437	Protein transport protein Sec23B	SEC23B			19	19	17	30	30	27.1	86.478	0	55.734	1824200000	75	0.379642	0.835654	-0.178431	-0.255842	28.2908	28.041	27.7017	27.9942	28.2584	28.3162
Color [Black]	9	4		Q15477;H7C5N0;H7C4L3	Q15477	Helicase SKI2W	SKIV2L			19	19	19	20.1	20.1	20.1	137.75	0	50.16	1221600000	45	0.269581	0.889842	-0.108751	-0.164406	27.1965	27.6995	27.5121	27.5403	27.4851	27.7089
Color [Black]	9	4		Q15555;K7EL66;K7ERD8;M0QX52	Q15555;K7EL66;K7ERD8	Microtubule-associated protein RP/EB family member 2	MAPRE2			4	4	4	13.8	13.8	13.8	37.031	0	11.599	270360000	9	0.458707	0.802798	-0.237026	-0.32783	24.9242	25.5464	25.2193	25.3736	25.7277	25.2997
Color [Black]	9	4		Q15583;U3KQE9;H0Y9Q0;F8WFD7;F5GYS6	Q15583	Homeobox protein TGIF1	TGIF1			25	25	16	17.2	17.2	10.8	149.13	0	96.674	6129700000	123	1.12193	0.800361	0.199705	0.342131	30.1174	29.9725	29.8423	29.7313	29.8226	29.7792
Color [Black]	9	4		Q15596;E7EWM1;H0YBB6	Q15596;E7EWM1	Nuclear receptor coactivator 2	NCOA2			17	17	17	15.4	15.4	15.4	159.15	0	48.915	1042700000	59	0.126973	0.940549	-0.0782089	-0.107759	27.0342	27.404	27.3582	26.9636	27.5965	27.471
Color [Black]	9	4		Q15637;F8WEV5;C9J792	Q15637;F8WEV5	Splicing factor 1	SF1			6	6	5	10.2	10.2	8.1	68.329	0	14.57	502900000	28	0.885126	0.587611	-0.610985	-0.743638	25.8706	26.2763	25.5868	26.9517	26.5353	26.0797
Color [Black]	9	4		Q15645;H0YAL2	Q15645	Pachytene checkpoint protein 2 homolog	TRIP13			20	20	20	12.7	12.7	12.7	161.33	0	57.563	5725700000	111	0.700509	0.70801	-0.489962	-0.598286	29.4819	29.4767	29.4476	30.4158	29.3453	30.1151
Color [Black]	9	4		Q15646;H0YGP3	Q15646	2-5-oligoadenylate synthase-like protein	OASL			19	19	19	44.7	44.7	44.7	59.225	0	54.281	1805400000	55	0.334449	0.921739	-0.0763289	-0.128469	27.9608	28.1095	28.0816	28.0525	28.037	28.2914
Color [Black]	9	4		Q15652;H7BXU7	Q15652	Probable JmjC domain-containing histone demethylation protein 2C	JMJD1C			28	28	28	14.2	14.2	14.2	284.52	0	60.285	1423700000	102	1.06675	0.736975	-0.316254	-0.49466	27.3885	27.8575	27.5283	27.9224	27.8893	27.9114
Color [Black]	9	4		Q15654;A0A0D9SFS2;H7BZE2	Q15654;A0A0D9SFS2	Thyroid receptor-interacting protein 6	TRIP6			7	7	7	25.4	25.4	25.4	50.287	0	41.319	1129200000	40	1.46427	0.487857	-0.593937	-0.862995	26.972	27.4546	26.8406	27.6514	27.7309	27.6668
Color [Black]	9	4		Q15717;M0R055;B1APY9;B1APY8;A0A0A0MRX1;A0A0R4J2E6;Q12926;P26378;B1AM48	Q15717	ELAV-like protein 1	ELAVL1			21	21	11	57.1	57.1	27.9	36.091	0	71.495	8955600000	106	0.534021	0.79851	0.246385	0.350286	30.7582	30.3149	30.563	29.9833	30.455	30.4586
Color [Black]	9	4		Q15750	Q15750	TGF-beta-activated kinase 1 and MAP3K7-binding protein 1	TAB1			5	5	5	11.9	11.9	11.9	54.643	0	8.4781	111160000	13	0.227321	0.867592	-0.164422	-0.209972	23.6166	24.1637	23.7249	24.123	24.3186	23.557
Color [Black]	9	4		Q15758;M0QXM4;M0QX44	Q15758;M0QXM4	Neutral amino acid transporter B(0);Amino acid transporter	SLC1A5			10	10	10	17	17	17	56.598	0	30.418	1134600000	32	0.764899	0.578182	-0.683502	-0.750085	27.1299	26.808	27.0553	28.4611	27.4421	27.1404
Color [Black]	9	4		Q15773;F5H0Y3;F5H7L5;F5H800	Q15773	Myeloid leukemia factor 2	MLF2			7	7	7	17.5	17.5	17.5	58.163	0	23.503	1858300000	28	0.416366	0.771637	-0.41982	-0.451809	28.4232	27.6003	27.6004	27.7144	28.3115	28.8575
Color [Black]	9	4		Q15796;B7Z5N5;H0YMP2;H3BP09;H3BVD1;K7EJX0;H0YL71;P84022;O15198	Q15796;B7Z5N5;H0YMP2;H3BP09;H3BVD1;K7EJX0;H0YL71;P84022	Mothers against decapentaplegic homolog 2;Mothers against decapentaplegic homolog;Mothers against decapentaplegic homolog 3	SMAD2;SMAD3			4	4	4	9.9	9.9	9.9	52.306	0	7.9105	230080000	12	0.439154	0.652671	1.01436	0.680442	25.238	25.0071	25.3578	25.1757	22.2159	25.1682
Color [Black]	9	4		Q15813	Q15813	Tubulin-specific chaperone E	TBCE			5	4	4	12	10.6	10.6	59.345	0	10.379	137710000	8	0.288033	0.796042	0.366865	0.361629	24.7278	24.1786	24.2007	24.6777	23.0684	24.2603
Color [Black]	9	4		Q15833;M0R0M7;M0R1A1;R4GMY7;M0R0D4;M0R376;M0R118;M0QZ54	Q15833	Syntaxin-binding protein 2	STXBP2			16	16	16	37.8	37.8	37.8	66.452	0	41.287	939380000	36	0.577192	0.883892	0.107725	0.184737	27.2987	27.1462	27.2095	26.9968	27.2392	27.0952
Color [Black]	9	4		Q15843;S4R3E9	Q15843;S4R3E9	NEDD8	NEDD8;NEDD8-MDP1			5	5	2	71.6	71.6	32.1	9.0714	0	16.366	797610000	29	0.710433	0.822866	0.181729	0.29462	26.8404	27.1923	26.9901	26.7154	26.8563	26.9059
Color [Black]	9	4		Q15904;A6QRJ1;G3V1A8	Q15904;A6QRJ1	V-type proton ATPase subunit S1	ATP6AP1			3	3	3	9.6	9.6	9.6	52.025	0	10.958	140040000	6	0.817295	0.346733	-1.32686	-1.06004	24.4786	23.5681	22.2814	25.1113	23.9751	25.2223
Color [Black]	9	4		Q15911;E7EVZ1;Q86UP3;Q9C0A1	Q15911	Zinc finger homeobox protein 3	ZFHX3			14	14	14	5.1	5.1	5.1	404.41	0	34.061	324030000	34	0.400176	0.801248	-0.253361	-0.329911	25.276	25.8232	25.2666	25.3194	25.8866	25.9198
Color [Black]	9	4		Q16186;A0A087WX59	Q16186;A0A087WX59	Proteasomal ubiquitin receptor ADRM1	ADRM1			3	3	3	9.1	9.1	9.1	42.153	0	7.749	678490000	11	0.269266	0.833816	-0.228048	-0.271825	26.6986	26.6707	26.1366	27.0451	26.1603	26.9847
Color [Black]	9	4		Q16401;F2Z3J2;Q4VXH0	Q16401	26S proteasome non-ATPase regulatory subunit 5	PSMD5			14	14	14	35.7	35.7	35.7	56.195	0	57.712	2700700000	56	0.130757	0.95151	-0.0488408	-0.0766368	28.8693	28.6304	28.4908	28.7203	28.5674	28.8494
Color [Black]	9	4		Q16513;H0Y5V5;H0Y429;K7EL10;Q16512	Q16513	Serine/threonine-protein kinase N2	PKN2			29	12	11	16.6	6.2	5.9	277.29	0	34.585	1122800000	45	0.359095	0.850168	-0.158248	-0.231479	27.4721	27.4783	26.9897	27.364	27.4076	27.6433
Color [Black]	9	4		Q16543;K7EQA9;K7EKQ2;K7EL68;K7EIU0	Q16543;K7EQA9;K7EKQ2	Hsp90 co-chaperone Cdc37;Hsp90 co-chaperone Cdc37, N-terminally processed	CDC37			13	13	13	38.1	38.1	38.1	44.468	0	33.799	1156800000	44	0.307504	0.867075	0.148881	0.213494	27.7505	27.4961	27.3375	27.0953	27.6351	27.4071
Color [Black]	9	4		Q16576;E9PC52;Q5JP01;Q09028;Q5JP02;H0YF10;H0YCT5;H0YDK2;H0YEU5;Q5JNZ6	Q16576;E9PC52;Q5JP01	Histone-binding protein RBBP7	RBBP7			13	13	13	40.7	40.7	40.7	47.82	0	55.327	2912600000	62	0.754086	0.873561	-0.110037	-0.194049	28.8534	28.6926	28.6769	28.8687	28.7813	28.9031
Color [Black]	9	4		Q16643;D6R9W4;D6R9Q9;D6RFI1;D6RCR4	Q16643;D6R9W4	Drebrin	DBN1			44	44	44	62.2	62.2	62.2	71.428	0	139.69	19591000000	228	0.622903	0.596539	0.760313	0.724827	31.2983	31.3722	32.5843	31.705	30.6603	30.6087
Color [Black]	9	4		Q16658;C9JFC0;A0A0A0MSB2;C9JPH9	Q16658	Fascin	FSCN1			26	26	26	68	68	68	54.529	0	88.888	10934000000	153	1.3508	0.773564	0.264645	0.447346	30.7087	30.7832	30.977	30.6269	30.5737	30.4745
Color [Black]	9	4		Q16666;H3BM18;X6RHM1;A0A0A0MRB1;H3BVE6;H3BR88;X6RHR0;Q6K0P9;H3BR65	Q16666	Gamma-interferon-inducible protein 16	IFI16			25	25	25	31.6	31.6	31.6	88.255	0	56.94	1632400000	63	0.37599	0.884516	-0.108191	-0.174304	27.8673	28.0149	27.7902	27.8371	27.975	28.1849
Color [Black]	9	4		Q16762;B1AH48	Q16762	Thiosulfate sulfurtransferase	TST			7	7	7	31.3	31.3	31.3	33.429	0	24.122	1317400000	45	0.231925	0.93709	0.0721118	0.115936	27.6351	27.6456	27.7565	27.5795	27.4218	27.8196
Color [Black]	9	4		Q16891;B9A067;C9J406;H7C463;A0A087WYS0;D6RAW4	Q16891;B9A067;C9J406;H7C463	MICOS complex subunit MIC60	IMMT			38	38	34	33.3	33.3	29.9	142.16	0	105.64	3227400000	116	0.556567	0.837985	-0.154814	-0.248378	28.8283	29.0615	28.6979	29.0338	29.1163	28.9021
Color [Black]	9	4		Q17RW3;Q9Y2H6;A0A087X1M6	Q17RW3;Q9Y2H6	Fibronectin type-III domain-containing protein 3A	ZNF619;FNDC3A			4	4	4	5.4	5.4	5.4	148.67	0	8.0087	151500000	7	0.749447	0.365424	-1.31069	-1.00574	22.0236	24.6093	24.0784	25.05	24.5751	25.0182
Color [Black]	9	4		Q27J81;A0A0A0MQU1	Q27J81;A0A0A0MQU1	Inverted formin-2	INF2			11	11	11	11.1	11.1	11.1	135.62	0	27.397	270470000	21	0.140139	0.920544	0.0989265	0.129948	24.9626	25.7374	25.498	25.1821	25.5516	25.1675
Color [Black]	9	4		Q29RF7	Q29RF7	Sister chromatid cohesion protein PDS5 homolog A	PDS5A			11	11	9	10.5	10.5	9	150.83	0	27.811	174290000	29	0.203663	0.88392	-0.127681	-0.172081	24.3222	25.0434	24.5735	24.7445	24.9913	24.5863
Color [Black]	9	4		Q2I0M5;B4E301;A0A096LPA0;A0A1B0GUQ6;H7C1Y2;C9JCY1	Q2I0M5	R-spondin-4	RSPO4			31	31	18	9.7	9.7	5.7	390.19	0	69.595	1745000000	92	0.0925909	0.97852	0.0244726	0.0411805	27.9884	28.0976	28.0984	28.096	27.8659	28.1491
Color [Black]	9	4		Q2KHR3;H0YCQ7;E9PQD3	Q2KHR3	Glutamine and serine-rich protein 1	QSER1			19	19	19	16.8	16.8	16.8	189.97	0	40.874	774790000	46	1.17431	0.74463	-0.302319	-0.486791	26.8507	26.7091	26.6174	26.9008	27.2258	26.9575
Color [Black]	9	4		Q2M2I8;E9PG46;A0A096LP60	Q2M2I8;E9PG46	AP2-associated protein kinase 1	AAK1			12	12	10	19.1	19.1	17.1	103.88	0	30.379	737470000	39	0.331568	0.833808	-0.203385	-0.270202	27.0988	26.3033	26.6744	26.6962	26.9374	27.053
Color [Black]	9	4		Q2TAL8;C9JAL2;C9JIA8	Q2TAL8	Glutamine-rich protein 1	QRICH1			9	9	9	16.6	16.6	16.6	86.435	0	22.081	529190000	21	0.584928	0.793205	-0.259432	-0.371737	26.1716	26.3258	26.0018	26.369	26.1563	26.7523
Color [Black]	9	4		Q32MZ4;C9JTC6;C9JSU1	Q32MZ4	Leucine-rich repeat flightless-interacting protein 1	LRRFIP1			18	18	17	23	23	21.5	89.252	0	57.051	646990000	46	0.483775	0.728521	-0.557696	-0.556977	25.9125	27.0494	25.6597	27.2761	26.4098	26.6087
Color [Black]	9	4		Q32P28;H7C2W6	Q32P28	Prolyl 3-hydroxylase 1	LEPRE1			3	3	3	4.9	4.9	4.9	83.393	0	6.9528	111780000	10	0.197705	0.87556	0.15682	0.194793	24.5827	24.2536	23.5642	24.0721	23.8823	23.9756
Color [Black]	9	4		Q32P41;G3V5X1	Q32P41	tRNA (guanine(37)-N1)-methyltransferase	TRMT5			12	12	12	24.6	24.6	24.6	58.246	0	29.675	590520000	37	1.16259	0.674629	0.448835	0.658559	26.7218	26.5953	26.7275	25.9229	26.5335	26.2418
Color [Black]	9	4		Q3KNV8;C9J3G7	Q3KNV8	Polycomb group RING finger protein 3	PCGF3			7	7	7	2.6	2.6	2.6	409.7	0	18.438	228090000	17	1.53688	0.369891	-0.740247	-1.02505	24.5541	24.7346	24.7644	25.8479	25.1855	25.2405
Color [Black]	9	4		Q3L8U1;H3BSP3;A0A087WU44	Q3L8U1;H3BSP3	Chromodomain-helicase-DNA-binding protein 9	CHD9			4	4	3	1.8	1.8	1.3	326.02	0	7.3137	80051000	10	0.608912	0.757984	-0.351583	-0.463252	23.1288	23.6912	23.4761	23.6425	23.529	24.1793
Color [Black]	9	4		Q3MHD2;K7ELG9	Q3MHD2;K7ELG9	Protein LSM12 homolog	LSM12			5	5	5	39	39	39	21.701	0	22.911	782050000	20	0.387666	0.778521	0.387594	0.420731	27.4492	26.8618	26.8062	26.3343	27.3845	26.2357
Color [Black]	9	4		Q3SXM5;H3BQI7;H3BT52	Q3SXM5	Inactive hydroxysteroid dehydrogenase-like protein 1	HSDL1			7	7	7	18.5	18.5	18.5	37.001	0	11.615	510640000	25	0.4928	0.710254	-0.596261	-0.580302	25.8446	26.0714	25.6635	27.189	25.465	26.7144
Color [Black]	9	4		Q3ZCM7;A0A075B736;Q5SQY0	Q3ZCM7;A0A075B736;Q5SQY0	Tubulin beta-8 chain	TUBB8			11	2	2	24.5	7.4	7.4	49.775	0	62.431	9881900000	17	0.121941	0.889449	-0.168084	-0.167526	29.4367	31.115	30.5351	30.5901	30.3249	30.6761
Color [Black]	9	4		Q3ZCQ8;M0R0C3;M0R2F8;M0R1Y4;M0R003;M0QXC3;M0R2Z3;M0R303;M0R2D2;M0R047;M0R2Q2	Q3ZCQ8;M0R0C3;M0R2F8	Mitochondrial import inner membrane translocase subunit TIM50	TIMM50			10	10	10	26.6	26.6	26.6	39.646	0	35.468	2687900000	61	0.136951	0.940454	-0.0827929	-0.114475	28.7629	28.8264	28.3168	28.5139	29.023	28.6177
Color [Black]	9	4		Q496Y0;A0A096LP43;H7C2J7	Q496Y0	LON peptidase N-terminal domain and RING finger protein 3	LONRF3			44	44	30	18.6	18.6	12.4	253.17	0	111.04	5088600000	153	0.599643	0.833503	-0.171951	-0.273654	29.6489	29.4222	29.4707	29.6351	29.529	29.8936
Color [Black]	9	4		Q52LJ0	Q52LJ0	Protein FAM98B	FAM98B			3	2	2	11.8	7.6	7.6	37.19	0	6.1842	192960000	4	0.354282	0.735336	-0.719972	-0.535215	24.9495	25.055	22.4751	24.7587	24.9202	24.9606
Color [Black]	9	4		Q52M58;H3BMZ6;K7EMW6;C9J613;J3KTJ4	Q52M58	Putative uncharacterized protein C14orf177	C14orf177			14	14	14	21.9	21.9	21.9	69.339	0	33.592	1385500000	46	0.126408	0.970041	-0.0294749	-0.0503472	27.6498	27.7322	27.7111	27.7022	27.8796	27.5997
Color [Black]	9	4		Q53EL6;Q5VZS7;B4DK72	Q53EL6	Programmed cell death protein 4	PDCD4			8	8	8	1.6	1.6	1.6	674.03	0	16.896	160970000	13	0.479543	0.676061	-0.806435	-0.655442	22.4919	24.8981	24.3182	24.8632	24.7071	24.5572
Color [Black]	9	4		Q53EP0	Q53EP0	Fibronectin type III domain-containing protein 3B	FNDC3B			14	14	14	16.4	16.4	16.4	132.89	0	39.228	730660000	46	0.00277935	0.999302	0.000400543	0.000732133	26.816	26.7685	26.8274	26.7767	26.7453	26.8887
Color [Black]	9	4		Q53GQ0;A0A1B0GVY6;A0A1B0GV93;E9PI21	Q53GQ0;A0A1B0GVY6;A0A1B0GV93	Very-long-chain 3-oxoacyl-CoA reductase	HSD17B12			7	7	7	25	25	25	34.324	0	15.309	655030000	19	0.482223	0.779047	-0.361247	-0.437553	26.2646	26.4333	26.5302	27.014	26.1434	27.1544
Color [Black]	9	4		Q53LP3	Q53LP3	Ankyrin repeat domain-containing protein SOWAHC	SOWAHC			8	8	8	23.8	23.8	23.8	55.671	0	17.803	141400000	13	0.371289	0.778511	0.380245	0.409389	23.7025	25.0045	24.7593	24.3986	23.8644	24.0627
Color [Black]	9	4		Q53S58	Q53S58	Transmembrane protein 177	TMEM177			5	5	5	16.1	16.1	16.1	33.76	0	6.0005	186910000	8	0.0838261	0.968791	0.0325286	0.0510343	24.8557	24.9729	24.688	24.6806	24.7135	25.025
Color [Black]	9	4		Q58FF8	Q58FF8	Putative heat shock protein HSP 90-beta 2	HSP90AB2P			16	2	2	28.3	4.5	4.5	44.348	0	17.328	2354300000	11	0.417432	0.550733	1.89029	0.778446	28.7113	28.6569	28.2632	22.8086	28.6628	28.4891
Color [Black]	9	4		Q5BJF2;J3KT68;J3KTD1;Q86XC5	Q5BJF2;J3KT68;J3KTD1;Q86XC5	Transmembrane protein 97	TMEM97			2	2	2	10.2	10.2	10.2	20.848	0	4.1113	205660000	10	0.0753732	0.908761	-0.215338	-0.143171	25.2008	23.3331	25.1277	26.0357	23.298	24.9739
Color [Black]	9	4		Q5BJF6;C9JTV7;E9PIL5;E9PCK9	Q5BJF6;C9JTV7	Outer dense fiber protein 2	ODF2;NGEF			5	5	5	3.2	3.2	3.2	160.24	0	11.896	150930000	14	0.383855	0.779131	0.392217	0.421791	24.1131	24.7882	24.9768	23.9491	24.9122	23.8401
Color [Black]	9	4		Q5BJH7;K7ERQ0;K7ERY2;K7EPQ7;K7EJQ6	Q5BJH7;K7ERQ0;K7ERY2;K7EPQ7	Protein YIF1B	YIF1B			4	4	4	24.5	24.5	24.5	34.435	0	15.191	368120000	13	0.918732	0.254381	-2.1459	-1.34884	25.9365	22.2418	23.6666	26.1966	25.7425	26.3436
Color [Black]	9	4		Q5BKZ1;A0A0A0MRN4;E2QRN4	Q5BKZ1;A0A0A0MRN4	DBIRD complex subunit ZNF326	ZNF326			18	18	18	33.2	33.2	33.2	65.653	0	60.267	1950200000	64	0.00831201	0.998914	0.00282605	0.00461931	28.103	28.2391	28.3178	28.118	28.4021	28.1313
Color [Black]	9	4		Q5GLZ8;D6RCL5;H0Y6K7	Q5GLZ8	Probable E3 ubiquitin-protein ligase HERC4	HERC4			5	5	5	6.5	6.5	6.5	118.56	0	9.9203	249360000	10	0.0482854	0.967565	0.0411205	0.0519272	25.252	25.2441	25.2656	24.7047	25.7155	25.2182
Color [Black]	9	4		Q5HYI7	Q5HYI7	Metaxin-3	MTX3			6	6	6	24.4	24.4	24.4	35.093	0	12.755	141620000	18	0.41304	0.791271	0.327787	0.391425	24.6039	24.6365	24.4485	24.3789	24.7254	23.6012
Color [Black]	9	4		Q5HYI8;F8WF50;F8WDC7;C9JXM3;H7C533;F8WAX9	Q5HYI8;F8WF50;F8WDC7;C9JXM3	Rab-like protein 3	RABL3			5	5	5	29.2	29.2	29.2	26.422	0	8.016	337550000	11	0.234467	0.774099	-0.748679	-0.426688	25.5968	26.4347	22.3544	25.2375	25.6089	25.7855
Color [Black]	9	4		Q5HYY5;Q96T21	Q5HYY5;Q96T21	Selenocysteine insertion sequence-binding protein 2	SECISBP2			2	2	2	5.5	5.5	5.5	30.492	0	4.1772	14220000	6	0.883508	0.358783	-1.23964	-1.07454	20.7047	21.4257	20.9917	21.8657	21.4771	23.4981
Color [Black]	9	4		Q5JR08;X6RBE4;P08134;E9PQH6	Q5JR08;X6RBE4		RHOC;SREBF1			44	10	4	54.4	9	5.9	101.24	0	28.382	2244500000	50	1.06852	0.601209	0.520793	0.714316	28.3156	28.6774	28.8548	28.2341	28.2853	27.766
Color [Black]	9	4		Q5JRA6;A0A0A0MRH6	Q5JRA6;A0A0A0MRH6	Melanoma inhibitory activity protein 3	MIA3			13	13	13	9.3	9.3	9.3	213.7	0	26.345	229320000	28	0.171223	0.908413	0.10594	0.144336	24.9767	25.1329	25.4043	24.7806	25.4457	24.9697
Color [Black]	9	4		Q5JSZ5;Q5JSZ9;Q5JT00;H3BLU0	Q5JSZ5	Protein PRRC2B	PRRC2B			51	50	37	32.8	32.5	24	242.96	0	195	4168700000	195	0.320341	0.889812	0.103927	0.164179	29.3423	29.4739	29.2776	29.0432	29.4565	29.2824
Color [Black]	9	4		Q5JTH9;A0A087X1U8;A0A087WYW2;H7C1M8;A0A087X0G0	Q5JTH9	RRP12-like protein	RRP12			10	10	10	8.3	8.3	8.3	143.7	0	20.264	493090000	28	0.0217078	0.990072	-0.0109812	-0.0164199	25.9714	26.4591	26.169	26.0708	26.1781	26.3836
Color [Black]	9	4		Q5JVF3	Q5JVF3	PCI domain-containing protein 2	PCID2			11	11	11	31.1	31.1	31.1	46.029	0	28.867	1457300000	40	0.0721847	0.977587	0.0286382	0.0448147	27.9112	27.7026	27.7858	27.6054	27.6918	28.0164
Color [Black]	9	4		Q5JVZ5;Q96JJ3;Q5JVZ4;H0YCM7;Q5JVZ8;Q5JW01;E9PRM7;A0A0J9YWM3;Q96BI1	Q5JVZ5;Q96JJ3	Engulfment and cell motility protein 2	ELMO2			13	13	13	13.6	13.6	13.6	139.29	0	43.267	676490000	32	0.113101	0.951942	0.0549774	0.0812931	26.6858	26.8391	26.5676	26.9051	26.3596	26.6629
Color [Black]	9	4		Q5JWF8;C9J249;E5RFV3;D6RCE0;H7C0J1;H0YAD5;A0A0J9YYG5	Q5JWF8;C9J249;E5RFV3;D6RCE0;H7C0J1	Actin-like protein 10	ACTL10;MAST4;SREK1;TLL1;SPDYA			12	12	5	14.7	14.7	6.4	100.14	0	20.583	787310000	30	1.0774	0.351962	-0.967611	-1.04927	26.9797	26.0931	25.8094	27.0371	27.0216	27.7264
Color [Black]	9	4		Q5JWT2;Q9ULK4	Q5JWT2;Q9ULK4	Mediator of RNA polymerase II transcription subunit 23	MED23			8	8	8	6.7	6.7	6.7	157.11	0	16.48	235130000	19	0.470601	0.579918	1.19912	0.747712	25.2443	24.9116	25.7715	22.056	24.5869	25.687
Color [Black]	9	4		Q5K651;C9JKF1	Q5K651;C9JKF1	Sterile alpha motif domain-containing protein 9	SAMD9			15	15	14	10.3	10.3	9.8	184.28	0	30.812	493250000	26	0.0689078	0.984538	-0.0214558	-0.0352428	26.0696	26.2929	26.265	26.1718	26.1255	26.3946
Color [Black]	9	4		Q5LJA5;Q5LJA9;Q9Y5K5;Q5LJB0;H0Y6Y4;H0Y636;H0Y4E0;H0Y4K0	Q5LJA5;Q5LJA9;Q9Y5K5;Q5LJB0;H0Y6Y4	Ubiquitin carboxyl-terminal hydrolase;Ubiquitin carboxyl-terminal hydrolase isozyme L5	UCHL5			8	8	8	28.2	28.2	28.2	40.423	0	19.645	615630000	21	0.467722	0.792697	-0.288041	-0.375775	26.4908	26.3215	26.3052	26.734	26.1782	27.0693
Color [Black]	9	4		Q5M775	Q5M775	Cytospin-B	SPECC1			6	6	6	7.7	7.7	7.7	118.58	0	16.309	103840000	16	1.05794	0.647075	-0.482702	-0.675672	23.963	23.4251	23.7218	24.4491	23.9387	24.1702
Color [Black]	9	4		Q5QP82;A0A0A0MQT4	Q5QP82;A0A0A0MQT4	DDB1- and CUL4-associated factor 10	DCAF10			4	4	4	8.9	8.9	8.9	60.581	0	8.1068	104350000	10	0.57647	0.79762	-0.215162	-0.322962	23.9688	24.1207	23.612	23.9855	24.2253	24.1362
Color [Black]	9	4		Q5QPM2;Q5QPM1;Q5QPL9;Q9UKM9;Q5QPM0	Q5QPM2;Q5QPM1;Q5QPL9;Q9UKM9;Q5QPM0	RNA-binding protein Raly	RALY			3	3	3	39.3	39.3	39.3	9.714	0	6.4667	110670000	13	0.720856	0.496989	0.907166	0.843371	24.0237	24.8274	24.2564	22.5804	24.3928	23.4127
Color [Black]	9	4		Q5R3I4;A9UJP8;H7C089;H7C2L7;F8WBU8	Q5R3I4	Tetratricopeptide repeat protein 38	TTC38			9	9	9	23.9	23.9	23.9	52.787	0	19.722	441150000	29	0.139718	0.944662	0.0788422	0.111234	26.2959	26.2369	25.7214	25.8031	26.0979	26.1167
Color [Black]	9	4		Q5SRE5;H7C4K7	Q5SRE5	Nucleoporin NUP188 homolog	NUP188			21	21	21	13.3	13.3	13.3	196.04	0	54.798	1533600000	85	0.483535	0.819088	-0.203979	-0.298466	27.6743	27.9751	27.5489	27.9635	27.6944	28.1523
Color [Black]	9	4		Q5T3Q7;Q9H583	Q5T3Q7;Q9H583	HEAT repeat-containing protein 1;HEAT repeat-containing protein 1, N-terminally processed	HEATR1			7	7	7	3.6	3.6	3.6	233.27	0	14.34	159250000	12	0.225743	0.83603	-0.231135	-0.25672	25.0013	24.5974	23.6665	24.5296	24.7446	24.6844
Color [Black]	9	4		Q5T447	Q5T447	E3 ubiquitin-protein ligase HECTD3	HECTD3			3	3	3	4	4	4	177.44	0	7.2435	2112200000	9	0.617434	0.778419	-0.293809	-0.411625	28.3829	27.9807	28.2798	28.7944	28.5443	28.1862
Color [Black]	9	4		Q5T4S7;A0A0A0MSW0;X6R960;X6RE05;Q5TBN9	Q5T4S7	E3 ubiquitin-protein ligase UBR4	UBR4			80	80	80	18.4	18.4	18.4	573.83	0	261.46	7052600000	295	0.245961	0.918692	-0.0831896	-0.13127	30.1706	29.9344	29.9617	30.2165	29.8834	30.2163
Color [Black]	9	4		Q5T5U3;A0A087WW76;E7ESW5;F8W9U9;A0A1B0GV73;A0A1B0GTZ9	Q5T5U3;A0A087WW76;E7ESW5;F8W9U9;A0A1B0GV73	Rho GTPase-activating protein 21	ARHGAP21			7	7	7	6	6	6	217.33	0	13.105	80104000	17	1.17454	0.280769	1.30592	1.27684	23.992	24.6134	23.5554	22.6432	23.5273	22.0726
Color [Black]	9	4		Q5T601;I3L4Q3;D6RJC9	Q5T601;I3L4Q3	Probable G-protein coupled receptor 110	GPR110;NAA60			6	6	4	4.7	4.7	3.1	183.4	0	11.786	276030000	12	0.565893	0.4687	-1.43438	-0.882126	25.2463	25.251	21.8739	25.5619	25.469	25.6436
Color [Black]	9	4		Q5T6F2;F5H2U4;A2A305;H0YDN2;A0A0D9SFI5;Q5JV08	Q5T6F2	Ubiquitin-associated protein 2	UBAP2			17	17	17	27.7	27.7	27.7	117.11	0	67.457	3025400000	68	0.303274	0.823513	-0.23343	-0.287071	28.8286	29.0207	28.2479	28.7136	29.3524	28.7316
Color [Black]	9	4		Q5T6H7;Q9NQW7;Q5T6H2;Q5T6H3	Q5T6H7;Q9NQW7;Q5T6H2	Xaa-Pro aminopeptidase 1	XPNPEP1			4	4	4	8	8	8	62.138	0	7.8269	156530000	9	0.491041	0.60874	-0.956651	-0.709188	24.9343	24.5029	22.2114	24.6799	24.9525	24.8861
Color [Black]	9	4		Q5T6V5;U3KQ33;Q5T6V6	Q5T6V5;U3KQ33	UPF0553 protein C9orf64	C9orf64;ZEB2			10	10	10	31.1	31.1	31.1	39.028	0	18.702	1019500000	40	0.16104	0.949628	0.0420863	0.0703599	27.3181	27.389	27.2062	27.3365	27.0977	27.3529
Color [Black]	9	4		Q5T7U1;Q9Y5Q8;H7BY84;H0Y5D2;Q5T7U0;Q5T7U4	Q5T7U1;Q9Y5Q8;H7BY84	General transcription factor 3C polypeptide 5	GTF3C5			8	8	8	21.7	21.7	21.7	52.29	0	11.234	256100000	16	0.367887	0.801819	0.250065	0.318865	25.3368	25.4065	25.4667	24.9495	25.7101	24.8002
Color [Black]	9	4		Q5TA58;Q9UL18	Q5TA58;Q9UL18	Protein argonaute;Protein argonaute-1	AGO1			9	2	2	12.3	3.3	3.3	88.878	0.00032436	3.1992	89066000	7	0.0266532	0.992966	-0.00715892	-0.0121321	23.7024	23.8761	23.6979	23.8745	23.7837	23.6398
Color [Black]	9	4		Q5TFE4;Q5QPD0	Q5TFE4	5-nucleotidase domain-containing protein 1	NT5DC1			4	4	4	9.5	9.5	9.5	51.844	0	8.6797	85270000	10	0.116714	0.896308	-0.145884	-0.152825	23.6572	24.4223	22.9009	23.6086	24.0144	23.7951
Color [Black]	9	4		Q5THR3	Q5THR3	EF-hand calcium-binding domain-containing protein 6	EFCAB6			14	4	4	8	2.6	2.6	264.6	0	13.01	679720000	17	0.594026	0.793335	-0.252101	-0.365506	26.7862	26.2378	26.6902	26.6525	26.9264	26.8916
Color [Black]	9	4		Q5UIP0;H7C2B5;H7BZN3	Q5UIP0	Telomere-associated protein RIF1	RIF1			8	8	8	3.9	3.9	3.9	274.46	0	22.699	160440000	31	0.592664	0.585187	-0.830093	-0.737221	23.1788	25.1753	23.6105	24.7833	25.1025	24.5692
Color [Black]	9	4		Q5VSL9	Q5VSL9	Striatin-interacting protein 1	STRIP1			4	4	3	6.6	6.6	5.4	95.575	0	8.5774	236870000	12	0.311235	0.867429	-0.14477	-0.209833	25.3594	25.0139	24.9401	25.2128	25.0285	25.5064
Color [Black]	9	4		Q5VT66;H7BYZ9;F6V6Z1	Q5VT66;H7BYZ9	Mitochondrial amidoxime-reducing component 1	2020-03-01			5	5	4	20.5	20.5	16	37.499	0	7.174	245930000	10	0.399685	0.713657	-0.743291	-0.577551	25.1673	25.6436	23.1736	24.9716	25.609	25.6338
Color [Black]	9	4		Q5VT97;H3BPT7	Q5VT97	Rho GTPase-activating protein SYDE2	SYDE2			54	54	54	24.9	24.9	24.9	275.12	0	187.24	10016000000	211	0.657583	0.836363	-0.155686	-0.256408	30.5108	30.5965	30.364	30.6631	30.4947	30.7805
Color [Black]	9	4		Q5VTR2;C9J0A5;C9JXC9	Q5VTR2;C9J0A5;C9JXC9	E3 ubiquitin-protein ligase BRE1A	RNF20			2	2	2	2.5	2.5	2.5	113.66	0.000344	3.7693	63317000	6	0.787708	0.444322	-0.974695	-0.910041	22.8445	21.761	23.6891	23.6867	23.5609	23.971
Color [Black]	9	4		Q5VW36;S4R450;S4R3N8;S4R3S9	Q5VW36	Focadhesin	FOCAD			17	17	7	9.8	9.8	4.3	200.07	0	28.423	352090000	30	0.118025	0.950876	-0.0466105	-0.0724021	25.5547	25.6671	25.8542	25.9622	25.6672	25.5864
Color [Black]	9	4		Q5VWZ2	Q5VWZ2	Lysophospholipase-like protein 1	LYPLAL1			4	4	4	17.7	17.7	17.7	26.316	0	6.263	222860000	9	0.69841	0.738277	-0.36654	-0.495835	24.7013	24.7344	25.1108	25.4178	24.8155	25.4129
Color [Black]	9	4		Q5VY60;Q7Z4H7;Q5SYF9	Q5VY60;Q7Z4H7	HAUS augmin-like complex subunit 6	HAUS6			6	6	6	9.4	9.4	9.4	91.127	0	13.632	247700000	18	1.06377	0.734079	-0.362726	-0.549377	25.1588	25.1977	24.7214	25.3318	25.3489	25.4854
Color [Black]	9	4		Q5VYK3;J3KN16;R4GMY1;R4GMY3;F6XAQ5;K7EK36	Q5VYK3;J3KN16;R4GMY1	Proteasome-associated protein ECM29 homolog	ECM29;KIAA0368			33	33	33	17.4	17.4	17.4	266.57	0	61.478	1468000000	70	0.0780445	0.958131	-0.0420265	-0.0609349	27.956	27.8987	27.4972	27.9008	27.5855	27.9917
Color [Black]	9	4		Q5VYS8;A0A0C4DFW3;X6R3Q3;Q5VYT0	Q5VYS8;A0A0C4DFW3;X6R3Q3	Terminal uridylyltransferase 7	ZCCHC6			6	4	4	5.1	3.9	3.9	171.23	0	7.065	71022000	5	0.212979	0.806958	0.365506	0.313445	22.9718	24.1006	23.5726	23.8572	23.6648	22.0265
Color [Black]	9	4		Q5VZK9;A0A0U1RQQ1;A0A0U1RR91	Q5VZK9;A0A0U1RQQ1	Leucine-rich repeat-containing protein 16A	LRRC16A			18	18	18	15.7	15.7	15.7	151.56	0	54.939	1260300000	69	0.59086	0.839341	0.151426	0.246424	27.7286	27.4285	27.6962	27.3556	27.4671	27.5764
Color [Black]	9	4		Q5W0B1	Q5W0B1	RING finger protein 219	RNF219			9	9	9	20.1	20.1	20.1	81.116	0	26.645	387790000	27	0.232697	0.847164	-0.195054	-0.235279	25.9763	25.5321	25.7687	26.0924	26.3959	25.374
Color [Black]	9	4		Q60FE5;A0A087WWY3	Q60FE5;A0A087WWY3		FLNA			101	101	2	44.2	44.2	0.6	278.22	0	323.31	32916000000	539	0.780725	0.798796	-0.199944	-0.323486	32.2466	32.2267	32.0976	32.6063	32.2989	32.2655
Color [Black]	9	4		Q63HM9;J3QRN7;I3L3Y0	Q63HM9	PI-PLC X domain-containing protein 3	PLCXD3			20	20	20	22.3	22.3	22.3	129.02	0	56.305	2519200000	80	0.557499	0.868215	-0.12909	-0.214199	28.6532	28.484	28.4372	28.6477	28.5203	28.7936
Color [Black]	9	4		Q63ZY3;K7ERU2;K7EIU4;Q5W0W2;Q5W0W3	Q63ZY3;K7ERU2	KN motif and ankyrin repeat domain-containing protein 2	KANK2			6	5	5	9	7.1	7.1	91.173	0	9.3777	214090000	11	0.451578	0.775376	-0.347858	-0.418237	24.9372	24.9919	24.5771	25.4997	24.5731	25.477
Color [Black]	9	4		Q658P3;A0A087WZ03;B8ZZX6	Q658P3	Metalloreductase STEAP3	STEAP3			18	18	18	17.6	17.6	17.6	101.4	0	89.931	2826300000	77	0.213218	0.882865	-0.131396	-0.17775	28.2989	29.014	28.6384	28.6728	28.6497	29.023
Color [Black]	9	4		Q66K74;M0QZ50;M0R1M7;M0QXQ9;M0QY41	Q66K74	Microtubule-associated protein 1S;MAP1S heavy chain;MAP1S light chain	MAP1S			4	4	4	5	5	5	112.21	0	8.1596	324190000	15	0.19023	0.911118	-0.0990365	-0.141623	25.5103	25.3489	25.7798	25.6598	25.3705	25.9058
Color [Black]	9	4		Q66PJ3;E9PQW4;E9PKQ8;F5GYV5;H7BZV4;A0A0C4DG62;F8WCT1;H0Y4A7;F8WEP2;A0A0C4DH18;F5H7X4	Q66PJ3;E9PQW4	ADP-ribosylation factor-like protein 6-interacting protein 4;Mitogen-activated protein kinase	ARL6IP4;MAPK3			11	11	9	5.2	5.2	4.4	311.42	0	25.529	397400000	27	1.39137	0.730162	0.342437	0.557001	26.0137	26.1854	25.9782	25.8642	25.5384	25.7475
Color [Black]	9	4		Q68CZ2;E9PCX8;C9JHU5;C9JWN9;C9JTD0;F8VV64;Q63HR2	Q68CZ2;E9PCX8	Tensin-3	TNS3			22	22	21	20.8	20.8	20	195.09	0	79.626	1681800000	73	0.191341	0.941098	-0.0657094	-0.104044	27.6615	27.9432	28.0246	27.8932	28.0841	27.8491
Color [Black]	9	4		Q6DD88;F5H6I7;F5GWF8	Q6DD88;F5H6I7	Atlastin-3	ATL3			9	9	9	18.5	18.5	18.5	60.541	0	30.475	764300000	38	1.04291	0.587449	0.552471	0.737771	26.8939	26.7028	27.4458	26.2499	26.6248	26.5104
Color [Black]	9	4		Q6DKI1;R4GMU7	Q6DKI1;R4GMU7	60S ribosomal protein L7-like 1	RPL7L1			7	7	7	28.5	28.5	28.5	28.661	0	17.272	930140000	30	0.442367	0.793262	-0.293275	-0.37376	27.1401	26.7693	26.9984	27.5938	26.7423	27.4516
Color [Black]	9	4		Q6DN12;A0A1B0GVY8	Q6DN12;A0A1B0GVY8	Multiple C2 and transmembrane domain-containing protein 2	MCTP2			14	14	14	9.3	9.3	9.3	198.22	0	36.005	1536000000	45	0.313512	0.943734	-0.0507507	-0.0896394	27.923	27.8532	27.7626	27.9906	27.8405	27.8599
Color [Black]	9	4		Q6IBS0;D6RG15;H0Y858;H7C5I2	Q6IBS0;D6RG15;H0Y858	Twinfilin-2	TWF2			11	10	10	41.3	39.3	39.3	39.548	0	33.004	1857300000	56	0.387488	0.91543	-0.0796388	-0.135767	28.1487	27.9997	28.1806	28.1525	28.0975	28.3179
Color [Black]	9	4		Q6JHZ5;O14579;M0R061;J3QSB9;P63272	Q6JHZ5;O14579;M0R061	Coatomer subunit epsilon	COPE			10	10	10	13.9	13.9	13.9	78.904	0	31.938	2256500000	42	0.418696	0.801635	-0.265628	-0.344852	28.4011	28.3664	28.0391	28.8689	28.0584	28.6761
Color [Black]	9	4		Q6KC79	Q6KC79	Nipped-B-like protein	NIPBL			23	23	23	10.8	10.8	10.8	316.05	0	51.672	549300000	56	0.892165	0.576783	-0.620878	-0.753106	25.9979	26.3021	25.6693	27.1344	26.2494	26.4481
Color [Black]	9	4		Q6NUK1	Q6NUK1	Calcium-binding mitochondrial carrier protein SCaMC-1	SLC25A24			6	6	6	13.4	13.4	13.4	53.354	0	21.118	348480000	23	0.0771018	0.953272	-0.0608406	-0.0782269	25.3601	25.5096	25.9992	25.6096	26.0608	25.381
Color [Black]	9	4		Q6NW34;E9PFF8	Q6NW34;E9PFF8	Uncharacterized protein C3orf17	C3orf17			3	3	3	6.9	6.9	6.9	64.551	0	8.0279	114320000	9	0.035266	0.988391	0.0144208	0.0225904	24.0781	23.9928	24.3111	23.9363	24.1181	24.2843
Color [Black]	9	4		Q6NZI2	Q6NZI2	Polymerase I and transcript release factor	PTRF			5	5	5	18.2	18.2	18.2	43.476	0	17.932	173750000	10	0.233852	0.890325	-0.114083	-0.164951	24.7943	24.542	24.6465	25.1191	24.5302	24.6758
Color [Black]	9	4		Q6P1N0;K7EJY5;K7EMP1	Q6P1N0;K7EJY5	Coiled-coil and C2 domain-containing protein 1A	CC2D1A			6	6	6	7.6	7.6	7.6	104.06	0	13.413	170380000	17	0.0169526	0.992663	-0.00730387	-0.0113588	24.6923	24.4548	24.9165	24.695	24.6055	24.785
Color [Black]	9	4		Q6P2E9;I3L2F4;I3L3M2;I3L0V0	Q6P2E9	Enhancer of mRNA-decapping protein 4	EDC4			16	16	16	18.8	18.8	18.8	151.66	0	67.965	886160000	41	0.49404	0.831682	-0.182128	-0.275627	27.1196	27.012	26.7839	27.039	27.0159	27.4071
Color [Black]	9	4		Q6P2H3	Q6P2H3	Centrosomal protein of 85 kDa	CEP85			28	28	9	46.2	46.2	21.1	85.638	0	138.06	4635500000	108	1.34719	0.774487	-0.265878	-0.448906	29.2814	29.3799	29.3011	29.4163	29.7044	29.6393
Color [Black]	9	4		Q6P2Q9;I3L0J9;I3L1T8;I3L3Z8	Q6P2Q9	Pre-mRNA-processing-splicing factor 8	PRPF8			20	20	20	10.2	10.2	10.2	273.6	0	39.47	416430000	41	0.241084	0.821649	0.263733	0.283159	25.9097	26.4122	25.7952	26.1426	25.0005	26.1828
Color [Black]	9	4		Q6P3X3;F8WCH1;H7C3A3	Q6P3X3	Tetratricopeptide repeat protein 27	TTC27			9	9	9	15.2	15.2	15.2	96.631	0	19.852	793390000	19	0.200141	0.939793	0.0616461	0.0996487	27.1164	26.8521	26.8998	26.7725	27.0614	26.8495
Color [Black]	9	4		Q6P4D7;A0A087X0K9;Q6NVH2;Q07157;H0Y3R8	Q6P4D7;A0A087X0K9;Q6NVH2;Q07157	Tight junction protein ZO-1	TM6SF1;TJP1;SH3TC1			13	13	13	6.6	6.6	6.6	272.64	0	37.07	388060000	43	0.966515	0.792135	-0.241559	-0.391468	25.5492	25.8613	25.8498	26.0782	25.8855	26.0213
Color [Black]	9	4		Q6P5Z2	Q6P5Z2	Serine/threonine-protein kinase N3	PKN3			7	6	6	8.5	7.6	7.6	99.419	0	9.1646	55045000	11	0.0877108	0.921822	-0.13571	-0.129295	23.0249	23.6347	21.7867	22.798	22.9837	23.0716
Color [Black]	9	4		Q6PGP7;D6RCE2;H0Y964	Q6PGP7	Tetratricopeptide repeat protein 37	TTC37			27	27	27	22.8	22.8	22.8	175.48	0	80.442	1396100000	62	0.110833	0.95188	-0.0422478	-0.0662197	27.9233	27.6333	27.5696	27.8486	27.582	27.8223
Color [Black]	9	4		Q6PJG6	Q6PJG6	BRCA1-associated ATM activator 1	BRAT1			6	6	6	10.1	10.1	10.1	88.118	0	15.02	188520000	21	0.686695	0.825939	0.172488	0.280794	24.9326	24.7999	24.9734	24.8939	24.7506	24.5439
Color [Black]	9	4		Q6PKG0;A0A0B4J210;E5RH50;H0YBW1;H0YC33;H0YAN4;E5RHK4;H0YC73;Q659C4;H0YBR8	Q6PKG0;A0A0B4J210;E5RH50	La-related protein 1	LARP1			23	23	23	29.8	29.8	29.8	123.51	0	66.346	1764300000	67	1.07354	0.8229	-0.161337	-0.282729	27.9628	28.1126	27.896	28.1837	28.1796	28.0922
Color [Black]	9	4		Q6R327;D6R9S6	Q6R327	Rapamycin-insensitive companion of mTOR	RICTOR			24	24	24	18	18	18	192.22	0	89.439	2509200000	90	0.112218	0.95803	-0.0387808	-0.0620252	28.6914	28.4867	28.4937	28.3885	28.7351	28.6646
Color [Black]	9	4		Q6UVJ0	Q6UVJ0	Spindle assembly abnormal protein 6 homolog	SASS6			18	18	18	31.5	31.5	31.5	74.396	0	50.485	1128200000	58	0.191482	0.89452	0.115937	0.158392	27.4927	27.693	27.2297	26.9985	27.6424	27.4266
Color [Black]	9	4		Q6UWE0	Q6UWE0	E3 ubiquitin-protein ligase LRSAM1	LRSAM1			5	5	5	8.3	8.3	8.3	83.593	0	7.6151	83475000	9	1.07811	0.280475	1.36294	1.24552	24.1084	24.7216	23.8547	22.8388	21.951	23.8061
Color [Black]	9	4		Q6UWP7;C9K0C3;C9J5S5;C9JA02;C9JMW2;C9JUV9;C9JXY8;C9J6F4	Q6UWP7	Lysocardiolipin acyltransferase 1	LCLAT1			7	7	7	7.4	7.4	7.4	113.33	0	12.37	448420000	23	0.17016	0.894951	0.122196	0.158412	25.8173	26.5228	26.0481	25.8855	26.3516	25.7845
Color [Black]	9	4		Q6UXN9;C9JBU3	Q6UXN9	WD repeat-containing protein 82	WDR82			6	6	6	33.5	33.5	33.5	35.079	0	21.301	527520000	13	0.580006	0.563843	-0.935896	-0.767658	25.4521	26.7219	24.6347	26.0945	26.2158	27.3062
Color [Black]	9	4		Q6W2J9;H7BYY2;A6NE70;H7C2V9;H7C231;H7BZ37;A0A075B6Q3	Q6W2J9;H7BYY2	BCL-6 corepressor	BCOR			45	45	34	36.1	36.1	27.1	192.19	0	145.59	3310400000	172	0.878914	0.797988	-0.222773	-0.360454	28.7196	29.0733	28.7313	29.0617	29.1031	29.0277
Color [Black]	9	4		Q6WCQ1;J3KSW8;H0Y2S9;H0Y7E2;H7C3G6;J3QRL2;J3KSK7	Q6WCQ1;J3KSW8;H0Y2S9	Myosin phosphatase Rho-interacting protein	MPRIP			20	20	20	25.7	25.7	25.7	116.53	0	66.336	817470000	56	0.875245	0.704641	0.463569	0.620927	26.8151	26.959	27.5944	26.6009	26.5997	26.7772
Color [Black]	9	4		Q6XZF7;A0A1C7CYY6;A0A1B0GTX1	Q6XZF7;A0A1C7CYY6;A0A1B0GTX1	Dynamin-binding protein	DNMBP			6	6	6	5.3	5.3	5.3	177.35	0	11.902	86626000	15	0.577819	0.728603	0.442289	0.525921	23.5429	24.4404	23.6009	23.3921	23.7424	23.1229
Color [Black]	9	4		Q6Y1H2	Q6Y1H2	Very-long-chain (3R)-3-hydroxyacyl-CoA dehydratase 2	HACD2			2	2	2	8.7	8.7	8.7	28.368	0	4.3459	120620000	6	0.110565	0.888906	0.182096	0.166131	23.3939	24.6135	24.6079	23.2542	24.7668	24.048
Color [Black]	9	4		Q6Y7W6;I1E4Y6;E7ESB6;C9JH18;C9JHW1;C9JH78;C9IYH5	Q6Y7W6;I1E4Y6	PERQ amino acid-rich with GYF domain-containing protein 2	GIGYF2			13	13	13	13.1	13.1	13.1	150.07	0	34.518	644510000	34	0.127697	0.913486	0.114128	0.137873	26.6235	26.4337	26.8431	25.9629	27.0169	26.5782
Color [Black]	9	4		Q6YN16	Q6YN16	Hydroxysteroid dehydrogenase-like protein 2	HSDL2			21	21	21	59.8	59.8	59.8	45.394	0	76.865	8903800000	114	0.44173	0.882102	-0.114337	-0.187096	30.4973	30.2937	30.274	30.3898	30.3788	30.6395
Color [Black]	9	4		Q6ZNB6	Q6ZNB6	NF-X1-type zinc finger protein NFXL1	NFXL1			7	7	7	13	13	13	101.34	0	19.642	210380000	30	0.0694265	0.939888	0.0979989	0.0986447	24.5068	25.6525	24.5777	24.8728	24.2231	25.3471
Color [Black]	9	4		Q6ZW31;M0QXZ8	Q6ZW31	Rho GTPase-activating protein SYDE1	SYDE1			16	16	16	15	15	15	161.38	0	34.812	2090300000	57	0.0412824	0.987751	0.0211423	0.0313529	28.6421	28.2019	28.1673	28.1491	28.4152	28.3835
Color [Black]	9	4		Q709F0	Q709F0	Acyl-CoA dehydrogenase family member 11	ACAD11			10	10	10	9.3	9.3	9.3	146.03	0	29.905	1065600000	28	0.851889	0.743069	-0.32793	-0.48307	27.5015	27.128	26.924	27.6241	27.4855	27.4277
Color [Black]	9	4		Q70CQ1;P0C7P4	Q70CQ1;P0C7P4	Ubiquitin carboxyl-terminal hydrolase 49;Putative cytochrome b-c1 complex subunit Rieske-like protein 1	USP49;UQCRFS1P1			3	3	3	3.7	3.7	3.7	118.99	0	8.6509	422600000	16	0.578606	0.774186	0.306084	0.416048	26.0019	26.3585	25.9747	25.4078	26.0502	25.9588
Color [Black]	9	4		Q70CQ2	Q70CQ2	Ubiquitin carboxyl-terminal hydrolase 34	USP34			4	4	4	1.5	1.5	1.5	404.23	0	6.1053	367300000	9	0.318752	0.711312	-1.22669	-0.590701	25.7413	26.1005	21.2187	25.4821	25.4104	25.848
[truncated: 650 more rows]
